# Supplementary material for: A Low-Cost, Low-Power Water Velocity Sensor Utilizing Acoustic Doppler Measurement
Source: Sensors (Basel). 2022 Sep 30;22(19):7451. doi: 10.3390/s22197451 (PMC9572237; doi:10.3390/s22197451)
Supplement: Supplementary file 1 [file sensors-22-07451-s001.zip]

Archive with 147 entries (118 files):
- supplementary_material/
- supplementary_material/bill_of_materials.xlsx
- supplementary_material/CAD/
- supplementary_material/CAD/Back.stl
- supplementary_material/CAD/Front.stl
- supplementary_material/CAD/Plug.stl
- supplementary_material/code/
- supplementary_material/code/firmware/
- supplementary_material/code/firmware/firmware.ino
- supplementary_material/code/firmware/src/
- supplementary_material/code/firmware/src/arduinoFFTfix.cpp
- supplementary_material/code/firmware/src/arduinoFFTfix.h
- supplementary_material/code/firmware/src/defsfix.h
- supplementary_material/code/firmware/src/I2C.cpp
- supplementary_material/code/firmware/src/I2C.h
- supplementary_material/code/firmware/src/typesfix.h
- supplementary_material/data/
- supplementary_material/data/field_test/
- supplementary_material/data/field_test/algofig.py
- supplementary_material/data/field_test/data/
- supplementary_material/data/field_test/data/hach/
- supplementary_material/data/field_test/data/hach/hach_00.csv
- supplementary_material/data/field_test/data/hach/hach_01.csv
- supplementary_material/data/field_test/data/hach/hach_02.csv
- supplementary_material/data/field_test/data/hach/hach_03.csv
- supplementary_material/data/field_test/data/hach/hach_04.csv
- supplementary_material/data/field_test/data/hach/hach_05.csv
- supplementary_material/data/field_test/data/hach/hach_06.csv
- supplementary_material/data/field_test/data/hach/hach_07.csv
- supplementary_material/data/field_test/data/hach/hach_08.csv
- supplementary_material/data/field_test/data/hach/hach_09.csv
- supplementary_material/data/field_test/data/hach/hach_10.csv
- supplementary_material/data/field_test/data/hach/hach_11.csv
- supplementary_material/data/field_test/data/hach/hach_12.csv
- supplementary_material/data/field_test/data/hach/hach_13.csv
- supplementary_material/data/field_test/data/hach/hach_14.csv
- supplementary_material/data/field_test/data/hach/hach_15.csv
- supplementary_material/data/field_test/data/hach/hach_16.csv
- supplementary_material/data/field_test/data/hach/old joes/
- supplementary_material/data/field_test/data/hach/old joes/hach_16.csv
- supplementary_material/data/field_test/data/log_000/
- supplementary_material/data/field_test/data/log_000/log_00.csv
- supplementary_material/data/field_test/data/log_000/log_01.csv
- supplementary_material/data/field_test/data/log_000/log_02.csv
- supplementary_material/data/field_test/data/log_000/log_03.csv
- supplementary_material/data/field_test/data/log_000/log_04.csv
- supplementary_material/data/field_test/data/log_000/log_05.csv
- supplementary_material/data/field_test/data/log_000/log_06.csv
- supplementary_material/data/field_test/data/log_000/log_07.csv
- supplementary_material/data/field_test/data/log_000/log_08.csv
- supplementary_material/data/field_test/data/log_000/log_09.csv
- supplementary_material/data/field_test/data/log_000/log_10.csv
- supplementary_material/data/field_test/data/log_008/
- supplementary_material/data/field_test/data/log_008/log_09.csv
- supplementary_material/data/field_test/data/log_008/log_10.csv
- supplementary_material/data/field_test/data/log_008/log_11.csv
- supplementary_material/data/field_test/data/log_008/log_12.csv
- supplementary_material/data/field_test/data/log_008/log_13.csv
- supplementary_material/data/field_test/data/log_008/log_14.csv
- supplementary_material/data/field_test/data/log_008/log_15.csv
- supplementary_material/data/field_test/data/log_008/log_16.csv
- supplementary_material/data/field_test/data/log_010/
- supplementary_material/data/field_test/data/log_010/log_16.csv
- supplementary_material/data/field_test/data/log_012/
- supplementary_material/data/field_test/data/log_012/log_11.csv
- supplementary_material/data/field_test/data/log_012/log_12.csv
- supplementary_material/data/field_test/data/log_012/log_13.csv
- supplementary_material/data/field_test/data/log_012/log_14.csv
- supplementary_material/data/field_test/data/log_012/log_15.csv
- supplementary_material/data/field_test/data/log_012/log_16.csv
- supplementary_material/data/field_test/data/sd_000/
- supplementary_material/data/field_test/data/sd_000/sd_00.CSV
- supplementary_material/data/field_test/data/sd_000/sd_01.CSV
- supplementary_material/data/field_test/data/sd_000/sd_02.CSV
- supplementary_material/data/field_test/data/sd_000/sd_03.CSV
- supplementary_material/data/field_test/data/sd_000/sd_04.CSV
- supplementary_material/data/field_test/data/sd_000/sd_05.CSV
- supplementary_material/data/field_test/data/sd_000/sd_06.CSV
- supplementary_material/data/field_test/data/sd_000/sd_07.CSV
- supplementary_material/data/field_test/data/sd_000/sd_08.CSV
- supplementary_material/data/field_test/data/sd_000/sd_09.CSV
- supplementary_material/data/field_test/data/sd_000/sd_10.CSV
- supplementary_material/data/field_test/data/sd_008/
- supplementary_material/data/field_test/data/sd_008/sd_09.CSV
- supplementary_material/data/field_test/data/sd_008/sd_10.CSV
- supplementary_material/data/field_test/data/sd_008/sd_11.CSV
- supplementary_material/data/field_test/data/sd_008/sd_12.CSV
- supplementary_material/data/field_test/data/sd_008/sd_13.CSV
- supplementary_material/data/field_test/data/sd_008/sd_14.CSV
- supplementary_material/data/field_test/data/sd_008/sd_15.CSV
- supplementary_material/data/field_test/data/sd_008/sd_16.CSV
- supplementary_material/data/field_test/data/sd_010/
- supplementary_material/data/field_test/data/sd_010/sd_16.CSV
- supplementary_material/data/field_test/data/sd_012/
- supplementary_material/data/field_test/data/sd_012/sd_11.CSV
- supplementary_material/data/field_test/data/sd_012/sd_12.CSV
- supplementary_material/data/field_test/data/sd_012/sd_13.CSV
- supplementary_material/data/field_test/data/sd_012/sd_14.CSV
- supplementary_material/data/field_test/data/sd_012/sd_15.CSV
- supplementary_material/data/field_test/data/sd_012/sd_16.CSV
- supplementary_material/data/field_test/data/sd_test/
- supplementary_material/data/field_test/data/sd_test/sd_00.csv
- supplementary_material/data/field_test/fg/
- supplementary_material/data/field_test/fg/acced.png
- supplementary_material/data/field_test/fg/capture.png
- supplementary_material/data/field_test/fg/conv.png
- supplementary_material/data/field_test/fg/edge.png
- supplementary_material/data/field_test/fg/white.png
- supplementary_material/data/field_test/veldisp.py
- supplementary_material/data/field_test/veluncert.py
- supplementary_material/data/field_test/velutil.py
- supplementary_material/data/field_test/__pycache__/
- supplementary_material/data/field_test/__pycache__/velutil.cpython-38.pyc
- supplementary_material/data/field_test/__pycache__/velutil.cpython-39.pyc
- supplementary_material/data/lab_current_test/
- supplementary_material/data/lab_current_test/015/
- supplementary_material/data/lab_current_test/015/015.ino
- supplementary_material/data/lab_current_test/015/src/
- supplementary_material/data/lab_current_test/015/src/arduinoFFTfix.cpp
- supplementary_material/data/lab_current_test/015/src/arduinoFFTfix.h
- supplementary_material/data/lab_current_test/015/src/defsfix.h
- supplementary_material/data/lab_current_test/015/src/I2C.cpp
- supplementary_material/data/lab_current_test/015/src/I2C.h
- supplementary_material/data/lab_current_test/015/src/typesfix.h
- supplementary_material/data/PSD/
- supplementary_material/data/PSD/psdnorm.py
- supplementary_material/data/PSD/sensor_norm/
- supplementary_material/data/PSD/sensor_norm/5K6_air.csv
- supplementary_material/data/PSD/sensor_norm/5K6_wtr.csv
- supplementary_material/data/PSD/sensor_norm/5K6_wtr_wait.csv
- supplementary_material/data/PSD/sensor_norm/log.py
- supplementary_material/data/PSD/sensor_raw/
- supplementary_material/data/PSD/sensor_raw/5K6_air.xlsx
- supplementary_material/data/PSD/sensor_raw/5K6_wtr.csv
- supplementary_material/data/PSD/sensor_raw/5K6_wtr.xlsx
- supplementary_material/data/PSD/sensor_raw/5K6_wtr_wait.csv
- supplementary_material/data/PSD/sensor_raw/5K6_wtr_wait.xlsx
- supplementary_material/data/total_harmonic_distortion/
- supplementary_material/data/total_harmonic_distortion/fft.csv
- supplementary_material/data/total_harmonic_distortion/fft0.csv
- supplementary_material/data/total_harmonic_distortion/tdh.py
- supplementary_material/data/total_harmonic_distortion/thd.xlsx
- supplementary_material/EDA/
- supplementary_material/EDA/EDA.zip
- supplementary_material/EDA/gerber_rev_0.1.3.zip
- supplementary_material/EDA/schematic_rev_0.1.3.pdf
- supplementary_material/README.txt
