# Supplementary material for: A Low-Cost, Low-Power Water Velocity Sensor Utilizing Acoustic Doppler Measurement
Source: Sensors (Basel). 2022 Sep 30;22(19):7451. doi: 10.3390/s22197451 (PMC9572237; doi:10.3390/s22197451)
Supplement: Supplementary file 1 [file sensors-22-07451-s001.zip › supplementary_material/bill_of_materials.xlsx]

## Sheet: Sheet1
Part Number	Package Size / Type	Schematic Designator	Component	Value	QTY per board	Unit Price (USD)	Total Price (USD)	Supplier
SMFM21F1000		LS1, LS2	1 MHz Ultrasonic Tranducer		2	10	20	https://www.steminc.com/PZT/fr/ultrasonic-flow-sensor-1mhz-send-receive
	0603	C1 - C3, C7	SMD Capcitor	100 nF	4	0.1	0.4	https://www.digikey.com.au/product-detail/en/murata-electronics/GRM033R61A104ME15D/490-5405-1-ND/2175212
	0603	C4	SMD Capcitor	22 nF	1	0.1	0.1	https://www.digikey.com.au/product-detail/en/kemet/C0603C223K1RACTU/399-3476-1-ND/754769
	0603	C5, C6	SMD Capcitor	18 pF	2	0.1	0.2	https://www.digikey.com.au/product-detail/en/yageo/CC0201JRNPO8BN180/311-3314-1-ND/6818284
	0603	C8,C15	SMD Capcitor	1 nF	2	0.1	0.2	https://www.digikey.com.au/product-detail/en/murata-electronics/GRM033R71H102KA12D/490-10682-1-ND/5251423
	0603	C9, C10, C12	SMD Capcitor	330 pF	3	0.1	0.3	https://www.digikey.com.au/product-detail/en/murata-electronics/GRM033R61E331KA01D/490-17029-1-ND/7602028
	0805	C11, C13, C14, C16	SMD Capcitor	3.3 μF	3	0.1	0.3	https://www.digikey.com.au/product-detail/en/kemet/C0805C335K8PACTU/399-3129-1-ND/551634
	0603	R1, R3, R6, R10, R12	SMD Resistor	1 kΩ	5	0.1	0.5	https://www.digikey.com.au/product-detail/en/yageo/RC0603JR-071KL/311-1-0KGRCT-ND/729624
	0603	R2	SMD Resistor	3.3 kΩ	1	0.1	0.1	https://www.digikey.com.au/product-detail/en/panasonic-electronic-components/ERA-3AEB332V/P3-3KDBCT-ND/1466064
	0603	R4	SMD Resistor	12 kΩ	1	0.1	0.1	https://www.digikey.com.au/product-detail/en/vishay-dale/CRCW020112K0FKED/541-12-0KAABCT-ND/1968274
	0603	R7, R9	SMD Resistor	330 Ω	2	0.1	0.2	https://www.digikey.com.au/product-detail/en/panasonic-electronic-components/ERJ-3EKF3300V/P330HCT-ND/1746761
	0603	R5, R8, R11	SMD Resistor	10 kΩ	3	0.1	0.3	https://www.digikey.com.au/product-detail/en/yageo/RC0603JR-0710KL/311-10KGRCT-ND/729647
SA612AD	SOIC-8	U1	RF Mixer		1	2.29	2.29	https://www.digikey.com/product-detail/en/nxp-usa-inc/SA612AD-01112/568-1204-5-ND/740395
OPA2830	SOIC-8	U2	OpAmp		1	4.79	4.79	https://www.digikey.com.au/product-detail/en/texas-instruments/OPA2830IDR/296-44328-1-ND/6110601
MAX7375AXR105	SOT-323/SC-70	U3	Oscilator		1	1.56	1.56	https://www.digikey.com/product-detail/en/maxim-integrated/MAX7375AXR105-T/MAX7375AXR105-TCT-ND/4490142
MAX11613	MSOP-8	U4	ADC		1	2.71	2.71	https://www.digikey.com/product-detail/en/maxim-integrated/MAX11613EUA-T/MAX11613EUA-CT-ND/5639977
ATmega328PB-AU	TQFP-32	U5	Microcontroler		1	1.34	1.34	https://www.digikey.com/product-detail/en/microchip-technology/ATMEGA328PB-AU/ATMEGA328PB-AU-ND/5638812
	5032-2Pin	Y1	Crystal Oscilator		1	0.65	0.65	https://www.digikey.com/product-detail/en/ndk-america-inc/NX5032GA-8.000M-STD-CSU-1/644-1132-1-ND/1788487
