# Supplementary material for: A Low-Cost, Low-Power Water Velocity Sensor Utilizing Acoustic Doppler Measurement
Source: Sensors (Basel). 2022 Sep 30;22(19):7451. doi: 10.3390/s22197451 (PMC9572237; doi:10.3390/s22197451)
Supplement: Supplementary file 1 [file sensors-22-07451-s001.zip › supplementary_material/code/firmware/src/defsfix.h]

/*! \file avrlibdefs.h \brief AVRlib global defines and macros. */
//*****************************************************************************
//
// File Name	: 'avrlibdefs.h'
// Title		: AVRlib global defines and macros include file
// Author		: Pascal Stang
// Created		: 7/12/2001
// Revised		: 9/30/2002
// Version		: 1.1
// Target MCU	: Atmel AVR series
// Editor Tabs	: 4
//
//	Description : This include file is designed to contain items useful to all
//					code files and projects, regardless of specific implementation.
//
// This code is distributed under the GNU Public License
//		which can be found at http://www.gnu.org/licenses/gpl.txt
//
//*****************************************************************************


#ifndef AVRLIBDEFS_H
#define AVRLIBDEFS_H

//#define F_CPU 4000000
#define MEM_TYPE 1

// Code compatibility to new AVR-libc
// outb(), inb(), inw(), outw(), BV(), sbi(), cbi(), sei(), cli()
#ifndef outb
	#define	outb(addr, data)	addr = (data)
#endif
#ifndef inb
	#define	inb(addr)			(addr)
#endif
#ifndef outw
	#define	outw(addr, data)	addr = (data)
#endif
#ifndef inw
	#define	inw(addr)			(addr)
#endif
#ifndef BV
	#define BV(bit)			(1<<(bit))
#endif
//#ifndef cbi
//	#define cbi(reg,bit)	reg &= ~(BV(bit))
//#endif
//#ifndef sbi
//	#define sbi(reg,bit)	reg |= (BV(bit))
//#endif
#ifndef cli
	#define cli()			__asm__ __volatile__ ("cli" ::)
#endif
#ifndef sei
	#define sei()			__asm__ __volatile__ ("sei" ::)
#endif

// support for individual port pin naming in the mega128
// see port128.h for details
#ifdef __AVR_ATmega128__
// not currently necessary due to inclusion
// of these defines in newest AVR-GCC
// do a quick test to see if include is needed
#ifndef PD0
	//#include "port128.h"
#endif
#endif

// use this for packed structures
// (this is seldom necessary on an 8-bit architecture like AVR,
//  but can assist in code portability to AVR)
#define GNUC_PACKED __attribute__((packed)) 

// port address helpers
#define DDR(x) ((x)-1)    // address of data direction register of port x
#define PIN(x) ((x)-2)    // address of input register of port x

// MIN/MAX/ABS macros
#define MIN(a,b)			((a<b)?(a):(b))
#define MAX(a,b)			((a>b)?(a):(b))
#define ABS(x)				((x>0)?(x):(-x))

// constants
#define PI		3.14159265359

//Math
#define sq(x) ((x)*(x))
#define constrain(amt,low,high) ((amt)<(low)?(low):((amt)>(high)?(high):(amt)))

#endif
