# Supplementary material for: A Low-Cost, Low-Power Water Velocity Sensor Utilizing Acoustic Doppler Measurement
Source: Sensors (Basel). 2022 Sep 30;22(19):7451. doi: 10.3390/s22197451 (PMC9572237; doi:10.3390/s22197451)
Supplement: Supplementary file 1 [file sensors-22-07451-s001.zip › supplementary_material/data/field_test/data/hach/hach_04.csv]

Insight For Windows: Version: 5.10.6
Date Time Level Vel. 1
(m) (m/s)
27/AUG/20 10:52 0.403 0.27
27/AUG/20 10:53 0.405 0.22
27/AUG/20 10:54 0.405 0.25
27/AUG/20 10:55 0.404 0.22
27/AUG/20 10:56 0.404 0.23
27/AUG/20 10:57 0.404 0.25
27/AUG/20 10:58 0.404 0.24
27/AUG/20 10:59 0.404 0.27
27/AUG/20 11:00 0.404 0.19
27/AUG/20 11:01 0.404 0.25
27/AUG/20 11:02 0.404 0.25
27/AUG/20 11:03 0.403 0.26
27/AUG/20 11:04 0.404 0.16
27/AUG/20 11:05 0.403 0.23
27/AUG/20 11:06 0.403 0.21
27/AUG/20 11:07 0.403 0.23
27/AUG/20 11:08 0.403 0.26
27/AUG/20 11:09 0.407 0.25
27/AUG/20 11:10 0.404 0.24
27/AUG/20 11:11 0.404 0.25
27/AUG/20 11:12 0.403 0.19
27/AUG/20 11:13 0.403 0.23
27/AUG/20 11:14 0.403 0.24
27/AUG/20 11:15 0.403 0.23
27/AUG/20 11:16 0.403 0.22
27/AUG/20 11:17 0.403 0.23
27/AUG/20 11:18 0.403 0.19
27/AUG/20 11:19 0.403 0.24
27/AUG/20 11:20 0.403 0.19
27/AUG/20 11:21 0.403 0.27
27/AUG/20 11:22 0.403 0.27
27/AUG/20 11:23 0.404 0.19
27/AUG/20 11:24 0.403 0.19
27/AUG/20 11:25 0.403 0.26
27/AUG/20 11:26 0.403 0.20
27/AUG/20 11:27 0.403 0.24
27/AUG/20 11:28 0.403 0.24
27/AUG/20 11:29 0.403 0.21
27/AUG/20 11:30 0.403 0.22
27/AUG/20 11:31 0.403 0.26
27/AUG/20 11:32 0.403 0.20
27/AUG/20 11:33 0.403 0.27
27/AUG/20 11:34 0.403 0.22
27/AUG/20 11:35 0.403 0.19
27/AUG/20 11:36 0.403 0.23
27/AUG/20 11:37 0.403 0.20
27/AUG/20 11:38 0.403 0.16
27/AUG/20 11:39 0.402 0.23
27/AUG/20 11:40 0.403 0.22
27/AUG/20 11:41 0.403 0.20
27/AUG/20 11:42 0.403 0.21
27/AUG/20 11:43 0.403 0.19
27/AUG/20 11:44 0.403 0.27
27/AUG/20 11:45 0.403 0.24
27/AUG/20 11:46 0.403 0.19
27/AUG/20 11:47 0.403 0.22
27/AUG/20 11:48 0.403 0.25
27/AUG/20 11:49 0.403 0.21
27/AUG/20 11:50 0.403 0.21
27/AUG/20 11:51 0.403 0.25
27/AUG/20 11:52 0.403 0.27
27/AUG/20 11:53 0.403 0.27
27/AUG/20 11:54 0.403 0.19
27/AUG/20 11:55 0.403 0.18
27/AUG/20 11:56 0.403 0.19
27/AUG/20 11:57 0.403 0.23
27/AUG/20 11:58 0.403 0.20
27/AUG/20 11:59 0.403 0.25
27/AUG/20 12:00 0.403 0.28
27/AUG/20 12:01 0.403 0.22
27/AUG/20 12:02 0.403 0.24
27/AUG/20 12:03 0.403 0.20
27/AUG/20 12:04 0.403 0.24
27/AUG/20 12:05 0.403 0.25
27/AUG/20 12:06 0.403 0.25
27/AUG/20 12:07 0.403 0.23
27/AUG/20 12:08 0.403 0.24
27/AUG/20 12:09 0.403 0.19
27/AUG/20 12:10 0.403 0.26
27/AUG/20 12:11 0.403 0.18
27/AUG/20 12:12 0.403 0.23
27/AUG/20 12:13 0.403 0.20
27/AUG/20 12:14 0.403 0.19
27/AUG/20 12:15 0.402 0.18
27/AUG/20 12:16 0.402 0.27
27/AUG/20 12:17 0.402 0.22
27/AUG/20 12:18 0.402 0.23
27/AUG/20 12:19 0.402 0.20
27/AUG/20 12:20 0.401 0.20
27/AUG/20 12:21 0.402 0.24
27/AUG/20 12:22 0.402 0.21
27/AUG/20 12:23 0.402 0.18
27/AUG/20 12:24 0.402 0.22
27/AUG/20 12:25 0.402 0.20
27/AUG/20 12:26 0.402 0.20
27/AUG/20 12:27 0.402 0.19
27/AUG/20 12:28 0.402 0.18
27/AUG/20 12:29 0.402 0.18
27/AUG/20 12:30 0.402 0.18
27/AUG/20 12:31 0.402 0.25
27/AUG/20 12:32 0.402 0.23
27/AUG/20 12:33 0.402 0.19
27/AUG/20 12:34 0.402 0.18
27/AUG/20 12:35 0.402 0.24
27/AUG/20 12:36 0.402 0.25
27/AUG/20 12:37 0.402 0.21
27/AUG/20 12:38 0.402 0.22
27/AUG/20 12:39 0.402 0.21
27/AUG/20 12:40 0.402 0.20
27/AUG/20 12:41 0.402 0.18
27/AUG/20 12:42 0.402 0.16
27/AUG/20 12:43 0.402 0.23
27/AUG/20 12:44 0.402 0.23
27/AUG/20 12:45 0.402 0.27
27/AUG/20 12:46 0.402 0.24
27/AUG/20 12:47 0.402 0.24
27/AUG/20 12:48 0.402 0.20
27/AUG/20 12:49 0.402 0.27
27/AUG/20 12:50 0.403 0.18
27/AUG/20 12:51 0.402 0.27
27/AUG/20 12:52 0.402 0.25
27/AUG/20 12:53 0.402 0.20
27/AUG/20 12:54 0.402 0.22
27/AUG/20 12:55 0.402 0.26
27/AUG/20 12:56 0.402 0.23
27/AUG/20 12:57 0.402 0.23
27/AUG/20 12:58 0.401 0.14
27/AUG/20 12:59 0.401 0.21
27/AUG/20 13:00 0.402 0.17
27/AUG/20 13:01 0.401 0.25
27/AUG/20 13:02 0.402 0.26
27/AUG/20 13:03 0.402 0.35
27/AUG/20 13:04 0.403 0.22
27/AUG/20 13:05 0.402 0.21
27/AUG/20 13:06 0.401 0.19
27/AUG/20 13:07 0.401 0.22
27/AUG/20 13:08 0.401 0.22
27/AUG/20 13:09 0.401 0.20
27/AUG/20 13:10 0.400 0.23
27/AUG/20 13:11 0.401 0.25
27/AUG/20 13:12 0.401 0.20
27/AUG/20 13:13 0.400 0.28
27/AUG/20 13:14 0.401 0.25
27/AUG/20 13:15 0.400 0.20
27/AUG/20 13:16 0.400 0.17
27/AUG/20 13:17 0.400 0.24
27/AUG/20 13:18 0.400 0.27
27/AUG/20 13:19 0.401 0.23
27/AUG/20 13:20 0.401 0.29
27/AUG/20 13:21 0.401 0.26
27/AUG/20 13:22 0.401 0.22
27/AUG/20 13:23 0.401 0.22
27/AUG/20 13:24 0.401 0.20
27/AUG/20 13:25 0.401 0.13
27/AUG/20 13:26 0.401 0.23
27/AUG/20 13:27 0.401 0.20
27/AUG/20 13:28 0.401 0.25
27/AUG/20 13:29 0.401 0.23
27/AUG/20 13:30 0.401 0.22
27/AUG/20 13:31 0.400 0.24
27/AUG/20 13:32 0.400 0.24
27/AUG/20 13:33 0.401 0.22
27/AUG/20 13:34 0.400 0.18
27/AUG/20 13:35 0.400 0.19
27/AUG/20 13:36 0.400 0.24
27/AUG/20 13:37 0.400 0.25
27/AUG/20 13:38 0.401 0.27
27/AUG/20 13:39 0.400 0.21
27/AUG/20 13:40 0.400 0.19
27/AUG/20 13:41 0.400 0.25
27/AUG/20 13:42 0.400 0.28
27/AUG/20 13:43 0.401 0.28
27/AUG/20 13:44 0.401 0.20
27/AUG/20 13:45 0.400 0.18
27/AUG/20 13:46 0.400 0.18
27/AUG/20 13:47 0.401 0.19
27/AUG/20 13:48 0.401 0.17
27/AUG/20 13:49 0.401 0.27
27/AUG/20 13:50 0.401 0.21
27/AUG/20 13:51 0.401 0.23
27/AUG/20 13:52 0.401 0.26
27/AUG/20 13:53 0.401 0.17
27/AUG/20 13:54 0.400 0.25
27/AUG/20 13:55 0.400 0.20
27/AUG/20 13:56 0.400 0.19
27/AUG/20 13:57 0.400 0.18
27/AUG/20 13:58 0.400 0.20
27/AUG/20 13:59 0.400 0.27
27/AUG/20 14:00 0.401 0.24
27/AUG/20 14:01 0.400 0.28
27/AUG/20 14:02 0.401 0.20
27/AUG/20 14:03 0.400 0.24
27/AUG/20 14:04 0.401 0.24
27/AUG/20 14:05 0.401 0.27
27/AUG/20 14:06 0.401 0.20
27/AUG/20 14:07 0.401 0.25
27/AUG/20 14:08 0.401 0.19
27/AUG/20 14:09 0.400 0.25
27/AUG/20 14:10 0.401 0.17
27/AUG/20 14:11 0.400 0.22
27/AUG/20 14:12 0.400 0.18
27/AUG/20 14:13 0.400 0.23
27/AUG/20 14:14 0.401 0.25
27/AUG/20 14:15 0.401 0.26
27/AUG/20 14:16 0.401 0.20
27/AUG/20 14:17 0.400 0.15
27/AUG/20 14:18 0.400 0.23
27/AUG/20 14:19 0.400 0.21
27/AUG/20 14:20 0.400 0.27
27/AUG/20 14:21 0.401 0.20
27/AUG/20 14:22 0.400 0.26
27/AUG/20 14:23 0.400 0.28
27/AUG/20 14:24 0.400 0.23
27/AUG/20 14:25 0.400 0.22
27/AUG/20 14:26 0.400 0.25
27/AUG/20 14:27 0.400 0.26
27/AUG/20 14:28 0.400 0.18
27/AUG/20 14:29 0.400 0.16
27/AUG/20 14:30 0.399 0.25
27/AUG/20 14:31 0.400 0.23
27/AUG/20 14:32 0.399 0.22
27/AUG/20 14:33 0.399 0.25
27/AUG/20 14:34 0.399 0.30
27/AUG/20 14:35 0.399 0.26
27/AUG/20 14:36 0.399 0.23
27/AUG/20 14:37 0.399 0.21
27/AUG/20 14:38 0.399 0.22
27/AUG/20 14:39 0.399 0.22
27/AUG/20 14:40 0.399 0.25
27/AUG/20 14:41 0.400 0.23
27/AUG/20 14:42 0.399 0.22
27/AUG/20 14:43 0.399 0.26
27/AUG/20 14:44 0.400 0.23
27/AUG/20 14:45 0.399 0.20
27/AUG/20 14:46 0.399 0.22
27/AUG/20 14:47 0.399 0.24
27/AUG/20 14:48 0.399 0.26
27/AUG/20 14:49 0.399 0.22
27/AUG/20 14:50 0.399 0.19
27/AUG/20 14:51 0.399 0.20
27/AUG/20 14:52 0.399 0.19
27/AUG/20 14:53 0.399 0.30
27/AUG/20 14:54 0.400 0.22
27/AUG/20 14:55 0.399 0.18
27/AUG/20 14:56 0.399 0.19
27/AUG/20 14:57 0.399 0.18
27/AUG/20 14:58 0.399 0.17
27/AUG/20 14:59 0.399 0.22
27/AUG/20 15:00 0.400 0.22
27/AUG/20 15:01 0.399 0.20
27/AUG/20 15:02 0.400 0.25
27/AUG/20 15:03 0.400 0.32
27/AUG/20 15:04 0.401 0.30
27/AUG/20 15:05 0.401 0.25
27/AUG/20 15:06 0.400 0.22
27/AUG/20 15:07 0.400 0.19
27/AUG/20 15:08 0.400 0.20
27/AUG/20 15:09 0.400 0.25
27/AUG/20 15:10 0.400 0.19
27/AUG/20 15:11 0.400 0.29
27/AUG/20 15:12 0.400 0.19
27/AUG/20 15:13 0.400 0.29
27/AUG/20 15:14 0.400 0.25
27/AUG/20 15:15 0.400 0.18
27/AUG/20 15:16 0.399 0.24
27/AUG/20 15:17 0.400 0.20
27/AUG/20 15:18 0.399 0.20
27/AUG/20 15:19 0.399 0.22
27/AUG/20 15:20 0.400 0.19
27/AUG/20 15:21 0.400 0.25
27/AUG/20 15:22 0.400 0.27
27/AUG/20 15:23 0.400 0.27
27/AUG/20 15:24 0.400 0.27
27/AUG/20 15:25 0.400 0.18
27/AUG/20 15:26 0.400 0.22
27/AUG/20 15:27 0.400 0.22
27/AUG/20 15:28 0.400 0.22
27/AUG/20 15:29 0.400 0.27
27/AUG/20 15:30 0.400 0.21
27/AUG/20 15:31 0.400 0.25
27/AUG/20 15:32 0.400 0.25
27/AUG/20 15:33 0.400 0.26
27/AUG/20 15:34 0.400 0.22
27/AUG/20 15:35 0.400 0.22
27/AUG/20 15:36 0.400 0.20
27/AUG/20 15:37 0.400 0.21
27/AUG/20 15:38 0.400 0.23
27/AUG/20 15:39 0.400 0.27
27/AUG/20 15:40 0.401 0.20
27/AUG/20 15:41 0.400 0.25
27/AUG/20 15:42 0.400 0.27
27/AUG/20 15:43 0.400 0.26
27/AUG/20 15:44 0.400 0.22
27/AUG/20 15:45 0.400 0.22
27/AUG/20 15:46 0.400 0.21
27/AUG/20 15:47 0.399 0.21
27/AUG/20 15:48 0.399 0.20
27/AUG/20 15:49 0.399 0.27
27/AUG/20 15:50 0.400 0.21
27/AUG/20 15:51 0.399 0.23
27/AUG/20 15:52 0.399 0.25
27/AUG/20 15:53 0.399 0.22
27/AUG/20 15:54 0.399 0.19
27/AUG/20 15:55 0.399 0.17
27/AUG/20 15:56 0.398 0.21
27/AUG/20 15:57 0.398 0.22
27/AUG/20 15:58 0.399 0.23
27/AUG/20 15:59 0.399 0.26
27/AUG/20 16:00 0.399 0.21
27/AUG/20 16:01 0.398 0.26
27/AUG/20 16:02 0.399 0.19
27/AUG/20 16:03 0.399 0.22
27/AUG/20 16:04 0.399 0.26
27/AUG/20 16:05 0.399 0.21
27/AUG/20 16:06 0.399 0.21
27/AUG/20 16:07 0.399 0.19
27/AUG/20 16:08 0.399 0.19
27/AUG/20 16:09 0.399 0.25
27/AUG/20 16:10 0.399 0.21
27/AUG/20 16:11 0.399 0.19
27/AUG/20 16:12 0.399 0.25
27/AUG/20 16:13 0.399 0.22
27/AUG/20 16:14 0.399 0.19
27/AUG/20 16:15 0.399 0.28
27/AUG/20 16:16 0.399 0.25
27/AUG/20 16:17 0.399 0.22
27/AUG/20 16:18 0.399 0.24
27/AUG/20 16:19 0.399 0.20
27/AUG/20 16:20 0.398 0.22
27/AUG/20 16:21 0.399 0.28
27/AUG/20 16:22 0.399 0.24
27/AUG/20 16:23 0.398 0.20
27/AUG/20 16:24 0.398 0.19
27/AUG/20 16:25 0.398 0.23
27/AUG/20 16:26 0.398 0.22
27/AUG/20 16:27 0.398 0.24
27/AUG/20 16:28 0.398 0.24
27/AUG/20 16:29 0.398 0.24
27/AUG/20 16:30 0.398 0.21
27/AUG/20 16:31 0.397 0.19
27/AUG/20 16:32 0.397 0.25
27/AUG/20 16:33 0.397 0.22
27/AUG/20 16:34 0.397 0.26
27/AUG/20 16:35 0.397 0.24
27/AUG/20 16:36 0.397 0.20
27/AUG/20 16:37 0.397 0.22
27/AUG/20 16:38 0.397 0.22
27/AUG/20 16:39 0.397 0.17
27/AUG/20 16:40 0.397 0.21
27/AUG/20 16:41 0.397 0.22
27/AUG/20 16:42 0.397 0.19
27/AUG/20 16:43 0.397 0.21
27/AUG/20 16:44 0.397 0.28
27/AUG/20 16:45 0.398 0.22
27/AUG/20 16:46 0.397 0.21
27/AUG/20 16:47 0.397 0.25
27/AUG/20 16:48 0.397 0.24
27/AUG/20 16:49 0.397 0.23
27/AUG/20 16:50 0.397 0.27
27/AUG/20 16:51 0.398 0.27
27/AUG/20 16:52 0.398 0.24
27/AUG/20 16:53 0.397 0.19
27/AUG/20 16:54 0.397 0.23
27/AUG/20 16:55 0.397 0.21
27/AUG/20 16:56 0.397 0.21
27/AUG/20 16:57 0.397 0.20
27/AUG/20 16:58 0.397 0.19
27/AUG/20 16:59 0.397 0.21
27/AUG/20 17:00 0.397 0.20
27/AUG/20 17:01 0.397 0.20
27/AUG/20 17:02 0.397 0.27
27/AUG/20 17:03 0.397 0.20
27/AUG/20 17:04 0.397 0.17
27/AUG/20 17:05 0.397 0.12
27/AUG/20 17:06 0.396 0.17
27/AUG/20 17:07 0.397 0.17
27/AUG/20 17:08 0.397 0.20
27/AUG/20 17:09 0.397 0.26
27/AUG/20 17:10 0.397 0.25
27/AUG/20 17:11 0.397 0.20
27/AUG/20 17:12 0.397 0.23
27/AUG/20 17:13 0.397 0.27
27/AUG/20 17:14 0.397 0.20
27/AUG/20 17:15 0.397 0.20
27/AUG/20 17:16 0.397 0.17
27/AUG/20 17:17 0.397 0.19
27/AUG/20 17:18 0.397 0.19
27/AUG/20 17:19 0.397 0.23
27/AUG/20 17:20 0.397 0.24
27/AUG/20 17:21 0.398 0.19
27/AUG/20 17:22 0.397 0.21
27/AUG/20 17:23 0.397 0.21
27/AUG/20 17:24 0.397 0.20
27/AUG/20 17:25 0.397 0.20
27/AUG/20 17:26 0.397 0.22
27/AUG/20 17:27 0.397 0.22
27/AUG/20 17:28 0.397 0.25
27/AUG/20 17:29 0.397 0.22
27/AUG/20 17:30 0.397 0.20
27/AUG/20 17:31 0.397 0.21
27/AUG/20 17:32 0.397 0.27
27/AUG/20 17:33 0.397 0.17
27/AUG/20 17:34 0.397 0.22
27/AUG/20 17:35 0.397 0.20
27/AUG/20 17:36 0.397 0.18
27/AUG/20 17:37 0.397 0.22
27/AUG/20 17:38 0.397 0.20
27/AUG/20 17:39 0.397 0.21
27/AUG/20 17:40 0.397 0.18
27/AUG/20 17:41 0.397 0.23
27/AUG/20 17:42 0.397 0.17
27/AUG/20 17:43 0.397 0.20
27/AUG/20 17:44 0.397 0.20
27/AUG/20 17:45 0.397 0.22
27/AUG/20 17:46 0.397 0.22
27/AUG/20 17:47 0.397 0.17
27/AUG/20 17:48 0.397 0.21
27/AUG/20 17:49 0.397 0.16
27/AUG/20 17:50 0.397 0.19
27/AUG/20 17:51 0.397 0.13
27/AUG/20 17:52 0.397 0.19
27/AUG/20 17:53 0.397 0.21
27/AUG/20 17:54 0.397 0.17
27/AUG/20 17:55 0.397 0.17
27/AUG/20 17:56 0.397 0.18
27/AUG/20 17:57 0.397 0.20
27/AUG/20 17:58 0.397 0.17
27/AUG/20 17:59 0.397 0.08
27/AUG/20 18:00 0.397 0.20
27/AUG/20 18:01 0.397 0.23
27/AUG/20 18:02 0.397 0.16
27/AUG/20 18:03 0.397 0.32
27/AUG/20 18:04 0.398 0.21
27/AUG/20 18:05 0.397 0.19
27/AUG/20 18:06 0.397 0.22
27/AUG/20 18:07 0.397 0.22
27/AUG/20 18:08 0.397 0.21
27/AUG/20 18:09 0.397 0.17
27/AUG/20 18:10 0.397 0.18
27/AUG/20 18:11 0.397 0.24
27/AUG/20 18:12 0.397 0.16
27/AUG/20 18:13 0.397 0.21
27/AUG/20 18:14 0.397 0.21
27/AUG/20 18:15 0.397 0.21
27/AUG/20 18:16 0.397 0.18
27/AUG/20 18:17 0.397 0.19
27/AUG/20 18:18 0.397 0.13
27/AUG/20 18:19 0.397 0.23
27/AUG/20 18:20 0.397 0.21
27/AUG/20 18:21 0.397 0.18
27/AUG/20 18:22 0.397 0.20
27/AUG/20 18:23 0.397 0.21
27/AUG/20 18:24 0.397 0.23
27/AUG/20 18:25 0.398 0.23
27/AUG/20 18:26 0.397 0.21
27/AUG/20 18:27 0.397 0.19
27/AUG/20 18:28 0.398 0.23
27/AUG/20 18:29 0.398 0.23
27/AUG/20 18:30 0.399 0.21
27/AUG/20 18:31 0.399 0.24
27/AUG/20 18:32 0.399 0.34
27/AUG/20 18:33 0.400 0.22
27/AUG/20 18:34 0.399 0.20
27/AUG/20 18:35 0.399 0.19
27/AUG/20 18:36 0.399 0.24
27/AUG/20 18:37 0.400 0.17
27/AUG/20 18:38 0.399 0.20
27/AUG/20 18:39 0.399 0.18
27/AUG/20 18:40 0.399 0.22
27/AUG/20 18:41 0.400 0.19
27/AUG/20 18:42 0.400 0.18
27/AUG/20 18:43 0.400 0.19
27/AUG/20 18:44 0.400 0.26
27/AUG/20 18:45 0.400 0.20
27/AUG/20 18:46 0.400 0.20
27/AUG/20 18:47 0.400 0.19
27/AUG/20 18:48 0.400 0.30
27/AUG/20 18:49 0.400 0.19
27/AUG/20 18:50 0.400 0.20
27/AUG/20 18:51 0.400 0.22
27/AUG/20 18:52 0.401 0.20
27/AUG/20 18:53 0.401 0.21
27/AUG/20 18:54 0.401 0.17
27/AUG/20 18:55 0.401 0.19
27/AUG/20 18:56 0.401 0.21
27/AUG/20 18:57 0.402 0.21
27/AUG/20 18:58 0.402 0.20
27/AUG/20 18:59 0.402 0.24
27/AUG/20 19:00 0.402 0.22
27/AUG/20 19:01 0.402 0.23
27/AUG/20 19:02 0.402 0.20
27/AUG/20 19:03 0.403 0.17
27/AUG/20 19:04 0.406 0.26
27/AUG/20 19:05 0.406 0.20
27/AUG/20 19:06 0.406 0.20
27/AUG/20 19:07 0.406 0.23
27/AUG/20 19:08 0.406 0.23
27/AUG/20 19:09 0.406 0.24
27/AUG/20 19:10 0.406 0.17
27/AUG/20 19:11 0.406 0.23
27/AUG/20 19:12 0.407 0.22
27/AUG/20 19:13 0.407 0.21
27/AUG/20 19:14 0.407 0.27
27/AUG/20 19:15 0.407 0.23
27/AUG/20 19:16 0.411 0.24
27/AUG/20 19:17 0.411 0.24
27/AUG/20 19:18 0.412 0.21
27/AUG/20 19:19 0.412 0.25
27/AUG/20 19:20 0.413 0.27
27/AUG/20 19:21 0.414 0.28
27/AUG/20 19:22 0.420 0.27
27/AUG/20 19:23 0.421 0.25
27/AUG/20 19:24 0.422 0.34
27/AUG/20 19:25 0.425 0.26
27/AUG/20 19:26 0.433 0.30
27/AUG/20 19:27 0.434 0.32
27/AUG/20 19:28 0.436 0.30
27/AUG/20 19:29 0.438 0.30
27/AUG/20 19:30 0.447 0.28
27/AUG/20 19:31 0.449 0.32
27/AUG/20 19:32 0.452 0.39
27/AUG/20 19:33 0.464 0.30
27/AUG/20 19:34 0.464 0.31
27/AUG/20 19:35 0.467 0.33
27/AUG/20 19:36 0.478 0.37
27/AUG/20 19:37 0.479 0.40
27/AUG/20 19:38 0.482 0.36
27/AUG/20 19:39 0.492 0.35
27/AUG/20 19:40 0.493 0.39
27/AUG/20 19:41 0.495 0.37
27/AUG/20 19:42 0.496 0.42
27/AUG/20 19:43 0.504 0.41
27/AUG/20 19:44 0.506 0.43
27/AUG/20 19:45 0.507 0.37
27/AUG/20 19:46 0.507 0.42
27/AUG/20 19:47 0.515 0.42
27/AUG/20 19:48 0.516 0.48
27/AUG/20 19:49 0.517 0.45
27/AUG/20 19:50 0.518 0.41
27/AUG/20 19:51 0.528 0.45
27/AUG/20 19:52 0.531 0.39
27/AUG/20 19:53 0.533 0.51
27/AUG/20 19:54 0.546 0.47
27/AUG/20 19:55 0.549 0.46
27/AUG/20 19:56 0.551 0.52
27/AUG/20 19:57 0.562 0.47
27/AUG/20 19:58 0.564 0.50
27/AUG/20 19:59 0.573 0.55
27/AUG/20 20:00 0.574 0.51
27/AUG/20 20:01 0.575 0.51
27/AUG/20 20:02 0.577 0.54
27/AUG/20 20:03 0.585 0.47
27/AUG/20 20:04 0.583 0.55
27/AUG/20 20:05 0.585 0.61
27/AUG/20 20:06 0.586 0.52
27/AUG/20 20:07 0.585 0.54
27/AUG/20 20:08 0.586 0.60
27/AUG/20 20:09 0.586 0.53
27/AUG/20 20:10 0.586 0.50
27/AUG/20 20:11 0.586 0.49
27/AUG/20 20:12 0.586 0.56
27/AUG/20 20:13 0.586 0.52
27/AUG/20 20:14 0.585 0.54
27/AUG/20 20:15 0.586 0.55
27/AUG/20 20:16 0.585 0.50
27/AUG/20 20:17 0.580 0.45
27/AUG/20 20:18 0.581 0.48
27/AUG/20 20:19 0.580 0.43
27/AUG/20 20:20 0.579 0.45
27/AUG/20 20:21 0.580 0.52
27/AUG/20 20:22 0.580 0.47
27/AUG/20 20:23 0.579 0.50
27/AUG/20 20:24 0.579 0.51
27/AUG/20 20:25 0.583 0.43
27/AUG/20 20:26 0.583 0.44
27/AUG/20 20:27 0.584 0.46
27/AUG/20 20:28 0.586 0.53
27/AUG/20 20:29 0.596 0.63
27/AUG/20 20:30 0.599 0.54
27/AUG/20 20:31 0.601 0.54
27/AUG/20 20:32 0.612 0.45
27/AUG/20 20:33 0.614 0.59
27/AUG/20 20:34 0.627 0.61
27/AUG/20 20:35 0.636 0.48
27/AUG/20 20:36 0.638 0.55
27/AUG/20 20:37 0.649 0.59
27/AUG/20 20:38 0.653 0.63
27/AUG/20 20:39 0.663 0.62
27/AUG/20 20:40 0.673 0.56
27/AUG/20 20:41 0.676 0.59
27/AUG/20 20:42 0.677 0.71
27/AUG/20 20:43 0.688 0.64
27/AUG/20 20:44 0.687 0.61
27/AUG/20 20:45 0.690 0.53
27/AUG/20 20:46 0.691 0.55
27/AUG/20 20:47 0.701 0.65
27/AUG/20 20:48 0.704 0.68
27/AUG/20 20:49 0.704 0.67
27/AUG/20 20:50 0.705 0.67
27/AUG/20 20:51 0.706 0.63
27/AUG/20 20:52 0.706 0.63
27/AUG/20 20:53 0.712 0.63
27/AUG/20 20:54 0.712 0.72
27/AUG/20 20:55 0.714 0.57
27/AUG/20 20:56 0.714 0.54
27/AUG/20 20:57 0.714 0.61
27/AUG/20 20:58 0.715 0.61
27/AUG/20 20:59 0.715 0.57
27/AUG/20 21:00 0.723 0.65
27/AUG/20 21:01 0.720 0.69
27/AUG/20 21:02 0.719 0.70
27/AUG/20 21:03 0.718 0.76
27/AUG/20 21:04 0.719 0.68
27/AUG/20 21:05 0.719 0.57
27/AUG/20 21:06 0.717 0.60
27/AUG/20 21:07 0.717 0.76
27/AUG/20 21:08 0.719 0.68
27/AUG/20 21:09 0.718 0.69
27/AUG/20 21:10 0.717 0.67
27/AUG/20 21:11 0.708 0.65
27/AUG/20 21:12 0.710 0.63
27/AUG/20 21:13 0.711 0.77
27/AUG/20 21:14 0.713 0.63
27/AUG/20 21:15 0.711 0.64
27/AUG/20 21:16 0.711 0.62
27/AUG/20 21:17 0.711 0.75
27/AUG/20 21:18 0.712 0.56
27/AUG/20 21:19 0.711 0.64
27/AUG/20 21:20 0.711 0.63
27/AUG/20 21:21 0.707 0.76
27/AUG/20 21:22 0.709 0.57
27/AUG/20 21:23 0.709 0.67
27/AUG/20 21:24 0.709 0.63
27/AUG/20 21:25 0.709 0.61
27/AUG/20 21:26 0.703 0.71
27/AUG/20 21:27 0.703 0.62
27/AUG/20 21:28 0.704 0.60
27/AUG/20 21:29 0.704 0.80
27/AUG/20 21:30 0.705 0.63
27/AUG/20 21:31 0.713 0.74
27/AUG/20 21:32 0.704 0.64
27/AUG/20 21:33 0.703 0.70
27/AUG/20 21:34 0.702 0.66
27/AUG/20 21:35 0.700 0.59
27/AUG/20 21:36 0.700 0.77
27/AUG/20 21:37 0.702 0.60
27/AUG/20 21:38 0.700 0.67
27/AUG/20 21:39 0.695 0.59
27/AUG/20 21:40 0.696 0.54
27/AUG/20 21:41 0.695 0.55
27/AUG/20 21:42 0.694 0.67
27/AUG/20 21:43 0.695 0.69
27/AUG/20 21:44 0.689 0.67
27/AUG/20 21:45 0.691 0.65
27/AUG/20 21:46 0.691 0.61
27/AUG/20 21:47 0.691 0.59
27/AUG/20 21:48 0.690 0.70
27/AUG/20 21:49 0.691 0.62
27/AUG/20 21:50 0.689 0.65
27/AUG/20 21:51 0.689 0.67
27/AUG/20 21:52 0.685 0.55
27/AUG/20 21:53 0.684 0.65
27/AUG/20 21:54 0.684 0.59
27/AUG/20 21:55 0.683 0.68
27/AUG/20 21:56 0.684 0.57
27/AUG/20 21:57 0.682 0.69
27/AUG/20 21:58 0.676 0.60
27/AUG/20 21:59 0.675 0.65
27/AUG/20 22:00 0.675 0.63
27/AUG/20 22:01 0.676 0.63
27/AUG/20 22:02 0.676 0.54
27/AUG/20 22:03 0.675 0.68
27/AUG/20 22:04 0.676 0.65
27/AUG/20 22:05 0.675 0.60
27/AUG/20 22:06 0.667 0.61
27/AUG/20 22:07 0.667 0.68
27/AUG/20 22:08 0.669 0.62
27/AUG/20 22:09 0.668 0.69
27/AUG/20 22:10 0.668 0.75
27/AUG/20 22:11 0.668 0.63
27/AUG/20 22:12 0.662 0.64
27/AUG/20 22:13 0.662 0.69
27/AUG/20 22:14 0.661 0.63
27/AUG/20 22:15 0.660 0.69
27/AUG/20 22:16 0.660 0.74
27/AUG/20 22:17 0.660 0.58
27/AUG/20 22:18 0.653 0.63
27/AUG/20 22:19 0.653 0.56
27/AUG/20 22:20 0.651 0.56
27/AUG/20 22:21 0.651 0.55
27/AUG/20 22:22 0.650 0.63
27/AUG/20 22:23 0.650 0.60
27/AUG/20 22:24 0.650 0.55
27/AUG/20 22:25 0.644 0.53
27/AUG/20 22:26 0.644 0.74
27/AUG/20 22:27 0.645 0.63
27/AUG/20 22:28 0.643 0.53
27/AUG/20 22:29 0.641 0.65
27/AUG/20 22:30 0.643 0.56
27/AUG/20 22:31 0.641 0.54
27/AUG/20 22:32 0.640 0.63
27/AUG/20 22:33 0.637 0.60
27/AUG/20 22:34 0.636 0.51
27/AUG/20 22:35 0.634 0.48
27/AUG/20 22:36 0.634 0.63
27/AUG/20 22:37 0.634 0.60
27/AUG/20 22:38 0.633 0.50
27/AUG/20 22:39 0.626 0.55
27/AUG/20 22:40 0.627 0.57
27/AUG/20 22:41 0.627 0.54
27/AUG/20 22:42 0.626 0.61
27/AUG/20 22:43 0.627 0.59
27/AUG/20 22:44 0.620 0.51
27/AUG/20 22:45 0.618 0.57
27/AUG/20 22:46 0.619 0.58
27/AUG/20 22:47 0.619 0.57
27/AUG/20 22:48 0.619 0.60
27/AUG/20 22:49 0.618 0.48
27/AUG/20 22:50 0.617 0.52
27/AUG/20 22:51 0.617 0.47
27/AUG/20 22:52 0.609 0.55
27/AUG/20 22:53 0.611 0.58
27/AUG/20 22:54 0.611 0.60
27/AUG/20 22:55 0.610 0.55
27/AUG/20 22:56 0.609 0.49
27/AUG/20 22:57 0.602 0.54
27/AUG/20 22:58 0.602 0.51
27/AUG/20 22:59 0.602 0.47
27/AUG/20 23:00 0.602 0.46
27/AUG/20 23:01 0.602 0.47
27/AUG/20 23:02 0.602 0.49
27/AUG/20 23:03 0.601 0.54
27/AUG/20 23:04 0.595 0.58
27/AUG/20 23:05 0.595 0.48
27/AUG/20 23:06 0.595 0.54
27/AUG/20 23:07 0.595 0.62
27/AUG/20 23:08 0.595 0.52
27/AUG/20 23:09 0.594 0.56
27/AUG/20 23:10 0.594 0.48
27/AUG/20 23:11 0.593 0.60
27/AUG/20 23:12 0.588 0.54
27/AUG/20 23:13 0.587 0.46
27/AUG/20 23:14 0.586 0.49
27/AUG/20 23:15 0.586 0.51
27/AUG/20 23:16 0.585 0.48
27/AUG/20 23:17 0.585 0.45
27/AUG/20 23:18 0.580 0.46
27/AUG/20 23:19 0.582 0.48
27/AUG/20 23:20 0.582 0.47
27/AUG/20 23:21 0.581 0.47
27/AUG/20 23:22 0.580 0.49
27/AUG/20 23:23 0.580 0.57
27/AUG/20 23:24 0.575 0.49
27/AUG/20 23:25 0.575 0.43
27/AUG/20 23:26 0.574 0.47
27/AUG/20 23:27 0.574 0.53
27/AUG/20 23:28 0.575 0.53
27/AUG/20 23:29 0.574 0.46
27/AUG/20 23:30 0.574 0.53
27/AUG/20 23:31 0.568 0.43
27/AUG/20 23:32 0.568 0.47
27/AUG/20 23:33 0.568 0.47
27/AUG/20 23:34 0.568 0.55
27/AUG/20 23:35 0.568 0.57
27/AUG/20 23:36 0.568 0.47
27/AUG/20 23:37 0.567 0.50
27/AUG/20 23:38 0.562 0.50
27/AUG/20 23:39 0.562 0.48
27/AUG/20 23:40 0.562 0.49
27/AUG/20 23:41 0.561 0.44
27/AUG/20 23:42 0.561 0.50
27/AUG/20 23:43 0.561 0.49
27/AUG/20 23:44 0.561 0.45
27/AUG/20 23:45 0.560 0.42
27/AUG/20 23:46 0.555 0.42
27/AUG/20 23:47 0.557 0.46
27/AUG/20 23:48 0.556 0.42
27/AUG/20 23:49 0.556 0.43
27/AUG/20 23:50 0.555 0.41
27/AUG/20 23:51 0.555 0.47
27/AUG/20 23:52 0.550 0.42
27/AUG/20 23:53 0.550 0.45
27/AUG/20 23:54 0.550 0.38
27/AUG/20 23:55 0.549 0.43
27/AUG/20 23:56 0.549 0.47
27/AUG/20 23:57 0.550 0.45
27/AUG/20 23:58 0.549 0.41
27/AUG/20 23:59 0.548 0.46
28/AUG/20 00:00 0.548 0.46
28/AUG/20 00:01 0.548 0.46
28/AUG/20 00:02 0.548 0.42
28/AUG/20 00:03 0.543 0.47
28/AUG/20 00:04 0.544 0.50
28/AUG/20 00:05 0.544 0.41
28/AUG/20 00:06 0.543 0.43
28/AUG/20 00:07 0.542 0.44
28/AUG/20 00:08 0.542 0.46
28/AUG/20 00:09 0.542 0.42
28/AUG/20 00:10 0.541 0.37
28/AUG/20 00:11 0.541 0.42
28/AUG/20 00:12 0.541 0.41
28/AUG/20 00:13 0.537 0.47
28/AUG/20 00:14 0.537 0.42
28/AUG/20 00:15 0.537 0.38
28/AUG/20 00:16 0.536 0.37
28/AUG/20 00:17 0.536 0.39
28/AUG/20 00:18 0.535 0.44
28/AUG/20 00:19 0.536 0.41
28/AUG/20 00:20 0.535 0.43
28/AUG/20 00:21 0.531 0.43
28/AUG/20 00:22 0.531 0.48
28/AUG/20 00:23 0.532 0.33
28/AUG/20 00:24 0.530 0.39
28/AUG/20 00:25 0.531 0.40
28/AUG/20 00:26 0.531 0.44
28/AUG/20 00:27 0.531 0.36
28/AUG/20 00:28 0.530 0.46
28/AUG/20 00:29 0.530 0.38
28/AUG/20 00:30 0.525 0.39
28/AUG/20 00:31 0.526 0.43
28/AUG/20 00:32 0.526 0.39
28/AUG/20 00:33 0.526 0.42
28/AUG/20 00:34 0.526 0.42
28/AUG/20 00:35 0.526 0.43
28/AUG/20 00:36 0.525 0.40
28/AUG/20 00:37 0.525 0.39
28/AUG/20 00:38 0.525 0.32
28/AUG/20 00:39 0.524 0.35
28/AUG/20 00:40 0.524 0.39
28/AUG/20 00:41 0.519 0.35
28/AUG/20 00:42 0.520 0.35
28/AUG/20 00:43 0.521 0.38
28/AUG/20 00:44 0.521 0.49
28/AUG/20 00:45 0.522 0.40
28/AUG/20 00:46 0.522 0.43
28/AUG/20 00:47 0.522 0.45
28/AUG/20 00:48 0.522 0.39
28/AUG/20 00:49 0.521 0.47
28/AUG/20 00:50 0.517 0.40
28/AUG/20 00:51 0.517 0.43
28/AUG/20 00:52 0.517 0.36
28/AUG/20 00:53 0.516 0.39
28/AUG/20 00:54 0.517 0.39
28/AUG/20 00:55 0.517 0.38
28/AUG/20 00:56 0.517 0.33
28/AUG/20 00:57 0.516 0.41
28/AUG/20 00:58 0.517 0.39
28/AUG/20 00:59 0.516 0.44
28/AUG/20 01:00 0.513 0.38
28/AUG/20 01:01 0.513 0.31
28/AUG/20 01:02 0.512 0.36
28/AUG/20 01:03 0.512 0.41
28/AUG/20 01:04 0.513 0.41
28/AUG/20 01:05 0.512 0.39
28/AUG/20 01:06 0.513 0.35
28/AUG/20 01:07 0.512 0.37
28/AUG/20 01:08 0.512 0.37
28/AUG/20 01:09 0.512 0.40
28/AUG/20 01:10 0.512 0.34
28/AUG/20 01:11 0.512 0.37
28/AUG/20 01:12 0.512 0.36
28/AUG/20 01:13 0.512 0.34
28/AUG/20 01:14 0.511 0.45
28/AUG/20 01:15 0.512 0.33
28/AUG/20 01:16 0.511 0.35
28/AUG/20 01:17 0.511 0.42
28/AUG/20 01:18 0.511 0.41
28/AUG/20 01:19 0.510 0.41
28/AUG/20 01:20 0.507 0.34
28/AUG/20 01:21 0.506 0.35
28/AUG/20 01:22 0.506 0.35
28/AUG/20 01:23 0.506 0.33
28/AUG/20 01:24 0.506 0.36
28/AUG/20 01:25 0.506 0.38
28/AUG/20 01:26 0.506 0.36
28/AUG/20 01:27 0.506 0.40
28/AUG/20 01:28 0.506 0.42
28/AUG/20 01:29 0.506 0.31
28/AUG/20 01:30 0.505 0.37
28/AUG/20 01:31 0.505 0.34
28/AUG/20 01:32 0.505 0.39
28/AUG/20 01:33 0.505 0.37
28/AUG/20 01:34 0.505 0.37
28/AUG/20 01:35 0.501 0.38
28/AUG/20 01:36 0.501 0.33
28/AUG/20 01:37 0.500 0.29
28/AUG/20 01:38 0.501 0.37
28/AUG/20 01:39 0.501 0.36
28/AUG/20 01:40 0.501 0.36
28/AUG/20 01:41 0.501 0.39
28/AUG/20 01:42 0.501 0.35
28/AUG/20 01:43 0.501 0.34
28/AUG/20 01:44 0.500 0.37
28/AUG/20 01:45 0.500 0.36
28/AUG/20 01:46 0.500 0.39
28/AUG/20 01:47 0.500 0.37
28/AUG/20 01:48 0.500 0.35
28/AUG/20 01:49 0.495 0.40
28/AUG/20 01:50 0.496 0.38
28/AUG/20 01:51 0.496 0.34
28/AUG/20 01:52 0.495 0.38
28/AUG/20 01:53 0.495 0.34
28/AUG/20 01:54 0.495 0.39
28/AUG/20 01:55 0.495 0.34
28/AUG/20 01:56 0.495 0.34
28/AUG/20 01:57 0.495 0.37
28/AUG/20 01:58 0.495 0.34
28/AUG/20 01:59 0.494 0.34
28/AUG/20 02:00 0.494 0.39
28/AUG/20 02:01 0.494 0.44
28/AUG/20 02:02 0.495 0.33
28/AUG/20 02:03 0.493 0.37
28/AUG/20 02:04 0.494 0.38
28/AUG/20 02:05 0.494 0.30
28/AUG/20 02:06 0.493 0.30
28/AUG/20 02:07 0.493 0.35
28/AUG/20 02:08 0.493 0.31
28/AUG/20 02:09 0.492 0.34
28/AUG/20 02:10 0.492 0.38
28/AUG/20 02:11 0.493 0.37
28/AUG/20 02:12 0.488 0.30
28/AUG/20 02:13 0.487 0.37
28/AUG/20 02:14 0.488 0.36
28/AUG/20 02:15 0.488 0.35
28/AUG/20 02:16 0.489 0.36
28/AUG/20 02:17 0.489 0.40
28/AUG/20 02:18 0.489 0.29
28/AUG/20 02:19 0.488 0.33
28/AUG/20 02:20 0.489 0.30
28/AUG/20 02:21 0.488 0.34
28/AUG/20 02:22 0.489 0.23
28/AUG/20 02:23 0.488 0.35
28/AUG/20 02:24 0.485 0.38
28/AUG/20 02:25 0.485 0.31
28/AUG/20 02:26 0.485 0.35
28/AUG/20 02:27 0.485 0.32
28/AUG/20 02:28 0.485 0.37
28/AUG/20 02:29 0.486 0.37
28/AUG/20 02:30 0.486 0.36
28/AUG/20 02:31 0.486 0.31
28/AUG/20 02:32 0.485 0.36
28/AUG/20 02:33 0.485 0.34
28/AUG/20 02:34 0.485 0.38
28/AUG/20 02:35 0.485 0.30
28/AUG/20 02:36 0.484 0.34
28/AUG/20 02:37 0.484 0.35
28/AUG/20 02:38 0.484 0.37
28/AUG/20 02:39 0.484 0.33
28/AUG/20 02:40 0.484 0.35
28/AUG/20 02:41 0.484 0.31
28/AUG/20 02:42 0.484 0.35
28/AUG/20 02:43 0.484 0.34
28/AUG/20 02:44 0.484 0.31
28/AUG/20 02:45 0.479 0.31
28/AUG/20 02:46 0.480 0.36
28/AUG/20 02:47 0.480 0.33
28/AUG/20 02:48 0.480 0.34
28/AUG/20 02:49 0.480 0.31
28/AUG/20 02:50 0.480 0.32
28/AUG/20 02:51 0.480 0.33
28/AUG/20 02:52 0.480 0.32
28/AUG/20 02:53 0.480 0.33
28/AUG/20 02:54 0.480 0.31
28/AUG/20 02:55 0.479 0.33
28/AUG/20 02:56 0.479 0.30
28/AUG/20 02:57 0.479 0.29
28/AUG/20 02:58 0.479 0.37
28/AUG/20 02:59 0.479 0.34
28/AUG/20 03:00 0.479 0.31
28/AUG/20 03:01 0.478 0.36
28/AUG/20 03:02 0.478 0.37
28/AUG/20 03:03 0.478 0.32
28/AUG/20 03:04 0.477 0.31
28/AUG/20 03:05 0.477 0.35
28/AUG/20 03:06 0.477 0.33
28/AUG/20 03:07 0.477 0.34
28/AUG/20 03:08 0.477 0.35
28/AUG/20 03:09 0.477 0.35
28/AUG/20 03:10 0.477 0.30
28/AUG/20 03:11 0.476 0.38
28/AUG/20 03:12 0.476 0.32
28/AUG/20 03:13 0.476 0.32
28/AUG/20 03:14 0.475 0.31
28/AUG/20 03:15 0.475 0.33
28/AUG/20 03:16 0.475 0.31
28/AUG/20 03:17 0.475 0.33
28/AUG/20 03:18 0.475 0.32
28/AUG/20 03:19 0.475 0.29
28/AUG/20 03:20 0.474 0.29
28/AUG/20 03:21 0.470 0.34
28/AUG/20 03:22 0.470 0.34
28/AUG/20 03:23 0.471 0.28
28/AUG/20 03:24 0.471 0.36
28/AUG/20 03:25 0.471 0.32
28/AUG/20 03:26 0.471 0.34
28/AUG/20 03:27 0.471 0.31
28/AUG/20 03:28 0.471 0.36
28/AUG/20 03:29 0.472 0.33
28/AUG/20 03:30 0.472 0.30
28/AUG/20 03:31 0.471 0.33
28/AUG/20 03:32 0.471 0.30
28/AUG/20 03:33 0.471 0.33
28/AUG/20 03:34 0.471 0.32
28/AUG/20 03:35 0.467 0.37
28/AUG/20 03:36 0.468 0.31
28/AUG/20 03:37 0.468 0.30
28/AUG/20 03:38 0.468 0.30
28/AUG/20 03:39 0.468 0.33
28/AUG/20 03:40 0.468 0.28
28/AUG/20 03:41 0.468 0.35
28/AUG/20 03:42 0.469 0.32
28/AUG/20 03:43 0.468 0.32
28/AUG/20 03:44 0.468 0.28
28/AUG/20 03:45 0.468 0.29
28/AUG/20 03:46 0.468 0.31
28/AUG/20 03:47 0.468 0.32
28/AUG/20 03:48 0.468 0.29
28/AUG/20 03:49 0.468 0.37
28/AUG/20 03:50 0.465 0.32
28/AUG/20 03:51 0.465 0.32
28/AUG/20 03:52 0.465 0.35
28/AUG/20 03:53 0.466 0.35
28/AUG/20 03:54 0.466 0.35
28/AUG/20 03:55 0.466 0.31
28/AUG/20 03:56 0.466 0.28
28/AUG/20 03:57 0.465 0.31
28/AUG/20 03:58 0.465 0.30
28/AUG/20 03:59 0.465 0.34
28/AUG/20 04:00 0.466 0.31
28/AUG/20 04:01 0.465 0.36
28/AUG/20 04:02 0.466 0.29
28/AUG/20 04:03 0.465 0.30
28/AUG/20 04:04 0.464 0.32
28/AUG/20 04:05 0.464 0.32
28/AUG/20 04:06 0.464 0.29
28/AUG/20 04:07 0.464 0.29
28/AUG/20 04:08 0.463 0.28
28/AUG/20 04:09 0.463 0.29
28/AUG/20 04:10 0.463 0.27
28/AUG/20 04:11 0.463 0.31
28/AUG/20 04:12 0.463 0.35
28/AUG/20 04:13 0.463 0.25
28/AUG/20 04:14 0.462 0.29
28/AUG/20 04:15 0.462 0.30
28/AUG/20 04:16 0.462 0.29
28/AUG/20 04:17 0.462 0.27
28/AUG/20 04:18 0.462 0.33
28/AUG/20 04:19 0.462 0.30
28/AUG/20 04:20 0.461 0.28
28/AUG/20 04:21 0.461 0.34
28/AUG/20 04:22 0.461 0.29
28/AUG/20 04:23 0.461 0.31
28/AUG/20 04:24 0.461 0.30
28/AUG/20 04:25 0.460 0.31
28/AUG/20 04:26 0.460 0.29
28/AUG/20 04:27 0.460 0.31
28/AUG/20 04:28 0.460 0.32
28/AUG/20 04:29 0.456 0.31
28/AUG/20 04:30 0.456 0.32
28/AUG/20 04:31 0.457 0.30
28/AUG/20 04:32 0.457 0.29
28/AUG/20 04:33 0.457 0.35
28/AUG/20 04:34 0.457 0.30
28/AUG/20 04:35 0.457 0.29
28/AUG/20 04:36 0.457 0.31
28/AUG/20 04:37 0.457 0.30
28/AUG/20 04:38 0.457 0.29
28/AUG/20 04:39 0.457 0.30
28/AUG/20 04:40 0.456 0.31
28/AUG/20 04:41 0.456 0.29
28/AUG/20 04:42 0.456 0.34
28/AUG/20 04:43 0.456 0.24
28/AUG/20 04:44 0.455 0.31
28/AUG/20 04:45 0.455 0.31
28/AUG/20 04:46 0.455 0.31
28/AUG/20 04:47 0.455 0.28
28/AUG/20 04:48 0.455 0.33
28/AUG/20 04:49 0.455 0.31
28/AUG/20 04:50 0.455 0.27
28/AUG/20 04:51 0.454 0.32
28/AUG/20 04:52 0.455 0.31
28/AUG/20 04:53 0.455 0.31
28/AUG/20 04:54 0.455 0.31
28/AUG/20 04:55 0.455 0.26
28/AUG/20 04:56 0.450 0.32
28/AUG/20 04:57 0.450 0.28
28/AUG/20 04:58 0.450 0.28
28/AUG/20 04:59 0.451 0.36
28/AUG/20 05:00 0.451 0.28
28/AUG/20 05:01 0.451 0.29
28/AUG/20 05:02 0.451 0.29
28/AUG/20 05:03 0.451 0.26
28/AUG/20 05:04 0.451 0.30
28/AUG/20 05:05 0.451 0.27
28/AUG/20 05:06 0.450 0.27
28/AUG/20 05:07 0.451 0.27
28/AUG/20 05:08 0.450 0.28
28/AUG/20 05:09 0.450 0.23
28/AUG/20 05:10 0.449 0.34
28/AUG/20 05:11 0.450 0.29
28/AUG/20 05:12 0.449 0.32
28/AUG/20 05:13 0.449 0.29
28/AUG/20 05:14 0.449 0.30
28/AUG/20 05:15 0.449 0.27
28/AUG/20 05:16 0.449 0.30
28/AUG/20 05:17 0.449 0.28
28/AUG/20 05:18 0.448 0.28
28/AUG/20 05:19 0.448 0.27
28/AUG/20 05:20 0.448 0.24
28/AUG/20 05:21 0.448 0.29
28/AUG/20 05:22 0.448 0.27
28/AUG/20 05:23 0.447 0.25
28/AUG/20 05:24 0.447 0.27
28/AUG/20 05:25 0.446 0.26
28/AUG/20 05:26 0.446 0.29
28/AUG/20 05:27 0.446 0.28
28/AUG/20 05:28 0.446 0.29
28/AUG/20 05:29 0.446 0.31
28/AUG/20 05:30 0.446 0.28
28/AUG/20 05:31 0.446 0.30
28/AUG/20 05:32 0.447 0.31
28/AUG/20 05:33 0.442 0.30
28/AUG/20 05:34 0.442 0.28
28/AUG/20 05:35 0.442 0.27
28/AUG/20 05:36 0.442 0.24
28/AUG/20 05:37 0.442 0.25
28/AUG/20 05:38 0.442 0.29
28/AUG/20 05:39 0.442 0.28
28/AUG/20 05:40 0.442 0.25
28/AUG/20 05:41 0.442 0.28
28/AUG/20 05:42 0.442 0.25
28/AUG/20 05:43 0.442 0.26
28/AUG/20 05:44 0.442 0.25
28/AUG/20 05:45 0.442 0.30
28/AUG/20 05:46 0.442 0.24
28/AUG/20 05:47 0.441 0.29
28/AUG/20 05:48 0.442 0.27
28/AUG/20 05:49 0.441 0.29
28/AUG/20 05:50 0.441 0.28
28/AUG/20 05:51 0.441 0.28
28/AUG/20 05:52 0.441 0.32
28/AUG/20 05:53 0.441 0.23
28/AUG/20 05:54 0.440 0.30
28/AUG/20 05:55 0.441 0.29
28/AUG/20 05:56 0.440 0.27
28/AUG/20 05:57 0.440 0.29
28/AUG/20 05:58 0.440 0.26
28/AUG/20 05:59 0.440 0.31
28/AUG/20 06:00 0.440 0.26
28/AUG/20 06:01 0.440 0.26
28/AUG/20 06:02 0.440 0.26
28/AUG/20 06:03 0.440 0.28
28/AUG/20 06:04 0.440 0.27
28/AUG/20 06:05 0.439 0.30
28/AUG/20 06:06 0.439 0.28
28/AUG/20 06:07 0.439 0.26
28/AUG/20 06:08 0.438 0.28
28/AUG/20 06:09 0.438 0.27
28/AUG/20 06:10 0.438 0.26
28/AUG/20 06:11 0.438 0.28
28/AUG/20 06:12 0.438 0.28
28/AUG/20 06:13 0.438 0.28
28/AUG/20 06:14 0.438 0.28
28/AUG/20 06:15 0.437 0.31
28/AUG/20 06:16 0.437 0.25
28/AUG/20 06:17 0.437 0.27
28/AUG/20 06:18 0.437 0.25
28/AUG/20 06:19 0.436 0.17
28/AUG/20 06:20 0.436 0.26
28/AUG/20 06:21 0.436 0.23
28/AUG/20 06:22 0.436 0.25
28/AUG/20 06:23 0.436 0.27
28/AUG/20 06:24 0.436 0.28
28/AUG/20 06:25 0.436 0.24
28/AUG/20 06:26 0.435 0.27
28/AUG/20 06:27 0.435 0.23
28/AUG/20 06:28 0.435 0.24
28/AUG/20 06:29 0.434 0.27
28/AUG/20 06:30 0.435 0.25
28/AUG/20 06:31 0.434 0.25
28/AUG/20 06:32 0.434 0.25
28/AUG/20 06:33 0.434 0.24
28/AUG/20 06:34 0.434 0.25
28/AUG/20 06:35 0.434 0.24
28/AUG/20 06:36 0.434 0.19
28/AUG/20 06:37 0.433 0.19
28/AUG/20 06:38 0.434 0.26
28/AUG/20 06:39 0.434 0.26
28/AUG/20 06:40 0.434 0.23
28/AUG/20 06:41 0.434 0.24
28/AUG/20 06:42 0.433 0.23
28/AUG/20 06:43 0.430 0.31
28/AUG/20 06:44 0.430 0.28
28/AUG/20 06:45 0.430 0.25
28/AUG/20 06:46 0.430 0.29
28/AUG/20 06:47 0.431 0.27
28/AUG/20 06:48 0.431 0.28
28/AUG/20 06:49 0.431 0.28
28/AUG/20 06:50 0.431 0.27
28/AUG/20 06:51 0.431 0.27
28/AUG/20 06:52 0.431 0.22
28/AUG/20 06:53 0.430 0.29
28/AUG/20 06:54 0.431 0.27
28/AUG/20 06:55 0.431 0.23
28/AUG/20 06:56 0.431 0.27
28/AUG/20 06:57 0.431 0.27
28/AUG/20 06:58 0.427 0.25
28/AUG/20 06:59 0.429 0.26
28/AUG/20 07:00 0.429 0.27
28/AUG/20 07:01 0.430 0.25
28/AUG/20 07:02 0.429 0.23
28/AUG/20 07:03 0.429 0.24
28/AUG/20 07:04 0.429 0.27
28/AUG/20 07:05 0.429 0.28
28/AUG/20 07:06 0.429 0.25
28/AUG/20 07:07 0.428 0.22
28/AUG/20 07:08 0.428 0.23
28/AUG/20 07:09 0.429 0.23
28/AUG/20 07:10 0.428 0.27
28/AUG/20 07:11 0.429 0.21
28/AUG/20 07:12 0.428 0.21
28/AUG/20 07:13 0.428 0.27
28/AUG/20 07:14 0.428 0.27
28/AUG/20 07:15 0.428 0.26
28/AUG/20 07:16 0.428 0.25
28/AUG/20 07:17 0.428 0.27
28/AUG/20 07:18 0.428 0.21
28/AUG/20 07:19 0.428 0.28
28/AUG/20 07:20 0.428 0.22
28/AUG/20 07:21 0.428 0.20
28/AUG/20 07:22 0.428 0.27
28/AUG/20 07:23 0.428 0.24
28/AUG/20 07:24 0.428 0.24
28/AUG/20 07:25 0.427 0.20
28/AUG/20 07:26 0.427 0.26
28/AUG/20 07:27 0.427 0.27
28/AUG/20 07:28 0.427 0.22
28/AUG/20 07:29 0.427 0.28
28/AUG/20 07:30 0.427 0.27
28/AUG/20 07:31 0.427 0.26
28/AUG/20 07:32 0.427 0.22
28/AUG/20 07:33 0.426 0.28
28/AUG/20 07:34 0.426 0.26
28/AUG/20 07:35 0.426 0.25
28/AUG/20 07:36 0.426 0.27
28/AUG/20 07:37 0.426 0.26
28/AUG/20 07:38 0.426 0.27
28/AUG/20 07:39 0.426 0.26
28/AUG/20 07:40 0.426 0.26
28/AUG/20 07:41 0.426 0.24
28/AUG/20 07:42 0.425 0.22
28/AUG/20 07:43 0.425 0.26
28/AUG/20 07:44 0.425 0.22
28/AUG/20 07:45 0.425 0.25
28/AUG/20 07:46 0.425 0.26
28/AUG/20 07:47 0.425 0.24
28/AUG/20 07:48 0.425 0.25
28/AUG/20 07:49 0.425 0.20
28/AUG/20 07:50 0.425 0.30
28/AUG/20 07:51 0.426 0.27
28/AUG/20 07:52 0.425 0.24
28/AUG/20 07:53 0.425 0.24
28/AUG/20 07:54 0.425 0.25
28/AUG/20 07:55 0.424 0.23
28/AUG/20 07:56 0.424 0.25
28/AUG/20 07:57 0.424 0.25
28/AUG/20 07:58 0.424 0.26
28/AUG/20 07:59 0.423 0.24
28/AUG/20 08:00 0.423 0.25
28/AUG/20 08:01 0.423 0.20
28/AUG/20 08:02 0.423 0.24
28/AUG/20 08:03 0.423 0.25
28/AUG/20 08:04 0.423 0.21
28/AUG/20 08:05 0.423 0.22
28/AUG/20 08:06 0.423 0.25
28/AUG/20 08:07 0.423 0.24
28/AUG/20 08:08 0.423 0.22
28/AUG/20 08:09 0.423 0.26
28/AUG/20 08:10 0.423 0.24
28/AUG/20 08:11 0.423 0.24
28/AUG/20 08:12 0.423 0.17
28/AUG/20 08:13 0.422 0.25
28/AUG/20 08:14 0.423 0.23
28/AUG/20 08:15 0.423 0.25
28/AUG/20 08:16 0.423 0.20
28/AUG/20 08:17 0.422 0.26
28/AUG/20 08:18 0.423 0.23
28/AUG/20 08:19 0.423 0.23
28/AUG/20 08:20 0.422 0.23
28/AUG/20 08:21 0.422 0.27
28/AUG/20 08:22 0.423 0.23
28/AUG/20 08:23 0.422 0.21
28/AUG/20 08:24 0.422 0.25
28/AUG/20 08:25 0.422 0.26
28/AUG/20 08:26 0.422 0.22
28/AUG/20 08:27 0.422 0.27
28/AUG/20 08:28 0.422 0.22
28/AUG/20 08:29 0.421 0.26
28/AUG/20 08:30 0.421 0.26
28/AUG/20 08:31 0.421 0.22
28/AUG/20 08:32 0.421 0.19
28/AUG/20 08:33 0.421 0.25
28/AUG/20 08:34 0.421 0.22
28/AUG/20 08:35 0.420 0.22
28/AUG/20 08:36 0.420 0.25
28/AUG/20 08:37 0.420 0.26
28/AUG/20 08:38 0.420 0.20
28/AUG/20 08:39 0.420 0.23
28/AUG/20 08:40 0.420 0.20
28/AUG/20 08:41 0.420 0.24
28/AUG/20 08:42 0.420 0.19
28/AUG/20 08:43 0.420 0.22
28/AUG/20 08:44 0.420 0.22
28/AUG/20 08:45 0.420 0.24
28/AUG/20 08:46 0.420 0.23
28/AUG/20 08:47 0.419 0.20
28/AUG/20 08:48 0.419 0.24
28/AUG/20 08:49 0.419 0.20
28/AUG/20 08:50 0.419 0.17
28/AUG/20 08:51 0.419 0.25
28/AUG/20 08:52 0.419 0.22
28/AUG/20 08:53 0.419 0.25
28/AUG/20 08:54 0.416 0.25
28/AUG/20 08:55 0.417 0.25
28/AUG/20 08:56 0.417 0.26
28/AUG/20 08:57 0.417 0.27
28/AUG/20 08:58 0.418 0.26
28/AUG/20 08:59 0.418 0.25
28/AUG/20 09:00 0.418 0.24
28/AUG/20 09:01 0.418 0.24
28/AUG/20 09:02 0.418 0.22
28/AUG/20 09:03 0.417 0.27
28/AUG/20 09:04 0.418 0.22
28/AUG/20 09:05 0.417 0.26
28/AUG/20 09:06 0.417 0.20
28/AUG/20 09:07 0.417 0.26
28/AUG/20 09:08 0.417 0.19
28/AUG/20 09:09 0.417 0.28
28/AUG/20 09:10 0.417 0.24
28/AUG/20 09:11 0.417 0.21
28/AUG/20 09:12 0.417 0.22
28/AUG/20 09:13 0.417 0.24
28/AUG/20 09:14 0.417 0.24
28/AUG/20 09:15 0.417 0.24
28/AUG/20 09:16 0.417 0.21
28/AUG/20 09:17 0.417 0.19
28/AUG/20 09:18 0.417 0.22
28/AUG/20 09:19 0.417 0.25
28/AUG/20 09:20 0.417 0.21
28/AUG/20 09:21 0.417 0.24
28/AUG/20 09:22 0.417 0.19
28/AUG/20 09:23 0.417 0.25
28/AUG/20 09:24 0.417 0.24
28/AUG/20 09:25 0.417 0.22
28/AUG/20 09:26 0.417 0.27
28/AUG/20 09:27 0.417 0.18
28/AUG/20 09:28 0.416 0.22
28/AUG/20 09:29 0.417 0.24
28/AUG/20 09:30 0.417 0.19
28/AUG/20 09:31 0.416 0.18
28/AUG/20 09:32 0.416 0.23
28/AUG/20 09:33 0.416 0.22
28/AUG/20 09:34 0.416 0.26
28/AUG/20 09:35 0.417 0.21
28/AUG/20 09:36 0.416 0.27
28/AUG/20 09:37 0.416 0.18
28/AUG/20 09:38 0.415 0.22
28/AUG/20 09:39 0.415 0.22
28/AUG/20 09:40 0.415 0.15
28/AUG/20 09:41 0.415 0.20
28/AUG/20 09:42 0.415 0.24
28/AUG/20 09:43 0.415 0.23
28/AUG/20 09:44 0.415 0.23
28/AUG/20 09:45 0.415 0.21
28/AUG/20 09:46 0.415 0.25
28/AUG/20 09:47 0.415 0.21
28/AUG/20 09:48 0.414 0.23
28/AUG/20 09:49 0.414 0.22
28/AUG/20 09:50 0.414 0.16
28/AUG/20 09:51 0.414 0.21
28/AUG/20 09:52 0.414 0.19
28/AUG/20 09:53 0.414 0.25
28/AUG/20 09:54 0.414 0.21
28/AUG/20 09:55 0.414 0.23
28/AUG/20 09:56 0.414 0.26
28/AUG/20 09:57 0.415 0.20
28/AUG/20 09:58 0.414 0.25
28/AUG/20 09:59 0.414 0.26
28/AUG/20 10:00 0.414 0.23
28/AUG/20 10:01 0.414 0.23
28/AUG/20 10:02 0.414 0.22
28/AUG/20 10:03 0.414 0.23
28/AUG/20 10:04 0.414 0.20
28/AUG/20 10:05 0.414 0.18
28/AUG/20 10:06 0.414 0.22
28/AUG/20 10:07 0.414 0.24
28/AUG/20 10:08 0.414 0.20
28/AUG/20 10:09 0.414 0.20
28/AUG/20 10:10 0.414 0.21
28/AUG/20 10:11 0.414 0.18
28/AUG/20 10:12 0.414 0.20
28/AUG/20 10:13 0.414 0.24
28/AUG/20 10:14 0.414 0.22
28/AUG/20 10:15 0.414 0.18
28/AUG/20 10:16 0.413 0.17
28/AUG/20 10:17 0.413 0.20
28/AUG/20 10:18 0.413 0.26
28/AUG/20 10:19 0.413 0.23
28/AUG/20 10:20 0.413 0.22
28/AUG/20 10:21 0.412 0.18
28/AUG/20 10:22 0.412 0.21
28/AUG/20 10:23 0.412 0.24
28/AUG/20 10:24 0.412 0.21
28/AUG/20 10:25 0.412 0.20
28/AUG/20 10:26 0.412 0.21
28/AUG/20 10:27 0.412 0.21
28/AUG/20 10:28 0.412 0.23
28/AUG/20 10:29 0.412 0.21
28/AUG/20 10:30 0.411 0.20
28/AUG/20 10:31 0.411 0.21
28/AUG/20 10:32 0.411 0.24
28/AUG/20 10:33 0.411 0.18
28/AUG/20 10:34 0.411 0.18
28/AUG/20 10:35 0.411 0.18
28/AUG/20 10:36 0.411 0.22
28/AUG/20 10:37 0.411 0.22
28/AUG/20 10:38 0.411 0.20
28/AUG/20 10:39 0.411 0.20
28/AUG/20 10:40 0.412 0.22
28/AUG/20 10:41 0.412 0.19
28/AUG/20 10:42 0.411 0.21
28/AUG/20 10:43 0.411 0.19
28/AUG/20 10:44 0.411 0.21
28/AUG/20 10:45 0.411 0.18
28/AUG/20 10:46 0.411 0.23
28/AUG/20 10:47 0.412 0.20
28/AUG/20 10:48 0.411 0.22
28/AUG/20 10:49 0.411 0.16
28/AUG/20 10:50 0.411 0.21
28/AUG/20 10:51 0.411 0.21
28/AUG/20 10:52 0.411 0.19
28/AUG/20 10:53 0.411 0.22
28/AUG/20 10:54 0.411 0.19
28/AUG/20 10:55 0.411 0.22
28/AUG/20 10:56 0.411 0.23
28/AUG/20 10:57 0.411 0.19
28/AUG/20 10:58 0.411 0.24
28/AUG/20 10:59 0.411 0.27
28/AUG/20 11:00 0.411 0.19
28/AUG/20 11:01 0.411 0.18
28/AUG/20 11:02 0.411 0.21
28/AUG/20 11:03 0.411 0.18
28/AUG/20 11:04 0.410 0.19
28/AUG/20 11:05 0.410 0.19
28/AUG/20 11:06 0.410 0.22
28/AUG/20 11:07 0.410 0.18
28/AUG/20 11:08 0.410 0.22
28/AUG/20 11:09 0.410 0.17
28/AUG/20 11:10 0.410 0.22
28/AUG/20 11:11 0.410 0.20
28/AUG/20 11:12 0.409 0.22
28/AUG/20 11:13 0.410 0.25
28/AUG/20 11:14 0.410 0.20
28/AUG/20 11:15 0.409 0.25
28/AUG/20 11:16 0.409 0.23
28/AUG/20 11:17 0.409 0.24
28/AUG/20 11:18 0.409 0.22
28/AUG/20 11:19 0.409 0.20
28/AUG/20 11:20 0.409 0.17
28/AUG/20 11:21 0.408 0.22
28/AUG/20 11:22 0.409 0.18
28/AUG/20 11:23 0.408 0.18
28/AUG/20 11:24 0.408 0.20
28/AUG/20 11:25 0.408 0.17
28/AUG/20 11:26 0.408 0.20
28/AUG/20 11:27 0.408 0.18
28/AUG/20 11:28 0.408 0.26
28/AUG/20 11:29 0.409 0.20
28/AUG/20 11:30 0.408 0.21
28/AUG/20 11:31 0.408 0.20
28/AUG/20 11:32 0.408 0.20
28/AUG/20 11:33 0.408 0.21
28/AUG/20 11:34 0.408 0.16
28/AUG/20 11:35 0.408 0.20
28/AUG/20 11:36 0.408 0.22
28/AUG/20 11:37 0.408 0.24
28/AUG/20 11:38 0.408 0.24
28/AUG/20 11:39 0.408 0.22
28/AUG/20 11:40 0.408 0.20
28/AUG/20 11:41 0.408 0.21
28/AUG/20 11:42 0.408 0.20
28/AUG/20 11:43 0.408 0.19
28/AUG/20 11:44 0.408 0.20
28/AUG/20 11:45 0.408 0.19
28/AUG/20 11:46 0.408 0.20
28/AUG/20 11:47 0.408 0.21
28/AUG/20 11:48 0.408 0.20
28/AUG/20 11:49 0.408 0.22
28/AUG/20 11:50 0.408 0.24
28/AUG/20 11:51 0.408 0.21
28/AUG/20 11:52 0.407 0.18
28/AUG/20 11:53 0.407 0.18
28/AUG/20 11:54 0.407 0.22
28/AUG/20 11:55 0.407 0.21
28/AUG/20 11:56 0.406 0.22
28/AUG/20 11:57 0.406 0.22
28/AUG/20 11:58 0.406 0.21
28/AUG/20 11:59 0.406 0.26
28/AUG/20 12:00 0.406 0.23
28/AUG/20 12:01 0.406 0.18
28/AUG/20 12:02 0.406 0.19
28/AUG/20 12:03 0.406 0.18
28/AUG/20 12:04 0.406 0.24
28/AUG/20 12:05 0.406 0.17
28/AUG/20 12:06 0.406 0.21
28/AUG/20 12:07 0.406 0.22
28/AUG/20 12:08 0.406 0.16
28/AUG/20 12:09 0.405 0.19
28/AUG/20 12:10 0.405 0.19
28/AUG/20 12:11 0.405 0.19
28/AUG/20 12:12 0.405 0.19
28/AUG/20 12:13 0.405 0.18
28/AUG/20 12:14 0.405 0.20
28/AUG/20 12:15 0.405 0.22
28/AUG/20 12:16 0.406 0.23
28/AUG/20 12:17 0.406 0.19
28/AUG/20 12:18 0.405 0.21
28/AUG/20 12:19 0.405 0.19
28/AUG/20 12:20 0.405 0.19
28/AUG/20 12:21 0.405 0.21
28/AUG/20 12:22 0.405 0.23
28/AUG/20 12:23 0.405 0.22
28/AUG/20 12:24 0.405 0.22
28/AUG/20 12:25 0.405 0.19
28/AUG/20 12:26 0.405 0.16
28/AUG/20 12:27 0.401 0.24
28/AUG/20 12:28 0.403 0.17
28/AUG/20 12:29 0.402 0.19
28/AUG/20 12:30 0.402 0.18
28/AUG/20 12:31 0.402 0.18
28/AUG/20 12:32 0.402 0.19
28/AUG/20 12:33 0.402 0.21
28/AUG/20 12:34 0.402 0.21
28/AUG/20 12:35 0.402 0.15
28/AUG/20 12:36 0.402 0.19
28/AUG/20 12:37 0.402 0.20
28/AUG/20 12:38 0.402 0.18
28/AUG/20 12:39 0.402 0.16
28/AUG/20 12:40 0.402 0.20
28/AUG/20 12:41 0.402 0.18
28/AUG/20 12:42 0.402 0.18
28/AUG/20 12:43 0.402 0.16
28/AUG/20 12:44 0.402 0.20
28/AUG/20 12:45 0.402 0.19
28/AUG/20 12:46 0.402 0.16
28/AUG/20 12:47 0.402 0.21
28/AUG/20 12:48 0.402 0.20
28/AUG/20 12:49 0.402 0.26
28/AUG/20 12:50 0.403 0.22
28/AUG/20 12:51 0.403 0.22
28/AUG/20 12:52 0.403 0.20
28/AUG/20 12:53 0.403 0.25
28/AUG/20 12:54 0.403 0.17
28/AUG/20 12:55 0.402 0.17
28/AUG/20 12:56 0.402 0.20
28/AUG/20 12:57 0.402 0.19
28/AUG/20 12:58 0.402 0.20
28/AUG/20 12:59 0.402 0.19
28/AUG/20 13:00 0.402 0.17
28/AUG/20 13:01 0.402 0.20
28/AUG/20 13:02 0.402 0.22
28/AUG/20 13:03 0.402 0.19
28/AUG/20 13:04 0.402 0.18
28/AUG/20 13:05 0.402 0.20
28/AUG/20 13:06 0.402 0.18
28/AUG/20 13:07 0.402 0.22
28/AUG/20 13:08 0.402 0.18
28/AUG/20 13:09 0.402 0.19
28/AUG/20 13:10 0.402 0.17
28/AUG/20 13:11 0.402 0.22
28/AUG/20 13:12 0.402 0.16
28/AUG/20 13:13 0.402 0.14
28/AUG/20 13:14 0.402 0.20
28/AUG/20 13:15 0.402 0.16
28/AUG/20 13:16 0.401 0.17
28/AUG/20 13:17 0.401 0.17
28/AUG/20 13:18 0.402 0.18
28/AUG/20 13:19 0.402 0.23
28/AUG/20 13:20 0.402 0.19
28/AUG/20 13:21 0.402 0.17
28/AUG/20 13:22 0.402 0.19
28/AUG/20 13:23 0.401 0.20
28/AUG/20 13:24 0.401 0.22
28/AUG/20 13:25 0.401 0.19
28/AUG/20 13:26 0.401 0.23
28/AUG/20 13:27 0.401 0.23
28/AUG/20 13:28 0.401 0.20
28/AUG/20 13:29 0.401 0.18
28/AUG/20 13:30 0.401 0.20
28/AUG/20 13:31 0.401 0.19
28/AUG/20 13:32 0.400 0.19
28/AUG/20 13:33 0.400 0.18
28/AUG/20 13:34 0.400 0.19
28/AUG/20 13:35 0.400 0.23
28/AUG/20 13:36 0.400 0.22
28/AUG/20 13:37 0.400 0.20
28/AUG/20 13:38 0.400 0.23
28/AUG/20 13:39 0.400 0.18
28/AUG/20 13:40 0.400 0.19
28/AUG/20 13:41 0.400 0.19
28/AUG/20 13:42 0.400 0.22
28/AUG/20 13:43 0.400 0.22
28/AUG/20 13:44 0.400 0.21
28/AUG/20 13:45 0.400 0.17
28/AUG/20 13:46 0.400 0.22
28/AUG/20 13:47 0.400 0.22
28/AUG/20 13:48 0.400 0.19
28/AUG/20 13:49 0.400 0.22
28/AUG/20 13:50 0.400 0.18
28/AUG/20 13:51 0.400 0.18
28/AUG/20 13:52 0.400 0.20
28/AUG/20 13:53 0.400 0.17
28/AUG/20 13:54 0.400 0.17
28/AUG/20 13:55 0.400 0.20
28/AUG/20 13:56 0.400 0.23
28/AUG/20 13:57 0.400 0.16
28/AUG/20 13:58 0.400 0.17
28/AUG/20 13:59 0.400 0.18
28/AUG/20 14:00 0.400 0.18
28/AUG/20 14:01 0.400 0.22
28/AUG/20 14:02 0.400 0.19
28/AUG/20 14:03 0.400 0.19
28/AUG/20 14:04 0.400 0.17
28/AUG/20 14:05 0.400 0.17
28/AUG/20 14:06 0.400 0.17
28/AUG/20 14:07 0.400 0.20
28/AUG/20 14:08 0.400 0.17
28/AUG/20 14:09 0.400 0.23
28/AUG/20 14:10 0.400 0.20
28/AUG/20 14:11 0.400 0.19
28/AUG/20 14:12 0.400 0.20
28/AUG/20 14:13 0.400 0.20
28/AUG/20 14:14 0.400 0.17
28/AUG/20 14:15 0.400 0.21
28/AUG/20 14:16 0.400 0.21
28/AUG/20 14:17 0.400 0.20
28/AUG/20 14:18 0.400 0.18
28/AUG/20 14:19 0.400 0.19
28/AUG/20 14:20 0.400 0.24
28/AUG/20 14:21 0.400 0.20
28/AUG/20 14:22 0.400 0.20
28/AUG/20 14:23 0.400 0.20
28/AUG/20 14:24 0.400 0.20
28/AUG/20 14:25 0.399 0.17
28/AUG/20 14:26 0.399 0.17
28/AUG/20 14:27 0.399 0.14
28/AUG/20 14:28 0.399 0.19
28/AUG/20 14:29 0.399 0.20
28/AUG/20 14:30 0.399 0.20
28/AUG/20 14:31 0.399 0.20
28/AUG/20 14:32 0.399 0.22
28/AUG/20 14:33 0.399 0.20
28/AUG/20 14:34 0.398 0.21
28/AUG/20 14:35 0.398 0.19
28/AUG/20 14:36 0.398 0.19
28/AUG/20 14:37 0.398 0.20
28/AUG/20 14:38 0.398 0.19
28/AUG/20 14:39 0.397 0.18
28/AUG/20 14:40 0.397 0.23
28/AUG/20 14:41 0.398 0.18
28/AUG/20 14:42 0.397 0.21
28/AUG/20 14:43 0.397 0.18
28/AUG/20 14:44 0.397 0.18
28/AUG/20 14:45 0.397 0.20
28/AUG/20 14:46 0.397 0.20
28/AUG/20 14:47 0.397 0.21
28/AUG/20 14:48 0.397 0.20
28/AUG/20 14:49 0.397 0.22
28/AUG/20 14:50 0.397 0.18
28/AUG/20 14:51 0.397 0.21
28/AUG/20 14:52 0.397 0.21
28/AUG/20 14:53 0.397 0.19
28/AUG/20 14:54 0.397 0.16
28/AUG/20 14:55 0.397 0.20
28/AUG/20 14:56 0.397 0.22
28/AUG/20 14:57 0.397 0.24
28/AUG/20 14:58 0.397 0.17
28/AUG/20 14:59 0.397 0.16
28/AUG/20 15:00 0.397 0.21
28/AUG/20 15:01 0.397 0.24
28/AUG/20 15:02 0.397 0.22
28/AUG/20 15:03 0.397 0.20
28/AUG/20 15:04 0.397 0.20
28/AUG/20 15:05 0.397 0.19
28/AUG/20 15:06 0.397 0.18
28/AUG/20 15:07 0.397 0.17
28/AUG/20 15:08 0.396 0.24
28/AUG/20 15:09 0.397 0.19
28/AUG/20 15:10 0.397 0.19
28/AUG/20 15:11 0.397 0.23
28/AUG/20 15:12 0.397 0.18
28/AUG/20 15:13 0.397 0.19
28/AUG/20 15:14 0.396 0.19
28/AUG/20 15:15 0.397 0.19
28/AUG/20 15:16 0.397 0.17
28/AUG/20 15:17 0.397 0.24
28/AUG/20 15:18 0.397 0.21
28/AUG/20 15:19 0.397 0.26
28/AUG/20 15:20 0.397 0.20
28/AUG/20 15:21 0.397 0.19
28/AUG/20 15:22 0.397 0.18
28/AUG/20 15:23 0.397 0.17
28/AUG/20 15:24 0.397 0.20
28/AUG/20 15:25 0.397 0.23
28/AUG/20 15:26 0.397 0.20
28/AUG/20 15:27 0.397 0.19
28/AUG/20 15:28 0.397 0.19
28/AUG/20 15:29 0.397 0.22
28/AUG/20 15:30 0.397 0.21
28/AUG/20 15:31 0.397 0.19
28/AUG/20 15:32 0.397 0.20
28/AUG/20 15:33 0.397 0.19
28/AUG/20 15:34 0.397 0.18
28/AUG/20 15:35 0.397 0.18
28/AUG/20 15:36 0.397 0.24
28/AUG/20 15:37 0.397 0.22
28/AUG/20 15:38 0.397 0.19
28/AUG/20 15:39 0.397 0.18
28/AUG/20 15:40 0.397 0.20
28/AUG/20 15:41 0.397 0.19
28/AUG/20 15:42 0.397 0.20
28/AUG/20 15:43 0.397 0.22
28/AUG/20 15:44 0.397 0.19
28/AUG/20 15:45 0.397 0.23
28/AUG/20 15:46 0.397 0.21
28/AUG/20 15:47 0.397 0.19
28/AUG/20 15:48 0.397 0.23
28/AUG/20 15:49 0.397 0.22
28/AUG/20 15:50 0.397 0.17
28/AUG/20 15:51 0.397 0.18
28/AUG/20 15:52 0.397 0.18
28/AUG/20 15:53 0.397 0.20
28/AUG/20 15:54 0.397 0.23
28/AUG/20 15:55 0.397 0.20
28/AUG/20 15:56 0.397 0.19
28/AUG/20 15:57 0.397 0.20
28/AUG/20 15:58 0.397 0.23
28/AUG/20 15:59 0.397 0.22
28/AUG/20 16:00 0.397 0.22
28/AUG/20 16:01 0.397 0.20
28/AUG/20 16:02 0.397 0.18
28/AUG/20 16:03 0.397 0.19
28/AUG/20 16:04 0.397 0.20
28/AUG/20 16:05 0.397 0.19
28/AUG/20 16:06 0.397 0.24
28/AUG/20 16:07 0.398 0.20
28/AUG/20 16:08 0.398 0.24
28/AUG/20 16:09 0.399 0.19
28/AUG/20 16:10 0.399 0.22
28/AUG/20 16:11 0.399 0.22
28/AUG/20 16:12 0.399 0.20
28/AUG/20 16:13 0.399 0.25
28/AUG/20 16:14 0.399 0.20
28/AUG/20 16:15 0.399 0.25
28/AUG/20 16:16 0.400 0.23
28/AUG/20 16:17 0.400 0.20
28/AUG/20 16:18 0.399 0.22
28/AUG/20 16:19 0.400 0.19
28/AUG/20 16:20 0.400 0.19
28/AUG/20 16:21 0.399 0.23
28/AUG/20 16:22 0.400 0.21
28/AUG/20 16:23 0.400 0.22
28/AUG/20 16:24 0.400 0.20
28/AUG/20 16:25 0.400 0.20
28/AUG/20 16:26 0.400 0.20
28/AUG/20 16:27 0.400 0.18
28/AUG/20 16:28 0.399 0.24
28/AUG/20 16:29 0.400 0.22
28/AUG/20 16:30 0.400 0.18
28/AUG/20 16:31 0.400 0.22
28/AUG/20 16:32 0.400 0.25
28/AUG/20 16:33 0.400 0.20
28/AUG/20 16:34 0.400 0.22
28/AUG/20 16:35 0.400 0.23
28/AUG/20 16:36 0.400 0.23
28/AUG/20 16:37 0.400 0.23
28/AUG/20 16:38 0.400 0.21
28/AUG/20 16:39 0.400 0.21
28/AUG/20 16:40 0.400 0.22
28/AUG/20 16:41 0.400 0.19
28/AUG/20 16:42 0.400 0.25
28/AUG/20 16:43 0.400 0.24
28/AUG/20 16:44 0.400 0.22
28/AUG/20 16:45 0.400 0.20
28/AUG/20 16:46 0.400 0.23
28/AUG/20 16:47 0.400 0.26
28/AUG/20 16:48 0.401 0.19
28/AUG/20 16:49 0.401 0.20
28/AUG/20 16:50 0.401 0.23
28/AUG/20 16:51 0.401 0.17
28/AUG/20 16:52 0.401 0.24
28/AUG/20 16:53 0.402 0.27
28/AUG/20 16:54 0.402 0.19
28/AUG/20 16:55 0.402 0.20
28/AUG/20 16:56 0.402 0.19
28/AUG/20 16:57 0.402 0.20
28/AUG/20 16:58 0.402 0.22
28/AUG/20 16:59 0.402 0.19
28/AUG/20 17:00 0.402 0.22
28/AUG/20 17:01 0.402 0.25
28/AUG/20 17:02 0.402 0.24
28/AUG/20 17:03 0.402 0.21
28/AUG/20 17:04 0.402 0.23
28/AUG/20 17:05 0.403 0.23
28/AUG/20 17:06 0.402 0.23
28/AUG/20 17:07 0.403 0.23
28/AUG/20 17:08 0.403 0.21
28/AUG/20 17:09 0.403 0.21
28/AUG/20 17:10 0.403 0.19
28/AUG/20 17:11 0.403 0.21
28/AUG/20 17:12 0.403 0.24
28/AUG/20 17:13 0.403 0.25
28/AUG/20 17:14 0.403 0.19
28/AUG/20 17:15 0.403 0.22
28/AUG/20 17:16 0.403 0.24
28/AUG/20 17:17 0.403 0.24
28/AUG/20 17:18 0.403 0.25
28/AUG/20 17:19 0.403 0.21
28/AUG/20 17:20 0.403 0.26
28/AUG/20 17:21 0.403 0.23
28/AUG/20 17:22 0.403 0.20
28/AUG/20 17:23 0.403 0.23
28/AUG/20 17:24 0.403 0.23
28/AUG/20 17:25 0.403 0.20
28/AUG/20 17:26 0.403 0.21
28/AUG/20 17:27 0.403 0.26
28/AUG/20 17:28 0.403 0.20
28/AUG/20 17:29 0.403 0.24
28/AUG/20 17:30 0.403 0.18
28/AUG/20 17:31 0.403 0.25
28/AUG/20 17:32 0.403 0.21
28/AUG/20 17:33 0.403 0.21
28/AUG/20 17:34 0.403 0.22
28/AUG/20 17:35 0.403 0.26
28/AUG/20 17:36 0.404 0.22
28/AUG/20 17:37 0.403 0.19
28/AUG/20 17:38 0.403 0.25
28/AUG/20 17:39 0.404 0.19
28/AUG/20 17:40 0.403 0.23
28/AUG/20 17:41 0.403 0.23
28/AUG/20 17:42 0.403 0.25
28/AUG/20 17:43 0.403 0.25
28/AUG/20 17:44 0.404 0.24
28/AUG/20 17:45 0.403 0.22
28/AUG/20 17:46 0.403 0.23
28/AUG/20 17:47 0.403 0.24
28/AUG/20 17:48 0.403 0.23
28/AUG/20 17:49 0.403 0.19
28/AUG/20 17:50 0.403 0.24
28/AUG/20 17:51 0.404 0.23
28/AUG/20 17:52 0.403 0.24
28/AUG/20 17:53 0.403 0.24
28/AUG/20 17:54 0.403 0.20
28/AUG/20 17:55 0.403 0.25
28/AUG/20 17:56 0.403 0.21
28/AUG/20 17:57 0.403 0.21
28/AUG/20 17:58 0.403 0.21
28/AUG/20 17:59 0.403 0.18
28/AUG/20 18:00 0.403 0.24
28/AUG/20 18:01 0.403 0.24
28/AUG/20 18:02 0.403 0.21
28/AUG/20 18:03 0.403 0.24
28/AUG/20 18:04 0.403 0.24
28/AUG/20 18:05 0.403 0.22
28/AUG/20 18:06 0.407 0.24
28/AUG/20 18:07 0.406 0.23
28/AUG/20 18:08 0.405 0.25
28/AUG/20 18:09 0.405 0.23
28/AUG/20 18:10 0.406 0.24
28/AUG/20 18:11 0.406 0.26
28/AUG/20 18:12 0.406 0.17
28/AUG/20 18:13 0.405 0.22
28/AUG/20 18:14 0.405 0.25
28/AUG/20 18:15 0.406 0.23
28/AUG/20 18:16 0.406 0.27
28/AUG/20 18:17 0.406 0.24
28/AUG/20 18:18 0.406 0.27
28/AUG/20 18:19 0.406 0.20
28/AUG/20 18:20 0.406 0.26
28/AUG/20 18:21 0.406 0.25
28/AUG/20 18:22 0.406 0.20
28/AUG/20 18:23 0.406 0.23
28/AUG/20 18:24 0.406 0.27
28/AUG/20 18:25 0.406 0.22
28/AUG/20 18:26 0.406 0.24
28/AUG/20 18:27 0.406 0.25
28/AUG/20 18:28 0.406 0.23
28/AUG/20 18:29 0.406 0.21
28/AUG/20 18:30 0.406 0.22
28/AUG/20 18:31 0.406 0.19
28/AUG/20 18:32 0.405 0.22
28/AUG/20 18:33 0.405 0.21
28/AUG/20 18:34 0.405 0.24
28/AUG/20 18:35 0.406 0.19
28/AUG/20 18:36 0.405 0.26
28/AUG/20 18:37 0.406 0.21
28/AUG/20 18:38 0.405 0.26
28/AUG/20 18:39 0.406 0.23
28/AUG/20 18:40 0.406 0.20
28/AUG/20 18:41 0.405 0.20
28/AUG/20 18:42 0.405 0.25
28/AUG/20 18:43 0.406 0.24
28/AUG/20 18:44 0.406 0.20
28/AUG/20 18:45 0.405 0.25
28/AUG/20 18:46 0.406 0.24
28/AUG/20 18:47 0.406 0.26
28/AUG/20 18:48 0.406 0.22
28/AUG/20 18:49 0.405 0.20
28/AUG/20 18:50 0.405 0.22
28/AUG/20 18:51 0.405 0.28
28/AUG/20 18:52 0.406 0.17
28/AUG/20 18:53 0.405 0.25
28/AUG/20 18:54 0.406 0.26
28/AUG/20 18:55 0.406 0.23
28/AUG/20 18:56 0.405 0.25
28/AUG/20 18:57 0.405 0.19
28/AUG/20 18:58 0.405 0.24
28/AUG/20 18:59 0.405 0.24
28/AUG/20 19:00 0.404 0.21
28/AUG/20 19:01 0.404 0.20
28/AUG/20 19:02 0.404 0.21
28/AUG/20 19:03 0.404 0.24
28/AUG/20 19:04 0.404 0.26
28/AUG/20 19:05 0.404 0.20
28/AUG/20 19:06 0.403 0.22
28/AUG/20 19:07 0.403 0.22
28/AUG/20 19:08 0.403 0.20
28/AUG/20 19:09 0.403 0.23
28/AUG/20 19:10 0.403 0.25
28/AUG/20 19:11 0.403 0.21
28/AUG/20 19:12 0.403 0.22
28/AUG/20 19:13 0.403 0.20
28/AUG/20 19:14 0.403 0.27
28/AUG/20 19:15 0.403 0.22
28/AUG/20 19:16 0.403 0.19
28/AUG/20 19:17 0.403 0.19
28/AUG/20 19:18 0.403 0.25
28/AUG/20 19:19 0.403 0.26
28/AUG/20 19:20 0.403 0.23
28/AUG/20 19:21 0.402 0.22
28/AUG/20 19:22 0.402 0.24
28/AUG/20 19:23 0.402 0.20
28/AUG/20 19:24 0.402 0.19
28/AUG/20 19:25 0.401 0.20
28/AUG/20 19:26 0.401 0.26
28/AUG/20 19:27 0.401 0.24
28/AUG/20 19:28 0.401 0.20
28/AUG/20 19:29 0.401 0.24
28/AUG/20 19:30 0.401 0.21
28/AUG/20 19:31 0.400 0.24
28/AUG/20 19:32 0.401 0.25
28/AUG/20 19:33 0.400 0.27
28/AUG/20 19:34 0.401 0.20
28/AUG/20 19:35 0.400 0.25
28/AUG/20 19:36 0.400 0.21
28/AUG/20 19:37 0.400 0.21
28/AUG/20 19:38 0.400 0.23
28/AUG/20 19:39 0.400 0.23
28/AUG/20 19:40 0.400 0.19
28/AUG/20 19:41 0.400 0.22
28/AUG/20 19:42 0.400 0.20
28/AUG/20 19:43 0.400 0.19
28/AUG/20 19:44 0.399 0.24
28/AUG/20 19:45 0.400 0.24
28/AUG/20 19:46 0.400 0.18
28/AUG/20 19:47 0.399 0.21
28/AUG/20 19:48 0.399 0.19
28/AUG/20 19:49 0.399 0.21
28/AUG/20 19:50 0.399 0.26
28/AUG/20 19:51 0.400 0.24
28/AUG/20 19:52 0.399 0.23
28/AUG/20 19:53 0.399 0.18
28/AUG/20 19:54 0.398 0.21
28/AUG/20 19:55 0.398 0.27
28/AUG/20 19:56 0.398 0.26
28/AUG/20 19:57 0.398 0.21
28/AUG/20 19:58 0.398 0.25
28/AUG/20 19:59 0.398 0.26
28/AUG/20 20:00 0.398 0.21
28/AUG/20 20:01 0.397 0.21
28/AUG/20 20:02 0.397 0.22
28/AUG/20 20:03 0.397 0.22
28/AUG/20 20:04 0.398 0.25
28/AUG/20 20:05 0.398 0.21
28/AUG/20 20:06 0.397 0.23
28/AUG/20 20:07 0.397 0.24
28/AUG/20 20:08 0.397 0.20
[truncated: 6,553 more rows]
