# Supplementary material for: A Low-Cost, Low-Power Water Velocity Sensor Utilizing Acoustic Doppler Measurement
Source: Sensors (Basel). 2022 Sep 30;22(19):7451. doi: 10.3390/s22197451 (PMC9572237; doi:10.3390/s22197451)
Supplement: Supplementary file 1 [file sensors-22-07451-s001.zip › supplementary_material/data/field_test/data/hach/hach_07.csv]

Insight For Windows: Version: 5.10.6
Date Time Level Vel. 1
(m) (m/s)
15/SEP/20 14:54 0.319 0.12
15/SEP/20 14:55 0.328 0.11
15/SEP/20 14:56 0.328 0.11
15/SEP/20 14:57 0.328 0.11
15/SEP/20 14:58 0.328 0.09
15/SEP/20 14:59 0.328 0.11
15/SEP/20 15:00 0.328 0.11
15/SEP/20 15:01 0.328 0.12
15/SEP/20 15:02 0.328 0.11
15/SEP/20 15:03 0.327 0.12
15/SEP/20 15:04 0.327 0.09
15/SEP/20 15:05 0.328 0.11
15/SEP/20 15:06 0.328 0.11
15/SEP/20 15:07 0.327 0.10
15/SEP/20 15:08 0.327 0.10
15/SEP/20 15:09 0.327 0.10
15/SEP/20 15:10 0.327 0.10
15/SEP/20 15:11 0.327 0.15
15/SEP/20 15:12 0.328 0.10
15/SEP/20 15:13 0.328 0.13
15/SEP/20 15:14 0.328 0.11
15/SEP/20 15:15 0.328 0.11
15/SEP/20 15:16 0.328 0.10
15/SEP/20 15:17 0.328 0.11
15/SEP/20 15:18 0.328 0.11
15/SEP/20 15:19 0.328 0.13
15/SEP/20 15:20 0.328 0.12
15/SEP/20 15:21 0.328 0.11
15/SEP/20 15:22 0.328 0.11
15/SEP/20 15:23 0.328 0.10
15/SEP/20 15:24 0.328 0.10
15/SEP/20 15:25 0.328 0.10
15/SEP/20 15:26 0.328 0.12
15/SEP/20 15:27 0.328 0.12
15/SEP/20 15:28 0.328 0.10
15/SEP/20 15:29 0.328 0.11
15/SEP/20 15:30 0.328 0.11
15/SEP/20 15:31 0.328 0.13
15/SEP/20 15:32 0.328 0.13
15/SEP/20 15:33 0.328 0.10
15/SEP/20 15:34 0.328 0.10
15/SEP/20 15:35 0.328 0.14
15/SEP/20 15:36 0.328 0.11
15/SEP/20 15:37 0.328 0.11
15/SEP/20 15:38 0.328 0.12
15/SEP/20 15:39 0.328 0.13
15/SEP/20 15:40 0.328 0.10
15/SEP/20 15:41 0.328 0.10
15/SEP/20 15:42 0.328 0.09
15/SEP/20 15:43 0.328 0.12
15/SEP/20 15:44 0.328 0.10
15/SEP/20 15:45 0.328 0.05
15/SEP/20 15:46 0.328 0.13
15/SEP/20 15:47 0.328 0.11
15/SEP/20 15:48 0.328 0.08
15/SEP/20 15:49 0.328 0.10
15/SEP/20 15:50 0.328 0.12
15/SEP/20 15:51 0.328 0.13
15/SEP/20 15:52 0.328 0.09
15/SEP/20 15:53 0.328 0.09
15/SEP/20 15:54 0.328 0.12
15/SEP/20 15:55 0.328 0.09
15/SEP/20 15:56 0.328 0.09
15/SEP/20 15:57 0.328 0.10
15/SEP/20 15:58 0.328 0.10
15/SEP/20 15:59 0.328 0.10
15/SEP/20 16:00 0.328 0.11
15/SEP/20 16:01 0.328 0.10
15/SEP/20 16:02 0.328 0.08
15/SEP/20 16:03 0.328 0.09
15/SEP/20 16:04 0.328 0.10
15/SEP/20 16:05 0.328 0.10
15/SEP/20 16:06 0.328 0.12
15/SEP/20 16:07 0.328 0.14
15/SEP/20 16:08 0.328 0.11
15/SEP/20 16:09 0.328 0.12
15/SEP/20 16:10 0.328 0.12
15/SEP/20 16:11 0.327 0.11
15/SEP/20 16:12 0.328 0.12
15/SEP/20 16:13 0.328 0.12
15/SEP/20 16:14 0.328 2.11
15/SEP/20 16:15 0.355 0.13
15/SEP/20 16:16 0.328 0.09
15/SEP/20 16:17 0.327 0.11
15/SEP/20 16:18 0.328 0.11
15/SEP/20 16:19 0.328 0.12
15/SEP/20 16:20 0.328 0.10
15/SEP/20 16:21 0.328 0.10
15/SEP/20 16:22 0.328 0.11
15/SEP/20 16:23 0.328 0.11
15/SEP/20 16:24 0.328 0.12
15/SEP/20 16:25 0.328 0.11
15/SEP/20 16:26 0.328 0.11
15/SEP/20 16:27 0.328 0.11
15/SEP/20 16:28 0.328 0.11
15/SEP/20 16:29 0.328 0.13
15/SEP/20 16:30 0.328 0.13
15/SEP/20 16:31 0.328 0.09
15/SEP/20 16:32 0.328 0.10
15/SEP/20 16:33 0.328 0.10
15/SEP/20 16:34 0.328 0.12
15/SEP/20 16:35 0.328 0.10
15/SEP/20 16:36 0.328 0.13
15/SEP/20 16:37 0.328 0.12
15/SEP/20 16:38 0.328 0.10
15/SEP/20 16:39 0.328 0.10
15/SEP/20 16:40 0.328 0.10
15/SEP/20 16:41 0.328 0.11
15/SEP/20 16:42 0.328 0.11
15/SEP/20 16:43 0.328 0.08
15/SEP/20 16:44 0.328 0.13
15/SEP/20 16:45 0.328 0.11
15/SEP/20 16:46 0.328 0.11
15/SEP/20 16:47 0.328 0.11
15/SEP/20 16:48 0.328 0.13
15/SEP/20 16:49 0.328 0.14
15/SEP/20 16:50 0.328 0.13
15/SEP/20 16:51 0.328 0.10
15/SEP/20 16:52 0.328 0.11
15/SEP/20 16:53 0.328 0.15
15/SEP/20 16:54 0.328 0.08
15/SEP/20 16:55 0.328 0.12
15/SEP/20 16:56 0.328 0.11
15/SEP/20 16:57 0.328 0.11
15/SEP/20 16:58 0.328 0.10
15/SEP/20 16:59 0.328 0.11
15/SEP/20 17:00 0.328 0.11
15/SEP/20 17:01 0.328 0.10
15/SEP/20 17:02 0.328 0.13
15/SEP/20 17:03 0.328 0.12
15/SEP/20 17:04 0.328 0.13
15/SEP/20 17:05 0.328 0.11
15/SEP/20 17:06 0.328 0.12
15/SEP/20 17:07 0.328 0.12
15/SEP/20 17:08 0.328 0.11
15/SEP/20 17:09 0.328 0.10
15/SEP/20 17:10 0.328 0.12
15/SEP/20 17:11 0.328 0.11
15/SEP/20 17:12 0.328 0.11
15/SEP/20 17:13 0.328 0.11
15/SEP/20 17:14 0.328 0.12
15/SEP/20 17:15 0.328 0.13
15/SEP/20 17:16 0.328 0.11
15/SEP/20 17:17 0.328 0.12
15/SEP/20 17:18 0.328 0.12
15/SEP/20 17:19 0.328 0.11
15/SEP/20 17:20 0.328 0.10
15/SEP/20 17:21 0.328 0.11
15/SEP/20 17:22 0.328 0.06
15/SEP/20 17:23 0.327 0.12
15/SEP/20 17:24 0.328 0.12
15/SEP/20 17:25 0.328 0.11
15/SEP/20 17:26 0.328 0.12
15/SEP/20 17:27 0.328 0.11
15/SEP/20 17:28 0.328 0.11
15/SEP/20 17:29 0.328 0.12
15/SEP/20 17:30 0.328 0.13
15/SEP/20 17:31 0.328 0.12
15/SEP/20 17:32 0.328 0.14
15/SEP/20 17:33 0.328 0.10
15/SEP/20 17:34 0.328 0.11
15/SEP/20 17:35 0.328 0.12
15/SEP/20 17:36 0.328 0.08
15/SEP/20 17:37 0.328 0.06
15/SEP/20 17:38 0.328 0.12
15/SEP/20 17:39 0.328 0.12
15/SEP/20 17:40 0.328 0.11
15/SEP/20 17:41 0.328 0.13
15/SEP/20 17:42 0.328 0.13
15/SEP/20 17:43 0.328 0.10
15/SEP/20 17:44 0.328 0.12
15/SEP/20 17:45 0.328 0.11
15/SEP/20 17:46 0.328 0.12
15/SEP/20 17:47 0.328 0.13
15/SEP/20 17:48 0.328 0.13
15/SEP/20 17:49 0.328 0.12
15/SEP/20 17:50 0.328 0.13
15/SEP/20 17:51 0.328 0.11
15/SEP/20 17:52 0.328 0.12
15/SEP/20 17:53 0.328 0.12
15/SEP/20 17:54 0.328 0.11
15/SEP/20 17:55 0.328 0.10
15/SEP/20 17:56 0.328 0.11
15/SEP/20 17:57 0.328 0.12
15/SEP/20 17:58 0.328 0.12
15/SEP/20 17:59 0.328 0.13
15/SEP/20 18:00 0.328 0.10
15/SEP/20 18:01 0.328 0.09
15/SEP/20 18:02 0.328 0.10
15/SEP/20 18:03 0.328 0.10
15/SEP/20 18:04 0.328 0.10
15/SEP/20 18:05 0.328 0.11
15/SEP/20 18:06 0.328 0.13
15/SEP/20 18:07 0.328 0.12
15/SEP/20 18:08 0.328 0.12
15/SEP/20 18:09 0.328 0.11
15/SEP/20 18:10 0.327 0.11
15/SEP/20 18:11 0.328 0.14
15/SEP/20 18:12 0.328 0.12
15/SEP/20 18:13 0.328 0.12
15/SEP/20 18:14 0.327 0.14
15/SEP/20 18:15 0.327 0.13
15/SEP/20 18:16 0.328 0.13
15/SEP/20 18:17 0.328 0.13
15/SEP/20 18:18 0.328 0.13
15/SEP/20 18:19 0.328 0.13
15/SEP/20 18:20 0.328 0.13
15/SEP/20 18:21 0.327 0.80
15/SEP/20 18:22 0.333 0.11
15/SEP/20 18:23 0.327 0.12
15/SEP/20 18:24 0.327 0.13
15/SEP/20 18:25 0.327 0.11
15/SEP/20 18:26 0.327 0.11
15/SEP/20 18:27 0.328 0.12
15/SEP/20 18:28 0.328 0.07
15/SEP/20 18:29 0.327 0.13
15/SEP/20 18:30 0.328 0.08
15/SEP/20 18:31 0.327 0.12
15/SEP/20 18:32 0.327 0.12
15/SEP/20 18:33 0.327 0.05
15/SEP/20 18:34 0.327 0.09
15/SEP/20 18:35 0.327 0.11
15/SEP/20 18:36 0.328 0.13
15/SEP/20 18:37 0.328 0.12
15/SEP/20 18:38 0.328 0.14
15/SEP/20 18:39 0.328 0.08
15/SEP/20 18:40 0.328 0.14
15/SEP/20 18:41 0.328 0.14
15/SEP/20 18:42 0.328 0.13
15/SEP/20 18:43 0.328 0.13
15/SEP/20 18:44 0.328 0.11
15/SEP/20 18:45 0.328 0.12
15/SEP/20 18:46 0.328 0.08
15/SEP/20 18:47 0.328 0.13
15/SEP/20 18:48 0.328 0.13
15/SEP/20 18:49 0.328 0.13
15/SEP/20 18:50 0.328 0.11
15/SEP/20 18:51 0.328 0.11
15/SEP/20 18:52 0.328 0.12
15/SEP/20 18:53 0.328 0.13
15/SEP/20 18:54 0.328 0.13
15/SEP/20 18:55 0.328 0.13
15/SEP/20 18:56 0.328 0.14
15/SEP/20 18:57 0.328 0.10
15/SEP/20 18:58 0.328 0.12
15/SEP/20 18:59 0.328 0.12
15/SEP/20 19:00 0.328 0.13
15/SEP/20 19:01 0.328 0.13
15/SEP/20 19:02 0.328 0.14
15/SEP/20 19:03 0.328 0.11
15/SEP/20 19:04 0.328 0.12
15/SEP/20 19:05 0.328 0.12
15/SEP/20 19:06 0.328 0.13
15/SEP/20 19:07 0.328 0.11
15/SEP/20 19:08 0.328 0.12
15/SEP/20 19:09 0.328 0.12
15/SEP/20 19:10 0.328 0.12
15/SEP/20 19:11 0.328 0.12
15/SEP/20 19:12 0.328 0.13
15/SEP/20 19:13 0.328 0.12
15/SEP/20 19:14 0.328 0.11
15/SEP/20 19:15 0.328 0.12
15/SEP/20 19:16 0.328 0.13
15/SEP/20 19:17 0.328 0.11
15/SEP/20 19:18 0.328 0.12
15/SEP/20 19:19 0.328 0.08
15/SEP/20 19:20 0.328 0.11
15/SEP/20 19:21 0.328 0.12
15/SEP/20 19:22 0.328 0.12
15/SEP/20 19:23 0.328 0.13
15/SEP/20 19:24 0.328 0.14
15/SEP/20 19:25 0.328 0.11
15/SEP/20 19:26 0.328 0.13
15/SEP/20 19:27 0.328 0.13
15/SEP/20 19:28 0.328 0.13
15/SEP/20 19:29 0.328 0.13
15/SEP/20 19:30 0.328 0.12
15/SEP/20 19:31 0.328 0.12
15/SEP/20 19:32 0.328 0.14
15/SEP/20 19:33 0.328 0.09
15/SEP/20 19:34 0.328 1.83
15/SEP/20 19:35 0.349 0.13
15/SEP/20 19:36 0.328 0.12
15/SEP/20 19:37 0.328 0.12
15/SEP/20 19:38 0.328 0.12
15/SEP/20 19:39 0.328 0.13
15/SEP/20 19:40 0.328 0.14
15/SEP/20 19:41 0.328 0.12
15/SEP/20 19:42 0.328 0.13
15/SEP/20 19:43 0.328 0.13
15/SEP/20 19:44 0.328 0.13
15/SEP/20 19:45 0.328 0.11
15/SEP/20 19:46 0.328 0.12
15/SEP/20 19:47 0.328 0.13
15/SEP/20 19:48 0.328 0.11
15/SEP/20 19:49 0.328 0.11
15/SEP/20 19:50 0.328 0.08
15/SEP/20 19:51 0.328 0.13
15/SEP/20 19:52 0.328 0.13
15/SEP/20 19:53 0.328 0.14
15/SEP/20 19:54 0.328 0.13
15/SEP/20 19:55 0.328 0.13
15/SEP/20 19:56 0.328 0.13
15/SEP/20 19:57 0.328 0.13
15/SEP/20 19:58 0.328 0.13
15/SEP/20 19:59 0.328 0.12
15/SEP/20 20:00 0.328 0.12
15/SEP/20 20:01 0.328 0.13
15/SEP/20 20:02 0.328 0.15
15/SEP/20 20:03 0.328 0.14
15/SEP/20 20:04 0.328 0.12
15/SEP/20 20:05 0.328 0.12
15/SEP/20 20:06 0.328 0.15
15/SEP/20 20:07 0.328 0.12
15/SEP/20 20:08 0.328 0.13
15/SEP/20 20:09 0.328 0.13
15/SEP/20 20:10 0.328 0.14
15/SEP/20 20:11 0.328 0.13
15/SEP/20 20:12 0.328 0.12
15/SEP/20 20:13 0.328 0.12
15/SEP/20 20:14 0.328 0.14
15/SEP/20 20:15 0.328 0.12
15/SEP/20 20:16 0.328 0.13
15/SEP/20 20:17 0.328 0.13
15/SEP/20 20:18 0.328 0.13
15/SEP/20 20:19 0.328 0.11
15/SEP/20 20:20 0.328 0.12
15/SEP/20 20:21 0.328 0.13
15/SEP/20 20:22 0.328 0.13
15/SEP/20 20:23 0.328 0.13
15/SEP/20 20:24 0.328 0.13
15/SEP/20 20:25 0.328 0.13
15/SEP/20 20:26 0.328 0.11
15/SEP/20 20:27 0.328 0.14
15/SEP/20 20:28 0.328 0.13
15/SEP/20 20:29 0.328 0.13
15/SEP/20 20:30 0.328 0.13
15/SEP/20 20:31 0.328 0.14
15/SEP/20 20:32 0.328 0.14
15/SEP/20 20:33 0.328 0.13
15/SEP/20 20:34 0.328 0.12
15/SEP/20 20:35 0.328 0.11
15/SEP/20 20:36 0.328 0.13
15/SEP/20 20:37 0.328 0.13
15/SEP/20 20:38 0.328 0.12
15/SEP/20 20:39 0.328 0.14
15/SEP/20 20:40 0.328 0.12
15/SEP/20 20:41 0.328 0.13
15/SEP/20 20:42 0.328 0.13
15/SEP/20 20:43 0.328 0.12
15/SEP/20 20:44 0.328 0.12
15/SEP/20 20:45 0.328 0.10
15/SEP/20 20:46 0.327 0.12
15/SEP/20 20:47 0.327 0.12
15/SEP/20 20:48 0.328 0.14
15/SEP/20 20:49 0.328 0.10
15/SEP/20 20:50 0.328 0.69
15/SEP/20 20:51 0.332 0.12
15/SEP/20 20:52 0.328 0.13
15/SEP/20 20:53 0.327 0.14
15/SEP/20 20:54 0.328 0.14
15/SEP/20 20:55 0.328 0.12
15/SEP/20 20:56 0.328 0.13
15/SEP/20 20:57 0.328 0.10
15/SEP/20 20:58 0.327 0.14
15/SEP/20 20:59 0.328 0.12
15/SEP/20 21:00 0.327 0.13
15/SEP/20 21:01 0.328 0.11
15/SEP/20 21:02 0.327 0.12
15/SEP/20 21:03 0.328 0.12
15/SEP/20 21:04 0.328 0.12
15/SEP/20 21:05 0.328 0.13
15/SEP/20 21:06 0.328 0.11
15/SEP/20 21:07 0.328 0.11
15/SEP/20 21:08 0.328 0.11
15/SEP/20 21:09 0.328 0.12
15/SEP/20 21:10 0.328 0.13
15/SEP/20 21:11 0.328 0.12
15/SEP/20 21:12 0.328 0.11
15/SEP/20 21:13 0.327 0.14
15/SEP/20 21:14 0.328 0.11
15/SEP/20 21:15 0.327 0.13
15/SEP/20 21:16 0.327 0.13
15/SEP/20 21:17 0.327 0.12
15/SEP/20 21:18 0.327 0.12
15/SEP/20 21:19 0.327 0.13
15/SEP/20 21:20 0.327 0.13
15/SEP/20 21:21 0.328 0.14
15/SEP/20 21:22 0.328 0.13
15/SEP/20 21:23 0.328 0.14
15/SEP/20 21:24 0.328 0.14
15/SEP/20 21:25 0.328 0.13
15/SEP/20 21:26 0.328 0.13
15/SEP/20 21:27 0.328 0.12
15/SEP/20 21:28 0.328 0.12
15/SEP/20 21:29 0.328 0.12
15/SEP/20 21:30 0.328 0.12
15/SEP/20 21:31 0.328 0.14
15/SEP/20 21:32 0.327 0.11
15/SEP/20 21:33 0.327 0.12
15/SEP/20 21:34 0.327 0.11
15/SEP/20 21:35 0.328 0.14
15/SEP/20 21:36 0.327 0.12
15/SEP/20 21:37 0.327 0.12
15/SEP/20 21:38 0.327 0.11
15/SEP/20 21:39 0.327 0.11
15/SEP/20 21:40 0.327 0.14
15/SEP/20 21:41 0.327 0.10
15/SEP/20 21:42 0.327 0.12
15/SEP/20 21:43 0.327 0.11
15/SEP/20 21:44 0.327 0.14
15/SEP/20 21:45 0.327 0.14
15/SEP/20 21:46 0.327 0.13
15/SEP/20 21:47 0.327 0.14
15/SEP/20 21:48 0.327 0.14
15/SEP/20 21:49 0.327 0.12
15/SEP/20 21:50 0.327 0.12
15/SEP/20 21:51 0.327 0.13
15/SEP/20 21:52 0.327 0.12
15/SEP/20 21:53 0.326 0.12
15/SEP/20 21:54 0.327 0.12
15/SEP/20 21:55 0.327 0.11
15/SEP/20 21:56 0.326 0.11
15/SEP/20 21:57 0.327 0.13
15/SEP/20 21:58 0.327 0.12
15/SEP/20 21:59 0.327 0.14
15/SEP/20 22:00 0.327 0.12
15/SEP/20 22:01 0.327 0.11
15/SEP/20 22:02 0.327 0.13
15/SEP/20 22:03 0.327 0.13
15/SEP/20 22:04 0.326 0.12
15/SEP/20 22:05 0.326 0.12
15/SEP/20 22:06 0.326 0.14
15/SEP/20 22:07 0.326 0.13
15/SEP/20 22:08 0.326 0.12
15/SEP/20 22:09 0.326 0.13
15/SEP/20 22:10 0.326 0.12
15/SEP/20 22:11 0.326 0.13
15/SEP/20 22:12 0.326 0.11
15/SEP/20 22:13 0.326 0.13
15/SEP/20 22:14 0.326 0.12
15/SEP/20 22:15 0.326 0.12
15/SEP/20 22:16 0.326 0.12
15/SEP/20 22:17 0.325 0.13
15/SEP/20 22:18 0.325 0.11
15/SEP/20 22:19 0.325 0.13
15/SEP/20 22:20 0.325 0.11
15/SEP/20 22:21 0.325 0.12
15/SEP/20 22:22 0.325 0.11
15/SEP/20 22:23 0.325 0.13
15/SEP/20 22:24 0.325 0.12
15/SEP/20 22:25 0.325 0.12
15/SEP/20 22:26 0.325 0.13
15/SEP/20 22:27 0.325 0.12
15/SEP/20 22:28 0.325 0.13
15/SEP/20 22:29 0.325 0.14
15/SEP/20 22:30 0.325 0.13
15/SEP/20 22:31 0.325 0.11
15/SEP/20 22:32 0.325 0.13
15/SEP/20 22:33 0.325 0.13
15/SEP/20 22:34 0.325 0.13
15/SEP/20 22:35 0.325 0.13
15/SEP/20 22:36 0.325 0.12
15/SEP/20 22:37 0.325 0.12
15/SEP/20 22:38 0.325 0.12
15/SEP/20 22:39 0.325 0.12
15/SEP/20 22:40 0.326 0.12
15/SEP/20 22:41 0.326 0.12
15/SEP/20 22:42 0.326 0.13
15/SEP/20 22:43 0.326 0.13
15/SEP/20 22:44 0.326 0.13
15/SEP/20 22:45 0.326 0.13
15/SEP/20 22:46 0.326 0.12
15/SEP/20 22:47 0.326 0.13
15/SEP/20 22:48 0.326 0.13
15/SEP/20 22:49 0.326 0.11
15/SEP/20 22:50 0.326 0.12
15/SEP/20 22:51 0.326 0.11
15/SEP/20 22:52 0.326 0.13
15/SEP/20 22:53 0.326 0.12
15/SEP/20 22:54 0.326 0.06
15/SEP/20 22:55 0.325 0.13
15/SEP/20 22:56 0.326 0.13
15/SEP/20 22:57 0.326 0.13
15/SEP/20 22:58 0.326 0.12
15/SEP/20 22:59 0.325 0.14
15/SEP/20 23:00 0.325 0.13
15/SEP/20 23:01 0.326 0.12
15/SEP/20 23:02 0.325 0.13
15/SEP/20 23:03 0.325 0.11
15/SEP/20 23:04 0.325 0.14
15/SEP/20 23:05 0.326 0.12
15/SEP/20 23:06 0.326 0.12
15/SEP/20 23:07 0.326 0.13
15/SEP/20 23:08 0.326 0.12
15/SEP/20 23:09 0.326 0.12
15/SEP/20 23:10 0.325 0.12
15/SEP/20 23:11 0.325 0.12
15/SEP/20 23:12 0.325 0.12
15/SEP/20 23:13 0.325 0.13
15/SEP/20 23:14 0.325 0.13
15/SEP/20 23:15 0.325 0.13
15/SEP/20 23:16 0.325 0.13
15/SEP/20 23:17 0.325 0.12
15/SEP/20 23:18 0.325 0.13
15/SEP/20 23:19 0.325 0.11
15/SEP/20 23:20 0.325 0.14
15/SEP/20 23:21 0.325 0.14
15/SEP/20 23:22 0.325 0.12
15/SEP/20 23:23 0.325 0.13
15/SEP/20 23:24 0.325 0.12
15/SEP/20 23:25 0.325 1.57
15/SEP/20 23:26 0.342 0.13
15/SEP/20 23:27 0.325 0.13
15/SEP/20 23:28 0.325 0.12
15/SEP/20 23:29 0.325 0.13
15/SEP/20 23:30 0.325 0.12
15/SEP/20 23:31 0.325 0.15
15/SEP/20 23:32 0.325 0.14
15/SEP/20 23:33 0.325 0.11
15/SEP/20 23:34 0.325 0.11
15/SEP/20 23:35 0.325 0.12
15/SEP/20 23:36 0.325 0.13
15/SEP/20 23:37 0.325 0.11
15/SEP/20 23:38 0.325 0.13
15/SEP/20 23:39 0.325 0.12
15/SEP/20 23:40 0.325 0.13
15/SEP/20 23:41 0.325 0.13
15/SEP/20 23:42 0.325 0.12
15/SEP/20 23:43 0.325 0.13
15/SEP/20 23:44 0.325 0.12
15/SEP/20 23:45 0.325 0.14
15/SEP/20 23:46 0.325 0.12
15/SEP/20 23:47 0.325 0.13
15/SEP/20 23:48 0.325 0.12
15/SEP/20 23:49 0.325 0.13
15/SEP/20 23:50 0.325 0.13
15/SEP/20 23:51 0.325 0.12
15/SEP/20 23:52 0.325 0.14
15/SEP/20 23:53 0.325 0.12
15/SEP/20 23:54 0.325 0.13
15/SEP/20 23:55 0.325 0.13
15/SEP/20 23:56 0.325 0.12
15/SEP/20 23:57 0.325 0.13
15/SEP/20 23:58 0.325 0.14
15/SEP/20 23:59 0.325 0.12
16/SEP/20 00:00 0.325 0.14
16/SEP/20 00:01 0.325 0.13
16/SEP/20 00:02 0.325 0.13
16/SEP/20 00:03 0.325 0.14
16/SEP/20 00:04 0.325 0.49
16/SEP/20 00:05 0.327 0.13
16/SEP/20 00:06 0.325 0.12
16/SEP/20 00:07 0.325 0.13
16/SEP/20 00:08 0.325 0.13
16/SEP/20 00:09 0.325 0.13
16/SEP/20 00:10 0.325 0.13
16/SEP/20 00:11 0.325 0.12
16/SEP/20 00:12 0.325 0.11
16/SEP/20 00:13 0.325 0.11
16/SEP/20 00:14 0.325 0.12
16/SEP/20 00:15 0.325 0.11
16/SEP/20 00:16 0.325 0.11
16/SEP/20 00:17 0.325 0.14
16/SEP/20 00:18 0.325 0.12
16/SEP/20 00:19 0.325 0.12
16/SEP/20 00:20 0.325 0.12
16/SEP/20 00:21 0.325 0.13
16/SEP/20 00:22 0.325 0.13
16/SEP/20 00:23 0.325 0.12
16/SEP/20 00:24 0.325 0.11
16/SEP/20 00:25 0.325 0.14
16/SEP/20 00:26 0.325 0.13
16/SEP/20 00:27 0.325 0.13
16/SEP/20 00:28 0.325 0.12
16/SEP/20 00:29 0.325 0.11
16/SEP/20 00:30 0.325 0.12
16/SEP/20 00:31 0.325 0.12
16/SEP/20 00:32 0.325 0.12
16/SEP/20 00:33 0.325 0.11
16/SEP/20 00:34 0.325 0.11
16/SEP/20 00:35 0.325 0.12
16/SEP/20 00:36 0.325 0.13
16/SEP/20 00:37 0.325 0.13
16/SEP/20 00:38 0.325 0.13
16/SEP/20 00:39 0.325 0.12
16/SEP/20 00:40 0.325 0.13
16/SEP/20 00:41 0.325 0.12
16/SEP/20 00:42 0.325 0.12
16/SEP/20 00:43 0.325 0.12
16/SEP/20 00:44 0.325 0.13
16/SEP/20 00:45 0.325 0.13
16/SEP/20 00:46 0.325 0.12
16/SEP/20 00:47 0.325 0.12
16/SEP/20 00:48 0.325 0.13
16/SEP/20 00:49 0.325 0.12
16/SEP/20 00:50 0.325 0.12
16/SEP/20 00:51 0.325 0.14
16/SEP/20 00:52 0.325 0.12
16/SEP/20 00:53 0.325 0.13
16/SEP/20 00:54 0.325 0.12
16/SEP/20 00:55 0.325 0.11
16/SEP/20 00:56 0.325 0.12
16/SEP/20 00:57 0.325 0.12
16/SEP/20 00:58 0.325 0.12
16/SEP/20 00:59 0.325 0.13
16/SEP/20 01:00 0.325 0.13
16/SEP/20 01:01 0.325 0.13
16/SEP/20 01:02 0.325 0.14
16/SEP/20 01:03 0.325 0.12
16/SEP/20 01:04 0.325 0.13
16/SEP/20 01:05 0.325 0.12
16/SEP/20 01:06 0.325 0.13
16/SEP/20 01:07 0.325 0.13
16/SEP/20 01:08 0.325 0.13
16/SEP/20 01:09 0.325 0.14
16/SEP/20 01:10 0.325 0.13
16/SEP/20 01:11 0.325 0.13
16/SEP/20 01:12 0.325 0.12
16/SEP/20 01:13 0.325 0.13
16/SEP/20 01:14 0.325 0.13
16/SEP/20 01:15 0.325 0.12
16/SEP/20 01:16 0.325 0.14
16/SEP/20 01:17 0.325 0.13
16/SEP/20 01:18 0.325 0.13
16/SEP/20 01:19 0.325 0.12
16/SEP/20 01:20 0.325 0.13
16/SEP/20 01:21 0.325 0.13
16/SEP/20 01:22 0.325 0.13
16/SEP/20 01:23 0.325 0.12
16/SEP/20 01:24 0.325 0.13
16/SEP/20 01:25 0.325 0.12
16/SEP/20 01:26 0.325 0.13
16/SEP/20 01:27 0.325 0.13
16/SEP/20 01:28 0.325 0.12
16/SEP/20 01:29 0.325 0.12
16/SEP/20 01:30 0.325 0.09
16/SEP/20 01:31 0.325 0.11
16/SEP/20 01:32 0.325 0.13
16/SEP/20 01:33 0.325 0.13
16/SEP/20 01:34 0.325 0.13
16/SEP/20 01:35 0.325 0.11
16/SEP/20 01:36 0.325 0.13
16/SEP/20 01:37 0.325 0.13
16/SEP/20 01:38 0.325 0.12
16/SEP/20 01:39 0.325 0.13
16/SEP/20 01:40 0.325 0.13
16/SEP/20 01:41 0.325 0.11
16/SEP/20 01:42 0.325 0.13
16/SEP/20 01:43 0.325 0.13
16/SEP/20 01:44 0.325 0.12
16/SEP/20 01:45 0.325 0.12
16/SEP/20 01:46 0.325 0.14
16/SEP/20 01:47 0.325 0.12
16/SEP/20 01:48 0.325 0.12
16/SEP/20 01:49 0.325 0.12
16/SEP/20 01:50 0.325 0.13
16/SEP/20 01:51 0.325 0.12
16/SEP/20 01:52 0.325 0.14
16/SEP/20 01:53 0.325 0.13
16/SEP/20 01:54 0.325 0.13
16/SEP/20 01:55 0.325 0.13
16/SEP/20 01:56 0.325 0.13
16/SEP/20 01:57 0.325 0.12
16/SEP/20 01:58 0.325 0.12
16/SEP/20 01:59 0.325 0.14
16/SEP/20 02:00 0.325 0.13
16/SEP/20 02:01 0.325 0.13
16/SEP/20 02:02 0.325 0.12
16/SEP/20 02:03 0.325 0.14
16/SEP/20 02:04 0.325 0.13
16/SEP/20 02:05 0.325 0.13
16/SEP/20 02:06 0.325 0.14
16/SEP/20 02:07 0.325 0.11
16/SEP/20 02:08 0.325 0.13
16/SEP/20 02:09 0.325 0.13
16/SEP/20 02:10 0.325 0.12
16/SEP/20 02:11 0.325 0.12
16/SEP/20 02:12 0.325 0.14
16/SEP/20 02:13 0.325 0.11
16/SEP/20 02:14 0.325 0.12
16/SEP/20 02:15 0.325 0.12
16/SEP/20 02:16 0.325 0.12
16/SEP/20 02:17 0.325 0.14
16/SEP/20 02:18 0.325 0.13
16/SEP/20 02:19 0.325 0.13
16/SEP/20 02:20 0.325 0.13
16/SEP/20 02:21 0.325 0.14
16/SEP/20 02:22 0.325 0.13
16/SEP/20 02:23 0.325 0.13
16/SEP/20 02:24 0.325 0.12
16/SEP/20 02:25 0.325 0.13
16/SEP/20 02:26 0.325 0.11
16/SEP/20 02:27 0.325 0.11
16/SEP/20 02:28 0.325 0.11
16/SEP/20 02:29 0.325 0.12
16/SEP/20 02:30 0.325 0.12
16/SEP/20 02:31 0.325 0.12
16/SEP/20 02:32 0.325 0.14
16/SEP/20 02:33 0.325 0.12
16/SEP/20 02:34 0.325 0.11
16/SEP/20 02:35 0.325 0.11
16/SEP/20 02:36 0.325 0.13
16/SEP/20 02:37 0.325 0.12
16/SEP/20 02:38 0.325 0.14
16/SEP/20 02:39 0.325 0.13
16/SEP/20 02:40 0.325 0.13
16/SEP/20 02:41 0.325 0.13
16/SEP/20 02:42 0.325 0.11
16/SEP/20 02:43 0.325 0.10
16/SEP/20 02:44 0.325 0.13
16/SEP/20 02:45 0.325 0.12
16/SEP/20 02:46 0.325 0.13
16/SEP/20 02:47 0.325 0.12
16/SEP/20 02:48 0.325 0.13
16/SEP/20 02:49 0.325 0.13
16/SEP/20 02:50 0.325 0.12
16/SEP/20 02:51 0.325 0.12
16/SEP/20 02:52 0.325 0.13
16/SEP/20 02:53 0.325 0.13
16/SEP/20 02:54 0.325 0.12
16/SEP/20 02:55 0.325 0.13
16/SEP/20 02:56 0.325 0.11
16/SEP/20 02:57 0.325 0.14
16/SEP/20 02:58 0.325 0.10
16/SEP/20 02:59 0.325 0.08
16/SEP/20 03:00 0.325 0.13
16/SEP/20 03:01 0.325 0.14
16/SEP/20 03:02 0.325 0.15
16/SEP/20 03:03 0.325 0.13
16/SEP/20 03:04 0.325 0.13
16/SEP/20 03:05 0.325 0.13
16/SEP/20 03:06 0.325 0.12
16/SEP/20 03:07 0.325 0.12
16/SEP/20 03:08 0.325 0.12
16/SEP/20 03:09 0.325 0.12
16/SEP/20 03:10 0.325 0.10
16/SEP/20 03:11 0.325 0.12
16/SEP/20 03:12 0.325 0.12
16/SEP/20 03:13 0.325 0.12
16/SEP/20 03:14 0.325 0.13
16/SEP/20 03:15 0.325 0.12
16/SEP/20 03:16 0.325 0.13
16/SEP/20 03:17 0.325 0.11
16/SEP/20 03:18 0.325 0.11
16/SEP/20 03:19 0.325 0.12
16/SEP/20 03:20 0.325 0.14
16/SEP/20 03:21 0.325 0.13
16/SEP/20 03:22 0.325 0.13
16/SEP/20 03:23 0.325 0.12
16/SEP/20 03:24 0.325 0.25
16/SEP/20 03:25 0.326 0.12
16/SEP/20 03:26 0.325 0.12
16/SEP/20 03:27 0.325 0.12
16/SEP/20 03:28 0.325 0.13
16/SEP/20 03:29 0.325 0.13
16/SEP/20 03:30 0.325 0.12
16/SEP/20 03:31 0.325 0.13
16/SEP/20 03:32 0.325 0.14
16/SEP/20 03:33 0.325 0.13
16/SEP/20 03:34 0.325 0.12
16/SEP/20 03:35 0.325 0.12
16/SEP/20 03:36 0.325 0.13
16/SEP/20 03:37 0.325 0.14
16/SEP/20 03:38 0.325 0.11
16/SEP/20 03:39 0.325 0.13
16/SEP/20 03:40 0.325 0.11
16/SEP/20 03:41 0.325 0.13
16/SEP/20 03:42 0.325 0.12
16/SEP/20 03:43 0.325 0.12
16/SEP/20 03:44 0.325 0.13
16/SEP/20 03:45 0.325 0.11
16/SEP/20 03:46 0.325 0.13
16/SEP/20 03:47 0.325 0.11
16/SEP/20 03:48 0.325 0.14
16/SEP/20 03:49 0.325 0.13
16/SEP/20 03:50 0.325 0.11
16/SEP/20 03:51 0.325 0.09
16/SEP/20 03:52 0.325 0.10
16/SEP/20 03:53 0.325 0.13
16/SEP/20 03:54 0.325 0.12
16/SEP/20 03:55 0.325 0.12
16/SEP/20 03:56 0.325 0.12
16/SEP/20 03:57 0.325 0.12
16/SEP/20 03:58 0.325 0.12
16/SEP/20 03:59 0.325 0.12
16/SEP/20 04:00 0.325 0.25
16/SEP/20 04:01 0.325 0.12
16/SEP/20 04:02 0.325 0.13
16/SEP/20 04:03 0.325 0.13
16/SEP/20 04:04 0.325 0.12
16/SEP/20 04:05 0.324 0.12
16/SEP/20 04:06 0.324 0.14
16/SEP/20 04:07 0.325 0.10
16/SEP/20 04:08 0.324 0.11
16/SEP/20 04:09 0.324 0.12
16/SEP/20 04:10 0.325 0.13
16/SEP/20 04:11 0.325 0.12
16/SEP/20 04:12 0.324 0.12
16/SEP/20 04:13 0.324 0.12
16/SEP/20 04:14 0.324 0.13
16/SEP/20 04:15 0.324 0.13
16/SEP/20 04:16 0.324 0.12
16/SEP/20 04:17 0.324 0.12
16/SEP/20 04:18 0.324 0.14
16/SEP/20 04:19 0.324 0.13
16/SEP/20 04:20 0.324 0.12
16/SEP/20 04:21 0.324 0.14
16/SEP/20 04:22 0.325 0.12
16/SEP/20 04:23 0.325 0.12
16/SEP/20 04:24 0.325 0.12
16/SEP/20 04:25 0.325 0.12
16/SEP/20 04:26 0.324 0.11
16/SEP/20 04:27 0.324 0.12
16/SEP/20 04:28 0.324 0.13
16/SEP/20 04:29 0.324 0.12
16/SEP/20 04:30 0.324 0.11
16/SEP/20 04:31 0.324 0.13
16/SEP/20 04:32 0.324 0.12
16/SEP/20 04:33 0.324 0.12
16/SEP/20 04:34 0.324 0.13
16/SEP/20 04:35 0.324 0.13
16/SEP/20 04:36 0.324 0.12
16/SEP/20 04:37 0.324 0.12
16/SEP/20 04:38 0.324 0.12
16/SEP/20 04:39 0.324 0.13
16/SEP/20 04:40 0.324 0.11
16/SEP/20 04:41 0.324 0.13
16/SEP/20 04:42 0.324 0.12
16/SEP/20 04:43 0.324 0.11
16/SEP/20 04:44 0.324 0.13
16/SEP/20 04:45 0.324 0.12
16/SEP/20 04:46 0.324 0.13
16/SEP/20 04:47 0.324 0.12
16/SEP/20 04:48 0.324 0.14
16/SEP/20 04:49 0.324 0.12
16/SEP/20 04:50 0.324 0.11
16/SEP/20 04:51 0.324 0.13
16/SEP/20 04:52 0.324 0.14
16/SEP/20 04:53 0.324 0.12
16/SEP/20 04:54 0.324 0.12
16/SEP/20 04:55 0.324 0.13
16/SEP/20 04:56 0.324 0.12
16/SEP/20 04:57 0.324 0.12
16/SEP/20 04:58 0.324 0.13
16/SEP/20 04:59 0.324 0.13
16/SEP/20 05:00 0.325 0.14
16/SEP/20 05:01 0.325 0.13
16/SEP/20 05:02 0.325 0.12
16/SEP/20 05:03 0.325 0.12
16/SEP/20 05:04 0.325 0.12
16/SEP/20 05:05 0.324 0.13
16/SEP/20 05:06 0.325 0.13
16/SEP/20 05:07 0.324 0.11
16/SEP/20 05:08 0.324 0.13
16/SEP/20 05:09 0.324 0.13
16/SEP/20 05:10 0.324 0.11
16/SEP/20 05:11 0.324 0.14
16/SEP/20 05:12 0.325 0.12
16/SEP/20 05:13 0.325 0.13
16/SEP/20 05:14 0.325 0.13
16/SEP/20 05:15 0.325 0.12
16/SEP/20 05:16 0.325 0.11
16/SEP/20 05:17 0.325 0.15
16/SEP/20 05:18 0.325 0.13
16/SEP/20 05:19 0.325 0.10
16/SEP/20 05:20 0.325 0.12
16/SEP/20 05:21 0.325 0.12
16/SEP/20 05:22 0.325 0.12
16/SEP/20 05:23 0.325 0.12
16/SEP/20 05:24 0.325 0.11
16/SEP/20 05:25 0.325 0.13
16/SEP/20 05:26 0.325 0.14
16/SEP/20 05:27 0.325 0.13
16/SEP/20 05:28 0.325 0.12
16/SEP/20 05:29 0.325 0.11
16/SEP/20 05:30 0.325 0.12
16/SEP/20 05:31 0.325 0.12
16/SEP/20 05:32 0.325 0.13
16/SEP/20 05:33 0.325 0.12
16/SEP/20 05:34 0.325 0.11
16/SEP/20 05:35 0.325 0.13
16/SEP/20 05:36 0.325 0.11
16/SEP/20 05:37 0.325 0.14
16/SEP/20 05:38 0.325 0.13
16/SEP/20 05:39 0.325 0.13
16/SEP/20 05:40 0.325 0.14
16/SEP/20 05:41 0.325 0.12
16/SEP/20 05:42 0.325 0.12
16/SEP/20 05:43 0.325 0.12
16/SEP/20 05:44 0.324 0.10
16/SEP/20 05:45 0.325 0.12
16/SEP/20 05:46 0.324 0.11
16/SEP/20 05:47 0.324 0.12
16/SEP/20 05:48 0.325 0.13
16/SEP/20 05:49 0.324 0.11
16/SEP/20 05:50 0.324 0.12
16/SEP/20 05:51 0.324 0.12
16/SEP/20 05:52 0.324 0.11
16/SEP/20 05:53 0.324 0.11
16/SEP/20 05:54 0.324 0.12
16/SEP/20 05:55 0.324 0.13
16/SEP/20 05:56 0.324 0.12
16/SEP/20 05:57 0.324 0.11
16/SEP/20 05:58 0.324 0.13
16/SEP/20 05:59 0.324 0.12
16/SEP/20 06:00 0.324 0.12
16/SEP/20 06:01 0.324 0.12
16/SEP/20 06:02 0.324 0.14
16/SEP/20 06:03 0.324 0.09
16/SEP/20 06:04 0.324 0.12
16/SEP/20 06:05 0.324 0.12
16/SEP/20 06:06 0.324 0.13
16/SEP/20 06:07 0.324 0.12
16/SEP/20 06:08 0.324 0.11
16/SEP/20 06:09 0.324 0.12
16/SEP/20 06:10 0.324 0.11
16/SEP/20 06:11 0.324 0.13
16/SEP/20 06:12 0.324 0.14
16/SEP/20 06:13 0.324 0.13
16/SEP/20 06:14 0.323 0.14
16/SEP/20 06:15 0.323 0.11
16/SEP/20 06:16 0.323 0.11
16/SEP/20 06:17 0.323 0.13
16/SEP/20 06:18 0.323 0.10
16/SEP/20 06:19 0.323 0.12
16/SEP/20 06:20 0.323 0.12
16/SEP/20 06:21 0.323 0.13
16/SEP/20 06:22 0.323 0.12
16/SEP/20 06:23 0.323 0.12
16/SEP/20 06:24 0.323 0.12
16/SEP/20 06:25 0.323 0.12
16/SEP/20 06:26 0.323 0.12
16/SEP/20 06:27 0.323 0.13
16/SEP/20 06:28 0.323 0.12
16/SEP/20 06:29 0.323 0.10
16/SEP/20 06:30 0.323 0.13
16/SEP/20 06:31 0.323 0.13
16/SEP/20 06:32 0.323 0.11
16/SEP/20 06:33 0.323 0.13
16/SEP/20 06:34 0.323 0.12
16/SEP/20 06:35 0.323 0.11
16/SEP/20 06:36 0.323 0.12
16/SEP/20 06:37 0.323 0.12
16/SEP/20 06:38 0.323 0.11
16/SEP/20 06:39 0.323 0.13
16/SEP/20 06:40 0.323 0.13
16/SEP/20 06:41 0.323 0.12
16/SEP/20 06:42 0.323 0.13
16/SEP/20 06:43 0.323 0.12
16/SEP/20 06:44 0.323 0.12
16/SEP/20 06:45 0.323 0.14
16/SEP/20 06:46 0.323 0.12
16/SEP/20 06:47 0.323 0.13
16/SEP/20 06:48 0.323 0.13
16/SEP/20 06:49 0.323 0.06
16/SEP/20 06:50 0.322 0.12
16/SEP/20 06:51 0.323 0.12
16/SEP/20 06:52 0.323 0.12
16/SEP/20 06:53 0.323 0.12
16/SEP/20 06:54 0.323 0.11
16/SEP/20 06:55 0.323 0.14
16/SEP/20 06:56 0.323 0.12
16/SEP/20 06:57 0.322 0.09
16/SEP/20 06:58 0.322 0.13
16/SEP/20 06:59 0.322 0.12
16/SEP/20 07:00 0.322 0.13
16/SEP/20 07:01 0.322 0.12
16/SEP/20 07:02 0.322 0.12
16/SEP/20 07:03 0.322 0.12
16/SEP/20 07:04 0.322 2.44
16/SEP/20 07:05 0.358 0.12
16/SEP/20 07:06 0.322 0.13
16/SEP/20 07:07 0.322 0.13
16/SEP/20 07:08 0.322 0.13
16/SEP/20 07:09 0.323 0.12
16/SEP/20 07:10 0.322 0.13
16/SEP/20 07:11 0.322 0.13
16/SEP/20 07:12 0.323 0.12
16/SEP/20 07:13 0.323 0.12
16/SEP/20 07:14 0.323 0.12
16/SEP/20 07:15 0.323 0.12
16/SEP/20 07:16 0.323 0.12
16/SEP/20 07:17 0.323 0.12
16/SEP/20 07:18 0.323 0.12
16/SEP/20 07:19 0.323 0.13
16/SEP/20 07:20 0.323 0.12
16/SEP/20 07:21 0.324 0.11
16/SEP/20 07:22 0.323 0.12
16/SEP/20 07:23 0.323 0.11
16/SEP/20 07:24 0.323 0.12
16/SEP/20 07:25 0.323 0.11
16/SEP/20 07:26 0.323 0.12
16/SEP/20 07:27 0.324 0.12
16/SEP/20 07:28 0.323 0.13
16/SEP/20 07:29 0.323 0.12
16/SEP/20 07:30 0.323 0.12
16/SEP/20 07:31 0.323 0.13
16/SEP/20 07:32 0.323 0.13
16/SEP/20 07:33 0.323 0.13
16/SEP/20 07:34 0.323 0.11
16/SEP/20 07:35 0.323 0.12
16/SEP/20 07:36 0.323 0.12
16/SEP/20 07:37 0.324 0.14
16/SEP/20 07:38 0.324 0.14
16/SEP/20 07:39 0.324 0.12
16/SEP/20 07:40 0.323 0.13
16/SEP/20 07:41 0.324 0.13
16/SEP/20 07:42 0.323 0.11
16/SEP/20 07:43 0.323 0.13
16/SEP/20 07:44 0.324 0.13
16/SEP/20 07:45 0.324 0.12
16/SEP/20 07:46 0.323 0.11
16/SEP/20 07:47 0.323 0.12
16/SEP/20 07:48 0.323 0.13
16/SEP/20 07:49 0.323 0.12
16/SEP/20 07:50 0.323 0.13
16/SEP/20 07:51 0.323 0.11
16/SEP/20 07:52 0.323 0.11
16/SEP/20 07:53 0.323 0.12
16/SEP/20 07:54 0.323 0.10
16/SEP/20 07:55 0.323 0.11
16/SEP/20 07:56 0.323 0.13
16/SEP/20 07:57 0.323 0.12
16/SEP/20 07:58 0.323 0.13
16/SEP/20 07:59 0.323 0.12
16/SEP/20 08:00 0.323 0.13
16/SEP/20 08:01 0.323 0.12
16/SEP/20 08:02 0.323 0.12
16/SEP/20 08:03 0.323 0.11
16/SEP/20 08:04 0.323 0.13
16/SEP/20 08:05 0.323 0.11
16/SEP/20 08:06 0.323 0.12
16/SEP/20 08:07 0.323 0.14
16/SEP/20 08:08 0.323 0.12
16/SEP/20 08:09 0.323 0.10
16/SEP/20 08:10 0.323 0.11
16/SEP/20 08:11 0.323 0.12
16/SEP/20 08:12 0.323 0.12
16/SEP/20 08:13 0.323 0.12
16/SEP/20 08:14 0.323 0.11
16/SEP/20 08:15 0.323 0.10
16/SEP/20 08:16 0.323 0.12
16/SEP/20 08:17 0.323 0.12
16/SEP/20 08:18 0.323 0.13
16/SEP/20 08:19 0.323 0.12
16/SEP/20 08:20 0.323 0.11
16/SEP/20 08:21 0.323 0.12
16/SEP/20 08:22 0.323 0.12
16/SEP/20 08:23 0.323 0.13
16/SEP/20 08:24 0.323 0.14
16/SEP/20 08:25 0.323 0.12
16/SEP/20 08:26 0.323 0.13
16/SEP/20 08:27 0.323 0.11
16/SEP/20 08:28 0.323 0.12
16/SEP/20 08:29 0.323 0.10
16/SEP/20 08:30 0.323 0.09
16/SEP/20 08:31 0.323 0.08
16/SEP/20 08:32 0.323 0.12
16/SEP/20 08:33 0.323 0.12
16/SEP/20 08:34 0.323 0.13
16/SEP/20 08:35 0.323 0.14
16/SEP/20 08:36 0.323 0.12
16/SEP/20 08:37 0.323 0.13
16/SEP/20 08:38 0.323 0.12
16/SEP/20 08:39 0.323 0.12
16/SEP/20 08:40 0.323 0.13
16/SEP/20 08:41 0.323 0.12
16/SEP/20 08:42 0.322 0.13
16/SEP/20 08:43 0.322 0.13
16/SEP/20 08:44 0.323 0.11
16/SEP/20 08:45 0.322 0.13
16/SEP/20 08:46 0.322 0.12
16/SEP/20 08:47 0.322 0.13
16/SEP/20 08:48 0.322 0.13
16/SEP/20 08:49 0.322 0.12
16/SEP/20 08:50 0.322 0.11
16/SEP/20 08:51 0.323 0.13
16/SEP/20 08:52 0.323 0.12
16/SEP/20 08:53 0.323 0.13
16/SEP/20 08:54 0.323 0.10
16/SEP/20 08:55 0.322 0.13
16/SEP/20 08:56 0.322 0.13
16/SEP/20 08:57 0.322 0.12
16/SEP/20 08:58 0.322 0.10
16/SEP/20 08:59 0.322 0.12
16/SEP/20 09:00 0.322 0.14
16/SEP/20 09:01 0.322 0.13
16/SEP/20 09:02 0.322 0.10
16/SEP/20 09:03 0.322 0.12
16/SEP/20 09:04 0.322 0.09
16/SEP/20 09:05 0.322 0.12
16/SEP/20 09:06 0.322 0.13
16/SEP/20 09:07 0.322 0.13
16/SEP/20 09:08 0.322 0.12
16/SEP/20 09:09 0.322 0.12
16/SEP/20 09:10 0.322 0.12
16/SEP/20 09:11 0.322 0.13
16/SEP/20 09:12 0.322 0.10
16/SEP/20 09:13 0.322 0.11
16/SEP/20 09:14 0.322 0.13
16/SEP/20 09:15 0.321 0.09
16/SEP/20 09:16 0.321 0.10
16/SEP/20 09:17 0.321 0.09
16/SEP/20 09:18 0.321 0.13
16/SEP/20 09:19 0.322 0.13
16/SEP/20 09:20 0.321 0.14
16/SEP/20 09:21 0.321 0.13
16/SEP/20 09:22 0.321 0.12
16/SEP/20 09:23 0.321 0.10
16/SEP/20 09:24 0.321 0.13
16/SEP/20 09:25 0.321 0.13
16/SEP/20 09:26 0.321 0.09
16/SEP/20 09:27 0.321 0.17
16/SEP/20 09:28 0.321 0.04
16/SEP/20 09:29 0.321 0.12
16/SEP/20 09:30 0.321 0.09
16/SEP/20 09:31 0.321 0.12
16/SEP/20 09:32 0.321 0.12
16/SEP/20 09:33 0.321 0.09
16/SEP/20 09:34 0.321 0.13
16/SEP/20 09:35 0.321 0.11
16/SEP/20 09:36 0.321 0.11
16/SEP/20 09:37 0.321 0.13
16/SEP/20 09:38 0.325 0.11
16/SEP/20 09:39 0.322 0.10
16/SEP/20 09:40 0.323 0.16
16/SEP/20 09:41 0.323 0.11
16/SEP/20 09:42 0.322 0.12
16/SEP/20 09:43 0.322 0.12
16/SEP/20 09:44 0.322 0.11
16/SEP/20 09:45 0.321 0.10
16/SEP/20 09:46 0.321 0.12
16/SEP/20 09:47 0.321 0.11
16/SEP/20 09:48 0.321 0.12
16/SEP/20 09:49 0.321 0.12
16/SEP/20 09:50 0.321 0.11
16/SEP/20 09:51 0.321 0.12
16/SEP/20 09:52 0.321 0.11
16/SEP/20 09:53 0.321 0.09
16/SEP/20 09:54 0.321 0.08
16/SEP/20 09:55 0.321 0.11
16/SEP/20 09:56 0.321 0.09
16/SEP/20 09:57 0.320 1.62
16/SEP/20 09:58 0.338 0.11
16/SEP/20 09:59 0.320 0.09
16/SEP/20 10:00 0.320 0.10
16/SEP/20 10:01 0.320 0.10
16/SEP/20 10:02 0.320 0.10
16/SEP/20 10:03 0.320 0.12
16/SEP/20 10:04 0.320 0.10
16/SEP/20 10:05 0.320 0.11
16/SEP/20 10:06 0.320 0.10
16/SEP/20 10:07 0.320 0.09
16/SEP/20 10:08 0.320 0.14
16/SEP/20 10:09 0.321 0.11
16/SEP/20 10:10 0.320 0.11
16/SEP/20 10:11 0.326 0.09
16/SEP/20 10:12 0.323 0.11
16/SEP/20 10:13 0.322 0.09
16/SEP/20 10:14 0.321 0.12
16/SEP/20 10:15 0.321 0.11
16/SEP/20 10:16 0.321 0.11
16/SEP/20 10:17 0.321 0.12
16/SEP/20 10:18 0.321 0.11
16/SEP/20 10:19 0.321 0.12
16/SEP/20 10:20 0.321 0.11
16/SEP/20 10:21 0.321 0.12
16/SEP/20 10:22 0.321 0.10
16/SEP/20 10:23 0.321 0.11
16/SEP/20 10:24 0.321 0.10
16/SEP/20 10:25 0.321 0.13
16/SEP/20 10:26 0.321 0.11
16/SEP/20 10:27 0.321 0.12
16/SEP/20 10:28 0.321 0.13
16/SEP/20 10:29 0.321 0.11
16/SEP/20 10:30 0.321 0.10
16/SEP/20 10:31 0.321 0.11
16/SEP/20 10:32 0.321 0.12
16/SEP/20 10:33 0.320 0.10
16/SEP/20 10:34 0.320 0.11
16/SEP/20 10:35 0.320 0.11
16/SEP/20 10:36 0.320 1.26
16/SEP/20 10:37 0.331 0.13
16/SEP/20 10:38 0.320 0.10
16/SEP/20 10:39 0.320 0.10
16/SEP/20 10:40 0.320 0.10
16/SEP/20 10:41 0.320 0.14
16/SEP/20 10:42 0.320 0.12
16/SEP/20 10:43 0.320 0.13
16/SEP/20 10:44 0.320 0.11
16/SEP/20 10:45 0.321 0.09
16/SEP/20 10:46 0.320 0.10
16/SEP/20 10:47 0.320 0.12
16/SEP/20 10:48 0.320 0.11
16/SEP/20 10:49 0.320 0.13
16/SEP/20 10:50 0.320 0.10
16/SEP/20 10:51 0.320 0.12
16/SEP/20 10:52 0.320 0.11
16/SEP/20 10:53 0.320 0.09
16/SEP/20 10:54 0.321 0.13
16/SEP/20 10:55 0.321 0.10
16/SEP/20 10:56 0.320 0.10
16/SEP/20 10:57 0.320 0.11
16/SEP/20 10:58 0.320 0.13
16/SEP/20 10:59 0.320 0.12
16/SEP/20 11:00 0.320 0.11
16/SEP/20 11:01 0.320 0.08
16/SEP/20 11:02 0.320 0.12
16/SEP/20 11:03 0.320 0.10
16/SEP/20 11:04 0.320 0.10
16/SEP/20 11:05 0.320 0.11
16/SEP/20 11:06 0.320 0.09
16/SEP/20 11:07 0.320 0.11
16/SEP/20 11:08 0.320 0.10
16/SEP/20 11:09 0.320 0.12
16/SEP/20 11:10 0.320 0.13
16/SEP/20 11:11 0.320 0.12
16/SEP/20 11:12 0.320 0.09
16/SEP/20 11:13 0.320 0.85
16/SEP/20 11:14 0.326 0.11
16/SEP/20 11:15 0.320 0.10
16/SEP/20 11:16 0.320 0.10
16/SEP/20 11:17 0.320 0.11
16/SEP/20 11:18 0.321 0.10
16/SEP/20 11:19 0.321 0.09
16/SEP/20 11:20 0.320 0.12
16/SEP/20 11:21 0.321 0.11
16/SEP/20 11:22 0.321 0.12
16/SEP/20 11:23 0.320 0.14
16/SEP/20 11:24 0.320 0.10
16/SEP/20 11:25 0.320 0.10
16/SEP/20 11:26 0.320 0.09
16/SEP/20 11:27 0.320 0.10
16/SEP/20 11:28 0.320 0.11
16/SEP/20 11:29 0.320 0.12
16/SEP/20 11:30 0.325 0.11
16/SEP/20 11:31 0.323 0.11
16/SEP/20 11:32 0.324 0.12
16/SEP/20 11:33 0.323 0.10
16/SEP/20 11:34 0.322 0.10
16/SEP/20 11:35 0.322 0.11
16/SEP/20 11:36 0.322 0.12
16/SEP/20 11:37 0.321 0.12
16/SEP/20 11:38 0.321 0.11
16/SEP/20 11:39 0.321 0.10
16/SEP/20 11:40 0.321 0.21
16/SEP/20 11:41 0.322 0.09
16/SEP/20 11:42 0.321 0.08
16/SEP/20 11:43 0.321 0.09
16/SEP/20 11:44 0.321 0.11
16/SEP/20 11:45 0.321 0.11
16/SEP/20 11:46 0.321 0.14
16/SEP/20 11:47 0.321 0.12
16/SEP/20 11:48 0.321 0.10
16/SEP/20 11:49 0.321 0.11
16/SEP/20 11:50 0.321 0.10
16/SEP/20 11:51 0.320 0.12
16/SEP/20 11:52 0.320 0.53
16/SEP/20 11:53 0.323 0.09
16/SEP/20 11:54 0.325 0.11
16/SEP/20 11:55 0.323 0.11
16/SEP/20 11:56 0.322 0.10
16/SEP/20 11:57 0.321 0.10
16/SEP/20 11:58 0.322 0.12
16/SEP/20 11:59 0.322 0.10
16/SEP/20 12:00 0.322 0.11
16/SEP/20 12:01 0.322 0.13
16/SEP/20 12:02 0.322 0.10
16/SEP/20 12:03 0.322 0.10
16/SEP/20 12:04 0.321 0.12
16/SEP/20 12:05 0.321 0.09
16/SEP/20 12:06 0.321 0.12
16/SEP/20 12:07 0.321 0.13
16/SEP/20 12:08 0.321 0.11
16/SEP/20 12:09 0.321 0.11
16/SEP/20 12:10 0.320 0.10
16/SEP/20 12:11 0.320 0.14
16/SEP/20 12:12 0.320 0.12
16/SEP/20 12:13 0.320 0.11
16/SEP/20 12:14 0.320 0.13
16/SEP/20 12:15 0.320 0.10
16/SEP/20 12:16 0.320 0.12
16/SEP/20 12:17 0.320 0.12
16/SEP/20 12:18 0.320 0.12
16/SEP/20 12:19 0.320 0.11
16/SEP/20 12:20 0.320 0.12
16/SEP/20 12:21 0.320 0.16
16/SEP/20 12:22 0.321 0.11
16/SEP/20 12:23 0.320 0.10
16/SEP/20 12:24 0.320 0.11
16/SEP/20 12:25 0.320 0.11
16/SEP/20 12:26 0.320 0.11
16/SEP/20 12:27 0.320 0.10
16/SEP/20 12:28 0.320 0.11
16/SEP/20 12:29 0.320 0.11
16/SEP/20 12:30 0.320 0.14
16/SEP/20 12:31 0.320 0.10
16/SEP/20 12:32 0.320 0.10
16/SEP/20 12:33 0.320 0.11
16/SEP/20 12:34 0.320 0.11
16/SEP/20 12:35 0.320 0.11
16/SEP/20 12:36 0.320 0.12
16/SEP/20 12:37 0.321 0.09
16/SEP/20 12:38 0.320 0.11
16/SEP/20 12:39 0.321 0.12
16/SEP/20 12:40 0.321 0.10
16/SEP/20 12:41 0.321 0.12
16/SEP/20 12:42 0.321 0.11
16/SEP/20 12:43 0.321 0.13
16/SEP/20 12:44 0.322 0.11
16/SEP/20 12:45 0.322 0.12
16/SEP/20 12:46 0.322 0.11
16/SEP/20 12:47 0.322 0.08
16/SEP/20 12:48 0.322 0.10
16/SEP/20 12:49 0.322 0.10
16/SEP/20 12:50 0.322 0.13
16/SEP/20 12:51 0.322 0.11
16/SEP/20 12:52 0.322 0.12
16/SEP/20 12:53 0.322 0.09
16/SEP/20 12:54 0.322 0.11
16/SEP/20 12:55 0.322 0.11
16/SEP/20 12:56 0.322 0.09
16/SEP/20 12:57 0.322 0.13
16/SEP/20 12:58 0.322 0.11
16/SEP/20 12:59 0.322 0.11
16/SEP/20 13:00 0.322 0.10
16/SEP/20 13:01 0.322 0.11
16/SEP/20 13:02 0.322 0.10
16/SEP/20 13:03 0.322 0.10
16/SEP/20 13:04 0.322 0.11
16/SEP/20 13:05 0.322 0.11
16/SEP/20 13:06 0.322 0.12
16/SEP/20 13:07 0.322 0.11
16/SEP/20 13:08 0.322 0.05
16/SEP/20 13:09 0.322 0.10
16/SEP/20 13:10 0.322 0.10
16/SEP/20 13:11 0.322 0.11
16/SEP/20 13:12 0.322 0.09
16/SEP/20 13:13 0.322 0.09
16/SEP/20 13:14 0.322 0.10
16/SEP/20 13:15 0.321 0.11
16/SEP/20 13:16 0.322 0.09
16/SEP/20 13:17 0.321 0.07
16/SEP/20 13:18 0.321 0.06
16/SEP/20 13:19 0.321 0.10
16/SEP/20 13:20 0.321 0.08
16/SEP/20 13:21 0.321 0.05
16/SEP/20 13:22 0.321 0.10
16/SEP/20 13:23 0.321 0.04
16/SEP/20 13:24 0.321 0.03
16/SEP/20 13:25 0.321 0.09
16/SEP/20 13:26 0.321 0.09
16/SEP/20 13:27 0.321 0.09
16/SEP/20 13:28 0.321 0.11
16/SEP/20 13:29 0.321 0.10
16/SEP/20 13:30 0.322 0.06
16/SEP/20 13:31 0.321 0.11
16/SEP/20 13:32 0.321 0.12
16/SEP/20 13:33 0.321 0.11
16/SEP/20 13:34 0.321 0.09
16/SEP/20 13:35 0.320 0.09
16/SEP/20 13:36 0.320 0.13
16/SEP/20 13:37 0.320 0.10
16/SEP/20 13:38 0.320 0.13
16/SEP/20 13:39 0.320 0.09
16/SEP/20 13:40 0.320 0.10
16/SEP/20 13:41 0.321 0.12
16/SEP/20 13:42 0.321 0.11
16/SEP/20 13:43 0.321 0.13
16/SEP/20 13:44 0.320 0.09
16/SEP/20 13:45 0.320 0.12
16/SEP/20 13:46 0.320 0.10
16/SEP/20 13:47 0.320 0.11
16/SEP/20 13:48 0.321 0.10
16/SEP/20 13:49 0.321 0.11
16/SEP/20 13:50 0.321 0.11
16/SEP/20 13:51 0.322 0.12
16/SEP/20 13:52 0.322 0.08
16/SEP/20 13:53 0.321 0.13
16/SEP/20 13:54 0.322 0.11
16/SEP/20 13:55 0.321 0.11
16/SEP/20 13:56 0.321 0.11
16/SEP/20 13:57 0.321 0.11
16/SEP/20 13:58 0.321 0.10
16/SEP/20 13:59 0.320 0.13
16/SEP/20 14:00 0.321 0.11
16/SEP/20 14:01 0.320 0.08
16/SEP/20 14:02 0.320 0.09
16/SEP/20 14:03 0.320 0.07
16/SEP/20 14:04 0.320 0.14
16/SEP/20 14:05 0.320 0.09
16/SEP/20 14:06 0.320 0.11
16/SEP/20 14:07 0.320 0.45
16/SEP/20 14:08 0.322 0.13
16/SEP/20 14:09 0.320 0.14
16/SEP/20 14:10 0.320 0.09
16/SEP/20 14:11 0.320 0.11
16/SEP/20 14:12 0.320 0.11
16/SEP/20 14:13 0.320 0.06
16/SEP/20 14:14 0.320 0.11
16/SEP/20 14:15 0.320 0.12
16/SEP/20 14:16 0.320 0.07
16/SEP/20 14:17 0.320 0.13
16/SEP/20 14:18 0.320 0.45
16/SEP/20 14:19 0.322 0.09
16/SEP/20 14:20 0.321 0.11
16/SEP/20 14:21 0.321 0.11
16/SEP/20 14:22 0.320 0.35
16/SEP/20 14:23 0.322 0.12
16/SEP/20 14:24 0.320 0.12
16/SEP/20 14:25 0.320 0.13
16/SEP/20 14:26 0.320 0.12
16/SEP/20 14:27 0.320 0.78
16/SEP/20 14:28 0.326 0.10
16/SEP/20 14:29 0.320 0.11
16/SEP/20 14:30 0.320 0.12
16/SEP/20 14:31 0.320 0.11
16/SEP/20 14:32 0.320 0.10
16/SEP/20 14:33 0.320 0.10
16/SEP/20 14:34 0.320 0.11
16/SEP/20 14:35 0.320 0.08
16/SEP/20 14:36 0.320 0.13
16/SEP/20 14:37 0.320 0.10
16/SEP/20 14:38 0.320 0.10
16/SEP/20 14:39 0.320 0.08
16/SEP/20 14:40 0.320 0.11
16/SEP/20 14:41 0.320 0.08
16/SEP/20 14:42 0.320 0.11
16/SEP/20 14:43 0.321 0.10
16/SEP/20 14:44 0.321 1.15
16/SEP/20 14:45 0.330 0.12
16/SEP/20 14:46 0.321 0.12
16/SEP/20 14:47 0.321 0.12
16/SEP/20 14:48 0.321 0.13
16/SEP/20 14:49 0.321 3.19
16/SEP/20 14:50 0.378 0.11
16/SEP/20 14:51 0.321 0.10
16/SEP/20 14:52 0.321 0.09
16/SEP/20 14:53 0.321 0.12
16/SEP/20 14:54 0.321 0.13
16/SEP/20 14:55 0.320 0.06
16/SEP/20 14:56 0.320 0.11
16/SEP/20 14:57 0.320 0.13
16/SEP/20 14:58 0.321 0.10
16/SEP/20 14:59 0.321 0.26
16/SEP/20 15:00 0.321 0.10
16/SEP/20 15:01 0.320 0.09
16/SEP/20 15:02 0.320 0.13
16/SEP/20 15:03 0.320 0.12
16/SEP/20 15:04 0.320 0.10
16/SEP/20 15:05 0.320 0.11
16/SEP/20 15:06 0.320 0.11
16/SEP/20 15:07 0.320 0.08
16/SEP/20 15:08 0.320 0.11
16/SEP/20 15:09 0.320 0.12
16/SEP/20 15:10 0.320 0.11
16/SEP/20 15:11 0.320 0.10
16/SEP/20 15:12 0.320 0.13
16/SEP/20 15:13 0.320 0.07
16/SEP/20 15:14 0.320 0.12
16/SEP/20 15:15 0.320 0.12
16/SEP/20 15:16 0.321 0.09
16/SEP/20 15:17 0.321 0.12
16/SEP/20 15:18 0.321 0.12
16/SEP/20 15:19 0.321 0.09
16/SEP/20 15:20 0.321 0.09
16/SEP/20 15:21 0.321 0.11
16/SEP/20 15:22 0.320 0.11
16/SEP/20 15:23 0.321 0.08
16/SEP/20 15:24 0.320 0.06
16/SEP/20 15:25 0.320 0.11
16/SEP/20 15:26 0.320 0.11
16/SEP/20 15:27 0.320 0.11
16/SEP/20 15:28 0.320 0.11
16/SEP/20 15:29 0.321 0.12
16/SEP/20 15:30 0.321 2.78
16/SEP/20 15:31 0.366 0.11
16/SEP/20 15:32 0.321 0.04
16/SEP/20 15:33 0.321 0.10
16/SEP/20 15:34 0.321 0.13
16/SEP/20 15:35 0.321 0.10
16/SEP/20 15:36 0.321 0.08
16/SEP/20 15:37 0.321 0.12
16/SEP/20 15:38 0.321 0.11
16/SEP/20 15:39 0.321 0.11
16/SEP/20 15:40 0.321 0.64
16/SEP/20 15:41 0.324 0.10
16/SEP/20 15:42 0.320 0.09
16/SEP/20 15:43 0.320 0.14
16/SEP/20 15:44 0.320 0.08
16/SEP/20 15:45 0.320 0.09
16/SEP/20 15:46 0.320 0.09
16/SEP/20 15:47 0.320 0.11
16/SEP/20 15:48 0.320 0.11
16/SEP/20 15:49 0.320 0.12
16/SEP/20 15:50 0.320 0.11
16/SEP/20 15:51 0.320 0.11
16/SEP/20 15:52 0.320 0.11
16/SEP/20 15:53 0.320 0.12
16/SEP/20 15:54 0.320 0.12
16/SEP/20 15:55 0.321 0.11
16/SEP/20 15:56 0.321 0.47
16/SEP/20 15:57 0.323 0.11
16/SEP/20 15:58 0.320 0.11
16/SEP/20 15:59 0.320 0.12
16/SEP/20 16:00 0.320 0.12
16/SEP/20 16:01 0.320 0.12
16/SEP/20 16:02 0.320 0.11
16/SEP/20 16:03 0.320 0.11
16/SEP/20 16:04 0.320 0.10
16/SEP/20 16:05 0.320 0.12
16/SEP/20 16:06 0.320 1.73
16/SEP/20 16:07 0.340 0.12
16/SEP/20 16:08 0.320 0.09
16/SEP/20 16:09 0.320 0.12
16/SEP/20 16:10 0.320 0.11
16/SEP/20 16:11 0.320 0.09
16/SEP/20 16:12 0.320 0.11
16/SEP/20 16:13 0.320 1.07
16/SEP/20 16:14 0.329 0.12
16/SEP/20 16:15 0.320 0.10
16/SEP/20 16:16 0.320 0.11
16/SEP/20 16:17 0.320 0.10
16/SEP/20 16:18 0.320 0.10
16/SEP/20 16:19 0.320 0.13
16/SEP/20 16:20 0.320 0.11
16/SEP/20 16:21 0.320 0.11
16/SEP/20 16:22 0.320 0.10
16/SEP/20 16:23 0.320 0.13
16/SEP/20 16:24 0.320 0.13
16/SEP/20 16:25 0.320 0.12
16/SEP/20 16:26 0.320 0.13
16/SEP/20 16:27 0.320 0.12
16/SEP/20 16:28 0.320 0.12
16/SEP/20 16:29 0.320 0.09
16/SEP/20 16:30 0.320 0.14
16/SEP/20 16:31 0.320 0.05
16/SEP/20 16:32 0.320 0.11
16/SEP/20 16:33 0.320 0.15
16/SEP/20 16:34 0.320 0.12
16/SEP/20 16:35 0.320 0.13
16/SEP/20 16:36 0.320 0.13
16/SEP/20 16:37 0.320 0.11
16/SEP/20 16:38 0.320 0.13
16/SEP/20 16:39 0.320 0.11
16/SEP/20 16:40 0.320 0.08
16/SEP/20 16:41 0.320 0.09
16/SEP/20 16:42 0.320 0.12
16/SEP/20 16:43 0.320 0.08
16/SEP/20 16:44 0.320 0.08
16/SEP/20 16:45 0.320 0.13
16/SEP/20 16:46 0.320 0.13
16/SEP/20 16:47 0.320 0.09
16/SEP/20 16:48 0.320 0.10
16/SEP/20 16:49 0.320 0.13
16/SEP/20 16:50 0.320 0.07
16/SEP/20 16:51 0.320 0.95
16/SEP/20 16:52 0.327 0.12
16/SEP/20 16:53 0.320 0.10
16/SEP/20 16:54 0.320 0.11
16/SEP/20 16:55 0.320 0.11
16/SEP/20 16:56 0.320 0.09
16/SEP/20 16:57 0.320 0.12
16/SEP/20 16:58 0.320 0.10
16/SEP/20 16:59 0.320 0.12
16/SEP/20 17:00 0.320 0.10
16/SEP/20 17:01 0.320 0.06
16/SEP/20 17:02 0.320 0.09
16/SEP/20 17:03 0.320 0.06
16/SEP/20 17:04 0.320 0.11
16/SEP/20 17:05 0.320 0.09
16/SEP/20 17:06 0.321 0.11
16/SEP/20 17:07 0.320 0.10
16/SEP/20 17:08 0.320 0.12
16/SEP/20 17:09 0.320 0.10
16/SEP/20 17:10 0.320 0.10
16/SEP/20 17:11 0.320 0.13
16/SEP/20 17:12 0.320 0.11
16/SEP/20 17:13 0.320 0.11
16/SEP/20 17:14 0.320 0.12
16/SEP/20 17:15 0.320 0.12
16/SEP/20 17:16 0.320 0.11
16/SEP/20 17:17 0.320 0.10
16/SEP/20 17:18 0.320 0.10
16/SEP/20 17:19 0.320 0.13
16/SEP/20 17:20 0.320 0.12
16/SEP/20 17:21 0.320 0.11
16/SEP/20 17:22 0.320 0.12
16/SEP/20 17:23 0.320 0.10
16/SEP/20 17:24 0.320 0.11
16/SEP/20 17:25 0.320 0.11
16/SEP/20 17:26 0.320 0.07
16/SEP/20 17:27 0.320 0.33
16/SEP/20 17:28 0.322 0.06
16/SEP/20 17:29 0.320 0.11
16/SEP/20 17:30 0.320 0.95
16/SEP/20 17:31 0.327 0.13
16/SEP/20 17:32 0.320 0.11
16/SEP/20 17:33 0.320 0.66
16/SEP/20 17:34 0.324 0.08
16/SEP/20 17:35 0.320 0.12
16/SEP/20 17:36 0.320 0.11
16/SEP/20 17:37 0.320 0.12
16/SEP/20 17:38 0.320 0.10
16/SEP/20 17:39 0.320 0.12
16/SEP/20 17:40 0.320 0.10
16/SEP/20 17:41 0.320 0.10
16/SEP/20 17:42 0.320 0.13
16/SEP/20 17:43 0.320 0.12
16/SEP/20 17:44 0.320 0.11
16/SEP/20 17:45 0.320 0.13
16/SEP/20 17:46 0.320 0.12
16/SEP/20 17:47 0.320 0.13
16/SEP/20 17:48 0.320 0.12
16/SEP/20 17:49 0.320 0.12
16/SEP/20 17:50 0.320 0.14
16/SEP/20 17:51 0.320 0.00
16/SEP/20 17:52 0.319 0.12
16/SEP/20 17:53 0.320 0.11
16/SEP/20 17:54 0.320 0.14
16/SEP/20 17:55 0.320 0.11
16/SEP/20 17:56 0.320 0.11
16/SEP/20 17:57 0.320 0.11
16/SEP/20 17:58 0.320 0.12
16/SEP/20 17:59 0.320 0.06
16/SEP/20 18:00 0.320 0.12
16/SEP/20 18:01 0.320 0.11
16/SEP/20 18:02 0.320 0.11
16/SEP/20 18:03 0.320 0.12
16/SEP/20 18:04 0.320 0.12
16/SEP/20 18:05 0.320 0.11
16/SEP/20 18:06 0.320 0.11
16/SEP/20 18:07 0.320 0.12
16/SEP/20 18:08 0.320 0.12
16/SEP/20 18:09 0.320 0.12
16/SEP/20 18:10 0.320 0.10
16/SEP/20 18:11 0.320 0.10
16/SEP/20 18:12 0.320 0.10
16/SEP/20 18:13 0.320 0.11
16/SEP/20 18:14 0.320 0.09
16/SEP/20 18:15 0.320 0.06
16/SEP/20 18:16 0.320 0.08
16/SEP/20 18:17 0.320 0.11
16/SEP/20 18:18 0.320 0.11
16/SEP/20 18:19 0.320 0.14
16/SEP/20 18:20 0.320 0.12
16/SEP/20 18:21 0.320 0.13
16/SEP/20 18:22 0.320 0.12
16/SEP/20 18:23 0.320 0.10
16/SEP/20 18:24 0.320 0.11
16/SEP/20 18:25 0.320 0.11
16/SEP/20 18:26 0.320 0.09
16/SEP/20 18:27 0.320 0.13
16/SEP/20 18:28 0.320 0.07
16/SEP/20 18:29 0.320 0.10
16/SEP/20 18:30 0.320 0.11
16/SEP/20 18:31 0.320 0.12
16/SEP/20 18:32 0.320 0.13
16/SEP/20 18:33 0.320 0.13
16/SEP/20 18:34 0.320 0.09
16/SEP/20 18:35 0.320 0.13
16/SEP/20 18:36 0.320 0.09
16/SEP/20 18:37 0.320 0.10
16/SEP/20 18:38 0.320 0.12
16/SEP/20 18:39 0.320 0.12
16/SEP/20 18:40 0.320 0.11
16/SEP/20 18:41 0.320 0.13
16/SEP/20 18:42 0.320 0.07
16/SEP/20 18:43 0.320 0.12
16/SEP/20 18:44 0.320 0.11
16/SEP/20 18:45 0.320 0.10
16/SEP/20 18:46 0.320 0.13
16/SEP/20 18:47 0.320 0.11
16/SEP/20 18:48 0.320 0.11
16/SEP/20 18:49 0.320 0.13
16/SEP/20 18:50 0.320 0.11
16/SEP/20 18:51 0.320 0.08
16/SEP/20 18:52 0.320 0.13
16/SEP/20 18:53 0.320 0.07
16/SEP/20 18:54 0.320 0.13
16/SEP/20 18:55 0.320 0.14
16/SEP/20 18:56 0.320 0.11
16/SEP/20 18:57 0.320 0.12
16/SEP/20 18:58 0.320 0.11
16/SEP/20 18:59 0.320 0.11
16/SEP/20 19:00 0.320 0.11
16/SEP/20 19:01 0.320 0.13
16/SEP/20 19:02 0.320 0.12
16/SEP/20 19:03 0.320 0.08
16/SEP/20 19:04 0.320 0.11
16/SEP/20 19:05 0.320 0.11
16/SEP/20 19:06 0.320 0.11
16/SEP/20 19:07 0.320 0.11
16/SEP/20 19:08 0.320 0.13
16/SEP/20 19:09 0.320 0.12
16/SEP/20 19:10 0.320 0.13
16/SEP/20 19:11 0.320 0.12
16/SEP/20 19:12 0.320 0.13
16/SEP/20 19:13 0.320 0.13
16/SEP/20 19:14 0.320 0.12
16/SEP/20 19:15 0.320 0.08
16/SEP/20 19:16 0.320 0.11
16/SEP/20 19:17 0.320 0.13
16/SEP/20 19:18 0.320 0.11
16/SEP/20 19:19 0.320 0.12
16/SEP/20 19:20 0.320 0.11
16/SEP/20 19:21 0.320 0.12
16/SEP/20 19:22 0.320 0.11
16/SEP/20 19:23 0.320 0.06
16/SEP/20 19:24 0.320 0.13
16/SEP/20 19:25 0.321 0.08
16/SEP/20 19:26 0.320 0.11
16/SEP/20 19:27 0.320 0.13
16/SEP/20 19:28 0.321 0.11
16/SEP/20 19:29 0.320 0.12
16/SEP/20 19:30 0.320 0.12
16/SEP/20 19:31 0.320 0.14
16/SEP/20 19:32 0.321 0.12
16/SEP/20 19:33 0.320 0.12
16/SEP/20 19:34 0.320 0.12
16/SEP/20 19:35 0.320 0.12
16/SEP/20 19:36 0.320 0.13
16/SEP/20 19:37 0.320 0.11
16/SEP/20 19:38 0.320 0.11
16/SEP/20 19:39 0.320 0.10
16/SEP/20 19:40 0.320 0.13
16/SEP/20 19:41 0.320 0.10
16/SEP/20 19:42 0.320 0.11
16/SEP/20 19:43 0.320 0.12
16/SEP/20 19:44 0.320 0.13
16/SEP/20 19:45 0.320 0.10
16/SEP/20 19:46 0.320 0.12
16/SEP/20 19:47 0.321 0.12
16/SEP/20 19:48 0.320 0.11
16/SEP/20 19:49 0.320 0.08
16/SEP/20 19:50 0.320 0.09
16/SEP/20 19:51 0.320 0.13
16/SEP/20 19:52 0.320 0.10
16/SEP/20 19:53 0.320 0.11
16/SEP/20 19:54 0.320 0.10
16/SEP/20 19:55 0.320 0.12
16/SEP/20 19:56 0.320 0.13
16/SEP/20 19:57 0.320 0.14
16/SEP/20 19:58 0.320 0.13
16/SEP/20 19:59 0.320 0.12
16/SEP/20 20:00 0.323 0.10
16/SEP/20 20:01 0.322 0.12
16/SEP/20 20:02 0.322 0.18
16/SEP/20 20:03 0.322 0.56
16/SEP/20 20:04 0.325 0.13
16/SEP/20 20:05 0.322 0.14
16/SEP/20 20:06 0.322 0.12
16/SEP/20 20:07 0.322 0.11
16/SEP/20 20:08 0.321 0.13
16/SEP/20 20:09 0.321 0.13
16/SEP/20 20:10 0.321 0.12
16/SEP/20 20:11 0.321 0.10
16/SEP/20 20:12 0.321 0.12
16/SEP/20 20:13 0.321 0.11
16/SEP/20 20:14 0.321 0.09
16/SEP/20 20:15 0.321 0.11
16/SEP/20 20:16 0.320 0.11
16/SEP/20 20:17 0.320 0.12
16/SEP/20 20:18 0.320 0.12
16/SEP/20 20:19 0.321 0.13
16/SEP/20 20:20 0.321 0.11
16/SEP/20 20:21 0.321 0.12
16/SEP/20 20:22 0.321 0.13
16/SEP/20 20:23 0.321 0.12
16/SEP/20 20:24 0.321 0.13
16/SEP/20 20:25 0.321 0.13
16/SEP/20 20:26 0.321 0.12
16/SEP/20 20:27 0.321 0.12
16/SEP/20 20:28 0.321 0.12
16/SEP/20 20:29 0.321 0.13
16/SEP/20 20:30 0.321 0.13
16/SEP/20 20:31 0.321 0.11
16/SEP/20 20:32 0.320 0.13
16/SEP/20 20:33 0.320 0.12
16/SEP/20 20:34 0.320 0.10
16/SEP/20 20:35 0.320 0.13
16/SEP/20 20:36 0.320 0.12
16/SEP/20 20:37 0.320 0.14
16/SEP/20 20:38 0.320 0.12
16/SEP/20 20:39 0.320 0.13
16/SEP/20 20:40 0.320 0.11
16/SEP/20 20:41 0.320 0.12
16/SEP/20 20:42 0.320 0.12
16/SEP/20 20:43 0.320 0.11
16/SEP/20 20:44 0.321 0.13
16/SEP/20 20:45 0.320 0.12
16/SEP/20 20:46 0.320 0.12
16/SEP/20 20:47 0.320 0.12
16/SEP/20 20:48 0.320 0.12
16/SEP/20 20:49 0.321 0.13
16/SEP/20 20:50 0.321 0.11
16/SEP/20 20:51 0.320 0.14
16/SEP/20 20:52 0.321 0.13
16/SEP/20 20:53 0.321 0.12
16/SEP/20 20:54 0.321 0.12
16/SEP/20 20:55 0.321 0.11
16/SEP/20 20:56 0.321 0.12
16/SEP/20 20:57 0.321 0.13
16/SEP/20 20:58 0.321 0.12
16/SEP/20 20:59 0.320 0.13
16/SEP/20 21:00 0.320 0.12
16/SEP/20 21:01 0.320 0.13
16/SEP/20 21:02 0.320 1.87
16/SEP/20 21:03 0.342 0.11
16/SEP/20 21:04 0.320 0.06
16/SEP/20 21:05 0.320 0.12
16/SEP/20 21:06 0.320 0.10
16/SEP/20 21:07 0.320 0.11
16/SEP/20 21:08 0.320 0.12
16/SEP/20 21:09 0.320 0.11
16/SEP/20 21:10 0.320 0.11
16/SEP/20 21:11 0.320 0.11
16/SEP/20 21:12 0.320 0.12
16/SEP/20 21:13 0.320 0.13
16/SEP/20 21:14 0.320 0.12
16/SEP/20 21:15 0.320 0.12
16/SEP/20 21:16 0.320 0.12
16/SEP/20 21:17 0.320 0.13
16/SEP/20 21:18 0.320 0.13
16/SEP/20 21:19 0.320 0.13
16/SEP/20 21:20 0.320 0.12
16/SEP/20 21:21 0.320 0.12
16/SEP/20 21:22 0.320 0.13
16/SEP/20 21:23 0.320 0.14
16/SEP/20 21:24 0.320 0.11
16/SEP/20 21:25 0.320 0.13
16/SEP/20 21:26 0.320 0.12
16/SEP/20 21:27 0.320 0.11
16/SEP/20 21:28 0.320 0.14
16/SEP/20 21:29 0.320 0.10
16/SEP/20 21:30 0.320 0.14
16/SEP/20 21:31 0.320 0.11
16/SEP/20 21:32 0.320 0.11
16/SEP/20 21:33 0.320 0.11
16/SEP/20 21:34 0.320 0.13
16/SEP/20 21:35 0.320 0.13
16/SEP/20 21:36 0.320 0.13
16/SEP/20 21:37 0.320 0.12
16/SEP/20 21:38 0.320 0.11
16/SEP/20 21:39 0.320 0.12
16/SEP/20 21:40 0.320 0.12
16/SEP/20 21:41 0.321 0.13
16/SEP/20 21:42 0.321 0.09
16/SEP/20 21:43 0.320 0.11
16/SEP/20 21:44 0.320 0.11
16/SEP/20 21:45 0.320 0.11
16/SEP/20 21:46 0.320 0.13
16/SEP/20 21:47 0.321 0.13
16/SEP/20 21:48 0.320 0.13
16/SEP/20 21:49 0.321 0.14
16/SEP/20 21:50 0.321 0.11
16/SEP/20 21:51 0.320 0.12
16/SEP/20 21:52 0.320 0.12
16/SEP/20 21:53 0.320 0.12
16/SEP/20 21:54 0.320 0.12
16/SEP/20 21:55 0.320 0.11
16/SEP/20 21:56 0.320 0.11
16/SEP/20 21:57 0.321 0.11
16/SEP/20 21:58 0.321 0.13
16/SEP/20 21:59 0.321 0.10
16/SEP/20 22:00 0.320 0.12
16/SEP/20 22:01 0.321 0.11
16/SEP/20 22:02 0.320 0.12
16/SEP/20 22:03 0.320 0.13
16/SEP/20 22:04 0.321 0.12
16/SEP/20 22:05 0.320 0.14
16/SEP/20 22:06 0.321 0.12
16/SEP/20 22:07 0.321 0.10
16/SEP/20 22:08 0.321 0.13
16/SEP/20 22:09 0.321 0.13
16/SEP/20 22:10 0.321 0.09
16/SEP/20 22:11 0.321 0.12
16/SEP/20 22:12 0.321 0.12
16/SEP/20 22:13 0.321 0.12
16/SEP/20 22:14 0.321 0.12
16/SEP/20 22:15 0.321 0.12
16/SEP/20 22:16 0.321 0.13
16/SEP/20 22:17 0.321 0.10
16/SEP/20 22:18 0.321 0.10
16/SEP/20 22:19 0.321 0.12
16/SEP/20 22:20 0.321 0.11
16/SEP/20 22:21 0.321 0.12
16/SEP/20 22:22 0.321 0.09
16/SEP/20 22:23 0.321 0.05
16/SEP/20 22:24 0.321 0.03
16/SEP/20 22:25 0.320 0.10
16/SEP/20 22:26 0.321 0.10
16/SEP/20 22:27 0.321 0.12
16/SEP/20 22:28 0.321 0.11
16/SEP/20 22:29 0.321 0.13
16/SEP/20 22:30 0.321 0.12
16/SEP/20 22:31 0.321 0.12
16/SEP/20 22:32 0.321 0.13
16/SEP/20 22:33 0.321 0.12
16/SEP/20 22:34 0.321 0.12
16/SEP/20 22:35 0.321 0.13
16/SEP/20 22:36 0.321 0.14
16/SEP/20 22:37 0.321 0.13
16/SEP/20 22:38 0.321 0.10
16/SEP/20 22:39 0.321 0.11
16/SEP/20 22:40 0.321 0.10
16/SEP/20 22:41 0.321 0.09
16/SEP/20 22:42 0.321 0.00
16/SEP/20 22:43 0.321 0.08
16/SEP/20 22:44 0.321 0.11
16/SEP/20 22:45 0.321 0.05
16/SEP/20 22:46 0.321 0.10
16/SEP/20 22:47 0.322 0.10
16/SEP/20 22:48 0.322 0.12
16/SEP/20 22:49 0.322 0.09
16/SEP/20 22:50 0.322 0.12
16/SEP/20 22:51 0.322 0.11
16/SEP/20 22:52 0.322 0.12
16/SEP/20 22:53 0.322 0.11
16/SEP/20 22:54 0.322 0.10
16/SEP/20 22:55 0.322 0.13
16/SEP/20 22:56 0.322 0.13
16/SEP/20 22:57 0.322 0.13
16/SEP/20 22:58 0.322 0.13
16/SEP/20 22:59 0.322 0.63
16/SEP/20 23:00 0.326 0.11
16/SEP/20 23:01 0.322 0.11
16/SEP/20 23:02 0.322 0.11
16/SEP/20 23:03 0.322 0.12
16/SEP/20 23:04 0.322 0.13
16/SEP/20 23:05 0.322 0.11
16/SEP/20 23:06 0.322 0.12
16/SEP/20 23:07 0.322 0.09
16/SEP/20 23:08 0.322 0.06
16/SEP/20 23:09 0.322 0.09
16/SEP/20 23:10 0.322 0.09
16/SEP/20 23:11 0.322 0.13
16/SEP/20 23:12 0.322 0.11
16/SEP/20 23:13 0.322 0.12
16/SEP/20 23:14 0.322 0.14
16/SEP/20 23:15 0.322 0.12
16/SEP/20 23:16 0.322 0.11
16/SEP/20 23:17 0.322 0.12
16/SEP/20 23:18 0.322 0.12
16/SEP/20 23:19 0.322 0.13
16/SEP/20 23:20 0.322 0.10
16/SEP/20 23:21 0.322 0.12
16/SEP/20 23:22 0.322 0.13
16/SEP/20 23:23 0.322 0.12
16/SEP/20 23:24 0.323 0.12
16/SEP/20 23:25 0.322 0.13
16/SEP/20 23:26 0.322 0.13
16/SEP/20 23:27 0.322 0.12
16/SEP/20 23:28 0.322 0.13
16/SEP/20 23:29 0.322 0.12
16/SEP/20 23:30 0.322 0.11
16/SEP/20 23:31 0.322 0.12
16/SEP/20 23:32 0.322 0.09
16/SEP/20 23:33 0.322 0.12
16/SEP/20 23:34 0.323 0.12
16/SEP/20 23:35 0.323 0.12
16/SEP/20 23:36 0.323 0.12
16/SEP/20 23:37 0.322 0.11
16/SEP/20 23:38 0.322 0.12
16/SEP/20 23:39 0.322 0.05
16/SEP/20 23:40 0.322 0.12
16/SEP/20 23:41 0.322 0.12
16/SEP/20 23:42 0.322 0.11
16/SEP/20 23:43 0.322 0.12
16/SEP/20 23:44 0.322 0.12
16/SEP/20 23:45 0.322 0.11
16/SEP/20 23:46 0.322 0.10
16/SEP/20 23:47 0.322 0.11
16/SEP/20 23:48 0.322 0.11
16/SEP/20 23:49 0.322 0.11
16/SEP/20 23:50 0.322 0.11
16/SEP/20 23:51 0.322 0.12
16/SEP/20 23:52 0.322 0.12
16/SEP/20 23:53 0.323 0.12
16/SEP/20 23:54 0.322 0.12
16/SEP/20 23:55 0.322 0.11
16/SEP/20 23:56 0.322 0.11
16/SEP/20 23:57 0.322 0.12
16/SEP/20 23:58 0.322 0.12
16/SEP/20 23:59 0.322 0.12
17/SEP/20 00:00 0.322 0.12
17/SEP/20 00:01 0.322 0.12
17/SEP/20 00:02 0.322 0.10
17/SEP/20 00:03 0.322 0.12
17/SEP/20 00:04 0.322 0.11
17/SEP/20 00:05 0.322 0.12
17/SEP/20 00:06 0.322 0.12
17/SEP/20 00:07 0.322 0.12
17/SEP/20 00:08 0.322 0.12
17/SEP/20 00:09 0.322 0.11
17/SEP/20 00:10 0.322 0.12
[truncated: 7,731 more rows]
