# Supplementary material for: A Low-Cost, Low-Power Water Velocity Sensor Utilizing Acoustic Doppler Measurement
Source: Sensors (Basel). 2022 Sep 30;22(19):7451. doi: 10.3390/s22197451 (PMC9572237; doi:10.3390/s22197451)
Supplement: Supplementary file 1 [file sensors-22-07451-s001.zip › supplementary_material/data/field_test/data/hach/hach_08.csv]

Insight For Windows: Version: 5.10.6
Date Time Level Vel. 1
(m) (m/s)
22/SEP/20 16:11 0.318 0.14
22/SEP/20 16:12 0.319 0.11
22/SEP/20 16:13 0.319 0.05
22/SEP/20 16:14 0.319 0.13
22/SEP/20 16:15 0.319 0.08
22/SEP/20 16:16 0.319 0.15
22/SEP/20 16:17 0.319 0.13
22/SEP/20 16:18 0.319 0.11
22/SEP/20 16:19 0.319 0.14
22/SEP/20 16:20 0.319 0.11
22/SEP/20 16:21 0.319 0.06
22/SEP/20 16:22 0.319 0.34
22/SEP/20 16:23 0.321 0.40
22/SEP/20 16:24 0.321 0.12
22/SEP/20 16:25 0.320 0.09
22/SEP/20 16:26 0.319 0.13
22/SEP/20 16:27 0.319 0.12
22/SEP/20 16:28 0.320 0.12
22/SEP/20 16:29 0.320 0.11
22/SEP/20 16:30 0.319 0.09
22/SEP/20 16:31 0.319 0.12
22/SEP/20 16:32 0.319 0.12
22/SEP/20 16:33 0.319 0.11
22/SEP/20 16:34 0.319 0.13
22/SEP/20 16:35 0.319 0.11
22/SEP/20 16:36 0.319 0.11
22/SEP/20 16:37 0.319 0.12
22/SEP/20 16:38 0.319 0.11
22/SEP/20 16:39 0.315 0.07
22/SEP/20 16:40 0.317 0.09
22/SEP/20 16:41 0.318 0.15
22/SEP/20 16:42 0.319 0.30
22/SEP/20 16:43 0.319 0.45
22/SEP/20 16:44 0.321 0.10
22/SEP/20 16:45 0.319 0.12
22/SEP/20 16:46 0.319 0.13
22/SEP/20 16:47 0.319 0.15
22/SEP/20 16:48 0.319 0.13
22/SEP/20 16:49 0.319 0.11
22/SEP/20 16:50 0.319 0.13
22/SEP/20 16:51 0.319 0.13
22/SEP/20 16:52 0.319 0.12
22/SEP/20 16:53 0.319 0.32
22/SEP/20 16:54 0.320 0.09
22/SEP/20 16:55 0.319 0.11
22/SEP/20 16:56 0.319 0.50
22/SEP/20 16:57 0.321 0.21
22/SEP/20 16:58 0.319 0.11
22/SEP/20 16:59 0.319 0.20
22/SEP/20 17:00 0.319 0.34
22/SEP/20 17:01 0.320 0.11
22/SEP/20 17:02 0.319 0.11
22/SEP/20 17:03 0.319 0.10
22/SEP/20 17:04 0.319 0.10
22/SEP/20 17:05 0.319 0.51
22/SEP/20 17:06 0.321 0.11
22/SEP/20 17:07 0.318 0.13
22/SEP/20 17:08 0.319 0.10
22/SEP/20 17:09 0.318 0.06
22/SEP/20 17:10 0.318 0.11
22/SEP/20 17:11 0.319 0.13
22/SEP/20 17:12 0.319 0.09
22/SEP/20 17:13 0.318 0.13
22/SEP/20 17:14 0.318 0.07
22/SEP/20 17:15 0.318 0.05
22/SEP/20 17:16 0.317 0.08
22/SEP/20 17:17 0.318 0.11
22/SEP/20 17:18 0.318 0.13
22/SEP/20 17:19 0.318 0.12
22/SEP/20 17:20 0.318 0.10
22/SEP/20 17:21 0.318 0.12
22/SEP/20 17:22 0.318 0.12
22/SEP/20 17:23 0.319 0.14
22/SEP/20 17:24 0.319 0.14
22/SEP/20 17:25 0.318 0.13
22/SEP/20 17:26 0.318 0.14
22/SEP/20 17:27 0.318 0.11
22/SEP/20 17:28 0.318 0.13
22/SEP/20 17:29 0.318 0.13
22/SEP/20 17:30 0.318 0.14
22/SEP/20 17:31 0.318 0.09
22/SEP/20 17:32 0.318 0.12
22/SEP/20 17:33 0.318 0.12
22/SEP/20 17:34 0.318 0.14
22/SEP/20 17:35 0.318 0.12
22/SEP/20 17:36 0.318 0.11
22/SEP/20 17:37 0.318 0.12
22/SEP/20 17:38 0.318 0.10
22/SEP/20 17:39 0.318 0.12
22/SEP/20 17:40 0.318 0.14
22/SEP/20 17:41 0.318 0.13
22/SEP/20 17:42 0.318 0.09
22/SEP/20 17:43 0.318 0.13
22/SEP/20 17:44 0.318 0.12
22/SEP/20 17:45 0.318 0.13
22/SEP/20 17:46 0.318 0.12
22/SEP/20 17:47 0.318 0.11
22/SEP/20 17:48 0.318 0.13
22/SEP/20 17:49 0.319 0.12
22/SEP/20 17:50 0.323 0.13
22/SEP/20 17:51 0.323 0.13
22/SEP/20 17:52 0.324 0.13
22/SEP/20 17:53 0.324 0.15
22/SEP/20 17:54 0.325 0.15
22/SEP/20 17:55 0.331 0.19
22/SEP/20 17:56 0.333 0.14
22/SEP/20 17:57 0.335 0.18
22/SEP/20 17:58 0.345 0.22
22/SEP/20 17:59 0.348 0.20
22/SEP/20 18:00 0.357 0.22
22/SEP/20 18:01 0.360 0.21
22/SEP/20 18:02 0.363 0.22
22/SEP/20 18:03 0.374 0.22
22/SEP/20 18:04 0.375 0.23
22/SEP/20 18:05 0.384 0.28
22/SEP/20 18:06 0.385 0.28
22/SEP/20 18:07 0.388 0.28
22/SEP/20 18:08 0.389 0.27
22/SEP/20 18:09 0.398 0.30
22/SEP/20 18:10 0.399 0.23
22/SEP/20 18:11 0.399 0.28
22/SEP/20 18:12 0.400 0.25
22/SEP/20 18:13 0.400 0.27
22/SEP/20 18:14 0.401 0.27
22/SEP/20 18:15 0.402 0.25
22/SEP/20 18:16 0.402 0.29
22/SEP/20 18:17 0.407 0.24
22/SEP/20 18:18 0.407 0.30
22/SEP/20 18:19 0.406 0.19
22/SEP/20 18:20 0.405 0.22
22/SEP/20 18:21 0.405 0.25
22/SEP/20 18:22 0.405 0.27
22/SEP/20 18:23 0.405 0.24
22/SEP/20 18:24 0.404 0.26
22/SEP/20 18:25 0.404 0.28
22/SEP/20 18:26 0.404 0.26
22/SEP/20 18:27 0.403 0.25
22/SEP/20 18:28 0.403 0.23
22/SEP/20 18:29 0.397 0.21
22/SEP/20 18:30 0.397 0.24
22/SEP/20 18:31 0.398 0.21
22/SEP/20 18:32 0.398 0.24
22/SEP/20 18:33 0.397 0.28
22/SEP/20 18:34 0.397 0.22
22/SEP/20 18:35 0.396 0.26
22/SEP/20 18:36 0.396 0.20
22/SEP/20 18:37 0.396 0.22
22/SEP/20 18:38 0.396 0.17
22/SEP/20 18:39 0.391 0.19
22/SEP/20 18:40 0.392 0.28
22/SEP/20 18:41 0.392 0.25
22/SEP/20 18:42 0.392 0.28
22/SEP/20 18:43 0.392 0.25
22/SEP/20 18:44 0.391 0.22
22/SEP/20 18:45 0.391 0.28
22/SEP/20 18:46 0.392 0.26
22/SEP/20 18:47 0.391 0.19
22/SEP/20 18:48 0.391 0.26
22/SEP/20 18:49 0.392 0.23
22/SEP/20 18:50 0.392 0.26
22/SEP/20 18:51 0.396 0.21
22/SEP/20 18:52 0.395 0.23
22/SEP/20 18:53 0.394 0.27
22/SEP/20 18:54 0.395 0.18
22/SEP/20 18:55 0.394 0.26
22/SEP/20 18:56 0.395 0.28
22/SEP/20 18:57 0.395 0.20
22/SEP/20 18:58 0.395 0.30
22/SEP/20 18:59 0.396 0.21
22/SEP/20 19:00 0.396 0.27
22/SEP/20 19:01 0.400 0.22
22/SEP/20 19:02 0.400 0.24
22/SEP/20 19:03 0.400 0.26
22/SEP/20 19:04 0.401 0.29
22/SEP/20 19:05 0.401 0.29
22/SEP/20 19:06 0.402 0.28
22/SEP/20 19:07 0.402 0.28
22/SEP/20 19:08 0.402 0.24
22/SEP/20 19:09 0.402 0.27
22/SEP/20 19:10 0.403 0.26
22/SEP/20 19:11 0.403 0.27
22/SEP/20 19:12 0.403 0.31
22/SEP/20 19:13 0.407 0.26
22/SEP/20 19:14 0.406 0.29
22/SEP/20 19:15 0.407 0.27
22/SEP/20 19:16 0.406 0.29
22/SEP/20 19:17 0.407 0.26
22/SEP/20 19:18 0.406 0.26
22/SEP/20 19:19 0.406 0.29
22/SEP/20 19:20 0.406 0.29
22/SEP/20 19:21 0.407 0.27
22/SEP/20 19:22 0.406 0.29
22/SEP/20 19:23 0.407 0.29
22/SEP/20 19:24 0.407 0.30
22/SEP/20 19:25 0.407 0.27
22/SEP/20 19:26 0.407 0.28
22/SEP/20 19:27 0.407 0.29
22/SEP/20 19:28 0.407 0.26
22/SEP/20 19:29 0.407 0.29
22/SEP/20 19:30 0.407 0.30
22/SEP/20 19:31 0.407 0.28
22/SEP/20 19:32 0.407 0.30
22/SEP/20 19:33 0.407 0.25
22/SEP/20 19:34 0.406 0.30
22/SEP/20 19:35 0.406 0.26
22/SEP/20 19:36 0.406 0.25
22/SEP/20 19:37 0.406 0.28
22/SEP/20 19:38 0.406 0.29
22/SEP/20 19:39 0.406 0.29
22/SEP/20 19:40 0.406 0.28
22/SEP/20 19:41 0.406 0.30
22/SEP/20 19:42 0.407 0.30
22/SEP/20 19:43 0.407 0.27
22/SEP/20 19:44 0.411 0.31
22/SEP/20 19:45 0.413 0.29
22/SEP/20 19:46 0.414 0.32
22/SEP/20 19:47 0.416 0.33
22/SEP/20 19:48 0.422 0.32
22/SEP/20 19:49 0.430 0.33
22/SEP/20 19:50 0.432 0.31
22/SEP/20 19:51 0.440 0.34
22/SEP/20 19:52 0.449 0.37
22/SEP/20 19:53 0.452 0.37
22/SEP/20 19:54 0.461 0.37
22/SEP/20 19:55 0.464 0.43
22/SEP/20 19:56 0.474 0.41
22/SEP/20 19:57 0.476 0.41
22/SEP/20 19:58 0.479 0.42
22/SEP/20 19:59 0.487 0.46
22/SEP/20 20:00 0.490 0.38
22/SEP/20 20:01 0.491 0.43
22/SEP/20 20:02 0.493 0.36
22/SEP/20 20:03 0.501 0.40
22/SEP/20 20:04 0.502 0.46
22/SEP/20 20:05 0.503 0.36
22/SEP/20 20:06 0.504 0.39
22/SEP/20 20:07 0.505 0.44
22/SEP/20 20:08 0.511 0.48
22/SEP/20 20:09 0.514 0.41
22/SEP/20 20:10 0.515 0.41
22/SEP/20 20:11 0.515 0.45
22/SEP/20 20:12 0.521 0.48
22/SEP/20 20:13 0.522 0.46
22/SEP/20 20:14 0.522 0.45
22/SEP/20 20:15 0.523 0.45
22/SEP/20 20:16 0.528 0.44
22/SEP/20 20:17 0.529 0.44
22/SEP/20 20:18 0.530 0.49
22/SEP/20 20:19 0.531 0.50
22/SEP/20 20:20 0.532 0.47
22/SEP/20 20:21 0.539 0.45
22/SEP/20 20:22 0.538 0.45
22/SEP/20 20:23 0.540 0.47
22/SEP/20 20:24 0.541 0.45
22/SEP/20 20:25 0.541 0.48
22/SEP/20 20:26 0.547 0.47
22/SEP/20 20:27 0.549 0.46
22/SEP/20 20:28 0.550 0.46
22/SEP/20 20:29 0.550 0.42
22/SEP/20 20:30 0.550 0.45
22/SEP/20 20:31 0.551 0.61
22/SEP/20 20:32 0.553 0.41
22/SEP/20 20:33 0.558 0.52
22/SEP/20 20:34 0.559 0.50
22/SEP/20 20:35 0.559 0.47
22/SEP/20 20:36 0.558 0.48
22/SEP/20 20:37 0.559 0.52
22/SEP/20 20:38 0.559 0.47
22/SEP/20 20:39 0.559 0.50
22/SEP/20 20:40 0.560 0.49
22/SEP/20 20:41 0.560 0.46
22/SEP/20 20:42 0.564 0.42
22/SEP/20 20:43 0.562 0.58
22/SEP/20 20:44 0.563 0.52
22/SEP/20 20:45 0.562 0.43
22/SEP/20 20:46 0.561 0.43
22/SEP/20 20:47 0.561 0.46
22/SEP/20 20:48 0.561 0.47
22/SEP/20 20:49 0.561 0.48
22/SEP/20 20:50 0.561 0.45
22/SEP/20 20:51 0.561 0.59
22/SEP/20 20:52 0.563 0.55
22/SEP/20 20:53 0.562 0.55
22/SEP/20 20:54 0.562 0.49
22/SEP/20 20:55 0.557 0.42
22/SEP/20 20:56 0.558 0.46
22/SEP/20 20:57 0.558 0.47
22/SEP/20 20:58 0.557 0.44
22/SEP/20 20:59 0.557 0.43
22/SEP/20 21:00 0.557 0.46
22/SEP/20 21:01 0.557 0.55
22/SEP/20 21:02 0.557 0.48
22/SEP/20 21:03 0.552 0.50
22/SEP/20 21:04 0.552 0.46
22/SEP/20 21:05 0.552 0.53
22/SEP/20 21:06 0.553 0.44
22/SEP/20 21:07 0.551 0.44
22/SEP/20 21:08 0.546 0.50
22/SEP/20 21:09 0.546 0.46
22/SEP/20 21:10 0.547 0.40
22/SEP/20 21:11 0.545 0.46
22/SEP/20 21:12 0.546 0.50
22/SEP/20 21:13 0.546 0.41
22/SEP/20 21:14 0.545 0.48
22/SEP/20 21:15 0.545 0.48
22/SEP/20 21:16 0.542 0.37
22/SEP/20 21:17 0.541 0.40
22/SEP/20 21:18 0.540 0.42
22/SEP/20 21:19 0.541 0.44
22/SEP/20 21:20 0.540 0.45
22/SEP/20 21:21 0.539 0.42
22/SEP/20 21:22 0.539 0.41
22/SEP/20 21:23 0.538 0.45
22/SEP/20 21:24 0.538 0.45
22/SEP/20 21:25 0.534 0.46
22/SEP/20 21:26 0.534 0.41
22/SEP/20 21:27 0.533 0.41
22/SEP/20 21:28 0.532 0.41
22/SEP/20 21:29 0.532 0.44
22/SEP/20 21:30 0.531 0.45
22/SEP/20 21:31 0.526 0.42
22/SEP/20 21:32 0.527 0.49
22/SEP/20 21:33 0.527 0.44
22/SEP/20 21:34 0.526 0.37
22/SEP/20 21:35 0.525 0.38
22/SEP/20 21:36 0.525 0.39
22/SEP/20 21:37 0.525 0.50
22/SEP/20 21:38 0.525 0.41
22/SEP/20 21:39 0.520 0.34
22/SEP/20 21:40 0.520 0.47
22/SEP/20 21:41 0.520 0.38
22/SEP/20 21:42 0.519 0.41
22/SEP/20 21:43 0.519 0.41
22/SEP/20 21:44 0.519 0.48
22/SEP/20 21:45 0.519 0.43
22/SEP/20 21:46 0.518 0.53
22/SEP/20 21:47 0.519 0.47
22/SEP/20 21:48 0.514 0.39
22/SEP/20 21:49 0.513 0.41
22/SEP/20 21:50 0.512 0.44
22/SEP/20 21:51 0.512 0.41
22/SEP/20 21:52 0.511 0.40
22/SEP/20 21:53 0.511 0.44
22/SEP/20 21:54 0.511 0.48
22/SEP/20 21:55 0.511 0.42
22/SEP/20 21:56 0.507 0.32
22/SEP/20 21:57 0.506 0.40
22/SEP/20 21:58 0.507 0.38
22/SEP/20 21:59 0.507 0.37
22/SEP/20 22:00 0.506 0.37
22/SEP/20 22:01 0.505 0.38
22/SEP/20 22:02 0.505 0.36
22/SEP/20 22:03 0.504 0.35
22/SEP/20 22:04 0.504 0.43
22/SEP/20 22:05 0.500 0.40
22/SEP/20 22:06 0.501 0.41
22/SEP/20 22:07 0.500 0.42
22/SEP/20 22:08 0.499 0.36
22/SEP/20 22:09 0.499 0.40
22/SEP/20 22:10 0.494 0.36
22/SEP/20 22:11 0.496 0.44
22/SEP/20 22:12 0.496 0.37
22/SEP/20 22:13 0.495 0.35
22/SEP/20 22:14 0.495 0.33
22/SEP/20 22:15 0.494 0.43
22/SEP/20 22:16 0.495 0.45
22/SEP/20 22:17 0.495 0.37
22/SEP/20 22:18 0.489 0.46
22/SEP/20 22:19 0.490 0.39
22/SEP/20 22:20 0.489 0.35
22/SEP/20 22:21 0.489 0.36
22/SEP/20 22:22 0.489 0.35
22/SEP/20 22:23 0.489 0.35
22/SEP/20 22:24 0.489 0.42
22/SEP/20 22:25 0.489 0.36
22/SEP/20 22:26 0.488 0.40
22/SEP/20 22:27 0.488 0.39
22/SEP/20 22:28 0.488 0.37
22/SEP/20 22:29 0.482 0.35
22/SEP/20 22:30 0.483 0.34
22/SEP/20 22:31 0.483 0.37
22/SEP/20 22:32 0.484 0.41
22/SEP/20 22:33 0.484 0.37
22/SEP/20 22:34 0.483 0.32
22/SEP/20 22:35 0.482 0.35
22/SEP/20 22:36 0.482 0.35
22/SEP/20 22:37 0.482 0.35
22/SEP/20 22:38 0.478 0.32
22/SEP/20 22:39 0.477 0.34
22/SEP/20 22:40 0.478 0.37
22/SEP/20 22:41 0.477 0.35
22/SEP/20 22:42 0.477 0.39
22/SEP/20 22:43 0.477 0.34
22/SEP/20 22:44 0.476 0.37
22/SEP/20 22:45 0.476 0.37
22/SEP/20 22:46 0.476 0.35
22/SEP/20 22:47 0.472 0.37
22/SEP/20 22:48 0.474 0.37
22/SEP/20 22:49 0.473 0.39
22/SEP/20 22:50 0.473 0.35
22/SEP/20 22:51 0.472 0.39
22/SEP/20 22:52 0.473 0.32
22/SEP/20 22:53 0.472 0.36
22/SEP/20 22:54 0.472 0.37
22/SEP/20 22:55 0.472 0.38
22/SEP/20 22:56 0.472 0.38
22/SEP/20 22:57 0.471 0.31
22/SEP/20 22:58 0.470 0.36
22/SEP/20 22:59 0.466 0.31
22/SEP/20 23:00 0.467 0.34
22/SEP/20 23:01 0.467 0.39
22/SEP/20 23:02 0.467 0.39
22/SEP/20 23:03 0.467 0.38
22/SEP/20 23:04 0.467 0.33
22/SEP/20 23:05 0.466 0.37
22/SEP/20 23:06 0.466 0.36
22/SEP/20 23:07 0.465 0.39
22/SEP/20 23:08 0.465 0.31
22/SEP/20 23:09 0.465 0.31
22/SEP/20 23:10 0.460 0.33
22/SEP/20 23:11 0.462 0.37
22/SEP/20 23:12 0.462 0.32
22/SEP/20 23:13 0.461 0.34
22/SEP/20 23:14 0.461 0.36
22/SEP/20 23:15 0.461 0.34
22/SEP/20 23:16 0.461 0.29
22/SEP/20 23:17 0.460 0.42
22/SEP/20 23:18 0.461 0.30
22/SEP/20 23:19 0.460 0.39
22/SEP/20 23:20 0.456 0.36
22/SEP/20 23:21 0.457 0.32
22/SEP/20 23:22 0.457 0.35
22/SEP/20 23:23 0.457 0.30
22/SEP/20 23:24 0.456 0.34
22/SEP/20 23:25 0.456 0.41
22/SEP/20 23:26 0.457 0.36
22/SEP/20 23:27 0.456 0.34
22/SEP/20 23:28 0.456 0.32
22/SEP/20 23:29 0.456 0.42
22/SEP/20 23:30 0.456 0.31
22/SEP/20 23:31 0.455 0.37
22/SEP/20 23:32 0.455 0.29
22/SEP/20 23:33 0.454 0.29
22/SEP/20 23:34 0.454 0.37
22/SEP/20 23:35 0.454 0.28
22/SEP/20 23:36 0.453 0.32
22/SEP/20 23:37 0.453 0.31
22/SEP/20 23:38 0.449 0.31
22/SEP/20 23:39 0.450 0.32
22/SEP/20 23:40 0.449 0.33
22/SEP/20 23:41 0.449 0.36
22/SEP/20 23:42 0.449 0.30
22/SEP/20 23:43 0.449 0.31
22/SEP/20 23:44 0.449 0.33
22/SEP/20 23:45 0.449 0.30
22/SEP/20 23:46 0.444 0.39
22/SEP/20 23:47 0.446 0.32
22/SEP/20 23:48 0.446 0.27
22/SEP/20 23:49 0.445 0.31
22/SEP/20 23:50 0.445 0.28
22/SEP/20 23:51 0.445 0.30
22/SEP/20 23:52 0.445 0.31
22/SEP/20 23:53 0.445 0.30
22/SEP/20 23:54 0.445 0.36
22/SEP/20 23:55 0.445 0.31
22/SEP/20 23:56 0.444 0.29
22/SEP/20 23:57 0.444 0.31
22/SEP/20 23:58 0.444 0.34
22/SEP/20 23:59 0.444 0.28
23/SEP/20 00:00 0.439 0.32
23/SEP/20 00:01 0.440 0.30
23/SEP/20 00:02 0.440 0.29
23/SEP/20 00:03 0.440 0.31
23/SEP/20 00:04 0.440 0.31
23/SEP/20 00:05 0.440 0.26
23/SEP/20 00:06 0.439 0.28
23/SEP/20 00:07 0.439 0.27
23/SEP/20 00:08 0.439 0.26
23/SEP/20 00:09 0.439 0.32
23/SEP/20 00:10 0.439 0.29
23/SEP/20 00:11 0.439 0.34
23/SEP/20 00:12 0.439 0.28
23/SEP/20 00:13 0.438 0.27
23/SEP/20 00:14 0.438 0.28
23/SEP/20 00:15 0.434 0.29
23/SEP/20 00:16 0.434 0.30
23/SEP/20 00:17 0.434 0.34
23/SEP/20 00:18 0.435 0.30
23/SEP/20 00:19 0.434 0.27
23/SEP/20 00:20 0.434 0.36
23/SEP/20 00:21 0.435 0.30
23/SEP/20 00:22 0.434 0.25
23/SEP/20 00:23 0.434 0.31
23/SEP/20 00:24 0.434 0.29
23/SEP/20 00:25 0.434 0.31
23/SEP/20 00:26 0.434 0.28
23/SEP/20 00:27 0.433 0.28
23/SEP/20 00:28 0.433 0.28
23/SEP/20 00:29 0.433 0.30
23/SEP/20 00:30 0.433 0.35
23/SEP/20 00:31 0.433 0.30
23/SEP/20 00:32 0.433 0.30
23/SEP/20 00:33 0.433 0.27
23/SEP/20 00:34 0.428 0.30
23/SEP/20 00:35 0.429 0.31
23/SEP/20 00:36 0.429 0.27
23/SEP/20 00:37 0.429 0.25
23/SEP/20 00:38 0.429 0.29
23/SEP/20 00:39 0.429 0.25
23/SEP/20 00:40 0.429 0.24
23/SEP/20 00:41 0.429 0.30
23/SEP/20 00:42 0.429 0.30
23/SEP/20 00:43 0.429 0.28
23/SEP/20 00:44 0.428 0.26
23/SEP/20 00:45 0.428 0.26
23/SEP/20 00:46 0.427 0.27
23/SEP/20 00:47 0.427 0.27
23/SEP/20 00:48 0.427 0.28
23/SEP/20 00:49 0.427 0.25
23/SEP/20 00:50 0.427 0.28
23/SEP/20 00:51 0.427 0.27
23/SEP/20 00:52 0.426 0.27
23/SEP/20 00:53 0.426 0.25
23/SEP/20 00:54 0.426 0.29
23/SEP/20 00:55 0.425 0.26
23/SEP/20 00:56 0.425 0.28
23/SEP/20 00:57 0.421 0.26
23/SEP/20 00:58 0.422 0.28
23/SEP/20 00:59 0.422 0.26
23/SEP/20 01:00 0.422 0.29
23/SEP/20 01:01 0.422 0.32
23/SEP/20 01:02 0.423 0.27
23/SEP/20 01:03 0.422 0.27
23/SEP/20 01:04 0.422 0.27
23/SEP/20 01:05 0.422 0.27
23/SEP/20 01:06 0.421 0.24
23/SEP/20 01:07 0.421 0.23
23/SEP/20 01:08 0.421 0.28
23/SEP/20 01:09 0.421 0.29
23/SEP/20 01:10 0.421 0.26
23/SEP/20 01:11 0.421 0.25
23/SEP/20 01:12 0.420 0.28
23/SEP/20 01:13 0.416 0.27
23/SEP/20 01:14 0.416 0.24
23/SEP/20 01:15 0.416 0.25
23/SEP/20 01:16 0.417 0.23
23/SEP/20 01:17 0.417 0.27
23/SEP/20 01:18 0.417 0.27
23/SEP/20 01:19 0.417 0.31
23/SEP/20 01:20 0.417 0.25
23/SEP/20 01:21 0.417 0.25
23/SEP/20 01:22 0.417 0.26
23/SEP/20 01:23 0.417 0.23
23/SEP/20 01:24 0.416 0.26
23/SEP/20 01:25 0.416 0.25
23/SEP/20 01:26 0.416 0.26
23/SEP/20 01:27 0.416 0.27
23/SEP/20 01:28 0.416 0.24
23/SEP/20 01:29 0.415 0.27
23/SEP/20 01:30 0.415 0.15
23/SEP/20 01:31 0.415 0.25
23/SEP/20 01:32 0.415 0.26
23/SEP/20 01:33 0.411 0.27
23/SEP/20 01:34 0.411 0.25
23/SEP/20 01:35 0.412 0.27
23/SEP/20 01:36 0.412 0.26
23/SEP/20 01:37 0.412 0.25
23/SEP/20 01:38 0.412 0.24
23/SEP/20 01:39 0.412 0.25
23/SEP/20 01:40 0.412 0.28
23/SEP/20 01:41 0.412 0.23
23/SEP/20 01:42 0.411 0.26
23/SEP/20 01:43 0.411 0.26
23/SEP/20 01:44 0.411 0.16
23/SEP/20 01:45 0.410 0.29
23/SEP/20 01:46 0.411 0.25
23/SEP/20 01:47 0.410 0.24
23/SEP/20 01:48 0.410 0.18
23/SEP/20 01:49 0.409 0.22
23/SEP/20 01:50 0.409 0.26
23/SEP/20 01:51 0.409 0.24
23/SEP/20 01:52 0.409 0.25
23/SEP/20 01:53 0.409 0.21
23/SEP/20 01:54 0.409 0.18
23/SEP/20 01:55 0.408 0.17
23/SEP/20 01:56 0.408 0.24
23/SEP/20 01:57 0.408 0.27
23/SEP/20 01:58 0.404 1.74
23/SEP/20 01:59 0.424 0.24
23/SEP/20 02:00 0.405 0.25
23/SEP/20 02:01 0.406 0.26
23/SEP/20 02:02 0.406 0.30
23/SEP/20 02:03 0.406 0.22
23/SEP/20 02:04 0.405 0.26
23/SEP/20 02:05 0.405 0.22
23/SEP/20 02:06 0.405 0.24
23/SEP/20 02:07 0.405 0.28
23/SEP/20 02:08 0.405 0.09
23/SEP/20 02:09 0.404 0.26
23/SEP/20 02:10 0.404 0.16
23/SEP/20 02:11 0.404 0.23
23/SEP/20 02:12 0.404 0.22
23/SEP/20 02:13 0.404 0.15
23/SEP/20 02:14 0.403 0.15
23/SEP/20 02:15 0.403 0.24
23/SEP/20 02:16 0.403 0.25
23/SEP/20 02:17 0.403 0.26
23/SEP/20 02:18 0.402 0.23
23/SEP/20 02:19 0.402 0.25
23/SEP/20 02:20 0.402 0.22
23/SEP/20 02:21 0.401 0.22
23/SEP/20 02:22 0.401 0.24
23/SEP/20 02:23 0.401 0.25
23/SEP/20 02:24 0.401 0.22
23/SEP/20 02:25 0.401 0.31
23/SEP/20 02:26 0.401 0.24
23/SEP/20 02:27 0.397 0.13
23/SEP/20 02:28 0.396 0.19
23/SEP/20 02:29 0.397 0.21
23/SEP/20 02:30 0.397 0.23
23/SEP/20 02:31 0.397 0.22
23/SEP/20 02:32 0.397 0.22
23/SEP/20 02:33 0.397 0.26
23/SEP/20 02:34 0.397 0.24
23/SEP/20 02:35 0.397 0.27
23/SEP/20 02:36 0.398 0.11
23/SEP/20 02:37 0.397 0.18
23/SEP/20 02:38 0.397 0.16
23/SEP/20 02:39 0.396 0.26
23/SEP/20 02:40 0.397 0.14
23/SEP/20 02:41 0.396 0.28
23/SEP/20 02:42 0.396 0.21
23/SEP/20 02:43 0.396 0.29
23/SEP/20 02:44 0.396 0.24
23/SEP/20 02:45 0.395 0.18
23/SEP/20 02:46 0.395 0.18
23/SEP/20 02:47 0.395 0.22
23/SEP/20 02:48 0.395 0.20
23/SEP/20 02:49 0.394 0.15
23/SEP/20 02:50 0.394 0.24
23/SEP/20 02:51 0.394 0.17
23/SEP/20 02:52 0.393 0.19
23/SEP/20 02:53 0.393 0.18
23/SEP/20 02:54 0.393 0.16
23/SEP/20 02:55 0.392 0.17
23/SEP/20 02:56 0.392 0.20
23/SEP/20 02:57 0.392 0.23
23/SEP/20 02:58 0.392 0.22
23/SEP/20 02:59 0.392 0.13
23/SEP/20 03:00 0.391 0.19
23/SEP/20 03:01 0.391 0.24
23/SEP/20 03:02 0.387 0.21
23/SEP/20 03:03 0.387 0.18
23/SEP/20 03:04 0.388 0.20
23/SEP/20 03:05 0.388 0.16
23/SEP/20 03:06 0.388 0.16
23/SEP/20 03:07 0.388 0.17
23/SEP/20 03:08 0.388 0.16
23/SEP/20 03:09 0.388 0.24
23/SEP/20 03:10 0.388 0.21
23/SEP/20 03:11 0.388 0.23
23/SEP/20 03:12 0.388 0.14
23/SEP/20 03:13 0.383 0.22
23/SEP/20 03:14 0.385 0.17
23/SEP/20 03:15 0.385 0.25
23/SEP/20 03:16 0.385 0.16
23/SEP/20 03:17 0.385 0.21
23/SEP/20 03:18 0.385 0.17
23/SEP/20 03:19 0.385 0.20
23/SEP/20 03:20 0.385 0.18
23/SEP/20 03:21 0.385 0.16
23/SEP/20 03:22 0.385 0.16
23/SEP/20 03:23 0.384 0.17
23/SEP/20 03:24 0.384 0.17
23/SEP/20 03:25 0.384 0.17
23/SEP/20 03:26 0.384 0.19
23/SEP/20 03:27 0.384 0.20
23/SEP/20 03:28 0.384 0.19
23/SEP/20 03:29 0.383 0.13
23/SEP/20 03:30 0.383 0.18
23/SEP/20 03:31 0.383 0.15
23/SEP/20 03:32 0.383 0.14
23/SEP/20 03:33 0.383 0.22
23/SEP/20 03:34 0.383 0.20
23/SEP/20 03:35 0.382 0.07
23/SEP/20 03:36 0.381 0.23
23/SEP/20 03:37 0.382 0.14
23/SEP/20 03:38 0.381 0.13
23/SEP/20 03:39 0.381 0.17
23/SEP/20 03:40 0.381 0.17
23/SEP/20 03:41 0.381 0.19
23/SEP/20 03:42 0.381 0.09
23/SEP/20 03:43 0.380 0.16
23/SEP/20 03:44 0.380 0.20
23/SEP/20 03:45 0.380 0.12
23/SEP/20 03:46 0.379 0.13
23/SEP/20 03:47 0.379 0.19
23/SEP/20 03:48 0.379 0.14
23/SEP/20 03:49 0.379 0.16
23/SEP/20 03:50 0.379 0.15
23/SEP/20 03:51 0.378 0.10
23/SEP/20 03:52 0.378 0.16
23/SEP/20 03:53 0.378 0.13
23/SEP/20 03:54 0.378 0.20
23/SEP/20 03:55 0.378 0.16
23/SEP/20 03:56 0.377 0.17
23/SEP/20 03:57 0.374 0.12
23/SEP/20 03:58 0.373 0.15
23/SEP/20 03:59 0.374 0.17
23/SEP/20 04:00 0.374 0.17
23/SEP/20 04:01 0.374 0.16
23/SEP/20 04:02 0.374 0.17
23/SEP/20 04:03 0.374 0.16
23/SEP/20 04:04 0.374 0.17
23/SEP/20 04:05 0.374 0.19
23/SEP/20 04:06 0.374 0.16
23/SEP/20 04:07 0.374 0.18
23/SEP/20 04:08 0.374 0.13
23/SEP/20 04:09 0.374 0.11
23/SEP/20 04:10 0.373 0.13
23/SEP/20 04:11 0.369 0.16
23/SEP/20 04:12 0.370 0.15
23/SEP/20 04:13 0.370 0.16
23/SEP/20 04:14 0.370 0.20
23/SEP/20 04:15 0.371 0.23
23/SEP/20 04:16 0.371 0.15
23/SEP/20 04:17 0.371 0.14
23/SEP/20 04:18 0.371 0.19
23/SEP/20 04:19 0.371 0.17
23/SEP/20 04:20 0.371 0.19
23/SEP/20 04:21 0.371 0.14
23/SEP/20 04:22 0.371 0.13
23/SEP/20 04:23 0.370 0.14
23/SEP/20 04:24 0.370 0.18
23/SEP/20 04:25 0.370 0.19
23/SEP/20 04:26 0.370 0.14
23/SEP/20 04:27 0.369 0.18
23/SEP/20 04:28 0.369 0.17
23/SEP/20 04:29 0.369 0.14
23/SEP/20 04:30 0.369 0.13
23/SEP/20 04:31 0.369 0.10
23/SEP/20 04:32 0.368 0.18
23/SEP/20 04:33 0.369 0.13
23/SEP/20 04:34 0.368 0.16
23/SEP/20 04:35 0.368 0.12
23/SEP/20 04:36 0.368 0.17
23/SEP/20 04:37 0.368 0.19
23/SEP/20 04:38 0.368 0.13
23/SEP/20 04:39 0.367 0.16
23/SEP/20 04:40 0.367 0.19
23/SEP/20 04:41 0.367 0.07
23/SEP/20 04:42 0.366 0.18
23/SEP/20 04:43 0.367 0.13
23/SEP/20 04:44 0.366 0.07
23/SEP/20 04:45 0.365 0.20
23/SEP/20 04:46 0.366 0.17
23/SEP/20 04:47 0.366 0.15
23/SEP/20 04:48 0.365 0.18
23/SEP/20 04:49 0.365 0.21
23/SEP/20 04:50 0.365 0.17
23/SEP/20 04:51 0.364 0.15
23/SEP/20 04:52 0.364 0.17
23/SEP/20 04:53 0.364 0.17
23/SEP/20 04:54 0.364 0.15
23/SEP/20 04:55 0.364 0.16
23/SEP/20 04:56 0.363 0.18
23/SEP/20 04:57 0.363 0.13
23/SEP/20 04:58 0.363 0.18
23/SEP/20 04:59 0.363 0.17
23/SEP/20 05:00 0.363 0.18
23/SEP/20 05:01 0.363 0.12
23/SEP/20 05:02 0.363 0.16
23/SEP/20 05:03 0.363 0.17
23/SEP/20 05:04 0.363 0.14
23/SEP/20 05:05 0.363 0.15
23/SEP/20 05:06 0.362 0.14
23/SEP/20 05:07 0.362 0.19
23/SEP/20 05:08 0.362 0.14
23/SEP/20 05:09 0.358 0.19
23/SEP/20 05:10 0.359 0.20
23/SEP/20 05:11 0.359 0.18
23/SEP/20 05:12 0.359 0.14
23/SEP/20 05:13 0.359 0.21
23/SEP/20 05:14 0.359 0.16
23/SEP/20 05:15 0.359 0.16
23/SEP/20 05:16 0.359 0.17
23/SEP/20 05:17 0.359 0.14
23/SEP/20 05:18 0.359 0.13
23/SEP/20 05:19 0.359 0.16
23/SEP/20 05:20 0.359 0.17
23/SEP/20 05:21 0.359 0.15
23/SEP/20 05:22 0.359 0.16
23/SEP/20 05:23 0.358 0.17
23/SEP/20 05:24 0.358 0.15
23/SEP/20 05:25 0.358 0.14
23/SEP/20 05:26 0.358 0.17
23/SEP/20 05:27 0.358 0.12
23/SEP/20 05:28 0.357 0.17
23/SEP/20 05:29 0.357 0.15
23/SEP/20 05:30 0.357 0.16
23/SEP/20 05:31 0.357 0.14
23/SEP/20 05:32 0.357 0.14
23/SEP/20 05:33 0.357 0.15
23/SEP/20 05:34 0.357 0.14
23/SEP/20 05:35 0.357 0.14
23/SEP/20 05:36 0.357 0.14
23/SEP/20 05:37 0.357 0.17
23/SEP/20 05:38 0.357 0.18
23/SEP/20 05:39 0.357 0.16
23/SEP/20 05:40 0.356 0.18
23/SEP/20 05:41 0.356 0.16
23/SEP/20 05:42 0.356 0.17
23/SEP/20 05:43 0.356 0.15
23/SEP/20 05:44 0.355 0.17
23/SEP/20 05:45 0.355 0.14
23/SEP/20 05:46 0.355 0.19
23/SEP/20 05:47 0.355 0.16
23/SEP/20 05:48 0.355 0.16
23/SEP/20 05:49 0.355 0.17
23/SEP/20 05:50 0.354 0.15
23/SEP/20 05:51 0.354 0.12
23/SEP/20 05:52 0.354 0.16
23/SEP/20 05:53 0.354 0.17
23/SEP/20 05:54 0.354 0.13
23/SEP/20 05:55 0.354 0.14
23/SEP/20 05:56 0.354 0.13
23/SEP/20 05:57 0.353 0.14
23/SEP/20 05:58 0.353 0.15
23/SEP/20 05:59 0.353 0.16
23/SEP/20 06:00 0.353 0.15
23/SEP/20 06:01 0.352 0.14
23/SEP/20 06:02 0.352 0.16
23/SEP/20 06:03 0.352 0.17
23/SEP/20 06:04 0.352 0.14
23/SEP/20 06:05 0.352 0.17
23/SEP/20 06:06 0.352 0.17
23/SEP/20 06:07 0.352 0.12
23/SEP/20 06:08 0.351 0.10
23/SEP/20 06:09 0.351 0.16
23/SEP/20 06:10 0.352 0.06
23/SEP/20 06:11 0.351 0.06
23/SEP/20 06:12 0.351 0.08
23/SEP/20 06:13 0.351 0.16
23/SEP/20 06:14 0.351 0.15
23/SEP/20 06:15 0.351 0.17
23/SEP/20 06:16 0.348 0.15
23/SEP/20 06:17 0.348 0.15
23/SEP/20 06:18 0.349 0.14
23/SEP/20 06:19 0.349 0.14
23/SEP/20 06:20 0.349 0.14
23/SEP/20 06:21 0.348 0.16
23/SEP/20 06:22 0.348 0.17
23/SEP/20 06:23 0.348 0.11
23/SEP/20 06:24 0.348 0.05
23/SEP/20 06:25 0.348 0.12
23/SEP/20 06:26 0.348 0.13
23/SEP/20 06:27 0.348 0.14
23/SEP/20 06:28 0.348 0.15
23/SEP/20 06:29 0.348 0.16
23/SEP/20 06:30 0.348 0.16
23/SEP/20 06:31 0.348 0.17
23/SEP/20 06:32 0.348 0.14
23/SEP/20 06:33 0.348 0.11
23/SEP/20 06:34 0.348 0.16
23/SEP/20 06:35 0.348 0.07
23/SEP/20 06:36 0.348 0.16
23/SEP/20 06:37 0.348 0.15
23/SEP/20 06:38 0.348 0.14
23/SEP/20 06:39 0.347 0.17
23/SEP/20 06:40 0.347 0.13
23/SEP/20 06:41 0.347 0.16
23/SEP/20 06:42 0.347 0.16
23/SEP/20 06:43 0.347 0.13
23/SEP/20 06:44 0.346 0.13
23/SEP/20 06:45 0.346 0.16
23/SEP/20 06:46 0.346 0.14
23/SEP/20 06:47 0.345 0.13
23/SEP/20 06:48 0.345 0.13
23/SEP/20 06:49 0.345 0.13
23/SEP/20 06:50 0.345 0.15
23/SEP/20 06:51 0.345 0.14
23/SEP/20 06:52 0.345 0.13
23/SEP/20 06:53 0.345 0.16
23/SEP/20 06:54 0.345 0.14
23/SEP/20 06:55 0.345 0.14
23/SEP/20 06:56 0.345 0.13
23/SEP/20 06:57 0.345 0.13
23/SEP/20 06:58 0.345 0.15
23/SEP/20 06:59 0.345 0.14
23/SEP/20 07:00 0.345 0.13
23/SEP/20 07:01 0.345 0.12
23/SEP/20 07:02 0.345 0.15
23/SEP/20 07:03 0.344 0.11
23/SEP/20 07:04 0.344 0.12
23/SEP/20 07:05 0.344 0.13
23/SEP/20 07:06 0.343 0.15
23/SEP/20 07:07 0.343 0.16
23/SEP/20 07:08 0.343 0.13
23/SEP/20 07:09 0.343 0.16
23/SEP/20 07:10 0.343 0.15
23/SEP/20 07:11 0.343 0.14
23/SEP/20 07:12 0.342 0.15
23/SEP/20 07:13 0.342 0.12
23/SEP/20 07:14 0.342 0.13
23/SEP/20 07:15 0.342 0.03
23/SEP/20 07:16 0.342 0.09
23/SEP/20 07:17 0.342 0.15
23/SEP/20 07:18 0.342 0.15
23/SEP/20 07:19 0.342 0.14
23/SEP/20 07:20 0.342 0.12
23/SEP/20 07:21 0.342 0.13
23/SEP/20 07:22 0.342 0.11
23/SEP/20 07:23 0.342 0.15
23/SEP/20 07:24 0.342 0.15
23/SEP/20 07:25 0.342 0.17
23/SEP/20 07:26 0.342 0.15
23/SEP/20 07:27 0.342 0.13
23/SEP/20 07:28 0.342 0.16
23/SEP/20 07:29 0.342 0.16
23/SEP/20 07:30 0.342 0.15
23/SEP/20 07:31 0.342 0.17
23/SEP/20 07:32 0.342 0.16
23/SEP/20 07:33 0.342 0.13
23/SEP/20 07:34 0.338 0.14
23/SEP/20 07:35 0.339 0.11
23/SEP/20 07:36 0.339 0.17
23/SEP/20 07:37 0.340 0.16
23/SEP/20 07:38 0.340 0.16
23/SEP/20 07:39 0.339 0.14
23/SEP/20 07:40 0.339 0.15
23/SEP/20 07:41 0.339 0.13
23/SEP/20 07:42 0.339 0.14
23/SEP/20 07:43 0.339 0.15
23/SEP/20 07:44 0.339 0.13
23/SEP/20 07:45 0.339 0.14
23/SEP/20 07:46 0.339 0.15
23/SEP/20 07:47 0.340 0.12
23/SEP/20 07:48 0.339 0.14
23/SEP/20 07:49 0.340 0.12
23/SEP/20 07:50 0.340 0.13
23/SEP/20 07:51 0.340 0.16
23/SEP/20 07:52 0.340 0.16
23/SEP/20 07:53 0.340 0.12
23/SEP/20 07:54 0.340 0.13
23/SEP/20 07:55 0.340 0.18
23/SEP/20 07:56 0.340 0.12
23/SEP/20 07:57 0.340 0.13
23/SEP/20 07:58 0.340 0.16
23/SEP/20 07:59 0.335 0.14
23/SEP/20 08:00 0.337 0.08
23/SEP/20 08:01 0.337 0.12
23/SEP/20 08:02 0.338 0.14
23/SEP/20 08:03 0.338 0.13
23/SEP/20 08:04 0.338 0.12
23/SEP/20 08:05 0.338 0.10
23/SEP/20 08:06 0.338 0.12
23/SEP/20 08:07 0.338 0.15
23/SEP/20 08:08 0.338 0.09
23/SEP/20 08:09 0.337 0.14
23/SEP/20 08:10 0.338 0.14
23/SEP/20 08:11 0.337 0.13
23/SEP/20 08:12 0.337 0.10
23/SEP/20 08:13 0.337 0.13
23/SEP/20 08:14 0.337 0.13
23/SEP/20 08:15 0.337 0.17
23/SEP/20 08:16 0.337 0.10
23/SEP/20 08:17 0.337 0.18
23/SEP/20 08:18 0.337 0.13
23/SEP/20 08:19 0.337 0.13
23/SEP/20 08:20 0.337 0.13
23/SEP/20 08:21 0.337 0.13
23/SEP/20 08:22 0.336 0.14
23/SEP/20 08:23 0.336 0.12
23/SEP/20 08:24 0.337 0.11
23/SEP/20 08:25 0.336 0.14
23/SEP/20 08:26 0.337 0.11
23/SEP/20 08:27 0.337 0.16
23/SEP/20 08:28 0.337 0.13
23/SEP/20 08:29 0.337 0.12
23/SEP/20 08:30 0.336 0.12
23/SEP/20 08:31 0.337 0.10
23/SEP/20 08:32 0.336 0.10
23/SEP/20 08:33 0.337 0.13
23/SEP/20 08:34 0.337 0.12
23/SEP/20 08:35 0.337 0.13
23/SEP/20 08:36 0.336 0.16
23/SEP/20 08:37 0.337 0.15
23/SEP/20 08:38 0.336 0.15
23/SEP/20 08:39 0.336 0.14
23/SEP/20 08:40 0.336 0.14
23/SEP/20 08:41 0.336 0.12
23/SEP/20 08:42 0.336 0.10
23/SEP/20 08:43 0.336 0.07
23/SEP/20 08:44 0.335 0.14
23/SEP/20 08:45 0.336 0.16
23/SEP/20 08:46 0.336 0.14
23/SEP/20 08:47 0.335 0.14
23/SEP/20 08:48 0.335 0.14
23/SEP/20 08:49 0.335 0.14
23/SEP/20 08:50 0.335 0.14
23/SEP/20 08:51 0.334 0.12
23/SEP/20 08:52 0.334 0.15
23/SEP/20 08:53 0.334 0.12
23/SEP/20 08:54 0.334 0.09
23/SEP/20 08:55 0.334 0.13
23/SEP/20 08:56 0.334 0.09
23/SEP/20 08:57 0.334 0.11
23/SEP/20 08:58 0.334 0.11
23/SEP/20 08:59 0.334 0.14
23/SEP/20 09:00 0.334 0.13
23/SEP/20 09:01 0.334 0.15
23/SEP/20 09:02 0.334 0.12
23/SEP/20 09:03 0.333 0.12
23/SEP/20 09:04 0.334 0.11
23/SEP/20 09:05 0.334 0.11
23/SEP/20 09:06 0.334 0.10
23/SEP/20 09:07 0.334 0.13
23/SEP/20 09:08 0.334 0.06
23/SEP/20 09:09 0.333 0.09
23/SEP/20 09:10 0.334 0.11
23/SEP/20 09:11 0.334 0.12
23/SEP/20 09:12 0.334 0.14
23/SEP/20 09:13 0.334 0.12
23/SEP/20 09:14 0.334 0.05
23/SEP/20 09:15 0.333 0.12
23/SEP/20 09:16 0.334 0.12
23/SEP/20 09:17 0.334 0.12
23/SEP/20 09:18 0.334 0.11
23/SEP/20 09:19 0.334 0.10
23/SEP/20 09:20 0.334 0.13
23/SEP/20 09:21 0.334 0.16
23/SEP/20 09:22 0.334 0.12
23/SEP/20 09:23 0.334 0.15
23/SEP/20 09:24 0.333 0.13
23/SEP/20 09:25 0.333 0.12
23/SEP/20 09:26 0.333 0.11
23/SEP/20 09:27 0.333 0.16
23/SEP/20 09:28 0.333 0.10
23/SEP/20 09:29 0.332 0.12
23/SEP/20 09:30 0.332 0.11
23/SEP/20 09:31 0.332 0.15
23/SEP/20 09:32 0.332 0.11
23/SEP/20 09:33 0.332 0.13
23/SEP/20 09:34 0.332 0.16
23/SEP/20 09:35 0.332 0.15
23/SEP/20 09:36 0.332 0.11
23/SEP/20 09:37 0.331 0.12
23/SEP/20 09:38 0.331 0.13
23/SEP/20 09:39 0.331 0.14
23/SEP/20 09:40 0.331 0.14
23/SEP/20 09:41 0.331 0.13
23/SEP/20 09:42 0.331 0.13
23/SEP/20 09:43 0.331 0.13
23/SEP/20 09:44 0.331 0.14
23/SEP/20 09:45 0.331 0.14
23/SEP/20 09:46 0.331 0.13
23/SEP/20 09:47 0.331 0.14
23/SEP/20 09:48 0.331 0.13
23/SEP/20 09:49 0.331 0.13
23/SEP/20 09:50 0.331 0.10
23/SEP/20 09:51 0.331 0.12
23/SEP/20 09:52 0.331 0.11
23/SEP/20 09:53 0.331 0.14
23/SEP/20 09:54 0.331 0.09
23/SEP/20 09:55 0.330 0.12
23/SEP/20 09:56 0.331 0.11
23/SEP/20 09:57 0.331 0.12
23/SEP/20 09:58 0.331 0.12
23/SEP/20 09:59 0.331 0.12
23/SEP/20 10:00 0.331 0.09
23/SEP/20 10:01 0.331 0.13
23/SEP/20 10:02 0.331 0.20
23/SEP/20 10:03 0.331 0.53
23/SEP/20 10:04 0.333 0.57
23/SEP/20 10:05 0.334 0.12
23/SEP/20 10:06 0.331 0.55
23/SEP/20 10:07 0.334 0.12
23/SEP/20 10:08 0.331 0.11
23/SEP/20 10:09 0.331 0.11
23/SEP/20 10:10 0.331 0.14
23/SEP/20 10:11 0.331 0.11
23/SEP/20 10:12 0.331 0.12
23/SEP/20 10:13 0.331 0.13
23/SEP/20 10:14 0.331 0.11
23/SEP/20 10:15 0.331 0.12
23/SEP/20 10:16 0.331 0.10
23/SEP/20 10:17 0.331 0.11
23/SEP/20 10:18 0.331 0.09
23/SEP/20 10:19 0.330 0.09
23/SEP/20 10:20 0.330 0.13
23/SEP/20 10:21 0.331 0.13
23/SEP/20 10:22 0.330 0.10
23/SEP/20 10:23 0.330 0.12
23/SEP/20 10:24 0.330 0.10
23/SEP/20 10:25 0.330 0.43
23/SEP/20 10:26 0.332 0.11
23/SEP/20 10:27 0.330 0.12
23/SEP/20 10:28 0.330 0.09
23/SEP/20 10:29 0.329 0.10
23/SEP/20 10:30 0.329 0.12
23/SEP/20 10:31 0.329 0.11
23/SEP/20 10:32 0.329 0.13
23/SEP/20 10:33 0.329 0.12
23/SEP/20 10:34 0.329 0.14
23/SEP/20 10:35 0.329 0.13
23/SEP/20 10:36 0.329 0.12
23/SEP/20 10:37 0.328 0.11
23/SEP/20 10:38 0.328 0.12
23/SEP/20 10:39 0.328 0.13
23/SEP/20 10:40 0.328 0.12
23/SEP/20 10:41 0.328 0.11
23/SEP/20 10:42 0.328 0.10
23/SEP/20 10:43 0.328 0.13
23/SEP/20 10:44 0.328 0.11
23/SEP/20 10:45 0.328 0.12
23/SEP/20 10:46 0.328 0.10
23/SEP/20 10:47 0.328 0.11
23/SEP/20 10:48 0.328 0.11
23/SEP/20 10:49 0.328 0.36
23/SEP/20 10:50 0.330 0.12
23/SEP/20 10:51 0.328 0.13
23/SEP/20 10:52 0.328 0.13
23/SEP/20 10:53 0.328 0.11
23/SEP/20 10:54 0.328 0.41
23/SEP/20 10:55 0.330 0.15
23/SEP/20 10:56 0.328 0.10
23/SEP/20 10:57 0.328 0.12
23/SEP/20 10:58 0.328 0.14
23/SEP/20 10:59 0.328 0.10
23/SEP/20 11:00 0.328 0.13
23/SEP/20 11:01 0.328 0.10
23/SEP/20 11:02 0.328 0.11
23/SEP/20 11:03 0.328 0.14
23/SEP/20 11:04 0.328 0.11
23/SEP/20 11:05 0.328 0.12
23/SEP/20 11:06 0.328 0.09
23/SEP/20 11:07 0.328 0.11
23/SEP/20 11:08 0.328 0.10
23/SEP/20 11:09 0.328 0.11
23/SEP/20 11:10 0.328 0.11
23/SEP/20 11:11 0.328 0.11
23/SEP/20 11:12 0.328 0.12
23/SEP/20 11:13 0.328 0.12
23/SEP/20 11:14 0.328 0.12
23/SEP/20 11:15 0.328 0.48
23/SEP/20 11:16 0.330 0.19
23/SEP/20 11:17 0.328 0.36
23/SEP/20 11:18 0.329 0.47
23/SEP/20 11:19 0.334 0.35
23/SEP/20 11:20 0.332 0.33
23/SEP/20 11:21 0.332 0.12
23/SEP/20 11:22 0.331 0.11
23/SEP/20 11:23 0.331 0.12
23/SEP/20 11:24 0.331 0.13
23/SEP/20 11:25 0.331 0.14
23/SEP/20 11:26 0.338 0.14
23/SEP/20 11:27 0.339 0.14
23/SEP/20 11:28 0.340 0.14
23/SEP/20 11:29 0.341 0.18
23/SEP/20 11:30 0.342 0.14
23/SEP/20 11:31 0.348 0.14
23/SEP/20 11:32 0.348 0.14
23/SEP/20 11:33 0.348 0.20
23/SEP/20 11:34 0.349 0.15
23/SEP/20 11:35 0.349 0.16
23/SEP/20 11:36 0.350 0.15
23/SEP/20 11:37 0.351 0.15
23/SEP/20 11:38 0.351 0.18
23/SEP/20 11:39 0.361 0.34
23/SEP/20 11:40 0.361 0.21
23/SEP/20 11:41 0.360 0.18
23/SEP/20 11:42 0.360 0.20
23/SEP/20 11:43 0.361 0.18
23/SEP/20 11:44 0.361 0.19
23/SEP/20 11:45 0.361 0.18
23/SEP/20 11:46 0.361 0.19
23/SEP/20 11:47 0.361 0.19
23/SEP/20 11:48 0.361 0.18
23/SEP/20 11:49 0.361 0.17
23/SEP/20 11:50 0.361 0.16
23/SEP/20 11:51 0.360 0.17
23/SEP/20 11:52 0.360 0.13
23/SEP/20 11:53 0.359 0.16
23/SEP/20 11:54 0.353 0.14
23/SEP/20 11:55 0.355 0.12
23/SEP/20 11:56 0.354 0.13
23/SEP/20 11:57 0.353 0.14
23/SEP/20 11:58 0.353 0.13
23/SEP/20 11:59 0.353 0.15
23/SEP/20 12:00 0.353 0.14
23/SEP/20 12:01 0.352 0.27
23/SEP/20 12:02 0.353 0.14
23/SEP/20 12:03 0.352 0.30
23/SEP/20 12:04 0.353 0.31
23/SEP/20 12:05 0.353 0.16
23/SEP/20 12:06 0.352 0.12
23/SEP/20 12:07 0.352 0.15
23/SEP/20 12:08 0.352 0.13
23/SEP/20 12:09 0.352 0.18
23/SEP/20 12:10 0.353 0.15
23/SEP/20 12:11 0.356 0.21
23/SEP/20 12:12 0.357 0.18
23/SEP/20 12:13 0.357 0.19
23/SEP/20 12:14 0.359 0.15
23/SEP/20 12:15 0.365 0.18
23/SEP/20 12:16 0.365 0.26
23/SEP/20 12:17 0.367 0.19
23/SEP/20 12:18 0.368 0.23
23/SEP/20 12:19 0.374 0.17
23/SEP/20 12:20 0.376 0.19
23/SEP/20 12:21 0.378 0.25
23/SEP/20 12:22 0.387 0.23
23/SEP/20 12:23 0.388 0.23
23/SEP/20 12:24 0.391 0.27
23/SEP/20 12:25 0.401 0.27
23/SEP/20 12:26 0.404 0.31
23/SEP/20 12:27 0.406 0.28
23/SEP/20 12:28 0.414 0.27
23/SEP/20 12:29 0.417 0.30
23/SEP/20 12:30 0.426 0.32
23/SEP/20 12:31 0.429 0.31
23/SEP/20 12:32 0.431 0.31
23/SEP/20 12:33 0.440 0.31
23/SEP/20 12:34 0.442 0.31
23/SEP/20 12:35 0.443 0.32
23/SEP/20 12:36 0.444 0.31
23/SEP/20 12:37 0.450 0.30
23/SEP/20 12:38 0.449 0.36
23/SEP/20 12:39 0.450 0.30
23/SEP/20 12:40 0.450 0.33
23/SEP/20 12:41 0.451 0.35
23/SEP/20 12:42 0.451 0.30
23/SEP/20 12:43 0.451 0.31
23/SEP/20 12:44 0.451 0.29
23/SEP/20 12:45 0.450 0.29
23/SEP/20 12:46 0.451 0.34
23/SEP/20 12:47 0.451 0.29
23/SEP/20 12:48 0.451 0.34
23/SEP/20 12:49 0.451 0.32
23/SEP/20 12:50 0.451 0.32
23/SEP/20 12:51 0.457 0.44
23/SEP/20 12:52 0.461 0.35
23/SEP/20 12:53 0.469 0.35
23/SEP/20 12:54 0.482 0.39
23/SEP/20 12:55 0.497 0.43
23/SEP/20 12:56 0.510 0.41
23/SEP/20 12:57 0.522 0.47
23/SEP/20 12:58 0.539 0.52
23/SEP/20 12:59 0.555 0.49
23/SEP/20 13:00 0.570 0.56
23/SEP/20 13:01 0.581 0.54
23/SEP/20 13:02 0.592 0.51
23/SEP/20 13:03 0.600 0.68
23/SEP/20 13:04 0.606 0.54
23/SEP/20 13:05 0.615 0.54
23/SEP/20 13:06 0.625 0.57
23/SEP/20 13:07 0.627 0.55
23/SEP/20 13:08 0.629 0.65
23/SEP/20 13:09 0.632 0.69
23/SEP/20 13:10 0.644 0.72
23/SEP/20 13:11 0.645 0.78
23/SEP/20 13:12 0.647 0.59
23/SEP/20 13:13 0.654 0.85
23/SEP/20 13:14 0.658 0.60
23/SEP/20 13:15 0.666 0.63
23/SEP/20 13:16 0.667 0.68
23/SEP/20 13:17 0.678 0.77
23/SEP/20 13:18 0.680 0.67
23/SEP/20 13:19 0.682 0.74
23/SEP/20 13:20 0.684 0.76
23/SEP/20 13:21 0.704 0.53
23/SEP/20 13:22 0.701 0.60
23/SEP/20 13:23 0.702 0.70
23/SEP/20 13:24 0.705 0.75
23/SEP/20 13:25 0.717 0.66
23/SEP/20 13:26 0.720 0.58
23/SEP/20 13:27 0.720 0.67
23/SEP/20 13:28 0.732 0.65
23/SEP/20 13:29 0.733 0.64
23/SEP/20 13:30 0.734 0.65
23/SEP/20 13:31 0.735 0.61
23/SEP/20 13:32 0.740 0.70
23/SEP/20 13:33 0.750 0.69
23/SEP/20 13:34 0.749 0.63
23/SEP/20 13:35 0.748 0.78
23/SEP/20 13:36 0.751 0.82
23/SEP/20 13:37 0.758 0.76
23/SEP/20 13:38 0.757 0.81
23/SEP/20 13:39 0.758 0.78
23/SEP/20 13:40 0.759 0.77
23/SEP/20 13:41 0.760 0.67
23/SEP/20 13:42 0.759 0.67
23/SEP/20 13:43 0.759 0.65
23/SEP/20 13:44 0.759 0.66
23/SEP/20 13:45 0.759 0.60
23/SEP/20 13:46 0.759 0.78
23/SEP/20 13:47 0.766 0.67
23/SEP/20 13:48 0.764 0.61
23/SEP/20 13:49 0.762 0.69
23/SEP/20 13:50 0.762 0.70
23/SEP/20 13:51 0.762 0.67
23/SEP/20 13:52 0.762 0.60
23/SEP/20 13:53 0.761 0.63
23/SEP/20 13:54 0.762 0.69
23/SEP/20 13:55 0.762 0.64
23/SEP/20 13:56 0.762 0.82
23/SEP/20 13:57 0.757 0.73
23/SEP/20 13:58 0.756 0.60
23/SEP/20 13:59 0.756 0.75
23/SEP/20 14:00 0.757 0.71
23/SEP/20 14:01 0.756 0.66
23/SEP/20 14:02 0.755 0.57
23/SEP/20 14:03 0.754 0.78
23/SEP/20 14:04 0.756 0.67
23/SEP/20 14:05 0.755 0.78
23/SEP/20 14:06 0.749 0.74
23/SEP/20 14:07 0.749 0.82
23/SEP/20 14:08 0.748 0.73
23/SEP/20 14:09 0.747 0.70
23/SEP/20 14:10 0.740 0.70
23/SEP/20 14:11 0.741 0.72
23/SEP/20 14:12 0.742 0.77
23/SEP/20 14:13 0.742 0.69
23/SEP/20 14:14 0.741 0.84
23/SEP/20 14:15 0.737 0.53
23/SEP/20 14:16 0.734 0.63
23/SEP/20 14:17 0.734 0.85
23/SEP/20 14:18 0.736 0.71
23/SEP/20 14:19 0.728 0.72
23/SEP/20 14:20 0.728 0.70
23/SEP/20 14:21 0.728 0.57
23/SEP/20 14:22 0.725 0.78
23/SEP/20 14:23 0.728 0.70
23/SEP/20 14:24 0.727 0.75
23/SEP/20 14:25 0.720 0.74
23/SEP/20 14:26 0.716 0.66
23/SEP/20 14:27 0.716 0.60
23/SEP/20 14:28 0.714 0.65
23/SEP/20 14:29 0.714 0.77
23/SEP/20 14:30 0.715 0.66
23/SEP/20 14:31 0.705 0.61
23/SEP/20 14:32 0.704 0.76
23/SEP/20 14:33 0.705 0.56
23/SEP/20 14:34 0.702 0.62
23/SEP/20 14:35 0.702 0.61
23/SEP/20 14:36 0.696 0.63
23/SEP/20 14:37 0.694 0.65
23/SEP/20 14:38 0.693 0.75
23/SEP/20 14:39 0.692 0.65
23/SEP/20 14:40 0.686 0.70
23/SEP/20 14:41 0.687 0.67
23/SEP/20 14:42 0.685 0.59
23/SEP/20 14:43 0.683 0.56
23/SEP/20 14:44 0.677 0.60
23/SEP/20 14:45 0.676 0.61
23/SEP/20 14:46 0.677 0.56
23/SEP/20 14:47 0.675 0.54
23/SEP/20 14:48 0.669 0.58
23/SEP/20 14:49 0.668 0.64
23/SEP/20 14:50 0.668 0.52
23/SEP/20 14:51 0.666 0.57
23/SEP/20 14:52 0.666 0.64
23/SEP/20 14:53 0.666 0.62
23/SEP/20 14:54 0.660 0.62
23/SEP/20 14:55 0.659 0.58
23/SEP/20 14:56 0.656 0.58
23/SEP/20 14:57 0.657 0.46
23/SEP/20 14:58 0.655 0.58
23/SEP/20 14:59 0.655 0.52
23/SEP/20 15:00 0.654 0.56
23/SEP/20 15:01 0.650 0.66
23/SEP/20 15:02 0.650 0.61
23/SEP/20 15:03 0.650 0.60
23/SEP/20 15:04 0.649 0.67
23/SEP/20 15:05 0.649 0.59
23/SEP/20 15:06 0.648 0.62
23/SEP/20 15:07 0.648 0.74
23/SEP/20 15:08 0.649 0.63
23/SEP/20 15:09 0.648 0.66
23/SEP/20 15:10 0.648 0.73
23/SEP/20 15:11 0.649 0.57
23/SEP/20 15:12 0.647 0.61
23/SEP/20 15:13 0.648 0.56
23/SEP/20 15:14 0.644 0.53
23/SEP/20 15:15 0.645 0.52
23/SEP/20 15:16 0.646 0.56
23/SEP/20 15:17 0.647 0.60
23/SEP/20 15:18 0.647 0.68
23/SEP/20 15:19 0.648 0.56
23/SEP/20 15:20 0.647 0.58
23/SEP/20 15:21 0.647 0.58
23/SEP/20 15:22 0.647 0.57
23/SEP/20 15:23 0.647 0.67
23/SEP/20 15:24 0.652 0.59
23/SEP/20 15:25 0.651 0.49
23/SEP/20 15:26 0.650 0.54
23/SEP/20 15:27 0.650 0.49
23/SEP/20 15:28 0.649 0.57
23/SEP/20 15:29 0.650 0.67
23/SEP/20 15:30 0.651 0.61
23/SEP/20 15:31 0.641 0.61
23/SEP/20 15:32 0.650 0.48
23/SEP/20 15:33 0.646 0.52
23/SEP/20 15:34 0.646 0.56
23/SEP/20 15:35 0.647 0.58
23/SEP/20 15:36 0.648 0.54
23/SEP/20 15:37 0.647 0.56
23/SEP/20 15:38 0.647 0.59
23/SEP/20 15:39 0.647 0.62
23/SEP/20 15:40 0.647 0.62
23/SEP/20 15:41 0.647 0.62
23/SEP/20 15:42 0.643 0.54
23/SEP/20 15:43 0.642 0.66
23/SEP/20 15:44 0.643 0.60
23/SEP/20 15:45 0.643 0.56
23/SEP/20 15:46 0.642 0.48
23/SEP/20 15:47 0.641 0.56
23/SEP/20 15:48 0.641 0.62
23/SEP/20 15:49 0.636 0.62
23/SEP/20 15:50 0.636 0.64
23/SEP/20 15:51 0.636 0.59
23/SEP/20 15:52 0.636 0.56
23/SEP/20 15:53 0.636 0.55
23/SEP/20 15:54 0.635 0.57
23/SEP/20 15:55 0.630 0.57
23/SEP/20 15:56 0.630 0.57
23/SEP/20 15:57 0.631 0.54
23/SEP/20 15:58 0.630 0.53
23/SEP/20 15:59 0.629 0.52
23/SEP/20 16:00 0.629 0.69
23/SEP/20 16:01 0.630 0.63
23/SEP/20 16:02 0.623 0.57
23/SEP/20 16:03 0.623 0.57
23/SEP/20 16:04 0.622 0.58
23/SEP/20 16:05 0.622 0.63
23/SEP/20 16:06 0.622 0.51
23/SEP/20 16:07 0.615 0.60
23/SEP/20 16:08 0.616 0.62
23/SEP/20 16:09 0.616 0.56
23/SEP/20 16:10 0.616 0.56
23/SEP/20 16:11 0.615 0.62
23/SEP/20 16:12 0.610 0.47
23/SEP/20 16:13 0.609 0.55
23/SEP/20 16:14 0.608 0.57
23/SEP/20 16:15 0.608 0.53
23/SEP/20 16:16 0.607 0.46
23/SEP/20 16:17 0.600 0.67
23/SEP/20 16:18 0.603 0.56
23/SEP/20 16:19 0.602 0.45
23/SEP/20 16:20 0.601 0.54
23/SEP/20 16:21 0.602 0.45
23/SEP/20 16:22 0.600 0.49
23/SEP/20 16:23 0.592 0.49
23/SEP/20 16:24 0.592 0.44
23/SEP/20 16:25 0.592 0.52
23/SEP/20 16:26 0.592 0.56
23/SEP/20 16:27 0.592 0.47
23/SEP/20 16:28 0.586 0.50
23/SEP/20 16:29 0.586 0.58
23/SEP/20 16:30 0.587 0.52
23/SEP/20 16:31 0.586 0.45
23/SEP/20 16:32 0.585 0.54
23/SEP/20 16:33 0.585 0.46
23/SEP/20 16:34 0.584 0.55
23/SEP/20 16:35 0.584 0.52
23/SEP/20 16:36 0.578 0.50
23/SEP/20 16:37 0.577 0.52
23/SEP/20 16:38 0.577 0.46
23/SEP/20 16:39 0.576 0.45
23/SEP/20 16:40 0.575 0.45
23/SEP/20 16:41 0.575 0.46
23/SEP/20 16:42 0.574 0.46
23/SEP/20 16:43 0.574 0.46
23/SEP/20 16:44 0.567 0.47
23/SEP/20 16:45 0.567 0.46
23/SEP/20 16:46 0.566 0.40
23/SEP/20 16:47 0.565 0.46
23/SEP/20 16:48 0.565 0.44
23/SEP/20 16:49 0.564 0.38
23/SEP/20 16:50 0.563 0.49
23/SEP/20 16:51 0.559 0.45
23/SEP/20 16:52 0.559 0.46
23/SEP/20 16:53 0.559 0.54
23/SEP/20 16:54 0.559 0.41
23/SEP/20 16:55 0.557 0.53
23/SEP/20 16:56 0.557 0.42
23/SEP/20 16:57 0.551 0.44
23/SEP/20 16:58 0.551 0.53
23/SEP/20 16:59 0.551 0.42
23/SEP/20 17:00 0.550 0.39
23/SEP/20 17:01 0.550 0.44
23/SEP/20 17:02 0.549 0.44
23/SEP/20 17:03 0.549 0.46
23/SEP/20 17:04 0.549 0.46
23/SEP/20 17:05 0.544 0.43
23/SEP/20 17:06 0.543 0.43
23/SEP/20 17:07 0.542 0.44
23/SEP/20 17:08 0.542 0.37
23/SEP/20 17:09 0.541 0.40
23/SEP/20 17:10 0.541 0.42
23/SEP/20 17:11 0.541 0.42
23/SEP/20 17:12 0.540 0.42
23/SEP/20 17:13 0.535 0.39
23/SEP/20 17:14 0.534 0.33
23/SEP/20 17:15 0.534 0.38
23/SEP/20 17:16 0.534 0.42
23/SEP/20 17:17 0.534 0.37
23/SEP/20 17:18 0.533 0.38
23/SEP/20 17:19 0.533 0.41
23/SEP/20 17:20 0.532 0.39
23/SEP/20 17:21 0.525 0.43
23/SEP/20 17:22 0.525 0.39
23/SEP/20 17:23 0.526 0.40
23/SEP/20 17:24 0.525 0.37
23/SEP/20 17:25 0.525 0.37
23/SEP/20 17:26 0.524 0.49
23/SEP/20 17:27 0.525 0.40
23/SEP/20 17:28 0.523 0.35
23/SEP/20 17:29 0.516 0.34
23/SEP/20 17:30 0.518 0.42
23/SEP/20 17:31 0.518 0.33
23/SEP/20 17:32 0.517 0.39
23/SEP/20 17:33 0.517 0.38
23/SEP/20 17:34 0.517 0.35
23/SEP/20 17:35 0.516 0.39
23/SEP/20 17:36 0.516 0.42
23/SEP/20 17:37 0.511 0.35
23/SEP/20 17:38 0.511 0.33
23/SEP/20 17:39 0.511 0.38
23/SEP/20 17:40 0.511 0.42
23/SEP/20 17:41 0.511 0.35
23/SEP/20 17:42 0.510 0.38
23/SEP/20 17:43 0.505 0.39
23/SEP/20 17:44 0.505 0.34
23/SEP/20 17:45 0.505 0.38
23/SEP/20 17:46 0.505 0.36
23/SEP/20 17:47 0.505 0.35
23/SEP/20 17:48 0.504 0.36
23/SEP/20 17:49 0.504 0.36
23/SEP/20 17:50 0.504 0.37
23/SEP/20 17:51 0.503 0.35
23/SEP/20 17:52 0.503 0.42
23/SEP/20 17:53 0.503 0.34
23/SEP/20 17:54 0.498 0.35
23/SEP/20 17:55 0.499 0.37
23/SEP/20 17:56 0.499 0.34
23/SEP/20 17:57 0.498 0.39
23/SEP/20 17:58 0.498 0.38
23/SEP/20 17:59 0.497 0.35
23/SEP/20 18:00 0.497 0.35
23/SEP/20 18:01 0.496 0.35
23/SEP/20 18:02 0.492 0.38
23/SEP/20 18:03 0.492 0.45
23/SEP/20 18:04 0.493 0.45
23/SEP/20 18:05 0.492 0.31
23/SEP/20 18:06 0.490 0.34
23/SEP/20 18:07 0.490 0.36
23/SEP/20 18:08 0.490 0.37
23/SEP/20 18:09 0.490 0.32
23/SEP/20 18:10 0.489 0.33
23/SEP/20 18:11 0.485 0.34
23/SEP/20 18:12 0.485 0.37
23/SEP/20 18:13 0.485 0.36
23/SEP/20 18:14 0.486 0.37
23/SEP/20 18:15 0.485 0.36
23/SEP/20 18:16 0.485 0.37
23/SEP/20 18:17 0.485 0.36
23/SEP/20 18:18 0.485 0.35
23/SEP/20 18:19 0.484 0.35
23/SEP/20 18:20 0.481 0.38
23/SEP/20 18:21 0.481 0.32
23/SEP/20 18:22 0.479 0.31
23/SEP/20 18:23 0.480 0.37
23/SEP/20 18:24 0.480 0.34
23/SEP/20 18:25 0.479 0.34
23/SEP/20 18:26 0.479 0.33
23/SEP/20 18:27 0.479 0.32
23/SEP/20 18:28 0.479 0.36
23/SEP/20 18:29 0.473 0.37
23/SEP/20 18:30 0.474 0.34
23/SEP/20 18:31 0.474 0.30
23/SEP/20 18:32 0.474 0.33
23/SEP/20 18:33 0.474 0.39
23/SEP/20 18:34 0.474 0.33
23/SEP/20 18:35 0.473 0.36
23/SEP/20 18:36 0.473 0.34
23/SEP/20 18:37 0.469 0.34
23/SEP/20 18:38 0.470 0.29
23/SEP/20 18:39 0.471 0.31
23/SEP/20 18:40 0.470 0.34
23/SEP/20 18:41 0.470 0.31
23/SEP/20 18:42 0.469 0.30
23/SEP/20 18:43 0.469 0.36
23/SEP/20 18:44 0.469 0.30
23/SEP/20 18:45 0.468 0.27
23/SEP/20 18:46 0.468 0.37
23/SEP/20 18:47 0.468 0.34
23/SEP/20 18:48 0.468 0.32
23/SEP/20 18:49 0.467 0.34
23/SEP/20 18:50 0.463 0.32
23/SEP/20 18:51 0.463 0.31
23/SEP/20 18:52 0.463 0.31
23/SEP/20 18:53 0.463 0.31
23/SEP/20 18:54 0.463 0.33
23/SEP/20 18:55 0.463 0.33
23/SEP/20 18:56 0.463 0.29
23/SEP/20 18:57 0.462 0.31
23/SEP/20 18:58 0.462 0.32
23/SEP/20 18:59 0.462 0.30
23/SEP/20 19:00 0.457 0.28
23/SEP/20 19:01 0.459 0.34
23/SEP/20 19:02 0.459 0.30
23/SEP/20 19:03 0.458 0.30
23/SEP/20 19:04 0.458 0.29
23/SEP/20 19:05 0.458 0.29
23/SEP/20 19:06 0.458 0.31
23/SEP/20 19:07 0.458 0.28
23/SEP/20 19:08 0.457 0.29
23/SEP/20 19:09 0.457 0.33
23/SEP/20 19:10 0.457 0.30
23/SEP/20 19:11 0.453 0.33
23/SEP/20 19:12 0.455 0.28
23/SEP/20 19:13 0.454 0.27
23/SEP/20 19:14 0.454 0.29
23/SEP/20 19:15 0.454 0.31
23/SEP/20 19:16 0.453 0.30
23/SEP/20 19:17 0.453 0.29
23/SEP/20 19:18 0.453 0.33
23/SEP/20 19:19 0.453 0.30
23/SEP/20 19:20 0.447 0.38
23/SEP/20 19:21 0.449 0.27
23/SEP/20 19:22 0.448 0.32
23/SEP/20 19:23 0.449 0.26
23/SEP/20 19:24 0.448 0.30
23/SEP/20 19:25 0.448 0.29
23/SEP/20 19:26 0.448 0.33
23/SEP/20 19:27 0.448 0.29
23/SEP/20 19:28 0.447 0.30
23/SEP/20 19:29 0.447 0.28
23/SEP/20 19:30 0.447 0.28
23/SEP/20 19:31 0.447 0.29
23/SEP/20 19:32 0.443 0.27
23/SEP/20 19:33 0.444 0.38
23/SEP/20 19:34 0.445 0.30
23/SEP/20 19:35 0.444 0.29
23/SEP/20 19:36 0.443 0.27
23/SEP/20 19:37 0.443 0.28
23/SEP/20 19:38 0.443 0.31
23/SEP/20 19:39 0.443 0.30
23/SEP/20 19:40 0.443 0.27
23/SEP/20 19:41 0.443 0.30
23/SEP/20 19:42 0.443 0.27
23/SEP/20 19:43 0.442 0.28
23/SEP/20 19:44 0.442 0.34
23/SEP/20 19:45 0.442 0.29
23/SEP/20 19:46 0.441 0.29
23/SEP/20 19:47 0.437 0.27
23/SEP/20 19:48 0.437 0.28
23/SEP/20 19:49 0.437 0.25
23/SEP/20 19:50 0.437 0.27
23/SEP/20 19:51 0.437 0.32
23/SEP/20 19:52 0.437 0.29
23/SEP/20 19:53 0.437 0.28
23/SEP/20 19:54 0.437 0.25
23/SEP/20 19:55 0.436 0.25
23/SEP/20 19:56 0.436 0.30
23/SEP/20 19:57 0.436 0.27
23/SEP/20 19:58 0.435 0.27
23/SEP/20 19:59 0.435 0.26
23/SEP/20 20:00 0.435 0.28
23/SEP/20 20:01 0.435 0.35
23/SEP/20 20:02 0.435 0.28
23/SEP/20 20:03 0.435 0.28
23/SEP/20 20:04 0.434 0.28
23/SEP/20 20:05 0.434 0.32
23/SEP/20 20:06 0.434 0.28
23/SEP/20 20:07 0.433 0.27
23/SEP/20 20:08 0.433 0.28
23/SEP/20 20:09 0.433 0.26
23/SEP/20 20:10 0.433 0.26
23/SEP/20 20:11 0.433 0.28
23/SEP/20 20:12 0.429 0.27
23/SEP/20 20:13 0.429 0.24
23/SEP/20 20:14 0.428 0.26
23/SEP/20 20:15 0.428 0.23
23/SEP/20 20:16 0.428 0.24
23/SEP/20 20:17 0.428 0.26
23/SEP/20 20:18 0.428 0.25
23/SEP/20 20:19 0.428 0.29
23/SEP/20 20:20 0.428 0.27
23/SEP/20 20:21 0.428 0.29
23/SEP/20 20:22 0.428 0.23
23/SEP/20 20:23 0.427 0.27
23/SEP/20 20:24 0.427 0.25
23/SEP/20 20:25 0.427 0.23
23/SEP/20 20:26 0.426 0.27
23/SEP/20 20:27 0.427 0.22
23/SEP/20 20:28 0.426 0.24
23/SEP/20 20:29 0.426 0.26
23/SEP/20 20:30 0.426 0.24
23/SEP/20 20:31 0.425 0.23
23/SEP/20 20:32 0.425 0.29
23/SEP/20 20:33 0.425 0.25
23/SEP/20 20:34 0.425 0.18
23/SEP/20 20:35 0.424 0.17
23/SEP/20 20:36 0.423 0.23
23/SEP/20 20:37 0.420 0.27
23/SEP/20 20:38 0.420 0.24
23/SEP/20 20:39 0.420 0.26
23/SEP/20 20:40 0.420 0.21
23/SEP/20 20:41 0.420 0.24
23/SEP/20 20:42 0.420 0.25
23/SEP/20 20:43 0.420 0.22
23/SEP/20 20:44 0.420 0.24
23/SEP/20 20:45 0.420 0.26
23/SEP/20 20:46 0.420 0.24
23/SEP/20 20:47 0.419 0.28
23/SEP/20 20:48 0.419 0.24
23/SEP/20 20:49 0.419 0.24
23/SEP/20 20:50 0.419 0.23
23/SEP/20 20:51 0.418 0.31
23/SEP/20 20:52 0.419 0.21
23/SEP/20 20:53 0.418 0.21
23/SEP/20 20:54 0.414 0.23
23/SEP/20 20:55 0.414 0.25
23/SEP/20 20:56 0.414 0.23
23/SEP/20 20:57 0.414 0.32
23/SEP/20 20:58 0.414 0.26
23/SEP/20 20:59 0.414 0.26
23/SEP/20 21:00 0.414 0.27
23/SEP/20 21:01 0.414 0.25
23/SEP/20 21:02 0.414 0.22
23/SEP/20 21:03 0.413 0.25
23/SEP/20 21:04 0.413 0.24
23/SEP/20 21:05 0.413 0.23
23/SEP/20 21:06 0.413 0.25
23/SEP/20 21:07 0.413 0.25
23/SEP/20 21:08 0.412 0.22
23/SEP/20 21:09 0.412 0.21
23/SEP/20 21:10 0.412 0.27
23/SEP/20 21:11 0.408 0.23
23/SEP/20 21:12 0.409 0.20
23/SEP/20 21:13 0.409 0.24
23/SEP/20 21:14 0.409 0.21
23/SEP/20 21:15 0.409 0.20
23/SEP/20 21:16 0.409 0.21
23/SEP/20 21:17 0.409 0.25
23/SEP/20 21:18 0.409 0.23
23/SEP/20 21:19 0.408 0.15
23/SEP/20 21:20 0.408 0.20
23/SEP/20 21:21 0.408 0.23
23/SEP/20 21:22 0.408 0.14
23/SEP/20 21:23 0.407 0.19
23/SEP/20 21:24 0.407 0.26
23/SEP/20 21:25 0.407 0.24
23/SEP/20 21:26 0.407 0.18
23/SEP/20 21:27 0.406 0.23
23/SEP/20 21:28 0.406 0.18
23/SEP/20 21:29 0.406 0.20
23/SEP/20 21:30 0.401 0.17
23/SEP/20 21:31 0.402 0.24
23/SEP/20 21:32 0.403 0.15
23/SEP/20 21:33 0.402 0.22
23/SEP/20 21:34 0.402 0.23
23/SEP/20 21:35 0.402 0.15
23/SEP/20 21:36 0.402 0.23
23/SEP/20 21:37 0.402 0.18
23/SEP/20 21:38 0.402 0.14
23/SEP/20 21:39 0.402 0.27
23/SEP/20 21:40 0.403 0.20
23/SEP/20 21:41 0.402 0.21
23/SEP/20 21:42 0.402 0.17
23/SEP/20 21:43 0.401 0.21
23/SEP/20 21:44 0.401 0.21
23/SEP/20 21:45 0.401 0.16
23/SEP/20 21:46 0.401 0.17
23/SEP/20 21:47 0.401 0.22
23/SEP/20 21:48 0.401 0.21
23/SEP/20 21:49 0.401 0.09
23/SEP/20 21:50 0.400 0.18
23/SEP/20 21:51 0.400 0.15
23/SEP/20 21:52 0.399 0.19
23/SEP/20 21:53 0.399 0.21
23/SEP/20 21:54 0.399 0.15
23/SEP/20 21:55 0.398 0.23
23/SEP/20 21:56 0.399 0.16
23/SEP/20 21:57 0.398 0.17
23/SEP/20 21:58 0.398 0.16
23/SEP/20 21:59 0.397 0.17
23/SEP/20 22:00 0.397 0.19
23/SEP/20 22:01 0.397 0.19
23/SEP/20 22:02 0.397 0.21
23/SEP/20 22:03 0.397 0.16
23/SEP/20 22:04 0.396 0.23
23/SEP/20 22:05 0.396 0.21
23/SEP/20 22:06 0.396 0.17
23/SEP/20 22:07 0.395 0.17
23/SEP/20 22:08 0.395 0.16
23/SEP/20 22:09 0.395 0.19
23/SEP/20 22:10 0.395 0.19
23/SEP/20 22:11 0.395 0.19
23/SEP/20 22:12 0.391 0.17
23/SEP/20 22:13 0.391 0.25
23/SEP/20 22:14 0.391 0.18
23/SEP/20 22:15 0.391 0.17
23/SEP/20 22:16 0.391 0.17
23/SEP/20 22:17 0.391 0.17
23/SEP/20 22:18 0.391 0.20
23/SEP/20 22:19 0.391 0.18
23/SEP/20 22:20 0.391 0.15
23/SEP/20 22:21 0.391 0.12
23/SEP/20 22:22 0.390 0.19
23/SEP/20 22:23 0.390 0.13
23/SEP/20 22:24 0.390 0.17
23/SEP/20 22:25 0.390 0.22
23/SEP/20 22:26 0.390 0.14
23/SEP/20 22:27 0.390 0.16
23/SEP/20 22:28 0.390 0.17
23/SEP/20 22:29 0.390 0.12
23/SEP/20 22:30 0.389 0.17
23/SEP/20 22:31 0.390 0.13
23/SEP/20 22:32 0.389 0.15
23/SEP/20 22:33 0.389 0.14
23/SEP/20 22:34 0.389 0.16
23/SEP/20 22:35 0.385 0.16
23/SEP/20 22:36 0.385 0.22
23/SEP/20 22:37 0.386 0.15
23/SEP/20 22:38 0.385 0.21
23/SEP/20 22:39 0.386 0.17
23/SEP/20 22:40 0.385 0.22
23/SEP/20 22:41 0.386 0.10
23/SEP/20 22:42 0.385 0.13
23/SEP/20 22:43 0.385 0.15
23/SEP/20 22:44 0.386 0.14
23/SEP/20 22:45 0.386 0.16
23/SEP/20 22:46 0.385 0.13
23/SEP/20 22:47 0.385 0.16
23/SEP/20 22:48 0.385 0.18
23/SEP/20 22:49 0.385 0.16
23/SEP/20 22:50 0.385 0.16
23/SEP/20 22:51 0.385 0.17
23/SEP/20 22:52 0.384 0.14
23/SEP/20 22:53 0.384 0.15
23/SEP/20 22:54 0.384 0.15
23/SEP/20 22:55 0.384 0.20
23/SEP/20 22:56 0.384 0.16
23/SEP/20 22:57 0.384 0.15
23/SEP/20 22:58 0.383 0.10
23/SEP/20 22:59 0.379 0.15
23/SEP/20 23:00 0.381 0.17
23/SEP/20 23:01 0.381 0.20
23/SEP/20 23:02 0.381 0.05
23/SEP/20 23:03 0.380 0.18
23/SEP/20 23:04 0.380 0.15
23/SEP/20 23:05 0.380 0.21
23/SEP/20 23:06 0.380 0.16
23/SEP/20 23:07 0.380 0.14
23/SEP/20 23:08 0.380 0.14
23/SEP/20 23:09 0.380 0.17
23/SEP/20 23:10 0.380 0.15
23/SEP/20 23:11 0.379 0.17
23/SEP/20 23:12 0.380 0.16
23/SEP/20 23:13 0.379 0.17
23/SEP/20 23:14 0.379 0.19
23/SEP/20 23:15 0.379 0.17
23/SEP/20 23:16 0.379 0.24
23/SEP/20 23:17 0.379 0.14
23/SEP/20 23:18 0.378 0.17
23/SEP/20 23:19 0.378 0.14
23/SEP/20 23:20 0.378 0.18
23/SEP/20 23:21 0.378 0.15
23/SEP/20 23:22 0.378 0.16
23/SEP/20 23:23 0.378 0.15
23/SEP/20 23:24 0.378 0.15
23/SEP/20 23:25 0.377 0.14
23/SEP/20 23:26 0.377 0.14
23/SEP/20 23:27 0.377 0.15
23/SEP/20 23:28 0.377 0.14
23/SEP/20 23:29 0.377 0.18
23/SEP/20 23:30 0.377 0.15
23/SEP/20 23:31 0.373 0.15
23/SEP/20 23:32 0.375 0.15
23/SEP/20 23:33 0.374 0.17
23/SEP/20 23:34 0.374 0.18
23/SEP/20 23:35 0.374 0.15
23/SEP/20 23:36 0.374 0.17
23/SEP/20 23:37 0.374 0.15
23/SEP/20 23:38 0.374 0.15
23/SEP/20 23:39 0.374 0.12
23/SEP/20 23:40 0.374 0.15
23/SEP/20 23:41 0.374 0.18
23/SEP/20 23:42 0.374 0.18
23/SEP/20 23:43 0.374 0.12
23/SEP/20 23:44 0.373 0.19
23/SEP/20 23:45 0.374 0.12
23/SEP/20 23:46 0.374 0.13
23/SEP/20 23:47 0.374 0.20
23/SEP/20 23:48 0.374 0.18
23/SEP/20 23:49 0.373 0.12
23/SEP/20 23:50 0.373 0.14
23/SEP/20 23:51 0.373 0.08
23/SEP/20 23:52 0.372 0.10
23/SEP/20 23:53 0.372 0.17
23/SEP/20 23:54 0.372 0.15
23/SEP/20 23:55 0.372 0.10
23/SEP/20 23:56 0.371 0.09
23/SEP/20 23:57 0.371 0.19
23/SEP/20 23:58 0.372 0.06
23/SEP/20 23:59 0.371 0.09
24/SEP/20 00:00 0.371 0.17
24/SEP/20 00:01 0.371 0.13
24/SEP/20 00:02 0.371 0.18
24/SEP/20 00:03 0.371 0.15
24/SEP/20 00:04 0.371 0.12
24/SEP/20 00:05 0.371 0.14
24/SEP/20 00:06 0.371 0.13
24/SEP/20 00:07 0.371 0.18
24/SEP/20 00:08 0.371 0.16
24/SEP/20 00:09 0.370 0.13
24/SEP/20 00:10 0.370 0.13
24/SEP/20 00:11 0.366 0.13
24/SEP/20 00:12 0.366 0.16
24/SEP/20 00:13 0.367 0.16
24/SEP/20 00:14 0.367 0.14
24/SEP/20 00:15 0.368 0.60
24/SEP/20 00:16 0.371 0.13
24/SEP/20 00:17 0.368 0.18
24/SEP/20 00:18 0.368 0.13
24/SEP/20 00:19 0.368 0.14
24/SEP/20 00:20 0.368 0.13
24/SEP/20 00:21 0.368 0.14
24/SEP/20 00:22 0.368 0.14
24/SEP/20 00:23 0.368 0.12
24/SEP/20 00:24 0.368 0.16
24/SEP/20 00:25 0.368 0.15
24/SEP/20 00:26 0.368 0.13
24/SEP/20 00:27 0.367 0.12
24/SEP/20 00:28 0.367 0.13
24/SEP/20 00:29 0.367 0.14
24/SEP/20 00:30 0.367 0.17
24/SEP/20 00:31 0.367 0.14
24/SEP/20 00:32 0.366 0.14
24/SEP/20 00:33 0.366 0.12
24/SEP/20 00:34 0.366 0.15
24/SEP/20 00:35 0.366 0.13
24/SEP/20 00:36 0.366 0.14
24/SEP/20 00:37 0.366 0.15
24/SEP/20 00:38 0.366 0.16
24/SEP/20 00:39 0.366 0.15
24/SEP/20 00:40 0.366 0.18
24/SEP/20 00:41 0.366 0.15
24/SEP/20 00:42 0.366 0.12
24/SEP/20 00:43 0.365 0.16
24/SEP/20 00:44 0.365 0.12
24/SEP/20 00:45 0.365 0.15
24/SEP/20 00:46 0.365 0.11
24/SEP/20 00:47 0.365 0.14
24/SEP/20 00:48 0.364 0.10
24/SEP/20 00:49 0.364 0.15
24/SEP/20 00:50 0.364 0.15
24/SEP/20 00:51 0.364 0.16
24/SEP/20 00:52 0.364 0.14
24/SEP/20 00:53 0.363 0.18
24/SEP/20 00:54 0.363 0.15
24/SEP/20 00:55 0.363 0.20
24/SEP/20 00:56 0.363 0.51
24/SEP/20 00:57 0.365 0.09
24/SEP/20 00:58 0.363 0.16
24/SEP/20 00:59 0.363 0.17
24/SEP/20 01:00 0.363 0.19
24/SEP/20 01:01 0.363 0.13
24/SEP/20 01:02 0.363 0.11
24/SEP/20 01:03 0.363 0.19
24/SEP/20 01:04 0.363 0.10
24/SEP/20 01:05 0.362 0.16
24/SEP/20 01:06 0.363 0.14
24/SEP/20 01:07 0.362 0.19
24/SEP/20 01:08 0.363 0.19
24/SEP/20 01:09 0.363 0.15
24/SEP/20 01:10 0.362 0.17
24/SEP/20 01:11 0.362 0.06
24/SEP/20 01:12 0.362 0.16
24/SEP/20 01:13 0.362 0.17
24/SEP/20 01:14 0.362 0.15
24/SEP/20 01:15 0.361 0.19
24/SEP/20 01:16 0.361 0.14
24/SEP/20 01:17 0.361 0.11
24/SEP/20 01:18 0.360 0.15
24/SEP/20 01:19 0.360 0.13
24/SEP/20 01:20 0.360 0.13
24/SEP/20 01:21 0.360 0.12
24/SEP/20 01:22 0.360 0.14
24/SEP/20 01:23 0.360 0.15
24/SEP/20 01:24 0.360 0.14
24/SEP/20 01:25 0.360 0.11
24/SEP/20 01:26 0.359 0.14
24/SEP/20 01:27 0.359 0.13
[truncated: 7,731 more rows]
