# Supplementary material for: A Low-Cost, Low-Power Water Velocity Sensor Utilizing Acoustic Doppler Measurement
Source: Sensors (Basel). 2022 Sep 30;22(19):7451. doi: 10.3390/s22197451 (PMC9572237; doi:10.3390/s22197451)
Supplement: Supplementary file 1 [file sensors-22-07451-s001.zip › supplementary_material/data/field_test/data/hach/hach_09.csv]

Insight For Windows: Version: 5.10.6
Date Time Level Vel. 1
(m) (m/s)
29/SEP/20 14:50 0.387 0.14
29/SEP/20 14:51 0.357 0.14
29/SEP/20 14:52 0.357 0.21
29/SEP/20 14:53 0.357 0.16
29/SEP/20 14:54 0.357 0.23
29/SEP/20 14:55 0.357 0.16
29/SEP/20 14:56 0.357 0.19
29/SEP/20 14:57 0.357 0.18
29/SEP/20 14:58 0.357 0.17
29/SEP/20 14:59 0.357 0.16
29/SEP/20 15:00 0.357 0.16
29/SEP/20 15:01 0.357 0.15
29/SEP/20 15:02 0.357 0.18
29/SEP/20 15:03 0.357 0.15
29/SEP/20 15:04 0.357 0.16
29/SEP/20 15:05 0.357 0.15
29/SEP/20 15:06 0.357 0.17
29/SEP/20 15:07 0.357 0.15
29/SEP/20 15:08 0.357 0.16
29/SEP/20 15:09 0.357 0.16
29/SEP/20 15:10 0.357 0.13
29/SEP/20 15:11 0.357 0.16
29/SEP/20 15:12 0.357 0.14
29/SEP/20 15:13 0.357 0.17
29/SEP/20 15:14 0.357 0.13
29/SEP/20 15:15 0.356 0.15
29/SEP/20 15:16 0.357 0.16
29/SEP/20 15:17 0.357 0.16
29/SEP/20 15:18 0.357 0.15
29/SEP/20 15:19 0.357 0.15
29/SEP/20 15:20 0.357 0.16
29/SEP/20 15:21 0.357 0.14
29/SEP/20 15:22 0.357 0.16
29/SEP/20 15:23 0.357 0.16
29/SEP/20 15:24 0.357 0.16
29/SEP/20 15:25 0.357 0.17
29/SEP/20 15:26 0.357 0.16
29/SEP/20 15:27 0.357 0.19
29/SEP/20 15:28 0.357 0.18
29/SEP/20 15:29 0.357 0.15
29/SEP/20 15:30 0.357 0.15
29/SEP/20 15:31 0.357 0.14
29/SEP/20 15:32 0.357 0.14
29/SEP/20 15:33 0.357 0.14
29/SEP/20 15:34 0.357 0.18
29/SEP/20 15:35 0.357 0.17
29/SEP/20 15:36 0.357 0.18
29/SEP/20 15:37 0.357 0.20
29/SEP/20 15:38 0.357 0.17
29/SEP/20 15:39 0.357 0.14
29/SEP/20 15:40 0.357 0.18
29/SEP/20 15:41 0.357 0.19
29/SEP/20 15:42 0.357 0.17
29/SEP/20 15:43 0.357 0.15
29/SEP/20 15:44 0.356 0.15
29/SEP/20 15:45 0.356 0.16
29/SEP/20 15:46 0.357 0.17
29/SEP/20 15:47 0.357 0.16
29/SEP/20 15:48 0.357 0.15
29/SEP/20 15:49 0.356 0.17
29/SEP/20 15:50 0.357 0.18
29/SEP/20 15:51 0.357 0.16
29/SEP/20 15:52 0.357 0.15
29/SEP/20 15:53 0.357 0.15
29/SEP/20 15:54 0.357 0.16
29/SEP/20 15:55 0.357 0.17
29/SEP/20 15:56 0.357 0.16
29/SEP/20 15:57 0.357 0.14
29/SEP/20 15:58 0.357 0.14
29/SEP/20 15:59 0.357 0.18
29/SEP/20 16:00 0.357 0.13
29/SEP/20 16:01 0.356 0.15
29/SEP/20 16:02 0.356 0.14
29/SEP/20 16:03 0.356 0.15
29/SEP/20 16:04 0.356 0.17
29/SEP/20 16:05 0.357 0.18
29/SEP/20 16:06 0.357 0.16
29/SEP/20 16:07 0.357 0.17
29/SEP/20 16:08 0.357 0.17
29/SEP/20 16:09 0.357 0.14
29/SEP/20 16:10 0.357 0.16
29/SEP/20 16:11 0.357 0.15
29/SEP/20 16:12 0.357 0.15
29/SEP/20 16:13 0.357 0.16
29/SEP/20 16:14 0.357 0.18
29/SEP/20 16:15 0.357 0.17
29/SEP/20 16:16 0.357 0.13
29/SEP/20 16:17 0.357 0.15
29/SEP/20 16:18 0.357 0.15
29/SEP/20 16:19 0.357 0.17
29/SEP/20 16:20 0.357 0.16
29/SEP/20 16:21 0.357 0.16
29/SEP/20 16:22 0.357 0.16
29/SEP/20 16:23 0.357 0.18
29/SEP/20 16:24 0.357 0.18
29/SEP/20 16:25 0.357 0.20
29/SEP/20 16:26 0.357 0.19
29/SEP/20 16:27 0.357 0.15
29/SEP/20 16:28 0.357 0.14
29/SEP/20 16:29 0.357 0.14
29/SEP/20 16:30 0.357 0.18
29/SEP/20 16:31 0.357 0.16
29/SEP/20 16:32 0.357 0.17
29/SEP/20 16:33 0.357 0.14
29/SEP/20 16:34 0.357 0.15
29/SEP/20 16:35 0.357 0.15
29/SEP/20 16:36 0.357 0.20
29/SEP/20 16:37 0.357 0.16
29/SEP/20 16:38 0.357 0.16
29/SEP/20 16:39 0.357 0.16
29/SEP/20 16:40 0.357 0.14
29/SEP/20 16:41 0.356 0.16
29/SEP/20 16:42 0.357 0.16
29/SEP/20 16:43 0.356 0.16
29/SEP/20 16:44 0.356 0.19
29/SEP/20 16:45 0.356 0.16
29/SEP/20 16:46 0.356 0.17
29/SEP/20 16:47 0.356 0.16
29/SEP/20 16:48 0.356 0.15
29/SEP/20 16:49 0.356 0.13
29/SEP/20 16:50 0.356 0.15
29/SEP/20 16:51 0.356 0.13
29/SEP/20 16:52 0.356 0.17
29/SEP/20 16:53 0.356 0.15
29/SEP/20 16:54 0.356 0.14
29/SEP/20 16:55 0.356 0.16
29/SEP/20 16:56 0.356 0.13
29/SEP/20 16:57 0.356 0.16
29/SEP/20 16:58 0.356 0.21
29/SEP/20 16:59 0.357 0.21
29/SEP/20 17:00 0.356 0.15
29/SEP/20 17:01 0.356 0.18
29/SEP/20 17:02 0.356 0.16
29/SEP/20 17:03 0.356 0.17
29/SEP/20 17:04 0.357 0.17
29/SEP/20 17:05 0.357 0.17
29/SEP/20 17:06 0.356 0.16
29/SEP/20 17:07 0.356 0.18
29/SEP/20 17:08 0.356 0.20
29/SEP/20 17:09 0.356 0.15
29/SEP/20 17:10 0.356 0.15
29/SEP/20 17:11 0.356 0.17
29/SEP/20 17:12 0.356 0.14
29/SEP/20 17:13 0.356 0.15
29/SEP/20 17:14 0.356 0.16
29/SEP/20 17:15 0.356 0.16
29/SEP/20 17:16 0.356 0.15
29/SEP/20 17:17 0.356 0.19
29/SEP/20 17:18 0.356 0.07
29/SEP/20 17:19 0.355 0.16
29/SEP/20 17:20 0.356 0.14
29/SEP/20 17:21 0.355 0.16
29/SEP/20 17:22 0.355 0.17
29/SEP/20 17:23 0.355 0.17
29/SEP/20 17:24 0.355 0.19
29/SEP/20 17:25 0.355 0.16
29/SEP/20 17:26 0.355 0.15
29/SEP/20 17:27 0.355 0.16
29/SEP/20 17:28 0.355 0.17
29/SEP/20 17:29 0.355 0.16
29/SEP/20 17:30 0.355 0.15
29/SEP/20 17:31 0.355 0.17
29/SEP/20 17:32 0.355 0.15
29/SEP/20 17:33 0.355 0.16
29/SEP/20 17:34 0.355 0.17
29/SEP/20 17:35 0.355 0.15
29/SEP/20 17:36 0.355 0.15
29/SEP/20 17:37 0.355 0.15
29/SEP/20 17:38 0.354 0.14
29/SEP/20 17:39 0.354 0.17
29/SEP/20 17:40 0.355 0.18
29/SEP/20 17:41 0.355 0.14
29/SEP/20 17:42 0.354 0.16
29/SEP/20 17:43 0.354 0.17
29/SEP/20 17:44 0.354 0.18
29/SEP/20 17:45 0.354 0.18
29/SEP/20 17:46 0.354 0.15
29/SEP/20 17:47 0.354 0.15
29/SEP/20 17:48 0.354 0.14
29/SEP/20 17:49 0.354 0.18
29/SEP/20 17:50 0.354 0.17
29/SEP/20 17:51 0.354 0.17
29/SEP/20 17:52 0.354 0.17
29/SEP/20 17:53 0.354 0.16
29/SEP/20 17:54 0.354 0.14
29/SEP/20 17:55 0.354 0.16
29/SEP/20 17:56 0.354 0.15
29/SEP/20 17:57 0.354 0.14
29/SEP/20 17:58 0.354 0.15
29/SEP/20 17:59 0.354 0.15
29/SEP/20 18:00 0.354 0.19
29/SEP/20 18:01 0.354 0.15
29/SEP/20 18:02 0.354 0.18
29/SEP/20 18:03 0.354 0.18
29/SEP/20 18:04 0.354 0.17
29/SEP/20 18:05 0.354 0.17
29/SEP/20 18:06 0.354 0.16
29/SEP/20 18:07 0.354 0.18
29/SEP/20 18:08 0.354 0.17
29/SEP/20 18:09 0.354 0.16
29/SEP/20 18:10 0.354 0.15
29/SEP/20 18:11 0.354 0.17
29/SEP/20 18:12 0.354 0.15
29/SEP/20 18:13 0.354 0.15
29/SEP/20 18:14 0.354 0.16
29/SEP/20 18:15 0.354 0.17
29/SEP/20 18:16 0.354 0.18
29/SEP/20 18:17 0.354 0.16
29/SEP/20 18:18 0.354 0.18
29/SEP/20 18:19 0.354 0.17
29/SEP/20 18:20 0.354 0.18
29/SEP/20 18:21 0.354 0.15
29/SEP/20 18:22 0.354 0.18
29/SEP/20 18:23 0.354 0.18
29/SEP/20 18:24 0.354 0.18
29/SEP/20 18:25 0.354 0.18
29/SEP/20 18:26 0.354 0.16
29/SEP/20 18:27 0.354 0.17
29/SEP/20 18:28 0.354 0.18
29/SEP/20 18:29 0.354 0.16
29/SEP/20 18:30 0.354 0.17
29/SEP/20 18:31 0.354 0.17
29/SEP/20 18:32 0.354 0.16
29/SEP/20 18:33 0.354 0.17
29/SEP/20 18:34 0.354 0.17
29/SEP/20 18:35 0.354 0.18
29/SEP/20 18:36 0.354 0.17
29/SEP/20 18:37 0.354 0.15
29/SEP/20 18:38 0.354 0.19
29/SEP/20 18:39 0.354 0.11
29/SEP/20 18:40 0.353 0.17
29/SEP/20 18:41 0.354 0.17
29/SEP/20 18:42 0.354 0.18
29/SEP/20 18:43 0.354 0.19
29/SEP/20 18:44 0.354 0.18
29/SEP/20 18:45 0.354 0.15
29/SEP/20 18:46 0.353 0.17
29/SEP/20 18:47 0.354 0.15
29/SEP/20 18:48 0.354 0.18
29/SEP/20 18:49 0.354 0.18
29/SEP/20 18:50 0.354 0.16
29/SEP/20 18:51 0.354 0.17
29/SEP/20 18:52 0.354 0.17
29/SEP/20 18:53 0.354 0.16
29/SEP/20 18:54 0.354 0.18
29/SEP/20 18:55 0.354 0.17
29/SEP/20 18:56 0.354 0.17
29/SEP/20 18:57 0.354 0.16
29/SEP/20 18:58 0.354 0.19
29/SEP/20 18:59 0.354 0.19
29/SEP/20 19:00 0.354 0.17
29/SEP/20 19:01 0.354 0.17
29/SEP/20 19:02 0.354 0.16
29/SEP/20 19:03 0.354 0.18
29/SEP/20 19:04 0.354 0.17
29/SEP/20 19:05 0.354 0.17
29/SEP/20 19:06 0.354 0.17
29/SEP/20 19:07 0.354 0.17
29/SEP/20 19:08 0.354 0.17
29/SEP/20 19:09 0.354 0.17
29/SEP/20 19:10 0.354 0.18
29/SEP/20 19:11 0.354 0.19
29/SEP/20 19:12 0.353 0.19
29/SEP/20 19:13 0.353 0.17
29/SEP/20 19:14 0.353 0.18
29/SEP/20 19:15 0.353 0.15
29/SEP/20 19:16 0.353 0.17
29/SEP/20 19:17 0.353 0.16
29/SEP/20 19:18 0.353 0.16
29/SEP/20 19:19 0.353 0.17
29/SEP/20 19:20 0.353 0.16
29/SEP/20 19:21 0.353 0.17
29/SEP/20 19:22 0.354 0.20
29/SEP/20 19:23 0.354 0.16
29/SEP/20 19:24 0.354 0.20
29/SEP/20 19:25 0.355 0.18
29/SEP/20 19:26 0.355 0.18
29/SEP/20 19:27 0.355 0.19
29/SEP/20 19:28 0.355 0.21
29/SEP/20 19:29 0.356 0.19
29/SEP/20 19:30 0.356 0.17
29/SEP/20 19:31 0.355 0.15
29/SEP/20 19:32 0.356 0.18
29/SEP/20 19:33 0.356 0.19
29/SEP/20 19:34 0.357 0.18
29/SEP/20 19:35 0.357 0.19
29/SEP/20 19:36 0.361 0.13
29/SEP/20 19:37 0.361 0.21
29/SEP/20 19:38 0.361 0.20
29/SEP/20 19:39 0.361 0.20
29/SEP/20 19:40 0.361 0.18
29/SEP/20 19:41 0.361 0.18
29/SEP/20 19:42 0.361 0.19
29/SEP/20 19:43 0.367 0.19
29/SEP/20 19:44 0.366 0.20
29/SEP/20 19:45 0.366 0.18
29/SEP/20 19:46 0.366 0.22
29/SEP/20 19:47 0.366 0.20
29/SEP/20 19:48 0.366 0.18
29/SEP/20 19:49 0.367 0.20
29/SEP/20 19:50 0.367 0.21
29/SEP/20 19:51 0.372 0.21
29/SEP/20 19:52 0.371 0.17
29/SEP/20 19:53 0.371 0.14
29/SEP/20 19:54 0.370 0.18
29/SEP/20 19:55 0.371 0.20
29/SEP/20 19:56 0.372 0.22
29/SEP/20 19:57 0.372 0.20
29/SEP/20 19:58 0.372 0.20
29/SEP/20 19:59 0.373 0.23
29/SEP/20 20:00 0.377 0.24
29/SEP/20 20:01 0.377 0.23
29/SEP/20 20:02 0.377 0.19
29/SEP/20 20:03 0.377 0.19
29/SEP/20 20:04 0.377 0.22
29/SEP/20 20:05 0.377 0.18
29/SEP/20 20:06 0.376 0.21
29/SEP/20 20:07 0.377 0.21
29/SEP/20 20:08 0.377 0.19
29/SEP/20 20:09 0.377 0.21
29/SEP/20 20:10 0.378 0.18
29/SEP/20 20:11 0.378 0.23
29/SEP/20 20:12 0.378 0.23
29/SEP/20 20:13 0.379 0.22
29/SEP/20 20:14 0.379 0.23
29/SEP/20 20:15 0.379 0.20
29/SEP/20 20:16 0.379 0.19
29/SEP/20 20:17 0.379 0.22
29/SEP/20 20:18 0.379 0.24
29/SEP/20 20:19 0.380 0.18
29/SEP/20 20:20 0.379 0.20
29/SEP/20 20:21 0.379 0.22
29/SEP/20 20:22 0.380 0.18
29/SEP/20 20:23 0.379 0.20
29/SEP/20 20:24 0.379 0.20
29/SEP/20 20:25 0.379 0.16
29/SEP/20 20:26 0.379 0.19
29/SEP/20 20:27 0.379 0.21
29/SEP/20 20:28 0.379 0.23
29/SEP/20 20:29 0.380 0.22
29/SEP/20 20:30 0.379 0.18
29/SEP/20 20:31 0.379 0.22
29/SEP/20 20:32 0.379 0.23
29/SEP/20 20:33 0.379 0.19
29/SEP/20 20:34 0.378 0.22
29/SEP/20 20:35 0.378 0.22
29/SEP/20 20:36 0.378 0.18
29/SEP/20 20:37 0.378 0.19
29/SEP/20 20:38 0.377 0.20
29/SEP/20 20:39 0.377 0.19
29/SEP/20 20:40 0.377 0.19
29/SEP/20 20:41 0.377 0.21
29/SEP/20 20:42 0.377 0.19
29/SEP/20 20:43 0.376 0.23
29/SEP/20 20:44 0.376 0.17
29/SEP/20 20:45 0.376 0.20
29/SEP/20 20:46 0.376 0.23
29/SEP/20 20:47 0.376 0.20
29/SEP/20 20:48 0.375 0.21
29/SEP/20 20:49 0.375 0.19
29/SEP/20 20:50 0.375 0.22
29/SEP/20 20:51 0.375 0.18
29/SEP/20 20:52 0.375 0.20
29/SEP/20 20:53 0.374 0.20
29/SEP/20 20:54 0.374 0.22
29/SEP/20 20:55 0.374 0.17
29/SEP/20 20:56 0.369 0.19
29/SEP/20 20:57 0.371 0.20
29/SEP/20 20:58 0.371 0.22
29/SEP/20 20:59 0.371 0.20
29/SEP/20 21:00 0.371 0.16
29/SEP/20 21:01 0.371 0.20
29/SEP/20 21:02 0.371 0.22
29/SEP/20 21:03 0.371 0.17
29/SEP/20 21:04 0.371 0.18
29/SEP/20 21:05 0.370 0.18
29/SEP/20 21:06 0.370 0.18
29/SEP/20 21:07 0.370 0.18
29/SEP/20 21:08 0.370 0.17
29/SEP/20 21:09 0.369 0.20
29/SEP/20 21:10 0.369 0.20
29/SEP/20 21:11 0.369 0.18
29/SEP/20 21:12 0.369 0.18
29/SEP/20 21:13 0.369 0.19
29/SEP/20 21:14 0.369 0.18
29/SEP/20 21:15 0.369 0.21
29/SEP/20 21:16 0.365 0.22
29/SEP/20 21:17 0.366 0.18
29/SEP/20 21:18 0.366 0.19
29/SEP/20 21:19 0.366 0.19
29/SEP/20 21:20 0.366 0.19
29/SEP/20 21:21 0.366 0.17
29/SEP/20 21:22 0.366 0.20
29/SEP/20 21:23 0.366 0.16
29/SEP/20 21:24 0.365 0.18
29/SEP/20 21:25 0.365 0.20
29/SEP/20 21:26 0.365 0.18
29/SEP/20 21:27 0.365 0.16
29/SEP/20 21:28 0.364 0.19
29/SEP/20 21:29 0.364 0.18
29/SEP/20 21:30 0.364 0.17
29/SEP/20 21:31 0.364 0.19
29/SEP/20 21:32 0.364 0.18
29/SEP/20 21:33 0.363 0.17
29/SEP/20 21:34 0.363 0.19
29/SEP/20 21:35 0.363 0.17
29/SEP/20 21:36 0.363 0.17
29/SEP/20 21:37 0.363 0.17
29/SEP/20 21:38 0.363 0.20
29/SEP/20 21:39 0.363 0.19
29/SEP/20 21:40 0.362 0.16
29/SEP/20 21:41 0.362 0.19
29/SEP/20 21:42 0.361 0.18
29/SEP/20 21:43 0.361 0.19
29/SEP/20 21:44 0.361 0.17
29/SEP/20 21:45 0.361 0.19
29/SEP/20 21:46 0.360 0.18
29/SEP/20 21:47 0.360 0.16
29/SEP/20 21:48 0.360 0.17
29/SEP/20 21:49 0.360 0.18
29/SEP/20 21:50 0.360 0.19
29/SEP/20 21:51 0.360 0.18
29/SEP/20 21:52 0.360 0.17
29/SEP/20 21:53 0.360 0.18
29/SEP/20 21:54 0.359 0.18
29/SEP/20 21:55 0.359 0.17
29/SEP/20 21:56 0.359 0.18
29/SEP/20 21:57 0.359 0.18
29/SEP/20 21:58 0.359 0.17
29/SEP/20 21:59 0.358 0.19
29/SEP/20 22:00 0.358 0.17
29/SEP/20 22:01 0.358 0.18
29/SEP/20 22:02 0.358 0.19
29/SEP/20 22:03 0.358 0.20
29/SEP/20 22:04 0.358 0.19
29/SEP/20 22:05 0.357 0.16
29/SEP/20 22:06 0.357 0.16
29/SEP/20 22:07 0.357 0.17
29/SEP/20 22:08 0.357 0.19
29/SEP/20 22:09 0.357 0.15
29/SEP/20 22:10 0.357 0.16
29/SEP/20 22:11 0.357 0.17
29/SEP/20 22:12 0.357 0.18
29/SEP/20 22:13 0.357 0.17
29/SEP/20 22:14 0.357 0.18
29/SEP/20 22:15 0.356 0.17
29/SEP/20 22:16 0.356 0.19
29/SEP/20 22:17 0.356 0.17
29/SEP/20 22:18 0.352 0.18
29/SEP/20 22:19 0.354 0.14
29/SEP/20 22:20 0.354 0.15
29/SEP/20 22:21 0.354 0.15
29/SEP/20 22:22 0.354 0.18
29/SEP/20 22:23 0.354 0.12
29/SEP/20 22:24 0.354 0.15
29/SEP/20 22:25 0.354 0.17
29/SEP/20 22:26 0.354 0.18
29/SEP/20 22:27 0.354 0.20
29/SEP/20 22:28 0.354 0.17
29/SEP/20 22:29 0.354 0.17
29/SEP/20 22:30 0.354 0.15
29/SEP/20 22:31 0.354 0.14
29/SEP/20 22:32 0.353 0.06
29/SEP/20 22:33 0.353 0.18
29/SEP/20 22:34 0.354 0.17
29/SEP/20 22:35 0.354 0.16
29/SEP/20 22:36 0.354 0.18
29/SEP/20 22:37 0.354 0.20
29/SEP/20 22:38 0.354 0.18
29/SEP/20 22:39 0.354 0.17
29/SEP/20 22:40 0.354 0.17
29/SEP/20 22:41 0.353 0.18
29/SEP/20 22:42 0.353 0.14
29/SEP/20 22:43 0.353 0.18
29/SEP/20 22:44 0.353 0.20
29/SEP/20 22:45 0.353 0.16
29/SEP/20 22:46 0.352 0.16
29/SEP/20 22:47 0.352 0.17
29/SEP/20 22:48 0.352 0.18
29/SEP/20 22:49 0.352 0.16
29/SEP/20 22:50 0.352 0.15
29/SEP/20 22:51 0.352 0.17
29/SEP/20 22:52 0.351 0.12
29/SEP/20 22:53 0.351 0.18
29/SEP/20 22:54 0.351 0.20
29/SEP/20 22:55 0.351 0.18
29/SEP/20 22:56 0.351 0.15
29/SEP/20 22:57 0.351 0.17
29/SEP/20 22:58 0.351 0.17
29/SEP/20 22:59 0.351 0.18
29/SEP/20 23:00 0.351 0.18
29/SEP/20 23:01 0.351 0.16
29/SEP/20 23:02 0.351 0.14
29/SEP/20 23:03 0.351 0.19
29/SEP/20 23:04 0.351 0.17
29/SEP/20 23:05 0.351 0.17
29/SEP/20 23:06 0.351 0.18
29/SEP/20 23:07 0.351 0.16
29/SEP/20 23:08 0.350 0.17
29/SEP/20 23:09 0.350 0.18
29/SEP/20 23:10 0.351 0.17
29/SEP/20 23:11 0.351 0.17
29/SEP/20 23:12 0.351 0.18
29/SEP/20 23:13 0.351 0.15
29/SEP/20 23:14 0.351 0.18
29/SEP/20 23:15 0.351 0.16
29/SEP/20 23:16 0.351 0.16
29/SEP/20 23:17 0.351 0.16
29/SEP/20 23:18 0.350 0.22
29/SEP/20 23:19 0.351 0.18
29/SEP/20 23:20 0.351 0.17
29/SEP/20 23:21 0.350 0.15
29/SEP/20 23:22 0.350 0.15
29/SEP/20 23:23 0.350 0.18
29/SEP/20 23:24 0.350 0.15
29/SEP/20 23:25 0.350 0.17
29/SEP/20 23:26 0.350 0.17
29/SEP/20 23:27 0.350 0.18
29/SEP/20 23:28 0.350 0.17
29/SEP/20 23:29 0.351 0.16
29/SEP/20 23:30 0.350 0.16
29/SEP/20 23:31 0.350 0.16
29/SEP/20 23:32 0.350 0.19
29/SEP/20 23:33 0.351 0.17
29/SEP/20 23:34 0.350 0.15
29/SEP/20 23:35 0.350 0.18
29/SEP/20 23:36 0.350 0.16
29/SEP/20 23:37 0.350 0.16
29/SEP/20 23:38 0.350 0.17
29/SEP/20 23:39 0.350 0.18
29/SEP/20 23:40 0.350 0.16
29/SEP/20 23:41 0.350 0.16
29/SEP/20 23:42 0.350 0.16
29/SEP/20 23:43 0.350 0.16
29/SEP/20 23:44 0.350 0.16
29/SEP/20 23:45 0.350 0.17
29/SEP/20 23:46 0.350 0.16
29/SEP/20 23:47 0.350 0.15
29/SEP/20 23:48 0.350 0.16
29/SEP/20 23:49 0.350 0.16
29/SEP/20 23:50 0.350 0.17
29/SEP/20 23:51 0.350 0.17
29/SEP/20 23:52 0.350 0.15
29/SEP/20 23:53 0.350 0.15
29/SEP/20 23:54 0.350 0.14
29/SEP/20 23:55 0.349 0.18
29/SEP/20 23:56 0.349 0.15
29/SEP/20 23:57 0.349 0.16
29/SEP/20 23:58 0.349 0.16
29/SEP/20 23:59 0.349 0.14
30/SEP/20 00:00 0.349 0.15
30/SEP/20 00:01 0.349 0.17
30/SEP/20 00:02 0.349 0.15
30/SEP/20 00:03 0.349 0.14
30/SEP/20 00:04 0.349 0.17
30/SEP/20 00:05 0.349 0.17
30/SEP/20 00:06 0.349 0.16
30/SEP/20 00:07 0.349 0.17
30/SEP/20 00:08 0.349 0.17
30/SEP/20 00:09 0.349 0.16
30/SEP/20 00:10 0.349 0.17
30/SEP/20 00:11 0.349 0.16
30/SEP/20 00:12 0.348 0.17
30/SEP/20 00:13 0.348 0.18
30/SEP/20 00:14 0.348 0.14
30/SEP/20 00:15 0.348 0.17
30/SEP/20 00:16 0.348 0.17
30/SEP/20 00:17 0.348 0.15
30/SEP/20 00:18 0.348 0.16
30/SEP/20 00:19 0.348 0.18
30/SEP/20 00:20 0.348 0.16
30/SEP/20 00:21 0.348 0.18
30/SEP/20 00:22 0.348 0.16
30/SEP/20 00:23 0.348 0.14
30/SEP/20 00:24 0.348 0.02
30/SEP/20 00:25 0.347 0.15
30/SEP/20 00:26 0.348 0.06
30/SEP/20 00:27 0.348 0.15
30/SEP/20 00:28 0.348 0.15
30/SEP/20 00:29 0.348 0.12
30/SEP/20 00:30 0.348 0.15
30/SEP/20 00:31 0.348 0.12
30/SEP/20 00:32 0.348 0.16
30/SEP/20 00:33 0.348 0.17
30/SEP/20 00:34 0.348 0.17
30/SEP/20 00:35 0.348 0.16
30/SEP/20 00:36 0.348 0.16
30/SEP/20 00:37 0.348 0.17
30/SEP/20 00:38 0.348 0.14
30/SEP/20 00:39 0.348 0.15
30/SEP/20 00:40 0.348 0.13
30/SEP/20 00:41 0.348 0.17
30/SEP/20 00:42 0.348 0.16
30/SEP/20 00:43 0.348 0.17
30/SEP/20 00:44 0.348 0.16
30/SEP/20 00:45 0.348 0.18
30/SEP/20 00:46 0.348 0.16
30/SEP/20 00:47 0.348 0.16
30/SEP/20 00:48 0.348 0.17
30/SEP/20 00:49 0.348 0.16
30/SEP/20 00:50 0.348 0.16
30/SEP/20 00:51 0.348 0.15
30/SEP/20 00:52 0.348 0.18
30/SEP/20 00:53 0.348 0.17
30/SEP/20 00:54 0.348 0.15
30/SEP/20 00:55 0.348 0.17
30/SEP/20 00:56 0.348 0.17
30/SEP/20 00:57 0.348 0.15
30/SEP/20 00:58 0.348 0.16
30/SEP/20 00:59 0.348 0.16
30/SEP/20 01:00 0.348 0.17
30/SEP/20 01:01 0.348 0.16
30/SEP/20 01:02 0.348 0.15
30/SEP/20 01:03 0.348 0.16
30/SEP/20 01:04 0.348 0.18
30/SEP/20 01:05 0.348 0.15
30/SEP/20 01:06 0.348 0.16
30/SEP/20 01:07 0.348 0.16
30/SEP/20 01:08 0.348 0.14
30/SEP/20 01:09 0.347 0.16
30/SEP/20 01:10 0.348 0.17
30/SEP/20 01:11 0.348 0.17
30/SEP/20 01:12 0.348 0.17
30/SEP/20 01:13 0.348 0.14
30/SEP/20 01:14 0.348 0.19
30/SEP/20 01:15 0.348 0.29
30/SEP/20 01:16 0.348 0.16
30/SEP/20 01:17 0.348 0.17
30/SEP/20 01:18 0.348 0.18
30/SEP/20 01:19 0.348 0.14
30/SEP/20 01:20 0.348 0.16
30/SEP/20 01:21 0.348 0.14
30/SEP/20 01:22 0.347 0.15
30/SEP/20 01:23 0.348 0.14
30/SEP/20 01:24 0.347 0.15
30/SEP/20 01:25 0.347 0.17
30/SEP/20 01:26 0.348 0.12
30/SEP/20 01:27 0.347 0.16
30/SEP/20 01:28 0.347 0.17
30/SEP/20 01:29 0.347 0.17
30/SEP/20 01:30 0.348 0.17
30/SEP/20 01:31 0.348 0.16
30/SEP/20 01:32 0.348 0.17
30/SEP/20 01:33 0.348 0.15
30/SEP/20 01:34 0.348 0.18
30/SEP/20 01:35 0.348 0.18
30/SEP/20 01:36 0.348 0.15
30/SEP/20 01:37 0.348 0.16
30/SEP/20 01:38 0.348 0.15
30/SEP/20 01:39 0.348 0.17
30/SEP/20 01:40 0.348 0.15
30/SEP/20 01:41 0.348 0.16
30/SEP/20 01:42 0.348 0.13
30/SEP/20 01:43 0.348 0.14
30/SEP/20 01:44 0.348 0.00
30/SEP/20 01:45 0.347 0.15
30/SEP/20 01:46 0.348 0.09
30/SEP/20 01:47 0.347 0.14
30/SEP/20 01:48 0.348 0.17
30/SEP/20 01:49 0.348 0.16
30/SEP/20 01:50 0.347 0.16
30/SEP/20 01:51 0.348 0.14
30/SEP/20 01:52 0.347 0.07
30/SEP/20 01:53 0.347 0.17
30/SEP/20 01:54 0.348 0.14
30/SEP/20 01:55 0.348 0.17
30/SEP/20 01:56 0.348 0.17
30/SEP/20 01:57 0.348 0.15
30/SEP/20 01:58 0.348 0.18
30/SEP/20 01:59 0.348 0.16
30/SEP/20 02:00 0.348 0.17
30/SEP/20 02:01 0.348 0.14
30/SEP/20 02:02 0.348 0.17
30/SEP/20 02:03 0.348 0.15
30/SEP/20 02:04 0.348 0.08
30/SEP/20 02:05 0.347 0.16
30/SEP/20 02:06 0.348 0.16
30/SEP/20 02:07 0.348 0.13
30/SEP/20 02:08 0.348 0.16
30/SEP/20 02:09 0.348 0.16
30/SEP/20 02:10 0.348 0.15
30/SEP/20 02:11 0.348 0.17
30/SEP/20 02:12 0.348 0.17
30/SEP/20 02:13 0.348 0.16
30/SEP/20 02:14 0.348 0.17
30/SEP/20 02:15 0.348 0.17
30/SEP/20 02:16 0.348 0.18
30/SEP/20 02:17 0.348 0.17
30/SEP/20 02:18 0.348 0.16
30/SEP/20 02:19 0.348 0.17
30/SEP/20 02:20 0.348 0.16
30/SEP/20 02:21 0.348 0.17
30/SEP/20 02:22 0.348 0.15
30/SEP/20 02:23 0.348 0.17
30/SEP/20 02:24 0.348 0.14
30/SEP/20 02:25 0.347 0.14
30/SEP/20 02:26 0.348 0.25
30/SEP/20 02:27 0.348 0.17
30/SEP/20 02:28 0.348 0.16
30/SEP/20 02:29 0.347 0.19
30/SEP/20 02:30 0.347 0.16
30/SEP/20 02:31 0.347 0.18
30/SEP/20 02:32 0.347 0.18
30/SEP/20 02:33 0.347 0.15
30/SEP/20 02:34 0.347 0.09
30/SEP/20 02:35 0.347 0.17
30/SEP/20 02:36 0.347 0.17
30/SEP/20 02:37 0.347 0.15
30/SEP/20 02:38 0.347 0.16
30/SEP/20 02:39 0.347 0.18
30/SEP/20 02:40 0.347 0.17
30/SEP/20 02:41 0.347 0.16
30/SEP/20 02:42 0.347 0.16
30/SEP/20 02:43 0.347 0.13
30/SEP/20 02:44 0.347 0.16
30/SEP/20 02:45 0.347 0.14
30/SEP/20 02:46 0.347 0.15
30/SEP/20 02:47 0.347 0.16
30/SEP/20 02:48 0.347 0.16
30/SEP/20 02:49 0.347 0.17
30/SEP/20 02:50 0.347 0.16
30/SEP/20 02:51 0.347 0.16
30/SEP/20 02:52 0.347 0.17
30/SEP/20 02:53 0.347 0.16
30/SEP/20 02:54 0.347 0.17
30/SEP/20 02:55 0.347 0.15
30/SEP/20 02:56 0.347 0.14
30/SEP/20 02:57 0.347 0.17
30/SEP/20 02:58 0.347 0.15
30/SEP/20 02:59 0.346 0.17
30/SEP/20 03:00 0.347 0.17
30/SEP/20 03:01 0.346 0.17
30/SEP/20 03:02 0.346 0.16
30/SEP/20 03:03 0.346 0.17
30/SEP/20 03:04 0.346 0.19
30/SEP/20 03:05 0.346 0.17
30/SEP/20 03:06 0.346 0.17
30/SEP/20 03:07 0.346 0.16
30/SEP/20 03:08 0.346 0.16
30/SEP/20 03:09 0.346 0.15
30/SEP/20 03:10 0.346 0.16
30/SEP/20 03:11 0.346 0.17
30/SEP/20 03:12 0.346 0.16
30/SEP/20 03:13 0.346 0.16
30/SEP/20 03:14 0.346 0.16
30/SEP/20 03:15 0.346 0.15
30/SEP/20 03:16 0.346 0.15
30/SEP/20 03:17 0.346 0.17
30/SEP/20 03:18 0.346 0.15
30/SEP/20 03:19 0.346 0.16
30/SEP/20 03:20 0.346 0.16
30/SEP/20 03:21 0.346 0.16
30/SEP/20 03:22 0.346 0.17
30/SEP/20 03:23 0.346 0.16
30/SEP/20 03:24 0.346 0.14
30/SEP/20 03:25 0.346 0.15
30/SEP/20 03:26 0.345 0.14
30/SEP/20 03:27 0.345 0.14
30/SEP/20 03:28 0.345 0.16
30/SEP/20 03:29 0.345 0.17
30/SEP/20 03:30 0.345 0.17
30/SEP/20 03:31 0.346 0.15
30/SEP/20 03:32 0.345 0.14
30/SEP/20 03:33 0.345 0.17
30/SEP/20 03:34 0.345 0.17
30/SEP/20 03:35 0.345 0.17
30/SEP/20 03:36 0.345 0.16
30/SEP/20 03:37 0.345 0.18
30/SEP/20 03:38 0.345 0.16
30/SEP/20 03:39 0.345 0.16
30/SEP/20 03:40 0.345 0.16
30/SEP/20 03:41 0.345 0.16
30/SEP/20 03:42 0.345 0.17
30/SEP/20 03:43 0.345 0.19
30/SEP/20 03:44 0.345 0.16
30/SEP/20 03:45 0.345 0.15
30/SEP/20 03:46 0.345 0.16
30/SEP/20 03:47 0.345 0.16
30/SEP/20 03:48 0.345 0.14
30/SEP/20 03:49 0.345 0.15
30/SEP/20 03:50 0.345 0.14
30/SEP/20 03:51 0.345 0.13
30/SEP/20 03:52 0.345 0.16
30/SEP/20 03:53 0.345 0.17
30/SEP/20 03:54 0.345 0.11
30/SEP/20 03:55 0.344 0.16
30/SEP/20 03:56 0.345 0.17
30/SEP/20 03:57 0.345 0.14
30/SEP/20 03:58 0.345 0.15
30/SEP/20 03:59 0.345 0.17
30/SEP/20 04:00 0.345 0.15
30/SEP/20 04:01 0.345 0.11
30/SEP/20 04:02 0.345 0.17
30/SEP/20 04:03 0.345 0.16
30/SEP/20 04:04 0.345 0.15
30/SEP/20 04:05 0.344 0.18
30/SEP/20 04:06 0.345 0.17
30/SEP/20 04:07 0.344 0.17
30/SEP/20 04:08 0.345 0.17
30/SEP/20 04:09 0.345 0.15
30/SEP/20 04:10 0.345 0.16
30/SEP/20 04:11 0.344 0.16
30/SEP/20 04:12 0.344 0.16
30/SEP/20 04:13 0.345 0.16
30/SEP/20 04:14 0.345 0.17
30/SEP/20 04:15 0.345 0.16
30/SEP/20 04:16 0.345 0.16
30/SEP/20 04:17 0.345 0.17
30/SEP/20 04:18 0.345 0.18
30/SEP/20 04:19 0.345 0.17
30/SEP/20 04:20 0.345 0.16
30/SEP/20 04:21 0.345 0.15
30/SEP/20 04:22 0.345 0.15
30/SEP/20 04:23 0.345 0.15
30/SEP/20 04:24 0.345 0.16
30/SEP/20 04:25 0.345 0.16
30/SEP/20 04:26 0.345 0.14
30/SEP/20 04:27 0.345 0.14
30/SEP/20 04:28 0.345 0.17
30/SEP/20 04:29 0.345 0.17
30/SEP/20 04:30 0.345 0.15
30/SEP/20 04:31 0.345 0.17
30/SEP/20 04:32 0.345 0.15
30/SEP/20 04:33 0.345 0.15
30/SEP/20 04:34 0.345 0.16
30/SEP/20 04:35 0.345 0.14
30/SEP/20 04:36 0.345 0.16
30/SEP/20 04:37 0.345 0.16
30/SEP/20 04:38 0.345 0.15
30/SEP/20 04:39 0.345 0.16
30/SEP/20 04:40 0.345 0.17
30/SEP/20 04:41 0.345 0.17
30/SEP/20 04:42 0.345 0.18
30/SEP/20 04:43 0.345 0.11
30/SEP/20 04:44 0.345 0.14
30/SEP/20 04:45 0.345 0.18
30/SEP/20 04:46 0.345 0.13
30/SEP/20 04:47 0.345 0.17
30/SEP/20 04:48 0.345 0.14
30/SEP/20 04:49 0.345 0.15
30/SEP/20 04:50 0.345 0.16
30/SEP/20 04:51 0.345 0.16
30/SEP/20 04:52 0.345 0.17
30/SEP/20 04:53 0.345 0.17
30/SEP/20 04:54 0.345 0.17
30/SEP/20 04:55 0.345 0.15
30/SEP/20 04:56 0.345 0.18
30/SEP/20 04:57 0.345 0.17
30/SEP/20 04:58 0.345 0.16
30/SEP/20 04:59 0.345 0.17
30/SEP/20 05:00 0.345 0.16
30/SEP/20 05:01 0.345 0.14
30/SEP/20 05:02 0.345 0.17
30/SEP/20 05:03 0.345 0.17
30/SEP/20 05:04 0.345 0.16
30/SEP/20 05:05 0.345 0.16
30/SEP/20 05:06 0.345 0.15
30/SEP/20 05:07 0.345 0.16
30/SEP/20 05:08 0.345 0.18
30/SEP/20 05:09 0.345 0.16
30/SEP/20 05:10 0.345 0.15
30/SEP/20 05:11 0.345 0.16
30/SEP/20 05:12 0.345 0.15
30/SEP/20 05:13 0.345 0.18
30/SEP/20 05:14 0.345 0.15
30/SEP/20 05:15 0.345 0.16
30/SEP/20 05:16 0.345 0.19
30/SEP/20 05:17 0.345 0.16
30/SEP/20 05:18 0.345 0.15
30/SEP/20 05:19 0.345 0.15
30/SEP/20 05:20 0.345 0.16
30/SEP/20 05:21 0.345 0.16
30/SEP/20 05:22 0.345 0.11
30/SEP/20 05:23 0.345 0.16
30/SEP/20 05:24 0.345 0.15
30/SEP/20 05:25 0.345 0.15
30/SEP/20 05:26 0.345 0.17
30/SEP/20 05:27 0.345 0.16
30/SEP/20 05:28 0.345 0.15
30/SEP/20 05:29 0.345 0.14
30/SEP/20 05:30 0.345 0.15
30/SEP/20 05:31 0.345 0.16
30/SEP/20 05:32 0.345 0.14
30/SEP/20 05:33 0.344 0.10
30/SEP/20 05:34 0.344 0.15
30/SEP/20 05:35 0.345 0.18
30/SEP/20 05:36 0.345 0.17
30/SEP/20 05:37 0.345 0.14
30/SEP/20 05:38 0.344 0.15
30/SEP/20 05:39 0.345 0.18
30/SEP/20 05:40 0.345 0.14
30/SEP/20 05:41 0.345 0.17
30/SEP/20 05:42 0.345 0.15
30/SEP/20 05:43 0.345 0.16
30/SEP/20 05:44 0.345 0.15
30/SEP/20 05:45 0.345 0.17
30/SEP/20 05:46 0.345 0.15
30/SEP/20 05:47 0.345 0.14
30/SEP/20 05:48 0.345 0.17
30/SEP/20 05:49 0.345 0.15
30/SEP/20 05:50 0.345 0.16
30/SEP/20 05:51 0.345 0.17
30/SEP/20 05:52 0.345 0.11
30/SEP/20 05:53 0.345 0.17
30/SEP/20 05:54 0.345 0.16
30/SEP/20 05:55 0.345 0.16
30/SEP/20 05:56 0.345 0.15
30/SEP/20 05:57 0.345 0.16
30/SEP/20 05:58 0.345 0.16
30/SEP/20 05:59 0.345 0.15
30/SEP/20 06:00 0.345 0.15
30/SEP/20 06:01 0.345 0.16
30/SEP/20 06:02 0.345 0.15
30/SEP/20 06:03 0.345 0.17
30/SEP/20 06:04 0.345 0.15
30/SEP/20 06:05 0.345 0.17
30/SEP/20 06:06 0.345 0.13
30/SEP/20 06:07 0.345 0.16
30/SEP/20 06:08 0.345 0.15
30/SEP/20 06:09 0.345 0.15
30/SEP/20 06:10 0.345 0.12
30/SEP/20 06:11 0.345 0.14
30/SEP/20 06:12 0.345 0.15
30/SEP/20 06:13 0.345 0.15
30/SEP/20 06:14 0.345 0.16
30/SEP/20 06:15 0.345 0.17
30/SEP/20 06:16 0.345 0.14
30/SEP/20 06:17 0.345 0.16
30/SEP/20 06:18 0.345 0.15
30/SEP/20 06:19 0.345 0.15
30/SEP/20 06:20 0.345 0.14
30/SEP/20 06:21 0.345 0.19
30/SEP/20 06:22 0.345 0.16
30/SEP/20 06:23 0.345 0.21
30/SEP/20 06:24 0.345 0.26
30/SEP/20 06:25 0.345 0.14
30/SEP/20 06:26 0.345 0.15
30/SEP/20 06:27 0.345 0.15
30/SEP/20 06:28 0.345 0.16
30/SEP/20 06:29 0.345 0.17
30/SEP/20 06:30 0.345 0.16
30/SEP/20 06:31 0.345 0.13
30/SEP/20 06:32 0.345 0.34
30/SEP/20 06:33 0.346 0.15
30/SEP/20 06:34 0.345 0.42
30/SEP/20 06:35 0.347 0.47
30/SEP/20 06:36 0.347 0.18
30/SEP/20 06:37 0.345 0.51
30/SEP/20 06:38 0.347 0.21
30/SEP/20 06:39 0.345 0.30
30/SEP/20 06:40 0.346 0.26
30/SEP/20 06:41 0.345 0.30
30/SEP/20 06:42 0.345 0.13
30/SEP/20 06:43 0.345 0.47
30/SEP/20 06:44 0.347 0.16
30/SEP/20 06:45 0.345 0.14
30/SEP/20 06:46 0.345 0.16
30/SEP/20 06:47 0.345 0.27
30/SEP/20 06:48 0.346 0.13
30/SEP/20 06:49 0.345 0.29
30/SEP/20 06:50 0.346 0.15
30/SEP/20 06:51 0.345 0.13
30/SEP/20 06:52 0.345 0.15
30/SEP/20 06:53 0.345 0.17
30/SEP/20 06:54 0.345 0.26
30/SEP/20 06:55 0.345 0.14
30/SEP/20 06:56 0.345 0.14
30/SEP/20 06:57 0.345 0.15
30/SEP/20 06:58 0.345 0.14
30/SEP/20 06:59 0.344 0.23
30/SEP/20 07:00 0.345 0.13
30/SEP/20 07:01 0.345 0.15
30/SEP/20 07:02 0.345 0.15
30/SEP/20 07:03 0.345 0.13
30/SEP/20 07:04 0.344 0.14
30/SEP/20 07:05 0.344 0.14
30/SEP/20 07:06 0.345 0.67
30/SEP/20 07:07 0.348 0.17
30/SEP/20 07:08 0.345 0.15
30/SEP/20 07:09 0.345 0.76
30/SEP/20 07:10 0.349 0.13
30/SEP/20 07:11 0.345 0.14
30/SEP/20 07:12 0.345 0.26
30/SEP/20 07:13 0.345 0.15
30/SEP/20 07:14 0.345 0.17
30/SEP/20 07:15 0.345 0.17
30/SEP/20 07:16 0.345 0.17
30/SEP/20 07:17 0.344 0.17
30/SEP/20 07:18 0.345 0.37
30/SEP/20 07:19 0.346 0.18
30/SEP/20 07:20 0.345 0.31
30/SEP/20 07:21 0.346 0.14
30/SEP/20 07:22 0.345 0.43
30/SEP/20 07:23 0.346 0.18
30/SEP/20 07:24 0.345 0.31
30/SEP/20 07:25 0.346 0.28
30/SEP/20 07:26 0.345 0.31
30/SEP/20 07:27 0.346 0.15
30/SEP/20 07:28 0.345 0.46
30/SEP/20 07:29 0.347 0.29
30/SEP/20 07:30 0.346 0.31
30/SEP/20 07:31 0.346 0.40
30/SEP/20 07:32 0.347 0.40
30/SEP/20 07:33 0.347 0.35
30/SEP/20 07:34 0.346 0.16
30/SEP/20 07:35 0.345 0.15
30/SEP/20 07:36 0.345 0.33
30/SEP/20 07:37 0.346 0.28
30/SEP/20 07:38 0.346 0.39
30/SEP/20 07:39 0.347 0.16
30/SEP/20 07:40 0.346 0.17
30/SEP/20 07:41 0.346 0.35
30/SEP/20 07:42 0.348 0.35
30/SEP/20 07:43 0.348 0.31
30/SEP/20 07:44 0.348 0.27
30/SEP/20 07:45 0.348 0.39
30/SEP/20 07:46 0.348 0.17
30/SEP/20 07:47 0.347 0.14
30/SEP/20 07:48 0.347 0.14
30/SEP/20 07:49 0.347 0.16
30/SEP/20 07:50 0.352 0.16
30/SEP/20 07:51 0.352 0.55
30/SEP/20 07:52 0.354 0.14
30/SEP/20 07:53 0.351 0.15
30/SEP/20 07:54 0.351 0.17
30/SEP/20 07:55 0.351 0.14
30/SEP/20 07:56 0.351 0.35
30/SEP/20 07:57 0.352 0.14
30/SEP/20 07:58 0.351 0.19
30/SEP/20 07:59 0.351 0.40
30/SEP/20 08:00 0.356 0.15
30/SEP/20 08:01 0.354 0.16
30/SEP/20 08:02 0.354 0.16
30/SEP/20 08:03 0.354 0.16
30/SEP/20 08:04 0.354 0.19
30/SEP/20 08:05 0.354 0.42
30/SEP/20 08:06 0.355 0.15
30/SEP/20 08:07 0.353 0.29
30/SEP/20 08:08 0.354 0.16
30/SEP/20 08:09 0.354 0.30
30/SEP/20 08:10 0.354 0.21
30/SEP/20 08:11 0.354 0.15
30/SEP/20 08:12 0.354 0.19
30/SEP/20 08:13 0.355 0.19
30/SEP/20 08:14 0.355 0.20
30/SEP/20 08:15 0.359 0.16
30/SEP/20 08:16 0.359 0.37
30/SEP/20 08:17 0.361 0.29
30/SEP/20 08:18 0.361 0.20
30/SEP/20 08:19 0.361 0.17
30/SEP/20 08:20 0.361 0.17
30/SEP/20 08:21 0.362 0.20
30/SEP/20 08:22 0.368 0.24
30/SEP/20 08:23 0.370 0.19
30/SEP/20 08:24 0.370 0.35
30/SEP/20 08:25 0.372 0.24
30/SEP/20 08:26 0.378 0.25
30/SEP/20 08:27 0.380 0.35
30/SEP/20 08:28 0.383 0.29
30/SEP/20 08:29 0.391 0.29
30/SEP/20 08:30 0.394 0.27
30/SEP/20 08:31 0.396 0.27
30/SEP/20 08:32 0.406 0.30
30/SEP/20 08:33 0.408 0.30
30/SEP/20 08:34 0.410 0.30
30/SEP/20 08:35 0.420 0.34
30/SEP/20 08:36 0.423 0.33
30/SEP/20 08:37 0.425 0.31
30/SEP/20 08:38 0.435 0.30
30/SEP/20 08:39 0.436 0.35
30/SEP/20 08:40 0.438 0.35
30/SEP/20 08:41 0.439 0.32
30/SEP/20 08:42 0.447 0.34
30/SEP/20 08:43 0.448 0.32
30/SEP/20 08:44 0.449 0.37
30/SEP/20 08:45 0.450 0.37
30/SEP/20 08:46 0.451 0.34
30/SEP/20 08:47 0.451 0.36
30/SEP/20 08:48 0.452 0.37
30/SEP/20 08:49 0.452 0.37
30/SEP/20 08:50 0.458 0.35
30/SEP/20 08:51 0.457 0.37
30/SEP/20 08:52 0.458 0.36
30/SEP/20 08:53 0.458 0.36
30/SEP/20 08:54 0.459 0.32
30/SEP/20 08:55 0.458 0.37
30/SEP/20 08:56 0.459 0.39
30/SEP/20 08:57 0.459 0.41
30/SEP/20 08:58 0.460 0.33
30/SEP/20 08:59 0.459 0.33
30/SEP/20 09:00 0.459 0.35
30/SEP/20 09:01 0.460 0.36
30/SEP/20 09:02 0.460 0.35
30/SEP/20 09:03 0.460 0.39
30/SEP/20 09:04 0.460 0.34
30/SEP/20 09:05 0.460 0.36
30/SEP/20 09:06 0.460 0.42
30/SEP/20 09:07 0.460 0.38
30/SEP/20 09:08 0.460 0.34
30/SEP/20 09:09 0.460 0.36
30/SEP/20 09:10 0.460 0.39
30/SEP/20 09:11 0.461 0.38
30/SEP/20 09:12 0.466 0.35
30/SEP/20 09:13 0.466 0.36
30/SEP/20 09:14 0.466 0.38
30/SEP/20 09:15 0.467 0.35
30/SEP/20 09:16 0.468 0.42
30/SEP/20 09:17 0.474 0.40
30/SEP/20 09:18 0.476 0.39
30/SEP/20 09:19 0.477 0.39
30/SEP/20 09:20 0.478 0.47
30/SEP/20 09:21 0.487 0.39
30/SEP/20 09:22 0.489 0.48
30/SEP/20 09:23 0.499 0.46
30/SEP/20 09:24 0.501 0.44
30/SEP/20 09:25 0.511 0.47
30/SEP/20 09:26 0.522 0.49
30/SEP/20 09:27 0.530 0.55
30/SEP/20 09:28 0.539 0.44
30/SEP/20 09:29 0.551 0.48
30/SEP/20 09:30 0.564 0.53
30/SEP/20 09:31 0.576 0.55
30/SEP/20 09:32 0.589 0.58
30/SEP/20 09:33 0.598 0.59
30/SEP/20 09:34 0.611 0.63
30/SEP/20 09:35 0.623 0.65
30/SEP/20 09:36 0.633 0.81
30/SEP/20 09:37 0.638 0.54
30/SEP/20 09:38 0.645 0.69
30/SEP/20 09:39 0.649 0.59
30/SEP/20 09:40 0.658 0.67
30/SEP/20 09:41 0.662 0.64
30/SEP/20 09:42 0.673 0.70
30/SEP/20 09:43 0.674 0.68
30/SEP/20 09:44 0.675 0.72
30/SEP/20 09:45 0.684 0.70
30/SEP/20 09:46 0.685 0.68
30/SEP/20 09:47 0.686 0.73
30/SEP/20 09:48 0.688 0.57
30/SEP/20 09:49 0.687 0.69
30/SEP/20 09:50 0.698 0.67
30/SEP/20 09:51 0.698 0.68
30/SEP/20 09:52 0.699 0.69
30/SEP/20 09:53 0.699 0.68
30/SEP/20 09:54 0.705 0.75
30/SEP/20 09:55 0.704 0.69
30/SEP/20 09:56 0.703 0.65
30/SEP/20 09:57 0.703 0.69
30/SEP/20 09:58 0.704 0.67
30/SEP/20 09:59 0.704 0.67
30/SEP/20 10:00 0.711 0.73
30/SEP/20 10:01 0.709 0.59
30/SEP/20 10:02 0.707 0.65
30/SEP/20 10:03 0.709 0.62
30/SEP/20 10:04 0.710 0.69
30/SEP/20 10:05 0.711 0.94
30/SEP/20 10:06 0.714 0.66
30/SEP/20 10:07 0.711 0.79
30/SEP/20 10:08 0.720 0.84
30/SEP/20 10:09 0.721 0.66
30/SEP/20 10:10 0.718 0.71
30/SEP/20 10:11 0.719 0.76
30/SEP/20 10:12 0.720 0.79
30/SEP/20 10:13 0.721 0.76
30/SEP/20 10:14 0.721 0.68
30/SEP/20 10:15 0.720 0.71
30/SEP/20 10:16 0.721 0.67
30/SEP/20 10:17 0.728 0.55
30/SEP/20 10:18 0.726 0.84
30/SEP/20 10:19 0.728 0.70
30/SEP/20 10:20 0.728 0.66
30/SEP/20 10:21 0.728 0.72
30/SEP/20 10:22 0.729 0.70
30/SEP/20 10:23 0.737 0.90
30/SEP/20 10:24 0.730 0.73
30/SEP/20 10:25 0.732 0.71
30/SEP/20 10:26 0.733 0.74
30/SEP/20 10:27 0.733 0.73
30/SEP/20 10:28 0.733 0.74
30/SEP/20 10:29 0.734 0.63
30/SEP/20 10:30 0.732 0.64
30/SEP/20 10:31 0.733 0.77
30/SEP/20 10:32 0.734 0.85
30/SEP/20 10:33 0.741 0.86
30/SEP/20 10:34 0.733 0.83
30/SEP/20 10:35 0.735 0.78
30/SEP/20 10:36 0.736 0.68
30/SEP/20 10:37 0.735 0.88
30/SEP/20 10:38 0.736 0.79
30/SEP/20 10:39 0.736 0.94
30/SEP/20 10:40 0.737 0.79
30/SEP/20 10:41 0.735 0.70
30/SEP/20 10:42 0.734 0.80
30/SEP/20 10:43 0.731 0.70
30/SEP/20 10:44 0.730 0.72
30/SEP/20 10:45 0.728 0.77
30/SEP/20 10:46 0.728 0.59
30/SEP/20 10:47 0.726 0.77
30/SEP/20 10:48 0.720 0.69
30/SEP/20 10:49 0.721 0.65
30/SEP/20 10:50 0.722 0.69
30/SEP/20 10:51 0.722 0.81
30/SEP/20 10:52 0.722 0.67
30/SEP/20 10:53 0.714 0.67
30/SEP/20 10:54 0.716 0.83
30/SEP/20 10:55 0.716 0.77
30/SEP/20 10:56 0.713 0.60
30/SEP/20 10:57 0.711 0.69
30/SEP/20 10:58 0.702 0.78
30/SEP/20 10:59 0.705 0.77
30/SEP/20 11:00 0.705 0.82
30/SEP/20 11:01 0.705 0.65
30/SEP/20 11:02 0.703 0.79
30/SEP/20 11:03 0.704 0.80
30/SEP/20 11:04 0.689 0.64
30/SEP/20 11:05 0.690 0.68
30/SEP/20 11:06 0.693 0.61
30/SEP/20 11:07 0.691 0.70
30/SEP/20 11:08 0.691 0.71
30/SEP/20 11:09 0.691 0.77
30/SEP/20 11:10 0.683 0.77
30/SEP/20 11:11 0.683 0.61
30/SEP/20 11:12 0.680 0.77
30/SEP/20 11:13 0.682 0.61
30/SEP/20 11:14 0.680 0.60
30/SEP/20 11:15 0.674 0.70
30/SEP/20 11:16 0.674 0.60
30/SEP/20 11:17 0.673 0.59
30/SEP/20 11:18 0.672 0.62
30/SEP/20 11:19 0.672 0.69
30/SEP/20 11:20 0.666 0.70
30/SEP/20 11:21 0.667 0.66
30/SEP/20 11:22 0.664 0.70
30/SEP/20 11:23 0.664 0.59
30/SEP/20 11:24 0.662 0.55
30/SEP/20 11:25 0.662 0.59
30/SEP/20 11:26 0.661 0.73
30/SEP/20 11:27 0.662 0.66
30/SEP/20 11:28 0.650 0.68
30/SEP/20 11:29 0.651 0.55
30/SEP/20 11:30 0.649 0.64
30/SEP/20 11:31 0.650 0.54
30/SEP/20 11:32 0.648 0.67
30/SEP/20 11:33 0.649 0.50
30/SEP/20 11:34 0.642 0.56
30/SEP/20 11:35 0.644 0.65
30/SEP/20 11:36 0.644 0.62
30/SEP/20 11:37 0.642 0.61
30/SEP/20 11:38 0.641 0.62
30/SEP/20 11:39 0.641 0.60
30/SEP/20 11:40 0.640 0.60
30/SEP/20 11:41 0.640 0.61
30/SEP/20 11:42 0.633 0.67
30/SEP/20 11:43 0.632 0.58
30/SEP/20 11:44 0.631 0.61
30/SEP/20 11:45 0.631 0.64
30/SEP/20 11:46 0.631 0.59
30/SEP/20 11:47 0.629 0.56
30/SEP/20 11:48 0.624 0.62
30/SEP/20 11:49 0.623 0.57
30/SEP/20 11:50 0.622 0.55
30/SEP/20 11:51 0.621 0.61
30/SEP/20 11:52 0.621 0.58
30/SEP/20 11:53 0.620 0.55
30/SEP/20 11:54 0.620 0.57
30/SEP/20 11:55 0.612 0.56
30/SEP/20 11:56 0.612 0.66
30/SEP/20 11:57 0.613 0.59
30/SEP/20 11:58 0.612 0.72
30/SEP/20 11:59 0.613 0.58
30/SEP/20 12:00 0.611 0.59
30/SEP/20 12:01 0.611 0.55
30/SEP/20 12:02 0.604 0.57
30/SEP/20 12:03 0.604 0.52
30/SEP/20 12:04 0.603 0.63
30/SEP/20 12:05 0.604 0.44
30/SEP/20 12:06 0.602 0.54
30/SEP/20 12:07 0.602 0.52
30/SEP/20 12:08 0.596 0.55
30/SEP/20 12:09 0.597 0.59
30/SEP/20 12:10 0.597 0.53
30/SEP/20 12:11 0.597 0.57
30/SEP/20 12:12 0.597 0.50
30/SEP/20 12:13 0.595 0.48
30/SEP/20 12:14 0.590 0.54
30/SEP/20 12:15 0.591 0.63
30/SEP/20 12:16 0.591 0.52
30/SEP/20 12:17 0.589 0.62
30/SEP/20 12:18 0.589 0.57
30/SEP/20 12:19 0.589 0.59
30/SEP/20 12:20 0.588 0.49
30/SEP/20 12:21 0.580 0.50
30/SEP/20 12:22 0.580 0.49
30/SEP/20 12:23 0.580 0.49
30/SEP/20 12:24 0.580 0.51
30/SEP/20 12:25 0.579 0.54
30/SEP/20 12:26 0.579 0.40
30/SEP/20 12:27 0.577 0.53
30/SEP/20 12:28 0.578 0.52
30/SEP/20 12:29 0.572 0.44
30/SEP/20 12:30 0.571 0.49
30/SEP/20 12:31 0.571 0.47
30/SEP/20 12:32 0.570 0.47
30/SEP/20 12:33 0.570 0.48
30/SEP/20 12:34 0.570 0.52
30/SEP/20 12:35 0.570 0.55
30/SEP/20 12:36 0.569 0.47
30/SEP/20 12:37 0.563 0.47
30/SEP/20 12:38 0.564 0.55
30/SEP/20 12:39 0.564 0.47
30/SEP/20 12:40 0.562 0.47
30/SEP/20 12:41 0.561 0.47
30/SEP/20 12:42 0.560 0.44
30/SEP/20 12:43 0.560 0.46
30/SEP/20 12:44 0.560 0.51
30/SEP/20 12:45 0.560 0.51
30/SEP/20 12:46 0.555 0.42
30/SEP/20 12:47 0.554 0.46
30/SEP/20 12:48 0.554 0.46
30/SEP/20 12:49 0.554 0.44
30/SEP/20 12:50 0.553 0.43
30/SEP/20 12:51 0.552 0.53
30/SEP/20 12:52 0.553 0.50
30/SEP/20 12:53 0.547 0.40
30/SEP/20 12:54 0.547 0.45
30/SEP/20 12:55 0.546 0.50
30/SEP/20 12:56 0.546 0.42
30/SEP/20 12:57 0.545 0.49
30/SEP/20 12:58 0.545 0.42
30/SEP/20 12:59 0.545 0.44
30/SEP/20 13:00 0.544 0.38
30/SEP/20 13:01 0.538 0.47
30/SEP/20 13:02 0.539 0.41
30/SEP/20 13:03 0.538 0.41
30/SEP/20 13:04 0.538 0.43
30/SEP/20 13:05 0.537 0.42
30/SEP/20 13:06 0.537 0.52
30/SEP/20 13:07 0.538 0.46
30/SEP/20 13:08 0.537 0.38
30/SEP/20 13:09 0.531 0.42
30/SEP/20 13:10 0.532 0.40
30/SEP/20 13:11 0.531 0.43
30/SEP/20 13:12 0.530 0.40
30/SEP/20 13:13 0.530 0.46
30/SEP/20 13:14 0.530 0.43
30/SEP/20 13:15 0.530 0.46
30/SEP/20 13:16 0.529 0.51
30/SEP/20 13:17 0.529 0.44
30/SEP/20 13:18 0.524 0.45
30/SEP/20 13:19 0.524 0.40
30/SEP/20 13:20 0.524 0.42
30/SEP/20 13:21 0.524 0.38
30/SEP/20 13:22 0.524 0.48
30/SEP/20 13:23 0.524 0.43
30/SEP/20 13:24 0.523 0.41
30/SEP/20 13:25 0.522 0.44
30/SEP/20 13:26 0.518 0.40
30/SEP/20 13:27 0.518 0.48
30/SEP/20 13:28 0.518 0.44
30/SEP/20 13:29 0.518 0.40
30/SEP/20 13:30 0.517 0.36
30/SEP/20 13:31 0.516 0.34
30/SEP/20 13:32 0.515 0.41
30/SEP/20 13:33 0.515 0.36
30/SEP/20 13:34 0.511 0.38
30/SEP/20 13:35 0.511 0.37
30/SEP/20 13:36 0.511 0.43
30/SEP/20 13:37 0.511 0.44
30/SEP/20 13:38 0.511 0.41
30/SEP/20 13:39 0.510 0.40
30/SEP/20 13:40 0.510 0.40
30/SEP/20 13:41 0.510 0.42
30/SEP/20 13:42 0.507 0.33
30/SEP/20 13:43 0.505 0.36
30/SEP/20 13:44 0.505 0.44
30/SEP/20 13:45 0.506 0.37
30/SEP/20 13:46 0.504 0.44
30/SEP/20 13:47 0.505 0.37
30/SEP/20 13:48 0.504 0.36
30/SEP/20 13:49 0.504 0.41
30/SEP/20 13:50 0.504 0.39
30/SEP/20 13:51 0.499 0.39
30/SEP/20 13:52 0.500 0.39
30/SEP/20 13:53 0.500 0.38
30/SEP/20 13:54 0.499 0.42
30/SEP/20 13:55 0.499 0.39
30/SEP/20 13:56 0.498 0.39
30/SEP/20 13:57 0.498 0.41
30/SEP/20 13:58 0.498 0.43
30/SEP/20 13:59 0.498 0.36
30/SEP/20 14:00 0.497 0.41
30/SEP/20 14:01 0.497 0.38
30/SEP/20 14:02 0.492 0.42
30/SEP/20 14:03 0.494 0.36
30/SEP/20 14:04 0.493 0.35
30/SEP/20 14:05 0.493 0.39
30/SEP/20 14:06 0.492 0.38
30/SEP/20 14:07 0.492 0.37
30/SEP/20 14:08 0.492 0.37
30/SEP/20 14:09 0.491 0.34
30/SEP/20 14:10 0.488 0.39
30/SEP/20 14:11 0.489 0.36
30/SEP/20 14:12 0.488 0.33
30/SEP/20 14:13 0.488 0.40
30/SEP/20 14:14 0.488 0.33
30/SEP/20 14:15 0.487 0.38
30/SEP/20 14:16 0.487 0.39
30/SEP/20 14:17 0.487 0.42
30/SEP/20 14:18 0.484 0.34
30/SEP/20 14:19 0.483 0.30
30/SEP/20 14:20 0.483 0.27
30/SEP/20 14:21 0.483 0.34
30/SEP/20 14:22 0.483 0.37
30/SEP/20 14:23 0.483 0.34
30/SEP/20 14:24 0.482 0.39
30/SEP/20 14:25 0.482 0.38
30/SEP/20 14:26 0.482 0.35
30/SEP/20 14:27 0.482 0.33
30/SEP/20 14:28 0.481 0.31
30/SEP/20 14:29 0.481 0.32
30/SEP/20 14:30 0.475 0.35
30/SEP/20 14:31 0.476 0.32
30/SEP/20 14:32 0.477 0.35
30/SEP/20 14:33 0.477 0.35
30/SEP/20 14:34 0.476 0.36
30/SEP/20 14:35 0.476 0.36
30/SEP/20 14:36 0.476 0.36
30/SEP/20 14:37 0.476 0.38
30/SEP/20 14:38 0.476 0.35
30/SEP/20 14:39 0.476 0.32
30/SEP/20 14:40 0.470 0.35
30/SEP/20 14:41 0.471 0.37
30/SEP/20 14:42 0.472 0.34
30/SEP/20 14:43 0.470 0.37
30/SEP/20 14:44 0.470 0.34
30/SEP/20 14:45 0.470 0.30
30/SEP/20 14:46 0.469 0.35
30/SEP/20 14:47 0.469 0.33
30/SEP/20 14:48 0.469 0.32
30/SEP/20 14:49 0.469 0.32
30/SEP/20 14:50 0.469 0.29
30/SEP/20 14:51 0.468 0.33
30/SEP/20 14:52 0.468 0.31
30/SEP/20 14:53 0.468 0.38
30/SEP/20 14:54 0.468 0.34
30/SEP/20 14:55 0.467 0.30
30/SEP/20 14:56 0.467 0.41
30/SEP/20 14:57 0.464 0.33
30/SEP/20 14:58 0.464 0.40
30/SEP/20 14:59 0.464 0.33
30/SEP/20 15:00 0.463 0.35
30/SEP/20 15:01 0.463 0.28
30/SEP/20 15:02 0.463 0.30
30/SEP/20 15:03 0.462 0.32
30/SEP/20 15:04 0.462 0.33
30/SEP/20 15:05 0.462 0.28
30/SEP/20 15:06 0.461 0.31
30/SEP/20 15:07 0.461 0.28
30/SEP/20 15:08 0.461 0.33
30/SEP/20 15:09 0.458 0.31
30/SEP/20 15:10 0.457 0.32
30/SEP/20 15:11 0.457 0.30
30/SEP/20 15:12 0.457 0.27
30/SEP/20 15:13 0.457 0.34
30/SEP/20 15:14 0.458 0.31
30/SEP/20 15:15 0.457 0.37
30/SEP/20 15:16 0.457 0.31
30/SEP/20 15:17 0.456 0.29
30/SEP/20 15:18 0.456 0.32
30/SEP/20 15:19 0.456 0.34
30/SEP/20 15:20 0.452 0.30
30/SEP/20 15:21 0.452 0.27
30/SEP/20 15:22 0.452 0.32
30/SEP/20 15:23 0.452 0.27
30/SEP/20 15:24 0.452 0.32
30/SEP/20 15:25 0.452 0.30
30/SEP/20 15:26 0.452 0.32
30/SEP/20 15:27 0.452 0.31
30/SEP/20 15:28 0.452 0.41
30/SEP/20 15:29 0.452 0.35
30/SEP/20 15:30 0.451 0.29
30/SEP/20 15:31 0.447 0.29
30/SEP/20 15:32 0.448 0.32
30/SEP/20 15:33 0.449 0.32
30/SEP/20 15:34 0.448 0.30
30/SEP/20 15:35 0.448 0.30
30/SEP/20 15:36 0.448 0.29
30/SEP/20 15:37 0.447 0.28
30/SEP/20 15:38 0.447 0.30
30/SEP/20 15:39 0.447 0.27
30/SEP/20 15:40 0.447 0.27
30/SEP/20 15:41 0.446 0.29
30/SEP/20 15:42 0.442 0.28
30/SEP/20 15:43 0.442 0.31
30/SEP/20 15:44 0.443 0.27
30/SEP/20 15:45 0.442 0.27
30/SEP/20 15:46 0.443 0.25
30/SEP/20 15:47 0.442 0.33
30/SEP/20 15:48 0.443 0.31
30/SEP/20 15:49 0.442 0.34
30/SEP/20 15:50 0.442 0.28
30/SEP/20 15:51 0.442 0.35
30/SEP/20 15:52 0.442 0.29
30/SEP/20 15:53 0.441 0.28
30/SEP/20 15:54 0.441 0.27
30/SEP/20 15:55 0.441 0.28
30/SEP/20 15:56 0.441 0.29
30/SEP/20 15:57 0.441 0.30
30/SEP/20 15:58 0.440 0.32
30/SEP/20 15:59 0.440 0.28
30/SEP/20 16:00 0.440 0.27
30/SEP/20 16:01 0.439 0.29
30/SEP/20 16:02 0.439 0.29
30/SEP/20 16:03 0.439 0.29
30/SEP/20 16:04 0.439 0.27
30/SEP/20 16:05 0.438 0.28
30/SEP/20 16:06 0.434 0.28
30/SEP/20 16:07 0.434 0.28
30/SEP/20 16:08 0.434 0.27
30/SEP/20 16:09 0.434 0.31
30/SEP/20 16:10 0.434 0.24
30/SEP/20 16:11 0.434 0.35
30/SEP/20 16:12 0.435 0.27
30/SEP/20 16:13 0.434 0.24
30/SEP/20 16:14 0.433 0.27
30/SEP/20 16:15 0.433 0.28
30/SEP/20 16:16 0.433 0.27
30/SEP/20 16:17 0.432 0.25
30/SEP/20 16:18 0.432 0.24
30/SEP/20 16:19 0.432 0.29
30/SEP/20 16:20 0.432 0.29
30/SEP/20 16:21 0.432 0.27
30/SEP/20 16:22 0.432 0.25
30/SEP/20 16:23 0.432 0.30
30/SEP/20 16:24 0.431 0.28
30/SEP/20 16:25 0.431 0.28
30/SEP/20 16:26 0.431 0.26
30/SEP/20 16:27 0.431 0.24
30/SEP/20 16:28 0.430 0.27
30/SEP/20 16:29 0.426 0.33
30/SEP/20 16:30 0.426 0.27
30/SEP/20 16:31 0.426 0.24
30/SEP/20 16:32 0.426 0.28
30/SEP/20 16:33 0.426 0.31
30/SEP/20 16:34 0.427 0.28
30/SEP/20 16:35 0.426 0.26
30/SEP/20 16:36 0.426 0.24
30/SEP/20 16:37 0.426 0.28
30/SEP/20 16:38 0.426 0.33
30/SEP/20 16:39 0.426 0.28
30/SEP/20 16:40 0.425 0.28
30/SEP/20 16:41 0.425 0.29
30/SEP/20 16:42 0.425 0.28
30/SEP/20 16:43 0.424 0.28
30/SEP/20 16:44 0.424 0.25
30/SEP/20 16:45 0.424 0.26
30/SEP/20 16:46 0.424 0.28
30/SEP/20 16:47 0.424 0.17
30/SEP/20 16:48 0.423 0.24
30/SEP/20 16:49 0.423 0.24
30/SEP/20 16:50 0.423 0.25
30/SEP/20 16:51 0.423 0.27
30/SEP/20 16:52 0.423 0.24
30/SEP/20 16:53 0.422 0.27
30/SEP/20 16:54 0.422 0.28
30/SEP/20 16:55 0.417 0.26
30/SEP/20 16:56 0.418 0.24
30/SEP/20 16:57 0.417 0.24
30/SEP/20 16:58 0.417 0.18
30/SEP/20 16:59 0.417 0.26
30/SEP/20 17:00 0.417 0.29
30/SEP/20 17:01 0.418 0.26
30/SEP/20 17:02 0.418 0.24
30/SEP/20 17:03 0.417 0.26
30/SEP/20 17:04 0.418 0.23
30/SEP/20 17:05 0.417 0.24
30/SEP/20 17:06 0.417 0.20
30/SEP/20 17:07 0.417 0.24
30/SEP/20 17:08 0.417 0.25
30/SEP/20 17:09 0.413 0.22
30/SEP/20 17:10 0.413 0.23
30/SEP/20 17:11 0.414 0.25
30/SEP/20 17:12 0.414 0.24
30/SEP/20 17:13 0.414 0.26
30/SEP/20 17:14 0.414 0.25
30/SEP/20 17:15 0.414 0.26
30/SEP/20 17:16 0.414 0.24
30/SEP/20 17:17 0.414 0.30
30/SEP/20 17:18 0.414 0.26
30/SEP/20 17:19 0.413 0.23
30/SEP/20 17:20 0.413 0.32
30/SEP/20 17:21 0.413 0.20
30/SEP/20 17:22 0.412 0.23
30/SEP/20 17:23 0.412 0.18
30/SEP/20 17:24 0.412 0.26
30/SEP/20 17:25 0.412 0.22
30/SEP/20 17:26 0.412 0.24
30/SEP/20 17:27 0.412 0.24
30/SEP/20 17:28 0.412 0.24
30/SEP/20 17:29 0.411 0.23
30/SEP/20 17:30 0.411 0.22
30/SEP/20 17:31 0.411 0.24
30/SEP/20 17:32 0.411 0.22
30/SEP/20 17:33 0.410 0.22
30/SEP/20 17:34 0.410 0.20
30/SEP/20 17:35 0.410 0.23
30/SEP/20 17:36 0.409 0.24
30/SEP/20 17:37 0.409 0.55
30/SEP/20 17:38 0.411 0.26
30/SEP/20 17:39 0.409 0.23
30/SEP/20 17:40 0.408 0.20
30/SEP/20 17:41 0.408 0.27
30/SEP/20 17:42 0.408 0.23
30/SEP/20 17:43 0.407 0.30
30/SEP/20 17:44 0.407 0.25
30/SEP/20 17:45 0.407 0.18
30/SEP/20 17:46 0.406 0.30
30/SEP/20 17:47 0.407 0.26
30/SEP/20 17:48 0.407 0.22
30/SEP/20 17:49 0.406 0.25
30/SEP/20 17:50 0.406 0.24
30/SEP/20 17:51 0.406 0.19
30/SEP/20 17:52 0.405 0.24
30/SEP/20 17:53 0.405 0.27
30/SEP/20 17:54 0.405 0.18
30/SEP/20 17:55 0.405 0.17
30/SEP/20 17:56 0.404 0.19
30/SEP/20 17:57 0.404 0.23
30/SEP/20 17:58 0.404 0.21
30/SEP/20 17:59 0.404 0.14
30/SEP/20 18:00 0.404 0.26
30/SEP/20 18:01 0.404 0.18
30/SEP/20 18:02 0.403 0.24
30/SEP/20 18:03 0.403 0.16
30/SEP/20 18:04 0.399 0.15
30/SEP/20 18:05 0.400 0.23
30/SEP/20 18:06 0.400 0.22
30/SEP/20 18:07 0.400 0.22
30/SEP/20 18:08 0.400 0.15
30/SEP/20 18:09 0.400 0.17
30/SEP/20 18:10 0.400 0.22
30/SEP/20 18:11 0.400 0.21
30/SEP/20 18:12 0.400 0.23
30/SEP/20 18:13 0.401 0.24
30/SEP/20 18:14 0.401 0.18
30/SEP/20 18:15 0.400 0.15
30/SEP/20 18:16 0.396 0.20
30/SEP/20 18:17 0.397 0.23
30/SEP/20 18:18 0.397 0.24
30/SEP/20 18:19 0.397 0.22
30/SEP/20 18:20 0.397 0.22
30/SEP/20 18:21 0.397 0.24
30/SEP/20 18:22 0.397 0.41
30/SEP/20 18:23 0.398 0.22
30/SEP/20 18:24 0.397 0.25
30/SEP/20 18:25 0.397 0.27
30/SEP/20 18:26 0.398 0.26
30/SEP/20 18:27 0.397 0.28
30/SEP/20 18:28 0.398 0.42
30/SEP/20 18:29 0.398 0.42
30/SEP/20 18:30 0.398 0.30
30/SEP/20 18:31 0.397 0.26
30/SEP/20 18:32 0.397 0.24
30/SEP/20 18:33 0.397 0.27
30/SEP/20 18:34 0.397 0.37
30/SEP/20 18:35 0.397 0.27
30/SEP/20 18:36 0.396 0.26
30/SEP/20 18:37 0.396 0.37
30/SEP/20 18:38 0.396 0.35
30/SEP/20 18:39 0.396 0.27
30/SEP/20 18:40 0.395 0.38
30/SEP/20 18:41 0.396 0.25
30/SEP/20 18:42 0.395 0.25
30/SEP/20 18:43 0.395 0.24
30/SEP/20 18:44 0.395 0.20
30/SEP/20 18:45 0.394 0.21
30/SEP/20 18:46 0.394 0.20
30/SEP/20 18:47 0.394 0.43
30/SEP/20 18:48 0.396 0.34
30/SEP/20 18:49 0.395 0.25
30/SEP/20 18:50 0.394 0.19
30/SEP/20 18:51 0.394 0.35
30/SEP/20 18:52 0.395 0.31
30/SEP/20 18:53 0.395 0.32
30/SEP/20 18:54 0.395 0.26
30/SEP/20 18:55 0.394 0.27
30/SEP/20 18:56 0.394 0.21
30/SEP/20 18:57 0.394 0.33
30/SEP/20 18:58 0.395 0.24
30/SEP/20 18:59 0.394 0.25
30/SEP/20 19:00 0.395 0.35
30/SEP/20 19:01 0.395 0.23
30/SEP/20 19:02 0.395 0.22
30/SEP/20 19:03 0.394 0.27
30/SEP/20 19:04 0.394 0.19
30/SEP/20 19:05 0.394 0.24
30/SEP/20 19:06 0.394 0.27
30/SEP/20 19:07 0.395 0.28
30/SEP/20 19:08 0.395 0.45
30/SEP/20 19:09 0.396 0.24
30/SEP/20 19:10 0.395 0.36
30/SEP/20 19:11 0.396 0.27
30/SEP/20 19:12 0.396 0.29
30/SEP/20 19:13 0.396 0.24
30/SEP/20 19:14 0.396 0.26
30/SEP/20 19:15 0.396 0.32
30/SEP/20 19:16 0.397 0.28
30/SEP/20 19:17 0.397 0.25
30/SEP/20 19:18 0.397 0.30
30/SEP/20 19:19 0.397 0.28
30/SEP/20 19:20 0.397 0.21
30/SEP/20 19:21 0.397 0.28
30/SEP/20 19:22 0.397 0.30
30/SEP/20 19:23 0.397 0.30
30/SEP/20 19:24 0.398 0.27
30/SEP/20 19:25 0.397 0.28
30/SEP/20 19:26 0.398 0.39
30/SEP/20 19:27 0.398 0.38
30/SEP/20 19:28 0.399 0.20
30/SEP/20 19:29 0.398 0.32
30/SEP/20 19:30 0.399 0.28
30/SEP/20 19:31 0.403 0.33
30/SEP/20 19:32 0.402 0.28
30/SEP/20 19:33 0.402 0.26
30/SEP/20 19:34 0.402 0.28
30/SEP/20 19:35 0.403 0.30
30/SEP/20 19:36 0.409 0.26
30/SEP/20 19:37 0.410 0.25
30/SEP/20 19:38 0.411 0.28
30/SEP/20 19:39 0.420 0.28
30/SEP/20 19:40 0.424 0.30
30/SEP/20 19:41 0.434 0.35
30/SEP/20 19:42 0.438 0.33
30/SEP/20 19:43 0.452 0.39
30/SEP/20 19:44 0.462 0.36
30/SEP/20 19:45 0.475 0.39
30/SEP/20 19:46 0.487 0.42
30/SEP/20 19:47 0.490 0.38
30/SEP/20 19:48 0.508 0.47
30/SEP/20 19:49 0.517 0.45
30/SEP/20 19:50 0.530 0.50
30/SEP/20 19:51 0.545 0.46
30/SEP/20 19:52 0.554 0.51
30/SEP/20 19:53 0.568 0.54
30/SEP/20 19:54 0.578 0.52
30/SEP/20 19:55 0.589 0.54
30/SEP/20 19:56 0.601 0.55
30/SEP/20 19:57 0.612 0.59
30/SEP/20 19:58 0.624 0.59
30/SEP/20 19:59 0.627 0.62
30/SEP/20 20:00 0.643 0.59
30/SEP/20 20:01 0.651 0.78
30/SEP/20 20:02 0.657 0.65
30/SEP/20 20:03 0.665 0.76
30/SEP/20 20:04 0.676 0.72
30/SEP/20 20:05 0.679 0.68
30/SEP/20 20:06 0.691 0.72
30/SEP/20 20:07 0.693 0.69
30/SEP/20 20:08 0.705 0.77
30/SEP/20 20:09 0.707 0.68
30/SEP/20 20:10 0.715 0.73
30/SEP/20 20:11 0.719 0.68
30/SEP/20 20:12 0.728 0.77
30/SEP/20 20:13 0.730 0.67
30/SEP/20 20:14 0.738 0.66
30/SEP/20 20:15 0.738 0.69
30/SEP/20 20:16 0.741 0.60
30/SEP/20 20:17 0.753 0.82
30/SEP/20 20:18 0.754 0.63
30/SEP/20 20:19 0.753 0.83
30/SEP/20 20:20 0.757 0.87
30/SEP/20 20:21 0.758 0.72
30/SEP/20 20:22 0.757 0.77
30/SEP/20 20:23 0.763 0.79
30/SEP/20 20:24 0.766 0.77
30/SEP/20 20:25 0.765 0.77
30/SEP/20 20:26 0.767 0.74
30/SEP/20 20:27 0.773 0.89
30/SEP/20 20:28 0.772 0.81
30/SEP/20 20:29 0.771 0.76
30/SEP/20 20:30 0.769 0.78
30/SEP/20 20:31 0.769 0.80
30/SEP/20 20:32 0.769 0.68
30/SEP/20 20:33 0.769 0.96
30/SEP/20 20:34 0.772 0.85
30/SEP/20 20:35 0.775 0.86
30/SEP/20 20:36 0.776 0.81
30/SEP/20 20:37 0.776 0.82
30/SEP/20 20:38 0.777 0.83
30/SEP/20 20:39 0.784 0.81
30/SEP/20 20:40 0.787 0.81
30/SEP/20 20:41 0.797 0.81
30/SEP/20 20:42 0.800 0.86
30/SEP/20 20:43 0.803 0.91
30/SEP/20 20:44 0.816 0.70
30/SEP/20 20:45 0.825 0.86
30/SEP/20 20:46 0.841 0.85
30/SEP/20 20:47 0.840 0.93
30/SEP/20 20:48 0.859 0.87
30/SEP/20 20:49 0.869 0.95
30/SEP/20 20:50 0.878 0.81
30/SEP/20 20:51 0.889 0.99
30/SEP/20 20:52 0.910 1.01
30/SEP/20 20:53 0.913 1.07
30/SEP/20 20:54 0.933 0.81
30/SEP/20 20:55 0.938 1.05
30/SEP/20 20:56 0.945 0.90
30/SEP/20 20:57 0.958 0.79
30/SEP/20 20:58 0.979 0.85
30/SEP/20 20:59 0.990 1.17
30/SEP/20 21:00 1.004 0.97
30/SEP/20 21:01 1.022 1.10
30/SEP/20 21:02 1.040 1.06
30/SEP/20 21:03 1.043 1.05
30/SEP/20 21:04 1.061 0.73
30/SEP/20 21:05 1.069 0.76
30/SEP/20 21:06 1.083 1.05
30/SEP/20 21:07 1.089 0.93
30/SEP/20 21:08 1.103 0.86
30/SEP/20 21:09 1.116 0.96
30/SEP/20 21:10 1.127 0.92
30/SEP/20 21:11 1.137 1.00
30/SEP/20 21:12 1.141 1.02
30/SEP/20 21:13 1.152 0.84
30/SEP/20 21:14 1.162 0.99
30/SEP/20 21:15 1.175 0.98
30/SEP/20 21:16 1.186 0.93
30/SEP/20 21:17 1.187 0.88
30/SEP/20 21:18 1.199 0.93
30/SEP/20 21:19 1.202 0.92
30/SEP/20 21:20 1.218 0.71
30/SEP/20 21:21 1.219 0.86
30/SEP/20 21:22 1.232 0.84
30/SEP/20 21:23 1.240 0.80
30/SEP/20 21:24 1.241 0.85
30/SEP/20 21:25 1.253 1.01
30/SEP/20 21:26 1.259 0.80
30/SEP/20 21:27 1.267 1.01
30/SEP/20 21:28 1.271 0.68
30/SEP/20 21:29 1.276 1.17
30/SEP/20 21:30 1.282 0.77
30/SEP/20 21:31 1.292 0.78
30/SEP/20 21:32 1.291 0.81
30/SEP/20 21:33 1.292 0.82
30/SEP/20 21:34 1.293 0.77
30/SEP/20 21:35 1.300 0.82
30/SEP/20 21:36 1.303 0.84
30/SEP/20 21:37 1.304 0.99
30/SEP/20 21:38 1.307 0.89
30/SEP/20 21:39 1.307 0.66
30/SEP/20 21:40 1.314 0.82
30/SEP/20 21:41 1.319 0.93
30/SEP/20 21:42 1.319 0.74
30/SEP/20 21:43 1.316 0.79
30/SEP/20 21:44 1.317 0.85
30/SEP/20 21:45 1.317 0.93
30/SEP/20 21:46 1.319 0.83
30/SEP/20 21:47 1.318 0.93
30/SEP/20 21:48 1.319 0.84
30/SEP/20 21:49 1.318 0.74
30/SEP/20 21:50 1.317 0.76
30/SEP/20 21:51 1.309 0.87
30/SEP/20 21:52 1.311 0.66
30/SEP/20 21:53 1.309 0.76
30/SEP/20 21:54 1.311 0.66
30/SEP/20 21:55 1.310 0.86
30/SEP/20 21:56 1.312 0.73
30/SEP/20 21:57 1.310 0.78
30/SEP/20 21:58 1.310 0.74
30/SEP/20 21:59 1.306 0.79
30/SEP/20 22:00 1.307 0.92
30/SEP/20 22:01 1.306 0.77
30/SEP/20 22:02 1.304 0.80
30/SEP/20 22:03 1.303 0.77
30/SEP/20 22:04 1.292 0.76
30/SEP/20 22:05 1.292 0.69
30/SEP/20 22:06 1.290 0.75
30/SEP/20 22:07 1.289 0.83
30/SEP/20 22:08 1.283 0.56
30/SEP/20 22:09 1.280 0.75
30/SEP/20 22:10 1.279 0.74
30/SEP/20 22:11 1.268 0.72
30/SEP/20 22:12 1.270 0.73
30/SEP/20 22:13 1.269 0.77
30/SEP/20 22:14 1.269 0.60
30/SEP/20 22:15 1.266 0.79
30/SEP/20 22:16 1.261 0.86
30/SEP/20 22:17 1.259 0.72
30/SEP/20 22:18 1.256 0.87
30/SEP/20 22:19 1.256 0.75
30/SEP/20 22:20 1.246 0.75
30/SEP/20 22:21 1.244 0.70
30/SEP/20 22:22 1.242 0.88
30/SEP/20 22:23 1.235 0.57
30/SEP/20 22:24 1.235 0.65
30/SEP/20 22:25 1.233 0.76
30/SEP/20 22:26 1.233 0.80
30/SEP/20 22:27 1.220 0.67
30/SEP/20 22:28 1.218 0.77
30/SEP/20 22:29 1.218 0.70
30/SEP/20 22:30 1.216 0.70
30/SEP/20 22:31 1.204 0.75
30/SEP/20 22:32 1.206 0.71
30/SEP/20 22:33 1.204 0.62
30/SEP/20 22:34 1.203 0.76
30/SEP/20 22:35 1.199 0.68
30/SEP/20 22:36 1.195 0.87
30/SEP/20 22:37 1.188 0.68
30/SEP/20 22:38 1.186 0.66
30/SEP/20 22:39 1.185 0.63
30/SEP/20 22:40 1.184 0.66
30/SEP/20 22:41 1.174 0.79
30/SEP/20 22:42 1.174 0.69
30/SEP/20 22:43 1.173 0.74
30/SEP/20 22:44 1.172 0.82
30/SEP/20 22:45 1.167 0.75
30/SEP/20 22:46 1.158 0.76
30/SEP/20 22:47 1.157 0.66
30/SEP/20 22:48 1.154 0.84
30/SEP/20 22:49 1.156 0.75
30/SEP/20 22:50 1.154 0.74
30/SEP/20 22:51 1.148 0.79
30/SEP/20 22:52 1.147 0.82
30/SEP/20 22:53 1.137 0.77
30/SEP/20 22:54 1.136 0.78
30/SEP/20 22:55 1.136 0.72
30/SEP/20 22:56 1.134 0.78
30/SEP/20 22:57 1.125 0.75
30/SEP/20 22:58 1.125 0.73
30/SEP/20 22:59 1.123 0.84
30/SEP/20 23:00 1.123 0.78
30/SEP/20 23:01 1.114 0.71
30/SEP/20 23:02 1.114 0.68
30/SEP/20 23:03 1.105 0.82
30/SEP/20 23:04 1.106 0.77
30/SEP/20 23:05 1.105 0.54
30/SEP/20 23:06 1.094 0.68
30/SEP/20 23:07 1.094 0.67
30/SEP/20 23:08 1.093 0.72
30/SEP/20 23:09 1.082 0.67
30/SEP/20 23:10 1.080 0.82
30/SEP/20 23:11 1.081 0.87
30/SEP/20 23:12 1.080 0.76
30/SEP/20 23:13 1.073 0.63
30/SEP/20 23:14 1.064 0.58
30/SEP/20 23:15 1.062 0.76
30/SEP/20 23:16 1.063 0.75
30/SEP/20 23:17 1.060 0.79
30/SEP/20 23:18 1.048 0.68
30/SEP/20 23:19 1.047 0.73
30/SEP/20 23:20 1.045 0.79
30/SEP/20 23:21 1.034 0.72
30/SEP/20 23:22 1.034 0.76
30/SEP/20 23:23 1.033 0.75
30/SEP/20 23:24 1.025 0.66
30/SEP/20 23:25 1.015 0.72
30/SEP/20 23:26 1.017 0.75
30/SEP/20 23:27 1.007 0.68
30/SEP/20 23:28 1.004 0.79
30/SEP/20 23:29 1.004 0.75
30/SEP/20 23:30 0.993 0.80
30/SEP/20 23:31 0.992 0.66
30/SEP/20 23:32 0.989 0.74
30/SEP/20 23:33 0.982 0.67
30/SEP/20 23:34 0.979 0.81
30/SEP/20 23:35 0.965 0.83
30/SEP/20 23:36 0.964 0.88
30/SEP/20 23:37 0.965 0.85
30/SEP/20 23:38 0.962 0.76
30/SEP/20 23:39 0.952 0.73
30/SEP/20 23:40 0.951 0.80
30/SEP/20 23:41 0.942 0.88
30/SEP/20 23:42 0.942 0.92
30/SEP/20 23:43 0.940 0.73
30/SEP/20 23:44 0.924 0.89
30/SEP/20 23:45 0.927 0.87
30/SEP/20 23:46 0.917 0.83
30/SEP/20 23:47 0.908 0.78
30/SEP/20 23:48 0.908 0.80
30/SEP/20 23:49 0.898 0.77
30/SEP/20 23:50 0.897 0.82
30/SEP/20 23:51 0.890 0.89
30/SEP/20 23:52 0.891 0.66
30/SEP/20 23:53 0.879 0.74
30/SEP/20 23:54 0.880 0.71
30/SEP/20 23:55 0.877 0.66
30/SEP/20 23:56 0.859 0.72
30/SEP/20 23:57 0.863 0.78
30/SEP/20 23:58 0.863 0.76
30/SEP/20 23:59 0.861 0.69
01/OCT/20 00:00 0.848 0.63
01/OCT/20 00:01 0.848 0.80
01/OCT/20 00:02 0.839 0.63
01/OCT/20 00:03 0.837 0.75
01/OCT/20 00:04 0.837 0.86
01/OCT/20 00:05 0.837 0.67
01/OCT/20 00:06 0.829 0.77
[truncated: 7,731 more rows]
