# Supplementary material for: A Low-Cost, Low-Power Water Velocity Sensor Utilizing Acoustic Doppler Measurement
Source: Sensors (Basel). 2022 Sep 30;22(19):7451. doi: 10.3390/s22197451 (PMC9572237; doi:10.3390/s22197451)
Supplement: Supplementary file 1 [file sensors-22-07451-s001.zip › supplementary_material/data/field_test/data/hach/hach_10.csv]

Insight For Windows: Version: 5.10.6
Date Time Level Vel. 1
(m) (m/s)
07/OCT/20 14:08 0.357 0.16
07/OCT/20 14:09 0.357 0.19
07/OCT/20 14:10 0.357 0.15
07/OCT/20 14:11 0.357 0.13
07/OCT/20 14:12 0.357 0.20
07/OCT/20 14:13 0.357 0.16
07/OCT/20 14:14 0.357 0.17
07/OCT/20 14:15 0.357 0.13
07/OCT/20 14:16 0.357 0.14
07/OCT/20 14:17 0.357 0.15
07/OCT/20 14:18 0.357 0.16
07/OCT/20 14:19 0.357 0.12
07/OCT/20 14:20 0.357 1.97
07/OCT/20 14:21 0.381 0.21
07/OCT/20 14:22 0.357 0.19
07/OCT/20 14:23 0.357 0.18
07/OCT/20 14:24 0.357 0.16
07/OCT/20 14:25 0.357 0.15
07/OCT/20 14:26 0.357 0.12
07/OCT/20 14:27 0.357 0.13
07/OCT/20 14:28 0.356 0.22
07/OCT/20 14:29 0.357 0.12
07/OCT/20 14:30 0.357 0.21
07/OCT/20 14:31 0.357 0.14
07/OCT/20 14:32 0.357 0.16
07/OCT/20 14:33 0.357 0.17
07/OCT/20 14:34 0.357 0.17
07/OCT/20 14:35 0.357 0.21
07/OCT/20 14:36 0.357 0.17
07/OCT/20 14:37 0.356 0.17
07/OCT/20 14:38 0.356 0.19
07/OCT/20 14:39 0.357 0.13
07/OCT/20 14:40 0.356 0.15
07/OCT/20 14:41 0.357 0.19
07/OCT/20 14:42 0.357 0.83
07/OCT/20 14:43 0.362 0.32
07/OCT/20 14:44 0.358 0.16
07/OCT/20 14:45 0.357 0.16
07/OCT/20 14:46 0.357 0.15
07/OCT/20 14:47 0.357 0.17
07/OCT/20 14:48 0.357 0.13
07/OCT/20 14:49 0.356 0.17
07/OCT/20 14:50 0.356 0.15
07/OCT/20 14:51 0.357 0.17
07/OCT/20 14:52 0.356 0.17
07/OCT/20 14:53 0.356 0.16
07/OCT/20 14:54 0.356 0.18
07/OCT/20 14:55 0.357 0.16
07/OCT/20 14:56 0.357 0.16
07/OCT/20 14:57 0.356 0.17
07/OCT/20 14:58 0.357 0.09
07/OCT/20 14:59 0.356 0.14
07/OCT/20 15:00 0.357 0.13
07/OCT/20 15:01 0.357 0.21
07/OCT/20 15:02 0.357 0.16
07/OCT/20 15:03 0.357 0.15
07/OCT/20 15:04 0.357 0.14
07/OCT/20 15:05 0.357 0.16
07/OCT/20 15:06 0.357 0.17
07/OCT/20 15:07 0.357 0.16
07/OCT/20 15:08 0.357 0.18
07/OCT/20 15:09 0.357 0.15
07/OCT/20 15:10 0.356 0.17
07/OCT/20 15:11 0.357 0.16
07/OCT/20 15:12 0.357 0.13
07/OCT/20 15:13 0.356 0.21
07/OCT/20 15:14 0.357 0.19
07/OCT/20 15:15 0.357 0.17
07/OCT/20 15:16 0.357 0.11
07/OCT/20 15:17 0.356 0.16
07/OCT/20 15:18 0.357 0.17
07/OCT/20 15:19 0.357 0.17
07/OCT/20 15:20 0.357 0.15
07/OCT/20 15:21 0.357 0.16
07/OCT/20 15:22 0.356 0.16
07/OCT/20 15:23 0.356 0.16
07/OCT/20 15:24 0.356 0.18
07/OCT/20 15:25 0.356 0.18
07/OCT/20 15:26 0.356 0.17
07/OCT/20 15:27 0.356 0.18
07/OCT/20 15:28 0.356 0.18
07/OCT/20 15:29 0.356 0.13
07/OCT/20 15:30 0.356 0.17
07/OCT/20 15:31 0.356 0.18
07/OCT/20 15:32 0.356 0.15
07/OCT/20 15:33 0.356 0.18
07/OCT/20 15:34 0.356 0.17
07/OCT/20 15:35 0.356 0.16
07/OCT/20 15:36 0.356 0.18
07/OCT/20 15:37 0.356 0.18
07/OCT/20 15:38 0.356 0.15
07/OCT/20 15:39 0.356 0.12
07/OCT/20 15:40 0.355 0.15
07/OCT/20 15:41 0.355 0.19
07/OCT/20 15:42 0.356 0.17
07/OCT/20 15:43 0.356 0.15
07/OCT/20 15:44 0.355 0.15
07/OCT/20 15:45 0.355 0.17
07/OCT/20 15:46 0.355 0.15
07/OCT/20 15:47 0.355 0.20
07/OCT/20 15:48 0.355 0.16
07/OCT/20 15:49 0.354 0.18
07/OCT/20 15:50 0.354 0.15
07/OCT/20 15:51 0.354 0.17
07/OCT/20 15:52 0.354 0.19
07/OCT/20 15:53 0.355 0.19
07/OCT/20 15:54 0.355 0.17
07/OCT/20 15:55 0.354 0.20
07/OCT/20 15:56 0.355 0.16
07/OCT/20 15:57 0.355 0.16
07/OCT/20 15:58 0.355 0.17
07/OCT/20 15:59 0.355 0.16
07/OCT/20 16:00 0.355 0.16
07/OCT/20 16:01 0.355 0.16
07/OCT/20 16:02 0.355 0.17
07/OCT/20 16:03 0.355 0.14
07/OCT/20 16:04 0.355 0.18
07/OCT/20 16:05 0.355 0.16
07/OCT/20 16:06 0.355 0.18
07/OCT/20 16:07 0.355 0.15
07/OCT/20 16:08 0.354 0.17
07/OCT/20 16:09 0.354 0.19
07/OCT/20 16:10 0.354 0.18
07/OCT/20 16:11 0.354 0.19
07/OCT/20 16:12 0.354 0.20
07/OCT/20 16:13 0.355 0.17
07/OCT/20 16:14 0.354 0.19
07/OCT/20 16:15 0.354 0.11
07/OCT/20 16:16 0.354 0.19
07/OCT/20 16:17 0.354 0.16
07/OCT/20 16:18 0.354 0.12
07/OCT/20 16:19 0.354 0.15
07/OCT/20 16:20 0.354 0.16
07/OCT/20 16:21 0.354 0.16
07/OCT/20 16:22 0.354 0.19
07/OCT/20 16:23 0.354 0.15
07/OCT/20 16:24 0.354 0.19
07/OCT/20 16:25 0.354 0.18
07/OCT/20 16:26 0.354 0.19
07/OCT/20 16:27 0.354 0.18
07/OCT/20 16:28 0.354 0.17
07/OCT/20 16:29 0.354 0.17
07/OCT/20 16:30 0.354 0.18
07/OCT/20 16:31 0.354 0.13
07/OCT/20 16:32 0.354 0.17
07/OCT/20 16:33 0.354 0.15
07/OCT/20 16:34 0.354 0.19
07/OCT/20 16:35 0.354 0.19
07/OCT/20 16:36 0.354 0.18
07/OCT/20 16:37 0.354 0.18
07/OCT/20 16:38 0.354 0.18
07/OCT/20 16:39 0.355 0.21
07/OCT/20 16:40 0.355 0.18
07/OCT/20 16:41 0.355 0.17
07/OCT/20 16:42 0.354 0.20
07/OCT/20 16:43 0.354 0.18
07/OCT/20 16:44 0.354 0.15
07/OCT/20 16:45 0.354 0.18
07/OCT/20 16:46 0.354 0.17
07/OCT/20 16:47 0.354 0.18
07/OCT/20 16:48 0.354 0.17
07/OCT/20 16:49 0.354 0.20
07/OCT/20 16:50 0.354 0.16
07/OCT/20 16:51 0.354 0.19
07/OCT/20 16:52 0.354 0.17
07/OCT/20 16:53 0.354 0.17
07/OCT/20 16:54 0.354 0.17
07/OCT/20 16:55 0.354 0.20
07/OCT/20 16:56 0.354 0.17
07/OCT/20 16:57 0.354 0.17
07/OCT/20 16:58 0.354 0.18
07/OCT/20 16:59 0.354 0.18
07/OCT/20 17:00 0.354 0.19
07/OCT/20 17:01 0.354 0.19
07/OCT/20 17:02 0.354 0.17
07/OCT/20 17:03 0.354 0.16
07/OCT/20 17:04 0.354 0.18
07/OCT/20 17:05 0.354 0.19
07/OCT/20 17:06 0.354 0.17
07/OCT/20 17:07 0.354 0.19
07/OCT/20 17:08 0.354 0.15
07/OCT/20 17:09 0.354 0.16
07/OCT/20 17:10 0.354 0.19
07/OCT/20 17:11 0.354 0.17
07/OCT/20 17:12 0.354 0.15
07/OCT/20 17:13 0.354 0.18
07/OCT/20 17:14 0.354 0.14
07/OCT/20 17:15 0.354 0.18
07/OCT/20 17:16 0.354 0.18
07/OCT/20 17:17 0.354 0.16
07/OCT/20 17:18 0.354 0.18
07/OCT/20 17:19 0.354 0.19
07/OCT/20 17:20 0.354 0.16
07/OCT/20 17:21 0.354 0.17
07/OCT/20 17:22 0.354 0.20
07/OCT/20 17:23 0.354 0.20
07/OCT/20 17:24 0.354 0.20
07/OCT/20 17:25 0.354 0.18
07/OCT/20 17:26 0.354 0.20
07/OCT/20 17:27 0.354 0.16
07/OCT/20 17:28 0.354 0.21
07/OCT/20 17:29 0.354 0.17
07/OCT/20 17:30 0.354 0.18
07/OCT/20 17:31 0.354 0.20
07/OCT/20 17:32 0.354 0.18
07/OCT/20 17:33 0.354 0.19
07/OCT/20 17:34 0.354 0.16
07/OCT/20 17:35 0.354 0.13
07/OCT/20 17:36 0.353 0.18
07/OCT/20 17:37 0.354 0.16
07/OCT/20 17:38 0.354 0.17
07/OCT/20 17:39 0.354 0.17
07/OCT/20 17:40 0.354 0.18
07/OCT/20 17:41 0.354 0.18
07/OCT/20 17:42 0.354 0.16
07/OCT/20 17:43 0.354 0.15
07/OCT/20 17:44 0.354 0.22
07/OCT/20 17:45 0.354 0.18
07/OCT/20 17:46 0.354 0.19
07/OCT/20 17:47 0.354 0.21
07/OCT/20 17:48 0.354 0.18
07/OCT/20 17:49 0.354 0.19
07/OCT/20 17:50 0.354 0.21
07/OCT/20 17:51 0.354 0.15
07/OCT/20 17:52 0.354 0.16
07/OCT/20 17:53 0.354 0.21
07/OCT/20 17:54 0.354 0.18
07/OCT/20 17:55 0.354 0.19
07/OCT/20 17:56 0.354 0.17
07/OCT/20 17:57 0.354 0.20
07/OCT/20 17:58 0.354 0.18
07/OCT/20 17:59 0.354 0.17
07/OCT/20 18:00 0.354 0.19
07/OCT/20 18:01 0.354 0.20
07/OCT/20 18:02 0.355 0.18
07/OCT/20 18:03 0.354 0.18
07/OCT/20 18:04 0.354 0.19
07/OCT/20 18:05 0.354 0.18
07/OCT/20 18:06 0.354 0.17
07/OCT/20 18:07 0.354 0.19
07/OCT/20 18:08 0.354 0.16
07/OCT/20 18:09 0.354 0.19
07/OCT/20 18:10 0.354 0.18
07/OCT/20 18:11 0.354 0.18
07/OCT/20 18:12 0.354 0.19
07/OCT/20 18:13 0.354 0.17
07/OCT/20 18:14 0.354 0.16
07/OCT/20 18:15 0.354 0.16
07/OCT/20 18:16 0.354 0.20
07/OCT/20 18:17 0.354 0.20
07/OCT/20 18:18 0.354 0.17
07/OCT/20 18:19 0.354 0.17
07/OCT/20 18:20 0.354 0.15
07/OCT/20 18:21 0.354 0.19
07/OCT/20 18:22 0.354 0.17
07/OCT/20 18:23 0.354 0.18
07/OCT/20 18:24 0.354 0.17
07/OCT/20 18:25 0.354 0.19
07/OCT/20 18:26 0.354 0.18
07/OCT/20 18:27 0.354 0.19
07/OCT/20 18:28 0.354 0.15
07/OCT/20 18:29 0.354 0.17
07/OCT/20 18:30 0.354 0.16
07/OCT/20 18:31 0.354 0.17
07/OCT/20 18:32 0.354 0.16
07/OCT/20 18:33 0.354 0.19
07/OCT/20 18:34 0.354 0.16
07/OCT/20 18:35 0.354 0.17
07/OCT/20 18:36 0.354 0.17
07/OCT/20 18:37 0.354 0.20
07/OCT/20 18:38 0.354 0.30
07/OCT/20 18:39 0.355 0.18
07/OCT/20 18:40 0.354 0.20
07/OCT/20 18:41 0.354 0.16
07/OCT/20 18:42 0.354 0.18
07/OCT/20 18:43 0.354 0.18
07/OCT/20 18:44 0.354 0.16
07/OCT/20 18:45 0.354 0.17
07/OCT/20 18:46 0.354 0.20
07/OCT/20 18:47 0.354 0.16
07/OCT/20 18:48 0.354 0.22
07/OCT/20 18:49 0.354 0.22
07/OCT/20 18:50 0.354 0.18
07/OCT/20 18:51 0.354 0.15
07/OCT/20 18:52 0.354 0.17
07/OCT/20 18:53 0.354 0.18
07/OCT/20 18:54 0.354 0.19
07/OCT/20 18:55 0.354 0.19
07/OCT/20 18:56 0.354 0.18
07/OCT/20 18:57 0.354 0.14
07/OCT/20 18:58 0.354 0.16
07/OCT/20 18:59 0.354 0.17
07/OCT/20 19:00 0.354 0.16
07/OCT/20 19:01 0.354 0.17
07/OCT/20 19:02 0.354 0.15
07/OCT/20 19:03 0.354 0.19
07/OCT/20 19:04 0.354 0.20
07/OCT/20 19:05 0.354 0.16
07/OCT/20 19:06 0.354 0.17
07/OCT/20 19:07 0.354 0.20
07/OCT/20 19:08 0.354 0.18
07/OCT/20 19:09 0.354 0.17
07/OCT/20 19:10 0.354 0.20
07/OCT/20 19:11 0.354 0.12
07/OCT/20 19:12 0.354 0.19
07/OCT/20 19:13 0.354 0.19
07/OCT/20 19:14 0.354 0.18
07/OCT/20 19:15 0.354 0.15
07/OCT/20 19:16 0.354 0.19
07/OCT/20 19:17 0.354 0.20
07/OCT/20 19:18 0.354 0.21
07/OCT/20 19:19 0.354 0.18
07/OCT/20 19:20 0.354 0.13
07/OCT/20 19:21 0.354 0.15
07/OCT/20 19:22 0.354 0.16
07/OCT/20 19:23 0.355 0.18
07/OCT/20 19:24 0.354 0.17
07/OCT/20 19:25 0.355 0.19
07/OCT/20 19:26 0.354 0.15
07/OCT/20 19:27 0.354 0.19
07/OCT/20 19:28 0.354 0.19
07/OCT/20 19:29 0.355 0.15
07/OCT/20 19:30 0.355 0.17
07/OCT/20 19:31 0.355 0.17
07/OCT/20 19:32 0.355 0.17
07/OCT/20 19:33 0.355 0.20
07/OCT/20 19:34 0.356 0.20
07/OCT/20 19:35 0.356 0.18
07/OCT/20 19:36 0.356 0.17
07/OCT/20 19:37 0.356 0.18
07/OCT/20 19:38 0.356 0.20
07/OCT/20 19:39 0.356 0.11
07/OCT/20 19:40 0.356 0.16
07/OCT/20 19:41 0.356 0.15
07/OCT/20 19:42 0.356 0.20
07/OCT/20 19:43 0.357 0.18
07/OCT/20 19:44 0.357 0.18
07/OCT/20 19:45 0.357 0.18
07/OCT/20 19:46 0.356 0.17
07/OCT/20 19:47 0.356 0.19
07/OCT/20 19:48 0.357 0.16
07/OCT/20 19:49 0.356 0.16
07/OCT/20 19:50 0.356 0.19
07/OCT/20 19:51 0.357 0.18
07/OCT/20 19:52 0.357 0.20
07/OCT/20 19:53 0.357 0.18
07/OCT/20 19:54 0.357 0.20
07/OCT/20 19:55 0.357 0.17
07/OCT/20 19:56 0.357 0.19
07/OCT/20 19:57 0.357 0.21
07/OCT/20 19:58 0.357 0.18
07/OCT/20 19:59 0.357 0.17
07/OCT/20 20:00 0.357 0.15
07/OCT/20 20:01 0.356 0.12
07/OCT/20 20:02 0.356 0.19
07/OCT/20 20:03 0.357 0.17
07/OCT/20 20:04 0.357 0.18
07/OCT/20 20:05 0.357 0.18
07/OCT/20 20:06 0.356 0.20
07/OCT/20 20:07 0.357 0.20
07/OCT/20 20:08 0.357 0.18
07/OCT/20 20:09 0.357 0.19
07/OCT/20 20:10 0.357 0.20
07/OCT/20 20:11 0.357 0.20
07/OCT/20 20:12 0.357 0.19
07/OCT/20 20:13 0.357 0.20
07/OCT/20 20:14 0.357 0.19
07/OCT/20 20:15 0.357 0.20
07/OCT/20 20:16 0.357 0.23
07/OCT/20 20:17 0.358 0.17
07/OCT/20 20:18 0.357 0.19
07/OCT/20 20:19 0.358 0.19
07/OCT/20 20:20 0.358 0.20
07/OCT/20 20:21 0.358 0.22
07/OCT/20 20:22 0.359 0.20
07/OCT/20 20:23 0.359 0.17
07/OCT/20 20:24 0.359 0.20
07/OCT/20 20:25 0.359 0.20
07/OCT/20 20:26 0.359 0.18
07/OCT/20 20:27 0.359 0.16
07/OCT/20 20:28 0.359 0.18
07/OCT/20 20:29 0.359 0.19
07/OCT/20 20:30 0.359 0.24
07/OCT/20 20:31 0.359 0.19
07/OCT/20 20:32 0.359 0.21
07/OCT/20 20:33 0.359 0.22
07/OCT/20 20:34 0.359 0.21
07/OCT/20 20:35 0.359 0.17
07/OCT/20 20:36 0.359 0.20
07/OCT/20 20:37 0.359 0.20
07/OCT/20 20:38 0.359 0.17
07/OCT/20 20:39 0.359 0.11
07/OCT/20 20:40 0.359 0.21
07/OCT/20 20:41 0.359 0.19
07/OCT/20 20:42 0.360 0.19
07/OCT/20 20:43 0.360 0.17
07/OCT/20 20:44 0.360 0.20
07/OCT/20 20:45 0.360 0.20
07/OCT/20 20:46 0.360 0.17
07/OCT/20 20:47 0.359 0.22
07/OCT/20 20:48 0.360 0.18
07/OCT/20 20:49 0.360 0.21
07/OCT/20 20:50 0.360 0.21
07/OCT/20 20:51 0.361 0.20
07/OCT/20 20:52 0.361 0.20
07/OCT/20 20:53 0.361 0.18
07/OCT/20 20:54 0.361 0.16
07/OCT/20 20:55 0.361 0.22
07/OCT/20 20:56 0.361 0.17
07/OCT/20 20:57 0.361 0.19
07/OCT/20 20:58 0.361 0.22
07/OCT/20 20:59 0.362 0.21
07/OCT/20 21:00 0.362 0.20
07/OCT/20 21:01 0.362 0.15
07/OCT/20 21:02 0.362 0.18
07/OCT/20 21:03 0.362 0.19
07/OCT/20 21:04 0.362 0.17
07/OCT/20 21:05 0.362 0.19
07/OCT/20 21:06 0.362 0.20
07/OCT/20 21:07 0.362 0.21
07/OCT/20 21:08 0.363 0.19
07/OCT/20 21:09 0.363 0.21
07/OCT/20 21:10 0.363 0.18
07/OCT/20 21:11 0.363 0.17
07/OCT/20 21:12 0.363 0.20
07/OCT/20 21:13 0.364 0.17
07/OCT/20 21:14 0.364 0.20
07/OCT/20 21:15 0.364 0.19
07/OCT/20 21:16 0.364 0.21
07/OCT/20 21:17 0.365 0.17
07/OCT/20 21:18 0.365 0.19
07/OCT/20 21:19 0.365 0.19
07/OCT/20 21:20 0.366 0.21
07/OCT/20 21:21 0.366 0.20
07/OCT/20 21:22 0.366 0.24
07/OCT/20 21:23 0.367 0.22
07/OCT/20 21:24 0.367 0.19
07/OCT/20 21:25 0.367 0.21
07/OCT/20 21:26 0.371 0.18
07/OCT/20 21:27 0.371 0.21
07/OCT/20 21:28 0.371 0.20
07/OCT/20 21:29 0.371 0.21
07/OCT/20 21:30 0.372 0.25
07/OCT/20 21:31 0.372 0.24
07/OCT/20 21:32 0.372 0.18
07/OCT/20 21:33 0.371 0.36
07/OCT/20 21:34 0.373 0.34
07/OCT/20 21:35 0.373 0.22
07/OCT/20 21:36 0.372 0.29
07/OCT/20 21:37 0.373 0.23
07/OCT/20 21:38 0.373 0.22
07/OCT/20 21:39 0.373 0.29
07/OCT/20 21:40 0.377 0.22
07/OCT/20 21:41 0.377 0.28
07/OCT/20 21:42 0.378 0.26
07/OCT/20 21:43 0.378 0.24
07/OCT/20 21:44 0.377 0.26
07/OCT/20 21:45 0.378 0.34
07/OCT/20 21:46 0.378 0.36
07/OCT/20 21:47 0.379 0.25
07/OCT/20 21:48 0.378 0.23
07/OCT/20 21:49 0.378 0.23
07/OCT/20 21:50 0.378 0.25
07/OCT/20 21:51 0.378 0.22
07/OCT/20 21:52 0.379 0.23
07/OCT/20 21:53 0.379 0.25
07/OCT/20 21:54 0.379 0.14
07/OCT/20 21:55 0.383 0.14
07/OCT/20 21:56 0.383 0.22
07/OCT/20 21:57 0.383 1.75
07/OCT/20 21:58 0.402 0.25
07/OCT/20 21:59 0.383 0.25
07/OCT/20 22:00 0.384 0.24
07/OCT/20 22:01 0.384 0.26
07/OCT/20 22:02 0.384 0.23
07/OCT/20 22:03 0.384 0.26
07/OCT/20 22:04 0.385 0.28
07/OCT/20 22:05 0.385 0.26
07/OCT/20 22:06 0.390 0.26
07/OCT/20 22:07 0.389 0.24
07/OCT/20 22:08 0.389 0.25
07/OCT/20 22:09 0.389 0.18
07/OCT/20 22:10 0.388 0.26
07/OCT/20 22:11 0.389 0.27
07/OCT/20 22:12 0.389 0.28
07/OCT/20 22:13 0.389 0.24
07/OCT/20 22:14 0.389 0.21
07/OCT/20 22:15 0.394 0.20
07/OCT/20 22:16 0.393 0.29
07/OCT/20 22:17 0.393 0.23
07/OCT/20 22:18 0.393 0.25
07/OCT/20 22:19 0.393 0.24
07/OCT/20 22:20 0.393 0.24
07/OCT/20 22:21 0.393 0.27
07/OCT/20 22:22 0.394 0.24
07/OCT/20 22:23 0.394 0.19
07/OCT/20 22:24 0.394 0.23
07/OCT/20 22:25 0.398 0.26
07/OCT/20 22:26 0.398 0.26
07/OCT/20 22:27 0.398 0.27
07/OCT/20 22:28 0.399 0.25
07/OCT/20 22:29 0.399 0.26
07/OCT/20 22:30 0.399 0.26
07/OCT/20 22:31 0.399 0.27
07/OCT/20 22:32 0.400 0.29
07/OCT/20 22:33 0.400 0.25
07/OCT/20 22:34 0.404 0.27
07/OCT/20 22:35 0.406 0.26
07/OCT/20 22:36 0.406 0.24
07/OCT/20 22:37 0.406 0.28
07/OCT/20 22:38 0.407 0.32
07/OCT/20 22:39 0.408 0.28
07/OCT/20 22:40 0.416 0.30
07/OCT/20 22:41 0.417 0.31
07/OCT/20 22:42 0.417 0.29
07/OCT/20 22:43 0.418 0.29
07/OCT/20 22:44 0.426 0.32
07/OCT/20 22:45 0.426 0.35
07/OCT/20 22:46 0.427 0.35
07/OCT/20 22:47 0.428 0.36
07/OCT/20 22:48 0.438 0.37
07/OCT/20 22:49 0.440 0.47
07/OCT/20 22:50 0.441 0.33
07/OCT/20 22:51 0.442 0.36
07/OCT/20 22:52 0.449 0.34
07/OCT/20 22:53 0.450 0.33
07/OCT/20 22:54 0.452 0.39
07/OCT/20 22:55 0.454 0.38
07/OCT/20 22:56 0.461 0.37
07/OCT/20 22:57 0.462 0.35
07/OCT/20 22:58 0.463 0.41
07/OCT/20 22:59 0.464 0.38
07/OCT/20 23:00 0.471 0.41
07/OCT/20 23:01 0.471 0.37
07/OCT/20 23:02 0.472 0.41
07/OCT/20 23:03 0.473 0.40
07/OCT/20 23:04 0.474 0.38
07/OCT/20 23:05 0.479 0.44
07/OCT/20 23:06 0.480 0.38
07/OCT/20 23:07 0.481 0.40
07/OCT/20 23:08 0.482 0.48
07/OCT/20 23:09 0.483 0.44
07/OCT/20 23:10 0.484 0.46
07/OCT/20 23:11 0.484 0.46
07/OCT/20 23:12 0.490 0.46
07/OCT/20 23:13 0.492 0.41
07/OCT/20 23:14 0.493 0.49
07/OCT/20 23:15 0.494 0.44
07/OCT/20 23:16 0.494 0.51
07/OCT/20 23:17 0.495 0.42
07/OCT/20 23:18 0.495 0.47
07/OCT/20 23:19 0.501 0.43
07/OCT/20 23:20 0.502 0.49
07/OCT/20 23:21 0.504 0.38
07/OCT/20 23:22 0.504 0.42
07/OCT/20 23:23 0.505 0.48
07/OCT/20 23:24 0.514 0.44
07/OCT/20 23:25 0.514 0.47
07/OCT/20 23:26 0.515 0.47
07/OCT/20 23:27 0.516 0.44
07/OCT/20 23:28 0.516 0.40
07/OCT/20 23:29 0.522 0.47
07/OCT/20 23:30 0.524 0.38
07/OCT/20 23:31 0.524 0.48
07/OCT/20 23:32 0.526 0.42
07/OCT/20 23:33 0.525 0.39
07/OCT/20 23:34 0.525 0.47
07/OCT/20 23:35 0.526 0.43
07/OCT/20 23:36 0.526 0.45
07/OCT/20 23:37 0.526 0.44
07/OCT/20 23:38 0.527 0.42
07/OCT/20 23:39 0.527 0.43
07/OCT/20 23:40 0.527 0.44
07/OCT/20 23:41 0.528 0.46
07/OCT/20 23:42 0.528 0.43
07/OCT/20 23:43 0.528 0.42
07/OCT/20 23:44 0.533 0.49
07/OCT/20 23:45 0.534 0.51
07/OCT/20 23:46 0.535 0.48
07/OCT/20 23:47 0.536 0.48
07/OCT/20 23:48 0.549 0.43
07/OCT/20 23:49 0.552 0.44
07/OCT/20 23:50 0.564 0.50
07/OCT/20 23:51 0.578 0.55
07/OCT/20 23:52 0.589 0.56
07/OCT/20 23:53 0.604 0.66
07/OCT/20 23:54 0.618 0.58
07/OCT/20 23:55 0.633 0.67
07/OCT/20 23:56 0.645 0.77
07/OCT/20 23:57 0.659 0.74
07/OCT/20 23:58 0.673 0.82
07/OCT/20 23:59 0.676 0.68
08/OCT/20 00:00 0.685 0.69
08/OCT/20 00:01 0.688 0.58
08/OCT/20 00:02 0.689 0.65
08/OCT/20 00:03 0.702 0.72
08/OCT/20 00:04 0.703 0.72
08/OCT/20 00:05 0.705 0.75
08/OCT/20 00:06 0.719 0.77
08/OCT/20 00:07 0.718 0.79
08/OCT/20 00:08 0.719 0.61
08/OCT/20 00:09 0.718 0.65
08/OCT/20 00:10 0.725 0.79
08/OCT/20 00:11 0.726 0.66
08/OCT/20 00:12 0.725 0.75
08/OCT/20 00:13 0.728 0.83
08/OCT/20 00:14 0.734 0.66
08/OCT/20 00:15 0.733 0.77
08/OCT/20 00:16 0.733 0.92
08/OCT/20 00:17 0.735 0.71
08/OCT/20 00:18 0.734 0.66
08/OCT/20 00:19 0.741 0.75
08/OCT/20 00:20 0.741 0.77
08/OCT/20 00:21 0.742 0.65
08/OCT/20 00:22 0.741 0.68
08/OCT/20 00:23 0.742 0.79
08/OCT/20 00:24 0.753 0.75
08/OCT/20 00:25 0.752 0.73
08/OCT/20 00:26 0.752 0.87
08/OCT/20 00:27 0.754 0.85
08/OCT/20 00:28 0.754 0.80
08/OCT/20 00:29 0.754 0.67
08/OCT/20 00:30 0.753 0.65
08/OCT/20 00:31 0.759 0.82
08/OCT/20 00:32 0.752 0.80
08/OCT/20 00:33 0.753 0.72
08/OCT/20 00:34 0.754 0.68
08/OCT/20 00:35 0.754 0.76
08/OCT/20 00:36 0.755 0.74
08/OCT/20 00:37 0.755 0.73
08/OCT/20 00:38 0.755 0.81
08/OCT/20 00:39 0.756 0.78
08/OCT/20 00:40 0.756 0.78
08/OCT/20 00:41 0.756 0.78
08/OCT/20 00:42 0.756 0.63
08/OCT/20 00:43 0.759 0.87
08/OCT/20 00:44 0.763 0.69
08/OCT/20 00:45 0.763 0.71
08/OCT/20 00:46 0.771 0.79
08/OCT/20 00:47 0.773 0.68
08/OCT/20 00:48 0.774 0.89
08/OCT/20 00:49 0.793 0.77
08/OCT/20 00:50 0.790 0.75
08/OCT/20 00:51 0.791 0.80
08/OCT/20 00:52 0.802 0.80
08/OCT/20 00:53 0.805 0.72
08/OCT/20 00:54 0.806 0.89
08/OCT/20 00:55 0.820 0.79
08/OCT/20 00:56 0.823 0.77
08/OCT/20 00:57 0.838 0.75
08/OCT/20 00:58 0.837 0.69
08/OCT/20 00:59 0.839 0.71
08/OCT/20 01:00 0.840 0.78
08/OCT/20 01:01 0.858 0.89
08/OCT/20 01:02 0.861 0.84
08/OCT/20 01:03 0.875 0.85
08/OCT/20 01:04 0.893 0.88
08/OCT/20 01:05 0.890 0.85
08/OCT/20 01:06 0.890 1.05
08/OCT/20 01:07 0.894 0.96
08/OCT/20 01:08 0.903 0.94
08/OCT/20 01:09 0.902 0.99
08/OCT/20 01:10 0.903 0.95
08/OCT/20 01:11 0.911 0.93
08/OCT/20 01:12 0.913 1.02
08/OCT/20 01:13 0.914 0.88
08/OCT/20 01:14 0.913 0.81
08/OCT/20 01:15 0.921 0.83
08/OCT/20 01:16 0.923 0.94
08/OCT/20 01:17 0.926 0.94
08/OCT/20 01:18 0.928 0.87
08/OCT/20 01:19 0.928 0.94
08/OCT/20 01:20 0.942 0.90
08/OCT/20 01:21 0.942 1.01
08/OCT/20 01:22 0.956 0.84
08/OCT/20 01:23 0.941 0.86
08/OCT/20 01:24 0.954 0.81
08/OCT/20 01:25 0.952 0.87
08/OCT/20 01:26 0.955 0.83
08/OCT/20 01:27 0.964 0.88
08/OCT/20 01:28 0.965 0.83
08/OCT/20 01:29 0.978 0.68
08/OCT/20 01:30 0.979 0.73
08/OCT/20 01:31 0.979 0.84
08/OCT/20 01:32 0.989 0.72
08/OCT/20 01:33 0.988 0.88
08/OCT/20 01:34 0.999 0.86
08/OCT/20 01:35 1.012 0.98
08/OCT/20 01:36 1.016 0.75
08/OCT/20 01:37 1.014 1.04
08/OCT/20 01:38 1.020 0.90
08/OCT/20 01:39 1.028 0.85
08/OCT/20 01:40 1.026 0.73
08/OCT/20 01:41 1.037 0.90
08/OCT/20 01:42 1.039 0.89
08/OCT/20 01:43 1.041 0.85
08/OCT/20 01:44 1.041 0.88
08/OCT/20 01:45 1.042 0.86
08/OCT/20 01:46 1.050 0.89
08/OCT/20 01:47 1.051 0.90
08/OCT/20 01:48 1.052 0.81
08/OCT/20 01:49 1.063 0.97
08/OCT/20 01:50 1.063 0.65
08/OCT/20 01:51 1.060 0.81
08/OCT/20 01:52 1.061 0.90
08/OCT/20 01:53 1.062 0.71
08/OCT/20 01:54 1.060 0.87
08/OCT/20 01:55 1.070 0.85
08/OCT/20 01:56 1.068 0.76
08/OCT/20 01:57 1.078 1.08
08/OCT/20 01:58 1.081 0.88
08/OCT/20 01:59 1.076 0.93
08/OCT/20 02:00 1.075 0.75
08/OCT/20 02:01 1.074 1.04
08/OCT/20 02:02 1.078 0.96
08/OCT/20 02:03 1.084 0.88
08/OCT/20 02:04 1.080 0.79
08/OCT/20 02:05 1.077 0.70
08/OCT/20 02:06 1.074 0.73
08/OCT/20 02:07 1.060 0.85
08/OCT/20 02:08 1.064 0.90
08/OCT/20 02:09 1.066 0.67
08/OCT/20 02:10 1.064 0.68
08/OCT/20 02:11 1.065 0.89
08/OCT/20 02:12 1.067 0.80
08/OCT/20 02:13 1.061 0.81
08/OCT/20 02:14 1.063 0.86
08/OCT/20 02:15 1.056 0.82
08/OCT/20 02:16 1.058 0.74
08/OCT/20 02:17 1.056 0.94
08/OCT/20 02:18 1.058 0.68
08/OCT/20 02:19 1.054 0.88
08/OCT/20 02:20 1.048 0.83
08/OCT/20 02:21 1.047 0.68
08/OCT/20 02:22 1.046 0.90
08/OCT/20 02:23 1.047 0.73
08/OCT/20 02:24 1.032 0.69
08/OCT/20 02:25 1.033 0.84
08/OCT/20 02:26 1.034 0.72
08/OCT/20 02:27 1.032 0.84
08/OCT/20 02:28 1.029 0.75
08/OCT/20 02:29 1.028 0.80
08/OCT/20 02:30 1.026 0.79
08/OCT/20 02:31 1.025 0.90
08/OCT/20 02:32 1.019 0.82
08/OCT/20 02:33 1.019 0.89
08/OCT/20 02:34 1.019 0.84
08/OCT/20 02:35 1.009 0.78
08/OCT/20 02:36 1.008 0.83
08/OCT/20 02:37 1.007 0.80
08/OCT/20 02:38 1.006 0.87
08/OCT/20 02:39 0.997 0.74
08/OCT/20 02:40 0.995 0.74
08/OCT/20 02:41 0.996 0.83
08/OCT/20 02:42 0.997 0.79
08/OCT/20 02:43 0.997 0.90
08/OCT/20 02:44 0.986 0.71
08/OCT/20 02:45 0.983 0.73
08/OCT/20 02:46 0.982 0.72
08/OCT/20 02:47 0.973 0.86
08/OCT/20 02:48 0.973 0.76
08/OCT/20 02:49 0.971 0.66
08/OCT/20 02:50 0.970 0.99
08/OCT/20 02:51 0.973 0.86
08/OCT/20 02:52 0.963 0.83
08/OCT/20 02:53 0.960 0.79
08/OCT/20 02:54 0.958 0.87
08/OCT/20 02:55 0.950 0.68
08/OCT/20 02:56 0.946 0.73
08/OCT/20 02:57 0.945 0.81
08/OCT/20 02:58 0.931 0.81
08/OCT/20 02:59 0.933 0.70
08/OCT/20 03:00 0.932 0.80
08/OCT/20 03:01 0.932 0.72
08/OCT/20 03:02 0.921 0.79
08/OCT/20 03:03 0.921 0.76
08/OCT/20 03:04 0.910 0.89
08/OCT/20 03:05 0.911 0.81
08/OCT/20 03:06 0.909 0.74
08/OCT/20 03:07 0.899 0.59
08/OCT/20 03:08 0.898 0.91
08/OCT/20 03:09 0.893 0.70
08/OCT/20 03:10 0.890 0.71
08/OCT/20 03:11 0.889 0.77
08/OCT/20 03:12 0.879 0.80
08/OCT/20 03:13 0.871 0.77
08/OCT/20 03:14 0.870 0.70
08/OCT/20 03:15 0.868 0.62
08/OCT/20 03:16 0.866 0.65
08/OCT/20 03:17 0.852 0.67
08/OCT/20 03:18 0.849 0.69
08/OCT/20 03:19 0.841 0.72
08/OCT/20 03:20 0.841 0.67
08/OCT/20 03:21 0.838 0.73
08/OCT/20 03:22 0.827 0.87
08/OCT/20 03:23 0.830 0.76
08/OCT/20 03:24 0.827 0.66
08/OCT/20 03:25 0.814 0.74
08/OCT/20 03:26 0.814 0.92
08/OCT/20 03:27 0.815 0.66
08/OCT/20 03:28 0.811 0.66
08/OCT/20 03:29 0.798 0.73
08/OCT/20 03:30 0.796 0.70
08/OCT/20 03:31 0.796 0.73
08/OCT/20 03:32 0.794 0.80
08/OCT/20 03:33 0.786 0.82
08/OCT/20 03:34 0.785 0.66
08/OCT/20 03:35 0.775 0.73
08/OCT/20 03:36 0.778 0.71
08/OCT/20 03:37 0.777 0.71
08/OCT/20 03:38 0.777 0.73
08/OCT/20 03:39 0.771 0.81
08/OCT/20 03:40 0.770 0.73
08/OCT/20 03:41 0.761 0.68
08/OCT/20 03:42 0.761 0.71
08/OCT/20 03:43 0.760 0.82
08/OCT/20 03:44 0.759 0.75
08/OCT/20 03:45 0.750 0.78
08/OCT/20 03:46 0.750 0.69
08/OCT/20 03:47 0.749 0.67
08/OCT/20 03:48 0.748 0.70
08/OCT/20 03:49 0.737 0.69
08/OCT/20 03:50 0.740 0.67
08/OCT/20 03:51 0.739 0.73
08/OCT/20 03:52 0.740 0.75
08/OCT/20 03:53 0.739 0.80
08/OCT/20 03:54 0.739 0.68
08/OCT/20 03:55 0.732 0.90
08/OCT/20 03:56 0.734 0.71
08/OCT/20 03:57 0.731 0.71
08/OCT/20 03:58 0.729 0.75
08/OCT/20 03:59 0.729 0.75
08/OCT/20 04:00 0.723 0.58
08/OCT/20 04:01 0.720 0.79
08/OCT/20 04:02 0.721 0.53
08/OCT/20 04:03 0.718 0.62
08/OCT/20 04:04 0.719 0.65
08/OCT/20 04:05 0.718 0.63
08/OCT/20 04:06 0.710 0.68
08/OCT/20 04:07 0.709 0.64
08/OCT/20 04:08 0.709 0.66
08/OCT/20 04:09 0.708 0.67
08/OCT/20 04:10 0.707 0.64
08/OCT/20 04:11 0.707 0.62
08/OCT/20 04:12 0.706 0.74
08/OCT/20 04:13 0.698 0.57
08/OCT/20 04:14 0.698 0.73
08/OCT/20 04:15 0.701 0.57
08/OCT/20 04:16 0.699 0.64
08/OCT/20 04:17 0.693 0.65
08/OCT/20 04:18 0.694 0.84
08/OCT/20 04:19 0.697 0.86
08/OCT/20 04:20 0.697 0.77
08/OCT/20 04:21 0.695 0.66
08/OCT/20 04:22 0.688 0.83
08/OCT/20 04:23 0.692 0.60
08/OCT/20 04:24 0.691 0.68
08/OCT/20 04:25 0.692 0.69
08/OCT/20 04:26 0.698 0.64
08/OCT/20 04:27 0.697 0.67
08/OCT/20 04:28 0.699 0.65
08/OCT/20 04:29 0.699 0.66
08/OCT/20 04:30 0.705 0.65
08/OCT/20 04:31 0.704 0.48
08/OCT/20 04:32 0.702 0.52
08/OCT/20 04:33 0.700 0.69
08/OCT/20 04:34 0.702 0.56
08/OCT/20 04:35 0.700 0.67
08/OCT/20 04:36 0.701 0.74
08/OCT/20 04:37 0.696 0.64
08/OCT/20 04:38 0.694 0.77
08/OCT/20 04:39 0.695 0.57
08/OCT/20 04:40 0.693 0.77
08/OCT/20 04:41 0.687 0.53
08/OCT/20 04:42 0.686 0.63
08/OCT/20 04:43 0.686 0.54
08/OCT/20 04:44 0.685 0.62
08/OCT/20 04:45 0.699 0.66
08/OCT/20 04:46 0.702 0.74
08/OCT/20 04:47 0.730 0.80
08/OCT/20 04:48 0.762 0.84
08/OCT/20 04:49 0.808 1.11
08/OCT/20 04:50 0.857 0.86
08/OCT/20 04:51 0.890 0.98
08/OCT/20 04:52 0.933 0.94
08/OCT/20 04:53 0.960 1.04
08/OCT/20 04:54 0.979 1.11
08/OCT/20 04:55 1.006 0.92
08/OCT/20 04:56 1.015 0.71
08/OCT/20 04:57 1.037 0.83
08/OCT/20 04:58 1.042 0.87
08/OCT/20 04:59 1.063 0.80
08/OCT/20 05:00 1.061 0.82
08/OCT/20 05:01 1.083 0.89
08/OCT/20 05:02 1.092 0.86
08/OCT/20 05:03 1.092 0.91
08/OCT/20 05:04 1.109 0.80
08/OCT/20 05:05 1.118 0.93
08/OCT/20 05:06 1.121 0.74
08/OCT/20 05:07 1.132 0.84
08/OCT/20 05:08 1.132 0.92
08/OCT/20 05:09 1.153 0.82
08/OCT/20 05:10 1.160 0.91
08/OCT/20 05:11 1.164 0.70
08/OCT/20 05:12 1.164 0.94
08/OCT/20 05:13 1.176 0.85
08/OCT/20 05:14 1.183 1.01
08/OCT/20 05:15 1.202 0.58
08/OCT/20 05:16 1.210 0.74
08/OCT/20 05:17 1.213 0.74
08/OCT/20 05:18 1.215 0.85
08/OCT/20 05:19 1.217 0.93
08/OCT/20 05:20 1.233 0.88
08/OCT/20 05:21 1.223 1.01
08/OCT/20 05:22 1.238 0.85
08/OCT/20 05:23 1.249 0.75
08/OCT/20 05:24 1.248 0.68
08/OCT/20 05:25 1.248 0.81
08/OCT/20 05:26 1.250 0.84
08/OCT/20 05:27 1.251 0.86
08/OCT/20 05:28 1.251 0.89
08/OCT/20 05:29 1.252 0.70
08/OCT/20 05:30 1.250 0.78
08/OCT/20 05:31 1.251 0.76
08/OCT/20 05:32 1.251 0.81
08/OCT/20 05:33 1.251 0.76
08/OCT/20 05:34 1.241 0.69
08/OCT/20 05:35 1.243 0.54
08/OCT/20 05:36 1.241 0.71
08/OCT/20 05:37 1.235 0.84
08/OCT/20 05:38 1.233 0.67
08/OCT/20 05:39 1.229 0.72
08/OCT/20 05:40 1.229 0.79
08/OCT/20 05:41 1.229 0.68
08/OCT/20 05:42 1.221 0.60
08/OCT/20 05:43 1.219 0.65
08/OCT/20 05:44 1.218 0.74
08/OCT/20 05:45 1.217 0.89
08/OCT/20 05:46 1.212 0.71
08/OCT/20 05:47 1.209 0.77
08/OCT/20 05:48 1.210 0.61
08/OCT/20 05:49 1.208 0.64
08/OCT/20 05:50 1.209 0.67
08/OCT/20 05:51 1.209 0.71
08/OCT/20 05:52 1.216 0.88
08/OCT/20 05:53 1.221 0.79
08/OCT/20 05:54 1.221 0.64
08/OCT/20 05:55 1.221 0.74
08/OCT/20 05:56 1.231 0.92
08/OCT/20 05:57 1.234 0.71
08/OCT/20 05:58 1.240 1.01
08/OCT/20 05:59 1.246 0.68
08/OCT/20 06:00 1.254 0.65
08/OCT/20 06:01 1.264 0.82
08/OCT/20 06:02 1.276 0.71
08/OCT/20 06:03 1.276 0.96
08/OCT/20 06:04 1.289 0.89
08/OCT/20 06:05 1.304 0.76
08/OCT/20 06:06 1.303 0.83
08/OCT/20 06:07 1.314 0.98
08/OCT/20 06:08 1.318 0.67
08/OCT/20 06:09 1.318 0.84
08/OCT/20 06:10 1.336 0.80
08/OCT/20 06:11 1.338 0.91
08/OCT/20 06:12 1.351 0.88
08/OCT/20 06:13 1.359 0.59
08/OCT/20 06:14 1.359 0.82
08/OCT/20 06:15 1.370 0.75
08/OCT/20 06:16 1.372 0.84
08/OCT/20 06:17 1.382 0.67
08/OCT/20 06:18 1.384 0.82
08/OCT/20 06:19 1.388 0.91
08/OCT/20 06:20 1.390 0.80
08/OCT/20 06:21 1.403 0.78
08/OCT/20 06:22 1.402 0.86
08/OCT/20 06:23 1.405 0.78
08/OCT/20 06:24 1.405 0.65
08/OCT/20 06:25 1.404 0.91
08/OCT/20 06:26 1.420 0.75
08/OCT/20 06:27 1.418 0.75
08/OCT/20 06:28 1.420 0.92
08/OCT/20 06:29 1.420 0.68
08/OCT/20 06:30 1.417 0.64
08/OCT/20 06:31 1.417 0.81
08/OCT/20 06:32 1.413 0.69
08/OCT/20 06:33 1.415 0.79
08/OCT/20 06:34 1.417 0.70
08/OCT/20 06:35 1.418 0.54
08/OCT/20 06:36 1.417 0.90
08/OCT/20 06:37 1.421 0.75
08/OCT/20 06:38 1.419 0.57
08/OCT/20 06:39 1.417 0.78
08/OCT/20 06:40 1.418 0.67
08/OCT/20 06:41 1.412 0.79
08/OCT/20 06:42 1.412 0.80
08/OCT/20 06:43 1.411 0.58
08/OCT/20 06:44 1.408 0.76
08/OCT/20 06:45 1.410 0.73
08/OCT/20 06:46 1.404 0.66
08/OCT/20 06:47 1.400 0.69
08/OCT/20 06:48 1.399 0.68
08/OCT/20 06:49 1.398 0.64
08/OCT/20 06:50 1.388 0.66
08/OCT/20 06:51 1.389 0.64
08/OCT/20 06:52 1.386 0.67
08/OCT/20 06:53 1.379 0.58
08/OCT/20 06:54 1.376 0.61
08/OCT/20 06:55 1.378 0.64
08/OCT/20 06:56 1.368 0.66
08/OCT/20 06:57 1.366 0.84
08/OCT/20 06:58 1.360 0.71
08/OCT/20 06:59 1.357 0.73
08/OCT/20 07:00 1.345 0.83
08/OCT/20 07:01 1.349 0.74
08/OCT/20 07:02 1.346 0.73
08/OCT/20 07:03 1.345 0.64
08/OCT/20 07:04 1.335 0.72
08/OCT/20 07:05 1.333 0.51
08/OCT/20 07:06 1.329 0.72
08/OCT/20 07:07 1.322 0.82
08/OCT/20 07:08 1.319 0.74
08/OCT/20 07:09 1.309 0.87
08/OCT/20 07:10 1.311 0.71
08/OCT/20 07:11 1.307 0.68
08/OCT/20 07:12 1.297 0.71
08/OCT/20 07:13 1.297 0.57
08/OCT/20 07:14 1.286 0.81
08/OCT/20 07:15 1.289 0.75
08/OCT/20 07:16 1.286 0.71
08/OCT/20 07:17 1.284 0.72
08/OCT/20 07:18 1.270 0.71
08/OCT/20 07:19 1.268 0.61
08/OCT/20 07:20 1.266 0.60
08/OCT/20 07:21 1.255 0.82
08/OCT/20 07:22 1.256 0.74
08/OCT/20 07:23 1.246 0.62
08/OCT/20 07:24 1.244 0.73
08/OCT/20 07:25 1.245 0.64
08/OCT/20 07:26 1.231 0.68
08/OCT/20 07:27 1.229 0.81
08/OCT/20 07:28 1.230 0.77
08/OCT/20 07:29 1.219 0.63
08/OCT/20 07:30 1.209 0.67
08/OCT/20 07:31 1.211 0.74
08/OCT/20 07:32 1.198 0.79
08/OCT/20 07:33 1.200 0.73
08/OCT/20 07:34 1.185 0.73
08/OCT/20 07:35 1.188 0.60
08/OCT/20 07:36 1.184 0.77
08/OCT/20 07:37 1.184 0.77
08/OCT/20 07:38 1.166 0.75
08/OCT/20 07:39 1.164 0.58
08/OCT/20 07:40 1.161 0.61
08/OCT/20 07:41 1.149 0.69
08/OCT/20 07:42 1.151 0.64
08/OCT/20 07:43 1.142 0.75
08/OCT/20 07:44 1.133 0.78
08/OCT/20 07:45 1.135 0.65
08/OCT/20 07:46 1.124 0.68
08/OCT/20 07:47 1.121 0.81
08/OCT/20 07:48 1.110 0.66
08/OCT/20 07:49 1.106 0.72
08/OCT/20 07:50 1.104 0.67
08/OCT/20 07:51 1.087 0.70
08/OCT/20 07:52 1.089 0.68
08/OCT/20 07:53 1.080 0.90
08/OCT/20 07:54 1.079 0.75
08/OCT/20 07:55 1.068 0.85
08/OCT/20 07:56 1.060 0.80
08/OCT/20 07:57 1.057 0.72
08/OCT/20 07:58 1.055 0.62
08/OCT/20 07:59 1.043 0.62
08/OCT/20 08:00 1.035 0.67
08/OCT/20 08:01 1.027 0.79
08/OCT/20 08:02 1.026 0.70
08/OCT/20 08:03 1.024 0.69
08/OCT/20 08:04 1.011 0.69
08/OCT/20 08:05 1.008 0.72
08/OCT/20 08:06 0.997 0.65
08/OCT/20 08:07 0.994 0.68
08/OCT/20 08:08 0.985 0.69
08/OCT/20 08:09 0.985 0.80
08/OCT/20 08:10 0.977 0.86
08/OCT/20 08:11 0.977 0.68
08/OCT/20 08:12 0.973 0.67
08/OCT/20 08:13 0.964 0.59
08/OCT/20 08:14 0.950 0.68
08/OCT/20 08:15 0.947 0.82
08/OCT/20 08:16 0.947 0.55
08/OCT/20 08:17 0.931 0.77
08/OCT/20 08:18 0.931 0.61
08/OCT/20 08:19 0.928 0.65
08/OCT/20 08:20 0.918 0.69
08/OCT/20 08:21 0.915 0.79
08/OCT/20 08:22 0.906 0.80
08/OCT/20 08:23 0.906 0.75
08/OCT/20 08:24 0.903 0.77
08/OCT/20 08:25 0.893 0.73
08/OCT/20 08:26 0.891 0.79
08/OCT/20 08:27 0.882 0.57
08/OCT/20 08:28 0.878 0.80
08/OCT/20 08:29 0.879 0.71
08/OCT/20 08:30 0.868 0.77
08/OCT/20 08:31 0.867 0.68
08/OCT/20 08:32 0.858 0.72
08/OCT/20 08:33 0.858 0.75
08/OCT/20 08:34 0.849 0.84
08/OCT/20 08:35 0.849 0.86
08/OCT/20 08:36 0.836 0.75
08/OCT/20 08:37 0.837 0.84
08/OCT/20 08:38 0.837 0.86
08/OCT/20 08:39 0.837 0.86
08/OCT/20 08:40 0.830 0.75
08/OCT/20 08:41 0.826 0.78
08/OCT/20 08:42 0.825 0.78
08/OCT/20 08:43 0.815 0.61
08/OCT/20 08:44 0.814 0.85
08/OCT/20 08:45 0.815 0.67
08/OCT/20 08:46 0.805 0.75
08/OCT/20 08:47 0.806 0.65
08/OCT/20 08:48 0.803 0.82
08/OCT/20 08:49 0.803 0.57
08/OCT/20 08:50 0.793 0.75
08/OCT/20 08:51 0.794 0.69
08/OCT/20 08:52 0.791 0.86
08/OCT/20 08:53 0.784 0.73
08/OCT/20 08:54 0.786 1.03
08/OCT/20 08:55 0.790 0.81
08/OCT/20 08:56 0.778 0.91
08/OCT/20 08:57 0.780 0.80
08/OCT/20 08:58 0.780 0.80
08/OCT/20 08:59 0.779 0.82
08/OCT/20 09:00 0.769 0.73
08/OCT/20 09:01 0.768 0.78
08/OCT/20 09:02 0.768 0.62
08/OCT/20 09:03 0.767 0.86
08/OCT/20 09:04 0.764 0.73
08/OCT/20 09:05 0.763 0.64
08/OCT/20 09:06 0.760 0.67
08/OCT/20 09:07 0.759 0.64
08/OCT/20 09:08 0.752 0.80
08/OCT/20 09:09 0.755 0.74
08/OCT/20 09:10 0.753 0.68
08/OCT/20 09:11 0.752 0.74
08/OCT/20 09:12 0.746 0.72
08/OCT/20 09:13 0.744 0.73
08/OCT/20 09:14 0.745 0.81
08/OCT/20 09:15 0.745 0.80
08/OCT/20 09:16 0.744 0.73
08/OCT/20 09:17 0.738 0.65
08/OCT/20 09:18 0.739 0.62
08/OCT/20 09:19 0.738 0.68
08/OCT/20 09:20 0.737 0.66
08/OCT/20 09:21 0.737 0.61
08/OCT/20 09:22 0.736 0.79
08/OCT/20 09:23 0.732 0.68
08/OCT/20 09:24 0.728 0.61
08/OCT/20 09:25 0.726 0.76
08/OCT/20 09:26 0.727 0.68
08/OCT/20 09:27 0.725 0.73
08/OCT/20 09:28 0.725 0.80
08/OCT/20 09:29 0.721 0.85
08/OCT/20 09:30 0.720 0.63
08/OCT/20 09:31 0.718 0.74
08/OCT/20 09:32 0.719 0.82
08/OCT/20 09:33 0.719 0.72
08/OCT/20 09:34 0.711 0.77
08/OCT/20 09:35 0.712 0.57
08/OCT/20 09:36 0.710 0.74
08/OCT/20 09:37 0.710 0.69
08/OCT/20 09:38 0.709 0.61
08/OCT/20 09:39 0.709 0.71
08/OCT/20 09:40 0.709 0.64
08/OCT/20 09:41 0.708 0.77
08/OCT/20 09:42 0.703 0.71
08/OCT/20 09:43 0.704 0.58
08/OCT/20 09:44 0.702 0.77
08/OCT/20 09:45 0.704 0.64
08/OCT/20 09:46 0.697 0.70
08/OCT/20 09:47 0.698 0.57
08/OCT/20 09:48 0.696 0.62
08/OCT/20 09:49 0.697 0.67
08/OCT/20 09:50 0.691 0.67
08/OCT/20 09:51 0.692 0.64
08/OCT/20 09:52 0.693 0.60
08/OCT/20 09:53 0.692 0.67
08/OCT/20 09:54 0.686 0.47
08/OCT/20 09:55 0.687 0.69
08/OCT/20 09:56 0.689 0.83
08/OCT/20 09:57 0.690 0.54
08/OCT/20 09:58 0.688 0.67
08/OCT/20 09:59 0.688 0.63
08/OCT/20 10:00 0.688 0.61
08/OCT/20 10:01 0.680 0.61
08/OCT/20 10:02 0.681 0.55
08/OCT/20 10:03 0.682 0.75
08/OCT/20 10:04 0.683 0.68
08/OCT/20 10:05 0.682 0.65
08/OCT/20 10:06 0.676 0.71
08/OCT/20 10:07 0.678 0.69
08/OCT/20 10:08 0.679 0.55
08/OCT/20 10:09 0.677 0.63
08/OCT/20 10:10 0.678 0.63
08/OCT/20 10:11 0.678 0.57
08/OCT/20 10:12 0.677 0.59
08/OCT/20 10:13 0.671 0.61
08/OCT/20 10:14 0.673 0.57
08/OCT/20 10:15 0.672 0.67
08/OCT/20 10:16 0.673 0.62
08/OCT/20 10:17 0.673 0.70
08/OCT/20 10:18 0.674 0.56
08/OCT/20 10:19 0.672 0.62
08/OCT/20 10:20 0.672 0.75
08/OCT/20 10:21 0.673 0.59
08/OCT/20 10:22 0.672 0.64
08/OCT/20 10:23 0.672 0.65
08/OCT/20 10:24 0.665 0.66
08/OCT/20 10:25 0.665 0.57
08/OCT/20 10:26 0.665 0.56
08/OCT/20 10:27 0.666 0.59
08/OCT/20 10:28 0.665 0.58
08/OCT/20 10:29 0.665 0.66
08/OCT/20 10:30 0.666 0.53
08/OCT/20 10:31 0.664 0.56
08/OCT/20 10:32 0.664 0.64
08/OCT/20 10:33 0.664 0.64
08/OCT/20 10:34 0.659 0.54
08/OCT/20 10:35 0.660 0.59
08/OCT/20 10:36 0.660 0.65
08/OCT/20 10:37 0.661 0.61
08/OCT/20 10:38 0.660 0.57
08/OCT/20 10:39 0.660 0.62
08/OCT/20 10:40 0.660 0.57
08/OCT/20 10:41 0.659 0.65
08/OCT/20 10:42 0.659 0.62
08/OCT/20 10:43 0.659 0.54
08/OCT/20 10:44 0.654 0.65
08/OCT/20 10:45 0.655 0.67
08/OCT/20 10:46 0.656 0.62
08/OCT/20 10:47 0.655 0.59
08/OCT/20 10:48 0.655 0.65
08/OCT/20 10:49 0.655 0.71
08/OCT/20 10:50 0.655 0.54
08/OCT/20 10:51 0.653 0.59
08/OCT/20 10:52 0.653 0.59
08/OCT/20 10:53 0.653 0.68
08/OCT/20 10:54 0.654 0.69
08/OCT/20 10:55 0.654 0.80
08/OCT/20 10:56 0.655 0.72
08/OCT/20 10:57 0.654 0.64
08/OCT/20 10:58 0.647 0.61
08/OCT/20 10:59 0.651 0.71
08/OCT/20 11:00 0.651 0.52
08/OCT/20 11:01 0.649 0.57
08/OCT/20 11:02 0.650 0.57
08/OCT/20 11:03 0.650 0.62
08/OCT/20 11:04 0.650 0.53
08/OCT/20 11:05 0.649 0.74
08/OCT/20 11:06 0.647 0.57
08/OCT/20 11:07 0.645 0.66
08/OCT/20 11:08 0.647 0.64
08/OCT/20 11:09 0.647 0.65
08/OCT/20 11:10 0.648 0.65
08/OCT/20 11:11 0.648 0.55
08/OCT/20 11:12 0.647 0.56
08/OCT/20 11:13 0.647 0.61
08/OCT/20 11:14 0.647 0.52
08/OCT/20 11:15 0.646 0.66
08/OCT/20 11:16 0.643 0.58
08/OCT/20 11:17 0.641 0.57
08/OCT/20 11:18 0.641 0.63
08/OCT/20 11:19 0.642 0.53
08/OCT/20 11:20 0.642 0.66
08/OCT/20 11:21 0.643 0.55
08/OCT/20 11:22 0.641 0.58
08/OCT/20 11:23 0.642 0.50
08/OCT/20 11:24 0.641 0.61
08/OCT/20 11:25 0.642 0.59
08/OCT/20 11:26 0.642 0.66
08/OCT/20 11:27 0.642 0.66
08/OCT/20 11:28 0.642 0.54
08/OCT/20 11:29 0.641 0.61
08/OCT/20 11:30 0.641 0.58
08/OCT/20 11:31 0.640 0.60
08/OCT/20 11:32 0.641 0.64
08/OCT/20 11:33 0.641 0.60
08/OCT/20 11:34 0.641 0.59
08/OCT/20 11:35 0.640 0.59
08/OCT/20 11:36 0.640 0.61
08/OCT/20 11:37 0.640 0.58
08/OCT/20 11:38 0.635 0.62
08/OCT/20 11:39 0.637 0.63
08/OCT/20 11:40 0.638 0.42
08/OCT/20 11:41 0.637 0.53
08/OCT/20 11:42 0.638 0.52
08/OCT/20 11:43 0.638 0.70
08/OCT/20 11:44 0.640 0.64
08/OCT/20 11:45 0.639 0.52
08/OCT/20 11:46 0.638 0.57
08/OCT/20 11:47 0.639 0.61
08/OCT/20 11:48 0.639 0.64
08/OCT/20 11:49 0.639 0.63
08/OCT/20 11:50 0.639 0.63
08/OCT/20 11:51 0.638 0.62
08/OCT/20 11:52 0.638 0.55
08/OCT/20 11:53 0.638 0.53
08/OCT/20 11:54 0.634 0.59
08/OCT/20 11:55 0.636 0.59
08/OCT/20 11:56 0.637 0.64
08/OCT/20 11:57 0.638 0.57
08/OCT/20 11:58 0.636 0.68
08/OCT/20 11:59 0.638 0.56
08/OCT/20 12:00 0.637 0.60
08/OCT/20 12:01 0.637 0.66
08/OCT/20 12:02 0.637 0.59
08/OCT/20 12:03 0.637 0.57
08/OCT/20 12:04 0.637 0.55
08/OCT/20 12:05 0.636 0.70
08/OCT/20 12:06 0.637 0.67
08/OCT/20 12:07 0.637 0.53
08/OCT/20 12:08 0.636 0.48
08/OCT/20 12:09 0.635 0.61
08/OCT/20 12:10 0.636 0.55
08/OCT/20 12:11 0.636 0.66
08/OCT/20 12:12 0.636 0.67
08/OCT/20 12:13 0.637 0.59
08/OCT/20 12:14 0.636 0.61
08/OCT/20 12:15 0.636 0.61
08/OCT/20 12:16 0.636 0.54
08/OCT/20 12:17 0.635 0.61
08/OCT/20 12:18 0.635 0.59
08/OCT/20 12:19 0.630 0.60
08/OCT/20 12:20 0.632 0.65
08/OCT/20 12:21 0.633 0.58
08/OCT/20 12:22 0.633 0.61
08/OCT/20 12:23 0.632 0.55
08/OCT/20 12:24 0.631 0.57
08/OCT/20 12:25 0.632 0.57
08/OCT/20 12:26 0.632 0.78
08/OCT/20 12:27 0.634 0.75
08/OCT/20 12:28 0.634 0.66
08/OCT/20 12:29 0.633 0.56
08/OCT/20 12:30 0.632 0.56
08/OCT/20 12:31 0.632 0.54
08/OCT/20 12:32 0.631 0.58
08/OCT/20 12:33 0.632 0.62
08/OCT/20 12:34 0.632 0.61
08/OCT/20 12:35 0.632 0.59
08/OCT/20 12:36 0.631 0.61
08/OCT/20 12:37 0.627 0.66
08/OCT/20 12:38 0.630 0.59
08/OCT/20 12:39 0.629 0.50
08/OCT/20 12:40 0.629 0.52
08/OCT/20 12:41 0.629 0.56
08/OCT/20 12:42 0.624 0.62
08/OCT/20 12:43 0.628 0.62
08/OCT/20 12:44 0.629 0.54
08/OCT/20 12:45 0.628 0.75
08/OCT/20 12:46 0.630 0.57
08/OCT/20 12:47 0.628 0.66
08/OCT/20 12:48 0.629 0.52
08/OCT/20 12:49 0.628 0.58
08/OCT/20 12:50 0.628 0.54
08/OCT/20 12:51 0.628 0.58
08/OCT/20 12:52 0.628 0.51
08/OCT/20 12:53 0.627 0.64
08/OCT/20 12:54 0.628 0.56
08/OCT/20 12:55 0.627 0.56
08/OCT/20 12:56 0.627 0.61
08/OCT/20 12:57 0.627 0.59
08/OCT/20 12:58 0.627 0.62
08/OCT/20 12:59 0.627 0.63
08/OCT/20 13:00 0.623 0.65
08/OCT/20 13:01 0.625 0.58
08/OCT/20 13:02 0.625 0.47
08/OCT/20 13:03 0.624 0.60
08/OCT/20 13:04 0.624 0.53
08/OCT/20 13:05 0.624 0.55
08/OCT/20 13:06 0.624 0.57
08/OCT/20 13:07 0.624 0.59
08/OCT/20 13:08 0.624 0.55
08/OCT/20 13:09 0.624 0.54
08/OCT/20 13:10 0.624 0.57
08/OCT/20 13:11 0.624 0.60
08/OCT/20 13:12 0.624 0.66
08/OCT/20 13:13 0.624 0.57
08/OCT/20 13:14 0.623 0.53
08/OCT/20 13:15 0.618 0.55
08/OCT/20 13:16 0.619 0.61
08/OCT/20 13:17 0.620 0.58
08/OCT/20 13:18 0.620 0.56
08/OCT/20 13:19 0.620 0.58
08/OCT/20 13:20 0.620 0.57
08/OCT/20 13:21 0.620 0.60
08/OCT/20 13:22 0.620 0.66
08/OCT/20 13:23 0.621 0.64
08/OCT/20 13:24 0.620 0.60
08/OCT/20 13:25 0.620 0.57
08/OCT/20 13:26 0.619 0.60
08/OCT/20 13:27 0.620 0.59
08/OCT/20 13:28 0.619 0.58
08/OCT/20 13:29 0.619 0.60
08/OCT/20 13:30 0.619 0.75
08/OCT/20 13:31 0.621 0.64
08/OCT/20 13:32 0.613 0.59
08/OCT/20 13:33 0.616 0.59
08/OCT/20 13:34 0.615 0.61
08/OCT/20 13:35 0.616 0.64
08/OCT/20 13:36 0.616 0.60
08/OCT/20 13:37 0.616 0.75
08/OCT/20 13:38 0.617 0.59
08/OCT/20 13:39 0.615 0.65
08/OCT/20 13:40 0.616 0.63
08/OCT/20 13:41 0.616 0.55
08/OCT/20 13:42 0.615 0.59
08/OCT/20 13:43 0.615 0.64
08/OCT/20 13:44 0.616 0.51
08/OCT/20 13:45 0.614 0.56
08/OCT/20 13:46 0.614 0.64
08/OCT/20 13:47 0.610 0.53
08/OCT/20 13:48 0.611 0.62
08/OCT/20 13:49 0.612 0.58
08/OCT/20 13:50 0.611 0.61
08/OCT/20 13:51 0.612 0.55
08/OCT/20 13:52 0.611 0.62
08/OCT/20 13:53 0.612 0.63
08/OCT/20 13:54 0.612 0.54
08/OCT/20 13:55 0.611 0.58
08/OCT/20 13:56 0.611 0.55
08/OCT/20 13:57 0.607 0.70
08/OCT/20 13:58 0.610 0.56
08/OCT/20 13:59 0.609 0.69
08/OCT/20 14:00 0.611 0.62
08/OCT/20 14:01 0.610 0.48
08/OCT/20 14:02 0.609 0.59
08/OCT/20 14:03 0.609 0.58
08/OCT/20 14:04 0.604 0.58
08/OCT/20 14:05 0.605 0.49
08/OCT/20 14:06 0.605 0.56
08/OCT/20 14:07 0.605 0.73
08/OCT/20 14:08 0.607 0.56
08/OCT/20 14:09 0.605 0.58
08/OCT/20 14:10 0.605 0.55
08/OCT/20 14:11 0.605 0.54
08/OCT/20 14:12 0.605 0.61
08/OCT/20 14:13 0.605 0.50
08/OCT/20 14:14 0.604 0.55
08/OCT/20 14:15 0.604 0.61
08/OCT/20 14:16 0.605 0.63
08/OCT/20 14:17 0.605 0.58
08/OCT/20 14:18 0.604 0.59
08/OCT/20 14:19 0.605 0.61
08/OCT/20 14:20 0.605 0.54
08/OCT/20 14:21 0.601 0.77
08/OCT/20 14:22 0.603 0.58
08/OCT/20 14:23 0.602 0.55
08/OCT/20 14:24 0.602 0.62
08/OCT/20 14:25 0.603 0.65
08/OCT/20 14:26 0.603 0.56
08/OCT/20 14:27 0.602 0.60
08/OCT/20 14:28 0.602 0.59
08/OCT/20 14:29 0.602 0.60
08/OCT/20 14:30 0.602 0.55
08/OCT/20 14:31 0.601 0.62
08/OCT/20 14:32 0.601 0.56
08/OCT/20 14:33 0.601 0.56
08/OCT/20 14:34 0.601 0.50
08/OCT/20 14:35 0.600 0.57
08/OCT/20 14:36 0.600 0.49
08/OCT/20 14:37 0.599 0.54
08/OCT/20 14:38 0.600 0.57
08/OCT/20 14:39 0.600 0.59
08/OCT/20 14:40 0.600 0.49
08/OCT/20 14:41 0.599 0.63
08/OCT/20 14:42 0.600 0.51
08/OCT/20 14:43 0.599 0.53
08/OCT/20 14:44 0.599 0.69
08/OCT/20 14:45 0.600 0.59
08/OCT/20 14:46 0.600 0.57
08/OCT/20 14:47 0.600 0.60
08/OCT/20 14:48 0.600 0.56
08/OCT/20 14:49 0.599 0.49
08/OCT/20 14:50 0.595 0.54
08/OCT/20 14:51 0.595 0.67
08/OCT/20 14:52 0.596 0.50
08/OCT/20 14:53 0.595 0.52
08/OCT/20 14:54 0.595 0.60
08/OCT/20 14:55 0.596 0.49
08/OCT/20 14:56 0.595 0.62
08/OCT/20 14:57 0.596 0.60
08/OCT/20 14:58 0.595 0.46
08/OCT/20 14:59 0.594 0.60
08/OCT/20 15:00 0.595 0.53
08/OCT/20 15:01 0.594 0.53
08/OCT/20 15:02 0.594 0.57
08/OCT/20 15:03 0.594 0.57
08/OCT/20 15:04 0.594 0.61
08/OCT/20 15:05 0.594 0.58
08/OCT/20 15:06 0.594 0.59
08/OCT/20 15:07 0.590 0.58
08/OCT/20 15:08 0.590 0.61
08/OCT/20 15:09 0.590 0.51
08/OCT/20 15:10 0.589 0.57
08/OCT/20 15:11 0.591 0.52
08/OCT/20 15:12 0.590 0.56
08/OCT/20 15:13 0.590 0.57
08/OCT/20 15:14 0.590 0.63
08/OCT/20 15:15 0.587 0.60
08/OCT/20 15:16 0.586 0.46
08/OCT/20 15:17 0.586 0.61
08/OCT/20 15:18 0.587 0.57
08/OCT/20 15:19 0.587 0.58
08/OCT/20 15:20 0.587 0.49
08/OCT/20 15:21 0.586 0.52
08/OCT/20 15:22 0.586 0.47
08/OCT/20 15:23 0.586 0.58
08/OCT/20 15:24 0.587 0.51
08/OCT/20 15:25 0.586 0.43
08/OCT/20 15:26 0.585 0.68
08/OCT/20 15:27 0.587 0.50
08/OCT/20 15:28 0.586 0.61
08/OCT/20 15:29 0.587 0.52
08/OCT/20 15:30 0.586 0.45
08/OCT/20 15:31 0.586 0.58
08/OCT/20 15:32 0.586 0.53
08/OCT/20 15:33 0.586 0.57
08/OCT/20 15:34 0.586 0.50
08/OCT/20 15:35 0.585 0.59
08/OCT/20 15:36 0.586 0.53
08/OCT/20 15:37 0.585 0.51
08/OCT/20 15:38 0.580 0.58
08/OCT/20 15:39 0.582 0.56
08/OCT/20 15:40 0.583 0.64
08/OCT/20 15:41 0.584 0.50
08/OCT/20 15:42 0.582 0.54
08/OCT/20 15:43 0.583 0.48
08/OCT/20 15:44 0.582 0.63
08/OCT/20 15:45 0.584 0.50
08/OCT/20 15:46 0.583 0.57
08/OCT/20 15:47 0.583 0.59
08/OCT/20 15:48 0.583 0.61
08/OCT/20 15:49 0.583 0.59
08/OCT/20 15:50 0.583 0.51
08/OCT/20 15:51 0.583 0.51
08/OCT/20 15:52 0.583 0.52
08/OCT/20 15:53 0.583 0.60
08/OCT/20 15:54 0.584 0.63
08/OCT/20 15:55 0.584 0.55
08/OCT/20 15:56 0.583 0.53
08/OCT/20 15:57 0.583 0.50
08/OCT/20 15:58 0.582 0.50
08/OCT/20 15:59 0.582 0.55
08/OCT/20 16:00 0.582 0.54
08/OCT/20 16:01 0.582 0.62
08/OCT/20 16:02 0.583 0.65
08/OCT/20 16:03 0.584 0.47
08/OCT/20 16:04 0.582 0.63
08/OCT/20 16:05 0.584 0.59
08/OCT/20 16:06 0.583 0.54
08/OCT/20 16:07 0.582 0.50
08/OCT/20 16:08 0.582 0.56
08/OCT/20 16:09 0.582 0.67
08/OCT/20 16:10 0.583 0.50
08/OCT/20 16:11 0.581 0.55
08/OCT/20 16:12 0.578 0.54
08/OCT/20 16:13 0.578 0.53
08/OCT/20 16:14 0.579 0.58
08/OCT/20 16:15 0.580 0.53
08/OCT/20 16:16 0.579 0.52
08/OCT/20 16:17 0.579 0.47
08/OCT/20 16:18 0.579 0.51
08/OCT/20 16:19 0.579 0.56
08/OCT/20 16:20 0.579 0.53
08/OCT/20 16:21 0.579 0.53
08/OCT/20 16:22 0.579 0.47
08/OCT/20 16:23 0.579 0.49
08/OCT/20 16:24 0.575 0.52
08/OCT/20 16:25 0.575 0.62
08/OCT/20 16:26 0.577 0.56
08/OCT/20 16:27 0.577 0.54
08/OCT/20 16:28 0.576 0.53
08/OCT/20 16:29 0.576 0.35
08/OCT/20 16:30 0.575 0.53
08/OCT/20 16:31 0.576 0.46
08/OCT/20 16:32 0.575 0.55
08/OCT/20 16:33 0.576 0.52
08/OCT/20 16:34 0.576 0.54
08/OCT/20 16:35 0.575 0.54
08/OCT/20 16:36 0.575 0.47
08/OCT/20 16:37 0.575 0.55
08/OCT/20 16:38 0.575 0.49
08/OCT/20 16:39 0.574 0.53
08/OCT/20 16:40 0.574 0.57
08/OCT/20 16:41 0.575 0.52
08/OCT/20 16:42 0.574 0.50
08/OCT/20 16:43 0.574 0.48
08/OCT/20 16:44 0.574 0.55
08/OCT/20 16:45 0.574 0.49
08/OCT/20 16:46 0.569 0.54
08/OCT/20 16:47 0.571 0.52
08/OCT/20 16:48 0.571 0.51
08/OCT/20 16:49 0.570 0.60
08/OCT/20 16:50 0.571 0.55
08/OCT/20 16:51 0.571 0.53
08/OCT/20 16:52 0.570 0.54
08/OCT/20 16:53 0.570 0.54
08/OCT/20 16:54 0.570 0.48
08/OCT/20 16:55 0.570 0.53
08/OCT/20 16:56 0.570 0.52
08/OCT/20 16:57 0.566 0.49
08/OCT/20 16:58 0.567 0.52
08/OCT/20 16:59 0.567 0.57
08/OCT/20 17:00 0.567 0.54
08/OCT/20 17:01 0.567 0.54
08/OCT/20 17:02 0.567 0.53
08/OCT/20 17:03 0.567 0.57
08/OCT/20 17:04 0.568 0.48
08/OCT/20 17:05 0.567 0.44
08/OCT/20 17:06 0.566 0.56
08/OCT/20 17:07 0.567 0.50
08/OCT/20 17:08 0.567 0.59
08/OCT/20 17:09 0.567 0.48
08/OCT/20 17:10 0.566 0.53
08/OCT/20 17:11 0.566 0.48
08/OCT/20 17:12 0.566 0.50
08/OCT/20 17:13 0.566 0.53
08/OCT/20 17:14 0.566 0.58
08/OCT/20 17:15 0.566 0.54
08/OCT/20 17:16 0.566 0.54
08/OCT/20 17:17 0.566 0.55
08/OCT/20 17:18 0.562 0.58
08/OCT/20 17:19 0.563 0.50
08/OCT/20 17:20 0.564 0.53
08/OCT/20 17:21 0.564 0.47
08/OCT/20 17:22 0.564 0.58
08/OCT/20 17:23 0.565 0.52
08/OCT/20 17:24 0.565 0.51
08/OCT/20 17:25 0.565 0.55
08/OCT/20 17:26 0.565 0.50
08/OCT/20 17:27 0.565 0.56
08/OCT/20 17:28 0.566 0.53
08/OCT/20 17:29 0.565 0.50
08/OCT/20 17:30 0.565 0.50
08/OCT/20 17:31 0.565 0.49
08/OCT/20 17:32 0.565 0.55
08/OCT/20 17:33 0.566 0.65
08/OCT/20 17:34 0.567 0.63
08/OCT/20 17:35 0.567 0.51
08/OCT/20 17:36 0.566 0.50
08/OCT/20 17:37 0.566 0.54
08/OCT/20 17:38 0.566 0.44
08/OCT/20 17:39 0.566 0.56
08/OCT/20 17:40 0.567 0.53
08/OCT/20 17:41 0.567 0.50
08/OCT/20 17:42 0.566 0.43
08/OCT/20 17:43 0.566 0.53
08/OCT/20 17:44 0.567 0.55
08/OCT/20 17:45 0.567 0.52
08/OCT/20 17:46 0.570 0.51
08/OCT/20 17:47 0.569 0.52
08/OCT/20 17:48 0.569 0.63
08/OCT/20 17:49 0.569 0.50
08/OCT/20 17:50 0.568 0.60
08/OCT/20 17:51 0.569 0.54
08/OCT/20 17:52 0.568 0.50
08/OCT/20 17:53 0.568 0.50
08/OCT/20 17:54 0.567 0.50
08/OCT/20 17:55 0.567 0.50
08/OCT/20 17:56 0.567 0.51
08/OCT/20 17:57 0.568 0.51
08/OCT/20 17:58 0.563 0.52
08/OCT/20 17:59 0.565 0.47
08/OCT/20 18:00 0.564 0.53
08/OCT/20 18:01 0.564 0.57
08/OCT/20 18:02 0.565 0.53
08/OCT/20 18:03 0.564 0.52
08/OCT/20 18:04 0.565 0.58
08/OCT/20 18:05 0.565 0.50
08/OCT/20 18:06 0.565 0.49
08/OCT/20 18:07 0.565 0.56
08/OCT/20 18:08 0.565 0.56
08/OCT/20 18:09 0.565 0.55
08/OCT/20 18:10 0.565 0.52
08/OCT/20 18:11 0.565 0.52
08/OCT/20 18:12 0.565 0.53
08/OCT/20 18:13 0.565 0.57
08/OCT/20 18:14 0.565 0.50
08/OCT/20 18:15 0.564 0.53
08/OCT/20 18:16 0.565 0.50
08/OCT/20 18:17 0.564 0.52
08/OCT/20 18:18 0.564 0.58
08/OCT/20 18:19 0.565 0.63
08/OCT/20 18:20 0.565 0.52
08/OCT/20 18:21 0.564 0.45
08/OCT/20 18:22 0.564 0.66
08/OCT/20 18:23 0.565 0.57
08/OCT/20 18:24 0.565 0.55
08/OCT/20 18:25 0.565 0.52
08/OCT/20 18:26 0.565 0.46
08/OCT/20 18:27 0.565 0.51
08/OCT/20 18:28 0.565 0.50
08/OCT/20 18:29 0.566 0.47
08/OCT/20 18:30 0.570 0.49
08/OCT/20 18:31 0.570 0.54
08/OCT/20 18:32 0.570 0.49
08/OCT/20 18:33 0.570 0.49
08/OCT/20 18:34 0.569 0.60
08/OCT/20 18:35 0.571 0.52
08/OCT/20 18:36 0.571 0.52
08/OCT/20 18:37 0.571 0.58
08/OCT/20 18:38 0.572 0.47
08/OCT/20 18:39 0.576 0.52
08/OCT/20 18:40 0.576 0.49
08/OCT/20 18:41 0.575 0.57
08/OCT/20 18:42 0.577 0.53
08/OCT/20 18:43 0.577 0.50
08/OCT/20 18:44 0.578 0.62
08/OCT/20 18:45 0.579 0.49
08/OCT/20 18:46 0.578 0.52
08/OCT/20 18:47 0.583 0.47
08/OCT/20 18:48 0.583 0.57
08/OCT/20 18:49 0.585 0.61
08/OCT/20 18:50 0.586 0.58
08/OCT/20 18:51 0.586 0.50
08/OCT/20 18:52 0.586 0.63
08/OCT/20 18:53 0.587 0.60
08/OCT/20 18:54 0.587 0.56
08/OCT/20 18:55 0.591 0.68
08/OCT/20 18:56 0.593 0.56
08/OCT/20 18:57 0.592 0.55
08/OCT/20 18:58 0.592 0.51
08/OCT/20 18:59 0.592 0.56
08/OCT/20 19:00 0.592 0.54
08/OCT/20 19:01 0.592 0.60
08/OCT/20 19:02 0.593 0.67
08/OCT/20 19:03 0.594 0.53
08/OCT/20 19:04 0.593 0.58
08/OCT/20 19:05 0.594 0.64
08/OCT/20 19:06 0.595 0.50
08/OCT/20 19:07 0.598 0.55
08/OCT/20 19:08 0.598 0.58
08/OCT/20 19:09 0.598 0.53
08/OCT/20 19:10 0.597 0.63
08/OCT/20 19:11 0.598 0.71
08/OCT/20 19:12 0.599 0.60
08/OCT/20 19:13 0.598 0.52
08/OCT/20 19:14 0.597 0.56
08/OCT/20 19:15 0.598 0.57
08/OCT/20 19:16 0.598 0.59
08/OCT/20 19:17 0.598 0.53
08/OCT/20 19:18 0.597 0.58
08/OCT/20 19:19 0.598 0.54
08/OCT/20 19:20 0.598 0.60
08/OCT/20 19:21 0.598 0.48
08/OCT/20 19:22 0.597 0.54
08/OCT/20 19:23 0.597 0.55
08/OCT/20 19:24 0.598 0.53
08/OCT/20 19:25 0.593 0.53
08/OCT/20 19:26 0.594 0.51
08/OCT/20 19:27 0.595 0.52
08/OCT/20 19:28 0.595 0.63
08/OCT/20 19:29 0.596 0.55
08/OCT/20 19:30 0.596 0.60
08/OCT/20 19:31 0.596 0.58
08/OCT/20 19:32 0.596 0.68
08/OCT/20 19:33 0.596 0.60
08/OCT/20 19:34 0.595 0.56
08/OCT/20 19:35 0.595 0.56
08/OCT/20 19:36 0.595 0.58
08/OCT/20 19:37 0.595 0.52
08/OCT/20 19:38 0.595 0.64
08/OCT/20 19:39 0.596 0.57
08/OCT/20 19:40 0.595 0.54
08/OCT/20 19:41 0.595 0.66
08/OCT/20 19:42 0.596 0.54
08/OCT/20 19:43 0.595 0.76
08/OCT/20 19:44 0.597 0.59
08/OCT/20 19:45 0.595 0.50
08/OCT/20 19:46 0.594 0.51
08/OCT/20 19:47 0.594 0.51
08/OCT/20 19:48 0.593 0.48
08/OCT/20 19:49 0.593 0.56
08/OCT/20 19:50 0.594 0.55
08/OCT/20 19:51 0.589 0.55
08/OCT/20 19:52 0.589 0.59
08/OCT/20 19:53 0.590 0.55
08/OCT/20 19:54 0.591 0.50
08/OCT/20 19:55 0.590 0.52
08/OCT/20 19:56 0.591 0.55
08/OCT/20 19:57 0.590 0.44
08/OCT/20 19:58 0.589 0.58
08/OCT/20 19:59 0.590 0.55
08/OCT/20 20:00 0.590 0.55
08/OCT/20 20:01 0.589 0.61
08/OCT/20 20:02 0.589 0.54
08/OCT/20 20:03 0.588 0.56
08/OCT/20 20:04 0.584 0.56
08/OCT/20 20:05 0.586 0.55
08/OCT/20 20:06 0.586 0.57
08/OCT/20 20:07 0.586 0.54
08/OCT/20 20:08 0.586 0.50
08/OCT/20 20:09 0.585 0.53
08/OCT/20 20:10 0.585 0.54
08/OCT/20 20:11 0.585 0.50
08/OCT/20 20:12 0.584 0.53
08/OCT/20 20:13 0.584 0.52
08/OCT/20 20:14 0.584 0.59
08/OCT/20 20:15 0.584 0.53
08/OCT/20 20:16 0.583 0.53
08/OCT/20 20:17 0.583 0.52
08/OCT/20 20:18 0.582 0.52
08/OCT/20 20:19 0.582 0.56
08/OCT/20 20:20 0.583 0.52
08/OCT/20 20:21 0.578 0.53
08/OCT/20 20:22 0.578 0.49
08/OCT/20 20:23 0.578 0.62
08/OCT/20 20:24 0.579 0.54
08/OCT/20 20:25 0.579 0.64
08/OCT/20 20:26 0.580 0.56
08/OCT/20 20:27 0.578 0.44
08/OCT/20 20:28 0.577 0.49
08/OCT/20 20:29 0.577 0.53
08/OCT/20 20:30 0.578 0.56
08/OCT/20 20:31 0.578 0.51
08/OCT/20 20:32 0.577 0.51
08/OCT/20 20:33 0.577 0.48
08/OCT/20 20:34 0.577 0.57
08/OCT/20 20:35 0.578 0.49
08/OCT/20 20:36 0.577 0.48
08/OCT/20 20:37 0.578 0.49
08/OCT/20 20:38 0.577 0.52
08/OCT/20 20:39 0.578 0.61
08/OCT/20 20:40 0.578 0.54
08/OCT/20 20:41 0.578 0.55
08/OCT/20 20:42 0.574 0.49
08/OCT/20 20:43 0.575 0.65
08/OCT/20 20:44 0.576 0.53
08/OCT/20 20:45 0.575 0.49
08/OCT/20 20:46 0.575 0.50
08/OCT/20 20:47 0.575 0.57
08/OCT/20 20:48 0.576 0.52
08/OCT/20 20:49 0.576 0.60
08/OCT/20 20:50 0.577 0.58
08/OCT/20 20:51 0.577 0.49
08/OCT/20 20:52 0.576 0.56
08/OCT/20 20:53 0.577 0.56
08/OCT/20 20:54 0.577 0.67
08/OCT/20 20:55 0.578 0.53
08/OCT/20 20:56 0.577 0.59
08/OCT/20 20:57 0.578 0.53
08/OCT/20 20:58 0.577 0.49
08/OCT/20 20:59 0.578 0.59
08/OCT/20 21:00 0.579 0.51
08/OCT/20 21:01 0.578 0.56
08/OCT/20 21:02 0.582 0.56
08/OCT/20 21:03 0.581 0.54
08/OCT/20 21:04 0.581 0.50
08/OCT/20 21:05 0.580 0.47
08/OCT/20 21:06 0.580 0.57
08/OCT/20 21:07 0.582 0.57
08/OCT/20 21:08 0.582 0.66
08/OCT/20 21:09 0.583 0.54
08/OCT/20 21:10 0.586 0.53
08/OCT/20 21:11 0.586 0.54
08/OCT/20 21:12 0.585 0.56
08/OCT/20 21:13 0.586 0.54
08/OCT/20 21:14 0.585 0.64
08/OCT/20 21:15 0.586 0.57
08/OCT/20 21:16 0.586 0.54
08/OCT/20 21:17 0.586 0.59
08/OCT/20 21:18 0.591 0.55
08/OCT/20 21:19 0.589 0.53
08/OCT/20 21:20 0.588 0.47
08/OCT/20 21:21 0.587 0.64
08/OCT/20 21:22 0.588 0.52
08/OCT/20 21:23 0.586 0.49
08/OCT/20 21:24 0.586 0.58
08/OCT/20 21:25 0.587 0.55
08/OCT/20 21:26 0.587 0.56
08/OCT/20 21:27 0.591 0.54
08/OCT/20 21:28 0.590 0.52
08/OCT/20 21:29 0.590 0.56
08/OCT/20 21:30 0.590 0.54
08/OCT/20 21:31 0.590 0.54
08/OCT/20 21:32 0.596 0.54
08/OCT/20 21:33 0.597 0.58
08/OCT/20 21:34 0.599 0.51
08/OCT/20 21:35 0.599 0.67
08/OCT/20 21:36 0.608 0.67
08/OCT/20 21:37 0.611 0.50
08/OCT/20 21:38 0.612 0.59
08/OCT/20 21:39 0.614 0.63
08/OCT/20 21:40 0.624 0.55
08/OCT/20 21:41 0.632 0.67
08/OCT/20 21:42 0.635 0.83
08/OCT/20 21:43 0.638 0.76
08/OCT/20 21:44 0.647 0.61
08/OCT/20 21:45 0.648 0.68
08/OCT/20 21:46 0.650 0.72
08/OCT/20 21:47 0.660 0.60
08/OCT/20 21:48 0.662 0.63
08/OCT/20 21:49 0.663 0.70
08/OCT/20 21:50 0.665 0.80
08/OCT/20 21:51 0.673 0.73
08/OCT/20 21:52 0.672 0.70
08/OCT/20 21:53 0.672 0.72
08/OCT/20 21:54 0.673 0.56
08/OCT/20 21:55 0.671 0.75
08/OCT/20 21:56 0.673 0.74
08/OCT/20 21:57 0.673 0.60
08/OCT/20 21:58 0.672 0.71
08/OCT/20 21:59 0.674 0.68
08/OCT/20 22:00 0.673 0.76
08/OCT/20 22:01 0.674 0.71
08/OCT/20 22:02 0.678 0.70
08/OCT/20 22:03 0.677 0.65
08/OCT/20 22:04 0.675 0.74
08/OCT/20 22:05 0.675 0.75
08/OCT/20 22:06 0.670 0.78
08/OCT/20 22:07 0.670 0.77
08/OCT/20 22:08 0.671 0.74
08/OCT/20 22:09 0.672 0.52
08/OCT/20 22:10 0.676 0.68
08/OCT/20 22:11 0.679 0.67
08/OCT/20 22:12 0.679 0.75
08/OCT/20 22:13 0.680 0.74
08/OCT/20 22:14 0.680 0.71
08/OCT/20 22:15 0.690 0.71
08/OCT/20 22:16 0.689 0.70
08/OCT/20 22:17 0.689 0.75
08/OCT/20 22:18 0.692 0.81
08/OCT/20 22:19 0.702 0.75
08/OCT/20 22:20 0.704 0.66
08/OCT/20 22:21 0.704 0.79
08/OCT/20 22:22 0.715 0.88
08/OCT/20 22:23 0.716 0.86
08/OCT/20 22:24 0.717 0.76
08/OCT/20 22:25 0.726 0.74
08/OCT/20 22:26 0.728 0.71
08/OCT/20 22:27 0.729 0.85
08/OCT/20 22:28 0.731 0.90
08/OCT/20 22:29 0.749 0.83
08/OCT/20 22:30 0.745 0.77
08/OCT/20 22:31 0.746 0.84
08/OCT/20 22:32 0.747 0.83
08/OCT/20 22:33 0.755 0.78
08/OCT/20 22:34 0.765 0.73
08/OCT/20 22:35 0.766 0.81
08/OCT/20 22:36 0.769 0.88
08/OCT/20 22:37 0.772 0.75
08/OCT/20 22:38 0.782 0.83
08/OCT/20 22:39 0.795 0.86
08/OCT/20 22:40 0.798 0.95
08/OCT/20 22:41 0.801 0.94
08/OCT/20 22:42 0.814 0.86
08/OCT/20 22:43 0.823 0.93
08/OCT/20 22:44 0.836 0.95
08/OCT/20 22:45 0.840 0.99
08/OCT/20 22:46 0.859 0.94
08/OCT/20 22:47 0.861 0.94
08/OCT/20 22:48 0.869 0.92
08/OCT/20 22:49 0.885 0.97
08/OCT/20 22:50 0.888 0.81
08/OCT/20 22:51 0.909 0.87
08/OCT/20 22:52 0.914 0.92
08/OCT/20 22:53 0.928 0.96
08/OCT/20 22:54 0.941 0.93
08/OCT/20 22:55 0.949 0.92
08/OCT/20 22:56 0.958 1.10
08/OCT/20 22:57 0.973 0.91
08/OCT/20 22:58 0.981 0.83
08/OCT/20 22:59 0.994 0.76
08/OCT/20 23:00 0.996 0.77
08/OCT/20 23:01 1.015 1.03
08/OCT/20 23:02 1.028 0.96
08/OCT/20 23:03 1.037 0.95
08/OCT/20 23:04 1.051 0.95
08/OCT/20 23:05 1.055 0.84
08/OCT/20 23:06 1.074 0.94
08/OCT/20 23:07 1.090 0.82
08/OCT/20 23:08 1.103 0.94
08/OCT/20 23:09 1.114 0.89
08/OCT/20 23:10 1.135 0.86
08/OCT/20 23:11 1.145 0.85
08/OCT/20 23:12 1.157 0.93
08/OCT/20 23:13 1.173 1.07
08/OCT/20 23:14 1.183 0.88
08/OCT/20 23:15 1.212 1.13
08/OCT/20 23:16 1.218 0.97
08/OCT/20 23:17 1.233 1.00
08/OCT/20 23:18 1.249 0.86
08/OCT/20 23:19 1.259 0.98
08/OCT/20 23:20 1.280 0.94
08/OCT/20 23:21 1.291 0.79
08/OCT/20 23:22 1.318 1.14
08/OCT/20 23:23 1.325 0.92
08/OCT/20 23:24 1.331 1.15
[truncated: 7,731 more rows]
