# Supplementary material for: A Low-Cost, Low-Power Water Velocity Sensor Utilizing Acoustic Doppler Measurement
Source: Sensors (Basel). 2022 Sep 30;22(19):7451. doi: 10.3390/s22197451 (PMC9572237; doi:10.3390/s22197451)
Supplement: Supplementary file 1 [file sensors-22-07451-s001.zip › supplementary_material/data/field_test/data/hach/hach_16.csv]

Insight For Windows: Version: 5.10.6
Date Time Level Vel. 1 Flow 1
(m) (m/s) (lps)
17/NOV/20 15:07 0.052 0.05 -8.131
17/NOV/20 15:08 0.305 0.05 34.327
17/NOV/20 15:09 0.305 0.05 36.378
17/NOV/20 15:10 0.305 0.07 55.719
17/NOV/20 15:11 0.305 0.05 38.680
17/NOV/20 15:12 0.305 0.05 37.310
17/NOV/20 15:13 0.305 0.06 43.216
17/NOV/20 15:14 0.305 0.05 38.407
17/NOV/20 15:15 0.305 0.06 44.067
17/NOV/20 15:16 0.305 0.07 54.083
17/NOV/20 15:17 0.305 0.05 37.749
17/NOV/20 15:18 0.305 0.06 47.339
17/NOV/20 15:19 0.305 0.06 44.596
17/NOV/20 15:20 0.305 0.05 35.748
17/NOV/20 15:21 0.306 0.06 41.448
17/NOV/20 15:22 0.305 0.05 35.937
17/NOV/20 15:23 0.305 0.05 35.502
17/NOV/20 15:24 0.305 0.05 36.417
17/NOV/20 15:25 0.305 0.17 123.250
17/NOV/20 15:26 0.305 0.04 31.774
17/NOV/20 15:27 0.305 0.43 323.516
17/NOV/20 15:28 0.305 0.06 41.031
17/NOV/20 15:29 0.307 0.06 45.606
17/NOV/20 15:30 0.305 0.06 46.782
17/NOV/20 15:31 0.305 0.06 45.853
17/NOV/20 15:32 0.305 0.05 40.614
17/NOV/20 15:33 0.305 0.07 51.026
17/NOV/20 15:34 0.305 0.06 43.290
17/NOV/20 15:35 0.305 0.06 43.519
17/NOV/20 15:36 0.305 0.05 36.740
17/NOV/20 15:37 0.305 0.06 43.526
17/NOV/20 15:38 0.305 0.06 41.460
17/NOV/20 15:39 0.305 0.06 43.095
17/NOV/20 15:40 0.305 0.06 46.247
17/NOV/20 15:41 0.305 0.16 117.987
17/NOV/20 15:42 0.305 0.06 45.417
17/NOV/20 15:43 0.306 0.08 57.891
17/NOV/20 15:44 0.305 0.05 39.965
17/NOV/20 15:45 0.305 0.06 42.687
17/NOV/20 15:46 0.305 0.05 35.875
17/NOV/20 15:47 0.305 0.05 39.583
17/NOV/20 15:48 0.305 0.05 36.175
17/NOV/20 15:49 0.305 0.06 45.752
17/NOV/20 15:50 0.305 0.06 46.898
17/NOV/20 15:51 0.305 0.04 32.082
17/NOV/20 15:52 0.305 0.05 35.468
17/NOV/20 15:53 0.305 0.07 54.951
17/NOV/20 15:54 0.305 0.07 52.035
17/NOV/20 15:55 0.305 0.06 44.993
17/NOV/20 15:56 0.305 0.05 40.013
17/NOV/20 15:57 0.305 0.06 45.252
17/NOV/20 15:58 0.305 0.06 44.301
17/NOV/20 15:59 0.305 0.06 41.329
17/NOV/20 16:00 0.305 0.06 41.126
17/NOV/20 16:01 0.305 0.05 39.325
17/NOV/20 16:02 0.305 0.06 43.210
17/NOV/20 16:03 0.305 0.06 42.314
17/NOV/20 16:04 0.305 0.31 233.075
17/NOV/20 16:05 0.305 0.05 40.071
17/NOV/20 16:06 0.307 0.00 0.000
17/NOV/20 16:07 0.306 0.05 37.355
17/NOV/20 16:08 0.305 0.00 0.000
17/NOV/20 16:09 0.305 0.06 43.694
17/NOV/20 16:10 0.305 0.00 0.000
17/NOV/20 16:11 0.306 0.05 39.899
17/NOV/20 16:12 0.305 0.06 42.068
17/NOV/20 16:13 0.305 0.05 38.221
17/NOV/20 16:14 0.305 0.06 47.114
17/NOV/20 16:15 0.305 0.04 33.008
17/NOV/20 16:16 0.305 0.04 28.212
17/NOV/20 16:17 0.305 0.06 41.856
17/NOV/20 16:18 0.306 0.04 32.118
17/NOV/20 16:19 0.305 0.05 34.150
17/NOV/20 16:20 0.305 0.05 38.472
17/NOV/20 16:21 0.306 0.05 40.307
17/NOV/20 16:22 0.306 0.04 31.893
17/NOV/20 16:23 0.306 0.05 34.180
17/NOV/20 16:24 0.306 0.04 32.618
17/NOV/20 16:25 0.306 0.04 32.354
17/NOV/20 16:26 0.305 0.04 31.409
17/NOV/20 16:27 0.305 0.04 31.644
17/NOV/20 16:28 0.305 0.04 29.567
17/NOV/20 16:29 0.305 0.05 35.265
17/NOV/20 16:30 0.305 0.05 37.960
17/NOV/20 16:31 0.305 0.06 42.483
17/NOV/20 16:32 0.305 0.05 36.598
17/NOV/20 16:33 0.305 0.05 33.852
17/NOV/20 16:34 0.305 0.03 24.999
17/NOV/20 16:35 0.305 0.04 32.019
17/NOV/20 16:36 0.305 0.06 41.112
17/NOV/20 16:37 0.305 0.04 32.693
17/NOV/20 16:38 0.305 0.05 37.905
17/NOV/20 16:39 0.305 0.49 364.899
17/NOV/20 16:40 0.305 0.05 39.677
17/NOV/20 16:41 0.308 0.00 0.000
17/NOV/20 16:42 0.305 0.05 33.567
17/NOV/20 16:43 0.305 0.00 0.000
17/NOV/20 16:44 0.305 0.05 34.927
17/NOV/20 16:45 0.305 0.00 0.000
17/NOV/20 16:46 0.305 0.04 31.342
17/NOV/20 16:47 0.305 0.05 36.994
17/NOV/20 16:48 0.305 0.06 41.778
17/NOV/20 16:49 0.305 0.06 47.718
17/NOV/20 16:50 0.305 0.20 145.808
17/NOV/20 16:51 0.305 0.04 32.919
17/NOV/20 16:52 0.306 0.07 50.195
17/NOV/20 16:53 0.305 0.05 33.583
17/NOV/20 16:54 0.305 0.07 54.076
17/NOV/20 16:55 0.305 0.05 39.486
17/NOV/20 16:56 0.305 0.26 196.802
17/NOV/20 16:57 0.305 0.00 0.000
17/NOV/20 16:58 0.306 0.00 0.000
17/NOV/20 16:59 0.305 0.08 58.988
17/NOV/20 17:00 0.305 0.00 0.000
17/NOV/20 17:01 0.305 0.00 0.000
17/NOV/20 17:02 0.305 0.00 0.000
17/NOV/20 17:03 0.305 0.00 0.000
17/NOV/20 17:04 0.305 0.00 0.000
17/NOV/20 17:05 0.305 0.00 0.000
17/NOV/20 17:06 0.305 0.00 0.000
17/NOV/20 17:07 0.305 0.00 0.000
17/NOV/20 17:08 0.305 0.00 0.000
17/NOV/20 17:09 0.305 0.00 0.000
17/NOV/20 17:10 0.305 0.00 0.000
17/NOV/20 17:11 0.305 0.00 0.000
17/NOV/20 17:12 0.305 1.45 1081.385
17/NOV/20 17:13 0.305 0.00 0.000
17/NOV/20 17:14 0.320 0.00 0.000
17/NOV/20 17:15 0.305 0.00 0.000
17/NOV/20 17:16 0.305 0.00 0.000
17/NOV/20 17:17 0.305 0.00 0.000
17/NOV/20 17:18 0.305 0.00 0.000
17/NOV/20 17:19 0.305 0.00 0.000
17/NOV/20 17:20 0.305 0.00 0.000
17/NOV/20 17:21 0.305 0.00 0.000
17/NOV/20 17:22 0.305 0.40 296.826
17/NOV/20 17:23 0.305 0.00 0.000
17/NOV/20 17:24 0.307 0.00 0.000
17/NOV/20 17:25 0.305 0.00 0.000
17/NOV/20 17:26 0.305 0.00 0.000
17/NOV/20 17:27 0.305 0.00 0.000
17/NOV/20 17:28 0.305 0.00 0.000
17/NOV/20 17:29 0.305 0.00 0.000
17/NOV/20 17:30 0.305 0.00 0.000
17/NOV/20 17:31 0.305 0.00 0.000
17/NOV/20 17:32 0.305 0.00 0.000
17/NOV/20 17:33 0.305 0.00 0.000
17/NOV/20 17:34 0.305 0.00 0.000
17/NOV/20 17:35 0.305 0.00 0.000
17/NOV/20 17:36 0.305 0.00 0.000
17/NOV/20 17:37 0.305 0.00 0.000
17/NOV/20 17:38 0.305 0.00 0.000
17/NOV/20 17:39 0.305 0.00 0.000
17/NOV/20 17:40 0.305 0.00 0.000
17/NOV/20 17:41 0.305 0.00 0.000
17/NOV/20 17:42 0.305 0.00 0.000
17/NOV/20 17:43 0.305 0.00 0.000
17/NOV/20 17:44 0.305 0.00 0.000
17/NOV/20 17:45 0.305 0.00 0.000
17/NOV/20 17:46 0.305 0.00 0.000
17/NOV/20 17:47 0.305 0.00 0.000
17/NOV/20 17:48 0.305 0.00 0.000
17/NOV/20 17:49 0.305 0.00 0.000
17/NOV/20 17:50 0.305 0.00 0.000
17/NOV/20 17:51 0.305 0.00 0.000
17/NOV/20 17:52 0.305 0.00 0.000
17/NOV/20 17:53 0.305 0.00 0.000
17/NOV/20 17:54 0.305 0.00 0.000
17/NOV/20 17:55 0.305 0.13 98.746
17/NOV/20 17:56 0.305 0.00 0.000
17/NOV/20 17:57 0.305 0.00 0.000
17/NOV/20 17:58 0.305 0.00 0.000
17/NOV/20 17:59 0.305 0.00 0.000
17/NOV/20 18:00 0.305 0.00 0.000
17/NOV/20 18:01 0.305 0.00 0.000
17/NOV/20 18:02 0.305 0.00 0.000
17/NOV/20 18:03 0.305 0.00 0.000
17/NOV/20 18:04 0.305 0.00 0.000
17/NOV/20 18:05 0.305 0.00 0.000
17/NOV/20 18:06 0.305 0.00 0.000
17/NOV/20 18:07 0.305 0.00 0.000
17/NOV/20 18:08 0.305 0.00 0.000
17/NOV/20 18:09 0.305 0.00 0.000
17/NOV/20 18:10 0.305 0.00 0.000
17/NOV/20 18:11 0.306 0.00 0.000
17/NOV/20 18:12 0.306 0.00 0.000
17/NOV/20 18:13 0.306 0.00 0.000
17/NOV/20 18:14 0.306 0.00 0.000
17/NOV/20 18:15 0.306 0.00 0.000
17/NOV/20 18:16 0.305 0.00 0.000
17/NOV/20 18:17 0.305 0.00 0.000
17/NOV/20 18:18 0.306 0.00 0.000
17/NOV/20 18:19 0.306 0.00 0.000
17/NOV/20 18:20 0.305 0.00 0.000
17/NOV/20 18:21 0.305 0.00 0.000
17/NOV/20 18:22 0.305 0.00 0.000
17/NOV/20 18:23 0.305 0.00 0.000
17/NOV/20 18:24 0.305 0.00 0.000
17/NOV/20 18:25 0.305 0.00 0.000
17/NOV/20 18:26 0.305 0.00 0.000
17/NOV/20 18:27 0.305 0.00 0.000
17/NOV/20 18:28 0.305 0.00 0.000
17/NOV/20 18:29 0.305 0.00 0.000
17/NOV/20 18:30 0.305 0.33 244.438
17/NOV/20 18:31 0.305 0.00 0.000
17/NOV/20 18:32 0.307 0.00 0.000
17/NOV/20 18:33 0.305 0.00 0.000
17/NOV/20 18:34 0.305 0.00 0.000
17/NOV/20 18:35 0.305 0.00 0.000
17/NOV/20 18:36 0.305 0.00 0.000
17/NOV/20 18:37 0.305 0.00 0.000
17/NOV/20 18:38 0.305 0.00 0.000
17/NOV/20 18:39 0.305 0.00 0.000
17/NOV/20 18:40 0.305 0.00 0.000
17/NOV/20 18:41 0.305 0.00 0.000
17/NOV/20 18:42 0.305 0.00 0.000
17/NOV/20 18:43 0.305 0.00 0.000
17/NOV/20 18:44 0.305 0.00 0.000
17/NOV/20 18:45 0.305 0.00 0.000
17/NOV/20 18:46 0.305 0.00 0.000
17/NOV/20 18:47 0.305 0.00 0.000
17/NOV/20 18:48 0.305 0.00 0.000
17/NOV/20 18:49 0.305 0.00 0.000
17/NOV/20 18:50 0.305 0.00 0.000
17/NOV/20 18:51 0.305 0.00 0.000
17/NOV/20 18:52 0.305 0.00 0.000
17/NOV/20 18:53 0.305 0.00 0.000
17/NOV/20 18:54 0.305 0.00 0.000
17/NOV/20 18:55 0.305 0.00 0.000
17/NOV/20 18:56 0.305 0.00 0.000
17/NOV/20 18:57 0.305 0.00 0.000
17/NOV/20 18:58 0.305 0.00 0.000
17/NOV/20 18:59 0.305 0.00 0.000
17/NOV/20 19:00 0.305 0.00 0.000
17/NOV/20 19:01 0.305 0.00 0.000
17/NOV/20 19:02 0.305 0.00 0.000
17/NOV/20 19:03 0.305 0.00 0.000
17/NOV/20 19:04 0.305 0.00 0.000
17/NOV/20 19:05 0.305 0.00 0.000
17/NOV/20 19:06 0.305 0.00 0.000
17/NOV/20 19:07 0.305 0.00 0.000
17/NOV/20 19:08 0.305 0.00 0.000
17/NOV/20 19:09 0.305 0.00 0.000
17/NOV/20 19:10 0.305 0.00 0.000
17/NOV/20 19:11 0.305 0.00 0.000
17/NOV/20 19:12 0.305 0.00 0.000
17/NOV/20 19:13 0.305 0.00 0.000
17/NOV/20 19:14 0.305 0.00 0.000
17/NOV/20 19:15 0.305 0.00 0.000
17/NOV/20 19:16 0.305 0.00 0.000
17/NOV/20 19:17 0.305 0.00 0.000
17/NOV/20 19:18 0.305 0.00 0.000
17/NOV/20 19:19 0.305 0.00 0.000
17/NOV/20 19:20 0.305 0.00 0.000
17/NOV/20 19:21 0.305 0.00 0.000
17/NOV/20 19:22 0.305 0.00 0.000
17/NOV/20 19:23 0.305 0.00 0.000
17/NOV/20 19:24 0.305 0.00 0.000
17/NOV/20 19:25 0.305 0.10 74.417
17/NOV/20 19:26 0.305 0.00 0.000
17/NOV/20 19:27 0.306 0.00 0.000
17/NOV/20 19:28 0.305 0.00 0.000
17/NOV/20 19:29 0.305 0.00 0.000
17/NOV/20 19:30 0.305 0.00 0.000
17/NOV/20 19:31 0.305 0.00 0.000
17/NOV/20 19:32 0.305 0.00 0.000
17/NOV/20 19:33 0.305 0.00 0.000
17/NOV/20 19:34 0.305 0.00 0.000
17/NOV/20 19:35 0.305 0.00 0.000
17/NOV/20 19:36 0.305 0.00 0.000
17/NOV/20 19:37 0.305 0.00 0.000
17/NOV/20 19:38 0.305 0.00 0.000
17/NOV/20 19:39 0.305 0.00 0.000
17/NOV/20 19:40 0.305 0.00 0.000
17/NOV/20 19:41 0.305 0.00 0.000
17/NOV/20 19:42 0.305 0.00 0.000
17/NOV/20 19:43 0.305 0.00 0.000
17/NOV/20 19:44 0.305 0.00 0.000
17/NOV/20 19:45 0.305 0.00 0.000
17/NOV/20 19:46 0.305 0.00 0.000
17/NOV/20 19:47 0.305 0.00 0.000
17/NOV/20 19:48 0.305 0.00 0.000
17/NOV/20 19:49 0.305 0.00 0.000
17/NOV/20 19:50 0.304 0.00 0.000
17/NOV/20 19:51 0.305 0.00 0.000
17/NOV/20 19:52 0.305 0.00 0.000
17/NOV/20 19:53 0.304 0.00 0.000
17/NOV/20 19:54 0.305 0.00 0.000
17/NOV/20 19:55 0.305 0.00 0.000
17/NOV/20 19:56 0.305 0.00 0.000
17/NOV/20 19:57 0.305 0.00 0.000
17/NOV/20 19:58 0.305 0.00 0.000
17/NOV/20 19:59 0.305 0.00 0.000
17/NOV/20 20:00 0.305 0.00 0.000
17/NOV/20 20:01 0.305 0.00 0.000
17/NOV/20 20:02 0.305 0.00 0.000
17/NOV/20 20:03 0.305 0.00 0.000
17/NOV/20 20:04 0.305 0.00 0.000
17/NOV/20 20:05 0.305 0.00 0.000
17/NOV/20 20:06 0.305 0.00 0.000
17/NOV/20 20:07 0.305 0.00 0.000
17/NOV/20 20:08 0.305 0.00 0.000
17/NOV/20 20:09 0.306 0.00 0.000
17/NOV/20 20:10 0.306 0.00 0.000
17/NOV/20 20:11 0.306 0.00 0.000
17/NOV/20 20:12 0.306 0.00 0.000
17/NOV/20 20:13 0.305 0.00 0.000
17/NOV/20 20:14 0.305 0.00 0.000
17/NOV/20 20:15 0.305 0.00 0.000
17/NOV/20 20:16 0.305 0.00 0.000
17/NOV/20 20:17 0.305 0.00 0.000
17/NOV/20 20:18 0.305 0.00 0.000
17/NOV/20 20:19 0.305 0.00 0.000
17/NOV/20 20:20 0.305 0.00 0.000
17/NOV/20 20:21 0.305 0.00 0.000
17/NOV/20 20:22 0.305 0.00 0.000
17/NOV/20 20:23 0.306 0.00 0.000
17/NOV/20 20:24 0.306 0.00 0.000
17/NOV/20 20:25 0.306 0.00 0.000
17/NOV/20 20:26 0.306 0.00 0.000
17/NOV/20 20:27 0.306 0.00 0.000
17/NOV/20 20:28 0.305 0.00 0.000
17/NOV/20 20:29 0.305 0.00 0.000
17/NOV/20 20:30 0.305 0.00 0.000
17/NOV/20 20:31 0.305 0.00 0.000
17/NOV/20 20:32 0.306 0.00 0.000
17/NOV/20 20:33 0.305 0.00 0.000
17/NOV/20 20:34 0.305 0.00 0.000
17/NOV/20 20:35 0.305 0.00 0.000
17/NOV/20 20:36 0.306 0.00 0.000
17/NOV/20 20:37 0.306 0.00 0.000
17/NOV/20 20:38 0.305 0.00 0.000
17/NOV/20 20:39 0.305 0.00 0.000
17/NOV/20 20:40 0.305 0.00 0.000
17/NOV/20 20:41 0.305 0.00 0.000
17/NOV/20 20:42 0.305 0.00 0.000
17/NOV/20 20:43 0.305 0.00 0.000
17/NOV/20 20:44 0.305 0.00 0.000
17/NOV/20 20:45 0.305 0.00 0.000
17/NOV/20 20:46 0.305 0.00 0.000
17/NOV/20 20:47 0.305 0.00 0.000
17/NOV/20 20:48 0.305 0.00 0.000
17/NOV/20 20:49 0.305 0.00 0.000
17/NOV/20 20:50 0.305 0.00 0.000
17/NOV/20 20:51 0.305 0.00 0.000
17/NOV/20 20:52 0.305 0.00 0.000
17/NOV/20 20:53 0.305 0.00 0.000
17/NOV/20 20:54 0.305 0.00 0.000
17/NOV/20 20:55 0.305 0.00 0.000
17/NOV/20 20:56 0.305 0.00 0.000
17/NOV/20 20:57 0.305 0.00 0.000
17/NOV/20 20:58 0.305 0.00 0.000
17/NOV/20 20:59 0.305 0.00 0.000
17/NOV/20 21:00 0.306 0.00 0.000
17/NOV/20 21:01 0.306 0.00 0.000
17/NOV/20 21:02 0.306 0.00 0.000
17/NOV/20 21:03 0.306 0.00 0.000
17/NOV/20 21:04 0.306 0.00 0.000
17/NOV/20 21:05 0.306 0.00 0.000
17/NOV/20 21:06 0.306 0.00 0.000
17/NOV/20 21:07 0.306 0.00 0.000
17/NOV/20 21:08 0.305 0.00 0.000
17/NOV/20 21:09 0.305 0.00 0.000
17/NOV/20 21:10 0.305 0.00 0.000
17/NOV/20 21:11 0.305 0.00 0.000
17/NOV/20 21:12 0.305 0.00 0.000
17/NOV/20 21:13 0.305 0.00 0.000
17/NOV/20 21:14 0.305 0.00 0.000
17/NOV/20 21:15 0.305 0.00 0.000
17/NOV/20 21:16 0.305 0.00 0.000
17/NOV/20 21:17 0.305 0.00 0.000
17/NOV/20 21:18 0.305 0.00 0.000
17/NOV/20 21:19 0.305 0.00 0.000
17/NOV/20 21:20 0.305 0.00 0.000
17/NOV/20 21:21 0.305 0.00 0.000
17/NOV/20 21:22 0.305 0.00 0.000
17/NOV/20 21:23 0.305 0.00 0.000
17/NOV/20 21:24 0.305 0.00 0.000
17/NOV/20 21:25 0.305 0.00 0.000
17/NOV/20 21:26 0.306 0.00 0.000
17/NOV/20 21:27 0.306 0.00 0.000
17/NOV/20 21:28 0.306 0.00 0.000
17/NOV/20 21:29 0.306 0.00 0.000
17/NOV/20 21:30 0.305 0.00 0.000
17/NOV/20 21:31 0.306 0.00 0.000
17/NOV/20 21:32 0.306 0.00 0.000
17/NOV/20 21:33 0.306 0.00 0.000
17/NOV/20 21:34 0.306 0.00 0.000
17/NOV/20 21:35 0.305 0.00 0.000
17/NOV/20 21:36 0.305 0.00 0.000
17/NOV/20 21:37 0.305 0.00 0.000
17/NOV/20 21:38 0.305 0.00 0.000
17/NOV/20 21:39 0.305 0.00 0.000
17/NOV/20 21:40 0.305 0.00 0.000
17/NOV/20 21:41 0.305 0.00 0.000
17/NOV/20 21:42 0.305 0.00 0.000
17/NOV/20 21:43 0.305 0.00 0.000
17/NOV/20 21:44 0.305 0.00 0.000
17/NOV/20 21:45 0.305 0.00 0.000
17/NOV/20 21:46 0.305 0.00 0.000
17/NOV/20 21:47 0.305 0.00 0.000
17/NOV/20 21:48 0.305 0.00 0.000
17/NOV/20 21:49 0.305 0.00 0.000
17/NOV/20 21:50 0.305 0.00 0.000
17/NOV/20 21:51 0.305 0.00 0.000
17/NOV/20 21:52 0.305 0.00 0.000
17/NOV/20 21:53 0.305 0.00 0.000
17/NOV/20 21:54 0.305 0.00 0.000
17/NOV/20 21:55 0.305 0.00 0.000
17/NOV/20 21:56 0.305 0.00 0.000
17/NOV/20 21:57 0.305 0.00 0.000
17/NOV/20 21:58 0.305 0.00 0.000
17/NOV/20 21:59 0.305 0.00 0.000
17/NOV/20 22:00 0.305 0.00 0.000
17/NOV/20 22:01 0.305 0.00 0.000
17/NOV/20 22:02 0.305 0.00 0.000
17/NOV/20 22:03 0.305 0.00 0.000
17/NOV/20 22:04 0.305 0.00 0.000
17/NOV/20 22:05 0.305 0.00 0.000
17/NOV/20 22:06 0.305 0.00 0.000
17/NOV/20 22:07 0.305 0.00 0.000
17/NOV/20 22:08 0.305 0.00 0.000
17/NOV/20 22:09 0.305 0.00 0.000
17/NOV/20 22:10 0.305 0.00 0.000
17/NOV/20 22:11 0.305 0.00 0.000
17/NOV/20 22:12 0.304 0.00 0.000
17/NOV/20 22:13 0.304 0.00 0.000
17/NOV/20 22:14 0.305 0.00 0.000
17/NOV/20 22:15 0.305 0.00 0.000
17/NOV/20 22:16 0.305 0.00 0.000
17/NOV/20 22:17 0.305 0.00 0.000
17/NOV/20 22:18 0.305 0.00 0.000
17/NOV/20 22:19 0.305 0.00 0.000
17/NOV/20 22:20 0.304 0.00 0.000
17/NOV/20 22:21 0.304 0.00 0.000
17/NOV/20 22:22 0.305 0.00 0.000
17/NOV/20 22:23 0.305 0.00 0.000
17/NOV/20 22:24 0.305 0.00 0.000
17/NOV/20 22:25 0.305 0.00 0.000
17/NOV/20 22:26 0.305 0.00 0.000
17/NOV/20 22:27 0.304 0.00 0.000
17/NOV/20 22:28 0.304 0.00 0.000
17/NOV/20 22:29 0.304 0.00 0.000
17/NOV/20 22:30 0.304 0.00 0.000
17/NOV/20 22:31 0.304 0.00 0.000
17/NOV/20 22:32 0.304 0.00 0.000
17/NOV/20 22:33 0.305 0.00 0.000
17/NOV/20 22:34 0.305 0.00 0.000
17/NOV/20 22:35 0.305 0.00 0.000
17/NOV/20 22:36 0.305 0.00 0.000
17/NOV/20 22:37 0.305 0.00 0.000
17/NOV/20 22:38 0.305 0.00 0.000
17/NOV/20 22:39 0.305 0.00 0.000
17/NOV/20 22:40 0.305 0.00 0.000
17/NOV/20 22:41 0.304 0.00 0.000
17/NOV/20 22:42 0.304 0.00 0.000
17/NOV/20 22:43 0.304 0.00 0.000
17/NOV/20 22:44 0.305 0.00 0.000
17/NOV/20 22:45 0.305 0.00 0.000
17/NOV/20 22:46 0.305 0.00 0.000
17/NOV/20 22:47 0.305 0.00 0.000
17/NOV/20 22:48 0.305 0.00 0.000
17/NOV/20 22:49 0.305 0.00 0.000
17/NOV/20 22:50 0.305 0.00 0.000
17/NOV/20 22:51 0.305 0.00 0.000
17/NOV/20 22:52 0.305 0.00 0.000
17/NOV/20 22:53 0.305 0.00 0.000
17/NOV/20 22:54 0.305 0.00 0.000
17/NOV/20 22:55 0.305 0.00 0.000
17/NOV/20 22:56 0.305 0.00 0.000
17/NOV/20 22:57 0.305 0.00 0.000
17/NOV/20 22:58 0.305 0.00 0.000
17/NOV/20 22:59 0.305 0.00 0.000
17/NOV/20 23:00 0.305 0.00 0.000
17/NOV/20 23:01 0.305 0.00 0.000
17/NOV/20 23:02 0.305 0.00 0.000
17/NOV/20 23:03 0.305 0.00 0.000
17/NOV/20 23:04 0.305 0.00 0.000
17/NOV/20 23:05 0.305 0.00 0.000
17/NOV/20 23:06 0.304 0.00 0.000
17/NOV/20 23:07 0.304 0.00 0.000
17/NOV/20 23:08 0.304 0.00 0.000
17/NOV/20 23:09 0.304 0.00 0.000
17/NOV/20 23:10 0.304 0.00 0.000
17/NOV/20 23:11 0.305 0.00 0.000
17/NOV/20 23:12 0.305 0.00 0.000
17/NOV/20 23:13 0.305 0.00 0.000
17/NOV/20 23:14 0.304 0.00 0.000
17/NOV/20 23:15 0.305 0.00 0.000
17/NOV/20 23:16 0.305 0.00 0.000
17/NOV/20 23:17 0.305 0.00 0.000
17/NOV/20 23:18 0.305 0.00 0.000
17/NOV/20 23:19 0.305 0.00 0.000
17/NOV/20 23:20 0.305 0.00 0.000
17/NOV/20 23:21 0.305 0.00 0.000
17/NOV/20 23:22 0.305 0.00 0.000
17/NOV/20 23:23 0.305 0.00 0.000
17/NOV/20 23:24 0.305 0.00 0.000
17/NOV/20 23:25 0.305 0.00 0.000
17/NOV/20 23:26 0.305 0.00 0.000
17/NOV/20 23:27 0.305 0.00 0.000
17/NOV/20 23:28 0.305 0.00 0.000
17/NOV/20 23:29 0.305 0.00 0.000
17/NOV/20 23:30 0.305 0.00 0.000
17/NOV/20 23:31 0.305 0.00 0.000
17/NOV/20 23:32 0.305 0.00 0.000
17/NOV/20 23:33 0.305 0.00 0.000
17/NOV/20 23:34 0.305 0.00 0.000
17/NOV/20 23:35 0.305 0.00 0.000
17/NOV/20 23:36 0.305 0.00 0.000
17/NOV/20 23:37 0.305 0.00 0.000
17/NOV/20 23:38 0.305 0.00 0.000
17/NOV/20 23:39 0.305 0.00 0.000
17/NOV/20 23:40 0.305 0.00 0.000
17/NOV/20 23:41 0.305 0.00 0.000
17/NOV/20 23:42 0.305 0.00 0.000
17/NOV/20 23:43 0.305 0.00 0.000
17/NOV/20 23:44 0.305 0.00 0.000
17/NOV/20 23:45 0.305 0.00 0.000
17/NOV/20 23:46 0.305 0.00 0.000
17/NOV/20 23:47 0.305 0.00 0.000
17/NOV/20 23:48 0.305 0.00 0.000
17/NOV/20 23:49 0.305 0.00 0.000
17/NOV/20 23:50 0.305 0.00 0.000
17/NOV/20 23:51 0.305 0.00 0.000
17/NOV/20 23:52 0.305 0.00 0.000
17/NOV/20 23:53 0.305 0.02 17.222
17/NOV/20 23:54 0.305 0.00 0.000
17/NOV/20 23:55 0.305 0.00 0.000
17/NOV/20 23:56 0.305 0.00 0.000
17/NOV/20 23:57 0.305 0.00 0.000
17/NOV/20 23:58 0.305 0.00 0.000
17/NOV/20 23:59 0.305 0.00 0.000
18/NOV/20 00:00 0.305 0.00 0.000
18/NOV/20 00:01 0.305 0.00 0.000
18/NOV/20 00:02 0.305 0.00 0.000
18/NOV/20 00:03 0.305 0.00 0.000
18/NOV/20 00:04 0.305 0.00 0.000
18/NOV/20 00:05 0.305 0.00 0.000
18/NOV/20 00:06 0.305 0.00 0.000
18/NOV/20 00:07 0.305 0.00 0.000
18/NOV/20 00:08 0.305 0.04 30.134
18/NOV/20 00:09 0.305 0.00 0.000
18/NOV/20 00:10 0.305 0.00 0.000
18/NOV/20 00:11 0.305 0.00 0.000
18/NOV/20 00:12 0.305 0.00 0.000
18/NOV/20 00:13 0.305 0.00 0.000
18/NOV/20 00:14 0.305 0.00 0.000
18/NOV/20 00:15 0.305 0.00 0.000
18/NOV/20 00:16 0.305 0.00 0.000
18/NOV/20 00:17 0.305 0.00 0.000
18/NOV/20 00:18 0.305 0.00 0.000
18/NOV/20 00:19 0.305 0.00 0.000
18/NOV/20 00:20 0.305 0.00 0.000
18/NOV/20 00:21 0.305 0.00 0.000
18/NOV/20 00:22 0.305 0.00 0.000
18/NOV/20 00:23 0.305 0.00 0.000
18/NOV/20 00:24 0.305 0.00 0.000
18/NOV/20 00:25 0.305 0.00 0.000
18/NOV/20 00:26 0.305 0.00 0.000
18/NOV/20 00:27 0.305 0.00 0.000
18/NOV/20 00:28 0.305 0.00 0.000
18/NOV/20 00:29 0.305 0.00 0.000
18/NOV/20 00:30 0.305 0.00 0.000
18/NOV/20 00:31 0.305 0.00 0.000
18/NOV/20 00:32 0.305 0.00 0.000
18/NOV/20 00:33 0.305 0.00 0.000
18/NOV/20 00:34 0.305 0.00 0.000
18/NOV/20 00:35 0.305 0.00 0.000
18/NOV/20 00:36 0.305 0.00 0.000
18/NOV/20 00:37 0.305 0.00 0.000
18/NOV/20 00:38 0.305 0.00 0.000
18/NOV/20 00:39 0.305 0.00 0.000
18/NOV/20 00:40 0.305 0.00 0.000
18/NOV/20 00:41 0.305 0.00 0.000
18/NOV/20 00:42 0.305 0.00 0.000
18/NOV/20 00:43 0.305 0.00 0.000
18/NOV/20 00:44 0.305 0.00 0.000
18/NOV/20 00:45 0.305 0.00 0.000
18/NOV/20 00:46 0.305 0.00 0.000
18/NOV/20 00:47 0.305 0.00 0.000
18/NOV/20 00:48 0.305 0.00 0.000
18/NOV/20 00:49 0.305 0.00 0.000
18/NOV/20 00:50 0.305 0.00 0.000
18/NOV/20 00:51 0.304 0.00 0.000
18/NOV/20 00:52 0.304 0.00 0.000
18/NOV/20 00:53 0.305 0.00 0.000
18/NOV/20 00:54 0.304 0.00 0.000
18/NOV/20 00:55 0.305 0.00 0.000
18/NOV/20 00:56 0.305 0.00 0.000
18/NOV/20 00:57 0.305 0.00 0.000
18/NOV/20 00:58 0.304 0.00 0.000
18/NOV/20 00:59 0.304 0.00 0.000
18/NOV/20 01:00 0.305 0.00 0.000
18/NOV/20 01:01 0.305 0.00 0.000
18/NOV/20 01:02 0.305 0.00 0.000
18/NOV/20 01:03 0.305 0.00 0.000
18/NOV/20 01:04 0.305 0.00 0.000
18/NOV/20 01:05 0.304 0.00 0.000
18/NOV/20 01:06 0.305 0.00 0.000
18/NOV/20 01:07 0.305 0.00 0.000
18/NOV/20 01:08 0.305 0.00 0.000
18/NOV/20 01:09 0.305 0.00 0.000
18/NOV/20 01:10 0.305 0.00 0.000
18/NOV/20 01:11 0.305 0.00 0.000
18/NOV/20 01:12 0.305 0.00 0.000
18/NOV/20 01:13 0.305 0.00 0.000
18/NOV/20 01:14 0.305 0.00 0.000
18/NOV/20 01:15 0.305 0.00 0.000
18/NOV/20 01:16 0.305 0.00 0.000
18/NOV/20 01:17 0.305 0.00 0.000
18/NOV/20 01:18 0.305 0.00 0.000
18/NOV/20 01:19 0.305 0.00 0.000
18/NOV/20 01:20 0.305 0.00 0.000
18/NOV/20 01:21 0.305 0.00 0.000
18/NOV/20 01:22 0.305 0.00 0.000
18/NOV/20 01:23 0.305 0.00 0.000
18/NOV/20 01:24 0.305 0.00 0.000
18/NOV/20 01:25 0.305 0.00 0.000
18/NOV/20 01:26 0.305 0.00 0.000
18/NOV/20 01:27 0.305 0.00 0.000
18/NOV/20 01:28 0.305 0.00 0.000
18/NOV/20 01:29 0.305 0.00 0.000
18/NOV/20 01:30 0.305 0.00 0.000
18/NOV/20 01:31 0.305 0.00 0.000
18/NOV/20 01:32 0.305 0.00 0.000
18/NOV/20 01:33 0.305 0.00 0.000
18/NOV/20 01:34 0.305 0.00 0.000
18/NOV/20 01:35 0.305 0.00 0.000
18/NOV/20 01:36 0.305 0.00 0.000
18/NOV/20 01:37 0.305 0.00 0.000
18/NOV/20 01:38 0.305 0.00 0.000
18/NOV/20 01:39 0.305 0.00 0.000
18/NOV/20 01:40 0.305 0.00 0.000
18/NOV/20 01:41 0.305 0.00 0.000
18/NOV/20 01:42 0.305 0.00 0.000
18/NOV/20 01:43 0.305 0.00 0.000
18/NOV/20 01:44 0.305 0.00 0.000
18/NOV/20 01:45 0.305 0.00 0.000
18/NOV/20 01:46 0.305 0.00 0.000
18/NOV/20 01:47 0.305 0.00 0.000
18/NOV/20 01:48 0.305 0.00 0.000
18/NOV/20 01:49 0.305 0.00 0.000
18/NOV/20 01:50 0.305 0.00 0.000
18/NOV/20 01:51 0.305 0.00 0.000
18/NOV/20 01:52 0.305 0.00 0.000
18/NOV/20 01:53 0.305 0.00 0.000
18/NOV/20 01:54 0.305 0.00 0.000
18/NOV/20 01:55 0.305 0.00 0.000
18/NOV/20 01:56 0.305 0.00 0.000
18/NOV/20 01:57 0.305 0.00 0.000
18/NOV/20 01:58 0.305 0.00 0.000
18/NOV/20 01:59 0.305 0.00 0.000
18/NOV/20 02:00 0.305 0.00 0.000
18/NOV/20 02:01 0.305 0.00 0.000
18/NOV/20 02:02 0.305 0.00 0.000
18/NOV/20 02:03 0.305 0.00 0.000
18/NOV/20 02:04 0.305 0.00 0.000
18/NOV/20 02:05 0.304 0.00 0.000
18/NOV/20 02:06 0.304 0.00 0.000
18/NOV/20 02:07 0.304 0.00 0.000
18/NOV/20 02:08 0.304 0.00 0.000
18/NOV/20 02:09 0.305 0.00 0.000
18/NOV/20 02:10 0.305 0.00 0.000
18/NOV/20 02:11 0.305 0.00 0.000
18/NOV/20 02:12 0.305 0.00 0.000
18/NOV/20 02:13 0.305 0.00 0.000
18/NOV/20 02:14 0.305 0.00 0.000
18/NOV/20 02:15 0.305 0.00 0.000
18/NOV/20 02:16 0.305 0.00 0.000
18/NOV/20 02:17 0.305 0.00 0.000
18/NOV/20 02:18 0.305 0.00 0.000
18/NOV/20 02:19 0.305 0.00 0.000
18/NOV/20 02:20 0.305 0.00 0.000
18/NOV/20 02:21 0.305 0.00 0.000
18/NOV/20 02:22 0.305 0.00 0.000
18/NOV/20 02:23 0.305 0.00 0.000
18/NOV/20 02:24 0.305 0.00 0.000
18/NOV/20 02:25 0.305 0.00 0.000
18/NOV/20 02:26 0.305 0.00 0.000
18/NOV/20 02:27 0.305 0.00 0.000
18/NOV/20 02:28 0.305 0.00 0.000
18/NOV/20 02:29 0.305 0.00 0.000
18/NOV/20 02:30 0.305 0.00 0.000
18/NOV/20 02:31 0.305 0.00 0.000
18/NOV/20 02:32 0.305 0.00 0.000
18/NOV/20 02:33 0.305 0.00 0.000
18/NOV/20 02:34 0.305 0.00 0.000
18/NOV/20 02:35 0.305 0.00 0.000
18/NOV/20 02:36 0.305 0.00 0.000
18/NOV/20 02:37 0.305 0.00 0.000
18/NOV/20 02:38 0.305 0.00 0.000
18/NOV/20 02:39 0.305 0.00 0.000
18/NOV/20 02:40 0.305 0.00 0.000
18/NOV/20 02:41 0.305 0.00 0.000
18/NOV/20 02:42 0.305 0.00 0.000
18/NOV/20 02:43 0.305 0.00 0.000
18/NOV/20 02:44 0.305 0.00 0.000
18/NOV/20 02:45 0.305 0.00 0.000
18/NOV/20 02:46 0.305 0.00 0.000
18/NOV/20 02:47 0.304 0.00 0.000
18/NOV/20 02:48 0.304 0.00 0.000
18/NOV/20 02:49 0.304 0.00 0.000
18/NOV/20 02:50 0.304 0.00 0.000
18/NOV/20 02:51 0.304 0.00 0.000
18/NOV/20 02:52 0.304 0.00 0.000
18/NOV/20 02:53 0.304 0.00 0.000
18/NOV/20 02:54 0.304 0.00 0.000
18/NOV/20 02:55 0.305 0.00 0.000
18/NOV/20 02:56 0.305 0.00 0.000
18/NOV/20 02:57 0.305 0.00 0.000
18/NOV/20 02:58 0.305 0.00 0.000
18/NOV/20 02:59 0.305 0.00 0.000
18/NOV/20 03:00 0.305 0.00 0.000
18/NOV/20 03:01 0.305 0.00 0.000
18/NOV/20 03:02 0.305 0.00 0.000
18/NOV/20 03:03 0.305 0.00 0.000
18/NOV/20 03:04 0.305 0.00 0.000
18/NOV/20 03:05 0.305 0.00 0.000
18/NOV/20 03:06 0.305 0.00 0.000
18/NOV/20 03:07 0.305 0.00 0.000
18/NOV/20 03:08 0.305 0.00 0.000
18/NOV/20 03:09 0.305 0.00 0.000
18/NOV/20 03:10 0.305 0.00 0.000
18/NOV/20 03:11 0.305 0.00 0.000
18/NOV/20 03:12 0.305 0.00 0.000
18/NOV/20 03:13 0.305 0.00 0.000
18/NOV/20 03:14 0.305 0.00 0.000
18/NOV/20 03:15 0.305 0.00 0.000
18/NOV/20 03:16 0.305 0.00 0.000
18/NOV/20 03:17 0.305 0.00 0.000
18/NOV/20 03:18 0.305 0.00 0.000
18/NOV/20 03:19 0.305 0.00 0.000
18/NOV/20 03:20 0.305 0.00 0.000
18/NOV/20 03:21 0.305 0.00 0.000
18/NOV/20 03:22 0.305 0.00 0.000
18/NOV/20 03:23 0.305 0.00 0.000
18/NOV/20 03:24 0.304 0.00 0.000
18/NOV/20 03:25 0.304 0.00 0.000
18/NOV/20 03:26 0.304 0.00 0.000
18/NOV/20 03:27 0.305 0.00 0.000
18/NOV/20 03:28 0.304 0.00 0.000
18/NOV/20 03:29 0.304 0.00 0.000
18/NOV/20 03:30 0.305 0.00 0.000
18/NOV/20 03:31 0.305 0.00 0.000
18/NOV/20 03:32 0.305 0.00 0.000
18/NOV/20 03:33 0.305 0.00 0.000
18/NOV/20 03:34 0.305 0.00 0.000
18/NOV/20 03:35 0.304 0.00 0.000
18/NOV/20 03:36 0.304 0.00 0.000
18/NOV/20 03:37 0.305 0.00 0.000
18/NOV/20 03:38 0.304 0.00 0.000
18/NOV/20 03:39 0.305 0.00 0.000
18/NOV/20 03:40 0.305 0.00 0.000
18/NOV/20 03:41 0.305 0.00 0.000
18/NOV/20 03:42 0.304 0.00 0.000
18/NOV/20 03:43 0.305 0.00 0.000
18/NOV/20 03:44 0.305 0.00 0.000
18/NOV/20 03:45 0.304 0.00 0.000
18/NOV/20 03:46 0.305 0.00 0.000
18/NOV/20 03:47 0.305 0.00 0.000
18/NOV/20 03:48 0.305 0.00 0.000
18/NOV/20 03:49 0.305 0.00 0.000
18/NOV/20 03:50 0.305 0.00 0.000
18/NOV/20 03:51 0.305 0.00 0.000
18/NOV/20 03:52 0.305 0.00 0.000
18/NOV/20 03:53 0.305 0.00 0.000
18/NOV/20 03:54 0.305 0.00 0.000
18/NOV/20 03:55 0.305 0.00 0.000
18/NOV/20 03:56 0.305 0.00 0.000
18/NOV/20 03:57 0.305 0.00 0.000
18/NOV/20 03:58 0.305 0.00 0.000
18/NOV/20 03:59 0.305 0.00 0.000
18/NOV/20 04:00 0.305 0.00 0.000
18/NOV/20 04:01 0.305 0.00 0.000
18/NOV/20 04:02 0.305 0.00 0.000
18/NOV/20 04:03 0.305 0.00 0.000
18/NOV/20 04:04 0.305 0.00 0.000
18/NOV/20 04:05 0.305 0.00 0.000
18/NOV/20 04:06 0.305 0.00 0.000
18/NOV/20 04:07 0.305 0.00 0.000
18/NOV/20 04:08 0.305 0.00 0.000
18/NOV/20 04:09 0.305 0.00 0.000
18/NOV/20 04:10 0.304 0.00 0.000
18/NOV/20 04:11 0.305 0.00 0.000
18/NOV/20 04:12 0.305 0.00 0.000
18/NOV/20 04:13 0.305 0.00 0.000
18/NOV/20 04:14 0.305 0.00 0.000
18/NOV/20 04:15 0.305 0.00 0.000
18/NOV/20 04:16 0.305 0.00 0.000
18/NOV/20 04:17 0.305 0.00 0.000
18/NOV/20 04:18 0.305 0.07 51.212
18/NOV/20 04:19 0.305 0.00 0.000
18/NOV/20 04:20 0.305 0.00 0.000
18/NOV/20 04:21 0.305 0.00 0.000
18/NOV/20 04:22 0.305 0.00 0.000
18/NOV/20 04:23 0.305 0.00 0.000
18/NOV/20 04:24 0.305 0.00 0.000
18/NOV/20 04:25 0.305 0.00 0.000
18/NOV/20 04:26 0.305 0.00 0.000
18/NOV/20 04:27 0.305 0.00 0.000
18/NOV/20 04:28 0.305 0.00 0.000
18/NOV/20 04:29 0.305 0.00 0.000
18/NOV/20 04:30 0.305 0.00 0.000
18/NOV/20 04:31 0.305 0.00 0.000
18/NOV/20 04:32 0.305 0.00 0.000
18/NOV/20 04:33 0.305 0.00 0.000
18/NOV/20 04:34 0.305 0.00 0.000
18/NOV/20 04:35 0.305 0.00 0.000
18/NOV/20 04:36 0.305 0.00 0.000
18/NOV/20 04:37 0.305 0.00 0.000
18/NOV/20 04:38 0.305 0.00 0.000
18/NOV/20 04:39 0.305 0.00 0.000
18/NOV/20 04:40 0.305 0.00 0.000
18/NOV/20 04:41 0.305 0.00 0.000
18/NOV/20 04:42 0.305 0.00 0.000
18/NOV/20 04:43 0.305 0.00 0.000
18/NOV/20 04:44 0.305 0.00 0.000
18/NOV/20 04:45 0.305 0.00 0.000
18/NOV/20 04:46 0.305 0.00 0.000
18/NOV/20 04:47 0.305 0.00 0.000
18/NOV/20 04:48 0.305 0.00 0.000
18/NOV/20 04:49 0.305 0.00 0.000
18/NOV/20 04:50 0.305 0.00 0.000
18/NOV/20 04:51 0.305 0.00 0.000
18/NOV/20 04:52 0.305 0.00 0.000
18/NOV/20 04:53 0.305 0.00 0.000
18/NOV/20 04:54 0.305 0.00 0.000
18/NOV/20 04:55 0.305 0.00 0.000
18/NOV/20 04:56 0.305 0.00 0.000
18/NOV/20 04:57 0.305 0.00 0.000
18/NOV/20 04:58 0.305 0.00 0.000
18/NOV/20 04:59 0.305 0.00 0.000
18/NOV/20 05:00 0.305 0.00 0.000
18/NOV/20 05:01 0.305 0.00 0.000
18/NOV/20 05:02 0.305 0.00 0.000
18/NOV/20 05:03 0.305 0.00 0.000
18/NOV/20 05:04 0.305 0.00 0.000
18/NOV/20 05:05 0.305 0.00 0.000
18/NOV/20 05:06 0.305 0.00 0.000
18/NOV/20 05:07 0.305 0.00 0.000
18/NOV/20 05:08 0.305 0.00 0.000
18/NOV/20 05:09 0.305 0.00 0.000
18/NOV/20 05:10 0.305 0.00 0.000
18/NOV/20 05:11 0.305 0.00 0.000
18/NOV/20 05:12 0.305 0.00 0.000
18/NOV/20 05:13 0.305 0.00 0.000
18/NOV/20 05:14 0.305 0.00 0.000
18/NOV/20 05:15 0.305 0.00 0.000
18/NOV/20 05:16 0.305 0.00 0.000
18/NOV/20 05:17 0.305 0.00 0.000
18/NOV/20 05:18 0.305 0.00 0.000
18/NOV/20 05:19 0.305 0.00 0.000
18/NOV/20 05:20 0.305 0.00 0.000
18/NOV/20 05:21 0.305 0.00 0.000
18/NOV/20 05:22 0.305 0.00 0.000
18/NOV/20 05:23 0.305 0.00 0.000
18/NOV/20 05:24 0.305 0.00 0.000
18/NOV/20 05:25 0.305 0.00 0.000
18/NOV/20 05:26 0.305 0.00 0.000
18/NOV/20 05:27 0.305 0.00 0.000
18/NOV/20 05:28 0.305 0.04 26.514
18/NOV/20 05:29 0.305 0.00 0.000
18/NOV/20 05:30 0.305 0.00 0.000
18/NOV/20 05:31 0.305 0.00 0.000
18/NOV/20 05:32 0.305 0.00 0.000
18/NOV/20 05:33 0.305 0.00 0.000
18/NOV/20 05:34 0.305 0.00 0.000
18/NOV/20 05:35 0.305 0.00 0.000
18/NOV/20 05:36 0.305 0.00 0.000
18/NOV/20 05:37 0.305 0.00 0.000
18/NOV/20 05:38 0.305 0.00 0.000
18/NOV/20 05:39 0.304 0.00 0.000
18/NOV/20 05:40 0.304 0.00 0.000
18/NOV/20 05:41 0.304 0.00 0.000
18/NOV/20 05:42 0.304 0.00 0.000
18/NOV/20 05:43 0.304 0.00 0.000
18/NOV/20 05:44 0.305 0.00 0.000
18/NOV/20 05:45 0.304 0.00 0.000
18/NOV/20 05:46 0.305 0.00 0.000
18/NOV/20 05:47 0.305 0.00 0.000
18/NOV/20 05:48 0.304 0.00 0.000
18/NOV/20 05:49 0.305 0.00 0.000
18/NOV/20 05:50 0.305 0.00 0.000
18/NOV/20 05:51 0.305 0.00 0.000
18/NOV/20 05:52 0.304 0.00 0.000
18/NOV/20 05:53 0.305 0.00 0.000
18/NOV/20 05:54 0.305 0.00 0.000
18/NOV/20 05:55 0.304 0.00 0.000
18/NOV/20 05:56 0.304 0.00 0.000
18/NOV/20 05:57 0.304 0.00 0.000
18/NOV/20 05:58 0.304 0.00 0.000
18/NOV/20 05:59 0.305 0.00 0.000
18/NOV/20 06:00 0.305 0.00 0.000
18/NOV/20 06:01 0.305 0.00 0.000
18/NOV/20 06:02 0.305 0.00 0.000
18/NOV/20 06:03 0.305 0.00 0.000
18/NOV/20 06:04 0.305 0.00 0.000
18/NOV/20 06:05 0.305 0.00 0.000
18/NOV/20 06:06 0.305 0.00 0.000
18/NOV/20 06:07 0.305 0.00 0.000
18/NOV/20 06:08 0.305 0.00 0.000
18/NOV/20 06:09 0.305 0.00 0.000
18/NOV/20 06:10 0.305 0.00 0.000
18/NOV/20 06:11 0.305 0.00 0.000
18/NOV/20 06:12 0.305 0.00 0.000
18/NOV/20 06:13 0.305 0.00 0.000
18/NOV/20 06:14 0.305 0.00 0.000
18/NOV/20 06:15 0.305 0.00 0.000
18/NOV/20 06:16 0.305 0.00 0.000
18/NOV/20 06:17 0.305 0.00 0.000
18/NOV/20 06:18 0.305 0.00 0.000
18/NOV/20 06:19 0.305 0.00 0.000
18/NOV/20 06:20 0.305 0.00 0.000
18/NOV/20 06:21 0.305 0.00 0.000
18/NOV/20 06:22 0.305 0.00 0.000
18/NOV/20 06:23 0.305 0.00 0.000
18/NOV/20 06:24 0.305 0.00 0.000
18/NOV/20 06:25 0.305 0.00 0.000
18/NOV/20 06:26 0.305 0.00 0.000
18/NOV/20 06:27 0.305 0.00 0.000
18/NOV/20 06:28 0.305 0.00 0.000
18/NOV/20 06:29 0.305 0.00 0.000
18/NOV/20 06:30 0.305 0.00 0.000
18/NOV/20 06:31 0.305 0.00 0.000
18/NOV/20 06:32 0.305 0.00 0.000
18/NOV/20 06:33 0.305 0.00 0.000
18/NOV/20 06:34 0.305 0.00 0.000
18/NOV/20 06:35 0.305 0.00 0.000
18/NOV/20 06:36 0.305 0.00 0.000
18/NOV/20 06:37 0.305 0.00 0.000
18/NOV/20 06:38 0.305 0.00 0.000
18/NOV/20 06:39 0.305 0.00 0.000
18/NOV/20 06:40 0.305 0.00 0.000
18/NOV/20 06:41 0.305 0.00 0.000
18/NOV/20 06:42 0.305 0.00 0.000
18/NOV/20 06:43 0.305 0.00 0.000
18/NOV/20 06:44 0.305 0.00 0.000
18/NOV/20 06:45 0.305 0.00 0.000
18/NOV/20 06:46 0.305 0.00 0.000
18/NOV/20 06:47 0.305 0.00 0.000
18/NOV/20 06:48 0.305 0.00 0.000
18/NOV/20 06:49 0.305 0.00 0.000
18/NOV/20 06:50 0.305 0.00 0.000
18/NOV/20 06:51 0.305 0.00 0.000
18/NOV/20 06:52 0.305 0.00 0.000
18/NOV/20 06:53 0.305 0.00 0.000
18/NOV/20 06:54 0.305 0.00 0.000
18/NOV/20 06:55 0.305 0.00 0.000
18/NOV/20 06:56 0.305 0.00 0.000
18/NOV/20 06:57 0.305 0.00 0.000
18/NOV/20 06:58 0.305 0.00 0.000
18/NOV/20 06:59 0.305 0.00 0.000
18/NOV/20 07:00 0.306 0.00 0.000
18/NOV/20 07:01 0.306 0.00 0.000
18/NOV/20 07:02 0.306 0.00 0.000
18/NOV/20 07:03 0.306 0.00 0.000
18/NOV/20 07:04 0.306 0.00 0.000
18/NOV/20 07:05 0.305 0.00 0.000
18/NOV/20 07:06 0.305 0.00 0.000
18/NOV/20 07:07 0.305 0.00 0.000
18/NOV/20 07:08 0.305 0.00 0.000
18/NOV/20 07:09 0.305 0.00 0.000
18/NOV/20 07:10 0.305 0.00 0.000
18/NOV/20 07:11 0.306 0.00 0.000
18/NOV/20 07:12 0.306 0.00 0.000
18/NOV/20 07:13 0.305 0.00 0.000
18/NOV/20 07:14 0.305 0.55 412.341
18/NOV/20 07:15 0.305 0.00 0.000
18/NOV/20 07:16 0.309 0.00 0.000
18/NOV/20 07:17 0.305 0.00 0.000
18/NOV/20 07:18 0.305 0.00 0.000
18/NOV/20 07:19 0.305 0.00 0.000
18/NOV/20 07:20 0.305 0.00 0.000
18/NOV/20 07:21 0.305 0.00 0.000
18/NOV/20 07:22 0.305 0.35 263.870
18/NOV/20 07:23 0.305 0.00 0.000
18/NOV/20 07:24 0.307 0.00 0.000
18/NOV/20 07:25 0.305 0.00 0.000
18/NOV/20 07:26 0.305 0.00 0.000
18/NOV/20 07:27 0.305 0.00 0.000
18/NOV/20 07:28 0.305 0.00 0.000
18/NOV/20 07:29 0.305 0.00 0.000
18/NOV/20 07:30 0.305 0.00 0.000
18/NOV/20 07:31 0.305 0.00 0.000
18/NOV/20 07:32 0.305 0.00 0.000
18/NOV/20 07:33 0.305 0.00 0.000
18/NOV/20 07:34 0.305 0.00 0.000
18/NOV/20 07:35 0.305 0.00 0.000
18/NOV/20 07:36 0.305 0.00 0.000
18/NOV/20 07:37 0.305 0.00 0.000
18/NOV/20 07:38 0.305 0.00 0.000
18/NOV/20 07:39 0.305 0.00 0.000
18/NOV/20 07:40 0.305 0.00 0.000
18/NOV/20 07:41 0.305 0.00 0.000
18/NOV/20 07:42 0.305 0.00 0.000
18/NOV/20 07:43 0.305 0.12 92.484
18/NOV/20 07:44 0.305 0.00 0.000
18/NOV/20 07:45 0.305 0.00 0.000
18/NOV/20 07:46 0.304 0.00 0.000
18/NOV/20 07:47 0.305 0.00 0.000
18/NOV/20 07:48 0.305 0.00 0.000
18/NOV/20 07:49 0.305 0.00 0.000
18/NOV/20 07:50 0.305 0.00 0.000
18/NOV/20 07:51 0.305 0.00 0.000
18/NOV/20 07:52 0.305 0.00 0.000
18/NOV/20 07:53 0.305 0.00 0.000
18/NOV/20 07:54 0.305 0.00 0.000
18/NOV/20 07:55 0.305 0.00 0.000
18/NOV/20 07:56 0.305 0.00 0.000
18/NOV/20 07:57 0.305 0.00 0.000
18/NOV/20 07:58 0.305 0.00 0.000
18/NOV/20 07:59 0.305 0.00 0.000
18/NOV/20 08:00 0.305 0.00 0.000
18/NOV/20 08:01 0.305 0.00 0.000
18/NOV/20 08:02 0.305 0.00 0.000
18/NOV/20 08:03 0.305 0.00 0.000
18/NOV/20 08:04 0.305 0.00 0.000
18/NOV/20 08:05 0.305 0.00 0.000
18/NOV/20 08:06 0.305 0.00 0.000
18/NOV/20 08:07 0.305 0.00 0.000
18/NOV/20 08:08 0.305 0.00 0.000
18/NOV/20 08:09 0.305 0.00 0.000
18/NOV/20 08:10 0.305 0.00 0.000
18/NOV/20 08:11 0.305 0.00 0.000
18/NOV/20 08:12 0.305 0.00 0.000
18/NOV/20 08:13 0.305 0.00 0.000
18/NOV/20 08:14 0.305 0.04 26.731
18/NOV/20 08:15 0.305 0.28 205.616
18/NOV/20 08:16 0.305 0.00 0.000
18/NOV/20 08:17 0.306 0.00 0.000
18/NOV/20 08:18 0.305 0.00 0.000
18/NOV/20 08:19 0.305 0.00 0.000
18/NOV/20 08:20 0.304 0.00 0.000
18/NOV/20 08:21 0.305 0.02 15.396
18/NOV/20 08:22 0.305 0.00 0.000
18/NOV/20 08:23 0.305 0.00 0.000
18/NOV/20 08:24 0.305 0.00 0.000
18/NOV/20 08:25 0.305 0.00 0.000
18/NOV/20 08:26 0.305 0.00 0.000
18/NOV/20 08:27 0.305 0.00 0.000
18/NOV/20 08:28 0.305 0.00 0.000
18/NOV/20 08:29 0.305 0.00 0.000
18/NOV/20 08:30 0.305 0.00 0.000
18/NOV/20 08:31 0.305 0.00 0.000
18/NOV/20 08:32 0.305 0.00 0.000
18/NOV/20 08:33 0.305 0.00 0.000
18/NOV/20 08:34 0.305 0.00 0.000
18/NOV/20 08:35 0.305 0.00 0.000
18/NOV/20 08:36 0.305 0.00 0.000
18/NOV/20 08:37 0.305 0.00 0.000
18/NOV/20 08:38 0.305 0.00 0.000
18/NOV/20 08:39 0.305 0.00 0.000
18/NOV/20 08:40 0.305 0.00 0.000
18/NOV/20 08:41 0.305 0.00 0.000
18/NOV/20 08:42 0.305 0.00 0.000
18/NOV/20 08:43 0.305 0.00 0.000
18/NOV/20 08:44 0.304 0.00 0.000
18/NOV/20 08:45 0.305 0.00 0.000
18/NOV/20 08:46 0.305 0.00 0.000
18/NOV/20 08:47 0.305 0.00 0.000
18/NOV/20 08:48 0.305 0.00 0.000
18/NOV/20 08:49 0.305 0.06 46.987
18/NOV/20 08:50 0.305 0.00 0.000
18/NOV/20 08:51 0.305 0.06 45.281
18/NOV/20 08:52 0.305 0.00 0.000
18/NOV/20 08:53 0.305 0.05 37.529
18/NOV/20 08:54 0.305 0.00 0.000
18/NOV/20 08:55 0.305 0.26 194.109
18/NOV/20 08:56 0.305 0.52 388.731
18/NOV/20 08:57 0.307 0.05 39.997
18/NOV/20 08:58 0.309 1.50 1142.129
18/NOV/20 08:59 0.306 0.05 35.562
18/NOV/20 09:00 0.321 0.05 42.284
18/NOV/20 09:01 0.306 0.03 21.220
18/NOV/20 09:02 0.306 0.10 78.269
18/NOV/20 09:03 0.306 0.05 33.978
18/NOV/20 09:04 0.306 0.07 52.730
18/NOV/20 09:05 0.305 0.07 51.900
18/NOV/20 09:06 0.305 0.05 38.462
18/NOV/20 09:07 0.305 0.06 46.444
18/NOV/20 09:08 0.306 0.04 30.765
18/NOV/20 09:09 0.306 0.04 33.248
18/NOV/20 09:10 0.305 0.05 40.929
18/NOV/20 09:11 0.305 0.06 41.403
18/NOV/20 09:12 0.305 0.06 41.429
18/NOV/20 09:13 0.305 0.05 34.383
18/NOV/20 09:14 0.305 0.07 52.096
18/NOV/20 09:15 0.306 0.06 45.329
18/NOV/20 09:16 0.306 0.06 47.876
18/NOV/20 09:17 0.305 0.06 42.350
18/NOV/20 09:18 0.306 0.06 41.960
18/NOV/20 09:19 0.306 0.06 43.956
18/NOV/20 09:20 0.305 0.05 39.363
18/NOV/20 09:21 0.305 0.05 37.969
18/NOV/20 09:22 0.305 0.06 41.797
18/NOV/20 09:23 0.305 0.05 37.001
18/NOV/20 09:24 0.305 0.04 27.066
18/NOV/20 09:25 0.306 0.06 42.592
18/NOV/20 09:26 0.306 0.05 38.987
18/NOV/20 09:27 0.306 0.06 41.976
18/NOV/20 09:28 0.306 0.06 44.025
18/NOV/20 09:29 0.306 0.05 39.924
18/NOV/20 09:30 0.306 0.05 35.365
18/NOV/20 09:31 0.306 0.06 46.310
18/NOV/20 09:32 0.306 0.06 47.444
18/NOV/20 09:33 0.306 0.06 46.834
18/NOV/20 09:34 0.306 0.07 52.998
18/NOV/20 09:35 0.306 0.05 37.915
18/NOV/20 09:36 0.306 0.06 44.774
18/NOV/20 09:37 0.306 0.05 38.808
18/NOV/20 09:38 0.306 0.05 40.870
18/NOV/20 09:39 0.306 2.54 1902.763
18/NOV/20 09:40 0.306 0.06 41.316
18/NOV/20 09:41 0.344 0.05 46.259
18/NOV/20 09:42 0.306 0.08 60.028
18/NOV/20 09:43 0.306 0.06 41.255
18/NOV/20 09:44 0.306 0.06 47.685
18/NOV/20 09:45 0.306 0.06 41.954
18/NOV/20 09:46 0.306 0.06 44.425
18/NOV/20 09:47 0.305 0.06 43.462
18/NOV/20 09:48 0.306 0.06 45.356
18/NOV/20 09:49 0.306 0.06 42.854
18/NOV/20 09:50 0.306 0.05 41.039
18/NOV/20 09:51 0.306 0.06 41.674
18/NOV/20 09:52 0.306 0.06 41.682
18/NOV/20 09:53 0.306 0.05 38.502
18/NOV/20 09:54 0.306 0.06 45.118
18/NOV/20 09:55 0.306 0.06 44.436
18/NOV/20 09:56 0.305 0.06 43.719
18/NOV/20 09:57 0.306 0.05 34.847
18/NOV/20 09:58 0.306 0.06 42.600
18/NOV/20 09:59 0.306 0.06 42.645
18/NOV/20 10:00 0.306 0.06 41.469
18/NOV/20 10:01 0.306 0.06 44.667
18/NOV/20 10:02 0.306 0.05 37.607
18/NOV/20 10:03 0.305 0.06 41.899
18/NOV/20 10:04 0.305 0.06 41.671
18/NOV/20 10:05 0.306 0.05 39.410
18/NOV/20 10:06 0.305 0.05 35.502
18/NOV/20 10:07 0.305 0.05 36.421
18/NOV/20 10:08 0.305 0.06 45.533
18/NOV/20 10:09 0.306 0.06 42.585
18/NOV/20 10:10 0.305 0.25 184.119
18/NOV/20 10:11 0.305 0.05 39.154
18/NOV/20 10:12 0.306 1.82 1364.734
18/NOV/20 10:13 0.306 0.05 37.804
18/NOV/20 10:14 0.327 0.06 49.630
18/NOV/20 10:15 0.305 0.05 40.732
18/NOV/20 10:16 0.305 0.06 43.890
18/NOV/20 10:17 0.305 0.05 38.853
18/NOV/20 10:18 0.305 0.06 44.790
18/NOV/20 10:19 0.305 0.06 44.574
18/NOV/20 10:20 0.305 0.04 32.048
18/NOV/20 10:21 0.305 0.05 33.616
18/NOV/20 10:22 0.305 0.05 36.800
18/NOV/20 10:23 0.305 0.04 30.421
18/NOV/20 10:24 0.305 0.06 45.437
18/NOV/20 10:25 0.305 0.05 34.087
18/NOV/20 10:26 0.305 0.05 36.852
18/NOV/20 10:27 0.305 0.06 47.713
18/NOV/20 10:28 0.305 0.05 35.011
18/NOV/20 10:29 0.305 0.04 31.172
18/NOV/20 10:30 0.305 0.04 29.087
18/NOV/20 10:31 0.305 0.04 32.279
18/NOV/20 10:32 0.305 0.04 31.117
18/NOV/20 10:33 0.305 0.04 27.467
18/NOV/20 10:34 0.305 0.06 46.107
18/NOV/20 10:35 0.305 0.05 38.855
18/NOV/20 10:36 0.305 0.05 38.672
18/NOV/20 10:37 0.305 0.05 40.724
18/NOV/20 10:38 0.305 0.05 36.599
18/NOV/20 10:39 0.305 0.05 36.845
18/NOV/20 10:40 0.305 0.06 41.859
18/NOV/20 10:41 0.305 0.05 40.461
18/NOV/20 10:42 0.305 0.06 41.575
18/NOV/20 10:43 0.305 0.05 37.006
18/NOV/20 10:44 0.305 0.03 25.444
18/NOV/20 10:45 0.305 0.06 43.129
18/NOV/20 10:46 0.305 0.04 30.424
18/NOV/20 10:47 0.305 0.05 34.738
18/NOV/20 10:48 0.305 0.04 33.115
18/NOV/20 10:49 0.305 0.05 40.359
18/NOV/20 10:50 0.305 0.06 45.152
18/NOV/20 10:51 0.305 0.00 0.000
18/NOV/20 10:52 0.305 0.07 53.411
18/NOV/20 10:53 0.305 0.04 32.465
18/NOV/20 10:54 0.305 0.05 40.963
18/NOV/20 10:55 0.305 0.04 29.345
18/NOV/20 10:56 0.305 0.06 43.477
18/NOV/20 10:57 0.305 0.04 30.498
18/NOV/20 10:58 0.306 0.06 47.605
18/NOV/20 10:59 0.305 0.06 42.355
18/NOV/20 11:00 0.306 0.06 43.986
18/NOV/20 11:01 0.306 0.06 45.580
18/NOV/20 11:02 0.306 0.06 42.171
18/NOV/20 11:03 0.306 0.06 41.267
18/NOV/20 11:04 0.306 0.05 41.038
18/NOV/20 11:05 0.306 0.06 47.425
18/NOV/20 11:06 0.306 0.05 35.074
18/NOV/20 11:07 0.306 0.06 46.940
18/NOV/20 11:08 0.305 0.05 40.728
18/NOV/20 11:09 0.305 0.04 32.979
18/NOV/20 11:10 0.305 0.05 37.945
18/NOV/20 11:11 0.305 0.20 147.776
18/NOV/20 11:12 0.305 0.06 46.516
18/NOV/20 11:13 0.305 0.07 53.489
18/NOV/20 11:14 0.305 0.06 43.093
18/NOV/20 11:15 0.305 0.06 41.548
18/NOV/20 11:16 0.305 0.05 40.879
18/NOV/20 11:17 0.305 0.06 44.991
18/NOV/20 11:18 0.305 0.06 41.830
18/NOV/20 11:19 0.305 0.06 43.397
18/NOV/20 11:20 0.305 0.06 44.552
18/NOV/20 11:21 0.305 0.05 39.479
18/NOV/20 11:22 0.305 0.06 43.946
18/NOV/20 11:23 0.305 0.06 47.605
18/NOV/20 11:24 0.305 0.57 427.224
18/NOV/20 11:25 0.305 0.06 42.198
18/NOV/20 11:26 0.308 1.56 1187.834
18/NOV/20 11:27 0.305 0.06 45.154
18/NOV/20 11:28 0.321 0.06 52.791
18/NOV/20 11:29 0.304 0.07 55.358
18/NOV/20 11:30 0.304 0.07 54.689
18/NOV/20 11:31 0.304 0.07 52.448
18/NOV/20 11:32 0.304 0.07 53.127
18/NOV/20 11:33 0.304 0.06 47.473
18/NOV/20 11:34 0.304 0.06 45.387
18/NOV/20 11:35 0.304 0.08 59.539
18/NOV/20 11:36 0.304 0.05 39.071
18/NOV/20 11:37 0.304 0.06 45.426
18/NOV/20 11:38 0.304 0.05 33.690
18/NOV/20 11:39 0.305 0.06 43.473
18/NOV/20 11:40 0.305 0.06 45.308
18/NOV/20 11:41 0.305 0.06 41.508
18/NOV/20 11:42 0.305 0.05 37.910
18/NOV/20 11:43 0.305 0.06 42.422
18/NOV/20 11:44 0.305 0.06 46.024
18/NOV/20 11:45 0.305 0.07 49.018
18/NOV/20 11:46 0.305 0.06 46.788
18/NOV/20 11:47 0.305 0.04 30.193
18/NOV/20 11:48 0.305 0.08 62.092
18/NOV/20 11:49 0.305 0.07 55.016
18/NOV/20 11:50 0.305 0.05 34.488
18/NOV/20 11:51 0.305 0.06 46.709
18/NOV/20 11:52 0.305 0.06 42.580
18/NOV/20 11:53 0.305 0.06 46.212
18/NOV/20 11:54 0.305 0.06 47.778
18/NOV/20 11:55 0.304 0.08 62.190
18/NOV/20 11:56 0.304 0.41 304.624
18/NOV/20 11:57 0.305 1.43 1061.216
18/NOV/20 11:58 0.306 0.05 38.004
18/NOV/20 11:59 0.319 0.05 39.408
18/NOV/20 12:00 0.305 0.06 42.770
18/NOV/20 12:01 0.304 0.08 56.720
18/NOV/20 12:02 0.305 0.06 46.392
18/NOV/20 12:03 0.304 0.06 47.034
18/NOV/20 12:04 0.304 0.07 48.314
18/NOV/20 12:05 0.304 0.07 52.388
18/NOV/20 12:06 0.304 0.06 45.623
18/NOV/20 12:07 0.304 0.06 42.648
18/NOV/20 12:08 0.304 0.07 52.739
18/NOV/20 12:09 0.304 0.06 44.134
18/NOV/20 12:10 0.304 0.07 51.323
18/NOV/20 12:11 0.304 0.08 58.990
18/NOV/20 12:12 0.304 0.08 57.233
18/NOV/20 12:13 0.304 0.09 63.064
18/NOV/20 12:14 0.304 0.06 46.699
18/NOV/20 12:15 0.304 1.63 1204.378
18/NOV/20 12:16 0.304 0.07 54.096
18/NOV/20 12:17 0.322 0.07 59.496
18/NOV/20 12:18 0.304 0.08 59.114
18/NOV/20 12:19 0.304 0.08 56.487
18/NOV/20 12:20 0.304 0.07 50.569
18/NOV/20 12:21 0.304 0.07 52.545
18/NOV/20 12:22 0.304 0.07 51.424
18/NOV/20 12:23 0.304 0.07 50.541
18/NOV/20 12:24 0.304 0.08 60.032
18/NOV/20 12:25 0.304 0.09 63.204
18/NOV/20 12:26 0.304 0.07 53.303
18/NOV/20 12:27 0.304 0.07 54.223
18/NOV/20 12:28 0.304 0.01 7.671
18/NOV/20 12:29 0.304 0.08 62.288
18/NOV/20 12:30 0.304 3.06 2262.682
18/NOV/20 12:31 0.304 0.07 52.688
18/NOV/20 12:32 0.357 0.08 80.623
18/NOV/20 12:33 0.304 0.07 49.171
18/NOV/20 12:34 0.304 0.07 54.778
18/NOV/20 12:35 0.304 0.07 53.425
18/NOV/20 12:36 0.304 0.08 56.615
18/NOV/20 12:37 0.304 0.07 50.418
18/NOV/20 12:38 0.304 0.08 58.718
18/NOV/20 12:39 0.304 0.06 47.039
18/NOV/20 12:40 0.304 0.08 60.751
18/NOV/20 12:41 0.304 0.07 53.721
18/NOV/20 12:42 0.304 0.07 49.679
18/NOV/20 12:43 0.303 0.08 57.956
18/NOV/20 12:44 0.303 0.09 63.314
18/NOV/20 12:45 0.304 0.06 42.311
18/NOV/20 12:46 0.304 0.08 60.817
18/NOV/20 12:47 0.304 0.07 53.142
18/NOV/20 12:48 0.304 0.08 55.779
18/NOV/20 12:49 0.304 0.01 7.192
18/NOV/20 12:50 0.303 0.08 59.761
18/NOV/20 12:51 0.303 0.08 56.558
18/NOV/20 12:52 0.304 0.08 57.544
18/NOV/20 12:53 0.303 0.09 69.420
18/NOV/20 12:54 0.304 0.06 47.220
18/NOV/20 12:55 0.303 0.08 56.822
18/NOV/20 12:56 0.303 0.08 60.345
18/NOV/20 12:57 0.303 0.08 59.978
18/NOV/20 12:58 0.303 0.08 59.966
18/NOV/20 12:59 0.303 0.06 44.006
18/NOV/20 13:00 0.304 0.08 58.205
18/NOV/20 13:01 0.303 0.08 58.819
18/NOV/20 13:02 0.303 0.07 55.239
18/NOV/20 13:03 0.303 0.25 186.103
18/NOV/20 13:04 0.303 0.05 37.654
18/NOV/20 13:05 0.304 2.22 1643.872
18/NOV/20 13:06 0.303 0.08 55.927
18/NOV/20 13:07 0.333 0.05 45.759
18/NOV/20 13:08 0.303 0.07 51.722
18/NOV/20 13:09 0.303 0.07 53.637
18/NOV/20 13:10 0.303 0.08 58.821
18/NOV/20 13:11 0.303 0.08 61.073
18/NOV/20 13:12 0.303 0.08 60.128
18/NOV/20 13:13 0.303 0.10 70.575
18/NOV/20 13:14 0.303 0.07 54.133
18/NOV/20 13:15 0.303 0.08 55.511
18/NOV/20 13:16 0.303 0.09 62.641
18/NOV/20 13:17 0.303 0.08 56.165
18/NOV/20 13:18 0.303 0.37 268.184
18/NOV/20 13:19 0.303 0.09 68.938
18/NOV/20 13:20 0.304 0.08 59.911
18/NOV/20 13:21 0.303 0.09 64.363
18/NOV/20 13:22 0.302 0.25 186.376
18/NOV/20 13:23 0.303 0.07 50.479
18/NOV/20 13:24 0.304 0.08 58.668
18/NOV/20 13:25 0.302 0.12 85.236
18/NOV/20 13:26 0.303 0.09 67.438
18/NOV/20 13:27 0.303 0.08 59.716
18/NOV/20 13:28 0.303 0.06 40.912
18/NOV/20 13:29 0.303 0.09 64.084
18/NOV/20 13:30 0.303 0.08 55.357
18/NOV/20 13:31 0.303 0.09 62.283
18/NOV/20 13:32 0.302 0.09 62.438
18/NOV/20 13:33 0.302 0.09 65.091
18/NOV/20 13:34 0.302 0.07 54.138
18/NOV/20 13:35 0.302 0.09 67.785
18/NOV/20 13:36 0.302 1.52 1115.296
18/NOV/20 13:37 0.302 0.08 59.317
18/NOV/20 13:38 0.318 3.08 2488.949
18/NOV/20 13:39 0.302 0.07 51.500
18/NOV/20 13:40 0.359 0.78 792.062
18/NOV/20 13:41 0.304 0.08 55.586
18/NOV/20 13:42 0.309 0.09 67.047
18/NOV/20 13:43 0.303 0.07 53.536
18/NOV/20 13:44 0.303 0.07 53.556
18/NOV/20 13:45 0.303 0.08 56.577
18/NOV/20 13:46 0.303 0.08 57.932
18/NOV/20 13:47 0.303 0.06 46.036
18/NOV/20 13:48 0.303 0.06 44.264
18/NOV/20 13:49 0.303 0.06 44.254
18/NOV/20 13:50 0.303 0.07 51.861
18/NOV/20 13:51 0.303 0.08 56.946
18/NOV/20 13:52 0.303 0.07 54.300
18/NOV/20 13:53 0.303 0.06 45.553
18/NOV/20 13:54 0.303 0.07 52.267
18/NOV/20 13:55 0.302 0.07 50.866
18/NOV/20 13:56 0.302 0.06 44.375
18/NOV/20 13:57 0.302 0.07 47.967
18/NOV/20 13:58 0.302 0.06 47.308
18/NOV/20 13:59 0.302 0.06 45.270
18/NOV/20 14:00 0.302 0.08 57.341
18/NOV/20 14:01 0.302 0.07 51.720
18/NOV/20 14:02 0.302 0.05 40.121
18/NOV/20 14:03 0.302 0.07 50.171
18/NOV/20 14:04 0.302 0.07 51.452
18/NOV/20 14:05 0.302 0.08 56.633
18/NOV/20 14:06 0.302 0.06 42.612
18/NOV/20 14:07 0.303 0.07 48.670
18/NOV/20 14:08 0.303 0.05 37.278
18/NOV/20 14:09 0.302 0.06 46.849
18/NOV/20 14:10 0.302 0.06 46.515
18/NOV/20 14:11 0.302 0.06 44.784
18/NOV/20 14:12 0.302 0.08 55.736
18/NOV/20 14:13 0.302 0.05 37.918
18/NOV/20 14:14 0.302 0.08 55.078
18/NOV/20 14:15 0.302 0.06 46.096
18/NOV/20 14:16 0.302 0.07 53.452
18/NOV/20 14:17 0.302 0.07 50.291
18/NOV/20 14:18 0.302 0.06 46.113
18/NOV/20 14:19 0.302 0.06 44.355
18/NOV/20 14:20 0.302 0.05 39.469
18/NOV/20 14:21 0.302 0.87 637.927
18/NOV/20 14:22 0.302 0.09 64.644
18/NOV/20 14:23 0.309 0.08 58.590
18/NOV/20 14:24 0.302 0.07 48.360
18/NOV/20 14:25 0.302 0.06 46.759
18/NOV/20 14:26 0.302 0.07 50.790
18/NOV/20 14:27 0.302 0.06 45.416
18/NOV/20 14:28 0.302 0.07 53.032
18/NOV/20 14:29 0.302 0.06 43.194
18/NOV/20 14:30 0.302 0.08 55.652
18/NOV/20 14:31 0.302 0.06 40.926
18/NOV/20 14:32 0.302 0.05 38.976
18/NOV/20 14:33 0.302 0.06 40.936
18/NOV/20 14:34 0.302 0.07 51.082
18/NOV/20 14:35 0.302 0.05 38.909
18/NOV/20 14:36 0.302 0.06 44.079
18/NOV/20 14:37 0.302 0.06 46.540
18/NOV/20 14:38 0.302 0.06 46.357
18/NOV/20 14:39 0.302 0.08 56.579
18/NOV/20 14:40 0.302 0.07 52.985
18/NOV/20 14:41 0.302 0.06 40.342
18/NOV/20 14:42 0.302 0.07 49.281
18/NOV/20 14:43 0.302 0.06 46.607
18/NOV/20 14:44 0.302 0.06 41.067
18/NOV/20 14:45 0.302 0.06 43.706
18/NOV/20 14:46 0.302 0.17 126.251
18/NOV/20 14:47 0.302 0.07 48.877
18/NOV/20 14:48 0.303 3.04 2238.673
18/NOV/20 14:49 0.302 0.07 50.873
18/NOV/20 14:50 0.355 0.08 76.977
18/NOV/20 14:51 0.302 0.07 50.077
18/NOV/20 14:52 0.302 0.06 44.282
18/NOV/20 14:53 0.302 0.08 58.780
18/NOV/20 14:54 0.302 0.06 45.443
18/NOV/20 14:55 0.302 0.08 58.142
18/NOV/20 14:56 0.302 0.07 51.183
18/NOV/20 14:57 0.302 0.08 55.483
18/NOV/20 14:58 0.302 0.08 57.441
18/NOV/20 14:59 0.302 0.09 68.191
18/NOV/20 15:00 0.302 0.07 50.562
18/NOV/20 15:01 0.302 0.08 61.697
18/NOV/20 15:02 0.302 0.52 377.770
18/NOV/20 15:03 0.302 0.08 55.237
18/NOV/20 15:04 0.305 0.07 52.233
18/NOV/20 15:05 0.302 0.08 55.455
18/NOV/20 15:06 0.302 0.06 43.676
18/NOV/20 15:07 0.302 0.08 60.587
18/NOV/20 15:08 0.302 0.06 42.058
18/NOV/20 15:09 0.302 0.06 45.575
18/NOV/20 15:10 0.302 0.08 59.594
18/NOV/20 15:11 0.302 0.06 44.740
18/NOV/20 15:12 0.302 0.07 53.585
18/NOV/20 15:13 0.302 0.07 53.603
18/NOV/20 15:14 0.302 0.09 66.725
18/NOV/20 15:15 0.302 0.07 53.363
18/NOV/20 15:16 0.302 0.07 54.267
18/NOV/20 15:17 0.302 0.07 47.836
18/NOV/20 15:18 0.302 0.06 46.764
18/NOV/20 15:19 0.302 0.08 55.186
18/NOV/20 15:20 0.302 0.07 50.489
18/NOV/20 15:21 0.302 0.06 47.375
18/NOV/20 15:22 0.302 0.07 47.573
18/NOV/20 15:23 0.301 0.07 51.429
18/NOV/20 15:24 0.301 0.08 60.965
18/NOV/20 15:25 0.302 0.07 52.172
18/NOV/20 15:26 0.302 0.07 47.581
18/NOV/20 15:27 0.302 0.06 43.552
18/NOV/20 15:28 0.302 0.08 61.748
18/NOV/20 15:29 0.302 0.08 59.133
18/NOV/20 15:30 0.302 0.07 54.044
18/NOV/20 15:31 0.302 0.26 191.201
18/NOV/20 15:32 0.302 0.13 93.988
18/NOV/20 15:33 0.303 0.07 51.992
18/NOV/20 15:34 0.302 0.15 111.983
18/NOV/20 15:35 0.302 0.00 0.000
18/NOV/20 15:36 0.302 0.00 0.000
18/NOV/20 15:37 0.301 0.00 0.000
18/NOV/20 15:38 0.301 0.00 0.000
18/NOV/20 15:39 0.301 0.01 7.746
18/NOV/20 15:40 0.301 0.00 0.000
18/NOV/20 15:41 0.301 0.00 0.000
18/NOV/20 15:42 0.301 0.11 78.578
18/NOV/20 15:43 0.301 0.10 70.746
18/NOV/20 15:44 0.302 0.16 116.675
18/NOV/20 15:45 0.302 0.08 58.548
18/NOV/20 15:46 0.302 0.00 0.000
18/NOV/20 15:47 0.301 0.00 0.000
18/NOV/20 15:48 0.301 0.15 111.922
18/NOV/20 15:49 0.301 0.08 60.803
18/NOV/20 15:50 0.302 0.00 0.000
18/NOV/20 15:51 0.301 0.00 0.000
18/NOV/20 15:52 0.301 0.11 83.312
18/NOV/20 15:53 0.301 0.11 76.350
18/NOV/20 15:54 0.301 0.00 0.000
18/NOV/20 15:55 0.302 0.00 0.000
18/NOV/20 15:56 0.301 0.08 54.625
18/NOV/20 15:57 0.301 0.09 63.258
18/NOV/20 15:58 0.301 0.00 0.000
18/NOV/20 15:59 0.302 0.00 0.000
18/NOV/20 16:00 0.301 0.00 0.000
18/NOV/20 16:01 0.301 0.00 0.000
18/NOV/20 16:02 0.301 0.00 0.000
18/NOV/20 16:03 0.301 0.16 118.356
18/NOV/20 16:04 0.301 0.00 0.000
18/NOV/20 16:05 0.301 0.08 60.251
18/NOV/20 16:06 0.301 0.00 0.000
18/NOV/20 16:07 0.301 0.00 0.000
18/NOV/20 16:08 0.301 0.04 31.122
18/NOV/20 16:09 0.301 0.00 0.000
18/NOV/20 16:10 0.301 0.00 0.000
18/NOV/20 16:11 0.301 0.00 0.000
18/NOV/20 16:12 0.302 0.00 0.000
18/NOV/20 16:13 0.302 0.00 0.000
18/NOV/20 16:14 0.302 0.09 68.082
18/NOV/20 16:15 0.301 0.00 0.000
18/NOV/20 16:16 0.302 0.00 0.000
18/NOV/20 16:17 0.301 0.00 0.000
18/NOV/20 16:18 0.301 0.00 0.000
18/NOV/20 16:19 0.301 0.00 0.000
18/NOV/20 16:20 0.301 0.08 59.717
18/NOV/20 16:21 0.301 0.00 0.000
18/NOV/20 16:22 0.301 0.33 237.450
18/NOV/20 16:23 0.301 0.00 0.000
18/NOV/20 16:24 0.303 0.00 0.000
18/NOV/20 16:25 0.301 0.41 297.764
18/NOV/20 16:26 0.301 0.18 128.625
18/NOV/20 16:27 0.304 0.02 15.983
18/NOV/20 16:28 0.302 0.00 0.000
18/NOV/20 16:29 0.302 0.00 0.000
18/NOV/20 16:30 0.301 0.00 0.000
18/NOV/20 16:31 0.301 0.00 0.000
18/NOV/20 16:32 0.301 0.00 0.000
18/NOV/20 16:33 0.301 1.57 1136.689
18/NOV/20 16:34 0.301 0.09 63.999
18/NOV/20 16:35 0.318 0.00 0.000
18/NOV/20 16:36 0.301 0.07 49.212
18/NOV/20 16:37 0.301 0.00 0.000
18/NOV/20 16:38 0.301 0.00 0.000
18/NOV/20 16:39 0.301 0.00 0.000
18/NOV/20 16:40 0.301 0.00 0.000
18/NOV/20 16:41 0.301 0.00 0.000
18/NOV/20 16:42 0.301 0.00 0.000
18/NOV/20 16:43 0.301 0.00 0.000
18/NOV/20 16:44 0.301 0.00 0.000
18/NOV/20 16:45 0.301 0.00 0.000
18/NOV/20 16:46 0.301 0.00 0.000
18/NOV/20 16:47 0.301 0.00 0.000
18/NOV/20 16:48 0.301 0.00 0.000
18/NOV/20 16:49 0.301 0.02 17.665
18/NOV/20 16:50 0.301 0.00 0.000
18/NOV/20 16:51 0.301 0.00 0.000
18/NOV/20 16:52 0.301 0.00 0.000
18/NOV/20 16:53 0.301 0.00 0.000
18/NOV/20 16:54 0.301 0.00 0.000
18/NOV/20 16:55 0.301 0.00 0.000
18/NOV/20 16:56 0.301 0.00 0.000
18/NOV/20 16:57 0.301 0.00 0.000
18/NOV/20 16:58 0.301 0.00 0.000
18/NOV/20 16:59 0.301 0.00 0.000
18/NOV/20 17:00 0.301 0.00 0.000
18/NOV/20 17:01 0.301 0.00 0.000
18/NOV/20 17:02 0.300 0.00 0.000
18/NOV/20 17:03 0.301 0.00 0.000
18/NOV/20 17:04 0.301 0.00 0.000
18/NOV/20 17:05 0.301 0.00 0.000
18/NOV/20 17:06 0.301 0.00 0.000
18/NOV/20 17:07 0.301 0.00 0.000
18/NOV/20 17:08 0.301 0.00 0.000
18/NOV/20 17:09 0.301 0.00 0.000
18/NOV/20 17:10 0.301 0.00 0.000
18/NOV/20 17:11 0.301 0.00 0.000
18/NOV/20 17:12 0.301 0.63 453.874
18/NOV/20 17:13 0.301 0.00 0.000
18/NOV/20 17:14 0.305 0.00 0.000
18/NOV/20 17:15 0.301 0.00 0.000
18/NOV/20 17:16 0.301 0.00 0.000
18/NOV/20 17:17 0.301 0.00 0.000
18/NOV/20 17:18 0.301 0.00 0.000
18/NOV/20 17:19 0.301 0.00 0.000
18/NOV/20 17:20 0.301 0.00 0.000
18/NOV/20 17:21 0.301 0.00 0.000
18/NOV/20 17:22 0.301 0.00 0.000
18/NOV/20 17:23 0.301 0.00 0.000
18/NOV/20 17:24 0.301 0.00 0.000
18/NOV/20 17:25 0.301 0.00 0.000
18/NOV/20 17:26 0.301 0.00 0.000
18/NOV/20 17:27 0.301 0.00 0.000
18/NOV/20 17:28 0.301 0.00 0.000
18/NOV/20 17:29 0.301 0.00 0.000
18/NOV/20 17:30 0.301 0.00 0.000
18/NOV/20 17:31 0.301 0.00 0.000
18/NOV/20 17:32 0.301 0.00 0.000
18/NOV/20 17:33 0.301 0.00 0.000
18/NOV/20 17:34 0.301 0.00 0.000
18/NOV/20 17:35 0.301 0.00 0.000
18/NOV/20 17:36 0.301 0.00 0.000
18/NOV/20 17:37 0.301 0.00 0.000
18/NOV/20 17:38 0.301 0.00 0.000
18/NOV/20 17:39 0.301 0.12 84.954
18/NOV/20 17:40 0.301 0.00 0.000
18/NOV/20 17:41 0.302 0.00 0.000
18/NOV/20 17:42 0.301 0.00 0.000
18/NOV/20 17:43 0.301 0.00 0.000
18/NOV/20 17:44 0.301 0.00 0.000
18/NOV/20 17:45 0.301 0.00 0.000
18/NOV/20 17:46 0.301 0.00 0.000
18/NOV/20 17:47 0.301 0.09 63.373
18/NOV/20 17:48 0.301 0.00 0.000
18/NOV/20 17:49 0.302 0.21 154.758
18/NOV/20 17:50 0.302 0.00 0.000
18/NOV/20 17:51 0.303 0.00 0.000
18/NOV/20 17:52 0.301 0.00 0.000
18/NOV/20 17:53 0.302 0.00 0.000
18/NOV/20 17:54 0.302 0.00 0.000
18/NOV/20 17:55 0.301 0.00 0.000
18/NOV/20 17:56 0.302 0.00 0.000
18/NOV/20 17:57 0.302 0.00 0.000
18/NOV/20 17:58 0.301 0.00 0.000
18/NOV/20 17:59 0.302 0.00 0.000
18/NOV/20 18:00 0.301 0.00 0.000
18/NOV/20 18:01 0.301 0.00 0.000
18/NOV/20 18:02 0.301 0.00 0.000
18/NOV/20 18:03 0.301 0.00 0.000
18/NOV/20 18:04 0.301 0.00 0.000
18/NOV/20 18:05 0.301 0.00 0.000
18/NOV/20 18:06 0.301 0.00 0.000
18/NOV/20 18:07 0.301 0.00 0.000
18/NOV/20 18:08 0.301 0.00 0.000
18/NOV/20 18:09 0.301 0.00 0.000
18/NOV/20 18:10 0.301 0.00 0.000
18/NOV/20 18:11 0.301 0.00 0.000
18/NOV/20 18:12 0.301 0.00 0.000
18/NOV/20 18:13 0.301 0.00 0.000
18/NOV/20 18:14 0.301 0.00 0.000
18/NOV/20 18:15 0.301 0.00 0.000
18/NOV/20 18:16 0.301 0.00 0.000
18/NOV/20 18:17 0.301 0.00 0.000
18/NOV/20 18:18 0.301 0.00 0.000
18/NOV/20 18:19 0.301 0.00 0.000
18/NOV/20 18:20 0.301 0.00 0.000
18/NOV/20 18:21 0.301 0.00 0.000
18/NOV/20 18:22 0.301 0.00 0.000
18/NOV/20 18:23 0.301 0.00 0.000
18/NOV/20 18:24 0.301 0.00 0.000
18/NOV/20 18:25 0.301 0.00 0.000
18/NOV/20 18:26 0.301 0.00 0.000
18/NOV/20 18:27 0.301 0.00 0.000
18/NOV/20 18:28 0.301 0.00 0.000
18/NOV/20 18:29 0.301 0.00 0.000
18/NOV/20 18:30 0.301 0.00 0.000
18/NOV/20 18:31 0.301 0.00 0.000
18/NOV/20 18:32 0.301 0.00 0.000
18/NOV/20 18:33 0.301 0.00 0.000
18/NOV/20 18:34 0.301 0.00 0.000
18/NOV/20 18:35 0.301 0.00 0.000
18/NOV/20 18:36 0.301 0.00 0.000
18/NOV/20 18:37 0.301 0.00 0.000
18/NOV/20 18:38 0.301 0.00 0.000
18/NOV/20 18:39 0.301 0.00 0.000
18/NOV/20 18:40 0.301 0.00 0.000
18/NOV/20 18:41 0.301 0.00 0.000
18/NOV/20 18:42 0.301 0.00 0.000
18/NOV/20 18:43 0.301 0.00 0.000
18/NOV/20 18:44 0.301 0.00 0.000
18/NOV/20 18:45 0.301 0.00 0.000
18/NOV/20 18:46 0.301 0.00 0.000
18/NOV/20 18:47 0.301 0.00 0.000
18/NOV/20 18:48 0.301 0.00 0.000
18/NOV/20 18:49 0.302 0.03 21.963
18/NOV/20 18:50 0.301 0.00 0.000
18/NOV/20 18:51 0.302 0.00 0.000
18/NOV/20 18:52 0.302 0.00 0.000
18/NOV/20 18:53 0.302 0.00 0.000
18/NOV/20 18:54 0.302 0.00 0.000
18/NOV/20 18:55 0.302 0.00 0.000
18/NOV/20 18:56 0.302 0.00 0.000
18/NOV/20 18:57 0.302 0.00 0.000
18/NOV/20 18:58 0.302 0.00 0.000
18/NOV/20 18:59 0.301 0.00 0.000
18/NOV/20 19:00 0.301 0.00 0.000
18/NOV/20 19:01 0.301 0.00 0.000
18/NOV/20 19:02 0.301 0.00 0.000
18/NOV/20 19:03 0.301 2.01 1460.962
18/NOV/20 19:04 0.301 0.00 0.000
18/NOV/20 19:05 0.327 0.00 0.000
18/NOV/20 19:06 0.301 0.00 0.000
18/NOV/20 19:07 0.301 0.00 0.000
18/NOV/20 19:08 0.301 0.00 0.000
18/NOV/20 19:09 0.301 0.00 0.000
18/NOV/20 19:10 0.301 0.00 0.000
18/NOV/20 19:11 0.301 0.00 0.000
18/NOV/20 19:12 0.301 0.00 0.000
18/NOV/20 19:13 0.302 0.00 0.000
18/NOV/20 19:14 0.302 0.00 0.000
18/NOV/20 19:15 0.301 0.00 0.000
18/NOV/20 19:16 0.301 0.00 0.000
18/NOV/20 19:17 0.301 0.00 0.000
18/NOV/20 19:18 0.301 0.00 0.000
18/NOV/20 19:19 0.302 0.00 0.000
18/NOV/20 19:20 0.302 0.00 0.000
18/NOV/20 19:21 0.302 0.00 0.000
18/NOV/20 19:22 0.302 0.00 0.000
18/NOV/20 19:23 0.302 0.00 0.000
18/NOV/20 19:24 0.302 0.00 0.000
18/NOV/20 19:25 0.302 0.00 0.000
18/NOV/20 19:26 0.302 0.00 0.000
18/NOV/20 19:27 0.302 0.00 0.000
18/NOV/20 19:28 0.302 0.00 0.000
18/NOV/20 19:29 0.302 0.00 0.000
18/NOV/20 19:30 0.302 0.00 0.000
18/NOV/20 19:31 0.302 0.00 0.000
18/NOV/20 19:32 0.302 0.00 0.000
18/NOV/20 19:33 0.302 0.00 0.000
18/NOV/20 19:34 0.302 0.00 0.000
18/NOV/20 19:35 0.302 0.00 0.000
18/NOV/20 19:36 0.302 0.00 0.000
18/NOV/20 19:37 0.302 0.00 0.000
18/NOV/20 19:38 0.302 0.00 0.000
18/NOV/20 19:39 0.302 0.00 0.000
18/NOV/20 19:40 0.302 0.00 0.000
18/NOV/20 19:41 0.302 0.20 144.687
18/NOV/20 19:42 0.302 0.00 0.000
18/NOV/20 19:43 0.303 0.00 0.000
18/NOV/20 19:44 0.302 0.00 0.000
18/NOV/20 19:45 0.302 0.00 0.000
18/NOV/20 19:46 0.302 0.00 0.000
18/NOV/20 19:47 0.302 0.00 0.000
18/NOV/20 19:48 0.302 0.00 0.000
18/NOV/20 19:49 0.302 0.00 0.000
18/NOV/20 19:50 0.302 0.00 0.000
18/NOV/20 19:51 0.302 0.00 0.000
18/NOV/20 19:52 0.302 0.00 0.000
18/NOV/20 19:53 0.302 0.00 0.000
18/NOV/20 19:54 0.302 0.00 0.000
18/NOV/20 19:55 0.302 0.00 0.000
18/NOV/20 19:56 0.302 0.00 0.000
18/NOV/20 19:57 0.302 0.00 0.000
18/NOV/20 19:58 0.302 0.00 0.000
18/NOV/20 19:59 0.302 0.00 0.000
18/NOV/20 20:00 0.302 0.00 0.000
18/NOV/20 20:01 0.302 0.00 0.000
18/NOV/20 20:02 0.302 0.00 0.000
18/NOV/20 20:03 0.302 0.00 0.000
18/NOV/20 20:04 0.302 0.00 0.000
18/NOV/20 20:05 0.302 0.00 0.000
18/NOV/20 20:06 0.302 0.00 0.000
18/NOV/20 20:07 0.302 0.00 0.000
18/NOV/20 20:08 0.302 0.00 0.000
18/NOV/20 20:09 0.302 0.00 0.000
18/NOV/20 20:10 0.302 0.00 0.000
18/NOV/20 20:11 0.302 0.00 0.000
18/NOV/20 20:12 0.302 0.00 0.000
18/NOV/20 20:13 0.303 0.00 0.000
18/NOV/20 20:14 0.303 0.00 0.000
18/NOV/20 20:15 0.303 0.00 0.000
18/NOV/20 20:16 0.303 0.00 0.000
18/NOV/20 20:17 0.303 0.00 0.000
18/NOV/20 20:18 0.303 0.00 0.000
18/NOV/20 20:19 0.303 0.00 0.000
18/NOV/20 20:20 0.303 0.00 0.000
18/NOV/20 20:21 0.303 0.00 0.000
18/NOV/20 20:22 0.303 0.00 0.000
18/NOV/20 20:23 0.303 0.00 0.000
18/NOV/20 20:24 0.303 0.00 0.000
18/NOV/20 20:25 0.303 0.00 0.000
18/NOV/20 20:26 0.303 0.00 0.000
18/NOV/20 20:27 0.303 0.00 0.000
18/NOV/20 20:28 0.303 0.23 172.245
18/NOV/20 20:29 0.303 0.00 0.000
18/NOV/20 20:30 0.304 0.00 0.000
18/NOV/20 20:31 0.303 0.00 0.000
18/NOV/20 20:32 0.303 0.00 0.000
18/NOV/20 20:33 0.303 0.00 0.000
18/NOV/20 20:34 0.303 0.00 0.000
18/NOV/20 20:35 0.303 0.00 0.000
18/NOV/20 20:36 0.304 0.00 0.000
18/NOV/20 20:37 0.304 0.00 0.000
18/NOV/20 20:38 0.304 0.00 0.000
18/NOV/20 20:39 0.304 0.00 0.000
18/NOV/20 20:40 0.304 0.00 0.000
18/NOV/20 20:41 0.304 0.00 0.000
18/NOV/20 20:42 0.304 0.00 0.000
18/NOV/20 20:43 0.303 0.00 0.000
18/NOV/20 20:44 0.303 0.00 0.000
18/NOV/20 20:45 0.303 0.00 0.000
18/NOV/20 20:46 0.304 0.00 0.000
18/NOV/20 20:47 0.304 0.00 0.000
18/NOV/20 20:48 0.304 0.00 0.000
18/NOV/20 20:49 0.304 0.00 0.000
18/NOV/20 20:50 0.304 0.00 0.000
18/NOV/20 20:51 0.304 0.00 0.000
18/NOV/20 20:52 0.304 0.00 0.000
18/NOV/20 20:53 0.304 0.00 0.000
18/NOV/20 20:54 0.304 0.00 0.000
18/NOV/20 20:55 0.304 0.00 0.000
18/NOV/20 20:56 0.304 0.00 0.000
18/NOV/20 20:57 0.304 0.00 0.000
18/NOV/20 20:58 0.304 0.00 0.000
18/NOV/20 20:59 0.304 0.00 0.000
18/NOV/20 21:00 0.304 0.00 0.000
18/NOV/20 21:01 0.304 0.00 0.000
18/NOV/20 21:02 0.304 0.00 0.000
18/NOV/20 21:03 0.304 0.00 0.000
18/NOV/20 21:04 0.304 0.00 0.000
18/NOV/20 21:05 0.304 0.00 0.000
18/NOV/20 21:06 0.304 0.00 0.000
18/NOV/20 21:07 0.304 0.00 0.000
18/NOV/20 21:08 0.304 0.00 0.000
18/NOV/20 21:09 0.304 0.00 0.000
18/NOV/20 21:10 0.304 0.00 0.000
18/NOV/20 21:11 0.304 0.00 0.000
18/NOV/20 21:12 0.304 0.00 0.000
18/NOV/20 21:13 0.304 0.00 0.000
18/NOV/20 21:14 0.304 0.00 0.000
18/NOV/20 21:15 0.304 0.00 0.000
18/NOV/20 21:16 0.304 0.00 0.000
18/NOV/20 21:17 0.304 0.00 0.000
18/NOV/20 21:18 0.304 0.00 0.000
18/NOV/20 21:19 0.304 0.00 0.000
18/NOV/20 21:20 0.304 0.00 0.000
18/NOV/20 21:21 0.305 0.00 0.000
18/NOV/20 21:22 0.304 0.00 0.000
18/NOV/20 21:23 0.305 0.00 0.000
18/NOV/20 21:24 0.305 0.00 0.000
18/NOV/20 21:25 0.304 0.00 0.000
18/NOV/20 21:26 0.304 0.00 0.000
18/NOV/20 21:27 0.304 0.00 0.000
18/NOV/20 21:28 0.304 0.00 0.000
18/NOV/20 21:29 0.305 0.00 0.000
18/NOV/20 21:30 0.305 0.00 0.000
18/NOV/20 21:31 0.305 0.00 0.000
18/NOV/20 21:32 0.305 0.00 0.000
18/NOV/20 21:33 0.304 0.00 0.000
18/NOV/20 21:34 0.305 0.00 0.000
18/NOV/20 21:35 0.305 0.00 0.000
18/NOV/20 21:36 0.305 0.00 0.000
18/NOV/20 21:37 0.305 0.00 0.000
18/NOV/20 21:38 0.305 0.00 0.000
18/NOV/20 21:39 0.305 0.00 0.000
18/NOV/20 21:40 0.305 0.00 0.000
18/NOV/20 21:41 0.305 0.00 0.000
18/NOV/20 21:42 0.305 0.00 0.000
18/NOV/20 21:43 0.305 0.00 0.000
18/NOV/20 21:44 0.305 0.00 0.000
18/NOV/20 21:45 0.305 0.00 0.000
18/NOV/20 21:46 0.305 0.00 0.000
18/NOV/20 21:47 0.305 0.00 0.000
18/NOV/20 21:48 0.304 0.00 0.000
18/NOV/20 21:49 0.304 0.00 0.000
18/NOV/20 21:50 0.305 0.00 0.000
18/NOV/20 21:51 0.305 0.00 0.000
18/NOV/20 21:52 0.305 0.00 0.000
18/NOV/20 21:53 0.305 0.00 0.000
18/NOV/20 21:54 0.304 0.00 0.000
18/NOV/20 21:55 0.305 0.00 0.000
18/NOV/20 21:56 0.305 0.00 0.000
18/NOV/20 21:57 0.305 0.00 0.000
18/NOV/20 21:58 0.305 0.00 0.000
18/NOV/20 21:59 0.305 0.00 0.000
18/NOV/20 22:00 0.305 0.00 0.000
18/NOV/20 22:01 0.304 0.00 0.000
18/NOV/20 22:02 0.304 0.00 0.000
18/NOV/20 22:03 0.304 0.00 0.000
18/NOV/20 22:04 0.305 0.00 0.000
18/NOV/20 22:05 0.305 0.00 0.000
18/NOV/20 22:06 0.305 0.00 0.000
18/NOV/20 22:07 0.305 0.00 0.000
18/NOV/20 22:08 0.305 0.00 0.000
18/NOV/20 22:09 0.305 0.00 0.000
18/NOV/20 22:10 0.305 0.00 0.000
18/NOV/20 22:11 0.308 0.00 0.000
18/NOV/20 22:12 0.306 0.00 0.000
18/NOV/20 22:13 0.306 0.00 0.000
18/NOV/20 22:14 0.306 0.00 0.000
18/NOV/20 22:15 0.305 0.00 0.000
18/NOV/20 22:16 0.305 0.00 0.000
18/NOV/20 22:17 0.305 0.00 0.000
18/NOV/20 22:18 0.305 0.00 0.000
18/NOV/20 22:19 0.305 0.00 0.000
18/NOV/20 22:20 0.305 0.00 0.000
18/NOV/20 22:21 0.305 0.00 0.000
18/NOV/20 22:22 0.305 0.00 0.000
18/NOV/20 22:23 0.305 0.00 0.000
18/NOV/20 22:24 0.305 0.00 0.000
18/NOV/20 22:25 0.305 0.00 0.000
18/NOV/20 22:26 0.305 0.00 0.000
18/NOV/20 22:27 0.305 0.00 0.000
18/NOV/20 22:28 0.305 0.00 0.000
18/NOV/20 22:29 0.305 0.00 0.000
18/NOV/20 22:30 0.305 0.00 0.000
18/NOV/20 22:31 0.305 0.00 0.000
18/NOV/20 22:32 0.305 0.00 0.000
18/NOV/20 22:33 0.305 0.00 0.000
18/NOV/20 22:34 0.305 0.00 0.000
18/NOV/20 22:35 0.305 0.00 0.000
18/NOV/20 22:36 0.305 0.00 0.000
18/NOV/20 22:37 0.305 0.00 0.000
18/NOV/20 22:38 0.305 0.00 0.000
18/NOV/20 22:39 0.305 0.00 0.000
18/NOV/20 22:40 0.305 0.00 0.000
18/NOV/20 22:41 0.305 0.00 0.000
18/NOV/20 22:42 0.305 0.00 0.000
18/NOV/20 22:43 0.305 0.00 0.000
18/NOV/20 22:44 0.305 0.00 0.000
18/NOV/20 22:45 0.305 0.00 0.000
18/NOV/20 22:46 0.305 0.00 0.000
18/NOV/20 22:47 0.305 0.00 0.000
18/NOV/20 22:48 0.305 0.00 0.000
18/NOV/20 22:49 0.305 0.00 0.000
18/NOV/20 22:50 0.305 0.00 0.000
18/NOV/20 22:51 0.305 0.00 0.000
18/NOV/20 22:52 0.305 0.00 0.000
18/NOV/20 22:53 0.305 0.00 0.000
18/NOV/20 22:54 0.305 0.00 0.000
18/NOV/20 22:55 0.305 0.00 0.000
18/NOV/20 22:56 0.305 0.00 0.000
18/NOV/20 22:57 0.305 0.00 0.000
18/NOV/20 22:58 0.306 0.00 0.000
18/NOV/20 22:59 0.306 0.00 0.000
18/NOV/20 23:00 0.305 0.00 0.000
18/NOV/20 23:01 0.306 0.00 0.000
18/NOV/20 23:02 0.305 0.00 0.000
18/NOV/20 23:03 0.305 0.00 0.000
18/NOV/20 23:04 0.305 0.00 0.000
18/NOV/20 23:05 0.305 0.00 0.000
18/NOV/20 23:06 0.305 0.00 0.000
18/NOV/20 23:07 0.306 0.00 0.000
18/NOV/20 23:08 0.306 0.00 0.000
18/NOV/20 23:09 0.306 0.00 0.000
18/NOV/20 23:10 0.306 0.00 0.000
18/NOV/20 23:11 0.306 0.00 0.000
18/NOV/20 23:12 0.306 0.00 0.000
18/NOV/20 23:13 0.306 0.00 0.000
18/NOV/20 23:14 0.306 0.00 0.000
18/NOV/20 23:15 0.305 0.00 0.000
18/NOV/20 23:16 0.305 0.00 0.000
18/NOV/20 23:17 0.305 0.00 0.000
18/NOV/20 23:18 0.305 0.00 0.000
18/NOV/20 23:19 0.305 0.00 0.000
18/NOV/20 23:20 0.305 0.00 0.000
18/NOV/20 23:21 0.305 0.00 0.000
18/NOV/20 23:22 0.305 0.00 0.000
18/NOV/20 23:23 0.305 0.00 0.000
18/NOV/20 23:24 0.305 0.00 0.000
18/NOV/20 23:25 0.305 0.00 0.000
18/NOV/20 23:26 0.305 0.00 0.000
18/NOV/20 23:27 0.305 0.00 0.000
18/NOV/20 23:28 0.305 0.00 0.000
18/NOV/20 23:29 0.305 0.00 0.000
18/NOV/20 23:30 0.305 0.00 0.000
18/NOV/20 23:31 0.305 0.00 0.000
18/NOV/20 23:32 0.305 0.00 0.000
18/NOV/20 23:33 0.305 0.00 0.000
18/NOV/20 23:34 0.305 0.00 0.000
18/NOV/20 23:35 0.305 0.00 0.000
18/NOV/20 23:36 0.305 0.00 0.000
18/NOV/20 23:37 0.305 0.00 0.000
18/NOV/20 23:38 0.305 0.00 0.000
18/NOV/20 23:39 0.305 0.00 0.000
18/NOV/20 23:40 0.305 0.00 0.000
18/NOV/20 23:41 0.305 0.00 0.000
18/NOV/20 23:42 0.305 0.00 0.000
18/NOV/20 23:43 0.305 0.00 0.000
18/NOV/20 23:44 0.305 0.00 0.000
18/NOV/20 23:45 0.305 0.00 0.000
18/NOV/20 23:46 0.305 0.00 0.000
18/NOV/20 23:47 0.305 0.00 0.000
18/NOV/20 23:48 0.305 0.00 0.000
18/NOV/20 23:49 0.305 0.00 0.000
18/NOV/20 23:50 0.305 0.00 0.000
18/NOV/20 23:51 0.305 0.00 0.000
18/NOV/20 23:52 0.305 0.00 0.000
18/NOV/20 23:53 0.305 0.00 0.000
18/NOV/20 23:54 0.305 0.00 0.000
18/NOV/20 23:55 0.305 0.00 0.000
18/NOV/20 23:56 0.305 0.00 0.000
18/NOV/20 23:57 0.305 0.00 0.000
18/NOV/20 23:58 0.305 0.00 0.000
18/NOV/20 23:59 0.305 0.00 0.000
19/NOV/20 00:00 0.305 0.00 0.000
19/NOV/20 00:01 0.305 0.00 0.000
19/NOV/20 00:02 0.305 0.00 0.000
19/NOV/20 00:03 0.305 0.00 0.000
19/NOV/20 00:04 0.305 0.00 0.000
19/NOV/20 00:05 0.305 0.00 0.000
19/NOV/20 00:06 0.305 0.00 0.000
19/NOV/20 00:07 0.305 0.00 0.000
19/NOV/20 00:08 0.305 0.00 0.000
19/NOV/20 00:09 0.305 0.00 0.000
19/NOV/20 00:10 0.305 0.00 0.000
19/NOV/20 00:11 0.305 0.14 107.892
19/NOV/20 00:12 0.305 0.00 0.000
19/NOV/20 00:13 0.306 0.00 0.000
19/NOV/20 00:14 0.305 0.00 0.000
19/NOV/20 00:15 0.305 0.00 0.000
19/NOV/20 00:16 0.305 0.00 0.000
19/NOV/20 00:17 0.305 0.00 0.000
19/NOV/20 00:18 0.305 0.00 0.000
19/NOV/20 00:19 0.305 0.00 0.000
19/NOV/20 00:20 0.305 0.00 0.000
19/NOV/20 00:21 0.306 0.00 0.000
19/NOV/20 00:22 0.306 0.00 0.000
19/NOV/20 00:23 0.306 0.00 0.000
[truncated: 7,731 more rows]
