# Supplementary material for: A Low-Cost, Low-Power Water Velocity Sensor Utilizing Acoustic Doppler Measurement
Source: Sensors (Basel). 2022 Sep 30;22(19):7451. doi: 10.3390/s22197451 (PMC9572237; doi:10.3390/s22197451)
Supplement: Supplementary file 1 [file sensors-22-07451-s001.zip › supplementary_material/data/field_test/data/hach/old joes/hach_16.csv]

Insight For Windows: Version: 5.10.6
Date Time Level Vel. 1 Flow 1
(m) (m/s) (lps)
17/NOV/20 15:30 0.100 0.00 0.000
17/NOV/20 15:31 0.052 0.00 0.000
17/NOV/20 15:32 0.052 0.00 0.000
17/NOV/20 15:33 0.052 0.00 0.000
17/NOV/20 15:34 0.052 0.00 0.000
17/NOV/20 15:35 0.052 0.00 0.000
17/NOV/20 15:36 0.052 0.00 0.000
17/NOV/20 15:37 0.053 0.00 0.000
17/NOV/20 15:38 0.053 0.00 0.000
17/NOV/20 15:39 0.053 0.00 0.000
17/NOV/20 15:40 0.053 0.00 0.000
17/NOV/20 15:41 0.052 0.00 0.000
17/NOV/20 15:42 0.052 0.00 0.000
17/NOV/20 15:43 0.052 0.00 0.000
17/NOV/20 15:44 0.052 0.00 0.000
17/NOV/20 15:45 0.052 0.00 0.000
17/NOV/20 15:46 0.053 0.00 0.000
17/NOV/20 15:47 0.053 0.00 0.000
17/NOV/20 15:48 0.053 0.00 0.000
17/NOV/20 15:49 0.053 0.00 0.000
17/NOV/20 15:50 0.053 0.00 0.000
17/NOV/20 15:51 0.053 0.00 0.000
17/NOV/20 15:52 0.053 0.00 0.000
17/NOV/20 15:53 0.053 0.00 0.000
17/NOV/20 15:54 0.053 0.00 0.000
17/NOV/20 15:55 0.053 0.00 0.000
17/NOV/20 15:56 0.054 0.00 0.000
17/NOV/20 15:57 0.054 0.00 0.000
17/NOV/20 15:58 0.053 0.00 0.000
17/NOV/20 15:59 0.053 0.00 0.000
17/NOV/20 16:00 0.053 0.00 0.000
17/NOV/20 16:01 0.053 0.00 0.000
17/NOV/20 16:02 0.053 0.00 0.000
17/NOV/20 16:03 0.053 0.00 0.000
17/NOV/20 16:04 0.053 0.00 0.000
17/NOV/20 16:05 0.053 0.00 0.000
17/NOV/20 16:06 0.053 0.00 0.000
17/NOV/20 16:07 0.053 0.00 0.000
17/NOV/20 16:08 0.053 0.00 0.000
17/NOV/20 16:09 0.053 0.00 0.000
17/NOV/20 16:10 0.053 0.00 0.000
17/NOV/20 16:11 0.053 0.00 0.000
17/NOV/20 16:12 0.054 0.00 0.000
17/NOV/20 16:13 0.054 0.00 0.000
17/NOV/20 16:14 0.058 0.00 0.000
17/NOV/20 16:15 0.058 0.00 0.000
17/NOV/20 16:16 0.058 0.00 0.000
17/NOV/20 16:17 0.058 0.00 0.000
17/NOV/20 16:18 0.059 0.00 0.000
17/NOV/20 16:19 0.064 0.00 0.000
17/NOV/20 16:20 0.063 0.00 0.000
17/NOV/20 16:21 0.062 0.00 0.000
17/NOV/20 16:22 0.061 0.00 0.000
17/NOV/20 16:23 0.061 0.00 0.000
17/NOV/20 16:24 0.062 0.00 0.000
17/NOV/20 16:25 0.062 0.00 0.000
17/NOV/20 16:26 0.062 0.00 0.000
17/NOV/20 16:27 0.062 0.00 0.000
17/NOV/20 16:28 0.062 0.00 0.000
17/NOV/20 16:29 0.062 0.00 0.000
17/NOV/20 16:30 0.061 0.00 0.000
17/NOV/20 16:31 0.061 0.00 0.000
17/NOV/20 16:32 0.061 0.00 0.000
17/NOV/20 16:33 0.061 0.00 0.000
17/NOV/20 16:34 0.061 0.00 0.000
17/NOV/20 16:35 0.061 0.00 0.000
17/NOV/20 16:36 0.061 0.00 0.000
17/NOV/20 16:37 0.061 0.00 0.000
17/NOV/20 16:38 0.061 0.00 0.000
17/NOV/20 16:39 0.057 0.00 0.000
17/NOV/20 16:40 0.058 0.00 0.000
17/NOV/20 16:41 0.058 0.00 0.000
17/NOV/20 16:42 0.059 0.00 0.000
17/NOV/20 16:43 0.059 0.00 0.000
17/NOV/20 16:44 0.059 0.00 0.000
17/NOV/20 16:45 0.059 0.00 0.000
17/NOV/20 16:46 0.059 0.00 0.000
17/NOV/20 16:47 0.059 0.00 0.000
17/NOV/20 16:48 0.060 0.00 0.000
17/NOV/20 16:49 0.059 0.00 0.000
17/NOV/20 16:50 0.059 0.00 0.000
17/NOV/20 16:51 0.059 0.00 0.000
17/NOV/20 16:52 0.059 0.00 0.000
17/NOV/20 16:53 0.059 0.00 0.000
17/NOV/20 16:54 0.059 0.00 0.000
17/NOV/20 16:55 0.059 0.00 0.000
17/NOV/20 16:56 0.059 0.00 0.000
17/NOV/20 16:57 0.059 0.00 0.000
17/NOV/20 16:58 0.059 0.00 0.000
17/NOV/20 16:59 0.059 0.00 0.000
17/NOV/20 17:00 0.059 0.00 0.000
17/NOV/20 17:01 0.059 0.00 0.000
17/NOV/20 17:02 0.058 0.00 0.000
17/NOV/20 17:03 0.058 0.00 0.000
17/NOV/20 17:04 0.058 0.00 0.000
17/NOV/20 17:05 0.058 0.00 0.000
17/NOV/20 17:06 0.058 0.00 0.000
17/NOV/20 17:07 0.057 0.00 0.000
17/NOV/20 17:08 0.057 0.00 0.000
17/NOV/20 17:09 0.057 0.00 0.000
17/NOV/20 17:10 0.057 0.00 0.000
17/NOV/20 17:11 0.057 0.00 0.000
17/NOV/20 17:12 0.057 0.00 0.000
17/NOV/20 17:13 0.057 0.00 0.000
17/NOV/20 17:14 0.057 0.00 0.000
17/NOV/20 17:15 0.057 0.00 0.000
17/NOV/20 17:16 0.057 0.00 0.000
17/NOV/20 17:17 0.057 0.00 0.000
17/NOV/20 17:18 0.057 0.00 0.000
17/NOV/20 17:19 0.057 0.00 0.000
17/NOV/20 17:20 0.057 0.00 0.000
17/NOV/20 17:21 0.057 0.00 0.000
17/NOV/20 17:22 0.057 0.00 0.000
17/NOV/20 17:23 0.057 0.00 0.000
17/NOV/20 17:24 0.057 0.00 0.000
17/NOV/20 17:25 0.057 0.00 0.000
17/NOV/20 17:26 0.057 0.00 0.000
17/NOV/20 17:27 0.057 0.00 0.000
17/NOV/20 17:28 0.056 0.00 0.000
17/NOV/20 17:29 0.056 0.00 0.000
17/NOV/20 17:30 0.056 0.00 0.000
17/NOV/20 17:31 0.056 0.00 0.000
17/NOV/20 17:32 0.056 0.00 0.000
17/NOV/20 17:33 0.056 0.00 0.000
17/NOV/20 17:34 0.056 0.00 0.000
17/NOV/20 17:35 0.056 0.00 0.000
17/NOV/20 17:36 0.056 0.00 0.000
17/NOV/20 17:37 0.056 0.00 0.000
17/NOV/20 17:38 0.056 0.00 0.000
17/NOV/20 17:39 0.055 0.00 0.000
17/NOV/20 17:40 0.055 0.00 0.000
17/NOV/20 17:41 0.055 0.00 0.000
17/NOV/20 17:42 0.055 0.00 0.000
17/NOV/20 17:43 0.055 0.00 0.000
17/NOV/20 17:44 0.055 0.00 0.000
17/NOV/20 17:45 0.055 0.00 0.000
17/NOV/20 17:46 0.055 0.00 0.000
17/NOV/20 17:47 0.055 0.00 0.000
17/NOV/20 17:48 0.055 0.00 0.000
17/NOV/20 17:49 0.055 0.00 0.000
17/NOV/20 17:50 0.055 0.00 0.000
17/NOV/20 17:51 0.055 0.00 0.000
17/NOV/20 17:52 0.055 0.00 0.000
17/NOV/20 17:53 0.055 0.00 0.000
17/NOV/20 17:54 0.055 0.00 0.000
17/NOV/20 17:55 0.055 0.00 0.000
17/NOV/20 17:56 0.055 0.00 0.000
17/NOV/20 17:57 0.055 0.00 0.000
17/NOV/20 17:58 0.055 0.00 0.000
17/NOV/20 17:59 0.055 0.00 0.000
17/NOV/20 18:00 0.055 0.00 0.000
17/NOV/20 18:01 0.055 0.00 0.000
17/NOV/20 18:02 0.054 0.00 0.000
17/NOV/20 18:03 0.055 0.00 0.000
17/NOV/20 18:04 0.055 0.00 0.000
17/NOV/20 18:05 0.055 0.00 0.000
17/NOV/20 18:06 0.055 0.00 0.000
17/NOV/20 18:07 0.055 0.00 0.000
17/NOV/20 18:08 0.054 0.00 0.000
17/NOV/20 18:09 0.054 0.00 0.000
17/NOV/20 18:10 0.054 0.00 0.000
17/NOV/20 18:11 0.054 0.00 0.000
17/NOV/20 18:12 0.054 0.00 0.000
17/NOV/20 18:13 0.055 0.00 0.000
17/NOV/20 18:14 0.055 0.00 0.000
17/NOV/20 18:15 0.054 0.00 0.000
17/NOV/20 18:16 0.054 0.00 0.000
17/NOV/20 18:17 0.054 0.00 0.000
17/NOV/20 18:18 0.054 0.00 0.000
17/NOV/20 18:19 0.055 0.00 0.000
17/NOV/20 18:20 0.054 0.00 0.000
17/NOV/20 18:21 0.054 0.00 0.000
17/NOV/20 18:22 0.054 0.00 0.000
17/NOV/20 18:23 0.054 0.00 0.000
17/NOV/20 18:24 0.054 0.00 0.000
17/NOV/20 18:25 0.058 0.00 0.000
17/NOV/20 18:26 0.057 0.00 0.000
17/NOV/20 18:27 0.056 0.00 0.000
17/NOV/20 18:28 0.056 0.00 0.000
17/NOV/20 18:29 0.056 0.00 0.000
17/NOV/20 18:30 0.056 0.00 0.000
17/NOV/20 18:31 0.056 0.00 0.000
17/NOV/20 18:32 0.056 0.00 0.000
17/NOV/20 18:33 0.056 0.00 0.000
17/NOV/20 18:34 0.056 0.00 0.000
17/NOV/20 18:35 0.056 0.00 0.000
17/NOV/20 18:36 0.056 0.00 0.000
17/NOV/20 18:37 0.056 0.00 0.000
17/NOV/20 18:38 0.055 0.00 0.000
17/NOV/20 18:39 0.055 0.00 0.000
17/NOV/20 18:40 0.055 0.00 0.000
17/NOV/20 18:41 0.055 0.00 0.000
17/NOV/20 18:42 0.055 0.00 0.000
17/NOV/20 18:43 0.055 0.00 0.000
17/NOV/20 18:44 0.055 0.00 0.000
17/NOV/20 18:45 0.055 0.00 0.000
17/NOV/20 18:46 0.055 0.00 0.000
17/NOV/20 18:47 0.054 0.00 0.000
17/NOV/20 18:48 0.054 0.00 0.000
17/NOV/20 18:49 0.054 0.00 0.000
17/NOV/20 18:50 0.054 0.00 0.000
17/NOV/20 18:51 0.054 0.00 0.000
17/NOV/20 18:52 0.054 0.00 0.000
17/NOV/20 18:53 0.054 0.00 0.000
17/NOV/20 18:54 0.054 0.00 0.000
17/NOV/20 18:55 0.054 0.00 0.000
17/NOV/20 18:56 0.054 0.00 0.000
17/NOV/20 18:57 0.054 0.00 0.000
17/NOV/20 18:58 0.054 0.00 0.000
17/NOV/20 18:59 0.054 0.00 0.000
17/NOV/20 19:00 0.054 0.00 0.000
17/NOV/20 19:01 0.054 0.00 0.000
17/NOV/20 19:02 0.054 0.00 0.000
17/NOV/20 19:03 0.058 0.00 0.000
17/NOV/20 19:04 0.057 0.00 0.000
17/NOV/20 19:05 0.056 0.00 0.000
17/NOV/20 19:06 0.056 0.00 0.000
17/NOV/20 19:07 0.056 0.00 0.000
17/NOV/20 19:08 0.055 0.00 0.000
17/NOV/20 19:09 0.055 0.00 0.000
17/NOV/20 19:10 0.055 0.00 0.000
17/NOV/20 19:11 0.055 0.00 0.000
17/NOV/20 19:12 0.055 0.00 0.000
17/NOV/20 19:13 0.055 0.00 0.000
17/NOV/20 19:14 0.055 0.00 0.000
17/NOV/20 19:15 0.055 0.00 0.000
17/NOV/20 19:16 0.055 0.00 0.000
17/NOV/20 19:17 0.055 0.00 0.000
17/NOV/20 19:18 0.055 0.00 0.000
17/NOV/20 19:19 0.055 0.00 0.000
17/NOV/20 19:20 0.055 0.00 0.000
17/NOV/20 19:21 0.055 0.00 0.000
17/NOV/20 19:22 0.055 0.00 0.000
17/NOV/20 19:23 0.055 0.00 0.000
17/NOV/20 19:24 0.055 0.00 0.000
17/NOV/20 19:25 0.055 0.00 0.000
17/NOV/20 19:26 0.055 0.00 0.000
17/NOV/20 19:27 0.055 0.00 0.000
17/NOV/20 19:28 0.055 0.00 0.000
17/NOV/20 19:29 0.055 0.00 0.000
17/NOV/20 19:30 0.055 0.00 0.000
17/NOV/20 19:31 0.055 0.00 0.000
17/NOV/20 19:32 0.055 0.00 0.000
17/NOV/20 19:33 0.055 0.00 0.000
17/NOV/20 19:34 0.055 0.00 0.000
17/NOV/20 19:35 0.055 0.00 0.000
17/NOV/20 19:36 0.056 0.00 0.000
17/NOV/20 19:37 0.056 0.00 0.000
17/NOV/20 19:38 0.055 0.00 0.000
17/NOV/20 19:39 0.055 0.00 0.000
17/NOV/20 19:40 0.055 0.00 0.000
17/NOV/20 19:41 0.055 0.00 0.000
17/NOV/20 19:42 0.055 0.00 0.000
17/NOV/20 19:43 0.055 0.00 0.000
17/NOV/20 19:44 0.055 0.00 0.000
17/NOV/20 19:45 0.055 0.00 0.000
17/NOV/20 19:46 0.054 0.00 0.000
17/NOV/20 19:47 0.055 0.00 0.000
17/NOV/20 19:48 0.055 0.00 0.000
17/NOV/20 19:49 0.055 0.00 0.000
17/NOV/20 19:50 0.055 0.00 0.000
17/NOV/20 19:51 0.055 0.00 0.000
17/NOV/20 19:52 0.055 0.00 0.000
17/NOV/20 19:53 0.055 0.00 0.000
17/NOV/20 19:54 0.055 0.00 0.000
17/NOV/20 19:55 0.055 0.00 0.000
17/NOV/20 19:56 0.055 0.00 0.000
17/NOV/20 19:57 0.055 0.00 0.000
17/NOV/20 19:58 0.055 0.00 0.000
17/NOV/20 19:59 0.055 0.00 0.000
17/NOV/20 20:00 0.055 0.00 0.000
17/NOV/20 20:01 0.055 0.00 0.000
17/NOV/20 20:02 0.055 0.00 0.000
17/NOV/20 20:03 0.055 0.00 0.000
17/NOV/20 20:04 0.055 0.00 0.000
17/NOV/20 20:05 0.055 0.00 0.000
17/NOV/20 20:06 0.055 0.00 0.000
17/NOV/20 20:07 0.055 0.00 0.000
17/NOV/20 20:08 0.055 0.00 0.000
17/NOV/20 20:09 0.055 0.00 0.000
17/NOV/20 20:10 0.055 0.00 0.000
17/NOV/20 20:11 0.055 0.00 0.000
17/NOV/20 20:12 0.055 0.00 0.000
17/NOV/20 20:13 0.054 0.00 0.000
17/NOV/20 20:14 0.054 0.00 0.000
17/NOV/20 20:15 0.051 0.00 0.000
17/NOV/20 20:16 0.052 0.00 0.000
17/NOV/20 20:17 0.054 0.00 0.000
17/NOV/20 20:18 0.054 0.00 0.000
17/NOV/20 20:19 0.054 0.00 0.000
17/NOV/20 20:20 0.054 0.00 0.000
17/NOV/20 20:21 0.054 0.00 0.000
17/NOV/20 20:22 0.054 0.00 0.000
17/NOV/20 20:23 0.054 0.00 0.000
17/NOV/20 20:24 0.053 0.00 0.000
17/NOV/20 20:25 0.053 0.00 0.000
17/NOV/20 20:26 0.054 0.00 0.000
17/NOV/20 20:27 0.053 0.00 0.000
17/NOV/20 20:28 0.054 0.00 0.000
17/NOV/20 20:29 0.054 0.00 0.000
17/NOV/20 20:30 0.054 0.00 0.000
17/NOV/20 20:31 0.053 0.00 0.000
17/NOV/20 20:32 0.053 0.00 0.000
17/NOV/20 20:33 0.053 0.00 0.000
17/NOV/20 20:34 0.053 0.00 0.000
17/NOV/20 20:35 0.053 0.00 0.000
17/NOV/20 20:36 0.053 0.00 0.000
17/NOV/20 20:37 0.053 0.00 0.000
17/NOV/20 20:38 0.053 0.00 0.000
17/NOV/20 20:39 0.053 0.00 0.000
17/NOV/20 20:40 0.053 0.00 0.000
17/NOV/20 20:41 0.053 0.00 0.000
17/NOV/20 20:42 0.053 0.00 0.000
17/NOV/20 20:43 0.053 0.00 0.000
17/NOV/20 20:44 0.054 0.00 0.000
17/NOV/20 20:45 0.054 0.00 0.000
17/NOV/20 20:46 0.054 0.00 0.000
17/NOV/20 20:47 0.054 0.00 0.000
17/NOV/20 20:48 0.054 0.00 0.000
17/NOV/20 20:49 0.054 0.00 0.000
17/NOV/20 20:50 0.054 0.00 0.000
17/NOV/20 20:51 0.058 0.00 0.000
17/NOV/20 20:52 0.057 0.00 0.000
17/NOV/20 20:53 0.056 0.00 0.000
17/NOV/20 20:54 0.055 0.00 0.000
17/NOV/20 20:55 0.055 0.00 0.000
17/NOV/20 20:56 0.055 0.00 0.000
17/NOV/20 20:57 0.054 0.00 0.000
17/NOV/20 20:58 0.055 0.00 0.000
17/NOV/20 20:59 0.055 0.00 0.000
17/NOV/20 21:00 0.055 0.00 0.000
17/NOV/20 21:01 0.051 0.00 0.000
17/NOV/20 21:02 0.052 0.00 0.000
17/NOV/20 21:03 0.053 0.00 0.000
17/NOV/20 21:04 0.054 0.00 0.000
17/NOV/20 21:05 0.054 0.00 0.000
17/NOV/20 21:06 0.054 0.00 0.000
17/NOV/20 21:07 0.054 0.00 0.000
17/NOV/20 21:08 0.054 0.00 0.000
17/NOV/20 21:09 0.054 0.00 0.000
17/NOV/20 21:10 0.054 0.00 0.000
17/NOV/20 21:11 0.054 0.00 0.000
17/NOV/20 21:12 0.054 0.00 0.000
17/NOV/20 21:13 0.053 0.00 0.000
17/NOV/20 21:14 0.054 0.00 0.000
17/NOV/20 21:15 0.054 0.00 0.000
17/NOV/20 21:16 0.054 0.00 0.000
17/NOV/20 21:17 0.054 0.00 0.000
17/NOV/20 21:18 0.054 0.00 0.000
17/NOV/20 21:19 0.054 0.00 0.000
17/NOV/20 21:20 0.054 0.00 0.000
17/NOV/20 21:21 0.054 0.00 0.000
17/NOV/20 21:22 0.054 0.00 0.000
17/NOV/20 21:23 0.054 0.00 0.000
17/NOV/20 21:24 0.054 0.00 0.000
17/NOV/20 21:25 0.054 0.00 0.000
17/NOV/20 21:26 0.054 0.00 0.000
17/NOV/20 21:27 0.054 0.00 0.000
17/NOV/20 21:28 0.054 0.00 0.000
17/NOV/20 21:29 0.054 0.00 0.000
17/NOV/20 21:30 0.053 0.00 0.000
17/NOV/20 21:31 0.053 0.00 0.000
17/NOV/20 21:32 0.053 0.00 0.000
17/NOV/20 21:33 0.053 0.00 0.000
17/NOV/20 21:34 0.053 0.00 0.000
17/NOV/20 21:35 0.053 0.00 0.000
17/NOV/20 21:36 0.053 0.00 0.000
17/NOV/20 21:37 0.053 0.00 0.000
17/NOV/20 21:38 0.053 0.00 0.000
17/NOV/20 21:39 0.053 0.00 0.000
17/NOV/20 21:40 0.053 0.00 0.000
17/NOV/20 21:41 0.053 0.00 0.000
17/NOV/20 21:42 0.053 0.00 0.000
17/NOV/20 21:43 0.053 0.00 0.000
17/NOV/20 21:44 0.054 0.00 0.000
17/NOV/20 21:45 0.054 0.00 0.000
17/NOV/20 21:46 0.054 0.00 0.000
17/NOV/20 21:47 0.054 0.00 0.000
17/NOV/20 21:48 0.054 0.00 0.000
17/NOV/20 21:49 0.054 0.00 0.000
17/NOV/20 21:50 0.054 0.00 0.000
17/NOV/20 21:51 0.054 0.00 0.000
17/NOV/20 21:52 0.054 0.00 0.000
17/NOV/20 21:53 0.054 0.00 0.000
17/NOV/20 21:54 0.054 0.00 0.000
17/NOV/20 21:55 0.054 0.00 0.000
17/NOV/20 21:56 0.054 0.00 0.000
17/NOV/20 21:57 0.054 0.00 0.000
17/NOV/20 21:58 0.054 0.00 0.000
17/NOV/20 21:59 0.054 0.00 0.000
17/NOV/20 22:00 0.054 0.00 0.000
17/NOV/20 22:01 0.054 0.00 0.000
17/NOV/20 22:02 0.054 0.00 0.000
17/NOV/20 22:03 0.054 0.00 0.000
17/NOV/20 22:04 0.054 0.00 0.000
17/NOV/20 22:05 0.054 0.00 0.000
17/NOV/20 22:06 0.054 0.00 0.000
17/NOV/20 22:07 0.054 0.00 0.000
17/NOV/20 22:08 0.054 0.00 0.000
17/NOV/20 22:09 0.054 0.00 0.000
17/NOV/20 22:10 0.054 0.00 0.000
17/NOV/20 22:11 0.054 0.00 0.000
17/NOV/20 22:12 0.054 0.00 0.000
17/NOV/20 22:13 0.053 0.00 0.000
17/NOV/20 22:14 0.054 0.00 0.000
17/NOV/20 22:15 0.054 0.00 0.000
17/NOV/20 22:16 0.054 0.00 0.000
17/NOV/20 22:17 0.054 0.00 0.000
17/NOV/20 22:18 0.054 0.00 0.000
17/NOV/20 22:19 0.054 0.00 0.000
17/NOV/20 22:20 0.054 0.00 0.000
17/NOV/20 22:21 0.054 0.00 0.000
17/NOV/20 22:22 0.054 0.00 0.000
17/NOV/20 22:23 0.054 0.00 0.000
17/NOV/20 22:24 0.054 0.00 0.000
17/NOV/20 22:25 0.054 0.00 0.000
17/NOV/20 22:26 0.054 0.00 0.000
17/NOV/20 22:27 0.054 0.00 0.000
17/NOV/20 22:28 0.054 0.00 0.000
17/NOV/20 22:29 0.054 0.00 0.000
17/NOV/20 22:30 0.054 0.00 0.000
17/NOV/20 22:31 0.054 0.00 0.000
17/NOV/20 22:32 0.054 0.00 0.000
17/NOV/20 22:33 0.054 0.00 0.000
17/NOV/20 22:34 0.054 0.00 0.000
17/NOV/20 22:35 0.054 0.00 0.000
17/NOV/20 22:36 0.054 0.00 0.000
17/NOV/20 22:37 0.054 0.00 0.000
17/NOV/20 22:38 0.054 0.00 0.000
17/NOV/20 22:39 0.054 0.00 0.000
17/NOV/20 22:40 0.054 0.00 0.000
17/NOV/20 22:41 0.054 0.00 0.000
17/NOV/20 22:42 0.054 0.00 0.000
17/NOV/20 22:43 0.054 0.00 0.000
17/NOV/20 22:44 0.054 0.00 0.000
17/NOV/20 22:45 0.054 0.00 0.000
17/NOV/20 22:46 0.054 0.00 0.000
17/NOV/20 22:47 0.054 0.00 0.000
17/NOV/20 22:48 0.054 0.00 0.000
17/NOV/20 22:49 0.054 0.00 0.000
17/NOV/20 22:50 0.054 0.00 0.000
17/NOV/20 22:51 0.054 0.00 0.000
17/NOV/20 22:52 0.054 0.00 0.000
17/NOV/20 22:53 0.054 0.00 0.000
17/NOV/20 22:54 0.054 0.00 0.000
17/NOV/20 22:55 0.054 0.00 0.000
17/NOV/20 22:56 0.054 0.00 0.000
17/NOV/20 22:57 0.054 0.00 0.000
17/NOV/20 22:58 0.054 0.00 0.000
17/NOV/20 22:59 0.054 0.00 0.000
17/NOV/20 23:00 0.054 0.00 0.000
17/NOV/20 23:01 0.054 0.00 0.000
17/NOV/20 23:02 0.054 0.00 0.000
17/NOV/20 23:03 0.054 0.00 0.000
17/NOV/20 23:04 0.054 0.00 0.000
17/NOV/20 23:05 0.053 0.00 0.000
17/NOV/20 23:06 0.053 0.00 0.000
17/NOV/20 23:07 0.054 0.00 0.000
17/NOV/20 23:08 0.054 0.00 0.000
17/NOV/20 23:09 0.054 0.00 0.000
17/NOV/20 23:10 0.054 0.00 0.000
17/NOV/20 23:11 0.054 0.00 0.000
17/NOV/20 23:12 0.054 0.00 0.000
17/NOV/20 23:13 0.054 0.00 0.000
17/NOV/20 23:14 0.054 0.00 0.000
17/NOV/20 23:15 0.054 0.00 0.000
17/NOV/20 23:16 0.053 0.00 0.000
17/NOV/20 23:17 0.053 0.00 0.000
17/NOV/20 23:18 0.053 0.00 0.000
17/NOV/20 23:19 0.053 0.00 0.000
17/NOV/20 23:20 0.053 0.00 0.000
17/NOV/20 23:21 0.053 0.00 0.000
17/NOV/20 23:22 0.053 0.00 0.000
17/NOV/20 23:23 0.053 0.00 0.000
17/NOV/20 23:24 0.053 0.00 0.000
17/NOV/20 23:25 0.053 0.00 0.000
17/NOV/20 23:26 0.053 0.00 0.000
17/NOV/20 23:27 0.053 0.00 0.000
17/NOV/20 23:28 0.053 0.00 0.000
17/NOV/20 23:29 0.052 0.00 0.000
17/NOV/20 23:30 0.053 0.00 0.000
17/NOV/20 23:31 0.053 0.00 0.000
17/NOV/20 23:32 0.053 0.00 0.000
17/NOV/20 23:33 0.053 0.00 0.000
17/NOV/20 23:34 0.053 0.00 0.000
17/NOV/20 23:35 0.053 0.00 0.000
17/NOV/20 23:36 0.053 0.00 0.000
17/NOV/20 23:37 0.053 0.00 0.000
17/NOV/20 23:38 0.053 0.00 0.000
17/NOV/20 23:39 0.053 0.00 0.000
17/NOV/20 23:40 0.053 0.00 0.000
17/NOV/20 23:41 0.053 0.00 0.000
17/NOV/20 23:42 0.053 0.00 0.000
17/NOV/20 23:43 0.053 0.00 0.000
17/NOV/20 23:44 0.054 0.00 0.000
17/NOV/20 23:45 0.054 0.00 0.000
17/NOV/20 23:46 0.054 0.00 0.000
17/NOV/20 23:47 0.053 0.00 0.000
17/NOV/20 23:48 0.054 0.00 0.000
17/NOV/20 23:49 0.054 0.00 0.000
17/NOV/20 23:50 0.054 0.00 0.000
17/NOV/20 23:51 0.054 0.00 0.000
17/NOV/20 23:52 0.054 0.00 0.000
17/NOV/20 23:53 0.054 0.00 0.000
17/NOV/20 23:54 0.054 0.00 0.000
17/NOV/20 23:55 0.054 0.00 0.000
17/NOV/20 23:56 0.054 0.00 0.000
17/NOV/20 23:57 0.054 0.00 0.000
17/NOV/20 23:58 0.054 0.00 0.000
17/NOV/20 23:59 0.054 0.00 0.000
18/NOV/20 00:00 0.054 0.00 0.000
18/NOV/20 00:01 0.053 0.00 0.000
18/NOV/20 00:02 0.053 0.00 0.000
18/NOV/20 00:03 0.054 0.00 0.000
18/NOV/20 00:04 0.054 0.00 0.000
18/NOV/20 00:05 0.054 0.00 0.000
18/NOV/20 00:06 0.054 0.00 0.000
18/NOV/20 00:07 0.054 0.00 0.000
18/NOV/20 00:08 0.053 0.00 0.000
18/NOV/20 00:09 0.054 0.00 0.000
18/NOV/20 00:10 0.054 0.00 0.000
18/NOV/20 00:11 0.054 0.00 0.000
18/NOV/20 00:12 0.054 0.00 0.000
18/NOV/20 00:13 0.054 0.00 0.000
18/NOV/20 00:14 0.054 0.00 0.000
18/NOV/20 00:15 0.054 0.00 0.000
18/NOV/20 00:16 0.054 0.00 0.000
18/NOV/20 00:17 0.054 0.00 0.000
18/NOV/20 00:18 0.054 0.00 0.000
18/NOV/20 00:19 0.054 0.00 0.000
18/NOV/20 00:20 0.054 0.00 0.000
18/NOV/20 00:21 0.054 0.00 0.000
18/NOV/20 00:22 0.054 0.00 0.000
18/NOV/20 00:23 0.054 0.00 0.000
18/NOV/20 00:24 0.054 0.00 0.000
18/NOV/20 00:25 0.054 0.00 0.000
18/NOV/20 00:26 0.054 0.00 0.000
18/NOV/20 00:27 0.053 0.00 0.000
18/NOV/20 00:28 0.053 0.00 0.000
18/NOV/20 00:29 0.053 0.00 0.000
18/NOV/20 00:30 0.053 0.00 0.000
18/NOV/20 00:31 0.053 0.00 0.000
18/NOV/20 00:32 0.054 0.00 0.000
18/NOV/20 00:33 0.054 0.00 0.000
18/NOV/20 00:34 0.054 0.00 0.000
18/NOV/20 00:35 0.054 0.00 0.000
18/NOV/20 00:36 0.053 0.00 0.000
18/NOV/20 00:37 0.053 0.00 0.000
18/NOV/20 00:38 0.053 0.00 0.000
18/NOV/20 00:39 0.054 0.00 0.000
18/NOV/20 00:40 0.053 0.00 0.000
18/NOV/20 00:41 0.053 0.00 0.000
18/NOV/20 00:42 0.054 0.00 0.000
18/NOV/20 00:43 0.054 0.00 0.000
18/NOV/20 00:44 0.053 0.00 0.000
18/NOV/20 00:45 0.053 0.00 0.000
18/NOV/20 00:46 0.053 0.00 0.000
18/NOV/20 00:47 0.054 0.00 0.000
18/NOV/20 00:48 0.054 0.00 0.000
18/NOV/20 00:49 0.054 0.00 0.000
18/NOV/20 00:50 0.054 0.00 0.000
18/NOV/20 00:51 0.053 0.00 0.000
18/NOV/20 00:52 0.054 0.00 0.000
18/NOV/20 00:53 0.053 0.00 0.000
18/NOV/20 00:54 0.054 0.00 0.000
18/NOV/20 00:55 0.054 0.00 0.000
18/NOV/20 00:56 0.053 0.00 0.000
18/NOV/20 00:57 0.053 0.00 0.000
18/NOV/20 00:58 0.053 0.00 0.000
18/NOV/20 00:59 0.053 0.00 0.000
18/NOV/20 01:00 0.053 0.00 0.000
18/NOV/20 01:01 0.053 0.00 0.000
18/NOV/20 01:02 0.053 0.00 0.000
18/NOV/20 01:03 0.053 0.00 0.000
18/NOV/20 01:04 0.053 0.00 0.000
18/NOV/20 01:05 0.053 0.00 0.000
18/NOV/20 01:06 0.053 0.00 0.000
18/NOV/20 01:07 0.053 0.00 0.000
18/NOV/20 01:08 0.053 0.00 0.000
18/NOV/20 01:09 0.053 0.00 0.000
18/NOV/20 01:10 0.053 0.00 0.000
18/NOV/20 01:11 0.053 0.00 0.000
18/NOV/20 01:12 0.053 0.00 0.000
18/NOV/20 01:13 0.053 0.00 0.000
18/NOV/20 01:14 0.053 0.00 0.000
18/NOV/20 01:15 0.054 0.00 0.000
18/NOV/20 01:16 0.053 0.00 0.000
18/NOV/20 01:17 0.054 0.00 0.000
18/NOV/20 01:18 0.054 0.00 0.000
18/NOV/20 01:19 0.053 0.00 0.000
18/NOV/20 01:20 0.053 0.00 0.000
18/NOV/20 01:21 0.053 0.00 0.000
18/NOV/20 01:22 0.053 0.00 0.000
18/NOV/20 01:23 0.053 0.00 0.000
18/NOV/20 01:24 0.053 0.00 0.000
18/NOV/20 01:25 0.053 0.00 0.000
18/NOV/20 01:26 0.053 0.00 0.000
18/NOV/20 01:27 0.053 0.00 0.000
18/NOV/20 01:28 0.053 0.00 0.000
18/NOV/20 01:29 0.053 0.00 0.000
18/NOV/20 01:30 0.053 0.00 0.000
18/NOV/20 01:31 0.053 0.00 0.000
18/NOV/20 01:32 0.053 0.00 0.000
18/NOV/20 01:33 0.053 0.00 0.000
18/NOV/20 01:34 0.053 0.00 0.000
18/NOV/20 01:35 0.053 0.00 0.000
18/NOV/20 01:36 0.053 0.00 0.000
18/NOV/20 01:37 0.053 0.00 0.000
18/NOV/20 01:38 0.053 0.00 0.000
18/NOV/20 01:39 0.053 0.00 0.000
18/NOV/20 01:40 0.053 0.00 0.000
18/NOV/20 01:41 0.053 0.00 0.000
18/NOV/20 01:42 0.053 0.00 0.000
18/NOV/20 01:43 0.053 0.00 0.000
18/NOV/20 01:44 0.053 0.00 0.000
18/NOV/20 01:45 0.052 0.00 0.000
18/NOV/20 01:46 0.052 0.00 0.000
18/NOV/20 01:47 0.052 0.00 0.000
18/NOV/20 01:48 0.052 0.00 0.000
18/NOV/20 01:49 0.052 0.00 0.000
18/NOV/20 01:50 0.052 0.00 0.000
18/NOV/20 01:51 0.053 0.00 0.000
18/NOV/20 01:52 0.052 0.00 0.000
18/NOV/20 01:53 0.053 0.00 0.000
18/NOV/20 01:54 0.053 0.00 0.000
18/NOV/20 01:55 0.052 0.00 0.000
18/NOV/20 01:56 0.052 0.00 0.000
18/NOV/20 01:57 0.053 0.00 0.000
18/NOV/20 01:58 0.053 0.00 0.000
18/NOV/20 01:59 0.053 0.00 0.000
18/NOV/20 02:00 0.053 0.00 0.000
18/NOV/20 02:01 0.053 0.00 0.000
18/NOV/20 02:02 0.053 0.00 0.000
18/NOV/20 02:03 0.052 0.00 0.000
18/NOV/20 02:04 0.052 0.00 0.000
18/NOV/20 02:05 0.052 0.00 0.000
18/NOV/20 02:06 0.052 0.00 0.000
18/NOV/20 02:07 0.052 0.00 0.000
18/NOV/20 02:08 0.052 0.00 0.000
18/NOV/20 02:09 0.052 0.00 0.000
18/NOV/20 02:10 0.052 0.00 0.000
18/NOV/20 02:11 0.051 0.00 0.000
18/NOV/20 02:12 0.052 0.00 0.000
18/NOV/20 02:13 0.051 0.00 0.000
18/NOV/20 02:14 0.052 0.00 0.000
18/NOV/20 02:15 0.052 0.00 0.000
18/NOV/20 02:16 0.052 0.00 0.000
18/NOV/20 02:17 0.052 0.00 0.000
18/NOV/20 02:18 0.053 0.00 0.000
18/NOV/20 02:19 0.052 0.00 0.000
18/NOV/20 02:20 0.052 0.00 0.000
18/NOV/20 02:21 0.052 0.00 0.000
18/NOV/20 02:22 0.052 0.00 0.000
18/NOV/20 02:23 0.052 0.00 0.000
18/NOV/20 02:24 0.052 0.00 0.000
18/NOV/20 02:25 0.052 0.00 0.000
18/NOV/20 02:26 0.052 0.00 0.000
18/NOV/20 02:27 0.052 0.00 0.000
18/NOV/20 02:28 0.052 0.00 0.000
18/NOV/20 02:29 0.053 0.00 0.000
18/NOV/20 02:30 0.052 0.00 0.000
18/NOV/20 02:31 0.053 0.00 0.000
18/NOV/20 02:32 0.053 0.00 0.000
18/NOV/20 02:33 0.053 0.00 0.000
18/NOV/20 02:34 0.053 0.00 0.000
18/NOV/20 02:35 0.053 0.00 0.000
18/NOV/20 02:36 0.053 0.00 0.000
18/NOV/20 02:37 0.053 0.00 0.000
18/NOV/20 02:38 0.053 0.00 0.000
18/NOV/20 02:39 0.053 0.00 0.000
18/NOV/20 02:40 0.053 0.00 0.000
18/NOV/20 02:41 0.054 0.00 0.000
18/NOV/20 02:42 0.054 0.00 0.000
18/NOV/20 02:43 0.054 0.00 0.000
18/NOV/20 02:44 0.053 0.00 0.000
18/NOV/20 02:45 0.053 0.00 0.000
18/NOV/20 02:46 0.054 0.00 0.000
18/NOV/20 02:47 0.053 0.00 0.000
18/NOV/20 02:48 0.053 0.00 0.000
18/NOV/20 02:49 0.054 0.00 0.000
18/NOV/20 02:50 0.054 0.00 0.000
18/NOV/20 02:51 0.053 0.00 0.000
18/NOV/20 02:52 0.053 0.00 0.000
18/NOV/20 02:53 0.053 0.00 0.000
18/NOV/20 02:54 0.053 0.00 0.000
18/NOV/20 02:55 0.053 0.00 0.000
18/NOV/20 02:56 0.053 0.00 0.000
18/NOV/20 02:57 0.052 0.00 0.000
18/NOV/20 02:58 0.052 0.00 0.000
18/NOV/20 02:59 0.052 0.00 0.000
18/NOV/20 03:00 0.052 0.00 0.000
18/NOV/20 03:01 0.052 0.00 0.000
18/NOV/20 03:02 0.052 0.00 0.000
18/NOV/20 03:03 0.052 0.00 0.000
18/NOV/20 03:04 0.052 0.00 0.000
18/NOV/20 03:05 0.052 0.00 0.000
18/NOV/20 03:06 0.052 0.00 0.000
18/NOV/20 03:07 0.052 0.07 2.265
18/NOV/20 03:08 0.052 0.00 0.000
18/NOV/20 03:09 0.052 0.00 0.000
18/NOV/20 03:10 0.052 0.00 0.000
18/NOV/20 03:11 0.052 0.00 0.000
18/NOV/20 03:12 0.052 0.00 0.000
18/NOV/20 03:13 0.051 0.00 0.000
18/NOV/20 03:14 0.055 0.00 0.000
18/NOV/20 03:15 0.053 0.00 0.000
18/NOV/20 03:16 0.052 0.00 0.000
18/NOV/20 03:17 0.052 0.00 0.000
18/NOV/20 03:18 0.052 0.00 0.000
18/NOV/20 03:19 0.052 0.00 0.000
18/NOV/20 03:20 0.052 0.00 0.000
18/NOV/20 03:21 0.052 0.00 0.000
18/NOV/20 03:22 0.052 0.00 0.000
18/NOV/20 03:23 0.052 0.00 0.000
18/NOV/20 03:24 0.052 2.47 77.366
18/NOV/20 03:25 0.088 0.00 0.000
18/NOV/20 03:26 0.051 0.00 0.000
18/NOV/20 03:27 0.052 0.00 0.000
18/NOV/20 03:28 0.052 0.00 0.000
18/NOV/20 03:29 0.052 0.00 0.000
18/NOV/20 03:30 0.052 0.00 0.000
18/NOV/20 03:31 0.052 0.00 0.000
18/NOV/20 03:32 0.052 0.00 0.000
18/NOV/20 03:33 0.051 0.00 0.000
18/NOV/20 03:34 0.051 0.00 0.000
18/NOV/20 03:35 0.051 0.00 0.000
18/NOV/20 03:36 0.051 0.00 0.000
18/NOV/20 03:37 0.051 0.00 0.000
18/NOV/20 03:38 0.051 0.00 0.000
18/NOV/20 03:39 0.051 0.00 0.000
18/NOV/20 03:40 0.051 0.00 0.000
18/NOV/20 03:41 0.051 0.00 0.000
18/NOV/20 03:42 0.051 0.00 0.000
18/NOV/20 03:43 0.051 0.00 0.000
18/NOV/20 03:44 0.051 0.00 0.000
18/NOV/20 03:45 0.051 0.00 0.000
18/NOV/20 03:46 0.051 0.00 0.000
18/NOV/20 03:47 0.051 0.00 0.000
18/NOV/20 03:48 0.051 2.13 65.539
18/NOV/20 03:49 0.079 0.00 0.000
18/NOV/20 03:50 0.051 0.00 0.000
18/NOV/20 03:51 0.051 0.00 0.000
18/NOV/20 03:52 0.051 0.00 0.000
18/NOV/20 03:53 0.051 0.00 0.000
18/NOV/20 03:54 0.051 0.00 0.000
18/NOV/20 03:55 0.051 0.00 0.000
18/NOV/20 03:56 0.051 0.00 0.000
18/NOV/20 03:57 0.051 0.00 0.000
18/NOV/20 03:58 0.051 0.00 0.000
18/NOV/20 03:59 0.051 0.00 0.000
18/NOV/20 04:00 0.051 0.00 0.000
18/NOV/20 04:01 0.051 0.00 0.000
18/NOV/20 04:02 0.051 0.00 0.000
18/NOV/20 04:03 0.051 0.00 0.000
18/NOV/20 04:04 0.051 0.00 0.000
18/NOV/20 04:05 0.051 0.00 0.000
18/NOV/20 04:06 0.051 0.00 0.000
18/NOV/20 04:07 0.051 0.00 0.000
18/NOV/20 04:08 0.051 0.00 0.000
18/NOV/20 04:09 0.051 0.00 0.000
18/NOV/20 04:10 0.051 0.00 0.000
18/NOV/20 04:11 0.051 0.00 0.000
18/NOV/20 04:12 0.051 0.00 0.000
18/NOV/20 04:13 0.051 0.00 0.000
18/NOV/20 04:14 0.051 0.00 0.000
18/NOV/20 04:15 0.051 0.00 0.000
18/NOV/20 04:16 0.051 0.00 0.000
18/NOV/20 04:17 0.051 0.00 0.000
18/NOV/20 04:18 0.052 0.00 0.000
18/NOV/20 04:19 0.052 0.00 0.000
18/NOV/20 04:20 0.052 0.00 0.000
18/NOV/20 04:21 0.052 0.00 0.000
18/NOV/20 04:22 0.052 0.00 0.000
18/NOV/20 04:23 0.052 0.00 0.000
18/NOV/20 04:24 0.052 0.00 0.000
18/NOV/20 04:25 0.052 0.00 0.000
18/NOV/20 04:26 0.052 0.00 0.000
18/NOV/20 04:27 0.052 0.00 0.000
18/NOV/20 04:28 0.052 0.00 0.000
18/NOV/20 04:29 0.052 0.00 0.000
18/NOV/20 04:30 0.051 0.00 0.000
18/NOV/20 04:31 0.051 0.00 0.000
18/NOV/20 04:32 0.051 1.90 58.946
18/NOV/20 04:33 0.074 0.00 0.000
18/NOV/20 04:34 0.051 0.00 0.000
18/NOV/20 04:35 0.051 0.00 0.000
18/NOV/20 04:36 0.051 0.00 0.000
18/NOV/20 04:37 0.051 0.00 0.000
18/NOV/20 04:38 0.051 0.00 0.000
18/NOV/20 04:39 0.051 0.00 0.000
18/NOV/20 04:40 0.051 0.00 0.000
18/NOV/20 04:41 0.051 0.00 0.000
18/NOV/20 04:42 0.051 0.00 0.000
18/NOV/20 04:43 0.051 0.00 0.000
18/NOV/20 04:44 0.051 0.00 0.000
18/NOV/20 04:45 0.051 1.76 54.003
18/NOV/20 04:46 0.071 0.00 0.000
18/NOV/20 04:47 0.051 0.00 0.000
18/NOV/20 04:48 0.051 0.00 0.000
18/NOV/20 04:49 0.051 0.00 0.000
18/NOV/20 04:50 0.051 0.00 0.000
18/NOV/20 04:51 0.052 0.00 0.000
18/NOV/20 04:52 0.051 0.00 0.000
18/NOV/20 04:53 0.051 0.00 0.000
18/NOV/20 04:54 0.051 0.00 0.000
18/NOV/20 04:55 0.051 0.00 0.000
18/NOV/20 04:56 0.051 0.00 0.000
18/NOV/20 04:57 0.051 0.00 0.000
18/NOV/20 04:58 0.051 0.00 0.000
18/NOV/20 04:59 0.051 0.00 0.000
18/NOV/20 05:00 0.051 0.00 0.000
18/NOV/20 05:01 0.051 0.00 0.000
18/NOV/20 05:02 0.051 0.00 0.000
18/NOV/20 05:03 0.051 0.00 0.000
18/NOV/20 05:04 0.051 0.00 0.000
18/NOV/20 05:05 0.051 0.00 0.000
18/NOV/20 05:06 0.051 0.00 0.000
18/NOV/20 05:07 0.051 0.00 0.000
18/NOV/20 05:08 0.051 0.00 0.000
18/NOV/20 05:09 0.051 0.00 0.000
18/NOV/20 05:10 0.051 0.00 0.000
18/NOV/20 05:11 0.051 0.00 0.000
18/NOV/20 05:12 0.051 0.00 0.000
18/NOV/20 05:13 0.051 0.00 0.000
18/NOV/20 05:14 0.051 0.00 0.000
18/NOV/20 05:15 0.051 0.00 0.000
18/NOV/20 05:16 0.051 0.10 3.017
18/NOV/20 05:17 0.051 0.00 0.000
18/NOV/20 05:18 0.051 0.00 0.000
18/NOV/20 05:19 0.051 0.00 0.000
18/NOV/20 05:20 0.051 0.00 0.000
18/NOV/20 05:21 0.051 0.00 0.000
18/NOV/20 05:22 0.051 0.00 0.000
18/NOV/20 05:23 0.051 0.00 0.000
18/NOV/20 05:24 0.051 0.00 0.000
18/NOV/20 05:25 0.051 0.00 0.000
18/NOV/20 05:26 0.051 0.00 0.000
18/NOV/20 05:27 0.051 0.00 0.000
18/NOV/20 05:28 0.051 0.00 0.000
18/NOV/20 05:29 0.051 0.00 0.000
18/NOV/20 05:30 0.051 0.00 0.000
18/NOV/20 05:31 0.051 0.00 0.000
18/NOV/20 05:32 0.051 0.00 0.000
18/NOV/20 05:33 0.051 0.00 0.000
18/NOV/20 05:34 0.051 0.00 0.000
18/NOV/20 05:35 0.051 2.09 64.635
18/NOV/20 05:36 0.078 1.06 55.864
18/NOV/20 05:37 0.060 0.00 0.000
18/NOV/20 05:38 0.051 0.00 0.000
18/NOV/20 05:39 0.051 0.00 0.000
18/NOV/20 05:40 0.051 0.00 0.000
18/NOV/20 05:41 0.051 0.00 0.000
18/NOV/20 05:42 0.051 0.00 0.000
18/NOV/20 05:43 0.051 0.00 0.000
18/NOV/20 05:44 0.051 0.00 0.000
18/NOV/20 05:45 0.051 0.00 0.000
18/NOV/20 05:46 0.051 0.00 0.000
18/NOV/20 05:47 0.051 0.00 0.000
18/NOV/20 05:48 0.051 0.00 0.000
18/NOV/20 05:49 0.051 0.00 0.000
18/NOV/20 05:50 0.051 0.00 0.000
18/NOV/20 05:51 0.051 0.00 0.000
18/NOV/20 05:52 0.051 0.00 0.000
18/NOV/20 05:53 0.051 0.00 0.000
18/NOV/20 05:54 0.050 0.00 0.000
18/NOV/20 05:55 0.050 0.00 0.000
18/NOV/20 05:56 0.050 0.00 0.000
18/NOV/20 05:57 0.051 0.00 0.000
18/NOV/20 05:58 0.051 2.22 67.758
18/NOV/20 05:59 0.081 0.00 0.000
18/NOV/20 06:00 0.050 0.00 0.000
18/NOV/20 06:01 0.051 0.00 0.000
18/NOV/20 06:02 0.051 0.00 0.000
18/NOV/20 06:03 0.051 0.00 0.000
18/NOV/20 06:04 0.051 0.00 0.000
18/NOV/20 06:05 0.051 0.00 0.000
18/NOV/20 06:06 0.051 1.56 48.030
18/NOV/20 06:07 0.068 0.00 0.000
18/NOV/20 06:08 0.051 0.00 0.000
18/NOV/20 06:09 0.051 0.00 0.000
18/NOV/20 06:10 0.051 0.00 0.000
18/NOV/20 06:11 0.051 0.00 0.000
18/NOV/20 06:12 0.051 0.00 0.000
18/NOV/20 06:13 0.051 0.00 0.000
18/NOV/20 06:14 0.051 0.00 0.000
18/NOV/20 06:15 0.051 0.00 0.000
18/NOV/20 06:16 0.051 1.57 48.346
18/NOV/20 06:17 0.068 0.00 0.000
18/NOV/20 06:18 0.051 0.00 0.000
18/NOV/20 06:19 0.051 0.00 0.000
18/NOV/20 06:20 0.051 0.00 0.000
18/NOV/20 06:21 0.051 0.00 0.000
18/NOV/20 06:22 0.051 0.00 0.000
18/NOV/20 06:23 0.051 0.00 0.000
18/NOV/20 06:24 0.052 0.00 0.000
18/NOV/20 06:25 0.051 0.00 0.000
18/NOV/20 06:26 0.052 0.00 0.000
18/NOV/20 06:27 0.051 0.00 0.000
18/NOV/20 06:28 0.051 0.00 0.000
18/NOV/20 06:29 0.051 0.00 0.000
18/NOV/20 06:30 0.051 0.00 0.000
18/NOV/20 06:31 0.051 0.00 0.000
18/NOV/20 06:32 0.051 0.00 0.000
18/NOV/20 06:33 0.051 0.00 0.000
18/NOV/20 06:34 0.051 0.00 0.000
18/NOV/20 06:35 0.051 0.00 0.000
18/NOV/20 06:36 0.051 0.00 0.000
18/NOV/20 06:37 0.051 0.00 0.000
18/NOV/20 06:38 0.051 0.00 0.000
18/NOV/20 06:39 0.051 0.00 0.000
18/NOV/20 06:40 0.051 0.00 0.000
18/NOV/20 06:41 0.051 0.00 0.000
18/NOV/20 06:42 0.051 0.00 0.000
18/NOV/20 06:43 0.051 0.00 0.000
18/NOV/20 06:44 0.051 0.00 0.000
18/NOV/20 06:45 0.051 0.00 0.000
18/NOV/20 06:46 0.051 0.00 0.000
18/NOV/20 06:47 0.051 0.00 0.000
18/NOV/20 06:48 0.051 0.00 0.000
18/NOV/20 06:49 0.050 0.00 0.000
18/NOV/20 06:50 0.051 0.00 0.000
18/NOV/20 06:51 0.051 0.00 0.000
18/NOV/20 06:52 0.051 0.00 0.000
18/NOV/20 06:53 0.050 0.00 0.000
18/NOV/20 06:54 0.051 0.00 0.000
18/NOV/20 06:55 0.051 0.00 0.000
18/NOV/20 06:56 0.051 0.00 0.000
18/NOV/20 06:57 0.050 0.00 0.000
18/NOV/20 06:58 0.050 0.00 0.000
18/NOV/20 06:59 0.051 0.00 0.000
18/NOV/20 07:00 0.051 0.00 0.000
18/NOV/20 07:01 0.051 0.00 0.000
18/NOV/20 07:02 0.050 0.00 0.000
18/NOV/20 07:03 0.051 0.00 0.000
18/NOV/20 07:04 0.051 0.00 0.000
18/NOV/20 07:05 0.050 1.81 54.913
18/NOV/20 07:06 0.072 0.00 0.000
18/NOV/20 07:07 0.051 0.00 0.000
18/NOV/20 07:08 0.051 0.00 0.000
18/NOV/20 07:09 0.051 0.00 0.000
18/NOV/20 07:10 0.051 0.00 0.000
18/NOV/20 07:11 0.051 0.00 0.000
18/NOV/20 07:12 0.051 0.00 0.000
18/NOV/20 07:13 0.051 0.00 0.000
18/NOV/20 07:14 0.051 0.00 0.000
18/NOV/20 07:15 0.051 0.00 0.000
18/NOV/20 07:16 0.051 0.00 0.000
18/NOV/20 07:17 0.051 0.00 0.000
18/NOV/20 07:18 0.051 0.00 0.000
18/NOV/20 07:19 0.051 0.00 0.000
18/NOV/20 07:20 0.051 0.00 0.000
18/NOV/20 07:21 0.051 0.00 0.000
18/NOV/20 07:22 0.051 0.00 0.000
18/NOV/20 07:23 0.051 0.00 0.000
18/NOV/20 07:24 0.051 0.00 0.000
18/NOV/20 07:25 0.050 0.00 0.000
18/NOV/20 07:26 0.050 0.00 0.000
18/NOV/20 07:27 0.051 0.00 0.000
18/NOV/20 07:28 0.051 0.00 0.000
18/NOV/20 07:29 0.051 0.00 0.000
18/NOV/20 07:30 0.051 0.00 0.000
18/NOV/20 07:31 0.051 0.00 0.000
18/NOV/20 07:32 0.050 0.00 0.000
18/NOV/20 07:33 0.051 0.00 0.000
18/NOV/20 07:34 0.051 0.00 0.000
18/NOV/20 07:35 0.051 0.00 0.000
18/NOV/20 07:36 0.051 0.00 0.000
18/NOV/20 07:37 0.051 0.00 0.000
18/NOV/20 07:38 0.051 0.00 0.000
18/NOV/20 07:39 0.051 0.00 0.000
18/NOV/20 07:40 0.051 0.49 14.913
18/NOV/20 07:41 0.054 0.00 0.000
18/NOV/20 07:42 0.051 0.00 0.000
18/NOV/20 07:43 0.051 0.00 0.000
18/NOV/20 07:44 0.051 0.00 0.000
18/NOV/20 07:45 0.051 0.00 0.000
18/NOV/20 07:46 0.051 0.00 0.000
18/NOV/20 07:47 0.051 0.00 0.000
18/NOV/20 07:48 0.051 0.00 0.000
18/NOV/20 07:49 0.051 0.00 0.000
18/NOV/20 07:50 0.052 0.00 0.000
18/NOV/20 07:51 0.057 0.00 0.000
18/NOV/20 07:52 0.057 0.00 0.000
18/NOV/20 07:53 0.055 0.00 0.000
18/NOV/20 07:54 0.054 0.00 0.000
18/NOV/20 07:55 0.055 0.00 0.000
18/NOV/20 07:56 0.055 0.00 0.000
18/NOV/20 07:57 0.054 0.00 0.000
18/NOV/20 07:58 0.054 0.00 0.000
18/NOV/20 07:59 0.053 0.00 0.000
18/NOV/20 08:00 0.053 0.00 0.000
18/NOV/20 08:01 0.053 0.00 0.000
18/NOV/20 08:02 0.053 0.00 0.000
18/NOV/20 08:03 0.053 0.00 0.000
18/NOV/20 08:04 0.053 0.00 0.000
18/NOV/20 08:05 0.054 0.00 0.000
18/NOV/20 08:06 0.054 0.00 0.000
18/NOV/20 08:07 0.053 0.00 0.000
18/NOV/20 08:08 0.053 0.00 0.000
18/NOV/20 08:09 0.053 0.00 0.000
18/NOV/20 08:10 0.053 0.00 0.000
18/NOV/20 08:11 0.053 0.00 0.000
18/NOV/20 08:12 0.053 0.00 0.000
18/NOV/20 08:13 0.053 0.00 0.000
18/NOV/20 08:14 0.053 0.00 0.000
18/NOV/20 08:15 0.053 0.00 0.000
18/NOV/20 08:16 0.053 0.00 0.000
18/NOV/20 08:17 0.054 0.00 0.000
18/NOV/20 08:18 0.054 0.00 0.000
18/NOV/20 08:19 0.054 0.00 0.000
18/NOV/20 08:20 0.054 0.00 0.000
18/NOV/20 08:21 0.054 0.00 0.000
18/NOV/20 08:22 0.054 0.00 0.000
18/NOV/20 08:23 0.054 0.00 0.000
18/NOV/20 08:24 0.053 0.81 26.639
18/NOV/20 08:25 0.059 0.00 0.000
18/NOV/20 08:26 0.053 0.00 0.000
18/NOV/20 08:27 0.053 0.00 0.000
18/NOV/20 08:28 0.054 0.00 0.000
18/NOV/20 08:29 0.054 1.63 53.719
18/NOV/20 08:30 0.072 0.00 0.000
18/NOV/20 08:31 0.054 0.13 4.269
18/NOV/20 08:32 0.054 0.00 0.000
18/NOV/20 08:33 0.054 0.00 0.000
18/NOV/20 08:34 0.054 2.20 73.447
18/NOV/20 08:35 0.084 0.00 0.000
18/NOV/20 08:36 0.054 0.00 0.000
18/NOV/20 08:37 0.055 0.00 0.000
18/NOV/20 08:38 0.051 0.00 0.000
18/NOV/20 08:39 0.052 0.00 0.000
18/NOV/20 08:40 0.054 0.00 0.000
18/NOV/20 08:41 0.055 0.00 0.000
18/NOV/20 08:42 0.055 0.00 0.000
18/NOV/20 08:43 0.054 0.00 0.000
18/NOV/20 08:44 0.055 0.00 0.000
18/NOV/20 08:45 0.055 0.00 0.000
18/NOV/20 08:46 0.055 0.00 0.000
18/NOV/20 08:47 0.055 0.00 0.000
18/NOV/20 08:48 0.051 0.00 0.000
18/NOV/20 08:49 0.052 0.00 0.000
18/NOV/20 08:50 0.053 0.00 0.000
18/NOV/20 08:51 0.053 0.00 0.000
18/NOV/20 08:52 0.053 0.00 0.000
18/NOV/20 08:53 0.053 0.00 0.000
18/NOV/20 08:54 0.053 0.00 0.000
18/NOV/20 08:55 0.053 0.00 0.000
18/NOV/20 08:56 0.054 0.00 0.000
18/NOV/20 08:57 0.054 0.00 0.000
18/NOV/20 08:58 0.058 0.00 0.000
18/NOV/20 08:59 0.057 0.00 0.000
18/NOV/20 09:00 0.057 0.00 0.000
18/NOV/20 09:01 0.057 0.00 0.000
18/NOV/20 09:02 0.058 0.00 0.000
18/NOV/20 09:03 0.058 0.00 0.000
18/NOV/20 09:04 0.058 0.00 0.000
18/NOV/20 09:05 0.057 0.00 0.000
18/NOV/20 09:06 0.058 0.00 0.000
18/NOV/20 09:07 0.058 0.00 0.000
18/NOV/20 09:08 0.058 0.00 0.000
18/NOV/20 09:09 0.057 0.00 0.000
18/NOV/20 09:10 0.057 0.00 0.000
18/NOV/20 09:11 0.057 0.00 0.000
18/NOV/20 09:12 0.057 0.00 0.000
18/NOV/20 09:13 0.057 0.00 0.000
18/NOV/20 09:14 0.057 0.00 0.000
18/NOV/20 09:15 0.057 0.00 0.000
18/NOV/20 09:16 0.057 0.00 0.000
18/NOV/20 09:17 0.056 0.00 0.000
18/NOV/20 09:18 0.056 0.00 0.000
18/NOV/20 09:19 0.056 0.00 0.000
18/NOV/20 09:20 0.052 0.00 0.000
18/NOV/20 09:21 0.054 0.00 0.000
18/NOV/20 09:22 0.053 0.00 0.000
18/NOV/20 09:23 0.053 0.00 0.000
18/NOV/20 09:24 0.053 0.00 0.000
18/NOV/20 09:25 0.054 0.00 0.000
18/NOV/20 09:26 0.054 0.00 0.000
18/NOV/20 09:27 0.054 0.00 0.000
18/NOV/20 09:28 0.054 0.00 0.000
18/NOV/20 09:29 0.054 0.00 0.000
18/NOV/20 09:30 0.054 0.00 0.000
18/NOV/20 09:31 0.054 0.00 0.000
18/NOV/20 09:32 0.054 0.00 0.000
18/NOV/20 09:33 0.054 0.00 0.000
18/NOV/20 09:34 0.054 0.00 0.000
18/NOV/20 09:35 0.054 0.00 0.000
18/NOV/20 09:36 0.054 0.00 0.000
18/NOV/20 09:37 0.053 0.00 0.000
18/NOV/20 09:38 0.054 0.00 0.000
18/NOV/20 09:39 0.054 0.00 0.000
18/NOV/20 09:40 0.054 2.53 83.279
18/NOV/20 09:41 0.092 0.00 0.000
18/NOV/20 09:42 0.054 0.00 0.000
18/NOV/20 09:43 0.054 0.00 0.000
18/NOV/20 09:44 0.054 0.00 0.000
18/NOV/20 09:45 0.054 0.00 0.000
18/NOV/20 09:46 0.054 0.00 0.000
18/NOV/20 09:47 0.054 0.00 0.000
18/NOV/20 09:48 0.054 0.00 0.000
18/NOV/20 09:49 0.054 0.00 0.000
18/NOV/20 09:50 0.054 0.00 0.000
18/NOV/20 09:51 0.054 0.00 0.000
18/NOV/20 09:52 0.054 0.00 0.000
18/NOV/20 09:53 0.054 0.00 0.000
18/NOV/20 09:54 0.054 0.00 0.000
18/NOV/20 09:55 0.054 0.00 0.000
18/NOV/20 09:56 0.053 0.00 0.000
18/NOV/20 09:57 0.054 0.00 0.000
18/NOV/20 09:58 0.054 0.00 0.000
18/NOV/20 09:59 0.054 0.00 0.000
18/NOV/20 10:00 0.054 0.00 0.000
18/NOV/20 10:01 0.054 0.00 0.000
18/NOV/20 10:02 0.053 0.00 0.000
18/NOV/20 10:03 0.053 0.00 0.000
18/NOV/20 10:04 0.054 0.00 0.000
18/NOV/20 10:05 0.054 0.00 0.000
18/NOV/20 10:06 0.054 0.00 0.000
18/NOV/20 10:07 0.054 0.00 0.000
18/NOV/20 10:08 0.054 0.00 0.000
18/NOV/20 10:09 0.054 0.00 0.000
18/NOV/20 10:10 0.054 0.00 0.000
18/NOV/20 10:11 0.054 0.00 0.000
18/NOV/20 10:12 0.054 0.00 0.000
18/NOV/20 10:13 0.055 0.00 0.000
18/NOV/20 10:14 0.059 0.00 0.000
18/NOV/20 10:15 0.057 0.00 0.000
18/NOV/20 10:16 0.057 0.00 0.000
18/NOV/20 10:17 0.056 0.00 0.000
18/NOV/20 10:18 0.056 0.00 0.000
18/NOV/20 10:19 0.056 0.00 0.000
18/NOV/20 10:20 0.056 0.00 0.000
18/NOV/20 10:21 0.055 0.00 0.000
18/NOV/20 10:22 0.056 0.00 0.000
18/NOV/20 10:23 0.056 0.00 0.000
18/NOV/20 10:24 0.055 0.00 0.000
18/NOV/20 10:25 0.055 0.00 0.000
18/NOV/20 10:26 0.055 0.00 0.000
18/NOV/20 10:27 0.056 0.00 0.000
18/NOV/20 10:28 0.056 0.00 0.000
18/NOV/20 10:29 0.055 0.00 0.000
18/NOV/20 10:30 0.056 0.00 0.000
18/NOV/20 10:31 0.056 0.00 0.000
18/NOV/20 10:32 0.056 0.00 0.000
18/NOV/20 10:33 0.056 0.00 0.000
18/NOV/20 10:34 0.055 0.00 0.000
18/NOV/20 10:35 0.055 0.00 0.000
18/NOV/20 10:36 0.055 0.00 0.000
18/NOV/20 10:37 0.055 0.00 0.000
18/NOV/20 10:38 0.055 0.00 0.000
18/NOV/20 10:39 0.055 0.00 0.000
18/NOV/20 10:40 0.055 0.00 0.000
18/NOV/20 10:41 0.055 0.00 0.000
18/NOV/20 10:42 0.055 0.00 0.000
18/NOV/20 10:43 0.055 0.00 0.000
18/NOV/20 10:44 0.055 0.00 0.000
18/NOV/20 10:45 0.055 0.00 0.000
18/NOV/20 10:46 0.055 0.00 0.000
18/NOV/20 10:47 0.055 0.00 0.000
18/NOV/20 10:48 0.055 0.00 0.000
18/NOV/20 10:49 0.055 0.00 0.000
18/NOV/20 10:50 0.055 0.00 0.000
18/NOV/20 10:51 0.055 0.00 0.000
18/NOV/20 10:52 0.055 0.00 0.000
18/NOV/20 10:53 0.055 0.00 0.000
18/NOV/20 10:54 0.055 0.00 0.000
18/NOV/20 10:55 0.051 0.00 0.000
18/NOV/20 10:56 0.051 0.00 0.000
18/NOV/20 10:57 0.052 0.00 0.000
18/NOV/20 10:58 0.052 0.00 0.000
18/NOV/20 10:59 0.053 0.00 0.000
18/NOV/20 11:00 0.053 0.00 0.000
18/NOV/20 11:01 0.053 0.00 0.000
18/NOV/20 11:02 0.053 0.00 0.000
18/NOV/20 11:03 0.053 0.00 0.000
18/NOV/20 11:04 0.053 0.00 0.000
18/NOV/20 11:05 0.053 0.00 0.000
18/NOV/20 11:06 0.053 0.00 0.000
18/NOV/20 11:07 0.053 0.00 0.000
18/NOV/20 11:08 0.053 0.00 0.000
18/NOV/20 11:09 0.053 0.00 0.000
18/NOV/20 11:10 0.053 0.00 0.000
18/NOV/20 11:11 0.053 0.00 0.000
18/NOV/20 11:12 0.053 0.00 0.000
18/NOV/20 11:13 0.052 0.00 0.000
18/NOV/20 11:14 0.052 0.00 0.000
18/NOV/20 11:15 0.052 0.00 0.000
18/NOV/20 11:16 0.052 0.00 0.000
18/NOV/20 11:17 0.052 0.00 0.000
18/NOV/20 11:18 0.052 0.00 0.000
18/NOV/20 11:19 0.052 0.00 0.000
18/NOV/20 11:20 0.052 0.00 0.000
18/NOV/20 11:21 0.052 0.00 0.000
18/NOV/20 11:22 0.052 0.00 0.000
18/NOV/20 11:23 0.052 0.00 0.000
18/NOV/20 11:24 0.052 0.00 0.000
18/NOV/20 11:25 0.052 0.00 0.000
18/NOV/20 11:26 0.052 0.00 0.000
18/NOV/20 11:27 0.052 0.00 0.000
18/NOV/20 11:28 0.052 0.00 0.000
18/NOV/20 11:29 0.052 0.00 0.000
18/NOV/20 11:30 0.052 0.00 0.000
18/NOV/20 11:31 0.052 0.00 0.000
18/NOV/20 11:32 0.053 0.00 0.000
18/NOV/20 11:33 0.052 0.00 0.000
18/NOV/20 11:34 0.052 0.00 0.000
18/NOV/20 11:35 0.053 0.00 0.000
18/NOV/20 11:36 0.053 0.00 0.000
18/NOV/20 11:37 0.053 0.00 0.000
18/NOV/20 11:38 0.053 0.00 0.000
18/NOV/20 11:39 0.052 0.00 0.000
18/NOV/20 11:40 0.053 0.00 0.000
18/NOV/20 11:41 0.053 0.00 0.000
18/NOV/20 11:42 0.053 0.00 0.000
18/NOV/20 11:43 0.053 0.00 0.000
18/NOV/20 11:44 0.053 0.00 0.000
18/NOV/20 11:45 0.052 0.00 0.000
18/NOV/20 11:46 0.053 0.00 0.000
18/NOV/20 11:47 0.053 0.00 0.000
18/NOV/20 11:48 0.052 0.00 0.000
18/NOV/20 11:49 0.053 0.00 0.000
18/NOV/20 11:50 0.053 0.00 0.000
18/NOV/20 11:51 0.053 0.00 0.000
18/NOV/20 11:52 0.053 0.00 0.000
18/NOV/20 11:53 0.053 0.00 0.000
18/NOV/20 11:54 0.053 0.00 0.000
18/NOV/20 11:55 0.053 0.00 0.000
18/NOV/20 11:56 0.053 0.00 0.000
18/NOV/20 11:57 0.053 0.00 0.000
18/NOV/20 11:58 0.053 0.00 0.000
18/NOV/20 11:59 0.053 0.00 0.000
18/NOV/20 12:00 0.053 0.00 0.000
18/NOV/20 12:01 0.053 0.00 0.000
18/NOV/20 12:02 0.053 0.00 0.000
18/NOV/20 12:03 0.053 0.00 0.000
18/NOV/20 12:04 0.053 0.00 0.000
18/NOV/20 12:05 0.054 0.00 0.000
18/NOV/20 12:06 0.053 0.00 0.000
18/NOV/20 12:07 0.053 0.00 0.000
18/NOV/20 12:08 0.053 0.00 0.000
18/NOV/20 12:09 0.053 0.00 0.000
18/NOV/20 12:10 0.052 0.00 0.000
18/NOV/20 12:11 0.052 0.00 0.000
18/NOV/20 12:12 0.052 0.00 0.000
18/NOV/20 12:13 0.052 0.00 0.000
18/NOV/20 12:14 0.052 0.00 0.000
18/NOV/20 12:15 0.053 0.00 0.000
18/NOV/20 12:16 0.053 0.00 0.000
18/NOV/20 12:17 0.053 0.00 0.000
18/NOV/20 12:18 0.053 0.00 0.000
18/NOV/20 12:19 0.054 0.00 0.000
18/NOV/20 12:20 0.058 0.00 0.000
18/NOV/20 12:21 0.057 0.00 0.000
18/NOV/20 12:22 0.057 0.00 0.000
18/NOV/20 12:23 0.057 0.00 0.000
18/NOV/20 12:24 0.057 0.00 0.000
18/NOV/20 12:25 0.057 0.00 0.000
18/NOV/20 12:26 0.057 0.00 0.000
18/NOV/20 12:27 0.057 0.00 0.000
18/NOV/20 12:28 0.057 0.00 0.000
18/NOV/20 12:29 0.054 0.00 0.000
18/NOV/20 12:30 0.056 0.00 0.000
18/NOV/20 12:31 0.055 0.00 0.000
18/NOV/20 12:32 0.055 0.00 0.000
18/NOV/20 12:33 0.055 0.00 0.000
18/NOV/20 12:34 0.054 0.00 0.000
18/NOV/20 12:35 0.054 0.00 0.000
18/NOV/20 12:36 0.054 0.00 0.000
18/NOV/20 12:37 0.055 0.00 0.000
18/NOV/20 12:38 0.054 0.00 0.000
18/NOV/20 12:39 0.054 0.00 0.000
18/NOV/20 12:40 0.054 0.00 0.000
18/NOV/20 12:41 0.054 0.00 0.000
18/NOV/20 12:42 0.054 0.00 0.000
18/NOV/20 12:43 0.054 0.00 0.000
18/NOV/20 12:44 0.054 0.00 0.000
18/NOV/20 12:45 0.054 0.00 0.000
18/NOV/20 12:46 0.054 0.00 0.000
18/NOV/20 12:47 0.054 0.00 0.000
18/NOV/20 12:48 0.054 0.00 0.000
18/NOV/20 12:49 0.054 0.00 0.000
18/NOV/20 12:50 0.054 0.00 0.000
18/NOV/20 12:51 0.054 0.00 0.000
18/NOV/20 12:52 0.054 0.00 0.000
18/NOV/20 12:53 0.054 0.00 0.000
18/NOV/20 12:54 0.054 0.00 0.000
18/NOV/20 12:55 0.049 0.00 0.000
18/NOV/20 12:56 0.051 0.00 0.000
18/NOV/20 12:57 0.051 0.00 0.000
18/NOV/20 12:58 0.052 0.00 0.000
18/NOV/20 12:59 0.052 0.00 0.000
18/NOV/20 13:00 0.052 0.00 0.000
18/NOV/20 13:01 0.052 0.00 0.000
18/NOV/20 13:02 0.052 0.00 0.000
18/NOV/20 13:03 0.052 0.00 0.000
18/NOV/20 13:04 0.052 0.00 0.000
18/NOV/20 13:05 0.052 0.00 0.000
18/NOV/20 13:06 0.052 0.00 0.000
18/NOV/20 13:07 0.052 0.00 0.000
18/NOV/20 13:08 0.052 0.00 0.000
18/NOV/20 13:09 0.052 0.00 0.000
18/NOV/20 13:10 0.052 0.00 0.000
18/NOV/20 13:11 0.052 0.00 0.000
18/NOV/20 13:12 0.051 0.00 0.000
18/NOV/20 13:13 0.051 0.00 0.000
18/NOV/20 13:14 0.051 0.00 0.000
18/NOV/20 13:15 0.051 0.00 0.000
18/NOV/20 13:16 0.051 0.00 0.000
18/NOV/20 13:17 0.051 0.00 0.000
18/NOV/20 13:18 0.051 0.00 0.000
18/NOV/20 13:19 0.051 0.00 0.000
18/NOV/20 13:20 0.051 0.00 0.000
18/NOV/20 13:21 0.051 0.00 0.000
18/NOV/20 13:22 0.051 0.00 0.000
18/NOV/20 13:23 0.051 0.00 0.000
18/NOV/20 13:24 0.051 0.00 0.000
18/NOV/20 13:25 0.051 0.00 0.000
18/NOV/20 13:26 0.051 0.00 0.000
18/NOV/20 13:27 0.051 0.00 0.000
18/NOV/20 13:28 0.051 0.00 0.000
18/NOV/20 13:29 0.051 0.00 0.000
18/NOV/20 13:30 0.051 0.00 0.000
18/NOV/20 13:31 0.051 0.00 0.000
18/NOV/20 13:32 0.051 0.00 0.000
18/NOV/20 13:33 0.051 0.00 0.000
18/NOV/20 13:34 0.051 0.00 0.000
18/NOV/20 13:35 0.051 0.00 0.000
18/NOV/20 13:36 0.051 0.00 0.000
18/NOV/20 13:37 0.051 0.00 0.000
18/NOV/20 13:38 0.051 0.00 0.000
18/NOV/20 13:39 0.051 0.00 0.000
18/NOV/20 13:40 0.051 0.00 0.000
18/NOV/20 13:41 0.051 0.00 0.000
18/NOV/20 13:42 0.051 0.00 0.000
18/NOV/20 13:43 0.051 0.00 0.000
18/NOV/20 13:44 0.052 0.00 0.000
18/NOV/20 13:45 0.051 0.00 0.000
18/NOV/20 13:46 0.051 0.00 0.000
18/NOV/20 13:47 0.052 0.00 0.000
18/NOV/20 13:48 0.052 0.00 0.000
18/NOV/20 13:49 0.052 0.00 0.000
18/NOV/20 13:50 0.052 0.00 0.000
18/NOV/20 13:51 0.052 0.00 0.000
18/NOV/20 13:52 0.052 0.00 0.000
18/NOV/20 13:53 0.052 0.00 0.000
18/NOV/20 13:54 0.052 0.00 0.000
18/NOV/20 13:55 0.052 0.00 0.000
18/NOV/20 13:56 0.052 0.00 0.000
18/NOV/20 13:57 0.052 0.00 0.000
18/NOV/20 13:58 0.053 0.00 0.000
18/NOV/20 13:59 0.053 0.00 0.000
18/NOV/20 14:00 0.053 0.00 0.000
18/NOV/20 14:01 0.053 0.00 0.000
18/NOV/20 14:02 0.052 0.00 0.000
18/NOV/20 14:03 0.053 0.00 0.000
18/NOV/20 14:04 0.053 0.00 0.000
18/NOV/20 14:05 0.053 0.00 0.000
18/NOV/20 14:06 0.053 0.00 0.000
18/NOV/20 14:07 0.053 0.00 0.000
18/NOV/20 14:08 0.053 0.00 0.000
18/NOV/20 14:09 0.053 0.00 0.000
18/NOV/20 14:10 0.053 0.00 0.000
18/NOV/20 14:11 0.053 0.00 0.000
18/NOV/20 14:12 0.053 0.00 0.000
18/NOV/20 14:13 0.053 0.00 0.000
18/NOV/20 14:14 0.053 0.00 0.000
18/NOV/20 14:15 0.053 0.00 0.000
18/NOV/20 14:16 0.053 0.00 0.000
18/NOV/20 14:17 0.053 0.00 0.000
18/NOV/20 14:18 0.053 0.00 0.000
18/NOV/20 14:19 0.053 0.00 0.000
18/NOV/20 14:20 0.053 0.00 0.000
18/NOV/20 14:21 0.053 0.00 0.000
18/NOV/20 14:22 0.053 0.00 0.000
18/NOV/20 14:23 0.052 0.00 0.000
18/NOV/20 14:24 0.053 0.00 0.000
18/NOV/20 14:25 0.052 0.00 0.000
18/NOV/20 14:26 0.052 0.00 0.000
18/NOV/20 14:27 0.052 0.00 0.000
18/NOV/20 14:28 0.052 0.00 0.000
18/NOV/20 14:29 0.053 0.00 0.000
18/NOV/20 14:30 0.052 0.00 0.000
18/NOV/20 14:31 0.053 0.00 0.000
18/NOV/20 14:32 0.053 0.00 0.000
18/NOV/20 14:33 0.053 0.00 0.000
18/NOV/20 14:34 0.053 0.00 0.000
18/NOV/20 14:35 0.053 0.00 0.000
18/NOV/20 14:36 0.053 0.00 0.000
18/NOV/20 14:37 0.053 0.00 0.000
18/NOV/20 14:38 0.053 0.00 0.000
18/NOV/20 14:39 0.053 0.00 0.000
18/NOV/20 14:40 0.053 0.00 0.000
18/NOV/20 14:41 0.053 0.00 0.000
18/NOV/20 14:42 0.052 0.00 0.000
18/NOV/20 14:43 0.052 0.00 0.000
18/NOV/20 14:44 0.052 0.00 0.000
18/NOV/20 14:45 0.052 0.00 0.000
18/NOV/20 14:46 0.052 0.00 0.000
18/NOV/20 14:47 0.052 0.00 0.000
18/NOV/20 14:48 0.052 0.00 0.000
18/NOV/20 14:49 0.052 0.00 0.000
18/NOV/20 14:50 0.052 0.00 0.000
18/NOV/20 14:51 0.052 0.00 0.000
18/NOV/20 14:52 0.052 0.00 0.000
18/NOV/20 14:53 0.052 0.00 0.000
18/NOV/20 14:54 0.052 0.00 0.000
18/NOV/20 14:55 0.052 0.00 0.000
18/NOV/20 14:56 0.052 0.00 0.000
18/NOV/20 14:57 0.052 0.00 0.000
18/NOV/20 14:58 0.052 0.00 0.000
18/NOV/20 14:59 0.052 0.00 0.000
18/NOV/20 15:00 0.053 0.00 0.000
18/NOV/20 15:01 0.052 0.00 0.000
18/NOV/20 15:02 0.052 0.00 0.000
18/NOV/20 15:03 0.053 0.00 0.000
18/NOV/20 15:04 0.053 0.00 0.000
18/NOV/20 15:05 0.053 0.00 0.000
18/NOV/20 15:06 0.053 0.00 0.000
18/NOV/20 15:07 0.053 0.00 0.000
18/NOV/20 15:08 0.053 0.00 0.000
18/NOV/20 15:09 0.053 0.00 0.000
18/NOV/20 15:10 0.053 0.00 0.000
18/NOV/20 15:11 0.053 0.00 0.000
18/NOV/20 15:12 0.053 0.00 0.000
18/NOV/20 15:13 0.053 0.00 0.000
18/NOV/20 15:14 0.054 0.00 0.000
18/NOV/20 15:15 0.054 0.00 0.000
18/NOV/20 15:16 0.054 0.00 0.000
18/NOV/20 15:17 0.054 0.00 0.000
18/NOV/20 15:18 0.053 0.00 0.000
18/NOV/20 15:19 0.053 0.00 0.000
18/NOV/20 15:20 0.053 0.00 0.000
18/NOV/20 15:21 0.053 0.00 0.000
18/NOV/20 15:22 0.053 0.00 0.000
18/NOV/20 15:23 0.054 0.00 0.000
18/NOV/20 15:24 0.053 0.00 0.000
18/NOV/20 15:25 0.049 0.00 0.000
18/NOV/20 15:26 0.050 0.00 0.000
18/NOV/20 15:27 0.051 0.00 0.000
18/NOV/20 15:28 0.051 0.00 0.000
18/NOV/20 15:29 0.052 0.00 0.000
18/NOV/20 15:30 0.052 0.00 0.000
18/NOV/20 15:31 0.052 0.00 0.000
18/NOV/20 15:32 0.052 0.00 0.000
18/NOV/20 15:33 0.052 0.00 0.000
18/NOV/20 15:34 0.052 0.00 0.000
18/NOV/20 15:35 0.052 0.00 0.000
18/NOV/20 15:36 0.052 0.00 0.000
18/NOV/20 15:37 0.052 0.00 0.000
18/NOV/20 15:38 0.052 0.00 0.000
18/NOV/20 15:39 0.052 0.00 0.000
18/NOV/20 15:40 0.052 0.00 0.000
18/NOV/20 15:41 0.052 0.00 0.000
18/NOV/20 15:42 0.052 0.00 0.000
18/NOV/20 15:43 0.052 0.00 0.000
18/NOV/20 15:44 0.052 0.00 0.000
18/NOV/20 15:45 0.053 0.00 0.000
18/NOV/20 15:46 0.053 0.00 0.000
18/NOV/20 15:47 0.053 0.00 0.000
18/NOV/20 15:48 0.053 0.00 0.000
18/NOV/20 15:49 0.053 0.00 0.000
18/NOV/20 15:50 0.053 0.00 0.000
18/NOV/20 15:51 0.053 0.00 0.000
18/NOV/20 15:52 0.053 0.00 0.000
18/NOV/20 15:53 0.053 0.00 0.000
18/NOV/20 15:54 0.053 0.00 0.000
18/NOV/20 15:55 0.053 0.00 0.000
18/NOV/20 15:56 0.053 0.00 0.000
18/NOV/20 15:57 0.053 0.00 0.000
18/NOV/20 15:58 0.053 0.00 0.000
18/NOV/20 15:59 0.053 0.00 0.000
18/NOV/20 16:00 0.053 0.00 0.000
18/NOV/20 16:01 0.053 0.00 0.000
18/NOV/20 16:02 0.053 0.00 0.000
18/NOV/20 16:03 0.053 0.00 0.000
18/NOV/20 16:04 0.053 0.00 0.000
18/NOV/20 16:05 0.053 0.00 0.000
18/NOV/20 16:06 0.053 0.00 0.000
18/NOV/20 16:07 0.053 0.00 0.000
18/NOV/20 16:08 0.053 0.00 0.000
18/NOV/20 16:09 0.053 0.00 0.000
18/NOV/20 16:10 0.053 0.00 0.000
18/NOV/20 16:11 0.053 0.00 0.000
18/NOV/20 16:12 0.053 0.00 0.000
18/NOV/20 16:13 0.053 0.00 0.000
18/NOV/20 16:14 0.053 0.00 0.000
18/NOV/20 16:15 0.053 0.00 0.000
18/NOV/20 16:16 0.053 0.00 0.000
18/NOV/20 16:17 0.053 0.00 0.000
18/NOV/20 16:18 0.053 0.00 0.000
18/NOV/20 16:19 0.053 0.00 0.000
18/NOV/20 16:20 0.053 0.00 0.000
18/NOV/20 16:21 0.054 0.00 0.000
18/NOV/20 16:22 0.054 0.00 0.000
18/NOV/20 16:23 0.054 0.00 0.000
18/NOV/20 16:24 0.054 0.00 0.000
18/NOV/20 16:25 0.054 0.00 0.000
18/NOV/20 16:26 0.054 0.00 0.000
18/NOV/20 16:27 0.054 0.00 0.000
18/NOV/20 16:28 0.054 0.00 0.000
18/NOV/20 16:29 0.054 0.00 0.000
18/NOV/20 16:30 0.054 0.00 0.000
18/NOV/20 16:31 0.054 0.84 27.479
18/NOV/20 16:32 0.059 1.04 39.209
18/NOV/20 16:33 0.062 0.00 0.000
18/NOV/20 16:34 0.053 0.31 10.027
18/NOV/20 16:35 0.054 0.28 9.439
18/NOV/20 16:36 0.054 0.31 10.399
18/NOV/20 16:37 0.054 0.31 10.347
18/NOV/20 16:38 0.054 0.43 14.120
18/NOV/20 16:39 0.055 0.28 9.567
18/NOV/20 16:40 0.053 0.33 10.891
18/NOV/20 16:41 0.054 0.29 9.677
18/NOV/20 16:42 0.053 0.32 10.378
18/NOV/20 16:43 0.054 0.35 11.422
18/NOV/20 16:44 0.054 0.33 10.900
18/NOV/20 16:45 0.054 0.35 11.547
18/NOV/20 16:46 0.053 0.34 11.012
18/NOV/20 16:47 0.053 0.29 9.491
18/NOV/20 16:48 0.053 0.31 10.053
18/NOV/20 16:49 0.053 0.35 11.389
18/NOV/20 16:50 0.053 0.31 10.177
18/NOV/20 16:51 0.053 0.36 11.859
18/NOV/20 16:52 0.053 0.36 11.620
18/NOV/20 16:53 0.053 0.35 11.540
18/NOV/20 16:54 0.053 0.34 11.022
18/NOV/20 16:55 0.053 0.32 10.323
18/NOV/20 16:56 0.053 0.32 10.224
18/NOV/20 16:57 0.053 0.32 10.424
18/NOV/20 16:58 0.053 0.35 11.312
18/NOV/20 16:59 0.053 0.34 11.046
18/NOV/20 17:00 0.053 0.35 11.083
18/NOV/20 17:01 0.053 0.43 13.780
18/NOV/20 17:02 0.053 0.33 10.725
18/NOV/20 17:03 0.053 0.44 14.024
18/NOV/20 17:04 0.053 0.39 12.787
18/NOV/20 17:05 0.053 0.35 11.253
18/NOV/20 17:06 0.053 0.61 19.640
18/NOV/20 17:07 0.055 0.60 20.207
18/NOV/20 17:08 0.055 0.34 11.580
18/NOV/20 17:09 0.053 0.54 17.246
18/NOV/20 17:10 0.054 0.33 10.903
18/NOV/20 17:11 0.053 0.33 10.648
18/NOV/20 17:12 0.053 0.53 17.191
18/NOV/20 17:13 0.054 0.29 9.801
18/NOV/20 17:14 0.053 0.51 16.367
18/NOV/20 17:15 0.054 0.46 15.328
18/NOV/20 17:16 0.054 0.54 18.015
18/NOV/20 17:17 0.055 0.40 13.456
18/NOV/20 17:18 0.053 0.65 21.206
18/NOV/20 17:19 0.056 0.80 27.623
18/NOV/20 17:20 0.057 0.55 19.741
18/NOV/20 17:21 0.055 0.57 19.193
18/NOV/20 17:22 0.055 0.49 16.670
18/NOV/20 17:23 0.054 0.70 23.210
18/NOV/20 17:24 0.056 0.57 19.596
18/NOV/20 17:25 0.055 0.61 20.490
18/NOV/20 17:26 0.055 0.96 32.450
18/NOV/20 17:27 0.058 0.72 26.336
18/NOV/20 17:28 0.056 0.60 20.693
18/NOV/20 17:29 0.055 0.49 16.436
18/NOV/20 17:30 0.054 0.69 22.533
18/NOV/20 17:31 0.055 0.62 21.085
18/NOV/20 17:32 0.055 0.32 10.909
18/NOV/20 17:33 0.052 0.34 10.883
18/NOV/20 17:34 0.052 0.35 11.099
18/NOV/20 17:35 0.053 0.37 11.737
18/NOV/20 17:36 0.053 0.50 16.210
18/NOV/20 17:37 0.054 0.34 11.364
18/NOV/20 17:38 0.053 0.38 12.265
18/NOV/20 17:39 0.053 0.36 11.575
18/NOV/20 17:40 0.052 0.36 11.565
18/NOV/20 17:41 0.052 0.33 10.566
18/NOV/20 17:42 0.052 0.36 11.399
18/NOV/20 17:43 0.053 0.34 10.821
18/NOV/20 17:44 0.052 0.33 10.353
18/NOV/20 17:45 0.052 0.59 18.535
18/NOV/20 17:46 0.054 0.33 10.876
18/NOV/20 17:47 0.052 0.33 10.325
18/NOV/20 17:48 0.052 0.28 8.968
18/NOV/20 17:49 0.052 0.33 10.376
18/NOV/20 17:50 0.052 0.33 10.439
18/NOV/20 17:51 0.052 0.32 10.187
18/NOV/20 17:52 0.052 0.33 10.435
18/NOV/20 17:53 0.052 0.33 10.526
18/NOV/20 17:54 0.052 0.34 10.895
18/NOV/20 17:55 0.052 0.34 10.676
18/NOV/20 17:56 0.052 0.36 11.542
18/NOV/20 17:57 0.053 0.34 11.010
18/NOV/20 17:58 0.053 0.33 10.549
18/NOV/20 17:59 0.052 0.34 11.025
18/NOV/20 18:00 0.053 0.35 11.125
18/NOV/20 18:01 0.053 0.33 10.503
18/NOV/20 18:02 0.053 0.34 10.912
18/NOV/20 18:03 0.053 0.35 11.337
18/NOV/20 18:04 0.053 0.33 10.767
18/NOV/20 18:05 0.053 0.33 10.530
18/NOV/20 18:06 0.053 0.36 11.513
18/NOV/20 18:07 0.053 0.34 11.025
18/NOV/20 18:08 0.053 0.36 11.450
18/NOV/20 18:09 0.053 0.35 11.227
18/NOV/20 18:10 0.053 0.35 11.367
18/NOV/20 18:11 0.053 0.35 11.446
18/NOV/20 18:12 0.053 0.37 12.070
18/NOV/20 18:13 0.053 0.37 11.936
18/NOV/20 18:14 0.053 0.35 11.323
18/NOV/20 18:15 0.053 0.36 11.590
18/NOV/20 18:16 0.053 0.34 10.862
18/NOV/20 18:17 0.053 0.34 10.789
18/NOV/20 18:18 0.053 0.37 11.746
18/NOV/20 18:19 0.053 0.34 11.059
18/NOV/20 18:20 0.053 0.34 11.044
18/NOV/20 18:21 0.053 0.36 11.486
18/NOV/20 18:22 0.053 0.34 10.934
18/NOV/20 18:23 0.053 0.33 10.743
18/NOV/20 18:24 0.053 0.34 10.881
18/NOV/20 18:25 0.053 0.30 9.774
18/NOV/20 18:26 0.052 0.35 11.157
18/NOV/20 18:27 0.053 0.33 10.732
18/NOV/20 18:28 0.053 0.35 11.377
18/NOV/20 18:29 0.053 0.45 14.439
18/NOV/20 18:30 0.053 0.34 11.225
18/NOV/20 18:31 0.053 0.38 12.364
18/NOV/20 18:32 0.053 0.45 14.689
18/NOV/20 18:33 0.054 0.34 11.235
18/NOV/20 18:34 0.053 0.36 11.529
18/NOV/20 18:35 0.053 0.35 11.212
18/NOV/20 18:36 0.053 0.37 11.835
18/NOV/20 18:37 0.053 0.47 15.331
18/NOV/20 18:38 0.054 0.34 11.161
18/NOV/20 18:39 0.053 0.33 10.691
18/NOV/20 18:40 0.053 0.59 18.898
18/NOV/20 18:41 0.055 0.38 12.891
18/NOV/20 18:42 0.053 0.48 15.686
18/NOV/20 18:43 0.054 0.46 15.382
18/NOV/20 18:44 0.054 0.50 16.556
18/NOV/20 18:45 0.054 0.35 11.703
18/NOV/20 18:46 0.053 0.62 20.016
18/NOV/20 18:47 0.055 0.35 11.977
18/NOV/20 18:48 0.053 0.49 15.834
18/NOV/20 18:49 0.054 0.55 18.289
18/NOV/20 18:50 0.055 0.47 16.052
18/NOV/20 18:51 0.054 0.35 11.697
18/NOV/20 18:52 0.053 0.65 21.152
18/NOV/20 18:53 0.056 0.55 18.820
18/NOV/20 18:54 0.054 0.34 11.424
18/NOV/20 18:55 0.053 0.60 19.377
18/NOV/20 18:56 0.055 0.58 19.498
18/NOV/20 18:57 0.055 0.80 26.785
18/NOV/20 18:58 0.056 0.48 16.861
18/NOV/20 18:59 0.053 0.64 20.850
18/NOV/20 19:00 0.055 0.73 24.824
18/NOV/20 19:01 0.056 0.49 17.029
18/NOV/20 19:02 0.054 0.54 17.711
18/NOV/20 19:03 0.054 0.75 24.839
18/NOV/20 19:04 0.056 0.72 25.303
18/NOV/20 19:05 0.056 0.72 25.273
18/NOV/20 19:06 0.056 0.55 19.235
18/NOV/20 19:07 0.055 0.67 22.643
18/NOV/20 19:08 0.056 0.47 16.479
18/NOV/20 19:09 0.054 0.70 23.174
18/NOV/20 19:10 0.056 0.35 11.997
18/NOV/20 19:11 0.053 0.69 22.442
18/NOV/20 19:12 0.056 0.60 20.925
18/NOV/20 19:13 0.055 0.83 28.408
18/NOV/20 19:14 0.057 0.71 25.556
18/NOV/20 19:15 0.056 0.63 21.815
18/NOV/20 19:16 0.055 0.56 18.945
18/NOV/20 19:17 0.054 0.72 24.208
18/NOV/20 19:18 0.056 0.75 25.998
18/NOV/20 19:19 0.056 0.61 21.441
18/NOV/20 19:20 0.055 0.93 31.598
18/NOV/20 19:21 0.058 0.82 29.969
18/NOV/20 19:22 0.057 0.88 31.059
18/NOV/20 19:23 0.057 0.66 23.477
18/NOV/20 19:24 0.055 0.67 22.684
18/NOV/20 19:25 0.055 0.64 21.620
18/NOV/20 19:26 0.054 0.52 17.335
18/NOV/20 19:27 0.053 0.52 17.018
18/NOV/20 19:28 0.053 0.76 24.800
18/NOV/20 19:29 0.056 0.62 21.182
18/NOV/20 19:30 0.054 0.55 18.394
18/NOV/20 19:31 0.053 0.72 23.534
18/NOV/20 19:32 0.055 0.73 24.698
18/NOV/20 19:33 0.055 0.87 29.470
18/NOV/20 19:34 0.056 0.67 23.404
18/NOV/20 19:35 0.054 0.64 21.366
18/NOV/20 19:36 0.054 0.99 32.462
18/NOV/20 19:37 0.058 0.67 24.100
18/NOV/20 19:38 0.054 0.53 17.583
18/NOV/20 19:39 0.053 0.85 27.268
18/NOV/20 19:40 0.056 0.78 26.950
18/NOV/20 19:41 0.055 0.83 28.185
18/NOV/20 19:42 0.056 0.61 20.841
18/NOV/20 19:43 0.053 0.58 18.777
18/NOV/20 19:44 0.053 0.59 19.324
18/NOV/20 19:45 0.054 0.65 21.296
18/NOV/20 19:46 0.054 0.66 21.881
18/NOV/20 19:47 0.055 0.81 27.366
18/NOV/20 19:48 0.056 0.74 25.917
18/NOV/20 19:49 0.055 0.68 23.155
18/NOV/20 19:50 0.055 0.58 19.628
18/NOV/20 19:51 0.050 0.66 20.017
18/NOV/20 19:52 0.052 0.58 18.500
18/NOV/20 19:53 0.053 0.53 17.102
18/NOV/20 19:54 0.053 0.83 26.764
18/NOV/20 19:55 0.056 0.69 23.800
18/NOV/20 19:56 0.054 0.77 25.611
18/NOV/20 19:57 0.055 0.56 19.186
18/NOV/20 19:58 0.053 0.64 20.860
18/NOV/20 19:59 0.054 0.75 24.962
18/NOV/20 20:00 0.055 0.79 26.894
18/NOV/20 20:01 0.056 0.70 23.984
18/NOV/20 20:02 0.055 0.68 22.891
18/NOV/20 20:03 0.055 0.66 22.305
18/NOV/20 20:04 0.055 0.68 22.845
18/NOV/20 20:05 0.055 0.60 20.295
18/NOV/20 20:06 0.054 0.66 22.183
18/NOV/20 20:07 0.055 0.66 22.464
18/NOV/20 20:08 0.055 0.70 23.558
18/NOV/20 20:09 0.055 0.73 24.699
18/NOV/20 20:10 0.055 0.53 18.090
18/NOV/20 20:11 0.053 0.66 21.495
18/NOV/20 20:12 0.055 0.46 15.522
18/NOV/20 20:13 0.053 0.77 24.834
18/NOV/20 20:14 0.056 0.68 23.439
18/NOV/20 20:15 0.055 0.71 24.086
18/NOV/20 20:16 0.055 0.70 24.164
18/NOV/20 20:17 0.056 0.57 19.521
18/NOV/20 20:18 0.054 0.73 24.288
18/NOV/20 20:19 0.056 0.61 21.180
18/NOV/20 20:20 0.055 0.84 28.284
18/NOV/20 20:21 0.057 0.73 25.880
18/NOV/20 20:22 0.056 0.54 18.690
18/NOV/20 20:23 0.054 0.88 29.530
18/NOV/20 20:24 0.058 0.66 24.041
18/NOV/20 20:25 0.055 0.58 19.799
18/NOV/20 20:26 0.055 0.47 15.896
18/NOV/20 20:27 0.054 0.71 23.361
18/NOV/20 20:28 0.056 0.87 30.004
18/NOV/20 20:29 0.057 0.55 19.504
18/NOV/20 20:30 0.054 0.60 19.778
18/NOV/20 20:31 0.054 0.68 22.895
18/NOV/20 20:32 0.055 0.64 21.650
18/NOV/20 20:33 0.055 0.61 20.575
18/NOV/20 20:34 0.054 0.59 19.727
18/NOV/20 20:35 0.054 0.60 19.898
18/NOV/20 20:36 0.054 0.53 17.474
18/NOV/20 20:37 0.053 0.54 17.653
18/NOV/20 20:38 0.053 0.60 19.496
18/NOV/20 20:39 0.054 0.55 18.097
18/NOV/20 20:40 0.053 0.71 22.883
18/NOV/20 20:41 0.054 0.84 28.122
18/NOV/20 20:42 0.055 0.74 25.414
18/NOV/20 20:43 0.054 0.77 25.719
18/NOV/20 20:44 0.055 0.67 22.671
18/NOV/20 20:45 0.054 0.49 16.317
18/NOV/20 20:46 0.052 0.54 17.037
18/NOV/20 20:47 0.053 0.87 28.094
18/NOV/20 20:48 0.056 0.80 27.813
18/NOV/20 20:49 0.055 0.48 16.512
18/NOV/20 20:50 0.052 0.55 17.520
18/NOV/20 20:51 0.053 0.55 17.795
18/NOV/20 20:52 0.053 0.52 16.669
18/NOV/20 20:53 0.052 0.46 14.609
18/NOV/20 20:54 0.052 0.57 17.879
18/NOV/20 20:55 0.053 0.56 17.800
18/NOV/20 20:56 0.053 0.50 16.174
18/NOV/20 20:57 0.052 0.68 21.813
18/NOV/20 20:58 0.054 0.46 15.348
18/NOV/20 20:59 0.052 0.42 13.310
18/NOV/20 21:00 0.052 0.45 14.086
18/NOV/20 21:01 0.052 0.59 18.703
18/NOV/20 21:02 0.053 0.51 16.788
18/NOV/20 21:03 0.052 0.68 21.711
18/NOV/20 21:04 0.054 0.48 15.870
18/NOV/20 21:05 0.052 0.70 22.212
18/NOV/20 21:06 0.054 0.50 16.714
18/NOV/20 21:07 0.052 0.57 18.062
18/NOV/20 21:08 0.053 0.31 10.092
18/NOV/20 21:09 0.051 0.45 13.768
18/NOV/20 21:10 0.052 0.43 13.534
18/NOV/20 21:11 0.052 0.77 24.401
18/NOV/20 21:12 0.055 0.53 18.115
18/NOV/20 21:13 0.053 0.72 22.963
18/NOV/20 21:14 0.054 0.35 11.576
18/NOV/20 21:15 0.051 0.55 16.908
18/NOV/20 21:16 0.052 0.68 21.638
18/NOV/20 21:17 0.054 0.53 17.568
18/NOV/20 21:18 0.052 0.64 20.282
18/NOV/20 21:19 0.053 0.33 10.862
18/NOV/20 21:20 0.051 0.36 10.894
18/NOV/20 21:21 0.051 0.61 18.620
18/NOV/20 21:22 0.053 0.54 17.532
18/NOV/20 21:23 0.052 0.63 19.970
18/NOV/20 21:24 0.053 0.68 22.200
18/NOV/20 21:25 0.054 0.96 31.387
18/NOV/20 21:26 0.056 0.66 23.060
18/NOV/20 21:27 0.053 0.51 16.571
18/NOV/20 21:28 0.052 0.36 11.467
18/NOV/20 21:29 0.051 0.48 14.869
18/NOV/20 21:30 0.052 0.33 10.281
18/NOV/20 21:31 0.050 0.36 10.933
18/NOV/20 21:32 0.051 0.54 16.565
18/NOV/20 21:33 0.052 0.52 16.553
18/NOV/20 21:34 0.052 0.61 19.289
18/NOV/20 21:35 0.053 0.38 12.343
18/NOV/20 21:36 0.051 0.59 18.406
18/NOV/20 21:37 0.053 0.33 10.741
18/NOV/20 21:38 0.051 0.35 10.790
18/NOV/20 21:39 0.051 0.77 23.911
18/NOV/20 21:40 0.055 0.66 22.575
18/NOV/20 21:41 0.054 0.78 26.284
18/NOV/20 21:42 0.056 0.69 24.125
18/NOV/20 21:43 0.055 0.46 15.651
18/NOV/20 21:44 0.053 0.51 16.490
18/NOV/20 21:45 0.054 0.50 16.578
18/NOV/20 21:46 0.054 0.48 15.895
18/NOV/20 21:47 0.054 0.34 11.190
18/NOV/20 21:48 0.053 0.45 14.566
18/NOV/20 21:49 0.054 0.62 20.460
18/NOV/20 21:50 0.055 1.24 42.654
18/NOV/20 21:51 0.067 0.60 25.903
18/NOV/20 21:52 0.059 0.55 20.565
18/NOV/20 21:53 0.058 0.55 20.090
18/NOV/20 21:54 0.058 0.57 20.661
18/NOV/20 21:55 0.058 0.49 17.629
18/NOV/20 21:56 0.057 0.36 12.905
18/NOV/20 21:57 0.056 0.53 18.584
18/NOV/20 21:58 0.057 0.57 20.556
18/NOV/20 21:59 0.058 0.58 20.983
18/NOV/20 22:00 0.058 0.67 24.424
18/NOV/20 22:01 0.059 0.68 25.152
18/NOV/20 22:02 0.059 0.53 19.522
18/NOV/20 22:03 0.057 0.57 20.321
18/NOV/20 22:04 0.058 0.35 12.806
18/NOV/20 22:05 0.056 0.59 20.435
18/NOV/20 22:06 0.058 0.73 26.526
18/NOV/20 22:07 0.059 0.48 18.109
18/NOV/20 22:08 0.057 0.54 19.363
18/NOV/20 22:09 0.057 0.67 24.186
18/NOV/20 22:10 0.059 0.60 22.128
18/NOV/20 22:11 0.058 0.32 11.596
18/NOV/20 22:12 0.055 0.82 28.153
18/NOV/20 22:13 0.060 0.32 12.235
18/NOV/20 22:14 0.055 0.65 22.196
18/NOV/20 22:15 0.058 0.63 22.998
18/NOV/20 22:16 0.058 0.35 12.591
18/NOV/20 22:17 0.055 0.55 18.779
18/NOV/20 22:18 0.057 0.34 11.968
18/NOV/20 22:19 0.055 0.35 11.932
18/NOV/20 22:20 0.055 0.67 22.768
18/NOV/20 22:21 0.058 0.63 22.581
18/NOV/20 22:22 0.057 0.67 24.087
18/NOV/20 22:23 0.058 0.68 24.465
18/NOV/20 22:24 0.058 0.67 24.057
18/NOV/20 22:25 0.052 0.61 19.608
18/NOV/20 22:26 0.053 0.63 20.608
18/NOV/20 22:27 0.054 0.73 23.850
18/NOV/20 22:28 0.055 0.61 20.642
18/NOV/20 22:29 0.054 0.91 30.282
18/NOV/20 22:30 0.057 0.70 25.225
18/NOV/20 22:31 0.055 0.59 20.037
18/NOV/20 22:32 0.054 0.76 24.989
18/NOV/20 22:33 0.055 0.63 21.618
18/NOV/20 22:34 0.054 0.62 20.380
18/NOV/20 22:35 0.053 0.66 21.462
18/NOV/20 22:36 0.054 0.77 25.156
18/NOV/20 22:37 0.055 0.64 21.762
18/NOV/20 22:38 0.054 0.79 26.017
18/NOV/20 22:39 0.055 0.62 21.238
18/NOV/20 22:40 0.053 0.63 20.600
18/NOV/20 22:41 0.053 0.51 16.740
18/NOV/20 22:42 0.052 0.65 20.429
18/NOV/20 22:43 0.053 0.35 11.475
18/NOV/20 22:44 0.051 0.44 13.623
18/NOV/20 22:45 0.052 0.35 10.915
18/NOV/20 22:46 0.051 0.33 10.037
18/NOV/20 22:47 0.051 0.34 10.562
18/NOV/20 22:48 0.051 0.41 12.906
18/NOV/20 22:49 0.052 0.34 10.635
18/NOV/20 22:50 0.051 0.35 10.768
18/NOV/20 22:51 0.051 0.45 14.042
18/NOV/20 22:52 0.052 0.32 10.170
18/NOV/20 22:53 0.051 0.37 11.158
18/NOV/20 22:54 0.051 0.33 10.066
18/NOV/20 22:55 0.051 0.33 10.056
18/NOV/20 22:56 0.051 0.35 10.535
18/NOV/20 22:57 0.051 0.35 10.571
18/NOV/20 22:58 0.051 0.65 19.679
18/NOV/20 22:59 0.053 0.79 25.622
18/NOV/20 23:00 0.054 0.79 26.575
18/NOV/20 23:01 0.055 0.72 24.140
18/NOV/20 23:02 0.054 0.69 22.699
18/NOV/20 23:03 0.053 0.49 16.087
18/NOV/20 23:04 0.051 0.73 22.630
18/NOV/20 23:05 0.053 0.81 26.337
18/NOV/20 23:06 0.054 0.72 24.106
18/NOV/20 23:07 0.053 0.68 21.991
18/NOV/20 23:08 0.053 0.80 25.718
18/NOV/20 23:09 0.054 0.76 25.339
18/NOV/20 23:10 0.054 0.66 21.808
18/NOV/20 23:11 0.053 0.64 20.382
18/NOV/20 23:12 0.052 0.98 31.249
18/NOV/20 23:13 0.056 0.67 23.422
18/NOV/20 23:14 0.053 0.64 20.818
18/NOV/20 23:15 0.053 0.80 25.556
18/NOV/20 23:16 0.054 0.72 23.949
18/NOV/20 23:17 0.053 0.73 23.837
18/NOV/20 23:18 0.054 0.75 24.668
18/NOV/20 23:19 0.054 0.98 32.568
18/NOV/20 23:20 0.057 0.74 26.095
18/NOV/20 23:21 0.054 0.86 28.572
18/NOV/20 23:22 0.055 0.71 24.195
18/NOV/20 23:23 0.054 0.54 17.671
18/NOV/20 23:24 0.052 0.74 23.329
18/NOV/20 23:25 0.054 0.69 22.748
18/NOV/20 23:26 0.053 0.85 27.933
18/NOV/20 23:27 0.055 0.80 27.343
18/NOV/20 23:28 0.055 0.75 25.193
18/NOV/20 23:29 0.054 0.78 25.768
18/NOV/20 23:30 0.054 0.65 21.793
18/NOV/20 23:31 0.053 0.63 20.414
18/NOV/20 23:32 0.053 0.68 21.689
18/NOV/20 23:33 0.053 0.72 23.119
18/NOV/20 23:34 0.053 0.67 21.759
18/NOV/20 23:35 0.053 0.80 25.732
18/NOV/20 23:36 0.054 0.70 23.532
18/NOV/20 23:37 0.054 0.63 20.519
18/NOV/20 23:38 0.053 0.72 23.108
18/NOV/20 23:39 0.053 0.70 22.883
18/NOV/20 23:40 0.053 1.09 35.379
18/NOV/20 23:41 0.058 0.72 25.824
18/NOV/20 23:42 0.053 0.72 23.524
18/NOV/20 23:43 0.053 0.45 14.850
18/NOV/20 23:44 0.051 0.36 10.975
18/NOV/20 23:45 0.050 0.35 10.562
18/NOV/20 23:46 0.050 0.34 10.166
18/NOV/20 23:47 0.050 0.37 11.344
18/NOV/20 23:48 0.051 0.34 10.484
18/NOV/20 23:49 0.050 0.35 10.730
18/NOV/20 23:50 0.050 0.34 10.192
18/NOV/20 23:51 0.050 0.50 15.211
18/NOV/20 23:52 0.052 0.35 11.064
18/NOV/20 23:53 0.050 0.32 9.786
18/NOV/20 23:54 0.050 0.36 10.769
18/NOV/20 23:55 0.050 0.34 10.268
18/NOV/20 23:56 0.050 0.35 10.394
18/NOV/20 23:57 0.050 0.35 10.447
18/NOV/20 23:58 0.050 0.35 10.499
18/NOV/20 23:59 0.051 0.33 10.202
19/NOV/20 00:00 0.050 0.35 10.745
19/NOV/20 00:01 0.051 0.35 10.578
19/NOV/20 00:02 0.051 0.36 10.936
19/NOV/20 00:03 0.051 0.34 10.357
19/NOV/20 00:04 0.050 0.35 10.643
19/NOV/20 00:05 0.050 0.60 18.209
19/NOV/20 00:06 0.052 0.35 11.021
19/NOV/20 00:07 0.050 0.36 10.804
19/NOV/20 00:08 0.050 0.63 19.231
19/NOV/20 00:09 0.053 0.58 18.750
19/NOV/20 00:10 0.052 0.49 15.585
19/NOV/20 00:11 0.052 0.65 20.264
19/NOV/20 00:12 0.053 0.63 20.317
19/NOV/20 00:13 0.053 0.58 18.855
19/NOV/20 00:14 0.052 0.56 17.738
19/NOV/20 00:15 0.052 0.57 18.120
19/NOV/20 00:16 0.052 0.68 21.612
19/NOV/20 00:17 0.053 0.58 18.982
19/NOV/20 00:18 0.052 0.66 21.040
19/NOV/20 00:19 0.053 0.74 23.850
19/NOV/20 00:20 0.054 0.49 15.996
19/NOV/20 00:21 0.051 0.43 13.242
19/NOV/20 00:22 0.051 0.49 14.922
19/NOV/20 00:23 0.051 0.68 21.218
19/NOV/20 00:24 0.053 0.72 23.247
19/NOV/20 00:25 0.053 0.45 14.756
19/NOV/20 00:26 0.051 0.45 13.727
19/NOV/20 00:27 0.051 0.46 14.100
19/NOV/20 00:28 0.051 0.66 20.435
19/NOV/20 00:29 0.053 0.58 18.592
19/NOV/20 00:30 0.052 0.72 22.700
19/NOV/20 00:31 0.053 0.70 22.811
19/NOV/20 00:32 0.053 0.59 18.959
19/NOV/20 00:33 0.052 0.60 18.847
19/NOV/20 00:34 0.052 0.66 21.022
19/NOV/20 00:35 0.053 0.72 23.338
19/NOV/20 00:36 0.053 0.78 25.533
19/NOV/20 00:37 0.054 0.81 26.756
19/NOV/20 00:38 0.054 0.78 25.949
19/NOV/20 00:39 0.054 0.75 24.703
19/NOV/20 00:40 0.053 0.68 22.259
19/NOV/20 00:41 0.053 0.85 27.409
19/NOV/20 00:42 0.054 0.86 28.674
19/NOV/20 00:43 0.054 0.72 24.314
19/NOV/20 00:44 0.053 0.75 24.166
19/NOV/20 00:45 0.053 0.62 20.230
19/NOV/20 00:46 0.052 0.71 22.417
[truncated: 7,731 more rows]
