# Supplementary material for: A Low-Cost, Low-Power Water Velocity Sensor Utilizing Acoustic Doppler Measurement
Source: Sensors (Basel). 2022 Sep 30;22(19):7451. doi: 10.3390/s22197451 (PMC9572237; doi:10.3390/s22197451)
Supplement: Supplementary file 1 [file sensors-22-07451-s001.zip › supplementary_material/data/field_test/data/log_000/log_00.csv]

08/07/20 02:04:55 AM	1						213	128
08/07/20 02:05:31 AM	2						267	95
08/07/20 02:07:09 AM	3						262	130
08/07/20 02:08:49 AM	4						216	130
08/07/20 02:10:33 AM	5						194	115
08/07/20 02:12:17 AM	6						160	124
08/07/20 02:13:55 AM	7						199	124
08/07/20 02:15:39 AM	8						245	93
08/07/20 02:17:18 AM	9						273	133
08/07/20 02:19:01 AM	10						223	114
08/07/20 02:20:45 AM	11						203	105
08/07/20 02:22:23 AM	12						275	114
08/07/20 02:24:07 AM	13						249	132
08/07/20 02:25:44 AM	14						229	138
08/07/20 02:27:23 AM	15						142	139
08/07/20 02:29:06 AM	16						286	140
08/07/20 02:30:44 AM	17						127	123
08/07/20 02:32:28 AM	18						244	119
08/07/20 02:34:06 AM	19						229	93
08/07/20 02:35:49 AM	20						229	117
08/07/20 02:37:27 AM	21						315	138
08/07/20 02:39:06 AM	22						238	92
08/07/20 02:40:43 AM	23						157	106
08/07/20 02:42:21 AM	24						172	128
08/07/20 02:43:59 AM	25						252	134
08/07/20 02:45:37 AM	26						157	135
08/07/20 02:47:21 AM	27						83	117
08/07/20 02:49:05 AM	28						211	126
08/07/20 02:50:49 AM	29						226	86
08/07/20 02:52:28 AM	30						227	112
08/07/20 02:54:11 AM	31						242	107
08/07/20 02:55:49 AM	32						234	113
08/07/20 02:57:33 AM	33						269	85
08/07/20 02:59:16 AM	34						274	104
08/07/20 03:00:54 AM	35						146	97
08/07/20 03:02:38 AM	36						179	147
08/07/20 03:04:16 AM	37						198	96
08/07/20 03:05:59 AM	38						215	73
08/07/20 03:07:43 AM	39						178	133
08/07/20 03:09:27 AM	40						289	91
08/07/20 03:11:06 AM	41						231	138
08/07/20 03:12:44 AM	42						144	113
08/07/20 03:14:28 AM	43						227	98
08/07/20 03:16:07 AM	44						250	120
08/07/20 03:17:45 AM	45						187	106
08/07/20 03:19:22 AM	46						264	108
08/07/20 03:21:05 AM	47						228	97
08/07/20 03:22:49 AM	48						256	95
08/07/20 03:24:33 AM	49						206	115
08/07/20 03:26:11 AM	50						268	113
08/07/20 03:27:49 AM	51						255	118
08/07/20 03:29:32 AM	52						202	111
08/07/20 03:31:16 AM	53						270	124
08/07/20 03:32:54 AM	54						213	116
08/07/20 03:34:38 AM	55						216	131
08/07/20 03:36:22 AM	56						201	124
08/07/20 03:38:00 AM	57						255	124
08/07/20 03:39:38 AM	58						266	140
08/07/20 03:41:16 AM	59						217	121
08/07/20 03:43:00 AM	60						141	114
08/07/20 03:44:37 AM	61						196	128
08/07/20 03:46:21 AM	62						254	119
08/07/20 03:48:05 AM	63						217	113
08/07/20 03:49:43 AM	64						190	106
08/07/20 03:51:21 AM	65						219	123
08/07/20 03:53:04 AM	66						266	97
08/07/20 03:54:43 AM	67						221	109
08/07/20 03:56:21 AM	68						254	128
08/07/20 03:58:05 AM	69						253	94
08/07/20 03:59:49 AM	70						251	107
08/07/20 04:01:27 AM	71						222	118
08/07/20 04:03:11 AM	72						213	116
08/07/20 04:04:48 AM	73						269	118
08/07/20 04:06:32 AM	74						220	141
08/07/20 04:08:09 AM	75						317	111
08/07/20 04:09:48 AM	76						274	96
08/07/20 04:11:26 AM	77						218	84
08/07/20 04:13:03 AM	78						200	144
08/07/20 04:14:42 AM	79						233	143
08/07/20 04:16:26 AM	80						280	107
08/07/20 04:18:10 AM	81						230	121
08/07/20 04:19:54 AM	82						182	115
08/07/20 04:21:38 AM	83						197	109
08/07/20 04:23:15 AM	84						241	124
08/07/20 04:24:54 AM	85						192	122
08/07/20 04:26:38 AM	86						240	105
08/07/20 04:28:15 AM	87						192	132
08/07/20 04:29:55 AM	88						217	122
08/07/20 04:31:39 AM	89						200	113
08/07/20 04:33:17 AM	90						209	119
08/07/20 04:35:01 AM	91						201	133
08/07/20 04:36:39 AM	92						286	92
08/07/20 04:38:23 AM	93						185	124
08/07/20 04:40:06 AM	94						201	97
08/07/20 04:41:50 AM	95						265	95
08/07/20 04:43:33 AM	96						272	115
08/07/20 04:45:11 AM	97						250	126
08/07/20 04:46:50 AM	98						279	63
08/07/20 04:48:29 AM	99						256	120
08/07/20 04:50:13 AM	100						292	85
08/07/20 04:51:56 AM	101						268	123
08/07/20 04:53:35 AM	102						222	123
08/07/20 04:55:19 AM	103						204	128
08/07/20 04:57:02 AM	104						80	36
08/07/20 04:58:40 AM	105						222	115
08/07/20 05:00:24 AM	106						306	112
08/07/20 05:02:08 AM	107						216	123
08/07/20 05:03:52 AM	108						262	120
08/07/20 05:05:35 AM	109						209	134
08/07/20 05:07:21 AM	110						178	115
08/07/20 05:09:07 AM	111						249	133
08/07/20 05:10:45 AM	112						153	116
08/07/20 05:12:24 AM	113						187	107
08/07/20 05:14:07 AM	114						205	117
08/07/20 05:15:52 AM	115						201	127
08/07/20 05:17:29 AM	116						280	116
08/07/20 05:19:08 AM	117						247	142
08/07/20 05:20:52 AM	118						222	124
08/07/20 05:22:30 AM	119						269	104
08/07/20 05:24:13 AM	120						215	121
08/07/20 05:25:51 AM	121						303	91
08/07/20 05:27:30 AM	122						290	105
08/07/20 05:29:13 AM	123						262	107
08/07/20 05:30:51 AM	124						244	108
08/07/20 05:32:35 AM	125						179	104
08/07/20 05:34:13 AM	126						218	140
08/07/20 05:35:56 AM	127						238	100
08/07/20 05:37:40 AM	128						211	130
08/07/20 05:39:24 AM	129						221	119
08/07/20 05:41:03 AM	130						162	125
08/07/20 05:42:43 AM	131						255	129
08/07/20 05:44:21 AM	132						315	84
08/07/20 05:46:05 AM	133						183	130
08/07/20 05:47:44 AM	134						222	110
08/07/20 05:49:21 AM	135						306	102
08/07/20 05:50:59 AM	136						224	109
08/07/20 05:52:43 AM	137						246	106
08/07/20 05:54:26 AM	138						214	124
08/07/20 05:56:10 AM	139						188	132
08/07/20 05:57:54 AM	140						276	105
08/07/20 05:59:38 AM	141						133	117
08/07/20 06:01:16 AM	142						251	111
08/07/20 06:03:00 AM	143						309	115
08/07/20 06:04:38 AM	144						136	91
08/07/20 06:06:22 AM	145						257	97
08/07/20 06:08:06 AM	146						204	119
08/07/20 06:09:51 AM	147						263	120
08/07/20 06:11:30 AM	148						254	128
08/07/20 06:13:07 AM	149						147	105
08/07/20 06:14:51 AM	150						254	109
08/07/20 06:16:34 AM	151						173	134
08/07/20 06:18:18 AM	152						234	108
08/07/20 06:20:02 AM	153						245	95
08/07/20 06:21:40 AM	154						234	112
08/07/20 06:23:18 AM	155						128	92
08/07/20 06:24:56 AM	156						227	119
08/07/20 06:26:40 AM	157						202	122
08/07/20 06:28:23 AM	158						244	114
08/07/20 06:30:07 AM	159						227	129
08/07/20 06:31:51 AM	160						217	122
08/07/20 06:33:35 AM	161						257	93
08/07/20 06:35:19 AM	162						303	116
08/07/20 06:36:57 AM	163						214	92
08/07/20 06:38:41 AM	164						219	135
08/07/20 06:40:24 AM	165						166	103
08/07/20 06:42:07 AM	166						181	105
08/07/20 06:43:45 AM	167						248	109
08/07/20 06:45:29 AM	168						190	120
08/07/20 06:47:07 AM	169						202	60
08/07/20 06:48:51 AM	170						199	108
08/07/20 06:50:35 AM	171						262	148
08/07/20 06:52:13 AM	172						261	119
08/07/20 06:53:52 AM	173						183	101
08/07/20 06:55:30 AM	174						244	120
08/07/20 06:58:52 AM	176						237	137
08/07/20 07:00:30 AM	177						220	90
08/07/20 07:02:13 AM	178						223	108
08/07/20 07:03:57 AM	179						187	108
08/07/20 07:05:35 AM	180						231	136
08/07/20 07:07:13 AM	181						177	106
08/07/20 07:08:51 AM	182						232	74
08/07/20 07:10:29 AM	183						239	97
08/07/20 07:12:13 AM	184						171	104
08/07/20 07:13:50 AM	185						216	102
08/07/20 07:15:34 AM	186						180	123
08/07/20 07:17:18 AM	187						187	130
08/07/20 07:18:56 AM	188						208	131
08/07/20 07:20:40 AM	189						229	110
08/07/20 07:22:17 AM	190						144	99
08/07/20 07:24:01 AM	191						217	94
08/07/20 07:25:45 AM	192						261	125
08/07/20 07:27:23 AM	193						225	122
08/07/20 07:29:07 AM	194						200	117
08/07/20 07:30:44 AM	195						162	107
08/07/20 07:32:28 AM	196						224	83
08/07/20 07:34:07 AM	197						250	95
08/07/20 07:35:51 AM	198						206	100
08/07/20 07:37:34 AM	199						117	83
08/07/20 07:39:18 AM	200						186	99
08/07/20 07:41:02 AM	201						239	129
08/07/20 07:42:45 AM	202						242	115
08/07/20 07:44:23 AM	203						194	119
08/07/20 07:46:07 AM	204						197	91
08/07/20 07:47:51 AM	205						209	112
08/07/20 07:49:28 AM	206						238	113
08/07/20 07:51:07 AM	207						202	106
08/07/20 07:52:51 AM	208						236	123
08/07/20 07:54:35 AM	209						139	102
08/07/20 07:56:19 AM	210						266	89
08/07/20 07:58:03 AM	211						124	120
08/07/20 07:59:47 AM	212						137	101
08/07/20 08:01:30 AM	213						111	116
08/07/20 08:03:08 AM	214						287	107
08/07/20 08:04:51 AM	215						252	109
08/07/20 08:06:29 AM	216						224	122
08/07/20 08:08:08 AM	217						180	103
08/07/20 08:09:52 AM	218						130	101
08/07/20 08:11:35 AM	219						267	112
08/07/20 08:13:19 AM	220						257	111
08/07/20 08:15:03 AM	221						232	129
08/07/20 08:16:41 AM	222						110	87
08/07/20 08:18:26 AM	223						202	105
08/07/20 08:20:09 AM	224						220	91
08/07/20 08:21:53 AM	225						183	105
08/07/20 08:23:37 AM	226						229	124
08/07/20 08:25:21 AM	227						218	128
08/07/20 08:27:04 AM	228						172	117
08/07/20 08:28:48 AM	229						226	123
08/07/20 08:30:31 AM	230						265	98
08/07/20 08:32:10 AM	231						235	115
08/07/20 08:33:48 AM	232						216	115
08/07/20 08:35:31 AM	233						223	120
08/07/20 08:37:15 AM	234						207	140
08/07/20 08:38:58 AM	235						217	87
08/07/20 08:40:42 AM	236						193	109
08/07/20 08:42:26 AM	237						140	106
08/07/20 08:44:10 AM	238						103	96
08/07/20 08:45:53 AM	239						244	131
08/07/20 08:47:37 AM	240						186	130
08/07/20 08:49:21 AM	241						151	110
08/07/20 08:51:04 AM	242						169	116
08/07/20 08:52:49 AM	243						174	96
08/07/20 08:54:33 AM	244						238	126
08/07/20 08:56:10 AM	245						219	116
08/07/20 08:57:48 AM	246						275	115
08/07/20 08:59:32 AM	247						165	110
08/07/20 09:01:15 AM	248						257	103
08/07/20 09:02:59 AM	249						248	117
08/07/20 09:04:42 AM	250						298	89
08/07/20 09:06:28 AM	251						186	103
08/07/20 09:08:14 AM	252						241	82
08/07/20 09:10:09 AM	253						166	107
08/07/20 09:11:53 AM	254						264	89
08/07/20 09:13:40 AM	255						186	119
08/07/20 09:15:18 AM	256						203	110
08/07/20 09:17:02 AM	257						97	85
08/07/20 09:18:46 AM	258						176	105
08/07/20 09:20:30 AM	259						117	92
08/07/20 09:22:14 AM	260						189	89
08/07/20 09:24:00 AM	261						69	56
08/07/20 09:25:44 AM	262						170	105
08/07/20 09:27:29 AM	263						265	89
08/07/20 09:29:14 AM	264						129	92
08/07/20 09:30:59 AM	265						159	89
08/07/20 09:32:45 AM	266						206	116
08/07/20 09:34:29 AM	267						180	89
08/07/20 09:36:13 AM	268						179	97
08/07/20 09:37:58 AM	269						239	111
08/07/20 09:39:36 AM	270						252	113
08/07/20 09:41:21 AM	271						201	129
08/07/20 09:42:59 AM	272						210	120
08/07/20 09:44:42 AM	273						213	107
08/07/20 09:46:26 AM	274						176	108
08/07/20 09:48:10 AM	275						274	73
08/07/20 09:49:48 AM	276						161	102
08/07/20 09:51:31 AM	277						120	160
08/07/20 09:53:15 AM	278						231	121
08/07/20 09:55:02 AM	279						159	103
08/07/20 09:56:39 AM	280						180	102
08/07/20 09:58:23 AM	281						233	112
08/07/20 10:00:06 AM	282						193	118
08/07/20 10:01:50 AM	283						204	128
08/07/20 10:03:35 AM	284						177	123
08/07/20 10:05:19 AM	285						142	124
08/07/20 10:07:05 AM	286						180	103
08/07/20 10:08:44 AM	287						220	83
08/07/20 10:10:30 AM	288						202	116
08/07/20 10:12:08 AM	289						87	51
08/07/20 10:13:52 AM	290						294	104
08/07/20 10:15:29 AM	291						181	100
08/07/20 10:17:14 AM	292						203	108
08/07/20 10:18:58 AM	293						218	114
08/07/20 10:20:42 AM	294						228	112
08/07/20 10:22:19 AM	295						250	104
08/07/20 10:24:03 AM	296						185	109
08/07/20 10:25:47 AM	297						216	88
08/07/20 10:27:31 AM	298						282	85
08/07/20 10:29:16 AM	299						166	105
08/07/20 10:31:00 AM	300						200	110
08/07/20 10:32:37 AM	301						171	112
08/07/20 10:34:21 AM	302						256	104
08/07/20 10:36:05 AM	303						203	99
08/07/20 10:37:49 AM	304						189	96
08/07/20 10:39:33 AM	305						263	103
08/07/20 10:41:16 AM	306						231	93
08/07/20 10:42:55 AM	307						177	87
08/07/20 10:44:33 AM	308						197	117
08/07/20 10:46:16 AM	309						185	122
08/07/20 10:47:54 AM	310						230	111
08/07/20 10:49:37 AM	311						152	104
08/07/20 10:51:15 AM	312						118	114
08/07/20 10:52:59 AM	313						121	89
08/07/20 10:54:42 AM	314						107	101
08/07/20 10:56:25 AM	315						201	115
08/07/20 10:58:12 AM	316						197	94
08/07/20 10:59:56 AM	317						120	98
08/07/20 11:01:39 AM	318						186	118
08/07/20 11:07:10 AM	320						162	117
08/07/20 11:08:54 AM	321						114	101
08/07/20 11:10:46 AM	322						145	105
08/07/20 11:12:32 AM	323						175	114
08/07/20 11:14:26 AM	324						284	92
08/07/20 11:16:10 AM	325						210	103
08/07/20 11:17:53 AM	326						250	99
08/07/20 11:19:37 AM	327						161	118
08/07/20 11:21:22 AM	328						88	109
08/07/20 11:23:06 AM	329						171	113
08/07/20 11:24:50 AM	330						141	94
08/07/20 11:26:43 AM	331						216	101
08/07/20 11:28:28 AM	332						247	125
08/07/20 11:30:13 AM	333						179	111
08/07/20 11:31:50 AM	334						201	110
08/07/20 11:33:29 AM	335						170	118
08/07/20 11:35:13 AM	336						238	112
08/07/20 11:36:56 AM	337						244	105
08/07/20 11:38:40 AM	338						186	130
08/07/20 11:40:23 AM	339						206	96
08/07/20 11:42:02 AM	340						156	109
08/07/20 11:43:47 AM	341						215	104
08/07/20 11:45:30 AM	342						205	87
08/07/20 11:47:16 AM	343						261	107
08/07/20 11:48:59 AM	344						200	105
08/07/20 11:50:45 AM	345						141	117
08/07/20 11:52:40 AM	346						251	87
08/07/20 11:54:23 AM	347						200	107
08/07/20 11:56:07 AM	348						183	108
08/07/20 11:57:51 AM	349						118	92
08/07/20 11:59:37 AM	350						131	106
08/07/20 12:01:21 PM	351						114	106
08/07/20 12:03:05 PM	352						184	110
08/07/20 12:04:43 PM	353						178	103
08/07/20 12:06:26 PM	354						152	90
08/07/20 12:08:10 PM	355						210	128
08/07/20 12:09:48 PM	356						163	112
08/07/20 12:11:27 PM	357						207	110
08/07/20 12:13:05 PM	358						186	95
08/07/20 12:14:44 PM	359						144	101
08/07/20 12:16:36 PM	360						134	110
08/07/20 12:18:15 PM	361						230	127
08/07/20 12:19:53 PM	362						204	138
08/07/20 12:21:31 PM	363						196	108
08/07/20 12:23:15 PM	364						139	106
08/07/20 12:24:52 PM	365						198	128
08/07/20 12:26:36 PM	366						227	105
08/07/20 12:28:13 PM	367						202	102
08/07/20 12:29:57 PM	368						213	104
08/07/20 12:31:35 PM	369						231	98
08/07/20 12:33:14 PM	370						196	88
08/07/20 12:34:51 PM	371						166	111
08/07/20 12:36:28 PM	372						229	105
08/07/20 12:38:11 PM	373						161	90
08/07/20 12:39:50 PM	374						235	106
08/07/20 12:41:29 PM	375						151	101
08/07/20 12:43:07 PM	376						256	109
08/07/20 12:44:46 PM	377						140	114
08/07/20 12:46:24 PM	378						200	116
08/07/20 12:48:03 PM	379						208	98
08/07/20 12:49:42 PM	380						232	90
08/07/20 12:51:25 PM	381						226	94
08/07/20 12:53:04 PM	382						219	109
08/07/20 12:54:41 PM	383						174	108
08/07/20 12:56:24 PM	384						212	107
08/07/20 12:58:08 PM	385						210	107
08/07/20 12:59:48 PM	386						220	112
08/07/20 01:01:32 PM	387						163	108
08/07/20 01:03:10 PM	388						128	105
08/07/20 01:04:48 PM	389						140	106
08/07/20 01:06:24 PM	390						199	134
08/07/20 01:08:08 PM	391						221	109
08/07/20 01:09:52 PM	392						156	102
08/07/20 01:11:30 PM	393						155	112
08/07/20 01:13:07 PM	394						218	112
08/07/20 01:14:51 PM	395						171	93
08/07/20 01:16:35 PM	396						164	110
08/07/20 01:18:12 PM	397						216	109
08/07/20 01:19:56 PM	398						184	121
08/07/20 01:21:40 PM	399						201	95
08/07/20 01:23:20 PM	400						126	112
08/07/20 01:25:03 PM	401						208	109
08/07/20 01:26:47 PM	402						165	130
08/07/20 01:28:31 PM	403						170	109
08/07/20 01:30:09 PM	404						234	119
08/07/20 01:31:53 PM	405						199	107
08/07/20 01:33:30 PM	406						203	98
08/07/20 01:35:07 PM	407						170	96
08/07/20 01:36:45 PM	408						226	101
08/07/20 01:38:28 PM	409						245	76
08/07/20 01:40:12 PM	410						212	110
08/07/20 01:41:56 PM	411						211	123
08/07/20 01:43:40 PM	412						244	122
08/07/20 01:45:18 PM	413						104	89
08/07/20 01:46:56 PM	414						223	121
08/07/20 01:48:40 PM	415						227	99
08/07/20 01:50:17 PM	416						193	113
08/07/20 01:51:55 PM	417						162	105
08/07/20 01:53:34 PM	418						151	110
08/07/20 01:55:16 PM	419						220	97
08/07/20 01:57:00 PM	420						167	104
08/07/20 01:58:43 PM	421						172	97
08/07/20 02:00:22 PM	422						189	106
08/07/20 02:02:06 PM	423						128	90
08/07/20 02:03:44 PM	424						122	81
08/07/20 02:05:28 PM	425						183	116
08/07/20 02:07:05 PM	426						193	117
08/07/20 02:08:51 PM	427						199	122
08/07/20 02:10:38 PM	428						119	92
08/07/20 02:12:16 PM	429						127	94
08/07/20 02:14:00 PM	430						107	90
08/07/20 02:15:37 PM	431						195	98
08/07/20 02:17:30 PM	432						219	124
08/07/20 02:19:13 PM	433						205	103
08/07/20 02:20:51 PM	434						204	74
08/07/20 02:22:29 PM	435						215	99
08/07/20 02:24:13 PM	436						216	120
08/07/20 02:25:56 PM	437						122	77
08/07/20 02:27:34 PM	438						174	104
08/07/20 02:29:18 PM	439						135	102
08/07/20 02:30:56 PM	440						217	91
08/07/20 02:32:34 PM	441						152	92
08/07/20 02:34:12 PM	442						92	94
08/07/20 02:35:55 PM	443						102	79
08/07/20 02:37:51 PM	444						92	82
08/07/20 02:39:37 PM	445						203	108
08/07/20 02:41:21 PM	446						110	84
08/07/20 02:43:04 PM	447						133	120
08/07/20 02:44:42 PM	448						193	111
08/07/20 02:46:19 PM	449						84	73
08/07/20 02:48:03 PM	450						197	108
08/07/20 02:49:46 PM	451						158	100
08/07/20 02:51:24 PM	452						103	86
08/07/20 02:53:03 PM	453						230	95
08/07/20 02:54:57 PM	454						225	109
08/07/20 02:56:35 PM	455						134	111
08/07/20 02:58:18 PM	456						132	88
08/07/20 02:59:57 PM	457						119	83
08/07/20 03:01:40 PM	458						121	108
08/07/20 03:03:18 PM	459						181	103
08/07/20 03:05:02 PM	460						251	108
08/07/20 03:06:45 PM	461						116	88
08/07/20 03:08:26 PM	462						113	95
08/07/20 03:10:04 PM	463						254	110
08/07/20 03:11:47 PM	464						161	95
08/07/20 03:13:25 PM	465						132	81
08/07/20 03:15:08 PM	466						146	88
08/07/20 03:16:52 PM	467						123	83
08/07/20 03:18:39 PM	468						130	106
08/07/20 03:20:17 PM	469						190	67
08/07/20 03:22:06 PM	470						134	92
08/07/20 03:23:43 PM	471						123	102
08/07/20 03:25:22 PM	472						98	92
08/07/20 03:27:05 PM	473						152	90
08/07/20 03:28:43 PM	474						219	96
08/07/20 03:30:27 PM	475						119	82
08/07/20 03:32:05 PM	476						156	115
08/07/20 03:33:44 PM	477						201	85
08/07/20 03:35:22 PM	478						161	112
08/07/20 03:37:05 PM	479						93	82
08/07/20 03:38:57 PM	480						157	110
08/07/20 03:40:34 PM	481						137	99
08/07/20 03:42:12 PM	482						132	94
08/07/20 03:43:49 PM	483						106	95
08/07/20 03:49:07 PM	485						131	101
08/07/20 03:50:51 PM	486						206	133
08/07/20 03:52:28 PM	487						192	114
08/07/20 03:54:12 PM	488						185	104
08/07/20 03:55:50 PM	489						124	92
08/07/20 03:57:42 PM	490						154	101
08/07/20 03:59:19 PM	491						184	112
08/07/20 04:00:59 PM	492						173	107
08/07/20 04:02:36 PM	493						210	107
08/07/20 04:04:20 PM	494						209	214
08/07/20 04:06:12 PM	495						178	109
08/07/20 04:07:55 PM	496						227	107
08/07/20 04:09:33 PM	497						104	68
08/07/20 04:11:35 PM	498						120	108
08/07/20 04:13:12 PM	499						103	74
08/07/20 04:14:56 PM	500						114	108
08/07/20 04:16:40 PM	501						201	120
08/07/20 04:18:17 PM	502						123	100
08/07/20 04:19:55 PM	503						95	82
08/07/20 04:21:33 PM	504						2520	39
08/07/20 04:23:11 PM	505						183	89
08/07/20 04:24:55 PM	506						123	89
08/07/20 04:26:39 PM	507						158	108
08/07/20 04:28:16 PM	508						191	118
08/07/20 04:30:00 PM	509						199	103
08/07/20 04:31:37 PM	510						214	111
08/07/20 04:33:21 PM	511						192	116
08/07/20 04:34:58 PM	512						130	95
08/07/20 04:36:37 PM	513						146	105
08/07/20 04:38:15 PM	514						152	103
08/07/20 04:39:59 PM	515						158	104
08/07/20 04:41:52 PM	516						161	93
08/07/20 04:43:31 PM	517						133	104
08/07/20 04:45:08 PM	518						158	95
08/07/20 04:46:52 PM	519						159	89
08/07/20 04:48:36 PM	520						173	104
08/07/20 04:50:13 PM	521						160	99
08/07/20 04:51:57 PM	522						122	79
08/07/20 04:53:43 PM	523						2606	52
08/07/20 04:55:27 PM	524						216	115
08/07/20 04:57:11 PM	525						223	89
08/07/20 04:58:48 PM	526						152	108
08/07/20 05:00:26 PM	527						157	99
08/07/20 05:02:10 PM	528						185	96
08/07/20 05:03:53 PM	529						209	111
08/07/20 05:05:31 PM	530						101	69
08/07/20 05:07:29 PM	531						138	97
08/07/20 05:09:12 PM	532						117	94
08/07/20 05:10:50 PM	533						131	93
08/07/20 05:12:28 PM	534						183	100
08/07/20 05:14:12 PM	535						136	109
08/07/20 05:15:55 PM	536						75	59
08/07/20 05:17:33 PM	537						140	99
08/07/20 05:19:17 PM	538						220	102
08/07/20 05:21:00 PM	539						141	93
08/07/20 05:22:38 PM	540						132	94
08/07/20 05:24:16 PM	541						243	107
08/07/20 05:26:00 PM	542						186	100
08/07/20 05:27:43 PM	543						196	102
08/07/20 05:29:21 PM	544						116	84
08/07/20 05:31:05 PM	545						199	99
08/07/20 05:32:42 PM	546						91	77
08/07/20 05:34:21 PM	547						157	81
08/07/20 05:35:58 PM	548						114	78
08/07/20 05:37:44 PM	549						128	100
08/07/20 05:39:22 PM	550						256	84
08/07/20 05:41:00 PM	551						2283	35
08/07/20 05:42:37 PM	552						189	109
08/07/20 05:44:20 PM	553						74	60
08/07/20 05:45:58 PM	554						192	81
08/07/20 05:47:37 PM	555						245	135
08/07/20 05:49:15 PM	556						185	105
08/07/20 05:50:58 PM	557						184	101
08/07/20 05:52:36 PM	558						163	104
08/07/20 05:54:20 PM	559						177	119
08/07/20 05:55:58 PM	560						224	106
08/07/20 05:57:36 PM	561						186	105
08/07/20 05:59:14 PM	562						200	101
08/07/20 06:00:58 PM	563						214	108
08/07/20 06:02:41 PM	564						207	115
08/07/20 06:04:28 PM	565						204	128
08/07/20 06:06:11 PM	566						69	54
08/07/20 06:07:49 PM	567						145	103
08/07/20 06:09:32 PM	568						108	73
08/07/20 06:11:11 PM	569						157	92
08/07/20 06:12:55 PM	570						198	104
08/07/20 06:14:38 PM	571						155	89
08/07/20 06:16:17 PM	572						188	100
08/07/20 06:18:16 PM	573						136	90
08/07/20 06:19:56 PM	574						106	68
08/07/20 06:21:39 PM	575						131	103
08/07/20 06:23:17 PM	576						171	88
08/07/20 06:24:56 PM	577						184	87
08/07/20 06:26:33 PM	578						151	88
08/07/20 06:28:17 PM	579						125	83
08/07/20 06:29:55 PM	580						117	78
08/07/20 06:31:32 PM	581						123	65
08/07/20 06:33:15 PM	582						156	97
08/07/20 06:34:54 PM	583						159	96
08/07/20 06:36:33 PM	584						206	88
08/07/20 06:38:16 PM	585						212	101
08/07/20 06:39:55 PM	586						181	106
08/07/20 06:41:39 PM	587						202	107
08/07/20 06:43:23 PM	588						93	77
08/07/20 06:45:01 PM	589						163	108
08/07/20 06:46:40 PM	590						129	92
08/07/20 06:48:23 PM	591						135	83
08/07/20 06:50:07 PM	592						177	90
08/07/20 06:51:51 PM	593						178	108
08/07/20 06:53:34 PM	594						200	109
08/07/20 06:55:12 PM	595						126	93
08/07/20 06:56:56 PM	596						139	94
08/07/20 06:58:45 PM	597						169	114
08/07/20 07:00:22 PM	598						159	102
08/07/20 07:01:59 PM	599						152	96
08/07/20 07:03:43 PM	600						147	98
08/07/20 07:05:27 PM	601						183	90
08/07/20 07:07:11 PM	602						216	94
08/07/20 07:08:54 PM	603						130	75
08/07/20 07:10:38 PM	604						106	73
08/07/20 07:12:24 PM	605						162	109
08/07/20 07:14:08 PM	606						142	84
08/07/20 07:15:52 PM	607						221	88
08/07/20 07:17:31 PM	608						2603	37
08/07/20 07:19:14 PM	609						180	104
08/07/20 07:20:58 PM	610						198	108
08/07/20 07:22:35 PM	611						136	112
08/07/20 07:24:19 PM	612						151	102
08/07/20 07:25:58 PM	613						181	133
08/07/20 07:27:41 PM	614						142	121
08/07/20 07:29:31 PM	615						187	118
08/07/20 07:31:15 PM	616						160	119
08/07/20 07:32:58 PM	617						178	88
08/07/20 07:34:42 PM	618						225	85
08/07/20 07:36:20 PM	619						176	96
08/07/20 07:37:58 PM	620						198	115
08/07/20 07:39:35 PM	621						162	108
08/07/20 07:41:19 PM	622						103	74
08/07/20 07:43:03 PM	623						185	103
08/07/20 07:44:41 PM	624						206	110
08/07/20 07:46:25 PM	625						206	123
08/07/20 07:52:42 PM	627						149	80
08/07/20 07:54:26 PM	628						104	76
08/07/20 07:59:56 PM	630						149	109
08/07/20 08:01:39 PM	631						171	100
08/07/20 08:03:17 PM	632						182	102
08/07/20 08:05:15 PM	633						65	50
08/07/20 08:06:53 PM	634						244	93
08/07/20 08:08:37 PM	635						118	74
08/07/20 08:10:20 PM	636						108	79
08/07/20 08:12:10 PM	637						101	94
08/07/20 08:13:47 PM	638						166	93
08/07/20 08:15:31 PM	639						94	89
08/07/20 08:17:08 PM	640						115	80
08/07/20 08:18:52 PM	641						186	107
08/07/20 08:20:43 PM	642						138	97
08/07/20 08:22:20 PM	643						187	99
08/07/20 08:24:04 PM	644						210	119
08/07/20 08:25:42 PM	645						148	92
08/07/20 08:27:26 PM	646						2329	37
08/07/20 08:29:09 PM	647						111	87
08/07/20 08:30:53 PM	648						106	82
08/07/20 08:32:37 PM	649						2557	34
08/07/20 08:34:22 PM	650						195	121
08/07/20 08:36:05 PM	651						179	100
08/07/20 08:38:04 PM	652						165	107
08/07/20 08:39:47 PM	653						111	91
08/07/20 08:41:30 PM	654						188	114
08/07/20 08:43:14 PM	655						163	100
08/07/20 08:44:57 PM	656						104	76
08/07/20 08:46:41 PM	657						225	90
08/07/20 08:48:25 PM	658						167	105
08/07/20 08:50:08 PM	659						128	93
08/07/20 08:51:52 PM	660						159	105
08/07/20 08:53:45 PM	661						96	56
08/07/20 08:55:29 PM	662						131	64
08/07/20 08:57:08 PM	663						182	107
08/07/20 08:58:51 PM	664						180	124
08/07/20 09:00:35 PM	665						135	113
08/07/20 09:02:14 PM	666						111	93
08/07/20 09:03:57 PM	667						157	117
08/07/20 09:05:35 PM	668						2528	39
08/07/20 09:07:19 PM	669						145	97
08/07/20 09:09:02 PM	670						87	68
08/07/20 09:10:46 PM	671						151	72
08/07/20 09:12:29 PM	672						115	78
08/07/20 09:14:14 PM	673						213	123
08/07/20 09:15:58 PM	674						121	97
08/07/20 09:17:42 PM	675						138	90
08/07/20 09:24:17 PM	677						157	95
08/07/20 09:26:01 PM	678						75	50
08/07/20 09:27:44 PM	679						199	114
08/07/20 09:29:29 PM	680						142	102
08/07/20 09:31:13 PM	681						114	90
08/07/20 09:32:57 PM	682						166	88
08/07/20 09:34:42 PM	683						162	123
08/07/20 09:36:20 PM	684						198	109
08/07/20 09:38:04 PM	685						109	79
08/07/20 09:39:56 PM	686						156	94
08/07/20 09:41:40 PM	687						81	93
08/07/20 09:43:24 PM	688						136	80
08/07/20 09:45:08 PM	689						63	42
08/07/20 09:46:51 PM	690						141	97
08/07/20 09:48:35 PM	691						204	73
08/07/20 09:50:18 PM	692						175	99
08/07/20 09:52:01 PM	693						2350	53
08/07/20 09:53:45 PM	694						231	86
08/07/20 09:55:24 PM	695						155	101
08/07/20 09:57:09 PM	696						139	97
08/07/20 09:58:54 PM	697						108	91
08/07/20 10:00:38 PM	698						161	95
08/07/20 10:02:22 PM	699						206	116
08/07/20 10:04:06 PM	700						148	107
08/07/20 10:05:51 PM	701						224	103
08/07/20 10:07:38 PM	702						142	88
08/07/20 10:09:23 PM	703						117	75
08/07/20 10:11:07 PM	704						190	97
08/07/20 10:12:45 PM	705						108	82
08/07/20 10:14:28 PM	706						137	92
08/07/20 10:16:14 PM	707						208	77
08/07/20 10:17:57 PM	708						156	114
08/07/20 10:19:47 PM	709						150	105
08/07/20 10:21:31 PM	710						157	103
08/07/20 10:23:15 PM	711						135	71
08/07/20 10:24:59 PM	712						131	109
08/07/20 10:26:51 PM	713						170	106
08/07/20 10:28:35 PM	714						193	85
08/07/20 10:30:21 PM	715						178	77
08/07/20 10:32:05 PM	716						151	119
08/07/20 10:38:37 PM	718						174	117
08/07/20 10:40:25 PM	719						178	101
08/07/20 10:42:09 PM	720						142	93
08/07/20 10:44:05 PM	721						2376	33
08/07/20 10:45:48 PM	722						186	100
08/07/20 10:47:35 PM	723						104	85
08/07/20 10:49:20 PM	724						99	72
08/07/20 10:51:04 PM	725						170	92
08/07/20 10:52:56 PM	726						223	102
08/07/20 10:54:40 PM	727						2570	34
08/07/20 10:56:26 PM	728						87	69
08/07/20 10:58:19 PM	729						120	79
08/07/20 11:04:43 PM	731						166	110
08/07/20 11:06:28 PM	732						173	103
08/07/20 11:08:13 PM	733						121	82
08/07/20 11:09:58 PM	734						130	82
08/07/20 11:16:22 PM	736						141	86
08/07/20 11:18:06 PM	737						120	86
08/07/20 11:19:49 PM	738						148	91
08/07/20 11:21:33 PM	739						136	93
08/07/20 11:23:22 PM	740						233	94
08/07/20 11:25:07 PM	741						149	93
08/07/20 11:27:00 PM	742						174	99
08/07/20 11:28:51 PM	743						127	72
08/07/20 11:31:02 PM	744						2365	64
08/07/20 11:32:46 PM	745						142	116
08/07/20 11:34:30 PM	746						225	97
08/07/20 11:36:14 PM	747						117	82
08/07/20 11:38:00 PM	748						167	94
08/07/20 11:39:38 PM	749						160	102
08/07/20 11:41:24 PM	750						165	100
08/07/20 11:43:28 PM	751						102	76
08/07/20 11:45:12 PM	752						211	81
08/07/20 11:46:56 PM	753						185	104
08/07/20 11:48:40 PM	754						163	99
08/07/20 11:50:25 PM	755						198	109
08/07/20 11:52:09 PM	756						164	95
08/07/20 11:54:00 PM	757						157	92
08/07/20 11:55:44 PM	758						128	84
08/07/20 11:57:28 PM	759						152	110
08/07/20 11:59:12 PM	760						123	184
09/07/20 12:00:56 AM	761						103	70
09/07/20 12:02:39 AM	762						219	92
09/07/20 12:04:23 AM	763						216	98
09/07/20 12:10:59 AM	765						125	101
09/07/20 12:13:12 AM	766						144	92
09/07/20 12:14:50 AM	767						185	87
09/07/20 12:16:33 AM	768						139	89
09/07/20 12:18:19 AM	769						173	89
09/07/20 12:20:02 AM	770						182	121
09/07/20 12:21:46 AM	771						212	94
09/07/20 12:23:40 AM	772						184	90
09/07/20 12:25:23 AM	773						173	99
09/07/20 12:27:03 AM	774						132	67
09/07/20 12:28:47 AM	775						174	97
09/07/20 12:35:10 AM	777						111	79
09/07/20 12:36:56 AM	778						150	85
09/07/20 12:38:39 AM	779						193	113
09/07/20 12:40:23 AM	780						98	65
09/07/20 12:42:01 AM	781						153	97
09/07/20 12:43:44 AM	782						172	110
09/07/20 12:45:47 AM	783						138	121
09/07/20 12:52:11 AM	785						159	119
09/07/20 12:53:48 AM	786						202	96
09/07/20 12:55:33 AM	787						153	76
09/07/20 12:57:32 AM	788						149	84
09/07/20 12:59:16 AM	789						150	82
09/07/20 01:00:59 AM	790						182	106
09/07/20 01:02:43 AM	791						149	81
09/07/20 01:04:21 AM	792						202	107
09/07/20 01:05:59 AM	793						113	34
09/07/20 01:12:24 AM	795						136	100
09/07/20 01:18:45 AM	797						159	104
09/07/20 01:20:31 AM	798						146	85
09/07/20 01:22:08 AM	799						185	100
09/07/20 01:23:52 AM	800						153	98
09/07/20 01:25:30 AM	801						210	101
09/07/20 01:27:14 AM	802						122	86
09/07/20 01:28:23 AM	803						161	103
09/07/20 01:30:02 AM	804						180	104
09/07/20 01:31:46 AM	805						138	95
09/07/20 01:33:30 AM	806						184	94
09/07/20 01:35:08 AM	807						128	92
09/07/20 01:36:59 AM	808						99	66
09/07/20 01:38:37 AM	809						196	86
09/07/20 01:40:21 AM	810						105	76
09/07/20 01:42:05 AM	811						162	89
09/07/20 01:43:52 AM	812						210	91
09/07/20 01:45:36 AM	813						130	94
09/07/20 01:47:20 AM	814						195	76
09/07/20 01:48:59 AM	815						122	90
09/07/20 01:50:37 AM	816						119	82
09/07/20 01:52:21 AM	817						145	95
09/07/20 01:54:13 AM	818						158	96
09/07/20 01:55:53 AM	819						232	79
09/07/20 01:57:32 AM	820						164	74
09/07/20 01:59:16 AM	821						146	86
09/07/20 02:01:00 AM	822						136	85
09/07/20 02:02:45 AM	823						113	95
09/07/20 02:04:43 AM	824						134	112
09/07/20 02:06:20 AM	825						145	100
09/07/20 02:08:20 AM	826						200	104
09/07/20 02:09:58 AM	827						214	83
09/07/20 02:11:49 AM	828						158	95
09/07/20 02:13:33 AM	829						130	88
09/07/20 02:15:10 AM	830						180	106
09/07/20 02:17:03 AM	831						187	86
09/07/20 02:18:40 AM	832						69	104
09/07/20 02:20:24 AM	833						151	88
09/07/20 02:22:03 AM	834						202	132
09/07/20 02:23:41 AM	835						181	106
09/07/20 02:25:20 AM	836						150	96
09/07/20 02:26:58 AM	837						150	102
09/07/20 02:28:42 AM	838						125	76
09/07/20 02:30:25 AM	839						141	86
09/07/20 02:32:09 AM	840						177	95
09/07/20 02:33:46 AM	841						141	91
09/07/20 02:35:25 AM	842						157	92
09/07/20 02:37:04 AM	843						186	84
09/07/20 02:38:42 AM	844						186	82
09/07/20 02:44:14 AM	846						174	94
09/07/20 02:46:02 AM	847						72	51
09/07/20 02:47:39 AM	848						170	112
09/07/20 02:49:23 AM	849						167	78
09/07/20 02:51:07 AM	850						131	95
09/07/20 02:52:45 AM	851						170	90
09/07/20 02:54:23 AM	852						88	62
09/07/20 02:56:07 AM	853						117	79
09/07/20 02:57:52 AM	854						182	76
09/07/20 02:59:35 AM	855						186	80
09/07/20 03:01:19 AM	856						204	96
09/07/20 03:03:03 AM	857						147	80
09/07/20 03:04:55 AM	858						120	81
09/07/20 03:06:38 AM	859						160	85
09/07/20 03:08:16 AM	860						137	89
09/07/20 03:10:00 AM	861						181	111
09/07/20 03:11:43 AM	862						197	80
09/07/20 03:13:21 AM	863						199	93
09/07/20 03:15:00 AM	864						164	105
09/07/20 03:16:38 AM	865						201	105
09/07/20 03:18:35 AM	866						133	83
09/07/20 03:20:20 AM	867						181	97
09/07/20 03:22:11 AM	868						140	89
09/07/20 03:23:49 AM	869						193	88
09/07/20 03:25:28 AM	870						129	96
09/07/20 03:27:11 AM	871						149	97
09/07/20 03:29:13 AM	872						112	74
09/07/20 03:30:50 AM	873						128	86
09/07/20 03:32:28 AM	874						161	110
09/07/20 03:34:11 AM	875						140	92
09/07/20 03:35:55 AM	876						198	78
09/07/20 03:37:39 AM	877						157	100
09/07/20 03:39:17 AM	878						184	85
09/07/20 03:41:03 AM	879						179	77
09/07/20 03:42:50 AM	880						201	99
09/07/20 03:44:34 AM	881						115	84
09/07/20 03:46:27 AM	882						192	108
09/07/20 03:48:18 AM	883						187	100
09/07/20 03:49:58 AM	884						127	81
09/07/20 03:51:42 AM	885						124	106
09/07/20 03:53:20 AM	886						118	92
09/07/20 03:55:04 AM	887						170	95
09/07/20 03:56:49 AM	888						163	102
09/07/20 03:58:28 AM	889						74	56
09/07/20 04:00:06 AM	890						211	90
09/07/20 04:02:04 AM	891						181	100
09/07/20 04:03:42 AM	892						137	77
09/07/20 04:05:26 AM	893						123	87
09/07/20 04:07:04 AM	894						122	86
09/07/20 04:08:42 AM	895						159	87
09/07/20 04:10:27 AM	896						133	94
09/07/20 04:12:11 AM	897						152	91
09/07/20 04:13:48 AM	898						188	95
09/07/20 04:15:32 AM	899						97	81
09/07/20 04:17:16 AM	900						131	76
09/07/20 04:18:54 AM	901						133	96
09/07/20 04:20:33 AM	902						159	108
09/07/20 04:22:17 AM	903						103	65
09/07/20 04:23:55 AM	904						126	68
09/07/20 04:25:33 AM	905						170	106
09/07/20 04:27:17 AM	906						145	107
09/07/20 04:28:56 AM	907						160	92
09/07/20 04:30:49 AM	908						121	82
09/07/20 04:32:44 AM	909						149	75
09/07/20 04:34:27 AM	910						170	102
09/07/20 04:36:11 AM	911						150	90
09/07/20 04:37:55 AM	912						145	99
09/07/20 04:39:53 AM	913						158	88
09/07/20 04:41:31 AM	914						156	86
09/07/20 04:43:15 AM	915						101	70
09/07/20 04:44:54 AM	916						152	95
09/07/20 04:46:46 AM	917						119	86
09/07/20 04:48:23 AM	918						126	77
09/07/20 04:50:20 AM	919						190	74
09/07/20 04:51:57 AM	920						165	76
09/07/20 04:53:56 AM	921						125	67
09/07/20 04:55:34 AM	922						166	107
09/07/20 04:57:12 AM	923						94	80
09/07/20 04:58:56 AM	924						160	81
09/07/20 05:00:39 AM	925						180	99
09/07/20 05:02:18 AM	926						159	103
09/07/20 05:03:57 AM	927						147	82
09/07/20 05:05:55 AM	928						146	81
09/07/20 05:07:33 AM	929						117	89
09/07/20 05:09:17 AM	930						151	93
09/07/20 05:10:55 AM	931						149	103
09/07/20 05:12:39 AM	932						214	84
09/07/20 05:14:18 AM	933						146	83
09/07/20 05:15:56 AM	934						152	93
09/07/20 05:17:33 AM	935						161	86
09/07/20 05:19:17 AM	936						188	88
09/07/20 05:20:56 AM	937						162	94
09/07/20 05:22:40 AM	938						148	83
09/07/20 05:24:19 AM	939						141	90
09/07/20 05:26:17 AM	940						179	101
09/07/20 05:27:54 AM	941						189	86
09/07/20 05:29:32 AM	942						159	87
09/07/20 05:31:10 AM	943						166	94
09/07/20 05:32:49 AM	944						132	93
09/07/20 05:34:33 AM	945						128	71
09/07/20 05:36:12 AM	946						79	70
09/07/20 05:37:56 AM	947						180	92
09/07/20 05:39:40 AM	948						194	82
09/07/20 05:41:24 AM	949						109	64
09/07/20 05:44:45 AM	951						124	85
09/07/20 05:46:28 AM	952						154	89
09/07/20 05:48:12 AM	953						177	79
09/07/20 05:49:51 AM	954						164	104
09/07/20 05:51:35 AM	955						2499	108
09/07/20 05:53:14 AM	956						117	61
09/07/20 05:54:52 AM	957						133	89
09/07/20 05:56:36 AM	958						134	85
09/07/20 05:58:15 AM	959						167	94
09/07/20 05:59:53 AM	960						161	101
09/07/20 06:01:32 AM	961						121	95
09/07/20 06:03:10 AM	962						152	113
09/07/20 06:04:54 AM	963						182	89
09/07/20 06:06:33 AM	964						105	70
09/07/20 06:08:10 AM	965						145	93
09/07/20 06:09:54 AM	966						168	76
09/07/20 06:11:33 AM	967						187	77
09/07/20 06:13:17 AM	968						188	90
09/07/20 06:14:56 AM	969						62	56
09/07/20 06:16:40 AM	970						162	99
09/07/20 06:18:24 AM	971						172	91
09/07/20 06:20:03 AM	972						194	83
09/07/20 06:21:40 AM	973						2472	51
09/07/20 06:23:18 AM	974						2486	59
09/07/20 06:24:57 AM	975						122	79
09/07/20 06:26:42 AM	976						150	86
09/07/20 06:28:26 AM	977						134	88
09/07/20 06:30:05 AM	978						159	91
09/07/20 06:31:42 AM	979						157	84
09/07/20 06:33:21 AM	980						155	86
09/07/20 06:34:59 AM	981						197	94
09/07/20 06:36:43 AM	982						142	89
09/07/20 06:38:27 AM	983						183	93
09/07/20 06:40:10 AM	984						116	78
09/07/20 06:41:54 AM	985						120	87
09/07/20 06:43:38 AM	986						120	70
09/07/20 06:45:16 AM	987						144	88
09/07/20 06:47:00 AM	988						126	87
09/07/20 06:48:44 AM	989						144	94
09/07/20 06:50:22 AM	990						147	93
09/07/20 06:52:06 AM	991						155	88
09/07/20 06:53:50 AM	992						137	98
09/07/20 06:55:31 AM	993						87	75
09/07/20 06:57:09 AM	994						150	92
09/07/20 06:58:53 AM	995						145	86
09/07/20 07:00:32 AM	996						167	104
09/07/20 07:02:10 AM	997						133	94
09/07/20 07:03:54 AM	998						165	95
09/07/20 07:05:32 AM	999						141	93
09/07/20 07:07:16 AM	1000						183	91
09/07/20 07:08:55 AM	1001						149	114
09/07/20 07:10:33 AM	1002						85	63
09/07/20 07:12:17 AM	1003						134	87
09/07/20 07:13:56 AM	1004						112	79
09/07/20 07:15:40 AM	1005						185	78
09/07/20 07:17:17 AM	1006						126	90
09/07/20 07:19:01 AM	1007						153	96
09/07/20 07:20:45 AM	1008						173	87
09/07/20 07:22:29 AM	1009						176	97
09/07/20 07:24:07 AM	1010						107	72
09/07/20 07:25:51 AM	1011						129	86
09/07/20 07:27:35 AM	1012						132	65
09/07/20 07:29:19 AM	1013						105	56
09/07/20 07:31:03 AM	1014						187	108
09/07/20 07:32:41 AM	1015						200	86
09/07/20 07:34:19 AM	1016						207	73
09/07/20 07:36:03 AM	1017						86	52
09/07/20 07:37:47 AM	1018						171	95
09/07/20 07:39:25 AM	1019						113	85
09/07/20 07:41:09 AM	1020						195	94
09/07/20 07:42:53 AM	1021						162	87
09/07/20 07:44:31 AM	1022						173	101
09/07/20 07:46:15 AM	1023						148	87
09/07/20 07:47:53 AM	1024						111	80
09/07/20 07:49:38 AM	1025						2440	133
09/07/20 07:51:23 AM	1026						182	72
09/07/20 07:53:07 AM	1027						228	83
09/07/20 07:54:44 AM	1028						89	75
09/07/20 07:56:29 AM	1029						181	109
09/07/20 07:58:06 AM	1030						161	97
09/07/20 07:59:45 AM	1031						136	71
09/07/20 08:01:29 AM	1032						111	82
09/07/20 08:03:13 AM	1033						100	73
09/07/20 08:04:51 AM	1034						143	85
09/07/20 08:06:35 AM	1035						151	90
09/07/20 08:08:13 AM	1036						139	77
09/07/20 08:09:58 AM	1037						121	77
09/07/20 08:11:35 AM	1038						169	104
09/07/20 08:13:12 AM	1039						127	95
09/07/20 08:14:50 AM	1040						127	83
09/07/20 08:16:34 AM	1041						119	95
09/07/20 08:18:13 AM	1042						123	83
09/07/20 08:19:51 AM	1043						194	78
09/07/20 08:21:35 AM	1044						138	96
09/07/20 08:23:13 AM	1045						190	73
09/07/20 08:24:56 AM	1046						128	83
09/07/20 08:26:34 AM	1047						134	90
09/07/20 08:28:13 AM	1048						119	89
09/07/20 08:29:51 AM	1049						145	104
09/07/20 08:31:28 AM	1050						116	79
09/07/20 08:33:07 AM	1051						155	96
09/07/20 08:34:51 AM	1052						137	89
09/07/20 08:36:30 AM	1053						163	111
09/07/20 08:38:08 AM	1054						156	84
09/07/20 08:39:51 AM	1055						132	94
09/07/20 08:41:30 AM	1056						2609	30
09/07/20 08:43:14 AM	1057						133	82
09/07/20 08:44:58 AM	1058						179	91
09/07/20 08:46:36 AM	1059						109	65
09/07/20 08:48:20 AM	1060						193	105
09/07/20 08:49:57 AM	1061						210	90
09/07/20 08:51:41 AM	1062						163	78
09/07/20 08:53:20 AM	1063						97	79
09/07/20 08:54:57 AM	1064						125	84
09/07/20 08:56:41 AM	1065						163	72
09/07/20 09:02:39 AM	1067						152	89
09/07/20 09:04:17 AM	1068						124	83
09/07/20 09:05:55 AM	1069						177	98
09/07/20 09:07:39 AM	1070						109	76
09/07/20 09:09:23 AM	1071						147	77
09/07/20 09:11:00 AM	1072						134	97
09/07/20 09:12:38 AM	1073						179	102
09/07/20 09:14:17 AM	1074						174	83
09/07/20 09:20:09 AM	1076						104	78
09/07/20 09:21:46 AM	1077						66	42
09/07/20 09:23:24 AM	1078						161	84
09/07/20 09:25:08 AM	1079						131	77
09/07/20 09:26:46 AM	1080						162	91
09/07/20 09:28:24 AM	1081						168	107
09/07/20 09:30:08 AM	1082						215	75
09/07/20 09:31:46 AM	1083						113	74
09/07/20 09:33:35 AM	1084						152	86
09/07/20 09:35:18 AM	1085						127	92
09/07/20 09:37:02 AM	1086						150	81
09/07/20 09:38:40 AM	1087						225	87
09/07/20 09:40:18 AM	1088						144	98
09/07/20 09:42:01 AM	1089						169	89
09/07/20 09:43:45 AM	1090						167	65
09/07/20 09:49:43 AM	1092						154	79
09/07/20 09:51:27 AM	1093						187	89
09/07/20 09:53:05 AM	1094						120	87
09/07/20 09:54:43 AM	1095						164	94
09/07/20 09:56:27 AM	1096						193	82
09/07/20 09:58:11 AM	1097						157	86
09/07/20 09:59:54 AM	1098						212	79
09/07/20 10:01:32 AM	1099						208	93
09/07/20 10:03:16 AM	1100						106	76
09/07/20 10:05:00 AM	1101						146	89
09/07/20 10:06:38 AM	1102						117	87
09/07/20 10:08:22 AM	1103						135	92
09/07/20 10:10:06 AM	1104						183	72
09/07/20 10:11:44 AM	1105						145	91
09/07/20 10:13:28 AM	1106						129	84
09/07/20 10:15:12 AM	1107						174	87
09/07/20 10:16:50 AM	1108						111	75
09/07/20 10:18:28 AM	1109						126	95
09/07/20 10:20:06 AM	1110						174	72
09/07/20 10:21:43 AM	1111						211	66
09/07/20 10:23:28 AM	1112						143	74
09/07/20 10:25:12 AM	1113						160	88
09/07/20 10:26:51 AM	1114						81	65
09/07/20 10:28:29 AM	1115						157	84
09/07/20 10:30:08 AM	1116						157	92
09/07/20 10:31:46 AM	1117						184	86
09/07/20 10:33:30 AM	1118						150	93
09/07/20 10:35:14 AM	1119						108	85
09/07/20 10:36:52 AM	1120						159	80
09/07/20 10:42:56 AM	1122						132	94
09/07/20 10:44:39 AM	1123						135	72
09/07/20 10:46:23 AM	1124						130	88
09/07/20 10:48:07 AM	1125						201	70
09/07/20 10:49:45 AM	1126						97	71
09/07/20 10:51:29 AM	1127						215	76
09/07/20 10:53:13 AM	1128						183	87
09/07/20 10:54:51 AM	1129						110	78
09/07/20 10:56:35 AM	1130						72	44
09/07/20 10:58:12 AM	1131						181	96
09/07/20 10:59:56 AM	1132						116	78
09/07/20 11:01:40 AM	1133						161	93
09/07/20 11:03:18 AM	1134						191	80
09/07/20 11:04:55 AM	1135						139	100
09/07/20 11:06:39 AM	1136						133	87
09/07/20 11:08:23 AM	1137						120	86
09/07/20 11:10:06 AM	1138						156	84
09/07/20 11:11:50 AM	1139						139	84
09/07/20 11:13:34 AM	1140						118	82
09/07/20 11:15:19 AM	1141						155	90
09/07/20 11:16:57 AM	1142						149	85
09/07/20 11:18:36 AM	1143						164	88
09/07/20 11:20:20 AM	1144						185	65
09/07/20 11:22:03 AM	1145						149	91
09/07/20 11:23:47 AM	1146						213	87
09/07/20 11:25:26 AM	1147						160	89
09/07/20 11:27:09 AM	1148						191	76
09/07/20 11:28:47 AM	1149						201	135
09/07/20 11:30:25 AM	1150						2415	40
09/07/20 11:36:29 AM	1152						120	84
09/07/20 11:38:12 AM	1153						148	88
09/07/20 11:39:51 AM	1154						111	87
09/07/20 11:41:35 AM	1155						150	89
09/07/20 11:43:13 AM	1156						121	67
09/07/20 11:44:57 AM	1157						159	84
09/07/20 11:46:41 AM	1158						109	71
09/07/20 11:52:39 AM	1160						132	77
09/07/20 11:54:23 AM	1161						130	62
09/07/20 11:56:01 AM	1162						201	49
09/07/20 11:57:45 AM	1163						136	95
09/07/20 11:59:28 AM	1164						131	66
09/07/20 12:01:06 PM	1165						126	90
09/07/20 12:02:45 PM	1166						114	82
09/07/20 12:04:22 PM	1167						176	78
09/07/20 12:06:00 PM	1168						163	84
09/07/20 12:12:03 PM	1170						158	88
09/07/20 12:13:47 PM	1171						126	81
09/07/20 12:15:24 PM	1172						128	76
09/07/20 12:17:08 PM	1173						144	88
09/07/20 12:18:45 PM	1174						114	67
09/07/20 12:20:23 PM	1175						144	83
09/07/20 12:22:06 PM	1176						171	83
09/07/20 12:23:50 PM	1177						154	106
09/07/20 12:25:28 PM	1178						177	76
09/07/20 12:27:11 PM	1179						137	76
09/07/20 12:28:49 PM	1180						99	72
09/07/20 12:30:27 PM	1181						95	58
09/07/20 12:32:05 PM	1182						125	88
09/07/20 12:33:44 PM	1183						165	95
09/07/20 12:35:22 PM	1184						179	91
09/07/20 12:37:05 PM	1185						83	53
09/07/20 12:38:43 PM	1186						178	84
09/07/20 12:40:27 PM	1187						177	101
09/07/20 12:42:04 PM	1188						170	85
09/07/20 12:43:49 PM	1189						148	96
09/07/20 12:45:27 PM	1190						121	74
09/07/20 12:47:10 PM	1191						195	82
09/07/20 12:48:54 PM	1192						138	93
09/07/20 12:50:32 PM	1193						95	69
09/07/20 12:52:15 PM	1194						142	108
09/07/20 12:53:59 PM	1195						124	80
09/07/20 12:55:42 PM	1196						97	70
09/07/20 12:57:26 PM	1197						141	75
09/07/20 12:59:04 PM	1198						115	81
09/07/20 01:00:42 PM	1199						130	73
09/07/20 01:02:20 PM	1200						144	84
09/07/20 01:03:58 PM	1201						163	88
09/07/20 01:05:42 PM	1202						149	83
09/07/20 01:07:20 PM	1203						167	92
09/07/20 01:08:58 PM	1204						101	64
09/07/20 01:10:42 PM	1205						105	61
09/07/20 01:12:19 PM	1206						87	54
09/07/20 01:14:03 PM	1207						101	74
09/07/20 01:15:42 PM	1208						192	85
09/07/20 01:17:19 PM	1209						89	77
09/07/20 01:18:56 PM	1210						169	86
09/07/20 01:20:40 PM	1211						94	76
09/07/20 01:22:18 PM	1212						153	73
09/07/20 01:28:10 PM	1214						173	78
09/07/20 01:29:46 PM	1215						124	70
09/07/20 01:31:25 PM	1216						184	94
09/07/20 01:33:03 PM	1217						165	57
09/07/20 01:34:47 PM	1218						122	79
09/07/20 01:36:31 PM	1219						135	96
09/07/20 01:38:08 PM	1220						171	89
09/07/20 01:39:52 PM	1221						174	88
09/07/20 01:41:36 PM	1222						107	74
09/07/20 01:43:19 PM	1223						153	93
09/07/20 01:44:58 PM	1224						98	67
09/07/20 01:46:36 PM	1225						113	94
09/07/20 01:48:19 PM	1226						223	57
09/07/20 01:49:57 PM	1227						182	80
09/07/20 01:51:41 PM	1228						108	79
09/07/20 01:53:25 PM	1229						99	64
09/07/20 01:55:02 PM	1230						182	85
09/07/20 01:56:41 PM	1231						148	76
09/07/20 01:58:19 PM	1232						113	81
09/07/20 02:00:03 PM	1233						103	70
09/07/20 02:01:40 PM	1234						85	60
09/07/20 02:03:19 PM	1235						131	65
09/07/20 02:04:57 PM	1236						151	96
09/07/20 02:06:41 PM	1237						146	82
09/07/20 02:08:24 PM	1238						105	77
09/07/20 02:10:02 PM	1239						92	45
09/07/20 02:11:40 PM	1240						162	97
09/07/20 02:13:24 PM	1241						96	64
09/07/20 02:15:07 PM	1242						132	75
09/07/20 02:16:45 PM	1243						150	75
09/07/20 02:18:29 PM	1244						141	78
09/07/20 02:20:07 PM	1245						220	83
09/07/20 02:21:51 PM	1246						167	83
09/07/20 02:23:34 PM	1247						189	87
09/07/20 02:25:12 PM	1248						143	93
09/07/20 02:26:56 PM	1249						163	73
09/07/20 02:28:34 PM	1250						153	87
09/07/20 02:30:18 PM	1251						146	89
09/07/20 02:31:56 PM	1252						153	93
09/07/20 02:33:40 PM	1253						2496	24
09/07/20 02:35:24 PM	1254						83	52
09/07/20 02:37:07 PM	1255						137	94
09/07/20 02:38:45 PM	1256						146	80
09/07/20 02:40:23 PM	1257						113	92
09/07/20 02:42:07 PM	1258						174	81
09/07/20 02:43:50 PM	1259						115	78
09/07/20 02:45:28 PM	1260						144	66
09/07/20 02:47:11 PM	1261						185	88
09/07/20 02:48:49 PM	1262						153	85
09/07/20 02:50:28 PM	1263						138	85
09/07/20 02:52:06 PM	1264						159	84
09/07/20 02:53:50 PM	1265						133	68
09/07/20 02:55:33 PM	1266						169	92
09/07/20 02:57:11 PM	1267						130	89
09/07/20 02:58:56 PM	1268						145	75
09/07/20 03:00:34 PM	1269						136	88
09/07/20 03:02:13 PM	1270						163	110
09/07/20 03:03:52 PM	1271						158	115
09/07/20 03:05:30 PM	1272						135	71
09/07/20 03:07:13 PM	1273						195	101
09/07/20 03:08:51 PM	1274						123	70
09/07/20 03:10:30 PM	1275						134	68
09/07/20 03:12:07 PM	1276						133	92
09/07/20 03:13:51 PM	1277						101	76
09/07/20 03:15:35 PM	1278						177	97
09/07/20 03:17:12 PM	1279						127	70
09/07/20 03:18:56 PM	1280						127	88
09/07/20 03:20:34 PM	1281						2498	25
09/07/20 03:22:13 PM	1282						174	91
09/07/20 03:23:50 PM	1283						103	69
09/07/20 03:25:34 PM	1284						185	79
09/07/20 03:27:12 PM	1285						93	83
09/07/20 03:28:55 PM	1286						114	66
09/07/20 03:30:34 PM	1287						2536	44
09/07/20 03:32:17 PM	1288						133	83
09/07/20 03:33:55 PM	1289						187	67
09/07/20 03:35:38 PM	1290						157	83
09/07/20 03:37:22 PM	1291						176	99
09/07/20 03:39:00 PM	1292						181	72
09/07/20 03:40:38 PM	1293						156	64
09/07/20 03:42:16 PM	1294						155	84
09/07/20 03:44:00 PM	1295						199	62
09/07/20 03:45:38 PM	1296						142	85
09/07/20 03:47:16 PM	1297						203	94
09/07/20 03:48:54 PM	1298						112	61
09/07/20 03:50:38 PM	1299						128	70
09/07/20 03:52:16 PM	1300						217	85
09/07/20 03:53:54 PM	1301						84	91
09/07/20 03:55:32 PM	1302						90	80
09/07/20 03:57:16 PM	1303						106	80
09/07/20 03:58:54 PM	1304						129	84
09/07/20 04:00:32 PM	1305						165	112
09/07/20 04:02:10 PM	1306						144	88
09/07/20 04:03:54 PM	1307						129	85
09/07/20 04:05:38 PM	1308						154	87
09/07/20 04:07:16 PM	1309						59	11
09/07/20 04:08:54 PM	1310						130	76
09/07/20 04:10:32 PM	1311						97	62
09/07/20 04:12:10 PM	1312						163	95
09/07/20 04:13:53 PM	1313						138	76
09/07/20 04:15:37 PM	1314						140	105
09/07/20 04:17:15 PM	1315						107	73
09/07/20 04:18:58 PM	1316						145	89
09/07/20 04:20:37 PM	1317						150	91
09/07/20 04:22:15 PM	1318						113	73
09/07/20 04:23:54 PM	1319						117	72
09/07/20 04:25:32 PM	1320						2541	51
09/07/20 04:27:16 PM	1321						107	61
09/07/20 04:29:00 PM	1322						152	83
09/07/20 04:30:43 PM	1323						104	68
09/07/20 04:32:27 PM	1324						160	105
09/07/20 04:34:11 PM	1325						97	64
09/07/20 04:35:48 PM	1326						181	70
09/07/20 04:37:27 PM	1327						148	92
09/07/20 04:39:05 PM	1328						142	77
09/07/20 04:40:49 PM	1329						142	71
09/07/20 04:42:32 PM	1330						135	70
09/07/20 04:44:16 PM	1331						97	71
09/07/20 04:46:00 PM	1332						77	64
09/07/20 04:47:37 PM	1333						128	80
09/07/20 04:49:16 PM	1334						80	56
09/07/20 04:50:54 PM	1335						123	89
09/07/20 04:52:37 PM	1336						127	74
09/07/20 04:54:15 PM	1337						158	89
09/07/20 04:55:59 PM	1338						119	82
09/07/20 04:57:37 PM	1339						178	88
09/07/20 04:59:21 PM	1340						128	73
09/07/20 05:01:05 PM	1341						104	70
09/07/20 05:02:42 PM	1342						108	77
09/07/20 05:04:26 PM	1343						153	84
09/07/20 05:06:04 PM	1344						98	63
09/07/20 05:07:48 PM	1345						139	88
09/07/20 05:09:31 PM	1346						117	69
09/07/20 05:11:09 PM	1347						156	89
09/07/20 05:12:48 PM	1348						109	91
09/07/20 05:14:26 PM	1349						99	72
09/07/20 05:16:10 PM	1350						142	88
09/07/20 05:17:47 PM	1351						158	77
09/07/20 05:19:26 PM	1352						2386	44
09/07/20 05:21:04 PM	1353						142	86
09/07/20 05:22:48 PM	1354						118	80
09/07/20 05:24:25 PM	1355						129	100
09/07/20 05:26:09 PM	1356						82	51
09/07/20 05:27:52 PM	1357						78	63
09/07/20 05:29:30 PM	1358						129	77
09/07/20 05:31:09 PM	1359						158	89
09/07/20 05:32:47 PM	1360						177	90
09/07/20 05:34:31 PM	1361						114	77
09/07/20 05:36:08 PM	1362						75	52
09/07/20 05:37:47 PM	1363						96	65
09/07/20 05:39:25 PM	1364						121	84
09/07/20 05:41:08 PM	1365						167	84
09/07/20 05:42:46 PM	1366						102	64
09/07/20 05:44:30 PM	1367						158	86
09/07/20 05:46:08 PM	1368						103	83
09/07/20 05:47:47 PM	1369						197	78
09/07/20 05:49:31 PM	1370						198	82
09/07/20 05:51:09 PM	1371						154	93
09/07/20 05:52:52 PM	1372						165	86
09/07/20 05:54:30 PM	1373						2465	32
09/07/20 05:56:14 PM	1374						120	85
09/07/20 05:57:57 PM	1375						146	85
09/07/20 05:59:35 PM	1376						132	78
09/07/20 06:01:13 PM	1377						148	84
09/07/20 06:02:57 PM	1378						124	84
09/07/20 06:04:40 PM	1379						175	95
09/07/20 06:06:18 PM	1380						118	64
09/07/20 06:07:57 PM	1381						165	82
09/07/20 06:09:35 PM	1382						150	94
09/07/20 06:11:18 PM	1383						119	77
09/07/20 06:12:56 PM	1384						116	83
09/07/20 06:14:35 PM	1385						153	151
09/07/20 06:16:18 PM	1386						100	61
09/07/20 06:17:57 PM	1387						118	69
09/07/20 06:19:40 PM	1388						66	35
09/07/20 06:21:18 PM	1389						111	60
09/07/20 06:22:57 PM	1390						108	74
09/07/20 06:24:36 PM	1391						110	64
09/07/20 06:26:19 PM	1392						136	86
09/07/20 06:28:03 PM	1393						201	83
09/07/20 06:29:41 PM	1394						117	72
09/07/20 06:31:24 PM	1395						136	68
09/07/20 06:33:02 PM	1396						186	85
09/07/20 06:34:45 PM	1397						123	64
09/07/20 06:36:24 PM	1398						105	72
09/07/20 06:38:07 PM	1399						130	75
09/07/20 06:39:51 PM	1400						94	59
09/07/20 06:41:29 PM	1401						187	95
09/07/20 06:43:06 PM	1402						131	76
09/07/20 06:44:49 PM	1403						67	64
09/07/20 06:46:33 PM	1404						97	59
09/07/20 06:48:11 PM	1405						170	86
09/07/20 06:49:50 PM	1406						123	85
09/07/20 06:51:27 PM	1407						115	57
09/07/20 06:53:11 PM	1408						121	81
09/07/20 06:54:49 PM	1409						138	92
09/07/20 06:56:27 PM	1410						129	85
09/07/20 06:58:05 PM	1411						160	80
09/07/20 06:59:49 PM	1412						204	71
09/07/20 07:01:27 PM	1413						132	90
09/07/20 07:03:05 PM	1414						103	77
09/07/20 07:04:44 PM	1415						134	76
09/07/20 07:06:27 PM	1416						125	83
09/07/20 07:08:11 PM	1417						117	81
09/07/20 07:09:49 PM	1418						155	73
09/07/20 07:11:27 PM	1419						143	86
09/07/20 07:13:05 PM	1420						165	68
09/07/20 07:14:43 PM	1421						104	64
09/07/20 07:16:26 PM	1422						96	73
09/07/20 07:18:10 PM	1423						145	85
09/07/20 07:19:54 PM	1424						149	85
09/07/20 07:21:32 PM	1425						105	65
09/07/20 07:23:16 PM	1426						154	66
09/07/20 07:24:54 PM	1427						148	79
09/07/20 07:26:32 PM	1428						184	84
09/07/20 07:28:10 PM	1429						130	82
09/07/20 07:29:54 PM	1430						193	61
09/07/20 07:31:31 PM	1431						122	82
09/07/20 07:33:15 PM	1432						106	72
09/07/20 07:34:59 PM	1433						186	79
09/07/20 07:36:37 PM	1434						145	95
09/07/20 07:38:13 PM	1435						134	90
09/07/20 07:39:57 PM	1436						177	66
09/07/20 07:41:41 PM	1437						2440	44
09/07/20 07:43:24 PM	1438						113	71
09/07/20 07:45:08 PM	1439						99	76
09/07/20 07:46:52 PM	1440						187	59
09/07/20 07:48:29 PM	1441						103	65
09/07/20 07:50:13 PM	1442						115	64
09/07/20 07:51:50 PM	1443						122	86
09/07/20 07:53:28 PM	1444						110	72
09/07/20 07:55:12 PM	1445						147	81
09/07/20 07:56:56 PM	1446						151	91
09/07/20 07:58:33 PM	1447						2503	36
09/07/20 08:00:12 PM	1448						118	87
09/07/20 08:01:50 PM	1449						95	69
09/07/20 08:03:34 PM	1450						136	80
09/07/20 08:05:11 PM	1451						154	99
09/07/20 08:06:55 PM	1452						137	84
09/07/20 08:08:38 PM	1453						100	64
09/07/20 08:10:16 PM	1454						109	82
09/07/20 08:11:59 PM	1455						103	72
09/07/20 08:13:37 PM	1456						76	51
09/07/20 08:15:35 PM	1457						103	66
09/07/20 08:17:18 PM	1458						147	88
09/07/20 08:19:02 PM	1459						89	53
09/07/20 08:20:46 PM	1460						144	94
09/07/20 08:22:29 PM	1461						128	78
09/07/20 08:24:13 PM	1462						111	75
09/07/20 08:25:56 PM	1463						113	68
09/07/20 08:27:34 PM	1464						136	72
09/07/20 08:29:17 PM	1465						59	54
09/07/20 08:31:01 PM	1466						131	73
09/07/20 08:32:42 PM	1467						131	91
09/07/20 08:34:25 PM	1468						133	94
09/07/20 08:36:08 PM	1469						160	82
09/07/20 08:37:52 PM	1470						115	64
09/07/20 08:39:35 PM	1471						2507	39
09/07/20 08:41:19 PM	1472						121	83
09/07/20 08:42:57 PM	1473						144	79
09/07/20 08:44:40 PM	1474						106	58
09/07/20 08:46:18 PM	1475						93	70
09/07/20 08:48:01 PM	1476						96	82
09/07/20 08:49:39 PM	1477						130	74
09/07/20 08:51:22 PM	1478						140	91
09/07/20 08:53:00 PM	1479						132	65
09/07/20 08:54:46 PM	1480						92	63
09/07/20 08:56:30 PM	1481						87	66
09/07/20 08:58:13 PM	1482						141	102
09/07/20 08:59:50 PM	1483						106	77
09/07/20 09:01:28 PM	1484						82	59
09/07/20 09:03:12 PM	1485						85	70
09/07/20 09:04:55 PM	1486						119	99
09/07/20 09:06:34 PM	1487						89	68
09/07/20 09:08:17 PM	1488						137	71
09/07/20 09:10:02 PM	1489						97	73
09/07/20 09:11:40 PM	1490						164	92
09/07/20 09:13:23 PM	1491						100	48
09/07/20 09:19:20 PM	1493						127	101
09/07/20 09:20:59 PM	1494						130	79
09/07/20 09:22:36 PM	1495						101	90
09/07/20 09:24:14 PM	1496						152	85
09/07/20 09:25:57 PM	1497						66	45
09/07/20 09:27:35 PM	1498						89	60
09/07/20 09:29:18 PM	1499						94	56
09/07/20 09:30:56 PM	1500						112	71
09/07/20 09:36:59 PM	1502						138	88
09/07/20 09:38:43 PM	1503						164	68
09/07/20 09:40:21 PM	1504						180	80
09/07/20 09:42:01 PM	1505						140	85
09/07/20 09:43:38 PM	1506						102	74
09/07/20 09:45:22 PM	1507						144	88
09/07/20 09:46:59 PM	1508						102	84
09/07/20 09:48:43 PM	1509						122	74
09/07/20 09:50:27 PM	1510						140	74
09/07/20 09:52:10 PM	1511						133	74
09/07/20 09:53:54 PM	1512						113	72
09/07/20 09:55:37 PM	1513						113	57
09/07/20 09:57:15 PM	1514						156	65
09/07/20 09:58:59 PM	1515						150	105
09/07/20 10:00:37 PM	1516						97	56
09/07/20 10:02:21 PM	1517						118	119
09/07/20 10:03:58 PM	1518						116	73
09/07/20 10:05:43 PM	1519						2479	32
09/07/20 10:07:21 PM	1520						106	62
09/07/20 10:09:05 PM	1521						97	60
09/07/20 10:10:43 PM	1522						115	69
09/07/20 10:12:21 PM	1523						103	69
09/07/20 10:14:05 PM	1524						180	81
09/07/20 10:15:42 PM	1525						115	72
09/07/20 10:17:26 PM	1526						118	88
09/07/20 10:19:03 PM	1527						119	73
09/07/20 10:20:47 PM	1528						102	56
09/07/20 10:22:24 PM	1529						82	55
09/07/20 10:24:08 PM	1530						129	83
09/07/20 10:25:45 PM	1531						154	67
09/07/20 10:27:29 PM	1532						106	74
09/07/20 10:29:12 PM	1533						180	77
09/07/20 10:30:56 PM	1534						105	73
09/07/20 10:32:34 PM	1535						134	82
09/07/20 10:34:18 PM	1536						162	88
09/07/20 10:35:56 PM	1537						181	60
09/07/20 10:37:40 PM	1538						137	90
09/07/20 10:39:23 PM	1539						95	62
09/07/20 10:41:06 PM	1540						158	73
09/07/20 10:42:44 PM	1541						150	83
09/07/20 10:44:21 PM	1542						167	79
09/07/20 10:46:05 PM	1543						141	85
09/07/20 10:47:44 PM	1544						183	69
09/07/20 10:49:27 PM	1545						144	73
09/07/20 10:51:11 PM	1546						65	44
09/07/20 10:52:54 PM	1547						111	67
09/07/20 10:54:32 PM	1548						194	296
09/07/20 10:56:15 PM	1549						160	73
09/07/20 10:57:59 PM	1550						182	75
09/07/20 10:59:43 PM	1551						114	60
09/07/20 11:01:27 PM	1552						115	66
09/07/20 11:03:10 PM	1553						133	68
09/07/20 11:04:54 PM	1554						121	86
09/07/20 11:06:38 PM	1555						2496	31
09/07/20 11:08:21 PM	1556						116	88
09/07/20 11:10:05 PM	1557						102	55
09/07/20 11:11:48 PM	1558						152	87
09/07/20 11:13:26 PM	1559						134	85
09/07/20 11:15:11 PM	1560						134	74
09/07/20 11:16:54 PM	1561						144	85
09/07/20 11:18:32 PM	1562						139	124
09/07/20 11:20:09 PM	1563						130	79
09/07/20 11:21:53 PM	1564						137	69
09/07/20 11:23:30 PM	1565						2504	46
09/07/20 11:25:14 PM	1566						107	65
09/07/20 11:26:57 PM	1567						122	70
09/07/20 11:28:41 PM	1568						86	55
09/07/20 11:30:26 PM	1569						162	54
09/07/20 11:32:11 PM	1570						106	68
09/07/20 11:33:55 PM	1571						113	76
09/07/20 11:35:40 PM	1572						125	68
09/07/20 11:37:27 PM	1573						134	80
09/07/20 11:39:12 PM	1574						85	61
09/07/20 11:40:57 PM	1575						151	73
09/07/20 11:42:41 PM	1576						2501	32
09/07/20 11:44:25 PM	1577						205	90
09/07/20 11:46:10 PM	1578						159	95
09/07/20 11:47:54 PM	1579						199	62
09/07/20 11:49:38 PM	1580						143	82
09/07/20 11:51:23 PM	1581						166	75
09/07/20 11:53:07 PM	1582						154	90
09/07/20 11:54:51 PM	1583						165	71
09/07/20 11:56:34 PM	1584						114	70
09/07/20 11:58:18 PM	1585						164	114
10/07/20 12:00:13 AM	1586						92	69
10/07/20 12:01:56 AM	1587						115	81
10/07/20 12:03:42 AM	1588						110	62
10/07/20 12:05:27 AM	1589						100	65
10/07/20 12:07:10 AM	1590						108	65
10/07/20 12:08:57 AM	1591						122	80
10/07/20 12:10:40 AM	1592						2542	28
10/07/20 12:12:19 AM	1593						132	69
10/07/20 12:14:05 AM	1594						131	60
10/07/20 12:15:50 AM	1595						90	71
10/07/20 12:17:34 AM	1596						81	59
10/07/20 12:19:17 AM	1597						142	86
10/07/20 12:21:03 AM	1598						80	51
10/07/20 12:22:46 AM	1599						200	72
10/07/20 12:24:24 AM	1600						2436	37
10/07/20 12:26:02 AM	1601						163	82
10/07/20 12:27:45 AM	1602						152	80
10/07/20 12:29:29 AM	1603						105	56
10/07/20 12:31:07 AM	1604						90	58
10/07/20 12:32:52 AM	1605						127	74
10/07/20 12:34:30 AM	1606						127	86
10/07/20 12:36:13 AM	1607						158	79
10/07/20 12:37:59 AM	1608						132	78
10/07/20 12:39:42 AM	1609						90	85
10/07/20 12:41:28 AM	1610						122	71
10/07/20 12:43:13 AM	1611						128	88
10/07/20 12:44:57 AM	1612						149	90
10/07/20 12:46:41 AM	1613						115	65
10/07/20 12:48:25 AM	1614						151	76
10/07/20 12:50:03 AM	1615						169	76
10/07/20 12:51:41 AM	1616						142	71
10/07/20 12:53:25 AM	1617						127	81
10/07/20 12:55:02 AM	1618						98	46
10/07/20 12:56:40 AM	1619						118	59
10/07/20 12:58:18 AM	1620						202	61
10/07/20 12:59:56 AM	1621						129	79
10/07/20 01:01:34 AM	1622						2555	66
10/07/20 01:03:18 AM	1623						151	61
10/07/20 01:04:56 AM	1624						158	83
10/07/20 01:06:40 AM	1625						130	67
10/07/20 01:08:24 AM	1626						132	60
10/07/20 01:10:08 AM	1627						135	68
10/07/20 01:11:46 AM	1628						203	46
10/07/20 01:13:24 AM	1629						141	71
10/07/20 01:15:08 AM	1630						97	78
10/07/20 01:16:52 AM	1631						2535	45
10/07/20 01:18:36 AM	1632						105	68
10/07/20 01:20:20 AM	1633						106	65
10/07/20 01:21:58 AM	1634						107	85
10/07/20 01:23:42 AM	1635						109	71
10/07/20 01:25:20 AM	1636						171	84
10/07/20 01:27:04 AM	1637						149	85
10/07/20 01:28:41 AM	1638						86	57
10/07/20 01:30:25 AM	1639						177	122
10/07/20 01:32:02 AM	1640						164	50
10/07/20 01:33:46 AM	1641						121	61
10/07/20 01:35:24 AM	1642						132	72
10/07/20 01:37:01 AM	1643						99	47
10/07/20 01:38:40 AM	1644						140	79
10/07/20 01:40:24 AM	1645						153	86
10/07/20 01:42:08 AM	1646						114	78
10/07/20 01:43:46 AM	1647						139	84
10/07/20 01:45:30 AM	1648						142	68
10/07/20 01:47:14 AM	1649						129	61
10/07/20 01:48:52 AM	1650						141	70
10/07/20 01:50:35 AM	1651						112	57
10/07/20 01:52:13 AM	1652						107	64
10/07/20 01:53:52 AM	1653						144	84
10/07/20 01:55:29 AM	1654						86	54
10/07/20 01:57:08 AM	1655						135	70
10/07/20 01:58:46 AM	1656						136	84
10/07/20 02:00:30 AM	1657						125	83
10/07/20 02:02:07 AM	1658						104	78
10/07/20 02:03:51 AM	1659						135	75
10/07/20 02:05:29 AM	1660						127	171
10/07/20 02:07:13 AM	1661						121	78
10/07/20 02:08:57 AM	1662						126	73
10/07/20 02:10:34 AM	1663						2635	35
10/07/20 02:12:13 AM	1664						198	46
10/07/20 02:13:57 AM	1665						153	82
10/07/20 02:15:41 AM	1666						2602	35
10/07/20 02:17:24 AM	1667						117	70
10/07/20 02:19:02 AM	1668						93	57
10/07/20 02:20:41 AM	1669						179	64
10/07/20 02:22:20 AM	1670						183	75
10/07/20 02:24:04 AM	1671						100	66
10/07/20 02:25:48 AM	1672						150	87
10/07/20 02:27:27 AM	1673						151	88
10/07/20 02:29:05 AM	1674						118	72
10/07/20 02:30:49 AM	1675						143	66
10/07/20 02:32:26 AM	1676						118	78
10/07/20 02:34:05 AM	1677						121	76
10/07/20 02:35:43 AM	1678						103	68
10/07/20 02:37:28 AM	1679						157	79
10/07/20 02:39:12 AM	1680						140	92
10/07/20 02:40:51 AM	1681						104	71
10/07/20 02:42:29 AM	1682						161	71
10/07/20 02:44:13 AM	1683						163	86
10/07/20 02:45:57 AM	1684						83	60
10/07/20 02:47:35 AM	1685						111	62
10/07/20 02:49:19 AM	1686						113	72
10/07/20 02:50:56 AM	1687						116	77
10/07/20 02:52:35 AM	1688						135	65
10/07/20 02:54:13 AM	1689						129	71
10/07/20 02:55:57 AM	1690						179	78
10/07/20 02:57:34 AM	1691						106	107
10/07/20 02:59:13 AM	1692						129	72
10/07/20 03:00:51 AM	1693						100	59
10/07/20 03:02:34 AM	1694						159	84
10/07/20 03:04:18 AM	1695						115	66
10/07/20 03:05:57 AM	1696						156	98
10/07/20 03:07:35 AM	1697						120	66
10/07/20 03:09:13 AM	1698						127	67
10/07/20 03:10:52 AM	1699						137	78
10/07/20 03:12:30 AM	1700						163	81
10/07/20 03:14:14 AM	1701						134	63
10/07/20 03:15:53 AM	1702						142	71
10/07/20 03:17:37 AM	1703						2741	32
10/07/20 03:19:15 AM	1704						133	78
10/07/20 03:20:53 AM	1705						122	69
10/07/20 03:22:38 AM	1706						2733	49
10/07/20 03:24:21 AM	1707						123	65
10/07/20 03:26:00 AM	1708						157	69
10/07/20 03:27:38 AM	1709						200	80
10/07/20 03:29:22 AM	1710						126	78
10/07/20 03:31:06 AM	1711						131	82
10/07/20 03:32:44 AM	1712						194	73
10/07/20 03:34:28 AM	1713						72	121
10/07/20 03:36:08 AM	1714						140	89
10/07/20 03:37:51 AM	1715						155	88
10/07/20 03:39:35 AM	1716						2713	21
10/07/20 03:41:19 AM	1717						93	65
10/07/20 03:42:57 AM	1718						172	100
10/07/20 03:44:41 AM	1719						143	88
10/07/20 03:46:25 AM	1720						108	74
10/07/20 03:48:03 AM	1721						128	78
10/07/20 03:49:47 AM	1722						126	83
10/07/20 03:51:27 AM	1723						101	71
10/07/20 03:53:04 AM	1724						193	71
10/07/20 03:54:48 AM	1725						104	81
10/07/20 03:56:26 AM	1726						118	72
10/07/20 03:58:05 AM	1727						133	65
10/07/20 03:59:49 AM	1728						146	78
10/07/20 04:01:33 AM	1729						141	78
10/07/20 04:03:17 AM	1730						95	65
10/07/20 04:05:01 AM	1731						129	75
10/07/20 04:06:45 AM	1732						126	69
10/07/20 04:08:23 AM	1733						185	76
10/07/20 04:10:01 AM	1734						144	74
10/07/20 04:11:39 AM	1735						89	69
10/07/20 04:13:18 AM	1736						134	81
10/07/20 04:15:02 AM	1737						120	81
10/07/20 04:16:46 AM	1738						88	56
10/07/20 04:18:30 AM	1739						120	57
10/07/20 04:20:14 AM	1740						191	84
10/07/20 04:21:52 AM	1741						129	77
10/07/20 04:23:30 AM	1742						2764	26
10/07/20 04:25:13 AM	1743						141	63
10/07/20 04:26:57 AM	1744						176	81
10/07/20 04:28:36 AM	1745						2765	40
10/07/20 04:30:20 AM	1746						124	79
10/07/20 04:32:04 AM	1747						159	68
10/07/20 04:33:49 AM	1748						120	82
10/07/20 04:35:33 AM	1749						146	74
10/07/20 04:37:12 AM	1750						113	66
10/07/20 04:38:50 AM	1751						129	67
10/07/20 04:40:29 AM	1752						145	72
10/07/20 04:42:07 AM	1753						2525	40
10/07/20 04:43:46 AM	1754						74	41
10/07/20 04:45:24 AM	1755						117	79
10/07/20 04:47:08 AM	1756						159	89
10/07/20 04:48:45 AM	1757						136	81
10/07/20 04:50:24 AM	1758						114	66
10/07/20 04:52:02 AM	1759						147	67
10/07/20 04:53:47 AM	1760						120	71
10/07/20 04:55:31 AM	1761						152	111
10/07/20 04:57:10 AM	1762						128	73
10/07/20 04:58:48 AM	1763						142	75
10/07/20 05:00:26 AM	1764						133	83
10/07/20 05:02:09 AM	1765						104	59
10/07/20 05:03:47 AM	1766						142	78
10/07/20 05:05:26 AM	1767						116	76
10/07/20 05:07:10 AM	1768						150	74
10/07/20 05:08:49 AM	1769						118	86
10/07/20 05:10:27 AM	1770						140	75
10/07/20 05:12:06 AM	1771						165	69
10/07/20 05:13:44 AM	1772						108	64
10/07/20 05:15:21 AM	1773						151	65
10/07/20 05:17:05 AM	1774						99	70
10/07/20 05:18:49 AM	1775						161	68
10/07/20 05:20:27 AM	1776						199	66
10/07/20 05:22:06 AM	1777						180	49
10/07/20 05:23:45 AM	1778						131	69
10/07/20 05:25:23 AM	1779						196	65
10/07/20 05:27:07 AM	1780						159	75
10/07/20 05:28:46 AM	1781						123	74
10/07/20 05:30:30 AM	1782						147	66
10/07/20 05:32:14 AM	1783						148	69
10/07/20 05:33:58 AM	1784						86	57
10/07/20 05:35:36 AM	1785						124	82
10/07/20 05:37:13 AM	1786						133	69
10/07/20 05:38:52 AM	1787						145	67
10/07/20 05:40:31 AM	1788						92	59
10/07/20 05:42:09 AM	1789						80	60
10/07/20 05:43:54 AM	1790						160	66
10/07/20 05:45:38 AM	1791						122	68
10/07/20 05:47:17 AM	1792						139	83
10/07/20 05:48:55 AM	1793						130	63
10/07/20 05:50:34 AM	1794						111	80
10/07/20 05:52:12 AM	1795						135	65
10/07/20 05:53:56 AM	1796						81	49
10/07/20 05:55:33 AM	1797						127	79
10/07/20 05:57:17 AM	1798						159	84
10/07/20 05:58:55 AM	1799						146	65
10/07/20 06:00:34 AM	1800						85	61
10/07/20 06:02:13 AM	1801						143	96
10/07/20 06:03:51 AM	1802						144	86
10/07/20 06:05:30 AM	1803						114	61
10/07/20 06:07:08 AM	1804						143	57
10/07/20 06:08:47 AM	1805						189	39
10/07/20 06:10:26 AM	1806						154	73
10/07/20 06:12:10 AM	1807						173	79
10/07/20 06:13:47 AM	1808						124	71
10/07/20 06:15:31 AM	1809						85	56
10/07/20 06:17:09 AM	1810						62	40
10/07/20 06:18:53 AM	1811						132	61
10/07/20 06:20:32 AM	1812						110	72
10/07/20 06:22:16 AM	1813						145	71
10/07/20 06:23:53 AM	1814						145	75
10/07/20 06:25:32 AM	1815						2750	36
10/07/20 06:27:10 AM	1816						121	59
10/07/20 06:28:49 AM	1817						78	59
10/07/20 06:30:28 AM	1818						128	94
10/07/20 06:32:06 AM	1819						121	60
10/07/20 06:33:45 AM	1820						124	65
10/07/20 06:35:22 AM	1821						157	73
10/07/20 06:37:06 AM	1822						101	65
10/07/20 06:38:45 AM	1823						151	83
10/07/20 06:40:23 AM	1824						99	60
10/07/20 06:42:07 AM	1825						139	80
10/07/20 06:43:51 AM	1826						122	87
10/07/20 06:45:35 AM	1827						138	76
10/07/20 06:47:13 AM	1828						128	71
10/07/20 06:48:51 AM	1829						148	86
10/07/20 06:50:35 AM	1830						2732	33
10/07/20 06:52:15 AM	1831						190	79
10/07/20 06:53:52 AM	1832						169	68
10/07/20 06:55:36 AM	1833						87	42
10/07/20 06:57:20 AM	1834						93	53
10/07/20 06:59:04 AM	1835						89	50
10/07/20 07:00:48 AM	1836						178	63
10/07/20 07:02:32 AM	1837						145	76
10/07/20 07:04:16 AM	1838						137	59
10/07/20 07:05:59 AM	1839						114	78
10/07/20 07:07:37 AM	1840						84	49
10/07/20 07:09:20 AM	1841						129	87
10/07/20 07:11:04 AM	1842						109	117
10/07/20 07:12:43 AM	1843						93	58
10/07/20 07:14:21 AM	1844						160	74
10/07/20 07:16:00 AM	1845						132	78
10/07/20 07:17:38 AM	1846						156	69
10/07/20 07:19:22 AM	1847						130	75
10/07/20 07:21:00 AM	1848						116	66
10/07/20 07:22:44 AM	1849						143	67
10/07/20 07:24:28 AM	1850						120	76
10/07/20 07:26:06 AM	1851						103	63
10/07/20 07:27:43 AM	1852						111	59
10/07/20 07:29:22 AM	1853						146	76
10/07/20 07:31:07 AM	1854						144	77
10/07/20 07:32:45 AM	1855						104	44
10/07/20 07:34:23 AM	1856						180	83
10/07/20 07:36:02 AM	1857						115	81
10/07/20 07:37:40 AM	1858						114	50
10/07/20 07:39:24 AM	1859						106	72
10/07/20 07:41:08 AM	1860						91	62
10/07/20 07:42:46 AM	1861						153	78
10/07/20 07:44:30 AM	1862						108	69
10/07/20 07:46:07 AM	1863						138	73
10/07/20 07:47:46 AM	1864						153	72
10/07/20 07:49:24 AM	1865						116	53
10/07/20 07:51:08 AM	1866						154	62
10/07/20 07:52:47 AM	1867						140	79
10/07/20 07:54:25 AM	1868						116	71
10/07/20 07:56:09 AM	1869						112	72
10/07/20 07:57:47 AM	1870						140	100
10/07/20 07:59:31 AM	1871						154	69
10/07/20 08:01:15 AM	1872						90	65
10/07/20 08:02:58 AM	1873						146	81
10/07/20 08:04:35 AM	1874						121	76
10/07/20 08:06:19 AM	1875						138	67
10/07/20 08:08:04 AM	1876						139	62
10/07/20 08:09:48 AM	1877						163	59
10/07/20 08:11:32 AM	1878						107	65
10/07/20 08:13:10 AM	1879						114	75
10/07/20 08:14:54 AM	1880						123	73
10/07/20 08:16:33 AM	1881						2702	35
10/07/20 08:18:11 AM	1882						130	65
10/07/20 08:19:55 AM	1883						157	76
10/07/20 08:21:33 AM	1884						2707	28
10/07/20 08:23:11 AM	1885						126	73
10/07/20 08:24:49 AM	1886						92	64
10/07/20 08:26:33 AM	1887						128	69
10/07/20 08:28:16 AM	1888						75	47
10/07/20 08:29:54 AM	1889						107	70
10/07/20 08:31:32 AM	1890						2717	18
10/07/20 08:33:16 AM	1891						132	70
10/07/20 08:35:00 AM	1892						122	70
10/07/20 08:36:38 AM	1893						94	57
10/07/20 08:38:22 AM	1894						107	79
10/07/20 08:40:05 AM	1895						146	76
10/07/20 08:41:43 AM	1896						119	64
10/07/20 08:43:22 AM	1897						170	71
10/07/20 08:44:59 AM	1898						113	83
10/07/20 08:46:44 AM	1899						128	76
10/07/20 08:48:27 AM	1900						164	88
10/07/20 08:50:06 AM	1901						144	82
10/07/20 08:51:50 AM	1902						115	66
10/07/20 08:53:28 AM	1903						84	59
10/07/20 08:55:12 AM	1904						113	75
10/07/20 08:56:56 AM	1905						122	79
10/07/20 08:58:34 AM	1906						96	65
10/07/20 09:00:13 AM	1907						77	56
10/07/20 09:01:56 AM	1908						82	47
10/07/20 09:03:34 AM	1909						134	70
10/07/20 09:05:18 AM	1910						179	82
10/07/20 09:06:56 AM	1911						124	69
10/07/20 09:08:35 AM	1912						89	124
10/07/20 09:10:13 AM	1913						137	71
10/07/20 09:11:57 AM	1914						103	65
10/07/20 09:13:41 AM	1915						2671	25
10/07/20 09:15:19 AM	1916						131	92
10/07/20 09:17:03 AM	1917						129	69
10/07/20 09:18:40 AM	1918						159	80
10/07/20 09:20:24 AM	1919						138	61
10/07/20 09:22:03 AM	1920						153	87
10/07/20 09:23:40 AM	1921						139	83
10/07/20 09:25:24 AM	1922						103	70
10/07/20 09:27:08 AM	1923						133	87
10/07/20 09:28:52 AM	1924						119	73
10/07/20 09:30:36 AM	1925						132	66
10/07/20 09:32:14 AM	1926						64	32
10/07/20 09:33:59 AM	1927						110	68
10/07/20 09:35:42 AM	1928						160	87
10/07/20 09:37:26 AM	1929						135	91
10/07/20 09:39:05 AM	1930						97	76
10/07/20 09:40:48 AM	1931						147	66
10/07/20 09:42:32 AM	1932						117	74
10/07/20 09:44:10 AM	1933						136	56
10/07/20 09:45:54 AM	1934						81	52
10/07/20 09:47:38 AM	1935						176	75
10/07/20 09:49:16 AM	1936						144	79
10/07/20 09:51:00 AM	1937						116	61
10/07/20 09:52:38 AM	1938						150	68
10/07/20 09:54:16 AM	1939						124	75
10/07/20 09:55:53 AM	1940						96	65
10/07/20 09:57:37 AM	1941						146	111
10/07/20 09:59:16 AM	1942						102	54
10/07/20 10:01:00 AM	1943						118	78
10/07/20 10:02:44 AM	1944						116	69
10/07/20 10:04:28 AM	1945						105	70
10/07/20 10:06:06 AM	1946						102	69
10/07/20 10:07:50 AM	1947						136	62
10/07/20 10:09:34 AM	1948						124	64
10/07/20 10:11:12 AM	1949						124	67
10/07/20 10:12:56 AM	1950						159	75
10/07/20 10:14:33 AM	1951						123	80
10/07/20 10:16:10 AM	1952						136	76
10/07/20 10:17:54 AM	1953						126	84
10/07/20 10:19:38 AM	1954						2686	30
10/07/20 10:21:22 AM	1955						151	59
10/07/20 10:23:00 AM	1956						80	50
10/07/20 10:24:37 AM	1957						123	64
10/07/20 10:26:15 AM	1958						108	72
10/07/20 10:27:58 AM	1959						99	66
10/07/20 10:29:37 AM	1960						110	60
10/07/20 10:31:16 AM	1961						96	69
10/07/20 10:32:54 AM	1962						147	81
10/07/20 10:34:38 AM	1963						2657	26
10/07/20 10:36:16 AM	1964						62	39
10/07/20 10:38:01 AM	1965						111	79
10/07/20 10:39:44 AM	1966						134	66
10/07/20 10:41:22 AM	1967						110	56
10/07/20 10:43:06 AM	1968						93	53
10/07/20 10:44:50 AM	1969						159	75
10/07/20 10:46:28 AM	1970						85	112
10/07/20 10:48:12 AM	1971						121	73
10/07/20 10:49:49 AM	1972						71	50
10/07/20 10:51:26 AM	1973						164	93
10/07/20 10:53:10 AM	1974						85	39
10/07/20 10:54:54 AM	1975						165	76
10/07/20 10:56:33 AM	1976						2677	30
10/07/20 10:58:17 AM	1977						121	57
10/07/20 11:00:01 AM	1978						81	54
10/07/20 11:01:45 AM	1979						99	60
10/07/20 11:03:22 AM	1980						148	71
10/07/20 11:05:01 AM	1981						2563	42
10/07/20 11:06:39 AM	1982						101	68
10/07/20 11:08:23 AM	1983						125	67
10/07/20 11:10:07 AM	1984						99	62
10/07/20 11:11:45 AM	1985						96	60
10/07/20 11:13:29 AM	1986						126	68
10/07/20 11:15:12 AM	1987						94	90
10/07/20 11:16:56 AM	1988						107	72
10/07/20 11:18:35 AM	1989						2700	48
10/07/20 11:20:13 AM	1990						98	52
10/07/20 11:21:58 AM	1991						161	71
10/07/20 11:23:42 AM	1992						83	53
10/07/20 11:25:25 AM	1993						151	86
10/07/20 11:27:03 AM	1994						114	80
10/07/20 11:28:40 AM	1995						239	219
10/07/20 11:30:24 AM	1996						109	73
10/07/20 11:32:07 AM	1997						149	81
10/07/20 11:33:51 AM	1998						120	61
10/07/20 11:35:36 AM	1999						112	65
10/07/20 11:37:20 AM	2000						123	73
10/07/20 11:39:03 AM	2001						126	79
10/07/20 11:40:47 AM	2002						108	61
10/07/20 11:42:31 AM	2003						87	64
10/07/20 11:44:10 AM	2004						99	74
10/07/20 11:45:48 AM	2005						124	75
10/07/20 11:47:31 AM	2006						137	85
10/07/20 11:49:09 AM	2007						124	67
10/07/20 11:50:52 AM	2008						146	66
10/07/20 11:52:30 AM	2009						2643	43
10/07/20 11:54:09 AM	2010						106	115
10/07/20 11:55:47 AM	2011						100	67
10/07/20 11:57:31 AM	2012						100	66
10/07/20 11:59:14 AM	2013						100	61
10/07/20 12:00:53 PM	2014						101	69
10/07/20 12:02:37 PM	2015						150	85
10/07/20 12:04:20 PM	2016						93	57
10/07/20 12:06:04 PM	2017						126	80
10/07/20 12:07:43 PM	2018						165	74
10/07/20 12:09:26 PM	2019						125	56
10/07/20 12:11:05 PM	2020						92	61
10/07/20 12:12:48 PM	2021						102	63
10/07/20 12:14:26 PM	2022						159	72
10/07/20 12:16:09 PM	2023						87	54
10/07/20 12:17:53 PM	2024						106	57
10/07/20 12:19:31 PM	2025						130	90
10/07/20 12:21:15 PM	2026						100	65
[truncated: 3,724 more rows]
