# Supplementary material for: A Low-Cost, Low-Power Water Velocity Sensor Utilizing Acoustic Doppler Measurement
Source: Sensors (Basel). 2022 Sep 30;22(19):7451. doi: 10.3390/s22197451 (PMC9572237; doi:10.3390/s22197451)
Supplement: Supplementary file 1 [file sensors-22-07451-s001.zip › supplementary_material/data/field_test/data/log_000/log_01.csv]

14/07/20 10:39:45 PM	1						2455	43
14/07/20 10:40:26 PM	2						147	55
14/07/20 10:42:04 PM	3						128	69
14/07/20 10:43:41 PM	4						109	71
14/07/20 10:45:20 PM	5						156	64
14/07/20 10:47:03 PM	6						112	117
14/07/20 10:48:41 PM	7						118	84
14/07/20 10:50:18 PM	8						138	76
14/07/20 10:51:55 PM	9						85	48
14/07/20 10:53:39 PM	10						118	54
14/07/20 10:55:16 PM	11						137	82
14/07/20 10:57:00 PM	12						105	92
14/07/20 10:58:37 PM	13						157	65
14/07/20 11:00:15 PM	14						132	58
14/07/20 11:01:53 PM	15						95	50
14/07/20 11:03:36 PM	16						129	66
14/07/20 11:05:13 PM	17						115	50
14/07/20 11:06:50 PM	18						90	64
14/07/20 11:08:34 PM	19						139	79
14/07/20 11:10:17 PM	20						167	178
14/07/20 11:11:55 PM	21						120	56
14/07/20 11:13:33 PM	22						124	68
14/07/20 11:15:17 PM	23						115	65
14/07/20 11:16:54 PM	24						129	73
14/07/20 11:18:38 PM	25						146	75
14/07/20 11:20:15 PM	26						144	52
14/07/20 11:21:59 PM	27						116	69
14/07/20 11:23:36 PM	28						2571	22
14/07/20 11:25:15 PM	29						97	53
14/07/20 11:26:59 PM	30						177	189
14/07/20 11:28:36 PM	31						136	68
14/07/20 11:30:13 PM	32						107	60
14/07/20 11:31:57 PM	33						127	56
14/07/20 11:33:40 PM	34						119	69
14/07/20 11:35:18 PM	35						78	51
14/07/20 11:37:01 PM	36						123	72
14/07/20 11:38:39 PM	37						149	48
14/07/20 11:40:23 PM	38						116	127
14/07/20 11:42:06 PM	39						119	78
14/07/20 11:43:49 PM	40						119	68
14/07/20 11:45:27 PM	41						116	73
14/07/20 11:47:11 PM	42						122	66
14/07/20 11:48:48 PM	43						103	73
14/07/20 11:50:32 PM	44						140	72
14/07/20 11:52:16 PM	45						123	108
14/07/20 11:53:59 PM	46						123	73
14/07/20 11:55:38 PM	47						113	61
14/07/20 11:57:21 PM	48						100	82
14/07/20 11:58:59 PM	49						103	55
15/07/20 12:00:38 AM	50						87	47
15/07/20 12:02:15 AM	51						124	62
15/07/20 12:03:53 AM	52						105	56
15/07/20 12:05:37 AM	53						95	66
15/07/20 12:07:20 AM	54						114	66
15/07/20 12:08:58 AM	55						2220	59
15/07/20 12:10:42 AM	56						2573	36
15/07/20 12:12:25 AM	57						168	194
15/07/20 12:14:04 AM	58						95	63
15/07/20 12:15:43 AM	59						146	209
15/07/20 12:17:27 AM	60						118	55
15/07/20 12:19:04 AM	61						110	64
15/07/20 12:20:41 AM	62						118	66
15/07/20 12:22:25 AM	63						134	46
15/07/20 12:24:03 AM	64						145	84
15/07/20 12:25:46 AM	65						100	64
15/07/20 12:27:24 AM	66						130	55
15/07/20 12:29:07 AM	67						127	75
15/07/20 12:30:51 AM	68						110	58
15/07/20 12:32:30 AM	69						105	65
15/07/20 12:34:13 AM	70						118	56
15/07/20 12:35:57 AM	71						140	78
15/07/20 12:37:36 AM	72						112	67
15/07/20 12:39:19 AM	73						125	81
15/07/20 12:40:57 AM	74						88	46
15/07/20 12:42:40 AM	75						98	62
15/07/20 12:44:24 AM	76						109	71
15/07/20 12:46:02 AM	77						95	63
15/07/20 12:47:46 AM	78						107	66
15/07/20 12:49:39 AM	79						114	60
15/07/20 12:51:22 AM	80						139	54
15/07/20 12:53:00 AM	81						164	42
15/07/20 12:54:43 AM	82						131	98
15/07/20 12:56:27 AM	83						117	90
15/07/20 12:58:05 AM	84						126	56
15/07/20 12:59:44 AM	85						95	60
15/07/20 01:01:21 AM	86						131	76
15/07/20 01:02:59 AM	87						126	46
15/07/20 01:04:42 AM	88						117	62
15/07/20 01:06:26 AM	89						125	58
15/07/20 01:08:10 AM	90						122	64
15/07/20 01:09:49 AM	91						123	69
15/07/20 01:11:27 AM	92						94	58
15/07/20 01:13:11 AM	93						117	63
15/07/20 01:14:55 AM	94						94	66
15/07/20 01:16:33 AM	95						116	61
15/07/20 01:18:11 AM	96						119	67
15/07/20 01:19:49 AM	97						175	77
15/07/20 01:21:32 AM	98						124	65
15/07/20 01:23:16 AM	99						145	64
15/07/20 01:24:53 AM	100						101	82
15/07/20 01:26:37 AM	101						79	49
15/07/20 01:28:15 AM	102						139	70
15/07/20 01:29:53 AM	103						99	53
15/07/20 01:31:31 AM	104						2708	39
15/07/20 01:33:09 AM	105						138	64
15/07/20 01:34:47 AM	106						131	61
15/07/20 01:36:31 AM	107						121	52
15/07/20 01:38:09 AM	108						88	51
15/07/20 01:39:47 AM	109						113	50
15/07/20 01:41:25 AM	110						122	67
15/07/20 01:43:03 AM	111						131	65
15/07/20 01:44:46 AM	112						155	54
15/07/20 01:46:30 AM	113						131	73
15/07/20 01:48:14 AM	114						148	60
15/07/20 01:49:52 AM	115						138	44
15/07/20 01:51:36 AM	116						2700	22
15/07/20 01:53:20 AM	117						94	61
15/07/20 01:54:58 AM	118						113	74
15/07/20 01:56:42 AM	119						90	60
15/07/20 01:58:19 AM	120						113	50
15/07/20 01:59:58 AM	121						84	49
15/07/20 02:01:36 AM	122						114	70
15/07/20 02:03:14 AM	123						132	83
15/07/20 02:04:52 AM	124						90	74
15/07/20 02:06:30 AM	125						99	44
15/07/20 02:08:13 AM	126						86	41
15/07/20 02:09:56 AM	127						121	58
15/07/20 02:11:34 AM	128						105	51
15/07/20 02:13:18 AM	129						123	58
15/07/20 02:14:55 AM	130						84	71
15/07/20 02:16:34 AM	131						100	68
15/07/20 02:18:12 AM	132						106	51
15/07/20 02:19:49 AM	133						102	48
15/07/20 02:21:28 AM	134						108	66
15/07/20 02:23:12 AM	135						104	68
15/07/20 02:24:56 AM	136						127	54
15/07/20 02:26:39 AM	137						85	63
15/07/20 02:28:23 AM	138						96	66
15/07/20 02:30:00 AM	139						126	73
15/07/20 02:31:44 AM	140						147	71
15/07/20 02:33:28 AM	141						95	62
15/07/20 02:35:06 AM	142						109	65
15/07/20 02:36:45 AM	143						110	63
15/07/20 02:38:23 AM	144						115	55
15/07/20 02:40:06 AM	145						100	58
15/07/20 02:41:44 AM	146						98	148
15/07/20 02:43:23 AM	147						151	74
15/07/20 02:45:01 AM	148						102	52
15/07/20 02:46:45 AM	149						98	69
15/07/20 02:48:28 AM	150						116	69
15/07/20 02:50:06 AM	151						93	66
15/07/20 02:51:50 AM	152						105	63
15/07/20 02:53:27 AM	153						97	56
15/07/20 02:55:05 AM	154						103	74
15/07/20 02:56:44 AM	155						103	72
15/07/20 02:58:27 AM	156						134	88
15/07/20 03:00:05 AM	157						111	65
15/07/20 03:01:44 AM	158						157	72
15/07/20 03:03:21 AM	159						109	65
15/07/20 03:04:59 AM	160						95	64
15/07/20 03:06:43 AM	161						104	62
15/07/20 03:08:26 AM	162						145	69
15/07/20 03:10:04 AM	163						138	76
15/07/20 03:11:48 AM	164						118	66
15/07/20 03:13:31 AM	165						103	57
15/07/20 03:15:10 AM	166						87	50
15/07/20 03:16:53 AM	167						93	53
15/07/20 03:18:31 AM	168						99	72
15/07/20 03:20:10 AM	169						108	73
15/07/20 03:21:48 AM	170						110	71
15/07/20 03:23:25 AM	171						87	57
15/07/20 03:25:09 AM	172						107	41
15/07/20 03:26:47 AM	173						136	73
15/07/20 03:28:24 AM	174						101	60
15/07/20 03:30:02 AM	175						111	77
15/07/20 03:31:47 AM	176						98	64
15/07/20 03:33:30 AM	177						159	53
15/07/20 03:35:14 AM	178						113	69
15/07/20 03:36:52 AM	179						82	54
15/07/20 03:38:36 AM	180						103	65
15/07/20 03:40:14 AM	181						95	48
15/07/20 03:41:57 AM	182						96	46
15/07/20 03:43:37 AM	183						107	60
15/07/20 03:45:14 AM	184						102	64
15/07/20 03:46:58 AM	185						129	67
15/07/20 03:48:36 AM	186						127	56
15/07/20 03:50:15 AM	187						119	69
15/07/20 03:51:52 AM	188						110	69
15/07/20 03:53:36 AM	189						89	74
15/07/20 03:55:13 AM	190						87	57
15/07/20 03:56:57 AM	191						137	75
15/07/20 03:58:35 AM	192						130	77
15/07/20 04:00:14 AM	193						135	48
15/07/20 04:01:52 AM	194						117	62
15/07/20 04:03:36 AM	195						86	64
15/07/20 04:05:20 AM	196						126	68
15/07/20 04:07:04 AM	197						80	48
15/07/20 04:08:42 AM	198						120	54
15/07/20 04:10:20 AM	199						115	64
15/07/20 04:12:03 AM	200						179	199
15/07/20 04:13:47 AM	201						106	54
15/07/20 04:15:24 AM	202						127	81
15/07/20 04:17:08 AM	203						120	56
15/07/20 04:18:52 AM	204						112	48
15/07/20 04:20:30 AM	205						97	64
15/07/20 04:22:09 AM	206						140	52
15/07/20 04:23:53 AM	207						127	60
15/07/20 04:25:37 AM	208						113	67
15/07/20 04:27:15 AM	209						134	71
15/07/20 04:28:53 AM	210						108	68
15/07/20 04:30:30 AM	211						105	61
15/07/20 04:32:14 AM	212						151	62
15/07/20 04:33:58 AM	213						100	61
15/07/20 04:35:35 AM	214						98	45
15/07/20 04:37:19 AM	215						84	47
15/07/20 04:39:03 AM	216						100	61
15/07/20 04:40:41 AM	217						116	53
15/07/20 04:42:20 AM	218						177	136
15/07/20 04:43:58 AM	219						120	58
15/07/20 04:45:35 AM	220						124	62
15/07/20 04:47:19 AM	221						124	73
15/07/20 04:49:03 AM	222						97	55
15/07/20 04:50:40 AM	223						158	89
15/07/20 04:52:19 AM	224						119	60
15/07/20 04:53:57 AM	225						95	46
15/07/20 04:55:41 AM	226						95	53
15/07/20 04:57:25 AM	227						97	54
15/07/20 04:59:09 AM	228						144	153
15/07/20 05:00:53 AM	229						115	51
15/07/20 05:02:37 AM	230						112	75
15/07/20 05:04:21 AM	231						121	84
15/07/20 05:05:58 AM	232						148	68
15/07/20 05:07:37 AM	233						2694	42
15/07/20 05:09:15 AM	234						124	85
15/07/20 05:10:58 AM	235						109	63
15/07/20 05:12:36 AM	236						92	74
15/07/20 05:14:20 AM	237						75	54
15/07/20 05:16:04 AM	238						137	96
15/07/20 05:17:48 AM	239						85	47
15/07/20 05:19:26 AM	240						82	46
15/07/20 05:21:04 AM	241						125	74
15/07/20 05:22:48 AM	242						143	69
15/07/20 05:24:32 AM	243						126	51
15/07/20 05:26:15 AM	244						138	68
15/07/20 05:28:00 AM	245						122	64
15/07/20 05:29:44 AM	246						108	64
15/07/20 05:31:28 AM	247						83	50
15/07/20 05:33:05 AM	248						140	77
15/07/20 05:34:49 AM	249						126	45
15/07/20 05:36:27 AM	250						121	47
15/07/20 05:38:11 AM	251						130	85
15/07/20 05:39:55 AM	252						110	68
15/07/20 05:41:33 AM	253						86	49
15/07/20 05:43:17 AM	254						102	68
15/07/20 05:45:00 AM	255						111	76
15/07/20 05:46:39 AM	256						138	228
15/07/20 05:48:22 AM	257						121	64
15/07/20 05:50:00 AM	258						138	87
15/07/20 05:51:44 AM	259						133	38
15/07/20 05:53:22 AM	260						125	83
15/07/20 05:55:06 AM	261						94	61
15/07/20 05:56:49 AM	262						140	141
15/07/20 05:58:27 AM	263						106	70
15/07/20 06:00:06 AM	264						95	61
15/07/20 06:01:44 AM	265						148	64
15/07/20 06:03:27 AM	266						114	66
15/07/20 06:05:11 AM	267						153	70
15/07/20 06:06:48 AM	268						91	54
15/07/20 06:08:26 AM	269						101	56
15/07/20 06:10:09 AM	270						108	57
15/07/20 06:11:53 AM	271						114	67
15/07/20 06:13:36 AM	272						107	65
15/07/20 06:15:20 AM	273						117	129
15/07/20 06:16:58 AM	274						130	69
15/07/20 06:18:41 AM	275						2773	29
15/07/20 06:20:25 AM	276						116	69
15/07/20 06:22:04 AM	277						145	79
15/07/20 06:23:51 AM	278						108	55
15/07/20 06:25:34 AM	279						154	98
15/07/20 06:27:18 AM	280						130	70
15/07/20 06:28:56 AM	281						104	76
15/07/20 06:30:41 AM	282						113	61
15/07/20 06:32:24 AM	283						117	84
15/07/20 06:34:08 AM	284						124	67
15/07/20 06:35:46 AM	285						109	77
15/07/20 06:37:24 AM	286						131	91
15/07/20 06:39:02 AM	287						119	61
15/07/20 06:40:46 AM	288						114	52
15/07/20 06:42:30 AM	289						111	44
15/07/20 06:44:07 AM	290						118	59
15/07/20 06:45:45 AM	291						108	47
15/07/20 06:47:24 AM	292						154	65
15/07/20 06:49:01 AM	293						117	54
15/07/20 06:50:39 AM	294						110	56
15/07/20 06:52:23 AM	295						105	55
15/07/20 06:54:06 AM	296						101	112
15/07/20 06:55:50 AM	297						104	44
15/07/20 06:57:28 AM	298						111	70
15/07/20 06:59:06 AM	299						128	58
15/07/20 07:00:44 AM	300						135	70
15/07/20 07:02:23 AM	301						95	60
15/07/20 07:04:01 AM	302						119	58
15/07/20 07:05:45 AM	303						136	72
15/07/20 07:07:23 AM	304						128	60
15/07/20 07:09:06 AM	305						125	55
15/07/20 07:10:50 AM	306						110	56
15/07/20 07:12:28 AM	307						85	55
15/07/20 07:14:12 AM	308						112	72
15/07/20 07:15:56 AM	309						137	62
15/07/20 07:17:39 AM	310						101	80
15/07/20 07:19:17 AM	311						117	66
15/07/20 07:21:01 AM	312						106	66
15/07/20 07:22:44 AM	313						92	62
15/07/20 07:24:28 AM	314						135	58
15/07/20 07:26:06 AM	315						118	62
15/07/20 07:27:43 AM	316						91	62
15/07/20 07:29:27 AM	317						123	73
15/07/20 07:31:11 AM	318						94	62
15/07/20 07:32:48 AM	319						102	47
15/07/20 07:34:32 AM	320						80	56
15/07/20 07:36:09 AM	321						114	68
15/07/20 07:37:47 AM	322						133	68
15/07/20 07:39:25 AM	323						99	61
15/07/20 07:41:09 AM	324						127	60
15/07/20 07:42:47 AM	325						99	67
15/07/20 07:44:31 AM	326						106	71
15/07/20 07:46:15 AM	327						87	45
15/07/20 07:47:53 AM	328						97	57
15/07/20 07:49:37 AM	329						131	61
15/07/20 07:51:21 AM	330						155	76
15/07/20 07:52:59 AM	331						92	64
15/07/20 07:54:43 AM	332						247	228
15/07/20 07:56:20 AM	333						100	50
15/07/20 07:57:59 AM	334						114	67
15/07/20 07:59:37 AM	335						114	53
15/07/20 08:01:21 AM	336						129	64
15/07/20 08:03:05 AM	337						90	40
15/07/20 08:04:43 AM	338						103	52
15/07/20 08:06:26 AM	339						89	61
15/07/20 08:08:04 AM	340						139	81
15/07/20 08:09:48 AM	341						100	53
15/07/20 08:11:25 AM	342						98	59
15/07/20 08:13:09 AM	343						121	66
15/07/20 08:14:47 AM	344						113	56
15/07/20 08:16:40 AM	345						85	54
15/07/20 08:18:19 AM	346						113	61
15/07/20 08:19:57 AM	347						74	55
15/07/20 08:21:34 AM	348						183	233
15/07/20 08:23:18 AM	349						93	50
15/07/20 08:25:01 AM	350						134	73
15/07/20 08:26:39 AM	351						121	60
15/07/20 08:28:16 AM	352						161	56
15/07/20 08:30:00 AM	353						118	84
15/07/20 08:31:37 AM	354						146	69
15/07/20 08:33:22 AM	355						109	62
15/07/20 08:35:06 AM	356						143	50
15/07/20 08:36:51 AM	357						99	50
15/07/20 08:38:34 AM	358						89	49
15/07/20 08:40:12 AM	359						93	44
15/07/20 08:41:51 AM	360						155	65
15/07/20 08:43:29 AM	361						147	66
15/07/20 08:45:06 AM	362						88	64
15/07/20 08:46:50 AM	363						104	48
15/07/20 08:48:27 AM	364						97	66
15/07/20 08:50:12 AM	365						137	76
15/07/20 08:51:50 AM	366						80	48
15/07/20 08:53:27 AM	367						125	57
15/07/20 08:55:05 AM	368						101	68
15/07/20 08:56:49 AM	369						111	49
15/07/20 08:58:32 AM	370						157	87
15/07/20 09:00:10 AM	371						130	100
15/07/20 09:01:54 AM	372						106	71
15/07/20 09:03:37 AM	373						136	77
15/07/20 09:05:16 AM	374						123	71
15/07/20 09:06:59 AM	375						128	59
15/07/20 09:08:37 AM	376						2692	45
15/07/20 09:10:20 AM	377						103	92
15/07/20 09:12:04 AM	378						97	62
15/07/20 09:13:48 AM	379						116	69
15/07/20 09:15:31 AM	380						97	62
15/07/20 09:17:09 AM	381						111	72
15/07/20 09:18:52 AM	382						112	64
15/07/20 09:20:30 AM	383						110	62
15/07/20 09:22:13 AM	384						134	33
15/07/20 09:23:51 AM	385						109	48
15/07/20 09:25:30 AM	386						126	124
15/07/20 09:27:07 AM	387						120	69
15/07/20 09:28:45 AM	388						116	57
15/07/20 09:30:28 AM	389						111	61
15/07/20 09:32:06 AM	390						78	46
15/07/20 09:33:49 AM	391						124	75
15/07/20 09:35:33 AM	392						111	88
15/07/20 09:37:11 AM	393						103	65
15/07/20 09:38:55 AM	394						141	70
15/07/20 09:40:33 AM	395						84	45
15/07/20 09:42:12 AM	396						105	62
15/07/20 09:43:50 AM	397						94	47
15/07/20 09:45:28 AM	398						117	55
15/07/20 09:47:06 AM	399						108	74
15/07/20 09:48:45 AM	400						112	61
15/07/20 09:50:28 AM	401						119	73
15/07/20 09:52:06 AM	402						132	59
15/07/20 09:53:49 AM	403						130	59
15/07/20 09:55:33 AM	404						138	73
15/07/20 09:57:17 AM	405						68	43
15/07/20 09:59:00 AM	406						105	61
15/07/20 10:00:38 AM	407						115	69
15/07/20 10:02:22 AM	408						2425	44
15/07/20 10:04:06 AM	409						99	68
15/07/20 10:05:43 AM	410						86	45
15/07/20 10:07:27 AM	411						93	56
15/07/20 10:09:05 AM	412						126	58
15/07/20 10:10:49 AM	413						142	61
15/07/20 10:12:26 AM	414						99	48
15/07/20 10:14:10 AM	415						117	70
15/07/20 10:15:47 AM	416						109	65
15/07/20 10:17:31 AM	417						109	69
15/07/20 10:19:15 AM	418						120	60
15/07/20 10:20:53 AM	419						124	65
15/07/20 10:22:37 AM	420						94	67
15/07/20 10:24:21 AM	421						85	46
15/07/20 10:26:00 AM	422						101	58
15/07/20 10:27:43 AM	423						2507	107
15/07/20 10:29:21 AM	424						126	74
15/07/20 10:30:59 AM	425						91	57
15/07/20 10:32:37 AM	426						122	59
15/07/20 10:34:15 AM	427						111	56
15/07/20 10:35:58 AM	428						90	57
15/07/20 10:37:42 AM	429						134	85
15/07/20 10:39:19 AM	430						117	72
15/07/20 10:41:03 AM	431						123	45
15/07/20 10:42:40 AM	432						135	107
15/07/20 10:44:18 AM	433						88	43
15/07/20 10:46:01 AM	434						132	48
15/07/20 10:47:45 AM	435						136	55
15/07/20 10:49:22 AM	436						91	49
15/07/20 10:51:00 AM	437						112	77
15/07/20 10:52:43 AM	438						64	48
15/07/20 10:54:27 AM	439						126	80
15/07/20 10:56:11 AM	440						208	216
15/07/20 10:57:50 AM	441						114	63
15/07/20 10:59:28 AM	442						138	97
15/07/20 11:01:06 AM	443						124	67
15/07/20 11:02:44 AM	444						95	62
15/07/20 11:04:22 AM	445						103	71
15/07/20 11:06:06 AM	446						143	65
15/07/20 11:07:43 AM	447						132	74
15/07/20 11:09:27 AM	448						98	56
15/07/20 11:11:05 AM	449						140	74
15/07/20 11:12:43 AM	450						131	59
15/07/20 11:14:21 AM	451						159	74
15/07/20 11:16:05 AM	452						126	57
15/07/20 11:17:42 AM	453						110	65
15/07/20 11:19:26 AM	454						129	50
15/07/20 11:21:09 AM	455						94	63
15/07/20 11:22:53 AM	456						128	70
15/07/20 11:24:37 AM	457						70	88
15/07/20 11:26:21 AM	458						140	83
15/07/20 11:28:04 AM	459						122	59
15/07/20 11:29:48 AM	460						118	49
15/07/20 11:31:31 AM	461						110	57
15/07/20 11:33:10 AM	462						119	65
15/07/20 11:34:53 AM	463						114	53
15/07/20 11:36:31 AM	464						2633	28
15/07/20 11:38:15 AM	465						109	56
15/07/20 11:39:58 AM	466						66	48
15/07/20 11:41:42 AM	467						2656	24
15/07/20 11:43:25 AM	468						107	47
15/07/20 11:45:03 AM	469						107	52
15/07/20 11:46:46 AM	470						127	57
15/07/20 11:48:24 AM	471						86	49
15/07/20 11:50:08 AM	472						128	101
15/07/20 11:51:52 AM	473						118	60
15/07/20 11:53:30 AM	474						119	62
15/07/20 11:55:14 AM	475						103	54
15/07/20 11:56:58 AM	476						108	50
15/07/20 11:58:36 AM	477						104	58
15/07/20 12:00:20 PM	478						97	61
15/07/20 12:01:58 PM	479						99	70
15/07/20 12:03:41 PM	480						2505	107
15/07/20 12:05:19 PM	481						110	67
15/07/20 12:06:58 PM	482						112	73
15/07/20 12:08:41 PM	483						121	57
15/07/20 12:10:20 PM	484						115	58
15/07/20 12:12:03 PM	485						118	52
15/07/20 12:13:41 PM	486						117	56
15/07/20 12:15:24 PM	487						114	72
15/07/20 12:17:02 PM	488						76	55
15/07/20 12:18:45 PM	489						112	56
15/07/20 12:20:23 PM	490						134	47
15/07/20 12:22:02 PM	491						108	73
15/07/20 12:23:39 PM	492						123	70
15/07/20 12:25:17 PM	493						97	53
15/07/20 12:27:00 PM	494						99	50
15/07/20 12:28:40 PM	495						106	81
15/07/20 12:30:23 PM	496						105	55
15/07/20 12:32:07 PM	497						85	71
15/07/20 12:33:50 PM	498						102	70
15/07/20 12:35:28 PM	499						103	62
15/07/20 12:37:11 PM	500						134	65
15/07/20 12:38:55 PM	501						118	81
15/07/20 12:40:39 PM	502						2560	96
15/07/20 12:42:22 PM	503						123	67
15/07/20 12:44:00 PM	504						140	138
15/07/20 12:45:37 PM	505						131	102
15/07/20 12:47:20 PM	506						148	48
15/07/20 12:48:58 PM	507						113	69
15/07/20 12:50:41 PM	508						132	78
15/07/20 12:52:19 PM	509						130	52
15/07/20 12:54:02 PM	510						106	58
15/07/20 12:55:40 PM	511						140	95
15/07/20 12:57:19 PM	512						100	84
15/07/20 12:59:02 PM	513						100	54
15/07/20 01:00:46 PM	514						94	54
15/07/20 01:02:24 PM	515						144	71
15/07/20 01:04:02 PM	516						106	63
15/07/20 01:05:45 PM	517						127	70
15/07/20 01:07:22 PM	518						131	42
15/07/20 01:09:06 PM	519						164	217
15/07/20 01:10:44 PM	520						92	60
15/07/20 01:12:27 PM	521						130	72
15/07/20 01:14:04 PM	522						102	59
15/07/20 01:15:48 PM	523						115	65
15/07/20 01:17:25 PM	524						121	56
15/07/20 01:19:09 PM	525						97	46
15/07/20 01:20:46 PM	526						137	52
15/07/20 01:22:30 PM	527						105	61
15/07/20 01:24:13 PM	528						112	58
15/07/20 01:25:57 PM	529						108	79
15/07/20 01:27:34 PM	530						2550	64
15/07/20 01:29:18 PM	531						114	61
15/07/20 01:31:02 PM	532						110	80
15/07/20 01:32:39 PM	533						109	62
15/07/20 01:34:23 PM	534						135	55
15/07/20 01:36:00 PM	535						153	37
15/07/20 01:37:44 PM	536						2580	33
15/07/20 01:39:21 PM	537						86	54
15/07/20 01:41:05 PM	538						99	46
15/07/20 01:42:42 PM	539						94	64
15/07/20 01:44:26 PM	540						145	52
15/07/20 01:46:03 PM	541						124	67
15/07/20 01:47:47 PM	542						83	57
15/07/20 01:49:25 PM	543						166	141
15/07/20 01:51:04 PM	544						128	62
15/07/20 01:52:42 PM	545						116	69
15/07/20 01:54:20 PM	546						92	54
15/07/20 01:55:59 PM	547						94	55
15/07/20 01:57:37 PM	548						2577	34
15/07/20 01:59:14 PM	549						115	68
15/07/20 02:00:52 PM	550						136	63
15/07/20 02:02:36 PM	551						153	51
15/07/20 02:04:20 PM	552						131	74
15/07/20 02:05:58 PM	553						126	78
15/07/20 02:07:35 PM	554						2589	25
15/07/20 02:09:13 PM	555						106	66
15/07/20 02:10:57 PM	556						131	59
15/07/20 02:12:34 PM	557						2571	36
15/07/20 02:14:12 PM	558						145	47
15/07/20 02:15:50 PM	559						93	56
15/07/20 02:17:34 PM	560						105	53
15/07/20 02:19:11 PM	561						95	58
15/07/20 02:20:49 PM	562						92	45
15/07/20 02:22:33 PM	563						131	70
15/07/20 02:24:11 PM	564						128	76
15/07/20 02:25:49 PM	565						156	92
15/07/20 02:27:26 PM	566						142	50
15/07/20 02:29:05 PM	567						120	71
15/07/20 02:30:43 PM	568						102	61
15/07/20 02:32:27 PM	569						142	57
15/07/20 02:34:04 PM	570						107	59
15/07/20 02:35:48 PM	571						98	70
15/07/20 02:37:25 PM	572						126	64
15/07/20 02:39:09 PM	573						76	35
15/07/20 02:40:53 PM	574						116	70
15/07/20 02:42:30 PM	575						2558	31
15/07/20 02:44:07 PM	576						93	47
15/07/20 02:45:51 PM	577						98	41
15/07/20 02:47:34 PM	578						83	43
15/07/20 02:49:12 PM	579						172	147
15/07/20 02:50:56 PM	580						104	48
15/07/20 02:52:33 PM	581						2559	32
15/07/20 02:54:11 PM	582						129	120
15/07/20 02:55:54 PM	583						93	70
15/07/20 02:57:32 PM	584						103	66
15/07/20 02:59:16 PM	585						153	47
15/07/20 03:01:00 PM	586						123	76
15/07/20 03:02:37 PM	587						2568	24
15/07/20 03:04:20 PM	588						100	37
15/07/20 03:05:57 PM	589						105	67
15/07/20 03:07:35 PM	590						91	60
15/07/20 03:09:19 PM	591						133	60
15/07/20 03:11:02 PM	592						85	36
15/07/20 03:12:40 PM	593						104	56
15/07/20 03:14:23 PM	594						75	49
15/07/20 03:16:01 PM	595						107	86
15/07/20 03:17:45 PM	596						91	39
15/07/20 03:19:22 PM	597						118	83
15/07/20 03:20:59 PM	598						84	52
15/07/20 03:22:42 PM	599						142	47
15/07/20 03:24:20 PM	600						133	90
15/07/20 03:26:04 PM	601						104	62
15/07/20 03:27:47 PM	602						126	70
15/07/20 03:29:24 PM	603						132	47
15/07/20 03:31:02 PM	604						119	49
15/07/20 03:32:45 PM	605						116	140
15/07/20 03:34:23 PM	606						134	75
15/07/20 03:36:07 PM	607						120	88
15/07/20 03:37:50 PM	608						82	49
15/07/20 03:39:28 PM	609						105	51
15/07/20 03:41:06 PM	610						98	50
15/07/20 03:42:50 PM	611						92	52
15/07/20 03:44:33 PM	612						128	65
15/07/20 03:46:11 PM	613						116	62
15/07/20 03:47:54 PM	614						89	58
15/07/20 03:49:38 PM	615						116	82
15/07/20 03:51:17 PM	616						100	82
15/07/20 03:53:01 PM	617						110	75
15/07/20 03:54:39 PM	618						78	54
15/07/20 03:56:22 PM	619						112	57
15/07/20 03:58:00 PM	620						124	82
15/07/20 03:59:44 PM	621						85	60
15/07/20 04:01:27 PM	622						103	59
15/07/20 04:03:05 PM	623						125	59
15/07/20 04:04:44 PM	624						111	57
15/07/20 04:06:21 PM	625						129	83
15/07/20 04:08:05 PM	626						87	51
15/07/20 04:09:43 PM	627						116	62
15/07/20 04:11:26 PM	628						2425	62
15/07/20 04:13:05 PM	629						91	58
15/07/20 04:14:48 PM	630						111	62
15/07/20 04:16:26 PM	631						132	81
15/07/20 04:18:09 PM	632						132	43
15/07/20 04:19:53 PM	633						104	59
15/07/20 04:21:31 PM	634						128	73
15/07/20 04:23:09 PM	635						107	55
15/07/20 04:24:47 PM	636						119	82
15/07/20 04:26:31 PM	637						121	72
15/07/20 04:28:09 PM	638						131	73
15/07/20 04:29:52 PM	639						121	64
15/07/20 04:31:36 PM	640						138	92
15/07/20 04:33:19 PM	641						125	106
15/07/20 04:35:03 PM	642						118	72
15/07/20 04:36:40 PM	643						111	82
15/07/20 04:38:24 PM	644						113	53
15/07/20 04:40:02 PM	645						153	81
15/07/20 04:41:40 PM	646						110	57
15/07/20 04:43:18 PM	647						87	44
15/07/20 04:45:02 PM	648						122	60
15/07/20 04:46:40 PM	649						104	65
15/07/20 04:48:18 PM	650						131	59
15/07/20 04:49:56 PM	651						145	82
15/07/20 04:51:34 PM	652						155	75
15/07/20 04:53:11 PM	653						130	79
15/07/20 04:54:49 PM	654						102	44
15/07/20 04:56:32 PM	655						79	70
15/07/20 04:58:16 PM	656						71	38
15/07/20 04:59:53 PM	657						131	64
15/07/20 05:01:32 PM	658						97	59
15/07/20 05:03:15 PM	659						122	43
15/07/20 05:04:59 PM	660						117	55
15/07/20 05:06:36 PM	661						122	53
15/07/20 05:08:20 PM	662						115	75
15/07/20 05:09:59 PM	663						141	67
15/07/20 05:11:42 PM	664						116	57
15/07/20 05:13:21 PM	665						127	77
15/07/20 05:14:59 PM	666						106	59
15/07/20 05:16:43 PM	667						85	63
15/07/20 05:18:20 PM	668						120	48
15/07/20 05:19:58 PM	669						95	61
15/07/20 05:21:36 PM	670						100	57
15/07/20 05:23:13 PM	671						93	47
15/07/20 05:24:57 PM	672						114	53
15/07/20 05:26:41 PM	673						109	63
15/07/20 05:28:18 PM	674						112	78
15/07/20 05:30:02 PM	675						86	59
15/07/20 05:31:39 PM	676						117	83
15/07/20 05:33:18 PM	677						94	52
15/07/20 05:34:56 PM	678						97	65
15/07/20 05:36:33 PM	679						114	74
15/07/20 05:38:17 PM	680						162	90
15/07/20 05:40:01 PM	681						133	72
15/07/20 05:41:38 PM	682						108	66
15/07/20 05:43:22 PM	683						92	52
15/07/20 05:44:59 PM	684						119	62
15/07/20 05:46:36 PM	685						82	48
15/07/20 05:48:20 PM	686						161	63
15/07/20 05:50:04 PM	687						73	35
15/07/20 05:51:41 PM	688						116	50
15/07/20 05:53:25 PM	689						123	83
15/07/20 05:55:02 PM	690						138	39
15/07/20 05:56:45 PM	691						61	31
15/07/20 05:58:23 PM	692						104	60
15/07/20 06:00:06 PM	693						99	53
15/07/20 06:01:44 PM	694						122	67
15/07/20 06:03:27 PM	695						98	57
15/07/20 06:05:04 PM	696						91	50
15/07/20 06:06:42 PM	697						152	70
15/07/20 06:08:26 PM	698						150	166
15/07/20 06:10:09 PM	699						105	66
15/07/20 06:11:47 PM	700						98	48
15/07/20 06:13:25 PM	701						119	56
15/07/20 06:15:08 PM	702						120	48
15/07/20 06:16:46 PM	703						135	78
15/07/20 06:18:29 PM	704						98	42
15/07/20 06:20:07 PM	705						71	46
15/07/20 06:21:51 PM	706						126	94
15/07/20 06:23:34 PM	707						118	95
15/07/20 06:25:12 PM	708						105	67
15/07/20 06:26:55 PM	709						132	124
15/07/20 06:28:33 PM	710						104	39
15/07/20 06:30:17 PM	711						143	98
15/07/20 06:31:54 PM	712						110	68
15/07/20 06:33:33 PM	713						107	50
15/07/20 06:35:10 PM	714						116	61
15/07/20 06:36:48 PM	715						108	84
15/07/20 06:38:31 PM	716						92	57
15/07/20 06:40:09 PM	717						97	57
15/07/20 06:41:52 PM	718						88	69
15/07/20 06:43:30 PM	719						97	64
15/07/20 06:45:14 PM	720						140	56
15/07/20 06:46:57 PM	721						96	52
15/07/20 06:48:35 PM	722						94	42
15/07/20 06:50:14 PM	723						141	66
15/07/20 06:51:51 PM	724						114	52
15/07/20 06:53:29 PM	725						86	60
15/07/20 06:55:07 PM	726						83	51
15/07/20 06:56:45 PM	727						104	65
15/07/20 06:58:28 PM	728						121	67
15/07/20 07:00:05 PM	729						96	56
15/07/20 07:01:49 PM	730						165	62
15/07/20 07:03:26 PM	731						104	65
15/07/20 07:05:10 PM	732						107	65
15/07/20 07:06:48 PM	733						124	85
15/07/20 07:08:31 PM	734						132	65
15/07/20 07:10:09 PM	735						108	82
15/07/20 07:11:52 PM	736						83	51
15/07/20 07:13:30 PM	737						90	59
15/07/20 07:15:13 PM	738						87	68
15/07/20 07:16:51 PM	739						86	77
15/07/20 07:18:34 PM	740						80	41
15/07/20 07:20:12 PM	741						99	46
15/07/20 07:21:55 PM	742						98	51
15/07/20 07:23:39 PM	743						332	372
15/07/20 07:25:16 PM	744						110	47
15/07/20 07:26:54 PM	745						134	54
15/07/20 07:28:32 PM	746						87	63
15/07/20 07:30:10 PM	747						108	71
15/07/20 07:31:54 PM	748						135	73
15/07/20 07:33:31 PM	749						2439	40
15/07/20 07:35:15 PM	750						93	65
15/07/20 07:36:52 PM	751						141	42
15/07/20 07:38:36 PM	752						102	59
15/07/20 07:40:13 PM	753						129	76
15/07/20 07:41:50 PM	754						185	137
15/07/20 07:43:28 PM	755						114	74
15/07/20 07:45:05 PM	756						109	85
15/07/20 07:46:42 PM	757						102	66
15/07/20 07:48:26 PM	758						137	51
15/07/20 07:50:03 PM	759						97	36
15/07/20 07:51:47 PM	760						148	122
15/07/20 07:53:24 PM	761						163	108
15/07/20 07:55:08 PM	762						93	60
15/07/20 07:56:46 PM	763						141	43
15/07/20 07:58:29 PM	764						141	88
15/07/20 08:00:06 PM	765						97	62
15/07/20 08:01:50 PM	766						87	58
15/07/20 08:03:33 PM	767						108	77
15/07/20 08:05:17 PM	768						101	63
15/07/20 08:07:01 PM	769						103	43
15/07/20 08:08:45 PM	770						132	67
15/07/20 08:10:28 PM	771						125	53
15/07/20 08:12:14 PM	772						119	93
15/07/20 08:13:58 PM	773						85	55
15/07/20 08:15:41 PM	774						2511	38
15/07/20 08:17:18 PM	775						110	61
15/07/20 08:19:02 PM	776						126	63
15/07/20 08:20:39 PM	777						96	57
15/07/20 08:22:23 PM	778						100	69
15/07/20 08:24:00 PM	779						131	65
15/07/20 08:25:45 PM	780						101	63
15/07/20 08:27:29 PM	781						109	77
15/07/20 08:29:13 PM	782						105	69
15/07/20 08:30:51 PM	783						120	59
15/07/20 08:32:35 PM	784						141	82
15/07/20 08:34:13 PM	785						100	43
15/07/20 08:35:57 PM	786						118	58
15/07/20 08:37:35 PM	787						142	97
15/07/20 08:39:18 PM	788						129	71
15/07/20 08:40:57 PM	789						118	87
15/07/20 08:42:34 PM	790						114	78
15/07/20 08:44:12 PM	791						108	61
15/07/20 08:45:56 PM	792						137	36
15/07/20 08:47:39 PM	793						131	63
15/07/20 08:49:17 PM	794						106	78
15/07/20 08:51:01 PM	795						123	53
15/07/20 08:52:39 PM	796						2413	21
15/07/20 08:54:23 PM	797						113	67
15/07/20 08:56:07 PM	798						131	47
15/07/20 08:57:51 PM	799						2382	34
15/07/20 08:59:28 PM	800						113	45
15/07/20 09:01:06 PM	801						102	71
15/07/20 09:02:50 PM	802						117	57
15/07/20 09:04:33 PM	803						117	78
15/07/20 09:06:10 PM	804						76	43
15/07/20 09:07:54 PM	805						122	88
15/07/20 09:09:38 PM	806						137	110
15/07/20 09:11:21 PM	807						89	46
15/07/20 09:13:05 PM	808						86	60
15/07/20 09:14:49 PM	809						137	87
15/07/20 09:16:32 PM	810						137	85
15/07/20 09:18:17 PM	811						106	68
15/07/20 09:19:55 PM	812						100	59
15/07/20 09:21:38 PM	813						99	49
15/07/20 09:23:22 PM	814						94	43
15/07/20 09:24:59 PM	815						96	67
15/07/20 09:26:37 PM	816						107	64
15/07/20 09:28:21 PM	817						129	88
15/07/20 09:30:04 PM	818						75	43
15/07/20 09:31:48 PM	819						108	61
15/07/20 09:33:31 PM	820						143	63
15/07/20 09:35:10 PM	821						104	58
15/07/20 09:36:53 PM	822						83	48
15/07/20 09:38:36 PM	823						107	75
15/07/20 09:40:20 PM	824						85	61
15/07/20 09:42:02 PM	825						88	47
15/07/20 09:43:40 PM	826						115	66
15/07/20 09:45:18 PM	827						88	46
15/07/20 09:46:56 PM	828						118	97
15/07/20 09:48:42 PM	829						107	72
15/07/20 09:50:25 PM	830						104	55
15/07/20 09:52:02 PM	831						94	63
15/07/20 09:53:46 PM	832						111	68
15/07/20 09:55:31 PM	833						89	50
15/07/20 09:57:08 PM	834						123	74
15/07/20 09:58:47 PM	835						134	80
15/07/20 10:00:30 PM	836						124	64
15/07/20 10:02:15 PM	837						108	72
15/07/20 10:03:58 PM	838						107	58
15/07/20 10:05:42 PM	839						123	96
15/07/20 10:07:25 PM	840						88	56
15/07/20 10:09:09 PM	841						147	76
15/07/20 10:10:53 PM	842						91	67
15/07/20 10:12:31 PM	843						110	49
15/07/20 10:14:15 PM	844						159	65
15/07/20 10:15:58 PM	845						87	54
15/07/20 10:17:42 PM	846						109	78
15/07/20 10:19:26 PM	847						99	60
15/07/20 10:21:11 PM	848						90	53
15/07/20 10:22:55 PM	849						120	75
15/07/20 10:24:39 PM	850						99	66
15/07/20 10:26:23 PM	851						80	44
15/07/20 10:28:08 PM	852						114	69
15/07/20 10:29:52 PM	853						156	117
15/07/20 10:31:35 PM	854						97	43
15/07/20 10:33:13 PM	855						133	102
15/07/20 10:34:57 PM	856						86	53
15/07/20 10:36:36 PM	857						106	63
15/07/20 10:38:20 PM	858						91	49
15/07/20 10:39:58 PM	859						193	276
15/07/20 10:41:42 PM	860						110	85
15/07/20 10:43:26 PM	861						99	71
15/07/20 10:45:09 PM	862						91	62
15/07/20 10:46:53 PM	863						95	58
15/07/20 10:48:37 PM	864						2432	32
15/07/20 10:50:20 PM	865						93	92
15/07/20 10:52:04 PM	866						126	55
15/07/20 10:53:47 PM	867						130	62
15/07/20 10:55:25 PM	868						126	82
15/07/20 10:57:10 PM	869						98	67
15/07/20 10:58:54 PM	870						123	49
15/07/20 11:00:38 PM	871						91	62
15/07/20 11:02:21 PM	872						121	62
15/07/20 11:04:05 PM	873						102	79
15/07/20 11:05:50 PM	874						133	61
15/07/20 11:07:34 PM	875						98	74
15/07/20 11:09:17 PM	876						85	63
15/07/20 11:11:03 PM	877						131	47
15/07/20 11:12:47 PM	878						112	54
15/07/20 11:14:30 PM	879						114	70
15/07/20 11:16:13 PM	880						121	73
15/07/20 11:17:56 PM	881						133	105
15/07/20 11:19:40 PM	882						2426	44
15/07/20 11:21:24 PM	883						107	49
15/07/20 11:23:07 PM	884						104	48
15/07/20 11:24:45 PM	885						104	102
15/07/20 11:26:22 PM	886						191	130
15/07/20 11:28:10 PM	887						97	69
15/07/20 11:29:54 PM	888						108	71
15/07/20 11:31:31 PM	889						2453	27
15/07/20 11:33:15 PM	890						89	57
15/07/20 11:34:58 PM	891						81	55
15/07/20 11:36:36 PM	892						96	54
15/07/20 11:38:19 PM	893						123	93
15/07/20 11:40:03 PM	894						118	83
15/07/20 11:41:46 PM	895						97	71
15/07/20 11:43:24 PM	896						110	73
15/07/20 11:45:01 PM	897						111	65
15/07/20 11:46:39 PM	898						88	41
15/07/20 11:48:16 PM	899						121	49
15/07/20 11:49:55 PM	900						97	77
15/07/20 11:51:33 PM	901						120	78
15/07/20 11:53:16 PM	902						105	73
15/07/20 11:54:54 PM	903						75	45
15/07/20 11:56:37 PM	904						122	71
15/07/20 11:58:15 PM	905						117	52
15/07/20 11:59:58 PM	906						109	64
16/07/20 12:01:42 AM	907						118	68
16/07/20 12:03:25 AM	908						91	46
16/07/20 12:05:08 AM	909						103	57
16/07/20 12:06:46 AM	910						98	78
16/07/20 12:08:30 AM	911						86	49
16/07/20 12:10:23 AM	912						93	41
16/07/20 12:12:00 AM	913						167	141
16/07/20 12:13:38 AM	914						134	67
16/07/20 12:15:23 AM	915						107	68
16/07/20 12:17:07 AM	916						73	69
16/07/20 12:18:52 AM	917						120	44
16/07/20 12:20:38 AM	918						90	67
16/07/20 12:22:21 AM	919						103	73
16/07/20 12:23:59 AM	920						174	136
16/07/20 12:25:43 AM	921						2507	32
16/07/20 12:27:26 AM	922						123	65
16/07/20 12:29:10 AM	923						82	51
16/07/20 12:30:53 AM	924						111	56
16/07/20 12:32:31 AM	925						105	65
16/07/20 12:34:14 AM	926						101	62
16/07/20 12:35:51 AM	927						116	74
16/07/20 12:37:35 AM	928						96	51
16/07/20 12:39:13 AM	929						95	72
16/07/20 12:40:56 AM	930						123	90
16/07/20 12:42:34 AM	931						112	53
16/07/20 12:44:13 AM	932						124	67
16/07/20 12:45:50 AM	933						83	47
16/07/20 12:47:33 AM	934						125	79
16/07/20 12:49:18 AM	935						104	57
16/07/20 12:51:02 AM	936						88	58
16/07/20 12:52:45 AM	937						88	48
16/07/20 12:54:23 AM	938						133	45
16/07/20 12:56:01 AM	939						119	35
16/07/20 12:57:40 AM	940						151	90
16/07/20 12:59:23 AM	941						102	53
16/07/20 01:01:08 AM	942						123	46
16/07/20 01:02:45 AM	943						127	73
16/07/20 01:04:32 AM	944						99	55
16/07/20 01:06:15 AM	945						109	64
16/07/20 01:07:59 AM	946						125	77
16/07/20 01:09:37 AM	947						102	83
16/07/20 01:11:21 AM	948						104	42
16/07/20 01:12:59 AM	949						94	58
16/07/20 01:14:38 AM	950						118	88
16/07/20 01:16:22 AM	951						79	41
16/07/20 01:18:00 AM	952						104	47
16/07/20 01:19:38 AM	953						107	73
16/07/20 01:21:22 AM	954						153	68
16/07/20 01:23:05 AM	955						131	76
16/07/20 01:24:49 AM	956						124	77
16/07/20 01:26:32 AM	957						156	94
16/07/20 01:28:16 AM	958						97	58
16/07/20 01:30:00 AM	959						147	77
16/07/20 01:31:38 AM	960						113	86
16/07/20 01:33:16 AM	961						130	67
16/07/20 01:34:53 AM	962						120	59
16/07/20 01:36:37 AM	963						122	52
16/07/20 01:38:21 AM	964						94	54
16/07/20 01:39:58 AM	965						75	52
16/07/20 01:41:42 AM	966						116	60
16/07/20 01:43:19 AM	967						153	110
16/07/20 01:45:03 AM	968						148	100
16/07/20 01:46:40 AM	969						101	48
16/07/20 01:48:24 AM	970						92	41
16/07/20 01:50:02 AM	971						130	72
16/07/20 01:51:46 AM	972						147	78
16/07/20 01:53:24 AM	973						104	48
16/07/20 01:55:07 AM	974						120	53
16/07/20 01:56:45 AM	975						116	73
16/07/20 01:58:29 AM	976						127	58
16/07/20 02:00:13 AM	977						102	54
16/07/20 02:01:57 AM	978						156	91
16/07/20 02:03:35 AM	979						105	67
16/07/20 02:05:20 AM	980						139	71
16/07/20 02:07:05 AM	981						92	52
16/07/20 02:08:49 AM	982						100	70
16/07/20 02:10:26 AM	983						114	60
16/07/20 02:12:03 AM	984						78	40
16/07/20 02:13:41 AM	985						118	64
16/07/20 02:15:24 AM	986						86	48
16/07/20 02:17:08 AM	987						100	61
16/07/20 02:18:45 AM	988						92	59
16/07/20 02:20:29 AM	989						124	66
16/07/20 02:22:12 AM	990						103	65
16/07/20 02:23:50 AM	991						138	65
16/07/20 02:25:27 AM	992						117	47
16/07/20 02:27:11 AM	993						112	61
16/07/20 02:28:50 AM	994						109	58
16/07/20 02:30:34 AM	995						95	50
16/07/20 02:32:18 AM	996						116	76
16/07/20 02:33:55 AM	997						148	118
16/07/20 02:35:34 AM	998						96	65
16/07/20 02:37:18 AM	999						95	64
16/07/20 02:38:55 AM	1000						107	72
16/07/20 02:40:38 AM	1001						128	60
16/07/20 02:42:16 AM	1002						111	63
16/07/20 02:44:00 AM	1003						102	44
16/07/20 02:45:43 AM	1004						131	51
16/07/20 02:47:22 AM	1005						120	84
16/07/20 02:49:00 AM	1006						117	66
16/07/20 02:50:44 AM	1007						2572	31
16/07/20 02:52:27 AM	1008						98	64
16/07/20 02:54:05 AM	1009						113	76
16/07/20 02:55:44 AM	1010						113	68
16/07/20 02:57:22 AM	1011						117	81
16/07/20 02:59:06 AM	1012						112	68
16/07/20 03:00:49 AM	1013						71	46
16/07/20 03:02:27 AM	1014						82	39
16/07/20 03:04:10 AM	1015						100	52
16/07/20 03:05:49 AM	1016						79	69
16/07/20 03:07:33 AM	1017						129	43
16/07/20 03:09:16 AM	1018						97	72
16/07/20 03:10:54 AM	1019						85	42
16/07/20 03:12:33 AM	1020						109	110
16/07/20 03:14:10 AM	1021						113	53
16/07/20 03:15:48 AM	1022						110	66
16/07/20 03:17:32 AM	1023						129	86
16/07/20 03:19:15 AM	1024						134	112
16/07/20 03:20:53 AM	1025						87	49
16/07/20 03:22:37 AM	1026						103	66
16/07/20 03:24:16 AM	1027						118	83
16/07/20 03:25:59 AM	1028						108	58
16/07/20 03:27:37 AM	1029						103	66
16/07/20 03:29:16 AM	1030						95	60
16/07/20 03:30:59 AM	1031						113	97
16/07/20 03:32:43 AM	1032						117	83
16/07/20 03:34:22 AM	1033						136	84
16/07/20 03:36:06 AM	1034						117	68
16/07/20 03:37:44 AM	1035						107	71
16/07/20 03:39:28 AM	1036						102	62
16/07/20 03:41:11 AM	1037						127	56
16/07/20 03:42:51 AM	1038						89	66
16/07/20 03:44:34 AM	1039						111	61
16/07/20 03:46:18 AM	1040						89	53
16/07/20 03:48:02 AM	1041						116	68
16/07/20 03:49:40 AM	1042						130	103
16/07/20 03:51:16 AM	1043						120	88
16/07/20 03:53:00 AM	1044						110	52
16/07/20 03:54:38 AM	1045						91	60
16/07/20 03:56:23 AM	1046						132	75
16/07/20 03:58:06 AM	1047						80	50
16/07/20 03:59:44 AM	1048						116	89
16/07/20 04:01:27 AM	1049						88	50
16/07/20 04:03:11 AM	1050						126	68
16/07/20 04:04:50 AM	1051						114	80
16/07/20 04:06:33 AM	1052						97	52
16/07/20 04:08:11 AM	1053						119	71
16/07/20 04:09:55 AM	1054						131	170
16/07/20 04:11:33 AM	1055						103	55
16/07/20 04:13:16 AM	1056						70	42
16/07/20 04:15:00 AM	1057						96	61
16/07/20 04:16:56 AM	1058						130	80
16/07/20 04:18:39 AM	1059						97	52
16/07/20 04:20:17 AM	1060						127	62
16/07/20 04:22:01 AM	1061						113	80
16/07/20 04:23:39 AM	1062						106	61
16/07/20 04:25:22 AM	1063						101	52
16/07/20 04:27:05 AM	1064						105	47
16/07/20 04:28:44 AM	1065						116	68
16/07/20 04:30:28 AM	1066						85	61
16/07/20 04:32:06 AM	1067						84	59
16/07/20 04:33:49 AM	1068						101	75
16/07/20 04:35:27 AM	1069						88	50
16/07/20 04:37:11 AM	1070						129	67
16/07/20 04:38:55 AM	1071						188	187
16/07/20 04:40:32 AM	1072						116	74
16/07/20 04:42:11 AM	1073						85	45
16/07/20 04:43:49 AM	1074						120	67
16/07/20 04:45:26 AM	1075						123	68
16/07/20 04:47:10 AM	1076						114	59
16/07/20 04:48:54 AM	1077						141	80
16/07/20 04:50:32 AM	1078						112	84
16/07/20 04:52:10 AM	1079						105	67
16/07/20 04:53:48 AM	1080						133	52
16/07/20 04:55:32 AM	1081						103	55
16/07/20 04:57:09 AM	1082						94	53
16/07/20 04:58:53 AM	1083						89	59
16/07/20 05:00:32 AM	1084						105	75
16/07/20 05:02:10 AM	1085						116	51
16/07/20 05:03:48 AM	1086						141	76
16/07/20 05:05:26 AM	1087						104	59
16/07/20 05:07:09 AM	1088						92	61
16/07/20 05:08:53 AM	1089						111	79
16/07/20 05:10:36 AM	1090						94	55
16/07/20 05:12:14 AM	1091						93	49
16/07/20 05:13:58 AM	1092						124	70
16/07/20 05:15:42 AM	1093						95	65
16/07/20 05:17:19 AM	1094						98	56
16/07/20 05:18:58 AM	1095						105	63
16/07/20 05:20:36 AM	1096						123	67
16/07/20 05:22:19 AM	1097						84	62
16/07/20 05:23:57 AM	1098						123	71
16/07/20 05:25:41 AM	1099						2629	29
16/07/20 05:27:24 AM	1100						125	77
16/07/20 05:29:03 AM	1101						99	58
16/07/20 05:30:47 AM	1102						96	54
16/07/20 05:32:25 AM	1103						149	88
16/07/20 05:34:09 AM	1104						89	43
16/07/20 05:35:46 AM	1105						94	47
16/07/20 05:37:30 AM	1106						97	39
16/07/20 05:39:07 AM	1107						90	40
16/07/20 05:40:46 AM	1108						145	89
16/07/20 05:42:24 AM	1109						117	53
16/07/20 05:44:08 AM	1110						144	87
16/07/20 05:45:51 AM	1111						126	97
16/07/20 05:47:29 AM	1112						90	51
16/07/20 05:49:13 AM	1113						99	60
16/07/20 05:50:50 AM	1114						114	65
16/07/20 05:52:29 AM	1115						124	95
16/07/20 05:54:06 AM	1116						86	45
16/07/20 05:55:44 AM	1117						92	58
16/07/20 05:57:28 AM	1118						113	85
16/07/20 05:59:11 AM	1119						98	44
16/07/20 06:00:49 AM	1120						113	72
16/07/20 06:02:28 AM	1121						81	43
16/07/20 06:04:06 AM	1122						93	44
16/07/20 06:05:49 AM	1123						123	57
16/07/20 06:07:27 AM	1124						100	45
16/07/20 06:09:10 AM	1125						133	57
16/07/20 06:10:48 AM	1126						76	33
16/07/20 06:12:25 AM	1127						94	68
16/07/20 06:14:09 AM	1128						86	62
16/07/20 06:15:52 AM	1129						107	72
16/07/20 06:17:30 AM	1130						2686	41
16/07/20 06:19:14 AM	1131						81	47
16/07/20 06:20:57 AM	1132						96	56
16/07/20 06:22:36 AM	1133						85	52
16/07/20 06:24:19 AM	1134						218	271
16/07/20 06:25:57 AM	1135						98	75
16/07/20 06:27:36 AM	1136						89	58
16/07/20 06:29:14 AM	1137						103	55
16/07/20 06:30:57 AM	1138						108	80
16/07/20 06:32:36 AM	1139						127	70
16/07/20 06:34:19 AM	1140						114	64
16/07/20 06:35:58 AM	1141						105	58
16/07/20 06:37:35 AM	1142						95	64
16/07/20 06:39:19 AM	1143						78	43
16/07/20 06:40:57 AM	1144						107	71
16/07/20 06:42:36 AM	1145						95	75
16/07/20 06:44:13 AM	1146						96	93
16/07/20 06:45:51 AM	1147						103	66
16/07/20 06:47:34 AM	1148						80	45
16/07/20 06:49:18 AM	1149						89	42
16/07/20 06:50:56 AM	1150						104	67
16/07/20 06:52:34 AM	1151						2685	32
16/07/20 06:54:17 AM	1152						122	91
16/07/20 06:56:00 AM	1153						86	75
16/07/20 06:57:44 AM	1154						99	61
16/07/20 06:59:27 AM	1155						133	83
16/07/20 07:01:05 AM	1156						84	70
16/07/20 07:02:48 AM	1157						106	60
16/07/20 07:04:27 AM	1158						120	64
16/07/20 07:06:04 AM	1159						87	41
16/07/20 07:07:42 AM	1160						292	341
16/07/20 07:09:25 AM	1161						129	82
16/07/20 07:11:09 AM	1162						96	114
16/07/20 07:12:47 AM	1163						112	73
16/07/20 07:14:25 AM	1164						110	57
16/07/20 07:16:08 AM	1165						96	116
16/07/20 07:17:52 AM	1166						97	51
16/07/20 07:19:29 AM	1167						115	49
16/07/20 07:21:13 AM	1168						118	60
16/07/20 07:22:51 AM	1169						136	86
16/07/20 07:24:29 AM	1170						109	85
16/07/20 07:26:06 AM	1171						128	73
16/07/20 07:27:50 AM	1172						111	53
16/07/20 07:29:27 AM	1173						95	51
16/07/20 07:31:11 AM	1174						123	79
16/07/20 07:32:49 AM	1175						112	65
16/07/20 07:34:32 AM	1176						85	51
16/07/20 07:36:10 AM	1177						95	43
16/07/20 07:37:54 AM	1178						100	52
16/07/20 07:39:32 AM	1179						83	60
16/07/20 07:41:15 AM	1180						109	83
16/07/20 07:42:52 AM	1181						103	69
16/07/20 07:44:37 AM	1182						2612	40
16/07/20 07:46:21 AM	1183						96	49
16/07/20 07:47:58 AM	1184						123	71
16/07/20 07:49:42 AM	1185						99	64
16/07/20 07:51:19 AM	1186						90	69
16/07/20 07:53:03 AM	1187						101	63
16/07/20 07:54:47 AM	1188						113	78
16/07/20 07:56:25 AM	1189						108	52
16/07/20 07:58:09 AM	1190						125	75
16/07/20 07:59:46 AM	1191						121	77
16/07/20 08:01:30 AM	1192						103	56
16/07/20 08:03:14 AM	1193						108	56
16/07/20 08:04:57 AM	1194						88	80
16/07/20 08:06:41 AM	1195						2644	39
16/07/20 08:08:25 AM	1196						75	54
16/07/20 08:10:03 AM	1197						107	68
16/07/20 08:11:47 AM	1198						87	58
16/07/20 08:13:31 AM	1199						84	33
16/07/20 08:15:14 AM	1200						128	72
16/07/20 08:16:58 AM	1201						92	52
16/07/20 08:18:35 AM	1202						106	71
16/07/20 08:20:19 AM	1203						106	64
16/07/20 08:21:57 AM	1204						77	53
16/07/20 08:23:41 AM	1205						103	71
16/07/20 08:25:25 AM	1206						114	91
16/07/20 08:27:02 AM	1207						91	32
16/07/20 08:28:46 AM	1208						109	81
16/07/20 08:30:24 AM	1209						121	81
16/07/20 08:32:02 AM	1210						134	83
16/07/20 08:33:40 AM	1211						87	47
16/07/20 08:35:17 AM	1212						138	92
16/07/20 08:37:01 AM	1213						94	49
16/07/20 08:38:45 AM	1214						87	62
16/07/20 08:40:28 AM	1215						136	106
16/07/20 08:42:07 AM	1216						89	65
16/07/20 08:43:51 AM	1217						105	53
16/07/20 08:45:28 AM	1218						76	46
16/07/20 08:47:07 AM	1219						90	53
16/07/20 08:48:45 AM	1220						103	74
16/07/20 08:50:28 AM	1221						89	61
16/07/20 08:52:12 AM	1222						73	37
16/07/20 08:53:51 AM	1223						73	37
16/07/20 08:55:34 AM	1224						88	69
16/07/20 08:57:12 AM	1225						94	56
16/07/20 08:58:56 AM	1226						125	72
16/07/20 09:00:39 AM	1227						118	53
16/07/20 09:02:23 AM	1228						105	54
16/07/20 09:04:06 AM	1229						2401	49
16/07/20 09:05:44 AM	1230						144	80
16/07/20 09:07:28 AM	1231						101	37
16/07/20 09:09:05 AM	1232						122	59
16/07/20 09:10:49 AM	1233						90	60
16/07/20 09:12:26 AM	1234						105	57
16/07/20 09:14:05 AM	1235						103	82
16/07/20 09:15:43 AM	1236						115	72
16/07/20 09:17:26 AM	1237						122	72
16/07/20 09:19:04 AM	1238						89	72
16/07/20 09:20:48 AM	1239						89	47
16/07/20 09:22:26 AM	1240						110	74
16/07/20 09:24:05 AM	1241						111	74
16/07/20 09:25:48 AM	1242						133	73
16/07/20 09:27:26 AM	1243						99	80
16/07/20 09:29:05 AM	1244						83	43
16/07/20 09:30:42 AM	1245						109	80
16/07/20 09:32:20 AM	1246						100	90
16/07/20 09:33:59 AM	1247						96	62
16/07/20 09:35:42 AM	1248						127	67
16/07/20 09:37:26 AM	1249						108	85
16/07/20 09:39:09 AM	1250						108	62
16/07/20 09:40:47 AM	1251						108	62
16/07/20 09:42:30 AM	1252						107	86
16/07/20 09:44:08 AM	1253						100	56
16/07/20 09:45:52 AM	1254						114	68
16/07/20 09:47:29 AM	1255						97	46
16/07/20 09:49:12 AM	1256						72	43
16/07/20 09:50:56 AM	1257						98	67
16/07/20 09:52:34 AM	1258						94	56
16/07/20 09:54:12 AM	1259						94	72
16/07/20 09:55:50 AM	1260						117	99
16/07/20 09:57:28 AM	1261						128	91
16/07/20 09:59:11 AM	1262						90	63
16/07/20 10:00:55 AM	1263						108	88
16/07/20 10:02:32 AM	1264						110	76
16/07/20 10:04:16 AM	1265						93	48
16/07/20 10:05:54 AM	1266						101	67
16/07/20 10:07:37 AM	1267						128	108
16/07/20 10:09:21 AM	1268						124	63
16/07/20 10:10:59 AM	1269						92	59
16/07/20 10:12:43 AM	1270						87	73
16/07/20 10:14:20 AM	1271						108	63
16/07/20 10:16:04 AM	1272						102	58
16/07/20 10:17:41 AM	1273						129	72
16/07/20 10:19:19 AM	1274						113	77
16/07/20 10:21:02 AM	1275						108	94
16/07/20 10:22:46 AM	1276						110	75
16/07/20 10:24:23 AM	1277						106	66
16/07/20 10:26:07 AM	1278						95	60
16/07/20 10:27:44 AM	1279						107	56
16/07/20 10:29:28 AM	1280						85	56
16/07/20 10:31:05 AM	1281						130	86
16/07/20 10:32:49 AM	1282						102	61
16/07/20 10:34:27 AM	1283						110	73
16/07/20 10:36:11 AM	1284						129	64
16/07/20 10:37:48 AM	1285						84	48
16/07/20 10:39:26 AM	1286						104	62
16/07/20 10:41:09 AM	1287						140	178
16/07/20 10:42:53 AM	1288						108	78
16/07/20 10:44:30 AM	1289						115	80
16/07/20 10:46:14 AM	1290						116	84
16/07/20 10:47:52 AM	1291						96	57
16/07/20 10:49:30 AM	1292						105	67
16/07/20 10:51:14 AM	1293						72	45
16/07/20 10:52:57 AM	1294						120	83
16/07/20 10:54:41 AM	1295						113	94
16/07/20 10:56:25 AM	1296						73	38
16/07/20 10:58:08 AM	1297						101	61
16/07/20 10:59:52 AM	1298						214	191
16/07/20 11:01:36 AM	1299						126	72
16/07/20 11:03:14 AM	1300						94	51
16/07/20 11:04:58 AM	1301						163	130
16/07/20 11:06:41 AM	1302						77	58
16/07/20 11:08:25 AM	1303						113	66
16/07/20 11:10:02 AM	1304						88	48
16/07/20 11:11:46 AM	1305						114	77
16/07/20 11:13:30 AM	1306						94	67
16/07/20 11:15:14 AM	1307						103	49
16/07/20 11:16:52 AM	1308						71	41
16/07/20 11:18:36 AM	1309						122	50
16/07/20 11:20:13 AM	1310						95	44
16/07/20 11:21:52 AM	1311						108	61
16/07/20 11:23:30 AM	1312						93	85
16/07/20 11:25:13 AM	1313						105	53
16/07/20 11:26:51 AM	1314						88	42
16/07/20 11:28:35 AM	1315						131	81
16/07/20 11:30:12 AM	1316						103	59
16/07/20 11:31:56 AM	1317						124	70
16/07/20 11:33:33 AM	1318						128	90
16/07/20 11:35:17 AM	1319						104	73
16/07/20 11:37:00 AM	1320						194	127
16/07/20 11:38:44 AM	1321						96	68
16/07/20 11:40:27 AM	1322						79	57
16/07/20 11:42:05 AM	1323						127	64
16/07/20 11:43:49 AM	1324						91	73
16/07/20 11:45:26 AM	1325						114	100
16/07/20 11:47:10 AM	1326						103	47
16/07/20 11:48:53 AM	1327						90	51
16/07/20 11:50:32 AM	1328						2605	35
16/07/20 11:52:15 AM	1329						117	75
16/07/20 11:53:53 AM	1330						98	65
16/07/20 11:55:32 AM	1331						121	75
16/07/20 11:57:10 AM	1332						126	74
16/07/20 11:58:53 AM	1333						2523	59
16/07/20 12:00:31 PM	1334						82	69
16/07/20 12:02:14 PM	1335						89	56
16/07/20 12:03:52 PM	1336						116	61
16/07/20 12:05:35 PM	1337						105	68
16/07/20 12:07:13 PM	1338						82	52
16/07/20 12:08:56 PM	1339						105	71
16/07/20 12:10:34 PM	1340						132	104
16/07/20 12:12:18 PM	1341						114	55
16/07/20 12:13:55 PM	1342						110	79
16/07/20 12:15:39 PM	1343						95	70
16/07/20 12:17:22 PM	1344						93	61
16/07/20 12:19:08 PM	1345						124	76
16/07/20 12:20:45 PM	1346						139	64
16/07/20 12:22:30 PM	1347						92	65
16/07/20 12:24:14 PM	1348						101	63
16/07/20 12:25:57 PM	1349						100	47
16/07/20 12:27:35 PM	1350						110	71
16/07/20 12:29:19 PM	1351						118	78
16/07/20 12:30:58 PM	1352						114	66
16/07/20 12:32:36 PM	1353						76	41
16/07/20 12:34:19 PM	1354						105	53
16/07/20 12:35:57 PM	1355						94	51
16/07/20 12:37:36 PM	1356						82	66
16/07/20 12:39:14 PM	1357						123	63
16/07/20 12:40:58 PM	1358						98	55
16/07/20 12:42:41 PM	1359						2546	28
16/07/20 12:44:19 PM	1360						89	56
16/07/20 12:46:02 PM	1361						116	45
16/07/20 12:47:40 PM	1362						77	58
16/07/20 12:49:19 PM	1363						89	69
16/07/20 12:50:57 PM	1364						160	197
16/07/20 12:52:40 PM	1365						116	75
16/07/20 12:54:19 PM	1366						93	40
16/07/20 12:56:02 PM	1367						142	89
16/07/20 12:57:46 PM	1368						74	52
16/07/20 12:59:24 PM	1369						108	54
16/07/20 01:01:07 PM	1370						99	53
16/07/20 01:02:45 PM	1371						107	69
16/07/20 01:04:28 PM	1372						91	63
16/07/20 01:06:06 PM	1373						93	54
16/07/20 01:07:50 PM	1374						100	47
16/07/20 01:09:28 PM	1375						103	70
16/07/20 01:11:11 PM	1376						101	57
16/07/20 01:12:49 PM	1377						92	59
16/07/20 01:14:27 PM	1378						108	52
16/07/20 01:16:05 PM	1379						111	66
16/07/20 01:17:44 PM	1380						103	44
16/07/20 01:19:21 PM	1381						98	53
16/07/20 01:21:05 PM	1382						80	57
16/07/20 01:22:48 PM	1383						80	41
16/07/20 01:24:31 PM	1384						114	70
16/07/20 01:26:08 PM	1385						86	42
16/07/20 01:27:52 PM	1386						119	125
16/07/20 01:29:29 PM	1387						69	41
16/07/20 01:31:13 PM	1388						100	69
16/07/20 01:32:50 PM	1389						93	53
16/07/20 01:34:34 PM	1390						120	63
16/07/20 01:36:12 PM	1391						133	67
16/07/20 01:37:55 PM	1392						83	43
16/07/20 01:39:33 PM	1393						95	56
16/07/20 01:41:11 PM	1394						69	29
16/07/20 01:42:55 PM	1395						91	50
16/07/20 01:44:38 PM	1396						2527	27
16/07/20 01:46:15 PM	1397						95	67
16/07/20 01:47:59 PM	1398						93	44
16/07/20 01:49:43 PM	1399						188	211
16/07/20 01:51:26 PM	1400						110	72
16/07/20 01:53:04 PM	1401						102	70
16/07/20 01:54:48 PM	1402						105	80
16/07/20 01:56:25 PM	1403						90	55
16/07/20 01:58:02 PM	1404						99	71
16/07/20 01:59:39 PM	1405						101	49
16/07/20 02:01:23 PM	1406						107	75
16/07/20 02:03:00 PM	1407						110	62
16/07/20 02:04:44 PM	1408						102	75
16/07/20 02:06:28 PM	1409						76	50
16/07/20 02:08:05 PM	1410						86	32
16/07/20 02:09:49 PM	1411						107	56
16/07/20 02:11:26 PM	1412						94	55
16/07/20 02:13:09 PM	1413						124	59
16/07/20 02:14:47 PM	1414						114	57
16/07/20 02:16:31 PM	1415						88	72
16/07/20 02:18:08 PM	1416						114	64
16/07/20 02:19:51 PM	1417						123	73
16/07/20 02:21:29 PM	1418						113	71
16/07/20 02:23:06 PM	1419						123	77
16/07/20 02:24:50 PM	1420						125	39
16/07/20 02:26:27 PM	1421						106	62
16/07/20 02:28:10 PM	1422						94	53
16/07/20 02:29:48 PM	1423						116	68
16/07/20 02:31:32 PM	1424						105	45
16/07/20 02:33:09 PM	1425						95	52
16/07/20 02:34:53 PM	1426						116	86
16/07/20 02:36:36 PM	1427						81	53
16/07/20 02:38:13 PM	1428						82	43
16/07/20 02:39:51 PM	1429						107	87
16/07/20 02:41:34 PM	1430						158	85
16/07/20 02:43:12 PM	1431						98	73
16/07/20 02:44:55 PM	1432						124	80
16/07/20 02:46:33 PM	1433						109	66
16/07/20 02:48:16 PM	1434						95	41
16/07/20 02:49:54 PM	1435						106	68
16/07/20 02:51:38 PM	1436						104	54
16/07/20 02:53:15 PM	1437						109	62
16/07/20 02:54:58 PM	1438						94	56
16/07/20 02:56:36 PM	1439						122	84
16/07/20 02:58:19 PM	1440						91	61
16/07/20 02:59:57 PM	1441						85	51
16/07/20 03:01:34 PM	1442						2440	32
16/07/20 03:03:18 PM	1443						125	63
16/07/20 03:04:55 PM	1444						134	56
16/07/20 03:06:39 PM	1445						2488	24
16/07/20 03:08:16 PM	1446						74	37
16/07/20 03:10:00 PM	1447						91	57
16/07/20 03:11:37 PM	1448						106	46
16/07/20 03:13:20 PM	1449						90	59
16/07/20 03:14:58 PM	1450						132	91
16/07/20 03:16:42 PM	1451						116	63
16/07/20 03:18:19 PM	1452						87	43
16/07/20 03:20:02 PM	1453						109	66
16/07/20 03:21:39 PM	1454						91	82
16/07/20 03:23:17 PM	1455						140	89
16/07/20 03:24:55 PM	1456						86	53
16/07/20 03:26:32 PM	1457						138	41
16/07/20 03:28:15 PM	1458						75	49
16/07/20 03:29:53 PM	1459						115	54
16/07/20 03:31:30 PM	1460						125	95
16/07/20 03:33:13 PM	1461						98	67
16/07/20 03:34:51 PM	1462						93	54
16/07/20 03:36:34 PM	1463						117	77
16/07/20 03:38:12 PM	1464						107	55
16/07/20 03:39:55 PM	1465						103	61
16/07/20 03:41:33 PM	1466						92	50
16/07/20 03:43:16 PM	1467						114	78
16/07/20 03:44:54 PM	1468						129	82
16/07/20 03:46:37 PM	1469						117	69
16/07/20 03:48:15 PM	1470						115	58
16/07/20 03:49:58 PM	1471						166	122
16/07/20 03:51:41 PM	1472						105	54
16/07/20 03:53:19 PM	1473						101	45
16/07/20 03:55:03 PM	1474						116	62
16/07/20 03:56:40 PM	1475						94	66
16/07/20 03:58:18 PM	1476						97	76
16/07/20 04:00:01 PM	1477						99	68
16/07/20 04:01:45 PM	1478						203	174
16/07/20 04:03:23 PM	1479						138	95
16/07/20 04:05:07 PM	1480						109	97
16/07/20 04:06:44 PM	1481						80	69
16/07/20 04:08:22 PM	1482						110	75
16/07/20 04:10:05 PM	1483						105	59
16/07/20 04:11:43 PM	1484						131	35
16/07/20 04:13:26 PM	1485						89	42
16/07/20 04:15:03 PM	1486						84	38
16/07/20 04:16:47 PM	1487						117	63
16/07/20 04:18:24 PM	1488						81	58
16/07/20 04:20:08 PM	1489						74	39
16/07/20 04:21:46 PM	1490						80	39
16/07/20 04:23:29 PM	1491						183	133
16/07/20 04:25:06 PM	1492						158	129
16/07/20 04:26:50 PM	1493						88	47
16/07/20 04:28:27 PM	1494						111	66
16/07/20 04:30:11 PM	1495						89	65
16/07/20 04:31:48 PM	1496						90	64
16/07/20 04:33:25 PM	1497						69	45
16/07/20 04:35:09 PM	1498						170	144
16/07/20 04:36:47 PM	1499						91	83
16/07/20 04:38:30 PM	1500						132	108
16/07/20 04:40:14 PM	1501						124	72
16/07/20 04:41:51 PM	1502						159	148
16/07/20 04:43:29 PM	1503						82	63
16/07/20 04:45:12 PM	1504						111	64
16/07/20 04:46:50 PM	1505						97	72
16/07/20 04:48:33 PM	1506						116	81
16/07/20 04:50:11 PM	1507						97	80
16/07/20 04:51:54 PM	1508						2527	48
16/07/20 04:53:31 PM	1509						127	100
16/07/20 04:55:15 PM	1510						127	127
16/07/20 04:56:52 PM	1511						90	69
16/07/20 04:58:36 PM	1512						107	66
16/07/20 05:00:13 PM	1513						114	72
16/07/20 05:01:57 PM	1514						104	66
16/07/20 05:03:34 PM	1515						230	288
16/07/20 05:05:18 PM	1516						103	52
16/07/20 05:06:55 PM	1517						93	60
16/07/20 05:08:39 PM	1518						109	92
16/07/20 05:10:17 PM	1519						82	38
16/07/20 05:12:00 PM	1520						136	101
16/07/20 05:13:43 PM	1521						90	46
16/07/20 05:15:21 PM	1522						97	61
16/07/20 05:16:58 PM	1523						109	55
16/07/20 05:18:42 PM	1524						96	62
16/07/20 05:20:19 PM	1525						125	82
16/07/20 05:22:03 PM	1526						125	82
16/07/20 05:23:40 PM	1527						79	60
16/07/20 05:25:24 PM	1528						173	147
16/07/20 05:27:01 PM	1529						104	56
16/07/20 05:28:39 PM	1530						86	64
16/07/20 05:30:22 PM	1531						122	83
16/07/20 05:31:59 PM	1532						129	82
16/07/20 05:33:43 PM	1533						97	40
16/07/20 05:35:20 PM	1534						84	47
16/07/20 05:37:04 PM	1535						128	76
16/07/20 05:38:41 PM	1536						151	100
16/07/20 05:40:24 PM	1537						83	56
16/07/20 05:42:02 PM	1538						111	64
16/07/20 05:43:45 PM	1539						114	74
16/07/20 05:45:23 PM	1540						111	56
16/07/20 05:47:07 PM	1541						113	58
16/07/20 05:48:44 PM	1542						100	56
16/07/20 05:50:27 PM	1543						132	67
16/07/20 05:52:05 PM	1544						150	85
16/07/20 05:53:48 PM	1545						107	56
16/07/20 05:55:26 PM	1546						125	73
16/07/20 05:57:03 PM	1547						107	79
16/07/20 05:58:41 PM	1548						103	58
16/07/20 06:00:18 PM	1549						208	197
16/07/20 06:02:01 PM	1550						118	75
16/07/20 06:03:39 PM	1551						88	44
16/07/20 06:05:22 PM	1552						106	70
16/07/20 06:07:00 PM	1553						82	55
16/07/20 06:08:43 PM	1554						125	76
16/07/20 06:10:21 PM	1555						103	68
16/07/20 06:11:58 PM	1556						109	79
16/07/20 06:13:42 PM	1557						100	86
16/07/20 06:15:19 PM	1558						134	75
16/07/20 06:17:02 PM	1559						129	69
16/07/20 06:18:40 PM	1560						82	63
16/07/20 06:20:24 PM	1561						79	44
16/07/20 06:22:01 PM	1562						108	62
16/07/20 06:23:44 PM	1563						115	81
16/07/20 06:25:22 PM	1564						78	48
16/07/20 06:27:05 PM	1565						118	71
16/07/20 06:28:43 PM	1566						141	93
16/07/20 06:30:26 PM	1567						111	45
16/07/20 06:32:04 PM	1568						79	47
16/07/20 06:33:47 PM	1569						100	50
16/07/20 06:35:25 PM	1570						106	52
16/07/20 06:37:02 PM	1571						76	46
16/07/20 06:38:46 PM	1572						105	55
16/07/20 06:40:23 PM	1573						106	85
16/07/20 06:42:06 PM	1574						111	65
16/07/20 06:43:44 PM	1575						121	69
16/07/20 06:45:27 PM	1576						116	73
16/07/20 06:47:05 PM	1577						119	71
16/07/20 06:48:48 PM	1578						117	43
16/07/20 06:50:26 PM	1579						107	59
16/07/20 06:52:09 PM	1580						90	46
16/07/20 06:53:47 PM	1581						90	40
16/07/20 06:55:30 PM	1582						127	80
16/07/20 06:57:08 PM	1583						123	87
16/07/20 06:58:51 PM	1584						139	101
16/07/20 07:00:29 PM	1585						78	49
16/07/20 07:02:12 PM	1586						105	76
16/07/20 07:03:49 PM	1587						101	54
16/07/20 07:05:33 PM	1588						131	62
16/07/20 07:07:10 PM	1589						102	62
16/07/20 07:08:48 PM	1590						108	85
16/07/20 07:10:25 PM	1591						108	39
16/07/20 07:12:02 PM	1592						101	48
16/07/20 07:13:40 PM	1593						108	74
16/07/20 07:15:23 PM	1594						125	85
16/07/20 07:17:01 PM	1595						79	49
16/07/20 07:18:44 PM	1596						129	95
16/07/20 07:20:21 PM	1597						90	62
16/07/20 07:22:05 PM	1598						96	82
16/07/20 07:23:49 PM	1599						90	60
16/07/20 07:25:27 PM	1600						105	65
16/07/20 07:27:10 PM	1601						85	37
16/07/20 07:28:47 PM	1602						111	50
16/07/20 07:30:31 PM	1603						130	96
16/07/20 07:32:08 PM	1604						109	55
16/07/20 07:33:52 PM	1605						114	68
16/07/20 07:35:29 PM	1606						80	47
16/07/20 07:37:06 PM	1607						110	74
16/07/20 07:38:50 PM	1608						88	44
16/07/20 07:40:28 PM	1609						127	147
16/07/20 07:42:11 PM	1610						120	59
16/07/20 07:43:48 PM	1611						104	58
16/07/20 07:45:32 PM	1612						108	61
16/07/20 07:47:10 PM	1613						84	54
16/07/20 07:48:53 PM	1614						99	50
16/07/20 07:50:30 PM	1615						90	65
16/07/20 07:52:07 PM	1616						104	72
16/07/20 07:53:51 PM	1617						110	73
16/07/20 07:55:28 PM	1618						101	46
16/07/20 07:57:12 PM	1619						119	70
16/07/20 07:58:49 PM	1620						144	104
16/07/20 08:00:33 PM	1621						133	35
16/07/20 08:02:10 PM	1622						109	72
16/07/20 08:03:54 PM	1623						102	76
16/07/20 08:05:38 PM	1624						83	58
16/07/20 08:07:16 PM	1625						117	62
16/07/20 08:09:00 PM	1626						93	61
16/07/20 08:10:37 PM	1627						110	63
16/07/20 08:12:22 PM	1628						100	80
16/07/20 08:14:06 PM	1629						115	66
16/07/20 08:15:50 PM	1630						91	52
16/07/20 08:17:34 PM	1631						104	67
16/07/20 08:19:12 PM	1632						107	49
16/07/20 08:20:58 PM	1633						89	66
16/07/20 08:22:42 PM	1634						2421	28
16/07/20 08:24:26 PM	1635						152	101
16/07/20 08:26:09 PM	1636						112	77
16/07/20 08:27:53 PM	1637						76	47
16/07/20 08:29:37 PM	1638						113	90
16/07/20 08:31:14 PM	1639						90	63
16/07/20 08:32:58 PM	1640						86	52
16/07/20 08:34:36 PM	1641						2341	42
16/07/20 08:36:19 PM	1642						92	83
16/07/20 08:37:57 PM	1643						85	61
16/07/20 08:39:41 PM	1644						115	74
16/07/20 08:41:18 PM	1645						77	61
16/07/20 08:43:02 PM	1646						89	59
16/07/20 08:44:45 PM	1647						2469	40
16/07/20 08:46:28 PM	1648						116	63
16/07/20 08:48:15 PM	1649						127	66
16/07/20 08:49:53 PM	1650						100	62
16/07/20 08:51:36 PM	1651						89	59
16/07/20 08:53:20 PM	1652						124	65
16/07/20 08:54:58 PM	1653						118	74
16/07/20 08:56:36 PM	1654						2353	38
16/07/20 08:58:20 PM	1655						122	64
16/07/20 09:00:03 PM	1656						101	49
16/07/20 09:01:46 PM	1657						101	57
16/07/20 09:03:30 PM	1658						110	105
16/07/20 09:05:07 PM	1659						115	67
16/07/20 09:06:45 PM	1660						101	55
16/07/20 09:08:28 PM	1661						96	83
16/07/20 09:10:06 PM	1662						127	86
16/07/20 09:11:51 PM	1663						87	67
16/07/20 09:13:34 PM	1664						126	91
16/07/20 09:15:11 PM	1665						116	50
16/07/20 09:16:54 PM	1666						119	69
16/07/20 09:18:38 PM	1667						100	88
16/07/20 09:20:21 PM	1668						99	65
16/07/20 09:21:59 PM	1669						103	86
16/07/20 09:23:42 PM	1670						94	63
16/07/20 09:25:20 PM	1671						105	86
16/07/20 09:27:03 PM	1672						104	56
16/07/20 09:28:41 PM	1673						134	84
16/07/20 09:30:25 PM	1674						85	57
16/07/20 09:32:02 PM	1675						151	115
16/07/20 09:33:41 PM	1676						132	81
16/07/20 09:35:24 PM	1677						78	51
16/07/20 09:37:02 PM	1678						135	83
16/07/20 09:38:38 PM	1679						125	90
16/07/20 09:40:16 PM	1680						107	84
16/07/20 09:41:59 PM	1681						118	66
16/07/20 09:43:37 PM	1682						103	61
16/07/20 09:45:20 PM	1683						104	61
16/07/20 09:46:58 PM	1684						109	58
16/07/20 09:48:41 PM	1685						112	78
16/07/20 09:50:19 PM	1686						104	83
16/07/20 09:52:03 PM	1687						110	77
16/07/20 09:53:46 PM	1688						97	67
16/07/20 09:55:23 PM	1689						98	75
16/07/20 09:57:07 PM	1690						102	62
16/07/20 09:58:44 PM	1691						115	63
16/07/20 10:00:22 PM	1692						121	66
16/07/20 10:02:05 PM	1693						138	73
16/07/20 10:03:43 PM	1694						138	106
16/07/20 10:05:26 PM	1695						100	81
16/07/20 10:07:11 PM	1696						86	42
16/07/20 10:08:47 PM	1697						106	64
16/07/20 10:10:31 PM	1698						87	62
16/07/20 10:12:09 PM	1699						109	70
16/07/20 10:13:55 PM	1700						79	46
16/07/20 10:15:38 PM	1701						115	88
16/07/20 10:17:22 PM	1702						120	87
16/07/20 10:19:06 PM	1703						101	52
16/07/20 10:20:49 PM	1704						76	58
16/07/20 10:22:26 PM	1705						82	43
16/07/20 10:24:10 PM	1706						140	91
16/07/20 10:25:47 PM	1707						117	73
16/07/20 10:27:25 PM	1708						112	68
16/07/20 10:29:03 PM	1709						139	88
16/07/20 10:30:48 PM	1710						99	42
16/07/20 10:32:25 PM	1711						158	84
16/07/20 10:34:09 PM	1712						91	56
16/07/20 10:35:53 PM	1713						89	59
16/07/20 10:37:38 PM	1714						115	82
16/07/20 10:39:16 PM	1715						75	47
16/07/20 10:40:54 PM	1716						158	111
16/07/20 10:42:32 PM	1717						80	56
16/07/20 10:44:09 PM	1718						115	38
16/07/20 10:45:53 PM	1719						97	69
16/07/20 10:47:30 PM	1720						97	61
16/07/20 10:49:14 PM	1721						150	117
16/07/20 10:50:51 PM	1722						116	93
16/07/20 10:52:35 PM	1723						150	75
16/07/20 10:54:12 PM	1724						134	83
16/07/20 10:55:56 PM	1725						108	62
16/07/20 10:57:39 PM	1726						117	76
16/07/20 10:59:22 PM	1727						112	76
16/07/20 11:01:06 PM	1728						99	58
16/07/20 11:02:44 PM	1729						103	49
16/07/20 11:04:22 PM	1730						87	66
16/07/20 11:06:06 PM	1731						152	125
16/07/20 11:07:49 PM	1732						76	51
16/07/20 11:09:33 PM	1733						101	69
16/07/20 11:11:10 PM	1734						132	81
16/07/20 11:12:47 PM	1735						110	62
16/07/20 11:14:31 PM	1736						106	66
16/07/20 11:16:08 PM	1737						97	61
16/07/20 11:17:54 PM	1738						88	53
16/07/20 11:19:38 PM	1739						103	49
16/07/20 11:21:16 PM	1740						118	70
16/07/20 11:22:54 PM	1741						151	118
16/07/20 11:24:38 PM	1742						2389	33
16/07/20 11:26:16 PM	1743						178	83
16/07/20 11:28:00 PM	1744						105	79
16/07/20 11:29:37 PM	1745						102	101
16/07/20 11:31:20 PM	1746						104	70
16/07/20 11:32:58 PM	1747						143	119
16/07/20 11:34:42 PM	1748						96	54
16/07/20 11:36:19 PM	1749						109	54
16/07/20 11:37:57 PM	1750						130	73
16/07/20 11:39:34 PM	1751						115	55
16/07/20 11:41:12 PM	1752						123	83
16/07/20 11:42:56 PM	1753						87	61
16/07/20 11:44:33 PM	1754						127	87
16/07/20 11:46:16 PM	1755						112	60
16/07/20 11:47:54 PM	1756						101	56
16/07/20 11:49:38 PM	1757						84	54
16/07/20 11:51:15 PM	1758						102	60
16/07/20 11:52:59 PM	1759						90	51
16/07/20 11:54:36 PM	1760						91	72
16/07/20 11:56:19 PM	1761						122	63
16/07/20 11:57:57 PM	1762						107	54
16/07/20 11:59:40 PM	1763						2398	48
17/07/20 12:01:18 AM	1764						99	91
17/07/20 12:03:01 AM	1765						76	51
17/07/20 12:04:39 AM	1766						103	78
17/07/20 12:06:22 AM	1767						134	76
17/07/20 12:08:00 AM	1768						104	66
17/07/20 12:09:38 AM	1769						92	67
17/07/20 12:11:15 AM	1770						138	91
17/07/20 12:12:53 AM	1771						145	109
17/07/20 12:14:30 AM	1772						155	116
17/07/20 12:16:08 AM	1773						107	60
17/07/20 12:17:51 AM	1774						79	60
17/07/20 12:19:35 AM	1775						105	76
17/07/20 12:21:18 AM	1776						103	61
17/07/20 12:22:56 AM	1777						119	53
17/07/20 12:24:33 AM	1778						2428	32
17/07/20 12:26:11 AM	1779						96	36
17/07/20 12:27:49 AM	1780						98	59
17/07/20 12:29:32 AM	1781						89	61
17/07/20 12:31:10 AM	1782						154	182
17/07/20 12:32:53 AM	1783						79	50
17/07/20 12:34:48 AM	1784						95	50
17/07/20 12:36:31 AM	1785						113	64
17/07/20 12:38:09 AM	1786						122	84
17/07/20 12:40:08 AM	1787						136	109
17/07/20 12:42:04 AM	1788						148	70
17/07/20 12:43:41 AM	1789						83	60
17/07/20 12:45:18 AM	1790						121	121
17/07/20 12:46:56 AM	1791						94	70
17/07/20 12:48:39 AM	1792						98	83
17/07/20 12:50:17 AM	1793						112	77
17/07/20 12:51:56 AM	1794						113	60
17/07/20 12:53:39 AM	1795						120	85
17/07/20 12:55:17 AM	1796						94	69
17/07/20 12:56:55 AM	1797						80	68
17/07/20 12:58:33 AM	1798						104	87
17/07/20 01:00:10 AM	1799						83	53
17/07/20 01:01:47 AM	1800						105	56
17/07/20 01:03:30 AM	1801						114	68
17/07/20 01:05:08 AM	1802						104	58
17/07/20 01:06:46 AM	1803						104	77
17/07/20 01:08:24 AM	1804						114	68
17/07/20 01:10:07 AM	1805						100	63
17/07/20 01:11:51 AM	1806						99	84
17/07/20 01:13:28 AM	1807						88	52
17/07/20 01:15:05 AM	1808						124	59
17/07/20 01:16:48 AM	1809						102	57
17/07/20 01:18:25 AM	1810						94	61
17/07/20 01:20:02 AM	1811						78	48
17/07/20 01:21:46 AM	1812						136	71
17/07/20 01:23:23 AM	1813						110	67
17/07/20 01:25:07 AM	1814						123	33
17/07/20 01:26:44 AM	1815						2531	32
17/07/20 01:28:28 AM	1816						93	40
17/07/20 01:30:12 AM	1817						91	55
17/07/20 01:31:49 AM	1818						119	71
17/07/20 01:33:34 AM	1819						109	39
17/07/20 01:35:11 AM	1820						96	47
17/07/20 01:36:49 AM	1821						119	73
17/07/20 01:38:32 AM	1822						90	55
17/07/20 01:40:10 AM	1823						111	79
17/07/20 01:41:54 AM	1824						81	39
17/07/20 01:43:38 AM	1825						133	89
17/07/20 01:45:22 AM	1826						106	81
17/07/20 01:46:59 AM	1827						89	57
17/07/20 01:48:43 AM	1828						101	103
17/07/20 01:50:21 AM	1829						81	56
17/07/20 01:52:05 AM	1830						107	77
17/07/20 01:53:49 AM	1831						133	76
17/07/20 01:55:32 AM	1832						119	62
17/07/20 01:57:16 AM	1833						109	67
17/07/20 01:58:53 AM	1834						97	94
17/07/20 02:00:37 AM	1835						131	107
17/07/20 02:02:14 AM	1836						223	204
17/07/20 02:03:52 AM	1837						99	43
17/07/20 02:05:30 AM	1838						130	66
17/07/20 02:07:08 AM	1839						244	271
17/07/20 02:08:47 AM	1840						111	107
17/07/20 02:10:24 AM	1841						86	45
17/07/20 02:12:02 AM	1842						104	82
17/07/20 02:13:40 AM	1843						98	67
17/07/20 02:15:24 AM	1844						103	53
17/07/20 02:17:08 AM	1845						92	53
17/07/20 02:18:45 AM	1846						145	74
17/07/20 02:20:29 AM	1847						103	100
17/07/20 02:22:12 AM	1848						113	100
17/07/20 02:23:50 AM	1849						116	80
17/07/20 02:25:29 AM	1850						249	139
17/07/20 02:27:07 AM	1851						98	66
17/07/20 02:28:51 AM	1852						105	58
17/07/20 02:30:29 AM	1853						144	122
17/07/20 02:32:13 AM	1854						95	43
17/07/20 02:33:50 AM	1855						77	51
17/07/20 02:35:34 AM	1856						130	66
17/07/20 02:37:11 AM	1857						108	71
17/07/20 02:38:55 AM	1858						121	62
17/07/20 02:40:38 AM	1859						139	84
17/07/20 02:42:16 AM	1860						73	40
17/07/20 02:43:54 AM	1861						107	59
17/07/20 02:45:33 AM	1862						95	72
17/07/20 02:47:17 AM	1863						114	55
17/07/20 02:48:54 AM	1864						111	69
17/07/20 02:50:33 AM	1865						101	79
17/07/20 02:52:11 AM	1866						99	58
17/07/20 02:53:55 AM	1867						101	81
17/07/20 02:55:39 AM	1868						103	64
17/07/20 02:57:17 AM	1869						93	46
17/07/20 02:58:54 AM	1870						121	82
17/07/20 03:00:33 AM	1871						97	75
17/07/20 03:02:17 AM	1872						250	212
17/07/20 03:04:01 AM	1873						76	46
17/07/20 03:05:39 AM	1874						2513	29
17/07/20 03:07:23 AM	1875						84	49
17/07/20 03:09:01 AM	1876						128	109
17/07/20 03:10:38 AM	1877						116	72
17/07/20 03:12:22 AM	1878						111	77
17/07/20 03:14:06 AM	1879						91	55
17/07/20 03:15:51 AM	1880						95	52
17/07/20 03:17:34 AM	1881						184	213
17/07/20 03:19:13 AM	1882						114	62
17/07/20 03:20:57 AM	1883						142	74
17/07/20 03:22:34 AM	1884						121	91
17/07/20 03:24:18 AM	1885						101	67
17/07/20 03:25:57 AM	1886						96	57
17/07/20 03:27:41 AM	1887						103	79
17/07/20 03:29:25 AM	1888						82	57
17/07/20 03:31:02 AM	1889						106	75
17/07/20 03:32:46 AM	1890						79	42
17/07/20 03:34:29 AM	1891						89	71
17/07/20 03:36:13 AM	1892						108	54
17/07/20 03:37:57 AM	1893						80	51
17/07/20 03:39:36 AM	1894						2507	33
17/07/20 03:41:14 AM	1895						93	64
17/07/20 03:42:58 AM	1896						129	75
17/07/20 03:44:42 AM	1897						112	78
17/07/20 03:46:19 AM	1898						91	57
17/07/20 03:48:03 AM	1899						113	76
17/07/20 03:49:41 AM	1900						114	66
17/07/20 03:51:24 AM	1901						137	81
17/07/20 03:53:08 AM	1902						95	54
17/07/20 03:54:52 AM	1903						112	79
17/07/20 03:56:31 AM	1904						110	43
17/07/20 03:58:09 AM	1905						128	71
17/07/20 03:59:46 AM	1906						93	73
17/07/20 04:01:30 AM	1907						95	60
17/07/20 04:03:07 AM	1908						96	66
17/07/20 04:04:46 AM	1909						92	50
17/07/20 04:06:30 AM	1910						118	64
17/07/20 04:08:13 AM	1911						75	36
17/07/20 04:09:51 AM	1912						97	69
17/07/20 04:11:35 AM	1913						107	67
17/07/20 04:13:19 AM	1914						112	65
17/07/20 04:14:58 AM	1915						117	52
17/07/20 04:16:42 AM	1916						93	61
17/07/20 04:18:19 AM	1917						106	82
17/07/20 04:20:02 AM	1918						105	47
17/07/20 04:21:41 AM	1919						2572	59
17/07/20 04:23:25 AM	1920						84	73
17/07/20 04:25:08 AM	1921						80	47
17/07/20 04:26:52 AM	1922						119	92
17/07/20 04:28:31 AM	1923						144	77
17/07/20 04:30:15 AM	1924						125	80
17/07/20 04:31:53 AM	1925						137	74
17/07/20 04:33:37 AM	1926						119	49
17/07/20 04:35:16 AM	1927						114	101
17/07/20 04:36:53 AM	1928						100	68
17/07/20 04:38:38 AM	1929						94	69
17/07/20 04:40:16 AM	1930						112	69
17/07/20 04:41:59 AM	1931						98	75
17/07/20 04:43:36 AM	1932						121	67
17/07/20 04:45:20 AM	1933						92	58
17/07/20 04:47:04 AM	1934						108	63
17/07/20 04:48:42 AM	1935						101	58
17/07/20 04:50:20 AM	1936						95	40
17/07/20 04:51:58 AM	1937						138	43
17/07/20 04:53:42 AM	1938						83	51
17/07/20 04:55:20 AM	1939						90	60
17/07/20 04:56:58 AM	1940						91	68
17/07/20 04:58:36 AM	1941						81	35
17/07/20 05:00:20 AM	1942						108	79
17/07/20 05:01:59 AM	1943						152	100
17/07/20 05:03:37 AM	1944						2508	32
17/07/20 05:05:29 AM	1945						172	129
17/07/20 05:07:08 AM	1946						95	60
17/07/20 05:08:46 AM	1947						110	67
17/07/20 05:10:30 AM	1948						112	74
17/07/20 05:12:14 AM	1949						105	64
17/07/20 05:13:51 AM	1950						116	55
17/07/20 05:15:29 AM	1951						97	47
17/07/20 05:17:06 AM	1952						91	39
17/07/20 05:18:45 AM	1953						83	66
17/07/20 05:20:23 AM	1954						92	80
17/07/20 05:22:07 AM	1955						131	67
17/07/20 05:23:51 AM	1956						103	67
17/07/20 05:25:29 AM	1957						127	90
17/07/20 05:27:13 AM	1958						105	53
17/07/20 05:28:50 AM	1959						106	49
17/07/20 05:30:29 AM	1960						101	76
17/07/20 05:32:06 AM	1961						103	46
17/07/20 05:33:50 AM	1962						100	54
17/07/20 05:35:28 AM	1963						96	64
17/07/20 05:37:12 AM	1964						141	99
17/07/20 05:38:49 AM	1965						95	59
17/07/20 05:40:33 AM	1966						80	39
17/07/20 05:42:12 AM	1967						87	49
17/07/20 05:43:50 AM	1968						128	98
17/07/20 05:45:34 AM	1969						92	82
17/07/20 05:47:11 AM	1970						101	53
17/07/20 05:48:50 AM	1971						104	54
17/07/20 05:50:27 AM	1972						136	75
17/07/20 05:52:06 AM	1973						95	37
17/07/20 05:53:44 AM	1974						99	79
17/07/20 05:55:23 AM	1975						106	53
17/07/20 05:57:01 AM	1976						115	57
17/07/20 05:58:45 AM	1977						113	72
17/07/20 06:00:24 AM	1978						96	72
17/07/20 06:02:02 AM	1979						119	67
17/07/20 06:03:46 AM	1980						95	61
17/07/20 06:05:30 AM	1981						129	101
17/07/20 06:07:08 AM	1982						119	92
17/07/20 06:08:45 AM	1983						107	64
17/07/20 06:10:24 AM	1984						99	74
17/07/20 06:12:02 AM	1985						72	43
17/07/20 06:13:46 AM	1986						101	60
17/07/20 06:15:30 AM	1987						107	65
17/07/20 06:17:08 AM	1988						99	54
17/07/20 06:18:52 AM	1989						109	50
17/07/20 06:20:31 AM	1990						132	56
17/07/20 06:22:09 AM	1991						79	49
17/07/20 06:23:53 AM	1992						110	63
17/07/20 06:25:30 AM	1993						85	53
17/07/20 06:27:14 AM	1994						91	61
17/07/20 06:28:57 AM	1995						94	86
17/07/20 06:30:36 AM	1996						83	50
17/07/20 06:32:20 AM	1997						101	71
17/07/20 06:34:04 AM	1998						91	58
17/07/20 06:35:48 AM	1999						91	54
17/07/20 06:37:31 AM	2000						127	59
[truncated: 4,069 more rows]
