# Supplementary material for: A Low-Cost, Low-Power Water Velocity Sensor Utilizing Acoustic Doppler Measurement
Source: Sensors (Basel). 2022 Sep 30;22(19):7451. doi: 10.3390/s22197451 (PMC9572237; doi:10.3390/s22197451)
Supplement: Supplementary file 1 [file sensors-22-07451-s001.zip › supplementary_material/data/field_test/data/log_000/log_02.csv]

22/07/20 01:00:35 AM	1						235	196	2
22/07/20 01:01:19 AM	2						196	185	4
22/07/20 01:02:59 AM	3						225	227	3
22/07/20 01:04:45 AM	4						186	176	6
22/07/20 01:06:31 AM	5						225	249	2
22/07/20 01:08:17 AM	6						178	146	5
22/07/20 01:10:03 AM	7						250	246	2
22/07/20 01:11:43 AM	8						172	141	5
22/07/20 01:13:24 AM	9						187	183	3
22/07/20 01:15:04 AM	10						176	286	12
22/07/20 01:16:45 AM	11						185	234	5
22/07/20 01:18:31 AM	12						247	211	4
22/07/20 01:20:11 AM	13						191	167	6
22/07/20 01:21:51 AM	14						223	185	3
22/07/20 01:23:37 AM	15						175	232	5
22/07/20 01:25:17 AM	16						177	208	4
22/07/20 01:27:03 AM	17						202	176	5
22/07/20 01:28:49 AM	18						181	168	4
22/07/20 01:30:35 AM	19						182	133	4
22/07/20 01:32:21 AM	20						209	228	3
22/07/20 01:34:01 AM	21						172	127	7
22/07/20 01:35:47 AM	22						204	240	5
22/07/20 01:37:27 AM	23						186	154	5
22/07/20 01:39:07 AM	24						204	153	5
22/07/20 01:40:53 AM	25						194	202	4
22/07/20 01:42:33 AM	26						180	148	8
22/07/20 01:44:14 AM	27						240	266	6
22/07/20 01:46:00 AM	28						283	272	3
22/07/20 01:47:41 AM	29						161	164	5
22/07/20 01:49:27 AM	30						252	273	6
22/07/20 01:51:13 AM	31						198	169	4
22/07/20 01:52:59 AM	32						189	118	7
22/07/20 01:54:45 AM	33						203	145	5
22/07/20 01:56:25 AM	34						179	135	4
22/07/20 01:58:05 AM	35						222	257	3
22/07/20 01:59:51 AM	36						207	163	4
22/07/20 02:01:37 AM	37						208	198	3
22/07/20 02:03:17 AM	38						286	338	17
22/07/20 02:04:58 AM	39						207	136	4
22/07/20 02:06:37 AM	40						208	185	5
22/07/20 02:08:23 AM	41						195	168	6
22/07/20 02:10:03 AM	42						185	152	5
22/07/20 02:11:49 AM	43						188	153	7
22/07/20 02:13:29 AM	44						214	147	3
22/07/20 02:15:09 AM	45						188	209	6
22/07/20 02:16:50 AM	46						201	153	2
22/07/20 02:18:30 AM	47						270	286	4
22/07/20 02:20:11 AM	48						189	168	4
22/07/20 02:21:51 AM	49						165	160	4
22/07/20 02:23:37 AM	50						157	160	6
22/07/20 02:25:17 AM	51						390	355	8
22/07/20 02:26:57 AM	52						171	131	3
22/07/20 02:28:38 AM	53						217	148	4
22/07/20 02:30:24 AM	54						199	153	5
22/07/20 02:32:04 AM	55						107	150	27
22/07/20 02:33:44 AM	56						186	125	4
22/07/20 02:35:25 AM	57						181	129	7
22/07/20 02:37:11 AM	58						208	131	7
22/07/20 02:38:57 AM	59						196	170	6
22/07/20 02:40:38 AM	60						149	205	6
22/07/20 02:42:24 AM	61						129	133	11
22/07/20 02:44:10 AM	62						187	168	5
22/07/20 02:45:56 AM	63						184	267	6
22/07/20 02:47:36 AM	64						170	169	5
22/07/20 02:49:16 AM	65						214	120	6
22/07/20 02:50:57 AM	66						204	182	4
22/07/20 02:52:37 AM	67						159	191	9
22/07/20 02:54:23 AM	68						183	137	4
22/07/20 02:56:03 AM	69						267	312	5
22/07/20 02:57:49 AM	70						179	148	5
22/07/20 02:59:35 AM	71						235	237	3
22/07/20 03:01:21 AM	72						200	180	5
22/07/20 03:03:07 AM	73						194	162	5
22/07/20 03:04:54 AM	74						114	158	12
22/07/20 03:06:33 AM	75						195	182	4
22/07/20 03:08:14 AM	76						188	168	6
22/07/20 03:09:55 AM	77						182	260	7
22/07/20 03:11:36 AM	78						274	313	4
22/07/20 03:13:16 AM	79						159	120	6
22/07/20 03:14:56 AM	80						209	200	4
22/07/20 03:16:35 AM	81						190	172	5
22/07/20 03:18:21 AM	82						129	167	9
22/07/20 03:20:08 AM	83						178	209	5
22/07/20 03:21:48 AM	84						219	231	3
22/07/20 03:23:28 AM	85						174	169	5
22/07/20 03:25:09 AM	86						278	321	8
22/07/20 03:26:49 AM	87						182	175	5
22/07/20 03:28:35 AM	88						183	158	6
22/07/20 03:30:15 AM	89						184	188	4
22/07/20 03:31:56 AM	90						136	132	7
22/07/20 03:33:36 AM	91						199	198	4
22/07/20 03:35:15 AM	92						187	181	5
22/07/20 03:37:01 AM	93						190	163	4
22/07/20 03:38:42 AM	94						284	308	3
22/07/20 03:40:23 AM	95						184	184	3
22/07/20 03:42:03 AM	96						171	166	6
22/07/20 03:43:49 AM	97						177	136	4
22/07/20 03:45:29 AM	98						226	207	5
22/07/20 03:47:15 AM	99						183	163	6
22/07/20 03:48:55 AM	100						128	222	11
22/07/20 03:50:41 AM	101						217	180	4
22/07/20 03:52:21 AM	102						166	147	4
22/07/20 03:54:00 AM	103						182	182	5
22/07/20 03:55:41 AM	104						179	169	5
22/07/20 03:57:22 AM	105						174	112	4
22/07/20 03:59:02 AM	106						191	190	4
22/07/20 04:00:43 AM	107						199	237	5
22/07/20 04:02:24 AM	108						284	306	5
22/07/20 04:04:05 AM	109						186	167	3
22/07/20 04:05:45 AM	110						189	174	3
22/07/20 04:07:31 AM	111						182	186	4
22/07/20 04:09:11 AM	112						183	150	5
22/07/20 04:10:50 AM	113						233	245	2
22/07/20 04:12:29 AM	114						176	209	3
22/07/20 04:14:15 AM	115						207	145	8
22/07/20 04:16:01 AM	116						218	222	5
22/07/20 04:17:41 AM	117						155	171	5
22/07/20 04:19:27 AM	118						203	216	4
22/07/20 04:21:07 AM	119						164	129	6
22/07/20 04:22:53 AM	120						209	227	3
22/07/20 04:24:34 AM	121						151	163	6
22/07/20 04:26:14 AM	122						209	227	4
22/07/20 04:27:53 AM	123						168	148	3
22/07/20 04:29:39 AM	124						258	314	3
22/07/20 04:31:20 AM	125						164	228	6
22/07/20 04:33:00 AM	126						250	284	2
22/07/20 04:34:40 AM	127						171	131	6
22/07/20 04:36:26 AM	128						183	167	3
22/07/20 04:38:06 AM	129						184	177	3
22/07/20 04:39:53 AM	130						174	192	5
22/07/20 04:41:33 AM	131						208	205	2
22/07/20 04:43:13 AM	132						180	208	3
22/07/20 04:44:54 AM	133						194	198	4
22/07/20 04:46:34 AM	134						185	204	3
22/07/20 04:48:14 AM	135						162	180	5
22/07/20 04:49:54 AM	136						429	109	57
22/07/20 04:51:35 AM	137						260	322	4
22/07/20 04:53:15 AM	138						193	193	3
22/07/20 04:54:56 AM	139						154	186	4
22/07/20 04:56:36 AM	140						219	191	3
22/07/20 04:58:17 AM	141						157	158	4
22/07/20 04:59:57 AM	142						218	220	2
22/07/20 05:01:38 AM	143						235	284	3
22/07/20 05:03:18 AM	144						207	245	2
22/07/20 05:05:04 AM	145						201	203	3
22/07/20 05:06:44 AM	146						201	143	3
22/07/20 05:08:24 AM	147						212	219	2
22/07/20 05:10:04 AM	148						179	192	4
22/07/20 05:11:51 AM	149						187	201	3
22/07/20 05:13:31 AM	150						191	145	2
22/07/20 05:15:11 AM	151						304	321	2
22/07/20 05:16:57 AM	152						207	232	2
22/07/20 05:18:37 AM	153						236	246	2
22/07/20 05:20:17 AM	154						211	226	3
22/07/20 05:22:03 AM	155						182	256	3
22/07/20 05:23:43 AM	156						198	194	2
22/07/20 05:25:29 AM	157						194	188	2
22/07/20 05:27:09 AM	158						196	169	2
22/07/20 05:28:49 AM	159						203	211	3
22/07/20 05:30:30 AM	160						234	124	8
22/07/20 05:32:10 AM	161						321	320	2
22/07/20 05:33:51 AM	162						198	195	2
22/07/20 05:35:32 AM	163						182	197	2
22/07/20 05:37:12 AM	164						191	243	3
22/07/20 05:38:52 AM	165						167	229	4
22/07/20 05:40:33 AM	166						214	207	4
22/07/20 05:42:14 AM	167						188	197	3
22/07/20 05:43:54 AM	168						185	235	3
22/07/20 05:45:33 AM	169						221	251	3
22/07/20 05:47:19 AM	170						174	223	5
22/07/20 05:49:00 AM	171						164	172	4
22/07/20 05:50:46 AM	172						246	303	2
22/07/20 05:52:26 AM	173						177	172	3
22/07/20 05:54:12 AM	174						189	189	2
22/07/20 05:55:52 AM	175						150	162	8
22/07/20 05:57:32 AM	176						191	188	2
22/07/20 05:59:13 AM	177						173	189	5
22/07/20 06:00:53 AM	178						209	202	2
22/07/20 06:02:34 AM	179						335	373	3
22/07/20 06:04:14 AM	180						216	223	2
22/07/20 06:05:55 AM	181						180	200	3
22/07/20 06:07:36 AM	182						328	358	4
22/07/20 06:09:16 AM	183						149	182	4
22/07/20 06:11:02 AM	184						175	207	3
22/07/20 06:12:42 AM	185						172	152	3
22/07/20 06:14:28 AM	186						167	169	3
22/07/20 06:16:08 AM	187						172	199	3
22/07/20 06:17:48 AM	188						252	263	1
22/07/20 06:19:34 AM	189						187	169	2
22/07/20 06:21:20 AM	190						160	135	6
22/07/20 06:23:06 AM	191						200	199	2
22/07/20 06:24:52 AM	192						189	231	3
22/07/20 06:26:33 AM	193						429	388	5
22/07/20 06:28:14 AM	194						158	166	3
22/07/20 06:29:54 AM	195						181	186	2
22/07/20 06:31:35 AM	196						196	228	2
22/07/20 06:33:15 AM	197						294	349	2
22/07/20 06:34:56 AM	198						208	278	4
22/07/20 06:36:36 AM	199						168	220	4
22/07/20 06:38:22 AM	200						191	182	4
22/07/20 06:40:01 AM	201						162	155	3
22/07/20 06:41:47 AM	202						172	191	3
22/07/20 06:43:27 AM	203						169	164	5
22/07/20 06:45:08 AM	204						203	207	1
22/07/20 06:46:53 AM	205						194	202	3
22/07/20 06:48:33 AM	206						253	299	3
22/07/20 06:50:13 AM	207						187	174	3
22/07/20 06:51:59 AM	208						182	228	3
22/07/20 06:53:40 AM	209						217	244	2
22/07/20 06:55:21 AM	210						190	201	2
22/07/20 06:57:01 AM	211						196	235	2
22/07/20 06:58:41 AM	212						277	303	2
22/07/20 07:00:22 AM	213						196	208	3
22/07/20 07:02:11 AM	214						265	325	6
22/07/20 07:03:56 AM	215						228	265	2
22/07/20 07:05:42 AM	216						206	241	2
22/07/20 07:07:22 AM	217						270	297	3
22/07/20 07:09:02 AM	218						167	161	5
22/07/20 07:10:48 AM	219						149	169	4
22/07/20 07:12:28 AM	220						181	224	3
22/07/20 07:14:09 AM	221						282	309	3
22/07/20 07:15:49 AM	222						177	171	2
22/07/20 07:17:30 AM	223						253	304	4
22/07/20 07:19:11 AM	224						175	201	3
22/07/20 07:20:51 AM	225						153	180	4
22/07/20 07:22:31 AM	226						201	216	3
22/07/20 07:24:12 AM	227						187	231	3
22/07/20 07:25:52 AM	228						163	176	3
22/07/20 07:27:33 AM	229						155	157	7
22/07/20 07:29:13 AM	230						164	174	3
22/07/20 07:30:54 AM	231						217	204	2
22/07/20 07:32:35 AM	232						198	240	3
22/07/20 07:34:15 AM	233						222	222	2
22/07/20 07:35:56 AM	234						203	233	2
22/07/20 07:37:37 AM	235						279	322	3
22/07/20 07:39:17 AM	236						273	319	4
22/07/20 07:40:57 AM	237						221	256	2
22/07/20 07:42:38 AM	238						190	213	3
22/07/20 07:44:18 AM	239						233	245	2
22/07/20 07:46:04 AM	240						172	182	3
22/07/20 07:47:44 AM	241						153	169	4
22/07/20 07:49:30 AM	242						296	329	4
22/07/20 07:51:11 AM	243						201	240	2
22/07/20 07:52:50 AM	244						229	246	4
22/07/20 07:54:36 AM	245						189	248	4
22/07/20 07:56:22 AM	246						158	198	4
22/07/20 07:58:02 AM	247						207	218	2
22/07/20 07:59:42 AM	248						256	276	3
22/07/20 08:01:22 AM	249						201	216	2
22/07/20 08:03:02 AM	250						165	183	4
22/07/20 08:04:48 AM	251						171	198	3
22/07/20 08:06:28 AM	252						170	189	2
22/07/20 08:08:09 AM	253						213	240	2
22/07/20 08:09:49 AM	254						185	197	3
22/07/20 08:11:30 AM	255						96	163	17
22/07/20 08:13:10 AM	256						139	148	5
22/07/20 08:14:49 AM	257						181	203	2
22/07/20 08:16:30 AM	258						200	238	3
22/07/20 08:18:17 AM	259						213	215	2
22/07/20 08:19:57 AM	260						150	141	6
22/07/20 08:21:38 AM	261						335	374	3
22/07/20 08:23:18 AM	262						225	220	2
22/07/20 08:24:59 AM	263						146	156	3
22/07/20 08:26:39 AM	264						200	208	2
22/07/20 08:28:25 AM	265						241	284	3
22/07/20 08:30:05 AM	266						235	295	4
22/07/20 08:31:45 AM	267						230	233	2
22/07/20 08:33:31 AM	268						181	218	4
22/07/20 08:35:11 AM	269						190	232	2
22/07/20 08:36:51 AM	270						196	220	3
22/07/20 08:38:37 AM	271						214	238	3
22/07/20 08:40:17 AM	272						149	147	4
22/07/20 08:41:58 AM	273						252	314	2
22/07/20 08:43:44 AM	274						189	221	2
22/07/20 08:45:24 AM	275						196	209	3
22/07/20 08:47:04 AM	276						192	196	3
22/07/20 08:48:45 AM	277						236	284	3
22/07/20 08:50:25 AM	278						138	159	5
22/07/20 08:52:05 AM	279						161	156	4
22/07/20 08:53:46 AM	280						187	199	4
22/07/20 08:55:26 AM	281						200	196	3
22/07/20 08:57:07 AM	282						182	211	5
22/07/20 08:58:53 AM	283						218	205	2
22/07/20 09:00:33 AM	284						204	248	4
22/07/20 09:02:12 AM	285						190	199	4
22/07/20 09:03:58 AM	286						199	197	4
22/07/20 09:05:39 AM	287						165	177	4
22/07/20 09:07:19 AM	288						231	274	3
22/07/20 09:09:05 AM	289						189	194	4
22/07/20 09:10:51 AM	290						181	207	3
22/07/20 09:12:31 AM	291						216	265	3
22/07/20 09:14:11 AM	292						174	200	4
22/07/20 09:15:51 AM	293						198	197	3
22/07/20 09:17:32 AM	294						188	216	5
22/07/20 09:19:12 AM	295						274	301	4
22/07/20 09:20:53 AM	296						177	159	3
22/07/20 09:22:33 AM	297						278	311	4
22/07/20 09:24:19 AM	298						188	207	3
22/07/20 09:25:59 AM	299						235	276	3
22/07/20 09:27:45 AM	300						186	220	4
22/07/20 09:29:25 AM	301						208	212	3
22/07/20 09:31:05 AM	302						335	379	1
22/07/20 09:32:46 AM	303						169	200	3
22/07/20 09:34:26 AM	304						166	192	3
22/07/20 09:36:07 AM	305						165	183	4
22/07/20 09:37:47 AM	306						189	185	2
22/07/20 09:39:28 AM	307						207	226	2
22/07/20 09:41:08 AM	308						169	187	4
22/07/20 09:42:54 AM	309						173	204	6
22/07/20 09:44:34 AM	310						199	223	3
22/07/20 09:46:20 AM	311						192	224	3
22/07/20 09:48:00 AM	312						239	258	2
22/07/20 09:49:40 AM	313						146	175	6
22/07/20 09:51:21 AM	314						416	382	8
22/07/20 09:53:06 AM	315						177	193	4
22/07/20 09:54:47 AM	316						152	190	4
22/07/20 09:56:27 AM	317						232	226	1
22/07/20 09:58:12 AM	318						144	150	7
22/07/20 09:59:52 AM	319						179	199	3
22/07/20 10:01:32 AM	320						496	392	6
22/07/20 10:03:18 AM	321						193	197	2
22/07/20 10:04:58 AM	322						265	274	1
22/07/20 10:06:39 AM	323						199	232	3
22/07/20 10:08:25 AM	324						206	229	2
22/07/20 10:10:05 AM	325						231	287	2
22/07/20 10:11:46 AM	326						206	239	4
22/07/20 10:13:26 AM	327						202	179	2
22/07/20 10:15:06 AM	328						237	294	5
22/07/20 10:16:46 AM	329						179	207	6
22/07/20 10:18:27 AM	330						135	122	6
22/07/20 10:20:08 AM	331						177	163	6
22/07/20 10:21:53 AM	332						158	151	5
22/07/20 10:23:34 AM	333						328	334	2
22/07/20 10:25:20 AM	334						178	176	3
22/07/20 10:27:00 AM	335						176	214	6
22/07/20 10:28:40 AM	336						179	168	3
22/07/20 10:30:20 AM	337						195	181	3
22/07/20 10:32:00 AM	338						202	229	2
22/07/20 10:33:41 AM	339						375	371	2
22/07/20 10:35:21 AM	340						163	202	3
22/07/20 10:37:07 AM	341						191	202	4
22/07/20 10:38:47 AM	342						249	276	2
22/07/20 10:40:33 AM	343						217	225	2
22/07/20 10:42:13 AM	344						278	294	2
22/07/20 10:43:54 AM	345						111	197	18
22/07/20 10:45:39 AM	346						207	242	2
22/07/20 10:47:19 AM	347						159	174	5
22/07/20 10:48:59 AM	348						139	178	7
22/07/20 10:50:45 AM	349						196	181	2
22/07/20 10:52:25 AM	350						257	262	2
22/07/20 10:54:11 AM	351						172	144	4
22/07/20 10:55:51 AM	352						190	201	3
22/07/20 10:57:31 AM	353						191	207	3
22/07/20 10:59:12 AM	354						188	197	3
22/07/20 11:00:52 AM	355						153	148	3
22/07/20 11:02:32 AM	356						197	218	2
22/07/20 11:04:18 AM	357						366	368	3
22/07/20 11:05:58 AM	358						180	206	4
22/07/20 11:07:44 AM	359						164	169	5
22/07/20 11:09:24 AM	360						168	208	5
22/07/20 11:11:04 AM	361						153	183	6
22/07/20 11:12:50 AM	362						301	332	3
22/07/20 11:14:30 AM	363						169	208	5
22/07/20 11:16:16 AM	364						167	225	4
22/07/20 11:17:56 AM	365						189	175	5
22/07/20 11:19:36 AM	366						230	219	3
22/07/20 11:21:17 AM	367						216	240	3
22/07/20 11:23:03 AM	368						205	263	3
22/07/20 11:24:43 AM	369						216	261	4
22/07/20 11:26:29 AM	370						156	186	5
22/07/20 11:28:09 AM	371						278	329	1
22/07/20 11:29:49 AM	372						153	166	5
22/07/20 11:31:35 AM	373						292	318	5
22/07/20 11:33:15 AM	374						199	210	3
22/07/20 11:34:55 AM	375						157	178	3
22/07/20 11:36:36 AM	376						150	148	9
22/07/20 11:38:16 AM	377						234	249	3
22/07/20 11:39:56 AM	378						257	283	3
22/07/20 11:41:37 AM	379						184	223	3
22/07/20 11:43:23 AM	380						212	226	2
22/07/20 11:45:03 AM	381						146	154	5
22/07/20 11:46:43 AM	382						173	177	5
22/07/20 11:48:24 AM	383						180	221	2
22/07/20 11:50:10 AM	384						147	134	6
22/07/20 11:51:50 AM	385						249	214	2
22/07/20 11:53:30 AM	386						175	194	4
22/07/20 11:55:16 AM	387						245	290	4
22/07/20 11:56:56 AM	388						339	389	10
22/07/20 11:58:42 AM	389						220	263	4
22/07/20 12:00:22 PM	390						161	187	4
22/07/20 12:02:02 PM	391						168	176	4
22/07/20 12:03:42 PM	392						106	179	19
22/07/20 12:05:23 PM	393						204	199	4
22/07/20 12:07:09 PM	394						261	307	2
22/07/20 12:08:49 PM	395						195	231	2
22/07/20 12:10:29 PM	396						154	174	5
22/07/20 12:12:15 PM	397						168	203	3
22/07/20 12:13:55 PM	398						206	170	2
22/07/20 12:15:41 PM	399						186	189	4
22/07/20 12:17:21 PM	400						193	255	3
22/07/20 12:19:01 PM	401						311	368	5
22/07/20 12:20:41 PM	402						198	257	4
22/07/20 12:22:26 PM	403						260	323	2
22/07/20 12:24:06 PM	404						201	207	3
22/07/20 12:25:53 PM	405						265	332	7
22/07/20 12:27:33 PM	406						209	219	4
22/07/20 12:29:12 PM	407						182	181	6
22/07/20 12:30:58 PM	408						224	253	3
22/07/20 12:32:39 PM	409						168	225	3
22/07/20 12:34:19 PM	410						231	246	2
22/07/20 12:36:04 PM	411						202	192	2
22/07/20 12:37:44 PM	412						236	280	3
22/07/20 12:39:24 PM	413						198	223	2
22/07/20 12:41:04 PM	414						178	199	5
22/07/20 12:42:50 PM	415						299	344	3
22/07/20 12:44:36 PM	416						170	164	6
22/07/20 12:46:22 PM	417						183	204	3
22/07/20 12:48:01 PM	418						169	202	4
22/07/20 12:49:48 PM	419						278	335	5
22/07/20 12:51:27 PM	420						213	231	2
22/07/20 12:53:07 PM	421						197	219	4
22/07/20 12:54:53 PM	422						159	197	7
22/07/20 12:56:33 PM	423						163	190	5
22/07/20 12:58:19 PM	424						281	328	4
22/07/20 12:59:59 PM	425						195	297	11
22/07/20 01:01:39 PM	426						236	259	2
22/07/20 01:03:25 PM	427						177	217	3
22/07/20 01:05:05 PM	428						330	356	2
22/07/20 01:06:45 PM	429						164	195	5
22/07/20 01:08:31 PM	430						180	212	3
22/07/20 01:10:12 PM	431						193	212	3
22/07/20 01:11:53 PM	432						604	428	16
22/07/20 01:13:39 PM	433						201	213	4
22/07/20 01:15:20 PM	434						185	164	5
22/07/20 01:17:00 PM	435						175	178	3
22/07/20 01:18:40 PM	436						251	297	3
22/07/20 01:20:20 PM	437						211	223	2
22/07/20 01:22:00 PM	438						160	164	8
22/07/20 01:23:40 PM	439						212	246	5
22/07/20 01:25:21 PM	440						155	148	10
22/07/20 01:27:06 PM	441						218	211	3
22/07/20 01:28:46 PM	442						264	304	4
22/07/20 01:30:27 PM	443						178	200	3
22/07/20 01:32:06 PM	444						202	208	2
22/07/20 01:33:46 PM	445						213	206	4
22/07/20 01:35:26 PM	446						239	278	5
22/07/20 01:37:12 PM	447						324	343	4
22/07/20 01:38:52 PM	448						203	203	3
22/07/20 01:40:32 PM	449						238	270	6
22/07/20 01:42:18 PM	450						224	256	2
22/07/20 01:43:58 PM	451						170	169	6
22/07/20 01:45:39 PM	452						190	215	4
22/07/20 01:47:19 PM	453						163	176	6
22/07/20 01:49:00 PM	454						302	321	3
22/07/20 01:50:40 PM	455						185	202	3
22/07/20 01:52:26 PM	456						278	312	2
22/07/20 01:54:06 PM	457						166	149	6
22/07/20 01:55:52 PM	458						230	232	3
22/07/20 01:57:32 PM	459						176	175	4
22/07/20 01:59:12 PM	460						217	233	3
22/07/20 02:00:54 PM	461						359	360	4
22/07/20 02:02:33 PM	462						160	170	6
22/07/20 02:04:14 PM	463						213	253	4
22/07/20 02:05:54 PM	464						226	270	2
22/07/20 02:07:35 PM	465						192	235	4
22/07/20 02:09:15 PM	466						156	176	5
22/07/20 02:11:01 PM	467						196	220	3
22/07/20 02:12:41 PM	468						173	173	4
22/07/20 02:14:22 PM	469						234	280	2
22/07/20 02:16:02 PM	470						253	279	2
22/07/20 02:17:42 PM	471						214	225	3
22/07/20 02:19:28 PM	472						223	248	2
22/07/20 02:21:08 PM	473						181	164	3
22/07/20 02:22:54 PM	474						229	248	3
22/07/20 02:24:34 PM	475						125	211	7
22/07/20 02:26:14 PM	476						218	238	3
22/07/20 02:28:00 PM	477						146	157	7
22/07/20 02:29:40 PM	478						232	255	3
22/07/20 02:31:26 PM	479						243	259	4
22/07/20 02:33:06 PM	480						162	182	6
22/07/20 02:34:46 PM	481						167	162	3
22/07/20 02:36:27 PM	482						204	241	6
22/07/20 02:38:07 PM	483						130	168	5
22/07/20 02:39:48 PM	484						211	247	3
22/07/20 02:41:28 PM	485						185	138	4
22/07/20 02:43:14 PM	486						164	205	5
22/07/20 02:44:54 PM	487						206	230	3
22/07/20 02:46:34 PM	488						218	260	3
22/07/20 02:48:15 PM	489						213	208	2
22/07/20 02:49:56 PM	490						169	170	4
22/07/20 02:51:36 PM	491						331	356	5
22/07/20 02:53:22 PM	492						175	190	5
22/07/20 02:55:02 PM	493						166	220	4
22/07/20 02:56:42 PM	494						179	156	5
22/07/20 02:58:28 PM	495						95	171	46
22/07/20 03:00:08 PM	496						196	205	4
22/07/20 03:01:54 PM	497						388	382	3
22/07/20 03:03:34 PM	498						319	357	6
22/07/20 03:05:14 PM	499						203	240	3
22/07/20 03:07:00 PM	500						220	242	2
22/07/20 03:08:40 PM	501						200	248	2
22/07/20 03:10:20 PM	502						163	172	4
22/07/20 03:12:06 PM	503						187	186	5
22/07/20 03:13:46 PM	504						171	161	3
22/07/20 03:15:32 PM	505						176	205	3
22/07/20 03:17:11 PM	506						181	183	5
22/07/20 03:18:51 PM	507						345	387	5
22/07/20 03:20:37 PM	508						229	264	3
22/07/20 03:22:17 PM	509						256	291	2
22/07/20 03:23:58 PM	510						240	254	2
22/07/20 03:25:44 PM	511						273	321	5
22/07/20 03:27:24 PM	512						166	136	7
22/07/20 03:29:10 PM	513						243	285	4
22/07/20 03:30:50 PM	514						251	285	3
22/07/20 03:32:30 PM	515						195	197	3
22/07/20 03:34:11 PM	516						180	189	5
22/07/20 03:35:51 PM	517						166	142	9
22/07/20 03:37:36 PM	518						194	209	2
22/07/20 03:39:16 PM	519						138	151	8
22/07/20 03:41:02 PM	520						190	217	5
22/07/20 03:42:43 PM	521						208	251	2
22/07/20 03:44:22 PM	522						191	208	3
22/07/20 03:46:08 PM	523						239	270	2
22/07/20 03:47:49 PM	524						173	195	3
22/07/20 03:49:29 PM	525						167	150	7
22/07/20 03:51:15 PM	526						225	252	3
22/07/20 03:52:55 PM	527						184	200	4
22/07/20 03:54:41 PM	528						242	288	2
22/07/20 03:56:21 PM	529						192	228	3
22/07/20 03:58:00 PM	530						200	190	4
22/07/20 03:59:46 PM	531						199	216	2
22/07/20 04:01:26 PM	532						169	187	3
22/07/20 04:03:06 PM	533						185	180	2
22/07/20 04:04:52 PM	534						204	256	3
22/07/20 04:06:33 PM	535						176	148	4
22/07/20 04:08:13 PM	536						208	268	3
22/07/20 04:09:54 PM	537						212	207	3
22/07/20 04:11:34 PM	538						236	252	3
22/07/20 04:13:15 PM	539						178	191	3
22/07/20 04:14:55 PM	540						228	279	2
22/07/20 04:16:36 PM	541						171	190	4
22/07/20 04:18:16 PM	542						213	215	3
22/07/20 04:19:57 PM	543						222	234	2
22/07/20 04:21:42 PM	544						191	239	2
22/07/20 04:23:22 PM	545						167	170	5
22/07/20 04:25:08 PM	546						185	184	6
22/07/20 04:26:48 PM	547						162	210	4
22/07/20 04:28:28 PM	548						207	218	3
22/07/20 04:30:14 PM	549						179	237	4
22/07/20 04:31:54 PM	550						200	231	3
22/07/20 04:33:34 PM	551						199	240	3
22/07/20 04:35:20 PM	552						209	236	4
22/07/20 04:37:00 PM	553						178	214	4
22/07/20 04:38:46 PM	554						181	191	4
22/07/20 04:40:26 PM	555						264	266	3
22/07/20 04:42:06 PM	556						164	219	3
22/07/20 04:43:48 PM	557						172	177	6
22/07/20 04:45:27 PM	558						203	229	2
22/07/20 04:47:13 PM	559						151	176	5
22/07/20 04:48:53 PM	560						252	317	2
22/07/20 04:50:33 PM	561						211	286	3
22/07/20 04:52:19 PM	562						161	189	4
22/07/20 04:53:59 PM	563						390	379	7
22/07/20 04:55:40 PM	564						187	211	3
22/07/20 04:57:25 PM	565						334	369	2
22/07/20 04:59:05 PM	566						195	245	3
22/07/20 05:00:46 PM	567						188	185	5
22/07/20 05:02:26 PM	568						184	198	3
22/07/20 05:04:12 PM	569						226	267	3
22/07/20 05:05:52 PM	570						161	160	4
22/07/20 05:07:38 PM	571						253	300	4
22/07/20 05:09:18 PM	572						203	239	2
22/07/20 05:10:58 PM	573						199	207	3
22/07/20 05:12:44 PM	574						253	251	2
22/07/20 05:14:24 PM	575						182	200	3
22/07/20 05:16:04 PM	576						197	232	5
22/07/20 05:17:50 PM	577						193	192	3
22/07/20 05:19:30 PM	578						179	165	4
22/07/20 05:21:16 PM	579						259	288	5
22/07/20 05:22:56 PM	580						198	216	3
22/07/20 05:24:36 PM	581						176	160	6
22/07/20 05:26:22 PM	582						336	344	7
22/07/20 05:28:02 PM	583						181	244	3
22/07/20 05:29:42 PM	584						252	285	4
22/07/20 05:31:28 PM	585						160	191	5
22/07/20 05:33:08 PM	586						176	164	4
22/07/20 05:34:54 PM	587						185	203	4
22/07/20 05:36:34 PM	588						478	411	6
22/07/20 05:38:14 PM	589						205	226	3
22/07/20 05:39:55 PM	590						224	285	4
22/07/20 05:41:35 PM	591						127	152	10
22/07/20 05:43:21 PM	592						218	253	3
22/07/20 05:45:01 PM	593						152	180	7
22/07/20 05:46:41 PM	594						171	156	3
22/07/20 05:48:27 PM	595						193	193	3
22/07/20 05:50:07 PM	596						237	287	4
22/07/20 05:51:47 PM	597						188	235	6
22/07/20 05:53:28 PM	598						232	264	3
22/07/20 05:55:09 PM	599						197	248	5
22/07/20 05:56:49 PM	600						154	156	7
22/07/20 05:58:35 PM	601						255	296	3
22/07/20 06:00:15 PM	602						190	183	6
22/07/20 06:01:55 PM	603						180	168	4
22/07/20 06:03:41 PM	604						227	249	3
22/07/20 06:05:21 PM	605						229	276	5
22/07/20 06:07:06 PM	606						168	152	4
22/07/20 06:08:46 PM	607						222	268	5
22/07/20 06:10:27 PM	608						521	401	21
22/07/20 06:12:06 PM	609						339	351	3
22/07/20 06:13:46 PM	610						290	312	3
22/07/20 06:15:26 PM	611						160	121	7
22/07/20 06:17:06 PM	612						170	169	5
22/07/20 06:18:46 PM	613						210	263	4
22/07/20 06:20:26 PM	614						176	181	4
22/07/20 06:22:06 PM	615						220	267	2
22/07/20 06:23:52 PM	616						195	260	5
22/07/20 06:25:32 PM	617						323	349	6
22/07/20 06:27:13 PM	618						214	258	6
22/07/20 06:28:53 PM	619						173	171	7
22/07/20 06:30:39 PM	620						170	134	5
22/07/20 06:32:19 PM	621						155	174	5
22/07/20 06:33:58 PM	622						175	150	4
22/07/20 06:35:44 PM	623						283	316	3
22/07/20 06:37:24 PM	624						194	224	6
22/07/20 06:39:10 PM	625						181	207	3
22/07/20 06:40:50 PM	626						159	133	5
22/07/20 06:42:30 PM	627						276	326	4
22/07/20 06:44:16 PM	628						337	380	5
22/07/20 06:45:56 PM	629						200	236	7
22/07/20 06:47:36 PM	630						190	216	4
22/07/20 06:49:22 PM	631						184	129	5
22/07/20 06:51:02 PM	632						211	242	4
22/07/20 06:52:48 PM	633						173	170	5
22/07/20 06:54:28 PM	634						176	209	4
22/07/20 06:56:08 PM	635						185	223	4
22/07/20 06:57:54 PM	636						203	188	4
22/07/20 06:59:34 PM	637						229	290	5
22/07/20 07:01:14 PM	638						288	347	4
22/07/20 07:03:00 PM	639						196	246	5
22/07/20 07:04:40 PM	640						177	203	4
22/07/20 07:06:26 PM	641						227	279	5
22/07/20 07:08:06 PM	642						216	250	3
22/07/20 07:09:46 PM	643						180	154	4
22/07/20 07:11:32 PM	644						169	180	6
22/07/20 07:13:12 PM	645						340	351	4
22/07/20 07:14:52 PM	646						233	202	2
22/07/20 07:16:38 PM	647						157	177	5
22/07/20 07:18:18 PM	648						189	244	4
22/07/20 07:19:58 PM	649						198	215	3
22/07/20 07:21:45 PM	650						193	175	5
22/07/20 07:23:25 PM	651						152	203	3
22/07/20 07:25:05 PM	652						292	322	3
22/07/20 07:26:45 PM	653						181	173	4
22/07/20 07:28:26 PM	654						165	172	5
22/07/20 07:30:12 PM	655						174	149	3
22/07/20 07:31:52 PM	656						202	211	3
22/07/20 07:33:32 PM	657						182	194	5
22/07/20 07:35:18 PM	658						178	167	4
22/07/20 07:36:58 PM	659						163	147	4
22/07/20 07:38:38 PM	660						237	238	2
22/07/20 07:40:24 PM	661						186	172	6
22/07/20 07:42:04 PM	662						149	182	4
22/07/20 07:43:44 PM	663						229	250	3
22/07/20 07:45:30 PM	664						182	161	5
22/07/20 07:47:10 PM	665						175	176	3
22/07/20 07:48:50 PM	666						261	283	4
22/07/20 07:50:36 PM	667						219	232	3
22/07/20 07:52:16 PM	668						205	246	3
22/07/20 07:54:02 PM	669						160	183	3
22/07/20 07:55:42 PM	670						160	162	3
22/07/20 07:57:28 PM	671						238	283	2
22/07/20 07:59:09 PM	672						465	415	3
22/07/20 08:00:49 PM	673						123	139	12
22/07/20 08:02:29 PM	674						230	291	3
22/07/20 08:04:15 PM	675						200	214	3
22/07/20 08:05:56 PM	676						230	246	2
22/07/20 08:07:37 PM	677						198	215	4
22/07/20 08:09:17 PM	678						166	174	6
22/07/20 08:10:58 PM	679						198	222	3
22/07/20 08:12:38 PM	680						195	227	3
22/07/20 08:14:19 PM	681						186	199	4
22/07/20 08:15:59 PM	682						165	165	7
22/07/20 08:17:40 PM	683						193	207	3
22/07/20 08:19:20 PM	684						201	215	4
22/07/20 08:21:06 PM	685						266	334	4
22/07/20 08:22:47 PM	686						181	198	4
22/07/20 08:24:27 PM	687						216	258	3
22/07/20 08:26:07 PM	688						191	198	3
22/07/20 08:27:48 PM	689						223	275	2
22/07/20 08:29:28 PM	690						202	240	5
22/07/20 08:31:09 PM	691						217	253	2
22/07/20 08:32:49 PM	692						198	190	4
22/07/20 08:34:30 PM	693						231	276	4
22/07/20 08:36:10 PM	694						198	243	3
22/07/20 08:37:56 PM	695						174	193	4
22/07/20 08:39:36 PM	696						189	199	4
22/07/20 08:41:16 PM	697						249	281	5
22/07/20 08:43:02 PM	698						237	274	5
22/07/20 08:44:42 PM	699						307	331	2
22/07/20 08:46:23 PM	700						231	244	2
22/07/20 08:48:03 PM	701						339	379	6
22/07/20 08:49:44 PM	702						176	208	3
22/07/20 08:51:24 PM	703						211	273	4
22/07/20 08:53:10 PM	704						264	306	2
22/07/20 08:54:50 PM	705						179	203	4
22/07/20 08:56:36 PM	706						232	245	2
22/07/20 08:58:16 PM	707						153	172	7
22/07/20 08:59:56 PM	708						205	234	3
22/07/20 09:01:37 PM	709						164	217	6
22/07/20 09:03:17 PM	710						171	220	6
22/07/20 09:04:58 PM	711						160	179	5
22/07/20 09:06:38 PM	712						220	226	3
22/07/20 09:08:24 PM	713						144	151	8
22/07/20 09:10:04 PM	714						216	246	2
22/07/20 09:11:44 PM	715						169	182	5
22/07/20 09:13:30 PM	716						165	170	6
22/07/20 09:15:10 PM	717						202	200	3
22/07/20 09:16:56 PM	718						144	146	7
22/07/20 09:18:36 PM	719						178	184	4
22/07/20 09:20:16 PM	720						270	319	4
22/07/20 09:22:02 PM	721						173	214	3
22/07/20 09:23:42 PM	722						193	228	3
22/07/20 09:25:28 PM	723						206	269	4
22/07/20 09:27:14 PM	724						161	166	5
22/07/20 09:28:55 PM	725						391	387	2
22/07/20 09:30:36 PM	726						182	203	4
22/07/20 09:32:17 PM	727						223	264	3
22/07/20 09:33:58 PM	728						187	206	5
22/07/20 09:35:43 PM	729						151	157	3
22/07/20 09:37:30 PM	730						248	294	2
22/07/20 09:39:10 PM	731						192	203	5
22/07/20 09:40:50 PM	732						163	161	7
22/07/20 09:42:31 PM	733						172	183	4
22/07/20 09:44:11 PM	734						178	188	5
22/07/20 09:45:52 PM	735						157	151	7
22/07/20 09:47:38 PM	736						188	207	3
22/07/20 09:49:18 PM	737						294	291	2
22/07/20 09:50:58 PM	738						290	320	2
22/07/20 09:52:38 PM	739						521	435	6
22/07/20 09:54:19 PM	740						279	309	2
22/07/20 09:55:58 PM	741						219	268	3
22/07/20 09:57:44 PM	742						282	326	5
22/07/20 09:59:24 PM	743						138	162	5
22/07/20 10:01:10 PM	744						176	180	8
22/07/20 10:02:51 PM	745						271	339	3
22/07/20 10:04:37 PM	746						178	192	4
22/07/20 10:06:17 PM	747						335	355	4
22/07/20 10:07:57 PM	748						207	198	2
22/07/20 10:09:38 PM	749						189	205	5
22/07/20 10:11:24 PM	750						227	269	2
22/07/20 10:13:04 PM	751						185	189	5
22/07/20 10:14:44 PM	752						289	314	4
22/07/20 10:16:24 PM	753						189	182	4
22/07/20 10:18:04 PM	754						179	178	7
22/07/20 10:19:45 PM	755						170	138	4
22/07/20 10:21:26 PM	756						131	145	5
22/07/20 10:23:06 PM	757						199	209	4
22/07/20 10:24:46 PM	758						395	372	3
22/07/20 10:26:27 PM	759						217	229	3
22/07/20 10:28:07 PM	760						320	314	4
22/07/20 10:29:48 PM	761						162	179	8
22/07/20 10:31:28 PM	762						164	173	3
22/07/20 10:33:08 PM	763						206	197	3
22/07/20 10:34:48 PM	764						217	249	4
22/07/20 10:36:35 PM	765						158	186	4
22/07/20 10:38:15 PM	766						188	229	3
22/07/20 10:40:01 PM	767						207	221	3
22/07/20 10:41:42 PM	768						262	237	3
22/07/20 10:43:28 PM	769						407	395	3
22/07/20 10:45:08 PM	770						226	280	5
22/07/20 10:46:47 PM	771						187	186	4
22/07/20 10:48:33 PM	772						174	172	3
22/07/20 10:50:13 PM	773						170	201	4
22/07/20 10:51:53 PM	774						259	307	2
22/07/20 10:53:33 PM	775						167	170	6
22/07/20 10:55:19 PM	776						250	272	5
22/07/20 10:56:59 PM	777						180	210	3
22/07/20 10:58:39 PM	778						190	228	4
22/07/20 11:00:25 PM	779						147	165	5
22/07/20 11:02:05 PM	780						164	157	3
22/07/20 11:03:51 PM	781						211	219	4
22/07/20 11:05:31 PM	782						167	194	4
22/07/20 11:07:11 PM	783						213	267	3
22/07/20 11:08:57 PM	784						275	325	3
22/07/20 11:10:37 PM	785						247	305	2
22/07/20 11:12:23 PM	786						310	360	3
22/07/20 11:14:10 PM	787						183	172	4
22/07/20 11:15:51 PM	788						212	270	3
22/07/20 11:17:38 PM	789						194	225	2
22/07/20 11:19:18 PM	790						195	207	4
22/07/20 11:20:58 PM	791						240	261	3
22/07/20 11:22:44 PM	792						317	352	2
22/07/20 11:24:24 PM	793						313	345	3
22/07/20 11:26:05 PM	794						166	174	4
22/07/20 11:27:45 PM	795						179	189	4
22/07/20 11:29:24 PM	796						200	210	4
22/07/20 11:31:11 PM	797						189	214	2
22/07/20 11:32:51 PM	798						164	180	4
22/07/20 11:34:37 PM	799						223	245	2
22/07/20 11:36:17 PM	800						220	242	3
22/07/20 11:38:03 PM	801						183	190	4
22/07/20 11:39:43 PM	802						129	146	9
22/07/20 11:41:23 PM	803						163	238	5
22/07/20 11:43:04 PM	804						258	292	3
22/07/20 11:44:44 PM	805						167	170	7
22/07/20 11:46:30 PM	806						393	356	6
22/07/20 11:48:10 PM	807						197	251	4
22/07/20 11:49:56 PM	808						187	237	3
22/07/20 11:51:36 PM	809						398	388	7
22/07/20 11:53:16 PM	810						382	370	4
22/07/20 11:54:57 PM	811						214	221	3
22/07/20 11:56:37 PM	812						194	214	4
22/07/20 11:58:23 PM	813						186	213	4
23/07/20 12:00:03 AM	814						272	312	3
23/07/20 12:01:44 AM	815						196	195	4
23/07/20 12:03:24 AM	816						195	209	4
23/07/20 12:05:05 AM	817						181	188	5
23/07/20 12:06:45 AM	818						181	198	4
23/07/20 12:08:26 AM	819						169	206	5
23/07/20 12:10:06 AM	820						193	218	5
23/07/20 12:11:47 AM	821						154	173	6
23/07/20 12:13:27 AM	822						375	365	9
23/07/20 12:15:08 AM	823						236	265	4
23/07/20 12:16:48 AM	824						183	225	2
23/07/20 12:18:34 AM	825						174	202	4
23/07/20 12:20:13 AM	826						198	213	2
23/07/20 12:21:59 AM	827						167	177	3
23/07/20 12:23:40 AM	828						185	198	3
23/07/20 12:25:20 AM	829						208	181	3
23/07/20 12:27:01 AM	830						184	251	3
23/07/20 12:28:41 AM	831						157	227	5
23/07/20 12:30:22 AM	832						222	264	2
23/07/20 12:32:01 AM	833						226	272	2
23/07/20 12:33:48 AM	834						285	303	2
23/07/20 12:35:34 AM	835						204	226	3
23/07/20 12:37:14 AM	836						170	190	2
23/07/20 12:38:54 AM	837						172	172	3
23/07/20 12:40:34 AM	838						153	177	6
23/07/20 12:42:15 AM	839						154	168	5
23/07/20 12:43:55 AM	840						204	237	6
23/07/20 12:45:36 AM	841						181	200	5
23/07/20 12:47:16 AM	842						296	313	2
23/07/20 12:48:57 AM	843						207	231	3
23/07/20 12:50:37 AM	844						213	244	5
23/07/20 12:52:18 AM	845						165	160	4
23/07/20 12:53:58 AM	846						158	156	5
23/07/20 12:55:44 AM	847						204	214	3
23/07/20 12:57:23 AM	848						153	179	5
23/07/20 12:59:09 AM	849						155	184	5
23/07/20 01:00:50 AM	850						158	167	6
23/07/20 01:02:30 AM	851						162	174	6
23/07/20 01:04:16 AM	852						328	355	4
23/07/20 01:05:56 AM	853						173	202	2
23/07/20 01:07:36 AM	854						173	198	4
23/07/20 01:09:17 AM	855						161	189	3
23/07/20 01:10:58 AM	856						195	203	4
23/07/20 01:12:38 AM	857						197	212	2
23/07/20 01:14:19 AM	858						197	186	2
23/07/20 01:15:58 AM	859						160	150	7
23/07/20 01:17:40 AM	860						175	189	4
23/07/20 01:19:20 AM	861						314	354	3
23/07/20 01:20:59 AM	862						240	273	3
23/07/20 01:22:45 AM	863						197	223	6
23/07/20 01:24:31 AM	864						262	310	5
23/07/20 01:26:11 AM	865						178	240	2
23/07/20 01:27:51 AM	866						281	308	2
23/07/20 01:29:32 AM	867						260	292	3
23/07/20 01:31:12 AM	868						152	179	6
23/07/20 01:32:58 AM	869						204	226	3
23/07/20 01:34:38 AM	870						256	289	2
23/07/20 01:36:18 AM	871						333	330	3
23/07/20 01:38:04 AM	872						172	151	4
23/07/20 01:39:45 AM	873						204	222	3
23/07/20 01:41:25 AM	874						135	132	4
23/07/20 01:43:06 AM	875						327	379	8
23/07/20 01:44:52 AM	876						335	358	3
23/07/20 01:46:32 AM	877						328	349	3
23/07/20 01:48:18 AM	878						164	191	3
23/07/20 01:50:04 AM	879						187	193	2
23/07/20 01:51:50 AM	880						185	214	3
23/07/20 01:53:36 AM	881						191	218	4
23/07/20 01:55:16 AM	882						169	165	4
23/07/20 01:57:02 AM	883						284	323	3
23/07/20 01:58:42 AM	884						175	149	14
23/07/20 02:00:23 AM	885						224	218	2
23/07/20 02:02:03 AM	886						202	231	3
23/07/20 02:03:49 AM	887						327	362	3
23/07/20 02:05:29 AM	888						243	278	1
23/07/20 02:07:09 AM	889						160	167	5
23/07/20 02:08:50 AM	890						191	240	4
23/07/20 02:10:30 AM	891						183	161	7
23/07/20 02:12:16 AM	892						196	211	2
23/07/20 02:13:56 AM	893						207	226	2
23/07/20 02:15:36 AM	894						198	224	4
23/07/20 02:17:22 AM	895						330	362	2
23/07/20 02:19:02 AM	896						178	201	4
23/07/20 02:20:48 AM	897						293	330	4
23/07/20 02:22:28 AM	898						211	282	3
23/07/20 02:24:08 AM	899						175	169	4
23/07/20 02:25:54 AM	900						197	220	3
23/07/20 02:27:34 AM	901						201	200	2
23/07/20 02:29:14 AM	902						232	295	6
23/07/20 02:31:00 AM	903						142	163	6
23/07/20 02:32:40 AM	904						201	232	3
23/07/20 02:34:21 AM	905						402	373	6
23/07/20 02:36:01 AM	906						184	218	3
23/07/20 02:37:42 AM	907						176	191	3
23/07/20 02:39:22 AM	908						161	183	5
23/07/20 02:41:03 AM	909						379	360	3
23/07/20 02:42:43 AM	910						168	154	4
23/07/20 02:44:29 AM	911						182	165	3
23/07/20 02:46:09 AM	912						217	276	2
23/07/20 02:47:49 AM	913						197	219	4
23/07/20 02:49:35 AM	914						188	206	4
23/07/20 02:51:15 AM	915						292	333	3
23/07/20 02:53:01 AM	916						196	255	5
23/07/20 02:54:41 AM	917						318	353	2
23/07/20 02:56:21 AM	918						175	178	4
23/07/20 02:58:02 AM	919						175	196	3
23/07/20 02:59:43 AM	920						160	193	5
23/07/20 03:01:23 AM	921						218	257	2
23/07/20 03:03:03 AM	922						183	166	7
23/07/20 03:04:49 AM	923						161	163	5
23/07/20 03:06:29 AM	924						197	248	3
23/07/20 03:08:10 AM	925						212	233	3
23/07/20 03:09:50 AM	926						297	320	2
23/07/20 03:11:31 AM	927						216	245	3
23/07/20 03:13:11 AM	928						229	269	5
23/07/20 03:14:52 AM	929						344	357	4
23/07/20 03:16:32 AM	930						407	381	3
23/07/20 03:18:13 AM	931						158	166	3
23/07/20 03:19:59 AM	932						226	267	2
23/07/20 03:21:39 AM	933						231	247	2
23/07/20 03:23:25 AM	934						174	240	4
23/07/20 03:25:11 AM	935						198	209	4
23/07/20 03:26:58 AM	936						190	217	4
23/07/20 03:28:44 AM	937						209	253	3
23/07/20 03:30:24 AM	938						164	177	5
23/07/20 03:32:03 AM	939						247	299	3
23/07/20 03:33:44 AM	940						190	194	4
23/07/20 03:35:25 AM	941						167	139	4
23/07/20 03:37:11 AM	942						152	172	6
23/07/20 03:38:57 AM	943						342	364	3
23/07/20 03:40:37 AM	944						253	262	2
23/07/20 03:42:23 AM	945						310	352	2
23/07/20 03:44:09 AM	946						169	223	3
23/07/20 03:45:55 AM	947						202	227	3
23/07/20 03:47:41 AM	948						314	356	2
23/07/20 03:49:22 AM	949						460	385	11
23/07/20 03:51:02 AM	950						258	286	5
23/07/20 03:52:48 AM	951						178	219	5
23/07/20 03:54:29 AM	952						175	182	4
23/07/20 03:56:09 AM	953						318	353	4
23/07/20 03:57:55 AM	954						201	232	3
23/07/20 03:59:35 AM	955						316	351	3
23/07/20 04:01:21 AM	956						173	194	4
23/07/20 04:03:01 AM	957						218	228	2
23/07/20 04:04:47 AM	958						293	322	2
23/07/20 04:06:33 AM	959						202	241	7
23/07/20 04:08:19 AM	960						188	179	5
23/07/20 04:10:05 AM	961						155	182	4
23/07/20 04:11:45 AM	962						192	242	3
23/07/20 04:13:25 AM	963						152	192	4
23/07/20 04:15:11 AM	964						238	255	1
23/07/20 04:16:58 AM	965						151	169	7
23/07/20 04:18:38 AM	966						317	335	6
23/07/20 04:20:24 AM	967						187	194	3
23/07/20 04:22:10 AM	968						163	170	3
23/07/20 04:23:56 AM	969						174	196	3
23/07/20 04:25:36 AM	970						218	258	6
23/07/20 04:27:22 AM	971						212	276	3
23/07/20 04:29:02 AM	972						295	300	3
23/07/20 04:30:48 AM	973						170	174	5
23/07/20 04:32:28 AM	974						176	177	4
23/07/20 04:34:09 AM	975						191	244	3
23/07/20 04:35:49 AM	976						208	244	4
23/07/20 04:37:35 AM	977						167	199	4
23/07/20 04:39:16 AM	978						155	176	5
23/07/20 04:40:56 AM	979						151	170	7
23/07/20 04:42:35 AM	980						182	215	4
23/07/20 04:44:21 AM	981						391	397	5
23/07/20 04:46:01 AM	982						217	214	2
23/07/20 04:47:41 AM	983						189	190	6
23/07/20 04:49:27 AM	984						146	168	4
23/07/20 04:51:12 AM	985						325	346	3
23/07/20 04:52:53 AM	986						209	282	5
23/07/20 04:54:33 AM	987						188	210	3
23/07/20 04:56:14 AM	988						178	166	2
23/07/20 04:58:00 AM	989						203	260	3
23/07/20 04:59:41 AM	990						292	307	3
23/07/20 05:01:27 AM	991						173	209	6
23/07/20 05:03:13 AM	992						168	256	4
23/07/20 05:04:59 AM	993						200	217	3
23/07/20 05:06:38 AM	994						185	226	3
23/07/20 05:08:23 AM	995						186	187	4
23/07/20 05:10:04 AM	996						226	293	4
23/07/20 05:11:50 AM	997						169	187	7
23/07/20 05:13:31 AM	998						213	252	2
23/07/20 05:15:11 AM	999						227	248	3
23/07/20 05:16:57 AM	1000						241	288	3
23/07/20 05:18:37 AM	1001						173	195	3
23/07/20 05:20:17 AM	1002						305	332	4
23/07/20 05:22:03 AM	1003						244	264	4
23/07/20 05:23:43 AM	1004						170	186	7
23/07/20 05:25:22 AM	1005						177	184	3
23/07/20 05:27:09 AM	1006						325	358	3
23/07/20 05:28:49 AM	1007						175	205	8
23/07/20 05:30:35 AM	1008						152	164	7
23/07/20 05:32:15 AM	1009						191	183	5
23/07/20 05:34:01 AM	1010						160	154	3
23/07/20 05:35:41 AM	1011						207	247	3
23/07/20 05:37:27 AM	1012						196	213	4
23/07/20 05:39:07 AM	1013						226	244	2
23/07/20 05:40:47 AM	1014						271	317	3
23/07/20 05:42:33 AM	1015						193	270	4
23/07/20 05:44:19 AM	1016						366	394	3
23/07/20 05:45:59 AM	1017						194	216	4
23/07/20 05:47:46 AM	1018						196	237	3
23/07/20 05:49:32 AM	1019						178	211	4
23/07/20 05:51:12 AM	1020						184	193	3
23/07/20 05:52:58 AM	1021						145	143	5
23/07/20 05:54:44 AM	1022						164	166	6
23/07/20 05:56:24 AM	1023						231	224	3
23/07/20 05:58:04 AM	1024						189	206	5
23/07/20 05:59:45 AM	1025						377	353	5
23/07/20 06:01:25 AM	1026						192	249	4
23/07/20 06:03:04 AM	1027						168	174	4
23/07/20 06:04:51 AM	1028						308	349	5
23/07/20 06:06:31 AM	1029						272	323	3
23/07/20 06:08:17 AM	1030						183	225	5
23/07/20 06:09:57 AM	1031						280	318	4
23/07/20 06:11:38 AM	1032						185	211	3
23/07/20 06:13:18 AM	1033						164	151	4
23/07/20 06:14:59 AM	1034						170	184	4
23/07/20 06:16:45 AM	1035						245	320	3
23/07/20 06:18:25 AM	1036						177	203	2
23/07/20 06:20:06 AM	1037						221	247	3
23/07/20 06:21:52 AM	1038						410	422	3
23/07/20 06:23:33 AM	1039						243	278	5
23/07/20 06:25:15 AM	1040						252	293	3
23/07/20 06:27:01 AM	1041						190	218	3
23/07/20 06:28:41 AM	1042						204	210	6
23/07/20 06:30:22 AM	1043						198	186	2
23/07/20 06:32:02 AM	1044						163	173	6
23/07/20 06:33:43 AM	1045						202	201	2
23/07/20 06:35:23 AM	1046						202	210	3
23/07/20 06:37:09 AM	1047						201	234	3
23/07/20 06:38:49 AM	1048						281	316	2
23/07/20 06:40:28 AM	1049						336	379	7
23/07/20 06:42:14 AM	1050						159	163	4
23/07/20 06:43:55 AM	1051						224	252	3
23/07/20 06:45:41 AM	1052						168	146	7
23/07/20 06:47:20 AM	1053						218	269	2
23/07/20 06:49:01 AM	1054						211	220	3
23/07/20 06:50:46 AM	1055						184	229	4
23/07/20 06:52:26 AM	1056						204	236	2
23/07/20 06:54:12 AM	1057						212	261	3
23/07/20 06:55:52 AM	1058						257	322	3
23/07/20 06:57:33 AM	1059						344	344	3
23/07/20 06:59:14 AM	1060						403	414	3
23/07/20 07:01:00 AM	1061						180	188	5
23/07/20 07:02:40 AM	1062						280	319	2
23/07/20 07:04:20 AM	1063						177	193	4
23/07/20 07:06:06 AM	1064						319	325	2
23/07/20 07:07:46 AM	1065						215	220	4
23/07/20 07:09:32 AM	1066						361	382	3
23/07/20 07:11:18 AM	1067						219	269	2
23/07/20 07:13:04 AM	1068						219	287	2
23/07/20 07:14:50 AM	1069						180	229	3
23/07/20 07:16:30 AM	1070						158	202	5
23/07/20 07:18:10 AM	1071						168	155	3
23/07/20 07:19:56 AM	1072						372	377	2
23/07/20 07:21:36 AM	1073						204	229	3
23/07/20 07:23:22 AM	1074						167	180	4
23/07/20 07:25:02 AM	1075						223	254	3
23/07/20 07:26:42 AM	1076						222	260	2
23/07/20 07:28:28 AM	1077						242	276	4
23/07/20 07:30:08 AM	1078						181	186	5
23/07/20 07:31:54 AM	1079						283	320	2
23/07/20 07:33:35 AM	1080						537	425	12
23/07/20 07:35:15 AM	1081						152	157	6
23/07/20 07:36:54 AM	1082						210	275	4
23/07/20 07:38:40 AM	1083						250	297	4
23/07/20 07:40:20 AM	1084						190	217	4
23/07/20 07:42:06 AM	1085						193	206	5
23/07/20 07:43:46 AM	1086						260	303	4
23/07/20 07:45:32 AM	1087						198	204	3
23/07/20 07:47:18 AM	1088						174	184	7
23/07/20 07:48:59 AM	1089						177	169	4
23/07/20 07:50:38 AM	1090						467	380	8
23/07/20 07:52:19 AM	1091						197	206	2
23/07/20 07:53:59 AM	1092						147	163	5
23/07/20 07:55:45 AM	1093						251	301	3
23/07/20 07:57:26 AM	1094						205	198	3
23/07/20 07:59:05 AM	1095						166	188	4
23/07/20 08:00:45 AM	1096						228	266	2
23/07/20 08:02:26 AM	1097						258	256	1
23/07/20 08:04:06 AM	1098						228	257	3
23/07/20 08:05:47 AM	1099						166	147	6
23/07/20 08:07:33 AM	1100						231	234	3
23/07/20 08:09:13 AM	1101						182	216	4
23/07/20 08:10:53 AM	1102						186	196	5
23/07/20 08:12:34 AM	1103						302	336	6
23/07/20 08:14:14 AM	1104						229	286	3
23/07/20 08:15:55 AM	1105						188	164	2
23/07/20 08:17:35 AM	1106						164	169	5
23/07/20 08:19:21 AM	1107						178	209	4
23/07/20 08:21:01 AM	1108						206	187	3
23/07/20 08:22:41 AM	1109						159	175	6
23/07/20 08:24:27 AM	1110						195	225	2
23/07/20 08:26:13 AM	1111						154	163	6
23/07/20 08:27:54 AM	1112						205	212	3
23/07/20 08:29:39 AM	1113						195	211	4
23/07/20 08:31:19 AM	1114						328	337	2
23/07/20 08:33:05 AM	1115						296	337	4
23/07/20 08:34:51 AM	1116						167	162	7
23/07/20 08:36:38 AM	1117						256	292	2
23/07/20 08:38:23 AM	1118						174	178	3
23/07/20 08:40:03 AM	1119						190	202	3
23/07/20 08:41:49 AM	1120						197	206	4
23/07/20 08:43:29 AM	1121						202	225	4
23/07/20 08:45:10 AM	1122						165	208	4
23/07/20 08:46:50 AM	1123						152	180	4
23/07/20 08:48:31 AM	1124						200	239	3
23/07/20 08:50:11 AM	1125						190	231	4
23/07/20 08:51:50 AM	1126						210	250	2
23/07/20 08:53:31 AM	1127						221	270	2
23/07/20 08:55:12 AM	1128						288	321	3
23/07/20 08:56:58 AM	1129						151	158	6
23/07/20 08:58:44 AM	1130						400	379	2
23/07/20 09:00:24 AM	1131						225	251	3
23/07/20 09:02:04 AM	1132						182	155	3
23/07/20 09:03:45 AM	1133						181	195	4
23/07/20 09:05:25 AM	1134						175	147	3
23/07/20 09:07:06 AM	1135						195	195	3
23/07/20 09:08:46 AM	1136						286	309	3
23/07/20 09:10:25 AM	1137						187	190	4
23/07/20 09:12:06 AM	1138						218	202	3
23/07/20 09:13:52 AM	1139						158	265	8
23/07/20 09:15:38 AM	1140						209	233	3
23/07/20 09:17:18 AM	1141						237	224	2
23/07/20 09:19:03 AM	1142						253	318	3
23/07/20 09:20:43 AM	1143						187	225	3
23/07/20 09:22:24 AM	1144						240	267	2
23/07/20 09:24:05 AM	1145						184	234	4
23/07/20 09:25:45 AM	1146						189	198	6
23/07/20 09:27:26 AM	1147						241	287	3
23/07/20 09:29:06 AM	1148						236	276	2
23/07/20 09:30:52 AM	1149						217	226	2
23/07/20 09:32:32 AM	1150						232	296	3
23/07/20 09:34:18 AM	1151						205	256	3
23/07/20 09:35:58 AM	1152						179	216	3
23/07/20 09:37:38 AM	1153						180	181	6
23/07/20 09:39:19 AM	1154						225	266	4
23/07/20 09:40:59 AM	1155						234	258	3
23/07/20 09:42:40 AM	1156						256	307	4
23/07/20 09:44:20 AM	1157						197	256	2
23/07/20 09:46:01 AM	1158						172	196	4
23/07/20 09:47:41 AM	1159						172	220	4
23/07/20 09:49:27 AM	1160						230	267	3
23/07/20 09:51:07 AM	1161						249	294	2
23/07/20 09:52:53 AM	1162						244	316	2
23/07/20 09:54:33 AM	1163						217	264	3
23/07/20 09:56:13 AM	1164						230	282	2
23/07/20 09:57:59 AM	1165						271	298	2
23/07/20 09:59:39 AM	1166						214	264	3
23/07/20 10:01:18 AM	1167						256	309	4
23/07/20 10:03:04 AM	1168						179	181	5
23/07/20 10:04:44 AM	1169						222	274	3
23/07/20 10:06:30 AM	1170						224	266	7
23/07/20 10:08:10 AM	1171						218	226	3
23/07/20 10:09:50 AM	1172						178	189	3
23/07/20 10:11:36 AM	1173						237	228	2
23/07/20 10:13:16 AM	1174						196	241	3
23/07/20 10:14:57 AM	1175						251	293	3
23/07/20 10:16:38 AM	1176						202	246	3
23/07/20 10:18:18 AM	1177						282	301	6
23/07/20 10:20:04 AM	1178						229	270	3
23/07/20 10:21:43 AM	1179						168	159	3
23/07/20 10:23:29 AM	1180						206	190	3
23/07/20 10:25:09 AM	1181						185	207	3
23/07/20 10:26:49 AM	1182						172	173	3
23/07/20 10:28:30 AM	1183						162	177	4
23/07/20 10:30:10 AM	1184						229	262	4
23/07/20 10:31:56 AM	1185						197	197	4
23/07/20 10:33:36 AM	1186						311	336	3
23/07/20 10:35:17 AM	1187						188	227	3
23/07/20 10:36:57 AM	1188						281	333	3
23/07/20 10:38:43 AM	1189						172	178	5
23/07/20 10:40:23 AM	1190						169	191	4
23/07/20 10:42:03 AM	1191						197	197	4
23/07/20 10:43:49 AM	1192						197	235	2
23/07/20 10:45:29 AM	1193						296	347	4
23/07/20 10:47:09 AM	1194						179	176	4
23/07/20 10:48:55 AM	1195						156	165	4
23/07/20 10:50:35 AM	1196						155	176	5
23/07/20 10:52:16 AM	1197						189	251	4
23/07/20 10:53:56 AM	1198						173	224	5
23/07/20 10:55:37 AM	1199						227	248	2
23/07/20 10:57:23 AM	1200						286	323	2
23/07/20 10:59:03 AM	1201						198	235	3
23/07/20 11:00:43 AM	1202						180	230	5
23/07/20 11:02:23 AM	1203						236	256	2
23/07/20 11:04:09 AM	1204						166	164	2
23/07/20 11:05:49 AM	1205						228	263	4
23/07/20 11:07:35 AM	1206						225	249	3
23/07/20 11:09:15 AM	1207						211	236	2
23/07/20 11:10:55 AM	1208						190	187	4
23/07/20 11:12:36 AM	1209						179	235	6
23/07/20 11:14:16 AM	1210						323	341	3
23/07/20 11:15:57 AM	1211						164	162	3
23/07/20 11:17:38 AM	1212						217	285	3
23/07/20 11:19:18 AM	1213						211	249	2
23/07/20 11:20:58 AM	1214						161	172	5
23/07/20 11:22:44 AM	1215						206	242	4
23/07/20 11:24:24 AM	1216						151	163	8
23/07/20 11:26:05 AM	1217						210	201	3
23/07/20 11:27:45 AM	1218						338	348	3
23/07/20 11:29:26 AM	1219						355	382	3
23/07/20 11:31:06 AM	1220						165	214	3
23/07/20 11:32:52 AM	1221						167	176	4
23/07/20 11:34:32 AM	1222						405	396	4
23/07/20 11:36:13 AM	1223						165	160	4
23/07/20 11:37:53 AM	1224						185	203	4
23/07/20 11:39:33 AM	1225						274	303	2
23/07/20 11:41:19 AM	1226						156	149	5
23/07/20 11:42:59 AM	1227						221	265	3
23/07/20 11:44:45 AM	1228						206	259	4
23/07/20 11:46:25 AM	1229						293	349	2
23/07/20 11:48:11 AM	1230						215	258	4
23/07/20 11:49:51 AM	1231						328	337	4
23/07/20 11:51:31 AM	1232						239	287	2
23/07/20 11:53:17 AM	1233						159	196	4
23/07/20 11:54:57 AM	1234						196	236	3
23/07/20 11:56:43 AM	1235						186	208	3
23/07/20 11:58:30 AM	1236						315	357	2
23/07/20 12:00:16 PM	1237						250	306	3
23/07/20 12:02:02 PM	1238						184	244	3
23/07/20 12:03:42 PM	1239						210	226	3
23/07/20 12:05:28 PM	1240						350	381	2
23/07/20 12:07:08 PM	1241						269	297	3
23/07/20 12:08:54 PM	1242						195	221	4
23/07/20 12:10:34 PM	1243						178	171	5
23/07/20 12:12:14 PM	1244						208	263	9
23/07/20 12:13:55 PM	1245						174	208	3
23/07/20 12:15:35 PM	1246						352	356	3
23/07/20 12:17:14 PM	1247						181	223	2
23/07/20 12:19:00 PM	1248						185	228	4
23/07/20 12:20:46 PM	1249						152	176	6
23/07/20 12:22:26 PM	1250						291	318	4
23/07/20 12:24:06 PM	1251						208	207	3
23/07/20 12:25:52 PM	1252						145	135	6
23/07/20 12:27:33 PM	1253						178	202	4
23/07/20 12:29:12 PM	1254						263	291	2
23/07/20 12:30:59 PM	1255						212	254	4
23/07/20 12:32:39 PM	1256						198	205	3
23/07/20 12:34:25 PM	1257						225	289	2
23/07/20 12:36:04 PM	1258						192	231	6
23/07/20 12:37:51 PM	1259						187	215	4
23/07/20 12:39:31 PM	1260						322	352	5
23/07/20 12:41:11 PM	1261						207	237	3
23/07/20 12:42:51 PM	1262						173	204	6
23/07/20 12:44:36 PM	1263						216	248	4
23/07/20 12:46:16 PM	1264						179	213	3
23/07/20 12:47:56 PM	1265						276	329	3
23/07/20 12:49:42 PM	1266						242	292	2
23/07/20 12:51:22 PM	1267						189	224	4
23/07/20 12:53:08 PM	1268						190	215	5
23/07/20 12:54:49 PM	1269						177	193	5
23/07/20 12:56:29 PM	1270						168	199	4
23/07/20 12:58:09 PM	1271						192	260	5
23/07/20 12:59:55 PM	1272						192	216	3
23/07/20 01:01:35 PM	1273						224	270	3
23/07/20 01:03:15 PM	1274						177	192	6
23/07/20 01:05:01 PM	1275						233	275	2
23/07/20 01:06:41 PM	1276						199	239	3
23/07/20 01:08:21 PM	1277						226	248	3
23/07/20 01:10:07 PM	1278						235	248	3
23/07/20 01:11:53 PM	1279						237	256	3
23/07/20 01:13:34 PM	1280						210	226	2
23/07/20 01:15:14 PM	1281						191	213	3
23/07/20 01:16:54 PM	1282						543	417	7
23/07/20 01:18:35 PM	1283						193	208	4
23/07/20 01:20:15 PM	1284						267	298	3
23/07/20 01:21:55 PM	1285						198	219	5
23/07/20 01:23:35 PM	1286						227	265	2
23/07/20 01:25:21 PM	1287						191	249	2
23/07/20 01:27:01 PM	1288						215	275	3
23/07/20 01:28:41 PM	1289						203	269	3
23/07/20 01:30:27 PM	1290						170	145	4
23/07/20 01:32:07 PM	1291						243	271	8
23/07/20 01:33:53 PM	1292						158	152	5
23/07/20 01:35:33 PM	1293						244	276	3
23/07/20 01:37:13 PM	1294						162	164	3
23/07/20 01:38:59 PM	1295						219	233	2
23/07/20 01:40:39 PM	1296						337	345	6
23/07/20 01:42:25 PM	1297						191	210	4
23/07/20 01:44:05 PM	1298						196	187	3
23/07/20 01:45:45 PM	1299						201	253	2
23/07/20 01:47:31 PM	1300						156	167	6
23/07/20 01:49:12 PM	1301						250	267	2
23/07/20 01:50:52 PM	1302						261	302	3
23/07/20 01:52:33 PM	1303						266	290	2
23/07/20 01:54:12 PM	1304						232	261	4
23/07/20 01:55:58 PM	1305						188	214	4
23/07/20 01:57:39 PM	1306						155	181	5
23/07/20 01:59:19 PM	1307						391	394	4
23/07/20 02:00:59 PM	1308						178	236	5
23/07/20 02:02:40 PM	1309						367	366	3
23/07/20 02:04:20 PM	1310						191	215	4
23/07/20 02:06:01 PM	1311						180	202	3
23/07/20 02:07:47 PM	1312						195	227	3
23/07/20 02:09:28 PM	1313						231	273	4
23/07/20 02:11:08 PM	1314						249	293	3
23/07/20 02:12:48 PM	1315						187	192	5
23/07/20 02:14:28 PM	1316						220	244	4
23/07/20 02:16:08 PM	1317						157	173	8
23/07/20 02:17:48 PM	1318						177	168	4
23/07/20 02:19:27 PM	1319						309	314	3
23/07/20 02:21:07 PM	1320						327	342	2
23/07/20 02:22:47 PM	1321						200	215	2
23/07/20 02:24:28 PM	1322						243	293	3
23/07/20 02:26:08 PM	1323						269	317	3
23/07/20 02:27:48 PM	1324						142	162	5
23/07/20 02:29:28 PM	1325						145	154	6
23/07/20 02:31:09 PM	1326						152	184	4
23/07/20 02:32:49 PM	1327						177	180	3
23/07/20 02:34:35 PM	1328						210	238	2
23/07/20 02:36:15 PM	1329						243	293	3
23/07/20 02:38:00 PM	1330						189	209	3
23/07/20 02:39:41 PM	1331						159	175	5
23/07/20 02:41:21 PM	1332						347	371	3
23/07/20 02:43:07 PM	1333						248	298	3
23/07/20 02:44:47 PM	1334						207	225	3
23/07/20 02:46:33 PM	1335						174	169	5
23/07/20 02:48:13 PM	1336						193	176	3
23/07/20 02:49:53 PM	1337						248	308	4
23/07/20 02:51:33 PM	1338						263	302	2
23/07/20 02:53:19 PM	1339						254	263	2
23/07/20 02:54:59 PM	1340						187	182	4
23/07/20 02:56:45 PM	1341						392	385	7
23/07/20 02:58:25 PM	1342						161	166	6
23/07/20 03:00:05 PM	1343						174	203	4
23/07/20 03:01:46 PM	1344						196	175	4
23/07/20 03:03:32 PM	1345						190	182	2
23/07/20 03:05:12 PM	1346						174	208	3
23/07/20 03:06:52 PM	1347						193	230	3
23/07/20 03:08:33 PM	1348						165	186	6
23/07/20 03:10:13 PM	1349						282	333	3
23/07/20 03:11:59 PM	1350						209	216	4
23/07/20 03:13:39 PM	1351						410	381	5
23/07/20 03:17:00 PM	1353						203	226	4
23/07/20 03:18:40 PM	1354						223	254	3
23/07/20 03:20:21 PM	1355						215	263	3
23/07/20 03:22:07 PM	1356						173	195	4
23/07/20 03:23:53 PM	1357						238	294	5
23/07/20 03:25:33 PM	1358						157	188	6
23/07/20 03:27:13 PM	1359						181	201	3
23/07/20 03:28:53 PM	1360						180	207	5
23/07/20 03:30:33 PM	1361						309	375	4
23/07/20 03:32:19 PM	1362						254	292	2
23/07/20 03:33:59 PM	1363						178	214	4
23/07/20 03:35:45 PM	1364						201	233	2
23/07/20 03:37:32 PM	1365						166	205	4
23/07/20 03:39:12 PM	1366						215	238	5
23/07/20 03:40:53 PM	1367						202	235	6
23/07/20 03:42:32 PM	1368						206	231	2
23/07/20 03:44:12 PM	1369						301	328	3
23/07/20 03:45:52 PM	1370						246	288	2
23/07/20 03:47:32 PM	1371						162	171	5
23/07/20 03:49:13 PM	1372						170	161	8
23/07/20 03:50:58 PM	1373						258	287	2
23/07/20 03:52:46 PM	1374						198	240	3
23/07/20 03:54:26 PM	1375						260	283	4
23/07/20 03:56:12 PM	1376						169	138	8
23/07/20 03:57:59 PM	1377						194	243	2
23/07/20 03:59:39 PM	1378						218	216	5
23/07/20 04:01:18 PM	1379						193	228	5
23/07/20 04:02:58 PM	1380						236	302	3
23/07/20 04:04:38 PM	1381						206	236	3
23/07/20 04:06:24 PM	1382						348	361	5
23/07/20 04:08:04 PM	1383						165	158	7
23/07/20 04:09:44 PM	1384						307	341	2
23/07/20 04:11:25 PM	1385						246	297	5
23/07/20 04:13:06 PM	1386						187	182	4
23/07/20 04:14:52 PM	1387						312	343	2
23/07/20 04:16:38 PM	1388						196	233	3
23/07/20 04:18:20 PM	1389						166	158	8
23/07/20 04:20:06 PM	1390						251	285	3
23/07/20 04:21:52 PM	1391						196	225	4
23/07/20 04:23:38 PM	1392						161	156	7
23/07/20 04:25:18 PM	1393						288	328	4
23/07/20 04:27:04 PM	1394						285	299	1
23/07/20 04:28:44 PM	1395						283	332	4
23/07/20 04:30:24 PM	1396						147	156	5
23/07/20 04:32:05 PM	1397						274	293	2
23/07/20 04:33:46 PM	1398						230	289	2
23/07/20 04:35:31 PM	1399						216	237	3
23/07/20 04:37:11 PM	1400						163	163	5
23/07/20 04:38:58 PM	1401						180	189	6
23/07/20 04:40:38 PM	1402						190	232	3
23/07/20 04:42:18 PM	1403						216	242	3
23/07/20 04:43:59 PM	1404						202	216	4
23/07/20 04:45:38 PM	1405						186	219	3
23/07/20 04:47:25 PM	1406						171	184	3
23/07/20 04:49:05 PM	1407						282	328	3
23/07/20 04:50:45 PM	1408						299	358	3
23/07/20 04:52:31 PM	1409						391	377	13
23/07/20 04:54:13 PM	1410						205	248	4
23/07/20 04:55:52 PM	1411						220	252	4
23/07/20 04:57:32 PM	1412						164	159	8
23/07/20 04:59:12 PM	1413						168	138	5
23/07/20 05:00:52 PM	1414						183	177	4
23/07/20 05:02:38 PM	1415						231	235	3
23/07/20 05:04:36 PM	1416						202	253	4
23/07/20 05:06:16 PM	1417						175	196	4
23/07/20 05:07:57 PM	1418						380	367	5
23/07/20 05:09:43 PM	1419						193	218	3
23/07/20 05:11:23 PM	1420						194	201	3
23/07/20 05:13:03 PM	1421						284	305	3
23/07/20 05:14:44 PM	1422						337	379	6
23/07/20 05:16:23 PM	1423						382	388	5
23/07/20 05:18:03 PM	1424						205	221	2
23/07/20 05:19:43 PM	1425						166	146	5
23/07/20 05:21:23 PM	1426						224	235	2
23/07/20 05:23:03 PM	1427						175	163	4
23/07/20 05:24:44 PM	1428						193	190	4
23/07/20 05:26:24 PM	1429						191	215	4
23/07/20 05:28:03 PM	1430						169	207	5
23/07/20 05:29:44 PM	1431						185	230	3
23/07/20 05:31:30 PM	1432						232	269	3
23/07/20 05:33:10 PM	1433						273	317	4
23/07/20 05:34:56 PM	1434						184	179	3
23/07/20 05:36:36 PM	1435						194	191	4
23/07/20 05:38:16 PM	1436						308	338	3
23/07/20 05:40:02 PM	1437						201	223	3
23/07/20 05:41:42 PM	1438						246	308	1
23/07/20 05:43:22 PM	1439						248	295	4
23/07/20 05:45:08 PM	1440						184	208	3
23/07/20 05:46:48 PM	1441						240	272	3
23/07/20 05:48:28 PM	1442						285	326	4
23/07/20 05:50:08 PM	1443						243	271	3
23/07/20 05:51:47 PM	1444						329	326	3
23/07/20 05:53:33 PM	1445						166	154	4
23/07/20 05:55:14 PM	1446						191	203	4
23/07/20 05:56:53 PM	1447						165	180	4
23/07/20 05:58:35 PM	1448						212	247	4
23/07/20 06:00:16 PM	1449						260	285	2
23/07/20 06:01:56 PM	1450						303	345	4
23/07/20 06:03:43 PM	1451						158	195	4
23/07/20 06:05:22 PM	1452						240	271	3
23/07/20 06:07:03 PM	1453						192	213	3
23/07/20 06:08:44 PM	1454						405	394	3
23/07/20 06:10:25 PM	1455						230	295	3
23/07/20 06:12:05 PM	1456						231	273	3
23/07/20 06:13:50 PM	1457						253	291	3
23/07/20 06:15:32 PM	1458						174	205	3
23/07/20 06:17:18 PM	1459						209	227	6
23/07/20 06:18:58 PM	1460						477	405	5
23/07/20 06:20:39 PM	1461						202	260	3
23/07/20 06:22:19 PM	1462						188	201	5
23/07/20 06:24:00 PM	1463						156	192	6
23/07/20 06:25:40 PM	1464						324	351	2
23/07/20 06:27:20 PM	1465						233	264	4
23/07/20 06:29:00 PM	1466						181	211	4
23/07/20 06:30:46 PM	1467						228	231	2
23/07/20 06:32:26 PM	1468						198	208	5
23/07/20 06:34:13 PM	1469						177	169	4
23/07/20 06:35:54 PM	1470						247	291	3
23/07/20 06:37:35 PM	1471						264	300	3
23/07/20 06:39:16 PM	1472						213	263	7
23/07/20 06:41:02 PM	1473						256	300	4
23/07/20 06:42:42 PM	1474						209	262	2
23/07/20 06:44:22 PM	1475						393	383	3
23/07/20 06:46:02 PM	1476						171	197	4
23/07/20 06:47:48 PM	1477						259	294	5
23/07/20 06:49:28 PM	1478						148	144	9
23/07/20 06:51:10 PM	1479						157	189	5
23/07/20 06:52:50 PM	1480						129	151	7
23/07/20 06:54:30 PM	1481						187	192	4
23/07/20 06:56:16 PM	1482						145	168	6
23/07/20 06:58:03 PM	1483						239	297	3
23/07/20 06:59:48 PM	1484						233	258	3
23/07/20 07:01:28 PM	1485						179	222	7
23/07/20 07:03:16 PM	1486						219	274	4
23/07/20 07:04:57 PM	1487						240	257	3
23/07/20 07:06:37 PM	1488						245	298	6
23/07/20 07:08:17 PM	1489						211	228	3
23/07/20 07:09:57 PM	1490						532	412	7
23/07/20 07:11:44 PM	1491						322	342	3
23/07/20 07:13:30 PM	1492						261	292	2
23/07/20 07:15:16 PM	1493						215	253	4
23/07/20 07:17:02 PM	1494						232	255	3
23/07/20 07:18:44 PM	1495						158	184	7
23/07/20 07:20:25 PM	1496						169	163	6
23/07/20 07:22:05 PM	1497						179	177	5
23/07/20 07:23:44 PM	1498						230	255	2
23/07/20 07:25:30 PM	1499						166	162	5
23/07/20 07:27:16 PM	1500						177	199	3
23/07/20 07:28:56 PM	1501						314	333	3
23/07/20 07:30:36 PM	1502						161	181	4
23/07/20 07:32:17 PM	1503						187	192	5
23/07/20 07:34:03 PM	1504						258	302	6
23/07/20 07:35:49 PM	1505						404	386	5
23/07/20 07:37:35 PM	1506						202	240	4
23/07/20 07:39:14 PM	1507						169	202	5
23/07/20 07:40:55 PM	1508						173	175	5
23/07/20 07:42:34 PM	1509						255	291	6
23/07/20 07:44:15 PM	1510						148	179	5
23/07/20 07:46:01 PM	1511						322	337	2
23/07/20 07:47:40 PM	1512						350	382	2
23/07/20 07:49:20 PM	1513						252	298	3
23/07/20 07:51:06 PM	1514						186	232	2
23/07/20 07:52:46 PM	1515						239	278	5
23/07/20 07:54:26 PM	1516						232	259	4
23/07/20 07:56:12 PM	1517						172	163	5
23/07/20 07:57:58 PM	1518						154	181	5
23/07/20 07:59:44 PM	1519						238	296	2
23/07/20 08:01:24 PM	1520						178	202	6
23/07/20 08:03:05 PM	1521						225	251	3
23/07/20 08:04:46 PM	1522						178	203	4
23/07/20 08:06:32 PM	1523						146	150	8
23/07/20 08:08:18 PM	1524						158	162	3
23/07/20 08:09:58 PM	1525						193	210	3
23/07/20 08:11:44 PM	1526						179	173	7
23/07/20 08:13:24 PM	1527						143	163	5
23/07/20 08:15:04 PM	1528						385	372	5
23/07/20 08:16:50 PM	1529						170	208	5
23/07/20 08:18:30 PM	1530						238	288	3
23/07/20 08:20:10 PM	1531						149	154	4
23/07/20 08:21:56 PM	1532						284	342	2
23/07/20 08:23:36 PM	1533						224	258	4
23/07/20 08:25:17 PM	1534						231	266	4
23/07/20 08:26:57 PM	1535						163	185	4
23/07/20 08:28:43 PM	1536						304	333	2
23/07/20 08:30:23 PM	1537						276	299	2
23/07/20 08:32:09 PM	1538						197	246	4
23/07/20 08:33:49 PM	1539						243	296	3
23/07/20 08:35:29 PM	1540						348	349	3
23/07/20 08:37:10 PM	1541						188	232	6
23/07/20 08:38:50 PM	1542						308	364	2
23/07/20 08:40:36 PM	1543						173	210	4
23/07/20 08:42:16 PM	1544						188	225	4
23/07/20 08:43:56 PM	1545						177	219	3
23/07/20 08:45:42 PM	1546						259	321	2
23/07/20 08:47:22 PM	1547						193	252	2
23/07/20 08:49:08 PM	1548						161	148	6
23/07/20 08:50:48 PM	1549						290	310	2
23/07/20 08:52:28 PM	1550						169	141	3
23/07/20 08:54:13 PM	1551						186	216	3
23/07/20 08:55:59 PM	1552						179	200	3
23/07/20 08:57:39 PM	1553						149	118	11
23/07/20 08:59:20 PM	1554						158	157	9
23/07/20 09:01:00 PM	1555						271	300	5
23/07/20 09:02:41 PM	1556						219	256	4
23/07/20 09:04:21 PM	1557						141	155	10
23/07/20 09:06:07 PM	1558						231	281	5
23/07/20 09:07:47 PM	1559						263	330	4
23/07/20 09:09:27 PM	1560						172	185	4
23/07/20 09:11:13 PM	1561						252	302	6
23/07/20 09:12:53 PM	1562						195	240	4
23/07/20 09:14:39 PM	1563						230	278	4
23/07/20 09:16:19 PM	1564						189	175	5
23/07/20 09:17:59 PM	1565						257	284	4
23/07/20 09:19:38 PM	1566						300	338	4
23/07/20 09:21:19 PM	1567						165	190	5
23/07/20 09:23:05 PM	1568						176	212	4
23/07/20 09:24:51 PM	1569						227	278	4
23/07/20 09:26:31 PM	1570						164	183	4
23/07/20 09:28:16 PM	1571						187	201	3
23/07/20 09:29:56 PM	1572						157	175	6
23/07/20 09:31:36 PM	1573						174	184	3
23/07/20 09:33:22 PM	1574						210	258	2
23/07/20 09:35:02 PM	1575						224	266	3
23/07/20 09:36:42 PM	1576						199	251	3
23/07/20 09:38:21 PM	1577						155	136	7
23/07/20 09:40:07 PM	1578						265	303	6
23/07/20 09:41:47 PM	1579						260	299	6
23/07/20 09:43:27 PM	1580						211	253	4
23/07/20 09:45:13 PM	1581						190	209	3
23/07/20 09:46:54 PM	1582						193	230	4
23/07/20 09:48:40 PM	1583						169	173	5
23/07/20 09:50:25 PM	1584						260	305	4
23/07/20 09:52:06 PM	1585						214	263	5
23/07/20 09:53:52 PM	1586						243	304	7
23/07/20 09:55:32 PM	1587						237	282	3
23/07/20 09:57:11 PM	1588						191	213	3
23/07/20 09:58:52 PM	1589						193	212	3
23/07/20 10:00:38 PM	1590						202	228	3
23/07/20 10:02:23 PM	1591						170	186	5
23/07/20 10:04:03 PM	1592						172	203	7
23/07/20 10:05:49 PM	1593						185	203	3
23/07/20 10:07:29 PM	1594						359	367	4
23/07/20 10:09:09 PM	1595						171	190	4
23/07/20 10:10:55 PM	1596						286	359	2
23/07/20 10:12:35 PM	1597						152	184	7
23/07/20 10:14:15 PM	1598						201	222	4
23/07/20 10:16:01 PM	1599						246	262	4
23/07/20 10:17:47 PM	1600						199	227	5
23/07/20 10:19:28 PM	1601						175	192	5
23/07/20 10:21:08 PM	1602						201	233	3
23/07/20 10:22:47 PM	1603						277	293	2
23/07/20 10:24:33 PM	1604						168	162	5
23/07/20 10:26:13 PM	1605						192	232	3
23/07/20 10:27:59 PM	1606						176	178	8
23/07/20 10:29:39 PM	1607						194	197	4
23/07/20 10:31:19 PM	1608						198	214	4
23/07/20 10:33:05 PM	1609						176	228	4
23/07/20 10:34:44 PM	1610						192	243	7
23/07/20 10:36:30 PM	1611						241	298	5
23/07/20 10:38:10 PM	1612						275	296	4
23/07/20 10:39:56 PM	1613						215	210	4
23/07/20 10:41:36 PM	1614						435	421	8
23/07/20 10:43:22 PM	1615						188	225	3
23/07/20 10:45:03 PM	1616						164	176	6
23/07/20 10:46:48 PM	1617						182	197	4
23/07/20 10:48:29 PM	1618						269	300	3
23/07/20 10:50:08 PM	1619						240	287	3
23/07/20 10:51:48 PM	1620						300	340	4
23/07/20 10:53:35 PM	1621						202	243	5
23/07/20 10:55:20 PM	1622						278	304	3
23/07/20 10:57:06 PM	1623						279	309	5
23/07/20 10:58:52 PM	1624						345	357	3
23/07/20 11:00:38 PM	1625						281	333	3
23/07/20 11:02:24 PM	1626						281	336	3
23/07/20 11:04:04 PM	1627						292	338	3
23/07/20 11:05:50 PM	1628						401	341	5
23/07/20 11:07:30 PM	1629						182	203	4
23/07/20 11:09:10 PM	1630						220	273	3
23/07/20 11:10:56 PM	1631						206	225	3
23/07/20 11:12:36 PM	1632						231	256	3
23/07/20 11:14:18 PM	1633						227	269	3
23/07/20 11:16:04 PM	1634						211	226	3
23/07/20 11:17:43 PM	1635						195	214	3
23/07/20 11:19:23 PM	1636						236	263	2
23/07/20 11:21:04 PM	1637						177	244	4
23/07/20 11:22:44 PM	1638						184	209	3
23/07/20 11:24:30 PM	1639						224	242	5
23/07/20 11:26:15 PM	1640						374	386	4
23/07/20 11:27:58 PM	1641						199	200	4
23/07/20 11:29:44 PM	1642						254	280	6
23/07/20 11:31:30 PM	1643						285	347	4
23/07/20 11:33:10 PM	1644						224	268	8
23/07/20 11:34:56 PM	1645						239	255	4
23/07/20 11:36:36 PM	1646						234	248	2
23/07/20 11:38:16 PM	1647						165	185	6
23/07/20 11:40:02 PM	1648						209	253	4
23/07/20 11:41:42 PM	1649						185	207	6
23/07/20 11:43:28 PM	1650						171	181	7
23/07/20 11:45:08 PM	1651						146	154	6
23/07/20 11:46:54 PM	1652						185	195	4
23/07/20 11:48:35 PM	1653						297	319	3
23/07/20 11:50:21 PM	1654						175	204	3
23/07/20 11:52:07 PM	1655						156	167	9
23/07/20 11:53:53 PM	1656						186	196	4
23/07/20 11:55:39 PM	1657						203	249	4
23/07/20 11:57:19 PM	1658						222	249	5
23/07/20 11:59:05 PM	1659						214	227	4
24/07/20 12:00:45 AM	1660						185	198	6
24/07/20 12:02:26 AM	1661						179	185	5
24/07/20 12:04:06 AM	1662						204	246	7
24/07/20 12:05:46 AM	1663						221	247	3
24/07/20 12:07:26 AM	1664						164	209	4
24/07/20 12:09:08 AM	1665						165	167	4
24/07/20 12:10:49 AM	1666						193	236	5
24/07/20 12:12:29 AM	1667						214	283	3
24/07/20 12:14:09 AM	1668						245	276	3
24/07/20 12:15:49 AM	1669						173	178	5
24/07/20 12:17:29 AM	1670						177	187	5
24/07/20 12:19:10 AM	1671						204	209	5
24/07/20 12:20:50 AM	1672						157	177	7
24/07/20 12:22:31 AM	1673						205	205	4
24/07/20 12:24:12 AM	1674						182	220	5
24/07/20 12:25:52 AM	1675						241	310	9
24/07/20 12:27:31 AM	1676						263	290	6
24/07/20 12:29:12 AM	1677						208	218	4
24/07/20 12:30:58 AM	1678						186	211	8
24/07/20 12:32:44 AM	1679						226	251	6
24/07/20 12:34:24 AM	1680						163	181	7
24/07/20 12:36:05 AM	1681						175	222	6
24/07/20 12:37:45 AM	1682						172	185	5
24/07/20 12:39:26 AM	1683						326	348	3
24/07/20 12:41:06 AM	1684						277	327	4
24/07/20 12:42:47 AM	1685						230	280	4
24/07/20 12:44:27 AM	1686						205	239	4
24/07/20 12:46:06 AM	1687						173	191	8
24/07/20 12:47:52 AM	1688						223	247	7
24/07/20 12:49:38 AM	1689						151	152	10
24/07/20 12:51:24 AM	1690						224	273	2
24/07/20 12:53:10 AM	1691						173	183	3
24/07/20 12:54:56 AM	1692						219	290	7
24/07/20 12:56:42 AM	1693						156	195	5
24/07/20 12:58:29 AM	1694						179	190	6
24/07/20 01:00:09 AM	1695						185	202	3
24/07/20 01:01:48 AM	1696						237	265	4
24/07/20 01:03:34 AM	1697						162	167	10
24/07/20 01:05:21 AM	1698						121	147	11
24/07/20 01:07:01 AM	1699						259	291	3
24/07/20 01:08:41 AM	1700						217	214	4
24/07/20 01:10:22 AM	1701						185	186	5
24/07/20 01:12:01 AM	1702						225	256	2
24/07/20 01:13:41 AM	1703						186	231	4
24/07/20 01:15:27 AM	1704						259	300	4
24/07/20 01:17:07 AM	1705						167	239	5
24/07/20 01:18:47 AM	1706						356	371	3
24/07/20 01:20:29 AM	1707						161	189	5
24/07/20 01:22:15 AM	1708						215	241	4
24/07/20 01:24:01 AM	1709						173	176	6
24/07/20 01:25:41 AM	1710						177	192	4
24/07/20 01:27:27 AM	1711						202	254	3
24/07/20 01:29:13 AM	1712						206	247	5
24/07/20 01:30:59 AM	1713						159	182	5
24/07/20 01:32:46 AM	1714						217	234	9
24/07/20 01:34:32 AM	1715						231	284	5
24/07/20 01:36:18 AM	1716						321	342	6
24/07/20 01:38:04 AM	1717						292	334	3
24/07/20 01:39:44 AM	1718						142	129	12
24/07/20 01:41:30 AM	1719						178	193	6
24/07/20 01:43:10 AM	1720						155	139	12
24/07/20 01:44:50 AM	1721						173	190	4
24/07/20 01:46:31 AM	1722						211	227	4
24/07/20 01:48:11 AM	1723						335	375	2
24/07/20 01:49:57 AM	1724						207	248	2
24/07/20 01:51:43 AM	1725						206	230	3
24/07/20 01:53:23 AM	1726						322	351	5
24/07/20 01:55:04 AM	1727						179	198	6
24/07/20 01:56:45 AM	1728						158	131	6
24/07/20 01:58:25 AM	1729						172	195	5
24/07/20 02:00:05 AM	1730						179	234	4
24/07/20 02:01:44 AM	1731						179	184	4
24/07/20 02:03:30 AM	1732						195	169	6
24/07/20 02:05:10 AM	1733						179	191	4
24/07/20 02:06:56 AM	1734						181	207	5
24/07/20 02:08:36 AM	1735						234	283	5
24/07/20 02:10:22 AM	1736						163	187	5
24/07/20 02:12:02 AM	1737						245	302	4
24/07/20 02:13:48 AM	1738						270	318	4
24/07/20 02:15:28 AM	1739						196	184	6
24/07/20 02:17:09 AM	1740						225	253	5
24/07/20 02:18:49 AM	1741						180	242	6
24/07/20 02:20:30 AM	1742						215	245	7
24/07/20 02:22:10 AM	1743						177	160	9
24/07/20 02:23:50 AM	1744						192	199	6
24/07/20 02:25:36 AM	1745						187	208	9
24/07/20 02:27:16 AM	1746						219	244	4
24/07/20 02:29:03 AM	1747						291	347	6
24/07/20 02:30:49 AM	1748						157	140	4
24/07/20 02:32:29 AM	1749						164	167	9
24/07/20 02:34:15 AM	1750						165	159	8
24/07/20 02:36:01 AM	1751						196	222	4
24/07/20 02:37:47 AM	1752						189	212	4
24/07/20 02:39:27 AM	1753						167	170	6
24/07/20 02:41:07 AM	1754						193	231	4
24/07/20 02:42:53 AM	1755						209	219	4
24/07/20 02:44:33 AM	1756						162	176	7
24/07/20 02:46:14 AM	1757						182	223	4
24/07/20 02:47:54 AM	1758						181	235	5
24/07/20 02:49:35 AM	1759						443	415	6
24/07/20 02:51:15 AM	1760						141	139	5
24/07/20 02:52:56 AM	1761						283	340	4
24/07/20 02:54:36 AM	1762						162	175	9
24/07/20 02:56:17 AM	1763						173	193	4
24/07/20 02:57:57 AM	1764						156	135	5
24/07/20 02:59:43 AM	1765						169	199	6
24/07/20 03:01:23 AM	1766						275	297	4
24/07/20 03:03:09 AM	1767						174	197	11
24/07/20 03:04:49 AM	1768						336	345	5
24/07/20 03:06:35 AM	1769						213	248	3
24/07/20 03:08:15 AM	1770						223	265	4
24/07/20 03:09:55 AM	1771						143	141	10
24/07/20 03:11:41 AM	1772						140	152	15
24/07/20 03:13:28 AM	1773						179	187	5
24/07/20 03:15:14 AM	1774						207	239	6
24/07/20 03:16:53 AM	1775						132	161	10
24/07/20 03:18:39 AM	1776						281	334	8
24/07/20 03:20:25 AM	1777						173	212	5
24/07/20 03:22:06 AM	1778						190	206	6
24/07/20 03:23:52 AM	1779						231	276	4
24/07/20 03:25:32 AM	1780						162	205	7
24/07/20 03:27:18 AM	1781						203	254	4
24/07/20 03:28:58 AM	1782						181	203	4
24/07/20 03:30:39 AM	1783						205	206	4
24/07/20 03:32:19 AM	1784						201	229	4
24/07/20 03:34:05 AM	1785						184	204	3
24/07/20 03:35:51 AM	1786						182	200	3
24/07/20 03:37:31 AM	1787						296	359	3
24/07/20 03:39:17 AM	1788						196	247	5
24/07/20 03:41:04 AM	1789						143	159	7
24/07/20 03:42:44 AM	1790						162	180	6
24/07/20 03:44:30 AM	1791						177	193	8
24/07/20 03:46:10 AM	1792						163	188	4
24/07/20 03:47:51 AM	1793						273	330	5
24/07/20 03:49:31 AM	1794						178	200	10
24/07/20 03:51:17 AM	1795						179	204	7
24/07/20 03:52:58 AM	1796						156	184	5
24/07/20 03:54:44 AM	1797						204	229	4
24/07/20 03:56:25 AM	1798						207	244	3
24/07/20 03:58:06 AM	1799						265	298	4
24/07/20 03:59:47 AM	1800						158	178	7
24/07/20 04:01:33 AM	1801						167	186	7
24/07/20 04:03:14 AM	1802						177	182	4
24/07/20 04:04:54 AM	1803						141	154	10
24/07/20 04:06:34 AM	1804						224	259	8
24/07/20 04:08:15 AM	1805						162	179	5
24/07/20 04:09:55 AM	1806						175	182	5
24/07/20 04:11:37 AM	1807						251	289	6
24/07/20 04:13:17 AM	1808						171	162	8
24/07/20 04:15:03 AM	1809						235	282	3
24/07/20 04:16:43 AM	1810						260	317	3
24/07/20 04:18:29 AM	1811						179	242	6
24/07/20 04:20:15 AM	1812						166	183	5
24/07/20 04:22:01 AM	1813						180	188	6
24/07/20 04:23:47 AM	1814						188	192	2
24/07/20 04:25:27 AM	1815						150	156	7
24/07/20 04:27:13 AM	1816						242	282	5
24/07/20 04:28:53 AM	1817						197	220	3
24/07/20 04:30:33 AM	1818						369	383	3
24/07/20 04:32:19 AM	1819						150	172	9
24/07/20 04:34:00 AM	1820						173	206	8
24/07/20 04:35:40 AM	1821						333	362	7
24/07/20 04:37:20 AM	1822						270	293	4
24/07/20 04:39:06 AM	1823						189	236	5
24/07/20 04:40:46 AM	1824						242	282	6
24/07/20 04:42:26 AM	1825						150	142	8
24/07/20 04:44:07 AM	1826						364	365	4
24/07/20 04:45:48 AM	1827						171	160	7
24/07/20 04:47:29 AM	1828						145	167	8
24/07/20 04:49:15 AM	1829						276	335	3
24/07/20 04:50:54 AM	1830						168	204	4
24/07/20 04:52:34 AM	1831						232	283	4
24/07/20 04:54:15 AM	1832						165	170	8
24/07/20 04:55:55 AM	1833						210	244	10
24/07/20 04:57:36 AM	1834						272	316	4
24/07/20 04:59:16 AM	1835						193	199	4
24/07/20 05:01:02 AM	1836						204	205	4
24/07/20 05:02:42 AM	1837						178	211	5
24/07/20 05:04:22 AM	1838						170	158	7
24/07/20 05:06:03 AM	1839						232	273	3
24/07/20 05:07:49 AM	1840						208	235	4
24/07/20 05:09:30 AM	1841						199	225	5
24/07/20 05:11:16 AM	1842						178	195	7
24/07/20 05:13:02 AM	1843						195	244	4
24/07/20 05:14:48 AM	1844						230	271	5
24/07/20 05:16:34 AM	1845						188	198	4
24/07/20 05:18:14 AM	1846						219	243	2
24/07/20 05:20:00 AM	1847						185	145	41
24/07/20 05:21:40 AM	1848						226	259	4
24/07/20 05:23:21 AM	1849						174	182	4
24/07/20 05:25:01 AM	1850						222	249	5
24/07/20 05:26:41 AM	1851						209	242	3
24/07/20 05:28:27 AM	1852						290	323	7
24/07/20 05:30:15 AM	1853						159	166	7
24/07/20 05:32:01 AM	1854						181	239	6
24/07/20 05:33:47 AM	1855						210	229	4
24/07/20 05:35:27 AM	1856						214	247	2
24/07/20 05:37:07 AM	1857						196	215	5
24/07/20 05:38:53 AM	1858						196	188	4
24/07/20 05:40:33 AM	1859						184	197	5
24/07/20 05:42:19 AM	1860						247	258	8
24/07/20 05:43:59 AM	1861						200	237	3
24/07/20 05:45:39 AM	1862						186	229	4
24/07/20 05:47:18 AM	1863						195	218	3
24/07/20 05:49:04 AM	1864						155	167	9
24/07/20 05:50:45 AM	1865						137	99	42
24/07/20 05:52:31 AM	1866						221	259	3
24/07/20 05:54:11 AM	1867						164	142	11
24/07/20 05:55:57 AM	1868						219	179	12
24/07/20 05:57:37 AM	1869						157	181	7
24/07/20 05:59:17 AM	1870						158	167	5
24/07/20 06:00:58 AM	1871						159	196	7
24/07/20 06:02:38 AM	1872						203	242	10
24/07/20 06:04:19 AM	1873						203	235	5
24/07/20 06:06:05 AM	1874						203	220	4
24/07/20 06:07:45 AM	1875						145	166	10
24/07/20 06:09:25 AM	1876						180	155	5
24/07/20 06:11:11 AM	1877						153	159	17
24/07/20 06:12:57 AM	1878						228	237	3
24/07/20 06:14:43 AM	1879						228	253	5
24/07/20 06:16:24 AM	1880						285	343	4
24/07/20 06:18:05 AM	1881						240	270	5
24/07/20 06:19:46 AM	1882						162	184	5
24/07/20 06:21:27 AM	1883						246	293	6
24/07/20 06:23:08 AM	1884						218	247	11
24/07/20 06:24:48 AM	1885						171	223	4
24/07/20 06:26:29 AM	1886						217	275	3
24/07/20 06:28:10 AM	1887						175	210	4
24/07/20 06:29:50 AM	1888						182	199	5
24/07/20 06:31:36 AM	1889						176	182	5
24/07/20 06:33:16 AM	1890						192	196	4
24/07/20 06:34:56 AM	1891						174	213	5
24/07/20 06:36:42 AM	1892						220	267	3
24/07/20 06:38:22 AM	1893						194	211	3
24/07/20 06:40:03 AM	1894						206	213	2
24/07/20 06:41:43 AM	1895						250	322	5
24/07/20 06:43:22 AM	1896						191	225	3
24/07/20 06:45:08 AM	1897						228	226	4
24/07/20 06:46:49 AM	1898						186	178	6
24/07/20 06:48:30 AM	1899						201	230	4
24/07/20 06:50:10 AM	1900						181	223	5
24/07/20 06:51:51 AM	1901						204	220	4
24/07/20 06:53:31 AM	1902						290	337	5
24/07/20 06:55:12 AM	1903						176	209	8
24/07/20 06:56:51 AM	1904						254	293	3
24/07/20 06:58:37 AM	1905						179	196	7
24/07/20 07:00:18 AM	1906						185	152	5
24/07/20 07:01:58 AM	1907						181	221	5
24/07/20 07:03:44 AM	1908						379	368	2
24/07/20 07:05:24 AM	1909						142	156	7
24/07/20 07:07:10 AM	1910						226	251	3
24/07/20 07:08:50 AM	1911						278	318	3
24/07/20 07:10:36 AM	1912						348	384	3
24/07/20 07:12:16 AM	1913						155	167	7
24/07/20 07:13:56 AM	1914						168	198	4
24/07/20 07:15:36 AM	1915						165	190	5
24/07/20 07:17:16 AM	1916						260	272	4
24/07/20 07:18:56 AM	1917						191	213	4
24/07/20 07:20:36 AM	1918						229	228	3
24/07/20 07:22:17 AM	1919						154	152	8
24/07/20 07:24:03 AM	1920						184	199	4
24/07/20 07:25:49 AM	1921						277	310	5
24/07/20 07:27:35 AM	1922						323	355	2
24/07/20 07:29:21 AM	1923						308	354	12
24/07/20 07:31:07 AM	1924						187	218	4
24/07/20 07:32:53 AM	1925						195	221	3
24/07/20 07:34:33 AM	1926						283	344	4
24/07/20 07:36:19 AM	1927						181	205	6
24/07/20 07:37:59 AM	1928						169	197	6
24/07/20 07:39:39 AM	1929						239	274	4
24/07/20 07:41:25 AM	1930						200	237	7
24/07/20 07:43:05 AM	1931						162	179	5
24/07/20 07:44:46 AM	1932						180	207	3
24/07/20 07:46:26 AM	1933						185	232	3
24/07/20 07:48:12 AM	1934						157	164	8
24/07/20 07:49:52 AM	1935						193	187	5
24/07/20 07:51:32 AM	1936						170	177	7
24/07/20 07:53:18 AM	1937						243	288	3
24/07/20 07:54:58 AM	1938						218	257	5
24/07/20 07:56:40 AM	1939						383	386	6
24/07/20 07:58:19 AM	1940						151	203	12
24/07/20 08:00:05 AM	1941						310	333	1
24/07/20 08:01:45 AM	1942						140	139	11
24/07/20 08:03:25 AM	1943						179	216	4
24/07/20 08:05:06 AM	1944						218	241	2
24/07/20 08:06:46 AM	1945						277	306	3
24/07/20 08:08:32 AM	1946						193	222	4
24/07/20 08:10:12 AM	1947						344	389	3
24/07/20 08:11:58 AM	1948						170	185	6
24/07/20 08:13:38 AM	1949						204	248	4
24/07/20 08:15:18 AM	1950						190	219	3
24/07/20 08:16:58 AM	1951						257	283	4
24/07/20 08:18:44 AM	1952						165	178	5
24/07/20 08:20:24 AM	1953						209	246	3
24/07/20 08:22:10 AM	1954						174	177	5
24/07/20 08:23:50 AM	1955						267	279	2
24/07/20 08:25:36 AM	1956						196	227	6
24/07/20 08:27:16 AM	1957						224	275	4
24/07/20 08:28:56 AM	1958						153	173	10
24/07/20 08:30:42 AM	1959						210	232	4
24/07/20 08:32:22 AM	1960						158	208	12
24/07/20 08:34:02 AM	1961						202	227	3
24/07/20 08:35:48 AM	1962						198	224	5
24/07/20 08:37:28 AM	1963						374	367	5
24/07/20 08:39:14 AM	1964						432	408	10
24/07/20 08:40:54 AM	1965						170	188	4
24/07/20 08:42:40 AM	1966						266	282	2
24/07/20 08:44:20 AM	1967						211	241	6
24/07/20 08:46:00 AM	1968						207	252	3
24/07/20 08:47:40 AM	1969						184	208	4
24/07/20 08:49:26 AM	1970						211	205	4
24/07/20 08:51:06 AM	1971						521	421	28
24/07/20 08:52:52 AM	1972						596	396	13
24/07/20 08:54:32 AM	1973						176	188	4
24/07/20 08:56:18 AM	1974						143	200	9
24/07/20 08:57:58 AM	1975						206	196	2
24/07/20 08:59:38 AM	1976						177	201	8
24/07/20 09:01:24 AM	1977						382	391	7
24/07/20 09:03:10 AM	1978						189	215	3
24/07/20 09:04:56 AM	1979						315	335	4
24/07/20 09:06:42 AM	1980						178	188	5
24/07/20 09:08:22 AM	1981						169	183	3
24/07/20 09:10:08 AM	1982						223	269	2
24/07/20 09:11:49 AM	1983						380	390	7
24/07/20 09:13:29 AM	1984						215	229	3
24/07/20 09:15:15 AM	1985						462	389	17
24/07/20 09:16:54 AM	1986						431	381	15
24/07/20 09:18:40 AM	1987						329	357	5
24/07/20 09:20:20 AM	1988						316	353	9
24/07/20 09:22:06 AM	1989						188	206	3
24/07/20 09:23:52 AM	1990						221	236	5
24/07/20 09:25:32 AM	1991						180	189	5
24/07/20 09:27:11 AM	1992						221	268	4
24/07/20 09:28:57 AM	1993						176	199	3
24/07/20 09:30:38 AM	1994						179	177	8
24/07/20 09:32:18 AM	1995						220	300	3
24/07/20 09:34:04 AM	1996						187	236	4
24/07/20 09:35:44 AM	1997						257	279	6
24/07/20 09:37:30 AM	1998						481	421	8
24/07/20 09:39:10 AM	1999						204	256	4
24/07/20 09:40:50 AM	2000						186	186	5
24/07/20 09:42:31 AM	2001						271	313	2
[truncated: 858 more rows]
