# Supplementary material for: A Low-Cost, Low-Power Water Velocity Sensor Utilizing Acoustic Doppler Measurement
Source: Sensors (Basel). 2022 Sep 30;22(19):7451. doi: 10.3390/s22197451 (PMC9572237; doi:10.3390/s22197451)
Supplement: Supplementary file 1 [file sensors-22-07451-s001.zip › supplementary_material/data/field_test/data/log_000/log_03.csv]

29/07/20 02:29:19 AM	1						170	167	4
29/07/20 02:29:56 AM	2						242	267	3
29/07/20 02:31:42 AM	3						217	213	2
29/07/20 02:33:23 AM	4						194	166	4
29/07/20 02:35:03 AM	5						183	203	6
29/07/20 02:36:43 AM	6						146	133	8
29/07/20 02:38:29 AM	7						270	327	4
29/07/20 02:40:10 AM	8						199	196	3
29/07/20 02:41:56 AM	9						211	235	4
29/07/20 02:43:42 AM	10						159	117	9
29/07/20 02:45:23 AM	11						175	197	6
29/07/20 02:47:03 AM	12						298	347	7
29/07/20 02:48:49 AM	13						317	359	3
29/07/20 02:50:35 AM	14						190	205	4
29/07/20 02:52:15 AM	15						391	366	4
29/07/20 02:54:01 AM	16						239	262	3
29/07/20 02:55:41 AM	17						192	196	3
29/07/20 02:57:22 AM	18						206	193	3
29/07/20 02:59:02 AM	19						205	190	3
29/07/20 03:00:48 AM	20						196	198	4
29/07/20 03:02:28 AM	21						182	176	4
29/07/20 03:04:08 AM	22						230	288	4
29/07/20 03:05:54 AM	23						229	264	7
29/07/20 03:07:41 AM	24						205	270	4
29/07/20 03:09:27 AM	25						181	166	5
29/07/20 03:11:08 AM	26						362	372	4
29/07/20 03:12:49 AM	27						323	338	5
29/07/20 03:14:30 AM	28						280	331	9
29/07/20 03:16:10 AM	29						179	240	7
29/07/20 03:17:56 AM	30						186	145	3
29/07/20 03:19:36 AM	31						314	366	11
29/07/20 03:21:17 AM	32						163	191	3
29/07/20 03:22:57 AM	33						232	257	3
29/07/20 03:24:37 AM	34						248	321	3
29/07/20 03:26:23 AM	35						269	310	5
29/07/20 03:28:03 AM	36						265	295	3
29/07/20 03:29:44 AM	37						223	264	3
29/07/20 03:31:24 AM	38						173	124	5
29/07/20 03:33:11 AM	39						171	172	3
29/07/20 03:34:52 AM	40						256	293	4
29/07/20 03:36:33 AM	41						178	166	4
29/07/20 03:38:14 AM	42						211	240	4
29/07/20 03:40:00 AM	43						161	143	4
29/07/20 03:43:27 AM	45						183	190	3
29/07/20 03:45:07 AM	46						183	159	4
29/07/20 03:46:53 AM	47						341	358	7
29/07/20 03:48:33 AM	48						180	132	5
29/07/20 03:50:14 AM	49						183	187	4
29/07/20 03:51:54 AM	50						246	262	4
29/07/20 03:53:40 AM	51						391	414	7
29/07/20 03:55:26 AM	52						176	122	4
29/07/20 03:57:07 AM	53						168	173	5
29/07/20 03:58:48 AM	54						232	242	4
29/07/20 04:00:29 AM	55						195	239	2
29/07/20 04:02:10 AM	56						212	241	3
29/07/20 04:03:51 AM	57						193	157	3
29/07/20 04:05:37 AM	58						226	260	4
29/07/20 04:07:17 AM	59						200	231	3
29/07/20 04:09:03 AM	60						243	279	5
29/07/20 04:10:43 AM	61						176	151	4
29/07/20 04:12:29 AM	62						184	224	3
29/07/20 04:14:16 AM	63						193	164	3
29/07/20 04:16:02 AM	64						157	140	6
29/07/20 04:17:43 AM	65						165	114	7
29/07/20 04:19:23 AM	66						196	208	2
29/07/20 04:21:04 AM	67						211	237	4
29/07/20 04:22:44 AM	68						193	201	4
29/07/20 04:24:25 AM	69						163	158	4
29/07/20 04:26:11 AM	70						327	332	2
29/07/20 04:27:51 AM	71						147	216	6
29/07/20 04:29:37 AM	72						142	161	5
29/07/20 04:31:23 AM	73						210	238	4
29/07/20 04:33:09 AM	74						256	330	9
29/07/20 04:34:50 AM	75						246	291	4
29/07/20 04:36:37 AM	76						226	275	4
29/07/20 04:38:16 AM	77						224	224	3
29/07/20 04:39:57 AM	78						292	326	3
29/07/20 04:41:37 AM	79						494	422	18
29/07/20 04:43:17 AM	80						285	308	3
29/07/20 04:45:03 AM	81						227	266	8
29/07/20 04:46:43 AM	82						192	227	3
29/07/20 04:48:30 AM	83						205	206	5
29/07/20 04:50:10 AM	84						294	326	4
29/07/20 04:51:50 AM	85						117	135	7
29/07/20 04:53:30 AM	86						291	357	5
29/07/20 04:55:11 AM	87						185	197	4
29/07/20 04:56:50 AM	88						180	175	4
29/07/20 04:58:36 AM	89						165	135	4
29/07/20 05:00:16 AM	90						211	246	2
29/07/20 05:02:02 AM	91						189	199	4
29/07/20 05:03:42 AM	92						282	323	4
29/07/20 05:05:22 AM	93						176	184	5
29/07/20 05:07:08 AM	94						188	235	5
29/07/20 05:08:49 AM	95						201	231	3
29/07/20 05:10:29 AM	96						185	185	3
29/07/20 05:12:15 AM	97						310	323	3
29/07/20 05:13:55 AM	98						138	140	6
29/07/20 05:15:35 AM	99						220	234	4
29/07/20 05:17:22 AM	100						219	275	6
29/07/20 05:19:08 AM	101						201	243	3
29/07/20 05:20:54 AM	102						170	189	3
29/07/20 05:22:40 AM	103						193	194	3
29/07/20 05:24:26 AM	104						207	210	5
29/07/20 05:26:07 AM	105						295	303	2
29/07/20 05:27:47 AM	106						164	165	4
29/07/20 05:29:33 AM	107						271	284	5
29/07/20 05:31:19 AM	108						218	247	2
29/07/20 05:33:05 AM	109						231	236	4
29/07/20 05:34:46 AM	110						290	322	5
29/07/20 05:36:27 AM	111						155	162	5
29/07/20 05:38:13 AM	112						313	321	5
29/07/20 05:39:53 AM	113						196	168	3
29/07/20 05:41:33 AM	114						207	198	4
29/07/20 05:43:19 AM	115						146	204	11
29/07/20 05:44:59 AM	116						207	208	5
29/07/20 05:46:39 AM	117						177	188	5
29/07/20 05:48:25 AM	118						159	123	4
29/07/20 05:50:05 AM	119						150	172	8
29/07/20 05:51:45 AM	120						185	149	6
29/07/20 05:53:26 AM	121						181	182	4
29/07/20 05:55:07 AM	122						171	160	5
29/07/20 05:56:47 AM	123						186	189	3
29/07/20 05:58:33 AM	124						175	169	3
29/07/20 06:00:13 AM	125						175	208	5
29/07/20 06:01:59 AM	126						207	208	3
29/07/20 06:03:40 AM	127						202	198	3
29/07/20 06:05:26 AM	128						192	219	3
29/07/20 06:07:11 AM	129						155	117	7
29/07/20 06:08:58 AM	130						184	182	3
29/07/20 06:10:44 AM	131						258	292	3
29/07/20 06:12:24 AM	132						194	188	3
29/07/20 06:14:10 AM	133						173	158	5
29/07/20 06:15:50 AM	134						212	237	5
29/07/20 06:17:30 AM	135						156	198	7
29/07/20 06:19:16 AM	136						174	168	5
29/07/20 06:20:56 AM	137						188	203	5
29/07/20 06:22:36 AM	138						205	193	2
29/07/20 06:24:17 AM	139						220	226	3
29/07/20 06:26:03 AM	140						212	249	4
29/07/20 06:27:43 AM	141						221	246	3
29/07/20 06:29:23 AM	142						491	406	5
29/07/20 06:31:05 AM	143						132	123	6
29/07/20 06:32:45 AM	144						174	187	5
29/07/20 06:34:25 AM	145						203	190	3
29/07/20 06:36:05 AM	146						168	166	5
29/07/20 06:37:46 AM	147						210	190	3
29/07/20 06:39:26 AM	148						173	243	5
29/07/20 06:41:07 AM	149						167	191	4
29/07/20 06:42:47 AM	150						155	122	6
29/07/20 06:44:28 AM	151						444	412	5
29/07/20 06:46:08 AM	152						201	201	6
29/07/20 06:47:54 AM	153						185	189	5
29/07/20 06:49:34 AM	154						188	209	4
29/07/20 06:51:20 AM	155						188	206	5
29/07/20 06:53:00 AM	156						205	195	3
29/07/20 06:54:46 AM	157						223	227	3
29/07/20 06:56:26 AM	158						169	180	4
29/07/20 06:58:12 AM	159						160	164	6
29/07/20 06:59:59 AM	160						240	275	6
29/07/20 07:01:45 AM	161						405	395	7
29/07/20 07:03:26 AM	162						186	158	3
29/07/20 07:05:06 AM	163						166	156	6
29/07/20 07:06:52 AM	164						238	249	3
29/07/20 07:08:32 AM	165						204	217	3
29/07/20 07:10:18 AM	166						196	244	5
29/07/20 07:11:58 AM	167						188	189	3
29/07/20 07:13:44 AM	168						217	211	3
29/07/20 07:15:31 AM	169						208	254	5
29/07/20 07:17:17 AM	170						191	185	4
29/07/20 07:18:57 AM	171						162	144	4
29/07/20 07:20:44 AM	172						225	280	2
29/07/20 07:22:24 AM	173						292	365	6
29/07/20 07:24:04 AM	174						204	235	5
29/07/20 07:25:45 AM	175						203	218	4
29/07/20 07:27:25 AM	176						198	185	3
29/07/20 07:29:06 AM	177						392	374	8
29/07/20 07:30:52 AM	178						183	210	3
29/07/20 07:32:32 AM	179						131	197	15
29/07/20 07:34:14 AM	180						161	148	6
29/07/20 07:35:55 AM	181						219	193	3
29/07/20 07:37:36 AM	182						182	222	4
29/07/20 07:39:17 AM	183						336	346	5
29/07/20 07:40:57 AM	184						182	153	4
29/07/20 07:42:44 AM	185						289	329	5
29/07/20 07:44:30 AM	186						174	172	4
29/07/20 07:46:16 AM	187						168	192	3
29/07/20 07:48:02 AM	188						228	265	3
29/07/20 07:49:48 AM	189						200	176	4
29/07/20 07:51:28 AM	190						304	311	3
29/07/20 07:53:09 AM	191						219	241	3
29/07/20 07:54:55 AM	192						182	163	3
29/07/20 07:56:36 AM	193						200	191	4
29/07/20 07:58:16 AM	194						172	179	4
29/07/20 07:59:56 AM	195						157	138	3
29/07/20 08:01:37 AM	196						204	216	3
29/07/20 08:03:22 AM	197						135	123	9
29/07/20 08:05:02 AM	198						217	236	3
29/07/20 08:06:42 AM	199						168	156	5
29/07/20 08:08:29 AM	200						188	216	3
29/07/20 08:10:08 AM	201						177	177	2
29/07/20 08:11:54 AM	202						140	163	12
29/07/20 08:13:34 AM	203						395	411	5
29/07/20 08:15:21 AM	204						299	315	4
29/07/20 08:17:01 AM	205						197	198	3
29/07/20 08:18:41 AM	206						197	231	3
29/07/20 08:20:21 AM	207						172	165	5
29/07/20 08:22:01 AM	208						161	196	5
29/07/20 08:23:47 AM	209						295	307	3
29/07/20 08:25:27 AM	210						211	223	3
29/07/20 08:27:13 AM	211						196	218	4
29/07/20 08:28:53 AM	212						184	178	5
29/07/20 08:30:34 AM	213						180	185	4
29/07/20 08:32:14 AM	214						183	193	4
29/07/20 08:33:54 AM	215						261	296	3
29/07/20 08:35:34 AM	216						212	246	9
29/07/20 08:37:15 AM	217						192	225	4
29/07/20 08:38:55 AM	218						230	253	2
29/07/20 08:40:41 AM	219						290	285	3
29/07/20 08:42:21 AM	220						305	337	2
29/07/20 08:44:02 AM	221						197	193	2
29/07/20 08:45:42 AM	222						179	207	3
29/07/20 08:47:23 AM	223						208	280	6
29/07/20 08:49:03 AM	224						188	187	3
29/07/20 08:50:49 AM	225						168	177	4
29/07/20 08:52:29 AM	226						410	369	4
29/07/20 08:54:09 AM	227						198	220	4
29/07/20 08:55:50 AM	228						293	372	22
29/07/20 08:57:30 AM	229						192	186	2
29/07/20 08:59:11 AM	230						261	260	3
29/07/20 09:00:57 AM	231						218	241	3
29/07/20 09:02:38 AM	232						271	299	2
29/07/20 09:04:18 AM	233						197	211	3
29/07/20 09:06:04 AM	234						256	298	6
29/07/20 09:07:51 AM	235						283	322	5
29/07/20 09:09:37 AM	236						397	381	3
29/07/20 09:11:23 AM	237						248	304	3
29/07/20 09:13:03 AM	238						308	328	5
29/07/20 09:14:43 AM	239						287	325	5
29/07/20 09:16:29 AM	240						167	161	6
29/07/20 09:18:09 AM	241						239	257	3
29/07/20 09:19:49 AM	242						168	123	3
29/07/20 09:21:35 AM	243						209	241	4
29/07/20 09:23:15 AM	244						150	153	6
29/07/20 09:24:56 AM	245						158	209	6
29/07/20 09:26:42 AM	246						193	203	3
29/07/20 09:28:22 AM	247						216	306	6
29/07/20 09:30:02 AM	248						256	281	3
29/07/20 09:31:42 AM	249						201	240	2
29/07/20 09:33:28 AM	250						230	275	3
29/07/20 09:35:14 AM	251						339	375	5
29/07/20 09:36:54 AM	252						182	216	4
29/07/20 09:38:34 AM	253						187	229	4
29/07/20 09:40:20 AM	254						192	194	3
29/07/20 09:42:06 AM	255						170	172	4
29/07/20 09:43:53 AM	256						218	255	3
29/07/20 09:45:39 AM	257						219	236	5
29/07/20 09:47:19 AM	258						182	176	6
29/07/20 09:49:05 AM	259						143	141	6
29/07/20 09:50:45 AM	260						192	183	4
29/07/20 09:52:25 AM	261						177	138	3
29/07/20 09:54:06 AM	262						169	147	4
29/07/20 09:55:52 AM	263						366	364	3
29/07/20 09:57:38 AM	264						190	160	5
29/07/20 09:59:24 AM	265						267	311	2
29/07/20 10:01:10 AM	266						253	283	3
29/07/20 10:02:50 AM	267						453	431	5
29/07/20 10:04:37 AM	268						158	171	4
29/07/20 10:06:17 AM	269						254	289	5
29/07/20 10:07:58 AM	270						440	421	12
29/07/20 10:09:38 AM	271						190	207	4
29/07/20 10:11:19 AM	272						237	253	3
29/07/20 10:12:59 AM	273						177	208	3
29/07/20 10:14:45 AM	274						237	260	2
29/07/20 10:16:24 AM	275						370	392	4
29/07/20 10:18:04 AM	276						243	307	4
29/07/20 10:19:50 AM	277						186	164	2
29/07/20 10:21:30 AM	278						211	258	5
29/07/20 10:23:17 AM	279						405	361	8
29/07/20 10:24:57 AM	280						178	248	4
29/07/20 10:26:37 AM	281						576	420	4
29/07/20 10:28:18 AM	282						324	337	3
29/07/20 10:29:58 AM	283						239	261	3
29/07/20 10:31:39 AM	284						358	381	4
29/07/20 10:33:25 AM	285						390	383	5
29/07/20 10:35:11 AM	286						210	236	2
29/07/20 10:36:57 AM	287						185	202	2
29/07/20 10:38:43 AM	288						166	254	6
29/07/20 10:40:23 AM	289						303	369	6
29/07/20 10:42:09 AM	290						176	226	3
29/07/20 10:43:49 AM	291						400	408	11
29/07/20 10:45:36 AM	292						155	160	5
29/07/20 10:47:15 AM	293						185	154	3
29/07/20 10:48:55 AM	294						166	141	6
29/07/20 10:50:42 AM	295						166	141	4
29/07/20 10:52:21 AM	296						204	206	3
29/07/20 10:54:01 AM	297						165	138	5
29/07/20 10:55:48 AM	298						183	174	4
29/07/20 10:57:27 AM	299						251	283	5
29/07/20 10:59:13 AM	300						145	179	4
29/07/20 11:00:53 AM	301						193	157	3
29/07/20 11:02:33 AM	302						181	210	4
29/07/20 11:04:14 AM	303						172	193	3
29/07/20 11:05:55 AM	304						265	301	4
29/07/20 11:07:36 AM	305						294	330	3
29/07/20 11:09:15 AM	306						169	177	2
29/07/20 11:11:02 AM	307						206	227	4
29/07/20 11:12:42 AM	308						158	165	6
29/07/20 11:14:28 AM	309						175	196	3
29/07/20 11:16:14 AM	310						172	158	4
29/07/20 11:18:00 AM	311						159	157	4
29/07/20 11:19:46 AM	312						176	187	5
29/07/20 11:21:32 AM	313						179	184	6
29/07/20 11:23:12 AM	314						186	172	3
29/07/20 11:24:52 AM	315						212	259	4
29/07/20 11:26:38 AM	316						228	275	4
29/07/20 11:28:18 AM	317						230	258	4
29/07/20 11:30:04 AM	318						310	343	2
29/07/20 11:31:51 AM	319						172	182	4
29/07/20 11:33:37 AM	320						223	255	2
29/07/20 11:35:23 AM	321						214	283	5
29/07/20 11:37:03 AM	322						184	167	2
29/07/20 11:38:44 AM	323						219	248	2
29/07/20 11:40:25 AM	324						428	398	9
29/07/20 11:42:05 AM	325						178	200	4
29/07/20 11:43:46 AM	326						240	279	3
29/07/20 11:45:26 AM	327						156	173	4
29/07/20 11:47:07 AM	328						307	386	15
29/07/20 11:48:47 AM	329						267	280	3
29/07/20 11:50:27 AM	330						182	220	4
29/07/20 11:52:13 AM	331						152	162	6
29/07/20 11:53:53 AM	332						194	230	4
29/07/20 11:55:39 AM	333						201	251	4
29/07/20 11:57:19 AM	334						175	129	3
29/07/20 11:59:00 AM	335						271	313	3
29/07/20 12:00:40 PM	336						362	345	4
29/07/20 12:02:26 PM	337						200	218	4
29/07/20 12:04:06 PM	338						183	220	3
29/07/20 12:05:52 PM	339						258	288	2
29/07/20 12:07:36 PM	340						497	401	7
29/07/20 12:09:21 PM	341						348	379	6
29/07/20 12:11:02 PM	342						442	393	6
29/07/20 12:12:42 PM	343						357	372	3
29/07/20 12:14:28 PM	344						153	168	5
29/07/20 12:16:08 PM	345						170	250	9
29/07/20 12:17:54 PM	346						213	283	3
29/07/20 12:19:34 PM	347						176	225	3
29/07/20 12:21:14 PM	348						203	264	5
29/07/20 12:22:55 PM	349						419	363	3
29/07/20 12:24:35 PM	350						188	224	3
29/07/20 12:26:16 PM	351						344	388	3
29/07/20 12:27:55 PM	352						236	285	2
29/07/20 12:29:41 PM	353						182	211	6
29/07/20 12:31:27 PM	354						221	269	3
29/07/20 12:33:06 PM	355						220	225	3
29/07/20 12:34:53 PM	356						256	325	6
29/07/20 12:36:33 PM	357						291	309	4
29/07/20 12:38:13 PM	358						258	289	3
29/07/20 12:39:59 PM	359						327	385	5
29/07/20 12:41:39 PM	360						371	374	14
29/07/20 12:43:19 PM	361						245	262	2
29/07/20 12:45:04 PM	362						186	183	3
29/07/20 12:46:43 PM	363						206	241	2
29/07/20 12:48:29 PM	364						116	159	9
29/07/20 12:50:15 PM	365						157	132	5
29/07/20 12:51:55 PM	366						161	150	2
29/07/20 12:53:35 PM	367						140	236	14
29/07/20 12:55:22 PM	368						228	281	5
29/07/20 12:57:02 PM	369						202	268	4
29/07/20 12:58:41 PM	370						203	249	2
29/07/20 01:00:27 PM	371						181	174	2
29/07/20 01:02:07 PM	372						241	338	6
29/07/20 01:03:47 PM	373						155	148	8
29/07/20 01:05:28 PM	374						229	250	4
29/07/20 01:07:09 PM	375						196	183	5
29/07/20 01:08:55 PM	376						442	375	9
29/07/20 01:10:35 PM	377						327	359	3
29/07/20 01:12:20 PM	378						263	341	15
29/07/20 01:14:01 PM	379						241	299	4
29/07/20 01:15:46 PM	380						183	207	3
29/07/20 01:17:26 PM	381						188	208	4
29/07/20 01:19:06 PM	382						284	302	2
29/07/20 01:20:52 PM	383						195	214	4
29/07/20 01:22:32 PM	384						316	342	5
29/07/20 01:24:12 PM	385						454	435	8
29/07/20 01:25:58 PM	386						162	147	3
29/07/20 01:27:38 PM	387						269	263	4
29/07/20 01:29:24 PM	388						182	186	4
29/07/20 01:31:04 PM	389						322	362	2
29/07/20 01:32:44 PM	390						186	184	3
29/07/20 01:34:30 PM	391						265	290	3
29/07/20 01:36:10 PM	392						286	314	6
29/07/20 01:37:50 PM	393						170	172	4
29/07/20 01:39:36 PM	394						200	207	3
29/07/20 01:41:16 PM	395						163	179	5
29/07/20 01:43:02 PM	396						226	266	4
29/07/20 01:44:42 PM	397						170	159	2
29/07/20 01:46:22 PM	398						524	438	8
29/07/20 01:48:08 PM	399						264	320	4
29/07/20 01:49:48 PM	400						190	181	2
29/07/20 01:51:34 PM	401						320	351	3
29/07/20 01:53:14 PM	402						441	374	6
29/07/20 01:54:54 PM	403						155	172	7
29/07/20 01:56:40 PM	404						261	272	2
29/07/20 01:58:20 PM	405						304	344	2
29/07/20 02:00:00 PM	406						193	215	3
29/07/20 02:01:46 PM	407						169	191	4
29/07/20 02:03:26 PM	408						233	273	3
29/07/20 02:05:06 PM	409						156	153	4
29/07/20 02:06:47 PM	410						301	336	2
29/07/20 02:08:28 PM	411						188	162	3
29/07/20 02:10:08 PM	412						188	214	4
29/07/20 02:11:54 PM	413						263	308	5
29/07/20 02:13:34 PM	414						193	207	3
29/07/20 02:15:14 PM	415						252	317	3
29/07/20 02:17:00 PM	416						218	241	2
29/07/20 02:18:40 PM	417						337	335	3
29/07/20 02:20:20 PM	418						136	148	4
29/07/20 02:22:06 PM	419						271	336	2
29/07/20 02:23:46 PM	420						177	176	4
29/07/20 02:25:32 PM	421						200	215	2
29/07/20 02:27:12 PM	422						236	240	3
29/07/20 02:28:52 PM	423						237	273	4
29/07/20 02:30:38 PM	424						193	211	3
29/07/20 02:32:24 PM	425						309	328	3
29/07/20 02:34:10 PM	426						244	286	4
29/07/20 02:35:50 PM	427						154	166	6
29/07/20 02:37:30 PM	428						173	195	4
29/07/20 02:39:10 PM	429						178	169	4
29/07/20 02:40:50 PM	430						399	375	4
29/07/20 02:42:36 PM	431						419	378	3
29/07/20 02:44:16 PM	432						196	229	6
29/07/20 02:45:56 PM	433						223	219	3
29/07/20 02:47:42 PM	434						179	191	5
29/07/20 02:49:22 PM	435						172	188	3
29/07/20 02:51:02 PM	436						565	412	10
29/07/20 02:52:48 PM	437						181	198	4
29/07/20 02:54:28 PM	438						143	148	6
29/07/20 02:56:08 PM	439						193	214	5
29/07/20 02:57:49 PM	440						468	394	13
29/07/20 02:59:35 PM	441						250	294	3
29/07/20 03:01:15 PM	442						140	181	7
29/07/20 03:02:55 PM	443						156	185	4
29/07/20 03:04:41 PM	444						184	195	5
29/07/20 03:06:21 PM	445						153	176	5
29/07/20 03:08:01 PM	446						145	138	5
29/07/20 03:09:47 PM	447						154	170	5
29/07/20 03:11:27 PM	448						169	143	4
29/07/20 03:13:13 PM	449						295	333	3
29/07/20 03:14:53 PM	450						195	184	3
29/07/20 03:16:33 PM	451						206	302	13
29/07/20 03:18:19 PM	452						197	203	2
29/07/20 03:19:59 PM	453						203	234	4
29/07/20 03:21:38 PM	454						314	337	4
29/07/20 03:23:24 PM	455						191	239	5
29/07/20 03:25:04 PM	456						422	402	5
29/07/20 03:26:45 PM	457						245	276	3
29/07/20 03:28:31 PM	458						177	180	5
29/07/20 03:30:11 PM	459						294	345	3
29/07/20 03:31:56 PM	460						165	163	4
29/07/20 03:33:37 PM	461						227	226	2
29/07/20 03:35:17 PM	462						186	166	3
29/07/20 03:37:03 PM	463						161	147	4
29/07/20 03:38:43 PM	464						216	197	3
29/07/20 03:40:23 PM	465						209	209	3
29/07/20 03:42:08 PM	466						194	220	3
29/07/20 03:43:49 PM	467						86	144	71
29/07/20 03:45:29 PM	468						430	383	4
29/07/20 03:47:14 PM	469						371	380	4
29/07/20 03:48:54 PM	470						394	385	3
29/07/20 03:50:40 PM	471						480	418	3
29/07/20 03:52:21 PM	472						188	201	3
29/07/20 03:54:01 PM	473						176	209	8
29/07/20 03:55:42 PM	474						364	379	4
29/07/20 03:57:23 PM	475						182	201	3
29/07/20 03:59:03 PM	476						333	365	2
29/07/20 04:00:49 PM	477						272	377	9
29/07/20 04:02:29 PM	478						219	240	2
29/07/20 04:04:08 PM	479						251	270	3
29/07/20 04:05:54 PM	480						320	356	5
29/07/20 04:07:34 PM	481						160	167	5
29/07/20 04:09:20 PM	482						164	159	5
29/07/20 04:11:00 PM	483						215	226	3
29/07/20 04:12:41 PM	484						230	275	3
29/07/20 04:14:27 PM	485						147	164	5
29/07/20 04:16:07 PM	486						398	386	10
29/07/20 04:17:46 PM	487						248	284	2
29/07/20 04:19:32 PM	488						182	216	3
29/07/20 04:21:12 PM	489						250	285	4
29/07/20 04:22:52 PM	490						211	261	3
29/07/20 04:24:38 PM	491						219	262	5
29/07/20 04:26:18 PM	492						360	382	3
29/07/20 04:28:04 PM	493						275	305	4
29/07/20 04:29:44 PM	494						164	160	4
29/07/20 04:31:25 PM	495						248	296	4
29/07/20 04:33:06 PM	496						367	376	10
29/07/20 04:34:45 PM	497						232	267	3
29/07/20 04:36:25 PM	498						216	249	3
29/07/20 04:38:07 PM	499						262	287	3
29/07/20 04:39:48 PM	500						526	440	4
29/07/20 04:41:28 PM	501						310	328	3
29/07/20 04:43:13 PM	502						363	368	2
29/07/20 04:44:53 PM	503						184	184	4
29/07/20 04:46:39 PM	504						167	189	5
29/07/20 04:48:19 PM	505						194	254	4
29/07/20 04:49:59 PM	506						310	353	2
29/07/20 04:51:40 PM	507						180	207	4
29/07/20 04:53:20 PM	508						184	208	3
29/07/20 04:55:06 PM	509						289	321	3
29/07/20 04:56:46 PM	510						168	156	4
29/07/20 04:58:32 PM	511						150	126	6
29/07/20 05:00:12 PM	512						156	180	4
29/07/20 05:01:57 PM	513						240	277	3
29/07/20 05:03:37 PM	514						165	168	5
29/07/20 05:05:24 PM	515						287	315	3
29/07/20 05:07:03 PM	516						202	204	3
29/07/20 05:08:50 PM	517						534	418	12
29/07/20 05:10:29 PM	518						392	392	4
29/07/20 05:12:09 PM	519						323	351	3
29/07/20 05:13:55 PM	520						271	295	3
29/07/20 05:15:35 PM	521						269	328	5
29/07/20 05:17:15 PM	522						241	294	2
29/07/20 05:19:01 PM	523						372	394	4
29/07/20 05:20:41 PM	524						208	250	4
29/07/20 05:22:27 PM	525						190	222	3
29/07/20 05:24:07 PM	526						367	367	3
29/07/20 05:25:47 PM	527						163	206	5
29/07/20 05:27:28 PM	528						211	269	3
29/07/20 05:29:08 PM	529						202	263	4
29/07/20 05:30:54 PM	530						241	302	2
29/07/20 05:32:34 PM	531						212	266	3
29/07/20 05:34:20 PM	532						202	243	3
29/07/20 05:36:00 PM	533						414	431	4
29/07/20 05:37:40 PM	534						256	291	6
29/07/20 05:39:26 PM	535						191	252	2
29/07/20 05:41:06 PM	536						214	209	3
29/07/20 05:42:46 PM	537						241	262	3
29/07/20 05:44:32 PM	538						197	255	4
29/07/20 05:46:12 PM	539						175	189	5
29/07/20 05:47:52 PM	540						338	333	4
29/07/20 05:49:38 PM	541						208	235	4
29/07/20 05:51:18 PM	542						325	360	5
29/07/20 05:53:04 PM	543						173	187	3
29/07/20 05:54:44 PM	544						272	282	3
29/07/20 05:56:24 PM	545						214	258	2
29/07/20 05:58:10 PM	546						184	193	4
29/07/20 05:59:55 PM	547						262	299	3
29/07/20 06:01:36 PM	548						151	174	4
29/07/20 06:03:16 PM	549						174	209	3
29/07/20 06:04:56 PM	550						186	233	4
29/07/20 06:06:37 PM	551						383	391	4
29/07/20 06:08:17 PM	552						234	302	4
29/07/20 06:10:03 PM	553						253	278	3
29/07/20 06:11:43 PM	554						240	305	5
29/07/20 06:13:22 PM	555						236	276	3
29/07/20 06:15:09 PM	556						348	360	8
29/07/20 06:16:49 PM	557						252	287	4
29/07/20 06:18:35 PM	558						265	362	7
29/07/20 06:20:15 PM	559						206	261	3
29/07/20 06:21:55 PM	560						246	312	4
29/07/20 06:23:41 PM	561						197	234	3
29/07/20 06:25:21 PM	562						219	261	2
29/07/20 06:27:07 PM	563						317	340	6
29/07/20 06:28:47 PM	564						276	306	3
29/07/20 06:30:27 PM	565						206	268	4
29/07/20 06:32:13 PM	566						207	246	2
29/07/20 06:33:52 PM	567						285	338	3
29/07/20 06:35:33 PM	568						197	203	4
29/07/20 06:37:19 PM	569						184	185	4
29/07/20 06:38:59 PM	570						434	413	5
29/07/20 06:40:39 PM	571						165	183	6
29/07/20 06:42:25 PM	572						178	166	5
29/07/20 06:44:04 PM	573						317	343	2
29/07/20 06:45:50 PM	574						289	315	6
29/07/20 06:47:30 PM	575						299	363	3
29/07/20 06:49:10 PM	576						258	306	3
29/07/20 06:50:57 PM	577						236	272	3
29/07/20 06:52:37 PM	578						294	343	4
29/07/20 06:54:17 PM	579						234	284	4
29/07/20 06:56:03 PM	580						246	291	3
29/07/20 06:57:43 PM	581						182	202	5
29/07/20 06:59:29 PM	582						505	428	5
29/07/20 07:01:09 PM	583						280	373	3
29/07/20 07:02:48 PM	584						196	176	6
29/07/20 07:04:35 PM	585						234	270	3
29/07/20 07:06:14 PM	586						302	336	3
29/07/20 07:07:54 PM	587						240	271	3
29/07/20 07:09:40 PM	588						402	399	4
29/07/20 07:11:21 PM	589						206	261	2
29/07/20 07:13:02 PM	590						542	383	9
29/07/20 07:14:42 PM	591						393	404	3
29/07/20 07:16:23 PM	592						228	274	3
29/07/20 07:18:02 PM	593						309	326	3
29/07/20 07:19:49 PM	594						368	359	3
29/07/20 07:21:28 PM	595						274	296	2
29/07/20 07:23:08 PM	596						218	238	3
29/07/20 07:24:49 PM	597						217	245	3
29/07/20 07:26:30 PM	598						490	423	4
29/07/20 07:28:16 PM	599						164	141	5
29/07/20 07:29:56 PM	600						211	250	5
29/07/20 07:31:37 PM	601						373	403	3
29/07/20 07:33:16 PM	602						211	253	5
29/07/20 07:35:02 PM	603						214	278	3
29/07/20 07:36:42 PM	604						200	217	3
29/07/20 07:38:22 PM	605						389	395	2
29/07/20 07:40:08 PM	606						168	145	4
29/07/20 07:41:54 PM	607						341	361	4
29/07/20 07:43:34 PM	608						146	147	7
29/07/20 07:45:14 PM	609						425	375	8
29/07/20 07:46:55 PM	610						169	189	5
29/07/20 07:48:35 PM	611						233	280	3
29/07/20 07:50:15 PM	612						273	312	4
29/07/20 07:52:01 PM	613						160	137	5
29/07/20 07:53:41 PM	614						194	196	4
29/07/20 07:55:21 PM	615						226	274	6
29/07/20 07:57:07 PM	616						240	282	2
29/07/20 07:58:47 PM	617						357	366	3
29/07/20 08:00:33 PM	618						475	402	20
29/07/20 08:02:13 PM	619						199	227	3
29/07/20 08:03:53 PM	620						218	266	3
29/07/20 08:05:34 PM	621						390	402	4
29/07/20 08:07:14 PM	622						184	210	2
29/07/20 08:09:00 PM	623						178	258	4
29/07/20 08:10:40 PM	624						227	241	4
29/07/20 08:12:20 PM	625						174	160	4
29/07/20 08:14:06 PM	626						162	175	4
29/07/20 08:15:46 PM	627						207	229	2
29/07/20 08:17:27 PM	628						355	378	6
29/07/20 08:19:07 PM	629						149	152	5
29/07/20 08:20:53 PM	630						254	281	3
29/07/20 08:22:38 PM	631						206	222	3
29/07/20 08:24:24 PM	632						202	202	4
29/07/20 08:26:05 PM	633						262	319	3
29/07/20 08:27:45 PM	634						202	249	2
29/07/20 08:29:25 PM	635						175	176	4
29/07/20 08:31:05 PM	636						215	259	4
29/07/20 08:32:45 PM	637						222	256	4
29/07/20 08:34:26 PM	638						226	262	3
29/07/20 08:36:06 PM	639						222	236	3
29/07/20 08:37:48 PM	640						229	261	4
29/07/20 08:39:34 PM	641						296	342	2
29/07/20 08:41:20 PM	642						205	255	2
29/07/20 08:43:06 PM	643						319	340	3
29/07/20 08:44:52 PM	644						279	303	5
29/07/20 08:46:32 PM	645						283	323	3
29/07/20 08:48:18 PM	646						155	147	5
29/07/20 08:49:58 PM	647						286	328	4
29/07/20 08:51:38 PM	648						201	244	3
29/07/20 08:53:19 PM	649						264	281	4
29/07/20 08:55:00 PM	650						398	390	2
29/07/20 08:56:40 PM	651						196	230	5
29/07/20 08:58:26 PM	652						169	206	4
29/07/20 09:00:06 PM	653						162	126	3
29/07/20 09:01:46 PM	654						311	337	4
29/07/20 09:03:27 PM	655						173	192	4
29/07/20 09:05:07 PM	656						314	339	2
29/07/20 09:06:53 PM	657						181	232	4
29/07/20 09:08:39 PM	658						301	326	2
29/07/20 09:10:19 PM	659						368	366	3
29/07/20 09:11:59 PM	660						200	202	4
29/07/20 09:13:39 PM	661						240	299	3
29/07/20 09:15:20 PM	662						194	242	5
29/07/20 09:17:00 PM	663						198	201	4
29/07/20 09:18:41 PM	664						184	190	4
29/07/20 09:20:21 PM	665						157	188	4
29/07/20 09:22:07 PM	666						206	233	3
29/07/20 09:23:47 PM	667						221	211	3
29/07/20 09:25:33 PM	668						193	216	3
29/07/20 09:27:19 PM	669						316	349	2
29/07/20 09:29:04 PM	670						207	251	5
29/07/20 09:30:50 PM	671						144	158	10
29/07/20 09:32:36 PM	672						215	223	2
29/07/20 09:34:22 PM	673						305	346	4
29/07/20 09:36:03 PM	674						291	324	2
29/07/20 09:37:43 PM	675						186	171	3
29/07/20 09:39:29 PM	676						198	219	4
29/07/20 09:41:09 PM	677						304	351	4
29/07/20 09:42:55 PM	678						205	226	3
29/07/20 09:44:35 PM	679						293	339	9
29/07/20 09:46:15 PM	680						209	258	3
29/07/20 09:47:56 PM	681						202	266	4
29/07/20 09:49:36 PM	682						309	331	5
29/07/20 09:51:17 PM	683						369	377	3
29/07/20 09:53:03 PM	684						156	148	7
29/07/20 09:54:43 PM	685						302	308	2
29/07/20 09:56:23 PM	686						264	306	6
29/07/20 09:58:04 PM	687						206	212	3
29/07/20 09:59:44 PM	688						256	299	4
29/07/20 10:01:30 PM	689						170	176	6
29/07/20 10:03:10 PM	690						232	271	5
29/07/20 10:04:49 PM	691						385	375	7
29/07/20 10:06:35 PM	692						415	380	3
29/07/20 10:08:16 PM	693						332	361	3
29/07/20 10:09:56 PM	694						218	267	6
29/07/20 10:11:42 PM	695						288	317	2
29/07/20 10:13:28 PM	696						362	346	10
29/07/20 10:15:08 PM	697						184	218	3
29/07/20 10:16:48 PM	698						229	279	5
29/07/20 10:18:28 PM	699						288	318	4
29/07/20 10:20:14 PM	700						157	136	6
29/07/20 10:21:54 PM	701						163	179	5
29/07/20 10:23:40 PM	702						498	433	7
29/07/20 10:25:20 PM	703						164	145	6
29/07/20 10:27:00 PM	704						251	287	2
29/07/20 10:28:41 PM	705						372	394	3
29/07/20 10:30:21 PM	706						151	159	5
29/07/20 10:32:07 PM	707						375	379	2
29/07/20 10:33:47 PM	708						388	389	4
29/07/20 10:35:33 PM	709						440	391	7
29/07/20 10:37:13 PM	710						178	188	5
29/07/20 10:38:53 PM	711						254	302	3
29/07/20 10:40:33 PM	712						260	289	2
29/07/20 10:42:19 PM	713						484	398	10
29/07/20 10:43:59 PM	714						206	207	3
29/07/20 10:45:40 PM	715						207	228	4
29/07/20 10:47:19 PM	716						215	256	3
29/07/20 10:49:00 PM	717						176	215	5
29/07/20 10:50:46 PM	718						156	186	4
29/07/20 10:52:27 PM	719						326	346	3
29/07/20 10:54:07 PM	720						361	358	6
29/07/20 10:55:48 PM	721						159	147	8
29/07/20 10:57:27 PM	722						184	184	6
29/07/20 10:59:08 PM	723						299	303	3
29/07/20 11:00:48 PM	724						206	205	3
29/07/20 11:02:35 PM	725						203	226	4
29/07/20 11:04:15 PM	726						482	398	6
29/07/20 11:06:01 PM	727						230	303	4
29/07/20 11:07:47 PM	728						202	228	5
29/07/20 11:09:33 PM	729						218	260	3
29/07/20 11:11:13 PM	730						218	251	4
29/07/20 11:12:59 PM	731						189	219	6
29/07/20 11:14:45 PM	732						394	363	12
29/07/20 11:16:25 PM	733						459	387	6
29/07/20 11:18:05 PM	734						511	388	11
29/07/20 11:19:51 PM	735						223	278	3
29/07/20 11:21:37 PM	736						211	240	3
29/07/20 11:23:16 PM	737						297	346	3
29/07/20 11:25:02 PM	738						262	315	4
29/07/20 11:26:43 PM	739						344	341	4
29/07/20 11:28:23 PM	740						337	345	5
29/07/20 11:30:10 PM	741						201	248	3
29/07/20 11:31:50 PM	742						338	351	6
29/07/20 11:33:36 PM	743						170	136	6
29/07/20 11:35:22 PM	744						184	217	4
29/07/20 11:37:02 PM	745						317	337	3
29/07/20 11:38:49 PM	746						206	264	5
29/07/20 11:40:29 PM	747						273	299	4
29/07/20 11:42:15 PM	748						196	210	2
29/07/20 11:43:55 PM	749						252	304	2
29/07/20 11:45:41 PM	750						242	291	5
29/07/20 11:47:21 PM	751						232	253	2
29/07/20 11:49:01 PM	752						243	291	3
29/07/20 11:50:47 PM	753						198	228	4
29/07/20 11:52:27 PM	754						146	180	7
29/07/20 11:54:13 PM	755						187	230	6
29/07/20 11:55:54 PM	756						256	298	4
29/07/20 11:57:40 PM	757						208	261	5
29/07/20 11:59:26 PM	758						187	181	5
30/07/20 12:01:05 AM	759						478	370	8
30/07/20 12:02:52 AM	760						168	177	6
30/07/20 12:04:38 AM	761						252	298	2
30/07/20 12:06:18 AM	762						175	202	6
30/07/20 12:08:04 AM	763						150	163	7
30/07/20 12:09:44 AM	764						240	255	4
30/07/20 12:11:30 AM	765						227	268	4
30/07/20 12:13:10 AM	766						216	242	3
30/07/20 12:14:50 AM	767						213	267	4
30/07/20 12:16:31 AM	768						268	321	3
30/07/20 12:18:17 AM	769						175	189	4
30/07/20 12:20:03 AM	770						261	296	4
30/07/20 12:21:43 AM	771						267	285	5
30/07/20 12:23:30 AM	772						423	412	6
30/07/20 12:25:16 AM	773						178	176	14
30/07/20 12:27:02 AM	774						306	366	10
30/07/20 12:28:42 AM	775						167	195	7
30/07/20 12:30:22 AM	776						233	269	4
30/07/20 12:32:07 AM	777						152	148	6
30/07/20 12:33:54 AM	778						189	257	3
30/07/20 12:35:34 AM	779						238	257	5
30/07/20 12:37:14 AM	780						290	302	7
30/07/20 12:39:00 AM	781						347	377	4
30/07/20 12:40:47 AM	782						220	276	4
30/07/20 12:42:33 AM	783						455	377	9
30/07/20 12:44:14 AM	784						192	189	4
30/07/20 12:45:55 AM	785						208	215	3
30/07/20 12:47:35 AM	786						242	264	2
30/07/20 12:49:21 AM	787						423	388	10
30/07/20 12:51:08 AM	788						391	383	4
30/07/20 12:52:53 AM	789						228	271	3
30/07/20 12:54:40 AM	790						284	301	5
30/07/20 12:56:26 AM	791						264	316	2
30/07/20 12:58:06 AM	792						186	231	5
30/07/20 12:59:46 AM	793						157	187	4
30/07/20 01:01:27 AM	794						491	406	8
30/07/20 01:03:07 AM	795						265	325	3
30/07/20 01:04:48 AM	796						328	335	8
30/07/20 01:06:29 AM	797						216	240	2
30/07/20 01:08:09 AM	798						218	254	2
30/07/20 01:09:55 AM	799						280	329	3
30/07/20 01:11:41 AM	800						520	423	19
30/07/20 01:13:27 AM	801						163	201	5
30/07/20 01:15:13 AM	802						127	139	8
30/07/20 01:17:00 AM	803						276	310	1
30/07/20 01:18:40 AM	804						318	321	4
30/07/20 01:20:20 AM	805						222	278	2
30/07/20 01:22:01 AM	806						252	296	4
30/07/20 01:23:41 AM	807						156	186	9
30/07/20 01:25:22 AM	808						481	400	6
30/07/20 01:27:08 AM	809						273	298	4
30/07/20 01:28:54 AM	810						203	259	4
30/07/20 01:30:41 AM	811						253	281	3
30/07/20 01:32:22 AM	812						260	284	2
30/07/20 01:34:08 AM	813						151	130	6
30/07/20 01:35:48 AM	814						241	276	4
30/07/20 01:37:34 AM	815						188	210	4
30/07/20 01:39:20 AM	816						514	408	11
30/07/20 01:41:06 AM	817						186	225	5
30/07/20 01:42:52 AM	818						180	185	6
30/07/20 01:44:38 AM	819						227	246	3
30/07/20 01:46:19 AM	820						208	212	3
30/07/20 01:48:00 AM	821						228	266	1
30/07/20 01:49:40 AM	822						187	196	4
30/07/20 01:51:26 AM	823						185	209	2
30/07/20 01:53:12 AM	824						282	308	4
30/07/20 01:54:58 AM	825						212	251	3
30/07/20 01:56:44 AM	826						318	339	2
30/07/20 01:58:25 AM	827						289	342	3
30/07/20 02:00:05 AM	828						298	314	3
30/07/20 02:01:45 AM	829						195	250	6
30/07/20 02:03:32 AM	830						172	206	4
30/07/20 02:05:12 AM	831						202	241	4
30/07/20 02:06:57 AM	832						160	178	7
30/07/20 02:08:37 AM	833						191	244	3
30/07/20 02:10:17 AM	834						168	204	6
30/07/20 02:11:58 AM	835						164	153	6
30/07/20 02:13:39 AM	836						173	200	4
30/07/20 02:15:19 AM	837						348	367	6
30/07/20 02:16:59 AM	838						246	276	4
30/07/20 02:18:45 AM	839						290	329	3
30/07/20 02:20:25 AM	840						181	241	6
30/07/20 02:22:11 AM	841						164	152	4
30/07/20 02:23:51 AM	842						303	342	1
30/07/20 02:25:31 AM	843						178	208	4
30/07/20 02:27:12 AM	844						162	148	6
30/07/20 02:28:52 AM	845						197	237	3
30/07/20 02:30:33 AM	846						183	224	3
30/07/20 02:32:13 AM	847						331	358	2
30/07/20 02:33:59 AM	848						338	363	11
30/07/20 02:35:45 AM	849						461	392	12
30/07/20 02:37:26 AM	850						157	178	4
30/07/20 02:39:07 AM	851						295	311	4
30/07/20 02:40:53 AM	852						174	185	5
30/07/20 02:42:39 AM	853						309	333	3
30/07/20 02:44:20 AM	854						326	361	7
30/07/20 02:46:06 AM	855						181	222	5
30/07/20 02:47:46 AM	856						336	361	5
30/07/20 02:49:26 AM	857						255	300	2
30/07/20 02:51:13 AM	858						253	300	4
30/07/20 02:52:59 AM	859						258	289	3
30/07/20 02:54:45 AM	860						222	266	4
30/07/20 02:56:31 AM	861						218	253	6
30/07/20 02:58:17 AM	862						181	192	4
30/07/20 03:00:03 AM	863						179	208	3
30/07/20 03:01:50 AM	864						206	219	5
30/07/20 03:03:36 AM	865						272	304	4
30/07/20 03:05:22 AM	866						163	170	5
30/07/20 03:07:02 AM	867						169	240	8
30/07/20 03:08:42 AM	868						273	309	4
30/07/20 03:10:21 AM	869						167	215	6
30/07/20 03:12:08 AM	870						217	258	6
30/07/20 03:13:48 AM	871						148	122	4
30/07/20 03:15:34 AM	872						202	219	4
30/07/20 03:17:20 AM	873						358	368	6
30/07/20 03:19:06 AM	874						239	289	7
30/07/20 03:20:53 AM	875						362	388	15
30/07/20 03:22:39 AM	876						270	332	6
30/07/20 03:24:19 AM	877						397	382	6
30/07/20 03:26:00 AM	878						224	261	3
30/07/20 03:27:40 AM	879						179	210	4
30/07/20 03:29:19 AM	880						187	185	4
30/07/20 03:31:06 AM	881						222	221	4
30/07/20 03:32:46 AM	882						178	218	6
30/07/20 03:34:32 AM	883						195	222	6
30/07/20 03:36:12 AM	884						225	251	6
30/07/20 03:37:53 AM	885						275	314	4
30/07/20 03:39:39 AM	886						191	241	6
30/07/20 03:41:25 AM	887						227	300	6
30/07/20 03:43:12 AM	888						283	329	4
30/07/20 03:44:58 AM	889						199	252	3
30/07/20 03:46:38 AM	890						170	188	3
30/07/20 03:48:19 AM	891						185	174	3
30/07/20 03:49:59 AM	892						198	216	3
30/07/20 03:51:40 AM	893						189	222	3
30/07/20 03:53:26 AM	894						638	428	30
30/07/20 03:55:13 AM	895						257	318	3
30/07/20 03:56:54 AM	896						298	333	3
30/07/20 03:58:35 AM	897						328	360	5
30/07/20 04:00:16 AM	898						169	216	5
30/07/20 04:01:57 AM	899						168	170	9
30/07/20 04:03:36 AM	900						364	375	7
30/07/20 04:05:23 AM	901						187	238	4
30/07/20 04:07:03 AM	902						381	373	6
30/07/20 04:08:49 AM	903						530	409	16
30/07/20 04:10:36 AM	904						194	218	5
30/07/20 04:12:17 AM	905						179	217	3
30/07/20 04:14:04 AM	906						345	381	5
30/07/20 04:15:44 AM	907						275	312	4
30/07/20 04:17:31 AM	908						181	214	4
30/07/20 04:19:11 AM	909						340	347	3
30/07/20 04:20:57 AM	910						203	259	4
30/07/20 04:22:43 AM	911						303	355	3
30/07/20 04:24:30 AM	912						164	205	4
30/07/20 04:26:10 AM	913						175	196	5
30/07/20 04:27:56 AM	914						215	288	3
30/07/20 04:29:38 AM	915						277	321	6
30/07/20 04:31:23 AM	916						177	207	4
30/07/20 04:33:09 AM	917						248	303	5
30/07/20 04:34:55 AM	918						182	213	3
30/07/20 04:36:36 AM	919						243	281	4
30/07/20 04:38:16 AM	920						211	252	3
30/07/20 04:39:57 AM	921						292	335	5
30/07/20 04:41:43 AM	922						199	218	2
30/07/20 04:43:23 AM	923						187	190	2
30/07/20 04:45:03 AM	924						359	374	4
30/07/20 04:46:44 AM	925						247	266	5
30/07/20 04:48:24 AM	926						227	260	3
30/07/20 04:50:04 AM	927						273	331	4
30/07/20 04:51:44 AM	928						270	330	3
30/07/20 04:53:30 AM	929						215	265	2
30/07/20 04:55:10 AM	930						211	202	2
30/07/20 04:56:56 AM	931						209	253	3
30/07/20 04:58:42 AM	932						277	323	3
30/07/20 05:00:23 AM	933						248	291	3
30/07/20 05:02:04 AM	934						315	343	4
30/07/20 05:03:50 AM	935						288	310	3
30/07/20 05:05:31 AM	936						177	183	4
30/07/20 05:07:12 AM	937						152	172	6
30/07/20 05:08:53 AM	938						535	402	8
30/07/20 05:10:33 AM	939						203	224	3
30/07/20 05:12:19 AM	940						160	153	5
30/07/20 05:13:59 AM	941						193	205	3
30/07/20 05:15:39 AM	942						158	194	8
30/07/20 05:17:20 AM	943						186	220	3
30/07/20 05:19:00 AM	944						226	257	3
30/07/20 05:20:46 AM	945						216	265	4
30/07/20 05:22:26 AM	946						207	230	5
30/07/20 05:24:07 AM	947						402	392	7
30/07/20 05:25:53 AM	948						367	362	5
30/07/20 05:27:34 AM	949						173	203	3
30/07/20 05:29:20 AM	950						152	194	4
30/07/20 05:31:06 AM	951						194	217	3
30/07/20 05:32:52 AM	952						241	309	3
30/07/20 05:34:38 AM	953						205	234	4
30/07/20 05:36:18 AM	954						245	299	3
30/07/20 05:37:58 AM	955						279	307	3
30/07/20 05:39:39 AM	956						449	422	4
30/07/20 05:41:19 AM	957						176	158	3
30/07/20 05:43:00 AM	958						194	213	3
30/07/20 05:44:46 AM	959						257	306	4
30/07/20 05:46:26 AM	960						133	146	7
30/07/20 05:48:12 AM	961						214	230	3
30/07/20 05:49:59 AM	962						219	220	3
30/07/20 05:51:45 AM	963						271	294	4
30/07/20 05:53:31 AM	964						150	176	4
30/07/20 05:55:17 AM	965						217	269	2
30/07/20 05:56:57 AM	966						267	297	3
30/07/20 05:58:43 AM	967						214	266	3
30/07/20 06:00:29 AM	968						208	218	2
30/07/20 06:02:16 AM	969						201	246	6
30/07/20 06:04:02 AM	970						203	243	4
30/07/20 06:05:42 AM	971						258	293	3
30/07/20 06:07:22 AM	972						319	359	5
30/07/20 06:09:03 AM	973						369	375	1
30/07/20 06:10:49 AM	974						188	228	2
30/07/20 06:12:35 AM	975						390	401	3
30/07/20 06:14:22 AM	976						248	312	5
30/07/20 06:16:08 AM	977						333	345	2
30/07/20 06:17:48 AM	978						298	333	5
30/07/20 06:19:27 AM	979						181	198	3
30/07/20 06:21:07 AM	980						265	321	2
30/07/20 06:22:53 AM	981						198	227	3
30/07/20 06:24:34 AM	982						307	331	4
30/07/20 06:26:20 AM	983						342	378	3
30/07/20 06:28:05 AM	984						178	192	4
30/07/20 06:29:46 AM	985						167	184	4
30/07/20 06:31:26 AM	986						219	266	4
30/07/20 06:33:07 AM	987						159	187	4
30/07/20 06:34:53 AM	988						172	205	4
30/07/20 06:36:34 AM	989						144	129	6
30/07/20 06:38:15 AM	990						175	185	5
30/07/20 06:39:55 AM	991						177	213	6
30/07/20 06:41:35 AM	992						210	217	3
30/07/20 06:43:15 AM	993						532	410	6
30/07/20 06:45:01 AM	994						244	295	3
30/07/20 06:46:47 AM	995						344	373	5
30/07/20 06:48:34 AM	996						235	284	3
30/07/20 06:50:20 AM	997						356	386	3
30/07/20 06:52:06 AM	998						189	223	3
30/07/20 06:53:46 AM	999						240	282	4
30/07/20 06:55:26 AM	1000						342	342	4
30/07/20 06:57:06 AM	1001						201	226	4
30/07/20 06:58:52 AM	1002						333	316	4
30/07/20 07:00:32 AM	1003						250	306	6
30/07/20 07:02:12 AM	1004						268	339	3
30/07/20 07:03:58 AM	1005						271	320	3
30/07/20 07:05:38 AM	1006						362	385	4
30/07/20 07:07:19 AM	1007						129	152	17
30/07/20 07:08:59 AM	1008						207	236	3
30/07/20 07:10:45 AM	1009						206	222	9
30/07/20 07:12:25 AM	1010						209	239	4
30/07/20 07:14:06 AM	1011						191	248	5
30/07/20 07:15:46 AM	1012						201	267	8
30/07/20 07:17:27 AM	1013						199	220	4
30/07/20 07:19:07 AM	1014						179	215	6
30/07/20 07:20:48 AM	1015						215	223	5
30/07/20 07:22:28 AM	1016						270	275	3
30/07/20 07:24:14 AM	1017						220	270	6
30/07/20 07:25:54 AM	1018						164	177	5
30/07/20 07:27:34 AM	1019						236	318	5
30/07/20 07:29:15 AM	1020						270	303	7
30/07/20 07:30:55 AM	1021						148	186	10
30/07/20 07:32:41 AM	1022						189	217	4
30/07/20 07:34:21 AM	1023						181	235	3
30/07/20 07:36:02 AM	1024						154	169	5
30/07/20 07:37:41 AM	1025						248	285	2
30/07/20 07:39:23 AM	1026						198	222	4
30/07/20 07:41:03 AM	1027						181	173	4
30/07/20 07:42:44 AM	1028						168	130	9
30/07/20 07:44:30 AM	1029						418	390	8
30/07/20 07:46:17 AM	1030						235	261	4
30/07/20 07:47:58 AM	1031						214	194	3
30/07/20 07:49:39 AM	1032						221	257	4
30/07/20 07:51:24 AM	1033						181	171	4
30/07/20 07:53:04 AM	1034						188	193	4
30/07/20 07:54:45 AM	1035						146	155	7
30/07/20 07:56:31 AM	1036						159	137	7
30/07/20 07:58:12 AM	1037						396	392	3
30/07/20 07:59:58 AM	1038						185	199	5
30/07/20 08:01:44 AM	1039						407	390	4
30/07/20 08:03:30 AM	1040						331	363	4
30/07/20 08:05:16 AM	1041						197	215	3
30/07/20 08:06:56 AM	1042						228	300	3
30/07/20 08:08:36 AM	1043						178	214	3
30/07/20 08:10:22 AM	1044						263	302	4
30/07/20 08:12:02 AM	1045						303	343	2
30/07/20 08:13:43 AM	1046						249	274	3
30/07/20 08:15:23 AM	1047						191	206	4
30/07/20 08:17:09 AM	1048						217	234	4
30/07/20 08:18:49 AM	1049						258	287	2
30/07/20 08:20:29 AM	1050						285	332	3
30/07/20 08:22:15 AM	1051						197	258	4
30/07/20 08:24:02 AM	1052						286	333	3
30/07/20 08:25:41 AM	1053						244	248	2
30/07/20 08:27:21 AM	1054						196	216	3
30/07/20 08:29:01 AM	1055						187	218	5
30/07/20 08:30:42 AM	1056						231	253	2
30/07/20 08:32:22 AM	1057						177	186	4
30/07/20 08:34:08 AM	1058						273	351	5
30/07/20 08:35:48 AM	1059						278	317	5
30/07/20 08:37:34 AM	1060						180	209	3
30/07/20 08:39:14 AM	1061						203	250	3
30/07/20 08:40:54 AM	1062						246	304	4
30/07/20 08:42:35 AM	1063						220	261	3
30/07/20 08:44:15 AM	1064						241	287	5
30/07/20 08:45:56 AM	1065						249	298	4
30/07/20 08:47:36 AM	1066						184	170	4
30/07/20 08:49:17 AM	1067						284	335	2
30/07/20 08:50:57 AM	1068						302	342	3
30/07/20 08:52:38 AM	1069						199	251	5
30/07/20 08:54:24 AM	1070						241	293	2
30/07/20 08:56:04 AM	1071						162	158	3
30/07/20 08:57:44 AM	1072						168	214	6
30/07/20 08:59:25 AM	1073						444	423	8
30/07/20 09:01:05 AM	1074						398	371	2
30/07/20 09:02:46 AM	1075						174	183	3
30/07/20 09:04:26 AM	1076						221	275	3
30/07/20 09:06:12 AM	1077						146	175	8
30/07/20 09:07:52 AM	1078						230	276	5
30/07/20 09:09:32 AM	1079						343	368	5
30/07/20 09:11:18 AM	1080						175	158	4
30/07/20 09:12:58 AM	1081						178	194	4
30/07/20 09:14:39 AM	1082						174	168	5
30/07/20 09:16:19 AM	1083						195	232	5
30/07/20 09:18:05 AM	1084						310	353	5
30/07/20 09:19:45 AM	1085						249	284	3
30/07/20 09:21:25 AM	1086						219	249	3
30/07/20 09:23:11 AM	1087						375	357	3
30/07/20 09:24:51 AM	1088						335	347	3
30/07/20 09:26:37 AM	1089						266	304	3
30/07/20 09:28:17 AM	1090						428	388	9
30/07/20 09:29:57 AM	1091						179	205	3
30/07/20 09:31:43 AM	1092						258	313	4
30/07/20 09:33:23 AM	1093						426	379	8
30/07/20 09:35:03 AM	1094						250	287	4
30/07/20 09:36:49 AM	1095						309	334	2
30/07/20 09:38:29 AM	1096						394	387	2
30/07/20 09:40:14 AM	1097						253	292	4
30/07/20 09:41:55 AM	1098						141	136	4
30/07/20 09:43:35 AM	1099						254	286	4
30/07/20 09:45:21 AM	1100						179	221	6
30/07/20 09:47:01 AM	1101						219	259	3
30/07/20 09:48:41 AM	1102						225	253	3
30/07/20 09:50:27 AM	1103						213	259	4
30/07/20 09:52:07 AM	1104						196	235	5
30/07/20 09:53:53 AM	1105						200	240	4
30/07/20 09:55:33 AM	1106						208	204	2
30/07/20 09:57:13 AM	1107						294	313	2
30/07/20 09:58:59 AM	1108						177	201	3
30/07/20 10:00:38 AM	1109						166	188	4
30/07/20 10:02:24 AM	1110						241	292	5
30/07/20 10:04:03 AM	1111						351	390	4
30/07/20 10:05:49 AM	1112						232	263	3
30/07/20 10:07:30 AM	1113						370	370	3
30/07/20 10:09:16 AM	1114						243	265	4
30/07/20 10:10:56 AM	1115						266	304	3
30/07/20 10:12:36 AM	1116						257	311	3
30/07/20 10:14:22 AM	1117						176	154	6
30/07/20 10:16:02 AM	1118						247	293	5
30/07/20 10:17:48 AM	1119						154	196	3
30/07/20 10:19:28 AM	1120						259	324	5
30/07/20 10:21:08 AM	1121						206	253	3
30/07/20 10:22:47 AM	1122						203	230	5
30/07/20 10:24:28 AM	1123						267	286	2
30/07/20 10:26:13 AM	1124						235	263	2
30/07/20 10:27:59 AM	1125						182	209	3
30/07/20 10:29:39 AM	1126						199	219	4
30/07/20 10:31:25 AM	1127						400	378	2
30/07/20 10:33:05 AM	1128						144	161	8
30/07/20 10:34:46 AM	1129						212	235	3
30/07/20 10:36:27 AM	1130						402	430	3
30/07/20 10:38:07 AM	1131						427	398	4
30/07/20 10:39:53 AM	1132						315	336	3
30/07/20 10:41:33 AM	1133						214	253	4
30/07/20 10:43:14 AM	1134						178	168	3
30/07/20 10:44:54 AM	1135						381	400	4
30/07/20 10:46:40 AM	1136						227	261	3
30/07/20 10:48:20 AM	1137						183	195	4
30/07/20 10:50:06 AM	1138						287	319	5
30/07/20 10:51:46 AM	1139						173	203	3
30/07/20 10:53:26 AM	1140						287	361	4
30/07/20 10:55:12 AM	1141						196	217	4
30/07/20 10:56:52 AM	1142						174	217	5
30/07/20 10:58:32 AM	1143						287	320	3
30/07/20 11:00:17 AM	1144						187	200	4
30/07/20 11:01:58 AM	1145						439	385	5
30/07/20 11:03:38 AM	1146						203	220	5
30/07/20 11:05:18 AM	1147						194	226	3
30/07/20 11:06:58 AM	1148						210	248	3
30/07/20 11:08:44 AM	1149						228	261	3
30/07/20 11:10:30 AM	1150						242	296	7
30/07/20 11:12:11 AM	1151						180	239	6
30/07/20 11:13:57 AM	1152						219	244	5
30/07/20 11:15:43 AM	1153						271	306	5
30/07/20 11:17:29 AM	1154						424	374	4
30/07/20 11:19:15 AM	1155						171	187	5
30/07/20 11:20:55 AM	1156						227	263	4
30/07/20 11:22:42 AM	1157						179	264	11
30/07/20 11:24:22 AM	1158						149	143	5
30/07/20 11:26:01 AM	1159						224	245	6
30/07/20 11:27:47 AM	1160						218	245	4
30/07/20 11:29:27 AM	1161						267	324	3
30/07/20 11:31:08 AM	1162						386	376	5
30/07/20 11:32:48 AM	1163						246	307	4
30/07/20 11:34:28 AM	1164						293	358	4
30/07/20 11:36:14 AM	1165						347	369	3
30/07/20 11:37:54 AM	1166						315	338	3
30/07/20 11:39:34 AM	1167						430	379	6
30/07/20 11:41:20 AM	1168						287	324	3
30/07/20 11:43:00 AM	1169						266	321	4
30/07/20 11:44:40 AM	1170						169	217	7
30/07/20 11:46:26 AM	1171						253	296	2
30/07/20 11:48:06 AM	1172						409	376	5
30/07/20 11:49:52 AM	1173						241	278	2
30/07/20 11:51:32 AM	1174						226	239	2
30/07/20 11:53:12 AM	1175						169	193	7
30/07/20 11:54:58 AM	1176						150	182	4
30/07/20 11:56:44 AM	1177						183	206	4
30/07/20 11:58:24 AM	1178						250	311	3
30/07/20 12:00:04 PM	1179						210	237	4
30/07/20 12:01:44 PM	1180						332	368	6
30/07/20 12:03:25 PM	1181						262	306	5
30/07/20 12:05:05 PM	1182						393	382	3
30/07/20 12:06:51 PM	1183						420	392	7
30/07/20 12:08:31 PM	1184						187	193	4
30/07/20 12:10:11 PM	1185						234	260	3
30/07/20 12:11:57 PM	1186						193	200	4
30/07/20 12:13:36 PM	1187						286	330	3
30/07/20 12:15:17 PM	1188						239	300	3
30/07/20 12:17:03 PM	1189						389	364	3
30/07/20 12:18:48 PM	1190						165	205	4
30/07/20 12:20:34 PM	1191						196	240	4
30/07/20 12:22:14 PM	1192						178	202	5
30/07/20 12:24:00 PM	1193						179	215	4
30/07/20 12:25:46 PM	1194						362	366	4
30/07/20 12:27:31 PM	1195						305	333	2
30/07/20 12:29:17 PM	1196						209	265	4
30/07/20 12:30:57 PM	1197						301	329	3
30/07/20 12:32:37 PM	1198						178	215	4
30/07/20 12:34:23 PM	1199						197	233	3
30/07/20 12:36:04 PM	1200						219	283	9
30/07/20 12:37:51 PM	1201						197	232	4
30/07/20 12:39:31 PM	1202						251	307	2
30/07/20 12:41:10 PM	1203						180	198	4
30/07/20 12:42:50 PM	1204						373	374	3
30/07/20 12:44:30 PM	1205						195	216	4
30/07/20 12:46:10 PM	1206						450	446	5
30/07/20 12:47:50 PM	1207						419	386	10
30/07/20 12:49:30 PM	1208						166	157	3
30/07/20 12:51:10 PM	1209						183	195	3
30/07/20 12:52:56 PM	1210						151	148	5
30/07/20 12:54:35 PM	1211						170	188	3
30/07/20 12:56:15 PM	1212						240	281	3
30/07/20 12:58:01 PM	1213						223	277	3
30/07/20 12:59:41 PM	1214						383	370	5
30/07/20 01:01:27 PM	1215						301	336	3
30/07/20 01:03:07 PM	1216						318	352	6
30/07/20 01:04:47 PM	1217						164	187	3
30/07/20 01:06:33 PM	1218						286	313	3
30/07/20 01:08:13 PM	1219						197	204	3
30/07/20 01:09:53 PM	1220						251	313	5
30/07/20 01:11:39 PM	1221						290	324	7
30/07/20 01:13:19 PM	1222						284	329	3
30/07/20 01:15:05 PM	1223						250	286	5
30/07/20 01:16:45 PM	1224						229	276	3
30/07/20 01:18:26 PM	1225						254	311	2
30/07/20 01:20:12 PM	1226						191	191	3
30/07/20 01:21:51 PM	1227						169	171	4
30/07/20 01:23:31 PM	1228						202	203	3
30/07/20 01:25:17 PM	1229						182	154	3
30/07/20 01:26:57 PM	1230						173	213	4
30/07/20 01:28:37 PM	1231						270	327	3
30/07/20 01:30:23 PM	1232						200	234	2
30/07/20 01:32:03 PM	1233						199	228	3
30/07/20 01:33:49 PM	1234						215	232	2
30/07/20 01:35:30 PM	1235						201	232	3
30/07/20 01:37:10 PM	1236						313	356	5
30/07/20 01:38:55 PM	1237						184	198	4
30/07/20 01:40:35 PM	1238						177	235	5
30/07/20 01:42:15 PM	1239						361	366	3
30/07/20 01:44:01 PM	1240						184	218	6
30/07/20 01:45:41 PM	1241						319	345	4
30/07/20 01:47:27 PM	1242						174	193	3
30/07/20 01:49:13 PM	1243						360	359	3
30/07/20 01:50:53 PM	1244						156	177	6
30/07/20 01:52:32 PM	1245						321	374	4
30/07/20 01:54:18 PM	1246						208	231	5
30/07/20 01:55:58 PM	1247						310	343	3
30/07/20 01:57:44 PM	1248						231	280	3
30/07/20 01:59:24 PM	1249						171	172	3
30/07/20 02:01:04 PM	1250						346	386	6
30/07/20 02:02:50 PM	1251						180	165	3
30/07/20 02:04:30 PM	1252						160	209	5
30/07/20 02:06:10 PM	1253						287	321	5
30/07/20 02:07:56 PM	1254						285	326	3
30/07/20 02:09:36 PM	1255						286	331	6
30/07/20 02:11:17 PM	1256						342	350	5
30/07/20 02:12:57 PM	1257						298	347	2
30/07/20 02:14:38 PM	1258						336	383	3
30/07/20 02:16:18 PM	1259						154	169	6
30/07/20 02:18:04 PM	1260						238	261	5
30/07/20 02:19:44 PM	1261						294	335	7
30/07/20 02:21:30 PM	1262						173	222	4
30/07/20 02:23:10 PM	1263						343	364	8
30/07/20 02:24:50 PM	1264						216	257	6
30/07/20 02:26:36 PM	1265						221	251	2
30/07/20 02:28:16 PM	1266						373	373	3
30/07/20 02:29:56 PM	1267						351	358	3
30/07/20 02:31:42 PM	1268						302	363	4
30/07/20 02:33:22 PM	1269						221	264	4
30/07/20 02:35:08 PM	1270						290	333	3
30/07/20 02:36:48 PM	1271						288	333	2
30/07/20 02:38:28 PM	1272						190	228	3
30/07/20 02:40:14 PM	1273						214	260	6
30/07/20 02:41:54 PM	1274						172	159	8
30/07/20 02:43:40 PM	1275						189	205	3
30/07/20 02:45:20 PM	1276						289	327	5
30/07/20 02:47:00 PM	1277						373	385	4
30/07/20 02:48:46 PM	1278						348	355	5
30/07/20 02:50:26 PM	1279						187	184	5
30/07/20 02:52:06 PM	1280						135	128	7
30/07/20 02:53:52 PM	1281						244	277	5
30/07/20 02:55:32 PM	1282						203	271	5
30/07/20 02:57:18 PM	1283						386	354	2
30/07/20 02:58:58 PM	1284						177	205	6
30/07/20 03:00:38 PM	1285						176	195	6
30/07/20 03:02:24 PM	1286						351	358	3
30/07/20 03:04:04 PM	1287						493	406	5
30/07/20 03:05:44 PM	1288						237	280	3
30/07/20 03:07:30 PM	1289						484	425	2
30/07/20 03:09:10 PM	1290						191	211	3
30/07/20 03:10:56 PM	1291						167	174	5
30/07/20 03:12:36 PM	1292						258	304	3
30/07/20 03:14:16 PM	1293						178	181	4
30/07/20 03:16:02 PM	1294						386	373	2
30/07/20 03:17:42 PM	1295						285	313	2
30/07/20 03:19:28 PM	1296						254	284	4
30/07/20 03:21:08 PM	1297						274	330	2
30/07/20 03:22:47 PM	1298						275	311	6
30/07/20 03:24:33 PM	1299						336	346	7
30/07/20 03:26:19 PM	1300						211	260	4
30/07/20 03:27:59 PM	1301						220	269	5
30/07/20 03:29:38 PM	1302						205	229	4
30/07/20 03:31:24 PM	1303						197	230	4
30/07/20 03:33:05 PM	1304						256	284	3
30/07/20 03:34:50 PM	1305						184	203	4
30/07/20 03:36:31 PM	1306						218	247	2
30/07/20 03:38:16 PM	1307						209	248	4
30/07/20 03:39:56 PM	1308						366	368	3
30/07/20 03:41:37 PM	1309						219	261	4
30/07/20 03:43:23 PM	1310						201	235	3
30/07/20 03:45:03 PM	1311						279	301	2
30/07/20 03:46:43 PM	1312						191	199	3
30/07/20 03:48:29 PM	1313						306	345	5
30/07/20 03:50:09 PM	1314						160	146	5
30/07/20 03:51:49 PM	1315						209	243	4
30/07/20 03:53:34 PM	1316						220	259	4
30/07/20 03:55:14 PM	1317						326	353	5
30/07/20 03:57:00 PM	1318						263	304	3
30/07/20 03:58:40 PM	1319						371	391	10
30/07/20 04:00:21 PM	1320						188	224	4
30/07/20 04:02:07 PM	1321						313	368	3
30/07/20 04:03:46 PM	1322						201	231	5
30/07/20 04:05:27 PM	1323						180	228	3
30/07/20 04:07:12 PM	1324						426	390	4
30/07/20 04:08:52 PM	1325						193	198	2
30/07/20 04:10:38 PM	1326						166	186	5
30/07/20 04:12:19 PM	1327						149	135	5
30/07/20 04:13:58 PM	1328						190	183	3
30/07/20 04:15:44 PM	1329						165	214	5
30/07/20 04:17:24 PM	1330						184	199	6
30/07/20 04:19:10 PM	1331						263	296	3
30/07/20 04:20:50 PM	1332						220	245	4
30/07/20 04:22:30 PM	1333						190	225	8
30/07/20 04:24:16 PM	1334						417	363	3
30/07/20 04:25:56 PM	1335						187	192	4
30/07/20 04:27:36 PM	1336						247	319	5
30/07/20 04:29:22 PM	1337						273	322	6
30/07/20 04:31:02 PM	1338						226	252	3
30/07/20 04:32:42 PM	1339						200	236	3
30/07/20 04:34:27 PM	1340						170	184	6
30/07/20 04:36:13 PM	1341						283	332	2
30/07/20 04:37:54 PM	1342						385	375	5
30/07/20 04:39:39 PM	1343						234	282	2
30/07/20 04:41:19 PM	1344						287	357	3
30/07/20 04:42:59 PM	1345						191	232	5
30/07/20 04:44:45 PM	1346						309	379	4
30/07/20 04:46:25 PM	1347						171	148	6
30/07/20 04:48:11 PM	1348						173	202	4
30/07/20 04:49:51 PM	1349						282	307	3
30/07/20 04:51:31 PM	1350						281	321	2
30/07/20 04:53:17 PM	1351						367	393	5
30/07/20 04:54:57 PM	1352						297	342	4
30/07/20 04:56:37 PM	1353						227	257	5
30/07/20 04:58:23 PM	1354						321	359	2
30/07/20 05:00:03 PM	1355						209	248	4
30/07/20 05:01:43 PM	1356						311	325	2
30/07/20 05:03:29 PM	1357						367	390	3
30/07/20 05:05:09 PM	1358						572	452	4
30/07/20 05:06:55 PM	1359						406	422	5
30/07/20 05:08:35 PM	1360						404	386	2
30/07/20 05:10:15 PM	1361						344	365	4
30/07/20 05:12:01 PM	1362						151	142	9
30/07/20 05:13:41 PM	1363						244	306	4
30/07/20 05:15:21 PM	1364						143	163	9
30/07/20 05:17:07 PM	1365						205	261	2
30/07/20 05:18:47 PM	1366						331	355	4
30/07/20 05:20:33 PM	1367						172	201	5
30/07/20 05:22:13 PM	1368						193	211	6
30/07/20 05:23:53 PM	1369						379	380	5
30/07/20 05:25:39 PM	1370						278	333	5
30/07/20 05:27:19 PM	1371						273	335	5
30/07/20 05:29:05 PM	1372						387	357	3
30/07/20 05:30:45 PM	1373						354	372	4
30/07/20 05:32:25 PM	1374						223	273	3
30/07/20 05:34:11 PM	1375						317	314	5
30/07/20 05:35:51 PM	1376						221	267	4
30/07/20 05:37:31 PM	1377						233	283	4
30/07/20 05:39:17 PM	1378						338	369	4
30/07/20 05:40:57 PM	1379						154	214	7
30/07/20 05:42:37 PM	1380						299	348	4
30/07/20 05:44:23 PM	1381						317	348	2
30/07/20 05:46:03 PM	1382						300	341	6
30/07/20 05:47:49 PM	1383						340	331	5
30/07/20 05:49:29 PM	1384						522	419	4
30/07/20 05:51:09 PM	1385						228	273	7
30/07/20 05:52:55 PM	1386						232	270	3
30/07/20 05:54:35 PM	1387						158	177	8
30/07/20 05:56:15 PM	1388						340	373	6
30/07/20 05:58:01 PM	1389						233	279	2
30/07/20 05:59:41 PM	1390						511	412	5
30/07/20 06:01:21 PM	1391						169	184	6
30/07/20 06:03:07 PM	1392						310	337	4
30/07/20 06:04:47 PM	1393						212	220	4
30/07/20 06:06:28 PM	1394						175	196	5
30/07/20 06:08:08 PM	1395						179	188	3
30/07/20 06:09:54 PM	1396						413	396	4
30/07/20 06:11:34 PM	1397						225	248	3
30/07/20 06:13:20 PM	1398						448	377	5
30/07/20 06:15:00 PM	1399						433	396	6
30/07/20 06:16:40 PM	1400						373	378	7
30/07/20 06:18:26 PM	1401						218	247	3
30/07/20 06:20:06 PM	1402						293	325	3
30/07/20 06:21:52 PM	1403						239	253	2
30/07/20 06:23:32 PM	1404						206	235	5
30/07/20 06:25:12 PM	1405						189	196	4
30/07/20 06:26:57 PM	1406						426	413	3
30/07/20 06:28:38 PM	1407						457	438	22
30/07/20 06:30:24 PM	1408						211	228	3
30/07/20 06:32:04 PM	1409						331	346	4
30/07/20 06:33:44 PM	1410						231	238	3
30/07/20 06:35:30 PM	1411						212	265	4
30/07/20 06:37:10 PM	1412						408	395	6
30/07/20 06:38:50 PM	1413						229	260	3
30/07/20 06:40:36 PM	1414						349	372	3
30/07/20 06:42:16 PM	1415						287	314	8
30/07/20 06:43:55 PM	1416						506	416	4
30/07/20 06:45:41 PM	1417						202	215	5
30/07/20 06:47:21 PM	1418						183	205	4
30/07/20 06:49:02 PM	1419						224	240	3
30/07/20 06:50:48 PM	1420						336	341	3
30/07/20 06:52:33 PM	1421						207	225	5
30/07/20 06:54:13 PM	1422						433	411	4
30/07/20 06:55:54 PM	1423						207	255	5
30/07/20 06:57:34 PM	1424						213	222	4
30/07/20 06:59:20 PM	1425						376	399	4
30/07/20 07:01:06 PM	1426						205	192	3
30/07/20 07:02:45 PM	1427						216	211	3
30/07/20 07:04:25 PM	1428						210	258	4
30/07/20 07:06:05 PM	1429						394	389	5
30/07/20 07:07:51 PM	1430						256	291	2
30/07/20 07:09:32 PM	1431						198	230	3
30/07/20 07:11:18 PM	1432						419	374	7
30/07/20 07:12:58 PM	1433						158	196	7
30/07/20 07:14:37 PM	1434						250	284	3
30/07/20 07:16:24 PM	1435						269	306	1
30/07/20 07:18:03 PM	1436						294	328	4
30/07/20 07:19:43 PM	1437						162	181	5
30/07/20 07:21:29 PM	1438						598	448	7
30/07/20 07:23:10 PM	1439						179	192	4
30/07/20 07:24:56 PM	1440						233	251	3
30/07/20 07:26:36 PM	1441						183	213	4
30/07/20 07:28:16 PM	1442						213	212	3
30/07/20 07:29:56 PM	1443						344	354	4
30/07/20 07:31:41 PM	1444						252	280	2
30/07/20 07:33:21 PM	1445						285	331	4
30/07/20 07:35:07 PM	1446						277	334	1
30/07/20 07:36:47 PM	1447						178	202	6
30/07/20 07:38:27 PM	1448						213	260	3
30/07/20 07:40:13 PM	1449						472	416	3
30/07/20 07:41:53 PM	1450						137	167	6
30/07/20 07:43:39 PM	1451						181	197	9
30/07/20 07:45:25 PM	1452						179	212	6
30/07/20 07:47:05 PM	1453						160	188	5
30/07/20 07:48:45 PM	1454						298	358	6
30/07/20 07:50:25 PM	1455						331	346	4
30/07/20 07:52:11 PM	1456						210	255	5
30/07/20 07:53:51 PM	1457						259	301	3
30/07/20 07:55:37 PM	1458						304	327	5
30/07/20 07:57:17 PM	1459						278	335	4
30/07/20 07:58:57 PM	1460						205	245	5
30/07/20 08:00:37 PM	1461						194	215	3
30/07/20 08:02:23 PM	1462						375	369	2
30/07/20 08:04:02 PM	1463						330	352	4
30/07/20 08:05:48 PM	1464						366	367	4
30/07/20 08:07:28 PM	1465						176	212	7
30/07/20 08:09:14 PM	1466						166	171	5
30/07/20 08:10:54 PM	1467						417	397	5
30/07/20 08:12:34 PM	1468						191	210	4
30/07/20 08:14:20 PM	1469						217	246	4
30/07/20 08:16:00 PM	1470						195	243	3
30/07/20 08:17:46 PM	1471						222	235	3
30/07/20 08:19:26 PM	1472						298	326	4
30/07/20 08:21:06 PM	1473						186	204	4
30/07/20 08:22:52 PM	1474						195	246	4
30/07/20 08:24:32 PM	1475						189	246	4
30/07/20 08:26:18 PM	1476						195	241	3
30/07/20 08:27:58 PM	1477						329	361	8
30/07/20 08:29:38 PM	1478						178	202	4
30/07/20 08:31:24 PM	1479						205	193	2
30/07/20 08:33:04 PM	1480						307	376	8
30/07/20 08:34:44 PM	1481						392	403	3
30/07/20 08:36:30 PM	1482						273	319	4
30/07/20 08:38:10 PM	1483						229	278	4
30/07/20 08:39:56 PM	1484						152	157	3
30/07/20 08:41:35 PM	1485						182	196	4
30/07/20 08:43:21 PM	1486						190	213	4
30/07/20 08:45:01 PM	1487						181	204	7
30/07/20 08:46:47 PM	1488						331	366	3
30/07/20 08:48:27 PM	1489						214	242	3
30/07/20 08:50:13 PM	1490						272	335	8
30/07/20 08:51:53 PM	1491						375	383	4
30/07/20 08:53:33 PM	1492						267	294	5
30/07/20 08:55:19 PM	1493						418	392	2
30/07/20 08:56:59 PM	1494						245	272	5
30/07/20 08:58:39 PM	1495						375	371	2
30/07/20 09:00:25 PM	1496						198	227	3
30/07/20 09:02:11 PM	1497						217	251	4
30/07/20 09:03:57 PM	1498						328	362	2
30/07/20 09:05:43 PM	1499						214	262	5
30/07/20 09:07:29 PM	1500						235	283	4
30/07/20 09:09:15 PM	1501						202	236	7
30/07/20 09:10:55 PM	1502						218	242	3
30/07/20 09:12:41 PM	1503						527	397	5
30/07/20 09:14:21 PM	1504						209	254	2
30/07/20 09:16:01 PM	1505						288	320	5
30/07/20 09:17:47 PM	1506						182	222	3
30/07/20 09:19:33 PM	1507						219	250	3
30/07/20 09:21:18 PM	1508						338	377	3
30/07/20 09:22:59 PM	1509						180	176	7
30/07/20 09:24:39 PM	1510						201	205	3
30/07/20 09:26:19 PM	1511						325	350	3
30/07/20 09:27:59 PM	1512						230	258	3
30/07/20 09:29:39 PM	1513						182	206	8
30/07/20 09:31:25 PM	1514						270	309	3
30/07/20 09:33:05 PM	1515						339	371	3
30/07/20 09:34:45 PM	1516						187	197	4
30/07/20 09:36:31 PM	1517						522	418	11
30/07/20 09:38:17 PM	1518						168	169	9
30/07/20 09:40:03 PM	1519						247	313	13
30/07/20 09:41:49 PM	1520						191	224	5
30/07/20 09:43:34 PM	1521						264	261	2
30/07/20 09:45:21 PM	1522						390	377	6
30/07/20 09:47:06 PM	1523						163	201	4
30/07/20 09:48:52 PM	1524						252	272	3
30/07/20 09:50:38 PM	1525						220	246	2
30/07/20 09:52:24 PM	1526						425	424	9
30/07/20 09:54:05 PM	1527						466	364	8
30/07/20 09:55:51 PM	1528						183	195	5
30/07/20 09:57:30 PM	1529						289	323	3
30/07/20 09:59:16 PM	1530						175	194	8
30/07/20 10:01:02 PM	1531						230	268	3
30/07/20 10:02:48 PM	1532						254	297	3
30/07/20 10:04:28 PM	1533						233	289	7
30/07/20 10:06:08 PM	1534						454	379	4
30/07/20 10:07:54 PM	1535						206	235	3
30/07/20 10:09:33 PM	1536						275	318	5
30/07/20 10:11:19 PM	1537						415	386	4
30/07/20 10:13:05 PM	1538						236	299	3
30/07/20 10:14:45 PM	1539						170	196	7
30/07/20 10:16:25 PM	1540						258	319	6
30/07/20 10:18:06 PM	1541						190	226	3
30/07/20 10:19:52 PM	1542						511	392	6
30/07/20 10:21:38 PM	1543						337	356	4
30/07/20 10:23:18 PM	1544						198	183	3
30/07/20 10:24:58 PM	1545						256	303	4
30/07/20 10:26:38 PM	1546						542	398	4
30/07/20 10:28:18 PM	1547						356	372	4
30/07/20 10:30:04 PM	1548						367	376	3
30/07/20 10:31:44 PM	1549						396	392	9
30/07/20 10:33:23 PM	1550						165	187	6
30/07/20 10:35:10 PM	1551						395	397	4
30/07/20 10:36:50 PM	1552						494	407	9
30/07/20 10:38:36 PM	1553						311	347	3
30/07/20 10:40:16 PM	1554						221	258	2
30/07/20 10:41:56 PM	1555						300	289	9
30/07/20 10:43:37 PM	1556						483	390	9
30/07/20 10:45:17 PM	1557						229	255	4
30/07/20 10:47:02 PM	1558						230	277	4
30/07/20 10:48:42 PM	1559						192	205	3
30/07/20 10:50:28 PM	1560						242	302	2
30/07/20 10:52:09 PM	1561						291	354	3
30/07/20 10:53:48 PM	1562						192	225	4
30/07/20 10:55:34 PM	1563						174	173	2
30/07/20 10:57:20 PM	1564						173	213	5
30/07/20 10:59:00 PM	1565						430	402	3
30/07/20 11:00:46 PM	1566						242	307	3
30/07/20 11:02:27 PM	1567						190	165	4
30/07/20 11:04:07 PM	1568						222	275	5
30/07/20 11:05:47 PM	1569						374	358	8
30/07/20 11:07:33 PM	1570						267	304	3
30/07/20 11:09:13 PM	1571						197	232	9
30/07/20 11:10:53 PM	1572						378	366	8
30/07/20 11:12:33 PM	1573						216	252	5
30/07/20 11:14:14 PM	1574						339	356	5
30/07/20 11:15:53 PM	1575						188	218	5
30/07/20 11:17:39 PM	1576						278	308	4
30/07/20 11:19:19 PM	1577						173	196	3
30/07/20 11:20:59 PM	1578						214	245	5
30/07/20 11:22:40 PM	1579						281	325	3
30/07/20 11:24:26 PM	1580						206	245	4
30/07/20 11:26:06 PM	1581						246	292	3
30/07/20 11:27:46 PM	1582						354	365	3
30/07/20 11:29:32 PM	1583						327	336	6
30/07/20 11:31:18 PM	1584						258	312	4
30/07/20 11:33:04 PM	1585						283	281	4
30/07/20 11:34:50 PM	1586						416	413	4
30/07/20 11:36:36 PM	1587						221	231	4
30/07/20 11:38:22 PM	1588						191	140	4
30/07/20 11:40:08 PM	1589						291	305	3
30/07/20 11:41:54 PM	1590						315	331	5
30/07/20 11:43:35 PM	1591						518	400	31
30/07/20 11:45:16 PM	1592						227	260	3
30/07/20 11:47:02 PM	1593						242	282	4
30/07/20 11:48:48 PM	1594						236	268	4
30/07/20 11:50:34 PM	1595						339	374	7
30/07/20 11:52:15 PM	1596						230	274	6
30/07/20 11:53:55 PM	1597						175	209	6
30/07/20 11:55:41 PM	1598						423	384	3
30/07/20 11:57:27 PM	1599						256	299	4
30/07/20 11:59:13 PM	1600						253	290	2
31/07/20 12:00:59 AM	1601						166	192	4
31/07/20 12:02:39 AM	1602						223	255	3
31/07/20 12:04:25 AM	1603						131	151	9
31/07/20 12:06:05 AM	1604						176	191	4
31/07/20 12:07:45 AM	1605						187	217	5
31/07/20 12:09:25 AM	1606						353	359	2
31/07/20 12:11:11 AM	1607						177	202	4
31/07/20 12:12:57 AM	1608						300	325	3
31/07/20 12:14:43 AM	1609						209	249	6
31/07/20 12:16:29 AM	1610						392	387	5
31/07/20 12:18:15 AM	1611						220	275	4
31/07/20 12:20:01 AM	1612						228	265	3
31/07/20 12:21:47 AM	1613						201	219	4
31/07/20 12:23:33 AM	1614						240	268	6
31/07/20 12:25:13 AM	1615						341	367	4
31/07/20 12:26:53 AM	1616						222	254	5
31/07/20 12:28:39 AM	1617						166	194	7
31/07/20 12:30:20 AM	1618						225	257	3
31/07/20 12:32:00 AM	1619						217	270	6
31/07/20 12:33:46 AM	1620						154	166	5
31/07/20 12:35:32 AM	1621						225	259	2
31/07/20 12:37:19 AM	1622						440	408	3
31/07/20 12:38:59 AM	1623						529	416	7
31/07/20 12:40:45 AM	1624						333	366	5
31/07/20 12:42:25 AM	1625						205	227	5
31/07/20 12:44:05 AM	1626						209	254	6
31/07/20 12:45:46 AM	1627						497	405	12
31/07/20 12:47:26 AM	1628						158	173	5
31/07/20 12:49:07 AM	1629						412	394	7
31/07/20 12:50:53 AM	1630						299	343	3
31/07/20 12:52:34 AM	1631						280	332	3
31/07/20 12:54:14 AM	1632						280	313	5
31/07/20 12:55:54 AM	1633						276	342	2
31/07/20 12:57:40 AM	1634						232	271	3
31/07/20 12:59:26 AM	1635						181	222	5
31/07/20 01:01:12 AM	1636						225	272	7
31/07/20 01:02:59 AM	1637						369	366	7
31/07/20 01:04:45 AM	1638						205	219	3
31/07/20 01:06:26 AM	1639						156	163	7
31/07/20 01:08:11 AM	1640						207	221	3
31/07/20 01:09:57 AM	1641						258	287	5
31/07/20 01:11:44 AM	1642						199	227	4
31/07/20 01:13:30 AM	1643						342	340	3
31/07/20 01:15:16 AM	1644						274	311	7
31/07/20 01:17:01 AM	1645						344	356	9
31/07/20 01:18:47 AM	1646						345	350	6
31/07/20 01:20:34 AM	1647						230	253	5
31/07/20 01:22:20 AM	1648						372	366	5
31/07/20 01:24:00 AM	1649						216	275	3
31/07/20 01:25:46 AM	1650						285	324	6
31/07/20 01:27:27 AM	1651						202	228	3
31/07/20 01:29:08 AM	1652						364	389	5
31/07/20 01:30:55 AM	1653						324	341	5
31/07/20 01:32:41 AM	1654						392	368	8
31/07/20 01:34:27 AM	1655						184	217	5
31/07/20 01:36:08 AM	1656						200	196	4
31/07/20 01:37:48 AM	1657						228	274	3
31/07/20 01:39:29 AM	1658						270	307	8
31/07/20 01:41:09 AM	1659						444	406	6
31/07/20 01:42:49 AM	1660						183	185	6
31/07/20 01:44:35 AM	1661						148	162	9
31/07/20 01:46:21 AM	1662						271	328	4
31/07/20 01:48:07 AM	1663						253	287	4
31/07/20 01:49:53 AM	1664						129	161	6
31/07/20 01:51:35 AM	1665						295	358	16
31/07/20 01:53:21 AM	1666						313	345	7
31/07/20 01:55:01 AM	1667						257	312	6
31/07/20 01:56:47 AM	1668						145	150	8
31/07/20 01:58:33 AM	1669						206	231	5
31/07/20 02:00:19 AM	1670						200	224	5
31/07/20 02:01:59 AM	1671						200	250	4
31/07/20 02:03:45 AM	1672						227	270	5
31/07/20 02:05:25 AM	1673						158	164	9
31/07/20 02:07:11 AM	1674						175	200	5
31/07/20 02:08:53 AM	1675						155	171	5
31/07/20 02:10:33 AM	1676						184	219	5
31/07/20 02:12:13 AM	1677						147	165	7
31/07/20 02:13:59 AM	1678						162	163	7
31/07/20 02:15:45 AM	1679						420	378	7
31/07/20 02:17:31 AM	1680						244	294	4
31/07/20 02:19:17 AM	1681						240	293	5
31/07/20 02:20:57 AM	1682						176	193	5
31/07/20 02:22:37 AM	1683						320	351	4
31/07/20 02:24:17 AM	1684						144	132	7
31/07/20 02:26:04 AM	1685						156	162	6
31/07/20 02:27:45 AM	1686						373	366	3
31/07/20 02:29:31 AM	1687						225	266	6
31/07/20 02:31:17 AM	1688						333	332	4
31/07/20 02:33:03 AM	1689						216	243	7
31/07/20 02:34:49 AM	1690						223	275	4
31/07/20 02:36:35 AM	1691						449	396	15
31/07/20 02:38:15 AM	1692						202	261	10
31/07/20 02:40:02 AM	1693						159	178	6
31/07/20 02:41:48 AM	1694						177	167	6
31/07/20 02:43:34 AM	1695						223	244	5
31/07/20 02:45:20 AM	1696						309	341	4
31/07/20 02:47:00 AM	1697						165	186	6
31/07/20 02:48:46 AM	1698						333	351	5
31/07/20 02:50:26 AM	1699						201	233	5
31/07/20 02:52:06 AM	1700						295	349	6
31/07/20 02:53:52 AM	1701						203	259	5
31/07/20 02:55:32 AM	1702						172	215	5
31/07/20 02:57:18 AM	1703						228	286	6
31/07/20 02:58:58 AM	1704						216	272	5
31/07/20 03:00:38 AM	1705						220	284	5
31/07/20 03:02:19 AM	1706						272	318	4
31/07/20 03:03:59 AM	1707						307	354	10
31/07/20 03:05:41 AM	1708						232	237	2
31/07/20 03:07:27 AM	1709						223	264	3
31/07/20 03:09:13 AM	1710						234	296	4
31/07/20 03:10:59 AM	1711						171	218	5
31/07/20 03:12:40 AM	1712						204	238	6
31/07/20 03:14:21 AM	1713						212	249	5
31/07/20 03:16:01 AM	1714						213	273	5
31/07/20 03:17:42 AM	1715						406	373	8
31/07/20 03:19:22 AM	1716						269	309	6
31/07/20 03:21:08 AM	1717						184	200	3
31/07/20 03:22:48 AM	1718						305	319	3
31/07/20 03:24:34 AM	1719						186	185	4
31/07/20 03:26:14 AM	1720						183	225	6
31/07/20 03:28:00 AM	1721						203	230	5
31/07/20 03:29:40 AM	1722						171	172	6
31/07/20 03:31:20 AM	1723						333	375	4
31/07/20 03:33:00 AM	1724						274	345	5
31/07/20 03:34:46 AM	1725						151	175	8
31/07/20 03:36:26 AM	1726						219	254	5
31/07/20 03:38:06 AM	1727						224	305	7
31/07/20 03:39:47 AM	1728						316	336	4
31/07/20 03:41:28 AM	1729						255	311	7
31/07/20 03:43:08 AM	1730						204	231	5
31/07/20 03:44:49 AM	1731						228	286	5
31/07/20 03:46:30 AM	1732						156	193	9
31/07/20 03:48:17 AM	1733						282	294	4
31/07/20 03:50:03 AM	1734						162	203	4
31/07/20 03:51:49 AM	1735						143	105	31
31/07/20 03:53:30 AM	1736						137	158	7
31/07/20 03:55:10 AM	1737						189	222	12
31/07/20 03:56:56 AM	1738						238	295	4
31/07/20 03:58:36 AM	1739						181	216	4
31/07/20 04:00:16 AM	1740						182	232	7
31/07/20 04:01:56 AM	1741						145	180	7
31/07/20 04:03:36 AM	1742						265	305	5
31/07/20 04:05:22 AM	1743						182	206	3
31/07/20 04:07:03 AM	1744						439	414	4
31/07/20 04:08:49 AM	1745						191	217	6
31/07/20 04:10:29 AM	1746						376	381	7
31/07/20 04:12:15 AM	1747						161	146	13
31/07/20 04:14:01 AM	1748						314	325	5
31/07/20 04:15:48 AM	1749						246	300	4
31/07/20 04:17:34 AM	1750						338	342	6
31/07/20 04:19:20 AM	1751						147	170	5
31/07/20 04:21:06 AM	1752						193	208	8
31/07/20 04:22:52 AM	1753						167	200	4
31/07/20 04:26:19 AM	1755						193	203	4
31/07/20 04:28:00 AM	1756						184	204	5
31/07/20 04:29:46 AM	1757						184	220	4
31/07/20 04:31:26 AM	1758						156	164	7
31/07/20 04:33:05 AM	1759						223	276	5
31/07/20 04:34:46 AM	1760						169	174	5
31/07/20 04:36:32 AM	1761						235	272	4
31/07/20 04:38:18 AM	1762						286	316	3
31/07/20 04:40:04 AM	1763						467	397	6
31/07/20 04:41:51 AM	1764						199	268	6
31/07/20 04:43:32 AM	1765						284	341	4
31/07/20 04:45:13 AM	1766						170	195	4
31/07/20 04:46:59 AM	1767						426	400	3
31/07/20 04:48:45 AM	1768						160	164	6
31/07/20 04:50:31 AM	1769						155	169	6
31/07/20 04:52:17 AM	1770						131	120	7
31/07/20 04:53:58 AM	1771						132	148	11
31/07/20 04:55:38 AM	1772						329	361	7
31/07/20 04:57:18 AM	1773						192	222	6
31/07/20 04:58:59 AM	1774						192	249	4
31/07/20 05:00:39 AM	1775						145	162	8
31/07/20 05:02:20 AM	1776						154	164	7
31/07/20 05:04:00 AM	1777						153	142	9
31/07/20 05:05:42 AM	1778						201	234	6
31/07/20 05:07:28 AM	1779						200	251	4
31/07/20 05:09:08 AM	1780						182	194	5
31/07/20 05:10:54 AM	1781						252	301	4
31/07/20 05:12:40 AM	1782						184	224	6
31/07/20 05:14:21 AM	1783						338	361	4
31/07/20 05:16:07 AM	1784						185	236	5
31/07/20 05:17:54 AM	1785						201	234	5
31/07/20 05:19:40 AM	1786						389	402	5
31/07/20 05:21:26 AM	1787						203	216	3
31/07/20 05:23:12 AM	1788						425	385	6
31/07/20 05:24:53 AM	1789						351	385	6
31/07/20 05:26:40 AM	1790						171	182	7
31/07/20 05:28:26 AM	1791						354	370	3
31/07/20 05:30:12 AM	1792						149	152	7
31/07/20 05:31:53 AM	1793						155	158	6
31/07/20 05:33:34 AM	1794						289	350	7
31/07/20 05:35:21 AM	1795						167	224	8
31/07/20 05:37:01 AM	1796						164	176	4
31/07/20 05:38:47 AM	1797						190	218	3
31/07/20 05:40:33 AM	1798						217	250	3
31/07/20 05:42:19 AM	1799						163	199	6
31/07/20 05:44:05 AM	1800						267	304	4
31/07/20 05:45:45 AM	1801						277	366	4
31/07/20 05:47:25 AM	1802						161	173	4
31/07/20 05:49:11 AM	1803						161	120	12
31/07/20 05:50:58 AM	1804						300	344	6
31/07/20 05:52:43 AM	1805						229	266	6
31/07/20 05:54:24 AM	1806						188	195	16
31/07/20 05:56:05 AM	1807						218	239	3
31/07/20 05:57:52 AM	1808						186	219	5
31/07/20 05:59:32 AM	1809						328	345	5
31/07/20 06:01:18 AM	1810						232	258	4
31/07/20 06:02:59 AM	1811						314	315	3
31/07/20 06:04:39 AM	1812						314	324	2
31/07/20 06:06:26 AM	1813						165	161	6
31/07/20 06:08:12 AM	1814						249	298	5
31/07/20 06:09:53 AM	1815						287	321	4
31/07/20 06:11:34 AM	1816						275	312	4
31/07/20 06:13:14 AM	1817						191	167	3
31/07/20 06:14:55 AM	1818						149	152	9
31/07/20 06:16:36 AM	1819						186	194	4
31/07/20 06:18:22 AM	1820						449	394	3
31/07/20 06:20:08 AM	1821						129	130	11
31/07/20 06:21:54 AM	1822						162	173	3
31/07/20 06:23:40 AM	1823						213	250	8
31/07/20 06:25:21 AM	1824						258	270	4
31/07/20 06:27:07 AM	1825						199	197	2
31/07/20 06:28:47 AM	1826						408	400	3
31/07/20 06:30:27 AM	1827						330	359	8
31/07/20 06:32:13 AM	1828						174	221	3
31/07/20 06:33:53 AM	1829						206	207	4
31/07/20 06:35:34 AM	1830						249	300	5
31/07/20 06:37:14 AM	1831						350	352	6
31/07/20 06:39:00 AM	1832						307	329	7
31/07/20 06:40:47 AM	1833						464	406	3
31/07/20 06:42:33 AM	1834						214	225	4
31/07/20 06:44:14 AM	1835						200	215	3
31/07/20 06:45:55 AM	1836						499	403	5
31/07/20 06:47:35 AM	1837						218	274	6
31/07/20 06:49:16 AM	1838						194	222	4
31/07/20 06:50:57 AM	1839						218	289	11
31/07/20 06:52:37 AM	1840						230	261	5
31/07/20 06:54:18 AM	1841						237	268	3
31/07/20 06:55:58 AM	1842						155	179	5
31/07/20 06:57:39 AM	1843						336	345	3
31/07/20 06:59:19 AM	1844						227	280	4
31/07/20 07:01:05 AM	1845						421	386	7
31/07/20 07:02:51 AM	1846						180	235	3
31/07/20 07:04:31 AM	1847						371	400	4
31/07/20 07:06:17 AM	1848						196	243	5
31/07/20 07:08:03 AM	1849						210	229	3
31/07/20 07:09:49 AM	1850						232	257	3
31/07/20 07:11:35 AM	1851						234	283	5
31/07/20 07:13:16 AM	1852						177	198	5
31/07/20 07:14:56 AM	1853						261	316	8
31/07/20 07:16:42 AM	1854						179	182	3
31/07/20 07:18:29 AM	1855						205	247	4
31/07/20 07:20:15 AM	1856						283	335	3
31/07/20 07:22:01 AM	1857						203	244	5
31/07/20 07:23:47 AM	1858						274	306	4
31/07/20 07:25:33 AM	1859						175	201	6
31/07/20 07:27:19 AM	1860						395	388	3
31/07/20 07:29:06 AM	1861						149	179	6
31/07/20 07:30:46 AM	1862						184	209	3
31/07/20 07:32:27 AM	1863						421	368	7
31/07/20 07:34:08 AM	1864						160	152	8
31/07/20 07:35:48 AM	1865						168	184	5
31/07/20 07:37:33 AM	1866						195	217	4
31/07/20 07:39:13 AM	1867						181	234	7
31/07/20 07:40:53 AM	1868						520	383	5
31/07/20 07:42:39 AM	1869						192	234	4
31/07/20 07:44:20 AM	1870						174	185	6
31/07/20 07:46:01 AM	1871						224	265	2
31/07/20 07:47:41 AM	1872						165	194	4
31/07/20 07:49:22 AM	1873						402	381	6
31/07/20 07:51:02 AM	1874						214	268	3
31/07/20 07:52:42 AM	1875						233	275	2
31/07/20 07:54:23 AM	1876						195	220	4
31/07/20 07:56:04 AM	1877						210	234	4
31/07/20 07:57:43 AM	1878						135	149	5
31/07/20 07:59:25 AM	1879						309	347	4
31/07/20 08:01:06 AM	1880						194	208	2
31/07/20 08:02:46 AM	1881						244	277	5
31/07/20 08:04:26 AM	1882						185	191	3
31/07/20 08:06:07 AM	1883						450	426	4
31/07/20 08:07:47 AM	1884						224	249	2
31/07/20 08:09:27 AM	1885						234	260	2
31/07/20 08:11:13 AM	1886						220	280	5
31/07/20 08:12:54 AM	1887						316	375	4
31/07/20 08:14:33 AM	1888						178	226	3
31/07/20 08:16:19 AM	1889						327	359	3
31/07/20 08:17:59 AM	1890						179	210	4
31/07/20 08:19:45 AM	1891						199	260	4
31/07/20 08:21:24 AM	1892						204	258	3
31/07/20 08:23:10 AM	1893						323	357	3
31/07/20 08:24:50 AM	1894						202	224	6
31/07/20 08:26:36 AM	1895						197	239	7
31/07/20 08:28:16 AM	1896						289	316	4
31/07/20 08:29:56 AM	1897						382	366	4
31/07/20 08:31:42 AM	1898						204	191	4
31/07/20 08:33:23 AM	1899						172	176	5
31/07/20 08:35:03 AM	1900						316	332	3
31/07/20 08:36:43 AM	1901						164	196	3
31/07/20 08:38:29 AM	1902						196	204	2
31/07/20 08:40:09 AM	1903						209	230	3
31/07/20 08:41:49 AM	1904						255	306	3
31/07/20 08:43:35 AM	1905						165	171	4
31/07/20 08:45:15 AM	1906						278	334	5
31/07/20 08:46:55 AM	1907						302	328	4
31/07/20 08:48:41 AM	1908						326	368	3
31/07/20 08:50:21 AM	1909						119	212	12
31/07/20 08:52:01 AM	1910						319	340	6
31/07/20 08:53:47 AM	1911						323	350	3
31/07/20 08:55:33 AM	1912						332	349	5
31/07/20 08:57:14 AM	1913						279	308	3
31/07/20 08:58:53 AM	1914						291	297	2
31/07/20 09:00:40 AM	1915						238	273	7
31/07/20 09:02:19 AM	1916						196	213	3
31/07/20 09:03:59 AM	1917						212	262	5
31/07/20 09:05:46 AM	1918						286	290	3
31/07/20 09:07:32 AM	1919						292	318	3
31/07/20 09:09:18 AM	1920						237	284	5
31/07/20 09:11:04 AM	1921						228	248	4
31/07/20 09:12:50 AM	1922						315	328	3
31/07/20 09:14:30 AM	1923						221	277	5
31/07/20 09:16:10 AM	1924						205	238	6
31/07/20 09:17:56 AM	1925						205	255	5
31/07/20 09:19:36 AM	1926						230	295	4
31/07/20 09:21:16 AM	1927						330	357	5
31/07/20 09:23:02 AM	1928						405	378	3
31/07/20 09:24:42 AM	1929						151	172	9
31/07/20 09:26:23 AM	1930						295	338	3
31/07/20 09:28:03 AM	1931						178	203	7
31/07/20 09:29:44 AM	1932						231	273	7
31/07/20 09:31:24 AM	1933						209	225	3
31/07/20 09:33:10 AM	1934						272	324	2
31/07/20 09:34:50 AM	1935						223	274	3
31/07/20 09:36:36 AM	1936						304	333	4
31/07/20 09:38:16 AM	1937						382	379	4
31/07/20 09:39:56 AM	1938						233	269	4
31/07/20 09:41:41 AM	1939						178	225	4
31/07/20 09:43:22 AM	1940						320	334	4
31/07/20 09:45:02 AM	1941						186	210	4
31/07/20 09:46:48 AM	1942						439	407	7
31/07/20 09:48:28 AM	1943						343	390	5
31/07/20 09:50:14 AM	1944						342	355	3
31/07/20 09:51:54 AM	1945						371	345	4
31/07/20 09:53:34 AM	1946						228	278	3
31/07/20 09:55:15 AM	1947						440	386	3
31/07/20 09:56:55 AM	1948						330	371	4
31/07/20 09:58:41 AM	1949						395	382	6
31/07/20 10:00:21 AM	1950						163	185	6
31/07/20 10:02:01 AM	1951						498	394	2
31/07/20 10:03:42 AM	1952						225	256	2
31/07/20 10:05:23 AM	1953						295	315	6
31/07/20 10:07:03 AM	1954						462	405	4
31/07/20 10:08:44 AM	1955						363	356	3
31/07/20 10:10:24 AM	1956						228	268	3
31/07/20 10:12:05 AM	1957						183	189	4
31/07/20 10:13:45 AM	1958						324	324	5
31/07/20 10:15:26 AM	1959						204	231	3
31/07/20 10:17:06 AM	1960						160	145	6
31/07/20 10:18:47 AM	1961						160	173	3
31/07/20 10:20:27 AM	1962						207	249	5
31/07/20 10:22:08 AM	1963						302	325	3
31/07/20 10:23:49 AM	1964						147	169	12
31/07/20 10:25:29 AM	1965						442	414	5
31/07/20 10:27:09 AM	1966						300	348	5
31/07/20 10:28:50 AM	1967						177	182	5
31/07/20 10:30:31 AM	1968						174	199	8
31/07/20 10:32:11 AM	1969						265	302	2
31/07/20 10:33:52 AM	1970						176	168	13
31/07/20 10:35:32 AM	1971						271	312	4
31/07/20 10:37:17 AM	1972						301	339	3
31/07/20 10:38:58 AM	1973						348	366	4
31/07/20 10:40:37 AM	1974						216	245	6
31/07/20 10:42:23 AM	1975						229	257	4
31/07/20 10:44:03 AM	1976						392	379	3
31/07/20 10:45:50 AM	1977						284	316	6
31/07/20 10:47:30 AM	1978						178	213	6
31/07/20 10:49:10 AM	1979						222	270	4
31/07/20 10:50:50 AM	1980						182	202	7
31/07/20 10:52:31 AM	1981						222	273	12
31/07/20 10:54:12 AM	1982						284	319	3
31/07/20 10:55:58 AM	1983						397	379	3
31/07/20 10:57:38 AM	1984						408	369	10
31/07/20 10:59:18 AM	1985						327	350	3
31/07/20 11:00:59 AM	1986						261	312	8
31/07/20 11:02:38 AM	1987						325	334	6
31/07/20 11:04:24 AM	1988						262	296	5
31/07/20 11:06:04 AM	1989						197	211	4
31/07/20 11:07:44 AM	1990						278	305	3
31/07/20 11:09:24 AM	1991						191	251	4
31/07/20 11:11:10 AM	1992						220	265	7
31/07/20 11:12:51 AM	1993						487	417	3
31/07/20 11:14:31 AM	1994						273	321	9
31/07/20 11:16:11 AM	1995						339	350	7
31/07/20 11:17:52 AM	1996						215	240	10
31/07/20 11:19:33 AM	1997						315	349	6
31/07/20 11:21:13 AM	1998						162	177	5
31/07/20 11:22:59 AM	1999						281	328	7
31/07/20 11:24:45 AM	2000						223	263	3
31/07/20 11:26:26 AM	2001						416	396	5
31/07/20 11:28:06 AM	2002						264	307	3
[truncated: 3,920 more rows]
