# Supplementary material for: A Low-Cost, Low-Power Water Velocity Sensor Utilizing Acoustic Doppler Measurement
Source: Sensors (Basel). 2022 Sep 30;22(19):7451. doi: 10.3390/s22197451 (PMC9572237; doi:10.3390/s22197451)
Supplement: Supplementary file 1 [file sensors-22-07451-s001.zip › supplementary_material/data/field_test/data/log_000/log_04.csv]

27/08/20 12:50:07 AM	1						81	109	34
27/08/20 12:50:52 AM	2						232	163	4
27/08/20 12:52:32 AM	3						185	140	5
27/08/20 12:54:12 AM	4						340	342	3
27/08/20 12:55:53 AM	5						176	192	6
27/08/20 12:57:33 AM	6						212	241	4
27/08/20 12:59:18 AM	7						205	128	5
27/08/20 01:00:58 AM	8						131	149	9
27/08/20 01:02:45 AM	9						204	149	3
27/08/20 01:04:24 AM	10						200	121	5
27/08/20 01:06:04 AM	11						190	204	4
27/08/20 01:07:50 AM	12						236	216	3
27/08/20 01:09:31 AM	13						181	234	6
27/08/20 01:11:12 AM	14						211	209	3
27/08/20 01:12:58 AM	15						186	129	3
27/08/20 01:14:44 AM	16						196	198	5
27/08/20 01:16:30 AM	17						236	175	5
27/08/20 01:18:16 AM	18						256	241	4
27/08/20 01:19:57 AM	19						361	344	3
27/08/20 01:21:43 AM	20						188	232	7
27/08/20 01:23:29 AM	21						138	183	10
27/08/20 01:25:15 AM	22						226	214	4
27/08/20 01:27:01 AM	23						197	165	4
27/08/20 01:28:41 AM	24						180	181	5
27/08/20 01:30:27 AM	25						163	116	6
27/08/20 01:32:13 AM	26						194	164	4
27/08/20 01:33:54 AM	27						187	136	4
27/08/20 01:35:34 AM	28						210	149	3
27/08/20 01:37:13 AM	29						225	196	2
27/08/20 01:38:59 AM	30						213	126	5
27/08/20 01:40:39 AM	31						188	140	3
27/08/20 01:42:19 AM	32						197	249	6
27/08/20 01:44:05 AM	33						220	190	4
27/08/20 01:45:51 AM	34						201	161	4
27/08/20 01:47:32 AM	35						189	143	5
27/08/20 01:49:12 AM	36						211	169	4
27/08/20 01:50:53 AM	37						253	219	4
27/08/20 01:52:39 AM	38						256	280	4
27/08/20 01:54:25 AM	39						263	332	6
27/08/20 01:56:11 AM	40						206	247	7
27/08/20 01:57:57 AM	41						192	132	6
27/08/20 01:59:38 AM	42						194	191	4
27/08/20 02:01:18 AM	43						285	294	3
27/08/20 02:02:58 AM	44						286	316	7
27/08/20 02:04:38 AM	45						240	239	5
27/08/20 02:06:19 AM	46						303	326	2
27/08/20 02:08:05 AM	47						200	253	8
27/08/20 02:09:45 AM	48						226	131	5
27/08/20 02:11:31 AM	49						189	103	4
27/08/20 02:13:11 AM	50						356	371	6
27/08/20 02:14:51 AM	51						216	208	7
27/08/20 02:16:31 AM	52						199	160	3
27/08/20 02:18:13 AM	53						200	183	4
27/08/20 02:19:53 AM	54						176	135	4
27/08/20 02:21:34 AM	55						199	163	4
27/08/20 02:23:16 AM	56						223	225	5
27/08/20 02:25:02 AM	57						187	156	4
27/08/20 02:26:48 AM	58						217	267	3
27/08/20 02:28:29 AM	59						199	141	4
27/08/20 02:30:15 AM	60						204	163	7
27/08/20 02:31:55 AM	61						195	158	6
27/08/20 02:33:41 AM	62						202	161	6
27/08/20 02:35:28 AM	63						207	145	5
27/08/20 02:37:14 AM	64						198	207	5
27/08/20 02:39:00 AM	65						248	313	6
27/08/20 02:40:40 AM	66						211	176	6
27/08/20 02:42:22 AM	67						302	346	5
27/08/20 02:44:02 AM	68						213	126	7
27/08/20 02:45:42 AM	69						190	173	5
27/08/20 02:47:22 AM	70						262	267	2
27/08/20 02:49:04 AM	71						219	209	4
27/08/20 02:50:49 AM	72						222	144	5
27/08/20 02:52:29 AM	73						162	148	7
27/08/20 02:54:09 AM	74						230	128	5
27/08/20 02:55:50 AM	75						204	124	4
27/08/20 02:57:41 AM	76						210	243	4
27/08/20 02:59:40 AM	77						278	345	4
27/08/20 03:01:39 AM	78						345	375	7
27/08/20 03:08:14 AM	80						232	164	5
27/08/20 03:09:59 AM	81						225	255	4
27/08/20 03:11:51 AM	82						232	95	7
27/08/20 03:13:50 AM	83						230	229	5
27/08/20 03:15:37 AM	84						300	324	7
27/08/20 03:17:24 AM	85						181	130	5
27/08/20 03:19:12 AM	86						239	242	4
27/08/20 03:20:53 AM	87						172	168	4
27/08/20 03:22:40 AM	88						211	225	5
27/08/20 03:24:28 AM	89						212	135	5
27/08/20 03:26:19 AM	90						198	166	6
27/08/20 03:28:26 AM	91						180	111	10
27/08/20 03:39:04 AM	94						193	143	7
27/08/20 03:41:00 AM	95						217	236	5
27/08/20 03:42:47 AM	96						242	247	5
27/08/20 03:44:47 AM	97						213	144	5
27/08/20 03:51:16 AM	99						230	261	8
27/08/20 03:57:37 AM	101						224	197	4
27/08/20 04:04:15 AM	103						306	332	5
27/08/20 04:06:16 AM	104						246	318	8
27/08/20 04:08:02 AM	105						194	251	12
27/08/20 04:09:48 AM	106						201	146	5
27/08/20 04:11:34 AM	107						167	142	4
27/08/20 04:13:21 AM	108						244	285	7
27/08/20 04:15:01 AM	109						152	219	12
27/08/20 04:16:41 AM	110						205	174	4
27/08/20 04:18:28 AM	111						206	187	4
27/08/20 04:20:14 AM	112						127	176	10
27/08/20 04:22:00 AM	113						203	208	5
27/08/20 04:23:42 AM	114						219	191	5
27/08/20 04:25:22 AM	115						234	161	5
27/08/20 04:27:09 AM	116						169	274	20
27/08/20 04:28:49 AM	117						185	176	7
27/08/20 04:30:30 AM	118						186	104	9
27/08/20 04:32:16 AM	119						220	157	5
27/08/20 04:34:02 AM	120						250	191	3
27/08/20 04:35:48 AM	121						186	120	6
27/08/20 04:37:34 AM	122						195	246	5
27/08/20 04:39:21 AM	123						159	203	6
27/08/20 04:41:07 AM	124						201	224	5
27/08/20 04:42:53 AM	125						216	232	4
27/08/20 04:44:39 AM	126						256	308	7
27/08/20 04:46:19 AM	127						297	275	5
27/08/20 04:48:00 AM	128						225	300	10
27/08/20 04:49:41 AM	129						197	130	8
27/08/20 04:51:27 AM	130						216	210	4
27/08/20 04:53:08 AM	131						144	175	8
27/08/20 04:54:47 AM	132						227	150	5
27/08/20 04:56:33 AM	133						235	294	4
27/08/20 04:58:20 AM	134						358	357	4
27/08/20 05:00:06 AM	135						244	264	3
27/08/20 05:01:52 AM	136						234	271	5
27/08/20 05:03:32 AM	137						183	114	8
27/08/20 05:05:13 AM	138						201	240	7
27/08/20 05:06:54 AM	139						211	143	6
27/08/20 05:08:34 AM	140						190	187	4
27/08/20 05:10:14 AM	141						235	280	5
27/08/20 05:11:55 AM	142						324	338	3
27/08/20 05:13:35 AM	143						209	222	4
27/08/20 05:15:16 AM	144						209	145	5
27/08/20 05:17:02 AM	145						245	264	5
27/08/20 05:18:42 AM	146						224	197	5
27/08/20 05:20:29 AM	147						212	153	5
27/08/20 05:22:10 AM	148						163	225	10
27/08/20 05:23:56 AM	149						280	308	6
27/08/20 05:25:42 AM	150						219	204	4
27/08/20 05:27:22 AM	151						218	145	5
27/08/20 05:29:08 AM	152						205	120	5
27/08/20 05:30:54 AM	153						253	303	7
27/08/20 05:32:33 AM	154						195	148	5
27/08/20 05:34:14 AM	155						240	228	3
27/08/20 05:35:55 AM	156						271	244	5
27/08/20 05:37:35 AM	157						197	157	5
27/08/20 05:39:22 AM	158						296	269	6
27/08/20 05:41:08 AM	159						211	177	4
27/08/20 05:42:54 AM	160						234	127	6
27/08/20 05:44:35 AM	161						194	120	5
27/08/20 05:46:21 AM	162						184	125	6
27/08/20 05:48:01 AM	163						216	160	5
27/08/20 05:49:42 AM	164						221	172	6
27/08/20 05:51:28 AM	165						184	129	7
27/08/20 05:53:08 AM	166						209	188	7
27/08/20 05:54:48 AM	167						234	282	4
27/08/20 05:56:34 AM	168						205	123	5
27/08/20 05:58:21 AM	169						205	213	4
27/08/20 06:00:08 AM	170						240	262	3
27/08/20 06:01:54 AM	171						206	205	4
27/08/20 06:03:40 AM	172						204	180	5
27/08/20 06:05:27 AM	173						292	126	27
27/08/20 06:07:13 AM	174						171	217	7
27/08/20 06:08:53 AM	175						215	153	4
27/08/20 06:10:32 AM	176						191	135	6
27/08/20 06:12:18 AM	177						217	262	6
27/08/20 06:13:59 AM	178						197	133	6
27/08/20 06:15:45 AM	179						183	192	8
27/08/20 06:17:25 AM	180						210	114	4
27/08/20 06:19:06 AM	181						238	298	4
27/08/20 06:20:46 AM	182						161	193	7
27/08/20 06:22:27 AM	183						210	147	5
27/08/20 06:24:07 AM	184						197	127	6
27/08/20 06:25:46 AM	185						208	113	6
27/08/20 06:27:33 AM	186						187	149	6
27/08/20 06:29:13 AM	187						205	133	5
27/08/20 06:30:58 AM	188						274	268	7
27/08/20 06:32:45 AM	189						181	275	22
27/08/20 06:34:25 AM	190						362	358	6
27/08/20 06:36:05 AM	191						197	165	3
27/08/20 06:37:51 AM	192						186	191	5
27/08/20 06:39:37 AM	193						242	148	5
27/08/20 06:41:23 AM	194						176	186	6
27/08/20 06:43:09 AM	195						193	204	5
27/08/20 06:44:49 AM	196						224	158	5
27/08/20 06:46:36 AM	197						292	287	3
27/08/20 06:48:16 AM	198						172	214	7
27/08/20 06:49:56 AM	199						152	167	6
27/08/20 06:51:36 AM	200						97	170	32
27/08/20 06:53:22 AM	201						229	265	4
27/08/20 06:55:03 AM	202						252	96	22
27/08/20 06:56:49 AM	203						343	336	4
27/08/20 06:58:35 AM	204						407	396	6
27/08/20 07:00:21 AM	205						214	128	6
27/08/20 07:02:07 AM	206						201	148	5
27/08/20 07:03:47 AM	207						101	175	30
27/08/20 07:05:34 AM	208						191	153	6
27/08/20 07:07:14 AM	209						341	321	4
27/08/20 07:08:54 AM	210						176	120	8
27/08/20 07:10:34 AM	211						178	167	6
27/08/20 07:12:15 AM	212						200	207	4
27/08/20 07:14:01 AM	213						249	232	4
27/08/20 07:15:47 AM	214						163	148	7
27/08/20 07:17:33 AM	215						196	156	6
27/08/20 07:19:19 AM	216						278	304	10
27/08/20 07:21:00 AM	217						215	154	4
27/08/20 07:22:41 AM	218						210	214	5
27/08/20 07:24:21 AM	219						188	264	9
27/08/20 07:26:03 AM	220						218	196	7
27/08/20 07:27:43 AM	221						247	227	7
27/08/20 07:29:24 AM	222						180	156	6
27/08/20 07:31:05 AM	223						282	281	5
27/08/20 07:32:51 AM	224						193	132	8
27/08/20 07:34:37 AM	225						203	203	7
27/08/20 07:36:18 AM	226						228	249	6
27/08/20 07:38:04 AM	227						189	125	5
27/08/20 07:39:44 AM	228						238	248	4
27/08/20 07:41:25 AM	229						291	279	7
27/08/20 07:43:05 AM	230						204	189	5
27/08/20 07:44:45 AM	231						237	298	9
27/08/20 07:46:31 AM	232						256	319	6
27/08/20 07:48:11 AM	233						224	186	6
27/08/20 07:49:58 AM	234						173	173	6
27/08/20 07:51:44 AM	235						216	147	7
27/08/20 07:53:30 AM	236						193	126	10
27/08/20 07:55:16 AM	237						218	83	23
27/08/20 07:57:02 AM	238						169	106	9
27/08/20 07:58:42 AM	239						231	101	25
27/08/20 08:00:22 AM	240						207	103	16
27/08/20 08:02:03 AM	241						234	112	27
27/08/20 08:03:42 AM	242						225	96	37
27/08/20 08:05:29 AM	243						218	84	30
27/08/20 08:07:09 AM	244						214	112	24
27/08/20 08:08:55 AM	245						169	136	25
27/08/20 08:10:35 AM	246						178	127	17
27/08/20 08:12:22 AM	247						181	245	16
27/08/20 08:14:07 AM	248						241	208	11
27/08/20 08:15:47 AM	249						185	138	19
27/08/20 08:17:27 AM	250						185	131	18
27/08/20 08:19:07 AM	251						226	125	16
27/08/20 08:20:47 AM	252						218	125	19
27/08/20 08:22:33 AM	253						206	109	13
27/08/20 08:24:13 AM	254						341	342	13
27/08/20 08:25:53 AM	255						193	103	12
27/08/20 08:27:34 AM	256						389	362	9
27/08/20 08:29:20 AM	257						218	120	16
27/08/20 08:31:00 AM	258						207	96	16
27/08/20 08:32:40 AM	259						206	181	9
27/08/20 08:34:20 AM	260						239	231	8
27/08/20 08:36:06 AM	261						238	185	13
27/08/20 08:37:45 AM	262						203	135	13
27/08/20 08:39:32 AM	263						209	158	16
27/08/20 08:41:12 AM	264						199	122	11
27/08/20 08:42:52 AM	265						227	131	14
27/08/20 08:44:33 AM	266						181	158	10
27/08/20 08:46:19 AM	267						226	142	13
27/08/20 08:47:59 AM	268						208	137	13
27/08/20 08:49:39 AM	269						223	235	12
27/08/20 08:51:25 AM	270						183	115	15
27/08/20 08:53:05 AM	271						228	139	13
27/08/20 08:54:51 AM	272						211	148	12
27/08/20 08:56:31 AM	273						207	141	8
27/08/20 08:58:11 AM	274						215	122	16
27/08/20 08:59:52 AM	275						197	96	13
27/08/20 09:01:32 AM	276						208	138	13
27/08/20 09:03:13 AM	277						202	136	23
27/08/20 09:04:53 AM	278						195	104	26
27/08/20 09:06:39 AM	279						217	125	16
27/08/20 09:08:19 AM	280						168	152	26
27/08/20 09:09:58 AM	281						192	94	18
27/08/20 09:11:44 AM	282						230	88	27
27/08/20 09:13:25 AM	283						231	201	14
27/08/20 09:15:06 AM	284						231	227	14
27/08/20 09:16:46 AM	285						254	89	68
27/08/20 09:18:27 AM	286						221	153	11
27/08/20 09:20:13 AM	287						461	356	26
27/08/20 09:21:53 AM	288						222	114	19
27/08/20 09:23:33 AM	289						257	100	28
27/08/20 09:25:13 AM	290						251	105	27
27/08/20 09:26:59 AM	291						213	101	29
27/08/20 09:28:39 AM	292						288	101	38
27/08/20 09:30:19 AM	293						263	119	29
27/08/20 09:32:05 AM	294						272	117	33
27/08/20 09:33:45 AM	295						154	175	79
27/08/20 09:35:31 AM	296						277	111	44
27/08/20 09:37:11 AM	297						296	151	48
27/08/20 09:38:51 AM	298						338	95	62
27/08/20 09:40:37 AM	299						264	136	45
27/08/20 09:42:17 AM	300						198	181	46
27/08/20 09:43:57 AM	301						269	131	33
27/08/20 09:45:38 AM	302						304	119	38
27/08/20 09:47:19 AM	303						348	133	33
27/08/20 09:48:59 AM	304						311	171	48
27/08/20 09:50:39 AM	305						310	133	58
27/08/20 09:52:20 AM	306						363	176	53
27/08/20 09:54:06 AM	307						255	174	43
27/08/20 09:55:52 AM	308						369	129	64
27/08/20 09:57:32 AM	309						258	174	89
27/08/20 09:59:18 AM	310						444	152	68
27/08/20 10:00:58 AM	311						383	164	56
27/08/20 10:02:38 AM	312						406	158	55
27/08/20 10:04:18 AM	313						313	142	48
27/08/20 10:05:58 AM	314						309	139	75
27/08/20 10:07:38 AM	315						376	138	70
27/08/20 10:09:18 AM	316						372	156	78
27/08/20 10:11:05 AM	317						356	178	71
27/08/20 10:12:45 AM	318						434	141	99
27/08/20 10:14:25 AM	319						401	166	93
27/08/20 10:16:06 AM	320						337	161	87
27/08/20 10:17:47 AM	321						441	142	121
27/08/20 10:19:26 AM	322						398	159	139
27/08/20 10:21:07 AM	323						328	149	106
27/08/20 10:22:47 AM	324						298	146	142
27/08/20 10:24:33 AM	325						392	151	169
27/08/20 10:26:13 AM	326						416	149	157
27/08/20 10:27:53 AM	327						392	130	209
27/08/20 10:29:35 AM	328						356	167	237
27/08/20 10:31:21 AM	329						463	133	219
27/08/20 10:33:01 AM	330						395	175	302
27/08/20 10:34:41 AM	331						436	189	267
27/08/20 10:36:21 AM	332						456	178	235
27/08/20 10:38:01 AM	333						417	196	226
27/08/20 10:39:42 AM	334						439	169	246
27/08/20 10:41:22 AM	335						330	180	223
27/08/20 10:43:03 AM	336						373	196	220
27/08/20 10:44:43 AM	337						573	202	261
27/08/20 10:46:24 AM	338						351	239	239
27/08/20 10:48:05 AM	339						517	217	166
27/08/20 10:49:45 AM	340						482	193	213
27/08/20 10:51:25 AM	341						464	201	219
27/08/20 10:53:11 AM	342						501	202	171
27/08/20 10:54:51 AM	343						522	242	172
27/08/20 10:56:32 AM	344						516	217	189
27/08/20 10:58:12 AM	345						555	189	210
27/08/20 10:59:53 AM	346						576	169	268
27/08/20 11:01:33 AM	347						232	185	357
27/08/20 11:03:14 AM	348						658	220	157
27/08/20 11:05:00 AM	349						540	206	154
27/08/20 11:06:41 AM	350						457	275	247
27/08/20 11:08:27 AM	351						291	117	692
27/08/20 11:10:13 AM	352						402	198	166
27/08/20 11:11:59 AM	353						411	227	113
27/08/20 11:13:40 AM	354						417	262	88
27/08/20 11:15:27 AM	355						380	243	131
27/08/20 11:17:13 AM	356						579	177	106
27/08/20 11:18:53 AM	357						391	235	153
27/08/20 11:20:34 AM	358						477	240	125
27/08/20 11:22:20 AM	359						414	296	123
27/08/20 11:24:06 AM	360						482	231	67
27/08/20 11:25:46 AM	361						553	244	101
27/08/20 11:27:32 AM	362						509	216	102
27/08/20 11:29:12 AM	363						330	221	90
27/08/20 11:30:58 AM	364						403	179	79
27/08/20 11:32:38 AM	365						514	281	78
27/08/20 11:34:23 AM	366						479	250	51
27/08/20 11:36:03 AM	367						706	206	100
27/08/20 11:37:44 AM	368						541	237	65
27/08/20 11:39:30 AM	369						477	239	73
27/08/20 11:41:10 AM	370						520	196	65
27/08/20 11:42:56 AM	371						425	227	50
27/08/20 11:44:42 AM	372						507	258	62
27/08/20 11:46:28 AM	373						436	232	71
27/08/20 11:48:15 AM	374						524	244	51
27/08/20 11:49:55 AM	375						487	201	73
27/08/20 11:51:41 AM	376						469	239	54
27/08/20 11:53:21 AM	377						480	216	59
27/08/20 11:55:01 AM	378						348	229	55
27/08/20 11:56:47 AM	379						473	209	59
27/08/20 11:58:27 AM	380						299	214	184
27/08/20 12:00:13 PM	381						338	227	59
27/08/20 12:01:53 PM	382						502	211	65
27/08/20 12:03:33 PM	383						527	191	72
27/08/20 12:05:19 PM	384						424	236	58
27/08/20 12:06:59 PM	385						446	222	61
27/08/20 12:08:39 PM	386						612	124	147
27/08/20 12:10:25 PM	387						440	200	54
27/08/20 12:12:05 PM	388						426	217	77
27/08/20 12:13:51 PM	389						180	148	336
27/08/20 12:15:31 PM	390						355	214	48
27/08/20 12:17:11 PM	391						477	223	75
27/08/20 12:18:52 PM	392						462	227	61
27/08/20 12:20:31 PM	393						434	185	67
27/08/20 12:22:17 PM	394						422	204	65
27/08/20 12:23:57 PM	395						321	210	50
27/08/20 12:25:37 PM	396						414	199	67
27/08/20 12:27:23 PM	397						487	194	58
27/08/20 12:29:03 PM	398						434	205	48
27/08/20 12:30:49 PM	399						413	164	65
27/08/20 12:32:29 PM	400						316	209	79
27/08/20 12:34:09 PM	401						424	210	57
27/08/20 12:35:55 PM	402						393	229	44
27/08/20 12:37:35 PM	403						397	164	45
27/08/20 12:39:21 PM	404						305	223	59
27/08/20 12:41:01 PM	405						379	266	46
27/08/20 12:42:41 PM	406						531	168	65
27/08/20 12:44:27 PM	407						511	151	47
27/08/20 12:46:07 PM	408						375	166	55
27/08/20 12:47:47 PM	409						436	195	39
27/08/20 12:49:33 PM	410						474	146	57
27/08/20 12:51:13 PM	411						385	152	52
27/08/20 12:52:59 PM	412						361	218	40
27/08/20 12:54:39 PM	413						356	186	44
27/08/20 12:56:19 PM	414						359	197	59
27/08/20 12:58:05 PM	415						265	208	72
27/08/20 12:59:51 PM	416						370	186	37
27/08/20 01:01:37 PM	417						364	165	39
27/08/20 01:03:23 PM	418						401	168	44
27/08/20 01:05:04 PM	419						284	225	35
27/08/20 01:06:50 PM	420						322	172	52
27/08/20 01:08:30 PM	421						404	170	41
27/08/20 01:10:11 PM	422						381	180	46
27/08/20 01:11:51 PM	423						371	135	49
27/08/20 01:13:37 PM	424						138	141	174
27/08/20 01:15:17 PM	425						323	171	38
27/08/20 01:17:02 PM	426						364	161	40
27/08/20 01:18:48 PM	427						246	100	156
27/08/20 01:20:27 PM	428						373	173	30
27/08/20 01:22:08 PM	429						317	181	41
27/08/20 01:23:48 PM	430						368	162	52
27/08/20 01:25:28 PM	431						343	210	29
27/08/20 01:27:08 PM	432						374	147	47
27/08/20 01:28:49 PM	433						307	152	41
27/08/20 01:30:35 PM	434						359	114	48
27/08/20 01:32:16 PM	435						418	150	50
27/08/20 01:33:56 PM	436						268	166	49
27/08/20 01:35:36 PM	437						266	195	67
27/08/20 01:37:22 PM	438						345	130	44
27/08/20 01:39:03 PM	439						340	144	44
27/08/20 01:40:43 PM	440						389	155	55
27/08/20 01:42:29 PM	441						310	134	50
27/08/20 01:44:09 PM	442						361	145	46
27/08/20 01:45:48 PM	443						207	139	98
27/08/20 01:47:28 PM	444						272	169	46
27/08/20 01:49:14 PM	445						342	157	42
27/08/20 01:51:00 PM	446						293	140	78
27/08/20 01:52:46 PM	447						323	119	66
27/08/20 01:54:26 PM	448						395	123	67
27/08/20 01:56:07 PM	449						175	167	74
27/08/20 01:57:47 PM	450						340	96	75
27/08/20 01:59:27 PM	451						262	203	75
27/08/20 02:01:06 PM	452						174	107	250
27/08/20 02:02:52 PM	453						251	143	76
27/08/20 02:04:32 PM	454						277	158	68
27/08/20 02:06:18 PM	455						270	147	78
27/08/20 02:07:58 PM	456						297	138	51
27/08/20 02:09:44 PM	457						320	127	75
27/08/20 02:11:24 PM	458						263	168	53
27/08/20 02:13:04 PM	459						375	130	80
27/08/20 02:14:44 PM	460						230	137	80
27/08/20 02:16:25 PM	461						262	139	72
27/08/20 02:18:11 PM	462						330	112	83
27/08/20 02:19:51 PM	463						263	127	111
27/08/20 02:21:32 PM	464						255	159	68
27/08/20 02:23:12 PM	465						267	120	98
27/08/20 02:24:59 PM	466						295	115	93
27/08/20 02:26:39 PM	467						347	114	82
27/08/20 02:28:19 PM	468						362	111	144
27/08/20 02:29:59 PM	469						276	128	85
27/08/20 02:31:40 PM	470						284	118	85
27/08/20 02:33:20 PM	471						260	151	84
27/08/20 02:35:06 PM	472						377	110	100
27/08/20 02:36:46 PM	473						314	125	85
27/08/20 02:38:26 PM	474						258	155	48
27/08/20 02:40:07 PM	475						330	120	108
27/08/20 02:41:47 PM	476						287	139	76
27/08/20 02:43:27 PM	477						248	124	94
27/08/20 02:45:08 PM	478						277	135	122
27/08/20 02:46:48 PM	479						353	123	106
27/08/20 02:48:34 PM	480						274	121	74
27/08/20 02:50:14 PM	481						262	114	113
27/08/20 02:52:00 PM	482						301	100	135
27/08/20 02:53:40 PM	483						266	118	91
27/08/20 02:55:21 PM	484						276	109	90
27/08/20 02:57:01 PM	485						328	102	159
27/08/20 02:58:41 PM	486						277	127	84
27/08/20 03:00:27 PM	487						286	149	74
27/08/20 03:02:12 PM	488						276	143	79
27/08/20 03:03:52 PM	489						371	134	100
27/08/20 03:05:38 PM	490						346	73	150
27/08/20 03:07:18 PM	491						285	116	90
27/08/20 03:08:58 PM	492						291	135	97
27/08/20 03:10:44 PM	493						313	103	110
27/08/20 03:12:29 PM	494						307	147	92
27/08/20 03:14:10 PM	495						296	91	121
27/08/20 03:15:55 PM	496						292	121	76
27/08/20 03:17:41 PM	497						305	123	89
27/08/20 03:19:21 PM	498						247	149	90
27/08/20 03:21:01 PM	499						237	130	98
27/08/20 03:22:41 PM	500						281	106	119
27/08/20 03:24:21 PM	501						265	131	105
27/08/20 03:26:02 PM	502						298	96	149
27/08/20 03:27:43 PM	503						247	133	99
27/08/20 03:29:22 PM	504						254	89	158
27/08/20 03:31:03 PM	505						291	91	132
27/08/20 03:32:49 PM	506						268	128	98
27/08/20 03:34:29 PM	507						258	138	87
27/08/20 03:36:15 PM	508						305	102	106
27/08/20 03:37:55 PM	509						241	133	82
27/08/20 03:39:35 PM	510						265	142	78
27/08/20 03:41:21 PM	511						283	124	73
27/08/20 03:43:00 PM	512						260	135	69
27/08/20 03:44:47 PM	513						241	121	100
27/08/20 03:46:27 PM	514						239	115	82
27/08/20 03:48:13 PM	515						255	125	90
27/08/20 03:49:53 PM	516						227	114	135
27/08/20 03:51:33 PM	517						249	133	63
27/08/20 03:53:13 PM	518						260	141	83
27/08/20 03:54:54 PM	519						275	122	89
27/08/20 03:56:40 PM	520						232	139	59
27/08/20 03:58:20 PM	521						235	140	81
27/08/20 04:00:00 PM	522						350	76	127
27/08/20 04:01:41 PM	523						285	92	93
27/08/20 04:03:27 PM	524						227	148	69
27/08/20 04:05:07 PM	525						255	98	131
27/08/20 04:06:47 PM	526						321	102	81
27/08/20 04:08:27 PM	527						188	132	122
27/08/20 04:10:13 PM	528						242	123	45
27/08/20 04:11:53 PM	529						262	102	81
27/08/20 04:13:39 PM	530						258	123	82
27/08/20 04:15:19 PM	531						218	134	87
27/08/20 04:17:00 PM	532						209	131	52
27/08/20 04:18:41 PM	533						253	113	80
27/08/20 04:20:27 PM	534						269	118	67
27/08/20 04:22:12 PM	535						278	110	71
27/08/20 04:23:58 PM	536						273	97	79
27/08/20 04:25:44 PM	537						255	101	87
27/08/20 04:27:25 PM	538						279	120	71
27/08/20 04:29:05 PM	539						309	101	76
27/08/20 04:30:46 PM	540						300	124	85
27/08/20 04:32:27 PM	541						234	140	44
27/08/20 04:34:13 PM	542						245	114	75
27/08/20 04:35:59 PM	543						327	82	94
27/08/20 04:37:40 PM	544						249	132	54
27/08/20 04:39:20 PM	545						263	170	40
27/08/20 04:41:00 PM	546						290	98	66
27/08/20 04:42:46 PM	547						235	117	56
27/08/20 04:44:32 PM	548						299	101	72
27/08/20 04:46:18 PM	549						228	129	59
27/08/20 04:48:04 PM	550						268	109	71
27/08/20 04:49:45 PM	551						273	149	45
27/08/20 04:51:26 PM	552						248	143	48
27/08/20 04:53:11 PM	553						268	151	48
27/08/20 04:54:52 PM	554						253	101	51
27/08/20 04:56:32 PM	555						297	111	57
27/08/20 04:58:12 PM	556						204	198	55
27/08/20 04:59:58 PM	557						270	128	65
27/08/20 05:01:44 PM	558						240	116	63
27/08/20 05:03:31 PM	559						279	102	62
27/08/20 05:05:11 PM	560						269	85	89
27/08/20 05:06:51 PM	561						247	101	69
27/08/20 05:08:32 PM	562						271	116	67
27/08/20 05:10:18 PM	563						222	135	60
27/08/20 05:11:58 PM	564						267	117	51
27/08/20 05:13:39 PM	565						237	130	46
27/08/20 05:15:25 PM	566						103	140	173
27/08/20 05:17:05 PM	567						219	127	60
27/08/20 05:18:51 PM	568						263	118	51
27/08/20 05:20:37 PM	569						237	174	44
27/08/20 05:22:18 PM	570						256	98	47
27/08/20 05:24:04 PM	571						216	142	44
27/08/20 05:25:45 PM	572						232	140	28
27/08/20 05:27:25 PM	573						286	86	62
27/08/20 05:29:11 PM	574						251	87	80
27/08/20 05:30:51 PM	575						231	122	66
27/08/20 05:32:37 PM	576						161	153	61
27/08/20 05:34:17 PM	577						250	115	50
27/08/20 05:35:57 PM	578						260	99	53
27/08/20 05:37:43 PM	579						263	151	35
27/08/20 05:39:23 PM	580						279	104	47
27/08/20 05:41:09 PM	581						241	100	63
27/08/20 05:42:49 PM	582						243	114	33
27/08/20 05:44:29 PM	583						231	115	40
27/08/20 05:46:15 PM	584						265	100	45
27/08/20 05:47:55 PM	585						248	120	56
27/08/20 05:49:41 PM	586						250	135	32
27/08/20 05:51:27 PM	587						211	131	64
27/08/20 05:53:08 PM	588						223	145	29
27/08/20 05:54:49 PM	589						319	106	50
27/08/20 05:56:30 PM	590						261	118	41
27/08/20 05:58:16 PM	591						225	111	43
27/08/20 06:00:02 PM	592						220	97	38
27/08/20 06:01:42 PM	593						240	184	42
27/08/20 06:03:28 PM	594						206	105	50
27/08/20 06:05:08 PM	595						228	145	63
27/08/20 06:06:48 PM	596						122	159	97
27/08/20 06:08:34 PM	597						205	136	50
27/08/20 06:10:14 PM	598						209	152	31
27/08/20 06:11:54 PM	599						208	146	33
27/08/20 06:13:40 PM	600						136	141	63
27/08/20 06:15:20 PM	601						203	161	63
27/08/20 06:17:06 PM	602						266	192	21
27/08/20 06:18:46 PM	603						250	113	41
27/08/20 06:20:26 PM	604						245	79	53
27/08/20 06:22:12 PM	605						244	124	27
27/08/20 06:23:52 PM	606						259	134	26
27/08/20 06:25:38 PM	607						261	97	36
27/08/20 06:27:18 PM	608						219	105	39
27/08/20 06:28:58 PM	609						224	106	42
27/08/20 06:30:44 PM	610						242	107	33
27/08/20 06:32:24 PM	611						272	97	39
27/08/20 06:34:03 PM	612						173	145	62
27/08/20 06:35:49 PM	613						259	108	25
27/08/20 06:37:29 PM	614						235	92	44
27/08/20 06:39:15 PM	615						224	137	30
27/08/20 06:41:01 PM	616						250	122	30
27/08/20 06:42:47 PM	617						245	114	39
27/08/20 06:44:34 PM	618						238	143	19
27/08/20 06:46:20 PM	619						247	135	32
27/08/20 06:48:05 PM	620						115	97	89
27/08/20 06:49:51 PM	621						165	140	44
27/08/20 06:51:37 PM	622						246	115	29
27/08/20 06:53:17 PM	623						257	91	39
27/08/20 06:54:58 PM	624						231	118	31
27/08/20 06:56:38 PM	625						240	108	26
27/08/20 06:58:24 PM	626						181	164	36
27/08/20 07:00:04 PM	627						264	105	29
27/08/20 07:01:45 PM	628						247	99	27
27/08/20 07:03:31 PM	629						216	156	21
27/08/20 07:05:11 PM	630						214	152	30
27/08/20 07:06:50 PM	631						291	86	47
27/08/20 07:08:36 PM	632						229	104	34
27/08/20 07:10:16 PM	633						244	152	22
27/08/20 07:12:02 PM	634						222	87	35
27/08/20 07:13:48 PM	635						227	114	28
27/08/20 07:15:34 PM	636						259	87	37
27/08/20 07:17:14 PM	637						255	114	32
27/08/20 07:19:00 PM	638						269	96	30
27/08/20 07:20:46 PM	639						218	128	20
27/08/20 07:22:31 PM	640						237	101	32
27/08/20 07:24:13 PM	641						221	122	24
27/08/20 07:25:54 PM	642						234	155	16
27/08/20 07:27:35 PM	643						215	129	20
27/08/20 07:29:21 PM	644						239	230	12
27/08/20 07:31:07 PM	645						243	127	17
27/08/20 07:32:53 PM	646						227	85	37
27/08/20 07:34:33 PM	647						243	155	19
27/08/20 07:36:13 PM	648						238	100	32
27/08/20 07:37:59 PM	649						219	127	29
27/08/20 07:39:39 PM	650						245	94	28
27/08/20 07:41:25 PM	651						210	133	18
27/08/20 07:43:11 PM	652						131	150	46
27/08/20 07:44:52 PM	653						205	124	20
27/08/20 07:46:38 PM	654						239	94	34
27/08/20 07:48:24 PM	655						237	111	29
27/08/20 07:50:05 PM	656						190	112	44
27/08/20 07:51:50 PM	657						255	89	35
27/08/20 07:53:36 PM	658						258	92	32
27/08/20 07:55:15 PM	659						178	141	41
27/08/20 07:56:55 PM	660						208	120	25
27/08/20 07:58:41 PM	661						204	177	20
27/08/20 08:00:21 PM	662						225	94	27
27/08/20 08:02:07 PM	663						225	77	34
27/08/20 08:03:53 PM	664						247	115	22
27/08/20 08:05:33 PM	665						262	90	25
27/08/20 08:07:14 PM	666						217	97	31
27/08/20 08:08:54 PM	667						224	175	28
27/08/20 08:10:35 PM	668						233	146	17
27/08/20 08:12:16 PM	669						238	91	24
27/08/20 08:14:02 PM	670						220	178	13
27/08/20 08:15:42 PM	671						199	231	15
27/08/20 08:17:22 PM	672						208	112	22
27/08/20 08:19:02 PM	673						223	100	19
27/08/20 08:20:43 PM	674						206	127	19
27/08/20 08:22:23 PM	675						195	158	21
27/08/20 08:24:09 PM	676						208	120	17
27/08/20 08:25:49 PM	677						238	118	21
27/08/20 08:27:35 PM	678						202	138	19
27/08/20 08:29:21 PM	679						227	164	21
27/08/20 08:31:07 PM	680						232	120	18
27/08/20 08:32:47 PM	681						245	102	20
27/08/20 08:34:33 PM	682						296	260	14
27/08/20 08:36:19 PM	683						262	91	30
27/08/20 08:38:05 PM	684						225	115	16
27/08/20 08:39:45 PM	685						198	120	26
27/08/20 08:41:31 PM	686						231	112	22
27/08/20 08:43:11 PM	687						231	130	14
27/08/20 08:44:51 PM	688						210	191	13
27/08/20 08:46:37 PM	689						206	113	19
27/08/20 08:48:17 PM	690						201	119	13
27/08/20 08:49:57 PM	691						214	182	11
27/08/20 08:51:38 PM	692						257	189	21
27/08/20 08:53:24 PM	693						234	101	24
27/08/20 08:55:04 PM	694						252	165	14
27/08/20 08:56:44 PM	695						201	101	20
27/08/20 08:58:30 PM	696						241	98	24
27/08/20 09:00:09 PM	697						223	118	15
27/08/20 09:01:56 PM	698						229	147	16
27/08/20 09:03:36 PM	699						231	103	25
27/08/20 09:05:16 PM	700						186	155	14
27/08/20 09:07:02 PM	701						238	115	19
27/08/20 09:08:42 PM	702						215	165	13
27/08/20 09:10:22 PM	703						229	94	29
27/08/20 09:12:08 PM	704						181	136	29
27/08/20 09:13:48 PM	705						215	139	15
27/08/20 09:15:28 PM	706						192	141	22
27/08/20 09:17:13 PM	707						204	162	26
27/08/20 09:18:54 PM	708						212	139	15
27/08/20 09:20:39 PM	709						225	110	20
27/08/20 09:22:19 PM	710						227	190	25
27/08/20 09:23:59 PM	711						254	129	16
27/08/20 09:25:45 PM	712						253	99	17
27/08/20 09:27:26 PM	713						201	96	21
27/08/20 09:29:06 PM	714						179	204	19
27/08/20 09:30:52 PM	715						238	230	8
27/08/20 09:32:32 PM	716						232	103	18
27/08/20 09:34:18 PM	717						217	157	11
27/08/20 09:35:58 PM	718						256	283	16
27/08/20 09:37:38 PM	719						230	104	18
27/08/20 09:39:23 PM	720						195	108	21
27/08/20 09:41:03 PM	721						197	122	17
27/08/20 09:42:43 PM	722						235	202	14
27/08/20 09:44:29 PM	723						231	124	20
27/08/20 09:46:09 PM	724						182	242	22
27/08/20 09:47:56 PM	725						193	216	17
27/08/20 09:49:35 PM	726						230	97	18
27/08/20 09:51:15 PM	727						239	208	10
27/08/20 09:53:01 PM	728						242	107	15
27/08/20 09:54:47 PM	729						193	145	12
27/08/20 09:56:33 PM	730						207	127	11
27/08/20 09:58:19 PM	731						225	203	7
27/08/20 10:00:05 PM	732						215	172	14
27/08/20 10:01:46 PM	733						181	121	17
27/08/20 10:03:27 PM	734						229	92	22
27/08/20 10:05:12 PM	735						196	120	16
27/08/20 10:06:53 PM	736						220	125	22
27/08/20 10:08:38 PM	737						207	105	16
27/08/20 10:10:18 PM	738						207	124	15
27/08/20 10:11:58 PM	739						223	123	13
27/08/20 10:13:44 PM	740						214	131	13
27/08/20 10:15:30 PM	741						317	327	5
27/08/20 10:17:11 PM	742						144	213	32
27/08/20 10:18:50 PM	743						204	119	13
27/08/20 10:20:31 PM	744						186	143	13
27/08/20 10:22:16 PM	745						213	179	11
27/08/20 10:23:56 PM	746						237	113	19
27/08/20 10:25:36 PM	747						234	130	14
27/08/20 10:27:22 PM	748						229	221	11
27/08/20 10:29:02 PM	749						215	101	12
27/08/20 10:30:48 PM	750						227	122	15
27/08/20 10:32:35 PM	751						178	136	12
27/08/20 10:34:15 PM	752						198	131	10
27/08/20 10:35:56 PM	753						196	92	13
27/08/20 10:37:36 PM	754						251	176	9
27/08/20 10:39:22 PM	755						172	187	16
27/08/20 10:41:08 PM	756						208	156	15
27/08/20 10:42:54 PM	757						216	99	14
27/08/20 10:44:40 PM	758						203	200	10
27/08/20 10:46:20 PM	759						218	113	13
27/08/20 10:48:05 PM	760						196	150	12
27/08/20 10:49:45 PM	761						234	210	7
27/08/20 10:51:31 PM	762						198	180	10
27/08/20 10:53:11 PM	763						203	106	13
27/08/20 10:54:51 PM	764						134	125	19
27/08/20 10:56:37 PM	765						191	162	11
27/08/20 10:58:17 PM	766						225	127	9
27/08/20 10:59:57 PM	767						184	215	10
27/08/20 11:01:43 PM	768						213	133	17
27/08/20 11:03:22 PM	769						201	147	7
27/08/20 11:05:08 PM	770						212	203	9
27/08/20 11:06:48 PM	771						155	125	14
27/08/20 11:08:34 PM	772						215	139	10
27/08/20 11:10:14 PM	773						190	101	11
27/08/20 11:12:00 PM	774						210	147	17
27/08/20 11:13:40 PM	775						179	156	11
27/08/20 11:15:21 PM	776						210	112	19
27/08/20 11:17:01 PM	777						199	145	10
27/08/20 11:18:47 PM	778						213	111	13
27/08/20 11:20:27 PM	779						166	105	14
27/08/20 11:22:07 PM	780						268	266	6
27/08/20 11:23:53 PM	781						214	103	17
27/08/20 11:25:33 PM	782						230	240	10
27/08/20 11:27:13 PM	783						217	284	6
27/08/20 11:28:54 PM	784						216	245	10
27/08/20 11:30:35 PM	785						199	144	10
27/08/20 11:32:15 PM	786						152	149	15
27/08/20 11:33:55 PM	787						219	116	13
27/08/20 11:35:41 PM	788						213	190	5
27/08/20 11:37:21 PM	789						225	115	10
27/08/20 11:39:07 PM	790						219	288	42
27/08/20 11:40:47 PM	791						306	337	8
27/08/20 11:42:27 PM	792						193	131	9
27/08/20 11:44:13 PM	793						167	112	13
27/08/20 11:45:53 PM	794						198	104	13
27/08/20 11:47:39 PM	795						221	113	17
27/08/20 11:49:19 PM	796						203	79	14
27/08/20 11:50:59 PM	797						191	101	14
27/08/20 11:52:45 PM	798						208	192	11
27/08/20 11:54:25 PM	799						184	123	12
27/08/20 11:56:05 PM	800						185	142	10
27/08/20 11:57:50 PM	801						298	326	8
27/08/20 11:59:31 PM	802						180	178	7
28/08/20 12:01:11 AM	803						208	99	13
28/08/20 12:02:57 AM	804						207	83	14
28/08/20 12:04:37 AM	805						359	368	18
28/08/20 12:06:18 AM	806						195	114	16
28/08/20 12:08:03 AM	807						214	156	9
28/08/20 12:09:49 AM	808						215	142	10
28/08/20 12:11:29 AM	809						214	177	11
28/08/20 12:13:08 AM	810						227	227	9
28/08/20 12:14:49 AM	811						169	136	10
28/08/20 12:16:35 AM	812						211	115	13
28/08/20 12:18:15 AM	813						202	120	11
28/08/20 12:20:01 AM	814						196	121	11
28/08/20 12:21:41 AM	815						178	157	7
28/08/20 12:23:27 AM	816						203	141	7
28/08/20 12:25:07 AM	817						173	131	14
28/08/20 12:26:47 AM	818						213	135	14
28/08/20 12:28:28 AM	819						184	135	10
28/08/20 12:30:08 AM	820						231	137	10
28/08/20 12:31:49 AM	821						229	218	6
28/08/20 12:33:35 AM	822						213	95	10
28/08/20 12:35:15 AM	823						243	257	9
28/08/20 12:37:01 AM	824						225	289	6
28/08/20 12:38:41 AM	825						206	122	9
28/08/20 12:40:21 AM	826						178	124	12
28/08/20 12:42:07 AM	827						209	149	10
28/08/20 12:43:47 AM	828						190	187	12
28/08/20 12:45:26 AM	829						196	168	8
28/08/20 12:47:06 AM	830						199	148	7
28/08/20 12:48:52 AM	831						220	220	7
28/08/20 12:50:32 AM	832						205	145	8
28/08/20 12:52:12 AM	833						253	209	9
28/08/20 12:53:53 AM	834						209	167	11
28/08/20 12:55:32 AM	835						207	166	11
28/08/20 12:57:18 AM	836						220	93	10
28/08/20 12:58:59 AM	837						226	137	13
28/08/20 01:00:46 AM	838						219	153	9
28/08/20 01:02:26 AM	839						195	134	9
28/08/20 01:04:12 AM	840						275	269	8
28/08/20 01:05:58 AM	841						215	167	6
28/08/20 01:07:44 AM	842						213	153	9
28/08/20 01:09:30 AM	843						193	112	8
28/08/20 01:11:10 AM	844						204	119	8
28/08/20 01:12:56 AM	845						206	114	12
28/08/20 01:14:36 AM	846						204	143	10
28/08/20 01:16:22 AM	847						208	135	10
28/08/20 01:18:02 AM	848						184	229	10
28/08/20 01:19:43 AM	849						207	152	7
28/08/20 01:21:28 AM	850						207	141	7
28/08/20 01:23:08 AM	851						206	134	12
28/08/20 01:24:48 AM	852						193	118	11
28/08/20 01:26:34 AM	853						188	199	16
28/08/20 01:28:15 AM	854						207	280	9
28/08/20 01:30:01 AM	855						188	124	10
28/08/20 01:31:41 AM	856						221	154	8
28/08/20 01:33:27 AM	857						199	105	9
28/08/20 01:35:07 AM	858						218	213	8
28/08/20 01:36:46 AM	859						111	110	46
28/08/20 01:38:26 AM	860						186	232	9
28/08/20 01:40:12 AM	861						163	143	10
28/08/20 01:41:52 AM	862						172	139	12
28/08/20 01:43:33 AM	863						247	311	20
28/08/20 01:45:13 AM	864						194	151	13
28/08/20 01:46:54 AM	865						185	161	7
28/08/20 01:48:41 AM	866						150	173	13
28/08/20 01:50:20 AM	867						214	177	9
28/08/20 01:52:01 AM	868						206	129	9
28/08/20 01:53:47 AM	869						188	225	4
28/08/20 01:55:33 AM	870						188	121	10
28/08/20 01:57:19 AM	871						260	246	5
28/08/20 01:59:05 AM	872						206	126	11
28/08/20 02:00:45 AM	873						149	226	25
28/08/20 02:02:26 AM	874						221	108	8
28/08/20 02:04:13 AM	875						213	300	14
28/08/20 02:05:59 AM	876						129	155	12
28/08/20 02:07:45 AM	877						223	109	12
28/08/20 02:09:31 AM	878						154	181	11
28/08/20 02:11:11 AM	879						187	135	7
28/08/20 02:12:57 AM	880						219	116	7
28/08/20 02:14:37 AM	881						314	324	8
28/08/20 02:16:18 AM	882						195	116	11
28/08/20 02:17:58 AM	883						178	170	7
28/08/20 02:19:39 AM	884						164	223	10
28/08/20 02:21:19 AM	885						200	160	6
28/08/20 02:23:00 AM	886						190	138	6
28/08/20 02:24:46 AM	887						185	249	7
28/08/20 02:26:27 AM	888						186	206	7
28/08/20 02:28:13 AM	889						243	229	7
28/08/20 02:29:51 AM	890						241	237	4
28/08/20 02:31:37 AM	891						192	108	9
28/08/20 02:33:23 AM	892						211	156	6
28/08/20 02:35:04 AM	893						163	108	6
28/08/20 02:36:45 AM	894						172	131	4
28/08/20 02:38:31 AM	895						208	184	6
28/08/20 02:40:16 AM	896						199	118	8
28/08/20 02:42:03 AM	897						155	188	11
28/08/20 02:43:43 AM	898						220	200	7
28/08/20 02:45:29 AM	899						176	169	10
28/08/20 02:47:09 AM	900						233	285	8
28/08/20 02:48:56 AM	901						163	275	33
28/08/20 02:50:37 AM	902						214	196	5
28/08/20 02:52:18 AM	903						225	258	7
28/08/20 02:53:59 AM	904						178	160	7
28/08/20 02:55:45 AM	905						212	178	7
28/08/20 02:57:31 AM	906						188	193	7
28/08/20 02:59:18 AM	907						248	237	5
28/08/20 03:01:04 AM	908						303	297	6
28/08/20 03:02:45 AM	909						246	256	12
28/08/20 03:04:31 AM	910						199	112	9
28/08/20 03:06:11 AM	911						163	103	7
28/08/20 03:07:52 AM	912						219	210	6
28/08/20 03:09:32 AM	913						195	121	9
28/08/20 03:11:17 AM	914						266	296	5
28/08/20 03:12:58 AM	915						194	142	10
28/08/20 03:14:38 AM	916						189	195	6
28/08/20 03:16:19 AM	917						196	162	6
28/08/20 03:18:04 AM	918						180	115	8
28/08/20 03:19:50 AM	919						226	99	8
28/08/20 03:21:36 AM	920						280	302	3
28/08/20 03:23:23 AM	921						218	152	7
28/08/20 03:25:09 AM	922						208	165	7
28/08/20 03:26:49 AM	923						177	148	13
28/08/20 03:28:30 AM	924						221	216	5
28/08/20 03:30:16 AM	925						195	159	5
28/08/20 03:31:56 AM	926						192	139	5
28/08/20 03:33:42 AM	927						133	154	13
28/08/20 03:35:28 AM	928						206	207	4
28/08/20 03:37:15 AM	929						212	126	6
28/08/20 03:39:01 AM	930						167	151	12
28/08/20 03:40:41 AM	931						188	156	7
28/08/20 03:42:22 AM	932						202	108	7
28/08/20 03:44:02 AM	933						412	379	14
28/08/20 03:45:42 AM	934						199	135	7
28/08/20 03:47:22 AM	935						185	106	8
28/08/20 03:49:09 AM	936						192	139	5
28/08/20 03:50:49 AM	937						263	251	6
28/08/20 03:52:30 AM	938						187	210	4
28/08/20 03:54:10 AM	939						206	174	6
28/08/20 03:55:51 AM	940						290	290	7
28/08/20 03:57:37 AM	941						218	156	6
28/08/20 03:59:17 AM	942						184	132	4
28/08/20 04:01:03 AM	943						164	181	8
28/08/20 04:02:50 AM	944						200	99	8
28/08/20 04:04:31 AM	945						322	339	7
28/08/20 04:06:12 AM	946						181	127	7
28/08/20 04:07:53 AM	947						189	197	6
28/08/20 04:09:32 AM	948						224	250	6
28/08/20 04:11:18 AM	949						194	134	5
28/08/20 04:12:58 AM	950						218	198	5
28/08/20 04:14:38 AM	951						194	124	6
28/08/20 04:16:24 AM	952						183	124	5
28/08/20 04:18:05 AM	953						231	248	8
28/08/20 04:19:45 AM	954						194	88	9
28/08/20 04:21:25 AM	955						166	127	11
28/08/20 04:23:11 AM	956						172	147	6
28/08/20 04:24:52 AM	957						192	175	5
28/08/20 04:26:31 AM	958						178	143	6
28/08/20 04:28:17 AM	959						217	198	5
28/08/20 04:29:57 AM	960						184	198	6
28/08/20 04:31:37 AM	961						179	186	7
28/08/20 04:33:19 AM	962						228	285	10
28/08/20 04:34:59 AM	963						204	210	4
28/08/20 04:36:40 AM	964						216	200	5
28/08/20 04:38:20 AM	965						234	252	3
28/08/20 04:40:06 AM	966						196	151	6
28/08/20 04:41:45 AM	967						244	301	4
28/08/20 04:43:31 AM	968						215	240	5
28/08/20 04:45:11 AM	969						215	158	4
28/08/20 04:46:51 AM	970						140	231	32
28/08/20 04:48:37 AM	971						379	332	6
28/08/20 04:50:17 AM	972						181	221	9
28/08/20 04:51:58 AM	973						181	189	6
28/08/20 04:53:39 AM	974						195	202	7
28/08/20 04:55:19 AM	975						216	140	5
28/08/20 04:56:59 AM	976						172	201	10
28/08/20 04:58:45 AM	977						218	207	3
28/08/20 05:00:25 AM	978						317	355	6
28/08/20 05:02:06 AM	979						203	190	6
28/08/20 05:03:46 AM	980						210	105	6
28/08/20 05:05:26 AM	981						237	220	4
28/08/20 05:07:12 AM	982						199	132	5
28/08/20 05:08:52 AM	983						168	153	5
28/08/20 05:10:38 AM	984						216	182	5
28/08/20 05:12:18 AM	985						424	393	9
28/08/20 05:13:59 AM	986						277	321	8
28/08/20 05:15:45 AM	987						255	324	13
28/08/20 05:17:25 AM	988						209	169	4
28/08/20 05:19:05 AM	989						222	191	4
28/08/20 05:20:45 AM	990						176	235	8
28/08/20 05:22:26 AM	991						185	128	5
28/08/20 05:24:06 AM	992						211	158	4
28/08/20 05:25:52 AM	993						173	191	5
28/08/20 05:27:32 AM	994						164	195	5
28/08/20 05:29:12 AM	995						233	302	3
28/08/20 05:30:58 AM	996						249	289	3
28/08/20 05:32:38 AM	997						277	274	6
28/08/20 05:34:24 AM	998						172	197	9
28/08/20 05:36:04 AM	999						204	268	5
28/08/20 05:37:44 AM	1000						212	216	4
28/08/20 05:39:30 AM	1001						197	152	3
28/08/20 05:41:10 AM	1002						182	215	4
28/08/20 05:42:50 AM	1003						272	275	4
28/08/20 05:44:36 AM	1004						194	239	4
28/08/20 05:46:16 AM	1005						197	170	3
28/08/20 05:47:57 AM	1006						208	144	5
28/08/20 05:49:37 AM	1007						296	330	4
28/08/20 05:51:18 AM	1008						190	184	4
28/08/20 05:52:58 AM	1009						213	187	5
28/08/20 05:54:39 AM	1010						192	184	5
28/08/20 05:56:25 AM	1011						195	133	9
28/08/20 05:58:10 AM	1012						193	164	3
28/08/20 05:59:50 AM	1013						201	112	9
28/08/20 06:01:30 AM	1014						214	137	4
28/08/20 06:03:16 AM	1015						218	153	4
28/08/20 06:05:03 AM	1016						299	315	3
28/08/20 06:06:49 AM	1017						154	187	9
28/08/20 06:08:35 AM	1018						195	243	4
28/08/20 06:10:21 AM	1019						206	273	6
28/08/20 06:12:01 AM	1020						357	338	5
28/08/20 06:13:47 AM	1021						192	252	3
28/08/20 06:15:33 AM	1022						194	169	4
28/08/20 06:17:14 AM	1023						209	231	4
28/08/20 06:18:55 AM	1024						204	231	4
28/08/20 06:20:36 AM	1025						191	196	5
28/08/20 06:22:22 AM	1026						311	336	3
28/08/20 06:24:08 AM	1027						241	226	4
28/08/20 06:25:48 AM	1028						229	237	3
28/08/20 06:27:28 AM	1029						109	174	15
28/08/20 06:29:14 AM	1030						223	163	3
28/08/20 06:31:00 AM	1031						207	167	4
28/08/20 06:32:40 AM	1032						359	344	6
28/08/20 06:34:26 AM	1033						201	222	4
28/08/20 06:36:12 AM	1034						185	138	4
28/08/20 06:37:58 AM	1035						181	159	5
28/08/20 06:39:38 AM	1036						174	244	7
28/08/20 06:41:24 AM	1037						374	387	5
28/08/20 06:43:04 AM	1038						220	251	4
28/08/20 06:44:50 AM	1039						150	246	9
28/08/20 06:46:37 AM	1040						288	296	3
28/08/20 06:48:22 AM	1041						225	149	5
28/08/20 06:50:08 AM	1042						194	187	5
28/08/20 06:51:54 AM	1043						235	275	4
28/08/20 06:53:40 AM	1044						250	326	7
28/08/20 06:55:20 AM	1045						208	177	4
28/08/20 06:57:00 AM	1046						171	177	5
28/08/20 06:58:46 AM	1047						262	284	4
28/08/20 07:00:27 AM	1048						251	315	7
28/08/20 07:02:08 AM	1049						269	344	5
28/08/20 07:03:48 AM	1050						187	120	5
28/08/20 07:05:29 AM	1051						252	261	3
28/08/20 07:07:15 AM	1052						268	347	10
28/08/20 07:08:55 AM	1053						229	151	3
28/08/20 07:10:35 AM	1054						186	176	5
28/08/20 07:12:14 AM	1055						161	147	8
28/08/20 07:14:00 AM	1056						214	135	5
28/08/20 07:15:40 AM	1057						192	214	6
28/08/20 07:17:22 AM	1058						187	276	6
28/08/20 07:19:02 AM	1059						208	239	6
28/08/20 07:20:43 AM	1060						202	211	4
28/08/20 07:22:23 AM	1061						199	179	5
28/08/20 07:24:03 AM	1062						156	249	12
28/08/20 07:25:43 AM	1063						215	113	6
28/08/20 07:27:29 AM	1064						227	171	4
28/08/20 07:29:09 AM	1065						163	158	7
28/08/20 07:30:49 AM	1066						188	225	5
28/08/20 07:32:35 AM	1067						207	191	5
28/08/20 07:34:16 AM	1068						460	362	7
28/08/20 07:35:57 AM	1069						206	233	4
28/08/20 07:37:43 AM	1070						210	158	5
28/08/20 07:39:23 AM	1071						233	207	4
28/08/20 07:41:09 AM	1072						366	372	4
28/08/20 07:42:55 AM	1073						353	353	5
28/08/20 07:44:41 AM	1074						342	378	4
28/08/20 07:46:27 AM	1075						320	349	3
28/08/20 07:48:07 AM	1076						246	231	5
28/08/20 07:49:47 AM	1077						239	224	4
28/08/20 07:51:33 AM	1078						206	275	5
28/08/20 07:53:13 AM	1079						293	307	3
28/08/20 07:54:59 AM	1080						197	135	5
28/08/20 07:56:40 AM	1081						336	353	5
28/08/20 07:58:20 AM	1082						225	233	3
28/08/20 08:00:00 AM	1083						197	229	7
28/08/20 08:01:40 AM	1084						231	219	6
28/08/20 08:03:21 AM	1085						193	179	5
28/08/20 08:05:01 AM	1086						195	174	4
28/08/20 08:06:42 AM	1087						175	193	5
28/08/20 08:08:22 AM	1088						215	176	4
28/08/20 08:10:08 AM	1089						212	129	6
28/08/20 08:11:48 AM	1090						207	135	7
28/08/20 08:13:29 AM	1091						200	223	5
28/08/20 08:15:09 AM	1092						196	143	5
28/08/20 08:16:49 AM	1093						166	199	8
28/08/20 08:18:35 AM	1094						207	197	4
28/08/20 08:20:15 AM	1095						157	226	7
28/08/20 08:21:56 AM	1096						238	223	3
28/08/20 08:23:36 AM	1097						148	223	7
28/08/20 08:25:23 AM	1098						203	197	5
28/08/20 08:27:02 AM	1099						195	150	4
28/08/20 08:28:43 AM	1100						220	135	4
28/08/20 08:30:23 AM	1101						357	339	8
28/08/20 08:32:04 AM	1102						223	180	5
28/08/20 08:33:44 AM	1103						205	262	6
28/08/20 08:35:25 AM	1104						244	224	3
28/08/20 08:37:05 AM	1105						145	154	7
28/08/20 08:38:51 AM	1106						208	208	4
28/08/20 08:40:31 AM	1107						199	315	9
28/08/20 08:42:17 AM	1108						235	128	4
28/08/20 08:43:57 AM	1109						181	149	4
28/08/20 08:45:37 AM	1110						230	165	5
28/08/20 08:47:18 AM	1111						193	214	4
28/08/20 08:48:59 AM	1112						166	219	7
28/08/20 08:50:39 AM	1113						213	195	4
28/08/20 08:52:25 AM	1114						222	171	4
28/08/20 08:54:05 AM	1115						198	297	4
28/08/20 08:55:51 AM	1116						293	299	3
28/08/20 08:57:31 AM	1117						249	288	3
28/08/20 08:59:11 AM	1118						219	128	3
28/08/20 09:00:51 AM	1119						235	259	4
28/08/20 09:02:32 AM	1120						192	136	4
28/08/20 09:04:12 AM	1121						262	283	3
28/08/20 09:05:58 AM	1122						214	241	5
28/08/20 09:07:38 AM	1123						398	359	3
28/08/20 09:09:18 AM	1124						252	261	2
28/08/20 09:11:04 AM	1125						347	358	4
28/08/20 09:12:50 AM	1126						192	155	5
28/08/20 09:14:30 AM	1127						235	308	3
28/08/20 09:16:10 AM	1128						244	235	5
28/08/20 09:17:51 AM	1129						304	370	5
28/08/20 09:19:31 AM	1130						209	162	4
28/08/20 09:21:11 AM	1131						279	328	3
28/08/20 09:22:57 AM	1132						222	197	3
28/08/20 09:24:37 AM	1133						214	166	5
28/08/20 09:26:17 AM	1134						255	242	2
28/08/20 09:28:03 AM	1135						280	316	2
28/08/20 09:29:49 AM	1136						229	189	3
28/08/20 09:31:29 AM	1137						382	379	9
28/08/20 09:33:09 AM	1138						100	174	37
28/08/20 09:34:49 AM	1139						232	164	2
28/08/20 09:36:30 AM	1140						219	191	4
28/08/20 09:38:16 AM	1141						239	198	3
28/08/20 09:39:56 AM	1142						206	175	4
28/08/20 09:41:36 AM	1143						264	325	3
28/08/20 09:43:15 AM	1144						262	245	2
28/08/20 09:45:02 AM	1145						213	168	3
28/08/20 09:46:41 AM	1146						297	342	6
28/08/20 09:48:27 AM	1147						124	182	10
28/08/20 09:50:07 AM	1148						237	321	6
28/08/20 09:51:47 AM	1149						196	228	4
28/08/20 09:53:33 AM	1150						297	366	3
28/08/20 09:55:13 AM	1151						219	189	3
28/08/20 09:56:53 AM	1152						210	139	3
28/08/20 09:58:40 AM	1153						160	229	7
28/08/20 10:00:20 AM	1154						245	203	3
28/08/20 10:02:00 AM	1155						219	143	3
28/08/20 10:03:46 AM	1156						179	193	5
28/08/20 10:05:32 AM	1157						436	382	5
28/08/20 10:07:12 AM	1158						242	273	4
28/08/20 10:08:58 AM	1159						295	306	3
28/08/20 10:10:38 AM	1160						186	154	4
28/08/20 10:12:19 AM	1161						331	350	2
28/08/20 10:13:59 AM	1162						278	248	3
28/08/20 10:15:39 AM	1163						202	168	4
28/08/20 10:17:19 AM	1164						378	316	2
28/08/20 10:18:58 AM	1165						246	248	2
28/08/20 10:20:39 AM	1166						250	254	3
28/08/20 10:22:26 AM	1167						202	180	4
28/08/20 10:24:05 AM	1168						232	188	3
28/08/20 10:25:45 AM	1169						222	206	2
28/08/20 10:27:31 AM	1170						334	329	3
28/08/20 10:29:11 AM	1171						154	166	6
28/08/20 10:30:57 AM	1172						206	146	3
28/08/20 10:32:37 AM	1173						298	315	3
28/08/20 10:34:17 AM	1174						273	340	4
28/08/20 10:36:03 AM	1175						212	205	2
28/08/20 10:37:44 AM	1176						209	203	2
28/08/20 10:39:24 AM	1177						226	259	3
28/08/20 10:41:09 AM	1178						116	158	13
28/08/20 10:42:49 AM	1179						185	178	4
28/08/20 10:44:35 AM	1180						267	296	3
28/08/20 10:46:15 AM	1181						219	173	4
28/08/20 10:47:55 AM	1182						208	180	4
28/08/20 10:49:41 AM	1183						197	173	3
28/08/20 10:51:21 AM	1184						204	154	4
28/08/20 10:53:07 AM	1185						260	273	5
28/08/20 10:54:47 AM	1186						220	213	4
28/08/20 10:56:33 AM	1187						215	202	3
28/08/20 10:58:13 AM	1188						163	244	13
28/08/20 10:59:53 AM	1189						193	197	3
28/08/20 11:01:33 AM	1190						257	231	2
28/08/20 11:03:19 AM	1191						162	152	3
28/08/20 11:04:59 AM	1192						220	159	2
28/08/20 11:06:45 AM	1193						287	293	4
28/08/20 11:08:25 AM	1194						311	282	3
28/08/20 11:10:05 AM	1195						208	160	5
28/08/20 11:11:51 AM	1196						267	270	3
28/08/20 11:13:31 AM	1197						134	221	32
28/08/20 11:15:11 AM	1198						199	206	3
28/08/20 11:16:57 AM	1199						220	126	5
28/08/20 11:18:37 AM	1200						284	289	4
28/08/20 11:20:23 AM	1201						221	184	3
28/08/20 11:22:03 AM	1202						204	158	3
28/08/20 11:23:43 AM	1203						221	224	3
28/08/20 11:25:24 AM	1204						263	256	3
28/08/20 11:27:04 AM	1205						128	167	42
28/08/20 11:28:50 AM	1206						225	212	3
28/08/20 11:30:30 AM	1207						198	168	2
28/08/20 11:32:10 AM	1208						216	186	3
28/08/20 11:33:56 AM	1209						309	366	4
28/08/20 11:35:36 AM	1210						238	247	3
28/08/20 11:37:22 AM	1211						445	401	4
28/08/20 11:39:02 AM	1212						201	165	3
28/08/20 11:40:41 AM	1213						201	138	3
28/08/20 11:42:27 AM	1214						215	189	3
28/08/20 11:44:08 AM	1215						217	239	3
28/08/20 11:45:48 AM	1216						177	201	4
28/08/20 11:47:29 AM	1217						251	311	3
28/08/20 11:49:10 AM	1218						309	355	4
28/08/20 11:50:50 AM	1219						214	136	3
28/08/20 11:52:35 AM	1220						178	217	3
28/08/20 11:54:16 AM	1221						248	288	4
28/08/20 11:55:56 AM	1222						286	312	4
28/08/20 11:57:42 AM	1223						372	397	4
28/08/20 11:59:22 AM	1224						256	290	3
28/08/20 12:01:02 PM	1225						234	229	4
28/08/20 12:02:47 PM	1226						254	249	2
28/08/20 12:04:28 PM	1227						222	263	4
28/08/20 12:06:14 PM	1228						262	303	2
28/08/20 12:07:54 PM	1229						234	179	3
28/08/20 12:09:33 PM	1230						168	182	4
28/08/20 12:11:14 PM	1231						217	161	2
28/08/20 12:13:00 PM	1232						338	367	4
28/08/20 12:14:40 PM	1233						226	252	4
28/08/20 12:16:25 PM	1234						211	181	3
28/08/20 12:18:05 PM	1235						243	283	2
28/08/20 12:19:45 PM	1236						247	276	4
28/08/20 12:21:26 PM	1237						203	144	3
28/08/20 12:23:12 PM	1238						204	189	3
28/08/20 12:24:57 PM	1239						260	271	2
28/08/20 12:26:37 PM	1240						411	394	3
28/08/20 12:28:24 PM	1241						237	193	2
28/08/20 12:30:04 PM	1242						188	125	5
28/08/20 12:31:44 PM	1243						214	78	3
28/08/20 12:33:30 PM	1244						283	294	4
28/08/20 12:35:10 PM	1245						170	176	3
28/08/20 12:36:51 PM	1246						327	320	5
28/08/20 12:38:31 PM	1247						317	302	3
28/08/20 12:40:17 PM	1248						292	337	3
28/08/20 12:41:57 PM	1249						186	158	4
28/08/20 12:43:37 PM	1250						201	153	4
28/08/20 12:45:23 PM	1251						311	358	4
28/08/20 12:47:03 PM	1252						155	198	5
28/08/20 12:48:43 PM	1253						397	370	9
28/08/20 12:50:29 PM	1254						373	378	5
28/08/20 12:52:09 PM	1255						321	331	1
28/08/20 12:53:50 PM	1256						230	217	2
28/08/20 12:55:30 PM	1257						205	149	4
28/08/20 12:57:11 PM	1258						156	207	7
28/08/20 12:58:51 PM	1259						210	239	3
28/08/20 01:00:32 PM	1260						245	192	3
28/08/20 01:02:12 PM	1261						221	187	3
28/08/20 01:03:52 PM	1262						246	202	2
28/08/20 01:05:38 PM	1263						226	198	2
28/08/20 01:07:18 PM	1264						204	216	2
28/08/20 01:09:04 PM	1265						382	377	4
28/08/20 01:10:44 PM	1266						252	222	2
28/08/20 01:12:29 PM	1267						239	195	2
28/08/20 01:14:10 PM	1268						197	175	2
28/08/20 01:15:50 PM	1269						538	394	9
28/08/20 01:17:31 PM	1270						228	289	3
28/08/20 01:19:16 PM	1271						247	236	2
28/08/20 01:20:56 PM	1272						228	224	3
28/08/20 01:22:36 PM	1273						313	299	2
28/08/20 01:24:17 PM	1274						399	390	8
28/08/20 01:25:56 PM	1275						302	334	3
28/08/20 01:27:42 PM	1276						286	242	2
28/08/20 01:29:23 PM	1277						199	123	3
28/08/20 01:31:08 PM	1278						155	144	5
28/08/20 01:32:48 PM	1279						256	223	2
28/08/20 01:34:35 PM	1280						211	166	4
28/08/20 01:36:14 PM	1281						183	246	6
28/08/20 01:38:00 PM	1282						364	375	3
28/08/20 01:39:40 PM	1283						200	182	4
28/08/20 01:41:20 PM	1284						210	140	3
28/08/20 01:43:00 PM	1285						222	164	2
28/08/20 01:44:40 PM	1286						189	162	3
28/08/20 01:46:21 PM	1287						160	238	10
28/08/20 01:48:01 PM	1288						257	276	4
28/08/20 01:49:41 PM	1289						158	217	6
28/08/20 01:51:21 PM	1290						172	190	4
28/08/20 01:53:00 PM	1291						179	162	4
28/08/20 01:54:40 PM	1292						184	228	5
28/08/20 01:56:26 PM	1293						203	140	3
28/08/20 01:58:06 PM	1294						151	200	5
28/08/20 01:59:46 PM	1295						220	204	3
28/08/20 02:01:32 PM	1296						297	323	3
28/08/20 02:03:18 PM	1297						113	177	14
28/08/20 02:04:57 PM	1298						229	236	2
28/08/20 02:06:37 PM	1299						192	177	4
28/08/20 02:08:23 PM	1300						192	141	4
28/08/20 02:10:03 PM	1301						315	320	4
28/08/20 02:11:49 PM	1302						256	354	15
28/08/20 02:13:29 PM	1303						202	191	3
28/08/20 02:15:09 PM	1304						234	127	4
28/08/20 02:16:55 PM	1305						287	259	3
28/08/20 02:18:35 PM	1306						260	288	7
28/08/20 02:20:15 PM	1307						179	178	4
28/08/20 02:21:56 PM	1308						189	120	5
28/08/20 02:23:37 PM	1309						135	207	8
28/08/20 02:25:17 PM	1310						127	147	9
28/08/20 02:27:03 PM	1311						198	170	3
28/08/20 02:28:43 PM	1312						256	208	3
28/08/20 02:30:23 PM	1313						238	255	2
28/08/20 02:32:09 PM	1314						291	299	1
28/08/20 02:33:49 PM	1315						225	200	3
28/08/20 02:35:28 PM	1316						268	259	2
28/08/20 02:37:09 PM	1317						228	251	3
28/08/20 02:38:55 PM	1318						332	334	2
28/08/20 02:40:41 PM	1319						224	153	3
28/08/20 02:42:21 PM	1320						227	243	2
28/08/20 02:44:01 PM	1321						234	192	4
28/08/20 02:45:47 PM	1322						223	209	3
28/08/20 02:47:27 PM	1323						347	335	2
28/08/20 02:49:07 PM	1324						231	220	2
28/08/20 02:50:52 PM	1325						257	258	2
28/08/20 02:52:33 PM	1326						204	148	3
28/08/20 02:54:19 PM	1327						201	201	3
28/08/20 02:55:59 PM	1328						369	379	3
28/08/20 02:57:39 PM	1329						192	291	13
28/08/20 02:59:25 PM	1330						190	150	4
28/08/20 03:01:05 PM	1331						208	167	2
28/08/20 03:02:51 PM	1332						181	180	5
28/08/20 03:04:31 PM	1333						202	128	3
28/08/20 03:06:11 PM	1334						245	242	4
28/08/20 03:07:57 PM	1335						210	192	3
28/08/20 03:09:37 PM	1336						455	384	8
28/08/20 03:11:17 PM	1337						211	239	3
28/08/20 03:13:03 PM	1338						236	210	2
28/08/20 03:14:42 PM	1339						245	253	3
28/08/20 03:16:28 PM	1340						271	251	3
28/08/20 03:18:07 PM	1341						213	204	2
28/08/20 03:19:54 PM	1342						191	140	4
28/08/20 03:21:34 PM	1343						227	185	3
28/08/20 03:23:20 PM	1344						220	284	3
28/08/20 03:25:00 PM	1345						149	196	5
28/08/20 03:26:40 PM	1346						242	266	4
28/08/20 03:28:26 PM	1347						227	211	3
28/08/20 03:30:06 PM	1348						207	194	3
28/08/20 03:31:52 PM	1349						346	384	2
28/08/20 03:33:38 PM	1350						238	232	2
28/08/20 03:35:18 PM	1351						330	330	2
28/08/20 03:36:58 PM	1352						275	264	3
28/08/20 03:38:38 PM	1353						209	228	3
28/08/20 03:40:24 PM	1354						440	366	4
28/08/20 03:42:03 PM	1355						221	230	3
28/08/20 03:43:44 PM	1356						236	261	2
28/08/20 03:45:30 PM	1357						234	206	2
28/08/20 03:47:10 PM	1358						195	196	5
28/08/20 03:48:50 PM	1359						230	186	3
28/08/20 03:50:31 PM	1360						218	237	3
28/08/20 03:52:11 PM	1361						234	226	3
28/08/20 03:53:56 PM	1362						201	133	3
28/08/20 03:55:37 PM	1363						277	283	2
28/08/20 03:57:18 PM	1364						198	153	3
28/08/20 03:58:58 PM	1365						185	154	5
28/08/20 04:00:43 PM	1366						218	178	2
28/08/20 04:02:24 PM	1367						221	223	2
28/08/20 04:04:03 PM	1368						420	391	2
28/08/20 04:05:44 PM	1369						237	211	3
28/08/20 04:07:24 PM	1370						264	351	11
28/08/20 04:09:10 PM	1371						220	244	4
28/08/20 04:10:50 PM	1372						167	139	5
28/08/20 04:12:30 PM	1373						223	278	4
28/08/20 04:14:16 PM	1374						230	331	11
28/08/20 04:15:56 PM	1375						190	192	3
28/08/20 04:17:36 PM	1376						242	284	4
28/08/20 04:19:22 PM	1377						348	341	4
28/08/20 04:21:02 PM	1378						229	220	2
28/08/20 04:22:48 PM	1379						217	281	4
28/08/20 04:24:28 PM	1380						212	160	3
28/08/20 04:26:08 PM	1381						236	238	4
28/08/20 04:27:54 PM	1382						252	293	2
28/08/20 04:29:34 PM	1383						223	246	2
28/08/20 04:31:20 PM	1384						323	311	4
28/08/20 04:33:06 PM	1385						369	340	4
28/08/20 04:34:46 PM	1386						213	160	6
28/08/20 04:36:26 PM	1387						191	246	7
28/08/20 04:38:06 PM	1388						216	188	3
28/08/20 04:39:52 PM	1389						186	214	5
28/08/20 04:41:32 PM	1390						253	201	2
28/08/20 04:43:12 PM	1391						208	210	3
28/08/20 04:44:58 PM	1392						226	290	4
28/08/20 04:46:38 PM	1393						414	381	3
28/08/20 04:48:24 PM	1394						184	166	4
28/08/20 04:50:04 PM	1395						258	263	3
28/08/20 04:51:45 PM	1396						402	361	3
28/08/20 04:53:25 PM	1397						294	269	2
28/08/20 04:55:05 PM	1398						205	219	3
28/08/20 04:56:51 PM	1399						301	313	2
28/08/20 04:58:31 PM	1400						326	331	2
28/08/20 05:00:11 PM	1401						172	238	8
28/08/20 05:01:57 PM	1402						211	244	3
28/08/20 05:03:37 PM	1403						186	198	4
28/08/20 05:05:23 PM	1404						309	303	2
28/08/20 05:07:03 PM	1405						250	248	3
28/08/20 05:08:49 PM	1406						259	242	6
28/08/20 05:10:29 PM	1407						344	319	3
28/08/20 05:12:09 PM	1408						373	335	4
28/08/20 05:13:49 PM	1409						171	248	6
28/08/20 05:15:35 PM	1410						178	134	4
28/08/20 05:17:15 PM	1411						192	166	4
28/08/20 05:19:01 PM	1412						217	186	3
28/08/20 05:20:41 PM	1413						203	256	7
28/08/20 05:22:21 PM	1414						190	161	2
28/08/20 05:24:01 PM	1415						244	277	2
28/08/20 05:25:47 PM	1416						226	198	5
28/08/20 05:27:27 PM	1417						244	264	2
28/08/20 05:29:13 PM	1418						159	163	4
28/08/20 05:30:53 PM	1419						247	237	4
28/08/20 05:32:39 PM	1420						443	392	4
28/08/20 05:34:19 PM	1421						348	382	5
28/08/20 05:35:59 PM	1422						197	227	3
28/08/20 05:37:45 PM	1423						320	331	3
28/08/20 05:39:25 PM	1424						181	117	4
28/08/20 05:41:11 PM	1425						193	176	4
28/08/20 05:42:51 PM	1426						275	323	6
28/08/20 05:44:31 PM	1427						371	397	3
28/08/20 05:46:17 PM	1428						260	306	3
28/08/20 05:47:57 PM	1429						167	190	3
28/08/20 05:49:43 PM	1430						274	342	4
28/08/20 05:51:23 PM	1431						212	221	3
28/08/20 05:53:03 PM	1432						235	255	2
28/08/20 05:54:49 PM	1433						225	199	4
28/08/20 05:56:29 PM	1434						244	302	7
28/08/20 05:58:09 PM	1435						200	141	2
28/08/20 05:59:50 PM	1436						221	152	3
28/08/20 06:01:30 PM	1437						213	166	2
28/08/20 06:03:16 PM	1438						281	332	4
28/08/20 06:05:02 PM	1439						277	303	3
28/08/20 06:06:48 PM	1440						216	203	3
28/08/20 06:08:34 PM	1441						215	213	3
28/08/20 06:10:20 PM	1442						241	268	3
28/08/20 06:12:06 PM	1443						197	195	3
28/08/20 06:13:46 PM	1444						232	219	2
28/08/20 06:15:32 PM	1445						213	116	2
28/08/20 06:17:12 PM	1446						262	300	3
28/08/20 06:18:52 PM	1447						346	397	5
28/08/20 06:20:32 PM	1448						277	357	4
28/08/20 06:22:18 PM	1449						225	250	2
28/08/20 06:23:58 PM	1450						196	291	7
28/08/20 06:25:44 PM	1451						282	300	1
28/08/20 06:27:25 PM	1452						217	229	3
28/08/20 06:29:10 PM	1453						230	232	2
28/08/20 06:30:57 PM	1454						204	223	2
28/08/20 06:32:43 PM	1455						280	296	2
28/08/20 06:34:29 PM	1456						206	199	4
28/08/20 06:36:10 PM	1457						237	237	5
28/08/20 06:37:56 PM	1458						149	208	6
28/08/20 06:39:36 PM	1459						333	330	4
28/08/20 06:41:16 PM	1460						199	201	3
28/08/20 06:42:56 PM	1461						106	154	12
28/08/20 06:44:42 PM	1462						189	162	3
28/08/20 06:46:22 PM	1463						249	323	4
28/08/20 06:48:08 PM	1464						249	269	2
28/08/20 06:49:48 PM	1465						289	278	3
28/08/20 06:51:34 PM	1466						347	335	4
28/08/20 06:53:14 PM	1467						192	177	4
28/08/20 06:54:54 PM	1468						210	257	3
28/08/20 06:56:40 PM	1469						394	401	4
28/08/20 06:58:20 PM	1470						185	146	3
28/08/20 07:00:00 PM	1471						193	218	5
28/08/20 07:01:41 PM	1472						186	172	4
28/08/20 07:03:22 PM	1473						211	178	3
28/08/20 07:05:02 PM	1474						179	277	5
28/08/20 07:06:42 PM	1475						221	233	3
28/08/20 07:08:28 PM	1476						386	404	2
28/08/20 07:10:09 PM	1477						375	438	2
28/08/20 07:11:49 PM	1478						144	155	5
28/08/20 07:13:34 PM	1479						273	273	3
28/08/20 07:15:15 PM	1480						109	143	9
28/08/20 07:16:55 PM	1481						200	168	4
28/08/20 07:18:41 PM	1482						247	268	3
28/08/20 07:20:27 PM	1483						218	236	2
28/08/20 07:22:08 PM	1484						215	227	2
28/08/20 07:23:49 PM	1485						158	194	6
28/08/20 07:25:30 PM	1486						397	383	6
28/08/20 07:27:16 PM	1487						250	236	3
28/08/20 07:28:57 PM	1488						222	215	2
28/08/20 07:30:37 PM	1489						239	216	3
28/08/20 07:32:17 PM	1490						377	403	5
28/08/20 07:33:58 PM	1491						235	212	2
28/08/20 07:35:44 PM	1492						337	345	3
28/08/20 07:37:25 PM	1493						161	216	8
28/08/20 07:39:05 PM	1494						270	334	7
28/08/20 07:40:45 PM	1495						217	198	3
28/08/20 07:42:25 PM	1496						235	185	5
28/08/20 07:44:05 PM	1497						281	294	5
28/08/20 07:45:51 PM	1498						254	256	2
28/08/20 07:47:31 PM	1499						284	288	4
28/08/20 07:49:17 PM	1500						245	222	3
28/08/20 07:50:57 PM	1501						290	288	3
28/08/20 07:52:37 PM	1502						372	383	6
28/08/20 07:54:17 PM	1503						410	336	4
28/08/20 07:56:03 PM	1504						345	396	4
28/08/20 07:57:42 PM	1505						292	339	5
28/08/20 07:59:29 PM	1506						339	356	3
28/08/20 08:01:14 PM	1507						196	208	3
28/08/20 08:02:54 PM	1508						166	148	3
28/08/20 08:04:34 PM	1509						259	265	2
28/08/20 08:06:20 PM	1510						220	228	2
28/08/20 08:08:00 PM	1511						284	315	3
28/08/20 08:09:40 PM	1512						230	242	3
28/08/20 08:11:21 PM	1513						252	257	4
28/08/20 08:13:01 PM	1514						165	179	5
28/08/20 08:14:53 PM	1515						212	168	3
28/08/20 08:16:38 PM	1516						232	193	2
28/08/20 08:18:19 PM	1517						179	225	6
28/08/20 08:19:59 PM	1518						323	352	2
28/08/20 08:21:38 PM	1519						196	179	5
28/08/20 08:23:18 PM	1520						203	164	3
28/08/20 08:25:04 PM	1521						207	176	2
28/08/20 08:26:44 PM	1522						233	188	4
28/08/20 08:28:24 PM	1523						244	224	3
28/08/20 08:30:10 PM	1524						193	184	3
28/08/20 08:31:50 PM	1525						197	205	3
28/08/20 08:33:36 PM	1526						232	303	2
28/08/20 08:35:16 PM	1527						201	217	3
28/08/20 08:36:56 PM	1528						330	359	6
28/08/20 08:38:37 PM	1529						236	252	3
28/08/20 08:40:17 PM	1530						274	283	5
28/08/20 08:42:03 PM	1531						303	341	4
28/08/20 08:43:43 PM	1532						215	319	9
28/08/20 08:45:29 PM	1533						198	233	3
28/08/20 08:47:15 PM	1534						317	359	4
28/08/20 08:48:56 PM	1535						511	435	3
28/08/20 08:50:37 PM	1536						241	226	2
28/08/20 08:52:18 PM	1537						296	340	5
28/08/20 08:53:57 PM	1538						201	221	3
28/08/20 08:55:43 PM	1539						230	235	3
28/08/20 08:57:30 PM	1540						441	388	6
28/08/20 08:59:15 PM	1541						207	297	8
28/08/20 09:01:01 PM	1542						275	255	2
28/08/20 09:02:41 PM	1543						214	185	4
28/08/20 09:04:21 PM	1544						178	184	3
28/08/20 09:06:07 PM	1545						226	233	3
28/08/20 09:07:47 PM	1546						224	225	2
28/08/20 09:09:33 PM	1547						166	155	3
28/08/20 09:11:13 PM	1548						231	226	4
28/08/20 09:12:59 PM	1549						180	127	4
28/08/20 09:14:39 PM	1550						324	344	3
28/08/20 09:16:19 PM	1551						203	101	6
28/08/20 09:18:05 PM	1552						378	372	5
28/08/20 09:19:51 PM	1553						223	217	2
28/08/20 09:21:32 PM	1554						162	140	4
28/08/20 09:23:13 PM	1555						207	224	2
28/08/20 09:24:59 PM	1556						409	416	2
28/08/20 09:26:40 PM	1557						363	361	4
28/08/20 09:28:26 PM	1558						203	216	3
28/08/20 09:30:06 PM	1559						279	340	2
28/08/20 09:31:51 PM	1560						252	259	2
28/08/20 09:33:31 PM	1561						228	200	6
28/08/20 09:35:12 PM	1562						197	176	4
28/08/20 09:36:58 PM	1563						332	347	2
28/08/20 09:38:38 PM	1564						271	353	7
28/08/20 09:40:18 PM	1565						330	382	5
28/08/20 09:42:04 PM	1566						323	376	3
28/08/20 09:43:43 PM	1567						257	292	1
28/08/20 09:45:29 PM	1568						197	271	2
28/08/20 09:47:09 PM	1569						212	241	4
28/08/20 09:48:49 PM	1570						292	285	3
28/08/20 09:50:35 PM	1571						267	255	2
28/08/20 09:52:15 PM	1572						217	242	2
28/08/20 09:53:56 PM	1573						178	262	5
28/08/20 09:55:42 PM	1574						212	214	3
28/08/20 09:57:21 PM	1575						378	386	2
28/08/20 09:59:07 PM	1576						212	302	11
28/08/20 10:00:48 PM	1577						249	266	3
28/08/20 10:02:28 PM	1578						310	342	2
28/08/20 10:04:14 PM	1579						200	222	2
28/08/20 10:06:00 PM	1580						210	250	6
28/08/20 10:07:40 PM	1581						345	352	3
28/08/20 10:09:20 PM	1582						334	328	3
28/08/20 10:11:06 PM	1583						194	190	3
28/08/20 10:12:52 PM	1584						323	329	2
28/08/20 10:14:38 PM	1585						383	376	4
28/08/20 10:16:19 PM	1586						245	225	2
28/08/20 10:18:04 PM	1587						210	192	4
28/08/20 10:19:50 PM	1588						288	266	3
28/08/20 10:21:30 PM	1589						428	423	3
28/08/20 10:23:10 PM	1590						255	298	2
28/08/20 10:24:56 PM	1591						259	267	3
28/08/20 10:26:36 PM	1592						273	286	2
28/08/20 10:28:22 PM	1593						218	273	5
28/08/20 10:30:03 PM	1594						249	306	4
28/08/20 10:31:43 PM	1595						233	284	4
28/08/20 10:33:24 PM	1596						195	137	3
28/08/20 10:35:04 PM	1597						313	333	4
28/08/20 10:36:45 PM	1598						202	207	2
28/08/20 10:38:31 PM	1599						243	208	4
28/08/20 10:40:17 PM	1600						210	140	5
28/08/20 10:42:03 PM	1601						300	319	3
28/08/20 10:43:49 PM	1602						227	199	4
28/08/20 10:45:29 PM	1603						216	181	3
28/08/20 10:47:15 PM	1604						258	286	2
28/08/20 10:48:56 PM	1605						208	156	2
28/08/20 10:50:36 PM	1606						243	269	3
28/08/20 10:52:22 PM	1607						218	247	4
28/08/20 10:54:04 PM	1608						454	415	2
28/08/20 10:55:50 PM	1609						293	267	8
28/08/20 10:57:36 PM	1610						217	186	3
28/08/20 10:59:16 PM	1611						228	249	3
28/08/20 11:01:02 PM	1612						213	210	3
28/08/20 11:02:42 PM	1613						317	351	6
28/08/20 11:04:28 PM	1614						218	166	4
28/08/20 11:06:14 PM	1615						213	272	3
28/08/20 11:07:55 PM	1616						201	206	3
28/08/20 11:09:36 PM	1617						479	402	10
28/08/20 11:11:15 PM	1618						184	234	2
28/08/20 11:12:55 PM	1619						279	261	4
28/08/20 11:14:36 PM	1620						192	178	5
28/08/20 11:16:16 PM	1621						200	143	4
28/08/20 11:18:02 PM	1622						509	421	5
28/08/20 11:19:43 PM	1623						322	354	4
28/08/20 11:21:22 PM	1624						247	250	4
28/08/20 11:23:08 PM	1625						220	188	3
28/08/20 11:24:49 PM	1626						229	302	6
28/08/20 11:26:29 PM	1627						255	267	3
28/08/20 11:28:09 PM	1628						170	191	5
28/08/20 11:29:55 PM	1629						212	224	3
28/08/20 11:31:35 PM	1630						310	362	2
28/08/20 11:33:15 PM	1631						211	271	3
28/08/20 11:34:55 PM	1632						286	322	4
28/08/20 11:36:36 PM	1633						192	204	3
28/08/20 11:38:16 PM	1634						335	371	2
28/08/20 11:40:02 PM	1635						183	145	3
28/08/20 11:41:48 PM	1636						232	245	2
28/08/20 11:43:27 PM	1637						202	187	4
28/08/20 11:45:07 PM	1638						183	199	3
28/08/20 11:46:48 PM	1639						256	216	3
28/08/20 11:48:28 PM	1640						248	284	3
28/08/20 11:50:09 PM	1641						335	370	4
28/08/20 11:51:55 PM	1642						208	156	4
28/08/20 11:53:35 PM	1643						202	192	3
28/08/20 11:55:15 PM	1644						315	317	3
28/08/20 11:56:56 PM	1645						217	223	3
28/08/20 11:58:42 PM	1646						197	190	2
29/08/20 12:00:29 AM	1647						189	188	3
29/08/20 12:02:08 AM	1648						347	361	4
29/08/20 12:03:55 AM	1649						284	335	5
29/08/20 12:05:41 AM	1650						236	211	3
29/08/20 12:07:27 AM	1651						175	197	3
29/08/20 12:09:07 AM	1652						308	320	3
29/08/20 12:10:53 AM	1653						233	265	2
29/08/20 12:12:33 AM	1654						145	155	5
29/08/20 12:14:13 AM	1655						201	152	3
29/08/20 12:15:54 AM	1656						177	171	3
29/08/20 12:17:40 AM	1657						246	271	2
29/08/20 12:19:21 AM	1658						201	255	3
29/08/20 12:21:02 AM	1659						421	377	4
29/08/20 12:22:42 AM	1660						298	307	2
29/08/20 12:24:22 AM	1661						210	210	2
29/08/20 12:26:03 AM	1662						280	322	2
29/08/20 12:27:49 AM	1663						236	247	3
29/08/20 12:29:35 AM	1664						268	334	6
29/08/20 12:31:21 AM	1665						225	136	3
29/08/20 12:33:01 AM	1666						238	292	5
29/08/20 12:34:42 AM	1667						264	304	3
29/08/20 12:36:28 AM	1668						186	132	4
29/08/20 12:38:09 AM	1669						185	222	3
29/08/20 12:39:49 AM	1670						201	232	3
29/08/20 12:41:29 AM	1671						348	371	3
29/08/20 12:43:09 AM	1672						162	134	4
29/08/20 12:44:50 AM	1673						175	193	4
29/08/20 12:46:31 AM	1674						254	310	4
29/08/20 12:48:11 AM	1675						266	262	2
29/08/20 12:49:52 AM	1676						212	179	2
29/08/20 12:51:38 AM	1677						501	382	6
29/08/20 12:53:24 AM	1678						215	170	4
29/08/20 12:55:10 AM	1679						199	181	3
29/08/20 12:56:57 AM	1680						249	250	3
29/08/20 12:58:37 AM	1681						351	364	2
29/08/20 01:00:18 AM	1682						173	125	4
29/08/20 01:01:58 AM	1683						229	219	4
29/08/20 01:03:39 AM	1684						300	325	2
29/08/20 01:05:19 AM	1685						194	220	6
29/08/20 01:06:59 AM	1686						193	169	4
29/08/20 01:08:40 AM	1687						218	209	3
29/08/20 01:10:21 AM	1688						149	225	4
29/08/20 01:12:07 AM	1689						303	314	3
29/08/20 01:13:53 AM	1690						183	125	4
29/08/20 01:15:39 AM	1691						201	178	3
29/08/20 01:17:25 AM	1692						302	319	2
29/08/20 01:19:11 AM	1693						197	140	3
29/08/20 01:20:51 AM	1694						275	309	5
29/08/20 01:22:38 AM	1695						238	259	4
29/08/20 01:24:18 AM	1696						213	224	3
29/08/20 01:25:58 AM	1697						210	218	5
29/08/20 01:27:40 AM	1698						242	207	5
29/08/20 01:29:26 AM	1699						333	346	3
29/08/20 01:31:12 AM	1700						350	330	8
29/08/20 01:32:58 AM	1701						239	271	3
29/08/20 01:34:38 AM	1702						273	281	4
29/08/20 01:36:18 AM	1703						195	185	5
29/08/20 01:38:04 AM	1704						186	162	5
29/08/20 01:39:44 AM	1705						183	163	5
29/08/20 01:41:26 AM	1706						176	215	9
29/08/20 01:43:12 AM	1707						243	223	2
29/08/20 01:44:58 AM	1708						252	251	3
29/08/20 01:46:44 AM	1709						169	215	8
29/08/20 01:48:30 AM	1710						262	293	3
29/08/20 01:50:17 AM	1711						217	229	7
29/08/20 01:52:03 AM	1712						201	269	5
29/08/20 01:53:49 AM	1713						179	122	5
29/08/20 01:55:35 AM	1714						166	141	5
29/08/20 01:57:15 AM	1715						390	356	6
29/08/20 01:58:56 AM	1716						191	197	4
29/08/20 02:00:37 AM	1717						182	162	5
29/08/20 02:02:18 AM	1718						226	191	4
29/08/20 02:03:58 AM	1719						178	116	7
29/08/20 02:05:39 AM	1720						269	255	2
29/08/20 02:07:19 AM	1721						240	300	7
29/08/20 02:08:59 AM	1722						218	253	5
29/08/20 02:10:46 AM	1723						228	258	6
29/08/20 02:12:25 AM	1724						253	209	3
29/08/20 02:14:05 AM	1725						316	304	2
29/08/20 02:15:47 AM	1726						198	144	6
29/08/20 02:17:27 AM	1727						170	112	7
29/08/20 02:19:07 AM	1728						189	198	6
29/08/20 02:20:47 AM	1729						238	263	7
29/08/20 02:22:28 AM	1730						228	271	4
29/08/20 02:24:14 AM	1731						215	162	4
29/08/20 02:25:55 AM	1732						205	224	4
29/08/20 02:27:41 AM	1733						202	202	4
29/08/20 02:29:27 AM	1734						216	170	5
29/08/20 02:31:14 AM	1735						255	286	6
29/08/20 02:32:54 AM	1736						359	365	5
29/08/20 02:34:40 AM	1737						189	121	11
29/08/20 02:36:20 AM	1738						360	363	3
29/08/20 02:38:00 AM	1739						159	174	9
29/08/20 02:39:41 AM	1740						245	246	5
29/08/20 02:41:21 AM	1741						186	164	6
29/08/20 02:43:07 AM	1742						193	147	5
29/08/20 02:44:47 AM	1743						258	281	5
29/08/20 02:46:27 AM	1744						280	317	4
29/08/20 02:48:13 AM	1745						179	111	5
29/08/20 02:49:53 AM	1746						255	244	3
29/08/20 02:51:32 AM	1747						165	123	6
29/08/20 02:53:19 AM	1748						217	283	9
29/08/20 02:54:59 AM	1749						205	162	4
29/08/20 02:56:40 AM	1750						255	318	4
29/08/20 02:58:20 AM	1751						265	245	3
29/08/20 03:00:06 AM	1752						237	250	6
29/08/20 03:01:46 AM	1753						269	219	15
29/08/20 03:03:27 AM	1754						258	230	8
29/08/20 03:05:07 AM	1755						183	157	3
29/08/20 03:06:48 AM	1756						183	146	6
29/08/20 03:08:34 AM	1757						387	357	3
29/08/20 03:10:20 AM	1758						209	238	6
29/08/20 03:12:01 AM	1759						188	168	5
29/08/20 03:13:42 AM	1760						192	184	5
29/08/20 03:15:23 AM	1761						177	230	7
29/08/20 03:17:10 AM	1762						277	296	3
29/08/20 03:18:50 AM	1763						178	142	8
29/08/20 03:20:36 AM	1764						290	311	3
29/08/20 03:22:18 AM	1765						193	161	3
29/08/20 03:23:59 AM	1766						190	169	4
29/08/20 03:25:40 AM	1767						364	374	2
29/08/20 03:27:21 AM	1768						173	144	8
29/08/20 03:29:00 AM	1769						207	183	3
29/08/20 03:30:47 AM	1770						196	220	7
29/08/20 03:32:28 AM	1771						208	159	7
29/08/20 03:34:08 AM	1772						182	141	6
29/08/20 03:35:54 AM	1773						186	170	6
29/08/20 03:37:40 AM	1774						213	214	4
29/08/20 03:39:26 AM	1775						198	205	4
29/08/20 03:41:12 AM	1776						415	378	4
29/08/20 03:42:54 AM	1777						184	135	5
29/08/20 03:44:34 AM	1778						224	221	4
29/08/20 03:46:14 AM	1779						176	129	5
29/08/20 03:47:55 AM	1780						167	123	5
29/08/20 03:49:36 AM	1781						217	238	4
29/08/20 03:51:16 AM	1782						248	262	4
29/08/20 03:52:57 AM	1783						283	299	3
29/08/20 03:54:36 AM	1784						162	118	5
29/08/20 03:56:23 AM	1785						188	171	5
29/08/20 03:58:03 AM	1786						268	278	5
29/08/20 03:59:43 AM	1787						217	222	5
29/08/20 04:01:24 AM	1788						238	212	6
29/08/20 04:03:06 AM	1789						269	289	5
29/08/20 04:04:46 AM	1790						231	232	4
29/08/20 04:06:32 AM	1791						227	253	8
29/08/20 04:08:18 AM	1792						266	272	3
29/08/20 04:10:04 AM	1793						299	320	4
29/08/20 04:11:50 AM	1794						180	182	3
29/08/20 04:13:30 AM	1795						265	322	4
29/08/20 04:15:11 AM	1796						260	306	4
29/08/20 04:16:56 AM	1797						123	179	11
29/08/20 04:18:36 AM	1798						162	177	5
29/08/20 04:20:16 AM	1799						334	352	4
29/08/20 04:22:03 AM	1800						155	116	8
29/08/20 04:23:49 AM	1801						184	163	6
29/08/20 04:25:35 AM	1802						182	135	5
29/08/20 04:27:21 AM	1803						233	239	4
29/08/20 04:29:08 AM	1804						316	340	4
29/08/20 04:30:54 AM	1805						187	174	5
29/08/20 04:32:40 AM	1806						214	133	4
29/08/20 04:34:26 AM	1807						235	306	6
29/08/20 04:36:13 AM	1808						363	395	4
29/08/20 04:37:53 AM	1809						191	153	4
29/08/20 04:39:33 AM	1810						282	341	4
29/08/20 04:41:14 AM	1811						173	150	4
29/08/20 04:42:54 AM	1812						389	365	4
29/08/20 04:44:34 AM	1813						137	223	13
29/08/20 04:46:15 AM	1814						268	313	2
29/08/20 04:47:56 AM	1815						167	189	5
29/08/20 04:49:36 AM	1816						175	146	3
29/08/20 04:51:16 AM	1817						336	345	3
29/08/20 04:52:56 AM	1818						182	173	7
29/08/20 04:54:43 AM	1819						214	218	3
29/08/20 04:56:24 AM	1820						244	273	3
29/08/20 04:58:04 AM	1821						311	313	3
29/08/20 04:59:44 AM	1822						283	305	3
29/08/20 05:01:31 AM	1823						268	299	3
29/08/20 05:03:12 AM	1824						256	277	3
29/08/20 05:04:54 AM	1825						259	247	4
29/08/20 05:06:40 AM	1826						434	395	3
29/08/20 05:08:20 AM	1827						282	294	2
29/08/20 05:10:02 AM	1828						195	191	3
29/08/20 05:11:42 AM	1829						248	247	3
29/08/20 05:13:23 AM	1830						163	194	4
29/08/20 05:15:09 AM	1831						233	248	5
29/08/20 05:16:55 AM	1832						320	344	3
29/08/20 05:18:41 AM	1833						250	290	2
29/08/20 05:20:27 AM	1834						178	151	4
29/08/20 05:22:07 AM	1835						168	178	4
29/08/20 05:23:53 AM	1836						210	194	4
29/08/20 05:25:40 AM	1837						305	382	6
29/08/20 05:27:26 AM	1838						220	216	2
29/08/20 05:29:12 AM	1839						226	317	5
29/08/20 05:30:58 AM	1840						170	159	4
29/08/20 05:32:38 AM	1841						185	203	4
29/08/20 05:34:19 AM	1842						202	228	5
29/08/20 05:36:05 AM	1843						259	298	6
29/08/20 05:37:51 AM	1844						171	150	3
29/08/20 05:39:38 AM	1845						246	257	5
29/08/20 05:41:24 AM	1846						216	209	3
29/08/20 05:43:10 AM	1847						371	387	3
29/08/20 05:44:50 AM	1848						216	230	2
29/08/20 05:46:30 AM	1849						214	223	3
29/08/20 05:48:17 AM	1850						230	220	3
29/08/20 05:50:03 AM	1851						145	225	6
29/08/20 05:51:44 AM	1852						210	190	3
29/08/20 05:53:30 AM	1853						269	293	7
29/08/20 05:55:16 AM	1854						233	226	6
29/08/20 05:56:56 AM	1855						224	200	2
29/08/20 05:58:42 AM	1856						332	342	4
29/08/20 06:00:22 AM	1857						221	209	2
29/08/20 06:02:09 AM	1858						262	307	3
29/08/20 06:03:55 AM	1859						186	148	3
29/08/20 06:05:42 AM	1860						219	207	2
29/08/20 06:07:28 AM	1861						211	268	5
29/08/20 06:09:08 AM	1862						213	246	2
29/08/20 06:10:48 AM	1863						258	308	2
29/08/20 06:12:34 AM	1864						230	336	16
29/08/20 06:14:21 AM	1865						305	349	4
29/08/20 06:16:08 AM	1866						361	382	3
29/08/20 06:17:48 AM	1867						264	302	2
29/08/20 06:19:28 AM	1868						175	150	4
29/08/20 06:21:14 AM	1869						156	156	3
29/08/20 06:22:53 AM	1870						210	247	3
29/08/20 06:24:40 AM	1871						196	205	3
29/08/20 06:26:20 AM	1872						305	353	2
29/08/20 06:28:00 AM	1873						198	173	4
29/08/20 06:29:40 AM	1874						239	247	2
29/08/20 06:31:26 AM	1875						210	177	4
29/08/20 06:33:07 AM	1876						206	235	2
29/08/20 06:34:53 AM	1877						334	351	6
29/08/20 06:36:40 AM	1878						356	358	4
29/08/20 06:38:19 AM	1879						301	321	3
29/08/20 06:40:05 AM	1880						151	124	4
29/08/20 06:41:52 AM	1881						345	350	3
29/08/20 06:43:38 AM	1882						217	194	3
29/08/20 06:45:24 AM	1883						230	254	2
29/08/20 06:47:05 AM	1884						206	191	3
29/08/20 06:48:45 AM	1885						178	156	5
29/08/20 06:50:31 AM	1886						181	208	4
29/08/20 06:52:17 AM	1887						254	227	3
29/08/20 06:54:04 AM	1888						223	241	4
29/08/20 06:55:44 AM	1889						290	300	3
29/08/20 06:57:24 AM	1890						171	168	3
29/08/20 06:59:05 AM	1891						235	237	2
29/08/20 07:00:46 AM	1892						228	266	2
29/08/20 07:02:32 AM	1893						395	466	17
29/08/20 07:04:18 AM	1894						205	186	4
29/08/20 07:06:04 AM	1895						191	144	3
29/08/20 07:07:50 AM	1896						245	251	4
29/08/20 07:09:30 AM	1897						238	253	3
29/08/20 07:11:12 AM	1898						328	354	3
29/08/20 07:12:52 AM	1899						270	280	2
29/08/20 07:14:32 AM	1900						223	227	3
29/08/20 07:16:11 AM	1901						247	272	2
29/08/20 07:17:57 AM	1902						228	280	7
29/08/20 07:19:43 AM	1903						283	307	2
29/08/20 07:21:23 AM	1904						338	339	3
29/08/20 07:23:03 AM	1905						378	365	3
29/08/20 07:24:44 AM	1906						281	302	5
29/08/20 07:26:24 AM	1907						310	356	2
29/08/20 07:28:14 AM	1908						89	137	12
29/08/20 07:30:05 AM	1909						422	413	2
29/08/20 07:31:46 AM	1910						250	311	3
29/08/20 07:33:26 AM	1911						268	276	5
29/08/20 07:35:06 AM	1912						194	145	4
29/08/20 07:36:46 AM	1913						197	245	2
29/08/20 07:38:33 AM	1914						181	149	3
29/08/20 07:40:13 AM	1915						175	277	6
29/08/20 07:41:59 AM	1916						268	332	2
29/08/20 07:43:45 AM	1917						197	237	5
29/08/20 07:45:32 AM	1918						210	248	3
29/08/20 07:47:12 AM	1919						291	318	2
29/08/20 07:48:58 AM	1920						224	247	3
29/08/20 07:50:38 AM	1921						169	204	5
29/08/20 07:52:18 AM	1922						370	381	2
29/08/20 07:53:58 AM	1923						337	314	5
29/08/20 07:55:44 AM	1924						261	313	2
29/08/20 07:57:24 AM	1925						212	197	3
29/08/20 07:59:10 AM	1926						272	306	3
29/08/20 08:00:50 AM	1927						290	350	4
29/08/20 08:02:31 AM	1928						280	283	2
29/08/20 08:04:11 AM	1929						176	198	3
29/08/20 08:05:52 AM	1930						190	171	3
29/08/20 08:07:32 AM	1931						264	317	2
29/08/20 08:09:13 AM	1932						187	215	3
29/08/20 08:10:54 AM	1933						245	266	3
29/08/20 08:12:34 AM	1934						376	383	3
29/08/20 08:14:14 AM	1935						166	252	11
29/08/20 08:15:55 AM	1936						226	239	3
29/08/20 08:17:35 AM	1937						209	225	3
29/08/20 08:19:16 AM	1938						389	350	3
29/08/20 08:20:56 AM	1939						210	218	3
29/08/20 08:22:42 AM	1940						241	283	4
29/08/20 08:24:22 AM	1941						214	197	3
29/08/20 08:26:03 AM	1942						283	301	4
29/08/20 08:27:44 AM	1943						202	236	4
29/08/20 08:29:24 AM	1944						203	127	4
29/08/20 08:31:04 AM	1945						230	270	2
29/08/20 08:32:46 AM	1946						257	302	3
29/08/20 08:34:32 AM	1947						257	290	2
29/08/20 08:36:18 AM	1948						200	238	3
29/08/20 08:38:04 AM	1949						341	357	2
29/08/20 08:39:50 AM	1950						311	333	3
29/08/20 08:41:30 AM	1951						234	262	4
29/08/20 08:43:11 AM	1952						201	182	3
29/08/20 08:44:51 AM	1953						252	285	2
29/08/20 08:46:32 AM	1954						200	271	3
29/08/20 08:48:13 AM	1955						179	154	3
29/08/20 08:49:53 AM	1956						161	252	20
29/08/20 08:51:34 AM	1957						138	130	4
29/08/20 08:53:14 AM	1958						201	173	3
29/08/20 08:55:00 AM	1959						226	212	7
29/08/20 08:56:40 AM	1960						350	351	3
29/08/20 08:58:20 AM	1961						196	271	10
29/08/20 09:00:06 AM	1962						213	215	2
29/08/20 09:01:52 AM	1963						417	384	4
29/08/20 09:03:32 AM	1964						155	171	3
29/08/20 09:05:12 AM	1965						421	388	3
29/08/20 09:06:52 AM	1966						470	422	3
29/08/20 09:08:31 AM	1967						268	281	2
29/08/20 09:10:17 AM	1968						241	275	2
29/08/20 09:11:58 AM	1969						214	229	3
29/08/20 09:13:39 AM	1970						460	385	5
29/08/20 09:15:19 AM	1971						223	272	2
29/08/20 09:17:00 AM	1972						353	389	3
29/08/20 09:18:41 AM	1973						218	223	3
29/08/20 09:20:21 AM	1974						133	150	4
29/08/20 09:22:07 AM	1975						459	449	3
29/08/20 09:23:47 AM	1976						189	223	1
29/08/20 09:25:27 AM	1977						501	456	4
29/08/20 09:27:06 AM	1978						219	257	2
29/08/20 09:28:52 AM	1979						208	234	3
29/08/20 09:30:39 AM	1980						274	345	3
29/08/20 09:32:19 AM	1981						202	173	3
29/08/20 09:33:59 AM	1982						271	306	1
29/08/20 09:35:45 AM	1983						199	166	3
29/08/20 09:37:25 AM	1984						188	190	3
29/08/20 09:39:05 AM	1985						181	181	2
29/08/20 09:40:51 AM	1986						297	345	1
29/08/20 09:42:31 AM	1987						283	303	1
29/08/20 09:44:11 AM	1988						200	240	3
29/08/20 09:45:57 AM	1989						210	274	4
29/08/20 09:47:37 AM	1990						329	343	3
29/08/20 09:49:23 AM	1991						192	190	2
29/08/20 09:51:03 AM	1992						180	174	3
29/08/20 09:52:43 AM	1993						226	204	2
29/08/20 09:54:24 AM	1994						218	240	2
29/08/20 09:56:04 AM	1995						267	281	2
29/08/20 09:57:50 AM	1996						186	204	2
29/08/20 09:59:30 AM	1997						213	244	3
29/08/20 10:01:16 AM	1998						254	298	4
29/08/20 10:02:56 AM	1999						169	237	3
29/08/20 10:04:42 AM	2000						316	299	2
29/08/20 10:06:24 AM	2001						291	325	2
29/08/20 10:08:10 AM	2002						178	244	5
29/08/20 10:09:56 AM	2003						350	360	2
29/08/20 10:11:36 AM	2004						367	360	2
29/08/20 10:13:16 AM	2005						372	391	4
29/08/20 10:14:56 AM	2006						286	304	3
[truncated: 2,919 more rows]
