# Supplementary material for: A Low-Cost, Low-Power Water Velocity Sensor Utilizing Acoustic Doppler Measurement
Source: Sensors (Basel). 2022 Sep 30;22(19):7451. doi: 10.3390/s22197451 (PMC9572237; doi:10.3390/s22197451)
Supplement: Supplementary file 1 [file sensors-22-07451-s001.zip › supplementary_material/data/field_test/data/log_000/log_05.csv]

01/09/20 11:20:32 PM	1						195	226	4
01/09/20 11:21:11 PM	2						420	378	3
01/09/20 11:22:52 PM	3						364	370	2
01/09/20 11:24:33 PM	4						293	326	3
01/09/20 11:26:13 PM	5						603	427	14
01/09/20 11:28:00 PM	6						458	401	6
01/09/20 11:29:40 PM	7						561	433	20
01/09/20 11:31:26 PM	8						374	354	3
01/09/20 11:33:12 PM	9						228	241	3
01/09/20 11:34:58 PM	10						391	391	7
01/09/20 11:36:39 PM	11						221	261	2
01/09/20 11:38:19 PM	12						401	363	4
01/09/20 11:40:05 PM	13						198	234	3
01/09/20 11:41:45 PM	14						515	404	7
01/09/20 11:43:26 PM	15						422	367	7
01/09/20 11:45:06 PM	16						254	310	2
01/09/20 11:46:52 PM	17						220	274	2
01/09/20 11:48:32 PM	18						422	391	3
01/09/20 11:50:13 PM	19						225	262	2
01/09/20 11:51:54 PM	20						399	387	5
01/09/20 11:53:35 PM	21						323	354	3
01/09/20 11:55:16 PM	22						570	456	9
01/09/20 11:56:56 PM	23						458	404	5
01/09/20 11:58:37 PM	24						560	427	4
02/09/20 12:00:19 AM	25						269	313	4
02/09/20 12:02:00 AM	26						238	261	4
02/09/20 12:03:41 AM	27						321	359	4
02/09/20 12:05:39 AM	28						258	284	2
02/09/20 12:07:27 AM	29						175	203	6
02/09/20 12:09:07 AM	30						201	251	3
02/09/20 12:10:47 AM	31						531	428	7
02/09/20 12:12:28 AM	32						488	387	16
02/09/20 12:14:09 AM	33						399	382	3
02/09/20 12:15:59 AM	34						593	419	11
02/09/20 12:17:45 AM	35						270	329	3
02/09/20 12:19:26 AM	36						222	244	2
02/09/20 12:21:12 AM	37						339	344	3
02/09/20 12:22:59 AM	38						321	332	2
02/09/20 12:24:46 AM	39						280	305	5
02/09/20 12:26:33 AM	40						432	365	10
02/09/20 12:28:12 AM	41						416	416	5
02/09/20 12:29:53 AM	42						480	418	4
02/09/20 12:31:34 AM	43						443	395	4
02/09/20 12:33:15 AM	44						404	350	4
02/09/20 12:34:55 AM	45						371	361	4
02/09/20 12:38:17 AM	47						176	211	3
02/09/20 12:39:57 AM	48						258	278	2
02/09/20 12:41:36 AM	49						451	435	3
02/09/20 12:43:22 AM	50						181	222	4
02/09/20 12:45:08 AM	51						356	378	3
02/09/20 12:46:55 AM	52						260	322	4
02/09/20 12:48:36 AM	53						376	393	3
02/09/20 12:50:27 AM	54						192	211	3
02/09/20 12:52:13 AM	55						298	304	4
02/09/20 12:53:54 AM	56						337	343	1
02/09/20 12:55:34 AM	57						193	186	4
02/09/20 12:57:15 AM	58						360	373	3
02/09/20 12:58:55 AM	59						233	280	3
02/09/20 01:00:35 AM	60						222	256	3
02/09/20 01:02:15 AM	61						575	426	6
02/09/20 01:04:01 AM	62						258	272	5
02/09/20 01:05:41 AM	63						386	346	3
02/09/20 01:07:21 AM	64						175	204	4
02/09/20 01:09:07 AM	65						393	361	9
02/09/20 01:10:48 AM	66						274	309	3
02/09/20 01:12:29 AM	67						187	225	3
02/09/20 01:14:09 AM	68						270	302	2
02/09/20 01:15:49 AM	69						476	402	2
02/09/20 01:17:35 AM	70						263	280	2
02/09/20 01:19:17 AM	71						208	260	3
02/09/20 01:21:03 AM	72						509	416	5
02/09/20 01:22:44 AM	73						449	418	4
02/09/20 01:24:24 AM	74						381	367	2
02/09/20 01:26:22 AM	75						524	409	5
02/09/20 01:28:08 AM	76						472	403	4
02/09/20 01:29:54 AM	77						491	445	9
02/09/20 01:31:41 AM	78						260	289	3
02/09/20 01:35:08 AM	80						325	353	4
02/09/20 01:36:54 AM	81						208	203	2
02/09/20 01:38:34 AM	82						178	210	3
02/09/20 01:40:20 AM	83						430	370	7
02/09/20 01:42:00 AM	84						402	397	4
02/09/20 01:43:40 AM	85						396	357	2
02/09/20 01:45:26 AM	86						427	360	3
02/09/20 01:47:12 AM	87						218	250	6
02/09/20 01:48:52 AM	88						409	414	2
02/09/20 01:50:32 AM	89						324	337	3
02/09/20 01:52:12 AM	90						427	393	5
02/09/20 01:54:01 AM	91						361	365	5
02/09/20 01:55:48 AM	92						468	424	6
02/09/20 01:57:27 AM	93						377	382	1
02/09/20 01:59:07 AM	94						458	361	10
02/09/20 02:00:54 AM	95						296	348	4
02/09/20 02:02:34 AM	96						319	340	3
02/09/20 02:04:20 AM	97						262	259	6
02/09/20 02:06:00 AM	98						184	166	6
02/09/20 02:07:46 AM	99						565	436	4
02/09/20 02:09:26 AM	100						221	246	4
02/09/20 02:11:06 AM	101						251	296	5
02/09/20 02:12:52 AM	102						392	398	6
02/09/20 02:14:38 AM	103						324	341	3
02/09/20 02:16:25 AM	104						381	349	4
02/09/20 02:18:06 AM	105						386	355	4
02/09/20 02:19:46 AM	106						347	360	4
02/09/20 02:21:32 AM	107						583	440	9
02/09/20 02:23:12 AM	108						462	417	2
02/09/20 02:24:53 AM	109						453	392	5
02/09/20 02:26:39 AM	110						212	252	2
02/09/20 02:28:19 AM	111						257	292	2
02/09/20 02:30:05 AM	112						478	404	5
02/09/20 02:31:45 AM	113						259	290	3
02/09/20 02:33:31 AM	114						254	312	3
02/09/20 02:35:12 AM	115						607	459	10
02/09/20 02:36:53 AM	116						262	317	3
02/09/20 02:38:34 AM	117						252	270	3
02/09/20 02:40:20 AM	118						500	414	6
02/09/20 02:42:00 AM	119						223	265	2
02/09/20 02:43:46 AM	120						277	337	7
02/09/20 02:45:32 AM	121						373	381	5
02/09/20 02:47:18 AM	122						313	326	5
02/09/20 02:48:58 AM	123						186	201	6
02/09/20 02:50:38 AM	124						235	284	3
02/09/20 02:52:19 AM	125						504	400	6
02/09/20 02:54:00 AM	126						256	276	3
02/09/20 02:55:46 AM	127						268	305	5
02/09/20 02:57:32 AM	128						165	163	4
02/09/20 02:59:19 AM	129						414	368	3
02/09/20 03:00:59 AM	130						219	241	2
02/09/20 03:02:39 AM	131						273	313	3
02/09/20 03:04:27 AM	132						442	423	9
02/09/20 03:06:13 AM	133						206	222	3
02/09/20 03:07:59 AM	134						598	436	3
02/09/20 03:09:47 AM	135						383	381	9
02/09/20 03:11:32 AM	136						207	260	2
02/09/20 03:13:12 AM	137						217	271	4
02/09/20 03:14:59 AM	138						304	348	5
02/09/20 03:16:40 AM	139						209	235	4
02/09/20 03:18:20 AM	140						161	162	3
02/09/20 03:20:01 AM	141						421	393	3
02/09/20 03:21:42 AM	142						528	429	21
02/09/20 03:23:28 AM	143						269	332	4
02/09/20 03:25:15 AM	144						581	427	18
02/09/20 03:27:02 AM	145						167	155	5
02/09/20 03:28:42 AM	146						259	273	3
02/09/20 03:30:22 AM	147						184	250	3
02/09/20 03:32:09 AM	148						451	388	3
02/09/20 03:33:55 AM	149						251	284	2
02/09/20 03:35:41 AM	150						283	323	3
02/09/20 03:37:22 AM	151						181	163	5
02/09/20 03:39:10 AM	152						150	108	15
02/09/20 03:40:53 AM	153						213	242	6
02/09/20 03:42:40 AM	154						193	214	4
02/09/20 03:44:21 AM	155						451	397	6
02/09/20 03:46:07 AM	156						359	364	5
02/09/20 03:47:56 AM	157						149	153	5
02/09/20 03:49:44 AM	158						304	351	5
02/09/20 03:51:31 AM	159						381	386	5
02/09/20 03:53:18 AM	160						166	145	7
02/09/20 03:54:59 AM	161						303	337	5
02/09/20 03:56:39 AM	162						181	220	4
02/09/20 03:58:20 AM	163						287	306	4
02/09/20 04:00:06 AM	164						305	327	3
02/09/20 04:01:46 AM	165						238	289	3
02/09/20 04:03:26 AM	166						211	239	2
02/09/20 04:05:06 AM	167						269	292	4
02/09/20 04:06:47 AM	168						404	396	8
02/09/20 04:08:27 AM	169						370	342	6
02/09/20 04:10:08 AM	170						296	339	9
02/09/20 04:11:54 AM	171						193	238	3
02/09/20 04:13:40 AM	172						255	289	3
02/09/20 04:15:26 AM	173						209	227	8
02/09/20 04:17:12 AM	174						208	210	7
02/09/20 04:18:53 AM	175						246	303	3
02/09/20 04:20:39 AM	176						242	258	4
02/09/20 04:22:19 AM	177						259	294	4
02/09/20 04:23:59 AM	178						189	223	4
02/09/20 04:25:46 AM	179						272	312	4
02/09/20 04:27:27 AM	180						225	282	4
02/09/20 04:29:13 AM	181						297	319	3
02/09/20 04:31:01 AM	182						201	218	3
02/09/20 04:32:47 AM	183						301	325	2
02/09/20 04:34:33 AM	184						331	341	6
02/09/20 04:36:20 AM	185						220	271	4
02/09/20 04:38:00 AM	186						181	173	3
02/09/20 04:39:58 AM	187						423	392	4
02/09/20 04:41:38 AM	188						383	401	4
02/09/20 04:43:25 AM	189						389	380	3
02/09/20 04:45:05 AM	190						192	234	3
02/09/20 04:46:51 AM	191						197	227	4
02/09/20 04:48:37 AM	192						316	338	5
02/09/20 04:50:23 AM	193						235	264	3
02/09/20 04:52:04 AM	194						169	190	4
02/09/20 04:53:52 AM	195						319	360	4
02/09/20 04:55:32 AM	196						336	348	3
02/09/20 04:57:17 AM	197						192	212	2
02/09/20 04:58:57 AM	198						308	339	5
02/09/20 05:00:44 AM	199						266	332	3
02/09/20 05:02:25 AM	200						334	335	3
02/09/20 05:04:12 AM	201						541	415	5
02/09/20 05:05:53 AM	202						255	284	4
02/09/20 05:07:32 AM	203						171	200	4
02/09/20 05:09:19 AM	204						186	262	4
02/09/20 05:10:59 AM	205						237	295	2
02/09/20 05:12:39 AM	206						472	406	3
02/09/20 05:14:25 AM	207						212	247	8
02/09/20 05:16:05 AM	208						361	364	5
02/09/20 05:17:45 AM	209						248	269	3
02/09/20 05:19:26 AM	210						233	273	2
02/09/20 05:21:06 AM	211						382	375	2
02/09/20 05:22:52 AM	212						174	206	4
02/09/20 05:24:32 AM	213						476	383	5
02/09/20 05:26:13 AM	214						247	312	4
02/09/20 05:28:00 AM	215						444	411	2
02/09/20 05:29:40 AM	216						395	384	4
02/09/20 05:31:20 AM	217						221	263	3
02/09/20 05:33:08 AM	218						264	303	6
02/09/20 05:34:48 AM	219						325	340	3
02/09/20 05:36:35 AM	220						223	274	2
02/09/20 05:38:16 AM	221						379	381	6
02/09/20 05:40:02 AM	222						284	331	4
02/09/20 05:41:48 AM	223						485	435	3
02/09/20 05:43:29 AM	224						333	356	2
02/09/20 05:45:16 AM	225						496	386	3
02/09/20 05:47:02 AM	226						216	276	4
02/09/20 05:48:41 AM	227						608	440	4
02/09/20 05:50:22 AM	228						414	378	2
02/09/20 05:52:08 AM	229						466	444	4
02/09/20 05:53:54 AM	230						495	402	6
02/09/20 05:55:40 AM	231						183	185	4
02/09/20 05:57:26 AM	232						214	268	3
02/09/20 05:59:12 AM	233						471	430	6
02/09/20 06:00:53 AM	234						216	269	3
02/09/20 06:02:33 AM	235						396	407	5
02/09/20 06:04:13 AM	236						399	378	4
02/09/20 06:05:53 AM	237						290	344	4
02/09/20 06:07:33 AM	238						484	375	3
02/09/20 06:09:31 AM	239						299	346	2
02/09/20 06:11:11 AM	240						358	357	2
02/09/20 06:12:53 AM	241						245	283	2
02/09/20 06:14:39 AM	242						343	365	2
02/09/20 06:16:26 AM	243						498	407	2
02/09/20 06:18:12 AM	244						451	439	2
02/09/20 06:19:54 AM	245						334	356	3
02/09/20 06:21:34 AM	246						454	377	4
02/09/20 06:23:20 AM	247						344	369	3
02/09/20 06:25:06 AM	248						330	337	4
02/09/20 06:26:46 AM	249						455	388	4
02/09/20 06:28:26 AM	250						390	396	4
02/09/20 06:30:07 AM	251						186	243	5
02/09/20 06:31:56 AM	252						443	417	2
02/09/20 06:33:42 AM	253						575	440	3
02/09/20 06:35:29 AM	254						276	310	2
02/09/20 06:37:15 AM	255						222	281	5
02/09/20 06:39:01 AM	256						263	287	5
02/09/20 06:40:47 AM	257						292	324	4
02/09/20 06:42:30 AM	258						235	260	4
02/09/20 06:44:16 AM	259						228	262	3
02/09/20 06:46:02 AM	260						181	251	2
02/09/20 06:47:48 AM	261						263	298	4
02/09/20 06:49:37 AM	262						442	375	3
02/09/20 06:51:17 AM	263						197	246	4
02/09/20 06:53:03 AM	264						267	334	4
02/09/20 06:54:49 AM	265						328	366	2
02/09/20 06:56:29 AM	266						209	218	3
02/09/20 06:58:09 AM	267						275	322	2
02/09/20 06:59:56 AM	268						477	416	5
02/09/20 07:01:38 AM	269						285	309	6
02/09/20 07:03:18 AM	270						567	445	4
02/09/20 07:05:04 AM	271						292	311	2
02/09/20 07:06:50 AM	272						536	400	2
02/09/20 07:08:38 AM	273						211	225	2
02/09/20 07:10:24 AM	274						302	327	2
02/09/20 07:12:05 AM	275						468	405	4
02/09/20 07:13:52 AM	276						212	257	2
02/09/20 07:15:38 AM	277						216	248	3
02/09/20 07:17:24 AM	278						214	258	2
02/09/20 07:19:10 AM	279						447	412	4
02/09/20 07:20:50 AM	280						427	417	6
02/09/20 07:22:30 AM	281						266	329	2
02/09/20 07:24:16 AM	282						400	371	2
02/09/20 07:25:57 AM	283						225	256	4
02/09/20 07:27:43 AM	284						437	414	7
02/09/20 07:29:23 AM	285						304	355	2
02/09/20 07:31:10 AM	286						212	239	4
02/09/20 07:32:56 AM	287						471	417	4
02/09/20 07:34:37 AM	288						251	290	2
02/09/20 07:36:23 AM	289						280	292	3
02/09/20 07:38:03 AM	290						444	390	3
02/09/20 07:39:49 AM	291						389	391	3
02/09/20 07:41:36 AM	292						226	241	2
02/09/20 07:43:19 AM	293						176	191	3
02/09/20 07:44:59 AM	294						305	312	2
02/09/20 07:46:40 AM	295						240	302	3
02/09/20 07:48:26 AM	296						334	360	8
02/09/20 07:50:06 AM	297						304	327	2
02/09/20 07:51:52 AM	298						217	260	2
02/09/20 07:53:39 AM	299						226	290	2
02/09/20 07:55:20 AM	300						194	234	3
02/09/20 07:57:06 AM	301						296	329	1
02/09/20 07:58:46 AM	302						312	349	1
02/09/20 08:00:26 AM	303						211	261	3
02/09/20 08:02:07 AM	304						218	292	2
02/09/20 08:03:47 AM	305						295	322	1
02/09/20 08:05:27 AM	306						168	183	5
02/09/20 08:10:57 AM	308						226	250	2
02/09/20 08:12:37 AM	309						538	397	6
02/09/20 08:14:17 AM	310						198	253	7
02/09/20 08:16:04 AM	311						302	347	3
02/09/20 08:17:44 AM	312						304	338	4
02/09/20 08:19:24 AM	313						228	198	1
02/09/20 08:21:04 AM	314						338	341	3
02/09/20 08:22:44 AM	315						293	315	3
02/09/20 08:24:30 AM	316						333	339	7
02/09/20 08:26:11 AM	317						323	354	5
02/09/20 08:27:57 AM	318						313	341	2
02/09/20 08:29:44 AM	319						342	358	2
02/09/20 08:31:30 AM	320						391	407	5
02/09/20 08:33:16 AM	321						331	345	3
02/09/20 08:35:02 AM	322						254	273	3
02/09/20 08:36:43 AM	323						191	171	4
02/09/20 08:38:29 AM	324						193	259	5
02/09/20 08:40:15 AM	325						535	413	7
02/09/20 08:41:55 AM	326						333	362	7
02/09/20 08:43:41 AM	327						269	309	4
02/09/20 08:45:27 AM	328						256	287	3
02/09/20 08:47:08 AM	329						150	132	5
02/09/20 08:48:48 AM	330						270	321	2
02/09/20 08:50:36 AM	331						280	325	1
02/09/20 08:52:22 AM	332						211	267	3
02/09/20 08:54:02 AM	333						511	444	2
02/09/20 08:55:49 AM	334						337	347	3
02/09/20 08:57:28 AM	335						237	249	2
02/09/20 08:59:14 AM	336						176	204	4
02/09/20 09:00:54 AM	337						167	188	5
02/09/20 09:02:41 AM	338						279	365	2
02/09/20 09:04:27 AM	339						344	358	4
02/09/20 09:06:14 AM	340						492	382	3
02/09/20 09:07:55 AM	341						179	164	6
02/09/20 09:09:42 AM	342						295	329	3
02/09/20 09:11:29 AM	343						193	205	2
02/09/20 09:13:10 AM	344						430	389	3
02/09/20 09:14:51 AM	345						358	344	2
02/09/20 09:16:31 AM	346						295	320	5
02/09/20 09:18:13 AM	347						236	282	3
02/09/20 09:19:59 AM	348						219	288	2
02/09/20 09:21:45 AM	349						280	330	2
02/09/20 09:23:30 AM	350						423	397	3
02/09/20 09:25:10 AM	351						199	184	4
02/09/20 09:26:56 AM	352						345	388	2
02/09/20 09:28:37 AM	353						293	324	3
02/09/20 09:30:17 AM	354						328	353	2
02/09/20 09:32:03 AM	355						362	373	3
02/09/20 09:33:45 AM	356						441	364	2
02/09/20 09:35:24 AM	357						242	284	3
02/09/20 09:37:04 AM	358						320	344	2
02/09/20 09:38:45 AM	359						426	410	2
02/09/20 09:40:25 AM	360						177	192	3
02/09/20 09:42:11 AM	361						505	449	1
02/09/20 09:43:57 AM	362						251	317	6
02/09/20 09:45:38 AM	363						344	354	2
02/09/20 09:47:18 AM	364						433	403	2
02/09/20 09:49:04 AM	365						243	290	3
02/09/20 09:50:50 AM	366						565	426	2
02/09/20 09:52:31 AM	367						330	347	2
02/09/20 09:54:11 AM	368						259	301	4
02/09/20 09:55:57 AM	369						376	353	4
02/09/20 09:57:37 AM	370						253	328	2
02/09/20 09:59:18 AM	371						225	244	6
02/09/20 10:00:59 AM	372						218	247	4
02/09/20 10:02:40 AM	373						290	334	3
02/09/20 10:04:20 AM	374						227	250	2
02/09/20 10:06:01 AM	375						333	343	4
02/09/20 10:07:47 AM	376						271	323	3
02/09/20 10:09:35 AM	377						419	376	3
02/09/20 10:11:16 AM	378						213	254	4
02/09/20 10:13:04 AM	379						316	317	4
02/09/20 10:14:51 AM	380						208	221	3
02/09/20 10:16:31 AM	381						282	298	2
02/09/20 10:18:17 AM	382						409	387	1
02/09/20 10:19:57 AM	383						344	352	2
02/09/20 10:21:38 AM	384						462	404	2
02/09/20 10:23:19 AM	385						407	403	3
02/09/20 10:24:59 AM	386						285	319	4
02/09/20 10:26:39 AM	387						211	224	4
02/09/20 10:28:25 AM	388						374	360	3
02/09/20 10:30:06 AM	389						370	377	5
02/09/20 10:31:46 AM	390						366	366	2
02/09/20 10:33:26 AM	391						284	316	2
02/09/20 10:35:06 AM	392						272	327	2
02/09/20 10:36:47 AM	393						303	322	2
02/09/20 10:38:32 AM	394						456	399	3
02/09/20 10:40:12 AM	395						366	365	2
02/09/20 10:42:00 AM	396						497	402	5
02/09/20 10:43:40 AM	397						282	336	2
02/09/20 10:45:20 AM	398						465	389	4
02/09/20 10:47:01 AM	399						408	420	6
02/09/20 10:48:47 AM	400						515	394	2
02/09/20 10:50:28 AM	401						165	197	2
02/09/20 10:52:14 AM	402						417	379	3
02/09/20 10:54:00 AM	403						317	331	1
02/09/20 10:55:41 AM	404						205	267	4
02/09/20 10:57:28 AM	405						354	375	4
02/09/20 10:59:08 AM	406						218	177	2
02/09/20 11:00:54 AM	407						329	345	5
02/09/20 11:02:41 AM	408						361	332	2
02/09/20 11:04:27 AM	409						502	397	2
02/09/20 11:06:07 AM	410						205	241	5
02/09/20 11:07:53 AM	411						284	316	3
02/09/20 11:09:33 AM	412						345	348	5
02/09/20 11:11:19 AM	413						391	369	2
02/09/20 11:12:59 AM	414						198	225	3
02/09/20 11:14:39 AM	415						498	389	2
02/09/20 11:16:20 AM	416						331	354	2
02/09/20 11:18:00 AM	417						197	215	3
02/09/20 11:19:47 AM	418						407	371	4
02/09/20 11:21:33 AM	419						269	286	1
02/09/20 11:23:20 AM	420						432	385	3
02/09/20 11:25:00 AM	421						354	364	4
02/09/20 11:26:46 AM	422						293	346	3
02/09/20 11:28:33 AM	423						184	200	2
02/09/20 11:30:20 AM	424						243	235	2
02/09/20 11:32:01 AM	425						195	241	2
02/09/20 11:33:41 AM	426						282	297	2
02/09/20 11:35:21 AM	427						220	255	2
02/09/20 11:41:49 AM	429						407	385	2
02/09/20 11:43:29 AM	430						228	297	3
02/09/20 11:45:15 AM	431						192	216	3
02/09/20 11:46:55 AM	432						345	335	4
02/09/20 11:48:35 AM	433						202	246	2
02/09/20 11:50:16 AM	434						228	266	2
02/09/20 11:52:02 AM	435						351	360	2
02/09/20 11:53:42 AM	436						430	361	5
02/09/20 11:55:22 AM	437						209	259	3
02/09/20 11:57:02 AM	438						299	327	2
02/09/20 11:58:48 AM	439						570	428	4
02/09/20 12:00:28 PM	440						460	438	3
02/09/20 12:02:08 PM	441						335	340	3
02/09/20 12:03:54 PM	442						197	209	2
02/09/20 12:05:34 PM	443						286	332	2
02/09/20 12:07:20 PM	444						356	379	2
02/09/20 12:09:01 PM	445						195	223	4
02/09/20 12:10:42 PM	446						202	228	4
02/09/20 12:12:22 PM	447						351	336	2
02/09/20 12:14:03 PM	448						437	380	5
02/09/20 12:15:42 PM	449						379	369	1
02/09/20 12:17:28 PM	450						484	410	3
02/09/20 12:19:08 PM	451						277	338	2
02/09/20 12:20:48 PM	452						409	371	4
02/09/20 12:22:29 PM	453						218	102	40
02/09/20 12:24:09 PM	454						236	275	1
02/09/20 12:25:55 PM	455						176	193	5
02/09/20 12:27:35 PM	456						289	330	3
02/09/20 12:29:16 PM	457						465	385	3
02/09/20 12:30:56 PM	458						304	313	3
02/09/20 12:32:37 PM	459						293	318	1
02/09/20 12:34:23 PM	460						294	298	3
02/09/20 12:36:03 PM	461						395	366	3
02/09/20 12:37:44 PM	462						185	204	4
02/09/20 12:39:24 PM	463						184	235	3
02/09/20 12:41:10 PM	464						246	276	1
02/09/20 12:42:56 PM	465						614	415	8
02/09/20 12:44:36 PM	466						214	217	5
02/09/20 12:46:17 PM	467						295	300	3
02/09/20 12:47:57 PM	468						305	332	1
02/09/20 12:49:37 PM	469						464	418	5
02/09/20 12:51:17 PM	470						367	355	2
02/09/20 12:52:57 PM	471						171	191	2
02/09/20 12:54:43 PM	472						440	379	5
02/09/20 12:56:23 PM	473						224	255	3
02/09/20 12:58:03 PM	474						248	298	2
02/09/20 12:59:49 PM	475						290	325	2
02/09/20 01:01:29 PM	476						336	322	2
02/09/20 01:03:15 PM	477						194	230	4
02/09/20 01:04:55 PM	478						485	368	4
02/09/20 01:06:41 PM	479						309	330	1
02/09/20 01:08:27 PM	480						191	229	5
02/09/20 01:10:07 PM	481						318	329	1
02/09/20 01:11:47 PM	482						404	373	4
02/09/20 01:13:27 PM	483						231	277	2
02/09/20 01:15:13 PM	484						210	242	4
02/09/20 01:16:53 PM	485						526	433	9
02/09/20 01:18:33 PM	486						254	314	2
02/09/20 01:20:13 PM	487						205	224	3
02/09/20 01:21:53 PM	488						425	393	4
02/09/20 01:23:39 PM	489						392	368	3
02/09/20 01:25:19 PM	490						275	311	2
02/09/20 01:27:05 PM	491						223	220	2
02/09/20 01:28:51 PM	492						343	364	3
02/09/20 01:30:31 PM	493						346	375	2
02/09/20 01:32:17 PM	494						499	397	3
02/09/20 01:33:57 PM	495						482	435	3
02/09/20 01:35:44 PM	496						375	361	3
02/09/20 01:37:30 PM	497						375	346	3
02/09/20 01:39:15 PM	498						356	377	3
02/09/20 01:40:56 PM	499						304	344	3
02/09/20 01:42:42 PM	500						181	220	4
02/09/20 01:44:22 PM	501						366	362	4
02/09/20 01:46:02 PM	502						215	274	2
02/09/20 01:47:42 PM	503						347	366	3
02/09/20 01:49:23 PM	504						204	244	2
02/09/20 01:51:04 PM	505						321	360	2
02/09/20 01:52:44 PM	506						251	259	1
02/09/20 01:54:30 PM	507						307	332	2
02/09/20 01:56:10 PM	508						215	259	3
02/09/20 01:57:51 PM	509						351	367	2
02/09/20 01:59:31 PM	510						364	359	1
02/09/20 02:01:11 PM	511						539	447	7
02/09/20 02:02:52 PM	512						274	318	1
02/09/20 02:04:38 PM	513						352	387	5
02/09/20 02:06:18 PM	514						431	377	2
02/09/20 02:08:04 PM	515						351	362	2
02/09/20 02:09:44 PM	516						178	223	4
02/09/20 02:11:30 PM	517						341	354	3
02/09/20 02:13:16 PM	518						240	286	3
02/09/20 02:14:56 PM	519						229	271	4
02/09/20 02:16:42 PM	520						231	291	7
02/09/20 02:18:28 PM	521						350	338	3
02/09/20 02:20:08 PM	522						374	386	2
02/09/20 02:21:55 PM	523						286	329	2
02/09/20 02:23:35 PM	524						272	294	2
02/09/20 02:25:20 PM	525						269	323	3
02/09/20 02:27:07 PM	526						312	345	1
02/09/20 02:28:47 PM	527						500	393	3
02/09/20 02:30:26 PM	528						478	411	5
02/09/20 02:32:12 PM	529						323	336	1
02/09/20 02:33:52 PM	530						341	359	5
02/09/20 02:35:33 PM	531						334	370	3
02/09/20 02:37:13 PM	532						230	276	2
02/09/20 02:38:52 PM	533						195	220	3
02/09/20 02:40:33 PM	534						192	217	2
02/09/20 02:42:14 PM	535						208	238	3
02/09/20 02:43:54 PM	536						387	380	1
02/09/20 02:45:40 PM	537						212	223	2
02/09/20 02:47:21 PM	538						390	378	5
02/09/20 02:49:01 PM	539						135	145	8
02/09/20 02:50:42 PM	540						306	340	3
02/09/20 02:52:22 PM	541						389	379	4
02/09/20 02:54:02 PM	542						375	356	3
02/09/20 02:55:42 PM	543						344	373	3
02/09/20 02:57:29 PM	544						228	259	3
02/09/20 02:59:09 PM	545						211	263	3
02/09/20 03:00:50 PM	546						290	318	5
02/09/20 03:02:31 PM	547						308	347	3
02/09/20 03:04:11 PM	548						399	413	4
02/09/20 03:05:50 PM	549						305	343	5
02/09/20 03:07:36 PM	550						229	272	2
02/09/20 03:09:16 PM	551						225	275	4
02/09/20 03:11:02 PM	552						219	252	4
02/09/20 03:12:43 PM	553						392	375	4
02/09/20 03:14:24 PM	554						276	297	4
02/09/20 03:16:04 PM	555						288	285	3
02/09/20 03:17:44 PM	556						224	245	2
02/09/20 03:19:24 PM	557						365	386	2
02/09/20 03:21:04 PM	558						504	384	5
02/09/20 03:22:45 PM	559						278	290	2
02/09/20 03:24:25 PM	560						305	342	1
02/09/20 03:26:11 PM	561						289	316	2
02/09/20 03:27:57 PM	562						305	323	3
02/09/20 03:29:38 PM	563						165	199	4
02/09/20 03:31:24 PM	564						608	407	13
02/09/20 03:33:10 PM	565						485	402	4
02/09/20 03:34:50 PM	566						572	434	6
02/09/20 03:36:30 PM	567						314	353	2
02/09/20 03:38:15 PM	568						241	275	3
02/09/20 03:39:55 PM	569						368	372	4
02/09/20 03:41:35 PM	570						207	247	3
02/09/20 03:43:15 PM	571						314	333	2
02/09/20 03:44:55 PM	572						290	336	3
02/09/20 03:46:35 PM	573						404	393	5
02/09/20 03:48:21 PM	574						378	363	4
02/09/20 03:50:01 PM	575						315	321	3
02/09/20 03:51:42 PM	576						428	393	2
02/09/20 03:53:22 PM	577						434	421	6
02/09/20 03:55:02 PM	578						411	395	4
02/09/20 03:56:48 PM	579						387	398	4
02/09/20 03:58:28 PM	580						177	201	5
02/09/20 04:00:09 PM	581						338	378	2
02/09/20 04:01:49 PM	582						328	350	3
02/09/20 04:03:35 PM	583						225	255	2
02/09/20 04:05:15 PM	584						459	381	3
02/09/20 04:06:55 PM	585						254	313	2
02/09/20 04:08:41 PM	586						346	367	4
02/09/20 04:10:21 PM	587						347	359	3
02/09/20 04:12:00 PM	588						462	399	3
02/09/20 04:13:46 PM	589						186	216	4
02/09/20 04:15:27 PM	590						364	382	3
02/09/20 04:17:08 PM	591						164	174	2
02/09/20 04:18:48 PM	592						426	414	6
02/09/20 04:20:34 PM	593						180	217	5
02/09/20 04:22:14 PM	594						262	319	6
02/09/20 04:24:00 PM	595						246	267	2
02/09/20 04:25:46 PM	596						228	258	2
02/09/20 04:27:32 PM	597						304	327	2
02/09/20 04:29:12 PM	598						418	372	3
02/09/20 04:30:51 PM	599						254	291	2
02/09/20 04:32:31 PM	600						444	405	2
02/09/20 04:34:11 PM	601						207	238	3
02/09/20 04:35:57 PM	602						479	440	6
02/09/20 04:37:37 PM	603						255	300	2
02/09/20 04:39:22 PM	604						157	203	4
02/09/20 04:41:02 PM	605						203	181	8
02/09/20 04:42:42 PM	606						237	215	23
02/09/20 04:44:29 PM	607						241	190	5
02/09/20 04:46:09 PM	608						355	369	3
02/09/20 04:47:49 PM	609						194	227	4
02/09/20 04:49:30 PM	610						237	284	1
02/09/20 04:51:10 PM	611						283	301	5
02/09/20 04:52:51 PM	612						194	233	5
02/09/20 04:54:32 PM	613						404	380	2
02/09/20 04:56:11 PM	614						514	393	4
02/09/20 04:57:58 PM	615						335	333	3
02/09/20 04:59:37 PM	616						192	229	4
02/09/20 05:01:24 PM	617						498	409	4
02/09/20 05:03:04 PM	618						226	280	4
02/09/20 05:04:44 PM	619						232	242	2
02/09/20 05:06:29 PM	620						191	217	3
02/09/20 05:08:09 PM	621						301	339	2
02/09/20 05:09:49 PM	622						272	326	2
02/09/20 05:11:35 PM	623						191	179	4
02/09/20 05:13:15 PM	624						312	328	3
02/09/20 05:15:02 PM	625						151	142	4
02/09/20 05:16:42 PM	626						457	373	4
02/09/20 05:18:21 PM	627						273	319	4
02/09/20 05:20:08 PM	628						469	418	6
02/09/20 05:21:48 PM	629						403	376	3
02/09/20 05:23:28 PM	630						224	288	3
02/09/20 05:25:09 PM	631						312	320	5
02/09/20 05:26:48 PM	632						229	275	4
02/09/20 05:28:34 PM	633						375	376	2
02/09/20 05:30:14 PM	634						207	265	1
02/09/20 05:32:00 PM	635						292	323	3
02/09/20 05:33:40 PM	636						413	357	6
02/09/20 05:35:20 PM	637						307	318	5
02/09/20 05:37:06 PM	638						202	211	3
02/09/20 05:38:46 PM	639						268	310	4
02/09/20 05:40:32 PM	640						261	298	4
02/09/20 05:42:12 PM	641						305	346	2
02/09/20 05:43:52 PM	642						172	178	4
02/09/20 05:45:38 PM	643						524	456	5
02/09/20 05:47:18 PM	644						225	255	3
02/09/20 05:48:58 PM	645						230	295	2
02/09/20 05:50:44 PM	646						216	261	2
02/09/20 05:52:24 PM	647						276	293	3
02/09/20 05:54:04 PM	648						356	359	6
02/09/20 05:55:50 PM	649						230	252	3
02/09/20 05:57:30 PM	650						301	320	2
02/09/20 05:59:10 PM	651						406	388	4
02/09/20 06:00:56 PM	652						286	319	3
02/09/20 06:02:37 PM	653						170	199	5
02/09/20 06:04:18 PM	654						318	366	3
02/09/20 06:05:58 PM	655						169	187	4
02/09/20 06:07:38 PM	656						337	369	3
02/09/20 06:09:18 PM	657						311	340	1
02/09/20 06:11:04 PM	658						222	217	3
02/09/20 06:12:50 PM	659						243	269	2
02/09/20 06:14:31 PM	660						464	373	7
02/09/20 06:16:11 PM	661						241	261	4
02/09/20 06:17:51 PM	662						225	283	2
02/09/20 06:19:37 PM	663						320	333	2
02/09/20 06:21:17 PM	664						251	285	3
02/09/20 06:22:57 PM	665						247	282	3
02/09/20 06:24:43 PM	666						206	227	3
02/09/20 06:26:23 PM	667						267	304	4
02/09/20 06:28:03 PM	668						201	242	2
02/09/20 06:29:43 PM	669						227	294	2
02/09/20 06:31:29 PM	670						386	359	4
02/09/20 06:33:09 PM	671						451	378	3
02/09/20 06:34:55 PM	672						159	180	3
02/09/20 06:36:35 PM	673						214	229	4
02/09/20 06:38:21 PM	674						321	358	3
02/09/20 06:40:01 PM	675						313	347	2
02/09/20 06:41:47 PM	676						419	368	2
02/09/20 06:43:27 PM	677						306	338	3
02/09/20 06:45:07 PM	678						242	267	3
02/09/20 06:46:48 PM	679						313	344	2
02/09/20 06:48:29 PM	680						274	302	5
02/09/20 06:50:15 PM	681						234	286	5
02/09/20 06:51:55 PM	682						316	349	7
02/09/20 06:53:36 PM	683						309	337	4
02/09/20 06:55:22 PM	684						267	311	1
02/09/20 06:57:08 PM	685						208	246	4
02/09/20 06:58:48 PM	686						256	311	5
02/09/20 07:00:34 PM	687						219	243	4
02/09/20 07:02:19 PM	688						312	344	1
02/09/20 07:03:59 PM	689						241	285	2
02/09/20 07:05:40 PM	690						200	208	2
02/09/20 07:07:20 PM	691						175	187	4
02/09/20 07:09:01 PM	692						207	222	2
02/09/20 07:10:42 PM	693						274	313	3
02/09/20 07:12:22 PM	694						236	267	3
02/09/20 07:14:08 PM	695						266	318	3
02/09/20 07:15:48 PM	696						264	296	2
02/09/20 07:17:27 PM	697						315	354	1
02/09/20 07:19:13 PM	698						305	322	2
02/09/20 07:20:54 PM	699						214	238	4
02/09/20 07:22:40 PM	700						315	323	2
02/09/20 07:24:20 PM	701						211	253	6
02/09/20 07:26:00 PM	702						217	260	3
02/09/20 07:27:46 PM	703						195	239	3
02/09/20 07:29:26 PM	704						259	319	2
02/09/20 07:31:06 PM	705						431	410	2
02/09/20 07:32:52 PM	706						479	381	5
02/09/20 07:34:38 PM	707						411	386	5
02/09/20 07:36:18 PM	708						330	343	2
02/09/20 07:37:57 PM	709						254	325	3
02/09/20 07:39:37 PM	710						410	368	6
02/09/20 07:41:24 PM	711						308	314	2
02/09/20 07:43:10 PM	712						194	254	11
02/09/20 07:44:50 PM	713						213	244	4
02/09/20 07:46:31 PM	714						299	339	3
02/09/20 07:48:11 PM	715						401	392	6
02/09/20 07:49:51 PM	716						209	282	7
02/09/20 07:51:31 PM	717						454	404	3
02/09/20 07:53:16 PM	718						235	268	3
02/09/20 07:54:57 PM	719						312	334	3
02/09/20 07:56:37 PM	720						309	354	4
02/09/20 07:58:18 PM	721						227	268	4
02/09/20 08:00:04 PM	722						347	346	3
02/09/20 08:01:44 PM	723						331	338	4
02/09/20 08:03:24 PM	724						208	255	4
02/09/20 08:05:10 PM	725						398	401	4
02/09/20 08:06:56 PM	726						334	340	3
02/09/20 08:08:36 PM	727						231	238	3
02/09/20 08:10:16 PM	728						280	300	2
02/09/20 08:11:56 PM	729						266	330	2
02/09/20 08:13:36 PM	730						183	224	3
02/09/20 08:15:17 PM	731						293	334	2
02/09/20 08:17:03 PM	732						358	363	3
02/09/20 08:18:43 PM	733						148	177	6
02/09/20 08:20:23 PM	734						466	357	5
02/09/20 08:22:04 PM	735						224	244	2
02/09/20 08:23:44 PM	736						266	307	7
02/09/20 08:25:30 PM	737						423	408	6
02/09/20 08:27:10 PM	738						191	248	3
02/09/20 08:28:50 PM	739						336	364	2
02/09/20 08:30:36 PM	740						274	301	3
02/09/20 08:32:15 PM	741						322	357	4
02/09/20 08:33:55 PM	742						435	391	5
02/09/20 08:35:41 PM	743						223	255	2
02/09/20 08:37:22 PM	744						245	276	3
02/09/20 08:39:02 PM	745						285	307	4
02/09/20 08:40:42 PM	746						438	394	4
02/09/20 08:42:28 PM	747						194	182	2
02/09/20 08:44:08 PM	748						181	204	3
02/09/20 08:45:48 PM	749						187	223	3
02/09/20 08:47:34 PM	750						214	258	2
02/09/20 08:49:14 PM	751						419	388	4
02/09/20 08:51:00 PM	752						326	351	2
02/09/20 08:52:46 PM	753						328	336	3
02/09/20 08:54:27 PM	754						226	271	7
02/09/20 08:56:13 PM	755						242	280	4
02/09/20 08:57:53 PM	756						219	226	2
02/09/20 08:59:38 PM	757						303	341	2
02/09/20 09:01:19 PM	758						273	303	5
02/09/20 09:02:59 PM	759						218	215	1
02/09/20 09:04:39 PM	760						176	185	8
02/09/20 09:06:24 PM	761						412	395	3
02/09/20 09:08:05 PM	762						259	307	4
02/09/20 09:09:46 PM	763						281	331	3
02/09/20 09:11:25 PM	764						494	431	3
02/09/20 09:13:05 PM	765						208	244	4
02/09/20 09:14:45 PM	766						288	331	3
02/09/20 09:16:31 PM	767						336	347	3
02/09/20 09:18:12 PM	768						417	405	4
02/09/20 09:19:51 PM	769						202	227	4
02/09/20 09:21:33 PM	770						269	321	11
02/09/20 09:23:12 PM	771						303	364	4
02/09/20 09:24:58 PM	772						204	226	2
02/09/20 09:26:38 PM	773						372	373	7
02/09/20 09:28:18 PM	774						192	248	6
02/09/20 09:30:04 PM	775						204	206	3
02/09/20 09:31:44 PM	776						411	402	3
02/09/20 09:33:30 PM	777						436	400	3
02/09/20 09:35:11 PM	778						400	378	4
02/09/20 09:36:50 PM	779						172	181	5
02/09/20 09:38:31 PM	780						411	411	3
02/09/20 09:40:17 PM	781						252	309	1
02/09/20 09:41:57 PM	782						175	179	6
02/09/20 09:43:37 PM	783						233	269	2
02/09/20 09:45:23 PM	784						458	381	5
02/09/20 09:47:03 PM	785						384	374	2
02/09/20 09:48:49 PM	786						360	366	2
02/09/20 09:50:29 PM	787						218	276	3
02/09/20 09:52:09 PM	788						250	299	2
02/09/20 09:53:55 PM	789						194	200	2
02/09/20 09:55:35 PM	790						241	266	2
02/09/20 09:57:15 PM	791						282	319	5
02/09/20 09:59:01 PM	792						199	209	3
02/09/20 10:00:47 PM	793						202	241	3
02/09/20 10:02:27 PM	794						365	367	5
02/09/20 10:04:07 PM	795						194	245	5
02/09/20 10:05:47 PM	796						207	221	2
02/09/20 10:07:27 PM	797						170	228	4
02/09/20 10:09:13 PM	798						414	396	7
02/09/20 10:10:53 PM	799						374	374	2
02/09/20 10:12:33 PM	800						409	408	2
02/09/20 10:14:18 PM	801						358	362	3
02/09/20 10:15:59 PM	802						344	356	2
02/09/20 10:17:40 PM	803						259	323	3
02/09/20 10:19:26 PM	804						313	339	2
02/09/20 10:21:06 PM	805						263	312	3
02/09/20 10:22:52 PM	806						212	229	5
02/09/20 10:24:32 PM	807						259	306	2
02/09/20 10:26:17 PM	808						223	248	3
02/09/20 10:27:57 PM	809						161	176	5
02/09/20 10:29:37 PM	810						215	273	2
02/09/20 10:31:23 PM	811						194	205	3
02/09/20 10:33:03 PM	812						595	412	10
02/09/20 10:34:42 PM	813						260	281	3
02/09/20 10:36:28 PM	814						362	363	5
02/09/20 10:38:08 PM	815						201	238	5
02/09/20 10:39:49 PM	816						195	219	5
02/09/20 10:41:30 PM	817						329	334	5
02/09/20 10:43:10 PM	818						315	362	7
02/09/20 10:44:56 PM	819						217	263	3
02/09/20 10:46:37 PM	820						236	262	3
02/09/20 10:48:17 PM	821						273	312	3
02/09/20 10:49:57 PM	822						257	307	2
02/09/20 10:51:38 PM	823						456	393	6
02/09/20 10:53:18 PM	824						250	160	11
02/09/20 10:55:04 PM	825						180	199	7
02/09/20 10:56:50 PM	826						331	329	5
02/09/20 10:58:29 PM	827						266	300	2
02/09/20 11:00:10 PM	828						413	407	3
02/09/20 11:01:50 PM	829						165	176	7
02/09/20 11:03:29 PM	830						431	415	2
02/09/20 11:05:10 PM	831						216	241	3
02/09/20 11:06:51 PM	832						333	304	4
02/09/20 11:08:36 PM	833						451	385	7
02/09/20 11:10:23 PM	834						317	321	3
02/09/20 11:12:03 PM	835						191	209	3
02/09/20 11:13:43 PM	836						225	251	3
02/09/20 11:15:24 PM	837						229	277	3
02/09/20 11:17:04 PM	838						197	204	3
02/09/20 11:18:45 PM	839						380	354	3
02/09/20 11:20:25 PM	840						505	416	6
02/09/20 11:22:04 PM	841						333	340	3
02/09/20 11:23:50 PM	842						364	382	2
02/09/20 11:25:30 PM	843						412	362	3
02/09/20 11:27:16 PM	844						242	267	3
02/09/20 11:29:02 PM	845						213	223	5
02/09/20 11:30:42 PM	846						209	213	5
02/09/20 11:32:23 PM	847						230	256	7
02/09/20 11:34:08 PM	848						254	243	5
02/09/20 11:35:48 PM	849						436	394	3
02/09/20 11:37:28 PM	850						262	291	4
02/09/20 11:39:14 PM	851						319	329	3
02/09/20 11:40:54 PM	852						256	283	5
02/09/20 11:42:35 PM	853						204	254	5
02/09/20 11:44:15 PM	854						341	352	3
02/09/20 11:46:01 PM	855						252	305	3
02/09/20 11:47:41 PM	856						235	288	3
02/09/20 11:49:21 PM	857						235	284	3
02/09/20 11:51:01 PM	858						271	286	4
02/09/20 11:52:47 PM	859						186	218	5
02/09/20 11:54:27 PM	860						297	315	4
02/09/20 11:56:13 PM	861						163	137	4
02/09/20 11:57:59 PM	862						384	375	5
02/09/20 11:59:38 PM	863						293	330	4
03/09/20 12:01:18 AM	864						226	237	5
03/09/20 12:03:04 AM	865						177	172	4
03/09/20 12:04:50 AM	866						318	356	5
03/09/20 12:06:30 AM	867						336	338	7
03/09/20 12:08:11 AM	868						178	189	5
03/09/20 12:09:57 AM	869						219	199	5
03/09/20 12:11:43 AM	870						258	301	4
03/09/20 12:13:24 AM	871						465	391	10
03/09/20 12:15:05 AM	872						198	221	5
03/09/20 12:16:46 AM	873						176	202	6
03/09/20 12:18:26 AM	874						313	325	4
03/09/20 12:20:12 AM	875						301	330	7
03/09/20 12:21:52 AM	876						401	375	4
03/09/20 12:23:32 AM	877						397	366	5
03/09/20 12:25:13 AM	878						493	406	6
03/09/20 12:26:59 AM	879						307	337	5
03/09/20 12:28:39 AM	880						261	320	3
03/09/20 12:30:19 AM	881						590	431	8
03/09/20 12:32:05 AM	882						215	234	5
03/09/20 12:33:51 AM	883						339	360	4
03/09/20 12:35:31 AM	884						195	212	6
03/09/20 12:37:11 AM	885						307	329	6
03/09/20 12:38:51 AM	886						424	397	10
03/09/20 12:40:32 AM	887						292	334	4
03/09/20 12:42:12 AM	888						350	354	7
03/09/20 12:43:58 AM	889						312	336	7
03/09/20 12:45:38 AM	890						388	343	7
03/09/20 12:47:24 AM	891						351	339	6
03/09/20 12:49:05 AM	892						374	361	10
03/09/20 12:50:45 AM	893						300	313	11
03/09/20 12:52:25 AM	894						228	276	8
03/09/20 12:54:11 AM	895						140	148	12
03/09/20 12:55:51 AM	896						201	259	7
03/09/20 12:57:31 AM	897						161	151	7
03/09/20 12:59:17 AM	898						178	187	5
03/09/20 01:00:58 AM	899						183	193	7
03/09/20 01:02:37 AM	900						559	426	10
03/09/20 01:04:24 AM	901						659	458	12
03/09/20 01:06:05 AM	902						272	292	5
03/09/20 01:07:50 AM	903						169	190	6
03/09/20 01:09:37 AM	904						183	195	6
03/09/20 01:11:23 AM	905						204	215	6
03/09/20 01:13:03 AM	906						375	373	9
03/09/20 01:14:44 AM	907						432	375	6
03/09/20 01:16:30 AM	908						151	155	7
03/09/20 01:18:16 AM	909						386	405	15
03/09/20 01:20:02 AM	910						326	347	9
03/09/20 01:21:49 AM	911						176	202	4
03/09/20 01:23:29 AM	912						177	229	4
03/09/20 01:25:10 AM	913						151	132	10
03/09/20 01:26:50 AM	914						279	320	10
03/09/20 01:28:36 AM	915						257	280	6
03/09/20 01:30:16 AM	916						241	241	11
03/09/20 01:31:56 AM	917						241	264	7
03/09/20 01:33:37 AM	918						153	170	8
03/09/20 01:35:23 AM	919						124	121	19
03/09/20 01:37:03 AM	920						240	132	32
03/09/20 01:38:42 AM	921						194	205	8
03/09/20 01:40:29 AM	922						169	147	14
03/09/20 01:42:09 AM	923						287	349	8
03/09/20 01:44:08 AM	924						244	280	5
03/09/20 01:45:49 AM	925						322	369	6
03/09/20 01:47:30 AM	926						270	307	4
03/09/20 01:49:10 AM	927						228	256	6
03/09/20 01:50:48 AM	928						176	180	8
03/09/20 01:52:34 AM	929						205	239	7
03/09/20 01:54:15 AM	930						246	298	8
03/09/20 01:56:00 AM	931						185	247	6
03/09/20 01:57:47 AM	932						148	150	13
03/09/20 01:59:26 AM	933						256	261	6
03/09/20 02:01:14 AM	934						539	448	12
03/09/20 02:07:41 AM	936						247	277	10
03/09/20 02:09:23 AM	937						246	285	6
03/09/20 02:11:09 AM	938						302	318	5
03/09/20 02:12:48 AM	939						152	164	10
03/09/20 02:14:27 AM	940						160	161	9
03/09/20 02:16:07 AM	941						227	292	5
03/09/20 02:17:54 AM	942						161	161	14
03/09/20 02:19:40 AM	943						376	352	9
03/09/20 02:21:20 AM	944						432	416	7
03/09/20 02:23:06 AM	945						216	245	9
03/09/20 02:24:52 AM	946						170	154	10
03/09/20 02:26:38 AM	947						461	410	13
03/09/20 02:28:25 AM	948						191	238	6
03/09/20 02:30:05 AM	949						197	252	6
03/09/20 02:31:45 AM	950						204	263	7
03/09/20 02:33:27 AM	951						168	197	10
03/09/20 02:35:07 AM	952						197	207	7
03/09/20 02:36:47 AM	953						379	359	9
03/09/20 02:38:33 AM	954						253	317	10
03/09/20 02:40:13 AM	955						198	210	7
03/09/20 02:41:53 AM	956						358	384	10
03/09/20 02:43:34 AM	957						272	304	9
03/09/20 02:45:14 AM	958						259	297	9
03/09/20 02:46:53 AM	959						550	458	8
03/09/20 02:48:40 AM	960						261	298	7
03/09/20 02:50:19 AM	961						484	414	10
03/09/20 02:52:04 AM	962						123	154	10
03/09/20 02:53:45 AM	963						367	383	6
03/09/20 02:55:24 AM	964						332	382	4
03/09/20 02:57:11 AM	965						441	404	8
03/09/20 02:58:51 AM	966						208	282	10
03/09/20 03:00:32 AM	967						364	377	10
03/09/20 03:02:20 AM	968						175	229	8
03/09/20 03:04:06 AM	969						269	292	7
03/09/20 03:05:46 AM	970						284	311	9
03/09/20 03:07:32 AM	971						526	422	12
03/09/20 03:09:18 AM	972						305	360	6
03/09/20 03:10:58 AM	973						281	296	4
03/09/20 03:12:39 AM	974						310	347	4
03/09/20 03:14:19 AM	975						327	340	6
03/09/20 03:16:06 AM	976						594	422	13
03/09/20 03:17:51 AM	977						361	377	8
03/09/20 03:19:37 AM	978						337	351	6
03/09/20 03:21:23 AM	979						190	237	9
03/09/20 03:23:09 AM	980						204	220	9
03/09/20 03:24:56 AM	981						184	245	15
03/09/20 03:26:35 AM	982						462	409	16
03/09/20 03:28:15 AM	983						232	290	12
03/09/20 03:29:56 AM	984						448	411	16
03/09/20 03:31:36 AM	985						431	412	11
03/09/20 03:33:21 AM	986						289	327	6
03/09/20 03:35:02 AM	987						292	342	9
03/09/20 03:36:43 AM	988						411	401	10
03/09/20 03:38:23 AM	989						291	308	13
03/09/20 03:40:03 AM	990						199	170	10
03/09/20 03:41:43 AM	991						393	403	7
03/09/20 03:43:23 AM	992						505	412	14
03/09/20 03:45:09 AM	993						422	382	9
03/09/20 03:46:55 AM	994						352	376	5
03/09/20 03:48:42 AM	995						271	308	5
03/09/20 03:50:28 AM	996						446	419	10
03/09/20 03:52:15 AM	997						339	386	7
03/09/20 03:54:01 AM	998						228	288	13
03/09/20 03:55:41 AM	999						220	251	6
03/09/20 03:57:21 AM	1000						307	359	11
03/09/20 03:59:07 AM	1001						273	327	8
03/09/20 04:00:54 AM	1002						347	372	7
03/09/20 04:02:40 AM	1003						261	300	8
03/09/20 04:04:20 AM	1004						206	260	8
03/09/20 04:06:01 AM	1005						346	355	5
03/09/20 04:07:48 AM	1006						515	409	13
03/09/20 04:09:34 AM	1007						459	407	14
03/09/20 04:11:20 AM	1008						441	373	14
03/09/20 04:13:01 AM	1009						237	294	4
03/09/20 04:14:42 AM	1010						433	424	5
03/09/20 04:16:22 AM	1011						549	466	15
03/09/20 04:18:13 AM	1012						300	359	11
03/09/20 04:20:00 AM	1013						435	411	11
03/09/20 04:21:46 AM	1014						539	390	19
03/09/20 04:23:27 AM	1015						438	377	12
03/09/20 04:25:14 AM	1016						509	450	8
03/09/20 04:26:54 AM	1017						559	456	12
03/09/20 04:28:41 AM	1018						399	385	9
03/09/20 04:30:27 AM	1019						409	389	11
03/09/20 04:32:13 AM	1020						358	399	12
03/09/20 04:33:53 AM	1021						363	369	5
03/09/20 04:35:39 AM	1022						375	381	3
03/09/20 04:37:25 AM	1023						339	370	7
03/09/20 04:39:11 AM	1024						341	311	10
03/09/20 04:40:56 AM	1025						428	388	7
03/09/20 04:42:38 AM	1026						564	417	7
03/09/20 04:44:24 AM	1027						465	396	10
03/09/20 04:46:05 AM	1028						318	361	9
03/09/20 04:47:50 AM	1029						477	402	6
03/09/20 04:49:30 AM	1030						331	377	3
03/09/20 04:51:16 AM	1031						517	414	15
03/09/20 04:52:55 AM	1032						424	398	6
03/09/20 04:54:42 AM	1033						360	357	5
03/09/20 04:56:28 AM	1034						263	310	11
03/09/20 04:58:08 AM	1035						348	390	6
03/09/20 04:59:48 AM	1036						131	197	13
03/09/20 05:01:32 AM	1037						233	263	8
03/09/20 05:03:11 AM	1038						308	367	7
03/09/20 05:04:57 AM	1039						512	406	6
03/09/20 05:06:38 AM	1040						530	434	6
03/09/20 05:08:19 AM	1041						431	397	8
03/09/20 05:09:59 AM	1042						524	411	13
03/09/20 05:11:40 AM	1043						329	340	6
03/09/20 05:13:27 AM	1044						529	416	8
03/09/20 05:15:13 AM	1045						503	419	7
03/09/20 05:16:54 AM	1046						391	392	6
03/09/20 05:18:40 AM	1047						143	178	8
03/09/20 05:20:21 AM	1048						581	399	12
03/09/20 05:22:01 AM	1049						316	359	6
03/09/20 05:23:41 AM	1050						192	235	7
03/09/20 05:25:27 AM	1051						336	355	10
03/09/20 05:27:13 AM	1052						405	378	8
03/09/20 05:29:00 AM	1053						213	242	3
03/09/20 05:30:42 AM	1054						483	378	7
03/09/20 05:32:46 AM	1055						590	419	11
03/09/20 05:34:26 AM	1056						341	414	21
03/09/20 05:36:07 AM	1057						471	354	13
03/09/20 05:37:47 AM	1058						503	400	9
03/09/20 05:39:28 AM	1059						451	405	12
03/09/20 05:41:20 AM	1060						276	296	6
03/09/20 05:43:06 AM	1061						523	423	20
03/09/20 05:44:54 AM	1062						380	377	7
03/09/20 05:46:34 AM	1063						344	348	5
03/09/20 05:48:15 AM	1064						611	445	13
03/09/20 05:49:55 AM	1065						408	421	6
03/09/20 05:51:35 AM	1066						442	389	6
03/09/20 05:53:15 AM	1067						361	376	7
03/09/20 05:54:56 AM	1068						469	406	7
03/09/20 05:56:36 AM	1069						372	368	5
03/09/20 05:58:22 AM	1070						318	359	4
03/09/20 06:00:03 AM	1071						329	357	4
03/09/20 06:01:44 AM	1072						294	326	4
03/09/20 06:03:24 AM	1073						348	358	3
03/09/20 06:05:10 AM	1074						452	420	6
03/09/20 06:06:56 AM	1075						361	379	5
03/09/20 06:08:42 AM	1076						296	328	9
03/09/20 06:10:23 AM	1077						532	434	7
03/09/20 06:12:08 AM	1078						394	391	5
03/09/20 06:13:50 AM	1079						495	403	12
03/09/20 06:15:30 AM	1080						426	403	12
03/09/20 06:17:11 AM	1081						420	424	5
03/09/20 06:18:51 AM	1082						421	401	11
03/09/20 06:20:31 AM	1083						501	441	5
03/09/20 06:22:12 AM	1084						458	403	11
03/09/20 06:23:53 AM	1085						497	420	7
03/09/20 06:25:32 AM	1086						267	300	9
03/09/20 06:27:13 AM	1087						409	353	5
03/09/20 06:28:58 AM	1088						467	404	6
03/09/20 06:30:38 AM	1089						466	404	6
03/09/20 06:32:18 AM	1090						484	396	10
03/09/20 06:34:04 AM	1091						437	400	9
03/09/20 06:35:44 AM	1092						509	400	10
03/09/20 06:37:25 AM	1093						495	383	12
03/09/20 06:39:10 AM	1094						474	427	7
03/09/20 06:40:51 AM	1095						557	419	9
03/09/20 06:42:31 AM	1096						500	415	6
03/09/20 06:44:26 AM	1097						520	414	11
03/09/20 06:46:05 AM	1098						466	441	7
03/09/20 06:47:51 AM	1099						368	333	9
03/09/20 06:49:37 AM	1100						471	406	11
03/09/20 06:51:23 AM	1101						365	383	4
03/09/20 06:53:04 AM	1102						262	272	3
03/09/20 06:54:44 AM	1103						569	443	11
03/09/20 06:56:30 AM	1104						515	405	9
03/09/20 06:58:16 AM	1105						467	417	5
03/09/20 07:00:02 AM	1106						155	140	6
03/09/20 07:01:48 AM	1107						529	401	4
03/09/20 07:03:28 AM	1108						565	428	9
03/09/20 07:05:14 AM	1109						574	421	6
03/09/20 07:06:54 AM	1110						324	349	6
03/09/20 07:08:34 AM	1111						609	395	20
03/09/20 07:10:14 AM	1112						514	412	7
03/09/20 07:12:00 AM	1113						534	391	8
03/09/20 07:13:40 AM	1114						598	440	7
03/09/20 07:15:26 AM	1115						404	410	10
03/09/20 07:17:12 AM	1116						429	418	4
03/09/20 07:18:59 AM	1117						309	368	8
03/09/20 07:20:45 AM	1118						295	320	3
03/09/20 07:22:31 AM	1119						292	368	8
03/09/20 07:29:00 AM	1121						450	403	3
03/09/20 07:30:46 AM	1122						514	452	3
03/09/20 07:32:27 AM	1123						392	404	4
03/09/20 07:38:49 AM	1125						249	303	5
03/09/20 07:40:35 AM	1126						485	413	8
03/09/20 07:42:21 AM	1127						577	452	12
03/09/20 07:44:02 AM	1128						240	276	6
03/09/20 07:45:48 AM	1129						458	415	14
03/09/20 07:47:34 AM	1130						411	384	4
03/09/20 07:49:20 AM	1131						338	359	12
03/09/20 07:51:01 AM	1132						584	449	5
03/09/20 07:52:47 AM	1133						469	421	7
03/09/20 07:54:33 AM	1134						472	408	12
03/09/20 07:56:21 AM	1135						518	401	8
03/09/20 07:58:07 AM	1136						328	356	3
03/09/20 07:59:48 AM	1137						509	435	9
03/09/20 08:01:34 AM	1138						227	278	5
03/09/20 08:03:14 AM	1139						293	316	7
03/09/20 08:04:55 AM	1140						279	313	5
03/09/20 08:06:36 AM	1141						537	408	14
03/09/20 08:08:28 AM	1142						438	391	4
03/09/20 08:10:13 AM	1143						480	419	7
03/09/20 08:12:01 AM	1144						530	475	5
03/09/20 08:13:41 AM	1145						447	397	7
03/09/20 08:15:27 AM	1146						314	343	5
03/09/20 08:17:07 AM	1147						284	330	4
03/09/20 08:18:47 AM	1148						450	408	9
03/09/20 08:20:27 AM	1149						499	424	4
03/09/20 08:22:08 AM	1150						268	316	4
03/09/20 08:23:49 AM	1151						245	298	8
03/09/20 08:25:30 AM	1152						428	385	8
03/09/20 08:27:16 AM	1153						501	403	2
03/09/20 08:28:56 AM	1154						433	391	2
03/09/20 08:30:36 AM	1155						352	374	4
03/09/20 08:32:16 AM	1156						168	211	5
03/09/20 08:33:56 AM	1157						537	419	6
03/09/20 08:35:37 AM	1158						637	424	12
03/09/20 08:37:23 AM	1159						383	409	7
03/09/20 08:39:09 AM	1160						455	428	9
03/09/20 08:40:56 AM	1161						597	438	12
03/09/20 08:42:36 AM	1162						470	437	4
03/09/20 08:44:24 AM	1163						529	458	11
03/09/20 08:46:10 AM	1164						495	369	13
03/09/20 08:47:56 AM	1165						382	378	10
03/09/20 08:49:42 AM	1166						134	148	9
03/09/20 08:51:22 AM	1167						562	425	18
03/09/20 08:53:08 AM	1168						632	402	6
03/09/20 08:54:49 AM	1169						278	311	3
03/09/20 08:56:29 AM	1170						350	372	3
03/09/20 08:58:10 AM	1171						583	455	6
03/09/20 08:59:50 AM	1172						471	470	19
03/09/20 09:01:38 AM	1173						301	335	6
03/09/20 09:03:24 AM	1174						480	433	6
03/09/20 09:05:04 AM	1175						522	449	9
03/09/20 09:06:50 AM	1176						546	401	15
03/09/20 09:08:31 AM	1177						558	429	8
03/09/20 09:10:10 AM	1178						556	430	4
03/09/20 09:11:56 AM	1179						442	419	7
03/09/20 09:13:36 AM	1180						451	397	4
03/09/20 09:15:22 AM	1181						280	309	3
03/09/20 09:17:08 AM	1182						523	391	6
03/09/20 09:18:48 AM	1183						189	206	6
03/09/20 09:20:28 AM	1184						407	380	3
03/09/20 09:22:09 AM	1185						422	385	4
03/09/20 09:23:49 AM	1186						419	422	5
03/09/20 09:25:35 AM	1187						540	432	7
03/09/20 09:27:15 AM	1188						310	331	3
03/09/20 09:28:55 AM	1189						505	408	6
03/09/20 09:30:35 AM	1190						383	400	5
03/09/20 09:32:15 AM	1191						265	292	3
03/09/20 09:34:01 AM	1192						187	245	4
03/09/20 09:35:47 AM	1193						316	340	3
03/09/20 09:37:27 AM	1194						342	353	7
03/09/20 09:39:07 AM	1195						223	238	2
03/09/20 09:40:53 AM	1196						463	393	6
03/09/20 09:42:33 AM	1197						271	320	3
03/09/20 09:44:13 AM	1198						360	365	3
03/09/20 09:45:54 AM	1199						274	294	4
03/09/20 09:47:40 AM	1200						262	274	3
03/09/20 09:49:20 AM	1201						310	352	2
03/09/20 09:51:07 AM	1202						244	291	6
03/09/20 09:52:47 AM	1203						543	422	7
03/09/20 09:54:27 AM	1204						585	430	20
03/09/20 09:56:08 AM	1205						556	420	7
03/09/20 09:57:49 AM	1206						531	423	3
03/09/20 09:59:29 AM	1207						218	247	3
03/09/20 10:01:15 AM	1208						323	367	4
03/09/20 10:02:56 AM	1209						221	249	3
03/09/20 10:04:37 AM	1210						263	283	2
03/09/20 10:06:17 AM	1211						423	352	6
03/09/20 10:07:58 AM	1212						197	207	4
03/09/20 10:09:37 AM	1213						221	260	2
03/09/20 10:11:17 AM	1214						404	416	9
03/09/20 10:12:57 AM	1215						451	418	7
03/09/20 10:14:43 AM	1216						374	360	3
03/09/20 10:16:23 AM	1217						489	421	3
03/09/20 10:18:03 AM	1218						234	268	3
03/09/20 10:19:43 AM	1219						260	288	2
03/09/20 10:21:22 AM	1220						325	369	3
03/09/20 10:23:09 AM	1221						579	427	6
03/09/20 10:24:48 AM	1222						170	178	3
03/09/20 10:26:34 AM	1223						215	230	4
03/09/20 10:28:20 AM	1224						169	216	4
03/09/20 10:30:01 AM	1225						204	240	3
03/09/20 10:31:41 AM	1226						201	238	5
03/09/20 10:33:21 AM	1227						223	266	3
03/09/20 10:35:07 AM	1228						282	312	3
03/09/20 10:36:47 AM	1229						234	277	4
03/09/20 10:38:33 AM	1230						371	402	5
03/09/20 10:40:13 AM	1231						130	131	18
03/09/20 10:41:53 AM	1232						206	256	3
03/09/20 10:43:34 AM	1233						259	276	2
03/09/20 10:45:20 AM	1234						259	316	6
03/09/20 10:47:00 AM	1235						241	283	4
03/09/20 10:48:46 AM	1236						316	361	2
03/09/20 10:50:32 AM	1237						304	303	4
03/09/20 10:52:18 AM	1238						281	307	3
03/09/20 10:53:58 AM	1239						284	314	4
03/09/20 10:55:44 AM	1240						298	336	9
03/09/20 10:57:24 AM	1241						214	235	3
03/09/20 10:59:10 AM	1242						561	434	3
03/09/20 11:00:56 AM	1243						327	343	5
03/09/20 11:02:36 AM	1244						167	184	6
03/09/20 11:04:22 AM	1245						279	298	2
03/09/20 11:06:01 AM	1246						300	306	3
03/09/20 11:07:46 AM	1247						404	383	2
03/09/20 11:09:26 AM	1248						258	283	3
03/09/20 11:11:12 AM	1249						462	463	4
03/09/20 11:12:53 AM	1250						202	250	6
03/09/20 11:14:33 AM	1251						317	341	6
03/09/20 11:16:14 AM	1252						506	417	8
03/09/20 11:18:00 AM	1253						203	239	4
03/09/20 11:19:40 AM	1254						191	220	4
03/09/20 11:25:59 AM	1256						264	297	6
03/09/20 11:27:39 AM	1257						348	361	3
03/09/20 11:29:19 AM	1258						181	187	4
03/09/20 11:30:59 AM	1259						265	296	3
03/09/20 11:32:45 AM	1260						179	226	6
03/09/20 11:34:31 AM	1261						181	205	4
03/09/20 11:36:11 AM	1262						370	370	4
03/09/20 11:37:52 AM	1263						412	406	4
03/09/20 11:39:31 AM	1264						484	414	10
03/09/20 11:41:18 AM	1265						215	209	3
03/09/20 11:42:58 AM	1266						274	293	4
03/09/20 11:44:37 AM	1267						289	338	3
03/09/20 11:46:17 AM	1268						303	332	1
03/09/20 11:48:03 AM	1269						254	286	2
03/09/20 11:49:49 AM	1270						293	336	4
03/09/20 11:51:35 AM	1271						270	282	3
03/09/20 11:53:16 AM	1272						193	243	4
03/09/20 11:54:56 AM	1273						162	156	8
03/09/20 11:56:42 AM	1274						219	273	3
03/09/20 11:58:22 AM	1275						229	266	3
03/09/20 12:00:02 PM	1276						328	312	4
03/09/20 12:01:48 PM	1277						192	222	3
03/09/20 12:03:27 PM	1278						226	262	7
03/09/20 12:05:08 PM	1279						287	305	2
03/09/20 12:06:47 PM	1280						210	220	3
03/09/20 12:08:29 PM	1281						196	159	4
03/09/20 12:10:09 PM	1282						225	251	4
03/09/20 12:11:54 PM	1283						257	290	4
03/09/20 12:13:34 PM	1284						255	298	4
03/09/20 12:15:14 PM	1285						308	310	4
03/09/20 12:17:00 PM	1286						251	286	3
03/09/20 12:18:46 PM	1287						311	303	5
03/09/20 12:20:26 PM	1288						177	201	5
03/09/20 12:22:12 PM	1289						222	241	2
03/09/20 12:23:52 PM	1290						190	230	9
03/09/20 12:25:33 PM	1291						332	370	4
03/09/20 12:27:12 PM	1292						244	281	5
03/09/20 12:28:53 PM	1293						261	281	3
03/09/20 12:30:33 PM	1294						243	248	4
03/09/20 12:32:14 PM	1295						254	304	3
03/09/20 12:33:54 PM	1296						142	131	7
03/09/20 12:35:40 PM	1297						177	180	4
03/09/20 12:37:26 PM	1298						326	358	3
03/09/20 12:39:07 PM	1299						282	310	4
03/09/20 12:40:48 PM	1300						254	296	4
03/09/20 12:42:27 PM	1301						134	143	7
03/09/20 12:44:13 PM	1302						253	291	4
03/09/20 12:45:53 PM	1303						312	331	4
03/09/20 12:47:40 PM	1304						199	220	4
03/09/20 12:49:26 PM	1305						396	381	5
03/09/20 12:51:12 PM	1306						207	190	3
03/09/20 12:52:52 PM	1307						221	249	5
03/09/20 12:54:38 PM	1308						281	277	3
03/09/20 12:56:18 PM	1309						200	252	3
03/09/20 12:58:04 PM	1310						300	331	2
03/09/20 12:59:44 PM	1311						303	328	2
03/09/20 01:01:24 PM	1312						355	355	2
03/09/20 01:03:10 PM	1313						292	329	6
03/09/20 01:04:50 PM	1314						278	313	5
03/09/20 01:06:36 PM	1315						202	238	2
03/09/20 01:08:16 PM	1316						204	248	4
03/09/20 01:10:02 PM	1317						188	191	3
03/09/20 01:11:48 PM	1318						183	213	4
03/09/20 01:13:34 PM	1319						169	174	4
03/09/20 01:15:20 PM	1320						227	219	3
03/09/20 01:17:06 PM	1321						281	327	4
03/09/20 01:18:46 PM	1322						224	254	5
03/09/20 01:20:32 PM	1323						216	211	3
03/09/20 01:22:12 PM	1324						310	338	4
03/09/20 01:23:52 PM	1325						304	328	3
03/09/20 01:25:38 PM	1326						209	234	2
03/09/20 01:27:18 PM	1327						221	229	2
03/09/20 01:29:04 PM	1328						347	309	6
03/09/20 01:30:44 PM	1329						287	321	2
03/09/20 01:32:24 PM	1330						203	232	5
03/09/20 01:34:04 PM	1331						417	386	6
03/09/20 01:35:45 PM	1332						204	243	5
03/09/20 01:37:31 PM	1333						387	389	2
03/09/20 01:39:11 PM	1334						242	271	4
03/09/20 01:40:51 PM	1335						221	225	3
03/09/20 01:42:36 PM	1336						187	215	3
03/09/20 01:44:16 PM	1337						197	186	3
03/09/20 01:45:56 PM	1338						194	225	2
03/09/20 01:47:42 PM	1339						202	217	4
03/09/20 01:49:28 PM	1340						207	219	2
03/09/20 01:51:08 PM	1341						333	332	7
03/09/20 01:52:48 PM	1342						235	261	3
03/09/20 01:54:29 PM	1343						235	258	2
03/09/20 01:56:10 PM	1344						178	183	4
03/09/20 01:57:50 PM	1345						224	271	4
03/09/20 01:59:36 PM	1346						190	212	6
03/09/20 02:01:15 PM	1347						202	175	3
03/09/20 02:03:01 PM	1348						413	378	4
03/09/20 02:04:41 PM	1349						326	325	5
03/09/20 02:06:22 PM	1350						219	203	2
03/09/20 02:08:07 PM	1351						229	233	2
03/09/20 02:09:47 PM	1352						189	203	6
03/09/20 02:11:27 PM	1353						264	293	3
03/09/20 02:13:13 PM	1354						398	361	5
03/09/20 02:14:53 PM	1355						166	163	4
03/09/20 02:16:32 PM	1356						147	161	4
03/09/20 02:18:18 PM	1357						297	306	4
03/09/20 02:20:04 PM	1358						406	355	6
03/09/20 02:21:44 PM	1359						171	166	6
03/09/20 02:23:30 PM	1360						345	351	2
03/09/20 02:25:11 PM	1361						229	261	3
03/09/20 02:26:51 PM	1362						267	312	6
03/09/20 02:28:36 PM	1363						213	259	4
03/09/20 02:30:17 PM	1364						472	430	8
03/09/20 02:31:56 PM	1365						231	261	3
03/09/20 02:33:42 PM	1366						240	266	2
03/09/20 02:35:23 PM	1367						311	299	3
03/09/20 02:37:04 PM	1368						229	267	4
03/09/20 02:38:43 PM	1369						175	202	4
03/09/20 02:40:29 PM	1370						401	360	5
03/09/20 02:42:09 PM	1371						234	267	2
03/09/20 02:43:49 PM	1372						209	229	4
03/09/20 02:45:35 PM	1373						267	294	2
03/09/20 02:47:16 PM	1374						188	204	3
03/09/20 02:49:01 PM	1375						192	213	4
03/09/20 02:50:41 PM	1376						230	245	2
03/09/20 02:52:21 PM	1377						216	254	4
03/09/20 02:54:07 PM	1378						365	353	2
03/09/20 02:55:53 PM	1379						233	265	3
03/09/20 02:57:33 PM	1380						234	283	2
03/09/20 02:59:13 PM	1381						191	251	4
03/09/20 03:00:54 PM	1382						291	322	4
03/09/20 03:02:34 PM	1383						209	252	2
03/09/20 03:04:14 PM	1384						277	308	2
03/09/20 03:06:00 PM	1385						187	192	4
03/09/20 03:07:46 PM	1386						218	261	2
03/09/20 03:09:32 PM	1387						289	326	2
03/09/20 03:11:12 PM	1388						169	162	3
03/09/20 03:12:51 PM	1389						174	180	5
03/09/20 03:14:31 PM	1390						232	262	3
03/09/20 03:16:17 PM	1391						205	211	2
03/09/20 03:17:57 PM	1392						359	364	5
03/09/20 03:19:37 PM	1393						203	229	3
03/09/20 03:21:23 PM	1394						397	342	5
03/09/20 03:23:03 PM	1395						145	161	6
03/09/20 03:24:49 PM	1396						267	300	3
03/09/20 03:26:35 PM	1397						236	281	2
03/09/20 03:28:15 PM	1398						232	266	2
03/09/20 03:29:55 PM	1399						214	231	3
03/09/20 03:31:35 PM	1400						137	163	7
03/09/20 03:33:15 PM	1401						249	282	2
03/09/20 03:35:01 PM	1402						482	385	5
03/09/20 03:36:47 PM	1403						163	191	6
03/09/20 03:38:27 PM	1404						224	238	4
03/09/20 03:40:13 PM	1405						237	243	3
03/09/20 03:41:53 PM	1406						232	241	4
03/09/20 03:43:33 PM	1407						249	236	2
03/09/20 03:45:13 PM	1408						317	349	1
03/09/20 03:46:59 PM	1409						367	322	2
03/09/20 03:48:39 PM	1410						209	280	6
03/09/20 03:50:19 PM	1411						180	194	3
03/09/20 03:52:05 PM	1412						274	293	3
03/09/20 03:53:51 PM	1413						223	226	3
03/09/20 03:55:32 PM	1414						327	337	5
03/09/20 03:57:12 PM	1415						231	268	2
03/09/20 03:58:52 PM	1416						191	247	2
03/09/20 04:00:32 PM	1417						233	265	2
03/09/20 04:02:13 PM	1418						177	203	3
03/09/20 04:03:53 PM	1419						177	201	3
03/09/20 04:05:39 PM	1420						289	320	1
03/09/20 04:07:19 PM	1421						230	255	4
03/09/20 04:08:59 PM	1422						267	270	5
03/09/20 04:10:39 PM	1423						255	275	2
03/09/20 04:12:25 PM	1424						223	267	3
03/09/20 04:14:05 PM	1425						199	207	3
03/09/20 04:15:45 PM	1426						192	217	5
03/09/20 04:17:31 PM	1427						276	318	3
03/09/20 04:19:11 PM	1428						252	297	4
03/09/20 04:20:57 PM	1429						296	300	2
03/09/20 04:22:37 PM	1430						302	338	3
03/09/20 04:24:17 PM	1431						384	350	5
03/09/20 04:26:03 PM	1432						225	299	4
03/09/20 04:27:49 PM	1433						267	318	5
03/09/20 04:29:29 PM	1434						188	208	3
03/09/20 04:31:09 PM	1435						154	145	7
03/09/20 04:32:49 PM	1436						253	284	2
03/09/20 04:34:35 PM	1437						183	222	2
03/09/20 04:36:16 PM	1438						242	174	103
03/09/20 04:37:56 PM	1439						245	251	4
03/09/20 04:39:36 PM	1440						185	195	6
03/09/20 04:41:17 PM	1441						219	264	2
03/09/20 04:42:56 PM	1442						213	246	3
03/09/20 04:44:37 PM	1443						246	270	2
03/09/20 04:46:22 PM	1444						230	266	3
03/09/20 04:48:03 PM	1445						192	215	6
03/09/20 04:49:44 PM	1446						355	316	4
03/09/20 04:51:30 PM	1447						213	241	5
03/09/20 04:53:10 PM	1448						282	287	3
03/09/20 04:54:50 PM	1449						191	228	4
03/09/20 04:56:30 PM	1450						178	192	3
03/09/20 04:58:16 PM	1451						278	298	2
03/09/20 04:59:55 PM	1452						193	203	3
03/09/20 05:01:42 PM	1453						220	237	4
03/09/20 05:03:21 PM	1454						147	172	6
03/09/20 05:05:01 PM	1455						177	183	5
03/09/20 05:06:42 PM	1456						210	221	3
03/09/20 05:08:23 PM	1457						169	196	4
03/09/20 05:10:09 PM	1458						299	305	3
03/09/20 05:11:54 PM	1459						195	196	4
03/09/20 05:13:35 PM	1460						261	288	4
03/09/20 05:15:15 PM	1461						343	327	3
03/09/20 05:16:55 PM	1462						284	309	2
03/09/20 05:18:35 PM	1463						176	221	4
03/09/20 05:20:16 PM	1464						225	245	2
03/09/20 05:22:02 PM	1465						223	229	3
03/09/20 05:23:48 PM	1466						197	210	4
03/09/20 05:25:28 PM	1467						259	316	5
03/09/20 05:27:08 PM	1468						206	238	3
03/09/20 05:28:47 PM	1469						208	239	3
03/09/20 05:30:27 PM	1470						155	151	5
03/09/20 05:32:13 PM	1471						183	213	3
03/09/20 05:33:53 PM	1472						215	265	2
03/09/20 05:35:39 PM	1473						286	317	2
03/09/20 05:37:19 PM	1474						228	263	5
03/09/20 05:39:00 PM	1475						238	231	1
03/09/20 05:40:46 PM	1476						195	192	2
03/09/20 05:42:32 PM	1477						236	290	2
03/09/20 05:44:12 PM	1478						194	217	3
03/09/20 05:45:52 PM	1479						241	280	2
03/09/20 05:47:37 PM	1480						195	254	2
03/09/20 05:49:17 PM	1481						328	297	4
03/09/20 05:50:58 PM	1482						218	207	6
03/09/20 05:52:38 PM	1483						269	280	3
03/09/20 05:54:19 PM	1484						262	315	2
03/09/20 05:55:59 PM	1485						284	321	6
03/09/20 05:57:45 PM	1486						230	253	4
03/09/20 05:59:25 PM	1487						239	272	2
03/09/20 06:01:04 PM	1488						224	255	4
03/09/20 06:02:51 PM	1489						233	254	10
03/09/20 06:04:36 PM	1490						253	276	2
03/09/20 06:06:16 PM	1491						216	242	2
03/09/20 06:08:08 PM	1492						177	180	3
03/09/20 06:09:54 PM	1493						237	257	2
03/09/20 06:11:40 PM	1494						193	214	4
03/09/20 06:13:20 PM	1495						240	264	3
03/09/20 06:15:52 PM	1496						210	233	2
03/09/20 06:17:37 PM	1497						212	234	3
03/09/20 06:19:23 PM	1498						259	293	3
03/09/20 06:21:04 PM	1499						225	263	4
03/09/20 06:22:44 PM	1500						172	212	5
03/09/20 06:24:24 PM	1501						294	313	5
03/09/20 06:26:04 PM	1502						188	214	5
03/09/20 06:27:44 PM	1503						176	193	7
03/09/20 06:29:24 PM	1504						211	261	3
03/09/20 06:31:10 PM	1505						247	278	3
03/09/20 06:32:56 PM	1506						212	224	6
03/09/20 06:34:36 PM	1507						217	285	3
03/09/20 06:36:22 PM	1508						334	342	4
03/09/20 06:38:02 PM	1509						170	194	3
03/09/20 06:39:43 PM	1510						245	302	3
03/09/20 06:41:24 PM	1511						152	155	8
03/09/20 06:43:04 PM	1512						237	256	7
03/09/20 06:44:44 PM	1513						202	264	5
03/09/20 06:46:24 PM	1514						311	339	2
03/09/20 06:48:10 PM	1515						169	155	4
03/09/20 06:49:50 PM	1516						231	271	2
03/09/20 06:51:30 PM	1517						257	278	3
03/09/20 06:53:10 PM	1518						177	196	5
03/09/20 06:54:56 PM	1519						256	277	1
03/09/20 06:56:36 PM	1520						312	349	7
03/09/20 06:58:22 PM	1521						294	349	2
03/09/20 07:00:08 PM	1522						195	227	3
03/09/20 07:01:49 PM	1523						230	242	5
03/09/20 07:03:28 PM	1524						225	247	2
03/09/20 07:05:09 PM	1525						478	405	3
03/09/20 07:06:49 PM	1526						194	168	4
03/09/20 07:08:29 PM	1527						272	305	3
03/09/20 07:10:15 PM	1528						234	248	2
03/09/20 07:12:01 PM	1529						332	347	2
03/09/20 07:13:41 PM	1530						190	215	4
03/09/20 07:17:06 PM	1532						167	207	3
03/09/20 07:18:46 PM	1533						229	247	4
03/09/20 07:20:27 PM	1534						180	206	9
03/09/20 07:22:13 PM	1535						180	183	5
03/09/20 07:23:53 PM	1536						196	204	3
03/09/20 07:25:39 PM	1537						182	212	3
03/09/20 07:27:19 PM	1538						273	331	8
03/09/20 07:28:59 PM	1539						191	160	3
03/09/20 07:30:40 PM	1540						260	289	3
03/09/20 07:32:20 PM	1541						201	216	4
03/09/20 07:34:06 PM	1542						171	198	5
03/09/20 07:35:46 PM	1543						235	300	2
03/09/20 07:37:32 PM	1544						203	230	3
03/09/20 07:39:12 PM	1545						195	244	2
03/09/20 07:40:52 PM	1546						207	244	6
03/09/20 07:42:31 PM	1547						233	283	4
03/09/20 07:44:11 PM	1548						238	257	2
03/09/20 07:45:57 PM	1549						211	271	4
03/09/20 07:47:38 PM	1550						272	303	5
03/09/20 07:49:18 PM	1551						253	281	4
03/09/20 07:51:04 PM	1552						164	201	3
03/09/20 07:52:43 PM	1553						207	240	4
03/09/20 07:54:29 PM	1554						195	195	5
03/09/20 07:56:09 PM	1555						244	250	6
03/09/20 07:57:55 PM	1556						203	193	4
03/09/20 07:59:36 PM	1557						261	297	4
03/09/20 08:01:15 PM	1558						235	271	5
03/09/20 08:02:55 PM	1559						179	190	4
03/09/20 08:04:35 PM	1560						348	344	7
03/09/20 08:06:15 PM	1561						168	164	3
03/09/20 08:07:55 PM	1562						219	279	4
03/09/20 08:09:35 PM	1563						177	227	4
03/09/20 08:11:15 PM	1564						250	279	2
03/09/20 08:12:54 PM	1565						158	171	6
03/09/20 08:14:40 PM	1566						174	210	5
03/09/20 08:16:25 PM	1567						167	180	6
03/09/20 08:18:05 PM	1568						322	357	3
03/09/20 08:19:51 PM	1569						238	269	5
03/09/20 08:21:31 PM	1570						248	292	4
03/09/20 08:23:17 PM	1571						312	322	2
03/09/20 08:24:56 PM	1572						195	237	6
03/09/20 08:26:42 PM	1573						273	299	2
03/09/20 08:28:28 PM	1574						195	196	2
03/09/20 08:30:08 PM	1575						254	256	3
03/09/20 08:31:47 PM	1576						234	249	3
03/09/20 08:33:33 PM	1577						299	306	2
03/09/20 08:35:19 PM	1578						208	278	2
03/09/20 08:36:59 PM	1579						239	254	4
03/09/20 08:38:39 PM	1580						258	280	2
03/09/20 08:40:25 PM	1581						182	170	6
03/09/20 08:42:05 PM	1582						258	273	3
03/09/20 08:43:46 PM	1583						232	269	3
03/09/20 08:45:25 PM	1584						199	227	6
03/09/20 08:47:11 PM	1585						188	196	3
03/09/20 08:48:51 PM	1586						281	304	3
03/09/20 08:50:37 PM	1587						304	299	5
03/09/20 08:52:23 PM	1588						321	314	10
03/09/20 08:54:04 PM	1589						251	271	4
03/09/20 08:55:43 PM	1590						264	283	3
03/09/20 08:57:23 PM	1591						187	204	7
03/09/20 08:59:09 PM	1592						260	307	2
03/09/20 09:00:55 PM	1593						229	249	3
03/09/20 09:02:35 PM	1594						300	321	4
03/09/20 09:04:15 PM	1595						351	382	1
03/09/20 09:05:55 PM	1596						368	355	2
03/09/20 09:07:41 PM	1597						190	217	4
03/09/20 09:09:20 PM	1598						262	263	3
03/09/20 09:11:06 PM	1599						193	198	4
03/09/20 09:12:52 PM	1600						203	193	5
03/09/20 09:14:32 PM	1601						223	268	3
03/09/20 09:16:12 PM	1602						214	226	3
03/09/20 09:17:52 PM	1603						184	243	4
03/09/20 09:19:38 PM	1604						265	324	5
03/09/20 09:21:24 PM	1605						188	192	6
03/09/20 09:23:04 PM	1606						179	194	6
03/09/20 09:24:44 PM	1607						304	309	3
03/09/20 09:26:24 PM	1608						295	310	2
03/09/20 09:28:04 PM	1609						232	273	4
03/09/20 09:29:50 PM	1610						263	335	3
03/09/20 09:31:30 PM	1611						196	220	5
03/09/20 09:33:11 PM	1612						185	182	5
03/09/20 09:34:51 PM	1613						172	173	4
03/09/20 09:36:32 PM	1614						270	300	3
03/09/20 09:38:12 PM	1615						220	269	4
03/09/20 09:39:58 PM	1616						349	326	3
03/09/20 09:41:38 PM	1617						323	320	2
03/09/20 09:43:18 PM	1618						271	282	3
03/09/20 09:45:04 PM	1619						269	295	2
03/09/20 09:46:43 PM	1620						183	188	6
03/09/20 09:48:29 PM	1621						283	303	3
03/09/20 09:50:09 PM	1622						193	219	3
03/09/20 09:51:51 PM	1623						318	325	3
03/09/20 09:53:31 PM	1624						315	312	4
03/09/20 09:55:17 PM	1625						236	289	4
03/09/20 09:56:57 PM	1626						395	344	11
03/09/20 09:58:37 PM	1627						174	189	5
03/09/20 10:00:17 PM	1628						309	305	5
03/09/20 10:02:03 PM	1629						209	244	4
03/09/20 10:03:49 PM	1630						253	291	3
03/09/20 10:05:29 PM	1631						226	273	5
03/09/20 10:07:08 PM	1632						185	205	3
03/09/20 10:08:49 PM	1633						209	236	3
03/09/20 10:10:35 PM	1634						225	253	3
03/09/20 10:12:15 PM	1635						219	235	4
03/09/20 10:14:01 PM	1636						191	248	5
03/09/20 10:15:41 PM	1637						232	253	3
03/09/20 10:17:21 PM	1638						197	245	2
03/09/20 10:19:07 PM	1639						164	153	5
03/09/20 10:20:47 PM	1640						275	323	3
03/09/20 10:22:33 PM	1641						197	257	4
03/09/20 10:24:14 PM	1642						191	189	6
03/09/20 10:25:54 PM	1643						203	209	5
03/09/20 10:27:40 PM	1644						204	243	5
03/09/20 10:29:20 PM	1645						206	217	5
03/09/20 10:31:01 PM	1646						276	319	3
03/09/20 10:32:41 PM	1647						319	321	3
03/09/20 10:34:21 PM	1648						182	192	5
03/09/20 10:36:01 PM	1649						294	308	2
03/09/20 10:37:46 PM	1650						199	224	11
03/09/20 10:39:32 PM	1651						164	173	4
03/09/20 10:41:11 PM	1652						289	340	2
03/09/20 10:42:57 PM	1653						254	321	5
03/09/20 10:44:38 PM	1654						231	254	4
03/09/20 10:46:18 PM	1655						212	205	3
03/09/20 10:47:58 PM	1656						236	268	3
03/09/20 10:49:44 PM	1657						169	204	8
03/09/20 10:51:24 PM	1658						325	349	2
03/09/20 10:53:05 PM	1659						217	238	5
03/09/20 10:54:51 PM	1660						168	210	5
03/09/20 10:56:31 PM	1661						270	285	4
03/09/20 10:58:16 PM	1662						191	202	3
03/09/20 10:59:57 PM	1663						255	276	3
03/09/20 11:01:37 PM	1664						318	360	2
03/09/20 11:03:17 PM	1665						211	240	5
03/09/20 11:04:58 PM	1666						291	316	2
03/09/20 11:06:44 PM	1667						314	311	3
03/09/20 11:08:24 PM	1668						202	230	3
03/09/20 11:10:04 PM	1669						288	292	2
03/09/20 11:11:44 PM	1670						207	239	3
03/09/20 11:13:29 PM	1671						305	300	7
03/09/20 11:15:09 PM	1672						183	226	5
03/09/20 11:16:55 PM	1673						284	325	3
03/09/20 11:18:37 PM	1674						247	267	3
03/09/20 11:20:18 PM	1675						389	371	2
03/09/20 11:21:59 PM	1676						217	263	5
03/09/20 11:23:39 PM	1677						312	333	2
03/09/20 11:25:19 PM	1678						214	244	3
03/09/20 11:26:59 PM	1679						219	214	4
03/09/20 11:28:39 PM	1680						298	332	2
03/09/20 11:30:19 PM	1681						231	267	3
03/09/20 11:32:00 PM	1682						348	338	4
03/09/20 11:33:40 PM	1683						191	220	6
03/09/20 11:35:21 PM	1684						283	308	3
03/09/20 11:37:02 PM	1685						307	327	4
03/09/20 11:38:42 PM	1686						226	270	3
03/09/20 11:40:28 PM	1687						206	239	6
03/09/20 11:42:08 PM	1688						247	288	3
03/09/20 11:43:48 PM	1689						233	283	3
03/09/20 11:45:28 PM	1690						233	265	3
03/09/20 11:47:14 PM	1691						169	198	6
03/09/20 11:49:01 PM	1692						192	205	4
03/09/20 11:50:47 PM	1693						267	315	5
03/09/20 11:52:33 PM	1694						334	366	4
03/09/20 11:54:19 PM	1695						249	288	5
03/09/20 11:55:59 PM	1696						220	288	3
03/09/20 11:57:39 PM	1697						265	297	3
03/09/20 11:59:19 PM	1698						225	238	4
04/09/20 12:01:05 AM	1699						256	279	2
04/09/20 12:02:45 AM	1700						216	251	5
04/09/20 12:04:31 AM	1701						160	182	5
04/09/20 12:06:11 AM	1702						226	250	2
04/09/20 12:07:51 AM	1703						236	293	2
04/09/20 12:09:32 AM	1704						167	168	5
04/09/20 12:11:12 AM	1705						161	182	5
04/09/20 12:12:58 AM	1706						219	229	3
04/09/20 12:14:39 AM	1707						172	179	6
04/09/20 12:16:18 AM	1708						227	252	2
04/09/20 12:17:58 AM	1709						181	223	7
04/09/20 12:19:43 AM	1710						181	200	4
04/09/20 12:21:29 AM	1711						177	216	3
04/09/20 12:23:10 AM	1712						192	187	11
04/09/20 12:24:50 AM	1713						204	223	4
04/09/20 12:26:36 AM	1714						234	258	5
04/09/20 12:28:16 AM	1715						206	243	2
04/09/20 12:29:56 AM	1716						218	261	5
04/09/20 12:31:42 AM	1717						229	270	4
04/09/20 12:33:27 AM	1718						175	197	4
04/09/20 12:35:13 AM	1719						217	264	2
04/09/20 12:36:52 AM	1720						181	221	5
04/09/20 12:38:38 AM	1721						145	154	6
04/09/20 12:40:18 AM	1722						145	187	6
04/09/20 12:41:59 AM	1723						184	222	7
04/09/20 12:43:45 AM	1724						203	249	5
04/09/20 12:45:31 AM	1725						176	203	8
04/09/20 12:47:11 AM	1726						190	224	5
04/09/20 12:48:57 AM	1727						231	285	5
04/09/20 12:50:38 AM	1728						178	228	6
04/09/20 12:52:18 AM	1729						165	211	6
04/09/20 12:54:04 AM	1730						173	199	8
04/09/20 12:55:50 AM	1731						222	252	5
04/09/20 12:57:36 AM	1732						259	279	7
04/09/20 12:59:16 AM	1733						161	165	9
04/09/20 01:00:56 AM	1734						186	210	5
04/09/20 01:02:42 AM	1735						195	221	5
04/09/20 01:04:22 AM	1736						168	194	6
04/09/20 01:06:08 AM	1737						179	202	8
04/09/20 01:07:48 AM	1738						209	252	6
04/09/20 01:09:28 AM	1739						228	275	8
04/09/20 01:11:14 AM	1740						237	264	6
04/09/20 01:12:54 AM	1741						174	199	9
04/09/20 01:14:40 AM	1742						238	290	7
04/09/20 01:16:26 AM	1743						258	295	6
04/09/20 01:18:06 AM	1744						161	178	7
04/09/20 01:19:53 AM	1745						189	196	7
04/09/20 01:21:39 AM	1746						158	188	8
04/09/20 01:23:19 AM	1747						175	189	5
04/09/20 01:24:58 AM	1748						144	143	13
04/09/20 01:26:38 AM	1749						159	195	10
04/09/20 01:28:19 AM	1750						162	173	12
04/09/20 01:29:59 AM	1751						163	182	7
04/09/20 01:31:38 AM	1752						168	195	6
04/09/20 01:33:19 AM	1753						159	190	10
04/09/20 01:35:05 AM	1754						274	311	6
04/09/20 01:36:45 AM	1755						324	338	6
04/09/20 01:38:25 AM	1756						277	307	7
04/09/20 01:40:12 AM	1757						146	144	9
04/09/20 01:41:52 AM	1758						188	222	6
04/09/20 01:43:32 AM	1759						214	231	6
04/09/20 01:45:19 AM	1760						250	280	4
04/09/20 01:47:00 AM	1761						240	287	5
04/09/20 01:48:41 AM	1762						368	366	7
04/09/20 01:50:22 AM	1763						313	346	4
04/09/20 01:52:08 AM	1764						225	276	9
04/09/20 01:53:47 AM	1765						176	184	11
04/09/20 01:55:27 AM	1766						162	181	6
04/09/20 01:57:14 AM	1767						335	382	9
04/09/20 01:58:54 AM	1768						242	268	6
04/09/20 02:00:35 AM	1769						273	300	5
04/09/20 02:02:15 AM	1770						196	256	9
04/09/20 02:04:00 AM	1771						193	205	9
04/09/20 02:05:41 AM	1772						154	170	10
04/09/20 02:07:27 AM	1773						223	252	5
04/09/20 02:09:13 AM	1774						179	204	8
04/09/20 02:10:53 AM	1775						234	302	10
04/09/20 02:12:32 AM	1776						236	276	5
04/09/20 02:14:12 AM	1777						227	263	6
04/09/20 02:15:58 AM	1778						265	302	11
04/09/20 02:17:38 AM	1779						345	363	8
04/09/20 02:19:19 AM	1780						654	440	16
04/09/20 02:20:59 AM	1781						274	350	10
04/09/20 02:22:40 AM	1782						322	363	5
04/09/20 02:24:25 AM	1783						569	447	14
04/09/20 02:26:11 AM	1784						179	208	10
04/09/20 02:27:58 AM	1785						514	438	10
04/09/20 02:29:38 AM	1786						534	429	13
04/09/20 02:31:18 AM	1787						422	404	7
04/09/20 02:33:04 AM	1788						202	248	9
04/09/20 02:34:46 AM	1789						269	321	8
04/09/20 02:36:31 AM	1790						476	416	9
04/09/20 02:38:13 AM	1791						477	404	6
04/09/20 02:39:54 AM	1792						448	419	9
04/09/20 02:41:40 AM	1793						459	414	8
04/09/20 02:43:26 AM	1794						202	230	4
04/09/20 02:45:12 AM	1795						318	353	9
04/09/20 02:46:52 AM	1796						273	304	5
04/09/20 02:48:38 AM	1797						391	397	6
04/09/20 02:50:19 AM	1798						366	407	16
04/09/20 02:51:59 AM	1799						494	420	34
04/09/20 02:53:40 AM	1800						404	381	7
04/09/20 02:55:25 AM	1801						546	454	10
04/09/20 02:57:05 AM	1802						269	291	6
04/09/20 02:58:45 AM	1803						227	261	5
04/09/20 03:00:31 AM	1804						606	407	10
04/09/20 03:02:11 AM	1805						203	260	5
04/09/20 03:03:52 AM	1806						491	432	9
04/09/20 03:05:38 AM	1807						306	332	7
04/09/20 03:07:24 AM	1808						461	427	6
04/09/20 03:09:05 AM	1809						473	426	9
04/09/20 03:10:46 AM	1810						278	344	6
04/09/20 03:12:32 AM	1811						242	313	7
04/09/20 03:14:14 AM	1812						407	405	9
04/09/20 03:15:53 AM	1813						206	246	7
04/09/20 03:17:34 AM	1814						449	390	16
04/09/20 03:19:15 AM	1815						180	241	10
04/09/20 03:20:56 AM	1816						373	374	10
04/09/20 03:22:37 AM	1817						339	348	4
04/09/20 03:24:18 AM	1818						306	334	10
04/09/20 03:25:58 AM	1819						334	326	7
04/09/20 03:27:39 AM	1820						450	418	9
04/09/20 03:29:18 AM	1821						192	213	6
04/09/20 03:30:58 AM	1822						521	382	22
04/09/20 03:32:39 AM	1823						195	219	7
04/09/20 03:34:19 AM	1824						546	392	22
04/09/20 03:36:00 AM	1825						350	372	4
04/09/20 03:37:46 AM	1826						514	404	7
04/09/20 03:39:27 AM	1827						416	398	6
04/09/20 03:41:07 AM	1828						440	415	6
04/09/20 03:42:47 AM	1829						536	415	14
04/09/20 03:44:33 AM	1830						480	401	15
04/09/20 03:46:19 AM	1831						458	405	10
04/09/20 03:47:59 AM	1832						479	425	16
04/09/20 03:49:40 AM	1833						420	384	5
04/09/20 03:51:20 AM	1834						459	407	5
04/09/20 03:53:00 AM	1835						243	331	7
04/09/20 03:54:40 AM	1836						435	395	6
04/09/20 03:56:20 AM	1837						517	469	6
04/09/20 03:58:06 AM	1838						495	408	13
04/09/20 03:59:46 AM	1839						461	404	11
04/09/20 04:01:26 AM	1840						507	436	22
04/09/20 04:03:12 AM	1841						433	411	10
04/09/20 04:04:52 AM	1842						531	411	10
04/09/20 04:06:33 AM	1843						392	407	11
04/09/20 04:08:13 AM	1844						427	408	12
04/09/20 04:09:53 AM	1845						248	301	5
04/09/20 04:11:40 AM	1846						503	392	24
04/09/20 04:13:20 AM	1847						422	383	16
04/09/20 04:15:02 AM	1848						529	421	13
04/09/20 04:16:48 AM	1849						502	422	10
04/09/20 04:18:34 AM	1850						527	402	8
04/09/20 04:20:15 AM	1851						544	466	6
04/09/20 04:22:01 AM	1852						397	380	6
04/09/20 04:23:41 AM	1853						506	401	17
04/09/20 04:25:21 AM	1854						516	410	17
04/09/20 04:27:07 AM	1855						454	389	13
04/09/20 04:28:48 AM	1856						487	409	9
04/09/20 04:30:28 AM	1857						377	378	6
04/09/20 04:32:14 AM	1858						470	419	13
04/09/20 04:33:54 AM	1859						299	356	8
04/09/20 04:35:33 AM	1860						346	363	9
04/09/20 04:37:19 AM	1861						408	392	9
04/09/20 04:38:59 AM	1862						485	398	10
04/09/20 04:40:45 AM	1863						636	429	13
04/09/20 04:42:25 AM	1864						419	374	8
04/09/20 04:44:05 AM	1865						455	412	10
04/09/20 04:45:51 AM	1866						392	365	6
04/09/20 04:47:31 AM	1867						487	406	12
04/09/20 04:49:11 AM	1868						446	397	4
04/09/20 04:50:56 AM	1869						470	418	8
04/09/20 04:52:37 AM	1870						515	425	7
04/09/20 04:54:17 AM	1871						340	367	6
04/09/20 04:56:08 AM	1872						366	399	9
04/09/20 04:57:55 AM	1873						408	376	8
04/09/20 04:59:40 AM	1874						327	321	9
04/09/20 05:01:27 AM	1875						560	393	9
04/09/20 05:03:08 AM	1876						434	362	4
04/09/20 05:04:47 AM	1877						561	410	22
04/09/20 05:06:33 AM	1878						488	417	12
04/09/20 05:08:20 AM	1879						439	398	4
04/09/20 05:10:00 AM	1880						470	400	16
04/09/20 05:11:40 AM	1881						462	450	7
04/09/20 05:13:19 AM	1882						468	368	7
04/09/20 05:15:00 AM	1883						538	433	10
04/09/20 05:16:46 AM	1884						553	395	24
04/09/20 05:18:26 AM	1885						547	415	9
04/09/20 05:20:06 AM	1886						426	378	6
04/09/20 05:26:26 AM	1888						444	366	14
04/09/20 05:28:11 AM	1889						482	416	8
04/09/20 05:29:51 AM	1890						509	404	11
04/09/20 05:31:31 AM	1891						421	406	5
04/09/20 05:33:13 AM	1892						458	436	5
04/09/20 05:34:52 AM	1893						559	410	8
04/09/20 05:36:38 AM	1894						465	403	7
04/09/20 05:38:18 AM	1895						540	443	6
04/09/20 05:40:04 AM	1896						461	423	7
04/09/20 05:41:44 AM	1897						530	415	13
04/09/20 05:43:31 AM	1898						460	406	7
04/09/20 05:45:17 AM	1899						510	407	5
04/09/20 05:47:03 AM	1900						535	407	15
04/09/20 05:48:49 AM	1901						538	406	8
04/09/20 05:50:30 AM	1902						495	353	10
04/09/20 05:52:15 AM	1903						238	305	7
04/09/20 05:53:55 AM	1904						495	440	9
04/09/20 05:55:35 AM	1905						618	439	13
04/09/20 05:57:15 AM	1906						531	386	6
04/09/20 05:59:01 AM	1907						500	407	20
04/09/20 06:00:41 AM	1908						465	406	23
04/09/20 06:02:21 AM	1909						232	266	8
04/09/20 06:04:03 AM	1910						560	414	19
04/09/20 06:05:43 AM	1911						583	449	5
04/09/20 06:07:29 AM	1912						462	412	11
04/09/20 06:09:09 AM	1913						518	386	18
04/09/20 06:10:55 AM	1914						308	339	3
04/09/20 06:12:42 AM	1915						524	384	38
04/09/20 06:14:23 AM	1916						446	365	11
04/09/20 06:16:03 AM	1917						495	380	14
04/09/20 06:17:49 AM	1918						434	409	9
04/09/20 06:19:35 AM	1919						342	347	8
04/09/20 06:21:21 AM	1920						570	393	19
04/09/20 06:23:02 AM	1921						488	391	19
04/09/20 06:24:42 AM	1922						406	393	4
04/09/20 06:26:22 AM	1923						219	177	31
04/09/20 06:28:02 AM	1924						504	394	16
04/09/20 06:29:43 AM	1925						333	360	5
04/09/20 06:31:23 AM	1926						531	376	20
04/09/20 06:33:09 AM	1927						444	459	7
04/09/20 06:34:55 AM	1928						262	287	6
04/09/20 06:36:41 AM	1929						526	399	11
04/09/20 06:38:27 AM	1930						441	394	12
04/09/20 06:40:08 AM	1931						523	387	12
04/09/20 06:41:54 AM	1932						468	387	14
04/09/20 06:43:33 AM	1933						350	356	16
04/09/20 06:45:14 AM	1934						482	389	4
04/09/20 06:46:54 AM	1935						302	308	4
04/09/20 06:48:35 AM	1936						510	402	12
04/09/20 06:50:16 AM	1937						522	402	17
04/09/20 06:51:57 AM	1938						559	404	14
04/09/20 06:53:38 AM	1939						518	375	12
04/09/20 06:55:18 AM	1940						432	423	7
04/09/20 06:56:59 AM	1941						605	430	15
04/09/20 06:58:39 AM	1942						444	392	7
04/09/20 07:00:20 AM	1943						450	395	5
04/09/20 07:02:00 AM	1944						444	399	5
04/09/20 07:03:46 AM	1945						494	411	10
04/09/20 07:05:27 AM	1946						434	408	5
04/09/20 07:07:07 AM	1947						291	311	7
04/09/20 07:08:47 AM	1948						464	441	18
04/09/20 07:10:27 AM	1949						567	410	31
04/09/20 07:12:07 AM	1950						420	395	2
04/09/20 07:13:53 AM	1951						428	366	11
04/09/20 07:15:39 AM	1952						377	354	3
04/09/20 07:17:19 AM	1953						331	359	3
04/09/20 07:19:00 AM	1954						525	417	9
04/09/20 07:20:41 AM	1955						454	405	8
04/09/20 07:22:21 AM	1956						551	420	13
04/09/20 07:24:06 AM	1957						436	410	7
04/09/20 07:25:46 AM	1958						483	394	5
04/09/20 07:27:27 AM	1959						328	367	5
04/09/20 07:29:13 AM	1960						448	409	9
04/09/20 07:30:58 AM	1961						457	435	9
04/09/20 07:32:44 AM	1962						525	429	10
04/09/20 07:34:30 AM	1963						497	442	21
04/09/20 07:36:17 AM	1964						457	388	8
04/09/20 07:37:57 AM	1965						431	373	14
04/09/20 07:39:38 AM	1966						428	375	8
04/09/20 07:41:18 AM	1967						295	325	8
04/09/20 07:43:04 AM	1968						486	392	15
04/09/20 07:44:43 AM	1969						606	450	12
04/09/20 07:46:24 AM	1970						451	404	17
04/09/20 07:48:05 AM	1971						534	370	10
04/09/20 07:49:46 AM	1972						385	371	6
04/09/20 07:51:26 AM	1973						459	412	5
04/09/20 07:53:12 AM	1974						563	432	8
04/09/20 07:54:52 AM	1975						369	388	3
04/09/20 07:56:32 AM	1976						471	412	12
04/09/20 07:58:11 AM	1977						538	401	6
04/09/20 07:59:52 AM	1978						510	425	7
04/09/20 08:01:33 AM	1979						499	400	13
04/09/20 08:03:12 AM	1980						452	393	4
04/09/20 08:05:03 AM	1981						545	413	8
04/09/20 08:06:50 AM	1982						543	399	13
04/09/20 08:08:30 AM	1983						479	411	4
04/09/20 08:10:16 AM	1984						418	396	3
04/09/20 08:11:56 AM	1985						463	428	5
04/09/20 08:13:35 AM	1986						579	442	7
04/09/20 08:15:21 AM	1987						432	406	5
04/09/20 08:17:01 AM	1988						579	461	10
04/09/20 08:18:48 AM	1989						259	270	6
04/09/20 08:20:27 AM	1990						238	274	8
04/09/20 08:22:08 AM	1991						400	375	11
04/09/20 08:23:48 AM	1992						430	421	9
04/09/20 08:25:34 AM	1993						489	393	8
04/09/20 08:27:13 AM	1994						449	386	12
04/09/20 08:28:59 AM	1995						367	353	6
04/09/20 08:30:45 AM	1996						449	381	7
04/09/20 08:32:26 AM	1997						447	387	13
04/09/20 08:34:06 AM	1998						491	379	9
04/09/20 08:35:46 AM	1999						519	381	18
04/09/20 08:37:33 AM	2000						383	376	11
04/09/20 08:39:13 AM	2001						493	384	14
04/09/20 08:40:58 AM	2002						520	410	8
04/09/20 08:44:19 AM	2004						303	360	6
04/09/20 08:45:59 AM	2005						392	393	8
04/09/20 08:47:39 AM	2006						437	384	8
04/09/20 08:49:19 AM	2007						341	369	6
04/09/20 08:51:00 AM	2008						368	373	12
04/09/20 08:52:45 AM	2009						422	406	6
04/09/20 08:54:26 AM	2010						425	396	9
04/09/20 08:56:05 AM	2011						264	299	9
[truncated: 3,096 more rows]
