# Supplementary material for: A Low-Cost, Low-Power Water Velocity Sensor Utilizing Acoustic Doppler Measurement
Source: Sensors (Basel). 2022 Sep 30;22(19):7451. doi: 10.3390/s22197451 (PMC9572237; doi:10.3390/s22197451)
Supplement: Supplementary file 1 [file sensors-22-07451-s001.zip › supplementary_material/data/field_test/data/log_000/log_06.csv]

08/09/20 12:52:28 AM	1						174	190	9
08/09/20 12:53:06 AM	2						169	176	13
08/09/20 12:54:51 AM	3						258	280	7
08/09/20 12:56:38 AM	4						218	238	7
08/09/20 12:58:19 AM	5						200	234	10
08/09/20 01:00:00 AM	6						240	263	7
08/09/20 01:01:46 AM	7						275	288	5
08/09/20 01:03:26 AM	8						324	345	2
08/09/20 01:05:07 AM	9						285	287	9
08/09/20 01:06:53 AM	10						311	293	5
08/09/20 01:08:34 AM	11						346	333	5
08/09/20 01:10:16 AM	12						208	237	8
08/09/20 01:11:56 AM	13						372	376	8
08/09/20 01:13:38 AM	14						207	240	8
08/09/20 01:15:18 AM	15						348	348	4
08/09/20 01:16:58 AM	16						321	290	9
08/09/20 01:18:44 AM	17						229	257	3
08/09/20 01:20:24 AM	18						277	301	4
08/09/20 01:22:06 AM	19						349	314	11
08/09/20 01:23:45 AM	20						188	226	6
08/09/20 01:25:31 AM	21						187	215	10
08/09/20 01:27:12 AM	22						300	295	6
08/09/20 01:28:52 AM	23						300	295	3
08/09/20 01:30:38 AM	24						384	348	4
08/09/20 01:32:17 AM	25						240	248	14
08/09/20 01:33:58 AM	26						300	309	3
08/09/20 01:35:37 AM	27						209	242	12
08/09/20 01:37:23 AM	28						228	269	8
08/09/20 01:39:03 AM	29						351	313	5
08/09/20 01:40:44 AM	30						324	298	5
08/09/20 01:42:25 AM	31						247	255	7
08/09/20 01:44:06 AM	32						209	248	5
08/09/20 01:45:45 AM	33						209	226	13
08/09/20 01:47:31 AM	34						278	269	8
08/09/20 01:49:11 AM	35						299	281	5
08/09/20 01:50:51 AM	36						284	290	7
08/09/20 01:52:37 AM	37						173	150	11
08/09/20 01:54:17 AM	38						256	262	11
08/09/20 01:55:58 AM	39						244	235	6
08/09/20 01:57:38 AM	40						241	233	6
08/09/20 01:59:24 AM	41						262	281	3
08/09/20 02:01:04 AM	42						243	298	8
08/09/20 02:02:44 AM	43						211	197	6
08/09/20 02:04:30 AM	44						195	212	7
08/09/20 02:06:11 AM	45						254	227	7
08/09/20 02:07:51 AM	46						220	216	8
08/09/20 02:09:32 AM	47						277	294	8
08/09/20 02:11:12 AM	48						237	251	7
08/09/20 02:12:53 AM	49						210	224	8
08/09/20 02:14:34 AM	50						245	234	8
08/09/20 02:16:14 AM	51						205	198	10
08/09/20 02:17:55 AM	52						160	158	14
08/09/20 02:19:42 AM	53						231	241	11
08/09/20 02:21:22 AM	54						182	175	12
08/09/20 02:23:02 AM	55						207	208	14
08/09/20 02:24:42 AM	56						222	235	9
08/09/20 02:26:22 AM	57						222	232	11
08/09/20 02:28:03 AM	58						222	230	8
08/09/20 02:29:43 AM	59						287	299	11
08/09/20 02:31:29 AM	60						253	249	9
08/09/20 02:33:09 AM	61						236	257	8
08/09/20 02:34:49 AM	62						228	213	16
08/09/20 02:36:29 AM	63						190	208	17
08/09/20 02:38:09 AM	64						165	179	12
08/09/20 02:39:55 AM	65						194	220	14
08/09/20 02:41:42 AM	66						176	194	7
08/09/20 02:43:22 AM	67						176	205	18
08/09/20 02:45:02 AM	68						199	209	13
08/09/20 02:46:42 AM	69						212	242	8
08/09/20 02:48:23 AM	70						266	279	8
08/09/20 02:50:03 AM	71						258	274	9
08/09/20 02:51:43 AM	72						215	219	15
08/09/20 02:53:24 AM	73						267	293	6
08/09/20 02:55:04 AM	74						263	290	8
08/09/20 02:56:44 AM	75						334	276	6
08/09/20 02:58:25 AM	76						230	257	5
08/09/20 03:00:06 AM	77						189	186	11
08/09/20 03:01:46 AM	78						251	263	4
08/09/20 03:03:26 AM	79						190	201	16
08/09/20 03:05:12 AM	80						223	239	9
08/09/20 03:06:52 AM	81						263	266	5
08/09/20 03:08:33 AM	82						185	186	10
08/09/20 03:10:13 AM	83						362	318	2
08/09/20 03:11:54 AM	84						244	262	2
08/09/20 03:13:39 AM	85						282	307	3
08/09/20 03:15:19 AM	86						261	280	7
08/09/20 03:17:05 AM	87						245	211	6
08/09/20 03:18:45 AM	88						253	263	4
08/09/20 03:20:26 AM	89						320	317	5
08/09/20 03:22:05 AM	90						254	248	6
08/09/20 03:23:47 AM	91						303	302	12
08/09/20 03:25:27 AM	92						246	261	5
08/09/20 03:27:08 AM	93						303	304	9
08/09/20 03:28:47 AM	94						186	184	12
08/09/20 03:30:34 AM	95						224	233	16
08/09/20 03:32:14 AM	96						216	241	7
08/09/20 03:34:00 AM	97						197	219	3
08/09/20 03:35:40 AM	98						264	278	5
08/09/20 03:37:20 AM	99						194	210	7
08/09/20 03:39:06 AM	100						167	188	9
08/09/20 03:40:47 AM	101						149	147	10
08/09/20 03:42:27 AM	102						257	282	9
08/09/20 03:44:13 AM	103						164	189	9
08/09/20 03:45:53 AM	104						314	293	7
08/09/20 03:47:39 AM	105						294	297	5
08/09/20 03:49:25 AM	106						229	243	5
08/09/20 03:51:11 AM	107						227	269	6
08/09/20 03:52:51 AM	108						388	358	2
08/09/20 03:54:38 AM	109						284	284	5
08/09/20 03:56:18 AM	110						261	290	4
08/09/20 03:57:59 AM	111						184	183	7
08/09/20 03:59:38 AM	112						266	300	4
08/09/20 04:01:24 AM	113						199	242	7
08/09/20 04:03:04 AM	114						249	272	10
08/09/20 04:04:44 AM	115						297	311	4
08/09/20 04:06:25 AM	116						429	399	3
08/09/20 04:08:06 AM	117						187	115	25
08/09/20 04:09:45 AM	118						245	252	6
08/09/20 04:11:31 AM	119						223	190	6
08/09/20 04:13:17 AM	120						203	237	5
08/09/20 04:14:58 AM	121						474	413	9
08/09/20 04:16:37 AM	122						209	209	6
08/09/20 04:18:18 AM	123						270	284	4
08/09/20 04:19:58 AM	124						228	233	7
08/09/20 04:21:39 AM	125						219	223	11
08/09/20 04:23:19 AM	126						215	280	11
08/09/20 04:25:01 AM	127						256	293	11
08/09/20 04:26:41 AM	128						287	317	7
08/09/20 04:28:21 AM	129						344	342	9
08/09/20 04:30:07 AM	130						223	187	6
08/09/20 04:31:47 AM	131						370	380	6
08/09/20 04:33:27 AM	132						266	284	6
08/09/20 04:35:13 AM	133						220	221	5
08/09/20 04:36:53 AM	134						235	231	5
08/09/20 04:38:33 AM	135						211	149	7
08/09/20 04:40:14 AM	136						153	227	14
08/09/20 04:41:55 AM	137						297	321	9
08/09/20 04:43:35 AM	138						200	159	7
08/09/20 04:45:15 AM	139						183	258	12
08/09/20 04:46:55 AM	140						276	217	7
08/09/20 04:48:41 AM	141						331	321	11
08/09/20 04:50:21 AM	142						226	131	15
08/09/20 04:52:01 AM	143						245	217	11
08/09/20 04:53:47 AM	144						283	212	13
08/09/20 04:55:33 AM	145						270	219	7
08/09/20 04:57:13 AM	146						222	135	11
08/09/20 04:58:53 AM	147						214	148	14
08/09/20 05:00:39 AM	148						214	293	16
08/09/20 05:02:19 AM	149						287	321	8
08/09/20 05:04:05 AM	150						242	205	6
08/09/20 05:05:45 AM	151						220	219	6
08/09/20 05:07:26 AM	152						210	175	8
08/09/20 05:09:06 AM	153						465	381	16
08/09/20 05:10:46 AM	154						281	132	11
08/09/20 05:12:27 AM	155						447	405	13
08/09/20 05:14:07 AM	156						235	200	7
08/09/20 05:15:48 AM	157						207	152	12
08/09/20 05:17:34 AM	158						205	155	7
08/09/20 05:19:14 AM	159						220	251	7
08/09/20 05:20:54 AM	160						252	205	10
08/09/20 05:22:41 AM	161						211	216	16
08/09/20 05:24:20 AM	162						283	130	13
08/09/20 05:26:06 AM	163						290	140	12
08/09/20 05:27:46 AM	164						193	179	33
08/09/20 05:29:26 AM	165						315	170	26
08/09/20 05:31:12 AM	166						221	187	48
08/09/20 05:32:52 AM	167						330	152	34
08/09/20 05:34:32 AM	168						287	148	56
08/09/20 05:36:13 AM	169						255	171	40
08/09/20 05:37:53 AM	170						308	150	49
08/09/20 05:39:34 AM	171						316	172	42
08/09/20 05:41:13 AM	172						314	152	34
08/09/20 05:43:00 AM	173						380	148	57
08/09/20 05:44:40 AM	174						374	159	48
08/09/20 05:46:26 AM	175						346	132	43
08/09/20 05:48:05 AM	176						292	202	38
08/09/20 05:49:45 AM	177						280	182	53
08/09/20 05:51:32 AM	178						264	206	50
08/09/20 05:53:12 AM	179						345	170	47
08/09/20 05:54:52 AM	180						418	119	80
08/09/20 05:56:33 AM	181						342	219	36
08/09/20 05:58:13 AM	182						348	118	50
08/09/20 05:59:54 AM	183						245	213	63
08/09/20 06:01:40 AM	184						392	159	53
08/09/20 06:03:20 AM	185						296	170	34
08/09/20 06:05:00 AM	186						446	144	49
08/09/20 06:06:41 AM	187						193	118	241
08/09/20 06:08:21 AM	188						400	188	43
08/09/20 06:10:01 AM	189						288	198	45
08/09/20 06:11:42 AM	190						354	148	43
08/09/20 06:13:22 AM	191						237	179	47
08/09/20 06:15:03 AM	192						227	188	58
08/09/20 06:16:44 AM	193						365	142	48
08/09/20 06:18:30 AM	194						297	137	47
08/09/20 06:20:10 AM	195						318	163	35
08/09/20 06:21:50 AM	196						290	168	32
08/09/20 06:23:31 AM	197						315	195	30
08/09/20 06:25:11 AM	198						295	219	38
08/09/20 06:26:52 AM	199						301	139	38
08/09/20 06:28:32 AM	200						277	178	31
08/09/20 06:30:13 AM	201						150	92	843
08/09/20 06:31:53 AM	202						311	165	34
08/09/20 06:33:34 AM	203						264	175	42
08/09/20 06:35:14 AM	204						266	172	36
08/09/20 06:36:55 AM	205						471	158	37
08/09/20 06:38:34 AM	206						304	180	22
08/09/20 06:40:20 AM	207						354	160	41
08/09/20 06:42:01 AM	208						353	133	30
08/09/20 06:43:42 AM	209						332	143	32
08/09/20 06:45:22 AM	210						261	183	26
08/09/20 06:47:03 AM	211						309	180	24
08/09/20 06:48:43 AM	212						356	168	27
08/09/20 06:50:29 AM	213						319	146	33
08/09/20 06:52:10 AM	214						322	113	34
08/09/20 06:53:51 AM	215						349	152	24
08/09/20 06:55:31 AM	216						366	119	24
08/09/20 06:57:10 AM	217						175	191	58
08/09/20 06:58:50 AM	218						347	142	19
08/09/20 07:00:30 AM	219						255	188	22
08/09/20 07:02:12 AM	220						361	172	21
08/09/20 07:03:53 AM	221						184	143	57
08/09/20 07:05:33 AM	222						207	133	94
08/09/20 07:07:14 AM	223						301	174	44
08/09/20 07:08:54 AM	224						267	222	25
08/09/20 07:10:34 AM	225						296	202	23
08/09/20 07:12:15 AM	226						301	173	22
08/09/20 07:13:56 AM	227						179	174	49
08/09/20 07:15:35 AM	228						402	177	17
08/09/20 07:17:21 AM	229						175	176	28
08/09/20 07:19:01 AM	230						269	168	27
08/09/20 07:20:42 AM	231						127	204	59
08/09/20 07:22:22 AM	232						320	157	18
08/09/20 07:24:03 AM	233						170	204	34
08/09/20 07:25:44 AM	234						273	195	13
08/09/20 07:27:24 AM	235						298	141	15
08/09/20 07:29:05 AM	236						334	332	19
08/09/20 07:30:45 AM	237						329	165	18
08/09/20 07:32:25 AM	238						273	162	16
08/09/20 07:34:05 AM	239						225	230	16
08/09/20 07:35:51 AM	240						227	242	16
08/09/20 07:37:37 AM	241						219	187	26
08/09/20 07:39:17 AM	242						281	172	19
08/09/20 07:41:03 AM	243						113	112	177
08/09/20 07:42:44 AM	244						282	125	18
08/09/20 07:44:23 AM	245						282	183	11
08/09/20 07:46:03 AM	246						124	81	525
08/09/20 07:47:49 AM	247						166	188	41
08/09/20 07:49:34 AM	248						183	163	23
08/09/20 07:51:15 AM	249						240	170	16
08/09/20 07:52:54 AM	250						192	163	20
08/09/20 07:54:40 AM	251						250	182	20
08/09/20 07:56:20 AM	252						220	152	26
08/09/20 07:58:06 AM	253						203	158	16
08/09/20 07:59:46 AM	254						137	156	51
08/09/20 08:01:32 AM	255						227	171	12
08/09/20 08:03:12 AM	256						159	136	17
08/09/20 08:04:52 AM	257						310	149	15
08/09/20 08:06:33 AM	258						290	153	10
08/09/20 08:08:13 AM	259						230	174	11
08/09/20 08:09:59 AM	260						247	150	15
08/09/20 08:11:39 AM	261						221	178	13
08/09/20 08:13:25 AM	262						189	205	18
08/09/20 08:15:11 AM	263						271	192	10
08/09/20 08:16:51 AM	264						191	138	21
08/09/20 08:18:38 AM	265						318	135	13
08/09/20 08:20:24 AM	266						233	168	11
08/09/20 08:22:10 AM	267						335	338	13
08/09/20 08:23:50 AM	268						174	179	15
08/09/20 08:25:36 AM	269						238	160	12
08/09/20 08:27:22 AM	270						222	304	25
08/09/20 08:29:02 AM	271						222	168	12
08/09/20 08:30:42 AM	272						295	157	9
08/09/20 08:32:22 AM	273						290	142	9
08/09/20 08:34:02 AM	274						278	180	6
08/09/20 08:35:48 AM	275						130	117	60
08/09/20 08:37:28 AM	276						203	231	10
08/09/20 08:39:09 AM	277						226	267	14
08/09/20 08:40:49 AM	278						159	179	10
08/09/20 08:42:35 AM	279						130	157	26
08/09/20 08:44:15 AM	280						181	160	16
08/09/20 08:46:01 AM	281						129	141	35
08/09/20 08:47:41 AM	282						255	152	7
08/09/20 08:49:21 AM	283						260	169	9
08/09/20 08:51:07 AM	284						144	164	20
08/09/20 08:52:47 AM	285						156	184	18
08/09/20 08:54:27 AM	286						244	160	7
08/09/20 08:56:08 AM	287						230	125	8
08/09/20 08:57:48 AM	288						94	138	77
08/09/20 08:59:29 AM	289						303	245	6
08/09/20 09:01:09 AM	290						247	171	8
08/09/20 09:02:55 AM	291						133	123	13
08/09/20 09:04:35 AM	292						79	73	251
08/09/20 09:06:16 AM	293						189	181	6
08/09/20 09:07:56 AM	294						175	169	7
08/09/20 09:09:42 AM	295						251	185	7
08/09/20 09:11:22 AM	296						185	151	15
08/09/20 09:13:03 AM	297						111	195	62
08/09/20 09:14:43 AM	298						248	180	7
08/09/20 09:16:23 AM	299						182	173	9
08/09/20 09:18:04 AM	300						136	149	10
08/09/20 09:19:43 AM	301						301	303	4
08/09/20 09:21:23 AM	302						251	256	8
08/09/20 09:23:09 AM	303						227	232	8
08/09/20 09:24:49 AM	304						301	153	5
08/09/20 09:26:29 AM	305						169	194	12
08/09/20 09:28:16 AM	306						197	277	7
08/09/20 09:30:01 AM	307						150	181	9
08/09/20 09:31:41 AM	308						195	156	5
08/09/20 09:33:27 AM	309						228	138	6
08/09/20 09:35:12 AM	310						254	138	6
08/09/20 09:36:53 AM	311						140	211	12
08/09/20 09:38:32 AM	312						264	121	7
08/09/20 09:40:13 AM	313						240	135	6
08/09/20 09:41:59 AM	314						260	275	7
08/09/20 09:43:40 AM	315						379	395	7
08/09/20 09:45:20 AM	316						136	180	11
08/09/20 09:47:00 AM	317						137	153	18
08/09/20 09:48:41 AM	318						194	170	6
08/09/20 09:50:27 AM	319						189	231	17
08/09/20 09:52:07 AM	320						164	210	8
08/09/20 09:53:46 AM	321						225	298	11
08/09/20 09:57:12 AM	323						239	220	7
08/09/20 09:58:58 AM	324						137	214	18
08/09/20 10:00:38 AM	325						238	265	4
08/09/20 10:02:18 AM	326						242	248	8
08/09/20 10:03:59 AM	327						202	216	6
08/09/20 10:05:40 AM	328						233	119	5
08/09/20 10:07:20 AM	329						208	133	6
08/09/20 10:09:00 AM	330						248	239	6
08/09/20 10:10:46 AM	331						200	149	6
08/09/20 10:12:32 AM	332						203	205	6
08/09/20 10:14:18 AM	333						169	195	6
08/09/20 10:15:58 AM	334						177	263	10
08/09/20 10:17:39 AM	335						207	292	10
08/09/20 10:19:18 AM	336						169	179	7
08/09/20 10:20:58 AM	337						222	312	13
08/09/20 10:22:39 AM	338						208	192	5
08/09/20 10:24:19 AM	339						124	171	15
08/09/20 10:26:05 AM	340						165	193	4
08/09/20 10:27:45 AM	341						156	217	8
08/09/20 10:29:25 AM	342						282	365	8
08/09/20 10:31:11 AM	343						231	214	3
08/09/20 10:32:51 AM	344						210	231	5
08/09/20 10:34:31 AM	345						192	269	8
08/09/20 10:36:17 AM	346						229	161	4
08/09/20 10:37:57 AM	347						280	342	3
08/09/20 10:39:37 AM	348						229	283	7
08/09/20 10:41:18 AM	349						251	251	4
08/09/20 10:42:58 AM	350						218	179	4
08/09/20 10:44:44 AM	351						265	287	3
08/09/20 10:46:24 AM	352						217	181	4
08/09/20 10:48:04 AM	353						297	321	7
08/09/20 10:49:50 AM	354						200	150	5
08/09/20 10:51:30 AM	355						303	340	7
08/09/20 10:53:09 AM	356						172	157	3
08/09/20 10:54:50 AM	357						157	226	5
08/09/20 10:56:29 AM	358						275	296	3
08/09/20 10:58:15 AM	359						261	311	7
08/09/20 10:59:56 AM	360						195	277	8
08/09/20 11:01:36 AM	361						218	188	3
08/09/20 11:03:23 AM	362						182	145	5
08/09/20 11:05:09 AM	363						320	374	25
08/09/20 11:06:49 AM	364						211	269	4
08/09/20 11:08:30 AM	365						382	370	3
08/09/20 11:10:16 AM	366						156	245	11
08/09/20 11:11:57 AM	367						229	184	4
08/09/20 11:13:36 AM	368						233	266	4
08/09/20 11:15:16 AM	369						205	218	5
08/09/20 11:17:02 AM	370						187	167	4
08/09/20 11:18:42 AM	371						195	213	5
08/09/20 11:20:22 AM	372						191	233	4
08/09/20 11:22:03 AM	373						178	159	4
08/09/20 11:23:44 AM	374						229	297	3
08/09/20 11:25:24 AM	375						200	124	7
08/09/20 11:27:05 AM	376						280	323	5
08/09/20 11:28:45 AM	377						186	172	3
08/09/20 11:30:31 AM	378						242	320	4
08/09/20 11:32:17 AM	379						280	269	3
08/09/20 11:33:57 AM	380						204	247	4
08/09/20 11:35:37 AM	381						282	315	3
08/09/20 11:37:17 AM	382						179	193	4
08/09/20 11:38:57 AM	383						193	303	15
08/09/20 11:40:43 AM	384						224	248	4
08/09/20 11:42:29 AM	385						170	216	7
08/09/20 11:44:09 AM	386						220	273	7
08/09/20 11:45:49 AM	387						233	292	3
08/09/20 11:47:29 AM	388						217	298	5
08/09/20 11:49:10 AM	389						533	429	4
08/09/20 11:50:50 AM	390						153	120	23
08/09/20 11:52:31 AM	391						425	409	8
08/09/20 11:54:17 AM	392						229	216	3
08/09/20 11:56:02 AM	393						178	169	3
08/09/20 11:57:43 AM	394						281	354	2
08/09/20 11:59:23 AM	395						389	441	4
08/09/20 12:01:03 PM	396						186	266	3
08/09/20 12:02:42 PM	397						177	183	5
08/09/20 12:04:29 PM	398						183	218	3
08/09/20 12:06:09 PM	399						164	227	7
08/09/20 12:07:49 PM	400						205	183	3
08/09/20 12:09:35 PM	401						211	232	3
08/09/20 12:11:15 PM	402						267	296	4
08/09/20 12:12:55 PM	403						441	393	2
08/09/20 12:14:41 PM	404						239	241	2
08/09/20 12:16:21 PM	405						195	158	2
08/09/20 12:18:00 PM	406						197	270	4
08/09/20 12:19:40 PM	407						359	342	2
08/09/20 12:21:20 PM	408						168	146	6
08/09/20 12:23:00 PM	409						214	258	2
08/09/20 12:24:40 PM	410						259	273	3
08/09/20 12:26:26 PM	411						326	319	2
08/09/20 12:28:06 PM	412						402	397	7
08/09/20 12:29:46 PM	413						179	289	9
08/09/20 12:31:26 PM	414						177	207	4
08/09/20 12:33:07 PM	415						367	413	4
08/09/20 12:34:52 PM	416						341	394	2
08/09/20 12:36:32 PM	417						191	271	5
08/09/20 12:38:13 PM	418						277	367	9
08/09/20 12:39:53 PM	419						281	327	3
08/09/20 12:41:34 PM	420						385	378	5
08/09/20 12:43:14 PM	421						225	240	4
08/09/20 12:44:55 PM	422						177	213	3
08/09/20 12:46:41 PM	423						411	355	4
08/09/20 12:48:21 PM	424						244	256	2
08/09/20 12:50:02 PM	425						415	390	6
08/09/20 12:51:42 PM	426						198	297	4
08/09/20 12:53:22 PM	427						277	301	3
08/09/20 12:55:09 PM	428						167	230	4
08/09/20 12:56:49 PM	429						96	142	51
08/09/20 12:58:29 PM	430						190	214	2
08/09/20 01:00:09 PM	431						198	260	4
08/09/20 01:01:48 PM	432						177	218	3
08/09/20 01:03:30 PM	433						428	407	5
08/09/20 01:05:10 PM	434						186	214	4
08/09/20 01:06:51 PM	435						395	344	5
08/09/20 01:08:30 PM	436						165	194	6
08/09/20 01:10:16 PM	437						228	268	3
08/09/20 01:11:56 PM	438						374	382	3
08/09/20 01:13:42 PM	439						241	282	2
08/09/20 01:15:28 PM	440						155	215	6
08/09/20 01:17:14 PM	441						270	306	4
08/09/20 01:18:55 PM	442						271	336	3
08/09/20 01:20:36 PM	443						323	366	3
08/09/20 01:22:23 PM	444						203	250	2
08/09/20 01:24:03 PM	445						225	156	14
08/09/20 01:25:43 PM	446						208	311	10
08/09/20 01:27:29 PM	447						177	237	3
08/09/20 01:29:15 PM	448						414	365	5
08/09/20 01:30:55 PM	449						250	327	2
08/09/20 01:32:35 PM	450						233	265	2
08/09/20 01:34:21 PM	451						185	203	2
08/09/20 01:36:01 PM	452						198	282	12
08/09/20 01:37:42 PM	453						421	385	7
08/09/20 01:39:23 PM	454						348	369	2
08/09/20 01:41:03 PM	455						486	470	5
08/09/20 01:42:43 PM	456						311	332	5
08/09/20 01:44:23 PM	457						247	329	4
08/09/20 01:46:09 PM	458						309	336	4
08/09/20 01:47:50 PM	459						257	334	4
08/09/20 01:49:30 PM	460						373	370	4
08/09/20 01:51:11 PM	461						376	362	3
08/09/20 01:52:51 PM	462						254	284	3
08/09/20 01:54:37 PM	463						208	245	2
08/09/20 01:56:24 PM	464						193	208	6
08/09/20 01:58:10 PM	465						409	361	3
08/09/20 01:59:56 PM	466						240	274	4
08/09/20 02:01:42 PM	467						253	299	6
08/09/20 02:03:22 PM	468						252	309	6
08/09/20 02:05:02 PM	469						264	302	2
08/09/20 02:06:43 PM	470						142	220	4
08/09/20 02:08:23 PM	471						339	344	4
08/09/20 02:10:04 PM	472						270	319	6
08/09/20 02:11:44 PM	473						288	324	4
08/09/20 02:13:24 PM	474						232	276	4
08/09/20 02:15:04 PM	475						362	402	4
08/09/20 02:16:45 PM	476						479	405	4
08/09/20 02:18:31 PM	477						261	339	2
08/09/20 02:20:11 PM	478						301	319	2
08/09/20 02:21:51 PM	479						225	287	3
08/09/20 02:23:37 PM	480						426	384	5
08/09/20 02:25:18 PM	481						225	260	5
08/09/20 02:26:58 PM	482						240	290	4
08/09/20 02:28:38 PM	483						321	348	3
08/09/20 02:30:18 PM	484						361	347	3
08/09/20 02:31:59 PM	485						335	356	2
08/09/20 02:33:45 PM	486						189	248	4
08/09/20 02:35:25 PM	487						250	296	2
08/09/20 02:37:05 PM	488						393	406	16
08/09/20 02:38:51 PM	489						387	413	4
08/09/20 02:40:32 PM	490						401	363	3
08/09/20 02:42:12 PM	491						271	305	1
08/09/20 02:43:53 PM	492						541	420	3
08/09/20 02:45:39 PM	493						236	243	2
08/09/20 02:47:19 PM	494						386	371	5
08/09/20 02:48:59 PM	495						318	351	2
08/09/20 02:50:45 PM	496						429	433	6
08/09/20 02:52:25 PM	497						216	317	10
08/09/20 02:54:05 PM	498						162	232	5
08/09/20 02:55:46 PM	499						467	402	4
08/09/20 02:57:26 PM	500						509	404	5
08/09/20 02:59:05 PM	501						436	398	5
08/09/20 03:00:52 PM	502						182	190	4
08/09/20 03:02:37 PM	503						180	210	4
08/09/20 03:04:17 PM	504						350	343	5
08/09/20 03:05:58 PM	505						493	373	6
08/09/20 03:07:38 PM	506						316	336	2
08/09/20 03:09:24 PM	507						302	353	3
08/09/20 03:11:04 PM	508						269	311	4
08/09/20 03:12:44 PM	509						348	377	4
08/09/20 03:14:25 PM	510						166	188	5
08/09/20 03:16:05 PM	511						270	305	4
08/09/20 03:17:46 PM	512						249	289	3
08/09/20 03:19:32 PM	513						212	260	7
08/09/20 03:21:12 PM	514						252	289	2
08/09/20 03:22:58 PM	515						292	312	2
08/09/20 03:24:38 PM	516						310	305	3
08/09/20 03:26:18 PM	517						233	273	2
08/09/20 03:27:58 PM	518						436	369	5
08/09/20 03:29:39 PM	519						366	380	2
08/09/20 03:31:25 PM	520						313	346	4
08/09/20 03:33:04 PM	521						436	398	3
08/09/20 03:34:50 PM	522						432	374	8
08/09/20 03:36:30 PM	523						289	308	2
08/09/20 03:38:10 PM	524						370	373	5
08/09/20 03:39:56 PM	525						422	378	4
08/09/20 03:41:37 PM	526						339	348	3
08/09/20 03:43:17 PM	527						183	231	3
08/09/20 03:45:02 PM	528						409	389	3
08/09/20 03:46:42 PM	529						255	287	5
08/09/20 03:48:23 PM	530						377	358	4
08/09/20 03:50:02 PM	531						270	304	2
08/09/20 03:51:48 PM	532						243	259	3
08/09/20 03:53:29 PM	533						292	332	3
08/09/20 03:55:09 PM	534						253	322	5
08/09/20 03:56:49 PM	535						220	240	2
08/09/20 03:58:29 PM	536						309	322	4
08/09/20 04:00:16 PM	537						248	298	3
08/09/20 04:02:01 PM	538						397	369	5
08/09/20 04:03:41 PM	539						265	319	5
08/09/20 04:05:21 PM	540						170	192	3
08/09/20 04:07:01 PM	541						297	351	2
08/09/20 04:08:47 PM	542						199	234	8
08/09/20 04:10:27 PM	543						303	303	2
08/09/20 04:12:13 PM	544						250	290	4
08/09/20 04:13:54 PM	545						357	367	2
08/09/20 04:15:34 PM	546						241	266	3
08/09/20 04:17:13 PM	547						218	261	3
08/09/20 04:18:59 PM	548						472	364	4
08/09/20 04:20:45 PM	549						517	410	3
08/09/20 04:22:30 PM	550						245	271	2
08/09/20 04:24:10 PM	551						313	318	6
08/09/20 04:25:50 PM	552						322	372	2
08/09/20 04:27:36 PM	553						213	256	3
08/09/20 04:29:16 PM	554						301	335	4
08/09/20 04:31:02 PM	555						177	221	3
08/09/20 04:32:42 PM	556						259	313	2
08/09/20 04:34:22 PM	557						179	225	3
08/09/20 04:36:07 PM	558						257	298	2
08/09/20 04:37:47 PM	559						365	364	3
08/09/20 04:39:28 PM	560						185	201	7
08/09/20 04:41:14 PM	561						339	358	2
08/09/20 04:42:54 PM	562						284	313	1
08/09/20 04:44:34 PM	563						193	225	4
08/09/20 04:46:14 PM	564						367	365	6
08/09/20 04:48:00 PM	565						207	257	5
08/09/20 04:49:46 PM	566						297	324	1
08/09/20 04:51:26 PM	567						205	241	6
08/09/20 04:53:06 PM	568						287	295	2
08/09/20 04:54:46 PM	569						290	322	3
08/09/20 04:56:32 PM	570						215	249	3
08/09/20 04:58:18 PM	571						361	376	4
08/09/20 04:59:58 PM	572						321	338	2
08/09/20 05:01:37 PM	573						364	354	2
08/09/20 05:03:18 PM	574						308	341	2
08/09/20 05:05:04 PM	575						225	272	2
08/09/20 05:06:44 PM	576						170	203	5
08/09/20 05:08:30 PM	577						357	371	6
08/09/20 05:10:10 PM	578						290	334	1
08/09/20 05:11:50 PM	579						328	353	3
08/09/20 05:13:36 PM	580						298	320	5
08/09/20 05:15:21 PM	581						243	280	4
08/09/20 05:17:01 PM	582						430	349	7
08/09/20 05:18:47 PM	583						317	346	2
08/09/20 05:20:33 PM	584						220	252	4
08/09/20 05:22:13 PM	585						227	274	4
08/09/20 05:23:53 PM	586						276	322	3
08/09/20 05:25:32 PM	587						187	207	5
08/09/20 05:27:13 PM	588						452	346	4
08/09/20 05:28:54 PM	589						260	288	3
08/09/20 05:30:40 PM	590						252	279	5
08/09/20 05:32:20 PM	591						310	335	4
08/09/20 05:34:00 PM	592						446	395	2
08/09/20 05:35:45 PM	593						323	334	4
08/09/20 05:37:25 PM	594						394	396	8
08/09/20 05:39:06 PM	595						165	180	5
08/09/20 05:40:52 PM	596						308	345	3
08/09/20 05:42:32 PM	597						299	358	3
08/09/20 05:44:18 PM	598						327	328	2
08/09/20 05:45:58 PM	599						338	353	3
08/09/20 05:47:37 PM	600						379	362	3
08/09/20 05:49:24 PM	601						301	313	6
08/09/20 05:51:04 PM	602						396	353	10
08/09/20 05:52:44 PM	603						402	368	4
08/09/20 05:54:30 PM	604						454	384	2
08/09/20 05:56:10 PM	605						325	358	1
08/09/20 05:57:56 PM	606						353	340	3
08/09/20 05:59:35 PM	607						310	322	5
08/09/20 06:01:15 PM	608						155	180	6
08/09/20 06:02:55 PM	609						362	350	4
08/09/20 06:04:35 PM	610						479	404	3
08/09/20 06:06:22 PM	611						307	346	3
08/09/20 06:08:02 PM	612						287	279	3
08/09/20 06:09:41 PM	613						384	369	3
08/09/20 06:11:27 PM	614						272	322	4
08/09/20 06:13:07 PM	615						259	312	2
08/09/20 06:14:49 PM	616						213	255	6
08/09/20 06:16:35 PM	617						342	389	3
08/09/20 06:18:15 PM	618						385	407	2
08/09/20 06:20:01 PM	619						422	357	4
08/09/20 06:21:40 PM	620						332	319	2
08/09/20 06:23:26 PM	621						464	378	4
08/09/20 06:25:12 PM	622						190	184	2
08/09/20 06:26:53 PM	623						532	419	13
08/09/20 06:28:32 PM	624						389	370	3
08/09/20 06:30:18 PM	625						340	370	2
08/09/20 06:31:57 PM	626						380	370	2
08/09/20 06:33:44 PM	627						351	359	4
08/09/20 06:35:23 PM	628						318	326	3
08/09/20 06:37:03 PM	629						282	297	4
08/09/20 06:38:49 PM	630						329	362	3
08/09/20 06:40:29 PM	631						316	344	4
08/09/20 06:42:09 PM	632						280	311	2
08/09/20 06:43:50 PM	633						283	305	7
08/09/20 06:45:35 PM	634						305	313	1
08/09/20 06:47:14 PM	635						317	347	3
08/09/20 06:48:54 PM	636						402	384	3
08/09/20 06:50:34 PM	637						393	397	2
08/09/20 06:52:14 PM	638						203	243	3
08/09/20 06:53:53 PM	639						308	300	4
08/09/20 06:55:34 PM	640						214	275	3
08/09/20 06:57:14 PM	641						341	375	2
08/09/20 06:58:55 PM	642						374	387	2
08/09/20 07:00:36 PM	643						245	268	3
08/09/20 07:06:32 PM	645						278	331	3
08/09/20 07:08:11 PM	646						242	272	2
08/09/20 07:09:57 PM	647						281	300	5
08/09/20 07:11:43 PM	648						286	337	2
08/09/20 07:13:24 PM	649						317	338	3
08/09/20 07:15:04 PM	650						182	224	6
08/09/20 07:16:44 PM	651						411	361	3
08/09/20 07:18:30 PM	652						387	355	2
08/09/20 07:20:10 PM	653						281	313	4
08/09/20 07:21:51 PM	654						388	379	3
08/09/20 07:23:36 PM	655						216	272	7
08/09/20 07:25:16 PM	656						215	245	3
08/09/20 07:27:02 PM	657						317	345	3
08/09/20 07:28:41 PM	658						269	327	2
08/09/20 07:30:22 PM	659						438	337	5
08/09/20 07:32:03 PM	660						440	388	4
08/09/20 07:33:44 PM	661						418	379	2
08/09/20 07:35:24 PM	662						390	372	4
08/09/20 07:37:04 PM	663						175	190	5
08/09/20 07:38:44 PM	664						282	306	2
08/09/20 07:40:30 PM	665						254	314	4
08/09/20 07:42:10 PM	666						252	304	3
08/09/20 07:43:56 PM	667						168	206	4
08/09/20 07:45:42 PM	668						212	257	3
08/09/20 07:47:21 PM	669						237	231	1
08/09/20 07:49:02 PM	670						317	338	2
08/09/20 07:50:42 PM	671						338	332	3
08/09/20 07:52:28 PM	672						367	366	6
08/09/20 07:54:08 PM	673						352	347	1
08/09/20 07:55:54 PM	674						375	386	4
08/09/20 07:57:40 PM	675						314	320	7
08/09/20 07:59:19 PM	676						226	238	4
08/09/20 08:00:59 PM	677						344	348	3
08/09/20 08:02:45 PM	678						230	277	6
08/09/20 08:04:30 PM	679						371	377	3
08/09/20 08:06:10 PM	680						275	318	2
08/09/20 08:07:50 PM	681						188	231	4
08/09/20 08:09:31 PM	682						211	212	4
08/09/20 08:11:12 PM	683						228	241	5
08/09/20 08:12:52 PM	684						304	335	2
08/09/20 08:14:38 PM	685						452	352	7
08/09/20 08:16:18 PM	686						303	283	2
08/09/20 08:17:58 PM	687						292	323	2
08/09/20 08:19:44 PM	688						280	273	5
08/09/20 08:21:24 PM	689						208	262	3
08/09/20 08:23:03 PM	690						302	300	2
08/09/20 08:24:49 PM	691						264	277	3
08/09/20 08:26:35 PM	692						250	297	5
08/09/20 08:28:15 PM	693						367	359	2
08/09/20 08:30:01 PM	694						313	324	4
08/09/20 08:31:41 PM	695						357	384	2
08/09/20 08:33:21 PM	696						280	319	4
08/09/20 08:35:07 PM	697						355	344	1
08/09/20 08:36:47 PM	698						230	286	5
08/09/20 08:38:26 PM	699						289	315	3
08/09/20 08:40:12 PM	700						306	315	3
08/09/20 08:41:51 PM	701						414	387	5
08/09/20 08:43:31 PM	702						306	324	5
08/09/20 08:45:11 PM	703						316	317	3
08/09/20 08:46:51 PM	704						269	297	4
08/09/20 08:48:31 PM	705						349	325	3
08/09/20 08:50:11 PM	706						442	392	3
08/09/20 08:51:52 PM	707						500	359	6
08/09/20 08:53:32 PM	708						273	303	2
08/09/20 08:55:18 PM	709						367	379	3
08/09/20 08:57:04 PM	710						202	237	5
08/09/20 08:58:44 PM	711						288	335	4
08/09/20 09:00:29 PM	712						297	333	3
08/09/20 09:02:09 PM	713						226	264	3
08/09/20 09:03:49 PM	714						370	366	6
08/09/20 09:05:30 PM	715						367	356	3
08/09/20 09:07:10 PM	716						318	320	2
08/09/20 09:08:56 PM	717						350	353	3
08/09/20 09:10:36 PM	718						434	368	5
08/09/20 09:12:21 PM	719						385	349	3
08/09/20 09:14:01 PM	720						397	374	3
08/09/20 09:15:41 PM	721						347	343	2
08/09/20 09:17:27 PM	722						384	401	3
08/09/20 09:19:06 PM	723						327	328	12
08/09/20 09:20:52 PM	724						384	342	6
08/09/20 09:22:32 PM	725						367	361	2
08/09/20 09:24:18 PM	726						410	373	4
08/09/20 09:25:58 PM	727						298	312	3
08/09/20 09:27:44 PM	728						453	396	5
08/09/20 09:29:29 PM	729						298	335	2
08/09/20 09:31:09 PM	730						227	220	4
08/09/20 09:32:55 PM	731						239	260	3
08/09/20 09:34:35 PM	732						288	309	5
08/09/20 09:36:15 PM	733						177	226	4
08/09/20 09:38:01 PM	734						506	383	5
08/09/20 09:39:41 PM	735						411	340	5
08/09/20 09:41:21 PM	736						368	355	2
08/09/20 09:43:07 PM	737						524	391	4
08/09/20 09:44:47 PM	738						208	229	3
08/09/20 09:46:33 PM	739						394	345	7
08/09/20 09:48:13 PM	740						216	228	4
08/09/20 09:49:53 PM	741						480	371	5
08/09/20 09:51:39 PM	742						271	309	4
08/09/20 09:53:20 PM	743						312	314	3
08/09/20 09:55:00 PM	744						440	366	3
08/09/20 09:56:39 PM	745						415	384	4
08/09/20 09:58:25 PM	746						375	359	3
08/09/20 10:00:11 PM	747						265	302	5
08/09/20 10:01:52 PM	748						333	326	3
08/09/20 10:03:38 PM	749						439	410	2
08/09/20 10:05:17 PM	750						197	241	5
08/09/20 10:06:57 PM	751						370	350	3
08/09/20 10:08:37 PM	752						255	281	4
08/09/20 10:10:17 PM	753						270	292	4
08/09/20 10:11:59 PM	754						378	352	3
08/09/20 10:13:40 PM	755						362	323	2
08/09/20 10:15:19 PM	756						287	298	2
08/09/20 10:16:59 PM	757						242	290	2
08/09/20 10:18:39 PM	758						290	321	4
08/09/20 10:20:25 PM	759						206	224	3
08/09/20 10:22:05 PM	760						407	382	2
08/09/20 10:23:51 PM	761						406	363	4
08/09/20 10:25:37 PM	762						389	334	7
08/09/20 10:27:23 PM	763						257	283	3
08/09/20 10:29:03 PM	764						397	368	8
08/09/20 10:30:43 PM	765						392	327	6
08/09/20 10:32:23 PM	766						443	367	3
08/09/20 10:34:09 PM	767						205	231	7
08/09/20 10:35:55 PM	768						479	392	6
08/09/20 10:37:35 PM	769						269	304	3
08/09/20 10:39:15 PM	770						447	367	2
08/09/20 10:40:55 PM	771						448	353	7
08/09/20 10:42:41 PM	772						301	293	7
08/09/20 10:44:21 PM	773						231	265	4
08/09/20 10:46:01 PM	774						330	344	5
08/09/20 10:47:42 PM	775						237	255	4
08/09/20 10:49:28 PM	776						406	412	4
08/09/20 10:51:08 PM	777						399	344	5
08/09/20 10:52:48 PM	778						267	282	5
08/09/20 10:54:29 PM	779						468	366	23
08/09/20 10:56:15 PM	780						404	402	2
08/09/20 10:57:55 PM	781						350	366	1
08/09/20 10:59:41 PM	782						505	383	3
08/09/20 11:01:22 PM	783						540	403	6
08/09/20 11:03:02 PM	784						257	285	6
08/09/20 11:04:41 PM	785						356	333	5
08/09/20 11:06:21 PM	786						331	338	5
08/09/20 11:08:07 PM	787						199	261	4
08/09/20 11:09:47 PM	788						223	263	6
08/09/20 11:11:33 PM	789						261	296	5
08/09/20 11:13:19 PM	790						319	354	2
08/09/20 11:14:59 PM	791						404	377	3
08/09/20 11:16:39 PM	792						309	333	4
08/09/20 11:18:20 PM	793						431	406	3
08/09/20 11:20:00 PM	794						444	342	6
08/09/20 11:21:40 PM	795						252	261	6
08/09/20 11:23:21 PM	796						265	303	5
08/09/20 11:25:06 PM	797						424	340	10
08/09/20 11:26:46 PM	798						308	335	2
08/09/20 11:28:32 PM	799						203	247	2
08/09/20 11:30:12 PM	800						379	333	5
08/09/20 11:31:52 PM	801						441	374	9
08/09/20 11:33:33 PM	802						178	208	4
08/09/20 11:35:19 PM	803						436	385	10
08/09/20 11:36:59 PM	804						478	381	4
08/09/20 11:38:39 PM	805						354	335	6
08/09/20 11:40:19 PM	806						219	253	3
08/09/20 11:42:00 PM	807						334	342	5
08/09/20 11:43:47 PM	808						317	358	3
08/09/20 11:45:26 PM	809						317	340	2
08/09/20 11:47:12 PM	810						421	364	3
08/09/20 11:48:58 PM	811						390	332	4
08/09/20 11:50:38 PM	812						374	337	4
08/09/20 11:52:18 PM	813						423	366	8
08/09/20 11:53:58 PM	814						226	259	4
08/09/20 11:55:44 PM	815						263	262	3
08/09/20 11:57:24 PM	816						399	389	5
08/09/20 11:59:10 PM	817						275	286	7
09/09/20 12:00:50 AM	818						229	265	5
09/09/20 12:02:30 AM	819						305	328	4
09/09/20 12:04:10 AM	820						432	367	2
09/09/20 12:05:56 AM	821						405	378	10
09/09/20 12:07:36 AM	822						324	340	4
09/09/20 12:09:16 AM	823						254	285	4
09/09/20 12:10:57 AM	824						406	373	4
09/09/20 12:12:37 AM	825						308	326	4
09/09/20 12:14:18 AM	826						322	328	5
09/09/20 12:15:59 AM	827						439	377	3
09/09/20 12:17:39 AM	828						247	269	4
09/09/20 12:19:18 AM	829						337	338	7
09/09/20 12:21:04 AM	830						179	230	6
09/09/20 12:22:45 AM	831						308	320	3
09/09/20 12:24:31 AM	832						300	327	1
09/09/20 12:26:11 AM	833						262	270	4
09/09/20 12:27:57 AM	834						530	364	4
09/09/20 12:29:37 AM	835						252	289	2
09/09/20 12:35:56 AM	837						192	214	4
09/09/20 12:37:38 AM	838						200	221	6
09/09/20 12:39:24 AM	839						268	310	2
09/09/20 12:41:10 AM	840						388	359	3
09/09/20 12:42:50 AM	841						212	250	6
09/09/20 12:44:30 AM	842						328	330	8
09/09/20 12:46:12 AM	843						241	258	3
09/09/20 12:47:58 AM	844						323	331	2
09/09/20 12:49:38 AM	845						322	312	4
09/09/20 12:51:24 AM	846						320	332	3
09/09/20 12:53:11 AM	847						383	360	2
09/09/20 12:54:51 AM	848						331	337	2
09/09/20 01:01:15 AM	850						356	334	11
09/09/20 01:03:01 AM	851						274	303	4
09/09/20 01:04:46 AM	852						293	334	2
09/09/20 01:06:33 AM	853						254	294	3
09/09/20 01:08:16 AM	854						172	199	7
09/09/20 01:10:01 AM	855						369	344	4
09/09/20 01:11:47 AM	856						402	342	3
09/09/20 01:13:28 AM	857						402	312	3
09/09/20 01:15:14 AM	858						394	336	7
09/09/20 01:16:54 AM	859						282	323	3
09/09/20 01:18:39 AM	860						228	242	10
09/09/20 01:20:19 AM	861						293	311	11
09/09/20 01:22:05 AM	862						206	232	3
09/09/20 01:23:51 AM	863						342	360	4
09/09/20 01:25:30 AM	864						394	372	6
09/09/20 01:27:16 AM	865						203	266	5
09/09/20 01:29:22 AM	866						305	327	3
09/09/20 01:31:08 AM	867						282	304	2
09/09/20 01:32:55 AM	868						302	273	13
09/09/20 01:34:41 AM	869						294	338	2
09/09/20 01:36:22 AM	870						287	308	4
09/09/20 01:38:01 AM	871						287	314	7
09/09/20 01:39:48 AM	872						298	320	6
09/09/20 01:41:34 AM	873						250	287	4
09/09/20 01:43:15 AM	874						287	304	4
09/09/20 01:45:00 AM	875						196	221	5
09/09/20 01:46:40 AM	876						288	340	3
09/09/20 01:48:20 AM	877						387	354	6
09/09/20 01:50:06 AM	878						350	372	7
09/09/20 01:51:46 AM	879						373	351	4
09/09/20 01:53:32 AM	880						258	294	5
09/09/20 01:55:19 AM	881						271	299	9
09/09/20 01:57:05 AM	882						309	328	3
09/09/20 01:58:45 AM	883						337	353	3
09/09/20 02:00:31 AM	884						415	353	9
09/09/20 02:02:11 AM	885						240	241	4
09/09/20 02:03:57 AM	886						271	300	3
09/09/20 02:05:43 AM	887						372	317	7
09/09/20 02:07:29 AM	888						234	264	4
09/09/20 02:09:15 AM	889						414	415	3
09/09/20 02:11:03 AM	890						340	319	4
09/09/20 02:12:49 AM	891						331	354	3
09/09/20 02:14:28 AM	892						376	341	4
09/09/20 02:16:15 AM	893						450	375	5
09/09/20 02:17:55 AM	894						239	280	4
09/09/20 02:19:37 AM	895						307	294	3
09/09/20 02:21:17 AM	896						317	361	5
09/09/20 02:22:58 AM	897						483	380	7
09/09/20 02:24:45 AM	898						419	354	13
09/09/20 02:26:31 AM	899						399	337	19
09/09/20 02:28:11 AM	900						274	305	3
09/09/20 02:29:57 AM	901						250	288	9
09/09/20 02:31:38 AM	902						286	323	5
09/09/20 02:33:24 AM	903						296	322	7
09/09/20 02:35:11 AM	904						244	255	5
09/09/20 02:36:52 AM	905						419	362	10
09/09/20 02:38:38 AM	906						329	327	7
09/09/20 02:40:42 AM	907						225	274	3
09/09/20 02:42:28 AM	908						381	355	5
09/09/20 02:44:14 AM	909						297	337	7
09/09/20 02:45:54 AM	910						383	376	5
09/09/20 02:47:35 AM	911						241	262	5
09/09/20 02:49:21 AM	912						333	343	2
09/09/20 02:51:01 AM	913						364	341	9
09/09/20 02:52:42 AM	914						241	285	4
09/09/20 02:54:28 AM	915						461	396	7
09/09/20 02:56:14 AM	916						234	247	6
09/09/20 02:58:01 AM	917						424	406	3
09/09/20 02:59:48 AM	918						500	435	3
09/09/20 03:01:28 AM	919						190	215	4
09/09/20 03:03:08 AM	920						442	342	8
09/09/20 03:04:49 AM	921						614	417	13
09/09/20 03:06:34 AM	922						222	252	7
09/09/20 03:08:15 AM	923						464	339	7
09/09/20 03:09:55 AM	924						281	297	6
09/09/20 03:11:35 AM	925						392	356	4
09/09/20 03:13:16 AM	926						320	329	6
09/09/20 03:15:02 AM	927						223	257	6
09/09/20 03:16:42 AM	928						352	344	5
09/09/20 03:18:22 AM	929						268	306	5
09/09/20 03:20:07 AM	930						407	418	5
09/09/20 03:21:49 AM	931						430	392	6
09/09/20 03:23:35 AM	932						377	354	13
09/09/20 03:25:15 AM	933						387	397	4
09/09/20 03:31:37 AM	935						333	340	4
09/09/20 03:33:18 AM	936						196	241	9
09/09/20 03:35:04 AM	937						395	393	8
09/09/20 03:36:50 AM	938						279	343	6
09/09/20 03:38:36 AM	939						403	388	5
09/09/20 03:40:22 AM	940						419	395	4
09/09/20 03:42:09 AM	941						239	256	8
09/09/20 03:43:49 AM	942						358	359	4
09/09/20 03:45:34 AM	943						471	409	10
09/09/20 03:47:20 AM	944						493	452	5
09/09/20 03:49:00 AM	945						529	436	5
09/09/20 03:50:39 AM	946						522	390	7
09/09/20 03:52:20 AM	947						548	443	6
09/09/20 03:54:00 AM	948						366	356	5
09/09/20 03:55:41 AM	949						522	394	8
09/09/20 04:02:05 AM	951						426	363	14
09/09/20 04:03:45 AM	952						290	327	7
09/09/20 04:05:32 AM	953						233	293	9
09/09/20 04:07:13 AM	954						519	423	5
09/09/20 04:08:53 AM	955						373	361	6
09/09/20 04:10:38 AM	956						532	443	6
09/09/20 04:12:18 AM	957						525	415	7
09/09/20 04:14:00 AM	958						261	281	3
09/09/20 04:15:46 AM	959						417	392	5
09/09/20 04:17:33 AM	960						384	369	4
09/09/20 04:19:14 AM	961						565	383	8
09/09/20 04:20:54 AM	962						564	392	8
09/09/20 04:22:34 AM	963						524	394	6
09/09/20 04:24:16 AM	964						436	360	22
09/09/20 04:25:56 AM	965						340	356	6
09/09/20 04:27:36 AM	966						494	425	11
09/09/20 04:29:16 AM	967						618	416	13
09/09/20 04:30:56 AM	968						535	382	8
09/09/20 04:32:43 AM	969						645	430	13
09/09/20 04:34:29 AM	970						497	410	13
09/09/20 04:36:15 AM	971						310	294	5
09/09/20 04:38:01 AM	972						457	397	14
09/09/20 04:39:43 AM	973						528	426	11
09/09/20 04:41:23 AM	974						422	403	2
09/09/20 04:43:03 AM	975						520	435	21
09/09/20 04:44:44 AM	976						555	467	8
09/09/20 04:46:24 AM	977						375	339	5
09/09/20 04:48:05 AM	978						229	248	5
09/09/20 04:49:46 AM	979						541	427	7
09/09/20 04:51:34 AM	980						533	384	16
09/09/20 04:53:20 AM	981						673	434	31
09/09/20 04:55:00 AM	982						325	367	4
09/09/20 04:56:47 AM	983						433	389	6
09/09/20 04:58:27 AM	984						350	328	3
09/09/20 05:00:13 AM	985						494	367	17
09/09/20 05:01:52 AM	986						532	417	3
09/09/20 05:03:32 AM	987						450	377	3
09/09/20 05:05:13 AM	988						409	349	7
09/09/20 05:06:59 AM	989						346	361	5
09/09/20 05:08:47 AM	990						631	450	27
09/09/20 05:10:28 AM	991						452	421	4
09/09/20 05:12:14 AM	992						260	298	7
09/09/20 05:13:54 AM	993						243	280	5
09/09/20 05:15:35 AM	994						431	411	6
09/09/20 05:17:15 AM	995						478	423	6
09/09/20 05:19:01 AM	996						376	320	9
09/09/20 05:20:48 AM	997						239	300	7
09/09/20 05:22:28 AM	998						249	262	6
09/09/20 05:24:15 AM	999						556	442	39
09/09/20 05:26:01 AM	1000						471	383	8
09/09/20 05:27:42 AM	1001						507	432	3
09/09/20 05:29:22 AM	1002						597	462	23
09/09/20 05:31:03 AM	1003						617	425	19
09/09/20 05:32:49 AM	1004						502	439	25
09/09/20 05:34:36 AM	1005						589	397	10
09/09/20 05:36:22 AM	1006						574	425	11
09/09/20 05:38:03 AM	1007						448	421	12
09/09/20 05:39:49 AM	1008						439	405	10
09/09/20 05:41:29 AM	1009						212	262	4
09/09/20 05:43:11 AM	1010						204	222	4
09/09/20 05:44:56 AM	1011						255	280	3
09/09/20 05:46:42 AM	1012						441	392	2
09/09/20 05:48:29 AM	1013						508	412	10
09/09/20 05:50:16 AM	1014						531	404	5
09/09/20 05:51:58 AM	1015						555	433	7
09/09/20 05:53:43 AM	1016						537	390	6
09/09/20 05:55:25 AM	1017						295	317	3
09/09/20 05:57:05 AM	1018						462	373	5
09/09/20 05:58:45 AM	1019						436	344	6
09/09/20 06:00:31 AM	1020						290	293	4
09/09/20 06:02:11 AM	1021						277	300	5
09/09/20 06:03:52 AM	1022						526	440	31
09/09/20 06:05:33 AM	1023						472	377	3
09/09/20 06:07:13 AM	1024						404	362	4
09/09/20 06:08:53 AM	1025						238	264	7
09/09/20 06:10:38 AM	1026						336	346	11
09/09/20 06:12:19 AM	1027						474	357	9
09/09/20 06:13:59 AM	1028						560	415	27
09/09/20 06:15:40 AM	1029						582	419	4
09/09/20 06:17:19 AM	1030						373	334	7
09/09/20 06:19:05 AM	1031						277	293	4
09/09/20 06:20:51 AM	1032						350	322	2
09/09/20 06:22:32 AM	1033						299	287	4
09/09/20 06:24:18 AM	1034						426	427	3
09/09/20 06:25:58 AM	1035						331	323	4
09/09/20 06:27:39 AM	1036						259	297	3
09/09/20 06:29:19 AM	1037						333	314	8
09/09/20 06:31:05 AM	1038						330	317	3
09/09/20 06:32:52 AM	1039						272	320	6
09/09/20 06:34:38 AM	1040						339	339	3
09/09/20 06:36:18 AM	1041						314	312	6
09/09/20 06:38:04 AM	1042						292	307	6
09/09/20 06:39:50 AM	1043						421	413	2
09/09/20 06:43:10 AM	1045						475	393	3
09/09/20 06:44:50 AM	1046						279	309	5
09/09/20 06:46:31 AM	1047						348	360	8
09/09/20 06:48:11 AM	1048						479	428	5
09/09/20 06:49:53 AM	1049						530	447	4
09/09/20 06:51:33 AM	1050						458	378	3
09/09/20 06:53:14 AM	1051						354	347	3
09/09/20 06:54:54 AM	1052						228	251	5
09/09/20 06:56:34 AM	1053						424	390	7
09/09/20 06:58:20 AM	1054						284	301	5
09/09/20 07:00:01 AM	1055						249	280	3
09/09/20 07:01:41 AM	1056						221	264	4
09/09/20 07:03:26 AM	1057						344	345	3
09/09/20 07:05:06 AM	1058						366	392	6
09/09/20 07:06:46 AM	1059						472	395	4
09/09/20 07:08:26 AM	1060						534	423	7
09/09/20 07:10:06 AM	1061						342	341	8
09/09/20 07:11:47 AM	1062						388	373	3
09/09/20 07:13:27 AM	1063						505	417	7
09/09/20 07:15:09 AM	1064						359	337	7
09/09/20 07:16:49 AM	1065						204	191	5
09/09/20 07:18:35 AM	1066						521	389	11
09/09/20 07:20:15 AM	1067						312	333	5
09/09/20 07:21:58 AM	1068						250	274	4
09/09/20 07:23:49 AM	1069						344	330	5
09/09/20 07:25:30 AM	1070						314	323	3
09/09/20 07:27:10 AM	1071						386	354	2
09/09/20 07:28:50 AM	1072						216	216	6
09/09/20 07:30:30 AM	1073						210	232	5
09/09/20 07:32:16 AM	1074						248	259	4
09/09/20 07:34:02 AM	1075						261	310	6
09/09/20 07:35:42 AM	1076						302	319	3
09/09/20 07:37:29 AM	1077						348	342	5
09/09/20 07:39:09 AM	1078						393	362	5
09/09/20 07:40:49 AM	1079						343	322	3
09/09/20 07:42:29 AM	1080						366	376	2
09/09/20 07:44:15 AM	1081						600	426	14
09/09/20 07:45:55 AM	1082						259	301	4
09/09/20 07:47:41 AM	1083						233	267	6
09/09/20 07:49:21 AM	1084						429	376	5
09/09/20 07:51:02 AM	1085						299	322	6
09/09/20 07:52:42 AM	1086						267	316	9
09/09/20 07:54:22 AM	1087						241	240	17
09/09/20 07:56:08 AM	1088						299	329	3
09/09/20 07:57:48 AM	1089						440	340	8
09/09/20 07:59:28 AM	1090						262	280	4
09/09/20 08:01:14 AM	1091						437	368	9
09/09/20 08:02:54 AM	1092						236	284	5
09/09/20 08:09:22 AM	1094						310	317	5
09/09/20 08:11:02 AM	1095						269	283	8
09/09/20 08:12:48 AM	1096						256	303	5
09/09/20 08:14:29 AM	1097						178	209	7
09/09/20 08:16:15 AM	1098						211	257	8
09/09/20 08:18:00 AM	1099						314	309	4
09/09/20 08:19:41 AM	1100						401	362	13
09/09/20 08:21:21 AM	1101						272	288	9
09/09/20 08:23:06 AM	1102						369	338	5
09/09/20 08:24:52 AM	1103						351	336	4
09/09/20 08:26:32 AM	1104						438	369	10
09/09/20 08:28:12 AM	1105						236	256	4
09/09/20 08:29:52 AM	1106						269	290	7
09/09/20 08:31:32 AM	1107						262	284	8
09/09/20 08:33:12 AM	1108						279	293	4
09/09/20 08:34:58 AM	1109						287	286	4
09/09/20 08:36:38 AM	1110						358	328	8
09/09/20 08:38:19 AM	1111						236	259	4
09/09/20 08:39:59 AM	1112						374	338	13
09/09/20 08:41:39 AM	1113						357	338	7
09/09/20 08:43:25 AM	1114						189	245	7
09/09/20 08:45:05 AM	1115						286	291	5
09/09/20 08:46:51 AM	1116						336	347	5
09/09/20 08:48:37 AM	1117						237	280	5
09/09/20 08:50:16 AM	1118						343	346	10
09/09/20 08:51:56 AM	1119						292	325	3
09/09/20 08:53:37 AM	1120						368	347	3
09/09/20 08:55:17 AM	1121						411	358	4
09/09/20 08:57:02 AM	1122						234	252	6
09/09/20 08:58:42 AM	1123						382	342	6
09/09/20 09:00:29 AM	1124						399	377	15
09/09/20 09:02:09 AM	1125						194	175	5
09/09/20 09:03:55 AM	1126						244	260	3
09/09/20 09:05:35 AM	1127						351	327	9
09/09/20 09:07:14 AM	1128						346	337	4
09/09/20 09:09:00 AM	1129						215	242	5
09/09/20 09:10:41 AM	1130						249	266	5
09/09/20 09:12:22 AM	1131						281	294	6
09/09/20 09:14:02 AM	1132						288	295	5
09/09/20 09:15:42 AM	1133						215	251	7
09/09/20 09:17:28 AM	1134						291	316	4
09/09/20 09:19:08 AM	1135						191	202	7
09/09/20 09:20:53 AM	1136						191	184	6
09/09/20 09:22:35 AM	1137						363	355	7
09/09/20 09:24:15 AM	1138						361	341	7
09/09/20 09:25:55 AM	1139						326	333	5
09/09/20 09:27:35 AM	1140						310	340	3
09/09/20 09:29:15 AM	1141						317	324	6
09/09/20 09:30:56 AM	1142						196	195	6
09/09/20 09:32:37 AM	1143						332	325	11
09/09/20 09:34:16 AM	1144						272	273	8
09/09/20 09:35:56 AM	1145						222	205	5
09/09/20 09:37:41 AM	1146						436	346	8
09/09/20 09:39:23 AM	1147						343	300	5
09/09/20 09:41:08 AM	1148						464	354	19
09/09/20 09:42:54 AM	1149						415	328	4
09/09/20 09:44:34 AM	1150						326	308	8
09/09/20 09:46:14 AM	1151						212	230	5
09/09/20 09:47:55 AM	1152						365	357	3
09/09/20 09:49:40 AM	1153						296	319	5
09/09/20 09:51:20 AM	1154						306	288	6
09/09/20 09:53:06 AM	1155						257	276	8
09/09/20 09:54:46 AM	1156						383	363	4
09/09/20 09:56:31 AM	1157						388	349	7
09/09/20 09:58:11 AM	1158						199	231	9
09/09/20 09:59:51 AM	1159						288	277	6
09/09/20 10:01:31 AM	1160						312	307	2
09/09/20 10:03:11 AM	1161						301	308	3
09/09/20 10:04:51 AM	1162						293	304	3
09/09/20 10:06:32 AM	1163						423	364	3
09/09/20 10:08:12 AM	1164						325	317	7
09/09/20 10:09:52 AM	1165						410	336	4
09/09/20 10:11:32 AM	1166						347	323	8
09/09/20 10:13:13 AM	1167						218	220	4
09/09/20 10:14:58 AM	1168						264	310	4
09/09/20 10:16:38 AM	1169						196	246	4
09/09/20 10:18:18 AM	1170						228	205	3
09/09/20 10:19:58 AM	1171						180	240	9
09/09/20 10:21:44 AM	1172						428	356	9
09/09/20 10:23:25 AM	1173						410	332	11
09/09/20 10:25:05 AM	1174						189	235	3
09/09/20 10:26:51 AM	1175						354	350	5
09/09/20 10:28:31 AM	1176						482	337	10
09/09/20 10:30:11 AM	1177						225	262	5
09/09/20 10:31:51 AM	1178						336	307	5
09/09/20 10:33:32 AM	1179						318	309	8
09/09/20 10:35:12 AM	1180						226	241	8
09/09/20 10:36:58 AM	1181						212	236	8
09/09/20 10:38:38 AM	1182						324	290	6
09/09/20 10:40:24 AM	1183						343	306	16
09/09/20 10:42:04 AM	1184						289	317	2
09/09/20 10:43:44 AM	1185						397	341	4
09/09/20 10:45:24 AM	1186						200	242	5
09/09/20 10:47:10 AM	1187						370	349	3
09/09/20 10:48:56 AM	1188						272	303	5
09/09/20 10:50:36 AM	1189						292	311	2
09/09/20 10:52:22 AM	1190						413	339	16
09/09/20 10:54:02 AM	1191						136	149	9
09/09/20 10:55:41 AM	1192						250	270	5
09/09/20 10:57:27 AM	1193						291	290	6
09/09/20 10:59:08 AM	1194						321	303	10
09/09/20 11:00:49 AM	1195						251	291	4
09/09/20 11:02:29 AM	1196						240	226	3
09/09/20 11:04:09 AM	1197						487	368	5
09/09/20 11:05:48 AM	1198						239	264	3
09/09/20 11:07:34 AM	1199						317	310	8
09/09/20 11:09:15 AM	1200						216	237	7
09/09/20 11:11:01 AM	1201						358	344	7
09/09/20 11:12:41 AM	1202						283	294	4
09/09/20 11:14:21 AM	1203						307	304	5
09/09/20 11:16:07 AM	1204						368	354	3
09/09/20 11:17:47 AM	1205						315	320	6
09/09/20 11:19:26 AM	1206						170	203	4
09/09/20 11:21:12 AM	1207						277	289	5
09/09/20 11:22:58 AM	1208						175	159	5
09/09/20 11:24:38 AM	1209						242	257	9
09/09/20 11:26:24 AM	1210						287	303	4
09/09/20 11:28:04 AM	1211						230	205	1
09/09/20 11:29:44 AM	1212						250	264	3
09/09/20 11:31:30 AM	1213						420	336	12
09/09/20 11:33:10 AM	1214						421	356	5
09/09/20 11:34:50 AM	1215						396	352	5
09/09/20 11:36:36 AM	1216						421	330	12
09/09/20 11:38:16 AM	1217						271	292	5
09/09/20 11:40:02 AM	1218						197	215	7
09/09/20 11:41:42 AM	1219						451	333	9
09/09/20 11:43:22 AM	1220						288	305	5
09/09/20 11:45:01 AM	1221						186	240	17
09/09/20 11:46:41 AM	1222						188	199	7
09/09/20 11:48:21 AM	1223						539	358	6
09/09/20 11:50:01 AM	1224						493	370	9
09/09/20 11:51:41 AM	1225						480	373	8
09/09/20 11:53:21 AM	1226						377	363	6
09/09/20 11:55:01 AM	1227						211	219	8
09/09/20 11:56:46 AM	1228						284	296	2
09/09/20 11:58:26 AM	1229						272	319	3
09/09/20 12:00:12 PM	1230						189	220	11
09/09/20 12:01:58 PM	1231						295	284	3
09/09/20 12:03:38 PM	1232						295	313	5
09/09/20 12:05:18 PM	1233						263	288	2
09/09/20 12:07:04 PM	1234						368	334	3
09/09/20 12:08:44 PM	1235						370	330	2
09/09/20 12:10:30 PM	1236						230	255	10
09/09/20 12:12:10 PM	1237						353	351	6
09/09/20 12:13:49 PM	1238						386	346	2
09/09/20 12:15:35 PM	1239						431	341	5
09/09/20 12:17:16 PM	1240						276	287	2
09/09/20 12:18:56 PM	1241						340	349	4
09/09/20 12:20:42 PM	1242						301	324	5
09/09/20 12:22:21 PM	1243						176	194	9
09/09/20 12:24:07 PM	1244						470	376	13
09/09/20 12:25:47 PM	1245						370	321	5
09/09/20 12:27:27 PM	1246						316	303	2
09/09/20 12:29:08 PM	1247						330	322	13
09/09/20 12:30:53 PM	1248						233	270	5
09/09/20 12:32:33 PM	1249						262	301	7
09/09/20 12:34:19 PM	1250						462	361	9
09/09/20 12:36:00 PM	1251						297	308	6
09/09/20 12:37:46 PM	1252						262	221	21
09/09/20 12:39:26 PM	1253						174	168	19
09/09/20 12:41:06 PM	1254						259	264	13
09/09/20 12:42:52 PM	1255						218	242	7
09/09/20 12:44:32 PM	1256						305	315	4
09/09/20 12:46:11 PM	1257						238	255	5
09/09/20 12:47:57 PM	1258						326	344	4
09/09/20 12:49:43 PM	1259						245	265	6
09/09/20 12:51:23 PM	1260						231	266	5
09/09/20 12:53:08 PM	1261						241	270	5
09/09/20 12:54:49 PM	1262						413	373	4
09/09/20 12:56:29 PM	1263						255	279	6
09/09/20 12:58:10 PM	1264						349	310	11
09/09/20 12:59:50 PM	1265						180	189	9
09/09/20 01:01:30 PM	1266						405	358	2
09/09/20 01:03:16 PM	1267						383	335	11
09/09/20 01:05:02 PM	1268						286	298	3
09/09/20 01:06:43 PM	1269						331	355	3
09/09/20 01:08:24 PM	1270						232	257	8
09/09/20 01:10:04 PM	1271						354	313	7
09/09/20 01:11:44 PM	1272						343	319	10
09/09/20 01:13:25 PM	1273						337	345	4
09/09/20 01:15:05 PM	1274						231	250	6
09/09/20 01:16:45 PM	1275						366	377	2
09/09/20 01:18:25 PM	1276						256	273	6
09/09/20 01:20:11 PM	1277						389	329	8
09/09/20 01:21:52 PM	1278						336	301	6
09/09/20 01:23:32 PM	1279						270	301	13
09/09/20 01:25:11 PM	1280						419	375	3
09/09/20 01:26:57 PM	1281						355	315	3
09/09/20 01:28:37 PM	1282						264	282	7
09/09/20 01:30:18 PM	1283						220	266	5
09/09/20 01:32:04 PM	1284						354	315	5
09/09/20 01:33:44 PM	1285						237	261	8
09/09/20 01:35:30 PM	1286						232	262	9
09/09/20 01:37:10 PM	1287						223	244	7
09/09/20 01:38:50 PM	1288						386	370	4
09/09/20 01:40:30 PM	1289						385	360	5
09/09/20 01:42:10 PM	1290						256	260	7
09/09/20 01:43:51 PM	1291						369	353	4
09/09/20 01:45:37 PM	1292						275	295	3
09/09/20 01:47:17 PM	1293						253	271	7
09/09/20 01:48:57 PM	1294						422	305	13
09/09/20 01:50:43 PM	1295						321	322	4
09/09/20 01:52:23 PM	1296						207	239	9
09/09/20 01:54:03 PM	1297						318	331	3
09/09/20 01:55:43 PM	1298						269	231	7
09/09/20 01:57:29 PM	1299						409	336	11
09/09/20 01:59:09 PM	1300						374	348	5
09/09/20 02:00:55 PM	1301						358	350	4
09/09/20 02:02:41 PM	1302						308	315	5
09/09/20 02:04:21 PM	1303						440	376	3
09/09/20 02:06:07 PM	1304						215	225	6
09/09/20 02:07:46 PM	1305						323	330	4
09/09/20 02:09:27 PM	1306						363	315	8
09/09/20 02:11:07 PM	1307						368	331	3
09/09/20 02:12:47 PM	1308						214	234	8
09/09/20 02:14:28 PM	1309						444	349	4
09/09/20 02:16:14 PM	1310						280	318	9
09/09/20 02:17:54 PM	1311						390	328	4
09/09/20 02:19:34 PM	1312						410	398	7
09/09/20 02:21:20 PM	1313						148	180	6
09/09/20 02:23:00 PM	1314						197	222	6
09/09/20 02:24:40 PM	1315						295	306	4
09/09/20 02:26:21 PM	1316						315	334	4
09/09/20 02:28:01 PM	1317						317	298	8
09/09/20 02:29:47 PM	1318						241	240	7
09/09/20 02:31:27 PM	1319						421	320	9
09/09/20 02:33:13 PM	1320						266	291	5
09/09/20 02:34:53 PM	1321						410	351	6
09/09/20 02:36:39 PM	1322						260	281	5
09/09/20 02:38:19 PM	1323						411	342	3
09/09/20 02:39:59 PM	1324						184	198	6
09/09/20 02:41:44 PM	1325						341	324	6
09/09/20 02:43:24 PM	1326						272	259	6
09/09/20 02:45:10 PM	1327						321	326	4
09/09/20 02:46:50 PM	1328						225	252	6
09/09/20 02:48:36 PM	1329						298	303	7
09/09/20 02:50:16 PM	1330						424	332	3
09/09/20 02:51:56 PM	1331						415	345	9
09/09/20 02:53:42 PM	1332						266	297	4
09/09/20 02:55:22 PM	1333						317	324	4
09/09/20 02:57:02 PM	1334						263	270	7
09/09/20 02:58:48 PM	1335						437	349	5
09/09/20 03:00:28 PM	1336						390	338	8
09/09/20 03:02:14 PM	1337						263	271	4
09/09/20 03:03:54 PM	1338						399	374	3
09/09/20 03:05:33 PM	1339						267	274	3
09/09/20 03:07:19 PM	1340						314	320	4
09/09/20 03:08:59 PM	1341						380	347	5
09/09/20 03:10:39 PM	1342						288	309	4
09/09/20 03:12:26 PM	1343						285	307	5
09/09/20 03:14:05 PM	1344						359	313	8
09/09/20 03:15:51 PM	1345						360	336	7
09/09/20 03:17:32 PM	1346						339	344	5
09/09/20 03:19:12 PM	1347						260	302	8
09/09/20 03:20:58 PM	1348						242	286	5
09/09/20 03:22:37 PM	1349						232	229	6
09/09/20 03:24:23 PM	1350						204	245	4
09/09/20 03:26:03 PM	1351						381	336	2
09/09/20 03:27:44 PM	1352						250	289	8
09/09/20 03:29:30 PM	1353						347	348	3
09/09/20 03:31:10 PM	1354						449	357	18
09/09/20 03:32:50 PM	1355						242	234	5
09/09/20 03:34:36 PM	1356						419	359	11
09/09/20 03:36:15 PM	1357						353	317	3
09/09/20 03:38:01 PM	1358						259	267	5
09/09/20 03:39:41 PM	1359						285	289	7
09/09/20 03:41:22 PM	1360						231	243	4
09/09/20 03:43:03 PM	1361						370	369	4
09/09/20 03:44:42 PM	1362						206	189	7
09/09/20 03:46:28 PM	1363						309	295	9
09/09/20 03:48:09 PM	1364						259	271	2
09/09/20 03:49:49 PM	1365						333	307	4
09/09/20 03:51:34 PM	1366						280	315	6
09/09/20 03:53:15 PM	1367						342	324	8
09/09/20 03:54:56 PM	1368						270	323	5
09/09/20 03:56:36 PM	1369						226	242	8
09/09/20 03:58:16 PM	1370						270	260	6
09/09/20 03:59:57 PM	1371						282	260	2
09/09/20 04:01:37 PM	1372						477	362	9
09/09/20 04:03:17 PM	1373						265	289	3
09/09/20 04:05:03 PM	1374						274	311	4
09/09/20 04:06:43 PM	1375						246	257	5
09/09/20 04:08:29 PM	1376						448	357	2
09/09/20 04:10:09 PM	1377						547	356	7
09/09/20 04:11:55 PM	1378						331	341	7
09/09/20 04:13:35 PM	1379						362	335	3
09/09/20 04:15:15 PM	1380						231	245	6
09/09/20 04:16:56 PM	1381						217	257	5
09/09/20 04:18:41 PM	1382						173	197	6
09/09/20 04:20:26 PM	1383						430	339	13
09/09/20 04:22:06 PM	1384						311	302	7
09/09/20 04:23:52 PM	1385						350	320	8
09/09/20 04:25:38 PM	1386						328	310	9
09/09/20 04:27:19 PM	1387						233	291	5
09/09/20 04:28:58 PM	1388						264	285	8
09/09/20 04:30:38 PM	1389						210	267	6
09/09/20 04:32:18 PM	1390						206	252	4
09/09/20 04:34:04 PM	1391						264	260	6
09/09/20 04:35:44 PM	1392						277	327	2
09/09/20 04:37:30 PM	1393						304	361	7
09/09/20 04:39:10 PM	1394						330	345	5
09/09/20 04:40:50 PM	1395						315	308	5
09/09/20 04:42:36 PM	1396						280	302	5
09/09/20 04:44:16 PM	1397						317	342	11
09/09/20 04:45:56 PM	1398						249	278	6
09/09/20 04:47:47 PM	1399						312	330	5
09/09/20 04:49:27 PM	1400						242	263	5
09/09/20 04:51:07 PM	1401						228	241	6
09/09/20 04:52:47 PM	1402						402	359	6
09/09/20 04:54:26 PM	1403						291	307	3
09/09/20 04:56:05 PM	1404						186	220	10
09/09/20 04:57:45 PM	1405						419	362	4
09/09/20 04:59:25 PM	1406						321	339	6
09/09/20 05:01:11 PM	1407						190	225	7
09/09/20 05:02:51 PM	1408						245	279	5
09/09/20 05:04:37 PM	1409						294	307	3
09/09/20 05:06:17 PM	1410						346	311	5
09/09/20 05:07:57 PM	1411						502	382	2
09/09/20 05:09:43 PM	1412						306	328	4
09/09/20 05:11:23 PM	1413						301	304	3
09/09/20 05:13:09 PM	1414						254	299	4
09/09/20 05:14:55 PM	1415						248	296	3
09/09/20 05:16:35 PM	1416						265	288	3
09/09/20 05:18:15 PM	1417						351	356	7
09/09/20 05:19:55 PM	1418						161	173	10
09/09/20 05:21:35 PM	1419						248	275	6
09/09/20 05:23:21 PM	1420						207	209	7
09/09/20 05:25:01 PM	1421						210	241	6
09/09/20 05:26:47 PM	1422						224	262	8
09/09/20 05:28:27 PM	1423						246	248	7
09/09/20 05:30:07 PM	1424						292	312	3
09/09/20 05:31:52 PM	1425						240	261	5
09/09/20 05:33:31 PM	1426						295	313	5
09/09/20 05:35:11 PM	1427						385	333	4
09/09/20 05:36:51 PM	1428						419	360	4
09/09/20 05:38:31 PM	1429						229	242	3
09/09/20 05:40:11 PM	1430						336	325	4
09/09/20 05:41:50 PM	1431						336	331	3
09/09/20 05:43:37 PM	1432						272	278	5
09/09/20 05:45:16 PM	1433						353	328	5
09/09/20 05:46:57 PM	1434						226	266	4
09/09/20 05:48:42 PM	1435						300	303	6
09/09/20 05:50:22 PM	1436						408	356	8
09/09/20 05:52:01 PM	1437						214	225	9
09/09/20 05:53:41 PM	1438						307	309	3
09/09/20 05:55:21 PM	1439						239	246	5
09/09/20 05:57:01 PM	1440						386	335	3
09/09/20 05:58:41 PM	1441						218	228	7
09/09/20 06:00:22 PM	1442						231	285	6
09/09/20 06:02:01 PM	1443						245	255	5
09/09/20 06:03:47 PM	1444						232	255	5
09/09/20 06:05:27 PM	1445						231	234	7
09/09/20 06:07:08 PM	1446						419	347	3
09/09/20 06:08:54 PM	1447						345	317	4
09/09/20 06:10:34 PM	1448						283	301	1
09/09/20 06:12:13 PM	1449						215	247	8
09/09/20 06:13:59 PM	1450						236	260	4
09/09/20 06:16:31 PM	1451						245	251	6
09/09/20 06:18:11 PM	1452						252	282	3
09/09/20 06:19:57 PM	1453						231	245	3
09/09/20 06:21:36 PM	1454						268	293	5
09/09/20 06:23:16 PM	1455						396	349	6
09/09/20 06:24:57 PM	1456						241	269	5
09/09/20 06:26:43 PM	1457						378	348	4
09/09/20 06:28:23 PM	1458						184	187	16
09/09/20 06:30:02 PM	1459						239	259	5
09/09/20 06:31:42 PM	1460						349	338	4
09/09/20 06:33:22 PM	1461						337	362	3
09/09/20 06:35:08 PM	1462						299	306	5
09/09/20 06:36:54 PM	1463						346	324	4
09/09/20 06:38:35 PM	1464						274	281	5
09/09/20 06:40:20 PM	1465						345	321	6
09/09/20 06:42:00 PM	1466						237	283	6
09/09/20 06:43:46 PM	1467						358	307	4
09/09/20 06:45:27 PM	1468						326	334	6
09/09/20 06:47:06 PM	1469						284	285	7
09/09/20 06:48:52 PM	1470						273	294	2
09/09/20 06:50:32 PM	1471						238	254	7
09/09/20 06:52:18 PM	1472						260	248	5
09/09/20 06:53:59 PM	1473						355	334	4
09/09/20 06:55:38 PM	1474						255	281	6
09/09/20 06:57:24 PM	1475						257	266	6
09/09/20 06:59:04 PM	1476						307	330	3
09/09/20 07:00:44 PM	1477						330	319	10
09/09/20 07:02:30 PM	1478						312	297	8
09/09/20 07:04:10 PM	1479						325	315	7
09/09/20 07:05:51 PM	1480						341	337	4
09/09/20 07:07:30 PM	1481						258	290	5
09/09/20 07:09:10 PM	1482						363	339	5
09/09/20 07:10:50 PM	1483						256	277	8
09/09/20 07:12:36 PM	1484						255	274	5
09/09/20 07:14:16 PM	1485						296	297	8
09/09/20 07:15:55 PM	1486						263	296	4
09/09/20 07:17:35 PM	1487						381	332	5
09/09/20 07:19:15 PM	1488						182	211	5
09/09/20 07:20:55 PM	1489						271	314	8
09/09/20 07:22:41 PM	1490						184	177	12
09/09/20 07:24:21 PM	1491						292	320	4
09/09/20 07:26:00 PM	1492						318	322	4
09/09/20 07:27:46 PM	1493						307	314	4
09/09/20 07:29:26 PM	1494						188	201	5
09/09/20 07:31:05 PM	1495						389	343	9
09/09/20 07:32:45 PM	1496						299	319	4
09/09/20 07:34:25 PM	1497						242	262	2
09/09/20 07:36:05 PM	1498						295	322	5
09/09/20 07:37:45 PM	1499						313	320	4
09/09/20 07:39:31 PM	1500						298	304	4
09/09/20 07:41:11 PM	1501						239	264	11
09/09/20 07:42:51 PM	1502						206	252	6
09/09/20 07:44:37 PM	1503						352	328	3
09/09/20 07:46:17 PM	1504						378	316	2
09/09/20 07:48:03 PM	1505						294	289	6
09/09/20 07:49:43 PM	1506						209	269	6
09/09/20 07:51:23 PM	1507						287	314	5
09/09/20 07:53:09 PM	1508						259	272	6
09/09/20 07:54:49 PM	1509						402	353	8
09/09/20 07:56:29 PM	1510						206	238	12
09/09/20 07:58:08 PM	1511						219	241	5
09/09/20 07:59:48 PM	1512						335	321	7
09/09/20 08:01:29 PM	1513						251	290	5
09/09/20 08:03:08 PM	1514						455	339	5
09/09/20 08:04:48 PM	1515						260	263	4
09/09/20 08:06:28 PM	1516						260	299	7
09/09/20 08:08:14 PM	1517						292	306	6
09/09/20 08:09:53 PM	1518						302	308	5
09/09/20 08:11:34 PM	1519						302	295	4
09/09/20 08:13:15 PM	1520						337	327	5
09/09/20 08:14:55 PM	1521						222	246	5
09/09/20 08:16:34 PM	1522						246	265	4
09/09/20 08:18:14 PM	1523						157	245	17
09/09/20 08:19:54 PM	1524						408	360	2
09/09/20 08:21:34 PM	1525						225	218	9
09/09/20 08:23:14 PM	1526						242	264	5
09/09/20 08:24:54 PM	1527						295	296	6
09/09/20 08:26:40 PM	1528						347	322	10
09/09/20 08:28:20 PM	1529						386	342	3
09/09/20 08:30:00 PM	1530						241	278	5
09/09/20 08:31:46 PM	1531						184	224	8
09/09/20 08:33:26 PM	1532						215	240	4
09/09/20 08:35:12 PM	1533						269	275	6
09/09/20 08:36:52 PM	1534						352	313	3
09/09/20 08:38:32 PM	1535						365	326	6
09/09/20 08:40:13 PM	1536						218	219	5
09/09/20 08:41:53 PM	1537						269	265	5
09/09/20 08:43:38 PM	1538						178	217	6
09/09/20 08:45:18 PM	1539						371	376	5
09/09/20 08:46:58 PM	1540						276	293	12
09/09/20 08:48:45 PM	1541						320	313	5
09/09/20 08:50:24 PM	1542						272	279	6
09/09/20 08:52:04 PM	1543						192	220	14
09/09/20 08:53:44 PM	1544						247	258	3
09/09/20 08:55:24 PM	1545						295	296	4
09/09/20 08:57:04 PM	1546						370	360	6
09/09/20 08:58:44 PM	1547						247	257	5
09/09/20 09:00:30 PM	1548						285	307	9
09/09/20 09:02:10 PM	1549						198	251	5
09/09/20 09:03:49 PM	1550						325	312	6
09/09/20 09:05:29 PM	1551						257	284	5
09/09/20 09:07:10 PM	1552						215	244	6
09/09/20 09:08:51 PM	1553						300	320	10
09/09/20 09:10:37 PM	1554						188	238	5
09/09/20 09:12:17 PM	1555						268	304	7
09/09/20 09:13:57 PM	1556						274	307	3
09/09/20 09:15:42 PM	1557						315	315	5
09/09/20 09:17:28 PM	1558						152	161	16
09/09/20 09:19:08 PM	1559						274	312	11
09/09/20 09:20:48 PM	1560						288	287	8
09/09/20 09:22:34 PM	1561						306	316	2
09/09/20 09:24:14 PM	1562						391	343	5
09/09/20 09:25:59 PM	1563						220	251	6
09/09/20 09:27:39 PM	1564						260	279	3
09/09/20 09:29:20 PM	1565						273	290	3
09/09/20 09:31:06 PM	1566						205	220	4
09/09/20 09:32:45 PM	1567						328	330	3
09/09/20 09:34:25 PM	1568						300	310	7
09/09/20 09:36:06 PM	1569						314	311	3
09/09/20 09:37:47 PM	1570						248	249	7
09/09/20 09:39:33 PM	1571						271	301	4
09/09/20 09:41:13 PM	1572						405	372	3
09/09/20 09:42:54 PM	1573						220	241	3
09/09/20 09:44:33 PM	1574						304	328	4
09/09/20 09:46:14 PM	1575						391	347	3
09/09/20 09:48:00 PM	1576						374	353	3
09/09/20 09:49:45 PM	1577						249	266	4
09/09/20 09:51:25 PM	1578						323	316	4
09/09/20 09:53:05 PM	1579						236	236	4
09/09/20 09:54:51 PM	1580						215	243	9
09/09/20 09:56:31 PM	1581						243	270	3
09/09/20 09:58:17 PM	1582						298	295	3
09/09/20 09:59:57 PM	1583						381	350	8
09/09/20 10:01:37 PM	1584						205	224	5
09/09/20 10:03:23 PM	1585						216	221	7
09/09/20 10:05:03 PM	1586						273	282	2
09/09/20 10:06:44 PM	1587						358	327	4
09/09/20 10:08:29 PM	1588						322	338	3
09/09/20 10:10:09 PM	1589						234	268	10
09/09/20 10:11:49 PM	1590						240	254	5
09/09/20 10:13:29 PM	1591						243	268	4
09/09/20 10:15:09 PM	1592						245	240	8
09/09/20 10:16:48 PM	1593						240	271	6
09/09/20 10:18:28 PM	1594						390	347	3
09/09/20 10:20:08 PM	1595						294	291	3
09/09/20 10:21:48 PM	1596						387	362	5
09/09/20 10:23:28 PM	1597						310	314	4
09/09/20 10:25:08 PM	1598						255	275	3
09/09/20 10:26:50 PM	1599						327	335	4
09/09/20 10:28:30 PM	1600						316	304	4
09/09/20 10:30:16 PM	1601						257	265	6
09/09/20 10:31:55 PM	1602						432	415	3
09/09/20 10:33:35 PM	1603						275	278	8
09/09/20 10:35:21 PM	1604						192	229	7
09/09/20 10:37:01 PM	1605						347	344	3
09/09/20 10:38:41 PM	1606						267	285	8
09/09/20 10:40:22 PM	1607						269	271	7
09/09/20 10:42:03 PM	1608						285	278	5
09/09/20 10:43:49 PM	1609						255	275	4
09/09/20 10:45:29 PM	1610						377	365	7
09/09/20 10:47:15 PM	1611						352	353	6
09/09/20 10:48:55 PM	1612						267	299	3
09/09/20 10:50:35 PM	1613						250	289	4
09/09/20 10:52:21 PM	1614						404	352	5
09/09/20 10:54:01 PM	1615						259	275	6
09/09/20 10:55:47 PM	1616						260	311	6
09/09/20 10:57:27 PM	1617						396	344	2
09/09/20 10:59:07 PM	1618						272	298	6
09/09/20 11:00:53 PM	1619						267	297	6
09/09/20 11:02:33 PM	1620						263	280	3
09/09/20 11:04:13 PM	1621						226	257	7
09/09/20 11:05:59 PM	1622						259	276	5
09/09/20 11:07:39 PM	1623						181	197	7
09/09/20 11:09:25 PM	1624						343	341	3
09/09/20 11:11:05 PM	1625						322	319	2
09/09/20 11:12:45 PM	1626						261	287	8
09/09/20 11:14:31 PM	1627						383	347	4
09/09/20 11:16:17 PM	1628						343	342	5
09/09/20 11:17:57 PM	1629						245	246	8
09/09/20 11:19:42 PM	1630						274	304	7
09/09/20 11:21:22 PM	1631						343	328	6
09/09/20 11:23:08 PM	1632						248	249	5
09/09/20 11:24:48 PM	1633						336	318	7
09/09/20 11:26:28 PM	1634						278	269	6
09/09/20 11:28:07 PM	1635						226	236	6
09/09/20 11:29:53 PM	1636						295	335	5
09/09/20 11:31:39 PM	1637						183	188	7
09/09/20 11:33:19 PM	1638						307	317	6
09/09/20 11:35:00 PM	1639						242	261	5
09/09/20 11:36:40 PM	1640						246	270	4
09/09/20 11:38:21 PM	1641						285	292	6
09/09/20 11:40:01 PM	1642						219	229	7
09/09/20 11:41:42 PM	1643						362	337	5
09/09/20 11:43:22 PM	1644						302	308	7
09/09/20 11:45:08 PM	1645						308	288	5
09/09/20 11:46:48 PM	1646						280	331	6
09/09/20 11:48:27 PM	1647						195	228	6
09/09/20 11:50:13 PM	1648						374	332	6
09/09/20 11:51:59 PM	1649						168	199	16
09/09/20 11:53:39 PM	1650						414	347	10
09/09/20 11:55:20 PM	1651						274	318	7
09/09/20 11:57:00 PM	1652						341	336	4
09/09/20 11:58:45 PM	1653						230	244	12
10/09/20 12:00:25 AM	1654						205	239	3
10/09/20 12:02:06 AM	1655						329	344	6
10/09/20 12:03:47 AM	1656						267	281	8
10/09/20 12:05:26 AM	1657						255	293	5
10/09/20 12:07:12 AM	1658						204	235	8
10/09/20 12:08:53 AM	1659						302	309	7
10/09/20 12:10:34 AM	1660						241	294	6
10/09/20 12:12:14 AM	1661						316	339	10
10/09/20 12:13:55 AM	1662						273	305	8
10/09/20 12:15:35 AM	1663						206	225	10
10/09/20 12:17:16 AM	1664						229	264	4
10/09/20 12:18:55 AM	1665						311	341	3
10/09/20 12:20:41 AM	1666						314	311	3
10/09/20 12:22:22 AM	1667						215	250	5
10/09/20 12:24:03 AM	1668						179	226	9
10/09/20 12:25:43 AM	1669						179	187	11
10/09/20 12:27:24 AM	1670						273	267	5
10/09/20 12:29:04 AM	1671						277	284	9
10/09/20 12:30:50 AM	1672						231	268	5
10/09/20 12:32:36 AM	1673						159	120	129
10/09/20 12:34:15 AM	1674						188	216	23
10/09/20 12:35:55 AM	1675						234	239	7
10/09/20 12:37:35 AM	1676						194	184	8
10/09/20 12:39:21 AM	1677						329	342	6
10/09/20 12:41:02 AM	1678						300	301	9
10/09/20 12:42:42 AM	1679						221	273	7
10/09/20 12:44:22 AM	1680						263	280	8
10/09/20 12:46:02 AM	1681						213	255	7
10/09/20 12:47:48 AM	1682						245	274	4
10/09/20 12:49:29 AM	1683						257	296	7
10/09/20 12:51:14 AM	1684						283	308	7
10/09/20 12:52:54 AM	1685						214	229	10
10/09/20 12:54:40 AM	1686						186	215	6
10/09/20 12:56:20 AM	1687						200	193	7
10/09/20 12:58:00 AM	1688						162	198	9
10/09/20 12:59:41 AM	1689						288	321	5
10/09/20 01:01:20 AM	1690						221	237	5
10/09/20 01:03:06 AM	1691						392	389	8
10/09/20 01:04:52 AM	1692						206	263	6
10/09/20 01:06:39 AM	1693						238	279	10
10/09/20 01:08:19 AM	1694						273	301	6
10/09/20 01:09:59 AM	1695						208	236	7
10/09/20 01:11:40 AM	1696						240	278	8
10/09/20 01:13:20 AM	1697						226	268	8
10/09/20 01:15:00 AM	1698						227	250	8
10/09/20 01:16:40 AM	1699						247	250	14
10/09/20 01:18:20 AM	1700						225	252	10
10/09/20 01:20:00 AM	1701						244	298	10
10/09/20 01:21:46 AM	1702						226	262	11
10/09/20 01:23:26 AM	1703						235	279	4
10/09/20 01:25:12 AM	1704						167	204	5
10/09/20 01:26:58 AM	1705						226	276	4
10/09/20 01:28:39 AM	1706						283	296	14
10/09/20 01:30:18 AM	1707						327	306	7
10/09/20 01:32:04 AM	1708						274	278	4
10/09/20 01:33:45 AM	1709						212	251	10
10/09/20 01:35:26 AM	1710						286	304	7
10/09/20 01:37:06 AM	1711						204	218	11
10/09/20 01:38:52 AM	1712						223	257	9
10/09/20 01:40:33 AM	1713						167	197	9
10/09/20 01:42:19 AM	1714						221	252	7
10/09/20 01:44:05 AM	1715						159	177	14
10/09/20 01:45:45 AM	1716						295	326	8
10/09/20 01:47:25 AM	1717						198	238	7
10/09/20 01:49:05 AM	1718						299	313	7
10/09/20 01:50:44 AM	1719						198	234	6
10/09/20 01:52:24 AM	1720						200	215	12
10/09/20 01:54:04 AM	1721						218	238	8
10/09/20 01:55:46 AM	1722						226	258	9
10/09/20 01:57:27 AM	1723						241	282	11
10/09/20 01:59:14 AM	1724						152	164	11
10/09/20 02:00:54 AM	1725						195	223	10
10/09/20 02:02:40 AM	1726						159	183	12
10/09/20 02:04:20 AM	1727						166	169	13
10/09/20 02:06:06 AM	1728						245	270	7
10/09/20 02:07:52 AM	1729						191	247	13
10/09/20 02:09:32 AM	1730						255	296	16
10/09/20 02:11:12 AM	1731						198	231	7
10/09/20 02:12:52 AM	1732						161	197	17
10/09/20 02:14:33 AM	1733						186	214	9
10/09/20 02:16:13 AM	1734						283	311	11
10/09/20 02:17:54 AM	1735						240	291	9
10/09/20 02:19:34 AM	1736						322	350	9
10/09/20 02:21:15 AM	1737						198	246	8
10/09/20 02:23:01 AM	1738						292	312	10
10/09/20 02:24:41 AM	1739						152	192	8
10/09/20 02:26:22 AM	1740						206	239	11
10/09/20 02:28:02 AM	1741						195	208	16
10/09/20 02:29:43 AM	1742						200	245	9
10/09/20 02:31:23 AM	1743						207	246	8
10/09/20 02:33:03 AM	1744						279	289	9
10/09/20 02:34:44 AM	1745						166	186	11
10/09/20 02:36:24 AM	1746						215	242	9
10/09/20 02:38:05 AM	1747						273	284	18
10/09/20 02:39:45 AM	1748						225	265	13
10/09/20 02:41:26 AM	1749						240	283	10
10/09/20 02:43:06 AM	1750						293	323	8
10/09/20 02:44:47 AM	1751						225	258	18
10/09/20 02:46:28 AM	1752						383	345	16
10/09/20 02:48:14 AM	1753						230	273	12
10/09/20 02:49:54 AM	1754						268	300	7
10/09/20 02:51:34 AM	1755						253	277	7
10/09/20 02:53:20 AM	1756						336	315	13
10/09/20 02:55:01 AM	1757						279	259	19
10/09/20 02:56:41 AM	1758						396	359	12
10/09/20 02:58:21 AM	1759						326	303	16
10/09/20 03:00:01 AM	1760						278	324	8
10/09/20 03:01:41 AM	1761						404	357	15
10/09/20 03:03:22 AM	1762						269	285	12
10/09/20 03:05:01 AM	1763						207	221	9
10/09/20 03:06:47 AM	1764						332	314	20
10/09/20 03:08:28 AM	1765						194	200	12
10/09/20 03:10:14 AM	1766						261	262	11
10/09/20 03:11:55 AM	1767						200	242	14
10/09/20 03:13:35 AM	1768						237	261	10
10/09/20 03:15:15 AM	1769						198	208	10
10/09/20 03:16:55 AM	1770						236	273	14
10/09/20 03:18:36 AM	1771						211	256	13
10/09/20 03:20:17 AM	1772						361	326	16
10/09/20 03:21:57 AM	1773						180	217	9
10/09/20 03:23:37 AM	1774						197	244	9
10/09/20 03:25:18 AM	1775						267	286	14
10/09/20 03:27:04 AM	1776						294	314	19
10/09/20 03:28:45 AM	1777						320	319	11
10/09/20 03:30:25 AM	1778						311	304	10
10/09/20 03:32:06 AM	1779						291	291	16
10/09/20 03:33:46 AM	1780						221	275	15
10/09/20 03:35:28 AM	1781						185	205	16
10/09/20 03:37:08 AM	1782						270	299	9
10/09/20 03:38:54 AM	1783						205	256	12
10/09/20 03:40:36 AM	1784						185	201	16
10/09/20 03:42:22 AM	1785						187	258	7
10/09/20 03:44:02 AM	1786						397	311	15
10/09/20 03:45:43 AM	1787						340	310	13
10/09/20 03:47:28 AM	1788						367	322	20
10/09/20 03:49:08 AM	1789						169	193	17
10/09/20 03:50:55 AM	1790						286	293	8
10/09/20 03:52:35 AM	1791						223	270	11
10/09/20 03:54:15 AM	1792						236	232	13
10/09/20 03:55:55 AM	1793						233	242	13
10/09/20 03:57:36 AM	1794						249	283	14
10/09/20 03:59:16 AM	1795						174	191	12
10/09/20 04:00:56 AM	1796						235	251	13
10/09/20 04:02:37 AM	1797						261	302	10
10/09/20 04:04:18 AM	1798						222	264	11
10/09/20 04:05:58 AM	1799						279	286	37
10/09/20 04:07:38 AM	1800						360	321	14
10/09/20 04:09:20 AM	1801						341	322	22
10/09/20 04:11:00 AM	1802						328	313	14
10/09/20 04:12:40 AM	1803						280	260	18
10/09/20 04:14:21 AM	1804						215	239	17
10/09/20 04:16:01 AM	1805						333	302	12
10/09/20 04:17:41 AM	1806						279	290	26
10/09/20 04:21:10 AM	1808						259	286	14
10/09/20 04:22:49 AM	1809						269	298	10
10/09/20 04:24:30 AM	1810						291	287	21
10/09/20 04:26:11 AM	1811						281	292	9
10/09/20 04:27:52 AM	1812						348	359	16
10/09/20 04:29:38 AM	1813						291	245	15
10/09/20 04:31:24 AM	1814						227	239	9
10/09/20 04:33:04 AM	1815						377	303	10
10/09/20 04:34:46 AM	1816						358	350	12
10/09/20 04:36:26 AM	1817						306	281	11
10/09/20 04:38:06 AM	1818						304	324	7
10/09/20 04:39:52 AM	1819						223	232	5
10/09/20 04:41:33 AM	1820						307	275	10
10/09/20 04:43:14 AM	1821						387	322	14
10/09/20 04:44:53 AM	1822						411	329	14
10/09/20 04:46:33 AM	1823						307	290	12
10/09/20 04:48:19 AM	1824						185	197	17
10/09/20 04:49:59 AM	1825						452	351	8
10/09/20 04:51:39 AM	1826						376	321	14
10/09/20 04:53:25 AM	1827						311	315	8
10/09/20 04:55:05 AM	1828						360	327	6
10/09/20 04:56:45 AM	1829						318	300	9
10/09/20 04:58:26 AM	1830						319	313	7
10/09/20 05:00:07 AM	1831						362	340	9
10/09/20 05:01:48 AM	1832						248	232	12
10/09/20 05:03:28 AM	1833						281	300	7
10/09/20 05:05:09 AM	1834						398	312	14
10/09/20 05:06:49 AM	1835						298	301	9
10/09/20 05:08:35 AM	1836						257	285	9
10/09/20 05:10:15 AM	1837						337	334	9
10/09/20 05:11:55 AM	1838						331	262	15
10/09/20 05:13:35 AM	1839						268	297	9
10/09/20 05:15:21 AM	1840						270	280	13
10/09/20 05:17:07 AM	1841						413	326	13
10/09/20 05:18:54 AM	1842						319	344	14
10/09/20 05:20:35 AM	1843						394	342	7
10/09/20 05:22:15 AM	1844						165	186	33
10/09/20 05:23:56 AM	1845						346	330	9
10/09/20 05:25:37 AM	1846						381	353	14
10/09/20 05:27:18 AM	1847						269	280	7
10/09/20 05:28:58 AM	1848						305	291	7
10/09/20 05:30:39 AM	1849						281	295	12
10/09/20 05:32:26 AM	1850						270	278	8
10/09/20 05:34:06 AM	1851						264	289	15
10/09/20 05:35:46 AM	1852						301	301	8
10/09/20 05:37:27 AM	1853						199	230	17
10/09/20 05:39:07 AM	1854						288	295	7
10/09/20 05:40:47 AM	1855						335	317	9
10/09/20 05:42:28 AM	1856						428	370	5
10/09/20 05:44:09 AM	1857						347	307	9
10/09/20 05:45:49 AM	1858						242	243	10
10/09/20 05:47:29 AM	1859						447	377	4
10/09/20 05:49:15 AM	1860						290	296	14
10/09/20 05:50:55 AM	1861						329	318	8
10/09/20 05:52:35 AM	1862						443	314	13
10/09/20 05:54:16 AM	1863						345	316	10
10/09/20 05:55:56 AM	1864						186	180	7
10/09/20 05:57:37 AM	1865						288	306	16
10/09/20 05:59:17 AM	1866						398	343	15
10/09/20 06:00:57 AM	1867						228	214	7
10/09/20 06:02:37 AM	1868						217	240	11
10/09/20 06:04:23 AM	1869						355	324	9
10/09/20 06:06:04 AM	1870						286	275	13
10/09/20 06:07:45 AM	1871						409	348	12
10/09/20 06:09:25 AM	1872						393	331	7
10/09/20 06:11:06 AM	1873						334	312	9
10/09/20 06:12:46 AM	1874						465	375	10
10/09/20 06:14:26 AM	1875						424	332	6
10/09/20 06:16:06 AM	1876						331	310	10
10/09/20 06:17:48 AM	1877						304	290	10
10/09/20 06:19:28 AM	1878						335	294	20
10/09/20 06:21:09 AM	1879						487	322	15
10/09/20 06:22:48 AM	1880						343	309	7
10/09/20 06:24:34 AM	1881						441	385	4
10/09/20 06:26:15 AM	1882						392	330	9
10/09/20 06:27:56 AM	1883						366	309	15
10/09/20 06:29:36 AM	1884						302	292	9
10/09/20 06:31:17 AM	1885						305	360	4
10/09/20 06:32:57 AM	1886						278	294	7
10/09/20 06:34:37 AM	1887						313	293	8
10/09/20 06:36:19 AM	1888						291	302	8
10/09/20 06:38:00 AM	1889						380	334	22
10/09/20 06:39:40 AM	1890						278	299	13
10/09/20 06:41:20 AM	1891						174	205	12
10/09/20 06:43:00 AM	1892						252	239	11
10/09/20 06:44:46 AM	1893						239	285	5
10/09/20 06:46:26 AM	1894						332	318	6
10/09/20 06:48:06 AM	1895						440	386	5
10/09/20 06:49:46 AM	1896						514	340	12
10/09/20 06:51:32 AM	1897						391	357	7
10/09/20 06:53:12 AM	1898						250	266	21
10/09/20 06:54:53 AM	1899						367	328	13
10/09/20 06:56:34 AM	1900						470	389	5
10/09/20 06:58:19 AM	1901						226	249	19
10/09/20 06:59:59 AM	1902						325	323	9
10/09/20 07:01:39 AM	1903						334	327	17
10/09/20 07:03:25 AM	1904						243	264	10
10/09/20 07:05:06 AM	1905						170	187	9
10/09/20 07:06:46 AM	1906						348	344	6
10/09/20 07:08:26 AM	1907						310	330	5
10/09/20 07:10:06 AM	1908						198	216	9
10/09/20 07:11:47 AM	1909						261	275	8
10/09/20 07:13:27 AM	1910						353	312	17
10/09/20 07:15:13 AM	1911						447	355	10
10/09/20 07:16:53 AM	1912						339	335	5
10/09/20 07:18:39 AM	1913						376	342	8
10/09/20 07:20:25 AM	1914						312	305	5
10/09/20 07:22:06 AM	1915						332	302	15
10/09/20 07:23:52 AM	1916						263	278	13
10/09/20 07:25:33 AM	1917						383	333	9
10/09/20 07:27:14 AM	1918						424	352	11
10/09/20 07:29:00 AM	1919						304	323	10
10/09/20 07:30:46 AM	1920						300	301	9
10/09/20 07:32:26 AM	1921						362	312	7
10/09/20 07:34:06 AM	1922						342	326	7
10/09/20 07:35:46 AM	1923						431	348	13
10/09/20 07:37:32 AM	1924						281	292	5
10/09/20 07:39:12 AM	1925						335	315	9
10/09/20 07:40:58 AM	1926						404	343	7
10/09/20 07:42:39 AM	1927						403	351	8
10/09/20 07:44:19 AM	1928						215	255	7
10/09/20 07:45:59 AM	1929						386	303	8
10/09/20 07:47:45 AM	1930						365	346	5
10/09/20 07:49:26 AM	1931						351	300	10
10/09/20 07:51:11 AM	1932						291	295	4
10/09/20 07:52:52 AM	1933						272	265	22
10/09/20 07:54:32 AM	1934						289	282	13
10/09/20 07:56:13 AM	1935						323	298	6
10/09/20 07:57:53 AM	1936						221	257	11
10/09/20 07:59:33 AM	1937						335	318	5
10/09/20 08:01:14 AM	1938						263	259	7
10/09/20 08:02:54 AM	1939						348	322	6
10/09/20 08:04:34 AM	1940						248	255	13
10/09/20 08:06:14 AM	1941						217	255	9
10/09/20 08:07:56 AM	1942						265	308	14
10/09/20 08:09:35 AM	1943						411	337	5
10/09/20 08:11:21 AM	1944						214	251	8
10/09/20 08:13:07 AM	1945						259	273	9
10/09/20 08:14:47 AM	1946						267	270	7
10/09/20 08:16:33 AM	1947						263	268	9
10/09/20 08:18:20 AM	1948						396	344	11
10/09/20 08:20:06 AM	1949						277	281	8
10/09/20 08:21:47 AM	1950						247	240	13
10/09/20 08:23:33 AM	1951						258	278	14
10/09/20 08:25:13 AM	1952						352	314	12
10/09/20 08:26:53 AM	1953						287	269	8
10/09/20 08:28:33 AM	1954						490	394	5
10/09/20 08:30:19 AM	1955						465	322	10
10/09/20 08:31:59 AM	1956						246	262	7
10/09/20 08:33:40 AM	1957						237	239	8
10/09/20 08:35:21 AM	1958						158	140	21
10/09/20 08:37:01 AM	1959						213	216	8
10/09/20 08:38:41 AM	1960						283	309	7
10/09/20 08:40:20 AM	1961						248	273	5
10/09/20 08:42:00 AM	1962						317	292	3
10/09/20 08:43:40 AM	1963						235	222	7
10/09/20 08:45:20 AM	1964						185	213	15
10/09/20 08:47:00 AM	1965						305	314	6
10/09/20 08:48:40 AM	1966						273	293	8
10/09/20 08:50:21 AM	1967						257	285	8
10/09/20 08:52:01 AM	1968						298	283	7
10/09/20 08:53:41 AM	1969						275	292	6
10/09/20 08:55:27 AM	1970						330	318	8
10/09/20 08:57:13 AM	1971						197	247	7
10/09/20 08:58:53 AM	1972						175	172	6
10/09/20 09:00:33 AM	1973						353	304	12
10/09/20 09:02:13 AM	1974						364	328	3
10/09/20 09:03:53 AM	1975						356	314	11
10/09/20 09:05:34 AM	1976						236	283	13
10/09/20 09:07:13 AM	1977						293	304	9
10/09/20 09:10:34 AM	1979						362	387	5
10/09/20 09:12:14 AM	1980						294	305	8
10/09/20 09:14:00 AM	1981						295	310	3
10/09/20 09:15:46 AM	1982						194	211	7
10/09/20 09:17:33 AM	1983						290	281	3
10/09/20 09:19:12 AM	1984						282	280	4
10/09/20 09:20:58 AM	1985						293	304	5
10/09/20 09:22:38 AM	1986						250	286	6
10/09/20 09:24:18 AM	1987						238	290	12
10/09/20 09:25:58 AM	1988						216	229	7
10/09/20 09:27:44 AM	1989						319	313	2
10/09/20 09:29:30 AM	1990						341	330	4
10/09/20 09:31:10 AM	1991						256	253	8
10/09/20 09:32:51 AM	1992						315	323	5
10/09/20 09:34:36 AM	1993						263	264	6
10/09/20 09:36:17 AM	1994						170	163	10
10/09/20 09:38:03 AM	1995						233	259	5
10/09/20 09:39:43 AM	1996						287	280	3
10/09/20 09:41:29 AM	1997						300	314	6
10/09/20 09:43:09 AM	1998						309	336	7
10/09/20 09:44:55 AM	1999						248	285	6
10/09/20 09:46:41 AM	2000						332	334	5
10/09/20 09:48:27 AM	2001						241	245	15
10/09/20 09:50:07 AM	2002						226	231	5
10/09/20 09:51:48 AM	2003						356	320	9
10/09/20 09:53:28 AM	2004						298	302	6
10/09/20 09:55:08 AM	2005						246	280	5
10/09/20 09:56:54 AM	2006						160	169	11
10/09/20 09:58:40 AM	2007						219	222	10
10/09/20 10:00:19 AM	2008						280	203	12
10/09/20 10:02:00 AM	2009						251	281	2
10/09/20 10:03:47 AM	2010						312	314	4
[truncated: 3,978 more rows]
