# Supplementary material for: A Low-Cost, Low-Power Water Velocity Sensor Utilizing Acoustic Doppler Measurement
Source: Sensors (Basel). 2022 Sep 30;22(19):7451. doi: 10.3390/s22197451 (PMC9572237; doi:10.3390/s22197451)
Supplement: Supplementary file 1 [file sensors-22-07451-s001.zip › supplementary_material/data/field_test/data/log_000/log_07.csv]

15/09/20 03:30:43 AM	1						173	68	1
15/09/20 03:31:23 AM	2						271	0	0
15/09/20 03:33:03 AM	3						145	48	2
15/09/20 03:34:44 AM	4						1106	67	2
15/09/20 03:36:25 AM	5						1274	15	0
15/09/20 03:38:05 AM	6						415	23	0
15/09/20 03:39:45 AM	7						1080	59	3
15/09/20 03:41:25 AM	8						421	0	0
15/09/20 03:43:11 AM	9						1265	53	1
15/09/20 03:44:51 AM	10						237	110	2
15/09/20 03:46:31 AM	11						167	63	1
15/09/20 03:48:12 AM	12						451	0	0
15/09/20 03:49:52 AM	13						494	251	6
15/09/20 03:51:38 AM	14						253	15	0
15/09/20 03:53:24 AM	15						1111	21	1
15/09/20 03:55:05 AM	16						377	15	0
15/09/20 03:56:45 AM	17						818	23	1
15/09/20 03:58:25 AM	18						434	15	0
15/09/20 04:00:06 AM	19						126	29	1
15/09/20 04:01:46 AM	20						347	43	1
15/09/20 04:03:26 AM	21						1030	227	8
15/09/20 04:05:06 AM	22						626	276	8
15/09/20 04:06:47 AM	23						363	64	2
15/09/20 04:08:27 AM	24						844	431	19
15/09/20 04:10:09 AM	25						331	0	0
15/09/20 04:11:48 AM	26						120	20	1
15/09/20 04:13:29 AM	27						1024	280	11
15/09/20 04:15:10 AM	28						145	43	1
15/09/20 04:16:56 AM	29						451	0	0
15/09/20 04:18:36 AM	30						752	97	2
15/09/20 04:20:16 AM	31						703	15	0
15/09/20 04:21:56 AM	32						1205	64	2
15/09/20 04:23:37 AM	33						840	75	1
15/09/20 04:25:24 AM	34						1142	79	1
15/09/20 04:27:04 AM	35						1111	128	3
15/09/20 04:28:44 AM	36						960	202	5
15/09/20 04:30:30 AM	37						163	50	1
15/09/20 04:32:10 AM	38						1030	91	2
15/09/20 04:33:51 AM	39						331	0	0
15/09/20 04:35:38 AM	40						436	33	0
15/09/20 04:37:19 AM	41						960	113	4
15/09/20 04:39:00 AM	42						283	15	0
15/09/20 04:40:39 AM	43						905	207	4
15/09/20 04:42:26 AM	44						790	207	6
15/09/20 04:44:12 AM	45						666	92	2
15/09/20 04:45:52 AM	46						902	0	0
15/09/20 04:47:32 AM	47						1209	41	1
15/09/20 04:49:18 AM	48						1225	49	2
15/09/20 04:51:04 AM	49						135	15	0
15/09/20 04:52:44 AM	50						910	482	22
15/09/20 04:54:24 AM	51						784	21	0
15/09/20 04:56:04 AM	52						1269	117	4
15/09/20 04:57:50 AM	53						802	355	11
15/09/20 04:59:30 AM	54						950	70	2
15/09/20 05:02:51 AM	56						988	53	1
15/09/20 05:04:32 AM	57						806	64	1
15/09/20 05:06:12 AM	58						128	37	1
15/09/20 05:07:53 AM	59						101	14	0
15/09/20 05:09:34 AM	60						788	423	8
15/09/20 05:11:15 AM	61						1016	74	1
15/09/20 05:13:02 AM	62						705	371	10
15/09/20 05:14:47 AM	63						177	52	1
15/09/20 05:16:33 AM	64						1096	29	0
15/09/20 05:18:20 AM	65						958	65	2
15/09/20 05:20:00 AM	66						1053	70	4
15/09/20 05:21:40 AM	67						950	31	1
15/09/20 05:23:21 AM	68						1059	39	1
15/09/20 05:25:01 AM	69						1001	85	2
15/09/20 05:26:41 AM	70						104	15	0
15/09/20 05:28:20 AM	71						361	0	0
15/09/20 05:30:06 AM	72						808	98	2
15/09/20 05:31:47 AM	73						679	194	4
15/09/20 05:33:28 AM	74						650	46	1
15/09/20 05:35:08 AM	75						901	189	5
15/09/20 05:36:53 AM	76						895	41	1
15/09/20 05:38:34 AM	77						416	31	1
15/09/20 05:40:13 AM	78						421	0	0
15/09/20 05:41:59 AM	79						872	0	0
15/09/20 05:43:39 AM	80						1154	15	0
15/09/20 05:45:21 AM	81						1119	170	3
15/09/20 05:47:01 AM	82						390	53	1
15/09/20 05:48:40 AM	83						240	0	0
15/09/20 05:50:22 AM	84						866	123	2
15/09/20 05:52:02 AM	85						258	15	0
15/09/20 05:53:48 AM	86						643	302	16
15/09/20 05:55:34 AM	87						982	159	4
15/09/20 05:57:15 AM	88						1181	39	1
15/09/20 05:58:55 AM	89						nan	nan	0
15/09/20 06:00:35 AM	90						771	160	4
15/09/20 06:02:22 AM	91						1221	28	1
15/09/20 06:04:02 AM	92						977	28	1
15/09/20 06:05:48 AM	93						1030	33	0
15/09/20 06:07:29 AM	94						843	25	0
15/09/20 06:09:09 AM	95						708	372	7
15/09/20 06:10:55 AM	96						1414	20	1
15/09/20 06:12:36 AM	97						962	0	0
15/09/20 06:14:17 AM	98						902	42	1
15/09/20 06:15:57 AM	99						966	209	12
15/09/20 06:17:37 AM	100						947	90	1
15/09/20 06:19:23 AM	101						301	0	0
15/09/20 06:21:04 AM	102						159	59	1
15/09/20 06:22:45 AM	103						914	456	25
15/09/20 06:24:26 AM	104						976	15	0
15/09/20 06:26:05 AM	105						1057	22	0
15/09/20 06:27:46 AM	106						1061	152	3
15/09/20 06:29:26 AM	107						232	81	2
15/09/20 06:31:06 AM	108						1190	42	1
15/09/20 06:32:52 AM	109						1044	26	1
15/09/20 06:34:32 AM	110						919	143	3
15/09/20 06:36:12 AM	111						886	203	5
15/09/20 06:37:54 AM	112						1180	225	8
15/09/20 06:39:34 AM	113						1145	21	1
15/09/20 06:41:14 AM	114						807	76	1
15/09/20 06:42:54 AM	115						nan	nan	0
15/09/20 06:44:40 AM	116						1334	72	1
15/09/20 06:46:20 AM	117						287	15	0
15/09/20 06:48:00 AM	118						825	15	0
15/09/20 06:49:46 AM	119						842	230	10
15/09/20 06:51:26 AM	120						1123	15	0
15/09/20 06:53:12 AM	121						1032	129	2
15/09/20 06:54:52 AM	122						1094	15	0
15/09/20 06:56:32 AM	123						947	126	3
15/09/20 06:58:18 AM	124						421	0	0
15/09/20 06:59:58 AM	125						932	0	0
15/09/20 07:01:39 AM	126						717	332	9
15/09/20 07:03:19 AM	127						1183	139	5
15/09/20 07:04:59 AM	128						1015	255	8
15/09/20 07:06:45 AM	129						966	150	3
15/09/20 07:08:25 AM	130						1051	23	0
15/09/20 07:10:05 AM	131						394	41	1
15/09/20 07:11:51 AM	132						900	310	10
15/09/20 07:13:31 AM	133						932	479	16
15/09/20 07:15:17 AM	134						285	15	0
15/09/20 07:16:57 AM	135						1015	42	1
15/09/20 07:18:37 AM	136						1022	0	0
15/09/20 07:20:23 AM	137						963	31	1
15/09/20 07:22:03 AM	138						911	204	6
15/09/20 07:23:49 AM	139						815	41	1
15/09/20 07:25:29 AM	140						142	38	1
15/09/20 07:27:09 AM	141						1092	251	9
15/09/20 07:28:50 AM	142						271	0	0
15/09/20 07:30:30 AM	143						993	108	3
15/09/20 07:32:11 AM	144						331	0	0
15/09/20 07:33:52 AM	145						350	33	1
15/09/20 07:35:32 AM	146						243	23	0
15/09/20 07:37:12 AM	147						283	15	0
15/09/20 07:38:58 AM	148						855	47	1
15/09/20 07:40:38 AM	149						900	100	2
15/09/20 07:42:19 AM	150						271	0	0
15/09/20 07:43:59 AM	151						299	44	0
15/09/20 07:45:39 AM	152						921	148	5
15/09/20 07:47:25 AM	153						1283	39	1
15/09/20 07:49:06 AM	154						447	209	4
15/09/20 07:50:46 AM	155						940	270	8
15/09/20 07:52:31 AM	156						1034	15	0
15/09/20 07:54:12 AM	157						427	36	1
15/09/20 07:55:52 AM	158						946	184	4
15/09/20 07:57:33 AM	159						122	23	1
15/09/20 07:59:13 AM	160						1041	15	0
15/09/20 08:00:54 AM	161						331	0	0
15/09/20 08:02:34 AM	162						833	388	18
15/09/20 08:04:20 AM	163						1072	89	2
15/09/20 08:06:00 AM	164						853	48	1
15/09/20 08:07:41 AM	165						1044	42	1
15/09/20 08:09:21 AM	166						949	82	2
15/09/20 08:11:02 AM	167						135	31	1
15/09/20 08:12:42 AM	168						892	199	9
15/09/20 08:14:28 AM	169						885	64	1
15/09/20 08:16:08 AM	170						1057	125	3
15/09/20 08:17:54 AM	171						331	0	0
15/09/20 08:19:34 AM	172						138	37	1
15/09/20 08:21:14 AM	173						977	317	9
15/09/20 08:23:00 AM	174						233	110	3
15/09/20 08:24:40 AM	175						1006	28	1
15/09/20 08:26:20 AM	176						1070	98	3
15/09/20 08:28:06 AM	177						150	0	0
15/09/20 08:29:46 AM	178						1042	243	7
15/09/20 08:31:26 AM	179						159	45	1
15/09/20 08:34:46 AM	181						972	237	7
15/09/20 08:36:26 AM	182						100	14	0
15/09/20 08:38:12 AM	183						839	426	17
15/09/20 08:39:58 AM	184						1338	15	0
15/09/20 08:41:38 AM	185						837	458	22
15/09/20 08:43:17 AM	186						1009	33	0
15/09/20 08:45:04 AM	187						827	29	1
15/09/20 08:46:49 AM	188						674	133	5
15/09/20 08:48:29 AM	189						695	22	1
15/09/20 08:50:09 AM	190						1004	82	1
15/09/20 08:51:56 AM	191						630	238	4
15/09/20 08:53:36 AM	192						920	15	0
15/09/20 08:55:17 AM	193						873	293	9
15/09/20 08:56:56 AM	194						879	132	4
15/09/20 08:58:38 AM	195						843	80	3
15/09/20 09:00:18 AM	196						1396	30	1
15/09/20 09:01:57 AM	197						1030	122	3
15/09/20 09:03:43 AM	198						798	136	3
15/09/20 09:05:23 AM	199						965	228	4
15/09/20 09:07:10 AM	200						630	341	6
15/09/20 09:08:49 AM	201						828	131	4
15/09/20 09:10:31 AM	202						861	14	0
15/09/20 09:12:11 AM	203						445	25	0
15/09/20 09:13:51 AM	204						1084	140	3
15/09/20 09:15:31 AM	205						856	15	0
15/09/20 09:17:17 AM	206						1053	22	0
15/09/20 09:18:57 AM	207						150	39	1
15/09/20 09:20:43 AM	208						1022	36	1
15/09/20 09:22:23 AM	209						765	15	0
15/09/20 09:24:09 AM	210						405	49	1
15/09/20 09:25:49 AM	211						802	14	0
15/09/20 09:27:29 AM	212						783	43	2
15/09/20 09:29:15 AM	213						1093	14	0
15/09/20 09:30:55 AM	214						972	99	2
15/09/20 09:32:35 AM	215						589	69	1
15/09/20 09:34:21 AM	216						646	15	0
15/09/20 09:36:01 AM	217						1007	15	0
15/09/20 09:37:41 AM	218						1128	31	1
15/09/20 09:39:22 AM	219						331	0	0
15/09/20 09:42:43 AM	221						147	40	1
15/09/20 09:44:23 AM	222						864	23	0
15/09/20 09:46:04 AM	223						1098	92	3
15/09/20 09:47:44 AM	224						808	86	2
15/09/20 09:49:25 AM	225						448	25	0
15/09/20 09:51:06 AM	226						1044	212	5
15/09/20 09:52:46 AM	227						717	134	3
15/09/20 09:54:27 AM	228						1044	67	2
15/09/20 09:56:07 AM	229						750	401	9
15/09/20 09:57:47 AM	230						764	27	1
15/09/20 09:59:33 AM	231						1246	55	1
15/09/20 10:01:13 AM	232						1268	21	1
15/09/20 10:02:53 AM	233						867	30	1
15/09/20 10:04:34 AM	234						872	259	13
15/09/20 10:06:15 AM	235						1011	398	14
15/09/20 10:07:55 AM	236						1061	282	15
15/09/20 10:09:36 AM	237						205	44	1
15/09/20 10:11:16 AM	238						1192	223	8
15/09/20 10:12:57 AM	239						120	0	0
15/09/20 10:14:43 AM	240						592	14	0
15/09/20 10:16:24 AM	241						434	15	0
15/09/20 10:18:04 AM	242						1232	0	0
15/09/20 10:19:44 AM	243						450	22	0
15/09/20 10:21:24 AM	244						1018	63	2
15/09/20 10:23:10 AM	245						1178	53	1
15/09/20 10:24:50 AM	246						1103	229	6
15/09/20 10:26:36 AM	247						1042	52	1
15/09/20 10:28:16 AM	248						203	93	2
15/09/20 10:29:56 AM	249						1262	0	0
15/09/20 10:31:42 AM	250						773	357	12
15/09/20 10:33:22 AM	251						1041	132	2
15/09/20 10:35:02 AM	252						781	81	2
15/09/20 10:36:43 AM	253						135	32	0
15/09/20 10:38:23 AM	254						171	74	2
15/09/20 10:40:09 AM	255						514	35	1
15/09/20 10:41:49 AM	256						1314	14	0
15/09/20 10:43:35 AM	257						164	65	2
15/09/20 10:45:15 AM	258						781	61	2
15/09/20 10:46:55 AM	259						1383	0	0
15/09/20 10:48:41 AM	260						1113	161	4
15/09/20 10:50:21 AM	261						1035	30	1
15/09/20 10:52:00 AM	262						716	62	1
15/09/20 10:53:47 AM	263						954	50	1
15/09/20 10:55:27 AM	264						960	81	2
15/09/20 10:57:13 AM	265						1102	214	5
15/09/20 10:58:52 AM	266						1040	56	1
15/09/20 11:00:33 AM	267						810	90	2
15/09/20 11:02:19 AM	268						1389	206	7
15/09/20 11:03:59 AM	269						nan	nan	0
15/09/20 11:05:39 AM	270						835	379	13
15/09/20 11:07:18 AM	271						345	104	2
15/09/20 11:09:04 AM	272						520	39	1
15/09/20 11:10:50 AM	273						1071	57	2
15/09/20 11:12:36 AM	274						890	30	1
15/09/20 11:14:16 AM	275						959	22	0
15/09/20 11:15:57 AM	276						1086	108	2
15/09/20 11:17:37 AM	277						1036	57	2
15/09/20 11:19:16 AM	278						994	21	1
15/09/20 11:21:03 AM	279						140	32	0
15/09/20 11:22:42 AM	280						848	110	2
15/09/20 11:24:29 AM	281						448	44	1
15/09/20 11:26:09 AM	282						937	221	6
15/09/20 11:27:49 AM	283						1058	77	2
15/09/20 11:29:35 AM	284						949	15	0
15/09/20 11:31:15 AM	285						678	15	0
15/09/20 11:33:00 AM	286						718	23	1
15/09/20 11:34:40 AM	287						1019	69	1
15/09/20 11:36:21 AM	288						985	101	2
15/09/20 11:38:07 AM	289						973	96	3
15/09/20 11:39:47 AM	290						421	0	0
15/09/20 11:41:27 AM	291						983	185	4
15/09/20 11:43:13 AM	292						186	62	2
15/09/20 11:44:53 AM	293						874	22	1
15/09/20 11:46:33 AM	294						1178	31	1
15/09/20 11:48:18 AM	295						865	101	3
15/09/20 11:50:04 AM	296						928	71	2
15/09/20 11:51:44 AM	297						933	37	1
15/09/20 11:53:25 AM	298						855	161	4
15/09/20 11:55:04 AM	299						172	66	1
15/09/20 11:56:50 AM	300						938	46	1
15/09/20 11:58:31 AM	301						1412	37	2
15/09/20 12:00:11 PM	302						930	79	2
15/09/20 12:01:56 PM	303						705	119	4
15/09/20 12:03:36 PM	304						331	22	0
15/09/20 12:05:16 PM	305						1093	39	1
15/09/20 12:06:56 PM	306						682	30	1
15/09/20 12:08:36 PM	307						762	376	28
15/09/20 12:10:22 PM	308						123	32	1
15/09/20 12:12:08 PM	309						897	196	9
15/09/20 12:13:48 PM	310						769	15	0
15/09/20 12:15:28 PM	311						873	19	1
15/09/20 12:17:08 PM	312						150	0	0
15/09/20 12:18:48 PM	313						150	49	1
15/09/20 12:20:34 PM	314						988	97	3
15/09/20 12:24:05 PM	316						962	0	0
15/09/20 12:25:51 PM	317						150	0	0
15/09/20 12:27:30 PM	318						1283	128	4
15/09/20 12:29:16 PM	319						1086	148	3
15/09/20 12:31:02 PM	320						182	23	0
15/09/20 12:32:42 PM	321						171	57	2
15/09/20 12:34:22 PM	322						907	158	6
15/09/20 12:36:02 PM	323						925	227	9
15/09/20 12:37:42 PM	324						991	48	1
15/09/20 12:39:23 PM	325						743	129	2
15/09/20 12:41:09 PM	326						1292	0	0
15/09/20 12:42:55 PM	327						768	413	11
15/09/20 12:44:35 PM	328						760	14	0
15/09/20 12:46:15 PM	329						350	14	0
15/09/20 12:47:56 PM	330						451	126	2
15/09/20 12:49:36 PM	331						654	262	10
15/09/20 12:51:17 PM	332						nan	nan	0
15/09/20 12:52:57 PM	333						123	23	0
15/09/20 12:54:43 PM	334						1295	49	1
15/09/20 12:56:23 PM	335						1079	34	1
15/09/20 12:58:04 PM	336						963	84	2
15/09/20 12:59:44 PM	337						1209	170	5
15/09/20 01:01:30 PM	338						960	22	0
15/09/20 01:03:10 PM	339						888	15	0
15/09/20 01:04:50 PM	340						1112	0	0
15/09/20 01:06:36 PM	341						138	15	0
15/09/20 01:08:16 PM	342						106	15	0
15/09/20 01:10:02 PM	343						798	15	0
15/09/20 01:11:42 PM	344						1165	22	1
15/09/20 01:13:22 PM	345						740	15	0
15/09/20 01:15:03 PM	346						361	0	0
15/09/20 01:16:43 PM	347						122	23	1
15/09/20 01:18:29 PM	348						373	15	0
15/09/20 01:20:15 PM	349						1149	79	2
15/09/20 01:21:55 PM	350						691	0	0
15/09/20 01:23:35 PM	351						1109	22	1
15/09/20 01:25:15 PM	352						927	39	1
15/09/20 01:27:01 PM	353						1324	51	2
15/09/20 01:28:41 PM	354						984	108	2
15/09/20 01:30:21 PM	355						886	15	0
15/09/20 01:32:00 PM	356						953	95	2
15/09/20 01:33:40 PM	357						232	14	0
15/09/20 01:35:20 PM	358						301	0	0
15/09/20 01:37:00 PM	359						1059	119	2
15/09/20 01:38:39 PM	360						1466	34	1
15/09/20 01:40:25 PM	361						999	183	4
15/09/20 01:42:10 PM	362						1035	15	0
15/09/20 01:43:50 PM	363						1045	49	1
15/09/20 01:45:31 PM	364						983	87	2
15/09/20 01:47:11 PM	365						693	83	1
15/09/20 01:48:57 PM	366						1101	352	11
15/09/20 01:50:37 PM	367						234	112	3
15/09/20 01:52:17 PM	368						1003	83	2
15/09/20 01:54:03 PM	369						1221	28	1
15/09/20 01:55:43 PM	370						120	30	1
15/09/20 01:57:22 PM	371						1199	87	1
15/09/20 01:59:08 PM	372						1229	137	4
15/09/20 02:00:54 PM	373						271	0	0
15/09/20 02:02:34 PM	374						935	476	17
15/09/20 02:04:14 PM	375						377	147	2
15/09/20 02:05:55 PM	376						709	15	0
15/09/20 02:07:41 PM	377						900	30	1
15/09/20 02:09:21 PM	378						897	389	20
15/09/20 02:11:07 PM	379						318	15	0
15/09/20 02:12:47 PM	380						464	15	0
15/09/20 02:14:27 PM	381						451	0	0
15/09/20 02:16:13 PM	382						958	22	1
15/09/20 02:17:53 PM	383						941	34	2
15/09/20 02:19:33 PM	384						1151	196	6
15/09/20 02:21:19 PM	385						854	272	8
15/09/20 02:22:59 PM	386						949	319	12
15/09/20 02:24:45 PM	387						708	50	2
15/09/20 02:26:25 PM	388						1038	31	0
15/09/20 02:28:05 PM	389						848	378	13
15/09/20 02:29:46 PM	390						1116	382	20
15/09/20 02:31:26 PM	391						1082	0	0
15/09/20 02:33:12 PM	392						166	63	1
15/09/20 02:34:52 PM	393						1066	15	0
15/09/20 02:36:38 PM	394						922	38	1
15/09/20 02:38:18 PM	395						440	15	0
15/09/20 02:39:58 PM	396						107	15	0
15/09/20 02:41:37 PM	397						112	25	0
15/09/20 02:43:23 PM	398						165	15	0
15/09/20 02:45:09 PM	399						1142	55	1
15/09/20 02:46:49 PM	400						1145	247	5
15/09/20 02:48:28 PM	401						373	15	0
15/09/20 02:50:08 PM	402						859	48	1
15/09/20 02:51:48 PM	403						1097	55	1
15/09/20 02:53:34 PM	404						899	305	6
15/09/20 02:55:14 PM	405						1096	47	1
15/09/20 02:57:00 PM	406						134	15	0
15/09/20 02:58:40 PM	407						943	308	8
15/09/20 03:00:21 PM	408						720	24	0
15/09/20 03:02:01 PM	409						966	43	1
15/09/20 03:03:41 PM	410						1172	21	0
15/09/20 03:05:20 PM	411						386	24	0
15/09/20 03:07:00 PM	412						1058	144	3
15/09/20 03:08:41 PM	413						131	33	1
15/09/20 03:10:22 PM	414						917	69	1
15/09/20 03:12:02 PM	415						886	290	7
15/09/20 03:13:49 PM	416						895	250	7
15/09/20 03:15:27 PM	417						127	23	0
15/09/20 03:17:14 PM	418						120	0	0
15/09/20 03:18:53 PM	419						253	94	2
15/09/20 03:20:34 PM	420						301	0	0
15/09/20 03:22:20 PM	421						990	48	1
15/09/20 03:24:00 PM	422						970	238	5
15/09/20 03:25:40 PM	423						804	150	4
15/09/20 03:27:20 PM	424						1016	42	1
15/09/20 03:29:06 PM	425						1022	42	1
15/09/20 03:30:46 PM	426						992	23	0
15/09/20 03:32:26 PM	427						162	15	0
15/09/20 03:34:12 PM	428						1000	49	1
15/09/20 03:35:52 PM	429						154	25	0
15/09/20 03:37:32 PM	430						240	0	0
15/09/20 03:39:18 PM	431						1128	271	9
15/09/20 03:40:58 PM	432						nan	nan	0
15/09/20 03:42:44 PM	433						846	338	8
15/09/20 03:44:24 PM	434						932	0	0
15/09/20 03:46:04 PM	435						nan	nan	0
15/09/20 03:47:50 PM	436						1018	95	2
15/09/20 03:49:30 PM	437						760	106	3
15/09/20 03:51:10 PM	438						966	204	8
15/09/20 03:52:50 PM	439						1094	15	0
15/09/20 03:54:36 PM	440						nan	nan	0
15/09/20 03:56:22 PM	441						256	15	0
15/09/20 03:58:02 PM	442						90	0	0
15/09/20 03:59:42 PM	443						148	50	1
15/09/20 04:01:28 PM	444						828	148	5
15/09/20 04:03:08 PM	445						359	39	1
15/09/20 04:04:48 PM	446						90	0	0
15/09/20 04:06:34 PM	447						1108	184	5
15/09/20 04:08:14 PM	448						1007	143	3
15/09/20 04:10:00 PM	449						140	14	0
15/09/20 04:11:40 PM	450						226	15	0
15/09/20 04:13:20 PM	451						1200	67	1
15/09/20 04:15:00 PM	452						773	28	1
15/09/20 04:16:41 PM	453						1341	88	2
15/09/20 04:18:22 PM	454						464	15	0
15/09/20 04:20:02 PM	455						1190	67	1
15/09/20 04:21:43 PM	456						977	199	3
15/09/20 04:23:23 PM	457						725	17	1
15/09/20 04:25:09 PM	458						138	30	1
15/09/20 04:26:49 PM	459						646	15	0
15/09/20 04:28:35 PM	460						872	0	0
15/09/20 04:30:15 PM	461						391	0	0
15/09/20 04:31:55 PM	462						987	23	0
15/09/20 04:33:41 PM	463						467	47	1
15/09/20 04:35:20 PM	464						451	0	0
15/09/20 04:37:01 PM	465						1132	116	2
15/09/20 04:38:42 PM	466						1337	15	0
15/09/20 04:40:28 PM	467						718	40	1
15/09/20 04:42:08 PM	468						227	15	0
15/09/20 04:43:48 PM	469						1052	56	1
15/09/20 04:45:34 PM	470						139	14	0
15/09/20 04:47:14 PM	471						454	44	1
15/09/20 04:48:54 PM	472						1113	174	5
15/09/20 04:50:35 PM	473						794	53	1
15/09/20 04:52:21 PM	474						240	0	0
15/09/20 04:54:01 PM	475						743	218	5
15/09/20 04:55:41 PM	476						791	58	1
15/09/20 04:57:27 PM	477						1076	411	17
15/09/20 04:59:07 PM	478						nan	nan	0
15/09/20 05:00:47 PM	479						327	20	1
15/09/20 05:02:33 PM	480						1217	30	1
15/09/20 05:04:13 PM	481						782	0	0
15/09/20 05:05:53 PM	482						133	25	1
15/09/20 05:07:39 PM	483						1305	41	1
15/09/20 05:09:19 PM	484						992	0	0
15/09/20 05:11:05 PM	485						704	84	2
15/09/20 05:12:44 PM	486						124	31	1
15/09/20 05:14:24 PM	487						683	86	2
15/09/20 05:16:10 PM	488						1110	21	0
15/09/20 05:17:51 PM	489						90	0	0
15/09/20 05:19:31 PM	490						1098	15	0
15/09/20 05:21:17 PM	491						879	309	9
15/09/20 05:22:57 PM	492						1154	72	1
15/09/20 05:24:43 PM	493						992	0	0
15/09/20 05:26:23 PM	494						361	0	0
15/09/20 05:28:02 PM	495						1003	50	1
15/09/20 05:29:48 PM	496						1223	27	1
15/09/20 05:31:29 PM	497						1034	200	5
15/09/20 05:33:09 PM	498						1015	48	1
15/09/20 05:34:54 PM	499						808	234	6
15/09/20 05:36:34 PM	500						793	104	4
15/09/20 05:38:20 PM	501						1286	46	1
15/09/20 05:40:01 PM	502						134	15	0
15/09/20 05:41:41 PM	503						1181	34	1
15/09/20 05:43:22 PM	504						1277	15	0
15/09/20 05:45:01 PM	505						1159	49	1
15/09/20 05:46:47 PM	506						1110	94	2
15/09/20 05:48:28 PM	507						168	15	0
15/09/20 05:50:09 PM	508						1015	188	4
15/09/20 05:51:49 PM	509						645	47	1
15/09/20 05:53:30 PM	510						120	23	0
15/09/20 05:55:10 PM	511						1025	44	1
15/09/20 05:56:55 PM	512						143	50	2
15/09/20 05:58:35 PM	513						993	137	4
15/09/20 06:00:21 PM	514						1748	24	0
15/09/20 06:02:01 PM	515						1248	15	0
15/09/20 06:03:41 PM	516						935	308	7
15/09/20 06:05:28 PM	517						163	15	0
15/09/20 06:07:07 PM	518						795	30	0
15/09/20 06:08:47 PM	519						1007	335	10
15/09/20 06:10:33 PM	520						331	0	0
15/09/20 06:12:13 PM	521						224	63	1
15/09/20 06:13:53 PM	522						150	0	0
15/09/20 06:15:39 PM	523						90	0	0
15/09/20 06:17:19 PM	524						842	0	0
15/09/20 06:19:00 PM	525						nan	nan	0
15/09/20 06:20:46 PM	526						912	175	5
15/09/20 06:22:26 PM	527						763	15	1
15/09/20 06:24:06 PM	528						754	21	0
15/09/20 06:25:46 PM	529						nan	nan	0
15/09/20 06:27:32 PM	530						140	56	2
15/09/20 06:29:12 PM	531						1262	0	0
15/09/20 06:30:52 PM	532						970	24	0
15/09/20 06:32:39 PM	533						946	38	1
15/09/20 06:34:18 PM	534						885	15	0
15/09/20 06:36:04 PM	535						679	152	4
15/09/20 06:37:44 PM	536						829	86	1
15/09/20 06:39:24 PM	537						970	190	4
15/09/20 06:41:04 PM	538						1012	93	5
15/09/20 06:42:44 PM	539						852	72	1
15/09/20 06:44:30 PM	540						935	137	4
15/09/20 06:46:16 PM	541						135	15	0
15/09/20 06:47:56 PM	542						1241	197	4
15/09/20 06:49:42 PM	543						1008	15	0
15/09/20 06:51:22 PM	544						nan	nan	0
15/09/20 06:53:02 PM	545						408	15	0
15/09/20 06:54:48 PM	546						227	96	2
15/09/20 06:56:28 PM	547						331	0	0
15/09/20 06:58:08 PM	548						nan	nan	0
15/09/20 06:59:54 PM	549						917	179	5
15/09/20 07:01:34 PM	550						954	58	1
15/09/20 07:03:20 PM	551						nan	nan	0
15/09/20 07:05:00 PM	552						1022	0	0
15/09/20 07:06:40 PM	553						867	60	2
15/09/20 07:08:26 PM	554						150	23	0
15/09/20 07:10:06 PM	555						835	28	1
15/09/20 07:11:52 PM	556						1663	45	2
15/09/20 07:13:32 PM	557						690	23	0
15/09/20 07:15:12 PM	558						523	40	1
15/09/20 07:16:52 PM	559						1000	13	0
15/09/20 07:18:32 PM	560						374	15	0
15/09/20 07:20:18 PM	561						106	15	0
15/09/20 07:22:03 PM	562						nan	nan	0
15/09/20 07:23:49 PM	563						391	0	0
15/09/20 07:25:29 PM	564						787	99	2
15/09/20 07:27:09 PM	565						699	83	2
15/09/20 07:28:50 PM	566						884	15	0
15/09/20 07:30:36 PM	567						302	160	5
15/09/20 07:32:16 PM	568						451	0	0
15/09/20 07:33:56 PM	569						973	15	0
15/09/20 07:35:42 PM	570						821	338	7
15/09/20 07:37:27 PM	571						1011	102	2
15/09/20 07:39:07 PM	572						983	33	0
15/09/20 07:40:53 PM	573						1005	15	0
15/09/20 07:42:33 PM	574						895	20	1
15/09/20 07:44:13 PM	575						1102	88	2
15/09/20 07:45:59 PM	576						1071	400	13
15/09/20 07:47:39 PM	577						122	23	1
15/09/20 07:49:24 PM	578						769	443	22
15/09/20 07:51:05 PM	579						962	71	2
15/09/20 07:52:45 PM	580						451	0	0
15/09/20 07:54:25 PM	581						874	88	1
15/09/20 07:56:11 PM	582						859	15	0
15/09/20 07:57:50 PM	583						90	0	0
15/09/20 07:59:36 PM	584						1303	14	0
15/09/20 08:01:16 PM	585						1045	23	0
15/09/20 08:02:57 PM	586						595	28	1
15/09/20 08:04:38 PM	587						271	0	0
15/09/20 08:06:24 PM	588						160	42	1
15/09/20 08:08:04 PM	589						1228	57	1
15/09/20 08:09:44 PM	590						1173	49	1
15/09/20 08:11:24 PM	591						818	168	7
15/09/20 08:13:10 PM	592						843	21	1
15/09/20 08:14:50 PM	593						1050	208	4
15/09/20 08:16:30 PM	594						1021	23	0
15/09/20 08:18:11 PM	595						166	32	1
15/09/20 08:19:57 PM	596						927	68	1
15/09/20 08:21:37 PM	597						1191	57	1
15/09/20 08:23:23 PM	598						831	14	0
15/09/20 08:25:03 PM	599						479	24	0
15/09/20 08:26:43 PM	600						542	20	0
15/09/20 08:28:28 PM	601						1076	50	1
15/09/20 08:30:09 PM	602						991	22	0
15/09/20 08:31:54 PM	603						1002	14	0
15/09/20 08:33:35 PM	604						348	15	0
15/09/20 08:35:14 PM	605						873	21	1
15/09/20 08:37:00 PM	606						749	97	2
15/09/20 08:38:40 PM	607						168	63	1
15/09/20 08:40:20 PM	608						464	15	0
15/09/20 08:42:06 PM	609						1023	35	1
15/09/20 08:43:46 PM	610						1052	39	1
15/09/20 08:45:32 PM	611						926	23	0
15/09/20 08:47:12 PM	612						996	237	7
15/09/20 08:48:52 PM	613						157	51	1
15/09/20 08:50:38 PM	614						269	20	0
15/09/20 08:52:17 PM	615						926	155	4
15/09/20 08:54:03 PM	616						1092	178	3
15/09/20 08:55:44 PM	617						901	135	2
15/09/20 08:57:30 PM	618						433	15	0
15/09/20 08:59:10 PM	619						901	24	0
15/09/20 09:00:55 PM	620						923	31	1
15/09/20 09:02:35 PM	621						618	15	0
15/09/20 09:04:15 PM	622						717	47	1
15/09/20 09:06:01 PM	623						846	92	3
15/09/20 09:07:41 PM	624						931	286	8
15/09/20 09:09:22 PM	625						872	213	6
15/09/20 09:11:07 PM	626						285	15	0
15/09/20 09:12:47 PM	627						140	14	0
15/09/20 09:14:33 PM	628						1009	30	1
15/09/20 09:16:13 PM	629						331	0	0
15/09/20 09:17:53 PM	630						396	38	1
15/09/20 09:19:39 PM	631						nan	nan	0
15/09/20 09:21:19 PM	632						1070	49	1
15/09/20 09:23:05 PM	633						1190	52	2
15/09/20 09:24:45 PM	634						860	15	0
15/09/20 09:26:25 PM	635						907	173	3
15/09/20 09:28:11 PM	636						931	94	2
15/09/20 09:29:50 PM	637						121	23	0
15/09/20 09:31:36 PM	638						754	66	2
15/09/20 09:33:22 PM	639						301	0	0
15/09/20 09:35:02 PM	640						1081	21	1
15/09/20 09:36:42 PM	641						1163	31	1
15/09/20 09:38:22 PM	642						1157	51	2
15/09/20 09:40:08 PM	643						908	130	3
15/09/20 09:41:48 PM	644						90	0	0
15/09/20 09:43:28 PM	645						1257	41	2
15/09/20 09:45:14 PM	646						657	208	6
15/09/20 09:46:54 PM	647						624	319	6
15/09/20 09:48:33 PM	648						817	63	1
15/09/20 09:50:13 PM	649						90	0	0
15/09/20 09:51:52 PM	650						180	25	0
15/09/20 09:53:32 PM	651						403	77	1
15/09/20 09:55:12 PM	652						718	40	1
15/09/20 09:56:58 PM	653						836	119	3
15/09/20 09:58:38 PM	654						165	15	0
15/09/20 10:00:18 PM	655						376	15	0
15/09/20 10:02:04 PM	656						1052	167	7
15/09/20 10:03:44 PM	657						1070	209	4
15/09/20 10:05:30 PM	658						902	475	16
15/09/20 10:07:10 PM	659						169	49	1
15/09/20 10:08:50 PM	660						1073	116	3
15/09/20 10:10:36 PM	661						212	23	0
15/09/20 10:12:16 PM	662						139	15	0
15/09/20 10:13:56 PM	663						371	14	0
15/09/20 10:15:36 PM	664						987	128	2
15/09/20 10:17:22 PM	665						858	33	0
15/09/20 10:19:08 PM	666						915	36	1
15/09/20 10:20:48 PM	667						843	76	2
15/09/20 10:22:27 PM	668						934	22	0
15/09/20 10:24:08 PM	669						120	23	0
15/09/20 10:25:54 PM	670						971	24	1
15/09/20 10:27:34 PM	671						818	45	1
15/09/20 10:29:20 PM	672						103	15	0
15/09/20 10:31:00 PM	673						951	71	1
15/09/20 10:32:46 PM	674						912	257	7
15/09/20 10:34:26 PM	675						150	51	1
15/09/20 10:36:06 PM	676						986	189	4
15/09/20 10:37:52 PM	677						128	23	0
15/09/20 10:39:32 PM	678						1275	15	0
15/09/20 10:41:18 PM	679						831	14	0
15/09/20 10:42:58 PM	680						120	22	1
15/09/20 10:44:38 PM	681						403	60	1
15/09/20 10:46:23 PM	682						1132	158	4
15/09/20 10:48:04 PM	683						150	0	0
15/09/20 10:49:44 PM	684						784	353	8
15/09/20 10:51:25 PM	685						973	14	0
15/09/20 10:53:06 PM	686						932	0	0
15/09/20 10:54:46 PM	687						nan	nan	0
15/09/20 10:56:32 PM	688						301	0	0
15/09/20 10:58:12 PM	689						1125	346	11
15/09/20 10:59:52 PM	690						932	23	0
15/09/20 11:01:32 PM	691						888	15	0
15/09/20 11:03:12 PM	692						710	52	1
15/09/20 11:04:57 PM	693						1097	15	0
15/09/20 11:06:43 PM	694						347	15	0
15/09/20 11:08:29 PM	695						103	15	0
15/09/20 11:10:10 PM	696						881	101	3
15/09/20 11:11:51 PM	697						438	36	1
15/09/20 11:13:30 PM	698						321	36	1
15/09/20 11:15:11 PM	699						797	101	2
15/09/20 11:16:51 PM	700						168	51	1
15/09/20 11:18:32 PM	701						90	0	0
15/09/20 11:20:18 PM	702						863	352	20
15/09/20 11:21:58 PM	703						1107	23	0
15/09/20 11:23:38 PM	704						517	65	1
15/09/20 11:25:23 PM	705						912	194	6
15/09/20 11:27:03 PM	706						169	71	1
15/09/20 11:28:44 PM	707						160	49	1
15/09/20 11:30:25 PM	708						1356	135	4
15/09/20 11:32:05 PM	709						546	81	1
15/09/20 11:33:46 PM	710						1117	66	1
15/09/20 11:35:26 PM	711						1334	39	1
15/09/20 11:37:06 PM	712						147	44	1
15/09/20 11:38:53 PM	713						174	75	2
15/09/20 11:40:33 PM	714						1052	44	1
15/09/20 11:42:13 PM	715						837	433	14
15/09/20 11:43:54 PM	716						140	29	1
15/09/20 11:45:34 PM	717						488	13	1
15/09/20 11:47:15 PM	718						407	15	0
15/09/20 11:48:55 PM	719						773	48	1
15/09/20 11:50:36 PM	720						nan	nan	0
15/09/20 11:52:16 PM	721						176	70	2
15/09/20 11:53:56 PM	722						800	432	9
15/09/20 11:55:37 PM	723						271	0	0
15/09/20 11:57:18 PM	724						138	15	0
15/09/20 11:58:58 PM	725						nan	nan	0
16/09/20 12:00:38 AM	726						135	31	1
16/09/20 12:02:25 AM	727						184	69	1
16/09/20 12:04:05 AM	728						140	35	0
16/09/20 12:05:45 AM	729						847	91	1
16/09/20 12:07:31 AM	730						134	32	1
16/09/20 12:09:10 AM	731						921	167	4
16/09/20 12:10:52 AM	732						1008	150	3
16/09/20 12:12:32 AM	733						1173	39	1
16/09/20 12:14:12 AM	734						301	0	0
16/09/20 12:15:52 AM	735						391	0	0
16/09/20 12:17:38 AM	736						134	32	1
16/09/20 12:19:18 AM	737						226	15	0
16/09/20 12:20:58 AM	738						255	15	0
16/09/20 12:22:38 AM	739						131	31	1
16/09/20 12:24:18 AM	740						104	15	0
16/09/20 12:25:58 AM	741						806	52	1
16/09/20 12:27:44 AM	742						1024	102	2
16/09/20 12:29:30 AM	743						1097	26	1
16/09/20 12:31:17 AM	744						131	32	1
16/09/20 12:32:57 AM	745						858	15	0
16/09/20 12:34:37 AM	746						838	93	2
16/09/20 12:36:17 AM	747						110	14	0
16/09/20 12:37:57 AM	748						861	39	2
16/09/20 12:39:43 AM	749						889	257	7
16/09/20 12:41:23 AM	750						361	0	0
16/09/20 12:43:03 AM	751						140	31	1
16/09/20 12:44:49 AM	752						142	31	1
16/09/20 12:46:29 AM	753						180	0	0
16/09/20 12:48:10 AM	754						271	0	0
16/09/20 12:49:51 AM	755						158	43	1
16/09/20 12:51:31 AM	756						271	0	0
16/09/20 12:53:11 AM	757						1049	238	6
16/09/20 12:54:51 AM	758						945	15	0
16/09/20 12:56:30 AM	759						1054	85	1
16/09/20 12:58:11 AM	760						403	15	0
16/09/20 12:59:50 AM	761						121	22	1
16/09/20 01:01:30 AM	762						1092	85	2
16/09/20 01:03:10 AM	763						120	0	0
16/09/20 01:04:50 AM	764						947	67	2
16/09/20 01:06:36 AM	765						1165	182	5
16/09/20 01:08:17 AM	766						256	15	0
16/09/20 01:09:57 AM	767						891	211	6
16/09/20 01:11:37 AM	768						1082	150	4
16/09/20 01:13:17 AM	769						742	32	1
16/09/20 01:15:02 AM	770						1148	36	2
16/09/20 01:16:48 AM	771						408	15	0
16/09/20 01:18:28 AM	772						827	63	2
16/09/20 01:20:14 AM	773						177	64	2
16/09/20 01:21:55 AM	774						138	27	1
16/09/20 01:23:35 AM	775						286	132	3
16/09/20 01:25:18 AM	776						829	58	1
16/09/20 01:26:57 AM	777						196	80	2
16/09/20 01:28:43 AM	778						603	99	2
16/09/20 01:30:23 AM	779						286	15	0
16/09/20 01:32:03 AM	780						119	22	0
16/09/20 01:33:43 AM	781						126	31	1
16/09/20 01:35:24 AM	782						1036	151	6
16/09/20 01:37:04 AM	783						542	77	1
16/09/20 01:38:44 AM	784						981	30	1
16/09/20 01:40:24 AM	785						176	56	2
16/09/20 01:42:10 AM	786						126	31	1
16/09/20 01:43:50 AM	787						169	68	2
16/09/20 01:45:31 AM	788						451	0	0
16/09/20 01:47:17 AM	789						121	23	0
16/09/20 01:48:57 AM	790						171	71	1
16/09/20 01:50:43 AM	791						962	119	4
16/09/20 01:52:23 AM	792						184	73	2
16/09/20 01:54:04 AM	793						147	39	1
16/09/20 01:55:44 AM	794						252	15	0
16/09/20 01:57:24 AM	795						124	24	0
16/09/20 01:59:04 AM	796						128	31	1
16/09/20 02:00:45 AM	797						136	26	1
16/09/20 02:02:25 AM	798						123	29	1
16/09/20 02:04:06 AM	799						1113	53	1
16/09/20 02:05:46 AM	800						160	53	2
16/09/20 02:07:27 AM	801						372	48	1
16/09/20 02:09:07 AM	802						172	67	1
16/09/20 02:10:48 AM	803						301	0	0
16/09/20 02:12:29 AM	804						1027	139	4
16/09/20 02:14:08 AM	805						361	0	0
16/09/20 02:15:55 AM	806						938	77	2
16/09/20 02:17:42 AM	807						186	67	1
16/09/20 02:19:22 AM	808						118	23	1
16/09/20 02:21:03 AM	809						118	28	1
16/09/20 02:22:48 AM	810						147	42	1
16/09/20 02:24:34 AM	811						123	33	1
16/09/20 02:26:14 AM	812						141	32	1
16/09/20 02:27:53 AM	813						196	97	2
16/09/20 02:29:33 AM	814						331	0	0
16/09/20 02:31:13 AM	815						287	15	0
16/09/20 02:32:59 AM	816						137	39	1
16/09/20 02:34:39 AM	817						158	49	1
16/09/20 02:36:19 AM	818						795	167	3
16/09/20 02:37:58 AM	819						301	25	0
16/09/20 02:39:44 AM	820						137	15	0
16/09/20 02:41:25 AM	821						461	29	1
16/09/20 02:43:05 AM	822						451	0	0
16/09/20 02:44:52 AM	823						361	60	1
16/09/20 02:46:38 AM	824						273	39	1
16/09/20 02:48:24 AM	825						1386	21	0
16/09/20 02:50:11 AM	826						275	127	4
16/09/20 02:51:51 AM	827						926	165	4
16/09/20 02:53:37 AM	828						125	24	0
16/09/20 02:55:17 AM	829						871	63	1
16/09/20 02:56:57 AM	830						510	96	2
16/09/20 02:58:38 AM	831						331	0	0
16/09/20 03:00:18 AM	832						736	186	3
16/09/20 03:02:03 AM	833						952	151	4
16/09/20 03:03:44 AM	834						511	22	1
16/09/20 03:05:23 AM	835						1030	111	4
16/09/20 03:07:09 AM	836						866	146	3
16/09/20 03:08:49 AM	837						491	33	0
16/09/20 03:10:36 AM	838						139	32	1
16/09/20 03:12:17 AM	839						994	297	7
16/09/20 03:13:57 AM	840						791	127	3
16/09/20 03:15:37 AM	841						174	71	2
16/09/20 03:17:17 AM	842						994	72	3
16/09/20 03:19:03 AM	843						983	30	1
16/09/20 03:20:44 AM	844						1053	216	6
16/09/20 03:22:25 AM	845						149	47	1
16/09/20 03:24:05 AM	846						888	61	2
16/09/20 03:25:44 AM	847						421	0	0
16/09/20 03:27:24 AM	848						998	182	3
16/09/20 03:29:11 AM	849						361	0	0
16/09/20 03:30:52 AM	850						1007	200	6
16/09/20 03:32:31 AM	851						938	45	2
16/09/20 03:34:12 AM	852						892	29	1
16/09/20 03:35:53 AM	853						711	136	4
16/09/20 03:37:38 AM	854						965	128	3
16/09/20 03:39:18 AM	855						863	159	4
16/09/20 03:40:59 AM	856						255	15	0
16/09/20 03:42:45 AM	857						421	0	0
16/09/20 03:44:26 AM	858						301	0	0
16/09/20 03:46:07 AM	859						331	0	0
16/09/20 03:47:48 AM	860						192	75	1
16/09/20 03:49:34 AM	861						739	357	12
16/09/20 03:51:20 AM	862						514	22	1
16/09/20 03:53:01 AM	863						370	38	1
16/09/20 03:54:48 AM	864						1025	293	10
16/09/20 03:56:34 AM	865						1096	15	0
16/09/20 03:58:20 AM	866						314	15	0
16/09/20 04:00:01 AM	867						1086	176	5
16/09/20 04:01:48 AM	868						209	100	2
16/09/20 04:03:35 AM	869						373	15	0
16/09/20 04:05:25 AM	870						271	0	0
16/09/20 04:07:05 AM	871						156	51	2
16/09/20 04:08:46 AM	872						376	15	0
16/09/20 04:10:27 AM	873						271	0	0
16/09/20 04:12:13 AM	874						972	191	4
16/09/20 04:13:54 AM	875						1074	33	0
16/09/20 04:15:35 AM	876						702	366	10
16/09/20 04:17:15 AM	877						213	79	2
16/09/20 04:18:56 AM	878						968	250	8
16/09/20 04:20:35 AM	879						240	113	2
16/09/20 04:22:15 AM	880						138	15	0
16/09/20 04:23:57 AM	881						131	29	1
16/09/20 04:25:38 AM	882						267	21	0
16/09/20 04:27:18 AM	883						301	0	0
16/09/20 04:28:59 AM	884						944	197	7
16/09/20 04:30:39 AM	885						219	100	2
16/09/20 04:32:19 AM	886						1084	201	5
16/09/20 04:34:06 AM	887						138	30	1
16/09/20 04:35:47 AM	888						182	25	0
16/09/20 04:37:34 AM	889						377	15	0
16/09/20 04:39:15 AM	890						301	0	0
16/09/20 04:40:56 AM	891						287	15	0
16/09/20 04:42:37 AM	892						1099	50	1
16/09/20 04:44:17 AM	893						885	164	5
16/09/20 04:45:57 AM	894						1008	37	1
16/09/20 04:47:37 AM	895						125	23	0
16/09/20 04:49:18 AM	896						141	47	2
16/09/20 04:51:04 AM	897						467	15	0
16/09/20 04:52:50 AM	898						925	243	8
16/09/20 04:54:37 AM	899						895	180	4
16/09/20 04:56:18 AM	900						1007	339	10
16/09/20 04:57:59 AM	901						124	22	1
16/09/20 04:59:39 AM	902						294	23	0
16/09/20 05:01:25 AM	903						755	57	1
16/09/20 05:03:11 AM	904						1036	298	10
16/09/20 05:04:58 AM	905						120	25	0
16/09/20 05:06:39 AM	906						130	32	0
16/09/20 05:08:20 AM	907						980	142	3
16/09/20 05:10:00 AM	908						806	61	1
16/09/20 05:11:40 AM	909						124	22	1
16/09/20 05:13:21 AM	910						1164	112	3
16/09/20 05:15:02 AM	911						928	206	8
16/09/20 05:16:43 AM	912						1111	190	5
16/09/20 05:18:22 AM	913						536	278	7
16/09/20 05:20:03 AM	914						974	288	6
16/09/20 05:21:43 AM	915						1114	41	2
16/09/20 05:23:30 AM	916						189	67	1
16/09/20 05:25:09 AM	917						858	464	20
16/09/20 05:26:56 AM	918						122	24	0
16/09/20 05:28:43 AM	919						488	71	2
16/09/20 05:30:29 AM	920						734	345	10
16/09/20 05:32:10 AM	921						240	0	0
16/09/20 05:33:56 AM	922						761	40	1
16/09/20 05:35:36 AM	923						965	44	2
16/09/20 05:37:16 AM	924						977	274	9
16/09/20 05:39:02 AM	925						982	34	0
16/09/20 05:40:43 AM	926						807	277	8
16/09/20 05:42:23 AM	927						1303	123	3
16/09/20 05:44:03 AM	928						596	73	2
16/09/20 05:45:43 AM	929						708	15	0
16/09/20 05:47:30 AM	930						129	33	1
16/09/20 05:49:12 AM	931						762	371	11
16/09/20 05:50:58 AM	932						1194	30	1
16/09/20 05:52:39 AM	933						1034	102	3
16/09/20 05:54:18 AM	934						864	165	4
16/09/20 05:56:00 AM	935						412	14	0
16/09/20 05:57:40 AM	936						1074	41	1
16/09/20 05:59:27 AM	937						936	92	2
16/09/20 06:01:13 AM	938						1129	115	2
16/09/20 06:02:55 AM	939						566	44	1
16/09/20 06:04:41 AM	940						931	229	7
16/09/20 06:06:21 AM	941						899	233	5
16/09/20 06:08:08 AM	942						1186	27	1
16/09/20 06:09:54 AM	943						927	239	5
16/09/20 06:11:36 AM	944						1135	212	4
16/09/20 06:13:22 AM	945						892	156	5
16/09/20 06:15:02 AM	946						686	340	14
16/09/20 06:16:42 AM	947						944	68	2
16/09/20 06:18:28 AM	948						958	188	6
16/09/20 06:20:08 AM	949						638	61	1
16/09/20 06:21:49 AM	950						948	169	4
16/09/20 06:23:29 AM	951						899	146	6
16/09/20 06:25:11 AM	952						161	55	1
16/09/20 06:26:52 AM	953						727	364	14
16/09/20 06:28:33 AM	954						876	151	4
16/09/20 06:30:19 AM	955						786	396	9
16/09/20 06:32:05 AM	956						919	274	10
16/09/20 06:33:45 AM	957						1139	326	11
16/09/20 06:35:26 AM	958						988	122	5
16/09/20 06:37:08 AM	959						238	91	2
16/09/20 06:38:48 AM	960						788	222	6
16/09/20 06:40:28 AM	961						640	295	8
16/09/20 06:42:09 AM	962						920	40	1
16/09/20 06:43:50 AM	963						1057	60	1
16/09/20 06:45:30 AM	964						1046	154	3
16/09/20 06:47:11 AM	965						1087	25	0
16/09/20 06:48:51 AM	966						816	68	1
16/09/20 06:50:37 AM	967						691	191	3
16/09/20 06:52:17 AM	968						1032	14	0
16/09/20 06:53:57 AM	969						962	22	0
16/09/20 06:55:37 AM	970						315	15	0
16/09/20 06:57:23 AM	971						731	367	10
16/09/20 06:59:03 AM	972						939	259	8
16/09/20 07:00:49 AM	973						1119	54	1
16/09/20 07:02:30 AM	974						998	86	3
16/09/20 07:04:10 AM	975						757	389	14
16/09/20 07:05:51 AM	976						171	75	2
16/09/20 07:07:31 AM	977						319	35	1
16/09/20 07:09:17 AM	978						799	157	4
16/09/20 07:10:57 AM	979						1155	15	0
16/09/20 07:12:38 AM	980						120	0	0
16/09/20 07:14:18 AM	981						915	159	4
16/09/20 07:16:04 AM	982						215	60	1
16/09/20 07:17:45 AM	983						279	32	0
16/09/20 07:19:25 AM	984						913	45	1
16/09/20 07:21:06 AM	985						960	203	7
16/09/20 07:22:46 AM	986						645	83	2
16/09/20 07:24:27 AM	987						966	87	2
16/09/20 07:26:07 AM	988						162	47	1
16/09/20 07:27:47 AM	989						584	30	1
16/09/20 07:29:27 AM	990						846	78	2
16/09/20 07:31:07 AM	991						1020	58	1
16/09/20 07:32:48 AM	992						976	70	2
16/09/20 07:34:28 AM	993						621	99	3
16/09/20 07:36:09 AM	994						926	391	13
16/09/20 07:37:49 AM	995						762	34	0
16/09/20 07:39:30 AM	996						693	152	4
16/09/20 07:41:10 AM	997						165	55	2
16/09/20 07:42:51 AM	998						315	15	0
16/09/20 07:44:31 AM	999						163	29	1
16/09/20 07:46:11 AM	1000						1250	15	1
16/09/20 07:47:57 AM	1001						1073	193	7
16/09/20 07:49:37 AM	1002						916	29	1
16/09/20 07:51:23 AM	1003						393	94	2
16/09/20 07:53:03 AM	1004						855	184	3
16/09/20 07:54:49 AM	1005						889	260	7
16/09/20 07:56:29 AM	1006						90	0	0
16/09/20 07:58:09 AM	1007						875	162	8
16/09/20 07:59:49 AM	1008						1043	184	6
16/09/20 08:01:30 AM	1009						1056	348	8
16/09/20 08:03:11 AM	1010						947	173	4
16/09/20 08:04:57 AM	1011						737	28	1
16/09/20 08:06:38 AM	1012						1044	41	1
16/09/20 08:08:18 AM	1013						736	397	18
16/09/20 08:09:59 AM	1014						621	14	1
16/09/20 08:11:39 AM	1015						904	51	2
16/09/20 08:13:19 AM	1016						812	223	6
16/09/20 08:14:59 AM	1017						409	15	0
16/09/20 08:16:39 AM	1018						833	390	15
16/09/20 08:18:20 AM	1019						1129	260	7
16/09/20 08:20:06 AM	1020						865	120	3
16/09/20 08:21:46 AM	1021						997	139	3
16/09/20 08:23:25 AM	1022						285	15	0
16/09/20 08:25:11 AM	1023						450	91	2
16/09/20 08:26:52 AM	1024						nan	nan	0
16/09/20 08:28:38 AM	1025						216	93	3
16/09/20 08:30:18 AM	1026						947	156	5
16/09/20 08:31:58 AM	1027						1077	112	3
16/09/20 08:33:39 AM	1028						1196	52	1
16/09/20 08:35:19 AM	1029						1103	201	5
16/09/20 08:36:59 AM	1030						887	31	1
16/09/20 08:38:45 AM	1031						1018	318	15
16/09/20 08:40:26 AM	1032						927	151	3
16/09/20 08:42:06 AM	1033						724	256	8
16/09/20 08:43:46 AM	1034						501	210	6
16/09/20 08:45:26 AM	1035						90	0	0
16/09/20 08:47:12 AM	1036						1077	70	1
16/09/20 08:48:53 AM	1037						1193	31	0
16/09/20 08:50:33 AM	1038						578	94	2
16/09/20 08:52:14 AM	1039						949	101	3
16/09/20 08:53:59 AM	1040						396	76	2
16/09/20 08:55:40 AM	1041						554	15	0
16/09/20 08:57:20 AM	1042						429	183	5
16/09/20 08:59:01 AM	1043						995	170	6
16/09/20 09:00:41 AM	1044						105	15	0
16/09/20 09:02:27 AM	1045						1276	15	1
16/09/20 09:04:07 AM	1046						1078	39	1
16/09/20 09:05:47 AM	1047						811	404	15
16/09/20 09:07:28 AM	1048						1129	15	0
16/09/20 09:09:08 AM	1049						765	63	2
16/09/20 09:10:49 AM	1050						466	15	0
16/09/20 09:12:30 AM	1051						932	21	1
16/09/20 09:14:10 AM	1052						1031	27	1
16/09/20 09:15:50 AM	1053						872	55	2
16/09/20 09:17:31 AM	1054						996	110	3
16/09/20 09:19:10 AM	1055						752	20	1
16/09/20 09:20:56 AM	1056						857	136	3
16/09/20 09:22:36 AM	1057						904	211	5
16/09/20 09:24:22 AM	1058						242	88	3
16/09/20 09:26:02 AM	1059						973	27	1
16/09/20 09:27:48 AM	1060						780	88	2
16/09/20 09:29:29 AM	1061						969	52	1
16/09/20 09:31:09 AM	1062						1119	323	20
16/09/20 09:32:49 AM	1063						611	28	1
16/09/20 09:34:29 AM	1064						1150	13	0
16/09/20 09:36:10 AM	1065						840	22	0
16/09/20 09:37:50 AM	1066						1322	22	0
16/09/20 09:39:31 AM	1067						601	0	0
16/09/20 09:41:11 AM	1068						361	24	0
16/09/20 09:42:58 AM	1069						842	0	0
16/09/20 09:44:38 AM	1070						621	271	5
16/09/20 09:46:18 AM	1071						1006	77	2
16/09/20 09:47:58 AM	1072						903	467	18
16/09/20 09:49:39 AM	1073						686	341	8
16/09/20 09:51:20 AM	1074						803	31	1
16/09/20 09:53:00 AM	1075						nan	nan	0
16/09/20 09:54:40 AM	1076						1362	72	2
16/09/20 09:56:20 AM	1077						1130	197	7
16/09/20 09:58:06 AM	1078						333	56	2
16/09/20 09:59:52 AM	1079						880	178	6
16/09/20 10:01:37 AM	1080						301	0	0
16/09/20 10:03:17 AM	1081						763	41	1
16/09/20 10:04:57 AM	1082						1378	36	1
16/09/20 10:06:38 AM	1083						909	49	1
16/09/20 10:08:19 AM	1084						835	51	1
16/09/20 10:09:59 AM	1085						1063	269	9
16/09/20 10:11:40 AM	1086						722	38	1
16/09/20 10:13:20 AM	1087						315	154	3
16/09/20 10:15:01 AM	1088						963	67	2
16/09/20 10:16:41 AM	1089						719	338	11
16/09/20 10:18:27 AM	1090						1041	270	5
16/09/20 10:20:07 AM	1091						492	32	0
16/09/20 10:21:47 AM	1092						981	161	4
16/09/20 10:23:28 AM	1093						831	14	0
16/09/20 10:25:08 AM	1094						753	22	0
16/09/20 10:26:54 AM	1095						217	108	4
16/09/20 10:28:34 AM	1096						877	47	1
16/09/20 10:30:14 AM	1097						863	357	13
16/09/20 10:31:55 AM	1098						551	309	9
16/09/20 10:33:35 AM	1099						771	376	17
16/09/20 10:35:21 AM	1100						174	59	1
16/09/20 10:37:01 AM	1101						901	155	5
16/09/20 10:38:42 AM	1102						982	27	2
16/09/20 10:40:22 AM	1103						259	15	0
16/09/20 10:42:03 AM	1104						1185	74	2
16/09/20 10:43:43 AM	1105						301	0	0
16/09/20 10:45:24 AM	1106						1033	98	3
16/09/20 10:47:04 AM	1107						1514	28	1
16/09/20 10:48:45 AM	1108						872	0	0
16/09/20 10:50:25 AM	1109						978	225	8
16/09/20 10:52:04 AM	1110						1027	209	4
16/09/20 10:53:50 AM	1111						508	21	0
16/09/20 10:55:37 AM	1112						1261	60	2
16/09/20 10:57:17 AM	1113						934	21	0
16/09/20 10:58:57 AM	1114						252	15	0
16/09/20 11:00:43 AM	1115						857	483	14
16/09/20 11:02:23 AM	1116						281	14	0
16/09/20 11:04:03 AM	1117						467	214	4
16/09/20 11:05:49 AM	1118						129	34	0
16/09/20 11:07:29 AM	1119						919	214	5
16/09/20 11:09:15 AM	1120						751	0	0
16/09/20 11:10:55 AM	1121						989	260	6
16/09/20 11:12:41 AM	1122						763	31	1
16/09/20 11:14:21 AM	1123						858	89	3
16/09/20 11:16:01 AM	1124						730	252	6
16/09/20 11:17:41 AM	1125						1071	201	4
16/09/20 11:19:27 AM	1126						720	21	1
16/09/20 11:21:07 AM	1127						1084	103	3
16/09/20 11:22:53 AM	1128						99	14	0
16/09/20 11:24:33 AM	1129						1049	42	1
16/09/20 11:26:19 AM	1130						518	244	6
16/09/20 11:27:59 AM	1131						462	15	1
16/09/20 11:29:39 AM	1132						866	186	5
16/09/20 11:31:20 AM	1133						130	42	1
16/09/20 11:33:00 AM	1134						334	44	1
16/09/20 11:34:41 AM	1135						905	201	10
16/09/20 11:36:21 AM	1136						879	33	1
16/09/20 11:38:02 AM	1137						404	52	1
16/09/20 11:39:42 AM	1138						nan	nan	0
16/09/20 11:41:28 AM	1139						828	135	2
16/09/20 11:43:08 AM	1140						1082	49	2
16/09/20 11:44:48 AM	1141						127	32	1
16/09/20 11:46:29 AM	1142						946	508	24
16/09/20 11:48:08 AM	1143						981	106	3
16/09/20 11:49:54 AM	1144						1028	109	2
16/09/20 11:51:35 AM	1145						1042	42	2
16/09/20 11:53:16 AM	1146						240	0	0
16/09/20 11:54:56 AM	1147						483	23	0
16/09/20 11:56:37 AM	1148						90	0	0
16/09/20 11:58:17 AM	1149						958	479	27
16/09/20 11:59:58 AM	1150						1350	23	1
16/09/20 12:01:38 PM	1151						995	22	1
16/09/20 12:03:23 PM	1152						134	46	2
16/09/20 12:05:03 PM	1153						1094	111	4
16/09/20 12:06:45 PM	1154						962	0	0
16/09/20 12:08:25 PM	1155						1040	15	0
16/09/20 12:10:06 PM	1156						229	49	1
16/09/20 12:11:46 PM	1157						258	15	0
16/09/20 12:13:27 PM	1158						1135	108	2
16/09/20 12:15:07 PM	1159						462	15	0
16/09/20 12:16:48 PM	1160						897	440	16
16/09/20 12:18:27 PM	1161						921	50	1
16/09/20 12:20:14 PM	1162						651	29	1
16/09/20 12:21:54 PM	1163						987	149	3
16/09/20 12:23:34 PM	1164						971	227	8
16/09/20 12:25:13 PM	1165						871	356	11
16/09/20 12:26:59 PM	1166						842	365	13
16/09/20 12:28:45 PM	1167						1012	305	8
16/09/20 12:30:25 PM	1168						1027	145	5
16/09/20 12:32:05 PM	1169						566	286	6
16/09/20 12:33:51 PM	1170						977	33	0
16/09/20 12:35:31 PM	1171						901	19	1
16/09/20 12:37:11 PM	1172						992	186	6
16/09/20 12:38:57 PM	1173						1051	131	3
16/09/20 12:40:37 PM	1174						112	22	1
16/09/20 12:42:23 PM	1175						1292	0	0
16/09/20 12:44:03 PM	1176						641	113	3
16/09/20 12:45:43 PM	1177						756	400	12
16/09/20 12:47:29 PM	1178						1111	20	1
16/09/20 12:49:09 PM	1179						328	23	0
16/09/20 12:50:55 PM	1180						1365	53	1
16/09/20 12:52:35 PM	1181						356	23	0
16/09/20 12:54:15 PM	1182						257	15	0
16/09/20 12:55:56 PM	1183						984	128	5
16/09/20 12:57:36 PM	1184						90	0	0
16/09/20 12:59:17 PM	1185						814	159	4
16/09/20 01:00:57 PM	1186						1117	55	1
16/09/20 01:02:43 PM	1187						349	15	0
16/09/20 01:04:23 PM	1188						237	83	3
16/09/20 01:06:03 PM	1189						111	21	1
16/09/20 01:07:49 PM	1190						1142	0	0
16/09/20 01:09:29 PM	1191						548	154	3
16/09/20 01:11:10 PM	1192						1100	202	5
16/09/20 01:12:50 PM	1193						740	109	2
16/09/20 01:14:31 PM	1194						804	28	1
16/09/20 01:16:11 PM	1195						842	81	2
16/09/20 01:17:52 PM	1196						844	31	1
16/09/20 01:19:32 PM	1197						1115	72	2
16/09/20 01:21:13 PM	1198						916	455	34
16/09/20 01:22:53 PM	1199						835	147	3
16/09/20 01:24:39 PM	1200						451	0	0
16/09/20 01:26:19 PM	1201						1098	54	2
16/09/20 01:28:00 PM	1202						1201	96	2
16/09/20 01:29:40 PM	1203						981	286	7
16/09/20 01:31:26 PM	1204						1111	23	0
16/09/20 01:33:06 PM	1205						667	320	11
16/09/20 01:34:46 PM	1206						1072	62	2
16/09/20 01:36:32 PM	1207						625	113	2
16/09/20 01:38:12 PM	1208						1160	292	8
16/09/20 01:39:58 PM	1209						493	15	0
16/09/20 01:41:38 PM	1210						617	97	2
16/09/20 01:43:18 PM	1211						120	0	0
16/09/20 01:45:04 PM	1212						1168	82	2
16/09/20 01:46:44 PM	1213						1000	72	2
16/09/20 01:48:24 PM	1214						888	26	1
16/09/20 01:50:05 PM	1215						1054	24	0
16/09/20 01:51:45 PM	1216						1028	37	1
16/09/20 01:53:31 PM	1217						1134	37	1
16/09/20 01:55:11 PM	1218						1043	70	1
16/09/20 01:56:57 PM	1219						390	22	1
16/09/20 01:58:37 PM	1220						978	89	3
16/09/20 02:00:17 PM	1221						889	86	1
16/09/20 02:02:03 PM	1222						1051	82	3
16/09/20 02:03:43 PM	1223						963	85	2
16/09/20 02:05:23 PM	1224						973	115	2
16/09/20 02:07:09 PM	1225						909	51	2
16/09/20 02:08:49 PM	1226						992	0	0
16/09/20 02:10:30 PM	1227						1050	25	0
16/09/20 02:12:10 PM	1228						115	25	0
16/09/20 02:13:51 PM	1229						1027	141	4
16/09/20 02:15:31 PM	1230						255	30	0
16/09/20 02:17:12 PM	1231						933	294	7
16/09/20 02:18:52 PM	1232						842	23	0
16/09/20 02:20:38 PM	1233						901	181	5
16/09/20 02:22:18 PM	1234						1019	110	2
16/09/20 02:23:57 PM	1235						1286	24	0
16/09/20 02:25:44 PM	1236						121	22	0
16/09/20 02:27:24 PM	1237						301	0	0
16/09/20 02:29:05 PM	1238						1207	158	3
16/09/20 02:30:45 PM	1239						174	56	1
16/09/20 02:32:26 PM	1240						789	417	19
16/09/20 02:34:06 PM	1241						212	68	2
16/09/20 02:35:47 PM	1242						1090	67	1
16/09/20 02:37:27 PM	1243						1202	0	0
16/09/20 02:39:08 PM	1244						363	23	0
16/09/20 02:40:48 PM	1245						844	226	7
16/09/20 02:42:29 PM	1246						815	23	1
16/09/20 02:44:09 PM	1247						839	211	6
16/09/20 02:45:50 PM	1248						1112	22	1
16/09/20 02:47:31 PM	1249						1008	272	10
16/09/20 02:49:11 PM	1250						406	84	1
16/09/20 02:50:57 PM	1251						135	33	1
16/09/20 02:52:36 PM	1252						676	51	2
16/09/20 02:54:17 PM	1253						230	14	0
16/09/20 02:56:03 PM	1254						1038	158	4
16/09/20 02:57:43 PM	1255						583	15	0
16/09/20 02:59:24 PM	1256						1135	35	1
16/09/20 03:01:03 PM	1257						920	103	2
16/09/20 03:02:43 PM	1258						1027	45	1
16/09/20 03:04:30 PM	1259						372	15	0
16/09/20 03:06:10 PM	1260						1058	134	3
16/09/20 03:07:51 PM	1261						905	43	1
16/09/20 03:09:31 PM	1262						929	24	0
16/09/20 03:11:11 PM	1263						1004	262	9
16/09/20 03:12:51 PM	1264						745	25	0
16/09/20 03:14:31 PM	1265						944	58	1
16/09/20 03:16:12 PM	1266						172	45	1
16/09/20 03:17:53 PM	1267						353	43	1
16/09/20 03:19:40 PM	1268						789	328	12
16/09/20 03:21:20 PM	1269						934	463	18
16/09/20 03:23:00 PM	1270						1209	136	5
16/09/20 03:24:40 PM	1271						877	132	3
16/09/20 03:26:20 PM	1272						394	197	5
16/09/20 03:28:06 PM	1273						986	205	6
16/09/20 03:29:46 PM	1274						771	14	0
16/09/20 03:31:26 PM	1275						1060	42	1
16/09/20 03:33:12 PM	1276						132	15	0
16/09/20 03:34:52 PM	1277						832	53	1
16/09/20 03:36:38 PM	1278						1227	152	4
16/09/20 03:38:18 PM	1279						803	25	0
16/09/20 03:39:58 PM	1280						1101	92	2
16/09/20 03:41:44 PM	1281						nan	nan	0
16/09/20 03:43:24 PM	1282						1187	179	4
16/09/20 03:45:04 PM	1283						885	211	5
16/09/20 03:46:50 PM	1284						988	25	0
16/09/20 03:48:30 PM	1285						980	106	2
16/09/20 03:50:16 PM	1286						361	0	0
16/09/20 03:51:57 PM	1287						1065	434	13
16/09/20 03:53:37 PM	1288						842	430	21
16/09/20 03:55:17 PM	1289						240	0	0
16/09/20 03:56:57 PM	1290						1089	47	1
16/09/20 03:58:43 PM	1291						721	0	0
16/09/20 04:00:23 PM	1292						596	47	1
16/09/20 04:02:09 PM	1293						1109	79	2
16/09/20 04:03:49 PM	1294						961	24	0
16/09/20 04:05:29 PM	1295						1742	39	1
16/09/20 04:07:15 PM	1296						281	14	0
16/09/20 04:08:55 PM	1297						1301	98	3
16/09/20 04:10:35 PM	1298						990	199	6
16/09/20 04:12:21 PM	1299						948	65	1
16/09/20 04:14:01 PM	1300						669	119	5
16/09/20 04:15:42 PM	1301						1089	60	1
16/09/20 04:17:22 PM	1302						897	479	17
16/09/20 04:19:08 PM	1303						379	32	1
16/09/20 04:20:48 PM	1304						706	15	0
16/09/20 04:22:28 PM	1305						135	15	0
16/09/20 04:24:14 PM	1306						871	19	0
16/09/20 04:25:54 PM	1307						609	43	1
16/09/20 04:27:40 PM	1308						874	190	4
16/09/20 04:29:20 PM	1309						819	48	1
16/09/20 04:31:00 PM	1310						894	190	4
16/09/20 04:32:46 PM	1311						999	78	1
16/09/20 04:34:26 PM	1312						1041	63	1
16/09/20 04:36:06 PM	1313						974	15	0
16/09/20 04:37:52 PM	1314						1022	72	2
16/09/20 04:39:32 PM	1315						1222	36	0
16/09/20 04:41:17 PM	1316						807	39	1
16/09/20 04:42:58 PM	1317						345	15	0
16/09/20 04:44:38 PM	1318						1377	31	1
16/09/20 04:46:16 PM	1319						798	101	3
16/09/20 04:48:02 PM	1320						1099	15	0
16/09/20 04:49:48 PM	1321						1094	15	0
16/09/20 04:51:35 PM	1322						964	358	12
16/09/20 04:53:15 PM	1323						249	117	4
16/09/20 04:54:55 PM	1324						1210	58	2
16/09/20 04:56:36 PM	1325						977	15	0
16/09/20 04:58:16 PM	1326						992	0	0
16/09/20 04:59:57 PM	1327						1066	53	2
16/09/20 05:01:38 PM	1328						821	137	5
16/09/20 05:03:18 PM	1329						992	0	0
16/09/20 05:04:57 PM	1330						1080	153	4
16/09/20 05:06:44 PM	1331						685	49	1
16/09/20 05:08:24 PM	1332						1125	97	2
16/09/20 05:10:10 PM	1333						1021	390	24
16/09/20 05:11:50 PM	1334						125	23	0
16/09/20 05:13:30 PM	1335						1172	0	0
16/09/20 05:15:15 PM	1336						nan	nan	0
16/09/20 05:16:55 PM	1337						136	33	1
16/09/20 05:18:41 PM	1338						989	86	2
16/09/20 05:20:22 PM	1339						1089	173	5
16/09/20 05:22:02 PM	1340						1178	348	12
16/09/20 05:23:41 PM	1341						822	43	1
16/09/20 05:25:27 PM	1342						1480	53	1
16/09/20 05:27:07 PM	1343						869	72	1
16/09/20 05:28:53 PM	1344						777	22	1
16/09/20 05:30:39 PM	1345						135	15	0
16/09/20 05:32:20 PM	1346						972	14	0
16/09/20 05:34:00 PM	1347						1052	146	5
16/09/20 05:35:40 PM	1348						1038	209	6
16/09/20 05:37:21 PM	1349						138	27	1
16/09/20 05:39:01 PM	1350						918	29	1
16/09/20 05:40:41 PM	1351						751	62	1
16/09/20 05:42:28 PM	1352						998	266	8
16/09/20 05:44:08 PM	1353						911	475	20
16/09/20 05:45:48 PM	1354						129	32	1
16/09/20 05:47:28 PM	1355						1079	39	1
16/09/20 05:49:14 PM	1356						134	24	1
16/09/20 05:50:53 PM	1357						nan	nan	0
16/09/20 05:52:40 PM	1358						813	364	11
16/09/20 05:54:20 PM	1359						491	14	1
16/09/20 05:56:00 PM	1360						459	62	1
16/09/20 05:57:41 PM	1361						1223	14	0
16/09/20 05:59:20 PM	1362						125	21	0
16/09/20 06:01:07 PM	1363						464	15	0
16/09/20 06:02:47 PM	1364						133	31	1
16/09/20 06:04:27 PM	1365						186	68	2
16/09/20 06:06:07 PM	1366						950	70	2
16/09/20 06:07:53 PM	1367						1013	84	1
16/09/20 06:09:33 PM	1368						1022	24	0
16/09/20 06:11:13 PM	1369						119	23	0
16/09/20 06:12:59 PM	1370						1034	81	1
16/09/20 06:14:39 PM	1371						1246	29	1
16/09/20 06:16:19 PM	1372						1396	35	1
16/09/20 06:18:06 PM	1373						541	0	0
16/09/20 06:19:46 PM	1374						nan	nan	0
16/09/20 06:21:26 PM	1375						282	15	0
16/09/20 06:23:07 PM	1376						1162	291	6
16/09/20 06:24:52 PM	1377						962	0	0
16/09/20 06:26:32 PM	1378						714	21	1
16/09/20 06:28:13 PM	1379						764	32	1
16/09/20 06:29:54 PM	1380						1295	51	3
16/09/20 06:31:34 PM	1381						1077	185	7
16/09/20 06:33:14 PM	1382						975	288	9
16/09/20 06:34:55 PM	1383						933	80	1
16/09/20 06:36:36 PM	1384						858	175	5
16/09/20 06:38:15 PM	1385						1186	31	0
16/09/20 06:40:01 PM	1386						308	45	1
16/09/20 06:41:41 PM	1387						903	23	0
16/09/20 06:43:27 PM	1388						716	100	2
16/09/20 06:45:07 PM	1389						875	161	4
16/09/20 06:46:48 PM	1390						1081	21	0
16/09/20 06:48:28 PM	1391						966	148	4
16/09/20 06:50:14 PM	1392						150	0	0
16/09/20 06:51:54 PM	1393						451	0	0
16/09/20 06:53:34 PM	1394						817	135	4
16/09/20 06:55:15 PM	1395						392	25	0
16/09/20 06:56:55 PM	1396						1048	44	1
16/09/20 06:58:36 PM	1397						887	27	1
16/09/20 07:00:16 PM	1398						1004	53	1
16/09/20 07:02:02 PM	1399						851	38	1
16/09/20 07:03:42 PM	1400						222	34	0
16/09/20 07:05:23 PM	1401						889	15	0
16/09/20 07:07:03 PM	1402						118	24	1
16/09/20 07:08:49 PM	1403						1035	15	0
16/09/20 07:10:29 PM	1404						878	179	5
16/09/20 07:12:09 PM	1405						127	33	1
16/09/20 07:13:50 PM	1406						1153	14	0
16/09/20 07:15:30 PM	1407						961	51	1
16/09/20 07:17:16 PM	1408						104	15	0
16/09/20 07:18:56 PM	1409						1251	76	1
16/09/20 07:20:42 PM	1410						264	34	1
16/09/20 07:22:22 PM	1411						90	0	0
16/09/20 07:24:02 PM	1412						769	67	2
16/09/20 07:25:48 PM	1413						1058	116	2
16/09/20 07:27:28 PM	1414						1131	14	0
16/09/20 07:29:09 PM	1415						872	23	0
16/09/20 07:30:49 PM	1416						163	62	2
16/09/20 07:32:29 PM	1417						146	23	0
16/09/20 07:34:15 PM	1418						1242	133	4
16/09/20 07:35:55 PM	1419						771	14	1
16/09/20 07:37:41 PM	1420						817	24	1
16/09/20 07:39:21 PM	1421						785	22	1
16/09/20 07:41:01 PM	1422						980	15	0
16/09/20 07:42:42 PM	1423						1333	14	0
16/09/20 07:44:22 PM	1424						992	0	0
16/09/20 07:46:08 PM	1425						nan	nan	0
16/09/20 07:47:48 PM	1426						976	81	2
16/09/20 07:49:34 PM	1427						770	15	0
16/09/20 07:51:14 PM	1428						131	28	1
16/09/20 07:53:00 PM	1429						971	14	0
16/09/20 07:54:40 PM	1430						409	15	0
16/09/20 07:56:20 PM	1431						949	225	7
16/09/20 07:58:06 PM	1432						814	87	2
16/09/20 07:59:46 PM	1433						1142	0	0
16/09/20 08:01:26 PM	1434						834	153	4
16/09/20 08:03:07 PM	1435						730	33	0
16/09/20 08:04:47 PM	1436						1026	242	5
16/09/20 08:06:28 PM	1437						976	30	0
16/09/20 08:08:08 PM	1438						863	140	3
16/09/20 08:09:49 PM	1439						735	105	2
16/09/20 08:11:29 PM	1440						1025	112	3
16/09/20 08:13:10 PM	1441						158	56	2
16/09/20 08:14:50 PM	1442						835	274	9
16/09/20 08:16:31 PM	1443						793	425	18
16/09/20 08:18:11 PM	1444						1114	61	1
16/09/20 08:19:52 PM	1445						466	15	0
16/09/20 08:21:38 PM	1446						1014	99	2
16/09/20 08:23:18 PM	1447						895	72	3
16/09/20 08:24:58 PM	1448						910	34	1
16/09/20 08:26:39 PM	1449						451	0	0
16/09/20 08:28:19 PM	1450						nan	nan	0
16/09/20 08:29:58 PM	1451						1012	82	3
16/09/20 08:31:44 PM	1452						1086	102	3
16/09/20 08:33:24 PM	1453						960	65	2
16/09/20 08:35:11 PM	1454						739	30	1
16/09/20 08:36:50 PM	1455						361	0	0
16/09/20 08:38:36 PM	1456						763	15	0
16/09/20 08:40:17 PM	1457						1202	0	0
16/09/20 08:41:57 PM	1458						163	53	1
16/09/20 08:43:42 PM	1459						1140	22	0
16/09/20 08:45:22 PM	1460						1007	90	3
16/09/20 08:47:08 PM	1461						935	75	1
16/09/20 08:48:48 PM	1462						944	30	1
16/09/20 08:52:09 PM	1464						979	71	2
16/09/20 08:53:49 PM	1465						900	148	2
16/09/20 08:55:35 PM	1466						1180	139	4
16/09/20 08:57:15 PM	1467						301	0	0
16/09/20 08:58:55 PM	1468						1101	52	1
16/09/20 09:00:41 PM	1469						240	0	0
16/09/20 09:02:21 PM	1470						1189	15	0
16/09/20 09:04:01 PM	1471						821	30	1
16/09/20 09:05:47 PM	1472						138	32	0
16/09/20 09:07:28 PM	1473						nan	nan	0
16/09/20 09:09:09 PM	1474						120	36	1
16/09/20 09:10:49 PM	1475						90	0	0
16/09/20 09:12:29 PM	1476						661	0	0
16/09/20 09:14:09 PM	1477						863	121	2
16/09/20 09:15:55 PM	1478						725	25	0
16/09/20 09:17:36 PM	1479						180	0	0
16/09/20 09:19:22 PM	1480						240	24	0
16/09/20 09:21:01 PM	1481						1033	14	0
16/09/20 09:22:41 PM	1482						157	44	2
16/09/20 09:24:22 PM	1483						105	15	0
16/09/20 09:26:08 PM	1484						756	65	1
16/09/20 09:27:48 PM	1485						902	0	0
16/09/20 09:29:28 PM	1486						721	0	0
16/09/20 09:31:08 PM	1487						719	24	1
16/09/20 09:32:49 PM	1488						691	0	0
16/09/20 09:34:30 PM	1489						620	26	1
16/09/20 09:36:10 PM	1490						150	0	0
16/09/20 09:37:50 PM	1491						102	15	0
16/09/20 09:39:31 PM	1492						869	24	0
16/09/20 09:41:11 PM	1493						164	27	1
16/09/20 09:42:53 PM	1494						301	0	0
16/09/20 09:44:33 PM	1495						951	119	2
16/09/20 09:46:19 PM	1496						296	139	3
16/09/20 09:47:59 PM	1497						842	0	0
16/09/20 09:49:39 PM	1498						1065	219	7
16/09/20 09:51:19 PM	1499						968	276	9
16/09/20 09:53:00 PM	1500						716	55	2
16/09/20 09:54:40 PM	1501						779	22	0
16/09/20 09:56:26 PM	1502						108	23	1
16/09/20 09:58:06 PM	1503						1008	15	0
16/09/20 09:59:46 PM	1504						896	38	1
16/09/20 10:01:27 PM	1505						1041	14	0
16/09/20 10:03:07 PM	1506						1353	0	0
16/09/20 10:04:53 PM	1507						1041	101	2
16/09/20 10:06:33 PM	1508						468	32	1
16/09/20 10:08:19 PM	1509						161	49	1
16/09/20 10:09:59 PM	1510						1198	39	1
16/09/20 10:11:39 PM	1511						357	74	1
16/09/20 10:13:25 PM	1512						136	15	0
16/09/20 10:15:05 PM	1513						150	0	0
16/09/20 10:16:51 PM	1514						714	365	11
16/09/20 10:18:31 PM	1515						869	22	0
16/09/20 10:20:11 PM	1516						835	123	4
16/09/20 10:21:57 PM	1517						334	23	0
16/09/20 10:23:37 PM	1518						nan	nan	0
16/09/20 10:25:17 PM	1519						1145	72	2
16/09/20 10:26:57 PM	1520						150	0	0
16/09/20 10:28:43 PM	1521						107	15	0
16/09/20 10:30:29 PM	1522						1154	15	0
16/09/20 10:32:09 PM	1523						90	0	0
16/09/20 10:33:49 PM	1524						1120	13	0
16/09/20 10:35:35 PM	1525						1307	15	0
16/09/20 10:37:15 PM	1526						451	0	0
16/09/20 10:38:55 PM	1527						482	24	0
16/09/20 10:40:41 PM	1528						953	77	1
16/09/20 10:42:21 PM	1529						109	22	1
16/09/20 10:44:01 PM	1530						117	24	0
16/09/20 10:45:47 PM	1531						1071	79	2
16/09/20 10:47:28 PM	1532						485	23	0
16/09/20 10:49:08 PM	1533						1062	59	1
16/09/20 10:50:48 PM	1534						760	385	15
16/09/20 10:52:33 PM	1535						162	51	1
16/09/20 10:54:14 PM	1536						457	22	1
16/09/20 10:55:54 PM	1537						1457	15	0
16/09/20 10:57:40 PM	1538						373	15	0
16/09/20 10:59:20 PM	1539						779	23	0
16/09/20 11:01:01 PM	1540						468	251	5
16/09/20 11:02:41 PM	1541						916	213	8
16/09/20 11:04:27 PM	1542						795	15	0
16/09/20 11:06:07 PM	1543						187	57	2
16/09/20 11:07:47 PM	1544						851	59	2
16/09/20 11:09:28 PM	1545						128	34	1
16/09/20 11:11:08 PM	1546						157	30	1
16/09/20 11:12:54 PM	1547						1064	67	1
16/09/20 11:14:34 PM	1548						845	25	0
16/09/20 11:16:19 PM	1549						1119	45	1
16/09/20 11:18:00 PM	1550						146	39	1
16/09/20 11:19:40 PM	1551						421	0	0
16/09/20 11:21:26 PM	1552						375	15	0
16/09/20 11:23:06 PM	1553						181	66	1
16/09/20 11:24:45 PM	1554						482	38	1
16/09/20 11:26:32 PM	1555						773	381	10
16/09/20 11:28:11 PM	1556						868	22	0
16/09/20 11:29:57 PM	1557						879	296	8
16/09/20 11:31:37 PM	1558						134	15	0
16/09/20 11:33:17 PM	1559						147	22	0
16/09/20 11:35:03 PM	1560						838	55	1
16/09/20 11:36:49 PM	1561						952	46	1
16/09/20 11:38:30 PM	1562						1414	22	0
16/09/20 11:40:15 PM	1563						152	48	1
16/09/20 11:43:35 PM	1565						892	62	1
16/09/20 11:45:21 PM	1566						767	15	0
16/09/20 11:47:02 PM	1567						271	0	0
16/09/20 11:48:42 PM	1568						279	130	3
16/09/20 11:50:22 PM	1569						961	285	9
16/09/20 11:52:08 PM	1570						422	26	0
16/09/20 11:53:48 PM	1571						215	101	2
16/09/20 11:55:28 PM	1572						451	0	0
16/09/20 11:57:14 PM	1573						468	15	0
16/09/20 11:58:54 PM	1574						360	24	0
17/09/20 12:00:34 AM	1575						278	95	4
17/09/20 12:02:14 AM	1576						143	38	1
17/09/20 12:03:54 AM	1577						240	0	0
17/09/20 12:05:36 AM	1578						1286	30	1
17/09/20 12:07:22 AM	1579						301	0	0
17/09/20 12:09:02 AM	1580						933	224	6
17/09/20 12:10:43 AM	1581						187	69	1
17/09/20 12:12:23 AM	1582						392	36	1
17/09/20 12:14:04 AM	1583						134	40	1
17/09/20 12:15:45 AM	1584						361	0	0
17/09/20 12:17:25 AM	1585						361	0	0
17/09/20 12:19:06 AM	1586						847	406	16
17/09/20 12:20:46 AM	1587						158	30	1
17/09/20 12:22:26 AM	1588						90	0	0
17/09/20 12:24:06 AM	1589						135	34	1
17/09/20 12:25:46 AM	1590						931	35	1
17/09/20 12:27:27 AM	1591						421	0	0
17/09/20 12:29:07 AM	1592						1018	35	1
17/09/20 12:30:53 AM	1593						862	98	2
17/09/20 12:32:34 AM	1594						192	78	2
17/09/20 12:34:14 AM	1595						329	24	0
17/09/20 12:36:00 AM	1596						115	23	1
17/09/20 12:37:40 AM	1597						160	35	1
17/09/20 12:39:20 AM	1598						391	0	0
17/09/20 12:41:01 AM	1599						189	69	1
17/09/20 12:42:41 AM	1600						675	40	1
17/09/20 12:44:27 AM	1601						543	278	6
17/09/20 12:46:07 AM	1602						861	40	1
17/09/20 12:47:48 AM	1603						313	15	0
17/09/20 12:49:28 AM	1604						986	20	1
17/09/20 12:51:08 AM	1605						1125	15	0
17/09/20 12:52:48 AM	1606						331	0	0
17/09/20 12:54:29 AM	1607						171	68	2
17/09/20 12:56:09 AM	1608						391	0	0
17/09/20 12:57:50 AM	1609						1089	97	2
17/09/20 12:59:30 AM	1610						233	39	1
17/09/20 01:01:11 AM	1611						611	278	6
17/09/20 01:02:57 AM	1612						275	113	2
17/09/20 01:04:38 AM	1613						917	33	1
17/09/20 01:06:18 AM	1614						925	115	3
17/09/20 01:07:58 AM	1615						176	20	1
17/09/20 01:09:39 AM	1616						507	21	0
17/09/20 01:11:19 AM	1617						240	0	0
17/09/20 01:12:59 AM	1618						152	23	0
17/09/20 01:14:40 AM	1619						544	120	2
17/09/20 01:16:20 AM	1620						833	161	5
17/09/20 01:18:06 AM	1621						1383	0	0
17/09/20 01:19:46 AM	1622						1202	168	5
17/09/20 01:21:32 AM	1623						782	20	1
17/09/20 01:23:12 AM	1624						405	15	0
17/09/20 01:24:52 AM	1625						115	32	26
17/09/20 01:26:38 AM	1626						178	23	0
17/09/20 01:28:18 AM	1627						345	15	0
17/09/20 01:29:58 AM	1628						438	32	0
17/09/20 01:31:39 AM	1629						1036	15	0
17/09/20 01:33:25 AM	1630						605	83	2
17/09/20 01:35:05 AM	1631						271	0	0
17/09/20 01:36:45 AM	1632						127	32	1
17/09/20 01:38:26 AM	1633						164	52	1
17/09/20 01:40:06 AM	1634						139	35	1
17/09/20 01:41:47 AM	1635						169	55	2
17/09/20 01:43:27 AM	1636						170	65	3
17/09/20 01:45:08 AM	1637						150	43	1
17/09/20 01:46:48 AM	1638						1028	280	9
17/09/20 01:48:34 AM	1639						936	122	3
17/09/20 01:50:14 AM	1640						922	152	5
17/09/20 01:51:53 AM	1641						276	167	6
17/09/20 01:53:40 AM	1642						1182	26	1
17/09/20 01:55:26 AM	1643						1010	36	1
17/09/20 01:57:06 AM	1644						1121	42	1
17/09/20 01:58:51 AM	1645						157	22	1
17/09/20 02:00:32 AM	1646						166	52	2
17/09/20 02:02:12 AM	1647						237	24	0
17/09/20 02:03:52 AM	1648						135	31	1
17/09/20 02:05:31 AM	1649						256	15	0
17/09/20 02:07:18 AM	1650						345	15	0
17/09/20 02:08:58 AM	1651						1337	66	1
17/09/20 02:10:39 AM	1652						451	19	1
17/09/20 02:12:25 AM	1653						958	22	0
17/09/20 02:14:05 AM	1654						160	43	1
17/09/20 02:15:45 AM	1655						1043	39	1
17/09/20 02:17:25 AM	1656						857	39	1
17/09/20 02:19:11 AM	1657						179	62	2
17/09/20 02:20:51 AM	1658						1178	81	2
17/09/20 02:22:31 AM	1659						149	24	0
17/09/20 02:24:12 AM	1660						1032	69	1
17/09/20 02:25:53 AM	1661						361	0	0
17/09/20 02:27:33 AM	1662						695	22	0
17/09/20 02:29:14 AM	1663						993	78	2
17/09/20 02:30:54 AM	1664						164	15	0
17/09/20 02:32:34 AM	1665						138	29	1
17/09/20 02:34:15 AM	1666						1160	46	1
17/09/20 02:35:55 AM	1667						1293	23	1
17/09/20 02:37:36 AM	1668						145	21	1
17/09/20 02:39:16 AM	1669						421	0	0
17/09/20 02:40:57 AM	1670						946	48	1
17/09/20 02:42:36 AM	1671						nan	nan	0
17/09/20 02:44:16 AM	1672						373	29	1
17/09/20 02:45:56 AM	1673						240	0	0
17/09/20 02:47:36 AM	1674						133	33	0
17/09/20 02:49:16 AM	1675						151	21	0
17/09/20 02:50:57 AM	1676						391	0	0
17/09/20 02:52:38 AM	1677						134	31	1
17/09/20 02:54:18 AM	1678						724	31	1
17/09/20 02:55:58 AM	1679						1111	172	5
17/09/20 02:57:39 AM	1680						164	15	0
17/09/20 02:59:19 AM	1681						1183	14	0
17/09/20 03:00:59 AM	1682						139	32	1
17/09/20 03:02:40 AM	1683						252	15	0
17/09/20 03:04:20 AM	1684						617	15	0
17/09/20 03:06:06 AM	1685						163	31	0
17/09/20 03:07:46 AM	1686						773	138	5
17/09/20 03:09:26 AM	1687						172	64	2
17/09/20 03:11:07 AM	1688						391	0	0
17/09/20 03:12:48 AM	1689						174	58	1
17/09/20 03:14:29 AM	1690						161	46	1
17/09/20 03:16:08 AM	1691						1050	131	4
17/09/20 03:17:54 AM	1692						866	159	4
17/09/20 03:19:35 AM	1693						859	29	1
17/09/20 03:21:15 AM	1694						691	0	0
17/09/20 03:22:55 AM	1695						301	0	0
17/09/20 03:24:35 AM	1696						992	35	1
17/09/20 03:26:17 AM	1697						271	0	0
17/09/20 03:27:57 AM	1698						132	29	1
17/09/20 03:29:42 AM	1699						157	48	1
17/09/20 03:31:22 AM	1700						166	66	2
17/09/20 03:33:02 AM	1701						1086	42	1
17/09/20 03:34:43 AM	1702						188	68	2
17/09/20 03:36:24 AM	1703						1074	310	9
17/09/20 03:38:05 AM	1704						1116	166	4
17/09/20 03:39:45 AM	1705						710	354	9
17/09/20 03:41:25 AM	1706						449	25	0
17/09/20 03:43:05 AM	1707						183	71	2
17/09/20 03:44:46 AM	1708						271	0	0
17/09/20 03:46:27 AM	1709						221	14	0
17/09/20 03:48:09 AM	1710						166	59	1
17/09/20 03:49:48 AM	1711						767	364	10
17/09/20 03:51:28 AM	1712						957	53	1
17/09/20 03:53:14 AM	1713						177	23	0
17/09/20 03:55:00 AM	1714						793	129	6
17/09/20 03:56:41 AM	1715						1092	63	2
17/09/20 03:58:22 AM	1716						1072	102	2
17/09/20 04:00:01 AM	1717						1022	22	1
17/09/20 04:01:41 AM	1718						1124	125	3
17/09/20 04:03:21 AM	1719						361	0	0
17/09/20 04:05:02 AM	1720						933	253	5
17/09/20 04:06:42 AM	1721						1075	173	4
17/09/20 04:08:23 AM	1722						660	21	0
17/09/20 04:10:03 AM	1723						271	0	0
17/09/20 04:11:44 AM	1724						213	87	2
17/09/20 04:13:30 AM	1725						807	451	10
17/09/20 04:15:09 AM	1726						632	92	4
17/09/20 04:16:55 AM	1727						762	14	1
17/09/20 04:18:35 AM	1728						990	345	7
17/09/20 04:20:16 AM	1729						710	31	1
17/09/20 04:21:56 AM	1730						271	0	0
17/09/20 04:23:37 AM	1731						228	15	0
17/09/20 04:25:17 AM	1732						453	23	1
17/09/20 04:27:03 AM	1733						443	71	1
17/09/20 04:28:44 AM	1734						150	41	1
17/09/20 04:30:23 AM	1735						1081	23	0
17/09/20 04:32:04 AM	1736						874	22	1
17/09/20 04:33:45 AM	1737						421	0	0
17/09/20 04:35:25 AM	1738						137	33	1
17/09/20 04:37:11 AM	1739						128	31	1
17/09/20 04:38:51 AM	1740						405	32	1
17/09/20 04:40:37 AM	1741						115	25	0
17/09/20 04:42:22 AM	1742						150	0	0
17/09/20 04:44:02 AM	1743						421	0	0
17/09/20 04:45:42 AM	1744						986	177	5
17/09/20 04:47:28 AM	1745						165	15	0
17/09/20 04:49:08 AM	1746						903	176	4
17/09/20 04:50:48 AM	1747						142	21	1
17/09/20 04:52:27 AM	1748						639	169	4
17/09/20 04:54:14 AM	1749						1169	35	2
17/09/20 04:55:54 AM	1750						310	170	3
17/09/20 04:57:35 AM	1751						432	15	0
17/09/20 04:59:15 AM	1752						287	15	0
17/09/20 05:00:56 AM	1753						897	325	8
17/09/20 05:02:36 AM	1754						936	96	3
17/09/20 05:04:17 AM	1755						900	263	8
17/09/20 05:05:57 AM	1756						273	21	1
17/09/20 05:07:43 AM	1757						1183	41	1
17/09/20 05:09:23 AM	1758						148	20	0
17/09/20 05:11:08 AM	1759						466	48	1
17/09/20 05:12:49 AM	1760						843	20	0
17/09/20 05:14:30 AM	1761						989	22	0
17/09/20 05:16:10 AM	1762						979	81	2
17/09/20 05:17:56 AM	1763						1215	91	2
17/09/20 05:19:42 AM	1764						1052	22	0
17/09/20 05:21:22 AM	1765						312	29	1
17/09/20 05:23:02 AM	1766						701	143	3
17/09/20 05:24:41 AM	1767						133	32	1
17/09/20 05:26:28 AM	1768						972	284	5
17/09/20 05:28:08 AM	1769						271	0	0
17/09/20 05:29:48 AM	1770						347	15	0
17/09/20 05:31:28 AM	1771						1261	97	2
17/09/20 05:33:09 AM	1772						1100	171	3
17/09/20 05:34:50 AM	1773						390	22	0
17/09/20 05:36:29 AM	1774						873	76	1
17/09/20 05:38:15 AM	1775						135	35	0
17/09/20 05:39:55 AM	1776						120	24	0
17/09/20 05:41:36 AM	1777						614	105	2
17/09/20 05:43:21 AM	1778						470	30	1
17/09/20 05:45:02 AM	1779						368	35	1
17/09/20 05:46:48 AM	1780						1287	84	2
17/09/20 05:48:28 AM	1781						1086	37	1
17/09/20 05:50:08 AM	1782						816	58	1
17/09/20 05:51:49 AM	1783						123	22	1
17/09/20 05:53:29 AM	1784						930	79	2
17/09/20 05:55:15 AM	1785						481	0	0
17/09/20 05:56:55 AM	1786						354	86	1
17/09/20 05:58:36 AM	1787						221	105	2
17/09/20 06:00:16 AM	1788						1033	30	1
17/09/20 06:01:56 AM	1789						826	15	0
17/09/20 06:03:36 AM	1790						872	0	0
17/09/20 06:05:22 AM	1791						854	15	0
17/09/20 06:07:02 AM	1792						628	176	4
17/09/20 06:08:43 AM	1793						418	24	0
17/09/20 06:10:29 AM	1794						1147	23	1
17/09/20 06:12:09 AM	1795						286	15	0
17/09/20 06:13:49 AM	1796						1084	22	0
17/09/20 06:15:29 AM	1797						147	43	2
17/09/20 06:17:11 AM	1798						1022	135	2
17/09/20 06:18:50 AM	1799						534	83	2
17/09/20 06:20:30 AM	1800						1094	15	0
17/09/20 06:22:12 AM	1801						1124	57	1
17/09/20 06:23:58 AM	1802						778	22	0
17/09/20 06:25:37 AM	1803						821	36	1
17/09/20 06:27:17 AM	1804						1065	401	14
17/09/20 06:28:59 AM	1805						949	79	3
17/09/20 06:30:39 AM	1806						176	66	2
17/09/20 06:32:19 AM	1807						1202	0	0
17/09/20 06:33:59 AM	1808						463	15	0
17/09/20 06:35:45 AM	1809						136	34	1
17/09/20 06:37:25 AM	1810						839	47	1
17/09/20 06:39:11 AM	1811						755	107	2
17/09/20 06:40:51 AM	1812						1022	251	6
17/09/20 06:42:31 AM	1813						nan	nan	0
17/09/20 06:44:17 AM	1814						nan	nan	0
17/09/20 06:46:03 AM	1815						1155	15	0
17/09/20 06:47:43 AM	1816						1119	29	1
17/09/20 06:49:23 AM	1817						710	349	13
17/09/20 06:51:03 AM	1818						735	53	1
17/09/20 06:52:49 AM	1819						256	162	14
17/09/20 06:54:29 AM	1820						1112	23	0
17/09/20 06:56:09 AM	1821						451	0	0
17/09/20 06:57:55 AM	1822						977	75	2
17/09/20 06:59:35 AM	1823						618	29	1
17/09/20 07:01:15 AM	1824						361	0	0
17/09/20 07:02:55 AM	1825						1021	84	2
17/09/20 07:04:41 AM	1826						1158	51	1
17/09/20 07:06:27 AM	1827						266	24	0
17/09/20 07:08:07 AM	1828						1029	54	1
17/09/20 07:09:53 AM	1829						1071	15	0
17/09/20 07:11:34 AM	1830						739	53	2
17/09/20 07:13:14 AM	1831						118	25	0
17/09/20 07:14:55 AM	1832						760	364	9
17/09/20 07:16:41 AM	1833						274	24	0
17/09/20 07:18:21 AM	1834						997	21	1
17/09/20 07:20:01 AM	1835						880	14	0
17/09/20 07:21:47 AM	1836						90	0	0
17/09/20 07:23:27 AM	1837						851	14	1
17/09/20 07:25:13 AM	1838						180	25	0
17/09/20 07:27:00 AM	1839						240	0	0
17/09/20 07:28:40 AM	1840						1094	15	0
17/09/20 07:30:21 AM	1841						90	0	0
17/09/20 07:32:01 AM	1842						853	258	7
17/09/20 07:33:42 AM	1843						713	14	1
17/09/20 07:35:28 AM	1844						159	61	2
17/09/20 07:37:08 AM	1845						1001	65	1
17/09/20 07:38:54 AM	1846						832	34	0
17/09/20 07:40:35 AM	1847						240	0	0
17/09/20 07:42:15 AM	1848						361	0	0
17/09/20 07:43:55 AM	1849						789	31	1
17/09/20 07:45:41 AM	1850						391	0	0
17/09/20 07:47:21 AM	1851						451	0	0
17/09/20 07:49:01 AM	1852						782	0	0
17/09/20 07:50:41 AM	1853						812	0	0
17/09/20 07:52:22 AM	1854						980	192	5
17/09/20 07:54:02 AM	1855						621	14	0
17/09/20 07:55:48 AM	1856						421	0	0
17/09/20 07:57:28 AM	1857						168	69	2
17/09/20 07:59:08 AM	1858						210	91	2
17/09/20 08:00:49 AM	1859						751	77	1
17/09/20 08:02:31 AM	1860						1276	29	1
17/09/20 08:04:11 AM	1861						422	24	0
17/09/20 08:05:52 AM	1862						154	64	1
17/09/20 08:07:32 AM	1863						618	94	5
17/09/20 08:09:12 AM	1864						440	14	0
17/09/20 08:10:59 AM	1865						813	22	0
17/09/20 08:12:39 AM	1866						493	51	1
17/09/20 08:14:25 AM	1867						1146	51	1
17/09/20 08:16:04 AM	1868						971	142	2
17/09/20 08:17:44 AM	1869						782	409	13
17/09/20 08:19:24 AM	1870						123	24	0
17/09/20 08:21:10 AM	1871						1039	35	1
17/09/20 08:22:50 AM	1872						817	75	1
17/09/20 08:24:30 AM	1873						162	15	0
17/09/20 08:26:16 AM	1874						120	0	0
17/09/20 08:27:56 AM	1875						1185	15	0
17/09/20 08:29:37 AM	1876						315	15	0
17/09/20 08:31:23 AM	1877						90	0	0
17/09/20 08:33:03 AM	1878						1211	34	1
17/09/20 08:34:43 AM	1879						1125	53	1
17/09/20 08:36:22 AM	1880						254	15	0
17/09/20 08:38:03 AM	1881						1334	60	2
17/09/20 08:39:43 AM	1882						194	75	1
17/09/20 08:41:25 AM	1883						693	383	12
17/09/20 08:43:05 AM	1884						809	64	1
17/09/20 08:44:50 AM	1885						233	83	2
17/09/20 08:46:31 AM	1886						872	250	6
17/09/20 08:48:12 AM	1887						365	24	0
17/09/20 08:49:52 AM	1888						1043	30	1
17/09/20 08:51:32 AM	1889						168	56	1
17/09/20 08:53:12 AM	1890						966	215	6
17/09/20 08:54:54 AM	1891						461	28	1
17/09/20 08:56:33 AM	1892						361	0	0
17/09/20 08:58:13 AM	1893						1094	15	0
17/09/20 08:59:53 AM	1894						207	79	1
17/09/20 09:01:33 AM	1895						1058	115	3
17/09/20 09:03:19 AM	1896						836	34	1
17/09/20 09:05:05 AM	1897						421	39	1
17/09/20 09:06:51 AM	1898						872	144	3
17/09/20 09:08:31 AM	1899						137	32	1
17/09/20 09:10:11 AM	1900						240	0	0
17/09/20 09:11:51 AM	1901						90	0	0
17/09/20 09:13:33 AM	1902						146	36	2
17/09/20 09:15:13 AM	1903						868	22	0
17/09/20 09:16:59 AM	1904						958	51	1
17/09/20 09:18:39 AM	1905						324	37	1
17/09/20 09:20:19 AM	1906						1018	272	9
17/09/20 09:22:05 AM	1907						nan	nan	0
17/09/20 09:23:45 AM	1908						293	131	2
17/09/20 09:25:25 AM	1909						635	322	7
17/09/20 09:27:11 AM	1910						1064	57	1
17/09/20 09:28:51 AM	1911						714	40	1
17/09/20 09:30:31 AM	1912						909	26	1
17/09/20 09:32:17 AM	1913						135	34	0
17/09/20 09:33:57 AM	1914						884	69	4
17/09/20 09:35:38 AM	1915						910	39	1
17/09/20 09:37:18 AM	1916						192	29	1
17/09/20 09:38:59 AM	1917						131	29	1
17/09/20 09:40:40 AM	1918						301	21	1
17/09/20 09:42:20 AM	1919						186	76	1
17/09/20 09:44:00 AM	1920						1099	81	4
17/09/20 09:45:46 AM	1921						738	31	1
17/09/20 09:47:26 AM	1922						119	25	0
17/09/20 09:49:06 AM	1923						435	15	0
17/09/20 09:50:52 AM	1924						983	194	9
17/09/20 09:52:32 AM	1925						175	57	1
17/09/20 09:54:12 AM	1926						945	15	0
17/09/20 09:55:53 AM	1927						376	15	0
17/09/20 09:57:39 AM	1928						1036	154	4
17/09/20 09:59:19 AM	1929						832	415	13
17/09/20 10:00:59 AM	1930						609	68	1
17/09/20 10:02:45 AM	1931						148	38	1
17/09/20 10:04:25 AM	1932						136	47	1
17/09/20 10:06:06 AM	1933						903	39	1
17/09/20 10:07:46 AM	1934						1111	25	0
17/09/20 10:09:27 AM	1935						288	15	0
17/09/20 10:11:07 AM	1936						929	23	1
17/09/20 10:12:53 AM	1937						994	81	2
17/09/20 10:14:33 AM	1938						1181	83	2
17/09/20 10:16:13 AM	1939						1056	101	3
17/09/20 10:17:59 AM	1940						936	22	1
17/09/20 10:19:39 AM	1941						669	113	3
17/09/20 10:21:25 AM	1942						764	67	2
17/09/20 10:23:05 AM	1943						1034	102	2
17/09/20 10:24:45 AM	1944						870	233	7
17/09/20 10:26:31 AM	1945						1082	0	0
17/09/20 10:28:16 AM	1946						632	57	1
17/09/20 10:29:56 AM	1947						1121	116	2
17/09/20 10:31:36 AM	1948						451	0	0
17/09/20 10:33:22 AM	1949						1226	30	1
17/09/20 10:35:02 AM	1950						301	0	0
17/09/20 10:36:48 AM	1951						1365	15	0
17/09/20 10:38:28 AM	1952						393	24	1
17/09/20 10:40:08 AM	1953						822	415	16
17/09/20 10:41:54 AM	1954						546	49	1
17/09/20 10:43:34 AM	1955						151	52	1
17/09/20 10:45:20 AM	1956						248	24	0
17/09/20 10:47:06 AM	1957						830	365	14
17/09/20 10:48:46 AM	1958						640	44	1
17/09/20 10:50:26 AM	1959						871	69	1
17/09/20 10:52:06 AM	1960						1125	68	2
17/09/20 10:53:45 AM	1961						404	15	0
17/09/20 10:55:31 AM	1962						949	78	2
17/09/20 10:57:11 AM	1963						642	15	0
17/09/20 10:58:58 AM	1964						848	258	9
17/09/20 11:00:37 AM	1965						1009	232	4
17/09/20 11:02:18 AM	1966						1112	213	4
17/09/20 11:04:04 AM	1967						600	24	0
17/09/20 11:05:44 AM	1968						762	14	0
17/09/20 11:07:24 AM	1969						291	14	0
17/09/20 11:09:10 AM	1970						421	24	0
17/09/20 11:10:50 AM	1971						143	25	0
17/09/20 11:12:36 AM	1972						923	50	1
17/09/20 11:14:16 AM	1973						1080	230	4
17/09/20 11:15:55 AM	1974						843	42	1
17/09/20 11:17:42 AM	1975						1173	38	1
17/09/20 11:19:21 AM	1976						1021	25	0
17/09/20 11:21:02 AM	1977						162	32	1
17/09/20 11:22:43 AM	1978						1082	63	1
17/09/20 11:24:24 AM	1979						159	47	1
17/09/20 11:26:04 AM	1980						692	113	3
17/09/20 11:27:44 AM	1981						392	23	0
17/09/20 11:29:24 AM	1982						409	15	0
17/09/20 11:31:10 AM	1983						436	15	0
17/09/20 11:32:51 AM	1984						1239	20	1
17/09/20 11:34:31 AM	1985						715	407	8
17/09/20 11:36:12 AM	1986						288	15	0
17/09/20 11:37:57 AM	1987						567	260	12
17/09/20 11:39:37 AM	1988						147	32	1
17/09/20 11:41:17 AM	1989						764	15	0
17/09/20 11:42:57 AM	1990						1289	237	6
17/09/20 11:44:43 AM	1991						870	199	5
17/09/20 11:46:23 AM	1992						1090	149	5
17/09/20 11:48:09 AM	1993						616	350	9
17/09/20 11:49:49 AM	1994						158	31	1
17/09/20 11:51:35 AM	1995						821	184	3
17/09/20 11:53:15 AM	1996						1089	57	1
17/09/20 11:54:55 AM	1997						782	366	11
17/09/20 11:56:35 AM	1998						517	111	2
17/09/20 11:58:21 AM	1999						317	33	0
17/09/20 12:00:01 PM	2000						238	95	4
17/09/20 12:01:47 PM	2001						859	372	16
17/09/20 12:03:27 PM	2002						163	57	1
17/09/20 12:05:07 PM	2003						1260	74	2
17/09/20 12:06:53 PM	2004						619	15	0
17/09/20 12:08:33 PM	2005						212	81	2
17/09/20 12:10:13 PM	2006						743	174	5
[truncated: 3,759 more rows]
