# Supplementary material for: A Low-Cost, Low-Power Water Velocity Sensor Utilizing Acoustic Doppler Measurement
Source: Sensors (Basel). 2022 Sep 30;22(19):7451. doi: 10.3390/s22197451 (PMC9572237; doi:10.3390/s22197451)
Supplement: Supplementary file 1 [file sensors-22-07451-s001.zip › supplementary_material/data/field_test/data/log_000/log_08.csv]

21/09/20 11:00:31 PM	1						671	47	3
21/09/20 11:01:15 PM	2						858	15	0
21/09/20 11:02:55 PM	3						1022	110	2
21/09/20 11:04:36 PM	4						768	122	3
21/09/20 11:06:24 PM	5						160	32	1
21/09/20 11:08:05 PM	6						730	14	0
21/09/20 11:09:51 PM	7						145	32	1
21/09/20 11:11:37 PM	8						192	53	1
21/09/20 11:13:18 PM	9						378	15	0
21/09/20 11:15:04 PM	10						394	106	2
21/09/20 11:16:52 PM	11						203	57	1
21/09/20 11:18:32 PM	12						837	355	7
21/09/20 11:20:19 PM	13						588	15	0
21/09/20 11:21:59 PM	14						929	122	3
21/09/20 11:23:46 PM	15						626	226	4
21/09/20 11:25:32 PM	16						975	62	1
21/09/20 11:27:13 PM	17						1056	42	2
21/09/20 11:28:59 PM	18						391	0	0
21/09/20 11:30:39 PM	19						411	213	4
21/09/20 11:32:21 PM	20						994	46	1
21/09/20 11:34:02 PM	21						138	33	1
21/09/20 11:35:43 PM	22						830	15	0
21/09/20 11:37:25 PM	23						615	15	0
21/09/20 11:39:12 PM	24						834	86	2
21/09/20 11:41:10 PM	25						699	59	1
21/09/20 11:42:49 PM	26						936	99	2
21/09/20 11:44:30 PM	27						915	36	1
21/09/20 11:46:17 PM	28						772	300	8
21/09/20 11:47:56 PM	29						789	298	10
21/09/20 11:49:38 PM	30						240	0	0
21/09/20 11:51:17 PM	31						271	0	0
21/09/20 11:53:04 PM	32						331	23	0
21/09/20 11:54:50 PM	33						801	202	6
21/09/20 11:56:29 PM	34						855	32	1
21/09/20 11:58:09 PM	35						842	138	4
21/09/20 11:59:51 PM	36						421	0	0
22/09/20 12:01:37 AM	37						960	59	1
22/09/20 12:03:20 AM	38						656	337	13
22/09/20 12:05:05 AM	39						167	52	1
22/09/20 12:06:54 AM	40						1294	58	1
22/09/20 12:08:40 AM	41						931	201	5
22/09/20 12:10:27 AM	42						793	43	1
22/09/20 12:12:14 AM	43						825	154	4
22/09/20 12:13:55 AM	44						739	15	0
22/09/20 12:15:35 AM	45						991	132	2
22/09/20 12:17:16 AM	46						561	91	2
22/09/20 12:18:57 AM	47						808	31	1
22/09/20 12:20:43 AM	48						975	221	8
22/09/20 12:22:30 AM	49						1007	107	3
22/09/20 12:24:17 AM	50						994	77	2
22/09/20 12:25:57 AM	51						982	200	5
22/09/20 12:27:39 AM	52						639	44	1
22/09/20 12:29:25 AM	53						1062	177	4
22/09/20 12:31:06 AM	54						1278	28	3
22/09/20 12:32:47 AM	55						407	15	0
22/09/20 12:34:28 AM	56						505	252	4
22/09/20 12:36:07 AM	57						90	0	0
22/09/20 12:37:49 AM	58						240	0	0
22/09/20 12:39:29 AM	59						844	211	4
22/09/20 12:41:14 AM	60						1082	70	2
22/09/20 12:42:54 AM	61						973	92	2
22/09/20 12:44:35 AM	62						449	21	1
22/09/20 12:51:04 AM	64						1330	22	1
22/09/20 12:52:51 AM	65						750	25	0
22/09/20 12:54:37 AM	66						973	31	1
22/09/20 12:56:23 AM	67						650	30	1
22/09/20 12:58:09 AM	68						1263	73	3
22/09/20 12:59:49 AM	69						918	83	2
22/09/20 01:01:35 AM	70						684	63	1
22/09/20 01:03:21 AM	71						720	391	9
22/09/20 01:05:01 AM	72						301	0	0
22/09/20 01:06:48 AM	73						680	113	4
22/09/20 01:08:29 AM	74						343	49	1
22/09/20 01:10:16 AM	75						889	59	1
22/09/20 01:12:02 AM	76						331	0	0
22/09/20 01:13:49 AM	77						587	280	5
22/09/20 01:15:36 AM	78						669	266	6
22/09/20 01:17:18 AM	79						697	119	3
22/09/20 01:18:59 AM	80						711	383	9
22/09/20 01:20:45 AM	81						174	38	1
22/09/20 01:22:26 AM	82						833	89	2
22/09/20 01:24:07 AM	83						679	307	9
22/09/20 01:25:50 AM	84						567	96	2
22/09/20 01:27:58 AM	85						743	74	1
22/09/20 01:29:38 AM	86						421	0	0
22/09/20 01:31:17 AM	87						130	33	1
22/09/20 01:33:01 AM	88						974	193	6
22/09/20 01:34:44 AM	89						679	15	0
22/09/20 01:36:31 AM	90						927	295	8
22/09/20 01:38:17 AM	91						303	155	4
22/09/20 01:39:57 AM	92						961	175	5
22/09/20 01:41:38 AM	93						193	68	3
22/09/20 01:43:18 AM	94						106	15	0
22/09/20 01:44:58 AM	95						354	43	1
22/09/20 01:46:39 AM	96						965	130	3
22/09/20 01:48:25 AM	97						981	14	1
22/09/20 01:50:05 AM	98						691	387	15
22/09/20 01:51:45 AM	99						797	389	13
22/09/20 01:53:26 AM	100						275	106	7
22/09/20 01:55:07 AM	101						585	103	2
22/09/20 01:56:54 AM	102						941	63	2
22/09/20 01:59:08 AM	103						1078	112	4
22/09/20 02:00:54 AM	104						226	73	2
22/09/20 02:02:40 AM	105						747	393	15
22/09/20 02:04:20 AM	106						1040	170	4
22/09/20 02:06:07 AM	107						308	166	5
22/09/20 02:07:55 AM	108						480	24	0
22/09/20 02:09:35 AM	109						215	83	2
22/09/20 02:11:15 AM	110						1073	138	3
22/09/20 02:13:01 AM	111						874	399	24
22/09/20 02:14:44 AM	112						667	220	5
22/09/20 02:16:32 AM	113						808	226	10
22/09/20 02:18:18 AM	114						1105	120	3
22/09/20 02:19:59 AM	115						740	28	1
22/09/20 02:21:41 AM	116						952	140	3
22/09/20 02:23:23 AM	117						792	406	13
22/09/20 02:25:04 AM	118						752	371	15
22/09/20 02:26:50 AM	119						524	279	7
22/09/20 02:28:37 AM	120						356	22	0
22/09/20 02:30:22 AM	121						752	222	5
22/09/20 02:32:03 AM	122						791	355	20
22/09/20 02:33:44 AM	123						829	148	4
22/09/20 02:35:24 AM	124						581	287	6
22/09/20 02:37:11 AM	125						1107	136	4
22/09/20 02:38:52 AM	126						866	271	8
22/09/20 02:40:39 AM	127						351	204	7
22/09/20 02:42:19 AM	128						639	319	12
22/09/20 02:44:00 AM	129						840	118	2
22/09/20 02:45:46 AM	130						182	60	3
22/09/20 02:47:26 AM	131						234	105	3
22/09/20 02:49:06 AM	132						760	357	21
22/09/20 02:50:47 AM	133						715	358	10
22/09/20 02:52:43 AM	134						433	15	0
22/09/20 02:54:29 AM	135						941	184	4
22/09/20 02:56:10 AM	136						696	32	1
22/09/20 02:57:51 AM	137						1101	29	1
22/09/20 02:59:40 AM	138						915	468	25
22/09/20 03:01:26 AM	139						691	176	5
22/09/20 03:03:15 AM	140						876	199	6
22/09/20 03:04:56 AM	141						985	226	6
22/09/20 03:06:36 AM	142						874	333	11
22/09/20 03:08:17 AM	143						970	336	11
22/09/20 03:10:04 AM	144						681	381	14
22/09/20 03:11:51 AM	145						478	98	2
22/09/20 03:13:32 AM	146						761	224	8
22/09/20 03:15:14 AM	147						90	0	0
22/09/20 03:16:57 AM	148						896	69	1
22/09/20 03:18:43 AM	149						988	134	4
22/09/20 03:20:30 AM	150						656	40	2
22/09/20 03:22:17 AM	151						129	32	1
22/09/20 03:24:06 AM	152						871	21	1
22/09/20 03:25:51 AM	153						362	85	2
22/09/20 03:27:33 AM	154						362	39	1
22/09/20 03:29:18 AM	155						644	274	11
22/09/20 03:31:06 AM	156						772	105	4
22/09/20 03:32:48 AM	157						900	62	2
22/09/20 03:34:34 AM	158						207	82	3
22/09/20 03:36:14 AM	159						1020	61	2
22/09/20 03:38:01 AM	160						301	0	0
22/09/20 03:39:42 AM	161						922	130	4
22/09/20 03:41:28 AM	162						1049	135	5
22/09/20 03:43:14 AM	163						362	52	1
22/09/20 03:45:01 AM	164						854	313	7
22/09/20 03:46:43 AM	165						280	77	4
22/09/20 03:48:23 AM	166						801	159	5
22/09/20 03:50:05 AM	167						674	74	1
22/09/20 03:51:45 AM	168						831	181	4
22/09/20 03:53:25 AM	169						700	78	2
22/09/20 03:55:05 AM	170						193	15	0
22/09/20 03:56:47 AM	171						974	117	2
22/09/20 03:58:34 AM	172						274	126	3
22/09/20 04:00:23 AM	173						633	103	3
22/09/20 04:02:05 AM	174						936	62	2
22/09/20 04:03:52 AM	175						661	216	6
22/09/20 04:05:38 AM	176						767	351	16
22/09/20 04:07:19 AM	177						391	158	4
22/09/20 04:08:59 AM	178						240	0	0
22/09/20 04:10:39 AM	179						685	333	10
22/09/20 04:12:25 AM	180						781	224	4
22/09/20 04:14:12 AM	181						804	93	2
22/09/20 04:15:52 AM	182						708	357	10
22/09/20 04:17:33 AM	183						976	65	1
22/09/20 04:19:15 AM	184						320	173	3
22/09/20 04:21:06 AM	185						928	175	3
22/09/20 04:22:52 AM	186						686	349	12
22/09/20 04:24:40 AM	187						1079	49	1
22/09/20 04:26:22 AM	188						636	94	2
22/09/20 04:28:02 AM	189						977	59	1
22/09/20 04:29:50 AM	190						632	181	3
22/09/20 04:31:35 AM	191						440	31	1
22/09/20 04:33:17 AM	192						1026	100	2
22/09/20 04:34:57 AM	193						684	38	1
22/09/20 04:36:38 AM	194						973	103	2
22/09/20 04:38:24 AM	195						214	103	2
22/09/20 04:40:04 AM	196						968	175	4
22/09/20 04:41:44 AM	197						814	99	3
22/09/20 04:43:35 AM	198						798	318	10
22/09/20 04:45:23 AM	199						315	15	0
22/09/20 04:47:04 AM	200						156	64	2
22/09/20 04:48:45 AM	201						576	40	1
22/09/20 04:50:33 AM	202						151	53	1
22/09/20 04:52:20 AM	203						1178	174	5
22/09/20 04:54:00 AM	204						743	381	16
22/09/20 04:55:41 AM	205						680	339	7
22/09/20 04:57:28 AM	206						773	329	10
22/09/20 04:59:15 AM	207						99	14	0
22/09/20 05:00:58 AM	208						875	171	6
22/09/20 05:02:45 AM	209						955	46	2
22/09/20 05:04:32 AM	210						817	409	24
22/09/20 05:06:12 AM	211						331	0	0
22/09/20 05:07:58 AM	212						1098	168	3
22/09/20 05:09:45 AM	213						175	61	2
22/09/20 05:11:26 AM	214						264	112	2
22/09/20 05:13:12 AM	215						990	186	4
22/09/20 05:14:53 AM	216						854	154	5
22/09/20 05:16:39 AM	217						961	40	2
22/09/20 05:18:26 AM	218						918	15	0
22/09/20 05:20:12 AM	219						271	0	0
22/09/20 05:21:52 AM	220						1078	178	6
22/09/20 05:23:38 AM	221						682	294	8
22/09/20 05:25:26 AM	222						1013	328	13
22/09/20 05:27:07 AM	223						1012	255	9
22/09/20 05:28:53 AM	224						364	38	1
22/09/20 05:30:35 AM	225						574	91	3
22/09/20 05:32:22 AM	226						313	15	0
22/09/20 05:34:08 AM	227						965	147	4
22/09/20 05:35:50 AM	228						205	39	1
22/09/20 05:37:36 AM	229						870	250	11
22/09/20 05:39:17 AM	230						274	21	0
22/09/20 05:40:57 AM	231						713	398	14
22/09/20 05:42:45 AM	232						762	363	10
22/09/20 05:44:26 AM	233						707	298	12
22/09/20 05:46:06 AM	234						608	330	9
22/09/20 05:47:53 AM	235						237	82	2
22/09/20 05:49:36 AM	236						350	14	0
22/09/20 05:51:17 AM	237						728	353	13
22/09/20 05:53:03 AM	238						448	42	1
22/09/20 05:54:44 AM	239						787	374	12
22/09/20 05:56:26 AM	240						163	48	1
22/09/20 05:58:12 AM	241						518	237	5
22/09/20 05:59:53 AM	242						973	236	7
22/09/20 06:01:33 AM	243						421	0	0
22/09/20 06:03:18 AM	244						730	394	10
22/09/20 06:05:08 AM	245						807	249	7
22/09/20 06:06:49 AM	246						687	376	18
22/09/20 06:08:35 AM	247						1043	137	4
22/09/20 06:10:17 AM	248						692	53	1
22/09/20 06:11:57 AM	249						710	311	14
22/09/20 06:13:44 AM	250						982	240	5
22/09/20 06:15:30 AM	251						1162	14	0
22/09/20 06:17:11 AM	252						855	68	1
22/09/20 06:18:56 AM	253						1005	80	3
22/09/20 06:20:43 AM	254						814	166	4
22/09/20 06:22:24 AM	255						926	123	5
22/09/20 06:24:04 AM	256						935	348	13
22/09/20 06:25:44 AM	257						1413	0	0
22/09/20 06:27:30 AM	258						213	96	2
22/09/20 06:29:16 AM	259						985	272	10
22/09/20 06:31:02 AM	260						838	251	8
22/09/20 06:32:48 AM	261						789	174	4
22/09/20 06:34:28 AM	262						1120	94	3
22/09/20 06:36:08 AM	263						838	73	2
22/09/20 06:37:54 AM	264						959	97	2
22/09/20 06:39:41 AM	265						869	328	10
22/09/20 06:41:21 AM	266						913	298	8
22/09/20 06:43:20 AM	267						733	342	13
22/09/20 06:45:06 AM	268						1208	50	1
22/09/20 06:46:46 AM	269						989	232	10
22/09/20 06:48:28 AM	270						702	382	11
22/09/20 06:50:10 AM	271						913	79	2
22/09/20 06:51:50 AM	272						615	140	2
22/09/20 06:53:30 AM	273						436	51	1
22/09/20 06:55:11 AM	274						836	173	5
22/09/20 06:56:57 AM	275						791	398	23
22/09/20 06:58:44 AM	276						793	328	12
22/09/20 07:00:24 AM	277						989	40	1
22/09/20 07:02:10 AM	278						296	25	0
22/09/20 07:03:50 AM	279						829	380	15
22/09/20 07:05:29 AM	280						706	335	13
22/09/20 07:07:09 AM	281						798	378	10
22/09/20 07:08:55 AM	282						1112	136	3
22/09/20 07:10:35 AM	283						1012	270	7
22/09/20 07:12:15 AM	284						988	239	10
22/09/20 07:13:55 AM	285						976	113	4
22/09/20 07:15:35 AM	286						946	42	1
22/09/20 07:17:16 AM	287						790	379	12
22/09/20 07:19:02 AM	288						770	357	11
22/09/20 07:20:42 AM	289						945	52	1
22/09/20 07:22:22 AM	290						927	254	7
22/09/20 07:24:08 AM	291						760	398	37
22/09/20 07:25:48 AM	292						841	417	15
22/09/20 07:27:28 AM	293						400	30	1
22/09/20 07:29:10 AM	294						1082	65	2
22/09/20 07:30:56 AM	295						862	399	19
22/09/20 07:32:37 AM	296						964	245	9
22/09/20 07:34:17 AM	297						268	144	3
22/09/20 07:35:57 AM	298						903	289	8
22/09/20 07:37:38 AM	299						927	251	10
22/09/20 07:39:18 AM	300						1043	48	2
22/09/20 07:40:58 AM	301						778	354	14
22/09/20 07:42:39 AM	302						325	137	6
22/09/20 07:44:19 AM	303						856	215	6
22/09/20 07:45:59 AM	304						154	52	1
22/09/20 07:47:46 AM	305						1147	38	2
22/09/20 07:49:26 AM	306						618	194	5
22/09/20 07:51:07 AM	307						433	59	2
22/09/20 07:52:49 AM	308						nan	nan	0
22/09/20 07:54:35 AM	309						1118	37	1
22/09/20 07:56:21 AM	310						881	443	20
22/09/20 07:58:07 AM	311						201	63	1
22/09/20 07:59:48 AM	312						942	283	7
22/09/20 08:01:28 AM	313						306	23	1
22/09/20 08:03:08 AM	314						335	37	2
22/09/20 08:04:54 AM	315						718	404	15
22/09/20 08:06:34 AM	316						956	109	3
22/09/20 08:08:14 AM	317						1070	157	4
22/09/20 08:09:54 AM	318						305	25	0
22/09/20 08:11:35 AM	319						845	164	4
22/09/20 08:13:16 AM	320						766	82	2
22/09/20 08:14:57 AM	321						1016	165	5
22/09/20 08:16:43 AM	322						320	14	0
22/09/20 08:18:24 AM	323						340	31	1
22/09/20 08:20:10 AM	324						936	459	18
22/09/20 08:22:01 AM	325						291	32	1
22/09/20 08:23:42 AM	326						918	302	7
22/09/20 08:25:28 AM	327						323	39	1
22/09/20 08:27:09 AM	328						318	15	0
22/09/20 08:28:49 AM	329						1397	15	0
22/09/20 08:30:29 AM	330						920	15	0
22/09/20 08:32:16 AM	331						998	106	3
22/09/20 08:34:02 AM	332						301	0	0
22/09/20 08:35:48 AM	333						938	58	1
22/09/20 08:37:28 AM	334						407	77	3
22/09/20 08:39:09 AM	335						301	0	0
22/09/20 08:40:49 AM	336						1195	138	2
22/09/20 08:42:30 AM	337						126	60	4
22/09/20 08:44:11 AM	338						1104	241	10
22/09/20 08:45:51 AM	339						805	38	1
22/09/20 08:47:32 AM	340						860	57	1
22/09/20 08:49:12 AM	341						1056	200	6
22/09/20 08:50:58 AM	342						240	0	0
22/09/20 08:52:38 AM	343						881	175	7
22/09/20 08:54:18 AM	344						792	14	0
22/09/20 08:55:59 AM	345						970	146	4
22/09/20 08:57:45 AM	346						289	15	0
22/09/20 08:59:26 AM	347						321	22	1
22/09/20 09:01:06 AM	348						1070	15	0
22/09/20 09:02:46 AM	349						808	32	1
22/09/20 09:04:26 AM	350						1143	67	1
22/09/20 09:06:06 AM	351						1004	208	6
22/09/20 09:07:52 AM	352						474	24	0
22/09/20 09:09:32 AM	353						1094	167	5
22/09/20 09:11:17 AM	354						287	15	0
22/09/20 09:12:58 AM	355						357	24	0
22/09/20 09:14:38 AM	356						348	30	1
22/09/20 09:16:19 AM	357						920	126	7
22/09/20 09:17:59 AM	358						1123	29	1
22/09/20 09:19:40 AM	359						239	138	3
22/09/20 09:21:25 AM	360						819	40	1
22/09/20 09:23:05 AM	361						330	21	0
22/09/20 09:24:46 AM	362						360	18	1
22/09/20 09:26:25 AM	363						331	23	0
22/09/20 09:28:12 AM	364						772	361	37
22/09/20 09:29:52 AM	365						361	0	0
22/09/20 09:31:38 AM	366						302	22	0
22/09/20 09:33:18 AM	367						348	15	0
22/09/20 09:34:58 AM	368						604	24	0
22/09/20 09:36:38 AM	369						1023	323	11
22/09/20 09:38:24 AM	370						318	15	0
22/09/20 09:40:04 AM	371						343	15	0
22/09/20 09:41:45 AM	372						1212	14	0
22/09/20 09:43:26 AM	373						803	112	4
22/09/20 09:45:06 AM	374						349	15	0
22/09/20 09:46:47 AM	375						367	19	1
22/09/20 09:48:26 AM	376						919	90	1
22/09/20 09:50:13 AM	377						431	41	1
22/09/20 09:51:53 AM	378						424	71	3
22/09/20 09:53:33 AM	379						499	26	1
22/09/20 09:55:13 AM	380						391	129	7
22/09/20 09:56:59 AM	381						513	56	2
22/09/20 09:58:39 AM	382						173	153	31
22/09/20 10:00:25 AM	383						123	100	53
22/09/20 10:02:06 AM	384						168	139	16
22/09/20 10:03:46 AM	385						350	192	6
22/09/20 10:05:27 AM	386						521	146	15
22/09/20 10:07:07 AM	387						153	144	37
22/09/20 10:08:53 AM	388						437	194	8
22/09/20 10:10:33 AM	389						391	175	11
22/09/20 10:12:13 AM	390						339	225	14
22/09/20 10:13:53 AM	391						195	149	21
22/09/20 10:15:33 AM	392						229	185	27
22/09/20 10:17:19 AM	393						210	181	18
22/09/20 10:18:59 AM	394						428	198	13
22/09/20 10:20:45 AM	395						635	72	3
22/09/20 10:22:25 AM	396						283	219	18
22/09/20 10:24:05 AM	397						319	170	11
22/09/20 10:25:47 AM	398						488	114	5
22/09/20 10:27:26 AM	399						440	145	13
22/09/20 10:29:12 AM	400						342	254	15
22/09/20 10:30:52 AM	401						432	228	10
22/09/20 10:32:32 AM	402						330	199	20
22/09/20 10:34:18 AM	403						398	170	13
22/09/20 10:35:58 AM	404						116	56	33
22/09/20 10:37:39 AM	405						473	193	17
22/09/20 10:39:19 AM	406						342	259	11
22/09/20 10:40:59 AM	407						321	227	19
22/09/20 10:42:40 AM	408						448	174	34
22/09/20 10:44:26 AM	409						337	236	15
22/09/20 10:46:06 AM	410						492	181	12
22/09/20 10:47:46 AM	411						304	221	9
22/09/20 10:49:32 AM	412						292	220	8
22/09/20 10:51:12 AM	413						433	186	9
22/09/20 10:52:52 AM	414						256	209	30
22/09/20 10:54:38 AM	415						333	219	18
22/09/20 10:56:18 AM	416						293	203	23
22/09/20 10:58:04 AM	417						154	126	45
22/09/20 10:59:50 AM	418						165	156	61
22/09/20 11:01:30 AM	419						361	208	13
22/09/20 11:03:10 AM	420						367	202	5
22/09/20 11:04:50 AM	421						237	91	4
22/09/20 11:06:30 AM	422						378	166	5
22/09/20 11:08:16 AM	423						362	195	11
22/09/20 11:09:56 AM	424						448	161	11
22/09/20 11:11:42 AM	425						380	149	6
22/09/20 11:13:22 AM	426						521	109	5
22/09/20 11:15:02 AM	427						158	94	71
22/09/20 11:16:48 AM	428						296	190	9
22/09/20 11:18:28 AM	429						505	97	3
22/09/20 11:20:08 AM	430						409	133	5
22/09/20 11:21:49 AM	431						150	131	27
22/09/20 11:23:35 AM	432						450	144	6
22/09/20 11:25:15 AM	433						229	172	6
22/09/20 11:26:55 AM	434						282	185	6
22/09/20 11:28:40 AM	435						331	71	3
22/09/20 11:30:21 AM	436						121	61	17
22/09/20 11:32:01 AM	437						345	177	4
22/09/20 11:33:47 AM	438						346	215	4
22/09/20 11:35:27 AM	439						425	117	3
22/09/20 11:37:07 AM	440						310	138	5
22/09/20 11:38:53 AM	441						447	134	3
22/09/20 11:40:33 AM	442						331	0	0
22/09/20 11:42:14 AM	443						546	134	3
22/09/20 11:43:54 AM	444						106	22	81
22/09/20 11:45:40 AM	445						301	42	1
22/09/20 11:47:20 AM	446						502	49	2
22/09/20 11:49:05 AM	447						502	83	2
22/09/20 11:50:46 AM	448						370	124	3
22/09/20 11:52:26 AM	449						221	102	20
22/09/20 11:54:11 AM	450						415	111	2
22/09/20 11:55:52 AM	451						297	154	3
22/09/20 11:57:32 AM	452						278	186	4
22/09/20 11:59:18 AM	453						331	0	0
22/09/20 12:00:58 PM	454						301	0	0
22/09/20 12:02:39 PM	455						435	15	0
22/09/20 12:04:19 PM	456						191	72	1
22/09/20 12:06:00 PM	457						260	33	1
22/09/20 12:07:40 PM	458						318	15	0
22/09/20 12:09:26 PM	459						451	0	0
22/09/20 12:11:06 PM	460						271	171	4
22/09/20 12:12:46 PM	461						316	15	0
22/09/20 12:14:25 PM	462						399	103	1
22/09/20 12:16:11 PM	463						392	71	2
22/09/20 12:17:57 PM	464						112	55	8
22/09/20 12:19:37 PM	465						355	22	0
22/09/20 12:21:17 PM	466						106	26	9
22/09/20 12:23:03 PM	467						241	56	1
22/09/20 12:24:43 PM	468						427	58	1
22/09/20 12:26:23 PM	469						118	57	3
22/09/20 12:28:09 PM	470						484	38	1
22/09/20 12:29:49 PM	471						387	24	0
22/09/20 12:31:36 PM	472						474	40	1
22/09/20 12:33:16 PM	473						301	23	0
22/09/20 12:34:56 PM	474						185	118	12
22/09/20 12:36:37 PM	475						148	64	1
22/09/20 12:38:16 PM	476						543	60	1
22/09/20 12:40:02 PM	477						432	15	0
22/09/20 12:41:42 PM	478						432	48	1
22/09/20 12:43:22 PM	479						187	94	2
22/09/20 12:45:08 PM	480						451	0	0
22/09/20 12:46:48 PM	481						486	35	1
22/09/20 12:48:34 PM	482						213	24	0
22/09/20 12:50:14 PM	483						324	57	1
22/09/20 12:51:55 PM	484						301	0	0
22/09/20 12:53:36 PM	485						1205	186	3
22/09/20 12:55:16 PM	486						405	15	0
22/09/20 12:57:01 PM	487						90	0	0
22/09/20 12:58:41 PM	488						112	22	1
22/09/20 01:00:27 PM	489						252	15	0
22/09/20 01:02:07 PM	490						233	18	1
22/09/20 01:03:47 PM	491						359	41	1
22/09/20 01:05:27 PM	492						472	16	2
22/09/20 01:07:08 PM	493						434	15	0
22/09/20 01:08:48 PM	494						391	0	0
22/09/20 01:10:34 PM	495						135	129	27
22/09/20 01:12:14 PM	496						391	0	0
22/09/20 01:14:00 PM	497						463	31	1
22/09/20 01:15:40 PM	498						375	15	0
22/09/20 01:17:26 PM	499						465	15	0
22/09/20 01:19:06 PM	500						247	30	1
22/09/20 01:20:46 PM	501						225	15	0
22/09/20 01:22:32 PM	502						165	15	0
22/09/20 01:24:13 PM	503						391	0	0
22/09/20 01:25:53 PM	504						115	24	0
22/09/20 01:27:34 PM	505						99	14	2
22/09/20 01:29:13 PM	506						331	0	0
22/09/20 01:30:54 PM	507						367	26	0
22/09/20 01:32:35 PM	508						90	0	0
22/09/20 01:34:15 PM	509						421	0	0
22/09/20 01:35:56 PM	510						416	56	1
22/09/20 01:37:42 PM	511						428	25	0
22/09/20 01:39:22 PM	512						97	12	0
22/09/20 01:41:02 PM	513						271	0	0
22/09/20 01:42:48 PM	514						271	0	0
22/09/20 01:44:28 PM	515						432	15	0
22/09/20 01:46:08 PM	516						102	15	0
22/09/20 01:47:48 PM	517						1362	34	1
22/09/20 01:49:34 PM	518						361	0	0
22/09/20 01:51:14 PM	519						421	0	0
22/09/20 01:53:00 PM	520						421	0	0
22/09/20 01:54:40 PM	521						941	14	0
22/09/20 01:56:26 PM	522						271	0	0
22/09/20 01:58:06 PM	523						108	25	1
22/09/20 01:59:46 PM	524						466	32	1
22/09/20 02:01:32 PM	525						1214	15	0
22/09/20 02:03:12 PM	526						90	0	1
22/09/20 02:04:52 PM	527						105	23	1
22/09/20 02:06:38 PM	528						1050	37	2
22/09/20 02:08:18 PM	529						nan	nan	0
22/09/20 02:09:58 PM	530						357	38	1
22/09/20 02:11:39 PM	531						304	44	1
22/09/20 02:13:20 PM	532						397	21	2
22/09/20 02:15:00 PM	533						989	27	1
22/09/20 02:16:41 PM	534						255	15	0
22/09/20 02:18:21 PM	535						144	27	2
22/09/20 02:20:07 PM	536						nan	nan	0
22/09/20 02:21:47 PM	537						240	0	0
22/09/20 02:23:27 PM	538						90	0	0
22/09/20 02:25:06 PM	539						649	15	0
22/09/20 02:26:53 PM	540						1293	51	1
22/09/20 02:28:32 PM	541						90	0	1
22/09/20 02:30:12 PM	542						920	15	0
22/09/20 02:31:52 PM	543						1035	15	0
22/09/20 02:33:32 PM	544						90	0	0
22/09/20 02:35:12 PM	545						90	0	0
22/09/20 02:36:52 PM	546						nan	nan	0
22/09/20 02:38:32 PM	547						351	14	0
22/09/20 02:40:18 PM	548						451	0	0
22/09/20 02:41:58 PM	549						210	0	0
22/09/20 02:43:38 PM	550						943	69	2
22/09/20 02:45:19 PM	551						1185	42	1
22/09/20 02:46:58 PM	552						90	0	1
22/09/20 02:48:38 PM	553						1037	47	1
22/09/20 02:50:18 PM	554						90	0	0
22/09/20 02:51:58 PM	555						390	25	0
22/09/20 02:53:39 PM	556						380	33	1
22/09/20 02:55:19 PM	557						1112	0	0
22/09/20 02:56:59 PM	558						376	15	0
22/09/20 02:58:39 PM	559						267	41	1
22/09/20 03:00:19 PM	560						284	15	0
22/09/20 03:02:05 PM	561						90	0	0
22/09/20 03:03:45 PM	562						127	52	5
22/09/20 03:05:25 PM	563						273	24	0
22/09/20 03:07:11 PM	564						99	14	0
22/09/20 03:08:51 PM	565						90	0	0
22/09/20 03:10:37 PM	566						nan	nan	0
22/09/20 03:12:17 PM	567						391	0	0
22/09/20 03:14:03 PM	568						1082	0	0
22/09/20 03:15:43 PM	569						90	0	0
22/09/20 03:17:29 PM	570						907	428	14
22/09/20 03:19:15 PM	571						962	0	0
22/09/20 03:21:01 PM	572						896	87	2
22/09/20 03:22:42 PM	573						nan	nan	0
22/09/20 03:24:23 PM	574						1261	21	0
22/09/20 03:26:04 PM	575						480	25	0
22/09/20 03:27:45 PM	576						949	245	6
22/09/20 03:29:25 PM	577						1203	58	1
22/09/20 03:31:05 PM	578						184	34	0
22/09/20 03:32:51 PM	579						1104	142	3
22/09/20 03:34:31 PM	580						620	15	0
22/09/20 03:36:12 PM	581						1046	71	2
22/09/20 03:37:52 PM	582						90	0	0
22/09/20 03:39:31 PM	583						372	35	1
22/09/20 03:41:17 PM	584						101	15	0
22/09/20 03:42:57 PM	585						101	15	0
22/09/20 03:44:43 PM	586						106	15	0
22/09/20 03:46:23 PM	587						90	0	0
22/09/20 03:48:03 PM	588						361	0	0
22/09/20 03:49:49 PM	589						120	22	1
22/09/20 03:51:36 PM	590						618	15	0
22/09/20 03:53:16 PM	591						150	36	1
22/09/20 03:54:57 PM	592						240	0	0
22/09/20 03:56:36 PM	593						103	15	0
22/09/20 03:58:16 PM	594						757	227	6
22/09/20 04:00:03 PM	595						1259	29	1
22/09/20 04:01:44 PM	596						998	97	3
22/09/20 04:03:23 PM	597						333	40	1
22/09/20 04:05:04 PM	598						997	63	1
22/09/20 04:06:43 PM	599						nan	nan	0
22/09/20 04:08:24 PM	600						172	98	3
22/09/20 04:10:06 PM	601						320	34	1
22/09/20 04:11:46 PM	602						164	15	0
22/09/20 04:13:26 PM	603						447	25	0
22/09/20 04:15:06 PM	604						118	23	0
22/09/20 04:16:46 PM	605						467	15	0
22/09/20 04:18:32 PM	606						1228	24	0
22/09/20 04:20:18 PM	607						90	0	0
22/09/20 04:21:58 PM	608						92	8	1
22/09/20 04:23:44 PM	609						256	15	0
22/09/20 04:25:25 PM	610						1319	53	1
22/09/20 04:27:05 PM	611						103	15	0
22/09/20 04:28:44 PM	612						909	278	13
22/09/20 04:30:24 PM	613						1055	109	3
22/09/20 04:32:05 PM	614						452	23	0
22/09/20 04:33:46 PM	615						104	15	0
22/09/20 04:35:32 PM	616						nan	nan	0
22/09/20 04:37:12 PM	617						978	35	1
22/09/20 04:38:52 PM	618						1029	39	1
22/09/20 04:40:32 PM	619						90	0	0
22/09/20 04:42:13 PM	620						911	34	0
22/09/20 04:43:53 PM	621						1007	235	5
22/09/20 04:45:39 PM	622						1323	132	3
22/09/20 04:47:19 PM	623						1218	217	6
22/09/20 04:48:59 PM	624						105	15	0
22/09/20 04:50:45 PM	625						872	448	16
22/09/20 04:52:25 PM	626						686	81	2
22/09/20 04:54:05 PM	627						1073	71	1
22/09/20 04:55:51 PM	628						90	0	0
22/09/20 04:57:31 PM	629						1116	62	1
22/09/20 04:59:17 PM	630						1048	234	5
22/09/20 05:00:57 PM	631						599	36	1
22/09/20 05:02:37 PM	632						914	97	3
22/09/20 05:04:23 PM	633						988	89	2
22/09/20 05:06:03 PM	634						888	48	1
22/09/20 05:07:49 PM	635						850	388	16
22/09/20 05:09:29 PM	636						632	246	7
22/09/20 05:11:09 PM	637						90	0	0
22/09/20 05:12:49 PM	638						810	24	0
22/09/20 05:14:35 PM	639						372	14	0
22/09/20 05:16:21 PM	640						922	39	1
22/09/20 05:18:07 PM	641						1168	105	2
22/09/20 05:19:48 PM	642						868	198	10
22/09/20 05:21:28 PM	643						1020	243	5
22/09/20 05:23:08 PM	644						631	0	0
22/09/20 05:24:48 PM	645						714	23	0
22/09/20 05:26:28 PM	646						1190	202	4
22/09/20 05:28:09 PM	647						962	287	7
22/09/20 05:29:55 PM	648						597	35	1
22/09/20 05:31:34 PM	649						1094	401	15
22/09/20 05:35:00 PM	651						556	98	2
22/09/20 05:36:46 PM	652						1261	97	2
22/09/20 05:38:26 PM	653						990	63	1
22/09/20 05:40:08 PM	654						1182	172	3
22/09/20 05:41:48 PM	655						1003	149	4
22/09/20 05:43:28 PM	656						196	15	0
22/09/20 05:45:08 PM	657						162	15	0
22/09/20 05:46:47 PM	658						907	73	1
22/09/20 05:48:33 PM	659						102	15	0
22/09/20 05:50:19 PM	660						nan	nan	0
22/09/20 05:52:00 PM	661						1264	42	1
22/09/20 05:53:40 PM	662						1106	127	2
22/09/20 05:55:20 PM	663						219	70	3
22/09/20 05:57:00 PM	664						916	147	2
22/09/20 05:58:46 PM	665						260	14	1
22/09/20 06:00:26 PM	666						799	30	1
22/09/20 06:02:12 PM	667						1156	157	3
22/09/20 06:03:52 PM	668						180	0	0
22/09/20 06:05:32 PM	669						702	59	1
22/09/20 06:07:18 PM	670						807	56	1
22/09/20 06:08:58 PM	671						240	0	0
22/09/20 06:10:39 PM	672						664	22	0
22/09/20 06:12:24 PM	673						599	23	0
22/09/20 06:14:04 PM	674						364	21	0
22/09/20 06:15:45 PM	675						941	94	2
22/09/20 06:17:31 PM	676						141	41	1
22/09/20 06:19:11 PM	677						1141	22	0
22/09/20 06:20:51 PM	678						658	23	0
22/09/20 06:22:31 PM	679						476	25	0
22/09/20 06:24:12 PM	680						916	300	9
22/09/20 06:25:51 PM	681						1042	58	1
22/09/20 06:27:38 PM	682						1024	134	3
22/09/20 06:29:18 PM	683						1155	34	1
22/09/20 06:31:03 PM	684						1377	58	2
22/09/20 06:32:43 PM	685						858	150	4
22/09/20 06:34:23 PM	686						1020	86	3
22/09/20 06:36:10 PM	687						1307	77	1
22/09/20 06:37:56 PM	688						1078	62	1
22/09/20 06:39:36 PM	689						523	63	2
22/09/20 06:41:16 PM	690						1765	28	1
22/09/20 06:43:02 PM	691						1315	32	0
22/09/20 06:44:42 PM	692						162	34	1
22/09/20 06:46:22 PM	693						309	172	4
22/09/20 06:48:08 PM	694						1034	15	0
22/09/20 06:49:48 PM	695						660	53	1
22/09/20 06:51:28 PM	696						1129	249	9
22/09/20 06:53:08 PM	697						990	250	7
22/09/20 06:54:54 PM	698						896	35	1
22/09/20 06:56:34 PM	699						1247	15	0
22/09/20 06:58:14 PM	700						1746	20	1
22/09/20 07:00:01 PM	701						90	0	0
22/09/20 07:01:41 PM	702						1033	244	16
22/09/20 07:03:21 PM	703						1171	20	1
22/09/20 07:05:01 PM	704						860	228	9
22/09/20 07:06:41 PM	705						1035	349	10
22/09/20 07:08:21 PM	706						1056	144	3
22/09/20 07:10:07 PM	707						1142	150	6
22/09/20 07:11:48 PM	708						1103	77	1
22/09/20 07:13:28 PM	709						733	354	11
22/09/20 07:15:08 PM	710						1883	14	0
22/09/20 07:16:49 PM	711						915	286	11
22/09/20 07:18:35 PM	712						100	14	0
22/09/20 07:20:15 PM	713						418	40	1
22/09/20 07:21:55 PM	714						600	23	0
22/09/20 07:23:36 PM	715						435	15	0
22/09/20 07:25:16 PM	716						427	41	1
22/09/20 07:26:56 PM	717						404	33	0
22/09/20 07:28:37 PM	718						1290	66	1
22/09/20 07:30:18 PM	719						1040	204	8
22/09/20 07:31:59 PM	720						999	323	15
22/09/20 07:33:45 PM	721						1284	106	2
22/09/20 07:35:25 PM	722						1009	37	1
22/09/20 07:37:11 PM	723						944	39	1
22/09/20 07:38:50 PM	724						nan	nan	0
22/09/20 07:40:31 PM	725						361	0	0
22/09/20 07:42:12 PM	726						90	0	0
22/09/20 07:43:52 PM	727						1683	0	0
22/09/20 07:45:33 PM	728						888	15	0
22/09/20 07:47:19 PM	729						1000	318	10
22/09/20 07:48:59 PM	730						1277	15	0
22/09/20 07:50:40 PM	731						255	37	1
22/09/20 07:52:19 PM	732						1099	34	0
22/09/20 07:53:59 PM	733						1061	102	3
22/09/20 07:55:40 PM	734						1176	33	1
22/09/20 07:57:21 PM	735						708	50	1
22/09/20 07:59:01 PM	736						915	202	6
22/09/20 08:00:40 PM	737						909	64	1
22/09/20 08:02:26 PM	738						953	469	29
22/09/20 08:04:07 PM	739						551	128	2
22/09/20 08:05:47 PM	740						991	37	1
22/09/20 08:07:33 PM	741						120	0	0
22/09/20 08:09:19 PM	742						849	127	2
22/09/20 08:10:59 PM	743						1192	14	0
22/09/20 08:12:38 PM	744						195	68	2
22/09/20 08:14:25 PM	745						826	80	2
22/09/20 08:16:05 PM	746						988	262	7
22/09/20 08:17:45 PM	747						177	79	2
22/09/20 08:19:25 PM	748						894	360	12
22/09/20 08:21:05 PM	749						1027	92	2
22/09/20 08:22:46 PM	750						463	82	2
22/09/20 08:24:27 PM	751						936	480	26
22/09/20 08:26:08 PM	752						963	242	5
22/09/20 08:29:28 PM	754						1147	35	1
22/09/20 08:31:09 PM	755						1068	248	7
22/09/20 08:32:48 PM	756						1203	47	2
22/09/20 08:34:35 PM	757						1384	227	8
22/09/20 08:36:21 PM	758						965	489	26
22/09/20 08:38:01 PM	759						860	347	7
22/09/20 08:39:41 PM	760						1009	224	5
22/09/20 08:41:21 PM	761						964	151	3
22/09/20 08:43:07 PM	762						696	21	1
22/09/20 08:44:47 PM	763						1038	168	5
22/09/20 08:46:28 PM	764						924	219	6
22/09/20 08:48:14 PM	765						1615	14	0
22/09/20 08:49:54 PM	766						1016	233	12
22/09/20 08:51:34 PM	767						1229	143	3
22/09/20 08:53:14 PM	768						846	354	10
22/09/20 08:55:00 PM	769						1272	14	0
22/09/20 08:56:40 PM	770						955	474	20
22/09/20 08:58:20 PM	771						151	56	2
22/09/20 09:00:06 PM	772						748	58	1
22/09/20 09:01:46 PM	773						1073	14	0
22/09/20 09:03:27 PM	774						134	33	1
22/09/20 09:05:08 PM	775						937	358	10
22/09/20 09:06:48 PM	776						90	0	0
22/09/20 09:08:28 PM	777						1083	195	5
22/09/20 09:10:08 PM	778						901	40	1
22/09/20 09:11:54 PM	779						1172	0	0
22/09/20 09:13:34 PM	780						825	173	6
22/09/20 09:15:20 PM	781						843	135	3
22/09/20 09:17:00 PM	782						1613	29	1
22/09/20 09:18:41 PM	783						1136	134	3
22/09/20 09:20:21 PM	784						986	132	3
22/09/20 09:22:01 PM	785						1262	79	2
22/09/20 09:23:47 PM	786						1696	15	0
22/09/20 09:25:28 PM	787						1195	134	3
22/09/20 09:27:13 PM	788						nan	nan	0
22/09/20 09:28:53 PM	789						1111	22	1
22/09/20 09:30:34 PM	790						336	22	0
22/09/20 09:32:20 PM	791						1770	25	1
22/09/20 09:34:00 PM	792						980	15	0
22/09/20 09:35:46 PM	793						1073	62	2
22/09/20 09:37:32 PM	794						1161	42	2
22/09/20 09:39:12 PM	795						1105	40	1
22/09/20 09:40:52 PM	796						890	287	5
22/09/20 09:42:32 PM	797						723	23	0
22/09/20 09:44:13 PM	798						1138	116	4
22/09/20 09:45:59 PM	799						890	458	17
22/09/20 09:47:39 PM	800						1136	191	4
22/09/20 09:49:25 PM	801						643	53	2
22/09/20 09:51:07 PM	802						855	90	3
22/09/20 09:52:48 PM	803						792	338	13
22/09/20 09:54:28 PM	804						1083	139	3
22/09/20 09:56:14 PM	805						947	15	0
22/09/20 09:57:54 PM	806						1386	26	1
22/09/20 09:59:34 PM	807						970	13	0
22/09/20 10:01:15 PM	808						700	47	1
22/09/20 10:02:55 PM	809						960	163	3
22/09/20 10:04:41 PM	810						115	25	0
22/09/20 10:06:21 PM	811						870	114	3
22/09/20 10:08:01 PM	812						913	403	16
22/09/20 10:09:41 PM	813						964	37	1
22/09/20 10:11:23 PM	814						1052	215	9
22/09/20 10:13:08 PM	815						727	32	1
22/09/20 10:14:54 PM	816						922	494	32
22/09/20 10:16:34 PM	817						1077	251	5
22/09/20 10:18:15 PM	818						910	490	31
22/09/20 10:19:54 PM	819						1039	15	0
22/09/20 10:21:34 PM	820						283	15	0
22/09/20 10:23:16 PM	821						809	414	13
22/09/20 10:24:56 PM	822						104	15	0
22/09/20 10:26:36 PM	823						1132	29	1
22/09/20 10:28:16 PM	824						1359	20	1
22/09/20 10:29:57 PM	825						879	201	5
22/09/20 10:31:37 PM	826						1073	314	8
22/09/20 10:33:18 PM	827						121	33	1
22/09/20 10:34:59 PM	828						1123	122	2
22/09/20 10:36:40 PM	829						878	19	1
22/09/20 10:38:20 PM	830						1026	40	1
22/09/20 10:40:00 PM	831						1644	34	1
22/09/20 10:41:41 PM	832						1004	15	0
22/09/20 10:43:27 PM	833						1270	149	3
22/09/20 10:45:08 PM	834						1076	79	2
22/09/20 10:46:49 PM	835						1235	152	3
22/09/20 10:48:29 PM	836						856	140	4
22/09/20 10:50:09 PM	837						1172	0	0
22/09/20 10:51:50 PM	838						621	27	2
22/09/20 10:53:31 PM	839						941	431	19
22/09/20 10:55:11 PM	840						1108	56	1
22/09/20 10:56:51 PM	841						886	121	2
22/09/20 10:58:37 PM	842						159	59	1
22/09/20 11:00:17 PM	843						1400	92	2
22/09/20 11:01:57 PM	844						1177	37	1
22/09/20 11:03:37 PM	845						683	338	11
22/09/20 11:05:17 PM	846						781	22	0
22/09/20 11:06:58 PM	847						1098	166	4
22/09/20 11:08:38 PM	848						1283	56	1
22/09/20 11:10:24 PM	849						761	67	1
22/09/20 11:12:10 PM	850						1206	151	4
22/09/20 11:13:52 PM	851						1128	15	0
22/09/20 11:15:33 PM	852						192	70	2
22/09/20 11:17:14 PM	853						309	127	5
22/09/20 11:18:55 PM	854						712	14	0
22/09/20 11:20:41 PM	855						nan	nan	0
22/09/20 11:22:21 PM	856						565	64	1
22/09/20 11:24:01 PM	857						1238	21	0
22/09/20 11:25:40 PM	858						271	0	0
22/09/20 11:27:26 PM	859						346	15	0
22/09/20 11:29:14 PM	860						340	14	0
22/09/20 11:30:54 PM	861						1133	127	2
22/09/20 11:32:41 PM	862						1123	133	4
22/09/20 11:34:26 PM	863						886	31	1
22/09/20 11:36:06 PM	864						1008	110	3
22/09/20 11:37:46 PM	865						1103	14	0
22/09/20 11:39:27 PM	866						818	205	5
22/09/20 11:41:07 PM	867						1102	105	2
22/09/20 11:42:53 PM	868						926	501	33
22/09/20 11:44:35 PM	869						363	21	0
22/09/20 11:46:16 PM	870						1145	240	6
22/09/20 11:48:02 PM	871						951	519	22
22/09/20 11:49:42 PM	872						1100	31	0
22/09/20 11:51:22 PM	873						438	15	0
22/09/20 11:53:08 PM	874						914	110	3
22/09/20 11:54:48 PM	875						1162	122	2
22/09/20 11:56:27 PM	876						918	138	3
22/09/20 11:58:14 PM	877						1149	125	3
23/09/20 12:00:00 AM	878						964	135	3
23/09/20 12:01:42 AM	879						191	81	3
23/09/20 12:03:21 AM	880						224	15	0
23/09/20 12:05:02 AM	881						932	0	0
23/09/20 12:06:49 AM	882						1190	15	0
23/09/20 12:08:28 AM	883						1171	22	0
23/09/20 12:10:10 AM	884						768	15	0
23/09/20 12:11:55 AM	885						1006	233	7
23/09/20 12:13:41 AM	886						1072	14	0
23/09/20 12:15:28 AM	887						1130	87	2
23/09/20 12:17:08 AM	888						1054	226	5
23/09/20 12:18:48 AM	889						956	155	5
23/09/20 12:20:33 AM	890						1343	28	1
23/09/20 12:22:20 AM	891						941	294	8
23/09/20 12:24:01 AM	892						830	15	0
23/09/20 12:25:41 AM	893						902	190	5
23/09/20 12:27:21 AM	894						982	41	1
23/09/20 12:29:01 AM	895						1018	91	2
23/09/20 12:30:42 AM	896						1253	89	3
23/09/20 12:32:22 AM	897						850	378	15
23/09/20 12:34:02 AM	898						1769	22	0
23/09/20 12:35:42 AM	899						873	146	4
23/09/20 12:37:28 AM	900						1279	15	0
23/09/20 12:39:08 AM	901						406	27	1
23/09/20 12:40:54 AM	902						879	247	8
23/09/20 12:42:34 AM	903						377	15	0
23/09/20 12:44:14 AM	904						656	48	1
23/09/20 12:45:54 AM	905						120	30	1
23/09/20 12:47:39 AM	906						1074	386	16
23/09/20 12:49:20 AM	907						372	15	0
23/09/20 12:51:00 AM	908						826	179	3
23/09/20 12:52:46 AM	909						815	365	13
23/09/20 12:54:26 AM	910						1085	61	2
23/09/20 12:56:06 AM	911						784	98	1
23/09/20 12:57:47 AM	912						878	249	6
23/09/20 12:59:28 AM	913						1096	108	2
23/09/20 01:01:08 AM	914						1050	20	1
23/09/20 01:02:53 AM	915						1207	66	1
23/09/20 01:04:34 AM	916						1202	0	0
23/09/20 01:06:14 AM	917						777	38	2
23/09/20 01:07:54 AM	918						762	80	2
23/09/20 01:09:35 AM	919						726	324	10
23/09/20 01:11:16 AM	920						898	46	1
23/09/20 01:13:02 AM	921						663	84	2
23/09/20 01:14:42 AM	922						249	180	12
23/09/20 01:16:23 AM	923						442	387	25
23/09/20 01:18:03 AM	924						184	82	20
23/09/20 01:19:43 AM	925						1206	366	10
23/09/20 01:21:23 AM	926						797	15	0
23/09/20 01:23:09 AM	927						484	46	1
23/09/20 01:24:49 AM	928						1072	14	0
23/09/20 01:26:35 AM	929						952	230	7
23/09/20 01:28:15 AM	930						477	41	1
23/09/20 01:29:55 AM	931						315	15	0
23/09/20 01:31:35 AM	932						913	386	12
23/09/20 01:33:21 AM	933						860	401	9
23/09/20 01:35:06 AM	934						931	479	26
23/09/20 01:36:46 AM	935						480	42	1
23/09/20 01:38:26 AM	936						1177	45	1
23/09/20 01:40:07 AM	937						224	25	1
23/09/20 01:41:47 AM	938						204	56	2
23/09/20 01:43:33 AM	939						200	33	1
23/09/20 01:45:13 AM	940						974	43	2
23/09/20 01:46:59 AM	941						167	46	2
23/09/20 01:48:39 AM	942						1355	71	1
23/09/20 01:50:19 AM	943						390	24	0
23/09/20 01:52:05 AM	944						165	44	5
23/09/20 01:53:45 AM	945						158	51	2
23/09/20 01:55:24 AM	946						316	15	0
23/09/20 01:57:03 AM	947						818	68	2
23/09/20 01:58:43 AM	948						345	15	0
23/09/20 02:00:23 AM	949						158	42	2
23/09/20 02:02:03 AM	950						168	42	3
23/09/20 02:03:44 AM	951						176	44	1
23/09/20 02:05:24 AM	952						1135	192	4
23/09/20 02:07:09 AM	953						159	31	4
23/09/20 02:08:49 AM	954						598	18	1
23/09/20 02:10:30 AM	955						217	84	2
23/09/20 02:12:11 AM	956						892	501	22
23/09/20 02:13:57 AM	957						1179	260	8
23/09/20 02:15:37 AM	958						230	67	3
23/09/20 02:17:17 AM	959						1115	196	5
23/09/20 02:19:03 AM	960						255	92	4
23/09/20 02:20:43 AM	961						259	67	7
23/09/20 02:22:23 AM	962						222	96	2
23/09/20 02:24:04 AM	963						336	19	1
23/09/20 02:25:44 AM	964						363	21	1
23/09/20 02:27:25 AM	965						641	307	6
23/09/20 02:29:05 AM	966						307	125	9
23/09/20 02:30:46 AM	967						257	99	12
23/09/20 02:32:26 AM	968						299	112	8
23/09/20 02:34:07 AM	969						310	118	9
23/09/20 02:35:48 AM	970						304	123	10
23/09/20 02:37:28 AM	971						268	138	7
23/09/20 02:39:14 AM	972						259	129	6
23/09/20 02:41:00 AM	973						320	93	15
23/09/20 02:42:40 AM	974						283	136	4
23/09/20 02:44:20 AM	975						261	133	10
23/09/20 02:46:00 AM	976						283	119	6
23/09/20 02:47:42 AM	977						199	132	7
23/09/20 02:49:21 AM	978						334	133	9
23/09/20 02:51:00 AM	979						245	220	13
23/09/20 02:52:46 AM	980						374	159	9
23/09/20 02:54:27 AM	981						352	274	23
23/09/20 02:56:13 AM	982						434	199	14
23/09/20 02:57:59 AM	983						188	157	103
23/09/20 02:59:39 AM	984						427	303	15
23/09/20 03:01:20 AM	985						630	226	45
23/09/20 03:03:01 AM	986						431	302	20
23/09/20 03:04:47 AM	987						456	291	54
23/09/20 03:06:28 AM	988						604	236	29
23/09/20 03:08:14 AM	989						765	270	49
23/09/20 03:09:53 AM	990						488	350	26
23/09/20 03:11:40 AM	991						596	326	25
23/09/20 03:13:26 AM	992						364	350	51
23/09/20 03:15:06 AM	993						375	285	40
23/09/20 03:16:46 AM	994						689	228	39
23/09/20 03:18:32 AM	995						697	293	45
23/09/20 03:20:17 AM	996						581	288	40
23/09/20 03:21:58 AM	997						578	310	73
23/09/20 03:23:38 AM	998						532	320	86
23/09/20 03:25:19 AM	999						174	103	62
23/09/20 03:27:00 AM	1000						683	264	64
23/09/20 03:28:40 AM	1001						463	409	42
23/09/20 03:30:21 AM	1002						439	351	60
23/09/20 03:32:01 AM	1003						586	318	43
23/09/20 03:33:46 AM	1004						530	270	71
23/09/20 03:35:27 AM	1005						383	384	99
23/09/20 03:37:08 AM	1006						652	252	87
23/09/20 03:38:48 AM	1007						568	322	66
23/09/20 03:40:36 AM	1008						606	273	80
23/09/20 03:42:16 AM	1009						600	339	76
23/09/20 03:44:02 AM	1010						377	333	60
23/09/20 03:45:42 AM	1011						507	370	108
23/09/20 03:47:23 AM	1012						627	313	43
23/09/20 03:49:09 AM	1013						853	227	83
23/09/20 03:50:49 AM	1014						838	311	63
23/09/20 03:52:29 AM	1015						302	142	373
23/09/20 03:54:10 AM	1016						731	336	69
23/09/20 03:55:50 AM	1017						466	356	52
23/09/20 03:57:37 AM	1018						576	325	117
23/09/20 03:59:25 AM	1019						590	254	35
23/09/20 04:01:06 AM	1020						533	331	48
23/09/20 04:02:46 AM	1021						454	335	49
23/09/20 04:04:27 AM	1022						351	358	102
23/09/20 04:06:07 AM	1023						805	268	50
23/09/20 04:07:47 AM	1024						542	345	31
23/09/20 04:09:28 AM	1025						729	306	34
23/09/20 04:11:09 AM	1026						874	355	77
23/09/20 04:12:54 AM	1027						745	191	51
23/09/20 04:14:35 AM	1028						599	284	29
23/09/20 04:16:16 AM	1029						591	319	44
23/09/20 04:17:56 AM	1030						681	135	508
23/09/20 04:19:36 AM	1031						704	315	24
23/09/20 04:21:16 AM	1032						710	220	35
23/09/20 04:22:58 AM	1033						420	311	51
23/09/20 04:24:37 AM	1034						378	321	57
23/09/20 04:26:19 AM	1035						552	244	39
23/09/20 04:27:59 AM	1036						394	337	45
23/09/20 04:29:39 AM	1037						262	185	15
23/09/20 04:31:19 AM	1038						468	323	31
23/09/20 04:33:05 AM	1039						133	47	12
23/09/20 04:34:45 AM	1040						597	288	19
23/09/20 04:36:25 AM	1041						293	312	29
23/09/20 04:38:06 AM	1042						481	303	75
23/09/20 04:39:46 AM	1043						713	276	23
23/09/20 04:41:27 AM	1044						744	196	23
23/09/20 04:43:07 AM	1045						223	185	112
23/09/20 04:44:53 AM	1046						545	277	20
23/09/20 04:46:33 AM	1047						560	212	23
23/09/20 04:48:14 AM	1048						611	277	23
23/09/20 04:49:54 AM	1049						343	269	64
23/09/20 04:51:35 AM	1050						516	271	23
23/09/20 04:53:15 AM	1051						718	232	20
23/09/20 04:55:01 AM	1052						163	71	43
23/09/20 04:56:47 AM	1053						328	227	47
23/09/20 04:58:27 AM	1054						196	83	16
23/09/20 05:00:09 AM	1055						428	273	22
23/09/20 05:01:56 AM	1056						175	151	73
23/09/20 05:03:37 AM	1057						217	206	52
23/09/20 05:05:23 AM	1058						578	187	13
23/09/20 05:07:04 AM	1059						219	118	6
23/09/20 05:08:44 AM	1060						344	307	34
23/09/20 05:10:24 AM	1061						419	290	14
23/09/20 05:12:06 AM	1062						617	135	7
23/09/20 05:13:47 AM	1063						220	234	32
23/09/20 05:15:27 AM	1064						216	173	40
23/09/20 05:17:07 AM	1065						454	318	18
23/09/20 05:18:54 AM	1066						725	130	15
23/09/20 05:20:34 AM	1067						286	274	36
23/09/20 05:22:20 AM	1068						661	198	16
23/09/20 05:24:01 AM	1069						489	266	10
23/09/20 05:25:42 AM	1070						391	306	13
23/09/20 05:27:28 AM	1071						577	232	14
23/09/20 05:29:09 AM	1072						540	253	10
23/09/20 05:30:49 AM	1073						301	272	31
23/09/20 05:32:30 AM	1074						667	183	11
23/09/20 05:34:10 AM	1075						597	237	14
23/09/20 05:35:56 AM	1076						580	243	10
23/09/20 05:37:36 AM	1077						239	134	8
23/09/20 05:39:16 AM	1078						368	277	17
23/09/20 05:41:02 AM	1079						530	282	14
23/09/20 05:42:42 AM	1080						539	181	8
23/09/20 05:44:22 AM	1081						170	107	10
23/09/20 05:46:08 AM	1082						166	202	100
23/09/20 05:47:48 AM	1083						125	108	130
23/09/20 05:49:29 AM	1084						421	299	12
23/09/20 05:51:14 AM	1085						628	112	2
23/09/20 05:53:02 AM	1086						562	253	10
23/09/20 05:54:48 AM	1087						539	257	13
23/09/20 05:56:28 AM	1088						469	258	15
23/09/20 05:58:14 AM	1089						323	295	17
23/09/20 06:00:00 AM	1090						262	233	34
23/09/20 06:01:40 AM	1091						156	104	14
23/09/20 06:03:26 AM	1092						365	260	18
23/09/20 06:05:06 AM	1093						282	114	11
23/09/20 06:06:46 AM	1094						317	255	12
23/09/20 06:08:32 AM	1095						706	99	3
23/09/20 06:10:12 AM	1096						264	219	23
23/09/20 06:12:00 AM	1097						601	177	8
23/09/20 06:13:40 AM	1098						190	161	33
23/09/20 06:15:20 AM	1099						632	148	6
23/09/20 06:17:00 AM	1100						134	115	98
23/09/20 06:18:41 AM	1101						439	231	10
23/09/20 06:22:08 AM	1103						305	235	11
23/09/20 06:23:48 AM	1104						555	194	9
23/09/20 06:25:34 AM	1105						417	227	10
23/09/20 06:27:14 AM	1106						474	183	9
23/09/20 06:28:54 AM	1107						476	242	8
23/09/20 06:30:34 AM	1108						172	164	80
23/09/20 06:32:21 AM	1109						234	200	7
23/09/20 06:34:01 AM	1110						597	143	3
23/09/20 06:35:42 AM	1111						596	146	4
23/09/20 06:37:23 AM	1112						301	229	11
23/09/20 06:39:03 AM	1113						267	215	16
23/09/20 06:40:48 AM	1114						573	141	9
23/09/20 06:42:28 AM	1115						559	93	4
23/09/20 06:44:09 AM	1116						484	157	7
23/09/20 06:45:48 AM	1117						392	210	12
23/09/20 06:47:34 AM	1118						419	218	9
23/09/20 06:49:15 AM	1119						219	159	56
23/09/20 06:51:00 AM	1120						139	115	42
23/09/20 06:52:41 AM	1121						140	74	5
23/09/20 06:54:20 AM	1122						366	58	1
23/09/20 06:56:06 AM	1123						251	194	14
23/09/20 06:57:48 AM	1124						407	218	7
23/09/20 06:59:28 AM	1125						378	203	11
23/09/20 07:01:09 AM	1126						433	30	1
23/09/20 07:02:55 AM	1127						136	51	32
23/09/20 07:04:34 AM	1128						230	186	9
23/09/20 07:06:20 AM	1129						1096	26	1
23/09/20 07:08:06 AM	1130						151	70	4
23/09/20 07:09:47 AM	1131						393	193	7
23/09/20 07:11:33 AM	1132						359	199	6
23/09/20 07:13:13 AM	1133						215	127	4
23/09/20 07:14:59 AM	1134						489	72	2
23/09/20 07:16:40 AM	1135						141	71	6
23/09/20 07:18:26 AM	1136						367	111	8
23/09/20 07:20:12 AM	1137						315	164	6
23/09/20 07:21:58 AM	1138						229	48	1
23/09/20 07:23:38 AM	1139						117	48	11
23/09/20 07:25:18 AM	1140						259	169	6
23/09/20 07:27:05 AM	1141						376	120	8
23/09/20 07:28:52 AM	1142						436	99	7
23/09/20 07:30:39 AM	1143						347	148	7
23/09/20 07:32:20 AM	1144						414	109	3
23/09/20 07:34:06 AM	1145						336	115	3
23/09/20 07:35:53 AM	1146						426	73	2
23/09/20 07:37:33 AM	1147						121	70	14
23/09/20 07:39:13 AM	1148						342	145	7
23/09/20 07:40:54 AM	1149						459	97	4
23/09/20 07:42:41 AM	1150						229	15	0
23/09/20 07:44:28 AM	1151						218	128	3
23/09/20 07:46:09 AM	1152						408	62	1
23/09/20 07:47:56 AM	1153						141	77	3
23/09/20 07:49:37 AM	1154						246	166	7
23/09/20 07:51:19 AM	1155						397	94	3
23/09/20 07:53:05 AM	1156						206	126	7
23/09/20 07:54:51 AM	1157						226	97	5
23/09/20 07:56:31 AM	1158						282	162	4
23/09/20 07:58:12 AM	1159						328	145	4
23/09/20 07:59:54 AM	1160						297	40	1
23/09/20 08:01:34 AM	1161						294	157	6
23/09/20 08:03:15 AM	1162						356	115	5
23/09/20 08:04:56 AM	1163						366	129	5
23/09/20 08:06:42 AM	1164						332	63	1
23/09/20 08:08:23 AM	1165						337	144	5
23/09/20 08:10:02 AM	1166						163	87	12
23/09/20 08:11:42 AM	1167						196	143	8
23/09/20 08:13:28 AM	1168						241	122	3
23/09/20 08:15:09 AM	1169						120	52	4
23/09/20 08:16:50 AM	1170						443	35	1
23/09/20 08:18:30 AM	1171						204	140	11
23/09/20 08:20:10 AM	1172						340	127	4
23/09/20 08:21:56 AM	1173						207	129	5
23/09/20 08:23:42 AM	1174						223	75	3
23/09/20 08:25:23 AM	1175						296	139	3
23/09/20 08:27:03 AM	1176						269	124	4
23/09/20 08:28:42 AM	1177						283	121	6
23/09/20 08:30:22 AM	1178						475	98	22
23/09/20 08:32:02 AM	1179						196	69	3
23/09/20 08:33:42 AM	1180						943	14	0
23/09/20 08:35:22 AM	1181						130	95	25
23/09/20 08:37:08 AM	1182						124	32	1
23/09/20 08:38:49 AM	1183						117	77	54
23/09/20 08:40:29 AM	1184						317	135	3
23/09/20 08:42:10 AM	1185						647	26	2
23/09/20 08:43:56 AM	1186						332	72	2
23/09/20 08:45:37 AM	1187						319	115	5
23/09/20 08:47:23 AM	1188						140	82	11
23/09/20 08:49:09 AM	1189						255	123	4
23/09/20 08:50:50 AM	1190						465	27	1
23/09/20 08:52:32 AM	1191						405	32	1
23/09/20 08:54:13 AM	1192						122	62	5
23/09/20 08:55:54 AM	1193						255	128	3
23/09/20 08:57:35 AM	1194						322	57	1
23/09/20 08:59:21 AM	1195						429	29	1
23/09/20 09:01:01 AM	1196						118	43	6
23/09/20 09:02:47 AM	1197						169	77	3
23/09/20 09:04:29 AM	1198						298	115	3
23/09/20 09:06:56 AM	1199						355	67	1
23/09/20 09:08:36 AM	1200						357	70	2
23/09/20 09:10:16 AM	1201						182	88	2
23/09/20 09:12:02 AM	1202						870	22	0
23/09/20 09:13:43 AM	1203						355	69	1
23/09/20 09:15:23 AM	1204						393	23	1
23/09/20 09:17:04 AM	1205						285	48	1
23/09/20 09:18:45 AM	1206						145	57	2
23/09/20 09:20:31 AM	1207						320	31	1
23/09/20 09:22:12 AM	1208						844	352	14
23/09/20 09:23:58 AM	1209						378	59	1
23/09/20 09:25:44 AM	1210						406	15	0
23/09/20 09:27:23 AM	1211						nan	nan	0
23/09/20 09:29:09 AM	1212						396	22	1
23/09/20 09:30:55 AM	1213						169	114	4
23/09/20 09:32:37 AM	1214						101	34	5
23/09/20 09:34:17 AM	1215						363	45	1
23/09/20 09:35:58 AM	1216						342	50	1
23/09/20 09:37:38 AM	1217						239	101	2
23/09/20 09:39:24 AM	1218						677	15	0
23/09/20 09:41:04 AM	1219						165	57	2
23/09/20 09:42:44 AM	1220						390	22	0
23/09/20 09:44:31 AM	1221						382	55	1
23/09/20 09:46:16 AM	1222						343	31	0
23/09/20 09:48:02 AM	1223						131	55	11
23/09/20 09:49:42 AM	1224						92	7	2
23/09/20 09:51:22 AM	1225						403	15	0
23/09/20 09:53:04 AM	1226						414	51	1
23/09/20 09:54:44 AM	1227						955	226	6
23/09/20 09:56:24 AM	1228						425	25	0
23/09/20 09:58:04 AM	1229						963	223	5
23/09/20 09:59:50 AM	1230						391	0	0
23/09/20 10:01:30 AM	1231						323	34	1
23/09/20 10:03:17 AM	1232						1101	31	1
23/09/20 10:04:57 AM	1233						639	241	7
23/09/20 10:06:37 AM	1234						228	15	0
23/09/20 10:08:17 AM	1235						301	0	0
23/09/20 10:10:03 AM	1236						353	29	1
23/09/20 10:11:43 AM	1237						228	43	1
23/09/20 10:13:23 AM	1238						434	15	0
23/09/20 10:15:03 AM	1239						342	55	1
23/09/20 10:16:49 AM	1240						103	41	13
23/09/20 10:18:30 AM	1241						361	0	0
23/09/20 10:20:10 AM	1242						100	14	1
23/09/20 10:21:50 AM	1243						271	0	0
23/09/20 10:23:30 AM	1244						274	70	1
23/09/20 10:25:11 AM	1245						271	0	0
23/09/20 10:26:52 AM	1246						102	19	1
23/09/20 10:32:17 AM	1248						1309	49	1
23/09/20 10:34:03 AM	1249						271	0	0
23/09/20 10:35:43 AM	1250						341	35	1
23/09/20 10:37:23 AM	1251						213	142	3
23/09/20 10:39:04 AM	1252						90	0	0
23/09/20 10:40:44 AM	1253						225	15	0
23/09/20 10:42:30 AM	1254						328	24	0
23/09/20 10:44:16 AM	1255						224	81	2
23/09/20 10:46:02 AM	1256						240	0	0
23/09/20 10:47:43 AM	1257						1358	34	1
23/09/20 10:49:24 AM	1258						346	15	0
23/09/20 10:51:10 AM	1259						285	33	0
23/09/20 10:52:51 AM	1260						173	62	1
23/09/20 10:54:31 AM	1261						1201	22	0
23/09/20 10:56:17 AM	1262						657	34	1
23/09/20 10:57:57 AM	1263						154	52	1
23/09/20 10:59:37 AM	1264						348	15	0
23/09/20 11:01:20 AM	1265						114	31	1
23/09/20 11:03:00 AM	1266						120	52	4
23/09/20 11:04:45 AM	1267						nan	nan	0
23/09/20 11:06:25 AM	1268						330	21	0
23/09/20 11:08:04 AM	1269						377	15	0
23/09/20 11:09:50 AM	1270						287	15	0
23/09/20 11:11:30 AM	1271						451	0	0
23/09/20 11:13:10 AM	1272						346	15	0
23/09/20 11:14:56 AM	1273						734	43	1
23/09/20 11:16:36 AM	1274						849	37	1
23/09/20 11:18:22 AM	1275						1242	53	1
23/09/20 11:20:02 AM	1276						887	15	0
23/09/20 11:21:42 AM	1277						1053	40	1
23/09/20 11:23:23 AM	1278						900	119	2
23/09/20 11:25:03 AM	1279						299	24	0
23/09/20 11:26:49 AM	1280						883	35	1
23/09/20 11:28:29 AM	1281						1104	20	1
23/09/20 11:30:15 AM	1282						391	0	0
23/09/20 11:31:55 AM	1283						935	25	0
23/09/20 11:33:36 AM	1284						103	31	3
23/09/20 11:35:16 AM	1285						429	222	6
23/09/20 11:37:03 AM	1286						910	301	10
23/09/20 11:38:43 AM	1287						226	15	0
23/09/20 11:40:23 AM	1288						112	47	5
23/09/20 11:42:02 AM	1289						125	33	1
23/09/20 11:43:48 AM	1290						287	15	0
23/09/20 11:45:29 AM	1291						242	24	0
23/09/20 11:47:09 AM	1292						576	94	3
23/09/20 11:48:48 AM	1293						348	15	0
23/09/20 11:50:35 AM	1294						824	396	8
23/09/20 11:52:14 AM	1295						274	47	1
23/09/20 11:53:54 AM	1296						271	0	0
23/09/20 11:55:36 AM	1297						480	23	0
23/09/20 11:59:03 AM	1299						977	33	0
23/09/20 12:00:43 PM	1300						1231	24	0
23/09/20 12:02:31 PM	1301						1205	41	1
23/09/20 12:04:11 PM	1302						271	0	0
23/09/20 12:05:52 PM	1303						301	0	0
23/09/20 12:07:33 PM	1304						271	0	0
23/09/20 12:09:13 PM	1305						857	215	6
23/09/20 12:10:58 PM	1306						361	0	0
23/09/20 12:12:38 PM	1307						986	44	1
23/09/20 12:14:25 PM	1308						495	32	0
23/09/20 12:16:04 PM	1309						999	40	1
23/09/20 12:17:50 PM	1310						467	15	0
23/09/20 12:19:31 PM	1311						1192	14	0
23/09/20 12:21:11 PM	1312						1126	34	0
23/09/20 12:22:52 PM	1313						195	96	2
23/09/20 12:24:37 PM	1314						766	102	1
23/09/20 12:26:17 PM	1315						846	35	1
23/09/20 12:28:05 PM	1316						1043	232	4
23/09/20 12:29:45 PM	1317						863	14	0
23/09/20 12:31:31 PM	1318						1130	235	5
23/09/20 12:33:11 PM	1319						352	166	3
23/09/20 12:34:56 PM	1320						1347	39	1
23/09/20 12:36:36 PM	1321						673	15	0
23/09/20 12:38:17 PM	1322						nan	nan	0
23/09/20 12:40:03 PM	1323						832	29	1
23/09/20 12:41:49 PM	1324						1187	15	0
23/09/20 12:43:30 PM	1325						743	41	1
23/09/20 12:45:10 PM	1326						918	85	3
23/09/20 12:46:50 PM	1327						153	50	1
23/09/20 12:48:36 PM	1328						1023	55	1
23/09/20 12:50:23 PM	1329						435	15	0
23/09/20 12:52:08 PM	1330						1040	119	3
23/09/20 12:53:49 PM	1331						804	159	4
23/09/20 12:55:29 PM	1332						1312	14	0
23/09/20 12:57:15 PM	1333						445	22	1
23/09/20 12:59:01 PM	1334						778	334	7
23/09/20 01:00:42 PM	1335						861	99	2
23/09/20 01:02:22 PM	1336						1220	15	0
23/09/20 01:04:02 PM	1337						261	101	3
23/09/20 01:05:43 PM	1338						793	50	1
23/09/20 01:07:23 PM	1339						1157	186	6
23/09/20 01:09:09 PM	1340						240	0	0
23/09/20 01:10:55 PM	1341						1117	25	1
23/09/20 01:12:35 PM	1342						1112	59	1
23/09/20 01:14:16 PM	1343						451	0	0
23/09/20 01:15:57 PM	1344						1066	419	14
23/09/20 01:17:36 PM	1345						926	465	25
23/09/20 01:19:17 PM	1346						1027	92	2
23/09/20 01:20:58 PM	1347						890	53	1
23/09/20 01:22:38 PM	1348						791	14	0
23/09/20 01:24:24 PM	1349						824	15	0
23/09/20 01:26:04 PM	1350						672	141	5
23/09/20 01:27:50 PM	1351						1338	15	1
23/09/20 01:29:30 PM	1352						1047	357	10
23/09/20 01:31:10 PM	1353						1138	25	0
23/09/20 01:32:56 PM	1354						136	15	0
23/09/20 01:34:37 PM	1355						1721	44	1
23/09/20 01:36:18 PM	1356						414	22	0
23/09/20 01:37:58 PM	1357						1241	46	1
23/09/20 01:39:38 PM	1358						738	97	4
23/09/20 01:41:18 PM	1359						1007	57	1
23/09/20 01:42:59 PM	1360						772	103	2
23/09/20 01:44:40 PM	1361						758	162	3
23/09/20 01:46:20 PM	1362						1000	72	2
23/09/20 01:48:06 PM	1363						823	367	14
23/09/20 01:49:52 PM	1364						782	0	0
23/09/20 01:51:33 PM	1365						957	58	2
23/09/20 01:53:14 PM	1366						1192	14	0
23/09/20 01:55:00 PM	1367						860	415	17
23/09/20 01:56:40 PM	1368						679	346	9
23/09/20 01:58:21 PM	1369						286	15	0
23/09/20 02:00:07 PM	1370						833	154	4
23/09/20 02:01:49 PM	1371						1033	234	8
23/09/20 02:03:29 PM	1372						886	29	1
23/09/20 02:05:09 PM	1373						890	147	3
23/09/20 02:06:48 PM	1374						454	24	0
23/09/20 02:08:34 PM	1375						551	46	1
23/09/20 02:10:15 PM	1376						807	396	15
23/09/20 02:11:55 PM	1377						867	21	1
23/09/20 02:13:41 PM	1378						858	123	4
23/09/20 02:15:21 PM	1379						1311	76	1
23/09/20 02:17:01 PM	1380						1323	22	0
23/09/20 02:18:47 PM	1381						947	311	10
23/09/20 02:20:34 PM	1382						997	35	1
23/09/20 02:22:14 PM	1383						929	128	2
23/09/20 02:23:54 PM	1384						721	49	1
23/09/20 02:25:36 PM	1385						1142	224	10
23/09/20 02:27:22 PM	1386						999	216	4
23/09/20 02:29:02 PM	1387						654	191	15
23/09/20 02:30:48 PM	1388						937	31	1
23/09/20 02:32:34 PM	1389						1007	289	7
23/09/20 02:34:21 PM	1390						980	31	0
23/09/20 02:36:01 PM	1391						857	408	24
23/09/20 02:37:41 PM	1392						944	326	8
23/09/20 02:39:27 PM	1393						859	194	5
23/09/20 02:41:13 PM	1394						942	493	24
23/09/20 02:42:53 PM	1395						999	481	14
23/09/20 02:44:33 PM	1396						1132	155	4
23/09/20 02:46:13 PM	1397						404	39	2
23/09/20 02:47:54 PM	1398						613	83	2
23/09/20 02:49:34 PM	1399						1053	253	5
23/09/20 02:51:15 PM	1400						nan	nan	0
23/09/20 02:52:55 PM	1401						1036	120	3
23/09/20 02:54:36 PM	1402						1337	101	3
23/09/20 02:56:16 PM	1403						nan	nan	0
23/09/20 02:57:56 PM	1404						240	0	0
23/09/20 02:59:36 PM	1405						1110	314	10
23/09/20 03:01:16 PM	1406						483	48	2
23/09/20 03:02:57 PM	1407						1002	189	6
23/09/20 03:04:38 PM	1408						463	53	1
23/09/20 03:06:18 PM	1409						1052	0	0
23/09/20 03:07:59 PM	1410						990	231	12
23/09/20 03:09:46 PM	1411						972	89	2
23/09/20 03:11:26 PM	1412						1018	244	7
23/09/20 03:13:06 PM	1413						nan	nan	0
23/09/20 03:14:47 PM	1414						704	61	2
23/09/20 03:16:32 PM	1415						961	20	1
23/09/20 03:18:12 PM	1416						785	198	3
23/09/20 03:19:58 PM	1417						1125	15	0
23/09/20 03:21:39 PM	1418						997	338	9
23/09/20 03:23:19 PM	1419						816	21	1
23/09/20 03:25:00 PM	1420						862	58	1
23/09/20 03:26:39 PM	1421						1418	23	0
23/09/20 03:28:26 PM	1422						280	14	0
23/09/20 03:30:05 PM	1423						1054	83	2
23/09/20 03:31:45 PM	1424						812	0	0
23/09/20 03:33:31 PM	1425						1096	15	0
23/09/20 03:35:12 PM	1426						978	143	4
23/09/20 03:36:52 PM	1427						868	333	10
23/09/20 03:38:32 PM	1428						910	303	5
23/09/20 03:40:18 PM	1429						697	316	10
23/09/20 03:41:58 PM	1430						673	373	8
23/09/20 03:43:38 PM	1431						785	383	14
23/09/20 03:45:24 PM	1432						940	172	6
23/09/20 03:47:04 PM	1433						254	15	0
23/09/20 03:48:50 PM	1434						969	86	2
23/09/20 03:50:30 PM	1435						1176	170	5
23/09/20 03:52:10 PM	1436						430	32	1
23/09/20 03:53:51 PM	1437						1074	150	4
23/09/20 03:55:31 PM	1438						286	15	0
23/09/20 03:57:17 PM	1439						859	278	7
23/09/20 03:58:58 PM	1440						1025	264	7
23/09/20 04:00:38 PM	1441						907	31	1
23/09/20 04:02:18 PM	1442						1309	157	4
23/09/20 04:03:58 PM	1443						1129	32	0
23/09/20 04:05:44 PM	1444						942	165	3
23/09/20 04:07:24 PM	1445						898	336	16
23/09/20 04:09:10 PM	1446						1104	336	9
23/09/20 04:10:56 PM	1447						839	29	1
23/09/20 04:12:37 PM	1448						989	24	0
23/09/20 04:14:17 PM	1449						784	145	4
23/09/20 04:15:57 PM	1450						909	340	11
23/09/20 04:17:37 PM	1451						995	241	7
23/09/20 04:19:17 PM	1452						1023	443	17
23/09/20 04:21:03 PM	1453						870	119	2
23/09/20 04:22:43 PM	1454						963	466	21
23/09/20 04:24:23 PM	1455						1050	208	5
23/09/20 04:26:04 PM	1456						1139	136	3
23/09/20 04:27:44 PM	1457						850	54	2
23/09/20 04:29:25 PM	1458						779	165	4
23/09/20 04:31:06 PM	1459						645	356	17
23/09/20 04:32:46 PM	1460						438	84	2
23/09/20 04:34:32 PM	1461						702	84	1
23/09/20 04:36:14 PM	1462						1154	238	7
23/09/20 04:37:54 PM	1463						675	58	3
23/09/20 04:39:34 PM	1464						468	101	2
23/09/20 04:42:54 PM	1466						974	433	14
23/09/20 04:44:34 PM	1467						1271	280	7
23/09/20 04:46:20 PM	1468						1118	177	5
23/09/20 04:48:00 PM	1469						906	170	4
23/09/20 04:49:40 PM	1470						1008	37	1
23/09/20 04:51:21 PM	1471						451	0	0
23/09/20 04:53:01 PM	1472						627	22	1
23/09/20 04:54:41 PM	1473						1044	130	4
23/09/20 04:56:27 PM	1474						1318	23	0
23/09/20 04:58:13 PM	1475						1019	298	7
23/09/20 04:59:53 PM	1476						785	343	17
23/09/20 05:01:33 PM	1477						910	497	14
23/09/20 05:03:19 PM	1478						744	161	5
23/09/20 05:04:59 PM	1479						910	435	32
23/09/20 05:06:45 PM	1480						915	153	4
23/09/20 05:08:31 PM	1481						1206	105	3
23/09/20 05:10:11 PM	1482						1014	105	2
23/09/20 05:11:51 PM	1483						1167	156	4
23/09/20 05:13:31 PM	1484						1030	121	2
23/09/20 05:15:17 PM	1485						744	33	1
23/09/20 05:16:57 PM	1486						182	55	1
23/09/20 05:18:37 PM	1487						932	114	2
23/09/20 05:20:18 PM	1488						959	199	7
23/09/20 05:21:59 PM	1489						1067	100	3
23/09/20 05:23:39 PM	1490						971	193	6
23/09/20 05:25:19 PM	1491						1159	51	1
23/09/20 05:27:05 PM	1492						977	57	3
23/09/20 05:28:45 PM	1493						1054	272	11
23/09/20 05:30:25 PM	1494						889	269	9
23/09/20 05:32:06 PM	1495						1090	242	9
23/09/20 05:33:46 PM	1496						464	15	0
23/09/20 05:35:27 PM	1497						953	66	1
23/09/20 05:37:08 PM	1498						1116	208	6
23/09/20 05:38:48 PM	1499						1043	48	1
23/09/20 05:40:28 PM	1500						1027	267	8
23/09/20 05:42:14 PM	1501						993	288	9
23/09/20 05:43:54 PM	1502						236	132	4
23/09/20 05:45:35 PM	1503						138	15	0
23/09/20 05:47:15 PM	1504						918	467	23
23/09/20 05:48:56 PM	1505						962	89	2
23/09/20 05:50:36 PM	1506						950	216	6
23/09/20 05:52:17 PM	1507						990	148	6
23/09/20 05:53:57 PM	1508						1060	31	1
23/09/20 05:55:38 PM	1509						421	0	0
23/09/20 05:57:18 PM	1510						627	56	1
23/09/20 05:59:04 PM	1511						403	31	1
23/09/20 06:00:44 PM	1512						1352	77	6
23/09/20 06:02:25 PM	1513						914	161	7
23/09/20 06:04:05 PM	1514						998	32	1
23/09/20 06:05:46 PM	1515						287	15	0
23/09/20 06:07:26 PM	1516						1369	51	1
23/09/20 06:09:11 PM	1517						1385	88	1
23/09/20 06:10:51 PM	1518						1008	270	7
23/09/20 06:12:31 PM	1519						1088	292	7
23/09/20 06:14:17 PM	1520						530	172	5
23/09/20 06:15:57 PM	1521						1159	199	4
23/09/20 06:17:43 PM	1522						689	289	13
23/09/20 06:19:23 PM	1523						723	40	1
23/09/20 06:21:03 PM	1524						985	103	2
23/09/20 06:22:49 PM	1525						779	377	11
23/09/20 06:24:29 PM	1526						737	82	1
23/09/20 06:26:09 PM	1527						890	403	19
23/09/20 06:27:55 PM	1528						780	51	1
23/09/20 06:29:41 PM	1529						940	448	38
23/09/20 06:31:21 PM	1530						717	352	10
23/09/20 06:33:02 PM	1531						966	324	7
23/09/20 06:34:42 PM	1532						1513	31	1
23/09/20 06:36:23 PM	1533						154	49	1
23/09/20 06:38:03 PM	1534						857	236	8
23/09/20 06:39:43 PM	1535						828	331	8
23/09/20 06:41:29 PM	1536						313	121	5
23/09/20 06:43:09 PM	1537						858	52	1
23/09/20 06:44:50 PM	1538						1130	48	1
23/09/20 06:46:29 PM	1539						1075	116	2
23/09/20 06:48:15 PM	1540						917	439	15
23/09/20 06:50:01 PM	1541						979	197	5
23/09/20 06:51:41 PM	1542						821	71	1
23/09/20 06:53:21 PM	1543						990	294	9
23/09/20 06:55:07 PM	1544						1355	22	1
23/09/20 06:56:48 PM	1545						966	313	17
23/09/20 06:58:27 PM	1546						1094	113	3
23/09/20 07:00:08 PM	1547						916	345	10
23/09/20 07:01:49 PM	1548						941	363	14
23/09/20 07:03:30 PM	1549						591	299	8
23/09/20 07:05:10 PM	1550						789	374	14
23/09/20 07:06:50 PM	1551						839	435	17
23/09/20 07:08:31 PM	1552						907	411	19
23/09/20 07:10:11 PM	1553						1154	29	1
23/09/20 07:11:51 PM	1554						1042	95	1
23/09/20 07:13:37 PM	1555						976	478	18
23/09/20 07:15:17 PM	1556						952	45	1
23/09/20 07:16:58 PM	1557						878	451	26
23/09/20 07:18:38 PM	1558						861	362	12
23/09/20 07:20:19 PM	1559						943	147	8
23/09/20 07:21:59 PM	1560						1090	13	0
23/09/20 07:23:39 PM	1561						1185	115	3
23/09/20 07:25:25 PM	1562						nan	nan	0
23/09/20 07:27:05 PM	1563						1100	73	2
23/09/20 07:28:45 PM	1564						1010	21	1
23/09/20 07:30:31 PM	1565						843	251	6
23/09/20 07:32:17 PM	1566						254	116	3
23/09/20 07:33:57 PM	1567						1007	137	3
23/09/20 07:35:43 PM	1568						721	96	3
23/09/20 07:37:23 PM	1569						725	39	1
23/09/20 07:39:09 PM	1570						1625	153	3
23/09/20 07:40:49 PM	1571						1006	15	0
23/09/20 07:42:28 PM	1572						1016	267	8
23/09/20 07:44:14 PM	1573						808	417	10
23/09/20 07:45:54 PM	1574						1281	144	4
23/09/20 07:47:40 PM	1575						1088	143	5
23/09/20 07:49:21 PM	1576						1112	22	1
23/09/20 07:51:01 PM	1577						953	143	4
23/09/20 07:52:41 PM	1578						937	51	1
23/09/20 07:54:21 PM	1579						1139	366	21
23/09/20 07:56:02 PM	1580						1147	61	1
23/09/20 07:57:42 PM	1581						700	75	1
23/09/20 07:59:23 PM	1582						828	101	2
23/09/20 08:01:03 PM	1583						1026	320	10
23/09/20 08:02:49 PM	1584						908	474	19
23/09/20 08:04:29 PM	1585						843	53	4
23/09/20 08:06:15 PM	1586						686	296	7
23/09/20 08:07:55 PM	1587						1378	89	2
23/09/20 08:09:35 PM	1588						711	14	0
23/09/20 08:11:21 PM	1589						395	21	1
23/09/20 08:13:01 PM	1590						682	216	6
23/09/20 08:14:47 PM	1591						943	457	15
23/09/20 08:16:27 PM	1592						1068	98	3
23/09/20 08:18:07 PM	1593						673	46	2
23/09/20 08:19:46 PM	1594						921	122	3
23/09/20 08:21:33 PM	1595						969	88	1
23/09/20 08:23:13 PM	1596						966	189	6
23/09/20 08:24:59 PM	1597						1155	75	2
23/09/20 08:26:39 PM	1598						1243	28	1
23/09/20 08:28:25 PM	1599						918	470	35
23/09/20 08:30:05 PM	1600						825	239	7
23/09/20 08:31:45 PM	1601						1186	235	8
23/09/20 08:33:31 PM	1602						720	93	3
23/09/20 08:35:11 PM	1603						341	14	0
23/09/20 08:36:51 PM	1604						1077	329	13
23/09/20 08:38:37 PM	1605						855	404	14
23/09/20 08:40:17 PM	1606						792	14	0
23/09/20 08:41:58 PM	1607						1036	102	2
23/09/20 08:43:38 PM	1608						871	358	16
23/09/20 08:45:24 PM	1609						nan	nan	0
23/09/20 08:47:03 PM	1610						1130	15	0
23/09/20 08:48:44 PM	1611						762	262	7
23/09/20 08:50:29 PM	1612						746	21	0
23/09/20 08:52:10 PM	1613						1039	352	13
23/09/20 08:53:50 PM	1614						825	376	16
23/09/20 08:55:36 PM	1615						1036	85	3
23/09/20 08:57:16 PM	1616						1235	98	2
23/09/20 08:59:02 PM	1617						1005	253	9
23/09/20 09:00:42 PM	1618						1399	30	1
23/09/20 09:02:21 PM	1619						803	363	12
23/09/20 09:04:07 PM	1620						713	329	10
23/09/20 09:05:47 PM	1621						860	157	6
23/09/20 09:07:27 PM	1622						868	23	0
23/09/20 09:09:07 PM	1623						878	112	3
23/09/20 09:10:47 PM	1624						957	296	9
23/09/20 09:12:33 PM	1625						484	137	4
23/09/20 09:14:13 PM	1626						1218	96	5
23/09/20 09:15:53 PM	1627						1004	56	1
23/09/20 09:17:39 PM	1628						959	262	11
23/09/20 09:19:25 PM	1629						831	427	16
23/09/20 09:21:11 PM	1630						712	304	9
23/09/20 09:22:56 PM	1631						954	64	1
23/09/20 09:24:36 PM	1632						827	46	1
23/09/20 09:26:16 PM	1633						1067	191	7
23/09/20 09:28:02 PM	1634						939	309	11
23/09/20 09:29:42 PM	1635						825	87	2
23/09/20 09:31:22 PM	1636						987	57	1
23/09/20 09:33:08 PM	1637						1195	65	1
23/09/20 09:34:49 PM	1638						780	150	3
23/09/20 09:36:29 PM	1639						991	55	1
23/09/20 09:38:09 PM	1640						992	38	1
23/09/20 09:39:55 PM	1641						701	353	15
23/09/20 09:41:35 PM	1642						1112	24	0
23/09/20 09:43:15 PM	1643						677	31	0
23/09/20 09:45:01 PM	1644						816	381	18
23/09/20 09:46:41 PM	1645						792	365	19
23/09/20 09:48:27 PM	1646						1166	55	1
23/09/20 09:50:07 PM	1647						1129	52	1
23/09/20 09:51:47 PM	1648						782	0	0
23/09/20 09:53:27 PM	1649						1030	77	3
23/09/20 09:55:13 PM	1650						935	340	9
23/09/20 09:56:53 PM	1651						466	29	1
23/09/20 09:58:39 PM	1652						1024	106	4
23/09/20 10:00:19 PM	1653						1065	73	2
23/09/20 10:02:05 PM	1654						1057	232	6
23/09/20 10:03:45 PM	1655						928	262	9
23/09/20 10:05:25 PM	1656						782	0	0
23/09/20 10:07:11 PM	1657						936	112	2
23/09/20 10:08:51 PM	1658						330	44	1
23/09/20 10:10:31 PM	1659						nan	nan	0
23/09/20 10:12:11 PM	1660						1063	15	0
23/09/20 10:13:57 PM	1661						577	21	1
23/09/20 10:15:43 PM	1662						721	39	2
23/09/20 10:17:23 PM	1663						775	41	1
23/09/20 10:19:03 PM	1664						393	41	1
23/09/20 10:20:44 PM	1665						1121	227	7
23/09/20 10:22:24 PM	1666						958	151	4
23/09/20 10:24:05 PM	1667						973	90	2
23/09/20 10:25:51 PM	1668						891	355	15
23/09/20 10:27:32 PM	1669						952	147	4
23/09/20 10:29:12 PM	1670						776	363	14
23/09/20 10:30:58 PM	1671						856	212	12
23/09/20 10:32:38 PM	1672						986	284	7
23/09/20 10:34:18 PM	1673						379	33	0
23/09/20 10:35:58 PM	1674						1006	297	13
23/09/20 10:37:38 PM	1675						861	53	1
23/09/20 10:39:24 PM	1676						1408	21	1
23/09/20 10:41:04 PM	1677						1140	22	0
23/09/20 10:42:45 PM	1678						827	203	4
23/09/20 10:44:26 PM	1679						885	58	1
23/09/20 10:46:11 PM	1680						441	14	0
23/09/20 10:47:51 PM	1681						934	101	2
23/09/20 10:49:31 PM	1682						301	0	0
23/09/20 10:51:12 PM	1683						1022	463	20
23/09/20 10:52:52 PM	1684						90	0	0
23/09/20 10:54:33 PM	1685						240	0	0
23/09/20 10:56:13 PM	1686						769	402	9
23/09/20 10:57:59 PM	1687						763	361	19
23/09/20 10:59:39 PM	1688						1660	46	1
23/09/20 11:01:25 PM	1689						809	22	0
23/09/20 11:03:06 PM	1690						912	491	17
23/09/20 11:04:46 PM	1691						271	0	0
23/09/20 11:06:26 PM	1692						939	324	13
23/09/20 11:08:06 PM	1693						852	301	12
23/09/20 11:09:47 PM	1694						524	196	5
23/09/20 11:11:28 PM	1695						1193	193	6
23/09/20 11:13:08 PM	1696						251	101	5
23/09/20 11:14:54 PM	1697						882	87	2
23/09/20 11:16:34 PM	1698						1135	59	1
23/09/20 11:18:14 PM	1699						845	310	6
23/09/20 11:19:55 PM	1700						601	34	2
23/09/20 11:21:41 PM	1701						120	0	0
23/09/20 11:23:21 PM	1702						864	431	25
23/09/20 11:25:01 PM	1703						1041	437	15
23/09/20 11:26:39 PM	1704						813	381	9
23/09/20 11:28:26 PM	1705						597	54	1
23/09/20 11:30:12 PM	1706						1412	98	2
23/09/20 11:31:58 PM	1707						1374	47	1
23/09/20 11:33:38 PM	1708						942	486	19
23/09/20 11:35:23 PM	1709						920	75	3
23/09/20 11:37:03 PM	1710						548	108	3
23/09/20 11:38:44 PM	1711						1333	64	2
23/09/20 11:40:24 PM	1712						1013	295	11
23/09/20 11:42:05 PM	1713						1113	114	3
23/09/20 11:43:51 PM	1714						775	359	15
23/09/20 11:45:31 PM	1715						1135	156	3
23/09/20 11:47:11 PM	1716						1076	152	3
23/09/20 11:48:51 PM	1717						1195	53	1
23/09/20 11:50:37 PM	1718						840	196	8
23/09/20 11:52:17 PM	1719						937	306	6
23/09/20 11:55:38 PM	1721						945	51	1
23/09/20 11:57:18 PM	1722						795	362	11
23/09/20 11:58:58 PM	1723						682	170	3
24/09/20 12:00:44 AM	1724						468	185	6
24/09/20 12:02:24 AM	1725						836	86	3
24/09/20 12:04:10 AM	1726						939	451	24
24/09/20 12:05:56 AM	1727						844	203	5
24/09/20 12:07:37 AM	1728						952	29	1
24/09/20 12:09:18 AM	1729						1010	345	13
24/09/20 12:10:58 AM	1730						256	15	0
24/09/20 12:12:39 AM	1731						951	248	7
24/09/20 12:14:19 AM	1732						1068	15	0
24/09/20 12:15:59 AM	1733						1063	117	2
24/09/20 12:17:40 AM	1734						1055	239	6
24/09/20 12:19:20 AM	1735						749	113	2
24/09/20 12:21:06 AM	1736						801	379	14
24/09/20 12:22:45 AM	1737						916	130	3
24/09/20 12:24:24 AM	1738						791	384	13
24/09/20 12:26:11 AM	1739						829	433	15
24/09/20 12:27:51 AM	1740						663	58	1
24/09/20 12:29:32 AM	1741						349	15	0
24/09/20 12:31:11 AM	1742						961	285	10
24/09/20 12:32:52 AM	1743						946	56	2
24/09/20 12:34:33 AM	1744						1006	283	9
24/09/20 12:36:13 AM	1745						738	260	8
24/09/20 12:37:59 AM	1746						844	290	9
24/09/20 12:39:44 AM	1747						nan	nan	0
24/09/20 12:41:31 AM	1748						984	110	3
24/09/20 12:43:10 AM	1749						913	47	1
24/09/20 12:44:50 AM	1750						933	460	24
24/09/20 12:46:30 AM	1751						811	408	16
24/09/20 12:48:10 AM	1752						240	0	0
24/09/20 12:49:52 AM	1753						1026	191	7
24/09/20 12:51:31 AM	1754						240	0	0
24/09/20 12:53:18 AM	1755						925	400	17
24/09/20 12:54:58 AM	1756						704	222	4
24/09/20 12:56:37 AM	1757						970	29	1
24/09/20 12:58:18 AM	1758						1046	22	0
24/09/20 12:59:58 AM	1759						1163	68	1
24/09/20 01:01:44 AM	1760						1208	25	0
24/09/20 01:03:30 AM	1761						118	29	1
24/09/20 01:05:10 AM	1762						770	149	4
24/09/20 01:06:51 AM	1763						732	348	16
24/09/20 01:08:30 AM	1764						978	93	2
24/09/20 01:10:10 AM	1765						676	15	0
24/09/20 01:11:50 AM	1766						989	55	1
24/09/20 01:13:30 AM	1767						1011	120	2
24/09/20 01:15:12 AM	1768						828	344	15
24/09/20 01:16:57 AM	1769						1023	96	3
24/09/20 01:18:37 AM	1770						1098	41	1
24/09/20 01:20:16 AM	1771						961	24	0
24/09/20 01:21:56 AM	1772						1082	125	3
24/09/20 01:23:36 AM	1773						785	217	4
24/09/20 01:25:16 AM	1774						852	263	8
24/09/20 01:26:56 AM	1775						815	243	8
24/09/20 01:28:43 AM	1776						702	30	1
24/09/20 01:30:24 AM	1777						1352	22	0
24/09/20 01:32:05 AM	1778						862	428	18
24/09/20 01:33:52 AM	1779						1023	242	8
24/09/20 01:35:32 AM	1780						825	430	29
24/09/20 01:37:18 AM	1781						822	404	17
24/09/20 01:38:58 AM	1782						1082	353	18
24/09/20 01:40:44 AM	1783						502	41	1
24/09/20 01:42:30 AM	1784						502	84	2
24/09/20 01:44:10 AM	1785						785	401	13
24/09/20 01:45:50 AM	1786						942	30	1
24/09/20 01:47:36 AM	1787						847	389	12
24/09/20 01:49:23 AM	1788						1381	105	3
24/09/20 01:51:02 AM	1789						1028	49	1
24/09/20 01:52:49 AM	1790						811	383	13
24/09/20 01:54:32 AM	1791						889	265	7
24/09/20 01:56:14 AM	1792						1035	41	1
24/09/20 01:58:01 AM	1793						969	419	23
24/09/20 01:59:41 AM	1794						996	264	11
24/09/20 02:01:22 AM	1795						930	313	9
24/09/20 02:03:09 AM	1796						1121	170	6
24/09/20 02:04:49 AM	1797						945	453	20
24/09/20 02:06:36 AM	1798						847	423	20
24/09/20 02:08:21 AM	1799						1050	225	9
24/09/20 02:10:07 AM	1800						976	188	3
24/09/20 02:11:47 AM	1801						1010	216	7
24/09/20 02:13:28 AM	1802						1088	117	3
24/09/20 02:15:14 AM	1803						316	172	4
24/09/20 02:16:54 AM	1804						874	319	12
24/09/20 02:18:40 AM	1805						1066	38	1
24/09/20 02:20:20 AM	1806						1184	60	1
24/09/20 02:21:59 AM	1807						985	99	2
24/09/20 02:23:46 AM	1808						734	378	14
24/09/20 02:25:28 AM	1809						845	186	3
24/09/20 02:27:08 AM	1810						1280	147	3
24/09/20 02:28:54 AM	1811						1232	0	0
24/09/20 02:30:40 AM	1812						849	90	3
24/09/20 02:32:26 AM	1813						529	67	2
24/09/20 02:34:06 AM	1814						886	445	23
24/09/20 02:35:52 AM	1815						428	267	11
24/09/20 02:37:38 AM	1816						942	187	6
24/09/20 02:39:30 AM	1817						794	344	14
24/09/20 02:41:10 AM	1818						618	287	6
24/09/20 02:42:57 AM	1819						932	0	0
24/09/20 02:44:38 AM	1820						889	202	5
24/09/20 02:46:18 AM	1821						703	27	1
24/09/20 02:48:04 AM	1822						879	390	19
24/09/20 02:49:44 AM	1823						994	80	1
24/09/20 02:51:24 AM	1824						709	47	1
24/09/20 02:53:10 AM	1825						1041	315	8
24/09/20 02:54:49 AM	1826						208	39	1
24/09/20 02:56:35 AM	1827						1019	70	5
24/09/20 02:58:16 AM	1828						637	77	2
24/09/20 03:00:01 AM	1829						1109	84	3
24/09/20 03:01:41 AM	1830						749	24	0
24/09/20 03:03:21 AM	1831						1061	142	3
24/09/20 03:05:02 AM	1832						1130	56	1
24/09/20 03:06:48 AM	1833						773	369	11
24/09/20 03:08:34 AM	1834						1033	155	6
24/09/20 03:10:19 AM	1835						872	88	2
24/09/20 03:12:06 AM	1836						776	352	17
24/09/20 03:13:46 AM	1837						871	232	5
24/09/20 03:15:34 AM	1838						948	290	12
24/09/20 03:17:14 AM	1839						915	179	4
24/09/20 03:19:04 AM	1840						680	289	9
24/09/20 03:20:51 AM	1841						1052	440	13
24/09/20 03:27:19 AM	1843						833	373	19
24/09/20 03:29:05 AM	1844						264	34	0
24/09/20 03:30:51 AM	1845						666	92	3
24/09/20 03:32:40 AM	1846						874	295	7
24/09/20 03:34:26 AM	1847						980	105	2
24/09/20 03:36:24 AM	1848						1185	103	3
24/09/20 03:38:06 AM	1849						1343	42	2
24/09/20 03:39:52 AM	1850						830	351	13
24/09/20 03:41:32 AM	1851						673	345	13
24/09/20 03:43:18 AM	1852						602	24	0
24/09/20 03:45:05 AM	1853						927	270	13
24/09/20 03:46:45 AM	1854						772	28	1
24/09/20 03:48:31 AM	1855						738	320	17
24/09/20 03:50:11 AM	1856						630	162	4
24/09/20 03:51:57 AM	1857						256	98	3
24/09/20 03:53:37 AM	1858						992	52	1
24/09/20 03:55:16 AM	1859						1001	316	10
24/09/20 03:56:56 AM	1860						935	478	18
24/09/20 03:58:38 AM	1861						672	348	12
24/09/20 04:00:17 AM	1862						1233	24	0
24/09/20 04:01:58 AM	1863						1004	29	1
24/09/20 04:03:44 AM	1864						983	181	4
24/09/20 04:05:24 AM	1865						262	100	3
24/09/20 04:07:05 AM	1866						1069	108	4
24/09/20 04:08:45 AM	1867						1148	367	10
24/09/20 04:10:25 AM	1868						848	410	12
24/09/20 04:12:05 AM	1869						830	400	22
24/09/20 04:13:51 AM	1870						1198	40	2
24/09/20 04:15:31 AM	1871						1055	92	2
24/09/20 04:17:12 AM	1872						1101	170	4
24/09/20 04:18:58 AM	1873						1020	236	9
24/09/20 04:20:38 AM	1874						852	80	4
24/09/20 04:22:18 AM	1875						895	264	10
24/09/20 04:23:58 AM	1876						1245	50	1
24/09/20 04:25:44 AM	1877						980	106	2
24/09/20 04:27:25 AM	1878						989	319	15
24/09/20 04:29:11 AM	1879						872	468	23
24/09/20 04:30:57 AM	1880						848	103	2
24/09/20 04:32:37 AM	1881						1318	233	5
24/09/20 04:34:18 AM	1882						968	212	6
24/09/20 04:35:59 AM	1883						1043	289	8
24/09/20 04:37:39 AM	1884						1018	164	4
24/09/20 04:39:25 AM	1885						1057	282	8
24/09/20 04:41:11 AM	1886						659	229	6
24/09/20 04:42:57 AM	1887						1048	23	0
24/09/20 04:44:37 AM	1888						816	270	6
24/09/20 04:46:17 AM	1889						1082	64	1
24/09/20 04:48:03 AM	1890						970	475	17
24/09/20 04:49:43 AM	1891						1048	150	3
24/09/20 04:51:25 AM	1892						1041	99	2
24/09/20 04:53:05 AM	1893						866	419	11
24/09/20 04:54:52 AM	1894						1095	63	1
24/09/20 04:56:33 AM	1895						935	346	10
24/09/20 04:58:14 AM	1896						974	268	9
24/09/20 05:00:00 AM	1897						838	410	18
24/09/20 05:01:40 AM	1898						711	243	8
24/09/20 05:07:42 AM	1900						984	279	6
24/09/20 05:09:22 AM	1901						1086	116	3
24/09/20 05:11:03 AM	1902						1113	220	5
24/09/20 05:12:43 AM	1903						860	460	12
24/09/20 05:14:28 AM	1904						861	294	10
24/09/20 05:16:08 AM	1905						592	128	3
24/09/20 05:17:49 AM	1906						855	331	12
24/09/20 05:19:34 AM	1907						1049	182	10
24/09/20 05:21:15 AM	1908						1042	100	2
24/09/20 05:23:01 AM	1909						983	213	7
24/09/20 05:24:41 AM	1910						1026	154	3
24/09/20 05:26:21 AM	1911						103	15	0
24/09/20 05:28:02 AM	1912						631	0	0
24/09/20 05:29:43 AM	1913						992	0	0
24/09/20 05:31:32 AM	1914						1005	304	14
24/09/20 05:33:18 AM	1915						471	244	5
24/09/20 05:34:58 AM	1916						642	30	1
24/09/20 05:36:38 AM	1917						1144	385	12
24/09/20 05:38:18 AM	1918						1139	46	1
24/09/20 05:39:59 AM	1919						848	358	20
24/09/20 05:41:40 AM	1920						975	159	4
24/09/20 05:43:26 AM	1921						1191	141	3
24/09/20 05:45:07 AM	1922						674	139	3
24/09/20 05:46:53 AM	1923						1090	176	3
24/09/20 05:48:39 AM	1924						939	246	8
24/09/20 05:50:20 AM	1925						992	0	0
24/09/20 05:52:00 AM	1926						1003	250	8
24/09/20 05:53:47 AM	1927						331	54	1
24/09/20 05:55:27 AM	1928						763	432	19
24/09/20 05:57:08 AM	1929						1249	55	2
24/09/20 05:58:48 AM	1930						902	106	3
24/09/20 06:00:34 AM	1931						1447	146	4
24/09/20 06:02:15 AM	1932						901	33	1
24/09/20 06:03:56 AM	1933						1099	228	8
24/09/20 06:05:37 AM	1934						1047	77	2
24/09/20 06:07:19 AM	1935						907	399	18
24/09/20 06:09:05 AM	1936						842	161	3
24/09/20 06:10:45 AM	1937						912	126	3
24/09/20 06:12:30 AM	1938						945	223	6
24/09/20 06:14:10 AM	1939						1159	68	1
24/09/20 06:15:50 AM	1940						1154	44	2
24/09/20 06:17:36 AM	1941						920	441	16
24/09/20 06:19:31 AM	1942						929	452	25
24/09/20 06:21:11 AM	1943						694	66	1
24/09/20 06:22:58 AM	1944						892	57	2
24/09/20 06:24:39 AM	1945						952	14	1
24/09/20 06:26:18 AM	1946						915	15	0
24/09/20 06:27:58 AM	1947						845	490	28
24/09/20 06:29:39 AM	1948						991	38	1
24/09/20 06:31:30 AM	1949						919	348	7
24/09/20 06:33:16 AM	1950						1023	218	6
24/09/20 06:34:58 AM	1951						849	328	20
24/09/20 06:36:39 AM	1952						1035	97	2
24/09/20 06:38:24 AM	1953						973	123	4
24/09/20 06:40:04 AM	1954						952	501	23
24/09/20 06:41:44 AM	1955						1018	307	15
24/09/20 06:43:25 AM	1956						863	243	4
24/09/20 06:45:06 AM	1957						993	152	7
24/09/20 06:46:51 AM	1958						703	379	13
24/09/20 06:48:31 AM	1959						1094	15	0
24/09/20 06:50:11 AM	1960						1214	51	2
24/09/20 06:51:57 AM	1961						876	111	2
24/09/20 06:53:37 AM	1962						1112	213	6
24/09/20 06:55:23 AM	1963						1127	321	10
24/09/20 06:57:03 AM	1964						906	374	17
24/09/20 06:58:44 AM	1965						1233	81	3
24/09/20 07:00:24 AM	1966						841	85	2
24/09/20 07:02:04 AM	1967						882	468	30
24/09/20 07:03:45 AM	1968						838	390	31
24/09/20 07:05:25 AM	1969						1018	85	3
24/09/20 07:07:06 AM	1970						989	98	2
24/09/20 07:08:50 AM	1971						882	287	12
24/09/20 07:10:29 AM	1972						1169	21	1
24/09/20 07:12:10 AM	1973						1079	204	5
24/09/20 07:13:58 AM	1974						861	43	1
24/09/20 07:15:38 AM	1975						1036	475	18
24/09/20 07:17:18 AM	1976						808	130	4
24/09/20 07:19:08 AM	1977						1072	178	5
24/09/20 07:20:55 AM	1978						869	425	16
24/09/20 07:22:34 AM	1979						745	59	2
24/09/20 07:24:19 AM	1980						892	96	2
24/09/20 07:26:05 AM	1981						983	163	4
24/09/20 07:27:45 AM	1982						665	293	9
24/09/20 07:29:26 AM	1983						506	28	1
24/09/20 07:31:06 AM	1984						314	15	0
24/09/20 07:32:47 AM	1985						1230	83	2
24/09/20 07:34:27 AM	1986						1269	355	12
24/09/20 07:36:07 AM	1987						886	434	18
24/09/20 07:37:48 AM	1988						955	67	1
24/09/20 07:39:29 AM	1989						1106	236	5
24/09/20 07:41:10 AM	1990						453	132	4
24/09/20 07:42:50 AM	1991						1281	173	5
24/09/20 07:44:30 AM	1992						947	398	16
24/09/20 07:46:15 AM	1993						916	415	20
24/09/20 07:47:56 AM	1994						1034	395	13
24/09/20 07:49:36 AM	1995						1004	405	11
24/09/20 07:51:22 AM	1996						641	317	10
24/09/20 07:53:02 AM	1997						965	178	16
24/09/20 07:54:43 AM	1998						954	433	41
24/09/20 07:56:23 AM	1999						1068	132	4
24/09/20 07:58:03 AM	2000						588	83	2
24/09/20 07:59:49 AM	2001						1195	216	6
24/09/20 08:01:29 AM	2002						1015	55	1
24/09/20 08:03:10 AM	2003						1432	29	1
24/09/20 08:05:00 AM	2004						847	53	3
24/09/20 08:07:05 AM	2005						1455	15	0
24/09/20 08:08:53 AM	2006						871	124	3
24/09/20 08:10:42 AM	2007						1361	29	1
24/09/20 08:12:22 AM	2008						760	121	3
24/09/20 08:14:08 AM	2009						895	44	1
24/09/20 08:15:48 AM	2010						899	33	1
[truncated: 3,915 more rows]
