# Supplementary material for: A Low-Cost, Low-Power Water Velocity Sensor Utilizing Acoustic Doppler Measurement
Source: Sensors (Basel). 2022 Sep 30;22(19):7451. doi: 10.3390/s22197451 (PMC9572237; doi:10.3390/s22197451)
Supplement: Supplementary file 1 [file sensors-22-07451-s001.zip › supplementary_material/data/field_test/data/log_000/log_09.csv]

29/09/20 12:18:20 AM	1						779	70	1
29/09/20 12:19:03 AM	2						411	67	2
29/09/20 12:20:43 AM	3						992	97	2
29/09/20 12:22:25 AM	4						90	0	0
29/09/20 12:24:04 AM	5						848	66	1
29/09/20 12:25:52 AM	6						883	14	0
29/09/20 12:27:32 AM	7						1108	86	2
29/09/20 12:29:12 AM	8						978	62	1
29/09/20 12:30:54 AM	9						942	32	0
29/09/20 12:32:34 AM	10						1026	25	0
29/09/20 12:34:14 AM	11						1273	138	4
29/09/20 12:36:01 AM	12						891	142	5
29/09/20 12:37:41 AM	13						145	47	1
29/09/20 12:39:20 AM	14						256	15	0
29/09/20 12:41:00 AM	15						1138	99	2
29/09/20 12:42:43 AM	16						646	28	1
29/09/20 12:44:24 AM	17						1116	105	2
29/09/20 12:46:06 AM	18						1003	23	0
29/09/20 12:47:47 AM	19						447	22	0
29/09/20 12:49:27 AM	20						1812	13	0
29/09/20 12:51:07 AM	21						1137	312	9
29/09/20 12:52:49 AM	22						691	0	0
29/09/20 12:54:31 AM	23						214	26	0
29/09/20 12:56:10 AM	24						141	36	1
29/09/20 12:57:51 AM	25						205	43	1
29/09/20 12:59:37 AM	26						239	21	0
29/09/20 01:01:17 AM	27						162	51	1
29/09/20 01:02:58 AM	28						225	15	0
29/09/20 01:04:38 AM	29						271	0	0
29/09/20 01:06:25 AM	30						1037	30	1
29/09/20 01:08:11 AM	31						166	15	0
29/09/20 01:09:50 AM	32						751	384	14
29/09/20 01:11:43 AM	33						1000	54	10
29/09/20 01:13:24 AM	34						850	139	3
29/09/20 01:15:05 AM	35						988	207	5
29/09/20 01:16:51 AM	36						681	283	15
29/09/20 01:18:37 AM	37						1033	14	0
29/09/20 01:25:00 AM	39						708	24	1
29/09/20 01:26:40 AM	40						nan	nan	0
29/09/20 01:28:28 AM	41						437	15	0
29/09/20 01:30:09 AM	42						195	15	0
29/09/20 01:32:04 AM	43						90	0	0
29/09/20 01:33:45 AM	44						989	54	1
29/09/20 01:35:24 AM	45						205	34	0
29/09/20 01:37:11 AM	46						895	24	1
29/09/20 01:38:50 AM	47						240	0	0
29/09/20 01:40:31 AM	48						185	22	1
29/09/20 01:42:11 AM	49						1176	24	0
29/09/20 01:43:57 AM	50						852	140	4
29/09/20 01:45:55 AM	51						1149	56	1
29/09/20 01:47:35 AM	52						721	38	1
29/09/20 01:49:15 AM	53						1022	0	0
29/09/20 01:51:02 AM	54						90	0	0
29/09/20 01:52:41 AM	55						nan	nan	0
29/09/20 01:54:28 AM	56						198	15	0
29/09/20 01:56:09 AM	57						211	24	0
29/09/20 01:57:49 AM	58						1069	67	4
29/09/20 01:59:34 AM	59						788	345	9
29/09/20 02:01:20 AM	60						421	0	0
29/09/20 02:03:01 AM	61						242	23	1
29/09/20 02:04:43 AM	62						973	32	1
29/09/20 02:06:23 AM	63						1007	15	0
29/09/20 02:08:09 AM	64						227	15	0
29/09/20 02:09:50 AM	65						1157	48	8
29/09/20 02:11:36 AM	66						247	32	1
29/09/20 02:13:23 AM	67						421	0	0
29/09/20 02:15:03 AM	68						1222	14	0
29/09/20 02:16:44 AM	69						898	23	0
29/09/20 02:18:30 AM	70						840	227	4
29/09/20 02:20:16 AM	71						1262	22	1
29/09/20 02:21:56 AM	72						274	24	0
29/09/20 02:23:36 AM	73						901	22	0
29/09/20 02:25:17 AM	74						1155	33	9
29/09/20 02:26:57 AM	75						911	67	1
29/09/20 02:28:43 AM	76						869	97	2
29/09/20 02:30:23 AM	77						858	30	1
29/09/20 02:32:03 AM	78						783	363	12
29/09/20 02:33:49 AM	79						749	408	16
29/09/20 02:35:29 AM	80						912	163	5
29/09/20 02:37:09 AM	81						165	53	1
29/09/20 02:38:55 AM	82						1229	58	10
29/09/20 02:40:35 AM	83						795	95	2
29/09/20 02:42:21 AM	84						146	35	1
29/09/20 02:44:06 AM	85						1292	0	0
29/09/20 02:45:46 AM	86						185	59	1
29/09/20 02:47:32 AM	87						708	44	1
29/09/20 02:49:12 AM	88						180	38	1
29/09/20 02:50:57 AM	89						977	116	2
29/09/20 02:52:38 AM	90						880	131	2
29/09/20 02:54:18 AM	91						281	14	0
29/09/20 02:56:03 AM	92						958	52	1
29/09/20 02:57:44 AM	93						150	43	1
29/09/20 02:59:24 AM	94						1121	47	1
29/09/20 03:01:04 AM	95						389	25	1
29/09/20 03:02:45 AM	96						179	57	1
29/09/20 03:04:26 AM	97						227	15	0
29/09/20 03:06:06 AM	98						361	0	0
29/09/20 03:07:48 AM	99						391	0	0
29/09/20 03:09:29 AM	100						1120	97	3
29/09/20 03:11:09 AM	101						240	0	0
29/09/20 03:12:49 AM	102						120	0	0
29/09/20 03:14:29 AM	103						1049	24	0
29/09/20 03:16:10 AM	104						1267	25	0
29/09/20 03:18:02 AM	105						373	15	0
29/09/20 03:19:49 AM	106						177	56	1
29/09/20 03:21:29 AM	107						1166	77	8
29/09/20 03:23:15 AM	108						661	0	0
29/09/20 03:25:00 AM	109						179	51	1
29/09/20 03:26:40 AM	110						985	35	1
29/09/20 03:28:21 AM	111						203	110	2
29/09/20 03:30:09 AM	112						153	36	1
29/09/20 03:31:49 AM	113						185	55	1
29/09/20 03:33:36 AM	114						150	44	1
29/09/20 03:35:16 AM	115						240	0	0
29/09/20 03:37:02 AM	116						1202	87	9
29/09/20 03:38:48 AM	117						179	23	0
29/09/20 03:40:34 AM	118						1180	24	0
29/09/20 03:46:02 AM	120						915	15	0
29/09/20 03:47:43 AM	121						185	55	1
29/09/20 03:49:23 AM	122						252	94	2
29/09/20 03:51:09 AM	123						180	21	0
29/09/20 03:52:51 AM	124						234	19	1
29/09/20 03:54:37 AM	125						1068	202	4
29/09/20 03:56:24 AM	126						1251	50	1
29/09/20 03:58:04 AM	127						202	60	1
29/09/20 03:59:45 AM	128						211	23	0
29/09/20 04:01:25 AM	129						1254	58	7
29/09/20 04:03:05 AM	130						429	43	1
29/09/20 04:04:53 AM	131						731	220	4
29/09/20 04:06:40 AM	132						361	0	0
29/09/20 04:08:20 AM	133						1143	40	1
29/09/20 04:10:06 AM	134						153	40	1
29/09/20 04:11:52 AM	135						1076	20	1
29/09/20 04:13:40 AM	136						1241	70	4
29/09/20 04:15:21 AM	137						1178	29	1
29/09/20 04:17:01 AM	138						863	146	3
29/09/20 04:18:42 AM	139						1323	0	0
29/09/20 04:20:22 AM	140						945	33	0
29/09/20 04:22:02 AM	141						1158	60	1
29/09/20 04:23:48 AM	142						171	44	1
29/09/20 04:25:28 AM	143						757	21	1
29/09/20 04:27:14 AM	144						128	24	0
29/09/20 04:28:54 AM	145						175	57	1
29/09/20 04:30:35 AM	146						839	244	7
29/09/20 04:32:15 AM	147						163	15	0
29/09/20 04:33:55 AM	148						166	47	1
29/09/20 04:35:36 AM	149						691	83	1
29/09/20 04:37:22 AM	150						213	39	1
29/09/20 04:39:11 AM	151						646	210	4
29/09/20 04:40:51 AM	152						284	15	0
29/09/20 04:42:38 AM	153						158	43	2
29/09/20 04:44:24 AM	154						183	45	1
29/09/20 04:46:04 AM	155						993	89	2
29/09/20 04:47:45 AM	156						945	32	1
29/09/20 04:49:25 AM	157						164	48	1
29/09/20 04:51:05 AM	158						421	0	0
29/09/20 04:52:46 AM	159						144	48	1
29/09/20 04:54:26 AM	160						127	34	1
29/09/20 04:56:06 AM	161						470	15	0
29/09/20 04:57:46 AM	162						1300	47	3
29/09/20 04:59:26 AM	163						155	52	1
29/09/20 05:01:07 AM	164						819	84	2
29/09/20 05:02:46 AM	165						664	23	1
29/09/20 05:04:32 AM	166						814	270	10
29/09/20 05:06:13 AM	167						1006	15	0
29/09/20 05:07:52 AM	168						760	51	1
29/09/20 05:09:34 AM	169						1156	101	1
29/09/20 05:11:14 AM	170						144	34	0
29/09/20 05:12:55 AM	171						830	32	1
29/09/20 05:14:35 AM	172						208	23	0
29/09/20 05:16:22 AM	173						913	193	5
29/09/20 05:22:44 AM	175						820	49	1
29/09/20 05:24:26 AM	176						1096	53	1
29/09/20 05:26:08 AM	177						90	0	0
29/09/20 05:27:54 AM	178						972	144	3
29/09/20 05:29:40 AM	179						197	49	1
29/09/20 05:31:27 AM	180						1303	55	7
29/09/20 05:33:12 AM	181						332	22	0
29/09/20 05:34:58 AM	182						463	50	1
29/09/20 05:36:37 AM	183						961	157	3
29/09/20 05:38:19 AM	184						435	15	0
29/09/20 05:40:05 AM	185						591	161	2
29/09/20 05:41:47 AM	186						761	31	0
29/09/20 05:43:33 AM	187						952	74	2
29/09/20 05:45:19 AM	188						222	15	0
29/09/20 05:47:00 AM	189						1028	135	4
29/09/20 05:48:41 AM	190						872	0	0
29/09/20 05:50:22 AM	191						1248	70	8
29/09/20 05:52:08 AM	192						168	43	1
29/09/20 05:53:48 AM	193						886	15	0
29/09/20 05:55:29 AM	194						1042	88	3
29/09/20 05:57:09 AM	195						203	33	0
29/09/20 05:58:50 AM	196						977	15	0
29/09/20 06:00:30 AM	197						331	0	0
29/09/20 06:02:16 AM	198						451	0	0
29/09/20 06:03:56 AM	199						1266	82	6
29/09/20 06:05:36 AM	200						677	15	0
29/09/20 06:07:17 AM	201						1009	30	1
29/09/20 06:08:58 AM	202						735	15	0
29/09/20 06:10:39 AM	203						883	46	1
29/09/20 06:12:20 AM	204						1000	29	1
29/09/20 06:14:06 AM	205						1015	75	1
29/09/20 06:15:48 AM	206						732	388	12
29/09/20 06:17:29 AM	207						1158	15	0
29/09/20 06:19:11 AM	208						1280	58	15
29/09/20 06:20:51 AM	209						929	265	6
29/09/20 06:22:31 AM	210						331	0	0
29/09/20 06:24:23 AM	211						1203	102	2
29/09/20 06:30:53 AM	213						829	15	0
29/09/20 06:32:34 AM	214						198	15	0
29/09/20 06:34:20 AM	215						1235	185	13
29/09/20 06:36:01 AM	216						1120	179	5
29/09/20 06:37:42 AM	217						1058	29	1
29/09/20 06:39:22 AM	218						253	15	0
29/09/20 06:41:08 AM	219						912	77	1
29/09/20 06:42:50 AM	220						1202	0	0
29/09/20 06:44:37 AM	221						806	37	1
29/09/20 06:46:17 AM	222						1330	32	1
29/09/20 06:47:57 AM	223						406	15	0
29/09/20 06:49:38 AM	224						823	45	1
29/09/20 06:51:24 AM	225						219	23	1
29/09/20 06:53:11 AM	226						794	30	1
29/09/20 06:54:57 AM	227						1308	62	6
29/09/20 06:56:44 AM	228						143	44	1
29/09/20 06:58:31 AM	229						1367	76	5
29/09/20 07:00:11 AM	230						451	0	0
29/09/20 07:01:58 AM	231						464	15	0
29/09/20 07:03:44 AM	232						124	25	0
29/09/20 07:05:24 AM	233						827	252	7
29/09/20 07:07:10 AM	234						840	23	0
29/09/20 07:08:50 AM	235						197	80	2
29/09/20 07:10:30 AM	236						1293	22	1
29/09/20 07:12:16 AM	237						240	0	0
29/09/20 07:13:56 AM	238						219	52	1
29/09/20 07:15:36 AM	239						154	43	1
29/09/20 07:17:17 AM	240						783	55	1
29/09/20 07:18:58 AM	241						692	372	18
29/09/20 07:20:37 AM	242						464	15	0
29/09/20 07:22:24 AM	243						1011	86	2
29/09/20 07:24:04 AM	244						447	40	1
29/09/20 07:25:44 AM	245						1100	15	0
29/09/20 07:27:30 AM	246						253	15	0
29/09/20 07:38:35 AM	249						1230	82	5
29/09/20 07:40:21 AM	250						661	0	0
29/09/20 07:42:02 AM	251						107	15	0
29/09/20 07:43:48 AM	252						1230	23	0
29/09/20 07:45:29 AM	253						885	29	1
29/09/20 07:47:15 AM	254						933	22	0
29/09/20 07:49:02 AM	255						707	15	0
29/09/20 07:50:43 AM	256						104	15	0
29/09/20 07:52:23 AM	257						966	133	3
29/09/20 07:54:09 AM	258						1216	59	1
29/09/20 07:55:49 AM	259						1242	40	6
29/09/20 07:57:29 AM	260						459	27	1
29/09/20 07:59:10 AM	261						375	15	0
29/09/20 08:00:55 AM	262						1353	0	0
29/09/20 08:02:36 AM	263						762	33	1
29/09/20 08:04:16 AM	264						948	201	4
29/09/20 08:05:56 AM	265						1223	22	1
29/09/20 08:07:43 AM	266						349	15	0
29/09/20 08:09:30 AM	267						826	189	5
29/09/20 08:11:16 AM	268						809	97	4
29/09/20 08:12:56 AM	269						953	14	0
29/09/20 08:14:42 AM	270						1301	28	1
29/09/20 08:16:23 AM	271						868	23	0
29/09/20 08:18:03 AM	272						942	43	1
29/09/20 08:19:44 AM	273						1004	57	1
29/09/20 08:21:29 AM	274						197	31	0
29/09/20 08:23:09 AM	275						445	63	2
29/09/20 08:24:49 AM	276						1320	27	5
29/09/20 08:26:35 AM	277						690	23	0
29/09/20 08:28:15 AM	278						193	15	0
29/09/20 08:29:55 AM	279						681	35	1
29/09/20 08:31:41 AM	280						350	15	0
29/09/20 08:33:21 AM	281						178	48	1
29/09/20 08:35:07 AM	282						451	0	0
29/09/20 08:36:47 AM	283						210	88	2
29/09/20 08:38:27 AM	284						870	24	0
29/09/20 08:40:13 AM	285						870	57	2
29/09/20 08:41:53 AM	286						255	71	2
29/09/20 08:43:33 AM	287						210	0	0
29/09/20 08:45:19 AM	288						965	207	4
29/09/20 08:46:59 AM	289						691	123	3
29/09/20 08:48:40 AM	290						810	22	0
29/09/20 08:50:20 AM	291						1120	24	0
29/09/20 08:52:01 AM	292						998	24	0
29/09/20 08:53:41 AM	293						1108	54	1
29/09/20 08:55:22 AM	294						999	79	1
29/09/20 08:57:02 AM	295						593	48	1
29/09/20 08:58:48 AM	296						939	24	0
29/09/20 09:00:28 AM	297						1040	266	9
29/09/20 09:02:14 AM	298						1032	95	2
29/09/20 09:03:54 AM	299						361	0	0
29/09/20 09:05:40 AM	300						1082	0	0
29/09/20 09:07:20 AM	301						961	55	1
29/09/20 09:09:00 AM	302						891	260	10
29/09/20 09:10:46 AM	303						749	31	1
29/09/20 09:12:26 AM	304						901	71	2
29/09/20 09:14:06 AM	305						925	127	4
29/09/20 09:15:46 AM	306						212	22	0
29/09/20 09:17:27 AM	307						936	21	0
29/09/20 09:19:13 AM	308						226	15	0
29/09/20 09:20:53 AM	309						180	0	0
29/09/20 09:22:33 AM	310						859	15	0
29/09/20 09:24:19 AM	311						724	74	2
29/09/20 09:25:59 AM	312						212	83	2
29/09/20 09:27:39 AM	313						421	0	0
29/09/20 09:29:24 AM	314						121	36	1
29/09/20 09:31:05 AM	315						775	389	11
29/09/20 09:32:51 AM	316						301	0	0
29/09/20 09:34:31 AM	317						1137	119	3
29/09/20 09:36:11 AM	318						860	58	2
29/09/20 09:37:57 AM	319						1123	15	0
29/09/20 09:39:37 AM	320						1050	39	1
29/09/20 09:41:17 AM	321						227	15	0
29/09/20 09:43:03 AM	322						1006	45	1
29/09/20 09:44:43 AM	323						384	31	1
29/09/20 09:46:29 AM	324						481	23	0
29/09/20 09:48:09 AM	325						1026	108	2
29/09/20 09:49:49 AM	326						285	15	0
29/09/20 09:51:35 AM	327						271	0	0
29/09/20 09:53:15 AM	328						271	0	0
29/09/20 09:55:01 AM	329						571	0	0
29/09/20 09:56:47 AM	330						271	0	0
29/09/20 09:58:27 AM	331						1209	46	5
29/09/20 10:00:07 AM	332						1262	0	0
29/09/20 10:01:53 AM	333						240	0	0
29/09/20 10:03:33 AM	334						271	0	0
29/09/20 10:05:13 AM	335						1230	59	7
29/09/20 10:06:53 AM	336						271	0	0
29/09/20 10:08:40 AM	337						271	0	0
29/09/20 10:10:20 AM	338						1354	55	9
29/09/20 10:12:00 AM	339						271	0	0
29/09/20 10:13:40 AM	340						1175	224	15
29/09/20 10:15:20 AM	341						897	29	1
29/09/20 10:17:06 AM	342						1270	142	3
29/09/20 10:18:45 AM	343						287	15	0
29/09/20 10:20:26 AM	344						992	0	0
29/09/20 10:22:12 AM	345						271	0	0
29/09/20 10:23:52 AM	346						301	0	0
29/09/20 10:25:32 AM	347						283	15	0
29/09/20 10:27:17 AM	348						510	21	0
29/09/20 10:29:03 AM	349						815	116	2
29/09/20 10:30:43 AM	350						1070	15	0
29/09/20 10:32:24 AM	351						1310	53	1
29/09/20 10:34:04 AM	352						1306	67	10
29/09/20 10:35:50 AM	353						731	65	1
29/09/20 10:37:30 AM	354						254	15	0
29/09/20 10:39:11 AM	355						1298	47	1
29/09/20 10:40:50 AM	356						1227	17	2
29/09/20 10:42:39 AM	357						154	52	1
29/09/20 10:44:26 AM	358						1240	57	15
29/09/20 10:46:11 AM	359						90	0	0
29/09/20 10:47:51 AM	360						1220	30	7
29/09/20 10:49:37 AM	361						240	0	0
29/09/20 10:51:17 AM	362						213	25	0
29/09/20 10:53:02 AM	363						1275	28	6
29/09/20 10:54:42 AM	364						981	69	1
29/09/20 10:56:22 AM	365						126	34	0
29/09/20 10:58:09 AM	366						258	15	0
29/09/20 10:59:49 AM	367						240	0	0
29/09/20 11:01:35 AM	368						271	0	0
29/09/20 11:03:20 AM	369						90	0	0
29/09/20 11:05:00 AM	370						1144	79	2
29/09/20 11:06:40 AM	371						1203	58	8
29/09/20 11:08:20 AM	372						228	15	0
29/09/20 11:10:00 AM	373						219	24	0
29/09/20 11:11:46 AM	374						911	66	1
29/09/20 11:13:32 AM	375						240	0	0
29/09/20 11:15:12 AM	376						905	66	1
29/09/20 11:17:06 AM	377						601	0	0
29/09/20 11:18:52 AM	378						170	54	1
29/09/20 11:20:32 AM	379						190	41	1
29/09/20 11:22:18 AM	380						210	0	0
29/09/20 11:23:57 AM	381						227	15	0
29/09/20 11:25:37 AM	382						nan	nan	0
29/09/20 11:27:23 AM	383						240	0	0
29/09/20 11:29:04 AM	384						703	15	0
29/09/20 11:30:44 AM	385						762	312	8
29/09/20 11:32:24 AM	386						1015	224	8
29/09/20 11:34:10 AM	387						nan	nan	0
29/09/20 11:35:51 AM	388						904	25	0
29/09/20 11:37:30 AM	389						nan	nan	0
29/09/20 11:39:16 AM	390						451	0	0
29/09/20 11:40:56 AM	391						917	32	0
29/09/20 11:42:36 AM	392						856	73	1
29/09/20 11:44:22 AM	393						741	55	1
29/09/20 11:46:02 AM	394						332	138	5
29/09/20 11:47:48 AM	395						809	138	4
29/09/20 11:49:33 AM	396						164	50	1
29/09/20 11:51:13 AM	397						993	24	0
29/09/20 11:52:53 AM	398						150	0	0
29/09/20 11:54:39 AM	399						885	56	1
29/09/20 11:56:19 AM	400						210	26	0
29/09/20 11:57:59 AM	401						982	201	4
29/09/20 11:59:45 AM	402						210	22	0
29/09/20 12:01:25 PM	403						210	0	0
29/09/20 12:03:05 PM	404						353	127	2
29/09/20 12:04:51 PM	405						867	116	2
29/09/20 12:06:31 PM	406						1035	81	1
29/09/20 12:08:12 PM	407						929	66	2
29/09/20 12:09:52 PM	408						1022	0	0
29/09/20 12:11:38 PM	409						90	0	0
29/09/20 12:13:18 PM	410						980	98	1
29/09/20 12:15:04 PM	411						587	15	0
29/09/20 12:16:44 PM	412						691	0	0
29/09/20 12:18:24 PM	413						739	384	16
29/09/20 12:20:10 PM	414						334	111	2
29/09/20 12:21:50 PM	415						886	48	1
29/09/20 12:23:30 PM	416						1026	105	3
29/09/20 12:25:16 PM	417						1250	15	0
29/09/20 12:26:57 PM	418						1262	20	2
29/09/20 12:28:44 PM	419						782	0	0
29/09/20 12:30:35 PM	420						215	24	0
29/09/20 12:32:16 PM	421						761	391	14
29/09/20 12:33:57 PM	422						743	40	1
29/09/20 12:35:37 PM	423						874	66	2
29/09/20 12:37:17 PM	424						746	344	11
29/09/20 12:39:03 PM	425						766	15	0
29/09/20 12:40:43 PM	426						1186	52	6
29/09/20 12:42:24 PM	427						984	240	5
29/09/20 12:44:11 PM	428						145	42	1
29/09/20 12:45:57 PM	429						1198	63	5
29/09/20 12:47:43 PM	430						211	20	0
29/09/20 12:54:07 PM	432						435	15	0
29/09/20 12:55:53 PM	433						1061	102	1
29/09/20 12:57:33 PM	434						994	176	4
29/09/20 12:59:13 PM	435						842	23	0
29/09/20 01:00:53 PM	436						829	67	1
29/09/20 01:07:23 PM	438						945	15	0
29/09/20 01:09:03 PM	439						234	132	3
29/09/20 01:10:49 PM	440						1111	111	3
29/09/20 01:12:36 PM	441						812	114	2
29/09/20 01:14:22 PM	442						439	15	0
29/09/20 01:16:09 PM	443						1298	25	0
29/09/20 01:17:48 PM	444						1022	24	0
29/09/20 01:19:28 PM	445						1186	15	0
29/09/20 01:21:15 PM	446						936	22	0
29/09/20 01:22:55 PM	447						289	141	4
29/09/20 01:24:35 PM	448						425	79	1
29/09/20 01:26:16 PM	449						973	99	3
29/09/20 01:27:56 PM	450						1158	126	2
29/09/20 01:29:42 PM	451						737	31	1
29/09/20 01:31:28 PM	452						618	292	8
29/09/20 01:33:08 PM	453						1112	145	4
29/09/20 01:39:27 PM	455						271	0	0
29/09/20 01:41:07 PM	456						1107	41	1
29/09/20 01:42:53 PM	457						1018	225	5
29/09/20 01:44:33 PM	458						1142	85	2
29/09/20 01:46:13 PM	459						1051	23	0
29/09/20 01:47:53 PM	460						103	15	0
29/09/20 01:49:34 PM	461						1248	30	1
29/09/20 01:51:20 PM	462						nan	nan	0
29/09/20 01:53:00 PM	463						870	42	1
29/09/20 01:54:41 PM	464						192	15	0
29/09/20 01:56:27 PM	465						591	14	0
29/09/20 01:58:07 PM	466						279	24	0
29/09/20 01:59:46 PM	467						151	24	0
29/09/20 02:01:32 PM	468						781	54	1
29/09/20 02:03:12 PM	469						105	15	0
29/09/20 02:04:52 PM	470						1026	51	1
29/09/20 02:06:32 PM	471						565	300	10
29/09/20 02:08:24 PM	472						1023	23	0
29/09/20 02:10:05 PM	473						934	219	5
29/09/20 02:11:50 PM	474						525	96	2
29/09/20 02:13:32 PM	475						1133	106	6
29/09/20 02:15:12 PM	476						842	0	0
29/09/20 02:16:58 PM	477						705	15	0
29/09/20 02:18:44 PM	478						1199	69	5
29/09/20 02:20:30 PM	479						925	44	1
29/09/20 02:22:11 PM	480						421	0	0
29/09/20 02:23:50 PM	481						563	13	0
29/09/20 02:25:31 PM	482						1210	46	10
29/09/20 02:27:12 PM	483						1054	37	1
29/09/20 02:28:57 PM	484						367	25	0
29/09/20 02:30:50 PM	485						600	344	6
29/09/20 02:34:18 PM	487						177	20	1
29/09/20 02:35:58 PM	488						1113	37	1
29/09/20 02:37:44 PM	489						108	15	0
29/09/20 02:39:23 PM	490						494	61	1
29/09/20 02:41:03 PM	491						181	83	2
29/09/20 02:42:43 PM	492						1317	24	1
29/09/20 02:44:29 PM	493						522	30	1
29/09/20 02:46:09 PM	494						988	225	9
29/09/20 02:47:49 PM	495						192	66	1
29/09/20 02:49:35 PM	496						1036	40	1
29/09/20 02:51:15 PM	497						1219	25	1
29/09/20 02:52:55 PM	498						103	15	0
29/09/20 02:54:36 PM	499						796	15	0
29/09/20 02:56:22 PM	500						171	31	1
29/09/20 02:58:02 PM	501						954	197	6
29/09/20 02:59:42 PM	502						1082	0	0
29/09/20 03:01:28 PM	503						181	23	0
29/09/20 03:03:14 PM	504						1209	35	7
29/09/20 03:05:00 PM	505						1288	58	2
29/09/20 03:06:40 PM	506						1131	22	1
29/09/20 03:08:20 PM	507						753	412	10
29/09/20 03:10:00 PM	508						469	63	1
29/09/20 03:11:40 PM	509						772	30	1
29/09/20 03:13:20 PM	510						174	25	0
29/09/20 03:19:49 PM	512						400	36	1
29/09/20 03:21:29 PM	513						751	0	0
29/09/20 03:23:15 PM	514						1236	33	1
29/09/20 03:24:55 PM	515						696	25	0
29/09/20 03:26:35 PM	516						728	32	0
29/09/20 03:28:21 PM	517						530	65	1
29/09/20 03:30:01 PM	518						1232	72	3
29/09/20 03:31:47 PM	519						181	24	0
29/09/20 03:33:28 PM	520						915	65	1
29/09/20 03:35:08 PM	521						1059	209	14
29/09/20 03:36:48 PM	522						881	146	3
29/09/20 03:38:28 PM	523						170	50	1
29/09/20 03:40:15 PM	524						1033	14	0
29/09/20 03:41:55 PM	525						1224	42	1
29/09/20 03:43:35 PM	526						658	39	1
29/09/20 03:45:15 PM	527						1142	0	0
29/09/20 03:46:55 PM	528						151	40	1
29/09/20 03:48:41 PM	529						691	0	0
29/09/20 03:50:21 PM	530						979	24	1
29/09/20 03:52:02 PM	531						170	47	1
29/09/20 03:53:42 PM	532						848	185	4
29/09/20 03:55:28 PM	533						1037	36	0
29/09/20 03:57:08 PM	534						1216	30	1
29/09/20 03:58:48 PM	535						878	102	4
29/09/20 04:00:34 PM	536						1140	53	14
29/09/20 04:02:14 PM	537						1087	19	1
29/09/20 04:04:00 PM	538						781	28	1
29/09/20 04:05:40 PM	539						949	29	1
29/09/20 04:07:20 PM	540						868	25	0
29/09/20 04:09:06 PM	541						376	15	0
29/09/20 04:10:46 PM	542						346	141	9
29/09/20 04:12:32 PM	543						738	32	0
29/09/20 04:14:13 PM	544						266	31	1
29/09/20 04:15:53 PM	545						152	23	0
29/09/20 04:17:33 PM	546						120	0	0
29/09/20 04:19:13 PM	547						1241	59	13
29/09/20 04:20:59 PM	548						nan	nan	0
29/09/20 04:22:40 PM	549						1041	29	1
29/09/20 04:24:20 PM	550						1091	185	16
29/09/20 04:26:00 PM	551						205	22	0
29/09/20 04:27:46 PM	552						992	22	0
29/09/20 04:29:26 PM	553						715	31	1
29/09/20 04:31:06 PM	554						740	15	0
29/09/20 04:32:47 PM	555						945	59	1
29/09/20 04:34:26 PM	556						1218	31	1
29/09/20 04:36:12 PM	557						944	51	1
29/09/20 04:37:52 PM	558						650	15	0
29/09/20 04:39:32 PM	559						1151	46	15
29/09/20 04:41:18 PM	560						872	191	4
29/09/20 04:42:58 PM	561						601	19	1
29/09/20 04:44:45 PM	562						1192	106	14
29/09/20 04:46:24 PM	563						120	0	0
29/09/20 04:48:04 PM	564						803	249	8
29/09/20 04:49:50 PM	565						575	25	0
29/09/20 04:51:30 PM	566						171	47	2
29/09/20 04:53:10 PM	567						869	82	2
29/09/20 04:54:56 PM	568						711	57	1
29/09/20 04:56:36 PM	569						149	39	1
29/09/20 04:58:22 PM	570						804	25	0
29/09/20 05:00:02 PM	571						984	113	3
29/09/20 05:01:42 PM	572						915	144	6
29/09/20 05:03:28 PM	573						1052	0	0
29/09/20 05:05:08 PM	574						271	0	0
29/09/20 05:06:48 PM	575						1099	46	1
29/09/20 05:08:34 PM	576						975	201	5
29/09/20 05:10:14 PM	577						911	235	7
29/09/20 05:12:00 PM	578						444	93	2
29/09/20 05:13:41 PM	579						150	0	0
29/09/20 05:15:21 PM	580						180	0	0
29/09/20 05:17:01 PM	581						867	30	1
29/09/20 05:18:41 PM	582						1096	15	0
29/09/20 05:20:27 PM	583						191	14	0
29/09/20 05:22:07 PM	584						1358	21	1
29/09/20 05:23:47 PM	585						891	264	9
29/09/20 05:25:33 PM	586						977	15	0
29/09/20 05:27:13 PM	587						693	348	13
29/09/20 05:28:59 PM	588						979	99	2
29/09/20 05:30:39 PM	589						1213	14	0
29/09/20 05:32:19 PM	590						478	245	7
29/09/20 05:34:05 PM	591						421	0	0
29/09/20 05:35:45 PM	592						994	23	0
29/09/20 05:37:31 PM	593						351	14	0
29/09/20 05:39:11 PM	594						1029	121	3
29/09/20 05:40:51 PM	595						792	14	0
29/09/20 05:42:37 PM	596						1171	64	13
29/09/20 05:44:17 PM	597						1232	0	0
29/09/20 05:45:57 PM	598						406	15	0
29/09/20 05:47:38 PM	599						314	15	0
29/09/20 05:49:18 PM	600						361	0	0
29/09/20 05:51:04 PM	601						896	152	3
29/09/20 05:52:44 PM	602						549	69	1
29/09/20 05:54:30 PM	603						732	96	2
29/09/20 05:56:10 PM	604						1098	34	7
29/09/20 05:57:50 PM	605						992	0	0
29/09/20 05:59:36 PM	606						911	90	3
29/09/20 06:01:16 PM	607						1056	100	2
29/09/20 06:02:56 PM	608						676	111	3
29/09/20 06:04:42 PM	609						983	113	2
29/09/20 06:06:22 PM	610						960	23	1
29/09/20 06:08:08 PM	611						937	54	1
29/09/20 06:09:48 PM	612						986	27	1
29/09/20 06:11:28 PM	613						515	72	1
29/09/20 06:13:14 PM	614						195	15	0
29/09/20 06:14:54 PM	615						nan	nan	0
29/09/20 06:16:34 PM	616						718	25	0
29/09/20 06:18:20 PM	617						976	15	0
29/09/20 06:20:00 PM	618						436	15	0
29/09/20 06:21:40 PM	619						301	0	0
29/09/20 06:23:26 PM	620						180	0	0
29/09/20 06:25:06 PM	621						834	24	0
29/09/20 06:26:52 PM	622						549	332	8
29/09/20 06:28:32 PM	623						196	15	0
29/09/20 06:30:12 PM	624						1155	98	1
29/09/20 06:31:58 PM	625						90	0	0
29/09/20 06:33:38 PM	626						195	15	0
29/09/20 06:35:18 PM	627						695	342	7
29/09/20 06:37:04 PM	628						1016	26	1
29/09/20 06:38:44 PM	629						nan	nan	0
29/09/20 06:40:30 PM	630						391	0	0
29/09/20 06:42:10 PM	631						421	0	0
29/09/20 06:43:50 PM	632						1034	15	0
29/09/20 06:45:36 PM	633						259	66	1
29/09/20 06:47:16 PM	634						932	0	0
29/09/20 06:49:02 PM	635						90	0	0
29/09/20 06:50:42 PM	636						146	51	2
29/09/20 06:52:22 PM	637						857	31	0
29/09/20 06:54:08 PM	638						647	330	6
29/09/20 06:55:48 PM	639						211	69	2
29/09/20 06:57:28 PM	640						897	146	5
29/09/20 06:59:14 PM	641						1025	24	1
29/09/20 07:00:54 PM	642						436	15	0
29/09/20 07:02:34 PM	643						1025	38	1
29/09/20 07:04:20 PM	644						90	0	0
29/09/20 07:06:00 PM	645						659	25	1
29/09/20 07:07:46 PM	646						888	236	7
29/09/20 07:09:26 PM	647						170	69	2
29/09/20 07:11:06 PM	648						1223	14	0
29/09/20 07:12:52 PM	649						750	196	4
29/09/20 07:14:32 PM	650						950	114	4
29/09/20 07:16:18 PM	651						716	153	3
29/09/20 07:17:58 PM	652						891	163	3
29/09/20 07:19:38 PM	653						1025	161	3
29/09/20 07:21:23 PM	654						1098	15	0
29/09/20 07:23:09 PM	655						996	40	1
29/09/20 07:24:49 PM	656						608	316	8
29/09/20 07:26:29 PM	657						753	42	1
29/09/20 07:28:15 PM	658						651	14	0
29/09/20 07:29:55 PM	659						1062	104	10
29/09/20 07:31:48 PM	660						192	62	2
29/09/20 07:33:28 PM	661						636	290	7
29/09/20 07:35:08 PM	662						1095	15	0
29/09/20 07:36:54 PM	663						1066	15	0
29/09/20 07:43:24 PM	665						1221	15	0
29/09/20 07:45:11 PM	666						106	15	0
29/09/20 07:46:51 PM	667						945	167	5
29/09/20 07:48:31 PM	668						961	59	1
29/09/20 07:50:10 PM	669						962	0	0
29/09/20 07:51:51 PM	670						851	253	5
29/09/20 07:53:37 PM	671						150	0	0
29/09/20 07:55:23 PM	672						854	15	0
29/09/20 07:57:09 PM	673						565	25	0
29/09/20 07:58:55 PM	674						881	65	2
29/09/20 08:00:36 PM	675						995	131	3
29/09/20 08:02:16 PM	676						649	47	1
29/09/20 08:04:03 PM	677						1206	121	3
29/09/20 08:05:42 PM	678						822	133	3
29/09/20 08:07:28 PM	679						924	366	20
29/09/20 08:09:09 PM	680						824	276	6
29/09/20 08:14:33 PM	682						204	53	1
29/09/20 08:16:13 PM	683						847	342	8
29/09/20 08:17:53 PM	684						314	15	0
29/09/20 08:19:40 PM	685						789	49	1
29/09/20 08:21:20 PM	686						741	353	9
29/09/20 08:23:11 PM	687						1054	23	0
29/09/20 08:24:53 PM	688						1026	161	3
29/09/20 08:26:33 PM	689						284	119	3
29/09/20 08:28:13 PM	690						812	35	1
29/09/20 08:29:53 PM	691						166	63	1
29/09/20 08:31:39 PM	692						890	32	1
29/09/20 08:33:18 PM	693						448	37	1
29/09/20 08:35:05 PM	694						1068	72	3
29/09/20 08:36:50 PM	695						1133	65	3
29/09/20 08:38:31 PM	696						933	262	11
29/09/20 08:40:17 PM	697						887	64	1
29/09/20 08:41:57 PM	698						299	86	1
29/09/20 08:43:39 PM	699						1042	38	1
29/09/20 08:45:19 PM	700						1023	57	1
29/09/20 08:46:59 PM	701						1073	111	3
29/09/20 08:48:45 PM	702						176	38	1
29/09/20 08:50:32 PM	703						156	41	1
29/09/20 08:52:13 PM	704						390	23	0
29/09/20 08:53:59 PM	705						1186	30	2
29/09/20 08:55:45 PM	706						142	37	1
29/09/20 08:57:25 PM	707						571	23	1
29/09/20 08:59:06 PM	708						783	22	0
29/09/20 09:00:46 PM	709						166	38	1
29/09/20 09:02:32 PM	710						331	0	0
29/09/20 09:04:12 PM	711						778	70	1
29/09/20 09:05:58 PM	712						717	25	0
29/09/20 09:07:44 PM	713						901	174	7
29/09/20 09:09:23 PM	714						680	15	0
29/09/20 09:11:04 PM	715						868	287	9
29/09/20 09:12:50 PM	716						nan	nan	0
29/09/20 09:14:30 PM	717						389	24	0
29/09/20 09:16:17 PM	718						1053	70	1
29/09/20 09:17:57 PM	719						966	77	1
29/09/20 09:19:38 PM	720						90	0	0
29/09/20 09:21:25 PM	721						855	140	4
29/09/20 09:23:05 PM	722						271	0	0
29/09/20 09:24:51 PM	723						185	22	0
29/09/20 09:26:31 PM	724						215	80	2
29/09/20 09:28:11 PM	725						652	80	2
29/09/20 09:29:57 PM	726						298	141	5
29/09/20 09:31:37 PM	727						172	46	2
29/09/20 09:33:17 PM	728						160	30	1
29/09/20 09:34:58 PM	729						194	15	0
29/09/20 09:36:44 PM	730						271	37	1
29/09/20 09:38:31 PM	731						152	34	1
29/09/20 09:40:17 PM	732						873	101	3
29/09/20 09:42:09 PM	733						692	20	0
29/09/20 09:44:00 PM	734						765	156	5
29/09/20 09:45:47 PM	735						455	20	1
29/09/20 09:47:33 PM	736						361	26	1
29/09/20 09:49:20 PM	737						782	379	14
29/09/20 09:51:05 PM	738						715	25	0
29/09/20 09:52:52 PM	739						462	15	0
29/09/20 09:54:38 PM	740						943	14	0
29/09/20 09:56:24 PM	741						218	24	0
29/09/20 09:58:10 PM	742						1025	21	1
29/09/20 09:59:50 PM	743						1177	126	2
29/09/20 10:01:30 PM	744						721	0	0
29/09/20 10:03:16 PM	745						921	185	4
29/09/20 10:04:56 PM	746						306	114	3
29/09/20 10:06:37 PM	747						272	104	3
29/09/20 10:08:17 PM	748						868	100	2
29/09/20 10:09:58 PM	749						214	71	2
29/09/20 10:11:38 PM	750						688	352	16
29/09/20 10:13:24 PM	751						959	169	4
29/09/20 10:15:11 PM	752						240	22	0
29/09/20 10:16:57 PM	753						982	253	7
29/09/20 10:18:43 PM	754						151	50	1
29/09/20 10:20:29 PM	755						976	28	1
29/09/20 10:22:14 PM	756						283	15	0
29/09/20 10:23:55 PM	757						1234	20	1
29/09/20 10:25:42 PM	758						246	44	1
29/09/20 10:27:28 PM	759						316	15	0
29/09/20 10:29:15 PM	760						342	31	0
29/09/20 10:36:02 PM	762						416	34	1
29/09/20 10:37:47 PM	763						219	118	3
29/09/20 10:40:03 PM	764						429	35	1
29/09/20 10:41:49 PM	765						138	105	10
29/09/20 10:57:16 PM	769						436	51	1
29/09/20 10:59:02 PM	770						310	61	1
29/09/20 11:00:44 PM	771						271	0	0
29/09/20 11:02:24 PM	772						470	15	0
29/09/20 11:05:50 PM	774						174	60	1
29/09/20 11:07:36 PM	775						466	15	0
29/09/20 11:09:16 PM	776						511	19	0
29/09/20 11:10:56 PM	777						497	15	0
29/09/20 11:12:42 PM	778						160	58	1
29/09/20 11:14:23 PM	779						212	23	0
29/09/20 11:16:09 PM	780						287	15	0
29/09/20 11:17:54 PM	781						537	20	1
29/09/20 11:19:35 PM	782						299	24	0
29/09/20 11:21:21 PM	783						129	57	13
29/09/20 11:23:01 PM	784						563	91	5
29/09/20 11:24:42 PM	785						489	123	4
29/09/20 11:26:23 PM	786						417	233	7
29/09/20 11:28:04 PM	787						219	169	8
29/09/20 11:29:44 PM	788						665	187	8
29/09/20 11:31:25 PM	789						665	258	29
29/09/20 11:33:11 PM	790						488	279	31
29/09/20 11:34:57 PM	791						653	227	14
29/09/20 11:36:37 PM	792						698	173	30
29/09/20 11:38:23 PM	793						682	235	21
29/09/20 11:40:03 PM	794						621	267	25
29/09/20 11:41:43 PM	795						642	321	28
29/09/20 11:43:29 PM	796						560	307	29
29/09/20 11:45:15 PM	797						279	296	40
29/09/20 11:46:57 PM	798						397	313	38
29/09/20 11:48:38 PM	799						583	323	29
29/09/20 11:50:18 PM	800						202	223	142
29/09/20 11:52:04 PM	801						808	281	37
29/09/20 11:53:44 PM	802						313	322	83
29/09/20 11:55:30 PM	803						794	252	23
29/09/20 11:57:16 PM	804						740	257	26
29/09/20 11:58:56 PM	805						672	261	22
30/09/20 12:00:37 AM	806						320	315	60
30/09/20 12:02:18 AM	807						841	218	25
30/09/20 12:03:58 AM	808						871	183	30
30/09/20 12:05:38 AM	809						482	389	38
30/09/20 12:07:19 AM	810						831	260	21
30/09/20 12:09:00 AM	811						473	355	19
30/09/20 12:10:46 AM	812						248	243	114
30/09/20 12:12:26 AM	813						735	260	22
30/09/20 12:14:07 AM	814						506	370	41
30/09/20 12:15:47 AM	815						411	388	20
30/09/20 12:17:33 AM	816						515	393	23
30/09/20 12:19:19 AM	817						829	294	27
30/09/20 12:21:00 AM	818						694	348	18
30/09/20 12:22:47 AM	819						441	377	32
30/09/20 12:24:28 AM	820						823	261	22
30/09/20 12:26:08 AM	821						695	270	17
30/09/20 12:27:48 AM	822						501	332	18
30/09/20 12:29:29 AM	823						249	172	12
30/09/20 12:31:09 AM	824						836	263	21
30/09/20 12:32:49 AM	825						834	232	15
30/09/20 12:34:35 AM	826						501	357	47
30/09/20 12:36:15 AM	827						905	268	32
30/09/20 12:38:01 AM	828						758	242	16
30/09/20 12:39:42 AM	829						412	279	48
30/09/20 12:41:23 AM	830						540	360	24
30/09/20 12:43:10 AM	831						840	186	19
30/09/20 12:44:50 AM	832						922	182	8
30/09/20 12:46:31 AM	833						502	366	27
30/09/20 12:48:11 AM	834						342	296	29
30/09/20 12:49:51 AM	835						166	79	34
30/09/20 12:51:32 AM	836						157	50	49
30/09/20 12:53:13 AM	837						639	318	21
30/09/20 12:54:53 AM	838						381	360	38
30/09/20 12:56:34 AM	839						857	244	12
30/09/20 12:58:14 AM	840						808	211	12
30/09/20 12:59:55 AM	841						759	239	13
30/09/20 01:01:36 AM	842						461	361	16
30/09/20 01:03:17 AM	843						205	59	17
30/09/20 01:04:57 AM	844						514	333	12
30/09/20 01:06:38 AM	845						756	179	16
30/09/20 01:08:18 AM	846						198	245	63
30/09/20 01:09:58 AM	847						241	155	5
30/09/20 01:11:45 AM	848						670	191	10
30/09/20 01:13:25 AM	849						636	219	7
30/09/20 01:15:12 AM	850						613	249	8
30/09/20 01:16:53 AM	851						286	15	0
30/09/20 01:18:33 AM	852						418	343	14
30/09/20 01:20:19 AM	853						615	300	12
30/09/20 01:22:00 AM	854						146	80	30
30/09/20 01:23:41 AM	855						373	33	1
30/09/20 01:25:22 AM	856						429	91	3
30/09/20 01:27:02 AM	857						149	54	6
30/09/20 01:28:43 AM	858						326	70	85
30/09/20 01:30:25 AM	859						451	0	0
30/09/20 01:32:05 AM	860						845	112	3
30/09/20 01:33:45 AM	861						869	64	2
30/09/20 01:35:25 AM	862						438	15	0
30/09/20 01:37:05 AM	863						743	155	5
30/09/20 01:38:45 AM	864						748	191	5
30/09/20 01:40:25 AM	865						226	15	0
30/09/20 01:42:06 AM	866						828	81	2
30/09/20 01:43:51 AM	867						682	225	5
30/09/20 01:45:31 AM	868						328	127	3
30/09/20 01:47:11 AM	869						271	0	0
30/09/20 01:48:58 AM	870						174	68	118
30/09/20 01:50:38 AM	871						313	281	12
30/09/20 01:52:19 AM	872						318	46	1
30/09/20 01:53:59 AM	873						168	103	9
30/09/20 01:55:44 AM	874						634	168	5
30/09/20 01:57:24 AM	875						164	120	26
30/09/20 01:59:04 AM	876						428	93	3
30/09/20 02:00:46 AM	877						397	77	2
30/09/20 02:02:31 AM	878						435	15	0
30/09/20 02:04:11 AM	879						570	128	4
30/09/20 02:05:52 AM	880						257	174	4
30/09/20 02:07:32 AM	881						250	217	21
30/09/20 02:09:12 AM	882						393	270	8
30/09/20 02:10:53 AM	883						331	0	0
30/09/20 02:12:34 AM	884						463	104	2
30/09/20 02:14:14 AM	885						635	174	5
30/09/20 02:15:55 AM	886						353	45	1
30/09/20 02:17:40 AM	887						579	166	5
30/09/20 02:19:20 AM	888						379	46	1
30/09/20 02:21:00 AM	889						452	108	3
30/09/20 02:22:46 AM	890						147	139	28
30/09/20 02:24:27 AM	891						349	220	6
30/09/20 02:26:07 AM	892						299	25	0
30/09/20 02:27:47 AM	893						125	53	10
30/09/20 02:29:33 AM	894						219	129	5
30/09/20 02:31:13 AM	895						435	176	4
30/09/20 02:32:53 AM	896						272	220	7
30/09/20 02:34:39 AM	897						472	39	1
30/09/20 02:36:19 AM	898						584	112	3
30/09/20 02:38:05 AM	899						559	79	2
30/09/20 02:39:45 AM	900						635	86	2
30/09/20 02:41:25 AM	901						137	53	16
30/09/20 02:43:11 AM	902						493	136	2
30/09/20 02:44:51 AM	903						483	148	3
30/09/20 02:46:37 AM	904						143	32	21
30/09/20 02:48:17 AM	905						290	23	0
30/09/20 02:49:57 AM	906						196	87	2
30/09/20 02:51:38 AM	907						477	136	3
30/09/20 02:53:18 AM	908						252	67	1
30/09/20 02:55:04 AM	909						651	35	1
30/09/20 02:56:44 AM	910						585	68	1
30/09/20 02:58:24 AM	911						583	38	1
30/09/20 03:00:05 AM	912						512	85	3
30/09/20 03:01:51 AM	913						477	108	3
30/09/20 03:03:31 AM	914						129	59	8
30/09/20 03:05:11 AM	915						511	85	2
30/09/20 03:06:51 AM	916						309	34	1
30/09/20 03:08:32 AM	917						510	106	2
30/09/20 03:10:13 AM	918						451	0	0
30/09/20 03:11:53 AM	919						331	0	0
30/09/20 03:13:34 AM	920						290	82	1
30/09/20 03:15:14 AM	921						300	23	0
30/09/20 03:16:55 AM	922						340	24	1
30/09/20 03:18:35 AM	923						271	0	0
30/09/20 03:20:21 AM	924						322	77	2
30/09/20 03:22:01 AM	925						938	47	1
30/09/20 03:23:47 AM	926						421	0	0
30/09/20 03:25:27 AM	927						459	89	3
30/09/20 03:27:07 AM	928						420	38	1
30/09/20 03:28:53 AM	929						532	89	2
30/09/20 03:30:33 AM	930						478	24	1
30/09/20 03:32:19 AM	931						467	85	2
30/09/20 03:33:59 AM	932						131	35	7
30/09/20 03:35:39 AM	933						126	37	10
30/09/20 03:37:25 AM	934						222	46	1
30/09/20 03:39:05 AM	935						119	37	1
30/09/20 03:40:51 AM	936						297	84	1
30/09/20 03:42:30 AM	937						573	124	2
30/09/20 03:44:11 AM	938						467	88	3
30/09/20 03:45:52 AM	939						475	23	0
30/09/20 03:47:31 AM	940						319	15	0
30/09/20 03:49:12 AM	941						375	56	1
30/09/20 03:50:57 AM	942						399	41	1
30/09/20 03:52:38 AM	943						271	0	0
30/09/20 03:54:19 AM	944						444	38	1
30/09/20 03:55:59 AM	945						1230	29	2
30/09/20 03:57:45 AM	946						503	44	1
30/09/20 03:59:26 AM	947						1287	32	1
30/09/20 04:01:06 AM	948						287	61	1
30/09/20 04:02:46 AM	949						nan	nan	0
30/09/20 04:04:26 AM	950						1335	49	3
30/09/20 04:06:12 AM	951						306	38	1
30/09/20 04:07:51 AM	952						130	65	3
30/09/20 04:09:32 AM	953						287	15	0
30/09/20 04:11:13 AM	954						100	17	3
30/09/20 04:12:54 AM	955						420	25	0
30/09/20 04:14:40 AM	956						152	50	1
30/09/20 04:16:20 AM	957						197	76	1
30/09/20 04:18:00 AM	958						465	35	1
30/09/20 04:19:45 AM	959						333	37	1
30/09/20 04:21:25 AM	960						102	15	0
30/09/20 04:23:06 AM	961						288	15	0
30/09/20 04:24:47 AM	962						376	15	0
30/09/20 04:26:27 AM	963						228	15	0
30/09/20 04:28:13 AM	964						300	21	0
30/09/20 04:29:53 AM	965						689	22	1
30/09/20 04:31:35 AM	966						482	23	0
30/09/20 04:33:21 AM	967						451	0	0
30/09/20 04:35:01 AM	968						469	34	0
30/09/20 04:36:47 AM	969						436	15	0
30/09/20 04:38:33 AM	970						365	69	1
30/09/20 04:40:13 AM	971						257	15	0
30/09/20 04:41:54 AM	972						468	15	0
30/09/20 04:43:39 AM	973						357	22	0
30/09/20 04:45:21 AM	974						374	15	0
30/09/20 04:47:01 AM	975						451	0	0
30/09/20 04:48:42 AM	976						721	0	0
30/09/20 04:50:22 AM	977						1313	47	5
30/09/20 04:52:02 AM	978						217	52	1
30/09/20 04:53:43 AM	979						114	45	2
30/09/20 04:55:23 AM	980						1289	49	6
30/09/20 04:57:04 AM	981						90	0	0
30/09/20 04:58:50 AM	982						122	39	69
30/09/20 05:00:29 AM	983						1315	71	4
30/09/20 05:02:10 AM	984						301	23	0
30/09/20 05:03:50 AM	985						434	15	0
30/09/20 05:05:36 AM	986						361	0	0
30/09/20 05:07:16 AM	987						114	30	1
30/09/20 05:08:56 AM	988						379	51	1
30/09/20 05:10:37 AM	989						304	157	8
30/09/20 05:12:18 AM	990						240	0	0
30/09/20 05:13:58 AM	991						437	15	0
30/09/20 05:15:39 AM	992						301	0	0
30/09/20 05:17:20 AM	993						304	40	1
30/09/20 05:19:02 AM	994						90	0	0
30/09/20 05:20:43 AM	995						133	58	2
30/09/20 05:22:29 AM	996						227	15	0
30/09/20 05:24:14 AM	997						1254	30	3
30/09/20 05:26:00 AM	998						313	31	0
30/09/20 05:27:40 AM	999						421	0	0
30/09/20 05:29:26 AM	1000						253	15	0
30/09/20 05:31:06 AM	1001						97	12	1
30/09/20 05:32:52 AM	1002						125	25	0
30/09/20 05:34:33 AM	1003						90	0	0
30/09/20 05:36:14 AM	1004						911	195	5
30/09/20 05:37:53 AM	1005						90	0	2
30/09/20 05:39:33 AM	1006						451	0	0
30/09/20 05:41:19 AM	1007						361	0	0
30/09/20 05:42:59 AM	1008						361	24	0
30/09/20 05:44:45 AM	1009						90	0	1
30/09/20 05:46:25 AM	1010						271	0	0
30/09/20 05:48:05 AM	1011						394	26	0
30/09/20 05:49:46 AM	1012						90	0	0
30/09/20 05:51:26 AM	1013						109	23	1
30/09/20 05:53:12 AM	1014						90	0	0
30/09/20 05:54:52 AM	1015						271	0	0
30/09/20 05:56:32 AM	1016						90	0	0
30/09/20 05:58:18 AM	1017						331	0	0
30/09/20 05:59:58 AM	1018						347	31	0
30/09/20 06:01:39 AM	1019						90	0	0
30/09/20 06:03:19 AM	1020						1243	36	9
30/09/20 06:04:59 AM	1021						242	25	0
30/09/20 06:06:42 AM	1022						1160	31	0
30/09/20 06:08:22 AM	1023						361	0	0
30/09/20 06:10:02 AM	1024						90	0	0
30/09/20 06:11:48 AM	1025						334	25	0
30/09/20 06:13:28 AM	1026						1077	50	1
30/09/20 06:15:14 AM	1027						100	14	0
30/09/20 06:16:53 AM	1028						224	15	0
30/09/20 06:18:33 AM	1029						361	0	0
30/09/20 06:20:14 AM	1030						90	0	0
30/09/20 06:21:53 AM	1031						1185	15	0
30/09/20 06:23:39 AM	1032						332	24	0
30/09/20 06:25:20 AM	1033						98	17	2
30/09/20 06:27:00 AM	1034						123	32	1
30/09/20 06:28:46 AM	1035						180	0	0
30/09/20 06:30:26 AM	1036						361	0	0
30/09/20 06:32:12 AM	1037						90	0	0
30/09/20 06:33:52 AM	1038						90	0	0
30/09/20 06:35:32 AM	1039						1667	15	0
30/09/20 06:37:18 AM	1040						118	25	1
30/09/20 06:38:58 AM	1041						1333	36	10
30/09/20 06:40:37 AM	1042						920	112	2
30/09/20 06:42:28 AM	1043						271	0	0
30/09/20 06:44:14 AM	1044						150	0	0
30/09/20 06:46:00 AM	1045						638	135	2
30/09/20 06:47:39 AM	1046						120	0	0
30/09/20 06:49:20 AM	1047						391	23	0
30/09/20 06:55:43 AM	1049						97	13	0
30/09/20 07:01:25 AM	1051						240	0	0
30/09/20 07:03:06 AM	1052						118	35	1
30/09/20 07:04:52 AM	1053						1249	53	9
30/09/20 07:06:32 AM	1054						270	23	0
30/09/20 07:08:17 AM	1055						nan	nan	0
30/09/20 07:09:57 AM	1056						90	0	0
30/09/20 07:11:38 AM	1057						1209	26	0
30/09/20 07:13:25 AM	1058						nan	nan	0
30/09/20 07:15:05 AM	1059						90	0	0
30/09/20 07:16:51 AM	1060						102	15	0
30/09/20 07:18:37 AM	1061						135	15	0
30/09/20 07:20:43 AM	1062						nan	nan	0
30/09/20 07:22:29 AM	1063						1275	44	3
30/09/20 07:28:51 AM	1065						123	32	1
30/09/20 07:30:32 AM	1066						1262	0	0
30/09/20 07:32:12 AM	1067						331	0	0
30/09/20 07:33:58 AM	1068						1331	14	0
30/09/20 07:35:38 AM	1069						90	0	0
30/09/20 07:37:24 AM	1070						1258	72	2
30/09/20 07:39:05 AM	1071						nan	nan	0
30/09/20 07:40:45 AM	1072						706	15	0
30/09/20 07:42:31 AM	1073						1141	84	2
30/09/20 07:44:18 AM	1074						90	0	0
30/09/20 07:46:05 AM	1075						90	0	0
30/09/20 07:47:46 AM	1076						nan	nan	0
30/09/20 07:49:26 AM	1077						nan	nan	0
30/09/20 07:51:11 AM	1078						90	0	0
30/09/20 07:52:51 AM	1079						1077	40	1
30/09/20 07:54:30 AM	1080						675	15	0
30/09/20 07:56:16 AM	1081						nan	nan	0
30/09/20 07:57:56 AM	1082						226	15	0
30/09/20 07:59:43 AM	1083						1142	159	4
30/09/20 08:01:23 AM	1084						636	17	1
30/09/20 08:03:04 AM	1085						758	96	1
30/09/20 08:04:45 AM	1086						1068	58	1
30/09/20 08:06:31 AM	1087						1036	83	2
30/09/20 08:08:18 AM	1088						nan	nan	0
30/09/20 08:10:04 AM	1089						134	33	0
30/09/20 08:11:44 AM	1090						708	37	1
30/09/20 08:13:30 AM	1091						90	0	0
30/09/20 08:15:11 AM	1092						1213	94	2
30/09/20 08:16:51 AM	1093						240	0	0
30/09/20 08:18:32 AM	1094						908	160	5
30/09/20 08:20:12 AM	1095						594	199	5
30/09/20 08:21:59 AM	1096						301	0	0
30/09/20 08:23:39 AM	1097						113	22	1
30/09/20 08:25:31 AM	1098						271	24	0
30/09/20 08:27:11 AM	1099						226	15	0
30/09/20 08:28:51 AM	1100						301	0	0
30/09/20 08:30:37 AM	1101						1276	15	0
30/09/20 08:32:23 AM	1102						283	15	0
30/09/20 08:34:09 AM	1103						298	21	0
30/09/20 08:35:49 AM	1104						291	29	1
30/09/20 08:37:35 AM	1105						292	14	0
30/09/20 08:39:15 AM	1106						314	15	0
30/09/20 08:40:55 AM	1107						310	14	0
30/09/20 08:42:42 AM	1108						1311	23	2
30/09/20 08:44:28 AM	1109						864	334	15
30/09/20 08:46:10 AM	1110						960	23	0
30/09/20 08:47:55 AM	1111						284	27	1
30/09/20 08:49:41 AM	1112						569	250	7
30/09/20 08:51:32 AM	1113						306	22	1
30/09/20 08:53:13 AM	1114						355	162	3
30/09/20 08:54:55 AM	1115						1033	14	0
30/09/20 09:00:36 AM	1117						451	0	0
30/09/20 09:02:26 AM	1118						651	89	2
30/09/20 09:04:12 AM	1119						1006	15	0
30/09/20 09:05:58 AM	1120						317	15	0
30/09/20 09:07:44 AM	1121						1424	15	0
30/09/20 09:09:30 AM	1122						312	15	0
30/09/20 09:11:10 AM	1123						295	24	0
30/09/20 09:12:55 AM	1124						244	46	1
30/09/20 09:14:35 AM	1125						1162	116	6
30/09/20 09:16:16 AM	1126						1353	0	0
30/09/20 09:17:56 AM	1127						316	15	0
30/09/20 09:19:42 AM	1128						870	336	10
30/09/20 09:21:22 AM	1129						973	27	1
30/09/20 09:23:08 AM	1130						796	86	2
30/09/20 09:24:54 AM	1131						916	116	2
30/09/20 09:26:41 AM	1132						257	15	0
30/09/20 09:28:27 AM	1133						317	15	0
30/09/20 09:30:07 AM	1134						340	30	1
30/09/20 09:31:53 AM	1135						nan	nan	0
30/09/20 09:33:33 AM	1136						329	21	1
30/09/20 09:35:13 AM	1137						1172	0	0
30/09/20 09:36:58 AM	1138						950	30	1
30/09/20 09:38:44 AM	1139						239	22	0
30/09/20 09:40:24 AM	1140						127	35	1
30/09/20 09:42:10 AM	1141						221	90	2
30/09/20 09:43:50 AM	1142						99	18	1
30/09/20 09:45:31 AM	1143						127	58	24
30/09/20 09:47:11 AM	1144						446	167	3
30/09/20 09:48:57 AM	1145						290	28	1
30/09/20 09:50:37 AM	1146						280	212	10
30/09/20 09:52:17 AM	1147						323	189	14
30/09/20 09:54:03 AM	1148						515	276	10
30/09/20 09:55:43 AM	1149						607	191	11
30/09/20 09:57:22 AM	1150						504	236	13
30/09/20 09:59:09 AM	1151						171	108	6
30/09/20 10:00:48 AM	1152						776	223	13
30/09/20 10:02:28 AM	1153						765	192	14
30/09/20 10:04:14 AM	1154						356	358	35
30/09/20 10:05:55 AM	1155						892	209	21
30/09/20 10:07:41 AM	1156						736	212	17
30/09/20 10:09:20 AM	1157						741	270	21
30/09/20 10:11:00 AM	1158						399	336	56
30/09/20 10:12:47 AM	1159						568	376	34
30/09/20 10:14:26 AM	1160						540	416	33
30/09/20 10:16:06 AM	1161						471	409	67
30/09/20 10:17:52 AM	1162						696	295	34
30/09/20 10:19:33 AM	1163						166	206	170
30/09/20 10:21:14 AM	1164						882	233	41
30/09/20 10:22:53 AM	1165						620	369	41
30/09/20 10:24:39 AM	1166						647	366	29
30/09/20 10:26:20 AM	1167						354	301	57
30/09/20 10:27:59 AM	1168						664	316	48
30/09/20 10:29:39 AM	1169						781	300	41
30/09/20 10:31:27 AM	1170						580	364	70
30/09/20 10:33:15 AM	1171						793	280	50
30/09/20 10:35:01 AM	1172						605	410	27
30/09/20 10:36:42 AM	1173						868	309	63
30/09/20 10:38:40 AM	1174						634	424	38
30/09/20 10:40:25 AM	1175						728	401	29
30/09/20 10:42:06 AM	1176						950	268	72
30/09/20 10:43:46 AM	1177						646	357	41
30/09/20 10:45:27 AM	1178						972	295	51
30/09/20 10:47:13 AM	1179						948	301	54
30/09/20 10:48:53 AM	1180						890	312	47
30/09/20 10:50:33 AM	1181						459	308	197
30/09/20 10:52:13 AM	1182						534	308	155
30/09/20 10:53:53 AM	1183						1086	219	127
30/09/20 10:55:39 AM	1184						754	461	35
30/09/20 10:57:19 AM	1185						1031	311	61
30/09/20 10:59:05 AM	1186						871	393	132
30/09/20 11:00:45 AM	1187						1073	289	80
30/09/20 11:02:25 AM	1188						875	434	72
30/09/20 11:04:11 AM	1189						1039	322	76
30/09/20 11:05:51 AM	1190						927	383	59
30/09/20 11:07:31 AM	1191						868	382	49
30/09/20 11:09:17 AM	1192						495	275	240
30/09/20 11:10:58 AM	1193						873	342	61
30/09/20 11:12:38 AM	1194						753	438	56
30/09/20 11:14:24 AM	1195						752	420	30
30/09/20 11:16:03 AM	1196						964	239	68
30/09/20 11:17:44 AM	1197						793	373	33
30/09/20 11:19:24 AM	1198						716	432	76
30/09/20 11:21:05 AM	1199						1036	257	58
30/09/20 11:22:45 AM	1200						719	376	37
30/09/20 11:24:26 AM	1201						798	366	66
30/09/20 11:26:06 AM	1202						778	411	42
30/09/20 11:27:52 AM	1203						1079	288	47
30/09/20 11:29:32 AM	1204						720	206	130
30/09/20 11:31:12 AM	1205						840	258	32
30/09/20 11:32:53 AM	1206						675	338	56
30/09/20 11:34:34 AM	1207						865	321	51
30/09/20 11:36:14 AM	1208						991	206	89
30/09/20 11:37:55 AM	1209						518	362	36
30/09/20 11:39:35 AM	1210						648	340	45
30/09/20 11:41:16 AM	1211						834	231	74
30/09/20 11:42:56 AM	1212						357	400	55
30/09/20 11:44:42 AM	1213						1013	251	45
30/09/20 11:46:22 AM	1214						583	194	113
30/09/20 11:48:02 AM	1215						1005	214	40
30/09/20 11:49:48 AM	1216						780	249	31
30/09/20 11:51:28 AM	1217						798	372	22
30/09/20 11:53:09 AM	1218						505	424	34
30/09/20 11:54:49 AM	1219						916	251	32
30/09/20 11:56:30 AM	1220						907	315	34
30/09/20 11:58:11 AM	1221						907	261	28
30/09/20 11:59:51 AM	1222						796	331	33
30/09/20 12:06:20 PM	1224						253	222	39
30/09/20 12:08:06 PM	1225						786	268	42
30/09/20 12:09:46 PM	1226						890	228	33
30/09/20 12:11:26 PM	1227						498	400	60
30/09/20 12:13:06 PM	1228						821	274	31
30/09/20 12:14:52 PM	1229						764	291	29
30/09/20 12:16:32 PM	1230						653	347	39
30/09/20 12:18:12 PM	1231						956	189	34
30/09/20 12:19:58 PM	1232						201	233	180
30/09/20 12:21:38 PM	1233						748	355	33
30/09/20 12:23:18 PM	1234						663	247	66
30/09/20 12:24:59 PM	1235						506	337	40
30/09/20 12:26:39 PM	1236						572	335	22
30/09/20 12:28:20 PM	1237						575	350	61
30/09/20 12:30:00 PM	1238						641	373	27
30/09/20 12:31:46 PM	1239						503	335	39
30/09/20 12:33:26 PM	1240						500	380	67
30/09/20 12:35:12 PM	1241						890	179	47
30/09/20 12:36:57 PM	1242						710	322	45
30/09/20 12:38:38 PM	1243						581	257	25
30/09/20 12:40:19 PM	1244						690	202	38
30/09/20 12:41:59 PM	1245						813	250	34
30/09/20 12:43:39 PM	1246						497	386	37
30/09/20 12:45:19 PM	1247						721	251	39
30/09/20 12:47:00 PM	1248						534	358	28
30/09/20 12:48:40 PM	1249						423	314	47
30/09/20 12:50:21 PM	1250						953	235	50
30/09/20 12:52:01 PM	1251						439	322	66
30/09/20 12:53:42 PM	1252						695	305	57
30/09/20 12:55:22 PM	1253						670	241	61
30/09/20 12:57:03 PM	1254						759	371	40
30/09/20 12:58:43 PM	1255						768	255	36
30/09/20 01:00:29 PM	1256						760	292	49
30/09/20 01:02:09 PM	1257						600	409	41
30/09/20 01:03:49 PM	1258						804	215	36
30/09/20 01:05:29 PM	1259						674	264	35
30/09/20 01:07:10 PM	1260						642	360	51
30/09/20 01:08:51 PM	1261						655	313	27
30/09/20 01:10:32 PM	1262						832	273	31
30/09/20 01:12:12 PM	1263						385	363	47
30/09/20 01:13:52 PM	1264						589	359	33
30/09/20 01:15:38 PM	1265						379	298	140
30/09/20 01:17:19 PM	1266						659	367	40
30/09/20 01:19:00 PM	1267						523	325	38
30/09/20 01:20:40 PM	1268						569	290	27
30/09/20 01:22:20 PM	1269						811	229	37
30/09/20 01:24:06 PM	1270						769	235	40
30/09/20 01:25:46 PM	1271						371	285	86
30/09/20 01:27:26 PM	1272						840	267	42
30/09/20 01:29:12 PM	1273						678	370	24
30/09/20 01:30:52 PM	1274						582	385	45
30/09/20 01:32:33 PM	1275						366	235	189
30/09/20 01:34:13 PM	1276						476	369	19
30/09/20 01:35:53 PM	1277						754	260	29
30/09/20 01:37:39 PM	1278						418	343	45
30/09/20 01:39:19 PM	1279						889	237	35
30/09/20 01:40:59 PM	1280						452	392	50
30/09/20 01:42:40 PM	1281						869	237	32
30/09/20 01:44:21 PM	1282						870	264	29
30/09/20 01:46:06 PM	1283						728	330	23
30/09/20 01:47:46 PM	1284						748	265	28
30/09/20 01:49:26 PM	1285						573	412	27
30/09/20 01:51:05 PM	1286						844	369	25
30/09/20 01:52:51 PM	1287						790	329	18
30/09/20 01:54:37 PM	1288						675	311	29
30/09/20 01:56:24 PM	1289						212	260	68
30/09/20 01:58:10 PM	1290						618	414	23
30/09/20 01:59:56 PM	1291						790	231	25
30/09/20 02:01:38 PM	1292						863	329	21
30/09/20 02:03:19 PM	1293						261	232	146
30/09/20 02:05:00 PM	1294						393	151	220
30/09/20 02:06:40 PM	1295						491	359	37
30/09/20 02:08:20 PM	1296						454	364	33
30/09/20 02:10:00 PM	1297						527	348	40
30/09/20 02:11:40 PM	1298						186	186	145
30/09/20 02:13:26 PM	1299						681	333	16
30/09/20 02:15:07 PM	1300						847	203	25
30/09/20 02:16:47 PM	1301						836	362	23
30/09/20 02:18:28 PM	1302						602	386	26
30/09/20 02:20:08 PM	1303						596	370	17
30/09/20 02:21:48 PM	1304						485	377	26
30/09/20 02:23:34 PM	1305						806	280	10
30/09/20 02:25:14 PM	1306						915	210	29
30/09/20 02:27:00 PM	1307						651	329	16
30/09/20 02:28:40 PM	1308						698	303	23
30/09/20 02:30:20 PM	1309						812	216	20
30/09/20 02:32:07 PM	1310						717	311	20
30/09/20 02:33:46 PM	1311						131	62	8
30/09/20 02:35:26 PM	1312						286	311	33
30/09/20 02:37:07 PM	1313						686	360	21
30/09/20 02:38:48 PM	1314						398	312	34
30/09/20 02:40:29 PM	1315						712	251	16
30/09/20 02:42:08 PM	1316						132	42	32
30/09/20 02:43:54 PM	1317						446	232	76
30/09/20 02:45:35 PM	1318						422	205	92
30/09/20 02:47:21 PM	1319						750	232	18
30/09/20 02:49:00 PM	1320						813	207	19
30/09/20 02:50:40 PM	1321						139	97	35
30/09/20 02:52:26 PM	1322						737	237	16
30/09/20 02:54:06 PM	1323						485	305	18
30/09/20 02:55:46 PM	1324						271	77	30
30/09/20 02:57:32 PM	1325						336	292	36
30/09/20 02:59:12 PM	1326						155	99	8
30/09/20 03:00:58 PM	1327						244	30	97
30/09/20 03:02:38 PM	1328						589	325	13
30/09/20 03:04:18 PM	1329						462	362	16
30/09/20 03:05:59 PM	1330						739	248	10
30/09/20 03:07:39 PM	1331						630	287	21
30/09/20 03:09:25 PM	1332						702	218	13
30/09/20 03:11:05 PM	1333						549	278	13
30/09/20 03:12:45 PM	1334						273	240	44
30/09/20 03:14:31 PM	1335						628	275	16
30/09/20 03:16:11 PM	1336						385	218	80
30/09/20 03:17:57 PM	1337						246	167	12
30/09/20 03:19:37 PM	1338						553	266	11
30/09/20 03:21:17 PM	1339						618	339	14
30/09/20 03:23:03 PM	1340						685	146	12
30/09/20 03:24:43 PM	1341						677	229	13
30/09/20 03:26:23 PM	1342						340	300	17
30/09/20 03:28:09 PM	1343						568	225	8
30/09/20 03:29:49 PM	1344						337	305	17
30/09/20 03:31:34 PM	1345						469	317	16
30/09/20 03:33:20 PM	1346						248	117	93
30/09/20 03:35:00 PM	1347						530	297	12
30/09/20 03:36:40 PM	1348						687	180	12
30/09/20 03:38:26 PM	1349						146	50	6
30/09/20 03:40:06 PM	1350						613	252	11
30/09/20 03:41:52 PM	1351						184	69	31
30/09/20 03:43:38 PM	1352						726	139	9
30/09/20 03:45:24 PM	1353						352	270	22
30/09/20 03:47:09 PM	1354						719	211	9
30/09/20 03:48:49 PM	1355						607	222	7
30/09/20 03:50:35 PM	1356						360	257	11
30/09/20 03:52:15 PM	1357						255	257	26
30/09/20 03:54:00 PM	1358						153	75	4
30/09/20 03:55:41 PM	1359						495	101	6
30/09/20 03:57:22 PM	1360						121	95	36
30/09/20 03:59:08 PM	1361						657	197	7
30/09/20 04:00:48 PM	1362						665	218	6
30/09/20 04:02:28 PM	1363						483	45	4
30/09/20 04:04:14 PM	1364						544	202	8
30/09/20 04:05:54 PM	1365						231	14	0
30/09/20 04:07:41 PM	1366						646	204	9
30/09/20 04:09:21 PM	1367						263	95	2
30/09/20 04:11:01 PM	1368						331	289	11
30/09/20 04:12:47 PM	1369						159	29	8
30/09/20 04:14:27 PM	1370						674	155	5
30/09/20 04:16:13 PM	1371						144	56	13
30/09/20 04:17:53 PM	1372						188	134	9
30/09/20 04:19:33 PM	1373						451	82	2
30/09/20 04:21:12 PM	1374						652	168	6
30/09/20 04:22:59 PM	1375						531	195	7
30/09/20 04:24:38 PM	1376						409	64	1
30/09/20 04:26:19 PM	1377						155	112	10
30/09/20 04:28:00 PM	1378						659	154	4
30/09/20 04:29:40 PM	1379						627	94	20
30/09/20 04:31:20 PM	1380						197	70	5
30/09/20 04:33:06 PM	1381						654	129	5
30/09/20 04:34:47 PM	1382						123	53	23
30/09/20 04:36:33 PM	1383						335	83	2
30/09/20 04:38:13 PM	1384						572	183	5
30/09/20 04:39:53 PM	1385						347	33	1
30/09/20 04:41:39 PM	1386						560	143	6
30/09/20 04:43:19 PM	1387						632	149	6
30/09/20 04:45:04 PM	1388						125	42	25
30/09/20 04:46:44 PM	1389						762	41	2
30/09/20 04:48:30 PM	1390						622	138	6
30/09/20 04:50:10 PM	1391						469	126	5
30/09/20 04:51:51 PM	1392						378	85	44
30/09/20 04:53:32 PM	1393						555	149	4
30/09/20 04:55:12 PM	1394						616	154	5
30/09/20 04:56:51 PM	1395						649	118	5
30/09/20 04:58:37 PM	1396						397	67	1
30/09/20 05:00:17 PM	1397						344	52	2
30/09/20 05:02:03 PM	1398						631	156	2
30/09/20 05:03:44 PM	1399						223	111	2
30/09/20 05:05:23 PM	1400						138	53	5
30/09/20 05:07:09 PM	1401						226	91	5
30/09/20 05:08:50 PM	1402						444	176	3
30/09/20 05:10:36 PM	1403						625	128	3
30/09/20 05:12:16 PM	1404						624	106	5
30/09/20 05:13:55 PM	1405						585	96	2
30/09/20 05:15:37 PM	1406						300	116	3
30/09/20 05:17:16 PM	1407						553	159	4
30/09/20 05:19:02 PM	1408						152	139	44
30/09/20 05:20:48 PM	1409						255	134	29
30/09/20 05:22:28 PM	1410						741	66	3
30/09/20 05:24:09 PM	1411						720	21	1
30/09/20 05:25:48 PM	1412						139	52	1
30/09/20 05:27:34 PM	1413						381	69	1
30/09/20 05:29:15 PM	1414						635	114	3
30/09/20 05:30:55 PM	1415						302	38	1
30/09/20 05:32:40 PM	1416						628	84	3
30/09/20 05:34:20 PM	1417						157	68	3
30/09/20 05:36:00 PM	1418						436	54	1
30/09/20 05:37:46 PM	1419						146	29	24
30/09/20 05:39:27 PM	1420						172	90	14
30/09/20 05:41:12 PM	1421						394	70	2
30/09/20 05:42:58 PM	1422						139	72	32
30/09/20 05:44:37 PM	1423						496	34	1
30/09/20 05:46:17 PM	1424						585	106	2
30/09/20 05:48:03 PM	1425						303	35	1
30/09/20 05:49:43 PM	1426						403	15	0
30/09/20 05:51:29 PM	1427						461	66	2
30/09/20 05:53:09 PM	1428						640	68	2
30/09/20 05:54:49 PM	1429						388	42	2
30/09/20 05:56:30 PM	1430						139	54	15
30/09/20 05:58:10 PM	1431						285	15	0
30/09/20 05:59:56 PM	1432						363	42	1
30/09/20 06:01:36 PM	1433						292	32	1
30/09/20 06:03:16 PM	1434						596	107	2
30/09/20 06:05:02 PM	1435						510	140	4
30/09/20 06:06:42 PM	1436						414	41	1
30/09/20 06:08:28 PM	1437						690	37	1
30/09/20 06:10:08 PM	1438						240	0	0
30/09/20 06:11:48 PM	1439						114	31	14
30/09/20 06:13:34 PM	1440						191	34	29
30/09/20 06:15:14 PM	1441						280	74	1
30/09/20 06:16:54 PM	1442						361	0	0
30/09/20 06:18:40 PM	1443						156	114	8
30/09/20 06:20:26 PM	1444						411	49	1
30/09/20 06:22:06 PM	1445						392	53	1
30/09/20 06:23:46 PM	1446						254	15	0
30/09/20 06:25:26 PM	1447						425	42	1
30/09/20 06:27:12 PM	1448						334	75	1
30/09/20 06:28:52 PM	1449						618	58	1
30/09/20 06:30:32 PM	1450						332	31	1
30/09/20 06:32:18 PM	1451						553	137	3
30/09/20 06:33:58 PM	1452						374	15	0
30/09/20 06:35:44 PM	1453						149	57	2
30/09/20 06:37:24 PM	1454						739	41	1
30/09/20 06:39:04 PM	1455						360	23	0
30/09/20 06:40:50 PM	1456						312	15	0
30/09/20 06:42:30 PM	1457						358	22	1
30/09/20 06:44:10 PM	1458						414	45	1
30/09/20 06:45:55 PM	1459						175	23	25
30/09/20 06:47:36 PM	1460						122	39	12
30/09/20 06:49:22 PM	1461						275	29	1
30/09/20 06:51:02 PM	1462						406	15	0
30/09/20 06:52:42 PM	1463						118	51	4
30/09/20 06:54:30 PM	1464						452	100	2
30/09/20 06:56:11 PM	1465						354	57	1
30/09/20 06:57:57 PM	1466						554	124	3
30/09/20 06:59:37 PM	1467						530	163	3
30/09/20 07:01:23 PM	1468						312	66	2
30/09/20 07:03:09 PM	1469						648	53	1
30/09/20 07:04:49 PM	1470						449	24	1
30/09/20 07:06:29 PM	1471						554	89	1
30/09/20 07:08:15 PM	1472						300	42	1
30/09/20 07:10:01 PM	1473						574	76	1
30/09/20 07:11:41 PM	1474						316	15	0
30/09/20 07:13:21 PM	1475						409	41	1
30/09/20 07:15:01 PM	1476						676	27	1
30/09/20 07:16:47 PM	1477						133	37	13
30/09/20 07:18:27 PM	1478						416	75	1
30/09/20 07:20:06 PM	1479						475	24	0
30/09/20 07:21:52 PM	1480						586	109	3
30/09/20 07:23:38 PM	1481						381	77	1
30/09/20 07:25:19 PM	1482						301	0	0
30/09/20 07:26:58 PM	1483						361	0	0
30/09/20 07:28:39 PM	1484						102	22	4
30/09/20 07:30:18 PM	1485						256	15	0
30/09/20 07:31:58 PM	1486						314	15	0
30/09/20 07:33:44 PM	1487						147	52	1
30/09/20 07:35:29 PM	1488						556	78	2
30/09/20 07:37:15 PM	1489						600	57	1
30/09/20 07:39:01 PM	1490						542	105	2
30/09/20 07:40:41 PM	1491						163	85	3
30/09/20 07:42:27 PM	1492						423	45	1
30/09/20 07:44:06 PM	1493						169	52	17
30/09/20 07:45:52 PM	1494						421	0	0
30/09/20 07:47:38 PM	1495						345	15	0
30/09/20 07:49:18 PM	1496						639	55	1
30/09/20 07:50:58 PM	1497						488	88	2
30/09/20 07:52:43 PM	1498						297	38	1
30/09/20 07:54:23 PM	1499						240	0	0
30/09/20 07:56:03 PM	1500						100	14	0
30/09/20 07:57:50 PM	1501						331	0	0
30/09/20 07:59:35 PM	1502						128	41	9
30/09/20 08:01:15 PM	1503						518	83	2
30/09/20 08:02:55 PM	1504						424	17	12
30/09/20 08:04:35 PM	1505						537	83	2
30/09/20 08:06:21 PM	1506						553	15	0
30/09/20 08:08:07 PM	1507						358	22	0
30/09/20 08:09:47 PM	1508						239	24	0
30/09/20 08:11:27 PM	1509						634	39	1
30/09/20 08:13:07 PM	1510						241	22	0
30/09/20 08:14:48 PM	1511						311	14	0
30/09/20 08:16:34 PM	1512						131	44	5
30/09/20 08:18:14 PM	1513						562	66	1
30/09/20 08:19:59 PM	1514						272	81	1
30/09/20 08:21:39 PM	1515						631	24	0
30/09/20 08:23:20 PM	1516						258	15	0
30/09/20 08:24:59 PM	1517						361	0	0
30/09/20 08:26:45 PM	1518						118	39	56
30/09/20 08:28:25 PM	1519						451	0	0
30/09/20 08:30:11 PM	1520						414	22	1
30/09/20 08:31:52 PM	1521						541	57	1
30/09/20 08:33:43 PM	1522						466	15	0
30/09/20 08:35:29 PM	1523						270	23	0
30/09/20 08:37:09 PM	1524						91	6	3
30/09/20 08:38:56 PM	1525						108	23	1
30/09/20 08:40:41 PM	1526						100	14	0
30/09/20 08:42:27 PM	1527						98	18	1
30/09/20 08:44:06 PM	1528						343	15	0
30/09/20 08:45:46 PM	1529						447	22	0
30/09/20 08:47:33 PM	1530						523	103	2
30/09/20 08:49:19 PM	1531						119	50	7
30/09/20 08:51:00 PM	1532						98	20	19
30/09/20 08:52:39 PM	1533						451	0	0
30/09/20 08:54:19 PM	1534						420	39	1
30/09/20 08:56:05 PM	1535						483	65	2
30/09/20 08:57:45 PM	1536						344	15	0
30/09/20 08:59:31 PM	1537						529	74	1
30/09/20 09:01:17 PM	1538						330	20	0
30/09/20 09:02:57 PM	1539						90	0	0
30/09/20 09:04:36 PM	1540						350	32	0
30/09/20 09:06:22 PM	1541						392	24	0
30/09/20 09:08:03 PM	1542						588	15	0
30/09/20 09:09:43 PM	1543						421	0	0
30/09/20 09:11:23 PM	1544						120	56	5
30/09/20 09:13:02 PM	1545						598	24	0
30/09/20 09:14:42 PM	1546						349	50	1
30/09/20 09:16:23 PM	1547						536	56	1
30/09/20 09:18:04 PM	1548						585	30	1
30/09/20 09:19:45 PM	1549						527	15	0
30/09/20 09:21:31 PM	1550						103	18	1
30/09/20 09:23:11 PM	1551						104	30	4
30/09/20 09:24:52 PM	1552						235	24	0
30/09/20 09:26:32 PM	1553						446	57	1
30/09/20 09:28:18 PM	1554						99	14	0
30/09/20 09:29:58 PM	1555						316	15	0
30/09/20 09:31:38 PM	1556						421	0	0
30/09/20 09:33:24 PM	1557						301	0	0
30/09/20 09:35:04 PM	1558						104	29	31
30/09/20 09:36:50 PM	1559						440	28	1
30/09/20 09:38:30 PM	1560						525	78	1
30/09/20 09:40:10 PM	1561						301	0	0
30/09/20 09:41:55 PM	1562						537	45	1
30/09/20 09:43:34 PM	1563						525	56	1
30/09/20 09:45:21 PM	1564						100	19	4
30/09/20 09:47:07 PM	1565						408	15	0
30/09/20 09:48:47 PM	1566						467	77	2
30/09/20 09:50:32 PM	1567						94	10	2
30/09/20 09:52:13 PM	1568						548	36	1
30/09/20 09:53:53 PM	1569						556	27	1
30/09/20 09:55:39 PM	1570						535	56	1
30/09/20 09:57:19 PM	1571						361	20	0
30/09/20 09:58:59 PM	1572						435	15	0
30/09/20 10:00:39 PM	1573						103	21	9
30/09/20 10:02:20 PM	1574						533	32	1
30/09/20 10:04:01 PM	1575						331	0	0
30/09/20 10:05:41 PM	1576						249	13	0
30/09/20 10:07:26 PM	1577						509	42	1
30/09/20 10:09:06 PM	1578						375	30	0
30/09/20 10:10:46 PM	1579						543	47	1
30/09/20 10:12:32 PM	1580						361	0	0
30/09/20 10:14:13 PM	1581						240	0	0
30/09/20 10:15:59 PM	1582						1143	26	2
30/09/20 10:17:38 PM	1583						90	0	1
30/09/20 10:19:24 PM	1584						503	44	1
30/09/20 10:21:05 PM	1585						391	40	0
30/09/20 10:22:45 PM	1586						393	56	1
30/09/20 10:24:31 PM	1587						1103	39	4
30/09/20 10:26:11 PM	1588						553	31	1
30/09/20 10:27:51 PM	1589						105	21	2
30/09/20 10:29:36 PM	1590						353	42	1
30/09/20 10:31:17 PM	1591						95	12	8
30/09/20 10:33:03 PM	1592						333	22	0
30/09/20 10:34:50 PM	1593						287	15	0
30/09/20 10:36:36 PM	1594						524	28	1
30/09/20 10:38:17 PM	1595						101	14	1
30/09/20 10:39:57 PM	1596						363	22	0
30/09/20 10:41:44 PM	1597						499	33	0
30/09/20 10:43:24 PM	1598						318	32	1
30/09/20 10:45:03 PM	1599						331	0	0
30/09/20 10:46:49 PM	1600						94	10	2
30/09/20 10:48:29 PM	1601						123	24	0
30/09/20 10:50:11 PM	1602						490	43	1
30/09/20 10:51:50 PM	1603						319	15	0
30/09/20 10:53:30 PM	1604						285	15	0
30/09/20 10:55:16 PM	1605						1060	23	3
30/09/20 10:56:56 PM	1606						529	65	2
30/09/20 10:58:43 PM	1607						101	15	0
30/09/20 11:00:23 PM	1608						285	15	0
30/09/20 11:02:02 PM	1609						506	40	1
30/09/20 11:03:43 PM	1610						110	24	1
30/09/20 11:05:24 PM	1611						476	22	0
30/09/20 11:07:04 PM	1612						466	51	1
30/09/20 11:08:44 PM	1613						486	44	0
30/09/20 11:10:30 PM	1614						101	14	0
30/09/20 11:12:11 PM	1615						375	15	0
30/09/20 11:13:50 PM	1616						284	15	0
30/09/20 11:15:36 PM	1617						463	15	0
30/09/20 11:17:16 PM	1618						1120	47	5
30/09/20 11:19:02 PM	1619						437	15	0
30/09/20 11:20:42 PM	1620						455	57	1
30/09/20 11:22:22 PM	1621						104	27	2
30/09/20 11:24:08 PM	1622						491	42	1
30/09/20 11:25:49 PM	1623						389	22	0
30/09/20 11:27:29 PM	1624						101	20	2
30/09/20 11:29:09 PM	1625						105	29	2
30/09/20 11:30:51 PM	1626						nan	nan	0
30/09/20 11:32:31 PM	1627						226	15	0
30/09/20 11:34:12 PM	1628						113	48	20
30/09/20 11:35:51 PM	1629						300	22	0
30/09/20 11:37:37 PM	1630						222	15	0
30/09/20 11:39:17 PM	1631						1198	38	4
30/09/20 11:40:57 PM	1632						482	38	1
30/09/20 11:42:43 PM	1633						301	0	0
30/09/20 11:44:23 PM	1634						484	21	0
30/09/20 11:46:04 PM	1635						284	15	0
30/09/20 11:47:45 PM	1636						449	38	1
30/09/20 11:49:26 PM	1637						117	45	24
30/09/20 11:51:07 PM	1638						558	152	5
30/09/20 11:52:53 PM	1639						312	34	0
30/09/20 11:54:38 PM	1640						364	24	0
30/09/20 11:56:18 PM	1641						98	13	0
30/09/20 11:57:58 PM	1642						372	28	1
30/09/20 11:59:44 PM	1643						438	15	0
01/10/20 12:01:24 AM	1644						477	25	0
01/10/20 12:03:05 AM	1645						1166	37	8
01/10/20 12:04:51 AM	1646						354	61	1
01/10/20 12:06:30 AM	1647						370	78	1
01/10/20 12:08:17 AM	1648						480	22	0
01/10/20 12:09:57 AM	1649						94	11	8
01/10/20 12:11:38 AM	1650						102	15	1
01/10/20 12:13:24 AM	1651						99	14	1
01/10/20 12:15:04 AM	1652						391	0	0
01/10/20 12:16:45 AM	1653						1201	42	4
01/10/20 12:18:32 AM	1654						90	0	0
01/10/20 12:20:11 AM	1655						477	45	1
01/10/20 12:21:51 AM	1656						421	0	0
01/10/20 12:23:31 AM	1657						242	24	0
01/10/20 12:25:17 AM	1658						91	5	4
01/10/20 12:27:03 AM	1659						429	51	1
01/10/20 12:28:42 AM	1660						467	15	0
01/10/20 12:30:22 AM	1661						238	60	1
01/10/20 12:32:02 AM	1662						391	0	0
01/10/20 12:33:42 AM	1663						470	28	1
01/10/20 12:35:23 AM	1664						480	25	0
01/10/20 12:37:03 AM	1665						417	23	0
01/10/20 12:38:49 AM	1666						310	44	23
01/10/20 12:40:28 AM	1667						322	33	1
01/10/20 12:42:14 AM	1668						318	15	0
01/10/20 12:43:54 AM	1669						449	23	0
01/10/20 12:45:35 AM	1670						467	15	0
01/10/20 12:47:21 AM	1671						449	23	0
01/10/20 12:49:00 AM	1672						404	50	1
01/10/20 12:50:46 AM	1673						272	26	0
01/10/20 12:52:27 AM	1674						467	28	1
01/10/20 12:54:12 AM	1675						485	22	1
01/10/20 12:55:52 AM	1676						467	33	0
01/10/20 12:57:34 AM	1677						421	45	1
01/10/20 12:59:20 AM	1678						420	24	0
01/10/20 01:01:09 AM	1679						304	23	0
01/10/20 01:03:07 AM	1680						109	25	1
01/10/20 01:04:46 AM	1681						429	34	1
01/10/20 01:06:25 AM	1682						1246	15	0
01/10/20 01:08:11 AM	1683						1265	52	6
01/10/20 01:09:51 AM	1684						90	0	0
01/10/20 01:11:31 AM	1685						421	40	1
01/10/20 01:13:11 AM	1686						331	0	0
01/10/20 01:14:52 AM	1687						640	36	1
01/10/20 01:16:38 AM	1688						483	22	1
01/10/20 01:22:56 AM	1690						451	0	0
01/10/20 01:24:37 AM	1691						365	43	1
01/10/20 01:26:23 AM	1692						105	22	26
01/10/20 01:28:03 AM	1693						151	109	6
01/10/20 01:29:45 AM	1694						442	42	1
01/10/20 01:31:24 AM	1695						97	13	0
01/10/20 01:33:04 AM	1696						318	90	1
01/10/20 01:34:45 AM	1697						408	15	0
01/10/20 01:36:25 AM	1698						332	41	1
01/10/20 01:38:11 AM	1699						424	23	0
01/10/20 01:39:58 AM	1700						450	23	0
01/10/20 01:41:38 AM	1701						396	42	1
01/10/20 01:43:18 AM	1702						451	0	0
01/10/20 01:45:05 AM	1703						437	15	0
01/10/20 01:46:44 AM	1704						148	56	1
01/10/20 01:48:32 AM	1705						448	26	0
01/10/20 01:50:12 AM	1706						301	0	0
01/10/20 01:51:53 AM	1707						338	23	0
01/10/20 01:53:32 AM	1708						458	40	1
01/10/20 01:55:12 AM	1709						340	45	1
01/10/20 01:57:00 AM	1710						nan	nan	0
01/10/20 01:58:47 AM	1711						432	33	1
01/10/20 02:00:26 AM	1712						90	0	0
01/10/20 02:02:12 AM	1713						902	258	7
01/10/20 02:03:53 AM	1714						372	15	0
01/10/20 02:05:33 AM	1715						1290	46	8
01/10/20 02:07:14 AM	1716						120	0	0
01/10/20 02:08:54 AM	1717						391	0	0
01/10/20 02:10:39 AM	1718						97	16	2
01/10/20 02:12:20 AM	1719						421	0	0
01/10/20 02:14:00 AM	1720						451	0	0
01/10/20 02:15:41 AM	1721						393	24	0
01/10/20 02:17:21 AM	1722						421	0	0
01/10/20 02:19:07 AM	1723						90	0	0
01/10/20 02:20:48 AM	1724						90	0	0
01/10/20 02:22:35 AM	1725						421	0	0
01/10/20 02:24:15 AM	1726						440	14	0
01/10/20 02:25:54 AM	1727						375	15	0
01/10/20 02:27:34 AM	1728						421	0	0
01/10/20 02:29:15 AM	1729						661	0	0
01/10/20 02:30:56 AM	1730						451	0	0
01/10/20 02:32:37 AM	1731						396	63	1
01/10/20 02:34:24 AM	1732						421	0	0
01/10/20 02:36:04 AM	1733						1299	19	1
01/10/20 02:37:45 AM	1734						1231	39	2
01/10/20 02:39:25 AM	1735						nan	nan	0
01/10/20 02:41:06 AM	1736						1303	38	2
01/10/20 02:42:47 AM	1737						1102	31	1
01/10/20 02:44:28 AM	1738						90	0	0
01/10/20 02:46:14 AM	1739						391	0	0
01/10/20 02:47:55 AM	1740						391	0	0
01/10/20 02:49:35 AM	1741						350	15	0
01/10/20 02:51:16 AM	1742						361	0	0
01/10/20 02:52:56 AM	1743						421	0	0
01/10/20 02:54:42 AM	1744						404	15	0
01/10/20 02:56:22 AM	1745						421	0	0
01/10/20 02:58:07 AM	1746						421	0	0
01/10/20 02:59:48 AM	1747						96	12	1
01/10/20 03:06:11 AM	1749						97	12	1
01/10/20 03:07:51 AM	1750						314	15	0
01/10/20 03:09:31 AM	1751						361	0	0
01/10/20 03:11:13 AM	1752						122	33	1
01/10/20 03:12:58 AM	1753						1418	23	0
01/10/20 03:14:45 AM	1754						346	15	0
01/10/20 03:16:25 AM	1755						347	50	1
01/10/20 03:18:12 AM	1756						421	0	0
01/10/20 03:19:52 AM	1757						421	0	0
01/10/20 03:21:34 AM	1758						361	0	0
01/10/20 03:23:14 AM	1759						361	0	0
01/10/20 03:24:55 AM	1760						361	0	0
01/10/20 03:26:35 AM	1761						240	0	0
01/10/20 03:28:21 AM	1762						359	23	0
01/10/20 03:30:08 AM	1763						328	24	0
01/10/20 03:31:48 AM	1764						1344	41	6
01/10/20 03:33:34 AM	1765						90	0	0
01/10/20 03:35:20 AM	1766						1152	88	2
01/10/20 03:37:06 AM	1767						104	15	0
01/10/20 03:38:47 AM	1768						90	0	0
01/10/20 03:40:27 AM	1769						1052	0	0
01/10/20 03:42:08 AM	1770						376	15	0
01/10/20 03:43:49 AM	1771						361	0	0
01/10/20 03:45:29 AM	1772						119	24	0
01/10/20 03:47:10 AM	1773						1396	24	5
01/10/20 03:48:56 AM	1774						nan	nan	0
01/10/20 03:50:42 AM	1775						391	0	0
01/10/20 03:52:23 AM	1776						330	40	1
01/10/20 03:54:04 AM	1777						830	15	0
01/10/20 03:55:46 AM	1778						960	34	1
01/10/20 03:57:27 AM	1779						854	15	0
01/10/20 03:59:07 AM	1780						391	0	0
01/10/20 04:00:48 AM	1781						347	15	0
01/10/20 04:02:29 AM	1782						345	15	0
01/10/20 04:04:10 AM	1783						285	52	1
01/10/20 04:05:51 AM	1784						271	0	0
01/10/20 04:07:31 AM	1785						1411	56	3
01/10/20 04:09:18 AM	1786						90	0	0
01/10/20 04:10:58 AM	1787						111	24	0
01/10/20 04:12:38 AM	1788						282	15	0
01/10/20 04:14:17 AM	1789						110	23	0
01/10/20 04:15:58 AM	1790						344	15	0
01/10/20 04:17:38 AM	1791						90	0	0
01/10/20 04:19:17 AM	1792						114	33	1
01/10/20 04:20:58 AM	1793						107	21	1
01/10/20 04:22:44 AM	1794						385	22	1
01/10/20 04:24:25 AM	1795						765	15	0
01/10/20 04:26:06 AM	1796						126	25	0
01/10/20 04:27:52 AM	1797						331	0	0
01/10/20 04:29:32 AM	1798						391	0	0
01/10/20 04:31:18 AM	1799						97	20	2
01/10/20 04:32:58 AM	1800						120	0	0
01/10/20 04:34:38 AM	1801						391	0	0
01/10/20 04:36:19 AM	1802						337	50	1
01/10/20 04:38:00 AM	1803						1311	48	2
01/10/20 04:39:49 AM	1804						411	31	1
01/10/20 04:41:35 AM	1805						1339	33	4
01/10/20 04:43:16 AM	1806						301	0	0
01/10/20 04:45:02 AM	1807						nan	nan	0
01/10/20 04:46:42 AM	1808						103	15	0
01/10/20 04:48:22 AM	1809						271	0	0
01/10/20 04:50:04 AM	1810						104	15	2
01/10/20 04:51:50 AM	1811						104	15	0
01/10/20 04:53:35 AM	1812						nan	nan	0
01/10/20 04:55:16 AM	1813						342	33	0
01/10/20 04:57:02 AM	1814						926	45	1
01/10/20 04:58:43 AM	1815						375	15	0
01/10/20 05:00:30 AM	1816						301	0	0
01/10/20 05:02:10 AM	1817						90	0	0
01/10/20 05:03:50 AM	1818						90	0	0
01/10/20 05:05:30 AM	1819						451	0	0
01/10/20 05:07:11 AM	1820						328	42	1
01/10/20 05:08:58 AM	1821						108	20	13
01/10/20 05:10:38 AM	1822						1382	69	5
01/10/20 05:12:24 AM	1823						314	15	0
01/10/20 05:14:05 AM	1824						210	0	0
01/10/20 05:16:03 AM	1825						373	15	0
01/10/20 05:17:48 AM	1826						933	56	1
01/10/20 05:19:29 AM	1827						345	15	0
01/10/20 05:21:10 AM	1828						108	49	16
01/10/20 05:22:50 AM	1829						985	94	2
01/10/20 05:24:30 AM	1830						975	31	1
01/10/20 05:26:11 AM	1831						347	32	0
01/10/20 05:27:52 AM	1832						207	88	2
01/10/20 05:29:38 AM	1833						1341	38	3
01/10/20 05:31:24 AM	1834						317	15	0
01/10/20 05:33:06 AM	1835						314	32	0
01/10/20 05:34:52 AM	1836						nan	nan	0
01/10/20 05:36:32 AM	1837						823	48	1
01/10/20 05:38:13 AM	1838						115	23	0
01/10/20 05:39:53 AM	1839						359	21	0
01/10/20 05:41:40 AM	1840						331	0	0
01/10/20 05:43:26 AM	1841						1046	302	11
01/10/20 05:45:12 AM	1842						1036	15	0
01/10/20 05:46:53 AM	1843						271	0	0
01/10/20 05:48:33 AM	1844						938	81	2
01/10/20 05:50:13 AM	1845						361	0	0
01/10/20 05:51:53 AM	1846						799	15	0
01/10/20 05:53:40 AM	1847						826	48	1
01/10/20 05:55:21 AM	1848						388	24	0
01/10/20 05:57:08 AM	1849						90	0	0
01/10/20 05:58:55 AM	1850						271	0	0
01/10/20 06:00:35 AM	1851						464	30	1
01/10/20 06:02:21 AM	1852						997	25	0
01/10/20 06:04:08 AM	1853						135	15	0
01/10/20 06:05:55 AM	1854						90	0	0
01/10/20 06:07:35 AM	1855						316	15	0
01/10/20 06:09:14 AM	1856						331	0	0
01/10/20 06:10:55 AM	1857						nan	nan	0
01/10/20 06:12:41 AM	1858						90	0	0
01/10/20 06:14:27 AM	1859						97	12	0
01/10/20 06:16:07 AM	1860						331	0	0
01/10/20 06:17:48 AM	1861						918	65	1
01/10/20 06:19:28 AM	1862						131	33	1
01/10/20 06:21:08 AM	1863						90	0	0
01/10/20 06:22:54 AM	1864						370	14	0
01/10/20 06:24:34 AM	1865						416	78	1
01/10/20 06:26:20 AM	1866						981	74	1
01/10/20 06:28:00 AM	1867						1046	64	2
01/10/20 06:29:40 AM	1868						90	0	0
01/10/20 06:31:21 AM	1869						363	22	0
01/10/20 06:33:01 AM	1870						120	0	0
01/10/20 06:34:41 AM	1871						90	0	0
01/10/20 06:36:21 AM	1872						1070	15	0
01/10/20 06:38:02 AM	1873						895	24	0
01/10/20 06:39:43 AM	1874						346	15	0
01/10/20 06:41:29 AM	1875						316	15	0
01/10/20 06:43:15 AM	1876						90	0	0
01/10/20 06:44:55 AM	1877						141	33	1
01/10/20 06:46:35 AM	1878						nan	nan	0
01/10/20 06:48:22 AM	1879						807	45	1
01/10/20 06:50:08 AM	1880						631	0	0
01/10/20 06:51:55 AM	1881						1365	43	2
01/10/20 06:53:35 AM	1882						359	25	0
01/10/20 06:55:16 AM	1883						345	15	0
01/10/20 06:56:56 AM	1884						nan	nan	0
01/10/20 06:58:36 AM	1885						811	26	0
01/10/20 07:00:17 AM	1886						nan	nan	0
01/10/20 07:01:56 AM	1887						nan	nan	0
01/10/20 07:03:46 AM	1888						90	0	0
01/10/20 07:05:32 AM	1889						90	0	0
01/10/20 07:07:19 AM	1890						355	24	0
01/10/20 07:08:58 AM	1891						90	0	0
01/10/20 07:10:45 AM	1892						361	0	0
01/10/20 07:12:24 AM	1893						331	0	0
01/10/20 07:14:05 AM	1894						889	29	1
01/10/20 07:15:44 AM	1895						346	15	0
01/10/20 07:17:30 AM	1896						96	13	4
01/10/20 07:19:17 AM	1897						361	0	0
01/10/20 07:20:57 AM	1898						1367	15	0
01/10/20 07:22:37 AM	1899						nan	nan	0
01/10/20 07:24:17 AM	1900						1410	40	3
01/10/20 07:25:57 AM	1901						90	0	0
01/10/20 07:27:42 AM	1902						727	22	1
01/10/20 07:29:24 AM	1903						150	0	0
01/10/20 07:31:05 AM	1904						nan	nan	0
01/10/20 07:32:44 AM	1905						301	0	0
01/10/20 07:34:31 AM	1906						331	0	0
01/10/20 07:36:10 AM	1907						818	183	4
01/10/20 07:37:50 AM	1908						271	0	0
01/10/20 07:39:30 AM	1909						nan	nan	0
01/10/20 07:41:10 AM	1910						317	15	0
01/10/20 07:42:52 AM	1911						90	0	0
01/10/20 07:44:33 AM	1912						1260	22	0
01/10/20 07:46:13 AM	1913						361	0	0
01/10/20 07:47:58 AM	1914						345	15	0
01/10/20 07:49:38 AM	1915						112	24	0
01/10/20 07:51:18 AM	1916						347	15	0
01/10/20 07:53:00 AM	1917						108	21	1
01/10/20 07:54:40 AM	1918						329	24	0
01/10/20 07:56:27 AM	1919						90	0	0
01/10/20 07:58:06 AM	1920						1095	15	0
01/10/20 07:59:46 AM	1921						271	0	0
01/10/20 08:01:26 AM	1922						952	14	0
01/10/20 08:03:06 AM	1923						nan	nan	0
01/10/20 08:04:46 AM	1924						nan	nan	0
01/10/20 08:06:32 AM	1925						812	0	0
01/10/20 08:08:18 AM	1926						1189	29	1
01/10/20 08:09:58 AM	1927						271	0	0
01/10/20 08:11:44 AM	1928						914	47	1
01/10/20 08:13:24 AM	1929						90	0	0
01/10/20 08:15:05 AM	1930						nan	nan	0
01/10/20 08:16:45 AM	1931						993	22	0
01/10/20 08:18:25 AM	1932						90	0	0
01/10/20 08:20:11 AM	1933						nan	nan	0
01/10/20 08:22:04 AM	1934						986	48	1
01/10/20 08:23:45 AM	1935						301	0	0
01/10/20 08:25:34 AM	1936						90	0	1
01/10/20 08:27:21 AM	1937						nan	nan	0
01/10/20 08:29:01 AM	1938						1082	0	0
01/10/20 08:30:41 AM	1939						646	15	0
01/10/20 08:37:10 AM	1941						331	0	0
01/10/20 08:38:50 AM	1942						326	25	0
01/10/20 08:40:31 AM	1943						90	0	0
01/10/20 08:42:18 AM	1944						104	22	1
01/10/20 08:44:06 AM	1945						961	21	1
01/10/20 08:45:52 AM	1946						331	0	0
01/10/20 08:47:31 AM	1947						1226	40	3
01/10/20 08:49:11 AM	1948						317	15	0
01/10/20 08:50:53 AM	1949						1225	48	6
01/10/20 08:52:33 AM	1950						828	94	3
01/10/20 08:54:20 AM	1951						1142	0	0
01/10/20 08:56:06 AM	1952						1078	41	1
01/10/20 08:57:52 AM	1953						329	23	0
01/10/20 08:59:33 AM	1954						101	15	0
01/10/20 09:01:13 AM	1955						421	0	0
01/10/20 09:03:01 AM	1956						309	14	0
01/10/20 09:04:42 AM	1957						331	0	0
01/10/20 09:06:29 AM	1958						301	0	0
01/10/20 09:08:15 AM	1959						343	15	0
01/10/20 09:09:55 AM	1960						361	0	0
01/10/20 09:11:42 AM	1961						301	0	0
01/10/20 09:13:28 AM	1962						285	15	0
01/10/20 09:15:15 AM	1963						1068	209	5
01/10/20 09:16:55 AM	1964						90	0	0
01/10/20 09:18:35 AM	1965						361	23	0
01/10/20 09:20:21 AM	1966						325	34	1
01/10/20 09:22:01 AM	1967						691	0	0
01/10/20 09:23:41 AM	1968						240	0	0
01/10/20 09:25:27 AM	1969						963	39	1
01/10/20 09:27:07 AM	1970						104	15	0
01/10/20 09:28:53 AM	1971						301	0	0
01/10/20 09:30:33 AM	1972						271	0	0
01/10/20 09:32:13 AM	1973						942	245	6
01/10/20 09:33:54 AM	1974						98	13	0
01/10/20 09:35:34 AM	1975						331	0	0
01/10/20 09:37:15 AM	1976						842	0	0
01/10/20 09:38:55 AM	1977						90	0	0
01/10/20 09:40:41 AM	1978						301	0	0
01/10/20 09:47:04 AM	1980						749	33	1
01/10/20 09:48:50 AM	1981						271	0	0
01/10/20 09:50:30 AM	1982						1318	57	5
01/10/20 09:52:11 AM	1983						nan	nan	0
01/10/20 09:53:51 AM	1984						nan	nan	0
01/10/20 09:55:31 AM	1985						1120	99	3
01/10/20 09:57:17 AM	1986						954	34	0
01/10/20 09:58:57 AM	1987						830	63	2
01/10/20 10:00:38 AM	1988						nan	nan	0
01/10/20 10:02:18 AM	1989						nan	nan	0
01/10/20 10:04:04 AM	1990						nan	nan	0
01/10/20 10:05:50 AM	1991						nan	nan	0
01/10/20 10:07:36 AM	1992						1362	38	2
01/10/20 10:09:16 AM	1993						105	23	1
01/10/20 10:11:02 AM	1994						1202	0	0
01/10/20 10:12:48 AM	1995						313	15	1
01/10/20 10:14:29 AM	1996						301	0	0
01/10/20 10:16:15 AM	1997						nan	nan	0
01/10/20 10:17:55 AM	1998						794	48	1
01/10/20 10:19:43 AM	1999						90	0	0
01/10/20 10:21:24 AM	2000						1007	55	1
01/10/20 10:23:05 AM	2001						90	0	0
01/10/20 10:24:54 AM	2002						nan	nan	0
01/10/20 10:26:41 AM	2003						1285	37	1
01/10/20 10:28:26 AM	2004						nan	nan	0
01/10/20 10:30:06 AM	2005						582	49	1
01/10/20 10:31:46 AM	2006						301	0	0
01/10/20 10:33:27 AM	2007						1142	0	0
01/10/20 10:35:19 AM	2008						1072	14	0
01/10/20 10:36:59 AM	2009						90	0	0
01/10/20 10:38:44 AM	2010						909	50	1
01/10/20 10:40:24 AM	2011						nan	nan	0
01/10/20 10:42:10 AM	2012						102	15	0
01/10/20 10:43:56 AM	2013						315	33	1
01/10/20 10:45:42 AM	2014						902	176	4
01/10/20 10:47:28 AM	2015						301	0	0
01/10/20 10:49:15 AM	2016						914	224	11
01/10/20 10:50:55 AM	2017						854	146	2
01/10/20 10:52:35 AM	2018						1098	30	1
01/10/20 10:54:25 AM	2019						276	24	0
01/10/20 10:56:11 AM	2020						803	29	1
01/10/20 10:57:57 AM	2021						752	24	1
01/10/20 10:59:44 AM	2022						1254	32	1
01/10/20 11:01:24 AM	2023						892	32	0
01/10/20 11:03:10 AM	2024						883	147	4
01/10/20 11:04:50 AM	2025						886	99	2
01/10/20 11:06:30 AM	2026						90	0	0
01/10/20 11:08:10 AM	2027						90	0	0
[truncated: 3,644 more rows]
