# Supplementary material for: A Low-Cost, Low-Power Water Velocity Sensor Utilizing Acoustic Doppler Measurement
Source: Sensors (Basel). 2022 Sep 30;22(19):7451. doi: 10.3390/s22197451 (PMC9572237; doi:10.3390/s22197451)
Supplement: Supplementary file 1 [file sensors-22-07451-s001.zip › supplementary_material/data/field_test/data/log_000/log_10.csv]

05/10/20 11:04:35 PM	1						822	372	13
05/10/20 11:05:14 PM	2						1189	15	0
05/10/20 11:06:54 PM	3						241	22	0
05/10/20 11:08:34 PM	4						256	34	1
05/10/20 11:10:20 PM	5						906	40	1
05/10/20 11:12:00 PM	6						1017	57	1
05/10/20 11:13:40 PM	7						104	15	0
05/10/20 11:15:26 PM	8						432	38	1
05/10/20 11:17:06 PM	9						1232	0	0
05/10/20 11:18:45 PM	10						99	14	0
05/10/20 11:20:25 PM	11						129	28	1
05/10/20 11:22:05 PM	12						929	471	15
05/10/20 11:23:45 PM	13						591	29	1
05/10/20 11:25:25 PM	14						288	15	0
05/10/20 11:27:05 PM	15						373	15	0
05/10/20 11:28:45 PM	16						1160	15	0
05/10/20 11:30:31 PM	17						1067	29	1
05/10/20 11:32:11 PM	18						nan	nan	0
05/10/20 11:33:51 PM	19						541	0	0
05/10/20 11:35:37 PM	20						331	84	2
05/10/20 11:37:17 PM	21						831	174	5
05/10/20 11:39:03 PM	22						101	14	0
05/10/20 11:40:43 PM	23						992	0	0
05/10/20 11:42:23 PM	24						848	213	6
05/10/20 11:44:09 PM	25						1189	36	1
05/10/20 11:45:49 PM	26						361	0	0
05/10/20 11:47:29 PM	27						798	158	6
05/10/20 11:49:15 PM	28						122	22	0
05/10/20 11:50:55 PM	29						1058	86	2
05/10/20 11:52:35 PM	30						641	213	6
05/10/20 11:54:21 PM	31						1158	15	0
05/10/20 11:56:07 PM	32						946	466	16
05/10/20 11:57:46 PM	33						107	15	0
05/10/20 11:59:26 PM	34						97	13	0
06/10/20 12:01:13 AM	35						1220	312	12
06/10/20 12:02:53 AM	36						1074	31	1
06/10/20 12:04:33 AM	37						946	15	0
06/10/20 12:06:14 AM	38						90	0	0
06/10/20 12:07:54 AM	39						971	24	0
06/10/20 12:09:35 AM	40						925	214	4
06/10/20 12:11:15 AM	41						825	55	1
06/10/20 12:12:56 AM	42						1197	43	1
06/10/20 12:14:36 AM	43						329	25	0
06/10/20 12:16:22 AM	44						624	21	1
06/10/20 12:18:02 AM	45						972	77	2
06/10/20 12:19:41 AM	46						90	0	0
06/10/20 12:21:27 AM	47						271	67	1
06/10/20 12:23:08 AM	48						917	15	0
06/10/20 12:24:53 AM	49						920	137	2
06/10/20 12:26:34 AM	50						953	222	7
06/10/20 12:28:20 AM	51						1383	0	0
06/10/20 12:30:00 AM	52						634	90	4
06/10/20 12:31:40 AM	53						1029	274	7
06/10/20 12:33:25 AM	54						526	34	2
06/10/20 12:35:05 AM	55						90	0	0
06/10/20 12:36:52 AM	56						875	120	2
06/10/20 12:38:32 AM	57						977	304	10
06/10/20 12:40:12 AM	58						923	261	6
06/10/20 12:41:58 AM	59						511	0	0
06/10/20 12:43:38 AM	60						1089	256	10
06/10/20 12:45:24 AM	61						814	355	13
06/10/20 12:47:05 AM	62						1080	21	0
06/10/20 12:48:46 AM	63						1060	98	4
06/10/20 12:50:26 AM	64						979	15	0
06/10/20 12:52:06 AM	65						338	24	0
06/10/20 12:53:52 AM	66						1051	278	13
06/10/20 12:55:38 AM	67						897	174	5
06/10/20 12:57:24 AM	68						1262	0	0
06/10/20 12:59:04 AM	69						661	81	2
06/10/20 01:00:44 AM	70						90	0	0
06/10/20 01:02:24 AM	71						316	32	0
06/10/20 01:04:04 AM	72						1064	15	0
06/10/20 01:05:44 AM	73						1010	29	1
06/10/20 01:07:30 AM	74						661	0	0
06/10/20 01:09:10 AM	75						771	14	0
06/10/20 01:10:55 AM	76						812	72	2
06/10/20 01:12:41 AM	77						90	0	0
06/10/20 01:14:21 AM	78						1163	50	1
06/10/20 01:16:01 AM	79						954	327	12
06/10/20 01:17:43 AM	80						663	51	1
06/10/20 01:19:29 AM	81						1088	29	1
06/10/20 01:21:11 AM	82						106	15	0
06/10/20 01:22:57 AM	83						931	372	12
06/10/20 01:24:44 AM	84						461	14	0
06/10/20 01:26:24 AM	85						577	77	1
06/10/20 01:28:03 AM	86						841	40	1
06/10/20 01:29:49 AM	87						843	39	1
06/10/20 01:31:29 AM	88						1066	105	3
06/10/20 01:33:10 AM	89						639	129	2
06/10/20 01:34:50 AM	90						865	221	6
06/10/20 01:36:36 AM	91						892	177	4
06/10/20 01:38:16 AM	92						763	25	0
06/10/20 01:39:56 AM	93						972	29	1
06/10/20 01:41:42 AM	94						617	30	1
06/10/20 01:43:29 AM	95						nan	nan	0
06/10/20 01:45:09 AM	96						950	181	5
06/10/20 01:46:55 AM	97						774	406	13
06/10/20 01:48:41 AM	98						1145	48	1
06/10/20 01:50:21 AM	99						433	22	1
06/10/20 01:52:07 AM	100						527	30	1
06/10/20 01:53:47 AM	101						271	0	0
06/10/20 01:55:34 AM	102						845	22	1
06/10/20 01:57:14 AM	103						1348	23	0
06/10/20 01:59:00 AM	104						460	48	1
06/10/20 02:00:39 AM	105						257	15	0
06/10/20 02:02:20 AM	106						nan	nan	0
06/10/20 02:04:00 AM	107						192	54	1
06/10/20 02:05:50 AM	108						1083	117	2
06/10/20 02:07:36 AM	109						1010	126	3
06/10/20 02:09:16 AM	110						994	154	7
06/10/20 02:10:56 AM	111						174	73	1
06/10/20 02:12:42 AM	112						874	368	10
06/10/20 02:14:23 AM	113						971	43	1
06/10/20 02:16:03 AM	114						811	420	23
06/10/20 02:17:43 AM	115						992	0	0
06/10/20 02:19:23 AM	116						nan	nan	0
06/10/20 02:21:02 AM	117						1142	0	0
06/10/20 02:22:42 AM	118						1047	62	1
06/10/20 02:24:28 AM	119						866	144	5
06/10/20 02:26:15 AM	120						992	0	0
06/10/20 02:27:55 AM	121						500	231	8
06/10/20 02:29:36 AM	122						735	15	1
06/10/20 02:31:16 AM	123						892	50	1
06/10/20 02:33:02 AM	124						993	161	4
06/10/20 02:34:42 AM	125						1006	15	0
06/10/20 02:36:22 AM	126						120	24	0
06/10/20 02:38:09 AM	127						946	75	2
06/10/20 02:39:48 AM	128						866	116	3
06/10/20 02:41:29 AM	129						1054	446	24
06/10/20 02:43:09 AM	130						1098	15	0
06/10/20 02:44:55 AM	131						267	24	0
06/10/20 02:46:35 AM	132						881	173	4
06/10/20 02:48:15 AM	133						771	14	0
06/10/20 02:49:56 AM	134						164	59	1
06/10/20 02:51:42 AM	135						828	403	11
06/10/20 02:53:22 AM	136						1036	177	5
06/10/20 02:55:02 AM	137						922	353	13
06/10/20 02:56:48 AM	138						408	31	1
06/10/20 02:58:27 AM	139						283	30	1
06/10/20 03:00:08 AM	140						180	0	0
06/10/20 03:01:48 AM	141						264	24	1
06/10/20 03:03:28 AM	142						nan	nan	0
06/10/20 03:05:14 AM	143						911	22	1
06/10/20 03:06:55 AM	144						nan	nan	0
06/10/20 03:08:35 AM	145						1005	31	0
06/10/20 03:10:21 AM	146						331	0	0
06/10/20 03:12:01 AM	147						928	90	2
06/10/20 03:13:40 AM	148						1128	15	0
06/10/20 03:15:20 AM	149						341	53	1
06/10/20 03:17:00 AM	150						678	15	0
06/10/20 03:18:41 AM	151						204	63	1
06/10/20 03:20:21 AM	152						798	139	4
06/10/20 03:22:01 AM	153						886	201	5
06/10/20 03:23:41 AM	154						857	112	3
06/10/20 03:25:21 AM	155						950	34	0
06/10/20 03:27:00 AM	156						1122	35	1
06/10/20 03:28:47 AM	157						1046	187	7
06/10/20 03:30:26 AM	158						854	15	0
06/10/20 03:32:07 AM	159						821	225	6
06/10/20 03:33:48 AM	160						871	59	1
06/10/20 03:35:35 AM	161						717	37	1
06/10/20 03:37:14 AM	162						103	15	0
06/10/20 03:38:55 AM	163						1051	120	2
06/10/20 03:40:35 AM	164						971	28	1
06/10/20 03:42:21 AM	165						283	15	0
06/10/20 03:48:26 AM	167						969	350	11
06/10/20 03:50:06 AM	168						271	0	0
06/10/20 03:51:46 AM	169						1066	40	1
06/10/20 03:53:27 AM	170						866	412	13
06/10/20 03:59:55 AM	172						1051	166	4
06/10/20 04:01:35 AM	173						820	129	2
06/10/20 04:03:16 AM	174						872	0	0
06/10/20 04:04:56 AM	175						933	193	5
06/10/20 04:06:42 AM	176						779	18	1
06/10/20 04:08:22 AM	177						244	24	0
06/10/20 04:10:02 AM	178						932	0	0
06/10/20 04:11:48 AM	179						786	109	2
06/10/20 04:13:28 AM	180						192	15	0
06/10/20 04:15:14 AM	181						1065	15	0
06/10/20 04:16:54 AM	182						1171	337	11
06/10/20 04:18:39 AM	183						765	15	0
06/10/20 04:20:19 AM	184						237	149	4
06/10/20 04:22:05 AM	185						256	29	1
06/10/20 04:23:45 AM	186						962	0	0
06/10/20 04:25:25 AM	187						1119	56	1
06/10/20 04:27:11 AM	188						301	0	0
06/10/20 04:28:51 AM	189						813	462	13
06/10/20 04:30:31 AM	190						855	15	0
06/10/20 04:32:17 AM	191						1318	25	0
06/10/20 04:33:57 AM	192						1115	106	2
06/10/20 04:35:43 AM	193						254	15	0
06/10/20 04:37:23 AM	194						286	15	0
06/10/20 04:39:10 AM	195						126	37	1
06/10/20 04:40:49 AM	196						823	45	1
06/10/20 04:42:29 AM	197						1075	203	5
06/10/20 04:44:17 AM	198						1083	54	1
06/10/20 04:45:58 AM	199						102	15	0
06/10/20 04:47:44 AM	200						281	14	0
06/10/20 04:49:30 AM	201						180	0	0
06/10/20 04:51:10 AM	202						406	15	0
06/10/20 04:52:56 AM	203						741	74	2
06/10/20 04:54:36 AM	204						946	28	1
06/10/20 04:56:16 AM	205						975	15	0
06/10/20 04:58:02 AM	206						688	143	2
06/10/20 04:59:42 AM	207						389	24	0
06/10/20 05:01:28 AM	208						744	366	12
06/10/20 05:03:13 AM	209						1012	61	1
06/10/20 05:04:54 AM	210						976	15	0
06/10/20 05:06:34 AM	211						107	15	0
06/10/20 05:08:14 AM	212						280	65	3
06/10/20 05:10:00 AM	213						955	299	7
06/10/20 05:11:40 AM	214						483	23	0
06/10/20 05:13:20 AM	215						90	0	0
06/10/20 05:15:00 AM	216						702	362	10
06/10/20 05:16:41 AM	217						721	0	0
06/10/20 05:18:27 AM	218						957	111	2
06/10/20 05:20:07 AM	219						1153	49	1
06/10/20 05:21:47 AM	220						992	0	0
06/10/20 05:23:33 AM	221						90	0	0
06/10/20 05:25:13 AM	222						271	0	0
06/10/20 05:26:53 AM	223						735	391	9
06/10/20 05:28:33 AM	224						204	33	1
06/10/20 05:30:14 AM	225						661	0	0
06/10/20 05:32:00 AM	226						481	0	0
06/10/20 05:33:46 AM	227						934	142	3
06/10/20 05:35:31 AM	228						1282	40	3
06/10/20 05:37:11 AM	229						507	49	1
06/10/20 05:38:51 AM	230						978	244	6
06/10/20 05:40:37 AM	231						990	125	3
06/10/20 05:42:17 AM	232						377	15	0
06/10/20 05:43:57 AM	233						1149	49	1
06/10/20 05:45:43 AM	234						284	162	4
06/10/20 05:47:22 AM	235						722	21	0
06/10/20 05:49:08 AM	236						919	102	2
06/10/20 05:50:47 AM	237						855	198	4
06/10/20 05:52:28 AM	238						876	366	15
06/10/20 05:54:15 AM	239						883	14	0
06/10/20 05:56:01 AM	240						1079	115	2
06/10/20 05:57:47 AM	241						1082	0	0
06/10/20 05:59:33 AM	242						389	25	0
06/10/20 06:01:19 AM	243						947	15	0
06/10/20 06:03:05 AM	244						561	249	5
06/10/20 06:04:45 AM	245						298	37	1
06/10/20 06:06:25 AM	246						909	201	7
06/10/20 06:08:11 AM	247						nan	nan	0
06/10/20 06:09:50 AM	248						1302	67	2
06/10/20 06:11:37 AM	249						260	14	0
06/10/20 06:13:16 AM	250						1285	51	1
06/10/20 06:14:56 AM	251						nan	nan	0
06/10/20 06:16:42 AM	252						733	33	0
06/10/20 06:18:22 AM	253						1112	0	0
06/10/20 06:20:03 AM	254						895	25	0
06/10/20 06:21:49 AM	255						682	63	1
06/10/20 06:23:29 AM	256						841	405	17
06/10/20 06:25:15 AM	257						1033	14	0
06/10/20 06:26:56 AM	258						90	0	0
06/10/20 06:28:37 AM	259						953	43	1
06/10/20 06:30:18 AM	260						1155	15	0
06/10/20 06:31:58 AM	261						177	59	1
06/10/20 06:33:39 AM	262						872	304	9
06/10/20 06:35:19 AM	263						762	388	18
06/10/20 06:37:04 AM	264						995	39	1
06/10/20 06:38:44 AM	265						654	37	1
06/10/20 06:40:24 AM	266						932	185	6
06/10/20 06:42:10 AM	267						691	0	0
06/10/20 06:43:50 AM	268						826	79	3
06/10/20 06:45:36 AM	269						1052	40	1
06/10/20 06:47:16 AM	270						530	123	3
06/10/20 06:48:56 AM	271						975	15	0
06/10/20 06:50:37 AM	272						1165	24	0
06/10/20 06:52:17 AM	273						832	92	3
06/10/20 06:54:03 AM	274						740	31	0
06/10/20 06:55:43 AM	275						690	20	0
06/10/20 06:57:23 AM	276						1137	34	1
06/10/20 06:59:03 AM	277						888	31	0
06/10/20 07:00:43 AM	278						565	87	2
06/10/20 07:02:23 AM	279						931	131	3
06/10/20 07:04:02 AM	280						767	56	2
06/10/20 07:05:42 AM	281						944	62	1
06/10/20 07:07:22 AM	282						240	0	0
06/10/20 07:09:02 AM	283						180	0	0
06/10/20 07:10:48 AM	284						1065	15	0
06/10/20 07:12:28 AM	285						691	0	0
06/10/20 07:14:14 AM	286						998	148	3
06/10/20 07:15:54 AM	287						1383	0	0
06/10/20 07:17:40 AM	288						784	21	1
06/10/20 07:19:20 AM	289						945	42	1
06/10/20 07:21:00 AM	290						595	120	3
06/10/20 07:22:46 AM	291						1082	24	0
06/10/20 07:24:26 AM	292						257	15	0
06/10/20 07:26:06 AM	293						983	51	2
06/10/20 07:27:47 AM	294						283	15	0
06/10/20 07:29:27 AM	295						736	15	0
06/10/20 07:31:13 AM	296						619	335	10
06/10/20 07:32:53 AM	297						977	61	1
06/10/20 07:34:39 AM	298						nan	nan	0
06/10/20 07:36:19 AM	299						168	67	1
06/10/20 07:37:59 AM	300						nan	nan	0
06/10/20 07:39:45 AM	301						165	56	2
06/10/20 07:41:25 AM	302						681	149	2
06/10/20 07:43:05 AM	303						1007	129	3
06/10/20 07:44:51 AM	304						1000	130	3
06/10/20 07:46:31 AM	305						865	23	0
06/10/20 07:48:17 AM	306						240	0	0
06/10/20 07:49:57 AM	307						986	215	4
06/10/20 07:51:43 AM	308						138	51	1
06/10/20 07:53:23 AM	309						1067	34	1
06/10/20 07:55:03 AM	310						240	0	0
06/10/20 07:56:43 AM	311						842	0	0
06/10/20 07:58:24 AM	312						945	15	0
06/10/20 08:00:10 AM	313						826	281	6
06/10/20 08:01:50 AM	314						304	24	0
06/10/20 08:03:30 AM	315						90	0	0
06/10/20 08:05:11 AM	316						882	77	2
06/10/20 08:06:51 AM	317						1167	45	1
06/10/20 08:08:37 AM	318						925	111	2
06/10/20 08:10:17 AM	319						240	0	0
06/10/20 08:12:03 AM	320						781	335	9
06/10/20 08:13:43 AM	321						790	298	7
06/10/20 08:15:23 AM	322						571	0	0
06/10/20 08:17:09 AM	323						923	142	4
06/10/20 08:18:49 AM	324						451	0	0
06/10/20 08:20:29 AM	325						711	188	6
06/10/20 08:22:15 AM	326						1024	251	9
06/10/20 08:23:55 AM	327						301	0	0
06/10/20 08:25:41 AM	328						886	15	0
06/10/20 08:27:21 AM	329						1191	35	1
06/10/20 08:29:01 AM	330						741	47	1
06/10/20 08:30:47 AM	331						751	23	1
06/10/20 08:32:27 AM	332						900	354	9
06/10/20 08:34:07 AM	333						102	15	0
06/10/20 08:35:53 AM	334						1082	24	0
06/10/20 08:37:33 AM	335						527	48	1
06/10/20 08:39:13 AM	336						866	154	3
06/10/20 08:40:59 AM	337						918	15	0
06/10/20 08:42:39 AM	338						1095	62	1
06/10/20 08:44:25 AM	339						849	290	9
06/10/20 08:46:05 AM	340						961	142	5
06/10/20 08:47:45 AM	341						1323	79	2
06/10/20 08:49:26 AM	342						963	189	5
06/10/20 08:51:06 AM	343						942	107	2
06/10/20 08:52:52 AM	344						918	15	0
06/10/20 08:54:32 AM	345						851	113	5
06/10/20 08:56:17 AM	346						873	181	4
06/10/20 08:57:57 AM	347						1074	48	1
06/10/20 08:59:37 AM	348						769	15	0
06/10/20 09:01:23 AM	349						1088	39	1
06/10/20 09:03:03 AM	350						805	74	2
06/10/20 09:04:43 AM	351						1169	43	1
06/10/20 09:06:29 AM	352						814	37	1
06/10/20 09:08:09 AM	353						831	55	1
06/10/20 09:09:55 AM	354						973	14	0
06/10/20 09:11:36 AM	355						768	15	0
06/10/20 09:13:16 AM	356						313	15	0
06/10/20 09:15:02 AM	357						740	353	11
06/10/20 09:16:41 AM	358						551	14	0
06/10/20 09:18:22 AM	359						776	161	2
06/10/20 09:20:01 AM	360						790	14	0
06/10/20 09:21:47 AM	361						668	212	3
06/10/20 09:23:33 AM	362						1127	83	1
06/10/20 09:25:13 AM	363						1368	15	0
06/10/20 09:26:54 AM	364						1128	64	4
06/10/20 09:28:35 AM	365						1113	102	2
06/10/20 09:30:16 AM	366						902	0	0
06/10/20 09:31:56 AM	367						685	23	1
06/10/20 09:33:36 AM	368						852	129	4
06/10/20 09:35:17 AM	369						881	260	9
06/10/20 09:36:57 AM	370						916	31	1
06/10/20 09:38:36 AM	371						1054	141	4
06/10/20 09:40:22 AM	372						952	105	2
06/10/20 09:42:08 AM	373						444	22	1
06/10/20 09:43:48 AM	374						282	15	0
06/10/20 09:45:28 AM	375						631	0	0
06/10/20 09:47:14 AM	376						932	0	0
06/10/20 09:48:55 AM	377						559	115	2
06/10/20 09:50:36 AM	378						155	51	1
06/10/20 09:52:15 AM	379						703	15	0
06/10/20 09:54:02 AM	380						1055	87	1
06/10/20 09:55:41 AM	381						976	15	0
06/10/20 09:57:22 AM	382						1105	53	1
06/10/20 09:59:07 AM	383						481	0	0
06/10/20 10:00:47 AM	384						413	43	1
06/10/20 10:02:27 AM	385						747	200	3
06/10/20 10:04:13 AM	386						854	45	1
06/10/20 10:05:53 AM	387						1132	14	0
06/10/20 10:07:33 AM	388						845	73	2
06/10/20 10:09:19 AM	389						1051	45	1
06/10/20 10:10:59 AM	390						296	45	1
06/10/20 10:12:45 AM	391						752	24	1
06/10/20 10:14:25 AM	392						1015	30	1
06/10/20 10:16:06 AM	393						918	186	10
06/10/20 10:17:46 AM	394						820	67	1
06/10/20 10:19:27 AM	395						1172	0	0
06/10/20 10:21:07 AM	396						391	0	0
06/10/20 10:22:53 AM	397						294	33	1
06/10/20 10:24:33 AM	398						1033	142	4
06/10/20 10:26:13 AM	399						301	20	0
06/10/20 10:27:59 AM	400						274	25	0
06/10/20 10:29:39 AM	401						286	15	0
06/10/20 10:31:19 AM	402						992	0	0
06/10/20 10:33:05 AM	403						336	146	3
06/10/20 10:34:51 AM	404						nan	nan	0
06/10/20 10:36:31 AM	405						703	59	1
06/10/20 10:38:11 AM	406						90	0	0
06/10/20 10:39:51 AM	407						824	71	2
06/10/20 10:41:37 AM	408						1038	189	3
06/10/20 10:43:17 AM	409						271	0	0
06/10/20 10:45:03 AM	410						1152	136	2
06/10/20 10:46:43 AM	411						896	71	1
06/10/20 10:48:23 AM	412						774	45	1
06/10/20 10:50:09 AM	413						895	73	1
06/10/20 10:51:49 AM	414						216	23	0
06/10/20 10:53:29 AM	415						916	29	1
06/10/20 10:55:15 AM	416						1355	75	1
06/10/20 10:56:55 AM	417						605	51	1
06/10/20 10:58:35 AM	418						nan	nan	0
06/10/20 11:00:21 AM	419						845	141	3
06/10/20 11:02:01 AM	420						257	30	0
06/10/20 11:03:42 AM	421						618	347	9
06/10/20 11:05:22 AM	422						973	148	5
06/10/20 11:07:03 AM	423						797	223	5
06/10/20 11:08:43 AM	424						409	42	1
06/10/20 11:10:29 AM	425						1024	47	1
06/10/20 11:12:09 AM	426						317	27	1
06/10/20 11:13:49 AM	427						1403	14	0
06/10/20 11:15:35 AM	428						1232	23	0
06/10/20 11:17:15 AM	429						829	28	1
06/10/20 11:19:01 AM	430						462	89	2
06/10/20 11:20:41 AM	431						1016	85	2
06/10/20 11:22:21 AM	432						992	102	2
06/10/20 11:24:02 AM	433						1055	24	0
06/10/20 11:25:42 AM	434						826	77	3
06/10/20 11:27:23 AM	435						391	0	0
06/10/20 11:29:03 AM	436						1013	14	0
06/10/20 11:30:43 AM	437						328	24	0
06/10/20 11:32:22 AM	438						1022	0	0
06/10/20 11:34:03 AM	439						329	24	0
06/10/20 11:35:43 AM	440						361	0	0
06/10/20 11:37:23 AM	441						976	215	5
06/10/20 11:39:03 AM	442						959	33	1
06/10/20 11:40:43 AM	443						1282	47	1
06/10/20 11:42:23 AM	444						1007	33	0
06/10/20 11:44:04 AM	445						nan	nan	0
06/10/20 11:45:44 AM	446						823	34	1
06/10/20 11:47:25 AM	447						1007	66	1
06/10/20 11:49:05 AM	448						358	22	0
06/10/20 11:50:46 AM	449						882	125	2
06/10/20 11:52:26 AM	450						1159	29	1
06/10/20 11:54:06 AM	451						1155	161	3
06/10/20 11:55:47 AM	452						734	37	1
06/10/20 11:57:33 AM	453						736	15	0
06/10/20 11:59:13 AM	454						927	22	1
06/10/20 12:00:53 PM	455						90	0	1
06/10/20 12:02:34 PM	456						361	0	0
06/10/20 12:04:20 PM	457						935	23	0
06/10/20 12:06:00 PM	458						408	58	1
06/10/20 12:07:40 PM	459						310	32	3
06/10/20 12:09:26 PM	460						813	24	0
06/10/20 12:11:06 PM	461						361	0	0
06/10/20 12:12:52 PM	462						350	14	0
06/10/20 12:14:32 PM	463						597	266	11
06/10/20 12:16:11 PM	464						858	32	0
06/10/20 12:17:57 PM	465						349	15	0
06/10/20 12:19:44 PM	466						336	25	0
06/10/20 12:21:24 PM	467						943	80	3
06/10/20 12:23:04 PM	468						1008	242	5
06/10/20 12:24:44 PM	469						378	15	0
06/10/20 12:26:25 PM	470						344	15	0
06/10/20 12:28:05 PM	471						90	0	0
06/10/20 12:29:46 PM	472						360	22	0
06/10/20 12:31:25 PM	473						591	267	6
06/10/20 12:33:11 PM	474						270	24	0
06/10/20 12:34:51 PM	475						378	15	0
06/10/20 12:36:37 PM	476						90	0	0
06/10/20 12:38:17 PM	477						573	53	1
06/10/20 12:39:57 PM	478						97	12	0
06/10/20 12:41:43 PM	479						130	45	1
06/10/20 12:43:23 PM	480						682	68	2
06/10/20 12:45:03 PM	481						1003	14	0
06/10/20 12:46:49 PM	482						90	0	1
06/10/20 12:48:29 PM	483						90	0	0
06/10/20 12:50:09 PM	484						1071	47	1
06/10/20 12:51:55 PM	485						361	0	0
06/10/20 12:53:35 PM	486						nan	nan	0
06/10/20 12:55:21 PM	487						90	0	1
06/10/20 12:57:01 PM	488						90	0	2
06/10/20 12:58:47 PM	489						nan	nan	0
06/10/20 01:00:27 PM	490						314	15	0
06/10/20 01:02:07 PM	491						1034	251	8
06/10/20 01:03:53 PM	492						1022	0	0
06/10/20 01:05:33 PM	493						90	0	0
06/10/20 01:07:13 PM	494						908	287	7
06/10/20 01:08:59 PM	495						93	15	14
06/10/20 01:10:39 PM	496						nan	nan	0
06/10/20 01:12:25 PM	497						377	15	0
06/10/20 01:14:05 PM	498						97	13	0
06/10/20 01:15:45 PM	499						495	15	0
06/10/20 01:17:31 PM	500						104	15	0
06/10/20 01:19:11 PM	501						905	159	3
06/10/20 01:20:51 PM	502						905	23	0
06/10/20 01:22:31 PM	503						90	0	0
06/10/20 01:24:17 PM	504						832	25	0
06/10/20 01:25:57 PM	505						868	25	0
06/10/20 01:27:38 PM	506						395	25	0
06/10/20 01:29:24 PM	507						392	25	0
06/10/20 01:31:04 PM	508						714	36	1
06/10/20 01:32:44 PM	509						391	0	0
06/10/20 01:34:30 PM	510						90	0	0
06/10/20 01:36:10 PM	511						682	24	0
06/10/20 01:37:50 PM	512						nan	nan	0
06/10/20 01:39:36 PM	513						nan	nan	0
06/10/20 01:41:22 PM	514						377	15	1
06/10/20 01:43:02 PM	515						953	39	1
06/10/20 01:44:42 PM	516						1136	105	3
06/10/20 01:46:22 PM	517						102	15	0
06/10/20 01:48:02 PM	518						680	31	1
06/10/20 01:49:48 PM	519						nan	nan	0
06/10/20 01:51:28 PM	520						421	0	0
06/10/20 01:53:14 PM	521						90	0	0
06/10/20 01:54:54 PM	522						100	14	0
06/10/20 01:56:40 PM	523						340	26	1
06/10/20 01:58:20 PM	524						391	0	0
06/10/20 02:00:00 PM	525						1021	24	0
06/10/20 02:01:40 PM	526						1014	189	4
06/10/20 02:03:26 PM	527						361	0	0
06/10/20 02:05:06 PM	528						90	0	0
06/10/20 02:06:46 PM	529						90	0	0
06/10/20 02:08:32 PM	530						438	15	0
06/10/20 02:10:12 PM	531						nan	nan	0
06/10/20 02:11:58 PM	532						361	0	0
06/10/20 02:13:38 PM	533						992	0	0
06/10/20 02:15:18 PM	534						406	15	0
06/10/20 02:17:04 PM	535						404	15	0
06/10/20 02:18:44 PM	536						971	41	1
06/10/20 02:20:30 PM	537						959	41	1
06/10/20 02:22:10 PM	538						1078	35	1
06/10/20 02:23:50 PM	539						301	0	0
06/10/20 02:25:31 PM	540						98	17	1
06/10/20 02:27:11 PM	541						nan	nan	0
06/10/20 02:28:57 PM	542						465	15	0
06/10/20 02:30:37 PM	543						98	13	0
06/10/20 02:32:17 PM	544						301	0	0
06/10/20 02:33:58 PM	545						1089	53	1
06/10/20 02:35:39 PM	546						nan	nan	0
06/10/20 02:37:19 PM	547						1022	0	0
06/10/20 02:39:05 PM	548						90	0	0
06/10/20 02:40:45 PM	549						259	139	3
06/10/20 02:42:25 PM	550						373	15	0
06/10/20 02:44:11 PM	551						99	18	2
06/10/20 02:45:51 PM	552						366	25	0
06/10/20 02:47:32 PM	553						346	15	0
06/10/20 02:49:12 PM	554						1032	62	1
06/10/20 02:50:52 PM	555						670	48	1
06/10/20 02:52:32 PM	556						969	24	0
06/10/20 02:54:18 PM	557						489	33	0
06/10/20 02:55:59 PM	558						94	9	1
06/10/20 02:57:38 PM	559						1002	14	0
06/10/20 02:59:19 PM	560						90	0	0
06/10/20 03:01:00 PM	561						1111	25	1
06/10/20 03:02:41 PM	562						391	0	0
06/10/20 03:04:27 PM	563						391	0	0
06/10/20 03:06:06 PM	564						97	12	1
06/10/20 03:07:47 PM	565						90	0	1
06/10/20 03:09:28 PM	566						nan	nan	0
06/10/20 03:11:08 PM	567						271	0	0
06/10/20 03:12:53 PM	568						936	32	1
06/10/20 03:14:34 PM	569						99	14	0
06/10/20 03:16:14 PM	570						nan	nan	0
06/10/20 03:18:00 PM	571						90	0	0
06/10/20 03:19:40 PM	572						93	9	2
06/10/20 03:21:26 PM	573						90	0	0
06/10/20 03:23:05 PM	574						405	15	0
06/10/20 03:24:46 PM	575						338	31	1
06/10/20 03:26:32 PM	576						762	104	2
06/10/20 03:28:11 PM	577						90	0	0
06/10/20 03:29:51 PM	578						392	20	0
06/10/20 03:31:37 PM	579						90	0	0
06/10/20 03:33:18 PM	580						845	225	5
06/10/20 03:35:04 PM	581						nan	nan	0
06/10/20 03:36:44 PM	582						932	102	2
06/10/20 03:38:24 PM	583						705	15	0
06/10/20 03:40:05 PM	584						721	0	0
06/10/20 03:41:45 PM	585						571	111	4
06/10/20 03:43:31 PM	586						112	25	0
06/10/20 03:45:11 PM	587						90	0	0
06/10/20 03:46:52 PM	588						1292	0	0
06/10/20 03:48:32 PM	589						1079	22	0
06/10/20 03:50:12 PM	590						1034	15	0
06/10/20 03:51:51 PM	591						90	0	0
06/10/20 03:53:37 PM	592						451	0	0
06/10/20 03:55:23 PM	593						95	11	0
06/10/20 03:57:03 PM	594						90	0	1
06/10/20 03:58:43 PM	595						nan	nan	0
06/10/20 04:00:30 PM	596						966	36	1
06/10/20 04:02:10 PM	597						nan	nan	0
06/10/20 04:03:50 PM	598						864	63	2
06/10/20 04:05:30 PM	599						nan	nan	0
06/10/20 04:07:12 PM	600						171	19	67
06/10/20 04:08:51 PM	601						157	59	1
06/10/20 04:10:31 PM	602						436	15	0
06/10/20 04:12:17 PM	603						854	37	1
06/10/20 04:13:57 PM	604						186	72	1
06/10/20 04:15:43 PM	605						834	79	1
06/10/20 04:17:23 PM	606						390	24	0
06/10/20 04:19:10 PM	607						706	76	2
06/10/20 04:20:49 PM	608						373	15	0
06/10/20 04:22:29 PM	609						1027	83	1
06/10/20 04:24:15 PM	610						1096	104	2
06/10/20 04:25:55 PM	611						97	13	0
06/10/20 04:27:36 PM	612						436	15	0
06/10/20 04:29:22 PM	613						nan	nan	0
06/10/20 04:31:02 PM	614						1172	0	0
06/10/20 04:32:42 PM	615						953	46	1
06/10/20 04:34:22 PM	616						1634	15	0
06/10/20 04:36:03 PM	617						90	0	0
06/10/20 04:37:43 PM	618						268	35	1
06/10/20 04:39:24 PM	619						90	0	0
06/10/20 04:41:04 PM	620						1052	0	0
06/10/20 04:42:45 PM	621						794	119	4
06/10/20 04:44:25 PM	622						376	15	0
06/10/20 04:46:11 PM	623						1022	0	0
06/10/20 04:47:51 PM	624						90	0	0
06/10/20 04:49:31 PM	625						103	15	0
06/10/20 04:51:12 PM	626						231	33	0
06/10/20 04:52:58 PM	627						795	87	2
06/10/20 04:54:38 PM	628						1002	14	0
06/10/20 04:56:18 PM	629						373	15	0
06/10/20 04:57:59 PM	630						981	110	3
06/10/20 04:59:39 PM	631						nan	nan	0
06/10/20 05:01:25 PM	632						90	0	0
06/10/20 05:03:05 PM	633						944	15	0
06/10/20 05:04:51 PM	634						892	270	6
06/10/20 05:06:31 PM	635						97	13	1
06/10/20 05:08:11 PM	636						346	15	0
06/10/20 05:09:52 PM	637						962	0	0
06/10/20 05:11:32 PM	638						1040	15	0
06/10/20 05:13:13 PM	639						983	47	1
06/10/20 05:14:53 PM	640						90	0	0
06/10/20 05:16:39 PM	641						1151	40	1
06/10/20 05:18:19 PM	642						479	57	2
06/10/20 05:20:05 PM	643						1022	23	0
06/10/20 05:21:45 PM	644						1098	15	0
06/10/20 05:23:25 PM	645						1427	38	1
06/10/20 05:25:11 PM	646						nan	nan	0
06/10/20 05:26:51 PM	647						1185	103	3
06/10/20 05:28:31 PM	648						116	25	0
06/10/20 05:30:17 PM	649						345	15	0
06/10/20 05:31:56 PM	650						375	15	0
06/10/20 05:33:43 PM	651						948	15	0
06/10/20 05:35:23 PM	652						90	0	0
06/10/20 05:37:02 PM	653						331	0	0
06/10/20 05:38:49 PM	654						921	55	1
06/10/20 05:40:29 PM	655						445	38	1
06/10/20 05:42:09 PM	656						744	253	7
06/10/20 05:43:55 PM	657						nan	nan	0
06/10/20 05:45:35 PM	658						223	15	0
06/10/20 05:47:21 PM	659						361	0	0
06/10/20 05:49:01 PM	660						331	0	0
06/10/20 05:50:41 PM	661						90	0	3
06/10/20 05:52:27 PM	662						331	0	0
06/10/20 05:54:07 PM	663						533	54	1
06/10/20 05:55:47 PM	664						nan	nan	0
06/10/20 05:57:33 PM	665						690	22	0
06/10/20 05:59:12 PM	666						361	0	0
06/10/20 06:00:53 PM	667						1022	0	0
06/10/20 06:02:32 PM	668						331	0	0
06/10/20 06:04:18 PM	669						707	15	0
06/10/20 06:06:04 PM	670						117	24	0
06/10/20 06:07:45 PM	671						459	114	2
06/10/20 06:09:31 PM	672						90	0	0
06/10/20 06:11:11 PM	673						902	0	0
06/10/20 06:14:37 PM	675						977	99	2
06/10/20 06:16:17 PM	676						346	15	0
06/10/20 06:17:57 PM	677						590	29	1
06/10/20 06:19:38 PM	678						916	471	20
06/10/20 06:21:24 PM	679						965	43	0
06/10/20 06:23:04 PM	680						90	0	0
06/10/20 06:24:44 PM	681						1053	18	1
06/10/20 06:26:23 PM	682						279	59	1
06/10/20 06:28:09 PM	683						1023	53	1
06/10/20 06:29:49 PM	684						1103	62	1
06/10/20 06:31:36 PM	685						817	319	15
06/10/20 06:33:16 PM	686						1153	29	1
06/10/20 06:34:56 PM	687						271	0	0
06/10/20 06:36:41 PM	688						965	53	1
06/10/20 06:38:21 PM	689						1002	14	0
06/10/20 06:40:01 PM	690						1323	0	0
06/10/20 06:41:48 PM	691						1026	24	0
06/10/20 06:43:33 PM	692						294	49	1
06/10/20 06:45:14 PM	693						90	0	1
06/10/20 06:46:54 PM	694						774	267	10
06/10/20 06:48:34 PM	695						1100	15	0
06/10/20 06:50:15 PM	696						1076	85	11
06/10/20 06:51:55 PM	697						849	61	1
06/10/20 06:53:35 PM	698						1161	159	7
06/10/20 06:55:15 PM	699						891	15	0
06/10/20 06:57:01 PM	700						1265	38	2
06/10/20 06:58:48 PM	701						nan	nan	0
06/10/20 07:00:28 PM	702						625	203	5
06/10/20 07:02:07 PM	703						1142	0	0
06/10/20 07:03:47 PM	704						1073	47	1
06/10/20 07:05:33 PM	705						831	71	1
06/10/20 07:07:13 PM	706						90	0	0
06/10/20 07:08:53 PM	707						444	41	1
06/10/20 07:10:39 PM	708						738	30	0
06/10/20 07:12:25 PM	709						898	35	1
06/10/20 07:14:05 PM	710						1065	15	0
06/10/20 07:15:45 PM	711						1013	291	7
06/10/20 07:17:26 PM	712						1268	33	1
06/10/20 07:19:06 PM	713						985	39	1
06/10/20 07:20:46 PM	714						918	33	0
06/10/20 07:22:32 PM	715						1143	84	2
06/10/20 07:24:12 PM	716						nan	nan	0
06/10/20 07:25:58 PM	717						1123	14	0
06/10/20 07:27:38 PM	718						331	0	0
06/10/20 07:29:18 PM	719						345	31	0
06/10/20 07:30:59 PM	720						842	0	0
06/10/20 07:32:39 PM	721						nan	nan	0
06/10/20 07:34:25 PM	722						358	43	1
06/10/20 07:36:05 PM	723						872	0	0
06/10/20 07:37:45 PM	724						772	81	2
06/10/20 07:39:31 PM	725						959	122	3
06/10/20 07:41:11 PM	726						1349	40	1
06/10/20 07:42:51 PM	727						1014	75	2
06/10/20 07:44:37 PM	728						478	24	0
06/10/20 07:46:17 PM	729						992	0	0
06/10/20 07:48:03 PM	730						613	15	0
06/10/20 07:49:43 PM	731						1339	39	1
06/10/20 07:51:29 PM	732						798	183	5
06/10/20 07:53:09 PM	733						773	38	2
06/10/20 07:54:49 PM	734						725	307	8
06/10/20 07:56:30 PM	735						301	0	0
06/10/20 07:58:10 PM	736						429	35	1
06/10/20 07:59:51 PM	737						750	21	0
06/10/20 08:01:31 PM	738						589	33	0
06/10/20 08:03:17 PM	739						932	127	3
06/10/20 08:04:57 PM	740						90	0	0
06/10/20 08:06:38 PM	741						174	35	1
06/10/20 08:08:18 PM	742						933	23	0
06/10/20 08:09:59 PM	743						806	58	1
06/10/20 08:11:39 PM	744						834	290	5
06/10/20 08:13:19 PM	745						90	0	0
06/10/20 08:15:05 PM	746						994	96	2
06/10/20 08:16:45 PM	747						900	102	1
06/10/20 08:18:31 PM	748						nan	nan	0
06/10/20 08:20:11 PM	749						239	25	0
06/10/20 08:21:51 PM	750						708	15	0
06/10/20 08:23:37 PM	751						90	0	0
06/10/20 08:25:17 PM	752						874	40	0
06/10/20 08:27:03 PM	753						967	211	4
06/10/20 08:28:43 PM	754						497	31	0
06/10/20 08:30:23 PM	755						271	0	0
06/10/20 08:32:02 PM	756						1043	55	1
06/10/20 08:33:42 PM	757						846	26	0
06/10/20 08:35:22 PM	758						94	10	1
06/10/20 08:37:08 PM	759						683	30	1
06/10/20 08:38:48 PM	760						857	15	0
06/10/20 08:40:28 PM	761						1069	15	0
06/10/20 08:42:09 PM	762						1084	127	4
06/10/20 08:43:49 PM	763						138	49	2
06/10/20 08:45:29 PM	764						1083	21	1
06/10/20 08:47:09 PM	765						1064	31	1
06/10/20 08:48:49 PM	766						165	15	0
06/10/20 08:50:35 PM	767						nan	nan	0
06/10/20 08:52:15 PM	768						90	0	0
06/10/20 08:53:55 PM	769						429	36	1
06/10/20 08:55:41 PM	770						1262	0	0
06/10/20 08:57:21 PM	771						1080	116	3
06/10/20 08:59:07 PM	772						132	31	1
06/10/20 09:00:46 PM	773						1228	21	1
06/10/20 09:02:26 PM	774						101	14	0
06/10/20 09:04:13 PM	775						883	280	7
06/10/20 09:05:53 PM	776						1072	50	1
06/10/20 09:07:32 PM	777						842	0	0
06/10/20 09:09:18 PM	778						301	0	0
06/10/20 09:10:58 PM	779						769	103	2
06/10/20 09:12:45 PM	780						333	101	3
06/10/20 09:14:25 PM	781						90	0	0
06/10/20 09:16:11 PM	782						730	25	0
06/10/20 09:17:51 PM	783						186	88	2
06/10/20 09:19:31 PM	784						696	77	1
06/10/20 09:21:11 PM	785						395	22	1
06/10/20 09:22:50 PM	786						240	0	0
06/10/20 09:24:30 PM	787						1128	15	0
06/10/20 09:26:10 PM	788						962	212	5
06/10/20 09:27:50 PM	789						301	0	0
06/10/20 09:29:30 PM	790						1032	34	0
06/10/20 09:31:10 PM	791						1277	15	0
06/10/20 09:32:50 PM	792						1135	159	3
06/10/20 09:34:36 PM	793						962	0	0
06/10/20 09:36:22 PM	794						240	0	0
06/10/20 09:38:01 PM	795						1007	65	2
06/10/20 09:39:47 PM	796						1007	33	1
06/10/20 09:41:26 PM	797						935	24	0
06/10/20 09:43:12 PM	798						925	30	1
06/10/20 09:44:52 PM	799						1033	146	6
06/10/20 09:46:38 PM	800						641	264	6
06/10/20 09:48:18 PM	801						900	75	2
06/10/20 09:49:58 PM	802						309	13	0
06/10/20 09:51:38 PM	803						90	0	0
06/10/20 09:53:24 PM	804						1053	54	1
06/10/20 09:55:04 PM	805						964	38	1
06/10/20 09:56:51 PM	806						1011	136	3
06/10/20 09:58:31 PM	807						748	416	19
06/10/20 10:00:10 PM	808						941	106	3
06/10/20 10:01:56 PM	809						271	0	0
06/10/20 10:03:36 PM	810						751	0	0
06/10/20 10:05:16 PM	811						895	40	1
06/10/20 10:07:02 PM	812						965	22	0
06/10/20 10:08:42 PM	813						490	14	0
06/10/20 10:10:28 PM	814						1046	93	3
06/10/20 10:12:08 PM	815						1206	56	2
06/10/20 10:13:48 PM	816						893	14	0
06/10/20 10:15:34 PM	817						nan	nan	0
06/10/20 10:17:15 PM	818						901	187	5
06/10/20 10:18:54 PM	819						1322	21	0
06/10/20 10:20:40 PM	820						nan	nan	0
06/10/20 10:22:20 PM	821						484	185	3
06/10/20 10:24:06 PM	822						256	15	0
06/10/20 10:25:46 PM	823						376	52	1
06/10/20 10:27:26 PM	824						992	0	0
06/10/20 10:29:12 PM	825						229	34	0
06/10/20 10:30:52 PM	826						90	0	0
06/10/20 10:32:32 PM	827						821	89	2
06/10/20 10:34:18 PM	828						734	195	3
06/10/20 10:35:58 PM	829						90	0	0
06/10/20 10:37:44 PM	830						815	25	0
06/10/20 10:39:24 PM	831						905	126	3
06/10/20 10:41:04 PM	832						1136	126	2
06/10/20 10:42:50 PM	833						90	0	0
06/10/20 10:44:30 PM	834						652	31	1
06/10/20 10:46:16 PM	835						271	0	0
06/10/20 10:47:56 PM	836						289	15	0
06/10/20 10:49:36 PM	837						289	113	3
06/10/20 10:51:22 PM	838						188	35	0
06/10/20 10:53:02 PM	839						nan	nan	0
06/10/20 10:54:42 PM	840						307	46	1
06/10/20 10:56:23 PM	841						257	15	0
06/10/20 10:58:09 PM	842						992	24	0
06/10/20 10:59:49 PM	843						642	14	0
06/10/20 11:01:29 PM	844						609	38	1
06/10/20 11:03:09 PM	845						1130	131	2
06/10/20 11:04:55 PM	846						960	215	5
06/10/20 11:06:35 PM	847						1015	126	4
06/10/20 11:08:16 PM	848						802	414	15
06/10/20 11:09:57 PM	849						998	40	1
06/10/20 11:11:37 PM	850						nan	nan	0
06/10/20 11:13:17 PM	851						271	0	0
06/10/20 11:15:03 PM	852						1142	0	0
06/10/20 11:16:43 PM	853						575	75	1
06/10/20 11:18:23 PM	854						1127	15	0
06/10/20 11:20:09 PM	855						739	384	10
06/10/20 11:21:49 PM	856						1071	87	1
06/10/20 11:23:30 PM	857						1180	145	3
06/10/20 11:25:10 PM	858						966	94	2
06/10/20 11:26:56 PM	859						1029	22	1
06/10/20 11:28:36 PM	860						780	38	1
06/10/20 11:30:16 PM	861						1032	14	0
06/10/20 11:32:02 PM	862						1071	130	3
06/10/20 11:33:42 PM	863						754	217	7
06/10/20 11:35:28 PM	864						241	100	2
06/10/20 11:37:08 PM	865						1231	41	2
06/10/20 11:38:48 PM	866						1083	74	1
06/10/20 11:40:28 PM	867						1276	48	1
06/10/20 11:42:09 PM	868						814	385	12
06/10/20 11:43:50 PM	869						876	25	0
06/10/20 11:45:30 PM	870						1206	24	0
06/10/20 11:47:11 PM	871						970	91	2
06/10/20 11:48:56 PM	872						350	14	0
06/10/20 11:50:36 PM	873						1146	113	3
06/10/20 11:52:22 PM	874						1126	15	0
06/10/20 11:54:02 PM	875						980	15	0
06/10/20 11:55:43 PM	876						1176	23	0
06/10/20 11:57:28 PM	877						376	33	0
06/10/20 11:59:09 PM	878						nan	nan	0
07/10/20 12:00:49 AM	879						1025	127	3
07/10/20 12:02:35 AM	880						380	67	1
07/10/20 12:04:14 AM	881						404	15	0
07/10/20 12:05:55 AM	882						1066	28	1
07/10/20 12:07:40 AM	883						655	126	4
07/10/20 12:09:20 AM	884						nan	nan	0
07/10/20 12:11:01 AM	885						1068	15	0
07/10/20 12:12:47 AM	886						721	0	0
07/10/20 12:14:26 AM	887						865	91	2
07/10/20 12:16:13 AM	888						307	93	1
07/10/20 12:17:52 AM	889						240	0	0
07/10/20 12:19:33 AM	890						871	22	0
07/10/20 12:21:12 AM	891						1097	30	1
07/10/20 12:22:58 AM	892						1112	139	3
07/10/20 12:24:39 AM	893						935	140	4
07/10/20 12:26:25 AM	894						767	142	3
07/10/20 12:28:05 AM	895						1278	99	2
07/10/20 12:31:25 AM	897						721	0	0
07/10/20 12:33:11 AM	898						1049	41	1
07/10/20 12:34:51 AM	899						nan	nan	0
07/10/20 12:36:31 AM	900						257	15	0
07/10/20 12:38:17 AM	901						608	84	3
07/10/20 12:39:58 AM	902						1055	67	2
07/10/20 12:41:38 AM	903						107	15	0
07/10/20 12:43:24 AM	904						1118	199	4
07/10/20 12:45:04 AM	905						869	289	11
07/10/20 12:46:45 AM	906						361	0	0
07/10/20 12:48:24 AM	907						nan	nan	0
07/10/20 12:50:11 AM	908						146	38	1
07/10/20 12:51:50 AM	909						870	89	2
07/10/20 12:53:30 AM	910						782	0	0
07/10/20 12:55:17 AM	911						814	25	0
07/10/20 12:56:57 AM	912						1091	54	2
07/10/20 12:58:38 AM	913						991	22	0
07/10/20 01:00:18 AM	914						966	59	1
07/10/20 01:02:03 AM	915						897	193	4
07/10/20 01:03:44 AM	916						1177	87	1
07/10/20 01:05:24 AM	917						911	72	2
07/10/20 01:07:05 AM	918						239	25	0
07/10/20 01:08:46 AM	919						271	0	0
07/10/20 01:10:25 AM	920						nan	nan	0
07/10/20 01:12:11 AM	921						984	123	2
07/10/20 01:13:51 AM	922						146	62	1
07/10/20 01:15:32 AM	923						1315	56	1
07/10/20 01:17:17 AM	924						858	15	0
07/10/20 01:18:57 AM	925						1061	67	5
07/10/20 01:20:37 AM	926						685	126	3
07/10/20 01:22:18 AM	927						792	99	2
07/10/20 01:23:58 AM	928						1042	14	0
07/10/20 01:25:44 AM	929						196	62	1
07/10/20 01:27:24 AM	930						142	37	1
07/10/20 01:29:04 AM	931						601	0	0
07/10/20 01:30:50 AM	932						1135	24	0
07/10/20 01:32:30 AM	933						177	39	1
07/10/20 01:34:10 AM	934						997	57	1
07/10/20 01:35:56 AM	935						1058	23	0
07/10/20 01:37:36 AM	936						1148	22	0
07/10/20 01:39:17 AM	937						451	0	0
07/10/20 01:40:57 AM	938						240	0	0
07/10/20 01:42:38 AM	939						474	46	1
07/10/20 01:44:24 AM	940						944	15	0
07/10/20 01:46:04 AM	941						1219	179	5
07/10/20 01:47:44 AM	942						1003	60	1
07/10/20 01:49:30 AM	943						1253	14	1
07/10/20 01:51:11 AM	944						579	22	1
07/10/20 01:52:51 AM	945						859	108	2
07/10/20 01:54:31 AM	946						1124	32	0
07/10/20 01:56:12 AM	947						1203	22	0
07/10/20 01:57:53 AM	948						944	32	1
07/10/20 01:59:38 AM	949						547	24	0
07/10/20 02:01:18 AM	950						1096	78	5
07/10/20 02:02:58 AM	951						1151	102	4
07/10/20 02:04:39 AM	952						576	129	4
07/10/20 02:06:19 AM	953						268	20	1
07/10/20 02:07:59 AM	954						257	15	0
07/10/20 02:09:39 AM	955						1246	45	1
07/10/20 02:11:19 AM	956						1207	38	1
07/10/20 02:13:05 AM	957						920	76	2
07/10/20 02:14:51 AM	958						623	167	4
07/10/20 02:16:30 AM	959						nan	nan	0
07/10/20 02:18:12 AM	960						974	60	1
07/10/20 02:19:58 AM	961						1109	68	2
07/10/20 02:21:39 AM	962						753	89	2
07/10/20 02:23:20 AM	963						1138	38	8
07/10/20 02:25:01 AM	964						739	15	0
07/10/20 02:26:41 AM	965						90	0	0
07/10/20 02:28:21 AM	966						895	22	1
07/10/20 02:30:02 AM	967						nan	nan	0
07/10/20 02:31:42 AM	968						275	22	0
07/10/20 02:33:23 AM	969						1032	125	2
07/10/20 02:35:03 AM	970						932	0	0
07/10/20 02:36:44 AM	971						256	15	0
07/10/20 02:38:24 AM	972						257	15	0
07/10/20 02:40:04 AM	973						649	43	1
07/10/20 02:41:44 AM	974						1046	40	1
07/10/20 02:43:25 AM	975						1361	50	3
07/10/20 02:45:11 AM	976						1142	23	0
07/10/20 02:46:51 AM	977						168	44	2
07/10/20 02:48:31 AM	978						nan	nan	0
07/10/20 02:50:19 AM	979						845	80	2
07/10/20 02:52:04 AM	980						599	192	4
07/10/20 02:53:50 AM	981						830	32	1
07/10/20 02:55:36 AM	982						1259	65	7
07/10/20 02:57:22 AM	983						1210	28	1
07/10/20 02:59:08 AM	984						240	0	0
07/10/20 03:00:50 AM	985						115	25	0
07/10/20 03:02:31 AM	986						961	37	1
07/10/20 03:04:10 AM	987						295	39	1
07/10/20 03:05:52 AM	988						832	166	3
07/10/20 03:07:33 AM	989						713	93	5
07/10/20 03:09:14 AM	990						857	218	5
07/10/20 03:10:54 AM	991						858	214	6
07/10/20 03:12:39 AM	992						1234	131	4
07/10/20 03:14:20 AM	993						509	22	1
07/10/20 03:16:05 AM	994						862	94	2
07/10/20 03:17:45 AM	995						1050	114	4
07/10/20 03:19:26 AM	996						158	33	0
07/10/20 03:21:06 AM	997						798	104	2
07/10/20 03:22:47 AM	998						718	24	0
07/10/20 03:24:28 AM	999						1158	30	0
07/10/20 03:26:08 AM	1000						714	343	14
07/10/20 03:27:49 AM	1001						1147	47	1
07/10/20 03:29:30 AM	1002						1038	111	3
07/10/20 03:31:10 AM	1003						952	73	1
07/10/20 03:32:51 AM	1004						222	82	2
07/10/20 03:34:31 AM	1005						1247	15	0
07/10/20 03:36:17 AM	1006						178	62	1
07/10/20 03:37:57 AM	1007						193	61	1
07/10/20 03:39:37 AM	1008						1201	43	1
07/10/20 03:41:17 AM	1009						812	0	0
07/10/20 03:42:58 AM	1010						992	0	0
07/10/20 03:44:43 AM	1011						899	24	0
07/10/20 03:46:24 AM	1012						764	410	20
07/10/20 03:48:05 AM	1013						997	24	0
07/10/20 03:49:45 AM	1014						872	22	0
07/10/20 03:51:30 AM	1015						768	383	11
07/10/20 03:53:10 AM	1016						632	114	3
07/10/20 03:54:51 AM	1017						943	44	2
07/10/20 03:56:31 AM	1018						335	86	2
07/10/20 03:58:13 AM	1019						1059	24	1
07/10/20 03:59:52 AM	1020						331	0	0
07/10/20 04:01:32 AM	1021						120	23	0
07/10/20 04:03:18 AM	1022						733	15	0
07/10/20 04:04:58 AM	1023						978	15	0
07/10/20 04:06:44 AM	1024						350	14	0
07/10/20 04:08:24 AM	1025						906	250	9
07/10/20 04:10:04 AM	1026						650	96	3
07/10/20 04:11:50 AM	1027						596	75	3
07/10/20 04:13:30 AM	1028						118	23	1
07/10/20 04:15:12 AM	1029						151	23	0
07/10/20 04:16:57 AM	1030						198	15	0
07/10/20 04:18:36 AM	1031						441	58	1
07/10/20 04:20:17 AM	1032						974	15	0
07/10/20 04:21:58 AM	1033						1079	23	0
07/10/20 04:23:38 AM	1034						314	15	0
07/10/20 04:25:18 AM	1035						271	24	0
07/10/20 04:27:04 AM	1036						560	15	0
07/10/20 04:28:44 AM	1037						1024	20	1
07/10/20 04:30:30 AM	1038						1293	68	2
07/10/20 04:32:10 AM	1039						1221	102	10
07/10/20 04:33:50 AM	1040						248	113	3
07/10/20 04:35:31 AM	1041						451	24	0
07/10/20 04:37:11 AM	1042						415	56	1
07/10/20 04:38:57 AM	1043						881	78	2
07/10/20 04:40:37 AM	1044						1050	149	5
07/10/20 04:42:17 AM	1045						1163	99	9
07/10/20 04:44:03 AM	1046						696	160	3
07/10/20 04:45:43 AM	1047						1077	50	1
07/10/20 04:47:23 AM	1048						685	393	13
07/10/20 04:49:04 AM	1049						1006	15	0
07/10/20 04:50:45 AM	1050						90	0	0
07/10/20 04:52:25 AM	1051						623	64	2
07/10/20 04:54:11 AM	1052						297	21	0
07/10/20 04:55:56 AM	1053						812	98	2
07/10/20 04:57:37 AM	1054						773	275	7
07/10/20 04:59:17 AM	1055						819	227	7
07/10/20 05:00:57 AM	1056						1349	23	1
07/10/20 05:02:43 AM	1057						958	447	15
07/10/20 05:04:23 AM	1058						1257	61	8
07/10/20 05:06:08 AM	1059						1022	192	8
07/10/20 05:07:49 AM	1060						932	0	0
07/10/20 05:09:29 AM	1061						804	92	2
07/10/20 05:11:09 AM	1062						1494	76	2
07/10/20 05:12:50 AM	1063						345	15	0
07/10/20 05:14:36 AM	1064						1272	72	10
07/10/20 05:16:16 AM	1065						825	124	3
07/10/20 05:17:56 AM	1066						300	21	1
07/10/20 05:19:42 AM	1067						1046	168	4
07/10/20 05:21:22 AM	1068						1055	230	6
07/10/20 05:23:02 AM	1069						875	88	2
07/10/20 05:24:42 AM	1070						912	199	5
07/10/20 05:26:23 AM	1071						887	93	2
07/10/20 05:28:02 AM	1072						nan	nan	0
07/10/20 05:29:49 AM	1073						968	172	3
07/10/20 05:31:30 AM	1074						879	161	3
07/10/20 05:33:10 AM	1075						1112	0	0
07/10/20 05:34:50 AM	1076						737	33	1
07/10/20 05:36:36 AM	1077						1292	0	0
07/10/20 05:38:16 AM	1078						104	15	0
07/10/20 05:39:57 AM	1079						1037	32	1
07/10/20 05:41:37 AM	1080						934	65	2
07/10/20 05:43:18 AM	1081						1047	38	2
07/10/20 05:44:58 AM	1082						849	250	5
07/10/20 05:46:39 AM	1083						1158	115	4
07/10/20 05:48:19 AM	1084						638	289	9
07/10/20 05:49:59 AM	1085						673	69	1
07/10/20 05:51:46 AM	1086						750	142	4
07/10/20 05:53:26 AM	1087						871	262	6
07/10/20 05:55:06 AM	1088						781	128	4
07/10/20 05:56:47 AM	1089						726	384	17
07/10/20 05:58:27 AM	1090						nan	nan	0
07/10/20 06:00:13 AM	1091						714	112	2
07/10/20 06:01:53 AM	1092						306	34	0
07/10/20 06:03:32 AM	1093						176	51	1
07/10/20 06:05:18 AM	1094						940	182	5
07/10/20 06:06:58 AM	1095						837	55	2
07/10/20 06:08:44 AM	1096						600	98	2
07/10/20 06:10:25 AM	1097						960	191	3
07/10/20 06:12:05 AM	1098						1028	116	3
07/10/20 06:13:46 AM	1099						670	33	1
07/10/20 06:15:26 AM	1100						416	83	2
07/10/20 06:17:12 AM	1101						480	20	1
07/10/20 06:18:52 AM	1102						704	106	3
07/10/20 06:20:32 AM	1103						939	244	8
07/10/20 06:22:13 AM	1104						812	315	14
07/10/20 06:23:54 AM	1105						750	39	1
07/10/20 06:25:33 AM	1106						841	379	16
07/10/20 06:27:20 AM	1107						214	90	3
07/10/20 06:29:00 AM	1108						765	373	13
07/10/20 06:30:39 AM	1109						976	40	1
07/10/20 06:32:25 AM	1110						706	56	1
07/10/20 06:34:06 AM	1111						775	415	25
07/10/20 06:35:46 AM	1112						509	45	1
07/10/20 06:37:27 AM	1113						983	22	1
07/10/20 06:39:12 AM	1114						886	393	12
07/10/20 06:40:52 AM	1115						159	47	1
07/10/20 06:42:32 AM	1116						638	295	7
07/10/20 06:44:12 AM	1117						891	15	0
07/10/20 06:45:58 AM	1118						1044	73	2
07/10/20 06:47:44 AM	1119						883	52	1
07/10/20 06:49:24 AM	1120						997	98	2
07/10/20 06:51:04 AM	1121						891	66	2
07/10/20 06:52:51 AM	1122						926	190	3
07/10/20 06:54:31 AM	1123						592	142	2
07/10/20 06:56:11 AM	1124						1068	15	0
07/10/20 06:57:51 AM	1125						1007	356	11
07/10/20 06:59:31 AM	1126						1140	21	0
07/10/20 07:01:18 AM	1127						1092	49	1
07/10/20 07:02:57 AM	1128						821	386	13
07/10/20 07:04:37 AM	1129						1067	15	0
07/10/20 07:06:17 AM	1130						374	15	0
07/10/20 07:08:03 AM	1131						391	20	1
07/10/20 07:09:45 AM	1132						948	90	2
07/10/20 07:11:25 AM	1133						844	436	19
07/10/20 07:13:10 AM	1134						1006	15	0
07/10/20 07:14:50 AM	1135						381	178	5
07/10/20 07:16:31 AM	1136						941	249	7
07/10/20 07:18:16 AM	1137						90	0	0
07/10/20 07:19:56 AM	1138						843	23	0
07/10/20 07:21:42 AM	1139						331	22	0
07/10/20 07:23:22 AM	1140						1276	27	1
07/10/20 07:25:02 AM	1141						949	15	0
07/10/20 07:26:48 AM	1142						396	61	1
07/10/20 07:28:29 AM	1143						901	172	3
07/10/20 07:30:09 AM	1144						732	368	19
07/10/20 07:31:49 AM	1145						373	215	5
07/10/20 07:33:35 AM	1146						853	96	4
07/10/20 07:35:15 AM	1147						463	15	0
07/10/20 07:36:55 AM	1148						678	244	5
07/10/20 07:38:36 AM	1149						1163	112	3
07/10/20 07:40:16 AM	1150						nan	nan	0
07/10/20 07:41:57 AM	1151						361	0	0
07/10/20 07:43:37 AM	1152						224	111	3
07/10/20 07:45:18 AM	1153						222	70	3
07/10/20 07:46:58 AM	1154						805	425	18
07/10/20 07:48:44 AM	1155						1205	23	1
07/10/20 07:50:24 AM	1156						668	373	10
07/10/20 07:52:04 AM	1157						139	41	1
07/10/20 07:53:50 AM	1158						1204	20	1
07/10/20 07:55:30 AM	1159						661	307	10
07/10/20 07:57:11 AM	1160						237	86	2
07/10/20 07:58:51 AM	1161						858	319	8
07/10/20 08:00:32 AM	1162						913	250	4
07/10/20 08:02:12 AM	1163						707	27	1
07/10/20 08:03:58 AM	1164						nan	nan	0
07/10/20 08:05:38 AM	1165						926	148	2
07/10/20 08:07:19 AM	1166						702	216	8
07/10/20 08:08:59 AM	1167						440	63	1
07/10/20 08:10:40 AM	1168						1172	0	0
07/10/20 08:12:20 AM	1169						599	21	0
07/10/20 08:14:01 AM	1170						441	29	1
07/10/20 08:15:41 AM	1171						208	17	1
07/10/20 08:17:22 AM	1172						240	0	0
07/10/20 08:19:02 AM	1173						1125	15	0
07/10/20 08:20:42 AM	1174						612	53	1
07/10/20 08:22:23 AM	1175						670	47	1
07/10/20 08:24:09 AM	1176						227	15	0
07/10/20 08:25:49 AM	1177						773	338	13
07/10/20 08:27:35 AM	1178						546	25	0
07/10/20 08:29:15 AM	1179						824	231	6
07/10/20 08:30:55 AM	1180						601	0	0
07/10/20 08:32:36 AM	1181						134	15	0
07/10/20 08:34:16 AM	1182						905	147	5
07/10/20 08:35:57 AM	1183						235	21	0
07/10/20 08:37:37 AM	1184						1291	74	2
07/10/20 08:39:18 AM	1185						901	234	5
07/10/20 08:40:58 AM	1186						808	33	1
07/10/20 08:42:39 AM	1187						1099	191	7
07/10/20 08:44:25 AM	1188						240	0	0
07/10/20 08:46:05 AM	1189						1092	147	4
07/10/20 08:47:45 AM	1190						620	74	2
07/10/20 08:49:30 AM	1191						1066	15	0
07/10/20 08:51:11 AM	1192						171	52	1
07/10/20 08:52:51 AM	1193						1114	164	7
07/10/20 08:54:32 AM	1194						1141	22	0
07/10/20 08:56:12 AM	1195						1048	232	8
07/10/20 08:57:51 AM	1196						454	23	0
07/10/20 08:59:37 AM	1197						868	34	1
07/10/20 09:01:23 AM	1198						968	144	3
07/10/20 09:03:03 AM	1199						930	113	2
07/10/20 09:04:44 AM	1200						885	127	3
07/10/20 09:06:25 AM	1201						331	152	4
07/10/20 09:08:05 AM	1202						1055	24	0
07/10/20 09:09:46 AM	1203						nan	nan	0
07/10/20 09:11:26 AM	1204						240	0	0
07/10/20 09:13:07 AM	1205						725	211	5
07/10/20 09:14:47 AM	1206						624	300	7
07/10/20 09:16:26 AM	1207						1146	125	2
07/10/20 09:18:12 AM	1208						957	21	1
07/10/20 09:19:59 AM	1209						965	133	2
07/10/20 09:21:38 AM	1210						271	0	0
07/10/20 09:23:19 AM	1211						876	129	3
07/10/20 09:25:05 AM	1212						834	140	6
07/10/20 09:26:45 AM	1213						902	0	0
07/10/20 09:28:25 AM	1214						891	311	8
07/10/20 09:30:06 AM	1215						918	272	8
07/10/20 09:31:52 AM	1216						818	374	13
07/10/20 09:33:32 AM	1217						975	132	3
07/10/20 09:35:12 AM	1218						nan	nan	0
07/10/20 09:36:53 AM	1219						410	202	3
07/10/20 09:38:33 AM	1220						1092	86	1
07/10/20 09:40:14 AM	1221						979	15	0
07/10/20 09:41:54 AM	1222						324	128	4
07/10/20 09:43:34 AM	1223						672	310	11
07/10/20 09:45:14 AM	1224						961	22	0
07/10/20 09:47:00 AM	1225						251	14	0
07/10/20 09:48:40 AM	1226						1002	115	2
07/10/20 09:50:26 AM	1227						1309	20	1
07/10/20 09:52:06 AM	1228						1109	24	1
07/10/20 09:53:47 AM	1229						559	61	2
07/10/20 09:55:27 AM	1230						807	446	16
07/10/20 09:57:07 AM	1231						962	0	0
07/10/20 09:58:53 AM	1232						643	328	12
07/10/20 10:00:33 AM	1233						452	45	1
07/10/20 10:02:14 AM	1234						386	22	1
07/10/20 10:03:54 AM	1235						1097	179	5
07/10/20 10:05:36 AM	1236						675	15	0
07/10/20 10:07:16 AM	1237						567	286	7
07/10/20 10:08:56 AM	1238						885	15	0
07/10/20 10:10:36 AM	1239						914	69	1
07/10/20 10:12:22 AM	1240						990	23	0
07/10/20 10:14:02 AM	1241						842	0	0
07/10/20 10:15:42 AM	1242						893	37	1
07/10/20 10:17:23 AM	1243						209	22	0
07/10/20 10:19:09 AM	1244						929	39	1
07/10/20 10:20:49 AM	1245						1250	15	0
07/10/20 10:22:29 AM	1246						306	43	1
07/10/20 10:24:10 AM	1247						1070	44	1
07/10/20 10:25:51 AM	1248						nan	nan	0
07/10/20 10:27:31 AM	1249						858	118	2
07/10/20 10:29:11 AM	1250						1041	169	4
07/10/20 10:30:57 AM	1251						241	110	3
07/10/20 10:32:37 AM	1252						1140	183	5
07/10/20 10:34:17 AM	1253						240	38	1
07/10/20 10:35:58 AM	1254						451	0	0
07/10/20 10:37:39 AM	1255						902	0	0
07/10/20 10:39:19 AM	1256						1129	15	1
07/10/20 10:41:05 AM	1257						1200	22	0
07/10/20 10:42:45 AM	1258						1003	53	1
07/10/20 10:44:25 AM	1259						841	354	19
07/10/20 10:46:06 AM	1260						240	0	0
07/10/20 10:47:46 AM	1261						677	15	1
07/10/20 10:49:26 AM	1262						337	25	0
07/10/20 10:51:12 AM	1263						833	14	0
07/10/20 10:52:52 AM	1264						805	115	3
07/10/20 10:54:33 AM	1265						309	132	4
07/10/20 10:56:14 AM	1266						698	78	3
07/10/20 10:57:54 AM	1267						745	124	4
07/10/20 10:59:40 AM	1268						994	22	0
07/10/20 11:01:20 AM	1269						864	148	5
07/10/20 11:03:00 AM	1270						976	185	3
07/10/20 11:04:41 AM	1271						423	51	1
07/10/20 11:06:21 AM	1272						368	23	0
07/10/20 11:08:01 AM	1273						1215	15	0
07/10/20 11:09:47 AM	1274						919	108	2
07/10/20 11:11:33 AM	1275						840	258	5
07/10/20 11:13:13 AM	1276						1097	33	0
07/10/20 11:14:53 AM	1277						300	22	0
07/10/20 11:16:34 AM	1278						1021	21	0
07/10/20 11:18:14 AM	1279						964	29	1
07/10/20 11:19:55 AM	1280						252	15	0
07/10/20 11:21:35 AM	1281						965	25	0
07/10/20 11:23:21 AM	1282						870	152	4
07/10/20 11:25:01 AM	1283						612	15	0
07/10/20 11:26:40 AM	1284						691	21	0
07/10/20 11:28:26 AM	1285						781	54	1
07/10/20 11:30:12 AM	1286						271	21	0
07/10/20 11:31:52 AM	1287						768	447	21
07/10/20 11:33:38 AM	1288						870	152	3
07/10/20 11:35:18 AM	1289						234	45	1
07/10/20 11:36:58 AM	1290						804	379	10
07/10/20 11:38:39 AM	1291						838	79	2
07/10/20 11:40:20 AM	1292						975	31	0
07/10/20 11:42:00 AM	1293						294	29	1
07/10/20 11:43:41 AM	1294						268	30	1
07/10/20 11:45:21 AM	1295						900	38	1
07/10/20 11:47:02 AM	1296						976	15	0
07/10/20 11:48:42 AM	1297						301	0	0
07/10/20 11:50:28 AM	1298						547	67	1
07/10/20 11:52:08 AM	1299						nan	nan	0
07/10/20 11:53:54 AM	1300						1025	22	0
07/10/20 11:55:34 AM	1301						921	30	1
07/10/20 11:57:14 AM	1302						903	22	0
07/10/20 11:59:00 AM	1303						212	24	0
07/10/20 12:00:41 PM	1304						912	217	8
07/10/20 12:02:21 PM	1305						903	359	10
07/10/20 12:03:59 PM	1306						962	0	0
07/10/20 12:05:45 PM	1307						832	32	2
07/10/20 12:07:26 PM	1308						1262	0	0
07/10/20 12:09:12 PM	1309						nan	nan	0
07/10/20 12:10:58 PM	1310						931	126	2
07/10/20 12:12:38 PM	1311						995	74	1
07/10/20 12:14:19 PM	1312						535	21	1
07/10/20 12:15:59 PM	1313						428	179	5
07/10/20 12:17:45 PM	1314						892	160	5
07/10/20 12:19:25 PM	1315						333	23	0
07/10/20 12:21:11 PM	1316						1142	0	0
07/10/20 12:22:51 PM	1317						331	0	0
07/10/20 12:24:31 PM	1318						nan	nan	0
07/10/20 12:26:12 PM	1319						660	81	2
07/10/20 12:27:52 PM	1320						1003	54	2
07/10/20 12:29:32 PM	1321						974	63	1
07/10/20 12:31:17 PM	1322						331	22	1
07/10/20 12:32:57 PM	1323						451	0	0
07/10/20 12:34:38 PM	1324						391	0	0
07/10/20 12:36:23 PM	1325						361	0	0
07/10/20 12:38:09 PM	1326						404	15	0
07/10/20 12:39:49 PM	1327						90	0	0
07/10/20 12:41:35 PM	1328						155	64	2
07/10/20 12:43:16 PM	1329						404	15	0
07/10/20 12:44:56 PM	1330						436	15	0
07/10/20 12:46:36 PM	1331						446	22	1
07/10/20 12:48:16 PM	1332						462	29	1
07/10/20 12:49:56 PM	1333						449	41	1
07/10/20 12:51:37 PM	1334						94	10	1
07/10/20 12:53:17 PM	1335						496	15	0
07/10/20 12:54:57 PM	1336						386	41	1
07/10/20 12:56:39 PM	1337						406	15	0
07/10/20 12:58:20 PM	1338						501	41	1
07/10/20 01:00:00 PM	1339						361	0	0
07/10/20 01:01:40 PM	1340						439	15	0
07/10/20 01:03:20 PM	1341						226	15	0
07/10/20 01:05:01 PM	1342						515	22	0
07/10/20 01:06:41 PM	1343						361	0	0
07/10/20 01:08:22 PM	1344						530	50	1
07/10/20 01:10:03 PM	1345						536	135	4
07/10/20 01:11:42 PM	1346						153	71	3
07/10/20 01:13:24 PM	1347						716	402	13
07/10/20 01:15:03 PM	1348						515	41	1
07/10/20 01:16:44 PM	1349						582	54	3
07/10/20 01:18:25 PM	1350						315	15	0
07/10/20 01:20:05 PM	1351						315	51	1
07/10/20 01:21:46 PM	1352						474	60	1
07/10/20 01:23:26 PM	1353						239	48	1
07/10/20 01:25:12 PM	1354						110	22	1
07/10/20 01:26:52 PM	1355						256	217	13
07/10/20 01:28:32 PM	1356						421	51	1
07/10/20 01:30:18 PM	1357						182	135	41
07/10/20 01:31:58 PM	1358						386	177	7
07/10/20 01:33:38 PM	1359						452	128	6
07/10/20 01:35:24 PM	1360						108	29	3
07/10/20 01:37:04 PM	1361						232	114	2
07/10/20 01:38:50 PM	1362						272	56	1
07/10/20 01:40:30 PM	1363						99	21	3
07/10/20 01:42:16 PM	1364						537	118	3
07/10/20 01:43:56 PM	1365						361	70	3
07/10/20 01:45:36 PM	1366						312	98	5
07/10/20 01:47:17 PM	1367						620	108	2
07/10/20 01:48:57 PM	1368						129	39	13
07/10/20 01:50:43 PM	1369						682	164	9
07/10/20 01:52:23 PM	1370						585	292	12
07/10/20 01:54:03 PM	1371						314	272	39
07/10/20 01:55:44 PM	1372						396	202	114
07/10/20 01:57:24 PM	1373						407	335	28
07/10/20 01:59:10 PM	1374						779	246	23
07/10/20 02:00:50 PM	1375						683	286	28
07/10/20 02:02:31 PM	1376						269	290	32
07/10/20 02:04:11 PM	1377						473	262	55
07/10/20 02:05:57 PM	1378						714	335	25
07/10/20 02:07:37 PM	1379						662	273	13
07/10/20 02:09:17 PM	1380						408	336	33
07/10/20 02:11:03 PM	1381						724	267	20
07/10/20 02:12:43 PM	1382						274	259	38
07/10/20 02:14:24 PM	1383						851	225	26
07/10/20 02:16:04 PM	1384						710	275	23
07/10/20 02:17:44 PM	1385						716	351	32
07/10/20 02:19:25 PM	1386						281	300	64
07/10/20 02:21:06 PM	1387						690	372	40
07/10/20 02:22:46 PM	1388						727	284	68
07/10/20 02:24:32 PM	1389						842	304	42
07/10/20 02:26:12 PM	1390						691	341	29
07/10/20 02:27:53 PM	1391						555	339	64
07/10/20 02:29:33 PM	1392						691	406	39
07/10/20 02:31:14 PM	1393						516	419	22
07/10/20 02:33:00 PM	1394						864	190	52
07/10/20 02:34:40 PM	1395						765	339	26
07/10/20 02:36:21 PM	1396						722	349	42
07/10/20 02:38:01 PM	1397						181	137	18
07/10/20 02:39:41 PM	1398						781	385	40
07/10/20 02:41:21 PM	1399						664	412	26
07/10/20 02:43:02 PM	1400						477	259	66
07/10/20 02:44:42 PM	1401						395	318	42
07/10/20 02:46:23 PM	1402						806	325	30
07/10/20 02:48:03 PM	1403						708	299	28
07/10/20 02:49:44 PM	1404						524	407	43
07/10/20 02:51:24 PM	1405						140	52	11
07/10/20 02:53:10 PM	1406						829	410	61
07/10/20 02:54:50 PM	1407						911	381	43
07/10/20 02:56:36 PM	1408						911	254	72
07/10/20 02:58:16 PM	1409						429	389	69
07/10/20 02:59:56 PM	1410						706	447	69
07/10/20 03:01:37 PM	1411						419	429	34
07/10/20 03:03:23 PM	1412						1054	300	51
07/10/20 03:05:04 PM	1413						375	384	67
07/10/20 03:06:50 PM	1414						394	208	221
07/10/20 03:08:30 PM	1415						372	409	37
07/10/20 03:10:10 PM	1416						295	285	140
07/10/20 03:11:56 PM	1417						580	428	58
07/10/20 03:13:42 PM	1418						495	382	50
07/10/20 03:15:29 PM	1419						765	417	26
07/10/20 03:17:08 PM	1420						655	412	40
07/10/20 03:18:55 PM	1421						333	319	58
07/10/20 03:20:35 PM	1422						444	315	24
07/10/20 03:22:15 PM	1423						616	419	44
07/10/20 03:24:00 PM	1424						451	229	130
07/10/20 03:25:40 PM	1425						434	271	37
07/10/20 03:27:21 PM	1426						239	105	135
07/10/20 03:29:07 PM	1427						887	418	43
07/10/20 03:30:47 PM	1428						767	429	52
07/10/20 03:32:27 PM	1429						896	262	34
07/10/20 03:34:07 PM	1430						777	352	37
07/10/20 03:35:53 PM	1431						932	342	50
07/10/20 03:37:33 PM	1432						778	245	123
07/10/20 03:39:14 PM	1433						846	373	43
07/10/20 03:41:00 PM	1434						790	354	38
07/10/20 03:42:40 PM	1435						289	292	85
07/10/20 03:44:21 PM	1436						542	380	42
07/10/20 03:46:01 PM	1437						489	425	43
07/10/20 03:47:40 PM	1438						720	368	36
07/10/20 03:49:26 PM	1439						732	249	44
07/10/20 03:51:06 PM	1440						661	413	40
07/10/20 03:52:52 PM	1441						585	424	41
07/10/20 03:54:32 PM	1442						187	202	85
07/10/20 03:56:13 PM	1443						955	237	30
07/10/20 03:57:59 PM	1444						913	291	43
07/10/20 03:59:40 PM	1445						856	363	55
07/10/20 04:01:20 PM	1446						827	214	43
07/10/20 04:03:01 PM	1447						631	350	37
07/10/20 04:04:42 PM	1448						504	409	21
07/10/20 04:06:22 PM	1449						681	351	35
07/10/20 04:08:02 PM	1450						723	449	38
07/10/20 04:09:42 PM	1451						973	222	37
07/10/20 04:11:22 PM	1452						373	309	33
07/10/20 04:13:02 PM	1453						787	336	27
07/10/20 04:14:48 PM	1454						728	412	27
07/10/20 04:16:28 PM	1455						697	365	29
07/10/20 04:18:14 PM	1456						493	389	27
07/10/20 04:19:54 PM	1457						338	221	135
07/10/20 04:21:34 PM	1458						489	383	28
07/10/20 04:23:20 PM	1459						947	235	26
07/10/20 04:25:01 PM	1460						605	390	18
07/10/20 04:26:41 PM	1461						406	241	21
07/10/20 04:28:21 PM	1462						209	49	70
07/10/20 04:30:01 PM	1463						360	318	29
07/10/20 04:31:47 PM	1464						910	232	33
07/10/20 04:33:27 PM	1465						655	366	27
07/10/20 04:35:13 PM	1466						380	462	78
07/10/20 04:36:53 PM	1467						783	260	22
07/10/20 04:38:34 PM	1468						624	405	17
07/10/20 04:40:14 PM	1469						177	95	27
07/10/20 04:41:54 PM	1470						627	187	15
07/10/20 04:43:34 PM	1471						624	334	21
07/10/20 04:45:20 PM	1472						498	376	33
07/10/20 04:47:06 PM	1473						954	207	37
07/10/20 04:48:52 PM	1474						658	338	16
07/10/20 04:50:39 PM	1475						719	380	21
07/10/20 04:52:25 PM	1476						668	286	24
07/10/20 04:54:11 PM	1477						438	406	27
07/10/20 04:55:51 PM	1478						851	253	36
07/10/20 04:57:31 PM	1479						736	271	24
07/10/20 04:59:12 PM	1480						477	360	51
07/10/20 05:00:52 PM	1481						427	350	33
07/10/20 05:02:32 PM	1482						676	332	20
07/10/20 05:04:18 PM	1483						768	344	27
07/10/20 05:05:58 PM	1484						505	308	23
07/10/20 05:07:44 PM	1485						636	351	30
07/10/20 05:09:24 PM	1486						671	353	23
07/10/20 05:11:10 PM	1487						354	247	71
07/10/20 05:12:50 PM	1488						623	407	34
07/10/20 05:14:31 PM	1489						729	336	32
07/10/20 05:16:12 PM	1490						385	356	52
07/10/20 05:17:52 PM	1491						290	221	160
07/10/20 05:19:33 PM	1492						719	302	27
07/10/20 05:21:13 PM	1493						822	271	27
07/10/20 05:22:59 PM	1494						349	218	120
07/10/20 05:24:39 PM	1495						654	364	58
07/10/20 05:26:20 PM	1496						262	222	42
07/10/20 05:28:00 PM	1497						449	328	37
07/10/20 05:29:40 PM	1498						297	311	56
07/10/20 05:31:20 PM	1499						271	191	13
07/10/20 05:33:06 PM	1500						400	309	63
07/10/20 05:34:47 PM	1501						362	312	27
07/10/20 05:36:26 PM	1502						166	40	48
07/10/20 05:38:07 PM	1503						459	335	37
07/10/20 05:39:47 PM	1504						353	330	80
07/10/20 05:41:33 PM	1505						711	211	30
07/10/20 05:43:14 PM	1506						801	234	24
07/10/20 05:44:54 PM	1507						811	217	28
07/10/20 05:46:34 PM	1508						727	218	23
07/10/20 05:48:15 PM	1509						466	129	183
07/10/20 05:49:56 PM	1510						799	185	36
07/10/20 05:51:36 PM	1511						714	331	32
07/10/20 05:53:16 PM	1512						443	336	29
07/10/20 05:54:56 PM	1513						562	353	15
07/10/20 05:56:43 PM	1514						775	204	27
07/10/20 05:58:23 PM	1515						626	278	16
07/10/20 06:00:03 PM	1516						255	251	67
07/10/20 06:01:44 PM	1517						385	292	48
07/10/20 06:03:24 PM	1518						790	237	30
07/10/20 06:05:05 PM	1519						590	324	15
07/10/20 06:06:45 PM	1520						604	231	15
07/10/20 06:08:31 PM	1521						486	349	37
07/10/20 06:10:11 PM	1522						753	256	21
07/10/20 06:11:52 PM	1523						759	203	16
07/10/20 06:13:32 PM	1524						257	269	48
07/10/20 06:15:18 PM	1525						502	322	19
07/10/20 06:16:58 PM	1526						812	245	177
07/10/20 06:18:44 PM	1527						675	334	91
07/10/20 06:20:24 PM	1528						428	423	71
07/10/20 06:22:04 PM	1529						533	350	13
07/10/20 06:23:45 PM	1530						288	197	13
07/10/20 06:25:26 PM	1531						569	376	38
07/10/20 06:27:06 PM	1532						596	342	36
07/10/20 06:28:46 PM	1533						723	284	57
07/10/20 06:30:27 PM	1534						674	248	37
07/10/20 06:32:07 PM	1535						150	91	38
07/10/20 06:33:48 PM	1536						536	332	17
07/10/20 06:35:28 PM	1537						488	284	23
07/10/20 06:37:09 PM	1538						315	196	142
07/10/20 06:38:50 PM	1539						176	210	76
07/10/20 06:40:30 PM	1540						467	171	185
07/10/20 06:42:10 PM	1541						421	333	46
07/10/20 06:43:57 PM	1542						769	283	38
07/10/20 06:45:43 PM	1543						700	409	32
07/10/20 06:47:23 PM	1544						517	386	68
07/10/20 06:49:03 PM	1545						914	332	63
07/10/20 06:50:43 PM	1546						545	262	245
07/10/20 06:52:23 PM	1547						543	389	82
07/10/20 06:54:04 PM	1548						914	371	69
07/10/20 06:55:44 PM	1549						1039	345	107
07/10/20 06:57:24 PM	1550						948	256	155
07/10/20 06:59:04 PM	1551						892	344	141
07/10/20 07:00:44 PM	1552						829	299	139
07/10/20 07:02:31 PM	1553						836	327	171
07/10/20 07:04:11 PM	1554						765	363	117
07/10/20 07:05:51 PM	1555						887	245	176
07/10/20 07:07:31 PM	1556						713	248	123
07/10/20 07:09:11 PM	1557						1033	436	151
07/10/20 07:10:57 PM	1558						419	338	85
07/10/20 07:12:37 PM	1559						958	357	130
07/10/20 07:14:23 PM	1560						783	336	183
07/10/20 07:16:03 PM	1561						948	312	152
07/10/20 07:17:44 PM	1562						955	292	181
07/10/20 07:19:24 PM	1563						411	324	97
07/10/20 07:21:05 PM	1564						573	373	116
07/10/20 07:22:45 PM	1565						834	419	66
07/10/20 07:24:26 PM	1566						703	334	74
07/10/20 07:26:12 PM	1567						334	315	114
07/10/20 07:27:52 PM	1568						875	273	81
07/10/20 07:29:32 PM	1569						558	413	48
07/10/20 07:31:13 PM	1570						573	389	79
07/10/20 07:32:53 PM	1571						829	294	62
07/10/20 07:34:33 PM	1572						334	267	219
07/10/20 07:36:14 PM	1573						661	272	82
07/10/20 07:37:54 PM	1574						529	327	64
07/10/20 07:39:35 PM	1575						648	287	44
07/10/20 07:41:15 PM	1576						816	236	62
07/10/20 07:43:01 PM	1577						772	312	73
07/10/20 07:44:41 PM	1578						307	322	29
07/10/20 07:46:22 PM	1579						633	348	100
07/10/20 07:48:08 PM	1580						280	198	239
07/10/20 07:49:48 PM	1581						473	366	39
07/10/20 07:51:28 PM	1582						793	320	35
07/10/20 07:53:08 PM	1583						714	331	59
07/10/20 07:54:54 PM	1584						716	340	30
07/10/20 07:56:41 PM	1585						761	303	37
07/10/20 07:58:21 PM	1586						680	337	57
07/10/20 08:00:01 PM	1587						373	283	64
07/10/20 08:01:41 PM	1588						733	381	45
07/10/20 08:03:21 PM	1589						459	383	58
07/10/20 08:05:01 PM	1590						933	277	48
07/10/20 08:06:42 PM	1591						373	333	58
07/10/20 08:08:22 PM	1592						412	334	54
07/10/20 08:10:08 PM	1593						664	461	53
07/10/20 08:11:48 PM	1594						543	282	108
07/10/20 08:13:29 PM	1595						948	306	45
07/10/20 08:15:09 PM	1596						484	434	84
07/10/20 08:16:50 PM	1597						505	357	72
07/10/20 08:18:30 PM	1598						611	438	46
07/10/20 08:20:11 PM	1599						824	361	63
07/10/20 08:21:51 PM	1600						936	264	62
07/10/20 08:23:32 PM	1601						594	346	39
07/10/20 08:25:12 PM	1602						887	277	55
07/10/20 08:26:58 PM	1603						391	345	50
07/10/20 08:28:38 PM	1604						811	454	38
07/10/20 08:30:23 PM	1605						317	252	104
07/10/20 08:32:04 PM	1606						407	222	66
07/10/20 08:33:44 PM	1607						699	243	44
07/10/20 08:35:25 PM	1608						765	252	62
07/10/20 08:37:05 PM	1609						552	347	30
07/10/20 08:38:46 PM	1610						483	356	91
07/10/20 08:40:26 PM	1611						594	332	35
07/10/20 08:42:07 PM	1612						524	375	39
07/10/20 08:43:47 PM	1613						761	306	49
07/10/20 08:45:26 PM	1614						380	372	55
07/10/20 08:47:13 PM	1615						481	386	55
07/10/20 08:48:54 PM	1616						380	316	71
07/10/20 08:50:33 PM	1617						406	378	76
07/10/20 08:52:14 PM	1618						463	355	40
07/10/20 08:53:55 PM	1619						533	328	50
07/10/20 08:55:36 PM	1620						622	460	61
07/10/20 08:57:16 PM	1621						533	357	27
07/10/20 08:59:02 PM	1622						783	389	53
07/10/20 09:00:42 PM	1623						603	335	47
07/10/20 09:02:23 PM	1624						644	245	26
07/10/20 09:04:04 PM	1625						555	306	25
07/10/20 09:05:46 PM	1626						582	441	43
07/10/20 09:07:26 PM	1627						529	400	70
07/10/20 09:09:06 PM	1628						515	329	38
07/10/20 09:10:52 PM	1629						846	181	33
07/10/20 09:12:38 PM	1630						515	310	44
07/10/20 09:14:25 PM	1631						505	363	38
07/10/20 09:16:05 PM	1632						637	307	33
07/10/20 09:17:46 PM	1633						771	340	27
07/10/20 09:19:27 PM	1634						300	307	55
07/10/20 09:21:06 PM	1635						810	193	43
07/10/20 09:22:48 PM	1636						818	331	37
07/10/20 09:24:28 PM	1637						498	401	51
07/10/20 09:26:08 PM	1638						184	51	30
07/10/20 09:27:52 PM	1639						565	337	65
07/10/20 09:29:32 PM	1640						547	254	157
07/10/20 09:31:14 PM	1641						855	243	26
07/10/20 09:33:00 PM	1642						589	410	58
07/10/20 09:34:39 PM	1643						831	210	31
07/10/20 09:36:26 PM	1644						295	278	58
07/10/20 09:38:05 PM	1645						643	296	29
07/10/20 09:39:46 PM	1646						492	378	28
07/10/20 09:41:27 PM	1647						667	289	31
07/10/20 09:43:07 PM	1648						463	387	27
07/10/20 09:44:47 PM	1649						717	382	56
07/10/20 09:46:34 PM	1650						640	261	35
07/10/20 09:48:13 PM	1651						533	237	29
07/10/20 09:49:53 PM	1652						672	357	32
07/10/20 09:51:39 PM	1653						666	390	31
07/10/20 09:53:25 PM	1654						503	358	34
07/10/20 09:55:06 PM	1655						342	290	86
07/10/20 09:56:47 PM	1656						598	377	49
07/10/20 09:58:29 PM	1657						509	344	40
07/10/20 10:00:08 PM	1658						835	259	40
07/10/20 10:01:54 PM	1659						279	236	25
07/10/20 10:03:36 PM	1660						354	326	35
07/10/20 10:05:16 PM	1661						849	257	31
07/10/20 10:06:58 PM	1662						864	179	30
07/10/20 10:08:38 PM	1663						790	317	35
07/10/20 10:10:18 PM	1664						376	257	135
07/10/20 10:11:58 PM	1665						805	313	34
07/10/20 10:13:40 PM	1666						651	396	38
07/10/20 10:15:20 PM	1667						805	258	34
07/10/20 10:17:06 PM	1668						364	343	57
07/10/20 10:18:46 PM	1669						730	323	26
07/10/20 10:20:26 PM	1670						739	295	23
07/10/20 10:22:06 PM	1671						763	275	28
07/10/20 10:23:52 PM	1672						594	351	31
07/10/20 10:25:32 PM	1673						703	313	25
07/10/20 10:27:13 PM	1674						418	401	95
07/10/20 10:33:36 PM	1676						820	424	14
07/10/20 10:35:17 PM	1677						711	311	31
07/10/20 10:36:58 PM	1678						848	199	28
07/10/20 10:38:45 PM	1679						350	225	51
07/10/20 10:40:24 PM	1680						815	229	22
07/10/20 10:42:05 PM	1681						838	275	34
07/10/20 10:43:46 PM	1682						584	421	34
07/10/20 10:45:26 PM	1683						886	212	35
07/10/20 10:47:07 PM	1684						809	233	28
07/10/20 10:48:46 PM	1685						809	293	27
07/10/20 10:50:26 PM	1686						613	374	23
07/10/20 10:52:13 PM	1687						439	302	30
07/10/20 10:53:53 PM	1688						869	311	26
07/10/20 10:55:34 PM	1689						429	326	46
07/10/20 10:57:15 PM	1690						488	338	58
07/10/20 10:58:55 PM	1691						182	133	25
07/10/20 11:00:40 PM	1692						529	372	35
07/10/20 11:02:27 PM	1693						717	238	24
07/10/20 11:04:08 PM	1694						797	288	32
07/10/20 11:05:49 PM	1695						544	415	50
07/10/20 11:07:29 PM	1696						367	332	38
07/10/20 11:09:15 PM	1697						372	345	24
07/10/20 11:10:55 PM	1698						215	150	16
07/10/20 11:12:36 PM	1699						872	263	25
07/10/20 11:14:22 PM	1700						175	130	41
07/10/20 11:16:02 PM	1701						428	397	24
07/10/20 11:17:42 PM	1702						424	312	39
07/10/20 11:19:23 PM	1703						623	281	19
07/10/20 11:21:04 PM	1704						561	234	14
07/10/20 11:22:45 PM	1705						428	347	53
07/10/20 11:24:28 PM	1706						740	245	25
07/10/20 11:26:07 PM	1707						465	392	67
07/10/20 11:27:47 PM	1708						416	359	34
07/10/20 11:29:29 PM	1709						408	329	12
07/10/20 11:31:10 PM	1710						517	318	23
07/10/20 11:32:51 PM	1711						398	239	79
07/10/20 11:34:32 PM	1712						704	263	20
07/10/20 11:36:12 PM	1713						369	326	89
07/10/20 11:37:51 PM	1714						726	258	27
07/10/20 11:39:37 PM	1715						600	316	24
07/10/20 11:41:17 PM	1716						192	100	25
07/10/20 11:42:59 PM	1717						396	339	21
07/10/20 11:44:45 PM	1718						368	337	30
07/10/20 11:46:40 PM	1719						534	383	16
07/10/20 11:48:21 PM	1720						421	297	43
07/10/20 11:50:02 PM	1721						294	293	55
07/10/20 11:51:43 PM	1722						597	275	17
07/10/20 11:53:30 PM	1723						367	62	1
07/10/20 11:55:09 PM	1724						156	96	36
07/10/20 11:56:55 PM	1725						793	216	19
07/10/20 11:58:36 PM	1726						270	253	43
08/10/20 12:00:17 AM	1727						294	302	46
08/10/20 12:01:57 AM	1728						445	268	55
08/10/20 12:03:38 AM	1729						139	77	6
08/10/20 12:05:24 AM	1730						369	304	20
08/10/20 12:07:05 AM	1731						681	200	13
08/10/20 12:08:51 AM	1732						156	57	7
08/10/20 12:10:33 AM	1733						395	307	29
08/10/20 12:12:13 AM	1734						231	253	39
08/10/20 12:13:52 AM	1735						753	229	19
08/10/20 12:15:38 AM	1736						754	178	20
08/10/20 12:17:20 AM	1737						462	321	10
08/10/20 12:19:00 AM	1738						682	323	19
08/10/20 12:20:46 AM	1739						380	184	8
08/10/20 12:22:28 AM	1740						564	306	15
08/10/20 12:24:09 AM	1741						666	187	14
08/10/20 12:25:51 AM	1742						613	301	14
08/10/20 12:27:31 AM	1743						384	266	36
08/10/20 12:29:13 AM	1744						134	30	31
08/10/20 12:30:54 AM	1745						463	349	16
08/10/20 12:32:34 AM	1746						431	150	169
08/10/20 12:34:20 AM	1747						518	272	14
08/10/20 12:36:01 AM	1748						589	311	21
08/10/20 12:37:41 AM	1749						479	303	19
08/10/20 12:39:27 AM	1750						305	325	29
08/10/20 12:41:07 AM	1751						690	268	20
08/10/20 12:42:55 AM	1752						149	35	46
08/10/20 12:44:34 AM	1753						276	188	84
08/10/20 12:46:20 AM	1754						475	343	15
08/10/20 12:48:07 AM	1755						440	332	18
08/10/20 12:49:47 AM	1756						374	15	0
08/10/20 12:51:28 AM	1757						702	192	14
08/10/20 12:53:09 AM	1758						219	145	8
08/10/20 12:54:50 AM	1759						563	239	19
08/10/20 12:56:36 AM	1760						126	46	10
08/10/20 12:58:23 AM	1761						667	203	12
08/10/20 01:00:03 AM	1762						448	346	20
08/10/20 01:01:42 AM	1763						232	240	57
08/10/20 01:03:29 AM	1764						693	156	17
08/10/20 01:05:09 AM	1765						267	259	31
08/10/20 01:06:49 AM	1766						157	28	109
08/10/20 01:08:36 AM	1767						325	199	10
08/10/20 01:10:22 AM	1768						166	150	101
08/10/20 01:12:03 AM	1769						508	65	2
08/10/20 01:13:43 AM	1770						505	283	16
08/10/20 01:15:30 AM	1771						581	213	12
08/10/20 01:17:11 AM	1772						508	337	14
08/10/20 01:18:52 AM	1773						637	283	12
08/10/20 01:20:32 AM	1774						664	242	14
08/10/20 01:22:13 AM	1775						582	240	8
08/10/20 01:23:53 AM	1776						290	197	36
08/10/20 01:25:35 AM	1777						650	217	13
08/10/20 01:27:16 AM	1778						461	297	17
08/10/20 01:28:56 AM	1779						154	77	7
08/10/20 01:30:36 AM	1780						557	268	12
08/10/20 01:32:15 AM	1781						483	271	9
08/10/20 01:33:56 AM	1782						377	15	0
08/10/20 01:35:38 AM	1783						655	125	11
08/10/20 01:37:17 AM	1784						644	204	8
08/10/20 01:39:01 AM	1785						620	213	8
08/10/20 01:40:42 AM	1786						251	221	40
08/10/20 01:42:23 AM	1787						434	288	23
08/10/20 01:44:09 AM	1788						513	77	1
08/10/20 01:45:51 AM	1789						294	232	21
08/10/20 01:47:32 AM	1790						734	192	10
08/10/20 01:49:13 AM	1791						716	148	12
08/10/20 01:50:53 AM	1792						194	200	51
08/10/20 01:52:39 AM	1793						774	173	13
08/10/20 01:54:20 AM	1794						336	252	10
08/10/20 01:56:07 AM	1795						183	208	60
08/10/20 01:57:47 AM	1796						616	257	10
08/10/20 01:59:34 AM	1797						631	143	8
08/10/20 02:01:20 AM	1798						676	206	12
08/10/20 02:03:06 AM	1799						700	208	17
08/10/20 02:04:46 AM	1800						583	254	9
08/10/20 02:06:28 AM	1801						306	187	29
08/10/20 02:08:09 AM	1802						313	302	26
08/10/20 02:09:49 AM	1803						195	107	5
08/10/20 02:11:35 AM	1804						743	177	11
08/10/20 02:13:19 AM	1805						437	28	1
08/10/20 02:15:00 AM	1806						595	195	8
08/10/20 02:16:46 AM	1807						164	114	12
08/10/20 02:18:32 AM	1808						220	218	57
08/10/20 02:20:20 AM	1809						279	31	1
08/10/20 02:22:00 AM	1810						572	200	9
08/10/20 02:23:41 AM	1811						394	255	19
08/10/20 02:25:21 AM	1812						383	272	13
08/10/20 02:27:03 AM	1813						388	89	3
08/10/20 02:28:48 AM	1814						105	29	74
08/10/20 02:30:29 AM	1815						545	228	7
08/10/20 02:32:14 AM	1816						239	236	26
08/10/20 02:33:56 AM	1817						408	282	20
08/10/20 02:35:49 AM	1818						332	178	27
08/10/20 02:37:30 AM	1819						665	118	3
08/10/20 02:39:10 AM	1820						174	115	12
08/10/20 02:40:51 AM	1821						823	104	7
08/10/20 02:42:34 AM	1822						292	256	25
08/10/20 02:44:21 AM	1823						285	233	21
08/10/20 02:46:07 AM	1824						156	116	42
08/10/20 02:47:48 AM	1825						133	92	38
08/10/20 02:49:29 AM	1826						323	30	1
08/10/20 02:51:09 AM	1827						739	147	9
08/10/20 02:52:49 AM	1828						640	219	7
08/10/20 02:54:37 AM	1829						443	292	15
08/10/20 02:56:18 AM	1830						759	119	5
08/10/20 02:58:05 AM	1831						436	68	5
08/10/20 02:59:52 AM	1832						675	165	7
08/10/20 03:01:33 AM	1833						197	216	32
08/10/20 03:03:12 AM	1834						640	155	8
08/10/20 03:05:00 AM	1835						150	30	25
08/10/20 03:07:05 AM	1836						275	113	4
08/10/20 03:08:46 AM	1837						334	282	23
08/10/20 03:10:27 AM	1838						288	162	66
08/10/20 03:12:08 AM	1839						684	169	11
08/10/20 03:13:47 AM	1840						887	62	4
08/10/20 03:15:34 AM	1841						109	53	21
08/10/20 03:17:13 AM	1842						730	141	6
08/10/20 03:18:54 AM	1843						598	180	10
08/10/20 03:20:42 AM	1844						657	205	7
08/10/20 03:22:27 AM	1845						749	200	13
08/10/20 03:24:07 AM	1846						889	68	3
08/10/20 03:25:47 AM	1847						233	37	1
08/10/20 03:27:28 AM	1848						635	233	8
08/10/20 03:29:08 AM	1849						643	153	9
08/10/20 03:30:48 AM	1850						152	51	5
08/10/20 03:32:29 AM	1851						428	47	1
08/10/20 03:34:09 AM	1852						508	317	10
08/10/20 03:35:54 AM	1853						590	184	5
08/10/20 03:37:34 AM	1854						477	255	10
08/10/20 03:39:20 AM	1855						135	35	60
08/10/20 03:41:06 AM	1856						154	97	5
08/10/20 03:42:53 AM	1857						439	307	9
08/10/20 03:44:33 AM	1858						519	89	3
08/10/20 03:46:13 AM	1859						167	64	1
08/10/20 03:47:53 AM	1860						422	98	3
08/10/20 03:49:34 AM	1861						295	273	24
08/10/20 03:51:14 AM	1862						635	153	10
08/10/20 03:52:55 AM	1863						116	38	26
08/10/20 03:54:41 AM	1864						578	225	7
08/10/20 03:56:21 AM	1865						226	159	9
08/10/20 03:58:00 AM	1866						235	100	3
08/10/20 03:59:40 AM	1867						173	91	33
08/10/20 04:01:21 AM	1868						496	243	6
08/10/20 04:03:02 AM	1869						421	0	0
08/10/20 04:04:42 AM	1870						572	172	6
08/10/20 04:06:22 AM	1871						114	35	28
08/10/20 04:08:02 AM	1872						251	90	2
08/10/20 04:09:42 AM	1873						1369	22	3
08/10/20 04:11:27 AM	1874						302	43	1
08/10/20 04:13:07 AM	1875						366	62	1
08/10/20 04:14:46 AM	1876						147	41	39
08/10/20 04:16:26 AM	1877						419	63	2
08/10/20 04:18:11 AM	1878						300	170	37
08/10/20 04:19:50 AM	1879						634	200	7
08/10/20 04:21:37 AM	1880						370	77	2
08/10/20 04:23:18 AM	1881						302	261	14
08/10/20 04:25:05 AM	1882						241	70	2
08/10/20 04:26:45 AM	1883						564	208	6
08/10/20 04:28:26 AM	1884						639	192	8
08/10/20 04:30:07 AM	1885						688	166	6
08/10/20 04:31:47 AM	1886						745	114	5
08/10/20 04:33:27 AM	1887						331	189	23
08/10/20 04:35:13 AM	1888						106	36	62
08/10/20 04:36:53 AM	1889						377	15	0
08/10/20 04:38:33 AM	1890						523	127	5
08/10/20 04:40:14 AM	1891						380	52	1
08/10/20 04:41:55 AM	1892						533	249	9
08/10/20 04:43:35 AM	1893						567	237	8
08/10/20 04:45:15 AM	1894						528	178	6
08/10/20 04:46:56 AM	1895						294	74	43
08/10/20 04:48:36 AM	1896						358	103	2
08/10/20 04:50:16 AM	1897						460	71	2
08/10/20 04:51:57 AM	1898						314	15	0
08/10/20 04:53:44 AM	1899						216	102	19
08/10/20 04:55:23 AM	1900						742	55	1
08/10/20 04:57:04 AM	1901						659	128	3
08/10/20 04:58:44 AM	1902						210	209	35
08/10/20 05:00:30 AM	1903						654	196	6
08/10/20 05:02:10 AM	1904						478	151	5
08/10/20 05:03:50 AM	1905						405	259	6
08/10/20 05:05:36 AM	1906						306	63	1
08/10/20 05:07:16 AM	1907						557	180	5
08/10/20 05:08:56 AM	1908						374	15	0
08/10/20 05:10:35 AM	1909						433	217	6
08/10/20 05:12:17 AM	1910						368	107	51
08/10/20 05:13:58 AM	1911						101	27	87
08/10/20 05:15:39 AM	1912						667	132	3
08/10/20 05:17:19 AM	1913						116	42	34
08/10/20 05:19:00 AM	1914						360	213	8
08/10/20 05:20:40 AM	1915						438	240	10
08/10/20 05:22:26 AM	1916						665	96	3
08/10/20 05:24:12 AM	1917						391	0	0
08/10/20 05:25:52 AM	1918						323	34	1
08/10/20 05:27:32 AM	1919						128	60	3
08/10/20 05:29:13 AM	1920						421	225	7
08/10/20 05:30:53 AM	1921						109	50	22
08/10/20 05:32:33 AM	1922						561	176	6
08/10/20 05:34:14 AM	1923						660	83	3
08/10/20 05:35:54 AM	1924						110	26	23
08/10/20 05:37:34 AM	1925						222	139	4
08/10/20 05:39:15 AM	1926						612	155	4
08/10/20 05:40:56 AM	1927						639	83	2
08/10/20 05:42:41 AM	1928						636	78	2
08/10/20 05:44:22 AM	1929						318	267	15
08/10/20 05:46:02 AM	1930						572	187	6
08/10/20 05:47:49 AM	1931						130	111	23
08/10/20 05:49:36 AM	1932						487	160	6
08/10/20 05:51:18 AM	1933						138	132	40
08/10/20 05:52:59 AM	1934						398	40	1
08/10/20 05:54:39 AM	1935						582	144	3
08/10/20 05:56:25 AM	1936						421	308	11
08/10/20 05:58:11 AM	1937						168	58	19
08/10/20 05:59:52 AM	1938						725	191	4
08/10/20 06:01:38 AM	1939						552	143	4
08/10/20 06:03:18 AM	1940						227	222	25
08/10/20 06:05:00 AM	1941						738	52	1
08/10/20 06:06:40 AM	1942						559	143	3
08/10/20 06:08:25 AM	1943						320	266	12
08/10/20 06:10:07 AM	1944						352	62	3
08/10/20 06:11:47 AM	1945						210	79	6
08/10/20 06:13:27 AM	1946						158	62	2
08/10/20 06:15:06 AM	1947						569	143	5
08/10/20 06:16:53 AM	1948						269	24	0
08/10/20 06:18:38 AM	1949						400	38	1
08/10/20 06:20:18 AM	1950						496	187	4
08/10/20 06:21:59 AM	1951						574	147	5
08/10/20 06:23:39 AM	1952						415	62	1
08/10/20 06:25:20 AM	1953						743	33	2
08/10/20 06:27:00 AM	1954						578	169	5
08/10/20 06:28:45 AM	1955						135	70	4
08/10/20 06:30:26 AM	1956						107	35	12
08/10/20 06:32:06 AM	1957						755	39	1
08/10/20 06:33:46 AM	1958						572	128	5
08/10/20 06:35:33 AM	1959						554	134	5
08/10/20 06:37:13 AM	1960						432	15	0
08/10/20 06:38:53 AM	1961						521	139	4
08/10/20 06:40:40 AM	1962						123	48	2
08/10/20 06:42:20 AM	1963						361	0	0
08/10/20 06:44:01 AM	1964						325	52	2
08/10/20 06:45:40 AM	1965						740	68	3
08/10/20 06:47:27 AM	1966						271	0	0
08/10/20 06:49:06 AM	1967						585	166	4
08/10/20 06:50:47 AM	1968						92	8	6
08/10/20 06:52:33 AM	1969						110	60	47
08/10/20 06:54:14 AM	1970						534	136	5
08/10/20 06:55:54 AM	1971						378	35	1
08/10/20 06:57:34 AM	1972						120	41	2
08/10/20 06:59:16 AM	1973						699	79	3
08/10/20 07:00:56 AM	1974						344	15	0
08/10/20 07:02:42 AM	1975						568	77	3
08/10/20 07:04:28 AM	1976						400	87	2
08/10/20 07:06:09 AM	1977						535	117	2
08/10/20 07:07:50 AM	1978						1395	36	2
08/10/20 07:09:30 AM	1979						331	0	0
08/10/20 07:11:10 AM	1980						108	46	19
08/10/20 07:12:52 AM	1981						395	40	1
08/10/20 07:14:32 AM	1982						122	63	13
08/10/20 07:16:12 AM	1983						303	25	0
08/10/20 07:17:52 AM	1984						576	133	3
08/10/20 07:19:32 AM	1985						372	71	1
08/10/20 07:21:12 AM	1986						397	49	1
08/10/20 07:22:58 AM	1987						393	64	1
08/10/20 07:24:43 AM	1988						408	30	0
08/10/20 07:26:23 AM	1989						624	82	4
08/10/20 07:28:04 AM	1990						565	81	2
08/10/20 07:29:45 AM	1991						269	25	0
08/10/20 07:31:26 AM	1992						600	128	3
08/10/20 07:33:06 AM	1993						437	32	0
08/10/20 07:34:52 AM	1994						134	42	4
08/10/20 07:36:32 AM	1995						195	89	3
08/10/20 07:38:19 AM	1996						390	38	1
08/10/20 07:40:06 AM	1997						443	236	6
08/10/20 07:41:47 AM	1998						394	40	1
08/10/20 07:43:28 AM	1999						449	70	1
08/10/20 07:45:08 AM	2000						379	73	1
08/10/20 07:46:54 AM	2001						119	52	11
08/10/20 07:48:34 AM	2002						641	113	5
08/10/20 07:50:20 AM	2003						659	68	3
08/10/20 07:52:01 AM	2004						485	154	3
08/10/20 07:53:42 AM	2005						535	111	4
[truncated: 4,617 more rows]
