# Supplementary material for: A Low-Cost, Low-Power Water Velocity Sensor Utilizing Acoustic Doppler Measurement
Source: Sensors (Basel). 2022 Sep 30;22(19):7451. doi: 10.3390/s22197451 (PMC9572237; doi:10.3390/s22197451)
Supplement: Supplementary file 1 [file sensors-22-07451-s001.zip › supplementary_material/data/field_test/data/log_008/log_09.csv]

29/09/20 01:15:21 AM	4156						228	15	0
29/09/20 01:16:51 AM	4157						nan	nan	0
29/09/20 01:50:31 AM	4153						210	0	0
29/09/20 01:55:52 AM	4152						219	23	1
29/09/20 02:21:42 AM	4150						152	40	1
29/09/20 02:25:17 AM	4149						1209	41	3
29/09/20 02:38:48 AM	4149						210	26	1
29/09/20 02:48:23 AM	4150						136	43	1
29/09/20 03:01:52 AM	4149						168	49	1
29/09/20 03:36:58 AM	4147						1272	33	1
29/09/20 03:54:38 AM	4146						170	52	1
29/09/20 03:58:15 AM	4146						126	29	1
29/09/20 03:59:49 AM	4144						150	45	1
29/09/20 04:19:34 AM	4144						156	40	1
29/09/20 04:27:02 AM	4143						175	32	1
29/09/20 04:48:39 AM	4142						170	47	1
29/09/20 04:50:14 AM	4142						160	46	1
29/09/20 05:01:48 AM	4141						153	38	1
29/09/20 05:07:22 AM	4142						140	37	1
29/09/20 05:16:58 AM	4141						151	45	1
29/09/20 05:20:30 AM	4141						186	42	1
29/09/20 05:24:05 AM	4139						201	14	0
29/09/20 05:25:42 AM	4140						154	43	1
29/09/20 05:42:54 AM	4139						223	15	0
29/09/20 06:02:22 AM	4138						194	15	0
29/09/20 06:09:41 AM	4138						181	21	0
29/09/20 06:21:05 AM	4136						170	14	0
29/09/20 06:28:39 AM	4136						207	20	1
29/09/20 06:42:14 AM	4137						165	15	0
29/09/20 06:43:48 AM	4136						147	41	1
29/09/20 06:45:22 AM	4137						143	41	1
29/09/20 06:53:12 AM	4137						202	14	0
29/09/20 06:54:50 AM	4136						193	15	0
29/09/20 07:06:16 AM	4136						240	0	0
29/09/20 07:07:48 AM	4135						195	15	0
29/09/20 07:24:59 AM	4136						153	24	0
29/09/20 07:48:24 AM	4134						195	15	0
29/09/20 07:51:57 AM	4134						194	15	0
29/09/20 08:01:36 AM	4134						180	0	0
29/09/20 08:03:08 AM	4134						189	14	0
29/09/20 08:10:30 AM	4134						180	0	0
29/09/20 08:15:59 AM	4134						189	14	1
29/09/20 08:19:41 AM	4133						169	15	0
29/09/20 08:23:16 AM	4133						120	0	0
29/09/20 08:28:39 AM	4134						171	34	0
29/09/20 08:34:09 AM	4133						193	15	0
29/09/20 08:35:44 AM	4132						nan	nan	0
29/09/20 08:51:22 AM	4130						204	18	1
29/09/20 08:52:56 AM	4132						nan	nan	0
29/09/20 08:54:33 AM	4132						198	15	0
29/09/20 08:56:07 AM	4132						196	15	0
29/09/20 08:56:07 AM	4132						196	15	0
29/09/20 08:57:39 AM	4131						nan	nan	0
29/09/20 08:59:14 AM	4132						193	15	0
29/09/20 09:00:47 AM	4130						193	15	0
29/09/20 09:04:19 AM	4132						194	15	0
29/09/20 09:07:51 AM	4131						196	15	0
29/09/20 09:11:25 AM	4132						210	0	0
29/09/20 09:14:58 AM	4131						208	18	1
29/09/20 09:20:30 AM	4132						180	0	0
29/09/20 09:30:06 AM	4131						210	0	0
29/09/20 09:37:27 AM	4131						200	14	0
29/09/20 09:38:59 AM	4130						205	18	1
29/09/20 09:40:33 AM	4131						210	0	0
29/09/20 09:42:05 AM	4131						227	15	1
29/09/20 09:45:36 AM	4131						221	14	0
29/09/20 09:47:09 AM	4131						210	0	0
29/09/20 09:48:41 AM	4131						215	20	1
29/09/20 09:52:12 AM	4130						231	14	0
29/09/20 09:53:45 AM	4130						257	15	0
29/09/20 09:55:18 AM	4131						230	14	0
29/09/20 09:56:53 AM	4131						230	14	0
29/09/20 09:58:28 AM	4131						1237	57	2
29/09/20 10:02:04 AM	4130						223	15	0
29/09/20 10:03:37 AM	4129						240	19	0
29/09/20 10:07:12 AM	4130						240	0	0
29/09/20 10:08:47 AM	4130						255	15	1
29/09/20 10:10:19 AM	4129						1381	39	2
29/09/20 10:12:02 AM	4130						255	15	1
29/09/20 10:13:34 AM	4130						nan	nan	0
29/09/20 10:15:05 AM	4130						231	14	0
29/09/20 10:22:41 AM	4130						257	15	0
29/09/20 10:24:15 AM	4130						240	0	0
29/09/20 10:27:50 AM	4129						254	15	0
29/09/20 10:29:25 AM	4130						240	0	0
29/09/20 10:30:58 AM	4130						240	0	0
29/09/20 10:32:30 AM	4130						nan	nan	0
29/09/20 10:34:03 AM	4129						1349	49	2
29/09/20 10:37:38 AM	4129						nan	nan	0
29/09/20 10:39:12 AM	4128						1352	61	2
29/09/20 10:42:43 AM	4129						232	14	0
29/09/20 10:46:13 AM	4129						210	0	0
29/09/20 10:47:48 AM	4129						222	15	0
29/09/20 10:49:23 AM	4128						221	14	0
29/09/20 10:52:54 AM	4127						1327	56	2
29/09/20 10:58:23 AM	4127						197	15	0
29/09/20 11:01:53 AM	4128						230	14	0
29/09/20 11:03:28 AM	4128						210	0	0
29/09/20 11:05:03 AM	4128						1216	48	3
29/09/20 11:06:34 AM	4126						210	0	0
29/09/20 11:08:10 AM	4127						0	0	0
29/09/20 11:11:54 AM	4126						0	0	0
29/09/20 11:13:41 AM	4127					R
29/09/20 11:15:30 AM	4126					R
29/09/20 11:17:16 AM	4127					R
29/09/20 11:23:37 AM	4127					R
29/09/20 11:29:59 AM	4126					R
29/09/20 11:31:50 AM	4127					R
29/09/20 11:33:39 AM	4126					R
29/09/20 11:40:00 AM	4127					R
29/09/20 11:46:21 AM	4124					R
29/09/20 11:48:12 AM	4125					R
29/09/20 11:50:01 AM	4125					R
29/09/20 11:51:48 AM	4125					R
29/09/20 11:53:27 AM	4125						0	0	0
29/09/20 11:55:00 AM	4125						210	0	0
29/09/20 11:56:34 AM	4126						nan	nan	0
29/09/20 11:58:33 AM	4126					R
29/09/20 12:02:40 PM	4125					R
29/09/20 12:06:42 PM	4125					R
29/09/20 12:08:31 PM	4125					R
29/09/20 12:14:35 PM	4124						210	0	0
29/09/20 12:16:11 PM	4124						0	0	0
29/09/20 12:19:49 PM	4124						192	15	0
29/09/20 12:21:21 PM	4125						197	15	0
29/09/20 12:26:50 PM	4124						168	15	0
29/09/20 12:28:22 PM	4124						196	15	0
29/09/20 12:31:57 PM	4123						210	0	0
29/09/20 12:33:31 PM	4124						90	0	0
29/09/20 12:37:04 PM	4123						174	21	0
29/09/20 12:42:42 PM	4125						nan	nan	0
29/09/20 12:44:14 PM	4122						171	14	0
29/09/20 12:45:50 PM	4124						1332	25	1
29/09/20 12:47:25 PM	4124						196	15	0
29/09/20 12:48:57 PM	4123						192	15	0
29/09/20 12:50:33 PM	4124						210	0	0
29/09/20 12:52:05 PM	4124						180	0	0
29/09/20 12:55:39 PM	4123						180	0	0
29/09/20 12:57:13 PM	4123						180	0	0
29/09/20 12:58:45 PM	4123						210	0	0
29/09/20 01:00:17 PM	4123						197	15	0
29/09/20 01:01:50 PM	4122						168	15	0
29/09/20 01:05:20 PM	4122						180	0	0
29/09/20 01:06:53 PM	4123						169	15	0
29/09/20 01:10:24 PM	4122						195	15	0
29/09/20 01:13:54 PM	4123						180	0	0
29/09/20 01:15:31 PM	4123						196	15	0
29/09/20 01:17:06 PM	4123						180	0	0
29/09/20 01:20:40 PM	4123						nan	nan	0
29/09/20 01:24:04 PM	4123						181	22	0
29/09/20 01:25:50 PM	4122						nan	nan	0
29/09/20 01:27:20 PM	4123						191	14	0
29/09/20 01:28:54 PM	4123						101	14	0
29/09/20 01:34:23 PM	4122						180	0	0
29/09/20 01:35:55 PM	4122						nan	nan	0
29/09/20 01:41:33 PM	4122						167	15	0
29/09/20 01:44:57 PM	4121						193	15	0
29/09/20 01:48:31 PM	4122						194	15	0
29/09/20 01:50:05 PM	4122						195	15	0
29/09/20 02:01:21 PM	4122						180	0	0
29/09/20 02:02:57 PM	4120						180	0	0
29/09/20 02:04:31 PM	4120						190	14	0
29/09/20 02:11:52 PM	4120						1265	18	1
29/09/20 02:13:26 PM	4120						180	0	0
29/09/20 02:17:02 PM	4121						180	0	0
29/09/20 02:22:25 PM	4118						182	20	0
29/09/20 02:23:57 PM	4120						170	14	0
29/09/20 02:27:29 PM	4120						163	15	0
29/09/20 02:32:57 PM	4119						180	0	0
29/09/20 02:38:21 PM	4121						180	0	0
29/09/20 02:39:54 PM	4119						167	15	0
29/09/20 02:41:26 PM	4120						181	21	0
29/09/20 02:43:00 PM	4120						191	14	1
29/09/20 02:44:37 PM	4120						167	31	0
29/09/20 02:46:10 PM	4120						1267	33	2
29/09/20 02:49:43 PM	4120						180	0	0
29/09/20 02:51:15 PM	4121						1306	33	1
29/09/20 02:52:54 PM	4120						210	0	0
29/09/20 02:54:27 PM	4120						188	13	1
29/09/20 02:56:01 PM	4120						167	15	0
29/09/20 02:57:34 PM	4121						195	15	0
29/09/20 03:03:06 PM	4119						1247	26	2
29/09/20 03:04:38 PM	4120						195	15	0
29/09/20 03:06:08 PM	4120						166	15	0
29/09/20 03:07:40 PM	4120						209	19	1
29/09/20 03:09:14 PM	4120						180	0	0
29/09/20 03:10:47 PM	4119						192	15	1
29/09/20 03:12:19 PM	4120						196	15	0
29/09/20 03:17:55 PM	4119						194	15	0
29/09/20 03:19:28 PM	4119						191	14	1
29/09/20 03:22:48 PM	4119						195	15	0
29/09/20 03:26:20 PM	4118						167	15	0
29/09/20 03:27:54 PM	4119						194	15	1
29/09/20 03:31:30 PM	4119						166	15	0
29/09/20 03:35:04 PM	4119						1231	21	0
29/09/20 03:36:36 PM	4119						167	15	0
29/09/20 03:40:07 PM	4119						1334	22	3
29/09/20 03:41:39 PM	4119						180	0	0
29/09/20 03:43:12 PM	4118						150	21	0
29/09/20 03:44:42 PM	4118						189	21	1
29/09/20 03:48:15 PM	4118						194	15	0
29/09/20 03:51:46 PM	4118						169	15	0
29/09/20 03:53:20 PM	4118						166	48	1
29/09/20 03:54:52 PM	4117						nan	nan	0
29/09/20 04:02:25 PM	4118						168	15	0
29/09/20 04:03:57 PM	4118						210	0	0
29/09/20 04:09:31 PM	4117						166	15	0
29/09/20 04:11:02 PM	4117						156	34	1
29/09/20 04:14:34 PM	4118						168	15	0
29/09/20 04:16:06 PM	4117						164	31	1
29/09/20 04:17:38 PM	4118						nan	nan	0
29/09/20 04:19:10 PM	4118						1257	47	2
29/09/20 04:20:44 PM	4118						169	15	0
29/09/20 04:26:19 PM	4118						181	19	1
29/09/20 04:29:50 PM	4117						195	15	0
29/09/20 04:31:23 PM	4118						180	0	0
29/09/20 04:32:54 PM	4118						193	15	0
29/09/20 04:36:26 PM	4117						191	14	0
29/09/20 04:37:58 PM	4117						189	14	0
29/09/20 04:39:30 PM	4117						1213	35	3
29/09/20 04:41:02 PM	4117						168	15	0
29/09/20 04:44:34 PM	4117						1232	0	0
29/09/20 04:46:06 PM	4117						180	0	0
29/09/20 04:47:39 PM	4117						180	0	0
29/09/20 04:49:10 PM	4118						194	15	0
29/09/20 04:50:42 PM	4118						193	15	0
29/09/20 04:52:14 PM	4117						180	0	0
29/09/20 04:55:47 PM	4117						188	13	0
29/09/20 04:59:19 PM	4116						180	0	0
29/09/20 05:04:50 PM	4115						160	14	1
29/09/20 05:10:23 PM	4117						198	15	0
29/09/20 05:13:57 PM	4117						180	0	0
29/09/20 05:17:31 PM	4116						168	15	0
29/09/20 05:21:04 PM	4117						165	15	1
29/09/20 05:22:36 PM	4115						175	21	1
29/09/20 05:28:10 PM	4116						nan	nan	0
29/09/20 05:29:43 PM	4116						180	0	0
29/09/20 05:33:15 PM	4115						180	0	0
29/09/20 05:34:47 PM	4115						180	0	0
29/09/20 05:36:19 PM	4115						180	0	0
29/09/20 05:37:51 PM	4115						167	15	0
29/09/20 05:39:24 PM	4115						159	42	1
29/09/20 05:40:57 PM	4115						180	0	0
29/09/20 05:46:28 PM	4113						189	14	1
29/09/20 05:49:59 PM	4114						170	27	1
29/09/20 05:51:30 PM	4114						180	0	0
29/09/20 05:53:01 PM	4114						180	0	0
29/09/20 05:54:33 PM	4115						169	15	0
29/09/20 05:58:06 PM	4115						189	14	0
29/09/20 06:01:39 PM	4114						180	0	0
29/09/20 06:03:15 PM	4113						0	0	0
29/09/20 06:04:46 PM	4114						167	15	0
29/09/20 06:06:23 PM	4114						0	0	0
29/09/20 06:10:06 PM	4114						0	0	0
29/09/20 06:13:47 PM	4114						0	0	0
29/09/20 06:15:23 PM	4113						0	0	0
29/09/20 06:17:00 PM	4114						0	0	0
29/09/20 06:20:42 PM	4113						0	0	0
29/09/20 06:22:18 PM	4113						0	0	0
29/09/20 06:23:54 PM	4113						0	0	0
29/09/20 06:27:36 PM	4114						0	0	0
29/09/20 06:29:22 PM	4114					R
29/09/20 06:35:39 PM	4114					R
29/09/20 06:37:26 PM	4114					R
29/09/20 06:39:12 PM	4113					R
29/09/20 06:40:59 PM	4113					R
29/09/20 06:54:03 PM	4113					R
29/09/20 06:58:11 PM	4112					R
29/09/20 06:59:47 PM	4111						180	0	0
29/09/20 07:03:21 PM	4113						191	14	0
29/09/20 07:10:54 PM	4112						172	20	1
29/09/20 07:12:28 PM	4112						166	15	0
29/09/20 07:14:00 PM	4112						180	0	0
29/09/20 07:17:33 PM	4111						150	0	0
29/09/20 07:19:05 PM	4112						192	15	0
29/09/20 07:20:38 PM	4112						159	14	0
29/09/20 07:22:10 PM	4112						150	0	0
29/09/20 07:23:42 PM	4112						187	13	0
29/09/20 07:25:14 PM	4111						nan	nan	0
29/09/20 07:26:46 PM	4112						171	14	0
29/09/20 07:28:20 PM	4112						180	0	0
29/09/20 07:29:56 PM	4110						194	15	1
29/09/20 07:31:28 PM	4109						180	0	0
29/09/20 07:33:00 PM	4111						165	15	0
29/09/20 07:34:35 PM	4112						172	13	0
29/09/20 07:36:06 PM	4111						180	0	0
29/09/20 07:37:38 PM	4110						180	0	0
29/09/20 07:41:12 PM	4110						180	0	0
29/09/20 07:42:44 PM	4111						165	15	0
29/09/20 07:44:16 PM	4111						194	15	0
29/09/20 07:47:48 PM	4111						150	0	0
29/09/20 07:49:20 PM	4111						170	14	0
29/09/20 07:50:54 PM	4111						191	14	0
29/09/20 07:54:28 PM	4110						162	15	0
29/09/20 07:55:59 PM	4110						160	14	0
29/09/20 07:57:32 PM	4111						150	0	0
29/09/20 08:01:07 PM	4111						139	14	0
29/09/20 08:02:39 PM	4110						180	19	1
29/09/20 08:04:13 PM	4109						167	15	0
29/09/20 08:05:45 PM	4111						168	15	0
29/09/20 08:07:19 PM	4111						165	15	0
29/09/20 08:10:52 PM	4112						167	15	1
29/09/20 08:12:24 PM	4111						173	13	0
29/09/20 08:15:57 PM	4111						170	14	0
29/09/20 08:17:29 PM	4112						167	15	0
29/09/20 08:19:04 PM	4111						174	19	1
29/09/20 09:08:59 PM	4108						180	0	0
29/09/20 11:48:19 PM	4101						0	0	0
29/09/20 11:59:43 PM	4100						549	202	17
30/09/20 12:32:37 AM	4100						243	56	7
30/09/20 12:36:40 AM	4100						333	67	2
30/09/20 12:45:58 AM	4099						413	106	2
30/09/20 12:49:50 AM	4098						774	221	5
30/09/20 12:57:28 AM	4100						1016	36	1
30/09/20 01:00:59 AM	4099						381	86	2
30/09/20 01:02:37 AM	4099						620	76	1
30/09/20 01:04:10 AM	4099						1005	63	2
30/09/20 01:15:49 AM	4098						912	44	1
30/09/20 01:17:24 AM	4098						844	35	1
30/09/20 01:18:55 AM	4099						921	54	1
30/09/20 01:20:30 AM	4099						877	66	1
30/09/20 01:22:02 AM	4098						762	120	4
30/09/20 01:29:27 AM	4098						942	14	0
30/09/20 01:32:46 AM	4097						486	55	1
30/09/20 01:34:18 AM	4099						763	47	1
30/09/20 01:37:51 AM	4098						390	23	0
30/09/20 01:39:28 AM	4098						830	32	1
30/09/20 01:43:06 AM	4099						482	22	0
30/09/20 01:44:37 AM	4098						304	41	1
30/09/20 01:50:04 AM	4098						241	24	0
30/09/20 01:51:41 AM	4098						473	27	1
30/09/20 01:53:13 AM	4097						438	53	1
30/09/20 01:56:47 AM	4098						617	70	1
30/09/20 01:58:21 AM	4097						466	15	0
30/09/20 01:59:59 AM	4098						645	73	3
30/09/20 02:01:37 AM	4098						747	34	1
30/09/20 02:05:04 AM	4098						678	30	1
30/09/20 02:14:30 AM	4098						671	32	1
30/09/20 02:16:08 AM	4098						284	15	0
30/09/20 02:17:39 AM	4096						652	23	1
30/09/20 02:21:12 AM	4097						301	0	0
30/09/20 02:22:49 AM	4097						405	15	0
30/09/20 02:24:27 AM	4097						377	56	1
30/09/20 02:26:00 AM	4097						251	35	0
30/09/20 02:27:35 AM	4097						362	25	0
30/09/20 02:29:12 AM	4098						317	15	0
30/09/20 02:34:53 AM	4097						210	23	0
30/09/20 02:40:21 AM	4097						473	99	2
30/09/20 02:41:53 AM	4096						106	15	0
30/09/20 02:43:28 AM	4097						113	21	1
30/09/20 02:44:59 AM	4097						590	32	1
30/09/20 02:46:34 AM	4097						228	26	1
30/09/20 02:48:07 AM	4096						390	49	1
30/09/20 02:49:38 AM	4096						280	43	1
30/09/20 02:51:11 AM	4097						434	15	0
30/09/20 02:52:45 AM	4097						385	66	1
30/09/20 02:58:02 AM	4097						211	23	0
30/09/20 02:59:33 AM	4096						316	44	1
30/09/20 03:01:04 AM	4097						254	15	0
30/09/20 03:02:39 AM	4096						605	58	1
30/09/20 03:04:11 AM	4096						484	87	1
30/09/20 03:05:45 AM	4097						334	59	1
30/09/20 03:13:13 AM	4096						577	24	0
30/09/20 03:14:49 AM	4097						334	22	0
30/09/20 03:16:22 AM	4095						118	25	6
30/09/20 03:17:54 AM	4095						240	0	0
30/09/20 03:19:31 AM	4096						271	23	1
30/09/20 03:21:06 AM	4096						441	51	1
30/09/20 03:24:40 AM	4096						90	0	0
30/09/20 03:26:14 AM	4095						391	0	0
30/09/20 03:27:45 AM	4095						114	23	0
30/09/20 03:29:19 AM	4097						324	28	1
30/09/20 03:30:54 AM	4096						545	22	0
30/09/20 03:34:21 AM	4095						283	15	0
30/09/20 03:35:58 AM	4096						410	64	1
30/09/20 03:41:23 AM	4095						269	24	0
30/09/20 03:42:58 AM	4095						490	35	0
30/09/20 03:44:35 AM	4095						nan	nan	0
30/09/20 03:46:09 AM	4094						237	24	0
30/09/20 03:47:42 AM	4095						106	15	0
30/09/20 03:49:11 AM	4095						361	0	0
30/09/20 03:50:43 AM	4094						361	0	0
30/09/20 03:54:18 AM	4096						1340	54	3
30/09/20 03:57:53 AM	4095						227	15	0
30/09/20 03:59:28 AM	4095						1305	31	1
30/09/20 04:02:53 AM	4094						150	0	0
30/09/20 04:06:28 AM	4095						481	0	0
30/09/20 04:08:03 AM	4095						287	15	0
30/09/20 04:11:32 AM	4095						421	24	0
30/09/20 04:17:09 AM	4095						410	36	0
30/09/20 04:18:42 AM	4095						101	15	0
30/09/20 04:20:14 AM	4095						451	0	0
30/09/20 04:21:48 AM	4095						377	15	0
30/09/20 04:23:23 AM	4095						316	15	0
30/09/20 04:24:59 AM	4093						102	18	2
30/09/20 04:26:36 AM	4095						91	5	3
30/09/20 04:28:13 AM	4095						1398	15	0
30/09/20 04:29:49 AM	4095						437	15	0
30/09/20 04:31:21 AM	4095						421	0	0
30/09/20 04:32:53 AM	4094						467	15	1
30/09/20 04:38:22 AM	4094						451	0	0
30/09/20 04:39:58 AM	4095						nan	nan	0
30/09/20 04:41:35 AM	4092						nan	nan	0
30/09/20 04:43:08 AM	4094						120	0	0
30/09/20 04:44:45 AM	4095						237	22	0
30/09/20 04:52:13 AM	4094						90	0	0
30/09/20 04:53:46 AM	4093						229	15	0
30/09/20 04:55:19 AM	4094						271	0	0
30/09/20 04:58:54 AM	4093						195	15	0
30/09/20 05:00:23 AM	4094						1354	24	0
30/09/20 05:07:31 AM	4094						93	9	1
30/09/20 05:09:05 AM	4094						90	0	0
30/09/20 05:10:36 AM	4094						1351	37	1
30/09/20 05:12:10 AM	4094						391	0	0
30/09/20 05:17:29 AM	4092						363	46	1
30/09/20 05:19:02 AM	4094						1397	28	1
30/09/20 05:20:34 AM	4093						255	15	0
30/09/20 05:24:09 AM	4093						1295	31	2
30/09/20 05:25:44 AM	4094						247	22	0
30/09/20 05:28:57 AM	4093						256	15	0
30/09/20 05:30:34 AM	4094						104	15	0
30/09/20 05:32:05 AM	4094						391	0	0
30/09/20 05:33:37 AM	4094						391	0	0
30/09/20 05:35:11 AM	4093						90	0	0
30/09/20 05:36:45 AM	4094						389	18	1
30/09/20 05:42:16 AM	4094						nan	nan	0
30/09/20 05:45:50 AM	4093						124	18	1
30/09/20 05:47:22 AM	4092						361	0	0
30/09/20 05:52:58 AM	4091						90	0	0
30/09/20 05:54:28 AM	4094						nan	nan	0
30/09/20 05:58:03 AM	4092						90	0	0
30/09/20 05:59:37 AM	4093						nan	nan	0
30/09/20 06:05:22 AM	4093						nan	nan	0
30/09/20 06:10:42 AM	4092						90	0	0
30/09/20 06:12:14 AM	4093						90	0	0
30/09/20 06:13:46 AM	4093						182	23	0
30/09/20 06:17:19 AM	4092						nan	nan	0
30/09/20 06:18:55 AM	4092						90	0	0
30/09/20 06:20:32 AM	4091						165	15	0
30/09/20 06:22:09 AM	4092						nan	nan	0
30/09/20 06:27:40 AM	4093						316	15	0
30/09/20 06:29:10 AM	4092						nan	nan	0
30/09/20 06:30:41 AM	4091						95	11	1
30/09/20 06:34:15 AM	4093						nan	nan	0
30/09/20 06:35:52 AM	4093						180	0	0
30/09/20 06:37:24 AM	4092						nan	nan	0
30/09/20 06:38:54 AM	4092						1390	37	1
30/09/20 06:40:24 AM	4093						90	0	0
30/09/20 06:41:57 AM	4092						nan	nan	0
30/09/20 06:45:29 AM	4093						335	22	1
30/09/20 06:50:43 AM	4092						nan	nan	0
30/09/20 06:52:15 AM	4092						150	0	0
30/09/20 06:53:48 AM	4092						105	15	0
30/09/20 06:55:24 AM	4092						nan	nan	0
30/09/20 06:56:56 AM	4093						nan	nan	0
30/09/20 06:58:28 AM	4092						nan	nan	0
30/09/20 07:00:04 AM	4091						nan	nan	0
30/09/20 07:01:35 AM	4093						90	0	0
30/09/20 07:03:10 AM	4092						180	0	0
30/09/20 07:04:47 AM	4092						1322	18	1
30/09/20 07:06:22 AM	4093						nan	nan	0
30/09/20 07:07:54 AM	4093						nan	nan	0
30/09/20 07:09:31 AM	4092						nan	nan	0
30/09/20 07:11:04 AM	4093						90	0	0
30/09/20 07:12:37 AM	4092						105	15	0
30/09/20 07:14:08 AM	4092						nan	nan	0
30/09/20 07:15:45 AM	4092						nan	nan	0
30/09/20 07:17:22 AM	4090						nan	nan	0
30/09/20 07:18:57 AM	4093						104	15	0
30/09/20 07:20:29 AM	4092						nan	nan	0
30/09/20 07:30:07 AM	4092						210	0	0
30/09/20 07:33:42 AM	4091						226	15	0
30/09/20 07:35:13 AM	4092						nan	nan	0
30/09/20 07:38:51 AM	4091						nan	nan	0
30/09/20 07:40:23 AM	4092						nan	nan	0
30/09/20 07:41:59 AM	4092						nan	nan	0
30/09/20 07:43:31 AM	4092						nan	nan	0
30/09/20 07:45:03 AM	4091						nan	nan	0
30/09/20 07:46:35 AM	4091						271	0	0
30/09/20 07:52:01 AM	4091						90	0	0
30/09/20 07:53:36 AM	4090						nan	nan	0
30/09/20 07:55:11 AM	4091						nan	nan	0
30/09/20 08:00:48 AM	4092						nan	nan	0
30/09/20 08:02:19 AM	4092						nan	nan	0
30/09/20 08:03:51 AM	4092						nan	nan	0
30/09/20 08:05:25 AM	4092						nan	nan	0
30/09/20 08:08:48 AM	4091						90	0	0
30/09/20 08:10:18 AM	4091						131	33	1
30/09/20 08:11:55 AM	4092						nan	nan	0
30/09/20 08:13:25 AM	4091						nan	nan	0
30/09/20 08:14:58 AM	4091						nan	nan	0
30/09/20 08:16:28 AM	4092						nan	nan	0
30/09/20 08:18:05 AM	4091						nan	nan	0
30/09/20 08:21:38 AM	4091						90	0	0
30/09/20 08:23:12 AM	4091						nan	nan	0
30/09/20 08:24:49 AM	4092						301	20	1
30/09/20 10:31:05 AM	4088						719	343	17
30/09/20 10:34:39 AM	4088						689	240	14
30/09/20 12:02:00 PM	4085					R
30/09/20 10:28:37 PM	4067						555	15	0
30/09/20 10:38:09 PM	4066						331	0	0
30/09/20 10:45:34 PM	4063						452	24	0
30/09/20 11:59:28 PM	4062						105	15	0
01/10/20 12:15:10 AM	4062						493	15	0
01/10/20 12:46:59 AM	4061						331	0	0
01/10/20 12:54:31 AM	4060						90	0	0
01/10/20 01:00:05 AM	4060						451	0	0
01/10/20 01:01:39 AM	4059						421	0	0
01/10/20 01:03:16 AM	4060						433	15	0
01/10/20 01:04:53 AM	4060						434	15	0
01/10/20 01:06:28 AM	4059						1388	23	0
01/10/20 01:14:04 AM	4060						374	15	0
01/10/20 01:15:35 AM	4059						391	0	0
01/10/20 01:17:07 AM	4059						271	0	0
01/10/20 01:26:45 AM	4057						467	15	0
01/10/20 01:32:09 AM	4060						437	30	0
01/10/20 01:33:41 AM	4059						406	15	0
01/10/20 01:35:13 AM	4060						327	49	1
01/10/20 01:36:46 AM	4059						404	15	0
01/10/20 01:40:22 AM	4058						90	0	0
01/10/20 01:47:45 AM	4060						90	0	0
01/10/20 01:49:17 AM	4059						376	15	0
01/10/20 01:51:00 AM	4059						454	23	0
01/10/20 01:52:33 AM	4059						403	15	0
01/10/20 01:54:05 AM	4059						240	0	0
01/10/20 01:55:40 AM	4058						402	14	0
01/10/20 01:57:17 AM	4057						391	0	0
01/10/20 01:58:47 AM	4057						428	23	0
01/10/20 02:02:24 AM	4059						435	15	0
01/10/20 02:03:57 AM	4057						414	23	1
01/10/20 02:09:28 AM	4058						nan	nan	0
01/10/20 02:13:01 AM	4058						376	15	0
01/10/20 02:14:33 AM	4058						406	15	0
01/10/20 02:16:06 AM	4057						406	15	0
01/10/20 02:19:38 AM	4058						nan	nan	0
01/10/20 02:21:10 AM	4056						361	24	0
01/10/20 02:24:43 AM	4057						362	22	0
01/10/20 02:28:25 AM	4058						377	15	0
01/10/20 02:29:57 AM	4058						363	22	0
01/10/20 02:31:27 AM	4057						361	0	0
01/10/20 02:33:00 AM	4056						361	0	0
01/10/20 02:34:32 AM	4058						421	0	0
01/10/20 02:36:05 AM	4058						1360	22	1
01/10/20 02:39:27 AM	4058						378	15	0
01/10/20 02:41:01 AM	4057						317	15	0
01/10/20 02:42:34 AM	4058						379	15	0
01/10/20 02:44:09 AM	4057						378	15	0
01/10/20 02:45:43 AM	4057						391	22	0
01/10/20 02:47:28 AM	4057						361	0	0
01/10/20 02:47:29 AM	4057						361	0	0
01/10/20 02:49:02 AM	4057						394	25	0
01/10/20 02:50:39 AM	4057						423	24	0
01/10/20 02:54:12 AM	4057						391	0	0
01/10/20 02:57:47 AM	4057						350	31	0
01/10/20 02:59:24 AM	4057						331	0	0
01/10/20 03:01:01 AM	4057						90	0	0
01/10/20 03:06:37 AM	4058						378	15	0
01/10/20 03:08:08 AM	4056						371	14	0
01/10/20 03:11:41 AM	4055						374	15	0
01/10/20 03:13:16 AM	4057						100	14	0
01/10/20 03:14:48 AM	4058						345	15	0
01/10/20 03:16:19 AM	4056						378	15	0
01/10/20 03:18:00 AM	4056						331	0	0
01/10/20 03:18:00 AM	4056						331	0	0
01/10/20 03:19:35 AM	4057						346	15	0
01/10/20 03:27:06 AM	4057						nan	nan	0
01/10/20 03:28:41 AM	4057						378	15	0
01/10/20 03:30:14 AM	4056						nan	nan	0
01/10/20 03:33:47 AM	4057						318	15	0
01/10/20 03:37:23 AM	4057						90	0	0
01/10/20 03:38:56 AM	4056						373	15	0
01/10/20 03:40:27 AM	4056						1423	38	1
01/10/20 03:41:57 AM	4056						nan	nan	0
01/10/20 03:43:30 AM	4056						361	0	0
01/10/20 03:51:08 AM	4056						301	0	0
01/10/20 03:54:41 AM	4054						331	0	0
01/10/20 03:56:17 AM	4055						346	15	0
01/10/20 03:57:51 AM	4056						361	0	0
01/10/20 03:59:26 AM	4054						345	15	0
01/10/20 04:00:59 AM	4055						301	0	0
01/10/20 04:04:23 AM	4055						347	15	0
01/10/20 04:05:56 AM	4056						331	0	0
01/10/20 04:07:29 AM	4055						1433	44	2
01/10/20 04:08:59 AM	4056						377	15	0
01/10/20 04:10:31 AM	4056						361	0	0
01/10/20 04:12:08 AM	4055						nan	nan	0
01/10/20 04:13:48 AM	4055						nan	nan	0
01/10/20 04:15:21 AM	4056						90	0	0
01/10/20 04:16:55 AM	4054						168	15	0
01/10/20 04:18:28 AM	4056						301	0	0
01/10/20 04:20:01 AM	4054						361	0	0
01/10/20 04:21:40 AM	4054						348	15	0
01/10/20 04:23:13 AM	4054						nan	nan	0
01/10/20 04:26:47 AM	4055						210	0	0
01/10/20 04:34:18 AM	4054						361	0	0
01/10/20 04:39:51 AM	4054						331	0	0
01/10/20 04:41:24 AM	4054						331	0	0
01/10/20 04:43:01 AM	4054						350	14	0
01/10/20 04:44:33 AM	4054						nan	nan	0
01/10/20 04:46:06 AM	4054						331	0	0
01/10/20 04:51:35 AM	4054						331	0	0
01/10/20 04:53:12 AM	4054						361	0	0
01/10/20 04:54:43 AM	4054						90	0	0
01/10/20 04:56:15 AM	4053						331	0	0
01/10/20 04:57:50 AM	4054						nan	nan	0
01/10/20 05:01:19 AM	4054						343	15	0
01/10/20 05:02:53 AM	4054						331	0	0
01/10/20 05:04:23 AM	4054						347	15	0
01/10/20 05:05:57 AM	4054						345	15	0
01/10/20 05:07:30 AM	4052						344	15	0
01/10/20 05:09:03 AM	4055						316	15	0
01/10/20 05:10:34 AM	4054						1413	22	1
01/10/20 05:12:05 AM	4054						nan	nan	0
01/10/20 05:12:05 AM	4054						nan	nan	0
01/10/20 05:13:37 AM	4054						347	15	0
01/10/20 05:15:10 AM	4054						331	0	0
01/10/20 05:16:45 AM	4054						331	0	0
01/10/20 05:20:16 AM	4054						331	0	0
01/10/20 05:21:45 AM	4054						335	20	1
01/10/20 05:23:19 AM	4052						332	23	0
01/10/20 05:24:49 AM	4054						343	15	0
01/10/20 05:26:22 AM	4055						338	20	1
01/10/20 05:27:54 AM	4054						315	15	0
01/10/20 05:29:29 AM	4053						331	0	0
01/10/20 05:31:02 AM	4054						nan	nan	0
01/10/20 05:32:31 AM	4053						361	0	0
01/10/20 05:34:05 AM	4053						nan	nan	0
01/10/20 05:35:37 AM	4052						321	14	0
01/10/20 05:37:10 AM	4054						nan	nan	0
01/10/20 05:38:42 AM	4054						348	15	0
01/10/20 05:40:13 AM	4053						nan	nan	0
01/10/20 05:41:46 AM	4054						331	0	0
01/10/20 05:43:21 AM	4054						1433	42	2
01/10/20 05:44:54 AM	4054						315	15	0
01/10/20 05:46:23 AM	4053						319	15	0
01/10/20 05:47:57 AM	4054						318	15	0
01/10/20 05:49:29 AM	4054						333	21	0
01/10/20 05:51:01 AM	4053						391	0	0
01/10/20 05:52:34 AM	4053						300	22	0
01/10/20 05:54:10 AM	4053						nan	nan	0
01/10/20 05:55:40 AM	4053						331	0	0
01/10/20 05:57:14 AM	4054						317	15	0
01/10/20 05:58:45 AM	4053						1434	32	2
01/10/20 06:00:17 AM	4054						289	15	0
01/10/20 06:01:50 AM	4053						345	15	0
01/10/20 06:03:20 AM	4054						nan	nan	0
01/10/20 06:04:54 AM	4054						nan	nan	0
01/10/20 06:06:26 AM	4052						331	0	0
01/10/20 06:07:59 AM	4052						331	0	0
01/10/20 06:09:34 AM	4053						332	23	0
01/10/20 06:11:07 AM	4053						312	14	0
01/10/20 06:12:39 AM	4053						322	14	0
01/10/20 06:14:14 AM	4053						301	0	0
01/10/20 06:15:44 AM	4053						331	0	0
01/10/20 06:17:23 AM	4052						271	0	0
01/10/20 06:18:57 AM	4053						nan	nan	0
01/10/20 06:20:27 AM	4051						329	24	0
01/10/20 06:22:00 AM	4053						289	15	0
01/10/20 06:23:32 AM	4051						311	14	0
01/10/20 06:25:09 AM	4054						138	15	0
01/10/20 06:28:43 AM	4053						345	15	0
01/10/20 06:34:14 AM	4052						301	0	0
01/10/20 06:35:44 AM	4053						289	15	0
01/10/20 06:37:14 AM	4053						310	14	0
01/10/20 06:38:48 AM	4053						376	15	0
01/10/20 06:40:21 AM	4053						331	0	0
01/10/20 06:41:55 AM	4053						301	0	0
01/10/20 06:43:28 AM	4053						301	0	0
01/10/20 06:47:05 AM	4052						316	15	0
01/10/20 06:48:38 AM	4053						102	15	0
01/10/20 06:50:14 AM	4053						nan	nan	0
01/10/20 06:51:45 AM	4052						1396	41	3
01/10/20 06:53:15 AM	4053						323	21	1
01/10/20 06:54:44 AM	4052						332	22	1
01/10/20 06:56:15 AM	4051						301	0	0
01/10/20 06:57:47 AM	4052						nan	nan	0
01/10/20 06:59:19 AM	4053						319	15	0
01/10/20 07:00:49 AM	4053						315	15	0
01/10/20 07:02:21 AM	4053						301	0	0
01/10/20 07:04:01 AM	4052						331	0	0
01/10/20 07:05:43 AM	4052						331	0	0
01/10/20 07:07:16 AM	4052						332	24	0
01/10/20 07:08:52 AM	4052						313	15	0
01/10/20 07:10:26 AM	4052						nan	nan	0
01/10/20 07:11:59 AM	4053						nan	nan	0
01/10/20 07:13:29 AM	4053						301	0	0
01/10/20 07:14:59 AM	4052						315	15	0
01/10/20 07:16:31 AM	4051						345	15	0
01/10/20 07:18:03 AM	4051						301	0	0
01/10/20 07:19:34 AM	4052						301	0	0
01/10/20 07:21:10 AM	4051						317	15	0
01/10/20 07:22:42 AM	4051						287	15	0
01/10/20 07:24:14 AM	4052						1423	31	2
01/10/20 07:25:46 AM	4052						314	15	0
01/10/20 07:27:16 AM	4052						319	15	0
01/10/20 07:28:48 AM	4052						327	22	0
01/10/20 07:30:22 AM	4051						301	0	0
01/10/20 07:32:00 AM	4051						334	23	0
01/10/20 07:33:32 AM	4052						301	0	0
01/10/20 07:35:04 AM	4053						317	15	0
01/10/20 07:38:35 AM	4052						314	15	0
01/10/20 07:40:07 AM	4052						nan	nan	0
01/10/20 07:41:39 AM	4051						305	20	1
01/10/20 07:43:21 AM	4052						240	0	0
01/10/20 07:44:58 AM	4052						312	15	0
01/10/20 07:46:31 AM	4053						301	0	0
01/10/20 07:48:06 AM	4052						317	15	0
01/10/20 07:49:37 AM	4051						1431	26	2
01/10/20 07:51:06 AM	4052						301	0	0
01/10/20 07:52:38 AM	4051						301	0	0
01/10/20 07:54:10 AM	4052						nan	nan	0
01/10/20 07:57:48 AM	4052						271	0	0
01/10/20 07:59:23 AM	4052						271	0	0
01/10/20 08:02:56 AM	4052						nan	nan	0
01/10/20 08:04:31 AM	4052						nan	nan	0
01/10/20 08:06:00 AM	4051						301	0	0
01/10/20 08:07:32 AM	4051						285	15	0
01/10/20 08:09:04 AM	4052						271	0	0
01/10/20 08:12:42 AM	4050						271	0	0
01/10/20 08:14:12 AM	4051						nan	nan	0
01/10/20 08:15:43 AM	4051						nan	nan	0
01/10/20 08:17:16 AM	4051						301	0	0
01/10/20 08:18:51 AM	4052						283	15	0
01/10/20 08:22:26 AM	4051						320	14	1
01/10/20 08:23:58 AM	4052						271	0	0
01/10/20 08:25:33 AM	4051						nan	nan	0
01/10/20 08:27:05 AM	4052						313	15	0
01/10/20 08:28:38 AM	4051						283	15	0
01/10/20 08:30:11 AM	4052						286	15	0
01/10/20 08:31:44 AM	4051						301	0	0
01/10/20 08:33:13 AM	4051						271	0	0
01/10/20 08:36:35 AM	4051						301	0	0
01/10/20 08:38:07 AM	4051						317	15	0
01/10/20 08:39:41 AM	4050						294	22	0
01/10/20 08:41:16 AM	4051						316	15	0
01/10/20 08:42:51 AM	4049						283	15	0
01/10/20 08:44:21 AM	4052						287	15	0
01/10/20 08:45:53 AM	4051						301	0	0
01/10/20 08:49:14 AM	4051						280	14	0
01/10/20 08:50:47 AM	4051						315	15	0
01/10/20 08:52:20 AM	4050						310	14	0
01/10/20 08:53:54 AM	4051						290	14	0
01/10/20 08:55:25 AM	4050						286	15	0
01/10/20 08:56:58 AM	4050						305	19	1
01/10/20 08:58:29 AM	4050						260	14	0
01/10/20 09:01:58 AM	4051						271	0	0
01/10/20 09:03:30 AM	4051						271	0	0
01/10/20 09:06:48 AM	4051						286	15	0
01/10/20 09:10:22 AM	4050						301	0	0
01/10/20 09:13:50 AM	4049						301	0	0
01/10/20 09:15:24 AM	4051						271	0	0
01/10/20 09:16:56 AM	4049						1398	15	1
01/10/20 09:18:28 AM	4050						301	0	0
01/10/20 09:20:00 AM	4050						281	14	0
01/10/20 09:21:35 AM	4051						301	0	0
01/10/20 09:25:10 AM	4049						273	19	1
01/10/20 09:26:41 AM	4049						287	15	1
01/10/20 09:28:12 AM	4048						271	0	0
01/10/20 09:29:45 AM	4049						271	22	0
01/10/20 09:31:18 AM	4050						nan	nan	0
01/10/20 09:32:53 AM	4050						286	15	0
01/10/20 09:34:27 AM	4049						nan	nan	0
01/10/20 09:36:03 AM	4049						nan	nan	0
01/10/20 09:39:38 AM	4050						nan	nan	0
01/10/20 09:41:12 AM	4049						271	0	0
01/10/20 09:42:44 AM	4050						271	0	0
01/10/20 09:44:18 AM	4048						nan	nan	0
01/10/20 09:45:53 AM	4050						253	15	0
01/10/20 09:47:25 AM	4048						286	15	0
01/10/20 09:48:54 AM	4050						271	0	0
01/10/20 09:50:29 AM	4050						1387	27	2
01/10/20 09:52:03 AM	4049						301	0	0
01/10/20 09:53:35 AM	4049						nan	nan	0
01/10/20 09:55:06 AM	4049						301	0	0
01/10/20 09:56:37 AM	4049						nan	nan	0
01/10/20 09:58:09 AM	4050						301	0	0
01/10/20 09:59:41 AM	4050						271	0	0
01/10/20 10:01:15 AM	4050						287	15	0
01/10/20 10:02:47 AM	4049						286	15	0
01/10/20 10:04:21 AM	4049						240	0	0
01/10/20 10:05:57 AM	4049						301	0	0
01/10/20 10:05:57 AM	4049						301	0	0
01/10/20 10:07:31 AM	4049						1400	37	2
01/10/20 10:09:01 AM	4049						271	0	0
01/10/20 10:10:34 AM	4048						284	15	0
01/10/20 10:12:09 AM	4049						271	0	0
01/10/20 10:13:45 AM	4050						281	14	0
01/10/20 10:15:20 AM	4049						285	15	0
01/10/20 10:16:54 AM	4048						nan	nan	0
01/10/20 10:18:26 AM	4048						271	0	0
01/10/20 10:21:57 AM	4049						287	15	0
01/10/20 10:23:33 AM	4047						271	0	0
01/10/20 10:25:05 AM	4049						285	15	0
01/10/20 10:26:38 AM	4050						283	15	0
01/10/20 10:28:11 AM	4050						nan	nan	0
01/10/20 10:29:46 AM	4050						286	15	0
01/10/20 10:31:21 AM	4049						285	15	0
01/10/20 10:32:56 AM	4049						nan	nan	0
01/10/20 10:34:32 AM	4049						271	0	0
01/10/20 10:36:08 AM	4048						271	0	0
01/10/20 10:37:45 AM	4049						287	15	0
01/10/20 10:39:15 AM	4049						301	0	0
01/10/20 10:40:49 AM	4049						281	14	0
01/10/20 10:42:21 AM	4048						nan	nan	0
01/10/20 10:43:55 AM	4049						285	15	0
01/10/20 10:49:29 AM	4049						271	0	0
01/10/20 10:51:03 AM	4048						nan	nan	0
01/10/20 10:54:36 AM	4049						271	0	0
01/10/20 10:56:08 AM	4048						271	0	0
01/10/20 10:57:43 AM	4049						nan	nan	0
01/10/20 10:59:17 AM	4047						256	15	0
01/10/20 11:00:49 AM	4047						240	0	0
01/10/20 11:02:20 AM	4048						286	15	0
01/10/20 11:05:47 AM	4048						286	15	0
01/10/20 11:07:18 AM	4047						240	0	0
01/10/20 11:08:51 AM	4047						287	15	0
01/10/20 11:12:15 AM	4048						280	14	0
01/10/20 11:13:51 AM	4047						nan	nan	0
01/10/20 11:15:22 AM	4047						271	0	0
01/10/20 11:18:43 AM	4048						292	14	0
01/10/20 11:20:18 AM	4047						279	14	0
01/10/20 11:21:53 AM	4048						1271	34	1
01/10/20 11:23:24 AM	4047						nan	nan	0
01/10/20 11:24:55 AM	4047						271	0	0
01/10/20 11:26:26 AM	4046						254	15	0
01/10/20 11:28:03 AM	4048						271	0	0
01/10/20 11:31:39 AM	4047						257	15	0
01/10/20 11:33:12 AM	4047						nan	nan	0
01/10/20 11:34:45 AM	4047						258	15	0
01/10/20 11:38:08 AM	4047						282	15	0
01/10/20 11:39:45 AM	4048						nan	nan	0
01/10/20 11:41:17 AM	4045						271	0	0
01/10/20 11:42:51 AM	4048						nan	nan	0
01/10/20 11:44:26 AM	4048						271	0	0
01/10/20 11:45:58 AM	4048						280	14	0
01/10/20 11:47:36 AM	4047						260	14	0
01/10/20 11:49:11 AM	4045						271	0	0
01/10/20 11:50:46 AM	4048						240	0	0
01/10/20 11:52:21 AM	4046						nan	nan	0
01/10/20 11:53:51 AM	4048						nan	nan	0
01/10/20 11:55:25 AM	4047						nan	nan	0
01/10/20 11:57:00 AM	4048						nan	nan	0
01/10/20 12:00:26 PM	4046						283	15	0
01/10/20 12:02:02 PM	4047						nan	nan	0
01/10/20 12:03:30 PM	4046						240	0	0
01/10/20 12:05:12 PM	4046						nan	nan	0
01/10/20 12:06:47 PM	4047						271	0	0
01/10/20 12:08:22 PM	4047						253	15	0
01/10/20 12:09:56 PM	4045						284	15	0
01/10/20 12:13:20 PM	4046						nan	nan	0
01/10/20 12:14:55 PM	4047						240	0	0
01/10/20 12:16:25 PM	4047						nan	nan	0
01/10/20 12:18:00 PM	4047						271	0	0
01/10/20 12:21:39 PM	4047						261	14	0
01/10/20 12:23:13 PM	4045						240	0	0
01/10/20 12:24:46 PM	4047						240	0	0
01/10/20 12:26:23 PM	4047						271	0	0
01/10/20 12:29:50 PM	4046						271	0	0
01/10/20 12:31:26 PM	4046						240	0	0
01/10/20 12:32:58 PM	4047						240	0	0
01/10/20 12:34:29 PM	4044						1317	45	2
01/10/20 12:36:01 PM	4047						nan	nan	0
01/10/20 12:37:36 PM	4046						nan	nan	0
01/10/20 12:39:07 PM	4046						280	14	1
01/10/20 12:40:41 PM	4046						261	14	0
01/10/20 12:42:12 PM	4045						260	14	0
01/10/20 12:43:47 PM	4045						257	15	0
01/10/20 12:45:21 PM	4045						255	15	0
01/10/20 12:46:54 PM	4045						261	14	0
01/10/20 12:48:29 PM	4045						nan	nan	0
01/10/20 12:50:00 PM	4046						271	0	0
01/10/20 12:51:34 PM	4046						nan	nan	0
01/10/20 12:53:19 PM	4046						nan	nan	0
01/10/20 12:54:55 PM	4046						281	14	0
01/10/20 12:56:33 PM	4046						271	0	0
01/10/20 12:58:05 PM	4046						210	0	0
01/10/20 12:59:40 PM	4046						286	15	0
01/10/20 01:01:13 PM	4044						240	0	0
01/10/20 01:02:47 PM	4045						nan	nan	0
01/10/20 01:04:20 PM	4044						225	15	0
01/10/20 01:06:00 PM	4045						258	15	0
01/10/20 01:07:34 PM	4046						250	14	0
01/10/20 01:09:06 PM	4045						nan	nan	0
01/10/20 01:10:38 PM	4045						271	0	0
01/10/20 01:14:01 PM	4046						261	14	0
01/10/20 01:15:36 PM	4045						1257	21	1
01/10/20 01:17:11 PM	4044						257	15	0
01/10/20 01:18:46 PM	4045						271	0	0
01/10/20 01:20:23 PM	4045						240	0	0
01/10/20 01:21:53 PM	4044						253	15	0
01/10/20 01:23:28 PM	4045						nan	nan	0
01/10/20 01:25:05 PM	4044						256	15	0
01/10/20 01:26:54 PM	4044					R
01/10/20 01:26:54 PM	4044					R
01/10/20 01:30:48 PM	4043					R
01/10/20 01:32:36 PM	4044					R
01/10/20 01:34:25 PM	4044					R
01/10/20 01:38:29 PM	4044					R
01/10/20 01:40:24 PM	4043					R
01/10/20 01:42:10 PM	4043					R
01/10/20 01:46:14 PM	4043					R
01/10/20 01:48:04 PM	4044					R
01/10/20 01:49:52 PM	4043					R
01/10/20 01:51:41 PM	4043					R
01/10/20 01:53:26 PM	4043					R
01/10/20 01:55:13 PM	4043					R
01/10/20 01:57:04 PM	4044					R
01/10/20 01:58:53 PM	4044					R
01/10/20 02:00:43 PM	4044					R
01/10/20 02:02:31 PM	4043					R
01/10/20 02:04:25 PM	4043					R
01/10/20 02:06:15 PM	4043					R
01/10/20 02:08:06 PM	4043					R
01/10/20 02:09:55 PM	4043					R
01/10/20 02:11:41 PM	4042					R
01/10/20 02:15:35 PM	4044					R
01/10/20 02:19:42 PM	4042					R
01/10/20 02:23:39 PM	4042					R
01/10/20 02:25:23 PM	4041					R
01/10/20 02:27:11 PM	4043					R
01/10/20 02:28:58 PM	4041					R
01/10/20 02:30:45 PM	4042					R
01/10/20 02:32:34 PM	4043					R
01/10/20 02:34:24 PM	4042					R
01/10/20 02:36:12 PM	4041					R
01/10/20 02:37:57 PM	4042					R
01/10/20 02:39:47 PM	4042					R
01/10/20 02:41:35 PM	4041					R
01/10/20 02:45:39 PM	4042					R
01/10/20 02:47:29 PM	4042					R
01/10/20 02:51:32 PM	4040					R
01/10/20 02:53:22 PM	4041					R
01/10/20 02:57:24 PM	4040					R
01/10/20 02:59:12 PM	4040					R
01/10/20 03:00:59 PM	4041					R
01/10/20 03:04:51 PM	4039					R
01/10/20 03:06:37 PM	4040					R
01/10/20 03:08:27 PM	4041					R
01/10/20 03:12:26 PM	4040					R
01/10/20 03:18:23 PM	4041					R
01/10/20 03:20:14 PM	4040					R
01/10/20 03:22:02 PM	4041					R
01/10/20 03:23:51 PM	4040					R
01/10/20 03:25:39 PM	4040					R
01/10/20 03:27:25 PM	4039					R
01/10/20 03:29:14 PM	4040					R
01/10/20 03:33:04 PM	4040					R
01/10/20 03:34:54 PM	4040					R
01/10/20 03:36:44 PM	4040					R
01/10/20 03:38:34 PM	4040					R
01/10/20 03:40:21 PM	4040					R
01/10/20 03:42:10 PM	4039					R
01/10/20 03:43:57 PM	4038					R
01/10/20 03:45:46 PM	4039					R
01/10/20 03:47:32 PM	4040					R
01/10/20 03:49:24 PM	4039					R
01/10/20 03:51:12 PM	4039					R
01/10/20 03:52:59 PM	4037					R
01/10/20 03:54:56 PM	4038					R
01/10/20 03:59:02 PM	4038					R
01/10/20 04:00:49 PM	4038					R
01/10/20 04:02:37 PM	4039					R
01/10/20 04:04:24 PM	4039					R
01/10/20 04:06:13 PM	4038					R
01/10/20 04:08:03 PM	4039					R
01/10/20 04:12:03 PM	4038					R
01/10/20 04:13:53 PM	4038					R
01/10/20 04:15:41 PM	4037					R
01/10/20 04:17:27 PM	4038					R
01/10/20 04:19:14 PM	4039					R
01/10/20 04:21:03 PM	4039					R
01/10/20 04:22:51 PM	4038					R
01/10/20 04:26:41 PM	4036					R
01/10/20 04:28:27 PM	4037					R
01/10/20 04:30:15 PM	4038					R
01/10/20 04:32:07 PM	4038					R
01/10/20 04:33:51 PM	4037					R
01/10/20 04:35:38 PM	4038					R
01/10/20 04:37:29 PM	4038					R
01/10/20 04:39:18 PM	4037					R
01/10/20 04:41:03 PM	4038					R
01/10/20 04:42:47 PM	4036					R
01/10/20 04:44:34 PM	4038					R
01/10/20 04:46:21 PM	4038					R
01/10/20 04:48:10 PM	4037					R
01/10/20 04:50:00 PM	4038					R
01/10/20 04:51:41 PM	4036					R
01/10/20 04:53:20 PM	4037					R
01/10/20 04:54:54 PM	4038						231	14	0
01/10/20 04:56:25 PM	4037						233	13	0
01/10/20 04:57:54 PM	4037						nan	nan	0
01/10/20 04:59:25 PM	4037						nan	nan	0
01/10/20 05:00:56 PM	4038						nan	nan	0
01/10/20 05:02:30 PM	4038						nan	nan	0
01/10/20 05:04:01 PM	4036						nan	nan	0
01/10/20 05:05:33 PM	4039						248	13	0
01/10/20 05:07:08 PM	4038						1292	0	0
01/10/20 05:08:44 PM	4038						240	0	0
01/10/20 05:10:19 PM	4038						226	15	0
01/10/20 05:11:52 PM	4038						262	14	0
01/10/20 05:13:26 PM	4038						226	15	0
01/10/20 05:14:57 PM	4037						271	0	0
01/10/20 05:16:31 PM	4038						240	0	0
01/10/20 05:18:06 PM	4038						256	15	0
01/10/20 05:19:39 PM	4037						250	14	1
01/10/20 05:21:09 PM	4037						nan	nan	0
01/10/20 05:22:39 PM	4037						258	15	0
01/10/20 05:24:10 PM	4036						240	0	0
01/10/20 05:25:39 PM	4037						255	15	0
01/10/20 05:27:13 PM	4037						240	0	0
01/10/20 05:28:47 PM	4037						226	15	0
01/10/20 05:30:16 PM	4036						240	0	0
01/10/20 05:31:50 PM	4037						240	0	0
01/10/20 05:33:25 PM	4037						240	0	0
01/10/20 05:34:54 PM	4036						226	15	0
01/10/20 05:36:24 PM	4037						255	15	0
01/10/20 05:37:57 PM	4037						nan	nan	0
01/10/20 05:39:30 PM	4037						1167	21	1
01/10/20 05:41:03 PM	4036						223	15	0
01/10/20 05:42:32 PM	4036						nan	nan	0
01/10/20 05:44:14 PM	4036						nan	nan	0
01/10/20 05:45:43 PM	4037						252	15	0
01/10/20 05:47:15 PM	4036						253	15	0
01/10/20 05:48:49 PM	4036						240	0	0
01/10/20 05:52:21 PM	4036						240	0	0
01/10/20 05:53:52 PM	4036						226	15	0
01/10/20 05:55:20 PM	4036						251	14	0
01/10/20 05:56:54 PM	4036						240	0	0
01/10/20 05:58:22 PM	4036						225	15	0
01/10/20 05:59:52 PM	4037						1186	23	1
01/10/20 06:01:23 PM	4036						228	15	0
01/10/20 06:02:54 PM	4036						230	14	0
01/10/20 06:04:25 PM	4037						240	0	0
01/10/20 06:06:01 PM	4035						210	0	0
01/10/20 06:07:35 PM	4035						240	0	0
01/10/20 06:09:08 PM	4036						225	15	0
01/10/20 06:10:44 PM	4036						225	15	1
01/10/20 06:12:16 PM	4037						253	15	0
01/10/20 06:13:50 PM	4037						240	0	0
01/10/20 06:15:23 PM	4035						210	0	0
01/10/20 06:17:03 PM	4036						229	15	0
01/10/20 06:18:40 PM	4036						209	20	1
01/10/20 06:20:15 PM	4037						224	15	0
01/10/20 06:21:47 PM	4035						210	0	0
01/10/20 06:23:19 PM	4036						240	0	0
01/10/20 06:24:48 PM	4035						228	15	0
01/10/20 06:26:20 PM	4037						240	0	0
01/10/20 06:27:50 PM	4036						199	15	0
01/10/20 06:29:24 PM	4036						nan	nan	0
01/10/20 06:30:55 PM	4036						210	0	0
01/10/20 06:32:27 PM	4036						253	15	0
01/10/20 06:33:59 PM	4036						240	0	0
01/10/20 06:35:39 PM	4036						251	14	0
01/10/20 06:37:16 PM	4036						1105	13	0
01/10/20 06:38:50 PM	4036						nan	nan	0
01/10/20 06:40:27 PM	4036						249	14	0
01/10/20 06:41:58 PM	4036						227	15	0
01/10/20 06:43:28 PM	4035						240	0	0
01/10/20 06:47:01 PM	4036						254	15	0
01/10/20 06:50:36 PM	4035						90	0	0
01/10/20 06:52:08 PM	4035						228	15	0
01/10/20 06:55:40 PM	4036						240	0	0
01/10/20 06:57:14 PM	4036						240	0	0
01/10/20 06:58:44 PM	4034						240	0	0
01/10/20 07:00:12 PM	4034						nan	nan	0
01/10/20 07:01:44 PM	4034						228	15	0
01/10/20 07:05:10 PM	4035						226	15	0
01/10/20 07:06:41 PM	4034						227	15	0
01/10/20 07:08:12 PM	4033						224	15	1
01/10/20 07:09:50 PM	4035						259	15	0
01/10/20 07:11:22 PM	4035						228	15	0
01/10/20 07:12:54 PM	4035						271	0	0
01/10/20 07:14:26 PM	4035						240	0	0
01/10/20 07:15:58 PM	4035						232	14	0
01/10/20 07:17:33 PM	4035						240	0	0
01/10/20 07:19:05 PM	4036						240	0	0
01/10/20 07:20:39 PM	4035						255	15	0
01/10/20 07:22:12 PM	4035						222	15	1
01/10/20 07:23:46 PM	4033						nan	nan	0
01/10/20 07:25:16 PM	4035						90	0	0
01/10/20 07:26:47 PM	4034						nan	nan	0
01/10/20 07:28:21 PM	4034						250	14	0
01/10/20 07:29:54 PM	4034						210	0	0
01/10/20 07:31:25 PM	4034						240	0	0
01/10/20 07:36:45 PM	4034						1121	14	1
01/10/20 07:40:16 PM	4034						231	14	0
01/10/20 07:41:52 PM	4034						255	15	0
01/10/20 07:43:25 PM	4032						199	15	0
01/10/20 07:44:59 PM	4035						225	15	0
01/10/20 07:46:33 PM	4034						210	0	0
01/10/20 07:48:06 PM	4034						226	15	0
01/10/20 07:49:46 PM	4034						nan	nan	0
01/10/20 07:51:21 PM	4034						nan	nan	0
01/10/20 07:52:55 PM	4033						nan	nan	0
01/10/20 07:54:28 PM	4034						240	0	0
01/10/20 07:55:57 PM	4034						210	0	0
01/10/20 07:57:28 PM	4034						240	0	0
01/10/20 07:59:00 PM	4035						168	15	0
01/10/20 08:00:30 PM	4034						1214	21	1
01/10/20 08:02:03 PM	4034						240	0	0
01/10/20 08:03:33 PM	4034						271	0	0
01/10/20 08:05:03 PM	4033						240	0	0
01/10/20 08:06:35 PM	4035						210	0	0
01/10/20 08:08:07 PM	4034						240	0	0
01/10/20 08:09:38 PM	4033						nan	nan	0
01/10/20 08:11:11 PM	4033						258	15	0
01/10/20 08:12:43 PM	4033						240	0	0
01/10/20 08:14:16 PM	4033						210	0	0
01/10/20 08:15:47 PM	4032						242	22	0
01/10/20 08:17:21 PM	4032						240	0	0
01/10/20 08:18:57 PM	4031						229	15	1
01/10/20 08:20:32 PM	4033						210	0	0
01/10/20 08:22:08 PM	4033						225	15	0
01/10/20 08:23:43 PM	4033						222	15	0
01/10/20 08:25:13 PM	4033						180	0	0
01/10/20 08:26:45 PM	4034						nan	nan	0
01/10/20 08:28:16 PM	4033						nan	nan	0
01/10/20 08:29:50 PM	4033						nan	nan	0
01/10/20 08:31:21 PM	4032						240	0	0
01/10/20 08:32:55 PM	4033						210	0	0
01/10/20 08:36:15 PM	4032						240	0	0
01/10/20 08:37:47 PM	4033						1165	23	1
01/10/20 08:39:23 PM	4033						240	0	0
01/10/20 08:40:56 PM	4033						210	0	0
01/10/20 08:44:31 PM	4033						181	48	2
01/10/20 08:46:03 PM	4032						231	14	0
01/10/20 08:47:39 PM	4033						nan	nan	0
01/10/20 08:49:10 PM	4032						224	15	1
01/10/20 08:50:46 PM	4033						228	15	0
01/10/20 08:52:19 PM	4033						240	0	0
01/10/20 08:53:53 PM	4033						224	15	0
01/10/20 08:55:27 PM	4032						nan	nan	0
01/10/20 08:56:58 PM	4032						233	13	0
01/10/20 08:58:28 PM	4032						227	15	0
01/10/20 08:59:57 PM	4031						238	22	0
01/10/20 09:01:30 PM	4032						224	15	0
01/10/20 09:03:01 PM	4032						214	23	0
01/10/20 09:04:33 PM	4030						nan	nan	0
01/10/20 09:06:05 PM	4031						nan	nan	0
01/10/20 09:07:40 PM	4032						240	0	0
01/10/20 09:09:12 PM	4032						nan	nan	0
01/10/20 09:10:42 PM	4031						239	19	1
01/10/20 09:12:14 PM	4032						240	0	0
01/10/20 09:15:47 PM	4032						271	0	0
01/10/20 09:17:19 PM	4032						246	22	1
01/10/20 09:24:53 PM	4031						240	0	0
01/10/20 09:26:27 PM	4031						227	15	0
01/10/20 09:32:01 PM	4031						210	0	0
01/10/20 09:35:32 PM	4030						1130	24	1
01/10/20 09:37:14 PM	4031						nan	nan	0
01/10/20 09:38:46 PM	4030						210	0	0
01/10/20 09:40:23 PM	4030						nan	nan	0
01/10/20 09:41:53 PM	4031						271	0	0
01/10/20 09:43:25 PM	4031						nan	nan	0
01/10/20 09:44:55 PM	4030						228	15	1
01/10/20 09:46:28 PM	4031						nan	nan	0
01/10/20 09:48:00 PM	4031						227	15	0
01/10/20 09:49:33 PM	4031						215	22	1
01/10/20 09:51:05 PM	4031						240	0	0
01/10/20 09:52:39 PM	4030						nan	nan	0
01/10/20 09:54:11 PM	4029						1119	31	2
01/10/20 09:55:45 PM	4030						231	14	0
01/10/20 09:57:18 PM	4030						240	0	0
01/10/20 09:58:51 PM	4030						150	0	0
01/10/20 10:00:23 PM	4030						nan	nan	0
01/10/20 10:01:58 PM	4028						136	15	0
01/10/20 10:05:18 PM	4027						271	0	0
01/10/20 10:06:55 PM	4029						229	15	0
01/10/20 10:08:27 PM	4030						227	15	0
01/10/20 10:08:28 PM	4030						227	15	0
01/10/20 10:10:03 PM	4029						228	15	0
01/10/20 10:13:35 PM	4029						223	15	0
01/10/20 10:15:10 PM	4029						210	0	0
01/10/20 10:16:44 PM	4029						222	15	0
01/10/20 10:18:19 PM	4028						250	14	0
01/10/20 10:21:43 PM	4029						227	15	1
01/10/20 10:23:17 PM	4028						1184	15	1
01/10/20 10:24:52 PM	4029						210	0	0
01/10/20 10:26:26 PM	4029						nan	nan	0
01/10/20 10:28:02 PM	4027						nan	nan	0
01/10/20 10:31:24 PM	4027						198	15	0
01/10/20 10:32:53 PM	4027						197	15	0
01/10/20 10:34:29 PM	4027						240	0	0
01/10/20 10:38:03 PM	4028						nan	nan	0
01/10/20 10:39:35 PM	4027						104	15	0
01/10/20 10:42:59 PM	4025						225	15	0
01/10/20 10:44:32 PM	4027						210	0	0
01/10/20 10:46:04 PM	4027						nan	nan	0
01/10/20 10:49:36 PM	4026						228	15	0
01/10/20 10:51:13 PM	4026						240	0	0
01/10/20 10:52:46 PM	4028						240	0	0
01/10/20 10:54:26 PM	4027						240	0	0
01/10/20 10:56:00 PM	4027						120	0	0
01/10/20 10:59:36 PM	4027						nan	nan	0
01/10/20 11:01:11 PM	4027						210	0	0
01/10/20 11:08:40 PM	4025						240	0	0
01/10/20 11:12:05 PM	4026						271	0	0
01/10/20 11:15:38 PM	4026						nan	nan	0
01/10/20 11:17:10 PM	4026						250	14	1
01/10/20 11:22:46 PM	4026						226	15	0
01/10/20 11:32:07 PM	4024						nan	nan	0
01/10/20 11:33:42 PM	4026						240	0	0
01/10/20 11:35:18 PM	4024						271	0	0
01/10/20 11:36:53 PM	4025						210	0	0
01/10/20 11:38:30 PM	4023						221	14	0
01/10/20 11:42:05 PM	4025						210	0	0
01/10/20 11:43:37 PM	4025						210	0	0
01/10/20 11:47:09 PM	4025						nan	nan	0
01/10/20 11:52:42 PM	4024						231	14	0
01/10/20 11:56:05 PM	4025						nan	nan	0
01/10/20 11:57:38 PM	4025						169	15	0
01/10/20 11:59:12 PM	4024						257	15	0
02/10/20 12:02:45 AM	4024						200	14	0
02/10/20 12:04:20 AM	4025						nan	nan	0
02/10/20 12:05:55 AM	4025						200	14	0
02/10/20 12:07:32 AM	4025						210	0	0
02/10/20 12:09:05 AM	4024						258	15	0
02/10/20 12:10:37 AM	4025						221	14	0
02/10/20 12:14:17 AM	4022						nan	nan	0
02/10/20 12:15:54 AM	4023						193	15	0
02/10/20 12:19:33 AM	4024						223	15	0
02/10/20 12:21:06 AM	4023						nan	nan	0
02/10/20 12:24:28 AM	4024						197	15	0
02/10/20 12:29:53 AM	4022						nan	nan	0
02/10/20 12:31:27 AM	4021						196	15	0
02/10/20 12:35:01 AM	4024						210	0	0
02/10/20 12:36:33 AM	4023						225	15	0
02/10/20 12:38:09 AM	4023						150	0	0
02/10/20 12:39:42 AM	4023						108	15	0
02/10/20 12:45:11 AM	4023						210	0	0
02/10/20 12:46:47 AM	4023						210	21	1
02/10/20 12:54:28 AM	4023						180	0	0
02/10/20 12:56:04 AM	4023						185	41	1
02/10/20 12:57:42 AM	4023						227	15	0
02/10/20 12:59:14 AM	4022						199	51	1
02/10/20 01:00:50 AM	4023						nan	nan	0
02/10/20 01:04:26 AM	4023						167	29	1
02/10/20 01:09:48 AM	4021						199	15	0
02/10/20 01:13:21 AM	4022						224	15	0
02/10/20 01:28:38 AM	4022						180	22	0
02/10/20 01:30:11 AM	4022						178	23	0
02/10/20 01:33:44 AM	4022						147	42	1
02/10/20 01:35:18 AM	4020						172	52	1
02/10/20 01:36:50 AM	4021						169	45	1
02/10/20 01:38:24 AM	4022						155	45	1
02/10/20 01:41:50 AM	4020						136	46	1
02/10/20 01:43:22 AM	4021						184	24	0
02/10/20 01:45:03 AM	4022						175	55	1
02/10/20 01:48:41 AM	4020						168	42	1
02/10/20 01:54:13 AM	4020						184	25	0
02/10/20 01:55:48 AM	4021						177	45	1
02/10/20 01:57:26 AM	4020						227	15	0
02/10/20 02:05:02 AM	4020						183	53	1
02/10/20 02:14:15 AM	4020						160	39	1
02/10/20 02:14:17 AM	4020						160	39	1
02/10/20 02:15:50 AM	4020						188	63	1
02/10/20 02:17:27 AM	4019						165	47	2
02/10/20 02:18:59 AM	4019						170	33	1
02/10/20 02:20:42 AM	4020						171	29	1
02/10/20 02:22:16 AM	4019						149	43	1
02/10/20 02:25:48 AM	4019						210	21	1
02/10/20 02:27:21 AM	4019						143	40	1
02/10/20 02:28:52 AM	4019						174	50	1
02/10/20 02:30:25 AM	4019						178	28	1
02/10/20 02:31:59 AM	4019						171	36	2
02/10/20 02:33:47 AM	4018						181	44	2
02/10/20 02:35:19 AM	4019						200	27	1
02/10/20 02:36:53 AM	4019						165	45	1
02/10/20 02:38:26 AM	4018						165	42	2
02/10/20 02:42:01 AM	4017						199	65	1
02/10/20 02:45:37 AM	4018						193	56	1
02/10/20 02:47:11 AM	4019						177	48	1
02/10/20 02:48:45 AM	4019						160	37	1
02/10/20 02:52:16 AM	4019						136	36	2
02/10/20 02:53:47 AM	4019						175	37	2
02/10/20 02:55:20 AM	4018						163	35	2
02/10/20 02:56:50 AM	4018						162	49	1
02/10/20 02:58:26 AM	4019						163	49	2
02/10/20 03:00:00 AM	4019						156	48	1
02/10/20 03:03:19 AM	4019						179	51	2
02/10/20 03:04:49 AM	4017						202	30	1
02/10/20 03:06:22 AM	4019						167	43	2
02/10/20 03:07:52 AM	4018						165	40	1
02/10/20 03:09:22 AM	4019						183	32	2
02/10/20 03:10:54 AM	4019						178	41	1
02/10/20 03:12:25 AM	4019						178	53	1
02/10/20 03:13:55 AM	4019						171	48	3
02/10/20 03:15:31 AM	4018						148	43	1
02/10/20 03:17:04 AM	4018						167	51	1
02/10/20 03:18:38 AM	4017						211	61	1
02/10/20 03:20:09 AM	4019						171	30	2
02/10/20 03:21:41 AM	4018						183	48	2
02/10/20 03:23:12 AM	4018						147	40	2
02/10/20 03:24:43 AM	4019						146	43	1
02/10/20 03:26:13 AM	4018						161	50	1
02/10/20 03:27:46 AM	4018						168	44	3
02/10/20 03:29:21 AM	4018						166	51	2
02/10/20 03:30:54 AM	4016						166	46	2
02/10/20 03:32:24 AM	4017						184	59	1
02/10/20 03:33:56 AM	4018						218	58	2
02/10/20 03:35:32 AM	4017						185	30	2
02/10/20 03:37:05 AM	4018						1681	42	6
02/10/20 03:38:41 AM	4015						165	42	2
02/10/20 03:40:14 AM	4018						187	48	2
02/10/20 03:41:47 AM	4018						160	36	1
02/10/20 03:43:25 AM	4017						191	58	1
02/10/20 03:44:57 AM	4017						146	36	2
02/10/20 03:46:34 AM	4017						168	38	1
02/10/20 03:48:09 AM	4017						163	38	1
02/10/20 03:49:41 AM	4017						178	32	2
02/10/20 03:51:14 AM	4017						180	36	2
02/10/20 03:52:44 AM	4016						193	44	2
02/10/20 03:54:21 AM	4017						1716	34	4
02/10/20 03:55:51 AM	4017						1710	25	3
02/10/20 03:57:21 AM	4017						159	40	2
02/10/20 03:58:52 AM	4017						172	57	2
02/10/20 04:00:22 AM	4017						169	41	1
02/10/20 04:04:03 AM	4017						153	50	1
02/10/20 04:05:37 AM	4016						167	44	1
02/10/20 04:07:12 AM	4017						227	23	1
02/10/20 04:08:41 AM	4016						157	58	2
02/10/20 04:10:13 AM	4017						185	46	2
02/10/20 04:11:45 AM	4016						171	45	2
02/10/20 04:13:18 AM	4017						1642	31	3
02/10/20 04:14:47 AM	4016						173	56	1
02/10/20 04:18:20 AM	4015						154	46	2
02/10/20 04:19:52 AM	4017						197	47	1
02/10/20 04:21:22 AM	4015						167	40	1
02/10/20 04:24:53 AM	4013						181	49	2
02/10/20 04:26:24 AM	4016						213	50	2
02/10/20 04:30:01 AM	4016						189	57	1
02/10/20 04:31:31 AM	4015						207	34	1
02/10/20 04:33:08 AM	4016						216	20	1
02/10/20 04:34:41 AM	4014						147	35	1
02/10/20 04:38:15 AM	4016						169	56	1
02/10/20 04:39:48 AM	4015						180	49	1
02/10/20 04:41:20 AM	4015						158	56	1
02/10/20 04:42:52 AM	4016						254	15	0
02/10/20 04:44:22 AM	4015						205	24	0
02/10/20 04:45:54 AM	4015						1704	36	4
02/10/20 04:47:28 AM	4015						206	19	1
02/10/20 04:48:59 AM	4016						232	28	1
02/10/20 04:50:33 AM	4015						190	21	1
02/10/20 04:52:04 AM	4016						182	30	1
02/10/20 04:53:34 AM	4015						158	38	1
02/10/20 04:55:06 AM	4016						192	47	2
02/10/20 04:56:37 AM	4015						178	23	0
02/10/20 04:58:08 AM	4016						169	28	1
02/10/20 04:59:39 AM	4015						157	38	1
02/10/20 05:01:11 AM	4016						141	34	1
02/10/20 05:02:46 AM	4016						173	50	2
02/10/20 05:04:16 AM	4015						199	15	0
02/10/20 05:05:47 AM	4016						185	22	1
02/10/20 05:07:22 AM	4015						271	0	0
02/10/20 05:10:50 AM	4016						176	53	2
02/10/20 05:12:23 AM	4016						181	44	2
02/10/20 05:13:56 AM	4015						240	0	0
02/10/20 05:15:28 AM	4015						227	15	0
02/10/20 05:17:01 AM	4016						141	27	1
02/10/20 05:18:34 AM	4016						206	19	1
02/10/20 05:20:10 AM	4016						235	46	1
02/10/20 05:21:44 AM	4014						177	48	1
02/10/20 05:23:19 AM	4015						140	34	0
02/10/20 05:24:52 AM	4015						178	23	0
02/10/20 05:26:28 AM	4014						188	22	0
02/10/20 05:27:59 AM	4015						193	15	0
02/10/20 05:29:29 AM	4016						201	14	0
02/10/20 05:31:02 AM	4015						198	15	1
02/10/20 05:32:34 AM	4015						173	46	1
02/10/20 05:34:19 AM	4015						218	13	1
02/10/20 05:35:51 AM	4014						179	33	1
02/10/20 05:37:24 AM	4014						202	27	1
02/10/20 05:38:55 AM	4015						1655	32	8
02/10/20 05:40:30 AM	4014						90	0	0
02/10/20 05:42:02 AM	4014						161	35	1
02/10/20 05:43:39 AM	4015						171	14	0
02/10/20 05:45:10 AM	4014						193	15	0
02/10/20 05:46:42 AM	4015						187	33	1
02/10/20 05:48:22 AM	4014						169	31	1
02/10/20 05:49:57 AM	4015						209	22	0
02/10/20 05:51:27 AM	4013						197	57	1
02/10/20 05:53:03 AM	4015						180	0	0
02/10/20 05:54:43 AM	4013						164	33	1
02/10/20 05:58:18 AM	4014						149	40	1
02/10/20 05:59:53 AM	4015						160	58	1
02/10/20 06:01:26 AM	4014						1670	46	2
02/10/20 06:02:58 AM	4013						225	15	0
02/10/20 06:04:31 AM	4014						239	19	1
02/10/20 06:06:07 AM	4013						224	15	0
02/10/20 06:07:42 AM	4014						167	15	0
02/10/20 06:09:14 AM	4013						161	46	1
02/10/20 06:10:47 AM	4014						142	29	2
02/10/20 06:12:19 AM	4013						223	15	0
02/10/20 06:13:52 AM	4015						154	41	1
02/10/20 06:15:23 AM	4014						211	18	1
02/10/20 06:16:57 AM	4014						194	15	0
02/10/20 06:20:30 AM	4014						194	15	0
02/10/20 06:22:01 AM	4014						1622	64	6
02/10/20 06:23:33 AM	4014						210	0	0
02/10/20 06:25:07 AM	4013						214	25	0
02/10/20 06:26:42 AM	4014						194	15	0
02/10/20 06:28:12 AM	4013						193	15	0
02/10/20 06:29:42 AM	4013						167	39	1
02/10/20 06:31:18 AM	4014						191	14	0
02/10/20 06:32:50 AM	4013						190	14	0
02/10/20 06:34:22 AM	4011						240	0	0
02/10/20 06:35:53 AM	4014						225	15	0
02/10/20 06:37:27 AM	4013						210	0	0
02/10/20 06:39:04 AM	4014						180	0	0
02/10/20 06:40:36 AM	4013						180	21	0
02/10/20 06:42:09 AM	4014						210	0	0
02/10/20 06:43:40 AM	4013						194	15	0
02/10/20 06:45:15 AM	4014						181	23	0
02/10/20 06:46:50 AM	4014						166	33	0
02/10/20 06:48:27 AM	4013						213	19	1
02/10/20 06:50:00 AM	4014						229	15	0
02/10/20 06:51:32 AM	4013						221	14	0
02/10/20 06:53:09 AM	4014						193	15	0
02/10/20 06:54:42 AM	4014						191	14	0
02/10/20 06:56:13 AM	4014						210	0	0
02/10/20 06:57:47 AM	4013						227	15	0
02/10/20 06:59:23 AM	4014						nan	nan	0
02/10/20 07:00:58 AM	4014						240	0	0
02/10/20 07:02:35 AM	4013						170	33	0
02/10/20 07:04:10 AM	4013						1639	31	5
02/10/20 07:05:41 AM	4014						180	0	0
02/10/20 07:07:11 AM	4013						196	15	0
02/10/20 07:08:43 AM	4012						180	0	0
02/10/20 07:10:15 AM	4013						196	15	0
02/10/20 07:16:01 AM	4012						180	0	0
02/10/20 07:17:34 AM	4012						90	0	0
02/10/20 07:19:05 AM	4011						180	0	0
02/10/20 07:20:41 AM	4013						195	15	0
02/10/20 07:22:18 AM	4013						210	0	0
02/10/20 07:23:57 AM	4013						256	15	0
02/10/20 07:25:40 AM	4012						230	14	1
02/10/20 07:27:22 AM	4012						196	15	0
02/10/20 07:29:01 AM	4012						196	15	0
02/10/20 07:30:35 AM	4012						198	15	0
02/10/20 07:32:12 AM	4013						225	15	0
02/10/20 07:35:51 AM	4013						180	0	0
02/10/20 07:37:25 AM	4012						228	15	0
02/10/20 07:40:53 AM	4013						199	15	0
02/10/20 07:42:26 AM	4013						180	0	0
02/10/20 07:44:00 AM	4011						194	15	0
02/10/20 07:45:33 AM	4013						210	0	0
02/10/20 07:49:02 AM	4011						nan	nan	0
02/10/20 07:50:47 AM	4010						240	0	0
02/10/20 07:52:28 AM	4012						198	15	1
02/10/20 07:54:01 AM	4012						210	0	0
02/10/20 08:01:14 AM	4012						194	15	0
02/10/20 08:02:48 AM	4011						195	15	0
02/10/20 08:06:21 AM	4012						226	15	1
02/10/20 08:07:55 AM	4011						180	0	0
02/10/20 08:09:37 AM	4012						150	24	0
02/10/20 08:11:12 AM	4012						210	0	0
02/10/20 08:12:41 AM	4011						210	0	0
02/10/20 08:16:12 AM	4012						180	0	0
02/10/20 08:17:48 AM	4011						210	0	0
02/10/20 08:19:20 AM	4011						210	0	0
02/10/20 08:20:56 AM	4012						164	15	0
02/10/20 08:22:32 AM	4010						1736	18	1
02/10/20 08:24:05 AM	4012						1697	34	6
02/10/20 08:25:46 AM	4011						180	0	0
02/10/20 08:35:11 AM	4011						185	24	0
02/10/20 08:38:36 AM	4011						240	0	0
02/10/20 08:40:08 AM	4011						225	15	0
02/10/20 08:41:40 AM	4012						199	14	0
02/10/20 08:43:14 AM	4010						1697	38	2
02/10/20 08:44:47 AM	4012						1653	35	3
02/10/20 08:46:19 AM	4011						167	15	0
02/10/20 08:47:50 AM	4010						193	15	0
02/10/20 08:49:20 AM	4011						169	15	0
02/10/20 08:50:53 AM	4011						195	15	1
02/10/20 08:52:26 AM	4011						185	19	1
02/10/20 08:55:46 AM	4011						192	15	0
02/10/20 08:57:18 AM	4011						223	15	0
02/10/20 08:58:48 AM	4010						196	15	0
02/10/20 09:02:20 AM	4011						180	19	1
02/10/20 09:05:55 AM	4010						193	15	1
02/10/20 09:07:27 AM	4010						191	14	0
02/10/20 09:12:40 AM	4010						210	0	0
02/10/20 09:14:11 AM	4011						194	15	0
02/10/20 09:19:43 AM	4010						151	25	0
02/10/20 09:21:21 AM	4008						183	22	1
02/10/20 09:24:48 AM	4010						201	14	0
02/10/20 09:26:23 AM	4011						196	15	0
02/10/20 09:29:58 AM	4010						155	21	1
02/10/20 09:31:32 AM	4010						nan	nan	0
02/10/20 09:35:14 AM	4010						196	15	0
02/10/20 09:36:46 AM	4009						193	15	0
02/10/20 09:38:18 AM	4010						180	19	1
02/10/20 09:39:51 AM	4009						209	19	1
02/10/20 09:41:25 AM	4009						210	0	0
02/10/20 09:43:07 AM	4010						210	0	0
02/10/20 09:46:42 AM	4010						197	15	0
02/10/20 09:50:03 AM	4010						191	14	0
02/10/20 09:51:40 AM	4010						169	15	0
02/10/20 09:53:10 AM	4008						nan	nan	0
02/10/20 09:54:41 AM	4009						192	15	0
02/10/20 09:56:15 AM	4010						194	15	0
02/10/20 09:57:53 AM	4010						nan	nan	0
02/10/20 09:59:28 AM	4010						196	15	0
02/10/20 10:01:01 AM	4010						210	0	0
02/10/20 10:02:33 AM	4010						nan	nan	0
02/10/20 10:04:10 AM	4009						183	22	0
02/10/20 10:09:33 AM	4010						196	15	0
02/10/20 10:14:56 AM	4009						210	0	0
02/10/20 10:16:31 AM	4009						210	0	0
02/10/20 10:20:04 AM	4009						195	15	0
02/10/20 10:21:38 AM	4006						164	15	0
02/10/20 10:23:10 AM	4009						170	14	0
02/10/20 10:26:43 AM	4008						195	15	0
02/10/20 10:28:16 AM	4008						195	15	0
02/10/20 10:29:48 AM	4009						195	15	0
02/10/20 10:37:25 AM	4008						191	14	0
02/10/20 10:40:57 AM	4008						198	15	0
02/10/20 10:44:29 AM	4008						1652	35	2
02/10/20 10:47:55 AM	4008						nan	nan	0
02/10/20 10:47:56 AM	4008						nan	nan	0
02/10/20 10:51:29 AM	4007						1623	19	1
02/10/20 10:53:02 AM	4008						199	15	0
02/10/20 10:54:39 AM	4008						200	14	0
02/10/20 10:56:11 AM	4008						194	15	0
02/10/20 10:57:50 AM	4008						nan	nan	0
02/10/20 11:01:23 AM	4008						211	21	1
02/10/20 11:02:55 AM	4007						194	15	0
02/10/20 11:10:22 AM	4007						nan	nan	0
02/10/20 11:13:43 AM	4007						180	0	0
02/10/20 11:21:21 AM	4007						210	0	0
02/10/20 11:22:55 AM	4006						201	14	0
02/10/20 11:24:27 AM	4007						197	15	0
02/10/20 11:26:05 AM	4007						201	14	0
02/10/20 11:27:37 AM	4006						190	14	0
02/10/20 11:29:14 AM	4007						1627	50	5
02/10/20 11:30:48 AM	4007						200	14	0
02/10/20 11:34:28 AM	4007						1641	15	0
02/10/20 11:39:59 AM	4007						228	15	0
02/10/20 11:41:36 AM	4004						180	0	0
02/10/20 11:43:10 AM	4005						194	15	0
02/10/20 11:46:48 AM	4007						nan	nan	0
02/10/20 11:50:26 AM	4006						200	14	0
02/10/20 11:51:58 AM	4005						195	15	0
02/10/20 11:53:33 AM	4006						nan	nan	0
02/10/20 11:57:06 AM	4006						nan	nan	0
02/10/20 11:58:39 AM	4006						179	18	1
02/10/20 12:00:13 PM	4005						201	14	0
02/10/20 12:01:48 PM	4006						nan	nan	0
02/10/20 12:05:27 PM	4005						210	0	0
02/10/20 12:07:00 PM	4006						256	15	1
02/10/20 12:08:31 PM	4005						nan	nan	0
02/10/20 12:10:03 PM	4004						210	0	0
02/10/20 12:11:38 PM	4006						193	15	0
02/10/20 12:13:13 PM	4006						166	15	0
02/10/20 12:16:51 PM	4005						1672	35	3
02/10/20 12:20:19 PM	4005						190	14	0
02/10/20 12:21:51 PM	4005						1552	26	2
02/10/20 12:23:29 PM	4005						180	0	0
02/10/20 12:29:06 PM	4004						192	15	0
02/10/20 12:30:39 PM	4005						157	25	0
02/10/20 12:32:11 PM	4005						nan	nan	0
02/10/20 12:35:31 PM	4005						192	15	1
02/10/20 12:37:03 PM	4004						1523	38	2
02/10/20 12:40:35 PM	4004						210	0	0
02/10/20 12:44:11 PM	4005						180	0	0
02/10/20 12:45:46 PM	4005						nan	nan	0
02/10/20 12:49:20 PM	4005						180	0	0
02/10/20 12:52:53 PM	4004						180	0	0
02/10/20 12:58:22 PM	4004						282	32	0
02/10/20 01:01:54 PM	4003						180	0	0
02/10/20 01:05:29 PM	4005						193	15	0
02/10/20 01:07:07 PM	4004						190	14	0
02/10/20 01:14:58 PM	4004						167	15	0
02/10/20 01:24:27 PM	4003						179	22	0
02/10/20 01:25:59 PM	4003						193	15	0
02/10/20 01:27:36 PM	4003						210	0	0
02/10/20 01:29:15 PM	4003						nan	nan	0
02/10/20 01:30:45 PM	4002						198	15	0
02/10/20 01:32:30 PM	4003						192	15	0
02/10/20 01:34:05 PM	4002						210	0	0
02/10/20 01:39:33 PM	4000						187	22	1
02/10/20 01:41:17 PM	4001						nan	nan	0
02/10/20 01:46:56 PM	4003						180	0	0
02/10/20 01:48:27 PM	4003						192	15	0
02/10/20 01:49:59 PM	4002						196	15	0
02/10/20 01:55:33 PM	4003						197	15	0
02/10/20 01:59:09 PM	4002						106	15	0
02/10/20 02:02:46 PM	4003						144	33	0
02/10/20 02:04:22 PM	4002						221	14	0
02/10/20 02:10:09 PM	4002						171	14	0
02/10/20 02:13:48 PM	4002						118	25	1
02/10/20 02:15:18 PM	4001						196	15	0
02/10/20 02:17:01 PM	4002						210	0	0
02/10/20 02:18:36 PM	4002						198	15	0
02/10/20 02:22:16 PM	4001						1503	44	2
02/10/20 02:23:57 PM	4001						1573	34	3
02/10/20 02:25:31 PM	4001						1518	15	1
02/10/20 02:29:02 PM	4001						210	0	0
02/10/20 02:32:35 PM	4000						nan	nan	0
02/10/20 02:34:11 PM	4000						180	0	0
02/10/20 02:37:47 PM	4001						192	15	0
02/10/20 02:39:20 PM	4001						161	31	1
02/10/20 02:42:53 PM	4001						227	15	0
02/10/20 02:44:26 PM	4001						1535	42	4
02/10/20 02:45:58 PM	4000						194	15	0
02/10/20 02:47:29 PM	4001						148	23	1
02/10/20 02:51:08 PM	4001						180	0	0
02/10/20 02:52:44 PM	4000						180	0	0
02/10/20 02:54:15 PM	3999						210	0	0
02/10/20 02:55:47 PM	4000						162	15	0
02/10/20 03:01:23 PM	4000						nan	nan	0
02/10/20 03:03:00 PM	4000						1494	32	1
02/10/20 03:04:30 PM	4001						210	0	0
02/10/20 03:06:01 PM	4000						197	15	0
02/10/20 03:13:16 PM	4001						170	14	0
02/10/20 03:16:49 PM	3999						164	15	0
02/10/20 03:26:13 PM	3999						150	0	0
02/10/20 03:31:47 PM	3999						nan	nan	0
02/10/20 03:39:14 PM	3999						nan	nan	0
02/10/20 03:40:46 PM	3999						180	0	0
02/10/20 03:42:21 PM	3999						180	0	0
02/10/20 03:51:59 PM	3999						196	15	0
02/10/20 03:53:31 PM	3998						nan	nan	0
02/10/20 03:55:03 PM	3998						191	14	0
02/10/20 03:56:37 PM	3998						166	15	0
02/10/20 03:58:10 PM	3999						198	15	0
02/10/20 03:59:41 PM	3999						nan	nan	0
02/10/20 04:01:11 PM	3998						nan	nan	0
02/10/20 04:02:42 PM	3996						180	0	0
02/10/20 04:04:14 PM	3998						198	15	0
02/10/20 04:05:44 PM	3998						1530	18	1
02/10/20 04:09:17 PM	3999						196	15	0
02/10/20 04:12:45 PM	3999						104	15	0
02/10/20 04:14:20 PM	3999						210	0	0
02/10/20 04:15:50 PM	3998						1462	43	1
02/10/20 04:17:20 PM	3997						208	23	0
02/10/20 04:20:50 PM	3998						1439	29	3
02/10/20 04:22:22 PM	3998						180	0	0
02/10/20 04:23:56 PM	3997						200	14	0
02/10/20 04:25:34 PM	3999						210	0	0
02/10/20 04:27:04 PM	3998						180	0	0
02/10/20 04:28:38 PM	3998						142	31	1
02/10/20 04:30:10 PM	3997						137	35	1
02/10/20 04:31:42 PM	3998						170	14	0
02/10/20 04:33:15 PM	3998						180	0	0
02/10/20 04:34:46 PM	3995						150	0	0
02/10/20 04:36:20 PM	3997						171	14	0
02/10/20 04:39:56 PM	3998						150	0	0
02/10/20 04:43:12 PM	3998						210	0	0
02/10/20 04:44:49 PM	3998						194	15	0
02/10/20 04:46:23 PM	3998						nan	nan	0
02/10/20 04:47:56 PM	3997						1493	35	1
02/10/20 04:49:26 PM	3998						171	14	0
02/10/20 04:51:00 PM	3998						nan	nan	0
02/10/20 04:52:30 PM	3998						nan	nan	0
02/10/20 04:56:03 PM	3997						189	14	0
02/10/20 04:57:37 PM	3997						166	15	0
02/10/20 04:59:08 PM	3997						180	0	0
02/10/20 05:00:47 PM	3997						226	15	0
02/10/20 05:02:22 PM	3997						183	19	1
02/10/20 05:03:53 PM	3997						190	14	0
02/10/20 05:05:23 PM	3997						178	20	1
02/10/20 05:08:56 PM	3997						165	15	0
02/10/20 05:10:30 PM	3996						169	15	0
02/10/20 05:14:03 PM	3997						210	0	0
02/10/20 05:15:40 PM	3997						164	15	0
02/10/20 05:17:17 PM	3997						180	0	0
02/10/20 05:20:52 PM	3995						185	23	0
02/10/20 05:22:24 PM	3997						180	0	0
02/10/20 05:23:54 PM	3997						192	15	0
02/10/20 05:25:26 PM	3995						210	0	0
02/10/20 05:27:03 PM	3996						180	0	0
02/10/20 05:30:40 PM	3996						180	0	0
02/10/20 05:32:15 PM	3997						150	0	0
02/10/20 05:33:46 PM	3996						198	15	0
02/10/20 05:39:24 PM	3996						224	15	0
02/10/20 05:40:58 PM	3995						194	15	0
02/10/20 05:42:29 PM	3995						149	25	0
02/10/20 05:46:03 PM	3996						181	20	0
02/10/20 05:47:33 PM	3994						165	15	0
02/10/20 05:49:10 PM	3995						180	0	0
02/10/20 05:50:41 PM	3996						180	0	0
02/10/20 05:52:13 PM	3995						nan	nan	0
02/10/20 05:53:45 PM	3996						nan	nan	0
02/10/20 05:55:16 PM	3996						180	0	0
02/10/20 05:58:53 PM	3995						1498	36	3
02/10/20 06:02:26 PM	3996						200	14	0
02/10/20 06:03:58 PM	3994						162	15	0
02/10/20 06:05:31 PM	3994						nan	nan	0
02/10/20 06:07:08 PM	3996						169	15	0
02/10/20 06:08:39 PM	3994						169	15	0
02/10/20 06:12:13 PM	3996						180	0	0
02/10/20 06:13:48 PM	3995						180	0	0
02/10/20 06:15:23 PM	3995						180	0	0
02/10/20 06:20:57 PM	3996						180	0	0
02/10/20 06:22:30 PM	3995						192	15	0
02/10/20 06:24:05 PM	3994						180	0	0
02/10/20 06:25:41 PM	3995						172	28	1
02/10/20 06:27:11 PM	3995						169	15	0
02/10/20 06:28:44 PM	3995						180	0	0
02/10/20 06:30:17 PM	3995						nan	nan	0
02/10/20 06:31:47 PM	3995						195	15	0
02/10/20 06:33:18 PM	3992						nan	nan	0
02/10/20 06:34:51 PM	3995						171	14	0
02/10/20 06:36:28 PM	3995						1404	13	0
02/10/20 06:37:58 PM	3995						1380	22	1
02/10/20 06:39:30 PM	3995						nan	nan	0
02/10/20 06:41:03 PM	3994						168	15	0
02/10/20 06:42:34 PM	3995						163	15	0
02/10/20 06:44:09 PM	3995						180	0	0
02/10/20 06:45:44 PM	3994						167	15	0
02/10/20 06:47:20 PM	3995						nan	nan	0
02/10/20 06:48:57 PM	3995						195	15	0
02/10/20 06:50:29 PM	3993						180	19	0
02/10/20 06:54:02 PM	3994						180	0	0
02/10/20 06:55:33 PM	3995						nan	nan	0
02/10/20 06:57:02 PM	3994						164	15	0
02/10/20 07:00:35 PM	3994						164	15	0
02/10/20 07:02:12 PM	3994						175	20	1
02/10/20 07:05:45 PM	3992						167	15	0
02/10/20 07:07:18 PM	3995						165	15	0
02/10/20 07:08:54 PM	3993						180	0	0
02/10/20 07:10:28 PM	3995						180	0	0
02/10/20 07:12:00 PM	3993						164	15	0
02/10/20 07:13:34 PM	3992						1360	50	3
02/10/20 07:15:09 PM	3993						197	15	1
02/10/20 07:16:42 PM	3994						198	15	0
02/10/20 07:18:11 PM	3994						163	15	0
02/10/20 07:19:42 PM	3993						nan	nan	0
02/10/20 07:21:14 PM	3994						180	0	0
02/10/20 07:22:48 PM	3992						223	15	1
02/10/20 07:24:21 PM	3994						196	15	1
02/10/20 07:27:54 PM	3993						159	14	0
02/10/20 07:29:26 PM	3994						180	0	0
02/10/20 07:31:02 PM	3994						166	15	0
02/10/20 07:34:38 PM	3993						190	14	0
02/10/20 07:36:11 PM	3992						180	0	0
02/10/20 07:37:45 PM	3991						210	0	0
02/10/20 07:39:17 PM	3992						176	17	1
02/10/20 07:40:50 PM	3993						193	15	0
02/10/20 07:42:22 PM	3993						nan	nan	0
02/10/20 07:43:55 PM	3993						1460	33	4
02/10/20 07:45:29 PM	3993						180	0	0
02/10/20 07:47:02 PM	3994						168	15	0
02/10/20 07:48:35 PM	3993						193	15	0
02/10/20 07:52:07 PM	3993						240	0	0
02/10/20 07:53:39 PM	3993						191	14	1
02/10/20 07:55:12 PM	3994						222	15	0
02/10/20 07:56:49 PM	3992						195	15	0
02/10/20 07:58:22 PM	3992						90	0	0
02/10/20 07:59:53 PM	3992						199	15	0
02/10/20 08:01:25 PM	3993						202	14	0
02/10/20 08:05:02 PM	3993						193	15	0
02/10/20 08:06:36 PM	3993						180	0	0
02/10/20 08:08:10 PM	3991						166	15	0
02/10/20 08:11:48 PM	3993						170	14	0
02/10/20 08:11:50 PM	3993						170	14	0
02/10/20 08:13:22 PM	3992						nan	nan	0
02/10/20 08:14:56 PM	3992						138	37	1
02/10/20 08:18:32 PM	3992						152	22	1
02/10/20 08:22:10 PM	3992						0	0	0
02/10/20 08:23:45 PM	3992						150	0	0
02/10/20 08:29:19 PM	3991						164	15	0
02/10/20 08:30:50 PM	3990						180	0	0
02/10/20 08:32:22 PM	3991						90	0	0
02/10/20 08:33:58 PM	3992						180	0	0
02/10/20 08:35:34 PM	3990						180	0	0
02/10/20 08:37:09 PM	3992						210	0	0
02/10/20 08:38:47 PM	3992						170	14	0
02/10/20 08:40:17 PM	3991						150	21	0
02/10/20 08:41:54 PM	3992						1416	43	2
02/10/20 08:43:27 PM	3992						164	15	0
02/10/20 08:44:59 PM	3991						nan	nan	0
02/10/20 08:46:37 PM	3991						193	15	0
02/10/20 08:49:56 PM	3991						180	0	0
02/10/20 08:57:32 PM	3991						160	14	0
02/10/20 09:01:06 PM	3991						196	15	0
02/10/20 09:02:39 PM	3990						190	14	0
02/10/20 09:04:12 PM	3990						180	0	0
02/10/20 09:05:44 PM	3991						1366	24	4
02/10/20 09:07:18 PM	3991						180	0	0
02/10/20 09:08:49 PM	3990						nan	nan	0
02/10/20 09:10:21 PM	3989						nan	nan	0
02/10/20 09:11:52 PM	3991						193	15	0
02/10/20 09:13:25 PM	3990						nan	nan	0
02/10/20 09:15:01 PM	3991						196	15	0
02/10/20 09:18:39 PM	3990						196	15	0
02/10/20 09:20:12 PM	3991						180	0	0
02/10/20 09:23:46 PM	3989						210	0	0
02/10/20 09:25:16 PM	3989						171	14	0
02/10/20 09:26:52 PM	3990						180	0	0
02/10/20 09:30:31 PM	3990						198	15	0
02/10/20 09:32:06 PM	3989						192	15	0
02/10/20 09:33:39 PM	3988						180	0	0
02/10/20 09:35:12 PM	3990						191	14	0
02/10/20 09:36:57 PM	3990						193	15	0
02/10/20 09:38:31 PM	3989						180	0	0
02/10/20 09:40:04 PM	3989						155	24	0
02/10/20 09:41:43 PM	3989						165	15	0
02/10/20 09:43:15 PM	3989						180	0	0
02/10/20 09:44:49 PM	3988						nan	nan	0
02/10/20 09:50:22 PM	3989						nan	nan	0
02/10/20 09:51:58 PM	3990						121	25	0
02/10/20 09:53:29 PM	3990						194	15	0
02/10/20 09:54:58 PM	3989						180	0	0
02/10/20 09:56:29 PM	3988						178	19	1
02/10/20 09:58:00 PM	3989						180	0	0
02/10/20 09:59:30 PM	3989						180	0	0
02/10/20 10:03:03 PM	3988						210	0	0
02/10/20 10:04:36 PM	3988						169	15	0
02/10/20 10:06:12 PM	3987						190	14	0
02/10/20 10:07:48 PM	3989						nan	nan	0
02/10/20 10:09:20 PM	3986						nan	nan	0
02/10/20 10:10:55 PM	3988						nan	nan	0
02/10/20 10:12:28 PM	3987						191	14	0
02/10/20 10:14:02 PM	3988						158	13	0
02/10/20 10:15:37 PM	3988						196	15	0
02/10/20 10:17:16 PM	3987						184	22	0
02/10/20 10:18:53 PM	3988						180	0	0
02/10/20 10:24:30 PM	3987						180	0	0
02/10/20 10:26:05 PM	3988						166	15	0
02/10/20 10:27:44 PM	3986						nan	nan	0
02/10/20 10:29:17 PM	3985						211	20	1
02/10/20 10:30:53 PM	3986						168	15	0
02/10/20 10:34:31 PM	3987						180	0	0
02/10/20 10:36:04 PM	3986						180	0	0
02/10/20 10:37:35 PM	3986						140	33	1
02/10/20 10:39:10 PM	3987						180	0	0
02/10/20 10:40:42 PM	3986						90	0	0
02/10/20 10:42:19 PM	3987						180	0	0
02/10/20 10:47:41 PM	3986						180	0	0
02/10/20 10:49:13 PM	3984						210	0	0
02/10/20 10:54:45 PM	3986						150	0	0
02/10/20 10:56:22 PM	3986						168	15	0
02/10/20 10:57:56 PM	3985						194	15	0
02/10/20 10:59:29 PM	3986						240	0	0
02/10/20 11:01:01 PM	3986						180	0	0
02/10/20 11:04:35 PM	3985						180	0	0
02/10/20 11:06:11 PM	3985						210	0	0
02/10/20 11:07:49 PM	3985						180	0	0
02/10/20 11:09:21 PM	3984						180	0	0
02/10/20 11:10:56 PM	3985						180	20	0
02/10/20 11:12:29 PM	3985						1411	37	5
02/10/20 11:14:04 PM	3985						167	15	0
02/10/20 11:15:37 PM	3985						nan	nan	0
02/10/20 11:19:13 PM	3985						119	24	0
02/10/20 11:20:50 PM	3985						nan	nan	0
02/10/20 11:22:22 PM	3985						nan	nan	0
02/10/20 11:23:54 PM	3985						227	15	0
02/10/20 11:25:24 PM	3986						180	0	0
02/10/20 11:26:53 PM	3984						197	15	0
02/10/20 11:28:25 PM	3983						180	0	0
02/10/20 11:31:59 PM	3985						210	0	0
02/10/20 11:35:35 PM	3985						162	15	0
02/10/20 11:37:08 PM	3985						210	0	0
02/10/20 11:38:44 PM	3984						149	22	1
02/10/20 11:40:19 PM	3984						132	31	1
02/10/20 11:41:53 PM	3985						170	14	0
02/10/20 11:43:30 PM	3984						170	14	0
02/10/20 11:45:00 PM	3983						170	31	1
02/10/20 11:46:32 PM	3982						140	34	1
02/10/20 11:50:11 PM	3985						173	51	1
02/10/20 11:53:57 PM	3985						165	15	0
02/10/20 11:55:28 PM	3982						158	31	1
02/10/20 11:57:02 PM	3983						201	14	0
02/10/20 11:58:38 PM	3985						180	0	0
03/10/20 12:00:11 AM	3983						225	15	0
03/10/20 12:01:43 AM	3983						1551	42	2
03/10/20 12:03:13 AM	3984						190	41	1
03/10/20 12:04:45 AM	3984						140	29	1
03/10/20 12:08:19 AM	3984						171	46	1
03/10/20 12:09:51 AM	3984						126	33	1
03/10/20 12:13:25 AM	3983						138	33	1
03/10/20 12:15:05 AM	3984						180	22	0
03/10/20 12:18:40 AM	3984						163	29	1
03/10/20 12:20:15 AM	3984						135	33	1
03/10/20 12:25:57 AM	3983						192	30	1
03/10/20 12:27:35 AM	3984						164	15	0
03/10/20 12:29:13 AM	3983						1554	36	2
03/10/20 12:30:47 AM	3982						148	42	1
03/10/20 12:32:20 AM	3982						100	14	0
03/10/20 12:34:14 AM	3983						151	21	0
03/10/20 12:34:14 AM	3983						151	21	0
03/10/20 12:41:59 AM	3982						150	40	1
03/10/20 12:43:34 AM	3983						167	15	0
03/10/20 12:45:05 AM	3982						210	27	0
03/10/20 12:46:38 AM	3983						136	31	1
03/10/20 12:48:10 AM	3983						134	32	1
03/10/20 12:51:48 AM	3982						151	41	1
03/10/20 12:57:21 AM	3982						176	54	1
03/10/20 12:59:01 AM	3982						143	31	1
03/10/20 01:00:32 AM	3982						138	37	1
03/10/20 01:08:11 AM	3982						159	44	1
03/10/20 01:09:42 AM	3981						150	41	1
03/10/20 01:11:14 AM	3982						160	43	1
03/10/20 01:12:44 AM	3981						258	15	0
03/10/20 01:14:18 AM	3982						138	29	1
03/10/20 01:15:51 AM	3982						146	28	1
03/10/20 01:19:28 AM	3982						155	23	0
03/10/20 01:23:02 AM	3982						138	35	1
03/10/20 01:24:34 AM	3981						134	33	1
03/10/20 01:28:08 AM	3982						102	15	1
03/10/20 01:29:41 AM	3980						146	30	1
03/10/20 01:31:19 AM	3981						127	32	1
03/10/20 01:32:53 AM	3981						150	30	1
03/10/20 01:34:25 AM	3981						143	31	2
03/10/20 01:38:00 AM	3981						141	32	1
03/10/20 01:39:32 AM	3980						138	33	1
03/10/20 01:41:06 AM	3980						155	34	1
03/10/20 01:44:33 AM	3981						127	29	2
03/10/20 01:46:07 AM	3981						138	27	1
03/10/20 01:49:40 AM	3980						149	32	1
03/10/20 01:51:11 AM	3980						1686	50	3
03/10/20 01:52:47 AM	3980						137	32	1
03/10/20 01:54:20 AM	3980						133	32	1
03/10/20 01:57:49 AM	3980						146	41	1
03/10/20 01:59:21 AM	3980						134	29	1
03/10/20 02:00:51 AM	3980						156	39	2
03/10/20 02:02:24 AM	3980						128	33	1
03/10/20 02:03:55 AM	3979						128	31	1
03/10/20 02:05:27 AM	3980						136	34	1
03/10/20 02:06:56 AM	3980						147	39	2
03/10/20 02:08:47 AM	3979						159	38	2
03/10/20 02:10:19 AM	3978						146	26	1
03/10/20 02:11:52 AM	3979						1797	41	5
03/10/20 02:13:32 AM	3981						158	36	2
03/10/20 02:15:07 AM	3977						140	37	2
03/10/20 02:16:42 AM	3979						125	27	2
03/10/20 02:18:16 AM	3979						144	31	2
03/10/20 02:19:46 AM	3980						146	26	1
03/10/20 02:21:19 AM	3980						137	24	1
03/10/20 02:22:51 AM	3980						132	29	1
03/10/20 02:24:21 AM	3979						130	27	2
03/10/20 02:25:54 AM	3979						129	23	2
03/10/20 02:27:30 AM	3979						141	28	1
03/10/20 02:29:06 AM	3979						153	29	1
03/10/20 02:30:39 AM	3979						1825	37	5
03/10/20 02:32:14 AM	3980						90	0	0
03/10/20 02:33:45 AM	3978						141	36	1
03/10/20 02:35:20 AM	3980						172	42	2
03/10/20 02:36:50 AM	3978						140	31	2
03/10/20 02:38:25 AM	3979						143	34	2
03/10/20 02:40:00 AM	3978						147	38	2
03/10/20 02:41:31 AM	3979						135	36	1
03/10/20 02:43:03 AM	3978						142	32	2
03/10/20 02:44:36 AM	3979						126	27	1
03/10/20 02:46:06 AM	3979						154	27	2
03/10/20 02:47:38 AM	3978						129	33	1
03/10/20 02:49:11 AM	3979						151	25	1
03/10/20 02:50:45 AM	3977						148	30	1
03/10/20 02:52:16 AM	3979						121	27	3
03/10/20 02:53:49 AM	3979						151	31	2
03/10/20 02:55:20 AM	3978						132	31	2
03/10/20 02:56:53 AM	3979						123	21	1
03/10/20 02:58:26 AM	3979						154	33	2
03/10/20 02:59:57 AM	3978						154	32	2
03/10/20 03:01:28 AM	3978						176	48	3
03/10/20 03:03:02 AM	3977						139	39	3
03/10/20 03:04:34 AM	3978						1832	38	4
03/10/20 03:06:05 AM	3978						132	27	2
03/10/20 03:07:36 AM	3978						155	33	2
03/10/20 03:09:12 AM	3978						122	29	1
03/10/20 03:10:42 AM	3977						145	38	1
03/10/20 03:12:15 AM	3978						144	30	2
03/10/20 03:13:49 AM	3977						152	32	2
03/10/20 03:15:20 AM	3978						145	28	1
03/10/20 03:16:56 AM	3978						159	34	1
03/10/20 03:18:29 AM	3978						159	39	2
03/10/20 03:19:59 AM	3979						152	28	2
03/10/20 03:23:33 AM	3978						152	35	3
03/10/20 03:25:06 AM	3979						165	46	1
03/10/20 03:28:39 AM	3977						135	34	1
03/10/20 03:30:12 AM	3978						178	27	1
03/10/20 03:31:43 AM	3978						1826	39	6
03/10/20 03:33:20 AM	3977						140	27	1
03/10/20 03:34:53 AM	3975						156	22	0
03/10/20 03:36:22 AM	3977						145	35	2
03/10/20 03:37:59 AM	3978						146	26	2
03/10/20 03:39:32 AM	3978						156	30	1
03/10/20 03:41:04 AM	3976						136	32	1
03/10/20 03:42:40 AM	3976						161	33	1
03/10/20 03:44:11 AM	3978						123	23	0
03/10/20 03:45:42 AM	3977						140	31	1
03/10/20 03:47:16 AM	3978						1814	39	4
03/10/20 03:48:48 AM	3975						181	22	0
03/10/20 03:50:21 AM	3977						183	23	0
03/10/20 03:51:54 AM	3978						146	39	1
03/10/20 03:53:30 AM	3977						154	23	0
03/10/20 03:55:06 AM	3977						151	18	1
03/10/20 03:58:44 AM	3977						138	35	1
03/10/20 04:04:23 AM	3975						138	27	1
03/10/20 04:06:00 AM	3977						133	30	1
03/10/20 04:07:33 AM	3978						138	34	1
03/10/20 04:09:06 AM	3977						135	31	0
03/10/20 04:10:37 AM	3977						169	15	0
03/10/20 04:18:02 AM	3976						138	39	1
03/10/20 04:19:38 AM	3977						136	30	1
03/10/20 04:21:11 AM	3976						179	39	1
03/10/20 04:22:43 AM	3977						134	34	1
03/10/20 04:24:13 AM	3976						141	31	1
[truncated: 1,150 more rows]
