# Supplementary material for: A Low-Cost, Low-Power Water Velocity Sensor Utilizing Acoustic Doppler Measurement
Source: Sensors (Basel). 2022 Sep 30;22(19):7451. doi: 10.3390/s22197451 (PMC9572237; doi:10.3390/s22197451)
Supplement: Supplementary file 1 [file sensors-22-07451-s001.zip › supplementary_material/data/field_test/data/log_008/log_10.csv]

05/10/20 11:03:53 PM	4183					R
05/10/20 11:05:38 PM	4183					R
07/10/20 10:11:49 PM	4056					R
07/10/20 10:15:52 PM	4057					R
07/10/20 10:17:39 PM	4056					R
07/10/20 10:24:01 PM	4056					R
07/10/20 10:36:33 PM	4057						309	186	4
07/10/20 10:58:18 PM	4057						672	325	12
07/10/20 11:54:12 PM	4054						881	112	3
08/10/20 12:24:14 AM	4053						392	38	33
08/10/20 01:13:34 AM	4051						440	121	4
08/10/20 01:19:09 AM	4050						324	107	3
08/10/20 01:20:44 AM	4051						575	170	4
08/10/20 01:26:29 AM	4051						191	68	2
08/10/20 01:32:03 AM	4051						405	138	32
08/10/20 01:33:38 AM	4051						832	89	2
08/10/20 01:41:19 AM	4050						185	55	2
08/10/20 01:42:52 AM	4051						825	101	3
08/10/20 01:44:33 AM	4052						588	206	5
08/10/20 01:50:13 AM	4051						648	136	4
08/10/20 01:51:54 AM	4049						159	75	11
08/10/20 01:53:29 AM	4049						771	55	2
08/10/20 01:55:01 AM	4050						588	222	5
08/10/20 02:02:41 AM	4051						170	40	10
08/10/20 02:14:07 AM	4050						404	134	2
08/10/20 02:15:43 AM	4050						763	61	3
08/10/20 02:19:16 AM	4050						767	94	3
08/10/20 02:22:42 AM	4050						308	163	8
08/10/20 02:24:20 AM	4051						786	66	2
08/10/20 02:27:57 AM	4050						571	230	5
08/10/20 02:31:26 AM	4049						226	145	6
08/10/20 02:33:02 AM	4050						891	50	1
08/10/20 02:38:39 AM	4049						190	71	5
08/10/20 02:40:23 AM	4050						390	123	3
08/10/20 02:41:56 AM	4049						154	73	3
08/10/20 02:45:30 AM	4048						286	127	3
08/10/20 02:49:02 AM	4050						410	99	2
08/10/20 02:50:35 AM	4050						783	44	1
08/10/20 02:54:10 AM	4049						732	76	2
08/10/20 02:55:43 AM	4049						434	113	2
08/10/20 02:57:18 AM	4050						837	58	1
08/10/20 03:04:40 AM	4049						818	55	2
08/10/20 03:14:16 AM	4049						384	65	1
08/10/20 03:15:48 AM	4048						402	15	0
08/10/20 04:19:41 AM	4046						159	52	1
08/10/20 04:45:36 AM	4045						344	45	1
08/10/20 04:47:10 AM	4045						393	96	2
08/10/20 04:48:43 AM	4045						131	41	8
08/10/20 04:50:15 AM	4045						96	15	2
08/10/20 04:51:51 AM	4045						358	22	0
08/10/20 04:53:27 AM	4044						539	176	4
08/10/20 04:57:07 AM	4045						1419	37	1
08/10/20 05:00:34 AM	4043						737	50	2
08/10/20 05:06:12 AM	4043						432	101	2
08/10/20 05:09:38 AM	4045						390	22	0
08/10/20 05:15:08 AM	4045						425	65	1
08/10/20 05:30:36 AM	4044						674	64	2
08/10/20 05:32:18 AM	4044						722	55	1
08/10/20 05:37:54 AM	4043						722	18	1
08/10/20 05:39:26 AM	4043						277	70	1
08/10/20 05:41:04 AM	4043						709	70	2
08/10/20 05:42:37 AM	4043						697	47	2
08/10/20 06:32:33 AM	4041						362	20	0
08/10/20 06:32:36 AM	4041						362	20	0
08/10/20 06:36:26 AM	4041						648	39	1
08/10/20 07:02:11 AM	4041						160	52	6
08/10/20 08:01:57 AM	4039						255	15	0
08/10/20 08:09:37 AM	4039						133	29	8
08/10/20 08:11:22 AM	4038						643	15	0
08/10/20 04:42:44 PM	4017					R
08/10/20 05:07:15 PM	4017					R
08/10/20 09:08:10 PM	4006					R
08/10/20 09:57:35 PM	4004					R
08/10/20 10:01:50 PM	4004					R
08/10/20 10:03:44 PM	4002					R
08/10/20 10:14:27 PM	4003					R
08/10/20 10:20:44 PM	4002					R
08/10/20 10:24:50 PM	4003					R
08/10/20 10:26:38 PM	4003					R
08/10/20 10:30:41 PM	4002					R
08/10/20 10:32:33 PM	4002					R
08/10/20 10:34:23 PM	4003					R
08/10/20 10:36:09 PM	4002					R
08/10/20 10:40:14 PM	4002					R
08/10/20 10:49:03 PM	4001					R
08/10/20 10:53:14 PM	4001					R
08/10/20 10:57:21 PM	4001					R
08/10/20 11:01:27 PM	4001					R
08/10/20 11:01:29 PM	4001					R
08/10/20 11:03:29 PM	4001					R
08/10/20 11:05:19 PM	4001					R
08/10/20 11:09:22 PM	4000					R
08/10/20 11:11:11 PM	4000					R
08/10/20 11:21:45 PM	4000					R
08/10/20 11:23:35 PM	4000					R
08/10/20 11:29:53 PM	4000					R
08/10/20 11:34:03 PM	3999					R
08/10/20 11:35:58 PM	3999					R
08/10/20 11:37:44 PM	3999					R
08/10/20 11:39:32 PM	4000					R
08/10/20 11:48:02 PM	3999					R
08/10/20 11:49:50 PM	3999					R
08/10/20 11:51:47 PM	3998					R
08/10/20 11:53:35 PM	3999					R
08/10/20 11:57:38 PM	3998					R
08/10/20 11:59:27 PM	3998					R
09/10/20 12:01:16 AM	3998					R
09/10/20 12:18:36 AM	3997					R
09/10/20 12:27:29 AM	3996					R
09/10/20 12:31:41 AM	3997					R
09/10/20 12:40:16 AM	3997					R
09/10/20 12:41:55 AM	3996						1261	64	4
09/10/20 12:45:34 AM	3996						934	240	10
09/10/20 12:47:06 AM	3995						521	66	1
09/10/20 12:48:42 AM	3997						218	92	2
09/10/20 12:53:47 AM	3996						803	260	5
09/10/20 12:55:24 AM	3996						904	178	8
09/10/20 12:57:01 AM	3996						140	55	6
09/10/20 12:58:35 AM	3994						1170	85	7
09/10/20 01:22:12 AM	3996						146	73	2
09/10/20 01:29:12 AM	3994						933	198	8
09/10/20 01:30:50 AM	3995						1063	169	12
09/10/20 01:32:23 AM	3995						1086	136	9
09/10/20 01:34:05 AM	3995						561	84	3
09/10/20 01:35:43 AM	3995						875	259	7
09/10/20 01:39:21 AM	3994						995	118	6
09/10/20 01:41:01 AM	3995						413	148	16
09/10/20 01:42:41 AM	3994						1134	91	5
09/10/20 01:44:21 AM	3994						997	82	3
09/10/20 01:51:42 AM	3994						279	119	6
09/10/20 01:53:21 AM	3995						1081	87	4
09/10/20 02:03:00 AM	3994						484	76	2
09/10/20 02:08:44 AM	3993						817	297	6
09/10/20 02:14:23 AM	3993						194	97	5
09/10/20 02:36:03 AM	3992						795	192	11
09/10/20 02:39:41 AM	3993						820	231	8
09/10/20 02:41:21 AM	3992						1050	113	6
09/10/20 03:29:05 AM	3989						713	21	1
09/10/20 03:52:50 AM	3986						929	143	5
09/10/20 03:56:23 AM	3987						163	113	10
09/10/20 04:16:13 AM	3987						184	51	9
09/10/20 04:31:57 AM	3986						377	15	0
09/10/20 04:35:57 AM	3987						581	37	1
09/10/20 04:37:36 AM	3987						176	45	4
09/10/20 04:41:17 AM	3986						827	31	1
09/10/20 04:44:55 AM	3986						1008	66	1
09/10/20 05:04:17 AM	3984						628	73	1
09/10/20 05:05:50 AM	3985						116	31	20
09/10/20 05:09:30 AM	3985						410	29	1
09/10/20 05:13:07 AM	3986						882	77	2
09/10/20 05:20:42 AM	3986						830	126	5
09/10/20 05:22:35 AM	3984						495	63	3
09/10/20 05:24:11 AM	3986						376	15	0
09/10/20 05:25:48 AM	3984						442	80	2
09/10/20 05:25:48 AM	3984						442	80	2
09/10/20 05:27:21 AM	3984						408	69	1
09/10/20 05:30:56 AM	3984						980	79	3
09/10/20 05:30:57 AM	3984						980	79	3
09/10/20 05:34:34 AM	3984						781	247	9
09/10/20 05:36:09 AM	3985						353	161	5
09/10/20 05:37:44 AM	3985						478	22	1
09/10/20 05:43:20 AM	3985						245	29	3
09/10/20 05:48:57 AM	3982						829	131	5
09/10/20 05:52:29 AM	3984						900	108	5
09/10/20 05:56:06 AM	3984						187	55	33
09/10/20 06:01:42 AM	3984						397	287	8
09/10/20 06:03:15 AM	3984						227	154	6
09/10/20 06:04:48 AM	3983						739	167	5
09/10/20 06:08:22 AM	3984						320	201	14
09/10/20 06:09:54 AM	3983						514	281	7
09/10/20 06:11:32 AM	3984						498	224	8
09/10/20 06:13:05 AM	3984						680	198	7
09/10/20 06:14:38 AM	3984						170	113	6
09/10/20 06:16:14 AM	3984						177	62	4
09/10/20 06:17:48 AM	3983						714	130	5
09/10/20 06:21:18 AM	3983						753	157	7
09/10/20 06:22:54 AM	3983						397	80	4
09/10/20 06:24:29 AM	3984						500	92	2
09/10/20 06:26:02 AM	3984						659	197	9
09/10/20 06:27:40 AM	3984						746	176	7
09/10/20 06:29:12 AM	3983						693	257	8
09/10/20 06:30:50 AM	3984						729	224	7
09/10/20 06:32:28 AM	3984						599	180	4
09/10/20 06:34:03 AM	3983						676	228	7
09/10/20 06:37:41 AM	3983						709	201	5
09/10/20 06:39:15 AM	3983						592	189	6
09/10/20 06:41:01 AM	3984						283	101	3
09/10/20 06:42:38 AM	3984						860	87	4
09/10/20 06:44:13 AM	3983						547	230	10
09/10/20 06:47:52 AM	3984						856	110	5
09/10/20 06:51:18 AM	3982						713	130	4
09/10/20 06:52:53 AM	3984						276	129	3
09/10/20 06:54:33 AM	3982						340	71	2
09/10/20 07:01:53 AM	3982						747	135	6
09/10/20 07:03:29 AM	3982						887	86	3
09/10/20 07:05:05 AM	3983						633	267	8
09/10/20 07:06:37 AM	3982						808	98	2
09/10/20 07:12:06 AM	3983						213	66	140
09/10/20 07:13:40 AM	3982						388	38	1
09/10/20 07:15:14 AM	3983						299	110	4
09/10/20 07:16:52 AM	3982						678	189	5
09/10/20 07:22:31 AM	3983						484	28	1
09/10/20 07:24:04 AM	3983						847	52	4
09/10/20 07:25:36 AM	3982						822	78	3
09/10/20 07:27:12 AM	3983						375	32	1
09/10/20 07:30:48 AM	3982						788	128	7
09/10/20 07:32:29 AM	3982						310	23	2
09/10/20 07:34:04 AM	3982						721	191	5
09/10/20 07:37:39 AM	3983						618	198	6
09/10/20 07:39:16 AM	3982						308	35	2
09/10/20 07:40:48 AM	3983						453	265	7
09/10/20 07:50:22 AM	3981						767	140	6
09/10/20 07:51:55 AM	3981						725	155	5
09/10/20 07:55:28 AM	3982						747	48	2
09/10/20 07:57:02 AM	3981						596	151	4
09/10/20 08:04:41 AM	3982						817	59	2
09/10/20 08:10:23 AM	3981						670	156	3
09/10/20 08:14:00 AM	3981						1206	20	1
09/10/20 08:15:42 AM	3981						354	58	1
09/10/20 08:17:26 AM	3981						650	150	4
09/10/20 08:19:00 AM	3981						839	60	4
09/10/20 08:20:33 AM	3981						795	74	2
09/10/20 08:22:07 AM	3980						592	210	5
09/10/20 08:23:42 AM	3980						361	0	0
09/10/20 08:25:14 AM	3980						744	93	4
09/10/20 08:26:50 AM	3981						408	225	10
09/10/20 08:28:22 AM	3981						456	108	2
09/10/20 08:29:57 AM	3981						616	176	4
09/10/20 08:31:36 AM	3980						749	140	6
09/10/20 08:33:11 AM	3980						825	59	1
09/10/20 08:36:50 AM	3980						315	33	0
09/10/20 08:38:23 AM	3979						386	24	0
09/10/20 08:41:59 AM	3980						421	22	0
09/10/20 08:43:48 AM	3980						534	204	6
09/10/20 08:45:27 AM	3981						186	33	208
09/10/20 08:47:05 AM	3980						118	43	9
09/10/20 08:48:42 AM	3980						827	51	2
09/10/20 08:56:22 AM	3981						249	110	3
09/10/20 09:00:08 AM	3980						784	41	2
09/10/20 09:05:38 AM	3979						484	34	1
09/10/20 09:11:14 AM	3979						107	49	17
09/10/20 09:12:47 AM	3979						540	139	3
09/10/20 09:14:25 AM	3979						833	59	3
09/10/20 09:18:04 AM	3980						767	67	1
09/10/20 09:19:36 AM	3979						549	187	7
09/10/20 09:21:11 AM	3979						720	112	3
09/10/20 09:24:43 AM	3980						469	39	1
09/10/20 09:28:17 AM	3979						412	75	1
09/10/20 09:34:02 AM	3979						724	107	5
09/10/20 09:35:37 AM	3979						165	53	3
09/10/20 09:37:23 AM	3979						391	0	0
09/10/20 09:39:01 AM	3979						451	24	0
09/10/20 09:40:40 AM	3979						793	61	2
09/10/20 09:44:22 AM	3978						207	95	2
09/10/20 09:48:00 AM	3979						141	61	2
09/10/20 09:49:43 AM	3979						316	32	1
09/10/20 09:51:22 AM	3979						430	23	0
09/10/20 09:52:57 AM	3979						596	142	3
09/10/20 10:02:30 AM	3977						527	151	3
09/10/20 10:04:03 AM	3978						726	34	1
09/10/20 10:05:35 AM	3977						190	101	2
09/10/20 10:07:07 AM	3978						361	25	0
09/10/20 10:08:40 AM	3979						143	48	4
09/10/20 10:10:15 AM	3977						167	50	3
09/10/20 10:15:46 AM	3978						374	61	1
09/10/20 10:17:21 AM	3978						755	38	1
09/10/20 10:18:54 AM	3978						184	73	8
09/10/20 10:26:32 AM	3977						352	40	1
09/10/20 10:28:07 AM	3976						416	46	3
09/10/20 10:31:38 AM	3977						797	56	1
09/10/20 10:35:15 AM	3977						239	120	4
09/10/20 10:36:48 AM	3976						331	0	0
09/10/20 10:38:22 AM	3975						827	65	2
09/10/20 10:39:55 AM	3977						121	39	1
09/10/20 10:41:31 AM	3977						247	42	1
09/10/20 10:47:02 AM	3976						786	47	2
09/10/20 10:48:38 AM	3977						581	129	3
09/10/20 10:50:15 AM	3977						331	79	14
09/10/20 10:53:51 AM	3977						135	26	21
09/10/20 10:55:26 AM	3976						599	145	3
09/10/20 10:57:03 AM	3976						709	117	4
09/10/20 11:01:04 AM	3976					R
09/10/20 11:02:52 AM	3976					R
09/10/20 11:04:39 AM	3976					R
09/10/20 11:06:22 AM	3974					R
09/10/20 11:08:15 AM	3975					R
09/10/20 11:10:03 AM	3976					R
09/10/20 11:14:03 AM	3975					R
09/10/20 11:15:53 AM	3977					R
09/10/20 11:21:56 AM	3975					R
09/10/20 11:23:44 AM	3975					R
09/10/20 11:25:28 AM	3975					R
09/10/20 11:27:11 AM	3976					R
09/10/20 11:31:05 AM	3975					R
09/10/20 11:37:13 AM	3973					R
09/10/20 11:39:00 AM	3974					R
09/10/20 11:43:12 AM	3974					R
09/10/20 11:45:01 AM	3974					R
09/10/20 11:51:18 AM	3973					R
09/10/20 11:53:09 AM	3975					R
09/10/20 11:54:56 AM	3973					R
09/10/20 11:56:44 AM	3974					R
09/10/20 11:58:31 AM	3974					R
09/10/20 12:02:34 PM	3974					R
09/10/20 12:04:21 PM	3975					R
09/10/20 12:06:10 PM	3974					R
09/10/20 12:07:57 PM	3973					R
09/10/20 12:09:43 PM	3972					R
09/10/20 12:11:38 PM	3974					R
09/10/20 12:13:26 PM	3974					R
09/10/20 12:15:14 PM	3974					R
09/10/20 12:17:01 PM	3974					R
09/10/20 12:18:50 PM	3975					R
09/10/20 12:18:51 PM	3975					R
09/10/20 12:20:38 PM	3974					R
09/10/20 12:24:47 PM	3972					R
09/10/20 12:26:36 PM	3973					R
09/10/20 12:28:27 PM	3973					R
09/10/20 12:32:34 PM	3973					R
09/10/20 12:34:21 PM	3973					R
09/10/20 12:35:53 PM	3974						641	37	1
09/10/20 12:41:42 PM	3972						0	0	0
09/10/20 12:43:19 PM	3974						712	32	1
09/10/20 12:47:28 PM	3973					R
09/10/20 12:49:13 PM	3972					R
09/10/20 12:51:06 PM	3973					R
09/10/20 12:52:52 PM	3973					R
09/10/20 12:56:41 PM	3972					R
09/10/20 12:58:37 PM	3973					R
09/10/20 01:00:24 PM	3972					R
09/10/20 01:02:13 PM	3971					R
09/10/20 01:04:00 PM	3972					R
09/10/20 01:05:50 PM	3972					R
09/10/20 01:07:46 PM	3973					R
09/10/20 01:11:49 PM	3973					R
09/10/20 01:16:04 PM	3973					R
09/10/20 01:24:39 PM	3971					R
09/10/20 01:26:33 PM	3972					R
09/10/20 01:30:36 PM	3971					R
09/10/20 01:32:24 PM	3972					R
09/10/20 01:34:11 PM	3971					R
09/10/20 01:35:58 PM	3972					R
09/10/20 01:37:46 PM	3971					R
09/10/20 01:39:35 PM	3971					R
09/10/20 01:43:39 PM	3970					R
09/10/20 01:45:33 PM	3971					R
09/10/20 01:53:28 PM	3970					R
09/10/20 01:55:20 PM	3969					R
09/10/20 02:01:25 PM	3969					R
09/10/20 02:03:14 PM	3970					R
09/10/20 02:05:04 PM	3970					R
09/10/20 02:06:53 PM	3969					R
09/10/20 02:08:40 PM	3970					R
09/10/20 02:12:07 PM	3968					R
09/10/20 02:16:10 PM	3969					R
09/10/20 02:17:59 PM	3970					R
09/10/20 02:19:46 PM	3970					R
09/10/20 02:21:34 PM	3969					R
09/10/20 02:23:20 PM	3968					R
09/10/20 02:25:10 PM	3970					R
09/10/20 02:26:59 PM	3969					R
09/10/20 02:33:19 PM	3969					R
09/10/20 02:35:06 PM	3969					R
09/10/20 02:36:53 PM	3969					R
09/10/20 02:40:27 PM	3967					R
09/10/20 02:42:16 PM	3969					R
09/10/20 02:44:08 PM	3968					R
09/10/20 02:45:55 PM	3969					R
09/10/20 02:47:41 PM	3968					R
09/10/20 02:49:37 PM	3969					R
09/10/20 02:51:29 PM	3969					R
09/10/20 02:53:22 PM	3968					R
09/10/20 02:57:22 PM	3968					R
09/10/20 03:01:24 PM	3967					R
09/10/20 03:10:02 PM	3967					R
09/10/20 03:11:52 PM	3968					R
09/10/20 03:13:40 PM	3967					R
09/10/20 03:17:42 PM	3967					R
09/10/20 03:24:01 PM	3967					R
09/10/20 03:25:51 PM	3967					R
09/10/20 03:27:40 PM	3966					R
09/10/20 03:29:26 PM	3967					R
09/10/20 03:31:14 PM	3967					R
09/10/20 03:33:03 PM	3967					R
09/10/20 03:37:05 PM	3966					R
09/10/20 03:38:53 PM	3967					R
09/10/20 03:40:40 PM	3967					R
09/10/20 03:44:31 PM	3966					R
09/10/20 03:50:51 PM	3966					R
09/10/20 03:50:52 PM	3966					R
09/10/20 03:54:53 PM	3966					R
09/10/20 03:56:41 PM	3966					R
09/10/20 04:00:43 PM	3965					R
09/10/20 04:04:50 PM	3965					R
09/10/20 04:13:14 PM	3966					R
09/10/20 04:15:01 PM	3965					R
09/10/20 04:16:50 PM	3966					R
09/10/20 04:16:51 PM	3966					R
09/10/20 04:24:49 PM	3965					R
09/10/20 04:28:47 PM	3965					R
09/10/20 04:30:35 PM	3964					R
09/10/20 04:34:32 PM	3964					R
09/10/20 04:36:18 PM	3964					R
09/10/20 04:38:07 PM	3963					R
09/10/20 04:39:53 PM	3964					R
09/10/20 04:41:41 PM	3964					R
09/10/20 04:43:29 PM	3964					R
09/10/20 04:45:15 PM	3964					R
09/10/20 04:51:30 PM	3964					R
09/10/20 04:57:29 PM	3963					R
09/10/20 05:01:33 PM	3963					R
09/10/20 05:03:24 PM	3963					R
09/10/20 05:05:12 PM	3964					R
09/10/20 05:07:01 PM	3963					R
09/10/20 05:08:52 PM	3964					R
09/10/20 05:10:46 PM	3962					R
09/10/20 05:12:30 PM	3963					R
09/10/20 05:14:18 PM	3964					R
09/10/20 05:20:38 PM	3961					R
09/10/20 05:22:25 PM	3963					R
09/10/20 05:26:39 PM	3963					R
09/10/20 05:30:42 PM	3962					R
09/10/20 05:32:33 PM	3962					R
09/10/20 05:34:20 PM	3962					R
09/10/20 05:36:08 PM	3961					R
09/10/20 05:42:22 PM	3962					R
09/10/20 05:44:17 PM	3962					R
09/10/20 05:46:04 PM	3960					R
09/10/20 05:50:05 PM	3962					R
09/10/20 05:51:51 PM	3961					R
09/10/20 05:55:54 PM	3961					R
09/10/20 05:59:57 PM	3962					R
09/10/20 06:01:49 PM	3961					R
09/10/20 06:03:36 PM	3960					R
09/10/20 06:09:47 PM	3961					R
09/10/20 06:22:47 PM	3960					R
09/10/20 06:24:36 PM	3960					R
09/10/20 06:37:17 PM	3959					R
09/10/20 06:39:04 PM	3959					R
09/10/20 06:40:54 PM	3960					R
09/10/20 06:49:29 PM	3960					R
09/10/20 06:57:56 PM	3959					R
09/10/20 06:59:43 PM	3959					R
09/10/20 07:03:46 PM	3959					R
09/10/20 07:05:38 PM	3959					R
09/10/20 07:07:25 PM	3958					R
09/10/20 07:09:13 PM	3960					R
09/10/20 07:13:16 PM	3958					R
09/10/20 07:15:06 PM	3958					R
09/10/20 07:16:59 PM	3958					R
09/10/20 07:20:58 PM	3958					R
09/10/20 07:34:09 PM	3957					R
09/10/20 07:35:56 PM	3958					R
09/10/20 07:37:40 PM	3958					R
09/10/20 07:48:22 PM	3956					R
09/10/20 07:52:24 PM	3958					R
09/10/20 07:56:27 PM	3956					R
09/10/20 08:04:57 PM	3956					R
09/10/20 08:06:47 PM	3957					R
09/10/20 08:13:05 PM	3957					R
09/10/20 08:23:55 PM	3957					R
09/10/20 08:30:11 PM	3956					R
09/10/20 08:34:18 PM	3956					R
09/10/20 08:45:04 PM	3955					R
09/10/20 08:46:56 PM	3955					R
09/10/20 08:48:43 PM	3955					R
09/10/20 08:50:35 PM	3956					R
09/10/20 08:52:29 PM	3955					R
09/10/20 09:05:31 PM	3955					R
09/10/20 09:07:20 PM	3955					R
09/10/20 09:13:37 PM	3954					R
09/10/20 09:19:56 PM	3954					R
09/10/20 09:19:58 PM	3954					R
09/10/20 09:24:10 PM	3952					R
09/10/20 09:25:58 PM	3952					R
09/10/20 09:27:51 PM	3953					R
09/10/20 09:29:38 PM	3954					R
09/10/20 09:33:45 PM	3954					R
09/10/20 09:35:32 PM	3952					R
09/10/20 09:39:35 PM	3953					R
09/10/20 09:41:22 PM	3952					R
09/10/20 09:43:09 PM	3953					R
09/10/20 09:44:59 PM	3953					R
09/10/20 09:46:48 PM	3951					R
09/10/20 09:48:37 PM	3953					R
09/10/20 09:50:33 PM	3953					R
09/10/20 09:52:25 PM	3951					R
09/10/20 10:01:08 PM	3951
09/10/20 10:03:03 PM	3950
09/10/20 10:09:23 PM	3951
09/10/20 10:11:26 PM	3950
09/10/20 10:13:23 PM	3950
09/10/20 10:22:28 PM	3949
09/10/20 10:47:40 PM	3947					R
09/10/20 11:01:50 PM	3948						393	42	1
09/10/20 11:03:24 PM	3947						419	23	1
09/10/20 11:05:01 PM	3947						437	15	0
09/10/20 11:06:39 PM	3945						449	21	1
09/10/20 11:08:12 PM	3948						422	24	0
09/10/20 11:09:49 PM	3947						391	0	0
09/10/20 11:11:25 PM	3947						416	22	0
09/10/20 11:13:04 PM	3948						434	15	0
09/10/20 11:20:35 PM	3946						426	21	0
09/10/20 11:20:36 PM	3946						426	21	0
09/10/20 11:29:49 PM	3946						439	30	1
09/10/20 11:35:26 PM	3947						408	15	0
09/10/20 11:37:00 PM	3946						385	24	0
09/10/20 11:38:37 PM	3946						421	0	0
09/10/20 11:40:11 PM	3947						436	15	0
09/10/20 11:43:51 PM	3946						397	23	1
09/10/20 11:53:25 PM	3947						397	23	1
09/10/20 11:53:26 PM	3947						397	23	1
09/10/20 11:55:00 PM	3946						370	28	1
09/10/20 11:58:43 PM	3946						428	21	1
10/10/20 12:04:38 AM	3946						376	15	0
10/10/20 12:04:40 AM	3946						376	15	0
10/10/20 12:10:09 AM	3946						1153	14	0
10/10/20 12:11:47 AM	3945						423	24	0
10/10/20 12:21:37 AM	3945						394	22	1
10/10/20 12:27:09 AM	3944						1267	33	1
10/10/20 12:36:56 AM	3944						429	29	1
10/10/20 12:38:28 AM	3945						424	24	0
10/10/20 12:40:02 AM	3945						348	74	1
10/10/20 12:43:31 AM	3944						427	24	0
10/10/20 12:49:05 AM	3944						400	40	1
10/10/20 01:04:46 AM	3942						429	42	1
10/10/20 01:12:37 AM	3944						314	75	1
10/10/20 01:14:23 AM	3944						360	45	1
10/10/20 01:20:01 AM	3943						299	55	1
10/10/20 01:23:46 AM	3943						353	51	1
10/10/20 01:25:27 AM	3943						378	15	1
10/10/20 01:35:18 AM	3943						1374	30	1
10/10/20 01:36:56 AM	3943						1371	49	3
10/10/20 01:38:39 AM	3942						411	27	1
10/10/20 01:40:24 AM	3942						394	23	0
10/10/20 01:54:06 AM	3941						384	22	1
10/10/20 01:59:34 AM	3942						394	33	1
10/10/20 02:05:17 AM	3942						299	57	1
10/10/20 02:13:02 AM	3941						319	90	2
10/10/20 02:14:40 AM	3942						336	71	2
10/10/20 02:16:20 AM	3942						347	15	0
10/10/20 02:16:20 AM	3942						347	15	0
10/10/20 02:17:55 AM	3941						406	23	1
10/10/20 02:25:48 AM	3941						394	33	1
10/10/20 02:27:24 AM	3942						421	22	1
10/10/20 02:31:05 AM	3942						404	29	1
10/10/20 02:38:51 AM	3941						381	31	1
10/10/20 03:14:58 AM	3939						439	29	1
10/10/20 03:30:42 AM	3939						446	39	1
10/10/20 03:43:42 AM	3938						220	16	30
10/10/20 03:51:21 AM	3937						347	71	1
10/10/20 03:53:01 AM	3938						472	28	1
10/10/20 03:54:37 AM	3938						319	108	2
10/10/20 04:04:27 AM	3938						428	23	1
10/10/20 04:06:07 AM	3937						454	33	1
10/10/20 04:07:50 AM	3937						367	73	2
10/10/20 04:17:30 AM	3937						442	27	1
10/10/20 04:34:34 AM	3936						419	35	1
10/10/20 04:38:14 AM	3936						455	21	1
10/10/20 04:41:55 AM	3936						441	14	0
10/10/20 04:43:33 AM	3937						298	25	0
10/10/20 04:51:09 AM	3937						323	79	2
10/10/20 05:00:46 AM	3935						408	29	1
10/10/20 05:02:21 AM	3936						439	15	0
10/10/20 05:10:00 AM	3935						380	31	1
10/10/20 05:11:43 AM	3936						380	15	0
10/10/20 05:19:31 AM	3935						376	15	0
10/10/20 05:33:16 AM	3934						227	15	0
10/10/20 05:53:00 AM	3934						391	0	0
10/10/20 05:58:03 AM	3933						390	24	0
10/10/20 05:58:04 AM	3933						390	24	0
10/10/20 06:13:32 AM	3934						349	26	1
10/10/20 06:17:50 AM	4010
10/10/20 06:19:20 AM	3934						319	15	0
10/10/20 06:19:21 AM	3934						319	15	0
10/10/20 06:21:05 AM	3933						397	23	1
10/10/20 06:26:53 AM	3933						394	21	0
10/10/20 06:59:32 AM	3933						361	0	0
10/10/20 06:59:33 AM	3933						361	0	0
10/10/20 07:01:17 AM	3933						344	15	0
10/10/20 07:25:52 AM	3932						348	15	0
10/10/20 07:34:02 AM	3932						350	14	0
10/10/20 07:43:27 AM	3932						356	21	1
10/10/20 07:46:53 AM	3930						373	15	0
10/10/20 08:02:54 AM	3932						348	15	0
10/10/20 08:04:34 AM	3931						nan	nan	0
10/10/20 08:08:17 AM	3931						349	15	0
10/10/20 08:14:04 AM	3930						331	0	0
10/10/20 08:15:43 AM	3931						1404	34	2
10/10/20 08:21:18 AM	3930						315	15	0
10/10/20 08:30:56 AM	3930						347	15	0
10/10/20 08:30:58 AM	3930						347	15	0
10/10/20 08:32:39 AM	3931						318	15	0
10/10/20 08:34:27 AM	3930						333	23	0
10/10/20 09:21:27 AM	3929						332	22	0
10/10/20 09:45:29 AM	3928						344	15	0
10/10/20 09:49:30 AM	3927						nan	nan	0
10/10/20 09:59:34 AM	3927						344	15	0
10/10/20 10:03:16 AM	3928						331	0	0
10/10/20 10:03:18 AM	3928						331	0	0
10/10/20 10:27:14 AM	3927						325	21	1
10/10/20 10:50:29 AM	3926						348	15	0
10/10/20 11:09:36 AM	3925						331	21	0
10/10/20 11:11:16 AM	3925						331	0	0
10/10/20 11:12:58 AM	3926						297	21	0
10/10/20 11:24:29 AM	3925						301	0	0
10/10/20 11:42:14 AM	3924						nan	nan	0
10/10/20 11:52:00 AM	3925						1355	32	1
10/10/20 11:52:01 AM	3925						1355	32	1
10/10/20 11:53:44 AM	3925						305	22	0
10/10/20 12:04:45 PM	3924						328	19	1
10/10/20 12:16:28 PM	3924						331	0	0
10/10/20 12:22:19 PM	3923						90	0	0
10/10/20 12:23:56 PM	3924						nan	nan	0
10/10/20 12:29:09 PM	3923						331	0	0
10/10/20 12:30:48 PM	3923						331	0	0
10/10/20 12:34:34 PM	3922						1383	0	0
10/10/20 12:36:23 PM	3923						nan	nan	0
10/10/20 12:40:02 PM	3924						90	0	0
10/10/20 12:43:43 PM	3923						330	22	0
10/10/20 12:49:34 PM	3923						331	0	0
10/10/20 12:53:41 PM	3920					R
10/10/20 12:55:36 PM	3922					R
10/10/20 12:57:26 PM	3921					R
10/10/20 12:59:15 PM	3921					R
10/10/20 01:01:09 PM	3921					R
10/10/20 01:03:02 PM	3922					R
10/10/20 01:03:04 PM	3922					R
10/10/20 01:13:56 PM	3921					R
10/10/20 01:15:46 PM	3922					R
10/10/20 01:26:29 PM	3921					R
10/10/20 01:28:17 PM	3922					R
10/10/20 01:34:27 PM	3921					R
10/10/20 01:42:56 PM	3922					R
10/10/20 01:44:47 PM	3919					R
10/10/20 01:46:38 PM	3920					R
10/10/20 02:13:13 PM	3920					R
10/10/20 02:15:07 PM	3920					R
10/10/20 02:15:10 PM	3920					R
10/10/20 02:16:59 PM	3920					R
10/10/20 02:21:08 PM	3920					R
10/10/20 02:23:02 PM	3920					R
10/10/20 02:27:09 PM	3919					R
10/10/20 02:28:57 PM	3920					R
10/10/20 02:36:49 PM	3919					R
10/10/20 02:38:37 PM	3919					R
10/10/20 02:54:21 PM	3919					R
10/10/20 02:56:09 PM	3918					R
10/10/20 03:00:04 PM	3919					R
10/10/20 03:00:05 PM	3919					R
10/10/20 03:01:49 PM	3919						0	0	0
10/10/20 03:03:29 PM	3918						0	0	0
10/10/20 03:12:21 PM	3917						0	0	0
10/10/20 03:14:01 PM	3918						0	0	0
10/10/20 03:15:41 PM	3918						0	0	0
10/10/20 03:17:25 PM	3919						0	0	0
10/10/20 03:21:12 PM	3918						0	0	0
10/10/20 03:25:20 PM	3918					R
10/10/20 03:29:09 PM	3917						0	0	0
10/10/20 03:39:31 PM	3916					R
10/10/20 03:41:28 PM	3917					R
10/10/20 03:49:32 PM	3917					R
10/10/20 03:51:27 PM	3918					R
10/10/20 03:53:19 PM	3917					R
10/10/20 03:55:12 PM	3917					R
10/10/20 04:03:45 PM	3916					R
10/10/20 04:12:21 PM	3917					R
10/10/20 04:16:26 PM	3917					R
10/10/20 04:20:31 PM	3915					R
10/10/20 04:22:19 PM	3916					R
10/10/20 04:24:10 PM	3916					R
10/10/20 04:28:31 PM	3916					R
10/10/20 04:34:14 PM	3916					R
10/10/20 04:36:08 PM	3915					R
10/10/20 04:39:46 PM	3915					R
10/10/20 04:43:49 PM	3915					R
10/10/20 04:47:25 PM	3915					R
10/10/20 04:51:20 PM	3914					R
10/10/20 04:53:08 PM	3915					R
10/10/20 04:55:00 PM	3914					R
10/10/20 04:56:51 PM	3915					R
10/10/20 05:03:10 PM	3914					R
10/10/20 05:07:26 PM	3915					R
10/10/20 05:09:13 PM	3914					R
10/10/20 05:11:10 PM	3914					R
10/10/20 05:19:42 PM	3915					R
10/10/20 05:21:35 PM	3915					R
10/10/20 05:23:27 PM	3915					R
10/10/20 05:33:43 PM	3913					R
10/10/20 05:37:50 PM	3914					R
10/10/20 05:39:38 PM	3914					R
10/10/20 05:41:29 PM	3914					R
10/10/20 05:43:22 PM	3914					R
10/10/20 05:45:16 PM	3914					R
10/10/20 05:49:15 PM	3914					R
10/10/20 05:51:09 PM	3914					R
10/10/20 05:54:46 PM	3913					R
10/10/20 05:56:40 PM	3914					R
10/10/20 06:02:14 PM	3913					R
10/10/20 06:03:58 PM	3913					R
10/10/20 06:07:59 PM	3913					R
10/10/20 06:13:51 PM	3912					R
10/10/20 06:15:41 PM	3913					R
10/10/20 06:17:33 PM	3913					R
10/10/20 06:21:38 PM	3913					R
10/10/20 06:23:28 PM	3913					R
10/10/20 06:25:25 PM	3913					R
10/10/20 06:27:19 PM	3912					R
10/10/20 06:29:09 PM	3912					R
10/10/20 06:31:00 PM	3912					R
10/10/20 06:35:12 PM	3912					R
10/10/20 06:39:15 PM	3912					R
10/10/20 06:43:29 PM	3910					R
10/10/20 06:54:23 PM	3912					R
10/10/20 06:56:15 PM	3912					R
10/10/20 06:59:39 PM	3912					R
10/10/20 07:01:37 PM	3912					R
10/10/20 07:03:18 PM	3911						0	0	0
10/10/20 07:06:22 PM	3910						nan	nan	0
10/10/20 07:07:57 PM	3911						312	15	0
10/10/20 07:09:39 PM	3911						271	0	0
10/10/20 07:15:20 PM	3910						0	0	0
10/10/20 07:22:45 PM	3910						0	0	0
10/10/20 07:32:18 PM	3911						0	0	0
10/10/20 07:32:20 PM	3911						0	0	0
10/10/20 07:42:41 PM	3911					R
10/10/20 07:44:22 PM	3910						312	15	1
10/10/20 07:50:46 PM	3910					R
10/10/20 08:08:22 PM	3909					R
10/10/20 08:11:42 PM	3908						240	0	0
10/10/20 08:13:35 PM	3909					R
10/10/20 08:13:37 PM	3909					R
10/10/20 08:19:53 PM	3910					R
10/10/20 08:41:13 PM	3908					R
10/10/20 08:43:02 PM	3907					R
10/10/20 08:46:52 PM	3907						293	13	0
10/10/20 08:52:31 PM	3908						90	0	0
10/10/20 08:54:13 PM	3908						90	0	0
10/10/20 08:59:21 PM	3907						314	15	0
10/10/20 09:04:26 PM	3907						nan	nan	0
10/10/20 09:06:00 PM	3907						271	0	0
10/10/20 09:22:17 PM	3906						nan	nan	0
10/10/20 09:24:03 PM	3907					R
10/10/20 09:34:14 PM	3906					R
10/10/20 09:38:08 PM	3907					R
10/10/20 09:40:04 PM	3906					R
10/10/20 09:46:24 PM	3906					R
10/10/20 09:59:44 PM	3905					R
10/10/20 10:08:12 PM	3905					R
10/10/20 10:18:44 PM	3904					R
10/10/20 11:11:41 PM	3903						0	0	0
10/10/20 11:33:46 PM	3902						nan	nan	0
11/10/20 01:05:20 AM	3898						nan	nan	0
11/10/20 02:40:57 AM	3895						231	14	0
11/10/20 02:46:34 AM	3894						253	15	0
11/10/20 02:46:39 AM	3894						253	15	0
11/10/20 03:14:11 AM	3894						nan	nan	0
11/10/20 03:21:40 AM	3894						254	15	0
11/10/20 03:23:22 AM	3894						nan	nan	0
11/10/20 03:29:02 AM	3893						259	15	0
11/10/20 03:30:42 AM	3892						283	15	0
11/10/20 03:48:21 AM	3894						90	0	0
11/10/20 03:59:18 AM	3893						nan	nan	0
11/10/20 04:06:34 AM	3892						257	15	0
11/10/20 04:20:20 AM	3892						240	0	0
11/10/20 04:24:07 AM	3892						90	0	0
11/10/20 04:33:40 AM	3891						240	0	0
11/10/20 04:35:25 AM	3891						180	22	0
11/10/20 04:39:04 AM	3892						240	0	0
11/10/20 04:46:31 AM	3891						240	0	0
11/10/20 04:48:11 AM	3892						nan	nan	0
11/10/20 04:49:55 AM	3892						240	0	0
11/10/20 04:53:43 AM	3891						246	23	0
11/10/20 04:57:24 AM	3892						240	0	0
11/10/20 05:01:12 AM	3891						276	20	1
11/10/20 05:02:51 AM	3891						nan	nan	0
11/10/20 05:08:34 AM	3890						1526	48	3
11/10/20 05:10:07 AM	3892						nan	nan	0
11/10/20 05:11:40 AM	3890						253	15	0
11/10/20 05:13:13 AM	3892						90	0	0
11/10/20 05:14:49 AM	3892						257	15	0
11/10/20 05:18:26 AM	3891						231	14	0
11/10/20 05:20:07 AM	3891						250	14	0
11/10/20 05:21:43 AM	3892						271	0	0
11/10/20 05:23:27 AM	3892						210	0	0
11/10/20 05:25:04 AM	3891						271	22	0
11/10/20 05:30:31 AM	3891						222	15	0
11/10/20 05:40:16 AM	3891						nan	nan	0
11/10/20 05:41:52 AM	3891						nan	nan	0
11/10/20 05:45:37 AM	3891						271	0	0
11/10/20 05:47:11 AM	3891						240	0	0
11/10/20 05:58:48 AM	3889						263	20	1
11/10/20 06:00:27 AM	3890						231	14	0
11/10/20 06:02:00 AM	3890						90	0	0
11/10/20 06:03:45 AM	3891						201	33	1
11/10/20 06:09:27 AM	3890						782	0	0
11/10/20 06:11:06 AM	3890						239	23	0
11/10/20 06:12:44 AM	3891						240	0	0
11/10/20 06:14:23 AM	3891						253	15	0
11/10/20 06:21:26 AM	3890						220	14	0
11/10/20 06:23:08 AM	3889						240	0	0
11/10/20 06:26:47 AM	3890						240	0	0
11/10/20 06:38:31 AM	3890						257	15	0
11/10/20 06:42:14 AM	3889						258	15	0
11/10/20 06:43:56 AM	3890						256	15	0
11/10/20 06:47:48 AM	3890						254	15	0
11/10/20 06:57:36 AM	3889						271	0	0
11/10/20 07:03:11 AM	3889						120	0	0
11/10/20 07:12:13 AM	3889						1574	34	5
11/10/20 07:12:14 AM	3889						1574	34	5
11/10/20 07:15:52 AM	3889						1569	40	3
11/10/20 07:17:34 AM	3890						nan	nan	0
11/10/20 07:19:14 AM	3890						240	0	0
11/10/20 07:20:49 AM	3889						256	15	0
11/10/20 07:24:40 AM	3889						254	15	0
11/10/20 07:26:17 AM	3889						229	15	0
11/10/20 07:26:18 AM	3889						229	15	0
11/10/20 07:44:01 AM	3889						nan	nan	0
11/10/20 07:50:03 AM	3888						1486	45	6
11/10/20 07:51:45 AM	3888						240	0	0
11/10/20 07:55:22 AM	3888						nan	nan	0
11/10/20 08:02:48 AM	3888						240	0	0
11/10/20 08:04:29 AM	3888						228	15	0
11/10/20 08:06:08 AM	3889						90	0	0
11/10/20 08:07:44 AM	3888						240	0	0
11/10/20 08:19:59 AM	3886						nan	nan	0
11/10/20 08:21:39 AM	3888						nan	nan	0
11/10/20 08:25:20 AM	3887						240	0	0
11/10/20 08:35:04 AM	3888						240	0	0
11/10/20 08:36:40 AM	3887						240	0	0
11/10/20 08:38:23 AM	3887						266	21	0
11/10/20 08:40:05 AM	3888						240	0	0
11/10/20 08:43:43 AM	3888						240	0	0
11/10/20 08:47:19 AM	3888						nan	nan	0
11/10/20 08:53:19 AM	3887						271	0	0
11/10/20 08:53:20 AM	3887						271	0	0
11/10/20 09:00:39 AM	3887						252	15	0
11/10/20 09:02:20 AM	3887						240	0	0
11/10/20 09:05:57 AM	3887						265	24	0
11/10/20 09:07:33 AM	3888						nan	nan	0
11/10/20 09:11:00 AM	3887						271	0	0
11/10/20 09:23:00 AM	3886						240	0	0
11/10/20 09:26:30 AM	3887						nan	nan	0
11/10/20 09:28:07 AM	3887						240	0	0
11/10/20 09:31:37 AM	3887						254	15	1
11/10/20 09:33:14 AM	3887						nan	nan	0
11/10/20 09:43:19 AM	3886						nan	nan	0
11/10/20 09:49:08 AM	3886						240	0	0
11/10/20 09:50:45 AM	3886						nan	nan	0
11/10/20 09:56:25 AM	3886						240	0	0
11/10/20 09:58:02 AM	3886						nan	nan	0
11/10/20 10:01:50 AM	3887						nan	nan	0
11/10/20 10:05:24 AM	3886						210	0	0
11/10/20 10:07:03 AM	3886						256	15	0
11/10/20 10:12:52 AM	3884						228	15	0
11/10/20 10:14:31 AM	3885						1524	27	2
11/10/20 10:20:23 AM	3885						240	0	0
11/10/20 10:24:05 AM	3885						nan	nan	0
11/10/20 10:25:43 AM	3886						240	0	0
11/10/20 10:39:36 AM	3885						240	23	0
11/10/20 10:59:15 AM	3885						nan	nan	0
11/10/20 11:03:04 AM	3884						254	15	0
11/10/20 11:13:02 AM	3884						258	15	1
11/10/20 11:14:48 AM	3883						228	15	0
11/10/20 11:18:24 AM	3884						240	0	0
11/10/20 11:20:01 AM	3882						nan	nan	0
11/10/20 11:21:41 AM	3884						nan	nan	0
11/10/20 11:23:16 AM	3883						240	0	0
11/10/20 11:26:25 AM	3883						253	15	0
11/10/20 11:38:08 AM	3884						240	0	0
11/10/20 11:39:43 AM	3882						239	18	1
11/10/20 11:41:19 AM	3883						240	0	0
11/10/20 11:43:02 AM	3883						254	15	0
11/10/20 11:46:43 AM	3883						240	0	0
11/10/20 11:48:22 AM	3883						240	0	0
11/10/20 11:59:30 AM	3882						0	0	0
11/10/20 12:01:12 PM	3883						0	0	0
11/10/20 12:01:19 PM	3883						0	0	0
11/10/20 12:05:29 PM	3882					R
11/10/20 12:12:00 PM	3881					R
11/10/20 12:13:50 PM	3883					R
11/10/20 12:17:58 PM	3883					R
11/10/20 12:19:53 PM	3883					R
11/10/20 12:21:45 PM	3882					R
11/10/20 12:23:40 PM	3882					R
11/10/20 12:25:35 PM	3882					R
11/10/20 12:32:00 PM	3882					R
11/10/20 12:36:12 PM	3883					R
11/10/20 12:42:36 PM	3882					R
11/10/20 12:44:30 PM	3882					R
11/10/20 12:50:02 PM	3881						240	0	0
11/10/20 12:51:44 PM	3879						nan	nan	0
11/10/20 12:53:19 PM	3881						271	0	0
11/10/20 12:57:02 PM	3880						231	14	0
11/10/20 01:00:33 PM	3882						90	0	0
11/10/20 01:04:08 PM	3881						226	15	0
11/10/20 01:07:47 PM	3882						271	0	0
11/10/20 01:11:27 PM	3881						249	14	1
11/10/20 01:17:12 PM	3881						255	15	0
11/10/20 01:20:55 PM	3881						255	15	0
11/10/20 01:30:42 PM	3881						nan	nan	0
11/10/20 01:40:08 PM	3881						nan	nan	0
11/10/20 01:41:45 PM	3880						240	0	0
11/10/20 01:43:21 PM	3880						201	14	0
11/10/20 01:44:56 PM	3881						nan	nan	0
11/10/20 01:46:35 PM	3881						210	0	0
11/10/20 01:48:12 PM	3881						253	15	0
11/10/20 01:49:49 PM	3880						nan	nan	0
11/10/20 01:51:25 PM	3881						210	0	0
11/10/20 02:16:26 PM	3880						200	14	0
11/10/20 02:20:08 PM	3880						197	15	0
11/10/20 02:21:39 PM	3879						165	15	0
11/10/20 02:29:18 PM	3878						226	15	0
11/10/20 02:32:52 PM	3879						253	15	0
11/10/20 02:38:37 PM	3879						nan	nan	0
11/10/20 02:49:03 PM	3879					R
11/10/20 02:52:41 PM	3879						nan	nan	0
11/10/20 03:00:30 PM	3878						259	15	0
11/10/20 03:02:07 PM	3877						225	15	0
11/10/20 03:07:27 PM	3878						226	15	0
11/10/20 03:13:10 PM	3878						nan	nan	0
11/10/20 03:14:45 PM	3878						nan	nan	0
11/10/20 03:16:21 PM	3878						240	0	0
11/10/20 03:18:00 PM	3878						240	0	0
11/10/20 03:21:40 PM	3878						252	15	1
11/10/20 03:29:24 PM	3877						nan	nan	0
11/10/20 03:31:02 PM	3877						227	15	0
11/10/20 03:32:45 PM	3878						nan	nan	0
11/10/20 03:34:20 PM	3876						240	0	0
11/10/20 03:44:26 PM	3877						241	20	0
11/10/20 03:51:48 PM	3877						222	15	0
11/10/20 03:53:22 PM	3878						240	0	0
11/10/20 03:53:23 PM	3878						240	0	0
11/10/20 03:56:59 PM	3878						240	0	0
11/10/20 03:58:44 PM	3877					R
11/10/20 04:00:20 PM	3877						nan	nan	0
11/10/20 04:04:08 PM	3877					R
11/10/20 04:05:52 PM	3877					R
11/10/20 04:09:48 PM	3876					R
11/10/20 04:13:42 PM	3876					R
11/10/20 04:15:26 PM	3876					R
11/10/20 04:19:21 PM	3877					R
11/10/20 04:23:12 PM	3877					R
11/10/20 04:24:57 PM	3876					R
11/10/20 04:28:50 PM	3877					R
11/10/20 04:30:35 PM	3876					R
11/10/20 04:34:30 PM	3877					R
11/10/20 04:36:15 PM	3877					R
11/10/20 04:40:10 PM	3876					R
11/10/20 04:41:59 PM	3877					R
11/10/20 04:43:43 PM	3876					R
11/10/20 04:45:27 PM	3877					R
11/10/20 04:47:07 PM	3877					R
11/10/20 04:55:22 PM	3876					R
11/10/20 05:01:15 PM	3876						240	0	0
11/10/20 05:07:24 PM	3876					R
11/10/20 05:08:54 PM	3876						224	15	0
11/10/20 05:12:39 PM	3875						nan	nan	0
11/10/20 05:20:10 PM	3875						nan	nan	0
11/10/20 05:21:43 PM	3875						1267	32	2
11/10/20 05:29:19 PM	3875						251	14	0
11/10/20 05:30:58 PM	3875						227	15	0
11/10/20 05:33:54 PM	3874						225	15	0
11/10/20 05:35:28 PM	3875						240	0	0
11/10/20 05:37:02 PM	3875						251	14	0
11/10/20 05:37:03 PM	3875						251	14	0
11/10/20 05:40:45 PM	3874						240	0	0
11/10/20 05:44:13 PM	3873						258	15	0
11/10/20 05:49:50 PM	3874						150	0	0
11/10/20 05:53:24 PM	3874						210	0	0
11/10/20 06:04:35 PM	3873						261	14	0
11/10/20 06:08:21 PM	3873						255	15	0
11/10/20 06:13:55 PM	3874						231	14	0
11/10/20 06:15:30 PM	3874						255	15	0
11/10/20 06:20:38 PM	3873						226	15	0
11/10/20 06:22:13 PM	3873						225	15	0
11/10/20 06:34:01 PM	3872						210	0	0
11/10/20 06:35:49 PM	3873					R
11/10/20 06:39:29 PM	3873						240	0	0
11/10/20 06:44:39 PM	3872						232	13	0
11/10/20 06:44:40 PM	3872						232	13	0
11/10/20 06:48:16 PM	3872						nan	nan	0
11/10/20 06:51:54 PM	3872						nan	nan	0
11/10/20 06:55:27 PM	3872						nan	nan	0
11/10/20 06:57:05 PM	3872						0	0	0
11/10/20 07:00:48 PM	3872						240	0	0
11/10/20 07:11:42 PM	3871						195	15	0
11/10/20 07:17:29 PM	3872					R
11/10/20 07:20:43 PM	3871						nan	nan	0
11/10/20 07:27:48 PM	3870						90	0	0
11/10/20 07:35:53 PM	3871					R
11/10/20 07:37:28 PM	3871						nan	nan	0
11/10/20 07:39:03 PM	3872						252	15	0
11/10/20 07:44:37 PM	3870						nan	nan	0
11/10/20 07:46:17 PM	3870						249	13	0
11/10/20 07:47:50 PM	3871						198	15	0
11/10/20 07:51:39 PM	3871						nan	nan	0
11/10/20 07:54:43 PM	3870						240	0	0
11/10/20 08:00:33 PM	3870					R
11/10/20 08:02:06 PM	3869						nan	nan	0
11/10/20 08:03:38 PM	3869						226	15	0
11/10/20 08:05:10 PM	3869						227	15	0
11/10/20 08:11:16 PM	3870					R
11/10/20 08:19:11 PM	3869					R
11/10/20 08:23:14 PM	3868					R
11/10/20 08:26:46 PM	3868					R
11/10/20 08:28:34 PM	3869					R
11/10/20 08:32:38 PM	3869					R
11/10/20 08:34:31 PM	3868					R
11/10/20 08:40:20 PM	3868					R
11/10/20 08:42:09 PM	3868					R
11/10/20 08:45:41 PM	3867					R
11/10/20 08:47:33 PM	3868					R
11/10/20 08:49:21 PM	3869					R
11/10/20 08:53:35 PM	3867					R
11/10/20 08:55:23 PM	3868					R
11/10/20 08:57:10 PM	3868					R
11/10/20 08:59:00 PM	3868					R
11/10/20 09:00:50 PM	3869					R
11/10/20 09:05:11 PM	3869					R
11/10/20 09:06:59 PM	3868					R
11/10/20 09:08:52 PM	3866					R
11/10/20 09:10:44 PM	3868					R
11/10/20 09:12:38 PM	3868					R
11/10/20 09:16:48 PM	3868					R
11/10/20 09:18:38 PM	3868					R
11/10/20 09:20:37 PM	3868					R
11/10/20 09:22:31 PM	3867					R
11/10/20 09:35:51 PM	3866					R
11/10/20 09:37:51 PM	3866					R
11/10/20 09:48:39 PM	3865					R
11/10/20 09:59:28 PM	3864
11/10/20 10:07:52 PM	3863
11/10/20 10:14:06 PM	3862
11/10/20 10:20:55 PM	3862
11/10/20 10:27:52 PM	3861
11/10/20 10:29:55 PM	3863
11/10/20 10:41:29 PM	3862
11/10/20 10:45:50 PM	3859
11/10/20 10:50:15 PM	3862
11/10/20 10:52:20 PM	3862
11/10/20 10:54:16 PM	3861
11/10/20 10:56:19 PM	3862
11/10/20 10:58:17 PM	3861
11/10/20 11:00:19 PM	3860
11/10/20 11:02:15 PM	3861
11/10/20 11:04:16 PM	3862
11/10/20 11:06:15 PM	3861
11/10/20 11:12:07 PM	3860					R
11/10/20 11:12:08 PM	3860					R
11/10/20 11:14:16 PM	3861					R
11/10/20 11:28:49 PM	3859						240	0	0
11/10/20 11:49:45 PM	3860						90	0	0
11/10/20 11:51:17 PM	3859						240	0	0
11/10/20 11:55:01 PM	3860						241	21	0
11/10/20 11:56:43 PM	3860						90	0	0
11/10/20 11:58:29 PM	3859						195	15	0
12/10/20 12:02:14 AM	3859						225	15	0
12/10/20 12:08:05 AM	3858						nan	nan	0
12/10/20 12:13:51 AM	3859						nan	nan	0
12/10/20 12:15:24 AM	3859						nan	nan	0
12/10/20 12:19:17 AM	3859						nan	nan	0
12/10/20 12:21:00 AM	3859						150	0	0
12/10/20 12:24:41 AM	3859						nan	nan	0
12/10/20 12:44:24 AM	3858						240	0	0
12/10/20 12:45:56 AM	3858						231	14	0
12/10/20 12:51:48 AM	3858						90	0	0
12/10/20 12:55:36 AM	3858						1374	53	5
12/10/20 01:01:17 AM	3858						225	15	0
12/10/20 01:06:48 AM	3858						229	15	0
12/10/20 01:10:35 AM	3856						224	15	0
12/10/20 01:23:35 AM	3856						240	0	0
12/10/20 01:33:18 AM	3855						1474	32	2
12/10/20 01:43:02 AM	3854						nan	nan	0
12/10/20 01:44:38 AM	3856						226	15	0
12/10/20 01:48:17 AM	3855						226	31	0
12/10/20 01:49:51 AM	3856						227	15	0
12/10/20 01:51:23 AM	3855						178	42	1
12/10/20 01:52:59 AM	3856						182	49	1
12/10/20 01:54:37 AM	3855						178	44	1
12/10/20 02:00:31 AM	3856						211	24	0
12/10/20 02:12:01 AM	3855						199	30	1
12/10/20 02:19:03 AM	3855						240	0	0
12/10/20 02:20:38 AM	3854						203	20	1
12/10/20 02:22:12 AM	3855						224	31	0
12/10/20 02:23:46 AM	3855						163	62	2
12/10/20 02:25:21 AM	3854						173	28	1
12/10/20 02:27:00 AM	3854						1516	45	4
12/10/20 02:28:38 AM	3855						1517	25	2
12/10/20 02:30:14 AM	3855						225	28	1
12/10/20 02:35:31 AM	3855						108	15	0
12/10/20 02:37:05 AM	3854						1543	33	5
12/10/20 02:38:38 AM	3855						271	0	0
12/10/20 02:40:16 AM	3855						167	51	2
12/10/20 02:41:51 AM	3855						191	56	1
12/10/20 02:45:25 AM	3855						171	48	1
12/10/20 02:47:04 AM	3854						212	25	0
12/10/20 02:48:38 AM	3855						245	23	1
12/10/20 02:50:14 AM	3855						175	52	1
12/10/20 02:51:51 AM	3854						215	25	0
12/10/20 02:59:17 AM	3854						206	42	1
12/10/20 03:00:52 AM	3855						1624	26	2
12/10/20 03:02:26 AM	3855						216	22	1
12/10/20 03:04:06 AM	3855						195	53	2
12/10/20 03:05:43 AM	3854						196	15	0
12/10/20 03:07:26 AM	3854						157	39	1
12/10/20 03:09:02 AM	3855						224	15	0
12/10/20 03:10:35 AM	3855						205	28	1
12/10/20 03:12:07 AM	3854						215	37	2
12/10/20 03:13:40 AM	3852						182	59	1
12/10/20 03:17:22 AM	3853						237	20	0
12/10/20 03:18:57 AM	3854						198	30	1
12/10/20 03:22:24 AM	3855						214	24	1
12/10/20 03:23:57 AM	3854						155	56	1
12/10/20 03:25:31 AM	3854						178	47	1
12/10/20 03:27:07 AM	3854						210	0	0
12/10/20 03:28:48 AM	3854						198	28	1
12/10/20 03:30:21 AM	3855						195	27	1
12/10/20 03:31:54 AM	3855						222	22	1
12/10/20 03:33:30 AM	3854						215	24	0
12/10/20 03:35:07 AM	3855						199	30	1
12/10/20 03:36:40 AM	3854						186	58	1
12/10/20 03:38:11 AM	3854						223	15	0
12/10/20 03:39:46 AM	3854						160	60	2
12/10/20 03:41:19 AM	3854						196	15	0
12/10/20 03:44:56 AM	3854						1608	49	2
12/10/20 03:46:30 AM	3854						154	50	1
12/10/20 03:48:03 AM	3854						163	49	1
12/10/20 03:49:36 AM	3853						171	63	2
12/10/20 03:51:10 AM	3853						181	26	0
12/10/20 03:52:46 AM	3853						146	62	2
12/10/20 03:54:25 AM	3853						199	15	0
12/10/20 03:56:03 AM	3854						162	39	3
12/10/20 03:59:36 AM	3853						190	64	1
12/10/20 04:01:11 AM	3852						175	43	1
12/10/20 04:02:48 AM	3854						156	49	1
12/10/20 04:06:16 AM	3854						186	35	1
12/10/20 04:07:54 AM	3853						211	24	1
12/10/20 04:09:27 AM	3852						142	44	1
12/10/20 04:11:05 AM	3853						169	64	1
12/10/20 04:12:42 AM	3854						179	51	1
12/10/20 04:18:15 AM	3852						144	50	2
12/10/20 04:21:51 AM	3852						157	54	3
12/10/20 04:23:29 AM	3853						192	50	1
12/10/20 04:25:04 AM	3853						223	15	0
12/10/20 04:26:38 AM	3853						220	41	1
12/10/20 04:28:15 AM	3852						162	48	1
12/10/20 04:29:51 AM	3852						159	41	1
12/10/20 04:31:26 AM	3852						166	46	1
12/10/20 04:32:59 AM	3852						152	49	1
12/10/20 04:34:33 AM	3853						167	45	1
12/10/20 04:38:03 AM	3852						173	52	1
12/10/20 04:39:36 AM	3852						202	21	1
12/10/20 04:41:09 AM	3853						157	39	1
12/10/20 04:42:41 AM	3852						224	15	0
12/10/20 04:44:22 AM	3853						211	25	0
12/10/20 04:45:59 AM	3852						165	29	1
12/10/20 04:49:33 AM	3852						206	23	1
12/10/20 04:53:07 AM	3852						240	0	0
12/10/20 04:54:42 AM	3853						240	0	0
12/10/20 04:56:15 AM	3852						168	48	1
12/10/20 04:57:48 AM	3852						209	49	4
12/10/20 04:59:24 AM	3852						129	31	0
12/10/20 05:01:03 AM	3852						183	51	1
12/10/20 05:02:40 AM	3851						197	15	0
12/10/20 05:04:13 AM	3852						197	30	1
12/10/20 05:05:46 AM	3851						155	43	1
12/10/20 05:09:24 AM	3852						146	54	1
12/10/20 05:10:58 AM	3852						159	52	1
12/10/20 05:12:37 AM	3850						162	47	1
12/10/20 05:14:10 AM	3852						213	21	0
12/10/20 05:15:52 AM	3852						226	30	0
12/10/20 05:17:26 AM	3852						210	22	0
12/10/20 05:18:59 AM	3851						1760	31	7
12/10/20 05:22:33 AM	3852						136	31	1
12/10/20 05:24:06 AM	3851						162	15	0
12/10/20 05:25:42 AM	3852						240	0	0
12/10/20 05:27:15 AM	3852						240	0	0
12/10/20 05:28:49 AM	3851						103	15	0
12/10/20 05:30:24 AM	3852						170	47	1
12/10/20 05:31:59 AM	3852						210	0	0
12/10/20 05:35:32 AM	3852						176	44	1
12/10/20 05:37:10 AM	3852						240	0	0
12/10/20 05:38:42 AM	3851						195	43	1
12/10/20 05:40:21 AM	3852						227	15	0
12/10/20 05:41:53 AM	3850						238	22	1
12/10/20 05:43:24 AM	3851						1775	21	1
12/10/20 05:44:56 AM	3851						155	40	1
12/10/20 05:46:29 AM	3852						230	14	0
12/10/20 05:48:02 AM	3851						208	23	0
12/10/20 05:49:32 AM	3850						220	14	0
12/10/20 05:51:05 AM	3851						254	15	0
12/10/20 05:52:38 AM	3851						220	14	0
12/10/20 05:54:14 AM	3850						174	52	1
12/10/20 05:55:47 AM	3851						158	43	1
12/10/20 05:57:19 AM	3851						180	0	0
12/10/20 06:02:40 AM	3850						240	0	0
12/10/20 06:04:13 AM	3851						192	34	0
12/10/20 06:05:46 AM	3850						173	32	1
12/10/20 06:07:18 AM	3851						1717	30	3
12/10/20 06:08:50 AM	3850						191	35	0
12/10/20 06:10:24 AM	3851						202	21	1
12/10/20 06:11:59 AM	3850						194	15	0
12/10/20 06:13:31 AM	3850						236	21	1
12/10/20 06:15:05 AM	3851						nan	nan	0
12/10/20 06:16:37 AM	3850						223	15	1
12/10/20 06:18:11 AM	3850						118	23	0
12/10/20 06:19:39 AM	3851						177	24	0
12/10/20 06:25:16 AM	3851						214	24	0
12/10/20 06:26:51 AM	3851						223	15	0
12/10/20 06:28:28 AM	3848						228	15	0
12/10/20 06:30:02 AM	3850						148	42	1
12/10/20 06:31:35 AM	3851						164	52	1
12/10/20 06:33:13 AM	3851						196	15	0
12/10/20 06:36:52 AM	3851						226	15	0
12/10/20 06:38:27 AM	3849						226	15	0
12/10/20 06:40:01 AM	3850						225	15	0
12/10/20 06:41:39 AM	3851						1738	51	5
12/10/20 06:43:12 AM	3850						222	15	0
12/10/20 06:44:44 AM	3850						nan	nan	0
12/10/20 06:46:17 AM	3851						nan	nan	0
12/10/20 06:47:55 AM	3851						200	32	0
12/10/20 06:49:28 AM	3849						200	14	0
12/10/20 06:51:05 AM	3851						240	0	0
12/10/20 06:51:07 AM	3851						240	0	0
12/10/20 06:52:45 AM	3851						nan	nan	0
12/10/20 06:54:22 AM	3851						207	20	1
12/10/20 06:55:58 AM	3850						180	0	0
12/10/20 06:59:37 AM	3851						223	15	0
12/10/20 07:01:15 AM	3851						240	0	0
12/10/20 07:02:51 AM	3851						nan	nan	0
12/10/20 07:08:31 AM	3850						nan	nan	0
12/10/20 07:10:04 AM	3850						171	35	0
12/10/20 07:13:01 AM	3850						240	0	0
12/10/20 07:16:28 AM	3850						198	15	0
12/10/20 07:18:08 AM	3850						1712	42	7
12/10/20 07:21:39 AM	3851						194	15	0
12/10/20 07:25:13 AM	3848						239	18	1
12/10/20 07:26:48 AM	3851						210	0	0
12/10/20 07:28:21 AM	3849						1706	41	3
12/10/20 07:29:55 AM	3850						225	15	0
12/10/20 07:31:27 AM	3849						nan	nan	0
12/10/20 07:33:01 AM	3849						180	0	0
12/10/20 07:34:35 AM	3850						240	0	0
12/10/20 07:38:08 AM	3850						nan	nan	0
12/10/20 07:39:43 AM	3849						240	0	0
12/10/20 07:43:22 AM	3851						nan	nan	0
12/10/20 07:44:55 AM	3850						230	14	0
12/10/20 07:46:27 AM	3849						198	15	0
12/10/20 07:48:03 AM	3850						nan	nan	0
12/10/20 07:48:04 AM	3850						nan	nan	0
12/10/20 07:49:39 AM	3849						220	14	0
12/10/20 07:51:14 AM	3850						226	15	0
12/10/20 07:52:49 AM	3847						226	15	0
12/10/20 07:54:24 AM	3849						143	40	1
12/10/20 07:56:02 AM	3847						202	13	0
12/10/20 07:57:36 AM	3849						210	0	0
12/10/20 07:59:11 AM	3850						227	15	0
12/10/20 08:03:01 AM	3849						200	14	0
12/10/20 08:10:39 AM	3849						nan	nan	0
12/10/20 08:12:14 AM	3849						nan	nan	0
12/10/20 08:13:48 AM	3850						1663	30	4
12/10/20 08:13:50 AM	3850						1663	30	4
12/10/20 08:15:30 AM	3849						242	20	0
12/10/20 08:17:03 AM	3849						198	15	0
12/10/20 08:18:38 AM	3847						nan	nan	0
12/10/20 08:20:12 AM	3849						nan	nan	0
12/10/20 08:21:46 AM	3850						nan	nan	0
12/10/20 08:25:18 AM	3849						226	15	0
12/10/20 08:26:54 AM	3849						nan	nan	0
12/10/20 08:28:33 AM	3848						211	22	0
12/10/20 08:30:08 AM	3849						nan	nan	0
12/10/20 08:31:42 AM	3849						nan	nan	0
12/10/20 08:37:11 AM	3848						225	15	0
12/10/20 08:38:45 AM	3849						210	0	0
12/10/20 08:40:18 AM	3848						nan	nan	0
12/10/20 08:41:59 AM	3848						196	15	0
12/10/20 08:43:32 AM	3849						210	0	0
12/10/20 08:45:07 AM	3849						nan	nan	0
12/10/20 08:46:42 AM	3848						1709	41	6
12/10/20 08:48:19 AM	3848						nan	nan	0
12/10/20 08:49:54 AM	3849						157	53	1
12/10/20 08:51:27 AM	3848						198	15	0
12/10/20 08:53:01 AM	3848						229	15	0
12/10/20 08:54:37 AM	3848						230	14	0
12/10/20 08:56:18 AM	3849						210	0	0
12/10/20 08:57:53 AM	3848						nan	nan	0
12/10/20 09:01:24 AM	3849						nan	nan	0
12/10/20 09:04:57 AM	3848						226	15	0
12/10/20 09:06:32 AM	3849						198	15	0
12/10/20 09:08:05 AM	3848						226	15	0
12/10/20 09:09:41 AM	3848						210	21	0
12/10/20 09:13:04 AM	3848						230	14	0
12/10/20 09:14:40 AM	3848						226	15	0
12/10/20 09:18:14 AM	3847						199	15	0
12/10/20 09:19:50 AM	3848						178	23	0
12/10/20 09:21:24 AM	3848						210	0	0
12/10/20 09:22:58 AM	3848						240	0	0
12/10/20 09:24:41 AM	3848						1706	29	2
12/10/20 09:26:20 AM	3848						1697	33	3
12/10/20 09:27:53 AM	3848						nan	nan	0
12/10/20 09:33:32 AM	3848						200	14	0
12/10/20 09:37:06 AM	3848						197	15	0
12/10/20 09:42:42 AM	3847						210	0	0
12/10/20 09:44:15 AM	3847						180	0	0
12/10/20 09:45:51 AM	3847						nan	nan	0
12/10/20 09:47:24 AM	3847						210	0	0
12/10/20 09:48:57 AM	3848						nan	nan	0
12/10/20 09:50:38 AM	3848						180	0	0
12/10/20 09:52:18 AM	3848						223	15	0
12/10/20 09:53:55 AM	3845						1668	50	2
12/10/20 09:55:27 AM	3847						1684	23	2
12/10/20 09:57:00 AM	3847						228	15	0
12/10/20 09:58:37 AM	3848						210	0	0
12/10/20 10:02:04 AM	3846						nan	nan	0
12/10/20 10:03:41 AM	3847						230	14	0
12/10/20 10:05:16 AM	3846						210	0	0
12/10/20 10:06:52 AM	3848						180	0	0
12/10/20 10:08:24 AM	3848						210	0	0
12/10/20 10:09:58 AM	3848						nan	nan	0
12/10/20 10:13:36 AM	3847						240	0	0
12/10/20 10:15:11 AM	3847						210	0	0
12/10/20 10:16:45 AM	3847						nan	nan	0
12/10/20 10:19:54 AM	3847						nan	nan	0
12/10/20 10:21:34 AM	3848						210	0	0
12/10/20 10:31:26 AM	3846						210	0	0
12/10/20 10:33:06 AM	3847						210	0	0
12/10/20 10:34:37 AM	3847						nan	nan	0
12/10/20 10:36:10 AM	3847						nan	nan	0
12/10/20 10:37:49 AM	3847						nan	nan	0
12/10/20 10:39:31 AM	3847						180	0	0
12/10/20 10:39:32 AM	3847						180	0	0
12/10/20 10:41:06 AM	3847						221	14	0
12/10/20 10:42:40 AM	3846						1672	47	5
12/10/20 10:44:12 AM	3846						214	19	1
12/10/20 10:45:47 AM	3847						240	0	0
12/10/20 10:47:25 AM	3846						222	15	0
12/10/20 10:50:54 AM	3846						223	15	0
12/10/20 10:52:29 AM	3847						226	15	0
12/10/20 10:54:02 AM	3847						nan	nan	0
12/10/20 10:55:39 AM	3847						nan	nan	0
12/10/20 10:59:11 AM	3846						nan	nan	0
12/10/20 11:00:50 AM	3845						180	0	0
12/10/20 11:02:24 AM	3845						nan	nan	0
12/10/20 11:03:58 AM	3846						224	15	0
12/10/20 11:05:35 AM	3846						207	21	0
12/10/20 11:07:08 AM	3846						210	0	0
12/10/20 11:08:41 AM	3847						197	15	0
12/10/20 11:10:13 AM	3846						228	15	0
12/10/20 11:11:48 AM	3847						210	0	0
12/10/20 11:13:25 AM	3847						210	0	0
12/10/20 11:14:58 AM	3846						287	15	0
12/10/20 11:16:33 AM	3847						192	15	0
12/10/20 11:18:08 AM	3846						nan	nan	0
12/10/20 11:19:40 AM	3846						nan	nan	0
12/10/20 11:21:13 AM	3846						nan	nan	0
12/10/20 11:22:47 AM	3847						181	19	0
12/10/20 11:24:22 AM	3846						196	15	0
12/10/20 11:25:59 AM	3845						nan	nan	0
12/10/20 11:27:31 AM	3846						nan	nan	0
12/10/20 11:29:03 AM	3846						nan	nan	0
12/10/20 11:30:35 AM	3846						225	15	0
12/10/20 11:32:08 AM	3846						222	15	0
12/10/20 11:33:43 AM	3847						1684	29	6
12/10/20 11:35:23 AM	3847						240	0	0
12/10/20 11:37:00 AM	3846						224	15	0
12/10/20 11:38:34 AM	3846						nan	nan	0
12/10/20 11:40:08 AM	3847						189	14	0
12/10/20 11:41:44 AM	3845						210	0	0
12/10/20 11:43:21 AM	3846						nan	nan	0
12/10/20 11:45:05 AM	3847						90	0	0
12/10/20 11:46:37 AM	3846						240	0	0
12/10/20 11:48:10 AM	3846						190	14	0
12/10/20 11:49:42 AM	3846						90	0	0
12/10/20 11:51:19 AM	3846						210	0	0
12/10/20 11:54:53 AM	3846						90	0	0
12/10/20 11:56:26 AM	3846						nan	nan	0
12/10/20 11:58:07 AM	3846						1671	54	12
12/10/20 12:01:46 PM	3846						nan	nan	0
12/10/20 12:03:21 PM	3845						nan	nan	0
12/10/20 12:04:54 PM	3845						220	14	0
12/10/20 12:06:35 PM	3844						nan	nan	0
12/10/20 12:09:44 PM	3845						192	15	1
12/10/20 12:15:05 PM	3843						200	14	0
12/10/20 12:18:40 PM	3845						226	15	0
12/10/20 12:20:13 PM	3845						210	0	0
12/10/20 12:21:51 PM	3845						nan	nan	0
12/10/20 12:23:26 PM	3845						230	14	0
12/10/20 12:25:01 PM	3844						195	15	0
12/10/20 12:26:45 PM	3846						180	0	0
12/10/20 12:28:28 PM	3845						225	15	0
12/10/20 12:30:02 PM	3845						210	0	0
12/10/20 12:31:34 PM	3844						nan	nan	0
12/10/20 12:35:10 PM	3845						1082	0	0
12/10/20 12:38:48 PM	3845						1548	46	8
12/10/20 12:40:24 PM	3845						nan	nan	0
12/10/20 12:41:57 PM	3845						210	0	0
12/10/20 12:43:30 PM	3845						nan	nan	0
12/10/20 12:45:02 PM	3844						nan	nan	0
12/10/20 12:46:34 PM	3845						198	15	0
12/10/20 12:48:10 PM	3845						nan	nan	0
12/10/20 12:51:47 PM	3844						nan	nan	0
12/10/20 12:53:20 PM	3845						nan	nan	0
12/10/20 12:54:53 PM	3845						210	0	0
12/10/20 12:56:26 PM	3844						nan	nan	0
12/10/20 12:57:59 PM	3845						nan	nan	0
12/10/20 12:59:32 PM	3844						193	15	0
12/10/20 01:01:03 PM	3844						1592	41	4
12/10/20 01:04:34 PM	3844						1627	30	2
12/10/20 01:06:08 PM	3844						nan	nan	0
12/10/20 01:07:43 PM	3844						225	15	0
12/10/20 01:09:21 PM	3844						nan	nan	0
12/10/20 01:10:54 PM	3843						225	15	0
12/10/20 01:12:26 PM	3843						198	15	0
12/10/20 01:14:03 PM	3844						210	0	0
12/10/20 01:15:36 PM	3844						210	0	0
12/10/20 01:17:09 PM	3843						210	0	0
12/10/20 01:18:41 PM	3844						nan	nan	0
12/10/20 01:20:16 PM	3844						240	0	0
12/10/20 01:21:50 PM	3844						nan	nan	0
12/10/20 01:23:23 PM	3844						200	14	0
12/10/20 01:24:56 PM	3844						197	15	0
12/10/20 01:26:29 PM	3844						220	14	0
12/10/20 01:28:03 PM	3844						180	0	0
12/10/20 01:29:36 PM	3843						210	0	0
12/10/20 01:33:09 PM	3843						221	14	0
12/10/20 01:34:47 PM	3843						224	15	0
12/10/20 01:38:19 PM	3843						210	0	0
12/10/20 01:39:51 PM	3844						nan	nan	0
12/10/20 01:41:24 PM	3844						nan	nan	0
12/10/20 01:43:04 PM	3843						216	22	0
12/10/20 01:46:34 PM	3843						240	0	0
12/10/20 01:48:05 PM	3843						90	0	0
12/10/20 01:49:37 PM	3843						211	18	1
12/10/20 01:51:12 PM	3842						223	15	1
12/10/20 01:52:44 PM	3844						223	15	0
12/10/20 01:54:16 PM	3844						nan	nan	0
12/10/20 01:55:47 PM	3843						nan	nan	0
12/10/20 01:57:22 PM	3843						210	0	0
12/10/20 01:58:55 PM	3843						210	0	0
12/10/20 02:02:32 PM	3843						210	0	0
12/10/20 02:04:05 PM	3843						200	14	0
12/10/20 02:05:42 PM	3844						nan	nan	0
12/10/20 02:07:15 PM	3843						210	0	0
12/10/20 02:08:46 PM	3843						221	14	0
12/10/20 02:10:19 PM	3843						222	15	0
12/10/20 02:11:52 PM	3842						221	15	0
12/10/20 02:13:25 PM	3843						212	24	1
12/10/20 02:15:00 PM	3843						195	15	0
12/10/20 02:16:34 PM	3843						196	15	0
12/10/20 02:18:06 PM	3843						1644	40	1
12/10/20 02:19:41 PM	3842						210	0	0
12/10/20 02:21:20 PM	3843						210	0	0
12/10/20 02:22:53 PM	3844						221	15	0
12/10/20 02:24:31 PM	3841						224	15	0
12/10/20 02:26:15 PM	3843						nan	nan	0
12/10/20 02:27:48 PM	3843						180	0	0
12/10/20 02:29:20 PM	3843						194	15	0
12/10/20 02:30:54 PM	3842						198	15	0
12/10/20 02:32:27 PM	3842						191	14	0
12/10/20 02:38:01 PM	3842						200	14	0
12/10/20 02:39:34 PM	3840						nan	nan	0
12/10/20 02:41:08 PM	3843						210	0	0
12/10/20 02:42:41 PM	3843						210	0	0
12/10/20 02:45:50 PM	3842						nan	nan	0
12/10/20 02:47:29 PM	3842						nan	nan	0
12/10/20 02:51:05 PM	3842						nan	nan	0
12/10/20 02:52:39 PM	3843						90	0	0
12/10/20 02:52:40 PM	3843						90	0	0
12/10/20 02:54:12 PM	3841						166	15	0
12/10/20 02:55:49 PM	3841						210	0	0
12/10/20 03:01:22 PM	3841						228	15	0
12/10/20 03:04:50 PM	3841						210	0	0
12/10/20 03:08:11 PM	3841					R
12/10/20 03:11:25 PM	3839					R
12/10/20 03:13:10 PM	3841					R
12/10/20 03:14:52 PM	3839					R
12/10/20 03:16:44 PM	3840					R
12/10/20 03:18:33 PM	3840					R
12/10/20 03:22:34 PM	3841					R
12/10/20 03:26:26 PM	3841					R
12/10/20 03:30:35 PM	3841					R
12/10/20 03:32:29 PM	3840					R
12/10/20 03:36:36 PM	3840					R
12/10/20 03:38:26 PM	3841					R
12/10/20 03:44:26 PM	3841						nan	nan	0
12/10/20 03:46:00 PM	3841						90	0	0
12/10/20 03:47:35 PM	3840						224	15	0
12/10/20 03:49:07 PM	3840						nan	nan	0
12/10/20 03:50:45 PM	3841						180	0	0
12/10/20 03:52:19 PM	3841						192	15	0
12/10/20 03:54:05 PM	3841						210	0	0
12/10/20 03:55:39 PM	3840						180	0	0
12/10/20 03:59:45 PM	3840					R
12/10/20 04:03:50 PM	3837					R
12/10/20 04:07:56 PM	3838					R
12/10/20 04:09:45 PM	3839					R
12/10/20 04:11:34 PM	3839					R
12/10/20 04:15:46 PM	3839					R
12/10/20 04:17:37 PM	3840					R
12/10/20 04:19:33 PM	3840					R
12/10/20 04:23:36 PM	3839					R
12/10/20 04:33:50 PM	3838					R
12/10/20 04:40:08 PM	3837					R
12/10/20 04:57:18 PM	3836					R
12/10/20 04:59:10 PM	3837					R
12/10/20 05:01:09 PM	3838					R
12/10/20 05:07:40 PM	3835					R
12/10/20 05:09:30 PM	3837					R
12/10/20 05:11:25 PM	3837					R
12/10/20 05:13:13 PM	3837					R
12/10/20 05:17:21 PM	3836					R
12/10/20 05:19:13 PM	3836					R
12/10/20 05:22:53 PM	3836					R
12/10/20 05:26:56 PM	3836					R
12/10/20 05:28:49 PM	3837					R
12/10/20 05:34:40 PM	3835					R
12/10/20 05:47:09 PM	3835					R
12/10/20 05:49:00 PM	3835					R
12/10/20 05:50:54 PM	3836					R
12/10/20 05:57:21 PM	3835					R
12/10/20 06:00:59 PM	3836					R
12/10/20 06:05:05 PM	3834					R
12/10/20 06:06:55 PM	3836					R
12/10/20 06:10:31 PM	3835					R
12/10/20 06:16:57 PM	3835					R
12/10/20 06:18:52 PM	3835					R
12/10/20 06:22:54 PM	3835					R
12/10/20 06:30:58 PM	3834					R
12/10/20 06:43:26 PM	3834					R
12/10/20 06:45:18 PM	3834					R
12/10/20 06:51:36 PM	3834					R
12/10/20 06:55:38 PM	3834					R
12/10/20 06:59:49 PM	3834					R
12/10/20 07:03:15 PM	3833					R
12/10/20 07:07:29 PM	3833					R
12/10/20 07:09:30 PM	3834					R
12/10/20 07:21:32 PM	3832					R
12/10/20 07:23:24 PM	3831					R
12/10/20 07:23:26 PM	3831					R
12/10/20 07:25:23 PM	3833					R
12/10/20 07:27:15 PM	3833					R
12/10/20 07:30:43 PM	3832					R
12/10/20 07:32:35 PM	3832					R
12/10/20 07:51:04 PM	3831					R
12/10/20 07:58:48 PM	3831					R
12/10/20 08:00:40 PM	3830					R
12/10/20 08:02:38 PM	3830					R
12/10/20 08:04:30 PM	3831					R
12/10/20 08:08:42 PM	3831					R
12/10/20 08:19:46 PM	3831					R
12/10/20 08:23:57 PM	3830					R
12/10/20 08:28:17 PM	3830					R
12/10/20 08:41:07 PM	3830					R
12/10/20 08:50:06 PM	3830					R
12/10/20 09:37:31 PM	3829					R
12/10/20 09:43:38 PM	3827					R
12/10/20 09:49:51 PM	3827					R
12/10/20 09:51:43 PM	3827					R
12/10/20 09:53:34 PM	3828					R
12/10/20 09:55:28 PM	3828					R
12/10/20 09:59:21 PM	3827					R
12/10/20 10:01:10 PM	3827					R
12/10/20 10:09:45 PM	3826					R
12/10/20 10:13:59 PM	3827					R
12/10/20 10:18:17 PM	3826					R
12/10/20 10:31:37 PM	3826					R
12/10/20 10:35:47 PM	3826					R
12/10/20 10:39:55 PM	3826					R
12/10/20 10:44:10 PM	3825					R
12/10/20 10:48:24 PM	3825					R
12/10/20 10:52:27 PM	3825						0	0	0
12/10/20 10:54:09 PM	3825						0	0	0
12/10/20 10:57:59 PM	3825						nan	nan	0
12/10/20 10:59:37 PM	3826						nan	nan	0
12/10/20 11:23:28 PM	3825						nan	nan	0
12/10/20 11:27:14 PM	3824						240	0	0
12/10/20 11:28:56 PM	3825						196	15	0
12/10/20 11:32:37 PM	3822						197	15	0
12/10/20 11:38:18 PM	3824						180	0	0
12/10/20 11:49:50 PM	3823						210	0	0
13/10/20 12:20:23 AM	3822						1556	53	4
13/10/20 02:10:07 AM	3818						180	0	0
13/10/20 02:11:47 AM	3818						150	23	0
13/10/20 02:13:29 AM	3816						222	15	0
13/10/20 02:15:07 AM	3817						180	0	0
13/10/20 02:16:42 AM	3818						210	0	0
13/10/20 02:28:26 AM	3817						210	0	0
13/10/20 02:30:01 AM	3817						135	15	0
13/10/20 02:31:38 AM	3818						nan	nan	0
13/10/20 02:33:11 AM	3817						202	13	0
13/10/20 02:34:49 AM	3818						210	0	0
13/10/20 02:38:18 AM	3818						nan	nan	0
13/10/20 02:39:51 AM	3818						1549	42	4
13/10/20 02:50:56 AM	3817						90	0	0
13/10/20 02:50:59 AM	3817						90	0	0
13/10/20 02:58:38 AM	3817						180	0	0
13/10/20 03:00:11 AM	3817						nan	nan	0
13/10/20 03:01:47 AM	3817						nan	nan	0
13/10/20 03:07:16 AM	3817						210	0	0
13/10/20 03:10:48 AM	3816						nan	nan	0
13/10/20 03:12:31 AM	3817						nan	nan	0
13/10/20 03:14:09 AM	3817						210	0	0
13/10/20 03:15:45 AM	3817						nan	nan	0
13/10/20 03:17:22 AM	3817						210	0	0
13/10/20 03:19:01 AM	3817						120	0	0
13/10/20 03:20:36 AM	3817						222	15	0
13/10/20 03:22:09 AM	3817						178	21	0
13/10/20 03:22:18 AM	3817						178	21	0
13/10/20 03:25:51 AM	3814						197	15	0
13/10/20 03:35:40 AM	3815						178	31	1
13/10/20 03:37:16 AM	3816						199	15	0
13/10/20 03:38:58 AM	3815						nan	nan	0
13/10/20 03:40:29 AM	3817						210	0	0
13/10/20 03:42:12 AM	3817						192	15	0
13/10/20 03:43:50 AM	3817						210	0	0
13/10/20 03:43:51 AM	3817						210	0	0
13/10/20 03:47:24 AM	3815						180	0	0
13/10/20 03:54:56 AM	3816						nan	nan	0
13/10/20 03:58:26 AM	3815						210	0	0
13/10/20 04:03:55 AM	3815						180	0	0
13/10/20 04:07:40 AM	3815						nan	nan	0
13/10/20 04:11:25 AM	3814						nan	nan	0
13/10/20 04:12:58 AM	3816						210	0	0
13/10/20 04:28:23 AM	3815						210	0	0
13/10/20 04:29:59 AM	3815						nan	nan	0
13/10/20 04:31:32 AM	3815						180	0	0
13/10/20 04:33:05 AM	3815						210	0	0
13/10/20 04:36:36 AM	3815						198	15	0
13/10/20 04:38:13 AM	3816						180	0	0
13/10/20 04:39:47 AM	3814						nan	nan	0
13/10/20 04:41:26 AM	3816						210	0	0
13/10/20 04:42:59 AM	3814						nan	nan	0
13/10/20 04:44:38 AM	3814						199	14	0
13/10/20 04:48:09 AM	3815						214	22	0
13/10/20 04:49:43 AM	3814						1652	57	5
13/10/20 04:53:19 AM	3814						180	0	0
13/10/20 05:00:45 AM	3814						191	31	1
13/10/20 05:02:18 AM	3814						210	0	0
13/10/20 05:03:52 AM	3815						nan	nan	0
13/10/20 05:05:27 AM	3814						nan	nan	0
13/10/20 05:07:01 AM	3813						180	0	0
13/10/20 05:08:39 AM	3814						1621	37	2
13/10/20 05:10:15 AM	3814						1550	34	8
13/10/20 05:11:50 AM	3814						210	0	0
13/10/20 05:13:30 AM	3815						210	0	0
13/10/20 05:15:07 AM	3815						180	0	0
13/10/20 05:16:41 AM	3814						nan	nan	0
13/10/20 05:18:16 AM	3814						210	0	0
13/10/20 05:22:45 AM	3812						nan	nan	0
13/10/20 05:24:19 AM	3814						nan	nan	0
13/10/20 05:25:54 AM	3813						90	0	0
13/10/20 05:27:28 AM	3814						nan	nan	0
13/10/20 05:29:07 AM	3813						196	15	0
13/10/20 05:30:49 AM	3814						nan	nan	0
13/10/20 05:32:29 AM	3814						nan	nan	0
13/10/20 05:36:01 AM	3814						180	0	0
13/10/20 05:41:03 AM	3812						164	15	0
13/10/20 05:44:41 AM	3813						nan	nan	0
13/10/20 05:44:43 AM	3813						nan	nan	0
13/10/20 05:46:21 AM	3814						197	15	0
13/10/20 05:47:54 AM	3812						210	0	0
13/10/20 05:50:53 AM	3813						nan	nan	0
13/10/20 05:56:31 AM	3813						nan	nan	0
13/10/20 05:58:07 AM	3812						210	0	0
13/10/20 06:01:42 AM	3812						190	14	0
13/10/20 06:05:29 AM	3812						180	0	0
13/10/20 06:09:10 AM	3812						nan	nan	0
13/10/20 06:10:46 AM	3813						nan	nan	0
13/10/20 06:12:23 AM	3813						180	0	0
13/10/20 06:13:55 AM	3810						180	0	0
13/10/20 06:15:28 AM	3811						nan	nan	0
13/10/20 06:19:00 AM	3812						180	23	1
13/10/20 06:20:32 AM	3812						210	0	0
13/10/20 06:26:02 AM	3812						nan	nan	0
13/10/20 06:27:40 AM	3812						180	0	0
13/10/20 06:29:15 AM	3812						181	24	0
13/10/20 06:30:52 AM	3812						210	0	0
13/10/20 06:34:28 AM	3812						nan	nan	0
13/10/20 06:36:00 AM	3812						nan	nan	0
13/10/20 06:39:37 AM	3811						181	25	0
13/10/20 06:41:10 AM	3812						196	15	0
13/10/20 06:42:45 AM	3812						197	15	0
13/10/20 06:44:18 AM	3811						nan	nan	0
13/10/20 06:45:52 AM	3812						194	15	0
13/10/20 06:47:27 AM	3813						200	14	0
13/10/20 06:48:58 AM	3812						210	0	0
13/10/20 06:50:33 AM	3812						1606	32	1
13/10/20 06:54:13 AM	3812						1739	28	2
13/10/20 06:55:49 AM	3811						nan	nan	0
13/10/20 07:01:23 AM	3811						195	15	0
13/10/20 07:02:59 AM	3811						180	0	0
13/10/20 07:04:35 AM	3812						1553	34	6
13/10/20 07:10:07 AM	3809						192	15	0
13/10/20 07:11:50 AM	3811						nan	nan	0
13/10/20 07:13:26 AM	3811						102	15	0
13/10/20 07:17:02 AM	3811						195	15	0
13/10/20 07:20:03 AM	3811						150	0	0
13/10/20 07:21:39 AM	3811						nan	nan	0
13/10/20 07:29:17 AM	3811						nan	nan	0
13/10/20 07:32:46 AM	3811						210	0	0
13/10/20 07:40:24 AM	3810						168	15	0
13/10/20 07:42:01 AM	3808						210	0	0
13/10/20 07:43:38 AM	3808						210	0	0
13/10/20 07:49:15 AM	3810						nan	nan	0
13/10/20 07:50:56 AM	3810						150	24	0
13/10/20 07:54:26 AM	3810						180	0	0
13/10/20 07:56:02 AM	3810						nan	nan	0
13/10/20 07:59:36 AM	3810						1598	28	2
13/10/20 08:03:07 AM	3810						1654	38	4
13/10/20 08:04:44 AM	3810						200	14	0
13/10/20 08:10:20 AM	3809						nan	nan	0
13/10/20 08:13:58 AM	3809						180	0	0
13/10/20 08:15:33 AM	3809						180	0	0
13/10/20 08:29:08 AM	3807						195	15	0
13/10/20 08:34:27 AM	3809						nan	nan	0
13/10/20 08:36:02 AM	3809						nan	nan	0
13/10/20 08:41:12 AM	3809						nan	nan	0
13/10/20 08:44:55 AM	3809						180	0	0
13/10/20 08:46:29 AM	3809						nan	nan	0
13/10/20 08:53:34 AM	3807						197	15	0
13/10/20 08:55:10 AM	3808						180	0	0
13/10/20 08:56:52 AM	3809						197	15	0
13/10/20 09:09:54 AM	3807						180	0	0
13/10/20 09:11:33 AM	3808						nan	nan	0
13/10/20 09:19:27 AM	3808						210	0	0
13/10/20 09:21:04 AM	3806						195	15	0
13/10/20 09:22:40 AM	3808						nan	nan	0
13/10/20 09:25:43 AM	3807						nan	nan	0
13/10/20 09:27:30 AM	3808						181	22	0
13/10/20 09:29:17 AM	3808						nan	nan	0
13/10/20 09:35:04 AM	3808						nan	nan	0
13/10/20 09:42:43 AM	3807						nan	nan	0
13/10/20 09:48:48 AM	3807						166	15	0
13/10/20 09:50:37 AM	3807						192	15	0
13/10/20 10:04:39 AM	3806						1549	33	3
13/10/20 10:04:41 AM	3806						1549	33	3
13/10/20 10:06:25 AM	3806						1545	15	1
13/10/20 10:07:59 AM	3806						1533	57	7
13/10/20 10:15:20 AM	3807						210	0	0
13/10/20 10:16:52 AM	3806						nan	nan	0
13/10/20 10:25:05 AM	3804					R
13/10/20 10:38:23 AM	3803					R
13/10/20 10:49:11 AM	3804					R
13/10/20 10:52:58 AM	3803					R
13/10/20 11:01:32 AM	3803					R
13/10/20 11:03:21 AM	3804					R
13/10/20 11:05:10 AM	3804					R
13/10/20 11:13:08 AM	3804					R
13/10/20 11:16:42 AM	3803					R
13/10/20 11:29:53 AM	3803					R
13/10/20 11:33:28 AM	3802					R
13/10/20 11:41:36 AM	3801					R
13/10/20 11:43:27 AM	3803					R
13/10/20 11:47:33 AM	3802					R
13/10/20 11:51:24 AM	3802					R
13/10/20 11:53:14 AM	3803					R
13/10/20 11:55:04 AM	3803					R
13/10/20 12:01:22 PM	3802					R
13/10/20 12:03:14 PM	3802					R
13/10/20 12:07:24 PM	3802					R
13/10/20 12:09:15 PM	3802					R
13/10/20 12:11:02 PM	3802					R
13/10/20 12:17:11 PM	3801					R
13/10/20 12:19:06 PM	3802					R
13/10/20 12:23:07 PM	3801					R
13/10/20 12:24:59 PM	3801					R
13/10/20 12:26:49 PM	3802					R
13/10/20 12:31:06 PM	3802					R
13/10/20 12:32:53 PM	3800					R
13/10/20 12:36:20 PM	3800					R
13/10/20 12:40:42 PM	3801					R
13/10/20 12:46:53 PM	3801					R
13/10/20 12:55:01 PM	3801					R
13/10/20 01:01:01 PM	3800					R
13/10/20 01:02:51 PM	3800					R
13/10/20 01:06:58 PM	3801					R
13/10/20 01:08:47 PM	3800					R
13/10/20 01:16:51 PM	3800					R
13/10/20 01:27:58 PM	3799					R
13/10/20 01:27:59 PM	3799					R
13/10/20 01:31:33 PM	3798					R
13/10/20 01:36:34 PM	3798					R
13/10/20 01:42:17 PM	3798					R
13/10/20 02:00:52 PM	3797					R
13/10/20 02:05:57 PM	3796					R
13/10/20 02:07:59 PM	3797					R
13/10/20 02:09:52 PM	3797					R
13/10/20 02:11:39 PM	3796					R
13/10/20 02:13:29 PM	3798					R
13/10/20 02:23:19 PM	3797					R
13/10/20 02:26:57 PM	3796					R
13/10/20 02:30:32 PM	3796					R
13/10/20 02:32:23 PM	3796					R
13/10/20 02:34:12 PM	3797					R
13/10/20 02:39:34 PM	3795					R
13/10/20 02:41:22 PM	3795					R
13/10/20 02:51:32 PM	3795					R
13/10/20 03:00:00 PM	3796					R
13/10/20 03:05:02 PM	3794					R
13/10/20 03:08:47 PM	3795						0	0	0
13/10/20 03:26:56 PM	3794					R
13/10/20 03:32:08 PM	3793					R
13/10/20 03:38:27 PM	3793					R
13/10/20 03:40:19 PM	3794					R
13/10/20 03:42:11 PM	3792					R
13/10/20 03:44:02 PM	3793					R
13/10/20 03:52:07 PM	3792					R
13/10/20 04:00:54 PM	3792					R
13/10/20 04:02:43 PM	3793					R
13/10/20 04:08:32 PM	3792					R
13/10/20 04:12:33 PM	3792					R
13/10/20 04:23:21 PM	3791					R
13/10/20 04:23:22 PM	3791					R
13/10/20 04:26:58 PM	3791					R
13/10/20 04:34:32 PM	3789					R
13/10/20 04:36:19 PM	3790					R
13/10/20 04:39:50 PM	3790					R
13/10/20 04:43:59 PM	3790					R
13/10/20 04:54:49 PM	3789					R
13/10/20 05:06:34 PM	3789					R
13/10/20 05:10:37 PM	3789					R
13/10/20 05:17:01 PM	3789					R
13/10/20 05:25:14 PM	3789					R
13/10/20 05:27:04 PM	3789					R
13/10/20 05:28:59 PM	3789					R
13/10/20 05:38:46 PM	3788					R
13/10/20 05:40:37 PM	3788					R
13/10/20 05:42:27 PM	3788					R
13/10/20 05:48:49 PM	3788					R
13/10/20 05:52:22 PM	3787					R
13/10/20 05:54:12 PM	3786					R
13/10/20 05:55:55 PM	3788					R
13/10/20 06:03:21 PM	3787					R
13/10/20 06:07:27 PM	3787					R
13/10/20 06:16:58 PM	3787					R
13/10/20 06:22:05 PM	3785					R
13/10/20 06:23:49 PM	3786					R
13/10/20 06:25:36 PM	3786					R
13/10/20 06:31:43 PM	3786					R
13/10/20 06:35:40 PM	3786					R
13/10/20 06:37:22 PM	3786					R
13/10/20 06:39:07 PM	3785					R
13/10/20 06:40:52 PM	3787					R
13/10/20 06:44:51 PM	3785					R
13/10/20 06:46:37 PM	3785					R
13/10/20 06:48:21 PM	3786					R
13/10/20 06:50:10 PM	3786					R
13/10/20 06:54:08 PM	3785					R
13/10/20 06:55:56 PM	3785					R
13/10/20 06:57:42 PM	3785					R
13/10/20 07:01:50 PM	3786					R
13/10/20 07:03:37 PM	3784					R
13/10/20 07:07:39 PM	3785					R
13/10/20 07:09:28 PM	3785					R
13/10/20 07:09:28 PM	3785					R
13/10/20 07:19:46 PM	3783					R
13/10/20 07:25:26 PM	3784					R
13/10/20 07:27:12 PM	3784					R
13/10/20 07:28:55 PM	3785					R
13/10/20 07:30:39 PM	3785					R
13/10/20 07:36:45 PM	3783					R
13/10/20 07:44:22 PM	3783					R
13/10/20 07:46:05 PM	3784					R
13/10/20 07:47:55 PM	3784					R
13/10/20 07:49:38 PM	3783					R
13/10/20 07:53:08 PM	3783					R
13/10/20 07:59:08 PM	3784					R
13/10/20 08:00:52 PM	3783					R
13/10/20 08:09:13 PM	3783					R
13/10/20 08:10:54 PM	3782					R
13/10/20 08:12:38 PM	3781					R
13/10/20 08:16:33 PM	3783					R
13/10/20 08:20:20 PM	3782					R
13/10/20 08:22:06 PM	3782					R
13/10/20 08:23:49 PM	3783					R
13/10/20 08:25:42 PM	3783					R
13/10/20 08:27:26 PM	3783					R
13/10/20 08:29:18 PM	3782					R
13/10/20 08:31:02 PM	3782					R
13/10/20 08:32:46 PM	3783					R
13/10/20 08:36:46 PM	3783					R
13/10/20 08:42:56 PM	3781					R
13/10/20 08:48:19 PM	3781					R
13/10/20 08:50:09 PM	3782					R
13/10/20 09:00:34 PM	3782					R
13/10/20 09:06:16 PM	3781					R
13/10/20 09:08:00 PM	3782					R
13/10/20 09:09:43 PM	3781					R
13/10/20 09:11:26 PM	3782					R
13/10/20 09:13:13 PM	3781					R
13/10/20 09:15:07 PM	3781					R
13/10/20 09:18:33 PM	3780					R
13/10/20 09:20:16 PM	3781					R
13/10/20 09:26:24 PM	3781					R
13/10/20 09:28:08 PM	3781					R
13/10/20 09:32:02 PM	3780					R
13/10/20 09:35:16 PM	3779					R
13/10/20 09:39:10 PM	3779					R
13/10/20 09:40:53 PM	3779					R
13/10/20 09:42:35 PM	3779					R
13/10/20 09:44:23 PM	3779					R
13/10/20 09:48:22 PM	3780					R
13/10/20 09:50:12 PM	3780					R
13/10/20 09:54:11 PM	3780					R
13/10/20 10:02:10 PM	3779					R
13/10/20 10:06:23 PM	3779					R
13/10/20 10:10:23 PM	3778					R
13/10/20 10:12:07 PM	3778					R
