# Supplementary material for: A Low-Cost, Low-Power Water Velocity Sensor Utilizing Acoustic Doppler Measurement
Source: Sensors (Basel). 2022 Sep 30;22(19):7451. doi: 10.3390/s22197451 (PMC9572237; doi:10.3390/s22197451)
Supplement: Supplementary file 1 [file sensors-22-07451-s001.zip › supplementary_material/data/field_test/data/log_008/log_12.csv]

27/10/20 12:45:01 AM	1			4173			129	32	14818
27/10/20 12:46:33 AM	2			4171			90	0	8353
27/10/20 12:48:05 AM	3			4173			nan	nan	4287
28/10/20 04:05:19 PM	1152			4029			nan	nan	1597
30/10/20 03:04:05 AM	2175			3905			469	15	12038
30/10/20 08:25:56 AM	2332			3891			nan	nan	6133
30/10/20 08:27:38 AM	2333			3892			nan	nan	4425
30/10/20 09:20:36 AM	2359			3889			90	0	41339
30/10/20 04:54:29 PM	2581			3870			nan	nan	6181
