# Supplementary material for: A Low-Cost, Low-Power Water Velocity Sensor Utilizing Acoustic Doppler Measurement
Source: Sensors (Basel). 2022 Sep 30;22(19):7451. doi: 10.3390/s22197451 (PMC9572237; doi:10.3390/s22197451)
Supplement: Supplementary file 1 [file sensors-22-07451-s001.zip › supplementary_material/data/field_test/data/log_008/log_13.csv]

01/11/20 04:13:08 AM	3615			3756			221	81	24514
03/11/20 12:06:12 AM	4899			3612			nan	nan	835
03/11/20 12:07:46 AM	4900			3613			691	0	11737
03/11/20 12:09:18 AM	4901			3612			374	34	11084
03/11/20 12:10:50 AM	4902			3612			294	122	23064
03/11/20 12:12:24 AM	4903			3613			358	40	23135
03/11/20 12:14:00 AM	4904			3613			273	36	27020
05/11/20 02:17:05 AM	6367			3504			932	0	13619
05/11/20 02:18:40 AM	6368			3504			nan	nan	5544
