# Supplementary material for: A Low-Cost, Low-Power Water Velocity Sensor Utilizing Acoustic Doppler Measurement
Source: Sensors (Basel). 2022 Sep 30;22(19):7451. doi: 10.3390/s22197451 (PMC9572237; doi:10.3390/s22197451)
Supplement: Supplementary file 1 [file sensors-22-07451-s001.zip › supplementary_material/data/field_test/data/log_008/log_14.csv]

05/11/20 02:20:59 AM	1			4145			nan	nan	5600
05/11/20 02:22:31 AM	2			4143			361	0	8340
05/11/20 02:24:05 AM	3			4146			nan	nan	7064
05/11/20 02:25:38 AM	4			4144			nan	nan	5842
05/11/20 02:27:11 AM	5			4144			1323	0	9201
05/11/20 02:28:47 AM	6			4143			464	15	15319
05/11/20 02:30:22 AM	7			4142			421	0	11866
05/11/20 02:31:56 AM	8			4145			1383	0	8321
08/11/20 06:26:48 AM	2230			3889			nan	nan	1835
10/11/20 02:40:46 AM	3524			3742			453	23	22838
10/11/20 02:42:20 AM	3525			3748			1184	15	14309
