# Supplementary material for: A Low-Cost, Low-Power Water Velocity Sensor Utilizing Acoustic Doppler Measurement
Source: Sensors (Basel). 2022 Sep 30;22(19):7451. doi: 10.3390/s22197451 (PMC9572237; doi:10.3390/s22197451)
Supplement: Supplementary file 1 [file sensors-22-07451-s001.zip › supplementary_material/data/field_test/data/log_008/log_15.csv]

10/11/20 02:44:18 AM	1			4129			1438	54	22729
10/11/20 02:45:51 AM	2			4129			nan	nan	3730
10/11/20 02:47:27 AM	3			4128			nan	nan	2369
10/11/20 02:49:05 AM	4			4128			902	0	8946
16/11/20 10:29:54 PM	4760			3714			nan	nan	4463
