# Supplementary material for: A Low-Cost, Low-Power Water Velocity Sensor Utilizing Acoustic Doppler Measurement
Source: Sensors (Basel). 2022 Sep 30;22(19):7451. doi: 10.3390/s22197451 (PMC9572237; doi:10.3390/s22197451)
Supplement: Supplementary file 1 [file sensors-22-07451-s001.zip › supplementary_material/data/field_test/data/log_010/log_16.csv]

16/11/2020 23:03	1						nan	nan	0
16/11/2020 23:03	2						nan	nan	0
16/11/2020 23:05	3						nan	nan	0
16/11/2020 23:07	4						nan	nan	0
16/11/2020 23:08	5						nan	nan	0
16/11/2020 23:10	6						nan	nan	0
16/11/2020 23:12	7						nan	nan	0
16/11/2020 23:13	8						nan	nan	0
16/11/2020 23:15	9						nan	nan	0
16/11/2020 23:17	10						nan	nan	0
16/11/2020 23:18	11						nan	nan	0
16/11/2020 23:20	12						nan	nan	0
16/11/2020 23:22	13						nan	nan	0
16/11/2020 23:23	14						nan	nan	0
16/11/2020 23:25	15						nan	nan	0
16/11/2020 23:27	16						nan	nan	0
16/11/2020 23:28	17						nan	nan	0
16/11/2020 23:30	18						nan	nan	0
16/11/2020 23:32	19						nan	nan	0
16/11/2020 23:34	20						nan	nan	0
16/11/2020 23:35	21						nan	nan	0
16/11/2020 23:37	22						nan	nan	0
16/11/2020 23:39	23						nan	nan	0
16/11/2020 23:40	24						nan	nan	0
16/11/2020 23:42	25						nan	nan	0
16/11/2020 23:44	26						nan	nan	0
16/11/2020 23:45	27						nan	nan	0
16/11/2020 23:47	28						nan	nan	0
16/11/2020 23:49	29						nan	nan	0
16/11/2020 23:50	30						nan	nan	0
16/11/2020 23:52	31						nan	nan	0
16/11/2020 23:54	32						nan	nan	0
16/11/2020 23:55	33						nan	nan	0
16/11/2020 23:57	34						nan	nan	0
16/11/2020 23:59	35						nan	nan	0
17/11/2020 0:00	36						nan	nan	0
17/11/2020 0:02	37						nan	nan	0
17/11/2020 0:04	38						nan	nan	0
17/11/2020 0:05	39						nan	nan	0
17/11/2020 0:07	40						nan	nan	0
17/11/2020 0:09	41						nan	nan	0
17/11/2020 0:11	42						nan	nan	0
17/11/2020 0:12	43						nan	nan	0
17/11/2020 0:14	44						nan	nan	0
17/11/2020 0:15	45						nan	nan	0
17/11/2020 0:17	46						nan	nan	0
17/11/2020 0:19	47						nan	nan	0
17/11/2020 0:20	48						nan	nan	0
17/11/2020 0:22	49						nan	nan	0
17/11/2020 0:24	50						nan	nan	0
17/11/2020 0:25	51						nan	nan	0
17/11/2020 0:27	52						nan	nan	0
17/11/2020 0:29	53						nan	nan	0
17/11/2020 0:30	54						nan	nan	0
17/11/2020 0:32	55						nan	nan	0
17/11/2020 0:34	56						nan	nan	0
17/11/2020 0:35	57						nan	nan	0
17/11/2020 0:37	58						nan	nan	0
17/11/2020 0:39	59						nan	nan	0
17/11/2020 0:41	60						nan	nan	0
17/11/2020 0:42	61						nan	nan	0
17/11/2020 0:44	62						nan	nan	0
17/11/2020 0:46	63						nan	nan	0
17/11/2020 0:48	64						nan	nan	0
17/11/2020 0:49	65						nan	nan	0
17/11/2020 0:51	66						nan	nan	0
17/11/2020 0:52	67						nan	nan	0
17/11/2020 0:54	68						nan	nan	0
17/11/2020 0:56	69						nan	nan	0
17/11/2020 0:58	70						nan	nan	0
17/11/2020 0:59	71						nan	nan	0
17/11/2020 1:01	72						nan	nan	0
17/11/2020 1:03	73						nan	nan	0
17/11/2020 1:05	74						nan	nan	0
17/11/2020 1:06	75						nan	nan	0
17/11/2020 1:08	76						nan	nan	0
17/11/2020 1:10	77						nan	nan	0
17/11/2020 1:11	78						nan	nan	0
17/11/2020 1:13	79						nan	nan	0
17/11/2020 1:15	80						nan	nan	0
17/11/2020 1:16	81						nan	nan	0
17/11/2020 1:18	82						nan	nan	0
17/11/2020 1:20	83						nan	nan	0
17/11/2020 1:21	84						nan	nan	0
17/11/2020 1:23	85						nan	nan	0
17/11/2020 1:25	86						nan	nan	0
17/11/2020 1:26	87						nan	nan	0
17/11/2020 1:28	88						nan	nan	0
17/11/2020 1:30	89						nan	nan	0
17/11/2020 1:31	90						nan	nan	0
17/11/2020 1:33	91						nan	nan	0
17/11/2020 1:35	92						nan	nan	0
17/11/2020 1:36	93						nan	nan	0
17/11/2020 1:38	94						nan	nan	0
17/11/2020 1:40	95						nan	nan	0
17/11/2020 1:41	96						nan	nan	0
17/11/2020 1:43	97						nan	nan	0
17/11/2020 1:45	98						nan	nan	0
17/11/2020 1:46	99						nan	nan	0
17/11/2020 1:48	100						nan	nan	0
17/11/2020 1:50	101						nan	nan	0
17/11/2020 1:52	102						nan	nan	0
17/11/2020 1:53	103						nan	nan	0
17/11/2020 1:55	104						nan	nan	0
17/11/2020 1:57	105						nan	nan	0
17/11/2020 1:58	106						nan	nan	0
17/11/2020 2:00	107						nan	nan	0
17/11/2020 2:02	108						nan	nan	0
17/11/2020 2:03	109						nan	nan	0
17/11/2020 2:05	110						nan	nan	0
17/11/2020 2:07	111						nan	nan	0
17/11/2020 2:08	112						nan	nan	0
17/11/2020 2:10	113						nan	nan	0
17/11/2020 2:12	114						nan	nan	0
17/11/2020 2:14	115						nan	nan	0
17/11/2020 2:15	116						nan	nan	0
17/11/2020 2:17	117						nan	nan	0
17/11/2020 2:19	118						nan	nan	0
17/11/2020 2:20	119						nan	nan	0
17/11/2020 2:22	120						nan	nan	0
17/11/2020 2:24	121						nan	nan	0
17/11/2020 2:25	122						nan	nan	0
17/11/2020 2:27	123						nan	nan	0
17/11/2020 2:29	124						nan	nan	0
17/11/2020 2:31	125						nan	nan	0
17/11/2020 2:32	126						nan	nan	0
17/11/2020 2:34	127						nan	nan	0
17/11/2020 2:36	128						nan	nan	0
17/11/2020 2:37	129						nan	nan	0
17/11/2020 2:39	130						nan	nan	0
17/11/2020 2:41	131						nan	nan	0
17/11/2020 2:43	132						nan	nan	0
17/11/2020 2:44	133						nan	nan	0
17/11/2020 2:46	134						nan	nan	0
17/11/2020 2:48	135						nan	nan	0
17/11/2020 2:49	136						nan	nan	0
17/11/2020 2:51	137						nan	nan	0
17/11/2020 2:53	138						nan	nan	0
17/11/2020 2:55	139						nan	nan	0
17/11/2020 2:56	140						nan	nan	0
17/11/2020 2:58	141						nan	nan	0
17/11/2020 2:59	142						nan	nan	0
17/11/2020 3:01	143						nan	nan	0
17/11/2020 3:03	144						nan	nan	0
17/11/2020 3:05	145						nan	nan	0
17/11/2020 3:06	146						nan	nan	0
17/11/2020 3:08	147						nan	nan	0
17/11/2020 3:10	148						nan	nan	0
17/11/2020 3:12	149						nan	nan	0
17/11/2020 3:13	150						nan	nan	0
17/11/2020 3:15	151						nan	nan	0
17/11/2020 3:16	152						nan	nan	0
17/11/2020 3:18	153						nan	nan	0
17/11/2020 3:20	154						nan	nan	0
17/11/2020 3:22	155						nan	nan	0
17/11/2020 3:23	156						nan	nan	0
17/11/2020 3:25	157						nan	nan	0
17/11/2020 3:27	158						nan	nan	0
17/11/2020 3:28	159						nan	nan	0
17/11/2020 3:30	160						nan	nan	0
17/11/2020 3:32	161						nan	nan	0
17/11/2020 3:33	162						nan	nan	0
17/11/2020 3:35	163						nan	nan	0
17/11/2020 3:37	164						nan	nan	0
17/11/2020 3:38	165						nan	nan	0
17/11/2020 3:40	166						nan	nan	0
17/11/2020 3:42	167						nan	nan	0
17/11/2020 3:43	168						nan	nan	0
17/11/2020 3:45	169						nan	nan	0
17/11/2020 3:47	170						nan	nan	0
17/11/2020 3:48	171						nan	nan	0
17/11/2020 3:50	172						nan	nan	0
17/11/2020 3:52	173						nan	nan	0
17/11/2020 3:53	174						nan	nan	0
17/11/2020 3:55	175						nan	nan	0
17/11/2020 3:57	176						nan	nan	0
17/11/2020 3:58	177						nan	nan	0
17/11/2020 4:00	178						nan	nan	0
17/11/2020 4:02	179						nan	nan	0
17/11/2020 4:04	180						nan	nan	0
17/11/2020 4:05	181						nan	nan	0
17/11/2020 4:07	182						nan	nan	0
17/11/2020 4:09	183						nan	nan	0
17/11/2020 4:10	184						nan	nan	0
17/11/2020 4:12	185						nan	nan	0
17/11/2020 4:14	186						nan	nan	0
17/11/2020 4:15	187						nan	nan	0
17/11/2020 4:17	188						nan	nan	0
17/11/2020 4:19	189						nan	nan	0
17/11/2020 4:20	190						nan	nan	0
17/11/2020 4:22	191						nan	nan	0
17/11/2020 4:24	192						nan	nan	0
17/11/2020 4:25	193						nan	nan	0
17/11/2020 4:27	194						nan	nan	0
17/11/2020 4:29	195						nan	nan	0
17/11/2020 4:30	196						nan	nan	0
17/11/2020 4:32	197						nan	nan	0
17/11/2020 4:34	198						nan	nan	0
17/11/2020 4:35	199						nan	nan	0
17/11/2020 4:37	200						nan	nan	0
17/11/2020 4:39	201						nan	nan	0
17/11/2020 4:40	202						nan	nan	0
17/11/2020 4:42	203						nan	nan	0
17/11/2020 4:44	204						nan	nan	0
17/11/2020 4:46	205						nan	nan	0
17/11/2020 4:47	206						nan	nan	0
17/11/2020 4:49	207						nan	nan	0
17/11/2020 4:51	208						nan	nan	0
17/11/2020 4:52	209						nan	nan	0
17/11/2020 4:54	210						nan	nan	0
17/11/2020 4:55	211						nan	nan	0
17/11/2020 4:57	212						nan	nan	0
17/11/2020 4:59	213						nan	nan	0
17/11/2020 5:01	214						nan	nan	0
17/11/2020 5:02	215						nan	nan	0
17/11/2020 5:04	216						nan	nan	0
17/11/2020 5:06	217						nan	nan	0
17/11/2020 5:07	218						nan	nan	0
17/11/2020 5:09	219						nan	nan	0
17/11/2020 5:11	220						nan	nan	0
17/11/2020 5:13	221						nan	nan	0
17/11/2020 5:14	222						nan	nan	0
17/11/2020 5:16	223						nan	nan	0
17/11/2020 5:18	224						nan	nan	0
17/11/2020 5:19	225						nan	nan	0
17/11/2020 5:21	226						nan	nan	0
17/11/2020 5:23	227						nan	nan	0
17/11/2020 5:24	228						nan	nan	0
17/11/2020 5:26	229						nan	nan	0
17/11/2020 5:28	230						nan	nan	0
17/11/2020 5:29	231						nan	nan	0
17/11/2020 5:31	232						nan	nan	0
17/11/2020 5:33	233						nan	nan	0
17/11/2020 5:34	234						nan	nan	0
17/11/2020 5:36	235						nan	nan	0
17/11/2020 5:38	236						nan	nan	0
17/11/2020 5:39	237						nan	nan	0
17/11/2020 5:41	238						nan	nan	0
17/11/2020 5:43	239						nan	nan	0
17/11/2020 5:45	240						nan	nan	0
17/11/2020 5:46	241						nan	nan	0
17/11/2020 5:48	242						nan	nan	0
17/11/2020 5:50	243						nan	nan	0
17/11/2020 5:51	244						nan	nan	0
17/11/2020 5:53	245						nan	nan	0
17/11/2020 5:55	246						nan	nan	0
17/11/2020 5:57	247						nan	nan	0
17/11/2020 5:58	248						nan	nan	0
17/11/2020 6:00	249						nan	nan	0
17/11/2020 6:02	250						nan	nan	0
17/11/2020 6:03	251						nan	nan	0
17/11/2020 6:05	252						nan	nan	0
17/11/2020 6:07	253						nan	nan	0
17/11/2020 6:08	254						nan	nan	0
17/11/2020 6:10	255						nan	nan	0
17/11/2020 6:12	256						nan	nan	0
17/11/2020 6:13	257						nan	nan	0
17/11/2020 6:15	258						nan	nan	0
17/11/2020 6:17	259						nan	nan	0
17/11/2020 6:19	260						nan	nan	0
17/11/2020 6:20	261						nan	nan	0
17/11/2020 6:22	262						nan	nan	0
17/11/2020 6:24	263						nan	nan	0
17/11/2020 6:25	264						nan	nan	0
17/11/2020 6:27	265						nan	nan	0
17/11/2020 6:29	266						nan	nan	0
17/11/2020 6:30	267						nan	nan	0
17/11/2020 6:32	268						nan	nan	0
17/11/2020 6:34	269						nan	nan	0
17/11/2020 6:35	270						nan	nan	0
17/11/2020 6:37	271						nan	nan	0
17/11/2020 6:39	272						nan	nan	0
17/11/2020 6:40	273						nan	nan	0
17/11/2020 6:42	274						nan	nan	0
17/11/2020 6:44	275						nan	nan	0
17/11/2020 6:45	276						nan	nan	0
17/11/2020 6:47	277						nan	nan	0
17/11/2020 6:49	278						nan	nan	0
17/11/2020 6:51	279						nan	nan	0
17/11/2020 6:52	280						nan	nan	0
17/11/2020 6:54	281						nan	nan	0
17/11/2020 6:56	282						nan	nan	0
17/11/2020 6:57	283						nan	nan	0
17/11/2020 6:59	284						nan	nan	0
17/11/2020 7:01	285						nan	nan	0
17/11/2020 7:02	286						nan	nan	0
17/11/2020 7:04	287						nan	nan	0
17/11/2020 7:06	288						nan	nan	0
17/11/2020 7:07	289						nan	nan	0
17/11/2020 7:13	291						nan	nan	0
17/11/2020 7:15	292						nan	nan	0
17/11/2020 7:17	293						nan	nan	0
17/11/2020 7:18	294						nan	nan	0
17/11/2020 7:20	295						nan	nan	0
17/11/2020 7:22	296						nan	nan	0
17/11/2020 7:23	297						nan	nan	0
17/11/2020 7:25	298						nan	nan	0
17/11/2020 7:27	299						nan	nan	0
17/11/2020 7:29	300						nan	nan	0
17/11/2020 7:30	301						nan	nan	0
17/11/2020 7:32	302						nan	nan	0
17/11/2020 7:34	303						nan	nan	0
17/11/2020 7:35	304						nan	nan	0
17/11/2020 7:37	305						nan	nan	0
17/11/2020 7:39	306						nan	nan	0
17/11/2020 7:40	307						nan	nan	0
17/11/2020 7:42	308						nan	nan	0
17/11/2020 7:44	309						nan	nan	0
17/11/2020 7:45	310						nan	nan	0
17/11/2020 7:47	311						nan	nan	0
17/11/2020 7:49	312						nan	nan	0
17/11/2020 7:50	313						nan	nan	0
17/11/2020 7:52	314						nan	nan	0
17/11/2020 7:54	315						nan	nan	0
17/11/2020 7:55	316						nan	nan	0
17/11/2020 7:57	317						nan	nan	0
17/11/2020 7:59	318						nan	nan	0
17/11/2020 8:00	319						nan	nan	0
17/11/2020 8:02	320						nan	nan	0
17/11/2020 8:04	321						nan	nan	0
17/11/2020 8:06	322						nan	nan	0
17/11/2020 8:07	323						nan	nan	0
17/11/2020 8:09	324						nan	nan	0
17/11/2020 8:11	325						nan	nan	0
17/11/2020 8:12	326						nan	nan	0
17/11/2020 8:14	327						nan	nan	0
17/11/2020 8:16	328						nan	nan	0
17/11/2020 8:17	329						nan	nan	0
17/11/2020 8:19	330						nan	nan	0
17/11/2020 8:21	331						nan	nan	0
17/11/2020 8:22	332						nan	nan	0
17/11/2020 8:24	333						nan	nan	0
17/11/2020 8:26	334						nan	nan	0
17/11/2020 8:27	335						nan	nan	0
17/11/2020 8:29	336						nan	nan	0
17/11/2020 8:31	337						nan	nan	0
17/11/2020 8:33	338						nan	nan	0
17/11/2020 8:34	339						nan	nan	0
17/11/2020 8:36	340						nan	nan	0
17/11/2020 8:38	341						nan	nan	0
17/11/2020 8:40	342						nan	nan	0
17/11/2020 8:41	343						nan	nan	0
17/11/2020 8:43	344						nan	nan	0
17/11/2020 8:44	345						nan	nan	0
17/11/2020 8:46	346						nan	nan	0
17/11/2020 8:48	347						nan	nan	0
17/11/2020 8:49	348						nan	nan	0
17/11/2020 8:51	349						nan	nan	0
17/11/2020 8:53	350						nan	nan	0
17/11/2020 8:55	351						nan	nan	0
17/11/2020 8:56	352						nan	nan	0
17/11/2020 8:58	353						nan	nan	0
17/11/2020 9:00	354						nan	nan	0
17/11/2020 9:01	355						nan	nan	0
17/11/2020 9:03	356						nan	nan	0
17/11/2020 9:05	357						nan	nan	0
17/11/2020 9:06	358						nan	nan	0
17/11/2020 9:08	359						nan	nan	0
17/11/2020 9:10	360						nan	nan	0
17/11/2020 9:12	361						nan	nan	0
17/11/2020 9:13	362						nan	nan	0
17/11/2020 9:15	363						nan	nan	0
17/11/2020 9:17	364						nan	nan	0
17/11/2020 9:18	365						nan	nan	0
17/11/2020 9:20	366						nan	nan	0
17/11/2020 9:22	367						nan	nan	0
17/11/2020 9:23	368						nan	nan	0
17/11/2020 9:25	369						nan	nan	0
17/11/2020 9:27	370						nan	nan	0
17/11/2020 9:28	371						nan	nan	0
17/11/2020 9:30	372						nan	nan	0
17/11/2020 9:32	373						nan	nan	0
17/11/2020 9:33	374						nan	nan	0
17/11/2020 9:35	375						nan	nan	0
17/11/2020 9:37	376						nan	nan	0
17/11/2020 9:39	377						nan	nan	0
17/11/2020 9:40	378						nan	nan	0
17/11/2020 9:42	379						nan	nan	0
17/11/2020 9:44	380						nan	nan	0
17/11/2020 9:45	381						nan	nan	0
17/11/2020 9:47	382						nan	nan	0
17/11/2020 9:49	383						nan	nan	0
17/11/2020 9:50	384						nan	nan	0
17/11/2020 9:52	385						nan	nan	0
17/11/2020 9:54	386						nan	nan	0
17/11/2020 9:55	387						nan	nan	0
17/11/2020 9:57	388						nan	nan	0
17/11/2020 9:59	389						nan	nan	0
17/11/2020 10:00	390						nan	nan	0
17/11/2020 10:02	391						nan	nan	0
17/11/2020 10:04	392						nan	nan	0
17/11/2020 10:05	393						nan	nan	0
17/11/2020 10:07	394						nan	nan	0
17/11/2020 10:09	395						nan	nan	0
17/11/2020 10:10	396						nan	nan	0
17/11/2020 10:12	397						nan	nan	0
17/11/2020 10:14	398						nan	nan	0
17/11/2020 10:16	399						nan	nan	0
17/11/2020 10:17	400						nan	nan	0
17/11/2020 10:19	401						nan	nan	0
17/11/2020 10:21	402						nan	nan	0
17/11/2020 10:22	403						nan	nan	0
17/11/2020 10:24	404						nan	nan	0
17/11/2020 10:25	405						nan	nan	0
17/11/2020 10:27	406						nan	nan	0
17/11/2020 10:29	407						nan	nan	0
17/11/2020 10:30	408						nan	nan	0
17/11/2020 10:32	409						nan	nan	0
17/11/2020 10:34	410						nan	nan	0
17/11/2020 10:36	411						nan	nan	0
17/11/2020 10:37	412						nan	nan	0
17/11/2020 10:39	413						nan	nan	0
17/11/2020 10:41	414						nan	nan	0
17/11/2020 10:42	415						nan	nan	0
17/11/2020 10:44	416						nan	nan	0
17/11/2020 10:46	417						nan	nan	0
17/11/2020 10:47	418						nan	nan	0
17/11/2020 10:49	419						nan	nan	0
17/11/2020 10:51	420						nan	nan	0
17/11/2020 10:52	421						nan	nan	0
17/11/2020 10:54	422						nan	nan	0
17/11/2020 10:56	423						nan	nan	0
17/11/2020 10:57	424						nan	nan	0
17/11/2020 10:59	425						nan	nan	0
17/11/2020 11:01	426						nan	nan	0
17/11/2020 11:02	427						nan	nan	0
17/11/2020 11:04	428						nan	nan	0
17/11/2020 11:06	429						nan	nan	0
17/11/2020 11:07	430						nan	nan	0
17/11/2020 11:09	431						nan	nan	0
17/11/2020 11:11	432						nan	nan	0
17/11/2020 11:12	433						nan	nan	0
17/11/2020 11:14	434						nan	nan	0
17/11/2020 11:16	435						nan	nan	0
17/11/2020 11:17	436						nan	nan	0
17/11/2020 11:21	438						nan	nan	0
17/11/2020 11:22	439						nan	nan	0
17/11/2020 11:24	440						nan	nan	0
17/11/2020 11:26	441						nan	nan	0
17/11/2020 11:27	442						nan	nan	0
17/11/2020 11:29	443						nan	nan	0
17/11/2020 11:31	444						nan	nan	0
17/11/2020 11:32	445						nan	nan	0
17/11/2020 11:34	446						nan	nan	0
17/11/2020 11:36	447						nan	nan	0
17/11/2020 11:37	448						nan	nan	0
17/11/2020 11:39	449						nan	nan	0
17/11/2020 11:40	450						nan	nan	0
17/11/2020 11:42	451						nan	nan	0
17/11/2020 11:44	452						nan	nan	0
17/11/2020 11:46	453						nan	nan	0
17/11/2020 11:47	454						nan	nan	0
17/11/2020 11:49	455						nan	nan	0
17/11/2020 11:51	456						nan	nan	0
17/11/2020 11:52	457						nan	nan	0
17/11/2020 11:54	458						nan	nan	0
17/11/2020 11:55	459						nan	nan	0
17/11/2020 11:57	460						nan	nan	0
17/11/2020 11:59	461						nan	nan	0
17/11/2020 12:01	462						nan	nan	0
17/11/2020 12:02	463						nan	nan	0
17/11/2020 12:04	464						nan	nan	0
17/11/2020 12:06	465						nan	nan	0
17/11/2020 12:07	466						nan	nan	0
17/11/2020 12:09	467						nan	nan	0
17/11/2020 12:10	468						nan	nan	0
17/11/2020 12:12	469						nan	nan	0
17/11/2020 12:14	470						nan	nan	0
17/11/2020 12:16	471						nan	nan	0
17/11/2020 12:17	472						nan	nan	0
17/11/2020 12:19	473						nan	nan	0
17/11/2020 12:21	474						nan	nan	0
17/11/2020 12:22	475						nan	nan	0
17/11/2020 12:24	476						nan	nan	0
17/11/2020 12:26	477						nan	nan	0
17/11/2020 12:27	478						nan	nan	0
17/11/2020 12:29	479						nan	nan	0
17/11/2020 12:31	480						nan	nan	0
17/11/2020 12:32	481						nan	nan	0
17/11/2020 12:34	482						nan	nan	0
17/11/2020 12:36	483						nan	nan	0
17/11/2020 12:38	484						nan	nan	0
17/11/2020 12:39	485						nan	nan	0
17/11/2020 12:41	486						nan	nan	0
17/11/2020 12:42	487						nan	nan	0
17/11/2020 12:44	488						nan	nan	0
17/11/2020 12:46	489						nan	nan	0
17/11/2020 12:47	490						nan	nan	0
17/11/2020 12:49	491						nan	nan	0
17/11/2020 12:51	492						nan	nan	0
17/11/2020 12:53	493						nan	nan	0
17/11/2020 12:54	494						nan	nan	0
17/11/2020 12:56	495						nan	nan	0
17/11/2020 12:58	496						nan	nan	0
17/11/2020 12:59	497						nan	nan	0
17/11/2020 13:01	498						nan	nan	0
17/11/2020 13:02	499						nan	nan	0
17/11/2020 13:04	500						nan	nan	0
17/11/2020 13:06	501						nan	nan	0
17/11/2020 13:07	502						nan	nan	0
17/11/2020 13:09	503						nan	nan	0
17/11/2020 13:11	504						nan	nan	0
17/11/2020 13:12	505						nan	nan	0
17/11/2020 13:14	506						nan	nan	0
17/11/2020 13:16	507						nan	nan	0
17/11/2020 13:17	508						nan	nan	0
17/11/2020 13:19	509						nan	nan	0
17/11/2020 13:21	510						nan	nan	0
17/11/2020 13:22	511						nan	nan	0
17/11/2020 13:24	512						nan	nan	0
17/11/2020 13:26	513						nan	nan	0
17/11/2020 13:27	514						nan	nan	0
17/11/2020 13:29	515						nan	nan	0
17/11/2020 13:31	516						nan	nan	0
17/11/2020 13:32	517						nan	nan	0
17/11/2020 13:34	518						nan	nan	0
17/11/2020 13:36	519						nan	nan	0
17/11/2020 13:37	520						nan	nan	0
17/11/2020 13:39	521						nan	nan	0
17/11/2020 13:41	522						nan	nan	0
17/11/2020 13:42	523						nan	nan	0
17/11/2020 13:44	524						nan	nan	0
17/11/2020 13:46	525						nan	nan	0
17/11/2020 13:47	526						nan	nan	0
17/11/2020 13:49	527						nan	nan	0
17/11/2020 13:51	528						nan	nan	0
17/11/2020 13:52	529						nan	nan	0
17/11/2020 13:54	530						nan	nan	0
17/11/2020 13:56	531						nan	nan	0
17/11/2020 13:57	532						nan	nan	0
17/11/2020 13:59	533						nan	nan	0
17/11/2020 14:01	534						nan	nan	0
17/11/2020 14:02	535						nan	nan	0
17/11/2020 14:04	536						nan	nan	0
17/11/2020 14:06	537						nan	nan	0
17/11/2020 14:07	538						nan	nan	0
17/11/2020 14:09	539						nan	nan	0
17/11/2020 14:11	540						nan	nan	0
17/11/2020 14:12	541						nan	nan	0
17/11/2020 14:14	542						nan	nan	0
17/11/2020 14:16	543						nan	nan	0
17/11/2020 14:17	544						nan	nan	0
17/11/2020 14:19	545						nan	nan	0
17/11/2020 14:21	546						nan	nan	0
17/11/2020 14:22	547						nan	nan	0
17/11/2020 14:24	548						nan	nan	0
17/11/2020 14:26	549						nan	nan	0
17/11/2020 14:27	550						nan	nan	0
17/11/2020 14:29	551						nan	nan	0
17/11/2020 14:31	552						nan	nan	0
17/11/2020 14:32	553						nan	nan	0
17/11/2020 14:34	554						nan	nan	0
17/11/2020 14:36	555						nan	nan	0
17/11/2020 14:37	556						nan	nan	0
17/11/2020 14:39	557						nan	nan	0
17/11/2020 14:41	558						nan	nan	0
17/11/2020 14:42	559						nan	nan	0
17/11/2020 14:44	560						nan	nan	0
17/11/2020 14:46	561						nan	nan	0
17/11/2020 14:47	562						nan	nan	0
17/11/2020 14:49	563						nan	nan	0
17/11/2020 14:51	564						nan	nan	0
17/11/2020 14:52	565						nan	nan	0
17/11/2020 14:54	566						nan	nan	0
17/11/2020 14:56	567						nan	nan	0
17/11/2020 14:58	568						nan	nan	0
17/11/2020 14:59	569						nan	nan	0
17/11/2020 15:01	570						nan	nan	0
17/11/2020 15:03	571						nan	nan	0
17/11/2020 15:04	572						nan	nan	0
17/11/2020 15:06	573						nan	nan	0
17/11/2020 15:08	574						nan	nan	0
17/11/2020 15:09	575						nan	nan	0
17/11/2020 15:11	576						nan	nan	0
17/11/2020 15:13	577						nan	nan	0
17/11/2020 15:14	578						nan	nan	0
17/11/2020 15:16	579						nan	nan	0
17/11/2020 15:17	580						nan	nan	0
17/11/2020 15:19	581						nan	nan	0
17/11/2020 15:21	582						nan	nan	0
17/11/2020 15:22	583						nan	nan	0
17/11/2020 15:24	584						nan	nan	0
17/11/2020 15:26	585						nan	nan	0
17/11/2020 15:28	586						nan	nan	0
17/11/2020 15:29	587						nan	nan	0
17/11/2020 15:31	588						nan	nan	0
17/11/2020 15:33	589						nan	nan	0
17/11/2020 15:34	590						nan	nan	0
17/11/2020 15:36	591						nan	nan	0
17/11/2020 15:38	592						nan	nan	0
17/11/2020 15:39	593						nan	nan	0
17/11/2020 15:41	594						nan	nan	0
17/11/2020 15:43	595						nan	nan	0
17/11/2020 15:44	596						nan	nan	0
17/11/2020 15:46	597						nan	nan	0
17/11/2020 15:48	598						nan	nan	0
17/11/2020 15:50	599						nan	nan	0
17/11/2020 15:51	600						nan	nan	0
17/11/2020 15:53	601						nan	nan	0
17/11/2020 15:55	602						nan	nan	0
17/11/2020 15:56	603						nan	nan	0
17/11/2020 15:58	604						nan	nan	0
17/11/2020 16:00	605						nan	nan	0
17/11/2020 16:01	606						nan	nan	0
17/11/2020 16:03	607						nan	nan	0
17/11/2020 16:05	608						nan	nan	0
17/11/2020 16:06	609						nan	nan	0
17/11/2020 16:08	610						nan	nan	0
17/11/2020 16:10	611						nan	nan	0
17/11/2020 16:11	612						nan	nan	0
17/11/2020 16:13	613						nan	nan	0
17/11/2020 16:15	614						nan	nan	0
17/11/2020 16:16	615						nan	nan	0
17/11/2020 16:18	616						nan	nan	0
17/11/2020 16:20	617						nan	nan	0
17/11/2020 16:21	618						nan	nan	0
17/11/2020 16:23	619						nan	nan	0
17/11/2020 16:25	620						nan	nan	0
17/11/2020 16:26	621						nan	nan	0
17/11/2020 16:28	622						nan	nan	0
17/11/2020 16:30	623						nan	nan	0
17/11/2020 16:31	624						nan	nan	0
17/11/2020 16:33	625						nan	nan	0
17/11/2020 16:35	626						nan	nan	0
17/11/2020 16:36	627						nan	nan	0
17/11/2020 16:38	628						nan	nan	0
17/11/2020 16:40	629						nan	nan	0
17/11/2020 16:41	630						nan	nan	0
17/11/2020 16:43	631						nan	nan	0
17/11/2020 16:45	632						nan	nan	0
17/11/2020 16:46	633						nan	nan	0
17/11/2020 16:48	634						nan	nan	0
17/11/2020 16:50	635						nan	nan	0
17/11/2020 16:51	636						nan	nan	0
17/11/2020 16:53	637						nan	nan	0
17/11/2020 16:55	638						nan	nan	0
17/11/2020 16:56	639						nan	nan	0
17/11/2020 16:58	640						nan	nan	0
17/11/2020 17:00	641						nan	nan	0
17/11/2020 17:01	642						nan	nan	0
17/11/2020 17:03	643						nan	nan	0
17/11/2020 17:05	644						nan	nan	0
17/11/2020 17:06	645						nan	nan	0
17/11/2020 17:08	646						nan	nan	0
17/11/2020 17:10	647						nan	nan	0
17/11/2020 17:11	648						nan	nan	0
17/11/2020 17:13	649						nan	nan	0
17/11/2020 17:15	650						nan	nan	0
17/11/2020 17:16	651						nan	nan	0
17/11/2020 17:18	652						nan	nan	0
17/11/2020 17:19	653						nan	nan	0
17/11/2020 17:21	654						nan	nan	0
17/11/2020 17:23	655						nan	nan	0
17/11/2020 17:24	656						nan	nan	0
17/11/2020 17:26	657						nan	nan	0
17/11/2020 17:28	658						nan	nan	0
17/11/2020 17:29	659						nan	nan	0
17/11/2020 17:31	660						nan	nan	0
17/11/2020 17:33	661						nan	nan	0
17/11/2020 17:34	662						nan	nan	0
17/11/2020 17:36	663						nan	nan	0
17/11/2020 17:38	664						nan	nan	0
17/11/2020 17:39	665						nan	nan	0
17/11/2020 17:41	666						nan	nan	0
17/11/2020 17:43	667						nan	nan	0
17/11/2020 17:46	669						nan	nan	0
17/11/2020 17:48	670						nan	nan	0
17/11/2020 17:49	671						nan	nan	0
17/11/2020 17:51	672						nan	nan	0
17/11/2020 17:53	673						nan	nan	0
17/11/2020 17:54	674						nan	nan	0
17/11/2020 17:56	675						nan	nan	0
17/11/2020 17:58	676						nan	nan	0
17/11/2020 17:59	677						nan	nan	0
17/11/2020 18:01	678						nan	nan	0
17/11/2020 18:03	679						nan	nan	0
17/11/2020 18:04	680						nan	nan	0
17/11/2020 18:06	681						nan	nan	0
17/11/2020 18:08	682						nan	nan	0
17/11/2020 18:09	683						nan	nan	0
17/11/2020 18:11	684						nan	nan	0
17/11/2020 18:13	685						nan	nan	0
17/11/2020 18:14	686						nan	nan	0
17/11/2020 18:16	687						nan	nan	0
17/11/2020 18:18	688						nan	nan	0
17/11/2020 18:19	689						nan	nan	0
17/11/2020 18:21	690						nan	nan	0
17/11/2020 18:23	691						nan	nan	0
17/11/2020 18:24	692						nan	nan	0
17/11/2020 18:26	693						nan	nan	0
17/11/2020 18:28	694						nan	nan	0
17/11/2020 18:29	695						nan	nan	0
17/11/2020 18:31	696						nan	nan	0
17/11/2020 18:33	697						nan	nan	0
17/11/2020 18:34	698						nan	nan	0
17/11/2020 18:36	699						nan	nan	0
17/11/2020 18:38	700						nan	nan	0
17/11/2020 18:39	701						nan	nan	0
17/11/2020 18:41	702						nan	nan	0
17/11/2020 18:43	703						nan	nan	0
17/11/2020 18:44	704						nan	nan	0
17/11/2020 18:46	705						nan	nan	0
17/11/2020 18:48	706						nan	nan	0
17/11/2020 18:49	707						nan	nan	0
17/11/2020 18:51	708						nan	nan	0
17/11/2020 18:53	709						nan	nan	0
17/11/2020 18:54	710						nan	nan	0
17/11/2020 18:56	711						nan	nan	0
17/11/2020 18:58	712						nan	nan	0
17/11/2020 18:59	713						nan	nan	0
17/11/2020 19:01	714						nan	nan	0
17/11/2020 19:03	715						nan	nan	0
17/11/2020 19:04	716						nan	nan	0
17/11/2020 19:06	717						nan	nan	0
17/11/2020 19:08	718						nan	nan	0
17/11/2020 19:10	719						nan	nan	0
17/11/2020 19:11	720						nan	nan	0
17/11/2020 19:13	721						nan	nan	0
17/11/2020 19:15	722						nan	nan	0
17/11/2020 19:16	723						nan	nan	0
17/11/2020 19:18	724						nan	nan	0
17/11/2020 19:20	725						nan	nan	0
17/11/2020 19:21	726						nan	nan	0
17/11/2020 19:23	727						nan	nan	0
17/11/2020 19:25	728						nan	nan	0
17/11/2020 19:27	729						nan	nan	0
17/11/2020 19:28	730						nan	nan	0
17/11/2020 19:30	731						nan	nan	0
17/11/2020 19:32	732						nan	nan	0
17/11/2020 19:33	733						nan	nan	0
17/11/2020 19:35	734						nan	nan	0
17/11/2020 19:37	735						nan	nan	0
17/11/2020 19:38	736						nan	nan	0
17/11/2020 19:40	737						nan	nan	0
17/11/2020 19:41	738						nan	nan	0
17/11/2020 19:43	739						nan	nan	0
17/11/2020 19:45	740						nan	nan	0
17/11/2020 19:47	741						nan	nan	0
17/11/2020 19:48	742						nan	nan	0
17/11/2020 19:50	743						nan	nan	0
17/11/2020 19:52	744						nan	nan	0
17/11/2020 19:53	745						nan	nan	0
17/11/2020 19:55	746						nan	nan	0
17/11/2020 19:57	747						nan	nan	0
17/11/2020 19:58	748						nan	nan	0
17/11/2020 20:00	749						nan	nan	0
17/11/2020 20:02	750						nan	nan	0
17/11/2020 20:03	751						nan	nan	0
17/11/2020 20:05	752						nan	nan	0
17/11/2020 20:07	753						nan	nan	0
17/11/2020 20:08	754						nan	nan	0
17/11/2020 20:10	755						nan	nan	0
17/11/2020 20:12	756						nan	nan	0
17/11/2020 20:13	757						nan	nan	0
17/11/2020 20:15	758						nan	nan	0
17/11/2020 20:17	759						nan	nan	0
17/11/2020 20:19	760						nan	nan	0
17/11/2020 20:20	761						nan	nan	0
17/11/2020 20:22	762						nan	nan	0
17/11/2020 20:24	763						nan	nan	0
17/11/2020 20:25	764						nan	nan	0
17/11/2020 20:27	765						nan	nan	0
17/11/2020 20:29	766						nan	nan	0
17/11/2020 20:30	767						nan	nan	0
17/11/2020 20:32	768						nan	nan	0
17/11/2020 20:34	769						nan	nan	0
17/11/2020 20:35	770						nan	nan	0
17/11/2020 20:37	771						nan	nan	0
17/11/2020 20:39	772						nan	nan	0
17/11/2020 20:40	773						nan	nan	0
17/11/2020 20:42	774						nan	nan	0
17/11/2020 20:44	775						nan	nan	0
17/11/2020 20:45	776						nan	nan	0
17/11/2020 20:47	777						nan	nan	0
17/11/2020 20:49	778						nan	nan	0
17/11/2020 20:51	779						nan	nan	0
17/11/2020 20:52	780						nan	nan	0
17/11/2020 20:54	781						nan	nan	0
17/11/2020 20:56	782						nan	nan	0
17/11/2020 20:57	783						nan	nan	0
17/11/2020 20:59	784						nan	nan	0
17/11/2020 21:00	785						nan	nan	0
17/11/2020 21:02	786						nan	nan	0
17/11/2020 21:04	787						nan	nan	0
17/11/2020 21:06	788						nan	nan	0
17/11/2020 21:07	789						nan	nan	0
17/11/2020 21:09	790						nan	nan	0
17/11/2020 21:11	791						nan	nan	0
17/11/2020 21:12	792						nan	nan	0
17/11/2020 21:14	793						nan	nan	0
17/11/2020 21:16	794						nan	nan	0
17/11/2020 21:17	795						nan	nan	0
17/11/2020 21:19	796						nan	nan	0
17/11/2020 21:21	797						nan	nan	0
17/11/2020 21:22	798						nan	nan	0
17/11/2020 21:24	799						nan	nan	0
17/11/2020 21:26	800						nan	nan	0
17/11/2020 21:27	801						nan	nan	0
17/11/2020 21:29	802						nan	nan	0
17/11/2020 21:31	803						nan	nan	0
17/11/2020 21:32	804						nan	nan	0
17/11/2020 21:34	805						nan	nan	0
17/11/2020 21:36	806						nan	nan	0
17/11/2020 21:37	807						nan	nan	0
17/11/2020 21:39	808						nan	nan	0
17/11/2020 21:41	809						nan	nan	0
17/11/2020 21:43	810						nan	nan	0
17/11/2020 21:44	811						nan	nan	0
17/11/2020 21:46	812						nan	nan	0
17/11/2020 21:48	813						nan	nan	0
17/11/2020 21:49	814						nan	nan	0
17/11/2020 21:51	815						nan	nan	0
17/11/2020 21:52	816						nan	nan	0
17/11/2020 21:54	817						nan	nan	0
17/11/2020 21:56	818						nan	nan	0
17/11/2020 21:57	819						nan	nan	0
17/11/2020 21:59	820						nan	nan	0
17/11/2020 22:01	821						nan	nan	0
17/11/2020 22:02	822						nan	nan	0
17/11/2020 22:04	823						nan	nan	0
17/11/2020 22:06	824						nan	nan	0
17/11/2020 22:07	825						nan	nan	0
17/11/2020 22:09	826						nan	nan	0
17/11/2020 22:11	827						nan	nan	0
17/11/2020 22:12	828						nan	nan	0
17/11/2020 22:14	829						nan	nan	0
17/11/2020 22:16	830						nan	nan	0
17/11/2020 22:17	831						nan	nan	0
17/11/2020 22:19	832						nan	nan	0
17/11/2020 22:21	833						nan	nan	0
17/11/2020 22:23	834						nan	nan	0
17/11/2020 22:24	835						nan	nan	0
17/11/2020 22:26	836						nan	nan	0
17/11/2020 22:28	837						nan	nan	0
17/11/2020 22:29	838						nan	nan	0
17/11/2020 22:31	839						nan	nan	0
17/11/2020 22:33	840						nan	nan	0
17/11/2020 22:34	841						nan	nan	0
17/11/2020 22:36	842						nan	nan	0
17/11/2020 22:38	843						nan	nan	0
17/11/2020 22:39	844						nan	nan	0
17/11/2020 22:41	845						nan	nan	0
17/11/2020 22:43	846						nan	nan	0
17/11/2020 22:44	847						nan	nan	0
17/11/2020 22:46	848						nan	nan	0
17/11/2020 22:48	849						nan	nan	0
17/11/2020 22:49	850						nan	nan	0
17/11/2020 22:51	851						nan	nan	0
17/11/2020 22:53	852						nan	nan	0
17/11/2020 22:55	853						nan	nan	0
17/11/2020 22:56	854						nan	nan	0
17/11/2020 22:58	855						nan	nan	0
17/11/2020 23:00	856						nan	nan	0
17/11/2020 23:01	857						nan	nan	0
17/11/2020 23:03	858						nan	nan	0
17/11/2020 23:05	859						nan	nan	0
17/11/2020 23:06	860						nan	nan	0
17/11/2020 23:08	861						nan	nan	0
17/11/2020 23:10	862						nan	nan	0
17/11/2020 23:11	863						nan	nan	0
17/11/2020 23:13	864						nan	nan	0
17/11/2020 23:15	865						nan	nan	0
17/11/2020 23:16	866						nan	nan	0
17/11/2020 23:18	867						nan	nan	0
17/11/2020 23:20	868						nan	nan	0
17/11/2020 23:22	869						nan	nan	0
17/11/2020 23:23	870						nan	nan	0
17/11/2020 23:25	871						nan	nan	0
17/11/2020 23:27	872						nan	nan	0
17/11/2020 23:29	873						nan	nan	0
17/11/2020 23:30	874						nan	nan	0
17/11/2020 23:32	875						nan	nan	0
17/11/2020 23:34	876						nan	nan	0
17/11/2020 23:35	877						nan	nan	0
17/11/2020 23:37	878						nan	nan	0
17/11/2020 23:39	879						nan	nan	0
17/11/2020 23:40	880						nan	nan	0
17/11/2020 23:42	881						nan	nan	0
17/11/2020 23:44	882						nan	nan	0
17/11/2020 23:46	883						nan	nan	0
17/11/2020 23:47	884						nan	nan	0
17/11/2020 23:49	885						nan	nan	0
17/11/2020 23:51	886						nan	nan	0
17/11/2020 23:52	887						nan	nan	0
17/11/2020 23:54	888						nan	nan	0
17/11/2020 23:56	889						nan	nan	0
17/11/2020 23:57	890						nan	nan	0
17/11/2020 23:59	891						nan	nan	0
18/11/2020 0:01	892						nan	nan	0
18/11/2020 0:03	893						nan	nan	0
18/11/2020 0:04	894						nan	nan	0
18/11/2020 0:06	895						nan	nan	0
18/11/2020 0:08	896						nan	nan	0
18/11/2020 0:09	897						nan	nan	0
18/11/2020 0:11	898						nan	nan	0
18/11/2020 0:13	899						nan	nan	0
18/11/2020 0:14	900						nan	nan	0
18/11/2020 0:16	901						nan	nan	0
18/11/2020 0:18	902						nan	nan	0
18/11/2020 0:20	903						nan	nan	0
18/11/2020 0:21	904						nan	nan	0
18/11/2020 0:23	905						nan	nan	0
18/11/2020 0:25	906						nan	nan	0
18/11/2020 0:26	907						nan	nan	0
18/11/2020 0:28	908						nan	nan	0
18/11/2020 0:30	909						nan	nan	0
18/11/2020 0:31	910						nan	nan	0
18/11/2020 0:33	911						nan	nan	0
18/11/2020 0:35	912						nan	nan	0
18/11/2020 0:36	913						nan	nan	0
18/11/2020 0:38	914						nan	nan	0
18/11/2020 0:40	915						nan	nan	0
18/11/2020 0:41	916						nan	nan	0
18/11/2020 0:43	917						nan	nan	0
18/11/2020 0:45	918						nan	nan	0
18/11/2020 0:46	919						nan	nan	0
18/11/2020 0:48	920						nan	nan	0
18/11/2020 0:50	921						nan	nan	0
18/11/2020 0:51	922						nan	nan	0
18/11/2020 0:53	923						nan	nan	0
18/11/2020 0:55	924						nan	nan	0
18/11/2020 0:56	925						nan	nan	0
18/11/2020 0:58	926						nan	nan	0
18/11/2020 1:00	927						nan	nan	0
18/11/2020 1:01	928						nan	nan	0
18/11/2020 1:03	929						nan	nan	0
18/11/2020 1:05	930						nan	nan	0
18/11/2020 1:06	931						nan	nan	0
18/11/2020 1:08	932						nan	nan	0
18/11/2020 1:10	933						nan	nan	0
18/11/2020 1:12	934						nan	nan	0
18/11/2020 1:13	935						nan	nan	0
18/11/2020 1:15	936						nan	nan	0
18/11/2020 1:17	937						nan	nan	0
18/11/2020 1:18	938						nan	nan	0
18/11/2020 1:20	939						nan	nan	0
18/11/2020 1:22	940						nan	nan	0
18/11/2020 1:23	941						nan	nan	0
18/11/2020 1:25	942						nan	nan	0
18/11/2020 1:27	943						nan	nan	0
18/11/2020 1:29	944						nan	nan	0
18/11/2020 1:30	945						nan	nan	0
18/11/2020 1:32	946						nan	nan	0
18/11/2020 1:34	947						nan	nan	0
18/11/2020 1:35	948						nan	nan	0
18/11/2020 1:37	949						nan	nan	0
18/11/2020 1:39	950						nan	nan	0
18/11/2020 1:40	951						nan	nan	0
18/11/2020 1:42	952						nan	nan	0
18/11/2020 1:44	953						nan	nan	0
18/11/2020 1:45	954						nan	nan	0
18/11/2020 1:47	955						nan	nan	0
18/11/2020 1:49	956						nan	nan	0
18/11/2020 1:50	957						nan	nan	0
18/11/2020 1:52	958						nan	nan	0
18/11/2020 1:54	959						nan	nan	0
18/11/2020 1:56	960						nan	nan	0
18/11/2020 1:57	961						nan	nan	0
18/11/2020 1:59	962						nan	nan	0
18/11/2020 2:01	963						nan	nan	0
18/11/2020 2:02	964						nan	nan	0
18/11/2020 2:04	965						nan	nan	0
18/11/2020 2:06	966						nan	nan	0
18/11/2020 2:07	967						nan	nan	0
18/11/2020 2:09	968						nan	nan	0
18/11/2020 2:11	969						nan	nan	0
18/11/2020 2:12	970						nan	nan	0
18/11/2020 2:14	971						nan	nan	0
18/11/2020 2:16	972						nan	nan	0
18/11/2020 2:17	973						nan	nan	0
18/11/2020 2:19	974						nan	nan	0
18/11/2020 2:21	975						nan	nan	0
18/11/2020 2:22	976						nan	nan	0
18/11/2020 2:24	977						nan	nan	0
18/11/2020 2:26	978						nan	nan	0
18/11/2020 2:28	979						nan	nan	0
18/11/2020 2:29	980						nan	nan	0
18/11/2020 2:31	981						nan	nan	0
18/11/2020 2:33	982						nan	nan	0
18/11/2020 2:35	983						nan	nan	0
18/11/2020 2:36	984						nan	nan	0
18/11/2020 2:38	985						nan	nan	0
18/11/2020 2:40	986						nan	nan	0
18/11/2020 2:41	987						nan	nan	0
18/11/2020 2:43	988						nan	nan	0
18/11/2020 2:45	989						nan	nan	0
18/11/2020 2:46	990						nan	nan	0
18/11/2020 2:48	991						nan	nan	0
18/11/2020 2:50	992						nan	nan	0
18/11/2020 2:51	993						nan	nan	0
18/11/2020 2:53	994						nan	nan	0
18/11/2020 2:55	995						nan	nan	0
18/11/2020 2:57	996						nan	nan	0
18/11/2020 2:58	997						nan	nan	0
18/11/2020 3:00	998						nan	nan	0
18/11/2020 3:02	999						nan	nan	0
18/11/2020 3:03	1000						nan	nan	0
18/11/2020 3:05	1001						nan	nan	0
18/11/2020 3:07	1002						nan	nan	0
18/11/2020 3:08	1003						nan	nan	0
18/11/2020 3:10	1004						nan	nan	0
18/11/2020 3:12	1005						nan	nan	0
18/11/2020 3:13	1006						nan	nan	0
18/11/2020 3:15	1007						nan	nan	0
18/11/2020 3:17	1008						nan	nan	0
18/11/2020 3:18	1009						nan	nan	0
18/11/2020 3:20	1010						nan	nan	0
18/11/2020 3:22	1011						nan	nan	0
18/11/2020 3:24	1012						nan	nan	0
18/11/2020 3:25	1013						nan	nan	0
18/11/2020 3:27	1014						nan	nan	0
18/11/2020 3:29	1015						nan	nan	0
18/11/2020 3:30	1016						nan	nan	0
18/11/2020 3:32	1017						nan	nan	0
18/11/2020 3:34	1018						nan	nan	0
18/11/2020 3:36	1019						nan	nan	0
18/11/2020 3:37	1020						nan	nan	0
18/11/2020 3:39	1021						nan	nan	0
18/11/2020 3:42	1023						nan	nan	0
18/11/2020 3:44	1024						nan	nan	0
18/11/2020 3:46	1025						nan	nan	0
18/11/2020 3:47	1026						nan	nan	0
18/11/2020 3:49	1027						nan	nan	0
18/11/2020 3:51	1028						nan	nan	0
18/11/2020 3:54	1030						nan	nan	0
18/11/2020 3:56	1031						nan	nan	0
18/11/2020 3:58	1032						nan	nan	0
18/11/2020 4:00	1033						nan	nan	0
18/11/2020 4:01	1034						nan	nan	0
18/11/2020 4:03	1035						nan	nan	0
18/11/2020 4:05	1036						nan	nan	0
18/11/2020 4:07	1037						nan	nan	0
18/11/2020 4:08	1038						nan	nan	0
18/11/2020 4:10	1039						nan	nan	0
18/11/2020 4:12	1040						nan	nan	0
18/11/2020 4:13	1041						nan	nan	0
18/11/2020 4:15	1042						nan	nan	0
18/11/2020 4:17	1043						nan	nan	0
18/11/2020 4:19	1044						nan	nan	0
18/11/2020 4:20	1045						nan	nan	0
18/11/2020 4:22	1046						nan	nan	0
18/11/2020 4:24	1047						nan	nan	0
18/11/2020 4:25	1048						nan	nan	0
18/11/2020 4:27	1049						nan	nan	0
18/11/2020 4:29	1050						nan	nan	0
18/11/2020 4:30	1051						nan	nan	0
18/11/2020 4:32	1052						nan	nan	0
18/11/2020 4:34	1053						nan	nan	0
18/11/2020 4:35	1054						nan	nan	0
18/11/2020 4:37	1055						nan	nan	0
18/11/2020 4:39	1056						nan	nan	0
18/11/2020 4:40	1057						nan	nan	0
18/11/2020 4:42	1058						nan	nan	0
18/11/2020 4:44	1059						nan	nan	0
18/11/2020 4:50	1061						nan	nan	0
18/11/2020 4:51	1062						nan	nan	0
18/11/2020 4:53	1063						nan	nan	0
18/11/2020 4:55	1064						nan	nan	0
18/11/2020 4:56	1065						nan	nan	0
18/11/2020 4:58	1066						nan	nan	0
18/11/2020 5:00	1067						nan	nan	0
18/11/2020 5:02	1068						nan	nan	0
18/11/2020 5:03	1069						nan	nan	0
18/11/2020 5:05	1070						nan	nan	0
18/11/2020 5:07	1071						nan	nan	0
18/11/2020 5:08	1072						nan	nan	0
18/11/2020 5:10	1073						nan	nan	0
18/11/2020 5:12	1074						nan	nan	0
18/11/2020 5:14	1075						nan	nan	0
18/11/2020 5:15	1076						nan	nan	0
18/11/2020 5:17	1077						nan	nan	0
18/11/2020 5:19	1078						nan	nan	0
18/11/2020 5:20	1079						nan	nan	0
18/11/2020 5:22	1080						nan	nan	0
18/11/2020 5:24	1081						nan	nan	0
18/11/2020 5:26	1082						nan	nan	0
18/11/2020 5:27	1083						nan	nan	0
18/11/2020 5:29	1084						nan	nan	0
18/11/2020 5:31	1085						nan	nan	0
18/11/2020 5:32	1086						nan	nan	0
18/11/2020 5:34	1087						nan	nan	0
18/11/2020 5:36	1088						nan	nan	0
18/11/2020 5:37	1089						nan	nan	0
18/11/2020 5:39	1090						nan	nan	0
18/11/2020 5:41	1091						nan	nan	0
18/11/2020 5:42	1092						nan	nan	0
18/11/2020 5:44	1093						nan	nan	0
18/11/2020 5:46	1094						nan	nan	0
18/11/2020 5:48	1095						nan	nan	0
18/11/2020 5:49	1096						nan	nan	0
18/11/2020 5:51	1097						nan	nan	0
18/11/2020 5:53	1098						nan	nan	0
18/11/2020 5:54	1099						nan	nan	0
18/11/2020 5:56	1100						nan	nan	0
18/11/2020 5:58	1101						nan	nan	0
18/11/2020 5:59	1102						nan	nan	0
18/11/2020 6:01	1103						nan	nan	0
18/11/2020 6:03	1104						nan	nan	0
18/11/2020 6:05	1105						nan	nan	0
18/11/2020 6:06	1106						nan	nan	0
18/11/2020 6:08	1107						nan	nan	0
18/11/2020 6:10	1108						nan	nan	0
18/11/2020 6:11	1109						nan	nan	0
18/11/2020 6:13	1110						nan	nan	0
18/11/2020 6:15	1111						nan	nan	0
18/11/2020 6:17	1112						nan	nan	0
18/11/2020 6:18	1113						nan	nan	0
18/11/2020 6:20	1114						nan	nan	0
18/11/2020 6:22	1115						nan	nan	0
18/11/2020 6:23	1116						nan	nan	0
18/11/2020 6:25	1117						nan	nan	0
18/11/2020 6:27	1118						nan	nan	0
18/11/2020 6:28	1119						nan	nan	0
18/11/2020 6:30	1120						nan	nan	0
18/11/2020 6:32	1121						nan	nan	0
18/11/2020 6:34	1122						nan	nan	0
18/11/2020 6:35	1123						nan	nan	0
18/11/2020 6:37	1124						nan	nan	0
18/11/2020 6:39	1125						nan	nan	0
18/11/2020 6:40	1126						nan	nan	0
18/11/2020 6:42	1127						nan	nan	0
18/11/2020 6:44	1128						nan	nan	0
18/11/2020 6:46	1129						nan	nan	0
18/11/2020 6:47	1130						nan	nan	0
18/11/2020 6:49	1131						nan	nan	0
18/11/2020 6:51	1132						nan	nan	0
18/11/2020 6:52	1133						nan	nan	0
18/11/2020 6:54	1134						nan	nan	0
18/11/2020 6:56	1135						nan	nan	0
18/11/2020 6:58	1136						nan	nan	0
18/11/2020 6:59	1137						nan	nan	0
18/11/2020 7:01	1138						nan	nan	0
18/11/2020 7:03	1139						nan	nan	0
18/11/2020 7:05	1140						nan	nan	0
18/11/2020 7:06	1141						nan	nan	0
18/11/2020 7:08	1142						nan	nan	0
18/11/2020 7:09	1143						nan	nan	0
18/11/2020 7:11	1144						nan	nan	0
18/11/2020 7:13	1145						nan	nan	0
18/11/2020 7:15	1146						nan	nan	0
18/11/2020 7:16	1147						nan	nan	0
18/11/2020 7:18	1148						nan	nan	0
18/11/2020 7:20	1149						nan	nan	0
18/11/2020 7:21	1150						nan	nan	0
18/11/2020 7:23	1151						nan	nan	0
18/11/2020 7:25	1152						nan	nan	0
18/11/2020 7:26	1153						nan	nan	0
18/11/2020 7:28	1154						nan	nan	0
18/11/2020 7:30	1155						nan	nan	0
18/11/2020 7:31	1156						nan	nan	0
18/11/2020 7:33	1157						nan	nan	0
18/11/2020 7:35	1158						nan	nan	0
18/11/2020 7:37	1159						nan	nan	0
18/11/2020 7:38	1160						nan	nan	0
18/11/2020 7:40	1161						nan	nan	0
18/11/2020 7:42	1162						nan	nan	0
18/11/2020 7:43	1163						nan	nan	0
18/11/2020 7:45	1164						nan	nan	0
18/11/2020 7:47	1165						nan	nan	0
18/11/2020 7:49	1166						nan	nan	0
18/11/2020 7:50	1167						nan	nan	0
18/11/2020 7:52	1168						nan	nan	0
18/11/2020 7:54	1169						nan	nan	0
18/11/2020 7:55	1170						nan	nan	0
18/11/2020 7:57	1171						nan	nan	0
18/11/2020 7:59	1172						nan	nan	0
18/11/2020 8:00	1173						nan	nan	0
18/11/2020 8:02	1174						nan	nan	0
18/11/2020 8:04	1175						nan	nan	0
18/11/2020 8:05	1176						nan	nan	0
18/11/2020 8:07	1177						nan	nan	0
18/11/2020 8:09	1178						nan	nan	0
18/11/2020 8:10	1179						nan	nan	0
18/11/2020 8:12	1180						nan	nan	0
18/11/2020 8:14	1181						nan	nan	0
18/11/2020 8:16	1182						nan	nan	0
18/11/2020 8:17	1183						nan	nan	0
18/11/2020 8:19	1184						nan	nan	0
18/11/2020 8:21	1185						nan	nan	0
18/11/2020 8:22	1186						nan	nan	0
18/11/2020 8:24	1187						nan	nan	0
18/11/2020 8:26	1188						nan	nan	0
18/11/2020 8:28	1189						nan	nan	0
18/11/2020 8:29	1190						nan	nan	0
18/11/2020 8:31	1191						nan	nan	0
18/11/2020 8:33	1192						nan	nan	0
18/11/2020 8:34	1193						nan	nan	0
18/11/2020 8:36	1194						nan	nan	0
18/11/2020 8:38	1195						nan	nan	0
18/11/2020 8:39	1196						nan	nan	0
18/11/2020 8:41	1197						nan	nan	0
18/11/2020 8:43	1198						nan	nan	0
18/11/2020 8:45	1199						nan	nan	0
18/11/2020 8:46	1200						nan	nan	0
18/11/2020 8:48	1201						nan	nan	0
18/11/2020 8:50	1202						nan	nan	0
18/11/2020 8:51	1203						nan	nan	0
18/11/2020 8:53	1204						nan	nan	0
18/11/2020 8:55	1205						nan	nan	0
18/11/2020 8:56	1206						nan	nan	0
18/11/2020 8:58	1207						nan	nan	0
18/11/2020 9:00	1208						nan	nan	0
18/11/2020 9:01	1209						nan	nan	0
18/11/2020 9:03	1210						nan	nan	0
18/11/2020 9:05	1211						nan	nan	0
18/11/2020 9:06	1212						nan	nan	0
18/11/2020 9:08	1213						nan	nan	0
18/11/2020 9:10	1214						nan	nan	0
18/11/2020 9:11	1215						nan	nan	0
18/11/2020 9:13	1216						nan	nan	0
18/11/2020 9:15	1217						nan	nan	0
18/11/2020 9:16	1218						nan	nan	0
18/11/2020 9:18	1219						nan	nan	0
18/11/2020 9:20	1220						nan	nan	0
18/11/2020 9:21	1221						nan	nan	0
18/11/2020 9:23	1222						nan	nan	0
18/11/2020 9:25	1223						nan	nan	0
18/11/2020 9:27	1224						nan	nan	0
18/11/2020 9:28	1225						nan	nan	0
18/11/2020 9:30	1226						nan	nan	0
18/11/2020 9:32	1227						nan	nan	0
18/11/2020 9:34	1228						nan	nan	0
18/11/2020 9:35	1229						nan	nan	0
18/11/2020 9:37	1230						nan	nan	0
18/11/2020 9:39	1231						nan	nan	0
18/11/2020 9:40	1232						nan	nan	0
18/11/2020 9:42	1233						nan	nan	0
18/11/2020 9:44	1234						nan	nan	0
18/11/2020 9:45	1235						nan	nan	0
18/11/2020 9:47	1236						nan	nan	0
18/11/2020 9:49	1237						nan	nan	0
18/11/2020 9:50	1238						nan	nan	0
18/11/2020 9:52	1239						nan	nan	0
18/11/2020 9:54	1240						nan	nan	0
18/11/2020 9:55	1241						nan	nan	0
18/11/2020 9:57	1242						nan	nan	0
18/11/2020 9:59	1243						nan	nan	0
18/11/2020 10:00	1244						nan	nan	0
18/11/2020 10:02	1245						nan	nan	0
18/11/2020 10:04	1246						nan	nan	0
18/11/2020 10:05	1247						nan	nan	0
18/11/2020 10:07	1248						nan	nan	0
18/11/2020 10:09	1249						nan	nan	0
18/11/2020 10:10	1250						nan	nan	0
18/11/2020 10:12	1251						nan	nan	0
18/11/2020 10:14	1252						nan	nan	0
18/11/2020 10:15	1253						nan	nan	0
18/11/2020 10:17	1254						nan	nan	0
18/11/2020 10:19	1255						nan	nan	0
18/11/2020 10:20	1256						nan	nan	0
18/11/2020 10:22	1257						nan	nan	0
18/11/2020 10:24	1258						nan	nan	0
18/11/2020 10:26	1259						nan	nan	0
18/11/2020 10:27	1260						nan	nan	0
18/11/2020 10:29	1261						nan	nan	0
18/11/2020 10:30	1262						nan	nan	0
18/11/2020 10:32	1263						nan	nan	0
18/11/2020 10:34	1264						nan	nan	0
18/11/2020 10:35	1265						nan	nan	0
18/11/2020 10:37	1266						nan	nan	0
18/11/2020 10:39	1267						nan	nan	0
18/11/2020 10:41	1268						nan	nan	0
18/11/2020 10:42	1269						nan	nan	0
18/11/2020 10:44	1270						nan	nan	0
18/11/2020 10:46	1271						nan	nan	0
18/11/2020 10:48	1272						nan	nan	0
18/11/2020 10:49	1273						nan	nan	0
18/11/2020 10:51	1274						nan	nan	0
18/11/2020 10:52	1275						nan	nan	0
18/11/2020 10:54	1276						nan	nan	0
18/11/2020 10:56	1277						nan	nan	0
18/11/2020 10:58	1278						nan	nan	0
18/11/2020 10:59	1279						nan	nan	0
18/11/2020 11:01	1280						nan	nan	0
18/11/2020 11:03	1281						nan	nan	0
18/11/2020 11:04	1282						nan	nan	0
18/11/2020 11:06	1283						nan	nan	0
18/11/2020 11:08	1284						nan	nan	0
18/11/2020 11:09	1285						nan	nan	0
18/11/2020 11:11	1286						nan	nan	0
18/11/2020 11:13	1287						nan	nan	0
18/11/2020 11:14	1288						nan	nan	0
18/11/2020 11:16	1289						nan	nan	0
18/11/2020 11:18	1290						nan	nan	0
18/11/2020 11:20	1291						nan	nan	0
18/11/2020 11:21	1292						nan	nan	0
18/11/2020 11:23	1293						nan	nan	0
18/11/2020 11:25	1294						nan	nan	0
18/11/2020 11:26	1295						nan	nan	0
18/11/2020 11:28	1296						nan	nan	0
18/11/2020 11:30	1297						nan	nan	0
18/11/2020 11:31	1298						nan	nan	0
18/11/2020 11:33	1299						nan	nan	0
18/11/2020 11:35	1300						nan	nan	0
18/11/2020 11:36	1301						nan	nan	0
18/11/2020 11:38	1302						nan	nan	0
18/11/2020 11:40	1303						nan	nan	0
18/11/2020 11:41	1304						nan	nan	0
18/11/2020 11:43	1305						nan	nan	0
18/11/2020 11:45	1306						nan	nan	0
18/11/2020 11:47	1307						nan	nan	0
18/11/2020 11:48	1308						nan	nan	0
18/11/2020 11:50	1309						nan	nan	0
18/11/2020 11:52	1310						nan	nan	0
18/11/2020 11:53	1311						nan	nan	0
18/11/2020 11:55	1312						nan	nan	0
18/11/2020 11:57	1313						nan	nan	0
18/11/2020 11:59	1314						nan	nan	0
18/11/2020 12:00	1315						nan	nan	0
18/11/2020 12:02	1316						nan	nan	0
18/11/2020 12:04	1317						nan	nan	0
18/11/2020 12:05	1318						nan	nan	0
18/11/2020 12:07	1319						nan	nan	0
18/11/2020 12:09	1320						nan	nan	0
18/11/2020 12:10	1321						nan	nan	0
18/11/2020 12:12	1322						nan	nan	0
18/11/2020 12:14	1323						nan	nan	0
18/11/2020 12:15	1324						nan	nan	0
18/11/2020 12:17	1325						nan	nan	0
18/11/2020 12:19	1326						nan	nan	0
18/11/2020 12:21	1327						nan	nan	0
18/11/2020 12:22	1328						nan	nan	0
18/11/2020 12:24	1329						nan	nan	0
18/11/2020 12:25	1330						nan	nan	0
18/11/2020 12:27	1331						nan	nan	0
18/11/2020 12:29	1332						nan	nan	0
18/11/2020 12:30	1333						nan	nan	0
18/11/2020 12:32	1334						nan	nan	0
18/11/2020 12:34	1335						nan	nan	0
18/11/2020 12:35	1336						nan	nan	0
18/11/2020 12:37	1337						nan	nan	0
18/11/2020 12:39	1338						nan	nan	0
18/11/2020 12:41	1339						nan	nan	0
18/11/2020 12:42	1340						nan	nan	0
18/11/2020 12:44	1341						nan	nan	0
18/11/2020 12:46	1342						nan	nan	0
18/11/2020 12:47	1343						nan	nan	0
18/11/2020 12:49	1344						nan	nan	0
18/11/2020 12:51	1345						nan	nan	0
18/11/2020 12:52	1346						nan	nan	0
18/11/2020 12:54	1347						nan	nan	0
18/11/2020 12:56	1348						nan	nan	0
18/11/2020 12:57	1349						nan	nan	0
18/11/2020 12:59	1350						nan	nan	0
18/11/2020 13:01	1351						nan	nan	0
18/11/2020 13:02	1352						nan	nan	0
18/11/2020 13:04	1353						nan	nan	0
18/11/2020 13:06	1354						nan	nan	0
18/11/2020 13:08	1355						nan	nan	0
18/11/2020 13:09	1356						nan	nan	0
18/11/2020 13:11	1357						nan	nan	0
18/11/2020 13:13	1358						nan	nan	0
18/11/2020 13:14	1359						nan	nan	0
18/11/2020 13:16	1360						nan	nan	0
18/11/2020 13:18	1361						nan	nan	0
18/11/2020 13:20	1362						nan	nan	0
18/11/2020 13:21	1363						nan	nan	0
18/11/2020 13:23	1364						nan	nan	0
18/11/2020 13:25	1365						nan	nan	0
18/11/2020 13:26	1366						nan	nan	0
18/11/2020 13:28	1367						nan	nan	0
18/11/2020 13:30	1368						nan	nan	0
18/11/2020 13:31	1369						nan	nan	0
18/11/2020 13:33	1370						nan	nan	0
18/11/2020 13:35	1371						nan	nan	0
18/11/2020 13:36	1372						nan	nan	0
18/11/2020 13:38	1373						nan	nan	0
18/11/2020 13:40	1374						nan	nan	0
18/11/2020 13:41	1375						nan	nan	0
18/11/2020 13:43	1376						nan	nan	0
18/11/2020 13:45	1377						nan	nan	0
18/11/2020 13:47	1378						nan	nan	0
18/11/2020 13:48	1379						nan	nan	0
18/11/2020 13:50	1380						nan	nan	0
18/11/2020 13:52	1381						nan	nan	0
18/11/2020 13:53	1382						nan	nan	0
18/11/2020 13:55	1383						nan	nan	0
18/11/2020 13:57	1384						nan	nan	0
18/11/2020 13:58	1385						nan	nan	0
18/11/2020 14:00	1386						nan	nan	0
18/11/2020 14:02	1387						nan	nan	0
18/11/2020 14:03	1388						nan	nan	0
18/11/2020 14:05	1389						nan	nan	0
18/11/2020 14:07	1390						nan	nan	0
18/11/2020 14:08	1391						nan	nan	0
18/11/2020 14:10	1392						nan	nan	0
18/11/2020 14:12	1393						nan	nan	0
18/11/2020 14:13	1394						nan	nan	0
18/11/2020 14:15	1395						nan	nan	0
18/11/2020 14:17	1396						nan	nan	0
18/11/2020 14:19	1397						nan	nan	0
18/11/2020 14:20	1398						nan	nan	0
18/11/2020 14:22	1399						nan	nan	0
18/11/2020 14:24	1400						nan	nan	0
18/11/2020 14:25	1401						nan	nan	0
18/11/2020 14:27	1402						nan	nan	0
18/11/2020 14:29	1403						nan	nan	0
18/11/2020 14:30	1404						nan	nan	0
18/11/2020 14:32	1405						nan	nan	0
18/11/2020 14:34	1406						nan	nan	0
18/11/2020 14:35	1407						nan	nan	0
18/11/2020 14:37	1408						nan	nan	0
18/11/2020 14:39	1409						nan	nan	0
18/11/2020 14:41	1410						nan	nan	0
18/11/2020 14:42	1411						nan	nan	0
18/11/2020 14:44	1412						nan	nan	0
18/11/2020 14:46	1413						nan	nan	0
18/11/2020 14:47	1414						nan	nan	0
18/11/2020 14:49	1415						nan	nan	0
18/11/2020 14:51	1416						nan	nan	0
18/11/2020 14:52	1417						nan	nan	0
18/11/2020 14:54	1418						nan	nan	0
18/11/2020 14:56	1419						nan	nan	0
18/11/2020 14:57	1420						nan	nan	0
18/11/2020 14:59	1421						nan	nan	0
18/11/2020 15:01	1422						nan	nan	0
18/11/2020 15:02	1423						nan	nan	0
18/11/2020 15:04	1424						nan	nan	0
18/11/2020 15:06	1425						nan	nan	0
18/11/2020 15:08	1426						nan	nan	0
18/11/2020 15:09	1427						nan	nan	0
18/11/2020 15:11	1428						nan	nan	0
18/11/2020 15:13	1429						nan	nan	0
18/11/2020 15:14	1430						nan	nan	0
18/11/2020 15:16	1431						nan	nan	0
18/11/2020 15:18	1432						nan	nan	0
18/11/2020 15:19	1433						nan	nan	0
18/11/2020 15:21	1434						nan	nan	0
18/11/2020 15:23	1435						nan	nan	0
18/11/2020 15:24	1436						nan	nan	0
18/11/2020 15:26	1437						nan	nan	0
18/11/2020 15:28	1438						nan	nan	0
18/11/2020 15:29	1439						nan	nan	0
18/11/2020 15:31	1440						nan	nan	0
18/11/2020 15:33	1441						nan	nan	0
18/11/2020 15:34	1442						nan	nan	0
18/11/2020 15:36	1443						nan	nan	0
18/11/2020 15:38	1444						nan	nan	0
18/11/2020 15:39	1445						nan	nan	0
18/11/2020 15:41	1446						nan	nan	0
18/11/2020 15:43	1447						nan	nan	0
18/11/2020 15:45	1448						nan	nan	0
18/11/2020 15:46	1449						nan	nan	0
18/11/2020 15:48	1450						nan	nan	0
18/11/2020 15:50	1451						nan	nan	0
18/11/2020 15:51	1452						nan	nan	0
18/11/2020 15:53	1453						nan	nan	0
18/11/2020 15:55	1454						nan	nan	0
18/11/2020 15:56	1455						nan	nan	0
18/11/2020 15:58	1456						nan	nan	0
18/11/2020 16:00	1457						nan	nan	0
18/11/2020 16:01	1458						nan	nan	0
18/11/2020 16:03	1459						nan	nan	0
18/11/2020 16:05	1460						nan	nan	0
18/11/2020 16:06	1461						nan	nan	0
18/11/2020 16:08	1462						nan	nan	0
18/11/2020 16:10	1463						nan	nan	0
18/11/2020 16:11	1464						nan	nan	0
18/11/2020 16:13	1465						nan	nan	0
18/11/2020 16:15	1466						nan	nan	0
18/11/2020 16:16	1467						nan	nan	0
18/11/2020 16:18	1468						nan	nan	0
18/11/2020 16:20	1469						nan	nan	0
18/11/2020 16:22	1470						nan	nan	0
18/11/2020 16:23	1471						nan	nan	0
18/11/2020 16:25	1472						nan	nan	0
18/11/2020 16:27	1473						nan	nan	0
18/11/2020 16:28	1474						nan	nan	0
18/11/2020 16:30	1475						nan	nan	0
18/11/2020 16:32	1476						nan	nan	0
18/11/2020 16:33	1477						nan	nan	0
18/11/2020 16:35	1478						nan	nan	0
18/11/2020 16:37	1479						nan	nan	0
18/11/2020 16:38	1480						nan	nan	0
18/11/2020 16:40	1481						nan	nan	0
18/11/2020 16:42	1482						nan	nan	0
18/11/2020 16:43	1483						nan	nan	0
18/11/2020 16:45	1484						nan	nan	0
18/11/2020 16:47	1485						nan	nan	0
18/11/2020 16:48	1486						nan	nan	0
18/11/2020 16:50	1487						nan	nan	0
18/11/2020 16:52	1488						nan	nan	0
18/11/2020 16:53	1489						nan	nan	0
18/11/2020 16:55	1490						nan	nan	0
18/11/2020 16:57	1491						nan	nan	0
18/11/2020 16:58	1492						nan	nan	0
18/11/2020 17:00	1493						nan	nan	0
18/11/2020 17:02	1494						nan	nan	0
18/11/2020 17:03	1495						nan	nan	0
18/11/2020 17:05	1496						nan	nan	0
18/11/2020 17:07	1497						nan	nan	0
18/11/2020 17:09	1498						nan	nan	0
18/11/2020 17:10	1499						nan	nan	0
18/11/2020 17:12	1500						nan	nan	0
18/11/2020 17:14	1501						nan	nan	0
18/11/2020 17:15	1502						nan	nan	0
18/11/2020 17:17	1503						nan	nan	0
18/11/2020 17:19	1504						nan	nan	0
18/11/2020 17:20	1505						nan	nan	0
18/11/2020 17:22	1506						nan	nan	0
18/11/2020 17:24	1507						nan	nan	0
18/11/2020 17:25	1508						nan	nan	0
18/11/2020 17:27	1509						nan	nan	0
18/11/2020 17:29	1510						nan	nan	0
18/11/2020 17:30	1511						nan	nan	0
18/11/2020 17:32	1512						nan	nan	0
18/11/2020 17:34	1513						nan	nan	0
18/11/2020 17:35	1514						nan	nan	0
18/11/2020 17:37	1515						nan	nan	0
18/11/2020 17:39	1516						nan	nan	0
18/11/2020 17:40	1517						nan	nan	0
18/11/2020 17:42	1518						nan	nan	0
18/11/2020 17:44	1519						nan	nan	0
18/11/2020 17:46	1520						nan	nan	0
18/11/2020 17:47	1521						nan	nan	0
18/11/2020 17:49	1522						nan	nan	0
18/11/2020 17:51	1523						nan	nan	0
18/11/2020 17:52	1524						nan	nan	0
18/11/2020 17:54	1525						nan	nan	0
18/11/2020 17:55	1526						nan	nan	0
18/11/2020 17:57	1527						nan	nan	0
18/11/2020 17:59	1528						nan	nan	0
18/11/2020 18:01	1529						nan	nan	0
18/11/2020 18:02	1530						nan	nan	0
18/11/2020 18:04	1531						nan	nan	0
18/11/2020 18:06	1532						nan	nan	0
18/11/2020 18:07	1533						nan	nan	0
18/11/2020 18:09	1534						nan	nan	0
18/11/2020 18:11	1535						nan	nan	0
18/11/2020 18:12	1536						nan	nan	0
18/11/2020 18:14	1537						nan	nan	0
18/11/2020 18:16	1538						nan	nan	0
18/11/2020 18:17	1539						nan	nan	0
18/11/2020 18:19	1540						nan	nan	0
18/11/2020 18:21	1541						nan	nan	0
18/11/2020 18:23	1542						nan	nan	0
18/11/2020 18:24	1543						nan	nan	0
18/11/2020 18:26	1544						nan	nan	0
18/11/2020 18:27	1545						nan	nan	0
18/11/2020 18:29	1546						nan	nan	0
18/11/2020 18:31	1547						nan	nan	0
18/11/2020 18:33	1548						nan	nan	0
18/11/2020 18:34	1549						nan	nan	0
18/11/2020 18:36	1550						nan	nan	0
18/11/2020 18:38	1551						nan	nan	0
18/11/2020 18:39	1552						nan	nan	0
18/11/2020 18:41	1553						nan	nan	0
18/11/2020 18:43	1554						nan	nan	0
18/11/2020 18:44	1555						nan	nan	0
18/11/2020 18:46	1556						nan	nan	0
18/11/2020 18:48	1557						nan	nan	0
18/11/2020 18:49	1558						nan	nan	0
18/11/2020 18:51	1559						nan	nan	0
18/11/2020 18:53	1560						nan	nan	0
18/11/2020 18:55	1561						nan	nan	0
18/11/2020 18:56	1562						nan	nan	0
18/11/2020 18:58	1563						nan	nan	0
18/11/2020 19:00	1564						nan	nan	0
18/11/2020 19:01	1565						nan	nan	0
18/11/2020 19:03	1566						nan	nan	0
18/11/2020 19:05	1567						nan	nan	0
18/11/2020 19:07	1568						nan	nan	0
18/11/2020 19:08	1569						nan	nan	0
18/11/2020 19:10	1570						nan	nan	0
18/11/2020 19:12	1571						nan	nan	0
18/11/2020 19:13	1572						nan	nan	0
18/11/2020 19:15	1573						nan	nan	0
18/11/2020 19:17	1574						nan	nan	0
18/11/2020 19:18	1575						nan	nan	0
18/11/2020 19:20	1576						nan	nan	0
18/11/2020 19:22	1577						nan	nan	0
18/11/2020 19:24	1578						nan	nan	0
18/11/2020 19:25	1579						nan	nan	0
18/11/2020 19:27	1580						nan	nan	0
18/11/2020 19:29	1581						nan	nan	0
18/11/2020 19:30	1582						nan	nan	0
18/11/2020 19:32	1583						nan	nan	0
18/11/2020 19:34	1584						nan	nan	0
18/11/2020 19:35	1585						nan	nan	0
18/11/2020 19:37	1586						nan	nan	0
18/11/2020 19:39	1587						nan	nan	0
18/11/2020 19:40	1588						nan	nan	0
18/11/2020 19:42	1589						nan	nan	0
18/11/2020 19:44	1590						nan	nan	0
18/11/2020 19:46	1591						nan	nan	0
18/11/2020 19:47	1592						nan	nan	0
18/11/2020 19:49	1593						nan	nan	0
18/11/2020 19:51	1594						nan	nan	0
18/11/2020 19:52	1595						nan	nan	0
18/11/2020 19:54	1596						nan	nan	0
18/11/2020 19:56	1597						nan	nan	0
18/11/2020 19:57	1598						nan	nan	0
18/11/2020 19:59	1599						nan	nan	0
18/11/2020 20:01	1600						nan	nan	0
18/11/2020 20:02	1601						nan	nan	0
18/11/2020 20:04	1602						nan	nan	0
18/11/2020 20:06	1603						nan	nan	0
18/11/2020 20:07	1604						nan	nan	0
18/11/2020 20:09	1605						nan	nan	0
18/11/2020 20:11	1606						nan	nan	0
18/11/2020 20:13	1607						nan	nan	0
18/11/2020 20:14	1608						nan	nan	0
18/11/2020 20:16	1609						nan	nan	0
18/11/2020 20:18	1610						nan	nan	0
18/11/2020 20:19	1611						nan	nan	0
18/11/2020 20:21	1612						nan	nan	0
18/11/2020 20:23	1613						nan	nan	0
18/11/2020 20:24	1614						nan	nan	0
18/11/2020 20:26	1615						nan	nan	0
18/11/2020 20:28	1616						nan	nan	0
18/11/2020 20:29	1617						nan	nan	0
18/11/2020 20:31	1618						nan	nan	0
18/11/2020 20:33	1619						nan	nan	0
18/11/2020 20:35	1620						nan	nan	0
18/11/2020 20:36	1621						nan	nan	0
18/11/2020 20:38	1622						nan	nan	0
18/11/2020 20:40	1623						nan	nan	0
18/11/2020 20:41	1624						nan	nan	0
18/11/2020 20:43	1625						nan	nan	0
18/11/2020 20:45	1626						nan	nan	0
18/11/2020 20:47	1627						nan	nan	0
18/11/2020 20:48	1628						nan	nan	0
18/11/2020 20:50	1629						nan	nan	0
18/11/2020 20:52	1630						nan	nan	0
18/11/2020 20:53	1631						nan	nan	0
18/11/2020 20:55	1632						nan	nan	0
18/11/2020 20:57	1633						nan	nan	0
18/11/2020 20:58	1634						nan	nan	0
18/11/2020 21:00	1635						nan	nan	0
18/11/2020 21:02	1636						nan	nan	0
18/11/2020 21:04	1637						nan	nan	0
18/11/2020 21:05	1638						nan	nan	0
18/11/2020 21:07	1639						nan	nan	0
18/11/2020 21:09	1640						nan	nan	0
18/11/2020 21:10	1641						nan	nan	0
18/11/2020 21:12	1642						nan	nan	0
18/11/2020 21:14	1643						nan	nan	0
18/11/2020 21:15	1644						nan	nan	0
18/11/2020 21:17	1645						nan	nan	0
18/11/2020 21:19	1646						nan	nan	0
18/11/2020 21:20	1647						nan	nan	0
18/11/2020 21:22	1648						nan	nan	0
18/11/2020 21:24	1649						nan	nan	0
18/11/2020 21:26	1650						nan	nan	0
18/11/2020 21:27	1651						nan	nan	0
18/11/2020 21:29	1652						nan	nan	0
18/11/2020 21:31	1653						nan	nan	0
18/11/2020 21:32	1654						nan	nan	0
18/11/2020 21:34	1655						nan	nan	0
18/11/2020 21:36	1656						nan	nan	0
18/11/2020 21:38	1657						nan	nan	0
18/11/2020 21:39	1658						nan	nan	0
18/11/2020 21:41	1659						nan	nan	0
18/11/2020 21:43	1660						nan	nan	0
18/11/2020 21:45	1661						nan	nan	0
18/11/2020 21:46	1662						nan	nan	0
18/11/2020 21:48	1663						nan	nan	0
18/11/2020 21:50	1664						nan	nan	0
18/11/2020 21:51	1665						nan	nan	0
18/11/2020 21:53	1666						nan	nan	0
18/11/2020 21:55	1667						nan	nan	0
18/11/2020 21:56	1668						nan	nan	0
18/11/2020 21:58	1669						nan	nan	0
18/11/2020 22:00	1670						nan	nan	0
18/11/2020 22:01	1671						nan	nan	0
18/11/2020 22:03	1672						nan	nan	0
18/11/2020 22:05	1673						nan	nan	0
18/11/2020 22:06	1674						nan	nan	0
18/11/2020 22:08	1675						nan	nan	0
18/11/2020 22:10	1676						nan	nan	0
18/11/2020 22:11	1677						nan	nan	0
18/11/2020 22:13	1678						nan	nan	0
18/11/2020 22:15	1679						nan	nan	0
18/11/2020 22:17	1680						nan	nan	0
18/11/2020 22:18	1681						nan	nan	0
18/11/2020 22:20	1682						nan	nan	0
18/11/2020 22:21	1683						nan	nan	0
18/11/2020 22:23	1684						nan	nan	0
18/11/2020 22:25	1685						nan	nan	0
18/11/2020 22:27	1686						nan	nan	0
18/11/2020 22:28	1687						nan	nan	0
18/11/2020 22:30	1688						nan	nan	0
18/11/2020 22:32	1689						nan	nan	0
18/11/2020 22:33	1690						nan	nan	0
18/11/2020 22:35	1691						nan	nan	0
18/11/2020 22:37	1692						nan	nan	0
18/11/2020 22:39	1693						nan	nan	0
18/11/2020 22:40	1694						nan	nan	0
18/11/2020 22:42	1695						nan	nan	0
18/11/2020 22:44	1696						nan	nan	0
18/11/2020 22:45	1697						nan	nan	0
18/11/2020 22:47	1698						nan	nan	0
18/11/2020 22:49	1699						nan	nan	0
18/11/2020 22:50	1700						nan	nan	0
18/11/2020 22:52	1701						nan	nan	0
18/11/2020 22:54	1702						nan	nan	0
18/11/2020 22:56	1703						nan	nan	0
18/11/2020 22:57	1704						nan	nan	0
18/11/2020 22:59	1705						nan	nan	0
18/11/2020 23:01	1706						nan	nan	0
18/11/2020 23:02	1707						nan	nan	0
18/11/2020 23:04	1708						nan	nan	0
18/11/2020 23:06	1709						nan	nan	0
18/11/2020 23:07	1710						nan	nan	0
18/11/2020 23:09	1711						nan	nan	0
18/11/2020 23:11	1712						nan	nan	0
18/11/2020 23:13	1713						nan	nan	0
18/11/2020 23:14	1714						nan	nan	0
18/11/2020 23:16	1715						nan	nan	0
18/11/2020 23:18	1716						nan	nan	0
18/11/2020 23:20	1717						nan	nan	0
18/11/2020 23:21	1718						nan	nan	0
18/11/2020 23:23	1719						nan	nan	0
18/11/2020 23:25	1720						nan	nan	0
18/11/2020 23:26	1721						nan	nan	0
18/11/2020 23:28	1722						nan	nan	0
18/11/2020 23:30	1723						nan	nan	0
18/11/2020 23:32	1724						nan	nan	0
18/11/2020 23:33	1725						nan	nan	0
18/11/2020 23:35	1726						nan	nan	0
18/11/2020 23:37	1727						nan	nan	0
18/11/2020 23:38	1728						nan	nan	0
18/11/2020 23:40	1729						nan	nan	0
18/11/2020 23:42	1730						nan	nan	0
18/11/2020 23:43	1731						nan	nan	0
18/11/2020 23:45	1732						nan	nan	0
18/11/2020 23:47	1733						nan	nan	0
18/11/2020 23:48	1734						nan	nan	0
18/11/2020 23:50	1735						nan	nan	0
18/11/2020 23:52	1736						nan	nan	0
18/11/2020 23:54	1737						nan	nan	0
18/11/2020 23:55	1738						nan	nan	0
18/11/2020 23:57	1739						nan	nan	0
18/11/2020 23:59	1740						nan	nan	0
19/11/2020 0:00	1741						nan	nan	0
19/11/2020 0:02	1742						nan	nan	0
19/11/2020 0:04	1743						nan	nan	0
19/11/2020 0:05	1744						nan	nan	0
19/11/2020 0:07	1745						nan	nan	0
19/11/2020 0:09	1746						nan	nan	0
19/11/2020 0:11	1747						nan	nan	0
19/11/2020 0:12	1748						nan	nan	0
19/11/2020 0:14	1749						nan	nan	0
19/11/2020 0:16	1750						nan	nan	0
19/11/2020 0:17	1751						nan	nan	0
19/11/2020 0:19	1752						nan	nan	0
19/11/2020 0:21	1753						nan	nan	0
19/11/2020 0:22	1754						nan	nan	0
19/11/2020 0:24	1755						nan	nan	0
19/11/2020 0:26	1756						nan	nan	0
19/11/2020 0:27	1757						nan	nan	0
19/11/2020 0:29	1758						nan	nan	0
19/11/2020 0:31	1759						nan	nan	0
19/11/2020 0:32	1760						nan	nan	0
19/11/2020 0:34	1761						nan	nan	0
19/11/2020 0:36	1762						nan	nan	0
19/11/2020 0:37	1763						nan	nan	0
19/11/2020 0:39	1764						nan	nan	0
19/11/2020 0:41	1765						nan	nan	0
19/11/2020 0:42	1766						nan	nan	0
19/11/2020 0:44	1767						nan	nan	0
19/11/2020 0:46	1768						nan	nan	0
19/11/2020 0:48	1769						nan	nan	0
19/11/2020 0:49	1770						nan	nan	0
19/11/2020 0:51	1771						nan	nan	0
19/11/2020 0:53	1772						nan	nan	0
19/11/2020 0:54	1773						nan	nan	0
19/11/2020 0:56	1774						nan	nan	0
19/11/2020 0:58	1775						nan	nan	0
19/11/2020 1:00	1776						nan	nan	0
19/11/2020 1:01	1777						nan	nan	0
19/11/2020 1:03	1778						nan	nan	0
19/11/2020 1:05	1779						nan	nan	0
19/11/2020 1:06	1780						nan	nan	0
19/11/2020 1:08	1781						nan	nan	0
19/11/2020 1:10	1782						nan	nan	0
19/11/2020 1:11	1783						nan	nan	0
19/11/2020 1:13	1784						nan	nan	0
19/11/2020 1:15	1785						nan	nan	0
19/11/2020 1:21	1787						nan	nan	0
19/11/2020 1:22	1788						nan	nan	0
19/11/2020 1:24	1789						nan	nan	0
19/11/2020 1:26	1790						nan	nan	0
19/11/2020 1:27	1791						nan	nan	0
19/11/2020 1:29	1792						nan	nan	0
19/11/2020 1:31	1793						nan	nan	0
19/11/2020 1:33	1794						nan	nan	0
19/11/2020 1:34	1795						nan	nan	0
19/11/2020 1:36	1796						nan	nan	0
19/11/2020 1:38	1797						nan	nan	0
19/11/2020 1:40	1798						nan	nan	0
19/11/2020 1:41	1799						nan	nan	0
19/11/2020 1:43	1800						nan	nan	0
19/11/2020 1:45	1801						nan	nan	0
19/11/2020 1:46	1802						nan	nan	0
19/11/2020 1:48	1803						nan	nan	0
19/11/2020 1:50	1804						nan	nan	0
19/11/2020 1:51	1805						nan	nan	0
19/11/2020 1:53	1806						nan	nan	0
19/11/2020 1:55	1807						nan	nan	0
19/11/2020 1:56	1808						nan	nan	0
19/11/2020 1:58	1809						nan	nan	0
19/11/2020 2:00	1810						nan	nan	0
19/11/2020 2:01	1811						nan	nan	0
19/11/2020 2:03	1812						nan	nan	0
19/11/2020 2:05	1813						nan	nan	0
19/11/2020 2:07	1814						nan	nan	0
19/11/2020 2:08	1815						nan	nan	0
19/11/2020 2:10	1816						nan	nan	0
19/11/2020 2:12	1817						nan	nan	0
19/11/2020 2:17	1819						nan	nan	0
19/11/2020 2:19	1820						nan	nan	0
19/11/2020 2:21	1821						nan	nan	0
19/11/2020 2:23	1822						nan	nan	0
19/11/2020 2:24	1823						nan	nan	0
19/11/2020 2:26	1824						nan	nan	0
19/11/2020 2:28	1825						nan	nan	0
19/11/2020 2:29	1826						nan	nan	0
19/11/2020 2:31	1827						nan	nan	0
19/11/2020 2:33	1828						nan	nan	0
19/11/2020 2:34	1829						nan	nan	0
19/11/2020 2:36	1830						nan	nan	0
19/11/2020 2:38	1831						nan	nan	0
19/11/2020 2:39	1832						nan	nan	0
19/11/2020 2:41	1833						nan	nan	0
19/11/2020 2:43	1834						nan	nan	0
19/11/2020 2:44	1835						nan	nan	0
19/11/2020 2:46	1836						nan	nan	0
19/11/2020 2:48	1837						nan	nan	0
19/11/2020 2:49	1838						nan	nan	0
19/11/2020 2:51	1839						nan	nan	0
19/11/2020 2:53	1840						nan	nan	0
19/11/2020 2:54	1841						nan	nan	0
19/11/2020 2:56	1842						nan	nan	0
19/11/2020 2:58	1843						nan	nan	0
19/11/2020 3:00	1844						nan	nan	0
19/11/2020 3:01	1845						nan	nan	0
19/11/2020 3:03	1846						nan	nan	0
19/11/2020 3:05	1847						nan	nan	0
19/11/2020 3:06	1848						nan	nan	0
19/11/2020 3:08	1849						nan	nan	0
19/11/2020 3:10	1850						nan	nan	0
19/11/2020 3:11	1851						nan	nan	0
19/11/2020 3:13	1852						nan	nan	0
19/11/2020 3:15	1853						nan	nan	0
19/11/2020 3:17	1854						nan	nan	0
19/11/2020 3:18	1855						nan	nan	0
19/11/2020 3:20	1856						nan	nan	0
19/11/2020 3:22	1857						nan	nan	0
19/11/2020 3:23	1858						nan	nan	0
19/11/2020 3:25	1859						nan	nan	0
19/11/2020 3:27	1860						nan	nan	0
19/11/2020 3:28	1861						nan	nan	0
19/11/2020 3:30	1862						nan	nan	0
19/11/2020 3:32	1863						nan	nan	0
19/11/2020 3:33	1864						nan	nan	0
19/11/2020 3:35	1865						nan	nan	0
19/11/2020 3:37	1866						nan	nan	0
19/11/2020 3:38	1867						nan	nan	0
19/11/2020 3:40	1868						nan	nan	0
19/11/2020 3:42	1869						nan	nan	0
19/11/2020 3:45	1871						nan	nan	0
19/11/2020 3:47	1872						nan	nan	0
19/11/2020 3:48	1873						nan	nan	0
19/11/2020 3:50	1874						nan	nan	0
19/11/2020 3:52	1875						nan	nan	0
19/11/2020 3:54	1876						nan	nan	0
19/11/2020 3:55	1877						nan	nan	0
19/11/2020 3:57	1878						nan	nan	0
19/11/2020 3:59	1879						nan	nan	0
19/11/2020 4:00	1880						nan	nan	0
19/11/2020 4:02	1881						nan	nan	0
19/11/2020 4:04	1882						nan	nan	0
19/11/2020 4:05	1883						nan	nan	0
19/11/2020 4:07	1884						nan	nan	0
19/11/2020 4:09	1885						nan	nan	0
19/11/2020 4:10	1886						nan	nan	0
19/11/2020 4:12	1887						nan	nan	0
19/11/2020 4:14	1888						nan	nan	0
19/11/2020 4:15	1889						nan	nan	0
19/11/2020 4:17	1890						nan	nan	0
19/11/2020 4:19	1891						nan	nan	0
19/11/2020 4:20	1892						nan	nan	0
19/11/2020 4:22	1893						nan	nan	0
19/11/2020 4:24	1894						nan	nan	0
19/11/2020 4:26	1895						nan	nan	0
19/11/2020 4:27	1896						nan	nan	0
19/11/2020 4:29	1897						nan	nan	0
19/11/2020 4:31	1898						nan	nan	0
19/11/2020 4:32	1899						nan	nan	0
19/11/2020 4:34	1900						nan	nan	0
19/11/2020 4:36	1901						nan	nan	0
19/11/2020 4:37	1902						nan	nan	0
19/11/2020 4:39	1903						nan	nan	0
19/11/2020 4:41	1904						nan	nan	0
19/11/2020 4:42	1905						nan	nan	0
19/11/2020 4:44	1906						nan	nan	0
19/11/2020 4:46	1907						nan	nan	0
19/11/2020 4:47	1908						nan	nan	0
19/11/2020 4:49	1909						nan	nan	0
19/11/2020 4:51	1910						nan	nan	0
19/11/2020 4:52	1911						nan	nan	0
19/11/2020 4:54	1912						nan	nan	0
19/11/2020 4:56	1913						nan	nan	0
19/11/2020 4:57	1914						nan	nan	0
19/11/2020 4:59	1915						nan	nan	0
19/11/2020 5:01	1916						nan	nan	0
19/11/2020 5:03	1917						nan	nan	0
19/11/2020 5:04	1918						nan	nan	0
19/11/2020 5:06	1919						nan	nan	0
19/11/2020 5:08	1920						nan	nan	0
19/11/2020 5:09	1921						nan	nan	0
19/11/2020 5:11	1922						nan	nan	0
19/11/2020 5:13	1923						nan	nan	0
19/11/2020 5:14	1924						nan	nan	0
19/11/2020 5:16	1925						nan	nan	0
19/11/2020 5:18	1926						nan	nan	0
19/11/2020 5:19	1927						nan	nan	0
19/11/2020 5:21	1928						nan	nan	0
19/11/2020 5:23	1929						nan	nan	0
19/11/2020 5:25	1930						nan	nan	0
19/11/2020 5:26	1931						nan	nan	0
19/11/2020 5:28	1932						nan	nan	0
19/11/2020 5:30	1933						nan	nan	0
19/11/2020 5:31	1934						nan	nan	0
19/11/2020 5:33	1935						nan	nan	0
19/11/2020 5:35	1936						nan	nan	0
19/11/2020 5:36	1937						nan	nan	0
19/11/2020 5:38	1938						nan	nan	0
19/11/2020 5:40	1939						nan	nan	0
19/11/2020 5:42	1940						nan	nan	0
19/11/2020 5:43	1941						nan	nan	0
19/11/2020 5:45	1942						nan	nan	0
19/11/2020 5:47	1943						nan	nan	0
19/11/2020 5:48	1944						nan	nan	0
19/11/2020 5:50	1945						nan	nan	0
19/11/2020 5:52	1946						nan	nan	0
19/11/2020 5:53	1947						nan	nan	0
19/11/2020 5:55	1948						nan	nan	0
19/11/2020 5:57	1949						nan	nan	0
19/11/2020 5:58	1950						nan	nan	0
19/11/2020 6:00	1951						nan	nan	0
19/11/2020 6:02	1952						nan	nan	0
19/11/2020 6:04	1953						nan	nan	0
19/11/2020 6:05	1954						nan	nan	0
19/11/2020 6:07	1955						nan	nan	0
19/11/2020 6:09	1956						nan	nan	0
19/11/2020 6:10	1957						nan	nan	0
19/11/2020 6:12	1958						nan	nan	0
19/11/2020 6:14	1959						nan	nan	0
19/11/2020 6:15	1960						nan	nan	0
19/11/2020 6:17	1961						nan	nan	0
19/11/2020 6:19	1962						nan	nan	0
19/11/2020 6:21	1963						nan	nan	0
19/11/2020 6:22	1964						nan	nan	0
19/11/2020 6:24	1965						nan	nan	0
19/11/2020 6:26	1966						nan	nan	0
19/11/2020 6:28	1967						nan	nan	0
19/11/2020 6:29	1968						nan	nan	0
19/11/2020 6:31	1969						nan	nan	0
19/11/2020 6:33	1970						nan	nan	0
19/11/2020 6:34	1971						nan	nan	0
19/11/2020 6:36	1972						nan	nan	0
19/11/2020 6:38	1973						nan	nan	0
19/11/2020 6:40	1974						nan	nan	0
19/11/2020 6:41	1975						nan	nan	0
19/11/2020 6:43	1976						nan	nan	0
19/11/2020 6:45	1977						nan	nan	0
19/11/2020 6:46	1978						nan	nan	0
19/11/2020 6:48	1979						nan	nan	0
19/11/2020 6:50	1980						nan	nan	0
19/11/2020 6:51	1981						nan	nan	0
19/11/2020 6:53	1982						nan	nan	0
19/11/2020 6:55	1983						nan	nan	0
19/11/2020 6:57	1984						nan	nan	0
19/11/2020 6:58	1985						nan	nan	0
19/11/2020 7:00	1986						nan	nan	0
19/11/2020 7:01	1987						nan	nan	0
19/11/2020 7:03	1988						nan	nan	0
19/11/2020 7:05	1989						nan	nan	0
19/11/2020 7:07	1990						nan	nan	0
19/11/2020 7:08	1991						nan	nan	0
19/11/2020 7:10	1992						nan	nan	0
19/11/2020 7:12	1993						nan	nan	0
19/11/2020 7:13	1994						nan	nan	0
19/11/2020 7:15	1995						nan	nan	0
19/11/2020 7:17	1996						nan	nan	0
19/11/2020 7:19	1997						nan	nan	0
19/11/2020 7:20	1998						nan	nan	0
19/11/2020 7:22	1999						nan	nan	0
19/11/2020 7:24	2000						nan	nan	0
19/11/2020 7:25	2001						nan	nan	0
19/11/2020 7:29	2003						nan	nan	0
19/11/2020 7:31	2004						nan	nan	0
19/11/2020 7:32	2005						nan	nan	0
19/11/2020 7:34	2006						nan	nan	0
19/11/2020 7:36	2007						nan	nan	0
19/11/2020 7:37	2008						nan	nan	0
19/11/2020 7:39	2009						nan	nan	0
19/11/2020 7:41	2010						nan	nan	0
[truncated: 3,937 more rows]
