# Supplementary material for: A Low-Cost, Low-Power Water Velocity Sensor Utilizing Acoustic Doppler Measurement
Source: Sensors (Basel). 2022 Sep 30;22(19):7451. doi: 10.3390/s22197451 (PMC9572237; doi:10.3390/s22197451)
Supplement: Supplementary file 1 [file sensors-22-07451-s001.zip › supplementary_material/data/field_test/data/log_012/log_11.csv]

13/10/20 11:13:28 PM	1						nan	nan	2108
13/10/20 11:14:05 PM	2						nan	nan	2780
13/10/20 11:15:45 PM	3						nan	nan	5427
13/10/20 11:17:32 PM	4						nan	nan	4145
13/10/20 11:33:20 PM	8						nan	nan	2712
13/10/20 11:49:07 PM	12						nan	nan	7956
14/10/20 12:05:01 AM	16						nan	nan	2484
14/10/20 01:08:14 AM	30						nan	nan	6279
14/10/20 02:06:47 AM	43						105	15	9264
14/10/20 02:18:08 AM	46						nan	nan	6765
14/10/20 03:11:09 AM	58						138	32	20138
14/10/20 03:50:13 AM	67						180	0	8102
14/10/20 04:34:58 AM	77						212	24	10459
14/10/20 04:56:05 AM	82						121	25	11157
14/10/20 05:02:47 AM	84						285	15	17918
14/10/20 05:13:59 AM	87						271	0	10330
14/10/20 05:20:38 AM	89						1877	15	11259
14/10/20 05:22:24 AM	90						361	0	9119
14/10/20 05:24:29 AM	91						312	15	14553
14/10/20 05:30:26 AM	93						345	142	37722
14/10/20 05:32:12 AM	94						362	23	17117
14/10/20 05:34:09 AM	95						nan	nan	7135
14/10/20 05:45:45 AM	98						98	13	47015
14/10/20 05:47:26 AM	99						248	108	40024
14/10/20 05:49:06 AM	100						90	0	10934
14/10/20 05:50:54 AM	101						nan	nan	5548
14/10/20 05:52:44 AM	102						285	15	10501
14/10/20 05:54:31 AM	103						120	25	9209
14/10/20 05:56:11 AM	104						741	40	28186
14/10/20 05:58:01 AM	105						193	80	15168
14/10/20 05:59:40 AM	106						388	76	13685
14/10/20 06:01:27 AM	107						197	69	13416
14/10/20 06:03:07 AM	108						485	54	18889
14/10/20 06:04:47 AM	109						283	92	43135
14/10/20 06:08:09 AM	111						226	15	10693
14/10/20 06:09:55 AM	112						120	0	9887
14/10/20 06:11:41 AM	113						1695	15	12693
14/10/20 06:13:28 AM	114						1086	42	13743
14/10/20 06:15:08 AM	115						289	15	13474
14/10/20 06:16:55 AM	116						271	0	9938
14/10/20 06:18:41 AM	117						240	0	8382
14/10/20 06:25:20 AM	119						180	0	13453
14/10/20 06:27:06 AM	120						435	15	27342
14/10/20 06:28:46 AM	121						320	14	13898
14/10/20 06:30:28 AM	122						298	19	29785
14/10/20 06:41:01 AM	125						283	22	34129
14/10/20 06:42:42 AM	126						325	69	23616
14/10/20 06:52:26 AM	129						294	137	15009
14/10/20 06:54:13 AM	130						nan	nan	4233
14/10/20 06:55:53 AM	131						613	15	17810
14/10/20 06:57:33 AM	132						1290	57	24664
14/10/20 06:59:20 AM	133						350	196	31891
14/10/20 07:05:54 AM	135						120	0	8377
14/10/20 07:07:50 AM	136						166	15	10144
14/10/20 07:09:36 AM	137						240	0	10377
14/10/20 07:11:24 AM	138						220	72	26302
14/10/20 07:13:10 AM	139						nan	nan	6580
14/10/20 07:15:00 AM	140						240	0	17706
14/10/20 07:16:54 AM	141						477	21	19589
14/10/20 07:18:35 AM	142						240	0	10273
14/10/20 07:25:04 AM	144						210	0	21003
14/10/20 07:26:45 AM	145						1106	30	33587
14/10/20 07:28:25 AM	146						421	0	13010
14/10/20 07:30:06 AM	147						498	15	12532
14/10/20 07:31:47 AM	148						107	15	11639
14/10/20 07:33:33 AM	149						90	0	15947
14/10/20 07:35:20 AM	150						338	24	16771
14/10/20 07:37:06 AM	151						nan	nan	5387
14/10/20 07:38:49 AM	152						216	63	16723
14/10/20 07:40:35 AM	153						296	22	18222
14/10/20 07:47:23 AM	155						361	0	8728
14/10/20 07:49:15 AM	156						210	0	8087
14/10/20 07:51:01 AM	157						nan	nan	6818
14/10/20 07:52:42 AM	158						1142	0	9096
14/10/20 07:54:34 AM	159						210	0	9123
14/10/20 07:56:20 AM	160						nan	nan	7793
14/10/20 07:58:13 AM	161						194	71	13397
14/10/20 08:00:00 AM	162						271	0	12256
14/10/20 08:52:52 AM	174						nan	nan	6520
14/10/20 09:27:41 AM	182						nan	nan	7451
14/10/20 11:27:04 AM	208						nan	nan	2841
14/10/20 11:49:16 AM	214						nan	nan	4865
14/10/20 12:19:00 PM	221						nan	nan	4735
14/10/20 12:29:22 PM	224						nan	nan	2718
14/10/20 12:57:55 PM	231						nan	nan	2832
14/10/20 12:59:42 PM	232						nan	nan	2640
14/10/20 01:34:37 PM	240						1255	23	17984
14/10/20 01:45:09 PM	243						331	0	8053
14/10/20 02:23:55 PM	252						nan	nan	4983
14/10/20 02:25:50 PM	253						150	0	10074
14/10/20 02:36:56 PM	256						90	0	18246
14/10/20 02:38:43 PM	257						992	0	11679
14/10/20 02:44:44 PM	259						nan	nan	5910
14/10/20 02:59:45 PM	263						nan	nan	4243
14/10/20 03:06:09 PM	265						163	15	11338
14/10/20 03:12:48 PM	267						nan	nan	3205
14/10/20 03:23:13 PM	270						391	0	8147
14/10/20 03:25:00 PM	271						960	26	15157
14/10/20 03:40:53 PM	275						301	0	9807
14/10/20 03:47:34 PM	277						345	33	9123
14/10/20 04:02:39 PM	281						210	0	9103
14/10/20 04:04:55 PM	282						601	0	10844
14/10/20 04:16:07 PM	285						nan	nan	7541
14/10/20 04:27:54 PM	288						nan	nan	5565
14/10/20 04:44:06 PM	292						nan	nan	6429
14/10/20 04:50:48 PM	294						nan	nan	5786
14/10/20 04:56:22 PM	296						nan	nan	6790
14/10/20 05:02:45 PM	298						166	15	13857
14/10/20 05:04:37 PM	299						nan	nan	4138
14/10/20 05:11:05 PM	301						nan	nan	3339
14/10/20 05:17:00 PM	303						nan	nan	3306
14/10/20 05:32:14 PM	307						nan	nan	5580
14/10/20 05:42:28 PM	310						nan	nan	7779
14/10/20 05:44:14 PM	311						812	0	20636
14/10/20 05:46:09 PM	312						nan	nan	5371
14/10/20 05:51:56 PM	314						nan	nan	6392
14/10/20 05:53:42 PM	315						1519	15	9363
14/10/20 06:04:27 PM	318						150	0	8096
14/10/20 06:10:49 PM	320						240	0	8953
14/10/20 06:12:30 PM	321						302	21	21092
14/10/20 06:18:09 PM	323						nan	nan	3052
14/10/20 06:19:49 PM	324						195	15	9812
14/10/20 06:21:36 PM	325						nan	nan	6072
14/10/20 06:32:15 PM	328						nan	nan	4792
14/10/20 06:38:38 PM	330						nan	nan	7116
14/10/20 06:40:34 PM	331						1172	0	10734
14/10/20 06:42:15 PM	332						120	0	9726
14/10/20 06:44:02 PM	333						376	15	9434
14/10/20 06:50:53 PM	335						nan	nan	5118
14/10/20 06:52:40 PM	336						nan	nan	7063
14/10/20 06:54:21 PM	337						nan	nan	4186
14/10/20 07:10:46 PM	341						nan	nan	5831
14/10/20 07:12:26 PM	342						331	0	9016
14/10/20 07:14:13 PM	343						nan	nan	1967
14/10/20 07:15:59 PM	344						nan	nan	1518
14/10/20 07:17:50 PM	345						224	15	8132
14/10/20 07:19:37 PM	346						391	0	17045
14/10/20 07:21:23 PM	347						90	0	10040
14/10/20 07:23:10 PM	348						120	0	9091
14/10/20 07:28:47 PM	350						nan	nan	2609
14/10/20 07:30:33 PM	351						nan	nan	6192
14/10/20 07:32:27 PM	352						nan	nan	7528
14/10/20 07:34:08 PM	353						nan	nan	7135
14/10/20 07:35:54 PM	354						nan	nan	5660
14/10/20 07:42:17 PM	356						nan	nan	2549
14/10/20 07:44:09 PM	357						nan	nan	5093
14/10/20 07:45:57 PM	358						nan	nan	5083
14/10/20 07:47:37 PM	359						nan	nan	4768
14/10/20 07:49:17 PM	360						90	0	10923
14/10/20 08:05:11 PM	364						90	0	14629
14/10/20 08:06:57 PM	365						nan	nan	1129
14/10/20 08:08:37 PM	366						105	15	8578
14/10/20 08:10:18 PM	367						nan	nan	4611
14/10/20 08:11:58 PM	368						nan	nan	7604
14/10/20 08:13:38 PM	369						782	0	8110
14/10/20 08:15:25 PM	370						nan	nan	2353
14/10/20 08:17:08 PM	371						242	24	9929
14/10/20 08:23:31 PM	373						nan	nan	3646
14/10/20 08:25:12 PM	374						nan	nan	6231
14/10/20 08:26:59 PM	375						nan	nan	2829
14/10/20 08:28:39 PM	376						180	0	10488
14/10/20 08:30:19 PM	377						nan	nan	5981
14/10/20 08:32:00 PM	378						150	0	8227
14/10/20 08:33:41 PM	379						nan	nan	6657
14/10/20 08:35:21 PM	380						nan	nan	5091
14/10/20 08:37:01 PM	381						90	0	9717
14/10/20 08:38:47 PM	382						nan	nan	4947
14/10/20 08:40:34 PM	383						nan	nan	3825
14/10/20 08:42:20 PM	384						nan	nan	2619
14/10/20 08:44:18 PM	385						331	0	11948
14/10/20 08:45:57 PM	386						301	0	8985
14/10/20 08:47:38 PM	387						nan	nan	5822
14/10/20 08:49:24 PM	388						150	0	9402
14/10/20 08:51:10 PM	389						120	0	10457
14/10/20 08:52:56 PM	390						350	15	14239
14/10/20 08:54:55 PM	391						nan	nan	3403
14/10/20 08:56:36 PM	392						nan	nan	4566
14/10/20 08:58:16 PM	393						nan	nan	4000
14/10/20 08:59:56 PM	394						nan	nan	7725
14/10/20 09:01:42 PM	395						nan	nan	7392
14/10/20 09:03:34 PM	396						136	15	9179
14/10/20 09:05:14 PM	397						331	0	8456
14/10/20 09:07:01 PM	398						271	0	12833
14/10/20 09:08:47 PM	399						nan	nan	7020
14/10/20 09:10:33 PM	400						nan	nan	2820
14/10/20 09:12:14 PM	401						nan	nan	3926
14/10/20 09:14:19 PM	402						nan	nan	6235
14/10/20 09:15:58 PM	403						nan	nan	2696
14/10/20 09:17:39 PM	404						nan	nan	5522
14/10/20 09:19:19 PM	405						nan	nan	6979
14/10/20 09:21:06 PM	406						240	0	8161
14/10/20 09:22:52 PM	407						nan	nan	2795
14/10/20 09:24:32 PM	408						nan	nan	4581
14/10/20 09:26:22 PM	409						nan	nan	2237
14/10/20 09:28:08 PM	410						180	0	11085
14/10/20 09:29:48 PM	411						nan	nan	6319
14/10/20 09:35:33 PM	413						391	0	10021
14/10/20 09:37:19 PM	414						nan	nan	5309
14/10/20 09:39:09 PM	415						nan	nan	7911
14/10/20 09:40:50 PM	416						301	0	8162
14/10/20 09:42:31 PM	417						180	0	17759
14/10/20 09:44:23 PM	418						90	0	10214
14/10/20 09:46:05 PM	419						1188	15	9941
14/10/20 09:47:56 PM	420						nan	nan	2198
14/10/20 09:49:49 PM	421						nan	nan	5967
14/10/20 09:51:41 PM	422						451	0	8207
14/10/20 09:53:28 PM	423						nan	nan	5405
14/10/20 09:55:24 PM	424						nan	nan	3243
14/10/20 09:57:04 PM	425						nan	nan	4126
14/10/20 09:58:44 PM	426						nan	nan	3836
14/10/20 10:00:30 PM	427						nan	nan	5282
14/10/20 10:02:10 PM	428						218	25	16035
14/10/20 10:04:06 PM	429						188	13	25347
14/10/20 10:05:52 PM	430						286	15	11060
14/10/20 10:11:29 PM	432						260	43	13190
14/10/20 10:17:52 PM	434						nan	nan	4781
14/10/20 10:19:44 PM	435						391	0	8110
14/10/20 10:21:30 PM	436						147	42	13474
14/10/20 10:36:25 PM	440						nan	nan	2697
14/10/20 10:38:05 PM	441						nan	nan	7606
14/10/20 10:40:19 PM	442						301	0	10343
14/10/20 10:42:00 PM	443						271	0	10183
14/10/20 10:43:56 PM	444						nan	nan	7821
14/10/20 10:45:38 PM	445						180	0	8064
14/10/20 10:51:13 PM	447						nan	nan	7260
14/10/20 10:52:54 PM	448						nan	nan	3756
14/10/20 10:54:40 PM	449						nan	nan	4030
14/10/20 10:56:27 PM	450						992	0	8678
14/10/20 11:01:58 PM	452						210	0	8639
14/10/20 11:03:45 PM	453						105	15	10032
14/10/20 11:05:31 PM	454						90	0	13528
14/10/20 11:07:18 PM	455						nan	nan	4315
14/10/20 11:08:58 PM	456						nan	nan	3495
14/10/20 11:10:40 PM	457						nan	nan	5917
14/10/20 11:12:25 PM	458						511	23	13496
14/10/20 11:14:12 PM	459						nan	nan	7542
14/10/20 11:15:56 PM	460						nan	nan	4545
14/10/20 11:17:42 PM	461						122	23	14299
14/10/20 11:23:21 PM	463						nan	nan	5197
14/10/20 11:25:08 PM	464						nan	nan	7996
14/10/20 11:26:54 PM	465						271	0	8980
14/10/20 11:28:50 PM	466						nan	nan	5567
14/10/20 11:30:32 PM	467						nan	nan	7257
14/10/20 11:32:13 PM	468						nan	nan	4257
14/10/20 11:33:52 PM	469						782	0	10039
14/10/20 11:35:33 PM	470						nan	nan	4415
14/10/20 11:37:19 PM	471						180	0	8063
14/10/20 11:38:59 PM	472						nan	nan	5263
14/10/20 11:40:40 PM	473						451	0	10892
14/10/20 11:42:26 PM	474						nan	nan	3547
14/10/20 11:44:13 PM	475						nan	nan	3186
14/10/20 11:46:01 PM	476						134	15	11519
14/10/20 11:47:48 PM	477						nan	nan	5896
14/10/20 11:49:28 PM	478						nan	nan	5690
14/10/20 11:51:14 PM	479						90	0	9001
14/10/20 11:52:55 PM	480						nan	nan	7799
14/10/20 11:54:35 PM	481						nan	nan	5369
14/10/20 11:56:15 PM	482						225	15	10672
14/10/20 11:57:56 PM	483						1035	15	19666
14/10/20 11:59:36 PM	484						223	34	8991
15/10/20 12:01:22 AM	485						nan	nan	5527
15/10/20 12:03:03 AM	486						209	23	9185
15/10/20 12:04:43 AM	487						169	33	13078
15/10/20 12:06:23 AM	488						nan	nan	6275
15/10/20 12:12:46 AM	490						391	0	8637
15/10/20 12:14:33 AM	491						150	0	8392
15/10/20 12:16:13 AM	492						nan	nan	7653
15/10/20 12:17:59 AM	493						nan	nan	7440
15/10/20 12:19:53 AM	494						421	0	8063
15/10/20 12:21:49 AM	495						nan	nan	2541
15/10/20 12:23:29 AM	496						120	0	9602
15/10/20 12:25:16 AM	497						90	0	10588
15/10/20 12:30:40 AM	499						151	24	9817
15/10/20 12:32:20 AM	500						314	15	11918
15/10/20 12:34:06 AM	501						240	0	14710
15/10/20 12:35:52 AM	502						nan	nan	6763
15/10/20 12:37:38 AM	503						318	15	11976
15/10/20 12:39:18 AM	504						nan	nan	3567
15/10/20 12:40:59 AM	505						nan	nan	6142
15/10/20 12:42:48 AM	506						nan	nan	5375
15/10/20 12:44:28 AM	507						150	0	8708
15/10/20 12:46:09 AM	508						nan	nan	2722
15/10/20 12:47:49 AM	509						90	0	8917
15/10/20 12:49:35 AM	510						nan	nan	4479
15/10/20 12:51:17 AM	511						661	0	16680
15/10/20 12:52:57 AM	512						nan	nan	5522
15/10/20 12:54:43 AM	513						nan	nan	3900
15/10/20 12:56:30 AM	514						nan	nan	2036
15/10/20 12:58:16 AM	515						nan	nan	5637
15/10/20 01:00:02 AM	516						212	25	14682
15/10/20 01:01:43 AM	517						nan	nan	4456
15/10/20 01:03:23 AM	518						nan	nan	5473
15/10/20 01:05:58 AM	519						nan	nan	6398
15/10/20 01:07:38 AM	520						nan	nan	3876
15/10/20 01:09:18 AM	521						446	22	16977
15/10/20 01:11:08 AM	522						nan	nan	7366
15/10/20 01:12:48 AM	523						nan	nan	3154
15/10/20 01:14:36 AM	524						nan	nan	4135
15/10/20 01:16:18 AM	525						271	0	13445
15/10/20 01:22:41 AM	527						nan	nan	7761
15/10/20 01:24:29 AM	528						nan	nan	4070
15/10/20 01:26:09 AM	529						nan	nan	4535
15/10/20 01:28:02 AM	530						nan	nan	7982
15/10/20 01:29:42 AM	531						nan	nan	3054
15/10/20 01:31:29 AM	532						240	24	12189
15/10/20 01:38:01 AM	534						nan	nan	2824
15/10/20 01:39:59 AM	535						120	0	8401
15/10/20 01:42:21 AM	536						150	0	10590
15/10/20 01:44:06 AM	537						nan	nan	2369
15/10/20 01:46:02 AM	538						nan	nan	6244
15/10/20 01:47:48 AM	539						271	0	8994
15/10/20 01:49:41 AM	540						nan	nan	2382
15/10/20 01:51:33 AM	541						nan	nan	4165
15/10/20 02:35:20 AM	551						nan	nan	7045
15/10/20 03:10:52 AM	559						120	0	9276
15/10/20 04:04:36 AM	571						nan	nan	6975
15/10/20 04:06:23 AM	572						240	0	10050
15/10/20 04:12:58 AM	574						150	0	12664
15/10/20 04:19:11 AM	576						nan	nan	5804
15/10/20 04:25:41 AM	578						nan	nan	3100
15/10/20 04:32:42 AM	580						nan	nan	3893
15/10/20 04:39:21 AM	582						nan	nan	3507
15/10/20 04:50:33 AM	585						nan	nan	2422
15/10/20 05:10:26 AM	590						nan	nan	4765
15/10/20 05:21:32 AM	593						nan	nan	5532
15/10/20 05:40:52 AM	598						nan	nan	2708
15/10/20 05:42:58 AM	599						nan	nan	1994
15/10/20 05:44:44 AM	600						nan	nan	4442
15/10/20 05:59:39 AM	604						812	0	9678
15/10/20 06:01:25 AM	605						nan	nan	3932
15/10/20 06:03:19 AM	606						nan	nan	4371
15/10/20 06:05:11 AM	607						nan	nan	7590
15/10/20 06:15:58 AM	610						nan	nan	4070
15/10/20 06:21:28 AM	612						nan	nan	3878
15/10/20 06:28:03 AM	614						nan	nan	7230
15/10/20 06:29:49 AM	615						nan	nan	3985
15/10/20 06:31:42 AM	616						301	0	14574
15/10/20 06:38:14 AM	618						301	43	10818
15/10/20 06:44:28 AM	620						nan	nan	7040
15/10/20 06:46:14 AM	621						nan	nan	3060
15/10/20 06:47:55 AM	622						nan	nan	1487
15/10/20 06:49:47 AM	623						nan	nan	4136
15/10/20 06:51:33 AM	624						nan	nan	3145
15/10/20 06:57:56 AM	626						nan	nan	7702
15/10/20 07:04:25 AM	628						nan	nan	7927
15/10/20 07:06:09 AM	629						nan	nan	6526
15/10/20 07:07:55 AM	630						nan	nan	2448
15/10/20 07:14:27 AM	632						361	0	13696
15/10/20 07:21:06 AM	634						nan	nan	3535
15/10/20 07:55:56 AM	642						915	15	10238
15/10/20 08:01:43 AM	644						nan	nan	7891
15/10/20 09:19:12 AM	661						97	15	1573648
15/10/20 10:22:00 AM	675						168	143	20043
15/10/20 02:34:09 PM	729						182	57	45335
15/10/20 02:45:32 PM	732						291	14	17784
15/10/20 03:34:06 PM	743						101	22	14175
15/10/20 05:55:35 PM	774						99	18	99048
15/10/20 06:11:28 PM	778						106	20	81580
15/10/20 06:13:15 PM	779						91	5	1322504
15/10/20 06:41:27 PM	786						94	10	100380
15/10/20 08:12:42 PM	806						271	0	9243
15/10/20 08:43:17 PM	813						90	0	16561
15/10/20 08:54:23 PM	816						90	0	13998
15/10/20 08:56:02 PM	817						nan	nan	6480
15/10/20 08:57:49 PM	818						441	14	17442
15/10/20 09:04:12 PM	820						90	0	18602
15/10/20 09:05:53 PM	821						90	0	10264
15/10/20 09:07:40 PM	822						99	17	104705
15/10/20 09:09:20 PM	823						nan	nan	6673
15/10/20 09:11:19 PM	824						90	0	10977
15/10/20 09:12:59 PM	825						240	0	13602
15/10/20 09:14:40 PM	826						91	5	311681
15/10/20 09:16:20 PM	827						361	0	9484
15/10/20 09:18:06 PM	828						90	0	12663
15/10/20 09:19:52 PM	829						nan	nan	6061
15/10/20 09:21:31 PM	830						90	0	25325
15/10/20 09:23:12 PM	831						90	0	23761
15/10/20 09:25:11 PM	832						nan	nan	3786
15/10/20 09:26:51 PM	833						90	0	11401
15/10/20 09:28:37 PM	834						92	7	169549
15/10/20 09:30:23 PM	835						271	0	10359
15/10/20 09:32:03 PM	836						94	9	467443
15/10/20 09:33:43 PM	837						90	0	9152
15/10/20 09:35:24 PM	838						90	0	13066
15/10/20 09:37:06 PM	839						90	0	12106
15/10/20 09:38:46 PM	840						240	0	10215
15/10/20 09:40:32 PM	841						nan	nan	4853
15/10/20 09:42:19 PM	842						nan	nan	3846
15/10/20 09:44:05 PM	843						301	0	8035
15/10/20 09:45:45 PM	844						nan	nan	4533
15/10/20 09:47:31 PM	845						90	0	11824
15/10/20 09:49:11 PM	846						90	0	24047
15/10/20 09:50:57 PM	847						113	23	26136
15/10/20 09:52:37 PM	848						90	0	11760
15/10/20 09:54:17 PM	849						nan	nan	6795
15/10/20 09:55:57 PM	850						nan	nan	2249
15/10/20 09:57:37 PM	851						nan	nan	4384
15/10/20 09:59:18 PM	852						nan	nan	3825
15/10/20 10:00:58 PM	853						90	0	165523
15/10/20 10:02:44 PM	854						90	0	56720
15/10/20 10:04:24 PM	855						1593	0	8030
15/10/20 10:06:05 PM	856						nan	nan	7918
15/10/20 10:07:50 PM	857						nan	nan	7269
15/10/20 10:09:31 PM	858						124	25	11786
15/10/20 10:11:17 PM	859						90	0	8599
15/10/20 10:17:48 PM	861						nan	nan	7736
16/10/20 05:30:48 AM	953						212	25	10896
16/10/20 05:56:36 AM	959						90	0	10940
16/10/20 06:02:59 AM	961						271	0	8043
16/10/20 06:04:40 AM	962						nan	nan	4379
16/10/20 06:06:28 AM	963						1803	0	9813
16/10/20 06:18:04 AM	966						nan	nan	6159
16/10/20 06:24:28 AM	968						nan	nan	6346
16/10/20 11:45:30 PM	1189						617	207	35977
16/10/20 11:47:16 PM	1190						225	155	199203
16/10/20 11:49:02 PM	1191						207	93	821217
16/10/20 11:50:48 PM	1192						145	40	42465
16/10/20 11:52:28 PM	1193						198	171	28859
16/10/20 11:54:08 PM	1194						146	65	56113
16/10/20 11:55:49 PM	1195						383	162	1399117
16/10/20 11:57:29 PM	1196						154	40	685389
16/10/20 11:59:10 PM	1197						1020	233	48474
17/10/20 12:00:50 AM	1198						184	63	430925
17/10/20 12:02:31 AM	1199						393	21	27033
17/10/20 12:04:12 AM	1200						183	105	340587
17/10/20 12:05:52 AM	1201						353	307	17122
17/10/20 12:07:38 AM	1202						203	53	33254
17/10/20 12:09:19 AM	1203						135	53	29355
17/10/20 12:11:09 AM	1204						230	200	122793
17/10/20 01:27:09 AM	1221						203	81	754132
17/10/20 01:33:53 AM	1223						173	57	136386
17/10/20 01:35:40 AM	1224						244	195	74796
17/10/20 01:37:21 AM	1225						159	62	100619
17/10/20 01:39:32 AM	1226						240	132	330320
17/10/20 01:41:24 AM	1227						260	200	38189
17/10/20 02:11:53 AM	1234						517	256	2853975
17/10/20 02:54:06 AM	1244						247	180	40279
17/10/20 02:56:17 AM	1245						822	288	54971
17/10/20 02:58:10 AM	1246						893	228	41179
17/10/20 03:00:29 AM	1247						822	303	94573
17/10/20 03:02:16 AM	1248						163	89	40214
17/10/20 03:26:06 AM	1254						538	296	60273
17/10/20 03:28:00 AM	1255						128	31	26100
17/10/20 03:29:47 AM	1256						308	43	27757
17/10/20 03:36:16 AM	1258						128	49	18500
17/10/20 03:46:42 AM	1261						150	58	97096
17/10/20 03:48:38 AM	1262						198	204	28214
17/10/20 03:54:11 AM	1264						137	67	212597
17/10/20 03:55:58 AM	1265						594	298	46244
17/10/20 03:57:55 AM	1266						183	57	1422306
17/10/20 03:59:51 AM	1267						795	194	61696
17/10/20 04:01:44 AM	1268						128	65	65330
17/10/20 04:03:50 AM	1269						109	31	20922
17/10/20 04:23:06 AM	1274						534	195	91604
17/10/20 04:24:52 AM	1275						248	110	1029393
17/10/20 04:26:39 AM	1276						249	236	146221
17/10/20 04:32:29 AM	1278						620	185	61302
17/10/20 04:34:18 AM	1279						169	87	40477
17/10/20 04:40:56 AM	1281						194	121	28593
17/10/20 04:42:48 AM	1282						129	37	21607
17/10/20 04:49:00 AM	1284						169	94	25438
17/10/20 04:54:48 AM	1286						163	99	38636
17/10/20 05:01:30 AM	1288						461	229	85313
17/10/20 05:08:01 AM	1290						434	134	65344
17/10/20 05:15:07 AM	1292						175	100	69852
17/10/20 05:21:35 AM	1294						157	114	47688
17/10/20 05:28:11 AM	1296						221	129	160433
17/10/20 05:30:25 AM	1297						541	247	71964
17/10/20 05:45:49 AM	1301						137	56	240324
17/10/20 05:48:03 AM	1302						285	228	51665
17/10/20 05:50:04 AM	1303						635	195	69754
17/10/20 05:51:45 AM	1304						460	228	67779
17/10/20 05:58:12 AM	1306						270	256	61948
17/10/20 05:59:58 AM	1307						437	275	36350
17/10/20 06:01:44 AM	1308						364	256	94189
17/10/20 06:08:13 AM	1310						439	253	83964
17/10/20 06:09:59 AM	1311						554	225	64550
17/10/20 06:16:28 AM	1313						273	184	51200
17/10/20 06:18:15 AM	1314						561	205	80657
17/10/20 06:19:57 AM	1315						395	192	62753
17/10/20 06:30:10 AM	1318						257	109	58954
17/10/20 06:31:56 AM	1319						144	52	15345
17/10/20 06:38:40 AM	1321						157	79	48617
17/10/20 06:44:17 AM	1323						139	64	35936
17/10/20 06:46:31 AM	1324						252	204	33707
17/10/20 06:52:07 AM	1326						277	121	78458
17/10/20 06:54:07 AM	1327						202	127	55120
17/10/20 06:55:53 AM	1328						106	29	22332
17/10/20 06:57:37 AM	1329						607	162	41228
17/10/20 06:59:29 AM	1330						209	86	71700
17/10/20 07:01:38 AM	1331						226	102	47127
17/10/20 07:12:59 AM	1334						143	81	38744
17/10/20 07:14:46 AM	1335						501	80	31672
17/10/20 07:16:38 AM	1336						180	89	28421
17/10/20 07:18:24 AM	1337						243	156	59802
17/10/20 07:24:53 AM	1339						110	49	27007
17/10/20 07:26:34 AM	1340						161	69	66026
17/10/20 07:33:40 AM	1342						181	94	29818
17/10/20 07:35:35 AM	1343						247	114	59211
17/10/20 07:46:47 AM	1346						225	162	30307
17/10/20 07:48:33 AM	1347						413	81	27255
17/10/20 07:50:19 AM	1348						140	26	44052
17/10/20 07:52:05 AM	1349						157	116	33382
17/10/20 07:53:46 AM	1350						321	194	77612
17/10/20 07:55:33 AM	1351						250	113	56715
17/10/20 08:00:58 AM	1353						140	42	31246
17/10/20 08:02:45 AM	1354						146	67	54508
17/10/20 08:04:31 AM	1355						133	61	48006
17/10/20 08:06:17 AM	1356						145	62	54180
17/10/20 08:08:04 AM	1357						166	48	25559
17/10/20 08:09:44 AM	1358						431	83	43127
17/10/20 08:11:30 AM	1359						378	131	45645
17/10/20 08:13:29 AM	1360						199	67	24569
17/10/20 08:15:10 AM	1361						445	29	26403
17/10/20 08:16:56 AM	1362						111	31	11240
17/10/20 08:23:19 AM	1364						308	99	480388
17/10/20 08:25:11 AM	1365						380	30	19246
17/10/20 08:26:57 AM	1366						452	60	23653
17/10/20 08:33:17 AM	1368						107	31	21330
17/10/20 08:34:58 AM	1369						317	45	23427
17/10/20 08:36:51 AM	1370						134	81	17413
17/10/20 08:38:44 AM	1371						232	133	25188
17/10/20 08:45:06 AM	1373						388	73	37241
17/10/20 08:46:46 AM	1374						134	45	16107
17/10/20 08:50:21 AM	1376						112	31	63362
17/10/20 08:52:11 AM	1377						173	87	38666
17/10/20 08:53:52 AM	1378						270	23	17115
17/10/20 08:55:44 AM	1379						186	57	22449
17/10/20 08:57:30 AM	1380						139	39	10627
17/10/20 08:59:16 AM	1381						125	37	23171
17/10/20 09:05:38 AM	1383						105	37	103601
17/10/20 09:07:26 AM	1384						119	48	16416
17/10/20 09:09:06 AM	1385						259	118	53479
17/10/20 09:10:46 AM	1386						361	0	9851
17/10/20 09:12:26 AM	1387						134	45	24539
17/10/20 09:14:07 AM	1388						314	92	41859
17/10/20 09:15:48 AM	1389						272	68	33047
17/10/20 09:17:28 AM	1390						115	33	22053
17/10/20 09:19:20 AM	1391						333	79	17485
17/10/20 09:21:09 AM	1392						119	42	17397
17/10/20 09:22:55 AM	1393						407	96	30977
17/10/20 09:29:23 AM	1395						125	55	14148
17/10/20 09:35:08 AM	1397						103	26	881180
17/10/20 09:36:59 AM	1398						342	55	19769
17/10/20 09:38:40 AM	1399						134	57	17821
17/10/20 09:40:26 AM	1400						141	64	16241
17/10/20 09:42:15 AM	1401						119	41	30858
17/10/20 09:43:55 AM	1402						419	62	20755
17/10/20 09:45:41 AM	1403						353	23	19698
17/10/20 09:47:37 AM	1404						115	58	23474
17/10/20 09:49:27 AM	1405						173	100	22795
17/10/20 09:55:50 AM	1407						695	62	29682
17/10/20 09:57:36 AM	1408						435	76	15564
17/10/20 09:59:33 AM	1409						102	28	18259
17/10/20 10:01:47 AM	1410						110	31	11665
17/10/20 10:03:34 AM	1411						562	99	21109
17/10/20 10:05:15 AM	1412						481	86	24534
17/10/20 10:11:44 AM	1414						133	36	72844
17/10/20 10:13:30 AM	1415						271	0	10757
17/10/20 10:15:11 AM	1416						94	11	854829
17/10/20 10:16:52 AM	1417						411	98	23287
17/10/20 10:18:33 AM	1418						99	14	8357258
17/10/20 10:20:25 AM	1419						113	29	159379
17/10/20 10:22:05 AM	1420						477	43	16237
17/10/20 10:23:51 AM	1421						100	21	214251
17/10/20 10:25:37 AM	1422						141	39	57371
17/10/20 10:27:23 AM	1423						271	0	10094
17/10/20 10:29:03 AM	1424						306	24	15676
17/10/20 10:30:51 AM	1425						376	15	10394
17/10/20 10:32:37 AM	1426						91	7	1265105
17/10/20 10:34:23 AM	1427						333	22	30690
17/10/20 10:36:03 AM	1428						118	17	7092532
17/10/20 10:37:44 AM	1429						107	32	15846
17/10/20 10:39:30 AM	1430						667	39	21286
17/10/20 10:41:16 AM	1431						228	15	12560
17/10/20 10:42:56 AM	1432						351	187	30972
17/10/20 10:44:43 AM	1433						103	17	964052
17/10/20 10:46:28 AM	1434						390	24	19331
17/10/20 10:48:19 AM	1435						227	72	30144
17/10/20 10:50:04 AM	1436						121	46	21384
17/10/20 10:51:45 AM	1437						91	5	486604
17/10/20 10:53:31 AM	1438						236	25	169924
17/10/20 10:55:23 AM	1439						96	13	846188
17/10/20 10:57:25 AM	1440						112	33	12556
17/10/20 10:59:11 AM	1441						331	0	13828
17/10/20 11:00:51 AM	1442						285	15	9102
17/10/20 11:02:33 AM	1443						118	18	13009
17/10/20 11:04:18 AM	1444						161	55	140142
17/10/20 11:10:48 AM	1446						376	15	13597
17/10/20 11:12:40 AM	1447						94	10	171337
17/10/20 11:14:27 AM	1448						270	24	13054
17/10/20 11:20:11 AM	1450						158	53	10997
17/10/20 11:21:51 AM	1451						112	36	106157
17/10/20 11:23:41 AM	1452						316	15	8548
17/10/20 11:25:33 AM	1453						109	25	156129
17/10/20 11:27:13 AM	1454						180	57	19944
17/10/20 11:28:59 AM	1455						156	52	16574
17/10/20 11:31:18 AM	1456						301	0	9640
17/10/20 11:37:41 AM	1458						312	15	17731
17/10/20 11:39:21 AM	1459						322	97	21503
17/10/20 11:45:44 AM	1461						335	33	18421
17/10/20 11:47:24 AM	1462						294	29	24359
17/10/20 11:49:11 AM	1463						131	48	19246
17/10/20 11:51:03 AM	1464						111	31	13720
17/10/20 11:52:43 AM	1465						90	0	65485
17/10/20 11:54:23 AM	1466						315	15	13894
17/10/20 11:56:04 AM	1467						434	15	14154
17/10/20 12:02:28 PM	1469						127	29	27114
17/10/20 12:08:50 PM	1471						95	12	6573853
17/10/20 12:10:32 PM	1472						92	8	6649341
17/10/20 12:12:18 PM	1473						103	33	8310
17/10/20 12:14:14 PM	1474						258	15	12574
17/10/20 12:55:00 PM	1484						95	11	46104
17/10/20 12:56:47 PM	1485						451	0	10260
17/10/20 01:03:43 PM	1487						112	31	223626
17/10/20 01:05:29 PM	1488						97	17	544014
17/10/20 01:07:25 PM	1489						94	10	1674208
17/10/20 01:09:11 PM	1490						301	0	8211
17/10/20 01:10:58 PM	1491						95	11	447196
17/10/20 01:12:44 PM	1492						114	26	814715
17/10/20 01:14:42 PM	1493						106	22	61142
17/10/20 01:21:19 PM	1495						101	17	1297156
17/10/20 01:22:59 PM	1496						421	0	8963
17/10/20 01:24:45 PM	1497						96	13	652149
17/10/20 01:26:26 PM	1498						141	41	17319
17/10/20 01:28:48 PM	1499						97	16	679640
17/10/20 01:30:55 PM	1500						250	25	22779
17/10/20 01:36:34 PM	1502						90	0	44687
17/10/20 01:47:40 PM	1505						101	14	18692
17/10/20 01:49:27 PM	1506						97	19	655522
17/10/20 01:51:13 PM	1507						95	12	1072045
17/10/20 01:53:03 PM	1508						240	0	9911
17/10/20 01:58:57 PM	1510						101	18	159169
17/10/20 02:00:43 PM	1511						97	14	1380622
17/10/20 02:07:25 PM	1513						311	14	15281
17/10/20 02:09:11 PM	1514						102	15	192072
17/10/20 02:11:07 PM	1515						100	20	946228
17/10/20 02:12:48 PM	1516						140	76	17286
17/10/20 02:19:16 PM	1518						91	6	1213848
17/10/20 02:21:03 PM	1519						102	15	30659
17/10/20 02:22:43 PM	1520						240	0	10180
17/10/20 02:24:23 PM	1521						301	0	12174
17/10/20 02:26:03 PM	1522						402	15	14295
17/10/20 02:27:49 PM	1523						90	0	31573
17/10/20 02:29:30 PM	1524						112	17	12534412
17/10/20 02:31:15 PM	1525						158	62	87927
17/10/20 02:32:57 PM	1526						104	21	6884447
17/10/20 02:34:43 PM	1527						98	17	134245
17/10/20 02:36:29 PM	1528						331	0	8891
17/10/20 02:38:09 PM	1529						98	14	504840
17/10/20 02:39:49 PM	1530						96	12	76473
17/10/20 02:41:35 PM	1531						95	11	97343
17/10/20 02:43:26 PM	1532						314	15	11433
17/10/20 02:45:07 PM	1533						122	26	54644
17/10/20 02:46:53 PM	1534						315	15	13489
17/10/20 02:52:37 PM	1536						240	0	8453
17/10/20 02:54:23 PM	1537						96	12	70800
17/10/20 02:56:03 PM	1538						107	29	100442
17/10/20 02:57:43 PM	1539						99	14	44228
17/10/20 02:59:29 PM	1540						253	15	20755
17/10/20 03:01:21 PM	1541						421	0	12381
17/10/20 03:03:07 PM	1542						138	54	64296
17/10/20 03:04:53 PM	1543						365	46	16812
17/10/20 03:11:27 PM	1545						97	13	80624
17/10/20 03:13:07 PM	1546						106	16	209498
17/10/20 03:14:59 PM	1547						270	25	10814
17/10/20 03:16:49 PM	1548						97	18	412275
17/10/20 03:18:35 PM	1549						99	15	761391
17/10/20 03:20:21 PM	1550						301	0	13778
17/10/20 03:22:07 PM	1551						108	31	74304
17/10/20 03:23:53 PM	1552						312	15	13835
17/10/20 03:25:42 PM	1553						90	0	14257
17/10/20 03:27:25 PM	1554						107	22	286257
17/10/20 03:29:14 PM	1555						119	33	259237
17/10/20 03:35:36 PM	1557						116	18	488230
17/10/20 03:37:23 PM	1558						286	15	10624
17/10/20 03:39:09 PM	1559						94	10	82533
17/10/20 03:40:55 PM	1560						91	6	706314
17/10/20 03:42:35 PM	1561						96	12	42308
17/10/20 03:44:21 PM	1562						105	22	481592
17/10/20 03:46:01 PM	1563						93	8	93945
17/10/20 03:47:42 PM	1564						91	5	1018485
17/10/20 03:49:22 PM	1565						90	0	28513
17/10/20 03:55:54 PM	1567						254	15	11330
17/10/20 03:57:35 PM	1568						90	0	61352
17/10/20 03:59:16 PM	1569						115	33	101427
17/10/20 04:01:02 PM	1570						102	15	855100
17/10/20 04:07:33 PM	1572						94	11	127652
17/10/20 04:14:01 PM	1574						90	0	13227
17/10/20 04:15:48 PM	1575						100	18	92000
17/10/20 04:22:22 PM	1577						91	6	1003568
17/10/20 04:24:02 PM	1578						100	19	536639
17/10/20 04:25:54 PM	1579						98	14	1714018
17/10/20 04:32:22 PM	1581						108	41	13796
17/10/20 04:34:09 PM	1582						122	42	62934
17/10/20 04:35:55 PM	1583						90	0	102113
17/10/20 04:37:42 PM	1584						94	10	60112
17/10/20 04:39:28 PM	1585						92	8	226268
17/10/20 04:41:14 PM	1586						92	6	450226
17/10/20 04:42:55 PM	1587						301	0	8282
17/10/20 04:44:49 PM	1588						136	35	12016
17/10/20 04:46:29 PM	1589						97	17	100856
17/10/20 04:53:11 PM	1591						90	0	19846
17/10/20 04:58:46 PM	1593						90	0	42711
17/10/20 05:05:09 PM	1595						90	0	12133
17/10/20 05:06:54 PM	1596						94	10	143446
17/10/20 05:08:41 PM	1597						93	9	110578
17/10/20 05:10:30 PM	1598						91	4	414116
17/10/20 05:12:16 PM	1599						135	46	31020
17/10/20 05:14:02 PM	1600						99	14	233630
17/10/20 05:20:31 PM	1602						100	18	191007
17/10/20 05:27:09 PM	1604						301	0	8807
17/10/20 05:29:01 PM	1605						95	11	297994
17/10/20 05:30:48 PM	1606						90	0	35621
17/10/20 05:32:34 PM	1607						98	13	50434
17/10/20 05:34:20 PM	1608						90	0	30639
17/10/20 05:36:06 PM	1609						125	32	1851637
17/10/20 05:37:52 PM	1610						96	12	75907
17/10/20 05:39:38 PM	1611						94	10	67799
17/10/20 05:41:25 PM	1612						92	7	172684
17/10/20 05:43:10 PM	1613						102	15	25636
17/10/20 05:44:56 PM	1614						90	0	65743
17/10/20 05:46:43 PM	1615						90	0	63770
17/10/20 05:48:29 PM	1616						301	0	9366
17/10/20 05:54:53 PM	1618						100	18	301454
17/10/20 05:56:48 PM	1619						108	15	12267
17/10/20 05:58:39 PM	1620						99	14	26711
17/10/20 06:00:19 PM	1621						451	0	8174
17/10/20 06:02:15 PM	1622						98	13	22604
17/10/20 06:04:01 PM	1623						93	13	789412
17/10/20 06:09:25 PM	1625						99	15	3756892
17/10/20 06:11:06 PM	1626						125	35	22614
17/10/20 06:12:52 PM	1627						90	0	12359
17/10/20 06:14:32 PM	1628						435	15	10752
17/10/20 06:16:12 PM	1629						91	5	1767869
17/10/20 06:17:58 PM	1630						95	14	231235
17/10/20 06:19:44 PM	1631						271	0	9708
17/10/20 06:21:25 PM	1632						95	11	279705
17/10/20 06:23:11 PM	1633						90	0	14220
17/10/20 06:33:18 PM	1636						90	0	19037
17/10/20 06:34:58 PM	1637						nan	nan	5525
17/10/20 06:36:39 PM	1638						130	26	2545451
17/10/20 06:43:01 PM	1640						98	15	615103
17/10/20 06:48:46 PM	1642						112	21	52513
17/10/20 06:59:28 PM	1645						451	0	8305
17/10/20 07:01:14 PM	1646						90	0	67217
17/10/20 07:03:00 PM	1647						104	18	690405
17/10/20 07:09:29 PM	1649						283	15	15086
17/10/20 07:24:33 PM	1653						90	0	125617
17/10/20 07:26:23 PM	1654						96	12	46034
17/10/20 07:32:54 PM	1656						99	14	36414
17/10/20 07:39:32 PM	1658						99	18	107594
17/10/20 07:41:19 PM	1659						94	10	79535
17/10/20 07:43:00 PM	1660						90	0	1017649
17/10/20 07:49:28 PM	1662						94	11	813742
17/10/20 07:56:06 PM	1664						124	26	90293
17/10/20 07:57:59 PM	1665						92	8	256359
17/10/20 07:59:54 PM	1666						90	0	16953
17/10/20 08:01:40 PM	1667						90	0	15525
17/10/20 08:08:15 PM	1669						141	32	37765
17/10/20 08:10:01 PM	1670						nan	nan	7618
17/10/20 08:11:41 PM	1671						90	0	24530
17/10/20 08:13:27 PM	1672						451	0	8232
17/10/20 08:15:13 PM	1673						96	14	256627
17/10/20 08:21:01 PM	1675						90	0	84092
17/10/20 08:22:47 PM	1676						nan	nan	5393
17/10/20 08:29:19 PM	1678						93	11	318798
17/10/20 08:31:05 PM	1679						90	0	65300
17/10/20 08:36:43 PM	1681						99	17	117151
17/10/20 08:51:41 PM	1685						391	0	9236
17/10/20 08:53:31 PM	1686						90	0	17168
17/10/20 08:55:17 PM	1687						90	0	15012
17/10/20 08:57:06 PM	1688						91	7	1089356
17/10/20 09:03:35 PM	1690						90	0	41186
17/10/20 09:05:20 PM	1691						nan	nan	6298
17/10/20 09:07:07 PM	1692						94	14	361928
17/10/20 09:09:11 PM	1693						98	13	27359
17/10/20 09:15:40 PM	1695						90	0	29496
17/10/20 09:27:00 PM	1698						90	0	28600
17/10/20 09:28:46 PM	1699						90	0	20333
17/10/20 09:30:33 PM	1700						120	0	8819
17/10/20 09:32:12 PM	1701						98	13	29144
17/10/20 09:38:41 PM	1703						90	0	36287
17/10/20 09:48:48 PM	1706						90	0	22885
17/10/20 09:55:21 PM	1708						90	0	21612
17/10/20 09:57:07 PM	1709						94	10	88825
17/10/20 09:59:30 PM	1710						93	8	251929
17/10/20 10:05:58 PM	1712						90	0	18867
17/10/20 10:17:04 PM	1715						nan	nan	3560
17/10/20 10:18:52 PM	1716						363	22	17703
17/10/20 10:20:39 PM	1717						113	24	27451
17/10/20 10:22:25 PM	1718						90	0	65990
17/10/20 10:24:11 PM	1719						90	0	26007
17/10/20 10:25:59 PM	1720						90	0	11137
17/10/20 10:31:41 PM	1722						97	16	257019
17/10/20 10:37:19 PM	1724						90	0	73320
17/10/20 10:39:11 PM	1725						93	9	102742
17/10/20 10:50:16 PM	1728						90	0	8049
17/10/20 10:52:02 PM	1729						90	0	37892
17/10/20 10:58:31 PM	1731						nan	nan	2362
17/10/20 11:00:17 PM	1732						90	0	32768
17/10/20 11:01:58 PM	1733						124	25	23450
17/10/20 11:03:59 PM	1734						90	0	72624
17/10/20 11:10:31 PM	1736						90	0	357363
17/10/20 11:12:17 PM	1737						99	19	358378
17/10/20 11:18:40 PM	1739						106	17	175417
17/10/20 11:20:26 PM	1740						92	6	370069
17/10/20 11:22:12 PM	1741						102	19	80209
17/10/20 11:23:52 PM	1742						105	15	28670
17/10/20 11:25:38 PM	1743						345	15	9743
17/10/20 11:27:24 PM	1744						94	10	71245
17/10/20 11:29:04 PM	1745						90	0	11261
17/10/20 11:30:50 PM	1746						379	15	13069
17/10/20 11:32:32 PM	1747						102	15	13535
17/10/20 11:34:27 PM	1748						101	21	53967
17/10/20 11:36:17 PM	1749						96	15	420390
17/10/20 11:38:02 PM	1750						95	11	47444
17/10/20 11:39:54 PM	1751						95	11	69827
17/10/20 11:41:40 PM	1752						90	0	1584128
17/10/20 11:43:26 PM	1753						102	15	18432
17/10/20 11:45:12 PM	1754						90	0	21596
17/10/20 11:51:40 PM	1756						347	15	11284
17/10/20 11:53:20 PM	1757						90	0	34286
17/10/20 11:55:01 PM	1758						nan	nan	6690
17/10/20 11:56:48 PM	1759						90	0	11521
18/10/20 12:03:11 AM	1761						90	0	12668
18/10/20 12:04:52 AM	1762						90	0	10705
18/10/20 12:06:32 AM	1763						90	0	231020
18/10/20 12:08:27 AM	1764						421	0	8392
18/10/20 12:10:08 AM	1765						nan	nan	3716
18/10/20 12:11:54 AM	1766						93	9	755386
18/10/20 12:13:40 AM	1767						90	0	10287
18/10/20 12:15:26 AM	1768						90	0	33627
18/10/20 12:17:14 AM	1769						1790	15	11374
18/10/20 12:19:01 AM	1770						nan	nan	6874
18/10/20 12:20:47 AM	1771						90	0	14544
18/10/20 12:22:33 AM	1772						90	0	130194
18/10/20 12:24:20 AM	1773						90	0	35456
18/10/20 12:26:05 AM	1774						106	27	84669
18/10/20 12:27:51 AM	1775						90	0	11840
18/10/20 12:29:31 AM	1776						90	0	234334
18/10/20 12:31:12 AM	1777						93	10	810268
18/10/20 12:33:04 AM	1778						nan	nan	6912
18/10/20 12:35:00 AM	1779						391	0	10461
18/10/20 12:36:40 AM	1780						114	23	19478
18/10/20 12:38:26 AM	1781						120	22	40551
18/10/20 12:40:13 AM	1782						90	0	21473
18/10/20 12:41:53 AM	1783						226	15	19052
18/10/20 12:43:33 AM	1784						90	0	24632
18/10/20 12:45:13 AM	1785						94	13	334626
18/10/20 12:46:59 AM	1786						421	0	10626
18/10/20 12:48:52 AM	1787						90	0	15920
18/10/20 12:50:33 AM	1788						90	0	41547
18/10/20 12:52:13 AM	1789						93	9	103387
18/10/20 12:53:59 AM	1790						240	0	11585
18/10/20 12:55:39 AM	1791						90	0	78081
18/10/20 12:57:25 AM	1792						271	0	9239
18/10/20 12:59:11 AM	1793						362	160	241744
18/10/20 01:00:57 AM	1794						361	0	8070
18/10/20 01:02:44 AM	1795						91	6	484748
18/10/20 01:04:23 AM	1796						361	0	8827
18/10/20 01:06:10 AM	1797						361	0	9425
18/10/20 01:07:49 AM	1798						240	0	9405
18/10/20 01:09:29 AM	1799						331	0	13611
18/10/20 01:11:10 AM	1800						96	15	151756
18/10/20 01:12:51 AM	1801						180	0	12278
18/10/20 01:14:32 AM	1802						361	0	13557
18/10/20 01:16:13 AM	1803						93	9	259055
18/10/20 01:17:54 AM	1804						90	0	18140
18/10/20 01:19:34 AM	1805						345	34	10891
18/10/20 01:21:16 AM	1806						240	0	17533
18/10/20 01:23:11 AM	1807						90	0	17209
18/10/20 01:24:58 AM	1808						96	12	68206
18/10/20 01:31:26 AM	1810						331	0	8772
18/10/20 01:33:07 AM	1811						90	0	21186
18/10/20 01:34:53 AM	1812						90	0	24321
18/10/20 01:43:08 AM	1815						90	0	18951
18/10/20 01:45:01 AM	1816						240	0	8306
18/10/20 01:46:53 AM	1817						nan	nan	4798
18/10/20 01:48:40 AM	1818						90	0	20907
18/10/20 01:50:20 AM	1819						nan	nan	3279
18/10/20 01:52:00 AM	1820						93	8	242026
18/10/20 01:53:41 AM	1821						103	15	11688
18/10/20 01:55:22 AM	1822						90	0	174934
18/10/20 01:57:02 AM	1823						117	35	48912
18/10/20 01:58:44 AM	1824						90	0	9149
18/10/20 02:00:24 AM	1825						114	25	19980
18/10/20 02:02:03 AM	1826						130	17	6877178
18/10/20 02:03:45 AM	1827						90	0	25103
18/10/20 02:05:26 AM	1828						90	0	9739
18/10/20 02:07:18 AM	1829						nan	nan	6102
18/10/20 02:09:04 AM	1830						90	0	45698
18/10/20 02:15:27 AM	1832						90	0	16949
18/10/20 02:17:07 AM	1833						99	14	43853
18/10/20 02:18:54 AM	1834						347	23	60798
18/10/20 02:20:40 AM	1835						90	0	38867
18/10/20 02:22:21 AM	1836						97	12	112838
18/10/20 02:24:08 AM	1837						90	0	296786
18/10/20 02:25:53 AM	1838						271	0	13353
18/10/20 02:27:40 AM	1839						90	0	9797
18/10/20 02:29:29 AM	1840						136	40	773429
18/10/20 02:31:09 AM	1841						90	0	95672
18/10/20 02:32:50 AM	1842						331	0	8603
18/10/20 02:34:30 AM	1843						120	0	9415
18/10/20 02:36:11 AM	1844						90	0	24645
18/10/20 02:37:57 AM	1845						nan	nan	5948
18/10/20 02:39:37 AM	1846						nan	nan	7836
18/10/20 02:41:17 AM	1847						90	0	37386
18/10/20 02:42:58 AM	1848						331	0	8774
18/10/20 02:49:26 AM	1850						nan	nan	6744
18/10/20 02:51:06 AM	1851						90	0	19840
18/10/20 02:56:53 AM	1853						nan	nan	2817
18/10/20 03:03:22 AM	1855						361	0	10749
18/10/20 03:05:09 AM	1856						nan	nan	4821
18/10/20 03:06:50 AM	1857						123	22	35804
18/10/20 03:08:31 AM	1858						103	15	11784
18/10/20 03:10:12 AM	1859						90	0	23149
18/10/20 03:16:51 AM	1861						90	0	8051
18/10/20 03:22:25 AM	1863						93	9	77771
18/10/20 03:24:11 AM	1864						nan	nan	6328
18/10/20 03:25:51 AM	1865						331	0	9753
18/10/20 03:27:39 AM	1866						93	9	108213
18/10/20 03:29:20 AM	1867						93	9	252287
18/10/20 03:31:00 AM	1868						90	0	11164
18/10/20 03:32:41 AM	1869						nan	nan	6524
18/10/20 03:34:21 AM	1870						103	15	27207
18/10/20 03:36:06 AM	1871						122	24	17945
18/10/20 03:37:53 AM	1872						101	14	19122
18/10/20 03:39:33 AM	1873						1590	24	11289
18/10/20 03:41:20 AM	1874						nan	nan	4849
18/10/20 03:43:09 AM	1875						nan	nan	5955
18/10/20 03:49:54 AM	1877						95	11	47169
18/10/20 03:51:36 AM	1878						nan	nan	5757
18/10/20 03:53:23 AM	1879						90	0	85373
18/10/20 03:55:04 AM	1880						92	7	172334
18/10/20 03:56:45 AM	1881						96	12	39737
18/10/20 03:58:26 AM	1882						301	0	12028
18/10/20 04:00:06 AM	1883						331	0	10320
18/10/20 04:01:52 AM	1884						96	12	39461
18/10/20 04:03:33 AM	1885						301	0	9150
18/10/20 04:05:20 AM	1886						462	14	16404
18/10/20 04:07:05 AM	1887						nan	nan	7663
18/10/20 04:08:46 AM	1888						90	0	14003
18/10/20 04:10:27 AM	1889						301	0	10208
18/10/20 04:12:13 AM	1890						90	0	8896
18/10/20 04:13:53 AM	1891						nan	nan	4288
18/10/20 04:15:39 AM	1892						nan	nan	6909
18/10/20 04:17:20 AM	1893						90	0	16221
18/10/20 04:22:56 AM	1895						288	15	13103
18/10/20 04:24:43 AM	1896						273	25	12257
18/10/20 04:26:29 AM	1897						90	0	13847
18/10/20 04:28:15 AM	1898						90	0	13753
18/10/20 04:30:01 AM	1899						90	0	20747
18/10/20 04:31:48 AM	1900						93	8	160242
18/10/20 04:33:29 AM	1901						90	0	12880
18/10/20 04:35:15 AM	1902						93	9	1425813
18/10/20 04:37:08 AM	1903						91	6	255055
18/10/20 04:38:55 AM	1904						331	0	18684
18/10/20 04:40:41 AM	1905						90	0	12357
18/10/20 04:42:22 AM	1906						180	0	8765
18/10/20 04:44:07 AM	1907						331	0	15802
18/10/20 04:45:58 AM	1908						90	0	8414
18/10/20 04:47:44 AM	1909						90	0	104813
18/10/20 04:49:26 AM	1910						271	0	9869
18/10/20 04:51:18 AM	1911						129	28	35375
18/10/20 04:53:05 AM	1912						571	0	11681
18/10/20 04:59:35 AM	1914						103	15	13383
18/10/20 05:01:15 AM	1915						nan	nan	6244
18/10/20 05:02:55 AM	1916						90	0	11835
18/10/20 05:04:37 AM	1917						300	39	17458
18/10/20 05:11:19 AM	1919						nan	nan	7217
18/10/20 05:13:05 AM	1920						361	0	11256
18/10/20 05:18:34 AM	1922						225	15	8599
18/10/20 05:20:16 AM	1923						180	0	10044
18/10/20 05:22:02 AM	1924						90	0	31861
18/10/20 05:23:48 AM	1925						105	15	9149
18/10/20 05:25:29 AM	1926						nan	nan	4978
18/10/20 05:27:15 AM	1927						90	0	28050
18/10/20 05:29:01 AM	1928						90	0	12310
18/10/20 05:30:43 AM	1929						nan	nan	5358
18/10/20 05:32:23 AM	1930						90	0	13340
18/10/20 05:34:10 AM	1931						93	8	149575
18/10/20 05:35:50 AM	1932						240	0	13772
18/10/20 05:37:30 AM	1933						90	0	26151
18/10/20 05:39:21 AM	1934						376	29	37256
18/10/20 05:41:28 AM	1935						101	14	19090
18/10/20 05:43:42 AM	1936						nan	nan	7860
18/10/20 05:45:23 AM	1937						nan	nan	6983
18/10/20 05:47:04 AM	1938						90	0	10687
18/10/20 05:48:51 AM	1939						305	22	26409
18/10/20 05:50:37 AM	1940						99	14	40678
18/10/20 05:52:18 AM	1941						nan	nan	4972
18/10/20 05:53:58 AM	1942						261	122	120024
18/10/20 05:55:44 AM	1943						331	0	13664
18/10/20 05:57:31 AM	1944						90	0	58279
18/10/20 05:59:43 AM	1945						nan	nan	4857
18/10/20 06:01:22 AM	1946						90	0	18115
18/10/20 06:03:02 AM	1947						301	0	8009
18/10/20 06:04:43 AM	1948						90	0	41893
18/10/20 06:06:30 AM	1949						181	65	17141
18/10/20 06:12:52 AM	1951						nan	nan	5464
18/10/20 06:14:38 AM	1952						99	13	23445
18/10/20 06:16:25 AM	1953						nan	nan	6067
18/10/20 06:18:06 AM	1954						nan	nan	7675
18/10/20 06:19:46 AM	1955						90	0	11700
18/10/20 06:21:32 AM	1956						nan	nan	4856
18/10/20 06:23:12 AM	1957						331	0	8067
18/10/20 06:24:53 AM	1958						nan	nan	4949
18/10/20 06:26:39 AM	1959						210	0	10823
18/10/20 06:28:19 AM	1960						nan	nan	5270
18/10/20 06:38:41 AM	1963						98	13	42087
18/10/20 06:40:22 AM	1964						301	0	8322
18/10/20 06:42:02 AM	1965						180	0	10256
18/10/20 06:43:49 AM	1966						240	0	20802
18/10/20 06:45:30 AM	1967						90	0	15755
18/10/20 06:47:16 AM	1968						nan	nan	4310
18/10/20 06:49:02 AM	1969						120	0	12074
18/10/20 06:50:42 AM	1970						90	0	12890
18/10/20 06:52:31 AM	1971						301	0	10361
18/10/20 06:54:12 AM	1972						90	0	14948
18/10/20 06:55:52 AM	1973						90	0	48679
18/10/20 06:57:33 AM	1974						391	0	10116
18/10/20 06:59:19 AM	1975						90	0	9476
18/10/20 07:00:59 AM	1976						90	0	21371
18/10/20 07:02:46 AM	1977						301	0	13917
18/10/20 07:04:27 AM	1978						90	0	64221
18/10/20 07:06:13 AM	1979						nan	nan	2801
18/10/20 07:08:05 AM	1980						90	0	16386
18/10/20 07:09:46 AM	1981						90	0	56554
18/10/20 07:11:26 AM	1982						420	20	31489
18/10/20 07:13:06 AM	1983						301	0	10481
18/10/20 07:14:52 AM	1984						90	0	19448
18/10/20 07:16:32 AM	1985						435	29	20912
18/10/20 07:18:19 AM	1986						150	0	9415
18/10/20 07:20:06 AM	1987						90	0	8208
18/10/20 07:21:52 AM	1988						nan	nan	1837
18/10/20 07:23:38 AM	1989						92	7	148611
18/10/20 07:25:25 AM	1990						782	0	12169
18/10/20 07:27:06 AM	1991						90	0	11374
18/10/20 07:33:34 AM	1993						nan	nan	7812
18/10/20 07:35:14 AM	1994						98	13	70780
18/10/20 07:36:55 AM	1995						90	0	20227
18/10/20 07:38:41 AM	1996						316	15	11734
18/10/20 07:40:22 AM	1997						301	0	9299
18/10/20 07:42:02 AM	1998						301	0	8359
18/10/20 07:43:42 AM	1999						90	0	23775
18/10/20 07:45:28 AM	2000						228	30	17528
18/10/20 07:47:19 AM	2001						90	0	15710
18/10/20 07:49:05 AM	2002						90	0	10285
18/10/20 07:50:51 AM	2003						90	0	13764
18/10/20 07:52:37 AM	2004						90	0	32161
18/10/20 07:54:23 AM	2005						nan	nan	6201
18/10/20 07:56:04 AM	2006						1310	15	10881
18/10/20 07:57:43 AM	2007						90	0	16987
18/10/20 07:59:23 AM	2008						90	0	12599
18/10/20 08:01:04 AM	2009						240	0	8802
18/10/20 08:02:44 AM	2010						90	0	12102
18/10/20 08:04:24 AM	2011						nan	nan	5309
18/10/20 08:06:10 AM	2012						271	0	14484
18/10/20 08:07:50 AM	2013						nan	nan	6672
18/10/20 08:09:31 AM	2014						359	42	20851
18/10/20 08:11:18 AM	2015						90	0	25975
18/10/20 08:12:59 AM	2016						nan	nan	2613
18/10/20 08:14:41 AM	2017						104	15	13194
18/10/20 08:16:21 AM	2018						421	24	9541
18/10/20 08:18:07 AM	2019						91	5	301063
18/10/20 08:19:47 AM	2020						120	0	8614
18/10/20 08:21:33 AM	2021						285	15	11365
18/10/20 08:23:19 AM	2022						102	18	132021
18/10/20 08:28:52 AM	2024						90	0	39548
18/10/20 08:30:33 AM	2025						315	15	9668
18/10/20 08:32:35 AM	2026						nan	nan	2711
18/10/20 08:34:21 AM	2027						301	0	9663
18/10/20 08:36:08 AM	2028						345	15	18031
18/10/20 08:37:54 AM	2029						90	0	41209
18/10/20 08:39:40 AM	2030						nan	nan	6960
18/10/20 08:41:26 AM	2031						nan	nan	6575
18/10/20 08:46:55 AM	2033						92	8	145374
18/10/20 08:53:23 AM	2035						386	22	22691
18/10/20 08:55:04 AM	2036						286	15	9223
18/10/20 08:56:51 AM	2037						90	0	10829
18/10/20 08:58:37 AM	2038						nan	nan	3335
18/10/20 09:00:23 AM	2039						90	0	16553
18/10/20 09:06:10 AM	2041						92	7	226631
18/10/20 09:07:56 AM	2042						90	0	87557
18/10/20 09:09:42 AM	2043						110	28	76743
18/10/20 09:11:22 AM	2044						90	0	10029
18/10/20 09:13:09 AM	2045						301	0	13214
18/10/20 09:14:55 AM	2046						90	0	12411
18/10/20 09:16:41 AM	2047						90	0	15496
18/10/20 09:18:27 AM	2048						167	15	12194
18/10/20 09:20:08 AM	2049						nan	nan	4768
18/10/20 09:21:55 AM	2050						136	15	10145
18/10/20 09:23:41 AM	2051						90	0	96589
18/10/20 09:25:27 AM	2052						90	0	133511
18/10/20 09:27:13 AM	2053						271	0	8429
18/10/20 09:28:54 AM	2054						282	33	11738
18/10/20 09:30:35 AM	2055						nan	nan	6224
18/10/20 09:32:15 AM	2056						317	15	18867
18/10/20 09:34:01 AM	2057						90	0	8012
18/10/20 09:35:48 AM	2058						301	0	10699
18/10/20 09:37:35 AM	2059						nan	nan	6745
18/10/20 09:39:21 AM	2060						nan	nan	5619
18/10/20 09:41:07 AM	2061						90	0	22029
18/10/20 09:42:53 AM	2062						210	0	15736
18/10/20 09:45:07 AM	2063						nan	nan	6960
18/10/20 09:46:52 AM	2064						271	0	8380
18/10/20 09:48:39 AM	2065						nan	nan	7537
18/10/20 09:50:20 AM	2066						149	23	14207
18/10/20 09:52:07 AM	2067						90	0	11869
18/10/20 09:53:47 AM	2068						nan	nan	4361
18/10/20 09:55:39 AM	2069						120	0	8017
18/10/20 09:57:25 AM	2070						nan	nan	5658
18/10/20 09:59:11 AM	2071						301	0	8850
18/10/20 10:00:57 AM	2072						nan	nan	7867
18/10/20 10:02:44 AM	2073						115	25	15487
18/10/20 10:04:30 AM	2074						90	0	21140
18/10/20 10:12:45 AM	2077						98	18	96248
18/10/20 10:14:31 AM	2078						328	23	14239
18/10/20 10:20:59 AM	2080						301	0	8071
18/10/20 10:22:55 AM	2081						320	14	15212
18/10/20 10:24:47 AM	2082						nan	nan	6809
18/10/20 10:26:33 AM	2083						436	15	8896
18/10/20 10:28:19 AM	2084						nan	nan	6183
18/10/20 10:34:47 AM	2086						90	0	43063
18/10/20 10:36:27 AM	2087						90	0	61160
18/10/20 10:38:14 AM	2088						301	0	8308
18/10/20 10:39:59 AM	2089						nan	nan	4472
18/10/20 10:41:55 AM	2090						390	21	20740
18/10/20 10:43:47 AM	2091						90	0	10600
18/10/20 10:45:34 AM	2092						nan	nan	4532
18/10/20 10:47:21 AM	2093						nan	nan	4334
18/10/20 10:49:07 AM	2094						301	0	8139
18/10/20 10:51:02 AM	2095						nan	nan	3772
18/10/20 10:53:18 AM	2096						150	0	10906
18/10/20 10:59:56 AM	2098						90	0	16282
18/10/20 11:15:40 AM	2102						391	0	11514
18/10/20 11:22:08 AM	2104						nan	nan	4455
18/10/20 11:23:49 AM	2105						271	0	10661
18/10/20 11:25:29 AM	2106						90	0	18912
18/10/20 11:27:16 AM	2107						918	15	10017
18/10/20 11:29:02 AM	2108						90	0	173440
18/10/20 11:30:49 AM	2109						nan	nan	4455
18/10/20 11:32:44 AM	2110						90	0	8997
18/10/20 11:34:31 AM	2111						nan	nan	4477
18/10/20 11:40:59 AM	2113						90	0	12805
18/10/20 11:42:51 AM	2114						271	0	12043
18/10/20 11:44:47 AM	2115						1891	8	97013
18/10/20 11:46:33 AM	2116						90	0	86546
18/10/20 11:48:19 AM	2117						nan	nan	5289
18/10/20 11:50:05 AM	2118						227	99	24835
18/10/20 11:52:01 AM	2119						118	23	23897
18/10/20 11:53:47 AM	2120						90	0	15012
18/10/20 11:55:33 AM	2121						90	0	9081
18/10/20 11:57:19 AM	2122						421	0	8028
18/10/20 11:59:05 AM	2123						1884	14	58710
18/10/20 12:10:25 PM	2126						nan	nan	3983
18/10/20 12:26:28 PM	2130						nan	nan	6993
18/10/20 12:28:15 PM	2131						nan	nan	3859
18/10/20 12:34:54 PM	2133						298	26	17348
18/10/20 12:36:40 PM	2134						nan	nan	1849
18/10/20 12:38:35 PM	2135						90	0	10158
18/10/20 12:40:22 PM	2136						90	0	9310
18/10/20 12:42:08 PM	2137						180	0	10383
18/10/20 12:43:54 PM	2138						nan	nan	7754
18/10/20 12:45:50 PM	2139						282	15	14387
18/10/20 12:47:45 PM	2140						180	0	9557
18/10/20 12:49:50 PM	2141						93	8	138920
18/10/20 12:56:19 PM	2143						303	25	11272
18/10/20 12:58:00 PM	2144						451	0	8338
18/10/20 12:59:56 PM	2145						nan	nan	7724
18/10/20 01:01:42 PM	2146						90	0	8106
18/10/20 01:03:29 PM	2147						90	0	10363
18/10/20 01:05:21 PM	2148						314	15	15002
18/10/20 01:07:02 PM	2149						nan	nan	6872
18/10/20 01:08:58 PM	2150						nan	nan	4389
18/10/20 01:10:53 PM	2151						210	0	11959
18/10/20 01:17:46 PM	2153						nan	nan	5817
18/10/20 01:19:33 PM	2154						218	68	14352
18/10/20 01:26:20 PM	2156						90	0	25851
18/10/20 01:28:10 PM	2157						nan	nan	2730
18/10/20 01:29:57 PM	2158						nan	nan	7460
18/10/20 01:31:43 PM	2159						1794	27	34836
18/10/20 01:33:57 PM	2160						1112	23	17015
18/10/20 01:40:26 PM	2162						275	26	21347
18/10/20 01:42:21 PM	2163						271	0	12604
18/10/20 01:44:07 PM	2164						90	0	13772
18/10/20 01:45:58 PM	2165						90	0	38552
18/10/20 01:47:39 PM	2166						780	42	13806
18/10/20 01:54:18 PM	2168						1724	28	195609
18/10/20 01:56:10 PM	2169						nan	nan	4603
18/10/20 01:57:56 PM	2170						120	0	9201
18/10/20 01:59:42 PM	2171						nan	nan	7738
18/10/20 02:01:28 PM	2172						nan	nan	4071
18/10/20 02:31:32 PM	2179						nan	nan	3570
18/10/20 02:33:33 PM	2180						1687	19	100816
18/10/20 02:35:20 PM	2181						nan	nan	3844
18/10/20 02:37:15 PM	2182						90	0	38245
18/10/20 02:39:17 PM	2183						266	41	16419
18/10/20 02:41:03 PM	2184						287	15	9472
18/10/20 02:42:43 PM	2185						192	32	13695
18/10/20 02:53:01 PM	2188						90	0	9149
18/10/20 02:54:46 PM	2189						467	15	15452
18/10/20 02:56:32 PM	2190						601	0	11619
18/10/20 03:31:41 PM	2198						825	29	26386
18/10/20 03:33:37 PM	2199						589	15	15498
18/10/20 03:35:24 PM	2200						nan	nan	3811
18/10/20 03:37:11 PM	2201						nan	nan	5117
18/10/20 03:43:58 PM	2203						90	0	23505
18/10/20 04:04:52 PM	2208						1232	0	10452
18/10/20 04:11:21 PM	2210						90	0	16877
18/10/20 04:13:16 PM	2211						nan	nan	7649
18/10/20 04:29:38 PM	2215						nan	nan	6519
18/10/20 04:40:48 PM	2218						271	0	8840
18/10/20 04:47:27 PM	2220						1059	20	74182
18/10/20 04:53:49 PM	2222						nan	nan	5803
18/10/20 04:56:01 PM	2223						221	35	13335
18/10/20 05:02:39 PM	2225						nan	nan	5215
18/10/20 05:04:25 PM	2226						nan	nan	3927
18/10/20 05:06:12 PM	2227						90	0	9959
18/10/20 05:27:33 PM	2232						435	15	11942
18/10/20 05:33:13 PM	2234						nan	nan	3807
18/10/20 05:51:25 PM	2238						nan	nan	5939
18/10/20 06:06:00 PM	2241						102	15	16028
18/10/20 06:08:09 PM	2242						256	15	12186
18/10/20 06:10:02 PM	2243						nan	nan	7869
18/10/20 06:16:35 PM	2245						nan	nan	3488
18/10/20 06:18:25 PM	2246						271	0	12870
18/10/20 06:20:11 PM	2247						90	0	18230
18/10/20 06:22:38 PM	2248						301	0	9868
18/10/20 06:25:16 PM	2249						451	0	8570
18/10/20 06:27:06 PM	2250						nan	nan	2051
18/10/20 06:29:32 PM	2251						nan	nan	7199
18/10/20 06:32:08 PM	2252						90	0	14210
18/10/20 06:34:34 PM	2253						nan	nan	5082
18/10/20 06:36:20 PM	2254						331	0	9278
18/10/20 06:39:14 PM	2255						nan	nan	5149
18/10/20 06:42:11 PM	2256						nan	nan	3404
18/10/20 06:44:11 PM	2257						96	12	50342
18/10/20 06:46:35 PM	2258						106	15	12585
18/10/20 06:49:07 PM	2259						nan	nan	5121
18/10/20 06:51:27 PM	2260						90	0	26318
18/10/20 06:53:59 PM	2261						nan	nan	4750
18/10/20 06:56:52 PM	2262						nan	nan	4979
18/10/20 06:59:16 PM	2263						107	15	10912
18/10/20 07:01:35 PM	2264						180	0	8170
18/10/20 07:04:36 PM	2265						812	0	8843
18/10/20 07:07:10 PM	2266						nan	nan	4546
18/10/20 07:10:21 PM	2267						252	15	14537
18/10/20 07:17:13 PM	2269						nan	nan	5621
18/10/20 07:19:47 PM	2270						468	15	11572
18/10/20 07:26:30 PM	2272						271	0	8145
