# Supplementary material for: A Low-Cost, Low-Power Water Velocity Sensor Utilizing Acoustic Doppler Measurement
Source: Sensors (Basel). 2022 Sep 30;22(19):7451. doi: 10.3390/s22197451 (PMC9572237; doi:10.3390/s22197451)
Supplement: Supplementary file 1 [file sensors-22-07451-s001.zip › supplementary_material/data/field_test/data/log_012/log_12.csv]

20/10/20 02:24:59 AM	1						258	33	12244
20/10/20 02:25:38 AM	2						361	0	9117
20/10/20 02:27:24 AM	3						210	0	8087
20/10/20 02:29:03 AM	4						361	0	8145
20/10/20 02:30:43 AM	5						227	15	11186
20/10/20 02:32:30 AM	6						90	0	10308
20/10/20 02:34:09 AM	7						nan	nan	6249
20/10/20 02:35:49 AM	8						113	37	90931
20/10/20 02:37:29 AM	9						90	0	18104
20/10/20 02:39:10 AM	10						361	0	9837
20/10/20 02:40:50 AM	11						691	0	10799
20/10/20 02:42:36 AM	12						225	15	9188
20/10/20 02:44:16 AM	13						361	0	8603
20/10/20 02:45:56 AM	14						210	48	21549
20/10/20 02:47:42 AM	15						211	24	8619
20/10/20 02:49:22 AM	16						nan	nan	7962
20/10/20 02:51:03 AM	17						453	24	10666
20/10/20 02:52:44 AM	18						157	41	14285
20/10/20 02:54:24 AM	19						271	0	10975
20/10/20 02:56:10 AM	20						920	15	20810
20/10/20 02:57:50 AM	21						90	0	9234
20/10/20 02:59:30 AM	22						361	0	8695
20/10/20 03:01:10 AM	23						223	15	8279
20/10/20 03:02:51 AM	24						223	15	8938
20/10/20 03:04:32 AM	25						150	0	9487
20/10/20 03:06:12 AM	26						409	30	26348
20/10/20 03:07:53 AM	27						178	41	9358
20/10/20 03:09:34 AM	28						240	0	8444
20/10/20 03:11:14 AM	29						226	15	10285
20/10/20 03:12:55 AM	30						nan	nan	7659
20/10/20 03:14:42 AM	31						217	74	31967
20/10/20 03:16:21 AM	32						229	15	16861
20/10/20 03:18:03 AM	33						271	0	9559
20/10/20 03:19:49 AM	34						648	15	18749
20/10/20 03:21:36 AM	35						120	0	13946
20/10/20 03:23:16 AM	36						nan	nan	7901
20/10/20 03:25:03 AM	37						150	0	8307
20/10/20 03:26:43 AM	38						331	0	9021
20/10/20 03:28:24 AM	39						133	35	12859
20/10/20 03:30:11 AM	40						440	14	13937
20/10/20 03:31:52 AM	41						299	140	14660
20/10/20 03:33:33 AM	42						156	44	13764
20/10/20 03:35:13 AM	43						197	15	15039
20/10/20 03:36:54 AM	44						201	30	16432
20/10/20 03:38:40 AM	45						412	44	17007
20/10/20 03:40:20 AM	46						163	48	14940
20/10/20 03:42:00 AM	47						nan	nan	7090
20/10/20 03:43:46 AM	48						239	25	12222
20/10/20 03:45:32 AM	49						nan	nan	7066
20/10/20 03:47:18 AM	50						377	15	11725
20/10/20 03:49:04 AM	51						nan	nan	4352
20/10/20 03:50:51 AM	52						440	15	18362
20/10/20 03:52:31 AM	53						90	0	10911
20/10/20 03:54:12 AM	54						271	0	8815
20/10/20 03:55:58 AM	55						203	61	40454
20/10/20 03:57:38 AM	56						186	23	17223
20/10/20 03:59:24 AM	57						124	25	12524
20/10/20 04:01:06 AM	58						nan	nan	5520
20/10/20 04:02:51 AM	59						150	0	10299
20/10/20 04:04:33 AM	60						165	61	10863
20/10/20 04:06:19 AM	61						751	0	14632
20/10/20 04:08:05 AM	62						516	42	45408
20/10/20 04:09:53 AM	63						120	0	9308
20/10/20 04:11:33 AM	64						290	93	23488
20/10/20 04:13:14 AM	65						206	22	13643
20/10/20 04:14:55 AM	66						178	23	13161
20/10/20 04:16:36 AM	67						330	25	10091
20/10/20 04:18:24 AM	68						210	0	8279
20/10/20 04:20:09 AM	69						210	0	16881
20/10/20 04:21:50 AM	70						240	0	9772
20/10/20 04:23:31 AM	71						301	0	9811
20/10/20 04:25:10 AM	72						210	23	11423
20/10/20 04:26:56 AM	73						121	23	13873
20/10/20 04:28:42 AM	74						342	15	20632
20/10/20 04:30:23 AM	75						259	113	14461
20/10/20 04:32:09 AM	76						240	0	10195
20/10/20 04:33:51 AM	77						240	0	8709
20/10/20 04:35:37 AM	78						198	15	13160
20/10/20 04:37:24 AM	79						648	15	12159
20/10/20 04:39:03 AM	80						nan	nan	7257
20/10/20 04:40:44 AM	81						nan	nan	5779
20/10/20 04:42:25 AM	82						361	0	8496
20/10/20 04:44:04 AM	83						227	15	13466
20/10/20 04:45:51 AM	84						341	14	19999
20/10/20 04:47:38 AM	85						240	0	8255
20/10/20 04:49:18 AM	86						nan	nan	5900
20/10/20 04:51:05 AM	87						371	43	25068
20/10/20 04:52:45 AM	88						120	0	10735
20/10/20 04:54:26 AM	89						301	0	8064
20/10/20 04:56:13 AM	90						210	23	9431
20/10/20 04:57:52 AM	91						336	22	21355
20/10/20 04:59:39 AM	92						481	0	9951
20/10/20 05:01:26 AM	93						134	34	10276
20/10/20 05:03:13 AM	94						366	40	25963
20/10/20 05:05:00 AM	95						226	15	16236
20/10/20 05:06:47 AM	96						nan	nan	4868
20/10/20 05:08:27 AM	97						150	0	8911
20/10/20 05:10:08 AM	98						180	0	10411
20/10/20 05:11:50 AM	99						421	0	8460
20/10/20 05:13:36 AM	100						709	32	13887
20/10/20 05:15:17 AM	101						180	0	8861
20/10/20 05:16:58 AM	102						118	23	12953
20/10/20 05:18:45 AM	103						271	0	9173
20/10/20 05:20:31 AM	104						90	0	13090
20/10/20 05:22:18 AM	105						227	15	11134
20/10/20 05:24:04 AM	106						90	0	9928
20/10/20 05:25:51 AM	107						209	83	10590
20/10/20 05:27:38 AM	108						nan	nan	3994
20/10/20 05:29:18 AM	109						421	0	10699
20/10/20 05:31:05 AM	110						346	15	10144
20/10/20 05:32:45 AM	111						227	34	11421
20/10/20 05:34:39 AM	112						361	0	13402
20/10/20 05:36:19 AM	113						nan	nan	4919
20/10/20 05:38:05 AM	114						584	15	12342
20/10/20 05:39:46 AM	115						287	15	13121
20/10/20 05:41:33 AM	116						nan	nan	5027
20/10/20 05:43:19 AM	117						120	0	8289
20/10/20 05:45:12 AM	118						872	0	8780
20/10/20 05:46:58 AM	119						nan	nan	7974
20/10/20 05:48:38 AM	120						271	0	11711
20/10/20 05:50:25 AM	121						nan	nan	5471
20/10/20 05:52:17 AM	122						nan	nan	6379
20/10/20 05:54:03 AM	123						319	15	16639
20/10/20 05:55:44 AM	124						349	15	12828
20/10/20 05:57:30 AM	125						90	0	9040
20/10/20 05:59:11 AM	126						732	14	20556
20/10/20 06:00:52 AM	127						nan	nan	3727
20/10/20 06:02:32 AM	128						467	15	10969
20/10/20 06:04:12 AM	129						182	41	8169
20/10/20 06:05:53 AM	130						240	0	12082
20/10/20 06:07:34 AM	131						239	44	15199
20/10/20 06:09:20 AM	132						679	15	13532
20/10/20 06:11:07 AM	133						823	15	26416
20/10/20 06:12:47 AM	134						nan	nan	4934
20/10/20 06:14:28 AM	135						301	0	11051
20/10/20 06:16:09 AM	136						436	15	15827
20/10/20 06:17:55 AM	137						541	0	8962
20/10/20 06:19:42 AM	138						737	15	8666
20/10/20 06:21:29 AM	139						240	24	11101
20/10/20 06:23:15 AM	140						210	0	11552
20/10/20 06:25:02 AM	141						261	36	19603
20/10/20 06:26:44 AM	142						240	0	8728
20/10/20 06:28:25 AM	143						150	0	8051
20/10/20 06:30:05 AM	144						180	0	8595
20/10/20 06:31:46 AM	145						289	15	14115
20/10/20 06:33:32 AM	146						331	0	8218
20/10/20 06:35:31 AM	147						nan	nan	6705
20/10/20 06:37:13 AM	148						271	0	9243
20/10/20 06:38:59 AM	149						nan	nan	5228
20/10/20 06:40:40 AM	150						398	31	20630
20/10/20 06:42:21 AM	151						1311	15	15773
20/10/20 06:44:07 AM	152						120	0	10331
20/10/20 06:45:49 AM	153						nan	nan	5785
20/10/20 06:47:35 AM	154						240	0	8225
20/10/20 06:49:17 AM	155						225	15	9705
20/10/20 06:50:58 AM	156						192	74	19428
20/10/20 06:52:53 AM	157						nan	nan	7433
20/10/20 06:54:40 AM	158						300	24	9522
20/10/20 07:01:09 AM	160						90	0	9021
20/10/20 07:02:50 AM	161						nan	nan	4418
20/10/20 07:04:30 AM	162						166	15	13901
20/10/20 07:06:30 AM	163						240	0	8176
20/10/20 07:08:10 AM	164						167	63	20304
20/10/20 07:09:51 AM	165						253	15	12320
20/10/20 07:11:32 AM	166						331	0	9270
20/10/20 07:13:18 AM	167						104	15	10422
20/10/20 07:15:16 AM	168						271	0	9120
20/10/20 07:16:57 AM	169						721	0	12495
20/10/20 07:18:37 AM	170						nan	nan	7351
20/10/20 07:20:17 AM	171						390	25	9722
20/10/20 07:21:57 AM	172						312	31	19711
20/10/20 07:23:37 AM	173						451	0	8583
20/10/20 07:25:24 AM	174						nan	nan	6846
20/10/20 07:27:04 AM	175						nan	nan	4883
20/10/20 07:28:44 AM	176						269	22	26242
20/10/20 07:30:23 AM	177						90	0	25219
20/10/20 07:32:10 AM	178						223	15	12154
20/10/20 07:33:57 AM	179						228	15	12533
20/10/20 07:35:39 AM	180						nan	nan	7702
20/10/20 07:37:20 AM	181						nan	nan	7969
20/10/20 07:39:06 AM	182						301	0	12229
20/10/20 07:40:46 AM	183						390	23	14328
20/10/20 07:42:26 AM	184						271	22	17038
20/10/20 07:44:08 AM	185						240	0	10938
20/10/20 07:45:54 AM	186						285	15	9442
20/10/20 07:47:35 AM	187						nan	nan	5155
20/10/20 07:49:22 AM	188						nan	nan	5081
20/10/20 07:51:02 AM	189						244	23	13567
20/10/20 07:52:42 AM	190						nan	nan	3100
20/10/20 07:54:28 AM	191						258	15	10729
20/10/20 07:56:08 AM	192						90	0	10302
20/10/20 07:57:49 AM	193						361	0	10603
20/10/20 07:59:30 AM	194						150	0	11494
20/10/20 08:01:10 AM	195						182	39	8694
20/10/20 08:02:50 AM	196						403	15	15530
20/10/20 08:04:36 AM	197						199	15	15045
20/10/20 08:06:17 AM	198						507	22	16342
20/10/20 08:07:56 AM	199						99	14	21221
20/10/20 08:09:43 AM	200						541	0	9411
20/10/20 08:11:23 AM	201						nan	nan	7097
20/10/20 08:13:02 AM	202						541	0	8210
20/10/20 08:14:44 AM	203						nan	nan	5874
20/10/20 08:16:24 AM	204						413	33	18662
20/10/20 08:18:05 AM	205						130	30	22290
20/10/20 08:19:51 AM	206						nan	nan	6905
20/10/20 08:21:31 AM	207						869	46	33219
20/10/20 08:23:11 AM	208						120	0	8625
20/10/20 08:24:51 AM	209						498	15	15055
20/10/20 08:26:38 AM	210						225	33	12902
20/10/20 08:28:25 AM	211						661	0	12204
20/10/20 08:30:11 AM	212						nan	nan	6934
20/10/20 08:31:51 AM	213						240	0	8516
20/10/20 08:33:32 AM	214						nan	nan	5787
20/10/20 08:35:18 AM	215						nan	nan	6619
20/10/20 08:37:00 AM	216						nan	nan	6057
20/10/20 08:38:59 AM	217						nan	nan	2909
20/10/20 08:40:45 AM	218						331	0	8719
20/10/20 08:42:31 AM	219						451	0	11096
20/10/20 08:44:18 AM	220						90	0	9894
20/10/20 08:45:58 AM	221						206	76	21210
20/10/20 08:47:45 AM	222						240	0	10327
20/10/20 08:49:31 AM	223						962	0	8048
20/10/20 08:55:06 AM	225						301	0	10578
20/10/20 08:56:46 AM	226						nan	nan	4399
20/10/20 08:58:32 AM	227						173	51	13280
20/10/20 09:00:14 AM	228						240	0	9778
20/10/20 09:01:55 AM	229						nan	nan	4193
20/10/20 09:03:35 AM	230						463	15	12452
20/10/20 09:05:22 AM	231						375	35	11176
20/10/20 09:07:02 AM	232						137	15	9961
20/10/20 09:08:41 AM	233						nan	nan	3998
20/10/20 09:10:21 AM	234						150	0	9035
20/10/20 09:12:01 AM	235						1292	0	8636
20/10/20 09:13:41 AM	236						137	15	11751
20/10/20 09:15:22 AM	237						120	0	17495
20/10/20 09:17:08 AM	238						451	0	16037
20/10/20 09:18:48 AM	239						166	15	13666
20/10/20 09:25:17 AM	241						361	0	12328
20/10/20 09:26:57 AM	242						149	22	14705
20/10/20 09:28:37 AM	243						421	0	9539
20/10/20 09:30:17 AM	244						436	15	12000
20/10/20 09:31:58 AM	245						765	15	9770
20/10/20 09:33:38 AM	246						398	88	13908
20/10/20 09:35:18 AM	247						828	15	11557
20/10/20 09:37:04 AM	248						nan	nan	4620
20/10/20 09:38:44 AM	249						205	47	13687
20/10/20 09:40:24 AM	250						301	23	13855
20/10/20 09:42:05 AM	251						601	0	8268
20/10/20 09:43:45 AM	252						130	14	29315
20/10/20 09:45:26 AM	253						nan	nan	6763
20/10/20 09:47:06 AM	254						240	0	8104
20/10/20 09:48:47 AM	255						1010	15	11674
20/10/20 09:50:28 AM	256						315	15	9207
20/10/20 09:52:08 AM	257						408	31	14969
20/10/20 09:53:48 AM	258						301	0	8931
20/10/20 09:55:29 AM	259						226	15	16706
20/10/20 09:57:09 AM	260						434	15	10906
20/10/20 09:58:55 AM	261						343	15	13396
20/10/20 10:00:36 AM	262						nan	nan	6457
20/10/20 10:02:17 AM	263						525	15	12690
20/10/20 10:03:57 AM	264						256	15	9173
20/10/20 10:05:37 AM	265						342	15	17501
20/10/20 10:07:17 AM	266						702	74	36652
20/10/20 10:09:03 AM	267						nan	nan	6528
20/10/20 10:10:43 AM	268						391	0	10012
20/10/20 10:12:29 AM	269						331	0	8747
20/10/20 10:14:15 AM	270						301	0	10763
20/10/20 10:16:01 AM	271						391	0	8709
20/10/20 10:17:47 AM	272						nan	nan	6086
20/10/20 10:19:34 AM	273						nan	nan	6085
20/10/20 10:21:14 AM	274						1160	15	18568
20/10/20 10:22:59 AM	275						361	0	8310
20/10/20 10:24:40 AM	276						346	31	18848
20/10/20 10:26:19 AM	277						236	43	11420
20/10/20 10:28:00 AM	278						456	52	14517
20/10/20 10:29:41 AM	279						361	0	9023
20/10/20 10:31:22 AM	280						405	15	10038
20/10/20 10:33:03 AM	281						nan	nan	6178
20/10/20 10:34:44 AM	282						nan	nan	4174
20/10/20 10:36:24 AM	283						nan	nan	7954
20/10/20 10:38:04 AM	284						nan	nan	7749
20/10/20 10:39:44 AM	285						240	0	11515
20/10/20 10:41:24 AM	286						134	15	13700
20/10/20 10:43:05 AM	287						nan	nan	6810
20/10/20 10:44:45 AM	288						344	15	9611
20/10/20 10:46:25 AM	289						nan	nan	6334
20/10/20 10:48:11 AM	290						198	68	21025
20/10/20 10:49:52 AM	291						90	0	10551
20/10/20 10:51:38 AM	292						376	15	8844
20/10/20 10:53:19 AM	293						271	0	11989
20/10/20 10:54:59 AM	294						227	15	12925
20/10/20 10:56:39 AM	295						90	0	8959
20/10/20 10:58:19 AM	296						nan	nan	2681
20/10/20 11:00:00 AM	297						603	24	9801
20/10/20 11:01:40 AM	298						361	0	13884
20/10/20 11:03:26 AM	299						286	15	11047
20/10/20 11:05:13 AM	300						569	23	15768
20/10/20 11:06:54 AM	301						361	25	11065
20/10/20 11:08:40 AM	302						377	15	14620
20/10/20 11:10:20 AM	303						nan	nan	2982
20/10/20 11:12:06 AM	304						240	0	8894
20/10/20 11:13:52 AM	305						nan	nan	4632
20/10/20 11:15:38 AM	306						227	15	9701
20/10/20 11:17:18 AM	307						377	15	12125
20/10/20 11:19:04 AM	308						nan	nan	7897
20/10/20 11:20:44 AM	309						224	31	10733
20/10/20 11:22:24 AM	310						nan	nan	3963
20/10/20 11:24:10 AM	311						751	0	9007
20/10/20 11:25:51 AM	312						210	0	9533
20/10/20 11:27:31 AM	313						259	15	14478
20/10/20 11:29:17 AM	314						90	0	16057
20/10/20 11:31:03 AM	315						nan	nan	4872
20/10/20 11:32:49 AM	316						nan	nan	6686
20/10/20 11:34:30 AM	317						nan	nan	5987
20/10/20 11:36:10 AM	318						180	0	19721
20/10/20 11:37:50 AM	319						163	15	10421
20/10/20 11:39:36 AM	320						nan	nan	4797
20/10/20 11:41:16 AM	321						nan	nan	7710
20/10/20 11:42:57 AM	322						nan	nan	5790
20/10/20 11:44:37 AM	323						270	21	26441
20/10/20 11:46:17 AM	324						120	0	8083
20/10/20 11:47:58 AM	325						315	15	11964
20/10/20 11:49:38 AM	326						90	0	12572
20/10/20 11:51:19 AM	327						288	15	11391
20/10/20 11:52:59 AM	328						377	15	11464
20/10/20 11:54:39 AM	329						nan	nan	7640
20/10/20 11:56:19 AM	330						391	0	11085
20/10/20 11:57:59 AM	331						361	0	9700
20/10/20 11:59:41 AM	332						276	122	22814
20/10/20 12:01:22 PM	333						332	25	12566
20/10/20 12:03:03 PM	334						374	15	12987
20/10/20 12:04:49 PM	335						nan	nan	6305
20/10/20 12:06:36 PM	336						976	15	9197
20/10/20 12:08:17 PM	337						694	42	35070
20/10/20 12:09:58 PM	338						253	15	15443
20/10/20 12:11:39 PM	339						436	32	12044
20/10/20 12:13:19 PM	340						135	15	10495
20/10/20 12:15:05 PM	341						nan	nan	6160
20/10/20 12:16:45 PM	342						nan	nan	7938
20/10/20 12:18:25 PM	343						331	0	8478
20/10/20 12:20:06 PM	344						184	53	10777
20/10/20 12:21:46 PM	345						361	0	10033
20/10/20 12:23:27 PM	346						797	15	11969
20/10/20 12:25:08 PM	347						150	0	9540
20/10/20 12:26:49 PM	348						271	0	9828
20/10/20 12:28:30 PM	349						436	15	8618
20/10/20 12:30:10 PM	350						376	15	9439
20/10/20 12:31:56 PM	351						426	83	18638
20/10/20 12:33:42 PM	352						nan	nan	4506
20/10/20 12:35:28 PM	353						nan	nan	6468
20/10/20 12:37:15 PM	354						nan	nan	6205
20/10/20 12:39:01 PM	355						nan	nan	7020
20/10/20 12:40:41 PM	356						240	0	9711
20/10/20 12:42:27 PM	357						251	14	25102
20/10/20 12:44:07 PM	358						466	15	11472
20/10/20 12:45:48 PM	359						391	0	11382
20/10/20 12:47:28 PM	360						585	15	11239
20/10/20 12:49:09 PM	361						324	32	22064
20/10/20 12:50:49 PM	362						129	33	13737
20/10/20 12:52:30 PM	363						nan	nan	6422
20/10/20 12:54:10 PM	364						674	15	14592
20/10/20 12:55:56 PM	365						nan	nan	7828
20/10/20 12:57:38 PM	366						256	15	9940
20/10/20 12:59:19 PM	367						nan	nan	2959
20/10/20 01:01:00 PM	368						90	0	18319
20/10/20 01:02:46 PM	369						240	41	13260
20/10/20 01:04:32 PM	370						nan	nan	3498
20/10/20 01:06:12 PM	371						361	0	9345
20/10/20 01:07:53 PM	372						nan	nan	7860
20/10/20 01:09:33 PM	373						331	0	8214
20/10/20 01:11:20 PM	374						301	0	18243
20/10/20 01:13:01 PM	375						246	58	23353
20/10/20 01:14:41 PM	376						90	0	8942
20/10/20 01:16:27 PM	377						nan	nan	3367
20/10/20 01:18:08 PM	378						421	0	8332
20/10/20 01:19:54 PM	379						120	0	14256
20/10/20 01:21:40 PM	380						90	0	14971
20/10/20 01:23:20 PM	381						290	14	19707
20/10/20 01:25:00 PM	382						nan	nan	3833
20/10/20 01:26:40 PM	383						224	31	18353
20/10/20 01:28:21 PM	384						239	22	20322
20/10/20 01:30:02 PM	385						1202	0	8194
20/10/20 01:31:42 PM	386						nan	nan	3040
20/10/20 01:33:23 PM	387						361	0	10366
20/10/20 01:35:09 PM	388						99	14	26227
20/10/20 01:36:49 PM	389						nan	nan	6377
20/10/20 01:38:29 PM	390						235	46	17208
20/10/20 01:40:09 PM	391						240	0	9097
20/10/20 01:41:50 PM	392						137	33	9411
20/10/20 01:43:36 PM	393						90	0	14004
20/10/20 01:45:16 PM	394						301	0	10572
20/10/20 01:46:57 PM	395						240	0	10661
20/10/20 01:48:37 PM	396						204	31	15892
20/10/20 01:50:18 PM	397						292	54	21042
20/10/20 01:52:04 PM	398						425	52	16638
20/10/20 01:53:50 PM	399						451	0	9918
20/10/20 01:55:36 PM	400						301	0	10737
20/10/20 01:57:22 PM	401						137	15	9713
20/10/20 01:59:02 PM	402						375	15	9638
20/10/20 02:00:43 PM	403						nan	nan	5513
20/10/20 02:02:23 PM	404						301	0	13860
20/10/20 02:04:04 PM	405						nan	nan	7729
20/10/20 02:05:43 PM	406						149	42	14624
20/10/20 02:07:29 PM	407						105	15	9519
20/10/20 02:09:09 PM	408						147	25	10978
20/10/20 02:10:49 PM	409						922	14	16390
20/10/20 02:12:35 PM	410						nan	nan	5712
20/10/20 02:14:15 PM	411						318	31	18271
20/10/20 02:16:02 PM	412						nan	nan	6784
20/10/20 02:17:42 PM	413						180	0	9234
20/10/20 02:19:23 PM	414						282	15	14898
20/10/20 02:21:03 PM	415						180	67	19997
20/10/20 02:22:43 PM	416						nan	nan	5761
20/10/20 02:24:29 PM	417						861	14	15037
20/10/20 02:26:09 PM	418						1202	0	9130
20/10/20 02:27:50 PM	419						301	0	12530
20/10/20 02:29:36 PM	420						254	15	13883
20/10/20 02:31:16 PM	421						164	15	11170
20/10/20 02:32:57 PM	422						nan	nan	6841
20/10/20 02:34:37 PM	423						nan	nan	7107
20/10/20 02:36:17 PM	424						nan	nan	4879
20/10/20 02:37:57 PM	425						474	23	20762
20/10/20 02:39:43 PM	426						nan	nan	5313
20/10/20 02:41:24 PM	427						588	15	11650
20/10/20 02:43:10 PM	428						391	0	10712
20/10/20 02:44:51 PM	429						146	22	16713
20/10/20 02:46:32 PM	430						nan	nan	5607
20/10/20 02:48:13 PM	431						199	15	13789
20/10/20 02:49:59 PM	432						374	50	21379
20/10/20 02:51:45 PM	433						nan	nan	7365
20/10/20 02:53:25 PM	434						451	0	11545
20/10/20 02:55:05 PM	435						226	15	9129
20/10/20 02:56:46 PM	436						nan	nan	7273
20/10/20 02:58:32 PM	437						511	0	9239
20/10/20 03:00:12 PM	438						nan	nan	6097
20/10/20 03:01:53 PM	439						240	0	9151
20/10/20 03:03:40 PM	440						210	24	8729
20/10/20 03:05:26 PM	441						391	0	9294
20/10/20 03:07:12 PM	442						391	24	11486
20/10/20 03:08:52 PM	443						690	24	11174
20/10/20 03:10:33 PM	444						101	14	16106
20/10/20 03:12:13 PM	445						nan	nan	3926
20/10/20 03:14:00 PM	446						373	15	13247
20/10/20 03:15:40 PM	447						344	15	10800
20/10/20 03:17:20 PM	448						812	0	13169
20/10/20 03:19:01 PM	449						588	15	13258
20/10/20 03:20:41 PM	450						nan	nan	6163
20/10/20 03:22:21 PM	451						nan	nan	6404
20/10/20 03:24:02 PM	452						299	24	12010
20/10/20 03:25:42 PM	453						451	0	9573
20/10/20 03:27:23 PM	454						nan	nan	7398
20/10/20 03:29:09 PM	455						244	95	19199
20/10/20 03:30:49 PM	456						nan	nan	6634
20/10/20 03:32:29 PM	457						108	15	15496
20/10/20 03:34:15 PM	458						333	72	25229
20/10/20 03:36:01 PM	459						241	24	14971
20/10/20 03:37:41 PM	460						nan	nan	3353
20/10/20 03:39:21 PM	461						166	15	9289
20/10/20 03:41:01 PM	462						273	24	11108
20/10/20 03:42:42 PM	463						120	0	9134
20/10/20 03:44:22 PM	464						691	0	10908
20/10/20 03:46:08 PM	465						231	50	17631
20/10/20 03:47:48 PM	466						nan	nan	4541
20/10/20 03:49:28 PM	467						463	15	12341
20/10/20 03:51:14 PM	468						283	15	12500
20/10/20 03:52:54 PM	469						361	22	17553
20/10/20 03:54:35 PM	470						nan	nan	2514
20/10/20 03:56:15 PM	471						nan	nan	4041
20/10/20 03:57:55 PM	472						271	0	9366
20/10/20 03:59:36 PM	473						240	0	8583
20/10/20 04:01:16 PM	474						271	0	8874
20/10/20 04:03:02 PM	475						282	15	28539
20/10/20 04:04:48 PM	476						120	0	8152
20/10/20 04:06:29 PM	477						349	15	12154
20/10/20 04:08:09 PM	478						178	24	14446
20/10/20 04:09:49 PM	479						375	33	11213
20/10/20 04:11:35 PM	480						120	0	13810
20/10/20 04:13:21 PM	481						518	57	15109
20/10/20 04:15:07 PM	482						226	32	12824
20/10/20 04:16:47 PM	483						119	22	18571
20/10/20 04:18:33 PM	484						240	0	9465
20/10/20 04:20:19 PM	485						331	0	8189
20/10/20 04:22:00 PM	486						223	15	8865
20/10/20 04:23:40 PM	487						nan	nan	6362
20/10/20 04:25:26 PM	488						nan	nan	4686
20/10/20 04:27:06 PM	489						236	25	13037
20/10/20 04:28:46 PM	490						nan	nan	7869
20/10/20 04:30:26 PM	491						90	0	8132
20/10/20 04:32:06 PM	492						184	69	13243
20/10/20 04:33:53 PM	493						120	0	15081
20/10/20 04:35:33 PM	494						677	15	11627
20/10/20 04:37:14 PM	495						361	0	10178
20/10/20 04:38:54 PM	496						436	15	10531
20/10/20 04:40:35 PM	497						458	45	26066
20/10/20 04:42:15 PM	498						186	44	17354
20/10/20 04:44:01 PM	499						nan	nan	4694
20/10/20 04:45:41 PM	500						nan	nan	7251
20/10/20 04:47:21 PM	501						120	0	11745
20/10/20 04:49:01 PM	502						nan	nan	4984
20/10/20 04:50:42 PM	503						nan	nan	4741
20/10/20 04:52:22 PM	504						452	37	21088
20/10/20 04:54:08 PM	505						223	15	11130
20/10/20 04:55:49 PM	506						661	0	8394
20/10/20 04:57:29 PM	507						601	0	16370
20/10/20 04:59:09 PM	508						241	51	23513
20/10/20 05:00:49 PM	509						nan	nan	7501
20/10/20 05:02:35 PM	510						919	15	14251
20/10/20 05:04:16 PM	511						485	201	43361
20/10/20 05:05:56 PM	512						451	19	27100
20/10/20 05:07:37 PM	513						435	33	12766
20/10/20 05:09:22 PM	514						150	0	8505
20/10/20 05:11:03 PM	515						210	0	9910
20/10/20 05:12:43 PM	516						210	0	10947
20/10/20 05:14:23 PM	517						284	15	15087
20/10/20 05:16:03 PM	518						257	15	31992
20/10/20 05:17:49 PM	519						1021	22	17535
20/10/20 05:19:29 PM	520						448	86	37919
20/10/20 05:21:09 PM	521						301	0	11868
20/10/20 05:22:50 PM	522						245	57	18583
20/10/20 05:24:37 PM	523						212	89	21658
20/10/20 05:26:17 PM	524						473	23	29132
20/10/20 05:28:03 PM	525						751	0	10169
20/10/20 05:29:49 PM	526						236	29	35236
20/10/20 05:31:35 PM	527						114	25	21160
20/10/20 05:33:21 PM	528						691	0	11586
20/10/20 05:35:02 PM	529						286	15	10068
20/10/20 05:36:48 PM	530						167	15	9803
20/10/20 05:38:34 PM	531						nan	nan	6244
20/10/20 05:40:20 PM	532						nan	nan	6715
20/10/20 05:42:01 PM	533						nan	nan	7879
20/10/20 05:43:42 PM	534						269	20	25267
20/10/20 05:45:23 PM	535						nan	nan	6886
20/10/20 05:47:09 PM	536						1396	15	14463
20/10/20 05:48:49 PM	537						388	23	13426
20/10/20 05:50:29 PM	538						164	30	16748
20/10/20 05:52:09 PM	539						nan	nan	5722
20/10/20 05:53:50 PM	540						195	15	9226
20/10/20 05:55:30 PM	541						165	53	12323
20/10/20 05:57:16 PM	542						nan	nan	5298
20/10/20 05:58:56 PM	543						nan	nan	4794
20/10/20 06:00:38 PM	544						465	15	10298
20/10/20 06:02:18 PM	545						nan	nan	4180
20/10/20 06:03:59 PM	546						199	80	19070
20/10/20 06:05:39 PM	547						nan	nan	6967
20/10/20 06:07:26 PM	548						251	14	34364
20/10/20 06:09:05 PM	549						286	15	20350
20/10/20 06:10:45 PM	550						232	85	29468
20/10/20 06:12:25 PM	551						nan	nan	7299
20/10/20 06:14:06 PM	552						188	49	44916
20/10/20 06:15:46 PM	553						90	0	12504
20/10/20 06:17:26 PM	554						nan	nan	3911
20/10/20 06:19:12 PM	555						228	15	14095
20/10/20 06:20:58 PM	556						331	0	13313
20/10/20 06:22:38 PM	557						271	0	10272
20/10/20 06:24:24 PM	558						373	15	13696
20/10/20 06:26:04 PM	559						nan	nan	5752
20/10/20 06:27:44 PM	560						451	0	8892
20/10/20 06:29:24 PM	561						349	30	15848
20/10/20 06:31:05 PM	562						751	0	9465
20/10/20 06:32:45 PM	563						416	24	17142
20/10/20 06:34:26 PM	564						240	0	10535
20/10/20 06:36:13 PM	565						346	15	14222
20/10/20 06:37:53 PM	566						105	15	9820
20/10/20 06:39:39 PM	567						586	15	10066
20/10/20 06:41:26 PM	568						nan	nan	4840
20/10/20 06:43:12 PM	569						nan	nan	7351
20/10/20 06:44:58 PM	570						230	14	22863
20/10/20 06:46:44 PM	571						nan	nan	4540
20/10/20 06:48:24 PM	572						449	26	14234
20/10/20 06:50:11 PM	573						nan	nan	7161
20/10/20 06:51:57 PM	574						450	22	18658
20/10/20 06:57:59 PM	576						405	15	9725
20/10/20 06:59:39 PM	577						429	105	17249
20/10/20 07:01:19 PM	578						nan	nan	3220
20/10/20 07:02:59 PM	579						nan	nan	5508
20/10/20 07:04:45 PM	580						90	0	13954
20/10/20 07:06:25 PM	581						nan	nan	4217
20/10/20 07:08:04 PM	582						383	46	19905
20/10/20 07:09:50 PM	583						257	15	16552
20/10/20 07:11:31 PM	584						nan	nan	5052
20/10/20 07:13:12 PM	585						243	23	12048
20/10/20 07:14:58 PM	586						417	22	16990
20/10/20 07:16:38 PM	587						152	42	17933
20/10/20 07:18:18 PM	588						669	40	18023
20/10/20 07:20:04 PM	589						168	57	8510
20/10/20 07:21:50 PM	590						277	50	21913
20/10/20 07:23:36 PM	591						209	21	19027
20/10/20 07:25:22 PM	592						282	27	27835
20/10/20 07:27:09 PM	593						299	22	18989
20/10/20 07:28:49 PM	594						nan	nan	4347
20/10/20 07:30:35 PM	595						169	55	11933
20/10/20 07:32:16 PM	596						406	32	20559
20/10/20 07:33:57 PM	597						nan	nan	5314
20/10/20 07:35:42 PM	598						nan	nan	5905
20/10/20 07:37:22 PM	599						nan	nan	7879
20/10/20 07:39:08 PM	600						223	31	14350
20/10/20 07:40:54 PM	601						260	14	15578
20/10/20 07:42:40 PM	602						291	127	33086
20/10/20 07:44:26 PM	603						301	0	12453
20/10/20 07:46:12 PM	604						90	0	8790
20/10/20 07:47:58 PM	605						589	15	12031
20/10/20 07:49:44 PM	606						271	0	9842
20/10/20 07:51:30 PM	607						239	23	12236
20/10/20 07:53:11 PM	608						301	0	11390
20/10/20 07:54:51 PM	609						421	0	8341
20/10/20 07:56:32 PM	610						317	15	10879
20/10/20 07:58:13 PM	611						219	78	20474
20/10/20 07:59:53 PM	612						90	0	8361
20/10/20 08:01:33 PM	613						346	15	9160
20/10/20 08:03:18 PM	614						180	0	9236
20/10/20 08:05:00 PM	615						331	0	13212
20/10/20 08:06:40 PM	616						271	26	24400
20/10/20 08:08:20 PM	617						224	15	9608
20/10/20 08:10:01 PM	618						360	30	32683
20/10/20 08:11:40 PM	619						310	14	17358
20/10/20 08:13:21 PM	620						361	0	8990
20/10/20 08:15:01 PM	621						361	0	10155
20/10/20 08:16:47 PM	622						413	24	37855
20/10/20 08:18:34 PM	623						nan	nan	7304
20/10/20 08:20:20 PM	624						202	77	22830
20/10/20 08:22:06 PM	625						346	15	11129
20/10/20 08:23:45 PM	626						361	0	11545
20/10/20 08:25:31 PM	627						301	0	8753
20/10/20 08:27:17 PM	628						nan	nan	6974
20/10/20 08:29:03 PM	629						301	0	10295
20/10/20 08:30:43 PM	630						301	0	9025
20/10/20 08:32:24 PM	631						391	0	8292
20/10/20 08:34:04 PM	632						409	15	12893
20/10/20 08:35:50 PM	633						107	15	10000
20/10/20 08:37:30 PM	634						150	0	10699
20/10/20 08:39:10 PM	635						nan	nan	6943
20/10/20 08:40:56 PM	636						120	0	10121
20/10/20 08:42:37 PM	637						nan	nan	7452
20/10/20 08:44:17 PM	638						405	34	13867
20/10/20 08:45:57 PM	639						465	15	12702
20/10/20 08:47:37 PM	640						180	0	9075
20/10/20 08:49:18 PM	641						nan	nan	7802
20/10/20 08:50:58 PM	642						315	15	17666
20/10/20 08:52:39 PM	643						590	15	21132
20/10/20 08:54:19 PM	644						nan	nan	3555
20/10/20 08:56:05 PM	645						nan	nan	7432
20/10/20 08:57:50 PM	646						212	23	11648
20/10/20 08:59:31 PM	647						349	29	32324
20/10/20 09:01:16 PM	648						nan	nan	7599
20/10/20 09:02:57 PM	649						210	0	8123
20/10/20 09:04:37 PM	650						291	31	23869
20/10/20 09:06:17 PM	651						121	26	13256
20/10/20 09:07:57 PM	652						368	59	16925
20/10/20 09:09:43 PM	653						403	33	14929
20/10/20 09:11:23 PM	654						466	15	8256
20/10/20 09:13:03 PM	655						270	23	23506
20/10/20 09:14:49 PM	656						nan	nan	3062
20/10/20 09:16:29 PM	657						197	15	9787
20/10/20 09:18:15 PM	658						254	15	14404
20/10/20 09:19:55 PM	659						120	25	12751
20/10/20 09:21:35 PM	660						138	15	18257
20/10/20 09:23:21 PM	661						253	15	17434
20/10/20 09:25:01 PM	662						180	0	12894
20/10/20 09:26:41 PM	663						210	0	9392
20/10/20 09:28:27 PM	664						301	0	8169
20/10/20 09:30:07 PM	665						nan	nan	7890
20/10/20 09:31:53 PM	666						150	0	12863
20/10/20 09:33:33 PM	667						256	15	11786
20/10/20 09:35:13 PM	668						361	0	8484
20/10/20 09:36:54 PM	669						240	0	11620
20/10/20 09:38:39 PM	670						nan	nan	7777
20/10/20 09:40:20 PM	671						210	0	8276
20/10/20 09:42:00 PM	672						431	56	37402
20/10/20 09:43:45 PM	673						498	15	12508
20/10/20 09:45:26 PM	674						104	15	11640
20/10/20 09:47:06 PM	675						nan	nan	6876
20/10/20 09:48:47 PM	676						105	15	11765
20/10/20 09:50:27 PM	677						451	0	9158
20/10/20 09:52:12 PM	678						nan	nan	5361
20/10/20 09:53:53 PM	679						447	23	13805
20/10/20 09:55:33 PM	680						902	0	11923
20/10/20 09:57:13 PM	681						269	23	12575
20/10/20 09:58:54 PM	682						nan	nan	6440
20/10/20 10:00:34 PM	683						257	15	10934
20/10/20 10:02:20 PM	684						177	72	13528
20/10/20 10:04:01 PM	685						374	36	18134
20/10/20 10:05:41 PM	686						339	38	20789
20/10/20 10:07:22 PM	687						240	0	15641
20/10/20 10:09:02 PM	688						331	0	8245
20/10/20 10:10:42 PM	689						409	15	13452
20/10/20 10:12:29 PM	690						741	14	18960
20/10/20 10:14:09 PM	691						180	0	8380
20/10/20 10:15:48 PM	692						150	0	13058
20/10/20 10:17:35 PM	693						301	0	8571
20/10/20 10:19:14 PM	694						nan	nan	7236
20/10/20 10:20:54 PM	695						150	0	12008
20/10/20 10:22:41 PM	696						644	15	11542
20/10/20 10:24:21 PM	697						nan	nan	2947
20/10/20 10:26:07 PM	698						nan	nan	4256
20/10/20 10:27:46 PM	699						286	15	17413
20/10/20 10:29:27 PM	700						331	24	11502
20/10/20 10:31:08 PM	701						238	23	18172
20/10/20 10:32:48 PM	702						301	0	11138
20/10/20 10:34:27 PM	703						nan	nan	3179
20/10/20 10:36:07 PM	704						150	0	9168
20/10/20 10:39:33 PM	706						nan	nan	5192
20/10/20 10:41:15 PM	707						361	0	10754
20/10/20 10:42:55 PM	708						390	24	10980
20/10/20 10:44:36 PM	709						361	0	8845
20/10/20 10:46:17 PM	710						374	15	10461
20/10/20 10:47:58 PM	711						nan	nan	6361
20/10/20 10:49:38 PM	712						331	0	9349
20/10/20 10:51:18 PM	713						196	15	10073
20/10/20 10:52:57 PM	714						227	15	12531
20/10/20 10:54:37 PM	715						226	86	25450
20/10/20 10:56:23 PM	716						366	24	13551
20/10/20 10:58:09 PM	717						180	0	8069
20/10/20 10:59:49 PM	718						419	24	11631
20/10/20 11:01:31 PM	719						124	24	12635
20/10/20 11:03:11 PM	720						254	32	13482
20/10/20 11:04:51 PM	721						150	0	11489
20/10/20 11:06:32 PM	722						nan	nan	3995
20/10/20 11:08:13 PM	723						481	22	20327
20/10/20 11:09:58 PM	724						240	0	14539
20/10/20 11:11:38 PM	725						271	0	15063
20/10/20 11:13:24 PM	726						nan	nan	5517
20/10/20 11:15:05 PM	727						375	28	26703
20/10/20 11:16:44 PM	728						343	15	13273
20/10/20 11:18:25 PM	729						nan	nan	7764
20/10/20 11:20:12 PM	730						nan	nan	5714
20/10/20 11:21:51 PM	731						355	22	17625
20/10/20 11:23:31 PM	732						301	0	8737
20/10/20 11:25:12 PM	733						300	23	15364
20/10/20 11:26:57 PM	734						271	0	8083
20/10/20 11:28:37 PM	735						437	15	11992
20/10/20 11:30:23 PM	736						176	57	9023
20/10/20 11:32:03 PM	737						nan	nan	7876
20/10/20 11:33:43 PM	738						407	15	10630
20/10/20 11:35:24 PM	739						380	200	38152
20/10/20 11:37:04 PM	740						245	33	13561
20/10/20 11:38:45 PM	741						320	14	14404
20/10/20 11:40:25 PM	742						nan	nan	7162
20/10/20 11:42:06 PM	743						nan	nan	7286
20/10/20 11:43:52 PM	744						nan	nan	3093
20/10/20 11:45:32 PM	745						331	0	9978
20/10/20 11:47:12 PM	746						527	15	11298
20/10/20 11:48:59 PM	747						278	24	20505
20/10/20 11:50:38 PM	748						192	35	12956
20/10/20 11:52:19 PM	749						331	0	16400
20/10/20 11:53:59 PM	750						193	15	12436
20/10/20 11:55:39 PM	751						90	0	12017
20/10/20 11:57:20 PM	752						449	22	18061
20/10/20 11:59:00 PM	753						212	25	12505
21/10/20 12:00:46 AM	754						242	76	32807
21/10/20 12:02:26 AM	755						286	15	12059
21/10/20 12:04:07 AM	756						407	32	14843
21/10/20 12:05:47 AM	757						512	134	29794
21/10/20 12:07:27 AM	758						451	0	14767
21/10/20 12:09:08 AM	759						361	0	9526
21/10/20 12:10:49 AM	760						286	15	9047
21/10/20 12:12:29 AM	761						nan	nan	3036
21/10/20 12:14:10 AM	762						381	31	17095
21/10/20 12:15:50 AM	763						nan	nan	7401
21/10/20 12:17:31 AM	764						240	0	9788
21/10/20 12:19:11 AM	765						241	32	24891
21/10/20 12:20:52 AM	766						224	29	14088
21/10/20 12:22:33 AM	767						240	0	9161
21/10/20 12:24:13 AM	768						133	15	12702
21/10/20 12:25:59 AM	769						376	15	10155
21/10/20 12:27:40 AM	770						435	15	16684
21/10/20 12:29:26 AM	771						nan	nan	7003
21/10/20 12:31:13 AM	772						344	15	11319
21/10/20 12:32:59 AM	773						240	0	8841
21/10/20 12:34:39 AM	774						175	61	11841
21/10/20 12:36:24 AM	775						nan	nan	6387
21/10/20 12:38:05 AM	776						210	0	8367
21/10/20 12:39:45 AM	777						nan	nan	7155
21/10/20 12:41:26 AM	778						90	0	10442
21/10/20 12:43:06 AM	779						751	0	8097
21/10/20 12:44:45 AM	780						225	82	33276
21/10/20 12:46:32 AM	781						251	14	18258
21/10/20 12:48:13 AM	782						149	26	14606
21/10/20 12:49:53 AM	783						391	0	8681
21/10/20 12:51:40 AM	784						210	0	8423
21/10/20 12:53:20 AM	785						327	24	12853
21/10/20 12:55:01 AM	786						231	39	21760
21/10/20 12:56:47 AM	787						271	0	9347
21/10/20 12:58:33 AM	788						284	30	15162
21/10/20 01:00:20 AM	789						120	0	9255
21/10/20 01:02:01 AM	790						192	33	13449
21/10/20 01:03:41 AM	791						466	15	11017
21/10/20 01:05:22 AM	792						367	24	14872
21/10/20 01:07:02 AM	793						405	15	13002
21/10/20 01:08:43 AM	794						210	24	17252
21/10/20 01:10:23 AM	795						nan	nan	6858
21/10/20 01:12:03 AM	796						636	42	18455
21/10/20 01:13:43 AM	797						250	14	17587
21/10/20 01:15:24 AM	798						230	29	32132
21/10/20 01:17:09 AM	799						451	0	10820
21/10/20 01:18:50 AM	800						199	15	19996
21/10/20 01:20:30 AM	801						360	23	13317
21/10/20 01:22:11 AM	802						134	15	18468
21/10/20 01:23:51 AM	803						482	40	11229
21/10/20 01:25:37 AM	804						147	22	22746
21/10/20 01:27:17 AM	805						nan	nan	6056
21/10/20 01:28:57 AM	806						212	21	10696
21/10/20 01:30:38 AM	807						289	15	12508
21/10/20 01:32:18 AM	808						197	15	15777
21/10/20 01:33:59 AM	809						433	15	11733
21/10/20 01:35:45 AM	810						nan	nan	5574
21/10/20 01:37:25 AM	811						174	43	11292
21/10/20 01:39:04 AM	812						331	0	14499
21/10/20 01:40:44 AM	813						nan	nan	5133
21/10/20 01:42:31 AM	814						247	31	22579
21/10/20 01:44:11 AM	815						171	49	27185
21/10/20 01:45:51 AM	816						589	15	15236
21/10/20 01:47:32 AM	817						1161	31	18881
21/10/20 01:49:12 AM	818						466	15	9559
21/10/20 01:50:54 AM	819						375	15	9980
21/10/20 01:52:35 AM	820						263	43	12950
21/10/20 01:54:16 AM	821						109	15	14417
21/10/20 01:55:56 AM	822						90	0	19275
21/10/20 01:57:36 AM	823						194	51	24183
21/10/20 01:59:17 AM	824						312	15	12956
21/10/20 02:00:56 AM	825						361	0	10333
21/10/20 02:02:36 AM	826						nan	nan	4932
21/10/20 02:04:22 AM	827						421	0	9731
21/10/20 02:06:03 AM	828						150	0	8479
21/10/20 02:07:43 AM	829						90	0	21967
21/10/20 02:09:23 AM	830						210	0	8376
21/10/20 02:11:03 AM	831						nan	nan	7336
21/10/20 02:12:44 AM	832						nan	nan	7411
21/10/20 02:14:30 AM	833						437	15	10336
21/10/20 02:16:10 AM	834						257	15	11039
21/10/20 02:17:51 AM	835						nan	nan	7705
21/10/20 02:19:32 AM	836						nan	nan	6067
21/10/20 02:21:12 AM	837						219	77	17439
21/10/20 02:22:53 AM	838						350	33	14993
21/10/20 02:24:33 AM	839						271	20	19023
21/10/20 02:26:14 AM	840						880	40	22124
21/10/20 02:27:54 AM	841						439	15	15229
21/10/20 02:29:34 AM	842						341	56	25932
21/10/20 02:31:15 AM	843						120	0	9972
21/10/20 02:32:55 AM	844						nan	nan	6241
21/10/20 02:34:36 AM	845						90	0	8119
21/10/20 02:36:17 AM	846						371	31	15677
21/10/20 02:37:57 AM	847						120	0	9896
21/10/20 02:39:37 AM	848						180	0	12742
21/10/20 02:41:18 AM	849						265	23	17671
21/10/20 02:42:58 AM	850						90	0	8911
21/10/20 02:44:39 AM	851						121	25	9385
21/10/20 02:46:20 AM	852						171	75	13310
21/10/20 02:48:06 AM	853						172	44	13474
21/10/20 02:49:47 AM	854						nan	nan	6604
21/10/20 02:51:34 AM	855						nan	nan	7314
21/10/20 02:53:20 AM	856						nan	nan	4902
21/10/20 02:55:00 AM	857						180	0	9600
21/10/20 02:56:41 AM	858						240	0	8095
21/10/20 02:58:21 AM	859						nan	nan	4817
21/10/20 03:00:02 AM	860						210	0	9677
21/10/20 03:01:48 AM	861						285	15	16255
21/10/20 03:03:28 AM	862						449	25	10665
21/10/20 03:05:09 AM	863						451	0	8767
21/10/20 03:06:56 AM	864						nan	nan	6525
21/10/20 03:08:36 AM	865						412	13	33352
21/10/20 03:10:23 AM	866						379	15	14885
21/10/20 03:12:04 AM	867						nan	nan	7788
21/10/20 03:13:44 AM	868						331	0	12515
21/10/20 03:15:30 AM	869						435	15	9745
21/10/20 03:17:10 AM	870						845	23	20140
21/10/20 03:18:55 AM	871						271	0	9438
21/10/20 03:20:36 AM	872						300	22	26918
21/10/20 03:22:16 AM	873						nan	nan	6847
21/10/20 03:23:57 AM	874						nan	nan	6266
21/10/20 03:25:43 AM	875						nan	nan	7928
21/10/20 03:27:24 AM	876						nan	nan	5814
21/10/20 03:29:04 AM	877						316	89	17025
21/10/20 03:30:45 AM	878						240	21	21362
21/10/20 03:32:32 AM	879						270	24	11537
21/10/20 03:34:18 AM	880						nan	nan	7468
21/10/20 03:35:59 AM	881						196	15	15568
21/10/20 03:37:40 AM	882						932	0	27352
21/10/20 03:39:20 AM	883						nan	nan	7427
21/10/20 03:41:05 AM	884						nan	nan	4419
21/10/20 03:42:46 AM	885						283	15	12524
21/10/20 03:44:28 AM	886						240	0	9415
21/10/20 03:46:15 AM	887						nan	nan	7064
21/10/20 03:48:01 AM	888						120	0	12953
21/10/20 03:49:47 AM	889						nan	nan	7849
21/10/20 03:51:27 AM	890						nan	nan	7742
21/10/20 03:53:06 AM	891						240	0	8778
21/10/20 03:54:48 AM	892						180	0	8506
21/10/20 03:56:28 AM	893						827	15	23916
21/10/20 03:58:09 AM	894						nan	nan	4154
21/10/20 03:59:49 AM	895						391	0	8230
21/10/20 04:03:10 AM	897						193	15	12010
21/10/20 04:04:56 AM	898						nan	nan	6011
21/10/20 04:06:36 AM	899						131	30	17321
21/10/20 04:08:16 AM	900						237	60	10786
21/10/20 04:09:58 AM	901						166	15	9353
21/10/20 04:11:44 AM	902						373	15	15287
21/10/20 04:13:24 AM	903						184	24	12944
21/10/20 04:15:03 AM	904						273	23	14808
21/10/20 04:16:44 AM	905						410	15	13909
21/10/20 04:18:29 AM	906						nan	nan	5898
21/10/20 04:20:10 AM	907						226	15	8162
21/10/20 04:21:50 AM	908						315	29	20111
21/10/20 04:23:35 AM	909						451	0	8952
21/10/20 04:25:16 AM	910						nan	nan	4417
21/10/20 04:26:56 AM	911						301	0	14049
21/10/20 04:28:35 AM	912						203	76	22896
21/10/20 04:30:15 AM	913						nan	nan	2560
21/10/20 04:32:01 AM	914						194	15	11999
21/10/20 04:35:27 AM	916						255	15	10090
21/10/20 04:37:08 AM	917						103	15	11426
21/10/20 04:38:48 AM	918						421	0	14123
21/10/20 04:40:35 AM	919						227	15	11993
21/10/20 04:42:15 AM	920						376	15	12962
21/10/20 04:43:55 AM	921						587	26	30977
21/10/20 04:45:36 AM	922						150	0	8858
21/10/20 04:47:22 AM	923						107	15	15613
21/10/20 04:49:03 AM	924						nan	nan	3235
21/10/20 04:50:43 AM	925						324	153	40481
21/10/20 04:52:24 AM	926						180	22	15953
21/10/20 04:54:03 AM	927						233	83	28552
21/10/20 04:55:45 AM	928						162	51	15578
21/10/20 04:57:31 AM	929						nan	nan	6383
21/10/20 04:59:12 AM	930						218	95	13406
21/10/20 05:00:59 AM	931						nan	nan	4619
21/10/20 05:02:39 AM	932						391	0	8006
21/10/20 05:04:25 AM	933						271	0	8240
21/10/20 05:06:08 AM	934						314	15	10448
21/10/20 05:07:54 AM	935						120	0	10735
21/10/20 05:09:36 AM	936						600	22	14935
21/10/20 05:11:17 AM	937						890	15	15091
21/10/20 05:13:03 AM	938						nan	nan	5725
21/10/20 05:14:49 AM	939						nan	nan	5861
21/10/20 05:16:35 AM	940						369	13	22685
21/10/20 05:18:15 AM	941						391	0	10141
21/10/20 05:19:57 AM	942						nan	nan	7954
21/10/20 05:21:37 AM	943						182	58	21385
21/10/20 05:23:17 AM	944						nan	nan	6215
21/10/20 05:24:58 AM	945						361	0	17918
21/10/20 05:26:38 AM	946						181	20	23078
21/10/20 05:28:19 AM	947						271	0	11679
21/10/20 05:30:00 AM	948						nan	nan	6951
21/10/20 05:31:40 AM	949						187	73	27879
21/10/20 05:33:21 AM	950						nan	nan	6606
21/10/20 05:35:01 AM	951						147	41	19316
21/10/20 05:36:41 AM	952						138	15	13542
21/10/20 05:38:27 AM	953						348	15	11339
21/10/20 05:40:07 AM	954						331	0	9510
21/10/20 05:41:54 AM	955						916	15	10077
21/10/20 05:43:36 AM	956						247	21	26199
21/10/20 05:45:17 AM	957						464	15	15574
21/10/20 05:46:58 AM	958						120	0	10095
21/10/20 05:48:39 AM	959						618	15	12993
21/10/20 05:50:19 AM	960						nan	nan	5824
21/10/20 05:52:05 AM	961						90	0	12788
21/10/20 05:53:45 AM	962						120	0	9115
21/10/20 05:55:31 AM	963						451	0	13442
21/10/20 05:57:11 AM	964						271	0	8659
21/10/20 05:58:51 AM	965						240	0	10441
21/10/20 06:00:33 AM	966						256	15	9843
21/10/20 06:02:18 AM	967						377	15	16891
21/10/20 06:04:05 AM	968						nan	nan	6683
21/10/20 06:05:44 AM	969						nan	nan	3284
21/10/20 06:07:25 AM	970						197	15	12621
21/10/20 06:09:05 AM	971						225	30	17742
21/10/20 06:10:45 AM	972						396	22	27534
21/10/20 06:12:27 AM	973						133	15	14795
21/10/20 06:14:08 AM	974						149	43	23588
21/10/20 06:15:55 AM	975						265	23	19027
21/10/20 06:17:35 AM	976						932	0	11514
21/10/20 06:19:15 AM	977						314	15	11734
21/10/20 06:20:56 AM	978						334	23	14808
21/10/20 06:22:42 AM	979						253	15	12902
21/10/20 06:24:22 AM	980						224	60	33999
21/10/20 06:26:08 AM	981						891	14	18799
21/10/20 06:27:48 AM	982						120	0	8688
21/10/20 06:29:29 AM	983						648	15	10855
21/10/20 06:31:09 AM	984						210	0	13959
21/10/20 06:32:49 AM	985						286	15	16783
21/10/20 06:34:35 AM	986						231	52	13606
21/10/20 06:36:16 AM	987						451	0	10408
21/10/20 06:37:56 AM	988						198	15	13354
21/10/20 06:39:36 AM	989						1037	15	8541
21/10/20 06:41:17 AM	990						478	23	11660
21/10/20 06:42:58 AM	991						180	0	9692
21/10/20 06:44:38 AM	992						631	0	9234
21/10/20 06:46:19 AM	993						353	40	15203
21/10/20 06:47:58 AM	994						347	15	11771
21/10/20 06:49:40 AM	995						315	15	10020
21/10/20 06:51:20 AM	996						197	15	11339
21/10/20 06:53:01 AM	997						nan	nan	5927
21/10/20 06:54:41 AM	998						207	83	19054
21/10/20 06:56:22 AM	999						571	0	15098
21/10/20 06:58:07 AM	1000						nan	nan	6644
21/10/20 06:59:48 AM	1001						129	32	22464
21/10/20 07:01:28 AM	1002						nan	nan	7465
21/10/20 07:03:09 AM	1003						nan	nan	7328
21/10/20 07:04:49 AM	1004						271	0	9636
21/10/20 07:06:29 AM	1005						301	0	9132
21/10/20 07:08:09 AM	1006						678	15	11495
21/10/20 07:09:49 AM	1007						301	0	11225
21/10/20 07:11:36 AM	1008						466	15	11449
21/10/20 07:13:16 AM	1009						436	15	10667
21/10/20 07:14:56 AM	1010						309	33	18708
21/10/20 07:16:37 AM	1011						240	0	9663
21/10/20 07:18:17 AM	1012						237	25	8132
21/10/20 07:19:58 AM	1013						451	0	10414
21/10/20 07:21:44 AM	1014						90	0	14914
21/10/20 07:23:24 AM	1015						nan	nan	5819
21/10/20 07:25:04 AM	1016						271	0	8478
21/10/20 07:26:44 AM	1017						358	24	12123
21/10/20 07:28:24 AM	1018						738	15	19721
21/10/20 07:30:10 AM	1019						nan	nan	6525
21/10/20 07:31:59 AM	1020						169	15	13571
21/10/20 07:33:39 AM	1021						721	0	8665
21/10/20 07:35:21 AM	1022						302	21	29374
21/10/20 07:37:07 AM	1023						872	23	12867
21/10/20 07:38:48 AM	1024						411	14	21434
21/10/20 07:40:29 AM	1025						320	14	17446
21/10/20 07:42:15 AM	1026						370	67	35689
21/10/20 07:44:01 AM	1027						133	31	19132
21/10/20 07:45:47 AM	1028						553	15	12245
21/10/20 07:47:28 AM	1029						180	0	8214
21/10/20 07:49:15 AM	1030						331	0	8314
21/10/20 07:50:56 AM	1031						105	15	9256
21/10/20 07:52:37 AM	1032						302	44	16808
21/10/20 07:54:18 AM	1033						nan	nan	6701
21/10/20 07:56:00 AM	1034						301	24	10859
21/10/20 07:57:41 AM	1035						362	25	12133
21/10/20 07:59:22 AM	1036						254	31	16003
21/10/20 08:01:02 AM	1037						721	0	9098
21/10/20 08:02:42 AM	1038						498	15	11136
21/10/20 08:04:22 AM	1039						286	47	17471
21/10/20 08:06:12 AM	1040						316	15	13625
21/10/20 08:07:53 AM	1041						271	0	8921
21/10/20 08:09:33 AM	1042						240	0	9365
21/10/20 08:11:14 AM	1043						182	24	11870
21/10/20 08:12:54 AM	1044						120	0	8693
21/10/20 08:14:34 AM	1045						240	0	8529
21/10/20 08:16:14 AM	1046						232	92	13595
21/10/20 08:17:55 AM	1047						421	0	10412
21/10/20 08:19:35 AM	1048						nan	nan	7351
21/10/20 08:21:22 AM	1049						280	14	17639
21/10/20 08:23:02 AM	1050						644	15	13257
21/10/20 08:24:48 AM	1051						179	43	18591
21/10/20 08:26:28 AM	1052						831	14	18631
21/10/20 08:28:08 AM	1053						nan	nan	7957
21/10/20 08:29:49 AM	1054						153	50	16352
21/10/20 08:31:30 AM	1055						271	0	10414
21/10/20 08:33:09 AM	1056						449	24	12229
21/10/20 08:34:49 AM	1057						105	15	11022
21/10/20 08:36:30 AM	1058						90	0	8197
21/10/20 08:38:10 AM	1059						323	60	18947
21/10/20 08:39:56 AM	1060						120	0	9681
21/10/20 08:41:36 AM	1061						211	23	12450
21/10/20 08:43:22 AM	1062						194	15	10942
21/10/20 08:45:02 AM	1063						361	0	9378
21/10/20 08:46:42 AM	1064						436	15	9968
21/10/20 08:48:28 AM	1065						236	38	14683
21/10/20 08:50:08 AM	1066						nan	nan	7582
21/10/20 08:51:48 AM	1067						269	25	11407
21/10/20 08:53:29 AM	1068						nan	nan	7490
21/10/20 08:55:09 AM	1069						374	15	14845
21/10/20 08:56:50 AM	1070						226	15	9070
21/10/20 08:58:31 AM	1071						391	0	9801
21/10/20 09:00:11 AM	1072						191	14	16879
21/10/20 09:01:52 AM	1073						302	22	20809
21/10/20 09:03:32 AM	1074						331	76	23209
21/10/20 09:05:13 AM	1075						315	15	11728
21/10/20 09:06:53 AM	1076						361	0	8880
21/10/20 09:08:33 AM	1077						174	53	27222
21/10/20 09:11:59 AM	1079						451	0	9972
21/10/20 09:13:45 AM	1080						346	15	8320
21/10/20 09:15:25 AM	1081						nan	nan	7845
21/10/20 09:17:05 AM	1082						407	15	20060
21/10/20 09:18:45 AM	1083						194	15	10215
21/10/20 09:20:32 AM	1084						320	30	24316
21/10/20 09:22:12 AM	1085						nan	nan	2307
21/10/20 09:23:52 AM	1086						301	0	10026
21/10/20 09:25:38 AM	1087						202	57	27411
21/10/20 09:27:18 AM	1088						nan	nan	5143
21/10/20 09:29:04 AM	1089						210	0	12472
21/10/20 09:30:44 AM	1090						451	0	13281
21/10/20 09:32:24 AM	1091						432	15	15302
21/10/20 09:34:05 AM	1092						451	0	8542
21/10/20 09:35:45 AM	1093						286	15	10595
21/10/20 09:37:31 AM	1094						856	15	9621
21/10/20 09:39:11 AM	1095						nan	nan	4918
21/10/20 09:40:52 AM	1096						105	15	12396
21/10/20 09:42:32 AM	1097						180	0	11186
21/10/20 09:44:12 AM	1098						614	15	10932
21/10/20 09:45:53 AM	1099						nan	nan	4503
21/10/20 09:47:34 AM	1100						366	24	17477
21/10/20 09:49:20 AM	1101						nan	nan	5461
21/10/20 09:51:06 AM	1102						286	15	11279
21/10/20 09:52:46 AM	1103						163	15	13016
21/10/20 09:54:26 AM	1104						327	24	15404
21/10/20 09:56:06 AM	1105						nan	nan	5269
21/10/20 09:57:46 AM	1106						438	15	10955
21/10/20 09:59:27 AM	1107						271	23	17552
21/10/20 10:01:12 AM	1108						150	0	8979
21/10/20 10:02:52 AM	1109						nan	nan	2757
21/10/20 10:04:34 AM	1110						220	83	23943
21/10/20 10:06:13 AM	1111						121	23	14936
21/10/20 10:07:54 AM	1112						192	40	18207
21/10/20 10:09:34 AM	1113						580	32	15518
21/10/20 10:11:15 AM	1114						nan	nan	6696
21/10/20 10:12:55 AM	1115						nan	nan	1443
21/10/20 10:14:36 AM	1116						331	0	9608
21/10/20 10:16:16 AM	1117						301	0	8301
21/10/20 10:17:57 AM	1118						391	0	8068
21/10/20 10:19:37 AM	1119						392	41	16091
21/10/20 10:21:17 AM	1120						271	0	8513
21/10/20 10:22:57 AM	1121						133	33	12048
21/10/20 10:24:38 AM	1122						295	25	16199
21/10/20 10:26:19 AM	1123						nan	nan	7869
21/10/20 10:28:05 AM	1124						nan	nan	4393
21/10/20 10:29:44 AM	1125						345	15	9607
21/10/20 10:31:30 AM	1126						nan	nan	7748
21/10/20 10:33:10 AM	1127						451	0	9044
21/10/20 10:34:57 AM	1128						nan	nan	7021
21/10/20 10:36:37 AM	1129						703	80	31258
21/10/20 10:38:17 AM	1130						283	15	11121
21/10/20 10:39:57 AM	1131						451	0	8025
21/10/20 10:41:38 AM	1132						150	0	8025
21/10/20 10:43:18 AM	1133						331	0	10168
21/10/20 10:44:59 AM	1134						nan	nan	7561
21/10/20 10:46:40 AM	1135						267	25	11966
21/10/20 10:48:20 AM	1136						255	15	10145
21/10/20 10:50:00 AM	1137						346	15	9730
21/10/20 10:51:40 AM	1138						271	0	8410
21/10/20 10:53:26 AM	1139						nan	nan	2196
21/10/20 10:55:06 AM	1140						120	0	13195
21/10/20 10:56:47 AM	1141						497	15	15888
21/10/20 10:58:28 AM	1142						nan	nan	6300
21/10/20 11:00:07 AM	1143						nan	nan	7136
21/10/20 11:01:53 AM	1144						621	14	18544
21/10/20 11:03:34 AM	1145						451	0	8797
21/10/20 11:05:14 AM	1146						nan	nan	6995
21/10/20 11:06:54 AM	1147						90	0	8738
21/10/20 11:08:35 AM	1148						90	0	19126
21/10/20 11:10:15 AM	1149						331	0	13408
21/10/20 11:12:02 AM	1150						90	0	10071
21/10/20 11:13:42 AM	1151						872	0	14166
21/10/20 11:15:23 AM	1152						362	25	10946
21/10/20 11:17:03 AM	1153						421	0	8718
21/10/20 11:18:49 AM	1154						156	42	12594
21/10/20 11:20:29 AM	1155						106	15	15274
21/10/20 11:22:09 AM	1156						120	0	9394
21/10/20 11:23:49 AM	1157						nan	nan	4780
21/10/20 11:25:35 AM	1158						225	32	14299
21/10/20 11:27:15 AM	1159						nan	nan	7708
21/10/20 11:28:56 AM	1160						nan	nan	7876
21/10/20 11:30:36 AM	1161						150	0	10555
21/10/20 11:32:16 AM	1162						nan	nan	5994
21/10/20 11:34:02 AM	1163						106	15	9387
21/10/20 11:35:42 AM	1164						nan	nan	4089
21/10/20 11:37:22 AM	1165						164	34	15270
21/10/20 11:39:03 AM	1166						nan	nan	4987
21/10/20 11:40:44 AM	1167						331	0	9365
21/10/20 11:42:24 AM	1168						404	15	13695
21/10/20 11:44:04 AM	1169						150	0	8801
21/10/20 11:45:50 AM	1170						nan	nan	7099
21/10/20 11:47:30 AM	1171						90	0	9751
21/10/20 11:49:16 AM	1172						391	0	8838
21/10/20 11:50:57 AM	1173						371	14	17303
21/10/20 11:52:37 AM	1174						150	0	8248
21/10/20 11:54:17 AM	1175						320	32	18373
21/10/20 11:55:58 AM	1176						331	0	11397
21/10/20 11:57:38 AM	1177						242	43	11769
21/10/20 11:59:24 AM	1178						90	0	8930
21/10/20 12:01:04 PM	1179						nan	nan	6240
21/10/20 12:02:50 PM	1180						421	0	8115
21/10/20 12:04:37 PM	1181						90	0	11204
21/10/20 12:06:23 PM	1182						286	15	9140
21/10/20 12:08:09 PM	1183						nan	nan	6638
21/10/20 12:09:49 PM	1184						946	30	16696
21/10/20 12:11:30 PM	1185						nan	nan	2486
21/10/20 12:13:11 PM	1186						331	0	8400
21/10/20 12:14:51 PM	1187						nan	nan	6910
21/10/20 12:16:31 PM	1188						120	0	9150
21/10/20 12:18:17 PM	1189						nan	nan	6939
21/10/20 12:19:57 PM	1190						391	0	8642
21/10/20 12:21:38 PM	1191						451	0	11191
21/10/20 12:23:18 PM	1192						204	45	12595
21/10/20 12:24:59 PM	1193						nan	nan	4686
21/10/20 12:26:40 PM	1194						240	0	9680
21/10/20 12:28:20 PM	1195						210	0	14172
21/10/20 12:30:00 PM	1196						331	23	14178
21/10/20 12:31:41 PM	1197						nan	nan	6511
21/10/20 12:33:22 PM	1198						nan	nan	6492
21/10/20 12:35:02 PM	1199						226	15	11606
21/10/20 12:36:42 PM	1200						318	15	13040
21/10/20 12:38:23 PM	1201						451	0	8669
21/10/20 12:40:03 PM	1202						317	15	11072
21/10/20 12:41:43 PM	1203						210	0	10632
21/10/20 12:43:23 PM	1204						277	23	16940
21/10/20 12:45:10 PM	1205						421	0	13787
21/10/20 12:46:50 PM	1206						612	15	16861
21/10/20 12:48:36 PM	1207						601	23	25913
21/10/20 12:50:16 PM	1208						360	25	11663
21/10/20 12:51:56 PM	1209						905	38	60418
21/10/20 12:53:37 PM	1210						nan	nan	7086
21/10/20 12:55:17 PM	1211						150	0	12453
21/10/20 12:57:03 PM	1212						451	0	9008
21/10/20 12:58:43 PM	1213						481	0	19586
21/10/20 01:00:24 PM	1214						181	23	14315
21/10/20 01:02:04 PM	1215						391	0	10043
21/10/20 01:03:44 PM	1216						nan	nan	7696
21/10/20 01:05:24 PM	1217						180	0	9189
21/10/20 01:07:11 PM	1218						nan	nan	7102
21/10/20 01:08:51 PM	1219						528	15	14030
21/10/20 01:10:31 PM	1220						381	14	16347
21/10/20 01:12:17 PM	1221						315	15	10615
21/10/20 01:13:56 PM	1222						nan	nan	4490
21/10/20 01:15:43 PM	1223						nan	nan	4280
21/10/20 01:17:23 PM	1224						nan	nan	7859
21/10/20 01:19:03 PM	1225						738	15	11625
21/10/20 01:20:43 PM	1226						nan	nan	5739
21/10/20 01:22:23 PM	1227						158	32	14550
21/10/20 01:24:10 PM	1228						nan	nan	4859
21/10/20 01:25:50 PM	1229						341	23	106423
21/10/20 01:27:31 PM	1230						715	55	24032
21/10/20 01:29:11 PM	1231						nan	nan	5735
21/10/20 01:30:52 PM	1232						240	0	8315
21/10/20 01:32:38 PM	1233						330	23	18444
21/10/20 01:34:18 PM	1234						481	0	12839
21/10/20 01:36:04 PM	1235						210	0	9225
21/10/20 01:37:50 PM	1236						479	25	9490
21/10/20 01:39:32 PM	1237						270	24	8992
21/10/20 01:41:13 PM	1238						nan	nan	3049
21/10/20 01:42:54 PM	1239						210	0	9711
21/10/20 01:44:34 PM	1240						254	15	11984
21/10/20 01:46:15 PM	1241						345	15	10031
21/10/20 01:47:55 PM	1242						149	43	14234
21/10/20 01:49:35 PM	1243						147	23	12380
21/10/20 01:51:15 PM	1244						348	15	12160
21/10/20 01:52:57 PM	1245						720	23	16059
21/10/20 01:54:37 PM	1246						90	0	8489
21/10/20 01:56:18 PM	1247						120	0	16180
21/10/20 01:57:58 PM	1248						375	34	10571
21/10/20 01:59:38 PM	1249						361	0	13415
21/10/20 02:01:19 PM	1250						559	30	17394
21/10/20 02:02:59 PM	1251						124	22	19204
21/10/20 02:04:45 PM	1252						90	0	12486
21/10/20 02:06:25 PM	1253						391	0	10090
21/10/20 02:08:05 PM	1254						nan	nan	6638
21/10/20 02:09:51 PM	1255						nan	nan	5891
21/10/20 02:11:31 PM	1256						nan	nan	3744
21/10/20 02:13:11 PM	1257						nan	nan	5071
21/10/20 02:14:57 PM	1258						361	0	8379
21/10/20 02:16:38 PM	1259						326	22	19708
21/10/20 02:18:18 PM	1260						306	23	14876
21/10/20 02:19:58 PM	1261						240	0	9419
21/10/20 02:21:44 PM	1262						240	0	15459
21/10/20 02:23:24 PM	1263						nan	nan	6659
21/10/20 02:25:04 PM	1264						107	15	10371
21/10/20 02:26:46 PM	1265						317	15	11508
21/10/20 02:28:26 PM	1266						291	14	16220
21/10/20 02:30:06 PM	1267						nan	nan	3577
21/10/20 02:31:46 PM	1268						nan	nan	3629
21/10/20 02:33:32 PM	1269						214	23	11846
21/10/20 02:35:12 PM	1270						301	0	9875
21/10/20 02:36:53 PM	1271						158	52	11546
21/10/20 02:38:33 PM	1272						210	0	9529
21/10/20 02:40:14 PM	1273						nan	nan	4882
21/10/20 02:41:54 PM	1274						280	86	24559
21/10/20 02:43:34 PM	1275						391	0	21149
21/10/20 02:45:20 PM	1276						347	15	9400
21/10/20 02:47:00 PM	1277						109	15	17472
21/10/20 02:48:46 PM	1278						nan	nan	4990
21/10/20 02:50:26 PM	1279						165	15	9647
21/10/20 02:52:07 PM	1280						180	0	9377
21/10/20 02:53:47 PM	1281						463	15	13602
21/10/20 02:55:28 PM	1282						nan	nan	5465
21/10/20 02:57:08 PM	1283						361	0	9765
21/10/20 02:58:49 PM	1284						150	0	8036
21/10/20 03:00:29 PM	1285						331	0	13561
21/10/20 03:02:09 PM	1286						nan	nan	4191
21/10/20 03:03:48 PM	1287						201	14	19647
21/10/20 03:05:28 PM	1288						331	0	9871
21/10/20 03:07:09 PM	1289						nan	nan	5292
21/10/20 03:08:49 PM	1290						nan	nan	7236
21/10/20 03:10:29 PM	1291						371	32	15284
21/10/20 03:12:09 PM	1292						180	0	8549
21/10/20 03:13:49 PM	1293						nan	nan	7409
21/10/20 03:15:36 PM	1294						741	14	15302
21/10/20 03:17:16 PM	1295						262	47	30495
21/10/20 03:18:56 PM	1296						90	0	11508
21/10/20 03:20:36 PM	1297						210	0	14293
21/10/20 03:22:16 PM	1298						541	0	10567
21/10/20 03:23:57 PM	1299						120	0	9116
21/10/20 03:25:37 PM	1300						nan	nan	4602
21/10/20 03:27:23 PM	1301						180	0	9108
21/10/20 03:29:03 PM	1302						271	0	10355
21/10/20 03:30:44 PM	1303						438	30	16267
21/10/20 03:32:24 PM	1304						242	25	12877
21/10/20 03:34:05 PM	1305						206	78	30436
21/10/20 03:35:45 PM	1306						464	32	12902
21/10/20 03:37:26 PM	1307						nan	nan	5606
21/10/20 03:39:06 PM	1308						271	0	9879
21/10/20 03:40:47 PM	1309						385	22	23434
21/10/20 03:42:27 PM	1310						nan	nan	4930
21/10/20 03:44:13 PM	1311						350	14	19622
21/10/20 03:45:53 PM	1312						185	62	18283
21/10/20 03:47:34 PM	1313						297	44	11667
21/10/20 03:49:14 PM	1314						361	0	11429
21/10/20 03:50:54 PM	1315						314	15	11824
21/10/20 03:52:35 PM	1316						103	15	14212
21/10/20 03:54:21 PM	1317						301	0	11384
21/10/20 03:56:01 PM	1318						227	39	13644
21/10/20 03:57:40 PM	1319						nan	nan	6462
21/10/20 03:59:26 PM	1320						361	0	13287
21/10/20 04:01:06 PM	1321						nan	nan	7553
21/10/20 04:02:52 PM	1322						90	0	9378
21/10/20 04:04:33 PM	1323						343	170	35805
21/10/20 04:06:14 PM	1324						209	25	12725
21/10/20 04:07:54 PM	1325						823	15	14744
21/10/20 04:09:33 PM	1326						120	0	12762
21/10/20 04:11:20 PM	1327						240	0	12357
21/10/20 04:13:00 PM	1328						152	23	11118
21/10/20 04:14:40 PM	1329						206	24	10045
21/10/20 04:16:21 PM	1330						361	0	9332
21/10/20 04:18:02 PM	1331						1097	15	14410
21/10/20 04:19:42 PM	1332						183	32	9288
21/10/20 04:21:28 PM	1333						nan	nan	3293
21/10/20 04:23:08 PM	1334						280	100	36782
21/10/20 04:24:48 PM	1335						421	0	8031
21/10/20 04:26:29 PM	1336						180	0	9881
21/10/20 04:28:09 PM	1337						361	0	11535
21/10/20 04:29:49 PM	1338						90	0	9848
21/10/20 04:31:29 PM	1339						120	0	9904
21/10/20 04:33:16 PM	1340						398	86	15734
21/10/20 04:34:56 PM	1341						320	33	11932
21/10/20 04:36:37 PM	1342						nan	nan	7581
21/10/20 04:38:17 PM	1343						361	0	14163
21/10/20 04:39:58 PM	1344						197	15	10615
21/10/20 04:41:38 PM	1345						391	0	9997
21/10/20 04:43:19 PM	1346						439	15	13568
21/10/20 04:44:59 PM	1347						151	24	9836
21/10/20 04:46:39 PM	1348						169	54	18704
21/10/20 04:48:20 PM	1349						193	32	11073
21/10/20 04:50:01 PM	1350						nan	nan	5379
21/10/20 04:51:40 PM	1351						nan	nan	1944
21/10/20 04:53:22 PM	1352						181	24	12937
21/10/20 04:55:03 PM	1353						301	0	14645
21/10/20 04:56:42 PM	1354						nan	nan	5653
21/10/20 04:58:23 PM	1355						331	0	10985
21/10/20 05:00:03 PM	1356						451	0	8826
21/10/20 05:01:43 PM	1357						nan	nan	7124
21/10/20 05:03:29 PM	1358						210	0	9117
21/10/20 05:05:09 PM	1359						164	49	15136
21/10/20 05:06:56 PM	1360						1503	0	14796
21/10/20 05:08:35 PM	1361						150	0	9094
21/10/20 05:10:15 PM	1362						290	14	17372
21/10/20 05:12:01 PM	1363						90	0	16361
21/10/20 05:13:41 PM	1364						nan	nan	7868
21/10/20 05:15:27 PM	1365						316	15	11791
21/10/20 05:17:07 PM	1366						541	0	9008
21/10/20 05:18:47 PM	1367						nan	nan	6305
21/10/20 05:20:28 PM	1368						104	15	9187
21/10/20 05:22:08 PM	1369						207	80	17049
21/10/20 05:23:54 PM	1370						180	0	10425
21/10/20 05:25:34 PM	1371						189	46	23758
21/10/20 05:27:20 PM	1372						254	15	10792
21/10/20 05:29:00 PM	1373						104	15	10384
21/10/20 05:30:41 PM	1374						nan	nan	4505
21/10/20 05:32:21 PM	1375						nan	nan	7745
21/10/20 05:34:01 PM	1376						nan	nan	7802
21/10/20 05:35:47 PM	1377						348	15	10600
21/10/20 05:37:27 PM	1378						615	15	10695
21/10/20 05:39:07 PM	1379						180	0	8920
21/10/20 05:40:48 PM	1380						250	14	17996
21/10/20 05:42:28 PM	1381						nan	nan	4679
21/10/20 05:44:09 PM	1382						104	15	12895
21/10/20 05:45:50 PM	1383						nan	nan	6900
21/10/20 05:47:30 PM	1384						139	15	16725
21/10/20 05:49:10 PM	1385						190	82	10119
21/10/20 05:50:56 PM	1386						nan	nan	7531
21/10/20 05:52:36 PM	1387						225	15	12094
21/10/20 05:54:22 PM	1388						nan	nan	3005
21/10/20 05:56:02 PM	1389						nan	nan	5597
21/10/20 05:57:42 PM	1390						328	23	13968
21/10/20 05:59:28 PM	1391						nan	nan	4348
21/10/20 06:01:08 PM	1392						166	15	9865
21/10/20 06:02:49 PM	1393						318	15	24353
21/10/20 06:04:29 PM	1394						254	15	10777
21/10/20 06:06:10 PM	1395						361	0	9610
21/10/20 06:07:56 PM	1396						301	0	10848
21/10/20 06:09:42 PM	1397						nan	nan	3206
21/10/20 06:11:22 PM	1398						468	15	8007
21/10/20 06:13:02 PM	1399						450	55	18327
21/10/20 06:14:48 PM	1400						108	15	17776
21/10/20 06:16:28 PM	1401						271	0	10387
21/10/20 06:18:08 PM	1402						nan	nan	7231
21/10/20 06:19:49 PM	1403						150	0	8036
21/10/20 06:21:29 PM	1404						197	15	14803
21/10/20 06:23:15 PM	1405						286	15	10127
21/10/20 06:24:55 PM	1406						391	0	8370
21/10/20 06:26:41 PM	1407						343	31	14739
21/10/20 06:28:22 PM	1408						90	0	15765
21/10/20 06:30:02 PM	1409						271	0	8736
21/10/20 06:31:43 PM	1410						317	15	10082
21/10/20 06:33:29 PM	1411						nan	nan	5928
21/10/20 06:35:16 PM	1412						331	0	8228
21/10/20 06:36:56 PM	1413						210	0	8874
21/10/20 06:38:42 PM	1414						240	0	8243
21/10/20 06:40:22 PM	1415						nan	nan	4394
21/10/20 06:42:02 PM	1416						180	23	12263
21/10/20 06:43:41 PM	1417						196	15	9551
21/10/20 06:45:22 PM	1418						961	20	25536
21/10/20 06:47:03 PM	1419						nan	nan	3297
21/10/20 06:48:44 PM	1420						nan	nan	4957
21/10/20 06:50:25 PM	1421						288	15	12451
21/10/20 06:52:05 PM	1422						284	58	20880
21/10/20 06:53:46 PM	1423						180	0	15952
21/10/20 06:55:32 PM	1424						434	15	10703
21/10/20 06:57:12 PM	1425						284	15	10877
21/10/20 06:58:52 PM	1426						nan	nan	7007
21/10/20 07:00:33 PM	1427						nan	nan	5109
21/10/20 07:02:13 PM	1428						nan	nan	6150
21/10/20 07:03:52 PM	1429						193	78	15729
21/10/20 07:05:38 PM	1430						nan	nan	5822
21/10/20 07:07:18 PM	1431						333	53	25039
21/10/20 07:09:05 PM	1432						361	24	15691
21/10/20 07:10:45 PM	1433						nan	nan	6804
21/10/20 07:12:26 PM	1434						240	24	19448
21/10/20 07:14:06 PM	1435						nan	nan	7814
21/10/20 07:15:46 PM	1436						105	15	9388
21/10/20 07:17:27 PM	1437						191	67	28426
21/10/20 07:19:13 PM	1438						nan	nan	4118
21/10/20 07:20:52 PM	1439						210	0	12399
21/10/20 07:22:33 PM	1440						nan	nan	7300
21/10/20 07:24:18 PM	1441						361	0	10595
21/10/20 07:26:04 PM	1442						271	0	8428
21/10/20 07:27:45 PM	1443						378	15	13641
21/10/20 07:29:31 PM	1444						361	0	10033
21/10/20 07:31:11 PM	1445						nan	nan	5611
21/10/20 07:32:51 PM	1446						nan	nan	7065
21/10/20 07:34:31 PM	1447						210	0	9415
21/10/20 07:36:11 PM	1448						nan	nan	4596
21/10/20 07:37:52 PM	1449						345	15	9532
21/10/20 07:39:33 PM	1450						316	15	9727
21/10/20 07:41:13 PM	1451						150	0	14325
21/10/20 07:42:54 PM	1452						nan	nan	6939
21/10/20 07:44:33 PM	1453						361	0	10969
21/10/20 07:46:20 PM	1454						240	25	9958
21/10/20 07:48:06 PM	1455						150	0	8279
21/10/20 07:49:46 PM	1456						nan	nan	6083
21/10/20 07:51:32 PM	1457						267	144	24025
21/10/20 07:53:18 PM	1458						nan	nan	2453
21/10/20 07:55:04 PM	1459						481	0	9402
21/10/20 07:56:44 PM	1460						223	15	10476
21/10/20 07:58:30 PM	1461						361	0	8621
21/10/20 08:00:16 PM	1462						90	0	15175
21/10/20 08:01:56 PM	1463						184	41	8686
21/10/20 08:03:42 PM	1464						180	0	11195
21/10/20 08:05:28 PM	1465						406	15	12621
21/10/20 08:07:09 PM	1466						301	0	8351
21/10/20 08:08:49 PM	1467						nan	nan	2106
21/10/20 08:10:28 PM	1468						298	24	13234
21/10/20 08:12:08 PM	1469						223	49	13838
21/10/20 08:13:54 PM	1470						282	48	14793
21/10/20 08:15:35 PM	1471						103	15	14500
21/10/20 08:17:15 PM	1472						770	15	12705
21/10/20 08:18:55 PM	1473						301	0	9920
21/10/20 08:20:35 PM	1474						242	24	10018
21/10/20 08:22:16 PM	1475						285	15	8738
21/10/20 08:24:02 PM	1476						nan	nan	3291
21/10/20 08:25:43 PM	1477						378	36	19735
21/10/20 08:27:24 PM	1478						254	52	13997
21/10/20 08:29:04 PM	1479						441	14	17552
21/10/20 08:30:49 PM	1480						nan	nan	4323
21/10/20 08:32:29 PM	1481						361	0	13054
21/10/20 08:34:09 PM	1482						361	0	11273
21/10/20 08:35:49 PM	1483						202	65	15953
21/10/20 08:37:35 PM	1484						155	31	20756
21/10/20 08:39:15 PM	1485						nan	nan	4794
21/10/20 08:40:55 PM	1486						123	24	11582
21/10/20 08:42:35 PM	1487						nan	nan	3352
21/10/20 08:44:21 PM	1488						nan	nan	5524
21/10/20 08:46:01 PM	1489						nan	nan	7766
21/10/20 08:47:47 PM	1490						421	0	9608
21/10/20 08:49:27 PM	1491						331	0	11251
21/10/20 08:51:13 PM	1492						431	66	27206
21/10/20 08:52:52 PM	1493						451	21	22252
21/10/20 08:54:38 PM	1494						210	0	10765
21/10/20 08:56:24 PM	1495						nan	nan	5532
21/10/20 08:58:04 PM	1496						220	85	17355
21/10/20 08:59:51 PM	1497						378	15	14681
21/10/20 09:01:36 PM	1498						150	0	9080
21/10/20 09:03:23 PM	1499						361	0	8195
21/10/20 09:05:03 PM	1500						215	82	20592
21/10/20 09:06:49 PM	1501						nan	nan	5789
21/10/20 09:08:29 PM	1502						173	53	20130
21/10/20 09:10:10 PM	1503						90	0	10145
21/10/20 09:11:50 PM	1504						120	0	8137
21/10/20 09:13:36 PM	1505						721	0	11737
21/10/20 09:15:15 PM	1506						105	15	14534
21/10/20 09:17:06 PM	1507						271	0	10928
21/10/20 09:18:52 PM	1508						421	0	8243
21/10/20 09:20:32 PM	1509						451	0	11173
21/10/20 09:22:12 PM	1510						377	15	16254
21/10/20 09:23:52 PM	1511						331	0	9481
21/10/20 09:25:32 PM	1512						nan	nan	2651
21/10/20 09:27:12 PM	1513						436	15	8858
21/10/20 09:28:58 PM	1514						391	0	9754
21/10/20 09:30:45 PM	1515						253	43	27362
21/10/20 09:32:24 PM	1516						776	28	32750
21/10/20 09:34:05 PM	1517						268	25	13404
21/10/20 09:35:51 PM	1518						405	15	10220
21/10/20 09:37:32 PM	1519						210	0	9114
21/10/20 09:39:12 PM	1520						215	26	18163
21/10/20 09:40:52 PM	1521						331	0	11639
21/10/20 09:42:32 PM	1522						nan	nan	6412
21/10/20 09:44:18 PM	1523						379	15	13036
21/10/20 09:45:58 PM	1524						nan	nan	5765
21/10/20 09:47:38 PM	1525						213	25	13298
21/10/20 09:49:19 PM	1526						312	15	15120
21/10/20 09:50:59 PM	1527						421	0	11246
21/10/20 09:52:40 PM	1528						nan	nan	7444
21/10/20 09:54:20 PM	1529						nan	nan	3825
21/10/20 09:56:05 PM	1530						277	24	18054
21/10/20 09:57:45 PM	1531						nan	nan	4736
21/10/20 09:59:31 PM	1532						301	0	11246
21/10/20 10:01:11 PM	1533						136	15	10134
21/10/20 10:02:52 PM	1534						604	23	14300
21/10/20 10:04:33 PM	1535						193	51	17644
21/10/20 10:06:13 PM	1536						301	0	13437
21/10/20 10:07:53 PM	1537						nan	nan	4049
21/10/20 10:09:34 PM	1538						150	0	8022
21/10/20 10:11:13 PM	1539						nan	nan	5076
21/10/20 10:13:00 PM	1540						104	15	9860
21/10/20 10:14:40 PM	1541						646	15	13260
21/10/20 10:16:26 PM	1542						532	39	23551
21/10/20 10:18:06 PM	1543						93	11	487317
21/10/20 10:19:46 PM	1544						nan	nan	5028
21/10/20 10:21:27 PM	1545						nan	nan	6046
21/10/20 10:23:07 PM	1546						494	220	53985
21/10/20 10:24:48 PM	1547						285	15	9272
21/10/20 10:26:34 PM	1548						nan	nan	7034
21/10/20 10:28:14 PM	1549						283	30	18146
21/10/20 10:29:53 PM	1550						nan	nan	7120
21/10/20 10:31:40 PM	1551						587	15	9138
21/10/20 10:33:20 PM	1552						210	0	14797
21/10/20 10:35:00 PM	1553						104	15	9374
21/10/20 10:36:40 PM	1554						290	14	29172
21/10/20 10:38:27 PM	1555						498	15	11559
21/10/20 10:40:13 PM	1556						574	25	15463
21/10/20 10:41:54 PM	1557						271	22	14998
21/10/20 10:43:40 PM	1558						421	0	15031
21/10/20 10:45:27 PM	1559						287	15	12644
21/10/20 10:47:07 PM	1560						90	0	8781
21/10/20 10:48:53 PM	1561						240	0	8282
21/10/20 10:50:34 PM	1562						691	0	11532
21/10/20 10:52:20 PM	1563						962	0	8229
21/10/20 10:54:00 PM	1564						106	15	14313
21/10/20 10:55:41 PM	1565						nan	nan	6095
21/10/20 10:57:27 PM	1566						nan	nan	7649
21/10/20 10:59:13 PM	1567						210	0	8296
21/10/20 11:00:53 PM	1568						nan	nan	6385
21/10/20 11:02:39 PM	1569						90	0	10647
21/10/20 11:04:25 PM	1570						240	23	13732
21/10/20 11:06:06 PM	1571						394	22	15600
21/10/20 11:07:47 PM	1572						nan	nan	6728
21/10/20 11:09:26 PM	1573						nan	nan	7953
21/10/20 11:11:06 PM	1574						423	25	14175
21/10/20 11:12:47 PM	1575						nan	nan	4500
21/10/20 11:14:32 PM	1576						212	25	10366
21/10/20 11:16:12 PM	1577						361	0	15836
21/10/20 11:17:59 PM	1578						nan	nan	4617
21/10/20 11:19:39 PM	1579						344	32	12981
21/10/20 11:21:20 PM	1580						357	25	11671
21/10/20 11:23:00 PM	1581						342	34	16801
21/10/20 11:24:40 PM	1582						121	24	11798
21/10/20 11:26:20 PM	1583						197	15	10774
21/10/20 11:28:06 PM	1584						214	39	15682
21/10/20 11:29:47 PM	1585						211	70	12836
21/10/20 11:31:34 PM	1586						331	0	9963
21/10/20 11:33:15 PM	1587						nan	nan	7842
21/10/20 11:35:01 PM	1588						301	0	8961
21/10/20 11:36:42 PM	1589						nan	nan	5940
21/10/20 11:38:22 PM	1590						nan	nan	5614
21/10/20 11:40:02 PM	1591						374	35	16363
21/10/20 11:41:43 PM	1592						298	42	12124
21/10/20 11:43:23 PM	1593						582	70	18766
21/10/20 11:45:04 PM	1594						234	24	12309
21/10/20 11:46:44 PM	1595						90	0	13307
21/10/20 11:48:25 PM	1596						210	0	9510
21/10/20 11:50:05 PM	1597						691	0	8183
21/10/20 11:51:46 PM	1598						223	15	13194
21/10/20 11:53:27 PM	1599						120	0	10529
21/10/20 11:55:07 PM	1600						240	0	10186
21/10/20 11:56:48 PM	1601						465	30	17166
21/10/20 11:58:28 PM	1602						nan	nan	6576
22/10/20 12:00:09 AM	1603						256	15	13597
22/10/20 12:01:49 AM	1604						374	15	11281
22/10/20 12:03:30 AM	1605						nan	nan	3428
22/10/20 12:05:11 AM	1606						391	183	36855
22/10/20 12:06:51 AM	1607						391	0	9802
22/10/20 12:08:37 AM	1608						nan	nan	5270
22/10/20 12:10:16 AM	1609						174	58	22608
22/10/20 12:11:57 AM	1610						300	24	11422
22/10/20 12:13:38 AM	1611						nan	nan	7293
22/10/20 12:15:18 AM	1612						110	14	15855
22/10/20 12:16:59 AM	1613						90	0	8204
22/10/20 12:18:39 AM	1614						525	52	24585
22/10/20 12:20:19 AM	1615						191	14	17202
22/10/20 12:22:06 AM	1616						nan	nan	5340
22/10/20 12:23:46 AM	1617						331	0	8162
22/10/20 12:25:26 AM	1618						145	24	15726
22/10/20 12:27:13 AM	1619						98	13	22308
22/10/20 12:28:53 AM	1620						468	15	10607
22/10/20 12:30:40 AM	1621						nan	nan	6356
22/10/20 12:32:26 AM	1622						nan	nan	5798
22/10/20 12:34:12 AM	1623						271	0	8987
22/10/20 12:35:52 AM	1624						105	15	9646
22/10/20 12:37:33 AM	1625						nan	nan	5488
22/10/20 12:39:13 AM	1626						316	15	13803
22/10/20 12:40:54 AM	1627						344	15	16066
22/10/20 12:42:35 AM	1628						285	15	9812
22/10/20 12:44:15 AM	1629						407	82	23840
22/10/20 12:45:55 AM	1630						240	0	8513
22/10/20 12:47:35 AM	1631						287	15	11817
22/10/20 12:49:16 AM	1632						361	0	13103
22/10/20 12:51:02 AM	1633						497	15	19402
22/10/20 12:52:42 AM	1634						571	0	8868
22/10/20 12:54:22 AM	1635						812	0	11542
22/10/20 12:56:03 AM	1636						254	15	11227
22/10/20 12:57:44 AM	1637						nan	nan	4982
22/10/20 12:59:24 AM	1638						365	22	35319
22/10/20 01:01:04 AM	1639						nan	nan	4612
22/10/20 01:02:45 AM	1640						314	30	16590
22/10/20 01:04:26 AM	1641						198	31	8576
22/10/20 01:06:12 AM	1642						nan	nan	4594
22/10/20 01:07:58 AM	1643						421	0	8255
22/10/20 01:09:44 AM	1644						119	24	12375
22/10/20 01:11:31 AM	1645						282	32	20279
22/10/20 01:13:11 AM	1646						240	0	9680
22/10/20 01:14:51 AM	1647						328	25	13336
22/10/20 01:16:32 AM	1648						1096	15	12386
22/10/20 01:19:58 AM	1650						463	15	13807
22/10/20 01:21:39 AM	1651						361	0	8176
22/10/20 01:23:19 AM	1652						301	0	9678
22/10/20 01:24:59 AM	1653						239	22	39054
22/10/20 01:26:40 AM	1654						328	25	12534
22/10/20 01:28:21 AM	1655						331	0	10381
22/10/20 01:30:02 AM	1656						614	31	17411
22/10/20 01:31:42 AM	1657						nan	nan	6607
22/10/20 01:33:23 AM	1658						451	0	9031
22/10/20 01:35:03 AM	1659						268	23	20079
22/10/20 01:36:43 AM	1660						313	15	16123
22/10/20 01:38:30 AM	1661						214	20	14167
22/10/20 01:40:16 AM	1662						272	24	12028
22/10/20 01:42:03 AM	1663						188	40	10957
22/10/20 01:43:48 AM	1664						104	15	11617
22/10/20 01:45:29 AM	1665						nan	nan	7251
22/10/20 01:47:10 AM	1666						420	23	11211
22/10/20 01:48:50 AM	1667						308	25	20069
22/10/20 01:50:30 AM	1668						451	0	10012
22/10/20 01:52:11 AM	1669						nan	nan	5208
22/10/20 01:53:51 AM	1670						150	0	17079
22/10/20 01:55:31 AM	1671						1232	0	11583
22/10/20 01:57:12 AM	1672						661	0	12616
22/10/20 01:58:53 AM	1673						223	68	13335
22/10/20 02:00:33 AM	1674						1864	0	8395
22/10/20 02:02:14 AM	1675						90	0	11151
22/10/20 02:03:54 AM	1676						148	38	22010
22/10/20 02:05:34 AM	1677						586	15	13375
22/10/20 02:07:20 AM	1678						193	15	11455
22/10/20 02:09:01 AM	1679						nan	nan	6700
22/10/20 02:10:41 AM	1680						164	15	11761
22/10/20 02:12:22 AM	1681						312	15	15032
22/10/20 02:14:03 AM	1682						120	0	10075
22/10/20 02:15:49 AM	1683						nan	nan	7719
22/10/20 02:17:29 AM	1684						299	25	10982
22/10/20 02:19:08 AM	1685						284	15	11947
22/10/20 02:20:49 AM	1686						195	15	14066
22/10/20 02:22:30 AM	1687						225	15	13624
22/10/20 02:24:10 AM	1688						532	51	30349
22/10/20 02:25:51 AM	1689						649	15	29167
22/10/20 02:27:31 AM	1690						nan	nan	6044
22/10/20 02:29:12 AM	1691						715	38	24195
22/10/20 02:30:53 AM	1692						437	15	10515
22/10/20 02:32:33 AM	1693						511	0	8291
22/10/20 02:34:14 AM	1694						240	0	12394
22/10/20 02:35:54 AM	1695						243	23	18859
22/10/20 02:37:41 AM	1696						158	57	15978
22/10/20 02:39:22 AM	1697						164	49	8609
22/10/20 02:41:03 AM	1698						332	23	21264
22/10/20 02:42:49 AM	1699						421	0	12068
22/10/20 02:44:35 AM	1700						nan	nan	7262
22/10/20 02:46:28 AM	1701						189	35	11178
22/10/20 02:48:14 AM	1702						451	0	11549
22/10/20 02:49:54 AM	1703						90	0	8570
22/10/20 02:51:35 AM	1704						223	15	10171
22/10/20 02:53:21 AM	1705						171	30	20909
22/10/20 02:55:02 AM	1706						346	15	13535
22/10/20 02:56:48 AM	1707						210	0	13969
22/10/20 02:58:35 AM	1708						361	0	8150
22/10/20 03:00:24 AM	1709						180	0	9310
22/10/20 03:02:05 AM	1710						213	24	21192
22/10/20 03:03:46 AM	1711						346	15	10014
22/10/20 03:05:25 AM	1712						421	0	10591
22/10/20 03:07:06 AM	1713						223	15	10008
22/10/20 03:08:47 AM	1714						130	33	13806
22/10/20 03:10:28 AM	1715						376	15	19267
22/10/20 03:12:14 AM	1716						282	15	16377
22/10/20 03:14:01 AM	1717						193	15	11476
22/10/20 03:15:46 AM	1718						293	151	21405
22/10/20 03:17:33 AM	1719						150	0	11461
22/10/20 03:19:14 AM	1720						291	140	30370
22/10/20 03:20:54 AM	1721						106	15	9955
22/10/20 03:22:35 AM	1722						409	15	14882
22/10/20 03:24:16 AM	1723						438	15	16673
22/10/20 03:25:55 AM	1724						210	0	8727
22/10/20 03:27:36 AM	1725						161	53	12682
22/10/20 03:29:15 AM	1726						196	15	9116
22/10/20 03:31:02 AM	1727						132	34	11100
22/10/20 03:32:42 AM	1728						286	15	10102
22/10/20 03:34:22 AM	1729						188	63	23059
22/10/20 03:36:03 AM	1730						nan	nan	6894
22/10/20 03:37:44 AM	1731						225	15	16559
22/10/20 03:39:25 AM	1732						301	0	9525
22/10/20 03:41:06 AM	1733						287	15	15635
22/10/20 03:42:47 AM	1734						391	0	8845
22/10/20 03:44:27 AM	1735						378	15	11826
22/10/20 03:46:08 AM	1736						nan	nan	4768
22/10/20 03:47:48 AM	1737						90	0	9366
22/10/20 03:49:34 AM	1738						150	49	26832
22/10/20 03:51:15 AM	1739						255	15	9006
22/10/20 03:53:02 AM	1740						421	23	11587
22/10/20 03:54:42 AM	1741						228	15	13023
22/10/20 03:56:29 AM	1742						nan	nan	4977
22/10/20 03:58:09 AM	1743						174	54	21382
22/10/20 03:59:50 AM	1744						120	0	12956
22/10/20 04:01:30 AM	1745						240	0	10181
22/10/20 04:03:11 AM	1746						173	54	22229
22/10/20 04:04:51 AM	1747						237	23	16973
22/10/20 04:06:32 AM	1748						223	83	30803
22/10/20 04:08:13 AM	1749						391	0	8934
22/10/20 04:09:52 AM	1750						nan	nan	6547
22/10/20 04:11:33 AM	1751						301	0	13150
22/10/20 04:13:14 AM	1752						nan	nan	7780
22/10/20 04:14:54 AM	1753						180	0	10436
22/10/20 04:16:35 AM	1754						nan	nan	7462
22/10/20 04:18:15 AM	1755						166	15	8815
22/10/20 04:19:56 AM	1756						313	15	13532
22/10/20 04:21:36 AM	1757						525	15	10842
22/10/20 04:23:17 AM	1758						117	24	16200
22/10/20 04:26:38 AM	1760						301	0	9045
22/10/20 04:28:19 AM	1761						331	0	11625
22/10/20 04:29:59 AM	1762						174	51	24646
22/10/20 04:31:39 AM	1763						119	25	10993
22/10/20 04:33:19 AM	1764						120	0	14191
22/10/20 04:35:01 AM	1765						361	0	9152
22/10/20 04:36:40 AM	1766						313	34	14737
22/10/20 04:38:21 AM	1767						193	32	9077
22/10/20 04:40:01 AM	1768						511	0	10931
22/10/20 04:41:48 AM	1769						544	21	33428
22/10/20 04:43:28 AM	1770						nan	nan	3205
22/10/20 04:45:15 AM	1771						273	134	26275
22/10/20 04:46:56 AM	1772						179	57	12536
22/10/20 04:48:43 AM	1773						104	15	17062
22/10/20 04:50:23 AM	1774						196	32	11990
22/10/20 04:52:03 AM	1775						271	0	10754
22/10/20 04:53:49 AM	1776						150	0	11361
22/10/20 04:55:29 AM	1777						144	39	23325
22/10/20 04:57:10 AM	1778						285	15	9976
22/10/20 04:58:50 AM	1779						195	71	33058
22/10/20 05:00:36 AM	1780						445	23	18949
22/10/20 05:02:16 AM	1781						216	95	19886
22/10/20 05:03:56 AM	1782						217	48	13506
22/10/20 05:05:37 AM	1783						377	66	22417
22/10/20 05:07:24 AM	1784						451	0	8909
22/10/20 05:09:05 AM	1785						210	0	8857
22/10/20 05:10:46 AM	1786						432	14	15834
22/10/20 05:12:32 AM	1787						661	0	10505
22/10/20 05:14:18 AM	1788						nan	nan	6964
22/10/20 05:15:58 AM	1789						202	81	21986
22/10/20 05:17:44 AM	1790						331	0	13484
22/10/20 05:19:24 AM	1791						183	25	14390
22/10/20 05:21:11 AM	1792						192	15	16357
22/10/20 05:22:51 AM	1793						nan	nan	7754
22/10/20 05:24:32 AM	1794						236	53	23942
22/10/20 05:26:12 AM	1795						471	37	28640
22/10/20 05:27:53 AM	1796						246	148	61740
22/10/20 05:29:40 AM	1797						349	15	16594
22/10/20 05:31:21 AM	1798						266	113	25151
22/10/20 05:33:07 AM	1799						229	31	21743
22/10/20 05:34:47 AM	1800						232	104	16818
22/10/20 05:36:28 AM	1801						411	46	25384
22/10/20 05:38:09 AM	1802						200	86	26441
22/10/20 05:39:49 AM	1803						271	75	17043
22/10/20 05:41:30 AM	1804						242	25	12143
22/10/20 05:43:15 AM	1805						257	15	11937
22/10/20 05:44:56 AM	1806						362	65	22821
22/10/20 05:46:42 AM	1807						nan	nan	7363
22/10/20 05:48:22 AM	1808						370	38	27787
22/10/20 05:50:03 AM	1809						209	85	19921
22/10/20 05:51:50 AM	1810						413	49	34183
22/10/20 05:53:31 AM	1811						281	49	15746
22/10/20 05:55:12 AM	1812						196	15	13896
22/10/20 05:56:52 AM	1813						304	25	17634
22/10/20 05:58:33 AM	1814						491	65	27563
22/10/20 06:00:14 AM	1815						331	0	8731
22/10/20 06:01:54 AM	1816						182	41	12509
22/10/20 06:03:35 AM	1817						258	64	16158
22/10/20 06:05:15 AM	1818						774	23	19554
22/10/20 06:06:56 AM	1819						195	64	12955
22/10/20 06:08:36 AM	1820						352	43	16535
22/10/20 06:10:17 AM	1821						nan	nan	7716
22/10/20 06:11:58 AM	1822						166	15	12903
22/10/20 06:13:38 AM	1823						1887	13	268073
22/10/20 06:15:19 AM	1824						332	23	12788
22/10/20 06:16:59 AM	1825						405	15	10481
22/10/20 06:18:39 AM	1826						481	0	10370
22/10/20 06:20:20 AM	1827						734	15	12824
22/10/20 06:22:01 AM	1828						226	15	11562
22/10/20 06:23:42 AM	1829						219	76	19617
22/10/20 06:25:28 AM	1830						270	24	9398
22/10/20 06:27:08 AM	1831						226	31	24598
22/10/20 06:28:49 AM	1832						203	41	14239
22/10/20 06:30:31 AM	1833						240	0	9654
22/10/20 06:32:12 AM	1834						218	94	24490
22/10/20 06:33:53 AM	1835						119	24	9636
22/10/20 06:35:32 AM	1836						751	0	8672
22/10/20 06:37:12 AM	1837						167	30	17980
22/10/20 06:38:59 AM	1838						276	39	18221
22/10/20 06:40:40 AM	1839						257	82	17150
22/10/20 06:42:21 AM	1840						nan	nan	6635
22/10/20 06:44:06 AM	1841						311	14	19476
22/10/20 06:45:47 AM	1842						285	15	9933
22/10/20 06:47:27 AM	1843						341	14	35729
22/10/20 06:49:08 AM	1844						240	23	11811
22/10/20 06:50:48 AM	1845						271	0	9202
22/10/20 06:52:28 AM	1846						341	46	19422
22/10/20 06:58:26 AM	1848						344	15	11970
22/10/20 07:00:07 AM	1849						219	77	15245
22/10/20 07:01:48 AM	1850						271	0	8130
22/10/20 07:03:34 AM	1851						227	15	12007
22/10/20 07:05:21 AM	1852						nan	nan	7848
22/10/20 07:07:02 AM	1853						203	82	24706
22/10/20 07:08:42 AM	1854						266	111	23977
22/10/20 07:10:28 AM	1855						328	24	19310
22/10/20 07:12:09 AM	1856						104	15	9219
22/10/20 07:13:50 AM	1857						218	87	12745
22/10/20 07:15:36 AM	1858						421	0	9533
22/10/20 07:17:22 AM	1859						90	0	10424
22/10/20 07:19:08 AM	1860						226	49	25080
22/10/20 07:20:48 AM	1861						215	91	23753
22/10/20 07:22:29 AM	1862						138	15	12079
22/10/20 07:24:10 AM	1863						nan	nan	4723
22/10/20 07:25:50 AM	1864						557	15	11830
22/10/20 07:27:30 AM	1865						331	0	11359
22/10/20 07:29:11 AM	1866						522	40	26567
22/10/20 07:30:57 AM	1867						270	25	10574
22/10/20 07:32:37 AM	1868						631	0	11210
22/10/20 07:34:23 AM	1869						194	85	18613
22/10/20 07:36:03 AM	1870						236	25	14627
22/10/20 07:37:42 AM	1871						nan	nan	7355
22/10/20 07:39:23 AM	1872						602	23	22096
22/10/20 07:41:09 AM	1873						150	0	23357
22/10/20 07:42:49 AM	1874						287	15	10321
22/10/20 07:44:29 AM	1875						301	0	8011
22/10/20 07:46:09 AM	1876						201	76	13639
22/10/20 07:47:55 AM	1877						nan	nan	4490
22/10/20 07:49:36 AM	1878						542	22	18208
22/10/20 07:51:16 AM	1879						310	14	17547
22/10/20 07:52:56 AM	1880						331	0	8956
22/10/20 07:54:38 AM	1881						120	0	14422
22/10/20 07:56:18 AM	1882						198	15	16756
22/10/20 07:57:58 AM	1883						120	0	8146
22/10/20 07:59:39 AM	1884						321	48	18654
22/10/20 08:01:19 AM	1885						259	29	21399
22/10/20 08:02:59 AM	1886						571	0	13437
22/10/20 08:04:45 AM	1887						541	0	9940
22/10/20 08:06:25 AM	1888						nan	nan	6320
22/10/20 08:08:05 AM	1889						258	103	22826
22/10/20 08:09:47 AM	1890						nan	nan	7590
22/10/20 08:11:28 AM	1891						370	14	20549
22/10/20 08:13:08 AM	1892						451	0	9638
22/10/20 08:14:48 AM	1893						295	125	26125
22/10/20 08:16:29 AM	1894						260	107	16568
22/10/20 08:18:14 AM	1895						151	26	13215
22/10/20 08:19:55 AM	1896						180	0	12645
22/10/20 08:21:34 AM	1897						325	25	15805
22/10/20 08:23:15 AM	1898						224	15	8102
22/10/20 08:24:55 AM	1899						721	22	15976
22/10/20 08:26:36 AM	1900						345	15	9921
22/10/20 08:28:22 AM	1901						315	15	8660
22/10/20 08:30:03 AM	1902						284	15	12110
22/10/20 08:31:44 AM	1903						242	22	18291
22/10/20 08:33:24 AM	1904						229	32	14054
22/10/20 08:35:04 AM	1905						240	0	10870
22/10/20 08:36:45 AM	1906						274	93	33937
22/10/20 08:38:26 AM	1907						177	58	14014
22/10/20 08:40:07 AM	1908						nan	nan	6676
22/10/20 08:41:53 AM	1909						335	25	13265
22/10/20 08:43:34 AM	1910						232	25	12493
22/10/20 08:45:15 AM	1911						345	49	14780
22/10/20 08:46:56 AM	1912						161	15	19097
22/10/20 08:48:37 AM	1913						218	97	23816
22/10/20 08:50:17 AM	1914						90	0	9123
22/10/20 08:52:03 AM	1915						331	0	9566
22/10/20 08:53:44 AM	1916						180	0	10193
22/10/20 08:55:24 AM	1917						285	15	12589
22/10/20 08:57:04 AM	1918						283	15	13244
22/10/20 08:58:44 AM	1919						437	15	14209
22/10/20 09:00:25 AM	1920						192	15	12469
22/10/20 09:02:05 AM	1921						842	0	8657
22/10/20 09:03:51 AM	1922						nan	nan	7686
22/10/20 09:05:37 AM	1923						162	42	25737
22/10/20 09:07:17 AM	1924						150	0	11587
22/10/20 09:08:58 AM	1925						nan	nan	7881
22/10/20 09:10:38 AM	1926						472	39	21494
22/10/20 09:12:20 AM	1927						271	0	10690
22/10/20 09:14:00 AM	1928						nan	nan	5892
22/10/20 09:15:46 AM	1929						nan	nan	7502
22/10/20 09:17:26 AM	1930						404	15	10573
22/10/20 09:19:12 AM	1931						391	0	9416
22/10/20 09:20:59 AM	1932						326	23	15922
22/10/20 09:22:39 AM	1933						324	23	21373
22/10/20 09:24:20 AM	1934						361	0	8473
22/10/20 09:25:59 AM	1935						234	31	24677
22/10/20 09:27:41 AM	1936						410	14	24234
22/10/20 09:29:21 AM	1937						240	0	11781
22/10/20 09:31:07 AM	1938						179	25	8736
22/10/20 09:32:48 AM	1939						210	0	10011
22/10/20 09:34:28 AM	1940						314	15	10560
22/10/20 09:36:08 AM	1941						225	15	8179
22/10/20 09:37:49 AM	1942						331	24	8960
22/10/20 09:39:29 AM	1943						230	73	40164
22/10/20 09:41:10 AM	1944						90	0	8205
22/10/20 09:42:56 AM	1945						nan	nan	7836
22/10/20 09:44:36 AM	1946						210	0	11391
22/10/20 09:46:22 AM	1947						257	28	48501
22/10/20 09:48:02 AM	1948						nan	nan	6912
22/10/20 09:49:42 AM	1949						nan	nan	6670
22/10/20 09:51:22 AM	1950						nan	nan	7534
22/10/20 09:53:03 AM	1951						436	31	17194
22/10/20 09:54:43 AM	1952						nan	nan	5648
22/10/20 09:56:24 AM	1953						482	24	12420
22/10/20 09:58:04 AM	1954						nan	nan	6387
22/10/20 09:59:44 AM	1955						301	0	19981
22/10/20 10:01:24 AM	1956						238	77	9721
22/10/20 10:03:06 AM	1957						90	0	12659
22/10/20 10:04:46 AM	1958						273	25	12368
22/10/20 10:06:32 AM	1959						709	15	15567
22/10/20 10:08:12 AM	1960						nan	nan	5260
22/10/20 10:09:52 AM	1961						90	0	10883
22/10/20 10:11:33 AM	1962						188	34	11562
22/10/20 10:13:19 AM	1963						183	63	41574
22/10/20 10:15:00 AM	1964						nan	nan	6900
22/10/20 10:16:41 AM	1965						nan	nan	6290
22/10/20 10:18:27 AM	1966						352	67	16791
22/10/20 10:20:14 AM	1967						nan	nan	5861
22/10/20 10:21:55 AM	1968						nan	nan	6867
22/10/20 10:23:35 AM	1969						468	15	13467
22/10/20 10:25:20 AM	1970						225	15	8341
22/10/20 10:27:00 AM	1971						221	30	9387
22/10/20 10:28:41 AM	1972						405	15	19364
22/10/20 10:30:21 AM	1973						720	40	23667
22/10/20 10:32:07 AM	1974						nan	nan	5863
22/10/20 10:33:48 AM	1975						nan	nan	7158
22/10/20 10:35:28 AM	1976						435	30	19622
22/10/20 10:37:08 AM	1977						522	29	23016
22/10/20 10:38:49 AM	1978						391	0	11749
22/10/20 10:40:28 AM	1979						nan	nan	6290
22/10/20 10:42:14 AM	1980						nan	nan	7152
22/10/20 10:43:54 AM	1981						301	23	14724
22/10/20 10:45:41 AM	1982						258	15	15667
22/10/20 10:47:21 AM	1983						nan	nan	5033
22/10/20 10:49:02 AM	1984						305	23	16078
22/10/20 10:50:43 AM	1985						178	63	22454
22/10/20 10:52:29 AM	1986						351	49	13983
22/10/20 10:54:15 AM	1987						nan	nan	5381
22/10/20 10:56:02 AM	1988						421	0	8590
22/10/20 10:57:48 AM	1989						nan	nan	6104
22/10/20 10:59:27 AM	1990						120	0	12618
22/10/20 11:01:08 AM	1991						364	22	17012
22/10/20 11:02:54 AM	1992						185	66	11641
22/10/20 11:04:34 AM	1993						240	0	9904
22/10/20 11:06:15 AM	1994						794	15	13930
22/10/20 11:07:55 AM	1995						nan	nan	5232
22/10/20 11:09:41 AM	1996						413	24	17057
22/10/20 11:11:21 AM	1997						253	89	19862
22/10/20 11:13:02 AM	1998						171	50	15811
22/10/20 11:14:48 AM	1999						301	0	9305
22/10/20 11:16:30 AM	2000						345	15	14735
22/10/20 11:18:16 AM	2001						499	15	14846
22/10/20 11:20:02 AM	2002						180	0	12365
22/10/20 11:21:42 AM	2003						nan	nan	7947
22/10/20 11:23:28 AM	2004						267	23	13415
22/10/20 11:25:09 AM	2005						103	15	11021
22/10/20 11:26:55 AM	2006						nan	nan	5904
22/10/20 11:28:36 AM	2007						nan	nan	6571
22/10/20 11:30:17 AM	2008						nan	nan	6521
22/10/20 11:32:03 AM	2009						nan	nan	5438
22/10/20 11:33:44 AM	2010						498	15	12862
22/10/20 11:35:24 AM	2011						nan	nan	7581
[truncated: 3,719 more rows]
