# Supplementary material for: A Low-Cost, Low-Power Water Velocity Sensor Utilizing Acoustic Doppler Measurement
Source: Sensors (Basel). 2022 Sep 30;22(19):7451. doi: 10.3390/s22197451 (PMC9572237; doi:10.3390/s22197451)
Supplement: Supplementary file 1 [file sensors-22-07451-s001.zip › supplementary_material/data/field_test/data/log_012/log_13.csv]

27/10/20 12:48:07 AM	1						nan	nan	7706
27/10/20 12:48:50 AM	2						106	15	19478
27/10/20 12:50:31 AM	3						nan	nan	4492
27/10/20 12:52:11 AM	4						90	0	10494
27/10/20 12:53:51 AM	5						556	15	10584
27/10/20 12:55:32 AM	6						nan	nan	6792
27/10/20 12:57:13 AM	7						323	23	21002
27/10/20 12:58:59 AM	8						196	15	9148
27/10/20 01:00:40 AM	9						90	0	8931
27/10/20 01:02:27 AM	10						712	35	16494
27/10/20 01:04:14 AM	11						145	42	17286
27/10/20 01:05:55 AM	12						nan	nan	5192
27/10/20 01:07:36 AM	13						90	0	11802
27/10/20 01:09:16 AM	14						180	0	10831
27/10/20 01:10:56 AM	15						95	11	51028
27/10/20 01:12:37 AM	16						nan	nan	4579
27/10/20 01:14:18 AM	17						119	23	13994
27/10/20 01:15:58 AM	18						483	23	13343
27/10/20 01:17:39 AM	19						189	40	13848
27/10/20 01:19:19 AM	20						nan	nan	4585
27/10/20 01:21:00 AM	21						292	34	15701
27/10/20 01:22:41 AM	22						150	0	9369
27/10/20 01:24:28 AM	23						240	0	16949
27/10/20 01:26:14 AM	24						90	0	12823
27/10/20 01:28:01 AM	25						301	0	8510
27/10/20 01:29:48 AM	26						271	0	12517
27/10/20 01:31:27 AM	27						301	0	10069
27/10/20 01:33:08 AM	28						139	51	8869
27/10/20 01:34:48 AM	29						90	0	19368
27/10/20 01:36:35 AM	30						90	0	9657
27/10/20 01:38:16 AM	31						nan	nan	6433
27/10/20 01:39:56 AM	32						205	22	10041
27/10/20 01:41:37 AM	33						511	0	9771
27/10/20 01:43:18 AM	34						nan	nan	4036
27/10/20 01:44:58 AM	35						211	23	8526
27/10/20 01:46:38 AM	36						391	0	9149
27/10/20 01:48:19 AM	37						210	0	8458
27/10/20 01:49:59 AM	38						240	0	9518
27/10/20 01:51:40 AM	39						271	0	8034
27/10/20 01:53:20 AM	40						159	53	14040
27/10/20 01:55:01 AM	41						nan	nan	5122
27/10/20 01:56:42 AM	42						90	0	26276
27/10/20 01:58:22 AM	43						435	15	10374
27/10/20 02:00:03 AM	44						105	15	9488
27/10/20 02:01:44 AM	45						90	0	16794
27/10/20 02:03:26 AM	46						nan	nan	5495
27/10/20 02:05:08 AM	47						nan	nan	4919
27/10/20 02:06:48 AM	48						240	0	8047
27/10/20 02:08:34 AM	49						378	15	12276
27/10/20 02:10:15 AM	50						317	15	9967
27/10/20 02:11:56 AM	51						451	0	9416
27/10/20 02:13:36 AM	52						511	0	9267
27/10/20 02:15:17 AM	53						162	49	16527
27/10/20 02:16:57 AM	54						167	67	20594
27/10/20 02:18:37 AM	55						90	0	14841
27/10/20 02:20:23 AM	56						119	21	23992
27/10/20 02:22:03 AM	57						240	0	9002
27/10/20 02:23:50 AM	58						109	27	96165
27/10/20 02:25:31 AM	59						90	0	14461
27/10/20 02:27:18 AM	60						424	24	13044
27/10/20 02:28:59 AM	61						nan	nan	5919
27/10/20 02:30:41 AM	62						nan	nan	6149
27/10/20 02:32:21 AM	63						240	0	8424
27/10/20 02:34:08 AM	64						nan	nan	6032
27/10/20 02:35:50 AM	65						104	15	10982
27/10/20 02:37:36 AM	66						nan	nan	4343
27/10/20 02:39:17 AM	67						90	0	11679
27/10/20 02:40:57 AM	68						120	0	8856
27/10/20 02:42:44 AM	69						106	15	10774
27/10/20 02:44:26 AM	70						243	23	13883
27/10/20 02:46:06 AM	71						210	25	11540
27/10/20 02:47:47 AM	72						240	20	22770
27/10/20 02:49:33 AM	73						nan	nan	7627
27/10/20 02:51:13 AM	74						144	41	36493
27/10/20 02:52:55 AM	75						301	0	9044
27/10/20 02:54:35 AM	76						316	33	15383
27/10/20 02:56:15 AM	77						215	22	15392
27/10/20 02:57:55 AM	78						90	0	16500
27/10/20 02:59:42 AM	79						nan	nan	6412
27/10/20 03:01:28 AM	80						nan	nan	5898
27/10/20 03:03:09 AM	81						nan	nan	7796
27/10/20 03:04:49 AM	82						402	15	14886
27/10/20 03:06:28 AM	83						541	0	12139
27/10/20 03:08:09 AM	84						nan	nan	7961
27/10/20 03:09:50 AM	85						317	15	11899
27/10/20 03:11:30 AM	86						99	14	36317
27/10/20 03:13:10 AM	87						115	23	16560
27/10/20 03:14:51 AM	88						nan	nan	7705
27/10/20 03:16:49 AM	89						nan	nan	4758
27/10/20 03:18:31 AM	90						361	0	8478
27/10/20 03:20:11 AM	91						105	15	12434
27/10/20 03:21:53 AM	92						357	43	499084
27/10/20 03:23:39 AM	93						128	32	17620
27/10/20 03:25:25 AM	94						nan	nan	4682
27/10/20 03:27:06 AM	95						255	15	8403
27/10/20 03:28:46 AM	96						290	34	12943
27/10/20 03:30:27 AM	97						405	15	11130
27/10/20 03:32:08 AM	98						421	0	8236
27/10/20 03:33:50 AM	99						180	0	8205
27/10/20 03:35:36 AM	100						nan	nan	4629
27/10/20 03:37:16 AM	101						136	15	8674
27/10/20 03:39:03 AM	102						107	15	11697
27/10/20 03:40:43 AM	103						254	15	12118
27/10/20 03:42:23 AM	104						391	0	9150
27/10/20 03:44:10 AM	105						90	0	21442
27/10/20 03:45:51 AM	106						240	0	9149
27/10/20 03:47:33 AM	107						nan	nan	6454
27/10/20 03:49:14 AM	108						nan	nan	7499
27/10/20 03:51:01 AM	109						90	0	8926
27/10/20 03:52:47 AM	110						280	14	19737
27/10/20 03:54:28 AM	111						146	24	12857
27/10/20 03:56:15 AM	112						90	0	10405
27/10/20 04:02:39 AM	114						150	0	8534
27/10/20 04:04:25 AM	115						240	0	11427
27/10/20 04:06:06 AM	116						nan	nan	5746
27/10/20 04:07:46 AM	117						358	38	26049
27/10/20 04:09:26 AM	118						101	14	16963
27/10/20 04:11:07 AM	119						90	0	12463
27/10/20 04:12:47 AM	120						421	0	8393
27/10/20 04:14:28 AM	121						101	14	21470
27/10/20 04:16:14 AM	122						nan	nan	5178
27/10/20 04:17:55 AM	123						90	0	15054
27/10/20 04:21:23 AM	125						437	15	9512
27/10/20 04:23:04 AM	126						421	0	13244
27/10/20 04:24:45 AM	127						nan	nan	4819
27/10/20 04:26:26 AM	128						90	0	17979
27/10/20 04:28:12 AM	129						240	0	8136
27/10/20 04:29:53 AM	130						210	0	10301
27/10/20 04:31:41 AM	131						nan	nan	3618
27/10/20 04:33:26 AM	132						150	0	9728
27/10/20 04:35:07 AM	133						90	0	12034
27/10/20 04:36:48 AM	134						1489	15	15132
27/10/20 04:38:34 AM	135						120	0	12226
27/10/20 04:40:14 AM	136						417	23	15930
27/10/20 04:41:54 AM	137						nan	nan	5550
27/10/20 04:43:35 AM	138						271	0	9225
27/10/20 04:45:16 AM	139						nan	nan	7512
27/10/20 04:47:03 AM	140						nan	nan	6555
27/10/20 04:48:44 AM	141						nan	nan	4707
27/10/20 04:50:25 AM	142						271	0	8647
27/10/20 04:52:06 AM	143						120	0	16874
27/10/20 04:53:53 AM	144						90	0	12224
27/10/20 04:55:39 AM	145						nan	nan	6035
27/10/20 04:57:27 AM	146						90	0	26883
27/10/20 04:59:10 AM	147						405	31	15453
27/10/20 05:00:51 AM	148						271	0	11505
27/10/20 05:02:37 AM	149						nan	nan	7923
27/10/20 05:04:18 AM	150						346	15	9341
27/10/20 05:05:58 AM	151						nan	nan	4631
27/10/20 05:07:38 AM	152						195	15	9581
27/10/20 05:09:18 AM	153						nan	nan	6225
27/10/20 05:10:58 AM	154						114	25	15848
27/10/20 05:12:41 AM	155						90	0	8311
27/10/20 05:14:21 AM	156						239	27	16917
27/10/20 05:16:01 AM	157						1172	0	10234
27/10/20 05:17:42 AM	158						168	63	16083
27/10/20 05:19:21 AM	159						225	15	9361
27/10/20 05:21:04 AM	160						180	0	16596
27/10/20 05:22:45 AM	161						240	0	12751
27/10/20 05:24:25 AM	162						451	0	9195
27/10/20 05:26:05 AM	163						753	71	21834
27/10/20 05:27:46 AM	164						339	35	15779
27/10/20 05:29:29 AM	165						180	0	9562
27/10/20 05:31:15 AM	166						322	33	20995
27/10/20 05:33:07 AM	167						nan	nan	6337
27/10/20 05:34:54 AM	168						210	0	10992
27/10/20 05:36:34 AM	169						nan	nan	6298
27/10/20 05:38:13 AM	170						972	14	17047
27/10/20 05:39:55 AM	171						331	0	8889
27/10/20 05:41:41 AM	172						nan	nan	3234
27/10/20 05:43:27 AM	173						nan	nan	5785
27/10/20 05:45:08 AM	174						285	15	10945
27/10/20 05:46:54 AM	175						404	15	13736
27/10/20 05:48:35 AM	176						nan	nan	4437
27/10/20 05:50:15 AM	177						nan	nan	7142
27/10/20 05:52:01 AM	178						nan	nan	7116
27/10/20 05:53:47 AM	179						170	34	13498
27/10/20 05:55:28 AM	180						301	0	11162
27/10/20 05:57:08 AM	181						90	0	49300
27/10/20 05:58:55 AM	182						104	15	15216
27/10/20 06:00:36 AM	183						94	10	101905
27/10/20 06:02:16 AM	184						90	0	8395
27/10/20 06:03:56 AM	185						180	0	9785
27/10/20 06:05:36 AM	186						nan	nan	6139
27/10/20 06:07:16 AM	187						nan	nan	5999
27/10/20 06:08:56 AM	188						nan	nan	3904
27/10/20 06:10:37 AM	189						nan	nan	6597
27/10/20 06:12:25 AM	190						421	0	9578
27/10/20 06:14:06 AM	191						104	15	13938
27/10/20 06:15:53 AM	192						273	24	14971
27/10/20 06:17:33 AM	193						127	36	20814
27/10/20 06:19:20 AM	194						90	0	9404
27/10/20 06:21:01 AM	195						nan	nan	4747
27/10/20 06:22:47 AM	196						253	15	11405
27/10/20 06:24:28 AM	197						135	15	9109
27/10/20 06:26:10 AM	198						391	0	8582
27/10/20 06:27:50 AM	199						nan	nan	5536
27/10/20 06:29:31 AM	200						90	0	8807
27/10/20 06:31:10 AM	201						301	0	9832
27/10/20 06:32:51 AM	202						nan	nan	7990
27/10/20 06:34:31 AM	203						nan	nan	6545
27/10/20 06:36:17 AM	204						90	0	13764
27/10/20 06:38:03 AM	205						254	31	14889
27/10/20 06:39:43 AM	206						nan	nan	6525
27/10/20 06:41:23 AM	207						307	40	24361
27/10/20 06:43:04 AM	208						136	15	9630
27/10/20 06:44:44 AM	209						90	0	9046
27/10/20 06:46:31 AM	210						90	0	8636
27/10/20 06:48:11 AM	211						nan	nan	4813
27/10/20 06:49:51 AM	212						1262	0	9302
27/10/20 06:51:31 AM	213						nan	nan	5377
27/10/20 06:53:12 AM	214						442	14	24308
27/10/20 06:54:52 AM	215						421	0	9027
27/10/20 06:56:32 AM	216						nan	nan	5127
27/10/20 06:58:18 AM	217						nan	nan	4993
27/10/20 06:59:58 AM	218						433	15	15646
27/10/20 07:01:39 AM	219						150	0	8354
27/10/20 07:03:25 AM	220						360	25	9743
27/10/20 07:05:14 AM	221						nan	nan	7341
27/10/20 07:07:01 AM	222						271	0	9318
27/10/20 07:08:48 AM	223						1698	15	11474
27/10/20 07:10:28 AM	224						301	0	12798
27/10/20 07:12:15 AM	225						nan	nan	7501
27/10/20 07:13:55 AM	226						301	0	12934
27/10/20 07:15:39 AM	227						222	15	8668
27/10/20 07:17:20 AM	228						301	0	8023
27/10/20 07:19:06 AM	229						240	0	11532
27/10/20 07:20:52 AM	230						nan	nan	7015
27/10/20 07:22:39 AM	231						nan	nan	5692
27/10/20 07:24:25 AM	232						271	0	8460
27/10/20 07:26:12 AM	233						nan	nan	7641
27/10/20 07:27:52 AM	234						90	0	9139
27/10/20 07:29:35 AM	235						240	0	9406
27/10/20 07:31:16 AM	236						nan	nan	6515
27/10/20 07:32:56 AM	237						95	11	65229
27/10/20 07:34:36 AM	238						nan	nan	7242
27/10/20 07:36:17 AM	239						nan	nan	3409
27/10/20 07:38:04 AM	240						120	0	8638
27/10/20 07:39:44 AM	241						nan	nan	4667
27/10/20 07:41:24 AM	242						137	15	11149
27/10/20 07:43:05 AM	243						661	0	13894
27/10/20 07:44:45 AM	244						962	0	9721
27/10/20 07:46:25 AM	245						nan	nan	6559
27/10/20 07:48:22 AM	246						254	15	9456
27/10/20 07:50:08 AM	247						nan	nan	4277
27/10/20 07:51:55 AM	248						nan	nan	5827
27/10/20 07:53:36 AM	249						120	0	11759
27/10/20 07:55:16 AM	250						230	31	18217
27/10/20 07:56:56 AM	251						210	0	12859
27/10/20 07:58:37 AM	252						nan	nan	5365
27/10/20 08:00:17 AM	253						180	0	10411
27/10/20 08:02:03 AM	254						90	0	20323
27/10/20 08:03:49 AM	255						94	10	364520
27/10/20 08:05:36 AM	256						90	0	11231
27/10/20 08:07:17 AM	257						361	0	9118
27/10/20 08:08:58 AM	258						nan	nan	5743
27/10/20 08:10:43 AM	259						331	0	9429
27/10/20 08:12:24 AM	260						232	23	15503
27/10/20 08:14:03 AM	261						nan	nan	4365
27/10/20 08:15:44 AM	262						221	14	9106
27/10/20 08:17:31 AM	263						nan	nan	4406
27/10/20 08:19:11 AM	264						nan	nan	3227
27/10/20 08:20:52 AM	265						nan	nan	6523
27/10/20 08:22:32 AM	266						90	0	8761
27/10/20 08:24:13 AM	267						301	0	10820
27/10/20 08:25:59 AM	268						210	0	10300
27/10/20 08:27:46 AM	269						240	0	12402
27/10/20 08:29:26 AM	270						1093	15	23249
27/10/20 08:31:06 AM	271						150	0	10400
27/10/20 08:32:52 AM	272						271	0	11448
27/10/20 08:34:33 AM	273						nan	nan	4396
27/10/20 08:36:21 AM	274						nan	nan	6393
27/10/20 08:38:07 AM	275						nan	nan	4834
27/10/20 08:39:49 AM	276						105	15	17731
27/10/20 08:41:29 AM	277						271	0	9006
27/10/20 08:43:16 AM	278						90	0	10547
27/10/20 08:44:56 AM	279						nan	nan	4240
27/10/20 08:46:35 AM	280						379	15	14083
27/10/20 08:48:16 AM	281						271	0	8151
27/10/20 08:49:56 AM	282						90	0	88789
27/10/20 08:51:36 AM	283						nan	nan	6134
27/10/20 08:53:16 AM	284						331	0	9836
27/10/20 08:55:03 AM	285						nan	nan	5775
27/10/20 08:56:45 AM	286						197	15	13995
27/10/20 08:58:31 AM	287						240	0	8994
27/10/20 09:00:17 AM	288						379	15	12855
27/10/20 09:01:59 AM	289						nan	nan	6293
27/10/20 09:03:39 AM	290						421	0	8833
27/10/20 09:05:19 AM	291						nan	nan	4615
27/10/20 09:07:00 AM	292						180	0	9158
27/10/20 09:08:46 AM	293						225	15	8921
27/10/20 09:10:27 AM	294						134	15	11770
27/10/20 09:12:19 AM	295						nan	nan	7147
27/10/20 09:14:05 AM	296						90	0	8390
27/10/20 09:15:52 AM	297						nan	nan	6023
27/10/20 09:17:33 AM	298						nan	nan	6235
27/10/20 09:19:20 AM	299						nan	nan	3229
27/10/20 09:21:00 AM	300						120	0	12807
27/10/20 09:22:46 AM	301						nan	nan	5657
27/10/20 09:24:26 AM	302						90	0	11592
27/10/20 09:26:11 AM	303						150	0	8164
27/10/20 09:27:57 AM	304						nan	nan	7435
27/10/20 09:29:43 AM	305						120	0	11696
27/10/20 09:31:24 AM	306						271	0	18830
27/10/20 09:33:04 AM	307						1187	31	14068
27/10/20 09:34:45 AM	308						1082	0	9612
27/10/20 09:36:31 AM	309						421	0	9087
27/10/20 09:38:12 AM	310						105	15	12214
27/10/20 09:39:53 AM	311						nan	nan	6315
27/10/20 09:41:40 AM	312						nan	nan	7512
27/10/20 09:43:20 AM	313						nan	nan	3175
27/10/20 09:45:03 AM	314						194	15	10925
27/10/20 09:46:45 AM	315						227	15	10800
27/10/20 09:48:26 AM	316						90	0	16570
27/10/20 09:50:12 AM	317						707	15	8389
27/10/20 09:51:52 AM	318						276	25	15094
27/10/20 09:53:33 AM	319						90	0	11306
27/10/20 09:55:15 AM	320						nan	nan	7305
27/10/20 09:56:55 AM	321						288	15	11491
27/10/20 09:58:35 AM	322						165	15	10847
27/10/20 10:00:16 AM	323						nan	nan	6717
27/10/20 10:01:58 AM	324						nan	nan	6537
27/10/20 10:03:44 AM	325						nan	nan	5595
27/10/20 10:05:24 AM	326						931	24	12014
27/10/20 10:07:11 AM	327						347	15	14494
27/10/20 10:08:57 AM	328						90	0	10145
27/10/20 10:10:39 AM	329						252	15	13539
27/10/20 10:12:20 AM	330						661	0	8865
27/10/20 10:14:06 AM	331						nan	nan	2486
27/10/20 10:15:48 AM	332						90	0	130011
27/10/20 10:17:27 AM	333						nan	nan	7790
27/10/20 10:19:08 AM	334						252	15	16649
27/10/20 10:20:54 AM	335						104	15	11220
27/10/20 10:22:34 AM	336						346	53	12733
27/10/20 10:24:14 AM	337						nan	nan	3832
27/10/20 10:25:54 AM	338						90	0	15523
27/10/20 10:27:35 AM	339						301	0	12861
27/10/20 10:29:15 AM	340						100	14	18021
27/10/20 10:30:57 AM	341						nan	nan	4729
27/10/20 10:32:37 AM	342						nan	nan	7849
27/10/20 10:34:17 AM	343						571	0	11236
27/10/20 10:35:57 AM	344						225	15	13640
27/10/20 10:37:37 AM	345						nan	nan	7005
27/10/20 10:39:17 AM	346						691	0	10106
27/10/20 10:40:58 AM	347						226	15	11947
27/10/20 10:42:39 AM	348						240	23	16568
27/10/20 10:44:19 AM	349						nan	nan	6443
27/10/20 10:46:00 AM	350						nan	nan	4915
27/10/20 10:47:41 AM	351						90	0	17828
27/10/20 10:49:21 AM	352						391	0	10496
27/10/20 10:51:02 AM	353						120	0	8203
27/10/20 10:52:42 AM	354						nan	nan	5861
27/10/20 10:54:28 AM	355						180	0	9713
27/10/20 10:56:09 AM	356						313	15	14986
27/10/20 10:57:49 AM	357						331	0	8616
27/10/20 10:59:29 AM	358						nan	nan	5798
27/10/20 11:01:09 AM	359						nan	nan	7327
27/10/20 11:02:50 AM	360						102	15	11959
27/10/20 11:04:30 AM	361						nan	nan	5598
27/10/20 11:06:16 AM	362						nan	nan	6518
27/10/20 11:07:56 AM	363						150	0	8173
27/10/20 11:09:36 AM	364						512	24	14417
27/10/20 11:11:16 AM	365						271	0	8027
27/10/20 11:13:02 AM	366						534	13	29727
27/10/20 11:14:42 AM	367						nan	nan	7858
27/10/20 11:16:24 AM	368						90	0	8993
27/10/20 11:18:04 AM	369						90	0	49912
27/10/20 11:19:44 AM	370						932	0	12215
27/10/20 11:21:25 AM	371						122	25	11975
27/10/20 11:23:06 AM	372						nan	nan	6554
27/10/20 11:24:46 AM	373						842	0	12087
27/10/20 11:26:26 AM	374						nan	nan	6505
27/10/20 11:28:07 AM	375						nan	nan	2417
27/10/20 11:29:48 AM	376						nan	nan	5351
27/10/20 11:31:28 AM	377						nan	nan	6153
27/10/20 11:33:09 AM	378						nan	nan	7323
27/10/20 11:34:49 AM	379						nan	nan	7622
27/10/20 11:36:29 AM	380						160	52	14866
27/10/20 11:38:09 AM	381						nan	nan	6494
27/10/20 11:39:55 AM	382						nan	nan	6823
27/10/20 11:41:35 AM	383						nan	nan	3427
27/10/20 11:43:21 AM	384						301	0	9904
27/10/20 11:45:01 AM	385						138	15	13921
27/10/20 11:46:47 AM	386						nan	nan	4482
27/10/20 11:48:27 AM	387						150	0	8125
27/10/20 11:50:07 AM	388						1142	0	8455
27/10/20 11:51:47 AM	389						1491	15	19005
27/10/20 11:53:27 AM	390						239	24	16810
27/10/20 11:55:13 AM	391						782	0	8670
27/10/20 11:56:59 AM	392						nan	nan	3912
27/10/20 11:58:40 AM	393						150	0	8884
27/10/20 12:00:21 PM	394						150	0	16067
27/10/20 12:02:01 PM	395						nan	nan	5471
27/10/20 12:03:41 PM	396						nan	nan	5782
27/10/20 12:05:21 PM	397						90	0	22085
27/10/20 12:07:01 PM	398						nan	nan	7245
27/10/20 12:08:43 PM	399						nan	nan	7896
27/10/20 12:10:23 PM	400						nan	nan	4295
27/10/20 12:12:02 PM	401						301	0	12623
27/10/20 12:13:48 PM	402						nan	nan	3960
27/10/20 12:15:29 PM	403						257	15	9601
27/10/20 12:17:10 PM	404						nan	nan	6888
27/10/20 12:18:50 PM	405						391	0	9448
27/10/20 12:20:36 PM	406						nan	nan	7867
27/10/20 12:22:16 PM	407						661	0	8881
27/10/20 12:23:57 PM	408						271	0	8295
27/10/20 12:25:37 PM	409						nan	nan	7222
27/10/20 12:27:17 PM	410						240	0	10688
27/10/20 12:28:58 PM	411						nan	nan	2527
27/10/20 12:30:38 PM	412						150	0	11444
27/10/20 12:32:19 PM	413						nan	nan	6111
27/10/20 12:34:00 PM	414						93	9	107716
27/10/20 12:35:46 PM	415						451	0	8526
27/10/20 12:37:26 PM	416						90	0	11671
27/10/20 12:39:07 PM	417						nan	nan	4527
27/10/20 12:40:47 PM	418						nan	nan	7903
27/10/20 12:42:27 PM	419						90	0	55479
27/10/20 12:44:14 PM	420						180	0	8663
27/10/20 12:46:01 PM	421						nan	nan	7628
27/10/20 12:47:47 PM	422						nan	nan	4381
27/10/20 12:49:28 PM	423						nan	nan	4841
27/10/20 12:51:08 PM	424						150	0	10254
27/10/20 12:52:48 PM	425						nan	nan	6537
27/10/20 12:54:28 PM	426						150	0	10900
27/10/20 12:56:09 PM	427						nan	nan	7427
27/10/20 12:57:50 PM	428						978	31	13667
27/10/20 12:59:30 PM	429						242	23	15118
27/10/20 01:01:16 PM	430						90	0	10424
27/10/20 01:02:56 PM	431						303	74	20104
27/10/20 01:04:42 PM	432						332	26	14108
27/10/20 01:06:23 PM	433						240	0	8769
27/10/20 01:08:05 PM	434						213	24	9988
27/10/20 01:09:51 PM	435						240	0	8540
27/10/20 01:11:32 PM	436						221	32	11809
27/10/20 01:13:13 PM	437						nan	nan	3899
27/10/20 01:14:53 PM	438						nan	nan	2925
27/10/20 01:16:39 PM	439						150	0	8643
27/10/20 01:18:19 PM	440						90	0	9299
27/10/20 01:19:59 PM	441						nan	nan	6435
27/10/20 01:21:45 PM	442						1232	0	9527
27/10/20 01:23:25 PM	443						90	0	8126
27/10/20 01:25:05 PM	444						nan	nan	4052
27/10/20 01:26:46 PM	445						90	0	8314
27/10/20 01:28:33 PM	446						673	53	24419
27/10/20 01:30:19 PM	447						260	34	12245
27/10/20 01:32:05 PM	448						120	0	14641
27/10/20 01:33:46 PM	449						120	0	11406
27/10/20 01:35:27 PM	450						361	0	10238
27/10/20 01:37:08 PM	451						271	0	10347
27/10/20 01:38:48 PM	452						180	0	8165
27/10/20 01:40:29 PM	453						nan	nan	6440
27/10/20 01:42:10 PM	454						120	0	9430
27/10/20 01:43:50 PM	455						90	0	17127
27/10/20 01:45:30 PM	456						nan	nan	6457
27/10/20 01:47:10 PM	457						374	15	11550
27/10/20 01:48:50 PM	458						436	15	9047
27/10/20 01:50:37 PM	459						1743	0	9245
27/10/20 01:52:17 PM	460						210	0	8245
27/10/20 01:54:03 PM	461						109	14	16724
27/10/20 01:55:43 PM	462						858	15	12202
27/10/20 01:57:29 PM	463						nan	nan	3838
27/10/20 01:59:09 PM	464						619	15	14081
27/10/20 02:00:49 PM	465						nan	nan	7701
27/10/20 02:02:34 PM	466						nan	nan	5743
27/10/20 02:04:14 PM	467						251	14	32882
27/10/20 02:05:55 PM	468						150	0	8410
27/10/20 02:07:35 PM	469						nan	nan	7483
27/10/20 02:09:21 PM	470						438	31	17393
27/10/20 02:11:02 PM	471						407	15	12231
27/10/20 02:12:42 PM	472						nan	nan	2617
27/10/20 02:14:22 PM	473						301	0	8138
27/10/20 02:16:03 PM	474						348	15	14333
27/10/20 02:17:48 PM	475						nan	nan	6424
27/10/20 02:19:29 PM	476						nan	nan	6755
27/10/20 02:21:10 PM	477						1084	38	19029
27/10/20 02:22:50 PM	478						403	15	14938
27/10/20 02:24:31 PM	479						nan	nan	6761
27/10/20 02:26:11 PM	480						nan	nan	7610
27/10/20 02:27:51 PM	481						407	15	11709
27/10/20 02:29:31 PM	482						331	0	8553
27/10/20 02:31:11 PM	483						390	26	13358
27/10/20 02:32:57 PM	484						nan	nan	7084
27/10/20 02:34:38 PM	485						691	0	10348
27/10/20 02:36:18 PM	486						nan	nan	2541
27/10/20 02:37:58 PM	487						103	15	12957
27/10/20 02:39:40 PM	488						228	15	14015
27/10/20 02:41:20 PM	489						301	0	9920
27/10/20 02:43:00 PM	490						301	0	12402
27/10/20 02:44:40 PM	491						331	0	11586
27/10/20 02:46:26 PM	492						1043	14	22008
27/10/20 02:48:07 PM	493						nan	nan	5333
27/10/20 02:49:46 PM	494						150	0	9284
27/10/20 02:51:27 PM	495						136	15	12008
27/10/20 02:53:08 PM	496						391	0	14076
27/10/20 02:54:49 PM	497						90	0	12610
27/10/20 02:56:29 PM	498						nan	nan	7836
27/10/20 02:58:09 PM	499						nan	nan	4517
27/10/20 02:59:49 PM	500						nan	nan	3871
27/10/20 03:01:35 PM	501						nan	nan	5571
27/10/20 03:03:15 PM	502						451	0	9111
27/10/20 03:05:02 PM	503						318	28	22086
27/10/20 03:06:42 PM	504						nan	nan	7480
27/10/20 03:08:23 PM	505						451	0	10422
27/10/20 03:10:03 PM	506						nan	nan	4775
27/10/20 03:11:43 PM	507						276	21	25625
27/10/20 03:13:23 PM	508						120	0	13104
27/10/20 03:15:10 PM	509						nan	nan	4782
27/10/20 03:16:49 PM	510						90	0	9268
27/10/20 03:18:29 PM	511						120	0	9165
27/10/20 03:20:10 PM	512						nan	nan	6595
27/10/20 03:21:50 PM	513						nan	nan	4034
27/10/20 03:23:31 PM	514						254	15	10891
27/10/20 03:25:11 PM	515						301	0	12869
27/10/20 03:26:52 PM	516						nan	nan	7856
27/10/20 03:28:39 PM	517						481	0	11065
27/10/20 03:30:25 PM	518						nan	nan	4181
27/10/20 03:32:11 PM	519						271	0	10443
27/10/20 03:33:52 PM	520						240	0	8562
27/10/20 03:35:33 PM	521						90	0	10214
27/10/20 03:37:14 PM	522						301	0	9509
27/10/20 03:38:54 PM	523						235	25	9676
27/10/20 03:40:34 PM	524						206	24	8609
27/10/20 03:42:20 PM	525						271	0	8426
27/10/20 03:44:00 PM	526						649	15	11846
27/10/20 03:45:46 PM	527						nan	nan	6622
27/10/20 03:47:26 PM	528						120	0	11028
27/10/20 03:49:06 PM	529						nan	nan	5646
27/10/20 03:50:53 PM	530						nan	nan	6541
27/10/20 03:52:32 PM	531						271	0	8240
27/10/20 03:54:13 PM	532						nan	nan	6917
27/10/20 03:55:53 PM	533						nan	nan	4809
27/10/20 03:57:33 PM	534						184	46	17938
27/10/20 03:59:14 PM	535						361	0	12202
27/10/20 04:01:00 PM	536						nan	nan	6118
27/10/20 04:02:41 PM	537						nan	nan	5709
27/10/20 04:04:21 PM	538						203	65	15332
27/10/20 04:06:03 PM	539						nan	nan	7342
27/10/20 04:07:42 PM	540						nan	nan	3749
27/10/20 04:09:23 PM	541						289	15	13609
27/10/20 04:11:03 PM	542						383	24	21775
27/10/20 04:12:43 PM	543						240	0	9117
27/10/20 04:14:23 PM	544						nan	nan	6329
27/10/20 04:16:03 PM	545						nan	nan	2450
27/10/20 04:17:43 PM	546						412	23	19807
27/10/20 04:19:30 PM	547						nan	nan	6025
27/10/20 04:21:10 PM	548						nan	nan	7705
27/10/20 04:22:56 PM	549						205	52	12430
27/10/20 04:24:36 PM	550						nan	nan	3369
27/10/20 04:26:16 PM	551						nan	nan	6361
27/10/20 04:27:57 PM	552						224	15	8508
27/10/20 04:29:37 PM	553						nan	nan	5608
27/10/20 04:31:18 PM	554						160	22	23580
27/10/20 04:33:04 PM	555						611	214	33640
27/10/20 04:34:44 PM	556						nan	nan	7143
27/10/20 04:36:24 PM	557						nan	nan	7167
27/10/20 04:38:05 PM	558						180	0	9680
27/10/20 04:39:45 PM	559						887	15	9256
27/10/20 04:41:26 PM	560						nan	nan	5650
27/10/20 04:43:06 PM	561						nan	nan	7336
27/10/20 04:44:46 PM	562						nan	nan	6277
27/10/20 04:46:33 PM	563						271	23	13394
27/10/20 04:48:13 PM	564						346	15	10485
27/10/20 04:49:53 PM	565						361	0	8898
27/10/20 04:51:32 PM	566						301	0	11809
27/10/20 04:53:19 PM	567						184	49	14076
27/10/20 04:54:59 PM	568						812	0	9526
27/10/20 04:56:45 PM	569						90	0	13125
27/10/20 04:58:25 PM	570						nan	nan	4149
27/10/20 05:00:11 PM	571						nan	nan	7388
27/10/20 05:01:51 PM	572						240	40	20389
27/10/20 05:03:31 PM	573						240	0	8100
27/10/20 05:05:17 PM	574						451	0	9122
27/10/20 05:06:58 PM	575						361	0	11698
27/10/20 05:08:38 PM	576						719	21	23369
27/10/20 05:10:18 PM	577						271	0	10739
27/10/20 05:11:58 PM	578						nan	nan	7012
27/10/20 05:13:38 PM	579						784	21	22702
27/10/20 05:15:18 PM	580						331	0	10202
27/10/20 05:17:05 PM	581						251	14	15804
27/10/20 05:18:45 PM	582						1187	15	9755
27/10/20 05:20:25 PM	583						1232	0	8580
27/10/20 05:22:05 PM	584						150	0	8127
27/10/20 05:23:51 PM	585						nan	nan	7937
27/10/20 05:25:32 PM	586						nan	nan	5375
27/10/20 05:27:18 PM	587						299	23	15002
27/10/20 05:28:58 PM	588						90	0	21372
27/10/20 05:30:38 PM	589						423	22	17661
27/10/20 05:32:18 PM	590						90	0	9476
27/10/20 05:33:58 PM	591						481	0	13297
27/10/20 05:35:45 PM	592						256	15	8173
27/10/20 05:37:24 PM	593						nan	nan	4916
27/10/20 05:39:04 PM	594						465	33	11471
27/10/20 05:40:50 PM	595						331	0	10074
27/10/20 05:42:31 PM	596						nan	nan	6641
27/10/20 05:44:11 PM	597						nan	nan	5394
27/10/20 05:45:52 PM	598						525	15	11542
27/10/20 05:47:32 PM	599						1070	15	12216
27/10/20 05:49:13 PM	600						180	0	10618
27/10/20 05:50:59 PM	601						nan	nan	4996
27/10/20 05:52:38 PM	602						240	0	9975
27/10/20 05:54:19 PM	603						nan	nan	6064
27/10/20 05:55:59 PM	604						nan	nan	6726
27/10/20 05:57:39 PM	605						391	0	9474
27/10/20 05:59:20 PM	606						90	0	8551
27/10/20 06:01:00 PM	607						nan	nan	7855
27/10/20 06:02:42 PM	608						nan	nan	6482
27/10/20 06:04:21 PM	609						258	15	14771
27/10/20 06:06:01 PM	610						255	15	12057
27/10/20 06:07:47 PM	611						314	15	10706
27/10/20 06:09:33 PM	612						189	52	10605
27/10/20 06:11:13 PM	613						90	0	18121
27/10/20 06:12:54 PM	614						361	25	12704
27/10/20 06:14:35 PM	615						204	33	19502
27/10/20 06:16:14 PM	616						nan	nan	6943
27/10/20 06:18:00 PM	617						315	31	14629
27/10/20 06:19:40 PM	618						200	77	15354
27/10/20 06:21:20 PM	619						301	0	8419
27/10/20 06:23:01 PM	620						301	0	8187
27/10/20 06:24:41 PM	621						331	0	11776
27/10/20 06:26:27 PM	622						286	15	8314
27/10/20 06:28:07 PM	623						271	0	8022
27/10/20 06:29:48 PM	624						1067	15	11088
27/10/20 06:31:29 PM	625						nan	nan	7381
27/10/20 06:33:09 PM	626						90	0	340751
27/10/20 06:34:49 PM	627						271	0	9434
27/10/20 06:36:30 PM	628						226	15	8173
27/10/20 06:38:10 PM	629						284	15	10507
27/10/20 06:39:56 PM	630						nan	nan	2972
27/10/20 06:41:36 PM	631						150	0	19845
27/10/20 06:43:22 PM	632						240	0	9168
27/10/20 06:45:02 PM	633						271	0	15762
27/10/20 06:46:42 PM	634						nan	nan	7699
27/10/20 06:48:28 PM	635						391	23	11740
27/10/20 06:50:08 PM	636						224	15	8364
27/10/20 06:51:48 PM	637						153	23	13671
27/10/20 06:53:29 PM	638						nan	nan	6220
27/10/20 06:55:09 PM	639						nan	nan	4893
27/10/20 06:56:50 PM	640						278	123	27738
27/10/20 06:58:30 PM	641						90	0	22159
27/10/20 07:00:16 PM	642						331	122	22516
27/10/20 07:01:56 PM	643						nan	nan	4334
27/10/20 07:03:37 PM	644						nan	nan	7703
27/10/20 07:05:18 PM	645						240	0	9695
27/10/20 07:06:58 PM	646						221	93	22899
27/10/20 07:08:38 PM	647						nan	nan	4788
27/10/20 07:10:24 PM	648						157	48	8295
27/10/20 07:12:04 PM	649						nan	nan	5672
27/10/20 07:13:44 PM	650						90	0	18850
27/10/20 07:15:30 PM	651						nan	nan	3647
27/10/20 07:17:10 PM	652						nan	nan	6539
27/10/20 07:18:51 PM	653						180	0	13587
27/10/20 07:20:31 PM	654						nan	nan	3688
27/10/20 07:22:12 PM	655						nan	nan	7663
27/10/20 07:23:52 PM	656						nan	nan	3871
27/10/20 07:25:38 PM	657						nan	nan	3515
27/10/20 07:27:23 PM	658						90	0	10625
27/10/20 07:29:03 PM	659						224	15	10022
27/10/20 07:30:44 PM	660						205	24	10433
27/10/20 07:32:23 PM	661						102	15	13982
27/10/20 07:34:05 PM	662						90	0	8777
27/10/20 07:35:45 PM	663						210	21	9181
27/10/20 07:37:26 PM	664						469	15	12873
27/10/20 07:39:13 PM	665						488	23	17492
27/10/20 07:40:53 PM	666						824	15	11878
27/10/20 07:42:40 PM	667						238	24	12661
27/10/20 07:44:26 PM	668						271	0	9908
27/10/20 07:46:12 PM	669						451	0	12047
27/10/20 07:47:51 PM	670						361	0	10477
27/10/20 07:49:31 PM	671						751	0	11156
27/10/20 07:51:18 PM	672						nan	nan	7631
27/10/20 07:52:58 PM	673						nan	nan	4697
27/10/20 07:54:39 PM	674						90	0	9023
27/10/20 07:56:19 PM	675						170	61	17985
27/10/20 07:57:58 PM	676						nan	nan	7742
27/10/20 07:59:44 PM	677						nan	nan	2251
27/10/20 08:01:25 PM	678						511	0	12870
27/10/20 08:03:11 PM	679						361	0	8534
27/10/20 08:04:57 PM	680						nan	nan	4004
27/10/20 08:06:43 PM	681						180	0	8626
27/10/20 08:08:24 PM	682						346	15	10859
27/10/20 08:10:11 PM	683						nan	nan	4284
27/10/20 08:11:57 PM	684						nan	nan	5723
27/10/20 08:13:37 PM	685						nan	nan	5926
27/10/20 08:15:16 PM	686						nan	nan	5452
27/10/20 08:16:58 PM	687						90	0	8221
27/10/20 08:18:38 PM	688						113	13	25987
27/10/20 08:20:23 PM	689						nan	nan	4007
27/10/20 08:22:13 PM	690						nan	nan	4993
27/10/20 08:23:52 PM	691						90	0	8771
27/10/20 08:25:39 PM	692						199	33	11552
27/10/20 08:27:18 PM	693						nan	nan	7761
27/10/20 08:28:58 PM	694						362	25	10851
27/10/20 08:30:44 PM	695						361	0	10703
27/10/20 08:32:24 PM	696						120	0	9642
27/10/20 08:34:10 PM	697						nan	nan	5396
27/10/20 08:35:50 PM	698						nan	nan	3940
27/10/20 08:37:30 PM	699						nan	nan	3338
27/10/20 08:39:11 PM	700						301	0	10771
27/10/20 08:40:57 PM	701						nan	nan	3585
27/10/20 08:42:37 PM	702						511	0	8840
27/10/20 08:44:18 PM	703						516	24	15404
27/10/20 08:45:59 PM	704						90	0	12721
27/10/20 08:47:39 PM	705						nan	nan	4857
27/10/20 08:49:19 PM	706						240	0	15174
27/10/20 08:50:59 PM	707						271	0	12593
27/10/20 08:52:46 PM	708						nan	nan	3264
27/10/20 08:54:26 PM	709						962	0	10431
27/10/20 08:56:06 PM	710						704	15	11483
27/10/20 08:57:46 PM	711						358	23	13053
27/10/20 08:59:26 PM	712						301	0	8939
27/10/20 09:01:12 PM	713						577	24	17279
27/10/20 09:02:52 PM	714						316	15	8420
27/10/20 09:04:38 PM	715						285	15	12175
27/10/20 09:06:18 PM	716						194	15	15096
27/10/20 09:08:05 PM	717						90	0	10077
27/10/20 09:09:45 PM	718						nan	nan	7446
27/10/20 09:11:25 PM	719						391	0	9539
27/10/20 09:13:04 PM	720						185	63	22615
27/10/20 09:14:50 PM	721						338	59	33817
27/10/20 09:16:30 PM	722						120	0	11502
27/10/20 09:18:11 PM	723						nan	nan	7655
27/10/20 09:19:57 PM	724						nan	nan	4755
27/10/20 09:21:37 PM	725						210	70	25522
27/10/20 09:23:17 PM	726						271	0	8011
27/10/20 09:24:58 PM	727						120	0	9578
27/10/20 09:26:38 PM	728						nan	nan	4803
27/10/20 09:28:20 PM	729						nan	nan	5928
27/10/20 09:30:00 PM	730						90	0	8011
27/10/20 09:31:46 PM	731						194	15	13162
27/10/20 09:33:26 PM	732						nan	nan	7775
27/10/20 09:35:06 PM	733						391	0	11385
27/10/20 09:36:47 PM	734						223	15	8850
27/10/20 09:38:27 PM	735						240	39	16724
27/10/20 09:40:07 PM	736						115	23	16258
27/10/20 09:41:47 PM	737						311	14	20418
27/10/20 09:43:33 PM	738						nan	nan	7853
27/10/20 09:45:13 PM	739						nan	nan	5864
27/10/20 09:46:53 PM	740						228	15	16241
27/10/20 09:48:32 PM	741						nan	nan	6097
27/10/20 09:50:11 PM	742						nan	nan	6372
27/10/20 09:51:51 PM	743						252	15	15116
27/10/20 09:53:31 PM	744						371	33	15217
27/10/20 09:55:12 PM	745						240	0	8144
27/10/20 09:56:52 PM	746						798	15	10616
27/10/20 09:58:33 PM	747						nan	nan	7383
27/10/20 10:00:13 PM	748						210	0	8076
27/10/20 10:01:52 PM	749						165	56	14828
27/10/20 10:03:39 PM	750						285	15	9375
27/10/20 10:05:25 PM	751						90	0	13233
27/10/20 10:07:05 PM	752						106	15	8832
27/10/20 10:08:44 PM	753						331	0	11676
27/10/20 10:10:30 PM	754						180	0	9354
27/10/20 10:12:16 PM	755						nan	nan	4804
27/10/20 10:13:56 PM	756						346	15	15074
27/10/20 10:15:36 PM	757						271	0	8868
27/10/20 10:17:16 PM	758						nan	nan	7076
27/10/20 10:18:57 PM	759						90	0	15437
27/10/20 10:20:38 PM	760						227	15	16754
27/10/20 10:22:24 PM	761						210	38	34858
27/10/20 10:24:04 PM	762						240	0	8726
27/10/20 10:25:44 PM	763						234	67	19815
27/10/20 10:27:25 PM	764						176	24	12423
27/10/20 10:29:05 PM	765						nan	nan	4231
27/10/20 10:30:51 PM	766						586	15	10897
27/10/20 10:32:30 PM	767						nan	nan	7717
27/10/20 10:34:11 PM	768						nan	nan	6617
27/10/20 10:35:57 PM	769						341	29	24768
27/10/20 10:37:37 PM	770						315	15	11931
27/10/20 10:39:18 PM	771						nan	nan	4802
27/10/20 10:40:58 PM	772						180	0	9607
27/10/20 10:42:39 PM	773						90	0	8640
27/10/20 10:44:19 PM	774						240	0	8058
27/10/20 10:46:00 PM	775						nan	nan	2142
27/10/20 10:47:40 PM	776						406	15	10670
27/10/20 10:49:21 PM	777						361	0	8530
27/10/20 10:51:07 PM	778						90	0	12817
27/10/20 10:52:47 PM	779						nan	nan	5592
27/10/20 10:54:27 PM	780						nan	nan	7679
27/10/20 10:56:07 PM	781						301	0	8014
27/10/20 10:57:48 PM	782						nan	nan	4319
27/10/20 10:59:29 PM	783						284	15	9936
27/10/20 11:01:08 PM	784						411	41	30214
27/10/20 11:02:54 PM	785						962	0	9445
27/10/20 11:04:35 PM	786						150	0	9274
27/10/20 11:06:15 PM	787						451	0	8494
27/10/20 11:07:56 PM	788						190	60	17494
27/10/20 11:09:36 PM	789						346	15	8943
27/10/20 11:11:17 PM	790						109	29	72759
27/10/20 11:12:58 PM	791						316	15	11056
27/10/20 11:14:38 PM	792						405	15	9101
27/10/20 11:16:19 PM	793						nan	nan	6581
27/10/20 11:17:59 PM	794						90	0	10412
27/10/20 11:19:40 PM	795						442	34	23409
27/10/20 11:21:20 PM	796						nan	nan	5872
27/10/20 11:23:00 PM	797						511	0	8950
27/10/20 11:24:41 PM	798						90	0	66378
27/10/20 11:26:21 PM	799						571	0	9335
27/10/20 11:28:08 PM	800						nan	nan	7377
27/10/20 11:29:48 PM	801						nan	nan	7574
27/10/20 11:31:28 PM	802						224	34	11969
27/10/20 11:33:14 PM	803						169	60	37462
27/10/20 11:34:56 PM	804						271	0	9264
27/10/20 11:36:36 PM	805						300	23	13263
27/10/20 11:38:22 PM	806						nan	nan	6591
27/10/20 11:40:08 PM	807						nan	nan	6799
27/10/20 11:41:49 PM	808						nan	nan	4939
27/10/20 11:43:29 PM	809						253	15	14877
27/10/20 11:45:10 PM	810						nan	nan	7749
27/10/20 11:46:57 PM	811						374	15	14766
27/10/20 11:48:37 PM	812						226	15	10324
27/10/20 11:50:23 PM	813						255	15	10645
27/10/20 11:52:04 PM	814						466	15	10294
27/10/20 11:53:50 PM	815						nan	nan	6933
27/10/20 11:55:36 PM	816						90	0	8979
27/10/20 11:57:16 PM	817						nan	nan	6145
27/10/20 11:58:57 PM	818						nan	nan	6079
28/10/20 12:00:38 AM	819						216	76	37531
28/10/20 12:02:19 AM	820						nan	nan	4168
28/10/20 12:03:59 AM	821						108	15	12160
28/10/20 12:05:40 AM	822						nan	nan	5560
28/10/20 12:07:25 AM	823						314	15	11693
28/10/20 12:09:06 AM	824						nan	nan	4025
28/10/20 12:10:46 AM	825						441	14	17261
28/10/20 12:12:26 AM	826						297	54	31103
28/10/20 12:14:06 AM	827						nan	nan	5284
28/10/20 12:15:47 AM	828						nan	nan	2375
28/10/20 12:17:27 AM	829						nan	nan	6824
28/10/20 12:19:08 AM	830						nan	nan	7602
28/10/20 12:20:48 AM	831						nan	nan	7481
28/10/20 12:22:29 AM	832						437	15	13498
28/10/20 12:24:10 AM	833						271	0	9373
28/10/20 12:25:51 AM	834						120	0	8361
28/10/20 12:27:31 AM	835						265	23	14798
28/10/20 12:29:11 AM	836						301	0	8807
28/10/20 12:30:52 AM	837						919	15	14118
28/10/20 12:32:32 AM	838						661	0	9427
28/10/20 12:34:13 AM	839						nan	nan	7776
28/10/20 12:35:53 AM	840						270	21	19662
28/10/20 12:37:34 AM	841						255	33	11730
28/10/20 12:39:15 AM	842						nan	nan	4595
28/10/20 12:40:55 AM	843						180	0	11876
28/10/20 12:42:36 AM	844						271	0	8523
28/10/20 12:44:16 AM	845						169	15	17198
28/10/20 12:45:57 AM	846						90	0	8641
28/10/20 12:47:37 AM	847						120	0	9980
28/10/20 12:49:18 AM	848						111	14	24248
28/10/20 12:50:59 AM	849						240	0	8889
28/10/20 12:52:39 AM	850						nan	nan	6672
28/10/20 12:54:19 AM	851						313	51	15691
28/10/20 12:56:05 AM	852						271	0	12297
28/10/20 12:57:45 AM	853						180	0	8068
28/10/20 12:59:25 AM	854						nan	nan	4815
28/10/20 01:01:06 AM	855						nan	nan	6622
28/10/20 01:02:47 AM	856						212	24	10779
28/10/20 01:04:27 AM	857						962	0	10665
28/10/20 01:06:08 AM	858						nan	nan	3180
28/10/20 01:07:48 AM	859						nan	nan	6850
28/10/20 01:09:29 AM	860						nan	nan	4239
28/10/20 01:11:10 AM	861						408	15	23288
28/10/20 01:12:50 AM	862						nan	nan	2673
28/10/20 01:14:36 AM	863						454	25	12228
28/10/20 01:16:17 AM	864						180	0	14367
28/10/20 01:18:03 AM	865						571	0	9822
28/10/20 01:19:50 AM	866						90	0	8016
28/10/20 01:21:31 AM	867						240	0	8243
28/10/20 01:23:11 AM	868						992	0	8463
28/10/20 01:24:52 AM	869						nan	nan	6207
28/10/20 01:26:32 AM	870						280	14	17361
28/10/20 01:28:13 AM	871						nan	nan	5566
28/10/20 01:29:54 AM	872						271	0	11384
28/10/20 01:31:34 AM	873						210	0	8180
28/10/20 01:33:15 AM	874						90	0	16547
28/10/20 01:34:55 AM	875						466	15	8376
28/10/20 01:36:36 AM	876						674	32	12776
28/10/20 01:38:16 AM	877						nan	nan	6760
28/10/20 01:39:57 AM	878						331	0	10402
28/10/20 01:41:37 AM	879						554	15	12061
28/10/20 01:43:18 AM	880						197	15	11525
28/10/20 01:44:58 AM	881						nan	nan	6325
28/10/20 01:46:39 AM	882						230	40	20246
28/10/20 01:48:19 AM	883						104	15	9570
28/10/20 01:50:00 AM	884						149	40	21444
28/10/20 01:51:40 AM	885						361	0	8199
28/10/20 01:53:21 AM	886						112	23	20489
28/10/20 01:55:02 AM	887						421	0	8857
28/10/20 01:56:42 AM	888						291	14	17846
28/10/20 01:58:23 AM	889						238	22	19433
28/10/20 02:00:03 AM	890						391	0	8079
28/10/20 02:01:44 AM	891						90	0	14959
28/10/20 02:03:24 AM	892						271	0	12850
28/10/20 02:05:04 AM	893						105	15	12365
28/10/20 02:06:45 AM	894						180	0	9413
28/10/20 02:08:25 AM	895						nan	nan	7677
28/10/20 02:10:12 AM	896						nan	nan	5911
28/10/20 02:11:52 AM	897						nan	nan	3432
28/10/20 02:13:33 AM	898						962	0	9370
28/10/20 02:15:14 AM	899						150	0	8483
28/10/20 02:16:55 AM	900						301	0	8753
28/10/20 02:18:37 AM	901						150	0	15106
28/10/20 02:20:23 AM	902						nan	nan	5337
28/10/20 02:22:04 AM	903						nan	nan	4499
28/10/20 02:23:44 AM	904						240	0	8755
28/10/20 02:25:24 AM	905						301	0	8244
28/10/20 02:27:05 AM	906						361	0	8522
28/10/20 02:28:46 AM	907						193	54	16797
28/10/20 02:30:27 AM	908						191	38	16709
28/10/20 02:32:07 AM	909						nan	nan	5039
28/10/20 02:33:47 AM	910						nan	nan	2640
28/10/20 02:35:28 AM	911						nan	nan	7797
28/10/20 02:37:08 AM	912						150	0	9715
28/10/20 02:38:48 AM	913						194	31	8193
28/10/20 02:40:34 AM	914						nan	nan	3986
28/10/20 02:42:15 AM	915						361	0	12168
28/10/20 02:43:55 AM	916						nan	nan	7276
28/10/20 02:45:36 AM	917						nan	nan	7160
28/10/20 02:47:22 AM	918						90	0	8917
28/10/20 02:49:02 AM	919						nan	nan	6377
28/10/20 02:50:43 AM	920						nan	nan	5327
28/10/20 02:52:24 AM	921						nan	nan	7540
28/10/20 02:54:11 AM	922						250	110	15803
28/10/20 02:55:52 AM	923						nan	nan	7482
28/10/20 02:57:39 AM	924						212	22	10757
28/10/20 02:59:19 AM	925						180	0	10853
28/10/20 03:01:06 AM	926						203	71	20598
28/10/20 03:02:47 AM	927						271	0	9483
28/10/20 03:04:33 AM	928						451	0	12208
28/10/20 03:06:13 AM	929						271	0	9433
28/10/20 03:07:54 AM	930						872	0	9914
28/10/20 03:09:34 AM	931						932	0	11685
28/10/20 03:11:15 AM	932						nan	nan	6566
28/10/20 03:12:55 AM	933						224	15	9089
28/10/20 03:14:36 AM	934						nan	nan	7315
28/10/20 03:16:17 AM	935						195	51	14794
28/10/20 03:17:58 AM	936						257	96	20827
28/10/20 03:19:45 AM	937						nan	nan	7385
28/10/20 03:21:25 AM	938						nan	nan	7892
28/10/20 03:23:05 AM	939						nan	nan	6667
28/10/20 03:24:52 AM	940						120	0	13032
28/10/20 03:26:33 AM	941						90	0	9622
28/10/20 03:28:15 AM	942						nan	nan	7181
28/10/20 03:29:55 AM	943						254	15	12077
28/10/20 03:31:36 AM	944						nan	nan	7696
28/10/20 03:33:17 AM	945						225	96	15898
28/10/20 03:35:04 AM	946						301	0	12444
28/10/20 03:36:45 AM	947						189	41	13608
28/10/20 03:38:26 AM	948						nan	nan	5950
28/10/20 03:40:12 AM	949						215	72	23151
28/10/20 03:41:53 AM	950						216	99	23009
28/10/20 03:43:33 AM	951						108	15	13455
28/10/20 03:45:14 AM	952						120	0	8676
28/10/20 03:46:54 AM	953						90	0	11665
28/10/20 03:48:35 AM	954						439	15	12582
28/10/20 03:50:15 AM	955						nan	nan	5254
28/10/20 03:51:56 AM	956						125	35	20583
28/10/20 03:53:36 AM	957						nan	nan	7991
28/10/20 03:55:18 AM	958						210	0	8082
28/10/20 03:57:00 AM	959						135	42	28993
28/10/20 03:58:47 AM	960						nan	nan	7118
28/10/20 04:00:27 AM	961						90	0	11235
28/10/20 04:02:07 AM	962						96	12	47714
28/10/20 04:03:48 AM	963						nan	nan	4893
28/10/20 04:05:29 AM	964						nan	nan	4591
28/10/20 04:07:12 AM	965						269	32	43178
28/10/20 04:08:59 AM	966						203	24	8682
28/10/20 04:10:45 AM	967						120	0	9400
28/10/20 04:12:26 AM	968						274	56	16987
28/10/20 04:14:13 AM	969						649	15	13809
28/10/20 04:15:53 AM	970						271	0	8816
28/10/20 04:17:39 AM	971						484	24	12607
28/10/20 04:19:19 AM	972						nan	nan	5960
28/10/20 04:21:00 AM	973						102	15	17382
28/10/20 04:22:41 AM	974						227	15	11304
28/10/20 04:24:22 AM	975						451	0	8193
28/10/20 04:26:08 AM	976						220	87	18586
28/10/20 04:27:49 AM	977						nan	nan	7171
28/10/20 04:29:30 AM	978						225	15	8197
28/10/20 04:31:16 AM	979						601	0	11187
28/10/20 04:32:58 AM	980						403	15	13030
28/10/20 04:34:45 AM	981						240	0	11998
28/10/20 04:36:25 AM	982						90	0	11204
28/10/20 04:38:06 AM	983						240	0	12536
28/10/20 04:39:45 AM	984						240	0	8791
28/10/20 04:41:32 AM	985						240	0	9694
28/10/20 04:43:19 AM	986						117	24	12984
28/10/20 04:45:05 AM	987						136	15	9692
28/10/20 04:46:46 AM	988						210	0	11310
28/10/20 04:48:27 AM	989						282	14	14846
28/10/20 04:50:08 AM	990						481	0	11056
28/10/20 04:51:49 AM	991						120	0	8786
28/10/20 04:53:36 AM	992						nan	nan	7306
28/10/20 04:55:17 AM	993						163	15	11785
28/10/20 04:56:58 AM	994						nan	nan	3424
28/10/20 04:58:39 AM	995						691	0	9009
28/10/20 05:00:19 AM	996						nan	nan	7460
28/10/20 05:02:00 AM	997						285	15	10588
28/10/20 05:03:41 AM	998						465	15	10426
28/10/20 05:05:27 AM	999						nan	nan	6241
28/10/20 05:07:06 AM	1000						120	0	11742
28/10/20 05:08:48 AM	1001						nan	nan	6586
28/10/20 05:10:35 AM	1002						90	0	29165
28/10/20 05:12:21 AM	1003						722	23	12960
28/10/20 05:14:08 AM	1004						252	15	13188
28/10/20 05:15:48 AM	1005						nan	nan	6980
28/10/20 05:17:50 AM	1006						nan	nan	6836
28/10/20 05:19:31 AM	1007						90	0	9953
28/10/20 05:21:10 AM	1008						240	0	8311
28/10/20 05:22:52 AM	1009						90	0	31143
28/10/20 05:24:31 AM	1010						240	0	13089
28/10/20 05:26:18 AM	1011						nan	nan	7516
28/10/20 05:27:58 AM	1012						nan	nan	7165
28/10/20 05:29:39 AM	1013						nan	nan	6343
28/10/20 05:31:19 AM	1014						90	0	11270
28/10/20 05:33:01 AM	1015						nan	nan	4732
28/10/20 05:34:42 AM	1016						523	15	11492
28/10/20 05:36:28 AM	1017						240	0	16237
28/10/20 05:38:09 AM	1018						210	0	8159
28/10/20 05:39:50 AM	1019						312	15	14024
28/10/20 05:41:36 AM	1020						90	0	28649
28/10/20 05:43:22 AM	1021						167	34	18902
28/10/20 05:45:03 AM	1022						nan	nan	4013
28/10/20 05:46:44 AM	1023						nan	nan	5080
28/10/20 05:48:26 AM	1024						167	15	10993
28/10/20 05:50:12 AM	1025						nan	nan	6265
28/10/20 05:52:00 AM	1026						301	0	13959
28/10/20 05:53:41 AM	1027						210	0	9035
28/10/20 05:55:21 AM	1028						631	0	9921
28/10/20 05:57:03 AM	1029						365	69	20575
28/10/20 05:58:43 AM	1030						134	15	9294
28/10/20 06:00:29 AM	1031						nan	nan	7167
28/10/20 06:02:11 AM	1032						361	0	8383
28/10/20 06:03:52 AM	1033						nan	nan	6166
28/10/20 06:05:38 AM	1034						194	15	13427
28/10/20 06:07:18 AM	1035						391	0	9028
28/10/20 06:08:57 AM	1036						106	15	9436
28/10/20 06:10:44 AM	1037						405	15	11627
28/10/20 06:12:25 AM	1038						nan	nan	7191
28/10/20 06:14:07 AM	1039						271	0	8047
28/10/20 06:15:48 AM	1040						nan	nan	7130
28/10/20 06:17:28 AM	1041						361	22	19860
28/10/20 06:19:09 AM	1042						762	14	17223
28/10/20 06:20:56 AM	1043						439	15	14262
28/10/20 06:22:36 AM	1044						721	0	11601
28/10/20 06:24:17 AM	1045						nan	nan	7596
28/10/20 06:25:58 AM	1046						193	15	17145
28/10/20 06:27:45 AM	1047						473	22	21258
28/10/20 06:29:25 AM	1048						nan	nan	6790
28/10/20 06:31:05 AM	1049						nan	nan	7782
28/10/20 06:32:50 AM	1050						481	0	10809
28/10/20 06:34:37 AM	1051						nan	nan	6830
28/10/20 06:36:18 AM	1052						286	33	11607
28/10/20 06:37:59 AM	1053						nan	nan	7002
28/10/20 06:39:39 AM	1054						286	15	9384
28/10/20 06:41:20 AM	1055						nan	nan	7416
28/10/20 06:43:07 AM	1056						nan	nan	3742
28/10/20 06:44:53 AM	1057						150	0	9350
28/10/20 06:46:39 AM	1058						149	23	17414
28/10/20 06:48:26 AM	1059						301	0	8347
28/10/20 06:50:07 AM	1060						481	0	8716
28/10/20 06:51:49 AM	1061						nan	nan	5590
28/10/20 06:53:29 AM	1062						nan	nan	7681
28/10/20 06:55:10 AM	1063						271	0	10278
28/10/20 06:56:50 AM	1064						271	0	10873
28/10/20 06:58:36 AM	1065						675	15	19559
28/10/20 07:00:17 AM	1066						240	0	14155
28/10/20 07:01:57 AM	1067						nan	nan	6622
28/10/20 07:03:37 AM	1068						301	0	8085
28/10/20 07:05:26 AM	1069						945	15	13202
28/10/20 07:07:07 AM	1070						90	0	9284
28/10/20 07:08:52 AM	1071						nan	nan	6248
28/10/20 07:10:39 AM	1072						269	24	13792
28/10/20 07:12:20 AM	1073						nan	nan	4355
28/10/20 07:14:00 AM	1074						403	15	13016
28/10/20 07:15:40 AM	1075						nan	nan	4982
28/10/20 07:17:27 AM	1076						nan	nan	5517
28/10/20 07:19:06 AM	1077						150	0	9241
28/10/20 07:20:47 AM	1078						nan	nan	6425
28/10/20 07:22:33 AM	1079						nan	nan	6138
28/10/20 07:24:13 AM	1080						394	21	21290
28/10/20 07:25:59 AM	1081						nan	nan	7708
28/10/20 07:27:40 AM	1082						339	23	22805
28/10/20 07:29:21 AM	1083						312	15	14037
28/10/20 07:31:02 AM	1084						nan	nan	5571
28/10/20 07:32:42 AM	1085						nan	nan	2576
28/10/20 07:34:23 AM	1086						90	0	11230
28/10/20 07:36:04 AM	1087						90	0	13871
28/10/20 07:37:44 AM	1088						225	15	9626
28/10/20 07:39:24 AM	1089						225	15	10523
28/10/20 07:41:05 AM	1090						nan	nan	4153
28/10/20 07:42:46 AM	1091						271	0	14923
28/10/20 07:44:27 AM	1092						nan	nan	7173
28/10/20 07:46:07 AM	1093						102	15	15650
28/10/20 07:47:47 AM	1094						215	22	16447
28/10/20 07:49:28 AM	1095						168	15	11983
28/10/20 07:51:08 AM	1096						nan	nan	6336
28/10/20 07:52:49 AM	1097						1082	0	9555
28/10/20 07:54:29 AM	1098						nan	nan	5589
28/10/20 07:56:10 AM	1099						115	22	17374
28/10/20 07:57:56 AM	1100						223	30	12738
28/10/20 07:59:36 AM	1101						271	0	10856
28/10/20 08:01:16 AM	1102						118	24	11232
28/10/20 08:02:56 AM	1103						661	0	12447
28/10/20 08:04:37 AM	1104						271	0	8059
28/10/20 08:06:16 AM	1105						128	40	38469
28/10/20 08:07:56 AM	1106						nan	nan	7998
28/10/20 08:09:44 AM	1107						nan	nan	4299
28/10/20 08:11:24 AM	1108						90	0	12783
28/10/20 08:13:12 AM	1109						nan	nan	5117
28/10/20 08:14:53 AM	1110						nan	nan	5313
28/10/20 08:16:39 AM	1111						233	89	20013
28/10/20 08:18:19 AM	1112						180	0	8545
28/10/20 08:20:00 AM	1113						345	15	9521
28/10/20 08:21:40 AM	1114						167	15	11073
28/10/20 08:23:20 AM	1115						301	0	10128
28/10/20 08:25:07 AM	1116						301	0	13692
28/10/20 08:26:47 AM	1117						134	15	16115
28/10/20 08:28:33 AM	1118						301	0	9237
28/10/20 08:30:14 AM	1119						601	0	10320
28/10/20 08:31:53 AM	1120						331	0	8070
28/10/20 08:33:34 AM	1121						496	15	9446
28/10/20 08:35:14 AM	1122						421	0	9289
28/10/20 08:36:56 AM	1123						421	0	14678
28/10/20 08:38:35 AM	1124						nan	nan	7498
28/10/20 08:40:15 AM	1125						226	15	9169
28/10/20 08:41:56 AM	1126						391	0	8667
28/10/20 08:43:36 AM	1127						nan	nan	6027
28/10/20 08:45:23 AM	1128						902	0	11759
28/10/20 08:47:03 AM	1129						438	15	19415
28/10/20 08:48:44 AM	1130						nan	nan	6939
28/10/20 08:50:24 AM	1131						223	15	11375
28/10/20 08:52:04 AM	1132						281	32	19291
28/10/20 08:53:44 AM	1133						1034	15	15782
28/10/20 08:55:25 AM	1134						1217	15	10407
28/10/20 08:57:05 AM	1135						nan	nan	6297
28/10/20 08:58:46 AM	1136						nan	nan	7820
28/10/20 09:00:26 AM	1137						419	63	16915
28/10/20 09:02:12 AM	1138						nan	nan	5172
28/10/20 09:03:53 AM	1139						284	15	17789
28/10/20 09:05:33 AM	1140						nan	nan	4981
28/10/20 09:07:14 AM	1141						nan	nan	7570
28/10/20 09:08:54 AM	1142						271	22	13816
28/10/20 09:10:34 AM	1143						nan	nan	6254
28/10/20 09:12:14 AM	1144						360	25	13859
28/10/20 09:13:55 AM	1145						nan	nan	3527
28/10/20 09:15:36 AM	1146						nan	nan	5790
28/10/20 09:17:23 AM	1147						nan	nan	5378
28/10/20 09:19:02 AM	1148						nan	nan	3261
28/10/20 09:20:42 AM	1149						nan	nan	5999
28/10/20 09:22:22 AM	1150						nan	nan	5905
28/10/20 09:24:09 AM	1151						nan	nan	2214
28/10/20 09:25:48 AM	1152						nan	nan	3315
28/10/20 09:27:28 AM	1153						nan	nan	4971
28/10/20 09:29:14 AM	1154						541	0	8049
28/10/20 09:31:00 AM	1155						225	15	11541
28/10/20 09:32:39 AM	1156						nan	nan	6533
28/10/20 09:34:25 AM	1157						nan	nan	5850
28/10/20 09:36:06 AM	1158						90	0	8591
28/10/20 09:37:46 AM	1159						90	0	8944
28/10/20 09:39:26 AM	1160						782	0	8693
28/10/20 09:41:07 AM	1161						932	0	11822
28/10/20 09:42:47 AM	1162						nan	nan	4869
28/10/20 09:44:27 AM	1163						nan	nan	4028
28/10/20 09:47:53 AM	1165						nan	nan	3154
28/10/20 09:49:34 AM	1166						653	117	22311
28/10/20 09:51:14 AM	1167						117	24	17174
28/10/20 09:53:00 AM	1168						872	0	15896
28/10/20 09:54:40 AM	1169						nan	nan	7166
28/10/20 09:56:20 AM	1170						464	33	11931
28/10/20 09:58:06 AM	1171						90	0	13737
28/10/20 09:59:46 AM	1172						120	0	8169
28/10/20 10:01:27 AM	1173						210	23	8371
28/10/20 10:03:07 AM	1174						nan	nan	4303
28/10/20 10:04:53 AM	1175						nan	nan	6850
28/10/20 10:06:33 AM	1176						100	14	16862
28/10/20 10:08:13 AM	1177						nan	nan	6720
28/10/20 10:09:54 AM	1178						269	23	34199
28/10/20 10:11:34 AM	1179						90	0	13230
28/10/20 10:13:15 AM	1180						271	0	8949
28/10/20 10:14:55 AM	1181						nan	nan	4183
28/10/20 10:16:36 AM	1182						301	0	12940
28/10/20 10:18:17 AM	1183						nan	nan	6177
28/10/20 10:19:57 AM	1184						226	15	12872
28/10/20 10:21:38 AM	1185						118	25	20823
28/10/20 10:23:18 AM	1186						90	0	11517
28/10/20 10:24:59 AM	1187						541	0	9563
28/10/20 10:26:39 AM	1188						316	34	10181
28/10/20 10:28:20 AM	1189						nan	nan	7721
28/10/20 10:30:00 AM	1190						601	22	15275
28/10/20 10:31:41 AM	1191						90	0	56482
28/10/20 10:33:21 AM	1192						nan	nan	7319
28/10/20 10:35:02 AM	1193						286	15	9037
28/10/20 10:36:42 AM	1194						nan	nan	5663
28/10/20 10:38:29 AM	1195						90	0	13828
28/10/20 10:40:09 AM	1196						120	0	9456
28/10/20 10:41:49 AM	1197						nan	nan	6126
28/10/20 10:43:29 AM	1198						nan	nan	3867
28/10/20 10:45:09 AM	1199						nan	nan	6350
28/10/20 10:46:56 AM	1200						962	0	10487
28/10/20 10:48:36 AM	1201						194	15	11407
28/10/20 10:50:23 AM	1202						nan	nan	6775
28/10/20 10:52:04 AM	1203						166	15	9070
28/10/20 10:53:43 AM	1204						nan	nan	5207
28/10/20 10:55:29 AM	1205						301	0	8050
28/10/20 10:57:15 AM	1206						nan	nan	6042
28/10/20 10:59:02 AM	1207						301	0	8781
28/10/20 11:00:43 AM	1208						554	15	11309
28/10/20 11:02:23 AM	1209						223	91	19667
28/10/20 11:04:03 AM	1210						118	24	11886
28/10/20 11:05:43 AM	1211						224	15	8816
28/10/20 11:07:30 AM	1212						541	0	9950
28/10/20 11:09:11 AM	1213						902	0	11401
28/10/20 11:10:51 AM	1214						1022	0	13445
28/10/20 11:12:31 AM	1215						90	0	12737
28/10/20 11:14:12 AM	1216						150	0	8359
28/10/20 11:15:52 AM	1217						421	0	9845
28/10/20 11:17:31 AM	1218						120	0	9658
28/10/20 11:19:12 AM	1219						271	0	11326
28/10/20 11:20:57 AM	1220						120	24	11292
28/10/20 11:22:38 AM	1221						255	15	9865
28/10/20 11:24:24 AM	1222						nan	nan	3844
28/10/20 11:26:04 AM	1223						415	34	18874
28/10/20 11:27:44 AM	1224						nan	nan	3068
28/10/20 11:29:30 AM	1225						nan	nan	7462
28/10/20 11:31:10 AM	1226						nan	nan	6635
28/10/20 11:32:51 AM	1227						nan	nan	4034
28/10/20 11:34:37 AM	1228						nan	nan	4648
28/10/20 11:36:23 AM	1229						nan	nan	4405
28/10/20 11:38:09 AM	1230						nan	nan	6282
28/10/20 11:39:56 AM	1231						240	0	9275
28/10/20 11:41:42 AM	1232						301	0	9801
28/10/20 11:43:23 AM	1233						301	0	10013
28/10/20 11:45:09 AM	1234						557	15	16552
28/10/20 11:46:55 AM	1235						271	24	12506
28/10/20 11:48:36 AM	1236						120	0	10662
28/10/20 11:50:22 AM	1237						301	0	10931
28/10/20 11:52:02 AM	1238						nan	nan	6929
28/10/20 11:53:42 AM	1239						1041	14	16643
28/10/20 11:55:22 AM	1240						798	15	12495
28/10/20 11:57:08 AM	1241						nan	nan	5520
28/10/20 11:58:49 AM	1242						91	5	445657
28/10/20 12:00:29 PM	1243						762	14	15317
28/10/20 12:02:15 PM	1244						nan	nan	5963
28/10/20 12:03:56 PM	1245						nan	nan	7954
28/10/20 12:05:42 PM	1246						nan	nan	6780
28/10/20 12:07:28 PM	1247						419	23	15173
28/10/20 12:09:08 PM	1248						nan	nan	5077
28/10/20 12:10:54 PM	1249						nan	nan	3849
28/10/20 12:12:40 PM	1250						240	0	8882
28/10/20 12:14:21 PM	1251						240	0	9843
28/10/20 12:16:07 PM	1252						359	25	9933
28/10/20 12:17:48 PM	1253						256	15	8431
28/10/20 12:19:29 PM	1254						nan	nan	7955
28/10/20 12:21:15 PM	1255						131	31	17490
28/10/20 12:23:01 PM	1256						nan	nan	2535
28/10/20 12:24:47 PM	1257						90	0	13843
28/10/20 12:26:28 PM	1258						nan	nan	4924
28/10/20 12:28:09 PM	1259						150	0	9455
28/10/20 12:29:50 PM	1260						nan	nan	6304
28/10/20 12:31:31 PM	1261						271	0	11165
28/10/20 12:33:17 PM	1262						nan	nan	7088
28/10/20 12:34:59 PM	1263						118	25	10224
28/10/20 12:36:39 PM	1264						230	14	17034
28/10/20 12:38:26 PM	1265						90	0	18671
28/10/20 12:40:06 PM	1266						234	76	21836
28/10/20 12:41:47 PM	1267						361	0	12799
28/10/20 12:43:34 PM	1268						90	0	8749
28/10/20 12:45:20 PM	1269						220	32	12571
28/10/20 12:47:06 PM	1270						90	0	16737
28/10/20 12:48:52 PM	1271						165	15	10718
28/10/20 12:50:33 PM	1272						nan	nan	7994
28/10/20 12:52:14 PM	1273						nan	nan	5643
28/10/20 12:53:55 PM	1274						440	14	15661
28/10/20 12:55:36 PM	1275						842	0	8889
28/10/20 12:57:23 PM	1276						451	0	8123
28/10/20 12:59:04 PM	1277						nan	nan	6287
28/10/20 01:00:44 PM	1278						nan	nan	2375
28/10/20 01:02:24 PM	1279						240	0	8574
28/10/20 01:04:10 PM	1280						nan	nan	5179
28/10/20 01:05:51 PM	1281						872	0	9938
28/10/20 01:07:37 PM	1282						90	0	8540
28/10/20 01:09:24 PM	1283						120	0	8160
28/10/20 01:11:10 PM	1284						530	15	14651
28/10/20 01:12:56 PM	1285						223	15	8780
28/10/20 01:14:42 PM	1286						348	15	11461
28/10/20 01:16:28 PM	1287						118	23	12886
28/10/20 01:18:15 PM	1288						nan	nan	5719
28/10/20 01:19:55 PM	1289						962	0	10830
28/10/20 01:21:41 PM	1290						229	15	17277
28/10/20 01:23:22 PM	1291						400	34	14192
28/10/20 01:25:08 PM	1292						240	0	13530
28/10/20 01:26:54 PM	1293						nan	nan	5340
28/10/20 01:28:35 PM	1294						377	15	10279
28/10/20 01:30:15 PM	1295						317	15	14590
28/10/20 01:32:02 PM	1296						nan	nan	6070
28/10/20 01:33:48 PM	1297						100	14	22298
28/10/20 01:35:28 PM	1298						105	15	8872
28/10/20 01:37:14 PM	1299						180	0	12472
28/10/20 01:39:02 PM	1300						376	15	9125
28/10/20 01:40:43 PM	1301						nan	nan	3782
28/10/20 01:42:23 PM	1302						271	0	9751
28/10/20 01:44:04 PM	1303						237	120	22049
28/10/20 01:45:44 PM	1304						721	0	9276
28/10/20 01:47:25 PM	1305						169	35	18117
28/10/20 01:49:05 PM	1306						451	0	9530
28/10/20 01:50:51 PM	1307						nan	nan	5851
28/10/20 01:52:37 PM	1308						631	0	8941
28/10/20 01:54:23 PM	1309						nan	nan	4374
28/10/20 01:56:03 PM	1310						721	0	11418
28/10/20 01:57:43 PM	1311						nan	nan	3394
28/10/20 01:59:29 PM	1312						240	0	9079
28/10/20 02:01:16 PM	1313						nan	nan	4681
28/10/20 02:02:55 PM	1314						nan	nan	4561
28/10/20 02:04:42 PM	1315						nan	nan	2391
28/10/20 02:06:22 PM	1316						nan	nan	4426
28/10/20 02:08:03 PM	1317						nan	nan	7591
28/10/20 02:09:49 PM	1318						328	41	17070
28/10/20 02:11:36 PM	1319						240	0	12527
28/10/20 02:13:17 PM	1320						nan	nan	4635
28/10/20 02:14:58 PM	1321						120	24	9366
28/10/20 02:16:39 PM	1322						90	0	9184
28/10/20 02:18:25 PM	1323						361	0	10478
28/10/20 02:20:05 PM	1324						nan	nan	2823
28/10/20 02:21:44 PM	1325						421	0	9468
28/10/20 02:23:31 PM	1326						nan	nan	3210
28/10/20 02:25:11 PM	1327						120	0	10492
28/10/20 02:26:57 PM	1328						1155	15	11128
28/10/20 02:28:43 PM	1329						270	21	17985
28/10/20 02:30:29 PM	1330						464	15	10541
28/10/20 02:32:15 PM	1331						481	0	11833
28/10/20 02:34:01 PM	1332						nan	nan	6715
28/10/20 02:35:41 PM	1333						313	15	12873
28/10/20 02:37:27 PM	1334						90	0	8307
28/10/20 02:39:08 PM	1335						nan	nan	7636
28/10/20 02:40:48 PM	1336						nan	nan	4435
28/10/20 02:42:34 PM	1337						271	0	10309
28/10/20 02:44:14 PM	1338						nan	nan	4246
28/10/20 02:45:54 PM	1339						240	0	13566
28/10/20 02:47:34 PM	1340						90	0	10257
28/10/20 02:49:14 PM	1341						150	0	15151
28/10/20 02:50:55 PM	1342						90	0	10681
28/10/20 02:52:36 PM	1343						90	0	10333
28/10/20 02:54:22 PM	1344						nan	nan	7787
28/10/20 02:56:02 PM	1345						nan	nan	5367
28/10/20 02:57:43 PM	1346						nan	nan	4217
28/10/20 02:59:22 PM	1347						240	0	8440
28/10/20 03:01:03 PM	1348						331	0	8580
28/10/20 03:02:49 PM	1349						271	0	9856
28/10/20 03:04:30 PM	1350						nan	nan	4722
28/10/20 03:06:15 PM	1351						90	0	47341
28/10/20 03:07:56 PM	1352						nan	nan	5653
28/10/20 03:09:36 PM	1353						205	22	8158
28/10/20 03:11:17 PM	1354						301	0	9044
28/10/20 03:12:58 PM	1355						108	15	13288
28/10/20 03:14:39 PM	1356						1022	0	13957
28/10/20 03:16:18 PM	1357						nan	nan	3714
28/10/20 03:17:58 PM	1358						90	0	12532
28/10/20 03:19:39 PM	1359						nan	nan	6101
28/10/20 03:21:25 PM	1360						90	0	12475
28/10/20 03:23:11 PM	1361						301	0	8685
28/10/20 03:24:52 PM	1362						nan	nan	4562
28/10/20 03:26:34 PM	1363						90	0	242382
28/10/20 03:28:14 PM	1364						nan	nan	7370
28/10/20 03:29:56 PM	1365						90	0	10598
28/10/20 03:31:37 PM	1366						90	0	34728
28/10/20 03:33:17 PM	1367						nan	nan	3433
28/10/20 03:34:58 PM	1368						285	15	13472
28/10/20 03:36:39 PM	1369						240	0	12716
28/10/20 03:38:25 PM	1370						nan	nan	5218
28/10/20 03:40:07 PM	1371						451	0	12648
28/10/20 03:41:47 PM	1372						nan	nan	2413
28/10/20 03:43:28 PM	1373						nan	nan	7332
28/10/20 03:45:14 PM	1374						nan	nan	6302
28/10/20 03:46:54 PM	1375						nan	nan	5013
28/10/20 03:48:34 PM	1376						nan	nan	5640
28/10/20 03:50:16 PM	1377						nan	nan	5985
28/10/20 03:51:56 PM	1378						97	13	64295
28/10/20 03:53:36 PM	1379						nan	nan	3151
28/10/20 03:55:22 PM	1380						120	0	13455
28/10/20 03:57:02 PM	1381						nan	nan	3755
28/10/20 03:58:42 PM	1382						240	0	9894
28/10/20 04:00:22 PM	1383						90	0	9657
28/10/20 04:02:03 PM	1384						421	0	11585
28/10/20 04:03:44 PM	1385						451	0	8621
28/10/20 04:05:24 PM	1386						nan	nan	6626
28/10/20 04:07:10 PM	1387						150	0	10662
28/10/20 04:08:50 PM	1388						nan	nan	7024
28/10/20 04:10:30 PM	1389						451	0	8907
28/10/20 04:12:11 PM	1390						257	32	13187
28/10/20 04:13:51 PM	1391						nan	nan	7057
28/10/20 04:15:32 PM	1392						361	0	11714
28/10/20 04:17:13 PM	1393						586	15	10772
28/10/20 04:18:53 PM	1394						240	0	10474
28/10/20 04:20:34 PM	1395						217	22	24106
28/10/20 04:22:15 PM	1396						180	0	11170
28/10/20 04:23:55 PM	1397						872	0	8075
28/10/20 04:25:36 PM	1398						nan	nan	5876
28/10/20 04:27:16 PM	1399						180	0	12569
28/10/20 04:29:02 PM	1400						361	42	17910
28/10/20 04:30:42 PM	1401						394	44	12148
28/10/20 04:32:23 PM	1402						150	24	8606
28/10/20 04:34:03 PM	1403						nan	nan	7151
28/10/20 04:35:43 PM	1404						nan	nan	4666
28/10/20 04:37:29 PM	1405						172	13	30455
28/10/20 04:39:09 PM	1406						199	42	9977
28/10/20 04:40:50 PM	1407						320	14	15860
28/10/20 04:42:30 PM	1408						269	25	9862
28/10/20 04:44:10 PM	1409						120	0	8546
28/10/20 04:45:57 PM	1410						nan	nan	7859
28/10/20 04:47:37 PM	1411						nan	nan	5585
28/10/20 04:49:17 PM	1412						481	0	10451
28/10/20 04:50:57 PM	1413						90	0	113733
28/10/20 04:52:43 PM	1414						nan	nan	4120
28/10/20 04:54:23 PM	1415						90	0	12762
28/10/20 04:56:03 PM	1416						90	0	9895
28/10/20 04:57:43 PM	1417						90	0	8521
28/10/20 04:59:29 PM	1418						nan	nan	5882
28/10/20 05:01:15 PM	1419						285	15	10115
28/10/20 05:03:01 PM	1420						283	43	20651
28/10/20 05:04:48 PM	1421						90	0	24151
28/10/20 05:06:34 PM	1422						90	0	9530
28/10/20 05:08:20 PM	1423						894	33	14287
28/10/20 05:09:59 PM	1424						90	0	8263
28/10/20 05:11:46 PM	1425						nan	nan	7546
28/10/20 05:13:26 PM	1426						150	0	16078
28/10/20 05:15:06 PM	1427						nan	nan	4218
28/10/20 05:16:47 PM	1428						90	0	10154
28/10/20 05:18:27 PM	1429						108	15	15077
28/10/20 05:20:13 PM	1430						435	15	10272
28/10/20 05:21:53 PM	1431						105	15	10236
28/10/20 05:23:33 PM	1432						301	0	8514
28/10/20 05:25:19 PM	1433						nan	nan	6094
28/10/20 05:27:00 PM	1434						nan	nan	4954
28/10/20 05:28:40 PM	1435						154	40	14815
28/10/20 05:30:26 PM	1436						839	23	18387
28/10/20 05:32:12 PM	1437						nan	nan	5486
28/10/20 05:33:59 PM	1438						962	0	8218
28/10/20 05:35:45 PM	1439						nan	nan	4500
28/10/20 05:37:25 PM	1440						nan	nan	5887
28/10/20 05:39:11 PM	1441						nan	nan	6798
28/10/20 05:40:51 PM	1442						nan	nan	3795
28/10/20 05:42:37 PM	1443						nan	nan	4927
28/10/20 05:44:23 PM	1444						nan	nan	3351
28/10/20 05:46:05 PM	1445						90	0	8192
28/10/20 05:47:46 PM	1446						301	0	12781
28/10/20 05:49:32 PM	1447						180	0	9435
28/10/20 05:51:12 PM	1448						nan	nan	5219
28/10/20 05:52:52 PM	1449						121	25	10490
28/10/20 05:54:32 PM	1450						271	0	8891
28/10/20 05:56:12 PM	1451						1218	15	16368
28/10/20 05:57:58 PM	1452						331	0	19130
28/10/20 05:59:39 PM	1453						nan	nan	5989
28/10/20 06:01:19 PM	1454						nan	nan	7613
28/10/20 06:03:00 PM	1455						271	0	8639
28/10/20 06:04:41 PM	1456						nan	nan	5843
28/10/20 06:06:27 PM	1457						404	15	21856
28/10/20 06:08:08 PM	1458						nan	nan	3862
28/10/20 06:09:48 PM	1459						nan	nan	6867
28/10/20 06:11:28 PM	1460						nan	nan	5134
28/10/20 06:13:08 PM	1461						nan	nan	6020
28/10/20 06:14:48 PM	1462						283	15	11980
28/10/20 06:16:28 PM	1463						nan	nan	4586
28/10/20 06:18:08 PM	1464						150	0	10750
28/10/20 06:19:49 PM	1465						918	15	9041
28/10/20 06:21:35 PM	1466						nan	nan	1211
28/10/20 06:23:15 PM	1467						180	0	8298
28/10/20 06:25:02 PM	1468						194	70	14632
28/10/20 06:26:42 PM	1469						nan	nan	4464
28/10/20 06:28:22 PM	1470						nan	nan	4625
28/10/20 06:30:02 PM	1471						180	0	17693
28/10/20 06:31:42 PM	1472						nan	nan	4078
28/10/20 06:33:23 PM	1473						271	0	9216
28/10/20 06:35:03 PM	1474						235	22	18403
28/10/20 06:36:49 PM	1475						nan	nan	4298
28/10/20 06:38:29 PM	1476						90	0	11196
28/10/20 06:40:09 PM	1477						nan	nan	6052
28/10/20 06:41:50 PM	1478						391	0	11547
28/10/20 06:43:31 PM	1479						225	32	11306
28/10/20 06:45:11 PM	1480						1035	15	12137
28/10/20 06:46:51 PM	1481						nan	nan	4648
28/10/20 06:48:37 PM	1482						150	0	11940
28/10/20 06:50:23 PM	1483						90	0	49530
28/10/20 06:52:03 PM	1484						1185	15	13694
28/10/20 06:53:44 PM	1485						421	0	9018
28/10/20 06:55:30 PM	1486						571	0	11444
28/10/20 06:57:10 PM	1487						301	0	15742
28/10/20 07:03:33 PM	1489						nan	nan	5359
28/10/20 07:05:13 PM	1490						150	0	10345
28/10/20 07:06:54 PM	1491						nan	nan	6616
28/10/20 07:08:34 PM	1492						nan	nan	6051
28/10/20 07:10:15 PM	1493						492	14	15200
28/10/20 07:11:55 PM	1494						278	24	19344
28/10/20 07:13:35 PM	1495						225	15	10220
28/10/20 07:15:15 PM	1496						361	0	8325
28/10/20 07:16:55 PM	1497						322	31	18044
28/10/20 07:18:41 PM	1498						nan	nan	6478
28/10/20 07:20:22 PM	1499						nan	nan	6551
28/10/20 07:22:08 PM	1500						242	86	16589
28/10/20 07:23:48 PM	1501						nan	nan	6799
28/10/20 07:25:28 PM	1502						287	15	10712
28/10/20 07:27:14 PM	1503						149	40	15312
28/10/20 07:28:54 PM	1504						331	0	9499
28/10/20 07:30:34 PM	1505						766	15	15597
28/10/20 07:32:20 PM	1506						451	0	8796
28/10/20 07:34:00 PM	1507						343	15	17345
28/10/20 07:35:46 PM	1508						375	15	10387
28/10/20 07:37:26 PM	1509						271	0	8668
28/10/20 07:39:05 PM	1510						nan	nan	4223
28/10/20 07:40:52 PM	1511						449	40	16154
28/10/20 07:42:31 PM	1512						nan	nan	6562
28/10/20 07:44:12 PM	1513						240	0	8671
28/10/20 07:45:58 PM	1514						421	0	8811
28/10/20 07:47:38 PM	1515						210	0	8083
28/10/20 07:49:19 PM	1516						240	0	8038
28/10/20 07:50:59 PM	1517						615	15	9599
28/10/20 07:52:40 PM	1518						nan	nan	6749
28/10/20 07:54:20 PM	1519						872	0	9046
28/10/20 07:56:01 PM	1520						836	24	15327
28/10/20 07:57:41 PM	1521						122	23	16248
28/10/20 07:59:27 PM	1522						178	64	13596
28/10/20 08:01:07 PM	1523						359	25	13694
28/10/20 08:02:48 PM	1524						255	15	9143
28/10/20 08:04:28 PM	1525						120	0	14333
28/10/20 08:06:09 PM	1526						180	0	13298
28/10/20 08:07:49 PM	1527						nan	nan	5737
28/10/20 08:09:30 PM	1528						240	0	10634
28/10/20 08:11:10 PM	1529						nan	nan	6454
28/10/20 08:12:51 PM	1530						229	15	14700
28/10/20 08:14:31 PM	1531						1049	22	18930
28/10/20 08:16:12 PM	1532						222	15	14291
28/10/20 08:17:52 PM	1533						nan	nan	5485
28/10/20 08:19:32 PM	1534						nan	nan	3950
28/10/20 08:21:13 PM	1535						301	0	9950
28/10/20 08:22:58 PM	1536						nan	nan	7899
28/10/20 08:24:38 PM	1537						298	22	15197
28/10/20 08:26:24 PM	1538						nan	nan	5507
28/10/20 08:28:04 PM	1539						180	0	8807
28/10/20 08:29:44 PM	1540						421	60	15750
28/10/20 08:31:26 PM	1541						158	54	15894
28/10/20 08:33:06 PM	1542						149	25	9201
28/10/20 08:34:46 PM	1543						90	0	12018
28/10/20 08:36:27 PM	1544						451	0	11224
28/10/20 08:38:06 PM	1545						240	0	12548
28/10/20 08:39:52 PM	1546						451	0	8125
28/10/20 08:41:38 PM	1547						301	0	8731
28/10/20 08:43:18 PM	1548						194	82	21213
28/10/20 08:45:04 PM	1549						361	0	12258
28/10/20 08:46:44 PM	1550						391	0	10428
28/10/20 08:48:24 PM	1551						90	0	9153
28/10/20 08:50:05 PM	1552						nan	nan	6427
28/10/20 08:51:45 PM	1553						631	0	8434
28/10/20 08:53:31 PM	1554						812	0	10221
28/10/20 08:55:17 PM	1555						271	0	15036
28/10/20 08:56:57 PM	1556						286	15	16343
28/10/20 08:58:38 PM	1557						250	14	19430
28/10/20 09:00:18 PM	1558						nan	nan	7575
28/10/20 09:02:04 PM	1559						210	0	8010
28/10/20 09:03:44 PM	1560						196	15	8834
28/10/20 09:05:23 PM	1561						90	0	8520
28/10/20 09:07:09 PM	1562						209	38	20874
28/10/20 09:08:55 PM	1563						1088	47	22940
28/10/20 09:10:48 PM	1564						331	0	8663
28/10/20 09:12:34 PM	1565						240	0	11688
28/10/20 09:14:14 PM	1566						nan	nan	3246
28/10/20 09:16:12 PM	1567						104	15	11007
28/10/20 09:17:57 PM	1568						nan	nan	5337
28/10/20 09:19:48 PM	1569						338	47	20140
28/10/20 09:21:34 PM	1570						511	0	9684
28/10/20 09:23:13 PM	1571						90	0	8189
28/10/20 09:25:00 PM	1572						361	0	10788
28/10/20 09:27:08 PM	1573						nan	nan	5446
28/10/20 09:28:54 PM	1574						90	0	11714
28/10/20 09:34:56 PM	1576						691	0	9858
28/10/20 09:36:42 PM	1577						150	0	11842
28/10/20 09:38:23 PM	1578						601	0	9010
28/10/20 09:40:03 PM	1579						150	0	11223
28/10/20 09:41:47 PM	1580						nan	nan	6175
28/10/20 09:43:33 PM	1581						nan	nan	5041
28/10/20 09:45:20 PM	1582						361	0	12698
28/10/20 09:47:01 PM	1583						220	31	11608
28/10/20 09:48:51 PM	1584						954	25	17910
28/10/20 09:50:37 PM	1585						255	15	10918
28/10/20 09:52:29 PM	1586						nan	nan	6573
28/10/20 09:54:15 PM	1587						302	22	14227
28/10/20 09:56:01 PM	1588						195	15	11008
28/10/20 09:57:57 PM	1589						481	0	9154
28/10/20 09:59:37 PM	1590						nan	nan	4175
28/10/20 10:05:57 PM	1592						433	15	12030
28/10/20 10:07:44 PM	1593						434	15	15044
28/10/20 10:18:56 PM	1596						511	0	8184
28/10/20 10:20:44 PM	1597						146	43	11245
28/10/20 10:22:42 PM	1598						nan	nan	7335
28/10/20 10:24:27 PM	1599						nan	nan	5943
28/10/20 10:26:14 PM	1600						361	0	10343
28/10/20 10:36:31 PM	1603						240	0	11283
28/10/20 10:38:17 PM	1604						902	0	8451
28/10/20 10:40:03 PM	1605						782	0	8711
28/10/20 10:41:56 PM	1606						180	0	9438
28/10/20 10:48:06 PM	1608						420	24	13246
28/10/20 11:03:42 PM	1612						481	0	13329
28/10/20 11:05:29 PM	1613						675	15	14296
28/10/20 11:07:16 PM	1614						132	15	19106
28/10/20 11:09:03 PM	1615						367	40	18068
28/10/20 11:14:58 PM	1617						nan	nan	7031
28/10/20 11:16:45 PM	1618						237	23	15719
28/10/20 11:18:31 PM	1619						nan	nan	6096
28/10/20 11:20:12 PM	1620						301	0	8402
28/10/20 11:21:54 PM	1621						511	0	9612
28/10/20 11:23:42 PM	1622						nan	nan	3155
28/10/20 11:25:28 PM	1623						nan	nan	6124
28/10/20 11:27:17 PM	1624						712	33	16074
28/10/20 11:29:03 PM	1625						nan	nan	7544
28/10/20 11:30:50 PM	1626						391	0	8114
28/10/20 11:32:31 PM	1627						nan	nan	6064
28/10/20 11:34:12 PM	1628						481	0	8822
28/10/20 11:35:52 PM	1629						240	0	8193
28/10/20 11:37:33 PM	1630						631	0	20183
28/10/20 11:39:20 PM	1631						433	15	15441
28/10/20 11:41:06 PM	1632						583	15	18752
28/10/20 11:42:47 PM	1633						90	0	12856
28/10/20 11:44:27 PM	1634						nan	nan	7166
28/10/20 11:46:13 PM	1635						nan	nan	4895
28/10/20 11:47:54 PM	1636						nan	nan	7902
28/10/20 11:49:45 PM	1637						174	59	18431
28/10/20 11:51:26 PM	1638						nan	nan	5524
28/10/20 11:53:13 PM	1639						318	15	13827
28/10/20 11:54:59 PM	1640						nan	nan	5948
28/10/20 11:56:46 PM	1641						210	0	8236
28/10/20 11:58:33 PM	1642						90	0	27457
29/10/20 12:00:14 AM	1643						nan	nan	5604
29/10/20 12:01:54 AM	1644						nan	nan	2123
29/10/20 12:03:35 AM	1645						288	15	12485
29/10/20 12:05:22 AM	1646						199	70	25852
29/10/20 12:07:09 AM	1647						nan	nan	6283
29/10/20 12:08:50 AM	1648						nan	nan	5792
29/10/20 12:10:32 AM	1649						254	15	12074
29/10/20 12:12:12 AM	1650						331	0	17867
29/10/20 12:13:53 AM	1651						761	14	18567
29/10/20 12:15:40 AM	1652						227	15	21450
29/10/20 12:17:27 AM	1653						164	15	9683
29/10/20 12:19:13 AM	1654						361	0	11770
29/10/20 12:20:54 AM	1655						342	15	13899
29/10/20 12:22:37 AM	1656						605	41	19136
29/10/20 12:24:23 AM	1657						163	33	10519
29/10/20 12:26:09 AM	1658						179	57	11833
29/10/20 12:27:52 AM	1659						315	33	46837
29/10/20 12:29:33 AM	1660						872	0	8950
29/10/20 12:31:20 AM	1661						nan	nan	7132
29/10/20 12:33:09 AM	1662						nan	nan	5372
29/10/20 12:34:56 AM	1663						421	0	10738
29/10/20 12:36:37 AM	1664						nan	nan	6963
29/10/20 12:38:18 AM	1665						296	25	13375
29/10/20 12:39:58 AM	1666						nan	nan	7472
29/10/20 12:41:39 AM	1667						276	25	14198
29/10/20 12:43:20 AM	1668						322	43	19153
29/10/20 12:45:00 AM	1669						1292	0	9763
29/10/20 12:46:40 AM	1670						271	0	9332
29/10/20 12:48:26 AM	1671						nan	nan	2276
29/10/20 12:50:13 AM	1672						391	0	13215
29/10/20 12:52:01 AM	1673						148	23	21786
29/10/20 12:53:42 AM	1674						105	15	16364
29/10/20 12:55:29 AM	1675						90	0	12971
29/10/20 12:57:10 AM	1676						nan	nan	5955
29/10/20 12:58:56 AM	1677						240	0	13199
29/10/20 01:00:38 AM	1678						nan	nan	2243
29/10/20 01:02:24 AM	1679						149	24	12314
29/10/20 01:04:04 AM	1680						nan	nan	6140
29/10/20 01:05:52 AM	1681						242	27	15417
29/10/20 01:07:33 AM	1682						301	0	10964
29/10/20 01:09:20 AM	1683						117	24	11276
29/10/20 01:11:01 AM	1684						nan	nan	6850
29/10/20 01:12:48 AM	1685						nan	nan	3766
29/10/20 01:14:29 AM	1686						150	0	12120
29/10/20 01:16:15 AM	1687						nan	nan	5804
29/10/20 01:18:03 AM	1688						301	0	12530
29/10/20 01:19:45 AM	1689						541	36	33376
29/10/20 01:21:25 AM	1690						954	23	20164
29/10/20 01:23:06 AM	1691						210	0	9383
29/10/20 01:24:53 AM	1692						314	15	10815
29/10/20 01:26:40 AM	1693						136	15	12059
29/10/20 01:28:20 AM	1694						613	22	33666
29/10/20 01:30:01 AM	1695						263	26	20087
29/10/20 01:31:48 AM	1696						525	15	12810
29/10/20 01:33:34 AM	1697						nan	nan	6960
29/10/20 01:35:14 AM	1698						nan	nan	5323
29/10/20 01:37:01 AM	1699						421	0	8133
29/10/20 01:38:47 AM	1700						966	49	27810
29/10/20 01:40:33 AM	1701						299	41	14847
29/10/20 01:42:14 AM	1702						1144	23	13182
29/10/20 01:43:55 AM	1703						465	15	27536
29/10/20 01:45:42 AM	1704						421	0	8310
29/10/20 01:47:28 AM	1705						451	0	9516
29/10/20 01:49:09 AM	1706						nan	nan	7581
29/10/20 01:50:50 AM	1707						289	15	15303
29/10/20 01:52:36 AM	1708						268	24	13370
29/10/20 01:54:23 AM	1709						362	52	32978
29/10/20 01:56:04 AM	1710						331	0	13460
29/10/20 01:57:46 AM	1711						nan	nan	7050
29/10/20 01:59:28 AM	1712						nan	nan	5494
29/10/20 02:01:08 AM	1713						nan	nan	7551
29/10/20 02:02:54 AM	1714						nan	nan	7592
29/10/20 02:04:35 AM	1715						288	15	13260
29/10/20 02:06:15 AM	1716						nan	nan	6174
29/10/20 02:07:56 AM	1717						786	23	15474
29/10/20 02:09:36 AM	1718						321	41	21522
29/10/20 02:11:16 AM	1719						nan	nan	7651
29/10/20 02:13:03 AM	1720						nan	nan	5861
29/10/20 02:14:44 AM	1721						nan	nan	6631
29/10/20 02:16:23 AM	1722						135	15	8769
29/10/20 02:18:04 AM	1723						nan	nan	6166
29/10/20 02:19:53 AM	1724						120	0	10149
29/10/20 02:21:40 AM	1725						505	41	16335
29/10/20 02:23:19 AM	1726						244	23	13827
29/10/20 02:25:06 AM	1727						301	0	9090
29/10/20 02:26:53 AM	1728						421	0	8192
29/10/20 02:28:35 AM	1729						302	24	12458
29/10/20 02:30:15 AM	1730						nan	nan	6259
29/10/20 02:31:55 AM	1731						nan	nan	6610
29/10/20 02:33:36 AM	1732						334	54	18401
29/10/20 02:35:17 AM	1733						301	0	19819
29/10/20 02:37:00 AM	1734						768	15	11736
29/10/20 02:38:40 AM	1735						210	0	10815
29/10/20 02:40:27 AM	1736						nan	nan	3516
29/10/20 02:42:07 AM	1737						nan	nan	6792
29/10/20 02:43:49 AM	1738						nan	nan	4688
29/10/20 02:45:29 AM	1739						nan	nan	7870
29/10/20 02:47:15 AM	1740						373	15	13889
29/10/20 02:49:02 AM	1741						120	0	9366
29/10/20 02:50:48 AM	1742						90	0	9136
29/10/20 02:52:29 AM	1743						210	0	10224
29/10/20 02:54:11 AM	1744						401	14	17497
29/10/20 02:55:57 AM	1745						317	15	9502
29/10/20 02:57:39 AM	1746						nan	nan	5780
29/10/20 02:59:31 AM	1747						nan	nan	4398
29/10/20 03:01:11 AM	1748						462	14	20442
29/10/20 03:02:52 AM	1749						636	86	29119
29/10/20 03:04:32 AM	1750						315	15	8943
29/10/20 03:06:13 AM	1751						nan	nan	6660
29/10/20 03:08:03 AM	1752						136	15	11486
29/10/20 03:09:44 AM	1753						120	0	10277
29/10/20 03:11:30 AM	1754						234	24	11578
29/10/20 03:13:18 AM	1755						301	0	10426
29/10/20 03:15:04 AM	1756						255	15	8766
29/10/20 03:16:51 AM	1757						765	15	11073
29/10/20 03:18:33 AM	1758						331	0	8055
29/10/20 03:20:12 AM	1759						466	15	9468
29/10/20 03:21:59 AM	1760						1281	30	17914
29/10/20 03:23:47 AM	1761						227	15	11485
29/10/20 03:25:28 AM	1762						nan	nan	7450
29/10/20 03:27:08 AM	1763						391	0	8994
29/10/20 03:28:54 AM	1764						nan	nan	2068
29/10/20 03:30:35 AM	1765						90	0	11510
29/10/20 03:32:15 AM	1766						90	0	8305
29/10/20 03:34:00 AM	1767						271	0	9567
29/10/20 03:35:41 AM	1768						210	0	9546
29/10/20 03:37:21 AM	1769						159	59	12701
29/10/20 03:39:08 AM	1770						nan	nan	6098
29/10/20 03:40:55 AM	1771						213	86	17729
29/10/20 03:42:35 AM	1772						nan	nan	4500
29/10/20 03:44:16 AM	1773						209	71	13646
29/10/20 03:45:57 AM	1774						180	71	15607
29/10/20 03:47:43 AM	1775						nan	nan	5250
29/10/20 03:49:23 AM	1776						nan	nan	5313
29/10/20 03:51:09 AM	1777						331	0	11761
29/10/20 03:52:56 AM	1778						nan	nan	5760
29/10/20 03:54:41 AM	1779						313	15	14258
29/10/20 03:56:28 AM	1780						252	62	21588
29/10/20 03:58:14 AM	1781						308	23	22994
29/10/20 03:59:55 AM	1782						271	0	8890
29/10/20 04:01:41 AM	1783						407	15	9264
29/10/20 04:03:28 AM	1784						331	0	10775
29/10/20 04:05:09 AM	1785						435	15	14974
29/10/20 04:06:49 AM	1786						331	0	11903
29/10/20 04:08:30 AM	1787						481	0	9294
29/10/20 04:10:16 AM	1788						nan	nan	6711
29/10/20 04:11:57 AM	1789						nan	nan	7608
29/10/20 04:13:43 AM	1790						348	15	11406
29/10/20 04:15:29 AM	1791						90	0	10922
29/10/20 04:17:15 AM	1792						240	0	9970
29/10/20 04:18:56 AM	1793						nan	nan	6029
29/10/20 04:20:36 AM	1794						173	22	21649
29/10/20 04:22:22 AM	1795						331	0	9897
29/10/20 04:24:11 AM	1796						530	14	16741
29/10/20 04:25:59 AM	1797						nan	nan	7137
29/10/20 04:31:46 AM	1799						nan	nan	5946
29/10/20 04:37:22 AM	1801						135	15	10457
29/10/20 04:39:02 AM	1802						150	0	9337
29/10/20 04:40:49 AM	1803						200	48	13494
29/10/20 04:42:30 AM	1804						90	0	11828
29/10/20 04:44:10 AM	1805						161	47	9952
29/10/20 04:45:56 AM	1806						1353	0	10295
29/10/20 04:47:48 AM	1807						nan	nan	4806
29/10/20 04:49:35 AM	1808						90	0	17417
29/10/20 04:51:22 AM	1809						451	21	17447
29/10/20 04:53:08 AM	1810						681	14	18630
29/10/20 04:54:49 AM	1811						nan	nan	3570
29/10/20 04:56:37 AM	1812						271	0	11962
29/10/20 04:58:17 AM	1813						185	70	18507
29/10/20 04:59:59 AM	1814						nan	nan	7467
29/10/20 05:01:45 AM	1815						420	24	10738
29/10/20 05:03:32 AM	1816						355	24	19794
29/10/20 05:05:14 AM	1817						226	15	8832
29/10/20 05:06:54 AM	1818						nan	nan	4722
29/10/20 05:08:34 AM	1819						918	15	8938
29/10/20 05:10:15 AM	1820						nan	nan	7921
29/10/20 05:11:55 AM	1821						436	15	10318
29/10/20 05:13:35 AM	1822						1262	0	9461
29/10/20 05:15:15 AM	1823						280	14	21079
29/10/20 05:16:56 AM	1824						734	15	31537
29/10/20 05:18:37 AM	1825						105	15	8951
29/10/20 05:20:18 AM	1826						705	15	9733
29/10/20 05:22:04 AM	1827						274	24	15065
29/10/20 05:23:51 AM	1828						360	25	10622
29/10/20 05:25:32 AM	1829						150	0	10791
29/10/20 05:27:12 AM	1830						464	15	15028
29/10/20 05:28:58 AM	1831						154	52	8749
29/10/20 05:30:39 AM	1832						255	30	14888
29/10/20 05:32:19 AM	1833						210	0	13540
29/10/20 05:34:00 AM	1834						nan	nan	5093
29/10/20 05:35:41 AM	1835						425	85	24195
29/10/20 05:37:21 AM	1836						391	0	9470
29/10/20 05:39:02 AM	1837						nan	nan	4935
29/10/20 05:40:42 AM	1838						nan	nan	3289
29/10/20 05:42:24 AM	1839						210	18	13524
29/10/20 05:44:06 AM	1840						203	39	12965
29/10/20 05:45:46 AM	1841						90	0	9967
29/10/20 05:47:32 AM	1842						nan	nan	5544
29/10/20 05:49:13 AM	1843						210	0	10397
29/10/20 05:50:53 AM	1844						nan	nan	7304
29/10/20 05:52:34 AM	1845						331	0	12292
29/10/20 05:54:20 AM	1846						311	38	26644
29/10/20 05:56:00 AM	1847						315	15	9258
29/10/20 05:57:40 AM	1848						90	0	10701
29/10/20 05:59:27 AM	1849						nan	nan	6133
29/10/20 06:01:08 AM	1850						240	0	10726
29/10/20 06:02:54 AM	1851						211	42	11536
29/10/20 06:04:40 AM	1852						301	0	14404
29/10/20 06:06:27 AM	1853						nan	nan	3071
29/10/20 06:08:06 AM	1854						nan	nan	6324
29/10/20 06:09:47 AM	1855						286	15	15026
29/10/20 06:11:28 AM	1856						371	14	17989
29/10/20 06:13:09 AM	1857						391	0	10007
29/10/20 06:14:48 AM	1858						nan	nan	5736
29/10/20 06:16:35 AM	1859						315	15	9938
29/10/20 06:18:16 AM	1860						240	0	8157
29/10/20 06:20:03 AM	1861						452	24	11055
29/10/20 06:21:45 AM	1862						240	0	10333
29/10/20 06:23:25 AM	1863						nan	nan	3033
29/10/20 06:25:06 AM	1864						271	0	8340
29/10/20 06:26:52 AM	1865						1292	0	10554
29/10/20 06:28:32 AM	1866						nan	nan	7127
29/10/20 06:30:19 AM	1867						nan	nan	6791
29/10/20 06:32:06 AM	1868						314	15	15738
29/10/20 06:33:46 AM	1869						90	0	16333
29/10/20 06:35:26 AM	1870						361	0	10381
29/10/20 06:37:06 AM	1871						nan	nan	5316
29/10/20 06:38:52 AM	1872						313	15	12241
29/10/20 06:40:33 AM	1873						218	57	22448
29/10/20 06:42:13 AM	1874						nan	nan	7134
29/10/20 06:43:54 AM	1875						nan	nan	3604
29/10/20 06:45:34 AM	1876						451	0	8331
29/10/20 06:47:14 AM	1877						150	0	14316
29/10/20 06:48:54 AM	1878						451	0	9125
29/10/20 06:50:40 AM	1879						nan	nan	6777
29/10/20 06:52:20 AM	1880						139	15	13888
29/10/20 06:54:00 AM	1881						226	15	10106
29/10/20 06:55:47 AM	1882						331	0	9928
29/10/20 06:57:27 AM	1883						nan	nan	5154
29/10/20 06:59:07 AM	1884						334	80	23706
29/10/20 07:00:48 AM	1885						nan	nan	6586
29/10/20 07:02:28 AM	1886						403	15	13187
29/10/20 07:04:08 AM	1887						nan	nan	7753
29/10/20 07:05:49 AM	1888						nan	nan	5891
29/10/20 07:07:30 AM	1889						90	0	10633
29/10/20 07:09:10 AM	1890						120	25	10992
29/10/20 07:10:51 AM	1891						418	24	16421
29/10/20 07:12:32 AM	1892						90	0	15244
29/10/20 07:14:12 AM	1893						391	0	8334
29/10/20 07:15:53 AM	1894						567	38	29019
29/10/20 07:17:33 AM	1895						nan	nan	5535
29/10/20 07:19:13 AM	1896						138	32	13272
29/10/20 07:20:55 AM	1897						301	0	8240
29/10/20 07:22:35 AM	1898						226	15	17207
29/10/20 07:24:16 AM	1899						240	0	8137
29/10/20 07:25:57 AM	1900						619	15	13880
29/10/20 07:27:37 AM	1901						250	35	8764
29/10/20 07:29:24 AM	1902						434	15	11589
29/10/20 07:31:04 AM	1903						309	140	37713
29/10/20 07:32:44 AM	1904						223	15	8400
29/10/20 07:34:31 AM	1905						110	14	15527
29/10/20 07:36:12 AM	1906						90	0	13888
29/10/20 07:37:53 AM	1907						180	0	9070
29/10/20 07:39:34 AM	1908						258	15	15292
29/10/20 07:41:14 AM	1909						485	39	24405
29/10/20 07:42:55 AM	1910						210	0	9181
29/10/20 07:44:35 AM	1911						495	15	22110
29/10/20 07:46:16 AM	1912						407	15	9473
29/10/20 07:48:03 AM	1913						285	15	10889
29/10/20 07:49:43 AM	1914						361	0	10013
29/10/20 07:51:23 AM	1915						298	41	24853
29/10/20 07:53:02 AM	1916						327	23	15774
29/10/20 07:54:42 AM	1917						nan	nan	7627
29/10/20 07:56:29 AM	1918						nan	nan	6050
29/10/20 07:58:10 AM	1919						nan	nan	7689
29/10/20 07:59:50 AM	1920						301	0	9208
29/10/20 08:01:30 AM	1921						331	0	10062
29/10/20 08:03:10 AM	1922						nan	nan	6435
29/10/20 08:04:51 AM	1923						304	22	20503
29/10/20 08:06:37 AM	1924						509	23	14007
29/10/20 08:08:18 AM	1925						210	0	9131
29/10/20 08:09:58 AM	1926						nan	nan	3093
29/10/20 08:11:38 AM	1927						nan	nan	6605
29/10/20 08:13:18 AM	1928						263	24	22191
29/10/20 08:14:59 AM	1929						361	0	9622
29/10/20 08:16:44 AM	1930						nan	nan	5483
29/10/20 08:18:24 AM	1931						nan	nan	5834
29/10/20 08:20:04 AM	1932						240	0	11427
29/10/20 08:21:50 AM	1933						721	0	8889
29/10/20 08:23:30 AM	1934						464	30	20619
29/10/20 08:25:11 AM	1935						nan	nan	5078
29/10/20 08:26:56 AM	1936						902	0	10593
29/10/20 08:28:37 AM	1937						289	15	20273
29/10/20 08:30:17 AM	1938						nan	nan	4969
29/10/20 08:31:57 AM	1939						120	25	8244
29/10/20 08:33:39 AM	1940						343	15	17815
29/10/20 08:35:19 AM	1941						nan	nan	5447
29/10/20 08:36:59 AM	1942						nan	nan	7447
29/10/20 08:38:40 AM	1943						90	0	27706
29/10/20 08:40:26 AM	1944						554	15	12771
29/10/20 08:42:05 AM	1945						90	0	8710
29/10/20 08:43:46 AM	1946						nan	nan	7499
29/10/20 08:45:32 AM	1947						691	0	9278
29/10/20 08:47:12 AM	1948						271	0	13478
29/10/20 08:48:53 AM	1949						210	0	9985
29/10/20 08:50:33 AM	1950						267	23	21494
29/10/20 08:52:13 AM	1951						932	0	15960
29/10/20 08:53:54 AM	1952						nan	nan	6577
29/10/20 08:55:34 AM	1953						145	23	14368
29/10/20 08:57:15 AM	1954						286	15	8336
29/10/20 08:58:55 AM	1955						227	77	19994
29/10/20 09:00:36 AM	1956						648	15	13260
29/10/20 09:02:17 AM	1957						284	15	13187
29/10/20 09:03:58 AM	1958						541	0	10601
29/10/20 09:05:38 AM	1959						nan	nan	7760
29/10/20 09:07:18 AM	1960						510	22	21081
29/10/20 09:08:58 AM	1961						375	15	10805
29/10/20 09:10:39 AM	1962						244	23	12515
29/10/20 09:12:20 AM	1963						932	0	11167
29/10/20 09:14:01 AM	1964						271	0	9620
29/10/20 09:15:41 AM	1965						nan	nan	7635
29/10/20 09:17:22 AM	1966						313	15	11188
29/10/20 09:19:02 AM	1967						383	31	24936
29/10/20 09:20:41 AM	1968						nan	nan	7344
29/10/20 09:22:22 AM	1969						1142	0	8867
29/10/20 09:24:03 AM	1970						214	25	17647
29/10/20 09:25:43 AM	1971						391	0	14087
29/10/20 09:27:29 AM	1972						90	0	10745
29/10/20 09:29:09 AM	1973						271	0	8777
29/10/20 09:30:55 AM	1974						438	15	12112
29/10/20 09:32:35 AM	1975						124	35	22406
29/10/20 09:34:15 AM	1976						211	23	9975
29/10/20 09:35:56 AM	1977						nan	nan	2991
29/10/20 09:37:36 AM	1978						474	24	18044
29/10/20 09:39:17 AM	1979						nan	nan	6848
29/10/20 09:40:57 AM	1980						210	0	11846
29/10/20 09:42:38 AM	1981						619	15	20696
29/10/20 09:44:18 AM	1982						nan	nan	6684
29/10/20 09:46:04 AM	1983						793	15	15077
29/10/20 09:47:44 AM	1984						812	0	8811
29/10/20 09:49:25 AM	1985						271	0	10266
29/10/20 09:51:06 AM	1986						nan	nan	6315
29/10/20 09:52:46 AM	1987						120	0	11736
29/10/20 09:54:26 AM	1988						211	23	9089
29/10/20 09:56:07 AM	1989						nan	nan	5137
29/10/20 09:57:47 AM	1990						406	15	8679
29/10/20 09:59:33 AM	1991						807	21	25423
29/10/20 10:01:20 AM	1992						617	15	13613
29/10/20 10:03:06 AM	1993						330	22	23026
29/10/20 10:04:47 AM	1994						166	15	16914
29/10/20 10:06:33 AM	1995						271	0	8997
29/10/20 10:08:19 AM	1996						286	15	9558
29/10/20 10:09:59 AM	1997						120	0	8653
29/10/20 10:11:40 AM	1998						705	15	15142
29/10/20 10:13:20 AM	1999						212	25	16541
29/10/20 10:15:00 AM	2000						391	0	8514
29/10/20 10:16:41 AM	2001						nan	nan	5572
29/10/20 10:18:21 AM	2002						180	0	9481
29/10/20 10:20:03 AM	2003						201	32	18267
29/10/20 10:21:43 AM	2004						nan	nan	6302
29/10/20 10:23:24 AM	2005						374	15	15395
29/10/20 10:25:04 AM	2006						298	24	11025
29/10/20 10:26:45 AM	2007						120	0	10993
29/10/20 10:28:25 AM	2008						318	42	30053
29/10/20 10:30:05 AM	2009						146	22	17658
29/10/20 10:31:45 AM	2010						1070	15	14859
29/10/20 10:33:26 AM	2011						210	0	8394
29/10/20 10:35:07 AM	2012						133	15	13419
29/10/20 10:36:47 AM	2013						190	31	9693
29/10/20 10:38:27 AM	2014						271	0	15553
29/10/20 10:40:08 AM	2015						nan	nan	5185
29/10/20 10:41:49 AM	2016						121	24	10073
29/10/20 10:43:29 AM	2017						nan	nan	7552
[truncated: 5,480 more rows]
