# Supplementary material for: A Low-Cost, Low-Power Water Velocity Sensor Utilizing Acoustic Doppler Measurement
Source: Sensors (Basel). 2022 Sep 30;22(19):7451. doi: 10.3390/s22197451 (PMC9572237; doi:10.3390/s22197451)
Supplement: Supplementary file 1 [file sensors-22-07451-s001.zip › supplementary_material/data/field_test/data/log_012/log_14.csv]

05/11/20 02:19:46 AM	1						391	0	25567
05/11/20 02:20:24 AM	2						nan	nan	7155
05/11/20 02:22:10 AM	3						nan	nan	6383
05/11/20 02:23:50 AM	4						103	15	12603
05/11/20 02:25:31 AM	5						240	0	10403
05/11/20 02:27:12 AM	6						nan	nan	4875
05/11/20 02:28:52 AM	7						99	14	21861
05/11/20 02:30:33 AM	8						301	0	8952
05/11/20 02:32:19 AM	9						nan	nan	3872
05/11/20 02:33:59 AM	10						1848	36	15798
05/11/20 02:35:45 AM	11						nan	nan	6771
05/11/20 02:37:32 AM	12						nan	nan	1630
05/11/20 02:39:11 AM	13						nan	nan	7742
05/11/20 02:40:58 AM	14						nan	nan	3054
05/11/20 02:42:44 AM	15						558	15	20169
05/11/20 02:44:25 AM	16						240	0	9166
05/11/20 02:46:06 AM	17						nan	nan	4361
05/11/20 02:47:46 AM	18						210	0	8207
05/11/20 02:49:26 AM	19						nan	nan	4562
05/11/20 02:51:07 AM	20						nan	nan	2388
05/11/20 02:52:56 AM	21						nan	nan	5704
05/11/20 02:54:45 AM	22						nan	nan	5982
05/11/20 02:56:35 AM	23						nan	nan	6340
05/11/20 02:58:21 AM	24						180	0	8500
05/11/20 03:00:08 AM	25						nan	nan	3201
05/11/20 03:01:50 AM	26						1847	21	38810
05/11/20 03:03:37 AM	27						255	15	9032
05/11/20 03:05:18 AM	28						nan	nan	6645
05/11/20 03:06:59 AM	29						301	0	11586
05/11/20 03:08:47 AM	30						nan	nan	5827
05/11/20 03:10:33 AM	31						nan	nan	2506
05/11/20 03:12:16 AM	32						nan	nan	3317
05/11/20 03:14:04 AM	33						nan	nan	7769
05/11/20 03:15:50 AM	34						nan	nan	5325
05/11/20 03:17:31 AM	35						nan	nan	7398
05/11/20 03:19:17 AM	36						nan	nan	3494
05/11/20 03:20:58 AM	37						1037	15	9292
05/11/20 03:22:45 AM	38						nan	nan	5737
05/11/20 03:24:25 AM	39						nan	nan	4327
05/11/20 03:26:18 AM	40						165	15	8463
05/11/20 03:27:59 AM	41						691	0	13501
05/11/20 03:29:40 AM	42						1507	37	28711
05/11/20 03:31:26 AM	43						nan	nan	2355
05/11/20 03:33:14 AM	44						223	15	9992
05/11/20 03:35:01 AM	45						nan	nan	6443
05/11/20 03:36:41 AM	46						122	23	13119
05/11/20 03:38:22 AM	47						nan	nan	3663
05/11/20 03:40:03 AM	48						nan	nan	3722
05/11/20 03:41:50 AM	49						1683	0	9112
05/11/20 03:43:38 AM	50						nan	nan	7859
05/11/20 03:45:19 AM	51						227	15	16344
05/11/20 03:47:00 AM	52						nan	nan	3038
05/11/20 03:48:45 AM	53						nan	nan	1868
05/11/20 03:50:31 AM	54						nan	nan	5309
05/11/20 03:52:12 AM	55						nan	nan	7256
05/11/20 03:53:58 AM	56						nan	nan	7831
05/11/20 03:55:44 AM	57						nan	nan	6030
05/11/20 03:57:30 AM	58						631	0	15289
05/11/20 03:59:13 AM	59						nan	nan	5374
05/11/20 04:00:53 AM	60						nan	nan	4289
05/11/20 04:02:34 AM	61						331	0	8759
05/11/20 04:04:15 AM	62						812	0	9018
05/11/20 04:05:55 AM	63						nan	nan	7597
05/11/20 04:07:42 AM	64						255	15	11610
05/11/20 04:09:29 AM	65						120	0	8829
05/11/20 04:11:09 AM	66						nan	nan	4895
05/11/20 04:12:49 AM	67						nan	nan	6464
05/11/20 04:14:35 AM	68						nan	nan	2586
05/11/20 04:16:21 AM	69						nan	nan	5056
05/11/20 04:18:02 AM	70						nan	nan	6350
05/11/20 04:19:42 AM	71						1112	0	12763
05/11/20 04:21:22 AM	72						nan	nan	3598
05/11/20 04:23:02 AM	73						nan	nan	6199
05/11/20 04:24:42 AM	74						nan	nan	5951
05/11/20 04:26:23 AM	75						1894	0	10367
05/11/20 04:28:05 AM	76						nan	nan	7584
05/11/20 04:29:51 AM	77						nan	nan	5818
05/11/20 04:31:37 AM	78						nan	nan	2373
05/11/20 04:33:18 AM	79						nan	nan	6967
05/11/20 04:34:59 AM	80						240	0	10786
05/11/20 04:36:46 AM	81						nan	nan	4072
05/11/20 04:43:09 AM	83						1864	0	9393
05/11/20 04:49:39 AM	85						1864	0	9738
05/11/20 04:51:29 AM	86						240	0	8711
05/11/20 04:53:16 AM	87						nan	nan	3828
05/11/20 04:54:57 AM	88						nan	nan	3742
05/11/20 04:56:37 AM	89						136	15	9581
05/11/20 04:58:17 AM	90						nan	nan	1858
05/11/20 05:00:04 AM	91						nan	nan	2894
05/11/20 05:01:44 AM	92						nan	nan	4707
05/11/20 05:03:25 AM	93						nan	nan	2607
05/11/20 05:05:12 AM	94						nan	nan	1828
05/11/20 05:06:53 AM	95						nan	nan	1218
05/11/20 05:08:35 AM	96						nan	nan	3433
05/11/20 05:10:16 AM	97						150	0	8293
05/11/20 05:11:56 AM	98						nan	nan	3154
05/11/20 05:13:38 AM	99						nan	nan	6624
05/11/20 05:15:26 AM	100						nan	nan	5549
05/11/20 05:17:14 AM	101						nan	nan	2994
05/11/20 05:19:01 AM	102						90	0	13210
05/11/20 05:20:42 AM	103						451	0	12336
05/11/20 05:27:05 AM	105						nan	nan	3899
05/11/20 05:32:43 AM	107						135	15	11111
05/11/20 05:34:24 AM	108						nan	nan	3872
05/11/20 05:36:12 AM	109						nan	nan	7825
05/11/20 05:37:58 AM	110						nan	nan	4143
05/11/20 05:39:44 AM	111						240	0	9170
05/11/20 05:41:25 AM	112						150	0	13053
05/11/20 05:43:06 AM	113						nan	nan	5737
05/11/20 05:44:46 AM	114						1323	0	8137
05/11/20 05:46:26 AM	115						842	0	8817
05/11/20 05:48:07 AM	116						nan	nan	5041
05/11/20 05:49:59 AM	117						nan	nan	7265
05/11/20 05:51:45 AM	118						nan	nan	4673
05/11/20 05:53:31 AM	119						nan	nan	4646
05/11/20 05:55:17 AM	120						nan	nan	5344
05/11/20 05:56:57 AM	121						nan	nan	5082
05/11/20 05:58:37 AM	122						nan	nan	5083
05/11/20 06:00:18 AM	123						122	23	14981
05/11/20 06:01:58 AM	124						421	0	8271
05/11/20 06:08:21 AM	126						nan	nan	1882
05/11/20 06:10:07 AM	127						nan	nan	6617
05/11/20 06:11:48 AM	128						405	32	12391
05/11/20 06:13:33 AM	129						nan	nan	3126
05/11/20 06:15:20 AM	130						nan	nan	7421
05/11/20 06:17:21 AM	131						nan	nan	4348
05/11/20 06:19:10 AM	132						nan	nan	2957
05/11/20 06:20:51 AM	133						812	0	8116
05/11/20 06:22:32 AM	134						nan	nan	2168
05/11/20 06:24:18 AM	135						150	0	8119
05/11/20 06:25:58 AM	136						180	0	8854
05/11/20 06:27:38 AM	137						nan	nan	6509
05/11/20 06:29:18 AM	138						nan	nan	2252
05/11/20 06:31:10 AM	139						nan	nan	4785
05/11/20 06:32:51 AM	140						nan	nan	3805
05/11/20 06:34:37 AM	141						nan	nan	4749
05/11/20 06:36:18 AM	142						nan	nan	5600
05/11/20 06:38:04 AM	143						138	15	11512
05/11/20 06:39:44 AM	144						nan	nan	4344
05/11/20 06:41:25 AM	145						nan	nan	2074
05/11/20 06:43:11 AM	146						nan	nan	6992
05/11/20 06:44:51 AM	147						nan	nan	3092
05/11/20 06:46:31 AM	148						nan	nan	6961
05/11/20 06:48:12 AM	149						nan	nan	6238
05/11/20 06:49:52 AM	150						nan	nan	4360
05/11/20 06:51:38 AM	151						180	0	8497
05/11/20 06:58:08 AM	153						210	0	12145
05/11/20 06:59:49 AM	154						nan	nan	4866
05/11/20 07:01:29 AM	155						nan	nan	7697
05/11/20 07:03:09 AM	156						nan	nan	6795
05/11/20 07:04:49 AM	157						nan	nan	5269
05/11/20 07:06:35 AM	158						nan	nan	6307
05/11/20 07:08:21 AM	159						nan	nan	6125
05/11/20 07:10:07 AM	160						nan	nan	4192
05/11/20 07:11:53 AM	161						nan	nan	3603
05/11/20 07:13:35 AM	162						226	15	9552
05/11/20 07:15:21 AM	163						nan	nan	4045
05/11/20 07:17:01 AM	164						180	0	8663
05/11/20 07:18:53 AM	165						nan	nan	7367
05/11/20 07:20:34 AM	166						nan	nan	6258
05/11/20 07:22:20 AM	167						nan	nan	3090
05/11/20 07:24:01 AM	168						nan	nan	3717
05/11/20 07:25:57 AM	169						nan	nan	7772
05/11/20 07:27:37 AM	170						nan	nan	4094
05/11/20 07:29:23 AM	171						331	0	9733
05/11/20 07:31:04 AM	172						nan	nan	4107
05/11/20 07:32:44 AM	173						120	0	9252
05/11/20 07:34:30 AM	174						nan	nan	5344
05/11/20 07:36:10 AM	175						nan	nan	5318
05/11/20 07:37:51 AM	176						348	15	12668
05/11/20 07:39:31 AM	177						nan	nan	6143
05/11/20 07:41:18 AM	178						nan	nan	5017
05/11/20 07:43:04 AM	179						361	0	15915
05/11/20 07:44:50 AM	180						271	0	8655
05/11/20 07:46:36 AM	181						nan	nan	4484
05/11/20 07:48:16 AM	182						nan	nan	3588
05/11/20 07:50:03 AM	183						nan	nan	3523
05/11/20 07:51:43 AM	184						nan	nan	6117
05/11/20 07:53:42 AM	185						nan	nan	3933
05/11/20 07:55:32 AM	186						571	0	8826
05/11/20 07:57:19 AM	187						331	0	15715
05/11/20 07:59:11 AM	188						nan	nan	3901
05/11/20 08:00:57 AM	189						240	0	10693
05/11/20 08:02:43 AM	190						318	15	13732
05/11/20 08:04:24 AM	191						nan	nan	5294
05/11/20 08:06:04 AM	192						nan	nan	3908
05/11/20 08:07:44 AM	193						nan	nan	4379
05/11/20 08:09:25 AM	194						601	0	10038
05/11/20 08:11:06 AM	195						120	0	9835
05/11/20 08:12:53 AM	196						nan	nan	2759
05/11/20 08:14:34 AM	197						nan	nan	5369
05/11/20 08:16:15 AM	198						377	15	12433
05/11/20 08:17:55 AM	199						nan	nan	5659
05/11/20 08:19:48 AM	200						301	0	8736
05/11/20 08:21:34 AM	201						nan	nan	1840
05/11/20 08:23:14 AM	202						nan	nan	5933
05/11/20 08:25:02 AM	203						nan	nan	6045
05/11/20 08:26:48 AM	204						1463	14	18334
05/11/20 08:28:28 AM	205						180	0	9943
05/11/20 08:30:15 AM	206						nan	nan	5293
05/11/20 08:32:01 AM	207						421	0	13059
05/11/20 08:33:47 AM	208						240	0	13591
05/11/20 08:35:27 AM	209						nan	nan	4926
05/11/20 08:37:14 AM	210						842	0	9375
05/11/20 08:39:00 AM	211						nan	nan	6910
05/11/20 08:40:41 AM	212						nan	nan	2261
05/11/20 08:42:22 AM	213						nan	nan	6662
05/11/20 08:44:08 AM	214						nan	nan	4551
05/11/20 08:45:48 AM	215						nan	nan	3318
05/11/20 08:47:33 AM	216						240	0	13990
05/11/20 08:49:20 AM	217						301	25	12071
05/11/20 08:51:01 AM	218						nan	nan	3116
05/11/20 08:52:42 AM	219						165	15	8738
05/11/20 08:54:28 AM	220						nan	nan	5074
05/11/20 08:56:08 AM	221						nan	nan	6556
05/11/20 08:57:49 AM	222						nan	nan	5120
05/11/20 08:59:29 AM	223						nan	nan	4596
05/11/20 09:01:16 AM	224						nan	nan	3614
05/11/20 09:02:58 AM	225						nan	nan	5645
05/11/20 09:04:39 AM	226						nan	nan	4035
05/11/20 09:06:25 AM	227						120	0	9780
05/11/20 09:08:06 AM	228						421	0	8393
05/11/20 09:09:46 AM	229						nan	nan	2582
05/11/20 09:11:27 AM	230						nan	nan	7089
05/11/20 09:13:08 AM	231						nan	nan	1453
05/11/20 09:14:48 AM	232						213	41	10270
05/11/20 09:16:28 AM	233						nan	nan	6247
05/11/20 09:18:17 AM	234						nan	nan	4259
05/11/20 09:19:56 AM	235						nan	nan	3770
05/11/20 09:21:43 AM	236						108	15	11885
05/11/20 09:23:28 AM	237						nan	nan	4805
05/11/20 09:25:10 AM	238						nan	nan	7393
05/11/20 09:26:51 AM	239						nan	nan	5736
05/11/20 09:28:30 AM	240						nan	nan	6028
05/11/20 09:30:11 AM	241						nan	nan	5686
05/11/20 09:31:51 AM	242						212	23	13181
05/11/20 09:33:37 AM	243						842	0	13345
05/11/20 09:35:17 AM	244						nan	nan	3992
05/11/20 09:37:03 AM	245						90	0	9562
05/11/20 09:38:43 AM	246						nan	nan	7209
05/11/20 09:40:23 AM	247						323	21	24462
05/11/20 09:42:09 AM	248						nan	nan	6329
05/11/20 09:43:50 AM	249						nan	nan	5957
05/11/20 09:45:30 AM	250						nan	nan	6377
05/11/20 09:47:10 AM	251						nan	nan	2096
05/11/20 09:48:50 AM	252						1143	22	17950
05/11/20 09:50:30 AM	253						329	22	20136
05/11/20 09:52:10 AM	254						nan	nan	7834
05/11/20 09:53:56 AM	255						nan	nan	4420
05/11/20 09:55:42 AM	256						180	0	9299
05/11/20 09:57:29 AM	257						90	0	10808
05/11/20 09:59:11 AM	258						301	0	8535
05/11/20 10:00:57 AM	259						120	0	10300
05/11/20 10:02:43 AM	260						391	0	8808
05/11/20 10:04:23 AM	261						nan	nan	6811
05/11/20 10:06:03 AM	262						nan	nan	4222
05/11/20 10:07:43 AM	263						631	23	12176
05/11/20 10:09:24 AM	264						240	0	9623
05/11/20 10:11:05 AM	265						391	0	8014
05/11/20 10:12:45 AM	266						nan	nan	4544
05/11/20 10:14:25 AM	267						90	0	10755
05/11/20 10:16:11 AM	268						nan	nan	4761
05/11/20 10:17:52 AM	269						nan	nan	4520
05/11/20 10:19:32 AM	270						nan	nan	5401
05/11/20 10:21:12 AM	271						1517	15	16009
05/11/20 10:22:52 AM	272						nan	nan	4015
05/11/20 10:24:38 AM	273						240	0	10534
05/11/20 10:26:18 AM	274						nan	nan	7707
05/11/20 10:27:58 AM	275						nan	nan	6786
05/11/20 10:29:49 AM	276						313	15	13555
05/11/20 10:31:28 AM	277						212	40	13534
05/11/20 10:33:14 AM	278						857	15	10430
05/11/20 10:34:54 AM	279						nan	nan	3455
05/11/20 10:36:35 AM	280						250	35	18078
05/11/20 10:38:15 AM	281						nan	nan	7443
05/11/20 10:39:56 AM	282						287	15	10431
05/11/20 10:41:36 AM	283						nan	nan	7287
05/11/20 10:43:22 AM	284						435	15	13745
05/11/20 10:45:02 AM	285						210	0	9272
05/11/20 10:46:48 AM	286						nan	nan	5366
05/11/20 10:48:28 AM	287						120	0	13773
05/11/20 10:50:08 AM	288						523	15	14708
05/11/20 10:51:54 AM	289						nan	nan	6454
05/11/20 10:53:34 AM	290						nan	nan	7310
05/11/20 10:55:20 AM	291						nan	nan	6735
05/11/20 10:57:00 AM	292						nan	nan	4193
05/11/20 10:58:40 AM	293						nan	nan	5814
05/11/20 11:00:26 AM	294						nan	nan	5609
05/11/20 11:02:06 AM	295						331	0	10992
05/11/20 11:03:46 AM	296						90	0	18901
05/11/20 11:05:32 AM	297						nan	nan	6838
05/11/20 11:07:12 AM	298						nan	nan	6084
05/11/20 11:08:52 AM	299						nan	nan	5613
05/11/20 11:10:38 AM	300						nan	nan	7876
05/11/20 11:12:18 AM	301						nan	nan	2986
05/11/20 11:14:04 AM	302						nan	nan	3848
05/11/20 11:15:44 AM	303						121	23	14407
05/11/20 11:17:24 AM	304						nan	nan	3440
05/11/20 11:19:10 AM	305						271	0	10058
05/11/20 11:20:50 AM	306						nan	nan	7523
05/11/20 11:22:36 AM	307						nan	nan	7584
05/11/20 11:24:16 AM	308						nan	nan	2898
05/11/20 11:25:56 AM	309						451	0	8396
05/11/20 11:27:42 AM	310						nan	nan	2233
05/11/20 11:29:22 AM	311						210	0	9011
05/11/20 11:31:02 AM	312						nan	nan	1275
05/11/20 11:32:48 AM	313						nan	nan	2536
05/11/20 11:34:28 AM	314						nan	nan	3129
05/11/20 11:36:08 AM	315						nan	nan	2596
05/11/20 11:37:55 AM	316						406	34	9345
05/11/20 11:39:35 AM	317						nan	nan	6751
05/11/20 11:41:15 AM	318						nan	nan	2675
05/11/20 11:42:55 AM	319						nan	nan	5957
05/11/20 11:44:41 AM	320						nan	nan	4586
05/11/20 11:46:21 AM	321						nan	nan	2607
05/11/20 11:48:01 AM	322						nan	nan	4579
05/11/20 11:49:42 AM	323						223	15	8442
05/11/20 11:51:22 AM	324						90	0	8105
05/11/20 11:53:03 AM	325						nan	nan	2345
05/11/20 11:54:43 AM	326						nan	nan	4367
05/11/20 11:56:29 AM	327						nan	nan	5652
05/11/20 11:58:09 AM	328						nan	nan	6389
05/11/20 11:59:55 AM	329						nan	nan	2147
05/11/20 12:01:35 PM	330						601	0	9010
05/11/20 12:03:15 PM	331						601	0	18337
05/11/20 12:05:01 PM	332						nan	nan	6469
05/11/20 12:06:41 PM	333						nan	nan	5886
05/11/20 12:08:20 PM	334						nan	nan	6786
05/11/20 12:10:06 PM	335						nan	nan	3801
05/11/20 12:11:47 PM	336						nan	nan	5377
05/11/20 12:13:33 PM	337						nan	nan	1914
05/11/20 12:15:13 PM	338						nan	nan	5931
05/11/20 12:16:52 PM	339						nan	nan	3529
05/11/20 12:18:39 PM	340						nan	nan	5338
05/11/20 12:20:19 PM	341						nan	nan	6011
05/11/20 12:21:58 PM	342						nan	nan	4169
05/11/20 12:23:44 PM	343						nan	nan	6351
05/11/20 12:25:25 PM	344						nan	nan	2693
05/11/20 12:27:11 PM	345						nan	nan	6215
05/11/20 12:28:50 PM	346						nan	nan	4669
05/11/20 12:30:31 PM	347						nan	nan	5751
05/11/20 12:32:17 PM	348						nan	nan	3758
05/11/20 12:33:57 PM	349						90	0	8203
05/11/20 12:35:37 PM	350						nan	nan	3751
05/11/20 12:37:22 PM	351						nan	nan	3479
05/11/20 12:39:02 PM	352						nan	nan	2571
05/11/20 12:40:48 PM	353						361	0	10519
05/11/20 12:42:29 PM	354						nan	nan	3626
05/11/20 12:44:15 PM	355						277	35	17726
05/11/20 12:45:54 PM	356						nan	nan	7127
05/11/20 12:47:35 PM	357						nan	nan	2070
05/11/20 12:49:16 PM	358						nan	nan	5450
05/11/20 12:50:56 PM	359						nan	nan	3812
05/11/20 12:52:36 PM	360						nan	nan	5429
05/11/20 12:54:21 PM	361						nan	nan	2730
05/11/20 12:56:02 PM	362						nan	nan	6758
05/11/20 12:57:47 PM	363						208	23	8395
05/11/20 12:59:27 PM	364						nan	nan	4786
05/11/20 01:01:08 PM	365						nan	nan	5904
05/11/20 01:02:48 PM	366						391	0	9756
05/11/20 01:04:28 PM	367						nan	nan	4787
05/11/20 01:06:14 PM	368						nan	nan	4616
05/11/20 01:08:00 PM	369						nan	nan	3525
05/11/20 01:09:40 PM	370						nan	nan	7003
05/11/20 01:11:20 PM	371						nan	nan	2269
05/11/20 01:13:00 PM	372						nan	nan	4122
05/11/20 01:14:41 PM	373						150	0	8753
05/11/20 01:16:22 PM	374						nan	nan	4616
05/11/20 01:18:07 PM	375						nan	nan	4523
05/11/20 01:19:48 PM	376						135	15	11778
05/11/20 01:21:28 PM	377						nan	nan	7477
05/11/20 01:23:08 PM	378						nan	nan	6756
05/11/20 01:24:49 PM	379						331	24	12726
05/11/20 01:26:29 PM	380						271	0	10267
05/11/20 01:28:10 PM	381						435	31	16511
05/11/20 01:29:50 PM	382						150	0	10010
05/11/20 01:31:31 PM	383						nan	nan	6003
05/11/20 01:33:11 PM	384						246	41	39340
05/11/20 01:34:56 PM	385						1187	15	8896
05/11/20 01:36:42 PM	386						nan	nan	5509
05/11/20 01:38:22 PM	387						90	0	15612
05/11/20 01:40:08 PM	388						331	0	9686
05/11/20 01:41:48 PM	389						116	24	16550
05/11/20 01:43:29 PM	390						120	0	13015
05/11/20 01:45:09 PM	391						nan	nan	6985
05/11/20 01:46:56 PM	392						287	15	13892
05/11/20 01:48:42 PM	393						nan	nan	5483
05/11/20 01:50:28 PM	394						nan	nan	5004
05/11/20 01:52:14 PM	395						nan	nan	3741
05/11/20 01:53:54 PM	396						nan	nan	7109
05/11/20 01:55:40 PM	397						nan	nan	4381
05/11/20 01:57:20 PM	398						255	15	9418
05/11/20 01:59:01 PM	399						nan	nan	6773
05/11/20 02:00:41 PM	400						178	54	31135
05/11/20 02:02:27 PM	401						243	25	11921
05/11/20 02:04:07 PM	402						130	34	20100
05/11/20 02:05:47 PM	403						nan	nan	7438
05/11/20 02:07:33 PM	404						571	0	13158
05/11/20 02:09:13 PM	405						975	15	10266
05/11/20 02:10:53 PM	406						194	15	9987
05/11/20 02:12:33 PM	407						nan	nan	6791
05/11/20 02:14:19 PM	408						224	15	11801
05/11/20 02:16:05 PM	409						nan	nan	7300
05/11/20 02:17:45 PM	410						451	0	8775
05/11/20 02:19:25 PM	411						151	41	16070
05/11/20 02:21:11 PM	412						901	71	24449
05/11/20 02:22:51 PM	413						106	15	11187
05/11/20 02:24:31 PM	414						nan	nan	5839
05/11/20 02:26:12 PM	415						361	0	12229
05/11/20 02:27:58 PM	416						451	0	8454
05/11/20 02:29:38 PM	417						631	0	11150
05/11/20 02:31:18 PM	418						nan	nan	7334
05/11/20 02:32:59 PM	419						210	0	9842
05/11/20 02:34:39 PM	420						420	55	15447
05/11/20 02:36:19 PM	421						438	32	16786
05/11/20 02:38:00 PM	422						150	0	9801
05/11/20 02:39:46 PM	423						266	33	22554
05/11/20 02:41:27 PM	424						210	72	19252
05/11/20 02:43:07 PM	425						nan	nan	4999
05/11/20 02:44:47 PM	426						1443	0	9483
05/11/20 02:46:27 PM	427						nan	nan	7267
05/11/20 02:48:08 PM	428						382	75	20731
05/11/20 02:49:54 PM	429						nan	nan	5277
05/11/20 02:51:34 PM	430						842	0	10284
05/11/20 02:53:14 PM	431						nan	nan	3390
05/11/20 02:54:55 PM	432						405	31	18392
05/11/20 02:56:41 PM	433						166	15	10267
05/11/20 02:58:21 PM	434						154	36	26155
05/11/20 03:00:02 PM	435						407	15	10064
05/11/20 03:01:41 PM	436						180	0	9463
05/11/20 03:03:22 PM	437						301	0	9501
05/11/20 03:05:03 PM	438						nan	nan	4117
05/11/20 03:06:43 PM	439						nan	nan	6482
05/11/20 03:08:23 PM	440						nan	nan	6516
05/11/20 03:10:03 PM	441						nan	nan	7006
05/11/20 03:11:49 PM	442						240	0	16200
05/11/20 03:13:29 PM	443						nan	nan	2078
05/11/20 03:15:09 PM	444						105	15	9273
05/11/20 03:16:56 PM	445						nan	nan	4564
05/11/20 03:18:36 PM	446						nan	nan	2903
05/11/20 03:20:16 PM	447						271	0	11899
05/11/20 03:21:57 PM	448						nan	nan	6832
05/11/20 03:23:38 PM	449						271	0	13741
05/11/20 03:25:18 PM	450						nan	nan	4566
05/11/20 03:26:59 PM	451						nan	nan	6212
05/11/20 03:28:39 PM	452						nan	nan	3932
05/11/20 03:30:24 PM	453						nan	nan	4321
05/11/20 03:32:05 PM	454						361	23	11280
05/11/20 03:33:45 PM	455						166	15	9541
05/11/20 03:35:25 PM	456						404	15	12969
05/11/20 03:37:11 PM	457						1142	0	8152
05/11/20 03:38:52 PM	458						301	0	9338
05/11/20 03:40:31 PM	459						nan	nan	4289
05/11/20 03:42:17 PM	460						180	0	11105
05/11/20 03:43:58 PM	461						887	15	12932
05/11/20 03:45:38 PM	462						nan	nan	7632
05/11/20 03:47:18 PM	463						nan	nan	5253
05/11/20 03:49:05 PM	464						nan	nan	5767
05/11/20 03:50:45 PM	465						nan	nan	7153
05/11/20 03:52:26 PM	466						240	0	10040
05/11/20 03:54:05 PM	467						nan	nan	2861
05/11/20 03:55:46 PM	468						nan	nan	4793
05/11/20 03:57:32 PM	469						nan	nan	1907
05/11/20 03:59:12 PM	470						240	0	11696
05/11/20 04:00:58 PM	471						331	24	11494
05/11/20 04:02:38 PM	472						391	0	9190
05/11/20 04:04:18 PM	473						nan	nan	5855
05/11/20 04:05:58 PM	474						nan	nan	2821
05/11/20 04:07:38 PM	475						530	15	23026
05/11/20 04:09:19 PM	476						574	19	33142
05/11/20 04:10:59 PM	477						404	15	13729
05/11/20 04:12:45 PM	478						180	0	8644
05/11/20 04:14:26 PM	479						223	81	28469
05/11/20 04:16:06 PM	480						nan	nan	3686
05/11/20 04:17:46 PM	481						391	0	9952
05/11/20 04:19:26 PM	482						301	0	13173
05/11/20 04:21:07 PM	483						421	0	13326
05/11/20 04:22:47 PM	484						nan	nan	2559
05/11/20 04:24:33 PM	485						241	25	11047
05/11/20 04:26:13 PM	486						nan	nan	5615
05/11/20 04:27:59 PM	487						300	21	16643
05/11/20 04:29:40 PM	488						703	47	22575
05/11/20 04:31:20 PM	489						nan	nan	4188
05/11/20 04:33:01 PM	490						1413	0	18713
05/11/20 04:34:41 PM	491						451	22	19420
05/11/20 04:36:21 PM	492						nan	nan	4350
05/11/20 04:38:02 PM	493						198	15	13485
05/11/20 04:39:42 PM	494						nan	nan	3878
05/11/20 04:41:28 PM	495						nan	nan	7610
05/11/20 04:43:08 PM	496						782	0	12241
05/11/20 04:44:49 PM	497						183	25	15281
05/11/20 04:46:29 PM	498						264	57	20550
05/11/20 04:48:09 PM	499						195	35	12001
05/11/20 04:49:55 PM	500						nan	nan	7497
05/11/20 04:51:36 PM	501						nan	nan	6207
05/11/20 04:53:16 PM	502						370	31	19176
05/11/20 04:54:56 PM	503						nan	nan	3665
05/11/20 04:56:37 PM	504						443	34	14707
05/11/20 04:58:17 PM	505						nan	nan	3103
05/11/20 05:00:03 PM	506						nan	nan	2904
05/11/20 05:01:43 PM	507						331	0	12605
05/11/20 05:03:24 PM	508						90	0	9050
05/11/20 05:05:04 PM	509						nan	nan	6626
05/11/20 05:06:44 PM	510						nan	nan	4254
05/11/20 05:08:25 PM	511						721	0	12750
05/11/20 05:10:05 PM	512						nan	nan	5444
05/11/20 05:11:46 PM	513						nan	nan	2078
05/11/20 05:13:27 PM	514						210	0	8005
05/11/20 05:15:07 PM	515						391	0	12925
05/11/20 05:16:53 PM	516						331	0	8742
05/11/20 05:18:34 PM	517						321	81	12331
05/11/20 05:20:14 PM	518						150	0	9513
05/11/20 05:21:54 PM	519						nan	nan	7303
05/11/20 05:23:34 PM	520						nan	nan	4830
05/11/20 05:25:15 PM	521						180	0	9521
05/11/20 05:26:55 PM	522						nan	nan	4034
05/11/20 05:28:35 PM	523						nan	nan	6043
05/11/20 05:30:16 PM	524						239	42	19200
05/11/20 05:31:57 PM	525						90	0	11557
05/11/20 05:33:38 PM	526						468	15	10945
05/11/20 05:35:18 PM	527						nan	nan	4320
05/11/20 05:37:04 PM	528						631	0	10098
05/11/20 05:38:44 PM	529						305	22	21735
05/11/20 05:40:24 PM	530						135	15	8698
05/11/20 05:42:10 PM	531						nan	nan	5122
05/11/20 05:43:50 PM	532						106	15	9832
05/11/20 05:45:31 PM	533						468	15	13324
05/11/20 05:47:12 PM	534						nan	nan	5224
05/11/20 05:48:52 PM	535						285	33	10411
05/11/20 05:50:32 PM	536						210	0	12292
05/11/20 05:52:18 PM	537						257	15	20193
05/11/20 05:53:58 PM	538						nan	nan	4082
05/11/20 05:55:38 PM	539						nan	nan	4905
05/11/20 05:57:19 PM	540						721	0	11028
05/11/20 05:58:59 PM	541						150	0	12635
05/11/20 06:00:45 PM	542						391	0	8145
05/11/20 06:02:26 PM	543						267	112	43606
05/11/20 06:04:06 PM	544						nan	nan	7399
05/11/20 06:05:46 PM	545						nan	nan	7296
05/11/20 06:07:32 PM	546						358	24	11181
05/11/20 06:09:12 PM	547						255	15	18605
05/11/20 06:10:52 PM	548						343	173	32314
05/11/20 06:12:33 PM	549						337	134	50414
05/11/20 06:14:13 PM	550						228	15	12646
05/11/20 06:15:54 PM	551						331	0	11602
05/11/20 06:17:34 PM	552						nan	nan	7527
05/11/20 06:19:20 PM	553						450	22	38708
05/11/20 06:21:00 PM	554						619	15	12873
05/11/20 06:22:41 PM	555						242	97	30595
05/11/20 06:24:21 PM	556						315	15	14056
05/11/20 06:26:07 PM	557						nan	nan	5395
05/11/20 06:27:47 PM	558						347	15	9441
05/11/20 06:29:27 PM	559						nan	nan	6918
05/11/20 06:31:08 PM	560						346	15	8988
05/11/20 06:32:47 PM	561						213	25	10821
05/11/20 06:34:34 PM	562						nan	nan	4495
05/11/20 06:36:14 PM	563						nan	nan	5196
05/11/20 06:37:55 PM	564						nan	nan	2433
05/11/20 06:39:35 PM	565						238	23	18275
05/11/20 06:41:16 PM	566						421	0	9181
05/11/20 06:42:56 PM	567						166	34	11427
05/11/20 06:44:37 PM	568						407	15	11515
05/11/20 06:46:17 PM	569						902	0	10145
05/11/20 06:47:57 PM	570						104	15	15240
05/11/20 06:49:38 PM	571						nan	nan	4064
05/11/20 06:51:24 PM	572						196	15	10199
05/11/20 06:53:04 PM	573						nan	nan	5619
05/11/20 06:54:44 PM	574						nan	nan	4419
05/11/20 06:56:24 PM	575						258	15	13139
05/11/20 06:58:05 PM	576						228	15	14080
05/11/20 06:59:46 PM	577						252	15	12757
05/11/20 07:01:26 PM	578						150	0	8281
05/11/20 07:03:06 PM	579						nan	nan	4625
05/11/20 07:04:52 PM	580						nan	nan	2253
05/11/20 07:06:32 PM	581						316	15	10895
05/11/20 07:08:12 PM	582						244	22	17031
05/11/20 07:09:58 PM	583						279	42	16658
05/11/20 07:11:38 PM	584						nan	nan	5054
05/11/20 07:13:20 PM	585						128	34	16632
05/11/20 07:14:59 PM	586						256	92	29335
05/11/20 07:16:41 PM	587						286	56	26160
05/11/20 07:18:20 PM	588						nan	nan	7029
05/11/20 07:20:01 PM	589						523	15	18135
05/11/20 07:21:41 PM	590						228	15	12271
05/11/20 07:23:21 PM	591						902	0	11209
05/11/20 07:25:02 PM	592						nan	nan	3517
05/11/20 07:26:48 PM	593						223	33	14906
05/11/20 07:28:29 PM	594						nan	nan	6820
05/11/20 07:30:09 PM	595						964	23	14817
05/11/20 07:31:49 PM	596						229	53	15163
05/11/20 07:33:35 PM	597						nan	nan	7946
05/11/20 07:35:15 PM	598						90	0	22403
05/11/20 07:36:55 PM	599						301	0	8947
05/11/20 07:38:41 PM	600						nan	nan	6628
05/11/20 07:40:22 PM	601						nan	nan	5336
05/11/20 07:42:02 PM	602						254	32	20091
05/11/20 07:43:42 PM	603						240	0	9933
05/11/20 07:45:22 PM	604						nan	nan	3910
05/11/20 07:47:08 PM	605						652	61	17248
05/11/20 07:48:48 PM	606						nan	nan	7076
05/11/20 07:50:29 PM	607						nan	nan	7286
05/11/20 07:52:09 PM	608						nan	nan	6065
05/11/20 07:53:50 PM	609						121	24	12254
05/11/20 07:55:37 PM	610						nan	nan	3583
05/11/20 07:57:17 PM	611						nan	nan	5213
05/11/20 07:59:03 PM	612						105	15	13536
05/11/20 08:00:50 PM	613						nan	nan	6637
05/11/20 08:02:36 PM	614						117	22	21156
05/11/20 08:04:16 PM	615						223	33	9097
05/11/20 08:05:56 PM	616						nan	nan	2989
05/11/20 08:07:37 PM	617						nan	nan	6179
05/11/20 08:09:18 PM	618						210	0	11117
05/11/20 08:10:58 PM	619						nan	nan	6453
05/11/20 08:12:38 PM	620						120	0	8185
05/11/20 08:14:24 PM	621						nan	nan	5825
05/11/20 08:16:04 PM	622						748	55	16400
05/11/20 08:17:45 PM	623						316	15	9099
05/11/20 08:19:25 PM	624						256	15	14713
05/11/20 08:21:11 PM	625						nan	nan	6712
05/11/20 08:22:51 PM	626						801	14	14405
05/11/20 08:24:31 PM	627						nan	nan	6800
05/11/20 08:26:17 PM	628						nan	nan	5212
05/11/20 08:27:57 PM	629						194	15	13117
05/11/20 08:29:43 PM	630						180	0	9271
05/11/20 08:31:24 PM	631						361	0	9439
05/11/20 08:33:04 PM	632						nan	nan	7193
05/11/20 08:34:44 PM	633						nan	nan	3289
05/11/20 08:36:24 PM	634						944	15	12800
05/11/20 08:38:05 PM	635						254	112	15454
05/11/20 08:39:45 PM	636						145	23	15358
05/11/20 08:41:31 PM	637						nan	nan	4064
05/11/20 08:43:11 PM	638						391	0	8536
05/11/20 08:44:52 PM	639						nan	nan	3487
05/11/20 08:46:33 PM	640						473	246	81402
05/11/20 08:48:13 PM	641						nan	nan	7979
05/11/20 08:49:53 PM	642						601	0	8640
05/11/20 08:51:34 PM	643						nan	nan	3763
05/11/20 08:53:20 PM	644						409	206	32030
05/11/20 08:55:00 PM	645						241	78	15346
05/11/20 08:56:40 PM	646						286	15	11740
05/11/20 08:58:21 PM	647						240	0	9643
05/11/20 09:00:02 PM	648						nan	nan	5592
05/11/20 09:01:43 PM	649						412	14	21758
05/11/20 09:03:23 PM	650						271	0	8037
05/11/20 09:05:03 PM	651						314	121	38690
05/11/20 09:06:44 PM	652						992	0	12579
05/11/20 09:08:36 PM	653						271	0	8708
05/11/20 09:10:22 PM	654						180	53	27320
05/11/20 09:12:03 PM	655						301	58	16256
05/11/20 09:13:49 PM	656						nan	nan	4861
05/11/20 09:15:30 PM	657						nan	nan	5382
05/11/20 09:17:10 PM	658						571	0	8084
05/11/20 09:18:50 PM	659						406	15	14623
05/11/20 09:20:32 PM	660						462	15	15108
05/11/20 09:22:18 PM	661						316	15	10719
05/11/20 09:23:59 PM	662						nan	nan	1664
05/11/20 09:25:45 PM	663						295	21	22905
05/11/20 09:27:33 PM	664						263	108	25630
05/11/20 09:33:04 PM	666						405	15	14288
05/11/20 09:34:44 PM	667						nan	nan	4874
05/11/20 09:36:24 PM	668						nan	nan	2603
05/11/20 09:38:04 PM	669						509	69	26219
05/11/20 09:39:50 PM	670						207	23	11428
05/11/20 09:41:36 PM	671						436	224	21008
05/11/20 09:43:17 PM	672						271	24	17679
05/11/20 09:44:57 PM	673						201	86	25919
05/11/20 09:46:37 PM	674						980	32	15921
05/11/20 09:48:18 PM	675						301	0	17373
05/11/20 09:50:00 PM	676						nan	nan	7703
05/11/20 09:51:45 PM	677						nan	nan	1938
05/11/20 09:53:25 PM	678						nan	nan	4140
05/11/20 09:55:06 PM	679						240	0	10191
05/11/20 09:56:45 PM	680						416	32	18761
05/11/20 09:58:26 PM	681						425	24	15198
05/11/20 10:00:07 PM	682						nan	nan	7308
05/11/20 10:02:02 PM	683						365	23	17139
05/11/20 10:03:43 PM	684						240	0	9017
05/11/20 10:05:31 PM	685						764	31	16940
05/11/20 10:07:11 PM	686						342	197	18602
05/11/20 10:08:58 PM	687						404	15	18911
05/11/20 10:10:44 PM	688						nan	nan	5666
05/11/20 10:12:25 PM	689						nan	nan	7785
05/11/20 10:14:10 PM	690						185	38	13011
05/11/20 10:15:56 PM	691						374	15	11079
05/11/20 10:17:42 PM	692						nan	nan	1764
05/11/20 10:19:22 PM	693						497	52	13822
05/11/20 10:21:03 PM	694						299	133	15937
05/11/20 10:22:43 PM	695						256	15	11472
05/11/20 10:24:23 PM	696						nan	nan	3846
05/11/20 10:26:04 PM	697						465	15	11979
05/11/20 10:27:44 PM	698						nan	nan	5117
05/11/20 10:29:26 PM	699						nan	nan	7867
05/11/20 10:31:06 PM	700						195	15	15857
05/11/20 10:32:47 PM	701						nan	nan	4391
05/11/20 10:34:27 PM	702						481	0	10118
05/11/20 10:36:07 PM	703						nan	nan	3851
05/11/20 10:37:53 PM	704						180	0	9303
05/11/20 10:39:40 PM	705						nan	nan	4404
05/11/20 10:41:20 PM	706						nan	nan	2448
05/11/20 10:43:01 PM	707						nan	nan	4375
05/11/20 10:44:41 PM	708						110	14	18593
05/11/20 10:46:20 PM	709						nan	nan	4383
05/11/20 10:48:00 PM	710						nan	nan	6612
05/11/20 10:49:41 PM	711						331	0	8090
05/11/20 10:51:27 PM	712						nan	nan	3663
05/11/20 10:53:07 PM	713						nan	nan	4004
05/11/20 10:59:35 PM	715						nan	nan	6389
05/11/20 11:01:15 PM	716						nan	nan	3067
05/11/20 11:03:01 PM	717						nan	nan	6175
05/11/20 11:04:47 PM	718						nan	nan	1882
05/11/20 11:06:27 PM	719						240	0	10742
05/11/20 11:08:13 PM	720						nan	nan	1678
05/11/20 11:09:59 PM	721						nan	nan	6069
05/11/20 11:11:46 PM	722						nan	nan	5660
05/11/20 11:13:32 PM	723						391	0	15008
05/11/20 11:15:13 PM	724						nan	nan	3676
05/11/20 11:16:59 PM	725						163	15	10813
05/11/20 11:18:45 PM	726						256	15	10311
05/11/20 11:20:31 PM	727						nan	nan	6767
05/11/20 11:22:17 PM	728						160	34	11849
05/11/20 11:24:09 PM	729						nan	nan	2279
05/11/20 11:25:49 PM	730						359	23	12195
05/11/20 11:27:29 PM	731						nan	nan	4463
05/11/20 11:29:09 PM	732						240	0	8366
05/11/20 11:30:48 PM	733						nan	nan	6497
05/11/20 11:32:34 PM	734						nan	nan	3044
05/11/20 11:34:14 PM	735						nan	nan	5802
05/11/20 11:36:00 PM	736						nan	nan	3385
05/11/20 11:37:46 PM	737						nan	nan	5433
05/11/20 11:39:31 PM	738						nan	nan	3033
05/11/20 11:41:18 PM	739						nan	nan	4952
05/11/20 11:43:04 PM	740						nan	nan	3948
05/11/20 11:49:28 PM	742						90	0	8793
05/11/20 11:51:07 PM	743						nan	nan	2782
05/11/20 11:52:48 PM	744						nan	nan	2554
05/11/20 11:54:29 PM	745						286	30	14053
05/11/20 11:56:10 PM	746						nan	nan	5080
05/11/20 11:57:56 PM	747						nan	nan	7736
05/11/20 11:59:36 PM	748						nan	nan	5535
06/11/20 12:01:15 AM	749						nan	nan	4869
06/11/20 12:03:02 AM	750						nan	nan	7822
06/11/20 12:04:47 AM	751						nan	nan	3220
06/11/20 12:06:27 AM	752						153	41	14960
06/11/20 12:08:07 AM	753						nan	nan	5342
06/11/20 12:09:48 AM	754						nan	nan	5650
06/11/20 12:11:29 AM	755						90	0	8062
06/11/20 12:13:09 AM	756						nan	nan	1385
06/11/20 12:14:54 AM	757						301	0	11124
06/11/20 12:16:35 AM	758						nan	nan	6454
06/11/20 12:18:20 AM	759						571	0	12539
06/11/20 12:20:01 AM	760						nan	nan	2659
06/11/20 12:21:40 AM	761						106	15	8592
06/11/20 12:23:27 AM	762						271	0	8288
06/11/20 12:25:07 AM	763						nan	nan	5910
06/11/20 12:26:47 AM	764						nan	nan	5521
06/11/20 12:28:28 AM	765						nan	nan	6498
06/11/20 12:30:08 AM	766						301	0	8103
06/11/20 12:31:49 AM	767						nan	nan	4917
06/11/20 12:33:35 AM	768						271	0	9528
06/11/20 12:35:16 AM	769						nan	nan	5836
06/11/20 12:37:02 AM	770						nan	nan	4585
06/11/20 12:38:44 AM	771						279	14	27168
06/11/20 12:40:25 AM	772						nan	nan	1785
06/11/20 12:42:11 AM	773						nan	nan	3022
06/11/20 12:43:51 AM	774						nan	nan	2859
06/11/20 12:45:31 AM	775						nan	nan	6542
06/11/20 12:47:12 AM	776						nan	nan	3484
06/11/20 12:48:53 AM	777						237	24	10990
06/11/20 12:50:33 AM	778						521	307	33774
06/11/20 12:52:13 AM	779						nan	nan	6984
06/11/20 12:53:53 AM	780						nan	nan	5773
06/11/20 12:55:39 AM	781						329	25	9913
06/11/20 12:57:20 AM	782						105	15	10285
06/11/20 12:59:00 AM	783						451	25	9288
06/11/20 01:00:50 AM	784						992	0	9088
06/11/20 01:02:35 AM	785						263	21	22500
06/11/20 01:04:15 AM	786						704	44	31222
06/11/20 01:05:56 AM	787						407	15	12858
06/11/20 01:07:36 AM	788						nan	nan	6517
06/11/20 01:09:17 AM	789						254	15	15727
06/11/20 01:10:57 AM	790						314	15	12369
06/11/20 01:12:38 AM	791						120	0	15593
06/11/20 01:14:19 AM	792						nan	nan	6567
06/11/20 01:15:59 AM	793						618	29	22900
06/11/20 01:17:39 AM	794						240	0	8854
06/11/20 01:19:26 AM	795						1112	0	9178
06/11/20 01:21:06 AM	796						376	15	20598
06/11/20 01:22:46 AM	797						347	15	9623
06/11/20 01:24:26 AM	798						235	86	33244
06/11/20 01:26:07 AM	799						301	0	9544
06/11/20 01:27:47 AM	800						nan	nan	7403
06/11/20 01:29:27 AM	801						nan	nan	6920
06/11/20 01:31:08 AM	802						1563	0	8372
06/11/20 01:32:54 AM	803						nan	nan	2655
06/11/20 01:34:34 AM	804						nan	nan	7156
06/11/20 01:36:14 AM	805						nan	nan	2468
06/11/20 01:37:55 AM	806						nan	nan	4155
06/11/20 01:39:36 AM	807						nan	nan	2515
06/11/20 01:41:16 AM	808						180	0	9707
06/11/20 01:42:57 AM	809						nan	nan	3549
06/11/20 01:44:37 AM	810						827	15	9370
06/11/20 01:46:17 AM	811						nan	nan	3513
06/11/20 01:48:07 AM	812						nan	nan	6597
06/11/20 01:49:53 AM	813						nan	nan	5345
06/11/20 01:51:40 AM	814						90	0	8517
06/11/20 01:53:21 AM	815						210	0	11935
06/11/20 01:55:01 AM	816						318	15	12778
06/11/20 01:56:43 AM	817						nan	nan	4174
06/11/20 01:58:24 AM	818						271	0	9582
06/11/20 02:00:05 AM	819						nan	nan	4079
06/11/20 02:01:45 AM	820						nan	nan	4503
06/11/20 02:03:26 AM	821						361	0	9130
06/11/20 02:05:06 AM	822						284	15	13735
06/11/20 02:06:52 AM	823						nan	nan	4940
06/11/20 02:08:33 AM	824						331	0	8714
06/11/20 02:10:13 AM	825						nan	nan	7419
06/11/20 02:11:54 AM	826						136	35	14631
06/11/20 02:13:34 AM	827						nan	nan	6149
06/11/20 02:15:14 AM	828						466	15	8270
06/11/20 02:16:55 AM	829						466	15	11010
06/11/20 02:18:35 AM	830						nan	nan	6802
06/11/20 02:20:16 AM	831						nan	nan	3998
06/11/20 02:21:57 AM	832						812	0	9013
06/11/20 02:23:36 AM	833						nan	nan	4957
06/11/20 02:25:17 AM	834						nan	nan	2197
06/11/20 02:26:58 AM	835						nan	nan	3358
06/11/20 02:28:39 AM	836						nan	nan	4769
06/11/20 02:30:19 AM	837						nan	nan	3247
06/11/20 02:31:59 AM	838						nan	nan	6646
06/11/20 02:33:40 AM	839						nan	nan	4598
06/11/20 02:35:26 AM	840						nan	nan	4671
06/11/20 02:37:05 AM	841						nan	nan	5178
06/11/20 02:38:44 AM	842						nan	nan	2395
06/11/20 02:40:30 AM	843						120	0	9181
06/11/20 02:42:11 AM	844						nan	nan	4878
06/11/20 02:43:57 AM	845						nan	nan	3544
06/11/20 02:45:37 AM	846						nan	nan	5222
06/11/20 02:47:17 AM	847						nan	nan	2769
06/11/20 02:48:58 AM	848						nan	nan	7110
06/11/20 02:50:39 AM	849						nan	nan	3576
06/11/20 02:52:19 AM	850						285	92	18966
06/11/20 02:53:59 AM	851						nan	nan	5735
06/11/20 02:55:40 AM	852						nan	nan	2330
06/11/20 02:57:19 AM	853						nan	nan	3722
06/11/20 02:59:01 AM	854						nan	nan	6934
06/11/20 03:00:42 AM	855						150	0	9089
06/11/20 03:02:29 AM	856						nan	nan	6192
06/11/20 03:04:17 AM	857						nan	nan	5008
06/11/20 03:06:07 AM	858						nan	nan	4884
06/11/20 03:07:46 AM	859						416	96	13846
06/11/20 03:09:27 AM	860						nan	nan	4331
06/11/20 03:11:08 AM	861						120	0	10053
06/11/20 03:12:48 AM	862						796	15	8708
06/11/20 03:14:35 AM	863						nan	nan	2307
06/11/20 03:16:21 AM	864						nan	nan	2986
06/11/20 03:18:01 AM	865						nan	nan	6926
06/11/20 03:19:47 AM	866						320	48	23114
06/11/20 03:21:33 AM	867						nan	nan	6893
06/11/20 03:23:19 AM	868						150	0	8635
06/11/20 03:24:59 AM	869						nan	nan	5835
06/11/20 03:26:40 AM	870						120	0	9770
06/11/20 03:28:20 AM	871						nan	nan	5645
06/11/20 03:30:06 AM	872						nan	nan	7539
06/11/20 03:31:46 AM	873						nan	nan	7476
06/11/20 03:33:26 AM	874						nan	nan	2608
06/11/20 03:35:08 AM	875						nan	nan	2039
06/11/20 03:36:48 AM	876						nan	nan	6764
06/11/20 03:38:28 AM	877						nan	nan	5842
06/11/20 03:40:14 AM	878						nan	nan	1919
06/11/20 03:41:55 AM	879						102	15	16193
06/11/20 03:43:36 AM	880						nan	nan	3748
06/11/20 03:45:16 AM	881						210	0	8579
06/11/20 03:46:56 AM	882						nan	nan	5160
06/11/20 03:48:37 AM	883						nan	nan	4656
06/11/20 03:50:16 AM	884						nan	nan	2017
06/11/20 03:52:02 AM	885						nan	nan	7522
06/11/20 03:53:42 AM	886						nan	nan	6357
06/11/20 03:55:23 AM	887						271	0	9563
06/11/20 03:57:09 AM	888						nan	nan	3640
06/11/20 03:58:49 AM	889						nan	nan	4409
06/11/20 04:00:30 AM	890						nan	nan	2621
06/11/20 04:02:10 AM	891						812	0	8173
06/11/20 04:03:50 AM	892						316	15	10482
06/11/20 04:05:31 AM	893						nan	nan	6731
06/11/20 04:07:17 AM	894						301	0	10217
06/11/20 04:08:57 AM	895						331	0	9134
06/11/20 04:10:38 AM	896						nan	nan	6739
06/11/20 04:12:17 AM	897						284	123	14349
06/11/20 04:14:03 AM	898						nan	nan	5309
06/11/20 04:15:49 AM	899						nan	nan	7969
06/11/20 04:17:37 AM	900						nan	nan	6376
06/11/20 04:19:17 AM	901						nan	nan	2986
06/11/20 04:21:03 AM	902						134	15	11209
06/11/20 04:22:43 AM	903						231	56	12727
06/11/20 04:24:29 AM	904						nan	nan	3742
06/11/20 04:26:09 AM	905						nan	nan	4699
06/11/20 04:27:55 AM	906						301	0	10042
06/11/20 04:29:42 AM	907						nan	nan	1755
06/11/20 04:31:28 AM	908						167	51	14764
06/11/20 04:33:14 AM	909						nan	nan	4739
06/11/20 04:34:54 AM	910						286	15	8557
06/11/20 04:36:35 AM	911						nan	nan	5346
06/11/20 04:38:16 AM	912						nan	nan	4877
06/11/20 04:39:56 AM	913						90	0	9873
06/11/20 04:45:39 AM	915						nan	nan	7559
06/11/20 04:47:19 AM	916						123	25	13705
06/11/20 04:48:59 AM	917						411	50	13404
06/11/20 04:50:45 AM	918						nan	nan	7225
06/11/20 04:52:25 AM	919						104	15	11767
06/11/20 04:54:11 AM	920						nan	nan	6946
06/11/20 04:55:51 AM	921						404	15	9840
06/11/20 04:57:50 AM	922						465	15	10017
06/11/20 04:59:35 AM	923						nan	nan	2705
06/11/20 05:01:15 AM	924						260	14	14420
06/11/20 05:02:56 AM	925						227	15	15365
06/11/20 05:04:36 AM	926						340	160	31732
06/11/20 05:06:15 AM	927						nan	nan	3244
06/11/20 05:07:57 AM	928						1112	0	9810
06/11/20 05:09:38 AM	929						323	182	37205
06/11/20 05:11:18 AM	930						nan	nan	5808
06/11/20 05:12:59 AM	931						nan	nan	3872
06/11/20 05:14:39 AM	932						193	49	18714
06/11/20 05:16:25 AM	933						782	0	12081
06/11/20 05:18:05 AM	934						nan	nan	4232
06/11/20 05:19:52 AM	935						257	32	17206
06/11/20 05:21:32 AM	936						nan	nan	3709
06/11/20 05:23:13 AM	937						176	56	16679
06/11/20 05:25:00 AM	938						180	0	8843
06/11/20 05:26:46 AM	939						411	122	22550
06/11/20 05:28:32 AM	940						601	0	8451
06/11/20 05:30:13 AM	941						464	15	11741
06/11/20 05:31:53 AM	942						nan	nan	4032
06/11/20 05:33:33 AM	943						nan	nan	4024
06/11/20 05:35:14 AM	944						90	0	13088
06/11/20 05:36:54 AM	945						nan	nan	4412
06/11/20 05:38:40 AM	946						nan	nan	4506
06/11/20 05:40:20 AM	947						354	87	20597
06/11/20 05:42:02 AM	948						90	0	22429
06/11/20 05:43:42 AM	949						nan	nan	5061
06/11/20 05:45:29 AM	950						240	0	9628
06/11/20 05:47:10 AM	951						424	23	11977
06/11/20 05:48:50 AM	952						225	34	10456
06/11/20 05:50:36 AM	953						nan	nan	7012
06/11/20 05:52:17 AM	954						nan	nan	3758
06/11/20 05:53:57 AM	955						nan	nan	7275
06/11/20 05:55:38 AM	956						230	14	20676
06/11/20 05:57:17 AM	957						nan	nan	3635
06/11/20 05:58:59 AM	958						181	63	17318
06/11/20 06:00:45 AM	959						661	0	8899
06/11/20 06:02:32 AM	960						nan	nan	3702
06/11/20 06:04:12 AM	961						nan	nan	1848
06/11/20 06:05:54 AM	962						nan	nan	2741
06/11/20 06:07:45 AM	963						nan	nan	3379
06/11/20 06:09:26 AM	964						nan	nan	2545
06/11/20 06:11:06 AM	965						408	15	10824
06/11/20 06:12:47 AM	966						nan	nan	3157
06/11/20 06:14:27 AM	967						nan	nan	2515
06/11/20 06:16:14 AM	968						nan	nan	4176
06/11/20 06:18:00 AM	969						nan	nan	1933
06/11/20 06:19:46 AM	970						nan	nan	6156
06/11/20 06:21:32 AM	971						210	0	8290
06/11/20 06:23:13 AM	972						nan	nan	4654
06/11/20 06:24:53 AM	973						nan	nan	6196
06/11/20 06:26:34 AM	974						nan	nan	5805
06/11/20 06:28:14 AM	975						nan	nan	6265
06/11/20 06:29:55 AM	976						nan	nan	4248
06/11/20 06:31:40 AM	977						nan	nan	7330
06/11/20 06:33:21 AM	978						nan	nan	5138
06/11/20 06:35:01 AM	979						nan	nan	6346
06/11/20 06:36:41 AM	980						90	0	11381
06/11/20 06:38:27 AM	981						421	0	8131
06/11/20 06:40:07 AM	982						nan	nan	1636
06/11/20 06:41:53 AM	983						107	15	13386
06/11/20 06:43:34 AM	984						436	15	9011
06/11/20 06:45:15 AM	985						nan	nan	4278
06/11/20 06:47:03 AM	986						nan	nan	4974
06/11/20 06:48:49 AM	987						nan	nan	2965
06/11/20 06:50:30 AM	988						90	0	8097
06/11/20 06:52:16 AM	989						nan	nan	1791
06/11/20 06:53:57 AM	990						nan	nan	2212
06/11/20 06:55:50 AM	991						nan	nan	3388
06/11/20 06:57:37 AM	992						nan	nan	3906
06/11/20 06:59:17 AM	993						nan	nan	6449
06/11/20 07:01:03 AM	994						nan	nan	6971
06/11/20 07:02:44 AM	995						nan	nan	4422
06/11/20 07:04:24 AM	996						nan	nan	1930
06/11/20 07:06:04 AM	997						721	0	8005
06/11/20 07:07:50 AM	998						167	15	12132
06/11/20 07:09:31 AM	999						nan	nan	4244
06/11/20 07:11:11 AM	1000						nan	nan	2383
06/11/20 07:12:51 AM	1001						nan	nan	2381
06/11/20 07:14:39 AM	1002						nan	nan	3008
06/11/20 07:16:25 AM	1003						164	54	17402
06/11/20 07:18:11 AM	1004						nan	nan	6843
06/11/20 07:19:52 AM	1005						249	52	13554
06/11/20 07:21:39 AM	1006						421	0	8418
06/11/20 07:23:18 AM	1007						331	0	8097
06/11/20 07:24:58 AM	1008						240	0	16262
06/11/20 07:26:39 AM	1009						nan	nan	4379
06/11/20 07:28:19 AM	1010						451	0	8903
06/11/20 07:29:59 AM	1011						nan	nan	4132
06/11/20 07:31:41 AM	1012						nan	nan	6086
06/11/20 07:33:27 AM	1013						nan	nan	4699
06/11/20 07:35:08 AM	1014						nan	nan	1826
06/11/20 07:36:54 AM	1015						nan	nan	1471
06/11/20 07:38:40 AM	1016						nan	nan	3123
06/11/20 07:40:21 AM	1017						nan	nan	1858
06/11/20 07:42:02 AM	1018						nan	nan	3399
06/11/20 07:43:42 AM	1019						nan	nan	4339
06/11/20 07:45:22 AM	1020						240	0	10915
06/11/20 07:47:03 AM	1021						nan	nan	1958
06/11/20 07:48:49 AM	1022						nan	nan	1650
06/11/20 07:50:30 AM	1023						nan	nan	4428
06/11/20 07:52:10 AM	1024						196	15	11580
06/11/20 07:53:50 AM	1025						439	35	13645
06/11/20 07:55:30 AM	1026						286	15	8665
06/11/20 07:57:11 AM	1027						nan	nan	7483
06/11/20 07:58:51 AM	1028						nan	nan	1787
06/11/20 08:00:37 AM	1029						nan	nan	7011
06/11/20 08:02:25 AM	1030						nan	nan	6200
06/11/20 08:08:54 AM	1032						nan	nan	3144
06/11/20 08:11:00 AM	1033						nan	nan	4058
06/11/20 08:12:46 AM	1034						120	25	11401
06/11/20 08:14:32 AM	1035						nan	nan	7201
06/11/20 08:16:21 AM	1036						180	0	10960
06/11/20 08:18:18 AM	1037						nan	nan	7679
06/11/20 08:20:04 AM	1038						240	0	10015
06/11/20 08:21:50 AM	1039						nan	nan	2479
06/11/20 08:32:43 AM	1042						301	0	8152
06/11/20 08:34:24 AM	1043						227	15	18626
06/11/20 08:36:11 AM	1044						150	0	8706
06/11/20 08:46:17 AM	1047						nan	nan	2351
06/11/20 08:47:58 AM	1048						227	15	14067
06/11/20 08:49:44 AM	1049						601	0	12044
06/11/20 08:51:24 AM	1050						291	14	20419
06/11/20 08:53:10 AM	1051						nan	nan	3192
06/11/20 08:54:50 AM	1052						240	0	10948
06/11/20 08:56:36 AM	1053						nan	nan	4638
06/11/20 08:58:16 AM	1054						nan	nan	5648
06/11/20 08:59:56 AM	1055						nan	nan	6152
06/11/20 09:01:37 AM	1056						nan	nan	7359
06/11/20 09:03:17 AM	1057						751	0	11558
06/11/20 09:04:58 AM	1058						nan	nan	4454
06/11/20 09:06:38 AM	1059						798	15	11412
06/11/20 09:08:24 AM	1060						nan	nan	4625
06/11/20 09:10:04 AM	1061						nan	nan	5463
06/11/20 09:11:50 AM	1062						nan	nan	2687
06/11/20 09:13:30 AM	1063						nan	nan	4244
06/11/20 09:15:10 AM	1064						301	0	9363
06/11/20 09:16:51 AM	1065						180	0	10244
06/11/20 09:18:31 AM	1066						nan	nan	7591
06/11/20 09:20:17 AM	1067						686	24	14775
06/11/20 09:21:57 AM	1068						451	0	9767
06/11/20 09:23:38 AM	1069						390	23	19857
06/11/20 09:25:18 AM	1070						421	0	9163
06/11/20 09:27:04 AM	1071						240	0	8463
06/11/20 09:28:44 AM	1072						nan	nan	3679
06/11/20 09:30:24 AM	1073						nan	nan	2917
06/11/20 09:32:04 AM	1074						nan	nan	6315
06/11/20 09:33:45 AM	1075						nan	nan	4911
06/11/20 09:35:30 AM	1076						nan	nan	3154
06/11/20 09:37:10 AM	1077						nan	nan	6962
06/11/20 09:38:51 AM	1078						347	47	16380
06/11/20 09:40:31 AM	1079						106	15	11003
06/11/20 09:42:17 AM	1080						90	0	9787
06/11/20 09:43:57 AM	1081						136	31	22984
06/11/20 09:45:37 AM	1082						nan	nan	4326
06/11/20 09:47:18 AM	1083						nan	nan	2706
06/11/20 09:48:58 AM	1084						nan	nan	7975
06/11/20 09:50:44 AM	1085						nan	nan	2866
06/11/20 09:52:25 AM	1086						nan	nan	3613
06/11/20 09:54:06 AM	1087						nan	nan	4638
06/11/20 09:55:45 AM	1088						253	15	14907
06/11/20 09:57:31 AM	1089						nan	nan	5932
06/11/20 09:59:11 AM	1090						nan	nan	3982
06/11/20 10:00:51 AM	1091						nan	nan	3500
06/11/20 10:02:37 AM	1092						nan	nan	6304
06/11/20 10:04:17 AM	1093						nan	nan	2613
06/11/20 10:05:57 AM	1094						481	0	8654
06/11/20 10:07:43 AM	1095						nan	nan	1937
06/11/20 10:09:23 AM	1096						nan	nan	5487
06/11/20 10:11:09 AM	1097						nan	nan	5469
06/11/20 10:12:55 AM	1098						nan	nan	1563
06/11/20 10:14:35 AM	1099						nan	nan	5512
06/11/20 10:16:15 AM	1100						nan	nan	6177
06/11/20 10:17:55 AM	1101						nan	nan	4152
06/11/20 10:19:36 AM	1102						315	15	13464
06/11/20 10:21:22 AM	1103						nan	nan	4292
06/11/20 10:23:01 AM	1104						nan	nan	1856
06/11/20 10:24:46 AM	1105						nan	nan	2052
06/11/20 10:26:32 AM	1106						nan	nan	1926
06/11/20 10:28:12 AM	1107						nan	nan	1435
06/11/20 10:29:52 AM	1108						947	15	13466
06/11/20 10:31:38 AM	1109						nan	nan	5723
06/11/20 10:33:18 AM	1110						311	161	25975
06/11/20 10:35:04 AM	1111						391	0	10797
06/11/20 10:36:44 AM	1112						nan	nan	2580
06/11/20 10:38:24 AM	1113						nan	nan	1535
06/11/20 10:40:05 AM	1114						nan	nan	4192
06/11/20 10:41:45 AM	1115						nan	nan	1334
06/11/20 10:43:26 AM	1116						nan	nan	2901
06/11/20 10:45:06 AM	1117						188	63	14361
06/11/20 10:46:47 AM	1118						nan	nan	2471
06/11/20 10:48:27 AM	1119						nan	nan	5513
06/11/20 10:50:13 AM	1120						271	0	8935
06/11/20 10:51:53 AM	1121						268	24	10745
06/11/20 10:53:34 AM	1122						223	15	8928
06/11/20 10:55:14 AM	1123						812	0	10489
06/11/20 10:56:55 AM	1124						271	0	10043
06/11/20 10:58:35 AM	1125						317	15	9916
06/11/20 11:00:16 AM	1126						nan	nan	4266
06/11/20 11:01:56 AM	1127						120	0	8269
06/11/20 11:03:37 AM	1128						nan	nan	5566
06/11/20 11:05:17 AM	1129						nan	nan	5193
06/11/20 11:07:03 AM	1130						nan	nan	4156
06/11/20 11:08:43 AM	1131						nan	nan	3534
06/11/20 11:10:23 AM	1132						316	15	8862
06/11/20 11:12:09 AM	1133						nan	nan	6378
06/11/20 11:13:49 AM	1134						nan	nan	5226
06/11/20 11:15:35 AM	1135						392	22	21164
06/11/20 11:17:15 AM	1136						120	0	9224
06/11/20 11:18:55 AM	1137						nan	nan	5433
06/11/20 11:20:41 AM	1138						nan	nan	7395
06/11/20 11:22:21 AM	1139						273	112	30082
06/11/20 11:24:01 AM	1140						nan	nan	5047
06/11/20 11:25:47 AM	1141						585	15	14726
06/11/20 11:27:27 AM	1142						90	0	8172
06/11/20 11:29:08 AM	1143						90	0	8234
06/11/20 11:30:48 AM	1144						nan	nan	7003
06/11/20 11:32:34 AM	1145						nan	nan	5054
06/11/20 11:34:14 AM	1146						90	0	10477
06/11/20 11:35:54 AM	1147						391	0	9874
06/11/20 11:37:35 AM	1148						nan	nan	3534
06/11/20 11:39:16 AM	1149						301	0	8427
06/11/20 11:40:56 AM	1150						nan	nan	6321
06/11/20 11:42:37 AM	1151						255	105	23809
06/11/20 11:44:17 AM	1152						240	0	13008
06/11/20 11:45:58 AM	1153						nan	nan	7586
06/11/20 11:47:38 AM	1154						nan	nan	6972
06/11/20 11:49:19 AM	1155						271	0	8606
06/11/20 11:50:59 AM	1156						180	0	8301
06/11/20 11:52:45 AM	1157						361	0	8984
06/11/20 11:54:25 AM	1158						331	0	9559
06/11/20 11:56:11 AM	1159						314	15	10667
06/11/20 11:57:51 AM	1160						891	15	16641
06/11/20 11:59:31 AM	1161						889	15	11989
06/11/20 12:06:00 PM	1163						nan	nan	7648
06/11/20 12:07:55 PM	1164						nan	nan	3741
06/11/20 12:09:35 PM	1165						nan	nan	6194
06/11/20 12:11:20 PM	1166						377	15	9282
06/11/20 12:13:25 PM	1167						310	148	31010
06/11/20 12:15:11 PM	1168						120	0	8042
06/11/20 12:17:07 PM	1169						nan	nan	4614
06/11/20 12:18:53 PM	1170						nan	nan	1803
06/11/20 12:20:39 PM	1171						661	0	10934
06/11/20 12:22:25 PM	1172						421	0	9353
06/11/20 12:24:11 PM	1173						nan	nan	2929
06/11/20 12:25:52 PM	1174						nan	nan	6068
06/11/20 12:27:38 PM	1175						nan	nan	4095
06/11/20 12:29:18 PM	1176						331	0	9885
06/11/20 12:31:04 PM	1177						280	33	18037
06/11/20 12:32:50 PM	1178						nan	nan	6975
06/11/20 12:34:36 PM	1179						571	0	12217
06/11/20 12:36:23 PM	1180						306	24	15607
06/11/20 12:42:19 PM	1182						nan	nan	3508
06/11/20 12:44:05 PM	1183						120	0	8605
06/11/20 12:45:45 PM	1184						nan	nan	3681
06/11/20 12:47:31 PM	1185						451	0	8746
06/11/20 12:49:17 PM	1186						nan	nan	2918
06/11/20 12:51:03 PM	1187						nan	nan	2488
06/11/20 12:52:48 PM	1188						285	15	13245
06/11/20 12:54:34 PM	1189						nan	nan	4851
06/11/20 12:56:20 PM	1190						nan	nan	5456
06/11/20 12:58:00 PM	1191						nan	nan	5482
06/11/20 12:59:40 PM	1192						90	0	9134
06/11/20 01:01:26 PM	1193						nan	nan	5768
06/11/20 01:03:06 PM	1194						872	0	10825
06/11/20 01:04:46 PM	1195						nan	nan	2230
06/11/20 01:06:32 PM	1196						nan	nan	4460
06/11/20 01:08:12 PM	1197						nan	nan	4057
06/11/20 01:09:58 PM	1198						nan	nan	3733
06/11/20 01:11:38 PM	1199						nan	nan	1939
06/11/20 01:13:24 PM	1200						240	0	8953
06/11/20 01:15:05 PM	1201						nan	nan	5053
06/11/20 01:16:44 PM	1202						nan	nan	4436
06/11/20 01:18:30 PM	1203						226	15	11094
06/11/20 01:20:10 PM	1204						nan	nan	5137
06/11/20 01:21:51 PM	1205						nan	nan	4057
06/11/20 01:23:37 PM	1206						nan	nan	6913
06/11/20 01:25:17 PM	1207						nan	nan	2616
06/11/20 01:26:57 PM	1208						nan	nan	4242
06/11/20 01:28:37 PM	1209						nan	nan	7540
06/11/20 01:30:17 PM	1210						nan	nan	1568
06/11/20 01:32:03 PM	1211						nan	nan	2929
06/11/20 01:33:50 PM	1212						nan	nan	6281
06/11/20 01:35:31 PM	1213						nan	nan	7036
06/11/20 01:37:12 PM	1214						nan	nan	7654
06/11/20 01:39:01 PM	1215						nan	nan	5668
06/11/20 01:44:48 PM	1217						nan	nan	3159
06/11/20 01:46:38 PM	1218						nan	nan	6541
06/11/20 01:52:23 PM	1220						nan	nan	7866
06/11/20 01:58:24 PM	1222						90	0	9395
06/11/20 02:00:06 PM	1223						421	0	8980
06/11/20 02:02:01 PM	1224						90	0	10473
06/11/20 02:03:47 PM	1225						nan	nan	4019
06/11/20 02:05:33 PM	1226						nan	nan	4985
06/11/20 02:07:19 PM	1227						nan	nan	6739
06/11/20 02:08:59 PM	1228						nan	nan	7707
06/11/20 02:15:28 PM	1230						nan	nan	5434
06/11/20 02:17:20 PM	1231						137	15	11274
06/11/20 02:19:06 PM	1232						365	51	18474
06/11/20 02:21:03 PM	1233						nan	nan	7078
06/11/20 02:42:31 PM	1238						301	0	10666
06/11/20 02:44:26 PM	1239						301	0	8124
06/11/20 02:46:12 PM	1240						1413	0	9269
06/11/20 02:48:05 PM	1241						463	62	20450
06/11/20 02:49:51 PM	1242						451	0	8434
06/11/20 03:01:03 PM	1245						301	0	10846
06/11/20 03:03:17 PM	1246						451	0	12297
06/11/20 03:05:09 PM	1247						nan	nan	6600
06/11/20 03:06:55 PM	1248						nan	nan	7734
06/11/20 03:13:25 PM	1250						463	33	12316
06/11/20 03:15:11 PM	1251						301	0	8188
06/11/20 03:20:46 PM	1253						148	24	10134
06/11/20 03:22:40 PM	1254						120	0	8463
06/11/20 03:24:35 PM	1255						nan	nan	7051
06/11/20 03:26:24 PM	1256						465	15	9574
06/11/20 03:28:13 PM	1257						105	15	12287
06/11/20 03:29:59 PM	1258						nan	nan	5280
06/11/20 03:31:45 PM	1259						361	0	9902
06/11/20 03:33:32 PM	1260						nan	nan	6749
06/11/20 03:35:46 PM	1261						nan	nan	7081
06/11/20 03:37:33 PM	1262						nan	nan	5589
06/11/20 03:39:23 PM	1263						180	0	9371
06/11/20 03:41:19 PM	1264						nan	nan	5019
06/11/20 03:43:05 PM	1265						nan	nan	4093
06/11/20 03:44:52 PM	1266						90	0	9743
06/11/20 03:50:34 PM	1268						361	0	8191
06/11/20 03:52:20 PM	1269						nan	nan	6941
06/11/20 04:12:25 PM	1274						90	0	17881
06/11/20 04:14:11 PM	1275						nan	nan	5555
06/11/20 04:15:58 PM	1276						842	0	8107
06/11/20 04:17:48 PM	1277						90	0	10682
06/11/20 04:19:36 PM	1278						104	28	281391
06/11/20 04:25:31 PM	1280						90	0	9636
06/11/20 04:27:27 PM	1281						nan	nan	7452
06/11/20 04:29:07 PM	1282						120	23	11800
06/11/20 04:30:55 PM	1283						240	0	8265
06/11/20 04:37:00 PM	1285						nan	nan	6321
06/11/20 04:38:46 PM	1286						699	24	21607
06/11/20 04:40:32 PM	1287						99	14	23679
06/11/20 04:42:24 PM	1288						130	35	17909
06/11/20 04:44:10 PM	1289						nan	nan	4927
06/11/20 04:45:56 PM	1290						nan	nan	6041
06/11/20 04:47:42 PM	1291						94	10	64708
06/11/20 04:49:22 PM	1292						98	23	33722
06/11/20 04:51:09 PM	1293						nan	nan	7942
06/11/20 04:52:55 PM	1294						94	10	1077928
06/11/20 04:54:41 PM	1295						98	13	33066
06/11/20 04:56:27 PM	1296						99	18	28903
06/11/20 04:58:13 PM	1297						240	0	10027
06/11/20 05:00:00 PM	1298						107	19	175297
06/11/20 05:01:41 PM	1299						91	5	404170
06/11/20 05:03:34 PM	1300						94	12	331518
06/11/20 05:05:20 PM	1301						96	15	235746
06/11/20 05:11:43 PM	1303						95	11	45065
06/11/20 05:13:29 PM	1304						97	16	1226312
06/11/20 05:15:16 PM	1305						101	16	4976274
06/11/20 05:17:02 PM	1306						99	17	2509257
06/11/20 05:23:25 PM	1308						125	35	10531
06/11/20 05:25:11 PM	1309						131	34	12736
06/11/20 05:26:52 PM	1310						110	20	1707067
06/11/20 05:28:33 PM	1311						95	14	2197595
06/11/20 05:30:19 PM	1312						99	16	4664701
06/11/20 05:32:00 PM	1313						96	12	103655
06/11/20 05:33:41 PM	1314						331	0	9212
06/11/20 05:35:27 PM	1315						95	13	344414
06/11/20 05:37:13 PM	1316						122	48	11357
06/11/20 05:38:59 PM	1317						97	16	4058246
06/11/20 05:40:45 PM	1318						97	13	64355
06/11/20 05:42:41 PM	1319						111	32	70481
06/11/20 05:44:27 PM	1320						111	35	51367
06/11/20 05:53:09 PM	1323						90	0	17129
06/11/20 05:54:50 PM	1324						94	15	10738
06/11/20 05:56:36 PM	1325						93	10	6017001
06/11/20 05:58:24 PM	1326						92	8	223562
06/11/20 06:00:10 PM	1327						90	0	13724
06/11/20 06:01:56 PM	1328						143	42	63920
06/11/20 06:03:43 PM	1329						103	21	93084
06/11/20 06:05:29 PM	1330						96	12	81096
06/11/20 06:07:10 PM	1331						108	33	27899
06/11/20 06:08:51 PM	1332						92	8	145482
06/11/20 06:10:45 PM	1333						95	11	100951
06/11/20 06:12:25 PM	1334						95	13	410148
06/11/20 06:14:06 PM	1335						116	31	1001576
06/11/20 06:24:04 PM	1338						90	0	10710
06/11/20 06:25:50 PM	1339						91	4	545010
06/11/20 06:31:22 PM	1341						105	20	126968
06/11/20 06:33:09 PM	1342						103	18	118428
06/11/20 06:34:50 PM	1343						108	23	27027
06/11/20 06:36:36 PM	1344						91	5	2829508
06/11/20 06:43:55 PM	1346						102	22	290803
06/11/20 06:45:44 PM	1347						90	0	23079
06/11/20 06:56:23 PM	1350						96	12	42806
06/11/20 06:58:09 PM	1351						92	8	2443438
06/11/20 07:08:42 PM	1354						301	0	8540
06/11/20 07:10:24 PM	1355						nan	nan	4108
06/11/20 07:12:10 PM	1356						92	10	2142690
06/11/20 07:14:08 PM	1357						95	13	299758
06/11/20 07:16:11 PM	1358						331	0	8053
06/11/20 07:22:51 PM	1360						nan	nan	3284
06/11/20 07:29:40 PM	1362						91	6	4063855
06/11/20 07:31:33 PM	1363						98	14	4421889
06/11/20 07:33:21 PM	1364						94	11	268301
06/11/20 07:35:08 PM	1365						102	17	2874017
06/11/20 07:36:55 PM	1366						95	11	53437
06/11/20 07:38:47 PM	1367						nan	nan	3799
06/11/20 07:45:23 PM	1369						90	0	8440
06/11/20 07:47:19 PM	1370						90	0	114936
06/11/20 07:49:05 PM	1371						106	15	10154
06/11/20 07:50:51 PM	1372						91	5	275154
06/11/20 07:52:32 PM	1373						90	0	11288
06/11/20 07:54:19 PM	1374						99	14	34633
06/11/20 07:56:05 PM	1375						97	13	69364
06/11/20 07:57:51 PM	1376						nan	nan	4591
06/11/20 07:59:38 PM	1377						90	0	15909
06/11/20 08:01:18 PM	1378						94	10	305227
06/11/20 08:03:04 PM	1379						94	11	591910
06/11/20 08:04:51 PM	1380						301	0	16052
06/11/20 08:06:37 PM	1381						100	14	19721
06/11/20 08:08:25 PM	1382						97	17	847154
06/11/20 08:10:11 PM	1383						104	17	2120279
06/11/20 08:11:57 PM	1384						240	0	8080
06/11/20 08:13:45 PM	1385						90	0	81809
06/11/20 08:15:32 PM	1386						240	0	12205
06/11/20 08:17:37 PM	1387						93	9	128109
06/11/20 08:19:26 PM	1388						240	0	10893
06/11/20 08:21:15 PM	1389						98	13	30428
06/11/20 08:26:44 PM	1391						90	0	20432
06/11/20 08:32:21 PM	1393						94	10	611094
06/11/20 08:34:01 PM	1394						100	14	46176
06/11/20 08:35:48 PM	1395						240	0	9695
06/11/20 08:37:34 PM	1396						90	0	17068
06/11/20 08:39:14 PM	1397						95	13	223841
06/11/20 08:41:08 PM	1398						158	25	28174
06/11/20 08:42:49 PM	1399						90	0	24756
06/11/20 08:44:35 PM	1400						nan	nan	4902
06/11/20 08:46:16 PM	1401						90	0	21921
06/11/20 08:47:57 PM	1402						90	0	34505
06/11/20 08:49:44 PM	1403						90	0	49363
06/11/20 08:51:30 PM	1404						240	0	13460
06/11/20 08:53:10 PM	1405						93	8	238334
06/11/20 08:54:50 PM	1406						102	15	14577
06/11/20 08:56:31 PM	1407						90	0	10851
06/11/20 08:58:11 PM	1408						242	25	9869
06/11/20 08:59:57 PM	1409						113	23	17586
06/11/20 09:01:37 PM	1410						100	14	21992
06/11/20 09:03:17 PM	1411						90	0	9928
06/11/20 09:04:58 PM	1412						90	0	12175
06/11/20 09:06:37 PM	1413						90	0	37350
06/11/20 09:08:24 PM	1414						90	0	13518
06/11/20 09:10:04 PM	1415						96	12	40638
06/11/20 09:11:45 PM	1416						97	13	167638
06/11/20 09:13:24 PM	1417						98	13	29030
06/11/20 09:15:04 PM	1418						100	14	22137
06/11/20 09:16:51 PM	1419						247	28	29214
06/11/20 09:18:31 PM	1420						nan	nan	5509
06/11/20 09:20:17 PM	1421						271	0	8897
06/11/20 09:21:57 PM	1422						nan	nan	5055
06/11/20 09:23:38 PM	1423						nan	nan	5593
06/11/20 09:25:18 PM	1424						95	14	313566
06/11/20 09:27:04 PM	1425						208	24	10307
06/11/20 09:28:44 PM	1426						nan	nan	7854
06/11/20 09:30:24 PM	1427						90	0	21217
06/11/20 09:32:05 PM	1428						90	0	14343
06/11/20 09:33:45 PM	1429						nan	nan	7316
06/11/20 09:35:25 PM	1430						452	25	10453
06/11/20 09:37:05 PM	1431						nan	nan	5134
06/11/20 09:38:51 PM	1432						164	54	29303
06/11/20 09:40:31 PM	1433						90	0	23058
06/11/20 09:42:11 PM	1434						nan	nan	2667
06/11/20 09:43:58 PM	1435						90	0	18973
06/11/20 09:45:38 PM	1436						331	0	10693
06/11/20 09:47:19 PM	1437						155	51	10119
06/11/20 09:48:59 PM	1438						94	10	166905
06/11/20 09:50:45 PM	1439						nan	nan	5872
06/11/20 09:52:24 PM	1440						90	0	13007
06/11/20 09:54:05 PM	1441						101	14	19345
06/11/20 09:55:45 PM	1442						nan	nan	3528
06/11/20 09:57:26 PM	1443						nan	nan	6109
06/11/20 09:59:07 PM	1444						90	0	20872
06/11/20 10:00:48 PM	1445						90	0	11654
06/11/20 10:02:27 PM	1446						90	0	24508
06/11/20 10:04:09 PM	1447						90	0	36053
06/11/20 10:05:49 PM	1448						90	0	29785
06/11/20 10:07:30 PM	1449						100	21	458320
06/11/20 10:09:11 PM	1450						90	0	16974
06/11/20 10:10:51 PM	1451						90	0	27664
06/11/20 10:12:31 PM	1452						1869	25	16401
06/11/20 10:14:17 PM	1453						nan	nan	5004
06/11/20 10:15:57 PM	1454						90	0	19838
06/11/20 10:17:44 PM	1455						95	11	106948
06/11/20 10:19:26 PM	1456						119	25	10811
06/11/20 10:21:12 PM	1457						nan	nan	5028
06/11/20 10:22:52 PM	1458						240	0	9262
06/11/20 10:24:32 PM	1459						nan	nan	4220
06/11/20 10:26:19 PM	1460						240	42	12265
06/11/20 10:27:59 PM	1461						90	0	12426
06/11/20 10:29:40 PM	1462						1864	0	20840
06/11/20 10:31:20 PM	1463						1218	15	9365
06/11/20 10:33:01 PM	1464						105	15	16110
06/11/20 10:34:42 PM	1465						nan	nan	5287
06/11/20 10:36:22 PM	1466						180	0	12880
06/11/20 10:38:09 PM	1467						nan	nan	6756
06/11/20 10:39:50 PM	1468						90	0	14956
06/11/20 10:41:31 PM	1469						99	14	19544
06/11/20 10:43:17 PM	1470						nan	nan	7811
06/11/20 10:44:58 PM	1471						331	0	9128
06/11/20 10:46:39 PM	1472						196	34	14218
06/11/20 10:48:25 PM	1473						1400	15	12359
06/11/20 10:50:06 PM	1474						nan	nan	5766
06/11/20 10:51:46 PM	1475						98	13	30092
06/11/20 10:53:33 PM	1476						90	0	46291
06/11/20 10:55:19 PM	1477						109	15	25476
06/11/20 10:57:00 PM	1478						271	0	10847
06/11/20 10:58:40 PM	1479						1457	15	13580
06/11/20 11:00:21 PM	1480						90	0	12283
06/11/20 11:02:01 PM	1481						240	0	9297
06/11/20 11:03:47 PM	1482						90	0	15015
06/11/20 11:05:28 PM	1483						361	0	9399
06/11/20 11:07:08 PM	1484						90	0	10380
06/11/20 11:08:55 PM	1485						361	0	10242
06/11/20 11:10:36 PM	1486						90	0	11739
06/11/20 11:12:16 PM	1487						nan	nan	5657
06/11/20 11:14:03 PM	1488						375	15	8541
06/11/20 11:15:49 PM	1489						nan	nan	5366
06/11/20 11:17:36 PM	1490						150	0	9324
06/11/20 11:19:17 PM	1491						240	0	12400
06/11/20 11:21:04 PM	1492						240	0	12403
06/11/20 11:22:44 PM	1493						631	21	17642
06/11/20 11:24:25 PM	1494						271	0	10048
06/11/20 11:26:05 PM	1495						182	68	13453
06/11/20 11:27:46 PM	1496						1743	0	11869
06/11/20 11:29:26 PM	1497						nan	nan	5933
06/11/20 11:31:07 PM	1498						210	0	8784
06/11/20 11:32:47 PM	1499						nan	nan	5094
06/11/20 11:34:28 PM	1500						90	0	11495
06/11/20 11:36:08 PM	1501						301	0	23151
06/11/20 11:37:54 PM	1502						nan	nan	6092
06/11/20 11:39:35 PM	1503						289	15	16541
06/11/20 11:41:15 PM	1504						nan	nan	4761
06/11/20 11:42:56 PM	1505						421	0	8757
06/11/20 11:44:36 PM	1506						120	0	8756
06/11/20 11:46:17 PM	1507						215	91	20819
06/11/20 11:47:57 PM	1508						288	15	19200
06/11/20 11:49:38 PM	1509						nan	nan	5881
06/11/20 11:51:18 PM	1510						nan	nan	3957
06/11/20 11:52:58 PM	1511						360	23	15504
06/11/20 11:54:39 PM	1512						nan	nan	4227
06/11/20 11:56:19 PM	1513						nan	nan	7938
06/11/20 11:58:00 PM	1514						nan	nan	7278
06/11/20 11:59:46 PM	1515						nan	nan	7308
07/11/20 12:01:32 AM	1516						nan	nan	5573
07/11/20 12:03:18 AM	1517						276	25	15419
07/11/20 12:05:04 AM	1518						nan	nan	4116
07/11/20 12:06:45 AM	1519						379	15	15265
07/11/20 12:08:26 AM	1520						nan	nan	4687
07/11/20 12:10:06 AM	1521						240	0	11260
07/11/20 12:11:55 AM	1522						601	0	10108
07/11/20 12:13:36 AM	1523						391	0	11438
07/11/20 12:15:21 AM	1524						nan	nan	5687
07/11/20 12:17:03 AM	1525						230	14	19087
07/11/20 12:18:48 AM	1526						331	0	9583
07/11/20 12:20:29 AM	1527						nan	nan	3833
07/11/20 12:22:17 AM	1528						391	0	8361
07/11/20 12:24:03 AM	1529						344	15	11827
07/11/20 12:25:50 AM	1530						nan	nan	3328
07/11/20 12:27:30 AM	1531						nan	nan	2590
07/11/20 12:29:16 AM	1532						nan	nan	5698
07/11/20 12:30:58 AM	1533						nan	nan	6321
07/11/20 12:32:38 AM	1534						nan	nan	2438
07/11/20 12:34:18 AM	1535						120	0	10464
07/11/20 12:36:05 AM	1536						nan	nan	3758
07/11/20 12:42:33 AM	1538						nan	nan	4714
07/11/20 12:44:14 AM	1539						nan	nan	4640
07/11/20 12:45:55 AM	1540						150	0	9779
07/11/20 12:47:35 AM	1541						361	0	9421
07/11/20 12:49:23 AM	1542						196	15	10728
07/11/20 12:51:10 AM	1543						nan	nan	6404
07/11/20 12:52:51 AM	1544						120	0	8835
07/11/20 12:54:37 AM	1545						1788	15	10549
07/11/20 12:56:18 AM	1546						222	15	13270
07/11/20 12:58:04 AM	1547						425	25	11962
07/11/20 12:59:45 AM	1548						nan	nan	3226
07/11/20 01:01:33 AM	1549						nan	nan	3780
07/11/20 01:03:13 AM	1550						137	15	11699
07/11/20 01:04:59 AM	1551						nan	nan	7181
07/11/20 01:06:45 AM	1552						nan	nan	5393
07/11/20 01:08:31 AM	1553						nan	nan	6912
07/11/20 01:10:12 AM	1554						nan	nan	4800
07/11/20 01:11:54 AM	1555						nan	nan	2437
07/11/20 01:13:40 AM	1556						nan	nan	4547
07/11/20 01:15:27 AM	1557						nan	nan	4068
07/11/20 01:17:09 AM	1558						240	0	10794
07/11/20 01:18:55 AM	1559						nan	nan	3394
07/11/20 01:20:36 AM	1560						150	0	8054
07/11/20 01:22:23 AM	1561						361	0	12331
07/11/20 01:24:09 AM	1562						nan	nan	7216
07/11/20 01:25:52 AM	1563						150	0	8407
07/11/20 01:27:38 AM	1564						nan	nan	3552
07/11/20 01:29:19 AM	1565						nan	nan	4453
07/11/20 01:31:05 AM	1566						nan	nan	7913
07/11/20 01:32:45 AM	1567						nan	nan	3119
07/11/20 01:38:21 AM	1569						361	0	8136
07/11/20 01:40:02 AM	1570						615	15	16369
07/11/20 01:41:48 AM	1571						nan	nan	6494
07/11/20 01:43:29 AM	1572						nan	nan	3207
07/11/20 01:45:16 AM	1573						nan	nan	6846
07/11/20 01:47:03 AM	1574						225	15	10400
07/11/20 01:48:43 AM	1575						nan	nan	5004
07/11/20 01:50:29 AM	1576						nan	nan	5395
07/11/20 01:52:10 AM	1577						nan	nan	5092
07/11/20 01:53:51 AM	1578						nan	nan	3547
07/11/20 01:55:38 AM	1579						nan	nan	6443
07/11/20 01:57:24 AM	1580						nan	nan	5977
07/11/20 01:59:05 AM	1581						1040	15	15102
07/11/20 02:00:46 AM	1582						nan	nan	7073
07/11/20 02:02:27 AM	1583						nan	nan	6117
07/11/20 02:04:13 AM	1584						nan	nan	3317
07/11/20 02:05:54 AM	1585						nan	nan	6327
07/11/20 02:07:40 AM	1586						nan	nan	5214
07/11/20 02:09:26 AM	1587						nan	nan	4816
07/11/20 02:11:07 AM	1588						nan	nan	6978
07/11/20 02:12:47 AM	1589						661	0	8267
07/11/20 02:14:35 AM	1590						nan	nan	5049
07/11/20 02:16:16 AM	1591						nan	nan	5116
07/11/20 02:17:56 AM	1592						nan	nan	7964
07/11/20 02:19:38 AM	1593						301	0	10185
07/11/20 02:21:24 AM	1594						nan	nan	2358
07/11/20 02:23:04 AM	1595						nan	nan	4283
07/11/20 02:24:51 AM	1596						nan	nan	6875
07/11/20 02:26:31 AM	1597						120	0	8288
07/11/20 02:28:12 AM	1598						nan	nan	6386
07/11/20 02:29:53 AM	1599						nan	nan	6233
07/11/20 02:31:38 AM	1600						nan	nan	7621
07/11/20 02:33:19 AM	1601						361	0	10397
07/11/20 02:35:06 AM	1602						nan	nan	4511
07/11/20 02:36:47 AM	1603						nan	nan	6554
07/11/20 02:38:28 AM	1604						nan	nan	5869
07/11/20 02:40:08 AM	1605						nan	nan	5661
07/11/20 02:41:48 AM	1606						120	0	8271
07/11/20 02:43:30 AM	1607						nan	nan	5817
07/11/20 02:45:18 AM	1608						nan	nan	6789
07/11/20 02:47:04 AM	1609						nan	nan	2421
07/11/20 02:48:50 AM	1610						nan	nan	4794
07/11/20 02:50:36 AM	1611						nan	nan	4735
07/11/20 02:52:23 AM	1612						nan	nan	3255
07/11/20 02:54:04 AM	1613						nan	nan	6275
07/11/20 02:55:50 AM	1614						254	15	10577
07/11/20 02:57:31 AM	1615						nan	nan	4391
07/11/20 02:59:11 AM	1616						nan	nan	6696
07/11/20 03:00:51 AM	1617						nan	nan	5749
07/11/20 03:02:34 AM	1618						nan	nan	3497
07/11/20 03:04:14 AM	1619						1653	0	9309
07/11/20 03:06:00 AM	1620						90	0	8318
07/11/20 03:07:47 AM	1621						240	0	9061
07/11/20 03:09:27 AM	1622						210	0	17565
07/11/20 03:11:07 AM	1623						nan	nan	3341
07/11/20 03:12:48 AM	1624						nan	nan	2760
07/11/20 03:14:28 AM	1625						nan	nan	2421
07/11/20 03:16:08 AM	1626						nan	nan	3388
07/11/20 03:17:48 AM	1627						nan	nan	4262
07/11/20 03:19:30 AM	1628						nan	nan	2063
07/11/20 03:21:11 AM	1629						451	0	9161
07/11/20 03:22:51 AM	1630						nan	nan	4891
07/11/20 03:24:33 AM	1631						nan	nan	6362
07/11/20 03:26:13 AM	1632						nan	nan	5270
07/11/20 03:27:53 AM	1633						nan	nan	3670
07/11/20 03:29:34 AM	1634						nan	nan	3434
07/11/20 03:31:14 AM	1635						301	0	8167
07/11/20 03:33:03 AM	1636						nan	nan	2408
07/11/20 03:34:50 AM	1637						nan	nan	2203
07/11/20 03:36:31 AM	1638						nan	nan	7675
07/11/20 03:38:12 AM	1639						nan	nan	4335
07/11/20 03:39:58 AM	1640						1082	0	10849
07/11/20 03:41:40 AM	1641						nan	nan	7102
07/11/20 03:43:26 AM	1642						332	24	13986
07/11/20 03:45:07 AM	1643						331	0	8011
07/11/20 03:46:48 AM	1644						nan	nan	7640
07/11/20 03:48:34 AM	1645						nan	nan	6328
07/11/20 03:50:21 AM	1646						nan	nan	5226
07/11/20 03:52:02 AM	1647						nan	nan	5556
07/11/20 03:53:43 AM	1648						nan	nan	1931
07/11/20 03:55:22 AM	1649						nan	nan	1471
07/11/20 03:57:02 AM	1650						nan	nan	7425
07/11/20 03:58:43 AM	1651						nan	nan	5149
07/11/20 04:00:29 AM	1652						nan	nan	6373
07/11/20 04:02:10 AM	1653						nan	nan	2978
07/11/20 04:03:51 AM	1654						150	0	8959
07/11/20 04:05:31 AM	1655						nan	nan	4068
07/11/20 04:07:18 AM	1656						nan	nan	5545
07/11/20 04:08:59 AM	1657						nan	nan	7328
07/11/20 04:10:46 AM	1658						nan	nan	3047
07/11/20 04:12:33 AM	1659						nan	nan	7591
07/11/20 04:14:14 AM	1660						962	0	8438
07/11/20 04:16:00 AM	1661						165	15	10065
07/11/20 04:17:46 AM	1662						286	15	11160
07/11/20 04:19:27 AM	1663						nan	nan	4191
07/11/20 04:21:13 AM	1664						nan	nan	4133
07/11/20 04:22:54 AM	1665						nan	nan	5815
07/11/20 04:24:34 AM	1666						1803	0	8774
07/11/20 04:26:16 AM	1667						210	0	9664
07/11/20 04:27:57 AM	1668						nan	nan	6074
07/11/20 04:29:38 AM	1669						255	15	9008
07/11/20 04:31:25 AM	1670						nan	nan	7675
07/11/20 04:33:06 AM	1671						nan	nan	7407
07/11/20 04:34:46 AM	1672						nan	nan	7877
07/11/20 04:36:26 AM	1673						nan	nan	7713
07/11/20 04:38:07 AM	1674						nan	nan	7253
07/11/20 04:39:53 AM	1675						nan	nan	2174
07/11/20 04:41:33 AM	1676						271	0	10091
07/11/20 04:43:20 AM	1677						932	0	10729
07/11/20 04:45:06 AM	1678						nan	nan	6435
07/11/20 04:46:47 AM	1679						nan	nan	7205
07/11/20 04:48:28 AM	1680						nan	nan	6648
07/11/20 04:50:08 AM	1681						134	15	13999
07/11/20 04:51:54 AM	1682						nan	nan	4705
07/11/20 04:53:41 AM	1683						nan	nan	4494
07/11/20 04:55:22 AM	1684						nan	nan	5921
07/11/20 04:57:02 AM	1685						nan	nan	2361
07/11/20 04:58:49 AM	1686						nan	nan	3587
07/11/20 05:00:29 AM	1687						nan	nan	3667
07/11/20 05:02:10 AM	1688						902	0	9124
07/11/20 05:03:51 AM	1689						180	0	8106
07/11/20 05:05:31 AM	1690						240	0	8526
07/11/20 05:07:12 AM	1691						nan	nan	2788
07/11/20 05:08:52 AM	1692						nan	nan	1389
07/11/20 05:10:38 AM	1693						nan	nan	4010
07/11/20 05:12:19 AM	1694						nan	nan	6333
07/11/20 05:13:59 AM	1695						nan	nan	1379
07/11/20 05:15:40 AM	1696						nan	nan	4926
07/11/20 05:17:26 AM	1697						180	0	8638
07/11/20 05:19:13 AM	1698						nan	nan	3574
07/11/20 05:20:54 AM	1699						nan	nan	2334
07/11/20 05:22:35 AM	1700						nan	nan	3848
07/11/20 05:24:16 AM	1701						nan	nan	4780
07/11/20 05:26:02 AM	1702						313	15	13234
07/11/20 05:27:42 AM	1703						nan	nan	2674
07/11/20 05:29:22 AM	1704						nan	nan	7242
07/11/20 05:31:03 AM	1705						nan	nan	6810
07/11/20 05:32:43 AM	1706						nan	nan	5558
07/11/20 05:34:25 AM	1707						nan	nan	3328
07/11/20 05:36:12 AM	1708						253	15	11210
07/11/20 05:37:53 AM	1709						1383	0	8022
07/11/20 05:39:34 AM	1710						nan	nan	4667
07/11/20 05:41:21 AM	1711						240	23	13231
07/11/20 05:43:08 AM	1712						nan	nan	7096
07/11/20 05:44:49 AM	1713						nan	nan	4388
07/11/20 05:46:30 AM	1714						nan	nan	3237
07/11/20 05:48:09 AM	1715						nan	nan	3267
07/11/20 05:49:51 AM	1716						nan	nan	4504
07/11/20 05:51:30 AM	1717						nan	nan	5814
07/11/20 05:53:17 AM	1718						391	0	8151
07/11/20 05:54:58 AM	1719						nan	nan	4981
07/11/20 05:56:44 AM	1720						nan	nan	2917
07/11/20 05:58:31 AM	1721						nan	nan	5388
07/11/20 06:00:17 AM	1722						nan	nan	5263
07/11/20 06:02:03 AM	1723						1052	0	8029
07/11/20 06:03:44 AM	1724						nan	nan	1795
07/11/20 06:05:30 AM	1725						nan	nan	5342
07/11/20 06:07:17 AM	1726						601	0	12989
07/11/20 06:08:58 AM	1727						nan	nan	3724
07/11/20 06:10:38 AM	1728						nan	nan	4723
07/11/20 06:12:19 AM	1729						90	0	8388
07/11/20 06:14:00 AM	1730						nan	nan	5378
07/11/20 06:15:41 AM	1731						721	0	9826
07/11/20 06:17:28 AM	1732						nan	nan	6217
07/11/20 06:19:08 AM	1733						nan	nan	4767
07/11/20 06:20:55 AM	1734						391	0	10189
07/11/20 06:22:37 AM	1735						90	0	10771
07/11/20 06:24:17 AM	1736						nan	nan	6121
07/11/20 06:25:57 AM	1737						nan	nan	2283
07/11/20 06:27:37 AM	1738						nan	nan	7238
07/11/20 06:29:18 AM	1739						nan	nan	2899
07/11/20 06:31:03 AM	1740						nan	nan	4073
07/11/20 06:32:50 AM	1741						nan	nan	6918
07/11/20 06:34:36 AM	1742						120	0	11732
07/11/20 06:36:17 AM	1743						nan	nan	4670
07/11/20 06:37:59 AM	1744						nan	nan	4676
07/11/20 06:39:45 AM	1745						nan	nan	4369
07/11/20 06:41:25 AM	1746						nan	nan	2571
07/11/20 06:43:11 AM	1747						611	14	20864
07/11/20 06:44:51 AM	1748						nan	nan	7282
07/11/20 06:46:37 AM	1749						246	38	19001
07/11/20 06:48:19 AM	1750						nan	nan	1832
07/11/20 06:50:05 AM	1751						314	15	10245
07/11/20 06:51:46 AM	1752						210	0	12152
07/11/20 06:53:26 AM	1753						nan	nan	6905
07/11/20 06:55:12 AM	1754						nan	nan	5386
07/11/20 06:56:53 AM	1755						118	24	11372
07/11/20 06:58:33 AM	1756						286	31	12042
07/11/20 07:00:20 AM	1757						253	106	19806
07/11/20 07:02:06 AM	1758						736	15	8691
07/11/20 07:03:53 AM	1759						451	0	12554
07/11/20 07:05:33 AM	1760						529	15	16537
07/11/20 07:07:20 AM	1761						nan	nan	4308
07/11/20 07:09:05 AM	1762						nan	nan	7632
07/11/20 07:10:46 AM	1763						nan	nan	1652
07/11/20 07:12:32 AM	1764						180	0	9263
07/11/20 07:14:18 AM	1765						nan	nan	5248
07/11/20 07:15:59 AM	1766						nan	nan	7460
07/11/20 07:17:41 AM	1767						nan	nan	6450
07/11/20 07:19:22 AM	1768						nan	nan	5512
07/11/20 07:21:08 AM	1769						nan	nan	2823
07/11/20 07:22:54 AM	1770						nan	nan	3735
07/11/20 07:24:40 AM	1771						nan	nan	5845
07/11/20 07:26:21 AM	1772						nan	nan	6011
07/11/20 07:28:02 AM	1773						nan	nan	4540
07/11/20 07:29:49 AM	1774						437	15	10936
07/11/20 07:31:30 AM	1775						438	68	26137
07/11/20 07:33:11 AM	1776						351	14	17357
07/11/20 07:34:54 AM	1777						nan	nan	7580
07/11/20 07:36:35 AM	1778						211	23	8159
07/11/20 07:38:17 AM	1779						nan	nan	7504
07/11/20 07:39:57 AM	1780						401	32	15990
07/11/20 07:41:44 AM	1781						nan	nan	4442
07/11/20 07:43:24 AM	1782						90	0	11738
07/11/20 07:45:10 AM	1783						nan	nan	3200
07/11/20 07:46:57 AM	1784						nan	nan	4757
07/11/20 07:48:43 AM	1785						461	29	22066
07/11/20 07:50:29 AM	1786						nan	nan	4590
07/11/20 07:52:10 AM	1787						332	24	10812
07/11/20 07:53:50 AM	1788						nan	nan	5879
07/11/20 07:55:32 AM	1789						nan	nan	2727
07/11/20 07:57:11 AM	1790						150	0	8627
07/11/20 07:58:51 AM	1791						nan	nan	6645
07/11/20 08:00:32 AM	1792						180	0	12277
07/11/20 08:02:12 AM	1793						nan	nan	6147
07/11/20 08:03:53 AM	1794						nan	nan	5176
07/11/20 08:05:34 AM	1795						nan	nan	7693
07/11/20 08:07:14 AM	1796						nan	nan	5061
07/11/20 08:08:55 AM	1797						nan	nan	5872
07/11/20 08:10:36 AM	1798						nan	nan	7282
07/11/20 08:16:59 AM	1800						253	15	15963
07/11/20 08:18:39 AM	1801						1082	0	11142
07/11/20 08:20:20 AM	1802						271	0	9141
07/11/20 08:22:00 AM	1803						nan	nan	4052
07/11/20 08:23:41 AM	1804						nan	nan	4906
07/11/20 08:25:21 AM	1805						206	64	34314
07/11/20 08:27:02 AM	1806						301	0	11024
07/11/20 08:28:48 AM	1807						180	0	11783
07/11/20 08:30:30 AM	1808						319	35	12922
07/11/20 08:32:16 AM	1809						nan	nan	6584
07/11/20 08:34:03 AM	1810						1803	0	8305
07/11/20 08:35:43 AM	1811						nan	nan	7539
07/11/20 08:37:24 AM	1812						196	15	9234
07/11/20 08:39:04 AM	1813						nan	nan	4585
07/11/20 08:40:51 AM	1814						601	0	8670
07/11/20 08:42:37 AM	1815						nan	nan	5413
07/11/20 08:44:18 AM	1816						391	0	9720
07/11/20 08:45:59 AM	1817						nan	nan	5106
07/11/20 08:47:45 AM	1818						271	0	9682
07/11/20 08:49:26 AM	1819						90	0	12062
07/11/20 08:51:07 AM	1820						nan	nan	3841
07/11/20 08:52:48 AM	1821						nan	nan	4749
07/11/20 08:54:35 AM	1822						nan	nan	6925
07/11/20 08:56:16 AM	1823						1563	0	8490
07/11/20 08:57:57 AM	1824						nan	nan	2372
07/11/20 08:59:38 AM	1825						nan	nan	5937
07/11/20 09:01:19 AM	1826						331	0	9321
07/11/20 09:02:59 AM	1827						150	0	9316
07/11/20 09:04:39 AM	1828						nan	nan	5263
07/11/20 09:06:20 AM	1829						179	25	10796
07/11/20 09:08:00 AM	1830						nan	nan	2931
07/11/20 09:09:41 AM	1831						90	0	8565
07/11/20 09:11:27 AM	1832						nan	nan	4415
07/11/20 09:13:08 AM	1833						nan	nan	3798
07/11/20 09:14:48 AM	1834						nan	nan	6706
07/11/20 09:16:28 AM	1835						90	0	9032
07/11/20 09:18:08 AM	1836						271	0	8428
07/11/20 09:19:49 AM	1837						nan	nan	5325
07/11/20 09:21:29 AM	1838						nan	nan	6275
07/11/20 09:23:10 AM	1839						nan	nan	6344
07/11/20 09:24:50 AM	1840						150	0	13265
07/11/20 09:26:36 AM	1841						nan	nan	7537
07/11/20 09:28:17 AM	1842						nan	nan	7951
07/11/20 09:29:57 AM	1843						nan	nan	4917
07/11/20 09:31:37 AM	1844						nan	nan	3190
07/11/20 09:33:17 AM	1845						nan	nan	1731
07/11/20 09:35:03 AM	1846						331	0	8063
07/11/20 09:36:44 AM	1847						nan	nan	3152
07/11/20 09:38:24 AM	1848						nan	nan	6702
07/11/20 09:40:05 AM	1849						nan	nan	4485
07/11/20 09:41:45 AM	1850						nan	nan	2864
07/11/20 09:43:25 AM	1851						nan	nan	5393
07/11/20 09:45:05 AM	1852						nan	nan	4874
07/11/20 09:46:52 AM	1853						nan	nan	7597
07/11/20 09:48:32 AM	1854						226	15	9220
07/11/20 09:50:11 AM	1855						1803	0	10103
07/11/20 09:51:51 AM	1856						nan	nan	2694
07/11/20 09:53:33 AM	1857						nan	nan	7704
07/11/20 09:55:18 AM	1858						nan	nan	4922
07/11/20 09:56:58 AM	1859						nan	nan	5052
07/11/20 09:58:39 AM	1860						nan	nan	5848
07/11/20 10:00:20 AM	1861						208	22	10132
07/11/20 10:02:00 AM	1862						227	15	9871
07/11/20 10:03:40 AM	1863						nan	nan	3137
07/11/20 10:05:22 AM	1864						109	15	14182
07/11/20 10:07:02 AM	1865						nan	nan	5511
07/11/20 10:08:48 AM	1866						1052	0	8654
07/11/20 10:10:28 AM	1867						120	0	10898
07/11/20 10:12:08 AM	1868						223	30	13538
07/11/20 10:13:54 AM	1869						nan	nan	4055
07/11/20 10:15:34 AM	1870						138	15	13475
07/11/20 10:17:14 AM	1871						nan	nan	2866
07/11/20 10:18:54 AM	1872						634	21	22608
07/11/20 10:20:41 AM	1873						301	0	8198
07/11/20 10:22:21 AM	1874						nan	nan	5655
07/11/20 10:24:03 AM	1875						nan	nan	5271
07/11/20 10:25:49 AM	1876						nan	nan	4788
07/11/20 10:27:30 AM	1877						nan	nan	1793
07/11/20 10:29:11 AM	1878						nan	nan	7541
07/11/20 10:30:57 AM	1879						375	15	10658
07/11/20 10:32:38 AM	1880						nan	nan	6041
07/11/20 10:34:18 AM	1881						nan	nan	4649
07/11/20 10:35:58 AM	1882						nan	nan	1806
07/11/20 10:37:44 AM	1883						287	15	10557
07/11/20 10:39:25 AM	1884						nan	nan	5042
07/11/20 10:41:04 AM	1885						277	123	13828
07/11/20 10:42:50 AM	1886						nan	nan	3526
07/11/20 10:44:31 AM	1887						nan	nan	4220
07/11/20 10:46:11 AM	1888						nan	nan	7137
07/11/20 10:47:51 AM	1889						nan	nan	5761
07/11/20 10:49:31 AM	1890						nan	nan	2801
07/11/20 10:51:11 AM	1891						332	24	9783
07/11/20 10:52:57 AM	1892						nan	nan	6912
07/11/20 10:54:43 AM	1893						nan	nan	7538
07/11/20 10:56:23 AM	1894						240	0	10490
07/11/20 10:58:10 AM	1895						361	0	10197
07/11/20 10:59:50 AM	1896						1142	0	9326
07/11/20 11:01:32 AM	1897						nan	nan	5436
07/11/20 11:03:13 AM	1898						nan	nan	3259
07/11/20 11:04:59 AM	1899						271	0	8556
07/11/20 11:06:39 AM	1900						301	0	8796
07/11/20 11:08:25 AM	1901						nan	nan	3082
07/11/20 11:10:05 AM	1902						301	0	8030
07/11/20 11:11:45 AM	1903						nan	nan	7842
07/11/20 11:13:26 AM	1904						nan	nan	7474
07/11/20 11:15:07 AM	1905						nan	nan	5397
07/11/20 11:16:47 AM	1906						391	0	8639
07/11/20 11:18:33 AM	1907						nan	nan	2381
07/11/20 11:20:13 AM	1908						256	15	11210
07/11/20 11:21:53 AM	1909						218	79	19835
07/11/20 11:23:39 AM	1910						nan	nan	3674
07/11/20 11:25:19 AM	1911						237	39	13080
07/11/20 11:27:05 AM	1912						271	0	8376
07/11/20 11:28:45 AM	1913						165	48	13321
07/11/20 11:30:26 AM	1914						nan	nan	3535
07/11/20 11:32:06 AM	1915						116	22	18607
07/11/20 11:33:47 AM	1916						nan	nan	6341
07/11/20 11:35:27 AM	1917						nan	nan	3064
07/11/20 11:37:07 AM	1918						nan	nan	1735
07/11/20 11:38:48 AM	1919						391	0	9343
07/11/20 11:40:28 AM	1920						nan	nan	5881
07/11/20 11:42:09 AM	1921						1454	15	17172
07/11/20 11:43:50 AM	1922						119	24	13389
07/11/20 11:45:31 AM	1923						271	0	8902
07/11/20 11:47:12 AM	1924						nan	nan	7536
07/11/20 11:48:52 AM	1925						257	15	12952
07/11/20 11:50:33 AM	1926						1743	0	10883
07/11/20 11:52:13 AM	1927						nan	nan	4223
07/11/20 11:53:53 AM	1928						350	14	15764
07/11/20 11:55:33 AM	1929						1007	15	9339
07/11/20 11:57:14 AM	1930						nan	nan	5197
07/11/20 11:58:54 AM	1931						812	0	8822
07/11/20 12:00:34 PM	1932						180	0	10285
07/11/20 12:02:15 PM	1933						385	42	17217
07/11/20 12:03:56 PM	1934						150	0	9180
07/11/20 12:05:36 PM	1935						nan	nan	5884
07/11/20 12:07:17 PM	1936						331	0	10176
07/11/20 12:09:03 PM	1937						301	0	8275
07/11/20 12:10:43 PM	1938						nan	nan	5013
07/11/20 12:12:23 PM	1939						nan	nan	6917
07/11/20 12:14:04 PM	1940						nan	nan	4849
07/11/20 12:15:44 PM	1941						nan	nan	4495
07/11/20 12:17:30 PM	1942						nan	nan	3276
07/11/20 12:19:10 PM	1943						902	0	9855
07/11/20 12:20:50 PM	1944						nan	nan	6517
07/11/20 12:22:31 PM	1945						nan	nan	6548
07/11/20 12:24:11 PM	1946						nan	nan	4427
07/11/20 12:25:51 PM	1947						1038	15	8952
07/11/20 12:27:32 PM	1948						nan	nan	6511
07/11/20 12:29:17 PM	1949						nan	nan	5900
07/11/20 12:30:58 PM	1950						120	0	17435
07/11/20 12:32:39 PM	1951						707	15	10557
07/11/20 12:34:19 PM	1952						751	0	8293
07/11/20 12:35:59 PM	1953						215	23	13161
07/11/20 12:37:39 PM	1954						180	0	11355
07/11/20 12:39:26 PM	1955						nan	nan	4616
07/11/20 12:41:06 PM	1956						932	0	8789
07/11/20 12:42:45 PM	1957						nan	nan	6167
07/11/20 12:44:31 PM	1958						nan	nan	2328
07/11/20 12:46:12 PM	1959						nan	nan	2907
07/11/20 12:47:53 PM	1960						nan	nan	2406
07/11/20 12:49:32 PM	1961						nan	nan	4419
07/11/20 12:51:13 PM	1962						271	0	9909
07/11/20 12:52:54 PM	1963						nan	nan	4802
07/11/20 12:54:39 PM	1964						nan	nan	3789
07/11/20 12:56:19 PM	1965						nan	nan	6883
07/11/20 12:58:05 PM	1966						331	0	8144
07/11/20 12:59:45 PM	1967						nan	nan	2933
07/11/20 01:01:25 PM	1968						nan	nan	3356
07/11/20 01:03:11 PM	1969						nan	nan	1681
07/11/20 01:04:51 PM	1970						nan	nan	3447
07/11/20 01:06:32 PM	1971						nan	nan	4481
07/11/20 01:08:12 PM	1972						283	15	11692
07/11/20 01:09:58 PM	1973						nan	nan	3955
07/11/20 01:11:38 PM	1974						nan	nan	2755
07/11/20 01:13:18 PM	1975						nan	nan	1501
07/11/20 01:15:04 PM	1976						nan	nan	6443
07/11/20 01:16:44 PM	1977						nan	nan	6519
07/11/20 01:18:24 PM	1978						nan	nan	3105
07/11/20 01:20:06 PM	1979						nan	nan	4340
07/11/20 01:21:46 PM	1980						nan	nan	1035
07/11/20 01:23:26 PM	1981						331	0	8339
07/11/20 01:25:06 PM	1982						nan	nan	4682
07/11/20 01:26:52 PM	1983						374	15	10593
07/11/20 01:28:32 PM	1984						nan	nan	3851
07/11/20 01:30:12 PM	1985						210	0	8287
07/11/20 01:31:54 PM	1986						nan	nan	3489
07/11/20 01:33:34 PM	1987						nan	nan	3805
07/11/20 01:35:14 PM	1988						90	0	9825
07/11/20 01:36:55 PM	1989						nan	nan	1927
07/11/20 01:38:36 PM	1990						nan	nan	4738
07/11/20 01:40:16 PM	1991						331	0	8258
07/11/20 01:41:56 PM	1992						nan	nan	4725
07/11/20 01:43:37 PM	1993						nan	nan	6890
07/11/20 01:45:17 PM	1994						nan	nan	3369
07/11/20 01:47:03 PM	1995						nan	nan	2097
07/11/20 01:48:43 PM	1996						nan	nan	5821
07/11/20 01:50:29 PM	1997						nan	nan	6587
07/11/20 01:52:09 PM	1998						nan	nan	4877
07/11/20 01:53:49 PM	1999						152	42	14305
07/11/20 01:55:30 PM	2000						283	15	15207
07/11/20 01:57:10 PM	2001						782	0	9116
07/11/20 01:58:51 PM	2002						1773	0	8378
07/11/20 02:00:37 PM	2003						nan	nan	2246
07/11/20 02:02:17 PM	2004						255	15	9504
07/11/20 02:03:57 PM	2005						nan	nan	5701
07/11/20 02:05:38 PM	2006						nan	nan	3508
07/11/20 02:07:18 PM	2007						nan	nan	2638
07/11/20 02:09:04 PM	2008						nan	nan	7446
07/11/20 02:10:44 PM	2009						1683	0	9003
07/11/20 02:12:24 PM	2010						210	0	14687
07/11/20 02:14:10 PM	2011						254	36	11875
07/11/20 02:15:50 PM	2012						nan	nan	3523
07/11/20 02:17:31 PM	2013						765	15	17511
07/11/20 02:19:11 PM	2014						nan	nan	7366
07/11/20 02:20:57 PM	2015						nan	nan	3899
07/11/20 02:22:37 PM	2016						nan	nan	4860
07/11/20 02:24:17 PM	2017						nan	nan	3505
07/11/20 02:25:58 PM	2018						nan	nan	4099
07/11/20 02:27:38 PM	2019						nan	nan	3048
07/11/20 02:29:19 PM	2020						812	0	9482
07/11/20 02:30:59 PM	2021						nan	nan	7982
07/11/20 02:32:39 PM	2022						nan	nan	5799
07/11/20 02:34:20 PM	2023						nan	nan	2815
07/11/20 02:36:06 PM	2024						nan	nan	2052
07/11/20 02:37:46 PM	2025						nan	nan	7303
07/11/20 02:39:32 PM	2026						nan	nan	6308
07/11/20 02:41:12 PM	2027						nan	nan	5022
07/11/20 02:42:52 PM	2028						nan	nan	1686
07/11/20 02:44:38 PM	2029						nan	nan	5498
07/11/20 02:46:18 PM	2030						271	0	8657
07/11/20 02:47:58 PM	2031						nan	nan	2401
07/11/20 02:49:44 PM	2032						nan	nan	3994
07/11/20 02:51:25 PM	2033						nan	nan	1368
07/11/20 02:53:05 PM	2034						nan	nan	2405
07/11/20 02:54:44 PM	2035						nan	nan	5271
07/11/20 02:56:31 PM	2036						nan	nan	3015
07/11/20 02:58:11 PM	2037						nan	nan	2114
07/11/20 02:59:51 PM	2038						nan	nan	4290
07/11/20 03:01:37 PM	2039						nan	nan	3669
07/11/20 03:03:17 PM	2040						nan	nan	6002
07/11/20 03:05:03 PM	2041						150	0	10334
07/11/20 03:06:43 PM	2042						nan	nan	2157
07/11/20 03:08:23 PM	2043						nan	nan	1676
07/11/20 03:10:08 PM	2044						nan	nan	5780
07/11/20 03:11:48 PM	2045						361	0	8178
07/11/20 03:13:28 PM	2046						90	0	8447
07/11/20 03:15:14 PM	2047						nan	nan	2935
07/11/20 03:16:54 PM	2048						nan	nan	3254
07/11/20 03:18:36 PM	2049						nan	nan	1816
07/11/20 03:20:16 PM	2050						nan	nan	4834
07/11/20 03:21:57 PM	2051						nan	nan	2435
07/11/20 03:23:37 PM	2052						nan	nan	7627
07/11/20 03:25:23 PM	2053						nan	nan	6641
07/11/20 03:27:03 PM	2054						nan	nan	3256
07/11/20 03:28:44 PM	2055						nan	nan	6788
07/11/20 03:30:24 PM	2056						361	0	9430
[truncated: 2,030 more rows]
