# Supplementary material for: A Low-Cost, Low-Power Water Velocity Sensor Utilizing Acoustic Doppler Measurement
Source: Sensors (Basel). 2022 Sep 30;22(19):7451. doi: 10.3390/s22197451 (PMC9572237; doi:10.3390/s22197451)
Supplement: Supplementary file 1 [file sensors-22-07451-s001.zip › supplementary_material/data/field_test/data/log_012/log_15.csv]

10/11/20 02:43:21 AM	1						1571	38	718423
10/11/20 02:44:00 AM	2						1550	34	771661
10/11/20 02:45:41 AM	3						1518	33	1238851
10/11/20 02:47:22 AM	4						1545	31	293186
10/11/20 02:49:02 AM	5						nan	nan	3563
10/11/20 02:50:43 AM	6						1588	20	1693164
10/11/20 02:52:29 AM	7						nan	nan	5734
10/11/20 02:54:11 AM	8						nan	nan	2653
10/11/20 02:55:52 AM	9						nan	nan	2796
10/11/20 02:57:39 AM	10						1570	24	1271561
10/11/20 02:59:21 AM	11						nan	nan	7303
10/11/20 03:01:01 AM	12						1563	0	9160
10/11/20 03:02:43 AM	13						1558	21	4186135
10/11/20 03:04:24 AM	14						nan	nan	3296
10/11/20 03:06:05 AM	15						nan	nan	2234
10/11/20 03:07:52 AM	16						nan	nan	5578
10/11/20 03:09:39 AM	17						1488	26	1390417
10/11/20 03:11:26 AM	18						nan	nan	2134
10/11/20 03:13:08 AM	19						nan	nan	3196
10/11/20 03:14:54 AM	20						nan	nan	1539
10/11/20 03:16:34 AM	21						1524	44	1102364
10/11/20 03:18:22 AM	22						nan	nan	2129
10/11/20 03:20:04 AM	23						nan	nan	3221
10/11/20 03:21:50 AM	24						nan	nan	1353
10/11/20 03:23:31 AM	25						1536	23	1296864
10/11/20 03:25:11 AM	26						nan	nan	4059
10/11/20 03:26:58 AM	27						1482	34	542767
10/11/20 03:28:45 AM	28						1504	35	1384373
10/11/20 03:35:09 AM	30						nan	nan	1849
10/11/20 03:36:49 AM	31						nan	nan	688
10/11/20 03:38:30 AM	32						1464	32	1254616
10/11/20 03:40:10 AM	33						nan	nan	1306
10/11/20 03:41:51 AM	34						nan	nan	1849
10/11/20 03:43:32 AM	35						1491	24	1418386
10/11/20 03:45:13 AM	36						nan	nan	2117
10/11/20 03:46:53 AM	37						nan	nan	1632
10/11/20 03:48:34 AM	38						1472	28	312415
10/11/20 03:50:14 AM	39						nan	nan	2055
10/11/20 03:52:00 AM	40						nan	nan	5330
10/11/20 03:53:41 AM	41						1495	26	737440
10/11/20 03:55:28 AM	42						nan	nan	3137
10/11/20 03:57:09 AM	43						nan	nan	6859
10/11/20 03:58:56 AM	44						nan	nan	2637
10/11/20 04:01:01 AM	45						nan	nan	5173
10/11/20 04:02:48 AM	46						1499	36	1376066
10/11/20 04:04:28 AM	47						1452	40	416475
10/11/20 04:06:09 AM	48						nan	nan	2433
10/11/20 04:07:56 AM	49						nan	nan	1124
10/11/20 04:09:43 AM	50						1474	42	1271961
10/11/20 04:11:32 AM	51						nan	nan	1948
10/11/20 04:13:13 AM	52						nan	nan	2387
10/11/20 04:19:38 AM	54						1477	24	2821876
10/11/20 04:21:19 AM	55						nan	nan	1170
10/11/20 04:23:00 AM	56						nan	nan	1997
10/11/20 04:24:48 AM	57						1477	28	1901288
10/11/20 04:26:40 AM	58						1453	34	560427
10/11/20 04:28:20 AM	59						nan	nan	4186
10/11/20 04:30:01 AM	60						nan	nan	5215
10/11/20 04:31:49 AM	61						1451	33	204741
10/11/20 04:33:34 AM	62						1447	47	663960
10/11/20 04:35:21 AM	63						nan	nan	1109
10/11/20 04:37:01 AM	64						nan	nan	220
10/11/20 04:38:43 AM	65						1468	32	1170823
10/11/20 04:40:23 AM	66						nan	nan	2285
10/11/20 04:42:11 AM	67						nan	nan	4505
10/11/20 04:43:58 AM	68						nan	nan	2218
10/11/20 04:45:38 AM	69						1481	22	2713538
10/11/20 04:47:19 AM	70						nan	nan	847
10/11/20 04:49:05 AM	71						nan	nan	2114
10/11/20 04:50:52 AM	72						nan	nan	2716
10/11/20 04:52:40 AM	73						1422	31	652838
10/11/20 04:59:13 AM	75						nan	nan	3335
10/11/20 05:01:00 AM	76						nan	nan	962
10/11/20 05:02:47 AM	77						1397	24	3627369
10/11/20 05:04:27 AM	78						nan	nan	1128
10/11/20 05:06:20 AM	79						nan	nan	4521
10/11/20 05:08:40 AM	80						1401	24	335869
10/11/20 05:10:36 AM	81						1383	21	582158
10/11/20 05:12:17 AM	82						nan	nan	669
10/11/20 05:13:59 AM	83						nan	nan	1155
10/11/20 05:15:46 AM	84						1449	26	946604
10/11/20 05:17:27 AM	85						nan	nan	3660
10/11/20 05:19:07 AM	86						nan	nan	2670
10/11/20 05:24:37 AM	88						1395	23	1712615
10/11/20 05:26:27 AM	89						nan	nan	1464
10/11/20 05:28:08 AM	90						nan	nan	2035
10/11/20 05:29:55 AM	91						nan	nan	592
10/11/20 05:31:36 AM	92						1474	26	1703605
10/11/20 05:33:16 AM	93						nan	nan	520
10/11/20 05:34:56 AM	94						nan	nan	591
10/11/20 05:36:43 AM	95						1474	26	1692551
10/11/20 05:38:30 AM	96						nan	nan	3820
10/11/20 05:40:16 AM	97						nan	nan	5173
10/11/20 05:42:03 AM	98						nan	nan	4005
10/11/20 05:43:43 AM	99						nan	nan	1489
10/11/20 05:45:24 AM	100						nan	nan	1436
10/11/20 05:47:05 AM	101						nan	nan	2250
10/11/20 05:48:52 AM	102						nan	nan	1775
10/11/20 05:50:32 AM	103						1471	32	1676731
10/11/20 05:52:20 AM	104						nan	nan	3080
10/11/20 05:54:06 AM	105						nan	nan	5101
10/11/20 05:55:48 AM	106						nan	nan	5056
10/11/20 05:57:30 AM	107						1479	27	1340307
10/11/20 05:59:11 AM	108						nan	nan	7029
10/11/20 06:00:51 AM	109						nan	nan	3286
10/11/20 06:02:33 AM	110						1492	26	2105349
10/11/20 06:04:38 AM	111						1484	41	830938
10/11/20 06:06:20 AM	112						375	15	9786
10/11/20 06:08:01 AM	113						361	0	9955
10/11/20 06:09:41 AM	114						1455	29	555697
10/11/20 06:11:22 AM	115						301	0	8063
10/11/20 06:13:09 AM	116						nan	nan	2476
10/11/20 06:14:50 AM	117						nan	nan	1839
10/11/20 06:16:43 AM	118						1491	25	846350
10/11/20 06:18:25 AM	119						nan	nan	4722
10/11/20 06:20:06 AM	120						nan	nan	2985
10/11/20 06:21:52 AM	121						1447	39	1763569
10/11/20 06:23:34 AM	122						1531	19	1359452
10/11/20 06:25:15 AM	123						nan	nan	4005
10/11/20 06:26:55 AM	124						nan	nan	1341
10/11/20 06:28:36 AM	125						1456	31	794911
10/11/20 06:30:17 AM	126						nan	nan	2624
10/11/20 06:32:13 AM	127						nan	nan	1045
10/11/20 06:33:59 AM	128						nan	nan	3515
10/11/20 06:35:45 AM	129						1461	29	1234634
10/11/20 06:37:32 AM	130						nan	nan	3255
10/11/20 06:39:12 AM	131						nan	nan	566
10/11/20 06:40:54 AM	132						nan	nan	1046
10/11/20 06:42:36 AM	133						1472	36	551705
10/11/20 06:44:17 AM	134						nan	nan	3000
10/11/20 06:45:58 AM	135						nan	nan	1750
10/11/20 06:47:45 AM	136						1505	40	1259936
10/11/20 06:49:31 AM	137						nan	nan	4650
10/11/20 06:51:12 AM	138						902	0	8673
10/11/20 06:52:59 AM	139						nan	nan	3299
10/11/20 06:54:46 AM	140						1537	20	782903
10/11/20 06:56:33 AM	141						nan	nan	5246
10/11/20 06:58:14 AM	142						nan	nan	6194
10/11/20 07:00:01 AM	143						nan	nan	4644
10/11/20 07:01:42 AM	144						nan	nan	3154
10/11/20 07:03:23 AM	145						nan	nan	1641
10/11/20 07:05:04 AM	146						nan	nan	5816
10/11/20 07:06:46 AM	147						nan	nan	3089
10/11/20 07:08:27 AM	148						nan	nan	904
10/11/20 07:10:14 AM	149						nan	nan	1265
10/11/20 07:11:55 AM	150						nan	nan	1760
10/11/20 07:13:35 AM	151						1553	19	1428652
10/11/20 07:15:16 AM	152						nan	nan	4400
10/11/20 07:17:04 AM	153						195	15	8799
10/11/20 07:18:45 AM	154						nan	nan	2766
10/11/20 07:20:26 AM	155						nan	nan	910
10/11/20 07:22:07 AM	156						nan	nan	1519
10/11/20 07:23:47 AM	157						nan	nan	2130
10/11/20 07:25:28 AM	158						1555	26	300176
10/11/20 07:27:09 AM	159						nan	nan	776
10/11/20 07:28:55 AM	160						nan	nan	1299
10/11/20 07:30:43 AM	161						1558	25	2750372
10/11/20 07:32:26 AM	162						nan	nan	3724
10/11/20 07:34:13 AM	163						nan	nan	5229
10/11/20 07:35:54 AM	164						nan	nan	7408
10/11/20 07:37:35 AM	165						nan	nan	2504
10/11/20 07:39:21 AM	166						nan	nan	2240
10/11/20 07:41:08 AM	167						nan	nan	4788
10/11/20 07:42:49 AM	168						nan	nan	4315
10/11/20 07:44:31 AM	169						1569	21	1357044
10/11/20 07:46:11 AM	170						nan	nan	3374
10/11/20 07:47:53 AM	171						nan	nan	5796
10/11/20 07:49:34 AM	172						1573	30	1288946
10/11/20 07:51:21 AM	173						nan	nan	4828
10/11/20 07:53:02 AM	174						nan	nan	5023
10/11/20 07:54:44 AM	175						nan	nan	3287
10/11/20 07:56:30 AM	176						nan	nan	4844
10/11/20 07:58:18 AM	177						nan	nan	4704
10/11/20 08:00:00 AM	178						nan	nan	5729
10/11/20 08:01:40 AM	179						1590	21	764425
10/11/20 08:03:27 AM	180						nan	nan	1163
10/11/20 08:05:13 AM	181						nan	nan	3808
10/11/20 08:06:54 AM	182						nan	nan	1705
10/11/20 08:08:40 AM	183						1597	24	2442417
10/11/20 08:10:27 AM	184						nan	nan	1242
10/11/20 08:12:14 AM	185						nan	nan	7412
10/11/20 08:14:00 AM	186						nan	nan	2526
10/11/20 08:16:15 AM	187						nan	nan	2189
10/11/20 08:18:02 AM	188						nan	nan	4918
10/11/20 08:20:23 AM	189						nan	nan	4663
10/11/20 08:22:04 AM	190						nan	nan	3531
10/11/20 08:23:45 AM	191						nan	nan	5390
10/11/20 08:25:25 AM	192						nan	nan	4596
10/11/20 08:27:06 AM	193						nan	nan	4905
10/11/20 08:28:53 AM	194						nan	nan	6702
10/11/20 08:35:16 AM	196						nan	nan	2421
10/11/20 08:40:54 AM	198						nan	nan	4727
10/11/20 08:42:41 AM	199						1556	33	676314
10/11/20 08:44:28 AM	200						nan	nan	5671
10/11/20 08:46:09 AM	201						267	40	16246
10/11/20 08:48:02 AM	202						361	0	8939
10/11/20 08:49:53 AM	203						nan	nan	4761
10/11/20 08:51:40 AM	204						1571	35	454481
10/11/20 08:58:19 AM	206						nan	nan	4020
10/11/20 09:00:09 AM	207						nan	nan	2951
10/11/20 09:25:59 AM	213						nan	nan	1065
10/11/20 09:32:38 AM	215						1643	49	1813670
10/11/20 11:12:48 AM	237						1704	36	616508
10/11/20 11:14:53 AM	238						815	296	61052
10/11/20 11:16:40 AM	239						1665	28	218189
10/11/20 11:31:55 AM	243						1849	32	20079
10/11/20 11:43:27 AM	246						1755	62	24483
10/11/20 12:03:09 PM	251						nan	nan	3047
10/11/20 12:04:50 PM	252						nan	nan	6682
10/11/20 12:06:38 PM	253						1703	26	2317309
10/11/20 12:08:23 PM	254						nan	nan	3194
10/11/20 12:10:10 PM	255						449	23	15002
10/11/20 12:11:51 PM	256						nan	nan	4537
10/11/20 12:13:32 PM	257						1705	21	1424248
10/11/20 12:15:14 PM	258						1730	31	18204
10/11/20 12:17:07 PM	259						1803	0	8482
10/11/20 12:18:47 PM	260						nan	nan	3374
10/11/20 12:20:34 PM	261						1698	15	58594
10/11/20 12:22:20 PM	262						nan	nan	4648
10/11/20 12:24:00 PM	263						812	0	10855
10/11/20 12:25:48 PM	264						104	15	9373
10/11/20 12:27:28 PM	265						1696	19	189030
10/11/20 12:29:14 PM	266						120	0	10843
10/11/20 12:30:56 PM	267						240	0	8244
10/11/20 12:32:36 PM	268						1720	26	498081
10/11/20 12:34:23 PM	269						nan	nan	5298
10/11/20 12:36:10 PM	270						350	14	15490
10/11/20 12:37:57 PM	271						106	15	10438
10/11/20 12:39:43 PM	272						1692	39	210739
10/11/20 12:50:18 PM	275						nan	nan	1588
10/11/20 12:51:59 PM	276						nan	nan	892
10/11/20 12:53:39 PM	277						1725	21	547310
10/11/20 01:09:37 PM	281						1711	21	444237
10/11/20 01:11:30 PM	282						nan	nan	1484
10/11/20 01:13:17 PM	283						nan	nan	3100
10/11/20 01:15:06 PM	284						nan	nan	3270
10/11/20 01:21:35 PM	286						1685	27	260039
10/11/20 01:23:23 PM	287						nan	nan	4922
10/11/20 01:25:09 PM	288						nan	nan	506
10/11/20 01:27:01 PM	289						nan	nan	6180
10/11/20 01:38:07 PM	292						nan	nan	4119
10/11/20 01:39:48 PM	293						1894	0	9833
10/11/20 01:41:29 PM	294						1734	17	579797
10/11/20 01:43:09 PM	295						nan	nan	6838
10/11/20 01:44:57 PM	296						nan	nan	4861
10/11/20 01:46:53 PM	297						nan	nan	7599
10/11/20 01:48:34 PM	298						1730	48	412519
10/11/20 01:50:21 PM	299						nan	nan	1540
10/11/20 01:52:07 PM	300						nan	nan	6652
10/11/20 01:53:48 PM	301						nan	nan	5153
10/11/20 01:55:35 PM	302						1693	18	180562
10/11/20 01:57:21 PM	303						nan	nan	5766
10/11/20 01:59:02 PM	304						nan	nan	4728
10/11/20 02:00:54 PM	305						721	0	8705
10/11/20 02:02:34 PM	306						1752	27	755460
10/11/20 02:04:14 PM	307						nan	nan	6531
10/11/20 02:05:54 PM	308						nan	nan	7596
10/11/20 02:12:18 PM	310						nan	nan	588
10/11/20 02:14:00 PM	311						391	0	10210
10/11/20 02:15:46 PM	312						nan	nan	6256
10/11/20 02:17:33 PM	313						nan	nan	2129
10/11/20 02:19:19 PM	314						nan	nan	4087
10/11/20 02:21:00 PM	315						nan	nan	2884
10/11/20 02:22:46 PM	316						1400	15	11351
10/11/20 02:24:32 PM	317						nan	nan	2848
10/11/20 02:26:19 PM	318						nan	nan	2659
10/11/20 02:28:06 PM	319						nan	nan	4275
10/11/20 02:29:46 PM	320						nan	nan	6164
10/11/20 02:31:33 PM	321						nan	nan	1940
10/11/20 02:33:13 PM	322						nan	nan	4949
10/11/20 02:35:00 PM	323						721	0	10968
10/11/20 02:41:24 PM	325						nan	nan	999
10/11/20 02:43:04 PM	326						nan	nan	1630
10/11/20 02:44:45 PM	327						nan	nan	1175
10/11/20 02:46:25 PM	328						nan	nan	610
10/11/20 02:48:05 PM	329						nan	nan	1190
10/11/20 02:49:51 PM	330						nan	nan	1195
10/11/20 02:51:32 PM	331						1749	37	658841
10/11/20 02:53:12 PM	332						nan	nan	1664
10/11/20 02:54:53 PM	333						287	15	18146
10/11/20 02:56:33 PM	334						1716	41	1519967
10/11/20 02:58:19 PM	335						nan	nan	2502
10/11/20 02:59:59 PM	336						284	15	14221
10/11/20 03:01:40 PM	337						1750	17	97873
10/11/20 03:03:20 PM	338						196	15	11481
10/11/20 03:05:01 PM	339						nan	nan	4908
10/11/20 03:06:41 PM	340						1741	22	146368
10/11/20 03:08:21 PM	341						nan	nan	3709
10/11/20 03:10:02 PM	342						285	15	20643
10/11/20 03:11:43 PM	343						nan	nan	2250
10/11/20 03:13:24 PM	344						313	154	25314
10/11/20 03:15:04 PM	345						392	21	24148
10/11/20 03:16:46 PM	346						nan	nan	4767
10/11/20 03:18:29 PM	347						1723	23	106605
10/11/20 03:20:10 PM	348						254	120	18852
10/11/20 03:21:51 PM	349						1172	22	15906
10/11/20 03:23:31 PM	350						1771	27	2115060
10/11/20 03:25:12 PM	351						919	15	13269
10/11/20 03:31:35 PM	353						1720	33	424345
10/11/20 03:33:15 PM	354						nan	nan	2219
10/11/20 03:35:02 PM	355						nan	nan	7130
10/11/20 03:36:43 PM	356						nan	nan	6644
10/11/20 03:38:24 PM	357						nan	nan	7435
10/11/20 03:40:03 PM	358						361	0	9307
10/11/20 03:41:49 PM	359						nan	nan	6808
10/11/20 03:43:30 PM	360						1781	22	1195579
10/11/20 03:45:10 PM	361						nan	nan	7649
10/11/20 03:46:51 PM	362						nan	nan	7771
10/11/20 03:48:37 PM	363						1767	25	1246992
10/11/20 03:50:23 PM	364						nan	nan	5825
10/11/20 03:52:09 PM	365						nan	nan	5031
10/11/20 03:53:50 PM	366						nan	nan	2709
10/11/20 03:55:30 PM	367						1728	36	2851996
10/11/20 03:57:11 PM	368						1548	15	11165
10/11/20 03:58:51 PM	369						1849	15	10257
10/11/20 04:00:32 PM	370						1721	34	1747080
10/11/20 04:02:11 PM	371						nan	nan	4327
10/11/20 04:03:57 PM	372						962	0	10195
10/11/20 04:05:38 PM	373						1777	28	622417
10/11/20 04:07:24 PM	374						421	0	8832
10/11/20 04:09:05 PM	375						777	110	26962
10/11/20 04:10:44 PM	376						538	88	27955
10/11/20 04:12:25 PM	377						872	0	8565
10/11/20 04:14:05 PM	378						nan	nan	3863
10/11/20 04:15:45 PM	379						nan	nan	5383
10/11/20 04:17:26 PM	380						194	87	17855
10/11/20 04:19:07 PM	381						293	98	14621
10/11/20 04:20:47 PM	382						314	15	10503
10/11/20 04:22:28 PM	383						1717	17	65260
10/11/20 04:24:08 PM	384						nan	nan	3782
10/11/20 04:25:49 PM	385						nan	nan	3023
10/11/20 04:27:30 PM	386						1730	51	339431
10/11/20 04:29:10 PM	387						361	0	13661
10/11/20 04:30:51 PM	388						103	15	16842
10/11/20 04:32:31 PM	389						1792	25	3469340
10/11/20 04:34:11 PM	390						1082	0	9507
10/11/20 04:35:52 PM	391						1099	44	23222
10/11/20 04:37:32 PM	392						1778	68	1214840
10/11/20 04:39:12 PM	393						1657	39	16670
10/11/20 04:40:53 PM	394						150	0	10016
10/11/20 04:42:34 PM	395						1753	29	774690
10/11/20 04:44:15 PM	396						345	15	10843
10/11/20 04:46:08 PM	397						nan	nan	6315
10/11/20 04:47:58 PM	398						374	15	11545
10/11/20 04:49:39 PM	399						1808	23	1860024
10/11/20 04:51:20 PM	400						nan	nan	2915
10/11/20 04:53:00 PM	401						267	24	12067
10/11/20 04:54:41 PM	402						362	24	15671
10/11/20 04:56:21 PM	403						nan	nan	7406
10/11/20 04:58:02 PM	404						1292	0	8616
10/11/20 04:59:45 PM	405						nan	nan	4788
10/11/20 05:06:15 PM	407						318	15	11537
10/11/20 05:07:55 PM	408						301	0	9777
10/11/20 05:09:36 PM	409						1795	32	2473595
10/11/20 05:11:16 PM	410						1666	15	10512
10/11/20 05:12:57 PM	411						494	285	22153
10/11/20 05:14:38 PM	412						1750	27	1191388
10/11/20 05:16:24 PM	413						nan	nan	7459
10/11/20 05:18:11 PM	414						318	15	12060
10/11/20 05:19:56 PM	415						366	43	17793
10/11/20 05:21:43 PM	416						1820	24	1410699
10/11/20 05:23:23 PM	417						824	15	13297
10/11/20 05:25:09 PM	418						nan	nan	3610
10/11/20 05:26:49 PM	419						1743	23	14151
10/11/20 05:28:30 PM	420						1781	23	1885292
10/11/20 05:30:11 PM	421						nan	nan	3105
10/11/20 05:31:58 PM	422						nan	nan	5618
10/11/20 05:33:45 PM	423						1800	27	563113
10/11/20 05:35:26 PM	424						271	24	11500
10/11/20 05:37:07 PM	425						1894	0	13564
10/11/20 05:38:47 PM	426						224	15	9058
10/11/20 05:40:29 PM	427						1816	42	243553
10/11/20 05:42:10 PM	428						326	43	15471
10/11/20 05:43:56 PM	429						224	88	12254
10/11/20 05:45:43 PM	430						1808	44	1243680
10/11/20 05:47:23 PM	431						254	90	19501
10/11/20 05:49:05 PM	432						758	428	35286
10/11/20 05:50:45 PM	433						nan	nan	3743
10/11/20 05:52:26 PM	434						617	382	30471
10/11/20 05:54:13 PM	435						nan	nan	4870
10/11/20 05:55:54 PM	436						nan	nan	5219
10/11/20 05:57:35 PM	437						1830	21	2116438
10/11/20 05:59:15 PM	438						338	158	34711
10/11/20 06:00:56 PM	439						1239	188	27669
10/11/20 06:02:36 PM	440						1782	170	1005509
10/11/20 06:04:17 PM	441						1179	523	77869
10/11/20 06:05:58 PM	442						301	0	10150
10/11/20 06:07:39 PM	443						1815	37	2145212
10/11/20 06:09:25 PM	444						874	21	23176
10/11/20 06:11:07 PM	445						nan	nan	2651
10/11/20 06:12:53 PM	446						nan	nan	7205
10/11/20 06:14:34 PM	447						1851	22	1291550
10/11/20 06:16:15 PM	448						180	0	10645
10/11/20 06:17:55 PM	449						nan	nan	1689
10/11/20 06:19:36 PM	450						1853	22	583570
10/11/20 06:21:16 PM	451						378	34	10599
10/11/20 06:22:56 PM	452						nan	nan	3808
10/11/20 06:24:43 PM	453						1880	15	21358
10/11/20 06:26:24 PM	454						376	15	18627
10/11/20 06:28:04 PM	455						nan	nan	1943
10/11/20 06:29:44 PM	456						nan	nan	4113
10/11/20 06:31:24 PM	457						nan	nan	1488
10/11/20 06:33:05 PM	458						nan	nan	2934
10/11/20 06:34:45 PM	459						nan	nan	951
10/11/20 06:36:28 PM	460						226	15	9223
10/11/20 06:38:14 PM	461						nan	nan	2898
10/11/20 06:40:00 PM	462						nan	nan	6193
10/11/20 06:41:47 PM	463						1820	43	264367
10/11/20 06:43:28 PM	464						1793	17	372833
10/11/20 06:45:10 PM	465						nan	nan	5373
10/11/20 06:46:56 PM	466						163	31	15872
10/11/20 06:48:36 PM	467						nan	nan	1840
10/11/20 06:50:17 PM	468						nan	nan	2266
10/11/20 06:52:08 PM	469						nan	nan	6206
10/11/20 06:53:55 PM	470						150	0	8982
10/11/20 06:55:36 PM	471						464	15	13370
10/11/20 06:57:17 PM	472						nan	nan	4594
10/11/20 06:58:57 PM	473						403	15	13407
10/11/20 07:00:38 PM	474						301	0	16509
10/11/20 07:02:19 PM	475						nan	nan	4864
10/11/20 07:04:00 PM	476						nan	nan	1917
10/11/20 07:05:41 PM	477						299	38	18135
10/11/20 07:07:21 PM	478						nan	nan	2908
10/11/20 07:09:08 PM	479						nan	nan	3685
10/11/20 07:10:49 PM	480						150	0	8196
10/11/20 07:12:36 PM	481						1809	19	410389
10/11/20 07:14:18 PM	482						nan	nan	4754
10/11/20 07:15:59 PM	483						nan	nan	2979
10/11/20 07:17:45 PM	484						1503	0	9608
10/11/20 07:19:31 PM	485						nan	nan	4353
10/11/20 07:21:18 PM	486						421	0	9878
10/11/20 07:22:58 PM	487						nan	nan	5133
10/11/20 07:24:39 PM	488						1854	30	301190
10/11/20 07:26:19 PM	489						nan	nan	2866
10/11/20 07:28:00 PM	490						nan	nan	4607
10/11/20 07:29:42 PM	491						1858	17	124124
10/11/20 07:31:28 PM	492						391	0	8510
10/11/20 07:33:08 PM	493						nan	nan	4337
10/11/20 07:34:54 PM	494						nan	nan	5158
10/11/20 07:36:35 PM	495						1887	13	1910563
10/11/20 07:38:16 PM	496						902	0	11005
10/11/20 07:39:57 PM	497						nan	nan	4378
10/11/20 07:41:37 PM	498						nan	nan	4439
10/11/20 07:43:18 PM	499						nan	nan	3977
10/11/20 07:45:04 PM	500						nan	nan	1497
10/11/20 07:46:44 PM	501						nan	nan	3320
10/11/20 07:48:25 PM	502						nan	nan	3475
10/11/20 07:50:05 PM	503						nan	nan	7010
10/11/20 07:51:49 PM	504						991	25	9020
10/11/20 07:53:29 PM	505						1889	12	594249
10/11/20 07:55:10 PM	506						271	0	9158
10/11/20 07:56:56 PM	507						nan	nan	4328
10/11/20 07:58:37 PM	508						1872	26	963077
10/11/20 08:00:18 PM	509						285	15	9392
10/11/20 08:02:01 PM	510						208	42	10513
10/11/20 08:03:47 PM	511						1879	20	366626
10/11/20 08:05:28 PM	512						1834	17	626126
10/11/20 08:07:15 PM	513						645	15	12020
10/11/20 08:09:02 PM	514						1595	191	29106
10/11/20 08:10:48 PM	515						1894	0	10681
10/11/20 08:12:28 PM	516						1892	7	132674
10/11/20 08:14:09 PM	517						1849	15	12063
10/11/20 08:15:50 PM	518						nan	nan	5877
10/11/20 08:17:37 PM	519						1889	15	736219
10/11/20 08:19:23 PM	520						nan	nan	4823
10/11/20 08:21:09 PM	521						242	23	17186
10/11/20 08:22:56 PM	522						nan	nan	4758
10/11/20 08:24:36 PM	523						1857	23	742168
10/11/20 08:26:23 PM	524						166	15	15048
10/11/20 08:28:04 PM	525						1353	0	10066
10/11/20 08:29:50 PM	526						nan	nan	5503
10/11/20 08:31:30 PM	527						1868	23	704513
10/11/20 08:33:11 PM	528						nan	nan	2773
10/11/20 08:34:59 PM	529						nan	nan	3771
10/11/20 08:36:38 PM	530						nan	nan	4446
10/11/20 08:38:18 PM	531						348	15	10575
10/11/20 08:40:06 PM	532						nan	nan	4764
10/11/20 08:43:34 PM	534						1869	24	1030225
10/11/20 08:45:21 PM	535						nan	nan	3571
10/11/20 08:47:02 PM	536						330	24	11270
10/11/20 08:48:42 PM	537						nan	nan	4098
10/11/20 08:50:24 PM	538						nan	nan	2701
10/11/20 08:52:06 PM	539						nan	nan	2292
10/11/20 08:53:47 PM	540						nan	nan	6449
10/11/20 08:55:33 PM	541						226	15	10458
10/11/20 08:57:14 PM	542						nan	nan	1475
10/11/20 08:58:54 PM	543						301	0	8487
10/11/20 09:00:35 PM	544						271	0	9882
10/11/20 09:02:21 PM	545						nan	nan	1274
10/11/20 09:04:02 PM	546						411	223	24933
10/11/20 09:05:43 PM	547						nan	nan	5133
10/11/20 09:07:29 PM	548						nan	nan	5771
10/11/20 09:09:09 PM	549						nan	nan	6298
10/11/20 09:10:55 PM	550						545	24	13569
10/11/20 09:12:37 PM	551						1887	17	801812
10/11/20 09:14:18 PM	552						nan	nan	1659
10/11/20 09:15:58 PM	553						nan	nan	1519
10/11/20 09:17:39 PM	554						1894	0	128749
10/11/20 09:19:25 PM	555						nan	nan	1214
10/11/20 09:21:05 PM	556						nan	nan	7282
10/11/20 09:22:54 PM	557						nan	nan	2657
10/11/20 09:24:35 PM	558						1890	10	192958
10/11/20 09:26:16 PM	559						nan	nan	2030
10/11/20 09:27:56 PM	560						nan	nan	6654
10/11/20 09:29:42 PM	561						1892	7	325964
10/11/20 09:31:23 PM	562						nan	nan	4168
10/11/20 09:33:03 PM	563						nan	nan	1160
10/11/20 09:34:43 PM	564						nan	nan	1977
10/11/20 09:36:23 PM	565						nan	nan	4916
10/11/20 09:38:08 PM	566						nan	nan	636
10/11/20 09:39:49 PM	567						nan	nan	3114
10/11/20 09:41:29 PM	568						1891	9	346078
10/11/20 09:43:09 PM	569						702	33	11719
10/11/20 09:44:49 PM	570						nan	nan	2935
10/11/20 09:46:36 PM	571						1889	12	554377
10/11/20 09:48:16 PM	572						nan	nan	1324
10/11/20 09:49:57 PM	573						661	0	9385
10/11/20 09:51:39 PM	574						1864	23	381738
10/11/20 09:53:25 PM	575						nan	nan	2068
10/11/20 09:55:11 PM	576						nan	nan	6724
10/11/20 09:56:52 PM	577						nan	nan	3536
10/11/20 09:58:33 PM	578						1889	13	385121
10/11/20 10:00:13 PM	579						nan	nan	4628
10/11/20 10:01:54 PM	580						nan	nan	5151
10/11/20 10:03:34 PM	581						1871	20	618112
10/11/20 10:05:15 PM	582						nan	nan	2597
10/11/20 10:06:57 PM	583						nan	nan	4355
10/11/20 10:08:43 PM	584						1876	18	704319
10/11/20 10:10:30 PM	585						nan	nan	2661
10/11/20 10:12:11 PM	586						nan	nan	937
10/11/20 10:13:51 PM	587						nan	nan	4340
10/11/20 10:15:39 PM	588						1891	9	175230
10/11/20 10:17:26 PM	589						nan	nan	2746
10/11/20 10:19:07 PM	590						nan	nan	5792
10/11/20 10:20:48 PM	591						301	0	8146
10/11/20 10:22:35 PM	592						1867	19	932024
10/11/20 10:24:21 PM	593						nan	nan	5474
10/11/20 10:26:08 PM	594						nan	nan	1551
10/11/20 10:27:48 PM	595						nan	nan	7307
10/11/20 10:29:27 PM	596						1877	16	445518
10/11/20 10:31:09 PM	597						90	0	9807
10/11/20 10:32:50 PM	598						nan	nan	7448
10/11/20 10:34:30 PM	599						1891	11	459776
10/11/20 10:36:12 PM	600						nan	nan	4923
10/11/20 10:37:59 PM	601						nan	nan	2962
10/11/20 10:39:46 PM	602						1868	18	646728
10/11/20 10:41:26 PM	603						nan	nan	2431
10/11/20 10:43:13 PM	604						nan	nan	1721
10/11/20 10:44:59 PM	605						nan	nan	4096
10/11/20 10:46:45 PM	606						1846	33	418353
10/11/20 10:48:32 PM	607						120	0	9090
10/11/20 10:50:12 PM	608						90	0	8076
10/11/20 10:51:59 PM	609						nan	nan	4792
10/11/20 10:53:46 PM	610						1879	17	1328346
10/11/20 10:55:26 PM	611						nan	nan	3674
10/11/20 10:57:07 PM	612						240	0	9494
10/11/20 10:58:47 PM	613						nan	nan	3925
10/11/20 11:00:28 PM	614						1894	0	297208
10/11/20 11:06:25 PM	616						212	60	11661
10/11/20 11:08:06 PM	617						545	22	21325
10/11/20 11:09:53 PM	618						176	40	10572
10/11/20 11:11:34 PM	619						1885	14	1544059
10/11/20 11:13:20 PM	620						193	66	12757
10/11/20 11:15:06 PM	621						1563	0	8321
10/11/20 11:16:47 PM	622						nan	nan	2748
10/11/20 11:18:46 PM	623						1792	17	453052
10/11/20 11:20:29 PM	624						nan	nan	5121
10/11/20 11:22:17 PM	625						nan	nan	4718
10/11/20 11:23:59 PM	626						nan	nan	2525
10/11/20 11:25:40 PM	627						1849	20	399244
10/11/20 11:27:22 PM	628						nan	nan	3434
10/11/20 11:29:02 PM	629						210	0	10865
10/11/20 11:30:45 PM	630						nan	nan	2480
10/11/20 11:32:26 PM	631						nan	nan	964
10/11/20 11:34:06 PM	632						nan	nan	2156
10/11/20 11:35:53 PM	633						90	0	8327
10/11/20 11:37:34 PM	634						1887	16	2033926
10/11/20 11:39:14 PM	635						90	0	10728
10/11/20 11:40:54 PM	636						nan	nan	3846
10/11/20 11:42:35 PM	637						1888	11	734615
10/11/20 11:44:15 PM	638						288	15	13030
10/11/20 11:45:56 PM	639						276	48	18985
10/11/20 11:47:42 PM	640						1886	16	4633116
10/11/20 11:49:25 PM	641						120	0	8660
10/11/20 11:51:05 PM	642						90	0	13227
10/11/20 11:52:52 PM	643						227	15	10619
10/11/20 11:54:32 PM	644						1839	31	1121063
10/11/20 11:56:13 PM	645						nan	nan	1522
10/11/20 11:57:59 PM	646						nan	nan	5284
10/11/20 11:59:40 PM	647						1875	24	834463
11/11/20 12:01:21 AM	648						nan	nan	4914
11/11/20 12:03:07 AM	649						nan	nan	6062
11/11/20 12:04:49 AM	650						253	15	14227
11/11/20 12:06:30 AM	651						1795	21	524193
11/11/20 12:08:10 AM	652						nan	nan	2502
11/11/20 12:09:51 AM	653						nan	nan	4424
11/11/20 12:11:38 AM	654						1879	17	1051718
11/11/20 12:13:18 AM	655						nan	nan	1172
11/11/20 12:15:06 AM	656						nan	nan	4946
11/11/20 12:16:46 AM	657						nan	nan	5233
11/11/20 12:18:27 AM	658						nan	nan	2887
11/11/20 12:20:08 AM	659						174	24	17440
11/11/20 12:21:48 AM	660						nan	nan	5726
11/11/20 12:23:40 AM	661						1881	17	340468
11/11/20 12:25:28 AM	662						90	0	11362
11/11/20 12:27:08 AM	663						nan	nan	5392
11/11/20 12:28:48 AM	664						nan	nan	6726
11/11/20 12:30:29 AM	665						1888	13	521453
11/11/20 12:32:09 AM	666						nan	nan	3430
11/11/20 12:33:55 AM	667						661	0	12936
11/11/20 12:35:39 AM	668						1878	23	2475989
11/11/20 12:37:21 AM	669						nan	nan	1841
11/11/20 12:39:00 AM	670						nan	nan	1346
11/11/20 12:40:41 AM	671						1879	18	772237
11/11/20 12:42:27 AM	672						nan	nan	1377
11/11/20 12:44:13 AM	673						nan	nan	3895
11/11/20 12:45:54 AM	674						nan	nan	4363
11/11/20 12:47:35 AM	675						1836	25	624227
11/11/20 12:49:16 AM	676						nan	nan	1700
11/11/20 12:51:02 AM	677						271	0	9842
11/11/20 12:52:43 AM	678						nan	nan	2029
11/11/20 12:54:24 AM	679						nan	nan	1993
11/11/20 12:56:04 AM	680						nan	nan	2452
11/11/20 12:57:44 AM	681						240	0	9555
11/11/20 12:59:30 AM	682						nan	nan	4707
11/11/20 01:01:11 AM	683						nan	nan	4335
11/11/20 01:02:51 AM	684						105	15	8910
11/11/20 01:04:32 AM	685						1844	36	447871
11/11/20 01:06:13 AM	686						nan	nan	1732
11/11/20 01:07:55 AM	687						227	82	17112
11/11/20 01:09:41 AM	688						1835	29	2151664
11/11/20 01:11:22 AM	689						nan	nan	2359
11/11/20 01:13:03 AM	690						nan	nan	5937
11/11/20 01:14:43 AM	691						nan	nan	4597
11/11/20 01:16:29 AM	692						102	15	11898
11/11/20 01:18:09 AM	693						nan	nan	3608
11/11/20 01:19:50 AM	694						1533	0	10078
11/11/20 01:21:36 AM	695						1869	22	1841901
11/11/20 01:23:18 AM	696						nan	nan	2967
11/11/20 01:24:59 AM	697						nan	nan	4366
11/11/20 01:26:41 AM	698						1869	21	1040506
11/11/20 01:28:21 AM	699						nan	nan	1812
11/11/20 01:30:02 AM	700						nan	nan	7837
11/11/20 01:31:42 AM	701						nan	nan	1617
11/11/20 01:33:28 AM	702						nan	nan	1609
11/11/20 01:35:09 AM	703						nan	nan	3936
11/11/20 01:36:49 AM	704						nan	nan	4721
11/11/20 01:38:30 AM	705						1875	21	915463
11/11/20 01:40:11 AM	706						nan	nan	1406
11/11/20 01:41:52 AM	707						nan	nan	4357
11/11/20 01:43:39 AM	708						1883	16	1731366
11/11/20 01:45:26 AM	709						1834	24	11678
11/11/20 01:47:16 AM	710						nan	nan	4924
11/11/20 01:48:57 AM	711						210	0	10117
11/11/20 01:50:44 AM	712						1879	22	1895831
11/11/20 01:52:25 AM	713						nan	nan	3499
11/11/20 01:54:06 AM	714						nan	nan	7900
11/11/20 01:55:52 AM	715						nan	nan	1695
11/11/20 01:57:32 AM	716						1864	24	614334
11/11/20 01:59:13 AM	717						nan	nan	1537
11/11/20 02:00:53 AM	718						nan	nan	5684
11/11/20 02:02:34 AM	719						1869	18	1061638
11/11/20 02:04:14 AM	720						391	0	13879
11/11/20 02:05:55 AM	721						nan	nan	2944
11/11/20 02:07:35 AM	722						1869	18	1559802
11/11/20 02:13:59 AM	724						nan	nan	3145
11/11/20 02:15:40 AM	725						1872	18	559368
11/11/20 02:17:20 AM	726						nan	nan	2998
11/11/20 02:19:01 AM	727						nan	nan	723
11/11/20 02:20:41 AM	728						nan	nan	4844
11/11/20 02:22:22 AM	729						391	0	8145
11/11/20 02:24:03 AM	730						nan	nan	2577
11/11/20 02:25:44 AM	731						nan	nan	3133
11/11/20 02:27:31 AM	732						nan	nan	2377
11/11/20 02:29:12 AM	733						nan	nan	2433
11/11/20 02:32:38 AM	735						1811	30	1667941
11/11/20 02:34:19 AM	736						nan	nan	1820
11/11/20 02:35:59 AM	737						nan	nan	1517
11/11/20 02:37:45 AM	738						1874	25	1486253
11/11/20 02:39:32 AM	739						nan	nan	6831
11/11/20 02:41:19 AM	740						1894	0	8735
11/11/20 02:43:01 AM	741						541	0	10032
11/11/20 02:44:48 AM	742						1623	0	8442
11/11/20 02:46:35 AM	743						1803	30	685652
11/11/20 02:48:16 AM	744						nan	nan	7073
11/11/20 02:49:56 AM	745						nan	nan	6365
11/11/20 02:51:37 AM	746						1800	25	812912
11/11/20 02:53:17 AM	747						nan	nan	4518
11/11/20 02:54:57 AM	748						nan	nan	5982
11/11/20 02:56:38 AM	749						1872	21	2169388
11/11/20 02:58:19 AM	750						nan	nan	3006
11/11/20 02:59:59 AM	751						nan	nan	1426
11/11/20 03:01:40 AM	752						1873	29	684351
11/11/20 03:03:21 AM	753						449	25	12117
11/11/20 03:05:02 AM	754						173	56	12407
11/11/20 03:06:43 AM	755						1536	25	10334
11/11/20 03:08:30 AM	756						374	15	10608
11/11/20 03:10:10 AM	757						nan	nan	7277
11/11/20 03:11:57 AM	758						nan	nan	5822
11/11/20 03:18:27 AM	760						nan	nan	4581
11/11/20 03:20:13 AM	761						nan	nan	2089
11/11/20 03:21:59 AM	762						nan	nan	1341
11/11/20 03:23:40 AM	763						1878	19	227371
11/11/20 03:25:26 AM	764						nan	nan	833
11/11/20 03:27:13 AM	765						nan	nan	2011
11/11/20 03:28:59 AM	766						nan	nan	1354
11/11/20 03:30:46 AM	767						1841	27	2288451
11/11/20 03:32:26 AM	768						nan	nan	4166
11/11/20 03:34:13 AM	769						nan	nan	970
11/11/20 03:35:55 AM	770						nan	nan	2067
11/11/20 03:37:49 AM	771						1837	35	1347702
11/11/20 03:52:10 AM	775						nan	nan	4197
11/11/20 03:53:51 AM	776						nan	nan	3710
11/11/20 03:59:20 AM	778						1803	0	8016
11/11/20 04:01:07 AM	779						413	208	26228
11/11/20 04:02:53 AM	780						nan	nan	2922
11/11/20 04:04:36 AM	781						1867	22	1517465
11/11/20 04:06:22 AM	782						nan	nan	6703
11/11/20 04:12:52 AM	784						1849	34	9967
11/11/20 04:14:38 AM	785						1881	17	1339563
11/11/20 04:16:25 AM	786						nan	nan	2168
11/11/20 04:26:38 AM	789						1858	22	197923
11/11/20 04:33:17 AM	791						nan	nan	1942
11/11/20 04:39:41 AM	793						1846	36	504934
11/11/20 04:41:27 AM	794						1894	0	9274
11/11/20 04:43:20 AM	795						812	0	9844
11/11/20 05:18:07 AM	803						nan	nan	3586
11/11/20 05:19:54 AM	804						nan	nan	5876
11/11/20 05:21:34 AM	805						1875	26	1061406
11/11/20 05:23:15 AM	806						nan	nan	4996
11/11/20 05:24:55 AM	807						nan	nan	3742
11/11/20 05:26:35 AM	808						1821	38	1069627
11/11/20 05:28:15 AM	809						nan	nan	7996
11/11/20 05:29:56 AM	810						nan	nan	4370
11/11/20 05:31:37 AM	811						1868	30	203358
11/11/20 05:33:18 AM	812						nan	nan	7230
11/11/20 05:43:30 AM	815						579	282	37552
11/11/20 05:50:00 AM	817						179	53	21578
11/11/20 06:05:58 AM	821						679	378	29399
11/11/20 06:07:44 AM	822						1872	20	489639
11/11/20 06:09:30 AM	823						nan	nan	3681
11/11/20 06:11:16 AM	824						nan	nan	6305
11/11/20 06:13:03 AM	825						1733	59	20009
11/11/20 06:14:43 AM	826						207	51	18019
11/11/20 06:16:23 AM	827						nan	nan	2215
11/11/20 06:18:04 AM	828						nan	nan	5252
11/11/20 06:19:45 AM	829						nan	nan	2179
11/11/20 06:21:25 AM	830						nan	nan	4526
11/11/20 06:23:06 AM	831						nan	nan	3918
11/11/20 06:24:46 AM	832						1859	16	122605
11/11/20 06:26:26 AM	833						1781	87	32172
11/11/20 06:28:13 AM	834						1864	0	9952
11/11/20 06:34:36 AM	836						1872	18	717435
11/11/20 06:36:22 AM	837						nan	nan	3192
11/11/20 06:38:02 AM	838						180	0	10432
11/11/20 06:39:42 AM	839						1159	15	14985
11/11/20 06:41:23 AM	840						98	13	29911
11/11/20 06:43:03 AM	841						1868	26	19526
11/11/20 06:44:43 AM	842						1142	0	9094
11/11/20 06:46:23 AM	843						1683	0	15001
11/11/20 06:48:04 AM	844						1066	15	9692
11/11/20 06:49:44 AM	845						301	0	10678
11/11/20 06:51:30 AM	846						210	0	10338
11/11/20 06:53:11 AM	847						nan	nan	6707
11/11/20 06:54:51 AM	848						1726	15	16827
11/11/20 06:56:32 AM	849						1878	20	954825
11/11/20 07:00:04 AM	851						nan	nan	3878
11/11/20 07:01:43 AM	852						331	0	9061
11/11/20 07:03:24 AM	853						nan	nan	5271
11/11/20 07:05:09 AM	854						nan	nan	5614
11/11/20 07:06:50 AM	855						nan	nan	3257
11/11/20 07:08:36 AM	856						1884	17	650334
11/11/20 07:10:15 AM	857						nan	nan	5148
11/11/20 07:12:02 AM	858						1713	0	9971
11/11/20 07:13:48 AM	859						120	0	12411
11/11/20 07:15:35 AM	860						1871	31	53918
11/11/20 07:17:14 AM	861						nan	nan	4450
11/11/20 07:19:01 AM	862						nan	nan	5729
11/11/20 07:25:39 AM	864						1861	33	26428
11/11/20 07:27:45 AM	865						120	0	8790
11/11/20 07:34:14 AM	867						nan	nan	7542
11/11/20 07:35:54 AM	868						90	0	8114
11/11/20 07:47:05 AM	871						nan	nan	3854
11/11/20 07:53:29 AM	873						1894	0	33997
11/11/20 07:55:10 AM	874						95	11	49834
11/11/20 07:56:51 AM	875						nan	nan	5276
11/11/20 07:58:32 AM	876						240	0	9158
11/11/20 08:00:12 AM	877						421	0	9554
11/11/20 08:01:52 AM	878						90	0	8687
11/11/20 08:03:33 AM	879						1880	15	11881
11/11/20 08:05:14 AM	880						256	15	9837
11/11/20 08:07:00 AM	881						nan	nan	3397
11/11/20 08:08:40 AM	882						90	0	42230
11/11/20 08:10:27 AM	883						95	11	73790
11/11/20 08:12:25 AM	884						96	16	817213
11/11/20 08:14:05 AM	885						91	4	389764
11/11/20 08:15:46 AM	886						108	23	51663
11/11/20 08:17:26 AM	887						90	0	39926
11/11/20 08:19:15 AM	888						92	7	210282
11/11/20 08:21:01 AM	889						104	31	1188770
11/11/20 08:22:42 AM	890						96	12	841420
11/11/20 08:24:29 AM	891						113	28	12657
11/11/20 08:26:15 AM	892						103	17	6102676
11/11/20 08:27:55 AM	893						122	38	71735
11/11/20 08:29:36 AM	894						114	33	143897
11/11/20 08:31:16 AM	895						111	21	3000171
11/11/20 08:32:57 AM	896						94	10	87630
11/11/20 08:34:37 AM	897						101	23	556242
11/11/20 08:36:23 AM	898						98	20	7088395
11/11/20 08:38:10 AM	899						119	24	1255280
11/11/20 08:39:49 AM	900						90	0	17076
11/11/20 08:41:39 AM	901						90	0	119755
11/11/20 08:43:19 AM	902						104	30	106318
11/11/20 08:45:04 AM	903						98	18	191548
11/11/20 08:46:45 AM	904						94	10	64058
11/11/20 08:48:26 AM	905						117	20	290736
11/11/20 08:50:13 AM	906						132	54	179089
11/11/20 08:51:54 AM	907						335	26	20255
11/11/20 08:53:35 AM	908						95	15	170174
11/11/20 08:55:15 AM	909						240	0	9886
11/11/20 08:56:55 AM	910						99	17	2386956
11/11/20 08:58:42 AM	911						92	11	3522531
11/11/20 09:00:22 AM	912						94	10	106775
11/11/20 09:02:03 AM	913						100	14	50249
11/11/20 09:03:43 AM	914						116	33	85922
11/11/20 09:05:23 AM	915						156	67	174440
11/11/20 09:07:04 AM	916						104	23	1670903
11/11/20 09:08:45 AM	917						112	32	206363
11/11/20 09:10:31 AM	918						106	20	254444
11/11/20 09:12:13 AM	919						90	0	1123009
11/11/20 09:14:00 AM	920						96	14	1477558
11/11/20 09:15:41 AM	921						90	0	826912
11/11/20 09:17:22 AM	922						423	22	24267
11/11/20 09:19:07 AM	923						101	14	25546
11/11/20 09:20:49 AM	924						93	11	467219
11/11/20 09:22:40 AM	925						97	16	225461
11/11/20 09:24:21 AM	926						100	19	152515
11/11/20 09:26:08 AM	927						99	18	1040468
11/11/20 09:27:47 AM	928						98	13	86981
11/11/20 09:29:28 AM	929						99	18	7378750
11/11/20 09:35:51 AM	931						95	13	1006360
11/11/20 09:37:31 AM	932						92	13	17085
11/11/20 09:39:13 AM	933						107	22	42036
11/11/20 09:40:53 AM	934						177	79	73320
11/11/20 09:42:33 AM	935						240	0	8459
11/11/20 09:44:13 AM	936						426	28	225847
11/11/20 09:45:55 AM	937						124	33	329146
11/11/20 09:47:35 AM	938						100	19	12848
11/11/20 09:49:21 AM	939						116	34	516931
11/11/20 09:51:02 AM	940						283	15	11705
11/11/20 09:52:43 AM	941						449	17	166848
11/11/20 09:54:29 AM	942						102	15	12359
11/11/20 09:56:15 AM	943						155	105	39114
11/11/20 09:57:56 AM	944						101	22	52311
11/11/20 09:59:37 AM	945						108	32	492690
11/11/20 10:01:17 AM	946						103	24	18508
11/11/20 10:07:40 AM	948						111	34	23791
11/11/20 10:09:26 AM	949						120	26	48582
11/11/20 10:11:06 AM	950						226	15	9396
11/11/20 10:12:52 AM	951						99	18	2498413
11/11/20 10:14:32 AM	952						271	0	9983
11/11/20 10:16:14 AM	953						345	15	9093
11/11/20 10:17:54 AM	954						166	41	78099
11/11/20 10:19:36 AM	955						104	25	19370
11/11/20 10:21:22 AM	956						100	21	1722758
11/11/20 10:23:03 AM	957						97	12	366158
11/11/20 10:24:44 AM	958						114	34	357239
11/11/20 10:26:25 AM	959						107	25	776894
11/11/20 10:28:05 AM	960						134	75	277379
11/11/20 10:29:46 AM	961						96	15	8084
11/11/20 10:31:26 AM	962						99	15	394145
11/11/20 10:33:07 AM	963						104	25	17519
11/11/20 10:34:53 AM	964						123	37	46884
11/11/20 10:36:33 AM	965						110	37	17947
11/11/20 10:38:13 AM	966						115	48	141890
11/11/20 10:39:59 AM	967						103	20	61893
11/11/20 10:41:40 AM	968						124	61	179358
11/11/20 10:43:20 AM	969						301	0	9011
11/11/20 10:45:01 AM	970						264	23	15771
11/11/20 10:46:43 AM	971						97	24	118566
11/11/20 10:48:22 AM	972						103	26	10485
11/11/20 10:50:03 AM	973						114	35	14436
11/11/20 10:51:43 AM	974						111	47	138826
11/11/20 10:53:30 AM	975						107	27	446638
11/11/20 10:55:18 AM	976						146	69	282365
11/11/20 11:01:48 AM	978						118	45	20488
11/11/20 11:03:34 AM	979						240	0	11305
11/11/20 11:05:21 AM	980						155	82	422340
11/11/20 11:07:08 AM	981						193	98	896723
11/11/20 11:08:54 AM	982						128	39	37932
11/11/20 11:10:40 AM	983						97	16	1735143
11/11/20 11:12:36 AM	984						105	22	2251396
11/11/20 11:14:23 AM	985						123	37	100006
11/11/20 11:16:09 AM	986						101	27	13059
11/11/20 11:17:56 AM	987						97	16	13074
11/11/20 11:19:41 AM	988						113	27	39666
11/11/20 11:21:28 AM	989						261	126	1914260
11/11/20 11:23:14 AM	990						301	0	8338
11/11/20 11:24:54 AM	991						107	29	9610
11/11/20 11:26:41 AM	992						105	18	337786
11/11/20 11:28:21 AM	993						107	30	14066
11/11/20 11:30:01 AM	994						153	78	86707
11/11/20 11:31:42 AM	995						95	13	417504
11/11/20 11:33:23 AM	996						175	73	83094
11/11/20 11:35:03 AM	997						100	21	1068181
11/11/20 11:36:44 AM	998						113	34	13989
11/11/20 11:38:24 AM	999						223	15	10822
11/11/20 11:40:05 AM	1000						98	15	706277
11/11/20 11:41:45 AM	1001						103	26	13307
11/11/20 11:43:25 AM	1002						114	29	39185
11/11/20 11:45:06 AM	1003						106	30	40491
11/11/20 11:46:46 AM	1004						106	21	390149
11/11/20 11:48:26 AM	1005						112	32	16476
11/11/20 11:50:07 AM	1006						95	13	1351352
11/11/20 11:51:48 AM	1007						105	25	17786
11/11/20 11:53:28 AM	1008						101	18	1337134
11/11/20 11:55:14 AM	1009						131	46	18433
11/11/20 11:57:00 AM	1010						106	24	16329
11/11/20 11:58:41 AM	1011						104	18	1138540
11/11/20 12:00:27 PM	1012						122	34	103592
11/11/20 12:02:14 PM	1013						100	23	46311
11/11/20 12:08:36 PM	1015						421	0	11092
11/11/20 12:10:23 PM	1016						125	36	54034
11/11/20 12:12:04 PM	1017						374	15	20466
11/11/20 12:13:51 PM	1018						104	21	386221
11/11/20 12:15:32 PM	1019						110	37	17251
11/11/20 12:17:13 PM	1020						263	81	7066534
11/11/20 12:18:59 PM	1021						100	26	14336
11/11/20 12:20:39 PM	1022						157	52	388800
11/11/20 12:22:19 PM	1023						128	47	69230
11/11/20 12:24:06 PM	1024						95	12	983468
11/11/20 12:25:46 PM	1025						103	26	52171
11/11/20 12:27:26 PM	1026						95	15	28827
11/11/20 12:29:07 PM	1027						300	23	15805
11/11/20 12:30:56 PM	1028						145	90	57715
11/11/20 12:32:43 PM	1029						139	41	213608
11/11/20 12:34:25 PM	1030						143	34	38677
11/11/20 12:36:11 PM	1031						128	50	173672
11/11/20 12:37:57 PM	1032						271	0	10970
11/11/20 12:39:38 PM	1033						134	31	455693
11/11/20 12:41:18 PM	1034						111	39	21940
11/11/20 12:42:58 PM	1035						156	34	51965
11/11/20 12:44:38 PM	1036						125	53	202160
11/11/20 12:46:25 PM	1037						120	39	114402
11/11/20 12:48:17 PM	1038						134	43	101953
11/11/20 12:54:46 PM	1040						117	35	41824
11/11/20 12:56:27 PM	1041						122	35	27105
11/11/20 12:58:13 PM	1042						117	36	138459
11/11/20 12:59:53 PM	1043						180	102	869615
11/11/20 01:01:40 PM	1044						131	43	97125
11/11/20 01:03:26 PM	1045						106	35	11652
11/11/20 01:09:55 PM	1047						319	15	19770
11/11/20 01:11:41 PM	1048						271	0	17559
11/11/20 01:13:27 PM	1049						128	50	113047
11/11/20 01:19:04 PM	1051						100	28	31351
11/11/20 01:20:44 PM	1052						111	25	1441494
11/11/20 01:22:25 PM	1053						159	53	4460485
11/11/20 01:24:14 PM	1054						108	34	81352
11/11/20 01:26:00 PM	1055						101	25	11045
11/11/20 01:27:58 PM	1056						139	32	24509
11/11/20 01:29:53 PM	1057						101	30	13264
11/11/20 01:31:40 PM	1058						106	24	445262
11/11/20 01:33:35 PM	1059						117	51	27339
11/11/20 01:44:47 PM	1062						133	51	264703
11/11/20 02:01:27 PM	1066						137	38	43279
11/11/20 02:08:06 PM	1068						123	45	44181
11/11/20 02:14:36 PM	1070						110	25	2415138
11/11/20 02:16:24 PM	1071						151	45	404126
11/11/20 02:18:19 PM	1072						98	20	500482
11/11/20 02:29:31 PM	1075						116	39	19276
11/11/20 02:45:36 PM	1079						94	10	90596
11/11/20 02:47:22 PM	1080						104	23	4120459
11/11/20 02:49:11 PM	1081						91	4	1943108
11/11/20 02:50:51 PM	1082						103	22	25456
11/11/20 02:57:20 PM	1084						114	22	2205574
11/11/20 02:59:00 PM	1085						240	0	24628
11/11/20 03:00:47 PM	1086						102	15	24546
11/11/20 03:02:33 PM	1087						126	26	2616394
11/11/20 03:04:26 PM	1088						90	0	10950
11/11/20 03:06:19 PM	1089						93	10	5564888
11/11/20 03:07:59 PM	1090						115	21	34218
11/11/20 03:09:45 PM	1091						92	8	907154
11/11/20 03:11:31 PM	1092						110	22	17723
11/11/20 03:13:13 PM	1093						92	8	3878769
11/11/20 03:15:03 PM	1094						91	5	342653
11/11/20 03:16:44 PM	1095						93	10	2146343
11/11/20 03:18:25 PM	1096						93	9	5907726
11/11/20 03:20:05 PM	1097						271	0	10013
11/11/20 03:21:46 PM	1098						98	16	16269
11/11/20 03:23:32 PM	1099						98	14	448947
11/11/20 03:25:12 PM	1100						98	22	10248
11/11/20 03:26:52 PM	1101						106	24	268601
11/11/20 03:28:33 PM	1102						90	0	90155
11/11/20 03:30:12 PM	1103						240	0	10081
11/11/20 03:31:58 PM	1104						90	0	47390
11/11/20 03:33:39 PM	1105						101	20	486049
11/11/20 03:35:19 PM	1106						96	15	297759
11/11/20 03:37:00 PM	1107						110	21	75824
11/11/20 03:38:40 PM	1108						92	7	6396148
11/11/20 03:40:20 PM	1109						95	13	2495907
11/11/20 03:42:01 PM	1110						343	15	13042
11/11/20 03:43:41 PM	1111						90	0	19068
11/11/20 03:45:21 PM	1112						94	10	145967
11/11/20 03:47:07 PM	1113						98	17	1274149
11/11/20 03:48:48 PM	1114						90	0	40431
11/11/20 03:50:34 PM	1115						114	18	14534
11/11/20 03:52:14 PM	1116						99	22	8860
11/11/20 03:53:54 PM	1117						107	24	132663
11/11/20 03:55:34 PM	1118						90	0	10329
11/11/20 03:57:21 PM	1119						240	0	12125
11/11/20 03:59:01 PM	1120						91	5	951242
11/11/20 04:00:42 PM	1121						104	22	1704489
11/11/20 04:02:22 PM	1122						102	21	65072
11/11/20 04:04:03 PM	1123						93	9	141868
11/11/20 04:05:43 PM	1124						109	26	353995
11/11/20 04:07:23 PM	1125						95	11	228057
11/11/20 04:09:03 PM	1126						93	9	240072
11/11/20 04:10:43 PM	1127						93	11	626062
11/11/20 04:12:30 PM	1128						90	0	57566
11/11/20 04:14:10 PM	1129						125	19	5809719
11/11/20 04:15:50 PM	1130						90	0	11413
11/11/20 04:17:31 PM	1131						90	0	27553
11/11/20 04:19:12 PM	1132						93	9	318867
11/11/20 04:20:52 PM	1133						91	5	567319
11/11/20 04:22:38 PM	1134						93	8	176097
11/11/20 04:24:20 PM	1135						100	23	610169
11/11/20 04:26:07 PM	1136						104	23	497862
11/11/20 04:27:47 PM	1137						106	27	598151
11/11/20 04:29:33 PM	1138						136	43	13794
11/11/20 04:31:14 PM	1139						109	28	785458
11/11/20 04:33:00 PM	1140						96	12	40870
11/11/20 04:34:41 PM	1141						nan	nan	7056
11/11/20 04:36:22 PM	1142						111	17	162270
11/11/20 04:38:08 PM	1143						90	0	30009
11/11/20 04:39:49 PM	1144						94	11	3577100
11/11/20 04:41:29 PM	1145						98	16	1271413
11/11/20 04:43:16 PM	1146						93	9	285013
11/11/20 04:45:02 PM	1147						92	9	3614545
11/11/20 04:46:42 PM	1148						103	24	163062
11/11/20 04:48:23 PM	1149						92	7	160813
11/11/20 04:50:03 PM	1150						94	10	514050
11/11/20 04:51:49 PM	1151						91	5	338968
11/11/20 04:53:30 PM	1152						90	0	28239
11/11/20 04:55:10 PM	1153						451	0	17866
11/11/20 04:56:51 PM	1154						99	16	201206
11/11/20 04:58:31 PM	1155						106	23	40659
11/11/20 05:00:12 PM	1156						92	10	2242891
11/11/20 05:01:53 PM	1157						95	11	60445
11/11/20 05:03:33 PM	1158						240	0	13973
11/11/20 05:05:19 PM	1159						94	12	2863929
11/11/20 05:07:06 PM	1160						90	0	44001
11/11/20 05:08:52 PM	1161						103	23	665743
11/11/20 05:10:33 PM	1162						90	0	14934
11/11/20 05:12:13 PM	1163						92	10	1287760
11/11/20 05:13:54 PM	1164						90	0	32847
11/11/20 05:15:34 PM	1165						92	8	395244
11/11/20 05:17:15 PM	1166						93	13	1673577
11/11/20 05:18:55 PM	1167						103	15	14123
11/11/20 05:20:36 PM	1168						94	10	95793
11/11/20 05:22:17 PM	1169						92	7	147670
11/11/20 05:23:57 PM	1170						94	10	365518
11/11/20 05:25:38 PM	1171						90	0	38293
11/11/20 05:27:18 PM	1172						240	0	18608
11/11/20 05:28:59 PM	1173						94	14	1148057
11/11/20 05:30:40 PM	1174						102	23	208680
11/11/20 05:32:20 PM	1175						91	4	1071386
11/11/20 05:34:01 PM	1176						95	13	389118
11/11/20 05:35:42 PM	1177						91	4	467405
11/11/20 05:37:29 PM	1178						98	14	2524241
11/11/20 05:39:16 PM	1179						95	14	426729
11/11/20 05:40:56 PM	1180						100	14	55950
11/11/20 05:42:42 PM	1181						97	13	66373
11/11/20 05:44:22 PM	1182						96	12	204551
11/11/20 05:46:03 PM	1183						90	0	11766
11/11/20 05:47:43 PM	1184						96	17	2754144
11/11/20 05:49:24 PM	1185						107	23	586863
11/11/20 05:51:04 PM	1186						95	13	3156249
11/11/20 05:52:44 PM	1187						94	10	1045516
11/11/20 05:54:25 PM	1188						94	12	325325
11/11/20 05:56:12 PM	1189						96	14	820018
11/11/20 05:57:52 PM	1190						103	15	13503
11/11/20 05:59:33 PM	1191						124	44	48035
11/11/20 06:01:14 PM	1192						103	23	179263
11/11/20 06:02:55 PM	1193						109	30	2369128
11/11/20 06:04:42 PM	1194						107	15	16884
11/11/20 06:06:23 PM	1195						100	19	80292
11/11/20 06:08:05 PM	1196						105	22	436588
11/11/20 06:09:50 PM	1197						nan	nan	3367
11/11/20 06:11:32 PM	1198						nan	nan	4952
11/11/20 06:13:13 PM	1199						nan	nan	5303
11/11/20 06:14:59 PM	1200						90	0	21013
11/11/20 06:16:49 PM	1201						90	0	11513
11/11/20 06:18:35 PM	1202						301	0	24474
11/11/20 06:20:17 PM	1203						112	19	6706910
11/11/20 06:21:58 PM	1204						nan	nan	5735
11/11/20 06:23:39 PM	1205						91	6	1724429
11/11/20 06:25:27 PM	1206						90	0	267584
11/11/20 06:27:13 PM	1207						176	54	13981
11/11/20 06:28:59 PM	1208						90	0	9227
11/11/20 06:30:46 PM	1209						96	12	71846
11/11/20 06:32:32 PM	1210						nan	nan	3673
11/11/20 06:34:19 PM	1211						106	15	29710
11/11/20 06:36:05 PM	1212						90	0	26955
11/11/20 06:37:51 PM	1213						1743	0	8217
11/11/20 06:39:38 PM	1214						92	9	480695
11/11/20 06:41:17 PM	1215						90	0	9910
11/11/20 06:43:04 PM	1216						90	0	76394
11/11/20 06:44:50 PM	1217						95	13	567820
11/11/20 06:46:35 PM	1218						90	0	20582
11/11/20 06:48:21 PM	1219						90	0	9124
11/11/20 06:50:08 PM	1220						97	13	199306
11/11/20 06:51:49 PM	1221						90	0	10617
11/11/20 06:53:30 PM	1222						90	0	21400
11/11/20 06:55:16 PM	1223						90	0	15808
11/11/20 06:57:02 PM	1224						95	11	62301
11/11/20 06:58:44 PM	1225						93	9	178607
11/11/20 07:00:25 PM	1226						94	10	58564
11/11/20 07:02:13 PM	1227						110	22	55346
11/11/20 07:03:55 PM	1228						120	0	11157
11/11/20 07:17:56 PM	1232						nan	nan	3824
11/11/20 07:24:35 PM	1234						nan	nan	4980
11/11/20 07:26:16 PM	1235						nan	nan	7041
11/11/20 07:28:03 PM	1236						93	11	513063
11/11/20 07:29:50 PM	1237						97	12	42045
11/11/20 07:31:31 PM	1238						94	10	62643
11/11/20 07:33:17 PM	1239						nan	nan	6314
11/11/20 07:35:24 PM	1240						nan	nan	6166
11/11/20 07:37:03 PM	1241						nan	nan	3277
11/11/20 07:38:44 PM	1242						nan	nan	6902
11/11/20 07:40:24 PM	1243						90	0	11296
11/11/20 07:42:11 PM	1244						91	5	674301
11/11/20 07:43:58 PM	1245						90	0	32334
11/11/20 07:45:48 PM	1246						90	0	15224
11/11/20 07:47:34 PM	1247						240	0	8516
11/11/20 07:49:27 PM	1248						90	0	50255
11/11/20 07:51:32 PM	1249						108	15	11298
11/11/20 07:53:12 PM	1250						95	11	83180
11/11/20 07:54:59 PM	1251						90	0	13359
11/11/20 08:00:46 PM	1253						98	13	61034
11/11/20 08:06:44 PM	1255						nan	nan	2101
11/11/20 08:08:25 PM	1256						91	4	772548
11/11/20 08:10:06 PM	1257						104	15	145636
11/11/20 08:11:46 PM	1258						90	0	18203
11/11/20 08:13:33 PM	1259						95	11	359101
11/11/20 08:15:19 PM	1260						90	0	76914
11/11/20 08:17:13 PM	1261						101	18	119287
11/11/20 08:19:03 PM	1262						90	0	11814
11/11/20 08:24:58 PM	1264						90	0	45585
11/11/20 08:26:45 PM	1265						1806	33	22193
11/11/20 08:28:31 PM	1266						90	0	15669
11/11/20 08:34:06 PM	1268						nan	nan	6232
11/11/20 08:36:03 PM	1269						90	0	15156
11/11/20 08:42:25 PM	1271						90	0	39288
11/11/20 08:44:05 PM	1272						nan	nan	4998
11/11/20 08:50:28 PM	1274						90	0	12530
11/11/20 08:52:08 PM	1275						104	15	104447
11/11/20 08:53:54 PM	1276						90	0	8547
11/11/20 08:55:34 PM	1277						90	0	17238
11/11/20 08:57:26 PM	1278						nan	nan	7228
11/11/20 08:59:06 PM	1279						97	13	54474
11/11/20 09:00:46 PM	1280						nan	nan	2556
11/11/20 09:02:26 PM	1281						nan	nan	5790
11/11/20 09:04:06 PM	1282						nan	nan	4368
11/11/20 09:05:47 PM	1283						90	0	18127
11/11/20 09:07:28 PM	1284						nan	nan	5715
11/11/20 09:09:14 PM	1285						90	0	258522
11/11/20 09:11:01 PM	1286						90	0	10470
11/11/20 09:12:47 PM	1287						721	0	10221
11/11/20 09:14:27 PM	1288						nan	nan	2208
11/11/20 09:16:07 PM	1289						90	0	15058
11/11/20 09:17:48 PM	1290						nan	nan	7753
11/11/20 09:19:33 PM	1291						90	0	14283
11/11/20 09:21:14 PM	1292						90	0	47173
11/11/20 09:22:55 PM	1293						448	24	11525
11/11/20 09:24:35 PM	1294						166	15	11661
11/11/20 09:26:15 PM	1295						393	25	14458
11/11/20 09:28:03 PM	1296						nan	nan	4967
11/11/20 09:29:49 PM	1297						91	4	1065576
11/11/20 09:31:36 PM	1298						nan	nan	4984
11/11/20 09:33:16 PM	1299						nan	nan	3862
11/11/20 09:34:57 PM	1300						nan	nan	6642
11/11/20 09:36:37 PM	1301						271	0	9393
11/11/20 09:38:17 PM	1302						nan	nan	3097
11/11/20 09:39:57 PM	1303						90	0	15982
11/11/20 09:41:38 PM	1304						102	15	12148
11/11/20 09:43:18 PM	1305						nan	nan	5690
11/11/20 09:44:58 PM	1306						90	0	11440
11/11/20 09:46:44 PM	1307						nan	nan	5723
11/11/20 09:48:24 PM	1308						271	0	12080
11/11/20 09:50:05 PM	1309						301	0	12790
11/11/20 09:51:46 PM	1310						1630	23	19093
11/11/20 09:58:10 PM	1312						nan	nan	2672
11/11/20 09:59:50 PM	1313						nan	nan	4623
11/11/20 10:01:31 PM	1314						90	0	22211
11/11/20 10:03:11 PM	1315						301	0	13052
11/11/20 10:04:58 PM	1316						95	11	70151
11/11/20 10:11:28 PM	1318						678	15	14714
11/11/20 10:13:21 PM	1319						nan	nan	4244
11/11/20 10:15:01 PM	1320						nan	nan	4603
11/11/20 10:16:48 PM	1321						90	0	14817
11/11/20 10:18:29 PM	1322						842	0	9931
11/11/20 10:23:58 PM	1324						90	0	29144
11/11/20 10:25:44 PM	1325						90	0	38986
11/11/20 10:31:47 PM	1327						240	0	8417
11/11/20 10:33:34 PM	1328						nan	nan	5753
11/11/20 10:35:17 PM	1329						nan	nan	4040
11/11/20 10:36:58 PM	1330						101	14	14321
11/11/20 10:38:44 PM	1331						nan	nan	5070
11/11/20 10:40:31 PM	1332						95	11	45964
11/11/20 10:42:11 PM	1333						661	0	16131
11/11/20 10:43:52 PM	1334						1006	15	11081
11/11/20 10:45:39 PM	1335						nan	nan	6799
11/11/20 10:47:28 PM	1336						nan	nan	3650
11/11/20 10:49:08 PM	1337						nan	nan	5269
11/11/20 10:50:49 PM	1338						nan	nan	6570
11/11/20 10:52:36 PM	1339						nan	nan	4804
11/11/20 10:54:17 PM	1340						nan	nan	3370
11/11/20 10:56:04 PM	1341						375	15	14026
11/11/20 10:57:50 PM	1342						nan	nan	3676
11/11/20 10:59:38 PM	1343						301	0	8466
11/11/20 11:06:02 PM	1345						nan	nan	3883
11/11/20 11:11:51 PM	1347						nan	nan	6035
11/11/20 11:13:37 PM	1348						nan	nan	4131
11/11/20 11:15:24 PM	1349						374	15	13739
11/11/20 11:17:05 PM	1350						nan	nan	7291
11/11/20 11:18:45 PM	1351						239	22	24079
11/11/20 11:20:26 PM	1352						150	0	10340
11/11/20 11:22:08 PM	1353						196	15	8397
11/11/20 11:32:21 PM	1356						nan	nan	6244
11/11/20 11:34:08 PM	1357						nan	nan	7332
11/11/20 11:35:48 PM	1358						nan	nan	4545
11/11/20 11:37:29 PM	1359						nan	nan	6965
11/11/20 11:39:10 PM	1360						361	24	10144
11/11/20 11:40:56 PM	1361						nan	nan	3233
11/11/20 11:42:37 PM	1362						nan	nan	6599
11/11/20 11:44:24 PM	1363						nan	nan	4181
11/11/20 11:46:10 PM	1364						nan	nan	6535
11/11/20 11:48:16 PM	1365						254	15	10497
11/11/20 11:50:03 PM	1366						nan	nan	3536
11/11/20 11:51:45 PM	1367						nan	nan	4678
11/11/20 11:53:31 PM	1368						nan	nan	6396
11/11/20 11:55:13 PM	1369						331	0	10245
11/11/20 11:56:54 PM	1370						nan	nan	5990
11/11/20 11:58:41 PM	1371						271	0	10384
12/11/20 12:00:21 AM	1372						nan	nan	7269
12/11/20 12:06:52 AM	1374						nan	nan	5977
12/11/20 12:08:50 AM	1375						nan	nan	7896
12/11/20 12:10:46 AM	1376						nan	nan	7637
12/11/20 12:12:26 AM	1377						319	15	18634
12/11/20 12:14:07 AM	1378						768	15	11713
12/11/20 12:15:55 AM	1379						375	15	11739
12/11/20 12:17:51 AM	1380						nan	nan	7297
12/11/20 12:19:44 AM	1381						331	0	8945
12/11/20 12:21:35 AM	1382						361	0	8210
12/11/20 12:24:56 AM	1384						nan	nan	7288
12/11/20 12:26:37 AM	1385						nan	nan	7062
12/11/20 12:28:18 AM	1386						nan	nan	5750
12/11/20 12:29:59 AM	1387						331	24	9266
12/11/20 12:31:46 AM	1388						105	15	8503
12/11/20 12:33:28 AM	1389						1640	15	11501
12/11/20 12:35:09 AM	1390						271	0	15227
12/11/20 12:36:50 AM	1391						120	0	10752
12/11/20 12:38:31 AM	1392						240	0	12041
12/11/20 12:40:11 AM	1393						767	15	9759
12/11/20 12:41:52 AM	1394						165	15	16242
12/11/20 12:43:40 AM	1395						nan	nan	6806
12/11/20 12:45:20 AM	1396						1623	0	8993
12/11/20 12:47:01 AM	1397						nan	nan	5131
12/11/20 12:48:54 AM	1398						nan	nan	5222
12/11/20 12:50:40 AM	1399						150	0	8183
12/11/20 12:52:22 AM	1400						nan	nan	3604
12/11/20 12:54:12 AM	1401						nan	nan	5838
12/11/20 12:55:53 AM	1402						nan	nan	3798
12/11/20 12:57:35 AM	1403						1894	0	16933
12/11/20 12:59:22 AM	1404						nan	nan	1694
12/11/20 01:05:45 AM	1406						463	15	19102
12/11/20 01:07:38 AM	1407						301	0	10820
12/11/20 01:09:24 AM	1408						459	42	17922
12/11/20 01:11:05 AM	1409						271	0	11437
12/11/20 01:12:50 AM	1410						1232	0	8136
12/11/20 01:14:33 AM	1411						163	15	12697
12/11/20 01:16:19 AM	1412						nan	nan	7802
12/11/20 01:18:01 AM	1413						286	15	10570
12/11/20 01:19:42 AM	1414						150	0	10350
12/11/20 01:21:41 AM	1415						714	38	20756
12/11/20 01:23:21 AM	1416						nan	nan	4284
12/11/20 01:25:01 AM	1417						331	0	10520
12/11/20 01:26:42 AM	1418						902	0	8102
12/11/20 01:28:23 AM	1419						593	78	29895
12/11/20 01:30:03 AM	1420						nan	nan	2374
12/11/20 01:31:43 AM	1421						931	23	15138
12/11/20 01:33:24 AM	1422						180	0	9602
12/11/20 01:35:11 AM	1423						331	0	8868
12/11/20 01:36:58 AM	1424						90	0	9043
12/11/20 01:38:40 AM	1425						1788	15	8521
12/11/20 01:40:20 AM	1426						361	0	8008
12/11/20 01:42:00 AM	1427						nan	nan	5225
12/11/20 01:48:23 AM	1429						nan	nan	6295
12/11/20 01:50:04 AM	1430						nan	nan	1828
12/11/20 01:51:45 AM	1431						120	0	9026
12/11/20 01:53:26 AM	1432						1262	0	21624
12/11/20 01:55:06 AM	1433						nan	nan	4765
12/11/20 01:56:47 AM	1434						331	0	9534
12/11/20 01:58:34 AM	1435						1885	13	72802
12/11/20 02:00:15 AM	1436						180	0	9249
12/11/20 02:01:55 AM	1437						361	0	10066
12/11/20 02:03:36 AM	1438						1894	0	20805
12/11/20 02:05:23 AM	1439						150	0	13890
12/11/20 02:07:03 AM	1440						nan	nan	3112
12/11/20 02:08:44 AM	1441						240	0	8944
12/11/20 02:10:32 AM	1442						361	0	14372
12/11/20 02:12:18 AM	1443						391	0	8341
12/11/20 02:14:04 AM	1444						nan	nan	7934
12/11/20 02:15:44 AM	1445						391	0	9860
12/11/20 02:17:30 AM	1446						nan	nan	7935
12/11/20 02:19:18 AM	1447						nan	nan	7905
12/11/20 02:20:59 AM	1448						271	0	9288
12/11/20 02:22:46 AM	1449						1894	0	113679
12/11/20 02:24:27 AM	1450						541	0	9756
12/11/20 02:26:07 AM	1451						621	14	25125
12/11/20 02:27:54 AM	1452						1159	15	11346
12/11/20 02:29:41 AM	1453						1891	8	146312
12/11/20 02:31:22 AM	1454						nan	nan	1807
12/11/20 02:33:02 AM	1455						nan	nan	1843
12/11/20 02:34:42 AM	1456						nan	nan	5035
12/11/20 02:36:28 AM	1457						nan	nan	6039
12/11/20 02:38:14 AM	1458						240	0	11681
12/11/20 02:40:04 AM	1459						150	25	9676
12/11/20 02:41:44 AM	1460						nan	nan	6999
12/11/20 02:43:31 AM	1461						796	15	14129
12/11/20 02:45:12 AM	1462						254	15	12968
12/11/20 02:46:53 AM	1463						nan	nan	6475
12/11/20 02:48:39 AM	1464						1871	20	609532
12/11/20 02:50:20 AM	1465						391	0	8639
12/11/20 02:52:07 AM	1466						nan	nan	5155
12/11/20 02:53:48 AM	1467						1785	31	15926
12/11/20 02:55:29 AM	1468						1875	20	428495
12/11/20 02:57:10 AM	1469						287	15	10403
12/11/20 02:58:51 AM	1470						120	0	8425
12/11/20 03:00:31 AM	1471						1825	30	648219
12/11/20 03:02:12 AM	1472						nan	nan	7376
12/11/20 03:03:52 AM	1473						284	31	15586
12/11/20 03:05:33 AM	1474						1811	48	237218
12/11/20 03:07:14 AM	1475						406	15	8518
12/11/20 03:08:54 AM	1476						210	0	8173
12/11/20 03:10:35 AM	1477						1817	36	491102
12/11/20 03:12:31 AM	1478						nan	nan	3590
12/11/20 03:19:01 AM	1480						nan	nan	5881
12/11/20 03:20:43 AM	1481						122	23	16801
12/11/20 03:22:30 AM	1482						nan	nan	6464
12/11/20 03:24:16 AM	1483						nan	nan	1897
12/11/20 03:26:03 AM	1484						nan	nan	3510
12/11/20 03:27:49 AM	1485						nan	nan	3597
12/11/20 03:29:30 AM	1486						1792	21	383685
12/11/20 03:31:10 AM	1487						137	15	10259
12/11/20 03:32:58 AM	1488						nan	nan	4295
12/11/20 03:34:40 AM	1489						1812	29	369222
12/11/20 03:36:21 AM	1490						nan	nan	6340
12/11/20 03:38:08 AM	1491						nan	nan	2539
12/11/20 03:39:48 AM	1492						nan	nan	2164
12/11/20 03:41:30 AM	1493						1751	23	188006
12/11/20 03:43:17 AM	1494						271	0	8264
12/11/20 03:45:03 AM	1495						nan	nan	2212
12/11/20 03:51:32 AM	1497						nan	nan	1041
12/11/20 03:53:14 AM	1498						133	15	17435
12/11/20 03:54:54 AM	1499						nan	nan	7038
12/11/20 03:56:41 AM	1500						1798	37	290677
12/11/20 03:58:22 AM	1501						121	24	10778
12/11/20 04:00:14 AM	1502						nan	nan	5461
12/11/20 04:02:01 AM	1503						421	0	10487
12/11/20 04:03:42 AM	1504						120	0	12330
12/11/20 04:10:12 AM	1506						nan	nan	4133
12/11/20 04:11:58 AM	1507						nan	nan	4904
12/11/20 04:13:38 AM	1508						1796	22	357680
12/11/20 04:15:19 AM	1509						90	0	8563
12/11/20 04:16:59 AM	1510						nan	nan	7956
12/11/20 04:18:40 AM	1511						nan	nan	4975
12/11/20 04:20:19 AM	1512						nan	nan	7712
12/11/20 04:26:49 AM	1514						1244	31	17576
12/11/20 04:33:12 AM	1516						345	34	12385
12/11/20 04:34:59 AM	1517						nan	nan	5804
12/11/20 04:36:40 AM	1518						nan	nan	4670
12/11/20 04:38:32 AM	1519						313	15	22074
12/11/20 04:40:26 AM	1520						271	0	8187
12/11/20 04:42:07 AM	1521						nan	nan	7060
12/11/20 04:43:53 AM	1522						231	49	17362
12/11/20 04:50:22 AM	1524						nan	nan	5015
12/11/20 04:52:02 AM	1525						284	15	10519
12/11/20 04:53:49 AM	1526						210	0	11274
12/11/20 04:55:36 AM	1527						1763	25	419121
12/11/20 04:57:26 AM	1528						nan	nan	7502
12/11/20 05:04:01 AM	1530						1112	0	9261
12/11/20 05:05:51 AM	1531						nan	nan	3223
12/11/20 05:07:44 AM	1532						1774	29	1145809
12/11/20 05:09:30 AM	1533						738	15	16166
12/11/20 05:11:17 AM	1534						331	0	10237
12/11/20 05:17:46 AM	1536						nan	nan	2970
12/11/20 05:28:39 AM	1539						1832	19	450135
12/11/20 05:35:09 AM	1541						nan	nan	4516
12/11/20 05:36:51 AM	1542						331	0	11124
12/11/20 05:38:46 AM	1543						1837	26	657052
12/11/20 05:40:32 AM	1544						258	29	32417
12/11/20 05:47:01 AM	1546						193	15	13805
12/11/20 05:48:42 AM	1547						391	0	11530
12/11/20 05:50:28 AM	1548						nan	nan	3273
12/11/20 05:56:58 AM	1550						nan	nan	1297
12/11/20 05:58:39 AM	1551						1837	22	368816
12/11/20 06:05:12 AM	1553						152	25	11277
12/11/20 06:06:53 AM	1554						nan	nan	4382
12/11/20 06:08:40 AM	1555						1819	35	406150
12/11/20 06:10:20 AM	1556						180	0	8130
12/11/20 06:12:01 AM	1557						nan	nan	3827
12/11/20 06:13:48 AM	1558						210	0	8123
12/11/20 06:15:34 AM	1559						1762	14	58118
12/11/20 06:17:28 AM	1560						nan	nan	5836
12/11/20 06:23:18 AM	1562						nan	nan	7395
12/11/20 06:25:05 AM	1563						nan	nan	5941
12/11/20 06:26:45 AM	1564						402	15	13375
12/11/20 06:28:31 AM	1565						nan	nan	4550
12/11/20 06:30:12 AM	1566						120	0	11512
12/11/20 06:32:00 AM	1567						391	0	9509
12/11/20 06:33:46 AM	1568						nan	nan	6667
12/11/20 06:35:27 AM	1569						237	25	8994
12/11/20 06:37:13 AM	1570						nan	nan	5131
12/11/20 06:38:54 AM	1571						nan	nan	6676
12/11/20 06:40:47 AM	1572						1814	32	317229
12/11/20 06:42:28 AM	1573						1868	17	117469
12/11/20 06:44:09 AM	1574						nan	nan	4568
12/11/20 06:45:51 AM	1575						nan	nan	5130
12/11/20 06:47:37 AM	1576						1775	40	204199
12/11/20 06:54:16 AM	1578						nan	nan	2155
12/11/20 06:55:58 AM	1579						nan	nan	4110
12/11/20 06:57:38 AM	1580						1843	21	523707
12/11/20 06:59:24 AM	1581						nan	nan	3595
12/11/20 07:05:55 AM	1583						nan	nan	2976
12/11/20 07:07:36 AM	1584						1845	27	314832
12/11/20 07:09:23 AM	1585						nan	nan	5255
12/11/20 07:11:09 AM	1586						nan	nan	4370
12/11/20 07:16:42 AM	1588						1804	37	244639
12/11/20 07:18:28 AM	1589						nan	nan	4510
12/11/20 07:20:08 AM	1590						nan	nan	3272
12/11/20 07:21:55 AM	1591						nan	nan	3537
12/11/20 07:23:42 AM	1592						1815	34	269736
12/11/20 07:25:28 AM	1593						nan	nan	4102
12/11/20 07:27:15 AM	1594						261	46	22416
12/11/20 07:29:02 AM	1595						373	45	18668
12/11/20 07:35:31 AM	1597						120	0	8455
12/11/20 07:46:34 AM	1600						1777	21	44135
12/11/20 07:48:28 AM	1601						1232	0	9187
12/11/20 07:54:43 AM	1603						225	15	8577
12/11/20 07:56:23 AM	1604						301	0	8253
12/11/20 07:58:10 AM	1605						229	15	13480
12/11/20 08:04:33 AM	1607						1828	35	660674
12/11/20 08:06:13 AM	1608						nan	nan	6964
12/11/20 08:12:16 AM	1610						nan	nan	3250
12/11/20 08:14:04 AM	1611						108	15	15102
12/11/20 08:15:46 AM	1612						271	0	8583
12/11/20 08:17:33 AM	1613						1820	15	63692
12/11/20 08:19:21 AM	1614						932	0	8989
12/11/20 08:21:07 AM	1615						347	33	12325
12/11/20 08:22:53 AM	1616						391	0	10297
12/11/20 08:24:39 AM	1617						1860	23	560163
12/11/20 08:26:28 AM	1618						nan	nan	6917
12/11/20 08:28:14 AM	1619						452	22	17862
12/11/20 08:34:52 AM	1621						nan	nan	6469
12/11/20 08:41:31 AM	1623						nan	nan	2387
12/11/20 08:43:19 AM	1624						nan	nan	5934
12/11/20 08:45:04 AM	1625						nan	nan	1938
12/11/20 08:47:09 AM	1626						nan	nan	3922
12/11/20 08:48:55 AM	1627						nan	nan	6770
12/11/20 08:50:57 AM	1628						nan	nan	3642
12/11/20 08:52:43 AM	1629						1880	17	740682
12/11/20 08:54:36 AM	1630						nan	nan	4873
12/11/20 08:56:21 AM	1631						nan	nan	4687
12/11/20 08:58:14 AM	1632						nan	nan	6171
12/11/20 09:00:00 AM	1633						nan	nan	1197
12/11/20 09:01:47 AM	1634						90	0	8461
12/11/20 09:12:59 AM	1637						nan	nan	2608
12/11/20 09:19:29 AM	1639						nan	nan	2162
12/11/20 09:21:15 AM	1640						nan	nan	5296
12/11/20 09:23:08 AM	1641						209	24	9341
12/11/20 09:29:37 AM	1643						1874	25	575250
12/11/20 09:31:18 AM	1644						nan	nan	7757
12/11/20 09:37:41 AM	1646						nan	nan	3897
12/11/20 09:39:36 AM	1647						nan	nan	6423
12/11/20 09:41:16 AM	1648						nan	nan	4571
12/11/20 09:43:08 AM	1649						nan	nan	2919
12/11/20 09:44:55 AM	1650						nan	nan	6555
12/11/20 09:46:41 AM	1651						1888	13	718757
12/11/20 09:48:29 AM	1652						nan	nan	2125
12/11/20 09:50:43 AM	1653						1842	27	654014
12/11/20 09:52:25 AM	1654						nan	nan	4512
12/11/20 09:54:42 AM	1655						1889	13	602318
12/11/20 09:56:38 AM	1656						1891	8	404438
12/11/20 10:07:59 AM	1659						nan	nan	5293
12/11/20 10:29:14 AM	1664						331	0	10304
12/11/20 10:31:01 AM	1665						nan	nan	6208
12/11/20 10:32:52 AM	1666						nan	nan	2677
12/11/20 10:34:47 AM	1667						nan	nan	1917
12/11/20 10:36:34 AM	1668						1867	26	40360
12/11/20 10:38:20 AM	1669						nan	nan	5758
12/11/20 10:40:16 AM	1670						nan	nan	2897
12/11/20 10:42:21 AM	1671						301	0	8855
12/11/20 10:44:26 AM	1672						495	15	10489
12/11/20 10:50:56 AM	1674						nan	nan	3223
12/11/20 10:52:42 AM	1675						1894	0	76984
12/11/20 10:54:23 AM	1676						nan	nan	1256
12/11/20 11:00:58 AM	1678						nan	nan	778
12/11/20 11:03:03 AM	1679						192	15	14569
12/11/20 11:04:51 AM	1680						150	0	8031
12/11/20 11:06:38 AM	1681						1855	20	320802
12/11/20 11:16:55 AM	1684						nan	nan	2433
12/11/20 11:23:36 AM	1686						nan	nan	5402
12/11/20 11:29:32 AM	1688						nan	nan	4624
12/11/20 11:31:18 AM	1689						nan	nan	4142
12/11/20 11:42:39 AM	1692						nan	nan	4349
12/11/20 11:44:26 AM	1693						nan	nan	2353
12/11/20 11:46:13 AM	1694						nan	nan	2778
12/11/20 11:48:09 AM	1695						nan	nan	1531
12/11/20 11:49:56 AM	1696						nan	nan	7879
12/11/20 11:51:43 AM	1697						nan	nan	6855
12/11/20 11:53:30 AM	1698						nan	nan	3933
12/11/20 11:55:11 AM	1699						nan	nan	3607
12/11/20 11:56:52 AM	1700						nan	nan	6553
12/11/20 11:58:45 AM	1701						1872	17	288696
12/11/20 12:00:25 PM	1702						nan	nan	1296
12/11/20 12:02:11 PM	1703						nan	nan	4642
12/11/20 12:03:59 PM	1704						nan	nan	2276
12/11/20 12:06:04 PM	1705						nan	nan	3096
12/11/20 12:07:55 PM	1706						nan	nan	4451
12/11/20 12:09:41 PM	1707						nan	nan	4120
12/11/20 12:11:22 PM	1708						nan	nan	7062
12/11/20 12:13:03 PM	1709						nan	nan	4149
12/11/20 12:14:44 PM	1710						nan	nan	790
12/11/20 12:16:30 PM	1711						180	0	9366
12/11/20 12:23:56 PM	1713						nan	nan	670
12/11/20 12:30:25 PM	1715						nan	nan	3160
12/11/20 12:41:36 PM	1718						nan	nan	3459
12/11/20 12:43:17 PM	1719						nan	nan	1076
12/11/20 12:45:04 PM	1720						nan	nan	1063
12/11/20 12:46:44 PM	1721						nan	nan	3424
12/11/20 12:48:30 PM	1722						293	23	21689
12/11/20 12:50:11 PM	1723						nan	nan	4441
12/11/20 12:51:52 PM	1724						120	0	9978
12/11/20 12:53:38 PM	1725						1891	8	310881
12/11/20 12:55:25 PM	1726						nan	nan	7349
12/11/20 12:57:12 PM	1727						nan	nan	6591
12/11/20 12:59:27 PM	1728						nan	nan	2393
12/11/20 01:06:06 PM	1730						691	0	8637
12/11/20 01:12:35 PM	1732						1894	0	65259
12/11/20 01:14:22 PM	1733						nan	nan	4793
12/11/20 01:39:41 PM	1739						1894	0	34152
12/11/20 01:46:20 PM	1741						240	0	8148
12/11/20 01:48:06 PM	1742						377	15	9970
12/11/20 01:49:58 PM	1743						505	41	27807
12/11/20 02:00:53 PM	1746						150	0	9220
12/11/20 02:02:34 PM	1747						1894	0	33616
12/11/20 02:04:21 PM	1748						nan	nan	6785
12/11/20 02:06:03 PM	1749						nan	nan	6863
12/11/20 02:07:44 PM	1750						nan	nan	6688
12/11/20 02:09:31 PM	1751						196	15	10183
12/11/20 02:11:18 PM	1752						165	15	8573
12/11/20 02:12:59 PM	1753						471	95	17501
12/11/20 02:14:45 PM	1754						nan	nan	4415
12/11/20 02:16:25 PM	1755						256	15	12924
12/11/20 02:18:12 PM	1756						188	66	24478
12/11/20 02:19:58 PM	1757						nan	nan	3843
12/11/20 02:21:39 PM	1758						nan	nan	7413
12/11/20 02:23:25 PM	1759						nan	nan	3317
12/11/20 02:25:12 PM	1760						nan	nan	7509
12/11/20 02:26:53 PM	1761						nan	nan	1373
12/11/20 02:33:16 PM	1763						nan	nan	1123
12/11/20 02:34:57 PM	1764						363	23	12654
12/11/20 02:36:43 PM	1765						nan	nan	2440
12/11/20 02:38:24 PM	1766						256	15	11373
12/11/20 02:40:04 PM	1767						nan	nan	2095
12/11/20 02:41:44 PM	1768						nan	nan	4222
12/11/20 02:43:31 PM	1769						120	0	8687
12/11/20 02:45:17 PM	1770						164	33	9669
12/11/20 02:46:58 PM	1771						nan	nan	2168
12/11/20 02:48:38 PM	1772						nan	nan	5856
12/11/20 02:50:20 PM	1773						150	0	8473
12/11/20 02:52:00 PM	1774						245	122	18781
12/11/20 02:53:47 PM	1775						210	0	9998
12/11/20 02:55:33 PM	1776						nan	nan	5436
12/11/20 02:57:20 PM	1777						nan	nan	3184
12/11/20 02:59:00 PM	1778						451	0	9130
12/11/20 03:00:41 PM	1779						nan	nan	1994
12/11/20 03:02:21 PM	1780						nan	nan	4563
12/11/20 03:04:01 PM	1781						465	15	9800
12/11/20 03:05:42 PM	1782						nan	nan	3459
12/11/20 03:07:22 PM	1783						nan	nan	4661
12/11/20 03:09:08 PM	1784						186	65	19633
12/11/20 03:15:33 PM	1786						240	0	8104
12/11/20 03:17:13 PM	1787						nan	nan	5894
12/11/20 03:18:53 PM	1788						nan	nan	4307
12/11/20 03:20:34 PM	1789						1503	0	8232
12/11/20 03:22:14 PM	1790						nan	nan	2771
12/11/20 03:23:55 PM	1791						273	25	11543
12/11/20 03:25:36 PM	1792						751	0	10521
12/11/20 03:27:23 PM	1793						nan	nan	6044
12/11/20 03:29:10 PM	1794						301	0	10471
12/11/20 03:30:50 PM	1795						nan	nan	4214
12/11/20 03:32:30 PM	1796						nan	nan	4020
12/11/20 03:34:22 PM	1797						nan	nan	4853
12/11/20 03:36:02 PM	1798						301	0	8276
12/11/20 03:37:49 PM	1799						nan	nan	7258
12/11/20 03:39:36 PM	1800						nan	nan	5186
12/11/20 03:41:16 PM	1801						239	63	22352
12/11/20 03:42:56 PM	1802						267	128	18118
12/11/20 03:49:25 PM	1804						nan	nan	4601
12/11/20 03:51:05 PM	1805						210	0	8044
12/11/20 03:52:52 PM	1806						478	41	12226
12/11/20 03:54:32 PM	1807						751	0	8975
12/11/20 03:56:13 PM	1808						nan	nan	3442
12/11/20 03:57:54 PM	1809						nan	nan	7581
12/11/20 03:59:40 PM	1810						185	44	38946
12/11/20 04:01:26 PM	1811						271	0	10607
12/11/20 04:03:06 PM	1812						nan	nan	3362
12/11/20 04:04:53 PM	1813						139	14	14123
12/11/20 04:06:33 PM	1814						nan	nan	5264
12/11/20 04:08:19 PM	1815						nan	nan	3965
12/11/20 04:09:59 PM	1816						965	24	11857
12/11/20 04:11:40 PM	1817						571	0	8893
12/11/20 04:13:26 PM	1818						nan	nan	5864
12/11/20 04:15:12 PM	1819						287	15	13955
12/11/20 04:16:53 PM	1820						451	0	8365
12/11/20 04:18:40 PM	1821						nan	nan	4477
12/11/20 04:25:03 PM	1823						271	0	8958
12/11/20 04:26:44 PM	1824						nan	nan	6607
12/11/20 04:28:30 PM	1825						258	106	22888
12/11/20 04:30:12 PM	1826						421	0	8971
12/11/20 04:31:52 PM	1827						728	54	23630
12/11/20 04:33:32 PM	1828						nan	nan	7056
12/11/20 04:35:12 PM	1829						nan	nan	759
12/11/20 04:36:59 PM	1830						271	0	8592
12/11/20 04:38:45 PM	1831						312	177	26287
12/11/20 04:40:31 PM	1832						nan	nan	5237
12/11/20 04:42:18 PM	1833						90	0	8728
12/11/20 04:48:46 PM	1835						nan	nan	5419
12/11/20 04:50:26 PM	1836						90	0	8759
12/11/20 04:52:06 PM	1837						nan	nan	2452
12/11/20 04:53:47 PM	1838						nan	nan	1633
12/11/20 04:55:27 PM	1839						248	131	33083
12/11/20 04:57:07 PM	1840						nan	nan	1320
12/11/20 04:58:47 PM	1841						181	55	13265
12/11/20 05:00:33 PM	1842						749	22	18925
12/11/20 05:02:13 PM	1843						297	59	12098
12/11/20 05:08:41 PM	1845						210	0	8500
12/11/20 05:10:27 PM	1846						nan	nan	4967
12/11/20 05:12:07 PM	1847						137	15	12676
12/11/20 05:13:49 PM	1848						441	35	15001
12/11/20 05:15:38 PM	1849						422	55	23373
12/11/20 05:17:24 PM	1850						nan	nan	1348
12/11/20 05:19:11 PM	1851						319	33	13483
12/11/20 05:20:57 PM	1852						nan	nan	1655
12/11/20 05:26:32 PM	1854						nan	nan	7886
12/11/20 05:48:15 PM	1859						322	101	25814
12/11/20 05:50:08 PM	1860						nan	nan	7420
12/11/20 05:52:09 PM	1861						nan	nan	7877
12/11/20 05:53:56 PM	1862						311	70	18512
12/11/20 05:55:42 PM	1863						nan	nan	3436
12/11/20 06:07:03 PM	1866						150	0	8452
12/11/20 06:09:04 PM	1867						nan	nan	4047
12/11/20 06:48:04 PM	1876						nan	nan	1052
12/11/20 06:59:35 PM	1879						nan	nan	1009
12/11/20 07:25:08 PM	1885						nan	nan	3206
12/11/20 07:46:37 PM	1890						nan	nan	6262
12/11/20 07:57:51 PM	1893						287	15	10138
12/11/20 08:08:16 PM	1896						nan	nan	5080
12/11/20 08:18:57 PM	1899						nan	nan	2006
12/11/20 08:25:41 PM	1901						280	14	16749
12/11/20 08:41:16 PM	1905						nan	nan	6136
12/11/20 08:43:03 PM	1906						nan	nan	5015
12/11/20 08:44:56 PM	1907						nan	nan	3218
12/11/20 09:10:13 PM	1913						480	273	43289
12/11/20 09:16:07 PM	1915						nan	nan	4509
12/11/20 09:27:28 PM	1918						nan	nan	5367
12/11/20 09:29:09 PM	1919						90	0	8308
12/11/20 09:30:55 PM	1920						nan	nan	1919
12/11/20 09:42:06 PM	1923						nan	nan	1146
12/11/20 09:48:44 PM	1925						nan	nan	2580
12/11/20 09:50:31 PM	1926						nan	nan	6615
12/11/20 09:52:12 PM	1927						nan	nan	3180
12/11/20 10:13:20 PM	1932						nan	nan	1162
12/11/20 10:15:06 PM	1933						nan	nan	3414
12/11/20 10:16:53 PM	1934						nan	nan	1586
12/11/20 10:18:49 PM	1935						nan	nan	685
12/11/20 10:20:45 PM	1936						nan	nan	3197
12/11/20 10:22:25 PM	1937						nan	nan	569
12/11/20 10:34:09 PM	1940						nan	nan	7382
12/11/20 10:35:56 PM	1941						586	355	60085
12/11/20 10:37:42 PM	1942						470	255	25305
12/11/20 10:49:17 PM	1945						nan	nan	5682
12/11/20 10:51:03 PM	1946						nan	nan	5867
12/11/20 10:52:44 PM	1947						286	15	8376
12/11/20 10:59:13 PM	1949						271	0	11801
12/11/20 11:01:09 PM	1950						247	104	25452
12/11/20 11:07:38 PM	1952						nan	nan	6007
12/11/20 11:09:25 PM	1953						195	15	13730
12/11/20 11:11:12 PM	1954						437	15	12309
12/11/20 11:12:58 PM	1955						271	0	8220
12/11/20 11:14:45 PM	1956						222	96	14146
12/11/20 11:21:19 PM	1958						262	113	40780
12/11/20 11:32:00 PM	1961						437	231	44752
12/11/20 11:33:41 PM	1962						nan	nan	6535
12/11/20 11:35:21 PM	1963						nan	nan	5408
12/11/20 11:37:10 PM	1964						nan	nan	3888
12/11/20 11:39:04 PM	1965						274	41	22165
12/11/20 11:45:33 PM	1967						nan	nan	927
12/11/20 11:47:41 PM	1968						nan	nan	3385
12/11/20 11:49:27 PM	1969						90	0	8273
12/11/20 11:51:17 PM	1970						nan	nan	4077
12/11/20 11:53:04 PM	1971						nan	nan	7630
12/11/20 11:54:51 PM	1972						nan	nan	2195
12/11/20 11:56:38 PM	1973						nan	nan	4895
12/11/20 11:58:24 PM	1974						nan	nan	1167
13/11/20 12:00:11 AM	1975						nan	nan	3152
13/11/20 12:01:57 AM	1976						nan	nan	5051
13/11/20 12:03:47 AM	1977						nan	nan	1536
13/11/20 12:05:28 AM	1978						nan	nan	2250
13/11/20 12:07:09 AM	1979						nan	nan	3225
13/11/20 12:08:56 AM	1980						nan	nan	4127
13/11/20 12:25:22 AM	1984						nan	nan	496
13/11/20 12:27:04 AM	1985						nan	nan	2584
13/11/20 12:28:51 AM	1986						nan	nan	752
13/11/20 12:30:37 AM	1987						nan	nan	3880
13/11/20 12:32:25 AM	1988						nan	nan	664
13/11/20 12:43:39 AM	1991						nan	nan	4347
13/11/20 12:54:51 AM	1994						150	0	9551
13/11/20 12:56:32 AM	1995						708	15	13645
13/11/20 12:58:21 AM	1996						nan	nan	2968
13/11/20 01:00:17 AM	1997						360	59	14141
13/11/20 01:11:06 AM	2000						136	32	16085
13/11/20 01:27:38 AM	2004						nan	nan	3537
13/11/20 01:34:17 AM	2006						nan	nan	1315
13/11/20 01:36:13 AM	2007						nan	nan	6823
13/11/20 01:38:00 AM	2008						nan	nan	4804
13/11/20 01:39:46 AM	2009						nan	nan	880
13/11/20 01:41:38 AM	2010						nan	nan	3946
13/11/20 01:43:25 AM	2011						nan	nan	4613
13/11/20 01:50:17 AM	2013						271	0	10624
13/11/20 01:56:03 AM	2015						258	15	12376
13/11/20 02:02:28 AM	2017						147	52	8688
13/11/20 02:04:08 AM	2018						nan	nan	3168
13/11/20 02:05:48 AM	2019						nan	nan	1310
13/11/20 02:07:41 AM	2020						423	23	16619
13/11/20 02:09:33 AM	2021						nan	nan	5390
13/11/20 02:11:20 AM	2022						188	69	11088
13/11/20 02:13:07 AM	2023						nan	nan	3454
13/11/20 02:14:54 AM	2024						nan	nan	5105
13/11/20 02:26:15 AM	2027						180	0	8584
13/11/20 02:28:02 AM	2028						106	15	10837
13/11/20 02:39:33 AM	2031						nan	nan	7444
13/11/20 02:41:27 AM	2032						nan	nan	3688
13/11/20 02:43:22 AM	2033						nan	nan	2066
13/11/20 02:54:02 AM	2036						150	0	8066
13/11/20 02:55:49 AM	2037						301	0	12539
13/11/20 02:57:42 AM	2038						nan	nan	6922
13/11/20 02:59:28 AM	2039						nan	nan	6559
13/11/20 03:01:15 AM	2040						nan	nan	5076
13/11/20 03:03:02 AM	2041						315	15	13029
13/11/20 03:09:32 AM	2043						nan	nan	5723
13/11/20 03:11:20 AM	2044						465	15	10900
13/11/20 03:13:07 AM	2045						331	0	9274
13/11/20 03:14:55 AM	2046						nan	nan	2129
13/11/20 03:16:50 AM	2047						nan	nan	2905
13/11/20 03:18:32 AM	2048						105	15	15742
13/11/20 03:20:13 AM	2049						nan	nan	6645
13/11/20 03:22:00 AM	2050						nan	nan	4285
13/11/20 03:28:29 AM	2052						210	0	10386
13/11/20 03:30:22 AM	2053						nan	nan	2496
13/11/20 03:32:15 AM	2054						nan	nan	1234
13/11/20 03:34:20 AM	2055						nan	nan	2398
13/11/20 03:36:06 AM	2056						301	0	8106
13/11/20 03:37:59 AM	2057						nan	nan	1758
13/11/20 03:39:56 AM	2058						nan	nan	938
13/11/20 03:41:42 AM	2059						1887	12	80540
13/11/20 03:43:29 AM	2060						451	0	11016
13/11/20 03:45:39 AM	2061						1892	8	249072
13/11/20 03:47:25 AM	2062						nan	nan	3455
13/11/20 03:49:12 AM	2063						nan	nan	3346
13/11/20 03:50:59 AM	2064						nan	nan	4554
13/11/20 03:52:40 AM	2065						1894	0	28138
13/11/20 03:54:27 AM	2066						388	217	24253
13/11/20 03:56:13 AM	2067						120	0	20773
13/11/20 03:58:03 AM	2068						592	346	45704
13/11/20 03:59:44 AM	2069						375	191	23183
13/11/20 04:01:30 AM	2070						520	51	18019
13/11/20 04:08:14 AM	2072						nan	nan	3098
13/11/20 04:19:17 AM	2075						nan	nan	4263
13/11/20 04:25:49 AM	2077						nan	nan	1159
13/11/20 04:27:43 AM	2078						1894	0	13149
13/11/20 04:29:35 AM	2079						nan	nan	790
13/11/20 04:36:04 AM	2081						nan	nan	3855
13/11/20 04:42:27 AM	2083						nan	nan	7068
13/11/20 04:44:14 AM	2084						nan	nan	4220
13/11/20 04:46:01 AM	2085						nan	nan	918
13/11/20 04:47:47 AM	2086						nan	nan	5249
13/11/20 04:49:28 AM	2087						1884	14	19497
13/11/20 04:51:14 AM	2088						164	15	12178
13/11/20 04:52:56 AM	2089						210	0	8033
13/11/20 04:54:42 AM	2090						1890	10	465493
13/11/20 04:56:28 AM	2091						332	189	19401
13/11/20 04:58:09 AM	2092						191	65	21244
13/11/20 04:59:50 AM	2093						nan	nan	3417
13/11/20 05:01:37 AM	2094						1879	17	197353
13/11/20 05:03:24 AM	2095						274	130	16710
13/11/20 05:05:05 AM	2096						559	291	31262
13/11/20 05:06:46 AM	2097						nan	nan	6489
13/11/20 05:12:56 AM	2099						nan	nan	2916
13/11/20 05:14:43 AM	2100						1867	20	761082
13/11/20 05:16:29 AM	2101						801	14	18151
13/11/20 05:18:17 AM	2102						407	15	10427
13/11/20 05:20:03 AM	2103						nan	nan	7153
13/11/20 05:21:50 AM	2104						nan	nan	1831
13/11/20 05:23:30 AM	2105						1894	0	54663
13/11/20 05:25:11 AM	2106						nan	nan	3660
13/11/20 05:26:58 AM	2107						nan	nan	982
13/11/20 05:28:39 AM	2108						1894	0	68112
13/11/20 05:30:19 AM	2109						nan	nan	6636
13/11/20 05:36:42 AM	2111						nan	nan	1758
13/11/20 05:38:29 AM	2112						205	69	25330
13/11/20 05:40:16 AM	2113						nan	nan	5776
13/11/20 05:42:02 AM	2114						nan	nan	1982
13/11/20 05:43:43 AM	2115						90	0	9659
13/11/20 05:45:49 AM	2116						389	191	20769
13/11/20 05:47:35 AM	2117						1881	18	109612
13/11/20 05:49:16 AM	2118						475	76	19107
13/11/20 05:51:03 AM	2119						nan	nan	7404
13/11/20 05:52:43 AM	2120						292	77	15209
13/11/20 05:54:30 AM	2121						461	84	17212
13/11/20 05:56:10 AM	2122						271	0	9676
13/11/20 05:57:56 AM	2123						nan	nan	4969
13/11/20 05:59:37 AM	2124						nan	nan	7329
13/11/20 06:01:23 AM	2125						247	106	20601
13/11/20 06:03:11 AM	2126						nan	nan	7906
13/11/20 06:04:52 AM	2127						nan	nan	1146
13/11/20 06:06:32 AM	2128						1889	11	152274
13/11/20 06:08:13 AM	2129						nan	nan	4209
13/11/20 06:10:05 AM	2130						nan	nan	2122
13/11/20 06:11:46 AM	2131						286	15	10814
13/11/20 06:13:27 AM	2132						nan	nan	2166
13/11/20 06:15:14 AM	2133						nan	nan	4479
13/11/20 06:17:06 AM	2134						nan	nan	2109
13/11/20 06:18:46 AM	2135						nan	nan	6796
13/11/20 06:20:28 AM	2136						240	0	9449
13/11/20 06:22:08 AM	2137						nan	nan	5786
13/11/20 06:23:49 AM	2138						nan	nan	5011
13/11/20 06:25:35 AM	2139						1854	20	410290
13/11/20 06:27:15 AM	2140						nan	nan	3172
13/11/20 06:28:56 AM	2141						nan	nan	2483
13/11/20 06:30:37 AM	2142						nan	nan	623
13/11/20 06:32:23 AM	2143						nan	nan	1913
13/11/20 06:34:08 AM	2144						nan	nan	767
13/11/20 06:35:54 AM	2145						nan	nan	3503
13/11/20 06:37:42 AM	2146						1891	8	360401
13/11/20 06:39:29 AM	2147						nan	nan	6158
13/11/20 06:41:10 AM	2148						362	23	13230
13/11/20 06:42:57 AM	2149						nan	nan	4644
13/11/20 06:44:37 AM	2150						1849	27	940531
13/11/20 06:46:18 AM	2151						nan	nan	2351
13/11/20 06:48:05 AM	2152						180	0	8396
13/11/20 06:49:51 AM	2153						nan	nan	1884
13/11/20 06:51:38 AM	2154						1894	0	91525
13/11/20 06:53:19 AM	2155						nan	nan	7494
13/11/20 06:59:42 AM	2157						nan	nan	2195
13/11/20 07:01:22 AM	2158						nan	nan	2682
13/11/20 07:03:03 AM	2159						nan	nan	6402
13/11/20 07:04:43 AM	2160						239	23	14908
13/11/20 07:06:25 AM	2161						nan	nan	2174
13/11/20 07:08:05 AM	2162						nan	nan	1467
13/11/20 07:09:51 AM	2163						270	40	16844
13/11/20 07:11:38 AM	2164						90	0	8690
13/11/20 07:13:25 AM	2165						120	0	11411
13/11/20 07:15:11 AM	2166						nan	nan	2765
13/11/20 07:16:58 AM	2167						nan	nan	634
13/11/20 07:18:45 AM	2168						1894	0	32819
13/11/20 07:20:26 AM	2169						nan	nan	6493
13/11/20 07:22:12 AM	2170						nan	nan	2577
13/11/20 07:23:58 AM	2171						nan	nan	2579
13/11/20 07:25:39 AM	2172						nan	nan	7937
13/11/20 07:27:20 AM	2173						301	0	10632
13/11/20 07:29:07 AM	2174						90	0	8642
13/11/20 07:30:50 AM	2175						366	25	16427
13/11/20 07:32:37 AM	2176						nan	nan	7921
13/11/20 07:34:19 AM	2177						nan	nan	4523
13/11/20 07:35:59 AM	2178						421	0	8389
13/11/20 07:37:40 AM	2179						301	0	9144
13/11/20 07:44:10 AM	2181						455	86	15858
13/11/20 07:45:50 AM	2182						474	23	19330
13/11/20 07:47:32 AM	2183						421	0	9983
13/11/20 07:49:18 AM	2184						331	0	8875
13/11/20 07:51:05 AM	2185						284	15	10303
13/11/20 07:52:45 AM	2186						nan	nan	1073
13/11/20 07:54:31 AM	2187						nan	nan	1956
13/11/20 07:56:17 AM	2188						nan	nan	4152
13/11/20 07:58:05 AM	2189						nan	nan	5013
13/11/20 07:59:52 AM	2190						nan	nan	3466
13/11/20 08:01:38 AM	2191						nan	nan	1948
13/11/20 08:03:18 AM	2192						nan	nan	4478
13/11/20 08:05:04 AM	2193						nan	nan	1525
13/11/20 08:06:45 AM	2194						nan	nan	1132
13/11/20 08:12:19 AM	2196						nan	nan	1337
13/11/20 08:14:00 AM	2197						nan	nan	1309
13/11/20 08:15:46 AM	2198						nan	nan	1593
13/11/20 08:17:33 AM	2199						nan	nan	6615
13/11/20 08:19:19 AM	2200						nan	nan	2300
13/11/20 08:21:00 AM	2201						1653	0	8241
13/11/20 08:22:41 AM	2202						1894	0	18250
13/11/20 08:24:28 AM	2203						nan	nan	6718
13/11/20 08:26:15 AM	2204						nan	nan	739
13/11/20 08:28:14 AM	2205						nan	nan	5608
13/11/20 08:30:01 AM	2206						256	15	9069
13/11/20 08:31:48 AM	2207						nan	nan	5336
13/11/20 08:33:36 AM	2208						1885	14	39544
13/11/20 08:35:18 AM	2209						nan	nan	2494
13/11/20 08:37:04 AM	2210						nan	nan	5214
13/11/20 08:38:44 AM	2211						nan	nan	2462
13/11/20 08:40:42 AM	2212						nan	nan	466
13/11/20 08:42:29 AM	2213						1262	0	10034
13/11/20 08:44:16 AM	2214						nan	nan	1053
13/11/20 08:46:02 AM	2215						nan	nan	6454
13/11/20 08:47:43 AM	2216						nan	nan	7204
13/11/20 08:49:36 AM	2217						nan	nan	5627
13/11/20 08:51:16 AM	2218						240	0	8098
13/11/20 08:53:05 AM	2219						126	25	13703
13/11/20 08:54:45 AM	2220						361	24	11751
13/11/20 08:56:36 AM	2221						166	15	9978
13/11/20 08:58:17 AM	2222						nan	nan	3351
13/11/20 09:00:01 AM	2223						nan	nan	2996
13/11/20 09:01:47 AM	2224						90	0	11101
13/11/20 09:03:33 AM	2225						nan	nan	6103
13/11/20 09:05:19 AM	2226						nan	nan	1519
13/11/20 09:07:00 AM	2227						nan	nan	6305
13/11/20 09:08:47 AM	2228						nan	nan	5043
13/11/20 09:10:35 AM	2229						nan	nan	5549
13/11/20 09:12:21 AM	2230						nan	nan	4639
13/11/20 09:14:02 AM	2231						150	0	8339
13/11/20 09:15:49 AM	2232						nan	nan	2472
13/11/20 09:17:30 AM	2233						nan	nan	5570
13/11/20 09:19:11 AM	2234						nan	nan	2682
13/11/20 09:20:52 AM	2235						nan	nan	3938
13/11/20 09:22:32 AM	2236						nan	nan	1711
13/11/20 09:24:18 AM	2237						nan	nan	1876
13/11/20 09:26:00 AM	2238						nan	nan	3824
13/11/20 09:27:47 AM	2239						nan	nan	3896
13/11/20 09:29:33 AM	2240						212	85	11618
13/11/20 09:31:19 AM	2241						466	15	17092
13/11/20 09:33:06 AM	2242						583	30	24160
13/11/20 09:34:54 AM	2243						nan	nan	7208
13/11/20 09:36:41 AM	2244						nan	nan	3311
13/11/20 09:38:21 AM	2245						181	23	11585
13/11/20 09:40:07 AM	2246						300	21	24401
13/11/20 09:41:49 AM	2247						274	21	27896
13/11/20 09:43:35 AM	2248						227	15	11611
13/11/20 09:45:21 AM	2249						nan	nan	5173
13/11/20 09:47:07 AM	2250						nan	nan	3993
13/11/20 09:48:54 AM	2251						1487	15	10109
13/11/20 09:50:34 AM	2252						nan	nan	7998
13/11/20 09:52:14 AM	2253						nan	nan	1677
13/11/20 09:53:55 AM	2254						nan	nan	2867
13/11/20 09:55:36 AM	2255						1894	0	15407
13/11/20 09:57:16 AM	2256						nan	nan	3259
13/11/20 09:59:02 AM	2257						nan	nan	926
13/11/20 10:00:44 AM	2258						nan	nan	1788
13/11/20 10:02:24 AM	2259						nan	nan	3671
13/11/20 10:04:04 AM	2260						nan	nan	5298
13/11/20 10:05:51 AM	2261						nan	nan	3681
13/11/20 10:07:32 AM	2262						nan	nan	4837
13/11/20 10:09:13 AM	2263						nan	nan	3991
13/11/20 10:10:59 AM	2264						421	0	8388
13/11/20 10:12:45 AM	2265						nan	nan	4848
13/11/20 10:14:26 AM	2266						392	24	10183
13/11/20 10:16:12 AM	2267						346	204	57058
13/11/20 10:17:58 AM	2268						589	358	51570
13/11/20 10:19:38 AM	2269						587	372	34006
13/11/20 10:21:19 AM	2270						615	341	62989
13/11/20 10:23:00 AM	2271						140	33	12613
13/11/20 10:24:41 AM	2272						222	85	22744
13/11/20 10:26:27 AM	2273						541	0	8099
13/11/20 10:28:07 AM	2274						608	366	52045
13/11/20 10:29:47 AM	2275						nan	nan	7588
13/11/20 10:31:29 AM	2276						1894	0	9568
13/11/20 10:33:15 AM	2277						594	358	60159
13/11/20 10:35:02 AM	2278						nan	nan	3296
13/11/20 10:41:31 AM	2280						nan	nan	2873
13/11/20 10:43:12 AM	2281						360	43	14055
13/11/20 10:44:53 AM	2282						nan	nan	7419
13/11/20 10:46:35 AM	2283						nan	nan	776
13/11/20 10:48:21 AM	2284						nan	nan	1591
13/11/20 10:50:07 AM	2285						nan	nan	5520
13/11/20 10:51:47 AM	2286						nan	nan	4013
13/11/20 10:53:27 AM	2287						222	15	8784
13/11/20 10:55:20 AM	2288						304	23	16295
13/11/20 10:57:07 AM	2289						331	0	9591
13/11/20 10:58:47 AM	2290						nan	nan	7459
13/11/20 11:00:33 AM	2291						nan	nan	2481
13/11/20 11:02:14 AM	2292						nan	nan	5949
13/11/20 11:03:54 AM	2293						nan	nan	5125
[truncated: 2,562 more rows]
