# Supplementary material for: A Low-Cost, Low-Power Water Velocity Sensor Utilizing Acoustic Doppler Measurement
Source: Sensors (Basel). 2022 Sep 30;22(19):7451. doi: 10.3390/s22197451 (PMC9572237; doi:10.3390/s22197451)
Supplement: Supplementary file 1 [file sensors-22-07451-s001.zip › supplementary_material/data/field_test/data/log_012/log_16.csv]

16/11/20 10:34:09 PM	1						240	0	8228
16/11/20 10:34:53 PM	2						350	32	17897
16/11/20 10:36:33 PM	3						271	0	8327
16/11/20 10:38:13 PM	4						464	15	11199
16/11/20 10:39:53 PM	5						221	31	15909
16/11/20 10:41:34 PM	6						539	25	13054
16/11/20 10:43:15 PM	7						nan	nan	1290
16/11/20 10:45:01 PM	8						1803	0	13062
16/11/20 10:46:43 PM	9						nan	nan	4660
16/11/20 10:48:23 PM	10						nan	nan	1454
16/11/20 10:50:09 PM	11						nan	nan	3422
16/11/20 10:51:50 PM	12						827	15	8783
16/11/20 10:53:30 PM	13						601	0	10492
16/11/20 10:55:11 PM	14						nan	nan	5693
16/11/20 10:56:51 PM	15						120	0	9208
16/11/20 10:58:32 PM	16						nan	nan	3123
16/11/20 11:00:12 PM	17						nan	nan	1836
16/11/20 11:01:57 PM	18						135	15	8890
16/11/20 11:03:37 PM	19						nan	nan	5451
16/11/20 11:05:18 PM	20						nan	nan	3070
16/11/20 11:07:04 PM	21						nan	nan	4444
16/11/20 11:08:44 PM	22						nan	nan	563
16/11/20 11:10:24 PM	23						nan	nan	2659
16/11/20 11:12:04 PM	24						nan	nan	847
16/11/20 11:13:51 PM	25						nan	nan	1245
16/11/20 11:15:32 PM	26						nan	nan	4676
16/11/20 11:17:12 PM	27						nan	nan	2206
16/11/20 11:18:52 PM	28						nan	nan	1763
16/11/20 11:20:33 PM	29						nan	nan	2684
16/11/20 11:22:13 PM	30						nan	nan	3837
16/11/20 11:23:53 PM	31						nan	nan	940
16/11/20 11:25:33 PM	32						nan	nan	4441
16/11/20 11:27:14 PM	33						nan	nan	1992
16/11/20 11:28:59 PM	34						nan	nan	1910
16/11/20 11:30:41 PM	35						nan	nan	7321
16/11/20 11:32:21 PM	36						nan	nan	3413
16/11/20 11:34:01 PM	37						842	0	8006
16/11/20 11:35:42 PM	38						nan	nan	6178
16/11/20 11:37:29 PM	39						106	15	10222
16/11/20 11:39:11 PM	40						nan	nan	879
16/11/20 11:40:57 PM	41						nan	nan	1476
16/11/20 11:42:38 PM	42						nan	nan	4984
16/11/20 11:44:25 PM	43						nan	nan	1782
16/11/20 11:46:06 PM	44						nan	nan	1082
16/11/20 11:47:47 PM	45						nan	nan	1339
16/11/20 11:49:30 PM	46						nan	nan	4057
16/11/20 11:51:11 PM	47						nan	nan	666
16/11/20 11:52:57 PM	48						nan	nan	353
16/11/20 11:54:38 PM	49						nan	nan	2564
16/11/20 11:56:20 PM	50						nan	nan	6928
16/11/20 11:58:00 PM	51						nan	nan	4809
16/11/20 11:59:40 PM	52						nan	nan	2331
17/11/20 12:01:26 AM	53						nan	nan	2105
17/11/20 12:03:08 AM	54						nan	nan	1373
17/11/20 12:04:50 AM	55						nan	nan	3582
17/11/20 12:06:30 AM	56						nan	nan	5828
17/11/20 12:08:11 AM	57						nan	nan	2443
17/11/20 12:09:58 AM	58						nan	nan	1869
17/11/20 12:11:45 AM	59						1698	15	11341
17/11/20 12:13:27 AM	60						nan	nan	3660
17/11/20 12:15:08 AM	61						nan	nan	6660
17/11/20 12:16:48 AM	62						nan	nan	2444
17/11/20 12:18:30 AM	63						1581	15	14338
17/11/20 12:20:12 AM	64						nan	nan	3441
17/11/20 12:21:52 AM	65						nan	nan	4411
17/11/20 12:23:34 AM	66						1669	15	8501
17/11/20 12:25:15 AM	67						nan	nan	682
17/11/20 12:26:56 AM	68						nan	nan	2003
17/11/20 12:28:42 AM	69						nan	nan	3216
17/11/20 12:30:23 AM	70						nan	nan	943
17/11/20 12:32:04 AM	71						nan	nan	691
17/11/20 12:33:45 AM	72						nan	nan	2535
17/11/20 12:35:25 AM	73						nan	nan	5342
17/11/20 12:37:12 AM	74						nan	nan	4382
17/11/20 12:38:52 AM	75						nan	nan	1052
17/11/20 12:40:32 AM	76						1653	0	9613
17/11/20 12:42:19 AM	77						nan	nan	2080
17/11/20 12:44:05 AM	78						nan	nan	3842
17/11/20 12:45:46 AM	79						nan	nan	6544
17/11/20 12:47:27 AM	80						nan	nan	5542
17/11/20 12:49:08 AM	81						nan	nan	1653
17/11/20 12:50:50 AM	82						nan	nan	5354
17/11/20 12:52:31 AM	83						nan	nan	4105
17/11/20 12:54:11 AM	84						nan	nan	3518
17/11/20 12:55:58 AM	85						nan	nan	1030
17/11/20 12:57:45 AM	86						nan	nan	6084
17/11/20 12:59:25 AM	87						nan	nan	6175
17/11/20 01:01:12 AM	88						nan	nan	6724
17/11/20 01:02:53 AM	89						nan	nan	2207
17/11/20 01:04:34 AM	90						1891	8	224514
17/11/20 01:06:14 AM	91						120	0	8115
17/11/20 01:08:01 AM	92						nan	nan	6438
17/11/20 01:09:48 AM	93						229	15	13928
17/11/20 01:11:30 AM	94						1890	10	300996
17/11/20 01:13:10 AM	95						90	0	9411
17/11/20 01:14:50 AM	96						nan	nan	5413
17/11/20 01:16:31 AM	97						1891	10	4496855
17/11/20 01:18:12 AM	98						nan	nan	4520
17/11/20 01:19:52 AM	99						nan	nan	2900
17/11/20 01:21:34 AM	100						1894	0	17635
17/11/20 01:23:15 AM	101						nan	nan	3382
17/11/20 01:24:56 AM	102						nan	nan	1331
17/11/20 01:26:36 AM	103						1880	16	754344
17/11/20 01:28:17 AM	104						nan	nan	3629
17/11/20 01:29:59 AM	105						nan	nan	3522
17/11/20 01:31:40 AM	106						1889	12	457003
17/11/20 01:33:20 AM	107						nan	nan	2167
17/11/20 01:35:01 AM	108						nan	nan	758
17/11/20 01:36:43 AM	109						1894	0	48878
17/11/20 01:38:23 AM	110						nan	nan	1398
17/11/20 01:40:10 AM	111						nan	nan	1745
17/11/20 01:41:57 AM	112						nan	nan	4775
17/11/20 01:43:37 AM	113						1877	18	1666836
17/11/20 01:45:24 AM	114						nan	nan	4193
17/11/20 01:47:05 AM	115						nan	nan	5424
17/11/20 01:48:45 AM	116						nan	nan	6254
17/11/20 01:50:26 AM	117						nan	nan	1669
17/11/20 01:52:07 AM	118						nan	nan	3864
17/11/20 01:53:47 AM	119						nan	nan	6882
17/11/20 01:55:29 AM	120						1887	14	915286
17/11/20 01:57:11 AM	121						nan	nan	6019
17/11/20 01:58:51 AM	122						nan	nan	4428
17/11/20 02:00:33 AM	123						1889	14	1251217
17/11/20 02:02:13 AM	124						nan	nan	7366
17/11/20 02:03:55 AM	125						nan	nan	4192
17/11/20 02:05:35 AM	126						1882	20	2267647
17/11/20 02:07:16 AM	127						nan	nan	928
17/11/20 02:08:56 AM	128						240	0	8013
17/11/20 02:10:36 AM	129						1885	16	3800822
17/11/20 02:12:17 AM	130						393	40	14125
17/11/20 02:13:58 AM	131						135	15	9423
17/11/20 02:15:44 AM	132						1824	40	2529664
17/11/20 02:17:30 AM	133						nan	nan	6165
17/11/20 02:19:11 AM	134						120	0	9455
17/11/20 02:20:57 AM	135						nan	nan	1743
17/11/20 02:22:38 AM	136						1884	17	1914665
17/11/20 02:24:19 AM	137						nan	nan	2041
17/11/20 02:26:06 AM	138						nan	nan	2738
17/11/20 02:27:47 AM	139						nan	nan	1445
17/11/20 02:29:28 AM	140						1811	22	1459585
17/11/20 02:31:09 AM	141						nan	nan	2422
17/11/20 02:32:50 AM	142						nan	nan	1622
17/11/20 02:34:30 AM	143						1850	21	1266622
17/11/20 02:36:11 AM	144						nan	nan	3462
17/11/20 02:37:53 AM	145						nan	nan	2530
17/11/20 02:39:33 AM	146						1816	33	1057958
17/11/20 02:41:14 AM	147						nan	nan	6350
17/11/20 02:42:56 AM	148						nan	nan	3157
17/11/20 02:44:39 AM	149						1845	29	2005795
17/11/20 02:46:20 AM	150						nan	nan	4356
17/11/20 02:48:01 AM	151						nan	nan	2384
17/11/20 02:49:41 AM	152						1843	30	693237
17/11/20 02:51:22 AM	153						nan	nan	1801
17/11/20 02:53:03 AM	154						nan	nan	1831
17/11/20 02:54:43 AM	155						1832	17	337170
17/11/20 02:56:24 AM	156						nan	nan	2558
17/11/20 02:58:05 AM	157						nan	nan	4498
17/11/20 02:59:51 AM	158						90	0	12183
17/11/20 03:01:33 AM	159						1782	31	4361498
17/11/20 03:03:19 AM	160						nan	nan	3256
17/11/20 03:05:00 AM	161						nan	nan	1563
17/11/20 03:06:41 AM	162						1821	23	675782
17/11/20 03:08:28 AM	163						nan	nan	3630
17/11/20 03:10:09 AM	164						nan	nan	1515
17/11/20 03:11:49 AM	165						nan	nan	1902
17/11/20 03:13:30 AM	166						1765	39	2425804
17/11/20 03:15:17 AM	167						nan	nan	1892
17/11/20 03:17:04 AM	168						nan	nan	2147
17/11/20 03:18:50 AM	169						nan	nan	1351
17/11/20 03:20:37 AM	170						1790	21	3798376
17/11/20 03:22:17 AM	171						1035	15	10339
17/11/20 03:24:03 AM	172						nan	nan	5104
17/11/20 03:25:43 AM	173						nan	nan	1346
17/11/20 03:27:30 AM	174						nan	nan	5297
17/11/20 03:29:11 AM	175						nan	nan	2524
17/11/20 03:30:52 AM	176						271	23	11671
17/11/20 03:32:33 AM	177						1735	34	1109866
17/11/20 03:34:13 AM	178						nan	nan	5175
17/11/20 03:35:54 AM	179						nan	nan	2223
17/11/20 03:37:35 AM	180						1730	41	726046
17/11/20 03:39:15 AM	181						138	32	20222
17/11/20 03:40:55 AM	182						nan	nan	5393
17/11/20 03:42:36 AM	183						1736	38	2533980
17/11/20 03:44:17 AM	184						422	77	11539
17/11/20 03:45:58 AM	185						nan	nan	6135
17/11/20 03:47:41 AM	186						1744	38	686880
17/11/20 03:49:23 AM	187						nan	nan	1499
17/11/20 03:51:03 AM	188						nan	nan	2093
17/11/20 03:52:44 AM	189						1753	18	170924
17/11/20 03:54:24 AM	190						451	0	8941
17/11/20 03:56:06 AM	191						nan	nan	3060
17/11/20 03:57:53 AM	192						nan	nan	2393
17/11/20 03:59:34 AM	193						1721	27	757369
17/11/20 04:01:15 AM	194						nan	nan	1367
17/11/20 04:02:56 AM	195						nan	nan	1092
17/11/20 04:04:42 AM	196						1751	20	2656884
17/11/20 04:06:29 AM	197						nan	nan	1051
17/11/20 04:08:15 AM	198						nan	nan	1585
17/11/20 04:09:56 AM	199						nan	nan	1426
17/11/20 04:11:37 AM	200						1746	23	5692771
17/11/20 04:13:17 AM	201						nan	nan	7363
17/11/20 04:14:58 AM	202						nan	nan	1719
17/11/20 04:16:38 AM	203						1688	30	610840
17/11/20 04:18:19 AM	204						nan	nan	2784
17/11/20 04:19:59 AM	205						nan	nan	3734
17/11/20 04:21:40 AM	206						1666	30	4707493
17/11/20 04:23:20 AM	207						nan	nan	4274
17/11/20 04:25:01 AM	208						nan	nan	619
17/11/20 04:26:42 AM	209						1745	22	1357635
17/11/20 04:28:28 AM	210						nan	nan	2826
17/11/20 04:30:08 AM	211						nan	nan	977
17/11/20 04:31:48 AM	212						nan	nan	1583
17/11/20 04:33:28 AM	213						1728	27	402566
17/11/20 04:35:09 AM	214						nan	nan	2037
17/11/20 04:36:50 AM	215						nan	nan	4764
17/11/20 04:38:36 AM	216						1707	42	1565945
17/11/20 04:40:23 AM	217						nan	nan	2460
17/11/20 04:42:09 AM	218						nan	nan	1932
17/11/20 04:43:50 AM	219						nan	nan	7522
17/11/20 04:45:30 AM	220						1722	23	852149
17/11/20 04:47:11 AM	221						nan	nan	5113
17/11/20 04:48:52 AM	222						nan	nan	1379
17/11/20 04:50:39 AM	223						1710	34	759500
17/11/20 04:52:19 AM	224						nan	nan	1701
17/11/20 04:54:01 AM	225						nan	nan	6501
17/11/20 04:55:47 AM	226						1734	24	399407
17/11/20 04:57:28 AM	227						1719	20	881625
17/11/20 04:59:09 AM	228						nan	nan	1157
17/11/20 05:00:56 AM	229						nan	nan	1084
17/11/20 05:02:43 AM	230						1707	34	1532145
17/11/20 05:04:24 AM	231						nan	nan	1676
17/11/20 05:06:06 AM	232						nan	nan	1346
17/11/20 05:07:52 AM	233						nan	nan	5901
17/11/20 05:09:32 AM	234						1694	19	1211491
17/11/20 05:11:14 AM	235						nan	nan	4611
17/11/20 05:12:54 AM	236						nan	nan	7231
17/11/20 05:14:36 AM	237						1702	23	2593114
17/11/20 05:16:16 AM	238						nan	nan	3173
17/11/20 05:18:02 AM	239						nan	nan	2705
17/11/20 05:19:43 AM	240						1710	26	116689
17/11/20 05:21:24 AM	241						nan	nan	3391
17/11/20 05:23:10 AM	242						nan	nan	4476
17/11/20 05:24:52 AM	243						nan	nan	4883
17/11/20 05:26:33 AM	244						1685	32	1261018
17/11/20 05:28:14 AM	245						nan	nan	5250
17/11/20 05:29:54 AM	246						nan	nan	2709
17/11/20 05:31:41 AM	247						1689	40	248206
17/11/20 05:33:22 AM	248						nan	nan	657
17/11/20 05:35:02 AM	249						nan	nan	346
17/11/20 05:36:49 AM	250						1711	42	95351
17/11/20 05:38:36 AM	251						1685	30	3026561
17/11/20 05:40:16 AM	252						nan	nan	1808
17/11/20 05:41:56 AM	253						nan	nan	362
17/11/20 05:43:43 AM	254						1706	26	604724
17/11/20 05:45:24 AM	255						nan	nan	939
17/11/20 05:47:12 AM	256						nan	nan	921
17/11/20 05:48:58 AM	257						nan	nan	1101
17/11/20 05:50:39 AM	258						1698	26	2965438
17/11/20 05:52:19 AM	259						nan	nan	2274
17/11/20 05:54:05 AM	260						nan	nan	290
17/11/20 05:55:46 AM	261						nan	nan	456
17/11/20 05:57:26 AM	262						1642	15	22498
17/11/20 05:59:08 AM	263						nan	nan	1595
17/11/20 06:00:50 AM	264						nan	nan	612
17/11/20 06:02:31 AM	265						1676	25	539699
17/11/20 06:04:12 AM	266						nan	nan	5771
17/11/20 06:05:53 AM	267						nan	nan	675
17/11/20 06:07:34 AM	268						1719	36	996342
17/11/20 06:09:21 AM	269						nan	nan	1535
17/11/20 06:11:02 AM	270						nan	nan	1104
17/11/20 06:12:43 AM	271						nan	nan	1174
17/11/20 06:14:23 AM	272						nan	nan	1322
17/11/20 06:16:03 AM	273						nan	nan	382
17/11/20 06:17:44 AM	274						nan	nan	2050
17/11/20 06:19:25 AM	275						nan	nan	534
17/11/20 06:21:06 AM	276						nan	nan	696
17/11/20 06:22:53 AM	277						nan	nan	3321
17/11/20 06:24:34 AM	278						1710	34	1044957
17/11/20 06:26:14 AM	279						nan	nan	7243
17/11/20 06:27:55 AM	280						nan	nan	5558
17/11/20 06:29:37 AM	281						1748	27	11783902
17/11/20 06:31:24 AM	282						nan	nan	2611
17/11/20 06:33:11 AM	283						nan	nan	4097
17/11/20 06:34:52 AM	284						1715	23	12908
17/11/20 06:36:39 AM	285						1737	24	818396
17/11/20 06:38:19 AM	286						nan	nan	1505
17/11/20 06:40:05 AM	287						nan	nan	847
17/11/20 06:41:45 AM	288						nan	nan	4267
17/11/20 06:43:27 AM	289						nan	nan	2657
17/11/20 06:45:07 AM	290						nan	nan	4436
17/11/20 06:46:54 AM	291						nan	nan	1419
17/11/20 06:48:35 AM	292						1708	36	1367537
17/11/20 06:50:17 AM	293						nan	nan	2206
17/11/20 06:52:03 AM	294						nan	nan	4815
17/11/20 06:53:42 AM	295						nan	nan	1394
17/11/20 06:55:22 AM	296						nan	nan	1543
17/11/20 06:57:03 AM	297						nan	nan	1225
17/11/20 06:58:50 AM	298						nan	nan	2033
17/11/20 07:00:36 AM	299						1718	25	935041
17/11/20 07:02:22 AM	300						nan	nan	4913
17/11/20 07:04:03 AM	301						nan	nan	2122
17/11/20 07:05:46 AM	302						nan	nan	1923
17/11/20 07:07:33 AM	303						1758	18	103119
17/11/20 07:09:14 AM	304						nan	nan	3523
17/11/20 07:10:55 AM	305						nan	nan	4640
17/11/20 07:12:43 AM	306						nan	nan	2785
17/11/20 07:14:24 AM	307						nan	nan	6242
17/11/20 07:16:04 AM	308						nan	nan	538
17/11/20 07:17:51 AM	309						nan	nan	1568
17/11/20 07:19:31 AM	310						1795	27	1797481
17/11/20 07:21:13 AM	311						nan	nan	1445
17/11/20 07:22:53 AM	312						nan	nan	1718
17/11/20 07:24:40 AM	313						nan	nan	1672
17/11/20 07:26:26 AM	314						nan	nan	4567
17/11/20 07:28:06 AM	315						nan	nan	2028
17/11/20 07:29:47 AM	316						nan	nan	7942
17/11/20 07:31:28 AM	317						1755	22	372263
17/11/20 07:33:09 AM	318						nan	nan	5625
17/11/20 07:34:50 AM	319						nan	nan	2545
17/11/20 07:36:31 AM	320						1807	35	2760612
17/11/20 07:38:17 AM	321						nan	nan	1453
17/11/20 07:39:59 AM	322						nan	nan	4839
17/11/20 07:41:39 AM	323						nan	nan	4150
17/11/20 07:43:25 AM	324						nan	nan	1734
17/11/20 07:45:12 AM	325						nan	nan	2937
17/11/20 07:46:54 AM	326						nan	nan	4501
17/11/20 07:48:40 AM	327						nan	nan	2741
17/11/20 07:50:21 AM	328						nan	nan	7460
17/11/20 07:52:02 AM	329						nan	nan	1836
17/11/20 07:53:42 AM	330						nan	nan	1434
17/11/20 07:55:22 AM	331						nan	nan	6393
17/11/20 07:57:02 AM	332						nan	nan	3134
17/11/20 07:58:43 AM	333						nan	nan	6419
17/11/20 08:00:24 AM	334						90	0	9005
17/11/20 08:02:05 AM	335						240	0	8491
17/11/20 08:03:45 AM	336						135	15	8346
17/11/20 08:05:32 AM	337						195	66	13583
17/11/20 08:07:18 AM	338						nan	nan	5949
17/11/20 08:09:05 AM	339						nan	nan	3257
17/11/20 08:10:51 AM	340						nan	nan	1679
17/11/20 08:12:32 AM	341						1874	14	15351
17/11/20 08:14:12 AM	342						nan	nan	1783
17/11/20 08:15:52 AM	343						nan	nan	2667
17/11/20 08:17:38 AM	344						nan	nan	5392
17/11/20 08:19:25 AM	345						105	15	9641
17/11/20 08:21:11 AM	346						nan	nan	2451
17/11/20 08:22:57 AM	347						541	0	9515
17/11/20 08:24:38 AM	348						nan	nan	2861
17/11/20 08:26:19 AM	349						nan	nan	5310
17/11/20 08:28:05 AM	350						nan	nan	3855
17/11/20 08:29:51 AM	351						374	15	11988
17/11/20 08:31:32 AM	352						1851	17	308815
17/11/20 08:33:13 AM	353						646	15	9467
17/11/20 08:34:53 AM	354						nan	nan	6177
17/11/20 08:36:34 AM	355						1337	15	9271
17/11/20 08:38:14 AM	356						286	15	10663
17/11/20 08:40:01 AM	357						nan	nan	2648
17/11/20 08:41:47 AM	358						nan	nan	5910
17/11/20 08:43:28 AM	359						1810	20	1062062
17/11/20 08:45:15 AM	360						334	25	11920
17/11/20 08:46:57 AM	361						nan	nan	1852
17/11/20 08:48:37 AM	362						nan	nan	2589
17/11/20 08:50:17 AM	363						nan	nan	6277
17/11/20 08:52:04 AM	364						945	15	12946
17/11/20 08:53:45 AM	365						nan	nan	2764
17/11/20 08:55:32 AM	366						nan	nan	5215
17/11/20 08:57:17 AM	367						nan	nan	3064
17/11/20 08:59:04 AM	368						328	154	27102
17/11/20 09:00:45 AM	369						215	24	15225
17/11/20 09:02:25 AM	370						nan	nan	5213
17/11/20 09:04:11 AM	371						678	73	19574
17/11/20 09:05:53 AM	372						409	118	22864
17/11/20 09:07:34 AM	373						755	137	22448
17/11/20 09:09:20 AM	374						188	69	10206
17/11/20 09:11:01 AM	375						408	15	11791
17/11/20 09:12:41 AM	376						289	15	13756
17/11/20 09:14:22 AM	377						nan	nan	2487
17/11/20 09:16:09 AM	378						1022	0	11056
17/11/20 09:17:49 AM	379						nan	nan	3106
17/11/20 09:19:28 AM	380						1890	10	814082
17/11/20 09:21:09 AM	381						nan	nan	5804
17/11/20 09:22:56 AM	382						1186	15	9291
17/11/20 09:24:42 AM	383						912	459	28520
17/11/20 09:26:29 AM	384						1129	30	17378
17/11/20 09:28:09 AM	385						120	0	13397
17/11/20 09:29:50 AM	386						nan	nan	6014
17/11/20 09:31:31 AM	387						1888	15	347645
17/11/20 09:33:17 AM	388						732	115	27115
17/11/20 09:34:59 AM	389						1274	222	29011
17/11/20 09:36:39 AM	390						120	0	9899
17/11/20 09:38:25 AM	391						1353	0	8321
17/11/20 09:40:05 AM	392						nan	nan	3918
17/11/20 09:41:45 AM	393						nan	nan	3706
17/11/20 09:43:31 AM	394						nan	nan	2238
17/11/20 09:45:12 AM	395						nan	nan	722
17/11/20 09:46:58 AM	396						nan	nan	1986
17/11/20 09:48:39 AM	397						nan	nan	2613
17/11/20 09:50:21 AM	398						nan	nan	1880
17/11/20 09:52:07 AM	399						nan	nan	564
17/11/20 09:53:47 AM	400						nan	nan	1239
17/11/20 09:55:28 AM	401						1892	7	1399953
17/11/20 09:57:09 AM	402						nan	nan	2430
17/11/20 09:58:56 AM	403						nan	nan	1838
17/11/20 10:00:36 AM	404						nan	nan	3254
17/11/20 10:02:17 AM	405						nan	nan	2496
17/11/20 10:03:58 AM	406						nan	nan	1938
17/11/20 10:05:37 AM	407						nan	nan	946
17/11/20 10:07:24 AM	408						nan	nan	1705
17/11/20 10:09:05 AM	409						nan	nan	1830
17/11/20 10:10:52 AM	410						240	0	11076
17/11/20 10:12:33 AM	411						361	0	9466
17/11/20 10:14:15 AM	412						281	32	14952
17/11/20 10:15:56 AM	413						237	25	9061
17/11/20 10:17:36 AM	414						225	33	11704
17/11/20 10:19:16 AM	415						248	53	10896
17/11/20 10:20:56 AM	416						422	24	14373
17/11/20 10:22:36 AM	417						189	72	17964
17/11/20 10:24:17 AM	418						301	0	11722
17/11/20 10:26:04 AM	419						nan	nan	7139
17/11/20 10:27:45 AM	420						420	43	14236
17/11/20 10:29:25 AM	421						225	15	9372
17/11/20 10:31:06 AM	422						346	15	10659
17/11/20 10:32:52 AM	423						283	15	12155
17/11/20 10:34:32 AM	424						215	24	13548
17/11/20 10:36:12 AM	425						281	33	12151
17/11/20 10:37:54 AM	426						nan	nan	5990
17/11/20 10:39:35 AM	427						217	96	22102
17/11/20 10:41:15 AM	428						291	131	19122
17/11/20 10:42:55 AM	429						192	64	27589
17/11/20 10:44:35 AM	430						448	24	15707
17/11/20 10:46:16 AM	431						180	54	19544
17/11/20 10:47:56 AM	432						376	15	9231
17/11/20 10:49:36 AM	433						150	0	8243
17/11/20 10:51:16 AM	434						122	25	11301
17/11/20 10:53:03 AM	435						nan	nan	6519
17/11/20 10:54:44 AM	436						nan	nan	6401
17/11/20 10:56:24 AM	437						210	0	9636
17/11/20 10:58:04 AM	438						150	0	8730
17/11/20 10:59:45 AM	439						nan	nan	5692
17/11/20 11:01:26 AM	440						nan	nan	4668
17/11/20 11:03:07 AM	441						nan	nan	3628
17/11/20 11:04:47 AM	442						180	0	8459
17/11/20 11:06:27 AM	443						nan	nan	3528
17/11/20 11:08:08 AM	444						nan	nan	3867
17/11/20 11:09:48 AM	445						nan	nan	4419
17/11/20 11:11:28 AM	446						nan	nan	6278
17/11/20 11:13:09 AM	447						nan	nan	2860
17/11/20 11:14:49 AM	448						nan	nan	3122
17/11/20 11:16:30 AM	449						1894	0	12226
17/11/20 11:18:16 AM	450						nan	nan	3414
17/11/20 11:19:56 AM	451						nan	nan	1689
17/11/20 11:21:37 AM	452						nan	nan	2554
17/11/20 11:23:18 AM	453						nan	nan	2873
17/11/20 11:24:58 AM	454						nan	nan	2654
17/11/20 11:26:38 AM	455						210	0	11215
17/11/20 11:28:18 AM	456						nan	nan	2124
17/11/20 11:29:59 AM	457						nan	nan	3705
17/11/20 11:31:39 AM	458						nan	nan	4700
17/11/20 11:33:19 AM	459						nan	nan	4824
17/11/20 11:35:01 AM	460						nan	nan	4281
17/11/20 11:36:41 AM	461						nan	nan	5030
17/11/20 11:38:22 AM	462						nan	nan	2034
17/11/20 11:40:03 AM	463						nan	nan	2638
17/11/20 11:41:42 AM	464						nan	nan	4721
17/11/20 11:43:22 AM	465						nan	nan	2616
17/11/20 11:45:09 AM	466						nan	nan	2048
17/11/20 11:46:49 AM	467						nan	nan	5701
17/11/20 11:48:29 AM	468						1894	0	15339
17/11/20 11:50:09 AM	469						nan	nan	3240
17/11/20 11:51:50 AM	470						nan	nan	7127
17/11/20 11:53:30 AM	471						nan	nan	3623
17/11/20 11:55:10 AM	472						nan	nan	2637
17/11/20 11:56:51 AM	473						nan	nan	3782
17/11/20 11:58:32 AM	474						nan	nan	3640
17/11/20 12:00:12 PM	475						nan	nan	2549
17/11/20 12:01:53 PM	476						nan	nan	3254
17/11/20 12:03:33 PM	477						nan	nan	3725
17/11/20 12:05:14 PM	478						nan	nan	2329
17/11/20 12:06:54 PM	479						nan	nan	4744
17/11/20 12:08:40 PM	480						nan	nan	6087
17/11/20 12:10:20 PM	481						nan	nan	7033
17/11/20 12:12:01 PM	482						211	21	11202
17/11/20 12:13:42 PM	483						112	24	18018
17/11/20 12:15:22 PM	484						299	23	11619
17/11/20 12:17:02 PM	485						812	0	8925
17/11/20 12:18:43 PM	486						1864	0	9140
17/11/20 12:20:30 PM	487						nan	nan	5452
17/11/20 12:22:09 PM	488						nan	nan	3955
17/11/20 12:23:50 PM	489						195	68	14404
17/11/20 12:25:30 PM	490						1082	0	8532
17/11/20 12:27:10 PM	491						1563	0	8901
17/11/20 12:28:50 PM	492						nan	nan	7445
17/11/20 12:30:37 PM	493						227	15	12599
17/11/20 12:32:17 PM	494						134	30	19793
17/11/20 12:34:03 PM	495						916	15	13803
17/11/20 12:35:43 PM	496						1486	15	13268
17/11/20 12:37:23 PM	497						722	23	12883
17/11/20 12:39:03 PM	498						258	32	13417
17/11/20 12:40:44 PM	499						103	15	11895
17/11/20 12:42:24 PM	500						nan	nan	7595
17/11/20 12:44:04 PM	501						301	0	12650
17/11/20 12:45:45 PM	502						571	0	8544
17/11/20 12:47:26 PM	503						1037	15	11592
17/11/20 12:49:07 PM	504						346	15	11145
17/11/20 12:50:47 PM	505						641	41	19356
17/11/20 12:52:27 PM	506						1575	32	14316
17/11/20 12:54:08 PM	507						452	22	22505
17/11/20 12:55:48 PM	508						812	0	12798
17/11/20 12:57:29 PM	509						454	23	12808
17/11/20 12:59:15 PM	510						149	50	9862
17/11/20 01:00:55 PM	511						239	22	13439
17/11/20 01:02:35 PM	512						1168	56	19066
17/11/20 01:04:21 PM	513						1033	70	15145
17/11/20 01:06:02 PM	514						215	88	15200
17/11/20 01:07:42 PM	515						229	34	13228
17/11/20 01:09:23 PM	516						604	23	16435
17/11/20 01:11:03 PM	517						601	0	9849
17/11/20 01:12:43 PM	518						189	67	15564
17/11/20 01:14:23 PM	519						436	15	10603
17/11/20 01:16:04 PM	520						932	0	9802
17/11/20 01:17:45 PM	521						104	15	10746
17/11/20 01:19:25 PM	522						nan	nan	3992
17/11/20 01:21:05 PM	523						210	0	8848
17/11/20 01:22:46 PM	524						nan	nan	5261
17/11/20 01:24:32 PM	525						nan	nan	7512
17/11/20 01:26:12 PM	526						nan	nan	4055
17/11/20 01:27:52 PM	527						nan	nan	5260
17/11/20 01:29:33 PM	528						nan	nan	4232
17/11/20 01:31:13 PM	529						nan	nan	2547
17/11/20 01:32:54 PM	530						nan	nan	2148
17/11/20 01:34:34 PM	531						nan	nan	1540
17/11/20 01:36:15 PM	532						nan	nan	5458
17/11/20 01:37:55 PM	533						nan	nan	6435
17/11/20 01:39:41 PM	534						nan	nan	2783
17/11/20 01:41:21 PM	535						nan	nan	1521
17/11/20 01:43:01 PM	536						nan	nan	1712
17/11/20 01:44:42 PM	537						451	96	19137
17/11/20 01:46:23 PM	538						nan	nan	7575
17/11/20 01:48:03 PM	539						nan	nan	5515
17/11/20 01:49:44 PM	540						nan	nan	1852
17/11/20 01:51:24 PM	541						nan	nan	4902
17/11/20 01:54:44 PM	543						301	0	8711
17/11/20 01:58:11 PM	545						315	15	10959
17/11/20 01:59:51 PM	546						nan	nan	3649
17/11/20 02:01:32 PM	547						1713	0	10786
17/11/20 02:03:18 PM	548						nan	nan	3088
17/11/20 02:04:59 PM	549						nan	nan	4738
17/11/20 02:06:39 PM	550						1642	15	16206
17/11/20 02:08:19 PM	551						nan	nan	2438
17/11/20 02:09:59 PM	552						136	15	9441
17/11/20 02:11:40 PM	553						nan	nan	6262
17/11/20 02:13:20 PM	554						nan	nan	1040
17/11/20 02:15:06 PM	555						nan	nan	1181
17/11/20 02:16:46 PM	556						nan	nan	2004
17/11/20 02:18:26 PM	557						nan	nan	1158
17/11/20 02:20:07 PM	558						nan	nan	1771
17/11/20 02:21:53 PM	559						nan	nan	3892
17/11/20 02:23:33 PM	560						nan	nan	4586
17/11/20 02:25:13 PM	561						nan	nan	1403
17/11/20 02:26:54 PM	562						nan	nan	1551
17/11/20 02:28:33 PM	563						nan	nan	1475
17/11/20 02:30:15 PM	564						nan	nan	1952
17/11/20 02:32:01 PM	565						nan	nan	1481
17/11/20 02:33:41 PM	566						nan	nan	3258
17/11/20 02:35:21 PM	567						nan	nan	2481
17/11/20 02:37:02 PM	568						nan	nan	1491
17/11/20 02:38:41 PM	569						nan	nan	3076
17/11/20 02:40:28 PM	570						nan	nan	3621
17/11/20 02:42:08 PM	571						nan	nan	1052
17/11/20 02:43:48 PM	572						391	0	9519
17/11/20 02:45:28 PM	573						1683	0	8087
17/11/20 02:47:09 PM	574						nan	nan	2561
17/11/20 02:48:49 PM	575						nan	nan	6150
17/11/20 02:50:35 PM	576						nan	nan	6514
17/11/20 02:52:16 PM	577						1353	0	8024
17/11/20 02:53:56 PM	578						nan	nan	5542
17/11/20 02:55:36 PM	579						nan	nan	6385
17/11/20 02:57:16 PM	580						nan	nan	1467
17/11/20 02:59:02 PM	581						nan	nan	2722
17/11/20 03:00:42 PM	582						nan	nan	5168
17/11/20 03:02:23 PM	583						nan	nan	4780
17/11/20 03:04:03 PM	584						nan	nan	5533
17/11/20 03:05:43 PM	585						nan	nan	7541
17/11/20 03:07:25 PM	586						nan	nan	5578
17/11/20 03:09:05 PM	587						nan	nan	4056
17/11/20 03:10:45 PM	588						nan	nan	5763
17/11/20 03:12:31 PM	589						nan	nan	1529
17/11/20 03:14:11 PM	590						nan	nan	6426
17/11/20 03:15:51 PM	591						nan	nan	6597
17/11/20 03:17:37 PM	592						nan	nan	4268
17/11/20 03:19:18 PM	593						nan	nan	1701
17/11/20 03:20:58 PM	594						nan	nan	2413
17/11/20 03:22:38 PM	595						nan	nan	1367
17/11/20 03:24:24 PM	596						nan	nan	2431
17/11/20 03:26:04 PM	597						nan	nan	2022
17/11/20 03:27:44 PM	598						nan	nan	1727
17/11/20 03:29:30 PM	599						nan	nan	3025
17/11/20 03:31:10 PM	600						nan	nan	2196
17/11/20 03:32:50 PM	601						935	23	13615
17/11/20 03:34:36 PM	602						nan	nan	5140
17/11/20 03:36:16 PM	603						174	63	12743
17/11/20 03:37:57 PM	604						391	0	9474
17/11/20 03:39:37 PM	605						708	15	15777
17/11/20 03:41:18 PM	606						239	22	16505
17/11/20 03:42:58 PM	607						nan	nan	6779
17/11/20 03:44:39 PM	608						nan	nan	5324
17/11/20 03:46:20 PM	609						nan	nan	3153
17/11/20 03:48:00 PM	610						nan	nan	3802
17/11/20 03:49:40 PM	611						nan	nan	4430
17/11/20 03:51:26 PM	612						nan	nan	3795
17/11/20 03:53:06 PM	613						nan	nan	2450
17/11/20 03:54:47 PM	614						nan	nan	5095
17/11/20 03:56:27 PM	615						nan	nan	2140
17/11/20 03:58:08 PM	616						nan	nan	2457
17/11/20 03:59:48 PM	617						nan	nan	835
17/11/20 04:01:34 PM	618						nan	nan	3209
17/11/20 04:03:14 PM	619						nan	nan	2636
17/11/20 04:04:54 PM	620						nan	nan	1175
17/11/20 04:06:34 PM	621						nan	nan	4267
17/11/20 04:08:15 PM	622						nan	nan	3084
17/11/20 04:09:54 PM	623						120	0	10610
17/11/20 04:11:34 PM	624						nan	nan	3123
17/11/20 04:13:14 PM	625						nan	nan	7947
17/11/20 04:15:00 PM	626						nan	nan	2261
17/11/20 04:16:47 PM	627						nan	nan	809
17/11/20 04:18:33 PM	628						150	0	8796
17/11/20 04:20:13 PM	629						nan	nan	6181
17/11/20 04:21:54 PM	630						301	24	8468
17/11/20 04:23:34 PM	631						nan	nan	4050
17/11/20 04:25:20 PM	632						150	0	8724
17/11/20 04:27:00 PM	633						nan	nan	2387
17/11/20 04:28:40 PM	634						nan	nan	1983
17/11/20 04:30:26 PM	635						nan	nan	955
17/11/20 04:32:06 PM	636						nan	nan	1759
17/11/20 04:33:46 PM	637						nan	nan	7799
17/11/20 04:35:31 PM	638						nan	nan	1023
17/11/20 04:37:12 PM	639						nan	nan	371
17/11/20 04:38:52 PM	640						nan	nan	1532
17/11/20 04:40:38 PM	641						nan	nan	1086
17/11/20 04:42:18 PM	642						nan	nan	2195
17/11/20 04:43:59 PM	643						nan	nan	2212
17/11/20 04:45:39 PM	644						nan	nan	1717
17/11/20 04:47:20 PM	645						nan	nan	2196
17/11/20 04:49:00 PM	646						nan	nan	1258
17/11/20 04:50:41 PM	647						nan	nan	2892
17/11/20 04:52:21 PM	648						nan	nan	2347
17/11/20 04:54:02 PM	649						nan	nan	1899
17/11/20 04:55:43 PM	650						nan	nan	1691
17/11/20 04:57:23 PM	651						nan	nan	1323
17/11/20 04:59:03 PM	652						nan	nan	1606
17/11/20 05:00:44 PM	653						nan	nan	4197
17/11/20 05:02:25 PM	654						nan	nan	3815
17/11/20 05:04:05 PM	655						nan	nan	3203
17/11/20 05:05:51 PM	656						nan	nan	1025
17/11/20 05:07:31 PM	657						nan	nan	3265
17/11/20 05:09:11 PM	658						nan	nan	928
17/11/20 05:10:52 PM	659						nan	nan	1188
17/11/20 05:12:32 PM	660						nan	nan	818
17/11/20 05:14:13 PM	661						nan	nan	1256
17/11/20 05:15:53 PM	662						nan	nan	1277
17/11/20 05:17:34 PM	663						nan	nan	3939
17/11/20 05:19:15 PM	664						nan	nan	4207
17/11/20 05:20:55 PM	665						nan	nan	3298
17/11/20 05:22:35 PM	666						nan	nan	2516
17/11/20 05:24:15 PM	667						nan	nan	4498
17/11/20 05:26:02 PM	668						nan	nan	1605
17/11/20 05:27:42 PM	669						nan	nan	1394
17/11/20 05:29:22 PM	670						nan	nan	1173
17/11/20 05:31:03 PM	671						nan	nan	2399
17/11/20 05:32:43 PM	672						nan	nan	6850
17/11/20 05:34:23 PM	673						nan	nan	4625
17/11/20 05:36:05 PM	674						nan	nan	3523
17/11/20 05:37:51 PM	675						nan	nan	3804
17/11/20 05:39:37 PM	676						nan	nan	7426
17/11/20 05:41:23 PM	677						nan	nan	5922
17/11/20 05:43:10 PM	678						nan	nan	3013
17/11/20 05:44:50 PM	679						nan	nan	3220
17/11/20 05:46:30 PM	680						nan	nan	2484
17/11/20 05:48:10 PM	681						nan	nan	2260
17/11/20 05:49:56 PM	682						nan	nan	841
17/11/20 05:51:36 PM	683						nan	nan	1307
17/11/20 05:53:16 PM	684						nan	nan	1788
17/11/20 05:54:57 PM	685						nan	nan	1254
17/11/20 05:56:37 PM	686						nan	nan	3037
17/11/20 05:58:23 PM	687						nan	nan	2069
17/11/20 06:00:03 PM	688						nan	nan	2072
17/11/20 06:01:45 PM	689						nan	nan	1273
17/11/20 06:03:25 PM	690						nan	nan	949
17/11/20 06:05:04 PM	691						nan	nan	573
17/11/20 06:06:50 PM	692						nan	nan	950
17/11/20 06:08:30 PM	693						nan	nan	6779
17/11/20 06:10:16 PM	694						nan	nan	796
17/11/20 06:11:56 PM	695						nan	nan	1184
17/11/20 06:13:36 PM	696						nan	nan	772
17/11/20 06:15:17 PM	697						nan	nan	464
17/11/20 06:16:58 PM	698						nan	nan	1417
17/11/20 06:18:39 PM	699						nan	nan	3535
17/11/20 06:20:19 PM	700						nan	nan	1161
17/11/20 06:22:00 PM	701						nan	nan	547
17/11/20 06:23:40 PM	702						nan	nan	1159
17/11/20 06:25:20 PM	703						nan	nan	2224
17/11/20 06:27:06 PM	704						nan	nan	1910
17/11/20 06:28:46 PM	705						nan	nan	3815
17/11/20 06:30:26 PM	706						nan	nan	3724
17/11/20 06:32:12 PM	707						nan	nan	2481
17/11/20 06:33:52 PM	708						nan	nan	1206
17/11/20 06:35:32 PM	709						nan	nan	4138
17/11/20 06:37:13 PM	710						nan	nan	2977
17/11/20 06:38:54 PM	711						nan	nan	2411
17/11/20 06:40:41 PM	712						nan	nan	3975
17/11/20 06:42:27 PM	713						1759	15	12713
17/11/20 06:44:13 PM	714						nan	nan	1885
17/11/20 06:45:59 PM	715						nan	nan	3638
17/11/20 06:47:39 PM	716						nan	nan	3006
17/11/20 06:49:25 PM	717						nan	nan	4379
17/11/20 06:51:05 PM	718						nan	nan	5895
17/11/20 06:52:51 PM	719						nan	nan	7710
17/11/20 06:54:31 PM	720						nan	nan	6108
17/11/20 06:56:11 PM	721						nan	nan	3262
17/11/20 06:57:52 PM	722						nan	nan	3593
17/11/20 06:59:38 PM	723						nan	nan	6980
17/11/20 07:01:18 PM	724						90	0	11631
17/11/20 07:02:58 PM	725						168	50	9716
17/11/20 07:04:39 PM	726						90	0	9278
17/11/20 07:06:19 PM	727						nan	nan	4516
17/11/20 07:07:59 PM	728						210	0	8948
17/11/20 07:09:45 PM	729						326	23	14264
17/11/20 07:11:25 PM	730						257	117	23548
17/11/20 07:13:06 PM	731						434	15	12467
17/11/20 07:14:46 PM	732						229	85	31832
17/11/20 07:16:27 PM	733						225	109	18508
17/11/20 07:18:07 PM	734						204	75	33602
17/11/20 07:19:48 PM	735						239	90	38337
17/11/20 07:21:29 PM	736						355	214	33231
17/11/20 07:23:09 PM	737						440	266	37110
17/11/20 07:24:49 PM	738						361	199	20416
17/11/20 07:26:30 PM	739						301	0	15498
17/11/20 07:28:10 PM	740						461	75	25724
17/11/20 07:29:56 PM	741						404	15	12441
17/11/20 07:31:36 PM	742						273	25	12823
17/11/20 07:33:22 PM	743						360	22	14795
17/11/20 07:35:02 PM	744						754	55	23677
17/11/20 07:36:42 PM	745						236	36	26606
17/11/20 07:38:28 PM	746						340	153	18743
17/11/20 07:40:08 PM	747						165	54	14277
17/11/20 07:41:48 PM	748						213	83	25639
17/11/20 07:43:29 PM	749						183	55	14281
17/11/20 07:45:09 PM	750						135	15	10113
17/11/20 07:46:50 PM	751						302	144	26760
17/11/20 07:48:31 PM	752						338	71	31126
17/11/20 07:50:11 PM	753						230	89	18666
17/11/20 07:51:56 PM	754						239	97	18808
17/11/20 07:53:36 PM	755						313	15	14822
17/11/20 07:55:16 PM	756						331	0	8965
17/11/20 07:56:57 PM	757						301	0	8202
17/11/20 07:58:38 PM	758						192	64	28104
17/11/20 08:00:24 PM	759						nan	nan	7580
17/11/20 08:02:04 PM	760						451	0	9227
17/11/20 08:03:54 PM	761						nan	nan	4677
17/11/20 08:05:34 PM	762						nan	nan	7686
17/11/20 08:07:14 PM	763						391	0	9110
17/11/20 08:09:00 PM	764						872	0	8217
17/11/20 08:10:40 PM	765						nan	nan	3133
17/11/20 08:12:21 PM	766						nan	nan	5185
17/11/20 08:14:06 PM	767						nan	nan	6983
17/11/20 08:15:47 PM	768						nan	nan	3019
17/11/20 08:17:26 PM	769						559	15	13512
17/11/20 08:19:07 PM	770						nan	nan	4076
17/11/20 08:20:47 PM	771						664	24	10565
17/11/20 08:22:33 PM	772						246	88	27080
17/11/20 08:24:14 PM	773						286	15	8903
17/11/20 08:26:00 PM	774						1245	15	11796
17/11/20 08:27:40 PM	775						nan	nan	2109
17/11/20 08:29:20 PM	776						nan	nan	1210
17/11/20 08:31:00 PM	777						nan	nan	3447
17/11/20 08:32:40 PM	778						nan	nan	4201
17/11/20 08:34:26 PM	779						nan	nan	6295
17/11/20 08:36:06 PM	780						nan	nan	1564
17/11/20 08:37:46 PM	781						nan	nan	2522
17/11/20 08:39:27 PM	782						nan	nan	4066
17/11/20 08:41:07 PM	783						nan	nan	776
17/11/20 08:42:53 PM	784						nan	nan	1571
17/11/20 08:44:33 PM	785						nan	nan	2307
17/11/20 08:46:13 PM	786						361	0	8145
17/11/20 08:47:55 PM	787						nan	nan	2502
17/11/20 08:49:35 PM	788						242	24	11799
17/11/20 08:51:17 PM	789						301	0	11936
17/11/20 08:52:57 PM	790						nan	nan	1243
17/11/20 08:54:37 PM	791						271	0	11552
17/11/20 08:56:17 PM	792						nan	nan	3869
17/11/20 08:57:57 PM	793						nan	nan	7334
17/11/20 08:59:43 PM	794						182	59	13386
17/11/20 09:01:23 PM	795						nan	nan	3563
17/11/20 09:03:09 PM	796						361	0	9375
17/11/20 09:04:49 PM	797						nan	nan	3263
17/11/20 09:06:29 PM	798						nan	nan	4904
17/11/20 09:08:15 PM	799						nan	nan	6548
17/11/20 09:10:01 PM	800						308	60	18707
17/11/20 09:11:41 PM	801						237	104	21897
17/11/20 09:13:21 PM	802						226	92	27471
17/11/20 09:15:01 PM	803						nan	nan	5212
17/11/20 09:16:47 PM	804						389	23	13412
17/11/20 09:18:33 PM	805						319	15	12953
17/11/20 09:20:20 PM	806						168	59	8710
17/11/20 09:22:06 PM	807						375	47	16371
17/11/20 09:23:46 PM	808						216	66	12758
17/11/20 09:25:33 PM	809						nan	nan	4546
17/11/20 09:27:13 PM	810						404	15	10714
17/11/20 09:28:53 PM	811						345	15	12431
17/11/20 09:30:33 PM	812						217	86	13941
17/11/20 09:32:19 PM	813						nan	nan	5345
17/11/20 09:33:59 PM	814						455	136	25808
17/11/20 09:35:45 PM	815						166	15	10226
17/11/20 09:37:25 PM	816						240	0	12510
17/11/20 09:39:06 PM	817						nan	nan	4893
17/11/20 09:40:46 PM	818						nan	nan	2039
17/11/20 09:42:26 PM	819						nan	nan	1919
17/11/20 09:44:12 PM	820						nan	nan	6885
17/11/20 09:45:58 PM	821						421	0	8200
17/11/20 09:47:38 PM	822						180	0	11982
17/11/20 09:49:19 PM	823						nan	nan	7358
17/11/20 09:54:45 PM	825						nan	nan	1644
17/11/20 09:56:31 PM	826						nan	nan	1220
17/11/20 09:58:12 PM	827						nan	nan	2274
17/11/20 09:59:57 PM	828						nan	nan	3147
17/11/20 10:01:37 PM	829						nan	nan	2811
17/11/20 10:03:18 PM	830						nan	nan	2464
17/11/20 10:04:57 PM	831						nan	nan	2943
17/11/20 10:06:39 PM	832						nan	nan	2288
17/11/20 10:08:25 PM	833						nan	nan	5102
17/11/20 10:10:18 PM	834						nan	nan	4858
17/11/20 10:11:57 PM	835						nan	nan	3147
17/11/20 10:13:37 PM	836						nan	nan	887
17/11/20 10:15:24 PM	837						240	0	8619
17/11/20 10:17:05 PM	838						803	32	17017
17/11/20 10:18:51 PM	839						391	0	10205
17/11/20 10:20:31 PM	840						nan	nan	7338
17/11/20 10:22:17 PM	841						90	0	11847
17/11/20 10:23:58 PM	842						nan	nan	7576
17/11/20 10:25:39 PM	843						198	74	12054
17/11/20 10:27:25 PM	844						326	25	16287
17/11/20 10:29:06 PM	845						210	0	8580
17/11/20 10:30:47 PM	846						691	0	8002
17/11/20 10:32:33 PM	847						133	15	11268
17/11/20 10:34:20 PM	848						150	22	14746
17/11/20 10:36:01 PM	849						nan	nan	3971
17/11/20 10:37:41 PM	850						nan	nan	5998
17/11/20 10:39:22 PM	851						691	0	9755
17/11/20 10:41:03 PM	852						nan	nan	5235
17/11/20 10:42:43 PM	853						nan	nan	3242
17/11/20 10:44:29 PM	854						nan	nan	3955
17/11/20 10:46:15 PM	855						nan	nan	717
17/11/20 10:48:02 PM	856						nan	nan	4053
17/11/20 10:49:49 PM	857						285	15	9022
17/11/20 10:51:35 PM	858						1834	0	9740
17/11/20 10:53:16 PM	859						105	15	8729
17/11/20 10:54:57 PM	860						nan	nan	2024
17/11/20 10:56:43 PM	861						nan	nan	1301
17/11/20 10:58:24 PM	862						150	0	8784
17/11/20 11:00:10 PM	863						nan	nan	4137
17/11/20 11:01:57 PM	864						nan	nan	3607
17/11/20 11:03:43 PM	865						nan	nan	4249
17/11/20 11:05:24 PM	866						274	24	12559
17/11/20 11:07:05 PM	867						136	15	9694
17/11/20 11:08:45 PM	868						nan	nan	6457
17/11/20 11:10:26 PM	869						301	0	9581
17/11/20 11:12:12 PM	870						nan	nan	7867
17/11/20 11:13:52 PM	871						nan	nan	5958
17/11/20 11:15:33 PM	872						1763	14	20202
17/11/20 11:17:13 PM	873						nan	nan	7980
17/11/20 11:18:53 PM	874						nan	nan	2422
17/11/20 11:20:34 PM	875						1743	0	8618
17/11/20 11:22:15 PM	876						nan	nan	394
17/11/20 11:24:02 PM	877						nan	nan	2419
17/11/20 11:25:43 PM	878						nan	nan	5545
17/11/20 11:27:29 PM	879						nan	nan	3404
17/11/20 11:29:16 PM	880						nan	nan	4448
17/11/20 11:31:03 PM	881						nan	nan	5372
17/11/20 11:32:44 PM	882						191	78	12221
17/11/20 11:34:31 PM	883						nan	nan	6945
17/11/20 11:36:11 PM	884						269	42	13516
17/11/20 11:37:51 PM	885						330	23	13122
17/11/20 11:39:38 PM	886						1713	0	22179
17/11/20 11:41:19 PM	887						227	15	10026
17/11/20 11:43:01 PM	888						302	41	12985
17/11/20 11:44:41 PM	889						312	151	17768
17/11/20 11:46:22 PM	890						301	23	11227
17/11/20 11:48:02 PM	891						240	0	8130
17/11/20 11:49:43 PM	892						331	0	10289
17/11/20 11:51:24 PM	893						104	15	9995
17/11/20 11:53:06 PM	894						nan	nan	4463
17/11/20 11:54:53 PM	895						nan	nan	3191
17/11/20 11:56:40 PM	896						nan	nan	7536
17/11/20 11:58:26 PM	897						nan	nan	3182
18/11/20 12:00:13 AM	898						nan	nan	6120
18/11/20 12:01:54 AM	899						nan	nan	2277
18/11/20 12:03:36 AM	900						1882	15	17523
18/11/20 12:05:17 AM	901						391	0	10343
18/11/20 12:06:57 AM	902						230	86	22348
18/11/20 12:08:38 AM	903						275	115	36310
18/11/20 12:10:24 AM	904						239	106	14047
18/11/20 12:12:11 AM	905						472	242	36828
18/11/20 12:13:52 AM	906						840	69	24504
18/11/20 12:15:33 AM	907						353	183	39072
18/11/20 12:17:13 AM	908						246	105	24879
18/11/20 12:18:54 AM	909						651	411	39380
18/11/20 12:20:35 AM	910						280	136	16145
18/11/20 12:22:15 AM	911						442	235	30216
18/11/20 12:24:07 AM	912						281	121	25649
18/11/20 12:25:54 AM	913						262	107	35460
18/11/20 12:27:35 AM	914						1890	12	284692
18/11/20 12:29:16 AM	915						527	51	19376
18/11/20 12:30:57 AM	916						299	41	14924
18/11/20 12:32:44 AM	917						1883	20	76625
18/11/20 12:34:31 AM	918						1004	15	12754
18/11/20 12:36:11 AM	919						102	15	11738
18/11/20 12:37:52 AM	920						nan	nan	7821
18/11/20 12:39:33 AM	921						1886	13	27985
18/11/20 12:41:14 AM	922						nan	nan	7049
18/11/20 12:42:55 AM	923						nan	nan	7654
18/11/20 12:44:42 AM	924						1889	12	1188233
18/11/20 12:46:23 AM	925						nan	nan	2407
18/11/20 12:48:04 AM	926						nan	nan	7958
18/11/20 12:49:45 AM	927						nan	nan	1731
18/11/20 12:51:25 AM	928						nan	nan	6881
18/11/20 12:53:12 AM	929						nan	nan	5852
18/11/20 12:54:52 AM	930						nan	nan	2957
18/11/20 12:56:32 AM	931						1890	11	746731
18/11/20 12:58:13 AM	932						124	23	18742
18/11/20 12:59:55 AM	933						nan	nan	1944
18/11/20 01:01:37 AM	934						1888	17	826370
18/11/20 01:03:18 AM	935						nan	nan	3317
18/11/20 01:04:59 AM	936						448	23	14751
18/11/20 01:06:39 AM	937						1851	34	2308593
18/11/20 01:08:20 AM	938						434	15	11920
18/11/20 01:10:07 AM	939						451	0	10157
18/11/20 01:11:54 AM	940						226	15	10408
18/11/20 01:13:41 AM	941						1870	19	7296853
18/11/20 01:15:28 AM	942						1551	50	13927
18/11/20 01:17:14 AM	943						nan	nan	4703
18/11/20 01:18:55 AM	944						1864	0	8943
18/11/20 01:20:37 AM	945						1856	26	2971224
18/11/20 01:22:18 AM	946						90	0	8591
18/11/20 01:23:58 AM	947						107	15	11249
18/11/20 01:25:39 AM	948						1781	25	2181547
18/11/20 01:27:20 AM	949						nan	nan	3722
18/11/20 01:29:08 AM	950						nan	nan	2607
18/11/20 01:30:49 AM	951						nan	nan	4042
18/11/20 01:32:36 AM	952						1799	42	1522704
18/11/20 01:34:16 AM	953						nan	nan	4953
18/11/20 01:35:57 AM	954						nan	nan	5006
18/11/20 01:37:39 AM	955						1784	43	4405381
18/11/20 01:39:20 AM	956						nan	nan	6894
18/11/20 01:41:02 AM	957						nan	nan	2594
18/11/20 01:42:44 AM	958						1806	20	197520
18/11/20 01:44:25 AM	959						1834	41	14329
18/11/20 01:46:06 AM	960						1773	0	8600
18/11/20 01:47:47 AM	961						nan	nan	5302
18/11/20 01:49:33 AM	962						1731	24	1796465
18/11/20 01:51:14 AM	963						301	137	29463
18/11/20 01:52:56 AM	964						369	166	36734
18/11/20 01:54:36 AM	965						1776	53	167188
18/11/20 01:56:23 AM	966						254	15	11515
18/11/20 01:58:05 AM	967						nan	nan	6146
18/11/20 01:59:46 AM	968						nan	nan	5920
18/11/20 02:01:34 AM	969						1737	22	1232247
18/11/20 02:03:14 AM	970						293	120	31190
18/11/20 02:04:55 AM	971						1693	39	30295
18/11/20 02:06:36 AM	972						1738	24	2313846
18/11/20 02:08:17 AM	973						1847	40	22468
18/11/20 02:10:04 AM	974						1880	15	14002
18/11/20 02:11:50 AM	975						1582	176	28077
18/11/20 02:13:30 AM	976						1720	50	5245099
18/11/20 02:15:12 AM	977						1878	15	11144
18/11/20 02:16:53 AM	978						1755	50	15359
18/11/20 02:18:34 AM	979						1665	28	1139642
18/11/20 02:20:14 AM	980						962	22	15665
18/11/20 02:22:02 AM	981						283	30	18791
18/11/20 02:23:42 AM	982						1714	26	1443438
18/11/20 02:25:23 AM	983						nan	nan	5828
18/11/20 02:27:04 AM	984						nan	nan	5256
18/11/20 02:28:45 AM	985						1839	35	25762
18/11/20 02:30:26 AM	986						276	137	36223
18/11/20 02:32:06 AM	987						1803	0	8293
18/11/20 02:33:47 AM	988						nan	nan	6948
18/11/20 02:35:28 AM	989						1666	21	1989603
18/11/20 02:37:15 AM	990						90	0	10620
18/11/20 02:38:56 AM	991						nan	nan	7522
18/11/20 02:40:43 AM	992						1648	25	885521
18/11/20 02:42:24 AM	993						nan	nan	2741
18/11/20 02:44:06 AM	994						nan	nan	5141
18/11/20 02:45:48 AM	995						nan	nan	5989
18/11/20 02:47:30 AM	996						1621	45	1152493
18/11/20 02:49:17 AM	997						nan	nan	2891
18/11/20 02:51:04 AM	998						nan	nan	3743
18/11/20 02:52:45 AM	999						nan	nan	5984
18/11/20 02:54:26 AM	1000						377	15	9909
18/11/20 02:56:12 AM	1001						nan	nan	2977
18/11/20 02:57:53 AM	1002						nan	nan	3175
18/11/20 02:59:34 AM	1003						1609	31	1668422
18/11/20 03:01:21 AM	1004						1864	0	10908
18/11/20 03:03:01 AM	1005						nan	nan	6865
18/11/20 03:04:42 AM	1006						1618	21	493420
18/11/20 03:06:23 AM	1007						nan	nan	1605
18/11/20 03:08:03 AM	1008						nan	nan	1508
18/11/20 03:09:44 AM	1009						nan	nan	3518
18/11/20 03:11:25 AM	1010						nan	nan	1501
18/11/20 03:13:05 AM	1011						nan	nan	1732
18/11/20 03:16:26 AM	1013						1568	31	346510
18/11/20 03:18:13 AM	1014						nan	nan	5061
18/11/20 03:20:00 AM	1015						nan	nan	2533
18/11/20 03:21:41 AM	1016						1607	18	814108
18/11/20 03:23:22 AM	1017						nan	nan	3411
18/11/20 03:25:09 AM	1018						nan	nan	2180
18/11/20 03:26:49 AM	1019						nan	nan	1152
18/11/20 03:28:37 AM	1020						1506	36	2357975
18/11/20 03:30:17 AM	1021						nan	nan	2188
18/11/20 03:32:03 AM	1022						1496	38	3553944
18/11/20 03:33:50 AM	1023						1530	36	620712
18/11/20 03:35:37 AM	1024						1503	47	2846437
18/11/20 03:37:18 AM	1025						1667	33	11506
18/11/20 03:38:59 AM	1026						nan	nan	2441
18/11/20 03:40:40 AM	1027						1534	29	4023428
18/11/20 03:42:27 AM	1028						812	0	15385
18/11/20 03:44:08 AM	1029						nan	nan	3928
18/11/20 03:45:55 AM	1030						nan	nan	4283
18/11/20 03:47:36 AM	1031						1476	39	2425005
18/11/20 03:49:18 AM	1032						nan	nan	6540
18/11/20 03:51:00 AM	1033						nan	nan	6472
18/11/20 03:52:41 AM	1034						1522	46	397749
18/11/20 03:54:22 AM	1035						286	15	10131
18/11/20 03:56:09 AM	1036						418	24	11686
18/11/20 03:57:50 AM	1037						275	127	21965
18/11/20 03:59:37 AM	1038						1525	23	1316674
18/11/20 04:01:18 AM	1039						90	0	8930
18/11/20 04:02:59 AM	1040						nan	nan	2675
18/11/20 04:04:40 AM	1041						1534	29	1092052
18/11/20 04:06:27 AM	1042						nan	nan	3666
18/11/20 04:08:14 AM	1043						nan	nan	2594
18/11/20 04:09:55 AM	1044						1840	42	12070
18/11/20 04:11:36 AM	1045						1516	24	1061400
18/11/20 04:13:16 AM	1046						nan	nan	7570
18/11/20 04:15:03 AM	1047						nan	nan	6055
18/11/20 04:16:50 AM	1048						118	24	10979
18/11/20 04:18:31 AM	1049						1499	27	3115014
18/11/20 04:20:11 AM	1050						nan	nan	5396
18/11/20 04:21:52 AM	1051						nan	nan	6144
18/11/20 04:23:38 AM	1052						1446	34	1573687
18/11/20 04:25:18 AM	1053						nan	nan	6646
18/11/20 04:26:59 AM	1054						nan	nan	5985
18/11/20 04:28:39 AM	1055						1493	23	2560102
18/11/20 04:30:21 AM	1056						90	0	9250
18/11/20 04:32:02 AM	1057						nan	nan	5061
18/11/20 04:33:49 AM	1058						1494	20	232080
18/11/20 04:35:29 AM	1059						1418	22	1416966
18/11/20 04:37:11 AM	1060						300	42	11220
18/11/20 04:38:52 AM	1061						1353	0	10539
18/11/20 04:40:34 AM	1062						1493	41	5103466
18/11/20 04:42:21 AM	1063						1818	32	13328
18/11/20 04:44:02 AM	1064						231	91	15748
18/11/20 04:45:48 AM	1065						1437	40	80043
18/11/20 04:47:29 AM	1066						1485	19	1555117
18/11/20 04:49:10 AM	1067						375	15	9655
18/11/20 04:52:30 AM	1069						1467	27	756747
18/11/20 04:54:12 AM	1070						nan	nan	6963
18/11/20 04:55:52 AM	1071						nan	nan	3425
18/11/20 04:57:33 AM	1072						1470	31	770319
18/11/20 04:59:19 AM	1073						240	0	9672
18/11/20 05:01:00 AM	1074						313	15	12971
18/11/20 05:02:46 AM	1075						1396	18	996147
18/11/20 05:04:27 AM	1076						1423	25	384641
18/11/20 05:06:19 AM	1077						346	15	12920
18/11/20 05:08:05 AM	1078						nan	nan	6166
18/11/20 05:09:46 AM	1079						nan	nan	5516
18/11/20 05:11:27 AM	1080						1372	14	44887
18/11/20 05:13:08 AM	1081						180	0	10393
18/11/20 05:14:54 AM	1082						150	0	13735
18/11/20 05:16:35 AM	1083						1453	33	1754673
18/11/20 05:18:16 AM	1084						240	0	8827
18/11/20 05:20:03 AM	1085						286	31	12498
18/11/20 05:21:43 AM	1086						nan	nan	5254
18/11/20 05:23:25 AM	1087						nan	nan	5523
18/11/20 05:25:06 AM	1088						nan	nan	5578
18/11/20 05:26:46 AM	1089						nan	nan	3192
18/11/20 05:28:27 AM	1090						1413	18	53371
18/11/20 05:30:08 AM	1091						1812	51	16440
18/11/20 05:31:56 AM	1092						1597	24	17648
18/11/20 05:33:37 AM	1093						1052	0	11174
18/11/20 05:35:23 AM	1094						1760	73	20933
18/11/20 05:37:04 AM	1095						1800	60	21444
18/11/20 05:38:51 AM	1096						249	102	12662
18/11/20 05:40:38 AM	1097						1455	38	895515
18/11/20 05:42:19 AM	1098						215	80	19868
18/11/20 05:44:01 AM	1099						1653	0	13150
18/11/20 05:45:42 AM	1100						nan	nan	5377
18/11/20 05:47:23 AM	1101						nan	nan	7164
18/11/20 05:49:09 AM	1102						1864	0	8109
18/11/20 05:50:56 AM	1103						nan	nan	2977
18/11/20 05:52:37 AM	1104						1440	28	810682
18/11/20 05:54:23 AM	1105						185	24	13329
18/11/20 05:56:03 AM	1106						195	15	10803
18/11/20 05:57:45 AM	1107						301	0	9236
18/11/20 05:59:26 AM	1108						1095	33	10474
18/11/20 06:01:06 AM	1109						nan	nan	2501
18/11/20 06:02:46 AM	1110						nan	nan	2769
18/11/20 06:04:28 AM	1111						1429	21	236280
18/11/20 06:06:10 AM	1112						1863	23	13486
18/11/20 06:07:57 AM	1113						nan	nan	7566
18/11/20 06:09:38 AM	1114						326	42	14583
18/11/20 06:11:19 AM	1115						378	15	14028
18/11/20 06:12:59 AM	1116						nan	nan	7401
18/11/20 06:14:40 AM	1117						nan	nan	5808
18/11/20 06:16:21 AM	1118						223	33	12150
18/11/20 06:18:08 AM	1119						nan	nan	6894
18/11/20 06:19:54 AM	1120						nan	nan	5251
18/11/20 06:21:35 AM	1121						1506	27	1365942
18/11/20 06:23:15 AM	1122						nan	nan	4179
18/11/20 06:24:55 AM	1123						nan	nan	1078
18/11/20 06:26:37 AM	1124						nan	nan	6337
18/11/20 06:28:17 AM	1125						1864	0	8318
18/11/20 06:29:58 AM	1126						nan	nan	4809
18/11/20 06:31:41 AM	1127						nan	nan	3530
18/11/20 06:33:23 AM	1128						nan	nan	7742
18/11/20 06:35:03 AM	1129						nan	nan	2597
18/11/20 06:36:43 AM	1130						1629	51	14757
18/11/20 06:38:24 AM	1131						1190	15	13571
18/11/20 06:40:05 AM	1132						186	56	16865
18/11/20 06:41:46 AM	1133						1857	33	25758
18/11/20 06:43:26 AM	1134						1515	15	23427
18/11/20 06:45:07 AM	1135						1700	69	17034
18/11/20 06:46:48 AM	1136						1633	168	26759
18/11/20 06:48:28 AM	1137						1461	24	4548128
18/11/20 06:50:15 AM	1138						1842	43	26799
18/11/20 06:51:58 AM	1139						1686	158	38110
18/11/20 06:53:39 AM	1140						1666	141	32280
18/11/20 06:55:19 AM	1141						nan	nan	4278
18/11/20 06:57:00 AM	1142						1843	38	23487
18/11/20 06:58:42 AM	1143						1469	85	24852
18/11/20 07:00:24 AM	1144						nan	nan	3792
18/11/20 07:02:11 AM	1145						1709	136	28615
18/11/20 07:03:51 AM	1146						1713	0	11558
18/11/20 07:05:32 AM	1147						1607	15	50940
18/11/20 07:07:12 AM	1148						1643	169	26277
18/11/20 07:08:53 AM	1149						nan	nan	2584
18/11/20 07:10:34 AM	1150						1552	21	124336
18/11/20 07:12:21 AM	1151						1685	93	24783
18/11/20 07:14:02 AM	1152						1795	64	20994
18/11/20 07:15:43 AM	1153						949	86	25118
18/11/20 07:17:26 AM	1154						1084	108	23641
18/11/20 07:19:06 AM	1155						1112	0	8166
18/11/20 07:20:53 AM	1156						1694	131	24178
18/11/20 07:22:34 AM	1157						1723	112	20581
18/11/20 07:24:15 AM	1158						1787	29	22996
18/11/20 07:25:56 AM	1159						1858	31	26302
18/11/20 07:27:37 AM	1160						1867	24	13061
18/11/20 07:29:17 AM	1161						1879	15	25118
18/11/20 07:30:58 AM	1162						1650	54	18186
18/11/20 07:32:39 AM	1163						1792	62	25658
18/11/20 07:34:20 AM	1164						1852	32	15845
18/11/20 07:36:01 AM	1165						nan	nan	5205
18/11/20 07:37:42 AM	1166						285	119	21294
18/11/20 07:39:24 AM	1167						1015	499	53691
18/11/20 07:41:04 AM	1168						303	136	25651
18/11/20 07:42:46 AM	1169						916	532	44898
18/11/20 07:44:28 AM	1170						1261	486	794491
18/11/20 07:46:08 AM	1171						923	542	60948
18/11/20 07:47:49 AM	1172						1591	246	95418
18/11/20 07:49:30 AM	1173						1508	45	845448
18/11/20 07:51:18 AM	1174						813	411	48001
18/11/20 07:52:59 AM	1175						968	515	56816
18/11/20 07:54:40 AM	1176						766	58	24333
18/11/20 07:56:27 AM	1177						1372	86	18624
18/11/20 07:58:08 AM	1178						1427	304	39368
18/11/20 07:59:48 AM	1179						1769	92	45764
18/11/20 08:01:30 AM	1180						1473	272	1851128
18/11/20 08:03:10 AM	1181						914	508	39591
18/11/20 08:04:51 AM	1182						223	15	9184
18/11/20 08:06:31 AM	1183						1605	19	726667
18/11/20 08:08:13 AM	1184						1208	446	49171
18/11/20 08:09:55 AM	1185						1458	295	44220
18/11/20 08:11:35 AM	1186						1852	28	40309
18/11/20 08:13:17 AM	1187						nan	nan	2776
18/11/20 08:14:59 AM	1188						1803	0	9342
18/11/20 08:16:40 AM	1189						1756	88	20373
18/11/20 08:18:20 AM	1190						nan	nan	2914
18/11/20 08:20:08 AM	1191						1640	160	34094
18/11/20 08:21:50 AM	1192						1884	14	20695
18/11/20 08:23:36 AM	1193						1575	26	2230528
18/11/20 08:25:17 AM	1194						nan	nan	4276
18/11/20 08:26:58 AM	1195						nan	nan	3426
18/11/20 08:28:40 AM	1196						1446	51	18661
18/11/20 08:30:21 AM	1197						1838	41	24685
18/11/20 08:32:07 AM	1198						1736	109	25184
18/11/20 08:33:50 AM	1199						1746	110	24265
18/11/20 08:35:36 AM	1200						1599	36	441004
18/11/20 08:37:22 AM	1201						1773	0	9287
18/11/20 08:39:09 AM	1202						1894	0	11454
18/11/20 08:40:50 AM	1203						1837	44	15730
18/11/20 08:42:30 AM	1204						1634	48	830551
18/11/20 08:44:12 AM	1205						nan	nan	4315
18/11/20 08:45:58 AM	1206						1854	32	15719
18/11/20 08:47:39 AM	1207						1662	39	939640
18/11/20 08:49:21 AM	1208						nan	nan	7602
18/11/20 08:51:07 AM	1209						nan	nan	4938
18/11/20 08:52:47 AM	1210						nan	nan	2226
18/11/20 08:54:34 AM	1211						1684	26	1549654
18/11/20 08:56:21 AM	1212						1781	25	16374
18/11/20 08:58:03 AM	1213						1751	64	22456
18/11/20 08:59:45 AM	1214						1878	15	21785
18/11/20 09:01:32 AM	1215						301	0	9240
18/11/20 09:03:18 AM	1216						nan	nan	1441
18/11/20 09:04:59 AM	1217						1880	15	21188
18/11/20 09:06:38 AM	1218						1445	25	14570
18/11/20 09:08:20 AM	1219						1777	71	22758
18/11/20 09:10:05 AM	1220						nan	nan	6175
18/11/20 09:11:47 AM	1221						1353	0	10204
18/11/20 09:13:27 AM	1222						1698	19	578250
18/11/20 09:15:08 AM	1223						nan	nan	3875
18/11/20 09:16:48 AM	1224						nan	nan	4079
18/11/20 09:18:28 AM	1225						1706	27	920768
18/11/20 09:20:10 AM	1226						434	15	10679
18/11/20 09:21:56 AM	1227						179	71	13235
18/11/20 09:23:37 AM	1228						314	15	10921
18/11/20 09:25:17 AM	1229						271	0	9136
18/11/20 09:26:57 AM	1230						255	15	12615
18/11/20 09:28:37 AM	1231						nan	nan	7397
18/11/20 09:30:24 AM	1232						nan	nan	7599
18/11/20 09:32:10 AM	1233						nan	nan	7820
18/11/20 09:33:50 AM	1234						nan	nan	1290
18/11/20 09:35:31 AM	1235						1699	30	523252
18/11/20 09:37:11 AM	1236						nan	nan	3640
18/11/20 09:38:52 AM	1237						nan	nan	820
18/11/20 09:40:32 AM	1238						nan	nan	1526
18/11/20 09:42:13 AM	1239						nan	nan	1279
18/11/20 09:43:53 AM	1240						nan	nan	1819
18/11/20 09:45:39 AM	1241						104	15	10233
18/11/20 09:47:20 AM	1242						nan	nan	5789
18/11/20 09:49:00 AM	1243						nan	nan	3171
18/11/20 09:50:40 AM	1244						nan	nan	5863
18/11/20 09:52:21 AM	1245						nan	nan	3898
18/11/20 09:54:01 AM	1246						nan	nan	3251
18/11/20 09:55:47 AM	1247						nan	nan	3412
18/11/20 09:57:27 AM	1248						1722	24	286465
18/11/20 09:59:08 AM	1249						nan	nan	2674
18/11/20 10:00:48 AM	1250						nan	nan	2136
18/11/20 10:02:29 AM	1251						1748	22	1532253
18/11/20 10:04:09 AM	1252						nan	nan	2865
18/11/20 10:05:50 AM	1253						nan	nan	3259
18/11/20 10:07:31 AM	1254						1746	18	37670
18/11/20 10:09:11 AM	1255						nan	nan	1757
18/11/20 10:10:52 AM	1256						nan	nan	4631
18/11/20 10:12:32 AM	1257						nan	nan	4136
18/11/20 10:14:13 AM	1258						150	0	8361
18/11/20 10:15:54 AM	1259						105	15	9412
18/11/20 10:17:34 AM	1260						290	141	21316
18/11/20 10:19:15 AM	1261						269	25	14283
18/11/20 10:20:55 AM	1262						190	63	24247
18/11/20 10:22:36 AM	1263						316	15	11038
18/11/20 10:24:16 AM	1264						451	0	8739
18/11/20 10:25:57 AM	1265						nan	nan	6432
18/11/20 10:27:37 AM	1266						nan	nan	6946
18/11/20 10:29:17 AM	1267						120	0	8667
18/11/20 10:30:58 AM	1268						nan	nan	2724
18/11/20 10:32:44 AM	1269						nan	nan	2028
18/11/20 10:39:07 AM	1271						nan	nan	1922
18/11/20 10:40:47 AM	1272						nan	nan	539
18/11/20 10:42:28 AM	1273						1747	21	485424
18/11/20 10:44:08 AM	1274						nan	nan	862
18/11/20 10:45:49 AM	1275						nan	nan	925
18/11/20 10:47:30 AM	1276						1797	24	2157626
18/11/20 10:49:10 AM	1277						nan	nan	3448
18/11/20 10:50:51 AM	1278						nan	nan	3710
18/11/20 10:52:31 AM	1279						1795	22	777546
18/11/20 10:54:12 AM	1280						nan	nan	2310
18/11/20 10:55:52 AM	1281						nan	nan	2476
18/11/20 10:57:32 AM	1282						nan	nan	6552
18/11/20 10:59:13 AM	1283						nan	nan	4825
18/11/20 11:00:54 AM	1284						nan	nan	7296
18/11/20 11:02:34 AM	1285						nan	nan	6313
18/11/20 11:04:14 AM	1286						nan	nan	7152
18/11/20 11:05:54 AM	1287						nan	nan	2710
18/11/20 11:07:41 AM	1288						nan	nan	1384
18/11/20 11:09:21 AM	1289						nan	nan	677
18/11/20 11:11:01 AM	1290						nan	nan	899
18/11/20 11:12:42 AM	1291						nan	nan	5311
18/11/20 11:14:22 AM	1292						nan	nan	1521
18/11/20 11:16:03 AM	1293						nan	nan	5103
18/11/20 11:17:44 AM	1294						465	15	11047
18/11/20 11:19:30 AM	1295						nan	nan	5485
18/11/20 11:21:09 AM	1296						nan	nan	1182
18/11/20 11:22:49 AM	1297						nan	nan	7164
18/11/20 11:24:30 AM	1298						1821	18	539746
18/11/20 11:26:11 AM	1299						nan	nan	3885
18/11/20 11:27:51 AM	1300						nan	nan	2947
18/11/20 11:29:31 AM	1301						1849	22	218482
18/11/20 11:31:13 AM	1302						90	0	8664
18/11/20 11:32:53 AM	1303						nan	nan	5226
18/11/20 11:34:34 AM	1304						391	0	10971
18/11/20 11:36:14 AM	1305						105	15	10960
18/11/20 11:37:55 AM	1306						nan	nan	5506
18/11/20 11:39:35 AM	1307						nan	nan	658
18/11/20 11:41:15 AM	1308						nan	nan	817
18/11/20 11:42:55 AM	1309						nan	nan	1869
18/11/20 11:44:42 AM	1310						nan	nan	2459
18/11/20 11:46:22 AM	1311						nan	nan	4413
18/11/20 11:48:02 AM	1312						nan	nan	3311
18/11/20 11:49:43 AM	1313						nan	nan	1005
18/11/20 11:51:23 AM	1314						nan	nan	1902
18/11/20 11:53:03 AM	1315						nan	nan	430
18/11/20 11:54:44 AM	1316						nan	nan	2517
18/11/20 11:56:25 AM	1317						nan	nan	1738
18/11/20 11:58:05 AM	1318						nan	nan	4084
18/11/20 11:59:45 AM	1319						nan	nan	4629
18/11/20 12:01:26 PM	1320						nan	nan	1086
18/11/20 12:03:06 PM	1321						nan	nan	970
18/11/20 12:04:47 PM	1322						nan	nan	1072
18/11/20 12:06:28 PM	1323						1822	18	864143
18/11/20 12:08:08 PM	1324						nan	nan	712
18/11/20 12:09:48 PM	1325						nan	nan	1545
18/11/20 12:11:31 PM	1326						1855	27	3835475
18/11/20 12:13:11 PM	1327						120	0	10583
18/11/20 12:14:51 PM	1328						nan	nan	1719
18/11/20 12:16:31 PM	1329						1858	20	964066
18/11/20 12:18:11 PM	1330						nan	nan	2806
18/11/20 12:19:57 PM	1331						nan	nan	5487
18/11/20 12:21:37 PM	1332						nan	nan	2560
18/11/20 12:23:23 PM	1333						nan	nan	1761
18/11/20 12:25:04 PM	1334						nan	nan	4252
18/11/20 12:26:43 PM	1335						nan	nan	4818
18/11/20 12:28:24 PM	1336						361	0	11416
18/11/20 12:30:04 PM	1337						315	125	18902
18/11/20 12:31:45 PM	1338						169	15	13523
18/11/20 12:33:26 PM	1339						346	51	10216
18/11/20 12:35:06 PM	1340						228	94	15454
18/11/20 12:36:46 PM	1341						426	101	17056
18/11/20 12:38:32 PM	1342						1789	15	13354
18/11/20 12:40:12 PM	1343						240	0	8334
18/11/20 12:41:53 PM	1344						284	15	9845
18/11/20 12:43:33 PM	1345						317	15	10654
18/11/20 12:45:13 PM	1346						207	24	10280
18/11/20 12:46:54 PM	1347						301	0	10561
18/11/20 12:48:40 PM	1348						198	68	14527
18/11/20 12:50:20 PM	1349						nan	nan	6495
18/11/20 12:52:01 PM	1350						226	15	14597
18/11/20 12:53:41 PM	1351						nan	nan	7968
18/11/20 12:55:22 PM	1352						137	34	10022
18/11/20 12:57:02 PM	1353						90	0	10066
18/11/20 12:58:42 PM	1354						391	0	9800
18/11/20 01:00:28 PM	1355						189	69	13992
18/11/20 01:02:08 PM	1356						nan	nan	3796
18/11/20 01:03:48 PM	1357						nan	nan	681
18/11/20 01:05:29 PM	1358						1881	16	1038777
18/11/20 01:07:10 PM	1359						nan	nan	2650
18/11/20 01:08:50 PM	1360						nan	nan	3252
18/11/20 01:10:31 PM	1361						1872	19	1170658
18/11/20 01:12:12 PM	1362						nan	nan	1670
18/11/20 01:13:52 PM	1363						nan	nan	927
18/11/20 01:15:32 PM	1364						1884	14	40485
18/11/20 01:17:18 PM	1365						nan	nan	2367
18/11/20 01:18:58 PM	1366						nan	nan	1486
18/11/20 01:20:38 PM	1367						nan	nan	1239
18/11/20 01:22:24 PM	1368						nan	nan	1655
18/11/20 01:24:04 PM	1369						nan	nan	4955
18/11/20 01:25:44 PM	1370						nan	nan	2299
18/11/20 01:27:25 PM	1371						nan	nan	2941
18/11/20 01:29:05 PM	1372						nan	nan	1271
18/11/20 01:30:46 PM	1373						nan	nan	2739
18/11/20 01:32:26 PM	1374						1826	20	1074857
18/11/20 01:34:06 PM	1375						nan	nan	988
18/11/20 01:35:53 PM	1376						nan	nan	3645
18/11/20 01:37:33 PM	1377						nan	nan	1935
18/11/20 01:39:14 PM	1378						nan	nan	3200
18/11/20 01:40:54 PM	1379						nan	nan	1904
18/11/20 01:42:34 PM	1380						nan	nan	3683
18/11/20 01:44:14 PM	1381						nan	nan	1625
18/11/20 01:46:01 PM	1382						nan	nan	3169
18/11/20 01:47:41 PM	1383						nan	nan	2283
18/11/20 01:49:21 PM	1384						nan	nan	2949
18/11/20 01:51:01 PM	1385						nan	nan	2713
18/11/20 01:52:42 PM	1386						nan	nan	6811
18/11/20 01:54:23 PM	1387						nan	nan	4531
18/11/20 01:56:09 PM	1388						nan	nan	3184
18/11/20 01:57:49 PM	1389						nan	nan	6429
18/11/20 01:59:29 PM	1390						1871	23	176024
18/11/20 02:01:09 PM	1391						nan	nan	2438
18/11/20 02:02:50 PM	1392						nan	nan	3285
18/11/20 02:04:36 PM	1393						1886	15	672628
18/11/20 02:06:16 PM	1394						nan	nan	3823
18/11/20 02:07:57 PM	1395						nan	nan	3861
18/11/20 02:09:37 PM	1396						1881	22	1921341
18/11/20 02:11:17 PM	1397						160	52	12117
18/11/20 02:12:58 PM	1398						nan	nan	6976
18/11/20 02:14:39 PM	1399						nan	nan	3528
18/11/20 02:16:19 PM	1400						nan	nan	3515
18/11/20 02:17:59 PM	1401						nan	nan	3349
18/11/20 02:19:39 PM	1402						nan	nan	3820
18/11/20 02:21:26 PM	1403						nan	nan	3479
18/11/20 02:23:06 PM	1404						659	23	12306
18/11/20 02:24:46 PM	1405						nan	nan	3538
18/11/20 02:26:26 PM	1406						1876	21	155907
18/11/20 02:28:06 PM	1407						932	0	14001
18/11/20 02:29:52 PM	1408						138	34	10567
18/11/20 02:31:33 PM	1409						nan	nan	4829
18/11/20 02:33:14 PM	1410						nan	nan	7425
18/11/20 02:34:54 PM	1411						nan	nan	4405
18/11/20 02:36:34 PM	1412						nan	nan	6478
18/11/20 02:38:14 PM	1413						nan	nan	3982
18/11/20 02:40:00 PM	1414						nan	nan	1143
18/11/20 02:41:41 PM	1415						nan	nan	3516
18/11/20 02:43:21 PM	1416						795	15	10104
18/11/20 02:45:02 PM	1417						nan	nan	5391
18/11/20 02:46:42 PM	1418						nan	nan	2329
18/11/20 02:48:23 PM	1419						nan	nan	1902
18/11/20 02:50:03 PM	1420						nan	nan	2109
18/11/20 02:51:43 PM	1421						nan	nan	950
18/11/20 02:53:24 PM	1422						nan	nan	2845
18/11/20 02:55:05 PM	1423						nan	nan	1796
18/11/20 02:56:45 PM	1424						nan	nan	1770
18/11/20 02:58:25 PM	1425						nan	nan	2049
18/11/20 03:00:12 PM	1426						nan	nan	2508
18/11/20 03:01:52 PM	1427						nan	nan	3090
18/11/20 03:03:32 PM	1428						nan	nan	1387
18/11/20 03:05:12 PM	1429						nan	nan	3758
18/11/20 03:06:58 PM	1430						nan	nan	978
18/11/20 03:08:38 PM	1431						nan	nan	1047
18/11/20 03:10:18 PM	1432						nan	nan	939
18/11/20 03:12:50 PM	1433						nan	nan	4239
18/11/20 03:14:35 PM	1434						1871	21	1240125
18/11/20 03:16:15 PM	1435						nan	nan	2491
18/11/20 03:17:56 PM	1436						nan	nan	1437
18/11/20 03:19:36 PM	1437						nan	nan	4752
18/11/20 03:21:16 PM	1438						nan	nan	1793
18/11/20 03:22:57 PM	1439						nan	nan	1530
18/11/20 03:24:37 PM	1440						nan	nan	855
18/11/20 03:26:18 PM	1441						nan	nan	2404
18/11/20 03:27:58 PM	1442						nan	nan	3376
18/11/20 03:29:39 PM	1443						nan	nan	1805
18/11/20 03:31:19 PM	1444						nan	nan	1098
18/11/20 03:33:00 PM	1445						nan	nan	2289
18/11/20 03:34:40 PM	1446						nan	nan	2903
18/11/20 03:36:26 PM	1447						nan	nan	4071
18/11/20 03:38:07 PM	1448						nan	nan	7679
18/11/20 03:39:47 PM	1449						210	0	8364
18/11/20 03:41:27 PM	1450						1877	22	1392564
18/11/20 03:43:08 PM	1451						1485	15	13406
18/11/20 03:44:49 PM	1452						nan	nan	6333
18/11/20 03:46:29 PM	1453						1864	26	629044
18/11/20 03:48:09 PM	1454						nan	nan	3408
18/11/20 03:49:50 PM	1455						nan	nan	2067
18/11/20 03:51:30 PM	1456						1882	15	18102
18/11/20 03:53:11 PM	1457						nan	nan	4101
18/11/20 03:54:52 PM	1458						nan	nan	2722
18/11/20 03:56:32 PM	1459						nan	nan	1857
18/11/20 03:58:12 PM	1460						nan	nan	1624
18/11/20 03:59:53 PM	1461						nan	nan	3439
18/11/20 04:01:34 PM	1462						nan	nan	2255
18/11/20 04:03:14 PM	1463						nan	nan	3131
18/11/20 04:04:55 PM	1464						nan	nan	3465
18/11/20 04:06:35 PM	1465						nan	nan	1486
18/11/20 04:08:16 PM	1466						nan	nan	3357
18/11/20 04:09:56 PM	1467						nan	nan	2280
18/11/20 04:11:42 PM	1468						nan	nan	2530
18/11/20 04:13:22 PM	1469						nan	nan	2845
18/11/20 04:15:02 PM	1470						nan	nan	903
18/11/20 04:16:43 PM	1471						nan	nan	2690
18/11/20 04:18:24 PM	1472						nan	nan	1892
18/11/20 04:20:04 PM	1473						nan	nan	1146
18/11/20 04:21:45 PM	1474						nan	nan	5446
18/11/20 04:23:25 PM	1475						nan	nan	4345
18/11/20 04:25:06 PM	1476						nan	nan	2534
18/11/20 04:26:46 PM	1477						nan	nan	4564
18/11/20 04:28:27 PM	1478						nan	nan	3902
18/11/20 04:30:07 PM	1479						150	0	8330
18/11/20 04:31:48 PM	1480						331	0	8088
18/11/20 04:33:34 PM	1481						1886	14	910064
18/11/20 04:35:14 PM	1482						405	15	10884
18/11/20 04:36:54 PM	1483						nan	nan	6693
18/11/20 04:38:35 PM	1484						285	15	10082
18/11/20 04:40:15 PM	1485						nan	nan	6186
18/11/20 04:41:56 PM	1486						nan	nan	3385
18/11/20 04:43:36 PM	1487						nan	nan	2351
18/11/20 04:45:17 PM	1488						nan	nan	1750
18/11/20 04:46:57 PM	1489						nan	nan	1294
18/11/20 04:48:38 PM	1490						nan	nan	1455
18/11/20 04:50:18 PM	1491						nan	nan	1279
18/11/20 04:51:59 PM	1492						nan	nan	3477
18/11/20 04:53:39 PM	1493						nan	nan	3289
18/11/20 04:55:20 PM	1494						nan	nan	4081
18/11/20 04:57:00 PM	1495						nan	nan	3704
18/11/20 04:58:46 PM	1496						nan	nan	1132
18/11/20 05:00:26 PM	1497						nan	nan	1329
18/11/20 05:02:12 PM	1498						nan	nan	659
18/11/20 05:03:52 PM	1499						nan	nan	1796
18/11/20 05:05:32 PM	1500						nan	nan	419
18/11/20 05:07:13 PM	1501						nan	nan	5812
18/11/20 05:08:53 PM	1502						nan	nan	4208
18/11/20 05:10:39 PM	1503						nan	nan	1227
18/11/20 05:12:25 PM	1504						nan	nan	1899
18/11/20 05:14:11 PM	1505						nan	nan	1877
18/11/20 05:15:57 PM	1506						nan	nan	1832
18/11/20 05:17:43 PM	1507						nan	nan	473
18/11/20 05:19:23 PM	1508						nan	nan	3732
18/11/20 05:21:04 PM	1509						nan	nan	711
18/11/20 05:22:45 PM	1510						nan	nan	616
18/11/20 05:24:26 PM	1511						nan	nan	2485
18/11/20 05:26:06 PM	1512						nan	nan	825
18/11/20 05:27:47 PM	1513						nan	nan	939
18/11/20 05:29:27 PM	1514						1891	8	194614
18/11/20 05:31:08 PM	1515						nan	nan	967
18/11/20 05:32:48 PM	1516						nan	nan	1063
18/11/20 05:34:29 PM	1517						1894	0	83214
18/11/20 05:36:09 PM	1518						nan	nan	956
18/11/20 05:37:55 PM	1519						nan	nan	6586
18/11/20 05:39:35 PM	1520						nan	nan	5941
18/11/20 05:41:15 PM	1521						nan	nan	7130
18/11/20 05:42:56 PM	1522						nan	nan	4179
18/11/20 05:44:36 PM	1523						nan	nan	719
18/11/20 05:46:16 PM	1524						nan	nan	4815
18/11/20 05:48:03 PM	1525						nan	nan	7698
18/11/20 05:49:43 PM	1526						nan	nan	6191
18/11/20 05:51:29 PM	1527						nan	nan	7762
18/11/20 05:53:08 PM	1528						90	0	8267
18/11/20 05:54:49 PM	1529						nan	nan	3222
18/11/20 05:56:29 PM	1530						1894	0	121255
18/11/20 05:58:09 PM	1531						nan	nan	3165
18/11/20 05:59:55 PM	1532						nan	nan	1766
18/11/20 06:01:35 PM	1533						nan	nan	5088
18/11/20 06:03:16 PM	1534						nan	nan	3915
18/11/20 06:05:02 PM	1535						nan	nan	1164
18/11/20 06:06:43 PM	1536						nan	nan	2942
18/11/20 06:08:23 PM	1537						121	25	10217
18/11/20 06:10:03 PM	1538						nan	nan	6786
18/11/20 06:11:43 PM	1539						nan	nan	5631
18/11/20 06:13:23 PM	1540						nan	nan	2414
18/11/20 06:15:05 PM	1541						nan	nan	1662
18/11/20 06:16:45 PM	1542						nan	nan	1202
18/11/20 06:18:25 PM	1543						nan	nan	3152
18/11/20 06:20:05 PM	1544						1295	299	27672
18/11/20 06:21:46 PM	1545						1831	26	14583
18/11/20 06:23:27 PM	1546						1739	120	38276
18/11/20 06:25:07 PM	1547						nan	nan	4040
18/11/20 06:26:53 PM	1548						nan	nan	5673
18/11/20 06:28:33 PM	1549						nan	nan	7961
18/11/20 06:30:14 PM	1550						nan	nan	6432
18/11/20 06:31:54 PM	1551						1894	0	8994
18/11/20 06:33:34 PM	1552						140	55	8348
18/11/20 06:35:20 PM	1553						164	53	14126
18/11/20 06:37:00 PM	1554						1353	0	10534
18/11/20 06:38:40 PM	1555						227	30	15174
18/11/20 06:40:21 PM	1556						120	24	11787
18/11/20 06:42:01 PM	1557						709	15	17465
18/11/20 06:43:42 PM	1558						1155	15	12663
18/11/20 06:45:28 PM	1559						nan	nan	6097
18/11/20 06:47:08 PM	1560						nan	nan	6652
18/11/20 06:48:49 PM	1561						nan	nan	6816
18/11/20 06:50:29 PM	1562						1878	15	9695
18/11/20 06:52:09 PM	1563						240	0	8137
18/11/20 06:53:50 PM	1564						nan	nan	7076
18/11/20 06:55:30 PM	1565						1894	0	36302
18/11/20 06:57:16 PM	1566						120	0	11305
18/11/20 06:59:06 PM	1567						nan	nan	4625
18/11/20 07:00:46 PM	1568						1206	22	26847
18/11/20 07:02:26 PM	1569						1894	0	14570
18/11/20 07:04:07 PM	1570						120	0	9463
18/11/20 07:05:47 PM	1571						1112	0	11064
18/11/20 07:07:33 PM	1572						1894	0	20323
18/11/20 07:09:13 PM	1573						nan	nan	5993
18/11/20 07:10:53 PM	1574						nan	nan	7735
18/11/20 07:12:34 PM	1575						1702	73	20928
18/11/20 07:14:14 PM	1576						1442	24	10465
18/11/20 07:16:00 PM	1577						240	97	22468
18/11/20 07:17:40 PM	1578						278	111	22332
18/11/20 07:19:21 PM	1579						482	22	17739
18/11/20 07:21:01 PM	1580						nan	nan	6219
18/11/20 07:22:42 PM	1581						nan	nan	6619
18/11/20 07:24:22 PM	1582						1248	62	17285
18/11/20 07:26:08 PM	1583						1736	34	16100
18/11/20 07:27:49 PM	1584						1524	174	24005
18/11/20 07:29:29 PM	1585						645	30	15095
18/11/20 07:31:09 PM	1586						1803	39	22440
18/11/20 07:32:55 PM	1587						1774	44	14542
18/11/20 07:34:35 PM	1588						1579	15	13917
18/11/20 07:36:15 PM	1589						1547	15	9341
18/11/20 07:37:56 PM	1590						1803	0	8344
18/11/20 07:39:36 PM	1591						437	15	9328
18/11/20 07:41:22 PM	1592						737	15	11903
18/11/20 07:43:03 PM	1593						693	25	11408
18/11/20 07:44:43 PM	1594						959	39	15389
18/11/20 07:46:24 PM	1595						665	50	21662
18/11/20 07:48:11 PM	1596						194	15	9938
18/11/20 07:49:52 PM	1597						nan	nan	5395
18/11/20 07:51:33 PM	1598						nan	nan	3877
18/11/20 07:53:18 PM	1599						nan	nan	5665
18/11/20 07:54:58 PM	1600						nan	nan	4920
18/11/20 07:56:45 PM	1601						nan	nan	3634
18/11/20 07:58:25 PM	1602						nan	nan	7137
18/11/20 08:00:11 PM	1603						1850	15	9791
18/11/20 08:01:52 PM	1604						nan	nan	5376
18/11/20 08:03:32 PM	1605						407	15	10779
18/11/20 08:05:12 PM	1606						285	15	10111
18/11/20 08:06:52 PM	1607						nan	nan	3626
18/11/20 08:08:32 PM	1608						nan	nan	5938
18/11/20 08:10:19 PM	1609						nan	nan	1127
18/11/20 08:11:58 PM	1610						nan	nan	799
18/11/20 08:13:39 PM	1611						nan	nan	2321
18/11/20 08:15:20 PM	1612						nan	nan	758
18/11/20 08:17:06 PM	1613						nan	nan	2044
18/11/20 08:18:46 PM	1614						nan	nan	1062
18/11/20 08:20:27 PM	1615						1879	15	8587
18/11/20 08:22:07 PM	1616						nan	nan	2203
18/11/20 08:23:47 PM	1617						nan	nan	2406
18/11/20 08:25:27 PM	1618						1883	14	15517
18/11/20 08:27:07 PM	1619						nan	nan	6707
18/11/20 08:28:47 PM	1620						421	0	8084
18/11/20 08:30:33 PM	1621						1636	15	13399
18/11/20 08:32:14 PM	1622						242	58	11191
18/11/20 08:33:59 PM	1623						nan	nan	1890
18/11/20 08:35:39 PM	1624						nan	nan	6598
18/11/20 08:37:19 PM	1625						271	0	13988
18/11/20 08:39:01 PM	1626						454	23	13663
18/11/20 08:40:41 PM	1627						214	24	13329
18/11/20 08:42:22 PM	1628						344	15	11856
18/11/20 08:44:01 PM	1629						nan	nan	6839
18/11/20 08:45:42 PM	1630						nan	nan	3609
18/11/20 08:51:39 PM	1632						499	295	38512
18/11/20 08:53:20 PM	1633						235	87	17961
18/11/20 08:55:01 PM	1634						nan	nan	5131
18/11/20 08:56:41 PM	1635						173	51	12288
18/11/20 08:58:21 PM	1636						90	0	10167
18/11/20 09:00:02 PM	1637						nan	nan	2708
18/11/20 09:01:42 PM	1638						nan	nan	4539
18/11/20 09:03:23 PM	1639						nan	nan	4775
18/11/20 09:05:09 PM	1640						120	0	10589
18/11/20 09:06:49 PM	1641						nan	nan	6017
18/11/20 09:08:30 PM	1642						1620	22	16118
18/11/20 09:10:11 PM	1643						331	0	8680
18/11/20 09:11:50 PM	1644						nan	nan	3405
18/11/20 09:13:31 PM	1645						1563	24	11994
18/11/20 09:15:12 PM	1646						120	0	8879
18/11/20 09:16:59 PM	1647						174	61	10992
18/11/20 09:18:45 PM	1648						453	23	14247
18/11/20 09:20:31 PM	1649						nan	nan	2782
18/11/20 09:22:11 PM	1650						721	21	20679
18/11/20 09:23:57 PM	1651						306	60	15006
18/11/20 09:25:38 PM	1652						nan	nan	5899
18/11/20 09:27:18 PM	1653						314	15	10339
18/11/20 09:29:05 PM	1654						489	61	14759
18/11/20 09:30:45 PM	1655						298	23	12801
18/11/20 09:32:25 PM	1656						271	24	9245
18/11/20 09:35:47 PM	1658						345	15	11964
18/11/20 09:37:27 PM	1659						nan	nan	5186
18/11/20 09:39:14 PM	1660						nan	nan	3320
18/11/20 09:40:55 PM	1661						332	42	14724
18/11/20 09:42:37 PM	1662						nan	nan	3933
18/11/20 09:44:16 PM	1663						678	15	12518
18/11/20 09:46:02 PM	1664						387	25	11288
18/11/20 09:47:42 PM	1665						nan	nan	5217
18/11/20 09:49:23 PM	1666						481	0	8566
18/11/20 09:51:15 PM	1667						nan	nan	3968
18/11/20 09:53:02 PM	1668						nan	nan	7074
18/11/20 09:54:42 PM	1669						90	0	8268
18/11/20 09:56:28 PM	1670						361	0	11304
18/11/20 09:58:09 PM	1671						nan	nan	3276
18/11/20 09:59:49 PM	1672						nan	nan	3923
18/11/20 10:01:36 PM	1673						nan	nan	3025
18/11/20 10:03:16 PM	1674						nan	nan	2110
18/11/20 10:05:03 PM	1675						nan	nan	2290
18/11/20 10:06:49 PM	1676						nan	nan	1428
18/11/20 10:08:30 PM	1677						nan	nan	7223
18/11/20 10:10:11 PM	1678						nan	nan	7204
18/11/20 10:11:51 PM	1679						nan	nan	1203
18/11/20 10:13:37 PM	1680						1884	14	21646
18/11/20 10:15:18 PM	1681						nan	nan	686
18/11/20 10:17:04 PM	1682						nan	nan	4982
18/11/20 10:18:45 PM	1683						nan	nan	2772
18/11/20 10:20:25 PM	1684						240	0	8130
18/11/20 10:22:12 PM	1685						nan	nan	646
18/11/20 10:23:53 PM	1686						421	0	9095
18/11/20 10:25:33 PM	1687						nan	nan	2194
18/11/20 10:27:14 PM	1688						422	24	12582
18/11/20 10:28:54 PM	1689						241	23	24156
18/11/20 10:30:35 PM	1690						nan	nan	1809
18/11/20 10:32:21 PM	1691						nan	nan	5364
18/11/20 10:34:03 PM	1692						nan	nan	5783
18/11/20 10:35:45 PM	1693						nan	nan	4664
18/11/20 10:37:26 PM	1694						nan	nan	2826
18/11/20 10:39:07 PM	1695						nan	nan	4910
18/11/20 10:40:48 PM	1696						nan	nan	5888
18/11/20 10:42:28 PM	1697						nan	nan	5761
18/11/20 10:44:15 PM	1698						nan	nan	2800
18/11/20 10:46:02 PM	1699						nan	nan	1532
18/11/20 10:47:42 PM	1700						1894	0	26530
18/11/20 10:49:23 PM	1701						nan	nan	2163
18/11/20 10:51:03 PM	1702						nan	nan	1302
18/11/20 10:52:45 PM	1703						nan	nan	1717
18/11/20 10:54:32 PM	1704						nan	nan	691
18/11/20 10:56:18 PM	1705						nan	nan	1299
18/11/20 10:58:06 PM	1706						nan	nan	4557
18/11/20 10:59:46 PM	1707						nan	nan	6303
18/11/20 11:01:27 PM	1708						nan	nan	5132
18/11/20 11:03:08 PM	1709						nan	nan	7596
18/11/20 11:04:54 PM	1710						nan	nan	1754
18/11/20 11:06:36 PM	1711						1563	0	16664
18/11/20 11:13:05 PM	1713						nan	nan	1780
18/11/20 11:14:45 PM	1714						nan	nan	2032
18/11/20 11:16:26 PM	1715						nan	nan	5030
18/11/20 11:18:07 PM	1716						nan	nan	4603
18/11/20 11:19:53 PM	1717						nan	nan	4869
18/11/20 11:21:41 PM	1718						1891	9	597287
18/11/20 11:23:27 PM	1719						nan	nan	5903
18/11/20 11:25:14 PM	1720						nan	nan	4509
18/11/20 11:27:01 PM	1721						nan	nan	2355
18/11/20 11:28:42 PM	1722						1894	0	32979
18/11/20 11:30:29 PM	1723						nan	nan	3118
18/11/20 11:32:16 PM	1724						120	0	8445
18/11/20 11:33:57 PM	1725						nan	nan	4839
18/11/20 11:35:37 PM	1726						1872	33	1396426
18/11/20 11:37:18 PM	1727						nan	nan	3301
18/11/20 11:39:05 PM	1728						nan	nan	3290
18/11/20 11:40:46 PM	1729						nan	nan	2879
18/11/20 11:42:28 PM	1730						1858	39	798813
18/11/20 11:44:09 PM	1731						nan	nan	4622
18/11/20 11:45:51 PM	1732						nan	nan	3157
18/11/20 11:47:32 PM	1733						1863	21	1050119
18/11/20 11:49:19 PM	1734						nan	nan	2923
18/11/20 11:51:06 PM	1735						nan	nan	2867
18/11/20 11:52:48 PM	1736						nan	nan	3033
18/11/20 11:54:29 PM	1737						1835	23	2431763
18/11/20 11:56:10 PM	1738						301	0	8401
18/11/20 11:57:51 PM	1739						nan	nan	3594
18/11/20 11:59:32 PM	1740						1839	25	1204964
19/11/20 12:01:16 AM	1741						nan	nan	3411
19/11/20 12:03:02 AM	1742						nan	nan	2102
19/11/20 12:04:43 AM	1743						nan	nan	1412
19/11/20 12:06:23 AM	1744						nan	nan	1425
19/11/20 12:08:04 AM	1745						nan	nan	5766
19/11/20 12:09:45 AM	1746						nan	nan	3029
19/11/20 12:11:26 AM	1747						285	15	8821
19/11/20 12:13:09 AM	1748						nan	nan	4254
19/11/20 12:14:51 AM	1749						nan	nan	3220
19/11/20 12:16:39 AM	1750						1791	33	1161590
19/11/20 12:18:21 AM	1751						nan	nan	3047
19/11/20 12:20:01 AM	1752						nan	nan	7593
19/11/20 12:21:42 AM	1753						nan	nan	2464
19/11/20 12:23:23 AM	1754						nan	nan	6362
19/11/20 12:25:04 AM	1755						1279	32	15251
19/11/20 12:26:46 AM	1756						nan	nan	4820
19/11/20 12:28:33 AM	1757						1777	21	661665
19/11/20 12:30:14 AM	1758						nan	nan	4342
19/11/20 12:31:54 AM	1759						nan	nan	6463
19/11/20 12:33:42 AM	1760						1697	29	1841699
19/11/20 12:35:24 AM	1761						1803	0	14826
19/11/20 12:37:06 AM	1762						241	24	12403
19/11/20 12:38:48 AM	1763						nan	nan	5062
19/11/20 12:40:35 AM	1764						1743	29	3544487
19/11/20 12:42:16 AM	1765						nan	nan	5318
19/11/20 12:43:59 AM	1766						nan	nan	3451
19/11/20 12:45:46 AM	1767						1734	32	1097666
19/11/20 12:47:27 AM	1768						1675	57	610003
19/11/20 12:49:08 AM	1769						842	0	8266
19/11/20 12:50:56 AM	1770						1849	15	11148
19/11/20 12:52:44 AM	1771						1710	28	1251365
19/11/20 12:54:27 AM	1772						1894	0	10790
19/11/20 12:56:14 AM	1773						1579	34	12575
19/11/20 12:57:56 AM	1774						462	14	16221
19/11/20 12:59:37 AM	1775						1646	44	6016712
19/11/20 01:01:19 AM	1776						1878	15	13366
19/11/20 01:03:01 AM	1777						1848	15	8321
19/11/20 01:04:48 AM	1778						nan	nan	4798
19/11/20 01:06:30 AM	1779						1662	36	253630
19/11/20 01:08:10 AM	1780						1880	15	12323
19/11/20 01:09:52 AM	1781						1631	26	1717441
19/11/20 01:11:40 AM	1782						1664	42	1451555
19/11/20 01:13:21 AM	1783						361	0	10003
19/11/20 01:15:03 AM	1784						1473	0	9269
19/11/20 01:16:50 AM	1785						322	138	37065
19/11/20 01:18:31 AM	1786						1603	35	3415296
19/11/20 01:20:12 AM	1787						150	0	9148
19/11/20 01:21:54 AM	1788						451	0	8495
19/11/20 01:23:42 AM	1789						1610	44	2418842
19/11/20 01:25:23 AM	1790						197	15	11520
19/11/20 01:27:04 AM	1791						nan	nan	4136
19/11/20 01:28:45 AM	1792						nan	nan	3868
19/11/20 01:30:26 AM	1793						1640	24	138943
19/11/20 01:32:08 AM	1794						nan	nan	5329
19/11/20 01:33:49 AM	1795						nan	nan	3105
19/11/20 01:35:30 AM	1796						1550	28	1794020
19/11/20 01:37:11 AM	1797						nan	nan	2604
19/11/20 01:38:52 AM	1798						nan	nan	6599
19/11/20 01:40:33 AM	1799						1601	25	992907
19/11/20 01:42:14 AM	1800						nan	nan	1805
19/11/20 01:44:02 AM	1801						nan	nan	6381
19/11/20 01:45:43 AM	1802						nan	nan	4082
19/11/20 01:47:23 AM	1803						nan	nan	2430
19/11/20 01:49:04 AM	1804						nan	nan	6403
19/11/20 01:50:51 AM	1805						1366	32	17425
19/11/20 01:52:33 AM	1806						1567	23	969376
19/11/20 01:54:14 AM	1807						nan	nan	6908
19/11/20 01:55:56 AM	1808						1864	24	8971
19/11/20 01:57:38 AM	1809						1511	35	1453334
19/11/20 01:59:25 AM	1810						1729	15	8621
19/11/20 02:01:06 AM	1811						nan	nan	1621
19/11/20 02:02:46 AM	1812						nan	nan	2939
19/11/20 02:04:28 AM	1813						1523	20	880159
19/11/20 02:06:09 AM	1814						nan	nan	4988
19/11/20 02:07:51 AM	1815						nan	nan	2863
19/11/20 02:09:32 AM	1816						1524	31	4181679
19/11/20 02:11:13 AM	1817						nan	nan	4595
19/11/20 02:12:53 AM	1818						nan	nan	1737
19/11/20 02:14:34 AM	1819						1522	15	18963
19/11/20 02:16:15 AM	1820						nan	nan	7939
19/11/20 02:17:58 AM	1821						nan	nan	2014
19/11/20 02:19:45 AM	1822						1495	25	758339
19/11/20 02:21:31 AM	1823						nan	nan	1825
19/11/20 02:23:12 AM	1824						nan	nan	3799
19/11/20 02:24:53 AM	1825						nan	nan	2182
19/11/20 02:26:35 AM	1826						1464	41	1096730
19/11/20 02:28:22 AM	1827						nan	nan	3434
19/11/20 02:30:08 AM	1828						nan	nan	5301
19/11/20 02:31:55 AM	1829						nan	nan	4013
19/11/20 02:33:43 AM	1830						1421	55	1246103
19/11/20 02:35:31 AM	1831						1864	0	10429
19/11/20 02:37:11 AM	1832						1848	15	14053
19/11/20 02:38:53 AM	1833						286	15	9498
19/11/20 02:40:34 AM	1834						1408	45	1285720
19/11/20 02:42:21 AM	1835						331	0	8393
19/11/20 02:44:02 AM	1836						nan	nan	1985
19/11/20 02:45:49 AM	1837						314	15	12740
19/11/20 02:47:31 AM	1838						1422	35	1042757
19/11/20 02:49:13 AM	1839						1803	25	10225
19/11/20 02:50:55 AM	1840						nan	nan	1937
19/11/20 02:52:36 AM	1841						1409	41	1020083
19/11/20 02:54:18 AM	1842						nan	nan	4880
19/11/20 02:56:00 AM	1843						1882	15	14450
19/11/20 02:57:40 AM	1844						1332	22	2687898
19/11/20 02:59:27 AM	1845						nan	nan	5891
19/11/20 03:01:08 AM	1846						1743	0	8874
19/11/20 03:02:49 AM	1847						1597	98	14432
19/11/20 03:04:37 AM	1848						1397	24	1001245
19/11/20 03:06:19 AM	1849						1379	25	12274
19/11/20 03:08:06 AM	1850						nan	nan	6446
19/11/20 03:14:03 AM	1852						nan	nan	3004
19/11/20 03:15:44 AM	1853						1391	19	70802
19/11/20 03:17:31 AM	1854						nan	nan	4589
19/11/20 03:19:11 AM	1855						nan	nan	3683
19/11/20 03:20:59 AM	1856						nan	nan	4221
19/11/20 03:22:46 AM	1857						1368	29	4823431
19/11/20 03:24:27 AM	1858						1298	17	440063
19/11/20 03:26:13 AM	1859						nan	nan	807
19/11/20 03:27:54 AM	1860						nan	nan	3557
19/11/20 03:29:36 AM	1861						1343	21	1511129
19/11/20 03:31:17 AM	1862						120	0	8829
19/11/20 03:32:58 AM	1863						nan	nan	3945
19/11/20 03:34:39 AM	1864						1300	51	575634
19/11/20 03:36:28 AM	1865						nan	nan	4507
19/11/20 03:38:09 AM	1866						nan	nan	1227
19/11/20 03:39:51 AM	1867						nan	nan	4287
19/11/20 03:41:34 AM	1868						1343	32	1725221
19/11/20 03:43:15 AM	1869						nan	nan	5385
19/11/20 03:44:56 AM	1870						nan	nan	4246
19/11/20 03:46:42 AM	1871						1312	22	1170748
19/11/20 03:48:28 AM	1872						210	0	10393
19/11/20 03:50:09 AM	1873						nan	nan	1342
19/11/20 03:51:49 AM	1874						nan	nan	3787
19/11/20 03:53:36 AM	1875						1267	23	2679909
19/11/20 03:55:18 AM	1876						1265	23	13985
19/11/20 03:57:05 AM	1877						nan	nan	5867
19/11/20 03:58:46 AM	1878						nan	nan	3513
19/11/20 04:00:27 AM	1879						1252	46	420558
19/11/20 04:02:14 AM	1880						nan	nan	1336
19/11/20 04:03:56 AM	1881						nan	nan	7030
19/11/20 04:05:42 AM	1882						1298	26	581150
19/11/20 04:07:23 AM	1883						1112	0	10550
19/11/20 04:09:04 AM	1884						120	0	8604
19/11/20 04:10:45 AM	1885						nan	nan	1710
19/11/20 04:12:25 AM	1886						150	0	10691
19/11/20 04:14:06 AM	1887						1736	97	27724
19/11/20 04:15:53 AM	1888						1569	218	29337
19/11/20 04:17:34 AM	1889						1308	28	5361645
19/11/20 04:19:15 AM	1890						120	0	8139
19/11/20 04:21:02 AM	1891						nan	nan	7993
19/11/20 04:22:43 AM	1892						1082	0	9115
19/11/20 04:24:24 AM	1893						nan	nan	6724
19/11/20 04:26:05 AM	1894						nan	nan	2752
19/11/20 04:27:52 AM	1895						1533	0	14448
19/11/20 04:29:39 AM	1896						1275	19	403046
19/11/20 04:31:20 AM	1897						1607	15	11331
19/11/20 04:33:01 AM	1898						1876	22	30337
19/11/20 04:34:42 AM	1899						1320	24	484801
19/11/20 04:36:23 AM	1900						1820	15	14619
19/11/20 04:38:10 AM	1901						1741	68	17660
19/11/20 04:39:50 AM	1902						1461	91	21341
19/11/20 04:41:32 AM	1903						1235	43	901877
19/11/20 04:43:19 AM	1904						1764	32	18335
19/11/20 04:45:00 AM	1905						1894	0	8794
19/11/20 04:46:42 AM	1906						240	0	8722
19/11/20 04:48:22 AM	1907						nan	nan	7906
19/11/20 04:50:03 AM	1908						1567	22	16735
19/11/20 04:51:50 AM	1909						1266	27	1209294
19/11/20 04:53:33 AM	1910						1214	37	386618
19/11/20 04:55:20 AM	1911						1394	118	18763
19/11/20 04:57:02 AM	1912						1503	0	8291
19/11/20 04:58:49 AM	1913						1260	22	2850122
19/11/20 05:00:31 AM	1914						1261	25	1717878
19/11/20 05:02:12 AM	1915						nan	nan	5685
19/11/20 05:03:52 AM	1916						1533	0	9370
19/11/20 05:05:33 AM	1917						1243	35	2396494
19/11/20 05:07:14 AM	1918						nan	nan	5676
19/11/20 05:09:01 AM	1919						nan	nan	6900
19/11/20 05:10:42 AM	1920						1262	24	2517706
19/11/20 05:12:29 AM	1921						nan	nan	4129
19/11/20 05:14:10 AM	1922						nan	nan	7856
19/11/20 05:15:58 AM	1923						1773	0	11572
19/11/20 05:17:44 AM	1924						1261	19	2555181
19/11/20 05:19:25 AM	1925						nan	nan	4562
19/11/20 05:21:06 AM	1926						nan	nan	7420
19/11/20 05:22:48 AM	1927						nan	nan	2508
19/11/20 05:24:29 AM	1928						1259	42	3833817
19/11/20 05:26:15 AM	1929						nan	nan	4044
19/11/20 05:27:58 AM	1930						nan	nan	3676
19/11/20 05:29:45 AM	1931						1256	25	1602636
19/11/20 05:31:27 AM	1932						nan	nan	2317
19/11/20 05:33:07 AM	1933						nan	nan	4550
19/11/20 05:34:49 AM	1934						nan	nan	1667
19/11/20 05:36:31 AM	1935						1271	20	534168
19/11/20 05:38:13 AM	1936						nan	nan	6664
19/11/20 05:39:54 AM	1937						nan	nan	1502
19/11/20 05:41:40 AM	1938						nan	nan	1554
19/11/20 05:43:21 AM	1939						nan	nan	1132
19/11/20 05:45:03 AM	1940						nan	nan	6397
19/11/20 05:46:50 AM	1941						nan	nan	7145
19/11/20 05:48:36 AM	1942						1240	31	211964
19/11/20 05:50:18 AM	1943						nan	nan	2682
19/11/20 05:51:58 AM	1944						nan	nan	4341
19/11/20 05:53:45 AM	1945						nan	nan	3563
19/11/20 05:55:26 AM	1946						1177	17	162489
19/11/20 05:57:06 AM	1947						nan	nan	2438
19/11/20 05:58:47 AM	1948						317	15	15335
19/11/20 06:00:27 AM	1949						1250	33	127422
19/11/20 06:02:13 AM	1950						288	139	21151
19/11/20 06:03:57 AM	1951						1465	242	46693
19/11/20 06:05:37 AM	1952						1602	74	26446
19/11/20 06:07:19 AM	1953						1033	103	24128
19/11/20 06:09:00 AM	1954						1855	35	24812
19/11/20 06:10:42 AM	1955						1473	0	9140
19/11/20 06:12:29 AM	1956						1702	126	25243
19/11/20 06:14:11 AM	1957						1763	80	26836
19/11/20 06:15:57 AM	1958						1549	203	29318
19/11/20 06:17:45 AM	1959						1450	31	25656
19/11/20 06:19:26 AM	1960						1840	41	17344
19/11/20 06:21:07 AM	1961						nan	nan	2172
19/11/20 06:22:47 AM	1962						1894	0	10450
19/11/20 06:24:28 AM	1963						1353	163	643189
19/11/20 06:26:16 AM	1964						nan	nan	6221
19/11/20 06:27:57 AM	1965						nan	nan	2478
19/11/20 06:29:44 AM	1966						nan	nan	4955
19/11/20 06:31:25 AM	1967						nan	nan	622
19/11/20 06:33:11 AM	1968						nan	nan	3399
19/11/20 06:34:53 AM	1969						nan	nan	3018
19/11/20 06:36:34 AM	1970						nan	nan	1012
19/11/20 06:38:15 AM	1971						nan	nan	2273
19/11/20 06:39:55 AM	1972						nan	nan	4943
19/11/20 06:41:37 AM	1973						1297	30	3365869
19/11/20 06:43:19 AM	1974						nan	nan	1688
19/11/20 06:45:06 AM	1975						nan	nan	2410
19/11/20 06:46:47 AM	1976						271	0	9260
19/11/20 06:48:28 AM	1977						1219	18	746169
19/11/20 06:50:09 AM	1978						1773	0	8748
19/11/20 06:51:50 AM	1979						1792	15	19109
19/11/20 06:53:31 AM	1980						1313	18	434611
19/11/20 06:55:18 AM	1981						nan	nan	6023
19/11/20 06:56:59 AM	1982						nan	nan	5632
19/11/20 06:58:46 AM	1983						nan	nan	4998
19/11/20 07:00:33 AM	1984						1294	17	181849
19/11/20 07:02:14 AM	1985						nan	nan	1153
19/11/20 07:03:54 AM	1986						nan	nan	4418
19/11/20 07:05:35 AM	1987						nan	nan	2802
19/11/20 07:07:15 AM	1988						nan	nan	5162
19/11/20 07:08:58 AM	1989						nan	nan	7854
19/11/20 07:10:44 AM	1990						nan	nan	3308
19/11/20 07:12:31 AM	1991						nan	nan	2623
19/11/20 07:14:11 AM	1992						nan	nan	1648
19/11/20 07:15:52 AM	1993						nan	nan	5327
19/11/20 07:17:32 AM	1994						nan	nan	1387
19/11/20 07:19:14 AM	1995						nan	nan	4277
19/11/20 07:20:54 AM	1996						nan	nan	2954
19/11/20 07:22:34 AM	1997						nan	nan	6475
19/11/20 07:24:15 AM	1998						nan	nan	7763
19/11/20 07:26:02 AM	1999						nan	nan	6464
19/11/20 07:27:43 AM	2000						nan	nan	6188
19/11/20 07:29:30 AM	2001						nan	nan	2071
19/11/20 07:31:11 AM	2002						nan	nan	2922
19/11/20 07:32:51 AM	2003						90	0	9831
19/11/20 07:34:32 AM	2004						1348	17	186046
19/11/20 07:36:13 AM	2005						nan	nan	781
19/11/20 07:37:54 AM	2006						nan	nan	2866
19/11/20 07:39:35 AM	2007						213	81	16952
19/11/20 07:41:23 AM	2008						nan	nan	5684
19/11/20 07:44:46 AM	2010						nan	nan	2166
19/11/20 07:46:26 AM	2011						1274	20	180725
[truncated: 3,431 more rows]
