# Supplementary material for: A Low-Cost, Low-Power Water Velocity Sensor Utilizing Acoustic Doppler Measurement
Source: Sensors (Basel). 2022 Sep 30;22(19):7451. doi: 10.3390/s22197451 (PMC9572237; doi:10.3390/s22197451)
Supplement: Supplementary file 1 [file sensors-22-07451-s001.zip › supplementary_material/data/field_test/data/sd_000/sd_00.CSV]

1			35554.42	98623.12	40297.25	26014.42	42631.31	4570.28	4086.88	4134.26	7150.05	18992.25	21636.08	18681.94	21300.02	11560.63	11505.98	18708.38	12032.82	2514.14	1165.90	506.92	317.32	602.36	364.26	199.17	187.18	81.15	25.32	16.97	33.14	18.63	20.11	109.39	103.17	37.07	24.69	15.59	25.77	55.53	39.17	38.50	29.86	19.20	48.56	33.66	66.73	24.96	7.98
2			6219.68	25386.54	9103.23	5905.74	8824.62	2698.74	5857.62	14550.23	23001.05	36248.93	49341.30	27491.62	9681.27	16846.36	18053.06	5509.29	18552.57	6554.26	1404.72	1375.94	536.11	64.85	283.08	167.58	69.51	209.04	103.17	23.36	75.24	30.70	20.69	54.29	12.67	22.87	17.50	31.46	55.61	15.53	15.47	35.99	67.52	21.04	10.44	36.40	69.93	60.02	57.64
3			14289.85	38297.75	30733.37	16250.42	15570.96	11811.57	8215.72	23487.89	23093.91	12198.19	17127.39	15891.76	9306.20	17358.82	15766.53	47284.07	33164.47	10009.21	971.75	695.98	451.69	321.69	184.17	187.14	216.16	70.50	85.05	100.93	65.49	71.76	63.47	36.82	82.76	103.54	55.75	33.57	41.10	51.09	51.33	41.03	24.93	22.18	61.94	62.12	30.24	69.79	14.50
4			2995.86	27847.36	79679.67	43560.12	6310.96	13155.43	12849.25	18280.67	33668.68	15323.62	23382.90	19402.75	11117.89	28962.57	53315.61	21868.24	4086.96	3555.05	929.13	822.62	1107.08	961.12	668.38	177.05	240.16	153.07	116.21	100.32	95.26	35.44	60.10	65.48	54.17	62.63	48.45	120.56	95.61	66.14	35.83	9.76	54.06	11.05	37.18	63.63	17.38	44.14	44.97
5			39042.66	142149.65	46537.09	35906.93	18136.22	14612.48	9845.35	26829.58	25315.30	11909.83	17362.32	19560.70	6825.56	17462.34	15791.85	8419.20	6336.81	2312.48	222.61	494.59	534.98	35.32	296.75	141.64	74.56	82.25	54.07	68.65	36.88	18.05	81.45	30.50	33.81	31.23	28.00	42.31	24.11	20.25	34.72	32.54	38.29	20.99	40.24	25.19	15.79	42.75	28.35
6			19693.56	190428.62	78446.45	133910.18	93556.14	7714.46	748.00	10406.86	29521.66	21334.22	6158.86	7447.78	7828.20	3219.22	14646.77	28883.83	17605.91	5881.69	2280.81	1800.92	1481.90	248.31	532.43	271.83	67.02	149.71	149.26	309.86	124.25	80.46	81.81	69.89	65.89	118.98	133.95	27.50	63.47	39.14	12.98	39.80	28.16	23.30	68.06	34.70	29.23	37.31	56.56
7			7658.38	73137.29	48807.28	23843.56	5107.52	6670.72	3874.32	7881.89	16355.73	24600.74	11667.78	9232.58	5537.67	17293.08	10292.94	7631.41	5449.51	2748.34	914.87	734.37	463.25	260.89	58.54	134.53	36.37	29.89	81.08	66.92	91.41	34.00	39.13	21.69	34.85	85.31	31.94	39.79	38.63	19.24	21.66	13.17	16.93	32.77	8.30	26.13	25.36	38.00	12.57
8			5083.48	47984.03	7030.73	3037.14	4474.35	9341.91	23284.18	47793.68	61681.60	22781.86	15890.62	12593.52	9005.68	20704.15	20904.99	14718.89	8661.76	3629.79	1063.37	534.47	126.03	327.32	297.39	122.25	263.91	164.92	193.29	113.96	46.12	62.08	22.56	21.85	62.81	42.88	21.06	6.55	54.11	72.20	17.46	63.48	15.39	11.43	22.57	22.22	21.67	59.86	28.53
9			3664.55	26613.02	45469.82	23302.88	17496.62	20040.17	15726.17	5528.71	2872.39	4500.13	22413.09	30297.69	55123.55	24853.06	29557.76	62007.98	30445.02	13176.18	1952.61	1060.19	816.05	603.01	718.99	1010.45	494.19	273.35	428.98	340.50	144.33	157.26	104.21	52.85	98.70	59.58	49.15	94.14	149.28	148.17	63.39	112.13	123.91	39.40	35.35	45.60	40.13	32.72	18.82
10			8940.30	15582.69	9615.87	44857.33	22935.94	9719.79	3347.29	6929.88	12303.77	17484.87	32264.80	38841.66	25567.85	6691.51	3044.51	7958.07	9352.91	2005.42	2046.91	1388.41	252.46	501.05	502.13	109.47	111.84	238.22	288.67	98.13	90.92	106.65	46.11	61.58	41.81	22.08	35.05	80.21	33.73	19.04	25.76	50.26	19.63	12.43	12.18	9.40	16.96	23.73	5.08
11			2533.81	24579.15	14432.52	23270.90	11313.00	16837.85	29981.01	30247.77	16230.96	13127.66	16109.06	5926.00	3490.02	11691.19	15564.65	5805.58	3381.23	2034.31	972.63	638.71	425.37	519.15	139.87	124.42	62.08	70.04	199.00	129.18	57.07	103.73	72.73	35.81	48.91	34.48	28.68	6.25	31.62	35.32	29.43	10.45	14.96	26.61	14.18	21.57	56.26	29.92	40.89
12			22979.05	62042.77	11543.00	20194.22	27997.82	9619.70	5514.60	2330.18	2135.88	2860.08	5781.74	16202.97	50178.44	73906.75	31989.09	16472.38	3370.56	5207.98	2157.86	181.38	382.27	262.54	115.83	118.59	236.40	135.39	57.62	30.41	30.30	32.58	35.26	58.15	58.72	42.95	10.19	31.33	25.83	32.62	52.38	16.05	20.60	67.48	16.30	28.68	80.79	87.58	57.69
13			10395.14	64414.53	44576.02	22689.81	5005.22	8366.79	13921.22	13717.67	20359.86	43323.74	19065.65	30319.39	27975.95	8272.92	6975.87	19166.32	20175.17	13682.21	8709.43	4753.98	1848.22	772.84	448.10	249.73	236.13	393.51	394.51	172.77	158.80	154.11	110.44	60.95	84.35	71.48	65.90	52.78	29.03	13.24	34.89	38.25	35.86	45.90	20.01	52.32	47.96	51.11	20.83
14			27619.84	72703.65	45444.27	33083.07	29220.03	20040.82	17251.40	16724.06	11107.42	7286.31	8544.25	12262.24	25075.79	19228.47	24518.56	29936.98	15685.93	9669.88	5038.73	807.00	455.75	489.58	383.61	282.03	367.80	130.85	211.99	170.02	190.51	178.21	73.73	31.35	51.02	32.93	33.76	38.15	64.24	32.32	20.20	6.28	46.23	56.74	41.24	51.02	18.89	27.06	27.90
15			67706.58	352214.90	492225.09	90817.44	6028.96	2645.24	6547.11	7308.25	6058.14	21564.54	20135.85	24051.13	21018.45	15965.19	36113.93	24697.84	40132.62	23320.45	4837.73	329.29	521.78	803.18	367.66	145.30	230.15	183.60	321.53	205.40	154.22	184.65	81.29	117.09	35.42	26.33	71.38	58.43	114.50	115.62	66.34	56.17	81.17	54.59	55.99	143.23	90.20	43.43	79.18
16			6996.24	29058.50	36749.01	13689.49	6476.85	3086.67	4501.51	1287.68	16460.04	8343.30	3417.35	8287.35	1551.27	9676.31	54184.53	43145.29	24978.86	11599.95	906.39	680.00	1215.01	536.29	329.47	377.17	239.78	228.41	161.81	73.33	74.98	50.54	50.04	35.46	108.03	115.41	29.54	34.79	45.33	4.55	27.46	44.27	33.43	54.52	36.04	14.80	21.82	27.97	29.07
17			1099439.00	1892874.25	368762.53	33875.26	14378.26	13211.17	15375.92	5326.11	12384.19	12798.70	15410.50	9087.38	6479.95	12335.01	32345.32	28500.35	6719.05	1785.28	237.47	624.22	295.07	172.87	653.11	372.11	392.96	324.37	294.55	87.81	112.88	191.26	58.79	146.54	140.88	187.01	251.31	112.05	404.54	24.47	165.10	122.03	17.49	84.56	169.54	69.08	22.89	37.95	40.49
18			27444.98	112838.48	58762.00	18639.99	12823.32	6077.43	17924.82	34690.34	24322.31	18132.66	48629.54	66945.00	21865.97	24475.76	25632.28	27838.10	10537.41	12892.64	5930.84	874.04	464.27	272.94	529.22	414.77	590.61	371.72	300.41	94.66	57.10	70.44	80.41	84.51	59.23	62.01	30.84	52.60	18.65	39.67	44.65	38.86	27.60	40.92	27.32	11.62	25.38	8.32	6.19
19			5727.43	22499.24	9182.48	7424.22	12532.56	15468.08	15788.55	22592.05	48781.57	62106.20	8419.44	7901.99	7029.77	7426.22	11639.91	12281.56	9683.17	2019.25	1215.26	455.95	684.52	99.32	40.15	251.57	185.65	81.18	134.30	65.43	144.12	83.66	109.07	76.60	52.91	59.60	37.15	44.15	84.71	50.35	48.14	32.17	20.75	27.93	19.83	53.14	41.04	26.00	54.89
20			5391.10	19314.80	7488.62	10194.98	8017.09	14720.20	19652.88	27135.97	10676.04	5328.35	6737.85	1641.99	4589.97	1383.90	10311.31	23499.49	6316.96	1595.73	1100.27	520.80	240.34	126.18	126.07	111.47	130.50	86.74	70.43	122.87	65.73	39.75	50.62	92.83	60.31	72.12	31.11	31.00	64.10	10.64	37.80	29.71	16.73	28.43	36.94	36.68	23.41	41.18	31.77
21			55048.82	164311.54	70880.44	14509.37	21274.15	24383.55	39047.01	9968.56	25017.16	10992.26	20577.84	7047.98	16928.20	20863.33	32410.85	216706.96	154443.57	16972.88	6262.91	4287.67	3491.25	3236.84	3207.60	1589.80	2284.28	204.77	207.60	434.94	170.83	307.42	120.22	106.42	198.91	278.79	353.53	127.42	71.30	32.39	69.27	35.27	84.68	105.80	104.06	32.88	50.40	66.83	181.51
22			7784.40	51353.27	8646.48	6217.36	20849.36	6907.05	28044.94	51631.29	35989.63	38961.35	28791.17	19868.57	30274.73	17505.34	16089.49	12422.22	7878.04	4073.20	1087.39	195.62	157.86	245.05	129.92	225.32	135.96	125.23	227.39	67.09	183.34	162.13	39.00	55.04	96.25	63.68	56.29	54.99	57.71	44.99	69.86	62.77	79.48	12.14	24.76	67.85	37.60	32.43	39.49
23			1327.64	31492.37	152321.15	99710.28	8625.12	7494.57	9922.63	21937.32	80875.79	65328.27	29064.09	10696.09	3488.62	6465.40	8311.15	14641.17	6278.40	1972.88	1805.83	1065.15	674.43	323.65	103.34	156.34	90.72	90.17	110.62	87.35	25.54	41.96	25.98	45.18	78.15	71.45	38.38	57.11	41.02	34.22	59.10	15.55	25.50	69.50	57.38	33.51	24.05	38.67	25.05
24			301.96	73563.71	49702.57	59207.66	79951.45	47650.49	13551.50	6155.01	4574.77	5723.45	3858.07	4946.59	4895.64	6295.93	21119.21	24940.31	15397.39	3759.14	1495.13	964.66	479.41	238.61	328.18	458.60	427.82	256.58	140.82	142.68	11.47	40.44	19.40	31.84	59.36	45.15	47.19	61.78	27.51	52.80	57.10	57.85	39.60	30.72	32.72	23.72	9.16	21.13	19.68
25			18524.22	29228.16	25440.99	53298.32	25239.06	4888.72	21100.32	28191.25	17331.13	29291.05	42493.21	17473.71	5983.29	3112.44	14965.89	55418.06	50029.86	11070.62	3833.83	2574.00	565.97	581.96	717.94	613.47	301.45	116.98	114.49	130.60	110.57	185.58	154.15	65.54	77.41	50.43	68.74	51.40	33.90	41.77	69.32	39.79	52.95	10.78	11.79	36.68	44.23	52.72	85.21
26			342261.87	526935.31	220579.92	62193.19	49784.02	21517.23	21548.49	4752.75	5197.23	11576.64	17643.59	9113.98	11029.41	15959.91	23517.43	31641.14	18053.54	11021.23	1888.63	533.69	749.35	717.02	303.58	272.57	408.52	89.68	394.07	164.85	126.06	95.77	154.30	28.94	114.05	88.85	153.29	29.41	78.52	52.46	153.72	152.24	84.77	89.22	91.58	29.86	33.18	15.23	50.11
27			526215.31	7309216.00	1567092.00	16297.24	12936.24	13144.27	5058.21	8724.50	46998.94	12956.54	6309.05	5880.86	1966.47	2989.60	6666.95	5318.35	2695.02	11052.61	9066.23	1903.61	2797.36	3180.95	6847.49	2968.65	1836.16	899.48	859.91	922.30	1698.55	798.11	220.49	485.11	867.38	983.93	921.52	715.22	959.66	318.58	743.19	416.16	696.39	524.76	410.82	193.74	268.65	558.42	992.30
28			2233.20	40699.87	30132.84	7480.44	13504.37	8528.18	9982.58	12197.70	11292.68	12184.74	10234.25	2526.41	2609.67	8020.75	21686.34	7936.85	921.37	1703.92	1314.01	454.31	967.46	837.41	367.12	200.51	133.13	98.64	62.59	62.94	36.04	29.44	40.44	20.76	73.49	53.73	92.45	65.14	68.70	53.05	71.09	32.63	9.20	22.45	81.72	50.20	28.77	16.29	44.95
29			3370.61	11271.33	12130.97	5002.70	10410.79	25997.75	31373.57	8367.47	19686.08	45019.55	51240.64	16247.64	24781.35	11981.12	4127.04	3954.86	3422.09	2675.26	572.00	285.12	129.28	283.40	167.22	100.93	92.73	57.46	78.29	27.09	17.01	36.53	75.17	59.05	15.87	16.03	37.02	34.58	33.11	17.76	12.21	14.61	28.89	34.15	27.17	14.53	7.02	8.97	9.23
30			6428.13	11091.67	4949.13	14290.65	8644.43	28899.64	40763.67	69288.06	26737.12	6606.40	3093.22	9873.94	22372.62	10062.01	5208.55	14029.74	12295.45	7432.71	2997.04	2198.37	1151.50	254.51	202.79	544.43	540.55	254.71	92.33	137.28	204.57	128.39	75.94	187.52	124.12	126.94	142.89	78.10	46.81	60.61	72.77	68.10	118.97	88.52	37.93	76.89	41.12	49.37	37.54
31			34904.57	78583.73	21163.47	26210.10	5896.82	34148.70	57907.36	19382.18	36281.82	25877.67	56857.42	27383.32	8856.74	29951.03	56778.23	33768.19	5093.70	1077.09	1196.07	634.57	339.84	895.70	262.03	250.22	476.64	293.27	93.85	75.36	109.61	166.47	14.95	50.22	33.72	51.90	39.73	37.92	51.26	96.45	42.92	102.21	86.43	78.13	60.48	13.37	52.74	33.55	43.53
32			1102.95	29962.54	22799.12	20003.52	6838.33	2684.33	13572.23	27724.03	28945.18	20095.24	8713.86	16141.27	12262.76	18917.26	27612.05	7969.47	4817.20	5438.91	1374.53	203.12	302.37	179.75	134.00	105.37	170.88	98.39	101.18	34.19	64.99	42.32	45.58	28.13	59.19	50.91	49.23	33.77	39.12	40.76	36.19	45.31	25.83	19.17	34.19	13.99	40.76	35.24	13.52
33			3153.76	11572.22	12312.60	4643.87	1319.03	1935.85	5110.59	8589.97	49435.35	84977.28	86234.00	52811.17	12195.91	14179.75	26593.02	9438.72	2143.88	13334.39	8663.82	1598.39	1470.73	1429.59	235.51	528.14	179.58	39.49	128.25	122.97	111.02	78.74	21.28	53.72	87.61	48.89	32.28	63.68	69.72	33.55	11.91	16.72	19.16	20.94	60.81	18.75	29.25	36.37	11.55
34			5465.79	30293.80	5922.30	4732.43	11080.33	6787.06	5944.18	18898.88	25426.00	17646.58	4304.64	12313.25	5681.13	15372.38	48066.49	22820.50	4936.56	1529.08	592.63	218.02	391.70	213.70	122.13	74.79	95.48	108.88	28.85	39.45	104.35	120.56	126.53	147.23	79.97	24.23	40.35	20.06	14.57	24.75	18.11	32.98	28.87	26.21	40.46	34.00	17.95	7.58	25.84
35			78457.14	104494.86	65950.19	103545.06	54334.47	30547.74	37470.33	45880.12	18185.49	21247.47	5212.73	4144.39	9555.12	4145.34	7271.52	11918.46	4881.16	421.69	223.56	385.05	483.48	606.64	234.11	232.37	260.42	219.44	336.40	186.69	285.27	103.79	45.02	22.85	53.52	74.73	158.01	73.20	54.57	55.69	23.33	23.65	27.76	72.29	36.59	30.04	25.62	78.13	77.88
36			109938.45	266195.21	125235.07	23539.88	7919.23	8697.90	3505.75	16737.15	10350.68	10165.48	14529.14	6662.81	12194.63	7931.52	8355.91	15374.85	10775.01	11776.63	4564.27	1550.02	776.06	705.29	534.59	388.14	433.33	467.44	92.78	272.98	256.65	72.01	61.22	33.18	3.87	29.71	96.75	57.35	64.81	37.65	39.45	56.09	33.44	25.75	16.52	32.02	9.48	34.61	16.90
37			5037.51	17449.56	39204.32	31887.39	35655.59	11216.08	15494.45	49803.50	31949.43	53451.16	38159.58	19393.13	12545.89	22781.33	10749.59	2832.78	1847.51	1452.08	426.41	650.42	113.44	375.32	577.06	192.03	121.82	39.27	90.40	66.77	63.20	80.99	47.96	51.31	254.73	143.29	108.92	61.55	53.38	26.00	14.80	32.84	37.39	99.95	76.67	38.56	39.06	44.10	27.57
38			2555.21	18227.87	11167.23	8979.02	7379.76	16786.58	33721.21	50240.98	72154.96	65767.08	49294.07	10471.28	4231.96	10275.76	7145.24	6118.22	1021.63	490.72	762.54	329.50	231.74	285.23	136.44	321.20	169.63	83.02	208.32	133.21	104.88	71.88	99.07	95.22	49.60	25.91	36.40	38.12	50.20	67.00	53.47	26.31	37.27	23.78	17.60	37.11	46.26	50.65	38.12
39			141728.28	227912.18	75670.92	94326.09	13203.52	21113.64	11299.93	29624.67	10008.95	13714.89	5163.82	15585.03	10833.90	1643.68	25718.96	28864.81	8629.58	2649.99	2286.00	1071.41	444.68	119.00	556.84	1146.29	984.35	380.06	242.81	148.60	23.67	86.43	30.04	15.82	99.69	48.62	48.92	52.25	20.84	32.36	84.76	17.13	32.36	26.30	22.38	20.81	44.09	62.11	52.68
40			6162.46	16456.63	8503.50	6108.83	4262.37	9394.19	6092.59	8569.11	10339.54	24011.10	27896.47	48004.26	40606.10	15257.24	47907.82	22494.58	9338.25	2244.24	1228.22	1422.44	532.83	539.12	169.89	64.69	107.93	96.14	163.29	56.19	83.60	53.96	21.11	18.44	11.78	16.73	22.95	31.51	32.08	24.26	16.90	31.08	29.30	53.41	35.66	14.01	17.19	32.51	16.34
41			26367.50	49514.85	59033.72	10569.96	15285.17	28355.00	13581.12	11683.48	23551.95	38006.62	21312.18	5867.26	9821.81	12881.21	12310.01	5384.70	31491.91	26307.91	1583.63	517.72	357.19	1240.37	1124.56	490.40	332.58	365.27	109.28	139.68	143.66	90.74	85.97	40.75	57.32	14.20	12.81	17.35	36.46	63.92	12.06	32.30	18.75	49.23	40.81	28.65	47.43	6.64	30.75
42			131627.98	285528.53	128151.16	93369.52	50980.44	9514.39	2384.23	16497.88	17959.04	14505.00	6256.55	13773.46	15679.97	24430.80	14908.31	4144.56	2524.82	2482.81	2180.63	70.18	510.53	626.68	237.90	12.12	57.77	90.11	106.68	142.38	88.00	77.24	26.32	33.60	70.65	45.80	38.82	26.33	33.27	72.87	108.86	31.41	97.98	59.33	33.25	102.60	37.99	34.70	15.27
43			8023.68	18793.72	7136.51	7899.11	17225.51	13161.93	62981.95	31910.04	17056.38	16191.51	9229.94	16162.12	14652.70	33966.81	15722.18	8446.37	4552.45	1457.74	976.23	537.60	234.11	129.48	188.63	195.44	152.56	58.41	130.39	257.00	109.96	32.20	72.17	36.95	104.65	133.91	86.51	69.60	92.05	40.02	55.19	39.59	81.68	64.89	24.41	19.31	13.07	18.02	10.75
44			10863.53	17368.52	19130.41	14575.42	9750.69	8661.40	43457.56	59285.59	21058.53	13208.12	13979.82	12413.62	14777.29	20620.59	20701.32	34382.26	17325.98	10295.05	2654.99	1326.72	1228.78	623.70	767.95	500.89	336.13	548.19	314.88	165.35	22.18	68.12	119.96	115.92	70.41	47.55	70.98	30.41	59.46	63.22	62.21	64.72	32.57	38.94	70.90	19.88	51.13	41.28	31.62
45			912.61	39203.05	27649.21	10039.61	16464.04	10279.86	8189.58	17057.45	11989.66	8090.59	9304.51	9255.54	8146.01	10449.12	7656.12	1831.46	584.97	286.32	234.99	270.97	393.10	195.92	244.63	43.31	40.24	59.28	24.91	72.18	72.50	43.29	27.24	17.81	47.06	128.42	58.81	63.24	35.09	42.23	30.51	22.64	29.15	44.98	17.25	24.00	52.27	19.87	26.66
46			13504.44	68373.00	45986.02	37014.34	16507.45	7534.95	14542.08	11157.28	15564.78	5966.47	42808.76	68189.35	116242.79	100624.00	35370.93	18029.28	4567.80	1316.77	1150.34	733.73	1365.61	737.82	309.87	793.16	536.08	151.44	216.57	138.08	95.56	131.30	220.23	104.08	85.09	110.50	92.42	63.11	53.59	67.11	56.75	38.10	58.65	81.30	35.00	68.82	75.99	18.68	23.30
47			15826.12	26407.62	34627.10	18503.16	7896.52	13890.57	21762.47	9346.31	15201.41	97675.66	35453.81	28475.55	14567.56	23988.13	25898.58	8611.67	1021.39	332.13	374.68	864.14	594.66	187.52	168.72	134.95	97.39	58.64	133.65	117.17	62.13	34.29	10.84	11.84	80.10	53.72	24.66	14.59	8.21	36.57	47.35	40.46	57.85	26.13	33.55	45.19	14.12	26.23	13.70
48			18480.50	37959.69	9101.00	4757.14	16730.66	3268.57	8848.55	8202.34	20007.56	50176.52	25303.51	25606.09	9827.07	23619.82	16723.11	8789.67	8387.11	1882.68	2050.40	707.57	357.07	164.46	242.82	120.31	84.51	63.27	107.60	148.61	149.46	23.55	101.70	117.14	144.68	72.71	51.59	32.07	59.64	39.03	16.62	22.29	69.36	55.28	16.26	13.88	9.31	25.20	47.49
49			3349.59	41115.47	22823.91	18315.72	67636.85	114788.10	45063.20	26025.68	6152.44	24321.08	28035.48	7199.73	6551.86	14189.73	43011.70	38391.53	8848.79	4734.28	2345.72	1557.37	688.20	502.50	364.10	318.66	294.11	120.51	34.25	79.94	9.53	30.29	59.39	74.24	33.54	62.46	23.54	59.95	102.23	114.74	70.30	36.51	40.56	27.38	40.23	26.83	36.11	22.08	25.61
50			5100.96	42880.57	27039.17	11878.60	890.64	10053.15	3535.36	28921.68	23299.20	79938.49	38210.72	13231.33	12598.60	5359.15	12258.41	49334.01	30103.38	11551.20	2939.59	950.14	754.02	1023.65	480.82	242.99	127.41	164.17	108.18	145.93	71.36	54.41	41.88	41.34	75.35	55.23	38.30	53.88	16.25	24.10	68.60	72.27	59.03	40.89	25.35	6.24	7.86	12.78	17.29
51			23737.48	64859.17	43315.24	5021.90	4902.66	1439.59	5058.88	5984.56	8963.58	19255.58	31239.10	37892.68	39288.25	20664.03	12756.70	7241.17	7024.89	10898.17	3295.23	777.40	450.86	387.73	290.35	139.28	316.26	47.82	77.85	46.17	148.40	88.87	133.83	148.44	115.94	124.25	57.56	65.90	31.84	9.73	22.42	9.24	22.30	33.37	20.57	61.22	20.05	14.74	42.02
52			11940.12	45545.73	9719.27	42157.55	38474.40	24918.40	51364.28	19398.81	4601.89	10082.63	20388.28	23430.65	10992.69	16006.64	23365.63	6969.37	2413.77	3513.22	1198.16	1416.65	509.73	525.14	536.36	291.18	157.07	141.13	151.45	109.54	175.76	56.54	61.67	83.20	84.87	46.31	61.19	64.18	38.58	38.44	96.42	76.48	22.18	28.93	32.49	49.36	28.81	38.82	43.31
53			10121.25	21583.76	15090.12	13988.96	15591.91	10869.54	20259.21	60861.23	71607.32	14875.93	17988.41	6235.66	6421.45	15481.57	5164.04	52090.53	52390.17	21288.33	5469.10	1730.34	1687.29	1220.62	281.52	442.80	247.75	232.70	350.55	331.67	274.42	103.00	44.79	49.40	54.30	17.31	31.90	12.04	27.41	31.47	50.79	30.63	22.05	7.42	18.31	24.21	27.92	33.82	29.79
54			36919.93	84782.64	77716.13	19040.13	11261.63	2887.77	3137.97	15413.00	26569.51	39937.87	38956.33	41793.12	12595.17	13535.60	29966.83	9385.35	7774.76	761.92	491.84	136.13	635.99	350.32	151.03	63.23	43.73	63.88	86.14	42.09	26.03	16.17	145.80	85.82	78.44	97.75	38.13	17.36	18.34	44.67	48.55	26.27	95.00	39.89	23.73	46.91	17.47	20.55	49.88
55			42621.75	104494.20	48149.05	15219.53	16222.79	36624.36	40376.92	21203.87	3325.19	11846.84	14439.64	12185.64	7740.89	9286.89	32953.34	15747.77	14760.12	4352.07	4635.00	1670.71	560.58	794.12	956.76	512.07	275.83	177.04	69.99	48.17	122.80	210.33	88.10	51.79	31.82	43.00	61.99	80.20	128.44	84.68	56.05	45.83	44.29	58.02	25.53	36.40	22.72	37.42	32.99
56			13179.84	63463.12	37412.69	23642.54	51738.70	32820.72	13428.85	5371.77	2952.51	6860.89	19339.84	13702.06	16437.55	16434.03	21333.39	19672.50	8254.57	928.56	166.92	262.00	602.66	128.45	70.70	190.72	241.02	220.45	203.07	17.74	47.73	126.57	162.45	135.13	44.93	76.58	84.02	33.73	29.98	31.06	29.83	34.50	21.76	33.64	4.16	11.24	10.92	14.29	25.90
57			15826.58	31647.75	19454.02	28611.50	14367.63	7901.17	11955.62	16806.16	16861.58	11747.71	14255.58	11530.50	29210.87	35956.40	33147.70	19907.42	9870.87	3050.42	1167.89	1168.61	1160.24	326.19	106.64	354.44	637.94	368.24	332.47	341.26	267.34	179.50	49.30	45.10	83.64	63.03	50.85	28.25	27.45	33.31	54.57	36.81	42.03	54.75	35.19	10.29	24.40	33.43	42.80
58			7066.71	43357.60	30942.36	28075.61	27854.39	11985.03	8940.74	2831.76	13728.82	9215.26	6619.30	5922.87	11635.24	18407.81	43171.27	54352.68	27772.76	7355.18	4081.76	2531.01	800.08	82.29	161.09	200.25	124.88	55.89	47.28	221.19	109.96	94.58	79.10	44.15	97.60	32.77	14.28	43.10	46.74	52.89	7.51	18.43	18.66	17.40	35.42	64.84	50.16	33.29	21.67
59			28628.51	97708.19	69070.38	28715.63	44956.43	35121.49	12783.39	18144.49	6030.85	7730.01	8921.45	13339.60	57988.79	116034.57	7520.60	8048.76	2986.34	808.15	376.60	280.53	159.64	227.89	103.47	312.12	72.25	74.63	114.37	21.31	62.94	43.87	54.60	23.30	103.39	22.73	34.26	98.06	42.17	56.22	84.93	46.67	38.24	14.59	40.04	50.54	21.84	10.58	91.72
60			34027.00	164567.85	284345.00	105583.11	43597.71	5159.48	5739.71	24914.55	44073.80	10937.55	21892.37	20736.74	22531.78	39163.07	32400.37	7939.87	2100.76	1755.44	806.76	103.62	159.93	84.68	124.37	143.74	130.21	124.73	159.28	274.77	267.22	50.87	28.33	20.30	61.96	137.00	76.45	179.19	168.64	138.89	114.55	65.58	31.22	98.16	59.98	114.50	72.10	49.18	49.26
61			151847.93	291099.56	97251.03	30291.10	26293.09	39255.02	17296.68	6298.48	7206.79	17244.50	37855.32	14205.30	17244.38	19366.19	38459.90	19542.21	9646.81	2347.64	350.59	1020.98	626.17	1279.94	320.84	53.62	305.51	287.41	222.73	180.09	111.93	151.88	66.99	15.92	70.02	164.17	98.73	19.42	57.28	48.70	72.89	61.21	80.25	122.26	79.88	54.56	47.43	28.50	19.94
62			47079.18	53886.27	33516.58	27317.41	7101.63	10771.08	38004.35	29629.31	12910.90	18686.33	28474.36	27429.48	50834.26	36798.69	23399.00	24050.71	22599.16	7538.47	2546.87	2401.47	690.37	1152.35	776.21	198.73	305.64	338.57	320.15	97.84	50.14	70.05	54.55	114.14	122.04	159.92	87.94	33.61	40.80	34.81	44.54	10.45	16.80	28.87	40.32	28.03	52.53	31.31	25.10
63			53303.59	109747.75	16839.68	23771.33	7742.59	19563.92	22607.39	46611.44	21699.52	29554.08	9041.05	3611.61	3344.77	11429.24	7174.39	12439.59	15891.50	5556.73	2781.75	762.05	708.97	681.67	65.60	66.65	365.60	393.15	120.11	167.42	131.56	81.53	65.95	41.03	52.73	13.24	46.14	82.05	90.61	70.94	86.42	34.77	29.10	122.14	54.99	29.65	22.93	21.86	28.34
64			7379.25	34882.00	31589.11	17998.87	16194.52	21941.65	61539.51	42603.91	10285.05	2165.29	10418.22	18085.83	3637.93	5052.66	7515.42	13722.55	10054.83	1844.72	301.48	857.82	653.10	110.59	111.81	138.43	119.29	90.34	66.98	30.71	38.92	149.07	86.41	19.93	7.57	33.43	22.61	22.51	53.39	57.41	41.28	50.35	91.61	91.67	21.42	44.89	38.60	20.90	38.99
65			8946.91	49073.32	48624.59	35187.92	29130.88	9176.24	2619.52	1143.70	7334.58	16448.53	33963.32	36860.73	20280.47	10329.90	30133.64	26744.35	3679.50	693.66	254.31	283.64	60.15	348.49	246.11	147.99	79.66	71.48	81.92	59.85	86.65	106.27	160.61	116.25	23.05	19.71	19.86	29.49	29.24	37.80	32.73	19.35	26.51	32.55	38.01	21.93	33.49	7.31	13.17
66			8338.80	20217.98	14663.19	6829.24	12123.31	12596.66	10594.38	10998.05	32155.59	16405.13	45398.66	40447.43	23387.64	29421.02	54329.12	14294.49	1188.35	1057.34	553.47	948.63	258.16	284.40	331.01	486.54	188.87	178.44	197.81	167.37	200.47	75.86	83.35	55.69	75.13	40.92	58.05	53.65	37.59	32.54	27.38	32.66	77.91	85.96	15.36	29.40	52.33	25.13	28.96
67			23006.26	59757.73	22831.00	26760.70	10267.54	10247.36	11300.43	24278.03	35094.55	53526.26	19917.36	6556.43	5400.39	5153.92	22015.54	15496.06	6348.27	2417.01	1669.94	883.98	719.76	248.41	253.07	223.59	255.40	115.90	122.12	79.57	136.55	130.34	47.62	85.45	63.48	32.34	102.75	105.87	39.85	29.70	37.26	47.05	42.78	17.71	7.59	24.01	19.95	34.24	22.38
68			7904.73	18305.36	19139.21	11674.71	21181.32	11377.97	10700.15	9257.01	10189.25	4031.85	9722.38	23015.40	15584.92	20547.14	7217.20	18341.73	22281.05	7638.72	1501.12	945.18	305.77	195.52	151.10	155.38	137.30	130.09	31.02	50.57	64.15	42.71	32.02	16.39	72.30	17.40	29.16	98.69	88.17	47.45	65.32	87.27	39.46	81.03	18.48	22.89	18.45	16.87	40.74
69			2917.59	13513.42	5445.36	3686.69	8227.20	9912.93	5041.03	29242.30	67659.26	57414.83	18893.82	3457.87	5374.84	12216.07	19675.91	19267.11	15557.19	2181.17	1828.87	808.35	511.44	412.78	372.56	294.33	148.61	165.12	160.48	98.94	56.48	28.68	120.04	78.85	61.04	28.13	34.47	40.65	17.89	39.26	68.69	100.54	94.82	54.90	25.84	27.31	23.60	8.09	19.03
70			13671.96	10486.32	4002.67	8733.39	3403.62	35871.83	57424.11	17447.36	10365.51	10847.09	8572.08	11597.48	22251.39	34086.73	40050.01	14086.64	7106.15	5490.85	1017.66	657.37	428.96	338.47	105.07	55.80	114.01	199.37	197.85	172.50	116.31	58.14	119.78	108.20	33.19	85.54	133.70	107.93	131.93	54.70	34.51	116.43	41.38	31.75	25.69	54.00	79.62	31.29	27.79
71			16476.44	23003.56	22005.49	13170.58	30875.69	45246.60	19975.31	22008.35	15638.14	9845.49	8062.10	10745.50	9464.48	35432.52	34096.55	14522.95	5478.21	1457.88	871.39	960.02	590.07	195.74	329.26	446.62	249.26	47.20	73.28	65.51	57.31	66.26	22.14	56.04	20.79	27.53	27.58	25.15	23.99	36.03	137.19	53.67	62.31	87.30	25.34	21.54	15.04	7.76	22.06
72			10783.13	22286.90	22260.87	29141.93	38326.78	4296.82	3775.05	35279.01	25736.91	19398.88	12708.24	4431.32	3393.37	20831.46	30483.56	14232.88	3477.79	1909.65	1189.24	497.78	374.72	220.43	130.29	124.52	130.83	67.35	51.38	98.74	44.62	52.42	41.83	40.16	52.08	21.62	67.07	26.08	71.58	73.36	47.80	41.99	35.85	106.93	75.74	43.66	22.81	37.57	90.58
73			18558.44	38451.65	27403.52	1585.81	5435.81	19145.59	10875.30	5143.70	18289.52	17698.73	29021.70	31869.50	11332.35	11196.08	35140.87	25885.70	18174.69	4652.37	1476.75	935.55	251.58	295.97	503.22	276.54	252.00	182.37	146.51	132.38	99.76	92.11	151.59	228.12	175.55	128.39	17.89	67.26	104.76	77.89	70.97	38.87	29.76	35.16	40.90	77.31	48.58	29.03	21.92
74			11065.19	33965.14	50808.08	41645.64	58305.23	47635.02	12402.56	16997.38	26065.68	11095.40	14777.08	16870.05	23202.39	12749.31	11111.60	22078.87	21152.95	26709.81	12228.01	4975.81	2132.83	491.87	177.68	215.43	592.30	377.11	152.38	250.44	154.02	54.03	144.60	162.97	68.41	52.79	41.96	26.33	17.04	35.05	82.37	80.44	51.38	5.56	9.83	69.05	48.70	28.73	25.34
75			23715.44	21076.87	8920.85	5087.11	11020.41	1428.67	3256.76	4002.74	17700.50	14477.62	12584.10	33010.06	14255.56	16615.40	9591.57	63990.73	40700.20	3232.72	1733.75	1270.01	760.77	997.08	950.89	1175.39	519.35	85.32	349.45	347.29	170.11	125.09	74.30	23.72	15.29	22.99	2.32	9.19	45.55	40.25	18.92	73.80	53.22	32.90	67.69	58.36	35.21	39.20	67.23
76			14208.68	37536.21	26292.61	6588.20	2631.11	1732.90	1361.82	11459.46	15142.52	31278.51	31013.50	10505.20	62960.50	67313.55	20702.33	8890.95	7946.31	1522.99	692.54	384.06	147.75	105.41	102.86	56.20	205.39	196.07	123.99	30.27	42.36	65.88	70.08	57.99	206.67	78.61	33.55	65.44	35.26	37.07	40.86	31.10	18.54	22.78	30.34	33.82	50.10	17.80	26.69
77			7527.93	13400.03	15296.93	14325.73	19565.71	28944.47	63044.74	113340.50	77757.53	33188.55	25488.14	40354.00	37243.23	27133.04	21697.81	8475.14	1423.72	792.92	1164.15	1552.12	1101.77	514.37	73.21	325.45	224.06	225.73	103.93	60.18	20.15	19.49	35.06	8.90	40.68	29.98	90.56	53.93	51.06	59.32	67.52	13.29	35.47	27.09	59.55	41.85	16.46	12.69	14.45
78			39048.91	50927.67	30965.00	66667.87	25355.49	15919.82	8708.04	13890.29	16543.08	10478.02	5410.23	1635.61	7485.76	5172.06	4136.44	7718.87	31207.58	12486.44	2846.87	2408.77	747.95	584.01	327.22	211.20	255.42	315.17	174.10	139.15	104.85	35.50	13.05	28.03	24.85	32.25	29.74	33.09	37.64	35.18	30.07	52.87	26.71	15.87	92.09	92.04	90.39	60.98	55.85
79			22154.68	83650.28	55669.76	27711.69	46466.87	20944.17	13974.21	7312.98	10216.85	17635.94	5609.77	3810.13	11374.09	24169.20	42819.40	38143.15	31235.14	4703.07	1389.39	2162.89	1231.51	752.60	650.48	265.85	180.84	159.43	78.01	150.65	85.08	47.70	141.32	220.51	95.09	113.85	100.78	84.05	88.90	98.01	138.28	47.03	34.46	58.15	32.68	33.99	24.44	17.51	28.19
80			17628.58	53894.82	32634.85	18028.97	12473.99	7239.53	5018.56	12033.88	14095.40	31897.88	59729.57	32123.89	51331.80	31923.72	77580.17	61312.81	8498.43	2746.23	766.60	503.39	312.21	677.19	490.79	281.56	161.83	88.38	153.46	184.25	157.19	43.27	70.77	57.64	43.15	88.81	53.82	8.54	45.54	49.16	32.58	72.40	34.50	15.71	27.39	8.13	31.73	39.71	19.47
81			8475.72	22284.26	18116.31	60490.63	24317.00	9067.78	16265.14	14593.29	22533.98	32299.57	9105.23	5295.11	15971.37	37804.86	48875.83	27197.67	1788.00	1363.63	1331.89	630.47	141.02	214.45	364.40	162.74	45.04	93.20	66.73	136.55	114.30	68.65	44.69	77.66	51.15	57.37	74.16	77.08	99.01	101.62	31.57	24.40	17.96	13.21	17.05	43.91	23.91	33.31	17.98
82			4216.55	21080.11	18326.50	51415.99	67537.41	49258.91	6076.09	11719.58	10200.49	21100.01	12662.28	6536.15	8915.93	15372.37	13530.69	10237.26	10465.62	4131.21	1177.42	359.95	178.21	437.36	374.34	166.93	219.24	176.41	109.90	111.16	39.45	25.77	15.95	26.99	50.54	72.76	34.55	43.03	31.29	22.23	19.36	31.11	13.65	23.73	15.41	11.54	36.44	39.93	48.79
83			36444.98	101022.60	58295.33	24458.06	5982.41	25407.60	66432.93	52528.14	30303.50	26755.67	11283.92	13921.92	25244.77	11186.17	7426.50	9510.42	9183.94	10354.20	2064.68	581.50	256.98	676.86	559.09	369.39	52.89	198.73	133.72	42.76	93.80	70.62	58.70	51.24	21.55	108.81	64.79	28.13	108.25	39.76	80.06	41.30	68.83	75.55	59.29	57.52	25.99	16.06	73.72
84			4284.80	31122.21	44640.69	21758.55	7922.15	4563.85	8697.21	5675.64	11361.05	29037.47	20097.04	19609.48	42272.41	20781.06	16084.84	13999.45	15789.02	3014.54	1445.46	555.05	761.11	481.17	330.43	214.93	145.06	81.08	132.02	174.97	202.09	104.12	76.96	16.41	65.12	78.03	124.01	48.73	56.80	61.65	14.49	36.84	15.10	55.11	59.65	7.71	48.38	33.30	45.30
85			45982.91	241210.28	74052.22	27485.65	29912.84	15170.63	6361.18	19947.18	22083.12	27880.40	19438.29	18736.50	13908.66	11260.95	11976.77	13218.74	6133.35	7603.67	2847.76	652.42	750.67	128.64	151.48	68.68	193.48	180.02	177.21	132.00	142.00	169.32	73.34	39.64	38.64	41.85	16.43	15.00	12.52	34.66	49.15	19.90	26.23	47.27	52.84	47.40	34.43	5.37	19.82
86			95696.68	92666.48	11539.68	14106.73	1577.60	8439.88	14354.45	17886.18	14529.52	15498.02	36384.69	8533.50	15604.85	7904.77	11560.26	4432.88	7198.59	5691.09	1507.07	473.60	500.51	196.27	294.77	18.14	91.19	182.71	84.33	67.59	38.20	34.91	52.99	98.72	55.63	31.78	22.00	19.36	84.20	59.61	25.95	44.66	23.54	14.18	18.40	8.13	30.21	39.98	31.72
87			47288.51	110272.44	79616.26	72064.84	93290.89	22342.41	46058.30	30900.83	21708.73	18971.70	15127.29	12609.95	6427.37	9730.02	31321.74	56797.54	13584.04	5057.22	3999.90	2738.34	1196.99	1391.97	1441.05	768.71	397.68	159.88	116.30	274.53	167.06	121.99	149.55	59.74	96.20	14.89	75.27	32.36	65.47	82.28	18.24	65.25	48.37	31.21	24.14	75.82	35.93	66.09	31.22
88			15583.86	25358.35	70378.23	44388.53	32476.97	5917.97	1406.02	9164.65	45245.00	80973.76	52406.39	9621.90	3643.01	13704.84	27100.86	23415.06	23211.42	7887.01	2268.07	1018.34	978.10	643.04	381.49	201.72	223.91	284.78	62.60	91.06	60.32	63.52	144.00	130.91	80.77	40.90	64.67	48.51	16.55	9.73	33.15	38.71	8.77	39.64	64.16	68.85	24.60	5.45	44.66
89			2333.89	36912.50	29397.25	50503.43	20882.36	11993.90	11235.74	19859.22	27787.11	27006.24	19157.17	5371.52	18401.74	22106.98	11811.88	12204.00	2657.76	1951.92	1298.36	487.96	162.93	325.45	273.82	426.08	56.55	56.59	126.07	178.06	120.99	32.37	22.14	66.76	45.78	49.71	64.51	72.55	73.09	34.63	54.38	32.72	41.43	21.83	54.93	47.81	30.48	35.38	23.89
90			18616.75	66642.42	44744.71	25952.51	25918.56	17734.36	12150.66	10544.20	4736.33	26318.57	24797.85	17563.98	17406.93	31207.35	20306.91	4085.46	2264.97	3010.70	672.90	776.11	469.88	769.60	450.94	216.02	139.20	32.57	11.87	114.76	108.09	40.11	107.03	50.61	77.97	67.24	31.85	24.70	38.03	42.63	29.93	20.84	17.75	10.03	24.68	22.10	30.77	23.05	8.13
91			17592.89	154669.15	74455.35	20910.47	952.05	12578.79	18844.24	14961.10	22322.99	17342.43	13241.63	13902.07	8025.94	3101.80	13639.47	24550.41	5864.53	5449.00	2782.96	1899.05	1141.38	256.72	205.76	147.10	80.71	196.58	304.34	208.54	67.35	63.41	50.18	59.15	31.26	43.87	103.51	60.61	5.06	36.24	18.37	22.37	26.32	51.24	53.54	23.27	18.36	51.27	33.65
92			4227.70	13130.36	7267.98	2942.49	3365.65	6883.29	4587.03	1597.32	3589.43	8031.46	31012.41	34897.50	49892.76	11773.07	9148.10	4790.10	9789.04	3930.22	360.74	188.93	458.86	972.48	480.87	394.51	383.71	140.69	172.52	104.72	115.55	96.85	81.80	28.58	23.22	25.26	14.15	12.68	34.38	23.26	32.30	45.55	34.80	48.85	11.33	16.91	12.07	18.91	16.20
93			9782.92	46614.89	60055.81	19397.54	39048.73	36711.67	28683.93	21232.67	2488.71	2663.56	695.22	3681.18	10189.51	18682.08	27511.32	18370.98	7359.44	574.75	257.59	887.76	553.85	164.34	145.28	7.74	87.31	94.41	113.99	177.01	123.10	79.99	42.46	53.01	16.41	83.65	36.97	14.35	28.10	30.18	75.02	36.56	24.53	17.81	20.87	24.90	25.79	15.03	13.70
94			17571.29	36959.26	42117.80	42050.30	55212.10	33429.59	28697.82	18042.58	45148.14	56292.02	35054.13	47785.37	48927.67	29881.72	4046.72	1679.35	1776.06	1453.52	691.81	472.82	275.87	110.64	426.77	265.00	119.79	106.03	248.88	179.66	135.98	35.15	52.78	65.61	51.44	48.65	74.82	41.43	55.13	48.29	60.62	52.09	39.97	10.86	34.42	16.93	31.73	38.68	39.00
95			3624.32	3619.18	3888.02	4893.42	3764.37	2106.90	4679.33	29478.19	36007.40	6159.79	9835.42	35464.25	15452.81	4519.68	12063.54	11727.72	15172.06	2520.09	423.28	669.03	448.67	252.65	103.51	95.80	291.88	113.18	56.51	18.91	65.43	55.99	27.31	46.21	63.14	5.39	39.42	68.43	35.25	53.36	12.11	14.40	31.50	22.78	39.51	8.68	28.20	20.52	27.34
96			13031.21	31831.44	8370.77	5316.55	4709.53	6762.76	11010.12	7710.82	17219.13	17005.67	4940.95	1877.55	4030.40	19269.72	16420.02	27921.13	5567.90	3172.81	1427.50	402.73	330.21	446.42	233.47	117.52	103.99	70.90	93.04	63.84	111.96	58.08	61.57	6.68	86.62	57.55	18.62	75.35	88.66	110.23	83.32	57.81	30.63	26.95	13.97	53.83	34.70	23.51	22.03
97			31131.37	37107.30	44442.83	27108.39	14249.30	15171.04	21817.32	20006.69	14311.50	4249.89	14953.57	31199.70	41251.01	41045.29	26547.58	31778.90	26428.17	4126.63	522.81	354.62	384.50	237.96	345.50	300.30	350.64	326.87	176.87	178.26	27.34	64.16	98.45	74.89	78.06	57.32	71.72	95.31	23.93	30.02	34.07	17.55	20.57	24.86	21.47	34.51	6.99	18.81	29.76
98			5846.40	28425.17	6169.54	5388.86	1783.66	4608.46	7806.80	3029.97	11600.50	41304.18	49029.32	127583.36	65936.65	9590.13	32490.21	10074.95	485.43	197.75	215.52	124.56	192.45	108.18	107.17	100.56	62.99	74.52	53.72	140.83	121.92	36.90	19.16	63.64	22.46	41.27	12.85	30.08	41.67	49.22	58.13	45.72	43.49	88.95	43.40	56.71	35.83	30.38	20.43
99			3350.44	45112.32	10842.95	12065.52	5263.78	6779.25	9659.25	14222.36	13037.66	1570.99	5690.57	11443.54	12092.96	12892.83	22286.02	7836.29	10602.20	4250.03	1345.28	437.95	104.53	226.18	228.06	69.48	145.34	59.43	32.64	91.05	49.82	68.92	31.70	65.95	28.14	27.94	22.65	22.13	21.64	24.37	17.28	42.06	39.89	40.03	12.52	7.56	40.24	42.13	54.76
100			3766.67	13191.37	5933.23	5035.03	3135.54	5682.24	6736.49	1440.74	1910.16	9945.19	44077.42	63073.10	38013.08	21625.10	16688.76	19782.26	8404.67	1773.97	760.07	561.30	574.72	551.92	455.08	330.87	170.54	249.82	192.80	131.72	194.05	143.42	73.21	59.76	120.73	83.98	129.09	101.00	62.39	14.55	46.17	22.69	30.03	21.84	31.21	20.62	26.56	17.61	22.98
101			24533.67	40376.65	15215.88	13697.98	18901.85	5742.05	2573.51	5798.71	18787.56	19045.44	6809.30	11241.77	34842.63	17958.59	9564.34	24105.27	18999.17	6715.54	1491.70	1191.68	802.79	704.51	272.80	188.69	201.63	235.80	122.60	68.46	17.85	65.21	26.73	27.23	43.07	49.68	54.48	27.24	18.82	37.91	23.16	44.02	28.35	28.14	10.95	16.37	35.00	22.21	7.07
102			714.74	88545.73	64433.33	28760.77	14983.96	14940.49	15029.07	16253.32	16659.47	19081.04	46791.26	24141.66	27763.28	12206.59	32638.97	30643.09	5129.20	716.60	1169.07	1433.73	1458.61	493.29	284.93	336.30	133.44	47.72	63.42	96.22	20.14	65.64	29.35	19.01	41.89	69.93	124.45	112.39	39.00	22.11	45.58	75.93	28.35	19.56	19.24	30.34	34.41	4.75	23.03
103			1107.20	79315.65	31192.38	21781.38	14453.87	14535.83	11033.93	12357.45	8505.90	10106.04	12044.27	2428.08	2456.21	2919.76	14596.02	23432.40	7580.91	753.61	540.53	207.85	193.57	92.82	20.18	80.48	122.25	131.25	48.81	76.29	48.85	53.47	16.27	77.93	70.30	17.45	32.29	9.55	19.43	27.10	98.43	79.19	102.56	54.09	10.20	25.60	12.88	20.28	44.11
104			126206.10	42926.69	5762043.00	16674242.00	4114325.75	588069.62	23341.86	19399.75	7320.35	10591.06	10587.37	17062.21	17312.93	21404.21	31545.28	15070.04	19209.33	3993.80	2797.92	1919.22	2056.14	2543.36	971.55	447.59	1303.76	1793.85	2411.37	2909.23	178.04	393.61	171.29	362.65	559.81	442.64	806.99	849.49	841.18	368.01	519.36	1884.18	692.50	824.29	1085.16	441.32	264.02	560.89	171.34
105			9256.58	91211.04	28967.84	22648.32	29651.87	8410.25	6122.38	48640.40	32661.19	12592.99	17125.73	14556.64	11561.64	23311.25	35124.16	14298.94	4398.82	1125.56	600.12	255.36	815.53	810.63	311.91	234.49	243.86	273.74	227.66	107.76	129.15	134.42	57.17	154.14	64.63	56.28	52.62	75.16	59.91	34.06	34.06	31.81	12.92	17.00	24.76	15.34	53.02	102.39	44.48
106			6770.83	39413.82	15011.82	3000.51	7439.66	10312.95	4642.52	12329.02	12444.46	6502.65	26349.88	24787.31	17696.91	24510.85	29461.31	34256.85	45036.41	11696.73	1410.42	1352.19	778.04	450.28	291.26	210.95	196.55	462.04	130.12	85.70	59.57	63.15	101.25	80.83	63.40	56.49	73.13	75.89	92.90	12.63	10.43	27.58	80.84	59.56	36.66	28.56	24.44	31.48	27.29
107			1173.67	30860.58	17333.12	10205.27	16570.04	16145.28	19377.45	20613.20	13223.34	9597.55	3285.46	3544.66	5211.71	8589.52	13390.43	6798.10	13378.65	2548.15	627.85	214.09	548.91	359.55	446.49	505.69	302.71	54.60	104.16	46.79	30.00	38.49	57.69	32.56	60.81	113.60	58.72	8.63	25.67	21.75	16.09	39.46	28.90	16.37	12.04	23.52	50.41	42.68	27.08
108			19462.56	41765.56	25742.92	8751.63	14296.22	11692.58	9765.02	19644.63	19583.17	33356.96	36197.93	8661.78	6040.90	21355.87	21150.34	41695.41	15759.48	5038.40	2086.84	2179.58	1883.77	1012.21	471.98	470.24	179.37	154.60	67.66	70.60	18.37	12.16	9.14	47.39	91.99	67.06	53.44	48.22	46.85	39.60	12.90	22.29	17.54	33.19	24.31	24.82	17.78	18.98	23.83
109			91265.58	393063.21	178079.98	9626.04	1614.27	2525.29	1348.53	3046.47	16596.26	87455.46	33930.23	12449.95	13383.99	40567.80	48197.13	38115.16	7368.97	2368.98	586.88	398.26	488.42	572.39	557.33	412.68	495.37	288.95	104.47	113.00	102.71	81.03	113.83	47.96	22.17	66.85	62.32	116.79	69.05	74.07	51.40	43.85	52.30	34.44	26.72	19.52	14.47	18.68	28.88
110			24738.08	142613.89	101931.39	69086.86	41597.53	17307.51	11724.40	35696.85	18647.77	23173.29	48864.07	24293.42	19567.77	14670.23	21275.07	14589.00	7046.69	3936.70	864.86	95.11	295.98	20.82	286.40	368.56	119.17	51.11	121.90	190.19	43.16	30.97	36.58	52.62	52.36	56.26	98.02	66.36	41.30	68.01	69.43	40.86	45.34	31.12	23.06	36.76	22.82	12.32	18.72
111			21242.98	38270.42	25199.16	19425.06	5499.58	14230.41	15890.14	1858.79	16187.46	6185.14	15922.86	9541.16	8266.44	18968.33	22645.52	22086.88	13296.57	2507.37	1973.88	1852.53	1031.17	969.95	213.34	271.48	124.76	74.96	153.57	237.32	113.80	50.95	37.60	77.45	69.37	24.16	37.84	47.86	32.08	56.54	62.15	15.24	50.49	82.35	38.97	38.87	42.55	24.16	10.71
112			170260.39	273975.56	117525.35	30466.49	14194.97	5542.05	5660.94	6982.44	10169.67	31346.17	13700.02	18043.65	3261.96	8029.74	6894.34	9207.99	5768.85	362.07	952.84	115.19	48.12	86.04	168.18	39.92	137.38	67.48	253.16	143.42	50.43	97.17	70.10	64.09	86.10	64.78	79.56	50.93	26.59	34.83	46.91	29.34	34.94	38.55	49.20	78.39	32.05	24.51	22.10
113			11445.62	95552.25	49781.76	14981.07	9088.93	4762.75	7909.24	9544.29	5606.37	17940.10	35432.19	27527.21	5121.87	6594.01	2907.99	1069.22	542.55	955.66	635.33	176.55	232.92	166.76	318.14	190.47	92.98	104.88	91.85	31.64	30.31	41.49	49.53	82.32	44.29	36.12	17.99	32.88	30.57	30.65	39.57	39.95	50.14	35.19	29.86	31.68	25.41	17.19	12.17
114			3513.60	43724.61	29469.18	33531.50	11525.68	8248.85	12027.58	6855.29	18117.35	36170.26	5070.06	23311.27	10746.79	1927.79	9978.88	9893.87	6802.16	4902.71	907.87	150.98	319.47	141.84	187.70	133.02	176.71	42.04	110.37	88.25	59.56	63.92	48.45	24.14	86.04	54.09	96.91	98.98	48.72	10.50	36.23	65.94	40.71	63.84	71.08	64.28	69.43	42.30	15.99
115			9954.84	169227.32	101220.09	10723.29	11701.04	6999.43	1807.68	3126.61	18891.17	34794.38	15251.29	4076.33	19633.05	43003.92	32662.42	5453.00	3863.91	437.07	290.06	27.56	201.64	269.75	382.21	136.20	88.12	180.29	106.02	74.23	21.46	72.58	49.56	20.75	26.12	37.04	52.55	22.43	42.97	47.70	79.92	40.15	13.89	37.77	46.72	8.09	33.02	52.78	32.07
116			7272.32	8275.26	6908.74	8823.79	10838.46	11249.56	2364.50	6330.04	7855.97	12045.04	13541.87	33022.49	20298.46	10182.48	9186.44	15534.35	10865.91	12891.10	3291.37	851.71	412.45	385.43	974.37	379.31	88.78	106.11	111.36	128.49	67.13	87.79	153.91	51.51	60.87	74.12	94.69	141.84	118.58	68.04	42.64	82.87	117.77	40.86	17.11	9.48	18.15	22.75	7.47
117			1367.60	6144.16	11368.53	22760.61	40047.53	50569.07	19507.88	2922.68	3222.52	5901.13	4457.27	6836.08	9763.49	8902.53	21274.58	27271.48	35438.77	18942.43	4251.76	1164.36	639.92	265.56	152.03	457.80	220.83	106.59	97.93	83.93	90.01	87.51	77.12	42.57	30.45	12.87	23.83	22.82	27.47	40.21	47.79	9.55	3.55	9.18	17.95	15.33	34.63	29.84	43.03
118			45857.84	89892.53	24509.15	35123.40	33846.38	1294.82	5699.90	9027.99	6905.59	14532.22	12392.60	22714.53	26639.10	19571.46	18594.62	15925.28	4089.37	831.04	413.24	985.17	909.13	471.38	101.52	273.19	307.76	42.33	214.08	153.62	109.00	145.00	53.50	57.49	13.82	37.74	66.99	45.33	48.93	29.40	35.77	47.75	76.23	78.84	23.59	17.81	30.25	41.40	56.26
119			15511.32	41864.64	11935.12	12815.83	26377.40	6323.87	17384.65	22594.74	41346.82	46497.06	16784.18	16087.72	48164.60	39811.02	47519.49	42542.36	8091.90	1296.73	328.61	2731.47	1835.23	243.76	456.89	415.44	177.37	217.32	109.57	109.25	121.85	30.29	155.14	150.32	46.91	15.65	58.43	109.61	134.67	132.94	165.27	27.34	14.72	31.23	19.30	41.55	43.76	8.15	34.02
120			898.82	34849.66	30355.68	23813.30	17614.44	6901.31	25805.97	30823.27	27076.58	11645.51	12648.73	5631.78	4822.06	8769.08	22280.46	20458.30	10118.63	4123.08	1158.01	546.34	286.78	117.34	88.61	79.75	108.08	142.05	135.16	141.24	31.04	32.20	61.78	58.80	106.47	38.38	33.47	32.73	42.43	13.05	22.14	50.80	13.17	10.90	10.45	33.39	19.69	23.37	34.78
121			3584.18	18550.33	4992.15	10630.07	6025.16	561.94	2099.60	3633.59	4777.41	6918.48	2968.87	5753.00	45676.10	70859.57	26285.03	8074.00	6756.28	1205.70	838.12	423.16	306.48	219.86	234.32	68.94	26.66	54.34	51.61	46.41	10.06	44.11	66.30	60.45	25.18	62.60	10.07	33.45	79.28	58.28	40.38	25.00	31.40	9.33	8.91	23.44	32.80	12.86	12.31
122			1171.96	43929.13	18760.21	2787.48	4201.89	3684.09	12167.46	8358.43	27887.56	48297.70	24281.30	25542.28	21307.07	39735.49	56609.81	11689.53	8210.95	14598.61	8853.89	3441.90	1279.58	457.62	291.37	336.01	252.61	370.36	305.41	201.06	56.53	37.07	49.92	113.63	185.56	86.62	20.53	8.90	13.96	30.76	86.13	28.11	40.82	58.21	70.10	54.47	37.27	28.07	61.59
123			20425.11	97972.02	29485.65	19662.75	15453.47	9192.22	2912.47	3925.45	7185.60	25574.10	37315.89	45392.17	32901.61	51100.82	46888.33	19396.17	2661.17	1279.89	617.35	189.20	67.73	17.55	142.83	155.57	170.45	112.96	85.93	136.29	98.83	63.51	37.55	19.56	68.90	47.02	17.81	23.45	18.59	23.06	35.94	54.63	15.64	6.31	29.97	29.21	13.54	20.66	24.79
124			2879.00	5647.57	15905.07	9313.37	27377.11	23051.11	28153.06	28313.05	43540.42	60148.53	16494.46	3393.66	7878.62	23748.01	38760.73	38458.29	8804.71	4346.26	2511.58	565.55	249.39	170.36	319.67	154.43	111.46	381.49	129.67	88.09	70.18	28.87	17.72	31.67	46.43	41.75	6.36	26.02	54.84	52.20	67.76	6.55	8.75	53.52	27.03	21.55	33.95	9.07	10.62
125			1734.65	126964.67	33234.71	47416.99	16299.87	8892.42	3637.11	28936.27	24209.55	20574.05	19076.21	10742.38	7710.72	9700.68	6578.67	4507.97	1923.38	946.08	793.88	354.77	363.31	277.85	156.77	207.15	61.44	57.46	50.33	138.04	70.60	52.99	81.55	47.20	46.21	37.75	36.80	31.56	27.47	33.84	13.48	36.83	73.36	41.47	67.86	78.14	25.51	27.53	43.37
126			39554.21	58986.64	39333.77	12964.13	8037.09	37602.72	12220.15	11443.21	10005.05	6977.95	2113.11	3792.20	1449.01	7119.04	10343.52	28351.87	18012.44	6545.60	1246.29	379.48	146.90	199.54	402.51	342.47	109.18	44.15	46.41	40.35	44.08	49.25	102.46	22.26	57.49	72.04	17.24	39.42	74.33	67.23	42.82	38.70	7.59	21.29	11.19	22.44	52.30	42.88	26.63
127			23608.37	27571.41	5342.72	18299.19	11797.37	6646.18	4857.91	5891.63	8905.29	26934.13	15612.08	15607.43	30216.46	15686.64	7632.12	2802.64	692.79	926.61	733.83	714.66	531.61	222.50	72.99	238.57	124.83	44.18	41.37	43.13	94.73	19.18	49.01	34.05	28.73	17.83	20.89	24.85	26.72	37.48	23.95	18.34	3.30	63.21	28.48	20.46	15.68	23.09	17.78
128			13048.59	20522.72	11080.83	50441.66	37448.29	16591.85	3117.30	23244.10	18472.22	10781.82	7426.26	8465.68	14471.19	5336.75	7471.99	19830.75	18289.57	6414.05	1004.19	427.25	1183.92	556.83	386.52	296.62	98.99	146.75	201.32	177.64	51.20	167.06	106.13	42.72	45.69	25.24	34.95	20.31	18.37	45.36	48.03	3.35	41.00	54.28	46.23	46.36	26.20	14.71	53.14
129			3090.68	15078.13	16938.40	21716.48	2369.03	24874.83	10473.40	8882.27	6836.09	7744.04	12953.22	20193.47	9679.61	1500.40	15343.98	17018.70	3852.79	742.16	564.51	355.84	154.52	105.97	129.45	75.61	134.72	302.00	136.72	51.35	62.57	59.94	57.49	71.71	31.46	32.64	22.86	53.58	83.50	62.75	14.96	2.17	32.24	50.29	34.11	28.75	16.53	11.59	30.56
130			18418.39	195356.81	187455.23	58987.83	16684.71	9793.80	4593.28	1541.81	15595.03	40696.25	28330.33	28471.78	12193.98	14481.14	31197.88	12666.08	4865.47	4067.19	856.03	582.26	328.86	373.47	118.37	160.67	240.43	140.87	28.47	104.24	60.27	49.35	51.73	64.09	71.60	42.80	56.60	70.21	81.06	56.06	92.86	71.07	35.32	27.92	47.17	59.98	28.37	69.04	16.25
131			5565.52	53008.77	49217.79	26389.12	17542.25	13075.98	25556.09	11035.25	10164.05	2891.24	6633.36	4213.50	25922.07	77927.87	77100.14	22100.48	9191.96	786.65	2033.40	645.17	802.81	648.85	418.78	94.03	70.69	221.63	131.29	164.64	65.67	76.49	30.88	40.77	58.49	48.60	32.77	79.91	35.69	26.40	69.60	90.35	60.05	62.26	28.92	5.06	20.77	13.47	20.80
132			6800.32	12068.50	4053.09	5049.71	1182.57	2721.76	2854.88	1529.12	8764.72	8105.67	6345.50	23829.30	31491.40	36104.96	38679.21	20055.40	9573.32	3238.26	1684.70	356.38	430.53	324.26	238.72	65.84	43.38	101.57	102.42	69.32	51.50	22.31	11.93	42.75	46.98	44.73	85.34	70.02	80.61	59.15	60.09	23.73	8.07	27.30	25.27	33.38	11.02	20.39	14.83
133			71319.67	956548.62	35426.09	11025.67	11905.34	8779.92	8576.12	3779.44	2052.81	4847.10	6594.44	7397.27	6481.23	4947.66	7390.47	3674.18	3313.48	3323.68	350.03	368.12	157.40	216.20	105.84	190.59	72.00	252.16	232.88	43.79	49.76	60.87	30.14	111.28	67.08	31.80	31.28	41.04	18.37	55.65	121.15	32.62	3.17	46.31	73.21	53.64	35.80	17.86	39.66
134			16111.89	11537.71	47011.21	25299.63	18030.57	42882.31	55482.42	35647.60	39673.58	44068.82	43059.70	22937.75	21540.09	6900.66	37872.28	46073.34	10586.57	1147.85	622.20	168.27	596.63	997.64	641.41	204.25	68.38	44.02	69.62	88.31	77.35	64.54	52.13	29.20	13.45	27.65	23.78	16.03	57.76	38.13	34.81	26.43	51.98	45.02	47.18	20.71	40.33	39.89	15.40
135			368.85	15603.18	2444.02	7891.67	5713.60	12344.38	13126.71	13419.25	9219.63	9464.14	6864.95	10305.38	3774.75	21058.56	97795.17	38425.48	5072.37	2285.19	1048.85	973.71	554.61	391.03	247.78	140.14	99.04	126.53	67.66	76.10	82.07	85.44	44.16	56.71	74.75	68.70	72.47	31.07	19.43	28.73	9.34	14.89	23.66	26.62	32.14	8.26	34.73	29.87	21.86
136			4267.26	24024.90	16911.44	19218.98	23370.04	23642.06	38210.96	12256.30	27856.16	24837.82	19270.51	13126.81	14571.57	16124.33	31342.26	17247.71	3591.58	666.39	1055.96	859.50	1020.71	612.32	308.13	66.66	251.10	383.61	157.20	128.93	148.44	83.38	52.50	112.99	70.01	39.25	39.66	37.98	47.05	39.85	26.57	36.93	37.27	58.32	22.82	15.61	14.37	24.04	26.29
137			1041.76	11976.45	12316.92	18355.84	8456.84	6072.25	14814.33	6178.57	14192.50	27235.84	10672.91	10493.99	24596.74	28299.34	26368.19	8903.88	100.36	1285.66	1028.39	85.95	169.81	191.91	195.15	62.58	47.86	80.17	99.06	72.41	60.13	108.25	155.16	49.06	50.98	78.23	62.17	24.27	82.29	56.36	12.85	51.57	24.37	44.83	15.84	15.80	22.03	22.55	27.78
138			5725.13	44894.01	46835.76	26814.51	5027.00	2885.93	3401.82	7655.77	20529.86	22088.87	21869.51	17045.76	5740.98	19583.02	16977.23	6480.99	8725.58	2751.13	658.46	736.13	460.92	293.17	356.80	43.63	66.36	158.02	93.30	139.84	75.84	36.33	33.23	62.28	71.28	78.99	111.31	31.84	41.54	12.37	13.63	26.98	72.07	33.52	12.79	22.24	31.94	56.05	8.48
139			23586.77	79525.25	76306.68	24291.66	14106.53	13633.21	7751.07	15401.54	12394.40	3794.52	5659.61	2919.89	17339.38	25636.83	21671.75	9392.45	3688.47	1157.95	629.07	854.53	933.76	757.08	297.32	154.97	200.02	114.28	51.38	34.86	76.58	33.60	53.52	96.69	77.52	47.58	30.14	40.17	36.51	25.24	31.86	81.64	27.95	25.53	19.68	7.10	28.30	9.41	15.74
140			16393.26	19159.78	11304.44	6405.16	5866.91	2040.97	2581.10	5601.90	15178.70	42511.66	32694.73	14038.28	7007.51	6242.96	9160.59	29041.21	23238.71	1132.18	1810.09	1302.41	414.51	116.03	35.90	151.42	35.23	66.96	89.62	286.53	70.59	30.51	52.32	11.39	102.50	40.78	55.39	34.44	7.48	44.59	29.93	26.93	26.84	121.44	35.12	33.58	38.52	19.90	63.18
141			69744.98	135974.06	110865.10	102914.03	55548.57	19108.54	10620.76	6658.21	4286.74	3873.36	2049.35	802.40	6383.78	7213.77	18572.29	16461.94	1877.76	378.89	1032.66	981.50	1794.35	1314.40	457.43	212.07	241.97	372.09	313.44	99.32	92.48	153.47	115.29	84.60	52.04	59.22	45.01	31.90	45.79	36.16	40.80	35.70	38.27	32.90	47.24	75.60	27.71	8.89	44.07
142			16495.97	32652.14	22427.20	21894.08	7179.01	4514.90	5724.38	13041.83	27676.09	23533.25	15446.51	30131.28	14805.51	47052.26	15119.92	10046.59	10818.37	3394.86	1539.74	940.41	402.72	193.65	215.98	178.37	58.29	45.72	54.44	50.68	77.45	90.87	50.88	41.30	45.91	11.43	17.74	19.32	36.09	19.75	45.52	13.62	22.28	64.51	81.67	58.66	24.55	32.69	20.20
143			25812.77	59123.40	16284.26	4327.05	3241.93	4749.19	8607.94	4580.15	16867.32	9927.54	3547.51	4475.15	23141.03	11564.08	29403.56	56494.24	28916.58	7175.30	865.36	187.43	334.38	132.50	253.66	126.90	151.49	34.57	80.34	65.91	44.28	79.08	115.34	47.68	24.47	44.54	17.93	70.90	53.78	53.64	47.93	11.47	9.04	19.38	13.12	48.18	55.93	45.56	6.55
144			13632.87	252490.59	181383.28	46452.07	25379.36	55062.92	40126.83	20647.65	41611.87	37331.00	12191.62	13965.69	17235.92	2372.00	7524.12	2144.50	1785.65	490.89	75.85	357.99	789.48	375.28	49.20	68.08	212.25	118.52	231.25	231.67	132.55	11.97	38.48	25.45	42.69	76.15	54.85	17.77	35.87	69.87	145.76	68.80	32.52	54.11	3.94	6.08	2.52	13.42	18.12
145			11534.61	88874.07	25890.92	7953.82	2335.35	9368.93	17182.93	5747.18	13670.32	28545.34	29992.98	19659.17	59820.88	46218.07	22610.63	4956.17	1306.77	228.30	171.17	217.05	125.99	116.61	85.22	85.02	150.95	180.27	138.97	95.26	60.08	62.80	80.34	60.73	63.75	85.16	58.68	33.43	61.58	92.86	40.90	15.38	22.51	27.59	17.37	13.39	18.77	5.80	26.75
146			4661.13	18211.98	39391.47	9771.04	18719.27	12092.94	5003.06	7103.44	15284.94	13894.93	18878.46	5910.97	15569.71	11813.54	14110.84	7302.07	2269.39	953.78	696.28	996.64	740.61	109.61	115.82	61.59	101.49	216.29	156.51	45.60	47.21	29.05	28.72	29.06	84.95	132.35	92.52	58.53	31.28	32.88	59.31	66.82	27.88	44.93	16.03	32.25	33.13	32.66	57.55
147			3368.44	25479.13	8804.81	9814.76	16175.54	11603.91	5021.35	13654.07	17144.94	9584.32	15821.83	10941.15	16761.75	18409.82	9649.83	18345.78	16458.27	4649.43	544.67	536.69	1987.93	1145.13	354.91	205.22	73.21	81.37	89.59	133.02	122.30	78.48	99.83	57.57	40.62	31.08	85.01	131.23	54.18	62.24	66.48	59.47	25.10	21.20	40.25	68.70	105.83	58.48	42.17
148			699.74	26663.42	33015.45	15174.25	23823.93	11352.41	18317.71	34019.71	12174.55	16853.99	2811.96	4240.29	5034.98	15665.63	74487.64	46719.61	8999.39	1705.88	2046.05	302.76	311.34	632.34	355.56	55.67	152.16	93.78	30.68	42.42	68.23	24.27	76.42	83.40	22.65	39.34	31.98	25.27	92.60	82.32	40.36	32.20	49.02	20.46	23.74	38.31	70.84	76.90	25.25
149			142094.79	217701.96	94828.46	51960.75	15306.91	16773.67	19317.78	33684.73	18200.36	4640.08	2558.12	8481.44	16046.93	17685.49	4515.04	2954.78	1359.03	914.59	497.83	369.95	336.00	560.18	401.13	209.37	60.26	201.31	129.19	18.09	103.24	135.71	32.21	77.31	64.67	35.86	60.61	12.02	37.04	53.44	84.45	71.01	33.76	81.81	12.54	33.03	58.92	62.55	44.47
150			7748.19	9706.96	18382.60	33811.43	20913.39	3080.77	9664.97	7671.01	14846.29	29776.43	50161.00	28688.50	11977.96	54635.41	53614.40	9206.99	3038.07	2472.23	1480.99	806.26	918.35	197.79	96.36	180.21	291.80	210.20	135.35	67.20	30.39	33.44	23.76	30.78	44.11	16.51	99.25	82.18	34.00	45.63	38.79	20.88	43.74	41.73	3.67	18.26	10.05	12.14	6.35
151			15732.65	57813.12	83377.87	30912.78	16973.90	16217.33	4065.16	7211.09	10068.26	4011.97	5832.33	10307.08	8642.42	13066.00	19633.82	12800.00	4561.17	1195.42	1423.03	867.21	425.35	352.19	285.74	333.33	187.08	260.43	122.20	101.81	25.52	26.38	46.78	26.88	75.99	97.98	77.24	40.84	30.39	23.23	41.54	29.65	58.67	10.53	22.79	16.55	16.46	17.18	20.88
152			10131.15	75924.20	25016.96	17497.16	30318.23	10397.65	4411.17	5600.20	24142.37	36946.52	18685.11	37521.53	46881.94	22200.21	11731.01	8456.81	1417.65	567.68	141.32	582.97	1276.27	1611.59	851.54	776.36	230.16	197.05	75.38	54.67	141.08	89.99	39.12	72.26	38.40	83.55	157.71	110.06	60.59	120.10	96.67	110.29	58.29	39.86	25.26	94.89	52.90	39.53	22.95
153			13567.20	31102.07	21735.51	12102.45	6339.92	2515.22	7234.40	15928.91	32573.65	32328.04	37049.71	51682.23	11307.37	29696.62	13132.40	5062.52	4822.63	2013.25	179.22	202.84	539.16	643.06	569.65	253.90	93.99	137.14	94.05	17.89	58.57	18.17	34.40	66.70	48.65	38.13	39.51	13.49	31.29	11.75	33.09	18.40	32.19	31.74	33.47	47.17	26.94	21.32	10.24
154			4126.45	34371.67	15165.60	7022.41	5678.20	3150.10	5976.90	12135.39	3515.51	10422.82	5664.18	11945.80	16370.20	15854.65	7066.43	3484.95	1561.47	539.99	245.78	778.43	775.86	159.97	63.45	85.38	102.43	63.41	63.57	67.39	43.91	54.11	175.09	138.84	76.68	50.45	39.30	39.61	52.29	35.01	69.19	59.69	11.91	28.61	11.98	24.29	29.72	54.47	17.03
155			14682.54	347482.96	130970.00	14215.79	15005.98	19993.10	27437.85	21867.39	13259.21	18473.44	10249.28	1828.95	3947.07	4079.80	3707.75	3697.31	1194.08	643.99	115.91	134.06	72.10	110.06	171.54	240.73	157.71	136.52	73.77	103.13	55.18	20.28	39.15	51.93	93.26	132.03	65.16	22.58	8.23	20.13	51.98	66.45	49.98	21.26	49.53	42.71	40.81	62.87	13.47
156			1716.13	25913.84	52794.03	32845.84	14236.71	13571.90	4081.17	10088.52	19580.73	34432.54	20228.93	49984.35	28224.87	12423.16	30453.20	21432.33	10235.99	2242.89	575.95	767.93	192.07	53.71	253.56	112.87	145.92	45.42	100.35	154.99	94.08	84.06	32.10	55.80	51.45	92.92	61.08	103.55	63.66	24.89	32.10	53.42	30.18	14.97	66.24	70.04	52.87	18.79	39.26
157			6111.38	26648.97	49962.21	8600.40	19016.85	20346.63	17386.63	18085.29	27394.48	4384.84	1773.89	6757.36	18199.22	10805.11	23995.69	14919.08	3615.58	1420.43	758.97	813.22	432.81	375.19	276.14	34.60	122.00	67.52	73.75	88.80	55.62	94.51	10.78	35.72	62.01	62.90	30.28	8.27	35.95	41.21	47.69	44.85	17.49	27.11	30.98	24.20	24.95	38.36	19.43
158			8281.04	37614.72	20176.04	3723.02	4539.10	7191.36	10268.64	19891.89	13419.41	20051.42	10388.20	5787.28	6257.62	29313.61	19931.29	7727.78	685.56	1504.18	823.07	613.82	522.58	385.47	434.28	263.33	141.58	252.69	282.64	239.91	54.25	71.83	45.48	23.10	20.23	24.63	42.95	12.83	32.00	70.30	34.37	25.59	66.66	71.54	53.24	27.83	27.95	26.60	18.42
159			18216.20	37994.03	45590.08	16585.83	4475.65	10178.15	11373.81	7763.08	17402.35	17126.37	9918.40	10493.11	14087.36	24383.85	17912.13	17873.32	7143.95	2501.90	1497.18	509.83	540.85	407.23	265.50	200.39	183.73	133.99	67.91	56.98	48.26	28.47	46.66	38.79	36.26	22.35	38.70	60.06	42.24	33.84	13.83	59.69	60.82	40.28	30.87	81.16	116.94	39.24	28.11
160			12146.74	38646.16	36453.80	17904.00	13008.60	14959.42	24615.75	23642.65	8461.50	19739.63	10460.46	7270.14	22468.79	15185.60	8988.83	17983.88	12873.84	3588.71	731.33	108.03	301.86	209.65	227.44	164.66	170.31	137.94	58.82	66.14	17.09	18.10	139.59	124.13	57.82	77.39	64.85	35.08	13.08	22.07	38.71	17.96	25.99	24.49	18.20	29.68	28.60	32.96	12.40
161			13024.09	39184.93	8411.54	11910.52	13774.86	2165.77	3407.37	5851.30	29246.59	55991.26	32754.86	21500.40	20174.32	15545.04	19594.43	20102.69	5156.94	1207.85	332.80	359.59	304.07	272.95	163.46	129.65	166.32	90.76	57.84	45.22	13.61	30.61	40.74	43.17	13.31	33.18	51.45	73.16	121.63	82.66	77.09	43.16	54.31	75.95	11.25	25.73	16.10	15.48	31.60
162			5061.67	10097.21	6659.23	3710.07	3439.88	8625.39	20340.58	15462.54	23037.75	7958.83	5648.01	15367.59	24826.49	29332.18	23153.23	17123.14	23572.84	24089.12	4455.68	1151.75	1815.78	880.46	649.88	549.76	343.64	98.23	246.87	240.51	175.97	234.44	228.07	83.27	37.60	39.98	33.44	24.11	54.59	72.67	36.53	23.71	57.51	55.16	51.94	29.91	20.52	34.92	35.40
163			3892.29	14430.14	8222.96	4738.67	1892.89	6038.21	25532.78	39635.73	27038.39	10044.09	3065.49	2787.51	5260.94	6655.40	7107.15	8266.07	2659.43	626.32	629.76	335.98	223.32	247.30	72.10	213.78	158.98	59.33	49.89	18.31	12.27	15.83	18.92	9.44	30.88	20.86	26.97	7.49	6.93	16.54	23.21	60.03	39.49	37.60	26.55	22.97	7.33	7.72	21.17
164			14305.70	44518.35	36240.57	29866.30	25726.74	4102.85	3679.09	3035.83	926.27	1455.13	8764.54	33261.71	18254.99	18221.94	16993.99	7363.41	8882.02	3220.16	1562.19	247.43	245.55	339.22	207.51	243.02	223.15	133.79	101.97	304.29	91.20	71.84	87.36	172.54	86.85	79.25	69.37	69.36	35.49	17.04	29.22	2.93	38.93	36.86	26.59	10.98	63.99	57.56	35.70
165			8257.19	210750.40	119847.10	25596.16	30840.37	35765.38	13224.88	22820.07	55428.94	40537.65	27148.61	17352.67	12089.79	14030.11	10669.72	4183.33	2707.87	845.47	598.76	400.91	372.09	520.91	311.18	213.63	300.04	47.98	191.72	116.35	51.89	65.24	46.40	74.13	139.53	145.98	71.71	25.28	52.77	89.05	36.92	90.71	50.25	36.22	26.84	16.49	32.33	37.00	23.99
166			27661.65	68947.87	28427.43	52929.30	28352.94	22758.40	17969.35	18983.36	18605.18	20409.16	9366.17	13132.23	22415.87	10131.62	12445.99	6265.36	2416.98	723.85	288.98	203.62	143.03	236.98	123.25	23.09	67.28	42.78	65.80	73.42	147.15	64.25	122.87	54.63	64.32	14.48	24.11	30.69	33.42	49.62	37.76	24.91	42.88	27.05	23.37	48.96	41.30	17.33	18.69
167			7531.49	12136.69	14798.08	6592.75	4405.31	11155.51	8776.72	6000.95	14751.14	28168.39	30795.07	10368.28	1463.89	2864.80	17028.97	23712.10	3017.42	1969.53	1319.64	704.11	475.73	173.57	79.97	102.87	137.26	179.77	38.00	98.38	58.45	85.56	38.75	46.85	68.09	45.02	80.92	22.35	48.37	35.12	18.47	7.74	13.64	14.58	58.68	48.27	33.41	59.14	37.34
168			9370.36	61896.09	48276.40	8074.39	26008.91	13258.67	18716.22	14995.01	15367.81	7819.87	4319.49	5725.13	15435.72	13196.02	16045.41	5988.37	3678.59	289.54	222.02	518.24	1271.36	675.79	173.43	227.82	76.74	30.88	123.28	128.29	142.71	94.94	130.80	99.61	34.20	85.89	60.43	28.20	29.64	31.03	31.44	6.43	40.65	30.97	24.19	12.13	20.57	9.42	43.56
169			10309.39	45871.55	25023.86	8528.01	6539.10	5364.18	237766.68	1045218.25	302526.21	5953.71	5813.13	34078.60	92199.00	52060.08	35858.27	29815.64	5223.33	925.49	680.73	806.12	520.90	793.93	647.29	179.87	168.43	128.43	269.50	68.60	54.91	69.20	78.71	72.62	126.97	97.98	216.94	120.31	83.83	91.95	120.38	137.31	121.21	21.10	58.65	107.24	28.83	15.64	60.84
170			51689.59	209911.65	58453.57	18816.92	12926.39	4149.60	32543.50	43817.78	51446.76	36230.17	23133.96	6115.95	3834.33	13360.40	15566.25	7838.93	10403.58	3896.89	1018.75	411.63	472.53	375.99	503.34	379.30	234.62	126.13	106.00	74.33	75.16	47.44	8.92	24.06	73.57	22.63	23.10	60.03	55.84	39.83	27.31	11.10	24.53	37.80	16.43	14.40	55.18	43.99	43.70
171			52492.39	127775.82	33976.31	16968.93	17896.10	8643.53	5965.03	3388.46	3767.83	2276.08	686.23	4507.17	3734.89	19843.56	48791.66	23347.61	18702.18	4659.00	830.50	480.50	1095.56	1652.71	1524.67	580.07	40.24	33.56	41.35	80.99	104.49	69.56	115.86	46.30	37.11	39.36	57.27	58.16	36.90	49.34	60.61	20.25	37.67	37.83	36.43	31.17	24.83	41.10	26.25
172			4147.57	46997.80	48488.29	30754.01	18377.45	16821.94	8406.70	13855.41	9594.77	38671.78	33099.50	16681.10	30177.65	83415.93	92623.85	21072.35	2655.61	5463.42	4393.78	1499.67	1144.34	558.00	250.75	151.36	335.50	137.27	112.47	122.83	52.85	59.11	146.43	170.39	56.69	56.22	65.84	11.33	36.48	20.19	28.45	20.47	25.95	39.36	29.76	26.54	21.73	39.42	22.37
173			2797.66	14404.36	8289.09	19630.55	41005.66	28017.01	31513.72	25402.55	10411.30	1488.27	4079.72	6326.51	6875.59	13429.84	12102.49	5824.21	884.31	859.20	360.63	192.19	224.50	232.51	192.41	221.96	140.47	221.89	120.35	50.81	53.55	90.85	29.12	75.03	84.59	53.67	121.88	83.25	38.05	73.09	103.32	139.23	101.22	49.19	40.39	37.43	7.77	23.88	28.42
174			22819.14	75437.51	26450.89	20288.05	11107.81	6643.86	6193.62	21101.61	17910.76	9397.54	5264.71	12162.67	26475.44	37742.56	25944.41	18428.34	2107.58	383.44	923.33	496.38	399.38	322.28	348.19	312.37	346.16	209.48	105.14	71.70	85.28	44.56	132.62	105.36	95.56	10.70	10.46	11.81	31.88	24.37	8.84	21.45	46.56	51.44	31.18	28.17	37.47	23.50	29.46
175			17915.66	109962.05	118950.88	20421.90	30781.74	41298.98	26278.90	12046.56	6508.82	4454.57	5991.97	3424.81	38618.25	34864.86	13939.00	14481.69	3316.70	1543.53	730.22	664.86	651.08	286.48	139.61	52.51	96.32	102.61	149.33	78.62	38.86	29.03	73.46	28.77	22.71	46.03	23.52	22.34	72.05	53.70	26.48	48.36	76.11	76.92	20.36	33.76	25.83	47.57	29.95
176			6231.76	135575.10	34976.60	39123.00	42331.61	41055.90	28858.97	1696.07	1678.72	2918.39	10652.42	6777.12	12652.33	45172.66	48308.95	31536.67	31405.77	5542.19	969.71	253.90	870.23	254.50	329.22	266.61	123.64	88.09	133.12	104.17	84.76	226.00	130.04	62.90	73.06	64.76	21.30	23.35	59.34	82.27	28.30	57.72	126.23	20.35	63.39	41.37	34.73	34.66	33.22
177			16605.53	25260.90	11828.07	10149.30	5857.03	9981.05	6834.43	6368.26	28643.91	42322.73	17902.90	10544.93	8492.12	6986.90	6942.97	765.77	1749.17	1477.34	220.42	323.17	258.18	327.81	453.92	216.57	155.31	62.15	80.68	80.21	80.08	45.71	69.93	62.74	86.00	61.13	36.92	56.22	26.51	19.87	33.00	22.83	24.07	20.94	27.67	30.97	17.71	8.48	13.20
178			1307.38	21650.50	17927.19	11278.69	6366.02	8017.71	13222.69	13299.78	18765.16	20212.76	20120.37	3241.52	9213.19	7959.09	10825.30	10210.22	3843.18	2375.13	567.96	599.26	100.36	127.55	140.68	61.84	59.12	157.84	65.56	82.56	86.18	10.92	32.31	47.06	36.44	28.27	19.77	25.19	17.82	12.06	38.80	14.10	38.32	21.47	13.14	20.03	17.94	31.29	22.91
179			4113.61	118476.64	61198.00	15011.55	7957.93	3763.60	13005.65	8868.22	34057.80	23941.50	13926.49	8574.00	24173.80	11545.02	6429.20	4867.07	1489.33	304.53	217.16	97.29	90.30	78.37	125.11	148.81	120.33	69.43	33.64	44.88	24.41	47.61	108.03	57.94	19.27	51.03	23.72	45.91	34.34	42.32	59.10	38.59	28.63	49.97	43.41	34.52	21.55	13.20	17.66
180			22215.30	62409.87	52943.50	15141.82	10368.86	4933.11	4078.75	6892.42	9217.23	24578.78	5331.44	4130.17	8986.64	21743.85	38920.08	25801.49	1297.67	784.82	358.62	489.29	321.59	1069.44	614.88	221.15	129.89	207.13	171.81	114.84	75.76	52.19	98.25	56.21	38.61	87.55	65.43	35.96	40.78	92.10	58.11	67.30	65.49	52.52	68.86	42.99	18.43	56.20	37.63
181			32528.68	62923.12	55000.44	2929.05	10651.17	18976.95	46462.15	25580.53	33528.32	13134.27	2389.74	3349.04	2664.19	5777.96	6901.52	8411.02	5373.42	1650.14	1238.46	839.02	403.90	548.07	403.06	177.66	44.24	87.03	108.19	83.69	89.53	69.81	57.37	77.64	142.25	134.89	45.17	26.19	68.43	18.19	27.53	61.96	50.57	24.32	72.65	54.43	22.36	32.81	45.92
182			3928.35	5919.64	6356.78	3456.14	5202.86	7600.52	9277.13	691.91	10567.99	42115.67	43981.19	5998.90	2836.21	8963.92	4542.39	1298.72	905.36	397.79	87.59	150.07	65.84	243.83	73.38	85.81	199.60	106.82	112.77	153.07	43.27	81.99	127.40	44.32	56.21	9.08	56.56	29.34	48.03	30.38	22.56	18.10	38.17	33.07	40.63	63.02	46.50	35.69	38.73
183			32868.58	101075.87	12412.76	11250.91	3640.09	1480.48	6610.35	11379.15	42999.71	28848.37	13557.39	13525.99	15024.56	19102.76	10132.66	5817.34	2740.99	614.46	498.99	246.92	77.14	294.59	83.53	213.87	398.02	372.05	111.27	143.61	174.31	68.02	56.35	54.75	68.71	82.73	45.13	73.30	128.07	58.29	62.62	53.26	72.60	39.66	25.12	18.03	17.66	7.00	20.93
184			655.23	16983.70	52334.50	36794.82	44509.83	23572.34	23880.33	26877.90	13799.58	3916.25	7611.56	14019.25	25952.97	31745.93	2470.96	2012.32	565.44	552.29	439.58	225.54	202.80	179.64	176.47	27.21	95.91	152.59	66.84	102.33	23.69	14.87	35.88	45.12	45.99	31.34	24.83	31.62	16.46	43.80	29.34	24.54	35.39	27.77	24.80	29.59	44.59	20.32	23.31
185			42950.71	100418.12	25042.53	24082.80	7746.73	13317.16	10588.95	13086.74	30636.73	41400.03	15616.45	11990.94	27624.32	16981.24	10534.79	5079.94	915.71	453.77	766.98	709.55	524.57	671.62	259.54	143.56	116.40	43.43	101.29	103.24	32.90	32.02	183.79	27.98	31.87	54.00	93.25	17.72	24.81	11.62	21.37	63.83	19.40	32.28	14.14	8.88	15.10	31.15	10.13
186			8510.48	110033.34	87320.93	49977.63	22709.62	7980.26	4227.49	7841.50	10951.69	24890.60	3982.14	33838.80	21101.48	21578.29	23117.11	4865.40	1144.53	1687.42	644.10	431.56	240.87	158.98	450.78	308.02	120.34	50.02	71.05	45.62	50.01	83.25	127.12	105.89	67.51	45.22	52.24	16.52	48.05	8.16	26.60	42.30	43.72	60.28	45.80	27.20	40.53	19.44	17.15
187			31620.34	68477.65	68147.34	48998.93	49498.44	23724.67	17133.72	12444.10	5187.91	8854.90	20068.46	21509.75	2977.76	9233.19	24884.58	20987.10	14326.98	5654.37	1094.45	683.41	929.06	500.04	369.66	166.90	251.90	145.01	47.60	95.05	47.50	54.29	53.62	103.01	86.68	176.91	69.80	21.82	17.31	20.17	64.66	43.22	11.37	46.03	51.31	13.76	27.79	37.92	53.23
188			30962.89	110022.43	60392.08	30094.76	28889.57	7534.85	5876.81	6464.87	6163.53	7004.53	2750.27	8048.56	35730.90	47025.39	23176.72	7937.54	1437.67	482.49	177.92	393.65	444.39	757.06	333.12	357.84	132.09	78.31	109.01	145.18	45.51	10.62	23.27	36.91	9.40	36.14	28.49	45.54	31.39	20.60	29.96	15.48	57.93	75.30	34.08	25.36	24.80	34.81	9.44
189			6397.22	35718.90	6811.15	43549.35	31570.89	12392.32	8971.13	12101.02	38163.03	14425.11	15592.97	28039.54	33474.03	26152.41	13200.98	12157.88	11905.34	1367.67	802.03	784.22	143.30	428.66	299.11	49.81	57.07	61.73	96.01	169.51	87.64	54.33	30.52	101.07	129.25	53.56	59.31	54.91	73.43	69.05	40.40	24.75	26.70	38.90	50.68	57.06	44.04	58.54	24.63
190			3677.88	62702.48	69935.78	9271.11	9499.27	19582.02	27294.10	4765.73	9851.12	9849.05	4809.78	5479.31	4291.31	7299.66	6692.03	458.87	246.88	311.82	266.89	519.49	386.16	39.63	242.08	161.75	34.20	35.08	132.00	106.05	41.69	46.31	85.81	35.68	18.29	11.83	24.33	24.89	21.37	32.68	37.17	25.11	28.40	30.22	12.27	8.32	110.47	91.82	32.93
191			5527.86	6980.98	8966.88	27543.62	27512.38	14605.86	14322.86	18325.63	4988.75	39646.96	65551.52	18788.60	12083.87	10074.53	10519.60	7174.77	2332.39	770.05	670.12	835.45	532.53	27.01	136.24	129.78	94.38	39.57	63.32	76.13	154.22	103.90	54.57	25.63	31.38	47.23	47.90	22.55	62.98	50.39	89.15	67.16	55.44	55.45	32.06	23.36	19.38	33.19	40.16
192			10545.47	46961.54	55110.89	9125.03	18829.57	17727.08	8263.74	5041.27	8827.82	9092.18	3623.77	13320.39	29518.81	103769.09	50169.10	19804.68	7623.69	1964.26	1419.95	708.16	482.93	111.80	178.09	244.39	168.92	139.82	60.85	184.42	105.89	36.86	56.46	54.62	70.86	57.80	32.44	62.59	92.02	86.29	29.87	43.79	90.48	84.19	95.28	67.75	21.51	6.75	20.06
193			2237.62	8780.75	13276.58	8713.57	23552.25	15121.32	6562.38	2044.46	10828.06	1832.66	2094.89	6469.09	14327.45	16076.17	20701.21	2605.29	5056.29	1216.09	351.88	101.46	420.66	137.55	111.86	212.80	93.61	96.03	69.31	74.54	22.58	29.71	76.56	62.51	18.67	36.67	45.21	35.15	23.05	46.85	41.70	53.32	74.67	34.01	28.80	44.82	33.41	26.76	16.73
194			20342.38	77341.64	50483.42	12191.83	2925.54	9843.19	14711.43	14888.55	17344.47	12834.62	17620.97	14671.33	13796.94	6541.94	10383.80	12728.43	2199.62	512.40	813.21	693.61	146.38	184.57	313.38	168.47	55.52	41.64	56.28	79.32	51.49	92.74	35.83	63.27	45.59	35.32	29.15	23.16	17.02	14.12	51.46	29.82	53.37	46.98	36.34	17.85	18.56	26.73	6.92
195			18025.00	58945.28	51434.58	9345.14	6846.09	14051.99	7107.14	4940.22	7679.51	11111.91	9998.13	8204.86	5386.31	12519.11	3599.35	1041.31	357.80	61.16	108.49	150.34	289.13	183.19	336.30	142.26	115.47	89.92	68.07	83.73	39.07	15.35	31.65	32.95	69.23	83.22	36.37	32.17	23.81	27.96	33.33	33.94	16.60	35.42	49.27	34.82	27.25	16.12	44.45
196			15545.80	33952.56	12215.29	12961.79	6087.96	1617.31	5217.42	16608.41	75681.73	58903.49	17848.64	11547.93	1670.11	4283.35	10070.30	8238.85	3521.27	1798.47	761.82	266.30	267.85	182.68	265.42	207.29	60.03	56.46	126.68	140.74	44.80	75.07	46.89	36.03	67.54	55.84	55.42	26.03	23.69	26.12	25.26	8.98	41.18	28.54	30.55	8.57	22.61	34.00	50.19
197			1422.32	22860.51	10136.19	5141.33	5948.30	10121.46	9052.11	10660.46	7758.53	6271.40	14229.61	43329.57	30012.00	13022.90	2715.16	6421.66	1560.07	365.52	295.52	140.64	395.72	495.20	415.54	269.09	188.40	71.37	37.36	65.80	196.68	176.69	14.56	25.67	44.51	86.10	105.01	62.93	24.80	28.40	25.95	46.33	66.74	82.02	29.78	46.55	50.38	60.84	44.61
198			14098.41	26698.63	3863.06	3304.34	8502.37	33048.89	24632.93	11705.05	14050.24	3240.50	1515.71	4669.47	3414.86	5703.24	13989.24	7978.96	1079.98	101.05	75.17	435.19	173.71	178.61	82.23	61.76	132.11	44.42	84.55	108.78	38.25	25.83	17.23	51.00	16.70	23.92	23.98	46.22	52.94	57.86	27.84	18.98	38.79	19.74	15.30	26.39	19.78	26.47	13.54
199			27821.37	36795.83	82518.00	299407.09	40260.23	6256.11	4637.95	29455.92	41178.66	7182.31	7913.67	6146.68	8567.49	15459.11	1324.17	5651.37	1688.93	724.61	859.32	504.13	196.68	207.44	367.98	157.76	195.89	149.58	113.35	46.53	119.44	30.22	51.91	47.56	15.35	63.45	16.66	44.67	111.65	35.95	56.12	35.49	37.29	28.08	46.49	18.42	53.12	31.58	16.81
200			4527.24	24844.52	44279.75	4264.11	5192.95	10966.36	20560.16	59615.04	16956.78	6811.02	8247.16	7582.43	7755.20	10382.69	11056.37	4200.28	1164.98	839.46	238.63	192.14	114.87	132.47	131.63	118.52	43.18	31.35	41.21	56.45	47.94	40.16	64.26	72.00	26.62	18.68	80.90	118.16	23.88	41.61	19.51	22.35	51.01	72.91	26.36	20.95	14.25	27.38	15.21
201			7593.22	51846.00	37597.17	25594.10	9417.25	10740.42	4610.83	8455.52	3465.96	10494.00	11564.19	10066.19	35021.96	29004.68	31782.57	15009.20	4861.65	1413.13	275.67	793.46	831.08	708.73	218.86	218.76	214.97	132.63	117.98	72.05	114.38	49.92	127.88	63.47	54.13	45.42	17.75	29.94	17.19	43.15	44.11	35.86	28.95	35.29	45.76	14.81	29.91	38.02	25.28
202			13902.56	37183.97	14271.16	1524.71	17483.46	19482.93	29885.51	43787.98	14078.72	4220.78	4238.94	7614.65	5181.19	11200.24	41914.69	31165.15	2465.79	1260.90	240.21	442.70	425.83	204.98	92.44	151.78	289.64	165.27	199.76	273.39	119.76	11.75	58.48	45.18	46.74	32.79	35.29	30.35	59.89	14.54	21.15	66.29	55.52	43.04	44.10	16.53	35.56	23.76	6.34
203			15984.08	26627.54	10591.25	32109.45	49242.43	24883.75	19216.89	3765.71	4730.50	3378.27	7313.05	7051.91	5611.75	22976.21	17819.33	7928.75	5076.98	480.79	1172.22	755.36	277.69	185.11	247.38	208.71	101.09	25.92	71.82	21.27	46.46	36.61	20.29	34.46	50.28	89.95	33.48	35.65	22.26	13.53	28.01	47.14	29.91	49.18	43.46	51.52	26.30	29.54	43.51
204			8748.93	66366.68	18038.39	8711.60	25809.52	4326.96	18537.08	42407.09	32603.32	13306.55	13843.51	5757.99	13649.36	10231.49	5785.77	859.06	638.95	1237.26	1453.03	941.16	205.09	102.39	71.37	72.18	46.47	69.95	27.48	62.63	78.21	34.50	17.90	28.23	57.07	31.83	63.56	52.10	17.29	20.98	25.02	23.63	41.50	44.07	54.23	53.65	36.13	8.91	14.81
205			7104.76	41487.82	43237.09	19422.29	10961.47	11927.48	13638.45	20766.18	21640.28	15349.93	13737.12	14892.46	31311.06	20953.15	15553.29	5620.26	2079.13	549.41	398.03	299.67	370.92	356.40	251.36	206.35	46.69	14.61	30.96	33.08	57.03	87.50	115.04	114.78	210.68	185.53	50.34	78.18	120.29	75.56	33.65	39.74	62.88	53.41	24.36	38.04	74.40	46.29	24.62
206			2171.62	19221.28	12167.48	3525.97	11039.65	24479.30	13517.63	15424.09	4119.96	8999.01	9566.12	15412.25	13204.63	20995.85	14702.09	8985.65	2439.88	1321.96	1181.93	982.47	503.61	611.78	491.58	172.28	85.34	128.84	90.35	29.66	81.44	39.82	49.55	17.70	51.28	26.09	21.97	30.42	25.09	19.36	10.28	28.25	48.45	34.72	67.49	45.44	48.25	22.87	18.77
207			41804.07	42450.40	20025.54	41109.70	60632.34	20630.07	5938.63	10785.97	5152.63	32917.69	22220.01	59356.21	22936.77	14830.86	10788.57	4127.53	1653.71	616.83	454.47	662.59	546.37	397.00	270.81	144.02	129.25	236.48	244.90	117.49	116.18	7.29	41.07	19.86	23.02	20.10	90.50	29.53	65.94	86.86	66.02	32.22	36.73	57.84	44.04	90.37	23.66	51.79	35.64
208			10138.89	33161.32	36633.36	10505.77	6335.32	6283.43	18061.90	59013.26	21253.03	10003.05	3763.29	9323.78	15566.92	2554.44	26351.48	43613.48	8383.12	1817.39	331.41	122.47	323.70	423.81	1508.88	236.28	233.59	120.56	37.70	109.48	102.80	43.48	11.77	42.92	82.52	75.90	47.77	55.87	42.53	26.16	9.91	31.71	31.15	32.83	18.42	29.28	10.09	36.50	26.70
209			3250.79	45471.44	105400.82	43876.48	16973.26	32136.03	13334.03	5791.09	5249.78	18999.75	10540.31	6154.78	17824.80	12984.63	6440.94	1583.74	1024.03	206.84	150.46	202.30	66.23	212.16	584.63	340.91	94.35	74.80	54.09	130.61	113.87	54.83	45.25	63.00	10.40	19.06	26.09	54.24	35.86	60.49	29.66	26.42	62.48	60.72	42.43	32.36	29.09	30.29	10.66
210			28102.58	65830.75	28148.19	1571.30	4121.86	2877.69	5736.68	6609.56	4577.67	18925.08	53100.15	55915.19	44086.83	45239.02	17301.65	6838.78	1421.65	341.22	272.35	348.94	51.20	103.65	251.74	436.81	209.81	257.45	107.84	116.88	90.58	48.33	37.26	29.20	20.51	66.14	72.06	25.69	15.70	31.23	42.26	113.71	113.53	30.62	21.31	32.72	18.22	24.97	13.80
211			10948.47	392830.96	326974.28	49205.10	14254.36	3311.78	2619.63	4697.68	5146.58	23032.66	6016.95	13543.64	12653.88	7506.82	35292.64	16430.57	4619.96	1544.27	578.52	381.94	361.65	228.22	362.13	188.28	235.99	234.18	99.60	60.47	86.14	102.37	52.05	59.44	79.06	37.86	43.38	22.87	35.26	42.60	15.56	7.79	8.64	9.66	40.28	46.55	24.36	56.95	33.91
212			22300.75	225081.01	112442.75	47757.35	45668.17	37586.58	27091.73	21341.46	4178.26	2902.04	3583.07	7089.32	15608.39	15872.46	11183.25	1566.60	2596.55	1188.98	410.47	348.96	333.47	247.79	89.27	125.97	203.67	52.21	39.43	57.94	32.77	41.58	103.07	31.91	60.74	62.35	26.33	60.72	36.45	35.08	22.04	21.19	15.56	44.92	47.30	59.85	25.24	33.61	9.38
213			13822.19	571002.37	480226.03	40020.29	3134.11	6097.51	3857.11	3150.84	4545.45	8447.35	6762.25	19529.40	15726.17	17631.29	16771.68	26033.87	8503.16	1690.98	729.85	454.55	802.09	526.05	348.94	360.59	197.20	206.74	67.89	126.66	82.83	120.10	61.55	58.01	80.81	94.96	29.22	82.01	153.70	104.64	53.25	40.63	26.68	79.06	54.07	28.57	37.86	52.93	19.30
214			3731.31	40975.12	14379.08	5114.09	6214.02	2028.12	2889.63	5845.60	10116.77	21537.99	16403.73	12117.45	7119.88	19348.81	55968.44	18053.77	7339.04	843.71	723.47	167.94	289.27	461.83	420.51	120.66	208.72	86.75	163.83	40.05	113.25	96.30	18.33	42.98	154.35	123.73	105.85	36.51	40.83	69.08	73.92	60.97	72.38	20.59	7.23	26.46	41.28	27.89	24.14
215			18015.99	37164.03	16927.68	7541.26	2396.30	5404.82	6152.06	17722.05	27245.25	17100.34	2295.08	3528.22	14410.08	25346.63	26801.32	9817.37	4996.00	660.18	108.42	96.90	282.51	314.94	263.54	246.92	58.89	92.85	131.39	93.84	38.86	41.79	53.13	21.62	57.37	83.48	59.62	63.00	92.27	51.75	20.01	10.61	10.84	31.56	30.34	13.70	7.01	22.18	49.15
216			17165.58	42239.77	15852.04	16311.22	19968.81	15678.86	10044.99	9010.00	13588.79	12283.76	5940.63	9542.44	11159.19	22083.23	14780.32	8594.73	3757.78	649.36	758.33	674.21	415.35	395.10	798.52	516.84	571.69	94.90	130.19	103.73	124.30	124.43	39.88	39.58	28.15	6.91	43.04	18.71	42.05	64.63	38.29	37.50	27.09	55.54	26.33	12.44	20.94	27.98	9.43
217			10707.13	40750.46	21880.54	28596.62	10300.77	11202.17	7383.45	7666.73	11371.12	12096.33	9762.77	4027.37	22502.64	7017.16	1450.06	493.45	602.23	1016.59	351.79	126.96	81.12	51.08	55.35	232.37	264.68	96.45	103.57	100.12	32.43	15.14	29.55	55.60	59.88	48.32	102.70	48.39	9.66	15.45	17.54	26.74	25.92	44.49	20.20	19.99	41.01	27.79	19.10
218			19773.32	79989.57	107178.33	167367.12	27708.11	19650.71	19214.17	14472.69	10535.75	8627.20	10740.73	15290.25	6749.75	16096.12	12227.96	4066.74	2251.84	939.33	1149.10	905.80	623.84	342.98	211.75	227.77	163.02	107.64	159.34	32.90	19.50	43.76	54.75	16.01	54.69	97.69	52.80	70.10	80.78	83.32	84.69	36.78	36.65	10.31	18.79	35.69	16.15	10.90	14.73
219			9276.67	21079.32	6057.13	3562.61	3298.28	15458.08	6257.96	11350.81	5386.54	10362.49	7980.52	18815.28	23344.21	5413.88	6756.94	9961.55	11353.37	3998.01	410.25	406.64	371.85	298.04	504.00	380.70	206.52	106.89	91.15	180.47	106.76	156.82	150.87	67.01	20.15	11.97	14.50	24.04	43.63	25.54	64.77	30.19	21.94	18.72	20.24	29.48	87.68	54.72	58.36
220			5580.08	23782.68	36562.84	7203.90	1195.88	1630.69	1419.20	1126.94	2258.82	18306.34	63258.07	32552.00	18311.15	14325.98	14490.89	10953.30	15855.54	2346.89	650.94	73.23	285.51	294.29	205.22	76.83	57.51	83.58	71.35	53.44	13.98	10.92	27.81	33.94	19.19	35.32	47.43	51.45	47.02	24.54	52.64	51.54	7.36	18.58	36.52	39.76	34.31	40.92	46.33
221			18688.82	55908.60	63358.00	7490.13	8316.12	4366.37	1970.87	16356.56	29092.37	14610.00	11037.30	9290.34	11736.25	27902.32	51365.85	15186.21	1609.99	651.61	447.12	649.37	543.41	527.83	636.27	256.01	261.29	250.70	37.47	108.77	163.14	187.34	92.21	185.34	114.27	78.46	46.14	40.52	31.58	45.82	38.57	36.26	72.71	54.15	62.56	36.94	18.70	27.05	16.42
222			417821.09	490859.87	117348.78	299679.28	93361.37	12877.90	6534.36	6752.76	5504.64	2968.96	1646.34	5471.33	11450.96	12730.04	16005.88	10543.29	2692.67	185.67	166.02	297.01	91.43	115.44	189.50	88.90	199.13	223.38	181.49	70.77	99.38	86.40	73.59	50.19	148.22	5.63	71.79	31.03	52.31	61.28	28.20	66.05	138.71	111.71	10.64	29.29	87.48	109.44	66.21
223			307.36	16098.58	10570.31	13681.47	20020.38	11262.13	28168.82	41043.10	5069.60	3321.80	2517.43	2191.29	11098.63	16923.35	8470.39	5816.60	4610.25	779.30	652.20	332.02	265.55	154.91	80.63	168.82	101.41	51.41	182.07	121.63	44.98	23.23	43.90	40.52	51.51	67.39	36.21	27.04	62.13	113.86	53.11	19.25	30.87	9.81	33.44	32.30	46.38	34.16	50.40
224			10611.05	7107.21	3411.27	11162.11	3654.94	6371.44	19702.68	17772.33	1879.01	3592.45	17891.93	14289.21	4908.09	12243.08	7556.75	936.70	316.15	135.68	60.39	116.37	145.74	177.83	84.76	143.10	57.59	47.43	76.08	60.18	40.23	31.74	15.77	25.69	51.16	14.50	51.31	78.48	15.41	8.70	47.37	46.31	71.99	74.61	21.75	45.62	68.93	34.89	43.62
225			5606.29	104857.69	24472.13	20022.58	14954.64	9503.18	31358.11	24642.94	15423.05	11055.44	4105.81	1026.86	4477.88	8796.09	9454.42	6372.88	4557.12	687.64	477.39	139.50	251.98	87.64	60.14	171.34	153.77	89.19	61.10	102.68	28.55	20.39	29.77	51.28	48.30	68.19	59.36	64.13	86.28	37.53	28.16	42.76	33.82	21.89	12.81	29.60	21.75	24.38	16.52
226			12533.66	40787.00	24914.50	43331.24	32100.39	19195.13	5244.47	307.36	8549.43	47191.66	18155.17	22756.69	25496.70	11971.04	20388.22	30934.79	10551.58	1741.21	1236.86	906.58	312.19	507.84	1071.12	797.24	340.71	170.43	48.95	100.77	97.32	92.81	127.52	147.82	155.73	91.38	62.17	50.81	80.12	19.01	49.65	77.48	68.25	39.04	34.39	44.02	29.77	25.93	16.13
227			3708.23	53793.61	34283.76	29747.33	16996.74	8935.17	22668.67	21692.02	8631.30	13407.92	8225.42	8392.02	15913.94	10909.99	28617.75	23774.95	3893.71	1693.46	1085.08	666.24	604.78	887.83	471.12	358.60	346.49	160.35	93.71	95.86	78.81	54.14	50.86	41.25	55.94	93.27	20.79	74.52	31.65	160.95	102.20	34.37	60.80	44.97	62.27	38.61	23.59	70.32	38.79
228			21395.30	50269.91	79875.22	35104.37	6120.41	11261.49	15820.13	13719.63	8730.03	5815.23	9167.98	11747.61	28508.44	32671.19	5067.86	940.28	415.88	213.42	297.36	196.20	150.12	214.35	126.94	127.89	40.66	72.09	41.08	35.62	115.53	118.28	92.43	73.19	82.59	83.14	59.15	11.69	29.66	26.49	28.33	24.65	73.11	51.51	34.11	21.35	41.32	59.57	23.86
229			48559.88	85170.21	10522.14	6510.59	27432.66	32969.08	6434.46	3058.88	4882.78	8760.02	3733.04	2481.56	8374.59	33991.17	13873.52	5088.60	4325.49	1645.39	595.79	414.36	408.09	670.76	787.28	392.81	80.21	90.48	120.54	53.52	28.95	80.66	86.31	49.38	56.30	45.28	66.52	65.31	54.77	32.77	27.18	29.84	41.51	35.02	16.23	18.54	7.29	16.10	34.87
230			12699.01	35355.94	17976.25	7596.10	7410.06	4751.61	4127.77	3361.16	2190.02	9533.19	37511.22	32902.80	42157.48	26095.69	19344.52	5878.06	1908.11	338.28	392.58	428.85	207.82	397.12	233.71	218.49	126.23	73.45	96.96	64.24	45.64	31.59	60.21	39.33	46.49	56.26	41.42	28.29	27.29	24.88	53.83	20.31	24.93	43.35	19.78	32.31	15.97	12.21	17.52
231			31279.14	69438.39	29362.52	22361.72	9671.24	33245.59	17172.84	3939.60	2212.91	8744.94	1482.47	32681.80	59245.01	45017.87	15005.24	7391.04	911.95	496.10	475.58	709.37	384.02	636.22	438.87	91.96	267.11	193.69	59.76	111.71	78.38	46.72	57.03	26.40	28.24	35.47	27.39	37.91	65.25	53.16	34.50	50.95	18.95	18.98	28.35	25.19	21.56	59.51	47.77
232			15809.16	26450.39	2236.72	15886.53	11369.23	11150.42	9617.47	3812.10	10497.32	10798.86	3581.63	1905.66	2534.53	3411.17	14333.88	8967.60	1160.95	611.99	280.37	207.14	226.45	268.16	119.56	121.34	96.52	91.60	69.59	39.32	63.64	69.37	33.98	25.03	15.92	19.83	12.10	29.77	19.27	22.70	29.22	54.40	14.70	15.64	35.69	39.56	36.74	27.09	11.68
233			2182.63	13923.10	10410.27	6146.03	5511.85	16176.57	13094.94	4987.31	4389.16	4522.67	6842.62	7194.42	2359.03	4273.21	10488.88	9557.26	4434.66	448.92	229.49	362.16	192.80	203.89	81.48	229.99	218.30	118.74	62.73	96.38	32.54	31.92	43.25	62.41	27.40	27.45	37.36	19.16	23.62	30.92	24.25	13.37	29.16	36.29	76.22	17.91	12.04	19.62	34.28
234			3741.93	37147.37	48457.84	37793.81	14275.02	10483.47	6682.56	9195.71	8581.26	11454.03	7415.65	1641.46	10830.37	18042.95	16656.37	21342.68	12570.58	1923.17	1527.87	740.61	494.73	627.51	278.56	292.82	86.30	196.95	150.64	92.91	38.68	21.33	44.33	45.70	42.78	27.93	13.14	54.48	65.19	22.35	55.62	20.35	23.36	19.16	14.98	56.02	58.23	24.02	21.20
235			9938.32	14068.74	10383.05	5140.45	8665.73	6330.62	11192.73	16577.20	20327.92	19213.70	11972.16	8853.16	17418.22	10057.78	3794.29	1376.56	332.09	410.25	180.44	153.40	21.69	66.32	87.09	187.80	115.62	24.57	105.59	131.66	122.48	45.84	15.26	19.06	13.58	47.49	88.66	34.49	16.64	25.21	17.08	14.26	30.45	66.68	68.81	22.45	8.02	19.04	15.90
236			11950.42	31699.96	10175.58	25548.80	28895.89	16953.53	12358.51	22049.37	16446.82	7128.75	3649.74	1201.45	8158.94	11552.24	17710.21	4495.92	1144.54	1288.11	462.99	349.43	305.20	113.61	284.40	312.56	173.86	49.10	124.11	43.89	67.66	92.45	53.48	55.30	42.68	37.40	33.49	73.36	40.47	32.30	19.47	12.61	13.19	27.54	44.64	49.60	8.61	9.46	10.83
237			24973.07	309169.00	91155.80	14112.63	21830.21	17305.96	13798.26	13393.92	2771.42	8269.56	13578.16	12185.98	7244.70	6188.83	2610.77	333.52	851.39	513.37	727.94	474.83	261.71	433.32	470.36	576.89	133.41	159.60	272.97	66.02	35.27	136.75	80.67	245.10	186.08	59.68	88.78	67.96	35.89	103.68	121.23	119.15	64.00	69.62	42.90	50.00	88.65	133.50	245.15
238			171098.62	378867.96	313748.71	18760.40	18973.10	7622.58	2802.53	9236.29	19905.19	6346.47	16063.68	6531.85	1861.87	12723.39	12753.86	5036.17	758.59	213.52	223.98	362.86	364.37	199.51	100.82	73.65	66.96	104.36	125.49	89.12	36.39	24.01	27.38	126.97	89.64	134.88	54.63	79.10	82.59	47.83	48.36	23.62	10.75	10.37	24.40	42.08	34.75	11.03	36.40
239			10933.70	33338.88	34155.09	35866.46	31840.25	22528.75	19934.16	16170.48	14528.68	6817.85	13747.53	12314.04	13807.17	26038.99	80372.90	42075.03	4117.87	989.30	1340.08	1547.71	1511.33	1051.33	507.25	308.40	394.95	165.11	49.44	59.24	79.53	78.34	51.88	89.61	67.13	56.55	93.45	30.61	49.94	41.66	64.92	36.15	41.78	17.78	15.23	30.88	15.24	19.09	29.18
240			8842.66	38320.88	70508.05	60651.03	30418.65	11342.86	4255.22	2503.05	4310.25	9429.01	18900.87	12266.61	23189.55	26510.27	12152.67	21592.46	8110.45	576.96	787.35	226.85	422.96	67.94	613.90	259.36	406.10	466.55	288.90	102.99	102.49	73.16	66.96	33.67	53.00	59.98	28.09	75.11	94.45	54.76	24.57	52.98	26.11	41.74	13.34	21.82	30.21	23.76	32.32
241			99380.84	239140.62	56487.64	75574.39	54422.83	21197.55	12387.31	7152.54	5275.93	6373.83	5308.32	29081.32	15055.87	7985.64	7770.90	2370.08	781.20	1221.41	893.49	1340.58	390.21	441.19	770.38	877.13	356.33	62.92	80.40	68.18	260.29	53.21	131.20	49.34	260.18	83.92	122.02	44.12	87.56	80.97	103.91	129.44	180.91	131.08	50.36	107.08	105.63	15.65	44.77
242			46996.48	150393.03	204158.40	44378.18	1394.60	7283.82	15292.89	10877.08	3227.63	10792.57	63680.94	77897.37	36637.71	26657.17	7332.16	1320.79	1113.21	468.93	262.10	225.04	170.10	219.96	105.24	143.03	144.38	46.30	28.60	45.60	58.54	19.36	76.75	78.94	62.68	40.34	48.34	28.67	22.48	22.44	28.68	35.64	58.12	77.94	16.59	29.56	32.49	36.52	53.56
243			6356.41	34783.57	29022.68	12758.17	2683.85	7371.19	9137.43	13886.70	17514.31	12772.62	5538.35	3960.47	8190.93	4681.44	3960.18	908.23	300.15	170.04	39.53	147.35	243.87	172.40	147.90	76.93	118.39	38.13	34.73	27.43	42.11	60.49	41.70	36.34	59.25	86.37	102.14	91.95	115.58	61.08	22.84	30.26	26.94	56.50	28.12	6.88	11.40	32.83	30.15
244			21847.44	28001.22	14562.60	20962.42	23480.00	3306.04	14407.53	22169.93	5758.20	8105.13	8817.86	6589.28	8131.58	21695.98	31043.80	17501.60	4018.11	1577.24	922.85	922.76	622.99	464.20	386.59	135.22	158.95	284.97	184.56	193.31	74.99	59.94	61.47	44.80	46.51	39.89	51.26	132.21	89.28	41.59	14.44	26.56	17.75	73.39	76.49	33.55	28.62	23.07	19.93
245			14165.02	55854.55	29182.07	67416.92	43596.26	9551.59	2903.08	2229.20	10337.78	37240.49	41921.76	26948.23	16115.31	39935.67	54041.10	6967.52	571.35	1247.34	686.39	196.77	435.33	170.10	27.16	27.05	30.48	131.87	108.32	21.99	132.43	192.40	34.92	20.48	47.96	30.00	43.98	11.34	86.21	74.05	52.48	38.46	41.39	49.45	33.73	63.82	39.97	42.16	25.81
246			21500.41	48582.89	22724.70	5122.22	13568.59	7453.38	4506.42	6518.27	27284.70	22960.49	6780.30	12691.82	14215.56	23889.36	65679.28	32847.08	889.73	1389.54	572.29	926.03	435.59	457.35	556.52	471.78	241.19	71.15	248.35	93.95	37.13	103.44	207.55	132.26	110.56	72.09	23.21	35.95	38.16	40.60	39.27	39.16	54.73	33.60	28.15	46.26	41.98	41.75	38.04
247			3039.78	63642.17	69560.93	14910.35	15888.22	21409.19	22104.23	10876.75	7705.19	4379.29	14164.18	21006.69	10552.72	6479.89	5805.32	5400.47	1733.60	448.99	513.66	590.73	403.90	310.75	156.78	81.47	99.30	66.21	33.56	50.89	55.56	107.48	68.03	14.22	27.59	55.54	78.94	77.74	53.11	94.51	51.10	40.40	49.37	40.79	33.84	12.96	14.29	19.18	26.01
248			8845.13	47483.18	4211.12	13090.01	7746.63	4003.75	2874.11	2802.13	918.15	4027.36	24864.09	14721.29	23264.10	12482.89	12682.06	4456.61	1335.84	501.16	530.74	321.49	131.39	201.28	138.14	100.10	92.78	82.53	167.10	30.57	32.33	51.14	52.24	66.53	39.24	47.29	20.85	29.01	34.40	14.15	7.60	12.12	30.24	33.26	40.61	32.46	24.96	37.48	23.36
249			6140.21	87598.86	31741.99	5632.15	3468.74	2715.92	5405.24	9792.76	14539.37	13309.66	5466.98	9354.56	29658.60	22193.78	31447.93	7247.35	969.06	347.71	128.05	184.66	606.52	444.19	255.33	150.33	45.49	73.00	84.87	39.46	63.91	18.27	71.09	90.47	84.48	27.88	6.96	11.65	9.19	28.50	33.85	22.70	55.07	49.32	22.58	16.92	13.36	15.33	15.11
250			32560.08	24742.02	6151.34	3842.79	3598.64	3665.71	13017.20	14607.56	3162.49	8284.57	17003.63	7941.97	32909.33	74486.17	49811.71	6537.96	1122.92	1344.78	1459.08	900.86	590.26	219.97	110.96	138.31	131.17	205.52	193.13	150.43	105.00	109.55	109.13	64.99	44.66	40.77	36.26	33.63	61.31	81.50	77.39	28.46	9.46	30.58	67.97	8.44	64.42	48.44	15.27
251			49588.12	89430.07	46651.10	9594.93	8529.92	13254.32	15711.57	6895.94	3743.97	10198.77	22191.70	35377.54	16929.49	2847.75	3300.98	888.27	311.34	52.61	85.50	58.47	101.42	57.24	170.82	100.23	58.19	76.07	97.44	41.78	4.67	25.66	14.94	37.04	20.27	51.86	49.48	30.40	28.89	59.42	26.85	33.23	49.92	31.36	34.28	12.38	7.31	43.29	18.78
252			8123.38	12257.51	13323.43	2018.32	5503.30	5509.53	15751.91	17843.59	32547.80	34064.34	41775.19	24250.59	16011.68	21900.76	10723.56	1875.56	1351.56	895.63	674.91	492.75	288.18	287.61	130.93	119.03	114.07	102.15	69.36	36.74	30.65	13.04	67.69	38.12	32.52	38.97	34.64	44.36	45.53	33.70	26.22	26.66	32.11	93.43	44.94	4.79	14.09	15.72	21.69
253			20897.66	62944.50	53864.71	44102.67	26044.40	6196.45	14374.62	7765.34	6667.18	3128.59	9092.64	44221.98	20419.37	3300.35	2899.49	1827.44	1514.91	567.81	260.75	65.40	174.60	69.30	276.04	221.06	150.75	116.45	23.35	65.52	86.27	47.35	59.05	34.40	16.37	37.67	24.15	25.41	19.10	13.05	26.55	42.43	43.70	64.84	23.92	15.79	57.76	49.84	26.15
254			8452.30	44617.93	12773.67	8332.45	2943.77	4723.37	1783.32	5902.12	26110.39	22903.31	21271.83	37024.64	31638.69	36415.07	17653.38	3524.26	1367.16	699.64	219.37	461.81	374.17	215.57	86.92	220.75	151.90	19.85	18.52	90.15	111.74	39.95	23.91	35.84	22.61	23.31	51.38	36.61	11.59	21.74	42.17	48.14	74.95	27.82	5.62	26.25	35.53	13.77	18.32
255			3015.11	13198.20	35028.26	11215.81	6932.15	5678.48	14035.85	8288.42	6754.70	6140.65	6011.07	12268.98	9074.77	7564.19	6431.80	1766.02	2470.85	824.64	260.84	213.12	127.59	167.56	352.14	233.63	184.47	172.81	146.80	103.93	53.43	97.76	103.60	17.88	93.22	91.04	87.39	41.04	75.51	39.28	46.17	12.97	38.06	50.86	7.51	58.69	79.75	14.54	10.88
256			13537.74	12500.71	12858.75	14583.23	15922.06	15398.16	29122.49	17732.33	6416.37	3457.91	7547.57	2253.16	12367.74	17311.33	11347.70	3637.02	389.45	682.93	573.29	1002.94	928.26	409.66	178.79	29.42	45.50	44.33	144.89	91.01	96.18	33.52	31.17	23.14	20.70	17.81	43.41	44.63	66.83	133.79	79.27	24.16	44.67	34.46	12.99	19.44	50.25	14.05	11.74
257			888508.75	1409974.50	306598.59	15021.52	8169.96	7388.77	11686.71	13986.04	13266.81	10945.32	17079.64	3077.90	6277.73	7312.14	6038.81	1395.04	122.30	76.74	274.85	235.38	260.62	56.51	45.33	58.43	112.37	55.72	49.55	31.26	91.58	197.07	297.99	299.85	427.61	178.33	44.48	149.03	157.87	77.18	31.25	16.68	22.32	133.18	49.51	135.61	121.89	22.43	16.54
258			19216.04	76639.07	56980.75	22952.96	8590.32	11584.11	30565.48	35455.66	11887.47	10433.38	11379.96	9086.33	7320.11	18745.87	15945.57	2203.58	511.33	249.54	232.74	193.62	100.52	82.57	76.24	77.87	69.21	71.50	108.42	60.85	65.08	59.93	53.18	48.90	9.93	57.36	92.52	58.65	54.98	46.76	24.54	24.19	33.08	32.38	17.98	15.92	25.49	16.11	42.37
259			24092.06	64137.04	156032.85	68947.38	23443.25	33216.82	6816.39	7632.32	13884.11	12281.74	8437.86	10410.97	9481.13	6784.41	5867.52	1481.50	324.10	737.35	239.24	145.25	130.59	325.87	321.31	161.73	95.35	221.49	117.18	108.64	65.19	56.92	115.26	48.44	59.44	76.94	148.75	86.82	48.15	65.05	54.31	26.43	32.42	47.56	45.47	52.51	25.95	38.11	26.20
260			32619.84	36951.46	6712.67	11306.33	16205.45	17378.91	26317.86	22447.53	9304.18	3668.03	4303.32	6479.78	13532.28	9576.84	3933.72	803.58	589.10	356.18	189.72	253.07	142.76	43.85	66.60	28.93	110.86	99.36	78.53	68.10	100.49	83.79	68.20	58.49	57.41	47.39	16.64	77.42	74.26	39.03	43.84	32.16	40.41	39.94	35.95	26.02	35.99	15.65	47.02
261			30725.53	1424931.75	944166.75	54158.61	27152.92	14489.87	13791.82	3978.95	2907.76	7498.31	14381.45	13691.08	6413.95	1062.80	2574.44	1988.20	2444.13	682.22	715.93	241.20	149.90	111.57	243.47	297.80	132.56	38.24	49.56	78.99	266.11	46.39	364.35	175.32	114.46	196.38	61.31	3.81	109.64	76.75	46.10	85.05	54.71	93.90	94.12	143.90	177.38	161.17	62.15
262			2214.34	40555.09	27421.92	11757.61	14230.55	21530.79	15051.01	8582.43	3790.85	4411.58	5214.25	8569.16	2340.02	8613.79	7725.53	2277.62	918.22	362.13	185.89	105.25	231.48	130.57	12.78	86.89	94.62	56.76	97.78	66.61	17.13	14.33	32.56	45.50	16.56	20.10	54.11	58.58	39.81	27.95	32.59	17.19	9.96	9.45	40.54	59.00	27.13	15.14	13.97
263			25940.54	22029.86	2055.04	3614.43	8505.79	9715.85	8684.19	4913.81	15086.17	10423.90	23596.72	16776.94	18095.80	29592.27	13577.70	7639.96	1356.31	102.84	362.50	434.63	140.49	229.63	217.62	115.19	151.65	87.39	54.03	30.58	28.81	37.41	38.69	24.95	20.94	17.43	24.28	20.29	17.62	54.65	17.87	28.46	14.13	18.71	29.70	15.11	13.97	24.06	27.25
264			30065.96	105235.35	177821.90	150062.40	38376.05	3540.83	15106.99	27311.29	48024.72	43799.59	12087.33	9736.71	14945.00	11547.44	7041.63	1996.27	731.45	1016.62	1078.52	312.23	335.33	353.40	194.26	116.48	95.22	128.57	128.56	71.71	28.91	30.53	51.83	24.87	60.60	32.59	117.36	98.83	9.27	27.57	40.73	40.09	45.01	34.43	14.33	13.32	30.85	18.93	55.22
265			18771.10	18919.13	36304.17	50463.64	32838.25	17268.45	21655.82	24563.94	24713.61	28138.29	16505.08	8895.54	4701.75	2681.55	5511.69	2953.65	399.76	106.31	456.22	319.12	189.37	408.33	164.81	109.64	59.71	111.51	20.78	37.35	130.24	240.35	124.72	56.62	35.88	29.89	45.57	40.35	37.13	4.99	36.48	50.69	49.52	46.74	34.78	26.22	28.88	25.71	58.33
266			11766.03	55172.57	30749.76	6336.60	13245.29	17091.79	8677.32	9877.20	18707.39	8357.57	9222.16	1465.71	7790.64	20385.62	15412.92	4728.47	1802.42	1503.33	455.63	96.91	228.54	106.46	139.35	150.79	48.22	126.60	104.79	54.49	55.55	73.04	35.51	95.83	86.71	135.94	94.34	32.17	62.58	56.17	87.29	82.65	28.03	83.21	32.39	28.82	34.44	9.38	16.48
267			46453.49	93935.35	16214.20	20849.59	15662.26	13251.10	32531.37	11715.93	13961.58	16350.32	10020.82	18422.56	8581.23	3200.67	1607.34	457.99	860.31	627.53	164.24	124.41	373.56	354.21	207.91	155.63	64.11	90.84	74.56	68.63	30.22	21.54	47.86	44.90	25.86	37.38	15.45	12.79	4.12	16.98	43.00	37.28	48.63	57.53	51.16	14.79	9.79	30.79	15.85
268			11300.63	22429.21	32836.94	10392.94	11567.18	10714.10	11316.53	28485.96	19511.47	6536.80	7735.50	8369.92	15338.45	8700.64	946.83	857.47	540.47	459.70	317.58	188.64	272.77	262.14	131.80	62.58	77.80	124.61	41.92	37.53	31.45	22.45	40.60	27.83	35.80	39.11	51.18	19.34	32.19	1.92	9.45	9.07	9.83	29.06	50.17	24.61	37.11	66.57	25.04
269			24845.71	81442.39	37906.34	19495.28	12553.15	9667.01	5552.46	5680.36	14191.81	41326.55	20949.59	59894.52	28770.56	11403.04	22158.20	20611.59	4123.14	765.51	1140.30	144.54	125.98	101.78	320.37	422.82	199.34	256.60	70.75	123.52	107.77	27.08	17.97	44.52	33.39	23.00	21.30	72.96	17.11	51.34	91.68	45.96	78.49	46.21	30.57	37.89	39.40	49.48	45.12
270			2588.13	17019.37	10972.96	8056.90	10393.23	7494.29	6470.62	5036.89	23040.08	15373.88	7763.41	13077.74	4179.59	14444.85	27411.32	12061.32	3628.22	1204.92	640.39	457.85	256.18	306.03	195.41	388.07	195.23	163.75	103.34	37.21	25.81	28.07	40.31	42.04	64.48	16.71	24.37	28.48	51.63	77.47	29.11	16.08	18.99	21.27	50.22	43.19	33.17	36.77	29.30
271			3510.53	107987.63	45483.29	10749.06	8321.16	10817.26	9131.83	3122.93	3023.35	5000.06	5669.23	10391.80	13336.28	22462.64	12657.07	5655.29	1510.07	222.27	356.20	504.93	482.00	167.66	249.12	252.03	85.77	54.15	35.49	87.95	117.10	112.10	75.99	64.24	118.79	27.91	7.84	65.94	33.35	24.65	81.57	41.93	31.32	70.38	35.01	32.80	39.31	72.48	40.44
272			14429.32	59097.91	30630.91	14007.80	33272.59	15713.92	3339.74	12048.99	13388.85	14383.31	3921.62	3833.12	15725.09	29197.91	25325.21	4599.06	801.61	784.08	430.39	559.04	587.59	247.33	148.87	155.86	68.90	100.12	126.53	102.94	154.99	102.69	93.96	43.76	24.49	12.36	10.75	52.83	15.93	15.69	110.78	88.68	49.11	40.26	22.54	51.34	38.97	31.52	10.59
273			16125.67	40325.51	20783.19	10006.55	6316.83	3249.39	4545.71	6507.32	15109.74	10488.13	9642.32	17152.61	12720.62	3540.54	10379.57	3884.07	592.57	141.83	52.68	69.62	148.85	157.26	275.36	105.62	51.20	41.57	44.51	48.91	19.98	52.09	51.48	17.92	30.02	39.82	102.03	64.24	29.25	21.47	53.78	34.96	11.81	34.13	31.04	62.08	28.54	9.62	26.59
274			11230.18	150796.15	28109.61	82082.96	73693.71	18742.16	22486.17	11788.62	21697.27	35990.06	18216.55	6636.75	2876.79	18711.70	25347.19	14120.15	2976.50	2045.40	427.47	277.06	354.84	63.28	190.82	161.77	256.96	223.97	159.41	50.03	102.13	147.66	26.25	48.16	64.25	26.72	36.06	136.74	201.75	126.83	26.27	35.36	72.47	50.61	13.17	49.19	51.91	47.28	21.76
275			6109.55	6365.99	1333.22	9047.20	5882.00	3479.71	7023.54	3497.54	2850.24	17261.75	23500.73	56508.21	68392.28	19125.66	4231.46	832.97	144.20	474.36	329.04	273.33	443.45	247.64	148.22	218.55	190.44	196.48	126.20	107.21	35.66	47.16	36.32	31.53	39.67	13.93	17.71	51.48	37.11	38.95	37.83	41.33	38.06	22.55	22.61	22.11	40.57	50.33	3.27
276			117242.87	110590.92	16522.33	28743.62	26602.48	15861.63	20402.62	21028.45	3508.09	507.88	1157.91	6066.57	4325.96	5614.93	7211.60	2957.18	764.27	294.08	108.85	365.91	317.84	419.40	152.02	95.87	284.41	239.09	188.49	18.90	59.95	80.34	18.65	17.37	74.03	102.38	45.49	25.58	24.97	13.61	14.87	57.00	71.06	49.15	42.39	9.75	11.51	12.19	18.03
277			588909.68	1036608.31	260450.46	66842.78	32741.04	35786.11	12644.46	9813.61	3419.52	5059.32	2541.52	6859.33	4803.34	4814.12	9354.65	1293.57	328.42	245.75	118.44	1014.49	403.93	754.46	143.89	761.82	388.08	836.52	1031.56	771.65	582.92	101.44	402.76	1439.55	1023.53	1475.59	1939.22	1717.22	200.48	631.31	873.85	760.70	256.36	79.37	383.62	296.88	296.61	404.71	547.36
278			15177.10	56190.09	30160.53	17599.78	27364.00	9829.28	3422.39	4382.38	13458.43	5019.77	2379.91	15244.64	39036.21	43736.69	11324.06	10574.33	2327.53	1103.54	651.14	320.85	347.13	218.05	149.87	107.17	125.51	108.71	92.15	60.44	28.96	12.13	19.45	8.17	44.74	70.37	25.15	8.87	16.82	36.80	5.19	62.51	53.66	29.05	35.69	27.84	27.10	29.64	24.26
279			5597.69	12861.72	47564.37	56850.22	28791.88	26534.49	14733.49	6219.53	10534.42	10223.32	17755.39	7565.84	24162.45	13790.68	2759.25	1764.13	272.40	145.36	312.41	297.95	351.92	168.56	132.21	91.86	122.40	100.87	77.93	140.11	117.77	76.75	87.35	33.14	50.46	85.66	84.60	32.55	30.45	14.53	41.04	61.82	55.39	34.51	19.03	29.20	21.28	11.59	45.32
280			19308.39	91051.03	54180.68	15799.88	2288.34	14177.42	38868.84	44335.01	26797.83	13890.19	12261.14	6879.16	932.64	5150.13	10930.35	12884.53	3593.78	491.50	679.82	62.59	111.06	103.26	37.05	149.01	60.86	10.05	100.41	67.75	127.51	62.09	114.98	93.86	25.91	34.91	25.09	33.28	22.74	30.95	28.11	5.02	5.69	12.29	65.79	60.15	46.46	5.52	12.45
281			2363.54	9767.27	9858.72	2309.45	4342.20	6795.14	7185.48	9474.75	5747.02	2814.29	2943.27	4836.45	7523.04	11788.98	10042.37	3587.19	1548.88	290.76	132.85	89.57	125.05	135.24	113.42	37.17	48.62	28.55	26.85	10.18	29.83	23.78	24.27	24.46	27.58	25.41	3.66	24.81	54.64	50.66	30.29	17.69	11.84	27.77	25.86	21.80	26.28	33.93	31.13
282			9859.72	45210.14	76257.14	64349.70	1117.20	11548.74	4992.98	1281.95	6872.69	24602.34	53384.89	34692.80	22448.65	26727.76	9338.52	8657.10	3403.76	278.52	403.60	355.79	338.31	384.73	55.63	111.29	19.96	84.03	55.10	28.55	65.29	81.48	61.45	34.76	29.09	19.34	17.67	27.95	19.64	59.42	50.93	54.62	80.48	34.94	50.71	50.20	37.03	37.92	52.89
283			29496.96	102080.16	77568.37	14235.91	48272.13	41769.61	10997.05	9665.26	16530.24	9432.39	6872.56	3867.65	14129.95	46674.25	61768.08	11377.24	597.72	1602.75	524.31	148.65	153.18	196.35	250.76	405.28	364.31	214.98	111.08	68.77	54.07	30.77	31.90	49.39	83.97	125.29	124.51	102.34	29.68	42.64	46.37	27.51	42.07	114.90	81.72	97.40	105.78	57.42	24.53
284			28148.53	187817.54	91312.96	16621.09	5492.32	13997.00	16069.82	7742.34	11166.94	9661.58	8565.12	13553.40	25932.99	21838.72	11903.17	2551.90	1537.51	596.12	308.23	520.00	640.90	593.96	277.29	117.37	158.76	196.29	45.41	48.15	115.87	149.84	102.78	42.68	62.92	51.27	81.04	54.23	35.12	27.24	18.22	38.01	32.83	27.79	23.73	53.41	50.54	62.53	79.02
285			107366.38	209349.17	95794.22	11176.26	10555.70	5628.79	5816.03	4750.29	4076.95	1065.41	2079.08	2630.55	6055.75	20273.36	10244.63	1584.94	179.75	728.83	721.98	331.10	168.11	253.67	118.29	102.42	153.02	181.44	98.06	41.15	28.70	34.66	98.54	66.58	55.23	36.93	23.03	43.68	51.79	69.62	78.85	31.39	13.04	39.88	46.43	55.36	26.82	10.84	32.07
286			3412.18	6342.99	12665.42	30334.87	28731.95	8412.31	6977.64	7559.28	6038.67	8052.53	19519.14	7631.01	4951.54	15796.01	3759.36	956.90	628.77	190.17	312.80	183.28	188.60	213.08	115.03	25.76	167.97	146.25	121.47	66.75	50.75	27.03	14.01	34.88	91.30	77.82	68.39	32.35	21.46	12.03	13.41	28.42	29.08	18.36	6.99	27.63	16.94	12.65	14.57
287			16867.47	21806.17	4038.21	4520.25	4751.24	14008.03	13186.93	32466.96	5915.56	16062.87	13142.10	15131.45	16296.07	6373.45	2586.22	1079.78	326.70	679.36	452.95	564.64	416.99	186.04	142.78	128.66	25.53	11.14	19.46	56.67	72.73	35.46	24.19	59.06	32.21	25.38	50.63	40.58	36.46	16.01	18.15	24.01	24.97	25.10	27.76	29.08	14.04	62.50	61.45
288			1102.16	53403.57	32726.83	23050.24	20246.63	14773.06	11136.13	5517.77	6197.00	15253.17	19137.85	14557.60	9076.09	22214.59	17851.78	3382.42	673.08	451.99	648.89	523.25	200.28	208.53	339.68	118.83	24.86	18.86	49.19	80.56	105.88	136.29	127.81	32.02	44.14	38.92	39.84	61.84	42.81	26.27	16.37	12.47	18.55	26.62	42.29	20.76	18.40	5.91	25.80
289			32014.73	37118.53	258279.64	424643.81	178542.25	17219.89	1820.83	4481.09	3919.11	5665.50	6590.39	9583.30	5173.63	5308.52	2911.39	1796.55	444.18	169.95	252.50	256.57	135.34	101.51	113.76	161.93	132.97	94.38	30.77	80.74	47.00	27.35	43.97	95.88	87.83	74.46	41.50	25.04	60.18	65.77	27.32	21.07	22.24	53.64	68.84	54.42	66.66	67.55	44.74
290			16069.99	23413.99	9670.53	7479.77	5686.50	13231.05	15036.84	6740.20	3974.44	3039.92	8126.93	6758.90	14624.41	59208.41	68038.88	21213.88	2399.33	727.51	772.53	216.77	203.25	261.32	244.46	69.06	168.06	178.35	121.00	115.35	200.00	39.56	56.15	76.54	20.48	16.67	56.02	60.69	65.70	57.30	21.83	56.96	17.51	17.21	24.61	26.50	5.77	25.65	39.03
291			12890.87	50727.93	52570.86	47204.61	12787.12	5982.29	6134.52	14645.99	31851.16	40478.75	29268.30	29986.25	9463.84	8419.71	3026.63	1730.64	736.87	1014.10	343.39	104.35	268.69	456.18	458.32	186.01	66.73	26.10	70.68	94.33	103.15	69.41	58.63	41.96	9.67	42.49	49.12	33.26	87.38	35.35	36.48	44.24	24.15	17.27	27.37	56.42	23.31	11.04	40.06
292			23135.81	75420.59	43576.28	7573.07	4051.57	7329.65	12185.67	8792.55	22531.56	36538.71	24318.56	4438.50	2252.09	6954.60	20247.31	4848.79	704.48	153.97	107.20	345.07	453.21	271.25	324.01	138.28	188.65	75.65	138.13	62.90	17.04	49.07	87.75	50.75	38.28	51.37	68.36	33.18	31.02	9.41	18.96	31.21	27.60	57.33	84.76	60.79	35.43	22.75	38.94
293			7892.07	49384.51	23781.51	14598.94	30152.21	11077.94	7867.36	5642.27	5855.98	1432.75	17331.27	27534.86	32999.49	22634.52	5099.55	4735.96	748.30	608.84	987.91	997.63	400.26	309.61	223.46	79.65	35.64	66.47	188.98	240.32	104.47	12.88	84.04	63.71	60.14	85.59	55.19	24.70	20.95	25.81	17.71	12.06	14.03	23.49	32.34	31.57	33.61	35.12	36.77
294			3481.69	41983.83	30798.88	6065.96	10379.98	13977.50	30948.17	21649.66	4309.13	7079.87	5085.55	17167.77	25705.41	38349.39	23439.14	3393.94	1358.43	209.86	130.50	238.16	246.53	211.11	182.54	160.21	131.83	200.88	105.84	45.36	78.27	73.38	24.21	18.91	35.61	25.54	72.96	117.44	55.75	37.33	39.55	52.55	18.91	56.61	83.07	45.15	34.48	21.55	41.99
295			5846.70	30443.36	24938.75	10472.56	1380.16	13084.05	7218.80	6577.60	3734.00	9683.89	40720.87	31324.93	23931.00	33599.83	22539.79	3772.25	432.48	463.26	190.90	380.32	359.51	302.24	283.27	159.64	85.38	95.49	91.64	27.27	124.13	45.35	60.48	83.50	41.05	22.13	38.43	38.32	51.23	51.05	51.45	83.69	29.17	43.37	17.33	7.63	12.88	16.33	20.20
296			29835.06	31235.45	13973.91	20926.06	16275.42	7675.43	6404.26	20367.83	11090.78	4709.40	4127.00	3961.70	7656.10	9137.19	6942.82	1216.44	708.62	302.77	301.82	710.34	391.69	372.08	276.68	307.06	181.03	89.26	76.88	63.59	71.96	99.83	51.95	26.40	50.15	44.34	33.94	34.04	29.45	40.02	34.96	9.17	34.10	55.58	30.88	30.58	19.55	15.43	8.79
297			27010.02	46567.22	14992.23	7662.75	9248.61	8207.46	9673.11	9232.10	18287.70	23015.68	25277.97	18973.65	17459.84	6057.25	2339.60	1697.03	549.27	254.37	137.83	103.11	164.70	44.00	99.46	103.09	40.63	42.98	73.76	38.63	19.11	29.75	94.62	95.82	69.30	38.91	13.58	27.42	24.22	23.99	31.32	11.13	22.63	36.43	35.76	32.97	24.70	69.28	48.86
298			2876.36	25006.05	14447.93	6208.65	8762.60	3131.88	2600.06	4082.82	5215.48	27273.13	38419.29	9964.56	80937.53	81664.09	13761.48	4145.31	1000.73	687.62	681.55	294.48	217.01	152.48	243.83	230.58	203.81	145.73	97.74	13.48	18.98	35.96	25.82	52.74	70.53	50.87	16.42	43.84	32.29	40.42	24.58	14.17	19.51	16.55	36.93	38.08	38.33	13.24	22.84
299			38316.62	182735.37	44806.99	20562.88	14778.20	49308.45	38729.32	15998.98	3946.97	1562.86	3020.37	1251.94	3180.62	20851.47	17498.96	4096.28	417.25	125.36	80.94	264.26	477.94	139.86	104.18	147.25	82.44	45.19	23.41	5.07	68.07	97.92	100.26	49.49	105.71	77.14	9.50	18.74	19.50	21.29	67.64	64.64	68.53	36.60	15.51	14.10	50.55	35.57	49.61
300			21990.57	26662.99	16523.78	10093.91	26246.83	14998.27	14866.33	8629.25	6409.69	3929.65	3328.51	5883.05	31881.86	11438.94	4685.80	1689.15	467.47	472.09	334.11	138.62	442.74	354.36	194.35	226.79	229.56	127.08	109.30	75.65	29.17	11.03	28.24	27.03	69.14	26.01	46.77	19.98	72.56	35.97	53.82	61.62	39.90	23.04	17.74	23.64	70.12	25.98	22.31
301			26373.41	76385.58	62751.70	35314.79	23548.47	10486.06	15509.56	20537.93	34137.45	3947.28	5083.83	6924.96	9406.68	18138.74	21249.76	1802.81	471.30	752.19	757.98	222.30	468.18	175.59	141.50	226.19	145.73	130.97	48.38	28.46	52.94	72.39	70.29	17.91	30.05	45.11	59.27	30.26	39.50	16.10	28.48	31.35	18.23	13.38	17.47	36.94	74.65	46.97	12.31
302			8452.62	130755.57	20943.78	10545.04	11811.05	13666.24	12054.08	5764.24	12564.28	19227.17	42593.37	33605.14	19896.78	43189.00	38016.60	6548.51	838.15	486.17	351.08	552.63	830.29	79.53	254.45	221.25	237.93	291.20	305.95	155.93	156.46	58.05	27.35	32.34	81.39	102.38	42.32	36.68	52.72	66.69	44.61	34.26	55.82	69.27	114.27	54.58	30.41	28.95	18.47
303			14700.39	35157.13	13392.12	4632.13	5764.60	16799.16	11739.93	6092.57	15459.38	6111.36	10206.60	7207.64	11456.22	5300.69	5328.57	1226.73	1229.77	435.38	197.53	270.00	166.79	84.08	123.54	118.06	51.09	61.19	57.49	47.02	18.51	35.31	21.04	55.05	69.70	9.65	9.25	49.09	35.03	10.86	27.97	25.38	17.44	15.06	10.42	27.61	18.61	35.10	40.33
304			12760.89	28699.07	14409.23	1268.49	13995.57	28976.37	13620.45	24318.65	5246.33	3765.29	5304.13	7855.29	7893.98	7892.25	4843.30	1304.06	1051.68	974.54	705.39	235.65	283.35	155.69	129.32	46.68	51.78	127.46	62.68	49.06	52.55	12.79	20.18	68.19	55.16	43.77	21.34	13.71	16.93	9.05	10.67	1.93	29.24	58.13	12.49	19.91	56.64	35.40	17.58
305			2881.00	13610.24	6873.32	4177.32	2697.42	7113.51	13813.33	19813.48	15283.49	16888.17	9321.77	10629.79	8204.23	25076.87	20242.42	11034.64	5823.74	869.10	822.00	901.22	572.90	499.66	267.65	79.73	187.89	81.79	46.65	49.96	45.21	78.72	53.46	57.53	36.29	22.35	32.77	69.59	53.54	20.93	54.52	40.98	25.45	24.53	32.07	34.91	38.77	8.32	11.53
306			14112.36	22305.78	4890.34	13115.29	5204.12	5750.82	9328.96	7420.46	15940.56	8887.22	3182.04	25238.23	23707.38	4405.69	7961.04	1695.35	620.12	459.20	42.75	48.41	136.14	55.04	156.35	190.28	42.27	17.14	11.67	73.97	88.67	100.96	49.55	117.46	53.76	14.00	59.67	42.10	40.34	31.94	39.50	37.39	19.04	16.84	30.78	46.55	17.56	10.66	23.45
307			7132.67	30217.40	11809.73	8930.66	17525.44	35470.69	57801.25	14331.05	3019.43	2104.04	7541.39	4866.92	10004.26	13089.29	5508.60	758.15	195.49	143.60	177.98	617.61	297.49	103.54	102.43	58.31	41.25	81.70	56.04	68.44	46.80	20.39	15.78	48.99	42.68	34.33	73.90	41.02	45.83	79.01	29.05	23.55	21.05	14.86	20.86	27.07	56.08	29.53	35.33
308			9093.87	15345.40	23094.67	15088.48	11049.81	15042.59	22754.66	12558.76	6103.88	3310.29	3712.71	3831.46	10459.65	14728.05	9302.45	7031.60	1841.45	897.76	510.21	638.13	409.68	228.06	250.17	121.31	62.24	88.65	49.41	69.85	87.51	77.54	38.89	41.77	35.66	30.13	30.03	50.78	42.34	70.25	78.93	55.47	19.25	13.46	32.24	31.29	27.85	40.18	57.55
309			6849.36	18796.36	39051.56	91470.73	20218.30	7979.11	11569.38	3721.02	5569.23	12511.45	13702.10	9486.10	32663.41	31029.91	15016.78	6202.73	2211.44	1461.93	839.04	450.93	118.09	249.57	258.96	305.87	115.97	125.41	12.98	113.92	60.31	29.67	32.43	22.39	47.56	37.69	32.70	59.82	46.26	7.92	19.50	50.60	31.55	51.52	39.79	33.98	21.69	7.77	7.06
310			7387.00	19721.40	9216.76	11008.92	8746.06	8613.01	14894.55	6556.22	2642.25	7714.91	17698.24	6596.64	7151.52	13343.64	12865.80	7997.88	2067.02	473.03	356.83	134.14	123.50	91.01	76.18	107.79	138.15	109.50	38.60	24.14	20.01	39.01	45.19	54.41	35.08	41.30	89.44	20.96	25.55	13.09	14.45	27.41	40.47	19.74	49.39	46.48	14.08	22.79	11.82
311			9036.23	162466.23	45772.28	17680.22	6470.42	10431.57	28370.90	8565.39	3458.21	1944.99	8075.99	2871.69	5789.01	5177.58	7006.63	1919.81	363.94	755.03	520.45	428.01	181.38	57.41	319.37	109.66	99.42	136.99	56.38	47.60	51.27	60.52	49.50	26.14	55.53	29.09	5.16	38.90	103.54	52.09	57.25	72.70	53.79	24.88	16.75	7.90	20.37	38.41	29.30
312			64051.07	460828.00	302125.31	58904.60	5557.06	4240.99	11463.49	14627.90	7897.40	7305.84	2333.33	3904.10	12509.72	29641.62	20255.41	6574.01	2091.56	1007.65	1847.21	639.71	565.67	220.89	469.74	135.88	359.77	300.63	78.11	62.01	230.06	100.91	99.46	54.93	32.25	59.33	117.73	44.94	145.55	41.39	31.33	34.87	121.27	42.54	59.12	52.70	73.22	30.28	40.85
313			19780.36	61577.32	97434.96	25571.58	29272.60	20171.16	16783.25	5002.55	5443.19	6847.14	5964.44	4477.81	6673.79	10205.30	1323.76	670.05	401.98	275.42	127.13	188.51	165.21	81.94	102.22	76.96	116.47	19.45	19.83	9.85	83.13	51.01	50.74	67.33	24.28	54.61	47.28	28.76	33.04	56.31	24.40	34.03	15.69	8.19	35.55	22.75	33.58	28.33	28.38
314			74334.55	778166.06	355782.68	77679.38	2948.50	2817.03	4421.08	3329.21	3235.43	11581.65	16780.91	18857.17	14974.60	25714.93	10004.41	1455.56	641.82	732.33	1056.40	405.36	339.90	175.61	327.59	109.95	78.05	35.66	99.85	76.88	132.29	95.81	164.22	75.55	46.30	13.72	38.34	18.35	41.52	35.74	146.94	72.88	117.01	46.19	44.03	48.84	48.94	69.11	71.11
315			11889.50	20103.36	25518.41	11367.90	7062.99	6329.72	5867.73	10598.77	9666.75	7994.46	14233.16	5320.70	8279.48	13776.23	6889.53	1891.42	938.90	287.43	644.50	546.99	506.96	125.95	122.90	183.53	117.91	94.62	96.06	122.84	53.99	50.80	68.31	41.26	19.41	38.35	52.51	41.47	32.98	26.88	18.14	12.84	10.36	23.29	32.88	35.10	27.91	22.46	9.62
316			74359.49	96047.37	14343.25	15003.12	5335.81	5676.91	5568.50	4984.49	12480.98	28683.57	5397.68	7311.27	8634.01	9099.23	1645.90	314.44	72.42	194.19	120.24	140.99	172.07	68.41	150.88	78.92	89.16	107.57	29.58	28.32	44.44	51.30	44.42	30.60	41.69	41.33	59.76	43.00	6.43	21.32	15.17	33.90	32.77	26.98	109.55	73.81	28.30	18.34	33.83
317			11062.79	117301.53	172140.34	9195.36	40993.32	9768.15	10151.41	8107.96	8547.29	5172.76	13620.68	8835.72	13091.66	10339.76	4578.18	1708.13	649.76	122.39	382.45	559.14	38.67	249.21	113.00	17.75	95.90	98.10	67.32	79.06	101.08	129.81	81.57	55.95	31.24	56.53	48.40	46.86	57.08	43.94	111.05	17.78	23.68	47.33	30.63	41.25	25.34	10.38	18.82
318			20016.57	74766.90	34211.98	5626.20	10292.27	28334.74	15153.56	3090.68	2551.47	6165.30	2782.48	4189.53	15076.20	11692.83	11825.54	1489.35	970.42	212.22	766.29	513.86	633.81	327.23	146.99	37.46	67.17	117.21	129.25	40.97	85.83	83.70	69.10	48.32	30.86	39.38	10.31	15.42	66.84	92.22	69.13	20.96	87.80	47.34	29.00	30.07	25.80	24.10	16.55
319			9629.59	58817.54	38810.51	56931.49	79965.79	18895.29	19723.66	15011.19	8741.64	2660.33	8071.41	13580.30	20237.40	16678.98	2544.32	2032.00	981.92	570.75	194.14	184.27	232.11	100.44	148.81	209.67	110.17	71.61	53.10	46.29	37.03	87.27	53.09	23.33	46.52	25.40	36.52	52.34	51.66	25.02	14.74	14.59	25.60	26.71	9.74	13.03	42.14	23.82	30.42
320			50375.58	173149.62	82108.36	23428.80	5294.84	1638.30	1406.11	947.46	13063.00	7192.27	16378.84	24491.65	10791.79	11485.74	5230.62	1721.09	596.93	405.82	261.89	169.35	252.63	46.61	48.18	57.30	84.46	83.55	74.96	91.39	93.28	59.53	98.90	64.88	78.71	101.14	52.94	38.91	32.07	26.89	27.71	5.82	10.35	45.89	46.70	56.70	64.90	26.18	22.70
321			23600.54	162360.82	179017.90	30882.90	3019.13	10836.45	9257.93	6354.17	7840.14	10718.58	9958.51	1447.54	11304.65	7080.74	4790.02	4917.72	1559.74	585.66	473.50	452.99	257.26	119.38	111.17	48.76	149.57	187.18	56.91	230.86	217.28	39.02	138.65	131.27	120.18	55.18	98.75	104.26	38.99	41.25	27.95	45.85	88.08	68.00	14.25	22.00	19.75	20.29	8.11
322			31675.81	184205.29	74859.44	13538.05	36461.85	13874.35	5850.69	5289.70	8040.63	13894.85	5857.92	342.10	7844.91	20405.11	6256.44	505.74	96.56	53.89	254.94	350.74	114.50	203.80	267.58	26.42	70.02	71.49	18.01	51.33	43.00	82.98	133.85	47.96	128.88	109.61	70.43	25.08	74.35	40.28	57.21	10.40	83.42	77.57	120.45	72.43	32.64	24.86	64.66
323			8450.12	30895.17	42970.45	18439.01	9223.58	3881.15	1912.04	5011.78	6613.61	14150.91	17676.50	6247.85	10076.23	12212.21	2124.04	1229.74	657.09	535.52	182.00	130.95	237.98	220.95	271.77	144.41	85.62	54.06	59.99	66.47	29.93	43.24	38.75	31.79	18.98	36.00	75.32	31.02	18.72	34.54	42.79	50.28	46.37	92.17	48.94	2.42	14.99	14.97	18.34
324			24759.08	75652.10	18224.85	6675.48	2598.05	3710.31	2452.58	1035.82	2648.17	8586.90	4535.44	35192.64	82952.38	45482.03	16967.46	5664.84	1956.49	573.04	365.75	399.86	136.04	340.67	277.75	152.11	116.61	67.79	45.21	26.90	34.06	113.36	80.94	61.49	102.78	54.95	10.63	38.77	78.47	81.55	84.39	56.18	38.56	25.56	38.57	15.48	12.13	26.16	57.33
325			22670.01	37554.21	18828.82	11980.12	10138.14	12769.46	13345.81	21520.39	17292.61	6914.39	9252.38	18395.39	8168.48	15169.71	14271.50	2874.90	1159.30	118.99	309.26	201.04	40.74	105.61	176.71	149.59	116.24	50.86	87.08	51.61	88.33	74.26	69.45	19.47	34.99	38.64	27.24	33.58	28.03	29.05	25.68	18.48	9.00	22.81	18.85	17.13	20.52	15.09	12.09
326			4067.27	9989.52	9687.02	9771.11	4970.30	9761.57	3215.16	2429.36	4530.71	13820.85	10013.65	17013.29	39285.41	16850.16	5800.26	2150.52	1422.15	1064.64	457.37	42.63	140.01	284.93	164.11	70.15	105.36	77.33	28.56	115.17	95.55	20.79	25.07	48.62	45.46	13.26	31.59	37.50	51.93	50.32	46.77	12.00	42.88	36.03	39.53	23.51	20.16	30.87	10.65
327			16971.93	31340.74	41173.65	48008.39	26963.52	6913.42	2445.36	3244.44	9601.06	14382.49	5579.76	9814.13	3110.31	8686.55	12813.75	4029.76	515.05	289.14	622.42	844.56	370.78	127.05	605.22	545.12	177.52	66.19	53.48	36.98	37.63	70.29	20.72	49.55	35.51	10.44	42.67	35.61	53.83	53.21	25.31	32.65	57.96	37.36	66.19	14.90	29.84	37.56	33.71
328			907969.87	1380923.12	682099.00	37622.56	3536.40	7972.66	1368.52	1659.66	2668.76	594.52	2666.21	6622.55	14602.80	35001.43	9771.69	731.34	2527.45	1146.20	1175.78	2047.50	973.09	196.98	648.18	274.71	183.63	208.20	292.94	333.33	305.76	403.91	167.21	138.75	171.26	176.04	277.69	231.25	164.80	435.76	98.63	142.45	187.57	203.57	195.76	120.83	465.91	184.81	162.90
329			4052.78	11803.09	20629.41	47688.10	8604.89	5055.30	2690.97	7863.92	8329.94	18347.35	8021.11	2188.33	2197.22	9226.06	10291.86	1693.30	1634.10	587.02	722.43	232.35	155.85	268.05	181.83	59.63	150.27	81.61	29.06	84.82	2.99	16.18	27.10	26.67	18.88	11.90	37.17	82.09	31.51	40.96	49.51	6.94	18.83	26.08	34.35	11.43	26.08	25.00	17.29
330			709.05	48770.29	31350.31	10679.02	34639.52	9033.21	2684.75	2945.36	9752.79	5609.25	3758.15	2241.93	5576.41	4388.11	2116.32	920.53	368.34	272.33	102.51	114.90	214.03	89.50	20.86	60.38	69.23	86.01	31.54	44.28	32.25	55.69	77.98	20.20	21.29	38.48	33.97	48.22	26.56	44.44	52.26	29.07	17.01	23.25	35.35	17.74	24.56	16.66	11.59
331			13932.89	15506.38	8053.40	50330.46	28361.67	1033.54	1124.61	4258.52	10666.97	42078.76	43362.53	17991.79	18453.93	30092.06	10887.11	394.19	956.08	669.76	171.85	432.76	61.35	34.43	153.12	89.65	67.45	18.27	87.37	131.20	97.62	49.66	33.54	50.99	58.50	46.20	13.07	68.42	84.92	29.83	21.72	18.87	28.00	43.70	35.08	23.67	28.94	10.60	29.82
332			20208.87	118517.32	34696.12	8621.67	3614.10	8621.43	7762.64	5752.90	20057.22	17560.74	5257.00	5813.62	2331.88	16013.89	50258.04	22419.56	1420.31	279.76	126.56	142.63	129.61	364.89	188.72	151.07	33.62	84.19	101.72	124.66	43.63	98.62	14.34	43.22	40.26	26.49	70.19	63.00	34.10	44.77	30.48	27.25	11.81	10.22	26.04	26.85	4.79	50.93	29.84
333			10191.69	27880.33	20622.46	16732.01	7131.98	12710.35	11340.71	5380.51	2698.96	8469.55	5541.38	4283.04	8413.20	2902.03	8513.94	3555.36	442.37	446.84	132.94	158.42	170.33	128.76	40.18	85.28	100.12	94.26	94.42	77.74	36.46	16.36	7.25	9.31	42.88	40.21	13.89	14.55	16.48	20.55	26.09	29.18	72.16	63.10	10.56	22.88	42.87	17.66	11.91
334			21456.66	26442.12	28346.48	24807.48	11669.39	3148.06	4745.80	2928.16	4549.94	14685.85	37512.03	16911.81	13594.19	1817.03	6929.54	6715.18	256.63	328.61	191.42	301.57	131.27	81.65	199.95	146.66	134.75	129.04	84.73	23.21	73.93	21.80	32.56	54.76	57.58	59.46	72.82	26.94	62.04	35.45	50.03	18.34	19.40	26.08	14.02	38.80	38.38	25.24	12.68
335			1790.36	30963.21	40450.11	30991.84	15538.19	7427.05	2980.34	1670.26	8717.45	5396.73	4873.33	7898.31	21998.51	9277.80	4256.46	2918.67	853.73	293.52	153.07	199.67	73.56	218.05	317.24	278.11	123.17	80.23	106.64	35.29	37.15	37.78	17.47	29.37	39.21	9.31	11.71	30.18	48.95	29.96	17.98	4.66	23.02	26.88	32.29	56.19	35.29	38.08	15.70
336			462.57	16801.28	7682.24	10101.17	13572.83	10477.57	19643.16	15022.39	9291.83	3255.82	1719.16	4924.84	10689.21	30362.20	26387.53	3296.33	373.40	143.00	543.40	345.79	545.66	239.34	126.42	160.16	147.21	95.11	75.90	31.59	235.87	133.70	58.70	39.11	51.80	33.47	54.43	24.21	31.76	30.85	44.04	21.08	35.81	26.75	22.14	6.83	28.93	21.74	19.85
337			3823.06	10415.91	14079.14	11613.68	4638.89	3358.56	2341.87	3302.63	6199.92	11158.45	13983.33	26213.93	19936.33	20173.80	6587.31	1113.35	677.35	544.28	445.99	460.30	111.72	293.55	431.57	182.81	126.96	69.40	82.13	63.57	40.59	27.39	23.69	25.50	23.29	38.17	17.98	15.11	32.50	17.68	10.54	33.25	21.91	33.76	48.86	17.11	23.72	13.03	19.52
338			13019.47	52135.94	50127.24	3959.12	3856.05	5946.84	4789.85	8317.87	5507.19	2122.21	4762.41	6834.41	5972.17	16043.76	12305.37	2807.66	935.67	108.32	184.57	586.97	208.79	201.15	199.96	312.44	47.01	21.65	74.44	130.74	103.94	30.30	16.64	32.62	26.95	68.21	35.34	37.07	19.96	30.19	18.29	48.11	39.27	31.68	68.49	17.88	40.87	24.01	40.33
339			5693.22	14388.58	25951.78	9651.90	1630.74	1484.48	4800.44	31733.88	41794.76	12165.00	7075.14	6801.27	14661.43	11681.41	5982.97	3462.40	705.63	120.41	176.69	266.10	297.25	104.83	87.02	85.85	117.49	95.44	48.58	29.87	10.51	13.58	30.90	75.21	169.07	94.08	50.10	90.62	34.36	12.00	28.91	53.29	22.24	10.05	14.00	25.18	44.70	34.25	20.63
340			33005.55	31715.93	51023.67	30128.50	24635.14	4171.81	4664.00	11220.17	1934.74	10840.88	14189.06	8173.29	12093.80	5779.38	6533.68	1247.20	270.03	225.80	356.48	159.63	644.13	357.32	99.13	71.12	42.07	52.32	22.58	56.63	30.71	81.38	72.33	32.43	32.13	52.36	21.52	46.14	50.05	51.12	25.92	13.75	53.11	32.90	11.20	35.25	72.29	56.63	18.65
341			49689.58	67424.42	20560.73	30149.05	28194.72	7733.81	6740.28	6634.71	31629.16	42950.75	20074.02	21350.57	12134.96	33849.98	11597.15	672.37	791.31	906.00	611.27	612.57	602.29	642.02	395.41	226.72	200.85	240.45	157.42	48.12	124.74	143.27	26.11	20.73	36.04	93.14	84.05	25.55	48.99	41.71	42.60	40.66	102.74	102.13	39.03	19.43	28.24	63.99	50.81
342			4859.48	25848.77	8622.03	8551.14	8587.50	3099.03	1882.79	7772.34	21047.87	16471.19	10999.20	12064.83	2989.97	3721.10	2713.21	246.65	521.30	267.96	145.93	132.97	135.47	156.27	83.19	90.51	106.09	56.75	58.83	98.59	174.65	52.95	24.53	9.73	20.18	11.15	15.93	17.46	49.85	45.19	39.61	5.99	25.44	60.63	59.78	15.70	23.36	37.50	24.22
343			19644.80	35474.82	6491.14	3309.18	11202.61	3664.34	7389.60	6827.98	4045.80	6257.31	4164.28	7500.12	13927.72	39455.78	9447.77	664.15	1035.71	251.46	294.18	293.63	219.26	391.70	302.06	371.85	284.49	87.73	103.06	65.86	59.28	37.45	107.64	60.15	38.62	94.18	21.70	44.53	74.21	22.45	66.15	66.60	20.30	9.77	42.00	20.98	38.59	38.87	13.88
344			2856.89	43858.14	43097.42	29039.93	17552.78	13665.56	9035.17	12568.82	12215.29	28741.43	41063.10	39027.53	16351.93	10915.71	8117.27	1194.27	1733.18	725.12	262.98	151.64	74.82	471.73	519.98	427.00	73.83	125.73	138.34	129.95	102.07	62.97	116.54	51.31	37.05	19.31	7.60	22.33	44.90	35.91	25.30	38.62	46.73	53.88	42.25	48.47	32.53	30.46	18.29
345			66177.28	103932.80	56760.14	43879.00	12050.56	16755.33	7580.59	4084.56	2644.76	1718.87	3248.13	1557.30	3821.89	5741.45	10034.76	8266.96	1393.69	540.49	678.25	668.37	435.96	124.60	158.53	130.89	63.52	270.91	293.46	128.28	94.75	76.02	51.02	54.14	80.90	62.46	23.69	11.49	53.38	52.41	49.44	35.66	37.64	57.08	82.15	87.91	70.43	43.10	30.64
346			12590.70	44426.03	10343.95	3127.72	6884.29	13684.20	20366.88	15755.10	19331.89	9742.90	25232.96	10677.51	61940.87	40961.32	2948.21	1769.56	653.30	328.16	214.97	290.97	266.56	196.86	122.19	48.28	52.70	30.17	71.77	117.59	70.48	69.57	32.64	77.50	57.25	17.07	32.81	18.18	14.30	36.84	40.98	24.85	27.16	62.32	44.82	23.51	31.11	44.24	23.78
347			11671.21	24055.67	14994.94	11852.35	10110.84	13774.39	1942.16	7029.24	5074.08	23219.16	12306.52	4346.56	4154.21	2657.35	6849.88	4604.71	3019.16	556.45	293.87	220.20	90.02	223.16	68.41	17.57	108.50	64.49	173.82	76.29	64.39	70.76	35.17	23.56	13.22	15.51	31.40	28.83	60.39	32.09	71.04	80.85	35.22	47.17	63.11	34.08	60.65	27.76	12.62
348			5124.23	30476.37	34803.52	25794.35	6940.01	6445.47	4473.95	12144.31	17211.93	11629.44	3915.55	11096.58	22935.55	10899.56	2364.64	594.63	557.00	614.16	315.41	120.79	243.69	122.24	102.16	124.56	77.24	42.30	37.81	39.56	46.79	57.19	59.41	19.67	26.72	34.04	39.29	25.02	45.68	28.62	52.67	41.86	31.37	68.93	16.51	10.44	13.29	24.70	15.30
349			15665.79	88948.32	89423.85	24229.23	18281.47	13403.43	4579.33	5622.47	8312.03	5260.26	3656.22	8944.68	6180.47	1976.21	3649.88	433.75	243.65	82.57	227.40	105.42	212.98	300.15	122.90	92.10	11.85	46.63	13.94	54.99	82.67	31.68	29.49	26.74	57.96	24.08	30.32	24.96	31.83	28.80	79.07	83.49	11.23	14.25	14.99	44.23	37.64	59.65	32.21
350			55671.73	144157.78	91373.12	83770.43	13926.46	10660.36	8656.15	20480.15	7656.11	6738.82	3120.05	3718.07	6592.19	4252.45	15501.76	5415.64	402.54	553.24	638.90	252.89	480.12	295.81	741.93	384.63	21.95	274.94	101.18	49.53	106.45	53.39	41.50	38.71	28.43	9.24	23.63	52.03	31.23	14.16	16.82	30.96	29.48	29.33	9.33	7.83	28.04	26.08	25.69
351			148683.20	429336.31	136047.73	20757.41	6319.03	1833.68	4357.99	4596.73	8506.57	7637.15	3589.31	2719.44	7748.86	8819.16	3118.25	1513.41	1727.33	748.07	317.76	419.27	201.92	564.07	252.06	129.87	137.04	60.00	225.93	243.25	192.42	232.46	119.51	147.83	81.91	75.69	127.09	216.90	338.35	83.85	38.55	44.29	71.56	108.42	108.20	103.38	95.66	76.58	86.99
352			48718.35	67534.71	30741.78	19389.93	12965.04	17057.74	26334.44	7057.00	5196.28	9767.28	7757.59	2871.49	6271.88	22979.66	12716.75	1924.34	513.44	187.17	92.71	84.61	42.07	186.48	147.21	117.01	43.72	140.89	119.82	34.51	72.09	67.58	49.08	52.51	5.95	16.51	26.66	13.49	54.22	104.46	123.46	80.67	56.65	67.29	32.38	4.42	21.24	48.47	74.75
353			80224.34	105390.67	30880.16	2509.77	13133.42	7783.24	16176.12	7415.30	13476.19	6469.37	5704.49	13784.47	5128.40	6349.07	3014.86	639.21	199.66	769.18	334.32	650.82	162.24	189.12	103.42	36.21	35.72	147.84	89.54	30.32	50.59	59.48	7.86	15.97	19.10	31.72	54.01	84.33	21.19	23.78	15.38	22.96	14.80	25.52	16.37	6.92	5.90	25.63	14.27
354			4548.58	39076.46	45761.60	39146.16	15993.78	9224.48	33273.98	11905.00	16555.41	10423.90	11239.54	14200.30	10210.10	2710.92	1060.09	818.99	195.74	209.06	204.72	128.74	105.70	132.92	76.75	70.05	150.97	170.36	88.69	110.88	103.82	50.98	40.12	43.15	22.91	83.74	59.66	26.71	25.30	45.21	36.04	72.55	21.06	10.66	2.37	12.85	24.06	13.20	7.29
355			6120.63	37641.86	29993.56	23221.41	2960.80	7367.53	4554.47	5252.92	7599.94	3795.59	4887.82	7145.23	7861.33	25566.39	18357.41	3811.85	1041.78	89.69	138.07	360.30	438.80	131.29	126.34	95.77	49.46	107.71	118.57	121.14	41.52	81.91	52.29	55.36	39.86	40.09	13.95	54.16	38.59	13.28	17.57	51.21	24.00	35.16	35.16	55.71	33.94	31.43	11.75
356			2697.79	99984.41	57214.01	21214.79	6257.52	3034.02	11692.24	25574.44	12938.64	1486.58	5854.04	5702.18	6256.73	7141.07	15234.34	3148.19	556.90	194.06	104.09	121.65	91.53	117.27	47.03	151.57	287.46	79.90	95.01	105.66	79.40	26.66	49.24	14.37	32.25	21.97	18.82	21.66	29.54	13.81	34.66	12.58	35.51	20.89	27.74	35.27	25.92	24.25	16.28
357			2188.81	29612.30	30038.41	7002.21	5233.21	4503.12	1500.40	549.04	3029.01	8855.21	25009.73	18246.20	16279.45	9359.73	988.39	369.76	379.47	288.26	164.59	136.16	89.94	131.32	142.61	280.03	76.08	48.38	78.21	88.75	55.17	79.90	39.95	29.25	41.62	21.53	45.41	26.29	21.03	80.17	58.28	24.00	9.51	11.97	21.79	14.68	20.77	27.01	67.39
358			402.71	27593.44	27402.94	18545.82	18465.08	9006.38	12541.64	8571.23	14823.53	25151.84	17360.32	16510.88	14550.20	6620.73	2660.15	580.23	166.15	209.03	376.07	71.84	54.94	126.91	146.55	158.46	69.90	158.14	103.18	64.97	75.44	76.09	67.64	27.31	40.69	39.27	84.49	52.66	30.05	31.03	15.86	41.13	40.25	32.12	85.26	25.28	9.83	22.20	20.72
359			21518.84	131087.84	109455.41	44188.12	31022.72	32761.50	23984.06	24970.02	22165.95	7665.06	9806.21	9084.29	8765.09	18911.99	8369.68	2281.07	208.01	216.22	342.54	837.90	694.73	340.04	192.51	126.34	210.56	160.35	166.65	119.92	58.82	143.21	62.35	78.76	96.09	60.96	119.56	45.20	23.56	33.81	51.34	153.07	47.60	17.72	36.39	20.53	27.64	17.33	76.00
360			15146.60	67411.73	82966.41	15983.94	27140.98	3741.68	7531.29	4228.34	3925.58	2157.94	3789.49	6992.29	11654.87	9212.98	4937.73	1265.95	547.10	634.23	364.51	261.67	279.84	222.04	177.51	84.13	130.68	75.29	49.47	48.05	58.20	76.73	68.21	38.95	22.62	18.31	10.99	26.15	64.94	25.56	25.14	11.81	65.62	63.67	24.06	15.07	57.30	31.37	15.07
361			4148.25	13265.04	24469.01	19257.49	13644.44	6437.13	4170.35	5849.61	9251.07	4405.04	5574.76	13288.94	9182.18	18312.95	33774.71	8667.87	533.82	611.40	817.61	383.37	150.22	234.37	206.09	96.27	68.53	41.69	81.07	164.10	127.21	40.83	13.81	20.19	43.47	113.06	81.96	11.17	49.91	44.05	24.43	36.01	23.81	20.82	38.88	18.81	45.05	33.37	28.57
362			5655.57	44071.26	43104.44	11470.03	10343.20	8446.33	4342.35	7733.13	8851.68	690.68	3007.24	2620.12	4302.57	15744.40	24818.77	9936.16	1400.42	504.13	529.43	237.06	200.35	614.14	294.41	101.79	127.40	161.41	82.94	165.99	108.00	63.72	75.29	52.85	28.55	30.61	27.51	65.43	61.00	45.16	41.86	8.37	12.97	39.91	20.10	30.92	22.89	21.60	14.95
363			49938.85	81750.71	27653.07	6513.36	13246.07	14649.32	24572.10	11814.78	4860.74	3662.48	8825.30	16752.21	18403.16	14416.57	586.02	2438.88	752.05	556.51	538.95	84.28	208.09	445.45	666.02	210.73	81.93	23.26	36.15	97.02	66.09	23.51	31.08	42.31	50.02	16.43	20.48	8.45	31.58	104.19	58.54	31.30	84.67	42.47	42.14	59.19	29.16	23.94	30.60
364			1336.55	81716.60	112204.30	67401.57	33227.17	7828.64	4025.37	3179.77	6622.35	28879.12	7595.41	4453.69	24536.75	17006.20	6132.61	1472.21	469.90	430.30	245.12	240.79	228.58	92.97	139.90	53.76	21.47	51.65	47.08	37.41	24.81	55.15	43.80	47.24	13.21	29.75	9.30	35.35	27.92	16.91	52.80	20.32	46.50	52.60	36.72	37.78	11.66	20.78	36.50
365			59555.02	116353.89	35732.66	15142.49	13370.47	12670.72	10965.17	3162.54	6535.33	848.71	6409.26	6989.67	5706.32	21643.33	16000.76	4721.16	1321.25	877.35	852.98	944.68	180.84	201.30	154.43	89.89	152.89	61.16	53.60	42.21	93.60	25.57	28.05	44.63	127.96	60.32	40.76	72.71	66.28	23.92	29.41	44.76	16.02	11.71	3.57	18.56	33.44	13.19	28.82
366			5222.04	32710.20	15249.94	9574.84	6746.89	851.53	4942.39	5131.11	31242.65	26664.15	2340.16	2626.76	6425.68	23864.47	8335.60	3519.07	1053.01	509.37	212.33	105.27	137.30	185.98	584.10	426.58	63.26	29.42	104.72	34.93	34.39	67.41	53.01	39.29	34.76	20.92	18.44	43.40	33.48	43.48	43.20	73.49	18.85	24.86	8.56	38.82	22.82	12.49	11.05
367			4597.07	11425.08	10135.96	22268.99	17307.33	5080.88	4731.91	6539.72	13686.52	22356.22	15742.62	5069.95	6154.24	13703.73	8037.81	1208.56	415.18	119.75	221.65	284.30	477.74	301.50	28.80	98.18	105.55	117.55	73.88	44.62	130.91	124.66	85.09	45.85	55.93	45.32	24.19	35.40	59.96	78.32	43.29	37.83	28.41	17.93	13.69	23.95	12.23	21.78	16.51
368			4815.64	15617.72	10003.33	10206.82	14790.63	10274.56	6785.66	5356.26	2584.84	15166.52	7346.91	6867.97	25753.24	12184.97	566.07	483.52	671.26	238.81	189.22	143.22	431.65	248.07	171.12	239.48	134.90	16.87	71.45	22.79	49.45	21.66	10.81	59.29	86.23	24.30	30.23	23.51	22.90	15.47	18.52	7.33	21.24	19.10	17.38	19.57	19.40	38.67	36.96
369			13500.77	32578.93	16557.50	8904.68	5647.66	6905.19	8359.66	14936.46	20108.91	26320.36	32096.42	9913.11	8224.07	18851.38	12469.44	2288.48	1490.25	1260.56	925.64	645.89	134.48	203.55	368.54	131.69	60.91	46.99	60.21	119.07	60.38	29.51	27.14	51.36	32.09	37.67	41.91	35.44	20.74	37.97	24.08	31.22	8.70	26.90	12.40	6.50	20.92	8.44	19.44
370			7591.20	37781.66	8171.84	10214.10	14996.97	8104.07	24157.82	20697.17	12401.22	9056.72	7817.54	12343.73	14090.54	4753.94	1963.95	1084.54	523.59	693.57	173.44	127.89	158.19	232.27	101.11	37.63	28.05	26.61	26.68	17.75	51.31	59.28	26.44	31.32	20.76	33.18	59.23	55.84	70.90	59.59	32.11	69.53	40.86	102.45	71.87	28.08	28.94	14.40	21.05
371			18042.01	66650.13	34396.03	29579.58	8477.16	3653.64	4485.81	2289.58	12763.67	7796.85	11268.74	8733.76	3850.95	9020.93	5300.33	1443.33	416.02	478.34	263.85	339.12	300.63	45.46	89.84	211.05	77.04	46.20	25.16	22.37	18.66	86.24	44.51	24.31	24.38	24.34	30.88	15.58	29.80	24.65	50.97	39.79	34.22	25.52	33.35	31.60	17.79	10.99	28.40
372			8762.72	26903.60	17280.34	5306.02	1380.38	2711.18	18306.33	17610.20	9760.01	15469.46	10158.95	5716.13	5554.39	25414.86	11447.41	1505.76	1000.29	492.33	729.12	652.78	289.23	229.21	36.33	74.98	54.71	45.25	128.20	78.05	66.59	24.08	57.55	53.34	84.86	57.61	40.48	43.05	63.79	62.62	42.71	25.77	43.55	21.14	29.31	47.47	36.82	22.49	22.49
373			6346.71	26443.30	30433.03	18499.44	4489.95	14081.90	13108.82	14867.69	23522.24	7398.10	5508.36	5668.37	2867.43	4100.75	4669.64	948.61	205.45	62.98	131.52	160.24	49.54	39.42	40.43	74.44	36.54	88.92	72.92	18.89	50.92	73.83	59.82	17.22	24.71	34.04	35.94	23.99	46.33	38.91	32.01	31.79	46.81	42.45	22.98	12.87	14.27	6.31	9.82
374			17173.96	39259.87	9072.44	9175.27	6566.71	12165.43	6979.67	3551.24	8054.80	13507.03	9019.15	7729.40	23520.81	17160.72	3847.19	2617.98	1626.39	804.85	867.78	349.68	163.39	201.65	278.99	147.16	102.72	107.79	17.91	44.07	59.38	43.11	32.03	29.61	51.32	43.48	57.08	33.40	19.08	19.48	2.56	16.17	41.27	28.69	16.88	19.66	41.90	37.70	15.42
375			28963.29	84268.73	69272.35	49499.50	17371.98	7924.82	3308.66	11951.85	35679.85	18296.96	8842.31	2551.75	13488.51	12664.41	3082.69	1061.59	177.35	307.26	194.23	493.95	421.22	424.16	294.41	51.33	50.82	5.71	61.50	61.04	187.40	192.34	62.75	30.85	54.97	48.15	27.51	22.66	55.82	37.78	81.15	81.18	15.15	32.99	40.40	36.74	36.56	50.82	48.25
376			5895.51	15248.42	11485.26	3665.04	7389.27	12399.88	5970.57	5062.65	11099.77	1927.90	2593.19	4830.15	20961.00	41611.50	13110.81	2391.96	1258.09	482.86	497.70	222.99	192.75	447.20	167.78	68.13	71.78	171.75	171.32	94.52	46.61	33.21	30.01	8.84	53.79	53.45	55.37	20.12	24.82	11.91	44.39	20.62	12.05	61.40	71.90	22.42	20.39	46.64	42.00
377			45734.62	177047.07	157458.50	31055.51	14542.81	11736.07	12596.98	19151.86	12598.61	3863.41	1961.06	4959.65	10868.09	32833.49	14810.21	4167.15	268.27	347.42	135.27	213.46	189.19	141.79	46.49	136.73	80.91	89.44	43.05	64.53	24.18	17.31	24.52	18.03	30.31	57.69	24.88	15.88	33.94	20.01	11.69	29.30	24.40	14.31	15.27	28.34	38.23	20.59	23.39
378			24687.83	84233.67	30862.68	27838.71	17610.32	12912.71	14949.32	22869.29	17830.63	8898.62	7837.59	5985.21	7832.29	26711.12	22274.77	5425.17	682.37	354.06	608.65	255.88	376.54	282.98	132.63	303.17	237.19	92.81	53.89	56.34	36.00	51.73	14.83	8.38	28.73	48.71	37.17	28.92	18.73	20.01	64.52	43.56	29.71	14.27	23.81	38.49	24.12	20.09	19.89
379			17594.83	18457.07	6420.05	13171.29	11955.19	10252.29	7841.79	8744.10	6462.48	9371.64	11658.39	18518.16	7163.88	6931.99	3352.98	1212.13	1244.60	517.11	557.50	428.43	54.10	134.61	77.64	140.35	52.51	46.18	44.86	39.39	11.15	14.15	23.69	13.13	37.74	67.61	44.08	33.45	22.54	12.59	13.84	26.45	40.81	14.20	34.20	57.98	23.08	8.34	21.37
380			1196.50	6634.69	3608.76	5854.18	4302.44	4440.25	6145.04	7776.08	6695.85	17746.96	6963.34	6259.88	13769.50	9946.52	1911.34	634.68	1236.83	242.03	105.60	202.93	191.36	124.74	86.99	25.39	27.08	45.05	21.45	25.99	18.05	22.04	44.23	35.20	66.80	34.54	65.55	41.85	69.45	35.76	22.14	43.82	40.23	20.19	14.59	24.64	14.07	11.43	22.56
381			20472.81	44712.55	8660.02	1883.07	12806.04	2631.08	2706.96	2692.85	6759.92	15045.98	29656.72	7932.58	4608.77	4360.10	3321.29	3445.03	726.81	198.12	142.56	277.81	139.05	93.79	126.57	166.31	76.19	137.33	98.87	46.26	28.45	29.75	56.63	31.58	23.05	53.59	104.98	75.85	24.28	16.00	16.12	48.05	34.56	61.00	55.73	45.70	13.43	30.63	28.41
382			827.66	16868.83	8605.13	4179.79	3506.76	1599.22	8033.50	4316.39	4700.58	1325.67	3741.02	7942.67	7079.76	4974.19	6420.38	449.26	717.75	559.65	81.42	40.33	132.59	45.95	20.67	43.55	57.09	20.56	54.05	12.00	59.96	26.69	29.89	40.37	8.54	43.70	15.07	28.80	17.98	14.16	16.27	87.53	85.89	46.46	20.30	7.08	6.73	17.26	14.06
383			6632.60	15131.80	21542.64	28599.00	11922.60	9220.10	21532.84	10620.01	6159.69	8937.58	4920.13	4851.81	6023.80	8550.07	8623.90	2463.08	528.06	486.57	370.75	327.24	390.84	143.15	182.01	261.98	133.75	77.78	41.06	23.32	64.77	21.11	41.28	60.12	112.22	51.30	34.17	28.75	36.46	9.22	23.08	26.34	93.23	76.41	27.58	24.58	7.17	16.29	22.27
384			11418.10	28447.11	7103.39	8198.31	4931.46	9748.05	1534.71	2056.83	3101.62	3092.20	5007.76	4780.04	13687.92	10435.14	626.57	809.00	203.09	162.79	99.76	70.76	25.89	122.93	142.66	61.32	84.93	43.94	51.70	59.97	52.19	25.91	22.62	30.61	59.82	27.49	25.76	12.88	10.71	36.84	6.49	20.32	31.63	38.90	5.03	12.39	36.04	14.22	16.10
385			5574.27	9376.86	27585.45	5638.75	29068.96	12189.61	7241.81	1087.34	1748.90	5200.87	21028.97	30191.75	31684.75	13855.82	3365.96	282.66	159.80	266.42	624.59	418.35	198.30	128.07	50.96	74.72	153.76	39.43	32.96	16.99	58.79	58.00	36.63	45.08	83.68	89.80	29.28	40.23	42.07	74.71	65.71	75.24	39.69	44.79	67.96	72.59	29.37	28.05	18.84
386			2726.28	24636.40	23130.70	11944.82	12660.13	7733.58	3664.26	2086.04	1330.17	16321.24	19055.27	14411.27	15923.72	24663.94	5057.29	1740.17	310.25	142.56	244.62	492.90	346.12	485.08	233.21	68.33	142.81	178.47	113.59	19.54	45.12	18.26	58.72	67.27	118.12	16.49	77.99	73.40	65.51	77.82	43.41	27.13	12.93	36.81	48.46	51.37	23.90	16.96	42.90
387			26333.18	114733.78	54290.93	16501.00	18345.11	16099.72	11889.61	26568.10	13504.48	8395.71	6243.44	2413.83	2342.74	13960.52	9960.04	3382.73	498.49	705.34	529.50	537.09	229.82	353.38	266.25	166.18	172.33	30.17	123.23	97.23	35.47	29.53	52.51	60.24	38.53	40.28	11.19	52.47	38.85	55.64	26.11	42.27	11.16	24.40	36.28	18.02	24.12	9.14	25.52
388			233556.76	538006.37	214213.70	43278.34	33866.65	11139.78	13993.43	17695.04	14085.87	9954.74	4755.40	11292.41	26308.85	30152.50	4629.90	1494.98	210.47	514.34	471.40	390.17	141.28	146.00	90.19	41.07	38.74	110.18	91.64	92.25	16.06	64.66	81.26	68.37	119.66	188.85	178.79	65.01	65.38	19.73	37.45	36.92	23.73	14.11	25.46	26.95	81.82	60.17	26.97
389			142316.07	265411.21	107683.41	26408.38	15241.01	23520.10	16104.10	9536.81	4618.80	2162.32	9179.78	19505.01	14029.61	8754.73	6514.88	1278.70	772.18	453.18	253.30	276.65	465.80	261.22	166.21	63.07	145.77	141.29	130.72	129.42	68.46	101.82	72.95	61.84	32.67	15.61	137.73	115.28	35.03	70.85	10.47	16.95	59.52	46.57	21.56	36.44	40.19	42.01	44.83
390			5716.49	36594.15	25837.02	20688.48	13836.17	3095.41	1760.58	3224.78	1364.41	1615.44	4615.53	2647.27	15784.40	17112.75	9015.82	2967.21	1148.65	524.79	493.62	210.96	169.30	623.21	346.74	245.02	237.20	176.10	86.56	77.38	32.74	28.40	64.96	15.29	61.34	53.36	54.76	84.53	70.95	42.62	23.16	28.00	33.59	27.35	21.33	34.00	43.50	30.78	11.93
391			20546.57	38106.58	25746.22	14959.87	14391.85	9343.68	3799.17	1318.34	1510.53	11491.80	21866.29	27441.32	47528.77	8202.01	914.85	735.96	421.89	644.33	1068.10	509.47	292.93	271.43	136.75	97.25	165.25	145.13	126.75	115.90	79.12	42.74	57.99	38.76	19.16	44.63	22.83	35.68	27.25	24.30	41.95	41.59	24.77	39.13	11.52	15.97	31.19	22.32	54.59
392			8740.54	17401.54	63873.73	14651.46	9623.77	4901.75	10792.19	21006.86	13358.03	6211.27	11915.72	18279.53	6680.97	3332.79	3067.47	779.20	217.31	122.32	204.01	236.83	513.43	308.32	214.22	37.01	37.64	79.85	12.30	22.92	43.63	49.13	78.48	69.04	67.88	46.79	80.55	14.87	48.11	45.61	47.19	54.87	43.24	60.73	12.97	20.18	23.42	21.36	13.57
393			23024.86	35557.28	27125.06	9275.82	9686.37	5381.26	3355.11	4998.22	633.03	2230.18	5714.06	6719.94	7001.52	2412.03	1028.35	349.05	108.35	147.53	189.11	236.18	128.02	174.35	203.77	179.69	113.08	139.66	229.08	83.10	118.77	46.97	74.96	59.79	76.97	85.85	45.36	24.11	33.97	88.63	48.88	27.02	41.30	44.18	35.36	32.76	8.26	31.08	24.52
394			13814.09	24686.79	32924.00	8992.45	33918.21	7337.15	3104.38	7847.42	32813.53	8626.47	12387.87	7767.30	29330.27	41608.12	12170.49	2653.17	251.18	449.47	256.07	533.45	126.66	209.14	139.34	188.29	209.46	71.44	29.38	34.66	73.73	48.86	26.19	100.96	104.17	25.42	25.64	33.00	12.20	16.91	21.72	18.89	54.45	65.85	27.17	35.12	45.46	30.57	21.58
395			34308.66	273739.59	20607.74	7922.68	5894.80	2059.00	7251.04	9023.32	11157.50	7550.42	6160.17	6532.46	4319.15	3397.76	956.49	299.03	173.95	61.20	134.58	199.90	26.80	163.11	41.65	128.96	93.99	130.06	84.38	96.51	68.57	24.20	47.35	62.66	49.98	66.86	19.32	20.26	28.22	52.27	19.38	47.85	9.25	64.67	56.74	45.68	45.51	34.51	18.66
396			2095.62	43040.20	47660.06	38998.89	6872.05	11225.62	15916.46	19747.23	16759.89	5421.74	2895.88	12114.07	11240.03	10850.90	4874.11	2439.69	1300.01	630.14	346.82	326.02	236.51	172.60	261.23	359.09	411.95	279.77	106.90	56.83	32.36	26.61	23.83	23.03	110.44	60.26	43.39	24.37	40.22	28.75	15.09	15.02	38.36	96.85	91.06	37.51	44.72	51.21	54.80
397			20240.98	46467.36	22375.22	22535.05	20720.43	12751.81	5622.73	15018.76	12633.03	12015.17	12105.20	15449.82	42818.53	28711.46	2546.09	1152.34	513.07	797.14	591.31	335.10	603.86	330.19	316.18	178.46	102.68	109.11	72.93	49.87	25.76	24.12	25.75	24.54	20.82	14.80	38.12	10.62	17.07	8.60	35.06	22.51	13.68	30.31	50.75	20.13	32.01	30.73	24.37
398			12525.73	56071.32	55536.09	48908.84	14643.82	23681.40	14342.88	2889.11	4388.50	7696.23	4288.35	9079.74	37131.37	37970.39	6651.76	3290.75	421.72	698.59	379.77	355.60	277.07	299.15	105.98	110.67	173.29	167.71	149.54	184.98	25.59	43.39	26.60	36.70	25.45	44.98	35.73	53.47	53.51	23.85	20.40	24.85	13.97	71.03	42.83	15.52	46.28	49.53	39.60
399			6343.29	17377.81	19629.51	10536.92	2364.82	24845.38	4594.78	16375.40	42765.89	11768.07	3569.60	5089.23	14700.36	12808.16	8349.91	345.14	510.37	450.36	242.68	279.74	161.86	82.71	330.29	131.01	43.25	36.38	25.48	52.59	42.52	56.73	68.84	35.96	21.29	15.12	32.00	20.43	7.04	34.33	25.25	51.79	69.10	14.64	37.44	37.52	30.89	30.84	22.99
400			61575.27	86866.46	147251.25	52119.18	5297.66	3604.48	3328.15	3255.96	4700.55	9336.78	6728.49	5820.51	11342.94	14821.51	13943.99	2386.80	869.38	647.13	115.98	120.37	180.42	246.41	96.23	8.80	27.84	56.11	33.90	36.78	35.24	49.44	47.60	33.03	24.37	8.20	14.73	64.47	73.64	16.87	42.23	32.72	57.25	33.78	15.90	24.34	26.03	30.01	38.04
401			57117.33	92454.78	13484.49	11047.22	9100.70	12390.13	10285.11	7854.98	11550.96	3236.02	2397.21	5051.25	11767.48	20780.28	8045.08	496.57	118.38	377.97	142.34	171.54	235.03	80.99	52.20	223.36	64.96	45.73	27.98	72.31	47.37	37.92	20.56	53.09	70.02	15.42	18.95	23.42	36.22	17.02	16.12	18.74	40.75	12.97	36.32	29.34	37.74	23.56	16.82
402			9757.32	69052.99	82668.38	54597.69	10182.71	15506.19	22238.26	15488.38	8437.54	1625.43	1398.48	4638.28	8729.24	4802.23	17499.48	22806.03	4253.09	3730.09	920.54	370.01	530.96	428.29	513.64	116.67	103.48	166.86	85.32	22.26	25.83	14.10	24.62	62.02	35.57	46.00	15.05	27.08	24.56	9.82	44.17	41.01	42.06	65.98	44.32	7.75	5.89	6.90	14.67
403			12930.30	50667.08	44252.11	19288.91	10631.75	1440.42	1987.03	9150.60	17138.76	11786.99	6256.51	3825.75	17190.66	9224.01	4272.35	938.20	432.35	251.57	128.69	221.25	87.91	32.82	100.12	117.43	36.79	8.94	41.48	33.11	56.25	13.52	41.46	50.81	15.17	34.82	33.33	30.03	23.91	37.76	51.57	28.49	41.45	8.00	29.00	26.03	37.57	9.12	6.25
404			6863.60	37724.24	15538.89	17111.59	16375.27	10134.07	4339.91	2450.31	5275.18	2774.37	10615.56	13445.58	26933.98	29371.96	10657.05	4204.15	1436.64	440.15	374.18	576.62	480.48	445.67	267.51	77.42	111.10	230.45	62.88	41.04	37.54	14.37	83.06	51.35	40.54	74.81	35.16	12.33	14.52	27.95	35.36	18.78	40.74	57.67	21.88	14.10	19.45	9.22	5.50
405			14350.59	39360.74	15535.74	6175.74	5453.37	2748.35	3480.20	2129.06	4145.71	9231.15	9219.09	11097.28	5655.44	5139.45	1316.03	294.92	355.82	470.85	520.38	303.51	65.55	305.62	310.30	74.85	142.08	73.62	27.31	34.39	54.37	88.44	166.88	48.93	38.11	54.62	81.76	24.93	64.84	65.67	79.20	66.22	42.92	33.15	25.47	19.95	9.71	10.03	13.15
406			3419.33	9179.56	14183.44	8785.58	22007.44	8580.55	6266.42	4753.80	20284.74	13452.09	14105.97	28860.81	6164.19	2599.48	2421.94	1118.27	415.79	770.49	502.10	315.72	535.62	602.87	387.72	138.15	36.32	67.91	28.94	23.99	19.51	111.44	62.12	41.00	47.63	40.64	32.84	70.35	81.10	45.49	52.83	25.16	82.68	37.96	2.60	10.61	13.24	12.21	24.65
407			43760.13	71042.25	39924.75	16658.33	22408.51	9175.15	19098.39	10594.07	12990.08	13117.39	17099.58	16301.37	11357.21	6237.91	1513.22	1359.95	336.02	240.20	135.28	123.47	92.18	84.79	39.29	144.80	86.53	129.00	147.44	108.12	124.59	80.40	14.04	44.41	86.48	137.71	58.89	8.89	23.66	30.01	23.57	35.85	56.07	68.04	34.71	33.04	22.38	12.74	5.04
408			8050.68	20525.26	20840.22	12309.98	5775.83	6237.44	3586.34	4876.95	23635.08	13616.21	16180.52	17059.33	27431.01	20066.06	4343.24	1114.33	715.28	129.18	314.28	392.34	50.56	231.23	82.00	51.60	29.86	86.72	79.23	81.06	79.83	28.11	29.40	47.06	34.40	40.03	40.73	14.09	45.05	21.43	20.20	10.86	40.14	37.03	60.66	67.58	35.32	12.15	13.15
409			7228.41	17886.34	3427.80	631.70	5366.93	4923.90	2919.76	3411.17	5216.90	8990.61	17211.75	25336.84	13107.95	2633.48	788.71	384.64	373.42	308.16	167.84	315.79	54.15	70.48	27.88	80.14	61.52	19.79	57.45	82.08	83.07	15.12	14.34	17.66	22.87	20.75	14.08	28.39	37.33	24.93	21.53	29.41	16.39	15.23	21.41	5.72	14.22	20.71	21.11
410			5079.68	40137.21	23895.23	17214.86	20321.02	13686.37	3567.35	6034.84	8918.45	4052.32	11302.73	20730.24	43217.53	14872.35	5585.21	1142.26	373.55	206.21	275.51	273.56	151.09	93.73	150.20	135.46	55.02	92.26	66.20	64.06	100.16	116.63	27.50	41.11	77.47	31.60	67.62	67.13	52.61	33.16	45.94	36.41	34.81	20.03	17.16	29.55	19.15	26.82	30.36
411			3043.51	13556.28	21514.93	4495.87	7818.93	8183.47	3692.65	2271.76	1589.78	3835.67	4295.22	5872.67	13911.47	14965.43	6514.91	1078.93	826.05	409.33	321.35	363.41	230.76	244.54	82.24	60.50	94.30	28.23	40.00	32.21	60.59	45.42	32.57	37.33	66.77	47.79	23.59	31.32	19.06	33.57	24.68	25.73	17.38	21.85	32.72	28.22	23.61	20.13	24.49
412			1194.92	5019.96	9986.98	7268.17	3474.50	2926.10	7548.00	5028.60	8426.40	10759.09	7927.92	4060.51	5339.54	7183.86	14286.53	8080.70	360.38	308.80	183.57	303.10	583.14	568.37	813.26	493.76	269.24	146.00	95.54	47.72	43.85	21.77	43.41	22.87	34.38	23.46	45.78	76.54	31.43	17.19	13.53	11.43	22.50	84.87	57.47	18.88	24.93	45.25	11.45
413			32345.76	116055.42	135999.45	61201.81	14803.99	14217.81	8458.02	1776.78	2067.55	3234.28	4120.98	6518.10	9499.33	5154.36	5055.22	1099.48	604.36	369.59	271.49	168.71	76.37	248.34	159.80	23.59	113.68	49.83	56.39	25.37	55.75	44.12	16.16	43.99	60.09	65.34	38.94	27.66	6.94	15.32	33.77	28.46	22.48	10.32	30.23	14.50	24.59	25.39	15.51
414			3276.78	17097.28	22361.97	21269.62	12275.13	4140.38	2089.35	744.64	1530.63	6998.10	7582.03	8760.65	32002.00	21180.33	14143.24	2106.99	316.49	162.74	430.66	322.36	97.09	22.58	43.84	54.25	63.05	71.93	70.16	44.15	48.94	106.05	52.82	47.34	24.58	77.46	36.34	36.68	54.37	34.51	25.55	26.20	19.74	26.20	36.20	40.24	7.53	26.09	33.18
415			16417.40	59305.25	8358.58	6669.20	354.73	17400.25	18413.69	8747.75	4881.30	4675.50	4814.29	12818.12	29650.10	12215.99	2049.23	854.07	452.50	405.46	332.72	172.49	82.76	493.57	502.31	64.06	147.55	79.00	61.90	77.41	103.01	20.80	19.02	19.52	27.29	43.95	67.38	64.94	70.40	11.76	69.97	44.52	23.68	39.20	14.26	61.37	27.34	8.04	29.13
416			19270.98	88067.97	29219.74	20063.80	11474.52	4834.50	3536.34	5969.94	12913.42	15461.12	12662.85	14516.71	4827.45	14212.98	7817.20	1282.84	508.87	330.52	266.41	333.10	266.78	107.06	197.96	174.39	250.75	147.85	104.82	108.19	72.41	66.29	43.60	115.57	85.43	94.60	175.69	99.59	36.29	23.45	19.85	18.32	49.12	51.38	74.69	38.64	34.83	38.81	28.27
417			36041.92	52832.66	34953.08	25770.62	34084.23	19037.95	4570.38	9227.26	11687.29	4737.03	963.75	9170.50	22899.22	11100.94	1159.14	375.65	193.91	707.74	324.25	217.60	151.77	110.35	174.91	247.79	171.96	153.06	26.11	29.32	33.78	16.76	31.77	50.08	49.81	45.05	10.17	44.81	50.73	16.08	23.96	59.69	127.92	133.33	74.65	24.08	9.81	31.78	35.28
418			24953.73	100707.79	90187.85	45528.43	11696.26	17124.12	16645.20	16814.68	14016.47	6529.63	9392.57	7820.35	12833.30	19569.09	8103.75	2132.82	1546.09	572.25	239.96	160.39	232.74	236.05	254.03	244.76	190.18	69.62	208.19	184.65	120.60	72.81	44.78	7.76	116.62	31.56	104.37	246.15	209.41	71.47	12.41	74.77	98.60	63.83	29.14	29.79	50.26	22.70	52.15
419			9946.69	37216.89	3833.61	5827.61	2332.33	5352.17	8400.67	4777.55	7631.60	10657.97	4342.14	4508.86	2712.59	6555.42	5869.64	1202.03	491.93	242.29	78.47	199.03	155.58	200.11	135.27	64.69	121.81	199.54	63.30	118.27	82.11	79.08	81.38	43.81	38.81	25.52	42.26	22.76	20.50	17.18	20.82	28.88	39.74	72.77	77.06	81.04	32.61	19.71	4.95
420			6976.09	75228.03	19181.34	19389.22	27914.88	7201.24	8758.06	5523.87	5181.12	5503.96	3419.73	8270.16	11502.16	7996.52	1648.66	519.32	698.23	430.89	145.45	338.77	242.99	173.37	169.88	60.10	36.86	52.93	40.68	26.04	21.70	13.53	19.34	25.81	15.60	26.64	19.60	22.22	28.70	60.02	51.87	27.75	25.70	12.33	14.75	21.81	24.25	32.33	23.52
421			4866.39	22583.30	20036.31	10881.14	7476.11	4152.49	4310.73	5556.45	15924.55	6987.76	2761.86	9270.78	8218.67	1091.72	830.67	694.03	310.84	75.31	277.24	189.47	101.29	37.23	214.09	61.97	171.95	258.81	53.63	20.79	33.48	23.40	10.30	35.35	26.35	67.58	82.37	19.59	12.90	27.19	56.77	43.83	39.86	28.95	10.71	48.98	48.21	13.80	26.66
422			30443.63	56187.89	19032.90	2443.17	1255.75	5995.02	5987.06	3014.81	6283.89	17561.84	4463.89	2188.52	1916.26	1832.92	4328.43	2685.77	639.69	228.21	167.16	146.05	198.50	129.89	83.90	55.79	56.84	141.02	283.25	177.96	103.76	98.18	46.55	48.02	32.81	62.19	29.66	59.51	39.49	14.93	7.05	25.19	37.54	57.91	33.44	40.97	8.77	13.14	9.15
423			3201.13	282559.12	59231.21	14732.41	21099.70	19651.17	3333.79	6128.27	4105.08	2420.68	7517.51	10918.29	6798.41	684.19	793.71	665.20	212.93	240.60	121.15	83.24	163.83	68.30	51.45	91.70	161.83	164.36	35.49	51.91	21.25	66.17	40.04	77.54	54.81	55.48	61.21	34.49	22.76	7.92	26.61	25.03	48.46	41.01	30.79	21.72	23.26	33.29	36.04
424			7183.87	68586.18	83452.23	20844.28	36985.76	25815.51	20159.74	12610.51	6391.16	2553.65	2808.16	8348.68	12362.64	2021.50	502.33	646.89	314.38	189.04	198.91	29.81	64.27	72.52	60.37	251.61	354.73	100.27	57.98	14.13	27.26	64.78	7.67	46.87	96.31	35.76	17.19	59.12	24.44	5.52	7.67	17.97	22.70	37.43	35.48	50.85	58.47	26.41	16.40
425			4084.51	40100.44	39872.76	24899.34	10614.34	5933.12	5232.17	2568.36	3109.24	3658.90	5097.88	16595.33	30637.24	13242.24	2355.88	639.19	352.04	66.17	140.68	176.98	105.47	195.03	188.34	106.62	28.64	53.02	53.39	24.50	24.71	20.34	34.83	17.13	33.88	43.15	68.65	31.10	106.62	158.23	25.64	33.52	59.24	20.23	21.30	12.04	38.86	37.19	42.48
426			1260.68	4521.54	10792.64	28726.28	32034.42	6764.44	5151.16	11908.85	6134.38	10167.37	5816.83	9378.82	6086.75	8826.81	8990.80	8138.58	1763.19	991.24	1298.79	502.37	206.32	265.86	254.08	142.52	133.43	56.95	43.81	21.04	63.92	98.21	63.25	113.96	54.99	85.72	81.92	29.36	22.49	48.63	55.73	109.73	89.57	131.68	66.80	51.19	22.84	4.42	15.10
427			14679.90	43414.93	31514.94	6531.93	6219.39	3342.75	7914.57	4972.83	2625.37	5209.22	6323.50	4182.34	16767.62	17778.65	3540.91	496.15	721.93	266.84	333.31	93.28	91.86	178.85	196.07	144.25	192.88	195.17	107.13	28.58	57.28	25.49	79.65	79.76	73.64	23.97	29.93	48.48	89.01	55.21	42.86	56.51	51.65	39.67	9.55	11.38	26.55	24.85	67.79
428			14153.71	146417.00	148845.81	77721.28	32643.83	8190.20	4921.47	1779.52	18531.57	36163.68	12265.97	6088.17	3796.63	6449.97	4593.84	1237.35	829.83	988.73	376.63	295.17	161.39	293.46	514.20	267.39	61.07	121.55	113.14	134.69	70.76	35.06	39.38	47.45	51.05	73.47	34.65	42.08	42.31	37.03	38.84	56.48	50.69	55.28	67.64	35.29	26.37	59.23	56.59
429			31869.26	157263.85	46115.11	37730.89	23374.07	11911.92	2513.76	4153.71	8113.86	3216.40	2841.34	5332.55	7211.41	3528.36	1124.40	543.15	711.05	709.49	376.74	83.51	294.61	269.40	111.47	91.03	100.47	42.57	47.87	47.37	37.94	25.03	36.61	75.51	28.65	24.37	27.07	21.50	41.11	43.83	74.65	47.88	52.65	95.57	36.40	19.44	35.32	71.92	50.66
430			56676.36	708144.18	112257.47	21261.53	38340.48	9903.04	1843.37	3772.80	4058.37	3844.22	10635.64	2078.12	4353.85	3605.90	716.48	1055.61	762.48	563.05	333.03	76.15	118.20	890.53	712.18	147.15	52.89	808.55	266.29	34.33	42.70	73.00	175.76	76.11	55.16	519.96	184.23	171.47	480.75	295.63	76.48	22.75	412.04	91.09	76.31	134.93	19.00	104.75	606.63
431			19872.46	53429.57	13066.65	12862.06	10529.04	7401.52	3019.98	1047.89	2930.25	10545.22	15477.27	19043.61	7584.76	4416.82	346.03	409.46	53.41	143.14	117.82	20.32	162.54	377.30	166.81	118.19	69.84	33.97	48.26	32.73	17.03	58.19	61.11	108.08	47.26	11.10	5.87	19.74	44.84	75.23	94.00	31.70	26.65	13.40	19.53	12.50	24.01	13.30	27.58
432			1533.03	10148.75	31461.33	16247.12	6414.21	3979.36	3585.73	9704.82	8294.95	3553.43	6580.67	11427.55	22089.25	23430.28	10600.43	4458.76	1359.93	364.33	377.96	697.44	589.24	318.42	103.64	102.85	58.42	42.47	23.33	31.89	22.97	53.74	44.97	30.69	33.74	36.40	18.14	20.02	25.66	36.76	25.61	36.96	41.90	43.17	5.20	23.79	25.93	31.92	12.21
433			426.53	6947.41	6299.94	6225.24	11696.89	1170.56	552.47	2123.20	7503.96	9378.30	2811.66	2358.74	7231.50	8328.76	2378.79	292.96	82.83	237.44	89.05	90.50	102.44	48.16	16.91	92.57	200.02	124.61	54.41	15.82	19.84	66.53	44.14	52.82	84.17	69.59	9.31	49.11	55.78	4.05	4.99	12.84	15.28	33.27	11.79	14.03	20.83	26.39	21.97
434			19358.99	41875.39	9341.45	9179.12	3621.75	9797.57	35696.60	37990.53	7335.93	9777.23	25573.63	31887.01	7185.45	5466.12	818.07	169.15	58.74	248.18	146.15	202.78	48.66	47.25	72.40	102.88	119.61	48.91	62.78	91.97	48.75	40.05	12.88	27.08	83.80	36.08	34.38	12.09	6.05	20.61	29.71	24.61	70.64	39.25	37.23	33.73	42.14	36.89	22.29
435			15651.53	18252.13	8768.46	11059.14	7664.39	3664.25	2727.74	26245.35	14864.03	4930.20	7138.16	17719.12	11429.61	8437.06	1587.77	1035.63	1524.36	191.44	443.72	163.18	393.62	445.11	451.28	306.07	130.74	56.56	105.84	115.00	79.35	43.14	17.01	5.58	29.08	40.42	29.17	10.57	29.68	26.39	33.60	22.22	24.39	50.98	45.22	13.38	10.17	10.23	13.31
436			27716.02	33284.32	16250.28	11986.33	24106.73	7607.45	3006.88	10407.58	4768.44	850.13	6057.47	6870.96	11256.11	30343.66	12396.80	70.50	607.19	196.92	453.28	382.44	220.01	253.87	277.69	279.50	225.21	93.40	26.82	106.81	59.20	74.92	112.62	76.48	48.14	36.91	37.35	45.49	31.63	38.52	21.02	32.95	56.08	36.62	21.70	24.87	62.46	61.10	46.37
437			12426.58	52145.52	52439.35	23423.60	7867.49	15536.75	11941.29	10299.82	9223.07	6883.51	3977.18	3597.07	2216.60	1017.57	726.06	79.60	223.07	287.32	37.85	296.86	351.72	105.63	219.72	158.07	16.44	55.98	49.82	107.63	54.67	33.47	40.27	22.22	28.15	7.94	12.35	26.33	21.65	22.56	30.86	16.21	16.74	25.47	18.55	24.64	36.90	27.25	18.09
438			9112.03	29168.48	9566.29	23393.80	42364.51	21596.00	10457.23	10641.91	7024.53	2042.63	3291.05	5080.37	17651.54	13349.20	1197.89	572.79	910.45	258.41	459.16	343.12	315.84	270.21	805.38	398.41	67.10	67.37	87.50	53.38	103.22	36.04	100.64	111.96	46.16	28.68	30.23	34.43	103.27	123.83	95.34	73.55	66.09	21.67	12.97	29.14	23.74	42.94	51.53
439			13277.78	90289.35	77647.86	27126.59	15579.16	3117.91	5645.03	9782.65	12150.62	11332.79	2849.44	5157.04	12893.41	4550.18	2961.01	888.34	569.45	376.61	356.54	168.68	157.97	234.63	189.31	74.36	50.24	52.42	29.94	13.40	10.77	28.40	32.04	54.65	51.18	112.60	58.68	72.66	27.54	17.17	16.66	6.57	29.58	35.85	32.70	29.41	10.87	12.94	22.91
440			17508.54	24104.31	15883.83	5598.07	4215.88	6103.81	6128.54	2741.06	6015.65	17940.65	17041.80	26603.44	16433.24	668.79	280.07	128.29	596.98	333.74	123.20	167.58	62.58	216.33	164.91	79.99	39.59	58.90	7.87	45.27	54.20	60.06	72.08	137.90	75.30	39.73	16.58	14.41	32.01	43.79	13.38	12.78	18.96	19.80	25.04	33.59	30.96	14.90	15.14
441			17906.59	68817.28	15669.44	18145.29	27378.24	11540.18	6377.60	5131.35	6849.88	4083.89	7570.92	6347.17	3444.25	2963.91	1135.38	96.85	215.15	287.86	163.04	333.30	359.53	123.92	343.77	134.35	52.07	57.21	51.76	25.33	75.13	73.03	58.96	131.20	65.25	39.22	34.68	56.99	103.11	49.33	52.55	18.15	27.69	49.03	33.36	37.18	49.96	46.86	27.21
442			238277.10	885019.62	282645.53	33802.74	6507.47	6509.79	3410.49	3305.96	1516.49	3494.47	7663.33	7584.68	6449.97	11585.73	5585.73	1323.47	345.91	241.72	279.71	349.97	288.26	107.33	252.93	270.12	464.18	347.85	171.52	83.63	88.00	125.60	197.62	225.78	161.25	78.24	104.80	40.92	76.21	93.06	52.45	151.23	159.05	96.17	46.06	58.02	27.70	38.15	15.90
443			6954.65	35314.39	116097.03	90696.28	10424.81	11090.75	4806.88	4003.87	7617.86	1623.39	5101.92	10358.32	8335.75	4341.81	541.85	340.01	164.60	117.96	197.31	196.61	160.71	76.72	35.15	49.45	75.27	38.79	48.42	57.71	52.18	22.20	15.28	31.37	81.93	99.51	46.67	27.68	71.21	35.44	25.65	69.02	72.65	31.39	15.84	20.44	17.44	17.78	23.28
444			47087.22	209220.03	418316.40	120338.84	32745.06	6037.32	11729.94	5336.97	3683.25	6234.76	8688.10	19973.85	31895.92	4128.48	693.53	605.33	423.01	567.77	544.61	1032.82	543.19	543.96	662.68	124.03	86.29	87.01	63.33	57.74	77.28	53.02	86.09	152.40	99.49	57.76	29.53	34.96	26.21	33.73	91.07	38.18	18.61	4.97	39.60	41.82	55.34	29.25	18.26
445			6761.46	47155.50	15730.48	22605.55	8566.35	8817.36	7356.99	10145.82	7062.81	4643.71	6061.58	24503.89	18789.83	11831.25	1951.83	526.04	478.44	223.25	609.04	259.36	160.86	165.09	333.99	188.19	56.35	69.41	84.01	113.05	108.52	31.76	26.86	48.55	111.11	58.87	28.97	17.53	18.39	13.13	11.56	65.65	75.28	41.53	59.44	46.14	50.99	31.33	24.18
446			5660.60	26114.07	96078.46	72911.46	42570.28	27666.75	8407.45	4418.37	2298.70	592.62	234.57	771.49	9671.99	9610.43	5733.71	1536.60	425.19	76.97	241.46	220.69	256.27	52.92	41.57	124.79	129.75	92.68	27.81	66.34	47.81	53.48	50.47	38.84	22.50	36.54	84.89	24.75	74.73	75.48	56.58	21.99	27.96	24.64	31.87	42.67	57.57	14.62	38.56
447			7861.73	44843.39	124447.07	17363.23	11190.43	2551.69	1846.87	2385.75	1929.61	1005.92	2377.65	6270.14	18873.66	17791.08	7421.04	1597.33	471.67	586.21	328.76	252.10	218.11	151.72	33.11	33.47	22.58	174.54	87.12	59.56	17.97	48.48	47.81	32.53	8.71	74.12	48.21	41.78	43.57	76.38	45.41	44.88	25.58	20.28	19.93	45.35	42.29	57.12	27.67
448			5657.65	45475.42	10787.38	8038.55	12551.70	5412.73	10598.63	9090.84	3734.15	1726.65	1993.57	3619.00	1606.87	12390.60	7943.86	537.40	231.33	375.99	291.34	129.91	163.40	130.10	86.21	130.18	39.00	91.62	10.28	77.34	114.41	84.80	22.93	20.47	8.75	69.82	22.64	57.78	18.96	11.19	29.20	44.43	53.68	40.92	27.27	15.86	6.86	7.48	16.31
449			206924.26	452695.03	206631.89	33396.76	9993.94	4627.91	4973.52	1484.12	2464.82	4335.98	9766.55	2343.80	5829.51	2691.09	588.76	176.60	318.83	347.72	508.97	480.40	243.29	94.75	28.16	30.66	59.64	54.50	156.40	75.18	71.15	114.98	66.53	156.31	36.14	84.16	57.68	69.89	57.55	19.58	38.45	34.06	54.75	74.37	81.00	41.36	52.50	49.74	25.60
450			33808.07	113720.98	35428.21	12496.97	13103.15	16089.27	21594.96	22353.89	14563.40	6690.49	17591.92	11205.69	19164.59	21080.50	4863.11	1004.40	1325.84	1522.55	929.66	166.06	505.26	451.36	135.97	397.85	73.06	89.38	80.56	46.83	68.48	61.65	66.64	46.72	49.63	36.88	49.85	31.38	49.57	45.27	43.77	30.77	52.52	40.49	39.33	36.78	44.53	25.52	37.95
451			33338.12	67632.25	15600.45	22145.00	32671.63	12330.34	1421.58	1628.61	1849.68	4085.50	2670.88	12431.19	10737.42	4574.12	1652.04	1166.61	386.10	101.74	134.31	136.06	26.00	71.59	106.64	148.76	46.09	38.28	20.76	10.45	7.47	12.70	32.23	45.68	29.00	41.04	22.68	29.02	24.21	16.27	6.03	18.90	12.48	43.56	35.80	24.85	19.83	5.46	8.89
452			351346.56	521797.87	192292.12	36064.95	34546.37	9747.35	15352.81	3471.54	13642.54	8394.80	4334.11	13152.78	7187.87	914.46	990.59	1235.14	1308.10	431.42	161.73	503.79	678.29	417.74	126.45	200.94	306.90	146.30	61.69	177.39	280.81	109.43	43.39	18.56	21.63	77.54	81.37	64.24	21.32	36.35	32.66	58.61	100.76	66.04	26.24	18.08	20.84	10.08	34.60
453			1300.76	8364.36	7582.18	5372.60	8918.73	8932.51	3315.75	3472.02	7338.41	23034.86	5641.92	6146.48	24132.95	13722.52	1319.12	607.21	348.80	152.44	259.99	83.31	259.30	285.74	93.23	11.23	48.76	108.34	90.69	21.89	41.55	52.03	42.85	39.01	98.01	106.58	31.39	21.83	17.72	28.70	10.43	25.48	29.69	24.87	12.05	28.12	20.59	34.41	31.84
454			15464.13	111265.92	8511.87	7387.89	3434.53	4345.44	7158.17	6520.25	6709.85	6541.35	8790.28	10336.63	5161.90	11279.96	3979.07	1127.44	666.60	494.16	398.12	75.98	275.52	314.09	167.84	190.67	213.14	253.70	95.82	116.60	51.25	32.85	34.69	29.50	14.62	24.09	55.87	64.48	107.24	42.80	27.13	65.95	59.65	20.21	11.83	25.39	70.46	28.94	31.55
455			73666.15	113278.55	68768.62	28443.40	3588.72	2561.89	3324.62	4007.93	5249.76	1714.10	2564.05	6128.23	11935.42	6980.64	5287.80	1277.68	256.31	183.88	248.07	57.06	59.46	205.39	486.80	281.58	86.07	90.01	30.73	34.54	119.58	160.14	32.96	67.02	40.26	37.97	17.69	46.64	77.85	20.57	3.77	17.23	17.42	31.01	42.19	22.21	20.76	14.98	34.69
456			3639.11	62179.17	31460.43	10443.71	5711.69	7760.05	3232.83	7664.66	8642.10	3248.54	1629.18	1797.32	4183.98	1897.85	223.47	262.53	233.47	202.86	82.22	17.32	92.38	53.00	86.92	59.66	35.81	55.91	60.44	41.66	58.00	52.30	40.97	78.93	41.66	11.21	27.47	54.60	66.78	63.28	28.37	23.40	25.99	23.98	3.95	16.97	17.49	15.18	35.70
457			13072.05	49448.49	98141.84	31757.05	15194.32	22349.20	23405.20	17658.94	8023.44	7591.42	5632.03	3672.31	3161.68	6428.37	1469.31	217.57	299.11	153.70	251.28	304.54	350.51	252.34	80.51	57.72	57.72	34.43	36.04	62.42	46.07	19.19	15.98	40.24	61.74	63.50	59.87	22.70	40.44	37.05	37.69	14.63	58.10	15.78	44.95	34.67	27.35	41.53	40.33
458			24126.25	214348.65	85179.85	3604.91	3578.56	6031.66	5579.39	4623.54	1468.48	5284.92	1831.36	2273.44	8659.33	6599.15	1107.35	1135.30	368.96	105.68	72.07	271.59	96.79	422.49	421.33	128.15	54.79	58.42	46.29	66.95	98.02	66.31	19.95	67.96	72.29	73.21	72.90	63.41	80.93	77.43	43.09	10.19	15.82	15.87	36.06	47.03	37.71	20.69	42.42
459			12938.14	55009.81	21234.76	23386.07	14034.87	23757.69	21804.02	5874.79	9967.22	7418.02	2272.03	13748.45	23653.89	7670.51	1591.56	632.90	1049.02	635.59	428.78	178.57	382.13	182.20	191.56	81.52	217.98	151.17	92.18	113.37	69.78	40.55	69.00	53.12	15.47	20.78	51.63	65.24	36.44	30.87	75.18	39.01	64.19	56.12	35.77	25.59	41.00	36.39	30.12
460			5312.81	28517.60	5983.49	5963.12	3289.68	3887.33	5336.02	13309.77	5399.37	716.22	1858.62	4151.81	12436.83	23154.84	10321.67	983.77	694.94	551.19	374.79	354.30	196.23	91.28	142.93	152.60	106.50	78.39	111.88	54.24	43.63	19.14	51.29	60.18	23.08	11.58	19.15	23.45	36.53	21.69	17.69	18.80	18.32	20.27	32.97	28.80	32.83	28.03	42.84
461			56485.03	149527.89	77162.13	14655.74	17556.03	10050.42	8451.08	6973.61	3543.85	1775.85	2878.16	6711.41	6106.95	3909.59	1709.22	428.79	140.76	56.66	360.77	241.26	109.58	48.75	48.37	167.72	98.05	66.43	68.42	72.41	68.05	86.69	24.23	38.30	70.76	36.38	35.15	20.81	90.73	28.74	11.79	24.93	24.98	31.40	46.52	31.56	48.45	45.95	23.79
462			109949.68	206692.62	115869.24	10736.05	10304.13	4916.77	4015.23	8474.94	3844.36	4130.01	5241.47	9632.90	9600.62	4372.15	1630.55	456.24	22.98	201.58	120.38	186.26	177.03	146.84	98.47	206.87	96.49	113.11	38.38	13.90	82.76	45.87	65.62	42.81	11.83	17.47	101.94	57.98	12.02	18.25	17.13	56.43	77.29	33.75	33.05	96.69	52.47	10.19	50.05
463			7354.77	19456.36	7394.87	3088.60	290.34	8959.64	11263.89	7265.56	4861.37	3024.65	8364.19	3737.55	11511.91	25013.46	6718.68	1617.57	1049.65	629.86	811.87	486.66	345.84	489.03	681.29	281.42	83.07	64.36	83.83	96.85	62.06	60.66	18.42	86.06	15.59	46.49	22.53	15.56	25.46	35.83	45.01	43.27	38.30	72.05	28.94	17.69	21.65	34.59	36.78
464			7560.93	8720.23	18563.48	37681.54	15846.05	11049.74	12404.20	11982.18	10840.70	6718.05	7047.72	9510.46	7040.00	5361.84	3350.88	692.63	969.61	318.64	153.64	70.74	99.92	42.20	128.13	127.27	61.01	40.78	41.81	16.89	34.08	29.69	72.29	63.43	26.38	21.61	24.48	14.91	28.65	47.57	27.17	23.84	21.75	69.37	71.51	21.85	47.85	25.78	58.23
465			14972.11	31356.72	25372.51	62364.06	48529.94	19273.15	10034.10	5087.00	2546.95	3056.24	12258.74	12965.42	6286.34	1272.54	672.09	691.05	838.41	252.39	244.97	84.17	94.94	55.78	50.69	69.90	56.44	115.72	43.99	61.20	27.83	22.76	47.16	67.11	37.16	51.09	39.38	20.37	55.30	32.29	17.46	17.41	20.79	29.31	15.43	12.96	24.68	16.79	32.49
466			9632.74	34367.46	19271.92	29199.58	20928.53	6923.03	7915.94	9384.24	8327.12	4935.07	2439.46	11602.42	5455.48	988.05	633.79	632.74	397.45	215.24	102.56	136.09	32.23	108.55	53.88	42.51	100.95	24.59	42.60	90.25	133.98	44.76	30.66	24.34	25.69	34.24	25.71	36.76	11.98	31.10	15.14	7.48	18.94	47.40	14.10	19.28	37.63	13.26	4.87
467			5020.80	19824.68	16337.19	87077.53	44285.75	7585.36	9648.78	6187.78	3304.42	3455.51	4254.56	7451.07	4836.56	1340.63	1566.12	1681.68	606.44	208.72	74.04	253.51	350.21	76.52	139.46	314.46	273.41	153.94	81.33	20.43	19.22	34.90	108.02	43.73	33.88	42.71	126.50	89.20	139.86	42.12	23.71	38.16	12.01	49.74	59.29	42.88	110.43	65.16	19.86
468			13358.57	91275.35	95109.40	30254.09	8119.60	758.99	9376.66	10342.39	7680.05	10554.75	6237.84	2088.46	5733.02	13510.44	4925.23	558.56	357.87	118.83	243.18	236.45	173.82	304.73	351.62	86.46	46.36	63.09	27.15	40.58	49.37	58.73	73.23	34.25	32.61	35.74	22.22	44.62	79.77	59.08	85.35	24.49	14.44	20.32	38.29	13.78	7.80	15.28	25.32
469			7102.57	43564.10	11515.44	10390.58	5928.15	5371.78	6400.49	84003.75	35770.98	3354.49	9308.39	11189.25	7084.83	3041.00	579.28	86.72	320.32	659.45	446.73	81.46	145.00	44.26	87.20	129.65	69.96	166.36	33.04	65.57	62.76	12.36	71.58	61.58	39.65	55.96	72.42	42.33	11.99	14.42	10.29	31.98	19.64	9.94	22.94	37.45	49.94	40.81	31.85
470			75095.75	184164.32	53732.12	8772.88	8059.19	8072.27	5998.44	16958.13	7131.94	3804.66	5355.08	7223.14	2420.82	1988.15	1398.90	624.82	431.09	276.35	163.27	74.13	130.90	185.04	67.26	41.32	81.85	65.79	76.96	25.95	57.06	58.69	84.09	32.35	13.23	23.87	31.99	24.88	16.09	22.66	42.96	44.28	11.17	91.71	88.51	62.84	37.64	21.20	25.66
471			48140.29	95575.92	78819.88	10094.71	9375.78	7606.54	8747.27	3193.24	6400.75	5988.92	1306.06	5407.14	2723.38	5995.57	4539.02	736.19	297.23	298.07	376.17	205.51	315.13	104.22	39.32	20.16	47.35	106.10	46.66	64.65	18.50	56.54	118.95	47.03	26.32	41.95	34.14	79.37	25.69	13.76	17.97	45.85	41.77	31.84	35.45	22.39	46.04	49.36	13.17
472			7915.51	682196.37	425445.75	27026.11	15348.90	7174.57	4711.53	3149.77	3126.55	2710.76	15299.44	40562.75	27242.18	4743.18	1081.62	394.09	601.56	422.20	83.83	684.26	482.47	238.73	111.95	243.24	57.73	88.47	24.16	81.91	50.99	61.58	35.54	71.99	75.06	121.87	129.40	74.32	56.99	29.47	21.78	52.45	101.47	72.87	57.82	17.58	6.41	19.74	11.34
473			20297.56	64320.19	45340.44	5491.90	25565.96	19200.51	28544.44	5674.03	5091.15	6964.01	13595.70	11075.62	6923.63	2298.47	2376.90	937.91	575.59	243.00	98.10	135.93	74.09	134.23	64.56	89.64	59.06	73.10	61.61	11.58	57.53	78.40	49.65	21.65	62.74	54.78	115.40	51.64	30.79	10.98	63.93	30.18	14.28	36.69	51.73	16.84	24.61	21.81	10.37
474			9170.00	23099.64	11169.09	1846.68	5310.36	1898.00	6747.51	5871.35	9699.28	3485.17	10178.25	17614.50	10544.69	2620.02	395.35	794.60	777.02	515.11	320.21	291.27	191.85	119.50	91.90	80.85	31.07	101.16	78.87	102.23	226.58	129.82	40.28	64.63	101.63	69.90	91.47	92.53	63.06	34.72	38.57	12.64	29.24	14.88	35.32	34.97	42.02	22.09	24.83
475			24821.79	100146.35	77174.46	95175.07	45091.38	15397.69	9491.59	3530.35	10141.18	8568.41	12074.20	15883.32	7423.33	1147.47	1490.21	1393.07	590.88	164.82	129.77	184.85	166.06	54.20	220.50	187.82	59.47	166.98	64.54	15.69	37.43	27.14	99.40	173.36	136.10	32.18	24.77	32.89	42.82	40.10	27.46	25.36	64.97	30.32	21.46	26.77	51.75	24.83	33.04
476			69181.91	155188.59	44508.37	23235.62	14142.41	2474.76	745.79	2535.54	4469.76	862.60	5379.08	16813.85	13096.12	5210.46	1064.09	890.05	706.25	570.80	229.13	304.56	186.22	243.29	186.35	104.89	46.32	26.73	44.40	51.62	41.07	35.26	61.91	80.04	75.83	70.13	67.79	63.64	49.17	57.66	76.64	67.90	43.35	47.56	43.32	48.89	20.05	41.17	28.85
477			2624.44	13346.34	6223.42	8726.47	5132.77	6805.94	2839.11	8284.50	13893.85	10078.60	10225.72	9849.03	7108.37	1668.04	400.75	247.58	569.32	303.00	185.43	72.94	100.11	84.40	30.99	38.43	14.98	21.20	40.12	13.43	25.92	55.62	39.56	17.20	23.66	62.77	46.43	43.53	13.90	22.07	33.87	39.26	9.80	5.30	21.23	8.48	42.60	56.87	28.29
478			5835.38	51538.18	46588.45	12098.04	29054.42	13559.75	2314.34	1997.52	4464.32	6853.05	7415.28	9618.15	12213.79	10766.30	3231.14	1192.83	1134.37	442.47	604.53	152.80	112.85	197.58	170.39	115.06	112.14	48.59	83.33	80.41	24.43	24.08	32.58	69.47	47.60	30.11	53.41	55.34	30.50	75.65	59.33	12.86	12.40	26.54	10.10	5.84	21.87	12.70	18.09
479			55130.69	280997.09	209315.01	34582.68	5213.68	4921.13	3320.65	5514.10	2853.39	7884.55	13686.04	7386.32	5557.64	3401.80	1270.36	728.19	324.56	450.72	236.95	167.13	271.52	165.11	128.20	68.01	39.28	144.92	52.72	230.44	151.83	72.10	24.36	34.35	34.66	39.89	27.39	22.76	72.17	24.34	38.65	13.29	14.98	40.98	29.02	33.90	19.24	15.86	33.80
480			7784.51	54288.83	45852.62	26705.07	11576.68	11131.99	7297.18	2068.03	3529.27	680.61	5517.31	26520.09	10808.79	4562.49	2269.95	605.16	427.84	296.30	311.75	247.58	333.56	210.32	48.98	93.81	163.24	99.99	29.45	20.53	33.70	30.17	107.07	58.61	19.83	31.82	21.27	51.71	100.87	53.61	24.74	34.61	12.16	92.95	26.09	34.65	27.04	18.80	12.48
481			39374.32	96306.84	37357.25	6684.62	10613.75	6229.58	2536.54	5388.38	6892.28	3469.68	734.07	6580.24	3955.78	1194.80	1348.75	637.86	1026.91	353.53	23.05	95.10	137.63	371.37	406.63	302.92	116.45	90.47	87.55	54.09	55.31	148.11	159.10	56.59	38.42	49.51	73.86	86.82	74.77	108.91	78.65	56.60	17.70	4.76	22.31	64.38	31.29	31.46	14.07
482			24268.32	73679.90	68625.92	73712.07	81461.51	11648.78	3638.75	9224.65	9114.50	5796.94	4814.15	18056.67	22798.36	3925.27	1458.86	198.51	597.87	811.08	163.04	141.53	178.23	240.71	215.76	321.77	435.72	311.71	141.10	6.18	78.11	102.21	39.69	20.21	20.93	34.00	47.42	33.44	30.84	20.54	21.85	76.92	29.71	13.29	17.26	32.72	17.39	41.48	25.30
483			6730.36	140422.45	205481.48	34048.57	8119.60	2858.22	4763.91	3677.32	7853.10	5392.30	19748.59	14076.87	7224.55	4917.70	3960.63	943.06	492.85	336.29	193.79	197.20	149.57	90.44	147.56	90.77	111.62	120.59	126.57	136.38	96.38	89.22	22.72	11.54	21.73	30.86	22.40	42.86	117.21	56.11	26.98	18.96	56.62	87.40	60.74	42.12	31.83	17.77	18.71
484			56482.11	72138.71	40855.37	22688.72	10020.96	4763.32	3588.70	3425.87	1608.27	4626.62	15707.32	4292.02	17804.08	19264.41	3843.65	1567.84	733.49	308.49	380.67	107.02	151.76	322.26	567.49	382.21	147.88	51.49	38.35	142.81	73.07	68.44	64.20	61.35	45.47	48.24	32.53	34.16	54.23	45.19	35.00	35.57	31.93	58.11	26.59	24.05	47.44	19.20	49.67
485			30238.07	63562.14	89387.48	88371.58	55574.76	33604.95	9697.74	1856.63	6324.02	4321.90	7874.43	3640.14	4570.14	22392.46	14576.12	1222.38	1411.37	571.56	139.85	316.26	414.88	92.32	180.33	179.42	137.05	176.24	149.88	51.82	25.51	25.25	78.94	68.80	48.57	31.27	26.38	14.51	36.13	17.15	33.96	60.32	96.21	36.58	43.22	63.75	39.37	39.61	47.77
486			23048.77	95747.72	38436.14	15800.31	5043.16	5801.14	6369.81	1376.97	596.54	1708.70	3966.55	3229.28	11402.35	36933.62	11606.41	1716.96	697.48	263.34	133.56	133.77	245.51	220.38	146.45	27.03	44.97	34.87	48.84	69.01	49.04	89.42	57.53	50.43	114.92	46.93	31.16	50.44	26.50	31.67	50.99	36.30	44.95	34.28	7.16	27.79	38.74	34.76	41.04
487			13644.80	46382.57	34647.28	7449.71	21233.91	18955.50	19171.61	7456.86	8475.83	1280.99	6158.01	5483.85	24144.10	23441.75	4173.14	1655.88	1531.20	669.59	347.23	358.45	200.61	148.17	210.67	269.62	146.14	91.85	50.75	57.53	77.62	50.09	20.23	23.19	41.30	34.07	50.52	21.74	16.98	20.46	14.50	40.54	81.57	40.60	22.15	46.86	61.99	38.45	24.81
488			13569.48	67149.78	29924.26	13169.88	8507.39	2828.09	3512.60	5876.60	13165.84	20026.03	12322.82	5923.33	14318.58	5352.69	953.58	745.88	1215.71	627.17	286.11	87.66	224.99	143.55	55.14	170.17	206.76	106.02	52.20	70.81	43.69	59.45	27.91	25.64	22.24	20.56	49.76	19.60	11.57	17.53	37.89	72.54	42.26	20.33	8.62	10.03	17.59	19.77	24.42
489			4895.01	15907.09	73269.11	36298.44	38617.83	15226.80	5488.13	6165.95	3425.82	5660.78	5813.44	8940.15	13108.82	685.45	2563.60	466.04	519.29	413.89	178.22	230.29	251.01	201.84	95.41	122.07	134.67	144.70	93.02	55.04	20.63	181.09	162.07	55.97	34.81	79.19	73.73	55.06	45.82	35.22	60.01	19.03	55.32	58.82	40.51	70.62	54.36	29.53	29.77
490			16813.92	87932.92	10742.13	14440.46	5775.44	4647.07	3182.24	3033.83	1194.27	958.71	2830.29	6942.63	4568.93	319.55	329.25	242.96	221.86	206.49	282.81	255.72	151.06	103.68	26.96	49.02	135.24	121.38	123.30	36.46	31.50	60.00	76.45	23.22	56.74	27.82	29.49	35.71	12.29	35.08	56.36	9.98	14.21	7.71	27.59	31.90	9.80	10.83	6.96
491			24586.90	32851.53	26767.78	2595.49	8884.20	7335.48	6548.18	9055.93	6823.73	826.57	2850.98	9523.78	10232.86	9107.95	1914.74	966.50	388.39	250.09	187.78	128.34	376.09	323.39	119.10	72.04	66.24	48.69	43.91	44.50	53.27	101.62	127.73	112.91	28.94	59.81	25.42	58.75	49.48	29.90	19.53	32.46	19.08	8.24	9.99	11.65	28.76	40.56	49.05
492			10176.89	16070.93	23770.16	21635.81	7356.46	20107.00	8972.02	18817.66	14715.21	778.49	1347.71	2164.80	3270.40	9284.89	11729.31	1237.45	1882.42	726.62	491.29	235.00	53.48	163.06	277.33	271.62	107.64	176.79	107.06	70.23	81.54	132.40	47.22	70.16	60.95	41.01	59.26	70.05	150.37	92.24	39.02	14.46	8.08	13.36	19.22	25.43	52.29	36.28	42.46
493			9652.43	24692.32	15669.87	13723.49	5180.92	3752.26	1816.75	5704.26	8738.56	5494.33	4996.85	15996.17	22935.22	6726.47	767.97	540.04	344.71	229.63	158.47	227.12	190.91	167.05	76.67	46.02	65.75	84.15	42.49	51.13	23.17	37.87	52.02	26.16	50.33	22.97	53.47	92.13	92.45	26.31	26.26	50.59	91.16	124.81	69.91	11.69	43.70	37.46	28.25
494			11197.15	632262.56	37014.55	42903.10	17605.55	7210.15	9564.38	6734.35	6502.86	7728.21	6173.03	3282.53	3290.12	2465.08	6355.91	11467.87	5890.22	1440.50	1030.37	1281.92	882.61	986.08	518.53	521.82	150.78	188.64	600.09	548.72	715.48	511.34	663.70	1267.44	440.65	75.81	140.92	152.98	337.56	146.51	1024.40	866.81	805.00	333.25	150.43	436.27	536.54	639.28	74.80
495			30737.45	76549.46	26155.40	7603.31	4066.93	3302.24	8053.24	7032.58	6230.28	3455.61	7463.01	2131.06	10224.86	9442.50	1654.20	425.85	289.35	167.02	139.72	39.19	128.28	46.21	22.55	58.85	102.47	172.03	37.29	72.48	49.18	30.74	36.66	73.51	85.85	40.78	34.26	14.89	11.48	5.78	6.41	11.34	23.92	34.57	25.83	13.39	30.60	48.75	26.36
496			4018.94	8007.89	8093.04	5243.50	6157.89	13081.19	11885.32	6125.44	3848.76	3607.99	4345.00	10056.18	20512.91	9995.07	6616.66	1861.68	425.22	245.16	130.18	318.79	104.77	350.53	164.77	195.74	254.45	72.41	9.10	5.23	67.12	98.54	46.87	41.88	19.32	21.75	14.59	18.61	24.84	38.40	24.40	16.05	38.92	47.17	15.34	5.73	33.96	22.00	11.49
497			35788.47	30120.12	54984.68	86912.00	66045.61	7517.28	6800.29	1886.88	1611.52	2142.13	1466.22	5779.97	6970.84	2750.02	1379.03	295.63	428.24	165.57	87.82	129.50	58.23	73.03	343.61	138.25	99.11	251.13	148.96	91.75	37.78	42.72	74.59	102.82	186.80	76.96	60.56	53.26	86.52	61.26	75.82	15.53	50.58	23.36	58.21	39.16	7.32	14.64	46.51
498			7046.97	64070.51	113851.12	11382.79	1196.95	9314.95	6741.65	642.44	2510.82	5875.17	4972.63	1296.29	6287.97	14968.31	5358.98	229.06	74.56	77.26	235.17	149.84	423.05	111.44	66.38	26.95	91.21	192.14	58.19	52.81	119.24	48.66	7.98	40.51	82.12	65.56	106.80	17.72	12.82	26.38	24.64	22.46	11.85	26.96	35.10	29.71	27.93	15.14	11.25
499			19825.56	203038.79	112897.49	44434.39	58436.05	32826.46	8701.52	774.17	2314.99	3977.46	2596.59	3076.92	2624.81	6398.73	3736.54	771.82	951.39	572.76	193.70	65.54	159.12	115.36	65.79	91.34	105.33	145.35	96.87	124.42	67.90	30.53	37.19	33.50	35.11	29.16	44.41	29.14	66.35	30.44	31.64	12.17	28.01	104.58	84.06	25.81	6.49	17.44	33.38
500			31549.44	704501.25	115102.10	3838.45	25990.09	11981.70	7035.37	3865.50	423.75	3664.53	5755.27	2677.49	5221.14	7543.36	1317.24	990.38	355.99	510.22	210.25	264.25	314.08	489.13	179.48	191.26	135.65	156.28	387.60	106.18	142.44	153.94	265.72	243.46	168.84	237.11	82.85	42.89	109.09	49.47	80.69	124.09	117.88	108.85	90.72	44.33	215.60	307.38	59.74
501			3120.14	16157.47	8986.98	10874.06	10626.54	2628.74	9039.14	7887.67	3081.36	901.85	1588.81	1817.86	6131.35	10226.53	6107.17	1296.64	1265.71	624.40	296.96	293.79	397.16	204.32	275.16	91.38	70.37	38.79	77.24	30.67	64.32	47.64	67.63	39.82	19.97	47.76	28.69	68.73	71.73	36.76	56.38	52.28	41.56	34.71	16.59	33.74	25.49	23.25	7.66
502			14274.05	79562.78	85700.17	47780.37	8304.91	7792.80	3388.59	3354.70	1148.06	1045.89	5414.36	12470.27	15982.95	6887.83	1855.07	195.15	186.10	34.89	170.85	95.94	102.60	119.62	241.28	149.78	58.09	21.63	67.82	43.52	37.45	61.33	79.90	101.13	49.16	37.45	11.37	47.61	25.92	19.20	27.25	50.53	12.98	45.34	63.92	45.09	15.78	17.08	12.32
503			14013.86	529751.25	272053.59	22982.36	25649.80	32087.38	8128.65	7866.07	3650.91	662.61	7905.51	7288.16	11443.92	9506.27	3198.57	1253.67	187.53	293.43	215.60	174.22	308.26	300.16	84.02	18.22	31.69	35.00	41.62	64.57	53.97	29.99	70.26	72.62	20.18	21.97	30.62	63.21	46.48	88.47	55.28	31.83	35.44	32.89	40.35	36.21	41.68	44.04	44.76
504			42200.66	67401.21	28393.73	4419.20	1955.21	4138.48	10495.80	8899.66	2204.11	1207.58	2013.92	12228.63	15658.99	14611.14	5952.78	1071.45	188.16	199.94	415.87	505.00	476.20	134.11	303.57	130.23	53.48	38.77	33.54	31.75	22.09	66.97	87.45	73.81	18.53	20.76	28.82	12.59	63.34	50.33	43.66	12.96	18.97	34.99	35.77	14.50	21.35	11.22	8.23
505			36557.60	48038.60	12944.89	7348.93	1358.90	1844.55	7867.13	8101.49	8350.84	8224.65	10250.69	6494.83	1709.22	1814.66	439.74	570.73	303.74	165.80	33.45	100.36	139.62	146.30	130.33	377.24	309.29	40.67	19.65	13.34	16.64	32.69	128.97	48.61	55.00	27.95	18.80	17.18	11.98	32.99	37.84	37.50	39.86	34.46	60.22	41.95	43.93	25.53	27.19
506			18219.08	44014.33	45766.97	63517.50	22763.61	5468.83	4241.63	3398.85	2315.51	2556.67	9713.20	14870.33	3419.07	2100.97	1297.13	229.45	388.85	338.21	243.06	262.11	77.98	165.13	92.13	55.56	100.07	91.51	30.10	35.22	20.36	24.89	31.19	22.75	22.01	14.81	18.99	20.09	39.48	16.46	19.17	9.35	7.55	50.30	68.87	43.60	25.44	19.07	20.16
507			34121.01	40533.26	13987.60	11890.84	9092.45	3310.87	1396.06	2507.62	2210.58	203.96	3100.46	7358.65	4751.76	2356.00	675.41	186.73	196.18	161.00	95.24	207.70	199.26	90.89	129.81	182.54	103.73	27.70	62.30	25.82	60.37	74.28	23.75	57.26	66.18	66.44	77.96	98.31	77.98	75.15	70.82	11.20	31.44	10.75	38.29	62.84	59.10	87.77	35.46
508			35862.73	209287.75	36076.55	32146.69	9269.28	5932.32	9935.97	8548.66	4328.98	8707.17	5039.26	18118.05	35952.37	11449.57	1484.82	1724.89	526.13	163.68	466.84	284.98	280.04	517.67	568.12	132.96	312.61	247.32	66.93	91.39	84.62	47.46	24.98	220.00	169.73	31.23	28.92	25.29	26.50	42.71	34.56	20.92	5.58	32.11	21.37	13.33	21.95	36.81	22.71
509			8989.29	46446.52	4425.82	9911.84	9577.60	13417.87	12241.09	6974.26	5454.63	3084.25	2615.62	2934.36	8613.19	12421.62	3100.89	419.30	89.14	304.79	357.88	386.71	309.95	171.61	73.87	113.92	68.04	72.36	85.08	80.61	36.45	33.41	29.84	32.10	86.47	47.25	54.50	49.90	36.81	33.09	29.35	29.74	18.20	5.40	10.24	15.75	41.80	35.25	16.56
510			21254.16	36275.45	32035.95	6687.82	8928.24	14030.32	13673.41	14202.93	10949.47	7103.91	5803.39	15168.14	25811.41	25683.67	9864.37	1288.41	244.22	770.08	509.87	281.09	160.64	176.50	67.02	95.69	95.91	124.47	177.46	124.82	87.01	23.66	37.79	62.09	19.40	66.96	34.59	65.70	71.83	34.35	6.76	27.26	20.64	37.18	34.50	21.20	29.78	20.31	30.41
511			12942.33	55915.15	35707.10	16115.41	6896.28	2340.29	3787.83	3412.21	7601.61	2615.05	11344.50	12975.29	20383.43	15405.04	2535.54	691.08	281.30	248.88	117.04	27.46	76.60	257.26	206.88	132.28	101.30	102.43	46.38	15.29	28.20	75.55	53.37	58.05	79.96	40.46	42.08	77.94	50.56	20.67	13.70	28.81	50.46	55.44	9.04	14.11	37.02	22.70	42.24
512			27612.75	45353.06	70056.50	55067.15	23034.82	14697.42	11849.51	8500.58	8789.85	6705.74	9187.94	5748.11	8698.54	7063.55	1347.65	1231.61	1552.27	650.53	437.64	324.69	315.79	119.85	116.69	137.28	68.59	71.46	59.24	45.31	33.98	44.92	69.68	55.45	13.98	98.85	106.56	112.45	73.58	33.75	4.98	12.27	49.77	62.01	21.68	19.12	20.16	26.30	53.48
513			6282.94	32879.06	36425.85	48502.76	7907.21	859.48	3053.92	5691.75	4805.40	7744.66	5295.97	5218.20	14220.94	8138.14	1533.47	566.81	560.98	136.49	32.74	160.04	209.48	165.36	171.96	103.07	102.01	50.08	103.35	55.55	31.85	34.00	26.02	77.67	49.49	38.78	19.91	8.46	59.67	44.74	29.66	53.90	50.15	26.15	44.06	30.21	99.98	58.41	55.05
514			12032.07	26215.27	25841.74	16535.42	12976.67	2686.10	8599.93	6186.62	3223.57	5743.51	3212.83	2999.16	5949.40	5879.89	1363.00	473.85	844.58	202.81	105.57	173.36	208.44	131.07	54.44	168.43	105.58	29.90	55.23	62.84	49.53	39.07	17.81	18.79	33.09	56.47	81.69	92.34	42.69	16.05	16.54	42.32	31.58	35.38	24.47	1.14	22.91	29.00	26.24
515			33611.46	102945.71	34206.30	7799.62	10805.37	21786.39	12939.01	4272.10	1725.31	3886.48	2500.77	3012.39	13164.67	8212.02	2575.35	430.86	160.27	266.81	351.36	243.41	34.57	56.76	51.55	74.80	96.86	134.70	64.55	52.99	23.26	26.72	24.88	22.27	8.78	33.89	28.30	25.76	25.66	31.76	27.70	7.16	15.02	27.83	47.33	12.57	30.61	22.68	26.30
516			7149.48	32410.89	14595.64	25598.98	33099.77	13820.67	10178.33	12981.48	4712.33	2433.23	10403.89	14962.24	6372.18	3490.30	2051.71	461.04	146.84	230.72	278.98	198.55	150.09	179.81	307.39	173.17	71.44	24.83	58.00	144.20	50.94	40.08	19.61	63.91	13.63	23.66	46.40	28.42	19.43	15.67	31.81	22.51	27.98	26.11	27.23	32.06	16.07	47.89	19.53
517			3598.18	59680.87	36450.08	49802.55	24810.53	5537.15	5758.10	7045.20	1345.84	3258.90	959.23	6675.24	8328.09	6861.90	1203.75	1024.27	204.19	308.93	396.96	267.25	354.33	217.57	347.90	487.49	273.23	100.43	174.50	61.20	77.45	60.96	39.91	60.48	90.18	69.16	43.40	42.07	78.39	31.64	66.10	32.61	18.32	36.36	11.81	38.39	52.04	15.12	34.91
518			5059.75	23466.52	26966.19	14731.04	6026.97	3489.29	9671.64	12588.34	11835.13	8625.74	3709.51	373.56	6031.12	6139.34	1131.52	163.07	265.42	341.68	136.78	217.62	83.68	39.71	36.72	75.81	67.29	92.66	49.18	37.29	18.53	30.57	24.23	37.30	36.12	30.21	29.98	42.88	18.16	15.68	32.61	45.18	16.28	25.93	19.54	26.27	23.18	34.79	13.95
519			2990.04	25294.57	5582.75	17253.18	14761.87	3547.39	6476.61	5071.58	4437.85	1418.03	7910.80	5030.37	3585.12	1052.77	694.04	174.15	245.71	324.67	172.28	95.07	86.04	64.28	76.44	115.57	120.93	97.75	21.15	102.98	98.09	32.36	31.73	66.37	34.60	44.90	66.63	72.77	59.07	52.39	14.43	30.32	40.43	34.02	47.61	33.12	36.14	14.44	10.68
520			2830.14	8811.25	27096.74	6991.22	5490.05	11385.33	10180.76	9570.88	3370.31	3456.77	7822.46	8070.67	3378.11	8787.19	4666.63	596.65	54.30	304.81	306.81	188.92	541.76	268.78	297.18	190.09	176.25	29.32	64.57	71.57	11.38	12.51	35.50	40.76	21.78	39.51	30.25	12.47	45.47	53.03	20.20	10.88	37.97	56.85	36.17	23.48	29.02	16.37	57.84
521			75766.41	113084.03	25718.74	31501.70	18867.65	7912.26	3164.18	4499.03	5135.84	6435.54	11853.50	21605.02	7583.09	829.42	641.87	417.52	627.89	355.72	194.14	109.59	186.86	146.50	49.37	40.47	119.99	64.45	30.97	60.27	45.43	31.55	14.78	41.28	47.59	58.92	29.47	12.37	8.30	12.78	22.31	23.20	11.53	25.42	35.26	11.36	34.08	21.82	42.68
522			81621.73	305463.71	31811.99	109854.02	28050.61	3958.90	10521.13	6045.64	10187.06	8569.75	9571.75	6227.81	6902.10	3387.44	732.76	115.86	409.01	130.20	230.48	124.76	119.88	23.75	223.87	319.51	93.67	30.11	29.08	44.94	55.61	29.66	43.39	33.15	76.29	26.55	16.36	47.14	25.88	21.72	27.83	29.94	32.61	72.66	106.68	48.01	36.44	15.11	24.07
523			2672.39	2533.90	2933.98	6278.22	5319.48	4355.73	11246.08	7568.47	6314.60	2648.22	1565.01	1327.83	6641.20	12080.34	5002.97	536.61	124.83	519.91	472.03	104.95	73.30	31.91	310.07	164.25	54.36	60.66	87.58	68.04	51.17	17.43	20.99	41.63	15.58	24.76	53.91	45.45	43.91	27.37	23.28	20.92	39.67	49.34	7.81	12.43	21.40	49.26	31.95
524			20891.38	59217.94	19319.77	7023.80	2802.34	4653.74	9506.92	2226.64	964.78	2529.14	2406.22	8393.34	26920.79	12435.60	1961.79	364.83	238.73	667.96	235.54	141.42	25.82	104.23	135.26	151.30	59.86	18.61	47.54	45.04	48.32	45.88	57.44	29.99	14.63	72.51	100.23	38.84	10.31	29.71	16.00	20.18	15.55	16.49	20.67	25.41	25.85	9.40	21.89
525			2779.69	10414.32	1445.20	4675.50	9278.86	13590.93	42560.72	10991.81	6877.28	5592.07	6537.75	9850.11	26615.35	19838.80	1183.66	2361.76	763.70	482.47	204.87	294.82	70.87	125.42	25.78	107.61	110.05	34.18	104.46	139.65	77.49	65.67	57.68	56.11	35.56	26.98	25.24	39.54	14.74	21.96	18.26	43.78	33.00	37.05	30.07	24.03	32.33	19.84	38.79
526			40400.47	84118.74	29864.08	37809.87	25586.72	15096.49	12159.15	9747.85	6283.00	2701.19	2779.71	2030.60	4909.12	8241.41	8496.00	2383.48	1260.41	1190.14	528.97	397.14	111.28	98.29	230.59	91.88	139.49	111.97	148.86	107.45	56.29	35.21	28.49	28.35	54.47	43.09	35.47	27.06	28.02	35.17	22.44	43.24	34.21	33.44	12.81	9.37	47.33	25.04	19.16
527			9105.01	19034.83	33484.75	40924.41	25568.79	12196.71	11596.59	9187.46	11944.49	14952.81	10670.34	8739.76	13433.42	5387.86	813.64	386.77	769.53	434.42	325.42	333.20	360.83	141.09	271.13	253.26	284.28	160.42	45.64	58.90	85.47	61.35	72.73	47.03	25.51	17.41	18.38	25.63	29.96	27.85	53.01	83.74	92.78	31.44	13.88	9.21	5.13	27.06	12.11
528			16528.01	26568.87	22773.10	19792.09	19214.01	24798.26	27215.26	18273.73	14973.07	9682.21	6260.18	12653.66	25232.23	10629.48	2268.09	2409.28	377.21	476.05	557.62	221.26	68.62	125.55	189.57	195.29	165.08	86.63	58.57	19.69	37.26	8.93	27.69	45.97	15.95	45.30	43.74	37.10	29.46	31.27	27.56	21.99	33.79	34.61	24.67	45.67	34.90	57.19	25.39
529			19109.09	29756.80	6860.10	5287.62	11396.24	8304.66	1944.98	3074.96	2321.59	3101.63	5400.90	7286.00	11229.67	4504.94	3785.12	490.58	313.18	372.17	247.54	175.60	189.78	352.06	174.85	123.76	168.09	46.23	59.65	27.56	21.44	47.77	27.84	33.63	44.57	50.14	70.04	94.39	18.15	11.52	18.48	31.99	29.22	39.58	40.23	35.72	21.70	5.89	18.70
530			8409.09	28729.68	106367.41	141233.25	54777.74	6045.01	11252.40	9801.35	3684.03	5511.42	5954.52	12069.87	3451.43	1409.19	735.21	699.84	654.81	889.33	550.86	239.92	55.19	236.37	489.84	189.71	43.40	96.71	36.57	160.38	146.14	58.64	53.26	70.04	37.70	104.77	150.84	87.02	82.24	60.63	66.70	21.29	36.12	45.37	29.72	30.68	44.28	46.27	45.23
531			6405.08	66128.07	41721.64	24148.37	13771.55	4156.29	11911.38	6533.04	2407.43	3699.40	7447.20	10231.56	4492.78	2321.91	721.67	558.16	530.92	666.84	370.39	267.40	203.05	109.58	39.08	105.64	33.11	58.75	85.05	74.21	44.70	36.18	32.54	17.28	27.74	52.66	69.66	29.56	6.07	10.43	27.39	15.32	55.13	17.35	47.80	41.29	28.24	26.12	26.52
532			44019.92	237654.57	257109.40	47108.55	6910.05	5599.14	20860.00	14618.59	6843.94	14736.35	30982.12	35302.21	10819.41	3288.60	2347.66	466.19	246.43	149.29	152.01	292.25	233.74	182.85	107.97	28.28	31.01	27.80	117.56	157.52	150.22	78.85	66.71	31.72	80.43	31.94	30.81	58.36	24.06	24.54	33.98	71.02	39.54	41.80	44.62	32.47	18.73	8.54	56.55
533			2590.59	13518.86	36232.21	24710.60	13410.72	5861.29	4731.03	7715.84	7753.93	2940.37	2694.77	1386.90	4567.46	4455.73	1908.82	423.48	154.96	229.10	268.43	114.56	222.32	103.38	74.69	48.58	28.15	34.64	48.04	46.68	92.46	161.11	72.12	34.78	27.61	22.91	23.93	38.58	13.19	27.19	25.38	23.53	58.56	53.36	28.33	18.88	27.23	15.75	15.85
534			10013.05	16747.48	6233.73	10210.31	18525.50	14666.76	3525.17	3542.64	2044.77	3532.32	6204.84	9252.85	7721.29	6021.78	838.05	602.56	399.34	135.90	182.06	313.35	276.32	119.13	61.32	108.13	105.32	30.28	66.50	28.27	20.05	60.14	35.68	37.01	32.93	17.17	37.63	12.51	48.07	24.79	10.26	8.62	28.43	29.42	35.04	27.27	11.88	36.27	43.68
535			1852.78	26223.22	66445.66	98944.42	25099.28	1572.13	6347.32	7075.98	3330.61	2088.91	2076.59	5183.98	18906.47	20092.36	8069.49	1056.97	203.43	421.52	464.30	191.77	298.81	187.82	234.73	142.22	111.18	74.65	40.89	67.83	133.46	153.71	84.69	15.98	29.40	9.35	20.32	24.80	84.58	56.24	64.88	35.19	38.49	21.47	3.95	20.94	17.03	23.48	17.54
536			438722.87	133248.84	561467.37	214890.09	7550.94	662.78	1861.90	2525.17	3753.62	10409.03	6036.20	6623.68	18091.22	5298.12	859.50	558.65	422.49	302.87	306.50	180.65	162.28	171.20	259.38	90.24	66.60	103.37	137.03	127.50	206.05	81.96	65.31	233.16	236.46	21.54	16.15	7.42	144.90	29.91	52.59	145.52	56.38	59.49	8.86	31.39	56.74	71.11	37.33
537			5373.49	18950.34	61366.21	13334.63	15107.57	7341.97	1006.89	9696.60	25198.17	5238.43	2268.07	6571.51	6879.74	4616.11	1143.33	280.69	216.39	216.55	220.59	183.38	269.56	273.62	415.81	235.18	112.64	18.64	28.92	52.29	56.78	71.27	83.05	44.18	9.29	47.20	63.91	70.90	43.23	31.30	48.28	24.49	22.97	25.06	24.02	24.60	34.50	23.18	11.64
538			8856.72	17989.78	5493.80	9862.18	9158.57	2177.97	2273.53	6819.28	7748.07	8548.72	6580.10	12604.46	15272.57	1703.09	3997.35	521.52	356.49	307.21	325.92	406.52	597.79	226.43	157.23	76.74	125.07	40.31	19.76	17.37	26.69	54.13	34.81	60.81	91.19	25.87	24.85	26.79	11.83	17.96	18.52	9.55	39.06	48.49	31.01	27.86	16.05	10.81	18.11
539			26059.72	126869.95	51317.79	54054.44	10757.95	13428.17	10898.46	6175.93	6935.15	10474.95	20992.92	14323.30	4638.17	1972.51	1100.49	1079.14	119.72	382.63	432.27	87.34	192.41	38.19	141.75	124.21	117.21	75.56	33.49	53.90	46.58	89.02	12.60	23.15	45.33	62.15	51.31	67.88	47.68	14.46	12.39	43.83	57.22	33.59	21.93	24.92	23.22	49.19	26.01
540			19607.00	75632.87	50842.88	66753.50	50880.54	32148.28	12046.17	4722.41	1729.13	3052.79	5161.51	1936.90	16292.35	12665.81	1679.97	821.97	1530.21	558.66	248.31	190.35	324.88	439.98	262.04	140.35	115.96	67.17	36.58	22.45	10.81	25.15	47.48	125.35	47.89	6.50	14.58	35.96	16.28	43.19	25.95	32.40	24.60	31.99	30.85	32.82	45.27	23.86	15.78
541			14602.79	68623.18	32238.07	10478.55	7647.94	4124.71	1897.95	7319.85	7983.26	1177.50	9201.97	40642.62	86285.12	11144.47	1459.65	1459.22	321.68	614.12	682.83	382.51	327.44	495.30	366.52	181.56	119.82	8.87	22.00	41.37	78.53	31.07	15.80	19.02	32.67	38.47	12.26	27.00	56.13	32.06	45.05	80.80	67.56	52.68	54.28	45.74	16.10	27.73	11.85
542			35347.40	91696.53	20362.87	17621.85	39595.63	12250.14	13085.44	6390.67	3014.18	4655.42	13480.10	36082.89	15706.04	5147.45	4050.93	935.69	490.60	180.45	229.88	41.08	91.80	100.16	184.63	219.16	169.78	58.45	57.72	90.35	29.13	65.40	55.13	87.12	11.64	39.39	51.41	18.10	72.32	42.09	44.91	94.97	68.21	17.31	15.78	70.66	36.50	14.97	19.58
543			40935.77	55479.74	15905.07	3918.35	12438.56	34662.16	21433.64	7359.14	7391.65	7601.17	14615.83	11775.10	6193.42	10683.62	7226.73	1095.34	984.09	276.02	694.88	705.25	546.27	337.49	169.89	188.89	255.68	64.54	154.75	211.16	138.63	131.41	36.90	22.56	23.43	14.06	22.96	47.83	22.83	41.65	39.67	42.24	26.39	22.74	21.01	30.84	29.60	63.99	26.03
544			15800.46	68991.78	57301.38	131621.45	59559.15	403.90	4535.56	6650.20	7375.96	4567.36	6869.36	12342.98	7999.80	3166.33	3278.25	1615.54	836.45	515.32	355.39	266.66	463.49	204.42	106.05	123.14	77.00	99.37	66.17	72.02	54.98	43.03	22.76	62.38	54.91	30.79	62.78	36.71	23.52	70.86	38.59	57.46	86.02	38.40	47.90	60.10	90.27	47.53	28.74
545			11584.85	54580.23	14524.13	3251.02	3599.47	3741.74	12448.88	4716.33	6929.14	7813.04	15722.90	7548.22	6084.68	2291.62	440.68	333.06	450.47	186.02	453.46	309.19	144.23	199.14	177.46	296.10	257.87	92.82	69.98	26.70	15.07	22.32	38.17	11.95	28.07	35.46	24.52	16.73	14.77	33.47	55.29	18.11	27.10	41.13	18.83	11.51	22.04	28.64	18.25
546			96019.20	81813.36	326501.25	114142.85	6501.52	6786.84	4169.43	2406.30	10704.37	11474.07	13150.44	19563.90	12411.81	4556.84	572.89	211.79	169.27	255.00	351.68	257.41	381.33	68.68	44.25	124.64	357.29	84.61	89.05	74.29	115.05	60.37	17.24	62.46	73.68	85.05	22.13	40.05	27.96	28.08	31.90	45.45	22.35	24.40	56.08	36.15	10.59	19.17	14.25
547			101475.38	178137.79	35679.68	5629.35	9710.30	9968.68	60445.35	20957.76	7579.72	8407.47	4175.95	3331.71	8328.49	3219.32	373.00	495.59	338.33	190.62	233.32	318.40	563.37	348.89	34.39	205.65	58.25	100.83	76.42	54.90	54.85	51.30	14.67	24.69	35.14	52.06	30.74	69.95	24.47	22.21	91.39	133.38	69.38	41.17	42.56	30.48	17.27	21.26	42.91
548			23021.11	59884.03	135462.96	102159.12	61906.48	38619.08	4628.69	5963.48	6391.29	10468.49	23978.77	24284.56	4731.50	499.44	1079.89	370.63	287.16	127.38	188.67	229.53	137.74	64.88	108.31	181.35	416.48	113.94	70.86	35.09	53.27	27.53	44.49	52.44	66.76	78.50	124.31	108.33	66.63	70.84	63.32	97.31	134.16	80.58	46.82	20.87	19.51	10.78	16.52
549			28397.69	82731.80	71969.92	14747.46	10374.87	9131.82	5406.16	2506.48	1591.70	1944.36	2048.45	16429.29	12134.97	2051.63	373.44	409.69	201.96	100.85	67.45	128.63	44.13	157.25	225.39	186.34	147.12	129.72	54.75	125.74	97.35	38.35	27.17	5.38	12.77	40.09	101.75	50.69	46.51	7.62	25.28	48.01	28.04	28.89	15.64	26.59	43.72	21.88	20.82
550			3885.40	10408.94	5078.18	4020.58	1247.62	497.33	630.61	3944.66	9978.98	10389.92	6806.01	7008.47	25891.33	10940.08	1991.39	472.67	293.64	184.07	37.32	286.38	70.94	25.86	40.02	197.23	139.60	58.85	16.91	42.65	39.18	35.68	20.90	28.35	28.89	13.40	46.30	61.34	23.61	18.00	53.57	58.71	43.83	55.21	40.04	34.34	39.12	18.03	11.53
551			11925.11	19926.57	25782.68	6474.42	6917.74	16706.03	20232.64	1895.75	2656.74	2536.74	9047.50	11718.74	3364.81	734.94	213.43	378.03	443.49	65.14	102.12	160.36	372.59	230.86	276.35	39.44	22.78	43.66	62.82	45.56	43.05	33.87	81.18	76.70	56.08	49.73	28.31	33.86	38.94	30.06	34.93	27.35	32.69	36.99	59.75	46.25	42.82	60.31	32.72
552			14995.14	42473.77	17056.45	16253.42	9295.06	5418.46	10307.20	6644.00	4226.79	4222.35	5647.79	12854.98	10315.09	9083.14	2234.88	1022.10	234.25	1053.28	582.31	174.01	36.62	270.90	310.09	112.29	88.27	105.69	23.86	30.16	20.79	22.75	30.46	54.94	24.92	15.19	35.49	21.97	11.71	14.33	31.99	56.87	63.57	54.82	23.10	15.39	39.47	40.72	14.99
553			232964.26	676613.43	351382.40	87153.16	13169.42	2122.32	4836.23	3833.74	3162.40	3023.62	1325.31	1998.48	5210.90	6083.58	2365.24	1443.65	408.24	268.71	177.31	166.93	124.72	156.66	255.37	121.02	57.93	49.56	53.86	67.53	239.16	130.09	30.67	59.37	76.52	38.43	156.87	77.81	89.10	95.99	116.24	16.93	84.80	27.72	49.49	30.39	58.66	16.07	18.53
554			872.47	5520.01	11065.73	3156.56	2074.01	6326.77	3896.87	7742.07	19548.52	10229.37	5470.08	4680.95	6310.49	1890.30	107.40	220.44	137.66	128.56	55.58	47.32	28.37	72.43	95.43	38.88	13.50	20.89	10.06	11.23	38.19	32.03	22.09	34.13	36.47	21.32	22.23	26.88	16.88	31.30	15.59	18.79	62.40	24.49	16.83	29.05	11.11	15.71	22.13
555			20607.25	61885.48	24528.75	9563.52	13715.65	8656.09	10355.71	3609.80	4991.80	4153.88	7391.88	4480.06	3288.33	15080.57	35138.63	19761.58	2803.90	544.96	506.12	494.63	592.63	821.25	636.72	205.47	42.05	138.77	107.17	96.03	62.57	39.94	16.57	28.28	66.21	64.79	42.05	52.85	74.88	17.11	41.61	39.57	43.23	29.99	25.53	24.75	55.92	32.38	18.69
556			1490.41	43623.75	19132.42	27128.43	39270.10	12262.12	3595.57	6107.12	8062.35	7444.61	7406.47	19480.32	26190.98	14087.53	2218.82	1156.70	398.82	254.19	99.38	50.07	219.26	37.31	30.67	46.11	303.73	228.07	146.12	79.85	68.61	74.61	59.87	89.33	81.73	30.08	30.41	42.77	47.15	33.42	77.58	59.68	19.62	39.44	38.30	71.56	64.65	19.79	19.82
557			3806.56	61960.19	41642.58	17162.17	9255.51	23076.18	11210.29	56115.10	14551.71	7581.70	6909.92	9845.33	19993.83	17020.00	3879.53	1555.21	1259.38	446.00	339.83	522.23	607.43	150.62	358.99	206.37	156.37	122.65	18.77	68.25	50.72	35.66	27.88	48.77	54.98	49.30	32.89	34.83	6.70	35.35	78.03	50.39	45.80	30.14	27.92	44.36	51.98	39.01	46.40
558			5535.52	12129.52	23081.45	22326.51	2865.55	648.77	2176.94	4602.99	5587.35	2539.89	13236.88	15385.64	2278.82	556.64	552.40	313.24	375.22	307.29	83.26	133.53	262.58	122.76	137.76	118.09	41.52	45.55	32.59	15.81	46.16	56.01	8.24	9.42	59.10	41.00	53.74	54.32	35.41	50.46	90.17	45.75	60.76	70.53	45.72	13.63	80.91	56.33	16.74
559			9259.45	43018.30	21155.21	8313.12	7391.41	6698.82	1199.20	3522.48	3588.06	885.86	2206.69	3307.42	8968.35	6348.69	4848.11	1609.54	527.55	38.56	56.69	48.55	104.76	167.93	33.12	32.66	75.21	36.56	70.22	37.29	42.02	59.27	40.80	16.94	18.94	18.17	46.74	52.15	19.44	17.28	22.34	27.75	18.82	17.90	29.15	17.13	11.17	23.94	17.02
560			26528.94	69048.60	28918.98	13818.17	11691.84	4915.41	3772.28	2565.38	3729.84	4394.83	16690.67	48584.21	39959.93	11107.25	2063.86	835.54	535.42	262.52	198.34	69.13	110.98	138.62	122.04	52.41	78.91	49.52	88.59	19.64	32.84	44.43	36.80	92.12	157.33	66.43	51.69	10.54	9.50	13.25	9.62	22.06	56.35	71.93	11.65	36.30	40.25	29.03	13.98
561			12237.80	91422.25	25457.22	17834.55	2710.80	6986.48	2316.12	12580.05	7534.15	6600.27	9113.87	18495.58	14958.36	3256.37	1219.28	440.96	424.22	156.35	233.34	163.07	178.35	120.75	87.15	98.15	85.97	80.68	139.54	64.77	25.48	49.42	86.21	74.79	43.53	88.33	59.01	61.34	36.60	87.95	69.28	20.20	49.82	69.85	18.05	37.45	43.26	21.10	21.78
562			4593.55	27599.61	10695.28	8269.86	9769.01	2330.62	3631.21	2004.14	7044.84	18964.93	12558.72	3248.80	8286.60	2593.88	447.85	232.05	475.30	340.55	414.45	280.46	395.29	395.98	196.98	224.57	95.60	94.17	50.24	36.56	52.11	62.84	102.33	60.65	33.38	32.06	6.68	38.47	33.64	7.62	29.79	48.23	57.74	23.94	50.63	20.97	12.63	24.61	72.66
563			57640.06	84690.92	39068.50	10326.29	15169.79	13168.30	2778.22	5633.06	7900.88	5078.60	10319.43	60624.60	41983.58	5337.45	1070.54	612.91	749.13	407.97	147.02	82.12	590.44	549.55	162.13	132.07	123.57	67.03	46.10	17.95	34.72	51.68	65.55	55.46	45.88	20.93	64.49	71.00	74.71	34.78	42.15	20.06	22.28	36.27	13.36	31.30	44.74	22.11	12.43
564			5311.45	28881.29	20166.71	5918.05	4875.26	2447.89	529.35	749.17	4821.45	2916.54	10841.80	20443.11	10408.68	1398.43	1670.92	983.00	738.23	522.27	324.50	247.70	115.49	115.76	193.98	281.83	132.39	60.13	49.61	88.65	49.88	42.27	58.67	142.61	143.17	25.73	29.28	29.84	41.23	34.36	47.97	27.31	75.37	38.17	19.01	17.51	12.36	15.81	26.89
565			19445.71	34589.38	19844.95	4276.46	5055.81	11398.27	5665.01	1317.23	2445.94	1492.37	3053.64	7710.39	4985.14	8656.19	8201.08	1570.22	1270.61	1091.59	1134.07	467.63	259.81	160.07	29.76	35.34	125.68	37.42	53.35	125.70	98.09	176.40	157.00	79.79	110.40	33.59	43.75	6.94	7.43	33.32	16.06	11.24	7.17	10.78	22.32	19.64	13.28	16.71	9.88
566			225566.85	1226109.50	640035.31	95410.73	10410.29	10913.68	7872.47	4663.55	1001.94	1231.54	4139.76	6287.33	11406.26	5053.48	1016.71	567.68	274.43	674.78	289.62	224.62	507.50	47.29	256.02	341.02	491.02	248.21	228.78	207.26	90.63	134.47	166.70	152.63	292.82	120.72	36.27	12.14	8.64	60.86	62.09	124.24	44.14	59.96	105.35	151.79	237.28	174.33	209.33
567			206026.68	382160.31	76930.39	4080.22	6460.50	6646.13	3672.68	17111.42	7926.43	5699.42	5358.51	15498.86	13682.61	2003.96	384.59	434.02	803.44	235.86	171.84	70.01	97.18	108.19	73.16	83.57	82.44	23.02	12.65	20.77	19.08	25.47	20.22	75.63	43.56	27.98	20.79	15.33	31.62	29.51	100.61	13.17	10.55	20.11	64.36	36.76	12.66	15.27	15.23
568			2506.95	43588.53	37591.48	26721.66	6455.39	11871.29	5518.00	4320.27	3218.85	1947.29	3465.75	1516.79	1002.33	925.51	1018.80	343.39	188.98	97.16	75.87	44.58	53.95	85.13	105.42	97.66	68.61	51.56	41.10	57.35	55.67	162.02	151.85	89.66	71.29	31.67	13.98	97.80	72.04	42.45	42.27	27.48	40.74	56.57	45.31	42.42	17.96	5.13	18.96
569			38248.22	72926.39	22196.51	22906.15	28137.20	14360.90	12359.43	9490.98	2828.19	2161.46	19336.49	14758.43	1596.60	2070.59	823.39	557.09	100.22	511.92	595.98	207.63	196.59	238.71	183.02	139.49	86.95	102.60	70.36	64.17	29.37	40.03	65.72	70.16	52.27	6.44	34.81	9.01	29.56	21.39	30.25	37.39	24.14	49.64	33.72	82.83	42.94	15.39	25.51
570			14095.72	28852.93	18009.09	13092.89	1486.11	5565.87	3946.73	4110.17	5536.07	3592.66	16738.37	13096.86	11787.64	6115.77	674.87	465.71	233.68	202.12	96.13	65.77	39.16	55.30	61.69	58.98	51.86	59.19	21.94	70.12	34.80	20.67	17.96	45.02	27.40	9.09	28.95	31.68	33.76	22.04	11.67	12.69	30.52	25.12	17.66	24.62	30.97	21.72	16.45
571			28818.45	155807.46	45880.98	19830.95	57292.14	27741.80	8140.23	8263.13	18504.62	26159.32	16282.27	16257.08	9552.79	791.33	548.79	833.71	1535.61	326.23	107.11	248.73	268.27	113.43	198.76	211.02	131.79	29.57	49.88	12.16	44.54	36.30	23.12	34.44	13.97	15.77	56.06	88.18	67.03	45.57	51.44	24.51	11.40	29.30	82.98	85.09	38.99	56.03	15.15
572			28320.63	60355.21	2956.88	25523.23	12847.65	3201.75	3340.90	3667.43	7448.68	5274.62	3189.82	12450.63	14972.21	2238.42	1566.47	186.30	531.61	338.36	61.49	248.70	330.87	116.68	86.24	112.61	67.48	94.01	58.47	28.78	27.30	33.30	27.86	32.29	31.60	38.38	11.44	24.70	64.32	62.21	13.68	10.18	27.29	26.95	22.37	11.43	26.98	50.53	19.05
573			9221.66	82575.98	100856.24	70727.25	51395.20	80783.10	37022.19	9377.30	8617.30	1468.62	8150.78	22063.78	25974.06	6660.81	3555.28	1716.27	482.07	648.34	738.00	916.30	340.97	194.45	373.26	4.02	73.21	193.68	67.04	138.34	194.46	198.38	70.41	44.43	67.43	35.25	60.16	132.49	117.86	132.84	18.98	43.54	130.95	85.11	19.50	21.20	27.86	23.75	39.37
574			24624.63	90839.78	153532.73	126786.17	62153.08	68658.80	13672.32	6099.64	4846.73	12658.69	11844.61	5920.38	7174.37	6793.84	1943.97	431.14	103.24	373.92	55.00	211.30	99.69	138.42	23.56	53.37	67.23	83.50	122.31	109.81	139.23	208.28	28.41	26.51	19.50	27.37	21.46	50.11	125.52	74.59	45.05	58.26	12.10	39.72	55.14	17.34	50.51	66.69	59.20
575			115802.70	193516.53	67120.54	25719.52	25043.58	17024.13	17458.66	2756.20	1298.74	2802.17	3694.93	6522.88	11965.48	1775.72	2085.08	1555.89	275.24	265.24	883.14	884.86	352.51	513.22	298.88	296.83	238.03	180.18	70.76	103.14	112.84	37.48	49.66	146.11	87.25	101.78	109.36	78.22	93.77	21.70	24.51	19.83	86.60	77.32	74.40	50.48	68.77	30.76	41.09
576			5572.41	18077.32	23778.44	7583.95	5700.10	11868.56	16030.89	12375.76	17539.51	14335.70	1908.06	4927.02	6740.05	2059.20	1011.30	2027.72	724.41	171.65	52.66	202.50	280.83	88.01	48.69	60.24	98.71	64.12	17.71	36.67	16.75	62.31	40.18	14.41	33.19	54.80	29.32	21.85	57.17	35.38	39.17	94.30	40.86	58.54	30.59	45.47	58.18	80.00	33.50
577			4294.24	6182.36	2999.30	5342.90	6544.36	4951.12	9331.07	6045.57	3008.36	2427.06	3676.44	7860.37	2824.17	510.08	219.56	216.10	112.65	85.68	109.88	157.23	264.82	173.26	122.68	125.84	59.39	37.68	8.09	33.67	42.49	51.62	75.86	54.10	52.49	14.14	19.78	22.69	34.10	22.48	43.20	42.10	14.34	28.32	29.44	18.91	28.80	21.59	19.06
578			42528.82	146918.73	10880.75	22684.32	33786.11	27096.06	16118.06	5828.41	1694.11	1374.48	1218.14	6675.91	7816.57	6515.68	1801.57	842.11	590.57	230.71	240.08	165.22	27.02	106.84	300.26	31.78	52.03	83.03	96.40	31.94	10.85	104.03	178.81	109.59	49.06	29.78	88.91	95.67	83.54	35.31	57.45	26.78	58.48	19.26	19.07	27.38	14.51	16.20	17.32
579			12119.99	44247.39	56752.01	25186.30	13117.10	10718.44	12344.92	10159.83	3591.74	5806.90	9602.95	8383.84	3264.65	860.80	406.91	202.42	106.09	113.82	113.92	59.89	141.52	194.11	60.96	196.58	91.42	67.43	32.86	32.87	44.00	32.58	26.45	49.09	16.86	27.83	14.24	45.89	38.60	61.59	47.89	25.00	4.92	40.87	83.60	53.03	26.17	20.95	19.32
580			19700.69	57423.16	56863.05	32633.25	16293.52	17769.81	10528.85	16430.15	8291.13	1497.14	3054.46	1795.55	3617.81	1344.90	536.10	268.33	578.72	214.06	203.11	242.85	185.25	146.82	155.71	74.64	84.83	179.85	110.19	56.99	36.29	57.28	36.09	40.39	64.07	63.70	40.23	31.81	47.01	31.13	11.51	44.26	9.51	11.19	5.76	19.86	16.67	28.90	37.42
581			32940.91	88041.67	22693.11	85081.96	94078.92	50019.00	34153.62	15276.87	2649.56	2076.29	5709.42	5246.96	2479.20	2477.16	1324.39	1530.42	872.52	287.60	182.20	312.37	176.90	263.86	340.34	177.13	201.81	89.76	64.22	50.05	14.69	33.11	26.43	27.79	11.03	31.75	52.33	47.66	50.88	12.03	40.15	25.71	59.23	56.92	37.14	25.22	28.74	24.24	33.37
582			10842.47	35996.95	25054.32	14906.30	7978.59	18662.53	14295.49	2102.04	7349.18	5340.47	4691.58	7691.20	7993.34	847.92	275.84	281.77	779.31	610.48	301.97	311.52	290.98	247.27	254.23	155.57	52.64	95.95	63.25	83.18	103.22	111.68	137.51	54.29	13.12	62.59	94.09	98.68	47.64	40.61	65.46	46.17	31.66	18.63	12.24	9.97	19.22	44.53	62.32
583			1147.49	13723.63	29477.32	15072.53	18311.32	12980.67	10259.39	11585.54	11107.00	12281.34	9577.99	2319.39	6656.96	2853.66	421.32	815.47	961.41	176.37	520.20	554.28	584.35	365.15	129.24	110.08	25.72	78.03	59.56	77.96	44.73	33.13	55.54	73.86	62.81	39.95	33.68	45.85	39.76	25.28	43.12	44.20	35.25	39.42	24.86	8.75	34.91	31.97	22.97
584			4038.34	37104.96	15854.86	7581.38	2641.35	5346.35	4449.21	10532.31	12147.68	18839.90	33496.50	13402.91	2278.85	270.88	551.92	422.47	305.66	472.14	470.04	134.32	102.04	326.75	499.15	150.07	43.93	18.89	24.78	47.19	48.66	74.56	62.83	39.67	56.72	128.76	125.92	94.10	116.40	69.67	50.48	34.48	30.90	39.55	27.30	40.75	15.90	37.32	37.42
585			14962.89	15541.41	3979.45	4799.75	6589.61	12564.75	5260.24	3722.62	6505.16	2886.10	2048.09	3940.17	13141.53	7823.01	2139.57	433.44	250.65	140.30	89.82	311.26	120.36	113.24	79.03	139.91	110.18	75.53	61.32	57.65	50.18	49.47	27.38	51.30	54.69	43.27	33.46	54.36	43.90	42.58	17.20	18.54	60.36	59.64	48.05	67.83	11.28	26.50	11.93
586			5005.86	11686.63	22898.76	19505.75	11613.65	6060.02	3274.45	11165.32	4559.39	3971.10	4415.52	26159.39	13066.86	2761.10	765.06	106.44	86.82	412.55	371.80	148.02	460.95	175.75	82.68	124.38	68.20	34.48	21.35	29.03	18.71	21.89	23.24	19.72	9.05	21.71	33.32	60.48	45.29	33.88	52.53	36.49	61.57	37.41	37.84	11.04	55.25	82.68	40.30
587			16511.23	79089.00	12760.22	6440.57	7195.29	13415.04	7779.14	1754.50	670.06	2947.21	9960.71	21291.73	755.53	170.96	300.85	311.18	348.53	163.61	76.20	101.49	91.98	82.95	78.98	104.54	92.32	55.71	31.49	26.96	11.43	40.12	44.44	77.28	116.27	146.31	93.95	10.84	28.38	14.71	10.43	19.66	51.71	41.86	31.40	18.59	18.32	52.33	130.42
588			1197.38	123069.33	106696.16	38759.94	13571.02	2090.66	2564.67	7373.91	6704.33	1898.20	1743.16	1849.27	3244.83	2429.15	665.49	825.87	290.44	115.77	236.82	475.97	455.65	178.17	90.46	96.40	46.66	28.39	66.25	116.08	81.37	54.43	29.69	53.83	45.05	5.95	61.27	141.29	138.21	86.06	74.01	28.34	26.58	27.42	10.41	11.02	43.00	39.02	19.71
589			5756.91	24814.01	50768.10	13148.16	7150.27	5050.03	5568.92	7979.82	11377.91	4096.70	3770.36	20662.47	16825.33	2109.85	499.47	165.61	307.31	148.77	278.94	378.63	424.95	126.04	73.66	59.73	134.70	41.11	32.18	65.45	46.01	23.04	33.90	37.76	39.75	27.58	22.47	66.03	105.19	28.06	2.95	10.42	32.03	36.53	52.93	12.47	11.67	27.77	18.89
590			35324.28	144313.78	83587.17	22478.60	30341.65	23300.41	18615.34	8583.17	4623.67	4189.43	8811.40	6726.24	8128.36	6075.88	3440.31	481.89	606.47	173.66	221.36	560.64	266.80	33.76	126.01	174.30	43.43	123.06	123.36	163.55	144.53	16.52	70.08	32.91	46.53	46.02	57.94	67.31	71.50	25.11	57.77	24.02	36.54	28.19	11.21	28.83	51.79	89.21	32.35
591			17718.02	37000.65	12814.35	89217.54	85819.25	28452.88	9313.19	1594.29	4844.38	6111.44	10233.11	11533.83	14008.93	3450.20	835.12	999.28	1231.59	767.09	361.48	285.48	278.73	232.96	98.41	45.70	139.78	56.00	57.38	32.11	60.81	54.20	37.95	45.76	16.35	28.61	34.00	36.26	18.58	58.40	29.71	24.16	25.75	29.61	15.42	32.49	19.67	41.66	48.21
592			6952.93	28082.15	19747.02	13889.54	15144.04	15500.56	6658.90	6234.68	18669.98	15082.75	5413.08	15527.71	9696.13	2395.66	884.53	545.66	548.21	254.90	44.45	133.25	125.77	179.11	135.59	42.67	33.43	42.68	44.49	25.04	25.40	59.25	31.81	67.06	57.14	39.54	26.44	66.08	63.40	50.53	29.26	13.38	18.88	50.13	68.84	115.98	142.45	39.16	17.96
593			13218.23	22234.02	19239.49	10042.43	4265.57	6424.81	15414.34	5060.97	4243.49	6258.10	6763.33	6462.69	7595.25	3214.67	1150.24	520.01	626.70	452.86	417.78	174.60	80.20	104.60	214.96	314.42	191.49	252.33	150.51	112.19	30.70	190.67	167.72	47.07	75.82	125.67	259.47	243.55	127.69	69.99	31.51	26.92	90.46	147.86	126.68	32.22	86.65	68.43	56.52
594			10295.35	22464.37	8449.94	20975.92	23296.93	9908.55	6859.43	1685.57	6341.79	1913.51	2617.26	19156.48	23266.33	8616.31	4444.31	1080.28	515.76	269.19	102.11	118.25	224.66	83.87	237.33	185.78	102.09	59.53	16.41	76.72	22.04	64.36	48.48	20.76	25.44	25.26	25.27	28.09	85.39	93.62	66.75	17.02	39.15	15.89	29.85	53.64	8.45	24.82	35.06
595			20184.91	170677.04	89774.03	16317.84	16304.65	13657.49	3883.48	3466.01	8175.10	11152.04	14987.45	9019.15	4389.32	2474.90	1533.31	605.17	472.81	327.28	39.65	75.76	163.09	206.84	303.34	122.51	159.41	67.06	44.34	44.18	15.52	58.87	70.47	167.42	146.41	71.70	40.52	55.02	49.90	41.83	33.41	68.73	40.31	18.80	19.28	23.42	26.22	25.51	20.73
596			34218.48	43524.59	32721.68	39211.54	30042.35	10747.31	3567.07	5994.36	5204.98	2086.83	6048.02	14331.64	7311.26	2020.01	2142.18	1299.59	231.02	207.59	249.49	125.60	103.65	105.30	119.83	65.58	36.34	98.23	72.84	8.32	107.32	149.37	123.40	31.47	63.32	51.70	60.38	18.87	29.61	31.28	40.21	14.68	21.15	42.91	50.19	37.51	37.14	42.78	35.86
597			10097.35	27007.45	49453.12	34979.77	13383.57	8748.37	5693.37	5040.77	3624.62	7897.17	13720.08	31045.90	16189.41	3769.51	1556.79	1004.18	635.70	252.11	189.89	398.63	596.74	477.52	350.90	155.70	105.52	133.11	141.31	127.15	145.02	153.28	56.29	65.84	53.33	32.33	48.09	93.94	106.18	82.15	54.62	20.68	86.80	157.59	41.78	35.02	16.12	26.48	24.37
598			46272.88	94170.63	72234.96	27425.86	11700.13	24457.82	11010.10	8334.45	13385.28	12153.45	13477.01	30557.92	19155.48	1387.83	826.63	1327.22	887.11	660.37	201.62	125.60	423.32	160.38	159.08	27.22	31.76	42.60	69.59	47.13	58.15	51.72	4.10	29.87	36.08	37.43	84.13	33.57	8.18	26.11	59.50	51.85	57.44	27.93	28.18	51.78	28.20	11.07	8.99
599			50172.83	125682.51	20154.72	68218.53	21837.34	25564.67	14659.03	9661.70	5327.34	4751.07	6754.51	15460.64	13928.41	4199.96	3550.85	2996.63	878.17	189.24	135.83	250.80	50.73	135.14	150.56	116.24	174.23	383.56	84.26	137.98	110.58	22.39	65.34	75.57	41.18	61.48	102.19	93.34	117.32	48.48	29.75	11.98	15.90	38.84	21.47	45.01	58.25	35.78	9.32
600			27036.57	56634.42	42161.43	11917.95	32996.83	36193.62	19626.07	5582.56	1053.38	949.15	3858.29	11444.96	5811.86	5643.80	3714.39	1411.70	1183.67	623.57	234.68	682.32	471.83	341.11	345.56	57.82	94.99	44.36	45.44	67.43	75.48	77.73	62.25	17.20	94.37	72.92	34.92	34.82	38.22	31.44	69.48	32.02	52.14	102.56	33.93	38.20	36.97	23.96	49.65
601			32954.97	119008.43	16581.94	10648.88	16568.10	8480.79	3599.01	12493.80	8532.82	26982.34	12210.67	8221.71	6007.06	1232.91	1223.30	718.04	484.96	167.37	170.76	352.51	330.92	184.73	98.52	72.93	63.06	76.15	17.89	29.64	38.87	85.08	86.98	62.56	57.26	35.31	21.70	17.68	25.40	17.03	49.24	53.66	65.62	34.87	24.46	20.72	26.51	41.10	37.00
602			39837.52	54728.42	10931.37	2825.73	3326.24	6188.05	9617.29	10049.57	11150.85	1867.20	2434.19	12781.73	24268.61	3340.88	391.16	424.64	121.64	138.95	162.18	253.89	26.39	76.48	93.57	28.13	31.20	49.81	74.41	78.55	88.89	58.51	26.52	33.01	45.23	19.13	41.94	43.47	56.46	41.90	52.10	22.57	23.17	45.21	22.86	18.29	22.45	16.82	39.06
603			24094.02	58866.37	76250.34	61674.49	47921.11	38428.87	32079.97	19244.77	14591.95	3485.59	23519.68	16263.89	3841.80	707.43	363.52	351.20	453.63	420.29	62.31	66.58	183.04	313.29	36.89	86.43	130.08	99.13	58.16	18.87	16.47	19.32	34.26	13.09	56.97	71.16	40.68	10.57	12.61	38.97	23.57	38.56	99.14	77.18	5.42	14.20	24.53	32.03	27.04
604			23924.22	78756.18	107389.49	70707.33	33568.48	7782.16	7448.37	21171.53	14854.22	2409.01	7934.92	4588.36	4104.03	940.65	589.25	220.35	97.95	206.92	278.87	111.32	134.89	75.94	228.27	309.74	83.63	73.89	105.37	35.85	37.34	75.70	70.32	60.15	52.22	53.43	40.10	9.99	21.47	20.47	55.77	42.64	23.78	44.70	40.25	68.69	50.61	28.55	17.91
605			80323.90	119435.50	35988.07	7597.88	10907.20	4947.86	2314.37	3046.80	5798.37	3861.62	4531.16	18352.97	5670.30	2462.96	1058.05	643.99	473.31	647.58	230.56	163.18	74.90	83.78	82.92	47.97	48.55	56.98	82.87	124.07	124.84	56.41	60.28	31.81	34.17	16.35	29.77	27.41	26.03	47.69	53.85	12.68	14.50	35.48	23.47	6.33	21.49	17.53	31.29
606			28276.63	62724.91	37096.46	26682.22	29057.24	25952.92	11313.87	9716.66	4923.47	5955.56	14148.65	15462.67	2585.92	530.27	495.72	473.71	249.17	189.94	153.53	94.54	365.95	228.98	56.39	37.84	93.13	69.96	89.59	238.46	234.44	87.54	58.43	52.46	61.38	111.18	56.78	50.95	57.16	32.58	45.50	34.52	50.22	62.96	40.35	27.90	27.63	47.62	21.49
607			5367.60	21476.77	3754.24	9545.55	4290.51	2336.19	4613.61	5671.75	10768.07	4539.48	7175.14	22285.79	10814.36	980.92	1284.41	322.14	300.72	352.16	171.44	61.77	497.45	183.16	47.02	28.37	81.64	54.38	32.86	45.64	20.20	30.25	95.89	40.60	65.21	41.38	19.62	19.61	30.39	33.05	67.43	56.21	60.19	40.11	24.95	13.68	14.36	4.12	16.45
608			5960.37	21873.61	13928.63	6169.36	6808.83	10451.74	5086.34	8450.00	16136.65	9282.64	4964.50	9023.65	5208.86	1130.13	93.02	101.45	433.03	478.76	152.08	104.90	162.24	208.72	195.27	174.46	47.04	36.33	37.66	47.72	150.74	76.27	19.43	10.68	40.57	77.04	43.96	40.60	40.61	31.37	38.40	19.87	30.08	52.73	59.38	39.76	11.61	30.21	7.99
609			8841.06	27497.37	18773.54	6684.33	9380.83	9323.68	1894.85	4043.50	1539.01	1916.24	5087.10	16817.25	11525.00	1198.68	410.30	441.93	151.52	155.12	64.10	68.99	185.64	88.78	122.99	161.00	92.56	78.65	75.65	65.73	41.57	73.27	90.56	65.01	55.44	44.30	37.96	15.98	25.78	22.65	13.10	18.81	20.70	57.03	54.71	20.08	18.76	6.96	52.05
610			71606.48	110816.32	17241.53	13897.73	7874.53	9984.79	5876.64	3775.09	2327.03	2200.96	5422.32	19249.22	17171.05	8922.98	2795.01	248.24	39.06	208.30	131.19	322.93	301.01	241.70	173.90	46.88	108.10	109.79	64.15	27.58	9.11	63.59	59.12	40.20	52.14	35.66	22.97	17.50	46.43	22.63	30.40	54.23	30.24	7.95	13.53	9.52	21.57	25.40	39.58
611			12810.43	200344.73	182696.56	73520.50	30952.56	7763.25	2488.49	6780.33	6022.94	6354.31	14171.87	26873.36	45989.80	14467.35	2701.66	1681.97	271.75	174.62	245.81	286.96	327.19	338.23	860.05	636.00	230.53	89.22	243.46	108.96	45.19	50.30	13.21	79.46	266.97	127.67	69.63	63.45	47.19	86.09	68.28	36.27	37.15	96.70	61.15	15.26	22.64	31.62	26.02
612			5744.44	79687.15	70401.30	12361.91	14387.85	8018.43	3296.58	21788.25	7524.39	4875.05	16377.13	15242.56	12037.93	2955.63	437.20	238.62	201.62	526.45	273.68	407.43	229.76	267.96	72.11	155.32	125.29	46.18	82.45	93.18	37.63	37.82	22.41	66.92	45.54	12.24	36.70	36.57	24.58	41.04	59.96	28.28	30.36	19.65	22.15	43.98	26.56	25.45	7.60
613			30899.56	87544.96	94629.67	4768.92	5697.60	4520.67	3234.97	3845.94	6902.26	4727.88	1591.77	7822.95	31525.53	35771.04	4666.89	837.42	726.82	335.69	384.96	444.88	783.09	756.46	351.56	100.88	54.33	23.85	65.40	25.59	35.75	35.80	38.22	13.64	13.51	9.17	24.45	35.10	15.18	23.85	28.63	40.55	20.86	11.95	34.91	51.86	13.13	22.27	35.92
614			4354.14	147135.76	123115.61	4336.87	2890.98	3553.62	9009.32	4527.95	5785.96	1429.04	1272.00	16700.47	25581.54	9586.18	1584.61	278.04	963.00	1356.32	749.02	477.02	365.17	283.88	302.87	199.67	73.19	156.19	44.04	44.44	26.26	49.03	56.30	35.17	142.47	107.73	80.96	39.04	66.76	109.58	76.80	50.12	75.18	14.57	22.83	16.88	8.24	20.06	19.16
615			22431.67	87213.85	29225.59	20680.74	34495.94	22362.20	10159.50	4270.55	1815.83	1037.88	1217.65	6177.80	32359.15	25889.32	3023.13	891.48	969.36	822.02	807.67	992.32	678.21	155.40	50.72	71.02	110.26	94.21	28.75	149.02	96.65	95.78	35.74	35.57	15.77	54.59	166.40	45.73	23.09	27.66	17.60	72.16	63.21	18.82	31.64	31.62	25.53	24.70	59.87
616			34778.10	19806.13	55659.27	24728.39	1734.50	9266.36	4562.86	6268.42	4486.23	4273.44	9154.89	11105.35	13774.51	8837.79	259.78	1691.00	1371.55	698.80	483.86	696.01	474.55	704.10	171.93	114.69	51.60	171.89	113.51	52.55	90.18	96.28	49.31	31.15	44.02	66.26	83.46	49.72	67.19	75.14	65.04	18.28	40.13	65.14	37.71	52.07	17.98	19.28	7.95
617			510.54	11066.14	15166.31	6898.64	9476.36	4414.27	5299.53	17627.62	16445.04	4934.96	2823.00	9067.06	6987.90	1287.66	147.04	684.19	867.11	226.68	37.66	94.95	209.78	226.81	55.86	19.31	16.63	17.00	22.48	5.99	67.98	44.40	31.52	15.83	23.48	35.50	39.95	16.54	14.80	16.61	14.66	12.13	21.24	19.35	19.46	17.60	13.63	51.09	44.91
618			13361.04	65900.65	11110.98	3186.28	2547.94	5907.37	5012.01	5591.43	15800.29	5953.49	7818.63	37764.05	12639.67	213.10	79.63	199.25	330.99	224.32	170.56	139.60	64.07	50.56	278.89	69.50	138.05	97.52	48.64	23.25	66.24	30.12	24.56	22.12	25.70	51.52	6.52	75.18	133.79	69.65	13.78	22.77	38.01	44.26	50.46	32.83	57.67	55.50	22.31
619			5627.37	22581.16	5107.77	9492.61	7345.90	2449.86	1610.44	4294.56	10305.10	2669.39	2983.49	4142.17	2448.21	532.37	405.54	748.61	367.86	248.77	578.23	221.84	183.49	72.02	55.64	57.33	45.01	39.73	46.77	61.57	43.96	37.96	36.88	30.11	39.15	18.83	26.10	36.53	41.45	16.89	39.87	15.71	33.46	35.69	76.40	32.88	35.70	15.53	12.57
620			8376.07	23498.04	33539.42	7695.27	8533.42	14498.64	4880.27	3975.39	3608.21	7668.26	10905.54	17931.99	9292.56	15512.70	6905.25	2555.87	1631.73	249.35	57.53	97.14	259.23	453.88	35.02	183.12	114.66	37.65	27.09	51.87	90.36	75.91	33.22	20.02	30.25	92.81	72.94	48.51	43.91	30.01	33.04	41.35	19.48	39.61	19.95	56.25	44.55	33.45	44.33
621			5297.73	104611.50	18072.78	9773.17	14286.54	8973.22	6515.74	2509.62	3861.90	2250.31	1542.71	3938.94	8483.72	3939.77	1360.05	905.87	399.73	153.41	216.60	140.47	111.27	388.75	368.73	89.86	10.95	125.53	110.81	38.00	65.15	83.23	48.42	51.99	12.28	23.71	45.97	120.05	156.80	56.23	55.60	70.93	50.24	17.33	51.60	17.19	25.89	28.12	23.12
622			4375.28	51848.93	83060.16	39934.78	29269.59	15412.80	2683.96	7854.07	5759.71	1593.98	4591.49	1414.58	5414.10	3187.15	346.87	248.81	207.14	246.52	114.52	96.30	73.65	72.23	93.68	102.68	130.97	95.87	64.86	94.26	127.10	100.02	64.32	39.16	31.23	38.96	37.12	67.05	70.89	26.45	26.66	25.57	48.49	34.99	17.39	84.38	76.53	34.58	37.64
623			69280.43	102222.39	19958.18	4748.75	14925.34	16585.67	18294.21	6755.32	3900.60	994.20	1928.15	5399.59	17975.71	13598.54	2492.17	197.56	81.70	193.41	201.90	44.06	159.93	218.26	133.16	197.91	215.62	127.04	77.32	55.91	75.96	84.90	83.46	71.03	7.36	28.86	35.07	50.66	38.29	57.28	46.33	17.27	31.42	54.69	22.25	29.41	50.65	8.45	43.99
624			24961.70	31415.75	7834.41	26409.68	16920.28	6761.29	2763.84	3524.04	8069.11	6491.19	14774.87	12350.51	23128.58	11614.76	1422.96	254.78	142.37	355.95	270.98	177.73	629.59	269.71	128.08	201.13	161.41	126.68	205.72	180.10	105.98	69.92	27.49	35.99	129.64	28.85	41.17	16.27	29.77	66.26	15.61	13.90	16.93	15.72	23.04	12.92	20.62	34.44	23.56
625			60476.99	77184.31	15057.60	10128.68	2817.03	2377.66	2231.55	1910.90	1368.59	892.38	3222.31	11849.33	14135.69	5051.52	1770.23	570.92	287.90	115.60	256.53	304.90	359.81	590.95	176.82	136.38	49.11	27.72	20.96	28.28	47.65	26.74	31.83	33.60	21.59	48.94	44.83	49.22	51.93	30.50	23.37	32.41	50.22	28.12	40.07	31.92	13.97	26.98	24.19
626			18915.35	38361.89	50205.76	8039.69	26943.31	12084.70	29704.35	7647.70	1373.28	10019.39	37808.58	40820.97	4905.12	3732.47	1719.44	474.55	997.45	440.93	580.56	202.42	202.92	101.21	90.94	183.03	153.96	23.33	80.35	20.89	35.78	24.43	56.80	12.59	91.07	83.46	47.95	52.23	11.02	12.13	13.25	26.36	16.25	35.37	24.13	47.47	14.40	25.29	7.74
627			4667.39	68887.21	27531.15	21803.18	34927.57	21177.29	16812.26	19131.50	9125.23	12320.12	10457.22	7599.76	1760.94	3056.68	658.88	1258.97	888.27	316.00	124.75	145.85	74.45	90.52	30.22	24.91	48.41	25.68	26.53	10.70	15.38	12.01	23.98	21.29	32.30	20.01	19.86	11.18	25.32	16.03	4.35	16.16	44.93	31.18	14.18	16.14	21.24	17.87	22.00
628			179461.45	252634.81	107839.96	33486.30	14125.90	10980.52	11081.95	8056.68	4126.78	2065.82	15133.71	6090.81	1022.41	503.79	832.54	400.54	182.02	220.57	136.83	44.78	53.21	146.99	54.42	109.28	79.44	75.78	47.14	42.47	40.69	89.23	68.84	53.92	16.33	28.00	24.07	67.03	62.26	16.01	22.60	14.16	0.98	8.56	23.86	22.67	33.72	57.73	16.26
629			44099.91	177816.90	112736.05	32454.77	5518.57	14464.58	11612.37	25238.11	11497.78	4701.95	7808.95	9354.53	2865.28	613.53	955.81	788.70	803.06	395.17	114.83	144.89	91.93	168.96	137.76	164.44	256.08	131.16	90.65	9.32	28.10	37.49	83.82	34.45	32.53	11.60	54.57	24.84	35.81	24.66	23.98	35.72	66.08	51.11	86.68	75.28	27.68	18.15	8.16
630			18561.93	85666.74	36044.93	19957.31	7397.28	12618.94	4726.67	2454.36	1033.53	532.27	3890.34	6237.40	12438.03	7500.08	1075.06	478.69	318.34	163.31	205.16	136.16	108.51	101.10	158.29	69.83	107.48	70.15	47.29	41.43	14.95	39.76	51.36	17.13	43.47	58.65	40.73	37.88	17.97	31.92	30.23	43.82	43.13	59.68	50.99	36.11	46.60	23.19	24.44
631			8256.37	15380.50	41993.05	20027.24	14072.21	12153.78	23471.22	26123.09	9243.51	19528.18	18380.38	11415.98	8815.61	5292.16	700.52	269.62	470.75	406.83	404.62	615.79	209.16	551.44	600.29	245.99	295.27	356.17	181.67	140.56	163.45	59.36	62.10	37.86	59.02	67.04	58.17	25.97	31.57	27.90	54.48	23.07	25.32	7.24	21.99	29.44	28.39	58.14	31.11
632			850.98	37721.22	18933.96	13799.53	3509.51	2781.08	2002.73	3943.70	12598.35	9488.59	4903.38	10678.63	8359.52	3962.27	403.11	155.25	249.95	364.09	182.81	70.40	208.60	35.51	57.23	74.61	42.09	10.12	63.59	86.45	109.52	75.83	34.55	17.61	36.05	41.53	17.11	23.88	24.15	37.15	74.13	63.56	32.17	25.38	15.44	25.55	76.86	47.92	49.29
633			942909.06	2476888.25	884488.18	19017.76	21943.46	14316.11	5128.75	1434.29	1844.73	3332.57	9893.84	9344.98	4818.36	3466.60	783.76	177.71	799.99	172.23	604.84	454.84	123.94	475.91	284.34	132.13	114.51	250.40	48.30	207.32	116.24	613.50	502.59	397.16	84.27	81.74	71.20	76.58	252.72	131.52	242.96	276.93	113.57	131.64	51.52	86.51	284.29	141.73	63.72
634			8102.50	23155.74	7318.28	2794.38	5163.71	5433.09	2774.65	5448.70	12290.77	10341.83	13938.70	12604.00	17434.50	11560.00	5701.30	867.09	201.18	232.71	511.17	308.20	202.02	82.51	203.69	244.36	42.53	64.72	56.85	75.92	42.25	44.06	125.99	107.50	45.05	37.41	92.09	107.39	74.51	81.69	58.87	22.07	58.72	28.31	51.48	49.08	34.08	5.72	35.40
635			30048.55	46884.90	29853.23	53662.67	40978.69	6004.22	6813.65	4900.11	992.76	3654.60	2891.28	11468.50	2974.93	1805.71	529.68	35.77	225.08	269.33	249.49	164.50	209.34	187.12	406.67	133.24	173.72	94.04	98.43	29.70	15.28	34.30	18.99	52.18	48.25	98.53	22.62	10.37	42.81	98.74	40.09	12.73	21.15	16.76	24.88	11.71	18.53	21.02	13.69
636			10314.35	26035.25	111934.61	142572.93	39091.14	4461.79	20918.98	9384.63	4251.01	3624.26	6632.95	14118.70	13197.54	3825.53	1393.55	959.08	132.04	315.75	247.84	140.03	207.13	102.10	201.07	128.76	74.28	18.27	74.18	115.75	54.36	35.96	71.63	93.00	157.36	80.13	20.60	24.44	31.93	19.31	31.80	46.92	4.00	28.52	23.33	16.68	23.42	35.27	28.37
637			91297.80	608695.81	148949.42	11946.97	6004.84	6737.60	1776.60	4989.58	7624.97	4196.85	11535.89	8004.37	1247.52	719.63	773.36	222.26	211.38	376.46	665.09	1089.30	382.42	506.12	284.90	71.66	174.84	197.09	101.24	108.59	181.86	130.22	54.08	76.62	66.41	49.01	70.41	37.48	104.18	114.09	79.61	219.43	100.63	66.73	25.42	117.78	203.70	87.01	47.45
638			34355.91	42754.23	11174.00	28044.26	12127.35	11887.18	12390.94	3257.34	3393.99	4844.86	13070.02	14159.68	6508.96	929.96	118.89	638.09	662.86	423.77	133.20	70.86	122.63	69.97	84.86	92.74	220.12	216.20	137.55	115.72	153.01	120.63	121.32	118.40	115.90	66.41	144.48	98.22	83.92	42.05	54.05	46.53	39.87	46.50	28.40	20.33	37.31	24.41	61.74
639			321884.59	779672.68	207109.00	17147.28	13466.73	2699.35	3551.33	5103.45	2000.40	2703.86	4275.68	18254.31	8166.01	696.00	712.67	265.56	209.07	866.09	579.16	137.88	268.88	201.20	185.72	117.31	187.75	97.51	207.68	115.20	196.79	184.44	67.06	74.46	180.15	114.95	96.57	118.50	71.98	6.37	34.29	74.81	115.19	53.62	67.14	24.22	56.27	32.07	109.92
640			47255.63	260611.75	115890.76	12021.32	25068.37	44135.27	25674.09	4232.88	3294.21	3015.51	4783.64	9580.75	8027.42	1947.63	992.51	572.39	561.66	254.57	271.59	333.04	145.45	93.12	90.47	83.29	58.39	69.83	37.21	57.37	85.79	85.75	39.63	21.92	29.29	8.91	39.34	117.45	51.17	22.40	18.40	56.79	44.87	30.50	26.13	19.19	52.17	122.61	53.22
641			43991.97	80133.03	34694.70	15976.60	18861.91	2274.92	3043.38	7536.39	11460.73	12756.80	27646.30	16337.94	8688.00	3275.03	3466.26	2319.41	973.89	869.56	530.28	321.38	144.09	194.03	105.93	128.28	140.23	86.10	78.02	47.34	44.22	12.48	40.48	65.33	79.04	56.28	33.71	22.51	16.57	15.67	27.40	12.17	45.78	55.24	14.08	13.02	28.12	41.24	32.87
642			14371.75	57926.72	43905.57	30221.28	17958.88	3375.17	2032.86	3295.79	6114.32	4104.78	17932.32	11761.32	2967.31	511.20	480.50	283.07	360.55	375.05	176.99	196.48	129.32	227.44	292.61	124.20	40.68	74.25	50.62	64.58	105.14	109.63	73.49	36.78	29.30	36.33	41.46	47.88	32.10	15.86	46.37	48.93	28.32	30.92	31.84	38.54	19.38	53.44	39.91
643			4093.07	17131.43	9270.80	8356.71	12119.64	22515.78	13070.46	6766.76	4447.60	1521.24	5936.07	10605.40	12103.99	3779.92	1692.61	696.62	623.00	856.52	685.79	113.33	158.75	190.18	78.41	181.13	80.39	52.11	39.90	31.52	28.19	39.75	33.56	14.04	12.08	18.62	23.37	50.92	38.70	53.11	24.28	23.94	47.00	35.95	22.99	12.34	36.87	70.32	42.95
644			11948.21	10427.98	19100.64	9917.50	8993.16	5402.41	2750.03	5143.79	5529.29	9120.40	2659.09	11707.49	12563.93	10011.84	6539.17	3086.50	525.79	163.52	152.57	381.23	349.13	333.22	243.86	188.97	83.29	86.77	81.01	131.88	84.43	18.00	13.63	27.21	29.24	42.08	42.87	18.86	8.66	16.30	28.56	23.85	26.03	28.76	7.30	18.77	21.25	14.19	30.16
645			4011.66	33500.95	22096.67	10768.09	15355.08	8348.99	4017.87	3942.07	5729.89	9320.27	2688.78	1453.13	3116.36	5571.53	1409.54	61.97	262.70	392.11	86.79	65.60	43.66	249.05	289.78	248.71	102.86	67.43	71.53	26.66	14.75	24.03	45.54	63.55	124.19	88.53	48.96	65.30	50.83	21.99	27.06	28.14	30.86	25.62	29.30	12.06	38.40	31.69	11.17
646			6646.06	32558.63	12038.62	2595.20	7574.20	2548.86	4426.43	1814.90	2866.35	7710.50	2567.12	6015.79	7992.75	9512.84	5259.18	792.23	384.05	170.70	136.89	60.88	157.08	184.20	69.54	47.44	27.30	25.99	56.26	42.56	38.89	30.47	26.48	40.90	23.85	31.27	38.03	23.29	19.00	54.52	28.05	22.52	27.20	28.55	27.51	12.66	24.73	40.32	21.31
647			70799.41	121812.82	102635.48	93698.28	13347.64	5646.86	1496.56	3058.74	4594.65	13312.24	22045.19	8069.99	2077.90	1850.59	785.57	427.74	704.96	612.20	615.44	248.44	105.71	127.48	152.38	87.19	84.18	275.75	178.17	74.85	22.19	19.81	22.93	70.55	42.82	23.33	23.02	46.72	87.07	49.66	21.43	27.99	17.29	21.43	60.60	37.53	14.11	16.71	25.85
648			31026.40	244777.85	122027.26	4569.96	14396.48	28086.00	10513.43	3397.40	2885.98	1274.94	2410.61	10369.55	9053.78	755.03	876.90	473.69	320.83	73.55	96.48	85.34	52.99	40.04	93.74	26.92	84.07	81.93	81.08	45.33	56.35	24.95	19.59	17.39	70.69	25.04	7.37	25.16	33.46	13.12	17.41	7.03	20.46	4.88	19.36	23.77	11.27	19.81	35.68
649			69022.67	70231.72	12564.40	7981.72	17767.63	14497.91	17685.95	4904.16	1326.90	539.96	3368.00	2637.20	2921.40	918.53	442.15	466.65	517.30	42.62	145.26	93.40	76.54	133.06	289.53	162.56	234.98	243.49	141.04	60.23	35.69	17.88	22.19	19.69	9.59	70.02	83.49	76.37	46.98	47.53	20.10	26.62	38.87	31.82	45.37	63.55	61.01	35.72	20.22
650			7685.02	159406.90	55389.17	28922.97	13069.67	29648.96	17563.11	4312.78	2709.75	1421.52	6553.92	28671.81	54400.08	16711.00	5249.52	766.54	2063.48	1996.05	527.72	634.31	344.56	311.11	143.08	206.03	261.73	418.62	259.92	97.71	170.74	103.85	76.92	69.53	95.97	71.63	33.91	47.41	91.08	70.53	26.49	56.93	67.65	58.70	92.50	86.34	58.43	72.91	22.62
651			22851.35	34812.73	13787.14	11681.60	10895.03	15498.13	8142.49	3060.55	2530.90	2128.29	5484.87	14743.64	13826.98	1601.58	333.87	145.35	197.68	189.44	235.76	169.32	227.63	217.75	98.16	51.89	88.42	59.69	40.52	20.91	25.42	74.16	64.89	34.54	29.00	26.25	25.88	25.02	20.72	16.56	50.86	21.39	17.18	33.80	16.98	5.70	6.38	11.09	22.93
652			14422.21	25679.67	39542.73	18393.10	11839.75	10046.41	4829.23	3399.61	6354.01	9070.69	4000.62	16413.59	18016.18	2543.32	1899.54	603.07	160.49	256.57	424.00	294.59	48.24	100.16	117.23	57.54	263.77	117.57	77.53	93.51	64.54	82.23	91.80	88.73	36.15	14.69	29.12	77.47	55.64	60.00	86.35	50.92	35.23	34.14	50.53	107.59	42.92	39.14	11.41
653			3299.58	98109.18	143797.00	35319.62	21804.62	19336.10	5556.78	1780.70	2903.22	7218.55	4098.63	18500.51	13362.11	1501.11	1355.66	357.45	346.54	427.52	145.64	221.20	296.05	383.56	66.27	52.76	17.91	43.25	38.75	53.79	32.68	42.49	25.01	19.35	66.33	18.24	76.70	103.63	29.45	8.73	31.46	18.53	28.31	20.13	30.06	25.10	57.67	44.08	17.39
654			101483.25	193276.85	21325.66	3825.07	3405.09	8538.68	6785.57	2330.96	1616.18	812.84	2111.88	17434.91	11267.54	774.84	960.40	677.90	539.77	655.73	619.88	274.27	290.14	133.44	82.61	69.97	78.32	35.06	56.44	56.47	27.48	22.00	25.94	12.47	75.38	85.96	53.20	56.49	27.17	24.68	30.44	19.68	40.03	83.83	67.02	55.19	36.27	22.63	34.43
655			18580.41	32067.78	37252.94	19921.12	2971.34	1217.55	4589.78	4472.80	11692.36	16928.45	15661.39	11663.45	3900.97	1045.82	241.93	233.45	220.80	146.14	101.95	77.31	195.38	277.59	255.36	166.99	93.54	79.80	63.91	69.68	14.56	20.08	91.73	84.49	62.39	21.81	36.40	23.12	22.59	33.76	32.05	17.21	18.79	24.37	29.71	30.14	29.25	24.28	33.74
656			7365.62	10073.68	92832.35	84737.38	15467.65	5137.72	5487.40	13741.66	6430.01	1995.28	6226.91	3025.47	6374.94	5616.44	1054.34	234.30	102.44	57.58	222.20	148.20	85.75	58.20	92.80	83.89	66.19	32.48	79.48	66.93	48.98	46.29	20.91	40.10	112.88	105.49	79.06	105.46	92.32	30.35	21.73	26.77	50.04	113.34	41.25	33.89	35.09	9.42	1.27
657			8021.10	22999.11	5368.31	3668.01	5673.94	13128.22	6950.89	1940.64	1204.76	2693.92	4037.32	32579.48	16676.82	1538.46	402.13	266.66	217.29	48.76	130.71	69.37	86.34	83.70	379.93	191.86	45.01	40.95	62.64	41.02	36.17	46.70	58.47	102.08	60.00	72.15	111.33	32.92	56.34	47.27	19.98	26.46	60.81	26.52	42.34	23.64	12.81	20.90	13.26
658			1613.21	9349.28	16027.02	12969.14	5433.15	4417.04	10408.69	2936.29	1441.72	1310.53	4227.57	7251.44	8436.07	2706.14	571.70	694.63	225.64	144.40	223.39	144.45	90.26	126.61	118.77	106.77	41.29	16.65	20.53	16.41	17.42	25.88	37.64	19.60	32.54	71.42	37.65	34.19	14.84	45.82	28.61	30.30	61.39	46.23	12.46	25.25	12.38	10.92	11.88
659			11217.44	189746.84	93426.82	41025.84	27627.28	8352.48	3986.54	11738.53	24247.30	14340.35	7869.32	12527.44	4048.27	1046.91	1162.09	1360.88	950.72	227.46	296.63	561.03	313.84	296.97	73.39	215.88	385.70	154.24	56.34	19.48	52.23	45.62	21.36	43.73	30.62	52.14	45.26	48.07	39.21	39.16	28.01	10.13	8.33	26.59	23.13	25.15	14.25	16.25	25.29
660			41602.56	149480.20	55253.32	9334.37	12986.66	12951.39	25757.33	10332.60	3859.07	3519.03	3567.28	5711.87	26905.75	5722.97	942.49	328.82	265.20	393.68	112.64	388.07	503.29	189.98	104.33	183.14	132.07	28.68	53.98	73.33	42.75	118.29	107.96	78.52	34.40	46.32	16.76	20.20	18.81	22.73	45.14	17.08	11.12	36.78	18.57	25.74	18.70	14.92	14.31
661			5862.51	79449.30	56159.75	186703.96	52661.70	1188.24	5290.06	10154.14	2903.10	2745.00	5746.30	2290.36	5010.09	2436.85	170.58	206.17	119.04	101.59	255.06	234.62	159.22	49.63	163.17	139.71	240.99	308.20	182.98	69.69	42.52	17.75	42.86	40.78	66.24	56.93	53.34	42.53	53.84	87.47	39.32	45.11	23.65	59.87	102.53	32.61	23.97	32.73	63.89
662			30982.04	81558.83	22950.32	27337.85	66979.93	45849.68	15767.05	10462.01	5788.83	9064.67	9241.60	4982.94	1283.78	1634.32	650.40	216.09	234.91	268.82	58.09	45.02	57.86	177.10	218.78	85.64	189.06	544.07	365.08	114.72	82.40	51.76	31.39	78.43	25.70	66.03	124.03	20.08	36.46	35.25	19.70	9.45	17.80	31.17	38.61	6.45	26.73	29.90	30.59
663			49883.40	80655.71	20358.83	68060.22	13152.68	2573.03	13895.95	6238.61	9154.13	10785.49	5558.01	29623.51	37203.76	6569.24	1594.14	898.25	557.50	214.02	711.49	595.83	62.88	192.05	216.99	166.50	147.79	135.17	166.62	103.93	66.61	55.39	31.73	65.66	98.71	37.00	27.60	42.64	54.93	38.46	30.84	39.14	50.42	39.03	20.89	18.80	16.03	30.30	21.13
664			3308.46	32162.37	29757.94	9501.74	5621.09	5327.38	3984.41	3540.90	3193.12	3455.57	5711.92	8762.79	7706.82	5057.81	5016.24	2159.22	926.44	378.14	343.38	308.59	201.62	112.08	73.66	105.36	163.05	114.51	100.27	169.77	122.45	82.59	45.75	4.18	32.17	12.24	32.87	21.33	39.60	42.80	24.42	4.50	17.14	39.50	25.89	23.19	24.51	23.36	45.11
665			42615.46	169357.23	111591.42	30428.79	41216.42	21819.71	8057.20	3549.10	2174.96	1838.23	9633.77	28449.21	11757.49	3844.70	2842.89	1214.29	513.35	602.65	635.40	395.65	336.40	260.47	318.39	110.49	126.23	293.50	417.66	774.15	759.74	447.97	80.08	41.42	26.14	58.33	40.09	56.99	124.64	97.72	96.73	61.57	38.86	55.82	71.14	50.07	22.69	33.06	52.24
666			65150.08	149386.53	109816.52	17115.81	5610.02	25339.25	11112.52	168.58	1710.84	634.03.75	383.01	371.70	314.03	202.68	233.73	179.24	148.28	282.89	339.05	223.57	78.09	42.62	36.17	85.39	48.18	16.54	29.17	44.38	29.49	45.21	37.84	45.13	21.11	9.15	18.80	19.76	13.55	7.48	12.31	14.29	22.42	41.30	53.73	50.76	15.90	19.78	28.10
667			43136.61	155999.09	58729.51	6493.27	9957.07	3900.73	3188.31	2157.26	1648.44	4235.10	6740.48	7394.81	18474.60	8834.04	2706.83	512.38	330.91	45.65	175.95	330.20	222.99	202.54	264.32	256.67	119.25	222.43	128.14	38.83	74.88	76.42	92.45	34.95	40.78	25.95	7.73	18.11	14.14	31.70	91.98	62.13	15.87	11.82	9.14	42.99	65.15	42.99	28.79
668			2216.24	6145.97	9634.98	7279.62	5273.22	6532.48	6638.39	3557.56	5539.50	7515.01	3701.33	5979.24	6436.10	6084.31	1477.13	789.88	285.29	316.88	103.09	96.14	160.01	306.46	365.05	121.71	71.87	135.75	51.61	23.35	27.29	24.02	46.34	26.12	21.40	56.16	50.98	35.71	14.21	60.89	64.27	15.43	11.46	18.42	32.18	21.56	28.45	39.20	22.88
669			14021.63	61611.12	37951.35	21488.70	10110.45	7463.91	6285.93	6568.87	5581.57	5973.82	1802.80	10757.10	11806.37	2193.26	358.46	113.40	256.75	78.50	141.51	46.06	152.43	157.99	71.18	61.57	31.53	22.02	23.99	64.74	42.62	10.57	33.40	39.47	50.91	67.38	64.67	22.76	14.74	22.88	5.41	24.28	44.93	65.35	46.86	11.48	50.67	23.11	18.58
670			53004.92	174126.01	239952.06	49201.98	40514.01	26480.93	6595.46	2961.13	7632.18	5567.98	2481.60	5676.56	4440.37	1706.30	826.45	831.62	282.91	671.56	326.88	80.17	349.41	543.06	155.12	116.89	220.43	122.19	109.37	96.71	109.27	64.77	109.69	45.63	152.00	159.73	256.99	84.31	39.23	12.98	24.68	15.24	26.80	30.31	24.74	63.81	97.89	63.73	67.61
671			1516.25	52689.08	15778.22	30975.98	55992.80	28546.78	9919.58	11087.84	14213.23	29864.82	17428.22	3564.92	1676.35	1351.66	237.33	319.05	486.33	154.25	53.67	105.16	152.21	82.82	104.29	35.40	26.71	31.65	63.25	27.69	52.42	58.41	43.10	42.94	72.54	76.23	82.83	22.29	28.51	72.61	70.49	22.52	29.87	20.29	9.26	12.41	13.27	16.58	8.39
672			20164.96	25742.73	49157.21	93879.21	46796.53	15262.12	8799.43	3276.28	3677.20	2069.62	3959.00	8874.47	6030.53	6356.69	2160.35	657.06	353.09	242.60	38.30	46.83	246.09	173.31	64.95	3.52	89.48	31.74	29.17	25.61	32.49	23.99	29.80	40.36	57.38	11.34	34.07	20.45	24.50	8.55	14.49	20.33	55.58	57.47	43.78	10.41	33.62	25.70	19.97
673			20450.09	52914.07	14034.69	10188.74	5778.86	5460.14	2987.34	2279.92	1695.80	515.56	1257.96	6248.94	17072.08	12992.83	3769.78	621.96	125.61	338.88	283.75	255.07	488.45	170.30	96.36	73.25	34.39	54.52	91.43	113.95	99.86	83.11	31.00	22.89	27.79	24.45	30.75	35.76	48.50	6.67	43.03	39.29	52.85	54.30	62.33	32.21	25.08	22.45	63.87
674			3897.13	25558.92	88174.21	47543.13	8673.41	4663.25	5000.51	4695.58	6872.14	3296.53	12250.81	14013.80	9555.19	956.80	653.76	561.19	431.33	182.46	144.35	98.70	144.91	163.83	92.83	73.03	186.65	283.33	95.63	98.91	114.60	58.47	49.98	75.90	49.97	20.17	22.13	49.99	81.50	70.49	67.81	43.55	37.85	83.41	39.15	11.47	15.71	19.13	29.36
675			19417.51	111349.83	59314.86	24918.96	12056.14	17310.72	22508.26	14456.74	4883.64	12295.88	11684.75	5755.62	2969.58	2625.38	1262.98	1196.45	1278.74	275.90	244.67	88.17	84.79	207.54	202.34	145.77	88.25	84.69	117.94	118.49	37.33	55.14	57.13	33.51	54.07	55.93	48.43	58.99	93.65	110.17	100.97	49.43	45.91	104.79	85.87	24.79	26.52	29.82	44.57
676			13007.98	17586.58	10810.98	21060.44	15565.12	7810.23	6453.56	4883.94	6222.56	3879.96	9531.52	9042.98	3434.57	284.87	516.78	304.31	153.43	246.93	161.83	146.83	42.64	123.18	466.00	219.57	91.61	89.96	37.59	49.95	73.77	83.44	17.09	10.96	28.97	40.96	18.78	70.59	23.56	56.51	55.64	83.11	22.52	20.36	34.87	54.15	86.78	48.70	18.97
677			19627.89	133946.25	9953.34	35430.72	11932.75	5591.13	6635.03	4535.68	1776.43	2480.05	13757.35	10264.47	4045.16	1337.94	985.63	490.79	274.99	204.14	344.79	157.17	107.47	139.38	73.88	65.37	55.65	55.92	53.81	36.50	29.90	24.29	16.33	20.72	33.46	21.37	126.11	75.00	27.57	38.23	56.65	37.16	29.67	5.48	13.64	43.90	22.89	69.61	38.48
678			132491.53	229825.43	396473.96	184394.37	13230.79	13032.98	9172.68	4810.49	300.27	4585.06	9720.33	8140.24	5544.56	898.66	251.91	532.66	49.07	333.24	191.27	295.64	238.26	133.64	227.47	49.24	48.94	99.28	32.94	34.49	46.65	29.11	32.48	43.47	19.74	28.18	38.81	22.01	54.76	78.02	43.33	43.52	22.87	38.39	96.39	57.89	50.27	32.32	67.29
679			1993.25	33858.39	19685.83	17578.14	14641.53	11236.79	4516.86	7180.45	5467.60	6805.02	4108.46	6075.58	25056.61	15263.88	2907.19	2063.59	667.87	318.39	274.49	165.34	263.45	332.50	206.47	128.10	68.91	33.02	75.70	115.36	29.58	13.30	7.80	134.49	80.00	22.96	25.66	42.18	45.64	52.92	8.68	35.38	78.44	114.51	22.94	15.34	30.25	19.52	5.83
680			7953.75	12402.04	32835.31	41282.78	22374.26	11188.19	2152.38	1733.38	4120.38	4622.18	2757.70	12822.77	13145.18	1126.81	1227.15	990.42	947.25	521.78	408.24	218.50	125.87	117.51	155.50	81.47	114.03	43.72	51.96	71.56	124.63	52.57	23.44	16.92	35.76	76.03	54.88	59.88	34.13	13.44	23.22	32.82	11.97	33.38	49.07	56.86	43.20	58.66	20.54
681			10871.07	191266.26	74003.99	36348.60	10923.66	5756.18	2701.90	1926.72	3994.29	6250.80	6835.18	9854.63	5025.90	1689.25	472.77	228.52	405.32	349.96	359.33	114.03	129.15	45.82	223.46	364.34	289.66	107.60	65.30	82.87	69.58	31.79	34.88	34.80	43.71	21.84	30.91	67.03	23.49	78.20	91.47	29.14	11.06	19.03	28.36	41.08	20.84	17.17	27.89
682			11332.72	38774.55	42076.14	12835.37	3056.42	26360.37	34530.26	21542.98	12348.14	2193.42	12304.66	23723.91	11592.71	1948.00	258.71	258.59	203.11	222.77	191.66	152.87	246.26	55.21	146.69	151.57	157.23	96.40	94.13	77.10	19.95	10.37	30.11	24.04	13.85	13.65	8.73	39.28	44.77	43.54	29.70	21.84	26.96	39.88	27.68	19.59	42.17	20.12	19.36
683			15881.51	86244.66	68183.25	14951.92	9758.10	1413.64	483.63	1575.72	2039.41	4667.02	13266.41	20484.43	17043.62	7193.84	1323.48	180.07	132.64	102.94	154.57	129.29	223.88	245.02	588.72	597.57	429.56	165.94	4.72	109.78	73.87	232.08	238.59	37.09	45.91	19.86	45.56	82.22	112.19	82.23	109.17	58.12	101.22	40.53	13.66	48.53	33.91	42.74	28.17
684			14913.16	19782.44	27183.93	17536.17	5861.36	7522.62	2974.60	1587.44	8496.06	8981.17	6826.52	28055.08	21707.67	5565.79	1194.87	874.08	339.71	260.52	113.88	177.62	105.53	214.69	65.91	43.88	12.16	34.19	113.36	36.41	22.87	44.03	47.81	45.20	57.15	30.51	29.84	20.29	28.31	18.08	27.09	16.49	24.96	28.42	28.15	44.51	20.95	29.97	13.54
685			868.60	67510.65	101509.78	45453.93	15965.99	3917.41	7410.44	13987.89	13609.72	9594.22	2501.76	9406.78	2735.50	798.87	559.79	391.68	178.66	324.11	290.16	167.05	255.32	86.27	39.85	55.96	46.80	74.95	130.48	102.18	195.61	62.51	15.39	28.39	91.43	42.25	62.46	122.43	93.16	24.19	16.53	70.85	61.45	87.41	109.13	60.35	19.08	20.42	28.16
686			3112.77	21847.31	17884.08	9522.43	5805.16	7518.84	1915.06	2084.00	5591.28	7178.42	8861.62	4208.84	1675.09	577.13	246.67	163.19	235.52	213.21	377.22	230.58	84.00	80.28	93.97	86.66	36.58	56.02	107.99	66.45	22.13	74.85	43.45	54.22	1.31	59.96	50.09	26.25	43.71	58.78	39.76	53.90	3.87	33.61	21.81	28.41	33.48	5.05	5.38
687			1508060.50	2965912.00	811885.37	36651.47	30807.78	4157.79	2713.51	4895.83	3700.40	2656.68	4885.14	15724.71	26187.07	13602.50	2558.47	2413.88	498.01	704.10	1322.14	1042.28	420.11	87.13	586.01	681.39	259.77	542.27	143.89	107.88	280.14	192.44	312.04	452.01	376.12	160.47	295.10	427.50	429.64	292.83	428.67	214.81	258.18	261.54	166.10	146.75	339.89	69.75	183.89
688			57890.98	60853.00	13970.81	39147.23	41970.25	22114.67	6023.02	5602.79	3727.51	5484.40	11413.21	5148.64	966.63	2029.75	903.58	599.68	415.35	229.65	94.38	223.79	273.20	389.08	238.42	93.02	51.50	135.49	450.31	419.87	141.36	69.03	76.30	84.35	67.49	62.33	114.68	62.82	60.71	50.86	92.37	56.55	53.74	26.02	5.69	29.93	37.58	28.87	61.31
689			64927.01	1555241.12	1109427.75	14291.54	12770.72	16176.95	9752.18	9968.96	3404.79	6435.11	7698.75	9506.41	7248.25	1527.05	444.42	29.28	117.64	168.65	330.59	234.06	167.80	338.84	10.01	340.85	363.38	208.88	460.63	231.05	87.17	133.53	217.42	82.00	106.25	163.43	58.54	30.56	103.01	37.56	31.01	39.12	38.86	58.46	47.95	36.98	23.24	22.50	9.02
690			11009.15	30308.85	24987.68	9249.38	6331.21	9197.83	3348.18	3037.44	4174.56	3745.42	2027.83	3504.35	3589.35	2902.55	405.15	799.05	351.82	221.12	78.25	78.75	34.20	77.24	212.33	473.44	144.00	154.25	146.09	119.64	80.61	30.83	11.63	74.21	200.60	211.67	100.77	90.78	125.85	23.32	20.65	26.67	36.12	73.88	27.97	27.79	48.75	44.91	83.61
691			12518.22	11322.01	1999.45	1344.26	2946.26	5537.37	2479.26	3990.40	2165.29	5063.52	10017.35	5554.00	924.27	347.54	50.45	392.24	184.50	117.58	81.05	131.09	127.99	244.00	388.20	43.46	51.51	62.79	62.69	61.88	91.47	47.59	29.66	39.99	48.53	55.87	44.91	40.11	25.07	14.29	23.27	13.47	25.70	28.44	19.50	26.24	25.37	7.57	7.92
692			3031.57	16029.36	15915.33	8134.68	3246.78	7694.24	7984.41	4592.69	1830.94	3053.13	9559.02	6513.10	6488.55	2831.80	625.61	126.71	340.58	324.87	59.44	78.75	75.62	42.04	24.62	34.52	29.67	55.02	29.47	43.64	28.83	26.10	34.64	41.28	49.18	22.01	18.45	21.57	10.04	21.02	38.46	28.60	18.84	21.65	13.73	25.90	78.61	51.02	46.26
693			16919.12	29181.89	28246.47	13126.12	8285.62	14413.34	8067.62	6633.60	9459.86	4327.87	4893.02	4435.11	8265.86	10800.80	3660.72	802.61	347.51	235.33	248.88	377.06	197.34	96.53	98.00	99.09	56.67	59.57	53.04	40.39	24.57	22.88	19.02	41.28	34.55	16.75	25.51	17.19	26.54	15.04	33.42	50.90	54.73	48.26	29.62	20.11	25.97	35.25	31.40
694			1390.97	24033.38	3810.48	508.69	840.94	2079.45	1717.99	4358.34	12953.20	4772.46	4677.21	5473.81	4245.83	4571.51	682.03	103.01	174.57	214.49	221.21	153.86	220.72	166.04	98.15	117.60	144.90	76.42	52.92	49.07	18.81	19.65	37.42	40.88	35.70	42.04	10.69	18.29	33.94	41.30	10.69	24.91	33.34	39.81	13.42	28.93	15.81	20.02	30.03
695			6892.32	37654.92	49824.14	13658.05	9118.82	18334.61	7171.27	5423.44	8940.77	8979.85	10420.54	14415.68	8907.73	2973.09	1009.47	486.52	99.57	260.54	321.60	272.60	237.10	91.55	301.71	194.16	35.99	16.73	49.20	72.85	82.44	86.40	46.65	17.17	6.68	39.20	49.70	25.81	47.58	63.38	31.80	20.59	42.13	47.13	59.71	61.88	32.92	52.78	83.30
696			30037.88	134496.28	34086.39	7916.79	12323.55	5064.04	4465.55	3679.42	1885.65	2079.17	9036.15	8656.66	1982.99	495.15	525.34	638.18	443.33	150.75	131.77	122.62	118.48	202.93	82.81	26.33	68.81	42.38	47.32	21.18	39.93	36.04	38.01	29.70	41.38	55.49	19.60	10.27	22.39	60.77	55.89	15.39	17.64	19.23	27.86	39.81	19.05	13.17	22.78
697			114497.75	203160.70	102646.60	46967.58	16782.30	4428.94	5727.61	516.01	2013.76	1893.46	4244.02	11253.14	9538.23	1677.63	1391.00	1585.06	1282.29	475.62	183.73	28.77	74.23	176.51	352.91	248.61	289.23	253.23	168.55	56.70	47.33	28.57	73.39	75.52	167.74	92.77	106.79	90.93	22.42	24.88	21.61	42.21	47.60	93.70	36.26	26.61	14.87	12.79	11.20
698			1759.50	15872.07	9922.17	15320.43	31746.91	18740.50	1825.35	3083.32	3415.74	1688.19	6153.83	11087.01	7566.93	3715.80	498.07	535.48	445.98	371.05	199.77	128.81	76.41	77.06	108.83	113.57	162.72	78.92	31.11	85.66	101.46	102.05	90.85	34.51	38.87	63.40	73.05	51.75	31.49	44.85	79.42	52.19	38.54	25.83	24.88	12.05	9.98	14.91	32.15
699			2915.79	21819.72	30781.45	9157.14	6590.73	5640.05	3154.96	3290.29	12205.19	7574.40	4046.91	8931.96	33959.71	12801.29	526.25	555.79	332.26	421.50	125.94	290.67	324.79	183.79	247.74	137.00	192.29	115.57	66.64	38.06	79.45	55.39	27.00	18.96	14.74	3.49	27.36	36.60	34.89	24.76	42.47	45.46	24.47	39.22	33.71	32.40	36.81	32.77	16.65
700			39117.51	161591.67	71426.44	17965.72	2551.69	6471.04	4837.53	10269.21	13649.69	7286.83	3373.28	12641.32	18244.56	3498.04	540.38	764.41	563.12	219.53	143.95	127.14	222.07	271.65	126.98	145.24	146.05	65.12	53.09	16.91	10.01	36.40	24.20	39.76	31.52	43.68	127.47	51.73	32.05	31.76	25.95	65.28	97.00	70.99	41.76	23.78	31.97	25.35	22.04
701			9274.14	20385.58	9868.85	4229.46	1911.99	2495.38	5895.93	3164.79	2164.54	744.29	5883.91	15030.05	16592.91	1847.99	897.04	811.92	446.68	101.41	220.94	184.62	69.62	145.48	118.57	71.15	144.58	70.66	75.89	52.41	53.46	84.96	11.29	41.61	15.03	39.92	55.90	19.34	42.25	51.84	12.12	23.09	10.94	39.99	33.79	36.57	24.05	61.53	25.50
702			2355.29	66385.46	38891.62	23428.50	30325.29	21128.45	13744.24	6221.06	3535.20	4120.16	12291.77	13044.38	4902.13	1448.08	919.92	877.76	674.94	272.06	176.83	142.36	147.60	109.70	106.72	101.38	34.51	31.12	47.37	57.69	63.24	64.44	83.44	36.53	13.46	14.20	27.53	17.17	38.27	12.44	16.30	40.63	31.28	55.81	69.50	22.58	16.92	10.04	11.59
703			19518.29	67311.82	85252.76	77813.31	52047.07	15066.15	29674.64	18878.62	6433.85	10270.41	12116.80	3089.47	2358.79	3070.37	1397.09	1052.45	908.16	396.72	179.71	640.84	316.85	46.90	64.30	47.48	121.55	127.48	150.82	171.01	171.58	83.42	49.17	41.48	46.44	32.25	104.76	78.35	49.32	11.16	26.78	63.84	71.81	40.14	39.17	40.76	36.83	10.21	23.34
704			40569.41	74656.48	28602.32	5809.88	3017.59	10646.52	7227.85	6931.66	2976.73	13071.73	29745.06	20727.49	1217.39	1057.70	1217.19	407.47	220.90	488.91	349.47	243.54	206.84	138.35	43.61	110.26	48.90	101.56	75.40	60.41	138.35	122.94	33.93	39.96	32.96	31.91	46.09	26.17	92.43	64.93	27.95	27.59	9.86	29.02	31.34	29.91	19.75	20.04	47.20
705			12056.52	59392.91	61337.14	68094.58	41969.59	11779.92	6506.97	5165.34	855.86	950.63	2307.61	6725.19	6762.02	1809.76	306.24	218.27	687.23	375.98	323.62	210.04	213.61	337.20	297.19	222.91	169.87	126.42	87.34	213.88	182.93	98.83	66.72	126.15	45.85	32.19	61.48	38.44	41.47	60.88	72.73	50.51	26.55	17.73	54.49	21.50	17.48	18.87	15.74
706			6433.51	22668.45	24872.31	29018.19	13440.89	10077.10	7662.23	4995.94	5535.12	2204.30	927.59	3765.38	8741.64	3858.75	329.61	203.64	181.66	99.40	101.11	101.96	96.38	341.47	106.80	31.49	87.95	30.28	19.54	40.44	104.56	67.85	44.66	78.29	18.76	31.22	8.31	31.14	31.43	20.84	28.81	28.37	37.60	101.95	91.57	41.42	11.08	19.90	19.69
707			14068.39	13637.33	5227.91	5935.12	7415.18	8759.11	4722.60	8732.97	13020.93	17040.70	17592.24	15314.04	4285.66	742.82	619.96	451.77	181.57	379.61	95.27	141.35	117.13	7.14	37.31	65.61	38.58	48.58	22.13	21.57	24.22	9.20	24.55	36.68	68.64	95.37	43.93	47.01	113.26	44.34	35.55	25.54	25.69	14.21	20.99	26.41	8.29	7.70	13.05
708			19858.18	41096.62	28074.24	8746.00	1350.13	8180.25	5279.26	2292.12	1208.28	1284.69	1956.84	4550.19	8391.38	4179.57	2439.63	323.60	408.52	303.55	82.71	81.77	111.85	112.09	150.60	56.82	196.44	308.12	199.62	78.79	15.47	29.76	57.64	21.31	57.21	57.15	87.45	49.51	49.67	27.41	10.70	15.17	36.11	50.07	72.38	52.63	15.49	32.43	53.73
709			44836.85	130545.00	73809.20	34422.51	17329.66	7838.68	8616.40	5921.42	6989.62	7255.74	8054.88	34811.66	11240.41	5161.98	2523.89	507.55	73.37	172.36	142.12	192.70	164.81	140.01	183.08	87.66	110.26	112.44	25.50	72.65	37.25	28.24	23.55	57.30	44.90	40.67	47.62	37.81	60.90	67.45	80.31	35.86	43.29	65.96	24.43	29.75	22.01	26.34	12.27
710			24314.92	35462.30	39623.80	11895.81	7464.02	8908.13	3827.39	1867.92	1205.58	4743.85	11692.01	20335.20	6346.61	1261.59	644.84	149.97	125.26	66.81	155.57	253.33	195.63	171.91	131.14	43.07	126.96	50.15	31.75	23.97	72.09	83.04	42.25	51.06	31.41	19.66	42.58	38.52	60.63	27.02	31.95	39.75	37.72	29.03	25.71	26.24	14.06	10.10	30.69
711			18545.02	11231.05	14309.69	25998.15	11344.63	22569.88	10782.93	2391.63	7460.74	4564.59	5990.19	2638.59	2598.03	713.68	200.53	63.30	165.90	301.84	190.94	96.83	230.93	60.38	26.25	64.46	59.84	48.25	87.47	36.14	80.00	65.87	16.08	69.64	112.52	77.01	37.05	27.92	54.60	26.01	17.75	24.61	16.08	34.66	38.30	24.08	16.05	27.50	47.40
712			38913.32	33696.04	72918.14	19165.49	3126.01	1823.21	1108.23	1615.24	1468.05	5634.94	6656.71	11972.64	13068.33	1726.52	315.52	390.12	234.80	305.51	188.19	189.13	282.97	186.41	90.11	157.38	159.21	56.50	40.73	53.03	74.60	40.77	50.52	43.08	36.13	17.09	14.20	40.99	19.45	20.29	16.42	10.95	20.19	11.42	19.06	13.13	20.80	18.11	15.13
713			4020.77	17326.87	28675.10	12313.10	9268.47	8135.37	17512.14	7675.57	2667.76	1863.55	1349.91	9110.76	16494.89	6644.92	933.02	939.23	993.97	319.76	69.45	71.47	70.91	142.90	310.37	75.05	36.45	94.07	137.59	73.59	75.53	34.32	25.94	14.66	106.02	76.45	25.45	32.32	60.12	34.47	32.02	39.36	23.35	51.58	26.92	13.42	22.69	3.77	16.26
714			1015.42	9087.65	9050.61	7798.73	4824.27	8199.02	8782.77	7623.34	19505.47	11774.87	11157.24	10315.76	2234.58	725.65	312.07	340.13	183.71	288.87	113.14	162.84	141.98	184.03	545.91	271.90	36.81	60.46	33.34	94.24	110.18	62.11	54.63	86.32	64.79	14.45	14.03	74.15	88.89	71.38	88.91	19.66	32.80	24.37	20.77	33.80	39.62	49.01	11.05
715			44014.88	72919.57	8277.44	3862.37	16484.90	25183.22	12166.97	5015.11	12427.76	19823.02	11401.48	4192.38	2437.53	1340.68	1016.52	246.09	613.70	277.26	165.08	302.88	74.02	80.62	150.19	87.31	47.65	71.26	68.97	124.71	81.35	82.41	59.82	51.24	86.86	47.21	31.34	73.17	30.75	36.99	26.08	36.66	31.96	42.56	26.89	14.26	24.58	17.43	38.11
716			66600.14	153689.15	65269.94	15781.29	6961.69	1323.43	2306.29	1963.76	1795.38	3330.20	3996.54	11861.89	18497.86	8138.54	2665.69	1019.18	376.59	215.26	169.24	161.59	73.59	64.64	89.52	101.95	38.90	13.36	21.38	41.26	28.42	45.16	19.46	42.77	21.89	14.88	21.46	18.57	16.01	25.86	16.00	22.01	38.09	35.04	20.63	23.95	43.06	62.81	30.27
717			4123.35	50050.80	92627.42	23492.05	5946.40	1386.41	5467.43	2529.91	1760.93	5633.52	3016.41	3180.68	2878.30	1105.76	422.16	99.30	215.25	106.36	220.85	107.70	90.03	94.86	102.29	119.05	89.48	77.41	203.77	172.05	82.48	67.62	37.96	82.11	7.47	44.89	41.23	18.46	21.30	28.28	23.66	18.51	33.04	25.98	7.80	14.47	8.78	14.59	7.17
718			21595.01	73102.47	32672.15	11309.87	17810.70	12337.54	1170.63	2717.12	4725.95	4451.21	2676.29	6008.01	20929.36	7074.03	1979.33	1465.01	1315.48	970.26	585.73	206.98	116.92	69.34	24.33	118.77	69.90	166.70	239.48	97.04	53.77	85.36	59.79	32.34	75.41	17.34	27.59	43.93	40.46	11.91	8.55	20.59	48.53	34.39	30.69	63.26	120.91	23.96	14.77
719			661.68	1969.23	7281.96	10021.86	7311.39	5266.59	6589.70	2726.09	1730.80	2117.36	8146.90	3510.76	4507.34	4065.13	486.26	330.97	325.40	149.03	97.90	73.90	110.45	194.87	135.38	128.38	19.95	73.64	46.10	58.05	29.66	47.31	55.82	63.70	42.24	13.14	25.43	23.42	51.49	23.32	26.92	31.57	26.90	21.13	13.41	23.44	24.28	20.49	6.49
720			9655.92	22809.54	34809.39	59205.35	23315.86	3790.50	7424.52	10592.72	8565.11	10661.58	5823.72	13872.19	9963.74	3942.01	852.06	687.17	581.91	332.89	106.51	116.11	58.01	120.06	65.92	92.05	192.02	147.27	37.97	29.79	38.41	84.02	34.25	67.39	35.35	6.10	22.66	36.38	67.80	14.91	20.98	23.78	48.77	30.79	38.31	48.51	11.52	12.80	22.04
721			1140.34	6525.66	10001.56	31787.32	24879.19	3209.21	2218.76	1638.73	4026.10	3186.85	6749.12	29466.06	29115.71	8263.45	1315.71	286.21	224.28	221.93	252.17	386.48	129.91	117.18	128.37	56.83	88.11	62.93	32.03	21.70	45.71	27.01	15.47	6.27	15.49	18.64	12.19	18.30	43.01	40.55	46.84	52.60	51.37	28.14	24.30	17.33	5.78	4.38	14.02
722			9741.67	18395.08	13657.00	7703.49	17747.16	20916.82	8302.99	3189.98	3061.81	1400.99	6904.37	19238.65	13623.61	3180.06	472.01	529.27	845.60	826.45	394.73	122.54	68.30	128.84	29.57	65.37	123.60	24.97	111.68	119.30	77.70	68.00	55.79	39.06	117.13	81.92	48.20	19.53	13.84	32.20	18.92	5.27	24.36	37.35	15.88	60.24	46.59	11.81	12.24
723			8851.97	101471.23	129091.22	29582.03	19597.84	14242.02	5150.41	4123.39	3924.93	1814.31	4053.06	7688.95	13242.26	2374.88	1018.59	361.32	273.03	248.76	122.35	164.93	72.53	48.79	76.25	27.44	21.57	81.77	46.08	11.82	10.86	37.48	41.52	50.22	66.25	28.60	34.56	74.75	43.88	30.57	28.16	35.88	19.77	24.01	22.98	20.89	35.65	25.90	34.11
724			28364.90	94833.27	192798.21	126169.07	46826.75	11978.80	15128.64	14889.38	8177.10	7896.49	12961.35	16463.87	2165.50	1208.41	1254.54	421.03	206.32	358.90	377.08	336.30	652.86	126.27	127.71	101.82	31.89	35.19	34.79	65.79	27.62	79.48	53.59	96.91	122.98	72.14	41.15	45.84	38.59	24.65	36.09	12.16	22.12	26.55	15.30	11.52	18.78	11.96	13.56
725			2476.07	11285.08	10237.11	11743.94	2680.36	6524.53	7071.95	8574.08	6741.80	2436.76	2077.72	3837.21	6656.97	3637.65	420.01	67.68	130.07	59.97	122.67	212.72	102.62	88.13	26.91	88.78	115.57	23.08	19.20	27.42	15.95	20.30	27.38	52.39	29.22	40.54	55.26	9.33	10.53	32.56	22.29	18.92	28.29	21.86	30.95	21.88	21.72	7.05	23.45
726			20337.13	54469.60	13985.53	1653.20	1152.99	2134.80	4534.78	9799.46	9462.46	6942.71	3662.57	7502.51	17404.75	8688.34	867.11	334.80	239.23	267.55	202.94	357.13	424.13	179.76	90.06	45.01	46.63	82.37	38.81	47.58	13.99	27.79	51.07	36.72	34.46	6.55	16.78	55.71	57.20	16.01	8.64	30.26	45.46	24.86	7.36	7.73	23.60	36.11	37.88
727			16340.72	15905.23	2854.74	5998.17	5379.55	2409.54	1639.01	1402.35	1674.69	611.80	1774.30	3073.26	2666.28	1526.00	424.67	100.82	106.34	168.77	118.89	129.12	168.05	94.47	319.96	86.96	11.98	29.75	31.20	22.31	18.01	27.48	25.47	11.30	25.58	33.05	38.90	14.35	30.23	3.72	14.36	26.24	36.85	71.39	62.84	21.47	25.07	40.13	32.81
728			59159.78	161943.28	220667.96	104240.00	15642.33	1443.35	10107.22	6192.40	8664.83	1667.06	5823.28	3823.77	6766.87	6043.27	1549.76	467.25	166.95	149.39	143.37	376.36	247.34	111.61	62.39	143.13	149.75	73.65	26.37	51.83	49.28	58.93	37.11	47.27	41.34	86.10	51.88	6.88	24.73	6.30	32.34	36.35	27.45	18.04	9.55	27.75	36.67	56.84	29.21
729			42438.49	75900.78	49183.16	7235.41	19408.72	15931.49	10734.30	2818.28	7945.52	4117.06	1102.43	2849.77	3207.03	1539.18	832.62	863.97	348.32	40.77	169.95	193.83	112.28	205.11	96.34	33.47	11.04	88.33	84.63	25.30	4.39	16.18	37.10	34.51	69.62	34.44	23.12	9.96	19.82	28.87	23.99	26.53	32.00	36.15	24.71	26.34	47.29	21.43	11.11
730			9027.10	22914.29	18651.68	4976.65	3783.92	3984.27	979.84	1295.25	1930.51	11336.49	10381.54	14373.38	4186.96	534.49	164.66	642.06	642.17	219.09	425.09	328.76	87.69	13.95	111.18	58.64	56.82	57.57	72.78	87.97	83.89	2.78	9.62	12.05	39.21	14.85	89.46	78.48	37.87	43.01	18.05	19.72	32.81	17.39	12.49	33.03	21.29	8.20	11.91
731			45484.52	59245.44	40546.44	43139.46	29517.58	17917.20	10501.06	1990.84	5329.16	8126.33	4535.72	29074.30	23244.51	1229.60	2735.52	2837.93	993.16	496.12	561.02	798.87	678.38	479.98	187.83	203.25	198.41	84.78	59.41	76.19	61.64	67.60	47.76	22.55	44.93	32.17	29.36	41.93	36.88	25.91	85.88	97.27	31.65	15.71	14.57	18.98	29.20	49.35	48.09
732			8804.63	50468.28	17959.66	8313.28	17744.80	4034.17	2027.85	5863.88	1954.88	4852.76	6427.76	17097.17	5149.21	825.95	748.74	215.45	444.61	357.80	256.27	153.13	116.50	220.52	152.73	87.24	21.61	24.27	50.56	59.41	39.85	21.48	57.01	35.83	20.67	26.42	47.15	36.76	15.89	20.90	39.99	19.51	22.06	12.69	20.21	42.25	22.51	45.32	8.56
733			13883.55	54236.41	25051.17	21951.90	4893.94	6274.31	3216.47	368.59	4196.22	4108.03	7344.13	2228.28	416.53	183.48	505.32	225.19	149.54	104.33	81.30	203.31	52.91	69.66	17.78	45.52	31.52	49.46	11.55	85.32	38.25	39.07	27.74	12.80	16.08	12.01	18.13	4.88	26.56	16.09	20.46	19.12	17.25	6.00	20.48	31.52	11.47	24.02	12.80
734			2505.84	3626.92	18803.88	35959.56	33848.12	11924.96	1129.86	4399.62	1859.86	3750.78	4353.45	8403.20	5115.82	905.44	900.31	471.93	251.20	190.77	100.62	33.09	152.25	108.25	124.75	141.38	34.22	58.72	68.32	62.54	64.27	10.31	28.87	82.77	87.85	46.52	19.38	11.80	20.26	17.68	16.98	36.78	77.24	68.99	38.88	14.99	32.43	39.14	15.27
735			98407.02	244903.59	146877.18	33078.31	52470.59	10318.45	7036.66	4382.88	4165.82	2169.31	2788.40	19758.84	46021.48	22338.08	1548.10	606.94	797.52	924.33	330.53	70.30	397.73	325.71	361.98	315.93	141.39	73.49	77.37	220.69	416.45	215.72	107.68	44.51	25.96	38.39	50.14	48.26	46.91	41.70	83.80	99.03	93.30	27.22	2.64	18.42	29.68	41.16	38.10
736			16269.32	28959.19	28453.33	33016.95	29240.22	16178.02	24828.88	5402.26	2712.68	7246.47	4670.83	6081.83	9258.21	2885.91	1127.22	729.45	383.31	378.66	534.31	148.91	77.84	78.62	19.55	25.81	52.66	24.92	23.62	49.80	24.91	67.63	42.00	27.21	77.13	68.59	32.68	50.77	25.31	10.66	11.10	21.18	31.49	16.48	26.37	12.66	9.24	18.49	20.21
737			26771.18	105559.50	109565.64	118946.74	49600.46	18596.33	15984.26	2572.30	2401.12	9511.03	13801.10	26773.85	14364.52	5015.97	1919.10	468.90	461.11	256.93	62.23	205.14	199.17	83.85	123.66	59.69	44.85	39.75	56.78	46.27	78.36	133.96	58.49	48.68	65.70	53.15	30.13	49.32	71.68	52.53	38.97	35.22	27.62	35.95	22.27	59.60	108.36	31.98	19.51
738			57937.94	221111.20	37436.80	28189.36	31835.75	22895.38	6126.51	5221.54	6924.53	17600.53	17740.58	8901.38	3713.98	1336.77	629.51	705.63	569.00	471.45	797.13	463.58	432.57	207.29	87.37	89.36	58.15	94.22	65.19	168.76	128.66	26.84	18.64	116.63	74.90	58.80	185.35	39.40	63.44	69.04	35.67	31.89	19.91	43.05	29.96	12.17	77.43	11.72	43.59
739			18032.93	95222.71	42195.42	13696.41	11013.74	3128.67	5533.65	2545.83	2520.60	11581.78	14844.62	3712.12	1463.53	295.94	173.55	156.76	186.62	271.88	343.09	144.76	156.11	240.19	85.53	25.65	49.80	22.57	81.73	33.31	39.03	91.31	35.58	14.88	20.28	22.86	26.75	85.00	29.06	30.69	29.65	20.15	30.85	24.60	19.15	25.77	35.11	21.34	18.95
740			16807.82	13822.43	4130.42	3615.23	1491.92	2931.03	3385.56	4341.64	1363.91	3546.42	6983.66	9563.53	11722.34	1781.96	927.63	931.64	691.70	388.26	67.86	81.29	67.05	112.36	69.34	131.73	135.61	135.16	53.91	55.05	151.63	44.11	36.55	41.21	58.35	22.04	3.69	4.57	14.63	31.12	18.97	22.35	24.79	39.06	72.50	34.01	21.05	9.97	19.59
741			12523.84	47766.48	22432.85	29254.25	20210.57	10473.51	796.79	1900.43	10625.35	8432.20	3857.41	12374.55	7175.31	988.86	688.38	822.85	194.80	223.50	88.31	144.50	42.88	55.23	41.48	76.46	115.88	50.09	88.67	62.62	60.59	41.70	11.98	42.36	17.37	27.57	56.65	52.94	40.90	30.79	26.76	13.59	45.46	52.27	24.39	25.07	15.67	16.05	38.02
742			32035.58	99992.64	27300.85	14553.56	13838.81	6210.05	4076.49	5088.64	8746.90	7903.87	19821.94	10349.69	11563.84	802.38	1069.12	643.32	281.21	443.41	135.80	63.72	221.11	100.05	59.70	115.73	144.48	121.11	30.08	69.01	40.32	21.22	18.50	39.49	20.28	22.56	32.05	15.40	14.42	17.61	18.76	87.37	120.39	73.52	23.07	50.42	61.66	32.73	11.60
743			24870.37	80593.90	73175.67	19355.22	34012.29	44487.51	44190.44	10784.18	5384.01	9933.07	12574.19	5330.61	1069.39	396.00	193.80	204.39	917.16	625.47	133.10	429.38	299.08	70.55	46.62	23.42	40.88	78.18	121.97	84.70	32.27	46.29	69.38	28.71	87.21	24.55	91.92	25.76	8.29	56.55	38.33	32.75	23.62	26.03	41.98	59.48	51.61	36.50	30.02
744			29093.44	37083.20	17334.27	12605.06	3070.94	4803.63	13174.83	4361.81	1649.67	4366.31	8659.05	12403.06	11344.89	1110.22	1080.23	807.26	328.32	203.55	619.95	705.28	125.65	275.20	140.09	50.13	28.61	103.85	68.87	30.57	125.12	36.57	24.81	29.18	40.57	35.27	40.10	91.39	65.24	78.27	34.92	24.75	34.33	14.45	32.58	16.27	35.67	20.99	25.61
745			43947.53	88228.34	39014.70	10048.22	2500.46	3408.02	1173.39	921.07	1472.46	1078.69	1630.89	7732.79	7704.86	3869.35	1529.54	240.43	244.10	339.77	155.48	150.77	207.12	118.23	111.70	31.13	105.39	47.21	85.31	71.90	86.62	138.34	65.83	40.31	33.92	55.19	48.49	48.68	151.84	73.29	25.06	19.37	12.39	27.71	32.95	27.37	21.22	15.89	11.33
746			7264.01	14844.15	8491.30	7210.12	6646.64	1359.40	1483.78	4042.75	10494.19	5890.37	6927.77	20612.16	18036.69	2247.28	506.61	461.79	571.16	368.80	270.25	145.56	201.13	197.06	58.38	79.28	45.51	46.49	55.42	41.40	51.63	51.91	36.20	46.14	73.86	18.12	20.14	23.47	20.44	37.23	73.29	73.74	41.34	19.65	13.39	20.36	23.68	15.89	21.51
747			50134.80	119900.60	96579.88	87030.57	79713.56	20490.57	9335.34	1832.16	5754.54	7626.03	11717.35	14577.15	13200.13	3809.13	973.38	902.33	581.57	380.36	420.59	402.79	125.41	88.35	59.21	384.68	289.08	178.94	157.48	88.08	65.14	62.69	134.06	76.98	34.23	349.76	294.99	60.91	14.82	29.79	29.06	88.68	47.03	23.66	86.41	26.03	32.21	31.65	26.72
748			7196.83	88125.01	26280.42	6394.39	18018.67	3159.24	4180.46	5041.59	5961.76	6295.19	17067.31	15956.90	2814.13	705.57	425.74	35.46	439.33	365.10	130.49	105.14	76.07	155.35	80.72	57.82	10.99	91.35	60.70	38.06	89.60	47.45	41.24	21.68	21.31	40.66	19.49	30.09	21.57	8.78	15.39	9.78	9.00	19.00	21.63	21.18	15.47	17.70	5.83
749			36158.84	37234.38	7603.47	30528.93	9734.61	3594.86	3154.04	1413.73	3870.32	5468.60	2316.74	6098.76	8818.09	2995.42	417.47	296.98	339.98	405.69	242.48	109.87	196.04	96.59	93.61	46.55	55.53	55.62	16.73	90.57	40.71	69.23	34.16	70.98	27.14	34.23	46.20	33.26	13.71	23.47	9.44	10.13	23.43	49.38	46.25	43.11	48.30	36.18	17.96
750			34241.25	66403.36	26181.86	15869.08	11916.60	9425.23	4948.85	19240.02	12521.16	2184.95	3126.45	3647.39	11689.17	6957.85	1463.62	491.06	339.02	114.20	98.68	230.47	203.16	185.64	244.45	126.51	70.56	57.19	76.29	28.66	41.97	111.30	75.62	17.64	52.55	63.27	67.00	8.71	88.44	56.37	35.74	13.53	40.75	85.66	20.47	12.08	18.40	20.87	12.07
751			100564.90	173355.96	96487.97	23857.92	27799.25	17761.48	4157.99	3965.43	5408.94	2655.57	5255.75	7828.38	2336.68	399.37	191.57	261.83	436.92	363.01	131.77	158.99	93.83	239.66	134.75	196.92	121.02	58.77	57.43	56.97	101.63	97.25	72.54	48.34	79.09	67.00	63.14	39.79	31.74	29.63	11.17	63.92	48.81	56.72	65.94	48.03	49.75	28.77	15.78
752			5835.76	12030.32	553.74	4836.25	4536.85	6504.60	10406.33	12972.60	5780.95	10016.21	6345.54	7038.27	7037.02	1975.85	994.00	900.04	552.42	318.52	203.25	160.64	107.14	97.18	106.43	98.56	93.25	115.28	82.42	37.68	83.60	22.57	21.47	14.61	27.51	45.94	44.34	11.97	16.87	24.83	31.28	20.76	33.51	24.64	25.32	19.57	33.92	38.62	31.76
753			34035.98	185556.73	18668.38	16891.00	7829.48	6367.53	4029.43	4415.39	3104.98	2356.77	15274.40	22833.42	5586.61	1442.25	1581.54	908.59	279.55	445.39	444.36	80.19	69.41	40.56	56.38	86.16	64.22	73.17	68.35	63.46	72.74	57.73	45.57	29.04	25.24	69.77	137.88	35.10	53.37	51.25	53.63	53.49	66.92	26.72	9.95	9.77	16.45	28.81	53.25
754			7022.44	13169.49	18053.59	21966.30	10852.21	11891.16	5296.37	9689.62	9230.99	6493.95	3592.90	8357.57	9776.02	1179.87	914.67	570.02	514.89	82.26	125.55	144.29	89.20	311.01	514.06	276.95	76.47	44.77	27.28	23.45	6.36	50.81	65.69	40.50	46.00	41.62	8.23	20.58	66.22	79.95	45.74	95.80	70.50	38.93	28.54	4.39	12.41	40.17	13.52
755			6127.19	17792.21	27867.52	3835.36	5186.28	2454.09	4384.74	10379.70	6595.29	7459.90	10174.66	10407.47	14744.73	8901.36	1035.62	347.59	433.65	519.65	315.71	252.36	109.21	166.63	85.89	10.52	98.85	77.07	53.54	94.54	75.82	17.82	39.94	41.41	7.75	31.12	29.25	50.61	63.85	50.08	42.00	16.09	19.17	11.25	18.98	18.15	14.95	7.65	13.09
756			15313.52	145948.51	12018.38	17146.39	20388.76	4047.16	3159.83	7232.66	5568.71	8347.88	6132.51	10414.23	2865.22	730.11	794.63	558.80	514.27	402.15	477.85	255.62	128.19	170.56	97.14	110.31	39.20	14.50	51.60	16.64	59.92	37.40	21.70	28.99	13.35	19.02	28.50	34.71	60.09	55.47	17.68	18.64	32.08	24.77	11.58	28.77	41.54	27.91	5.88
757			947.63	72387.89	23508.80	13321.67	14448.82	9916.18	5079.22	7257.42	8377.36	6262.24	9497.64	9515.57	4024.94	1134.17	588.62	478.90	544.56	341.27	133.50	54.23	32.41	81.12	63.27	13.19	137.96	153.82	86.24	73.68	75.78	16.41	77.41	15.66	59.02	30.74	34.64	21.49	38.72	55.45	31.51	30.02	25.45	50.63	45.93	57.21	31.08	15.23	38.44
758			9746.51	87314.48	27903.54	14168.69	11847.38	23679.33	7077.39	2113.85	1897.57	1876.25	1054.04	3263.29	3757.74	2989.50	924.44	81.40	134.84	116.64	220.80	195.81	176.09	83.48	110.11	68.81	130.46	62.62	42.56	30.34	72.98	19.27	25.59	17.05	36.86	26.05	40.26	23.55	6.37	27.93	23.55	45.56	31.08	33.25	8.02	13.22	15.42	10.65	13.33
759			74368.64	127549.82	39403.89	4048.91	10230.80	6943.47	7123.25	3341.04	2376.05	845.76	1676.16	5631.94	15845.46	3684.71	220.05	278.80	451.03	256.26	179.13	297.08	166.01	89.69	48.66	120.73	53.29	50.82	32.77	28.49	53.94	23.31	29.35	33.82	50.24	21.34	36.55	34.68	37.58	20.17	19.87	41.86	46.52	16.73	15.63	33.47	11.88	14.13	15.24
760			51662.23	468265.00	243491.40	36173.74	7939.51	10016.30	5728.07	1227.41	5090.64	4130.46	14165.61	7273.11	3028.42	2384.13	752.05	1003.07	1223.78	1216.61	266.03	501.42	995.70	1061.83	211.31	1168.73	1118.43	686.12	1188.16	671.74	160.44	430.99	139.66	436.07	1120.89	1531.77	542.48	1096.40	161.23	208.10	296.20	258.18	671.47	403.07	385.20	427.80	299.90	453.83	197.53
761			6044.01	95219.07	36039.55	24812.85	21820.21	7649.70	1513.40	2459.41	2197.37	1447.91	939.18	2283.71	3098.81	383.44	341.59	724.14	208.18	43.06	62.34	144.29	106.64	33.37	46.63	25.82	80.49	112.18	64.36	58.16	11.73	38.34	61.01	45.61	11.40	47.27	47.69	39.32	34.67	62.00	33.69	27.06	30.71	37.43	30.39	25.61	34.08	33.20	33.50
762			14169.31	19631.41	18836.33	4241.89	3811.51	3465.71	2543.06	3275.84	3418.74	11785.11	32119.21	27881.67	7255.25	1684.65	1321.25	997.58	158.71	211.55	39.42	54.41	152.06	148.75	179.99	109.69	97.14	161.71	102.80	80.90	34.18	12.27	51.71	61.31	13.73	14.65	31.66	47.03	92.93	78.97	43.12	44.98	23.97	49.86	27.74	39.02	30.91	15.64	11.95
763			13337.75	28044.38	16182.36	10481.60	2580.52	1344.37	4308.52	7763.47	4453.83	9996.31	27718.08	20808.60	7437.23	4722.76	1583.87	533.94	174.67	926.13	485.29	84.91	137.74	139.34	167.16	110.57	34.75	45.07	22.61	46.46	114.77	103.82	34.45	31.71	19.06	23.22	31.28	56.74	50.95	65.76	10.22	10.27	48.93	51.68	15.78	17.95	26.04	64.39	59.50
764			22867.78	40716.16	23652.45	4509.65	960.05	6977.93	10555.52	5911.89	2135.63	3014.22	7275.81	6534.14	3856.09	1494.52	666.24	155.26	99.11	117.64	156.96	232.05	158.98	75.07	67.06	107.77	19.21	68.09	87.06	59.18	21.82	26.23	43.26	110.37	27.57	17.10	35.22	13.50	33.91	15.81	63.04	38.78	49.56	30.14	34.67	24.41	13.58	31.90	41.33
765			28611.58	73558.35	53137.56	2617.89	5315.90	3965.28	2014.48	838.84	2986.33	1619.31	4197.48	11300.85	4725.31	790.35	327.47	201.96	185.54	141.22	28.37	27.55	31.12	68.93	109.51	79.96	37.86	68.24	16.94	21.58	23.20	54.07	111.21	44.09	23.73	17.65	18.52	25.59	10.36	11.53	10.27	27.65	30.01	32.48	6.37	20.11	16.12	15.20	15.75
766			6615.26	90827.92	67562.56	24616.29	13902.77	8682.36	13018.59	18345.75	16244.52	6938.11	14941.82	11264.31	9686.66	3416.05	390.42	205.72	112.10	172.64	161.82	76.66	198.43	117.96	50.03	126.57	155.12	113.62	84.27	123.32	53.33	45.58	58.09	43.94	41.88	50.65	30.08	47.98	29.05	20.49	58.15	48.83	30.39	22.31	38.51	22.62	31.10	32.86	12.98
767			6908.40	13375.76	10600.78	9749.15	3665.83	8097.02	12598.64	13766.15	7034.97	5292.59	7276.01	15346.58	4527.69	404.23	512.93	219.83	130.32	163.97	189.21	469.44	160.20	59.89	112.46	122.26	155.77	204.70	113.92	50.39	47.74	30.29	23.88	56.91	66.27	91.48	78.90	76.87	76.75	23.07	18.16	29.87	37.97	6.87	21.25	22.42	24.44	7.43	11.80
768			34549.94	118311.10	44569.16	11304.27	12779.24	16306.29	9060.60	9584.15	4929.34	6223.94	8369.58	6240.85	6770.29	921.36	730.48	317.97	287.20	192.51	159.28	57.67	152.32	93.92	74.85	125.45	56.58	83.27	49.56	47.35	82.31	54.03	47.25	111.45	178.74	37.30	10.89	24.70	90.41	68.73	39.30	21.56	40.44	38.20	18.72	11.04	19.21	22.90	27.29
769			7076.35	16434.65	17471.30	13058.58	8206.29	8675.03	12563.02	4686.06	9876.76	8116.64	20958.31	7971.32	1457.63	1505.71	359.44	673.40	373.79	199.42	162.90	128.66	188.68	89.78	50.68	73.58	73.91	37.49	47.58	7.45	39.70	54.64	53.29	29.74	49.39	40.92	34.77	53.10	63.70	15.49	16.63	29.56	55.57	49.17	21.60	17.69	10.04	32.11	38.57
770			89420.89	164243.07	114624.04	37677.74	18929.18	20730.64	4142.57	2568.74	639.32	5808.68	24043.67	53383.94	57370.62	19629.30	4128.18	3007.41	2180.49	731.06	167.41	674.01	883.30	341.10	250.49	259.23	121.87	41.96	74.21	60.08	55.71	63.92	26.07	36.60	62.67	54.58	61.15	34.66	20.07	30.02	44.52	47.76	23.19	40.60	30.47	9.92	15.21	56.26	88.87
771			7118.53	14760.83	5115.11	7326.26	6773.99	7028.13	18061.63	7404.40	2161.14	3768.97	8146.78	12159.21	17884.55	3758.00	591.34	545.60	819.62	835.05	319.71	165.35	52.90	199.30	164.14	203.10	62.62	95.96	73.56	26.92	25.25	43.44	57.11	45.00	54.49	59.75	36.19	80.77	77.74	62.06	45.07	15.04	18.64	34.34	66.06	36.18	27.87	53.84	30.93
772			3317.96	12434.32	6540.44	6039.36	13652.38	7583.87	3567.44	2754.70	1840.60	2866.08	9288.83	15651.08	3831.95	160.17	194.39	261.84	54.97	99.56	83.45	39.97	90.33	45.98	35.97	26.36	110.22	126.05	23.95	49.75	61.28	31.54	35.16	35.69	55.03	119.63	145.96	102.61	35.73	18.94	17.33	10.93	50.51	27.38	3.43	11.42	34.32	19.05	28.39
773			11865.54	26245.89	14404.02	5646.57	3117.66	2325.27	2891.04	6132.48	3926.81	2854.62	8799.20	6009.03	1711.36	1839.47	774.37	98.62	141.16	132.72	78.06	73.92	152.35	167.09	102.00	52.74	106.71	81.84	62.70	105.87	93.66	27.72	17.21	77.15	121.33	91.29	124.97	130.36	73.18	38.06	26.10	25.18	83.28	75.23	60.18	61.13	55.39	36.77	23.44
774			28966.15	60685.87	15192.57	16898.16	39001.78	20710.88	15273.69	4506.55	1465.53	1993.97	6046.85	5639.33	1954.15	1174.88	104.31	120.72	149.60	139.67	71.26	30.15	121.56	75.28	103.65	39.90	65.11	91.45	110.00	48.35	61.46	52.71	18.96	39.71	85.33	41.05	41.58	21.04	26.09	59.50	108.01	20.83	11.40	40.82	32.02	20.49	12.52	39.30	24.72
775			2598.31	16660.58	27266.20	4833.32	4435.28	7414.57	13193.84	16658.05	7936.21	2267.01	8696.48	15863.86	5861.70	637.69	476.69	334.60	428.63	313.34	273.17	233.14	310.22	270.33	259.62	120.73	67.62	60.06	48.80	14.75	32.05	28.85	27.43	74.22	103.92	17.77	20.15	44.49	37.91	25.38	12.58	25.76	28.80	6.82	17.09	26.86	24.67	19.89	22.30
776			943.05	7381.47	4845.48	2809.68	5337.58	8082.87	21900.49	24422.17	5570.39	5233.43	7692.74	12640.16	5144.36	860.16	49.77	352.06	790.63	657.96	336.31	162.44	192.29	93.98	48.87	34.45	44.25	16.89	21.79	16.29	51.00	63.58	20.82	37.45	51.19	36.65	29.47	33.59	12.75	26.71	13.68	5.04	23.53	34.94	21.58	41.16	45.35	37.19	20.64
777			10775.00	30429.63	119239.04	84112.35	40852.80	37817.34	18658.64	4672.78	1739.13	4561.79	10384.18	16486.88	7526.06	654.18	1854.91	910.16	768.34	466.11	474.59	136.12	164.17	187.02	166.65	115.10	96.59	39.35	34.19	52.03	38.78	29.85	54.20	15.20	50.77	28.94	45.52	10.86	13.99	41.92	94.33	43.05	35.60	51.61	24.12	74.98	30.08	21.56	59.63
778			11965.28	72911.28	20145.67	6005.52	8859.56	12349.25	15082.16	10905.57	2601.71	1015.55	2054.39	8072.74	3180.91	177.53	535.67	469.89	499.31	229.88	101.49	141.63	210.48	96.56	64.44	114.89	109.21	40.80	37.59	21.82	17.65	12.59	41.15	38.78	42.17	46.60	41.72	46.12	19.52	15.55	16.85	33.73	54.77	53.05	14.97	16.11	12.94	13.45	19.45
779			13976.78	17065.71	12977.36	13377.41	6214.52	2985.39	798.31	4212.05	7380.80	3458.56	1529.00	7409.77	11333.09	7148.55	1811.69	722.47	256.65	114.19	93.54	192.75	228.51	134.89	167.71	117.01	30.43	78.62	77.04	32.78	113.55	53.54	33.78	33.79	42.62	37.45	61.48	23.52	42.71	45.17	39.63	18.60	42.05	42.40	11.20	15.70	37.46	35.72	18.03
780			57745.26	276254.40	74045.23	36019.48	20705.47	6551.38	5853.85	3132.66	7637.52	5324.44	4762.33	2605.87	536.12	544.80	470.62	47.33	260.64	382.49	60.71	168.27	77.12	139.15	109.87	87.91	71.58	127.97	95.95	62.81	83.55	63.40	82.60	36.64	89.02	47.48	23.68	29.21	60.96	51.85	49.79	40.51	31.01	33.56	43.09	18.54	30.64	14.62	20.22
781			815.99	7359.25	18890.68	25141.24	22628.35	11136.60	3113.22	2758.86	4610.89	1669.41	4230.78	10364.21	12147.09	2918.51	739.29	347.71	171.36	204.52	190.12	30.03	94.83	44.19	28.30	18.53	35.56	30.03	23.78	70.43	83.25	21.82	13.88	36.63	51.42	31.61	33.42	45.66	57.37	21.57	53.34	81.89	75.75	45.16	33.58	38.90	24.01	20.00	22.69
782			16778.97	31866.98	35202.25	20637.62	2109.39	1859.53	832.96	2499.05	6852.81	20562.81	8968.88	6587.01	10883.11	6505.76	782.53	970.54	424.96	86.33	130.80	165.95	164.16	200.75	166.11	95.63	121.61	69.53	20.31	71.03	106.58	219.10	350.57	169.35	39.18	36.49	17.78	129.74	159.65	54.67	29.44	18.61	30.58	13.93	12.19	28.44	44.38	23.18	12.06
783			235454.10	427499.50	104674.35	18433.47	9250.75	4809.66	5476.55	2066.92	676.79	3121.90	10651.12	16862.26	12992.14	5772.92	2106.90	627.74	1547.39	355.15	627.62	1231.91	1107.95	444.54	304.76	264.05	339.21	180.65	62.73	286.77	659.25	478.48	462.61	236.87	430.84	253.28	305.26	103.82	280.72	198.56	139.52	56.22	43.59	76.89	141.15	233.60	154.07	116.29	128.68
784			41976.36	300647.81	58017.64	20025.56	17041.04	10669.51	8640.26	4602.94	643.46	546.29	4242.23	9052.75	3962.11	635.49	480.19	291.80	1299.88	1364.83	688.01	508.86	555.45	196.60	294.27	138.73	196.58	227.82	283.45	1002.62	250.10	78.31	166.76	298.38	230.18	538.12	355.64	100.32	178.12	274.80	285.22	118.63	86.36	132.99	40.15	57.82	90.10	63.52	67.35
785			235094.71	502543.53	79103.50	841.22	3635.80	1703.94	1752.11	628.38	1785.21	11355.12	15136.50	12562.95	11460.65	12521.38	2278.39	452.62	262.26	245.19	93.49	150.89	37.33	106.00	102.49	41.94	19.39	40.40	44.50	42.95	46.25	44.90	28.32	59.30	34.44	78.04	45.89	35.95	21.29	17.36	15.31	6.55	15.40	26.64	19.23	16.21	35.79	27.29	47.22
786			3646.38	3949.28	2541.02	3750.13	3590.44	1316.17	4139.82	1777.34	1639.15	2840.28	1845.33	7232.10	3755.15	420.83	164.17	220.49	251.12	383.15	152.60	99.19	72.45	44.76	76.25	118.58	41.45	33.34	47.43	53.48	25.19	46.43	42.24	33.93	42.62	42.86	21.28	21.58	23.04	23.75	13.59	36.27	49.03	23.27	5.69	17.61	28.03	22.82	16.20
787			36248.42	69227.00	27778.82	9342.29	11360.47	13270.86	26676.15	16848.17	6654.48	8176.25	14205.41	5888.84	852.74	399.24	154.35	436.90	299.68	219.84	49.98	169.37	97.09	277.73	171.39	166.82	41.43	56.00	74.51	35.71	63.53	105.58	56.15	55.03	40.75	21.96	16.72	16.49	20.19	28.95	40.07	20.05	50.39	34.99	31.00	39.32	40.98	20.09	14.61
788			21317.52	45954.11	11614.69	25430.03	14087.53	9647.65	6706.91	9695.48	5684.48	5694.09	3804.00	8658.87	2685.44	582.37	250.46	106.13	193.12	272.80	388.37	152.43	130.47	103.54	105.90	80.90	35.92	64.89	77.87	91.29	95.10	31.48	38.40	26.00	37.78	25.89	23.61	20.95	6.05	16.19	36.31	46.45	25.19	35.74	20.36	25.42	19.56	9.56	13.66
789			33124.58	110048.05	53587.30	11100.77	5368.06	7587.06	21798.27	36343.32	20969.23	6846.98	7809.19	10255.62	2623.52	145.33	812.17	478.71	664.80	428.55	212.53	114.07	86.52	85.06	96.65	13.85	192.90	151.96	144.21	127.82	23.56	32.44	89.86	78.51	37.80	12.32	26.48	48.07	24.54	67.94	58.29	42.33	31.41	31.40	60.53	79.58	57.03	29.88	45.08
790			2529.73	27577.95	20932.17	9867.37	5222.45	2811.51	2552.16	2274.88	1027.65	2207.65	11085.28	23839.21	2771.01	1266.57	301.65	406.69	318.03	213.78	163.05	90.44	85.72	29.57	106.04	122.96	23.87	72.97	41.63	76.38	34.09	19.87	16.21	40.51	93.47	62.14	65.67	31.64	13.79	17.34	41.04	28.68	30.05	22.82	24.65	14.05	29.05	37.65	11.79
791			101799.21	201887.43	10969.70	42251.95	26930.10	14376.33	4533.80	6608.79	18539.56	18858.52	4966.44	5506.79	2422.41	1839.20	652.37	155.49	140.66	272.77	231.16	103.19	182.90	164.13	121.52	312.63	62.38	81.04	145.13	112.22	51.05	18.51	25.93	6.31	85.72	49.87	33.69	19.01	49.04	104.18	88.80	37.40	34.00	25.51	2.78	21.10	9.39	9.80	17.44
792			12698.18	31141.05	43896.83	20507.21	24233.61	26621.66	7295.70	5711.98	6144.07	8158.12	46226.16	66097.80	18231.07	5729.01	1910.10	1931.66	1434.67	1365.46	305.19	460.96	489.96	430.52	461.90	579.79	386.77	181.59	136.29	73.92	78.66	63.44	114.88	108.63	53.03	33.66	56.30	96.57	59.98	26.35	39.97	79.84	13.84	32.40	33.66	10.03	5.17	5.67	21.16
793			5946.46	13744.06	8169.11	207042.09	1310744.75	533013.12	18543.37	6251.74	2978.03	3384.60	7973.49	16787.34	12820.66	2630.46	680.94	152.37	346.28	348.41	302.30	187.82	266.61	269.89	230.50	158.50	432.24	186.46	206.24	62.06	90.68	121.48	74.19	124.72	93.79	169.47	154.91	10.81	53.38	83.81	188.71	120.08	143.14	45.42	56.19	26.09	58.21	10.86	37.46
794			31135.40	67084.89	72304.38	6302.28	55642.72	19491.39	20410.81	3876.73	6125.01	5654.07	17260.67	16502.66	3938.73	623.03	1070.47	767.55	419.87	750.76	997.23	231.95	64.86	129.34	99.22	12.98	33.89	44.22	87.15	107.10	105.74	48.40	51.41	45.67	52.79	24.08	63.63	75.26	53.72	77.03	37.84	11.73	73.12	41.32	28.34	35.69	33.87	59.58	24.74
795			113806.04	222900.14	75467.20	9600.60	3191.75	6766.41	7076.78	6463.25	11765.94	8197.01	14435.17	7039.20	4649.85	2227.96	610.08	710.15	474.75	691.16	193.64	94.43	156.72	253.43	173.58	51.96	59.31	83.95	91.76	82.50	44.71	131.86	28.07	65.72	15.63	23.64	69.69	47.90	40.51	18.18	41.73	36.94	11.08	68.45	63.61	66.82	25.87	45.28	20.63
796			54217.95	72683.82	31155.86	83112.53	71561.15	6669.22	6646.60	7195.44	7052.33	2603.88	6854.84	20099.75	9655.17	3936.28	1993.38	931.41	1045.91	817.01	301.88	249.93	130.28	202.58	108.85	117.50	183.33	61.74	37.35	51.08	52.26	29.74	15.44	24.15	31.93	74.21	75.80	62.81	79.92	27.85	40.92	34.87	54.15	107.38	47.45	13.29	7.96	27.49	15.43
797			30486.28	43988.00	33972.98	19923.71	15017.10	8404.81	10342.28	4293.97	3289.59	4516.64	1787.82	12837.43	18473.53	3306.89	813.13	474.65	381.61	281.73	199.44	88.07	69.98	52.92	155.66	32.67	92.37	56.77	17.68	55.55	43.75	39.81	43.07	46.91	76.97	77.84	36.01	20.66	15.60	31.55	52.83	32.04	44.63	45.22	12.92	8.07	27.55	29.05	27.36
798			26923.78	41624.20	46261.15	33711.64	9271.16	4568.10	17544.43	13619.31	12195.91	19841.71	19655.66	6061.38	1050.54	839.75	1208.80	621.95	146.94	170.93	46.20	147.80	84.80	43.65	212.02	234.97	93.42	65.20	20.63	46.11	59.77	47.87	40.06	28.46	88.51	61.01	32.50	42.38	27.48	42.44	39.40	48.10	22.99	52.59	20.24	18.19	24.46	48.74	20.13
799			3754.47	8483.15	10179.10	17136.24	11721.88	5797.45	5323.53	13027.84	10077.67	1681.50	3382.98	7716.67	16483.87	3603.06	314.80	880.47	753.32	514.29	400.47	101.63	62.66	148.78	77.42	40.00	16.45	69.95	47.75	24.90	19.93	8.95	47.86	70.05	29.55	22.20	33.31	28.95	31.80	26.65	45.66	27.45	29.69	28.66	58.36	56.98	24.75	42.96	19.90
800			11069.97	366077.93	50063.00	18155.98	15282.56	8488.68	10358.48	13279.10	6104.35	6543.43	21150.52	12500.72	5642.59	1056.29	770.03	497.55	599.70	360.57	430.23	266.64	227.75	102.93	210.21	184.33	203.03	61.77	35.53	96.76	201.66	103.12	39.69	26.77	25.25	20.83	47.77	77.87	46.05	30.66	43.86	44.32	52.30	55.73	33.87	31.57	37.56	7.21	45.10
801			8995.46	21274.06	4790.25	7379.49	11449.43	15699.05	5679.56	3385.43	2489.10	494.35	562.55	11604.47	25082.85	5610.99	1242.37	563.07	74.57	154.35	112.45	49.49	188.46	154.49	128.47	248.26	206.28	108.78	41.99	14.20	40.80	51.11	51.63	9.96	34.60	50.85	44.51	32.90	45.07	11.42	45.39	50.48	27.78	35.24	35.59	35.52	45.66	45.66	26.33
802			28137.46	44875.48	60039.20	22859.28	15875.53	4568.92	2068.40	2145.47	11710.62	9822.88	12001.47	5078.78	533.60	825.70	587.48	122.44	212.98	73.24	74.37	178.64	356.96	46.91	205.33	140.06	110.72	80.29	94.16	104.89	109.78	92.35	22.88	44.51	67.54	43.05	39.22	45.03	50.92	50.69	86.58	33.85	18.61	24.36	24.11	24.39	18.17	26.79	24.77
803			15396.55	96935.77	51395.79	15735.50	16209.53	22205.23	7899.62	5129.19	7573.59	11785.92	11746.79	10574.43	18511.47	5247.72	1754.07	841.11	280.91	880.13	533.42	68.72	160.93	146.35	81.32	111.22	114.87	94.95	38.49	179.85	94.62	29.65	31.51	44.20	28.16	74.59	44.47	37.45	35.28	6.64	37.88	16.36	22.55	30.29	43.98	19.15	20.57	53.53	35.98
804			37677.17	152094.46	32520.52	11485.79	7084.30	6572.74	3653.29	3566.24	5006.60	10951.00	27450.43	15510.12	3590.39	1194.61	1171.02	381.23	522.88	627.11	592.73	423.67	192.90	119.32	142.68	62.93	51.53	174.03	90.67	49.86	85.15	92.82	66.83	37.19	52.11	128.00	59.99	19.81	39.95	47.13	55.81	55.66	14.02	19.35	20.08	11.30	73.14	47.23	35.58
805			21230.18	67378.75	126373.39	5708.41	29612.27	10154.38	47755.28	8990.13	12925.86	16610.98	2857.23	13944.71	19859.72	6319.57	1882.21	2011.84	793.26	214.97	60.75	315.26	439.47	234.14	239.38	90.76	210.11	192.20	225.89	176.81	119.36	27.06	35.60	20.33	7.55	75.92	167.73	96.29	14.89	38.73	44.70	20.38	25.63	24.25	12.25	20.71	24.92	12.86	15.79
806			98346.85	150954.45	34652.98	2410.40	7105.33	9522.67	18486.93	13041.96	9798.86	12098.64	25893.99	16908.22	6395.65	1869.55	1241.63	567.38	804.01	394.40	265.93	307.30	172.22	122.56	68.80	117.67	212.44	154.39	100.00	102.61	55.26	34.45	19.99	33.04	49.26	64.42	11.72	26.45	37.24	13.47	10.80	45.82	55.30	36.24	10.67	33.62	22.60	11.07	3.90
807			25998.28	173585.71	62072.27	27468.74	31547.52	11976.01	4904.83	11048.37	3621.63	2372.62	1806.89	8617.62	13355.88	4697.23	1101.66	668.62	187.16	47.16	118.42	127.24	155.28	161.22	109.46	71.53	46.40	28.36	109.96	67.60	80.95	57.22	38.86	13.48	18.84	30.04	18.79	24.21	41.24	31.77	17.07	13.03	19.39	26.84	56.94	32.12	44.76	42.41	16.79
808			14510.83	235397.14	127170.80	69973.81	49486.46	18392.51	6404.97	4707.78	10642.20	8656.12	5510.93	8606.20	1947.63	331.83	356.22	437.49	214.82	147.22	92.18	177.24	207.46	175.40	99.88	71.19	30.03	28.78	28.27	38.65	17.23	78.85	86.25	26.78	10.73	24.00	22.29	44.17	29.47	45.96	50.35	23.96	20.53	14.67	13.28	57.70	37.72	4.35	31.40
809			28732.68	44771.51	7795.63	2440.19	9237.41	34218.30	24308.89	6626.03	3427.74	820.31	18287.42	26250.04	8912.12	1867.38	97.22	417.82	472.15	452.59	214.83	187.93	103.69	317.45	229.31	131.25	93.03	50.62	48.10	103.36	56.00	75.96	35.30	33.43	38.59	44.42	31.82	57.50	39.93	58.69	28.27	23.09	47.93	34.71	50.42	56.83	42.61	41.15	26.44
810			4834.91	22419.00	109623.08	57682.93	34530.68	16337.75	4818.59	5511.29	9544.84	3703.62	4090.03	10444.30	8630.81	679.19	402.55	670.61	342.22	134.74	64.56	79.72	190.55	60.11	31.68	52.73	69.80	133.32	98.81	43.87	17.19	90.37	37.09	26.18	41.79	98.57	100.92	49.87	39.88	32.79	10.10	23.91	59.89	38.88	15.39	42.23	54.65	11.61	50.09
811			25985.02	42948.59	11228.33	8773.85	49630.44	10957.75	7958.20	2787.00	4186.97	5312.49	5573.24	12837.32	10500.73	3103.21	543.54	465.38	246.59	30.66	158.76	173.46	259.64	86.59	69.36	201.91	142.87	57.96	16.98	60.62	83.84	51.03	56.94	24.94	18.32	49.84	15.70	22.25	24.15	32.74	32.42	15.02	30.75	31.88	30.80	27.46	34.57	35.65	11.63
812			6146.95	9973.07	8591.66	4473.37	5262.45	24158.55	16010.50	2208.33	5384.35	4702.76	6971.04	25286.26	18087.59	5804.18	534.55	314.64	178.76	381.77	229.97	104.32	85.63	81.52	68.76	121.58	68.46	47.82	29.62	53.17	71.86	42.56	33.68	58.08	76.61	48.63	68.82	22.11	23.86	37.05	22.32	16.67	36.51	33.37	8.81	13.52	8.53	9.87	20.13
813			53034.44	225368.48	56884.17	22979.56	31119.91	11285.86	3317.59	7166.55	4111.90	1513.67	9367.36	12699.00	5417.46	1725.07	192.95	699.37	630.60	370.33	330.68	101.62	195.49	188.91	235.89	107.69	238.46	33.00	32.15	62.20	109.46	51.68	13.89	57.68	48.50	43.09	70.93	92.34	76.33	122.46	99.86	42.61	28.69	69.82	15.70	7.74	6.75	18.60	10.87
814			13959.62	22825.67	12474.12	5435.61	11809.26	17451.08	13920.53	29509.92	21876.73	9157.98	25559.62	23772.70	3700.18	520.58	296.99	262.42	197.22	511.66	425.14	160.65	153.75	118.72	60.08	107.08	121.98	62.31	6.10	38.65	60.24	37.87	26.45	31.57	48.22	39.23	35.87	14.33	29.63	34.92	17.25	22.69	27.31	16.19	43.05	62.45	60.90	55.24	30.79
815			231615.60	412415.78	151340.42	44465.89	38354.57	19099.26	12184.38	6808.70	602.35	3580.85	35382.80	29542.70	4833.31	546.35	1064.31	330.52	212.18	350.42	188.61	355.76	242.61	236.66	40.06	71.85	95.66	44.21	33.37	38.88	68.46	116.54	75.93	65.96	54.89	59.56	8.91	31.55	27.09	16.41	22.97	51.71	34.51	80.98	49.27	25.22	30.42	15.36	23.23
816			160989.06	310599.00	89375.23	119752.92	43565.17	13436.91	14080.79	28270.98	6339.44	4839.34	5702.30	10218.89	19565.19	5637.62	499.96	455.52	199.11	325.90	258.87	184.64	75.97	68.94	53.94	87.46	19.80	95.48	354.54	188.85	89.30	83.03	84.35	27.29	50.29	41.87	69.25	86.36	67.75	112.98	69.10	15.12	64.91	70.92	23.22	27.21	34.12	38.60	47.62
817			20368.15	103135.41	55645.43	12839.40	1770.34	14760.53	12799.01	6411.30	1253.17	11928.22	23002.95	8002.35	1206.68	1085.70	225.73	98.94	316.61	607.44	524.76	379.07	201.34	117.01	55.11	23.39	46.65	92.00	98.02	130.44	88.38	31.66	41.07	105.94	84.83	48.63	31.89	21.91	13.70	26.04	40.54	45.43	71.26	63.78	16.30	24.15	32.28	43.36	20.48
818			7564.63	46637.30	26524.98	6257.45	10868.34	19422.42	12688.17	3591.88	1065.21	1052.55	6740.79	9552.41	7824.67	3975.16	1456.20	151.38	137.50	180.57	71.48	40.29	133.27	168.58	60.72	118.37	125.32	94.70	59.20	53.28	40.35	79.73	35.33	23.44	33.58	31.84	32.07	37.22	23.86	53.10	41.22	47.01	20.58	29.33	50.99	51.17	22.80	23.63	15.94
819			30151.47	47252.85	4229.79	14288.77	6298.52	14521.26	7559.72	5293.80	8046.23	16169.71	44096.90	56910.52	10939.06	2187.78	1592.64	247.75	410.57	436.81	150.77	192.18	223.77	333.21	76.42	43.29	55.13	69.26	60.20	56.57	27.10	23.85	29.07	22.57	33.89	38.04	45.00	86.46	24.12	21.89	31.42	11.55	32.31	26.72	12.77	49.96	21.50	23.40	16.39
820			10009.74	19171.19	14474.34	7310.26	4653.59	38626.56	13110.12	8723.04	14815.23	5785.02	15976.79	3467.75	1818.90	347.39	269.46	354.21	524.12	624.36	243.48	65.14	80.54	203.72	223.63	112.83	70.09	22.17	75.73	36.26	22.10	31.22	51.07	45.29	38.62	35.49	39.94	44.92	47.80	36.45	23.94	54.33	40.43	28.96	34.35	26.12	32.44	18.25	8.56
821			5284.75	15840.67	21798.80	76594.84	28748.40	16146.37	20707.01	4890.89	3141.30	13877.32	29635.44	13549.56	1437.80	2645.55	665.70	890.03	540.47	283.14	344.54	220.32	82.12	100.25	82.95	126.65	69.93	97.01	41.89	109.23	93.04	72.49	51.52	62.61	91.08	100.60	120.74	56.32	29.78	20.15	33.72	22.78	38.06	33.46	28.53	22.92	15.83	18.55	42.64
822			10139.43	26339.59	23419.98	25293.04	18721.36	23025.34	18936.20	5097.10	2590.05	4292.58	1926.63	4487.74	4902.61	1274.27	654.68	355.55	326.01	460.97	495.79	202.64	368.69	462.60	246.49	54.06	98.88	66.24	53.17	33.27	32.16	33.85	13.97	25.96	29.95	26.32	25.44	22.26	46.85	73.81	27.25	25.29	71.38	87.06	74.97	37.96	23.58	36.08	46.87
823			66872.57	1065908.12	182463.31	19351.02	7803.92	12926.46	6278.82	5482.41	3752.33	7517.11	18490.09	22990.00	8588.40	1672.56	665.84	155.70	413.06	188.25	114.94	518.29	461.26	273.14	31.26	135.53	50.44	74.35	79.10	82.21	109.70	110.38	165.58	77.54	63.42	33.09	50.58	44.40	18.63	194.58	58.97	111.14	103.43	24.73	76.43	76.45	12.81	54.97	81.11
824			232502.82	344281.56	111809.32	39159.73	14642.79	10910.23	3974.56	10842.28	12318.49	11115.17	21016.16	17284.24	3921.19	1654.01	1494.15	992.81	862.16	691.13	139.61	72.08	177.56	292.19	291.21	575.22	750.89	356.11	324.20	204.13	321.68	226.69	141.40	194.15	337.49	143.66	85.01	103.77	56.51	91.70	145.46	38.99	51.55	69.53	70.16	23.98	59.10	38.56	36.12
825			7568.96	160284.67	48379.64	21445.74	27285.06	14185.57	4758.78	7065.10	4493.89	3779.52	6742.70	12821.88	14829.04	2117.53	940.04	386.9817.82	232.64	116.74	64.91	56.66	41.22	87.46	58.13	35.65	36.78	44.71	47.60	39.33	114.05	45.98	8.89	30.82	32.11	20.53	35.05	33.34	34.63	51.74	27.10	39.97	23.99	22.58	28.76	21.31	21.56	12.56	16.15
826			5252.47	34044.37	8288.72	20345.71	17178.03	14581.67	7141.65	2497.16	906.63	5050.88	5901.46	15265.37	29073.43	7264.95	1729.54	467.27	109.62	266.91	184.97	77.98	45.05	57.37	73.69	82.84	69.95	43.50	15.81	12.70	32.59	34.84	15.24	12.78	6.54	28.18	32.36	91.72	16.70	59.57	68.40	33.24	9.15	15.42	12.73	32.74	42.51	16.32	29.65
827			505.89	8409.34	6290.94	14208.23	7348.51	6935.43	3466.62	4671.03	7546.79	26474.28	39650.82	15499.76	1860.37	575.38	2395.62	1531.68	316.16	137.53	231.22	321.77	231.72	36.21	75.10	58.17	107.64	137.44	49.04	56.76	44.79	63.90	55.59	67.95	51.59	25.29	91.99	36.19	20.28	12.91	82.55	120.19	78.22	59.50	45.24	22.39	8.49	10.20	18.84
828			50724.66	67030.28	21388.91	13766.19	10860.79	13367.66	5600.72	3279.76	2950.71	9662.29	9122.80	9881.85	3595.35	1008.03	338.66	241.35	189.81	145.54	162.79	136.99	90.51	261.13	199.53	233.78	96.23	79.43	63.91	83.54	61.82	30.90	20.55	21.27	28.06	78.88	44.08	6.27	84.07	17.65	25.81	13.43	33.01	25.48	65.28	69.34	46.69	21.62	19.43
829			57743.27	138275.48	97782.72	31743.14	6307.41	11943.45	16162.52	14986.21	12412.42	7600.49	23437.20	15172.92	2495.59	673.21	459.46	261.32	261.68	510.34	74.47	99.37	62.69	161.84	152.16	113.56	55.26	34.35	56.94	21.03	21.07	65.23	57.30	19.87	49.44	23.11	30.82	16.92	48.67	39.40	15.63	27.46	9.20	17.21	17.52	20.09	17.88	27.32	13.13
830			8980.06	13591.72	33836.12	26873.45	7179.96	3168.09	5582.71	9111.84	7151.84	12708.28	26992.84	23396.62	7356.22	1526.62	502.42	356.24	256.60	201.75	405.89	526.99	734.70	274.59	119.41	96.78	164.35	203.95	225.98	125.46	25.59	64.46	32.62	51.05	45.84	60.62	62.32	57.33	95.44	68.60	22.90	51.45	57.71	76.68	56.27	13.85	18.44	20.07	48.75
831			9765.74	24526.67	17521.32	7925.96	11068.19	7531.58	18232.87	24871.78	14564.70	8898.10	22275.11	12299.54	3402.59	712.56	1164.10	720.23	1228.97	602.36	437.39	194.90	135.25	121.19	187.06	87.44	213.30	35.91	93.09	74.34	24.46	48.82	6.92	42.56	48.74	57.78	55.54	10.20	42.03	74.34	8.82	13.66	11.46	24.66	14.15	38.37	22.30	24.21	15.71
832			6232437.50	13456024.00	4599519.00	123405.82	21237.73	11352.31	2439.82	12126.92	33908.19	11581.13	795.82	3876.05	9339.69	9008.08	5732.81	2491.74	3665.33	3923.11	3349.51	1101.70	1951.36	4898.89	5469.12	5434.47	5840.83	2230.00	5801.74	3370.56	6152.44	3068.15	737.75	1401.31	656.39	839.19	2887.72	1125.87	4279.88	2294.27	1029.32	1087.60	2957.93	1700.33	306.07	1140.54	764.50	309.87	579.08
833			44683.71	81705.82	29021.23	10923.74	8602.02	7969.10	15042.18	8248.45	2517.50	4924.65	15057.58	7185.09	2283.26	686.07	162.38	143.55	214.78	216.29	198.09	226.09	83.62	60.17	36.81	35.96	82.64	94.93	32.75	32.38	59.79	45.45	110.45	96.77	33.35	19.90	31.53	12.57	28.08	8.74	13.33	51.30	44.01	19.06	12.77	31.14	21.27	16.52	22.46
834			7984.52	50778.60	26367.95	30478.07	23269.82	8991.01	5107.42	6933.11	5071.00	3039.67	777.92	2580.94	8257.26	17360.70	29075.39	9032.89	1758.76	487.23	334.46	476.08	361.89	126.95	70.89	136.33	92.44	125.82	69.59	19.23	16.56	46.17	45.78	34.04	51.03	21.84	31.70	17.33	37.91	11.32	18.39	24.21	27.34	16.35	24.73	18.73	32.84	33.76	26.47
835			2272.92	23502.83	27648.28	15630.08	5040.40	9769.05	9761.07	16733.64	3877.16	4056.25	10183.55	17462.36	11764.31	2284.19	1704.43	618.32	942.21	1138.67	427.81	332.95	301.58	351.13	51.45	198.12	121.02	98.28	67.47	29.50	94.96	106.21	65.65	33.56	14.05	35.94	29.97	33.40	35.38	59.82	33.87	29.52	54.11	25.38	15.74	35.98	55.66	21.80	22.67
836			6394.58	24919.06	46879.27	26480.34	23899.74	10030.68	11999.39	5533.49	8569.47	9351.02	10415.31	14561.25	9318.36	4988.81	1211.06	832.14	236.17	282.30	58.42	68.36	169.02	135.59	84.03	69.14	54.33	32.40	32.23	18.15	29.04	15.58	46.77	36.31	41.23	24.92	22.49	31.73	34.92	46.22	31.76	24.67	18.55	22.86	18.92	37.30	8.44	45.87	38.91
837			15233.04	45525.87	42273.84	8226.29	6756.10	13540.04	11756.37	2717.11	2959.43	4274.27	7012.09	7017.84	10066.43	3037.38	1706.38	478.69	584.75	298.38	87.45	60.89	129.77	75.69	104.98	128.82	132.70	140.62	57.73	20.00	79.57	28.23	19.19	46.56	44.13	25.52	22.86	15.05	17.15	34.76	81.51	48.31	33.78	13.07	29.92	38.04	15.91	26.31	16.31
838			3376.44	28006.60	64960.37	54163.60	51459.48	12635.04	15138.55	15095.97	19354.19	9691.16	11912.67	7670.82	3019.18	2236.01	477.31	294.95	309.40	196.60	214.62	190.51	115.12	53.32	204.59	175.51	81.86	45.82	80.08	26.46	54.87	47.29	59.41	55.12	39.38	36.48	21.80	96.86	55.38	46.81	32.70	33.46	24.93	12.12	34.02	32.46	19.64	20.80	26.47
839			15235.77	48132.68	80907.16	82632.83	38985.37	19029.17	8743.79	31599.28	46151.50	17687.49	9165.23	22548.42	7781.37	5118.80	1089.19	1460.61	575.84	91.78	116.75	236.80	138.40	407.09	248.50	69.38	104.19	75.03	85.84	69.65	44.75	54.52	96.96	70.41	134.28	165.54	37.24	55.02	73.19	54.55	77.90	49.30	53.67	41.06	18.25	56.58	33.03	6.74	14.27
840			14145.46	100786.17	28838.64	10837.24	7348.71	6623.50	13405.01	12212.74	9586.29	4139.30	18042.44	22204.66	2794.60	2122.40	758.32	614.91	395.59	444.69	310.00	41.72	226.40	295.78	182.62	119.81	34.81	34.98	43.54	40.05	43.05	27.10	19.64	19.16	17.30	15.57	47.37	32.11	44.11	14.29	6.27	26.50	29.04	27.13	56.32	28.49	6.96	18.39	32.63
841			804.70	117125.44	61599.75	29098.27	32586.90	26876.11	10370.80	6294.51	5259.78	19448.63	24695.20	7847.26	2004.36	951.34	1943.33	1182.54	361.44	260.18	387.14	257.86	303.35	311.32	339.72	129.71	87.64	110.22	79.83	157.73	116.30	42.68	40.45	45.18	36.96	30.66	44.14	26.51	71.39	53.01	38.82	26.55	19.98	19.72	12.35	43.52	18.35	27.65	46.41
842			8226.46	42036.18	49666.53	30112.85	12558.80	7879.34	10560.76	17893.68	17493.90	13963.60	22951.30	13391.83	8125.29	1665.99	483.29	349.00	103.09	164.53	95.90	167.66	135.96	119.39	152.70	84.72	44.18	25.23	9.08	16.56	23.81	52.34	53.64	52.49	57.58	41.06	20.97	15.00	31.86	16.61	39.57	34.90	49.04	33.80	31.89	21.59	24.92	20.64	26.75
843			17979.78	41840.12	8264.28	13307.74	15668.46	13862.32	33598.83	24459.77	4670.42	11358.86	16474.02	18171.81	4558.73	1053.71	574.98	1082.01	943.13	735.36	1060.44	403.05	217.21	281.21	68.65	32.83	20.49	61.01	55.19	49.46	50.37	11.12	43.02	40.30	33.49	10.21	11.85	22.19	22.26	36.62	27.26	35.94	32.63	13.49	10.93	29.30	15.69	24.73	15.35
844			3822.40	25142.40	19642.88	6496.59	4791.61	21326.47	8768.51	3276.47	6722.00	34822.25	25860.65	4533.82	2924.95	2632.23	562.21	71.51	296.80	106.79	50.73	66.29	104.74	172.37	55.50	111.31	82.21	36.61	70.50	41.18	35.10	13.79	23.67	14.10	37.93	86.61	35.79	21.48	23.63	56.27	65.58	24.17	46.91	46.90	25.41	38.48	38.22	9.55	13.19
845			41848.42	205505.96	117501.64	16066.97	15114.44	23352.15	13165.83	6894.01	1422.45	3583.09	2467.31	2362.39	5726.99	1988.49	739.84	651.89	704.85	331.42	393.71	398.69	792.42	442.92	376.06	244.05	159.92	170.28	61.80	73.12	105.41	117.53	181.00	37.04	43.88	118.47	189.93	106.58	118.14	131.92	218.40	217.96	78.22	82.40	103.11	66.95	59.37	24.12	58.33
846			3451.78	40816.62	20545.07	32229.83	22442.38	9292.52	21123.37	9268.14	14502.00	9178.92	11340.36	25704.10	11185.69	976.87	1413.62	2065.79	1744.51	144.16	58.56	455.07	252.74	141.42	142.24	185.49	85.34	58.45	51.49	95.98	53.56	19.77	13.43	10.19	35.42	45.70	30.05	12.82	13.92	9.83	35.12	32.23	23.39	34.93	31.51	12.89	23.58	22.40	14.65
847			79008.64	533901.12	605372.06	190738.06	17882.18	2278.19	2944.10	6192.87	4033.83	13335.84	20374.29	3563.18	806.60	590.55	515.82	308.89	205.27	382.74	293.69	110.39	292.64	167.42	281.69	316.85	203.40	113.00	137.11	176.84	151.69	116.92	49.77	45.43	150.15	133.71	216.98	150.32	161.58	117.37	41.64	109.61	59.18	19.58	29.74	36.66	22.88	33.22	54.94
848			20431.18	58535.07	58335.00	15516.97	2703.62	3297.75	6476.30	8462.70	7436.31	4038.58	4685.88	20451.61	28475.22	5600.22	694.84	179.38	98.26	254.48	67.22	69.49	112.89	72.81	186.67	136.91	176.60	74.11	42.47	65.59	45.10	48.30	48.09	41.71	68.95	62.98	56.20	46.36	66.13	36.11	45.04	37.18	18.60	42.58	52.80	19.14	33.02	21.99	6.46
849			12074.55	15690.27	8717.90	11777.02	32970.38	27393.68	14054.29	3786.90	17933.66	15184.75	6649.25	14199.27	3450.68	595.13	415.50	465.81	202.20	115.02	167.23	187.62	167.25	207.08	113.74	89.37	71.90	152.14	28.91	119.38	170.43	92.32	50.40	31.46	46.14	73.42	83.83	58.71	97.78	60.80	31.65	13.33	17.38	35.60	13.61	20.74	29.09	10.57	16.73
850			14338.32	151675.28	168332.34	45971.42	18729.70	19918.40	21277.72	16206.22	9929.42	10440.66	44488.84	29546.24	3993.94	2573.25	1329.91	233.17	736.65	672.81	863.41	497.35	155.09	144.91	97.02	152.62	134.35	125.30	40.19	55.78	109.08	92.90	61.24	71.01	106.80	54.84	105.17	17.53	27.24	32.95	35.92	36.74	48.74	37.38	29.96	38.96	38.45	13.13	41.92
851			11928.10	14718.60	14714.09	27787.40	22517.27	4392.86	4289.20	7336.65	16162.46	15843.80	11969.13	14522.26	6949.34	983.81	310.52	240.53	195.82	331.77	81.29	142.70	316.25	99.13	57.94	65.01	55.33	53.10	50.13	16.49	14.66	28.83	51.86	40.44	27.78	53.33	75.67	52.99	26.10	31.68	15.34	19.72	36.32	45.55	46.10	37.29	19.64	18.95	33.46
852			68293.36	187912.70	223923.45	94159.71	20914.28	20407.59	9059.62	2132.30	3401.02	14052.17	18546.49	1109.71	2132.78	1073.84	349.65	355.67	288.74	31.17	346.59	226.32	160.70	42.15	56.78	24.88	38.70	81.06	40.30	50.31	14.30	51.13	34.32	34.41	47.69	47.28	28.98	23.76	16.60	49.68	33.45	53.53	86.78	61.94	29.82	35.51	20.49	7.05	31.92
853			7915.22	104368.53	87914.01	18133.77	11942.80	14219.19	15358.10	18563.80	8641.80	2695.16	12624.59	4108.57	2564.98	508.49	542.18	519.93	97.17	112.15	204.05	186.27	103.62	9.13	48.90	36.93	55.57	80.15	59.09	38.74	27.99	61.69	38.32	27.56	19.16	28.84	25.48	22.43	9.65	32.84	42.09	19.18	66.00	36.12	24.15	16.97	34.45	35.27	7.15
854			14838.85	38752.13	14123.90	8727.20	6218.81	10592.55	7338.33	14549.42	18759.56	14487.84	20645.56	6425.48	1029.87	429.27	443.11	227.30	116.16	78.81	49.27	116.10	90.17	93.35	133.22	123.59	104.41	29.30	70.41	74.95	37.89	34.57	54.55	28.08	28.17	49.93	81.32	106.05	78.99	61.41	62.19	24.52	35.84	39.27	24.02	32.27	41.53	29.59	20.61
855			22744.85	35668.08	25760.96	7928.68	7186.49	8087.64	9674.93	13672.96	31002.06	36859.85	18472.81	4554.89	4982.54	2591.07	235.11	283.32	324.19	437.79	169.12	87.87	36.45	82.10	241.03	91.66	192.05	126.00	211.80	282.96	154.18	45.74	111.58	167.69	220.76	125.18	82.21	84.01	55.73	30.27	36.11	26.22	34.54	97.09	62.81	13.42	21.39	21.02	19.06
856			3296.40	17609.08	12781.97	27187.15	14101.09	4470.27	6649.10	5552.09	11903.17	23154.29	18210.80	28748.08	17037.52	3085.05	2077.79	1842.28	491.77	154.96	217.90	388.92	123.00	100.32	166.42	90.53	75.68	62.57	25.70	75.55	140.40	156.70	48.56	134.51	91.40	73.20	51.37	12.19	20.16	26.45	42.57	38.12	60.20	56.72	9.31	16.74	20.01	54.76	22.79
857			9322.85	6977.43	14947.42	29705.79	53148.22	35515.12	9974.60	5331.59	1039.29	9049.51	7084.10	14162.83	9234.53	2173.28	840.84	473.38	75.63	168.13	163.91	43.82	79.00	120.07	180.41	153.73	62.33	62.68	11.62	26.24	62.85	38.49	43.12	61.45	36.42	18.89	11.01	15.07	6.99	16.53	22.34	32.13	33.56	57.24	31.14	19.46	23.41	11.33	8.41
858			5077.92	123491.28	125321.28	51923.10	27765.19	35593.28	19278.21	9011.90	24295.82	17984.96	11606.77	6518.73	4335.19	1854.07	2458.31	1240.04	276.99	364.73	72.32	405.88	340.90	113.89	68.07	142.46	126.81	113.00	34.44	64.68	107.23	52.92	50.81	98.83	104.14	68.70	46.55	86.06	42.53	38.78	28.86	34.84	32.77	60.19	43.00	35.47	25.11	26.31	11.85
859			66690.25	69235.25	8548.85	10492.09	21275.80	11401.32	4130.33	4143.20	7038.75	11701.45	8316.58	3833.61	1163.82	402.52	118.12	308.82	334.13	169.90	218.46	231.74	229.46	133.24	368.78	53.25	99.60	185.41	184.29	121.12	117.04	57.58	8.84	50.21	11.19	18.75	57.41	66.72	66.19	74.81	66.50	18.18	7.94	21.10	18.31	30.08	21.76	28.06	20.52
860			39490.92	180399.98	84983.60	29102.51	17660.11	47060.35	27450.73	6068.44	5926.21	11374.65	9678.72	11849.78	15912.71	3394.90	1522.81	868.82	529.41	542.87	215.22	113.85	101.46	132.51	49.59	111.58	45.41	234.87	150.13	66.20	13.46	16.56	16.88	10.08	25.05	57.24	85.04	111.97	96.27	17.85	87.08	90.46	126.07	106.65	29.47	36.06	52.07	88.82	36.68
861			40930.98	108317.81	33288.39	3043.06	2607.57	10098.15	1642.25	3086.10	1501.41	397.60	13294.52	22046.28	7580.19	2260.77	788.95	685.42	495.70	463.87	256.37	21.87	120.40	86.94	137.44	59.53	104.15	131.33	108.93	42.56	22.29	22.51	74.45	46.34	15.90	52.25	34.23	18.52	13.55	18.65	13.96	33.95	27.31	14.31	19.84	27.97	21.34	43.04	45.82
862			22957.44	20519.49	7354.58	13763.44	5507.51	6876.67	10303.48	4295.87	24631.52	22262.91	10313.50	12663.96	3077.66	1815.30	560.26	1020.98	641.26	233.08	142.57	197.71	100.17	75.73	67.55	93.59	83.65	124.12	48.71	14.78	32.88	59.11	36.35	24.71	55.51	50.79	59.14	25.27	30.76	14.68	34.38	13.13	24.67	32.96	14.44	13.09	37.49	35.92	14.70
863			15420.55	30050.99	16202.22	2711.69	2500.72	3377.53	12951.58	12627.70	3554.65	7172.71	7708.14	16830.98	6254.18	5214.67	687.33	364.80	185.75	91.89	58.25	88.93	109.04	60.97	118.25	175.02	60.98	69.53	96.29	67.90	32.40	29.51	27.49	69.88	64.19	66.52	46.47	36.77	30.75	13.24	24.39	11.77	24.62	17.05	4.71	46.32	48.50	46.94	43.27
864			4837.34	68045.06	39270.70	12247.30	22100.44	12624.04	1036.76	4541.05	5510.05	7926.27	22707.67	14644.75	5518.11	2325.07	301.08	813.11	713.11	274.57	315.30	415.50	240.12	207.86	171.76	111.90	89.70	126.61	182.74	82.15	152.95	94.15	87.91	49.34	46.06	31.28	14.64	55.43	94.70	72.79	18.93	43.91	35.44	48.11	46.37	52.70	30.21	36.40	22.13
865			10218.08	158717.95	60066.64	9653.42	13392.06	6116.54	17373.07	6761.81	8129.22	12370.80	27919.98	70690.78	26942.33	3234.89	427.22	381.20	837.33	899.70	532.19	353.34	234.57	230.52	272.52	133.29	54.03	69.15	52.77	98.63	120.72	99.65	205.42	70.13	40.34	72.21	82.14	67.99	69.79	47.81	22.48	28.01	49.39	21.28	19.88	11.67	26.76	84.62	76.19
866			10449.29	55487.51	26518.62	27397.08	11122.38	1267.93	5696.55	12451.15	9252.22	3409.58	6371.03	4884.77	1274.55	504.41	212.09	326.56	302.66	226.41	148.37	81.33	123.04	90.85	101.23	75.24	80.92	83.88	70.41	16.67	61.75	56.29	23.78	57.10	37.70	27.32	19.00	26.68	22.98	21.97	26.74	17.54	41.27	53.74	53.70	19.88	24.71	34.08	48.90
867			18088.56	81426.21	33124.13	26841.25	15786.98	6483.10	3852.36	2284.69	10278.81	31126.26	21240.04	24897.06	12263.88	1983.56	964.21	638.21	114.17	60.18	143.38	301.69	159.17	77.65	107.98	180.07	98.34	63.43	89.28	71.78	25.95	57.08	74.57	22.63	12.88	35.40	27.35	31.79	63.59	20.27	24.21	36.16	25.76	18.30	19.06	48.64	43.58	18.06	13.36
868			11475.18	62470.83	29868.37	50029.52	33504.17	16770.95	12714.45	6485.24	3862.60	4452.51	7876.20	16179.03	9590.39	2032.26	666.82	355.05	253.61	574.73	130.53	128.18	136.05	241.97	52.84	58.92	52.01	67.34	131.87	280.10	171.72	67.50	100.83	30.94	24.66	26.58	27.32	33.55	74.89	119.85	138.44	61.48	15.15	32.29	35.82	14.81	35.69	58.91	59.68
869			17696.97	26918.18	21011.15	6359.99	17316.73	31835.21	11798.37	11141.04	35888.93	18048.48	6166.02	20060.97	19366.99	6421.44	1000.33	362.04	536.23	495.80	187.35	295.38	387.24	239.64	95.67	51.29	181.19	98.73	236.16	200.77	44.65	54.27	43.46	56.84	31.96	48.99	45.57	95.65	85.63	53.55	28.23	24.55	15.67	45.67	13.94	28.91	33.82	29.29	36.65
870			938962.62	1122650.62	95851.46	31361.10	3812.21	2854.15	12523.75	12229.19	3169.57	11256.90	21340.78	11015.92	4959.33	1397.72	940.33	554.03	235.11	265.13	200.21	457.55	108.21	320.72	153.13	60.28	676.76	224.54	457.15	404.35	1155.84	399.20	215.87	250.25	260.36	62.74	114.75	183.91	186.00	86.07	215.78	139.54	166.48	72.35	101.16	279.71	346.24	470.47	334.59
871			8930.64	21878.28	30009.15	38551.06	31102.49	9974.81	8175.02	2281.99	7283.07	13050.83	6963.01	10042.54	12216.03	2980.07	588.37	683.75	653.36	112.38	279.23	219.50	105.87	84.91	110.46	152.40	171.12	133.92	122.66	79.99	127.38	45.03	24.60	37.92	61.31	29.17	58.78	24.55	10.55	24.33	7.50	23.19	38.96	53.74	71.40	30.87	10.05	6.35	17.62
872			9445.94	64284.09	64801.08	26314.55	49042.57	12690.39	8748.94	5608.57	2046.50	3081.32	8245.18	6617.83	3268.56	972.14	684.53	264.04	362.28	129.87	131.29	91.92	37.49	171.05	203.05	16.58	42.15	92.74	86.57	83.24	46.38	28.99	21.16	56.43	51.02	70.99	35.53	20.23	133.81	72.88	38.19	42.46	48.99	19.68	21.32	21.18	4.34	31.31	59.09
873			27059.72	53578.43	72486.18	40326.27	30950.99	21077.78	31287.64	16762.20	4343.22	4060.53	8072.84	8881.69	3531.84	3901.19	2206.31	645.87	824.64	625.24	128.10	145.21	240.35	127.28	139.67	172.65	177.61	170.28	228.70	84.45	131.21	92.85	68.44	61.21	57.18	187.00	164.83	85.96	78.65	32.41	35.75	3.42	23.41	89.49	97.03	40.81	29.61	147.78	134.40
874			128367.85	296327.00	36910.89	12948.75	5603.46	3850.92	2219.11	3611.22	4441.45	10451.31	8081.69	5240.98	8580.85	5991.00	1234.01	873.57	481.07	308.64	76.23	158.50	121.15	15.65	153.31	415.29	506.52	195.58	101.58	132.98	105.74	90.74	45.21	17.46	17.87	47.68	74.08	61.92	28.24	121.79	140.72	97.84	18.75	122.16	156.73	95.38	53.93	70.60	56.55
875			30136.31	97167.72	104229.41	48986.07	19564.77	52053.75	28059.24	7746.22	4353.03	14394.46	31598.45	31920.87	3477.31	1114.32	1307.84	1987.30	1470.97	553.42	226.60	278.64	413.85	260.27	100.18	142.53	80.22	59.40	38.33	38.56	148.56	46.83	43.16	26.21	32.73	51.70	14.01	9.18	12.68	23.45	57.87	36.59	15.53	18.27	16.46	18.27	40.15	34.27	8.43
876			17002.56	39638.13	8971.04	10433.96	13398.19	11098.81	13023.61	9539.84	26836.81	34707.49	16707.96	5175.04	9936.38	2801.26	230.82	360.19	1011.67	647.54	120.64	141.84	184.53	63.22	128.89	138.92	53.74	79.19	84.79	60.09	47.22	79.38	93.85	58.11	71.10	27.74	49.84	12.75	45.03	35.83	43.08	15.84	53.03	41.29	27.40	51.09	49.28	14.54	18.81
877			19288.21	127945.46	101723.60	46979.42	19508.09	19888.20	15930.59	18118.82	8689.16	23049.22	53572.55	32447.01	4614.03	6310.08	2102.46	316.59	599.80	353.43	657.03	562.06	304.74	224.27	228.44	243.51	196.46	123.84	105.14	112.93	73.92	46.50	71.45	14.67	66.49	65.05	49.30	125.52	144.67	85.21	40.83	45.31	51.06	21.32	29.95	23.73	42.90	34.91	11.23
878			2710.57	78268.60	14391.75	36221.53	15030.12	7179.66	8288.33	27545.04	28984.68	22582.69	22901.21	16577.54	7793.37	3745.69	1033.11	810.73	232.64	91.18	202.55	199.41	104.34	224.63	102.66	159.65	80.06	93.94	92.14	10.83	101.85	34.29	37.16	48.75	36.82	24.18	45.95	35.98	77.19	46.69	36.38	24.49	13.67	18.90	30.20	29.76	23.43	28.52	21.11
879			14472.97	41477.55	32595.97	13418.79	9528.19	9564.78	10519.97	19263.20	42760.51	39499.21	27039.82	6103.37	902.20	677.57	201.83	246.13	345.70	228.03	85.56	84.53	73.09	193.34	165.68	116.37	97.48	17.11	27.12	81.90	35.85	35.09	43.55	43.83	28.81	3.48	27.21	39.80	18.16	47.31	28.00	41.31	32.68	21.86	31.52	25.81	28.64	12.90	19.01
880			11796.33	17677.97	5468.85	8577.12	19038.12	25868.78	19311.23	8340.81	2194.86	1792.71	7464.71	13375.08	17321.64	12192.16	4449.90	634.01	409.19	645.63	203.41	271.50	345.18	148.73	61.10	40.95	29.78	80.29	87.50	37.16	50.50	63.04	55.66	117.57	44.00	21.86	37.71	51.63	35.97	22.36	65.03	56.78	26.09	33.38	36.69	12.81	28.98	30.72	17.18
881			8792.46	133080.54	52715.38	3316.17	9133.07	8001.45	4696.07	5937.88	3977.71	3507.19	1711.36	4908.92	3048.81	1318.11	364.11	96.33	103.98	68.42	141.56	105.37	79.46	59.34	176.72	163.10	205.80	135.20	60.32	50.54	16.33	23.18	22.15	57.47	83.15	56.52	29.51	12.85	50.53	24.40	10.21	18.71	28.25	10.17	8.07	12.99	7.04	5.47	22.70
882			1610.34	16358.42	10782.42	20182.20	7645.01	9568.48	6757.16	2464.95	2786.41	4091.12	7410.92	11743.56	15269.63	7027.16	565.22	168.45	253.91	143.40	258.15	417.39	511.00	147.09	119.13	157.15	45.66	33.18	28.52	31.33	34.60	57.01	82.73	64.70	39.65	15.32	34.96	39.60	15.19	44.31	61.21	61.34	45.84	19.06	2.61	28.54	38.75	15.07	17.25
883			38596.48	56065.47	14730.58	3465.47	3002.26	5790.38	7863.90	1695.86	7841.29	8458.80	5916.13	8919.99	4859.33	984.39	226.35	371.79	132.62	286.93	333.37	230.60	172.03	199.26	319.97	166.31	49.46	84.45	28.31	46.51	27.64	22.28	45.34	65.64	71.38	37.26	30.22	34.40	37.79	45.94	16.46	33.00	26.21	28.49	22.61	31.64	32.01	21.28	23.00
884			3852.25	298989.59	97652.01	40205.71	56654.29	28952.65	27584.25	19523.23	13687.91	8489.83	11041.39	9146.89	8140.09	7680.03	1196.72	321.45	90.15	430.33	287.98	73.51	52.78	71.14	6.30	66.40	138.47	90.04	104.34	59.29	50.79	34.89	26.41	60.45	70.26	20.16	101.57	73.59	28.31	12.31	21.29	27.00	91.35	75.03	99.95	60.98	42.34	14.50	54.87
885			110302.23	223986.89	130695.96	37866.08	6387.04	4375.05	2205.63	1205.85	5927.80	3643.59	12808.55	9579.62	19592.98	10855.34	1745.67	1027.14	535.53	275.98	133.73	12.22	56.06	70.14	115.19	94.17	133.07	152.89	155.54	50.60	59.84	42.13	61.35	38.35	17.45	118.62	38.88	12.36	29.83	57.17	47.81	12.11	30.17	19.40	15.58	20.30	10.42	4.79	42.23
886			3073.20	185113.12	172201.70	64515.88	40082.79	9791.16	12411.50	7464.01	7351.10	3778.14	20496.48	34084.34	10439.21	1700.72	636.73	672.54	634.55	443.41	840.03	661.74	152.65	48.70	58.22	79.61	124.32	126.50	67.30	40.73	28.74	36.85	46.98	34.61	35.04	39.70	73.99	45.21	27.80	17.29	32.69	75.74	36.66	12.01	21.23	35.79	37.62	24.14	36.25
887			4278.77	19526.71	22384.94	10800.48	18470.11	20128.59	7553.77	2945.58	4789.25	18784.88	3336.95	16089.39	6457.35	2692.17	1540.15	1075.38	574.53	180.79	167.47	199.17	165.17	67.43	98.41	234.70	153.10	44.12	28.26	71.38	64.91	63.55	25.30	4.13	43.62	91.63	21.62	33.76	17.44	30.22	81.75	77.04	36.55	11.24	8.18	11.45	7.08	14.73	16.10
888			23924.86	84368.10	24826.42	14194.59	13052.51	5414.08	4795.51	9318.20	6440.50	8610.02	9088.83	8002.31	6252.70	1360.29	73.26	536.28	554.72	175.32	193.37	135.50	292.11	274.51	194.28	209.23	231.29	149.17	102.94	100.86	45.98	48.16	24.82	14.49	24.82	35.55	28.19	105.91	94.57	53.68	43.63	39.84	7.98	18.83	63.11	43.56	10.08	16.83	16.05
889			48964.58	232573.73	257287.60	44264.55	19104.32	6361.96	689.87	3732.85	1681.19	6137.22	7733.63	2626.77	814.28	162.94	544.32	422.96	313.50	344.41	261.06	150.83	262.28	134.88	191.24	107.99	39.84	42.31	79.04	96.75	42.12	81.46	109.99	48.16	26.61	73.93	42.23	31.75	79.73	41.11	37.06	49.54	55.71	152.64	53.56	38.18	104.66	52.64	76.20
890			17093.56	19607.25	10273.77	13303.36	2625.90	8489.07	11488.41	5179.86	6015.41	6230.25	19110.73	38878.45	5120.72	528.62	1021.65	474.63	338.60	393.02	215.10	133.05	134.27	94.59	118.33	56.90	63.42	78.87	22.34	31.24	29.33	65.14	12.10	32.82	14.79	25.59	37.71	17.55	24.95	68.65	43.39	20.51	20.80	62.56	54.63	23.37	7.03	10.10	29.73
891			35586.15	46918.44	30314.70	9106.79	23407.91	13740.53	11234.03	12159.93	5699.95	8899.18	9812.56	24162.86	18909.02	2678.45	386.90	544.01	532.81	408.74	127.50	136.37	205.62	185.42	205.09	103.72	124.20	57.57	81.15	23.52	14.06	77.61	96.79	26.53	26.62	70.96	63.15	66.14	47.84	48.89	40.49	32.51	10.63	57.08	51.59	5.46	31.48	17.72	32.91
892			2401.13	34147.40	15198.00	53294.76	36078.60	3115.90	4492.18	4488.27	7512.27	20015.67	15284.56	2518.34	309.35	1787.27	806.44	63.51	382.54	302.17	252.88	128.10	207.41	75.66	60.73	46.71	36.84	41.22	66.76	18.03	24.39	71.58	107.75	24.98	25.66	52.73	25.94	10.66	38.82	54.39	33.02	22.58	35.97	24.07	8.72	24.38	12.29	16.52	25.46
893			7196.40	26121.61	28768.17	67271.44	33415.29	2931.54	4922.53	3103.21	1768.73	1019.49	4771.54	11639.35	8830.67	978.45	401.85	353.41	205.06	103.88	492.54	354.01	284.96	45.38	82.00	190.48	107.37	103.81	36.82	30.31	54.23	46.02	125.62	78.92	49.37	18.17	20.37	34.15	69.04	45.86	38.31	34.03	12.19	19.28	37.69	33.81	47.75	41.11	22.89
894			3176.83	35606.32	123374.55	40289.71	16759.46	32815.20	11610.24	20547.83	12768.89	17541.33	10289.28	12955.64	3671.28	1562.86	628.95	789.75	1060.57	194.07	115.72	244.54	124.87	168.55	117.86	206.47	429.28	294.08	66.56	68.39	137.86	91.82	70.74	39.55	88.36	122.22	87.97	21.89	25.65	25.10	27.36	27.84	23.10	26.59	26.48	9.84	17.03	29.43	19.56
895			1478.67	43299.71	46043.14	13988.97	22112.16	7792.86	20653.60	18850.59	19508.13	17839.09	3731.21	19029.03	8169.83	1561.40	961.78	478.45	453.70	110.70	68.09	210.44	246.63	38.73	59.33	286.42	262.66	168.75	117.95	114.36	102.32	87.33	120.52	42.23	41.18	73.52	61.99	35.05	47.69	56.59	37.53	32.30	45.71	69.19	60.30	9.15	28.64	37.26	39.47
896			2867.64	228379.67	49979.85	47134.28	16114.79	12391.32	16163.82	8155.92	3762.45	2489.84	8014.54	13936.60	6967.96	1383.51	918.93	602.23	322.86	324.98	236.67	273.70	177.26	137.79	439.14	443.37	115.75	36.83	22.77	79.05	76.31	148.98	68.07	57.61	55.73	42.27	38.25	52.44	17.57	42.81	59.83	112.77	111.68	102.13	26.66	12.83	20.04	6.98	17.50
897			3092.47	6772.87	12446.78	16017.19	7243.64	10533.40	5238.37	1581.76	1607.74	2097.75	7180.23	8690.71	2850.06	634.48	253.74	234.89	141.80	76.28	91.02	175.87	58.06	69.10	94.85	113.34	31.26	39.70	26.90	20.48	35.57	39.17	38.25	46.34	76.64	55.08	46.56	44.89	37.54	42.53	17.24	11.03	12.94	18.61	12.40	3.60	20.40	24.83	24.83
898			25705.06	42272.33	22593.54	3709.60	7962.14	5583.34	4386.35	11678.36	9714.60	14454.50	7323.08	7429.49	15044.91	1831.07	1542.60	266.17	74.39	69.21	132.08	196.55	83.19	251.96	180.46	117.08	90.63	23.13	27.97	44.89	40.46	54.55	32.94	43.60	76.97	30.21	11.78	20.75	49.16	24.42	9.29	58.94	35.94	23.49	26.54	12.46	46.99	29.52	19.77
899			68332.66	216118.35	212167.60	13053.24	20498.19	7415.64	8626.32	9418.48	3568.48	11804.96	16937.41	7841.52	1242.27	1397.25	916.23	408.39	385.22	269.32	241.55	109.99	472.84	390.47	231.01	133.52	165.23	37.83	70.74	101.45	88.56	121.31	52.64	46.41	49.86	63.59	491.80	114.58	69.62	119.53	32.39	66.49	61.88	18.39	33.65	117.66	34.65	54.44	119.66
900			26823.55	126497.76	75130.73	24443.84	87661.14	61966.75	24136.11	8646.28	3671.03	13862.79	20325.34	13139.53	3956.75	2030.70	1172.45	1105.73	139.50	123.83	329.72	259.17	211.92	254.44	131.48	40.12	49.12	55.28	26.61	40.73	57.83	78.10	49.51	83.88	7.56	43.49	65.28	94.26	109.94	65.02	40.36	24.50	75.66	18.35	32.19	62.04	127.80	97.98	41.09
901			103045.03	213035.46	162604.53	47542.57	39656.10	13785.08	6765.28	9931.00	16077.78	29740.43	32687.91	17643.95	15714.54	5301.31	1428.12	997.96	237.84	438.39	267.35	429.93	191.64	179.98	166.41	127.53	137.94	96.83	56.93	45.25	28.32	36.79	20.72	58.20	68.38	36.46	10.35	51.18	38.49	8.44	26.84	41.14	28.97	18.26	38.10	46.06	35.83	24.06	25.23
902			5715.30	29889.63	39963.97	11644.87	8550.80	2623.50	4931.89	2630.51	1892.43	1445.16	17279.26	20714.95	2836.58	602.38	437.17	434.21	205.35	125.80	178.12	217.51	113.82	126.94	291.43	107.50	126.50	142.14	36.55	41.01	29.55	43.85	39.22	43.51	39.99	29.77	88.56	39.18	46.52	68.34	85.99	36.03	24.68	14.14	28.18	20.98	22.82	8.88	6.90
903			26451.67	118131.78	70304.39	36445.14	19174.37	12268.10	6089.55	6824.48	10932.54	8034.02	1585.11	1008.15	1090.57	655.62	752.70	150.98	57.78	147.45	124.98	323.37	443.85	312.77	160.71	28.65	124.12	163.41	85.12	67.24	97.10	65.47	93.04	66.95	135.63	44.65	15.81	22.78	109.88	67.74	76.88	30.83	48.43	42.57	44.05	60.16	27.26	20.56	8.54
904			52913.24	111405.13	41189.26	75394.19	51913.33	51754.15	32888.66	5533.90	7257.10	12712.26	14264.55	8898.08	1449.98	206.75	381.48	694.05	594.85	134.44	119.01	159.62	225.29	241.65	61.98	157.93	83.55	82.27	112.45	109.43	32.35	39.35	97.63	69.22	37.78	53.76	28.10	44.91	63.62	42.81	27.84	32.04	54.34	26.86	61.11	21.78	30.31	8.64	62.88
905			10013.54	24996.82	24843.32	9147.06	11583.10	16164.89	4988.23	2433.42	4591.82	4104.50	6238.73	10399.30	13305.69	2570.38	581.06	270.95	240.05	240.34	449.72	315.46	99.30	125.64	260.01	257.73	73.42	39.84	29.68	33.93	33.05	27.45	65.54	28.37	24.96	18.92	20.07	28.63	8.82	17.43	18.56	19.22	52.66	103.18	53.33	39.35	40.25	27.89	21.04
906			42255.30	213564.46	41037.94	57974.40	39592.82	12304.65	4722.82	4701.78	2652.89	978.46	4860.83	24780.15	13746.10	2381.06	571.14	1625.47	1053.35	442.72	521.73	123.82	236.96	339.89	309.74	813.93	717.05	147.70	44.14	198.87	260.48	523.83	665.07	311.54	126.60	207.06	139.16	36.98	191.84	187.42	155.87	70.43	114.26	94.50	79.16	53.05	10.74	14.93	187.65
907			6798.86	38347.91	24414.09	20909.71	30332.85	29610.17	4863.96	9843.47	6741.50	6820.45	12134.35	20505.83	4932.42	2372.98	929.88	736.41	589.65	585.88	403.25	362.19	223.74	87.11	52.73	166.21	59.17	26.02	109.87	194.08	77.19	67.86	59.31	46.31	47.27	51.46	56.74	83.08	59.34	21.19	26.23	58.59	38.41	23.70	19.18	16.70	24.70	12.60	24.85
908			132426.84	213496.00	81173.92	22041.05	8143.73	13082.34	10839.40	10284.86	15540.15	11909.26	6021.57	3936.83	4459.89	872.00	396.86	565.83	413.57	132.35	28.50	38.15	176.36	360.79	230.86	153.85	220.25	133.17	10.78	109.28	72.08	80.23	47.91	17.49	55.32	75.80	14.27	63.82	111.05	79.43	85.19	47.55	24.54	41.40	56.68	32.59	22.44	18.03	15.29
909			11633.86	31763.17	48712.63	11257.24	22495.52	36038.64	47825.73	26408.73	6595.70	10871.70	19973.78	7564.83	2234.16	1358.03	1129.60	709.90	543.64	206.10	216.72	176.71	61.20	75.42	55.31	85.03	85.91	35.88	85.88	55.65	50.57	89.91	75.52	101.62	45.86	28.05	30.26	10.06	40.83	25.75	76.99	51.64	37.07	33.25	63.38	67.65	22.55	27.03	25.33
910			10247.12	10798.63	6496.38	13686.81	18027.08	9094.64	4601.34	4358.97	3391.62	1196.13	1670.54	1687.97	10465.79	5559.26	586.43	796.73	293.58	381.17	334.31	111.05	111.75	131.60	14.63	66.82	35.55	37.87	94.76	21.44	20.44	40.11	34.64	23.60	41.43	33.08	25.76	59.05	67.86	43.05	43.29	36.73	21.12	51.99	23.03	14.57	8.01	14.83	11.03
911			107991.22	260943.59	28238.01	26312.97	11445.56	2431.07	5528.84	15160.84	19701.74	11735.71	1337.74	4808.65	5726.22	1103.47	365.52	201.01	410.02	504.36	129.90	120.47	156.51	311.92	173.45	162.17	127.91	44.66	66.94	13.92	27.91	17.34	83.26	64.44	86.70	49.71	55.76	73.47	63.52	66.79	41.79	9.75	33.75	15.99	12.32	47.79	37.49	25.53	13.95
912			126073.82	193199.46	23600.11	11687.83	3855.47	2048.85	5892.72	6436.59	4346.26	2661.62	5781.14	4025.35	2446.14	1324.94	448.20	173.19	133.76	99.34	207.36	108.14	279.57	143.18	153.43	104.25	120.00	134.30	96.62	50.52	39.34	28.92	35.27	67.90	62.20	30.92	35.58	32.90	17.49	12.06	23.25	74.41	80.95	88.86	80.34	83.67	61.65	17.66	17.09
913			44641.02	51644.82	23082.92	25486.75	12010.25	8331.03	7665.85	9963.83	1030.83	24556.05	17033.36	3948.18	1532.03	1116.92	264.93	121.81	314.89	668.33	400.41	148.18	77.04	57.98	338.36	237.37	183.25	221.91	68.11	40.11	24.91	32.13	8.49	36.92	33.35	22.47	50.06	100.69	117.65	77.56	29.52	11.88	16.96	56.03	50.58	28.28	8.75	23.10	31.27
914			11929.70	79938.76	50118.34	3593.99	4096.07	22426.67	33293.57	11858.91	9074.51	7318.06	13921.53	15267.90	6312.62	732.80	365.07	418.33	319.57	251.66	131.53	56.99	147.42	63.82	295.33	121.52	57.24	60.46	42.18	99.86	102.30	60.57	5.50	19.33	42.55	27.80	32.84	26.08	27.84	16.00	24.33	20.42	37.95	13.74	10.52	8.58	18.86	27.17	14.83
915			22577.94	247150.95	224094.32	59769.25	27805.67	44141.69	18185.94	27681.62	21951.62	7640.78	6845.16	6863.65	2066.63	1163.79	993.13	291.60	201.61	289.40	255.02	427.42	252.43	110.56	190.82	326.85	175.91	182.43	183.41	71.09	18.87	83.57	141.92	69.88	48.98	6.93	35.19	35.92	13.02	29.04	52.47	40.30	88.28	73.25	24.54	15.18	10.58	10.25	16.11
916			4100.06	16773.56	23295.58	19331.28	11675.68	10540.80	3579.94	4019.09	4619.70	10588.41	12572.01	7193.79	1114.47	494.06	437.89	149.58	198.03	209.48	297.55	101.72	279.12	208.63	165.94	247.16	194.17	74.55	141.91	23.50	61.08	34.32	45.77	46.27	65.48	34.11	23.51	62.39	134.13	56.71	36.69	61.75	54.68	24.22	13.13	49.28	38.39	19.12	40.61
917			54665.45	121566.78	170879.23	55639.86	26218.43	41122.88	8607.12	22867.27	23661.52	12144.21	4266.29	19189.07	11767.73	3036.22	2123.34	383.31	373.16	1045.90	772.21	219.73	155.40	278.30	223.06	68.67	60.25	127.35	46.83	126.26	109.38	38.31	90.50	102.11	84.24	66.86	25.34	55.93	37.04	11.67	42.74	50.81	6.31	36.34	24.60	4.00	10.67	34.24	53.45
918			93648.51	123690.92	26347.34	89570.94	28349.51	1485.13	3862.96	6139.60	10423.51	14038.65	12938.50	9369.45	1318.31	1362.60	370.49	129.59	139.21	25.92	100.56	216.50	263.47	70.57	70.69	63.09	145.75	98.49	45.38	106.11	195.44	107.13	34.06	18.50	12.75	8.62	13.29	41.72	25.84	112.28	83.40	80.18	59.33	11.43	28.07	25.40	23.96	33.93	19.84
919			808.21	23689.51	10510.58	15842.30	10969.76	13566.64	13439.82	33624.02	15855.93	44396.91	26374.80	3517.05	353.32	972.09	1699.88	1282.70	711.43	214.36	241.68	269.41	108.97	137.77	116.86	101.50	114.22	84.07	116.51	63.67	15.12	107.81	49.49	46.35	41.61	23.08	82.55	55.09	72.05	95.93	48.47	50.31	31.69	48.67	21.36	8.95	16.86	21.28	24.32
920			73685.07	114330.72	12313.49	16448.40	4985.24	9503.62	23115.64	25111.73	13760.57	5892.47	7992.17	931.70	3617.04	738.16	234.01	600.86	286.67	350.47	511.10	364.76	149.57	132.48	136.11	75.85	73.94	46.49	51.61	30.73	96.26	69.88	66.11	44.42	37.41	45.20	56.54	30.78	40.21	91.26	21.84	21.45	22.89	34.17	15.74	20.62	14.34	19.26	24.07
921			79656.20	105775.08	34201.05	147480.12	38240.99	41216.10	68994.16	26226.65	15072.33	1177.60	3463.60	12772.67	5005.96	1490.45	1547.23	326.62	266.41	372.67	384.61	230.97	208.74	352.53	185.50	85.02	94.69	143.49	82.81	8.48	72.96	37.09	103.61	31.49	74.57	44.81	36.00	83.71	174.97	64.09	38.08	52.22	45.18	43.35	42.78	34.77	17.81	15.51	17.15
922			18403.12	58975.06	37343.75	9425.79	8806.26	14133.80	11955.77	3457.29	1059.31	1434.54	4405.01	18215.22	14344.59	5220.84	1035.64	272.70	183.37	270.57	240.50	90.08	104.57	33.11	219.76	189.26	135.56	75.03	87.30	74.12	43.92	50.13	69.55	23.82	39.90	28.39	26.44	62.79	58.91	116.33	79.27	31.72	11.73	25.72	31.07	25.72	47.20	29.51	39.13
923			41871.08	400388.87	190636.89	10169.95	3097.23	2309.40	4429.58	2507.09	4288.08	15065.64	19585.27	4314.97	925.76	98.05	497.14	244.95	434.48	466.78	232.31	124.31	116.28	36.44	10.03	35.58	204.79	99.39	23.62	28.83	40.87	133.33	268.02	461.26	329.32	116.09	64.08	41.83	31.42	49.98	78.50	133.22	86.49	72.24	67.02	42.27	34.55	66.23	35.97
924			1735.59	8525.55	8371.37	15733.06	33677.15	22878.53	9415.33	10153.29	8275.90	6256.37	13834.36	10404.80	1745.37	94.34	259.89	294.61	566.24	459.43	338.97	270.89	200.28	135.59	73.52	129.17	116.41	129.57	33.85	46.76	46.79	110.50	90.42	69.67	66.27	46.19	48.45	68.93	33.75	32.39	30.80	40.00	83.90	34.64	33.33	25.16	46.53	36.60	18.27
925			12944.49	219794.00	24291.88	13722.76	10227.88	5336.05	7825.06	6997.45	3154.04	13003.04	27760.43	12291.33	3173.86	646.32	649.25	770.18	489.89	345.60	588.55	152.35	124.75	126.49	320.44	189.48	45.35	20.79	39.91	61.72	45.18	43.69	55.10	75.32	122.95	85.23	30.30	76.99	22.56	26.62	28.19	31.27	21.75	34.24	27.91	10.01	14.25	53.23	7.55
926			5899.78	43207.17	52393.53	23499.64	7333.69	3483.03	12638.59	4627.26	5864.41	9160.78	23575.57	21582.86	2554.31	3184.23	888.98	302.25	769.50	715.41	153.80	79.00	285.64	227.69	53.84	182.72	76.81	59.29	72.73	67.87	68.10	30.44	26.23	55.57	67.85	10.63	25.22	42.77	8.48	23.24	27.56	7.98	31.09	16.12	23.38	24.92	8.67	18.02	37.72
927			15099.12	23704.98	17558.34	24610.42	12407.22	8744.83	15618.39	2218.79	2450.24	8158.20	11160.19	9329.36	1636.42	134.17	144.07	194.58	74.40	149.60	85.33	76.35	37.24	47.05	59.19	42.17	59.25	63.45	31.62	64.83	48.44	76.36	44.33	33.13	46.57	14.03	24.91	37.41	39.64	27.98	26.52	32.73	20.68	5.16	16.12	48.43	45.49	39.04	38.91
928			10154.07	28657.33	24841.18	8705.88	27478.08	26473.76	988.42	3814.70	4940.85	19257.86	9861.84	3218.48	1308.21	175.74	212.24	303.08	526.73	263.07	461.07	273.96	65.53	60.09	159.65	113.17	147.52	116.62	99.13	97.88	8.87	14.39	19.46	45.48	59.83	41.78	45.61	83.80	93.87	13.20	19.01	17.28	13.94	17.16	25.55	30.41	20.95	11.15	11.19
929			22280.61	52758.67	74700.91	37421.59	17917.31	3643.47	2672.74	5642.94	3823.98	5405.16	10372.85	7362.04	6650.29	2310.91	836.43	449.77	467.61	69.62	91.65	49.77	164.90	75.38	194.78	205.21	119.94	67.91	42.38	61.99	65.95	66.52	51.08	57.46	30.31	19.81	24.39	18.40	31.89	48.19	37.89	37.09	71.82	39.65	18.87	27.27	39.37	60.11	25.37
930			11033.34	28853.27	41452.66	15712.30	5938.75	17028.60	12414.44	3945.84	4953.87	4706.42	17628.04	15379.41	3965.07	612.36	314.44	178.18	194.65	241.49	203.31	143.45	68.80	72.71	109.77	153.77	91.47	172.53	83.77	24.41	34.62	46.00	45.09	24.71	13.80	12.10	42.12	37.26	20.10	16.21	35.71	12.46	22.23	70.24	28.74	9.66	11.86	12.93	10.70
931			5101.43	28981.92	42007.19	6220.61	4806.21	1958.39	5920.33	4370.06	4054.64	4192.63	11554.20	12585.22	2475.51	437.52	218.16	333.56	269.13	534.75	119.27	104.99	95.73	73.10	225.06	140.31	21.87	24.15	31.76	72.95	36.25	56.16	54.56	18.90	52.67	20.07	75.89	7.08	40.08	74.54	32.30	16.06	35.52	25.59	30.77	14.69	9.17	32.45	36.92
932			5954.74	33741.16	11144.88	3015.91	4863.84	3115.86	3228.74	4938.95	14021.86	9379.60	13250.33	22741.98	8618.74	455.54	89.08	67.32	211.98	534.80	305.68	310.96	300.35	211.26	262.76	119.41	45.71	20.45	51.22	67.80	61.83	39.97	28.25	54.68	37.46	14.22	65.90	51.22	81.32	56.72	28.26	34.63	28.16	27.28	34.45	59.49	43.89	32.23	32.70
933			6510.86	21219.06	19231.65	14117.10	22668.66	5699.21	10400.44	7172.26	5638.38	7859.93	4354.87	5122.47	3906.93	597.84	505.59	352.42	762.35	89.60	48.64	241.30	63.55	66.37	105.75	84.98	32.18	49.42	53.25	106.97	28.62	18.41	21.38	27.17	46.30	199.38	238.86	49.70	52.91	45.89	38.71	20.41	35.40	29.13	15.51	17.06	20.78	10.63	20.56
934			3058.30	13184.32	35305.21	21270.94	11040.42	9720.06	7189.85	9144.58	7992.79	4452.18	14473.36	13243.57	5392.09	1499.13	541.70	380.27	133.12	125.03	166.41	42.47	110.36	20.91	58.15	88.77	42.62	38.55	51.05	78.45	79.92	38.31	40.83	29.68	46.55	21.72	83.15	64.83	49.33	22.08	58.48	47.77	48.60	35.38	49.57	64.05	30.95	31.33	18.29
935			50580.24	145036.23	23067.86	53951.61	26789.05	25908.91	9256.94	24362.81	11471.49	13074.07	35396.34	17485.02	3248.54	661.80	544.62	893.82	212.01	390.35	288.02	312.04	191.41	95.44	269.21	199.80	116.51	74.56	80.61	52.46	48.49	45.44	39.35	28.87	62.06	49.21	49.65	47.29	44.32	14.46	31.74	26.81	7.93	20.67	12.78	22.57	44.32	22.36	24.12
936			38187.64	94776.75	6607.05	3333.45	26570.14	6827.29	7977.91	5911.10	3580.22	8539.43	18007.58	10513.42	5410.67	1812.74	925.12	223.56	208.83	110.42	258.11	108.64	71.34	85.30	105.02	256.06	80.93	56.08	113.96	83.37	95.59	16.68	30.75	35.34	16.33	59.30	163.15	119.25	80.30	34.69	24.87	44.28	27.11	89.92	96.24	28.28	27.33	47.85	34.26
937			27379.69	57938.07	27253.98	10971.80	21145.12	8577.43	7875.30	12770.43	9621.73	6066.67	16181.04	10042.44	1568.26	902.40	1300.97	1346.34	580.77	171.80	162.25	427.46	269.64	169.39	80.63	120.84	134.92	91.70	120.33	64.59	88.76	105.34	108.28	95.25	41.89	21.49	55.44	22.86	21.54	18.54	32.78	31.95	63.35	25.23	9.64	27.45	42.41	41.47	29.91
938			9552.03	30165.84	24424.58	44761.97	29317.75	20124.18	39789.95	20300.70	5653.66	10425.72	15312.24	6444.57	3031.40	1569.23	744.46	742.57	313.65	458.12	374.07	288.34	248.50	152.58	378.17	410.69	365.66	248.43	67.39	131.41	80.58	118.60	17.77	16.84	36.98	72.53	52.96	22.87	49.36	79.76	22.41	19.27	23.81	21.08	16.64	23.33	27.02	48.16	21.07
939			8254.21	20893.05	22459.28	22263.66	12153.13	13524.71	5701.55	3037.75	3966.37	3229.97	6218.83	6242.36	5358.04	1357.65	848.13	210.36	262.71	350.07	70.99	35.07	107.36	74.14	156.93	23.76	44.53	12.32	13.84	50.91	49.26	80.81	74.41	94.53	7.21	36.13	51.05	40.89	47.65	39.38	15.57	47.85	48.94	48.71	18.45	13.81	5.93	14.22	8.86
940			26303.13	19048.63	19236.49	8273.18	8448.89	5766.29	6337.07	5936.61	3031.87	1462.78	7809.23	20266.88	6024.93	699.34	106.16	581.81	450.77	333.77	171.66	134.15	99.66	60.63	74.11	88.36	55.92	121.89	119.66	35.43	38.91	59.24	29.87	60.35	113.18	42.85	11.31	21.31	52.27	61.73	19.59	37.26	22.82	35.78	27.57	23.78	14.51	5.32	8.15
941			258574.78	299078.31	27201.93	27295.23	17923.05	3383.14	12863.19	21988.00	18285.37	29460.76	55943.87	20205.06	3414.26	2809.61	555.82	619.87	124.97	98.68	435.00	178.63	114.28	109.94	97.72	112.08	94.91	90.63	59.70	38.42	88.18	58.12	53.27	32.59	139.76	80.94	55.55	68.76	55.69	13.55	38.89	18.74	21.12	20.52	33.74	16.87	4.87	29.58	27.92
942			9720.62	88336.63	16481.18	8455.53	12636.41	21814.18	17361.65	6870.88	3688.49	5551.09	5085.16	9920.81	2816.95	891.50	558.05	264.44	214.00	179.21	587.51	107.78	114.64	138.13	292.10	214.34	182.70	58.41	27.25	11.33	25.46	40.54	61.39	39.79	44.96	46.74	27.93	62.75	61.71	58.31	80.71	26.25	41.20	13.70	16.53	28.84	35.24	21.89	36.38
943			38154.51	69923.03	16793.14	4852.54	42571.55	4761.23	13545.18	3763.39	10308.09	4323.17	10641.07	10808.78	7413.98	709.34	277.33	862.12	656.09	437.94	160.99	74.12	205.74	103.16	216.18	449.69	276.29	65.49	43.73	71.97	50.63	29.84	33.22	29.48	50.25	46.10	28.93	77.06	73.09	30.36	15.73	4.14	6.50	23.38	50.90	63.61	33.50	39.45	10.82
944			51290.32	138834.12	132229.57	51621.33	19693.07	7707.86	18355.25	3612.87	18019.29	35017.61	36717.41	8684.65	2081.65	514.55	877.77	1866.96	1107.32	255.06	412.79	430.04	214.28	251.25	354.30	310.52	161.05	116.42	65.94	40.59	56.05	45.43	25.38	27.62	117.57	49.99	52.18	52.29	42.14	28.30	44.52	9.63	30.21	36.75	50.38	50.72	89.34	22.76	8.30
945			40638.17	88605.47	33829.20	20783.65	35316.57	15759.05	8465.40	17904.16	9289.90	2991.50	4585.03	5411.69	1466.87	251.44	271.44	135.35	270.46	372.89	112.52	195.79	60.52	43.21	44.83	92.49	48.83	81.40	131.55	77.51	67.69	80.72	37.73	24.27	18.16	18.59	25.13	37.59	25.51	63.72	26.13	11.36	32.59	36.05	22.36	9.46	64.90	85.41	28.90
946			632638.12	1313136.12	248103.53	23950.22	10196.39	3546.80	7340.44	6035.87	2721.99	7761.34	6618.18	1643.84	727.66	383.43	1406.99	528.87	173.09	138.94	162.69	557.53	257.76	349.80	603.60	189.10	88.68	148.57	118.23	146.54	118.75	76.11	128.58	88.71	131.22	32.41	101.29	56.27	182.04	90.66	201.28	110.11	102.10	51.22	64.87	142.79	54.29	19.42	19.04
947			9123.32	29949.42	5429.63	26516.37	8643.75	3214.99	5950.37	2017.80	8172.19	7254.61	13734.04	17421.98	2642.63	371.53	661.59	255.93	295.69	200.57	280.00	134.72	54.66	318.38	226.41	179.63	69.41	31.93	51.96	61.74	24.83	22.51	33.64	51.62	53.42	34.18	54.94	63.46	79.38	23.49	15.30	19.95	55.78	38.81	70.82	57.21	33.38	29.99	21.85
948			25439.01	39338.72	16684.37	18881.92	13745.45	26058.62	20578.82	7931.22	19853.98	38063.28	14747.89	34228.84	15644.57	634.03	189.16	348.57	378.69	14.31	175.33	318.68	348.86	174.63	283.23	81.42	199.07	119.40	81.46	78.88	44.91	94.70	79.39	29.93	27.76	30.00	25.44	87.83	170.24	89.20	50.97	23.14	24.30	25.83	17.77	28.84	39.39	30.02	33.46
949			23821.74	105328.57	88726.04	26114.33	56123.06	25587.52	16945.16	4787.93	2869.37	15742.58	8289.21	951.82	1657.57	795.62	121.30	384.01	166.37	84.59	55.45	131.73	80.43	67.85	79.61	90.55	45.32	60.65	67.11	74.16	81.39	59.91	77.80	108.16	62.39	22.53	20.05	8.14	22.58	29.61	33.72	38.98	66.63	41.25	11.47	12.07	13.18	32.79	6.14
950			7935.58	22675.89	5239.33	8059.26	4875.27	3217.76	9046.95	25642.23	36291.31	11676.11	15730.41	14837.30	3767.12	1224.04	921.94	338.70	59.55	313.04	36.90	43.84	87.20	152.40	191.02	59.80	37.80	14.91	35.38	43.99	39.29	41.56	69.96	35.09	26.48	14.88	36.37	25.50	40.71	16.04	5.62	13.62	55.01	62.66	45.61	14.28	17.55	16.94	18.20
951			40345.16	147876.98	70957.85	21157.01	60791.39	21118.95	11213.29	5340.07	2008.88	4670.73	11961.95	14206.58	2823.71	947.18	747.42	721.74	596.23	370.59	340.89	475.60	385.52	283.98	265.11	78.05	93.18	27.75	38.15	78.02	127.09	142.69	107.41	97.41	26.77	85.86	38.23	29.12	26.49	64.00	51.23	56.09	83.09	67.93	38.47	50.71	31.58	32.96	54.51
952			37755.25	70557.69	29558.27	18204.46	14386.47	23192.01	13036.98	5808.95	4164.41	11415.64	19527.94	6488.71	4078.26	797.65	326.18	542.94	454.65	359.89	146.63	183.40	339.26	244.71	107.55	82.38	52.47	101.80	48.91	67.31	232.43	191.90	73.51	57.33	68.57	83.66	70.88	69.44	110.63	130.26	38.39	37.53	126.48	172.94	63.74	39.24	46.20	29.37	41.61
953			963.07	34435.44	1800.95	14225.68	17055.08	14035.53	10366.21	7288.62	10641.09	9407.83	11812.83	8611.46	2972.60	93.12	374.18	638.99	852.25	469.35	67.60	88.19	143.34	86.27	86.79	145.41	94.86	39.55	34.61	20.36	114.38	82.93	26.30	22.49	33.95	45.92	33.23	23.87	34.48	25.46	7.15	40.61	73.80	16.02	16.10	10.13	15.29	20.93	15.03
954			22433.90	59922.78	50255.75	22847.83	7129.50	19030.40	38801.25	10035.66	5686.49	2192.63	3895.02	29960.13	12734.57	2972.96	2434.48	1148.13	824.26	570.16	1196.33	816.41	240.73	206.06	265.92	88.06	85.04	88.04	82.42	87.48	122.33	42.71	60.39	52.65	13.73	17.05	32.83	32.17	25.68	93.49	35.87	13.56	11.54	5.43	14.82	69.96	51.77	9.60	19.28
955			45625.21	85748.32	45245.55	6780.04	12109.21	27660.25	31668.51	7686.77	1788.15	6080.94	10475.12	2627.81	1701.45	655.96	786.00	384.12	200.86	173.26	182.17	144.85	77.19	344.15	435.97	269.23	162.61	48.76	68.39	106.00	81.30	84.26	115.95	189.75	92.67	38.39	48.84	44.30	49.63	36.42	18.83	30.41	30.97	26.89	20.81	40.23	32.57	10.28	21.02
956			99216.91	110598.72	44216.92	106475.68	32007.75	19659.98	31621.38	22833.54	13045.57	13394.69	5876.03	1706.44	584.27	458.10	451.27	227.20	190.00	152.65	140.58	62.90	100.99	51.32	112.15	61.91	75.97	84.07	82.13	151.23	77.42	47.46	39.51	40.76	27.42	53.52	12.97	41.17	63.56	44.65	18.48	16.98	42.64	80.25	73.49	11.47	23.93	38.78	18.84
957			14395.58	36631.20	46007.05	31311.32	7105.11	4596.95	8913.38	8297.66	8740.48	7621.03	13057.07	2432.29	5541.94	516.52	567.01	283.59	448.20	416.19	110.85	141.62	105.31	103.61	38.27	48.27	80.23	240.82	183.70	82.81	195.42	258.85	127.42	71.48	61.15	75.61	83.93	60.70	39.91	40.77	19.75	20.26	36.56	50.33	37.50	45.92	49.21	65.75	62.95
958			2154.19	58570.61	54220.18	17467.10	15493.17	4533.50	1410.57	6836.45	7424.44	28387.95	13223.91	788.80	686.02	767.28	342.77	171.32	153.36	38.58	105.66	154.25	184.33	175.97	290.89	94.94	100.04	103.94	53.78	36.69	102.08	33.67	46.97	17.15	32.09	42.15	25.06	27.36	41.07	72.89	72.52	67.70	44.26	46.42	49.90	4.61	13.51	20.93	13.00
959			11016.89	61081.55	15222.94	17638.10	12750.57	13222.68	11107.80	9096.78	11242.94	10699.16	8930.08	8530.25	2322.53	1609.10	283.32	174.70	538.77	333.46	113.30	139.29	310.11	479.71	212.64	147.09	152.19	232.33	256.09	152.46	58.06	198.24	185.67	55.02	15.47	34.85	18.58	19.86	38.90	24.49	49.94	47.79	47.02	11.05	5.00	18.98	22.05	17.11	9.66
960			24182.45	67231.86	34047.41	8217.89	2868.19	5254.14	5017.57	1171.35	11733.14	21124.45	948.34	7475.41	3971.47	232.49	447.78	1835.56	838.27	373.83	404.89	128.48	69.60	167.74	235.03	143.57	104.55	118.53	69.94	59.40	54.31	62.51	9.79	56.50	76.29	33.67	20.52	76.83	74.52	28.19	30.87	76.96	53.23	64.48	26.66	17.96	3.71	32.54	40.11
961			59509.95	146630.96	83114.25	17900.32	15207.29	11226.79	5741.29	1796.22	549.49	8960.93	14518.50	7834.08	4738.10	1220.51	441.35	262.09	126.54	326.85	240.04	281.88	238.33	344.89	522.72	55.66	30.51	49.77	43.36	61.69	38.99	25.59	33.41	50.43	29.21	34.06	14.59	35.69	57.18	69.63	74.08	72.10	90.69	51.34	45.73	21.63	34.52	29.55	28.81
962			90639.89	631078.37	74033.64	22952.35	25551.30	24461.08	5439.40	6685.18	3681.75	2485.40	8041.60	19804.07	19303.78	7217.41	1761.11	755.78	682.31	685.88	222.39	383.50	1107.70	314.04	275.87	161.50	309.70	356.47	363.75	56.27	281.58	433.97	202.99	147.07	86.89	104.73	70.35	174.47	167.42	123.56	115.67	82.23	182.43	240.39	122.94	207.57	102.89	49.80	64.49
963			41646.10	110058.28	15965.29	10908.73	13901.49	7822.90	4659.15	3463.94	6464.35	19108.59	30200.80	4606.36	881.36	838.66	618.63	357.80	508.53	326.01	75.76	209.40	397.09	156.83	32.03	73.65	163.72	52.13	79.63	58.61	48.97	70.09	52.01	49.98	40.67	51.89	53.44	22.48	12.05	29.82	25.13	22.27	23.34	32.02	50.16	89.29	44.20	35.66	16.23
964			13614.97	41600.97	92411.57	80139.47	32451.01	12275.83	14889.72	11517.43	8710.66	2402.00	9536.74	4874.65	2035.77	2116.17	713.27	360.13	197.81	245.19	177.41	225.19	113.62	135.67	267.79	49.44	31.58	97.11	74.84	37.55	32.36	66.12	53.02	66.36	108.67	113.15	42.22	57.98	58.55	75.11	53.72	17.11	19.96	33.38	63.98	37.21	17.04	16.65	13.78
965			23223.91	238516.68	58558.80	55433.91	14463.29	12703.34	5051.67	12583.22	6982.64	26417.81	25492.32	12915.42	3145.32	1311.35	180.14	1140.55	958.87	645.78	207.63	138.06	118.07	222.95	246.90	118.80	36.89	79.35	72.32	36.34	64.83	65.28	57.99	51.78	37.51	33.42	36.74	41.00	32.61	22.50	40.26	33.38	25.98	49.37	21.95	10.11	11.78	17.32	20.64
966			531.58	8533.89	4662.34	16540.97	7769.88	4720.77	9300.65	18041.83	5456.88	10623.07	8403.52	1715.97	1048.52	1364.57	392.47	306.56	229.80	126.40	86.90	181.37	136.54	84.32	82.23	32.50	51.67	13.26	31.71	28.73	27.63	16.52	11.88	39.84	20.49	29.47	28.38	21.53	4.27	34.57	34.29	33.89	52.02	75.78	22.45	28.25	25.13	14.89	25.71
967			9981.00	16943.10	4521.44	4366.32	6791.39	17991.94	18450.64	7723.04	1883.81	4127.84	16182.62	13591.80	1640.64	209.37	181.08	259.13	172.58	84.21	75.70	126.20	163.55	160.50	166.89	63.91	54.67	65.01	54.11	39.01	10.14	20.84	35.85	46.04	14.93	42.05	46.58	73.03	65.11	74.82	40.60	27.93	8.79	23.81	27.46	47.09	26.16	6.93	6.80
968			5242.30	7610.73	8524.70	9468.29	20621.39	20021.44	17087.07	15351.99	8947.11	4690.16	7659.43	16904.83	14332.06	2176.94	953.79	773.88	900.94	535.62	262.82	111.04	159.04	145.30	127.82	218.22	180.51	69.11	53.47	22.63	26.16	32.34	21.64	7.11	39.06	46.94	40.03	30.62	10.63	9.94	40.77	29.75	24.63	24.52	7.09	30.51	24.32	5.47	32.97
969			4513490.50	7683235.00	2025309.25	18224.97	10111.76	11529.01	20384.65	13267.88	7210.91	3731.95	6623.82	8776.18	4208.93	1883.65	737.86	1127.13	1900.96	734.80	887.46	419.97	533.22	1340.58	2132.75	689.99	522.33	188.49	170.02	808.13	921.05	560.38	799.00	387.44	371.72	978.94	653.39	238.46	49.44	56.44	271.59	198.46	269.77	260.95	265.36	138.71	57.22	319.17	83.01
970			2970.36	16276.26	25278.69	22805.30	12878.63	26296.45	2448.41	3586.63	2133.54	4250.37	24051.85	17176.11	1400.42	1069.55	161.69	383.14	97.90	559.72	626.03	153.04	137.85	306.94	499.96	301.94	33.95	75.61	83.24	100.90	101.58	72.60	43.99	60.77	52.55	29.59	52.15	64.23	64.50	84.92	78.46	105.36	39.33	9.39	30.47	53.11	19.70	6.00	16.29
971			2741.58	14893.41	16563.29	4882.21	4772.72	8494.20	3264.15	12180.06	4419.00	4107.85	10992.24	7243.77	2297.93	1001.02	1052.91	313.61	324.96	152.61	115.89	54.60	124.64	146.93	52.41	52.07	46.61	75.89	26.53	21.43	55.74	18.66	7.39	24.08	53.83	41.13	20.69	4.85	13.62	23.83	32.54	40.86	25.84	36.56	54.05	34.16	9.09	8.26	17.32
972			16295.56	21984.77	22634.87	1313.93	5760.58	12125.03	43963.66	17677.06	3415.70	11181.11	30508.00	23094.75	8044.75	650.28	607.07	846.51	562.70	368.03	195.97	194.04	242.84	213.61	87.69	44.28	44.87	46.76	16.78	55.48	161.77	252.91	120.41	31.75	45.32	30.75	37.59	35.95	42.46	26.54	72.68	60.37	62.68	61.04	26.39	12.97	12.22	12.81	15.64
973			522.69	5528.06	8777.76	6640.48	15503.62	22240.87	10111.94	5401.02	3960.62	6459.70	29217.68	19132.66	3030.54	1103.32	1187.89	745.87	268.88	129.02	170.65	150.18	311.57	304.75	131.69	138.23	113.11	68.12	24.78	79.80	62.04	52.62	73.83	59.49	43.64	59.19	89.62	53.43	12.43	49.50	30.25	12.11	15.47	49.78	89.13	21.78	28.69	26.16	30.95
974			34200.50	106002.07	27672.17	24368.25	17641.80	10767.23	6502.98	5148.12	7567.94	8328.87	8081.86	8118.29	1865.36	284.57	443.19	458.48	274.67	251.23	74.63	295.88	143.79	73.59	73.40	115.08	102.86	87.71	40.19	67.04	67.15	29.19	44.31	40.55	32.00	43.19	25.68	48.47	108.38	39.19	52.28	18.08	41.42	110.05	50.54	25.14	35.26	21.62	60.79
975			54141.82	62470.88	39966.49	32331.58	23470.04	15487.81	6440.12	3356.04	653.83	6085.79	12254.28	6247.15	233.48	180.89	807.67	620.04	270.69	145.16	159.61	100.23	109.42	150.73	65.48	28.99	114.52	62.15	74.45	45.54	45.21	107.36	40.76	106.44	49.93	74.74	59.01	79.86	86.03	108.87	77.37	72.95	46.65	26.27	19.36	13.99	79.42	67.86	2.55
976			3445.38	6717.55	16633.81	24716.64	15771.61	21769.75	25874.78	10674.42	6203.33	3693.17	5632.00	5866.70	1926.34	1050.37	1077.91	1391.08	301.51	525.92	623.53	600.49	284.23	202.23	228.64	136.28	148.30	75.69	37.91	66.89	60.08	33.10	35.37	24.41	69.28	94.29	62.76	9.67	59.18	57.69	81.35	23.01	13.97	71.20	40.63	9.84	4.17	15.56	7.06
977			35510.75	32374.96	48791.49	66918.92	19411.70	12395.94	22702.14	2496.88	10041.83	14836.89	15675.73	12690.11	2396.69	272.56	356.71	478.65	315.38	301.19	254.85	341.07	423.79	377.72	86.08	250.38	254.66	166.72	69.10	123.19	68.70	47.25	48.12	30.11	48.73	60.23	57.18	26.97	9.23	26.43	55.42	20.78	19.12	29.75	39.20	30.93	46.23	44.94	10.94
978			14492.54	20789.03	5812.91	2934.49	8953.60	13373.84	5194.47	5848.54	4541.11	680.07	976.88	3012.59	949.21	523.89	313.74	352.40	197.82	307.33	164.60	239.39	173.05	155.77	227.86	151.99	134.31	209.13	88.08	102.39	73.26	50.68	60.61	124.85	111.31	42.92	55.84	34.23	21.75	15.01	28.69	44.01	30.36	61.96	26.62	17.01	17.57	14.44	16.74
979			13329.20	49096.84	23463.45	15072.49	8381.00	3444.30	2776.74	5784.37	13161.13	20041.28	10519.45	2812.04	1130.18	390.45	245.79	98.66	86.60	88.39	32.62	55.72	193.41	123.65	167.00	83.92	100.58	128.24	87.45	31.26	78.82	45.94	62.88	53.60	44.63	11.35	48.49	50.99	44.52	31.74	20.70	39.71	17.02	18.41	13.27	12.58	8.47	15.76	11.45
980			12610.04	35742.94	20097.46	16257.09	15004.10	17650.30	17294.95	4950.80	5751.94	8486.85	12521.76	6196.45	2006.58	1540.85	464.42	516.10	303.06	388.50	222.49	177.66	202.61	175.57	121.06	149.36	72.25	92.96	83.42	83.62	44.22	46.47	36.63	46.64	48.91	35.69	37.92	76.98	26.71	91.63	46.23	24.30	9.15	27.48	13.86	21.68	29.23	24.27	19.53
981			5647.51	40814.36	12435.85	11327.00	10090.61	12679.45	16396.11	6643.46	9771.94	1131.45	2415.64	29568.43	19932.50	1152.48	253.82	276.18	255.36	103.37	238.60	252.30	48.56	46.62	32.29	7.05	32.94	91.99	59.83	57.97	77.83	42.64	45.71	39.56	29.32	20.28	55.07	69.91	52.84	75.28	28.87	34.66	29.66	53.40	13.43	29.17	31.17	21.15	27.59
982			47466.39	134659.04	49574.32	9754.63	27494.90	11052.96	4595.43	6401.00	11364.69	14981.13	10489.70	6536.98	5713.92	1626.27	737.79	351.71	113.34	157.18	224.57	68.67	162.09	100.45	110.56	133.03	37.98	41.09	60.50	106.43	133.90	68.77	40.92	58.29	48.93	68.84	87.80	56.30	71.97	116.54	90.08	33.38	42.62	18.46	7.16	11.47	43.73	3.64	22.48
983			325.08	4192.83	7330.26	14801.32	12140.62	15426.86	5918.49	4927.84	9843.39	6180.17	5934.05	19562.81	4643.22	1267.73	552.28	754.97	170.52	270.25	160.01	265.85	280.67	209.36	212.21	24.66	53.07	20.95	22.18	8.08	90.37	52.97	35.15	52.94	15.77	36.39	23.29	41.21	23.68	13.44	26.16	18.09	37.78	35.01	19.74	18.78	43.36	68.77	57.89
984			31646.25	62390.75	117496.10	89174.37	36290.74	46029.81	22202.12	9965.41	9019.88	2710.30	15840.11	18019.72	4328.77	961.07	852.09	2335.94	682.30	463.28	407.75	108.07	274.28	171.97	54.26	96.49	116.52	31.04	33.53	75.12	40.88	16.55	49.94	7.28	26.90	52.85	36.03	106.57	129.54	60.54	27.16	44.43	26.92	26.18	48.04	16.30	44.64	29.68	27.77
985			2573.35	130679.04	117750.16	25905.38	16951.52	4744.40	17246.93	19851.69	5061.71	10316.92	13411.13	11521.50	6762.92	340.69	518.65	400.04	488.64	120.18	110.14	82.81	100.85	348.57	117.63	51.33	29.52	74.50	51.05	49.37	29.55	20.95	61.40	35.33	37.43	42.29	57.93	38.90	67.08	28.32	16.16	19.07	43.10	59.03	65.09	38.95	58.67	31.46	14.30
986			21850.18	82994.26	39478.77	31335.34	21425.91	26388.62	8484.14	3947.05	7893.00	9807.32	4344.60	1647.36	1269.67	509.37	352.54	427.15	539.79	304.55	94.94	54.97	113.66	180.94	423.93	167.53	68.62	101.70	85.01	68.62	109.76	81.95	57.11	14.38	24.05	68.91	150.98	53.30	35.11	13.42	25.04	56.35	18.05	12.77	9.55	17.15	29.86	38.86	20.37
987			4351.87	91366.90	33708.86	49954.82	14433.44	12721.48	6158.09	11964.58	9055.15	6754.83	19555.27	15018.82	2086.81	937.63	103.90	107.87	293.86	495.82	233.22	207.86	218.78	58.24	20.59	46.16	127.55	57.19	27.72	81.86	98.25	50.48	84.83	160.90	85.60	40.99	63.34	32.05	43.86	24.36	27.35	47.65	35.83	48.64	26.12	7.93	15.85	16.03	18.44
988			38817.92	156302.57	82119.89	30087.38	6620.56	8460.99	9272.66	16855.84	16181.27	8914.11	13253.86	4646.87	3088.74	2049.60	202.45	468.87	571.57	244.21	122.32	290.50	177.26	249.45	124.16	61.44	130.82	68.11	86.23	33.49	48.90	30.08	12.13	21.06	80.13	164.02	106.96	95.94	58.38	20.46	7.93	22.12	43.00	38.72	9.33	8.02	9.51	31.10	31.81
989			27760.03	53960.84	46280.47	68041.13	2930.89	18273.56	6708.59	8932.36	6821.41	10361.79	20749.14	22059.01	5052.31	511.77	1278.53	1194.65	764.82	374.01	67.29	51.85	18.62	130.96	227.95	121.89	155.36	108.44	34.38	67.65	36.66	76.62	104.16	111.78	48.09	59.86	97.76	68.11	29.85	31.35	21.02	27.71	20.12	22.41	24.79	23.51	24.82	23.29	14.08
990			9676.58	37953.49	74012.03	18872.05	14112.98	4276.45	7519.32	21925.80	20930.63	11468.69	12299.80	18781.94	5937.05	808.35	1242.10	694.30	289.59	342.96	215.94	132.68	48.35	118.40	55.99	55.85	58.52	64.62	69.71	38.52	29.14	39.50	33.40	68.91	61.72	27.03	66.71	50.78	9.35	54.21	60.85	16.95	45.02	59.75	18.76	3.68	28.05	27.18	37.01
991			16158.67	45487.87	15095.54	14807.43	3328.29	3571.79	3558.25	2960.42	7233.69	5309.56	10564.25	5342.38	855.25	410.80	48.83	61.00	268.35	250.67	183.42	80.47	118.22	74.06	62.97	39.37	63.35	43.85	37.46	44.68	27.10	59.76	85.70	32.15	51.18	26.09	29.74	38.78	27.44	39.45	40.44	21.13	40.53	42.05	12.36	33.05	34.22	15.58	10.51
992			753.62	18971.36	51277.92	27827.41	6315.29	794.01	10468.55	12395.97	3446.39	767.18	6181.89	14744.16	7482.83	1944.62	518.84	277.90	341.67	648.87	164.91	96.65	115.35	48.15	108.19	147.89	158.99	27.76	36.29	84.42	68.31	41.06	54.27	25.18	41.91	25.06	20.75	7.45	32.90	18.94	13.34	42.02	51.35	21.41	24.08	35.11	52.18	32.37	17.25
993			10124.13	1706017.00	127609.83	8767.51	7970.88	7276.99	4499.48	5866.00	2659.15	1002.87	3013.15	4530.57	1337.23	1112.98	726.44	429.11	368.48	281.87	198.36	153.93	289.41	327.63	85.64	55.64	77.51	37.02	170.81	166.09	346.39	124.23	134.55	279.68	170.35	124.79	160.78	154.89	41.26	24.74	91.68	48.99	95.35	43.10	97.93	17.64	52.19	30.34	33.82
994			39829.30	86575.51	43242.49	19257.13	1963.06	5510.37	14004.81	16696.87	5552.57	10810.58	14439.43	10154.14	915.62	223.29	423.78	675.30	364.39	771.98	415.20	117.61	202.59	146.60	62.18	119.44	62.00	46.78	104.72	88.98	88.00	97.35	56.40	60.00	47.05	66.84	32.10	54.84	111.00	39.37	55.28	39.27	46.02	66.77	37.38	48.30	55.87	31.59	18.09
995			13180.70	50520.83	44245.77	5402.31	195.20	5990.01	12628.80	12765.34	14568.02	14954.00	5752.73	3164.08	648.56	583.77	548.33	371.91	381.14	269.40	113.29	122.20	112.73	105.98	77.66	40.91	47.06	143.52	73.17	117.14	108.06	87.50	34.20	14.22	63.46	89.85	10.96	4.69	50.41	59.08	63.84	39.64	21.79	43.71	14.02	29.12	39.20	39.52	20.96
996			50701.04	99430.21	32289.79	43885.26	8546.98	6003.55	4680.32	2363.87	3025.65	7557.30	30606.02	26053.94	4901.38	1524.20	896.92	452.86	380.91	303.90	241.20	144.63	95.82	262.14	363.80	232.83	128.99	57.09	22.05	101.80	63.46	37.35	36.57	51.65	48.31	52.94	36.58	60.96	45.89	74.63	87.86	25.76	26.31	33.04	32.01	20.69	6.12	12.00	22.05
997			11770.36	41090.79	30673.62	34827.05	4016.34	3411.96	3071.40	7958.42	5425.36	3906.24	3094.58	7080.70	4315.96	1786.72	1026.55	515.34	588.07	381.20	131.02	57.76	134.33	115.40	156.49	14.95	24.67	48.86	16.33	55.75	35.48	32.62	15.89	51.49	38.37	20.98	10.73	28.24	30.33	15.44	10.85	6.67	7.95	6.43	16.21	29.87	46.70	46.30	13.76
998			20891.04	54067.91	20296.81	21665.37	3452.99	1596.88	11238.58	23979.60	2889.26	2935.84	2564.21	13890.96	7010.89	184.61	592.26	1162.25	753.56	447.61	306.17	77.15	61.79	170.85	214.54	364.17	218.49	203.82	80.97	78.12	35.48	33.92	45.23	41.70	56.76	31.70	13.95	24.62	86.50	20.34	41.77	32.68	6.26	7.00	18.44	29.43	38.90	73.23	38.04
999			28062.89	65865.55	49972.98	45535.41	49239.75	36133.49	17715.32	6018.23	5800.83	9574.51	15013.23	12432.21	10547.60	2189.97	693.03	433.67	606.01	608.98	375.40	203.40	438.68	375.88	763.40	489.64	253.18	158.21	158.88	132.85	68.64	76.44	59.53	77.88	57.14	109.14	171.79	52.26	58.89	88.49	76.57	35.14	72.65	77.35	37.55	20.51	46.02	83.49	51.97
1000			6675.29	10120.79	15753.76	7881.44	11227.70	11662.71	7110.56	3734.51	4790.90	10429.72	23205.15	12854.45	855.46	792.11	580.97	331.66	305.66	317.66	147.62	265.86	185.20	182.95	93.28	114.21	58.66	69.71	56.93	60.39	30.61	22.95	13.21	44.58	72.29	55.51	61.30	86.11	36.86	59.02	32.73	33.46	16.51	39.66	22.16	29.36	20.12	4.17	17.49
1001			54960.61	1531312.50	48364.50	15051.88	21654.18	10997.37	3352.65	1549.03	3479.61	3995.38	10404.00	15725.12	7115.78	1287.23	546.96	179.25	197.79	345.39	271.53	825.47	494.31	254.72	489.01	187.54	254.72	123.42	182.96	91.81	198.45	197.27	118.01	199.45	16.24	283.76	158.88	156.32	24.38	131.72	65.63	192.64	29.48	26.15	60.00	15.00	11.95	41.96	18.47
1002			84715.96	219800.35	297289.87	148684.82	22972.29	15434.40	16957.74	4084.40	2845.30	6666.89	5433.82	15509.70	3084.77	2254.34	888.36	269.00	738.98	103.12	94.75	286.58	513.83	168.33	291.50	229.80	67.36	102.53	166.76	83.87	43.39	72.68	34.82	143.44	56.60	23.68	41.19	56.82	71.12	87.14	73.19	26.49	24.58	52.75	62.09	55.81	33.96	30.79	39.50
1003			11553.89	25846.29	20079.88	9306.69	7114.83	1302.16	3478.31	3502.71	3142.67	5720.30	4486.94	3146.77	515.77	173.19	111.67	236.90	96.31	92.60	218.41	137.17	115.59	85.77	13.95	75.13	93.73	91.34	109.05	126.72	97.32	32.57	23.01	34.66	27.22	7.36	23.75	45.26	26.59	11.59	22.98	22.87	13.91	61.00	47.38	21.99	32.39	71.66	51.93
1004			4206.83	40424.22	28556.66	19594.69	4161.53	1880.23	8710.98	2033.02	1517.99	1930.64	4609.83	1432.44	535.62	716.91	760.27	301.20	83.34	131.45	114.96	88.07	71.46	70.24	111.76	48.25	70.92	131.19	262.37	110.00	16.55	25.79	40.81	46.36	15.38	28.99	84.26	64.40	29.44	64.11	43.69	78.96	41.85	13.60	24.30	23.51	49.14	43.35	79.23
1005			9543.30	30746.10	8512.14	9889.14	24268.03	10356.05	3961.75	6171.14	15911.95	36030.61	16485.41	6668.46	519.71	628.18	593.04	778.21	761.41	347.16	109.95	240.06	147.45	35.27	386.07	364.82	229.34	320.26	86.90	82.95	195.25	105.67	166.04	129.33	51.36	45.14	56.88	68.79	22.85	45.68	40.50	71.06	48.83	51.31	24.60	22.64	15.24	34.33	82.41
1006			26806.15	143396.64	47873.72	13756.24	9572.08	7499.70	4966.04	3807.73	3703.51	3634.31	11773.39	3357.42	4258.77	538.19	398.47	434.77	490.91	125.18	48.01	125.11	188.73	188.25	157.46	153.78	56.80	24.47	29.93	26.77	48.23	42.04	130.70	66.94	22.51	48.52	87.16	94.91	76.59	32.46	21.08	18.78	17.59	14.52	7.91	21.16	10.73	26.71	21.72
1007			18144.10	86451.50	43298.75	12122.31	3459.97	7325.45	6915.43	3422.15	2550.87	14774.40	17696.88	10518.72	3224.81	847.50	256.83	109.83	461.67	66.28	176.40	207.05	196.03	84.68	34.04	54.31	228.06	129.95	100.91	89.76	70.34	42.89	78.35	81.05	33.81	84.00	37.54	113.84	102.64	52.87	73.63	60.58	43.56	38.11	41.27	23.39	61.98	109.50	47.10
1008			8015.79	36858.52	7966.37	5769.66	5092.20	1498.30	2566.22	2424.05	4934.11	5233.40	10850.24	2330.91	658.93	253.34	270.36	145.85	106.36	181.06	86.41	55.09	173.77	124.83	125.38	95.24	47.00	58.37	25.01	53.50	38.85	41.38	46.91	69.43	41.59	55.45	83.73	34.26	28.64	37.15	40.98	10.80	20.35	17.76	10.68	17.64	26.15	6.87	9.23
1009			9692.20	28300.38	19219.78	11361.72	5278.45	4244.92	6223.42	6522.19	2770.34	3709.28	22153.82	11327.03	1440.08	517.62	668.94	214.67	300.68	348.92	293.49	179.24	159.24	95.79	129.86	48.97	41.21	36.61	87.60	88.19	71.17	69.19	57.20	55.61	26.97	49.91	37.64	16.99	24.49	43.04	50.20	25.89	5.50	27.66	28.89	28.00	24.25	12.27	31.74
1010			114741.32	365790.78	162468.60	51509.51	20387.78	17265.11	30751.70	23315.28	15511.36	11431.59	14387.33	3164.66	1453.23	1278.04	580.97	260.99	137.43	222.47	304.13	157.83	225.84	50.03	89.91	79.74	48.78	171.21	94.23	198.54	178.74	123.79	83.88	48.21	42.34	23.07	50.05	45.19	40.02	20.33	52.45	20.37	17.31	48.97	92.05	68.33	24.18	9.94	49.26
1011			1891.00	64674.57	33533.95	23077.12	4526.79	7838.19	4844.77	9788.56	5158.30	1901.30	6632.93	4106.29	4306.03	249.17	703.52	240.33	406.46	44.40	421.79	37.53	97.60	135.19	256.54	190.66	55.45	58.58	16.14	46.75	42.37	76.38	38.82	28.50	68.43	57.58	37.39	30.21	15.41	7.87	7.51	17.77	68.37	46.62	22.87	20.13	8.97	5.30	22.67
1012			41376.02	65660.34	18961.05	14758.11	17620.68	4015.99	15201.71	15756.06	3806.70	4554.08	4528.54	1300.32	153.41	116.99	292.22	53.59	204.09	27.34	38.10	45.44	138.36	113.26	101.13	24.32	66.24	63.78	40.66	27.44	36.03	34.66	14.11	52.10	54.02	44.05	23.99	19.80	62.02	42.09	72.75	48.88	28.41	25.43	6.01	13.84	47.25	21.20	11.64
1013			18369.01	72785.65	30861.51	44591.35	35566.03	14117.29	9126.55	3442.28	1237.59	3492.42	4093.11	1097.64	713.55	605.73	353.28	114.32	101.74	64.62	94.57	123.27	83.62	36.11	27.42	30.19	36.39	71.65	44.01	42.06	17.01	20.25	31.55	29.71	32.06	59.34	30.44	14.83	28.49	27.89	22.55	35.42	38.28	37.43	20.23	23.18	28.16	24.76	8.53
1014			892.82	23650.95	22971.02	22148.04	6827.03	1942.27	3233.67	5320.00	5664.32	4104.34	12686.88	24384.34	12265.62	2314.19	864.40	622.18	862.53	630.47	427.73	86.33	129.12	89.21	41.91	82.35	36.10	74.42	46.92	41.70	6.42	29.27	12.84	85.79	48.79	60.89	31.75	34.75	50.47	25.37	27.81	33.88	13.28	23.58	15.73	35.93	22.89	54.80	35.63
1015			51132.38	66013.90	26742.70	13356.27	5060.59	7281.42	7999.75	7853.96	16474.01	29330.11	54890.04	17770.35	1999.72	2154.23	1145.50	228.23	262.40	619.10	147.93	80.28	230.38	99.39	83.34	56.45	120.39	255.03	85.44	18.11	18.20	22.56	50.28	35.73	110.04	61.68	18.55	6.93	39.39	19.68	25.38	14.90	46.63	14.76	17.40	12.08	33.47	17.09	5.30
1016			5942.21	10753.07	3201.54	2072.90	4051.99	5663.79	7072.12	10619.40	5125.34	5891.26	14321.61	10941.65	2013.11	430.22	342.97	107.53	145.48	137.26	213.87	105.19	69.77	19.80	44.24	40.58	54.36	144.42	139.70	77.87	51.60	69.73	44.65	17.36	16.01	17.31	5.98	39.76	55.34	56.78	16.65	29.99	12.04	23.94	34.06	20.92	39.00	35.11	10.08
1017			22302.02	111131.81	167850.64	168294.82	32181.91	3149.95	11852.12	11539.84	7322.13	4297.49	7781.94	3177.55	833.85	568.16	394.77	466.58	183.68	189.19	141.40	104.22	23.93	44.95	73.30	165.21	233.47	118.07	58.36	17.35	39.07	23.56	58.18	68.62	90.09	32.29	44.11	9.41	50.43	24.16	53.74	69.94	46.38	33.00	42.32	41.75	29.78	44.99	14.53
1018			13582.11	108217.56	30123.83	17705.76	7176.06	20137.95	8486.62	3955.31	5095.11	10209.62	34161.37	14385.90	908.05	677.93	379.64	961.57	534.28	499.29	125.87	491.35	451.30	58.99	190.42	206.44	230.08	179.29	79.31	46.51	35.20	25.05	42.37	77.91	52.81	93.13	40.91	15.85	82.85	28.27	21.14	58.06	53.48	74.94	37.36	58.24	31.97	15.87	48.59
1019			9571.23	53269.57	148855.39	113439.17	12937.68	5261.03	7184.22	2633.30	4458.00	18800.27	39726.68	15311.04	3504.55	1118.50	419.01	154.25	155.22	420.38	219.44	103.43	154.16	64.33	68.95	95.68	68.21	87.25	42.84	94.22	74.73	42.69	36.04	16.83	42.73	14.14	35.30	22.38	27.21	31.19	17.57	7.80	13.29	29.24	36.97	13.31	30.79	24.10	29.00
1020			12482.51	46641.83	12888.74	7800.07	10327.80	4234.93	11085.70	10468.29	7974.73	3363.40	12883.00	20932.12	5058.51	866.75	1442.35	839.45	199.92	163.73	737.90	269.12	190.85	120.51	68.57	52.27	78.82	41.28	72.37	79.40	85.22	99.97	48.93	9.66	30.07	11.52	52.33	39.03	45.14	36.68	9.22	11.53	64.97	54.14	31.73	28.50	13.48	18.54	12.20
1021			10423.84	38925.98	11888.12	12307.04	13912.03	9403.27	5566.33	4254.42	5720.05	6789.75	11582.37	6172.84	1965.85	204.49	234.21	628.68	201.99	233.76	196.69	86.72	112.13	137.92	95.05	57.29	34.38	39.32	24.20	63.71	92.97	46.78	33.61	21.53	14.98	14.85	9.25	4.06	12.30	33.23	30.08	19.57	27.56	10.70	13.59	22.37	10.39	21.66	21.60
1022			11253.25	57959.41	33622.01	12142.37	4476.53	11977.49	10338.97	3309.65	2601.12	6464.85	29662.28	15702.87	2285.15	753.86	863.56	972.79	704.31	239.28	438.20	352.96	174.45	242.26	101.04	54.57	127.31	24.49	28.33	38.81	16.84	56.55	71.93	45.48	16.86	20.56	46.05	33.18	25.07	76.42	72.29	52.85	83.26	38.59	23.40	11.16	14.77	10.47	26.12
1023			8293.66	56933.93	51993.32	44526.73	40457.38	23122.40	16116.71	17497.50	12106.76	9873.29	29382.63	19854.65	2546.09	1098.58	1771.56	1096.87	487.67	260.78	392.70	305.35	204.14	134.83	46.69	55.43	75.31	31.59	40.63	53.82	65.62	16.32	16.12	49.09	26.05	84.67	53.42	22.80	12.92	30.87	38.35	32.24	21.59	48.86	20.68	20.34	32.86	12.02	25.58
1024			43072.73	164393.15	147236.60	52274.21	23349.93	36372.61	10514.77	8228.42	6449.23	9352.63	19647.46	10695.02	3207.36	3832.37	1506.15	775.64	357.80	155.51	126.53	63.40	212.11	263.99	134.71	87.91	48.57	163.39	206.56	62.07	26.28	109.57	35.54	23.32	9.23	30.20	67.28	63.28	20.15	50.66	40.98	15.56	41.83	63.50	47.74	68.01	48.02	43.58	42.13
1025			1481.86	4495.28	3048.74	1039.80	7075.21	14516.62	4049.84	3283.78	2405.04	7424.31	9314.80	9058.32	4184.91	448.37	198.94	118.88	137.14	124.34	157.89	109.84	75.06	194.48	263.14	101.20	52.98	32.79	71.01	17.61	24.54	56.50	39.44	9.61	20.89	19.94	38.61	40.91	74.46	55.72	76.95	74.48	11.02	22.74	21.20	26.27	15.80	16.59	38.41
1026			15490.48	21762.10	8002.87	7798.74	10351.68	22525.62	29532.59	12681.42	6408.37	30229.76	20796.27	1230.82	753.30	1671.89	1159.38	395.91	451.85	257.21	167.60	176.79	285.83	290.81	114.42	53.76	62.66	59.75	45.86	51.31	91.60	50.70	53.33	35.30	39.88	13.35	17.43	63.72	48.33	22.83	30.86	43.28	61.00	105.90	54.58	2.19	23.92	15.56	15.33
1027			6638.89	17620.56	3648.06	1808.99	4980.76	5701.19	2893.67	1152.40	2983.57	7752.17	11751.06	21564.01	3566.12	1221.47	323.86	372.56	113.06	106.38	211.93	118.09	95.31	171.47	136.77	32.91	29.19	22.67	23.45	25.62	72.46	74.83	18.30	17.47	10.16	20.28	31.37	10.27	33.88	38.98	25.37	17.69	12.09	43.02	29.95	8.93	15.99	27.78	20.21
1028			25476.02	614962.93	127805.17	28374.48	8349.02	5948.27	1987.81	1697.39	1181.65	6061.12	9921.96	4454.60	782.53	146.76	133.33	271.73	699.32	773.41	145.30	88.15	133.46	142.11	127.96	81.51	74.30	78.97	55.74	36.58	73.25	114.62	125.83	263.93	289.08	134.22	176.90	239.24	215.11	93.77	90.55	32.34	50.82	79.84	95.92	24.25	29.80	34.26	27.86
1029			2743.32	28658.42	36391.69	4714.02	2346.27	1023.54	1241.97	2800.41	7754.61	11273.62	24695.08	10351.88	4206.35	2021.86	451.24	265.56	91.94	313.76	592.50	285.92	218.04	201.97	164.35	208.80	143.76	40.69	45.13	19.43	50.44	43.81	67.67	31.16	66.54	40.50	25.83	14.58	20.66	22.99	30.79	24.38	43.98	22.36	37.65	28.68	6.10	27.24	29.09
1030			3103.30	37960.66	51787.85	40409.35	32891.83	46185.39	9937.95	1012.01	3824.72	9930.00	29030.50	36673.14	14901.55	3017.47	837.67	1042.53	1344.73	575.58	419.58	155.16	73.52	81.59	53.65	17.97	17.00	77.05	96.32	60.79	22.87	64.00	59.39	26.88	61.22	45.82	30.22	17.15	7.94	23.99	42.40	36.31	17.84	9.50	39.39	27.51	8.83	12.66	24.58
1031			6402.68	5283.33	23428.38	24766.59	27578.67	27230.49	14109.99	8897.93	1960.03	10388.46	12100.39	2428.76	1691.38	1097.51	761.28	40.40	217.73	314.41	244.16	49.20	69.03	109.63	49.38	66.37	36.69	33.25	75.39	48.07	10.84	11.64	11.20	24.51	43.21	21.81	20.47	7.17	14.99	21.03	62.05	48.00	21.79	20.47	15.40	10.90	11.19	25.07	17.93
1032			34970.74	96603.30	91032.57	45729.69	20650.34	5396.17	2324.58	1111.92	1647.97	17298.84	20487.68	3522.69	1080.79	881.79	480.53	331.56	397.99	321.10	90.44	57.47	159.78	176.09	35.03	69.08	54.70	57.38	14.05	19.20	31.61	21.74	34.95	19.76	19.77	6.30	13.04	36.66	12.17	21.30	42.36	27.07	31.51	40.45	45.27	37.02	52.62	26.38	19.01
1033			107096.42	225523.76	116535.10	38191.65	15774.23	5482.49	6304.84	4827.39	8883.50	14304.76	9411.80	2719.59	622.68	414.54	563.54	390.27	330.02	267.03	54.02	16.97	56.67	12.32	6.78	23.61	28.49	32.60	13.94	45.65	138.54	55.46	12.79	16.63	49.08	20.75	74.47	60.08	75.22	75.37	23.61	44.32	69.55	53.19	9.20	40.53	45.08	19.96	58.68
1034			1423.03	142365.84	28225.41	18217.91	14603.16	1418.84	8651.16	3932.84	4653.61	15883.92	13231.99	1938.44	1002.53	778.59	396.91	124.39	327.98	183.33	34.70	41.90	229.64	115.95	70.87	100.27	95.99	50.85	38.52	45.91	8.35	25.02	73.13	41.88	6.82	42.37	37.53	45.57	111.22	38.59	22.23	37.31	31.72	17.82	28.32	22.40	35.88	29.40	13.47
1035			16856.38	82108.42	47857.64	9448.16	15484.89	6091.68	9086.19	4758.52	14521.41	26075.99	16751.80	2570.42	657.91	400.05	469.73	438.25	702.60	291.17	237.32	384.72	144.27	141.13	45.47	22.63	28.86	64.41	69.65	47.18	154.79	73.75	39.06	22.15	49.57	42.75	38.98	11.47	59.40	67.39	48.91	26.61	38.20	48.11	21.68	25.12	25.71	32.52	28.85
1036			3821.80	38749.37	19302.83	12332.97	14890.02	5746.09	3283.22	4075.81	6198.41	12303.63	6372.60	1890.01	391.38	57.82	124.32	301.94	53.38	54.06	64.46	52.47	143.01	65.10	35.12	16.59	49.76	66.60	44.57	17.20	20.96	11.86	12.58	29.56	31.56	54.01	36.42	9.41	16.40	26.94	48.35	67.30	27.24	36.31	44.86	15.55	8.19	16.09	27.05
1037			48046.46	143824.90	16273.73	14510.39	10922.04	4013.58	2532.58	3607.51	2363.29	1394.57	4222.97	2003.65	500.49	180.26	197.98	214.91	95.66	221.85	149.11	124.05	66.47	95.66	108.98	126.77	68.91	56.67	74.81	116.92	187.48	131.00	75.67	106.83	89.31	36.37	49.50	144.33	215.71	209.23	105.99	70.79	46.16	51.11	12.18	14.19	33.23	50.66	80.18
1038			25041.56	39536.38	44246.70	21219.60	4205.88	21684.67	17573.18	4175.70	3143.82	6174.89	19179.47	25530.97	11745.67	1216.99	520.41	736.01	970.60	513.03	265.34	292.80	201.20	162.41	479.88	141.65	199.65	30.98	95.56	87.93	64.87	75.13	24.70	36.12	22.74	68.99	133.74	81.43	84.52	37.42	21.41	62.25	92.80	53.67	27.80	31.92	28.73	30.23	16.28
1039			19947.55	53565.18	93485.57	22796.62	3500.58	1466.46	1956.16	4321.16	12076.40	9655.55	20958.60	13546.27	3527.36	889.60	186.14	139.91	269.43	155.31	67.54	163.35	90.72	124.89	178.91	77.57	48.94	72.46	39.50	70.36	25.99	64.63	96.53	84.62	91.21	34.53	21.85	63.02	39.98	28.51	49.71	45.81	26.25	64.74	29.16	17.51	16.56	49.59	41.94
1040			3444.81	72069.12	37319.20	7542.29	8318.68	12450.16	2120.84	4350.57	6114.24	7831.68	8691.69	215.08	765.83	175.48	78.78	104.41	175.11	222.05	256.23	392.69	122.16	68.25	70.40	26.28	26.53	6.59	17.89	18.99	21.83	53.86	36.27	6.86	16.39	22.90	32.06	54.56	77.29	63.80	21.85	11.04	17.52	20.79	16.65	31.02	34.63	20.00	6.50
1041			86104.05	270202.09	116720.34	22710.49	5250.12	6220.10	10311.96	2430.28	2563.24	3468.29	18976.09	17802.88	6081.25	544.51	928.16	528.42	380.95	149.28	152.34	214.30	64.57	58.30	164.39	212.46	96.13	110.76	53.71	33.88	44.19	49.74	105.33	60.17	66.45	34.52	21.13	71.55	73.07	51.89	37.50	24.60	43.87	20.68	25.51	50.42	70.73	29.44	34.83
1042			6842.48	107416.34	135758.39	72502.25	67403.31	36237.98	5702.48	9572.84	2917.06	36793.36	32903.76	6031.93	6588.07	4703.40	907.26	747.48	396.40	204.11	137.44	99.16	407.09	286.65	119.79	55.33	167.00	157.06	37.44	124.95	96.17	65.58	68.31	174.69	94.92	84.43	25.88	36.84	63.25	38.09	31.93	38.92	23.32	32.74	35.79	70.04	25.47	62.56	35.64
1043			6016.94	28239.26	13615.92	8046.02	5306.61	3145.46	2692.77	3064.29	23374.72	48294.81	5279.60	1739.84	1974.30	1105.50	1355.32	352.22	109.25	122.92	99.10	86.10	173.68	72.43	186.21	138.96	78.96	128.49	29.98	27.24	50.50	23.40	26.80	66.40	52.59	71.80	94.68	25.68	29.28	39.04	12.89	9.43	25.44	31.48	25.09	39.47	11.95	25.79	43.40
1044			261227.96	286321.50	50227.84	18657.44	10315.23	3922.05	4118.54	7390.22	5542.71	18543.40	12572.67	2974.35	1595.90	1398.81	359.91	704.84	129.55	314.70	201.34	229.03	128.63	163.09	382.78	294.97	95.53	40.64	77.30	91.98	135.42	55.66	43.68	53.15	52.95	38.45	87.11	62.13	118.77	69.40	24.98	41.17	86.92	26.67	34.45	17.74	49.49	72.28	56.39
1045			4399.18	16599.17	1021.79	7903.40	17082.33	10023.05	4151.25	7270.41	18467.92	15899.57	16583.59	4738.61	854.20	651.58	459.34	306.43	169.42	84.21	95.51	214.61	145.38	220.70	198.57	42.47	77.09	55.31	39.18	135.31	196.30	71.61	16.89	34.04	37.34	27.73	37.55	41.42	61.60	19.54	37.77	24.45	25.10	19.95	38.04	52.03	44.77	49.59	31.93
1046			17077.49	55324.07	50900.07	7422.82	41433.80	20652.70	9264.97	1197.99	3462.11	8487.82	15128.59	4400.73	902.18	150.10	274.38	348.48	304.47	326.72	467.12	551.58	492.95	129.26	65.95	27.55	63.11	46.60	44.15	64.31	20.02	49.45	64.49	43.77	22.26	16.07	6.39	12.29	28.75	31.13	33.99	25.29	35.94	51.99	16.72	26.66	24.93	17.68	26.18
1047			7889.86	72136.09	53154.53	21893.71	14087.75	3428.76	3587.86	880.04	3528.50	17906.19	19839.85	3936.95	1803.39	875.83	322.91	387.90	152.51	68.84	212.49	483.67	398.07	95.27	223.30	180.28	42.43	35.27	16.90	46.28	70.95	16.10	31.31	73.54	31.74	43.81	69.65	23.35	12.51	36.39	18.79	13.04	36.17	28.95	42.95	44.13	46.73	59.63	27.67
1048			18143.67	45626.43	74014.18	25951.84	4553.47	18034.87	15256.55	1378.58	2345.27	4248.76	10641.19	9621.18	2014.78	777.55	610.35	415.28	215.75	207.92	379.64	262.98	98.98	153.76	313.54	197.18	199.77	37.22	43.53	16.22	27.00	56.36	92.03	57.32	37.94	36.96	53.81	174.52	80.92	43.29	30.33	12.73	25.15	37.51	54.95	24.97	23.63	43.24	31.98
1049			38622.80	88410.03	49277.73	3123.68	4265.95	6144.20	945.66	3699.51	4155.40	4800.98	11527.17	8236.04	8066.66	1028.16	183.68	171.74	170.50	203.18	106.01	106.33	91.33	83.21	58.72	86.81	146.67	62.72	63.67	39.93	66.41	69.33	26.16	47.83	42.36	32.37	43.06	64.27	42.46	20.97	21.24	46.02	34.78	56.37	16.46	47.51	64.05	35.15	30.91
1050			53370.70	106893.69	59749.82	29580.26	16461.80	6789.12	8317.24	8061.12	5276.34	17552.35	5065.84	421.36	293.80	384.27	783.36	386.91	148.53	113.34	383.89	293.94	125.51	225.83	225.94	89.66	51.88	105.72	101.07	39.99	45.30	52.50	36.27	41.56	58.90	60.95	6.73	18.21	32.35	11.30	33.70	62.51	16.69	38.39	40.08	40.41	15.85	33.85	25.75
1051			5112.00	12408.13	19961.29	23537.20	8091.69	5498.69	3966.72	4453.82	5896.90	9174.50	13717.46	4647.94	3943.36	407.05	388.41	306.31	263.05	338.37	119.27	199.33	143.00	422.82	152.82	42.51	47.34	51.58	14.79	58.99	104.00	100.14	27.72	11.49	11.35	42.47	39.26	43.55	29.14	21.74	17.19	21.67	32.71	32.67	49.00	16.63	17.08	24.57	22.15
1052			4122.26	39025.55	29672.25	13026.87	11351.81	4160.85	5395.98	1517.72	2187.64	9257.23	12225.71	3345.11	753.31	487.63	170.18	208.32	151.87	234.45	311.61	128.11	62.18	38.39	18.45	7.82	39.33	37.99	47.86	54.49	42.27	15.77	5.18	23.24	17.14	41.84	30.18	22.87	36.26	18.41	11.73	29.56	51.46	12.09	21.61	18.91	9.12	22.96	6.23
1053			11588.84	44148.44	61960.57	27184.87	6067.91	9849.64	11443.47	12142.32	6855.64	1871.74	2273.18	23936.39	23521.26	10018.93	1842.68	432.35	264.03	297.72	199.73	306.90	206.46	169.91	139.38	63.67	40.91	106.88	102.48	32.94	23.34	21.40	23.84	23.23	35.76	56.02	38.52	24.05	45.56	17.55	16.30	20.49	21.44	15.46	25.59	18.74	28.52	31.15	5.67
1054			20834.41	27154.90	8854.20	10745.52	3420.83	7702.48	1816.12	3289.82	3429.48	7666.32	8226.80	931.52	505.64	232.90	281.22	181.81	259.44	177.44	178.53	61.88	167.04	144.63	91.96	32.52	64.65	117.93	50.15	33.46	48.72	53.26	37.60	21.06	43.70	18.95	21.88	24.88	35.98	24.03	71.06	51.64	33.12	24.20	13.79	18.06	19.19	16.90	16.38
1055			20337.88	128879.64	114165.71	16115.52	16001.71	7715.84	13096.82	13929.62	12090.03	7300.06	35059.93	13310.83	499.28	330.96	819.23	812.59	342.02	321.05	453.84	231.82	187.44	276.21	134.06	115.75	114.63	131.36	33.93	105.95	36.91	34.63	23.19	89.96	81.08	52.50	33.23	58.30	82.11	59.15	33.25	65.49	61.70	33.94	15.78	16.33	22.93	29.55	51.74
1056			26948.79	256995.79	34160.67	2309.17	11883.31	2960.17	4286.31	5282.95	2980.21	14284.90	35627.98	6582.79	950.25	344.11	303.64	94.26	222.58	171.02	179.82	61.34	107.81	182.89	277.52	455.13	165.53	46.29	24.40	27.07	23.37	53.80	52.78	52.41	81.50	62.33	56.76	76.13	91.87	102.35	79.90	67.25	122.78	72.01	57.46	10.24	7.29	13.67	57.57
1057			6591.34	7119.36	15822.51	26837.40	16666.39	2647.17	4700.59	4409.95	5810.14	2207.42	6802.35	6038.36	796.86	552.57	452.98	406.84	193.55	137.20	50.55	38.79	99.07	38.80	161.04	185.02	41.76	24.08	13.47	27.80	53.78	35.43	61.56	52.19	46.14	19.38	41.81	39.87	26.42	37.27	61.13	50.90	18.33	31.82	15.63	28.92	36.53	75.83	42.10
1058			10525.75	13237.27	8394.92	7195.60	3906.56	1095.09	8383.17	8181.89	4774.47	4051.42	8452.96	4684.45	2241.74	373.84	176.60	236.52	292.77	257.15	92.45	197.87	241.00	236.30	141.87	66.80	87.49	133.24	61.58	37.40	26.44	64.48	115.81	91.40	52.74	28.24	43.40	70.50	19.82	24.59	23.28	20.97	10.07	14.83	28.20	15.82	49.18	55.80	28.44
1059			2399.75	27873.46	59217.75	33787.55	13087.77	15933.45	8560.10	8840.19	12648.81	9308.78	896.80	449.78	536.59	327.37	435.75	141.24	262.24	228.33	53.18	162.56	66.55	167.79	142.71	40.76	85.01	48.99	67.97	55.30	28.14	62.21	90.02	37.89	42.50	34.69	60.34	52.46	39.93	23.37	63.94	52.46	65.18	83.65	23.58	46.72	33.33	49.46	34.30
1060			4378.42	46322.33	32018.67	11628.08	4518.71	4076.97	3816.50	3883.83	7543.34	9241.81	14980.25	35315.44	9962.31	918.36	189.18	507.17	805.67	487.81	218.54	133.71	70.28	100.95	135.64	122.10	94.69	78.67	49.92	37.40	17.98	13.73	38.13	30.94	41.80	25.83	31.10	20.79	33.16	13.34	30.45	26.81	65.95	23.62	20.17	9.47	7.21	1.76	11.89
1061			5503.98	22310.06	13176.17	5572.08	12464.38	5987.71	1636.76	10508.24	12134.91	3712.31	27821.70	30734.52	2587.75	898.11	998.81	643.88	899.74	339.41	267.43	225.54	123.87	145.81	75.63	55.46	60.95	63.36	180.12	230.80	48.06	21.90	30.31	56.04	33.25	58.50	133.27	51.93	50.41	61.12	26.00	8.67	20.67	32.48	30.52	34.27	20.53	29.89	12.16
1062			22662.51	82374.78	38960.70	11546.65	15251.92	6805.94	16280.67	33457.80	24013.05	26135.29	9084.35	9483.04	3210.06	961.06	584.74	222.59	56.13	135.60	511.26	378.01	93.10	122.70	416.19	314.45	163.38	38.47	94.76	69.61	51.53	71.55	111.14	85.37	31.33	29.23	64.94	11.79	49.80	26.94	35.79	21.86	37.00	19.45	31.74	20.50	19.89	14.00	17.37
1063			19019.48	117893.22	180862.84	24381.21	10983.55	8027.44	5369.34	2965.47	1723.30	11876.93	22009.49	8571.50	496.32	623.05	326.93	344.00	116.26	119.89	240.20	96.81	78.32	150.58	175.48	64.10	115.00	71.15	84.41	87.39	188.07	293.99	96.82	37.27	52.34	32.35	23.44	32.76	22.37	16.46	32.07	57.82	30.59	27.57	37.52	42.63	39.67	18.62	38.72
1064			36511.87	76617.10	37764.34	15455.82	7167.73	6042.73	6651.51	1990.01	2791.51	6358.83	9932.25	4433.33	982.17	199.79	87.95	98.58	149.77	188.43	56.43	47.08	22.01	60.46	62.40	76.77	47.06	39.53	47.39	125.02	37.96	44.05	46.74	25.22	37.39	91.06	37.82	30.09	106.10	65.24	46.79	30.62	34.82	45.60	69.34	48.65	28.47	26.20	10.02
1065			7327.98	36991.82	18942.65	3141.41	9493.66	11268.79	32900.52	17206.37	10609.96	4898.67	12619.55	3513.49	783.56	652.56	615.42	529.14	254.64	205.29	292.04	196.48	19.95	55.03	85.37	99.43	33.05	34.11	70.37	82.32	21.99	31.20	47.50	49.95	61.69	39.08	35.72	81.60	111.20	50.49	21.78	27.77	59.54	51.03	19.71	26.44	21.76	17.42	3.24
1066			20766.98	65739.32	559416.56	219663.06	16785.45	24541.35	12685.15	825.40	1868.12	7636.88	12153.13	2485.04	467.98	1417.86	2041.31	503.29	195.87	465.19	294.00	108.69	436.14	372.66	173.90	260.09	219.86	148.56	146.33	35.00	86.90	51.89	21.77	78.34	66.51	83.43	167.64	226.47	202.52	105.02	50.32	37.35	41.93	102.76	61.22	32.42	33.04	54.08	47.15
1067			16177.04	97451.14	25258.02	8641.20	3960.14	9855.39	6337.61	7778.35	5268.52	9116.16	11563.21	1489.67	1422.32	725.03	501.79	467.19	382.36	206.94	182.53	122.18	125.45	79.90	92.52	28.66	26.87	115.46	131.60	76.80	34.11	55.06	41.67	25.12	14.24	15.89	41.53	74.43	50.77	24.58	10.29	34.03	25.53	23.53	58.19	41.87	30.60	43.61	22.04
1068			12657.40	26514.22	14785.83	26334.90	4890.40	3774.35	5795.77	2896.83	3450.60	5464.48	2109.80	456.07	738.47	722.38	238.03	90.03	180.24	334.62	324.18	327.31	216.61	163.17	49.60	33.47	54.26	23.37	14.89	12.39	33.84	27.53	27.24	24.13	38.26	61.47	38.40	21.83	40.03	56.43	27.54	24.42	28.40	20.19	12.79	12.15	16.18	19.10	18.93
1069			8702.69	15630.93	19534.95	15704.10	9407.80	5793.54	4571.45	4754.07	3998.07	22551.19	22732.78	3452.18	464.30	809.53	1479.83	1196.05	493.00	162.82	199.80	216.22	289.89	98.55	172.09	433.05	232.20	35.36	79.33	33.01	46.84	37.05	34.22	55.80	84.67	75.95	16.54	4.09	25.31	15.96	5.76	7.39	41.74	35.67	49.32	22.42	90.37	33.27	45.50
1070			26951.34	173668.04	143194.78	55437.21	14861.72	6437.93	14006.71	22277.97	16989.85	13283.06	11974.41	6997.40	1248.72	1954.08	637.85	589.96	168.56	55.43	286.86	178.61	312.02	40.08	401.37	269.01	111.57	190.57	62.08	51.30	56.75	65.04	138.41	74.16	14.97	39.76	66.06	27.57	14.94	17.93	45.72	45.43	68.15	57.62	76.94	96.07	91.86	59.57	14.42
1071			6750.47	8258.07	11251.17	6476.36	2943.96	6755.91	4365.38	381.97	6943.98	6319.09	4200.46	781.72	682.22	129.85	52.59	154.04	63.00	95.54	74.44	169.17	167.97	41.75	27.99	21.81	29.92	63.40	27.27	26.24	50.67	130.25	110.36	20.20	6.41	23.69	42.15	18.71	94.68	50.76	37.08	39.49	18.33	34.11	36.63	42.17	43.57	36.25	53.87
1072			3807.47	44932.72	40975.45	7698.51	3340.04	3464.92	5859.82	4402.46	2747.67	2226.20	9366.56	7458.28	2967.04	580.66	368.14	97.45	79.93	92.99	233.62	88.54	100.18	105.90	99.76	62.56	95.16	201.11	108.58	79.93	32.23	33.31	36.93	24.99	50.46	53.19	40.25	61.71	45.40	36.94	18.67	19.60	23.53	20.58	37.39	40.43	14.49	24.81	12.10
1073			14301.01	55218.24	31024.66	15591.45	8104.04	3664.88	2477.96	3161.06	1364.06	8142.92	25513.87	27178.74	3393.38	916.70	284.54	748.85	301.41	65.64	245.74	353.42	197.27	100.31	119.24	112.22	85.95	226.35	130.78	61.40	12.88	65.38	70.93	29.71	45.64	44.02	65.40	47.90	17.27	26.87	18.54	35.81	73.92	103.68	68.15	30.56	27.74	30.94	31.14
1074			4497.83	8272.79	2875.32	6562.85	10401.34	9598.76	3222.19	331.16	3473.61	8624.10	6392.15	4435.75	579.37	461.28	720.90	460.69	127.96	205.28	208.79	63.02	109.03	25.36	84.76	63.75	45.29	39.99	38.44	15.33	17.59	33.41	28.56	29.03	15.19	41.65	15.28	4.94	6.10	13.33	16.08	9.27	23.59	79.32	20.35	15.07	16.54	17.65	27.92
1075			8417.25	25801.13	23028.72	9041.21	10518.87	7193.47	4027.00	4514.29	4132.37	7920.02	14639.77	11484.01	2031.31	1846.32	1231.32	400.40	530.29	281.01	68.61	115.45	113.22	121.70	126.38	45.14	42.26	10.51	41.35	80.72	86.65	171.53	63.44	46.39	15.68	24.31	17.11	29.61	35.28	37.19	23.47	18.14	49.19	36.04	21.14	14.62	9.72	14.75	19.40
1076			88240.11	343023.46	151074.26	48781.67	65707.32	7621.88	995.35	1098.43	1801.26	10998.95	22962.82	12314.94	1657.43	514.89	461.38	399.39	272.27	493.97	396.63	234.91	92.30	196.22	179.72	115.32	150.65	64.39	47.10	109.72	193.81	158.11	114.23	104.62	89.46	71.78	73.33	70.94	46.53	54.10	122.05	83.01	16.87	20.39	66.43	72.90	17.49	20.62	46.35
1077			251869.37	535937.93	499253.78	56596.74	16412.27	17129.61	5084.16	1764.94	1516.71	4704.16	5886.12	3007.56	322.91	91.52	155.24	342.41	272.69	673.13	197.22	155.09	96.43	118.48	241.14	131.33	68.92	26.68	119.48	39.40	39.79	37.46	65.85	107.19	164.92	169.10	173.80	43.01	22.75	64.66	34.75	28.90	34.35	76.29	38.09	38.42	17.37	52.49	10.03
1078			13547.23	36258.13	7600.88	13347.12	15980.05	4090.22	851.70	7195.75	12034.58	6807.78	744.83	7228.45	2884.25	556.47	323.31	502.48	249.25	149.06	35.41	207.50	112.29	39.04	13.15	55.66	115.95	76.47	43.18	31.94	48.59	43.13	49.53	31.83	28.79	50.16	29.99	40.92	48.25	30.80	24.51	24.15	40.65	80.32	14.92	19.42	31.67	13.73	12.52
1079			45775.19	88248.70	44673.66	13074.71	3455.39	4597.36	11945.48	13609.56	11208.79	11753.23	5604.78	1758.35	672.25	199.82	117.70	147.96	126.72	69.86	81.32	215.47	94.33	151.74	48.31	21.74	12.11	32.99	60.00	86.30	82.51	62.62	67.55	24.69	24.48	29.84	39.60	33.39	27.66	7.21	13.42	57.90	16.47	12.66	25.02	26.09	18.91	9.97	42.00
1080			5387.08	26426.35	20849.47	9018.25	11676.55	11675.86	15252.85	13197.74	5007.55	1710.14	6933.50	9315.58	5230.50	1390.37	578.09	281.70	366.12	262.54	327.49	303.15	328.03	229.90	84.75	64.45	62.74	85.21	65.39	18.34	21.38	21.16	50.56	65.50	44.33	26.79	16.84	15.59	44.24	28.48	14.53	32.48	25.60	41.99	26.71	31.68	52.19	78.94	43.49
1081			1051.17	25521.83	29508.42	12745.39	6613.94	3112.37	3130.98	2926.42	2297.52	3420.35	21379.90	13636.13	1106.62	847.73	1824.79	923.44	245.89	297.75	220.67	236.37	190.65	174.35	118.93	107.13	65.41	19.25	37.18	23.55	5.44	24.11	39.30	17.35	19.71	12.18	23.18	27.10	37.32	52.80	28.40	46.20	34.09	24.97	28.93	11.26	14.90	40.88	39.93
1082			2449.22	12706.31	2058.70	4380.84	5420.32	16536.24	11586.84	1381.13	2028.33	8066.26	30479.45	19702.84	4369.88	430.29	183.35	208.95	126.97	305.66	69.38	77.00	282.24	290.11	50.85	34.91	42.84	60.66	73.59	95.39	107.62	15.10	8.23	67.31	40.05	44.35	32.18	15.47	9.90	40.17	55.82	23.75	13.88	28.85	47.32	18.82	30.16	42.94	52.19
1083			83090.74	149927.34	44307.35	14330.00	17208.71	13015.90	5579.97	4861.75	4193.89	3292.80	3192.87	4087.60	1184.17	696.70	284.31	319.49	258.03	187.35	86.89	75.99	39.85	48.28	53.90	46.38	54.68	35.52	21.13	16.24	25.67	29.12	17.37	9.24	18.13	19.62	9.43	10.98	29.52	36.36	47.71	45.60	59.92	45.45	24.62	5.52	23.74	32.86	22.32
1084			5109.56	61061.03	25852.80	22002.94	16079.71	7563.96	11577.25	8494.70	7355.31	12093.01	15938.53	5026.39	1849.77	1166.48	387.23	829.64	804.97	158.85	49.37	110.12	37.59	113.52	128.47	37.52	30.26	94.41	104.02	25.70	24.52	25.93	34.62	22.00	82.00	73.03	88.81	46.79	16.28	11.76	19.87	11.07	11.73	25.65	21.16	29.46	47.78	21.63	7.45
1085			6967.08	104051.03	61322.42	6529.13	3564.36	4268.25	6935.85	5308.07	5801.54	7062.11	8226.45	8431.83	3247.53	445.29	313.58	128.11	146.77	72.52	76.32	111.71	61.42	28.37	23.12	61.83	122.02	29.42	33.44	46.71	117.37	96.02	54.95	29.37	20.18	12.95	64.22	65.64	105.47	39.01	90.39	29.66	39.50	54.30	9.06	18.63	68.42	94.94	10.98
1086			2741.13	37015.84	19171.18	12263.06	2263.30	9089.48	16978.66	7800.76	4901.80	8260.97	3532.97	4540.59	1992.97	979.30	576.10	307.07	171.73	57.42	75.86	92.05	99.48	46.35	22.08	16.52	129.32	83.86	29.12	19.36	36.86	52.25	55.15	19.13	25.68	38.48	53.82	27.95	52.62	45.06	37.75	35.41	38.42	75.40	52.04	32.50	17.65	32.11	34.14
1087			4001.68	12209.40	17056.71	16485.57	7266.30	6557.58	3168.69	1518.67	3768.96	14937.46	79658.73	46671.58	3049.85	910.71	220.15	239.02	1652.59	837.36	184.86	73.17	252.41	286.35	110.75	206.99	99.11	101.02	40.32	46.22	17.32	107.18	107.02	119.74	129.96	139.88	78.17	14.34	33.63	19.40	30.87	23.31	33.12	40.79	20.87	8.97	25.64	30.47	21.80
1088			5146.29	18100.79	45210.84	34091.41	20146.55	3438.02	1125.28	7236.36	9438.17	10011.32	17958.95	14193.53	2578.15	818.25	678.69	386.44	365.09	195.38	252.10	213.63	192.44	208.35	99.91	170.90	253.53	218.99	53.56	31.95	38.62	54.97	54.30	59.62	14.72	14.87	19.22	26.46	48.82	34.84	24.91	12.59	18.55	44.98	35.25	10.08	19.80	33.19	45.02
1089			8867.86	16136.30	18067.52	6351.75	5185.00	4902.25	4667.20	3013.45	3841.47	19826.13	9504.57	2901.06	1433.76	465.07	199.95	548.46	394.44	156.46	79.32	90.25	74.63	94.58	75.68	47.41	71.33	63.71	76.46	19.31	37.76	68.55	25.09	7.87	15.12	30.99	29.55	23.77	29.65	20.45	19.88	27.20	14.76	31.28	15.83	19.54	20.30	6.43	6.08
1090			4666.56	11129.48	2386.12	5764.78	8890.51	18297.95	19219.49	9447.01	4335.01	4034.59	7220.98	4586.33	481.32	613.56	806.47	340.24	43.41	123.28	252.92	189.91	81.86	92.70	117.60	188.16	265.39	329.47	133.66	84.75	44.63	35.73	63.14	136.91	21.72	10.14	68.71	27.26	20.17	27.90	16.77	29.85	10.88	26.69	22.54	51.04	28.17	7.95	12.53
1091			20969.90	45068.86	25351.73	9957.90	12299.11	14370.63	6498.17	1575.02	20904.79	34778.61	4162.81	4011.58	873.63	1277.69	1161.37	605.56	318.11	169.11	182.53	263.99	286.97	95.60	95.37	189.19	154.64	58.43	27.37	52.65	44.21	9.52	16.43	29.45	7.56	11.56	25.57	20.87	21.14	16.49	29.72	38.43	13.29	27.09	14.82	14.83	28.95	44.54	15.09
1092			26558.20	27233.21	8004.57	4527.17	10455.99	24213.00	15562.56	4326.07	2854.07	6434.38	2578.13	1453.98	1139.42	794.99	631.21	282.58	154.29	294.18	180.56	266.11	107.98	166.41	279.68	116.91	148.83	92.37	139.22	112.77	73.59	51.21	50.06	7.30	27.71	18.16	34.87	118.48	136.07	77.85	12.48	34.86	38.95	42.01	58.04	58.57	62.23	41.78	32.94
1093			20114.39	62224.93	20160.51	3296.41	2803.71	807.48	1254.36	2334.98	12621.19	21325.53	18259.96	3196.05	617.92	310.13	178.77	281.50	789.57	328.96	98.17	35.79	72.48	32.31	69.89	44.13	55.98	53.76	50.34	35.17	23.89	14.48	11.07	61.36	46.29	16.99	37.27	38.55	37.99	34.68	18.18	28.66	28.06	55.72	47.42	34.46	14.76	15.74	29.00
1094			1108.81	27624.04	77772.63	44003.87	18529.30	3437.60	7045.05	3279.58	6700.56	8827.88	21372.38	9867.41	745.74	261.51	532.11	371.61	295.17	455.47	342.60	220.16	34.31	101.76	61.51	54.82	57.17	5.54	20.87	111.61	66.64	52.94	39.52	25.99	25.03	61.16	21.84	26.62	55.61	32.57	28.78	30.16	33.04	59.77	39.20	25.60	23.48	14.00	4.24
1095			17297.93	6501.17	19928.63	9025.24	5620.39	1273.04	3653.32	1910.04	9363.04	7161.08	11307.54	5823.56	2451.04	865.32	389.56	172.12	124.67	133.75	133.48	62.25	83.31	68.45	64.74	30.68	61.67	24.47	88.15	120.98	46.23	32.77	14.81	39.20	47.91	32.64	35.29	9.38	32.63	50.74	44.46	38.77	26.65	34.25	9.34	25.80	17.30	12.73	15.12
1096			4590.03	7565.24	6058.72	5864.79	4025.22	2698.96	6340.29	4852.40	3371.55	8592.32	16357.98	5028.83	142.76	644.33	313.50	284.29	458.48	121.60	100.47	33.52	93.04	22.64	26.64	28.90	54.95	41.99	26.53	22.04	60.74	89.84	63.94	44.22	40.85	57.53	74.94	16.60	18.49	20.92	35.27	26.81	62.69	42.98	33.92	24.08	34.34	24.04	42.71
1097			12276.23	31849.19	41104.75	15998.99	24607.15	19932.43	14370.22	6572.19	9243.71	30973.53	30625.05	1994.55	539.21	764.46	499.43	196.78	265.34	337.39	297.75	323.51	197.33	178.46	164.32	88.20	144.25	140.43	100.44	54.56	16.76	22.44	24.06	14.79	24.02	46.36	41.43	45.49	76.56	48.92	16.85	17.57	20.70	17.06	15.55	13.57	12.29	16.73	15.30
1098			7536.84	18979.53	9413.55	3557.25	458.50	2907.50	3698.38	10088.25	3921.48	9632.34	29163.58	10467.66	1657.37	153.47	100.83	163.86	336.74	228.99	169.78	71.37	62.36	152.40	129.57	57.01	71.08	67.04	30.88	52.30	39.32	23.78	27.90	41.48	32.44	24.89	23.29	10.69	15.63	12.41	7.43	21.06	11.36	12.12	35.98	20.97	29.63	47.43	14.93
1099			1771.58	8157.79	16531.10	10800.18	690.82	2153.42	5959.83	8277.32	5125.58	14188.14	37170.94	14478.17	1744.03	3273.01	1033.19	154.52	180.04	235.23	152.44	142.50	203.05	185.93	281.02	217.63	93.65	99.88	75.01	13.37	90.51	110.16	75.83	39.48	22.60	15.71	59.58	101.70	50.56	44.91	27.25	42.41	45.01	26.45	13.45	29.99	30.11	10.27	12.51
1100			18747.22	81715.02	118115.57	32872.45	13981.42	23130.25	15034.58	1663.93	1908.41	22089.12	9185.88	1750.96	1188.72	1061.47	709.13	114.80	416.46	386.54	470.87	214.97	113.29	89.83	124.89	120.69	57.72	140.49	54.01	13.39	23.87	98.22	55.89	94.55	22.65	13.57	15.15	32.26	17.51	23.12	27.02	29.14	42.40	25.59	22.60	25.18	18.26	24.64	61.25
1101			10497.26	11992.73	28397.06	31614.57	11942.01	4065.02	3576.34	4338.35	11427.03	24399.49	12079.94	813.81	487.42	732.40	653.62	186.27	246.05	545.51	219.48	252.01	306.32	225.12	69.99	130.93	47.06	27.44	57.51	71.26	24.81	55.87	45.95	63.29	22.75	19.77	85.60	84.45	82.75	22.79	17.40	20.59	16.77	24.40	22.52	10.85	13.96	25.27	12.68
1102			28711.49	180623.56	92923.54	11196.99	11467.42	15002.25	19398.67	5767.11	1662.62	6966.48	14202.23	6791.07	861.86	365.00	100.84	340.78	639.92	785.56	522.41	203.90	259.07	183.6.22	27.80	44.23	65.07	64.55	73.77	24.78	6.08	15.26	15.42	65.14	74.50	106.57	71.83	43.86	53.50	18.56	22.93	6.50	16.76	34.38	46.14	17.06	18.98	21.42	17.58
1103			5581.33	62797.23	59604.19	37071.48	5608.64	8570.70	4870.15	3625.58	2490.63	20483.57	27860.76	4154.40	928.09	404.00	138.43	194.56	236.02	368.68	148.62	217.07	221.22	164.26	86.04	149.40	80.99	65.69	60.72	49.00	65.10	59.67	36.16	35.06	40.05	15.91	5.83	35.27	73.70	39.76	9.89	14.48	4.64	29.40	39.79	31.93	16.99	9.66	14.35
1104			6933.35	67313.60	4489.59	3007.67	5689.52	5559.81	5859.74	1089.47	4989.31	13894.64	7950.04	2076.56	288.61	289.02	174.52	65.11	129.56	36.64	42.80	224.94	96.87	110.57	67.12	33.41	37.44	27.32	66.94	30.56	32.20	42.72	65.43	71.89	18.62	17.06	28.36	25.09	68.63	65.59	12.76	30.61	22.95	39.98	7.38	22.89	39.96	74.34	27.84
1105			29407.06	51557.48	19228.84	8933.20	5483.55	3399.70	2353.47	3539.56	4238.42	5532.83	7404.01	4720.87	134.04	94.28	134.73	373.31	149.74	100.11	142.43	105.03	79.13	160.63	48.31	22.43	48.81	49.94	66.82	41.47	121.49	59.87	10.76	36.87	56.95	19.68	25.10	58.38	50.81	60.53	19.17	19.11	15.15	42.64	14.04	22.53	20.68	15.83	35.35
1106			11545.76	40263.72	48925.40	32656.51	16897.19	23613.65	13606.67	7841.76	856.92	7895.73	11973.76	6520.57	2415.52	335.69	582.83	1441.21	1141.07	335.73	152.58	81.22	137.70	153.84	59.20	50.77	124.15	125.18	163.06	128.79	83.03	42.79	19.12	12.45	54.82	37.96	30.58	40.64	60.24	29.52	33.82	25.98	52.60	29.45	14.44	20.11	25.58	9.74	46.05
1107			15649.29	35326.39	22861.77	5735.26	13238.08	8131.31	8926.90	6125.10	1732.28	16318.98	25117.47	7387.84	3005.57	436.25	215.02	316.47	85.40	54.66	47.49	104.71	60.09	91.84	88.70	138.76	110.63	22.80	14.43	24.95	36.55	57.22	34.98	20.68	40.11	54.44	24.35	20.89	55.77	42.57	63.47	30.51	15.23	6.79	28.25	41.93	11.52	7.09	12.68
1108			57411.45	110812.48	37917.77	37885.76	33755.38	1474.33	5295.27	5585.36	5461.16	3238.44	6642.20	316.43	764.72	274.31	1297.99	768.47	756.30	131.16	302.29	128.47	94.46	141.06	121.79	92.50	22.11	28.17	9.40	188.27	114.35	103.88	50.66	59.20	40.88	38.11	37.75	97.87	19.51	46.95	16.46	78.37	66.85	41.12	19.73	19.08	14.38	28.92	33.30
1109			58173.14	458436.46	55063.20	4941.44	14240.60	6657.15	11766.76	3662.22	2303.84	653.06	4543.58	7416.99	4709.81	765.77	1198.02	958.55	1066.36	342.29	45.13	158.41	146.55	1298.25	1819.42	182.26	150.62	259.21	268.68	148.27	250.93	307.13	129.04	122.93	151.62	167.26	129.59	52.50	93.17	37.08	51.77	73.84	98.65	84.18	240.89	145.22	59.69	108.27	91.97
1110			3374.60	10967.52	2129.08	5787.73	4564.25	7029.72	3704.55	2739.32	1711.86	10739.83	5284.30	2093.75	393.85	62.03	190.44	226.23	195.71	9.85	78.76	94.01	117.47	81.92	15.39	35.15	33.31	12.46	32.97	47.50	15.57	31.64	73.58	103.61	81.08	26.89	24.16	23.41	30.24	15.18	19.22	9.28	40.67	37.13	31.83	12.85	33.49	30.48	14.84
1111			884.64	5701.52	4369.34	3640.30	468.49	3340.87	1339.85	15678.20	20711.56	7756.08	19609.45	6506.02	847.30	253.35	300.37	276.26	125.71	193.11	371.29	186.50	113.03	50.57	43.42	120.32	219.44	217.73	91.99	58.35	55.23	13.40	5.08	22.80	21.15	5.21	16.16	33.98	17.72	14.67	7.25	36.25	40.34	55.92	37.25	11.18	13.38	22.05	27.86
1112			13617.17	25665.12	5212.62	10376.90	15348.72	4652.86	1099.81	2413.05	2910.16	4472.89	6879.78	1311.16	238.71	248.75	95.28	69.70	190.93	235.33	100.50	24.43	72.96	25.93	80.17	37.58	39.24	47.08	30.66	75.26	28.76	38.45	36.81	69.17	35.72	26.85	15.37	6.70	27.10	22.50	28.25	35.09	22.27	53.42	3.70	25.88	21.56	29.02	28.90
1113			45496.60	28192.04	13351.72	15508.61	842.49	5784.68	6621.33	8361.69	10909.26	1650.91	9436.11	3534.75	1240.89	399.62	652.36	891.91	489.04	175.18	102.06	26.75	60.50	90.11	75.47	48.84	43.51	70.18	8.38	11.93	41.22	29.96	14.78	32.64	49.71	29.97	33.11	25.65	44.91	39.51	58.03	17.03	33.31	37.49	33.34	27.47	14.14	7.60	22.37
1114			5945.89	324050.56	111622.39	27536.85	9605.55	4393.95	5787.49	1695.51	914.36	3517.07	1724.31	740.21	246.03	764.69	482.42	600.34	603.94	611.69	193.61	112.73	70.26	173.16	75.34	114.63	240.34	65.27	85.63	95.65	86.26	13.57	308.21	149.83	15.14	38.69	194.43	181.72	160.58	198.68	136.94	24.15	9.07	57.22	61.78	104.03	18.53	36.21	40.96
1115			8364.11	22894.60	21473.91	7502.14	2982.74	7012.37	16194.64	11428.41	6027.07	5447.10	8204.93	6055.10	1403.27	459.31	301.83	296.30	308.53	98.23	160.26	236.52	90.03	58.18	44.24	86.81	23.79	27.25	31.51	13.24	41.32	45.67	50.01	44.99	34.54	32.45	51.19	15.66	19.46	16.00	10.69	34.53	54.54	34.09	9.08	39.50	89.14	31.22	3.85
1116			38544.43	69004.52	7698.85	13952.72	8088.34	2095.41	9339.20	2233.61	4157.54	4673.14	4262.62	4248.22	737.00	319.86	759.82	997.76	627.45	268.49	257.70	94.10	42.52	62.87	87.36	90.02	78.97	71.45	159.93	134.36	28.86	93.32	107.86	54.94	10.05	21.91	15.37	37.54	23.93	20.75	14.66	11.17	35.95	36.41	14.98	7.42	23.47	41.07	16.16
1117			9190.98	34245.43	11421.68	10176.29	3336.59	2862.53	4434.88	6770.59	8490.95	7558.41	18424.84	7479.50	1078.78	826.29	366.48	128.78	59.19	37.86	48.76	64.02	99.13	62.10	26.79	37.59	29.70	9.41	21.60	20.24	58.33	68.82	69.80	32.48	23.90	15.81	39.63	14.69	7.83	15.63	52.66	31.30	77.76	56.59	30.70	29.44	16.54	17.41	25.07
1118			16440.01	22224.47	35179.69	12559.19	5220.86	3785.96	5034.07	12657.91	7420.76	1414.58	12356.89	12548.74	2876.66	341.25	264.44	211.28	59.05	126.24	45.84	44.28	99.06	74.14	54.21	61.15	101.10	18.08	43.39	29.31	38.89	29.90	38.58	15.85	46.51	46.56	50.14	56.75	33.16	41.29	22.50	20.93	13.22	14.54	20.18	13.99	7.33	13.04	17.77
1119			20816.73	80583.20	67008.91	8443.65	4848.37	8207.70	5878.37	1495.91	3876.00	3514.02	4189.38	5082.61	3093.35	565.64	989.74	214.28	235.48	66.02	67.33	86.63	115.92	58.07	114.41	61.86	84.61	87.99	74.43	65.67	17.87	25.74	33.16	15.28	26.16	14.17	5.35	15.36	26.53	27.23	18.78	17.83	12.22	30.48	40.25	24.10	11.27	18.56	6.06
1120			5977.65	27947.43	19860.17	26070.99	8595.45	2393.64	845.68	7525.20	32558.95	21240.97	7237.97	1751.93	666.13	319.69	156.88	350.83	481.47	259.05	71.02	134.07	148.02	68.82	80.27	79.11	20.30	49.98	66.05	95.29	70.93	88.61	72.05	49.41	40.68	8.86	28.56	37.61	11.46	36.00	93.48	62.15	34.92	3.55	16.38	37.41	10.01	19.62	21.59
1121			241457.48	684580.75	90508.11	15645.72	39225.23	23813.69	13376.30	6936.47	2410.25	2784.24	9467.89	2338.05	396.20	273.76	1155.76	369.92	367.79	574.46	238.26	242.25	317.07	296.15	495.12	169.03	302.29	441.70	485.12	172.96	127.64	184.27	316.18	197.39	140.24	206.25	246.81	120.84	168.78	249.43	162.80	114.42	97.93	55.63	86.68	42.20	191.05	93.76	188.42
1122			33484.56	64291.69	47213.07	13003.47	16002.77	4806.82	4724.41	2553.74	3859.07	3935.32	13308.23	9986.50	1746.53	381.46	379.26	438.55	194.32	208.84	115.34	92.04	162.96	261.47	93.20	53.08	73.32	84.37	47.31	156.49	23.55	23.55	29.06	40.44	25.66	34.55	32.85	24.23	25.86	24.22	83.15	68.52	29.07	11.60	8.77	30.68	14.22	61.78	65.52
1123			28074.85	97064.16	48305.09	29051.26	27757.97	13392.97	11761.85	15297.88	27817.27	25879.86	4062.59	551.47	890.68	1083.45	324.01	61.28	393.52	239.59	213.11	179.44	162.81	217.40	365.94	237.75	89.61	134.90	179.84	120.26	27.75	56.28	90.54	81.46	13.94	41.28	49.74	116.26	47.81	49.80	39.89	57.97	39.20	45.06	25.11	13.85	30.00	50.16	31.09
1124			56212.75	90383.46	31500.64	84813.94	21522.27	7315.03	6359.21	4453.87	1889.08	12452.50	26648.14	4136.97	1029.97	815.10	391.17	834.33	401.71	312.47	182.93	330.66	707.96	519.96	114.92	82.74	69.61	133.03	41.95	37.47	126.23	141.46	55.74	29.83	44.78	56.22	20.04	12.09	43.02	64.63	60.42	26.70	29.89	54.51	49.81	13.79	26.29	26.30	37.48
1125			9063.72	11227.06	3306.64	5342.51	4341.33	1295.51	2965.43	6551.78	3064.24	24755.39	11659.81	1611.45	346.85	226.69	123.56	240.46	170.82	187.93	144.11	41.06	102.25	154.63	79.64	92.33	117.50	89.16	57.37	33.41	84.95	42.92	51.58	16.11	33.14	30.65	25.84	29.39	12.59	12.62	39.75	30.41	44.10	38.17	19.74	15.31	19.37	23.79	8.38
1126			17592.26	129261.96	70815.52	35663.39	12166.27	3553.09	6339.29	3581.84	1670.25	2772.34	4716.93	4938.46	1275.73	399.95	809.09	340.51	242.66	56.61	191.37	113.63	88.93	237.07	348.27	76.62	83.84	97.09	28.43	27.84	44.30	60.30	44.71	45.01	93.26	93.68	103.36	24.13	20.41	26.19	48.84	62.25	29.95	88.28	90.13	54.64	16.69	50.88	37.40
1127			4958.81	23053.32	11864.00	8376.26	2716.02	5992.35	2521.14	3994.71	15591.74	37023.18	41706.63	13970.40	1005.92	842.27	475.63	197.94	206.69	129.21	332.45	498.94	155.78	46.27	106.22	90.78	99.09	69.79	33.45	63.07	71.83	42.88	15.71	12.21	33.82	93.64	29.10	19.23	25.49	59.08	52.28	31.19	41.73	43.07	15.03	4.84	27.24	18.16	6.42
1128			6439.14	26708.51	10860.84	12616.88	4762.77	834.32	2527.14	2509.63	9115.17	21974.04	15187.22	1745.47	598.75	193.46	691.59	639.42	205.17	280.45	243.93	125.20	23.68	52.74	80.86	24.44	39.89	26.39	86.46	42.27	12.21	49.10	82.77	35.14	33.16	50.55	21.80	14.34	21.70	37.80	44.96	71.78	67.42	40.72	37.83	24.47	23.97	22.48	13.13
1129			29169.12	84183.99	65450.51	52361.55	27662.35	13726.06	2646.91	4693.00	1091.36	9281.26	12918.94	3429.78	251.70	672.23	668.30	590.17	456.97	336.82	227.71	341.29	308.68	110.53	107.07	200.35	57.13	151.99	126.02	72.59	29.42	16.40	66.17	56.39	90.17	142.82	132.33	78.23	27.37	10.96	7.61	54.09	72.81	59.75	30.57	20.93	18.18	34.53	22.27
1130			20111.51	251987.35	474357.09	207575.65	43402.82	8730.18	7576.00	5430.77	2960.47	5557.09	11187.53	2487.55	631.40	366.24	1346.18	392.97	428.68	526.25	253.97	166.48	124.24	111.25	157.72	111.89	92.65	49.36	63.76	160.14	48.74	65.52	80.68	67.01	72.08	23.82	50.88	84.65	42.87	63.86	91.88	62.64	26.69	23.67	44.56	132.93	104.86	44.88	43.26
1131			37598.94	47509.78	22384.41	14885.54	14184.31	5263.67	9762.63	4232.83	6257.31	12609.53	27990.48	14617.20	2166.57	1117.50	820.66	1238.72	449.26	469.82	295.85	406.96	291.37	51.65	70.64	47.57	87.80	36.69	48.10	40.10	67.52	23.90	20.51	65.10	51.61	19.99	25.83	24.49	13.37	26.57	23.97	21.21	28.19	21.98	22.04	39.65	22.08	9.04	15.16
1132			28475.69	110475.60	60064.51	20053.84	17049.17	13010.22	9423.24	5947.97	4785.64	6851.59	8148.59	3782.18	1383.91	1002.69	461.63	403.14	281.03	183.58	99.12	52.16	110.47	177.09	79.84	66.24	45.48	22.31	59.59	24.09	20.60	66.89	35.32	37.34	63.51	33.00	29.55	24.15	27.70	25.34	88.79	64.63	40.72	74.80	25.56	11.39	19.38	65.12	47.41
1133			38516.89	64043.28	28512.67	10453.31	30807.64	11285.93	15785.30	8245.98	5199.89	8915.65	22737.36	7016.00	2627.36	1787.31	1904.69	824.83	687.61	473.11	331.58	244.21	156.47	220.52	297.44	147.87	61.42	63.49	159.45	38.67	36.26	109.94	115.75	74.41	33.18	26.95	46.40	51.69	21.61	45.36	158.28	94.94	45.48	40.17	20.37	32.31	29.87	15.80	29.22
1134			8232.75	35771.14	26837.36	16901.57	14659.45	20055.46	3228.10	5545.98	33224.75	95369.71	25209.73	1528.18	1372.32	372.32	1108.56	362.58	636.93	708.51	671.32	623.20	392.74	318.61	269.37	158.66	81.17	68.15	56.44	68.68	31.60	43.39	44.53	130.01	107.66	49.14	54.17	25.60	27.48	35.89	18.15	36.86	31.62	42.07	68.57	83.39	91.23	29.53	17.25
1135			69070.74	125445.13	45333.94	22247.68	10757.06	1143.15	4378.79	4780.18	3180.71	3299.98	14590.55	14144.79	1469.56	549.27	700.07	207.55	358.05	1055.23	355.30	67.18	98.12	30.68	12.46	101.35	76.85	44.34	23.18	30.47	36.47	58.49	50.02	35.48	36.33	27.44	33.74	22.52	94.05	25.16	4.83	7.46	13.29	21.35	17.36	9.80	8.34	18.32	29.27
1136			39988.64	161360.54	28161.33	9106.71	9443.56	5661.94	5013.28	3262.36	2920.90	2367.89	9571.61	4127.84	1229.09	702.50	351.33	308.78	69.62	98.57	158.72	137.09	195.91	191.35	275.18	137.43	63.33	45.32	13.99	43.15	95.30	101.34	67.75	34.38	36.75	18.31	78.90	149.23	71.83	56.66	31.49	43.97	43.15	15.26	15.71	22.42	13.17	31.98	19.00
1137			16537.76	55691.86	44152.87	11330.72	9002.70	6381.97	4443.14	8520.62	2715.63	1159.53	3592.02	5512.67	3930.56	381.27	603.91	335.77	127.97	48.19	97.74	129.48	71.44	70.43	66.11	11.00	20.94	46.91	82.93	41.29	21.07	23.35	46.96	15.12	9.29	69.24	53.78	39.91	22.22	17.20	22.38	69.14	102.26	69.61	58.11	53.61	53.54	22.09	9.84
1138			4405.30	24270.62	7037.26	9385.94	16442.12	7816.46	2751.38	3338.37	4160.80	6277.01	7980.49	2584.46	339.02	635.06	1105.08	281.51	135.84	133.04	137.34	91.43	157.35	105.45	90.13	57.00	13.13	87.91	68.10	31.22	28.20	38.41	26.51	15.85	64.60	73.57	26.29	12.55	44.30	34.62	34.14	16.57	42.68	52.12	42.50	23.25	16.01	12.92	15.57
1139			6474.05	29668.93	23397.14	13989.05	13533.82	11955.08	10868.14	3741.70	3986.30	4436.59	5196.88	7561.07	1518.59	449.81	296.54	313.86	473.79	333.16	196.18	53.24	66.36	73.19	185.94	118.34	77.15	169.72	118.87	39.29	22.25	32.72	26.23	35.73	62.89	55.05	35.82	21.26	10.34	27.90	24.74	19.15	23.75	35.36	11.93	32.84	32.35	17.38	21.56
1140			29004.62	85027.55	23172.81	14849.45	7407.12	3245.33	1801.78	1986.53	1671.71	5387.26	4925.28	383.51	509.87	378.30	596.03	187.09	274.74	263.84	53.90	144.90	165.16	97.96	44.28	75.21	35.09	27.01	47.62	83.46	13.88	37.97	45.93	44.53	19.86	9.67	51.13	17.08	40.08	31.25	26.99	3.55	10.95	13.49	14.79	29.30	13.99	15.31	19.82
1141			41191.85	55919.07	19359.04	11480.29	8554.59	5051.12	2568.25	6566.64	11864.24	15927.29	3048.64	464.37	363.67	637.56	1054.05	505.78	548.20	676.27	253.66	273.17	177.73	20.64	82.37	39.16	93.36	164.10	98.31	119.40	54.74	81.79	17.34	27.47	47.52	33.91	31.71	37.20	30.90	4.13	40.00	56.63	44.38	19.31	11.53	23.65	12.46	18.06	15.94
1142			123157.49	114374.40	35718.14	13396.69	44915.38	23385.48	17133.37	7691.41	6837.48	15979.45	19671.78	4555.02	1728.97	762.26	1836.34	2298.95	128.52	471.67	581.48	285.66	224.82	77.65	34.33	40.41	50.36	25.83	75.56	197.17	41.30	21.06	32.47	6.15	27.43	62.69	129.26	164.76	159.03	35.75	62.69	41.52	41.50	29.80	51.10	44.80	16.07	20.62	51.01
1143			4153.16	16816.95	12587.57	5809.76	17023.96	8998.39	2874.78	2438.81	3799.29	13476.96	9368.90	3812.39	1634.39	501.10	392.66	339.57	178.38	78.61	106.82	94.39	173.84	80.03	263.25	149.36	56.82	20.58	12.50	66.49	73.90	35.57	51.80	54.14	28.49	29.73	37.08	36.96	45.30	21.69	26.30	22.55	38.45	63.48	43.13	18.37	12.52	26.82	20.94
1144			2421.33	14514.51	5478.12	2574.72	4012.19	6454.09	12412.20	14347.21	17206.52	12584.49	5389.21	1910.76	905.46	537.61	314.26	105.53	135.68	237.21	221.13	118.03	104.90	121.96	82.17	41.06	25.49	14.75	24.36	27.88	17.51	24.93	37.52	30.39	56.33	49.53	20.82	23.28	16.30	24.28	35.30	37.56	25.67	16.03	9.82	16.58	8.81	21.59	11.00
1145			3721.72	72135.99	48737.09	16506.20	7830.39	9399.34	16255.51	5878.98	4302.82	16158.01	22531.82	7250.63	3195.55	973.31	464.88	102.04	190.98	380.26	248.48	103.20	36.17	168.06	109.29	91.79	50.17	33.40	38.69	96.11	113.07	85.68	87.26	112.42	37.02	30.21	7.59	16.78	13.26	18.94	27.64	39.49	30.90	36.01	13.81	21.30	22.00	12.99	23.17
1146			11224.66	17094.63	6606.90	4151.97	1619.08	912.42	4349.71	4016.04	4262.22	12466.04	14991.11	6456.61	2394.77	824.33	106.43	488.45	738.54	104.00	172.58	255.24	207.69	120.71	111.46	37.98	35.90	37.96	21.84	28.72	29.10	37.75	58.04	63.67	44.77	31.98	28.19	26.72	45.82	5.74	25.29	13.26	36.31	48.30	34.14	26.11	41.67	38.43	27.65
1147			2833.69	27223.22	26734.89	22287.47	10943.18	2872.09	2193.26	3131.58	12060.09	37487.49	10638.95	1290.35	950.37	189.77	300.84	385.29	234.23	365.48	383.20	273.44	247.24	117.27	35.76	48.59	88.90	42.11	61.92	59.44	49.73	12.62	15.63	3.78	11.25	51.13	51.26	22.01	17.32	20.92	35.58	18.28	19.65	10.89	9.26	32.60	21.88	52.38	50.19
1148			4688.43	8663.62	5180.26	5489.92	3719.16	5542.50	1583.09	5589.22	7911.48	12444.43	11069.86	3870.42	1313.24	287.57	157.17	129.26	61.60	73.87	27.50	178.40	198.23	109.29	32.74	45.45	58.11	61.14	20.76	31.90	22.10	13.61	15.81	55.44	81.82	35.78	45.39	46.83	36.10	33.51	8.34	40.15	18.92	15.06	12.04	20.37	25.75	32.94	6.37
1149			20735.43	111447.99	11420.90	12436.08	9826.01	17968.29	17780.06	3475.68	5848.05	11217.60	14787.53	5754.22	1198.21	1609.31	1153.55	1346.59	2953.34	1428.89	386.51	339.23	265.36	385.87	351.94	1057.38	1810.85	1110.47	1117.70	490.23	35.72	17.11	85.31	314.95	368.34	314.80	166.65	729.35	586.51	254.85	140.02	291.81	713.85	399.89	417.40	656.51	316.59	180.14	212.38
1150			2304.06	8336.56	19155.80	7225.83	8675.17	4292.21	1311.69	2055.27	3912.87	3227.29	620.13	844.30	583.65	369.29	509.36	102.21	81.43	44.44	10.23	25.14	85.67	113.11	53.76	28.11	34.06	22.95	24.51	35.99	20.96	29.70	38.43	29.39	28.03	16.34	12.52	33.62	70.88	44.45	29.12	11.17	25.95	21.51	14.88	44.26	20.58	22.20	27.78
1151			81636.46	349129.37	615378.43	309613.62	23322.80	8646.96	1868.73	2818.10	4291.22	7278.89	15848.92	4274.94	996.28	497.14	132.13	235.31	1213.85	653.62	752.01	486.30	273.11	176.28	163.82	192.15	429.83	572.75	626.11	544.45	746.65	402.06	493.68	285.17	498.63	399.08	421.38	185.73	186.73	117.69	74.73	193.47	186.11	88.80	199.84	276.25	255.57	121.68	135.55
1152			16272.36	88706.94	57614.56	38240.45	4213.13	6901.80	1409.54	1620.98	3652.57	18345.89	15583.90	2201.46	479.03	421.21	141.29	110.35	230.84	182.10	110.13	69.11	34.55	113.78	307.98	128.75	63.11	22.66	28.36	39.04	40.39	15.45	79.86	17.49	38.51	32.05	36.41	39.51	45.22	37.33	72.75	41.42	60.05	71.23	65.18	17.32	12.07	17.38	14.87
1153			687.05	24782.22	24964.30	22682.05	9517.62	8931.78	7717.31	10288.92	7356.21	14932.31	9892.64	1919.89	1548.92	632.02	856.08	468.19	163.84	235.57	353.25	336.79	314.80	210.90	82.87	30.61	14.17	45.10	49.88	99.21	90.41	55.21	50.69	71.58	31.22	23.90	53.64	69.45	62.99	18.29	58.76	66.17	57.45	55.92	39.55	25.74	26.31	20.98	11.74
1154			2370.81	72582.64	89113.67	26194.82	18010.93	7579.01	3647.65	5193.48	3066.63	3341.49	7333.48	13738.72	3161.39	1135.68	722.29	366.33	96.28	140.16	246.72	219.51	97.75	106.96	98.82	70.83	64.39	108.44	42.54	76.75	15.88	27.68	30.51	63.94	16.99	22.10	30.19	22.51	47.45	13.30	19.35	26.88	56.20	37.96	22.21	7.51	26.60	26.90	33.84
1155			11076.36	30045.58	15938.53	23879.67	18958.99	3481.80	949.82	1456.78	2247.68	10895.92	18167.39	4921.26	930.42	582.19	364.13	317.96	186.96	146.14	51.04	128.80	116.75	81.54	205.08	125.61	62.85	17.87	13.70	26.32	32.86	50.81	20.43	70.21	82.79	46.93	54.76	51.16	80.79	69.28	50.39	85.01	119.96	69.05	12.95	41.20	16.10	25.06	11.61
1156			16514.87	50464.52	28991.15	130040.66	103554.08	61155.67	15995.44	7816.22	12189.09	21800.61	7613.86	3338.91	2794.00	1617.13	1208.29	1132.74	635.33	449.80	348.61	530.41	152.97	243.86	181.96	99.88	169.62	257.92	134.62	104.73	77.65	129.54	111.70	49.01	115.50	96.18	21.81	28.81	53.94	24.82	43.10	29.13	43.39	76.42	37.62	20.98	40.62	45.62	78.71
1157			181919.56	161471.57	16550.15	7776.87	7858.84	6333.46	4878.97	4131.81	13251.37	8185.26	6795.17	4209.06	529.19	257.00	284.29	504.73	299.62	257.32	106.81	98.23	50.28	71.38	55.40	115.92	35.99	68.46	30.82	32.09	18.23	20.72	23.43	47.09	44.72	36.51	13.75	85.12	26.59	33.52	21.23	33.62	34.88	14.32	3.17	11.59	32.02	23.85	28.63
1158			5812.44	47676.55	56306.46	95685.08	38115.22	14258.07	10974.16	7549.70	6655.98	10695.72	8908.31	2613.94	747.36	464.63	282.19	548.94	153.13	200.44	343.44	245.02	90.07	349.58	569.71	290.49	86.18	85.59	55.26	56.04	100.51	83.53	68.04	96.99	67.75	54.43	104.47	86.60	44.13	33.91	24.03	23.85	52.28	47.10	28.27	28.02	19.18	15.67	22.66
1159			3052.48	4015.63	4645.91	4716.60	1864.08	7406.30	11236.71	5951.02	5455.06	14599.11	4942.74	701.83	644.61	620.50	496.29	158.88	119.80	139.66	160.38	86.71	73.29	105.80	61.32	85.02	63.26	75.46	29.34	33.22	17.41	20.95	24.00	21.71	18.90	32.06	29.79	25.82	14.91	29.28	29.47	22.37	31.37	30.27	36.58	11.82	5.29	6.47	10.48
1160			45580.62	123945.58	36076.82	24660.84	38396.76	15073.70	18854.79	8108.51	4517.63	11447.78	10304.89	3286.27	1278.59	315.92	819.58	876.14	712.99	306.60	131.64	121.81	99.38	91.03	190.57	87.47	21.69	29.86	34.13	45.09	43.83	33.99	41.43	27.97	23.35	48.23	50.15	36.26	63.96	31.50	12.35	27.81	21.39	38.32	23.50	26.34	21.42	59.94	36.88
1161			8838.74	113678.56	23738.69	43200.08	74399.31	65590.63	31897.74	12322.25	1726.66	12776.54	11337.40	2327.50	881.12	981.39	905.57	507.54	521.66	94.89	160.68	145.07	245.90	209.86	312.67	193.91	60.92	118.20	22.48	53.52	48.44	31.22	80.48	81.84	57.97	16.22	29.30	24.13	26.35	27.16	84.24	37.60	54.32	79.93	30.77	19.25	68.19	75.42	21.06
1162			5799.87	2082.97	522.57	1497.33	2812.27	3809.08	7571.47	16050.86	24809.86	12762.62	6173.88	1682.81	418.11	617.46	351.25	312.56	132.82	115.13	84.45	114.68	91.47	62.69	29.24	46.16	128.27	93.34	44.62	23.46	27.27	72.60	30.88	9.29	4.60	25.45	34.42	30.53	19.39	27.77	17.76	28.98	16.51	10.14	17.59	30.87	28.76	15.00	14.40
1163			18048.31	31343.78	37426.00	32048.37	24833.29	9317.63	3113.46	1529.31	604.25	1900.99	12439.17	15643.85	4251.85	281.02	841.69	379.17	409.42	397.64	435.43	364.10	62.57	82.33	24.06	10.74	44.91	118.13	58.20	57.78	60.38	34.61	24.89	32.99	51.17	26.70	26.58	18.36	27.59	23.34	35.42	24.18	15.25	38.17	20.81	11.36	16.64	25.16	27.15
1164			8158.11	36557.50	52442.99	70417.57	29188.35	51807.07	53186.62	25980.05	12484.00	6260.91	16862.19	7495.85	3418.72	1210.84	824.18	66.94	82.41	136.96	207.29	155.14	188.04	65.55	131.20	87.01	91.25	26.42	30.24	36.67	65.21	25.37	39.55	68.12	22.32	94.90	16.95	14.75	39.74	68.16	43.30	36.92	45.77	66.92	41.03	37.37	35.75	13.16	8.51
1165			10693.39	57124.76	89358.18	17477.63	9137.64	2887.72	6109.75	5095.67	12813.11	23925.76	17473.75	2311.81	340.21	682.64	426.58	353.28	257.03	255.02	121.59	176.68	252.57	211.14	179.03	121.46	126.11	64.16	71.22	41.17	48.71	25.94	55.00	51.55	87.56	54.69	69.03	24.51	5.65	11.03	30.68	18.28	42.97	44.00	24.42	9.10	12.90	12.62	11.36
1166			140727.25	311303.59	69601.17	19122.11	4879.95	6151.82	12608.29	6135.25	3648.43	9414.03	10716.58	2036.42	888.53	308.90	385.51	124.28	134.83	248.06	229.94	265.99	267.40	140.16	54.19	67.92	80.42	46.79	41.96	42.15	39.01	53.95	118.32	80.44	91.09	66.56	57.51	41.76	90.86	77.19	33.08	60.47	84.30	108.41	42.55	36.65	20.24	39.55	35.57
1167			30532.13	49603.32	4939.68	10651.65	9840.70	7400.01	3315.82	6911.02	6975.62	15917.75	11961.82	1703.14	339.32	402.94	272.57	135.27	161.69	265.53	92.16	109.03	198.04	184.30	57.47	48.20	27.14	38.64	104.97	41.84	95.69	86.17	33.74	43.38	36.06	3.69	52.76	28.83	27.35	28.05	29.12	36.75	41.60	26.64	14.28	11.91	18.42	13.37	16.90
1168			12980.78	18800.51	5051.70	5739.42	3217.72	5435.90	6005.17	3797.12	2075.59	4599.60	3675.48	1017.26	736.52	472.85	296.75	363.70	173.17	215.78	204.84	157.17	141.59	52.53	117.06	72.64	26.19	14.89	51.12	82.41	70.88	43.33	31.51	17.31	22.39	22.58	57.05	30.85	3.81	13.15	33.93	6.29	3.36	20.00	15.90	20.79	28.34	27.31	24.50
1169			38866.32	74511.86	23215.81	14484.98	7172.78	5867.25	9412.16	7727.84	437.59	1687.14	3614.43	761.13	581.73	379.46	987.21	435.93	225.69	218.38	430.30	213.85	232.95	53.10	60.40	118.57	44.43	156.83	99.09	54.11	70.91	114.61	84.57	38.16	58.74	26.41	32.42	82.57	86.35	51.57	76.91	45.33	84.75	61.25	27.53	24.43	38.05	46.14	47.85
1170			10850.34	28931.41	22729.39	10607.20	9226.00	11591.87	3195.09	1457.72	2128.90	19525.47	15111.90	3229.75	266.31	275.25	838.15	657.93	154.13	56.03	34.56	97.52	137.61	73.25	70.27	68.65	36.64	45.91	41.06	26.66	22.10	54.16	51.05	33.06	35.10	11.05	19.68	12.29	17.57	25.12	23.24	23.34	50.24	47.59	50.55	37.62	30.21	9.85	18.56
1171			6301.23	80319.69	62146.07	32480.28	27914.63	16277.70	11657.92	15388.79	8999.10	3498.44	15001.22	7472.41	1722.33	464.30	128.73	563.22	835.95	673.02	245.58	210.05	99.67	50.54	48.19	102.79	23.51	79.74	60.56	84.35	117.88	92.17	39.77	27.36	22.02	46.14	32.64	24.76	43.47	46.60	19.27	11.70	4.75	17.49	37.23	29.92	31.56	17.66	51.90
1172			9407.77	30961.62	27178.21	22096.80	8635.22	19820.71	21683.24	2275.40	840.49	5250.74	7132.36	2004.19	531.24	427.86	471.08	243.56	265.45	75.07	137.93	169.13	103.60	158.49	86.99	200.17	166.43	142.85	83.66	28.18	26.22	58.50	11.38	30.50	20.48	12.56	27.67	10.15	18.22	32.25	14.57	7.90	35.97	24.67	13.57	49.65	13.85	21.57	21.23
1173			12427.54	32935.23	19757.30	17392.33	29222.98	19365.25	1396.41	6740.09	8443.76	3276.57	9765.02	7304.57	1601.80	543.85	355.00	658.96	141.37	218.29	235.06	180.35	255.52	152.21	155.63	227.55	250.14	241.04	61.67	36.23	72.98	109.27	62.19	34.65	95.39	83.52	32.66	12.65	27.41	13.82	38.01	20.95	49.36	27.35	13.07	34.39	35.80	27.60	62.54
1174			37364.52	105461.22	25543.79	28990.14	17813.53	15038.47	2253.34	3563.08	2857.42	5888.00	3661.01	1738.35	1455.54	615.83	44.74	131.65	22.71	96.05	103.90	135.29	106.39	31.65	23.31	18.73	51.28	30.45	30.02	55.10	78.02	72.99	53.63	26.72	55.27	58.71	59.92	26.80	42.52	45.72	12.85	21.10	79.93	48.38	46.30	63.24	65.35	45.69	10.23
1175			17823.17	73746.75	22799.95	22174.01	22789.27	16109.78	6901.21	1717.77	6432.24	11400.49	5381.46	12482.92	2444.28	784.19	192.58	424.65	134.62	53.53	146.80	53.48	47.08	85.84	91.47	128.10	80.18	46.31	66.30	61.48	32.10	21.63	30.50	40.53	76.12	46.95	42.45	23.60	24.61	48.55	36.61	41.79	80.27	43.77	12.30	14.64	29.84	32.27	7.99
1176			3432.22	22147.63	8813.04	8161.61	8531.65	7013.43	4282.09	2823.17	4974.16	15774.17	5462.28	5056.67	1121.86	709.71	334.10	456.03	143.39	91.08	12.28	82.67	91.60	97.02	98.35	75.61	80.94	58.27	14.08	47.38	101.84	41.06	34.17	17.75	23.07	25.63	22.43	30.22	17.44	20.69	40.22	47.70	42.62	12.32	6.13	24.45	14.96	17.05	32.16
1177			33249.76	60632.73	52679.89	10374.31	10314.72	6567.29	4785.13	2860.27	1540.12	7778.18	16516.42	23209.24	1443.20	1704.85	522.85	297.37	142.44	251.96	126.49	147.96	266.54	325.18	344.11	134.94	23.62	10.42	36.47	134.71	68.51	59.78	58.49	72.25	106.47	47.49	15.17	36.54	16.41	36.03	41.99	28.65	62.23	89.03	40.05	37.88	55.79	33.84	24.29
1178			958.39	35504.91	8468.73	6748.84	7582.48	2996.58	2639.50	3746.24	9224.95	22075.16	6018.51	1948.34	875.13	175.87	153.23	59.01	202.17	198.07	108.03	60.09	78.02	34.10	94.52	34.34	79.35	89.29	22.87	12.41	29.46	46.03	56.98	85.70	154.00	75.89	69.30	55.10	10.33	32.50	30.27	26.96	23.20	18.77	20.53	19.08	8.79	24.78	34.56
1179			9493.14	44969.51	17445.14	17986.38	14771.21	12732.46	6378.93	7951.98	3474.44	5224.68	8751.65	2816.73	190.36	731.86	398.85	116.35	139.23	196.34	127.79	38.56	32.69	22.29	73.14	56.50	36.63	58.24	73.52	84.87	13.45	13.42	14.72	23.77	36.58	38.99	26.98	21.13	16.88	7.99	23.61	10.37	16.42	18.64	35.61	34.40	12.25	10.09	7.78
[truncated: 4,593 more rows]
[truncated: 85 more columns]
