# Supplementary material for: A Low-Cost, Low-Power Water Velocity Sensor Utilizing Acoustic Doppler Measurement
Source: Sensors (Basel). 2022 Sep 30;22(19):7451. doi: 10.3390/s22197451 (PMC9572237; doi:10.3390/s22197451)
Supplement: Supplementary file 1 [file sensors-22-07451-s001.zip › supplementary_material/data/field_test/data/sd_000/sd_01.CSV]

1			2887.17	33554.89	16757.04	8977.38	9850.11	11509.64	7012.96	2498.33	2194.00	1167.38	1557.53	764.46	391.32	283.69	219.58	173.34	74.02	81.47	332.84	521.71	185.28	190.63	167.92	123.47	80.86	104.93	115.22	113.46	39.37	40.61	24.64	40.89	16.52	16.62	66.58	35.84	34.77	94.45	97.45	61.34	69.68	89.85	43.01	31.78	17.26	13.93	14.30
2			2695.08	10867.15	26134.07	9636.79	6807.49	14431.62	85417.25	33747.83	6707.08	3175.90	1386.88	1731.41	764.56	301.04	101.29	131.50	220.45	73.84	114.98	192.08	165.75	74.66	199.42	200.88	79.08	51.01	81.82	65.27	110.54	68.87	52.54	17.72	33.53	31.29	116.92	91.95	105.18	126.90	76.73	36.00	61.18	30.87	40.89	28.23	29.50	7.48	25.70
3			9055.35	17697.62	4076.87	6715.29	7683.92	3697.09	5328.54	3366.73	585.20	319.66	139.28	298.42	677.57	479.10	96.25	180.71	137.66	111.53	219.73	135.16	60.80	94.77	40.82	28.93	64.06	44.83	48.08	147.48	163.28	79.57	34.91	36.13	32.31	24.50	36.69	39.44	53.11	57.40	63.86	69.72	52.22	49.68	19.28	34.30	25.71	36.86	37.24
4			3267.97	39853.55	46050.70	16918.49	17716.88	27291.53	7547.12	4279.57	3294.33	1532.80	1657.16	688.42	889.08	1048.58	523.12	176.21	419.80	322.79	295.78	423.89	306.80	91.24	125.28	95.20	44.85	111.38	162.36	208.40	76.62	113.30	58.06	65.46	35.73	49.22	21.35	14.41	44.37	28.08	17.78	38.71	38.84	28.14	15.58	7.65	5.94	12.91	25.99
5			2569.49	26613.51	6899.43	1928.46	6577.65	9877.72	31017.71	16894.78	3485.63	1505.04	494.92	455.81	263.81	179.25	183.50	98.22	223.29	467.52	384.97	263.25	111.21	94.50	336.14	128.03	16.30	21.65	12.47	46.95	83.45	120.92	39.70	65.22	70.98	34.19	63.46	19.33	38.66	38.87	30.39	54.88	43.72	59.08	15.34	36.35	48.66	31.14	6.93
6			97332.73	445505.50	152204.67	37595.65	11758.89	19259.27	20435.77	10991.20	5184.18	2257.34	2286.88	921.54	993.45	2297.68	3814.12	1181.84	1498.65	2350.22	1327.86	270.26	843.33	330.53	523.52	706.18	318.72	235.65	1056.95	1264.32	371.61	168.86	149.47	300.19	382.23	296.74	186.00	66.66	961.80	795.10	549.83	432.64	606.63	284.35	152.45	200.92	42.67	261.53	279.73
7			12346.22	48765.52	20376.13	17821.17	9406.74	7599.18	10828.75	3105.19	470.72	863.13	527.77	339.32	639.72	1294.29	751.23	570.99	710.67	353.30	329.64	156.40	156.68	131.91	158.06	130.95	65.07	66.16	48.78	78.91	20.99	54.39	64.54	22.50	80.95	73.67	70.87	307.20	540.64	231.48	82.03	134.41	111.43	100.42	26.95	21.71	14.97	14.19	70.11
8			5208.96	14592.93	8716.88	12822.79	11472.55	4660.91	15500.79	9433.68	4724.97	1396.72	604.94	368.73	127.11	255.04	399.66	176.29	296.57	308.13	333.75	440.31	313.58	90.40	186.68	54.59	129.48	59.87	38.12	72.06	78.17	60.48	35.00	19.04	32.55	65.79	17.19	25.17	31.49	24.61	25.47	20.73	21.70	40.46	41.96	45.96	27.56	30.60	20.82
9			4330.28	28962.88	100184.27	106587.67	34183.25	2202.67	16434.82	8023.56	1979.70	779.01	687.98	611.22	97.97	162.88	550.80	834.10	433.63	86.75	249.52	181.01	102.84	98.36	86.90	137.35	36.44	165.17	83.53	35.70	77.07	50.66	77.78	62.28	102.96	93.21	26.10	49.73	42.72	16.79	11.60	54.87	38.26	28.87	53.03	29.76	28.14	15.62	20.67
10			21571.67	170025.32	21976.39	36028.40	52430.53	20136.46	23475.42	15131.46	4099.56	1070.12	501.95	768.82	1287.25	1403.73	478.67	284.62	242.36	278.06	39.39	234.62	164.25	64.52	357.96	289.83	249.13	207.59	96.45	32.26	64.49	56.74	64.52	132.70	105.41	25.01	17.74	28.80	108.13	99.44	70.33	47.95	18.40	32.10	46.70	52.64	25.67	18.75	31.96
11			19008.82	60791.03	14356.92	5589.42	8956.61	5454.08	27224.31	2244.95	829.00	942.69	76.79	493.35	306.73	696.13	543.77	866.20	194.92	153.41	570.99	467.71	160.70	185.43	162.80	105.35	75.34	13.81	99.29	39.88	69.11	88.11	46.24	58.19	97.38	36.21	32.25	25.12	15.21	23.76	48.48	76.05	103.85	73.78	35.03	28.89	18.97	24.09	21.89
12			11281.02	1292399.50	73630.87	56906.53	19878.59	15596.17	14946.63	11815.14	2966.43	1401.84	1485.88	1730.63	513.76	302.28	191.43	496.98	535.61	257.57	367.19	413.69	151.17	300.88	218.66	173.74	120.03	369.69	199.87	236.96	300.65	133.50	201.09	490.38	374.43	275.59	54.67	218.92	96.24	140.93	276.11	132.51	113.84	132.68	94.91	206.41	38.26	76.58	70.91
13			43680.54	153026.96	14800.82	444.70	360.70	4166.40	9652.01	29211.32	9653.63	660.93	916.47	203.69	127.25	116.68	112.06	196.40	629.08	259.75	59.88	66.68	54.48	70.86	412.57	313.81	176.79	87.66	130.25	15.48	49.17	19.72	44.43	21.66	11.50	26.40	36.99	32.26	23.30	48.18	24.10	35.99	11.50	12.11	45.75	53.42	59.73	66.99	51.18
14			5713.80	26533.06	6855.74	13592.80	24351.79	21767.39	10898.30	9402.88	5444.46	1618.25	861.71	672.05	376.28	402.05	211.46	331.43	131.21	109.37	188.59	173.99	98.64	201.44	43.38	39.84	35.67	14.61	51.21	132.01	74.29	77.94	60.86	61.27	45.67	59.38	102.28	21.64	6.32	10.35	26.15	86.39	111.83	85.37	31.38	55.91	47.93	25.48	24.29
15			69596.52	48783.12	47358.19	40822.42	14016.35	22097.85	7721.56	4237.38	2984.79	1295.18	654.01	1035.81	475.12	82.66	97.16	212.31	138.27	138.47	99.58	40.49	63.24	105.06	69.99	69.51	70.52	67.76	100.60	81.68	25.83	63.40	25.09	31.26	40.90	55.58	71.50	44.97	52.98	37.76	22.32	15.10	58.56	25.83	12.72	19.91	27.35	13.54	6.02
16			10983.98	149648.56	45579.09	9058.10	6756.18	7327.87	49185.12	29630.54	3634.33	565.96	713.08	295.88	160.06	204.02	454.08	247.68	203.59	189.04	119.30	175.63	232.56	173.88	318.55	210.96	82.50	31.32	54.97	201.71	231.28	23.54	36.43	22.88	33.58	6.60	13.22	79.61	71.08	72.79	58.61	69.42	75.55	89.57	31.60	29.66	35.94	20.88	39.30
17			14393.75	21183.73	19386.00	28523.05	16532.72	29278.68	22944.33	3138.31	2318.81	963.31	1105.71	483.05	447.15	963.83	147.01	45.46	72.62	25.76	23.33	33.88	295.50	206.96	34.73	41.44	54.69	42.62	20.36	44.17	84.93	130.70	118.14	52.29	24.85	77.13	30.96	46.01	61.11	34.62	28.54	61.23	87.25	52.58	19.70	23.70	45.73	14.99	8.74
18			62985.02	212525.67	135189.73	34737.44	19807.87	3545.17	23847.87	15818.31	981.63	1042.29	884.42	769.27	897.67	702.04	1321.50	1613.26	1035.10	316.09	85.38	75.04	83.04	56.23	19.60	22.30	48.02	142.00	66.87	50.70	138.61	158.53	26.05	33.47	15.50	59.49	87.61	93.60	85.55	106.37	96.66	43.98	34.46	35.67	25.10	37.14	56.58	24.54	25.81
19			7727.67	38797.08	6967.35	26502.84	29143.94	14391.59	24629.37	12064.25	4797.55	1031.16	2187.68	1530.05	1104.04	644.79	1595.09	684.82	105.41	154.42	230.25	239.31	199.71	309.49	91.33	109.55	175.16	123.19	106.21	90.78	193.93	214.08	169.79	79.75	64.97	52.48	71.74	36.68	18.85	41.79	77.80	42.21	23.75	28.76	49.60	18.29	38.36	12.71	29.09
20			97409.39	233864.28	31527.21	4045.68	3866.28	3153.96	3540.19	11657.50	3315.35	1174.18	1845.85	2469.06	1181.61	540.56	949.36	751.93	342.95	364.65	531.77	465.13	494.03	182.35	448.19	206.01	164.52	102.09	265.02	157.12	165.22	185.74	296.19	271.43	362.52	274.20	260.71	836.64	277.92	253.27	218.10	56.78	148.11	72.65	161.13	150.45	368.86	63.84	295.08
21			840.45	43627.30	49130.75	5449.14	21597.59	32684.01	46039.51	10824.15	3154.24	1515.95	845.64	294.05	521.47	430.53	550.79	667.19	206.60	59.60	61.71	78.35	208.21	240.71	227.36	88.92	47.31	65.42	144.67	185.16	66.03	43.19	73.58	107.07	94.51	57.38	63.96	116.66	72.42	61.98	42.92	54.81	103.51	66.61	65.34	86.93	45.43	20.28	47.17
22			2046.10	36520.45	33478.04	41995.03	23148.94	17647.36	33198.69	17466.72	6517.03	2168.61	2243.23	2755.94	1333.37	931.29	378.01	608.85	505.80	425.14	197.61	160.62	110.41	78.38	167.97	181.11	50.44	85.59	57.38	96.02	120.69	36.85	93.57	69.67	24.38	35.90	9.09	27.80	29.24	44.34	106.66	103.77	22.05	37.01	63.76	39.91	13.24	29.41	36.48
23			21015.69	173131.07	75897.09	68869.39	32069.97	39715.50	31825.56	18155.57	13793.47	5685.13	5933.77	2953.27	953.39	521.52	537.22	726.04	870.24	364.10	264.95	277.74	125.69	70.66	51.84	111.40	129.94	36.26	45.02	102.08	71.82	102.90	63.87	85.33	52.93	73.65	21.47	32.50	42.90	49.15	76.96	77.04	27.61	17.99	30.70	23.51	21.61	19.75	34.28
24			69553.25	120558.18	8951.32	7182.72	21546.65	11998.31	11256.08	2031.51	1600.16	555.78	502.33	204.31	401.51	932.58	647.44	241.09	567.01	217.52	280.27	254.55	131.47	199.68	80.66	105.63	38.53	56.34	103.59	64.58	87.72	88.17	44.66	35.83	6.58	10.62	14.56	23.66	44.51	21.23	62.59	42.41	21.26	20.06	14.80	29.30	14.04	36.78	34.20
25			54338.39	48350.79	11547.69	18737.50	22722.64	8242.47	34607.55	32712.27	3259.28	2378.55	799.65	406.44	201.09	653.78	1047.98	546.34	214.56	143.15	166.29	254.88	288.59	265.32	219.09	130.75	235.56	178.34	193.58	378.92	48.83	65.53	56.32	22.44	32.02	53.01	27.39	12.43	67.68	127.10	160.60	91.71	61.87	43.69	26.93	39.04	34.93	37.92	54.60
26			2868.11	48227.05	15768.67	2029.10	9515.83	10918.99	44570.85	21111.54	1696.46	365.66	1248.54	1053.87	417.36	403.28	98.71	82.12	94.92	191.77	222.38	79.39	18.00	156.49	177.84	77.28	46.04	68.34	29.38	48.09	24.03	45.21	108.61	33.61	39.67	34.94	21.51	22.27	33.37	23.69	7.76	24.62	31.44	111.12	67.46	6.53	27.74	15.05	22.68
27			34996.25	25054.27	40204.12	14105.07	5621.29	10665.59	22390.44	11044.26	4321.54	760.75	964.98	532.76	246.54	456.85	182.34	353.51	473.66	404.93	307.74	231.20	114.13	34.96	55.24	31.38	87.45	56.91	115.34	167.80	113.67	257.30	186.49	34.08	58.21	31.95	40.03	37.15	32.72	19.06	25.33	30.91	29.29	59.82	29.84	23.48	34.09	57.49	80.46
28			14210.15	14870.12	2113.00	2659.44	4613.83	11265.92	8089.85	1559.23	1481.79	396.92	71.94	36.13	223.57	469.48	246.60	213.86	143.07	171.65	92.70	57.98	52.66	117.58	317.61	385.82	244.97	57.17	35.15	74.27	112.99	36.00	6.52	25.61	25.55	13.05	25.42	46.84	40.75	76.10	97.47	34.52	23.27	60.50	18.77	31.33	20.73	38.52	17.25
29			11758.44	84014.57	30925.52	4210.10	2375.58	2599.06	12529.89	5307.22	1311.66	61.17	560.34	422.03	540.23	837.35	285.09	125.69	89.90	158.83	169.65	289.74	172.50	79.32	36.75	35.38	61.91	45.84	111.73	193.09	139.74	114.00	44.45	36.26	8.68	47.43	61.67	51.23	5.72	14.07	25.32	26.64	20.56	29.16	14.11	50.17	58.52	43.32	19.74
30			130039.62	172775.96	25508.28	25852.71	9135.91	10818.58	10137.35	6941.33	2404.04	416.70	613.53	931.32	395.77	982.08	849.56	919.51	3393.41	1008.06	366.06	740.58	726.12	736.69	1129.36	776.67	405.14	193.91	71.77	1194.69	1434.05	370.32	649.88	755.40	853.51	806.24	373.67	69.11	276.87	156.95	137.42	260.06	298.41	200.15	778.55	611.91	384.33	130.12	89.38
31			52891.62	57578.16	12701.82	7401.68	10223.50	6696.83	21161.86	5431.57	857.05	1191.53	1698.45	2047.43	894.28	320.99	178.00	509.46	185.76	291.16	54.01	280.31	601.86	268.15	93.14	47.56	47.49	76.41	67.34	61.55	85.40	23.31	86.65	76.99	64.01	78.37	9.68	37.48	46.59	38.48	60.08	34.78	39.99	37.51	11.71	45.63	31.32	57.26	55.75
32			8708.10	32069.13	13492.26	23765.17	17511.53	8781.21	4504.83	4353.94	1479.72	530.70	228.84	179.47	234.42	297.54	192.92	380.05	435.40	277.12	276.16	122.96	13.19	72.22	129.65	97.66	45.14	98.83	89.16	34.58	14.72	6.02	13.66	15.17	29.68	14.93	7.96	22.11	32.07	24.55	50.64	57.63	54.43	49.17	19.40	27.83	8.51	15.13	31.18
33			14710.17	159252.56	14065.53	5412.64	34297.82	15758.56	19531.82	8411.22	2136.17	2312.06	1331.11	305.30	119.29	277.02	410.91	485.91	231.36	142.99	288.17	48.75	57.38	52.15	158.19	36.56	104.24	126.88	136.56	91.89	93.95	183.83	246.26	426.98	129.45	189.24	151.12	102.32	172.83	153.88	109.28	137.07	110.80	59.28	41.20	17.59	56.75	77.81	29.84
34			3328.69	30427.57	18000.89	39473.11	32641.89	12400.01	33150.40	5358.37	716.48	1203.53	1659.99	614.93	390.93	105.56	201.83	197.70	119.59	92.22	275.02	413.29	244.88	437.30	712.06	295.10	119.11	50.66	30.53	27.03	43.26	42.72	88.09	58.03	36.86	36.99	21.89	11.86	32.45	22.92	58.20	40.92	79.70	65.43	33.49	5.82	27.03	20.22	33.16
35			58141.21	121606.56	103458.47	12831.12	14335.72	9732.27	5331.60	3586.56	1612.46	1564.06	674.16	472.29	99.14	517.62	398.43	369.19	289.32	138.83	67.32	113.83	153.81	107.48	118.44	158.21	113.01	78.54	84.21	36.38	21.95	57.26	88.85	89.91	53.44	85.42	76.83	49.00	45.22	76.01	25.34	47.23	94.83	50.60	31.88	88.94	91.70	100.44	29.38
36			1367.41	21868.90	30836.75	35992.60	7549.27	47011.88	21692.25	1930.17	5143.21	2594.85	2493.69	548.46	824.95	1547.25	1826.71	729.65	178.86	170.02	280.31	223.81	318.97	97.41	105.09	88.86	309.16	90.40	69.00	110.56	57.95	45.53	125.85	69.48	14.86	18.42	48.34	70.37	30.78	18.64	34.27	42.55	38.92	39.32	22.87	7.31	19.80	26.31	48.93
37			15620.96	22843.68	2012.24	1436.52	6169.18	18608.57	15736.09	3688.87	2030.60	2226.46	1411.72	565.39	248.41	358.73	86.91	278.20	43.21	162.50	406.68	293.85	99.78	219.23	117.27	16.35	50.91	26.00	17.56	122.29	39.92	32.90	9.23	106.78	53.26	18.72	38.11	42.27	46.17	53.33	8.58	24.75	35.53	20.18	5.22	6.21	11.86	25.80	37.44
38			33020.01	509519.37	121458.62	36311.67	115068.67	54979.20	16114.41	4726.34	4531.43	1121.63	1028.80	1233.13	1148.52	351.15	617.95	242.90	2044.02	235.07	155.03	155.53	87.44	409.28	169.88	276.30	262.51	1131.16	292.50	334.39	707.18	849.86	841.53	393.66	539.19	279.16	160.63	772.34	1026.35	233.73	300.75	275.54	206.32	83.51	185.53	85.15	113.59	104.87	340.18
39			12570.04	138392.42	51672.38	14457.49	13843.53	14026.70	31063.80	8341.72	3037.81	2299.31	1157.35	214.54	695.36	857.27	955.64	1690.51	854.12	239.52	298.34	262.81	318.94	174.41	137.53	87.60	54.28	26.22	28.10	85.91	40.83	31.85	23.66	30.60	73.20	50.47	10.56	23.45	18.76	43.04	64.61	32.11	15.62	14.31	17.52	20.04	17.11	26.04	37.72
40			3472.66	23698.53	17255.54	8472.66	24592.55	6958.43	7131.58	3983.37	2962.83	1870.77	1204.74	192.54	102.35	664.16	1122.78	326.89	243.57	207.25	126.34	42.87	44.61	160.85	201.26	132.27	84.55	70.25	41.29	66.27	149.04	125.46	107.85	136.84	83.18	41.75	42.02	65.70	61.70	67.94	21.98	23.24	38.01	59.78	158.74	94.91	40.63	22.97	40.99
41			10356.82	31307.97	70315.81	46946.40	13960.72	18438.90	28759.16	21687.63	15851.53	4518.49	1909.08	449.91	263.98	195.78	162.71	454.02	299.91	387.44	712.47	407.45	183.40	309.71	461.79	302.12	88.88	82.50	57.77	78.50	61.86	113.74	94.27	128.87	152.68	61.51	54.75	41.12	19.83	32.89	29.65	48.62	69.55	30.72	25.69	19.68	22.22	29.68	35.33
42			3508.76	32073.46	27926.26	10733.18	6080.72	5314.24	18368.69	16586.93	2713.72	621.14	541.46	290.14	250.61	258.44	256.51	435.67	461.41	228.03	80.72	79.12	88.65	41.49	93.40	45.97	49.91	113.01	62.52	36.18	75.76	21.67	20.25	33.97	45.02	21.44	10.89	27.78	10.68	8.76	35.66	71.01	47.68	27.24	10.31	14.92	16.15	30.30	40.44
43			75063.93	187295.31	51731.13	26912.94	24852.28	11041.74	15337.18	7116.08	2171.52	1683.44	137.35	177.88	93.35	370.07	668.57	452.11	204.87	97.35	274.61	208.04	343.22	471.00	282.10	142.92	214.42	161.47	106.41	148.83	54.27	17.21	32.88	44.05	25.78	26.33	59.48	17.51	17.47	26.67	14.22	13.17	33.94	7.27	32.93	37.91	20.24	25.47	25.53
44			2793.62	29062.20	9023.42	19656.27	18052.22	12257.94	20530.81	20758.13	4327.20	700.26	391.28	657.89	370.07	275.39	1016.59	803.64	454.00	270.78	164.44	179.81	225.42	155.22	88.68	247.57	179.12	171.97	31.97	98.06	74.90	66.21	76.59	45.95	28.79	49.86	39.18	42.46	17.32	33.91	16.32	13.43	26.24	22.91	41.88	28.67	21.88	14.51	30.80
45			65950.04	145295.35	70231.34	75518.69	27335.94	15331.80	22759.33	17169.40	1945.20	4344.39	2768.91	1030.80	308.78	510.48	549.43	191.01	1227.44	3277.62	3416.34	1836.25	385.71	1217.60	1786.93	1589.89	430.73	57.38	475.76	1871.81	1388.02	326.85	288.25	322.95	144.80	205.10	167.25	104.62	24.03	148.63	93.16	271.28	423.50	440.14	432.39	390.28	57.92	124.33	130.04
46			60631.91	128033.28	92338.89	38459.02	21397.46	29553.38	42460.05	58356.14	11615.40	811.82	199.13	266.82	885.59	1442.02	1232.53	448.48	1056.58	1190.66	1520.50	631.82	152.85	164.49	112.74	117.38	92.71	56.56	152.00	92.39	138.34	80.65	133.78	68.24	91.05	85.96	97.86	34.84	20.22	46.42	15.83	10.24	48.27	65.39	43.95	77.42	25.69	14.33	41.67
47			15713.31	33098.85	26039.73	19244.08	13973.93	9067.54	14513.01	10945.64	3087.73	701.07	96.33	117.85	135.52	292.72	179.18	198.48	236.35	315.16	422.77	105.50	59.73	105.26	456.94	390.73	52.52	50.05	43.43	84.27	49.05	27.58	30.24	64.45	38.58	16.91	46.20	44.98	14.51	21.12	63.26	45.50	30.26	46.22	33.61	23.09	45.95	38.78	19.84
48			54803.44	142408.96	30510.94	20415.55	3473.59	6504.39	4816.60	3481.39	990.46	378.26	719.88	497.23	283.29	420.06	213.64	91.57	241.49	219.54	212.85	339.87	338.04	168.05	151.33	131.08	91.68	163.79	149.26	81.12	98.42	51.35	89.50	23.54	55.26	23.56	55.19	57.23	53.07	55.49	61.24	102.78	20.93	28.25	18.36	13.82	18.14	16.98	12.53
49			58341.62	223336.68	43171.03	33109.15	22401.49	13357.01	15423.53	6153.08	4198.63	1919.13	1233.40	1091.52	512.20	506.21	293.16	107.90	38.10	78.31	219.88	212.36	108.22	35.34	48.81	20.61	118.51	31.07	141.86	73.00	42.02	102.78	11.10	33.34	68.29	122.22	100.51	100.52	63.04	56.43	26.32	110.44	87.70	33.47	26.02	28.38	28.83	23.38	33.40
50			5284.78	124552.83	114422.32	59263.49	34471.91	31536.64	19699.08	2184.37	1098.03	518.03	740.82	631.43	400.03	285.01	222.48	344.48	592.52	411.23	155.62	92.03	28.29	133.61	290.14	171.02	73.20	140.14	150.80	95.94	45.09	67.35	113.54	62.06	28.25	98.92	191.02	87.07	72.04	23.99	18.21	11.49	89.66	96.93	50.40	59.19	59.35	13.52	30.37
51			8824.85	26198.89	14745.04	16112.13	9618.41	4474.75	18022.86	10598.82	2429.77	761.56	601.81	807.22	146.96	485.21	302.41	112.85	267.20	104.42	153.13	103.05	39.89	22.19	41.71	19.17	110.30	54.68	57.81	139.73	82.94	27.41	16.65	23.29	33.23	66.02	45.24	20.88	13.27	13.29	15.24	57.14	15.22	60.82	31.26	13.37	31.23	35.29	20.78
52			25811.29	135293.06	42675.55	95718.29	69735.74	11169.38	25636.29	10138.48	4962.77	3003.37	1187.22	331.26	342.29	573.67	710.18	916.73	678.04	854.03	615.57	39.82	190.39	141.69	25.00	80.80	280.48	140.80	61.86	42.28	26.44	58.36	34.17	49.51	25.97	22.75	11.72	20.19	38.19	93.89	60.19	53.87	49.35	67.72	37.60	65.88	56.92	31.23	23.17
53			20820.20	209527.53	149133.70	65957.55	11601.15	23779.72	23726.45	17718.71	8327.06	3216.21	1386.16	452.33	659.94	1526.98	523.23	196.98	434.73	685.84	944.95	449.00	234.78	297.83	93.21	129.15	130.92	61.62	193.52	85.92	81.78	66.52	63.93	22.88	24.22	62.69	25.27	84.57	131.36	32.00	98.36	35.49	91.47	120.77	48.09	32.46	41.48	30.69	21.42
54			38517.52	85870.64	73123.83	19749.82	21966.55	40843.42	44761.17	16781.80	2365.03	625.31	901.03	149.36	410.88	488.00	491.33	683.19	422.02	225.33	339.18	188.45	225.88	297.88	428.89	278.47	147.27	142.88	90.71	40.40	54.11	15.58	26.78	38.29	127.69	133.03	45.65	58.84	95.24	159.12	151.46	92.02	7.91	22.59	58.54	51.49	6.22	24.99	38.92
55			17890.17	48306.56	8330.10	3118.82	2153.55	7705.28	9571.97	5193.14	967.11	668.99	1245.20	283.71	128.42	136.56	146.83	384.21	740.71	78.67	368.20	336.81	83.92	37.04	28.59	22.86	22.45	23.15	77.58	44.97	153.36	154.82	52.76	24.98	48.33	3.03	26.00	26.94	13.74	16.50	13.16	33.32	19.32	71.30	28.31	36.25	51.37	58.90	34.58
56			89032.77	152597.75	19048.17	6232.86	14468.96	7202.07	19240.84	20054.26	2893.49	2867.39	1302.71	237.84	482.59	356.80	250.28	1037.07	435.74	132.74	237.24	328.73	204.40	123.48	280.78	285.10	120.71	198.14	39.73	85.37	141.83	58.57	72.79	116.97	26.59	45.56	29.88	29.88	76.23	44.53	84.09	48.10	65.35	16.66	26.56	74.39	132.89	116.32	72.50
57			27371.55	60509.24	66767.25	31528.77	12576.46	13271.94	5043.54	5509.40	3895.07	2419.19	1744.18	471.55	953.11	289.46	234.41	1172.89	1262.06	512.22	457.80	251.40	243.66	273.01	3061.73	1937.99	5326.22	6513.91	1786.51	1890.24	751.31	458.79	17.87	51.87	136.88	126.74	17.61	10.69	20.98	66.75	24.70	52.19	25.83	22.83	40.07	36.85	47.73	53.71	24.78
58			11517.80	35289.95	70266.25	32119.77	20573.38	14848.87	14507.53	4096.45	1818.03	516.64	996.54	503.56	766.28	401.62	537.64	409.06	730.74	548.15	483.00	241.54	49.75	139.73	344.64	266.31	118.60	96.43	97.55	91.99	96.45	19.42	174.72	100.29	55.35	11.89	48.14	70.48	18.60	12.85	65.03	86.07	57.97	61.71	20.02	21.38	14.20	21.12	45.22
59			245483.46	2081812.50	167456.00	35020.16	29994.81	9878.35	18229.78	8835.49	3288.34	2330.33	563.03	2823.34	4711.23	3004.95	769.68	471.13	362.40	1595.72	1419.28	473.45	305.67	1019.80	1572.16	453.50	395.92	1035.89	1608.96	959.77	239.32	559.10	872.26	610.92	1634.06	2591.97	1370.93	1142.04	926.31	1965.86	1309.96	521.70	716.88	284.15	583.96	815.34	179.32	282.78	177.95
60			10947.80	17311.59	24115.91	15565.94	20254.85	5674.28	18768.28	14307.25	3057.62	1667.41	880.08	203.82	400.74	222.49	185.98	62.79	157.67	31.19	91.86	81.33	96.33	67.01	77.10	59.95	87.54	80.59	47.46	63.34	62.90	119.53	49.92	15.57	46.22	66.59	20.88	31.69	57.58	43.13	62.52	26.70	53.70	39.87	14.83	14.27	16.13	43.12	12.14
61			21911.78	110382.80	52776.20	15308.37	16080.40	23400.04	19636.78	6295.29	4822.74	1633.32	1121.90	1100.85	827.79	473.41	372.96	699.39	413.90	154.24	210.74	84.22	48.08	255.86	95.45	75.68	45.81	41.30	27.71	67.15	108.51	69.64	161.40	110.23	36.02	43.70	28.69	33.30	60.84	30.98	43.68	71.88	38.15	11.69	46.50	55.75	22.29	23.98	24.84
62			14105.86	13029.54	14677.70	44119.79	29182.75	4378.97	19023.38	14742.77	766.85	1424.53	235.88	244.77	719.78	1056.58	538.79	404.34	84.41	324.32	250.57	504.86	491.63	115.23	50.39	166.77	76.40	21.91	46.61	30.87	39.42	17.87	29.33	98.49	70.63	58.09	43.37	38.38	52.61	32.46	20.23	23.78	49.91	123.19	111.85	19.88	23.83	36.58	33.50
63			9069.16	56830.07	3855.82	3291.45	4265.63	18909.16	9199.30	1382.45	1417.88	669.13	865.90	499.10	206.26	211.64	58.04	350.39	664.34	171.93	150.99	81.42	156.50	77.59	35.08	33.30	40.41	45.80	64.88	25.12	54.20	98.40	62.22	41.05	14.85	45.86	32.34	11.21	17.99	6.01	9.19	10.26	23.89	41.62	7.75	24.15	19.50	27.83	17.00
64			4181.41	40947.59	14619.29	13188.53	18328.90	18048.06	23484.85	14494.05	3276.03	930.65	1838.75	2058.07	586.94	794.60	901.86	693.88	468.88	158.09	493.81	783.28	741.83	684.37	38.56	272.01	302.24	106.88	16.73	220.37	398.93	85.24	39.85	34.31	143.29	126.58	175.97	299.20	147.23	68.64	117.39	391.61	420.75	58.75	58.12	9.41	74.71	213.72	641.13
65			22990.68	114826.78	65237.53	4474.67	13825.36	20654.65	15245.73	6192.71	1056.05	363.06	1283.32	871.73	348.61	443.22	435.58	348.09	174.46	373.38	137.73	212.97	251.75	54.13	80.47	65.41	98.69	114.62	125.70	123.93	147.47	69.52	47.30	50.15	82.66	135.94	99.42	71.86	63.25	9.58	5.09	14.88	30.90	42.71	38.87	54.62	18.76	86.50	30.64
66			8754.78	38507.90	23089.89	2659.33	23277.03	35336.66	30165.46	11364.86	1675.67	1831.74	1341.60	444.35	740.67	908.76	705.46	113.45	277.16	173.65	48.34	87.04	75.87	45.03	48.89	122.52	113.64	43.92	147.00	167.72	151.75	69.16	147.27	194.73	159.44	86.82	30.86	11.26	76.31	48.81	79.32	32.48	43.01	23.60	14.49	32.37	49.24	33.64	11.84
67			46627.97	93837.18	32696.83	10877.41	2512.46	20721.92	29555.49	6859.61	3289.33	1387.19	361.43	491.67	999.58	855.10	534.47	408.94	198.60	812.44	688.68	421.85	71.52	99.35	41.32	21.54	28.99	83.75	154.43	182.88	75.42	103.56	36.96	16.27	36.60	44.55	51.53	26.08	13.64	15.31	11.28	12.06	94.97	34.47	34.09	8.69	9.17	16.25	13.41
68			16524.42	65454.81	26914.67	19962.48	29884.35	25098.95	8267.12	3429.39	2281.81	1281.76	958.39	757.01	412.59	151.28	303.16	239.68	387.55	418.31	302.44	150.57	39.90	79.52	71.80	58.43	111.88	148.79	144.21	74.59	74.18	94.27	76.93	55.69	66.33	34.74	26.04	16.19	28.54	12.29	10.55	58.97	97.97	48.76	29.45	5.99	40.14	21.16	15.53
69			14005.01	301870.90	108665.67	45653.50	42429.04	33192.64	37225.70	20956.10	4663.14	226.94	926.13	2168.01	1809.28	1071.75	501.90	469.78	264.39	172.18	393.25	438.68	400.09	263.66	178.39	178.05	269.59	95.60	75.01	41.51	204.25	153.08	57.56	26.23	28.13	76.95	47.33	37.38	33.94	26.58	45.17	14.97	10.99	34.22	23.47	9.81	20.27	34.70	38.06
70			26058.02	58441.19	33860.36	51346.73	31719.12	24824.12	34981.71	24270.54	6278.88	2158.17	1061.20	694.37	570.81	180.16	92.08	156.05	221.62	163.07	181.78	88.74	119.54	118.10	80.83	73.23	80.94	151.40	128.91	103.59	45.01	31.09	71.39	23.81	44.41	36.49	27.79	25.61	28.19	43.09	36.95	47.66	67.15	12.82	16.48	25.63	18.29	6.71	16.67
71			20335.51	272064.65	19175.05	10786.41	9859.24	26081.40	23097.05	8118.25	1403.43	3867.68	2126.02	1501.29	129.70	1226.29	1034.12	762.08	906.96	283.80	600.60	96.36	88.62	132.12	89.46	201.74	74.03	139.53	48.30	36.48	113.68	275.34	229.54	145.05	44.55	77.99	15.76	46.68	120.16	126.66	125.63	146.57	101.79	50.66	11.78	24.31	56.96	112.22	36.59
72			30356.41	270459.31	68998.53	76239.13	53576.64	47520.76	34740.80	21062.28	4043.61	1235.62	1534.69	1036.75	864.03	540.31	432.05	1466.00	1160.31	558.52	444.09	764.01	495.25	401.86	379.95	254.02	264.93	75.66	46.55	135.70	72.16	83.76	112.82	188.91	177.52	67.26	52.94	136.30	142.28	175.51	71.22	49.25	41.30	30.91	21.80	32.07	60.88	42.86	28.66
73			26967.56	71545.51	26221.54	9317.58	8597.17	5805.58	17710.93	5645.44	4337.07	2095.05	88.93	119.64	247.28	241.09	150.82	374.12	1433.63	864.70	374.87	106.44	124.89	58.87	63.71	45.13	265.28	242.86	57.19	170.73	91.36	97.77	17.13	68.64	75.90	40.17	44.44	48.21	41.04	79.27	31.66	40.26	106.77	82.28	78.46	37.09	28.65	15.32	8.99
74			6823.38	140717.07	138327.70	64691.18	47913.47	36041.45	16939.28	7164.12	3851.29	1798.84	176.41	296.53	182.39	118.16	191.79	134.76	248.12	444.29	186.18	163.92	281.56	102.59	60.75	32.77	41.31	13.93	31.82	52.20	59.95	28.38	41.96	70.01	49.22	12.04	31.17	21.93	47.55	77.60	37.85	22.37	90.80	77.93	49.24	36.59	11.27	14.49	12.46
75			47403.85	84373.53	47844.93	58718.37	9057.69	8652.39	11540.10	11382.07	2748.42	767.48	373.15	296.70	640.60	388.26	473.40	396.66	455.01	934.06	262.89	90.25	39.01	69.87	290.48	211.96	59.48	103.63	57.76	34.37	55.09	26.17	40.22	34.50	41.91	68.01	28.91	52.05	38.88	20.69	49.90	14.63	11.82	6.59	28.20	60.22	43.45	27.79	18.35
76			44644.81	114859.89	51325.67	10932.64	9978.10	1734.76	6746.06	20091.65	5396.86	1873.92	465.87	349.45	392.41	444.93	325.41	312.37	506.07	313.65	114.96	78.55	76.72	13.53	17.98	43.31	115.82	118.91	56.47	66.93	56.09	26.85	23.93	32.16	29.06	25.64	50.40	21.49	13.69	28.59	35.50	29.48	42.66	33.71	26.71	7.20	20.26	24.61	27.67
77			132953.42	211623.56	77621.60	28242.07	12460.69	11221.84	18134.12	9963.95	1762.07	1279.96	590.29	159.08	183.84	369.30	344.24	126.56	518.67	975.27	532.44	54.77	66.90	75.65	26.41	42.23	34.01	63.60	45.66	102.78	27.33	91.69	187.68	49.61	13.82	70.44	60.14	70.25	58.96	40.89	59.55	22.23	33.04	134.08	136.13	98.58	57.01	18.66	26.07
78			8665.39	54166.26	40385.12	48474.64	28775.21	8938.54	6011.71	7656.34	6755.20	3584.93	2536.27	1194.53	1243.88	864.98	1379.20	664.15	63.05	370.96	415.73	234.94	128.92	39.51	29.98	130.73	108.57	98.11	133.93	175.95	116.33	217.34	126.54	96.93	60.50	27.81	22.18	15.45	52.76	64.88	68.62	53.77	60.49	60.85	11.44	26.97	16.91	53.66	50.88
79			53006.13	252419.42	95357.59	62711.30	35399.64	31742.37	66561.38	41500.74	4585.67	1496.89	1906.77	945.47	701.59	523.62	609.34	629.58	432.82	371.98	377.27	341.51	167.44	250.76	101.83	72.13	15.21	90.04	105.68	79.50	92.08	159.63	137.15	48.74	39.23	73.01	44.19	10.28	16.58	12.22	52.68	55.43	27.33	31.04	36.98	33.84	53.93	35.98	20.82
80			15241.40	18968.46	5346.38	3822.74	7567.98	16125.95	18953.86	3796.09	636.04	575.36	662.72	726.65	499.74	497.45	421.83	233.78	110.36	28.25	76.01	131.46	65.52	26.68	75.61	46.15	92.86	121.93	36.91	18.55	21.58	25.83	37.31	9.77	22.97	57.01	25.75	48.87	32.42	22.77	31.58	29.18	39.38	65.97	9.57	33.78	17.02	25.30	27.53
81			7337.53	15171.00	2170.86	2183.84	3124.96	11822.11	16354.94	27717.93	6724.97	256.71	619.81	694.54	317.14	182.48	339.12	56.37	128.67	80.23	80.82	108.48	171.64	82.09	163.82	21.70	25.77	37.63	27.81	40.94	47.08	37.39	18.78	9.44	27.42	41.68	28.22	17.17	17.79	57.45	84.61	45.21	49.73	22.68	21.69	28.49	14.62	24.53	13.48
82			5671.63	31860.13	23380.31	10733.52	1110.82	3430.49	7458.82	3913.24	6575.25	2517.17	405.07	502.32	594.37	821.56	802.11	724.85	546.70	364.84	323.71	199.26	155.75	93.74	276.35	155.54	101.11	53.21	52.07	69.42	53.75	48.80	80.29	56.13	59.32	49.40	33.91	21.93	86.88	68.96	36.20	39.04	47.11	19.52	11.80	14.77	17.89	34.52	16.70
83			14425.41	38283.92	41890.12	58585.60	19047.35	2524.22	5405.84	11274.90	14013.16	3778.25	563.31	783.20	750.49	300.22	506.59	539.66	1537.89	1524.58	859.59	1202.44	445.47	90.83	158.39	159.61	101.84	75.92	73.41	127.63	120.85	24.35	41.28	51.51	36.86	44.97	92.04	68.51	14.45	23.83	61.05	36.05	21.35	15.75	42.75	28.99	42.97	30.97	32.89
84			6644.55	387368.75	19400.02	8544.49	10067.83	6444.89	28454.45	12519.58	1835.99	360.22	374.18	296.26	101.86	371.46	206.47	174.98	94.06	285.63	48.32	40.17	30.16	112.01	296.46	153.26	202.27	128.59	381.70	325.53	284.00	67.37	136.21	116.15	78.69	182.31	155.55	149.08	97.98	143.65	24.26	146.77	124.29	239.63	130.41	113.53	47.94	35.70	53.44
85			53054.46	123280.96	86543.27	79380.66	82013.97	30445.37	9019.51	2956.23	1512.98	342.83	168.72	300.66	697.17	1210.54	1009.67	779.07	1134.20	432.43	159.12	337.79	194.90	78.10	89.31	117.23	176.88	86.49	89.16	239.87	227.05	248.87	158.18	46.41	13.31	25.00	25.58	50.49	221.88	294.70	77.97	37.84	65.47	96.82	71.66	38.39	10.99	23.59	10.17
86			12378.65	80692.94	7917.38	7594.43	9343.75	3710.43	5599.14	3492.18	3647.05	595.48	649.61	528.73	238.52	630.04	543.94	259.41	232.65	115.07	113.37	141.91	160.30	56.45	52.54	109.31	44.17	65.78	46.77	43.09	25.48	13.34	76.33	33.24	56.84	34.84	48.46	31.12	27.46	57.36	16.04	11.99	46.38	53.03	38.23	25.17	25.14	28.89	29.68
87			2440.50	25774.87	5485.51	44550.84	62822.66	74898.80	51414.87	7151.77	2112.35	1393.99	1464.81	360.94	655.39	186.57	261.78	703.19	1012.35	279.13	153.74	213.09	228.72	135.84	77.13	34.38	140.02	51.53	12.32	16.77	49.03	39.89	34.64	45.36	77.58	33.34	31.44	22.96	15.79	19.16	25.19	25.02	33.34	37.98	13.40	23.36	31.23	7.51	10.69
88			17758.16	26617.32	26052.27	3431.42	6328.08	11754.80	14895.54	7472.62	2403.84	601.65	708.35	535.53	331.26	114.25	338.14	109.56	199.91	143.92	124.94	71.41	47.68	218.19	406.55	128.77	36.33	31.62	29.38	27.01	15.26	59.04	166.88	203.73	70.08	33.85	26.47	14.05	10.98	35.20	36.95	25.63	42.90	45.20	35.01	33.44	29.45	17.39	11.46
89			14070.30	108520.38	82758.95	20901.16	38821.55	35874.32	100371.53	42280.21	7530.54	1823.75	1873.16	1757.60	905.80	288.66	272.15	343.10	90.52	110.31	180.31	221.77	267.34	468.52	186.85	24.17	124.39	126.54	61.30	95.96	66.51	45.82	152.40	140.23	82.33	53.88	182.63	149.74	34.49	35.88	114.61	80.35	48.60	49.87	78.70	47.94	37.95	84.28	17.15
90			3952.60	53397.80	22868.85	20816.49	14397.42	13497.21	16098.48	11180.06	3038.95	2154.12	1761.61	802.68	1277.01	533.50	304.97	492.96	277.87	49.23	216.41	123.17	153.53	120.12	46.58	48.50	28.19	58.11	56.36	208.16	72.97	48.64	76.97	48.21	41.54	29.13	91.28	103.33	57.32	78.94	65.66	50.05	28.10	20.33	14.65	12.65	19.22	15.78	16.63
91			11252.78	14196.48	10298.41	8712.27	20825.92	13119.48	5296.77	2933.10	535.32	914.12	995.05	927.02	905.10	284.04	429.44	294.97	176.74	393.12	168.11	155.84	218.69	42.41	68.36	173.21	178.40	127.11	64.53	45.42	41.34	33.66	68.11	34.07	50.48	62.60	26.89	16.65	39.91	36.83	54.21	36.91	26.21	21.15	23.53	13.42	23.40	22.27	11.39
92			68386.95	179379.31	112882.37	65256.80	81505.32	27193.92	8333.17	5980.03	7529.67	1095.05	1220.94	872.64	355.19	511.25	764.29	1122.80	494.24	273.92	208.29	191.50	261.52	291.10	227.61	191.43	325.91	145.04	101.26	69.94	94.86	48.02	100.32	47.68	76.98	40.99	23.14	89.30	52.70	29.81	69.53	67.88	51.15	95.12	32.16	48.44	71.91	89.31	49.37
93			18902.27	96912.50	43973.76	27833.51	9521.49	24362.24	26713.24	16434.50	5070.11	2933.16	542.36	419.77	664.14	522.12	362.92	367.95	409.26	288.89	321.61	110.55	128.27	40.64	38.52	66.42	160.29	129.46	59.80	73.99	19.71	73.19	79.15	27.86	32.82	50.80	88.02	49.74	43.85	50.09	113.66	70.37	56.16	29.62	8.12	33.18	19.25	35.11	22.80
94			9742.54	27419.21	42566.24	57180.29	11638.21	7581.29	6815.35	1205.21	861.72	2061.62	1190.85	443.70	574.39	672.52	790.81	1104.14	609.75	100.17	176.27	273.99	105.06	82.26	192.42	73.19	21.66	91.95	48.35	58.79	49.27	67.86	73.14	36.57	41.03	32.93	28.20	18.75	22.81	37.99	32.34	11.50	14.32	41.22	43.40	20.07	17.85	25.89	24.47
95			4647.77	7150.11	12310.41	27869.46	19481.25	17082.40	7437.47	5827.15	2488.93	1161.23	888.53	986.70	777.36	408.76	100.60	130.20	125.19	89.61	119.94	138.21	79.08	259.09	254.29	46.91	82.63	43.42	7.40	44.35	32.79	72.80	74.38	83.32	32.13	16.83	15.38	33.32	63.33	17.57	13.33	16.17	21.64	59.92	10.30	52.95	77.41	31.57	44.44
96			6191.77	9926.72	24336.93	30881.49	15107.60	19596.48	24333.25	4653.56	3408.40	1907.69	583.87	433.16	366.88	252.07	644.30	1309.61	295.78	173.07	609.56	321.65	87.66	81.04	39.08	63.11	65.12	69.50	216.33	79.72	103.90	108.66	30.92	33.64	6.53	19.19	32.03	27.32	10.93	23.20	34.62	53.68	17.92	26.30	32.16	14.34	38.85	64.46	27.42
97			5056.71	125747.20	10024.68	2108.14	5779.84	9265.50	7339.40	18835.19	21958.70	6006.73	3062.28	505.38	718.40	608.88	174.00	90.03	192.14	176.31	291.83	300.89	323.08	482.62	311.63	123.66	66.23	489.29	485.25	344.24	201.53	135.61	180.31	142.59	18.93	120.18	130.44	255.43	195.98	170.26	133.99	86.77	182.67	84.74	101.13	158.97	63.37	56.10	114.45
98			1814.38	56633.04	28698.43	20252.64	7057.52	33287.93	40523.33	4335.65	471.32	1164.89	463.49	799.79	239.36	338.39	355.70	329.97	444.97	902.09	606.00	394.82	110.48	151.81	45.65	82.60	72.72	175.56	370.87	262.81	191.67	84.82	70.31	37.36	39.01	68.46	21.67	25.87	45.73	25.19	41.91	53.00	55.09	80.70	41.90	48.50	39.77	55.80	10.90
99			14132.20	14875.06	24320.85	19896.23	4973.56	12512.34	23335.31	55677.80	9424.81	972.91	1237.48	271.57	611.51	546.65	412.30	539.53	491.52	222.37	401.60	103.40	165.37	132.92	67.01	114.07	89.28	53.05	34.68	72.09	107.47	119.48	137.38	20.88	45.95	44.45	49.27	19.15	31.83	30.30	16.94	17.01	9.96	24.02	10.03	25.77	43.68	38.13	15.88
100			32275.02	348953.40	119118.64	30725.52	28765.83	18000.16	8038.11	17580.10	6086.39	705.07	466.01	909.12	1894.90	1134.77	760.88	1914.63	2466.37	1217.24	232.70	323.77	101.59	94.64	132.11	263.31	284.33	289.31	187.74	21.97	75.73	74.73	62.72	53.29	53.48	61.90	84.59	71.95	17.57	66.77	65.72	25.40	29.39	67.76	12.34	25.62	25.56	55.18	48.09
101			34292.82	322511.71	182747.42	27288.71	10064.66	13113.63	27779.71	8797.88	1552.31	776.33	237.97	171.47	287.74	552.42	472.49	513.46	139.97	177.64	87.16	191.06	47.87	105.13	399.05	213.12	161.72	261.84	191.15	148.17	120.19	124.42	231.02	320.94	124.40	68.45	48.28	89.36	121.75	144.55	91.56	84.45	197.12	107.40	39.43	24.50	42.57	50.66	28.85
102			22856.54	32108.63	9321.83	13078.06	8924.97	5112.09	11409.54	15704.45	3593.85	1074.16	1075.96	490.70	400.49	477.50	469.69	128.73	181.11	157.39	264.75	158.92	153.69	205.32	78.44	60.84	34.61	117.85	45.07	69.34	64.04	18.87	13.47	20.28	43.31	58.89	25.88	23.13	51.90	35.13	20.85	16.37	19.16	11.86	32.10	62.46	49.46	21.12	25.56
103			31958.43	112447.42	57141.66	35138.87	27058.94	13767.71	11617.50	11652.18	4803.82	639.68	665.63	535.75	238.94	345.43	340.76	329.65	181.72	176.00	66.39	55.60	88.24	68.17	28.69	170.07	145.33	76.87	46.03	26.64	71.59	110.67	24.86	69.05	52.25	59.72	62.02	58.66	53.80	34.71	14.33	17.11	18.42	9.84	33.47	37.42	25.44	14.34	33.27
104			33614.21	76158.83	8258.79	13011.94	3574.33	8664.65	9186.98	19290.05	3283.19	763.07	1148.66	481.73	1013.85	273.32	562.09	796.76	727.57	226.34	264.35	319.65	129.21	70.48	281.28	103.31	142.66	197.28	78.79	75.44	162.22	125.29	34.87	43.03	45.93	41.15	41.65	30.81	29.96	105.76	123.33	70.29	51.92	19.99	21.16	39.86	36.49	17.66	13.67
105			3846.29	60522.79	8307.56	8168.07	17773.44	17157.08	21588.59	10639.62	866.52	1330.83	444.03	858.85	426.05	270.90	563.33	402.69	571.08	473.20	472.36	69.58	3.97	154.09	362.67	79.13	44.14	85.50	43.58	53.84	113.45	22.29	68.72	85.16	36.87	26.96	36.80	88.20	52.01	23.38	27.15	15.33	21.65	18.60	39.31	36.59	52.96	38.56	15.18
106			11546.92	33355.39	10919.02	24574.66	11943.97	22901.42	17883.82	13379.28	1859.16	2425.19	1979.14	492.40	610.38	577.33	365.16	317.66	250.40	406.68	186.67	133.62	81.87	55.42	115.11	170.92	208.93	101.66	16.62	77.84	82.01	68.42	15.90	50.98	100.86	81.28	18.44	20.96	16.14	16.15	68.32	61.13	40.35	71.32	12.92	55.89	36.60	110.69	62.33
107			32843.08	23261.96	29365.83	24327.98	11209.72	24358.65	37379.67	16886.43	1756.97	305.47	560.36	1128.87	913.29	311.19	185.65	58.68	52.66	59.52	244.12	332.30	141.65	87.58	142.78	94.68	54.68	69.30	123.64	130.80	73.26	44.27	39.82	63.35	65.63	36.31	103.04	119.33	86.43	30.78	33.66	29.44	39.35	30.83	30.37	81.96	105.85	21.42	28.57
108			27793.32	78723.85	130897.73	56928.08	28468.22	28849.68	25805.85	3536.71	1590.17	1014.47	460.73	396.89	654.03	522.44	638.22	886.02	87.88	74.59	125.34	423.34	145.18	66.52	84.11	265.19	187.54	113.16	423.85	358.55	129.86	75.09	73.72	172.86	183.04	70.97	68.24	65.14	70.74	45.79	70.92	19.52	54.14	52.27	29.18	23.66	95.53	95.06	51.46
109			187084.73	233889.64	21473.03	17191.16	30894.20	33128.08	10140.77	4160.38	2979.63	839.22	225.97	514.98	853.20	531.96	160.83	216.36	159.19	210.72	126.30	23.68	65.28	33.32	96.03	57.82	35.29	25.71	34.49	7.25	13.68	35.57	57.03	13.96	72.46	47.73	11.14	11.73	23.12	19.71	24.15	33.39	90.30	93.63	28.23	32.28	48.07	24.15	37.57
110			12592.56	111879.21	49869.61	33403.23	21243.07	38612.97	54042.08	10081.88	2417.81	4698.18	1778.63	1557.20	280.04	443.91	602.70	76.82	505.50	1564.95	867.70	424.33	157.69	189.72	76.56	29.13	45.23	104.65	81.36	70.11	22.91	28.55	46.82	16.83	92.33	39.44	77.54	32.42	63.44	14.08	44.84	53.03	19.97	53.72	50.91	35.54	17.48	20.90	35.22
111			17257.08	22979.08	32917.15	52545.71	29274.57	25403.92	46710.27	35980.75	7431.69	3938.40	4040.36	2409.30	1437.38	919.01	218.52	559.31	497.30	296.30	129.69	373.02	336.57	194.28	157.37	77.81	62.13	36.32	82.26	112.49	44.84	23.28	52.05	128.28	173.36	146.50	110.38	112.02	75.47	25.13	49.74	79.73	36.98	39.52	43.26	55.74	30.46	25.91	23.27
112			4626.44	9701.28	9502.86	2011.70	7192.87	17350.75	24330.09	31693.90	7757.05	1624.36	251.90	298.86	245.83	278.81	304.68	197.24	158.00	137.73	169.36	167.80	136.29	117.47	93.76	147.54	84.62	67.44	124.97	145.15	66.70	109.39	79.12	46.21	141.62	23.36	32.24	87.32	19.34	21.67	13.36	16.33	42.63	39.81	11.38	20.58	21.59	36.28	42.05
113			48648.00	84824.35	28050.71	22486.37	8711.56	22787.59	32934.31	11122.78	4398.56	2986.17	2379.30	763.85	392.62	538.57	458.80	804.86	581.66	562.47	361.15	256.14	257.46	77.17	83.47	83.37	228.03	117.54	11.66	10.13	43.35	74.22	90.68	70.38	55.41	40.60	38.91	39.77	63.95	38.90	41.50	9.16	32.19	32.90	36.35	23.39	10.47	8.19	37.62
114			4712.51	6972.15	11831.89	13027.48	8303.64	15150.22	20458.49	34158.89	7023.64	1411.08	821.68	735.03	1329.40	737.49	468.62	426.81	304.27	126.60	9.44	58.66	116.49	193.42	143.61	54.11	19.30	89.04	36.65	15.30	11.58	29.16	14.23	19.32	53.71	92.29	21.31	19.84	36.59	35.75	22.29	11.59	10.32	16.80	20.45	22.23	66.75	42.33	6.01
115			6763.27	41969.31	6249.50	17683.77	18492.13	55711.83	77567.69	8346.19	1257.49	998.51	474.29	292.18	364.39	356.89	214.91	516.85	78.00	180.05	242.38	74.00	270.93	210.31	143.66	125.91	81.88	63.83	22.50	47.42	94.08	174.74	50.41	47.41	32.34	97.28	50.64	54.28	43.53	17.89	40.95	14.21	26.14	12.86	19.31	11.13	13.07	12.17	31.84
116			12649.17	36198.52	22147.50	6644.43	12904.84	23219.61	15990.95	10998.80	2823.05	857.56	618.75	214.13	268.91	211.47	329.70	243.13	702.35	133.26	340.81	130.00	103.20	82.56	174.21	73.22	39.94	39.87	74.98	105.93	36.76	24.95	23.79	15.79	45.53	33.58	16.50	24.98	29.74	39.49	51.92	67.81	42.84	28.56	38.50	22.48	21.14	21.59	42.40
117			6330.57	33818.04	98071.46	34334.63	48976.58	8450.69	16417.68	9790.19	1580.97	1808.33	629.61	447.02	448.26	432.82	196.95	1349.93	1410.87	675.18	106.69	79.03	143.12	139.23	71.07	69.72	107.10	116.32	118.54	58.31	34.58	26.81	64.25	199.12	87.22	17.24	21.37	22.34	29.99	28.71	68.12	39.72	43.79	36.28	20.54	34.38	17.65	52.75	89.47
118			18425.85	16674.08	119965.62	68483.89	45891.77	41576.85	50219.51	25272.33	8486.08	5287.17	1599.24	1834.38	2365.94	1768.44	794.90	718.13	627.88	694.53	926.32	834.40	874.78	229.20	485.95	518.65	199.76	151.29	162.71	146.92	52.80	78.60	67.33	91.63	172.90	122.90	195.42	92.76	123.74	43.54	43.00	8.85	51.60	36.51	44.77	50.08	36.01	42.64	79.69
119			445550.28	822651.50	191863.98	36651.65	40328.71	15061.82	9465.48	24698.85	13116.84	4317.82	1154.55	420.07	358.30	294.89	496.50	651.71	360.58	164.70	492.11	690.02	98.97	92.60	44.52	136.85	149.14	117.54	82.68	37.93	50.98	87.74	107.75	157.02	159.36	86.48	36.65	50.44	38.15	28.27	50.78	40.73	14.90	29.01	98.74	80.01	127.32	77.47	57.75
120			3448.55	3850.58	29333.41	22928.65	27349.26	62538.28	8626.84	4936.17	2085.94	644.52	959.46	731.22	335.92	284.47	293.94	391.92	394.57	439.05	120.37	92.48	27.18	87.50	45.69	37.31	58.05	182.35	108.85	55.73	52.25	75.70	62.10	32.59	21.11	33.22	59.16	62.98	42.63	36.47	36.00	48.52	35.71	39.71	27.54	21.23	19.75	9.09	9.92
121			7853.31	63700.62	121831.35	46209.28	40200.64	18344.84	8177.57	6843.76	1160.56	516.49	1136.67	479.76	426.36	593.46	720.97	307.26	303.82	267.80	139.42	179.84	81.26	120.80	69.07	77.89	159.58	106.12	117.68	48.26	32.82	67.22	56.66	61.15	45.75	47.60	59.71	51.58	10.52	28.23	28.06	61.15	25.28	35.74	21.04	21.10	33.95	15.18	12.43
122			41626.26	155924.37	34689.78	14403.53	11081.76	14229.29	18338.62	10503.56	1823.99	407.23	159.64	514.08	287.24	233.07	588.51	176.07	208.47	111.58	241.62	71.58	117.19	180.57	423.77	270.33	66.68	40.53	97.12	75.01	41.82	20.71	35.14	48.15	51.00	19.68	22.03	38.46	34.80	80.27	65.26	57.98	123.09	66.76	35.84	44.29	25.77	24.88	30.18
123			3500.81	139616.15	21958.08	6825.75	24181.24	57090.08	27288.67	4615.39	2106.62	332.54	501.91	390.36	462.72	645.19	701.52	252.40	234.54	326.62	201.19	156.58	177.97	234.31	228.43	184.57	431.65	124.37	211.41	127.91	162.80	218.50	206.85	294.84	142.81	77.60	231.67	33.22	49.19	55.88	200.10	232.87	401.40	695.67	452.63	78.52	124.91	58.55	40.14
124			22719.96	165893.09	125639.28	10127.58	15339.91	19946.53	10650.12	11361.17	1929.39	305.70	855.36	419.81	87.39	287.95	432.64	637.14	802.96	500.56	429.36	117.86	100.17	234.28	241.12	79.49	247.53	315.67	211.82	275.90	172.80	58.55	45.22	65.72	70.07	76.54	55.28	46.63	16.85	50.46	83.37	40.22	4.11	25.83	33.53	6.77	22.69	64.29	31.27
125			2656.48	62008.37	38811.51	111098.32	42877.21	33458.49	26421.51	3185.96	1933.97	1303.07	1054.43	671.30	651.85	338.13	161.54	329.14	439.34	77.45	110.68	153.72	20.60	121.49	241.53	61.90	39.69	160.91	17.66	135.46	164.70	49.49	107.18	53.76	25.13	4.93	14.41	50.09	79.99	152.98	160.53	57.30	59.66	35.45	28.54	23.26	28.18	55.27	46.63
126			27612.13	74839.07	93557.00	43410.01	41439.16	20765.03	9349.38	5018.96	981.42	639.95	846.17	290.36	264.89	82.54	123.32	361.57	121.04	73.71	57.45	84.19	17.86	31.41	57.19	55.10	69.37	38.14	59.06	101.04	20.31	58.40	66.29	75.95	41.61	33.77	29.20	6.34	12.32	24.15	32.90	49.24	45.85	9.16	8.67	51.86	58.37	29.35	4.14
127			56117.23	76476.71	41647.68	15261.75	23213.44	31159.14	37865.26	15048.75	3202.26	2443.36	2044.56	654.36	192.01	244.59	380.65	390.58	313.18	155.59	253.95	236.52	99.14	50.10	72.14	394.15	349.12	72.20	108.85	156.26	45.41	32.35	43.87	70.31	65.53	45.35	47.18	65.34	15.45	9.51	66.22	60.04	58.67	56.94	20.66	51.08	61.79	23.90	17.94
128			20872.00	77043.15	15994.12	44854.17	21978.31	31054.21	5930.22	1697.66	579.83	724.62	155.62	282.87	564.36	452.22	351.94	376.81	392.04	255.30	147.85	136.72	131.10	8.41	306.09	284.70	106.84	92.85	158.82	58.49	128.40	106.83	103.83	53.81	60.49	52.84	47.74	47.65	123.46	139.82	50.41	50.49	44.42	19.34	21.09	15.21	32.25	89.41	126.06
129			5723.40	23358.08	10698.43	38789.63	46995.61	43525.16	17064.59	11219.84	4523.31	343.95	832.40	1238.35	263.37	917.70	1703.43	521.38	365.88	221.90	79.17	104.18	259.51	70.30	229.65	156.56	97.44	52.23	23.39	32.81	21.71	13.21	61.55	43.03	21.47	57.21	34.13	11.35	37.08	35.42	39.06	32.70	29.15	25.97	15.07	15.19	33.37	32.04	12.25
130			40964.76	121419.14	126717.09	44268.85	10939.09	6800.76	8009.41	2405.06	1884.55	1483.41	2396.50	1953.00	1524.84	1329.75	908.76	516.92	397.68	86.10	88.55	257.02	318.11	120.10	176.34	153.80	173.62	409.02	189.21	61.73	257.27	70.88	42.22	103.13	78.03	115.53	67.60	215.44	620.60	304.08	134.53	48.89	113.42	126.35	97.67	178.72	161.87	82.84	175.35
131			54329.53	330693.12	191505.70	18025.08	35052.57	44112.29	26697.26	38112.36	2356.59	6591.98	601.25	1167.23	1489.81	773.64	636.26	935.84	430.69	309.13	847.46	538.54	228.88	130.25	474.60	362.27	117.51	66.34	56.77	69.07	16.71	78.72	40.01	59.74	69.61	48.50	172.20	54.81	153.49	68.81	100.64	64.87	44.02	48.74	33.89	26.41	111.10	48.57	96.29
132			6729.80	67479.20	39983.60	22861.67	19482.59	10934.86	28032.81	10096.91	931.43	129.61	407.52	271.41	306.26	190.33	236.02	184.18	138.05	109.20	89.56	78.44	68.49	102.48	80.09	32.96	16.24	54.27	66.88	42.97	66.28	54.14	65.52	35.20	26.54	11.21	22.46	31.08	70.43	58.05	29.77	28.99	15.98	11.80	22.61	10.18	21.10	13.48	4.51
133			21900.50	128452.52	21775.17	14089.73	8018.89	11691.57	8598.25	3831.12	969.61	1206.42	240.18	162.65	45.03	343.35	1626.29	1427.13	219.61	192.62	272.25	190.62	79.00	54.98	30.46	39.88	218.07	66.96	82.09	75.99	128.39	63.04	35.09	33.32	80.01	29.73	41.87	124.97	74.95	59.37	90.73	60.72	44.97	62.83	78.92	126.22	182.27	96.55	50.47
134			22684.04	47821.34	96251.89	59130.61	42187.17	44412.26	37615.50	9043.33	4870.07	7357.81	4406.32	1850.48	708.85	630.75	622.81	971.84	400.84	274.17	224.97	484.67	190.99	211.63	195.43	342.40	246.93	143.42	71.63	59.29	133.46	106.63	22.51	85.20	55.98	33.48	26.13	32.57	79.24	73.65	95.97	83.43	52.97	17.05	27.78	53.93	19.62	42.50	31.25
135			29169.26	64393.30	135783.10	85652.25	10308.79	18971.02	18467.88	39585.13	18333.98	4255.28	2464.54	468.21	1268.78	1268.69	851.65	612.80	715.38	1179.16	421.45	91.64	209.29	104.22	102.26	33.29	131.59	259.26	257.88	88.34	63.25	33.43	25.51	30.84	35.36	72.81	56.07	90.15	59.98	32.26	35.41	60.08	49.67	62.10	44.75	11.81	6.57	18.82	20.47
136			6132.37	38200.82	19070.07	14515.59	24695.69	35181.67	41187.39	6680.10	1282.42	715.24	385.63	524.87	633.40	821.51	430.24	217.09	240.46	238.72	125.33	241.18	156.86	187.13	67.20	71.40	124.40	226.96	109.54	72.76	143.80	168.02	108.70	29.38	61.93	81.19	48.16	39.11	68.08	15.14	17.10	19.51	54.38	30.66	10.65	10.81	23.63	16.28	19.27
137			168865.40	350768.43	374465.31	93948.70	37351.51	28914.46	57019.57	12561.56	8698.83	4356.95	2114.15	957.14	313.08	1181.26	362.95	1269.56	535.22	999.07	1390.77	755.20	118.89	516.68	575.02	96.43	98.66	259.85	157.66	142.97	226.44	94.95	268.77	142.07	20.35	69.14	136.22	77.20	80.52	33.44	61.18	120.40	87.46	118.65	105.09	94.25	14.00	24.74	25.46
138			26434.28	123254.79	75804.81	15716.56	18101.00	7743.28	4747.84	13660.31	2113.25	1513.29	2197.61	1509.53	741.42	259.04	616.26	284.17	268.63	470.97	198.12	62.06	137.15	248.75	118.16	120.90	75.42	92.07	87.83	66.48	77.42	159.57	73.52	12.17	89.14	109.29	52.73	24.23	79.32	64.24	38.36	58.03	83.94	36.00	21.92	39.27	20.43	44.26	11.37
139			32634.12	44131.70	55503.91	32343.11	7214.60	36492.26	49659.55	18309.05	5393.96	2492.58	1285.91	2472.37	1396.92	548.69	487.43	722.52	592.66	884.09	373.06	367.76	626.84	456.52	146.27	95.52	109.79	54.12	52.88	90.09	148.47	32.96	33.79	92.80	35.50	32.29	39.50	33.71	20.75	21.13	24.49	12.05	17.21	60.00	29.24	18.96	13.95	22.42	10.72
140			1053.60	3215.62	8261.93	11901.68	23068.36	29250.26	40989.17	16246.01	2447.04	1038.83	1666.87	1661.85	1135.97	880.09	614.93	233.43	320.26	357.19	513.31	573.41	300.66	120.04	297.00	94.67	104.91	268.53	164.74	97.48	54.52	81.41	50.73	49.45	51.62	34.01	45.38	118.78	119.23	33.95	29.10	36.30	23.37	31.25	18.42	17.55	18.01	12.62	35.06
141			52551.17	138917.43	130550.96	103152.57	54083.47	50194.85	6854.72	3465.43	3145.62	5323.33	4234.70	3251.64	1343.39	544.08	556.28	978.71	671.45	352.66	370.08	93.01	107.22	220.29	217.22	224.20	306.04	342.74	168.79	70.62	34.14	45.32	30.26	74.99	69.01	53.61	47.71	105.21	64.06	56.06	48.99	15.05	24.71	38.99	34.46	48.03	18.97	24.75	21.65
142			14018.64	67150.78	21786.93	13492.60	13451.52	8834.91	8105.56	4402.53	2213.85	831.70	468.30	407.88	99.30	70.70	171.59	282.55	229.61	122.39	245.00	241.60	159.71	161.73	42.78	25.86	28.13	32.61	11.61	11.00	33.33	20.21	22.27	37.55	28.56	42.03	38.81	54.17	13.80	19.23	13.12	14.95	8.58	33.84	21.92	41.45	20.58	6.73	26.44
143			20748.43	86638.32	90742.10	75470.27	24832.31	49319.53	49857.41	22962.66	3653.62	2665.11	1293.96	1207.96	1487.86	258.87	624.94	2243.10	1644.06	478.12	297.90	147.39	41.07	518.67	179.25	108.67	106.71	40.98	63.56	102.64	132.18	240.36	139.02	171.83	132.62	113.27	171.48	87.68	92.09	46.33	40.28	9.04	24.85	48.26	17.53	45.08	31.37	37.65	15.16
144			25117.43	67939.97	31785.09	50518.81	31526.81	32243.12	46182.96	6193.23	677.36	377.90	310.97	997.34	767.45	1322.08	1801.38	466.01	217.59	130.91	159.41	55.86	58.13	114.82	125.84	364.39	175.45	27.19	30.83	86.02	47.39	48.61	45.19	69.05	73.85	15.92	30.24	8.48	13.77	18.00	20.03	46.44	76.43	75.79	50.08	42.70	28.88	22.70	11.47
145			8540.38	9425.54	29246.24	13547.79	13160.42	7470.82	8292.90	3789.04	1296.53	623.67	541.68	413.12	267.41	139.01	260.09	105.64	126.24	355.23	163.01	65.72	31.91	36.55	28.53	79.36	47.44	49.73	81.61	77.73	45.82	45.14	36.28	20.93	51.77	47.93	82.84	54.48	6.83	10.41	13.39	4.37	8.54	10.67	28.98	39.43	39.01	31.86	18.05
146			835744.50	3394701.75	415927.00	47923.45	35545.51	22669.11	6736.34	5785.07	2841.09	5649.78	5622.08	5044.85	1366.08	1814.50	2132.46	2484.91	929.10	1208.37	878.89	427.98	1037.01	171.20	683.27	1209.57	356.43	645.60	464.65	846.40	207.04	369.97	495.76	702.25	370.25	233.25	839.87	145.68	88.01	856.85	1075.35	1282.25	794.85	610.51	690.11	387.12	99.24	362.15	163.26
147			499.01	15700.97	6461.14	15325.99	7719.85	1535.54	14924.14	20304.53	2972.58	1326.59	939.11	1304.84	1425.22	171.40	491.81	1277.89	392.36	222.32	201.97	130.12	48.65	114.87	194.09	215.70	96.05	109.81	41.42	33.45	20.43	33.16	32.52	12.49	23.00	46.67	43.57	52.54	16.39	37.76	31.45	31.42	24.48	45.39	53.46	13.00	41.08	44.78	23.66
148			38472.99	90492.42	56444.89	30952.65	37342.09	32555.60	11225.08	4669.20	3124.28	3810.10	2092.29	511.48	1040.66	708.02	69.36	373.60	239.73	415.57	198.81	123.83	60.28	276.76	177.43	69.83	55.19	57.94	37.36	33.43	79.03	164.41	108.98	24.84	55.16	59.63	31.82	31.92	13.37	21.49	35.60	28.72	21.97	38.69	17.59	24.93	14.84	18.93	15.75
149			17161.81	19991.67	50926.03	34294.14	9911.25	16468.89	8072.06	4901.78	1713.28	1283.04	390.88	514.15	302.58	243.83	228.00	692.45	276.57	321.20	153.32	383.23	351.18	298.43	279.18	100.72	47.08	21.02	38.05	90.30	190.38	102.28	34.31	92.84	66.43	67.60	72.39	42.27	40.29	25.16	52.33	86.62	42.37	33.84	50.16	41.88	19.16	22.09	33.49
150			5537.09	39292.74	28259.05	66033.64	21119.07	26881.10	33669.21	7761.87	1562.26	591.06	1393.03	676.42	312.82	1001.83	1471.69	1758.67	724.52	629.53	347.36	94.95	78.52	71.69	131.89	87.57	76.86	187.20	127.29	123.47	97.24	72.36	95.47	54.84	76.21	61.10	61.00	78.10	69.21	81.03	29.31	84.48	93.34	33.41	27.85	49.13	39.28	49.80	81.09
151			8363.55	43766.54	62169.32	55341.55	12882.82	4916.48	4114.64	6641.32	5409.65	1245.55	670.04	533.18	1107.91	1340.76	639.20	209.71	529.57	235.53	156.19	419.63	224.60	144.95	45.01	89.13	106.01	87.84	85.44	128.21	57.07	19.84	45.60	54.51	60.67	41.83	82.75	86.16	47.81	8.41	20.84	65.40	82.03	21.87	28.96	31.91	27.13	21.12	18.52
152			72858.33	191526.14	48777.21	14460.95	11913.04	10380.62	25989.68	4555.58	1035.49	1364.71	1001.02	730.56	379.89	385.60	423.68	242.63	288.31	251.47	87.70	80.83	78.23	81.69	178.24	93.52	79.16	8.48	29.54	53.71	149.84	101.08	19.83	12.10	28.47	31.02	108.63	58.28	37.83	19.53	22.71	46.26	77.68	42.11	26.47	52.04	12.99	31.74	37.56
153			39169.03	108103.60	41927.52	38117.78	13162.22	6712.88	17035.86	4643.51	1620.57	602.37	335.94	935.46	581.72	241.95	404.21	610.33	222.91	60.04	66.52	93.92	88.80	120.30	96.90	69.15	22.54	36.09	52.18	35.57	36.61	101.84	35.57	22.63	37.62	73.43	14.22	11.53	22.82	36.39	16.68	39.12	7.46	13.96	20.30	8.99	16.37	8.83	26.48
154			145199.57	285587.37	13573.29	1531.50	1145.73	3169.19	2069.66	1637.31	1149.94	473.24	139.34	160.93	205.55	126.84	162.99	225.12	240.88	199.36	59.42	124.26	69.76	72.91	209.19	132.30	54.42	96.24	36.22	74.78	24.16	99.69	74.08	77.22	135.32	212.74	94.54	119.61	102.15	69.78	47.92	92.23	188.52	122.09	44.36	64.53	110.05	56.86	24.33
155			21453.91	51014.40	113571.85	114178.23	19011.14	18661.02	32423.58	16053.39	11011.40	5944.58	2666.26	560.68	487.02	602.42	739.33	868.68	1134.19	1684.48	699.71	458.03	249.07	316.04	395.86	190.47	179.86	281.48	90.36	62.93	125.07	39.08	12.48	16.19	34.65	47.38	21.31	58.50	59.94	85.03	66.84	16.43	9.75	66.27	79.33	43.10	39.06	40.00	27.37
156			18912.73	99818.11	18934.73	11739.62	5022.19	3654.89	10692.62	3427.66	5241.03	4717.62	1217.68	414.25	112.65	199.05	736.60	1037.64	966.62	156.14	234.83	306.70	74.12	42.32	104.30	114.36	127.79	127.82	14.45	13.03	35.58	29.20	21.99	72.29	29.56	57.26	4.28	51.05	42.45	10.16	59.98	61.05	45.22	35.13	21.32	36.05	45.35	48.38	45.90
157			3251.66	73444.73	42399.94	32857.94	15582.96	10995.45	26861.31	14608.16	935.04	354.18	375.93	308.17	360.80	343.20	393.20	561.48	676.33	1043.38	101.86	225.98	127.19	20.24	31.24	31.81	68.59	124.91	92.18	31.46	61.75	81.58	65.76	32.02	76.94	124.97	33.80	26.25	114.01	45.78	45.22	34.54	23.71	45.73	12.89	55.86	45.42	29.78	46.93
158			4237.18	11636.65	5951.78	10055.64	3419.02	1913.50	19023.49	16614.29	3749.73	1394.30	1462.91	826.20	869.60	452.62	335.38	590.85	221.71	269.53	430.12	129.02	105.31	114.89	60.31	102.60	14.46	72.06	14.98	57.07	72.39	39.72	39.35	55.08	47.85	32.22	56.31	39.67	25.61	6.27	30.43	24.10	20.35	62.49	29.46	12.73	14.46	21.48	18.22
159			37500.96	53786.28	17275.50	14287.18	12106.47	10116.74	5775.10	1199.97	867.20	1107.88	697.60	416.46	942.33	708.26	307.99	355.35	115.55	162.86	122.41	38.03	99.39	45.38	22.42	41.57	212.16	144.08	19.72	59.13	33.72	47.42	55.08	60.36	41.51	18.34	31.02	55.23	37.73	23.78	18.68	12.17	6.00	20.53	35.711.42	17.39	23.29	8.39	37.61
160			7907.95	114420.44	90385.78	98667.09	33895.05	6583.09	24636.14	10022.70	2025.48	1559.34	1008.43	988.01	1108.49	171.42	422.10	623.16	1012.65	656.98	736.58	159.06	260.64	81.46	137.11	190.36	166.08	323.89	100.89	142.19	75.61	57.24	51.62	90.87	74.28	29.25	21.58	40.14	109.93	65.39	73.89	56.80	38.29	24.71	24.66	19.87	8.23	45.22	52.49
161			7225.82	105960.51	64084.31	24799.31	46170.92	43485.99	2532.81	10161.12	3396.80	1387.56	558.78	278.59	222.31	457.26	359.99	437.15	181.11	375.25	472.73	671.62	381.29	291.73	179.58	28.99	35.56	194.45	79.75	52.96	127.04	54.00	32.25	48.13	92.70	36.61	31.39	59.77	98.80	105.78	65.45	27.88	12.93	27.25	25.07	17.75	10.81	29.47	10.48
162			13537.28	26538.83	17743.43	7353.76	11261.41	18846.06	10008.85	29645.87	12423.93	751.71	959.42	882.59	104.43	213.73	230.17	213.81	271.01	153.48	147.52	90.29	76.99	124.24	150.52	236.19	175.73	159.98	172.67	77.09	55.57	71.81	24.12	21.97	10.33	22.54	4.13	25.77	26.91	5.61	27.39	19.72	19.63	38.47	13.61	11.36	23.58	30.93	21.10
163			8156.76	32444.20	10514.39	4592.94	2191.96	1976.98	16108.14	5479.81	1218.30	656.00	229.24	343.92	331.21	387.39	485.88	421.49	387.02	307.06	141.92	102.05	43.17	87.98	41.59	84.15	75.19	157.89	61.65	23.73	18.12	21.23	39.32	22.11	45.91	37.28	26.03	46.12	16.09	42.70	48.50	39.71	49.25	36.02	19.38	24.44	17.24	22.64	12.01
164			6984.18	25931.49	20196.04	26021.35	18102.07	20554.81	20249.90	4625.40	2478.92	507.86	321.85	265.73	133.86	212.30	281.34	710.59	1008.13	871.16	343.38	101.86	67.78	125.72	129.88	126.69	183.95	115.12	166.12	106.92	36.70	80.75	87.29	27.91	10.28	10.56	16.93	37.28	60.23	31.85	26.29	33.75	18.96	32.25	36.43	12.76	9.45	18.69	11.08
165			8330.29	26253.75	49308.20	45720.84	32435.61	9351.28	24743.86	11099.97	1173.37	526.27	576.52	501.17	602.29	186.59	476.56	541.45	299.19	383.52	353.45	266.76	16.70	87.92	55.30	36.70	47.85	63.04	342.66	111.92	109.69	101.80	202.76	37.86	37.70	78.55	34.85	76.20	26.35	25.12	69.50	31.60	64.17	109.90	35.59	40.33	24.34	60.48	45.43
166			12480.62	90958.00	91646.92	45459.66	14535.26	28229.51	10788.84	2793.12	1237.34	803.00	450.92	392.47	624.82	315.59	681.76	221.67	212.43	510.09	6.14	201.71	222.95	130.10	92.85	212.46	195.69	159.14	44.21	40.51	47.29	23.86	44.01	22.62	40.91	21.03	35.75	12.67	21.77	33.18	20.93	25.23	33.87	37.43	25.61	42.02	59.57	12.03	22.07
167			8914.56	59474.42	53645.35	40090.79	22049.74	15679.09	9081.67	5557.99	1951.87	466.87	115.84	364.93	255.08	343.74	118.52	185.22	270.18	195.72	169.34	206.20	183.96	168.97	104.12	75.21	49.48	87.34	92.58	38.56	62.77	74.22	53.53	43.55	58.51	75.84	57.39	52.85	38.45	46.94	39.55	23.97	18.48	15.17	24.41	25.72	35.38	22.63	10.15
168			18978.73	80174.24	175701.95	19848.75	31328.63	34144.77	29203.92	36523.55	4698.05	964.00	134.63	560.34	398.82	1235.44	1175.70	321.94	302.02	212.13	369.93	355.34	195.03	155.95	178.85	277.49	194.42	250.11	134.18	310.50	293.47	204.00	109.14	199.54	35.18	91.85	17.24	65.50	83.37	80.69	47.88	63.19	45.64	19.96	19.47	27.85	30.89	55.73	24.63
169			9735.19	118368.92	43465.74	4529.17	10966.78	20690.75	10166.17	3802.15	268.75	1167.82	990.03	743.18	1090.14	829.65	142.52	498.43	419.08	240.25	121.86	231.08	216.77	140.07	141.17	99.55	61.95	40.25	22.04	56.60	34.94	33.78	3.31	58.58	119.46	93.21	83.11	73.62	87.82	35.93	81.59	158.01	91.27	27.95	16.36	49.03	12.06	23.94	54.28
170			61130.55	141076.51	48684.97	13075.07	6425.01	34559.12	19592.61	1362.62	571.16	1529.05	416.68	398.06	322.25	228.05	995.82	892.16	410.81	426.63	416.78	243.16	72.29	76.93	273.10	147.09	111.73	95.04	39.35	30.17	18.16	23.58	41.79	65.61	44.41	45.59	32.95	76.44	62.64	96.77	27.88	38.63	59.81	76.87	30.28	35.34	8.59	11.69	22.88
171			12847.72	91438.35	105019.54	69450.78	37561.51	15759.48	8662.96	3307.05	2809.51	743.04	254.07	86.69	605.69	784.72	931.66	1136.19	601.82	145.28	226.36	258.72	286.75	162.73	213.33	102.54	87.00	128.69	91.73	46.88	97.61	32.37	43.52	11.60	37.75	12.75	15.08	31.77	39.59	30.73	11.57	28.75	50.75	46.75	73.37	59.87	24.11	18.91	31.13
172			12870.93	24450.04	14053.65	13368.53	14691.65	22233.41	7838.72	386.05	305.88	340.22	383.38	437.90	313.80	81.33	92.21	63.73	67.16	88.32	165.40	85.31	97.26	13.16	45.17	74.45	100.52	61.60	22.36	45.16	28.29	15.06	36.63	22.52	21.70	20.70	25.04	18.21	23.29	61.75	16.66	15.14	59.33	43.52	5.30	18.59	13.18	14.05	26.66
173			28329.15	50383.51	28596.10	36636.20	34281.85	57370.26	53489.93	22165.68	7151.05	3292.77	1963.52	1271.27	1146.71	1116.85	525.28	412.85	1099.72	1606.70	765.71	774.44	613.11	288.85	187.44	71.60	95.36	295.85	244.61	87.56	47.27	166.36	60.96	55.73	101.12	35.37	20.74	12.72	22.89	47.28	35.79	26.12	32.72	71.95	51.39	24.52	21.98	49.07	10.23
174			18867.02	49272.38	28961.38	16120.33	2444.63	3077.88	11907.79	2852.31	2782.44	1515.65	252.32	724.66	726.73	51.00	335.40	536.73	194.12	241.78	80.02	200.67	161.84	171.62	127.90	42.06	80.22	42.12	49.84	30.89	74.04	50.81	28.85	22.69	46.19	30.72	62.87	18.70	23.15	14.17	19.41	11.51	34.86	20.83	11.20	12.90	33.20	51.65	20.96
175			5266.76	14839.80	30975.72	40665.88	38886.32	9153.62	3511.46	7753.88	1319.81	1259.10	1512.60	654.14	969.03	256.37	634.68	1862.13	2998.15	490.86	54.94	112.47	60.73	18.04	31.91	245.66	240.85	237.06	141.96	156.83	87.78	115.44	63.51	37.96	30.43	17.30	40.37	16.51	31.05	56.66	42.09	30.19	40.29	53.71	28.13	24.51	7.28	10.61	18.79
176			56887.40	110122.92	96897.53	46388.95	24556.41	9638.13	35672.32	5619.96	3612.89	2322.47	1180.67	650.05	783.22	743.43	948.03	1013.74	868.27	463.75	199.74	218.65	139.18	72.36	68.65	151.64	53.16	20.42	40.58	68.84	66.44	67.68	97.65	110.47	57.82	21.74	19.99	35.52	48.25	29.96	16.64	32.29	64.19	69.23	88.55	72.66	30.46	14.80	12.02
177			80472.55	344266.40	4944.96	3009.06	3356.38	1870.46	25480.85	20144.22	1825.31	1823.65	429.76	379.08	547.85	340.23	521.91	372.86	74.47	31.96	132.77	137.16	169.14	66.13	322.78	309.89	212.09	100.07	50.54	45.34	15.94	80.24	92.61	194.80	124.51	50.08	129.00	22.41	104.45	23.44	102.02	146.55	18.57	18.67	62.35	70.78	60.07	43.64	34.98
178			12844.84	56253.34	20309.91	5725.01	11625.51	7882.15	6406.85	4294.50	742.81	1280.86	1337.32	306.27	354.23	343.67	294.41	236.29	85.79	232.10	345.94	106.90	46.45	101.89	63.63	40.00	114.07	113.48	96.11	12.28	87.54	47.50	21.27	26.16	48.70	42.80	29.34	84.60	30.33	84.50	154.08	39.10	8.20	35.02	36.22	33.91	17.27	10.82	24.79
179			90956.57	169769.71	91473.83	27728.74	7224.47	8594.16	919.84	5011.45	5003.55	2819.44	1141.96	644.79	388.27	244.31	233.11	293.60	202.17	45.03	265.89	370.07	418.65	561.95	274.54	350.27	234.88	121.30	114.06	122.06	182.57	281.81	85.05	47.04	55.17	100.52	186.65	191.69	115.20	81.85	194.68	185.41	182.04	46.98	27.32	68.98	299.84	218.36	151.12
180			57520.83	87347.13	52063.09	23347.19	4503.31	6379.54	17705.50	11955.18	2290.62	347.90	667.34	885.21	857.44	676.73	315.12	286.13	263.62	148.77	189.73	88.44	159.36	44.49	218.13	72.49	113.68	149.12	166.17	64.65	43.55	28.34	61.96	15.08	24.29	34.06	46.62	70.79	74.43	51.93	20.18	18.64	25.18	30.64	22.96	27.89	20.63	17.93	26.72
181			131488.07	540112.56	38462.67	7591.72	20054.31	23049.67	4589.53	332.46	232.86	347.30	419.23	174.98	241.20	530.36	116.41	337.49	183.30	38.53	181.40	66.60	62.40	63.32	100.65	205.00	182.64	213.36	66.90	107.72	45.60	29.29	31.25	88.24	77.45	75.87	33.25	33.81	109.80	62.00	157.14	291.58	155.29	42.67	52.90	73.38	23.23	32.91	30.88
182			15234.82	159737.20	112560.19	91403.26	54021.40	47869.19	32983.05	10428.68	5814.66	844.62	1228.40	1058.16	230.76	221.67	216.89	94.58	430.15	335.13	73.72	117.41	45.25	146.11	55.25	16.82	84.96	132.18	43.78	14.87	10.55	73.88	62.91	37.25	32.17	54.03	142.89	90.98	23.06	9.88	36.55	30.98	23.89	14.32	14.56	29.97	13.31	26.94	26.18
183			17368.55	72647.07	78903.48	22948.58	9151.18	52314.77	38968.84	3339.50	2261.89	2347.96	747.69	516.87	485.10	176.69	326.48	270.27	545.78	338.80	74.87	110.10	125.76	288.74	363.47	180.01	41.29	61.49	52.50	127.85	25.40	12.88	66.89	60.64	45.89	24.46	40.82	22.16	73.00	23.41	37.22	18.05	12.15	14.42	20.09	17.58	17.44	15.02	41.57
184			6039.86	42902.32	40495.33	22304.52	22771.38	13241.16	7873.83	4405.30	2296.01	979.93	585.01	476.32	177.16	168.48	427.28	991.01	564.46	229.84	78.58	113.26	208.43	133.73	93.78	105.99	35.04	18.19	77.23	43.73	25.09	24.95	71.95	58.49	50.71	37.44	14.65	23.93	21.44	16.23	43.25	34.63	28.80	26.47	63.94	52.65	32.00	33.98	33.80
185			35468.75	75631.85	43107.03	28898.58	8429.36	25279.99	50078.51	31326.82	1684.72	2418.98	363.99	603.87	1096.68	314.34	729.66	1133.81	449.97	136.12	490.41	469.07	293.30	158.99	103.72	120.98	43.06	134.79	397.80	377.68	176.92	108.44	71.76	35.70	62.35	13.59	27.15	27.35	22.60	44.70	18.14	27.21	48.20	40.16	35.24	71.69	50.73	30.51	19.82
186			5499.33	10046.95	10247.46	41380.60	62043.96	39975.14	25432.50	20476.75	6957.37	1002.12	1339.95	987.14	343.99	811.63	1728.40	1328.84	511.36	102.96	340.23	67.65	47.00	191.97	320.88	240.71	113.30	76.86	24.00	74.94	60.15	52.87	85.79	32.18	16.86	27.01	29.64	25.68	49.72	41.63	41.19	40.76	46.82	59.36	31.47	11.41	32.87	46.66	21.82
187			13003.29	65058.39	16798.08	44042.61	23429.99	22440.73	25180.00	7816.19	1225.54	194.81	252.06	266.10	738.15	782.12	244.42	1081.11	1129.41	552.26	70.59	108.49	297.70	287.90	176.24	190.22	148.53	53.28	78.91	180.80	103.01	132.97	142.64	110.59	86.84	46.82	19.84	52.57	124.16	143.96	79.08	80.54	89.48	40.64	58.44	31.23	50.68	77.30	89.38
188			5448.44	12663.60	27670.53	28477.88	41323.69	18408.42	8130.90	1792.47	2627.77	1218.55	640.68	628.58	734.36	501.54	263.77	762.82	674.36	246.84	360.23	291.39	132.00	214.79	288.55	189.29	163.56	10.16	117.53	72.58	62.01	97.77	40.88	32.12	60.22	51.90	69.09	77.46	24.52	23.68	70.85	49.38	10.61	36.47	24.52	5.19	19.07	22.49	21.90
189			25217.20	148337.98	209063.60	81888.07	15161.06	6080.49	34100.96	17066.96	2493.89	3021.97	1064.09	426.60	499.90	308.85	859.24	1244.60	1115.10	1184.12	629.39	415.94	304.86	182.25	200.26	152.94	290.75	381.37	185.87	262.36	192.66	131.20	235.98	176.53	173.34	133.05	35.06	38.95	30.94	14.26	47.96	42.43	48.25	37.50	25.96	25.75	22.70	47.37	40.99
190			2800.17	41303.83	117351.53	65281.78	10540.21	16379.81	13924.84	5397.29	3770.39	2444.36	2853.15	188.99	740.40	440.78	126.83	132.95	304.12	538.33	330.11	393.50	263.35	41.43	47.98	52.85	132.94	205.70	111.86	118.90	61.07	115.53	90.15	31.78	14.23	25.04	15.28	13.79	73.56	93.17	39.24	42.34	49.40	31.06	59.25	26.45	12.88	17.27	13.79
191			83046.78	148148.95	9750.33	11226.76	1868.48	7580.23	5756.63	7777.75	4272.10	2584.19	645.65	179.81	526.59	301.97	555.27	178.45	436.04	322.97	118.92	48.02	93.14	69.70	63.59	157.60	119.72	194.84	132.30	47.66	68.76	68.78	48.47	84.39	64.63	75.24	39.26	9.77	21.56	34.96	56.58	48.53	52.73	71.34	59.72	74.17	100.29	51.60	36.33
192			66288.24	93612.82	27908.81	19940.06	22348.37	43641.34	21533.85	7537.41	1545.48	5505.85	3156.15	177.83	612.10	1196.03	789.58	444.46	543.72	505.66	628.68	143.03	357.71	488.97	507.94	215.08	131.98	24.95	74.36	68.47	92.36	33.81	19.34	20.05	52.67	25.51	26.01	35.25	18.46	71.27	60.77	43.68	26.41	43.64	40.06	53.56	61.49	32.44	30.89
193			6350.50	8009.71	1428.02	11494.18	8619.11	5528.99	9146.00	10538.75	3163.72	289.68	229.64	254.82	239.73	127.14	48.47	146.41	100.80	145.86	146.18	26.92	113.63	69.66	111.42	100.32	84.56	134.34	116.61	30.79	42.33	82.09	61.02	44.31	43.25	18.12	14.78	7.43	37.31	53.99	41.42	22.10	62.74	16.72	8.90	14.96	22.59	18.03	10.54
194			657.15	47087.92	21001.42	26179.36	40517.42	26746.39	7721.63	3155.67	5036.57	2561.02	1395.25	586.85	336.39	860.96	1282.81	513.14	195.42	218.69	593.92	63.33	29.99	129.72	22.10	21.84	70.34	73.88	158.92	215.69	137.23	164.00	54.24	42.43	16.68	27.35	43.24	29.64	47.96	31.04	44.94	128.10	49.17	41.41	17.97	9.55	8.56	33.91	22.22
195			14250.54	53998.77	62283.28	22694.12	10834.25	4257.68	4028.69	3869.93	676.54	768.18	270.02	516.85	503.29	491.26	602.36	975.10	568.55	255.49	167.42	73.84	31.32	39.30	243.20	329.11	226.04	207.20	35.61	64.19	117.35	60.89	54.24	48.14	17.57	13.05	36.76	22.55	29.34	49.17	29.88	26.17	30.80	36.74	26.09	27.33	24.31	33.20	53.18
196			4564.18	27048.40	7107.05	6063.87	6858.37	9045.08	7648.02	1424.59	409.31	1044.80	407.03	277.25	608.63	122.55	300.38	81.22	310.45	502.85	61.75	37.07	42.71	115.99	125.61	118.24	153.65	49.58	80.95	134.96	94.57	29.52	47.62	56.94	26.77	21.70	22.42	22.12	12.91	40.63	30.84	15.86	8.30	21.54	37.14	34.55	28.34	12.94	12.36
197			163611.93	729479.12	141175.84	8277.66	12670.44	21308.80	13886.78	5612.93	922.68	2689.26	941.59	589.27	351.59	117.55	149.98	132.25	140.18	126.01	62.55	59.92	149.52	242.65	371.09	404.27	151.52	246.67	36.93	145.14	255.24	197.41	125.10	186.36	155.59	159.82	63.25	102.48	123.25	282.54	266.94	264.76	60.01	79.65	13.15	52.31	73.02	159.79	51.62
198			15828.31	27933.41	14256.36	32877.33	7637.29	24217.42	25841.11	6625.44	1084.78	1032.08	1276.67	468.33	469.27	136.66	447.83	237.23	89.49	217.38	105.44	99.01	75.77	120.68	22.97	97.69	184.56	85.85	61.10	61.53	114.54	87.60	22.48	52.08	22.10	34.94	17.14	7.17	23.16	15.83	26.57	33.86	20.25	25.65	31.05	51.23	62.18	17.08	15.41
199			29111.41	71099.85	55198.49	10252.74	29007.88	9289.23	18707.69	26167.17	5538.16	1431.24	878.48	679.91	252.05	300.82	197.79	328.8155	61.24	55.16	193.86	84.66	62.67	153.62	66.62	86.09	55.37	81.62	57.57	134.33	61.52	69.63	29.62	21.34	10.90	99.76	125.04	43.41	28.28	43.20	52.31	43.97	17.49	27.54	22.37	23.90	31.77	29.33	28.23
200			30725.32	610047.87	50378.19	23359.55	25493.58	18685.69	4985.10	13552.78	7887.79	4093.15	2099.50	3510.33	1118.40	686.86	1327.31	1331.91	1475.09	1565.53	1009.67	219.23	852.02	456.42	535.62	796.78	2017.29	2900.47	790.73	475.01	595.54	1177.92	729.97	700.99	580.79	618.95	701.50	156.38	703.88	536.09	259.45	697.82	355.35	292.60	242.30	65.78	562.31	367.35	348.80
201			1576.24	16679.51	60745.91	60385.68	71958.78	56700.04	18629.39	7493.49	2900.46	1348.30	2021.22	1404.69	234.29	142.39	725.09	1625.10	791.66	237.29	155.63	144.85	178.08	94.83	137.50	57.56	74.22	42.67	40.02	55.95	27.75	68.90	38.43	41.08	21.50	18.92	50.92	42.73	58.40	45.27	49.04	28.52	14.78	25.52	4.32	6.87	15.81	16.44	23.16
202			14423.71	46650.65	12671.13	17324.66	5231.17	4716.79	11735.34	6391.43	2637.68	1139.90	702.07	155.17	343.25	449.20	321.37	700.97	420.70	130.72	190.83	400.59	152.42	155.32	78.42	118.39	113.95	105.31	66.10	66.40	102.99	102.43	41.54	16.94	12.24	46.09	81.32	34.93	59.28	75.08	84.58	25.52	13.66	26.89	25.20	20.05	41.00	26.06	17.58
203			17453.88	557188.25	36352.44	10779.89	35962.19	48127.62	34027.54	7108.47	1750.20	2420.88	1300.59	892.99	291.83	219.00	368.12	230.13	418.18	177.92	307.73	303.27	121.81	118.60	188.51	80.02	54.83	323.44	239.47	463.70	876.67	278.85	351.61	305.50	178.03	57.91	142.43	49.62	77.41	83.92	48.51	157.40	184.85	89.21	60.72	49.57	56.04	197.72	136.03
204			2273.93	48275.46	33475.03	50473.19	122316.25	57079.30	23030.29	16083.56	251.21	1533.03	372.04	81.91	202.51	556.43	160.09	731.99	286.76	479.97	612.89	529.51	316.47	57.47	130.80	91.93	84.44	215.60	120.44	120.29	49.60	80.91	130.76	69.86	69.66	48.81	50.40	12.13	21.36	51.89	74.54	27.83	39.28	47.04	10.35	33.76	37.99	38.03	27.23
205			86328.59	210301.21	87750.82	30343.30	16533.40	16015.85	17610.77	6225.90	3684.94	2872.15	2630.64	1436.29	719.49	311.57	255.67	676.95	402.30	529.13	388.72	68.88	262.46	279.26	437.86	274.22	56.58	125.90	66.88	85.06	26.89	82.81	126.41	28.90	39.79	46.03	19.58	56.20	106.83	74.53	45.08	24.49	16.50	40.59	24.20	37.12	39.46	15.91	15.44
206			44157.00	97508.78	15529.72	8056.44	15787.25	26537.01	48551.38	24151.72	1348.32	1054.15	142.33	758.54	615.80	504.28	215.85	184.19	344.40	228.99	239.69	205.70	117.33	46.00	156.91	141.12	180.57	52.07	165.25	353.86	212.65	85.99	101.92	47.04	46.78	19.66	92.75	139.05	48.31	39.44	40.11	41.44	37.18	29.64	21.32	25.87	91.32	82.13	51.50
207			28613.99	51803.46	7255.55	29951.51	20349.03	9390.83	23712.08	12451.04	2850.50	120.41	501.68	887.51	944.41	157.60	168.14	170.14	358.43	257.41	188.03	201.95	119.26	205.48	99.32	99.47	64.37	77.11	185.48	167.98	193.79	44.11	57.39	63.35	24.68	7.16	25.29	40.69	41.13	27.38	27.15	7.96	41.84	35.32	17.68	13.72	7.35	15.02	23.19
208			39328.53	108581.24	47279.36	28172.15	27813.67	22406.13	34073.19	7415.46	1999.32	2111.22	638.72	172.04	420.86	421.33	325.17	918.85	555.20	159.68	92.12	194.02	140.38	249.71	545.36	140.03	135.60	154.26	80.36	51.16	155.10	130.17	102.32	56.60	77.35	56.06	75.21	85.44	162.72	108.52	28.18	50.72	20.46	63.99	25.00	17.59	26.43	37.69	18.57
209			3157.56	10216.91	4051.68	1585.72	3650.90	5089.11	3593.20	867.42	965.77	1158.13	137.48	298.58	141.65	142.80	213.12	341.66	287.25	42.96	129.18	289.56	181.38	95.94	92.00	40.15	34.26	54.66	53.90	4.60	53.18	50.88	43.38	25.92	84.15	70.90	47.05	40.50	24.54	26.11	28.91	17.45	45.04	46.18	11.29	29.90	15.97	16.88	17.47
210			19334.61	46881.20	39494.46	29097.18	12649.37	19417.15	17308.19	5140.66	1990.75	1163.52	163.75	552.03	398.48	551.28	443.25	533.52	541.62	750.31	254.36	285.65	313.34	80.42	48.80	91.10	69.90	211.53	102.76	67.70	35.31	72.23	71.91	73.09	109.32	26.16	28.59	54.70	19.45	29.77	72.42	106.26	6.09	39.92	65.17	36.34	53.34	23.67	30.14
211			2910.66	12816.15	27452.99	33811.09	15715.21	7459.41	15005.95	4221.00	1148.05	841.65	839.66	1247.53	793.12	188.73	354.11	412.55	344.52	100.53	263.81	114.01	29.92	73.92	319.39	95.27	64.29	49.38	24.61	36.31	47.66	64.35	58.42	19.29	52.87	89.14	133.92	73.03	104.01	82.17	93.85	29.73	46.36	38.30	34.57	37.71	8.27	21.29	25.88
212			24175.14	51932.85	21638.97	11253.44	16348.55	8391.06	84847.07	44973.10	8345.54	2968.13	650.30	1064.82	253.71	257.78	658.30	577.39	794.92	295.96	96.69	149.78	172.76	82.01	212.96	391.17	119.77	126.22	173.49	156.37	69.71	79.59	91.34	74.35	55.80	66.37	50.54	67.05	41.96	40.72	27.11	32.00	35.22	61.14	39.52	59.47	49.91	37.64	30.26
213			4444.10	99897.94	24740.25	32307.88	15147.46	5611.99	4885.00	2501.08	1678.57	2427.77	1112.54	320.61	159.45	334.14	360.10	162.75	175.59	284.89	121.20	163.50	127.81	139.16	84.14	78.09	59.15	16.32	29.35	52.61	46.17	73.88	82.87	90.71	34.46	55.13	35.04	17.60	21.82	6.21	34.24	49.62	10.49	26.40	18.31	21.12	21.95	29.69	24.83
214			63328.53	113495.16	103484.89	97976.50	52015.44	56424.57	39893.21	11167.56	4804.82	1264.68	423.30	312.81	249.19	217.59	1201.90	236.53	54.69	87.88	92.68	57.30	58.27	157.54	207.64	113.15	19.43	36.43	29.40	32.51	45.04	26.53	70.98	79.61	117.73	144.58	64.63	43.57	27.13	55.09	42.98	12.99	28.66	17.80	11.20	10.91	27.65	25.85	29.80
215			37567.04	163468.60	306333.31	198854.68	146132.10	35119.35	20648.94	11042.94	7743.55	7839.45	1121.74	286.55	565.52	313.36	373.42	584.84	235.24	251.20	428.27	384.74	308.52	502.52	586.07	359.08	96.98	74.53	87.18	44.55	282.46	484.75	210.87	173.92	179.94	162.15	116.27	38.77	105.68	70.86	29.95	37.47	31.37	15.46	36.66	58.41	26.25	29.76	54.37
216			13672.77	42854.13	26188.47	30346.21	1913.38	13493.36	11320.43	2066.83	597.56	160.49	364.34	226.04	252.54	93.96	453.35	470.69	156.12	186.77	174.51	162.92	125.89	156.35	142.21	68.92	60.04	33.15	72.14	83.07	66.34	50.05	60.17	120.30	69.44	13.98	22.45	32.07	27.70	28.93	27.40	63.40	41.42	27.79	19.19	37.28	27.41	20.03	25.01
217			792.09	11210.58	8307.98	18119.39	25705.96	15636.91	13393.12	1676.68	1470.95	460.52	272.70	300.73	427.65	195.34	101.37	217.35	206.22	172.90	145.89	134.97	164.01	209.45	64.51	179.44	140.11	112.69	18.41	28.03	83.51	62.86	104.68	286.63	51.15	25.79	56.88	46.24	26.31	48.97	86.61	69.15	22.50	143.46	154.76	27.07	44.52	30.16	40.97
218			28470.61	180071.57	13747.52	9955.02	11395.09	14304.97	33229.24	12303.62	846.35	1307.15	1659.85	2038.20	3076.95	2142.31	395.23	595.98	1642.23	1986.73	628.03	251.20	208.28	221.27	433.16	620.94	942.90	1083.21	242.80	84.66	303.00	294.08	97.07	79.14	81.80	227.14	188.11	117.86	92.74	308.45	210.84	77.75	61.23	315.57	87.03	55.07	114.56	53.25	78.58
219			4756.52	38420.95	56230.30	30995.54	21808.33	17684.52	55829.26	30746.17	3611.99	1047.40	1131.38	738.71	631.66	285.76	385.97	344.77	206.17	411.30	303.18	131.19	65.13	100.12	54.79	61.20	123.09	66.97	44.28	57.25	129.69	64.39	18.54	53.27	25.06	41.32	29.08	62.72	37.85	57.35	69.93	74.56	37.32	55.02	63.97	6.65	18.30	4.31	0.83
220			48665.01	146338.89	37207.08	13595.28	9687.79	47402.21	48088.61	5303.68	1977.43	933.49	365.93	334.71	399.73	127.89	523.71	651.58	374.58	252.58	201.21	276.73	262.51	308.55	384.96	100.08	36.26	34.85	170.57	115.37	58.60	104.56	82.98	51.47	47.05	12.94	38.91	49.07	62.86	51.64	84.75	78.01	89.89	43.36	15.27	19.86	23.20	13.79	12.45
221			14494.66	59020.60	29091.52	20198.92	20101.90	4029.15	29233.95	8091.05	2664.26	1948.68	2714.60	720.74	682.95	556.53	1126.34	660.27	253.21	248.39	240.06	191.13	170.54	132.02	253.82	79.64	59.87	14.37	24.31	28.51	30.96	64.98	132.24	154.36	46.53	39.16	69.10	30.26	3.30	48.45	44.57	21.05	27.38	92.80	45.73	11.12	11.41	16.59	27.52
222			144796.43	284800.46	118290.21	13121.48	55053.83	55244.78	16181.62	8650.37	1655.76	2001.34	1268.16	374.97	393.58	180.21	262.25	175.38	818.46	241.35	405.34	508.28	273.10	58.01	152.22	77.08	42.84	33.90	42.86	77.82	112.85	40.45	33.14	60.49	28.47	25.76	35.09	47.30	104.95	103.05	56.73	39.28	21.61	44.64	74.21	31.02	49.95	26.25	8.02
223			6029.40	31583.61	8442.11	3377.34	6647.01	8044.00	14267.44	10571.65	5336.75	1488.73	603.55	453.66	431.53	362.60	813.90	449.90	233.40	283.46	95.04	83.50	508.17	452.37	249.69	173.08	103.06	91.31	170.38	44.06	28.78	83.51	45.63	24.43	33.44	16.14	61.39	45.56	19.98	29.54	44.88	49.47	22.54	29.65	57.69	82.31	33.10	41.63	41.16
224			17347.93	17997.33	22571.32	29344.46	17805.05	7414.76	20816.12	16141.55	2554.75	1760.02	1563.70	727.97	153.27	104.74	270.64	122.97	211.27	344.25	279.94	51.52	140.44	56.40	68.19	79.42	107.64	63.50	90.31	89.45	38.29	136.63	112.51	137.52	75.47	97.41	61.45	57.13	44.99	46.68	24.44	32.17	66.72	84.94	47.97	8.42	23.85	53.65	65.66
225			5105.46	19443.81	22048.06	12069.17	10001.04	2531.58	8135.20	3683.23	372.53	538.15	174.57	102.40	71.75	100.90	52.47	95.95	228.73	350.27	261.76	170.48	60.83	15.72	59.71	70.83	49.54	59.62	68.54	138.68	42.66	31.32	30.82	17.92	55.18	54.50	29.28	29.63	58.89	54.65	41.09	41.14	20.09	28.78	12.96	17.78	15.73	50.05	33.24
226			67931.05	246770.43	145673.18	33328.71	25994.94	62757.30	36618.28	4991.44	2972.88	1728.58	539.06	847.96	1012.44	616.51	560.11	1013.76	440.02	123.65	60.21	521.50	579.81	309.09	486.08	176.52	158.14	38.86	26.30	98.45	38.61	69.64	115.41	183.51	193.96	81.81	53.29	89.23	100.13	19.37	63.23	45.12	16.93	23.98	74.89	83.27	60.38	32.12	4.19
227			22401.85	51689.52	38006.81	36250.88	23171.18	17865.52	3922.06	4498.88	1831.99	1749.19	446.14	324.39	196.17	208.76	340.69	259.24	271.59	142.23	176.80	187.71	116.39	161.69	118.30	48.64	23.75	55.45	13.51	69.92	53.56	39.24	84.62	17.52	28.15	47.04	39.78	59.17	61.86	22.58	40.55	57.73	80.07	53.93	33.78	47.55	26.54	17.33	5.65
228			151171.28	662570.93	33229.46	70803.40	39489.28	14552.24	6325.02	3482.20	3446.93	3708.44	723.77	401.06	944.71	2795.68	830.27	2211.93	2410.98	1253.65	566.40	845.47	1513.51	2489.17	372.29	478.50	871.90	663.59	311.38	646.68	1371.11	518.03	602.12	1526.69	358.74	288.77	226.91	60.99	174.75	367.67	404.06	640.26	402.74	406.62	489.58	330.56	101.88	406.31	247.64
229			3724.69	24881.84	12578.58	23289.90	24401.81	23810.24	13567.97	2024.32	895.81	1653.77	1384.01	673.37	338.43	158.83	111.53	203.53	125.90	207.16	197.04	72.57	109.72	49.93	27.26	87.36	109.48	70.11	114.65	130.68	35.90	80.18	52.01	50.99	31.87	53.48	50.08	34.29	32.28	40.23	11.25	22.25	42.25	30.20	18.06	12.25	22.47	26.70	18.70
230			9609.79	75132.59	54999.32	24882.88	11008.15	5581.57	18284.52	21088.72	5181.57	1466.55	955.89	455.82	519.05	648.08	255.06	226.84	297.76	86.70	321.55	173.64	235.92	170.22	270.59	101.30	74.16	112.98	112.37	180.19	185.12	73.25	64.83	81.43	42.11	16.93	58.76	105.39	47.00	77.87	64.80	27.90	40.87	146.98	179.13	58.91	44.62	24.23	86.62
231			7437.70	121092.21	61085.25	25481.44	27141.62	7252.25	22645.36	27030.66	8943.19	1530.55	923.62	750.28	91.95	296.38	263.55	1705.97	1107.15	368.34	672.80	518.38	199.31	71.25	371.38	441.47	184.53	242.43	149.52	154.81	162.21	48.71	154.88	237.44	164.06	61.13	53.07	59.66	13.89	27.55	31.75	61.93	13.18	32.84	42.33	22.11	28.75	50.37	55.56
232			24305.90	33054.78	12625.53	4454.40	9120.00	12946.09	19642.24	17142.08	3458.55	2140.47	2140.60	1219.62	180.83	614.90	367.66	1312.87	498.31	72.29	45.88	172.07	29.02	60.21	233.89	416.05	191.63	108.05	127.86	116.68	74.67	48.40	43.87	36.97	48.97	31.69	53.06	16.28	133.50	109.27	67.34	35.00	15.67	21.91	38.71	39.21	28.90	23.51	19.08
233			10532.18	145626.54	35874.21	13731.52	11341.82	18488.52	16910.54	5832.95	312.33	823.82	601.33	141.50	1509.10	1279.76	803.48	270.81	394.95	375.61	178.47	84.76	173.19	371.13	392.69	296.47	292.07	360.90	316.61	91.83	28.12	137.42	156.67	69.33	123.05	335.76	349.19	169.05	275.28	169.92	164.55	353.53	313.59	227.81	247.34	210.91	167.27	269.88	130.51
234			33830.72	47144.23	17430.34	64505.59	64249.33	29243.44	27663.11	4719.88	1396.60	2678.39	2448.64	672.28	355.18	383.15	1847.15	1674.12	296.85	1083.40	2811.51	685.60	118.04	112.90	128.29	116.88	439.28	162.82	134.94	172.28	99.77	105.18	174.62	145.63	121.95	130.40	136.20	88.09	42.84	61.15	57.29	21.19	34.38	19.99	52.52	28.45	29.55	44.95	41.58
235			39392.69	57558.36	61005.43	135449.70	84870.83	20446.23	45353.46	19916.72	6008.50	2001.16	5973.98	2172.38	541.03	239.99	537.60	729.44	263.41	420.06	238.94	352.98	1310.03	1112.98	185.00	49.93	50.96	59.14	123.81	143.66	184.96	184.91	107.17	78.75	35.22	41.54	53.61	52.25	8.63	82.02	20.45	30.44	41.53	50.41	41.46	26.48	40.99	18.27	36.34
236			9633.72	110284.03	81632.76	93075.56	19924.89	11583.95	571.60	6443.16	2262.82	1652.46	1074.19	813.71	404.08	735.60	1424.19	443.37	532.48	451.92	866.81	1259.36	296.48	116.83	225.79	183.18	159.72	219.26	113.31	145.39	115.78	79.88	116.23	105.95	60.07	24.08	63.83	54.74	52.86	64.76	94.34	60.89	138.44	107.39	59.52	12.68	33.91	25.94	25.45
237			112495.27	232613.01	76833.42	4584.55	8857.43	1231.84	3722.23	3132.51	2028.68	1198.90	111.09	168.12	150.87	99.36	187.62	240.85	135.96	186.61	79.08	224.79	145.52	96.71	91.96	46.17	49.65	22.85	29.64	28.22	25.03	40.21	53.69	18.24	45.27	73.22	107.92	43.04	19.11	8.57	4.87	36.04	22.41	25.23	19.81	15.04	31.24	26.93	26.51
238			10167.17	549776.87	16605.02	5007.11	4239.81	3622.05	6150.15	1153.99	2407.31	958.72	2707.99	1768.86	1296.24	918.66	567.73	399.20	506.60	108.32	280.61	197.09	44.28	640.07	521.23	131.87	542.15	705.26	757.08	1227.74	815.57	450.41	427.88	96.48	352.01	290.52	304.44	641.76	246.03	334.07	232.68	94.47	140.90	78.94	134.56	181.19	644.94	965.59	888.91
239			4026.93	62928.15	151566.67	129544.91	64793.07	13387.82	16490.38	13941.09	2144.47	1523.08	553.26	213.01	472.27	219.94	289.20	219.80	867.45	196.36	96.98	180.33	129.23	181.38	77.51	99.85	113.37	82.84	88.54	147.88	155.38	115.26	81.71	51.69	25.92	35.13	18.03	30.37	69.76	31.76	27.24	28.33	27.66	54.92	43.09	27.37	15.90	15.91	16.17
240			8336.01	104238.25	70082.73	17470.33	10593.51	10456.20	5971.55	5755.29	1583.21	170.03	253.51	155.47	107.45	176.12	199.14	177.95	142.14	68.96	68.66	141.77	47.83	31.60	15.68	52.85	73.22	56.97	63.35	59.52	91.63	55.87	63.83	43.39	59.96	25.20	18.72	26.79	75.94	31.40	25.31	57.79	54.02	34.09	26.01	12.12	29.60	6.14	18.88
241			22600.83	118771.67	46771.06	4811.99	6335.65	17427.34	29018.16	13686.82	3710.22	2499.51	607.16	756.04	1301.24	1711.30	1119.75	773.18	474.47	105.92	93.77	123.19	118.93	53.31	220.27	120.88	53.18	30.49	49.86	38.80	61.44	47.55	55.13	35.37	29.74	43.29	28.93	19.35	29.63	37.14	68.74	98.95	45.27	40.76	5.16	8.18	13.02	18.10	26.05
242			32692.75	49405.32	10813.13	18788.46	18705.64	48234.78	47524.44	3566.56	4224.31	1363.92	567.88	3357.02	3049.67	976.93	892.41	750.59	588.71	282.27	632.65	151.45	551.02	356.61	113.99	23.30	49.20	71.26	107.30	71.35	20.38	91.10	122.25	107.97	119.11	15.98	23.25	33.09	61.83	45.31	63.26	17.08	23.75	73.67	39.03	23.85	33.59	18.13	16.42
243			16158.61	49242.62	17975.86	18786.84	45712.70	24640.73	29596.90	22468.58	3107.09	1678.63	294.70	178.06	423.96	662.10	149.41	378.84	371.18	309.84	39.79	36.60	40.73	29.63	53.26	55.39	59.24	41.17	107.92	163.31	36.30	29.21	61.55	26.19	12.83	33.08	16.10	65.66	111.67	52.49	28.48	47.36	72.68	81.43	23.60	36.27	16.57	8.23	21.30
244			67254.61	282240.40	18754.77	6917.37	7344.86	6722.95	18735.09	21636.52	2912.12	1246.69	511.27	239.88	244.09	136.00	621.18	828.48	245.03	321.57	208.08	90.45	36.44	55.80	35.46	73.07	37.33	114.27	121.98	53.02	30.52	25.98	65.01	70.76	75.90	84.17	195.36	96.67	76.44	70.39	74.30	66.92	22.70	13.92	22.64	25.37	19.60	71.03	31.32
245			6164.02	23670.06	12875.63	16070.46	6735.55	12141.39	15847.83	1132.60	2952.06	1607.47	449.11	1077.38	261.06	789.04	357.61	155.43	100.42	153.39	177.87	107.42	57.49	47.97	151.19	100.93	109.00	49.00	79.38	28.77	19.45	53.13	49.79	89.48	82.67	19.95	8.96	26.24	71.86	48.16	42.85	16.91	31.08	51.13	22.76	17.39	11.16	19.91	12.61
246			4092.03	14784.86	31202.14	55437.68	38518.01	30099.90	14760.82	7849.15	1010.89	172.23	221.50	169.37	437.62	801.10	165.41	363.11	931.85	730.46	424.50	315.85	342.60	333.30	197.12	83.56	181.72	103.99	31.12	131.39	192.70	98.84	66.11	32.36	22.40	28.79	69.42	20.91	77.85	77.21	48.46	71.57	48.99	16.60	6.72	17.00	33.27	63.77	46.41
247			5827.69	93501.51	103669.18	35420.08	7467.92	6999.68	9893.33	11282.92	3611.91	598.79	611.08	242.22	343.22	464.72	219.73	198.95	135.86	54.43	81.74	138.07	152.57	100.03	155.70	78.83	99.45	50.21	19.67	43.09	45.17	93.81	117.69	30.47	19.85	22.76	69.96	60.06	14.48	17.33	17.76	18.54	37.43	122.39	58.93	21.97	23.71	23.10	27.50
248			8616.27	29897.75	6816.68	3383.67	3737.30	8001.74	6400.11	8515.59	412.47	520.45	338.85	425.52	333.88	267.76	73.38	151.48	102.80	192.18	186.43	218.06	150.98	140.24	244.77	74.96	90.35	71.76	42.57	56.84	9.10	72.83	94.49	125.44	49.46	50.89	37.62	22.44	16.06	39.58	14.58	8.42	38.34	13.04	23.51	41.90	14.24	28.99	32.62
249			2211.94	7901.44	6060.15	1798.63	3575.64	8902.91	9663.67	2939.18	968.38	392.01	100.01	49.42	344.24	342.70	96.00	110.07	147.97	358.35	496.53	211.63	274.13	134.07	42.01	41.33	123.00	156.74	76.19	70.69	197.16	184.88	120.81	53.11	35.94	61.76	56.58	19.88	14.90	16.28	13.34	14.11	91.55	27.56	72.97	34.14	21.47	38.58	49.52
250			11295.43	26449.69	8999.40	6165.09	30176.32	8835.06	6173.95	7450.29	4594.29	819.89	567.75	429.71	57.81	177.78	199.80	432.94	531.69	49.22	541.33	498.98	114.17	171.62	52.30	40.51	25.42	38.26	114.58	94.80	67.19	58.12	107.77	135.78	77.83	23.55	152.71	132.79	131.72	20.39	43.07	24.28	56.92	54.71	142.48	31.40	76.24	49.55	24.56
251			1503.90	279707.87	13016.57	1946.60	2484.54	2417.94	7694.61	4714.37	898.35	356.55	668.63	164.33	463.83	458.95	570.24	427.33	461.18	265.31	37.44	113.34	107.99	113.63	100.61	99.72	113.48	88.82	45.62	276.60	215.31	155.24	137.72	87.26	77.08	22.30	22.37	18.12	50.54	36.27	9.11	29.70	18.54	76.76	127.23	36.46	34.35	20.26	22.58
252			90846.32	229269.04	65432.19	74840.27	32187.61	47255.82	33564.24	8957.51	3014.43	677.45	621.87	326.40	731.40	2041.73	2036.54	1901.54	1597.01	1012.17	566.18	308.50	175.91	89.23	45.74	87.87	65.59	277.91	275.33	418.93	179.00	23.91	49.78	58.29	67.75	83.50	119.99	60.06	58.47	41.33	45.33	37.77	48.09	57.30	24.07	23.05	66.33	38.41	16.84
253			8224.49	131558.65	105107.40	82067.88	23422.67	19946.00	14159.17	5350.54	1100.24	623.58	594.40	297.55	681.70	440.24	720.63	596.55	377.21	221.29	327.07	244.73	45.19	265.27	627.93	296.92	49.95	6.82	45.80	80.58	89.00	43.55	41.04	40.07	39.78	26.54	89.88	86.17	85.46	56.37	42.18	20.85	34.18	26.71	23.90	26.01	28.10	12.73	22.73
254			25843.26	203276.32	73919.78	132956.90	51773.98	15857.17	6378.88	19559.03	10778.48	3835.30	807.15	1146.39	466.24	922.97	1574.48	1094.01	1165.39	399.93	315.48	339.20	276.02	149.90	259.29	261.84	89.72	140.05	256.21	265.41	120.97	126.58	23.11	33.12	53.60	54.36	29.63	40.50	13.73	24.10	46.43	56.15	30.11	70.49	28.11	35.52	33.75	14.19	5.17
255			3832.49	28798.61	37199.98	13186.92	3742.51	11011.06	15210.09	3413.45	1480.91	1466.31	383.62	1097.74	1338.72	870.88	159.76	341.81	578.93	579.00	228.22	109.91	76.71	69.56	57.62	109.15	67.58	67.60	127.94	69.18	46.48	80.21	47.52	52.77	21.85	7.98	7.07	23.53	59.18	42.99	7.59	23.96	42.48	61.05	33.09	30.38	24.96	13.63	22.63
256			656140.12	3539624.00	445118.18	24157.68	15823.42	22453.82	15631.90	7651.67	6550.83	692.41	3917.52	2617.16	2915.81	4144.87	1892.80	1509.46	393.44	2698.37	703.07	745.57	6761.57	5935.74	1834.95	1340.47	1544.57	1970.32	1790.26	1407.81	4078.89	2377.59	1514.87	2290.73	2551.27	1658.20	1365.19	1487.86	634.96	372.06	580.22	654.24	534.33	1566.23	491.28	185.13	588.86	299.29	1149.86
257			1646.28	18955.68	13975.57	14372.70	9020.86	6543.14	11196.74	10170.93	1961.07	796.37	491.65	274.33	158.66	328.53	84.58	90.37	231.66	164.15	137.19	297.89	135.73	42.42	82.24	63.98	42.15	16.98	16.66	71.23	31.25	34.61	66.82	25.99	43.16	33.31	24.60	33.10	47.43	36.45	82.95	33.68	21.57	30.39	16.18	19.63	22.10	16.99	7.09
258			85890.20	185060.73	18780.17	19223.25	8371.17	6300.42	20177.94	16377.86	3439.94	656.53	1075.29	676.38	236.14	517.78	913.34	931.02	585.79	283.20	363.65	455.72	349.86	356.56	248.92	87.21	179.31	183.08	50.58	95.26	221.91	221.83	91.86	132.04	63.84	75.97	78.30	72.18	47.19	35.41	90.84	170.41	104.96	66.65	54.19	77.79	76.38	91.08	120.19
259			17398.35	36588.94	5366.08	5121.75	14588.53	44798.77	25324.54	3118.47	1948.46	912.19	373.06	194.27	384.94	232.02	404.12	72.94	45.60	98.16	120.78	107.07	26.31	79.48	347.71	189.63	96.09	28.40	43.83	37.50	20.64	59.46	41.28	74.81	54.87	30.12	37.87	58.83	75.50	85.47	74.86	51.21	32.47	4.78	28.25	18.77	24.23	13.67	30.45
260			56252.32	59916.87	13450.97	9950.05	4851.19	6555.36	5560.03	3458.95	1999.86	851.51	809.13	731.54	338.65	500.66	722.35	323.37	438.24	434.72	219.97	96.21	101.63	75.99	9.75	12.16	30.68	40.83	57.26	100.64	94.16	102.47	113.74	65.71	48.53	23.19	32.68	26.86	8.07	51.73	18.47	11.22	55.32	50.61	24.26	25.19	18.14	7.76	8.01
261			8513.42	23961.29	41685.03	14988.05	5187.55	6139.77	11223.63	2451.21	945.01	738.93	1101.94	543.65	288.94	110.24	282.88	126.18	131.98	184.91	287.07	174.26	57.39	237.86	73.18	71.16	19.35	81.39	120.07	102.64	29.57	9.45	51.54	53.68	43.99	53.75	62.25	30.82	20.86	13.38	32.86	54.68	22.50	45.09	87.07	67.51	28.87	32.03	28.12
262			60017.21	91355.73	47147.35	6251.08	17648.36	8578.76	12456.51	5260.42	3465.51	695.79	582.48	967.31	1257.66	1904.77	1112.98	759.41	1001.16	465.85	480.05	995.90	1375.87	727.20	337.61	499.94	231.12	173.34	230.15	92.52	81.39	268.35	582.79	745.96	321.47	189.29	68.32	164.51	173.58	300.15	697.01	188.54	30.27	43.23	33.63	221.94	39.02	109.86	60.43
263			24746.98	43581.86	66484.88	25701.61	20113.10	16468.94	7282.75	14133.15	6785.43	3552.98	1411.76	875.36	658.96	226.62	101.40	99.04	244.40	665.09	618.27	567.28	246.45	59.16	124.51	86.76	67.87	61.12	123.58	111.84	24.55	29.02	48.62	7.08	51.39	38.88	33.87	12.70	21.19	57.90	57.47	63.59	33.50	43.70	20.28	12.17	15.27	8.47	34.58
264			32415.81	61341.17	77498.19	36906.38	22709.23	14256.31	21143.15	3528.95	2379.50	1703.57	520.14	556.20	1043.22	303.17	333.39	108.10	283.05	352.99	263.39	83.48	433.05	430.32	45.50	141.04	55.37	54.53	22.08	29.72	58.90	80.01	82.19	45.04	38.82	38.86	20.47	29.69	80.24	80.44	52.63	47.18	38.89	75.64	51.11	18.28	12.21	24.83	32.45
265			48619.03	70850.28	12656.35	6634.89	8091.37	22782.64	33347.78	14983.00	3120.92	2633.12	2741.42	2191.09	602.51	499.02	264.55	276.67	518.19	547.14	142.11	178.47	141.92	56.90	61.12	51.04	56.24	204.47	118.79	54.50	56.48	30.26	58.02	12.33	4.33	17.95	58.86	25.44	18.79	77.50	75.25	52.65	16.86	49.10	26.81	37.10	26.86	28.52	26.43
266			10802.94	102561.07	27078.84	4314.83	22657.10	18052.68	7815.69	3705.05	1911.28	992.56	1612.14	384.28	347.18	272.53	399.26	401.76	340.29	539.11	243.61	81.92	78.80	97.89	53.94	30.73	178.59	151.76	115.43	77.00	77.44	52.46	20.41	25.44	57.94	65.01	70.68	47.58	18.97	59.47	47.14	113.45	60.90	21.88	41.11	24.65	44.43	70.72	36.15
267			2089.45	221346.42	6453.04	10045.38	10416.05	12758.48	34833.00	11110.18	1802.59	1221.55	1703.90	2936.12	2020.55	848.82	118.41	314.08	729.36	332.29	544.73	279.98	66.11	408.55	180.70	291.07	200.01	483.02	280.63	620.52	421.79	236.13	201.05	270.40	287.29	356.20	281.69	93.76	166.41	99.04	67.02	171.48	37.95	238.61	309.38	330.30	226.63	158.39	112.98
268			86242.94	157831.79	98276.33	52678.03	19467.04	12475.85	21371.55	13406.76	277.86	689.84	560.98	728.03	778.15	615.72	403.94	587.80	279.33	126.91	110.03	280.94	71.25	34.58	60.11	88.40	85.58	102.55	186.89	185.53	201.70	33.39	124.65	100.09	83.47	39.96	68.69	24.58	62.82	112.49	63.61	52.19	73.79	128.67	89.57	39.57	22.19	59.84	35.46
269			24087.32	42591.08	22481.44	16967.92	14967.48	13598.83	6245.22	698.00	864.33	470.94	230.72	198.60	449.82	434.46	470.54	243.00	259.09	269.97	30.74	137.26	105.63	138.07	101.71	46.22	75.58	89.39	20.02	14.20	19.23	23.30	55.72	50.32	40.62	2.56	29.28	36.15	18.60	52.82	37.73	5.61	18.54	15.48	10.97	7.66	24.76	18.12	19.93
270			11485.41	22530.08	76094.25	38565.48	25091.43	21014.41	34983.29	28002.60	2478.69	460.86	356.09	1429.43	553.03	624.26	449.47	119.79	296.67	103.33	226.16	269.29	57.62	141.41	67.78	206.06	326.09	147.77	66.25	82.60	90.02	45.64	105.15	57.56	95.69	99.13	56.56	19.30	10.36	11.68	7.77	7.58	27.58	39.85	40.84	61.60	109.55	57.26	25.44
271			32875.41	70030.61	33422.67	27872.51	14740.90	12013.19	18775.43	10980.53	2547.24	1496.79	413.24	731.18	924.12	337.33	146.53	872.62	980.84	342.46	117.42	116.44	66.73	68.94	232.49	286.60	81.94	38.71	188.79	191.23	168.75	92.95	61.31	62.29	38.31	21.00	25.38	43.50	94.92	75.16	35.34	52.10	38.82	14.87	59.09	115.60	31.51	41.34	38.86
272			18207.28	70127.59	65289.66	20507.17	24794.70	9453.70	21776.75	15590.81	4908.92	1147.96	523.69	356.77	621.05	1542.64	1222.77	405.08	161.27	385.44	93.79	121.48	41.26	142.90	292.99	177.16	237.65	36.62	55.96	75.16	114.75	169.94	145.63	220.93	112.63	78.03	28.30	48.55	108.60	23.83	16.34	26.40	76.70	97.15	90.80	25.06	66.00	31.92	5.93
273			113730.39	362683.03	88144.22	28861.45	6628.26	12429.62	30847.01	10084.05	1451.58	1173.86	87.63	282.68	468.74	766.84	1103.13	427.52	362.05	305.97	745.68	681.81	370.87	99.36	120.58	208.57	278.76	570.80	429.61	444.46	142.32	349.68	825.79	731.41	580.02	390.07	292.07	337.21	297.69	83.33	45.60	91.29	66.31	74.91	94.07	44.08	18.80	35.10	180.23
274			47830.89	821665.93	82440.28	4150.42	2215.62	19446.79	83183.67	33241.02	4468.62	6682.63	2550.25	2271.02	1121.49	515.86	391.25	616.75	256.40	161.95	168.88	70.27	553.65	310.80	97.94	166.60	68.47	49.17	212.34	304.86	317.48	75.51	138.12	203.61	356.00	111.84	219.00	161.34	155.54	107.51	60.44	45.28	283.55	78.53	93.56	126.59	70.79	111.12	27.68
275			4333.64	18637.28	9469.66	2476.98	6105.64	10420.71	14466.64	7198.12	1769.59	988.85	1920.93	2049.77	1010.54	725.81	1024.08	967.78	577.89	385.53	435.65	457.28	96.96	382.51	454.50	254.52	304.78	214.65	113.18	59.65	68.10	146.33	86.59	32.90	101.02	43.34	23.68	33.74	84.46	165.25	150.52	142.56	194.36	183.38	82.86	67.05	32.56	21.35	11.61
276			1416.14	38081.11	20217.60	12429.62	11879.26	10597.12	8055.02	6137.23	2589.22	403.89	551.27	183.54	653.10	633.42	489.32	142.04	359.51	213.32	149.08	262.10	129.13	15.21	27.73	63.16	28.89	23.71	55.73	64.44	79.29	83.79	96.31	114.76	47.29	52.98	22.23	23.30	25.55	15.55	26.49	39.17	33.85	45.46	63.37	39.05	42.08	45.24	62.78
277			51484.71	131578.26	21155.75	13225.22	19242.00	19146.62	9362.76	27407.10	11252.54	3762.40	975.82	528.04	779.03	984.96	848.91	1364.47	920.72	452.32	482.41	528.33	381.57	44.68	88.86	299.64	402.37	442.29	217.17	387.39	101.54	86.96	102.01	26.15	17.31	53.87	115.45	60.56	216.01	135.82	77.79	42.55	105.78	107.54	76.96	70.81	45.09	42.42	45.03
278			31188.92	40618.07	32043.43	57220.81	55684.66	18163.14	13972.86	5118.91	1909.81	2550.87	2788.89	3171.23	1813.02	384.92	114.54	450.144.15	33.74	69.40	56.51	46.39	59.54	67.19	73.99	82.77	54.19	123.85	163.20	98.10	90.71	44.63	12.91	25.72	45.10	45.71	38.76	34.37	21.36	28.43	35.12	16.25	21.57	12.79	19.11	24.62	4.60	19.35	22.11
279			41228.48	90919.97	9262.01	5088.70	9870.22	9957.73	7106.66	6620.81	770.27	2560.14	1050.25	1291.67	814.02	652.06	671.59	210.92	339.07	1393.73	1119.53	395.10	33.04	149.02	104.89	177.64	64.10	108.12	101.34	40.10	173.98	137.84	85.73	82.42	148.52	76.16	65.94	79.58	57.33	74.40	137.97	52.25	54.77	42.31	27.88	54.86	43.41	39.26	25.93
280			25327.34	56155.14	11334.20	65428.12	26544.74	11324.10	19561.40	36621.81	8054.76	1154.92	917.06	1000.67	278.56	547.77	253.51	281.08	903.18	2221.38	852.06	188.29	53.61	148.07	68.28	80.31	228.78	176.54	213.26	224.53	248.26	351.93	203.61	196.85	66.82	38.48	24.20	35.67	24.12	54.33	28.40	20.33	25.43	69.32	59.80	41.83	53.86	64.78	35.83
281			23474.78	111119.10	133130.93	57478.09	48604.42	30997.90	10899.69	9513.93	4741.29	4958.93	7861.12	6282.09	4074.64	1114.24	876.75	956.77	571.54	288.75	353.24	185.77	437.98	252.57	180.48	165.46	98.78	209.03	161.57	184.27	162.27	56.71	38.32	35.47	79.83	86.90	29.35	53.08	101.84	96.08	24.98	27.01	33.75	28.73	19.57	26.34	29.58	16.55	24.26
282			7029.52	29993.76	32617.57	34873.46	39105.14	40462.35	22933.83	3877.83	568.00	636.94	838.33	1168.56	520.84	583.57	994.25	398.87	178.34	212.61	171.61	221.46	296.43	418.32	366.06	107.03	100.57	64.78	139.09	72.10	71.87	93.91	97.39	46.94	125.81	80.70	31.70	44.58	74.94	123.98	85.50	28.95	36.13	39.18	33.22	17.49	18.96	36.47	60.49
283			57106.69	135180.01	45237.58	28387.60	26032.79	22227.43	15496.97	7535.86	1792.70	1702.26	2040.61	2069.82	467.49	662.94	657.29	728.77	1329.13	1139.76	212.34	134.39	222.57	154.71	264.25	221.58	300.70	146.73	146.71	133.82	98.02	189.52	53.10	98.00	87.11	130.07	21.31	84.93	63.04	148.07	207.49	243.84	107.79	279.30	76.71	36.31	65.01	80.39	28.12
284			11378.22	25619.56	17078.91	8902.52	3585.68	12693.70	11518.03	5117.75	2837.20	2062.31	724.80	223.35	233.58	197.06	302.95	315.57	232.39	303.56	143.14	112.82	75.30	52.49	22.35	106.26	97.64	51.65	75.83	103.99	26.66	18.33	136.94	90.93	64.19	31.21	53.58	45.69	7.12	21.32	43.18	61.07	47.92	26.39	14.66	16.12	8.88	12.52	28.69
285			5253.38	51180.94	34016.98	15582.43	24814.84	12217.13	2883.37	1955.61	2945.36	2640.10	1753.20	320.43	347.29	366.11	637.33	411.58	154.24	324.28	420.76	310.89	634.50	272.03	36.55	78.93	152.37	61.51	31.37	82.40	96.28	119.80	119.97	61.72	89.01	44.43	29.48	60.64	48.76	51.43	15.97	60.69	57.02	120.47	102.33	39.58	30.91	7.75	15.67
286			10854.94	43370.80	20779.88	3611.32	4488.87	10107.97	20036.20	5879.85	374.04	551.31	703.00	223.12	424.59	383.10	276.50	406.77	288.68	182.37	369.51	248.55	201.88	150.81	101.67	154.65	182.25	164.09	123.42	195.81	109.64	115.36	119.54	83.97	42.76	49.74	150.74	150.98	82.76	156.81	43.00	51.53	59.95	64.07	66.21	150.73	94.13	125.35	80.45
287			15283.48	154950.78	19420.25	6018.06	7001.85	13171.83	15020.53	3531.45	900.87	826.07	1725.89	594.10	77.99	600.61	93.81	98.83	334.07	45.62	76.01	78.48	18.21	79.42	99.58	182.70	81.49	61.57	143.63	95.08	45.91	159.53	120.28	134.78	97.63	92.31	180.97	175.89	49.94	15.15	15.96	73.64	38.36	32.72	9.50	40.60	47.53	52.06	42.76
288			31007.89	88718.35	25731.97	34102.78	64990.31	45021.75	21484.41	1595.61	3464.09	2595.62	1159.40	718.02	535.71	623.23	384.57	568.87	593.82	303.45	188.15	130.16	121.02	135.72	105.22	14.04	19.53	44.59	61.86	18.87	53.17	53.13	14.60	55.32	49.12	83.40	60.20	51.93	14.58	19.04	45.29	10.56	39.86	52.03	13.26	72.04	71.60	31.28	23.33
289			5714.92	50247.75	11267.17	49667.10	28843.27	10436.36	16963.15	13404.25	3336.23	433.64	342.35	375.90	167.05	40.25	641.58	594.09	209.71	311.94	235.63	184.03	117.69	145.15	229.84	162.42	122.93	69.06	34.82	37.37	24.12	71.62	22.89	52.72	33.67	99.74	37.27	21.75	56.42	8.37	41.95	22.79	12.97	31.66	49.15	29.29	87.57	78.19	21.11
290			5397.29	10659.63	6404.11	5327.51	4604.16	12187.03	6002.23	736.95	205.54	390.92	88.16	165.25	118.74	127.76	166.02	241.44	111.76	83.00	80.19	152.42	222.98	25.02	33.97	41.30	87.23	58.69	52.37	52.34	80.75	41.81	21.75	57.28	66.56	33.25	30.48	17.60	9.31	10.16	23.18	34.31	32.23	32.50	28.09	10.91	4.37	5.70	13.97
291			37956.04	56557.40	37502.50	13709.76	27898.31	32383.07	17004.91	5437.63	2823.08	966.50	407.17	215.51	399.64	359.64	43.47	206.81	90.08	28.71	130.97	58.51	72.36	71.24	62.79	36.78	8.81	19.59	34.21	44.11	40.53	72.91	48.83	85.57	179.90	71.31	37.48	59.38	34.22	15.97	36.83	46.18	42.42	54.98	25.05	22.99	55.58	34.16	12.48
292			8849.99	6179.18	3435.92	7788.00	11328.72	8337.00	28678.78	18035.79	893.40	1199.13	1926.50	1484.59	563.16	223.84	258.21	216.73	133.78	237.38	202.28	227.16	478.75	273.59	66.57	148.94	96.76	60.78	124.84	133.87	14.24	28.75	53.75	50.77	49.93	131.06	50.33	40.55	32.94	29.32	19.41	53.01	44.12	62.94	51.15	22.98	57.95	22.04	28.78
293			8115.61	17594.81	16889.92	30772.67	16953.29	18391.56	18201.49	12609.18	794.03	475.83	995.75	839.32	496.87	449.39	433.59	175.41	140.94	91.78	97.72	76.78	64.31	53.23	119.51	79.43	22.36	18.76	19.97	54.19	49.80	34.13	21.09	94.91	64.46	16.81	36.43	45.46	18.03	28.42	60.56	15.06	28.57	43.94	57.80	70.68	24.83	19.34	12.99
294			36469.02	47311.58	73796.32	14783.05	58217.19	7962.44	33952.10	26246.72	5555.30	2075.58	458.40	387.58	74.91	195.47	229.25	420.14	239.12	165.47	289.59	122.76	120.04	141.99	46.82	123.56	90.89	82.06	104.86	287.05	96.91	32.37	49.04	62.79	114.40	102.99	93.07	51.43	38.43	56.39	79.87	49.59	63.97	58.24	94.56	114.76	60.04	64.08	47.25
295			12547.83	27997.96	42217.13	4630.23	44781.28	19754.64	5937.15	8749.04	1696.11	758.59	385.37	695.00	637.54	210.02	248.23	465.93	441.64	244.83	21.45	363.86	537.34	125.20	156.94	137.24	32.23	50.86	53.26	121.15	89.70	99.63	79.91	283.09	158.69	14.96	84.65	55.40	16.41	77.18	84.17	59.38	11.91	34.67	84.40	52.21	50.55	29.20	35.68
296			68004.92	375054.65	111750.11	32270.04	18944.78	15256.38	8095.20	2846.77	1492.26	454.84	1646.79	1263.27	1795.07	1103.91	655.37	1042.08	1297.44	342.44	187.67	124.61	275.95	363.65	333.85	448.03	235.10	650.13	763.33	315.84	216.01	133.76	77.82	126.79	195.11	198.02	165.92	458.91	414.92	104.84	117.41	50.89	95.63	77.10	218.01	108.23	213.46	268.49	98.90
297			48471.73	70307.78	27666.05	64217.20	43453.31	13330.64	12047.96	16499.52	3492.39	1220.76	1290.65	306.26	17.72	594.38	624.90	327.64	219.13	150.75	360.56	145.68	201.22	116.64	143.03	85.25	215.56	262.97	52.95	42.26	144.36	16.61	43.46	7.16	46.88	37.37	71.99	68.44	21.75	24.46	31.54	50.03	24.37	68.20	17.05	44.70	64.00	33.77	21.31
298			18738.32	144713.01	58451.45	4392.24	7199.68	29014.81	24411.79	8761.22	1265.66	546.91	122.19	341.44	363.15	232.16	435.39	999.80	627.23	954.79	525.38	86.90	105.80	47.76	58.62	28.18	104.60	111.52	53.10	91.70	58.54	202.95	115.95	38.98	23.72	19.73	29.72	74.75	62.90	22.53	24.63	24.55	15.73	45.92	20.24	18.36	16.44	14.18	5.77
299			12561.62	23115.62	9088.80	14830.53	13457.78	8186.77	20071.89	8639.31	1502.33	664.07	293.17	422.54	880.42	623.46	382.89	101.07	209.76	185.51	15.44	39.61	91.95	108.23	68.31	75.24	157.63	210.29	212.50	155.02	124.39	74.65	14.57	10.06	14.92	36.50	26.77	25.66	19.15	64.90	90.41	66.21	35.85	42.69	30.16	14.92	20.45	38.42	47.91
300			12836.52	42955.77	18239.59	5090.66	11626.38	18173.20	12322.08	7277.91	3521.65	1956.93	1880.46	2215.37	1152.71	913.67	884.72	153.80	26.04	127.86	319.51	213.38	194.23	93.50	53.98	80.63	169.49	119.20	131.18	65.52	25.45	51.75	62.98	77.00	12.77	33.55	48.64	49.50	25.59	37.31	27.93	20.62	47.58	65.43	10.02	19.46	26.48	21.83	24.99
301			5017.53	23802.37	45796.13	29256.28	11406.33	11589.65	5154.61	6514.99	1291.24	668.66	623.69	381.78	333.57	364.56	867.93	585.86	200.28	153.42	115.63	143.51	59.77	104.82	104.62	282.41	203.77	78.26	26.07	49.15	38.09	45.54	21.13	14.14	20.75	15.83	28.66	34.42	40.77	14.93	11.38	26.54	37.33	15.19	37.77	28.47	7.02	17.12	44.41
302			11986.44	27477.30	16070.17	25627.00	11572.79	12049.24	20442.35	8618.11	1417.13	1929.65	879.09	389.34	239.18	189.43	108.31	255.35	73.49	334.47	242.43	162.53	56.18	19.29	28.10	53.35	77.73	55.42	64.71	28.75	32.58	27.29	23.61	58.06	57.20	29.83	25.79	9.60	15.87	39.70	20.92	29.17	67.42	11.74	3.98	4.06	7.86	19.64	22.20
303			30263.81	97228.94	37840.51	8126.64	11480.09	24190.65	52879.57	20567.42	3703.90	2059.55	844.38	209.07	518.19	1036.95	1877.37	1415.15	424.87	174.12	150.21	362.04	236.22	167.99	178.09	117.54	170.69	124.92	50.66	63.32	90.79	102.20	76.35	72.53	86.09	79.23	62.46	22.67	64.94	60.68	88.28	30.93	22.12	27.24	10.86	47.65	102.54	86.79	50.71
304			11463.70	12167.79	30211.10	12717.44	18110.53	15470.09	32955.80	26666.33	2721.52	1031.38	480.55	573.43	310.59	278.07	89.22	138.05	169.68	73.92	247.81	131.59	296.64	204.00	80.97	158.75	78.86	69.74	50.38	119.72	56.76	122.74	125.75	115.32	104.75	49.77	26.34	12.16	49.55	19.68	37.59	28.88	12.34	37.25	27.91	60.05	56.48	4.72	34.40
305			26116.02	44176.84	10643.68	16070.88	20431.22	8416.39	9766.02	13174.17	3588.29	1749.18	1107.78	548.37	298.24	265.11	303.58	32.26	90.32	78.07	78.55	63.93	82.97	44.94	98.92	70.15	26.68	76.51	112.16	87.47	37.26	31.25	21.08	75.05	37.66	50.61	44.36	18.93	46.87	38.23	39.97	49.51	16.85	43.74	34.47	31.41	16.11	25.16	22.16
306			43425.30	114316.82	82781.42	22786.79	27609.63	72523.78	44557.68	8707.05	2355.05	1816.29	543.39	401.61	669.39	273.48	494.04	479.45	344.09	662.06	454.55	215.49	238.66	148.71	45.06	110.13	169.62	60.30	42.32	41.65	83.52	67.52	87.95	91.43	90.24	42.52	50.63	27.69	8.60	32.45	31.52	35.65	14.62	46.53	10.82	16.76	29.50	43.10	63.07
307			29897.34	172887.81	81639.64	40573.83	8682.39	3815.29	14284.03	7697.26	366.73	594.97	241.80	386.51	473.17	478.39	313.22	398.91	273.87	355.27	188.22	141.13	150.17	40.49	54.64	42.59	57.13	23.73	26.97	33.70	112.55	55.88	66.08	46.53	97.86	100.60	58.34	33.75	24.44	40.02	31.86	60.20	20.76	19.71	51.92	60.88	45.69	24.95	31.83
308			12403.30	232822.43	37567.07	18851.97	21665.56	13726.23	12293.67	10655.41	2176.63	1641.81	414.82	303.88	295.88	157.04	184.83	301.20	523.61	326.93	615.02	391.81	93.42	186.87	269.55	243.35	18.70	56.19	163.17	62.06	138.90	88.92	65.42	61.35	98.85	55.79	53.67	110.04	39.16	54.70	112.84	62.87	42.87	41.11	31.79	26.28	10.20	33.08	119.87
309			95231.46	189999.96	4976.38	20681.30	9423.89	11003.51	19835.45	13333.00	2114.90	470.83	610.73	477.47	658.15	954.14	640.07	642.92	180.30	237.70	40.09	135.39	138.51	111.64	95.58	83.68	84.36	142.19	23.13	8.72	125.67	62.23	20.01	48.61	72.36	29.75	45.81	46.27	44.12	44.98	27.13	62.17	34.49	30.56	22.47	70.51	46.89	69.66	74.80
310			4309.90	148043.89	75662.30	61395.85	11119.00	7654.39	18183.59	7587.65	2227.37	1596.68	715.39	266.88	1703.07	1695.82	1403.65	1275.40	930.48	585.24	620.31	548.51	72.21	235.01	509.46	327.30	39.45	129.21	116.11	35.56	18.26	86.81	31.64	60.89	36.86	24.11	45.56	56.87	81.71	76.96	88.44	35.32	22.96	25.44	10.94	21.33	20.59	26.77	39.31
311			6826.51	18592.24	17129.17	27265.01	24014.92	19417.22	10097.32	577.48	3255.83	2103.34	1888.77	1469.85	520.16	310.95	272.43	319.49	633.11	239.98	84.70	176.06	125.99	230.27	168.91	54.20	66.28	64.00	46.77	45.14	23.47	64.48	27.20	55.06	84.02	40.36	31.57	28.30	17.99	48.92	101.07	89.30	59.55	70.81	96.20	61.14	14.64	18.54	30.34
312			7310.21	108081.60	25367.74	13643.18	5367.64	3864.95	9381.74	6612.82	1200.88	804.32	305.04	149.72	204.11	205.93	269.33	349.57	225.55	286.22	273.53	53.85	129.35	99.90	39.52	53.25	107.96	49.96	27.88	29.78	59.34	52.24	31.23	64.23	47.41	54.21	53.31	34.52	46.91	34.73	35.69	26.42	18.84	29.10	29.14	37.90	17.85	10.87	16.95
313			87464.20	385893.28	55088.71	27410.73	9854.04	19012.83	6247.10	2564.03	1080.12	852.45	115.93	212.85	305.83	412.92	96.33	296.05	517.93	189.36	341.00	334.23	112.56	155.84	155.06	150.38	103.14	35.97	99.51	211.82	87.00	24.14	32.62	40.17	33.20	40.88	30.33	64.74	67.67	58.80	62.19	21.97	39.70	74.47	27.18	20.81	12.41	46.93	25.73
314			19689.02	163953.79	15410.13	9991.48	15518.87	8290.09	35263.20	19498.67	494.00	889.81	364.89	183.45	492.97	767.94	396.60	179.64	79.30	95.31	76.26	144.28	120.67	155.04	203.54	100.45	55.55	62.63	163.52	116.30	87.95	17.82	83.35	81.49	51.66	81.42	23.61	19.24	32.97	23.92	18.44	33.91	41.53	42.92	55.13	34.37	17.70	27.31	32.90
315			6964.50	2496.23	22107.86	16350.16	8840.76	10745.75	14496.66	11231.99	2087.70	219.05	844.50	951.96	101.66	120.62	280.73	114.58	341.37	492.28	57.79	231.83	180.03	204.60	149.10	201.29	133.04	69.07	22.12	28.44	7.51	22.99	47.64	43.39	15.94	16.91	34.53	15.67	17.93	9.68	27.88	22.64	33.01	35.10	22.60	18.63	24.52	26.21	46.35
316			136930.59	408098.06	116571.77	49871.64	29766.55	23875.49	17153.27	5246.79	385.72	939.48	728.33	322.06	1041.57	906.50	665.43	132.98	493.95	1064.79	1263.16	444.85	89.43	74.72	87.77	81.94	105.42	20.25	146.88	342.74	180.58	81.97	165.30	21.70	21.14	50.24	25.98	8.54	27.16	27.63	49.18	34.54	59.33	50.19	55.05	44.27	69.50	31.41	103.20
317			21193.98	149253.54	136759.54	75476.28	81393.32	63833.13	65628.93	42131.20	28103.50	14382.60	9077.31	5229.10	1441.19	2210.77	1110.09	343.64	1111.31	1350.48	951.77	840.53	380.68	343.23	225.08	86.87	102.51	205.17	230.69	130.67	183.29	127.93	126.66	52.19	48.75	154.18	30.33	93.09	60.40	57.03	30.93	37.86	44.52	56.96	36.56	59.97	43.53	83.31	76.24
318			19072.44	37710.61	69106.72	46842.89	13420.74	9569.26	12921.59	773.51	553.79	869.71	595.39	336.28	198.67	385.24	62.84	64.56	80.83	41.35	108.13	69.15	205.99	210.19	147.77	66.83	8.23	23.08	45.75	203.78	101.07	100.33	55.78	18.52	20.82	19.89	10.23	33.04	37.98	26.32	64.23	28.19	28.41	24.82	21.50	12.98	20.97	18.43	11.90
319			1976.88	6921.94	44058.40	68863.96	26317.85	35977.87	23051.46	8625.49	1453.16	615.50	677.25	862.13	457.33	160.98	407.25	456.11	178.36	76.41	121.52	108.72	65.02	141.48	78.55	40.25	58.65	46.74	83.09	28.85	41.77	47.13	102.76	88.51	91.14	59.88	43.61	50.98	27.63	63.66	40.89	33.91	45.20	13.23	39.89	7.09	47.41	58.50	39.25
320			18186.86	229543.65	153931.76	58268.69	10987.24	5258.03	13448.20	10590.31	2864.02	1188.44	290.96	160.15	343.00	632.35	463.30	478.09	548.20	426.95	369.67	432.88	414.62	121.49	73.41	24.42	38.34	53.93	45.55	145.04	75.07	78.78	62.51	82.88	37.09	42.59	76.03	75.12	55.97	61.60	24.44	18.39	85.48	119.09	33.31	11.94	21.82	14.78	26.49
321			49517.75	172143.59	33529.03	11488.20	11144.68	9373.43	22404.63	5848.80	2021.02	249.20	327.13	434.44	348.37	443.59	723.73	561.89	526.58	200.07	228.49	160.29	54.95	60.61	36.08	65.43	120.33	121.13	46.33	75.15	79.56	61.94	36.09	31.91	12.13	7.72	41.44	48.49	35.32	77.46	144.57	31.84	54.36	27.78	19.85	28.32	11.52	11.69	18.64
322			20437.23	57242.12	11932.40	11068.54	19723.30	20597.27	27695.38	7784.74	1146.96	436.56	283.61	198.95	175.21	204.89	420.22	802.38	1287.65	136.49	84.82	95.08	115.88	109.51	148.89	149.47	96.71	139.14	132.66	125.49	44.96	188.33	186.88	103.64	277.40	189.28	76.12	147.78	47.77	121.26	31.58	36.75	40.01	48.00	8.76	57.76	42.87	7.52	39.14
323			16552.89	67725.07	90109.56	31884.77	20918.29	8512.37	18149.37	24808.56	3467.31	1015.39	919.58	637.92	363.57	233.64	839.48	195.99	288.77	259.09	101.30	116.28	122.33	184.46	97.71	85.54	30.35	35.73	47.50	18.18	36.23	34.52	30.45	21.80	39.13	20.86	20.21	21.83	36.05	56.85	36.43	20.84	25.99	29.08	24.49	31.97	29.94	38.17	33.08
324			4186.87	18071.06	11450.68	9262.00	3778.07	7936.14	14824.32	6850.87	1482.45	432.54	865.60	272.16	529.92	280.54	290.91	195.20	171.66	46.03	90.07	410.04	162.87	75.89	72.38	120.25	47.25	48.08	17.78	19.70	64.43	46.99	55.28	12.12	13.60	21.63	16.68	21.61	21.76	48.69	3.95	14.40	30.63	14.99	19.81	8.92	9.24	22.47	19.98
325			6124.18	39117.42	74368.11	27126.29	9435.07	11947.06	13176.74	8203.74	1645.35	2443.69	3303.84	2254.96	1024.64	1143.20	171.57	146.99	320.44	309.67	186.76	29.26	179.14	196.00	95.96	87.56	66.48	104.84	35.21	165.78	169.99	219.86	143.74	30.61	56.42	53.91	42.86	18.21	44.02	68.87	23.30	17.68	19.24	29.07	13.59	19.93	32.53	47.33	43.34
326			1183.51	13357.18	20691.16	14935.71	358.70	6385.01	6856.03	4356.26	661.54	468.76	496.77	576.12	372.10	102.57	167.05	216.55	220.78	364.98	186.92	200.42	103.12	39.28	76.25	98.97	47.38	88.84	89.42	45.32	33.93	11.82	17.87	35.21	42.21	14.76	20.08	59.62	15.54	31.96	58.08	19.80	5.69	25.75	19.24	10.11	9.75	14.48	45.04
327			34428.44	59158.88	120065.72	52024.06	12796.88	29448.42	27442.58	5557.57	1528.42	532.79	503.78	208.31	334.55	354.40	506.62	64.57	277.60	127.33	42.16	107.20	161.01	49.62	65.43	126.22	140.84	98.88	84.75	107.00	139.54	102.79	38.00	40.89	21.60	59.47	92.92	72.72	30.52	44.29	83.79	49.44	33.98	34.32	13.05	14.51	24.88	27.83	44.23
328			71547.97	151747.34	64715.39	14157.79	10658.02	20809.16	20142.82	3597.42	792.83	575.60	282.56	474.26	945.97	525.51	259.30	134.33	283.20	308.42	90.28	107.19	88.19	89.95	38.77	211.63	92.60	53.21	133.21	87.48	87.13	60.85	26.11	16.42	12.04	61.58	85.92	49.01	36.61	38.78	72.27	54.96	76.17	75.10	37.59	16.67	13.03	17.08	52.19
329			4495.04	66443.42	13979.39	9633.34	8887.23	31685.16	27342.07	5101.31	404.82	373.66	312.14	99.56	766.74	909.10	334.84	638.20	757.79	307.50	199.44	61.34	55.29	103.35	549.67	147.89	89.02	85.14	221.84	68.11	40.71	46.62	113.71	31.18	9.10	18.26	14.59	59.71	67.43	54.22	9.26	29.05	18.95	10.75	21.37	22.19	21.92	74.05	44.21
330			8329.02	12021.38	6114.76	4197.39	4302.74	6845.33	12304.58	7048.02	3949.51	2663.66	1275.63	1096.63	111.05	367.13	344.96	113.86	75.93	172.86	297.23	305.59	364.96	52.40	25.89	6.18	28.72	60.63	33.11	57.11	77.34	88.63	124.75	82.87	71.31	80.73	82.10	44.91	35.07	22.00	22.94	15.30	58.04	79.12	34.39	9.10	22.02	21.35	25.69
331			26548.11	78710.95	50710.50	11567.42	7859.22	2644.06	5330.39	8193.00	2934.55	913.79	267.67	291.42	129.42	214.34	264.99	329.09	248.09	199.38	334.84	100.51	28.71	28.56	26.41	223.76	198.18	81.27	52.89	88.60	117.86	141.79	128.63	49.82	56.60	24.97	6.42	8.71	33.04	25.64	21.90	68.14	57.96	22.19	12.48	15.68	9.03	13.70	13.25
332			56781.30	280496.40	10541.35	4370.09	4092.38	1038.78	44265.37	51684.43	4887.33	1081.35	681.58	1774.50	3322.87	950.12	2323.92	527.69	1489.64	899.50	428.93	1106.78	1960.00	1456.59	475.03	346.55	769.45	2199.51	1905.74	852.26	217.47	119.03	187.04	437.46	285.91	178.36	168.08	248.11	707.39	493.30	712.80	605.46	487.83	469.18	636.05	270.18	166.28	80.65	284.29
333			4627.08	24113.52	16934.39	16571.89	8673.34	5414.44	7439.29	3009.57	484.82	457.45	311.16	226.64	307.00	239.84	156.07	61.83	171.40	103.74	75.20	38.67	98.34	107.94	112.34	240.62	339.86	132.19	384.65	187.33	74.44	45.48	40.86	13.48	154.91	173.51	182.33	129.64	104.90	89.17	75.67	114.34	127.15	99.35	41.28	56.04	166.42	72.29	32.04
334			35115.03	54383.07	23355.95	20667.60	12033.52	998.59	6400.72	14082.30	4060.22	1080.78	577.44	364.67	515.48	270.90	187.23	405.98	397.15	182.63	123.76	74.18	51.29	80.60	172.43	126.65	92.07	56.16	102.22	50.20	111.35	196.58	97.30	30.15	28.25	27.35	37.55	6.69	95.48	85.07	45.93	19.36	38.14	17.95	21.01	15.30	68.98	68.52	44.46
335			23973.43	40672.32	20968.28	21125.18	31990.61	13093.12	21634.43	5499.11	1655.47	804.34	428.90	714.59	558.79	372.92	325.38	560.15	93.32	137.38	83.58	66.04	74.59	155.77	471.72	178.53	45.49	93.98	66.79	12.93	16.48	31.44	39.92	40.70	45.48	55.86	38.56	33.71	62.07	35.59	56.68	41.02	52.02	40.59	20.93	20.67	33.63	26.08	25.60
336			3099.67	86525.67	59571.71	16028.82	25539.82	36131.60	84748.17	28610.87	1868.69	1254.66	1372.51	672.53	887.73	786.32	594.66	91.26	386.30	809.18	757.35	383.05	393.37	217.53	131.88	119.19	97.87	98.82	151.27	94.60	64.89	82.01	87.66	76.78	43.53	101.27	45.69	24.35	89.34	84.11	48.30	34.58	22.53	37.29	28.83	45.07	24.63	11.86	17.55
337			3967.88	223953.84	71250.46	61113.45	77544.97	6226.11	7450.44	3397.69	2357.56	5137.62	1424.64	221.04	67.77	588.63	1283.29	421.72	153.54	433.73	1675.31	563.58	56.79	86.82	98.61	19.50	28.20	61.33	45.32	61.01	79.59	123.25	40.41	102.62	343.08	221.09	154.88	56.05	52.66	37.16	16.40	44.71	94.08	90.61	14.98	27.25	10.25	29.33	39.60
338			16992.29	25120.17	16269.36	13497.12	27982.50	7319.08	2727.71	2746.84	271.53	795.04	384.91	132.72	181.38	203.00	671.18	333.08	242.46	53.36	95.30	105.24	89.80	56.99	74.83	125.17	43.24	100.18	65.17	67.28	126.72	86.65	50.15	40.03	121.11	47.36	21.45	20.71	42.88	16.15	38.55	18.26	29.91	85.15	40.40	14.01	20.09	60.42	36.65
339			17212.21	146197.68	63863.75	106552.16	41741.14	2520.70	3916.09	3010.19	2325.42	1935.35	758.98	615.02	238.93	418.05	243.00	665.18	496.50	71.31	153.53	836.89	655.90	460.26	247.19	325.22	122.46	34.85	80.67	109.62	136.68	102.95	199.72	72.47	219.31	149.54	96.55	106.31	110.59	119.93	105.87	109.36	93.43	44.85	93.23	135.85	492.77	314.70	26.69
340			1127.37	92235.45	8072.77	6338.86	13539.26	22374.11	11160.38	3529.38	595.59	124.01	270.25	563.82	220.91	406.98	351.26	1499.00	1513.14	647.99	494.68	86.10	26.26	94.62	106.45	75.88	105.70	58.47	49.27	185.09	138.65	40.98	38.18	14.04	38.40	39.81	20.73	79.97	31.44	18.33	34.26	26.71	19.84	34.13	45.05	47.49	25.56	9.78	11.73
341			22205.87	63963.85	156272.14	219005.70	94198.28	115376.94	37581.11	21914.00	9193.88	3007.37	2060.49	1054.67	839.10	1501.91	454.30	989.09	895.83	749.61	489.38	536.68	573.37	201.14	114.55	183.23	128.18	127.35	134.28	152.90	70.32	69.95	44.06	114.68	52.75	50.01	87.11	92.72	31.34	61.54	35.37	42.48	49.16	33.56	30.87	15.84	22.64	56.86	80.86
342			57514.31	80658.29	27101.60	44507.44	14144.15	6262.09	3420.80	4778.27	2961.02	1174.21	806.47	714.38	664.18	298.22	378.22	347.65	392.47	266.65	101.94	62.38	74.87	146.20	78.67	239.05	142.41	27.61	85.81	86.27	76.21	83.53	23.41	74.28	180.33	70.90	33.78	97.80	75.99	23.17	90.66	41.98	88.34	52.09	30.59	19.60	98.10	104.85	58.13
343			1739.72	23316.34	20691.92	8207.93	7999.54	10748.68	17778.19	6156.79	973.96	335.37	535.56	888.44	737.99	455.82	115.93	240.91	359.40	198.59	121.07	145.61	92.86	77.71	105.51	35.73	27.69	26.55	27.23	14.97	42.73	18.68	28.19	37.10	47.97	30.27	15.55	34.99	31.07	41.50	76.48	94.21	80.32	45.88	54.74	53.32	45.17	29.91	11.79
344			3618.37	35283.23	17733.18	11657.20	11510.07	19197.84	7968.36	3411.57	2096.41	492.19	509.91	287.44	305.18	258.93	230.83	519.62	208.02	91.06	68.44	123.99	132.71	117.13	134.84	42.55	77.89	76.81	92.31	37.15	29.63	28.26	82.06	76.50	62.28	9.35	36.44	85.64	39.98	28.80	31.44	9.22	46.35	60.35	31.67	39.56	78.40	20.87	25.09
345			39504.18	238639.68	150754.42	41946.26	16583.48	17397.47	18022.50	11158.26	5062.24	1794.03	196.84	168.09	249.07	153.13	237.60	618.47	545.82	268.37	370.30	225.02	65.07	85.06	322.53	160.04	35.08	161.75	115.21	281.94	189.21	87.03	95.58	72.01	79.52	66.98	37.22	26.93	16.72	54.36	62.76	27.80	82.47	54.48	25.03	41.90	19.19	21.20	95.77
346			9178.91	15996.78	12287.21	23314.78	8056.40	5082.09	11528.53	8430.67	1017.23	185.27	168.32	129.30	86.48	246.89	139.51	80.19	152.47	207.36	357.91	152.82	215.98	82.68	51.35	41.78	24.68	11.87	40.67	32.28	47.82	13.78	29.14	23.86	39.67	48.47	17.88	28.65	34.13	30.93	83.10	87.78	73.84	62.09	43.51	39.31	13.22	8.47	38.36
347			547536.12	850040.18	290311.31	23818.72	16098.73	20099.83	27194.46	4629.99	792.47	255.61	602.47	189.66	692.91	979.64	531.51	508.00	197.17	336.10	201.72	318.18	237.17	268.54	123.23	93.04	123.01	472.41	127.80	202.97	79.06	127.58	80.29	23.66	46.49	54.34	65.70	162.92	159.38	54.55	73.36	14.99	41.18	38.21	40.30	12.16	45.05	16.13	23.43
348			26278.41	388156.62	68716.28	16487.32	10537.29	28473.68	18658.19	8164.42	3145.94	2025.48	766.12	1567.17	5742.01	5686.64	1233.92	1041.49	852.40	336.83	1149.20	587.47	1587.27	1133.00	765.47	139.46	259.96	156.73	582.53	1409.31	646.57	281.25	322.96	399.97	93.81	416.48	484.84	356.54	748.43	268.51	72.76	519.92	902.19	1163.83	528.83	347.46	292.15	203.01	515.46
349			35189.87	156816.15	81132.31	51268.68	38835.26	19669.87	16947.56	6742.90	3057.25	1812.86	852.30	339.57	260.50	201.71	203.07	246.61	561.61	402.89	165.17	54.45	63.00	80.18	105.80	30.78	65.59	33.08	55.09	25.98	115.34	129.13	69.12	41.86	31.97	26.70	42.53	33.61	24.75	33.13	18.21	46.02	49.60	54.36	54.29	28.77	34.67	26.21	24.67
350			6596.91	37287.51	7281.64	9429.12	4740.79	8238.31	9171.48	5724.81	2021.42	366.72	243.31	328.99	537.08	831.38	239.33	422.70	369.05	116.75	203.90	218.17	57.64	151.34	218.77	150.49	111.46	44.81	20.71	54.55	65.62	61.15	16.87	16.52	35.28	13.61	17.06	30.79	26.12	16.58	11.52	17.69	14.51	7.63	26.43	19.07	30.75	68.94	44.27
351			1132.00	10808.63	14930.98	10116.75	9063.75	6456.32	11288.59	10450.52	1353.08	669.32	684.02	244.06	126.64	272.64	203.01	282.07	222.54	127.70	56.68	90.49	150.85	45.38	54.61	76.86	41.96	35.51	22.52	16.56	53.63	78.58	91.04	81.12	82.20	40.31	19.56	51.99	64.48	32.45	34.63	32.35	4.23	23.81	64.23	61.48	44.62	31.63	29.73
352			843.53	8682.96	3370.29	3064.56	6121.79	3343.34	19205.20	17006.68	3130.81	1082.96	1408.56	1164.35	588.44	247.98	501.71	207.41	198.27	122.47	42.94	36.42	46.08	84.50	64.05	60.94	27.89	34.33	68.10	38.07	34.68	17.73	12.13	34.00	33.08	31.27	9.58	24.85	79.12	37.46	35.09	31.30	40.71	38.89	9.64	7.80	15.80	7.05	29.35
353			12714.29	534580.75	44572.49	15216.66	17322.01	8542.51	6123.98	17386.61	4288.59	151.09	691.71	216.67	594.64	814.43	1643.19	1400.79	1285.81	629.35	443.14	79.06	204.90	90.56	39.60	113.32	137.14	218.27	32.59	49.36	6.47	39.61	28.46	100.37	62.22	92.14	186.76	71.65	82.36	21.67	29.57	41.73	48.96	34.02	36.01	78.16	51.30	32.85	30.78
354			32870.27	49594.73	14766.75	10482.94	8457.13	8176.70	19188.36	26980.10	5467.00	1357.02	1429.53	1252.23	850.70	496.96	367.49	341.78	342.50	187.34	119.76	178.91	164.28	113.49	114.98	150.45	55.74	90.07	54.18	22.00	36.22	19.60	67.00	26.50	4.15	32.25	21.72	10.21	32.55	36.57	25.88	31.64	18.50	29.10	17.52	19.02	10.35	10.47	10.88
355			65630.05	80354.67	24559.31	119982.38	26830.71	50836.29	22132.04	4672.38	3891.73	1777.64	103.09	112.46	2469.68	1642.69	939.93	992.99	428.58	635.39	369.40	346.66	393.68	348.58	214.70	23.74	282.67	104.18	94.74	91.24	22.82	31.40	75.57	93.27	40.12	73.15	52.21	104.18	47.23	18.23	21.62	17.40	39.00	20.90	42.94	69.67	26.06	20.77	27.31
356			347.81	17877.50	1539.21	1147.27	3023.04	12720.65	8488.29	1586.97	771.94	664.08	373.00	127.30	111.04	213.29	296.44	132.64	88.96	123.53	72.30	119.03	79.27	36.14	17.05	18.60	13.32	24.28	33.90	83.90	50.08	42.19	25.66	35.52	12.26	5.33	18.37	9.47	13.37	7.34	19.09	12.59	17.59	40.88	21.31	6.34	19.35	16.92	20.59
357			5071.59	49974.01	9263.40	6909.58	551.40	3216.14	4810.59	847.42	730.69	313.26	121.05	177.47	77.32	67.43	140.77	346.43	297.26	71.35	34.89	79.09	80.74	84.53	24.96	60.86	94.41	59.35	60.45	42.35	38.17	15.42	35.72	59.63	91.84	41.45	43.84	15.76	22.90	54.05	20.06	3.35	18.54	24.87	50.50	29.12	21.47	23.42	26.52
358			26938.48	72555.19	139383.07	41682.35	36688.15	50377.88	21494.08	3294.46	1051.07	1432.99	480.90	284.69	305.07	251.02	679.10	232.81	474.98	517.68	248.23	147.78	74.98	45.17	58.29	96.78	104.87	70.96	96.64	12.46	45.03	77.75	92.53	109.74	9.86	15.09	35.48	33.18	10.93	21.37	15.60	27.58	13.85	17.35	25.35	34.47	14.76	23.52	50.27
359			2887.42	14355.91	61374.17	93312.46	22832.25	35636.96	13344.74	1817.64	3138.44	2512.58	784.07	1002.98	519.69	457.23	328.69	59.49	257.82	410.81	157.44	143.70	280.81	161.10	99.30	135.59	169.77	109.71	133.41	126.08	27.97	111.14	47.47	35.56	47.45	78.84	30.45	29.23	40.23	13.31	6.31	17.04	15.10	21.89	48.98	61.60	39.33	20.54	17.14
360			18383.72	34577.96	6337.64	3546.53	2933.21	10141.87	22577.41	11705.16	2723.31	1292.96	292.78	468.27	333.94	887.46	646.33	538.25	740.42	114.34	54.76	108.63	99.65	74.30	81.54	140.73	105.58	56.84	12.13	92.56	131.71	12.62	30.86	31.30	57.95	34.34	17.90	47.57	33.48	19.68	12.14	41.88	25.78	10.86	27.09	28.10	22.29	25.66	9.96
361			2570.83	6661.20	6391.26	6682.54	6740.29	3751.56	16286.87	11049.81	2426.05	1091.15	333.60	662.83	952.93	522.35	458.05	259.84	310.13	94.77	127.90	90.02	59.57	41.18	99.79	82.36	51.57	31.32	15.58	9.64	33.11	39.13	51.55	91.73	60.05	13.88	46.69	27.26	15.18	12.12	28.50	15.24	18.57	13.80	5.82	15.91	17.09	12.89	26.30
362			37338.35	138378.78	68958.54	7681.02	10580.41	3666.74	6622.86	4874.74	1765.45	1693.71	1468.67	1342.05	365.58	389.03	294.51	140.50	229.52	90.36	99.02	244.70	159.52	48.03	148.60	214.71	206.57	41.73	32.78	39.63	53.11	75.28	64.46	66.61	73.91	30.79	67.48	33.92	28.00	9.02	21.86	9.17	14.95	23.19	40.10	15.47	29.06	11.41	29.21
363			33970.40	408873.34	26509.31	44793.50	3428.38	9059.95	20986.84	9441.27	4192.44	84.05	31.30	647.33	1854.87	870.92	701.71	512.74	493.86	128.45	160.38	549.79	327.22	30.41	105.79	176.22	40.01	129.62	101.73	331.80	88.06	72.91	52.95	17.83	104.52	71.08	54.93	48.27	51.99	19.17	44.65	26.85	60.52	81.86	99.61	92.37	45.96	17.77	14.02
364			10569.33	35236.50	38124.08	24485.68	5717.18	5102.21	7148.04	6778.23	1938.69	126.38	529.61	786.86	324.77	267.91	190.10	195.44	198.33	359.38	344.73	336.13	77.32	43.87	33.61	203.75	159.09	119.42	41.66	36.71	36.26	48.04	45.99	45.80	61.29	50.84	48.16	65.45	34.19	95.53	105.38	29.52	21.11	61.74	36.41	43.79	27.43	11.96	47.60
365			16583.51	50971.61	8395.17	5484.88	11311.61	11545.15	15490.51	3669.25	1012.49	1244.36	309.86	418.35	663.08	367.10	495.75	226.81	385.49	206.14	132.43	146.05	137.37	134.37	253.32	151.79	140.40	92.81	46.15	28.10	23.64	58.04	25.54	82.34	117.45	172.42	111.39	66.28	73.30	19.31	24.00	23.02	45.18	31.69	13.44	24.19	28.20	5.12	12.24
366			175322.40	334251.62	211040.04	18869.80	38329.84	29622.76	14736.66	9380.68	4592.89	1513.35	495.90	925.72	571.59	515.84	123.27	125.56	121.41	131.48	176.14	129.63	191.15	112.47	78.47	41.51	91.81	26.41	13.76	19.41	15.69	33.31	23.21	13.10	5.89	9.58	23.04	18.77	17.99	57.20	19.57	12.38	38.05	23.91	33.63	38.52	67.15	12.74	75.74
367			10815.84	69997.60	34455.63	13316.51	34528.62	61799.44	34259.69	8743.08	3737.40	2403.42	561.38	1015.62	1708.35	1781.12	740.99	163.44	294.82	185.64	101.14	99.49	223.28	168.79	86.73	61.42	173.74	162.39	27.78	23.00	15.28	19.05	38.46	36.49	69.75	19.73	50.10	21.99	36.10	40.62	30.33	31.69	52.69	50.81	58.18	40.84	52.87	20.64	12.67
368			6418.54	12004.38	36357.53	30171.29	1781.66	16810.94	7065.75	4202.72	3116.34	530.12	388.71	235.16	122.08	605.92	421.27	285.96	569.76	464.35	389.22	156.39	168.23	44.28	101.56	207.38	162.40	159.61	379.77	258.25	90.92	51.42	62.12	73.54	50.19	106.28	82.44	25.66	36.34	68.40	40.72	24.12	35.04	17.09	14.63	27.18	9.97	28.50	53.53
369			3118.73	58014.67	62929.88	35075.36	47121.91	24641.09	50349.05	23355.32	1435.99	1305.51	693.93	442.10	274.22	351.33	369.02	55.38	289.18	244.71	104.59	66.05	29.77	71.97	202.03	254.51	294.58	223.85	157.27	23.58	89.17	146.36	206.85	211.96	49.82	44.55	30.98	34.92	106.68	95.13	30.08	31.83	61.24	43.59	22.33	39.04	13.39	17.52	31.21
370			4382.74	33278.19	9214.89	6223.03	5713.25	11422.49	30700.98	9007.27	2124.32	1885.00	1753.03	687.61	650.83	322.26	405.46	605.42	400.63	669.86	778.01	452.81	373.37	278.95	186.90	191.39	109.26	85.95	82.92	73.65	134.43	86.08	43.77	75.95	39.80	19.57	22.29	75.73	79.09	51.96	19.42	22.70	41.38	71.57	30.94	23.48	21.70	23.80	24.27
371			20913.26	278359.21	26679.41	7890.62	9287.42	16328.70	13949.27	2975.55	2100.71	1867.46	2159.72	456.08	455.20	519.28	440.50	368.47	722.21	693.03	283.91	106.21	153.14	141.33	107.39	369.83	311.18	211.72	351.64	200.70	177.96	67.82	68.44	24.91	42.95	196.82	254.59	140.53	66.71	108.90	211.76	164.16	110.13	107.43	90.24	25.48	44.87	66.81	15.39
372			68959.18	133740.67	96350.13	25668.91	27115.45	43641.38	29026.30	4526.86	2414.16	1494.85	989.22	902.03	1548.19	2547.42	1584.03	966.60	863.79	465.74	261.56	263.65	158.49	150.10	109.17	144.84	213.35	107.31	130.99	51.76	118.42	80.67	97.39	30.31	14.59	78.94	71.23	68.52	14.42	51.09	116.45	76.58	39.09	19.10	52.95	64.21	41.16	27.74	36.68
373			39004.58	43176.48	11435.88	2420.26	1792.10	3178.26	11672.00	5378.35	1307.73	476.58	448.10	283.64	489.38	333.11	510.07	182.35	499.04	121.66	114.31	148.98	64.61	232.60	540.33	197.55	150.48	44.10	137.01	65.91	75.08	49.81	80.79	114.73	117.91	154.78	94.30	42.85	88.88	60.42	47.81	16.94	38.52	24.39	23.70	50.06	42.49	15.90	9.52
374			46526.51	76644.67	25178.29	9203.93	7441.60	11157.90	19007.15	6345.14	1804.78	842.82	642.51	2307.99	1348.63	524.39	194.91	224.24	85.78	185.40	325.16	144.77	61.91	109.66	155.62	190.54	164.34	88.74	99.12	80.83	110.02	107.15	53.75	55.87	82.91	37.79	32.02	71.28	60.46	26.15	46.20	48.82	80.47	51.61	18.50	36.78	42.67	17.12	14.35
375			18752.19	20243.44	24395.47	17456.40	27406.72	24054.87	39095.25	13049.55	4368.77	1309.49	1434.93	1168.01	1224.28	517.50	222.87	142.83	247.19	203.60	262.38	174.07	133.91	196.18	46.96	51.56	102.43	92.40	203.75	161.17	93.83	52.91	130.54	67.70	20.20	31.51	31.91	39.90	34.67	42.09	47.49	39.12	25.10	39.03	44.41	9.90	44.36	16.27	15.06
376			16312.74	75147.37	29451.89	14014.11	13113.21	13487.65	19374.00	13250.28	1524.14	397.71	889.91	486.38	317.16	916.88	138.36	670.42	1034.63	168.03	226.79	102.15	80.39	304.80	518.78	188.67	42.22	67.46	64.20	123.91	213.22	163.10	59.60	44.86	26.09	36.38	62.24	33.91	53.38	105.56	180.03	133.87	71.05	88.01	70.94	83.88	58.60	31.92	27.49
377			80349.06	419753.25	72860.82	16595.11	9552.94	6253.98	11052.33	8569.33	4170.97	766.47	614.20	332.45	248.20	376.76	701.02	533.93	1375.68	796.65	691.85	152.70	287.53	157.26	263.34	112.50	293.58	155.50	108.07	143.42	185.52	223.89	41.22	72.04	49.35	59.67	78.39	42.24	53.82	113.38	54.26	15.08	164.69	193.49	173.63	127.46	249.71	182.40	147.13
378			6744.53	15840.95	35197.00	67790.69	14306.69	11935.08	8123.90	3488.60	2766.58	603.17	450.92	520.91	571.90	588.24	300.60	455.16	680.81	222.79	307.75	492.75	307.28	65.23	150.10	141.48	67.44	45.68	89.90	86.90	144.95	131.31	20.61	40.91	36.26	28.88	15.43	17.10	8.54	41.16	147.41	170.28	48.03	47.55	51.58	61.13	57.24	40.09	25.32
379			208487.06	393866.62	41930.19	6642.08	5982.00	17907.59	13713.99	12532.64	3263.19	1324.96	1650.52	412.01	589.55	408.43	70.46	196.07	304.11	253.13	318.06	165.00	252.47	45.05	68.48	43.57	126.69	57.64	49.76	23.87	102.33	110.65	178.41	127.14	65.95	139.17	15.93	34.31	7.41	47.50	112.78	89.77	86.48	53.07	17.97	23.75	13.19	11.56	77.51
380			55259.96	130621.50	131307.07	25124.04	53902.41	52105.83	21409.34	5103.48	1400.66	2367.62	833.49	626.94	527.84	376.91	522.91	653.60	593.52	1007.40	699.81	617.46	141.66	191.94	90.30	76.90	204.47	178.60	56.86	69.52	75.57	116.46	124.39	112.10	74.34	121.55	72.92	20.96	59.21	39.71	34.33	36.63	36.96	28.77	32.35	68.10	74.55	22.19	15.77
381			21724.08	57597.78	27125.85	38090.79	11271.02	3535.68	13581.91	11297.35	1327.74	761.86	203.39	378.42	184.06	425.35	1220.11	1336.43	1021.10	298.71	81.25	72.12	112.73	55.35	120.31	199.73	96.36	67.39	61.14	30.63	59.24	44.85	44.99	44.86	75.37	65.94	65.21	44.26	94.94	82.78	73.25	110.52	55.26	58.86	15.64	11.75	2.54	21.39	27.02
382			1505.63	21487.09	57913.37	19404.16	24779.75	22318.83	15773.43	13056.92	7067.06	3576.96	1848.05	1717.00	946.86	622.14	391.56	286.21	267.95	105.91	213.68	168.73	72.39	56.62	68.17	38.67	46.67	37.73	47.23	56.67	89.07	66.84	29.77	9.46	35.38	53.03	49.50	25.40	24.44	18.81	13.18	20.68	27.33	42.48	15.13	64.82	54.95	28.09	12.96
383			30692.19	216328.53	68373.60	40874.87	30728.69	57496.37	32470.76	6039.00	4294.85	2570.57	764.29	122.50	147.28	408.08	769.88	723.93	1325.54	972.02	516.56	279.69	154.05	128.35	58.02	90.74	34.92	56.09	198.28	111.80	74.69	73.39	108.21	49.86	63.15	108.10	84.64	109.62	63.19	16.01	24.06	28.53	34.71	31.91	31.79	34.24	22.65	31.41	35.37
384			2714.02	4736.56	1389.64	1670.06	4434.58	5700.87	11960.46	1332.86	264.01	19.59	100.48	353.60	204.57	44.55	111.31	65.82	97.78	172.14	68.59	79.91	95.87	50.09	50.85	40.34	61.96	38.05	43.25	59.23	36.95	45.04	40.18	51.98	25.64	19.16	36.43	30.38	59.49	31.00	28.00	35.92	33.48	26.24	23.79	14.47	15.54	9.05	11.02
385			1598.32	64188.49	41845.51	34991.61	23976.74	23140.39	38290.23	10923.04	1387.20	500.26	497.11	412.43	183.93	352.04	142.07	227.56	129.92	40.84	34.76	98.65	61.25	25.16	74.36	91.20	36.54	45.72	70.74	73.98	56.68	17.81	17.55	11.88	25.40	42.83	37.07	57.47	57.15	31.90	11.49	20.98	44.27	26.11	50.93	27.30	27.79	15.88	33.08
386			7561.30	166438.46	33905.38	34867.39	31610.34	10458.12	3362.78	1881.19	1241.00	167.80	229.61	626.98	620.76	3389.88	1888.72	848.18	605.35	806.41	804.18	214.75	437.47	176.79	224.41	563.71	1072.79	1187.14	845.21	253.08	89.34	169.67	83.53	70.05	80.18	39.62	244.12	457.95	375.31	140.25	52.50	118.94	76.15	42.67	125.70	126.47	89.18	175.93	159.05
387			13412.21	70626.21	42488.61	28248.12	10834.95	19267.52	29181.19	15782.98	6163.88	1492.58	406.46	187.71	433.31	1162.92	1647.82	545.68	651.76	395.56	376.54	109.00	83.90	65.10	166.04	303.16	366.22	191.28	135.50	181.52	63.61	70.38	54.89	40.11	15.12	53.44	39.34	20.28	40.36	67.14	55.77	44.68	35.53	30.52	17.44	28.54	21.78	14.14	10.59
388			21145.79	68806.62	40955.85	28677.57	21644.24	39533.16	33823.05	8114.30	812.76	2730.94	2112.64	1671.43	639.70	384.49	110.97	368.47	122.73	329.77	77.76	91.98	118.32	88.45	122.65	74.15	155.63	61.98	182.50	196.54	77.03	189.93	77.49	49.06	48.85	39.98	34.34	22.70	14.62	57.48	63.06	16.83	43.00	72.80	74.65	54.68	14.99	8.23	6.24
389			21977.83	104375.60	55302.56	16112.19	17499.73	15608.72	23567.09	19724.81	2739.46	535.02	707.10	547.80	1337.43	519.99	171.52	210.31	287.42	143.14	110.51	148.29	51.35	117.22	87.40	155.97	131.04	94.53	34.35	12.11	12.17	42.64	60.51	83.53	42.68	37.77	18.95	53.00	53.17	31.39	29.32	41.41	31.40	36.03	13.79	18.95	31.00	17.80	28.80
390			55366.01	131627.26	107270.99	18738.33	11495.04	9245.18	6896.01	7420.96	1101.86	457.07	196.89	503.10	459.83	604.11	175.59	36.57	244.99	371.71	691.87	743.00	211.62	64.25	44.65	12.34	40.21	64.77	85.42	36.18	96.89	105.35	96.75	18.45	49.69	47.61	51.42	96.76	105.01	86.02	116.51	106.89	78.66	62.47	40.87	16.44	41.75	79.05	71.57
391			48013.83	118947.78	24366.31	21920.51	11057.12	14048.83	14425.00	4061.87	2905.07	4682.73	3426.58	1128.47	710.47	732.53	271.41	219.12	378.40	265.85	170.85	296.05	171.11	182.07	151.34	51.65	73.98	29.65	119.37	85.35	21.73	48.65	46.87	69.90	91.80	68.86	19.01	17.44	44.49	43.86	6.08	15.92	16.21	54.68	94.50	16.04	27.40	35.43	46.75
392			27539.58	54196.56	30955.38	8860.61	8855.37	5531.10	4398.65	2500.30	3668.47	1564.77	298.56	362.06	883.61	300.09	520.50	574.26	530.01	470.03	140.42	232.27	104.12	385.55	166.60	63.02	122.99	17.09	50.07	53.01	20.02	94.27	112.72	106.90	55.46	85.85	70.34	29.72	35.87	74.47	102.56	120.39	49.33	23.41	47.10	28.93	8.78	31.49	19.54
393			19212.40	161162.76	144070.35	40960.77	17003.54	19016.57	24208.04	39925.08	14739.82	2759.49	1403.60	678.39	1078.91	672.98	169.51	364.81	114.96	338.09	221.61	294.96	217.75	262.17	135.49	15.97	175.31	249.57	13.88	47.77	38.78	81.02	94.49	143.74	210.80	102.04	192.26	233.01	50.15	12.87	20.11	19.63	48.16	27.63	17.79	30.19	3.01	16.08	20.54
394			752.14	16777.37	17879.56	4333.00	5270.84	8759.67	23508.65	16009.94	3228.25	903.13	1320.62	1227.52	629.67	77.70	236.47	287.97	240.84	146.65	269.49	242.23	244.10	164.63	31.47	74.81	96.57	184.04	207.93	160.52	114.98	100.64	72.01	55.70	8.56	39.02	32.47	43.25	29.84	27.52	42.22	16.17	42.21	31.14	65.18	66.43	55.44	24.70	117.00
395			38384.13	125596.07	273594.50	233768.68	74822.62	18221.07	33923.77	31184.46	2881.13	1587.67	2150.20	219.67	127.13	341.45	276.76	531.81	629.28	846.32	83.32	152.43	163.97	361.87	161.86	49.67	30.24	76.70	120.03	133.46	61.23	129.06	117.76	118.45	116.24	49.31	34.15	25.21	44.43	82.90	14.79	24.28	40.93	62.51	51.77	9.45	22.94	52.67	52.00
396			42274.62	93038.65	17236.49	20551.82	8871.16	3801.69	6771.15	1869.77	4181.73	381.14	742.07	395.17	217.15	315.04	182.17	182.58	77.18	171.89	161.24	167.00	86.51	43.21	27.18	89.19	53.73	34.60	13.83	23.37	27.78	44.20	20.99	19.63	45.39	39.61	13.91	16.23	34.54	45.63	35.20	8.66	37.28	25.43	23.66	17.49	10.18	30.48	59.38
397			1905.72	135020.60	53662.69	82954.35	54256.23	2543.41	10156.13	10631.17	2357.99	1526.20	934.03	194.68	658.66	554.20	539.93	416.08	246.79	140.22	51.31	250.34	95.43	393.99	416.99	152.75	44.84	95.96	117.95	80.51	63.96	60.58	99.50	216.70	133.79	58.82	8.59	40.90	19.42	22.70	48.03	106.65	64.87	68.99	34.61	36.69	42.70	38.65	18.72
398			32563.76	68653.09	21799.75	11573.13	23722.37	25026.83	14267.75	8500.68	1958.14	459.44	524.75	368.33	179.29	403.46	249.61	260.50	279.94	75.93	75.52	162.62	225.56	93.35	11.07	82.77	92.31	69.16	83.40	29.12	29.20	22.98	15.88	35.94	15.57	37.81	52.58	23.52	45.34	40.49	7.48	11.64	29.17	26.44	10.58	19.66	24.53	14.54	30.51
399			8974.78	34880.08	40200.70	22005.21	14475.64	10147.17	15819.44	3286.53	4421.17	1806.37	1061.02	260.44	222.13	584.97	329.45	100.83	577.68	449.71	124.74	93.94	265.01	181.19	248.42	357.05	70.58	60.83	104.60	44.09	89.57	25.89	50.72	86.80	23.01	12.85	48.72	31.75	50.19	11.21	38.56	34.12	35.75	41.58	84.57	62.25	36.85	35.66	55.78
400			23673.94	75582.50	15255.21	2355.40	11826.97	3191.16	3340.05	6562.13	926.89	315.64	163.34	767.46	676.76	219.48	58.83	261.94	356.78	268.12	111.12	191.58	97.68	86.38	73.45	45.40	37.60	99.38	207.70	126.58	61.93	23.15	55.28	28.55	159.51	227.87	189.95	290.07	181.66	109.14	61.30	42.85	64.81	62.23	18.75	36.47	14.35	55.31	78.09
401			15042.71	106292.96	88246.47	72638.24	10836.58	16009.40	54281.84	37493.34	12189.73	4331.72	1606.25	1064.44	1745.16	2897.73	1719.84	789.32	370.51	321.30	627.98	535.37	165.65	307.83	366.21	102.83	116.66	56.30	278.51	189.79	35.85	119.94	183.52	45.07	50.11	19.58	22.77	55.68	59.16	48.51	55.61	18.87	22.22	17.25	22.79	26.74	44.70	49.93	29.97
402			33676.19	86681.96	27590.54	1795.97	4078.64	9779.09	26370.06	24755.66	2458.45	875.67	275.28	73.70	217.55	192.42	408.39	150.45	156.57	95.16	141.84	29.31	16.49	20.79	48.24	82.74	86.23	65.85	111.79	107.36	76.79	37.85	29.15	31.99	36.91	34.96	83.31	45.50	19.71	38.67	72.96	42.75	35.80	37.54	17.82	8.54	34.27	70.03	52.59
403			33237.82	76099.91	20727.93	8548.35	19887.22	36920.08	39927.58	10424.93	1609.85	479.96	92.21	323.09	163.45	304.84	120.56	278.25	400.99	281.98	297.59	601.08	296.54	142.10	144.02	89.13	38.54	157.75	81.98	38.79	14.05	38.97	30.00	36.43	48.32	52.90	22.42	32.74	17.65	41.33	29.66	10.15	12.67	21.78	36.57	37.42	24.32	43.36	77.92
404			13438.70	17627.84	15037.66	7624.87	7150.19	6863.96	17792.60	13242.99	2775.84	754.01	152.09	124.38	1250.89	190.04	799.37	915.58	443.91	203.36	166.92	156.84	75.23	47.17	25.61	83.04	94.20	79.40	91.60	136.76	87.80	209.94	129.69	45.45	65.94	26.87	44.92	75.28	27.98	70.14	63.54	25.04	78.14	58.94	15.39	15.59	27.91	9.42	32.51
405			421768.31	780194.68	303847.21	50876.86	34266.02	9647.85	8238.95	3168.83	461.36	112.16	225.43	513.03	96.75	822.76	329.10	370.17	764.63	579.69	256.99	367.07	315.33	279.83	45.70	111.39	87.93	140.11	129.44	75.34	125.79	119.36	110.92	225.54	29.59	28.03	79.60	12.18	39.60	52.99	16.49	23.94	44.88	30.75	20.56	44.27	30.26	12.46	18.24
406			66093.52	155708.78	42575.18	14006.01	1199.69	7545.12	12720.91	15303.96	2390.59	397.99	229.62	248.27	976.96	337.21	113.28	51.15	318.07	308.29	147.34	110.58	126.31	199.63	121.76	89.40	75.63	55.65	56.76	22.31	43.05	33.68	31.61	32.88	66.76	42.72	38.68	27.74	6.63	8.89	41.99	32.97	39.40	23.46	20.50	14.61	23.92	34.49	37.67
407			15429.01	36009.16	53440.11	17284.68	11806.32	7608.90	29458.83	18648.62	875.55	1619.80	1438.99	1712.82	953.60	609.13	168.11	605.75	342.22	318.27	152.03	215.70	156.88	36.23	63.90	26.63	28.69	68.25	37.94	40.26	13.48	25.41	9.25	18.62	42.75	54.60	17.61	57.94	56.52	38.80	18.72	50.86	29.91	63.68	69.97	23.90	10.25	68.01	45.86
408			7340.68	17364.14	25633.93	20381.52	7795.40	8447.89	6781.68	3540.19	1409.15	653.38	575.48	220.34	423.23	255.06	333.87	592.10	517.61	260.49	204.00	60.80	123.66	103.67	143.02	61.06	33.47	118.98	100.23	83.57	119.28	80.52	44.31	30.75	83.59	41.84	14.67	26.56	10.49	37.02	37.06	39.81	33.44	42.75	35.64	32.69	13.92	18.84	6.68
409			39165.12	149081.34	55070.19	51682.84	20176.16	11367.84	9640.82	5421.77	4787.85	1969.64	323.17	363.05	489.61	318.43	1047.32	1439.41	328.45	365.68	207.35	163.02	246.05	260.87	106.56	78.26	127.53	140.09	51.52	125.18	93.58	88.55	91.04	48.25	20.15	55.41	57.25	75.37	30.15	23.80	12.83	28.91	33.84	14.02	33.49	9.07	15.66	26.84	29.41
410			4516.25	142469.82	75585.27	44010.13	22886.70	8219.77	12507.42	5622.86	2624.30	916.77	581.89	453.76	316.89	131.14	234.61	158.82	84.93	65.16	53.16	111.09	127.25	55.40	56.38	23.30	63.77	33.05	28.78	15.70	20.03	23.20	20.34	23.44	80.85	161.81	25.00	40.27	32.41	12.44	9.75	12.71	34.24	50.25	16.93	13.90	3.37	37.92	46.57
411			100363.14	202997.32	106860.17	34887.16	17406.92	28885.06	24588.76	1900.90	2836.68	4117.81	569.56	746.58	586.29	313.03	379.00	498.38	553.44	236.24	121.84	178.78	93.86	53.07	121.59	80.70	84.56	106.22	219.94	215.64	26.32	96.78	113.62	62.75	137.53	177.61	111.82	7.11	61.20	42.92	69.55	40.87	27.75	14.26	21.57	51.33	56.20	41.25	41.49
412			14959.09	26713.50	9682.98	29235.40	21226.71	976.95	11285.77	21303.72	6694.25	511.11	488.92	488.21	344.33	125.72	212.86	241.04	171.72	73.02	247.97	135.29	22.15	105.95	178.97	139.99	81.96	57.00	29.11	41.94	29.59	32.47	53.60	75.72	18.25	33.00	52.75	79.09	59.65	21.52	20.73	40.47	33.46	35.87	15.08	21.04	43.00	28.17	26.97
413			3854.94	7745.76	5817.66	3874.02	5450.42	4218.22	10773.22	5870.67	1698.61	1828.32	1279.40	708.49	343.97	240.08	166.02	59.19	134.68	203.94	215.79	313.27	64.12	40.06	20.49	38.08	20.24	14.94	61.48	42.98	37.44	11.55	28.24	56.71	16.12	18.48	23.89	41.75	20.20	18.74	22.54	13.64	24.04	27.68	34.01	15.16	15.77	35.86	35.27
414			6742.91	21349.44	31933.00	41004.25	24625.91	10284.04	16058.64	2848.07	287.10	1140.95	1482.05	661.86	237.39	167.48	291.19	271.55	64.32	117.44	150.58	214.42	81.05	75.42	65.92	145.04	193.37	75.66	81.65	7.60	40.26	60.61	89.00	40.30	11.46	35.34	24.03	31.41	66.08	89.84	37.12	27.23	16.89	14.21	85.29	53.35	19.10	17.56	10.40
415			37242.66	26166.40	32592.43	56025.26	39372.09	24010.46	23089.25	12113.47	5625.29	2263.72	1861.53	1011.08	591.41	959.44	1374.45	698.61	650.25	320.45	261.47	260.49	74.55	132.86	118.52	194.90	207.40	178.29	238.34	139.93	69.04	108.96	97.79	104.57	62.58	62.14	86.66	24.97	30.89	50.85	60.68	52.55	27.32	27.07	71.99	60.76	18.10	47.98	37.80
416			2264.90	5961.35	31586.11	36294.87	25233.05	6817.53	22225.76	2279.48	2252.80	1724.63	938.77	1411.00	567.04	742.46	315.53	440.72	372.11	162.92	211.35	174.04	376.64	116.17	141.90	54.74	18.85	42.76	83.36	27.04	60.29	14.63	76.40	104.25	39.49	47.92	75.81	91.74	74.97	31.58	18.72	14.35	19.64	13.67	14.75	33.40	28.83	24.92	38.34
417			19968.06	36823.76	26054.38	14821.05	15520.97	21241.37	12118.06	1611.03	206.70	391.24	140.79	260.60	140.45	233.05	349.69	245.33	848.33	148.74	158.62	110.33	153.56	92.64	120.85	167.52	218.80	237.91	75.46	20.25	77.89	88.78	75.65	64.42	25.82	7.62	12.38	19.79	36.42	57.37	38.88	49.55	40.21	24.64	10.56	2.94	18.02	25.98	25.19
418			84197.56	149170.60	27388.95	11902.73	8117.02	5682.28	29028.22	9321.86	1009.65	382.62	1180.40	592.78	694.16	786.32	290.29	125.12	46.92	232.12	216.67	291.71	313.09	71.50	55.97	103.86	73.54	26.20	29.06	30.78	35.97	67.17	105.56	35.69	25.41	54.90	39.16	46.67	19.43	28.69	20.89	4.91	11.82	21.54	40.76	53.45	12.43	17.65	12.75
419			9808.04	63090.90	27495.83	19227.03	15015.93	10013.86	16728.47	24462.53	2890.04	928.95	704.85	387.40	414.12	421.62	698.06	99.78	286.96	265.05	346.22	99.09	147.59	39.96	59.65	113.33	139.64	57.61	43.71	73.42	65.64	90.86	16.91	46.95	27.27	24.10	13.26	27.04	7.82	30.57	14.41	9.97	26.55	38.95	44.30	72.20	19.86	16.40	13.55
420			6689.19	27258.43	40465.51	11378.99	7832.36	3837.35	6528.53	3426.36	919.71	1001.97	739.45	347.53	376.91	156.16	231.70	450.25	525.69	185.52	230.35	147.45	40.76	82.76	442.00	168.55	69.71	79.39	51.87	43.94	62.89	174.74	90.59	19.23	23.38	61.16	68.66	124.06	119.04	35.62	33.05	37.58	42.80	13.02	21.01	19.48	39.43	25.20	15.14
421			7903.67	35619.66	114557.98	105526.10	23632.51	26000.49	9053.43	5148.93	2508.57	2984.83	1571.90	737.62	396.97	249.24	495.55	136.16	353.19	254.73	161.49	263.34	62.24	154.94	96.16	71.82	54.85	47.46	69.21	48.82	11.38	84.51	122.33	190.84	178.28	83.71	95.88	51.25	13.28	24.45	32.50	38.07	30.33	88.78	53.92	44.76	55.53	47.45	14.44
422			91049.36	157148.10	101516.90	88884.71	80879.85	16269.16	31410.97	20868.00	4343.03	2159.22	813.54	1550.76	1330.80	287.66	707.61	1247.81	578.06	247.93	399.97	439.09	77.25	93.77	107.34	84.83	115.49	111.56	136.35	103.09	129.74	20.75	53.78	45.65	58.45	39.18	21.77	95.97	71.87	45.13	42.14	82.76	67.24	40.07	50.08	35.10	32.11	65.97	43.22
423			33641.96	55413.71	6972.59	11247.59	9488.08	7217.25	13850.99	4100.00	1354.46	498.06	583.73	242.86	200.39	424.19	602.83	147.17	305.28	193.58	48.98	98.24	106.01	191.12	115.69	75.96	90.84	32.72	73.02	67.07	99.77	38.94	33.93	44.30	60.20	47.81	42.24	12.92	18.50	11.46	8.31	19.85	25.19	14.54	54.11	35.53	13.34	16.51	12.68
424			1753.94	8412.26	15776.19	16954.61	11781.37	13486.61	6512.32	9038.75	3003.14	1555.01	1190.91	1002.50	495.25	260.10	330.50	361.38	721.61	657.21	264.59	138.94	47.18	36.33	107.15	65.17	33.47	89.95	37.48	106.34	63.73	130.41	164.69	69.71	29.57	17.30	37.67	16.41	35.00	32.27	22.89	50.23	11.93	26.79	40.27	17.21	10.95	23.45	24.56
425			60127.56	81046.16	56055.46	29640.72	13627.81	15404.62	6690.81	3646.16	1619.66	625.36	1407.96	401.26	150.63	149.32	295.78	173.28	125.46	613.20	349.07	83.37	147.26	57.27	89.31	52.09	139.21	91.13	53.56	81.51	98.03	51.85	34.67	68.50	77.75	20.16	14.43	32.35	33.67	24.79	36.15	10.31	13.04	65.47	39.89	18.83	7.75	16.68	17.08
426			14154.25	18524.20	20855.21	3784.32	38336.04	46257.58	19390.55	514.40	1189.52	1472.31	747.20	352.79	142.90	379.85	357.40	174.60	633.88	282.32	160.04	222.00	195.66	117.84	346.11	155.34	118.04	106.79	75.52	32.90	91.11	96.12	27.87	34.78	35.81	55.57	136.92	31.64	23.11	32.12	62.25	18.29	42.80	28.52	30.61	41.43	17.93	35.52	23.61
427			101184.90	93468.80	22346.14	16655.03	4605.12	27630.50	9800.36	1896.94	1955.82	1052.97	454.62	220.79	311.68	117.57	229.84	463.88	456.86	112.02	47.64	142.37	56.64	58.46	10.17	104.98	67.58	39.81	43.05	38.23	26.33	12.42	48.80	30.84	17.67	38.94	49.59	16.61	58.51	60.19	40.07	30.34	29.22	44.54	30.56	11.83	23.04	19.87	11.07
428			19867.27	68997.09	76289.94	22922.93	16676.42	19923.97	9811.47	2871.56	2570.07	881.63	284.29	367.64	273.87	121.55	235.34	457.76	384.43	539.46	248.71	102.77	191.13	36.49	31.68	32.90	66.06	31.90	28.94	72.30	69.31	105.14	94.42	22.96	23.92	92.32	133.58	52.16	23.84	8.72	38.61	32.46	27.71	17.02	59.00	125.80	196.70	90.58	47.41
429			18716.67	42350.31	9075.12	31524.41	8217.89	17662.10	20313.63	4516.93	2765.16	882.39	578.78	390.87	561.00	691.34	1138.41	1350.32	1059.17	828.62	507.18	172.17	164.25	209.63	321.23	158.06	62.14	27.67	95.73	175.45	54.65	99.83	193.51	107.96	76.35	50.96	25.64	84.63	61.88	32.74	74.47	93.18	102.05	30.81	9.77	21.59	12.61	23.02	16.79
430			48403.97	168523.35	27287.59	18910.15	10694.50	23079.30	19913.88	3388.58	2431.39	1020.06	292.04	246.40	171.23	290.70	417.65	217.51	181.15	398.40	560.95	148.34	97.32	612.96	373.79	32.32	51.27	57.07	87.76	89.98	141.91	72.29	158.98	155.22	88.53	48.39	35.24	38.67	107.23	46.63	57.30	165.00	155.40	85.96	62.80	38.53	11.00	27.01	13.90
431			4022.07	102576.68	14158.43	13026.60	26744.92	8500.23	26347.09	13020.23	2659.75	930.35	38.04	719.66	1091.75	910.81	304.04	152.39	204.86	210.08	141.03	131.09	46.83	115.20	177.27	134.95	29.26	69.65	107.60	89.02	260.88	145.94	57.17	33.60	39.07	20.01	10.08	13.81	39.94	26.04	46.72	25.48	54.83	39.20	20.47	20.92	25.23	15.21	46.71
432			1274.15	12526.53	13943.61	5970.69	4898.14	8237.89	11548.12	1834.54	1173.72	669.93	447.37	170.71	344.31	507.53	462.31	526.51	435.45	233.30	293.35	204.28	211.97	133.01	161.73	121.30	100.77	153.30	90.93	114.10	121.20	159.61	120.63	144.23	72.17	107.59	105.38	85.91	68.47	96.18	127.21	115.19	102.58	53.04	29.44	51.50	44.50	8.93	11.99
433			15909.46	111783.84	62480.75	31960.29	35290.26	16119.38	6974.92	825.83	1247.13	660.33	756.79	173.95	177.98	487.12	236.44	210.55	258.34	54.86	196.80	85.14	140.02	70.28	144.92	31.10	56.90	71.93	54.31	54.44	46.90	28.53	31.09	53.37	53.80	72.05	21.95	99.24	101.23	22.71	14.04	28.45	45.26	12.26	55.26	25.27	24.99	56.47	95.78
434			34084.92	42575.45	3351.78	5415.74	2580.00	1644.46	9375.74	5810.14	941.63	208.30	122.74	57.46	128.61	266.88	113.87	19.16	51.16	16.54	63.61	117.42	34.54	123.34	51.26	26.70	21.93	18.31	6.72	14.25	38.68	39.50	25.96	24.84	73.99	58.66	49.65	39.34	13.75	22.99	16.12	19.38	27.56	36.80	28.10	47.32	44.72	12.34	27.09
435			5058.24	4453.74	4000.54	6579.26	9190.02	19371.86	20020.30	2314.01	241.86	436.52	348.37	278.73	471.78	286.40	285.94	546.68	376.04	173.74	151.48	31.30	49.97	62.90	74.21	62.80	70.05	104.60	97.22	83.87	67.41	62.52	19.66	28.14	50.08	29.07	33.36	43.28	30.68	13.56	9.07	16.84	8.78	20.90	8.29	18.69	33.40	44.95	25.47
436			16316.18	40274.16	107518.43	76341.53	35714.39	43567.41	23044.18	1337.69	2641.20	1865.94	733.50	392.25	185.73	144.24	198.93	618.66	170.13	402.12	242.22	430.18	78.10	103.69	132.74	22.24	24.60	84.17	180.55	105.76	157.13	39.84	174.85	246.52	123.93	47.69	45.02	19.60	84.33	183.80	50.73	16.53	72.68	56.50	58.35	50.69	34.69	14.41	6.11
437			22483.19	145605.51	64942.05	30745.97	16473.07	17577.23	25367.43	6068.75	5240.69	4006.89	2804.15	1734.55	515.79	424.80	535.37	515.04	722.53	875.85	1042.28	398.45	116.43	178.34	187.55	29.73	38.70	58.48	14.75	67.65	293.68	99.90	51.78	99.19	128.69	60.13	55.24	36.75	43.17	41.87	19.69	57.08	74.36	32.67	27.13	22.00	11.05	10.62	15.88
438			923294.56	6408502.00	659798.25	12857.92	25158.99	4006.41	7662.75	4176.91	2101.28	3521.11	1241.18	720.29	1098.92	1810.51	4393.64	4864.81	618.91	359.84	43.16	968.58	1129.40	113.94	72.21	616.15	228.24	563.13	153.30	131.00	242.34	591.71	459.52	422.64	8.23	287.54	104.90	18.73	94.69	266.03	207.69	214.65	465.38	508.67	63.76	263.90	249.50	544.46	517.11
439			30282.44	52894.31	15900.80	38611.37	30050.60	10105.90	21768.72	9373.93	1772.41	697.77	495.36	256.58	140.29	1130.68	2255.67	1128.29	410.63	1720.29	962.78	195.25	223.01	61.44	30.05	99.87	132.37	53.52	283.45	182.43	328.66	133.92	124.68	30.04	119.56	99.98	150.12	126.36	89.16	33.19	79.37	43.97	45.22	33.03	92.36	79.79	45.28	56.14	128.14
440			13438.40	99859.89	7619.22	10292.91	4863.32	8080.91	9145.78	942.63	970.73	270.82	1393.62	1693.07	444.36	583.83	81.45	527.20	698.17	663.02	898.62	422.59	108.35	689.66	922.98	887.88	606.66	181.89	75.50	84.78	233.96	120.84	497.41	325.59	81.35	206.40	120.49	167.36	493.31	501.40	316.40	126.00	85.12	316.59	237.57	54.05	121.75	81.88	91.43
441			3826.45	25576.50	22234.95	3755.36	7051.56	4739.47	14410.38	3285.53	1934.38	710.33	796.72	605.83	272.46	221.49	116.97	174.43	297.84	78.54	55.25	40.24	74.97	93.63	99.75	44.00	30.46	6.91	14.72	94.95	81.33	64.37	17.78	10.77	16.50	10.98	31.25	36.52	59.86	121.62	93.08	34.99	8.74	22.53	44.41	25.86	24.91	25.23	25.72
442			48579.94	268070.84	29703.55	9139.13	6401.89	13225.87	29612.46	16524.06	2619.36	1859.24	311.14	413.01	438.89	258.96	166.54	471.25	329.05	424.03	691.45	196.93	221.75	211.00	80.34	156.65	74.62	308.65	409.41	125.68	164.83	383.11	307.09	71.80	75.40	77.96	112.20	74.65	33.74	10.89	188.78	302.09	223.35	112.84	148.39	80.79	61.94	117.16	88.00
443			10906.37	36958.05	35249.84	12426.70	3580.97	16675.62	40675.28	11656.70	937.09	1071.56	147.34	547.56	666.30	367.38	395.43	345.59	282.36	407.59	281.36	223.27	112.52	115.47	79.49	137.22	123.34	93.96	77.48	59.13	46.65	51.52	38.26	27.07	26.66	26.02	31.07	18.38	3.93	11.75	38.93	45.86	54.05	48.58	27.05	77.55	168.64	80.45	57.33
444			8243.01	20353.17	22455.16	16547.65	3740.54	4036.54	4158.69	1344.03	894.11	804.34	334.40	475.49	403.00	436.44	360.06	310.65	188.32	47.67	101.87	64.57	152.25	72.33	69.78	40.68	59.26	62.50	51.84	27.10	21.79	76.48	75.58	35.11	13.80	21.58	36.98	1.98	19.99	47.44	36.72	8.76	61.45	24.74	21.15	17.93	31.17	39.77	54.22
445			1193.00	77261.43	37502.94	9760.29	3275.43	9223.05	10816.73	3385.37	814.67	488.91	1323.67	1260.91	233.97	261.94	504.07	228.80	119.37	262.27	276.80	79.64	186.66	105.01	25.36	45.57	16.97	190.53	82.71	153.47	243.07	287.77	178.29	39.95	20.65	16.90	54.57	96.12	118.24	84.79	39.78	18.49	17.80	16.99	30.34	15.41	73.52	86.48	39.53
446			6880.76	19311.53	5121.05	4189.45	5785.14	11087.94	12588.95	3280.66	2395.45	639.82	1187.41	726.30	282.40	311.22	469.16	330.37	322.55	208.43	28.74	94.99	71.60	18.19	9.03	65.07	49.35	58.63	72.24	17.93	85.73	40.87	33.11	51.56	33.99	19.17	18.14	35.92	13.15	22.79	3.75	30.52	43.81	25.25	4.89	11.70	8.46	11.02	15.05
447			12641.25	21570.75	13781.35	2908.49	4810.93	12880.54	14551.51	3819.38	2113.08	610.42	259.64	394.92	267.82	409.96	336.50	232.56	258.19	256.84	343.70	186.02	88.01	165.20	123.58	115.42	54.31	52.56	26.38	39.60	26.11	28.80	28.64	57.32	94.34	57.26	35.21	23.06	50.86	27.07	38.06	32.96	43.71	17.23	18.60	29.82	41.28	51.96	27.03
448			14222.51	28272.71	21810.50	13870.17	6057.29	2046.04	7720.84	2299.22	1421.64	861.72	445.00	194.65	380.22	419.16	88.60	65.52	105.93	65.23	118.47	149.00	29.71	87.38	137.31	145.12	71.99	17.85	8.59	43.51	33.95	10.60	11.56	53.64	81.63	56.71	16.99	50.08	30.64	11.68	26.66	21.35	23.79	33.92	15.40	12.22	28.61	31.02	34.16
449			20508.59	21984.79	6879.18	4856.36	5707.85	9051.82	12516.79	1230.45	3410.55	363.48	354.54	371.08	442.68	392.35	1097.73	475.42	206.69	159.93	191.03	102.33	67.76	56.38	212.15	149.57	29.70	46.58	161.23	103.96	38.94	35.33	48.36	42.88	76.27	64.10	47.57	52.53	21.96	23.18	20.32	34.42	28.57	6.92	26.44	41.17	27.75	4.28	26.75
450			5232.00	17320.08	19036.19	11504.87	14442.27	14406.95	20157.45	23570.25	1759.85	593.86	343.65	486.90	535.98	176.57	330.19	157.86	305.57	325.47	282.16	85.58	28.78	19.67	18.50	20.75	55.04	93.53	157.78	190.77	174.14	145.75	48.70	59.98	33.11	36.91	38.73	4.45	8.62	39.65	51.98	23.18	19.31	16.35	21.60	23.98	25.66	17.76	12.88
451			21142.32	20707.15	5438.54	8801.30	2450.74	4902.15	5571.87	20023.51	4112.19	1292.79	900.78	824.40	662.85	235.11	622.35	724.54	531.48	128.63	224.84	68.08	81.43	180.60	109.77	14.62	15.69	50.77	52.10	35.79	36.06	35.78	53.20	27.09	26.88	25.62	44.58	41.69	43.57	49.45	43.44	36.42	15.34	44.17	36.87	31.47	46.02	57.33	20.09
452			45422.67	80635.63	66328.51	84232.54	125868.49	69993.32	126767.40	46153.73	14640.27	5248.54	303.63	2423.84	2508.11	1028.81	809.77	1153.46	782.84	1204.92	673.35	408.06	224.77	72.67	105.86	226.95	116.66	176.79	130.45	47.19	114.06	211.75	164.95	162.66	68.28	38.05	27.20	94.81	70.66	51.33	49.21	47.57	60.01	23.86	13.33	6.16	15.91	34.39	33.48
453			7491.78	27574.77	70922.49	35496.42	53085.38	12895.61	16194.68	21856.66	12475.79	1883.32	879.28	432.83	377.91	685.33	542.77	1092.51	1079.52	878.71	309.41	69.12	47.33	148.07	151.36	153.93	154.72	135.90	51.13	20.96	104.04	66.09	65.07	47.55	25.81	6.32	17.72	34.57	90.73	68.23	32.56	30.85	43.06	65.82	43.14	18.84	48.53	15.89	8.90
454			2007.38	13326.40	4324.56	2636.44	10903.02	12650.79	4513.51	1896.07	1831.44	1630.53	539.05	290.14	137.09	98.57	230.44	50.33	110.01	65.41	215.72	102.76	47.94	22.29	17.16	21.11	17.36	21.73	52.70	24.81	30.72	21.91	25.95	24.12	28.83	25.20	21.10	18.09	15.97	32.75	23.26	16.05	26.95	55.35	49.56	26.79	15.86	3.43	59.01
455			74181.64	294585.43	193327.54	119389.46	78155.75	42080.94	16639.63	18247.01	13467.57	1855.32	240.65	1034.46	440.90	690.79	644.74	485.41	967.79	1424.26	1324.86	190.89	460.29	224.24	271.72	179.76	240.16	283.66	455.51	148.82	68.72	263.04	239.18	104.40	68.06	103.88	150.81	152.15	158.98	83.18	158.56	198.50	122.37	120.75	43.41	72.58	49.66	86.12	44.47
456			533.33	8686.19	16313.92	6041.65	614.05	5300.31	16704.84	6279.95	1280.61	1186.38	343.97	392.18	549.44	784.58	311.22	187.28	199.54	135.93	115.13	81.82	84.58	34.25	14.99	20.74	15.08	14.46	64.08	43.16	18.19	69.43	27.35	18.57	16.39	19.38	12.56	42.65	54.14	17.03	19.44	10.71	40.79	33.92	41.73	25.86	31.59	46.25	75.87
457			585005.75	1891613.75	754807.12	37694.53	9455.48	10709.44	15231.60	3692.34	241.75	1956.49	1321.64	2449.55	1830.64	1908.15	824.62	646.62	1326.16	593.75	1039.91	997.72	771.44	384.61	716.26	750.35	726.60	478.36	892.10	323.67	425.41	490.40	541.11	518.79	567.69	283.43	230.74	125.21	295.79	336.37	437.41	312.18	380.07	191.22	565.76	512.77	69.13	453.08	180.82
458			106284.34	325324.87	31279.66	8034.57	5728.23	11779.26	30896.20	25866.63	4235.21	1749.55	1328.63	404.56	807.38	278.65	393.19	151.04	277.58	435.56	545.03	265.44	161.49	167.52	231.43	246.90	137.69	172.31	190.02	232.98	248.23	49.33	158.16	94.18	122.94	93.32	8.20	56.50	118.82	65.37	44.12	71.43	100.84	101.71	133.28	138.79	55.11	11.18	28.24
459			8518.25	9878.16	12521.82	17299.34	9388.13	12501.15	18766.08	2920.70	1060.33	2191.04	494.45	834.64	525.28	235.70	281.06	319.06	128.19	168.84	150.81	54.52	124.40	97.70	58.98	63.40	46.18	96.56	14.85	23.26	49.19	39.64	4.43	28.57	26.73	67.75	33.80	30.42	20.88	21.94	30.62	30.35	64.59	33.22	24.74	9.86	23.85	26.59	14.64
460			19568.72	112499.22	36498.94	15298.68	22294.18	47105.02	38325.59	7713.15	1427.60	1035.70	470.29	227.70	534.26	334.71	182.42	533.40	352.08	60.50	301.75	157.13	60.68	35.87	42.48	57.50	49.52	29.87	32.54	79.09	13.12	48.62	26.21	53.53	15.47	21.75	21.80	19.47	20.90	26.87	8.93	16.66	30.22	34.99	15.29	31.82	17.58	37.84	52.49
461			21958.97	122057.77	22998.69	23106.43	7201.99	5795.20	23063.14	6454.57	706.80	292.78	250.40	347.59	112.13	152.98	181.11	147.23	251.11	324.53	220.82	59.30	232.66	47.73	43.92	81.80	137.70	178.72	63.90	69.16	116.01	50.24	32.21	9.51	9.59	35.05	69.28	53.79	62.57	229.25	293.29	155.26	71.10	52.32	12.81	52.87	42.89	141.23	155.61
462			9727.64	22278.25	32547.77	48364.87	23040.49	16301.02	24857.50	6603.18	12234.14	5948.18	1833.72	1909.17	163.74	81.02	249.35	191.25	331.09	180.55	370.57	131.35	257.70	148.46	197.69	59.71	77.60	110.06	71.40	28.03	22.17	17.62	48.14	32.96	66.12	2.40	56.74	17.10	21.75	34.01	21.21	10.96	32.71	55.35	45.08	65.15	14.90	36.87	59.54
463			8676.52	47174.62	6839.76	6670.43	8063.25	11333.77	2358.46	1392.55	1003.70	529.35	214.03	225.62	269.91	388.24	301.03	42.26	122.50	105.28	48.82	54.59	27.31	47.51	48.96	118.52	94.17	86.00	62.22	21.68	8.95	23.17	20.95	59.01	72.84	55.72	32.55	18.80	20.07	40.41	16.59	15.27	32.73	30.15	17.07	18.36	27.58	19.33	36.27
464			41540.46	37473.43	12039.54	17380.01	16593.63	13935.56	13166.38	7771.68	2670.84	1144.32	424.72	595.07	196.79	289.36	666.76	406.03	141.61	60.79	62.83	238.64	108.57	94.11	124.23	40.83	230.64	110.80	31.49	57.84	101.13	116.78	83.63	63.64	23.82	61.37	74.06	82.22	60.99	11.80	35.84	36.20	30.13	29.19	27.85	11.37	33.53	26.73	34.82
465			3752.74	8552.75	14735.87	25545.51	13762.73	5255.02	6999.71	5583.63	4348.03	809.71	152.86	202.94	255.97	310.81	407.59	279.14	104.17	99.01	58.12	40.62	20.95	83.25	66.57	103.83	120.82	76.86	59.94	47.80	31.03	54.60	94.49	61.65	40.11	28.53	58.11	47.28	75.20	59.81	87.15	28.25	25.67	40.26	25.84	8.37	39.88	14.10	23.29
466			104409.35	303160.12	200709.25	37491.17	7199.17	4902.05	2754.05	3182.65	506.85	614.52	318.39	151.66	118.78	368.78	257.77	712.54	254.06	133.50	261.08	114.76	164.17	164.11	132.80	147.27	151.79	150.95	224.16	112.65	135.59	46.02	116.54	27.86	58.40	65.70	27.85	35.73	90.77	180.01	82.56	38.74	86.79	76.38	65.71	58.67	9.87	15.16	52.53
467			8119.11	34581.78	12478.30	28543.83	10176.43	28918.33	28536.92	14199.97	2213.77	262.80	380.74	217.72	384.12	533.64	711.53	88.60	350.55	382.79	279.54	130.03	109.46	155.95	506.17	206.03	112.61	44.75	52.30	37.25	121.24	98.60	90.11	96.86	146.39	50.09	89.14	41.23	19.44	39.47	58.68	69.52	49.88	47.97	97.81	51.97	18.92	25.66	38.34
468			21826.89	19344.88	10615.29	34607.86	16234.61	3431.53	13079.32	6304.07	686.63	1094.17	840.63	448.98	262.27	48.57	302.43	246.65	409.51	283.88	145.34	263.69	244.66	168.70	87.49	96.17	77.54	70.18	35.83	91.30	147.00	159.34	94.81	52.98	33.22	25.39	12.76	24.30	14.24	25.69	52.99	26.55	57.29	68.63	38.22	34.55	32.52	28.57	22.26
469			21891.66	35232.92	13398.52	3328.19	4381.09	4873.43	5692.84	3095.56	1998.46	36.36	270.22	770.62	510.06	281.10	205.53	213.87	470.00	422.70	148.02	575.90	477.31	80.15	37.44	30.71	59.28	92.89	129.59	56.67	77.34	75.94	25.35	65.11	64.14	18.00	56.14	146.13	82.44	37.84	72.64	84.09	17.48	55.46	55.97	19.48	11.54	66.74	90.23
470			4525.74	8502.80	13149.30	14579.65	22340.32	34640.17	22689.67	6470.50	1263.15	1066.98	498.80	774.59	488.20	472.20	588.93	470.86	446.99	359.26	354.32	60.19	184.97	72.57	67.10	37.87	13.74	34.76	17.19	13.79	55.23	105.49	66.28	79.60	105.24	76.11	50.02	61.42	43.36	27.15	11.36	27.93	53.34	35.10	12.15	39.79	26.61	28.88	21.50
471			67503.62	215754.71	145467.35	79564.08	72111.32	18197.62	5140.76	6795.43	4019.48	2607.43	632.86	668.13	697.00	1064.06	287.73	891.88	389.62	311.57	513.11	203.82	39.03	66.86	299.06	284.10	122.32	131.10	82.76	169.77	76.79	33.27	29.02	41.11	98.25	132.54	156.92	48.34	85.41	102.02	123.86	116.50	61.59	82.30	14.96	64.84	89.09	39.49	56.42
472			53858.25	93750.92	38821.25	15520.58	19488.67	21315.40	8379.13	3993.42	5241.44	4851.68	1905.27	1383.82	656.89	866.82	119.11	336.77	691.30	545.89	521.26	413.07	1052.43	1439.96	299.66	149.91	257.18	206.20	103.04	77.84	130.32	53.31	266.82	457.99	522.31	462.14	588.63	223.60	92.00	318.74	517.59	346.03	241.41	150.88	195.05	161.03	70.23	114.84	166.20
473			19528.31	63753.04	66565.48	22287.03	10610.07	7411.68	46221.19	34120.49	5022.70	2072.26	1062.66	619.06	145.72	358.97	321.99	595.12	46.24	125.26	23.66	93.16	286.80	287.41	187.41	58.17	54.36	56.77	45.43	48.63	67.26	46.35	141.57	242.23	61.67	88.11	57.70	79.29	53.11	32.72	18.28	7.00	35.22	28.17	22.94	37.07	9.08	37.08	19.17
474			214513.48	225591.50	58150.39	25440.32	28932.05	20724.09	42167.44	20101.92	11209.67	3031.94	780.16	645.11	701.81	280.68	252.67	474.56	247.57	471.86	548.80	117.53	36.24	93.86	47.53	137.82	142.89	94.52	172.11	42.47	40.19	104.34	74.82	36.49	28.92	16.87	42.02	73.96	37.05	26.83	65.31	58.66	25.61	54.74	50.80	33.23	12.84	21.72	10.40
475			117413.50	159636.06	19551.55	12062.20	8835.87	9003.93	6269.84	2480.94	1028.31	660.22	947.19	269.40	591.26	192.08	67.63	389.49	410.22	318.59	246.56	104.14	71.87	95.69	60.37	110.74	86.39	73.23	117.35	166.89	87.03	39.37	27.64	52.52	77.83	24.51	70.84	79.55	22.94	31.12	32.18	16.97	25.94	38.88	52.01	29.51	23.88	46.05	38.46
476			3225.35	23632.08	8746.81	4771.02	7665.27	2822.08	5919.65	2099.45	502.00	138.64	110.56	107.97	160.77	215.31	113.08	97.62	62.66	195.28	77.74	64.13	158.59	130.53	122.89	62.41	70.65	70.91	69.50	69.05	54.24	18.60	30.95	27.37	10.16	30.68	12.98	17.10	30.80	10.87	4.72	9.35	12.05	15.62	8.58	16.07	23.11	20.73	26.50
477			80218.35	248619.54	111781.85	44730.06	71768.48	38460.00	21182.40	31138.09	10132.04	1058.09	1231.71	503.70	479.17	382.54	262.99	256.87	301.87	175.97	114.17	233.10	243.37	219.87	500.35	246.82	54.16	94.08	34.12	165.59	39.71	28.88	62.35	36.08	113.81	129.59	36.83	128.69	215.45	364.45	189.12	86.11	127.96	22.60	38.22	49.31	18.99	77.35	46.21
478			28275.41	149193.45	100765.01	124016.75	48624.24	6173.85	11508.16	21299.52	13621.77	1469.42	533.03	657.78	2050.64	1138.97	480.20	625.72	873.30	1155.24	743.15	114.44	60.97	73.02	84.21	67.24	364.00	269.63	82.78	147.27	66.89	54.80	50.43	54.70	92.40	66.14	80.92	109.94	62.36	47.53	45.66	94.89	85.03	30.67	15.84	14.41	23.08	38.88	42.80
479			28261.30	533704.75	72089.60	17365.60	15738.12	22268.36	21399.16	1556.81	1456.83	1131.83	682.30	598.55	98.90	488.18	325.04	442.68	489.29	267.17	150.07	316.26	103.26	211.05	75.40	146.92	78.35	292.14	167.82	134.15	184.98	58.48	14.49	172.63	76.73	92.25	93.00	53.38	62.18	35.09	30.76	89.27	75.24	54.88	60.03	43.05	37.49	92.73	161.71
480			8326.13	7401.07	1864.80	2874.93	5221.37	13651.85	11699.38	3432.39	3782.15	2243.89	2664.01	1189.68	1340.64	424.12	458.66	1135.08	483.79	47.59	222.47	99.54	100.64	199.42	188.87	161.64	270.74	146.76	72.61	81.33	115.77	73.34	31.24	99.28	75.32	64.38	99.60	83.52	93.60	31.13	24.98	82.98	125.68	103.87	48.62	20.63	25.08	50.68	40.84
481			14965.29	27835.96	15437.55	12623.57	7881.81	2718.49	9769.45	3784.96	577.23	309.60	218.93	295.24	144.60	149.44	703.17	553.60	148.00	130.28	186.27	29.83	145.81	194.89	91.34	179.55	241.84	99.29	126.49	88.62	74.36	101.15	62.26	29.74	48.92	16.18	42.18	15.35	33.13	55.50	61.75	31.77	22.79	20.15	11.15	7.47	27.24	13.99	24.88
482			11927.48	34773.29	46395.38	12124.39	12105.28	10337.98	16898.06	10568.09	3369.74	1394.80	464.64	1330.74	1044.58	648.71	423.11	276.82	125.12	297.73	252.65	437.32	282.07	34.23	62.21	82.68	79.71	55.61	97.04	235.58	108.93	89.03	77.77	68.63	126.90	42.92	82.08	43.67	19.93	21.34	48.04	8.52	39.52	54.81	32.33	21.36	48.64	45.28	24.66
483			15366.86	13491.13	14081.15	21732.79	9329.39	6730.86	15141.58	12890.67	2848.21	761.72	387.32	218.88	492.35	389.29	383.77	96.22	75.14	37.20	152.82	75.75	18.62	145.56	310.06	240.44	113.75	77.79	95.36	170.91	222.66	76.69	25.86	78.34	67.20	30.45	24.34	46.18	61.99	63.35	40.43	48.62	44.39	46.52	31.06	18.10	30.63	19.24	17.63
484			38473.13	100107.23	15103.60	27022.86	20865.63	18991.56	17929.32	2937.38	678.10	488.46	937.50	886.99	599.94	119.34	105.98	312.97	201.48	161.57	392.19	157.69	141.60	201.10	87.78	33.30	94.76	62.67	71.38	43.56	50.51	52.20	30.02	39.60	51.77	41.10	19.78	48.44	45.59	36.66	42.65	39.87	75.88	58.40	16.91	18.40	11.40	28.53	28.95
485			149200.15	137219.96	29040.51	30223.67	15511.22	39357.38	27621.34	8126.22	4657.58	2850.42	300.51	996.75	959.41	388.25	310.06	34.67	754.43	286.26	74.27	68.82	51.19	166.71	105.63	41.97	138.73	65.50	110.17	85.86	67.73	53.91	70.26	115.21	55.60	43.17	53.45	61.74	32.56	41.54	42.60	9.78	37.90	40.55	11.45	15.75	45.34	39.80	31.41
486			7619.68	7682.95	7506.44	6754.18	8508.05	10000.96	6244.56	1427.33	477.44	488.19	431.97	378.64	161.25	104.19	355.93	89.34	122.23	140.49	132.67	49.23	27.13	16.19	35.83	43.55	51.74	39.50	14.70	50.63	70.81	39.96	28.39	44.24	36.76	16.65	25.58	10.19	4.96	13.80	29.39	35.65	30.73	16.48	25.39	73.52	90.76	39.25	11.17
487			4287.38	11614.82	30675.04	32066.33	33611.57	21274.35	20163.09	6706.31	1194.74	521.55	458.34	349.37	533.96	911.35	374.66	211.45	431.14	265.69	420.02	343.40	526.61	705.03	301.78	217.28	32.19	14.05	146.10	108.53	116.75	195.30	189.30	112.73	60.94	27.08	24.88	76.44	62.39	24.29	67.72	36.83	15.04	32.87	56.47	52.92	35.94	14.73	5.92
488			44592.52	128609.77	101998.98	13685.97	11413.56	3658.86	1812.51	2478.33	3977.40	1555.06	467.20	131.43	402.82	281.35	406.16	382.97	305.74	188.38	154.49	87.74	223.58	81.27	87.15	96.26	53.03	54.30	12.66	34.60	87.55	25.57	8.87	30.07	93.53	16.99	37.25	29.29	7.52	47.16	28.67	36.51	36.66	30.32	22.25	25.23	6.72	24.55	30.96
489			1357.68	63612.90	36004.71	22173.75	9780.48	11451.82	26762.31	12085.25	1757.85	232.16	335.90	608.36	561.13	715.32	79.64	185.24	139.29	125.92	51.79	110.95	72.42	21.30	105.05	155.44	66.14	15.26	77.08	21.40	8.23	21.16	19.86	58.38	54.53	101.50	54.17	38.31	14.01	17.66	27.42	26.14	31.76	11.32	34.95	24.63	11.91	21.24	26.66
490			5572.15	24129.57	4227.45	4443.61	6318.27	7321.83	14876.58	4168.36	1815.02	316.63	316.75	168.27	214.44	164.07	119.44	69.84	276.45	559.54	181.99	35.60	72.49	46.96	82.32	73.72	21.92	40.76	36.55	72.27	54.23	80.46	32.09	40.88	26.87	37.61	62.71	63.73	26.82	16.31	13.71	37.38	31.56	25.67	41.60	19.06	20.10	20.01	8.74
491			2075.63	71899.64	102412.95	64178.03	64866.10	50853.60	18323.95	8677.53	7878.79	3913.80	706.36	1295.70	1176.05	652.96	1367.06	2342.62	2720.51	1105.20	1046.19	694.04	101.77	75.08	97.98	119.76	223.32	164.64	139.56	104.00	111.32	91.86	32.90	128.51	28.25	39.46	32.14	107.31	28.25	37.64	48.04	48.37	31.10	41.19	58.18	15.71	47.29	37.95	65.80
492			14314.16	32111.30	31145.27	29160.89	7286.72	18683.87	13245.58	19815.58	5054.64	1222.42	1762.49	902.68	1144.93	1629.83	817.28	192.32	384.80	86.58	123.13	114.02	170.95	155.96	58.19	113.76	113.55	12.01	42.66	49.24	113.97	67.86	85.39	53.43	34.21	68.75	109.46	48.86	59.05	61.04	62.33	22.36	15.71	32.83	31.59	15.72	31.22	45.86	40.37
493			38304.64	212684.92	52528.57	22784.66	32684.04	18267.23	12718.65	1243.21	683.90	855.71	1337.48	1233.61	495.22	298.97	257.52	163.04	286.78	261.78	148.87	63.93	209.84	91.76	46.61	74.27	251.47	266.32	162.86	86.33	86.06	30.06	15.00	13.40	53.44	106.74	111.84	64.39	39.81	57.62	26.05	22.36	18.43	10.58	19.99	48.44	41.56	23.74	22.55
494			61949.94	107512.27	61985.84	24554.88	13683.72	16419.06	29505.37	3212.50	5213.00	1208.25	750.94	178.38	24.23	129.38	169.58	447.05	481.85	450.33	235.67	443.49	417.04	45.06	196.97	131.57	23.55	28.39	24.80	108.61	61.96	46.01	93.44	20.66	32.07	18.39	26.16	53.26	46.34	22.68	40.08	32.05	55.22	72.11	12.50	17.55	39.54	55.95	56.52
495			7717.92	313783.75	33336.32	36281.23	23298.83	11974.74	5872.81	2802.09	1650.42	450.86	777.87	656.88	351.76	495.14	1215.13	427.97	529.73	210.99	318.43	316.89	499.36	700.97	236.69	189.29	202.09	68.88	354.68	844.15	390.99	173.11	426.51	375.56	83.67	121.76	153.62	212.31	156.46	25.94	91.57	84.14	39.55	95.22	93.98	141.89	42.68	10.84	26.52
496			11319.65	32472.85	30528.84	30949.73	26146.05	13846.48	12927.83	6800.29	1570.86	978.06	816.88	322.61	188.70	315.15	557.56	281.74	456.40	302.97	56.43	41.13	48.14	98.02	261.01	236.93	92.84	104.12	48.99	70.16	38.30	63.31	86.19	55.01	21.99	8.53	17.55	21.73	28.69	33.48	20.68	24.44	28.08	33.30	8.76	35.58	16.36	15.51	27.48
497			31067.70	1015655.06	158605.18	10583.20	4972.80	20684.64	17344.46	3905.41	5451.29	1676.86	490.77	72.93	439.13	751.01	522.70	251.60	241.64	327.92	469.01	338.88	117.66	167.46	223.41	82.13	183.36	124.23	201.91	295.79	98.79	79.40	169.96	183.07	128.33	26.93	124.15	206.26	165.68	91.96	284.03	235.93	98.52	79.66	197.03	188.85	152.34	157.30	159.20
498			27929.07	73078.41	54348.97	20795.86	9004.48	10149.40	19854.63	6850.21	1539.86	919.03	804.63	540.66	150.17	235.63	360.27	275.23	245.80	142.92	382.30	431.06	223.78	150.08	164.09	229.44	104.32	42.65	49.04	46.18	13.24	46.04	11.44	116.95	49.51	67.57	41.08	63.32	18.73	91.21	29.99	8.31	46.47	19.91	15.49	28.80	18.26	52.59	53.76
499			8288.98	112337.86	49764.55	55575.61	33547.43	21969.96	14779.67	6306.09	3138.37	835.14	660.45	522.55	544.62	1110.67	683.89	873.95	1307.83	619.59	110.83	75.41	118.61	31.53	9.92	72.29	54.49	60.48	90.46	44.23	50.20	57.51	66.78	182.92	135.59	121.05	29.86	24.77	27.37	55.11	25.88	23.78	23.83	20.24	48.76	32.57	43.43	32.07	12.43
500			17990.74	45720.52	11119.80	10128.99	39472.42	25593.05	17245.84	9798.84	5049.78	4275.44	1380.53	637.51	268.71	93.22	333.30	464.63	360.77	200.06	629.54	601.68	384.70	32.88	210.83	182.96	226.73	189.46	98.21	98.33	92.53	91.15	140.53	138.43	78.59	139.83	81.99	91.03	23.19	32.35	80.89	36.96	39.47	11.04	38.25	68.36	9.37	46.87	25.78
501			13393.48	25569.60	18161.03	4709.98	1267.85	11038.59	8040.64	3070.53	474.24	687.60	225.43	345.95	135.65	484.71	97.41	202.29	349.50	481.90	344.38	164.20	243.78	101.75	30.68	44.43	50.35	60.80	25.10	128.45	93.21	32.94	108.12	39.08	74.74	72.59	64.89	72.08	42.38	40.10	25.80	21.84	43.98	150.17	64.69	35.90	24.47	48.24	53.60
502			20289.55	41828.41	4871.93	1057.66	1493.77	4164.96	3350.90	253.62	1159.73	1892.62	438.36	388.24	429.20	123.63	45.00	53.62	132.76	506.85	589.03	915.83	431.89	364.97	659.12	176.94	82.42	338.83	378.12	324.54	280.50	112.58	138.49	109.35	125.91	79.06	118.06	98.92	16.75	117.18	259.57	139.32	65.27	28.43	46.91	88.08	54.48	16.90	114.55
503			1524.39	190767.60	24169.26	32267.85	31971.52	51637.30	17537.66	4952.19	7332.81	1940.23	216.04	1315.11	1966.17	263.08	754.68	441.04	327.17	258.89	390.79	160.82	299.23	524.01	210.09	89.61	254.07	54.14	220.28	674.88	863.49	709.80	192.29	54.20	62.76	97.03	156.20	205.60	41.05	208.80	613.53	356.68	76.22	58.83	141.11	237.75	71.81	58.73	120.58
504			19679.72	352025.93	45287.19	12149.78	7497.68	8182.29	22244.37	10855.81	2094.43	2967.20	549.44	195.76	649.35	807.77	118.08	314.03	472.31	1977.54	666.55	191.96	222.69	752.97	887.57	291.05	505.34	104.94	281.58	233.35	201.88	83.82	105.99	516.31	542.61	711.60	174.77	30.37	222.67	270.70	70.70	57.01	156.93	323.62	229.10	468.68	424.10	71.57	177.85
505			10994.66	53128.21	14813.62	8797.06	3109.91	4051.92	9560.83	4055.64	1080.11	1041.31	464.20	612.92	224.77	322.40	361.06	250.42	180.85	175.62	301.60	388.36	285.77	347.55	683.67	108.87	55.74	55.89	201.52	72.07	130.48	227.33	96.44	115.21	67.60	41.38	59.32	69.97	113.01	44.02	84.69	44.10	31.52	18.88	22.48	25.68	32.33	28.93	27.02
506			4584.00	7068.45	4757.52	872.69	1783.40	17164.07	19445.00	7003.59	1113.42	1034.92	929.42	725.06	213.15	314.91	316.96	63.22	79.39	102.48	123.08	109.45	73.95	78.55	62.12	28.60	93.73	73.61	37.16	287.93	641.31	457.13	167.15	95.77	19.49	50.94	25.30	15.18	19.21	57.37	71.81	28.59	69.64	47.84	12.28	11.46	13.88	19.70	30.84
507			7033.62	158318.95	69300.28	26253.28	13924.76	24459.18	40861.03	11568.20	6220.20	1963.80	646.27	956.88	1182.84	413.07	224.47	236.84	949.99	400.27	184.75	655.10	348.17	225.99	103.04	52.18	85.29	131.68	111.52	84.00	129.88	36.73	47.31	66.25	69.99	61.49	47.91	22.46	60.65	18.07	23.43	21.23	28.13	24.81	20.49	20.25	30.60	22.05	17.94
508			4377.60	13142.97	18072.71	6515.05	5082.20	18972.51	15321.57	4923.94	1699.60	1370.82	1143.39	421.72	106.91	317.67	365.10	370.82	1249.63	1086.36	136.00	58.45	92.86	256.79	330.51	86.70	28.85	73.02	88.41	122.92	221.50	144.96	86.08	33.79	13.62	27.94	70.82	47.23	165.32	87.62	69.78	76.92	119.80	90.16	33.25	31.64	54.22	21.85	20.76
509			7020.59	68893.29	2143.93	9897.10	9696.16	23510.65	12165.07	696.77	680.46	950.51	466.99	245.33	600.52	244.26	183.40	84.31	485.36	255.30	66.15	74.35	228.70	249.31	130.47	141.93	462.16	851.70	298.35	26.40	119.94	438.03	428.43	160.25	161.13	197.41	71.23	226.51	255.69	175.20	47.27	287.31	99.01	65.03	96.83	25.13	88.42	93.63	43.18
510			7304.07	31094.32	49396.83	28537.42	14808.49	49448.30	12424.03	860.93	2746.61	2594.25	574.36	820.55	814.23	572.56	488.24	260.93	488.69	318.63	107.62	255.79	68.41	35.42	130.53	160.67	163.98	113.06	73.55	31.38	68.91	31.78	30.92	29.58	69.08	76.37	15.98	20.69	37.15	28.09	31.10	40.73	39.40	31.59	61.17	91.65	28.48	5.89	22.50
511			9084.70	55060.58	19141.59	7865.71	3344.49	3008.88	13028.97	16877.99	3270.34	675.04	410.93	318.26	526.15	104.29	532.48	431.23	213.51	253.56	175.05	198.05	214.97	100.96	135.35	163.65	462.82	170.76	132.04	106.40	182.76	116.16	18.36	82.00	29.17	33.98	54.34	93.39	56.51	54.90	68.24	78.16	85.42	39.73	38.87	66.54	16.54	32.17	39.66
512			31614.49	86956.17	22128.21	7636.19	1994.83	7127.53	1649.96	1387.45	530.77	277.62	321.66	339.96	102.98	200.25	693.14	235.65	271.52	254.45	171.56	224.97	173.07	303.33	81.14	34.78	32.97	34.28	19.29	37.07	86.51	165.37	134.37	196.78	111.00	88.62	53.59	40.80	26.37	24.77	36.80	55.50	48.41	121.42	122.02	71.63	54.49	47.56	71.64
513			164861.46	321655.12	165405.25	25276.34	57351.66	105735.03	29813.07	9664.74	8224.40	1165.14	556.00	271.37	330.09	336.70	352.83	1172.41	1181.04	803.36	402.16	32.26	64.80	101.91	56.92	17.36	67.26	154.74	75.03	136.62	110.78	111.88	54.75	46.10	9.10	41.34	91.03	42.80	43.37	24.52	33.12	34.96	65.80	25.14	36.07	18.29	33.44	50.12	61.15
514			520046.15	671205.50	78435.58	102015.74	61458.93	35809.89	7244.26	1607.95	3709.94	1103.26	723.50	139.46	377.84	512.61	649.42	1544.02	1101.94	790.87	762.72	163.02	97.65	66.40	85.41	141.06	352.19	199.68	153.92	96.44	358.42	107.96	178.07	49.97	52.83	52.42	116.27	108.13	24.43	68.49	58.29	15.10	21.21	41.72	23.84	63.05	59.73	39.24	16.37
515			2250.53	4753.49	6167.87	2880.22	6474.42	11673.46	15963.84	3946.95	943.52	1654.41	328.02	738.13	623.72	299.09	202.11	168.46	114.01	234.82	177.39	246.99	188.75	283.22	64.27	30.17	33.49	70.39	144.10	76.92	19.18	5.71	57.65	53.54	51.40	78.59	53.18	62.63	33.21	24.68	34.10	28.33	48.42	46.07	52.44	26.34	15.09	27.18	22.89
516			11785.07	33901.23	42702.41	14869.38	13365.13	6430.61	19775.31	8992.91	1606.03	1049.41	562.27	520.54	500.54	371.06	110.22	209.57	80.89	146.05	183.65	236.28	122.40	201.13	117.27	25.42	21.74	32.86	17.85	16.96	43.51	125.92	64.87	18.06	10.63	37.06	15.51	21.24	20.01	25.50	21.18	16.09	22.84	31.92	21.30	23.03	25.94	33.41	32.42
517			112091.22	169676.12	14269.89	8892.78	10586.28	11658.08	11210.62	4992.19	3105.03	288.48	470.94	828.43	247.22	574.18	600.19	961.98	302.99	84.79	170.32	60.41	182.14	183.12	51.79	58.55	33.65	43.07	44.73	29.07	78.65	91.55	132.58	96.60	40.17	83.17	74.98	58.99	31.45	75.16	57.46	39.27	66.51	85.53	31.46	39.93	15.24	19.20	45.06
518			14184.30	16331.87	4120.39	7396.61	7175.48	17211.93	9832.87	8659.99	1200.56	253.59	435.95	150.93	116.84	49.06	236.98	182.82	193.26	199.78	86.87	80.38	75.21	81.33	42.24	21.65	14.16	17.94	111.02	96.80	57.24	47.54	54.54	32.59	14.37	29.92	22.98	20.44	4.22	33.46	16.94	11.80	40.83	71.77	78.58	37.08	38.10	33.62	51.02
519			913.78	543710.50	92040.91	51739.63	21585.14	13042.16	11420.76	6821.30	1025.87	1401.41	612.06	761.99	2300.24	1367.08	1277.36	777.43	2234.25	288.28	2570.58	2063.45	2228.63	792.80	1273.35	1355.63	2463.10	3568.49	2360.91	1225.84	727.51	267.19	1002.08	511.10	125.57	459.15	586.67	144.31	343.06	396.35	994.73	276.21	693.81	292.96	397.75	84.76	450.60	251.76	116.04
520			7936.21	155738.26	40964.06	30801.11	4904.43	7005.90	5910.41	3896.55	1947.88	834.16	324.24	281.97	578.99	371.38	874.20	220.07	180.96	81.44	100.84	139.30	120.92	36.12	108.38	95.20	70.24	72.62	38.91	43.32	68.47	33.02	72.25	54.28	62.91	61.08	31.43	18.38	19.32	24.16	17.44	12.45	45.94	27.82	22.81	20.84	31.65	30.46	4.31
521			3985.71	48837.19	14815.91	13194.10	22861.56	19985.83	9230.15	7485.32	2653.31	2297.73	2277.86	1045.59	736.64	598.68	474.01	175.17	211.95	751.23	529.30	227.15	136.01	15.10	31.36	38.93	63.73	67.88	9.42	60.73	16.73	43.42	45.50	60.62	22.57	36.28	103.74	95.51	15.54	19.26	41.74	40.66	51.76	23.24	47.82	12.50	51.94	54.10	35.04
522			11205.35	6700.09	44494.95	96153.53	33168.43	15505.65	21007.53	5086.47	5575.34	2918.30	1043.71	877.93	1333.83	445.74	943.98	636.94	458.79	364.67	271.15	79.13	271.70	186.92	96.57	29.85	33.72	60.52	44.24	46.02	49.37	37.47	51.85	14.83	28.33	27.71	85.34	53.83	39.56	91.05	75.91	23.39	26.85	33.48	41.85	28.03	14.82	50.34	69.52
523			40242.96	77647.05	39413.76	10793.59	26769.48	21435.91	18100.58	13134.33	2317.03	812.47	373.60	603.39	260.02	297.33	386.43	203.62	731.60	605.89	143.50	178.97	75.21	133.31	72.80	92.79	188.04	98.91	38.74	145.23	124.39	53.75	56.63	40.32	17.46	4.61	27.44	35.41	21.53	104.97	188.88	158.37	21.91	19.61	16.80	13.29	53.11	41.38	22.64
524			15327.16	74644.10	37979.62	19319.42	23120.28	27999.80	37258.48	17484.29	2216.26	1996.32	863.60	578.72	303.82	489.97	729.01	495.68	289.65	62.54	194.31	80.74	118.58	99.07	175.20	55.57	155.09	151.49	217.98	65.75	43.19	90.04	100.65	58.51	69.97	111.97	75.58	57.09	93.08	57.02	15.31	6.54	24.72	30.72	74.15	56.25	65.14	65.19	34.95
525			8153.00	3132.96	42960.44	45201.07	25687.44	14479.11	12693.33	6996.25	3529.12	950.15	634.60	138.63	310.18	215.99	181.35	159.53	25.42	154.25	394.41	400.19	314.09	167.85	105.83	21.57	39.26	31.67	29.39	25.45	40.66	53.41	100.48	41.04	71.73	40.53	42.13	63.12	43.31	36.61	20.25	50.28	28.13	59.12	50.11	40.98	62.54	2.46	9.04
526			21032.49	23105.39	2516.96	4524.37	1486.77	4997.33	11211.45	3936.46	293.23	149.33	111.88	94.35	104.40	105.36	183.50	128.32	169.54	90.82	120.78	56.62	89.15	56.20	112.16	59.02	134.30	111.67	44.74	73.62	59.66	31.87	42.71	26.48	32.66	42.24	91.63	72.56	29.11	15.86	26.70	49.52	36.76	60.53	38.18	21.83	25.63	28.76	7.55
527			7527.87	93484.91	45238.29	35588.71	19611.79	19778.92	26152.77	4487.77	1016.98	460.64	708.93	868.65	793.71	184.46	136.40	155.90	192.14	357.90	496.10	217.46	294.24	292.77	75.82	63.17	59.83	105.49	34.04	83.43	131.65	113.13	51.86	62.28	85.76	52.49	14.80	52.28	44.01	29.05	41.58	15.96	10.50	44.78	23.66	29.89	20.83	38.48	38.56
528			47241.44	113214.53	30832.09	6500.55	6394.56	6915.52	24203.00	5977.75	799.24	725.64	774.56	321.18	190.48	214.91	330.39	153.35	131.28	104.43	50.42	156.52	56.64	55.59	45.07	42.70	17.57	76.35	213.41	223.59	220.39	80.92	50.75	47.54	27.03	22.14	41.14	17.14	40.07	80.26	68.40	71.59	18.38	10.77	12.37	23.50	33.49	22.06	40.12
529			5588.35	101391.74	30736.02	22383.16	2902.88	9381.88	13471.41	541.63	1337.41	1606.29	362.61	320.50	184.89	369.67	455.11	937.18	998.64	840.82	336.21	124.91	42.85	42.40	89.85	67.79	64.79	33.60	142.89	108.53	24.69	22.75	128.56	23.12	39.58	24.91	19.39	52.30	38.47	99.42	136.95	52.23	62.23	47.14	42.87	35.93	46.77	37.23	29.67
530			12044.63	15349.16	4960.89	1963.21	1327.45	7213.05	15862.39	6612.04	3210.79	1453.78	585.03	564.63	770.44	615.96	686.86	279.61	121.20	382.21	205.88	137.60	94.84	79.37	383.73	159.71	17.21	41.43	101.14	103.67	51.13	51.43	48.44	44.64	37.69	82.33	93.36	54.28	44.40	39.98	40.62	41.55	37.34	36.14	61.25	45.11	52.82	32.90	10.29
531			31142.48	32402.25	3624.79	20730.17	6733.62	3476.05	1598.81	4071.25	1218.73	1647.17	437.86	312.68	423.72	284.11	187.53	158.41	197.85	99.18	65.10	219.61	55.98	33.84	29.74	89.83	88.53	34.08	40.93	92.75	20.62	91.50	199.99	82.41	53.55	106.95	80.39	158.03	53.45	63.91	30.53	39.80	24.90	27.62	27.21	16.05	5.69	18.46	33.56
532			31343.38	70802.15	32335.55	20319.33	10029.49	6506.17	12420.14	3807.14	2670.65	1100.20	384.50	153.65	233.30	375.42	591.53	282.43	598.70	380.97	568.95	287.57	245.39	321.35	215.83	50.46	77.93	191.60	145.90	50.62	71.36	64.12	43.05	93.83	112.67	72.71	45.08	14.38	9.44	68.88	164.21	120.82	116.27	94.46	85.03	71.27	38.33	13.85	26.87
533			3482.40	47218.31	55560.96	82946.37	53069.52	29115.56	30010.76	8150.47	5740.26	6529.37	1848.28	1349.73	1086.52	644.60	475.81	202.31	302.26	371.98	399.24	280.18	85.78	283.87	197.56	263.17	308.01	109.47	33.64	74.11	19.56	52.64	44.02	45.31	18.07	15.06	19.59	27.61	23.59	43.69	30.66	44.99	12.12	7.49	4.57	24.48	32.58	60.95	25.96
534			5731.09	29128.06	16780.81	14633.21	12373.70	8423.10	41032.06	21161.66	1388.61	650.70	474.42	792.92	451.91	606.93	219.03	210.99	402.98	61.36	88.33	43.59	30.53	47.61	63.14	83.35	170.36	299.84	141.50	286.49	182.63	159.19	129.75	52.42	12.66	32.68	63.98	99.32	66.90	71.10	22.57	34.80	24.05	24.21	8.28	24.74	29.54	39.72	25.51
535			21174.33	18883.17	3048.81	1514.52	1426.10	3762.18	31123.21	9420.46	428.77	691.14	195.98	199.69	294.38	116.86	41.60	343.12	73.83	154.43	94.43	162.05	219.97	101.52	110.57	88.98	68.12	14.50	28.79	61.67	69.41	13.94	31.22	43.41	49.65	25.37	7.82	22.45	30.58	22.72	37.37	57.48	76.76	34.30	15.43	27.44	29.32	14.16	17.70
536			9966.77	22412.50	6909.02	14837.18	6608.22	7089.48	31501.75	9956.55	1673.31	675.64	582.36	276.89	404.86	378.53	598.02	254.15	87.32	134.38	211.23	69.00	11.31	35.65	90.13	79.95	31.72	51.96	59.95	67.75	44.15	120.03	104.12	58.01	6.70	40.74	67.73	98.31	75.39	24.87	38.75	18.54	22.85	46.24	44.64	97.64	42.05	18.10	18.61
537			23946.41	109863.13	72358.74	24508.37	11967.59	7218.10	12242.53	2782.29	1978.89	667.98	346.51	503.28	488.33	338.91	270.49	73.30	331.00	280.59	113.64	173.47	99.42	62.69	91.66	82.88	70.21	40.62	58.40	35.24	59.34	70.19	121.49	144.73	150.31	28.40	37.48	48.37	44.54	10.23	43.71	39.90	31.42	27.41	24.40	53.02	60.89	39.00	51.00
538			5298.35	41486.12	32660.87	22865.20	22963.83	10953.35	12505.60	5432.63	1054.23	224.28	377.92	491.37	315.39	201.63	37.30	106.20	241.76	443.31	229.69	30.33	91.81	112.72	150.16	98.54	62.88	28.80	14.06	41.22	21.21	43.26	60.88	36.90	89.41	63.85	28.84	12.05	3.97	3.06	17.94	25.96	37.29	24.83	17.76	17.35	66.17	42.97	20.53
539			49012.94	87177.67	54738.51	32398.92	18307.83	16926.06	7194.93	2075.43	950.59	971.65	542.60	603.47	483.98	541.19	298.29	378.89	554.45	359.52	521.73	335.19	268.30	100.99	31.65	25.65	56.74	167.80	36.86	62.89	99.73	132.35	27.57	71.20	25.25	48.68	61.12	66.66	24.95	48.54	25.34	49.31	52.85	48.27	9.59	29.32	23.51	28.87	20.83
540			41419.59	38500.43	8466.71	1979.17	3163.84	4287.29	28777.11	8497.43	802.63	1080.71	955.57	961.59	316.21	155.01	182.92	7.72	24.69	218.19	133.37	187.05	22.95	119.66	109.71	110.00	233.92	93.09	106.47	33.47	116.12	27.76	45.02	34.28	58.63	88.95	50.90	20.71	14.13	33.28	14.76	30.25	42.64	34.64	16.83	18.22	25.71	46.80	13.60
541			10132.20	153383.10	15417.05	7689.59	13075.25	8991.45	15109.19	7292.14	447.86	835.33	427.75	606.24	234.61	193.70	450.92	313.96	415.81	413.62	272.82	26.93	144.03	77.23	49.91	40.16	66.93	76.91	114.60	46.52	23.25	35.98	25.49	40.59	20.41	26.84	17.53	18.47	16.90	53.06	31.36	8.76	25.10	56.57	35.30	16.72	25.35	26.41	61.25
542			196781.42	222913.68	81196.46	43108.44	7657.97	11438.02	7795.73	2252.76	786.66	1312.67	899.89	192.67	117.10	600.07	252.00	99.15	202.78	280.22	111.94	105.11	271.12	335.80	265.22	83.21	106.96	50.98	45.75	54.57	53.64	225.73	167.05	136.18	83.42	13.40	34.71	20.72	40.04	58.11	77.69	42.01	41.61	41.10	23.76	21.60	18.63	47.73	66.68
543			9717.63	56917.54	13374.54	13856.77	12611.58	13357.67	13614.59	6989.99	2575.16	2400.86	1523.15	681.37	1510.54	2471.97	1955.29	1172.08	1043.88	368.69	279.93	186.28	235.03	327.18	196.76	282.53	150.18	398.19	249.96	227.29	91.38	209.69	179.28	131.52	394.53	415.84	268.78	189.41	225.73	98.28	90.12	136.62	65.64	61.30	76.16	87.75	129.41	115.11	42.08
544			21568.97	30344.06	47460.46	28020.54	59950.39	27756.59	68966.94	35171.34	4278.67	2943.15	2396.58	698.85	883.30	716.69	1026.30	614.54	526.52	449.86	544.12	194.08	100.98	234.25	460.56	165.76	57.17	127.38	340.10	76.72	12.72	60.79	84.93	41.11	69.02	50.84	44.91	43.55	30.56	70.50	20.67	35.86	68.68	66.76	26.26	30.01	65.67	49.22	61.71
545			130320.43	109122.48	35800.28	16915.44	76487.16	22180.04	19067.07	9176.99	3801.37	927.39	1107.19	538.27	338.51	241.22	903.96	642.55	203.49	427.73	308.22	350.98	204.23	404.48	444.04	200.65	164.10	95.56	102.60	144.95	243.77	56.46	62.46	51.78	46.80	47.65	27.37	16.90	34.09	34.79	59.91	50.27	60.85	52.71	22.94	42.58	50.87	50.89	32.18
546			5158.40	47817.94	47330.36	52000.42	30458.75	4420.39	4550.37	5059.93	1713.87	1176.04	1035.35	412.92	776.24	136.45	443.59	785.93	286.27	324.29	96.45	67.93	79.28	133.39	238.37	226.04	158.88	204.03	100.87	60.68	24.34	52.11	69.80	32.21	27.91	91.97	110.14	70.65	52.88	29.24	59.80	43.32	21.91	15.66	14.46	18.49	50.69	25.93	28.85
547			123622.12	252146.20	240214.62	171886.07	96394.39	89693.39	65301.15	3945.47	6648.02	5442.10	830.78	445.09	290.10	497.18	533.66	455.98	825.94	1161.24	643.32	345.79	448.51	356.32	133.93	332.60	203.54	182.01	518.19	337.67	64.10	118.86	37.36	59.54	103.58	155.42	94.98	67.17	38.41	43.11	94.74	29.96	26.70	21.55	28.72	23.37	25.51	66.90	18.30
548			2235.92	22152.81	9234.09	9116.04	13495.60	12000.64	12507.30	16004.88	4816.89	1093.01	410.56	1323.10	512.63	385.52	368.27	383.41	156.69	293.30	296.89	417.80	260.03	151.49	262.68	167.31	149.26	44.38	153.00	151.59	53.36	44.54	94.06	245.04	254.40	149.22	195.57	124.24	92.46	64.75	27.04	16.38	215.46	371.64	149.30	51.82	159.40	29.36	84.89
549			100275.85	141510.32	52409.32	33474.10	32219.82	14939.15	25575.20	20133.92	2246.34	735.79	493.48	1659.62	2549.93	1233.99	576.91	530.60	1177.86	235.44	325.27	198.77	73.77	78.00	41.59	219.99	98.91	70.25	44.28	132.79	95.70	103.60	30.07	42.08	32.26	73.27	42.26	60.02	59.47	37.60	46.29	46.97	24.75	70.89	37.55	20.81	55.88	65.78	86.94
550			6558.23	16132.34	12637.49	15526.01	8537.12	9296.70	21421.21	17468.36	2279.00	1621.65	1225.85	671.66	206.67	200.46	240.87	604.83	486.91	247.40	128.31	9.35	34.34	59.88	72.07	69.59	43.32	20.54	29.04	47.82	5.55	17.33	20.83	20.18	26.18	71.87	47.09	20.52	30.34	43.90	51.41	73.47	32.45	54.34	32.11	28.07	39.37	13.96	17.81
551			25918.97	148205.26	5647.19	6176.71	5038.97	579.41	21434.43	27251.22	2111.46	366.23	612.78	350.34	375.94	279.49	178.76	120.49	179.51	91.55	31.18	39.29	33.50	131.78	483.81	101.56	48.78	51.57	41.40	48.77	21.28	35.97	49.37	42.48	31.61	17.00	30.88	17.54	51.31	94.47	65.70	24.58	54.03	75.60	23.18	31.96	53.73	39.49	34.88
552			67751.04	119007.59	14762.32	31148.86	33668.22	5729.03	12121.46	18461.05	6441.33	1156.26	302.40	832.93	1505.29	804.93	1400.70	1803.13	1151.70	252.54	192.93	59.72	174.51	237.22	136.10	112.25	79.19	37.22	70.71	150.07	58.43	121.50	190.76	161.64	95.71	57.15	71.10	216.05	600.44	511.64	150.76	149.50	109.52	79.76	40.10	93.55	43.38	73.09	67.18
553			5194.39	32781.59	31932.16	5491.20	3518.20	5208.21	26247.90	15083.85	1722.21	501.37	735.86	251.68	204.36	352.55	253.47	203.32	186.50	190.48	134.93	181.14	173.75	210.69	214.00	92.56	204.17	117.03	165.23	164.95	23.86	28.65	31.16	22.93	35.40	24.10	25.81	42.21	27.96	37.97	31.09	19.90	14.02	13.50	30.14	30.61	26.17	10.54	14.39
554			97879.57	66047.35	21374.91	19882.99	11572.39	23447.28	14061.86	3190.64	7381.12	2340.10	2112.45	1444.25	418.37	506.99	110.12	291.20	706.73	643.59	489.17	74.66	201.58	149.33	266.90	74.82	82.79	38.76	36.10	46.50	54.58	49.13	33.25	27.25	34.24	23.48	23.74	24.81	60.31	9.18	35.07	31.97	111.30	32.69	27.39	12.76	18.98	21.40	20.10
555			62596.83	263303.00	46593.42	46902.08	22555.37	12464.97	14410.47	4374.15	5959.92	4019.54	1576.41	809.90	656.38	444.47	813.84	571.29	222.29	316.53	350.99	262.36	179.81	129.56	48.50	63.29	232.52	571.06	328.27	127.50	318.07	300.48	164.93	118.46	322.10	194.35	202.26	277.46	169.39	119.01	98.47	48.20	56.70	144.46	54.18	74.30	134.06	41.76	49.71
556			8680.21	13581.32	13198.78	7382.49	5142.05	2853.83	20337.51	13155.28	950.47	772.63	116.19	388.34	185.47	161.31	111.31	313.70	172.83	114.20	135.21	40.29	160.95	51.39	59.83	69.76	64.19	61.19	77.08	40.54	42.81	60.55	46.68	32.43	58.81	33.99	10.06	8.00	7.99	10.53	19.58	22.35	27.51	21.02	7.25	14.30	2.79	9.87	13.28
557			20264.40	34487.37	9786.21	1413.80	4960.82	17501.41	10690.43	692.81	890.39	690.15	409.19	592.75	446.88	492.66	470.15	148.58	125.76	190.78	146.44	87.45	51.11	90.26	181.27	80.06	50.52	42.26	67.50	82.35	59.70	105.21	23.43	43.36	25.48	28.69	41.76	46.36	36.05	39.07	93.45	56.43	33.99	57.34	44.16	47.66	48.11	12.10	26.66
558			12240.14	60838.33	41336.89	70195.62	24764.91	244679.62	450097.06	50082.82	11257.15	8315.38	4769.07	3382.42	1570.99	800.12	1002.87	2362.08	649.16	951.24	1433.93	559.42	348.55	480.20	209.02	216.03	140.01	94.23	228.93	158.60	247.95	94.02	89.12	19.14	39.65	127.17	45.90	32.68	5.66	63.61	90.95	65.37	108.11	35.94	89.60	51.23	28.34	76.30	59.74
559			4254.78	81252.17	55314.48	39900.90	20931.72	12654.25	9576.73	5980.40	1862.85	434.83	353.65	481.42	241.94	229.62	283.53	656.81	549.19	454.67	179.16	69.89	32.15	84.86	160.80	170.01	65.48	96.21	124.72	80.85	24.43	13.89	10.72	30.80	36.32	33.45	15.54	25.12	50.31	43.47	29.61	16.33	14.41	10.51	8.85	23.51	20.42	24.78	19.35
560			53833.86	86909.78	10385.94	3019.96	2356.30	2559.94	5101.25	2727.30	782.41	283.61	77.99	45.88	247.38	132.82	82.94	73.46	100.25	49.06	34.65	124.50	113.15	112.59	50.01	24.73	20.13	33.91	22.29	52.53	59.10	49.68	29.97	21.48	34.48	16.30	9.74	4.86	17.03	30.09	22.06	14.42	5.86	24.96	20.02	8.41	9.03	18.56	23.97
561			38494.76	69758.65	75261.81	84851.25	38789.42	5973.09	19274.43	10538.48	3150.60	2953.53	1222.94	197.82	99.65	629.62	242.74	362.15	746.18	698.56	262.90	95.60	190.17	264.85	134.58	75.13	171.28	83.17	47.26	61.63	59.98	61.31	68.99	25.03	3.63	6.90	15.96	15.64	24.94	46.18	52.62	25.69	22.91	30.30	47.02	25.66	8.32	9.02	10.97
562			46789.57	213469.65	61475.17	56804.26	37908.98	21999.19	10946.47	3409.41	1530.20	916.11	734.54	666.29	1037.25	479.40	195.32	207.37	200.97	69.41	145.26	64.86	144.42	161.83	11.95	46.17	70.87	106.55	71.99	17.58	78.53	24.96	10.65	70.96	76.72	131.65	84.76	25.92	23.21	27.45	23.38	72.50	21.81	88.45	53.11	11.78	13.86	31.79	76.16
563			7128.25	20219.61	22150.81	23028.12	33575.18	8783.04	35976.49	11252.84	1567.57	1413.04	2435.43	1787.37	1599.67	1635.64	997.83	1312.92	466.67	246.50	386.54	53.02	57.59	72.47	41.50	104.26	165.17	130.14	178.43	73.33	142.12	60.96	97.30	61.87	27.90	26.34	58.07	140.85	126.64	118.74	95.77	125.85	113.40	53.63	34.47	74.95	83.46	42.43	10.02
564			9420.27	32671.66	3799.19	25252.51	12878.70	9230.32	13505.14	2254.56	1511.59	1501.74	558.12	582.98	610.75	291.54	501.05	565.73	358.57	255.23	84.72	217.63	641.37	209.73	8.89	128.18	106.02	70.69	42.79	67.95	81.06	117.45	156.00	82.04	25.75	134.35	267.61	137.59	16.53	25.75	49.36	9.28	51.99	63.04	44.28	49.85	70.03	97.25	55.08
565			1169.50	7632.84	7252.33	2718.23	2962.19	3685.37	7851.74	10760.07	1962.23	1425.52	429.12	325.47	292.87	281.97	267.66	122.18	195.88	212.77	253.73	189.53	126.02	209.38	330.19	223.55	171.54	83.51	22.29	13.93	12.88	50.28	26.46	35.51	22.05	17.76	32.06	48.96	14.06	53.07	69.42	58.07	55.32	61.74	61.44	49.18	57.43	48.05	53.68
566			83555.85	99024.90	2987.15	6666.66	6626.88	17820.76	24688.97	4867.25	1318.42	663.42	322.31	136.36	515.40	1035.48	603.29	55.40	322.34	337.50	278.45	102.95	51.28	94.73	131.21	106.97	118.42	258.04	352.97	155.89	35.48	56.33	50.06	27.54	32.68	135.23	121.35	34.69	39.40	95.89	74.11	30.91	14.47	29.85	18.44	43.48	39.92	44.38	46.35
567			8714.18	32058.95	17419.48	20097.58	4865.84	4252.69	11693.40	8318.85	1710.16	1145.44	454.81	726.40	1171.80	755.43	908.96	424.86	58.35	163.20	176.98	140.99	113.70	176.02	201.74	73.88	69.65	69.05	117.35	21.23	211.33	326.24	97.55	111.62	57.24	32.60	48.47	35.11	55.71	49.50	67.95	52.57	24.04	5.74	30.40	26.41	33.86	59.11	42.80
568			8211.92	85999.96	48627.48	17008.70	19956.87	13797.06	7950.43	10860.36	1952.06	933.58	546.76	361.80	421.35	317.54	491.02	438.42	358.84	264.07	113.85	214.62	33.36	142.11	33.24	69.41	74.33	49.35	93.60	110.83	71.88	48.17	74.46	25.84	29.20	34.56	27.85	31.26	15.21	14.79	14.31	26.83	46.14	47.96	35.46	40.09	35.74	48.41	31.32
569			20467.14	35885.98	6077.17	2444.62	10253.00	12170.91	21593.17	5696.04	2327.80	724.55	526.45	394.53	85.98	553.61	281.90	312.29	85.57	189.16	253.23	121.29	44.58	71.64	15.15	14.22	14.25	24.78	81.01	96.50	11.66	31.26	32.78	64.62	70.13	64.15	51.47	51.09	27.64	30.43	5.86	10.65	68.04	86.25	27.55	23.18	11.61	7.05	22.80
570			3075.13	80236.69	46742.46	66426.57	49553.16	11875.73	23394.33	13672.78	4530.16	421.52	2058.59	1467.69	1153.27	240.40	552.85	615.29	326.60	413.80	276.10	172.73	95.73	136.35	273.36	54.92	44.18	68.24	46.94	50.71	154.92	281.06	149.52	53.11	27.78	141.09	69.02	24.73	25.79	48.34	34.58	30.23	35.24	21.85	58.04	83.32	17.82	17.01	12.66
571			104684.63	236315.04	67542.63	2454.90	10824.61	11759.14	15085.30	3614.81	4016.67	2501.06	674.73	243.75	208.21	132.17	171.50	111.72	195.15	112.20	155.77	304.34	130.62	612.34	77.81	109.60	97.39	91.65	38.94	46.04	87.81	17.30	46.60	84.47	108.14	94.73	49.72	51.08	14.72	4.16	24.18	11.87	24.80	39.02	2.33	48.20	61.91	35.09	18.29
572			9562.10	44963.09	24344.04	50899.09	21565.05	13506.37	38010.05	20194.18	7340.44	3376.54	2442.46	1432.72	1113.49	554.08	353.66	157.69	427.23	226.85	172.82	207.71	330.49	228.55	29.51	94.01	187.91	168.11	39.08	10.47	168.55	293.92	107.00	29.27	29.38	44.78	93.48	90.58	17.93	24.07	13.93	14.66	11.91	19.42	44.77	48.59	18.03	20.11	16.28
573			38340.17	207007.10	115556.20	50472.32	17917.70	18898.14	6292.14	900.16	1288.41	225.23	328.53	334.19	86.86	376.91	208.10	74.59	37.78	37.00	163.51	119.83	77.31	44.54	127.66	41.78	68.42	24.11	56.49	26.81	94.58	106.15	55.25	77.70	151.95	120.47	49.43	32.74	42.14	37.21	26.23	23.21	126.47	44.92	8.00	60.48	55.63	60.00	32.03
574			5932.91	27035.33	34001.00	41644.71	31978.75	12857.61	39053.37	7763.28	2012.77	924.42	620.66	502.60	302.22	208.17	340.82	371.44	534.44	398.73	370.62	460.39	302.78	277.92	586.11	334.40	163.66	61.67	72.84	89.85	101.07	113.61	147.42	143.22	106.37	34.62	19.90	10.15	19.42	17.04	68.74	52.64	12.62	45.25	71.25	81.01	32.64	13.89	22.37
575			32600.44	264486.28	21702.86	33508.59	20232.04	11002.47	9491.56	3261.19	524.70	1183.25	570.12	482.51	251.82	281.47	275.16	781.46	442.37	776.95	390.85	281.27	69.52	187.95	627.42	647.91	112.19	31.12	121.60	216.38	106.01	60.10	53.77	119.36	92.52	39.42	84.39	106.57	103.45	127.11	52.97	36.06	44.04	75.52	27.19	53.04	63.03	86.37	129.44
576			7111.84	21165.22	32660.09	22060.71	18282.77	13606.69	5262.70	1897.45	538.35	403.80	661.10	459.20	93.66	112.26	423.67	290.82	51.56	77.46	85.70	56.60	68.28	54.66	84.25	111.37	59.64	20.30	34.08	65.18	80.64	87.17	58.87	33.67	40.73	76.88	62.92	58.74	47.12	56.78	34.80	16.94	28.83	11.63	21.44	24.40	14.56	24.76	9.36
577			135958.93	241635.34	32446.50	51462.16	41332.83	8486.62	11500.85	8904.95	1412.00	1860.18	692.06	26.94	198.32	107.00	749.67	122.02	345.93	342.37	529.41	362.53	157.48	56.38	121.85	132.26	141.44	76.54	101.79	219.72	173.45	97.98	21.76	93.01	82.91	49.45	80.51	83.70	57.05	35.71	107.34	77.81	50.35	100.43	28.27	12.90	13.09	37.64	17.90
578			12019.16	65478.01	190566.06	137944.21	55263.61	31608.91	24006.74	4696.41	1411.03	938.60	784.49	1142.36	1009.02	489.32	463.90	309.29	590.62	389.26	182.59	111.77	104.80	60.96	65.62	120.00	106.33	173.56	154.05	123.74	46.49	48.01	9.29	21.44	7.40	14.23	36.05	51.82	63.08	23.29	15.75	53.55	44.71	37.29	7.27	27.42	30.58	31.66	70.09
579			41298.76	109669.03	7857.98	6475.98	15551.31	9049.44	4371.20	4720.04	4887.12	3062.98	704.76	397.81	106.15	1017.95	2053.06	422.33	771.86	545.67	329.49	224.14	179.41	153.77	134.38	290.00	512.75	255.27	154.09	164.07	97.31	151.98	98.31	232.20	235.86	325.99	244.48	192.99	240.45	90.85	83.87	98.00	57.87	214.91	164.03	17.62	49.83	18.22	121.99
580			44359.48	133202.15	40825.40	4012.72	19635.82	25639.27	13196.68	5048.60	2623.67	152.06	705.71	202.68	302.69	114.39	65.84	108.92	278.69	156.11	117.67	201.57	39.24	68.92	39.43	61.81	93.92	89.20	82.61	19.30	47.30	61.74	52.32	43.58	24.31	56.90	54.20	40.11	17.32	22.92	43.01	38.25	36.03	6.30	30.55	26.79	27.01	19.54	11.28
581			1422.62	4111.71	15942.79	7273.70	7713.56	6995.73	22532.03	16141.09	3476.84	1094.95	508.66	433.88	210.54	108.34	281.96	192.47	660.20	289.54	228.41	150.41	263.30	42.87	321.07	149.72	105.99	144.83	185.86	156.60	140.29	107.81	52.76	84.96	54.08	19.24	13.31	32.53	86.03	38.07	85.36	46.43	56.43	55.72	14.31	24.02	12.95	7.74	12.69
582			14086.90	187126.82	50294.37	15521.33	10840.70	13807.74	8772.73	7647.48	4166.83	1289.62	4013.75	747.68	1160.68	1055.94	817.43	768.23	518.05	295.05	1056.63	866.25	333.06	387.29	189.08	78.47	91.83	400.23	358.04	369.45	385.11	576.00	338.77	133.17	26.82	37.27	14.17	78.01	53.07	41.65	25.02	34.02	28.60	68.49	78.60	164.06	84.57	114.62	54.86
583			5410.75	284279.65	91175.61	7716.74	6100.38	14783.40	6981.26	5552.27	4183.49	1904.30	1875.11	1950.37	554.31	719.38	664.38	398.52	227.16	420.12	269.09	127.45	105.64	43.62	36.04	61.13	65.10	84.22	85.34	60.95	72.04	31.24	38.33	59.12	54.40	18.59	34.41	53.13	41.29	36.41	30.79	66.68	30.13	12.00	25.13	5.96	15.13	14.49	16.50
584			15631.00	70279.69	120895.82	75795.17	32627.99	35225.16	36925.02	13185.52	7851.74	5583.70	2655.66	1473.17	906.02	252.21	421.78	593.40	368.14	726.18	308.89	239.78	725.53	596.60	363.47	221.80	64.21	80.19	42.26	83.57	93.25	84.64	48.26	46.57	94.25	71.93	42.74	52.57	63.88	87.40	60.51	71.36	83.57	31.06	28.05	25.13	6.52	11.93	32.75
585			26115.37	25953.86	4265.00	999.12	3250.58	3912.29	20929.86	12809.21	1249.31	808.61	226.35	178.68	387.27	179.52	281.87	131.96	61.52	80.22	208.83	191.09	159.55	49.71	32.28	94.14	36.05	73.31	50.09	64.50	82.06	26.90	44.04	39.18	75.12	119.50	68.45	26.26	80.53	56.85	7.18	12.80	53.86	17.93	6.36	16.11	30.94	50.09	54.97
586			39850.11	116105.85	44567.78	4809.49	2241.36	14467.22	31092.92	13447.92	942.76	1541.69	283.02	398.72	875.91	469.96	298.19	174.67	507.03	1051.83	837.66	144.93	71.79	110.06	75.83	63.73	10.91	41.50	151.13	195.95	70.90	58.09	21.14	18.79	27.81	49.42	71.78	39.51	20.54	40.05	50.16	28.69	27.30	73.92	102.26	51.19	5.56	26.79	19.57
587			15476.09	19560.55	5254.54	11044.47	3383.00	5863.06	9687.63	2329.86	1586.97	1058.25	1254.78	800.50	175.50	522.00	985.25	277.14	111.38	361.49	218.39	143.43	132.26	22.63	278.83	107.77	138.32	88.68	45.15	37.78	15.37	38.07	40.26	60.34	28.08	33.98	32.27	14.64	29.29	14.14	15.65	20.15	19.79	13.73	17.16	40.90	13.39	12.45	35.12
588			4296.37	16412.24	20769.59	57193.40	53973.56	11562.18	7128.20	7618.02	3052.64	1022.21	606.11	41.92	311.61	482.61	22.58	368.85	1103.05	164.18	216.60	377.01	373.94	69.70	22.55	42.78	136.13	102.70	114.31	139.51	112.79	56.53	24.03	57.97	123.37	16.40	54.36	102.22	77.14	53.77	10.16	22.69	74.69	29.97	4.69	10.80	15.91	32.80	10.22
589			55093.78	253615.54	86333.75	39533.30	34075.74	24632.11	22519.38	15745.85	3997.91	2246.78	1844.71	1037.67	1408.96	721.41	729.44	674.56	535.30	334.63	233.17	281.54	419.31	87.38	206.75	94.16	120.98	135.36	82.26	34.45	86.75	56.65	56.84	33.71	19.40	64.72	30.02	70.25	77.28	47.32	74.34	125.36	135.10	75.44	29.94	17.14	37.93	21.29	19.85
590			90788.98	183463.70	103643.44	43057.55	37817.89	11272.16	14266.90	8194.07	3209.87	718.47	997.06	157.22	118.35	295.05	592.61	1082.43	927.26	556.95	314.72	138.17	193.35	88.88	203.62	105.70	72.48	50.13	186.68	47.39	165.87	100.04	88.21	117.57	54.53	8.10	67.62	84.18	46.53	48.68	60.53	105.65	97.09	58.48	53.21	53.02	93.01	74.77	42.47
591			4334.13	5217.10	19980.06	12206.87	13634.06	41415.47	31526.19	5678.48	4214.83	2994.22	1047.13	956.00	1576.87	773.02	426.05	328.98	94.12	279.26	454.70	177.07	69.47	127.23	84.58	80.06	66.97	51.94	45.64	66.77	176.22	75.87	18.46	43.66	31.98	54.61	61.15	47.42	52.34	38.94	29.19	48.36	46.90	39.75	11.72	6.21	5.11	22.97	49.06
592			20572.49	74212.40	67248.32	112460.20	31592.95	7338.00	7862.76	8481.38	2643.18	559.38	612.19	284.61	22.85	157.18	129.58	696.64	512.67	271.79	100.53	103.52	78.39	78.13	43.18	57.32	119.33	189.97	102.28	64.01	92.22	16.37	19.30	48.46	10.40	24.00	39.05	32.52	44.87	37.35	28.31	34.63	23.58	69.11	29.44	41.30	25.08	23.92	16.17
593			35780.34	74834.30	45216.85	20754.67	9159.51	2850.61	15952.67	13922.49	6446.07	1458.17	143.24	40.25	207.50	1259.45	1451.55	905.71	232.05	44.65	81.21	233.81	127.31	114.45	39.88	41.80	80.24	86.28	88.42	93.16	163.27	116.25	178.89	143.34	62.44	54.83	65.50	126.91	116.91	40.03	53.04	41.03	8.06	25.51	30.84	25.84	27.35	37.60	37.67
594			14339.35	76147.48	128116.46	47090.70	17103.68	4168.01	2789.95	3766.46	2019.42	582.15	148.55	148.95	302.15	1045.72	707.71	353.90	698.40	196.60	201.75	176.43	33.22	36.33	66.12	54.27	55.66	36.97	73.55	125.10	35.98	26.54	38.19	43.74	35.59	46.77	96.36	62.28	28.34	34.69	55.97	43.86	31.90	29.93	43.08	11.77	12.98	9.58	7.46
595			9452.24	137199.93	30249.84	8930.31	2532.49	6037.84	5836.51	2392.09	1462.59	1297.82	368.24	854.91	330.71	601.74	602.23	250.22	191.04	333.90	232.73	287.58	269.85	251.83	66.80	69.88	79.32	58.94	61.19	24.90	27.95	107.42	124.07	87.71	45.14	62.98	74.21	83.63	56.29	98.47	4.36	17.58	25.33	28.04	14.26	73.82	81.70	51.16	60.13
596			4798.35	2918.81	50482.09	68474.68	15407.44	25509.18	12989.29	3534.55	1301.49	635.88	405.65	345.66	77.52	196.20	145.39	32.22	34.96	62.34	56.89	79.37	101.00	41.95	45.50	13.33	38.28	34.01	35.75	46.50	48.98	22.32	9.62	63.23	73.90	36.03	12.14	3.46	27.98	74.00	79.67	31.51	24.62	25.27	16.32	18.83	11.88	10.31	17.88
597			16916.16	91820.21	52285.17	26183.83	36165.35	12618.95	23837.00	19151.82	238.03	3498.41	822.31	804.92	469.86	173.49	282.75	251.61	490.26	125.11	1298.06	1657.00	393.61	107.73	189.91	335.53	182.21	71.88	173.18	239.37	74.03	94.82	84.43	20.73	19.51	48.98	191.12	274.11	137.26	95.24	100.08	131.21	91.18	108.67	40.79	28.93	17.08	10.96	23.78
598			97098.17	242115.73	225167.31	86630.51	27575.85	64909.16	6842.59	6900.39	5806.20	2353.41	869.58	1113.57	620.50	400.43	729.79	913.37	500.67	322.38	234.68	227.17	115.55	570.74	291.93	64.69	60.32	134.36	138.56	56.71	134.21	75.83	59.59	99.81	86.04	32.17	19.21	2.89	36.81	98.75	7.78	38.56	26.46	27.52	17.91	15.69	53.48	35.78	37.91
599			2769.84	6019.69	5621.04	2508.75	4949.90	15896.10	18136.12	10266.22	1414.67	585.39	382.12	187.37	151.74	264.16	244.35	84.88	172.99	68.14	99.39	127.09	128.01	152.07	693.15	393.42	41.82	12.53	31.60	41.00	45.42	92.30	118.97	37.08	12.87	22.67	27.94	28.55	80.91	79.12	80.45	62.09	89.66	22.74	46.57	37.38	11.88	17.73	41.26
600			10556.30	95210.02	12717.71	9591.68	6303.07	20086.70	7512.71	1755.29	636.17	571.37	830.68	1368.92	1383.93	307.68	603.66	505.81	259.87	280.36	144.90	115.25	278.90	516.27	372.15	157.27	27.05	121.66	212.34	159.93	75.75	156.31	192.43	108.81	119.09	84.28	125.12	81.45	42.38	25.24	108.71	104.60	17.46	24.12	65.01	166.54	103.59	51.73	172.55
601			40891.82	89592.02	57748.93	14908.58	15187.99	12565.54	20154.99	9211.84	5773.58	2446.82	175.98	302.66	83.44	74.04	87.09	148.73	127.87	181.64	271.65	151.19	200.37	205.21	111.37	16.49	92.32	69.29	53.47	8.78	41.59	69.47	55.58	55.22	57.13	19.95	22.26	7.95	10.58	56.09	38.91	60.11	23.47	11.63	15.06	29.74	36.32	65.18	54.73
602			27067.54	50737.96	23051.94	7280.49	13908.36	29322.58	9852.31	9858.37	2477.25	891.28	329.54	413.04	1230.16	660.01	491.97	222.77	337.37	267.15	138.45	225.64	161.93	384.12	142.73	27.85	12.26	46.04	28.89	37.96	78.67	46.60	28.02	75.31	66.64	48.83	33.56	35.60	32.88	46.14	83.49	53.84	24.45	26.97	23.46	20.52	28.29	24.84	27.81
603			1710.16	13922.16	4641.59	8057.26	2272.93	8960.49	14619.72	4418.08	2036.04	766.72	494.14	108.84	49.04	186.24	38.87	44.47	256.22	283.67	94.60	174.76	18.26	20.06	73.95	80.58	34.16	52.18	57.19	29.54	34.84	17.34	7.42	19.25	14.74	18.00	54.81	60.78	50.20	47.65	21.76	20.27	8.27	10.34	13.53	19.47	10.60	17.69	27.00
604			9939.49	13539.39	7499.22	16318.10	13753.63	7328.71	10271.10	8077.29	2371.42	652.19	274.27	320.88	75.90	148.82	152.91	66.25	64.58	154.89	166.93	86.16	433.78	354.38	72.24	75.57	171.05	119.94	54.34	62.67	123.83	77.28	29.50	60.17	88.34	44.78	10.65	34.62	65.02	44.91	37.57	45.58	43.74	65.26	27.54	33.34	23.18	22.81	16.73
605			51137.57	1363044.37	157343.87	75205.53	4277.52	8144.19	33234.37	18473.47	8318.88	3660.43	5514.25	939.97	815.01	659.46	524.55	1102.14	1685.02	753.47	1149.45	251.40	533.72	400.30	285.20	345.40	241.69	144.29	554.11	496.60	431.74	201.39	566.66	497.71	493.34	318.27	276.45	421.11	108.26	372.14	125.64	328.05	980.86	445.66	519.24	368.86	124.78	435.02	85.75
606			5205.01	15989.50	8744.97	8607.13	7810.16	15534.64	14184.54	1772.35	1899.10	1458.41	348.22	197.09	293.93	190.51	559.84	397.27	322.15	226.20	300.15	466.17	205.26	86.16	92.58	119.01	97.78	36.20	117.24	295.69	134.66	70.65	27.40	29.46	23.19	15.48	26.23	24.12	32.35	30.84	12.33	64.37	40.23	50.33	86.50	60.31	37.35	47.93	82.51
607			4528.45	14867.85	16146.03	7303.94	19079.09	9488.65	3597.44	4425.85	381.84	608.88	563.40	286.44	175.78	268.20	157.40	203.75	224.15	550.46	848.81	395.14	155.61	136.86	198.46	211.00	212.54	72.12	20.91	17.55	59.23	71.11	21.98	40.48	79.20	32.59	22.41	41.26	41.15	29.06	25.77	21.14	54.48	17.70	27.01	13.72	50.31	37.26	42.59
608			31559.45	62581.96	182821.96	167113.40	21275.50	24218.19	20736.90	11643.77	1162.77	2163.25	550.65	120.45	313.65	625.61	255.54	157.87	337.11	475.63	478.22	407.50	585.06	130.11	235.58	191.09	146.67	47.69	25.24	71.74	60.63	90.46	60.10	96.14	144.86	67.59	50.74	35.71	34.73	6.74	49.07	68.77	99.01	72.21	66.82	25.95	17.14	16.59	17.30
609			26086.39	85938.20	51542.58	13910.69	28667.70	27504.14	18734.77	8809.43	1512.04	781.55	444.26	519.03	407.47	429.91	160.18	196.16	94.58	151.44	157.85	60.66	145.88	163.87	46.60	39.02	77.46	40.43	20.73	23.73	27.59	41.84	90.36	58.95	9.54	86.66	37.27	11.06	14.39	38.55	47.35	29.70	21.64	4.43	12.30	14.17	19.88	8.52	20.76
610			26259.91	66634.24	35598.29	40037.90	15440.94	21376.10	13608.49	943.67	767.97	540.72	341.13	414.39	125.29	580.96	385.39	304.18	248.46	301.73	95.02	43.58	60.53	27.22	26.48	84.97	97.64	105.67	163.14	116.56	79.71	19.94	7.84	7.65	32.44	39.44	21.93	36.08	14.24	6.56	12.44	26.48	34.18	37.10	22.18	44.54	21.39	15.11	8.90
611			17287.21	44613.20	141834.14	72836.16	28530.36	23808.61	32785.41	14876.19	5032.44	4725.82	1024.15	436.46	416.34	547.77	181.56	338.05	96.11	221.59	186.58	118.31	139.10	70.72	92.43	55.56	136.41	37.56	10.76	71.76	109.54	140.26	113.36	10.73	107.28	54.63	57.39	39.42	31.97	64.02	51.56	31.42	48.94	55.83	37.07	38.52	17.61	15.83	21.57
612			30610.38	54845.67	18530.38	3319.45	17110.51	26132.29	17725.92	5309.73	2370.76	503.12	817.71	263.71	361.55	360.33	118.18	285.16	557.44	1080.66	300.35	57.89	170.29	261.46	334.71	135.52	118.35	187.70	95.21	95.99	205.69	130.31	98.63	36.28	13.13	35.80	43.50	62.69	34.55	65.41	35.85	12.14	23.59	27.74	73.50	115.09	49.52	13.27	10.72
613			28895.85	55119.22	34402.12	28056.64	9442.06	11785.44	21009.78	19021.53	4962.47	520.87	234.22	461.66	261.45	114.62	330.14	300.26	250.79	178.65	288.03	188.48	88.83	94.71	107.36	82.16	41.48	23.13	33.71	21.49	19.07	28.51	31.29	13.06	61.44	39.22	17.72	12.19	23.95	24.47	28.95	18.71	19.78	55.82	42.59	9.59	34.63	9.73	21.09
614			26320.32	16125.22	102135.35	78232.13	13856.07	18458.71	14614.12	3494.80	2906.28	945.00	1033.42	1589.28	1039.13	1544.47	1300.62	859.04	437.32	129.71	174.37	164.12	37.97	95.70	235.14	320.95	28.69	148.48	51.71	23.42	8.76	20.51	32.66	42.30	43.99	37.91	32.00	65.64	61.31	23.47	28.85	7.39	26.76	75.32	66.00	83.35	62.78	6.01	14.01
615			19167.46	15940.77	16281.45	18818.28	10696.45	9049.72	4483.15	1667.66	2320.57	3287.63	983.93	697.36	327.73	103.64	171.39	121.48	115.81	213.33	166.06	209.31	188.15	141.69	321.57	193.10	93.46	128.27	148.46	101.50	90.34	52.74	29.48	14.82	27.42	27.71	22.40	24.39	77.64	40.36	50.88	13.99	28.61	28.24	71.61	52.25	10.59	32.29	52.77
616			16259.89	244148.53	26730.06	29527.55	20061.28	4382.58	3644.30	3049.66	290.73	73.56	224.71	328.06	157.08	304.21	183.53	109.22	306.73	418.59	248.27	101.55	220.65	231.78	386.09	187.31	333.99	169.67	231.77	100.69	116.97	97.99	76.63	12.61	66.35	101.46	31.35	63.61	27.61	18.74	26.95	44.69	15.55	31.84	77.14	64.32	68.61	62.60	53.63
617			32895.15	66099.46	46022.60	5176.83	6230.90	6766.51	9277.78	14123.21	3374.67	1033.28	421.86	134.37	416.12	871.80	328.42	148.08	158.83	230.84	284.50	168.54	234.34	164.03	141.94	104.81	52.97	31.60	17.94	34.90	46.89	44.22	37.85	41.66	39.15	28.83	100.45	89.36	64.12	70.95	86.61	38.63	40.09	16.66	35.78	52.49	107.68	34.00	30.13
618			15169.43	122650.35	155858.95	65450.08	9007.14	15515.53	1521.32	4867.14	3271.87	2309.80	1155.21	505.41	738.33	657.70	579.67	549.25	523.46	372.24	707.68	158.36	77.69	85.80	146.35	50.06	139.55	194.68	152.75	101.78	60.19	64.76	42.40	51.43	84.48	54.59	49.68	31.41	22.78	26.99	32.94	56.21	33.00	26.81	32.84	49.22	33.23	26.66	32.80
619			14482.94	31471.09	25966.34	4674.57	8746.41	4151.21	19566.44	7179.84	216.25	335.16	354.32	239.53	375.35	144.23	149.19	96.59	103.97	206.90	28.88	38.39	27.92	57.69	97.71	94.42	69.63	104.28	17.09	46.66	55.27	50.55	46.89	127.66	100.34	22.05	118.50	60.17	8.40	23.86	29.62	20.59	31.39	48.56	39.62	18.52	16.15	42.36	45.20
620			80792.37	94295.03	17567.42	34418.71	7854.66	2880.04	11549.21	7095.51	3807.33	3351.80	461.31	215.69	2449.46	2450.09	530.57	165.69	103.95	199.98	214.60	351.36	223.43	228.19	28.61	156.87	175.85	221.56	57.84	48.57	107.00	79.93	98.03	35.38	41.84	22.93	25.09	15.39	16.26	49.04	31.00	17.37	72.69	97.59	41.22	58.64	46.22	10.76	28.22
621			58614.32	147815.95	154358.85	50692.14	28475.56	9218.80	13943.79	8364.42	4831.07	2755.81	1295.36	900.78	276.92	593.67	1109.24	1167.84	539.39	318.11	127.15	340.90	433.84	44.50	245.33	184.13	117.71	41.04	104.78	66.95	95.84	76.46	63.63	157.93	152.24	80.91	82.05	67.98	67.68	59.93	68.20	49.71	44.95	29.31	10.05	10.74	15.68	9.23	18.14
622			31070.99	177531.31	58399.89	45711.62	30216.04	7973.48	22735.18	13449.48	2269.38	2134.66	978.29	793.07	1102.03	357.94	596.30	525.45	189.28	163.58	245.90	165.68	130.53	21.10	115.94	136.86	115.96	14.12	35.58	55.43	55.78	22.58	38.34	31.74	70.07	31.91	17.78	37.52	25.59	43.67	41.38	17.32	17.22	28.15	41.42	51.06	10.78	20.43	36.34
623			14473.54	10408.95	24718.03	4900.69	13615.41	38531.01	30290.54	3662.05	526.40	950.58	726.23	241.79	199.00	211.19	746.50	370.20	111.61	282.90	425.85	192.38	132.25	104.72	147.87	76.13	81.04	57.86	31.07	41.41	47.94	49.70	28.21	46.48	46.14	19.60	27.19	24.36	34.36	14.33	58.46	47.32	72.46	35.57	2.85	14.79	18.86	21.33	27.44
624			25037.13	51765.21	38828.39	57531.51	32584.42	25305.00	15922.34	12568.60	10758.02	2349.00	889.50	863.22	742.99	638.44	737.73	301.30	228.79	126.32	182.21	30.91	96.45	30.04	42.80	20.26	63.61	81.37	23.51	223.74	157.76	74.77	67.94	79.18	75.30	64.79	32.81	79.94	80.53	45.90	31.05	21.95	30.54	20.48	44.19	31.67	38.08	10.37	8.42
625			17885.23	249468.17	16692.97	4297.41	4225.36	12067.14	5523.87	3974.08	1656.48	2309.43	1167.82	713.25	328.90	438.72	484.71	766.27	191.33	149.03	153.71	140.65	209.94	172.61	47.64	367.51	152.94	144.61	158.72	53.94	61.04	80.44	273.31	254.29	98.24	297.64	113.61	229.51	89.92	80.54	22.56	98.29	80.71	103.07	186.84	104.00	34.40	158.79	59.33
626			10209.35	167981.42	91457.67	82517.04	40346.50	16966.58	8655.26	2795.85	927.65	2126.40	619.02	857.10	805.38	398.80	165.89	335.74	418.43	335.35	684.70	487.35	68.02	87.03	154.68	107.29	53.85	65.37	95.01	93.28	83.77	125.57	202.44	172.32	165.20	142.63	89.86	92.77	31.10	12.55	14.71	14.04	6.66	19.21	33.11	26.21	38.53	53.87	23.72
627			3322.14	5491.84	12074.94	20576.12	8482.12	7229.07	9315.88	5325.56	1870.39	1093.53	614.49	386.36	568.21	200.49	182.60	541.56	203.99	97.63	111.60	63.29	76.88	57.05	26.74	24.52	69.79	33.47	17.60	28.02	31.54	18.17	13.51	24.22	43.92	45.04	28.13	36.85	31.68	22.18	12.72	10.21	23.68	44.22	66.03	29.57	12.62	14.36	9.63
628			31200.71	62464.68	10056.51	9320.76	7273.76	3107.60	7640.97	4308.70	1261.93	1793.18	1526.89	692.37	283.54	121.99	254.57	152.17	334.53	153.58	98.77	188.30	73.64	127.21	46.17	64.37	76.43	69.27	19.99	123.89	129.76	48.11	111.01	192.77	87.56	112.40	44.89	11.12	20.92	32.62	55.78	97.15	67.55	122.40	43.44	68.80	86.08	46.43	50.12
629			13553.20	33140.87	85373.97	47595.32	1936.38	16362.17	20289.41	4638.23	1960.24	822.83	1324.81	1040.33	252.51	614.40	502.48	879.96	659.27	61.73	146.33	96.89	60.65	104.94	141.80	104.18	132.77	139.23	109.57	12.15	64.87	73.33	30.44	36.32	11.58	14.41	33.58	35.78	27.66	28.38	73.78	61.75	32.27	13.34	8.48	25.03	41.95	30.63	28.34
630			13813.57	55058.15	19337.44	38651.28	25537.85	16742.48	19255.08	990.29	1555.02	995.65	1012.04	802.98	142.34	252.71	155.51	830.50	474.31	220.69	285.60	306.37	394.91	118.14	64.27	64.60	76.27	29.37	96.65	68.62	112.26	166.59	133.98	72.20	41.82	75.25	12.49	62.96	84.99	64.27	28.73	57.09	104.18	79.87	34.60	55.18	34.14	31.82	69.47
631			12181.02	18587.53	13344.40	6114.85	3264.21	7260.37	5374.08	3423.92	3063.54	1675.45	1229.55	1622.49	684.32	101.97	422.51	219.93	127.37	237.54	163.13	107.56	124.17	113.13	62.39	23.28	68.06	105.33	143.31	85.90	125.44	77.91	80.23	13.99	50.82	103.30	44.68	19.15	17.24	30.35	40.48	29.31	52.12	63.18	23.41	47.34	35.37	14.61	16.40
632			20995.02	64057.89	12031.36	16591.24	55487.56	115468.46	65958.38	12431.40	2919.49	1657.25	1139.43	297.92	116.45	125.41	253.06	176.77	602.27	801.74	187.71	161.76	137.13	224.52	188.08	59.36	23.00	61.70	135.95	250.75	425.27	139.28	28.57	15.62	34.45	50.04	65.69	85.23	127.10	229.05	116.42	114.29	71.88	180.01	99.49	44.24	33.84	58.11	81.50
633			11123.85	15672.51	37078.82	34288.58	5946.14	22820.55	17406.09	2946.94	1170.02	963.10	587.42	245.09	567.13	671.10	812.30	686.28	213.95	95.55	159.00	61.58	152.16	110.97	79.79	63.72	57.87	28.92	76.64	33.97	55.50	85.03	45.34	89.58	92.75	6.32	39.16	20.32	13.54	19.62	35.27	10.70	22.08	19.49	5.11	20.31	41.90	26.59	12.61
634			3462.60	14335.11	11160.88	12961.19	2809.78	1048.71	9844.93	10352.61	2052.92	577.48	579.50	294.64	227.35	396.69	188.81	198.30	237.51	216.28	259.39	229.05	67.49	88.41	335.47	139.86	19.52	37.77	43.81	83.88	89.30	17.37	13.88	40.54	21.40	23.85	11.88	11.47	28.12	17.80	96.72	40.31	30.06	34.38	16.19	7.29	18.87	19.45	8.36
635			31181.51	91555.98	65490.63	44961.77	43425.76	37234.29	39887.75	10822.71	2159.01	1452.09	474.38	674.87	428.12	120.45	109.79	624.58	784.04	197.83	309.77	574.72	94.75	31.92	19.43	32.31	37.96	39.91	50.02	17.40	71.15	85.30	72.78	55.01	74.61	24.21	8.48	38.02	72.74	56.78	50.05	67.20	30.93	60.78	41.23	44.46	29.50	10.41	24.44
636			6144.19	35353.79	22405.19	27494.42	24217.65	12782.48	13633.04	2424.37	3415.28	2254.41	399.48	501.43	370.85	645.71	340.82	415.50	322.80	594.98	627.56	393.66	606.79	457.91	153.05	325.64	45.65	44.55	163.63	167.85	104.56	84.12	78.94	70.30	38.13	15.49	63.42	86.58	74.81	37.13	86.77	132.56	108.93	65.38	37.84	83.72	50.31	91.31	43.79
637			144.48	146028.64	32160.73	10559.01	3988.03	13891.54	18725.25	10417.19	1450.28	884.38	1862.56	1119.76	922.96	409.28	105.23	228.55	172.18	355.76	229.23	184.69	140.35	204.67	112.01	78.76	34.11	22.88	24.37	41.95	42.65	59.52	28.93	26.27	25.49	29.84	50.98	16.36	12.81	39.39	39.67	11.13	12.98	39.85	44.32	16.40	22.59	16.78	25.77
638			11021.62	68760.64	12127.26	3570.46	2424.87	9041.96	11928.29	3764.41	614.26	185.30	514.72	766.19	578.08	572.90	613.73	216.58	96.14	192.47	231.17	26.14	80.50	38.93	44.00	52.45	19.69	53.29	62.10	131.34	68.94	45.90	64.94	25.63	32.70	79.51	44.29	51.09	41.95	29.87	13.83	46.63	47.47	30.52	36.76	55.33	52.22	10.31	22.75
639			4693.06	22026.01	13913.02	16899.07	21916.36	30498.90	6860.63	1114.53	934.73	1416.37	1758.12	879.79	576.60	1128.27	797.84	372.89	416.14	84.85	235.72	133.40	142.10	83.53	60.47	61.65	100.00	195.39	158.99	241.43	177.17	47.86	103.53	45.87	73.12	77.52	44.57	57.53	66.46	65.90	27.98	35.16	34.76	21.37	7.81	57.36	54.02	74.24	44.23
640			15142.67	50870.41	6238.67	6994.30	16569.82	6215.44	2978.56	840.93	848.27	1254.01	677.84	683.41	432.99	941.32	1627.01	1240.84	581.39	345.07	41.38	100.48	111.59	97.73	372.98	163.90	70.52	84.91	51.10	42.82	76.19	67.08	106.91	74.31	27.42	93.65	71.52	110.12	74.69	96.39	81.94	22.51	57.91	58.48	39.05	31.30	42.59	31.07	34.45
641			18294.59	195854.10	51116.24	20179.40	11100.27	20708.45	20280.83	2068.57	6654.98	2368.17	784.05	138.86	996.28	1535.91	2753.93	394.33	1130.47	921.45	492.79	242.63	269.24	112.86	127.98	167.59	173.14	308.00	234.50	160.35	408.45	219.42	152.69	96.22	259.42	198.84	67.46	192.31	161.75	222.84	120.34	171.41	146.56	19.35	177.54	210.41	139.13	131.37	69.42
642			3124.19	19377.42	24099.40	12767.78	16484.72	13284.16	6333.89	5585.34	4234.16	2438.79	1795.94	136.53	156.86	511.91	336.08	295.31	185.80	224.44	173.35	258.78	190.50	281.13	90.63	85.59	62.30	59.64	149.51	331.23	327.37	94.10	94.40	62.69	55.34	41.24	81.72	15.59	14.09	18.37	40.96	48.46	71.83	106.20	67.00	33.95	7.65	30.56	11.41
643			166424.12	721988.37	54783.10	16194.23	8377.03	15678.31	12156.98	4015.68	2291.09	3803.33	1397.78	771.42	509.78	930.57	1015.41	2316.60	568.55	320.91	446.39	238.94	47.22	59.27	53.71	118.52	97.57	33.96	71.13	84.81	79.17	33.42	148.52	133.70	40.12	15.25	40.74	64.51	74.48	130.54	29.31	25.74	37.34	94.18	121.88	60.84	43.91	23.82	32.84
644			42778.19	57634.59	10742.98	5610.55	10100.40	10834.80	2859.49	2876.03	1563.75	414.32	617.47	745.38	239.36	47.19	50.18	75.80	101.14	195.26	305.73	308.99	232.18	384.17	52.93	24.45	77.99	49.58	26.66	45.89	75.79	135.62	65.50	46.86	72.81	103.05	42.07	52.36	38.54	29.02	25.55	20.37	58.75	125.51	78.64	13.91	30.45	49.51	75.94
645			11933.99	13810.74	4949.50	11083.57	4965.97	8736.75	10495.76	2945.21	1504.78	4893.47	2833.04	2045.97	763.40	563.37	428.12	363.21	253.11	532.18	109.08	131.38	47.75	66.74	157.13	339.69	78.27	35.64	45.50	140.19	63.14	90.72	98.69	88.31	18.12	27.23	33.22	25.67	20.01	36.03	54.15	28.27	34.25	14.65	6.28	19.05	28.11	18.25	27.01
646			3560.32	48252.93	18756.55	16268.61	12179.17	8639.82	12125.89	3816.59	971.17	986.20	967.98	681.25	428.99	244.43	84.74	129.95	170.28	99.56	87.97	134.24	36.86	47.81	71.44	22.89	25.83	27.86	27.19	61.88	91.22	87.74	43.21	23.42	22.70	10.88	15.63	26.39	74.90	19.18	25.29	12.25	90.50	34.40	20.46	6.73	15.46	18.26	12.72
647			6261.03	48350.07	18874.80	11523.32	6306.87	1409.04	4666.26	1008.70	412.84	314.18	190.89	215.45	238.76	37.34	133.50	152.92	57.36	176.33	159.32	86.79	64.70	19.51	24.68	25.96	24.28	44.57	23.26	29.68	39.57	34.90	24.07	14.83	36.55	35.85	38.92	53.39	40.29	14.23	36.33	66.46	21.09	8.46	11.38	28.20	37.99	35.88	36.46
648			12407.03	100057.28	20072.07	80288.88	40215.79	24518.14	28764.80	23698.60	10922.34	6140.22	928.33	1735.76	994.10	354.26	422.10	132.00	328.41	170.47	303.85	208.20	202.39	288.97	225.42	134.49	54.30	127.01	75.55	108.14	101.77	34.42	23.64	74.30	77.07	23.12	30.06	44.05	89.30	91.81	58.31	72.27	48.93	79.30	36.73	22.40	19.46	13.56	16.00
649			16415.78	25776.60	66354.25	79534.04	48752.82	13824.57	21641.48	9509.43	4751.33	4005.15	882.33	356.36	1361.74	1952.96	1183.07	583.40	845.20	1055.53	391.77	185.88	223.59	81.88	34.09	48.85	87.46	88.78	34.94	75.53	74.92	45.84	46.83	55.98	46.04	51.44	87.00	44.58	21.45	11.43	9.34	21.46	34.45	24.59	24.15	3.31	15.54	37.65	11.57
650			10708.70	45875.13	5779.06	12934.73	8978.13	10976.04	20551.92	2787.75	652.66	816.00	445.44	210.45	675.42	920.40	755.98	308.21	69.80	102.89	187.69	70.98	178.42	177.69	143.88	122.43	50.82	18.96	27.31	46.31	43.06	66.71	34.56	44.69	34.48	19.09	33.26	17.58	14.10	33.15	33.47	62.04	120.67	78.51	35.68	20.35	15.93	18.85	40.73
651			20758.97	19079.23	11691.01	7193.36	13029.83	15738.91	21404.43	4509.81	4057.31	1110.22	574.90	1187.85	2428.26	840.51	215.50	299.07	360.30	332.79	386.81	661.26	300.62	243.83	71.20	151.65	123.04	54.83	27.40	55.67	78.07	15.78	19.48	36.60	38.44	36.30	62.57	76.64	38.10	14.14	35.04	27.70	27.31	38.61	27.45	32.08	35.50	36.60	20.67
652			20769.78	124463.04	9928.10	8674.13	20196.24	20378.79	27330.14	21799.63	10261.38	4673.01	1585.41	464.96	691.52	88.05	974.33	883.43	159.61	244.59	795.39	858.06	251.39	223.26	314.35	277.29	56.59	104.53	99.95	69.67	41.48	26.62	85.08	24.32	32.82	84.99	16.58	78.98	95.83	43.09	69.89	72.73	27.79	49.27	47.83	20.60	31.80	11.68	25.69
653			29561.85	50278.75	26375.83	7431.29	14638.66	14083.83	14274.07	4393.97	2442.15	3549.73	3567.03	2515.58	785.69	968.02	564.98	188.67	98.40	154.89	284.69	270.48	248.91	106.61	111.25	96.42	45.23	39.41	95.14	63.91	50.45	33.63	31.77	45.49	36.41	61.78	30.74	66.26	81.85	64.38	43.05	44.83	60.07	29.44	39.81	34.19	37.91	23.29	34.63
654			4934.48	89130.03	35333.98	41523.86	23309.29	30005.36	17262.89	4634.77	1805.77	791.75	744.95	250.50	143.90	332.96	73.00	100.32	133.10	36.34	96.64	99.68	45.23	96.51	42.64	24.08	21.71	32.60	77.40	51.97	40.96	22.54	32.59	38.76	57.11	43.87	11.02	31.78	53.42	67.02	61.46	45.31	49.00	46.39	27.18	9.58	8.44	26.06	33.02
655			427807.62	744359.81	122739.50	10935.32	9759.65	4718.16	8045.45	4776.55	2702.67	944.65	645.11	179.45	882.00	652.32	197.29	91.38	177.71	431.06	219.88	208.94	115.48	141.40	146.61	113.79	83.49	141.05	112.80	108.49	93.53	133.35	128.60	86.53	210.88	120.51	92.65	7.50	7.30	12.27	68.94	37.82	41.81	96.95	101.70	129.90	67.71	35.88	64.01
656			72710.07	163080.18	196815.64	87665.59	9695.54	9721.99	8030.55	2058.71	1565.93	2544.54	927.42	569.02	233.56	295.43	451.19	370.09	209.49	44.72	194.48	324.50	64.07	78.03	70.47	79.57	14.88	47.21	153.39	129.94	120.20	78.33	62.38	125.91	122.01	67.29	56.57	34.19	16.03	52.84	27.27	57.68	24.72	27.45	41.84	51.86	48.09	59.23	14.05
657			15111.67	15572.98	8244.32	16406.26	43506.25	41173.80	15433.15	8247.00	3745.12	3023.07	1300.72	280.48	516.97	390.48	359.88	598.26	425.61	335.75	703.16	129.85	566.45	381.99	83.55	49.68	39.06	25.75	8.85	19.68	27.83	15.43	52.58	16.97	32.34	45.86	55.79	32.10	28.55	23.03	30.91	29.24	44.16	40.71	50.52	68.07	29.77	32.01	33.47
658			59728.41	250580.73	73061.71	37517.91	15691.08	11331.85	24396.79	10158.73	1924.47	1124.95	360.67	263.81	851.51	708.78	337.13	402.20	352.97	292.45	247.94	203.73	61.84	371.36	522.17	72.97	137.65	118.16	32.65	188.26	89.99	70.80	178.91	138.91	58.68	24.15	27.56	28.30	119.80	87.01	85.43	29.39	47.96	38.96	30.08	10.24	41.13	38.78	44.07
659			19556.63	35076.38	7287.87	11351.74	7227.40	25989.90	11952.45	3102.39	694.78	663.24	965.25	501.07	51.34	162.16	83.15	295.84	49.40	66.95	86.48	43.33	65.71	73.36	78.40	70.15	11.56	34.09	14.51	88.59	65.78	47.90	43.30	18.40	31.41	43.27	11.74	61.57	68.06	67.26	52.95	53.21	37.74	39.80	21.21	17.15	10.32	6.61	13.71
660			39223.19	42300.36	7851.53	24863.93	7319.28	7448.64	11842.03	5327.75	1300.85	1176.96	1090.78	593.22	238.73	244.01	126.95	141.01	132.87	124.34	53.30	51.40	55.37	69.34	48.11	36.98	12.10	36.49	58.33	51.94	57.35	54.48	13.85	41.38	44.51	7.51	23.20	55.66	37.43	31.33	64.83	25.20	31.04	45.14	53.87	40.57	14.61	29.64	28.71
661			9864.11	14781.45	6494.62	6697.40	5645.25	6384.99	7079.81	3573.58	832.73	871.92	909.18	294.51	60.53	124.03	126.05	334.10	198.02	136.30	134.14	171.68	97.27	205.17	490.19	166.15	100.66	51.51	13.83	53.86	68.71	44.59	35.84	43.42	23.15	38.18	25.75	31.85	40.95	54.14	45.75	18.82	27.82	51.44	19.85	19.62	7.13	4.47	6.18
662			14637.12	57999.65	22125.82	7482.09	12499.19	2370.16	7301.36	7426.38	1747.42	466.15	955.75	638.64	262.85	196.64	180.52	126.34	707.54	384.41	232.95	141.53	119.85	72.06	29.44	51.97	79.93	157.66	141.15	61.29	61.10	40.07	67.32	53.21	64.67	30.70	55.03	81.00	75.98	29.16	46.12	42.35	42.64	33.24	50.30	28.25	12.70	19.15	25.85
663			9372.49	25897.31	4627.96	4050.23	2275.51	4201.28	12268.55	3460.10	1019.38	755.93	293.74	260.02	92.46	246.60	288.44	204.95	229.64	260.31	186.83	68.15	102.37	116.72	152.71	77.48	59.76	43.48	27.17	15.51	9.56	27.01	31.69	19.82	48.68	35.01	41.28	9.27	10.85	13.43	19.10	16.70	24.70	25.24	22.99	29.80	42.77	52.63	86.56
664			17537.13	43418.74	16600.66	11303.32	9621.80	11525.91	16231.30	4565.59	865.85	437.88	353.02	295.35	230.02	224.21	154.54	262.20	208.48	136.40	107.68	165.54	23.85	108.30	178.24	90.07	83.86	21.87	21.17	58.53	10.95	38.69	56.71	73.31	28.33	32.71	57.74	15.48	23.33	25.22	16.95	40.82	58.28	59.68	54.66	27.17	40.05	35.19	25.39
665			9302.68	11866.16	18530.49	10310.20	4549.16	4215.25	20045.17	6675.34	1236.63	466.04	861.10	617.92	836.11	676.29	137.50	190.72	137.87	120.25	136.51	428.54	339.59	193.95	51.07	142.00	81.00	132.95	131.53	248.41	75.29	348.28	242.41	72.71	12.40	38.91	62.76	52.27	26.15	14.26	20.65	104.18	98.19	65.65	56.50	49.66	82.87	78.45	69.00
666			49155.74	69791.76	10087.37	43935.35	9191.22	13296.68	8299.19	2328.14	2259.90	452.82	256.86	78.10	272.24	315.50	409.07	151.84	118.05	189.79	401.27	374.77	153.25	73.80	80.66	39.21	111.99	34.97	28.56	69.25	58.01	40.09	32.80	27.95	53.22	45.10	45.12	65.59	114.85	106.87	26.90	30.94	45.75	56.03	42.20	20.63	59.59	47.28	55.21
667			10229.41	37698.30	132243.42	54433.93	28534.33	13220.46	5489.38	4613.19	4267.21	2114.68	1508.66	1116.57	448.51	492.84	375.81	384.07	571.98	569.19	434.89	179.39	257.49	387.60	451.17	271.33	19.71	45.51	35.62	71.07	36.88	45.79	59.93	50.34	80.95	48.02	56.30	26.14	21.21	67.73	72.44	101.51	69.38	65.04	18.10	5.71	28.36	46.57	29.63
668			25972.62	28010.10	6102.41	25483.74	20547.33	11009.76	14796.07	7148.48	3235.11	1298.69	552.80	521.89	347.56	164.20	76.78	130.69	52.42	69.61	105.23	162.18	37.90	150.29	110.64	139.01	53.21	86.98	98.89	109.37	100.63	114.29	133.89	80.53	44.33	25.91	22.05	44.95	59.97	26.41	15.41	37.05	32.18	23.12	10.99	19.08	32.16	26.10	15.68
669			11359.06	123836.64	201531.21	107132.56	71341.48	45747.89	18835.31	14339.90	18131.13	8169.83	2120.03	911.88	966.64	713.50	161.42	737.60	960.93	365.33	547.82	579.00	370.30	94.83	140.16	207.04	267.86	185.19	221.79	67.75	87.68	82.23	97.82	55.54	45.94	42.19	55.53	27.77	6.47	17.19	19.42	26.43	37.13	31.95	14.60	17.44	21.84	49.47	64.96
670			2677.23	35191.24	55867.10	21001.06	45729.51	10496.83	14368.93	6639.71	3204.04	1232.34	568.86	306.16	341.85	186.13	334.21	654.31	621.56	207.21	208.28	178.39	57.71	174.23	304.99	98.63	62.13	29.45	97.74	105.67	88.74	27.01	42.95	19.15	20.00	42.27	61.40	80.44	42.19	39.05	143.17	28.22	33.94	14.13	26.30	25.77	56.66	51.08	38.71
671			37761.37	136734.62	92553.57	76745.75	42188.39	10743.91	30460.07	10741.12	3056.06	1143.04	675.40	333.44	184.14	194.75	317.60	456.92	146.11	166.13	151.32	59.07	101.01	102.67	171.80	167.22	60.98	7.91	27.68	42.10	30.56	35.34	106.97	32.75	177.07	36.64	31.56	71.89	172.08	62.35	31.98	36.74	69.85	42.07	71.23	33.07	7.52	10.70	30.70
672			9003.49	29815.84	49249.98	33914.67	20624.14	26352.37	30006.90	18007.39	9539.22	3210.12	861.28	91.96	36.65	349.43	441.63	85.16	112.08	76.28	52.58	87.76	17.99	27.91	20.06	81.85	100.29	101.75	94.80	51.63	52.43	57.57	72.75	74.38	37.26	46.11	80.56	40.85	22.58	68.84	49.06	46.55	41.74	49.25	24.96	13.40	27.51	68.01	19.82
673			38270.88	96928.71	43873.29	9837.65	4323.51	12282.58	27124.48	6822.31	1272.24	855.58	413.36	384.98	304.44	161.40	318.56	563.18	108.43	144.39	124.77	178.45	188.71	69.16	371.78	196.36	119.33	102.24	52.11	235.11	54.63	50.22	114.64	71.64	27.87	121.38	90.55	37.74	78.03	66.34	53.97	53.09	25.62	42.55	22.39	62.93	52.37	63.22	20.50
674			18197.53	77057.86	48483.88	21845.83	20658.38	21825.88	10544.16	9629.42	3087.69	1473.43	912.04	541.71	948.86	337.28	1036.25	662.18	558.03	697.29	605.05	369.32	298.79	186.58	112.51	127.58	95.44	110.33	141.94	87.00	21.42	44.83	111.67	170.68	86.19	167.72	62.27	37.15	14.70	53.74	26.02	16.09	34.94	125.39	113.85	40.72	26.12	25.11	35.37
675			42170.96	73593.16	99534.10	41684.50	13587.21	3922.43	14061.29	4558.91	1319.60	3696.16	1308.18	192.15	654.03	993.96	511.77	815.23	463.17	287.47	49.65	151.63	158.31	259.00	169.05	100.47	88.05	65.22	29.81	115.26	199.23	136.04	152.89	100.54	80.09	57.00	67.78	74.93	22.89	29.69	19.45	49.39	76.80	57.13	31.57	75.95	44.63	65.50	77.93
676			76840.71	134603.71	20327.21	4076.34	6399.91	4044.75	3353.31	4154.24	3768.97	604.35	741.69	194.93	491.23	330.50	262.63	348.98	392.32	488.43	108.06	182.42	97.69	17.18	123.77	188.68	72.96	54.07	81.53	107.79	45.40	64.73	104.84	113.04	73.95	90.78	102.97	95.39	147.85	149.37	1082	39.48	32.95	27.36	14.59	16.17	31.00	27.36	14.35
677			4388.36	16694.29	43617.16	61499.87	22497.73	14403.01	3039.09	7753.71	3360.24	1158.24	623.03	347.34	359.42	816.41	247.86	282.92	93.88	165.93	223.51	266.60	61.59	96.18	155.83	99.22	51.95	82.87	67.81	32.22	51.02	108.50	80.26	12.24	10.56	23.91	23.88	15.25	13.10	68.55	77.37	46.54	24.98	27.56	25.92	9.81	18.71	15.83	10.82
678			9815.60	44449.21	88930.75	68390.39	59546.28	19728.48	10668.92	5267.92	3193.10	3236.70	2026.24	826.34	454.17	169.74	150.73	632.04	459.73	615.97	842.29	576.34	689.48	578.28	269.02	63.86	34.87	28.45	30.46	169.21	121.11	108.69	34.06	24.15	53.26	36.32	11.90	36.51	31.88	47.45	54.26	18.78	97.54	100.75	68.76	95.16	31.90	21.33	81.87
679			22177.59	93368.27	61554.72	11322.99	47325.17	33946.88	19452.97	12171.34	2669.12	1231.24	507.90	378.66	578.62	1068.55	1914.33	961.80	300.97	508.38	169.36	214.94	112.58	351.51	513.13	337.06	111.43	76.05	104.04	92.09	117.88	133.19	82.63	51.43	19.21	29.83	26.35	48.37	56.10	61.81	64.71	23.95	12.01	53.32	59.31	42.38	27.87	23.64	22.07
680			18073.25	60611.08	31815.71	4570.54	2962.31	8428.96	19095.02	25993.62	26664.45	9431.07	1741.57	439.21	907.20	1194.94	462.45	154.77	108.45	189.87	166.18	376.41	870.19	965.99	676.32	295.51	154.27	51.75	77.99	111.67	19.09	36.34	42.10	43.78	22.86	30.91	66.31	61.10	29.42	11.07	15.40	12.74	15.73	29.85	21.99	33.89	38.53	17.06	22.83
681			6195.10	4645.38	3035.28	2614.60	2105.85	6932.35	2663.56	873.21	371.13	101.67	516.72	229.02	143.05	502.76	184.65	211.69	234.96	135.86	61.30	43.55	53.66	20.38	74.26	79.07	19.01	11.17	43.22	81.43	66.16	64.71	35.43	30.81	14.08	27.62	35.00	44.39	14.58	38.05	13.74	28.17	60.90	64.84	32.02	26.16	12.76	9.52	12.03
682			83294.09	138798.12	20141.21	29914.51	4812.28	9298.52	6919.35	5572.33	4627.77	1203.48	249.18	167.31	230.17	184.52	170.05	114.08	217.86	225.48	369.07	94.37	97.21	296.52	62.64	47.07	19.08	53.72	22.91	55.93	55.59	36.59	39.99	40.23	104.23	120.78	74.50	34.01	42.34	52.51	35.25	46.31	36.40	52.31	32.99	18.75	22.78	25.42	5.78
683			1040.60	35630.39	51972.21	24906.35	7026.87	13058.92	12023.78	2786.05	1869.10	1286.67	349.17	660.83	227.85	349.26	387.38	115.96	93.22	73.57	92.95	71.66	29.44	71.09	56.65	37.70	50.61	18.91	14.87	7.19	13.25	33.10	18.96	4.16	22.25	80.62	46.44	58.56	40.64	40.22	19.33	4.74	19.69	31.93	18.52	17.63	13.64	39.58	18.38
684			4416.33	14678.36	16388.84	11232.71	9105.07	18735.10	11317.45	3474.85	2469.86	851.11	300.85	263.25	304.49	342.27	306.43	333.14	133.10	72.24	133.99	243.10	157.20	98.44	104.78	49.88	159.10	247.84	83.89	104.89	221.48	81.58	63.65	19.62	13.79	7.39	19.60	11.17	62.18	90.42	31.45	38.45	75.43	33.91	35.53	23.25	46.11	25.89	50.56
685			11391.44	199953.81	79682.75	14940.60	15693.18	18124.91	2376.54	1321.77	1970.79	971.66	921.93	1116.22	262.45	146.92	245.56	216.74	85.42	65.09	96.23	104.94	31.76	223.09	447.88	144.73	33.07	34.29	28.58	31.88	49.31	60.95	67.47	76.52	71.82	30.43	14.15	46.30	59.99	47.06	24.71	17.05	30.06	25.39	13.56	20.36	3.37	7.82	19.78
686			12354.50	9713.74	1984.79	2450.52	2112.41	9492.32	20466.99	6553.59	2550.04	1532.21	1344.86	498.91	451.03	111.54	192.96	216.57	111.62	175.58	165.64	213.31	92.14	124.15	214.81	125.71	70.07	53.96	58.74	44.77	20.24	17.06	8.42	11.52	52.34	23.88	35.46	49.77	50.32	22.98	18.05	5.53	41.39	8.75	16.17	20.56	26.58	20.75	27.28
687			50426.13	330113.93	468235.34	217194.71	54196.05	24404.25	18450.49	22712.06	4613.64	566.12	572.47	765.09	583.39	332.64	534.82	241.65	43.96	195.18	380.03	76.27	114.46	163.53	158.02	133.31	62.62	16.75	48.96	47.62	16.85	40.56	99.17	63.10	110.46	100.66	131.32	132.87	46.24	79.10	55.36	37.99	33.78	43.35	27.55	18.71	21.18	7.59	31.96
688			49613.17	59642.09	7253.65	14158.84	11003.90	17716.29	10461.57	964.78	203.50	502.91	362.11	186.88	206.95	171.38	206.95	405.79	328.52	48.74	144.24	77.61	59.83	40.74	38.22	67.30	76.60	57.74	25.90	9.50	55.93	36.79	41.08	42.37	15.51	21.55	24.97	7.36	16.74	25.94	40.34	13.01	19.92	81.92	41.09	29.25	24.22	8.89	16.07
689			33816.73	87769.77	31972.76	23591.40	9225.04	23616.91	13359.11	8070.84	6215.74	2226.66	1437.17	1149.24	876.55	418.16	340.42	547.37	490.45	337.46	180.74	94.42	240.34	269.01	316.23	291.54	137.35	180.68	109.37	138.13	94.26	167.51	55.63	41.40	68.56	49.87	20.57	47.23	18.63	98.07	89.16	9.70	25.37	31.13	37.27	49.66	25.14	42.39	48.76
690			1000.64	10672.61	3862.72	3735.68	6031.80	16580.46	23067.85	2547.69	2751.06	520.26	389.87	238.86	53.89	110.91	103.88	141.37	171.28	37.12	85.82	33.65	18.95	28.54	19.58	33.08	49.86	40.58	92.64	87.30	34.84	58.43	28.09	10.64	18.82	35.01	25.90	21.33	35.69	38.95	57.43	69.94	36.40	15.30	17.92	53.98	52.79	17.70	20.72
691			426946.81	1403556.00	665620.68	46048.84	12799.42	11116.05	16952.11	2995.67	2919.53	1728.91	1095.41	413.65	380.07	318.41	257.12	623.68	561.47	400.82	53.05	209.79	88.66	240.01	54.28	28.24	31.58	71.99	103.18	210.20	126.72	71.49	39.81	30.90	114.50	64.33	16.54	115.08	168.16	75.49	61.55	123.86	93.24	8.82	49.10	34.33	56.88	90.82	77.86
692			12755.39	60323.36	21521.94	9140.47	2549.91	1104.78	12291.85	3653.68	1223.81	340.45	200.58	150.07	438.19	280.51	293.71	25.59	144.99	334.23	351.41	265.36	109.43	245.17	80.92	136.58	114.84	156.91	209.14	79.13	58.47	102.19	96.17	40.74	60.36	16.33	11.61	26.00	42.28	39.61	48.60	82.70	67.89	77.68	25.21	28.43	5.23	28.83	34.56
693			6144.81	146002.62	192001.40	122643.86	135645.62	43544.60	53963.74	37041.78	7766.27	1994.80	1344.78	535.42	901.15	1488.97	1717.27	1348.70	559.49	740.94	319.96	185.91	160.85	111.22	33.47	57.73	83.90	200.58	635.37	421.83	377.79	404.43	240.02	62.16	44.12	80.79	33.34	82.13	141.62	109.86	32.59	38.07	35.52	37.33	52.16	38.76	53.31	44.26	10.52
694			9848.94	42428.02	9486.34	9006.09	5347.04	4599.18	7774.87	4108.62	1175.52	890.00	690.92	212.80	223.91	672.72	74.19	82.17	136.90	114.43	97.54	222.64	33.59	154.54	144.60	28.46	138.54	77.69	51.79	42.92	15.90	45.13	28.41	62.96	46.67	32.25	33.31	19.98	60.12	33.46	20.34	43.48	30.44	23.64	27.71	20.50	8.03	10.33	15.75
695			26408.88	100859.76	45516.65	40340.65	25457.50	13017.79	7635.49	3082.21	3761.23	3295.46	913.62	311.52	205.44	169.94	279.10	324.06	545.41	448.58	221.78	40.40	42.73	16.27	76.31	109.04	136.20	215.98	117.49	103.22	59.14	49.41	26.04	58.85	20.82	82.40	99.33	59.98	42.40	61.89	45.20	20.10	21.60	26.75	33.09	9.90	41.00	35.03	13.11
696			4546.21	26751.76	90479.57	62991.60	29302.55	22530.49	15329.61	4430.76	5864.74	1581.97	603.75	643.59	269.61	180.85	116.57	195.91	491.45	173.72	191.76	152.72	160.08	55.51	48.88	51.59	28.58	46.68	65.94	128.70	101.75	66.29	59.55	15.81	48.57	12.22	24.35	26.65	71.55	82.56	67.54	72.49	62.15	66.77	24.46	14.13	19.61	19.10	30.99
697			4773.13	14076.25	6118.99	6517.73	6577.15	5883.56	19274.52	6618.58	4490.84	2749.31	1501.81	1086.53	423.07	389.36	226.36	138.90	382.20	267.74	271.62	128.55	171.00	110.08	58.12	24.86	49.07	17.47	19.28	69.84	33.50	14.07	28.29	50.52	56.95	28.93	37.50	50.67	22.43	29.36	33.10	18.86	46.63	51.55	12.88	39.78	38.03	9.70	25.75
698			21406.17	95063.72	33449.15	28722.90	10270.91	10740.24	11113.12	3847.51	1230.12	1399.53	951.35	484.43	968.48	1074.73	1449.87	1986.69	524.23	432.97	287.62	403.50	285.38	615.67	459.16	824.93	1181.28	345.04	251.27	372.55	449.85	257.74	631.55	1063.58	557.15	225.79	374.54	295.00	28.35	137.57	65.92	65.39	18.09	378.38	259.11	47.25	83.10	77.39	15.52
699			10061.90	20583.31	19813.62	21291.54	14584.23	6919.90	5851.70	4002.33	745.68	983.60	892.24	309.99	224.48	197.22	182.86	144.79	435.62	344.72	309.94	134.02	173.80	117.36	74.56	38.35	102.40	100.71	50.62	42.54	63.74	54.18	29.60	24.64	41.60	90.11	65.68	86.46	39.19	28.57	3.97	17.43	39.35	33.14	36.02	18.37	23.78	10.31	12.02
700			12753.87	102615.42	31703.45	31468.83	10477.21	13188.74	10862.30	2743.02	2572.37	2042.97	424.10	158.99	182.06	223.13	47.31	228.52	254.97	273.45	245.90	345.40	234.72	77.32	71.94	51.77	404.66	374.90	146.40	47.76	282.69	145.36	53.88	69.83	70.56	52.90	77.18	60.74	39.46	44.40	45.28	44.71	13.86	47.54	46.14	35.84	109.90	130.47	147.75
701			35146.01	38051.23	7099.73	8376.69	24003.42	14222.30	3884.03	3476.92	99.93	1166.03	368.77	484.78	430.82	636.34	371.45	158.41	276.56	156.08	38.06	19.08	47.24	58.51	185.99	83.83	82.55	17.02	44.68	19.74	26.35	81.58	64.99	34.25	12.23	22.62	42.05	47.23	33.44	9.06	14.86	42.18	52.07	37.72	20.65	21.77	14.88	37.66	46.54
702			3601.00	31258.06	1862.45	11313.15	8772.77	9120.74	5566.30	2751.65	417.20	215.84	294.78	317.16	408.96	161.12	169.40	166.78	64.67	94.59	16.21	51.21	50.22	29.66	21.58	30.52	70.50	57.06	67.88	123.62	73.34	31.09	31.89	26.82	50.17	16.17	17.36	40.32	18.68	14.33	24.55	13.02	23.80	35.80	21.76	37.26	39.31	9.21	23.89
703			18496.54	131862.04	19545.22	16716.53	9096.48	11723.14	31212.08	8274.27	2384.61	3102.45	1929.25	1082.62	585.46	401.45	289.94	730.12	804.66	252.80	101.05	156.37	184.33	81.91	273.25	96.81	94.57	175.78	164.77	127.81	38.50	42.57	31.13	18.79	27.71	40.13	88.14	32.03	38.80	33.40	18.12	20.20	82.79	66.18	11.03	15.26	11.25	38.37	37.30
704			19955.25	59741.67	71071.21	39608.88	53408.55	57147.83	10290.43	5953.61	3906.40	1036.33	150.21	926.76	490.98	45.17	331.02	38.98	296.64	322.60	591.50	783.09	223.94	172.86	84.20	88.95	90.98	62.09	156.74	106.58	45.81	52.93	63.30	35.40	55.12	23.04	55.16	68.98	17.13	29.15	64.38	12.44	29.49	44.30	11.09	20.99	18.79	29.54	35.39
705			150347.23	832956.00	131545.06	8074.60	4516.79	6763.59	3925.59	3977.51	3238.63	1868.08	461.79	272.79	525.79	107.75	378.74	58.97	19.93	322.00	332.23	178.03	99.70	90.75	83.11	171.81	424.33	185.75	30.45	115.38	13.04	42.07	29.01	53.12	35.56	30.25	41.52	137.03	102.00	54.15	64.64	68.81	29.72	35.10	18.11	14.34	36.20	19.11	71.56
706			1543.89	6297.06	17201.44	5330.06	3354.26	1160.48	5901.67	1483.08	3121.02	1470.11	1385.98	315.24	270.16	797.00	465.48	376.08	542.59	82.28	292.97	205.46	94.12	146.15	85.70	41.16	82.90	152.06	63.23	115.46	185.85	101.98	21.93	68.46	43.88	30.44	39.25	47.06	47.41	34.24	58.57	45.14	31.76	25.57	12.70	20.81	25.82	10.34	29.99
707			56338.40	111987.26	31690.33	21257.50	5615.91	11247.41	10050.71	4431.81	1218.47	1383.11	1064.88	1025.91	769.62	633.64	474.78	188.28	554.56	498.41	196.59	508.32	1173.67	610.40	118.76	110.34	97.07	68.68	95.39	41.68	319.70	51.56	248.54	125.91	35.92	19.65	45.04	155.81	233.87	183.77	234.12	102.29	222.03	197.62	45.98	177.69	180.83	13.08	50.06
708			28580.18	94093.03	25206.54	20661.02	10141.61	4113.07	3718.58	9695.07	2088.12	706.81	335.36	631.47	410.13	237.11	77.55	303.69	159.62	152.46	357.19	223.25	137.19	48.52	63.32	76.77	69.39	34.00	118.86	49.98	71.14	76.70	78.72	174.81	38.88	53.97	15.09	10.01	21.77	26.43	10.29	26.30	29.62	44.19	43.25	83.76	41.38	16.02	65.70
709			118105.14	699780.18	33254.84	9204.10	5432.66	7476.12	10873.23	2562.24	1409.97	1239.58	386.31	1112.65	855.78	1803.50	389.35	420.07	1024.28	797.58	240.36	354.09	376.12	506.20	182.13	235.20	215.29	154.08	311.60	626.23	283.06	21.58	211.99	202.72	260.86	67.43	43.80	47.10	127.13	8.63	121.48	100.11	198.48	168.66	68.15	205.69	142.66	278.31	92.13
710			50512.49	74319.71	3076.95	105714.07	79913.10	31196.74	6803.18	7646.76	2606.91	982.21	793.07	1452.16	385.92	679.44	164.49	317.83	284.64	114.46	39.36	104.75	71.93	337.76	490.95	304.64	103.82	210.43	71.03	34.75	36.99	29.79	48.28	64.45	23.61	19.36	35.62	50.08	41.97	21.10	85.95	56.19	63.34	58.26	28.62	31.80	38.84	32.67	36.20
711			11599.52	98061.79	16472.00	14827.63	59389.75	14815.92	2795.49	4747.72	11952.38	7065.53	2651.51	1433.79	3178.28	1348.85	1059.34	381.17	237.05	534.90	400.64	788.52	292.12	208.34	182.07	568.42	1073.12	519.31	29.69	107.88	209.61	606.56	875.44	342.34	94.67	52.87	103.13	116.55	108.50	44.51	61.66	100.73	84.95	73.06	226.38	262.07	148.17	195.57	115.02
712			59816.83	89971.87	20123.12	13643.35	5367.69	7220.45	10558.78	1976.96	1823.30	1904.10	282.84	225.22	333.76	460.63	147.33	103.54	199.54	245.48	190.53	149.93	86.55	71.89	154.98	77.07	21.14	34.63	31.78	43.63	79.33	59.87	15.47	20.02	55.60	43.87	19.02	9.80	68.28	72.83	56.16	33.27	38.33	44.58	29.00	22.53	9.72	36.12	24.04
713			18679.89	135011.81	40940.91	47485.27	64166.89	37038.90	29703.17	6616.42	1061.79	553.73	208.17	262.88	621.68	73.15	192.15	128.37	192.90	153.62	101.18	267.38	202.33	267.92	386.27	150.50	114.85	57.02	94.79	198.54	58.51	33.54	43.70	58.41	65.92	19.13	24.06	40.65	64.72	123.61	44.93	8.87	18.21	49.12	17.29	10.17	51.32	10.03	12.23
714			17831.93	54079.80	19261.21	11964.84	12628.44	7474.79	15426.73	7134.62	1058.48	376.69	951.14	287.16	326.24	153.87	265.98	121.75	115.52	173.58	140.27	95.26	159.28	141.05	83.43	78.76	42.70	102.86	44.41	66.01	52.19	29.61	22.22	15.78	40.31	66.65	73.38	76.26	21.07	22.55	20.36	13.35	14.14	42.74	17.60	10.08	7.40	11.85	28.61
715			33105.71	59166.51	126403.28	80779.48	84069.57	50090.01	21419.30	9669.91	3384.95	6165.93	3612.31	1903.13	1936.76	817.68	463.24	252.46	829.71	1260.13	582.93	1660.20	2005.49	460.52	1273.54	609.24	1012.18	772.28	201.29	64.16	158.02	303.41	185.68	94.65	105.19	104.65	256.19	525.43	385.97	463.92	257.31	953.21	59.77	737.12	876.58	1737.42	697.74	109.58	92.04
716			10733.07	51028.49	91498.83	81523.55	31570.87	14598.00	9738.21	9667.82	5620.71	2311.36	1184.72	380.94	734.49	459.89	126.86	352.29	382.19	430.18	300.04	434.66	19	60.76	44.38	70.35	48.92	24.96	13.03	10.35	47.68	77.84	173.99	92.25	32.24	12.51	51.99	52.01	27.09	7.95	13.55	15.89	16.03	23.28	14.17	15.14	21.13	15.48	9.09
717			9318.47	31521.24	52856.64	49054.28	16850.05	17544.78	9957.62	4014.24	3614.94	2589.84	1507.22	1078.56	515.87	319.35	604.70	373.47	77.76	85.19	217.32	149.93	69.53	195.43	265.60	181.65	321.63	128.56	119.40	71.64	71.45	110.92	183.78	149.61	105.32	50.50	134.11	77.54	28.25	45.28	36.84	16.11	48.71	11.13	21.50	30.12	21.28	29.93	37.57
718			85434.51	275837.18	131520.50	10487.60	4751.06	6002.29	15897.52	11647.58	2522.52	2493.26	1882.76	1341.96	842.12	520.52	583.04	310.73	744.25	701.71	355.33	243.98	49.72	52.29	96.04	86.58	75.08	30.65	85.90	45.38	40.72	37.68	54.27	41.79	56.64	65.08	48.17	26.74	10.65	30.83	25.28	38.39	21.71	53.85	38.66	17.80	33.89	34.73	14.32
719			8461.94	136698.42	66732.32	31387.26	24318.25	8192.23	16919.15	6586.55	3872.36	1321.61	696.17	536.39	479.55	260.28	142.25	529.29	302.14	461.70	225.39	180.21	135.12	153.87	369.69	99.95	59.27	68.29	103.46	168.04	114.89	38.36	33.53	37.25	38.72	18.95	42.20	40.67	52.23	51.64	21.47	6.26	3.00	31.44	92.70	43.07	20.28	17.74	14.45
720			3727.28	8577.78	5196.70	10134.67	4522.84	6935.66	23122.71	6692.36	1352.76	1165.87	1240.68	645.27	533.69	134.56	292.53	110.18	103.50	131.45	85.71	91.01	54.95	87.67	83.09	70.38	44.33	18.36	39.85	36.06	43.46	13.76	42.89	49.47	61.40	85.41	148.18	66.18	61.80	51.22	24.27	27.26	22.73	42.63	34.75	51.74	34.15	62.86	53.86
721			75054.62	146731.56	86469.28	57538.38	54896.25	52155.58	12187.87	3124.92	2125.75	2002.61	835.54	421.94	118.85	162.05	386.12	326.55	225.42	351.01	209.49	495.77	572.26	276.44	23.45	30.18	94.03	180.35	262.79	290.99	176.91	59.32	91.77	69.14	71.66	57.12	87.96	61.21	51.43	61.17	53.07	127.46	23.67	30.51	14.07	40.57	71.55	33.73	39.78
722			58932.09	57226.24	17683.41	26134.92	5984.58	7924.58	6145.48	1561.07	1142.15	1026.13	116.32	29.52	585.14	360.54	556.19	88.45	247.09	383.34	37.79	60.25	165.41	255.97	398.86	165.19	34.78	24.04	26.47	48.80	56.17	40.27	25.91	25.80	15.62	42.98	57.63	29.45	66.14	73.57	33.39	21.47	18.33	41.54	41.10	33.06	38.18	30.16	15.66
723			12989.69	12632.29	3386.37	2937.43	2222.50	8703.69	9585.32	998.96	624.01	270.46	223.22	449.29	585.98	273.12	215.73	152.15	278.15	257.14	103.27	39.09	143.59	198.16	100.88	20.56	59.74	40.17	30.51	31.68	41.82	167.62	145.83	65.40	17.62	66.36	61.15	36.37	58.72	26.01	27.99	61.54	69.44	33.94	28.24	43.59	48.76	41.91	35.97
724			38756.05	42234.89	14311.53	24594.46	10145.53	9337.09	15361.67	5288.47	2128.06	2226.49	499.08	380.14	424.95	67.00	144.13	226.94	114.11	268.45	138.36	138.65	92.55	92.52	38.87	84.04	45.20	84.08	83.90	70.98	40.52	17.17	47.68	55.32	21.18	38.87	10.66	53.90	67.08	55.84	27.79	19.49	16.36	42.16	24.91	55.47	66.79	24.83	22.42
725			128403.72	262994.75	135168.73	72428.50	6107.02	24690.26	19627.27	3236.92	3025.57	1967.94	507.72	75.95	417.34	594.32	826.03	1144.33	976.34	675.86	226.51	269.91	203.76	119.05	110.59	190.33	52.56	26.01	25.99	30.20	29.62	7.61	41.11	104.42	113.74	52.08	27.06	19.85	36.97	85.28	21.85	30.30	29.80	53.75	89.64	55.57	31.61	30.14	37.89
726			21058.93	122954.20	175692.04	105582.37	43341.22	14279.18	8185.22	3848.84	7144.52	2924.58	3254.61	3229.33	1735.37	514.78	507.31	565.61	315.91	131.68	64.83	196.73	187.36	218.48	254.18	64.21	39.32	122.33	86.02	97.91	80.75	57.69	18.34	62.97	11.55	26.36	35.84	21.94	42.22	47.31	7.49	9.87	26.54	26.00	26.51	31.93	27.37	17.34	27.26
727			6365.81	25642.27	48348.31	48082.14	4198.65	18881.95	24737.90	3903.33	1387.73	2294.55	1777.82	773.06	472.71	268.51	363.11	294.89	98.87	355.51	277.47	275.20	130.30	138.08	250.29	147.20	140.16	34.87	55.28	52.43	124.94	120.75	62.96	50.58	81.97	83.35	6.56	26.28	18.42	10.78	27.25	31.19	27.01	26.12	25.10	16.08	24.00	44.90	17.60
728			49124.91	41157.30	19860.29	31323.86	26253.31	9402.42	10951.31	16118.68	2876.91	3544.56	579.64	498.65	195.56	989.77	501.17	880.53	381.08	283.91	145.21	213.99	158.81	121.70	18.40	126.66	85.89	85.63	76.90	115.55	155.02	72.89	36.55	38.95	24.92	37.28	91.58	24.26	116.87	78.59	80.00	53.88	96.68	48.82	40.09	27.08	27.85	26.67	36.84
729			50346.87	177612.53	33302.85	7265.16	10107.83	9601.65	5061.69	3778.43	151.08	1103.79	865.24	467.58	165.24	238.14	214.24	210.31	70.78	130.45	42.33	14.31	35.88	87.29	89.20	27.22	43.89	88.67	25.49	20.04	10.53	14.12	52.89	32.11	53.87	39.23	69.94	73.01	23.65	6.56	17.05	30.12	101.71	72.25	25.41	39.89	66.51	24.68	10.61
730			10401.50	10991.89	2272.69	4746.33	1902.56	12044.37	21283.22	2534.45	4722.16	5539.18	3002.60	557.31	640.00	410.60	422.52	598.85	177.14	58.95	16.80	22.05	58.87	251.49	67.86	83.98	52.32	63.25	62.56	77.72	69.23	44.67	19.72	18.71	23.17	17.48	39.03	44.52	57.29	27.81	11.61	26.26	32.63	36.10	29.16	73.16	26.12	12.39	32.14
731			105811.12	630177.87	31773.57	27530.44	35831.11	4235.97	9870.04	5319.35	1023.57	1234.60	444.91	148.13	604.25	351.99	333.27	538.31	183.91	125.43	278.83	529.20	437.29	170.82	83.11	79.74	62.56	122.91	98.65	165.78	104.81	59.37	39.93	99.63	84.67	52.34	66.38	94.41	44.75	37.64	42.34	51.44	48.63	109.47	71.54	67.11	31.03	28.21	51.07
732			7927.96	88833.50	21371.40	19395.82	15996.21	9846.00	8442.47	3456.06	1720.50	583.95	118.18	193.98	158.75	214.41	110.93	241.52	508.87	296.01	250.67	162.80	242.89	212.73	67.82	25.90	45.63	127.68	112.28	148.82	127.77	206.31	121.92	65.50	40.23	35.59	19.08	32.11	13.41	4.78	49.57	45.13	11.38	48.75	36.27	46.15	25.80	43.56	34.72
733			5837.25	42320.63	36081.96	26399.02	29781.09	37487.37	23583.96	8320.80	3094.45	1503.60	627.40	475.06	556.92	406.99	1107.55	628.06	340.08	248.45	419.02	469.26	879.03	836.45	537.48	677.00	118.63	375.51	136.53	47.97	89.23	136.35	170.06	201.49	343.96	278.43	561.61	32.00	217.89	48.35	125.74	59.58	169.87	75.20	15.33	117.05	116.93	163.21	495.78
734			8875.92	17392.28	46716.22	33706.16	28835.03	27989.36	40416.24	28542.44	20948.32	7205.38	4032.19	2036.29	921.25	194.68	235.78	360.76	443.36	581.20	510.36	59.96	199.86	126.93	42.92	119.11	83.98	72.51	52.03	54.32	55.28	37.08	145.61	50.90	33.84	51.59	163.40	68.93	39.18	47.18	28.05	51.06	38.34	47.96	72.76	37.02	26.22	32.13	32.75
735			19869.78	131242.23	51242.28	68089.67	2137.25	24445.13	15122.88	3947.38	2985.46	1967.53	936.33	748.81	190.50	606.02	1063.30	1912.61	2524.58	1251.82	311.48	457.45	443.92	205.92	80.81	69.41	101.83	208.81	37.47	64.53	140.18	230.79	148.73	87.20	38.81	23.59	17.45	18.09	44.32	13.11	39.46	52.09	20.41	33.33	40.33	31.48	12.72	28.33	10.89
736			68832.71	200646.07	102814.35	86035.46	5399.30	7210.06	15264.00	6776.43	2047.95	920.03	531.60	220.58	578.45	116.42	117.01	230.91	580.21	916.25	255.33	84.02	104.55	47.55	17.87	33.44	32.03	106.94	80.03	52.73	33.81	110.61	93.95	62.47	32.18	32.13	8.30	31.47	39.23	14.73	17.50	32.08	24.68	10.60	38.98	51.38	52.43	54.28	31.65
737			54456.25	127591.13	94593.05	41284.28	15650.38	16013.43	5159.99	14190.18	3293.69	615.20	863.02	1172.35	630.62	568.12	672.69	240.47	642.81	375.89	140.47	56.52	70.21	101.41	329.01	168.13	82.16	79.60	163.13	147.88	160.37	160.38	34.78	7.95	22.09	29.53	35.80	65.61	52.34	23.90	52.96	97.71	81.32	23.49	52.34	51.19	14.84	6.24	13.20
738			52159.69	279256.00	209371.21	22832.40	21208.36	5269.90	24034.73	15050.63	1795.18	1074.97	3937.21	1708.13	401.71	1342.67	1719.43	2010.41	1913.59	610.71	56.31	286.62	665.06	563.77	752.82	517.17	567.27	562.58	202.24	326.21	369.73	181.01	110.71	234.19	261.01	232.05	249.06	102.50	109.24	234.67	144.64	205.26	498.43	396.18	129.88	64.74	51.05	159.42	121.03
739			15523.53	213090.37	140441.42	29126.78	15154.72	4235.53	9678.73	2154.97	2056.83	3652.00	1788.32	724.03	1031.50	1511.97	1425.10	683.69	855.80	1055.92	299.28	125.42	325.84	181.34	127.47	161.72	459.49	306.48	40.72	158.11	102.12	34.86	92.29	176.15	100.31	118.81	34.58	67.50	127.61	72.74	150.67	144.74	81.41	44.44	27.75	5.09	60.01	22.34	75.03
740			14662.43	308554.03	185896.31	59945.14	51346.51	35918.89	8861.05	5592.01	1760.45	1169.74	669.11	636.28	128.16	610.70	93.71	145.12	244.51	263.89	136.64	90.23	70.69	51.48	197.47	139.98	202.41	129.77	97.19	294.04	187.58	150.28	44.61	39.30	17.87	85.99	72.08	59.29	52.50	36.92	30.60	12.16	9.73	47.10	55.64	183.97	24.32	109.12	126.71
741			14418.54	175316.12	47629.26	26227.77	11401.63	31522.90	12757.65	3170.72	4308.44	753.00	569.16	48.46	273.91	377.76	404.69	571.11	572.76	101.79	694.97	357.92	607.55	302.01	151.44	380.93	192.39	409.75	191.42	47.20	79.92	55.11	28.00	247.84	205.53	152.97	46.14	49.95	148.42	172.97	230.57	137.77	59.81	41.41	225.70	125.20	119.11	64.44	5.98
742			40354.13	81790.30	178105.71	67510.50	179970.78	76215.17	32467.35	10331.46	3933.00	4213.58	755.03	533.84	1448.74	670.45	1006.23	1061.10	1269.74	346.39	996.41	436.56	165.99	95.83	57.09	59.00	131.49	253.78	233.24	183.83	183.32	326.97	164.03	157.37	136.10	97.83	106.94	119.37	101.33	69.12	71.85	50.99	58.78	62.20	30.00	18.52	53.36	61.23	47.13
743			5645.54	94798.17	11935.62	4684.75	4662.68	16858.32	11448.59	1477.51	3085.02	1796.57	723.95	1189.23	1581.27	703.50	2134.75	1015.22	587.30	1198.14	2192.57	988.29	1146.09	1555.43	1940.46	620.63	379.91	381.21	298.82	615.95	800.43	564.66	616.88	518.32	881.19	846.24	363.52	279.39	229.61	931.89	358.82	303.79	117.55	303.88	765.80	215.42	104.19	368.38	229.56
744			11709.37	13743.61	28180.79	29156.41	11552.54	32705.33	25519.60	2658.16	1448.78	447.91	284.87	538.08	451.82	168.29	183.90	263.21	58.11	25.27	42.21	117.28	79.94	29.64	30.21	54.20	67.90	27.13	78.18	81.89	31.26	46.11	26.34	49.51	63.40	56.26	58.72	74.50	87.28	27.99	21.47	32.24	29.34	26.64	12.69	19.74	20.72	36.36	17.83
745			7844.70	34344.59	46020.84	53006.16	34734.28	55091.63	151244.31	38987.87	4893.00	2730.89	1957.89	2071.81	2496.82	1181.96	465.48	411.62	237.74	450.80	922.75	266.09	188.69	104.85	51.87	40.09	52.44	77.45	88.77	45.38	34.01	40.39	46.46	10.80	19.18	25.37	27.18	77.50	84.83	49.11	22.89	29.61	24.91	30.39	50.36	11.00	38.34	40.35	20.14
746			21430.58	85894.46	70338.06	61806.98	35382.29	5597.77	5217.64	2615.71	1609.79	393.13	808.50	572.48	314.09	268.95	397.24	251.63	190.73	96.86	188.94	72.69	251.37	390.65	425.34	189.07	233.73	112.34	120.26	138.92	136.95	176.66	88.43	30.72	19.24	37.56	58.04	33.45	71.30	33.94	41.05	88.23	63.41	92.84	51.15	28.31	23.69	8.01	13.03
747			88860.04	330982.90	99354.57	53840.28	67414.73	13878.86	16705.20	3027.62	9058.14	13529.15	12730.00	2612.28	657.11	677.62	414.06	271.01	248.72	184.84	293.61	573.19	357.88	106.41	88.61	146.72	215.70	174.65	40.17	126.25	61.52	44.90	58.15	90.66	87.82	55.05	56.38	16.32	17.45	48.48	48.58	13.30	21.09	23.12	26.56	24.59	13.87	22.35	24.92
748			7413.69	7642.84	4596.07	2116.99	4322.45	9814.62	6840.78	1292.83	384.12	134.36	187.72	458.52	663.86	113.76	72.54	132.70	264.12	192.12	235.47	200.43	103.64	90.86	98.30	58.34	72.77	22.54	43.37	22.54	23.15	39.85	20.55	25.12	26.86	31.15	57.08	89.74	24.44	15.51	33.31	30.92	26.43	21.62	28.43	14.00	4.46	7.08	15.89
749			11522.04	14206.97	2882.54	4661.02	2464.56	6384.53	8838.29	2170.79	781.44	450.44	203.49	141.80	319.67	209.95	78.23	88.56	62.67	53.94	44.73	39.93	37.16	40.80	214.52	74.94	30.24	45.08	47.85	23.94	24.10	14.46	27.53	23.50	27.94	25.50	29.56	43.33	60.52	22.56	18.26	9.47	44.94	15.18	38.21	16.44	20.77	11.61	13.12
750			14096.38	108969.01	55022.16	19041.99	11277.22	8697.78	7569.33	4525.25	1646.53	277.59	331.72	317.42	948.93	999.52	652.16	157.30	214.23	282.04	292.77	224.66	76.68	78.84	51.53	53.48	163.57	124.77	71.86	17.64	47.98	19.99	31.88	50.30	55.90	27.40	41.84	30.45	11.98	19.89	12.20	17.27	11.20	16.18	59.28	75.22	21.62	13.44	7.21
751			15118.94	14349.51	3128.25	6187.30	3305.00	6514.52	24642.09	5204.58	1267.28	678.83	377.34	359.74	54.99	501.67	316.95	476.75	286.33	238.69	77.33	16.45	49.90	71.08	47.94	40.06	53.68	58.25	37.62	35.63	47.90	82.30	38.21	61.50	31.45	28.17	7.16	25.59	23.17	5.73	19.21	16.31	13.92	27.63	26.53	45.26	41.51	10.14	13.68
752			13976.22	158913.87	28877.74	9933.47	12905.07	13259.35	5488.83	2872.84	1261.64	1717.62	291.23	176.88	123.39	467.42	512.26	385.93	180.44	36.24	171.33	55.33	49.04	121.60	493.46	202.11	100.18	89.24	60.23	76.91	125.33	131.01	49.81	29.70	75.08	47.93	13.50	18.85	46.07	32.06	22.99	46.68	52.35	39.95	38.63	24.05	16.35	28.33	37.91
753			8988.17	45094.16	5471.02	18732.90	16981.81	10725.14	15928.90	2778.24	1066.63	923.36	211.95	347.38	340.69	455.00	783.92	107.03	499.39	426.51	273.94	317.35	134.80	135.85	74.73	112.48	300.68	126.41	50.15	29.92	35.40	28.02	20.10	19.32	6.99	32.85	29.59	16.50	59.40	64.47	90.23	22.61	17.24	24.09	27.89	19.26	5.88	21.42	6.39
754			104709.76	310427.15	5577.00	2246.31	8001.38	16750.40	6661.72	609.22	1274.74	1818.09	1067.20	585.31	874.59	1597.64	1174.63	2005.70	896.23	176.54	138.92	245.26	170.80	163.73	695.94	1063.97	502.63	219.59	429.52	114.57	60.66	97.10	84.57	120.74	231.75	81.57	62.59	56.06	67.74	62.59	229.72	77.85	98.78	102.62	55.94	36.85	43.78	66.17	49.33
755			17347.63	37113.24	18547.59	14471.53	11975.33	5756.25	4962.76	2991.40	2369.08	1727.64	903.01	518.95	609.64	602.11	94.28	143.55	624.37	652.82	91.60	69.35	336.27	320.15	128.96	150.53	365.98	207.68	131.92	193.66	189.33	212.09	193.07	155.34	131.98	94.62	260.26	198.10	57.03	52.87	44.41	39.40	102.83	144.40	51.65	54.62	52.93	44.09	106.48
756			25814.46	54035.40	56509.87	5443.97	12106.51	23980.64	18251.53	3004.42	2022.08	1760.68	963.17	1245.19	194.58	182.08	540.40	587.94	223.43	115.64	82.28	87.36	72.29	336.11	180.62	176.49	112.96	128.30	95.35	85.01	72.84	148.16	100.56	98.80	145.95	172.06	270.78	99.14	36.06	51.89	43.48	22.25	11.75	12.10	24.63	43.14	39.11	70.69	30.80
757			24357.06	63248.31	24748.43	36666.43	13624.44	13147.15	2001.94	3465.90	1181.63	1448.37	466.86	376.95	266.15	173.50	448.84	624.44	717.59	499.47	416.88	71.63	123.06	24.50	79.87	81.63	96.08	60.69	77.58	117.65	72.38	159.80	161.46	83.81	29.63	39.70	75.39	54.92	21.25	35.45	75.90	56.47	40.95	9.88	33.75	12.10	10.84	6.25	4.34
758			9328.56	18743.92	5568.21	1458.72	5475.98	3092.59	13656.41	4081.88	1227.05	1674.15	361.57	200.69	46.93	58.22	50.77	300.58	453.96	493.31	271.09	95.44	52.04	88.86	46.11	78.04	50.42	34.27	70.77	95.17	86.59	172.24	192.27	137.57	38.25	81.30	109.38	39.02	5.32	51.57	56.74	51.03	25.00	29.25	45.79	43.37	28.38	11.41	10.68
759			3639.89	59142.38	40941.02	41532.03	43328.00	25642.51	19194.36	1100.09	1503.89	65.40	271.08	273.60	393.95	258.60	338.52	310.54	211.61	206.41	100.44	219.67	166.25	247.82	187.06	133.31	107.85	94.36	97.42	53.02	75.72	32.05	61.04	62.63	118.16	139.16	92.67	46.52	18.56	28.55	6.87	18.11	40.34	34.02	15.14	32.70	20.47	39.38	45.44
760			13941.90	79590.85	22093.30	17481.28	6035.65	23430.43	20419.01	7557.44	4957.99	2303.68	483.41	684.74	699.00	1040.40	621.39	526.16	1071.12	963.05	575.29	156.74	473.24	211.90	371.35	240.79	223.77	407.16	364.47	145.00	258.94	240.14	318.07	146.19	253.51	184.93	133.65	151.75	136.69	146.88	56.38	123.86	243.26	96.15	17.48	98.44	46.97	12.71	54.39
761			13412.02	58031.32	8862.34	6026.75	2808.25	6779.04	2742.39	5136.94	4053.59	3342.80	2018.11	1091.74	659.71	572.69	274.70	411.98	509.14	513.82	337.96	395.44	244.78	102.45	173.12	151.99	145.95	140.12	207.11	55.52	95.78	70.63	98.40	69.61	18.27	17.43	75.18	58.42	93.32	64.34	40.48	93.32	100.04	48.60	76.03	26.67	32.97	18.99	21.47
762			29231.54	159815.01	97366.15	28545.53	52152.62	20388.96	16442.43	2031.84	1336.46	1329.42	529.30	763.62	1015.30	380.49	591.02	621.48	374.68	236.52	160.95	370.40	318.16	75.59	173.54	222.38	139.30	173.37	69.23	96.12	193.25	363.32	275.35	49.36	105.44	116.17	53.38	21.09	83.09	162.35	92.92	58.39	55.55	61.75	80.55	164.16	181.20	78.96	36.66
763			1122.65	5848.47	4977.11	3807.22	8053.03	32644.72	33006.56	5589.75	1040.86	867.73	582.98	857.65	863.57	361.39	215.95	209.25	51.89	83.59	135.22	20.92	63.99	107.63	50.15	28.34	46.53	63.79	43.66	28.43	17.26	27.68	5.70	16.20	65.60	76.64	64.83	31.16	20.46	19.27	9.98	33.75	57.10	41.49	19.56	41.86	34.21	14.38	10.32
764			4260.30	32371.00	7501.32	12827.68	11685.08	16385.82	6656.78	5426.62	4576.01	1554.24	705.07	189.45	192.06	293.96	401.92	465.28	854.61	654.45	688.23	625.18	214.54	135.90	219.17	63.85	84.09	58.08	164.41	290.62	195.78	70.65	85.49	103.43	53.69	46.38	36.99	21.49	4.37	63.84	32.77	46.95	52.81	79.71	46.26	7.94	55.49	110.95	63.47
765			38194.80	50374.57	91554.73	42379.03	6865.27	14773.09	13610.59	17652.61	6907.50	1660.59	433.56	1238.27	525.00	362.50	415.94	454.16	94.27	153.22	448.75	275.34	125.09	26.25	249.95	249.46	87.91	17.93	9.51	87.68	120.82	235.12	109.03	52.85	141.10	121.56	45.87	97.85	76.31	16.25	47.99	45.65	72.65	75.72	37.03	10.69	31.66	21.01	30.63
766			11070.08	235208.56	147718.39	49924.29	44507.38	23147.10	12864.53	6659.47	2278.90	1132.03	764.30	549.22	514.01	790.63	366.37	285.57	1060.55	866.26	300.11	348.26	281.82	358.66	187.83	102.15	24.24	22.24	132.00	241.13	192.56	229.99	202.06	75.94	50.35	59.73	75.90	60.46	22.94	19.25	41.21	71.39	33.11	16.04	21.08	75.78	117.31	52.74	17.08
767			10306.94	49336.02	53704.98	37880.05	21418.10	7418.08	6526.99	6014.31	7663.54	5191.64	3307.01	920.66	586.57	694.41	279.85	407.18	575.13	609.81	373.97	375.28	349.87	263.72	181.08	25.50	40.05	126.36	92.49	99.62	45.62	51.46	54.67	16.14	33.64	32.76	40.54	31.16	47.25	18.83	30.38	12.01	33.86	21.45	10.82	29.19	16.77	28.85	64.32
768			20973.64	55416.12	63484.00	84071.11	18615.65	39933.16	18331.76	3237.91	3500.39	1534.26	324.75	273.22	635.99	1540.94	1428.78	198.34	642.49	405.39	436.20	703.79	293.53	293.78	82.66	50.25	37.79	35.24	85.90	43.75	63.63	19.05	124.53	44.84	35.59	79.64	87.40	27.06	33.04	27.59	23.25	61.89	27.55	48.59	50.77	63.98	76.91	40.07	31.89
769			43169.05	181398.71	28534.30	32249.56	49358.84	13811.77	11750.38	4466.25	1872.66	1699.81	1019.59	652.57	374.26	52.95	581.52	297.36	230.71	330.30	709.30	157.38	243.01	143.46	88.86	76.61	105.25	103.32	63.58	143.37	124.20	43.36	47.78	46.93	163.58	85.77	26.06	54.76	17.13	12.14	35.41	51.15	68.60	62.09	46.52	44.39	61.61	62.77	88.02
770			17661.72	12649.56	12230.49	5190.59	9751.61	23522.79	11883.33	228.31	1264.15	2040.46	1626.16	629.40	1185.04	873.54	556.55	446.28	280.88	88.28	38.63	147.96	167.30	336.64	408.23	144.09	56.61	149.85	64.25	114.36	49.04	47.17	24.90	27.69	14.30	43.92	97.64	113.91	89.69	64.58	44.34	13.05	21.90	20.36	16.34	4.63	45.73	52.82	20.38
771			16095.34	20681.78	14931.70	13395.62	13265.02	27598.13	23448.20	5456.89	1863.72	1590.78	442.68	419.57	485.52	82.61	104.17	278.28	218.91	286.87	229.68	39.45	132.93	249.56	70.14	19.22	59.46	50.30	13.13	38.04	97.93	77.85	30.39	43.35	27.08	44.70	12.57	37.20	23.08	11.13	20.52	20.21	29.20	21.78	33.86	17.62	33.53	37.29	19.46
772			17551.65	53224.23	28466.09	9361.52	7010.96	13008.99	9840.47	8461.70	309.24	444.89	350.33	536.88	241.08	158.61	178.28	101.04	178.57	391.16	592.75	554.39	334.49	192.73	187.83	99.05	294.88	189.61	196.68	214.79	19.87	56.18	68.18	44.77	54.53	29.55	31.04	61.60	15.81	18.90	7.02	19.74	134.60	93.70	32.43	54.10	41.97	20.41	37.78
773			1948.25	91153.39	84415.96	23101.98	8975.95	14018.68	6045.38	7314.10	1578.53	1384.60	870.92	152.04	266.63	216.03	163.23	238.50	169.20	144.72	308.27	170.10	187.06	53.26	51.38	76.00	84.12	91.93	165.75	162.54	52.01	98.93	90.88	25.29	47.86	18.49	30.45	12.71	58.27	36.66	32.03	8.46	27.56	30.01	43.77	35.15	14.69	32.84	24.83
774			16344.32	16018.25	15121.58	17109.88	10855.20	2770.57	4545.59	1856.69	2883.51	1630.27	856.16	651.55	232.79	380.64	245.70	237.06	575.38	265.37	145.78	359.59	464.88	237.15	297.78	70.13	69.19	18.50	31.09	70.97	66.79	90.46	94.54	22.36	60.02	55.09	62.70	23.33	117.81	107.66	32.73	18.57	39.11	19.87	20.37	18.23	23.04	32.51	46.59
775			37885.76	46046.00	16426.92	14463.23	27517.69	7369.92	10507.31	598.03	1544.07	774.01	150.72	251.44	158.88	401.70	310.47	172.36	426.16	466.76	222.70	151.18	91.86	95.50	111.30	73.29	37.07	57.13	147.24	63.13	47.95	47.56	26.79	23.61	70.76	69.00	56.24	48.67	9.98	12.82	35.35	50.25	22.39	42.40	49.06	35.96	50.90	33.71	23.46
776			14466.70	31046.57	12774.85	4800.20	7235.29	12658.15	15502.33	4486.40	954.39	234.18	96.92	255.59	519.70	182.81	178.52	232.49	380.99	343.13	129.16	130.34	67.94	47.58	31.31	98.85	136.95	176.10	211.80	115.71	105.19	26.94	28.61	56.37	52.51	40.41	77.67	33.11	48.76	67.66	15.45	47.34	24.92	28.55	9.54	7.59	40.10	19.85	23.31
777			13428.68	46694.38	273162.96	73978.32	77071.71	106173.22	49519.87	28509.06	2518.78	1753.04	744.91	837.33	159.89	702.49	836.93	2164.71	1361.17	419.24	841.95	167.98	199.19	153.00	252.85	221.49	72.99	158.21	262.87	158.17	104.92	42.31	103.02	137.79	49.48	121.16	104.26	21.57	26.48	19.83	15.39	39.88	114.71	71.13	77.50	65.14	42.55	22.39	13.85
778			89344.41	119235.87	77658.00	3513.33	29752.84	25570.18	11218.57	1604.42	2630.16	391.44	116.73	432.59	1606.56	979.77	2023.47	1336.09	344.87	392.40	103.08	152.91	130.63	86.34	30.91	59.42	50.40	47.71	115.98	85.54	136.46	62.32	34.36	56.04	30.08	32.76	67.91	15.01	33.11	95.99	57.61	31.59	39.48	48.86	41.07	46.76	21.31	31.66	44.76
779			12665.05	111680.97	17964.65	3497.42	1937.29	13353.64	20403.25	3783.18	4237.73	536.12	1076.17	982.41	307.86	216.23	178.09	317.32	238.79	92.93	237.73	65.38	76.78	40.83	56.51	31.60	123.45	139.29	69.07	17.60	18.88	18.61	47.41	20.67	28.63	19.87	44.02	45.52	82.75	29.12	25.06	23.03	8.47	58.55	87.39	18.71	19.87	21.16	57.53
780			3815.06	146459.04	68906.25	22555.88	5925.22	12975.58	19051.10	9450.78	2477.78	4187.49	1547.18	351.00	1263.75	856.43	406.75	310.59	46.77	111.49	243.16	216.86	87.08	95.79	257.53	446.62	103.21	57.19	38.12	52.10	36.11	85.96	64.40	58.89	93.42	69.36	33.28	55.05	52.30	79.17	105.04	37.71	58.54	45.18	32.17	22.28	37.65	34.29	31.02
781			34777.51	119235.93	33564.51	4366.27	6819.88	1638.36	12482.26	7192.83	944.35	337.65	894.34	97.03	165.38	195.73	765.55	279.65	581.96	153.10	253.41	260.68	152.28	81.34	22.24	98.98	71.90	93.36	125.93	149.84	174.81	99.97	113.12	94.01	60.87	54.73	111.95	21.91	42.84	35.97	69.68	45.45	31.68	103.57	19.70	92.95	98.15	41.67	35.77
782			52561.52	107321.26	26500.96	5707.77	10443.79	8506.56	8599.67	1927.43	815.55	1034.89	543.01	97.47	102.88	264.23	215.60	188.28	312.26	350.15	226.04	238.10	125.69	104.68	52.86	225.13	120.48	91.31	48.81	42.23	37.93	25.03	53.48	86.17	127.38	31.51	29.99	17.50	52.48	88.25	18.40	18.90	82.37	96.09	55.76	38.59	49.53	42.87	54.25
783			12350.51	47747.89	10729.94	7953.46	14834.48	4253.96	6637.53	6948.31	1806.37	996.92	900.10	152.07	120.42	234.01	192.57	109.48	139.15	121.70	164.35	72.25	58.04	69.57	46.38	40.83	38.64	45.84	112.21	76.41	126.01	106.02	39.23	43.67	29.19	32.82	23.42	17.45	46.02	32.99	34.07	24.79	46.07	74.90	42.56	40.41	16.97	21.79	12.26
784			25042.23	27386.81	6530.06	6413.65	43831.08	24745.58	12817.74	7384.17	3295.66	1316.00	308.62	1304.22	1970.48	837.41	350.25	559.81	968.98	693.63	437.05	196.64	168.76	105.16	111.61	387.67	318.18	166.83	109.32	183.42	97.53	47.31	51.01	54.74	27.63	14.35	79.73	84.66	107.32	242.51	45.89	43.19	19.02	23.70	20.21	29.01	11.40	64.59	85.87
785			14698.50	56144.82	43646.24	7878.16	6848.91	34044.10	18523.23	532.63	654.27	173.17	56.06	376.81	458.27	240.27	183.00	220.77	154.24	144.23	55.19	71.69	59.34	43.60	61.91	110.37	66.01	192.75	50.64	108.32	65.49	31.00	93.57	143.44	41.12	102.02	97.15	71.12	45.06	39.87	13.37	38.85	8.96	26.39	12.43	17.84	25.51	41.76	53.38
786			5034.14	58452.29	14052.71	3613.20	5654.66	12618.77	11340.67	1212.25	931.31	737.30	688.45	291.81	278.95	123.69	182.40	97.39	124.12	161.99	156.91	64.91	126.88	149.43	65.66	71.12	54.51	81.69	100.20	34.71	88.97	47.63	56.64	41.68	73.45	40.30	78.81	35.02	50.03	38.68	72.51	117.42	71.77	98.81	42.59	51.13	41.77	10.00	17.64
787			5346.48	7333.96	16370.70	4735.46	7448.51	11062.35	16684.34	7226.62	1433.56	1102.14	625.15	306.56	666.91	554.77	762.42	505.81	183.06	326.45	363.35	211.41	81.91	485.89	837.04	354.85	50.97	45.31	82.13	67.53	29.16	90.35	93.76	58.24	43.38	45.45	49.37	19.91	35.69	25.27	50.68	45.24	42.42	54.19	30.35	17.36	12.20	13.53	18.72
788			4713.45	37825.74	15749.59	10137.33	23978.99	33043.72	8536.23	4657.53	3497.10	2427.33	844.90	469.38	631.36	466.53	1168.44	359.01	516.98	415.48	194.11	301.77	204.59	168.74	130.23	206.37	52.46	119.16	71.51	105.36	47.06	48.49	47.01	13.66	19.28	45.91	58.92	33.51	38.53	53.64	45.15	54.84	53.95	59.09	40.57	55.37	36.96	41.46	48.99
789			22634.66	58170.94	42492.38	8484.87	8106.10	9144.59	5152.66	9700.75	6078.98	3574.40	1004.65	718.45	294.82	420.88	127.69	356.18	737.24	889.44	1138.49	208.24	87.01	58.49	116.24	153.31	59.02	89.13	27.93	56.88	74.62	98.33	59.47	86.34	51.32	72.31	47.73	32.04	49.13	47.61	11.41	32.95	36.55	28.77	66.17	52.27	39.96	58.47	37.76
790			16646.75	63261.96	16632.10	29948.80	36546.90	7567.63	3824.75	4311.95	3382.62	1815.83	798.49	380.36	272.14	268.03	530.50	475.24	160.52	428.00	312.07	134.88	109.61	455.18	652.54	354.65	71.33	12.65	95.05	256.39	331.01	292.12	41.69	35.73	46.12	48.75	180.87	135.77	141.77	216.68	94.63	170.05	39.18	94.42	66.87	25.41	23.40	69.67	17.39
791			20783.74	111452.75	147805.57	80109.39	82524.61	70094.25	65865.50	26722.00	8513.69	4487.21	971.40	444.33	117.63	213.18	979.17	1754.07	1685.17	566.08	1292.88	846.20	143.43	252.19	126.56	118.66	98.77	56.35	202.47	89.00	281.47	306.27	145.42	397.07	243.44	60.83	174.87	140.97	56.78	23.54	32.34	41.18	131.30	114.64	23.99	60.53	69.88	70.30	88.67
792			7011.67	13485.33	10347.22	3229.65	53148.39	431082.78	145565.73	2828.35	2512.33	927.39	2036.53	1977.10	106.02	907.42	715.26	784.34	520.06	387.51	516.65	281.65	318.45	352.06	189.78	126.42	492.39	181.69	144.92	20.47	71.13	66.76	23.98	114.57	123.01	60.06	62.59	96.95	129.53	65.34	20.78	31.41	45.27	21.61	23.93	34.01	23.66	28.89	26.91
793			11682.30	19677.55	5980.24	5792.48	2649.36	12007.85	9284.08	1010.36	1539.48	776.60	469.91	89.14	503.74	497.59	270.28	494.31	17.19	564.17	456.94	533.08	421.37	287.58	568.36	330.27	84.49	27.89	82.10	95.50	75.28	65.73	28.35	7.89	32.26	52.40	64.26	58.98	72.97	45.34	21.10	33.93	45.33	27.58	39.90	53.20	41.31	52.44	14.56
794			225437.57	900320.75	78358.85	21230.41	18820.31	32746.35	21433.85	6020.36	2570.75	1813.94	1035.52	941.07	946.37	216.27	490.26	809.77	434.06	95.05	297.17	318.39	203.24	97.07	621.04	681.79	426.66	101.60	218.01	85.99	55.74	69.40	111.08	122.51	82.50	51.24	66.77	165.07	126.85	118.54	151.64	87.08	43.85	39.38	42.44	158.54	130.20	107.82	80.12
795			7421.01	16776.32	22437.01	34004.58	30875.06	73258.42	31226.72	11963.90	5211.97	706.37	110.54	686.33	373.73	207.21	242.03	223.65	267.27	175.27	394.87	219.78	360.43	450.42	110.36	30.37	43.43	32.48	39.93	38.04	84.58	87.13	21.06	93.80	141.84	121.27	119.27	37.85	24.12	20.13	13.70	20.51	24.73	18.76	66.79	82.54	30.63	62.45	27.16
796			18145.08	100913.68	8708.72	5816.87	3373.10	25143.89	19230.47	1534.39	696.86	872.95	661.69	164.02	121.78	110.49	952.51	1026.90	339.73	609.43	505.08	283.54	108.08	115.14	227.61	127.92	339.10	182.96	52.70	281.28	216.77	258.24	102.70	66.21	47.06	63.46	18.63	61.49	123.46	127.11	57.58	67.88	207.32	91.77	80.58	47.87	11.73	44.99	38.27
797			3350.41	14116.42	14194.87	5611.59	7351.96	7979.26	5407.55	1740.93	1155.95	1293.49	420.29	379.95	88.65	155.20	72.86	142.26	148.93	247.89	259.77	199.19	40.40	14.21	37.14	24.91	17.22	24.05	8.83	30.10	65.90	57.60	37.63	43.96	33.76	23.45	9.15	84.30	16.66	22.88	52.70	68.62	35.76	36.92	46.55	46.49	36.20	43.08	13.97
798			3721.23	15704.92	1693.37	2230.81	2342.76	14153.45	3859.72	162.83	129.37	163.55	380.01	580.65	264.81	258.34	87.88	43.92	53.68	88.42	154.21	91.87	71.09	68.75	46.96	22.30	34.39	39.36	41.44	22.27	50.22	26.75	15.32	10.90	17.86	31.28	33.90	33.82	50.76	48.08	14.78	64.55	49.23	16.09	32.22	13.93	18.69	6.74	22.71
799			7822.13	15250.69	8509.62	2723.67	5044.32	8101.29	6892.98	1041.08	479.60	366.07	516.85	696.13	678.43	517.98	542.43	406.14	157.61	135.84	103.98	41.39	86.47	59.17	36.05	43.75	28.06	18.03	50.77	52.91	34.57	31.59	37.68	19.68	8.59	22.03	30.07	75.74	62.30	9.82	26.04	44.11	33.93	6.71	51.23	23.84	47.16	43.15	27.32
800			2700.57	7460.98	9244.28	8214.39	16775.59	6173.23	9947.82	1656.74	1553.84	432.13	888.91	52.32	296.26	200.76	125.97	82.62	217.22	51.64	169.07	69.19	64.37	34.94	10.14	35.37	18.90	27.23	23.08	85.91	141.40	79.96	39.74	50.01	41.10	49.48	52.20	62.32	34.30	13.79	18.04	6.78	27.28	17.62	28.39	29.07	39.26	8.62	42.29
801			1700.73	57217.57	39692.51	22301.41	4287.97	6363.31	9550.13	4545.15	3029.31	2697.33	1178.27	80.37	526.06	434.27	169.92	225.88	107.75	320.24	219.65	367.31	285.69	43.35	89.24	53.70	40.84	7.49	51.28	20.48	13.72	93.20	123.17	159.16	78.32	61.92	23.99	50.21	26.10	14.64	17.20	38.55	55.14	34.50	22.87	18.48	19.20	17.67	19.01
802			1834.85	11640.14	12548.35	9480.73	9626.09	13824.94	9961.08	2180.70	1019.08	992.88	706.69	184.14	149.60	344.14	370.18	163.03	210.20	142.76	62.51	122.26	68.39	38.93	98.26	83.00	77.25	49.24	51.87	69.64	30.47	41.99	22.59	21.15	27.14	55.67	16.49	31.61	41.35	43.23	37.65	26.05	43.41	21.97	38.45	26.92	20.52	9.68	18.13
803			11931.78	103777.35	61373.01	51442.94	32526.27	38562.37	30863.86	12876.60	877.11	1302.84	1506.97	443.59	1433.96	2665.90	1895.79	1437.51	1798.28	1095.39	577.67	512.10	83.80	128.29	133.14	318.32	286.54	206.06	39.59	73.62	80.48	124.99	29.05	101.79	62.86	67.65	37.75	46.27	74.32	54.59	34.46	56.57	102.44	33.52	46.43	26.12	23.62	39.23	38.37
804			20369.84	106281.09	54062.87	15475.20	3237.12	5585.12	4306.38	1782.81	1110.06	185.85	887.36	80.87	205.41	166.34	52.47	136.69	95.36	351.79	253.86	156.38	86.97	104.23	46.64	41.28	56.15	89.55	23.59	27.93	49.93	25.28	23.75	23.33	53.64	55.87	17.91	42.18	31.16	18.13	46.09	61.86	19.61	29.08	25.07	29.57	40.65	43.92	38.50
805			27033.67	32725.97	24222.40	59596.35	7894.43	23236.49	23528.12	2794.69	1311.96	615.06	692.95	1441.35	1371.16	879.83	538.96	904.43	1481.11	2537.91	1457.97	659.28	212.63	128.21	76.62	55.72	134.47	89.22	289.37	78.00	69.31	65.22	47.60	87.38	59.05	83.09	70.56	11.91	38.31	56.24	23.89	30.24	27.32	12.01	18.49	35.76	38.68	59.38	75.45
806			4037.28	158600.46	81906.69	10558.76	15368.07	19240.00	37694.26	21588.04	10773.91	4745.90	3360.64	2006.77	1706.77	476.39	603.85	899.44	864.81	1935.32	902.91	616.92	1827.16	687.27	202.47	443.99	485.91	865.66	406.91	206.17	253.80	266.57	304.13	90.21	119.10	55.42	109.49	367.03	403.27	198.29	68.72	125.68	332.17	709.36	184.31	75.93	146.04	103.37	204.64
807			68542.25	104889.34	49092.55	10922.23	23388.58	7761.11	3474.25	2516.23	4151.98	1385.62	330.48	69.90	80.13	87.41	129.50	183.49	523.83	193.19	287.54	316.39	203.42	127.28	70.88	114.98	30.55	10.39	47.21	56.38	52.20	89.77	60.51	71.72	118.13	104.11	32.61	27.96	5.13	31.84	37.18	16.60	30.76	47.84	11.89	17.45	45.15	62.08	55.43
808			2247.29	66991.56	56862.46	26973.73	9300.54	11703.83	4235.15	1754.29	1351.06	253.68	185.94	160.92	220.88	434.24	464.52	392.59	697.90	419.88	357.64	85.74	25.05	147.22	151.63	116.69	66.74	40.34	52.50	80.91	207.44	181.76	59.91	32.27	67.23	51.15	72.88	48.85	66.91	73.48	28.74	63.77	52.69	75.70	57.98	19.45	24.90	48.47	13.21
809			25910.25	72870.02	15125.91	44695.06	43887.10	25821.94	12944.02	10503.78	15247.70	4331.41	1408.88	1812.22	1673.45	867.81	331.18	173.12	164.03	1316.28	3365.95	714.95	241.37	848.63	218.33	90.04	81.48	125.63	93.83	66.55	59.33	93.78	152.31	42.88	150.76	96.50	65.72	180.56	101.74	95.09	115.56	70.99	23.47	50.81	84.94	86.29	62.50	129.87	108.50
810			10315.17	16102.39	7264.31	16481.13	12679.86	2609.83	7642.05	4951.12	2763.43	455.79	1161.64	2498.56	1231.05	738.83	506.04	805.56	327.30	326.94	302.27	79.43	145.22	54.20	74.52	110.15	204.86	231.76	179.72	209.08	139.27	96.04	53.38	69.09	100.67	55.56	6.97	26.06	34.69	11.83	36.56	30.57	47.42	30.82	15.56	32.65	32.87	12.03	15.18
811			26076.89	47417.83	36805.52	17745.83	3073.71	16403.50	14178.76	2730.74	1505.97	667.72	685.62	540.88	201.64	594.08	377.67	469.94	575.49	276.99	365.01	132.95	62.37	47.79	48.27	38.83	21.01	151.09	58.48	35.75	93.76	19.32	42.81	49.41	47.43	148.24	24.92	17.74	45.27	19.32	25.46	51.00	26.10	17.31	59.47	15.82	8.55	37.77	37.96
812			9400.07	4725.42	33400.56	41435.96	21694.93	16683.77	7975.46	1862.40	2383.09	703.42	297.88	304.87	621.46	480.67	480.69	340.73	429.68	348.57	373.23	83.60	176.13	129.91	96.01	75.86	29.08	112.68	118.73	56.77	48.00	59.51	31.46	22.23	14.63	16.20	23.46	27.60	7.81	27.95	22.79	24.31	23.30	30.41	24.81	10.53	13.20	23.44	13.20
813			14563.86	43553.94	69018.48	41166.42	15280.10	27614.25	24811.79	10922.99	2727.06	691.68	651.00	289.55	241.53	432.87	273.70	101.74	55.61	104.75	327.35	217.61	140.42	123.09	219.56	42.09	48.66	66.81	59.87	53.90	15.76	27.19	35.98	27.23	32.32	88.10	84.29	63.58	29.27	29.55	20.64	36.17	60.32	30.24	12.14	12.90	33.80	22.40	21.00
814			12793.60	18476.16	36750.28	23344.45	15988.52	18215.45	6512.45	4040.10	1137.79	750.19	544.24	275.80	28.23	314.61	294.85	228.83	280.60	480.33	122.13	77.04	99.76	154.74	143.73	93.28	95.73	84.46	174.87	92.54	82.29	85.87	30.71	67.03	11.96	79.78	13.16	14.75	37.17	15.65	28.81	68.90	55.65	36.03	43.27	63.14	52.25	19.40	32.15
815			35496.61	60042.59	32518.70	24249.97	12405.47	2958.81	5016.18	2279.33	1527.68	1003.34	513.13	276.65	610.96	329.87	797.53	829.47	381.22	162.70	120.83	39.36	118.01	81.95	51.75	32.10	17.51	21.10	22.61	58.58	68.95	55.11	50.65	57.80	96.82	66.34	45.42	53.86	67.24	70.75	44.90	29.45	29.25	29.54	21.66	28.18	17.74	11.93	22.12
816			51470.15	83536.89	46893.83	8595.03	7196.86	19228.30	20949.38	4199.93	778.10	952.20	1087.38	515.83	599.55	665.71	281.17	342.41	164.36	433.53	230.07	33.61	52.94	410.34	404.75	191.72	115.68	100.58	90.69	101.77	131.02	30.77	63.66	37.02	40.34	15.20	38.12	23.75	56.35	36.07	85.36	18.43	38.77	20.91	18.75	33.57	39.48	33.99	19.97
817			31920.25	84598.30	15811.78	2022.75	3495.71	5825.32	8457.30	3376.43	725.68	560.76	698.79	806.79	647.02	735.31	499.17	224.17	336.17	325.05	126.96	114.18	222.91	123.34	83.09	50.06	59.31	135.76	269.26	130.10	34.02	75.09	11.47	17.73	39.76	20.58	41.17	20.98	51.02	90.79	103.45	86.94	69.80	35.15	22.71	43.32	72.87	17.36	20.60
818			217201.73	351938.34	43801.26	3587.61	3751.21	2893.50	4084.23	2020.42	696.28	345.02	430.13	61.98	274.70	133.65	201.37	249.27	224.73	151.41	78.69	42.17	29.83	136.63	258.14	114.08	28.14	18.71	54.79	22.85	60.30	81.02	78.79	140.66	100.80	91.99	58.76	42.42	59.23	60.79	134.41	34.89	39.16	58.27	46.13	47.11	31.55	28.51	8.64
819			46771.76	57284.33	15853.49	23248.00	13919.33	9847.92	5111.84	3665.85	657.83	722.38	371.57	1180.12	651.77	321.70	269.44	513.30	322.26	129.72	45.17	78.86	89.10	108.67	76.60	92.67	84.76	63.82	94.59	166.99	46.53	44.38	78.13	45.01	59.41	46.60	58.83	21.50	13.83	24.91	12.01	11.58	32.02	28.02	6.21	16.90	8.17	12.98	16.02
820			4024.33	13655.91	10652.72	15520.98	7224.02	15057.23	28381.38	17780.06	7509.05	1147.64	376.35	110.56	127.06	122.33	798.65	1011.95	783.01	318.97	98.17	45.87	163.50	315.37	152.36	54.54	95.17	66.85	17.47	197.24	214.39	227.48	146.60	31.40	13.97	21.82	13.51	41.90	94.06	58.33	13.01	27.08	33.21	11.54	63.44	26.03	6.91	3.24	5.07
821			8194.42	22382.39	23541.90	19589.14	13280.30	6204.56	6694.35	4285.18	3020.05	1386.76	254.47	445.72	515.34	120.26	195.59	221.90	250.78	148.72	6.78	101.58	189.57	266.31	153.85	84.35	100.55	80.72	99.66	84.01	80.04	127.28	86.73	105.76	94.90	67.69	32.14	40.18	56.02	70.91	30.04	14.88	22.02	48.51	14.27	16.20	10.24	13.80	13.81
822			17480.43	148863.71	173497.45	135242.43	38433.01	30341.22	11521.20	4989.59	1011.79	1777.70	429.03	2875.57	328.95	462.54	471.38	987.86	507.96	357.59	197.44	233.06	234.57	88.47	141.15	123.44	176.60	59.86	97.61	65.21	62.94	142.38	140.69	130.73	238.44	212.12	166.80	142.50	241.82	262.36	105.52	105.44	96.14	100.91	22.15	24.28	49.10	93.22	98.92
823			532.80	39677.02	38424.67	20623.17	14847.16	18401.64	7054.45	3504.51	3925.08	1094.04	788.35	519.18	195.65	273.29	419.33	364.60	361.93	529.76	449.98	220.32	78.73	115.40	237.41	123.60	276.16	173.36	68.67	70.44	134.80	53.38	79.85	111.12	65.68	50.61	169.85	115.82	42.17	26.48	12.06	15.97	25.29	25.08	35.32	51.75	43.23	10.14	35.60
824			15356.83	264293.21	115324.54	58690.58	20626.75	6355.49	6765.75	1878.83	2966.26	4638.98	4348.90	953.38	672.50	612.77	329.62	457.17	373.30	246.67	201.01	135.09	371.04	156.24	106.76	146.62	29.84	84.56	91.85	182.17	84.79	65.87	46.61	58.54	226.82	190.75	16.30	78.87	136.55	84.31	32.17	66.68	47.38	32.63	26.39	21.53	32.47	29.31	53.39
825			8261.15	37010.35	74992.07	96220.29	51605.98	16330.62	5580.42	876.38	3419.19	1537.18	223.08	197.06	348.82	432.04	591.65	500.86	246.01	195.90	246.44	157.35	75.07	227.68	271.91	135.17	60.83	44.77	59.98	52.37	53.77	56.90	49.71	34.60	22.17	35.25	47.27	20.81	34.74	31.81	46.59	43.43	33.02	27.81	138.37	79.32	45.53	50.03	39.78
826			37493.96	72845.40	37736.78	18955.96	8089.33	12505.37	18107.88	12729.69	6078.57	2086.31	864.08	512.36	314.18	79.36	83.61	106.45	243.69	303.78	176.22	165.85	82.26	261.36	132.36	14.64	16.74	77.19	48.81	52.51	115.15	135.53	101.96	84.48	78.40	76.36	41.55	34.89	66.23	16.04	18.52	78.08	111.53	108.31	72.03	7.80	32.78	28.64	24.78
827			7854.74	20798.49	35173.47	25371.90	10108.79	8228.45	3953.34	2403.98	2792.28	474.36	250.58	83.78	180.45	236.25	178.20	45.18	229.37	327.40	224.27	109.13	28.32	58.54	58.06	67.67	24.48	34.86	45.00	27.70	45.71	47.80	172.57	140.62	24.68	11.84	34.01	20.37	25.74	3.57	38.19	57.51	17.45	22.64	7.48	6.53	8.71	5.71	9.72
828			53497.61	89929.60	22173.35	13201.18	15073.02	2804.53	6175.38	2471.14	1169.16	1510.32	884.17	334.65	335.07	699.16	645.75	397.61	406.42	81.84	307.90	641.64	327.29	292.15	422.77	200.12	152.09	69.47	49.71	139.88	124.28	36.72	123.46	273.98	77.80	70.69	72.33	22.94	2.59	10.94	18.13	33.46	39.99	50.84	13.32	10.63	12.99	7.25	25.94
829			35511.55	63457.28	36091.02	7841.68	15210.16	20680.24	4374.15	3889.37	1417.88	587.17	878.26	767.64	285.30	362.11	296.35	322.59	380.63	526.81	300.79	108.97	193.96	158.66	256.23	98.65	64.73	149.91	29.97	46.83	54.55	38.37	65.59	46.58	18.57	43.52	26.54	70.49	161.28	85.85	24.26	27.17	23.46	15.45	19.90	19.32	25.58	59.21	74.19
830			88081.39	154988.23	11861.59	9313.02	14496.22	9187.91	1485.03	1312.43	940.78	577.66	153.49	103.43	83.09	77.52	164.54	230.33	285.84	209.82	161.34	50.68	47.89	36.38	67.43	18.90	90.97	15.17	14.38	43.03	60.89	54.64	18.25	36.71	15.67	24.65	10.68	11.38	18.21	12.76	22.63	19.64	47.33	24.48	20.93	7.01	10.35	18.06	12.16
831			15791.91	108154.78	60837.99	94389.77	26034.67	11332.88	10040.60	4319.01	501.47	391.66	430.22	1465.67	2940.07	2023.51	509.71	459.20	328.41	108.06	502.41	315.35	74.38	180.16	223.34	193.42	125.65	60.13	74.82	87.14	63.24	45.93	48.71	16.66	47.93	44.04	102.84	106.72	14.62	47.25	21.80	21.56	61.57	77.79	25.52	45.63	56.85	21.35	86.89
832			10107.17	83105.28	56953.54	44996.40	63117.69	32792.63	10137.32	8869.52	10056.88	4712.89	1105.29	385.85	597.89	727.33	311.79	748.62	658.89	422.84	237.70	1165.22	760.65	158.75	162.04	125.97	20.96	34.66	41.12	414.82	699.63	219.31	144.09	193.53	99.48	38.57	24.55	36.72	36.73	54.31	68.98	31.93	112.21	88.00	20.43	27.07	34.89	32.11	9.37
833			107472.28	174222.78	75072.77	23791.44	6295.01	15824.15	14788.70	5828.69	2181.35	1608.03	276.61	794.98	434.72	14.74	347.03	244.15	506.82	226.86	109.50	243.76	31.83	144.52	49.03	61.97	50.28	14.84	89.25	76.16	43.30	34.89	32.46	38.04	33.91	12.87	48.75	30.56	60.83	62.67	116.31	83.18	64.54	95.40	28.68	23.71	32.11	6.26	4.72
834			3530.74	24418.14	10082.99	5610.79	8331.16	7027.09	4002.34	2993.36	732.09	430.19	927.02	304.77	594.98	923.15	466.77	277.93	169.46	107.93	109.92	80.69	86.09	51.32	47.26	140.77	71.07	168.00	285.66	166.16	134.00	75.62	71.47	135.18	90.18	74.50	53.38	43.07	55.92	57.77	60.21	16.03	43.22	65.17	62.13	28.07	30.54	24.34	26.92
835			210335.26	205671.43	11462.46	14919.68	1644.50	6326.89	2509.36	5080.44	4945.60	3647.03	1936.06	499.99	889.59	936.67	177.49	110.18	251.94	261.84	21.46	171.03	78.58	160.50	41.51	70.44	140.24	85.02	59.51	89.73	75.53	22.98	62.24	64.95	63.47	17.56	20.19	27.21	11.72	35.06	10.01	16.74	49.71	22.35	9.74	18.79	17.86	9.92	8.32
836			48927.92	82691.90	37899.13	9747.54	32477.43	32888.49	20288.45	17070.36	3295.85	2358.10	2100.96	1554.75	689.45	462.98	394.03	553.55	892.97	421.49	95.90	138.02	71.53	101.09	64.52	51.43	98.05	95.00	107.26	52.62	97.34	186.66	151.98	45.06	43.08	40.34	50.44	102.51	68.94	45.99	50.45	44.77	44.75	32.94	35.38	64.14	10.54	13.91	31.53
837			37548.37	68237.45	54417.38	44129.77	18662.26	8964.43	24900.45	12378.22	4059.19	2296.81	795.19	197.20	533.81	446.84	234.04	253.71	189.01	363.43	483.72	518.19	420.14	284.56	514.22	137.61	145.74	63.61	32.18	64.28	58.84	100.88	175.83	241.58	92.41	48.43	68.06	56.69	48.50	47.28	52.65	49.75	73.15	51.24	27.45	23.39	12.21	51.29	36.80
838			11674.82	102393.71	28796.01	6307.78	8413.53	5278.40	11831.36	5756.52	3235.03	787.64	1042.97	164.66	330.84	47.17	281.69	312.26	402.11	234.66	425.69	694.20	1300.27	575.42	352.28	119.81	38.88	73.70	84.21	33.82	19.65	165.89	92.24	119.33	54.97	66.91	49.40	21.18	19.66	32.70	42.27	55.39	27.32	45.20	33.40	30.08	27.22	24.80	40.18
839			48602.73	63069.22	29037.96	16981.25	10991.95	7898.76	10418.17	7231.28	6240.93	627.27	718.40	173.28	332.84	403.15	258.93	223.34	703.99	373.82	288.55	311.02	162.48	227.18	511.11	612.17	194.56	111.14	115.50	103.78	80.79	133.68	143.16	47.44	55.27	53.30	81.06	50.67	143.39	30.18	32.83	62.61	154.94	63.99	55.64	61.73	82.54	43.60	22.46
840			108061.37	205836.29	125282.92	122615.19	43203.49	6525.74	8538.56	1611.41	2395.73	8812.33	5431.14	1644.52	690.50	919.60	728.18	1170.52	612.81	403.11	78.47	58.46	36.50	21.96	93.53	113.11	95.24	56.67	46.81	97.06	76.17	55.98	116.80	71.45	141.81	80.09	93.31	168.71	62.13	33.35	13.22	40.31	41.31	81.49	125.27	47.60	24.55	51.89	25.57
841			22960.98	38447.88	7599.56	2123.63	4479.52	18272.00	15454.99	6250.94	1224.60	379.15	1262.04	770.30	603.40	600.20	294.80	324.38	116.08	136.28	177.30	182.11	108.81	185.71	93.50	152.27	235.52	110.78	127.99	77.43	64.35	57.85	37.87	39.12	63.76	58.87	59.30	20.76	118.04	100.05	38.91	19.19	58.24	53.03	29.98	34.25	42.19	53.13	26.85
842			25569.71	120239.28	45014.60	16064.72	6259.03	3979.88	5097.49	2360.55	719.36	1342.40	1487.29	352.52	435.43	358.74	201.37	218.38	464.62	547.38	157.31	61.88	44.45	54.85	110.62	77.10	42.63	81.44	92.57	33.71	51.75	61.29	23.78	28.12	68.56	78.98	37.60	28.98	45.16	38.26	12.38	68.17	79.74	28.42	22.72	49.22	47.06	44.94	17.29
843			15489.90	91353.66	6759.91	15108.10	11384.95	3521.04	4942.47	4736.50	347.77	434.11	882.09	447.83	51.40	311.67	517.61	277.76	215.15	950.08	529.08	458.39	730.80	330.83	267.74	182.19	48.39	61.09	160.53	49.69	121.86	176.16	204.27	133.81	156.81	112.26	131.42	175.47	138.61	224.19	59.83	49.78	59.72	35.84	33.59	16.15	46.08	83.13	41.62
844			3947.18	36831.73	1544.89	2486.11	4198.47	1515.62	3710.65	3617.64	4748.79	1375.41	686.93	189.11	365.58	317.05	117.08	148.72	121.17	51.11	692.96	1717.66	1175.44	616.77	120.08	130.60	70.70	154.90	57.28	463.91	747.96	245.49	222.96	332.98	269.06	305.52	188.59	231.73	189.50	242.28	115.81	22.56	180.43	363.83	355.93	200.03	482.67	456.38	105.08
845			12361.47	151599.90	107836.19	76642.42	38850.81	5107.27	6539.84	9705.54	4741.31	536.87	984.48	726.90	229.83	614.10	944.12	1022.52	581.21	504.20	288.96	42.29	341.73	204.27	73.19	56.77	135.07	10.70	62.92	110.70	128.73	21.10	23.89	98.63	81.13	32.06	10.78	39.61	63.50	149.78	100.75	21.72	23.12	61.19	85.25	24.42	20.43	33.88	24.92
846			81034.15	142288.59	65295.96	19045.40	56008.06	38091.35	9179.62	8771.81	1815.15	583.32	586.68	398.51	203.99	334.35	318.64	481.65	433.89	1427.53	890.29	281.93	173.03	402.69	860.55	262.98	127.42	235.26	399.15	129.90	40.61	47.91	87.27	114.22	50.72	24.19	79.82	90.95	45.13	46.60	110.39	121.46	48.34	47.14	78.10	73.59	76.27	49.45	14.52
847			15426.24	77638.88	19173.50	11314.98	5195.85	5512.14	1928.95	3069.38	1731.84	823.26	434.30	306.28	74.12	492.56	417.60	51.75	215.32	188.02	239.14	291.99	220.31	111.34	113.64	108.30	18.61	73.10	50.53	126.47	100.40	32.83	63.33	168.64	155.00	12.86	18.18	16.44	10.39	35.47	103.31	160.24	152.33	68.54	31.07	29.13	58.66	14.37	25.17
848			8322.64	164742.78	105370.85	105743.34	50336.78	17306.67	14174.82	10188.30	3159.41	740.51	810.17	212.46	386.93	635.39	170.54	1243.41	767.52	189.28	578.76	541.95	145.13	87.08	58.38	157.89	120.46	59.58	82.60	99.15	57.48	54.72	86.41	16.34	13.62	32.78	47.47	99.12	126.02	20.05	24.16	32.43	31.20	46.70	27.09	28.21	72.62	48.32	7.95
849			4920.29	32682.94	28190.08	16562.43	11068.77	18649.81	19558.98	3499.93	2266.71	1527.17	1546.65	320.03	609.65	552.18	718.98	254.56	174.67	273.18	374.52	549.78	391.32	179.76	73.55	113.17	87.84	63.61	153.96	44.79	39.28	44.53	60.55	76.20	31.77	16.60	44.62	144.33	117.52	149.02	196.33	182.75	80.87	34.70	7.87	17.92	47.64	45.81	39.64
850			28992.71	36188.44	11504.83	7786.96	3180.92	1805.73	1478.63	2554.74	386.91	435.19	185.81	114.93	112.95	164.60	375.32	247.65	144.38	83.95	104.96	70.97	82.04	57.02	179.51	46.99	30.58	63.60	35.95	15.42	65.19	26.27	18.45	23.29	28.84	28.09	27.74	24.29	27.34	48.31	56.45	24.56	14.27	14.53	9.04	35.26	25.12	15.32	8.98
851			14883.49	70551.00	65507.28	33694.00	9954.10	6155.40	9867.39	915.94	503.48	555.52	516.59	380.91	312.90	332.99	327.85	178.61	59.85	208.22	101.30	114.45	104.90	63.50	68.49	100.38	80.54	69.79	52.68	84.72	31.33	19.70	27.43	50.55	43.00	41.50	26.62	46.91	77.48	103.60	34.72	45.66	52.30	74.42	124.57	52.99	27.85	14.66	33.46
852			25121.27	241158.10	47903.79	19112.76	16597.16	33514.85	17543.00	5835.53	2561.85	2624.86	1232.58	153.31	518.84	810.70	918.61	1001.24	1670.47	341.94	119.01	52.27	49.49	60.41	129.74	143.40	253.77	408.61	163.49	41.01	46.45	31.15	55.84	44.60	62.62	40.09	76.13	82.64	200.32	117.37	48.28	46.24	21.66	33.53	27.45	26.89	65.16	30.83	80.68
853			13105.58	23627.20	14318.07	12751.63	2469.95	6179.15	7046.15	6046.73	1189.33	2197.19	3999.14	2406.64	504.38	475.11	393.47	394.98	721.50	331.03	655.19	788.02	1076.76	731.48	203.00	27.01	76.73	73.16	77.90	47.07	92.13	37.48	102.18	84.04	74.54	99.59	43.28	26.82	66.06	35.38	23.71	66.77	105.22	43.91	16.87	24.14	20.16	27.88	27.47
854			7132.69	91034.36	20300.23	11381.94	16826.85	12850.29	1447.01	1832.26	1696.56	1176.25	139.80	69.08	97.03	150.91	98.02	230.01	360.01	91.11	106.65	253.72	99.86	54.91	144.89	124.52	21.72	76.91	53.70	75.53	66.37	19.10	41.15	14.26	8.26	20.06	43.91	58.68	63.71	20.85	29.65	10.91	27.80	11.37	33.40	30.24	43.09	27.02	8.58
855			13171.41	38406.58	14830.22	8110.74	10091.67	6349.51	4809.96	2499.31	2743.50	1087.73	325.19	641.84	729.11	610.83	727.17	1188.27	613.03	91.93	247.74	259.60	133.44	83.72	195.31	255.25	335.26	73.45	59.81	40.79	36.84	43.84	60.43	66.85	43.23	74.08	44.26	34.99	33.32	38.88	19.47	16.70	54.69	33.02	32.53	20.95	11.97	6.63	31.79
856			27382.55	82494.88	89126.23	27037.74	20632.38	8387.62	10548.08	9240.14	2014.11	543.57	211.82	212.61	362.37	586.90	361.58	299.20	107.75	117.80	192.46	236.16	144.31	41.34	202.71	137.03	101.88	152.47	82.68	15.72	78.45	51.95	39.28	29.64	61.50	97.48	118.69	77.46	48.56	126.30	101.90	66.49	41.59	36.26	19.36	37.08	39.04	31.65	51.54
857			15259.99	77578.57	102976.31	57276.19	50951.71	58244.06	35355.45	12447.48	8818.16	2155.82	1311.37	886.88	726.76	659.29	473.50	573.40	185.21	246.45	677.89	210.65	121.38	145.69	187.30	186.64	464.92	408.66	284.09	27.05	136.35	47.24	95.53	73.32	95.11	86.90	27.81	57.20	156.57	93.69	32.12	12.51	12.47	20.73	58.65	83.43	38.96	39.11	6.76
858			7723.90	71564.25	51521.95	15443.51	21616.42	16343.61	1597.98	3988.80	1005.15	680.71	2135.30	828.38	159.15	138.27	149.42	41.48	98.09	62.56	116.28	211.10	264.55	539.07	299.32	168.33	55.93	26.01	25.89	15.95	47.06	82.52	72.98	70.49	55.58	86.25	73.45	30.46	5.87	23.27	70.58	53.58	13.43	72.08	13.01	11.55	49.81	15.77	21.73
859			148664.85	2583384.00	176124.60	24100.25	9867.40	9840.20	9300.01	19449.01	5737.04	6864.58	4573.35	1951.79	2087.67	3977.51	3520.42	2083.69	3258.38	924.69	1804.04	808.43	672.26	1705.35	2042.61	1683.48	1478.20	1202.23	822.54	407.84	1622.66	1159.56	3713.09	1161.57	909.88	3261.87	378.45	156.59	1386.18	1386.85	1813.19	2259.47	754.54	210.98	120.41	600.47	163.43	203.70	553.41
860			98687.46	105798.95	43498.68	30016.60	12380.21	5881.68	10649.85	9553.43	4448.15	826.46	886.01	1382.13	354.40	537.55	566.51	231.75	310.94	267.00	230.38	383.84	316.46	164.78	352.50	440.36	96.82	83.32	165.92	188.53	155.55	75.78	57.88	56.70	31.97	33.98	78.16	44.64	26.54	127.52	51.01	23.07	98.03	94.98	38.94	22.76	43.96	58.60	25.03
861			80596.25	73256.10	40565.23	40910.10	4481.57	6973.40	6454.08	5153.03	2517.32	645.45	1758.78	250.85	565.51	1442.85	682.67	716.59	234.18	214.85	291.40	81.44	167.40	180.73	84.23	42.10	183.30	86.93	86.90	42.07	104.26	92.33	133.45	37.10	44.30	39.72	50.38	24.54	28.35	25.18	29.21	45.48	64.16	53.32	44.02	33.91	41.44	60.43	65.85
862			46938.05	81158.61	88953.25	45194.33	21799.76	8429.84	7166.73	5311.91	6094.92	2647.89	1837.24	834.62	222.04	157.88	603.51	692.72	368.68	295.40	265.98	149.72	120.66	88.27	158.03	103.38	100.02	122.66	9.32	33.62	81.09	43.58	84.50	34.62	18.15	69.57	62.59	44.27	103.41	60.95	9.86	28.47	35.77	60.56	24.09	33.18	17.06	15.83	31.73
863			10005.66	139122.93	195322.82	219049.15	173328.68	84125.71	11197.27	5877.73	8787.75	5957.72	3656.49	613.38	1082.31	1527.44	425.49	436.46	1447.34	851.93	1334.04	1614.86	699.28	446.54	150.19	80.66	165.50	185.88	145.76	264.80	196.56	94.35	133.34	177.73	153.30	38.50	54.25	67.23	73.48	41.43	30.83	63.04	83.79	37.73	45.50	36.19	27.07	48.01	39.04
864			31914.66	24286.73	11872.56	12994.19	18832.03	17132.99	9110.45	1842.65	1210.72	757.29	464.43	562.72	1062.40	292.47	150.66	64.29	83.23	390.71	223.21	74.71	28.31	115.82	398.11	210.22	159.55	118.26	193.31	91.35	28.73	49.90	92.24	39.26	32.86	15.23	19.87	29.55	94.57	71.04	63.43	20.46	17.31	25.74	13.18	12.20	16.96	19.23	40.12
865			21739.49	346281.46	139372.93	55227.06	16332.47	20011.74	10822.73	5932.61	2869.90	1197.37	948.33	1476.65	776.37	375.45	702.44	1030.84	667.12	718.28	275.26	906.63	319.29	129.20	313.08	76.73	487.25	455.31	280.99	185.54	297.92	348.15	205.41	103.14	408.44	292.32	269.65	64.97	73.96	39.78	118.00	37.42	57.69	49.62	34.80	23.81	75.23	178.12	94.31
866			21137.30	30454.28	19808.60	13818.07	17754.27	33653.32	29396.37	6465.89	1144.68	1472.95	1581.71	232.45	286.15	594.24	862.16	454.65	353.65	124.16	55.45	123.42	72.96	31.98	19.97	137.94	123.31	39.10	131.31	69.81	29.54	94.00	25.70	23.76	44.68	51.88	26.57	99.25	39.94	14.69	25.82	63.69	25.77	8.37	16.68	29.44	53.73	93.46	27.77
867			36266.17	29375.46	4107.48	12420.48	6941.51	10866.55	9709.13	4111.11	1884.13	210.27	842.34	717.28	123.47	407.89	106.71	320.42	408.69	152.40	104.51	18.85	75.41	33.71	162.99	340.18	195.13	80.73	139.90	78.93	41.38	126.56	190.06	89.87	67.65	79.79	60.70	69.87	38.87	24.15	22.57	33.24	47.86	48.42	40.16	40.54	15.58	10.27	13.43
868			14922.24	54765.88	18969.18	12013.09	16010.38	4896.91	14187.09	5705.08	643.24	2835.98	1450.52	494.95	1005.25	444.83	103.96	104.11	419.25	695.53	221.87	302.71	104.82	85.45	151.08	200.89	100.74	119.89	121.94	10.59	38.87	41.06	89.17	2.55	38.56	38.61	37.52	37.81	28.51	32.84	44.63	151.07	128.42	57.81	31.66	26.64	16.57	20.68	36.09
869			50432.38	212817.07	198169.76	20263.27	36038.45	21728.37	43236.93	13919.09	12416.55	5817.90	445.41	2522.17	1545.89	1525.19	2702.85	536.59	79.47	274.48	486.33	562.33	140.25	49.74	67.88	106.71	129.31	129.90	188.22	262.99	37.71	112.04	208.02	312.10	162.13	241.42	44.79	141.27	78.90	163.65	108.83	120.86	139.53	212.64	59.12	81.76	52.93	57.29	49.09
870			9341.57	93325.49	84039.20	10107.66	81130.90	222674.51	68718.57	14884.74	4114.47	7707.80	2293.55	298.39	1510.12	750.86	680.47	595.80	604.04	491.84	403.61	496.11	116.96	238.68	203.49	60.87	166.88	63.02	84.45	85.57	64.14	43.07	76.16	34.36	31.35	60.29	43.93	23.96	34.16	42.84	47.36	34.80	78.92	65.33	92.20	42.75	27.07	21.29	19.00
871			65604.43	150776.60	161915.59	33365.69	23369.25	28043.81	26868.84	7860.90	3517.31	2051.25	753.08	1475.78	1092.43	374.62	826.98	579.00	566.14	1230.71	695.66	279.51	44.08	292.46	708.16	303.93	95.54	77.90	82.52	34.76	69.31	154.82	129.31	121.72	51.51	17.73	17.70	20.66	68.80	41.49	15.51	49.02	17.61	13.11	26.27	68.07	13.05	10.84	24.98
872			15674.24	30505.14	10106.22	9714.00	6115.32	10376.72	11868.39	4152.18	485.86	166.04	98.48	122.26	477.76	273.18	133.32	321.35	279.53	85.42	180.52	210.14	33.12	49.52	87.01	42.48	56.85	39.00	24.51	17.23	63.78	127.95	44.87	16.42	23.27	33.20	19.87	47.75	38.78	15.63	39.00	28.98	32.01	22.51	13.20	20.90	35.38	50.74	19.05
873			4435.68	21729.77	44794.66	17383.06	5747.32	5622.82	13159.70	3652.59	1334.00	874.71	544.50	865.53	615.32	440.72	473.15	137.79	184.51	263.72	90.73	223.97	472.80	265.99	110.65	108.03	117.15	224.70	134.68	59.37	107.22	115.10	109.47	83.48	93.49	110.74	197.41	70.75	11.79	32.60	4.65	38.81	51.87	42.39	33.10	32.67	10.18	29.61	26.90
874			8670.95	20929.35	2079.49	1737.08	4698.82	9014.85	3026.40	191.17	1089.01	327.61	491.58	179.37	141.88	78.81	124.80	313.28	324.04	66.94	57.57	128.74	103.59	67.07	69.54	49.26	79.58	81.23	101.00	80.24	81.02	77.68	51.29	32.20	28.81	22.58	18.09	26.97	33.58	56.12	29.39	37.10	18.94	25.72	17.00	22.34	9.41	31.36	36.42
875			31916.91	192759.46	111295.10	52915.78	39864.78	19890.27	21633.82	7039.77	4326.70	1423.11	648.72	342.53	479.36	709.20	1139.73	928.44	632.62	839.64	829.05	299.03	194.42	389.09	185.68	100.81	185.40	418.29	474.49	132.01	80.58	103.41	61.49	29.70	46.64	33.16	15.81	45.53	37.95	35.93	77.03	27.70	61.47	58.10	36.82	21.33	37.98	33.12	25.54
876			21047.42	173729.21	86290.38	8795.46	2990.61	8569.14	9630.77	5924.25	2665.86	922.99	569.47	170.59	503.58	151.91	84.94	206.53	144.18	150.91	291.49	418.56	259.06	151.84	42.92	31.62	114.79	28.41	100.96	112.72	50.65	28.20	61.33	45.82	73.44	104.20	20.37	44.40	27.45	33.89	51.55	30.10	34.77	82.01	34.60	29.38	38.41	41.36	54.69
877			7157.38	16968.89	4415.26	3211.91	5028.73	3268.34	9017.73	6260.74	992.54	340.06	32.86	169.67	110.49	310.66	710.77	909.23	1159.99	768.55	272.12	192.25	198.02	84.16	126.90	132.40	68.08	137.15	526.51	320.23	128.81	266.83	228.60	149.67	37.10	90.71	31.85	14.79	114.32	168.97	72.62	46.67	29.23	27.33	21.36	11.97	6.52	18.13	18.36
878			10527.26	35273.40	32276.89	15376.73	17260.58	31088.45	16300.95	7068.16	1761.11	581.08	354.54	263.13	457.23	261.08	235.32	379.63	250.66	123.35	210.42	148.68	12.70	40.02	25.98	26.28	25.89	59.34	37.86	49.21	36.02	76.85	52.89	23.72	25.12	42.39	96.45	76.63	8.50	55.79	64.79	8.86	51.66	69.22	59.56	88.81	49.77	28.84	21.53
879			20062.00	43176.34	38739.58	29630.47	25233.68	26609.00	18799.64	11942.34	1066.37	397.42	712.01	419.29	330.13	389.24	606.87	645.97	765.56	152.72	277.36	758.71	501.52	243.72	181.28	117.27	46.19	42.36	125.72	67.69	79.23	86.73	97.90	101.04	92.13	55.13	44.33	18.65	35.72	23.35	31.72	24.09	57.90	59.94	20.01	32.84	40.17	30.11	43.91
880			18705.61	55288.66	7568.17	4360.73	8344.62	3927.21	4695.13	1933.70	961.74	355.47	225.68	150.85	114.68	239.00	770.13	455.58	97.30	100.69	162.11	101.76	37.45	86.11	50.07	114.41	96.23	93.26	73.30	160.33	87.63	124.30	82.99	79.53	43.25	19.58	44.33	49.36	55.63	24.68	20.37	27.62	18.87	41.91	50.61	20.04	15.52	34.12	24.80
881			8118.56	39115.19	6406.56	6514.17	5312.49	8134.93	2712.48	719.68	343.76	1157.78	417.01	79.09	82.41	427.92	380.83	279.89	179.80	122.24	162.08	236.18	242.89	230.02	230.42	321.06	149.95	131.34	98.62	79.75	28.71	63.89	59.15	60.12	138.46	208.05	168.96	106.94	151.80	50.11	27.77	22.00	61.23	62.48	26.85	29.44	13.13	48.35	59.34
882			13574.51	55451.64	10495.40	9051.05	7937.11	4389.49	2308.40	613.09	1569.83	675.11	422.68	126.56	299.29	315.13	346.34	242.73	319.34	28.70	354.78	409.27	22.94	374.13	620.37	277.55	198.68	148.22	191.39	294.45	234.81	78.78	137.02	57.41	90.03	85.32	213.55	169.71	113.08	151.38	88.23	59.42	53.41	127.73	107.26	53.65	26.44	71.57	48.35
883			17903.08	20400.13	7610.87	2947.97	9731.77	7210.62	1626.85	609.59	481.32	275.18	155.82	406.69	435.77	68.18	280.49	135.04	162.30	76.73	148.88	113.03	70.23	42.10	116.52	38.28	65.15	116.07	54.95	56.78	23.29	12.88	13.93	19.59	11.70	22.79	17.83	9.41	30.65	43.56	26.61	31.50	18.67	20.15	14.94	19.73	40.68	41.72	9.78
884			36262.38	71263.75	59193.88	58543.03	60073.38	44887.30	27920.00	6979.37	3274.08	909.47	676.67	559.63	390.10	491.19	203.56	295.53	220.09	311.12	208.77	248.73	223.27	93.32	47.80	37.14	73.97	37.48	34.65	12.84	70.59	85.38	188.13	57.76	48.23	23.74	68.49	45.09	32.22	15.97	57.47	21.23	78.31	148.89	82.23	57.24	34.60	16.40	57.79
885			235595.00	729616.81	75063.21	29884.30	39226.66	9771.24	6613.99	6026.78	882.87	618.07	215.03	419.37	604.66	562.37	495.27	1076.87	1382.21	403.44	357.53	251.73	421.65	590.76	262.54	314.56	373.13	417.17	307.26	414.56	194.45	157.19	106.83	214.38	393.82	176.68	114.76	91.50	67.20	99.41	51.81	61.24	134.56	232.12	134.78	215.35	28.83	74.18	108.69
886			7533.53	16992.48	6291.07	2892.01	1804.04	5834.01	9427.55	2425.30	2198.60	4356.40	3099.73	1275.84	952.63	1036.77	693.14	378.59	410.58	152.46	383.44	282.71	281.34	232.85	83.17	176.65	128.00	180.52	291.26	445.40	368.83	190.68	76.78	53.32	117.98	40.33	34.16	47.34	52.99	56.76	84.92	60.46	45.27	24.67	25.03	34.15	63.19	18.74	16.52
887			5017.01	69984.80	118624.21	39863.98	16581.57	12472.34	29951.59	17306.45	1114.70	481.39	591.09	803.57	968.45	841.52	165.62	415.65	616.37	1078.89	763.68	616.18	611.65	76.71	36.14	62.56	83.98	99.28	343.98	270.86	272.83	44.36	126.94	72.53	14.16	52.04	31.80	61.17	25.88	16.56	15.20	53.66	169.96	136.78	17.69	68.55	64.24	73.85	15.45
888			38763.04	52605.98	38157.39	29813.27	14808.25	16570.94	1856.80	13906.37	919.13	4282.24	150.36	316.76	326.29	202.68	533.38	528.05	165.99	230.20	213.31	327.25	714.40	105.93	111.31	39.13	151.17	186.21	220.82	93.99	40.08	180.02	48.32	86.07	133.76	50.25	36.50	29.20	31.65	38.53	29.01	29.14	32.83	59.28	45.60	70.76	24.41	22.31	29.21
889			36883.41	51791.56	5864.77	3517.40	6087.03	5300.09	5448.27	2526.06	1759.53	1076.23	155.39	318.50	149.17	130.52	102.69	163.73	407.57	296.93	333.08	325.62	292.97	172.04	384.31	112.77	115.84	56.15	52.56	55.28	43.97	96.24	77.33	88.95	67.79	32.53	10.47	22.67	96.17	76.02	23.98	11.83	33.55	55.24	27.98	15.97	22.78	29.68	77.43
890			24295.63	55097.73	60242.74	41481.18	8945.21	8846.17	11516.40	4808.03	1006.18	330.84	359.71	519.19	492.72	275.81	287.57	234.95	256.75	448.48	338.55	182.70	100.41	87.92	123.92	68.37	84.91	87.72	90.10	134.46	76.20	39.11	53.00	58.51	7.84	33.49	31.33	47.59	38.44	24.94	50.32	58.91	63.34	36.69	10.59	21.10	19.22	48.14	35.43
891			110226.75	241586.89	299733.75	140252.82	45675.44	41596.60	9917.65	10482.27	4694.52	2213.38	1167.56	1150.87	903.30	1609.81	1378.64	260.70	1454.51	848.17	187.99	453.98	791.87	411.25	258.55	102.47	154.97	113.68	146.13	120.84	60.45	74.70	60.75	63.86	124.63	75.83	68.43	70.63	49.58	47.18	48.35	10.69	38.52	47.00	87.25	77.31	52.70	32.63	62.32
892			19653.06	56308.91	46409.58	35494.64	16426.78	15507.10	13001.19	2640.37	1113.65	968.27	1032.58	940.68	303.61	425.71	720.93	377.47	194.48	74.28	47.45	196.78	132.51	227.71	446.01	216.18	142.28	108.46	61.55	28.48	80.51	81.19	97.87	76.39	32.62	36.14	34.84	62.44	59.57	14.98	11.84	30.04	22.93	13.66	3.81	12.95	9.64	22.34	54.07
893			29758.91	34643.40	9837.47	10162.49	2988.19	2360.94	1518.79	1141.55	2552.44	2064.43	115.91	151.13	399.18	293.67	323.89	233.02	358.50	570.95	331.65	93.16	117.39	112.80	50.14	54.18	163.26	195.19	208.92	55.36	16.19	33.67	33.39	102.34	34.59	38.06	23.34	30.63	48.86	57.07	29.58	30.47	28.40	31.87	27.91	43.59	18.82	22.19	40.02
894			3948.65	44301.34	15944.88	15044.51	6946.54	6538.83	8811.09	1146.12	478.92	433.64	899.76	1038.69	1047.40	707.16	565.72	171.24	329.39	354.42	144.95	107.67	113.54	245.91	212.33	51.56	104.41	62.56	128.60	294.06	72.21	49.69	182.88	62.33	48.50	100.46	240.79	529.98	302.13	56.33	37.69	27.83	63.03	59.18	50.75	32.24	15.04	33.62	45.76
895			5798.69	21886.95	32859.09	24340.02	11810.01	3541.35	4595.37	1075.66	2757.01	1958.74	861.36	159.19	284.37	243.93	240.22	270.09	357.17	146.17	565.44	356.69	230.25	80.07	64.07	40.26	78.67	79.52	73.70	26.31	50.49	120.50	84.20	55.26	39.64	45.81	22.64	42.85	13.47	67.53	87.79	105.97	64.60	85.29	42.77	49.18	28.19	14.90	6.93
896			23076.98	40515.50	15141.95	4019.44	6834.10	2556.65	2293.97	4098.39	1283.69	661.99	352.25	306.33	339.38	201.38	141.54	404.83	104.99	133.78	156.09	71.91	110.01	80.88	102.97	32.76	68.96	38.87	46.77	42.11	39.40	36.62	70.72	63.82	54.78	64.65	33.69	13.38	70.87	57.46	25.14	29.73	39.84	11.94	10.18	16.19	6.21	13.33	13.80
897			20664.51	94414.80	145393.46	65896.14	32823.19	59008.26	75831.44	26298.10	12059.90	5625.34	2754.79	1788.58	735.63	437.51	341.97	500.49	380.87	297.40	622.84	547.00	869.17	437.04	378.10	157.60	176.65	51.61	130.28	26.61	87.27	82.06	110.28	281.84	113.55	53.85	62.69	39.08	36.16	51.91	80.87	68.85	71.84	25.05	48.42	63.48	51.27	48.18	38.21
898			31987.82	130613.21	127751.24	68188.42	132742.00	19253.96	6058.60	5496.83	3866.14	748.88	626.94	137.05	188.26	807.09	1292.59	349.21	306.56	66.43	44.42	48.59	181.38	334.87	559.37	538.27	145.52	168.88	203.46	174.11	241.00	164.44	216.67	107.25	24.81	63.39	49.75	79.83	153.66	48.32	27.27	18.85	22.16	37.25	38.84	62.13	38.33	25.18	35.55
899			4912.37	8625.80	4828.29	7681.45	5873.94	11105.29	7484.57	1865.99	854.97	504.86	300.24	152.07	81.83	98.36	266.19	188.73	92.15	65.19	98.43	116.97	201.09	218.40	116.04	113.90	59.84	65.63	66.93	9.20	68.80	120.60	82.88	64.50	55.26	132.61	48.33	31.42	24.11	18.56	31.25	65.64	41.66	65.81	34.57	24.38	28.02	53.60	20.44
900			49347.71	233433.35	39375.90	27255.79	16607.75	11287.15	1450.24	511.15	435.00	479.48	454.67	497.85	206.07	1021.26	1463.76	1127.72	570.70	164.59	231.09	113.90	81.99	134.98	98.49	246.98	145.45	121.21	34.33	150.41	138.54	167.94	135.95	92.38	74.44	211.80	120.37	28.13	145.71	165.27	105.05	106.81	167.83	167.82	47.46	54.69	11.54	31.50	74.47
901			18314.25	73670.85	35180.21	26473.59	22734.71	16278.59	19279.77	5387.86	5866.87	2884.36	1636.68	1732.13	415.77	284.48	443.95	240.29	552.37	527.65	371.51	578.81	246.79	218.41	391.88	185.56	107.07	86.81	56.68	37.58	21.59	16.66	27.37	78.34	67.10	45.66	55.16	112.65	111.17	64.44	112.74	42.99	43.40	74.29	28.41	94.80	65.88	29.01	30.63
902			4987.71	21190.59	23294.44	15963.60	12034.47	3657.75	2157.22	2154.96	3759.11	1146.77	1155.44	467.55	190.69	148.56	226.61	168.74	529.34	475.76	412.44	55.46	50.32	40.27	33.86	52.37	40.79	67.26	85.98	45.55	43.47	49.30	18.65	29.68	31.81	36.67	18.05	13.86	22.32	35.12	37.98	43.15	147.11	74.55	37.87	36.36	24.80	24.54	19.80
903			465647.87	649437.18	43046.50	5337.84	2244.27	1626.43	4533.70	2519.78	497.98	510.90	113.82	115.87	241.42	19.74	648.79	235.79	154.96	8.80	518.85	103.34	53.27	63.54	177.22	134.38	111.38	110.59	147.35	90.01	87.16	49.04	16.77	61.53	52.16	100.66	57.28	119.58	97.06	10.04	108.69	127.57	19.10	70.11	43.53	39.15	109.89	80.35	101.41
904			10006.44	23640.45	9579.37	43093.03	33716.40	23827.08	8007.77	6806.36	6280.10	2412.70	840.27	1578.49	1099.40	231.11	220.48	96.44	299.02	482.23	208.37	159.47	204.82	152.92	364.36	284.67	116.77	85.19	113.08	152.31	95.63	86.91	114.71	60.30	53.18	76.79	37.12	39.05	101.66	151.15	86.38	41.30	22.88	40.56	21.61	23.05	26.79	124.29	103.00
905			8939.18	9437.89	7470.33	17067.86	8342.88	8743.70	14385.99	3497.03	657.97	272.34	173.01	265.15	465.57	163.12	125.66	99.28	396.74	49.11	51.25	108.44	153.83	183.13	269.13	212.71	108.25	9.95	23.99	26.00	13.93	32.37	35.67	21.04	60.79	35.77	5.74	21.67	29.87	31.56	25.44	16.61	22.87	6.86	12.49	40.62	27.99	15.51	13.16
906			23407.63	136923.31	68614.20	48715.29	32685.48	13110.27	29346.86	20981.68	4255.93	2846.46	2170.81	1064.13	396.88	576.97	267.21	895.81	1214.25	484.74	166.00	184.42	45.54	106.20	119.62	34.99	32.15	33.86	191.99	210.25	255.63	110.59	125.22	112.73	73.27	41.57	74.22	102.60	26.10	57.20	42.64	16.91	35.95	45.36	29.30	67.14	122.10	50.21	82.98
907			16333.40	26295.23	15859.59	51461.95	26666.51	29691.71	13404.80	3685.97	6813.35	2714.93	278.55	440.63	887.41	866.57	326.44	808.87	548.79	188.26	655.26	125.09	142.17	170.82	265.22	139.67	212.24	114.99	36.11	109.01	108.03	43.88	190.55	127.08	4.91	2.78	27.09	19.27	70.18	59.92	26.28	26.51	46.14	31.13	15.49	30.30	18.82	40.43	65.59
908			7738.95	79927.83	23528.30	14316.37	4260.12	6394.09	7387.22	401.04	1617.19	293.92	274.89	148.35	123.85	56.82	62.65	82.14	131.97	39.75	119.59	69.20	70.48	20.25	74.56	125.99	121.38	52.93	11.99	38.08	25.90	39.57	88.68	57.89	48.49	60.65	35.58	29.82	99.46	84.43	11.71	10.28	18.27	22.66	29.15	21.90	27.38	23.02	5.41
909			5894.66	34511.03	29031.15	61733.67	11825.69	10766.79	21059.86	4740.18	1642.54	627.16	897.42	881.19	638.31	259.46	606.95	267.87	91.84	380.55	387.76	91.69	77.65	109.27	53.95	252.35	160.61	119.06	152.98	75.56	54.90	21.46	20.75	43.79	23.97	39.11	103.36	66.48	37.56	29.18	22.58	17.77	16.54	27.16	35.99	27.32	22.52	14.11	15.92
910			22603.67	74273.37	42061.05	8692.35	5511.98	13546.84	4928.10	1407.02	1165.25	744.71	515.52	311.05	392.51	256.82	347.74	272.32	441.24	333.54	398.26	530.64	299.37	148.87	57.82	28.48	14.13	24.55	33.35	68.55	43.93	46.64	80.44	74.59	25.45	22.07	25.58	29.52	25.22	31.32	33.25	45.06	35.81	23.39	11.63	35.26	31.11	9.93	8.52
911			23104.36	109290.35	242196.56	154701.39	79635.80	30188.90	30701.44	15782.27	2141.19	2293.66	1880.17	1132.46	824.90	458.00	482.67	663.36	841.08	431.81	610.58	251.96	237.97	294.51	140.97	68.83	196.04	356.20	289.25	52.09	52.60	54.64	121.33	21.99	34.69	24.01	74.16	76.00	65.59	95.93	125.34	65.61	60.45	84.67	78.93	20.60	38.57	38.91	55.03
912			71598.77	109353.28	125388.35	416362.53	266009.71	9780.41	41468.47	17617.10	4798.08	2266.67	3980.90	2475.30	1028.91	444.21	907.49	640.57	820.12	952.53	94.73	344.88	302.66	88.59	143.49	77.85	158.00	191.63	100.87	35.61	96.65	41.83	27.46	49.84	68.44	37.41	50.29	109.46	51.78	92.97	79.16	53.27	32.74	90.40	103.95	128.68	68.59	63.97	13.09
913			35213.21	315613.15	21480.18	6501.98	6762.14	13295.67	17572.88	8865.12	3934.19	1638.60	2442.36	471.44	1258.01	1583.19	671.41	378.58	76.97	278.83	753.44	1143.61	347.97	999.03	252.59	550.88	416.21	551.90	157.35	202.77	338.75	307.09	241.89	296.52	266.03	310.84	153.32	55.41	401.54	266.05	92.02	95.85	268.57	632.75	160.91	21.71	123.05	681.70	667.41
914			18450.41	57305.00	14877.54	4731.53	2716.95	14605.46	21372.08	4809.38	1884.70	1108.08	739.35	550.85	696.17	408.11	289.54	137.95	117.18	202.42	154.32	258.17	193.21	97.94	44.43	124.32	55.84	30.88	48.12	96.92	61.86	31.01	68.12	44.67	36.20	45.54	47.09	25.78	26.08	12.94	21.70	15.57	63.17	39.00	17.40	28.85	40.48	58.15	35.32
915			2159.74	39483.17	35508.74	37964.05	28752.82	16345.13	8771.93	4506.84	1830.32	1705.27	1252.72	1214.54	1203.97	795.22	717.45	263.78	444.20	298.03	374.77	322.55	248.37	155.49	100.43	28.67	37.72	83.77	141.35	82.45	95.97	28.34	20.75	70.92	35.62	41.78	56.30	40.06	44.90	82.85	48.51	32.66	35.21	45.06	30.57	39.35	42.88	13.26	26.37
916			995716.25	2134333.00	220510.71	3812.53	14496.87	9907.08	8047.90	3007.75	601.34	741.55	346.79	492.35	626.59	215.61	306.95	1317.73	735.25	466.68	263.33	322.32	116.88	173.84	276.61	268.97	346.82	635.82	83.02	363.84	186.19	51.99	108.68	174.03	127.53	51.46	71.73	89.66	38.80	431.53	546.04	338.60	318.98	203.01	86.79	99.27	114.12	113.32	172.20
917			13229.85	13571.00	7594.83	5069.30	32921.12	19864.63	5314.94	1521.55	2183.29	3120.83	620.72	439.78	220.73	63.62	258.86	402.74	222.49	217.21	160.32	41.79	77.81	32.05	28.32	87.90	200.93	58.89	43.66	46.72	35.97	39.93	73.30	85.44	53.83	15.34	14.51	13.68	18.08	29.85	44.32	15.91	9.04	19.73	22.21	40.66	56.61	70.88	64.42
918			60623.17	147488.68	119076.42	17884.48	15971.11	11164.30	20698.49	8226.55	2319.37	476.38	479.12	659.52	580.10	568.34	273.76	501.95	907.42	798.50	302.74	183.78	379.00	116.96	203.60	162.64	112.83	53.90	53.14	100.90	85.24	45.01	120.57	22.29	35.53	51.20	114.08	48.09	25.09	26.83	54.73	52.15	80.90	63.47	55.33	30.16	32.36	52.65	74.42
919			33217.84	151229.01	48754.50	12055.46	13432.16	20996.26	9444.17	1475.95	1538.20	247.31	725.64	241.59	317.88	79.43	635.02	1344.84	925.43	397.51	614.62	203.45	52.50	119.82	82.38	39.41	61.29	60.08	93.99	209.98	37.99	128.51	130.67	75.55	45.57	20.38	45.68	29.96	8.03	51.00	108.15	23.46	50.24	114.52	76.63	16.24	39.57	57.99	41.75
920			13036.16	69499.67	18645.20	10090.94	11147.74	11453.77	8325.28	7317.28	2115.35	2067.86	687.04	1789.43	2645.24	1652.62	1423.15	1503.64	968.64	2189.05	2503.22	1967.69	879.11	94.68	333.48	269.09	215.22	235.20	118.13	79.25	231.79	111.41	107.11	52.33	142.31	98.47	143.21	71.39	42.00	352.56	37.87	199.68	281.62	212.87	250.02	169.49	214.15	26.01	169.70
921			892.25	1795.79	7327.27	6263.44	4081.20	2639.43	3356.60	6731.51	2474.10	852.39	672.70	459.06	583.64	319.06	128.89	40.24	49.09	116.81	93.76	71.96	126.82	204.02	223.80	56.22	112.22	85.08	56.10	30.38	26.02	20.60	60.55	74.74	69.54	12.80	32.39	37.14	32.46	41.18	13.54	14.20	17.69	15.22	62.41	26.69	24.02	10.14	9.99
922			34541.02	40559.95	9627.85	8379.74	15640.81	15191.04	4909.99	3787.83	1095.31	1305.52	1096.63	175.00	212.25	169.92	195.31	219.04	245.52	399.47	441.30	90.52	45.68	82.66	41.65	61.48	75.66	37.89	133.37	150.96	54.72	38.68	3.87	49.64	39.94	27.51	10.47	23.84	40.01	32.81	33.14	13.42	21.69	47.09	26.83	20.06	26.31	22.94	5.84
923			48299.99	231700.34	216345.15	121692.90	31298.74	19266.80	7633.19	18909.48	11052.43	129.63	1067.02	733.18	833.79	438.23	734.93	367.99	153.86	508.54	461.62	87.95	72.01	83.55	184.31	347.38	82.61	21.13	38.40	32.33	63.34	44.40	62.15	68.34	48.80	93.85	75.88	58.16	40.79	75.37	58.38	90.23	109.81	56.98	19.10	37.39	24.55	23.57	38.54
924			5642.06	74197.36	29385.07	73671.86	66252.25	38513.90	24852.91	7919.15	2540.66	2424.69	1537.61	1447.64	1393.56	470.53	650.49	260.76	195.52	368.46	258.12	163.76	154.90	613.14	163.43	78.79	48.19	47.67	123.28	172.83	175.97	216.50	85.76	94.47	62.84	44.22	53.24	42.58	30.05	25.69	17.37	31.97	45.84	36.90	35.15	20.58	35.73	37.38	13.29
925			15644.11	76143.47	22123.53	11588.71	6929.27	8924.74	4855.96	1672.81	1966.16	1264.50	1083.93	548.24	197.23	221.36	189.83	483.15	240.34	113.09	8.05	49.60	149.95	303.57	378.53	261.65	158.40	33.59	62.42	81.76	128.51	46.01	95.98	74.93	104.27	81.61	66.24	51.06	74.43	43.29	38.35	25.80	51.83	72.26	36.62	22.22	52.05	35.20	26.76
926			35734.51	69164.77	43460.05	19308.40	11730.04	17610.67	11021.73	4346.05	1653.27	881.41	629.50	461.08	823.52	106.45	210.70	441.86	86.57	287.90	74.19	510.43	51.92	73.56	66.50	20.38	52.07	12.44	49.27	97.05	46.78	15.91	23.02	85.69	85.32	98.91	73.94	26.00	46.81	16.72	31.47	46.54	62.20	41.71	14.38	31.70	45.87	90.62	42.76
927			44103.75	166665.53	33215.98	5106.51	12600.13	7128.57	9721.43	3279.68	3111.97	3089.25	2981.31	1722.40	308.85	551.45	347.23	215.89	147.72	264.20	163.08	54.00	183.90	147.76	144.80	234.43	62.24	30.42	77.35	32.18	39.04	39.88	58.61	86.36	94.39	119.20	78.34	59.15	15.31	36.01	12.05	21.03	30.85	59.56	40.65	20.01	46.16	45.70	53.83
928			19097.56	98926.28	90797.09	73617.44	7780.34	8646.93	30954.73	22761.66	6020.46	2069.01	591.75	64.01	368.88	447.11	748.48	351.45	218.42	184.58	234.48	162.41	119.65	167.72	211.22	176.09	87.91	52.38	112.92	74.55	51.94	72.78	121.08	22.07	77.58	119.07	97.04	59.12	54.56	57.27	21.36	32.43	35.18	29.36	19.74	38.47	42.73	52.53	18.77
929			73767.04	171789.43	87917.40	33815.42	18897.37	6751.86	4035.49	8783.62	10311.42	2205.03	478.19	360.67	350.85	467.24	684.90	491.18	910.97	663.62	239.45	239.33	425.54	310.08	160.08	46.24	30.14	54.00	108.43	71.24	64.87	47.64	91.74	85.07	37.52	55.32	106.53	28.29	49.01	26.62	20.98	20.39	59.85	91.03	31.52	21.30	13.80	10.16	28.18
930			80021.95	137523.00	40229.60	6135.28	2701.62	5719.19	16592.01	15052.18	4249.60	959.73	774.80	390.68	446.18	184.00	433.35	383.70	225.54	179.70	103.12	191.84	176.49	242.10	172.20	181.67	391.37	265.14	105.62	137.60	143.85	91.42	73.20	70.17	79.23	56.78	60.33	30.51	62.57	264.30	253.34	76.15	91.25	163.51	146.62	118.40	53.77	35.47	116.83
931			1021.02	41455.66	41291.99	17336.19	24167.84	30160.19	34177.91	3910.81	2139.26	566.16	1023.36	900.01	446.71	115.42	128.01	420.00	389.10	188.76	62.51	99.40	121.60	155.96	303.46	60.71	31.48	30.08	190.29	124.32	71.71	36.51	35.55	15.93	59.08	44.90	24.92	19.85	183.35	174.79	72.58	62.51	68.35	50.24	11.71	37.68	17.24	30.12	17.74
932			2456.36	14744.92	7527.56	4421.53	5437.05	3957.56	2060.86	3945.64	1245.94	1267.16	537.57	847.99	510.13	107.32	96.89	18.26	66.54	200.45	175.56	77.22	105.25	15.51	161.70	26.80	32.81	88.05	38.75	38.35	43.97	97.60	131.27	94.96	148.74	60.57	40.93	52.12	22.32	43.64	59.14	43.46	25.81	52.29	71.85	26.32	27.66	15.83	45.95
933			3852.48	13576.52	28617.60	24274.74	5121.27	3937.45	1605.15	818.63	1115.89	883.30	678.37	264.51	297.69	268.67	163.86	64.27	34.08	191.14	185.10	179.84	95.74	139.06	63.38	41.93	44.55	111.17	105.61	123.38	61.83	74.61	52.47	52.23	72.78	148.04	117.55	73.51	34.12	21.89	25.20	28.75	32.47	21.82	8.43	7.32	12.05	17.55	15.47
934			44058.12	89772.69	11269.87	36460.35	9686.21	11730.82	10367.23	3173.61	4524.19	1825.89	534.68	600.96	1592.65	1630.79	1054.60	654.96	206.42	495.14	430.50	314.75	88.23	59.73	296.66	366.51	220.65	105.13	87.70	71.91	114.87	60.15	60.11	63.07	45.34	34.11	45.94	32.51	13.90	13.87	58.60	19.12	13.61	57.07	10.07	9.24	25.23	24.94	8.63
935			9963.72	45327.20	48912.44	31082.30	52175.38	22427.30	11058.24	6487.15	4329.92	2028.23	831.40	222.55	249.34	413.57	518.54	465.77	544.61	306.75	267.55	224.15	228.83	52.28	35.59	36.73	37.65	105.35	90.95	77.63	28.96	99.00	71.86	30.17	47.42	81.61	88.88	29.43	33.51	23.14	38.20	25.03	44.00	6.96	82.60	36.56	15.47	18.02	22.34
936			7714.17	51666.85	61205.23	17602.94	16046.17	18777.56	3061.76	2258.55	997.91	406.88	534.84	151.89	139.88	94.04	100.71	204.04	273.63	523.54	203.66	121.84	173.71	356.46	148.20	70.70	44.76	11.08	21.85	102.20	241.76	120.82	15.25	67.93	51.27	47.25	45.64	52.18	33.98	16.08	40.54	42.68	41.50	69.40	69.28	48.27	33.41	58.04	36.90
937			39840.97	27790.16	71719.33	141978.93	37866.61	18871.29	5421.36	2607.34	1954.20	1085.74	698.96	839.67	420.84	273.52	557.15	1260.61	91.53	804.80	333.23	124.46	128.60	130.83	147.07	51.19	117.25	67.83	46.59	18.58	12.39	27.79	21.18	23.93	26.81	44.36	55.78	43.68	21.65	4.05	10.36	7.83	29.49	35.33	30.23	17.61	32.10	30.25	32.16
938			2083.30	8171.17	5835.31	1826.95	7400.35	17828.69	15588.12	2560.42	1176.71	382.10	610.97	403.65	216.30	281.88	182.35	42.96	367.90	301.44	75.54	77.96	79.46	10.57	74.60	55.07	31.99	100.29	130.51	160.86	69.08	45.12	40.90	13.42	78.15	39.32	83.51	94.93	22.72	24.51	27.52	34.19	34.10	22.47	33.84	13.98	29.89	30.53	41.48
939			1258.17	3835.79	5886.61	10543.92	11715.46	27718.33	10660.15	1802.71	801.62	651.77	57.76	527.49	356.41	252.91	192.54	154.66	262.54	377.83	100.12	73.80	192.90	60.69	14.41	25.12	40.54	35.99	38.60	46.23	76.40	67.34	113.52	52.01	44.75	17.91	27.22	10.30	21.16	30.78	81.33	45.12	33.02	38.45	62.51	40.96	24.46	14.12	23.26
940			21165.11	58243.15	4126.55	10560.00	13042.74	8636.61	7224.50	8711.67	1693.79	2033.99	1080.24	1075.43	324.47	430.84	807.57	1116.32	468.04	452.40	356.72	571.09	274.06	141.23	111.48	54.84	35.19	75.31	137.93	155.87	223.03	209.29	33.75	14.30	17.55	39.80	41.65	42.54	44.02	48.36	51.16	44.66	61.11	48.25	28.06	49.64	52.08	51.02	24.41
941			6450.00	36843.26	44579.70	28781.38	29708.25	19963.76	8853.21	2185.61	8883.35	2628.24	539.87	530.37	263.26	94.73	131.07	228.25	155.25	226.34	76.77	35.81	45.97	63.55	60.93	143.14	29.96	36.20	33.65	56.70	64.20	86.37	142.53	82.33	39.52	19.46	60.05	17.97	25.68	9.96	18.61	13.50	22.01	42.36	29.39	34.83	57.26	21.12	10.04
942			3097.51	24015.15	9995.71	7113.74	8637.16	21613.43	11906.75	3313.22	1883.64	1281.60	764.87	175.79	81.20	54.73	141.33	362.76	511.25	652.79	80.85	83.69	164.98	98.13	87.50	50.79	45.28	105.00	63.51	22.75	57.19	74.48	48.49	100.42	47.57	14.77	24.04	40.89	109.92	79.68	48.03	40.95	89.68	44.53	30.67	37.92	25.84	10.13	20.70
943			69453.85	87951.94	13763.76	6068.79	7290.59	11717.67	9157.08	2150.10	2121.58	825.74	851.65	1152.74	798.44	604.68	303.42	152.47	192.00	158.68	224.63	199.83	75.01	46.39	73.17	165.31	212.72	105.35	40.54	32.58	74.50	66.71	67.04	18.19	66.81	32.45	23.40	40.45	35.97	81.34	61.01	23.86	14.23	28.26	33.85	20.79	39.86	51.21	14.21
944			3037.69	27398.20	52870.08	26234.99	37713.99	6070.02	20770.76	6114.20	1212.49	862.71	676.47	730.85	722.52	438.04	281.07	119.31	123.43	149.69	141.70	284.23	183.00	82.36	46.56	26.43	63.69	44.54	26.19	8.11	50.90	11.21	7.68	42.37	29.64	35.14	78.41	38.16	17.29	16.09	26.12	12.21	19.18	52.03	37.82	33.30	35.00	18.55	24.94
945			27833.15	41098.91	14871.34	10680.45	7964.51	5279.87	5642.02	1448.11	1164.11	1057.64	909.94	276.82	629.49	908.87	96.16	106.96	67.66	133.90	164.89	101.83	58.39	60.38	74.19	37.59	16.17	6.22	53.88	16.76	24.20	29.63	43.72	26.23	11.56	18.66	28.32	17.67	52.08	57.32	72.75	30.65	31.34	19.94	15.84	32.96	31.75	37.76	6.82
946			13707.28	28716.98	9469.36	3659.73	4053.92	5511.66	2797.97	858.39	2435.25	1158.59	639.60	770.13	447.05	231.36	230.86	155.13	151.88	104.13	119.97	84.15	144.32	41.13	89.81	106.76	58.23	55.53	82.77	95.35	35.70	26.88	36.74	81.15	83.22	43.04	59.43	25.26	25.18	27.91	44.60	38.33	54.40	44.99	32.26	17.45	16.78	11.32	15.78
947			51382.94	131025.23	58698.64	69509.25	14258.37	10230.66	9749.06	6220.71	2082.48	1401.78	2126.70	2012.12	731.53	358.08	471.16	609.93	1173.25	1213.97	320.09	74.23	127.59	256.09	481.73	395.43	107.65	260.44	416.58	136.44	22.62	33.01	79.29	88.51	43.78	12.99	34.32	16.21	41.31	78.27	36.35	59.98	42.58	18.16	65.44	107.45	71.97	34.09	60.32
948			14556.07	20192.30	18291.62	40465.84	13919.90	13311.70	23263.67	2032.29	789.49	255.55	235.22	458.55	211.59	56.25	71.24	48.08	248.73	292.36	106.83	54.16	424.58	193.36	99.44	90.17	15.55	39.74	26.74	28.34	22.37	14.13	26.45	45.86	79.13	85.20	78.54	33.08	41.83	25.22	17.71	15.68	16.64	50.76	39.68	36.30	118.46	101.93	50.19
949			6554.02	97917.90	111123.72	99297.60	61511.02	16806.65	8515.92	10441.68	9382.27	4050.53	1552.64	666.80	308.70	182.29	824.99	894.37	325.54	561.08	630.36	379.82	382.25	222.82	69.35	55.45	36.23	31.49	94.63	69.17	130.31	219.49	128.89	22.37	32.10	39.07	41.87	35.73	31.21	37.26	40.35	16.97	30.08	22.87	17.98	10.08	15.97	11.93	6.57
950			8120.86	28270.33	13873.19	13257.51	13218.73	9918.68	3713.32	1895.91	1094.77	982.43	343.41	521.02	465.20	399.23	391.96	139.83	210.79	248.55	95.66	180.15	222.05	85.74	275.86	268.30	332.85	176.08	102.96	83.44	46.22	50.73	22.86	15.12	79.50	98.27	116.90	38.38	38.02	43.03	38.15	37.48	36.55	19.57	99.85	47.69	40.41	49.83	51.32
951			18215.17	123804.49	230156.75	205429.65	61138.00	19951.72	16780.83	6819.88	2371.40	2156.55	649.98	352.85	609.49	290.29	538.16	303.90	263.75	343.80	477.41	175.16	142.55	344.35	171.01	86.86	143.61	38.92	30.77	42.76	16.17	17.58	116.40	106.67	27.44	28.21	32.71	39.76	62.21	15.45	32.31	42.45	78.05	39.21	18.15	27.91	16.66	16.21	26.49
952			21578.25	31103.31	22331.79	46197.13	36257.53	30572.15	7596.71	4651.87	2369.00	111.90	239.69	240.34	452.03	185.79	195.78	567.69	565.83	95.48	136.67	122.39	45.41	13.46	51.54	56.19	24.75	34.39	44.46	37.38	8.37	63.05	24.69	17.83	21.10	10.79	17.47	41.71	24.88	47.72	42.53	23.14	18.93	19.51	21.26	18.30	8.07	21.04	28.37
953			22744.94	64119.50	76604.62	49061.55	8465.41	30031.19	33635.72	10789.42	4374.68	1626.10	530.93	386.87	566.98	296.27	280.32	124.84	539.97	273.28	481.84	793.48	655.62	406.38	708.43	251.77	52.48	120.31	43.73	85.74	93.01	93.95	58.52	30.10	68.88	55.35	17.44	37.28	34.76	6.19	32.78	32.13	66.90	62.22	33.28	75.96	84.13	38.16	26.53
954			57163.87	70013.91	5598.69	35098.84	32891.43	23631.26	47950.47	31430.80	23088.87	11922.85	2381.43	1099.72	860.99	661.84	136.31	350.09	568.59	871.00	617.72	758.00	293.51	293.88	333.92	204.47	57.55	52.32	125.31	234.90	343.37	162.13	114.30	37.78	119.92	108.19	90.36	214.000.28	65.02	21.20	34.95	58.04	24.23	23.80	26.41	31.49	34.35	65.66	29.67
955			40140.43	39457.41	6282.37	17686.60	22968.47	26635.21	8646.79	3696.38	1969.25	1898.11	602.13	764.24	293.81	304.86	442.23	321.57	715.04	617.11	309.84	344.64	113.67	345.34	77.02	113.14	111.75	133.96	103.80	175.80	41.98	46.74	111.85	150.42	77.77	48.34	20.17	44.81	39.56	73.96	83.56	35.56	24.27	31.49	35.35	53.94	40.10	32.90	41.40
956			6156.28	43795.76	21785.48	5755.70	9828.06	12356.78	13843.53	5054.30	1459.34	837.17	772.42	389.85	667.17	555.71	392.95	398.18	699.53	477.96	295.83	222.62	115.80	61.77	145.98	145.62	90.32	49.39	129.98	339.98	39.23	91.99	100.00	44.69	58.87	79.36	89.53	90.85	178.29	58.74	60.02	54.50	55.55	67.61	78.83	78.58	33.22	38.57	36.09
957			5024.39	80474.65	3649.13	8493.97	7646.15	9425.09	7449.05	3743.25	468.56	745.86	514.99	1169.42	2783.93	2365.92	598.86	72.12	145.31	419.78	255.63	230.81	107.42	187.11	80.56	77.95	144.43	67.72	70.92	24.17	50.12	133.52	32.90	83.79	90.15	21.92	49.09	29.74	178.23	133.54	261.27	158.86	50.07	28.76	31.17	35.22	35.18	22.41	61.16
958			38447.95	113259.32	89723.35	30997.58	57499.08	32875.76	8894.84	4265.48	5533.38	1700.99	602.94	464.64	1215.71	349.66	346.03	447.26	709.62	319.32	237.41	192.79	233.93	352.84	117.41	31.39	37.77	81.68	92.52	125.06	321.12	142.88	92.09	76.95	22.05	35.29	37.31	32.86	27.72	26.18	39.91	88.30	61.91	84.96	46.50	43.94	20.81	13.16	30.04
959			51325.71	45186.78	2376.26	6580.81	6607.50	7585.83	5146.06	6072.42	1793.34	438.16	432.91	154.86	162.99	843.53	739.15	536.24	407.22	199.20	184.98	79.79	84.11	82.68	24.59	26.83	44.34	85.68	65.80	84.67	96.32	53.03	21.35	24.16	28.21	18.65	22.24	13.99	14.90	14.85	14.23	11.75	14.23	17.86	16.07	6.67	17.82	10.83	15.94
960			17046.18	31688.66	32965.50	5578.81	1245.51	9680.04	11986.55	1452.61	1497.75	172.20	402.77	1858.35	846.06	582.16	722.23	127.50	287.59	314.87	310.80	281.76	180.12	200.29	151.31	34.25	36.02	42.88	43.11	11.84	88.11	49.47	33.17	45.11	58.35	32.87	21.72	47.22	95.00	61.43	36.32	20.20	9.09	102.21	109.17	29.83	44.40	17.06	14.78
961			57696.33	346882.43	19420.72	12767.74	2635.26	22759.20	34295.34	750.54	4243.99	1430.23	534.66	422.08	265.28	373.81	1014.96	262.16	197.93	199.92	114.25	88.88	85.40	293.55	194.97	114.25	75.24	128.65	56.26	89.67	117.54	77.15	65.77	43.23	31.80	35.92	29.41	24.49	56.64	162.43	81.21	46.71	48.14	56.55	27.19	39.59	9.32	16.59	30.07
962			6581.27	19608.09	20126.46	15968.78	19182.83	7434.79	19495.84	9379.94	4071.59	1538.11	332.28	261.82	112.11	346.40	379.64	70.68	226.63	310.57	131.18	121.56	97.61	79.12	41.62	75.19	85.73	90.37	89.46	62.76	80.43	80.07	61.25	38.91	40.05	52.66	44.50	40.44	26.22	27.55	25.37	29.50	61.65	79.58	51.98	23.43	50.63	42.20	42.79
963			4141.31	8978.83	6868.78	6532.70	7499.88	13170.60	11018.17	1320.00	176.70	342.66	452.07	441.47	246.33	129.91	120.45	119.91	155.98	105.04	145.49	93.83	37.49	189.80	370.30	52.91	34.63	54.32	59.76	59.88	42.87	32.78	49.56	24.39	36.62	17.25	12.54	34.23	34.93	5.45	17.88	9.48	21.33	13.96	26.23	22.41	15.88	25.73	23.31
964			26681.48	36329.58	38937.66	22970.58	8481.45	12014.80	6355.19	3459.54	992.79	1449.24	454.58	827.26	253.52	445.25	421.66	65.44	193.97	127.69	98.11	82.72	109.85	190.11	119.78	48.43	34.66	62.11	99.86	42.44	19.12	55.05	73.90	69.25	37.75	72.97	67.77	15.18	11.31	32.11	31.22	19.47	21.27	53.16	27.76	20.92	25.57	19.63	22.35
965			292831.75	379591.03	105983.43	22534.84	8829.08	6685.10	5088.18	1692.12	1817.17	1185.33	640.34	95.83	308.30	269.72	149.61	405.34	140.27	307.70	220.37	132.82	110.82	125.57	193.48	78.35	68.50	44.59	61.64	57.72	56.49	67.19	46.84	64.28	116.84	85.76	60.79	68.14	34.38	32.71	28.37	10.20	8.64	46.12	67.05	8.82	17.70	26.90	24.57
966			1973.79	42123.79	20305.66	28571.08	8334.67	33146.48	17778.01	4971.46	1184.93	567.36	613.33	652.27	270.41	481.39	447.66	286.63	310.48	214.09	199.61	113.67	110.34	110.48	129.71	161.47	156.12	46.16	32.63	44.28	39.16	67.24	33.42	19.35	18.02	47.88	132.51	77.76	39.07	14.50	36.65	16.49	11.84	33.47	38.74	7.36	10.27	28.39	10.14
967			13803.44	14317.53	4718.10	6528.31	3862.83	5078.24	6682.16	1186.90	149.93	639.90	1282.61	710.56	388.49	846.03	592.41	359.90	559.31	293.76	113.96	108.37	105.36	187.25	320.79	389.15	127.18	18.51	155.95	70.52	65.14	36.14	51.14	27.38	43.35	57.27	19.30	44.20	64.75	43.41	24.48	29.73	30.81	21.93	32.65	28.23	18.97	77.49	52.46
968			6930.73	25002.69	4198.42	11903.55	12539.29	11609.31	6651.64	1794.44	331.39	550.20	1316.83	1149.91	2193.08	1069.77	943.23	218.96	113.24	284.79	424.96	1000.90	370.46	126.80	192.52	135.96	67.84	154.19	119.23	74.09	26.54	15.32	15.98	14.38	37.80	81.33	45.12	53.59	57.09	47.87	24.95	33.30	47.75	38.68	28.25	47.90	44.42	23.18	17.96
969			28359.32	97455.78	59378.22	55541.16	41705.32	25517.69	16064.21	12936.34	5198.25	1827.40	495.95	866.00	780.26	343.28	96.98	41.24	126.75	137.87	125.98	93.48	119.90	459.05	331.32	35.93	77.70	113.89	43.40	33.43	19.49	65.63	51.48	82.69	20.54	82.07	119.06	58.35	7.10	51.50	100.59	55.94	45.16	52.10	16.62	33.61	64.52	48.38	44.99
970			51838.56	127845.10	63124.45	34405.78	10902.62	22106.56	26501.25	2614.51	52.30	504.55	526.30	640.96	1119.21	314.58	171.86	749.10	890.06	2678.55	2301.41	1538.64	145.71	172.36	64.89	94.14	18.09	44.79	257.81	58.01	133.10	199.95	384.87	243.43	205.37	103.74	55.21	56.98	51.18	17.33	69.57	49.54	34.26	9.06	34.30	60.40	41.91	65.23	22.72
971			1180.00	24792.37	16550.29	7835.48	8406.81	4508.83	10121.52	8230.36	5641.55	3158.52	381.16	176.48	144.21	459.61	202.15	296.83	398.41	77.89	157.51	85.69	142.32	87.25	95.24	101.18	48.28	69.75	111.79	26.36	58.59	68.25	21.32	62.27	58.92	34.61	50.66	54.04	161.75	118.32	71.41	22.74	19.88	17.68	14.76	25.50	37.78	19.11	34.90
972			1128.07	12843.26	18996.36	23896.83	37334.51	55953.20	17023.06	10152.73	11846.07	12149.86	9752.25	2990.37	2086.02	918.65	1289.72	1614.82	501.80	299.68	244.00	898.09	749.81	396.50	34.86	90.80	367.57	252.88	94.04	44.20	91.19	73.81	73.93	98.36	14.44	41.66	79.92	68.99	55.62	30.48	57.24	10.62	37.19	96.39	59.70	47.39	45.64	49.31	23.66
973			17136.63	25718.56	15524.18	25048.75	43522.28	16483.72	1590.15	1568.28	1544.25	1082.05	282.73	318.80	374.91	161.64	523.03	502.81	99.63	341.71	38.86	68.56	207.75	93.89	141.01	156.64	71.37	59.77	128.48	47.12	37.95	90.18	53.45	74.12	46.80	12.72	47.23	27.65	18.54	16.02	37.04	18.86	26.34	94.05	30.61	92.03	120.46	104.74	55.12
974			26956.56	83088.29	11580.16	19871.58	37087.47	33548.03	8416.82	2994.43	4005.44	2648.09	278.42	589.80	922.99	874.74	315.78	109.95	94.92	78.05	101.07	137.12	89.09	212.12	64.55	59.67	104.89	40.76	11.05	41.06	80.21	34.95	66.72	45.53	19.91	53.48	23.27	42.94	11.09	27.17	41.87	43.72	22.62	14.59	26.80	5.05	31.69	25.53	43.07
975			88142.36	297692.75	40570.81	17452.75	31519.44	26552.91	21498.95	5186.82	1443.63	1544.02	1006.75	606.47	1120.48	301.54	174.59	479.65	1180.17	788.65	337.44	531.35	326.61	231.47	254.56	46.86	151.52	91.04	66.75	144.62	179.60	125.02	47.29	116.36	82.61	96.03	53.53	26.18	108.54	135.84	81.52	44.58	33.97	62.32	71.32	57.37	71.96	65.30	30.34
976			2015.72	1935.14	8338.93	19506.37	23247.76	40072.35	14064.37	4976.50	1589.58	1211.46	1163.19	978.84	316.53	168.61	785.35	660.64	150.18	443.57	434.54	158.37	78.87	37.43	34.63	101.17	142.22	154.24	50.09	93.90	46.46	10.93	14.58	70.48	91.94	54.63	20.89	25.68	31.82	20.38	34.52	54.99	87.13	66.78	35.10	18.47	7.13	40.38	18.79
977			56207.72	355004.87	37262.00	5819.71	6035.23	11789.67	16543.27	3994.33	1451.83	492.66	249.08	87.84	218.68	293.93	123.31	141.47	116.53	115.57	64.35	76.56	128.27	61.26	74.71	50.41	47.39	44.19	39.42	35.31	108.16	113.33	62.18	44.47	102.31	151.33	126.77	61.33	108.93	161.50	112.66	36.54	19.20	51.29	33.34	43.36	28.75	32.67	30.39
978			16622.51	63246.98	7955.86	9485.22	6221.23	6302.61	3874.98	594.06	7705.11	8080.20	1629.33	1302.25	576.79	207.47	198.29	501.93	321.58	111.62	119.80	575.09	453.84	19.65	77.36	59.42	109.68	95.90	236.71	252.31	205.21	61.93	34.74	51.70	45.44	72.62	148.48	65.10	73.06	79.72	40.38	35.01	25.30	28.77	28.27	14.04	12.38	15.57	12.25
979			23158.71	71849.64	66145.80	118387.74	24295.53	6801.88	20884.91	21216.67	9820.46	3701.54	2490.02	1516.64	1479.59	1316.80	609.16	361.19	207.92	196.52	196.34	607.56	396.99	223.58	451.65	170.27	29.28	118.74	276.61	320.40	134.02	74.80	120.94	68.69	38.67	83.66	49.79	17.72	42.76	44.70	72.25	66.73	60.48	53.55	51.53	109.12	104.13	32.30	26.96
980			4932.65	20174.68	14484.23	5377.46	5171.25	31564.45	17184.32	6774.70	4226.12	2583.19	724.29	624.16	777.51	258.50	297.32	185.79	181.06	185.69	143.72	350.03	691.15	103.01	155.36	129.96	58.88	173.53	113.83	139.24	100.07	102.74	197.55	85.16	39.68	47.62	284.48	176.10	52.14	145.53	214.54	123.89	200.98	106.63	150.33	222.92	119.86	84.53	97.93
981			1693.30	74898.92	92188.13	73134.93	34647.68	13122.65	22267.20	11473.48	376.61	1355.53	1040.56	768.95	524.46	411.59	70.68	395.87	755.40	153.24	99.45	353.65	90.35	103.56	47.19	44.71	44.70	59.41	51.89	79.87	47.17	87.73	241.70	233.77	32.25	57.16	76.46	69.11	48.33	9.82	61.42	64.04	74.01	70.80	22.33	15.25	17.74	39.35	26.68
982			26661.93	79400.97	31953.83	4714.14	6379.70	13725.12	5712.62	1053.72	326.29	473.52	356.46	317.73	457.90	399.30	306.63	357.16	384.25	355.14	173.98	116.54	147.58	95.70	20.30	64.53	57.84	63.76	79.99	97.02	29.48	45.47	38.33	50.66	21.88	12.83	50.13	72.04	94.97	71.15	48.86	46.09	37.45	99.32	92.05	49.34	18.74	19.55	54.24
983			19005.47	33016.74	13661.55	60920.43	24095.26	34734.53	13274.83	2279.01	5248.17	3666.24	702.47	730.33	474.04	319.31	621.64	315.96	295.18	205.39	272.96	396.72	253.09	120.65	90.03	196.79	58.80	110.87	218.57	319.07	330.32	171.90	81.67	78.06	134.80	43.95	69.20	62.22	39.02	59.40	73.54	31.98	46.23	96.18	44.18	33.11	29.37	12.10	30.96
984			40050.95	78583.14	83439.20	12467.70	11896.92	19108.83	5052.92	261.01	723.89	553.10	998.78	97.98	165.84	113.95	62.50	328.80	459.00	275.28	653.54	507.70	506.97	284.04	220.06	74.87	176.06	86.82	144.40	169.14	43.94	59.67	62.97	249.65	149.64	173.13	181.58	140.68	269.74	76.35	64.50	84.59	83.66	196.41	219.99	87.44	140.73	110.81	132.61
985			6975.29	10472.37	14986.00	10117.11	12979.90	19838.93	8510.70	4154.30	671.93	254.13	613.80	268.88	139.88	225.41	193.07	254.23	472.96	419.16	283.81	219.85	131.80	58.94	58.54	65.75	148.10	248.14	129.62	295.06	157.60	182.57	73.33	103.94	78.92	66.71	79.09	66.83	33.51	26.95	155.85	230.87	54.49	92.54	145.90	222.77	135.24	54.59	15.07
986			10173.94	362153.53	200302.45	77517.90	17065.56	41992.63	43116.83	7003.35	2769.35	1618.23	1422.05	1089.28	412.95	640.83	148.28	117.80	339.15	499.59	159.92	84.05	64.65	56.99	33.88	62.72	118.07	213.21	71.90	31.52	26.70	22.54	55.89	65.31	66.12	60.79	43.76	36.82	38.13	21.09	58.41	34.55	34.16	39.29	17.22	15.38	3.22	20.50	14.73
987			163.82	103192.08	71326.14	43906.80	21843.51	39670.25	14127.02	789.66	3090.02	2806.51	2230.23	970.04	328.21	400.57	654.95	217.15	289.14	170.26	194.47	391.78	232.14	109.54	322.73	213.27	49.39	54.92	42.64	93.10	155.97	230.91	176.45	72.00	82.76	50.77	17.38	22.10	38.55	21.66	27.71	25.50	55.61	65.48	77.69	55.39	27.17	6.12	7.43
988			3029.85	29162.44	59201.17	18966.55	16240.80	20123.86	7144.49	732.32	1307.82	575.36	643.65	354.99	225.25	563.33	624.48	930.48	538.15	135.46	100.39	11.99	57.33	69.74	102.05	48.81	104.05	133.15	86.40	102.39	24.85	21.40	42.16	22.87	35.74	34.65	35.88	38.46	18.86	35.46	5.44	7.74	18.78	65.04	60.26	27.42	23.33	10.76	5.84
989			59777.82	135332.06	44523.75	21449.72	55119.56	62580.13	40539.07	6824.76	394.71	3404.81	5020.55	1151.09	406.04	606.40	720.15	403.46	595.44	1443.83	971.82	689.62	560.83	59.40	315.58	402.11	128.10	205.37	122.69	197.44	255.76	467.46	335.47	28.30	43.62	112.05	38.86	23.72	25.75	133.70	94.42	48.05	22.48	27.94	68.93	29.04	88.01	24.07	45.40
990			97156.16	353712.78	37418.76	30642.80	14690.50	19752.99	12784.76	2163.12	1004.71	608.92	386.90	184.26	495.29	385.72	975.33	221.03	764.49	729.50	161.75	129.58	193.34	65.71	49.49	85.29	62.75	90.63	45.41	17.83	14.37	50.53	127.88	91.59	28.54	28.77	16.07	28.44	65.65	13.93	19.78	20.17	10.90	51.27	98.66	44.39	33.29	33.23	46.78
991			4952.49	45866.33	3769.22	3273.26	19420.69	15063.57	11803.05	3457.97	2345.94	540.94	140.98	931.27	229.05	243.21	186.01	319.26	326.04	615.63	404.45	77.83	86.67	74.06	94.36	98.33	54.81	42.02	65.53	77.30	64.20	49.44	83.94	79.03	40.60	62.13	120.38	37.80	29.48	23.58	34.04	26.81	55.66	46.94	31.93	42.23	48.72	6.61	6.73
992			21175.71	63386.43	15197.73	38189.00	39745.68	53396.04	21204.58	7054.14	3376.79	663.72	209.99	434.65	235.87	318.26	261.90	212.64	340.38	338.49	176.42	233.01	84.99	164.81	12.52	122.08	96.84	20.10	59.54	67.45	82.93	54.07	62.66	53.66	62.16	35.09	69.31	118.82	55.35	56.25	23.89	22.95	13.58	38.77	32.48	49.36	32.04	35.73	11.10
993			32320.86	25465.94	33400.14	38890.91	49433.23	28977.31	15702.57	9145.08	3754.47	939.91	756.34	530.26	1200.81	580.38	198.48	115.73	239.24	260.07	265.20	334.67	403.44	331.74	77.77	297.58	124.36	75.65	54.54	25.05	38.99	90.51	50.11	66.43	46.38	44.74	80.11	70.47	87.75	58.38	16.58	62.20	89.51	31.64	3.73	19.43	16.08	12.87	32.70
994			45279.92	154616.54	44287.66	34052.16	31982.85	44761.43	24849.87	3907.10	748.27	1243.24	1080.92	400.63	152.50	236.19	596.99	630.86	338.77	189.12	254.84	398.19	419.54	179.56	107.01	60.88	81.20	130.10	104.79	112.61	34.98	25.43	111.97	32.23	51.61.76	39.58	17.63	20.40	35.81	54.45	30.60	29.35	70.64	50.23	38.69	33.29	31.18	21.16	28.50
995			171015.15	274077.59	126452.32	54036.55	86925.07	57653.93	16345.07	3533.18	1298.98	1775.70	1888.79	586.66	542.53	750.14	567.04	1369.36	766.56	201.49	156.55	132.24	115.07	180.33	54.51	413.55	311.47	85.10	109.21	118.45	92.82	161.51	20.63	32.40	47.18	36.50	41.69	25.68	18.40	79.00	121.01	87.83	109.41	31.71	39.48	19.71	31.35	44.39	52.38
996			12730.18	32535.55	33626.62	7399.47	13619.63	5577.86	22654.92	3202.59	1133.28	938.85	845.78	131.01	307.06	962.20	330.75	569.15	797.11	523.60	372.39	71.38	101.97	100.08	181.44	63.23	127.23	185.29	13.26	41.20	39.90	27.33	42.95	42.30	3.54	22.36	55.55	43.30	36.23	80.08	90.00	39.32	21.77	25.21	5.44	36.10	24.13	25.14	16.31
997			14179.87	276314.65	9300.79	7831.46	3620.64	4909.91	14365.22	4681.32	666.76	660.22	171.22	517.08	283.84	499.53	259.10	302.62	385.47	340.95	183.63	310.65	181.41	216.85	318.52	101.30	108.28	97.21	118.01	73.02	135.04	256.27	435.21	156.78	37.90	92.05	89.66	104.07	197.32	23.52	67.60	58.31	58.85	44.76	65.82	254.89	223.43	103.59	108.77
998			23658.79	102444.14	66837.73	12175.04	12474.11	19620.36	16036.99	2376.19	798.54	1238.61	554.32	251.63	343.31	312.24	633.15	194.22	282.74	236.89	121.58	189.69	159.80	139.42	427.55	124.91	30.83	48.52	19.00	28.76	19.96	102.82	119.64	33.87	35.04	61.91	41.93	67.95	45.42	41.56	38.90	46.76	59.83	45.66	55.29	86.86	64.19	23.46	22.50
999			3274.71	36574.12	43644.52	25081.97	14939.97	11513.93	6916.16	2445.17	1590.32	1353.01	665.14	547.56	75.20	156.14	152.80	378.40	346.84	222.74	141.36	111.23	378.18	241.42	121.32	73.31	128.51	46.55	38.16	94.46	35.83	16.01	55.05	65.63	69.08	44.28	48.03	98.44	64.89	40.67	40.78	15.71	12.27	41.52	16.62	52.22	16.21	21.38	28.62
1000			220933.64	665904.12	67818.07	8971.34	15029.03	24680.85	31214.68	2299.51	900.09	121.82	1011.39	703.76	586.22	641.87	324.34	165.84	301.09	1337.08	476.78	408.73	209.83	150.55	115.31	240.82	111.19	31.90	57.99	175.44	86.32	240.24	166.06	163.30	48.63	62.57	49.73	107.91	18.83	75.21	47.76	63.86	98.45	56.66	43.42	92.50	30.57	18.27	28.87
1001			33734.84	31969.94	8427.31	4545.60	21680.62	19277.65	8315.07	3648.41	1182.36	1881.58	459.48	969.09	401.89	137.18	250.70	163.00	395.30	237.82	334.02	82.97	56.90	262.32	311.91	107.63	91.68	68.11	38.74	58.90	28.36	55.38	59.91	85.74	47.24	45.70	41.33	66.76	46.41	66.32	56.08	28.74	65.93	88.70	35.81	31.89	37.90	26.79	47.25
1002			9237.93	85118.82	69829.47	44727.90	72396.79	65386.98	28225.51	11586.34	4745.09	2620.53	1725.35	153.07	361.21	546.27	537.70	503.06	364.66	241.17	664.61	288.87	110.86	156.61	165.16	115.94	120.77	126.25	269.50	321.78	307.92	213.59	50.77	23.82	40.24	77.73	35.50	46.83	14.88	9.65	17.11	31.49	36.90	42.58	36.02	72.09	45.25	39.06	30.49
1003			33327.72	49931.31	3696.64	38759.24	14935.40	9777.93	5477.92	1915.67	675.31	336.97	203.31	96.25	146.98	427.35	188.43	422.78	55.86	66.65	45.34	132.80	207.16	251.65	122.22	190.58	338.81	449.65	584.78	491.09	157.43	232.14	130.97	90.84	147.16	42.95	22.17	73.24	103.85	86.71	56.99	110.36	154.04	82.44	38.49	38.48	30.05	80.98	32.53
1004			19646.91	19096.01	4677.37	7460.49	11392.78	12934.25	9919.94	5322.76	1921.09	667.75	703.93	1181.41	280.39	169.76	78.72	45.76	177.29	140.80	62.66	33.61	29.36	33.87	202.85	113.08	163.40	117.13	100.47	57.89	95.93	149.26	57.50	85.90	128.04	80.15	57.45	21.13	40.73	55.23	57.23	52.14	29.56	12.88	37.39	21.16	71.08	58.93	38.44
1005			144249.46	606796.87	53998.33	65159.60	104580.23	57909.33	28810.74	12522.35	3526.54	2807.91	1055.87	1508.69	1472.63	1726.77	1955.22	1572.64	2590.52	724.67	282.03	90.39	80.39	124.85	113.21	768.58	231.05	323.21	231.81	192.24	395.23	266.08	168.99	157.16	194.60	173.11	422.49	90.66	149.08	195.21	23.36	101.67	90.47	74.49	74.91	105.16	45.03	186.37	140.81
1006			20308.12	55406.10	5929.73	11494.88	11900.45	7942.75	3132.92	2638.07	1044.80	370.53	146.45	366.73	90.24	127.74	233.30	528.53	403.57	174.89	267.92	23.81	52.12	75.77	226.98	97.49	32.51	30.91	42.54	37.91	67.95	32.63	213.38	379.97	157.42	121.59	66.91	61.25	36.41	31.71	115.67	221.42	97.24	44.66	49.15	128.15	199.87	209.01	137.76
1007			11994.93	87291.09	9651.93	9857.28	5328.22	2303.77	3214.56	4017.38	2140.42	3441.14	3870.16	1240.40	102.06	613.20	844.79	745.97	729.83	265.36	87.45	86.50	92.80	69.50	139.14	105.11	57.53	92.12	94.72	43.51	75.81	106.04	97.25	22.38	51.06	44.57	38.86	88.98	117.31	55.53	90.44	118.63	90.59	63.19	74.18	31.09	60.63	75.63	82.88
1008			17815.99	63382.01	43722.37	12498.67	8327.03	5816.10	9046.51	5002.16	1532.52	1153.42	1080.91	1190.33	964.99	411.98	168.01	252.78	181.53	100.38	76.55	35.34	102.97	98.81	224.77	485.28	629.25	216.92	125.34	224.66	79.93	114.92	144.28	75.53	29.96	27.57	115.97	53.96	40.65	23.66	21.99	77.01	88.42	24.15	41.95	45.37	53.29	39.01	55.97
1009			76257.33	495722.84	89881.89	9852.34	20633.23	31725.68	30191.28	13361.84	6710.86	2339.09	1602.95	243.75	626.75	1681.23	381.48	820.28	703.55	587.29	886.04	629.38	173.83	212.92	318.84	172.58	136.75	35.16	118.63	182.20	166.30	185.19	232.18	261.64	90.44	48.26	339.60	357.88	377.89	203.32	321.16	306.49	218.61	33.11	55.56	88.32	88.15	121.71	46.43
1010			43873.13	42151.42	38060.43	35915.84	5805.90	27841.50	22800.35	6635.61	2388.81	1340.29	295.73	451.62	428.35	485.04	516.09	589.72	723.76	602.11	579.49	258.07	181.49	88.13	49.94	40.77	173.83	164.87	183.82	114.75	56.98	44.65	65.54	43.46	15.56	56.14	71.21	36.10	42.97	36.45	60.61	73.17	83.93	12.93	15.71	8.76	24.50	22.54	32.93
1011			42436.47	94397.22	29369.37	39573.89	27847.80	14967.84	14630.46	5847.21	2152.38	3363.51	1405.56	158.86	446.34	179.19	314.01	328.68	753.58	1786.34	1507.24	228.94	347.88	155.99	165.71	149.49	69.20	46.59	193.11	208.60	326.64	208.32	170.92	200.24	133.01	155.38	163.26	180.41	185.69	181.03	162.41	106.98	161.38	158.69	85.73	31.92	73.31	193.24	189.68
1012			40186.42	69655.80	14006.05	26874.09	10475.55	6644.34	6901.48	2869.06	1602.78	2259.01	821.84	634.39	755.17	846.79	295.92	207.31	208.21	153.52	162.41	151.33	98.38	128.76	62.67	86.01	103.36	68.43	182.01	167.06	88.01	143.61	85.53	22.11	35.90	27.17	82.43	154.31	88.38	40.40	37.74	23.08	50.62	40.95	60.57	103.42	48.32	49.55	27.79
1013			89855.22	227236.98	242956.98	64317.45	9480.94	10367.30	14842.46	2696.40	1727.12	2338.17	878.61	339.30	140.14	158.47	786.66	334.89	199.70	277.59	238.05	281.71	236.02	380.20	87.41	91.68	129.98	54.80	55.82	29.68	52.46	63.20	21.57	41.77	56.07	108.66	20.37	8.78	16.20	22.02	11.59	42.55	31.90	51.92	92.23	97.10	35.54	66.64	49.20
1014			98613.85	414602.81	262565.59	76938.31	32075.21	69198.84	41029.68	5987.23	1059.20	1028.81	762.55	36.69	322.14	506.80	694.09	1665.75	1130.72	160.12	396.50	342.20	340.26	215.50	93.89	100.30	148.58	56.78	132.89	78.42	105.61	159.68	59.17	41.98	43.49	34.75	65.03	129.58	61.69	19.95	49.52	33.24	17.97	31.39	36.90	65.31	50.24	25.96	15.46
1015			5322.27	31337.88	26055.95	12154.51	12502.93	8068.82	5102.29	4671.82	3026.03	1088.45	201.86	89.92	260.72	194.51	57.26	145.67	178.30	105.25	105.25	111.64	101.44	50.33	54.43	21.20	11.16	98.33	48.46	40.50	98.34	40.76	42.65	49.14	33.43	52.86	51.23	29.75	11.44	40.38	23.20	10.85	30.69	17.18	31.09	13.71	32.54	44.38	20.40
1016			13572.70	306616.93	93876.46	7914.35	4868.61	2493.35	3123.26	3107.45	2367.55	616.94	158.05	158.56	528.65	1276.84	1117.23	388.19	196.01	230.54	90.30	546.50	287.64	92.88	60.88	104.57	256.14	175.31	65.42	89.98	161.46	50.64	17.27	12.75	71.92	53.31	26.79	68.03	64.18	78.79	60.48	31.08	39.16	61.62	141.50	113.21	20.08	20.58	15.48
1017			2336.97	19285.11	13852.01	24109.46	12476.50	67845.82	43482.70	4443.22	1946.41	971.04	3837.02	1013.81	302.69	47.85	150.58	1039.43	3073.33	1068.20	1680.84	229.86	544.28	123.59	310.49	69.93	32.30	163.90	161.44	95.00	218.66	250.49	300.23	47.54	285.78	98.97	78.81	41.87	24.96	14.01	24.80	21.14	89.99	75.80	95.83	183.19	45.44	65.83	31.44
1018			11276.51	63847.67	30537.01	23541.21	3519.99	6141.03	4419.73	3524.09	1003.18	450.34	555.79	320.27	187.35	505.34	234.89	318.84	382.63	615.03	390.97	214.16	103.70	56.71	58.84	195.31	436.05	258.33	60.08	91.20	76.96	28.49	11.03	31.68	54.80	39.78	24.61	12.17	31.61	112.90	45.85	11.37	54.08	19.10	32.09	33.71	26.22	51.47	30.65
1019			5637.30	171114.34	36775.17	30189.60	5899.59	10594.66	2838.07	3633.96	618.10	444.94	431.30	228.59	262.01	69.97	169.16	194.56	230.75	664.04	675.24	183.12	138.93	110.22	48.27	113.48	58.27	146.47	101.22	42.63	67.60	69.01	66.50	49.08	34.79	26.64	60.06	54.82	36.75	139.22	52.82	80.18	54.13	50.58	43.06	19.16	29.11	39.61	46.98
1020			112700.33	148578.15	59236.83	11944.92	14399.58	6629.38	7553.96	4094.57	954.72	2833.21	1540.69	190.07	248.14	420.80	873.28	306.07	349.06	124.24	627.47	654.49	404.47	602.76	496.05	228.34	207.80	291.64	241.42	259.55	190.74	194.50	262.30	130.17	117.21	61.12	35.34	23.36	83.60	64.66	150.02	121.40	116.69	68.87	65.16	37.26	32.93	88.36	99.15
1021			13846.01	14838.07	29756.35	24638.97	10725.62	35408.50	29759.13	2121.29	1146.76	583.04	188.71	243.28	119.11	191.96	445.52	753.70	290.49	246.10	83.82	137.09	58.15	40.79	55.02	13.40	22.08	34.10	27.81	37.93	41.85	31.57	122.19	60.77	88.30	61.75	16.01	42.68	65.07	80.22	100.47	28.41	52.91	111.04	72.32	23.40	24.82	18.54	36.47
1022			7834.45	24490.82	23149.27	18379.97	17924.34	9465.55	8501.93	3495.22	1838.14	1694.85	1009.45	551.06	399.94	256.13	368.86	378.39	521.65	377.49	197.14	59.14	260.47	221.99	72.35	38.22	40.33	100.10	44.40	128.93	102.16	49.02	89.23	83.96	60.80	34.38	24.21	8.45	33.69	33.59	56.31	47.30	40.25	59.40	79.63	25.57	26.89	19.11	32.05
1023			91103.68	138159.20	8978.00	10254.83	10355.58	14180.32	4166.15	1029.02	1923.97	1788.21	583.83	827.05	249.02	215.30	451.45	172.40	417.53	222.93	325.47	318.35	106.58	232.74	193.36	226.16	134.09	61.33	103.23	141.93	99.34	111.19	25.29	66.47	59.37	28.55	49.34	119.02	52.07	28.84	21.81	17.41	40.74	40.31	50.90	22.23	42.85	52.15	53.69
1024			40292.59	114047.31	16646.02	17673.02	4027.39	7350.31	11036.54	2835.15	1531.10	705.40	1799.60	1001.01	388.14	488.12	489.68	364.92	232.24	362.19	136.75	251.66	303.82	245.19	736.44	687.97	202.20	155.79	238.14	170.18	68.65	54.25	44.72	80.11	90.13	50.69	285.14	146.81	121.11	130.17	68.98	65.74	42.09	25.55	33.51	33.27	19.89	14.73	32.14
1025			10673.44	16468.25	39457.71	36979.62	10881.37	12867.37	2659.52	2284.06	420.86	469.66	440.80	124.08	190.47	499.51	526.02	119.87	242.75	180.81	165.86	35.93	36.30	61.70	30.88	123.09	242.02	104.11	237.16	244.83	21.95	20.13	35.71	67.43	20.74	54.21	40.64	51.87	91.37	76.78	74.31	82.72	71.37	104.84	31.51	24.74	37.45	10.01	11.46
1026			4457.39	16788.54	29668.45	10345.59	20486.63	9832.45	8652.16	1412.50	988.50	341.75	485.44	472.96	72.00	249.32	302.70	253.30	165.83	458.47	430.29	428.57	63.79	264.71	584.95	387.58	262.69	90.95	184.06	339.09	277.18	36.93	12.98	54.08	22.68	23.42	24.14	15.31	39.39	62.55	44.42	41.59	43.60	30.32	41.34	51.76	86.44	17.44	29.44
1027			15028.04	118824.11	25217.09	3461.04	2710.13	12261.85	5645.40	6292.60	1406.48	305.36	334.74	494.02	601.79	193.10	226.08	547.54	703.02	431.76	386.10	213.56	112.39	59.67	105.51	65.61	30.12	42.37	92.05	111.94	209.54	39.31	88.11	116.27	30.92	41.54	75.79	42.97	27.94	11.44	72.91	33.12	23.63	39.19	54.03	59.09	46.26	12.29	30.10
1028			113329.96	159302.71	13194.85	30056.87	11869.08	9759.52	12842.07	2013.35	722.62	568.09	437.15	234.34	372.96	460.69	297.12	205.71	140.86	236.30	226.99	155.06	160.09	51.16	208.74	82.55	51.72	77.41	59.14	66.71	25.24	71.50	37.22	62.46	129.23	98.38	61.29	20.20	15.20	18.98	20.81	58.23	47.48	55.21	57.22	25.29	26.94	25.81	9.76
1029			930.55	3146.66	20462.54	78385.25	42434.60	9981.46	3868.61	4518.59	858.58	1124.65	897.50	735.81	891.88	346.59	437.99	1099.81	1168.75	279.82	83.25	264.74	351.97	327.21	340.16	110.30	80.59	61.82	85.95	81.77	61.81	12.65	37.63	23.47	52.04	37.21	15.75	14.12	36.27	108.01	248.78	85.34	47.88	40.16	31.95	18.46	24.22	49.09	42.68
1030			33740.12	110370.97	90557.16	33104.18	17244.59	20229.70	30947.86	3674.66	447.37	1198.77	1417.66	417.61	223.54	101.43	344.37	236.01	486.67	201.07	761.73	190.46	361.58	197.37	27.29	97.39	46.72	28.63	64.84	111.04	82.59	14.51	88.00	66.11	20.03	19.19	37.25	58.03	37.45	24.02	70.66	23.35	17.85	66.04	47.33	24.28	19.01	36.25	14.12
1031			10657.10	134171.76	42628.71	6956.04	5014.75	3942.95	9805.12	4429.05	1573.73	204.07	301.76	221.40	410.47	973.31	1111.47	1085.24	1779.05	1148.71	461.30	68.02	47.38	26.30	49.30	94.65	134.36	117.33	68.67	57.62	154.87	97.76	49.85	42.66	44.93	31.10	34.45	99.51	112.95	105.73	100.79	54.04	19.32	51.10	18.43	33.56	47.05	34.68	42.73
1032			11655.16	78186.96	28030.00	33773.94	24541.43	13366.27	4742.94	1671.58	4074.12	6530.64	2393.64	549.97	1122.66	1392.04	118.06	117.09	612.26	138.76	173.96	191.57	165.90	163.00	472.01	359.52	77.74	85.42	125.38	188.54	115.25	35.28	193.68	70.66	110.54	77.95	33.28	20.64	36.62	93.08	164.57	137.66	109.99	33.87	32.26	39.99	92.50	91.60	40.22
1033			28236.80	256153.82	13590.18	2566.04	1848.85	13917.99	8585.13	3594.84	1139.10	2630.11	1629.11	234.32	242.89	105.30	240.96	185.15	330.96	197.16	107.80	252.80	414.01	318.96	19.30	122.53	81.11	129.08	153.52	50.72	120.62	54.91	69.27	108.90	121.14	15.56	42.66	23.95	26.86	21.13	33.52	62.67	86.76	30.14	37.52	67.77	21.49	15.68	22.10
1034			25094.24	10378.80	16943.46	8456.22	2398.76	4827.53	12164.57	5244.51	781.63	839.63	104.61	552.19	370.57	81.34	89.44	232.39	252.38	417.94	97.74	46.32	31.28	59.51	14.49	52.53	65.03	46.30	66.11	53.91	13.41	59.95	40.07	55.55	9.74	20.35	12.20	23.94	17.99	49.85	57.30	16.06	30.31	14.32	16.78	6.95	36.86	14.46	14.06
1035			5732.63	29071.43	24666.65	17835.86	16946.94	9196.82	3247.50	1812.12	3578.58	809.34	347.69	485.75	261.78	966.59	225.67	802.63	488.46	180.93	155.12	249.59	102.27	88.40	56.28	81.24	54.99	47.87	61.95	51.33	155.22	149.38	117.03	65.02	15.61	27.98	38.69	16.88	16.18	13.19	4.65	51.28	46.53	23.17	16.44	15.83	4.71	23.71	65.55
1036			5802.72	10580.52	16001.16	11451.00	3965.61	5579.66	3714.37	2500.77	709.86	864.88	161.48	296.20	357.44	304.98	159.01	154.03	220.11	92.02	110.30	88.42	72.60	62.46	64.32	195.37	67.63	92.77	70.08	129.59	24.20	25.03	63.48	43.37	27.98	12.45	23.15	21.63	20.84	29.67	38.38	37.88	9.94	46.66	45.30	20.94	14.66	17.52	40.87
1037			18042.11	71536.80	21155.45	6626.90	39235.01	58578.59	23388.76	2386.72	2831.82	3097.76	1996.33	637.50	475.35	461.75	682.67	865.76	544.13	70.25	105.75	269.92	273.09	64.34	167.23	343.69	275.17	232.88	161.35	80.55	101.79	145.62	66.33	55.17	113.98	148.20	136.23	30.52	63.04	32.18	49.96	46.26	122.22	50.64	31.80	27.22	35.89	22.72	55.53
1038			103949.28	214720.43	93817.39	26848.24	29671.83	10675.36	13346.87	1615.22	1135.87	1348.34	1102.55	789.58	255.67	168.51	571.53	555.28	320.81	208.02	260.73	202.38	212.68	82.60	347.50	545.82	272.29	39.28	35.46	91.19	103.22	56.91	80.46	83.71	74.42	64.61	39.10	34.46	30.06	45.68	53.51	32.38	42.38	30.33	16.87	15.14	36.20	17.41	22.39
1039			2864.51	12406.15	20042.72	12079.38	18061.22	15446.71	7138.17	3287.66	863.28	1058.10	559.71	411.01	221.34	95.66	461.19	516.37	437.44	241.76	104.20	81.54	117.45	28.05	67.51	100.59	78.75	101.61	120.08	100.95	38.39	14.98	24.95	31.97	23.63	30.89	22.82	19.41	51.02	47.95	30.35	31.26	14.99	21.33	32.95	29.91	30.31	13.87	15.73
1040			7002.14	41556.25	57265.99	45011.92	36054.70	14860.26	4390.99	1546.84	654.24	732.53	475.21	415.26	282.27	92.53	159.62	387.03	281.95	271.66	344.85	301.67	143.24	140.80	214.97	132.36	41.30	16.72	37.12	191.66	132.00	82.00	112.80	67.30	79.08	36.28	60.78	115.98	20.66	18.70	13.12	24.59	12.67	14.66	18.97	31.99	47.25	20.29	22.19
1041			37348.70	29198.84	9755.55	4559.99	2513.63	7917.82	3449.16	1031.26	1711.26	182.41	726.07	172.56	129.47	394.78	211.82	362.57	76.17	149.65	54.64	62.07	40.08	149.99	66.09	98.44	35.76	35.88	64.13	59.32	95.08	129.13	79.66	22.22	10.43	10.48	53.03	15.12	39.65	41.58	31.80	56.41	76.53	24.94	38.45	13.23	30.56	36.89	14.21
1042			25739.03	22084.76	5134.22	4070.56	1623.01	1444.23	1812.13	935.99	627.59	693.46	330.52	108.47	150.47	210.54	102.19	283.56	167.97	245.51	239.82	257.72	226.54	91.49	67.82	31.32	33.32	40.36	122.26	89.20	32.64	65.09	66.81	35.81	53.77	91.69	19.89	11.41	21.20	26.68	28.31	31.24	27.24	37.44	57.12	51.53	24.70	60.78	45.07
1043			11992.23	26263.82	13267.59	4379.34	1164.86	4488.15	3628.96	2856.54	1502.23	544.28	144.95	175.08	266.95	383.97	577.53	432.23	174.45	146.31	285.99	254.69	25.56	69.50	38.30	65.62	35.35	30.12	41.34	75.25	41.12	80.06	19.64	62.57	55.67	36.91	10.98	30.48	30.05	54.94	63.72	28.45	31.39	50.12	13.49	13.13	18.86	20.42	9.93
1044			90600.66	134815.07	36718.18	60918.26	50288.96	63580.82	28576.93	5107.77	2579.97	514.53	412.32	86.87	96.31	624.44	163.93	522.12	625.02	482.28	158.58	333.87	348.51	270.19	158.54	64.52	137.89	96.09	129.78	564.28	337.58	111.73	23.39	53.28	53.35	22.54	29.57	24.51	12.61	26.25	83.91	100.74	35.90	14.79	34.40	19.47	44.03	56.58	43.77
1045			13838.58	167123.00	56794.10	29625.98	9491.55	10513.65	7701.77	3090.24	1800.07	1357.78	330.45	377.07	381.85	589.77	446.28	620.10	274.31	332.73	242.75	56.11	92.35	165.51	481.94	667.86	195.43	63.81	25.54	110.28	179.97	393.56	54.29	52.78	102.42	126.87	118.55	96.47	105.25	59.57	94.61	48.54	96.39	128.63	48.56	78.37	108.76	36.65	60.64
1046			75413.30	106884.17	9160.35	19512.05	27819.98	21822.85	9216.39	1199.83	3000.72	5389.28	3487.39	332.04	298.95	191.63	445.28	450.58	427.54	726.03	789.88	367.27	195.40	85.67	41.65	55.48	13.25	44.42	57.05	194.23	52.33	90.66	161.93	273.91	241.23	15.56	182.17	62.66	63.88	53.00	18.40	15.85	16.18	28.59	55.88	22.54	37.71	38.74	78.39
1047			127213.25	233652.23	111290.93	7911.41	26279.93	7463.36	8437.08	7730.10	326.29	781.81	259.09	199.50	71.33	445.79	1128.62	128.02	99.36	164.27	145.57	99.42	66.84	129.68	300.24	269.82	252.71	38.06	10.91	29.19	62.89	47.24	30.13	30.00	55.73	131.44	75.91	53.83	37.53	61.65	10.33	15.97	40.16	53.92	19.05	44.90	29.85	16.22	19.64
1048			6223.22	7909.29	24604.37	13711.94	16227.58	10286.81	2353.51	835.54	3834.80	1781.42	652.88	681.50	999.70	770.01	337.70	155.32	104.50	443.99	719.56	418.31	319.78	101.13	123.66	139.02	93.66	81.87	80.26	195.71	85.92	44.73	72.68	101.15	83.27	39.34	98.13	30.35	51.81	20.01	9.92	14.01	22.23	28.15	25.69	62.72	19.10	24.15	39.58
1049			11642.96	106151.32	38467.43	16873.48	6321.44	4726.98	8277.97	1991.35	1281.50	1027.23	162.88	143.62	535.94	301.67	21.09	69.32	146.35	142.29	61.63	58.64	35.78	58.65	20.68	51.40	37.08	10.89	27.27	85.41	21.93	49.07	19.48	13.99	20.53	27.55	37.70	31.76	12.34	19.07	18.01	12.05	11.90	50.95	19.64	21.52	34.87	31.79	24.85
1050			9742.12	8434.77	7765.61	1205.09	10312.54	10379.92	6535.10	1291.23	473.53	361.35	452.28	321.20	187.30	398.38	467.35	374.32	176.38	120.13	178.06	121.26	100.15	72.98	67.83	105.55	35.37	73.66	43.63	76.86	35.36	42.77	85.39	32.43	22.82	29.28	49.23	61.35	19.52	10.85	30.54	51.31	17.33	28.29	36.25	37.01	21.98	18.03	37.61
1051			48424.42	69254.12	62836.64	65580.82	50353.21	38437.10	22426.65	7823.88	4329.30	7484.62	1748.31	1058.22	807.94	273.97	288.88	964.97	1129.65	1184.16	1742.35	767.97	641.40	227.38	105.50	90.52	442.19	285.22	155.59	233.40	105.35	157.86	63.39	117.09	35.69	85.28	46.54	58.23	42.71	50.79	69.23	17.76	66.38	89.89	56.62	50.23	19.11	18.65	10.17
1052			82596.21	143510.31	50646.92	9374.24	23388.25	11184.75	5131.22	10050.44	3680.79	199.56	692.78	528.49	78.98	127.27	236.40	125.58	82.33	38.15	48.70	146.90	83.45	64.75	155.02	232.92	239.13	112.68	19.67	138.61	46.95	42.82	79.87	48.00	160.83	160.05	46.63	67.09	12.90	23.00	26.56	22.93	50.44	32.11	13.97	25.17	16.35	29.66	38.09
1053			69186.95	93050.53	58493.26	79771.36	23750.43	12199.98	38645.21	45441.14	2533.90	3106.93	3874.72	1479.47	604.96	663.42	449.64	371.06	511.03	751.42	941.46	441.95	86.76	234.58	223.84	73.28	120.13	97.71	169.92	134.11	250.19	67.82	27.93	61.68	15.87	40.25	101.29	41.67	53.11	22.09	53.29	42.39	9.47	72.62	28.40	28.00	20.76	6.95	20.09
1054			173159.03	368324.46	80457.95	23320.14	27272.93	12384.53	4712.96	5616.50	5848.77	4321.64	2659.71	726.11	412.43	846.19	1118.89	797.70	658.24	835.96	893.42	463.23	707.13	211.76	124.88	227.87	131.45	149.33	414.92	363.69	519.01	798.30	546.74	406.09	229.18	200.71	132.08	250.05	135.49	331.25	592.42	376.20	290.04	188.88	136.34	187.96	195.98	150.06	288.47
1055			51620.10	158654.18	18547.04	5657.52	2017.99	9122.93	6323.45	2044.84	762.26	370.23	595.91	690.08	71.83	50.52	129.37	124.72	88.08	95.16	628.60	542.86	258.95	282.08	491.87	283.56	28.69	133.41	323.29	58.98	110.01	117.55	261.31	180.06	59.63	187.56	155.83	94.34	212.00	115.94	27.44	196.63	59.97	189.17	335.53	105.18	56.00	81.69	155.78
1056			88519.26	217871.50	129244.73	18287.85	8223.72	11262.02	4097.04	1872.92	619.59	169.92	167.53	117.18	134.45	103.84	463.70	356.10	295.81	390.03	65.76	94.56	29.18	49.55	80.11	67.30	35.13	98.26	73.89	122.71	64.21	22.49	57.28	55.13	20.89	37.34	43.12	31.39	25.05	48.51	72.97	24.86	49.11	25.84	37.45	11.69	17.54	45.18	17.09
1057			4404.86	196841.92	90352.39	25102.95	20295.43	22707.83	15112.61	8514.65	5098.15	1498.21	559.16	504.43	532.59	384.76	878.30	343.76	686.65	540.41	154.82	94.61	125.08	81.25	64.98	135.33	85.43	25.76	67.22	96.82	52.63	30.22	18.08	21.13	39.27	12.60	3.36	12.35	6.74	38.20	33.28	19.95	69.32	63.18	45.24	37.33	32.41	54.12	51.01
1058			5410.68	17716.25	18651.18	18756.03	30445.75	17926.89	14966.28	8176.75	3703.10	2595.73	1287.32	760.47	637.67	1134.36	732.32	588.45	669.27	582.70	371.31	286.80	98.54	164.77	318.73	224.58	239.64	135.39	27.39	52.72	62.26	40.93	49.20	59.81	73.69	35.21	15.37	49.96	77.66	107.23	47.07	14.36	55.34	75.40	44.90	48.58	34.68	20.14	47.37
1059			9330.88	41665.26	57895.17	48548.75	41148.08	37928.73	12594.25	1306.19	2051.08	488.53	368.97	202.70	326.05	320.12	121.94	269.01	511.98	388.27	129.20	73.63	75.61	131.44	363.05	184.00	128.39	33.21	86.36	68.77	37.74	108.03	42.16	27.00	57.76	131.95	128.23	91.23	50.12	59.55	75.66	86.99	82.43	40.02	25.79	30.07	19.53	26.21	33.90
1060			20887.22	27808.85	3665.48	17600.45	6539.85	14020.41	10013.22	4097.34	1782.90	529.59	211.94	565.52	528.29	245.42	300.99	244.51	238.10	224.26	114.15	269.62	66.65	183.68	97.15	20.41	77.45	68.17	26.55	124.18	15.61	27.82	28.88	63.73	27.38	24.07	36.46	15.24	36.85	49.09	36.18	17.46	16.70	14.22	43.34	87.28	15.05	21.30	16.67
1061			1680.78	96626.21	25687.04	16243.39	19103.39	16900.81	1998.69	2696.78	2041.83	2073.92	1145.77	171.27	272.34	607.43	1164.88	953.71	386.95	154.02	92.76	211.72	87.54	247.34	86.44	169.56	158.82	100.08	87.99	161.39	67.21	48.18	88.87	32.11	45.21	34.47	6.04	14.76	66.56	62.91	113.28	43.23	28.34	20.21	43.57	11.73	11.87	11.40	12.02
1062			89071.82	186472.51	84378.39	2839.26	24213.28	33160.10	17168.72	9242.87	5775.28	5304.96	3291.53	495.32	259.02	251.35	308.58	331.92	188.62	300.46	55.30	143.20	59.39	63.91	236.09	90.58	98.72	102.73	52.22	42.74	241.88	153.07	62.97	155.92	155.71	107.35	58.70	53.90	65.71	36.27	55.94	23.25	14.72	17.18	35.48	81.17	74.95	27.90	18.63
1063			6222.17	68810.94	39186.69	61566.95	61452.66	20427.34	11858.94	5115.95	1652.12	1904.83	1296.79	470.57	230.22	189.61	307.11	490.31	633.96	498.05	291.68	97.52	192.78	175.53	39.91	27.95	17.83	16.14	39.64	55.05	44.03	84.06	81.42	92.12	72.37	38.38	10.13	32.20	12.33	42.35	30.70	28.55	34.97	25.08	45.96	50.35	24.28	26.88	9.54
1064			3322.53	20742.45	5983.22	4369.87	3966.19	3597.34	2656.04	1437.17	579.03	130.24	201.44	149.10	75.01	68.01	248.33	152.34	174.35	193.65	83.81	84.23	81.37	72.14	62.17	76.84	31.79	94.96	93.67	104.75	118.92	108.15	59.82	47.75	44.23	20.22	31.35	19.83	58.20	51.38	52.31	39.27	47.55	41.22	35.20	26.64	18.99	21.35	34.21
1065			4863.21	57425.80	55681.11	30743.21	58857.16	20780.88	27904.34	20392.41	8001.81	2509.18	860.95	117.70	241.61	210.80	130.86	479.76	686.09	553.65	1199.37	922.48	458.60	109.97	168.90	50.38	48.79	21.72	59.63	45.88	62.99	46.97	12.45	95.03	52.65	100.75	117.33	45.83	31.33	23.79	41.17	45.91	13.27	27.94	69.99	77.27	46.12	25.34	25.31
1066			24550.47	99507.26	67536.75	12699.22	8227.23	2512.63	5890.57	4353.29	2780.32	948.73	1335.67	356.73	101.80	155.22	306.22	272.83	207.02	132.65	169.04	85.07	180.67	112.25	162.10	72.32	38.19	26.01	43.10	82.17	107.76	152.07	151.03	82.70	133.83	162.88	17.62	41.60	50.80	28.50	8.99	26.91	101.13	41.69	66.43	30.00	34.51	46.70	17.17
1067			23173.62	48100.28	112263.62	94162.79	36736.07	6666.25	5337.59	2186.81	1380.11	1357.24	400.39	428.19	897.21	1180.50	886.04	1273.49	954.75	249.71	122.81	300.38	220.68	121.76	117.32	115.34	377.75	194.38	74.28	66.72	201.50	144.96	112.96	101.96	38.51	51.79	92.78	59.63	78.72	75.30	78.83	55.97	97.81	48.61	31.03	35.92	33.32	23.62	26.38
1068			52680.17	81805.28	14523.24	12307.86	1002.71	4691.30	1731.54	816.09	1132.60	1095.10	280.72	158.57	504.44	140.60	165.29	154.61	100.12	122.03	230.10	213.02	174.75	122.00	42.36	40.60	29.32	25.96	52.59	35.03	75.58	51.82	99.47	43.24	34.91	50.03	43.62	53.03	48.70	35.29	19.40	52.94	24.30	48.96	27.86	41.43	21.42	9.29	10.36
1069			6886.48	11473.54	51890.27	13858.94	10593.79	4081.54	8150.91	4413.09	2672.76	1709.13	519.24	50.80	28.96	225.34	30.35	96.02	42.31	63.32	353.53	163.98	226.62	59.21	34.25	60.55	19.93	112.35	84.14	75.84	23.26	91.72	78.31	21.98	13.68	32.95	80.00	60.90	40.85	55.57	48.77	48.63	18.75	19.57	39.02	26.76	33.38	16.29	23.84
1070			9586.12	10594.51	9667.47	5075.09	6193.01	8079.99	8146.33	2340.13	1878.89	1000.06	996.80	951.75	926.84	357.47	310.58	28.03	179.36	230.80	206.73	141.57	77.47	70.77	55.20	46.06	91.16	40.03	138.22	94.22	34.22	25.55	30.62	41.17	9.01	11.28	28.30	33.90	26.00	64.35	14.22	29.57	52.06	24.79	37.51	50.35	17.80	27.69	15.69
1071			18515.90	87872.15	19161.25	63145.28	28621.26	32526.34	8792.38	978.06	3670.47	3550.09	244.01	1487.45	615.43	886.82	6322.62	2273.66	4011.11	2407.53	444.37	1268.89	2581.95	645.82	326.59	88.94	1780.93	7372.43	5903.05	1204.98	103.09	360.73	666.05	468.51	246.82	118.84	323.30	56.71	699.69	1672.32	151.61	743.42	956.23	197.46	525.90	1995.56	818.76	47.44	30.40
1072			21967.65	67985.57	14629.71	11312.06	3219.21	10985.24	7463.07	2493.06	778.97	522.06	71.82	418.27	276.06	283.65	669.64	376.57	287.22	176.98	184.62	358.66	70.23	30.94	293.51	109.69	61.40	116.54	72.88	66.63	80.61	27.22	33.76	29.61	9.74	23.43	25.81	29.70	48.63	33.70	27.10	31.48	25.55	12.16	4.22	8.62	11.90	12.40	20.33
1073			15128.57	32223.26	47180.16	32073.75	14739.49	6830.18	5962.51	1849.06	498.35	1345.43	561.43	398.32	428.87	143.74	212.29	157.27	34.04	206.41	159.91	86.62	41.17	106.62	27.85	95.47	140.74	163.57	255.58	124.18	178.25	165.54	64.05	25.25	11.88	10.14	43.74	32.79	44.28	32.33	11.03	22.36	9.16	10.55	16.27	11.71	14.05	17.04	24.35
1074			58721.93	54539.34	7671.24	6641.93	2561.38	3714.06	4890.39	1724.93	1445.26	729.92	605.54	714.72	363.42	317.48	130.23	58.15	335.16	254.85	113.01	102.25	194.97	157.29	266.16	216.12	140.78	80.62	44.64	48.73	64.03	20.42	28.64	18.85	9.06	21.13	42.85	16.72	31.88	13.79	19.29	6.87	18.45	41.45	33.60	26.12	12.49	17.78	19.72
1075			25985.74	89582.65	7746.04	14076.86	22711.78	8132.80	2179.68	7081.04	3265.91	1138.87	440.81	101.77	176.19	329.72	567.93	451.55	475.93	93.63	384.75	222.46	52.70	153.30	267.91	119.88	81.34	86.89	6.44	60.11	34.32	59.48	140.38	177.02	62.64	72.57	54.00	40.26	41.67	33.43	20.72	6.63	24.01	43.90	10.74	27.43	20.47	44.75	51.80
1076			14135.91	21944.30	18754.68	15914.94	18340.67	8453.97	12662.56	7724.99	461.67	1432.72	619.72	704.48	362.20	482.61	194.58	202.59	199.39	121.96	140.69	97.58	100.85	25.56	63.94	83.23	339.65	88.55	24.16	42.32	40.94	39.62	15.51	43.13	21.59	88.32	30.40	35.18	33.64	22.26	33.62	43.57	24.26	18.98	42.77	41.34	21.87	17.36	24.44
1077			15356.92	20498.78	7382.98	7123.19	8721.08	2303.23	1198.99	7911.30	6861.72	1747.48	291.50	229.90	151.72	123.61	217.56	78.60	355.18	501.25	357.17	165.57	56.50	125.02	95.27	33.17	69.84	148.31	58.43	59.44	170.10	286.04	208.54	137.03	150.26	130.08	93.99	45.58	52.02	101.02	20.22	20.18	39.53	45.78	14.95	35.47	49.02	25.04	50.71
1078			4117.43	83644.88	52310.34	26902.83	2880.54	20327.37	17014.63	8799.62	5160.83	525.57	687.60	230.58	581.02	397.99	328.31	603.97	723.95	265.48	730.47	421.54	147.22	173.65	437.14	604.89	219.83	79.31	104.99	28.58	102.10	115.38	74.08	46.29	21.69	15.18	26.23	98.75	107.07	101.71	78.40	75.05	66.01	103.47	50.77	30.57	29.45	6.51	7.67
1079			23664.41	68612.52	38855.15	68539.79	51270.97	20317.73	10626.05	7581.67	2623.84	220.12	571.64	894.13	302.23	312.62	460.22	937.32	252.86	834.71	698.48	511.16	414.40	395.59	165.52	211.90	208.57	86.31	26.40	11.62	314.31	418.48	286.56	111.07	208.94	91.33	108.94	67.17	26.39	50.56	92.57	88.49	40.14	38.25	59.72	64.98	19.96	65.63	42.72
1080			4800.64	7972.04	1419.38	1751.26	4994.67	5172.94	2641.85	990.73	1162.88	610.88	336.51	183.78	241.59	160.08	52.86	300.83	187.51	67.41	125.36	123.13	153.15	142.39	48.27	173.15	105.65	38.66	41.85	32.79	41.16	42.39	40.57	19.45	17.49	14.83	41.84	67.19	89.12	37.73	32.59	27.70	34.98	35.37	9.85	22.01	10.56	5.76	5.97
1081			6997.43	40382.41	22741.74	42398.10	23168.04	16185.12	10730.03	2669.21	399.58	1095.73	199.99	367.22	384.25	1308.86	441.38	376.97	204.48	446.63	58.83	86.84	106.19	80.76	132.74	160.76	115.95	56.53	134.87	80.21	75.23	32.14	62.45	40.56	94.19	63.28	116.13	86.87	50.87	40.03	50.87	15.28	34.51	61.95	66.70	116.85	62.36	19.38	36.07
1082			12772.66	19373.50	13533.17	7557.84	3903.63	5683.20	1381.92	710.65	644.43	319.13	255.77	505.00	113.19	124.39	81.46	133.51	133.44	52.08	170.86	119.41	52.29	14.80	59.54	37.75	58.01	36.79	30.06	39.59	30.56	36.86	35.14	8.92	9.25	26.04	23.87	20.44	55.44	27.80	30.81	36.80	63.96	17.00	9.62	12.99	40.44	56.11	40.75
1083			5771.76	71920.50	71351.16	33000.04	11804.22	11090.33	11119.25	3144.93	2047.78	1051.27	956.82	403.29	187.08	732.95	198.34	370.31	318.20	280.78	273.08	294.61	107.38	102.81	80.53	36.85	43.52	34.85	48.01	27.05	35.80	19.99	36.67	63.37	40.94	20.21	28.67	43.24	54.07	22.78	6.98	36.27	65.15	35.66	16.39	35.50	34.13	27.18	17.24
1084			42457.17	68732.85	71403.60	67436.82	57696.00	23536.38	10997.49	8465.20	10645.48	3267.38	602.32	430.97	191.90	208.95	124.45	506.44	90.67	305.36	612.19	608.29	475.54	214.40	607.82	714.77	259.80	173.21	458.55	293.72	66.71	165.82	133.83	153.90	41.94	261.89	222.21	164.14	360.12	438.96	312.72	206.63	106.76	153.14	112.56	115.72	58.28	73.95	71.14
1085			2252.54	16710.29	10707.45	11451.72	22069.06	23734.94	4076.14	2387.62	2078.77	912.96	430.41	283.26	150.21	376.46	295.53	163.65	148.98	173.95	228.11	40.47	167.76	150.36	43.42	45.36	16.25	10.15	95.66	116.82	61.93	182.39	78.66	41.92	35.47	43.85	36.78	7.89	19.41	18.30	36.76	64.20	44.93	29.38	34.13	5.18	52.55	33.35	45.07
1086			14181.97	17175.86	8340.20	8102.84	3626.51	9423.03	4827.50	6556.74	5711.07	1940.50	504.17	401.37	471.65	86.36	120.70	412.68	533.10	386.84	149.80	99.94	117.04	65.77	51.71	47.34	69.09	118.02	65.41	53.02	36.97	18.28	19.82	21.27	33.64	32.49	25.04	12.81	51.19	30.35	23.27	30.67	5.19	29.42	30.31	25.10	20.68	23.38	23.97
1087			3126.85	35705.23	119203.32	78991.08	51154.15	70190.22	46911.76	13427.19	2531.95	1817.30	175.35	1171.82	915.69	680.95	945.21	1342.17	744.11	295.04	298.12	263.11	197.12	366.66	237.17	285.66	252.58	126.17	20.92	53.24	186.84	98.46	107.09	86.62	48.95	21.80	28.45	50.94	53.25	57.02	141.25	84.39	60.67	45.93	75.28	55.14	9.84	19.83	18.91
1088			6908.72	52919.45	61142.11	36853.20	19961.88	8385.60	3328.42	4320.30	3458.90	3777.70	1619.62	448.39	312.11	253.66	165.14	128.18	191.18	351.19	164.36	192.72	225.38	227.77	110.85	67.81	38.29	46.24	56.79	60.23	147.76	80.08	66.87	59.64	56.38	66.05	48.19	51.39	27.34	31.37	37.98	12.28	60.89	94.04	53.26	59.22	30.48	46.67	35.51
1089			45332.58	132654.53	59798.46	9884.26	22298.44	15847.16	10179.44	4081.20	6182.54	6038.28	2214.90	478.06	194.14	367.99	1011.01	428.69	544.85	258.70	472.66	174.79	86.42	82.93	344.94	356.83	147.33	69.27	139.00	237.65	138.54	30.12	29.28	56.24	65.21	54.17	82.99	51.58	25.18	14.27	26.01	34.81	34.27	42.62	44.15	14.93	17.54	48.10	39.54
1090			11482.60	75987.92	123894.10	62215.53	81258.01	48756.75	2238.05	9550.95	7435.57	1578.76	123.86	1068.59	489.57	432.94	476.53	95.12	614.59	1660.98	900.27	218.76	53.23	329.00	489.23	161.31	70.31	57.71	36.68	24.07	83.90	73.42	101.13	16.69	44.76	40.05	51.52	20.60	28.11	38.84	26.61	29.99	62.00	69.83	61.01	42.65	79.52	18.07	44.58
1091			959.45	25902.48	9555.90	4309.47	2575.71	3582.60	724.14	1231.14	291.35	490.42	376.20	84.12	33.41	283.07	431.31	313.76	127.96	258.23	199.94	205.27	143.98	150.31	89.48	99.09	70.31	60.03	59.96	94.16	64.12	27.74	14.50	35.51	35.42	25.60	21.00	43.46	33.09	32.14	43.79	71.46	86.66	89.46	48.10	15.52	18.24	14.02	40.41
1092			18405.10	148667.53	14172.55	2503.89	2521.50	9803.40	6622.88	5729.88	1226.64	401.75	487.81	125.79	238.52	218.47	352.66	513.33	348.47	77.84	95.16	73.98	58.25	63.08	62.12	28.18	59.18	12.69	31.07	43.06	81.14	33.82	113.73	34.76	62.11	58.54	64.01	33.15	55.74	37.88	22.61	41.96	51.59	39.12	79.46	53.81	42.72	10.13	37.71
1093			27318.31	180949.48	54704.95	13845.51	8304.74	9372.11	11381.73	4116.56	2647.32	1213.63	445.52	487.55	249.04	75.74	181.32	424.59	190.41	99.16	113.03	116.17	74.84	290.80	253.18	115.00	52.75	39.44	53.13	106.18	117.60	126.40	179.09	117.06	11.01	22.71	28.18	21.64	19.18	10.14	40.45	22.42	24.65	65.26	34.29	21.74	17.81	11.53	17.85
1094			2295.83	9020.28	8594.94	16224.83	9195.79	700.54	2443.50	1285.30	434.67	417.16	240.44	392.42	124.58	369.85	243.98	139.42	122.14	179.97	62.96	126.44	129.71	88.13	116.71	48.06	81.06	52.67	46.47	72.85	68.75	28.73	14.36	32.46	60.42	74.96	22.49	16.87	19.76	35.41	25.85	6.21	15.36	26.22	39.09	53.34	35.33	38.90	10.83
1095			71262.82	102345.49	18148.24	19647.49	19864.91	5843.37	2222.57	4355.66	2711.51	886.34	121.06	149.99	78.76	247.62	426.92	313.33	322.42	338.62	114.71	182.28	97.23	117.58	49.93	18.41	44.06	47.38	42.24	54.36	179.75	171.66	88.56	33.63	57.37	44.03	87.86	160.81	58.03	55.30	102.71	84.36	46.52	46.30	39.32	96.85	68.04	16.27	26.84
1096			35419.42	77175.82	15234.51	17493.67	44872.13	11546.95	10961.55	7086.06	3335.71	3820.61	1147.54	153.88	708.34	226.91	1365.77	502.58	526.39	248.07	303.28	200.22	174.88	102.15	108.71	37.21	53.55	81.02	70.04	83.79	56.40	85.27	111.35	57.92	87.23	37.06	20.33	37.69	56.62	67.70	31.54	17.25	22.73	61.33	20.58	18.82	6.69	44.98	63.97
1097			24021.84	92181.12	47065.74	16734.39	6054.90	3762.62	2687.27	2906.30	926.64	516.87	330.76	556.81	363.56	206.63	141.79	519.51	103.39	232.43	255.01	149.21	212.51	38.18	135.85	90.52	53.72	123.51	268.54	88.93	131.94	49.94	33.29	23.29	26.34	34.45	71.90	106.58	33.72	47.30	36.52	10.37	12.33	39.31	26.10	18.59	23.25	21.70	9.39
1098			1495.99	3741.40	3410.94	5971.90	1152.26	3703.43	2588.54	1168.53	669.67	325.02	146.26	166.46	124.39	618.76	439.46	96.67	27.90	148.52	64.14	125.47	40.35	94.60	59.65	28.75	9.57	32.46	48.59	44.03	38.64	40.21	27.51	20.91	39.04	46.65	91.56	69.49	50.81	38.80	31.25	33.32	16.84	43.26	12.03	15.36	71.44	20.86	14.31
1099			13951.83	19341.41	3440.15	8204.21	14239.64	2795.47	1840.05	585.35	367.93	528.45	631.50	514.38	613.93	238.28	195.49	362.21	256.32	176.30	121.63	121.60	108.07	118.48	301.23	151.17	35.52	37.21	25.98	14.52	56.87	112.67	73.49	19.52	47.41	49.04	38.89	38.32	32.97	54.83	78.53	49.72	15.54	21.40	39.70	15.28	21.59	7.14	32.46
1100			26650.76	204010.17	111982.58	75830.68	154765.03	37653.09	42820.51	50965.08	22719.35	13094.15	9851.85	1609.94	3113.66	4195.07	3471.98	2411.78	2265.47	1485.61	1047.39	1519.59	365.31	866.92	402.55	256.87	119.88	49.18	80.79	71.32	127.49	137.22	105.16	174.90	249.27	178.51	274.35	256.17	128.28	163.62	236.67	186.75	103.04	66.65	27.05	38.82	57.49	64.01	54.82
1101			26831.49	45250.95	65219.17	24530.83	12707.12	10891.98	22863.47	10221.53	943.46	1554.65	1092.92	645.70	766.47	336.38	533.62	112.34	196.34	177.29	100.72	53.13	31.61	59.37	72.11	77.29	329.75	267.55	29.28	38.59	61.93	21.88	29.57	29.77	61.09	67.50	132.58	82.73	106.57	26.68	25.30	31.30	40.00	65.13	74.43	45.70	30.90	44.87	71.95
1102			23708.61	31037.40	18589.80	41211.18	6749.58	2500.54	6906.04	3742.05	1072.00	454.26	752.39	854.26	202.32	111.76	551.17	345.20	64.96	230.36	88.88	77.19	178.83	140.95	178.63	67.39	76.11	46.78	55.11	38.11	28.96	39.10	10.02	30.40	64.81	44.62	73.85	76.35	13.12	20.86	58.38	70.53	60.99	23.60	26.94	16.07	39.35	29.87	15.21
1103			14400.80	42420.13	3014.45	6021.71	10325.05	4277.80	564.12	1343.40	1203.04	1316.39	1751.67	1786.16	1020.57	820.10	1222.72	162.09	66.02	214.54	166.85	69.96	103.55	130.49	60.80	115.23	47.16	25.13	33.57	68.86	19.56	11.57	30.17	31.26	39.28	36.81	33.95	27.30	21.04	18.46	4.20	13.73	34.73	61.28	41.64	20.21	24.63	16.58	30.46
1104			2559.37	20547.41	6491.43	11243.24	4357.52	1206.43	448.46	467.20	684.13	269.22	222.26	220.72	176.42	30.98	270.00	232.78	110.61	73.69	90.15	106.55	35.57	28.33	70.17	78.87	32.29	37.15	34.50	44.90	22.02	9.39	6.91	19.40	17.55	15.09	22.72	14.31	22.68	13.14	16.79	21.13	21.40	35.17	44.74	31.98	12.68	14.81	18.62
1105			26784.65	141836.76	76372.46	67216.13	73719.50	31323.24	3561.82	4920.06	3482.93	1408.29	722.09	234.43	779.68	763.79	756.83	515.97	285.79	262.63	229.79	131.96	82.22	39.52	179.09	82.74	136.67	83.69	56.15	30.83	40.39	37.55	46.31	43.69	47.20	45.47	74.27	23.89	16.15	26.02	20.16	28.17	31.19	70.57	41.89	9.64	33.31	41.29	19.43
1106			7798.55	8466.34	4823.79	5391.00	4398.66	3494.17	1136.36	521.55	393.36	245.57	96.79	33.61	155.86	89.16	81.65	106.90	88.47	38.07	121.72	57.79	38.32	48.81	24.95	24.73	13.23	30.94	53.91	51.08	45.69	80.27	87.84	55.24	30.50	25.12	34.57	25.82	6.31	11.33	15.89	24.67	40.03	22.61	76.64	59.27	31.00	26.56	31.26
1107			62876.28	93393.73	27476.29	41258.29	22817.06	9406.22	5134.24	1283.45	463.49	306.20	198.21	254.45	249.48	703.27	201.31	64.32	74.22	86.34	53.95	138.04	280.99	447.31	98.63	48.47	56.40	52.32	23.33	26.97	62.26	68.46	66.54	15.94	101.20	124.30	67.25	39.54	27.01	12.72	26.39	20.32	24.75	27.84	24.49	11.82	19.54	44.00	50.57
1108			20407.41	27636.83	8922.86	5402.94	1753.86	13970.89	6230.20	2441.08	2578.67	983.61	1230.86	481.11	1593.17	845.12	500.78	332.86	236.38	85.59	93.01	296.80	271.58	70.63	73.32	130.40	77.08	134.83	82.53	29.35	55.38	7.08	101.61	57.05	57.13	102.36	87.89	47.33	63.87	39.70	35.55	81.09	83.49	145.05	194.26	88.10	74.25	61.21	38.19
1109			1869.80	49176.55	33073.66	39337.55	28377.29	54149.26	36807.37	5692.74	3471.99	2055.67	538.69	322.78	364.61	190.08	186.09	560.58	126.53	379.41	445.83	441.94	149.44	79.20	47.44	63.26	101.19	49.53	36.41	53.12	198.87	129.99	156.40	98.52	70.68	63.20	36.55	96.03	106.66	106.79	34.97	51.90	40.52	55.79	19.65	26.47	74.56	39.69	27.32
1110			6732.90	11386.37	3477.25	8535.25	6610.80	4343.47	1980.25	5810.61	2748.11	1156.59	422.64	243.56	595.76	234.76	133.54	277.35	357.40	921.91	83.89	188.53	174.22	47.89	218.74	220.87	109.87	51.88	69.87	49.16	59.93	38.50	50.75	53.23	33.62	48.01	50.63	22.22	50.35	71.40	30.41	15.05	34.09	40.24	15.10	8.67	21.63	31.32	19.12
1111			15529.47	313063.87	12803.88	20855.46	10145.12	5421.07	7798.69	1706.29	1445.12	1096.73	755.46	721.06	519.77	740.05	285.98	419.82	692.57	728.67	587.64	262.64	211.16	417.69	231.79	164.96	90.79	46.90	79.77	34.88	218.98	97.87	339.66	336.20	91.13	40.06	162.01	48.24	46.04	46.05	55.17	32.03	81.89	95.42	25.50	56.72	26.32	13.53	39.42
1112			19576.67	28585.38	26095.30	5940.29	10477.22	3238.18	3839.56	2503.74	453.14	649.07	565.68	155.78	266.29	140.18	128.38	98.78	33.15	45.04	32.43	24.96	74.46	209.11	148.37	85.86	54.59	60.21	61.49	19.66	17.96	57.67	64.13	27.43	30.11	33.48	22.72	18.33	87.04	62.52	62.19	45.79	33.90	48.49	39.14	30.59	27.66	29.06	18.79
1113			10207.37	19246.67	58488.01	29107.34	17388.86	12308.26	10528.91	6270.40	3890.74	3855.70	903.37	449.85	491.81	1066.11	474.37	425.30	89.34	36.76	147.38	144.86	214.11	106.97	109.96	70.99	234.79	152.89	17.41	52.27	51.46	219.15	175.47	72.21	65.44	95.27	210.72	150.38	16.46	27.93	47.70	37.86	92.66	108.61	86.76	61.60	20.07	52.49	74.59
1114			8022.42	24624.29	10558.83	5886.50	2014.37	10116.72	3207.84	771.66	385.52	1064.56	879.60	449.17	343.09	340.18	364.21	25.22	150.50	264.69	146.76	137.49	119.12	49.28	33.48	87.94	27.57	44.57	20.11	13.86	43.52	78.95	81.71	69.73	81.18	36.17	36.95	4.69	8.12	13.30	10.59	33.98	17.51	21.98	38.65	23.52	36.37	22.45	31.39
1115			37986.37	66851.68	21470.59	12180.73	3932.51	5137.11	9492.82	4944.96	3729.68	465.14	816.46	410.25	243.00	99.72	94.13	408.84	570.70	738.37	260.08	216.69	278.24	509.86	284.54	167.69	41.19	31.83	75.05	139.58	70.41	68.36	56.48	39.91	43.05	37.74	11.18	30.06	28.82	26.52	22.72	14.12	32.66	72.30	45.06	22.82	9.21	6.54	7.96
1116			13014.99	75611.76	43683.53	40267.22	22515.07	11456.51	1445.86	204.59	621.79	1542.89	620.39	181.43	171.39	266.13	81.24	255.92	189.15	341.43	116.97	61.20	50.83	97.43	117.37	144.14	100.35	147.31	29.59	186.94	274.30	101.24	56.46	74.08	37.30	32.06	24.58	54.42	68.91	87.48	24.36	68.47	12.51	30.47	11.92	7.09	28.97	58.11	52.66
1117			14876.18	91784.83	150087.43	28003.69	54422.88	27777.11	31635.44	2370.32	3066.20	1044.55	913.88	703.74	433.02	1314.24	1698.46	1331.64	250.49	484.29	288.68	133.06	137.64	173.56	52.02	172.50	143.17	51.19	153.74	90.38	48.91	36.99	137.41	64.82	42.97	69.79	12.46	34.24	11.78	64.47	42.80	27.77	29.50	21.24	20.60	45.93	31.62	29.56	34.05
1118			119799.81	291047.15	21184.44	7238.23	7178.68	3478.42	3513.57	3418.08	1027.21	1200.15	1172.78	743.68	210.13	546.72	373.06	386.36	643.04	269.29	138.43	190.75	159.49	33.21	128.37	317.01	211.78	97.12	45.55	41.85	96.21	38.93	54.76	121.40	71.35	61.92	70.01	102.01	51.41	40.87	11.42	14.86	47.43	73.16	65.02	46.56	70.38	12.74	36.48
1119			9603.35	42267.95	25135.66	30409.97	27078.97	8984.15	9384.43	3174.75	1136.13	346.81	899.25	817.99	278.16	53.73	147.51	315.24	252.80	196.96	564.71	285.60	168.00	99.38	165.82	80.86	147.54	109.06	191.69	151.50	86.36	69.95	49.13	13.13	48.69	39.83	24.70	49.43	42.40	21.15	11.28	10.19	6.93	5.72	19.33	29.06	16.63	42.67	31.35
1120			37274.20	88019.32	20522.55	20525.18	13494.81	14281.68	3081.23	2517.10	3648.67	1122.04	1127.37	766.30	951.15	407.14	589.21	623.96	141.36	332.18	100.21	104.56	231.01	89.86	91.63	76.65	96.37	66.37	66.50	51.60	40.01	28.73	54.14	49.77	65.21	76.89	28.68	51.41	41.15	11.27	36.48	4.30	26.01	91.21	32.98	29.41	27.22	67.16	13.28
1121			3301.94	42987.35	31610.80	28936.42	4351.36	2046.69	1664.68	2814.70	1546.89	486.49	117.93	273.43	127.97	159.08	191.46	57.34	104.29	157.54	122.47	61.22	39.28	33.13	50.82	50.72	89.05	30.16	26.39	85.12	164.70	212.83	96.28	90.08	53.58	40.74	19.80	22.08	15.70	19.21	21.86	26.53	21.69	50.69	87.38	62.60	35.19	53.81	58.80
1122			6510.87	29084.62	30283.48	18362.59	16335.88	10121.41	5520.38	2724.71	1135.23	1063.92	355.27	163.08	140.28	26.36	59.42	291.71	202.11	94.48	43.41	41.58	83.81	60.20	76.28	12.82	48.70	48.44	51.18	16.75	64.42	47.19	32.78	34.54	25.35	52.54	98.76	61.73	65.21	42.63	41.49	37.09	36.61	38.02	80.83	41.28	43.20	21.14	10.74
1123			3394.37	38844.14	11916.31	10786.94	17356.82	16928.29	9050.15	6022.73	1770.84	1361.23	2115.47	442.97	251.49	139.90	119.96	261.31	171.85	219.04	129.69	37.67	28.16	189.81	149.13	165.17	77.76	28.12	56.88	43.89	161.59	202.44	52.19	40.18	50.88	54.95	57.42	45.03	46.98	30.59	57.47	44.33	41.90	30.40	36.43	69.65	21.80	20.45	13.33
1124			13900.13	13449.24	26691.51	57415.07	40352.04	24924.41	5277.39	2682.57	3871.37	450.59	222.19	117.96	196.20	1082.60	629.95	134.69	96.04	148.07	87.20	126.96	72.22	39.96	87.21	99.97	110.94	53.60	37.88	31.41	40.16	58.54	36.79	67.94	99.42	41.34	25.39	32.46	20.10	32.81	54.16	6.07	65.30	97.46	44.50	28.79	49.50	23.61	61.55
1125			37266.48	68614.47	8620.28	9537.88	21596.00	52912.85	11897.50	980.82	4890.17	2898.73	1279.19	863.52	1321.27	550.36	396.57	163.54	456.27	521.36	179.63	32.30	44.89	80.87	99.38	191.89	49.27	41.00	91.12	123.73	76.26	27.36	20.12	20.43	31.21	9.65	69.24	50.09	44.17	23.09	43.05	25.23	14.03	38.79	25.72	18.59	23.29	28.97	10.38
1126			77278.88	178945.68	74577.14	19966.66	29175.12	4840.26	2267.69	2381.01	611.65	516.17	239.08	33.92	117.05	120.05	319.33	262.04	69.30	203.29	242.15	27.33	59.73	66.98	68.00	56.34	50.77	49.74	58.58	14.01	42.91	32.55	37.76	55.27	41.28	19.24	19.03	20.45	32.45	44.36	45.12	10.31	28.25	30.47	16.91	17.05	22.29	33.99	11.06
1127			48535.85	115979.03	80416.89	40727.98	22227.42	11826.45	6716.06	7530.67	5507.69	997.37	500.01	653.55	893.39	955.42	369.36	173.12	253.91	392.57	114.33	97.03	193.53	252.19	702.14	260.03	38.92	16.11	28.81	47.24	37.86	108.35	119.12	191.24	290.43	83.60	7.78	27.42	8.66	5.52	50.94	68.52	26.76	60.54	68.54	56.86	13.17	10.33	33.44
1128			11188.99	68118.87	63365.26	10434.13	20701.78	13633.35	1783.04	207.29	958.14	619.55	857.24	640.65	330.23	441.07	372.38	179.28	95.28	95.26	97.92	104.26	158.27	149.18	117.24	286.23	200.83	151.34	57.95	74.11	62.26	18.83	14.51	43.14	44.15	49.46	152.98	206.67	141.84	66.40	59.13	56.48	64.08	25.48	36.16	19.04	27.85	19.13	35.78
1129			105123.48	251257.81	115878.87	83960.68	75125.14	53408.60	28309.65	7888.53	10271.69	5558.47	1646.01	1079.99	686.90	835.59	1685.79	773.06	748.41	2340.38	1950.44	929.77	414.07	325.51	140.60	87.72	99.48	218.82	144.07	136.04	128.40	22.68	43.33	42.77	84.31	73.75	66.21	61.58	163.03	74.08	72.55	42.90	18.42	11.23	10.98	28.32	36.64	36.34	64.17
1130			4243.34	25941.72	7854.08	11791.56	594.03	2440.03	2006.75	547.25	570.23	502.23	314.60	235.03	141.21	132.93	54.29	138.41	167.55	210.06	290.66	136.05	120.17	266.04	437.34	121.03	67.43	52.51	22.82	58.30	196.21	103.64	19.34	57.46	55.18	42.57	87.26	46.73	43.22	47.75	23.74	41.86	32.02	25.89	64.30	79.22	41.92	56.17	42.30
1131			20395.00	122353.41	202089.14	34220.81	35948.51	58315.54	5160.79	3463.20	1537.42	966.71	356.23	302.19	122.28	309.53	584.39	131.02	419.42	677.78	162.26	84.04	79.50	312.57	164.35	155.68	67.34	53.55	23.27	133.54	183.98	190.07	77.27	140.80	77.11	103.30	36.36	49.80	71.68	47.34	44.64	52.94	48.77	33.16	32.11	2.32	20.61	27.80	26.53
1132			40497.88	41303.09	76127.23	95233.09	47756.76	9373.17	9548.96	17809.81	8469.46	1142.27	745.79	615.42	402.36	95.11	381.54	523.80	528.60	209.12	988.91	278.05	50.79	111.49	141.99	121.31	146.58	146.23	400.03	176.45	31.98	27.54	33.50	161.90	106.11	91.80	45.33	36.23	36.33	56.80	95.08	51.02	29.81	62.81	22.87	32.76	26.27	15.00	20.55
1133			35914.01	94843.20	66024.51	26495.50	21358.21	4364.10	3630.31	3818.01	1972.97	1323.22	821.34	447.43	860.63	283.95	177.69	252.44	296.53	114.97	98.47	61.67	158.51	268.04	707.00	212.99	124.13	100.90	48.51	66.31	70.79	76.02	59.99	37.68	48.79	31.05	23.81	40.20	87.48	24.79	56.11	112.97	79.52	48.20	36.69	42.05	19.13	26.78	18.65
1134			1489.17	46015.25	30841.01	14372.92	12726.15	9958.31	3903.43	2602.31	2839.98	1781.37	672.06	2293.49	1311.44	318.11	212.35	635.18	854.15	696.77	1271.90	2247.32	335.27	337.45	224.23	1553.78	1722.30	494.29	229.32	189.20	567.11	94.93	1223.09	213.49	1013.68	223.69	177.00	214.35	144.38	1123.11	683.80	235.13	329.09	970.52	201.30	168.40	290.45	534.60	903.81
1135			23133.86	262974.00	67956.62	25542.42	7127.32	5890.00	9652.84	10693.13	4798.28	910.95	200.63	177.85	106.56	346.65	236.75	411.64	517.19	806.67	883.29	349.31	202.83	183.82	141.89	20.47	53.68	97.75	97.21	138.37	45.75	39.94	58.64	52.47	40.81	29.67	40.29	20.48	65.99	35.71	16.09	37.10	15.54	30.36	10.12	29.82	35.47	31.33	6.81
1136			35894.88	56386.38	41323.47	6628.32	8339.57	1724.34	2824.67	2486.99	3164.40	2515.92	701.16	338.30	392.64	79.50	65.21	67.03	134.77	301.18	264.90	109.12	110.95	158.63	215.38	88.82	103.35	34.83	32.90	41.35	36.24	17.40	87.07	57.33	80.13	63.73	33.82	37.18	52.72	47.65	21.27	6.85	20.99	33.09	21.44	21.45	14.66	17.92	22.46
1137			3217.80	19345.42	31859.60	30608.72	44626.72	10296.99	13667.19	1957.17	2243.31	753.79	361.45	184.67	105.39	414.20	570.33	279.08	438.64	471.85	337.08	187.87	70.73	62.48	180.54	289.71	375.42	389.90	179.13	80.98	93.86	153.40	76.40	68.85	53.02	109.42	55.75	60.63	48.38	60.65	6.33	11.05	40.34	70.25	39.29	31.45	24.23	16.12	15.51
1138			8099.61	16094.02	17316.86	16928.12	7800.31	5660.71	3687.57	2636.45	720.52	557.14	615.41	329.06	323.86	257.05	323.07	488.25	437.90	332.22	76.03	90.27	446.36	200.77	80.03	106.07	62.35	28.95	49.76	76.67	99.52	63.59	54.20	38.31	10.97	9.89	24.48	49.36	36.43	43.21	49.41	32.30	53.02	61.56	42.57	32.16	20.97	25.81	19.86
1139			19560.00	21584.32	15389.53	11993.39	17879.33	25856.93	13309.34	4160.90	2267.63	2236.86	1719.79	802.38	364.47	174.10	130.38	164.77	193.23	186.97	281.20	298.28	275.07	258.90	412.26	85.22	72.28	39.82	55.47	92.46	134.90	69.45	147.02	169.00	63.84	43.07	46.18	45.41	81.12	64.67	38.55	28.83	30.36	41.12	27.20	18.69	9.00	23.59	25.16
1140			3025.80	8849.41	14524.01	11489.17	6867.00	13477.32	6675.20	2260.85	1594.68	792.70	184.04	159.10	728.91	372.45	299.04	476.04	225.44	103.02	98.17	124.45	87.53	43.49	49.21	34.85	101.46	80.79	23.50	82.64	98.40	24.74	99.34	130.49	37.44	20.00	43.71	62.52	49.96	16.18	20.92	23.73	61.35	16.67	19.90	18.91	38.25	42.67	20.54
1141			28937.84	51169.51	37578.62	43456.77	48733.34	17367.76	13172.65	6059.33	2636.33	1568.96	885.76	373.35	283.11	228.30	287.48	750.65	843.91	230.42	363.89	126.37	90.20	221.07	97.76	105.83	50.69	86.92	69.79	42.54	63.04	50.16	51.44	32.97	50.70	75.69	72.82	27.75	40.87	35.04	35.12	43.29	47.66	44.03	50.23	134.40	171.58	66.72	88.20
1142			1764.41	55096.16	70720.92	60007.00	24572.44	16877.58	4737.19	5839.97	5435.64	2278.44	593.88	578.25	407.12	446.44	231.07	326.25	497.29	828.07	721.63	377.85	257.49	73.19	209.71	95.19	50.61	63.08	32.06	17.24	19.12	63.50	37.57	50.29	36.23	67.55	114.80	101.11	67.65	57.18	52.24	6.69	16.93	31.89	27.35	29.07	38.55	35.42	52.54
1143			20693.36	72757.38	83629.38	83720.33	9376.38	10136.45	1309.78	2562.48	1756.72	1301.38	914.37	472.93	209.28	127.98	115.30	294.00	213.62	166.16	82.05	196.36	139.20	183.93	106.59	35.29	58.86	33.12	11.65	67.38	62.68	72.23	84.23	113.10	12.47	21.95	24.99	10.57	26.60	87.43	56.88	29.33	23.04	22.90	16.35	32.58	11.02	34.50	48.06
1144			4903.94	28217.82	22909.22	5293.40	10960.10	10336.35	5395.68	2057.99	1070.85	873.21	340.77	288.49	227.43	145.58	287.97	228.07	235.87	378.74	203.01	170.70	220.08	168.03	61.35	39.73	33.51	65.62	61.51	37.89	54.07	63.09	30.58	103.88	52.47	48.21	18.56	32.28	54.33	59.65	24.44	19.30	46.57	36.41	11.66	19.24	26.29	38.37	9.87
1145			15917.45	119387.92	71413.96	38260.57	27702.58	9271.87	4801.90	4878.18	2890.61	1901.88	266.52	916.34	594.09	473.80	426.39	460.60	495.29	351.84	587.86	360.51	111.00	230.70	498.31	419.44	261.21	109.76	26.51	29.52	145.45	108.60	56.90	22.91	55.38	69.03	36.97	36.66	80.00	44.11	30.49	47.83	46.00	18.00	32.47	96.03	37.31	23.60	31.34
1146			50140.51	148150.21	84003.50	39203.02	7209.67	3546.22	5675.98	3103.06	1530.90	3131.41	1874.55	755.88	553.64	1356.29	1149.40	728.39	493.66	331.60	560.34	99.99	1046.38	243.95	286.62	793.64	505.96	118.03	52.91	65.13	222.26	294.55	459.92	467.87	93.11	111.04	46.91	411.18	209.19	98.69	284.59	66.64	78.98	90.49	72.00	142.98	64.15	222.40	158.32
1147			14255.39	30751.49	30694.79	13303.02	9849.59	17719.82	5787.76	1442.10	2063.79	625.21	481.22	381.33	614.24	76.33	258.01	234.85	279.37	118.08	90.23	185.25	104.66	89.69	209.14	263.26	27.75	115.28	121.00	62.14	33.72	41.71	39.17	61.16	39.39	54.17	73.84	94.93	80.21	27.48	37.81	33.06	34.78	57.67	30.41	60.49	34.38	18.35	31.20
1148			8241.25	240295.59	297746.71	45903.92	113704.86	41426.19	12113.62	4351.19	2253.30	1258.65	1819.24	997.14	810.98	601.70	464.17	260.75	487.92	419.78	839.03	344.14	32.98	84.55	76.30	147.51	210.24	117.27	64.20	67.94	128.57	43.44	58.14	38.40	77.77	48.28	101.45	37.77	72.84	202.94	99.00	38.18	63.87	71.25	37.52	13.62	11.37	22.31	63.28
1149			933.91	9869.49	11122.00	2120.73	4910.82	3771.27	1639.04	234.73	208.98	198.16	282.09	69.47	475.25	659.85	501.37	1425.63	943.37	149.64	221.24	64.60	94.19	135.74	103.67	57.53	123.10	123.10	93.70	122.43	59.45	25.42	34.73	22.91	18.43	50.43	28.94	15.89	36.18	98.95	47.52	13.12	39.96	33.01	30.18	9.26	17.89	24.77	21.10
1150			13293.91	158784.09	75668.71	19157.57	33815.03	22874.80	17549.19	8439.42	2498.03	3127.87	3380.06	942.70	249.21	375.55	456.88	649.43	204.32	144.47	402.48	158.25	313.73	393.28	72.47	115.17	172.95	34.56	167.45	313.80	184.79	191.96	107.81	113.39	119.59	21.57	35.29	34.19	30.49	84.43	35.60	18.23	76.51	80.58	25.72	24.81	48.51	31.12	52.22
1151			3986.28	6915.71	989.72	2186.87	1453.62	2056.09	1978.04	1789.50	517.89	290.53	298.47	177.43	129.55	49.12	62.76	109.17	39.00	255.08	334.23	475.02	235.52	276.31	413.04	181.79	30.85	30.49	56.75	41.36	42.74	67.91	124.06	79.75	15.05	42.57	8.43	27.80	28.98	42.13	19.87	24.22	34.18	64.55	46.92	20.11	20.99	11.46	49.10
1152			15611.96	38012.49	30554.79	1725.71	8012.74	9688.97	6322.86	3739.64	1837.55	2072.78	2056.08	946.05	283.50	566.64	466.59	627.31	756.16	829.82	467.02	204.03	56.10	37.37	85.59	129.61	212.11	70.85	66.06	29.35	23.57	106.69	87.84	42.02	26.78	57.30	35.02	36.66	47.88	96.99	93.79	50.50	31.57	40.37	8.40	33.94	11.83	34.15	49.53
1153			250316.21	500667.78	154877.95	79712.71	21109.71	13611.86	11746.35	2884.61	895.27	1633.84	1580.18	1819.39	928.36	649.73	921.54	677.93	385.15	484.46	565.01	337.05	234.17	211.04	334.01	433.34	689.32	460.38	278.09	415.59	220.42	24.05	16.48	20.86	15.88	6.78	12.47	29.26	86.25	73.70	62.57	43.90	98.7815.61	76.74	43.84	21.40	6.42	13.07	22.63
1154			4876.61	171577.62	75257.95	11517.86	42577.08	34930.10	10444.38	5270.46	2786.35	941.85	382.26	220.14	312.24	178.77	222.63	1020.63	464.14	78.78	391.05	220.05	140.41	103.67	106.34	88.43	122.87	118.73	226.30	102.83	21.18	63.41	71.12	43.18	29.56	28.39	55.10	56.31	87.38	93.15	33.74	24.84	80.86	57.20	65.80	75.67	86.07	62.27	41.79
1155			28087.13	35023.00	6125.01	4312.72	2281.69	2371.64	2497.40	2189.19	2117.37	1382.85	273.60	243.96	235.66	190.76	298.18	203.87	213.38	316.25	98.46	87.94	56.64	85.07	74.22	107.47	63.14	54.69	73.95	98.82	40.10	13.78	44.27	45.10	20.43	40.57	15.40	30.22	49.41	87.58	39.81	27.65	40.20	24.63	47.83	28.70	13.18	14.62	21.48
1156			8468.53	76679.89	132087.15	49116.41	7883.38	16989.87	10114.85	4146.21	1065.90	335.21	983.33	1227.18	367.34	536.35	1467.30	961.85	272.84	240.76	462.07	151.02	188.75	102.29	72.38	95.39	185.71	218.26	102.27	546.74	201.13	115.00	84.56	7.14	46.45	56.00	69.69	48.05	33.54	62.23	76.34	55.19	17.15	26.83	49.23	68.68	28.70	57.07	96.59
1157			33981.73	39396.83	30660.88	8009.97	12285.58	16305.82	12090.62	2834.39	1508.79	204.10	270.25	246.19	544.84	390.58	233.79	213.57	141.39	201.27	144.35	237.38	89.59	109.28	58.41	100.22	84.51	46.81	32.44	82.33	60.93	87.25	34.90	32.16	24.14	34.46	16.77	40.83	28.27	14.84	120.02	37.00	74.15	33.54	12.17	6.24	15.17	15.14	14.73
1158			22487.15	32638.96	19272.57	5622.40	24280.60	7234.53	10181.59	6103.14	3791.01	1802.50	1254.99	379.97	112.65	109.19	205.72	156.38	135.42	205.88	128.82	179.44	115.69	119.77	209.92	45.96	14.75	19.16	15.59	59.69	57.90	38.78	39.13	47.26	32.81	36.62	69.20	36.49	30.46	16.56	15.01	32.99	40.10	12.72	17.05	19.14	13.46	24.59	44.27
1159			3585.17	56389.46	33771.59	11733.71	12433.06	10549.41	3916.81	1543.91	460.10	972.93	54.77	699.24	1155.89	731.94	342.48	135.90	252.91	154.15	116.71	13.95	57.98	112.67	116.33	199.65	171.52	188.44	36.10	59.10	135.19	109.43	98.74	31.08	90.04	67.42	42.31	97.69	90.33	69.71	83.91	46.62	38.11	13.91	54.74	41.30	23.34	20.77	24.17
1160			61230.15	183108.84	19235.57	1399.44	7689.10	5465.04	5789.72	3049.69	3127.98	1145.32	320.05	457.06	569.19	753.85	1267.33	1166.42	625.37	109.21	110.09	174.37	503.51	138.07	496.62	105.86	476.91	522.23	869.45	621.30	300.18	426.60	194.57	92.18	184.00	936.40	1558.85	759.18	1201.65	740.99	372.87	482.22	148.42	116.93	575.32	1015.21	634.57	185.55	203.56
1161			7529.61	32807.01	6303.53	23351.03	33175.95	11717.07	7301.58	5686.48	2785.32	2693.11	813.20	474.59	718.38	442.37	384.19	616.25	462.98	470.66	414.90	124.77	199.93	577.83	214.40	103.47	194.85	233.14	89.87	59.93	82.65	326.29	202.08	108.87	101.19	158.80	67.95	23.91	36.83	32.31	44.84	102.82	199.94	56.13	122.70	76.79	69.07	33.05	19.35
1162			47103.01	724510.25	203076.78	27659.14	33865.40	16285.39	2294.30	7934.49	9754.29	2032.39	1468.47	971.74	1006.85	692.79	624.01	773.19	1423.26	902.72	626.99	697.36	504.92	1052.30	829.25	874.54	181.47	508.12	279.02	115.94	139.74	206.05	251.95	104.81	276.72	190.95	116.46	643.89	317.60	101.59	212.01	357.65	317.66	128.32	129.21	106.11	153.50	84.08	100.01
1163			9469.16	75311.64	25805.37	15799.94	15153.55	16556.26	11346.08	2050.64	943.76	489.56	576.71	382.87	285.85	782.57	671.61	626.86	198.56	574.42	112.23	266.17	118.94	154.69	178.64	200.94	63.22	53.58	51.78	53.86	188.17	188.59	78.60	61.82	41.97	25.86	8.74	31.23	70.77	35.97	10.89	30.19	43.51	92.45	101.71	69.70	42.64	69.52	77.89
1164			42958.76	50338.74	20018.85	5704.16	6206.16	8215.26	8863.27	3207.11	2749.91	1102.24	859.00	335.77	78.87	134.51	57.87	530.63	1329.59	1773.81	185.62	104.23	101.82	74.38	97.02	20.77	47.79	89.11	79.93	42.55	120.82	114.73	28.17	6.00	12.12	17.57	6.99	28.84	23.84	45.10	103.65	69.81	15.62	43.51	47.39	48.47	29.49	45.80	21.33
1165			9725.75	927080.81	158634.00	31046.71	18925.87	18081.22	6503.16	5177.36	1278.80	1782.78	107.72	3508.47	3839.31	1498.46	276.19	115.82	577.32	302.92	133.06	721.30	115.92	284.57	241.01	629.28	376.36	211.37	79.18	98.77	229.09	279.13	285.65	111.29	235.60	281.28	266.66	318.97	320.23	262.36	120.02	173.05	97.83	161.09	144.10	159.31	183.35	361.77	44.12
1166			18336.44	35290.35	25384.49	33153.50	18623.16	9864.75	5261.65	1137.37	2143.48	1075.71	680.61	529.76	234.41	121.75	469.79	450.97	49.39	64.82	90.97	78.70	145.23	98.73	152.78	131.33	49.88	106.57	133.19	52.92	15.56	13.82	28.99	23.52	49.81	35.55	13.94	7.72	6.28	19.42	13.12	16.19	45.24	31.62	34.18	30.19	20.93	15.17	21.12
1167			68025.21	126981.02	44587.72	13233.22	60826.92	27419.70	28398.88	19595.82	2461.68	2153.16	2582.80	836.01	376.58	32.98	1022.80	993.21	777.68	301.97	925.04	705.61	203.88	363.86	431.00	186.08	50.09	123.15	133.51	67.14	116.43	100.58	105.95	125.41	125.06	76.65	76.83	38.03	28.61	80.63	121.71	157.61	152.97	194.85	88.62	29.39	23.05	34.90	24.44
1168			2839.74	20720.77	27446.81	40136.28	40599.41	31519.95	23020.83	8527.19	6307.42	2568.36	1183.10	1473.00	702.10	870.80	495.51	338.21	579.42	170.67	173.55	222.73	313.75	104.67	66.24	39.74	52.00	103.66	77.97	93.75	62.62	64.40	39.14	25.94	22.25	69.79	34.87	59.37	140.46	68.64	15.72	50.62	78.59	52.46	31.49	35.78	28.66	31.13	39.66
1169			11512.88	64446.90	9232.49	6989.98	5192.03	9735.17	9385.49	3693.81	1692.14	404.25	321.47	334.52	471.48	307.39	277.01	307.75	388.64	403.25	339.01	459.35	241.40	223.24	47.19	91.53	13.01	83.17	67.88	54.62	24.88	81.72	130.80	64.93	55.09	109.30	91.83	39.88	28.06	35.58	15.69	18.60	16.83	34.30	31.60	43.57	55.84	22.95	27.15
1170			5159.98	79416.53	28019.11	3091.89	2870.51	7669.78	2954.06	3331.58	3592.48	385.16	94.80	223.48	237.02	252.45	261.90	505.43	797.55	572.54	139.96	130.19	164.91	45.76	25.11	35.87	91.43	216.41	183.64	356.79	337.84	284.77	166.58	103.91	62.05	48.86	47.13	24.18	42.21	54.44	68.32	93.29	53.61	17.58	40.95	45.82	19.37	9.32	50.25
1171			78680.74	92499.50	11352.41	6976.54	46638.66	31897.54	3770.95	3358.31	1598.44	852.15	797.12	243.02	419.51	762.27	946.27	1891.48	485.37	519.10	844.21	193.94	200.68	136.46	67.05	104.44	131.46	85.74	145.44	88.83	21.32	15.57	26.09	15.80	45.58	161.49	61.59	33.18	31.77	16.19	28.95	45.18	13.63	29.35	39.83	15.24	45.48	23.30	33.74
1172			21647.49	153882.64	35044.77	39613.37	78817.89	42829.83	12865.92	6184.83	3393.37	2656.36	1749.47	372.56	995.75	704.20	850.40	598.35	512.03	198.20	145.83	160.69	298.63	33.30	130.78	145.46	52.03	91.25	117.67	117.53	157.62	97.19	159.36	157.54	53.33	31.63	100.43	67.25	60.97	45.62	48.96	71.42	15.43	11.59	4.84	34.81	68.95	31.52	33.71
1173			1353.88	44513.94	41153.58	34657.78	42702.88	21696.09	1489.49	1365.59	1620.36	723.07	248.79	83.98	169.19	222.68	402.45	293.11	472.55	359.35	229.38	319.43	168.07	50.50	113.08	79.84	65.42	41.28	92.60	8.26	76.19	105.55	80.30	47.63	34.87	16.92	20.08	39.47	24.92	29.89	45.71	24.66	15.20	19.37	18.71	28.25	44.36	55.62	63.34
1174			21317.81	100897.64	34094.20	7507.86	23599.84	34519.91	7935.43	1167.57	6336.83	3180.47	721.65	111.70	499.34	624.48	717.95	821.58	1101.77	989.10	573.67	368.89	278.85	122.69	87.52	90.61	58.97	191.53	335.76	230.93	106.90	29.80	25.09	25.53	24.19	37.40	70.02	29.59	16.38	25.98	63.65	26.04	17.54	39.80	38.54	65.60	28.03	44.92	49.61
1175			284097.90	896467.93	90833.60	6359.26	8781.20	22523.71	29659.76	25706.10	9109.55	4172.84	854.83	702.64	699.97	1510.42	422.09	38.28	182.91	776.30	201.30	116.52	875.34	86.06	128.68	383.40	47.23	144.28	373.55	338.61	198.39	40.09	67.27	102.27	90.79	75.10	81.98	408.68	312.52	284.75	153.03	137.87	108.71	126.38	189.67	71.23	23.37	30.35	117.47
1176			30041.53	69505.88	74198.93	80697.63	33869.72	746.82	2019.25	8726.09	3191.71	500.32	678.26	295.46	254.64	278.02	384.31	343.36	724.31	321.40	268.74	297.43	93.86	48.75	86.35	83.13	36.93	109.52	27.91	14.51	16.00	74.12	46.65	36.83	23.64	31.37	20.62	52.60	94.14	71.94	57.90	34.76	95.75	26.91	22.63	55.54	45.81	11.85	13.61
1177			10828.91	19795.40	12597.71	6964.19	8559.90	2065.07	4560.32	1435.74	868.35	59.83	434.48	1224.27	643.25	416.88	377.43	274.58	276.28	340.70	420.22	269.46	210.57	38.51	28.57	26.45	20.13	41.30	24.67	80.86	26.05	88.18	124.09	22.73	81.81	59.47	33.02	75.85	40.12	34.27	106.15	41.22	67.25	52.73	6.92	10.52	21.54	32.70	41.50
1178			9079.43	35794.90	36614.76	42147.83	15930.08	18004.63	11899.50	7194.60	1312.07	1111.11	405.49	325.15	186.36	144.14	150.14	341.63	303.19	189.66	135.66	216.39	71.45	38.99	39.40	119.70	105.24	108.60	52.10	45.74	123.07	91.31	62.14	11.63	44.56	163.29	53.61	7.95	22.94	42.18	17.09	39.26	82.64	92.43	33.02	22.52	17.20	7.81	9.87
1179			36406.07	131854.28	74847.91	6866.31	1417.72	4161.39	9749.22	5241.33	1270.02	577.91	545.43	98.73	827.74	296.29	390.73	197.62	134.29	211.96	136.42	166.50	46.02	37.93	160.10	256.51	190.81	128.52	36.56	37.39	40.01	33.01	45.87	103.18	17.78	38.45	88.24	72.16	78.31	64.13	48.22	58.40	20.16	29.46	29.21	22.04	43.00	18.02	19.34
1180			82035.17	383685.96	30562.95	6061.33	7648.97	5544.22	6320.54	2049.04	939.36	1813.31	877.27	876.18	391.86	402.62	527.76	514.59	592.83	283.27	384.16	202.33	52.91	148.18	392.00	124.72	133.20	75.09	45.89	37.41	155.06	145.95	72.74	48.39	19.06	31.85	59.40	23.85	68.06	49.83	124.37	53.75	130.83	198.48	310.07	68.98	6.97	41.61	41.46
1181			37263.29	80957.23	33010.73	8184.94	13255.94	13403.85	5630.09	1167.88	1689.67	1278.76	232.88	419.02	464.68	361.41	361.54	220.61	692.37	528.29	130.54	93.36	98.99	43.75	129.77	64.08	26.49	157.67	181.01	101.59	208.56	174.94	55.06	26.83	24.55	11.31	13.93	22.37	45.85	24.13	25.81	29.29	58.61	67.22	25.33	28.63	21.65	25.93	45.65
1182			15576.89	42909.91	14252.09	18032.09	18883.20	14648.58	6067.99	3859.60	8191.60	5222.99	1646.45	1831.16	1479.06	1617.59	487.22	456.79	721.64	298.33	183.53	217.99	114.30	151.45	494.80	198.66	151.70	61.15	200.56	69.84	54.65	45.45	37.33	14.35	25.58	28.81	155.75	110.07	124.45	98.60	40.82	21.11	60.71	107.89	91.01	106.40	58.91	9.83	19.09
1183			9327.74	69352.58	38916.67	20645.86	21701.64	12920.14	10379.66	3698.64	916.95	209.16	284.84	748.02	188.52	504.92	394.31	104.49	115.41	39.01	53.60	83.27	55.17	106.37	42.62	41.78	59.89	78.86	42.59	100.37	32.02	66.55	16.69	42.64	30.81	17.04	6.78	18.31	44.83	43.04	10.63	14.06	14.32	36.96	26.08	25.86	37.08	17.46	16.52
1184			13639.40	28334.42	5734.48	13995.43	7559.85	4963.15	4254.53	2532.33	1505.59	1635.98	840.63	502.12	438.02	369.56	227.32	493.47	276.93	126.63	58.53	102.64	335.10	241.62	182.43	69.58	148.77	225.80	81.52	33.42	39.24	16.50	24.98	38.24	85.22	47.54	31.68	30.79	26.14	11.98	20.38	39.15	26.61	22.44	33.80	41.09	7.22	19.52	38.14
1185			13574.30	82462.40	27285.43	16583.92	13503.55	5986.53	3433.26	1056.15	1977.10	641.74	941.08	596.60	1176.65	387.19	148.78	142.93	382.42	119.15	101.31	147.96	55.37	199.15	244.12	147.68	104.75	25.79	54.23	86.53	47.44	46.94	40.90	52.41	18.47	2.20	50.63	113.94	163.92	71.61	53.34	45.63	36.17	86.46	10.57	37.11	51.72	28.61	19.86
1186			8770.17	113146.59	111918.54	45859.80	19743.09	13149.51	10950.06	6499.31	2012.86	1027.22	655.42	537.28	1334.14	1505.19	1150.80	920.05	540.18	502.41	284.42	73.01	221.89	222.27	254.81	252.65	234.72	66.34	63.49	72.46	49.04	55.57	111.34	53.83	40.25	21.26	63.17	36.89	37.82	35.81	28.00	38.58	50.03	56.90	35.79	23.75	24.97	36.19	49.87
1187			7416.61	19356.90	17267.41	12801.88	3871.81	2780.11	1430.30	2393.29	4175.54	836.88	453.16	72.16	144.25	315.01	215.87	104.40	112.05	79.00	91.59	73.17	59.66	37.63	53.17	41.06	32.02	25.47	35.58	91.66	50.12	25.75	44.44	40.98	9.47	10.64	28.79	38.45	34.53	13.20	13.54	18.16	22.63	54.80	49.14	23.03	9.43	3.13	20.64
1188			12792.88	27109.25	17798.42	10128.60	3088.32	5281.85	4863.76	3918.64	919.92	1144.97	1226.92	240.47	163.98	342.42	252.24	278.77	190.56	157.06	290.11	262.42	146.97	82.20	71.48	56.25	35.85	35.16	36.36	26.96	26.66	35.32	11.13	28.88	94.37	86.95	36.37	20.42	25.43	24.96	32.41	22.50	30.84	39.91	38.38	33.66	28.20	38.92	33.71
1189			21058.22	42826.91	20435.07	27366.85	15444.48	22194.99	5774.29	3029.79	2046.05	2383.99	1265.53	546.04	249.07	263.11	478.46	76.05	67.61	428.50	382.52	395.44	296.26	292.43	131.29	137.35	102.53	117.91	147.44	131.81	171.06	101.44	61.22	157.49	243.49	149.50	97.95	64.05	57.94	85.21	18.72	58.20	47.89	44.84	60.85	45.90	45.13	50.82	34.27
1190			131819.03	167402.34	18071.53	10455.92	2449.99	20125.25	14963.91	3588.17	1102.70	691.49	221.26	274.97	462.51	288.32	422.48	406.67	442.68	590.32	529.26	243.43	102.69	142.94	79.07	27.56	113.49	84.31	132.79	144.66	69.08	133.11	127.46	14.80	86.93	37.86	50.65	27.48	51.73	115.53	53.71	48.79	48.41	113.27	172.61	127.24	166.62	62.79	23.48
1191			9846.86	25787.25	13141.08	12942.90	8064.07	6148.22	1003.80	2867.80	5316.73	1889.08	1031.73	642.92	298.78	415.27	274.46	87.31	291.76	378.42	192.83	151.33	65.05	63.49	58.42	96.95	34.83	32.42	51.89	26.43	41.55	61.25	102.03	4.03	42.61	74.28	40.59	19.79	32.31	36.00	9.48	21.37	24.44	7.06	19.17	60.29	44.30	36.88	15.10
1192			4745.33	14192.29	12391.19	26036.16	12176.74	5849.96	4975.59	1779.24	1457.18	179.70	1004.44	473.69	342.40	359.08	288.84	322.39	147.52	128.70	85.24	23.99	51.83	71.24	72.45	76.66	173.53	89.81	75.06	243.71	133.30	55.41	35.49	32.72	13.70	29.10	21.52	15.71	25.89	27.44	18.49	14.91	21.61	21.26	18.75	19.87	21.99	12.86	24.62
1193			7564.64	124447.52	15679.55	23860.43	11312.55	3167.66	10104.77	3979.64	2224.89	1437.53	674.65	446.15	293.87	189.70	478.86	17.32	140.03	249.78	145.62	384.01	241.92	122.76	144.13	59.91	131.97	110.80	140.73	108.18	73.66	87.36	213.70	261.59	107.82	154.69	118.91	80.10	162.22	180.53	27.22	37.49	12.16	76.31	119.95	49.76	22.96	66.31	27.89
1194			10460.97	84884.83	73070.67	22146.06	7234.01	6716.12	2519.04	818.84	937.21	1562.29	1410.90	772.96	359.25	273.96	161.03	382.17	225.82	672.91	1212.36	1066.98	300.71	67.45	99.66	45.21	16.00	43.74	108.38	162.55	146.79	103.08	109.29	156.67	130.04	217.46	92.81	77.12	67.74	29.27	20.72	86.54	61.01	29.22	20.41	6.87	18.81	25.69	18.23
1195			1091.79	2396.76	4784.73	4695.70	5114.64	5581.27	2107.00	1307.59	428.17	743.09	491.69	108.72	382.68	280.75	165.83	152.71	269.97	168.55	69.87	45.36	65.84	30.37	211.28	197.45	46.04	12.89	31.96	18.32	16.65	27.45	86.65	79.60	51.57	16.22	3.97	54.66	107.52	68.54	52.35	32.27	11.02	16.23	26.88	18.95	16.60	18.03	24.98
1196			728084.93	1432850.75	259417.17	63850.26	26790.63	13586.31	12989.65	6658.82	2602.65	1054.68	537.65	1004.97	821.37	491.26	348.04	1106.88	462.45	104.86	340.58	137.47	177.33	302.75	449.37	226.08	190.82	179.92	201.88	61.83	75.70	99.71	182.85	133.28	180.74	165.57	151.69	137.97	97.64	71.02	36.30	55.72	41.62	122.02	103.59	24.01	106.07	89.47	208.02
1197			11638.15	34005.71	13231.34	1800.24	9519.43	3610.20	4961.28	943.53	417.27	128.13	332.55	101.83	175.02	96.35	202.39	394.75	435.50	192.31	52.47	151.45	104.94	82.96	57.92	30.79	46.31	14.34	40.68	21.77	32.61	64.35	141.74	99.08	88.37	100.25	66.58	39.08	14.39	15.96	104.78	153.94	81.42	31.95	35.63	67.59	33.64	28.55	22.84
1198			5924.77	15036.26	81449.19	28982.82	10110.38	21032.52	4622.20	3632.89	2677.78	1392.60	604.58	253.59	117.55	537.98	420.71	693.65	186.53	292.99	188.98	227.59	115.48	161.43	65.45	88.96	36.85	102.34	81.77	53.23	79.82	60.09	23.99	38.04	17.44	32.21	23.55	32.32	39.43	21.36	45.17	50.19	60.79	59.56	20.41	20.58	31.89	28.33	25.09
1199			2543.99	22889.42	31662.84	52953.68	20202.83	2637.54	6543.95	2103.41	266.79	347.71	137.44	304.20	68.41	566.88	1079.76	849.62	539.40	842.11	577.47	450.15	392.18	143.24	163.38	174.04	89.32	142.11	182.22	135.29	101.42	36.51	130.32	76.70	21.95	63.47	51.05	65.45	72.39	52.52	37.59	53.96	48.26	42.43	54.79	17.55	72.46	48.89	48.41
1200			10059.46	33269.45	7852.23	2523.27	1713.54	3450.52	2759.57	1534.38	2054.82	1377.52	1141.49	720.66	245.99	48.85	270.91	122.16	207.81	461.50	291.86	148.80	102.10	56.46	89.44	111.84	122.77	116.53	23.78	64.30	37.00	26.95	34.69	11.46	27.55	41.66	28.64	33.41	31.99	14.29	7.53	21.73	19.67	50.44	27.19	62.10	18.27	13.85	20.67
1201			25084.18	137901.43	111990.61	67878.32	76924.97	33244.18	6906.40	6107.99	1228.02	2455.91	2160.65	811.14	691.16	767.10	404.76	848.89	549.84	194.64	429.73	342.86	211.47	79.77	56.61	37.70	88.48	22.11	98.89	84.53	86.78	71.99	63.22	42.88	58.94	24.67	40.87	78.71	69.45	11.25	44.47	50.32	63.70	20.34	27.26	49.57	24.86	11.85	26.15
1202			98125.24	145796.96	60566.17	65786.57	33304.33	6760.61	12774.34	13869.36	4693.29	4027.44	2857.51	795.66	579.76	669.54	1825.98	1276.40	567.75	84.79	253.43	172.01	155.28	189.35	490.11	193.02	19.17	21.57	84.06	121.04	35.17	76.97	147.71	111.91	44.36	45.76	15.92	32.49	38.26	161.71	115.90	27.01	97.16	131.34	42.95	39.46	50.13	35.99	119.32
[truncated: 4,868 more rows]
[truncated: 85 more columns]
