# Supplementary material for: A Low-Cost, Low-Power Water Velocity Sensor Utilizing Acoustic Doppler Measurement
Source: Sensors (Basel). 2022 Sep 30;22(19):7451. doi: 10.3390/s22197451 (PMC9572237; doi:10.3390/s22197451)
Supplement: Supplementary file 1 [file sensors-22-07451-s001.zip › supplementary_material/data/field_test/data/sd_000/sd_02.CSV]

1			32256.64	94738.79	15975.21	31881.46	31284.10	17616.49	8740.90	4775.90	5873.85	17510.97	16506.20	3085.96	1072.36	461.77	486.43	226.22	240.64	220.70	307.52	224.37	223.64	355.76	839.82	292.93	88.90	140.30	171.25	115.46	71.36	156.37	265.67	199.16	163.40	157.71	116.02	138.38	168.44	149.80	72.30	52.17	111.23	83.52	47.94	85.93	70.01	39.77	53.31
2			44072.42	330960.53	223966.78	62408.60	47629.82	36532.20	24887.93	32730.28	18845.22	12781.86	16554.71	12950.99	2148.65	1577.75	1931.27	825.27	689.81	591.49	262.30	412.26	192.39	392.68	400.91	337.50	259.05	513.66	348.41	132.36	310.40	323.18	334.97	250.67	213.49	186.09	246.78	317.84	187.13	172.29	161.83	128.69	133.85	142.53	67.26	100.58	105.72	74.68	77.83
3			30282.53	232315.39	58178.61	30529.72	47895.23	60045.84	17443.91	5061.42	5101.24	9445.57	12865.07	4269.90	2124.71	2032.44	1615.26	844.15	505.53	880.58	697.59	424.35	337.12	444.06	555.51	291.31	278.37	266.01	470.60	371.81	158.24	186.10	180.96	171.86	127.38	212.92	284.90	240.92	207.89	164.67	93.88	262.62	207.09	84.53	69.06	101.56	82.98	132.44	136.71
4			18407.24	121571.46	279909.90	104188.80	36710.69	42327.44	51398.67	43597.26	38447.59	28701.35	6243.36	1805.17	2877.80	3706.80	2342.96	1154.82	1266.64	859.14	842.54	848.03	537.81	517.14	467.06	445.90	367.68	324.77	270.41	110.52	203.83	335.63	207.78	128.97	120.69	118.79	81.46	96.10	174.61	208.74	268.31	175.14	153.03	101.41	150.12	106.48	65.53	112.48	230.28
5			39236.57	195902.98	81158.13	34728.87	31821.49	6279.53	9744.76	6569.64	7275.40	8381.69	5775.59	1663.33	1225.81	1802.26	870.35	651.81	270.90	457.50	291.53	157.87	433.96	480.98	245.53	205.73	160.50	149.89	185.81	118.38	68.16	151.10	224.12	202.42	142.23	169.99	128.92	71.62	153.86	241.84	158.33	72.11	72.72	74.24	75.77	129.43	85.30	42.81	59.98
6			116744.83	504707.56	287304.96	64469.46	80294.00	56075.42	44458.07	23470.92	16963.77	32367.95	20540.86	4497.54	2032.47	2877.52	2429.00	2006.14	476.10	807.43	1273.67	538.72	315.44	348.66	277.26	353.95	325.58	200.26	379.15	217.38	125.43	266.81	269.09	277.13	114.97	94.54	161.77	217.82	190.78	249.23	160.63	69.89	111.03	48.73	69.83	78.42	61.45	76.71	52.88
7			71349.11	303370.65	24550.54	30208.99	30487.71	24121.59	11582.19	10744.70	9528.08	9617.16	6055.85	2920.16	2207.87	2351.78	505.19	538.05	589.14	207.80	649.65	448.92	454.60	533.03	330.34	355.02	114.73	171.53	193.78	231.94	282.84	270.02	205.93	270.18	259.46	122.31	128.97	158.97	281.47	67.59	133.99	203.48	211.36	127.00	38.34	81.61	214.99	228.80	130.30
8			260389.57	587186.12	327726.09	47981.25	70709.75	34572.41	26163.72	21345.97	18111.39	30222.22	23188.21	7447.74	4176.00	1641.69	782.17	1211.97	818.26	211.96	241.68	156.37	224.11	211.74	108.13	294.65	218.02	161.34	90.77	60.67	48.08	59.96	75.81	111.51	173.95	148.33	98.13	130.53	93.49	67.13	60.94	53.98	45.37	101.86	65.21	47.51	38.18	62.05	69.63
9			53731.66	192131.98	166896.04	87823.09	30411.70	29050.62	18516.75	10353.82	17582.42	14372.42	9137.61	7679.48	2459.96	1095.35	800.12	592.19	670.56	603.44	258.05	187.05	232.19	288.85	331.81	352.18	361.71	271.29	415.89	303.04	173.86	202.41	162.50	141.10	66.88	82.13	119.34	74.19	172.10	79.45	87.74	74.48	81.18	106.78	84.48	91.31	80.17	46.47	48.35
10			2513307.00	10968991.00	2153260.50	101707.85	64229.90	49380.56	17301.02	8493.63	9008.35	12995.01	5478.40	1131.03	1653.34	2278.86	1748.23	3907.16	890.45	843.86	1028.25	1063.87	820.39	1512.38	724.81	1285.08	911.18	526.01	596.17	2022.19	3509.56	2600.13	4386.34	1373.31	3616.92	1612.65	278.21	701.77	1184.07	226.98	1010.21	1606.58	2389.42	1534.37	882.49	1282.45	1060.15	632.56	443.56
11			101508.96	1231321.00	283184.25	130031.77	114188.96	51055.56	20445.25	12907.37	9120.78	6442.04	7999.75	6748.38	2463.57	1443.67	846.21	668.27	1118.98	1080.17	1193.73	1004.24	480.88	517.06	852.76	742.12	606.38	707.25	545.30	191.83	191.57	190.68	197.10	203.60	279.17	394.06	148.62	187.46	204.29	170.78	351.33	406.57	84.42	186.70	127.14	178.02	230.89	435.26	262.63
12			103549.50	1717429.25	81293.08	37116.42	29971.48	35503.32	32367.34	16565.25	7021.28	16824.07	44116.99	15854.01	2969.95	1728.31	1015.44	1765.73	709.70	246.75	633.20	474.02	369.61	1022.15	252.09	623.56	306.58	689.00	520.43	415.70	278.34	184.97	470.38	204.27	193.66	183.92	197.97	202.07	221.77	328.76	185.91	91.55	392.40	180.15	97.43	155.41	120.64	144.10	86.65
13			70528.07	204840.64	168027.92	117267.29	110635.72	45380.27	40064.19	25080.96	37201.12	17989.06	13494.46	8968.81	6442.00	5291.39	3077.17	1402.61	1208.09	667.49	824.26	745.44	786.92	638.50	886.67	352.56	201.70	409.99	281.42	258.47	229.83	239.69	194.84	221.43	182.11	133.99	243.10	211.31	199.74	208.01	93.87	123.85	245.07	105.93	106.79	121.59	80.35	51.91	60.85
14			47404.22	94842.26	46131.67	32757.41	24168.78	16239.82	21300.97	16431.34	18315.39	16348.52	17388.82	7202.82	1004.06	432.15	665.78	624.13	398.17	385.85	343.80	283.82	205.78	208.05	343.89	374.50	159.15	101.07	101.91	63.21	172.69	97.16	55.42	82.51	117.55	62.93	83.72	68.15	116.18	153.99	83.09	70.02	129.95	102.07	71.19	44.25	37.75	57.10	63.43
15			115352.11	1175246.25	607765.68	111276.84	32775.14	22642.70	22714.07	26818.77	16559.46	8267.68	11183.95	6204.79	2292.91	701.75	1482.49	948.78	1898.63	1223.13	1046.84	373.11	451.05	703.42	1243.45	526.07	410.58	1016.50	318.81	701.82	296.65	404.66	459.19	664.56	128.87	300.57	68.05	122.40	238.65	345.71	217.63	200.41	134.53	340.56	109.26	138.13	111.72	210.23	217.14
16			799779.87	1321427.50	357922.65	75164.08	36176.54	53347.35	33696.74	15411.15	14156.44	13737.37	5267.66	4241.24	3533.59	2216.79	1225.40	826.56	524.32	548.67	641.91	607.54	341.75	605.95	368.38	299.37	545.42	216.20	227.22	204.02	236.32	171.64	137.01	226.98	509.28	192.35	204.17	114.60	172.89	141.64	228.28	181.51	104.20	130.77	171.67	162.72	266.90	175.64	96.80
17			71090.12	485602.87	192661.39	44944.12	52400.26	51264.05	22276.82	26891.74	24875.28	27819.65	21612.17	8965.92	3296.45	1404.55	1135.09	1325.58	1539.47	675.89	279.76	234.97	152.48	235.32	311.47	316.58	243.84	421.01	322.27	424.57	317.67	251.53	251.45	157.36	177.27	210.89	169.05	174.90	264.19	219.99	190.88	151.85	113.58	123.82	115.83	125.02	166.30	92.22	60.13
18			115627.89	232658.17	140840.53	97286.25	44781.39	31593.32	63788.33	21175.52	14959.12	21131.51	14699.79	2441.70	1555.01	1460.80	1068.53	555.62	707.22	342.19	262.04	318.90	161.51	152.55	210.29	188.13	153.11	134.22	211.52	133.22	153.99	192.20	135.75	111.09	90.52	116.63	39.37	45.65	81.38	86.26	76.22	81.89	90.83	101.43	59.36	101.01	55.71	47.10	82.80
19			68758.05	162944.21	67457.37	42925.53	31239.05	51156.63	57078.80	42185.27	10079.12	13360.43	8129.04	3035.35	1181.80	697.59	731.36	478.01	656.39	419.44	513.40	439.71	334.31	126.80	152.35	118.85	206.49	173.17	182.40	199.93	74.67	82.30	140.87	128.95	64.25	50.51	76.47	58.79	94.10	68.93	52.54	48.41	68.97	93.24	44.28	77.95	70.66	62.61	51.65
20			137866.46	374725.09	156123.20	69856.90	33130.41	31609.51	11237.22	22126.58	16316.74	9870.36	9610.30	4671.43	2172.45	1869.04	1644.01	883.70	755.75	424.11	909.05	830.21	264.17	393.34	251.94	211.82	267.89	518.67	228.23	224.59	258.06	244.48	192.36	109.01	118.43	93.12	216.61	259.35	291.22	124.80	142.11	71.84	129.32	332.56	151.13	76.18	104.99	112.80	76.61
21			42610.83	139863.64	43494.16	53778.98	206414.81	162043.46	52071.00	33620.68	23839.46	24614.72	18353.05	7277.06	1522.17	1215.23	1458.74	530.08	1008.30	590.78	587.90	760.48	656.28	354.19	345.68	157.13	188.85	210.05	254.81	145.66	171.10	152.15	114.05	66.69	57.97	67.74	110.64	111.84	163.39	100.19	164.42	98.60	121.75	127.49	85.23	89.76	81.42	43.48	43.60
22			235208.76	968017.75	398488.46	106852.93	33222.16	9825.24	13420.54	23659.86	22770.71	26311.90	16757.36	4195.17	2932.51	1750.15	774.29	751.01	1085.00	391.35	315.49	404.95	705.21	913.18	697.48	1099.27	454.70	546.11	568.64	415.01	514.01	186.12	227.32	512.11	808.10	498.77	274.15	110.25	106.33	276.21	274.70	176.79	229.11	248.25	162.21	320.82	400.05	190.25	54.82
23			28384.62	154439.67	80398.35	61502.08	49046.54	60271.25	83097.76	42409.02	16197.53	25508.58	8693.44	2714.15	1149.14	428.30	1218.58	1228.88	1245.81	639.48	340.91	276.96	260.37	101.37	101.47	199.31	267.65	313.72	181.24	126.72	66.80	52.91	149.99	156.91	196.06	133.63	134.73	63.91	90.99	90.65	129.35	59.44	81.91	156.44	41.65	63.52	78.80	56.64	83.12
24			33606.66	156404.23	95917.17	37231.64	69780.94	49169.30	49199.00	12459.72	36415.01	34004.14	19569.82	7750.74	4267.36	1247.15	1327.51	1058.93	1266.82	969.59	733.40	623.83	783.81	653.54	381.68	118.82	230.66	196.36	244.30	129.93	190.72	192.49	194.27	201.93	138.89	122.70	114.22	41.68	49.12	125.20	101.62	115.04	117.51	55.91	33.80	46.80	53.11	72.72	38.16
25			542372.62	1195588.50	235572.29	138907.89	45125.08	35513.23	21844.80	8893.47	12642.22	11252.66	16501.68	15223.58	4945.35	3673.18	2496.31	986.34	846.98	563.40	409.99	234.97	328.20	295.97	283.83	363.97	230.04	453.78	381.89	334.21	230.12	136.52	281.96	322.32	341.65	221.88	133.98	201.27	197.01	119.05	181.72	150.24	192.68	136.28	200.83	149.19	183.05	98.20	132.75
26			167259.56	464898.93	173554.68	122012.29	123107.43	92553.48	108960.22	38032.04	35254.25	33769.29	22872.08	3493.41	2025.61	2297.91	1161.64	976.65	1679.79	1993.06	659.32	836.04	690.33	478.13	732.49	305.25	355.61	255.14	178.27	232.40	338.53	295.99	221.93	113.37	76.19	55.09	170.74	141.86	262.22	220.90	260.64	189.65	92.57	89.92	105.66	121.01	93.65	44.66	105.01
27			696624.56	2993356.00	433493.78	18012.09	19117.31	62151.39	60562.12	22854.40	28975.48	18877.84	11580.34	6644.03	4696.61	3739.59	3030.82	4595.13	2541.45	2243.84	1848.31	1066.80	1345.83	668.76	610.40	816.92	584.89	546.55	415.80	731.77	1184.78	960.06	515.38	77.89	436.59	778.26	784.58	1144.22	1678.09	1051.48	832.37	363.23	451.83	146.83	453.95	454.69	177.71	212.34	257.63
28			87759.03	744037.81	58229.27	31645.92	26336.97	12447.87	9919.06	22517.80	23628.89	10664.65	6648.48	8075.11	3724.22	698.98	797.12	1208.01	1775.59	1420.79	1040.68	981.28	984.98	247.20	307.18	338.98	226.34	338.47	277.43	595.74	735.28	544.26	243.46	218.82	364.09	473.91	264.38	249.25	175.69	411.03	403.79	168.69	221.70	377.29	415.60	276.77	331.40	151.17	194.74
29			66085.07	194563.43	228034.62	200892.18	66753.99	43602.80	35447.25	26394.69	22257.35	15366.99	10330.36	1756.61	1076.65	983.99	1109.66	316.49	780.83	747.56	572.67	589.11	318.44	399.14	483.27	378.43	172.65	146.49	208.02	222.80	239.42	167.91	132.86	119.16	81.73	109.91	173.63	251.22	198.50	166.35	83.60	78.48	94.61	84.84	68.66	75.09	73.01	117.33	94.42
30			1032811.50	1845578.37	359163.50	48334.78	54886.96	77607.39	17703.14	17347.37	17879.80	25905.77	32689.71	10487.21	5067.37	3121.96	5952.25	4244.32	1561.48	1175.15	1159.40	2291.74	1131.98	1774.83	793.01	633.61	896.53	784.96	713.76	684.81	489.20	392.62	230.16	198.90	545.60	707.10	2082.92	1387.13	319.95	547.07	419.92	298.57	534.32	260.61	304.05	237.08	698.64	140.84	362.48
31			35415.24	103530.74	57853.87	90013.23	50855.08	65388.31	20778.61	14278.70	37929.72	32889.37	11086.17	3572.23	1656.85	1538.70	754.46	455.49	610.66	747.71	650.37	485.45	348.03	466.64	365.56	340.82	101.28	188.05	196.33	257.30	120.49	115.78	108.87	155.38	140.93	144.59	124.84	69.40	46.37	61.99	78.70	70.63	126.46	178.66	46.09	102.54	140.32	115.91	108.37
32			34196.05	119762.22	115916.87	65384.41	54584.55	53742.30	73375.35	104090.79	58957.84	22921.57	21764.87	8742.08	2839.20	979.61	1084.41	654.57	601.04	237.22	428.95	69.03	306.75	243.33	193.88	293.32	211.51	142.54	158.34	143.03	124.39	120.17	170.71	97.70	96.92	134.47	172.32	72.78	87.80	67.46	63.98	74.66	112.36	161.23	160.23	131.68	108.26	89.91	96.58
33			179416.79	308733.28	84340.40	48803.89	46178.04	44817.23	62726.58	49434.55	50335.14	21949.98	18176.51	7669.50	2590.43	1404.41	1210.52	1634.19	897.25	491.25	212.29	888.12	1029.17	400.20	461.39	412.54	470.35	318.83	125.27	268.43	238.47	209.15	101.28	207.95	142.06	289.94	144.84	142.24	125.70	100.17	101.01	84.55	86.42	67.46	70.52	156.41	29.70	37.69	59.92
34			171660.14	405611.78	159054.95	65790.78	97742.23	39803.09	9937.70	18827.39	21277.94	23350.61	26747.59	7485.71	832.02	454.59	389.64	498.19	358.60	266.11	359.11	205.39	238.20	212.02	309.56	175.64	180.59	211.82	266.28	181.44	201.45	233.66	68.89	109.07	99.15	108.48	97.40	132.35	160.69	79.21	81.41	150.74	79.94	101.38	130.33	79.95	64.09	67.56	43.73
35			82385.43	720870.75	166599.68	85269.42	34382.26	12574.01	12477.50	9337.75	20864.02	14764.59	5031.18	1990.54	545.55	1097.75	1090.80	919.01	971.99	1385.18	903.51	489.61	413.35	462.72	599.08	403.90	417.10	569.21	249.40	467.85	853.83	389.76	226.03	174.77	253.77	85.78	126.12	284.84	341.50	393.91	233.20	124.39	146.18	166.57	219.51	145.11	193.22	406.39	63.14
36			164612.90	354655.50	79476.01	48453.71	19667.20	27764.75	35303.05	53702.47	43559.44	10204.28	11425.30	7056.19	1829.26	1616.39	1982.15	989.84	322.18	536.35	491.19	381.67	227.57	304.61	224.22	486.98	421.42	250.12	269.82	360.48	157.26	59.73	95.92	76.11	84.49	92.18	106.73	118.60	50.64	125.16	117.31	133.90	138.13	139.32	43.26	44.28	41.30	69.64	56.05
37			66788.14	175912.73	129910.79	91208.43	40135.24	21171.87	21066.51	14419.94	6650.64	7015.35	24971.62	14015.86	2641.61	1180.03	1836.64	1247.97	1215.38	708.07	565.97	358.98	431.50	570.60	472.18	265.84	218.51	237.03	196.86	209.64	180.66	154.32	65.03	98.58	124.81	132.96	160.53	211.47	224.28	205.71	112.99	105.51	96.92	44.31	71.26	72.64	75.59	95.14	110.38
38			6656687.00	14143751.00	1795190.00	145970.60	57941.79	42181.26	33390.14	41029.97	64538.24	32644.19	43490.98	18689.22	15107.59	14017.62	7197.00	7103.40	9606.09	6472.06	8590.82	6336.37	3943.14	3421.95	2413.51	4144.56	8884.77	.71	2556.18	3862.90	3459.98	1134.89	2084.96	3888.79	1950.41	3634.54	2155.66	516.05	2411.53	1039.37	1726.99	4815.32	5564.84	4916.04	3060.18	453.23	1736.18	669.37	1450.48
39			74134.79	152256.87	101142.51	36685.07	42612.09	23400.04	57521.30	39618.43	14796.34	23702.58	28297.27	10916.57	2115.94	1576.39	1936.22	1388.15	1536.06	753.57	1073.54	917.46	556.23	392.69	176.11	188.34	368.01	250.79	198.59	154.29	239.34	227.83	128.65	71.51	92.85	112.36	101.17	145.87	114.89	102.03	90.63	63.63	111.25	79.12	48.79	49.49	94.84	92.67	146.79
40			76216.84	520810.62	236638.35	41878.62	30776.35	45578.97	33824.90	32962.57	28781.13	41988.35	13861.90	3205.73	2440.29	1425.53	1027.93	2192.16	1100.08	644.54	299.21	694.92	1205.66	525.25	1277.88	638.03	218.92	267.25	596.60	372.18	299.18	143.66	138.17	232.45	220.71	467.72	345.42	220.48	208.03	188.02	423.57	190.42	197.07	359.07	393.04	246.78	99.73	127.56	84.48
41			117113.21	196294.46	187064.01	120192.33	43562.48	72229.20	70141.85	34038.95	12542.71	17261.15	31440.69	13278.14	5328.24	3599.69	3751.36	1993.52	1431.27	679.28	1095.53	1027.26	634.55	436.58	704.78	611.32	289.90	285.51	294.06	405.15	263.68	160.08	111.09	78.79	89.22	121.29	72.79	167.50	152.32	109.06	116.10	165.48	76.42	48.92	66.70	102.28	91.15	47.60	67.35
42			25153.09	494768.09	223659.64	97425.74	78880.53	46609.67	16614.60	19272.49	26109.83	37034.13	21069.68	8821.34	2807.58	1829.26	1960.57	1369.75	863.45	676.27	451.00	338.70	527.40	217.88	311.47	285.36	345.49	320.42	211.58	164.88	282.37	325.93	270.28	97.92	86.80	107.61	122.43	68.90	114.85	196.07	132.16	94.39	116.15	126.11	67.92	80.69	131.68	107.43	87.89
43			56144.91	235913.89	186235.59	118184.01	92736.45	59248.22	64870.44	53758.00	59285.33	38567.98	11780.67	7031.89	2882.78	2176.87	3122.71	2041.49	1034.67	760.09	840.53	456.38	399.69	343.73	380.23	547.96	514.09	370.69	307.10	390.34	225.09	220.72	104.62	142.75	97.63	101.32	226.48	362.49	156.76	134.11	83.34	81.56	93.51	199.42	177.95	200.36	163.37	42.66	78.61
44			26496.00	64437.23	20721.76	23613.49	51429.89	20636.41	33882.52	39627.80	24432.77	29228.16	8499.47	3111.67	1806.39	2171.98	1530.68	1069.47	765.67	620.86	425.01	365.27	526.96	375.70	500.09	238.04	320.23	221.35	194.69	290.53	200.23	114.25	240.72	238.23	121.66	122.14	82.35	54.95	47.26	141.92	77.11	38.71	98.45	116.25	50.72	47.64	58.01	42.48	84.95
45			232634.42	1683776.87	268499.18	72924.60	80452.96	108028.43	70153.25	16736.90	16759.60	17314.64	8839.27	2350.58	1785.07	1705.38	2845.89	2018.66	1683.54	1654.92	861.58	342.65	365.34	742.38	755.89	510.81	819.93	480.61	441.28	491.80	179.17	265.22	326.25	126.98	154.75	75.88	299.32	445.97	180.31	189.77	198.45	128.43	248.04	124.68	78.20	76.17	178.32	472.66	446.82
46			56522.66	245238.20	62288.98	28583.74	30414.89	26441.40	13276.91	12697.42	16288.13	13056.15	13592.29	3002.02	1176.53	586.60	855.59	545.71	161.52	411.25	284.11	150.70	177.16	221.20	123.72	148.93	215.82	170.27	200.60	114.51	135.34	110.41	66.23	116.33	151.19	89.92	53.69	97.09	82.79	83.32	87.69	160.01	104.63	57.41	57.80	75.99	73.42	38.00	50.12
47			67443.67	493526.87	109105.75	95014.13	51977.51	12993.52	12782.25	10769.36	29956.38	28521.61	5368.45	3587.87	2441.97	2419.09	1397.52	892.17	1346.14	1188.03	749.76	1079.28	1284.64	1941.95	787.20	358.31	934.91	465.78	449.99	655.30	1238.46	1316.43	1798.67	1052.40	232.80	170.96	274.54	303.71	224.99	297.43	178.75	130.34	387.71	218.70	123.40	117.34	286.10	517.38	425.53
48			175528.00	514536.40	159445.75	58032.32	33538.97	17881.03	38230.97	40382.86	21508.94	15724.64	7972.76	1979.88	828.51	1450.27	1522.83	820.05	961.82	346.85	96.72	325.25	432.30	374.67	359.29	149.27	158.41	197.28	219.97	295.52	172.30	77.41	104.06	64.80	91.29	59.12	113.39	99.56	125.80	245.65	332.07	226.18	95.92	110.14	81.53	119.68	222.22	163.54	150.47
49			250143.50	416255.09	194035.64	46712.50	65979.17	94935.46	50000.47	27061.06	13299.58	6771.87	4278.10	2602.52	1593.57	998.44	1213.82	591.49	605.69	737.27	273.78	319.38	192.75	289.51	317.20	457.66	399.31	387.41	195.14	144.79	128.85	127.19	132.65	78.49	83.97	111.40	112.44	121.23	117.31	89.55	68.32	74.24	118.67	112.49	87.08	65.56	65.08	70.82	98.39
50			113051.21	296251.65	342872.81	221110.21	71183.54	32783.00	16103.86	36620.56	16798.84	16320.49	19580.78	3702.10	901.21	1092.20	1399.83	609.68	879.68	584.01	318.16	623.28	371.45	180.04	517.29	763.99	464.44	249.21	128.93	273.25	183.19	211.59	169.02	123.68	126.68	115.91	72.06	163.96	136.69	115.68	115.87	89.89	121.64	107.66	73.94	73.21	93.88	148.66	75.63
51			316160.78	3227141.50	192203.50	73252.64	53144.31	38359.14	39960.43	31009.46	16404.99	27423.07	23855.08	19558.52	10172.03	5136.87	6352.98	6199.16	3329.34	5740.62	3362.96	4688.82	3047.11	2626.77	6783.66	2246.21	1866.29	2812.96	2305.44	2388.07	2772.69	4261.59	3669.62	1231.11	1600.35	2657.70	4920.42	3906.04	1287.80	1674.41	1647.64	1024.08	992.82	992.84	1668.83	1247.17	1384.57	854.03	564.64
52			28301.45	140228.03	54871.30	65996.42	78633.37	63068.83	32734.35	11729.32	10493.22	16982.60	9701.18	1807.82	1189.93	649.94	532.85	774.75	333.09	354.56	149.88	176.23	227.33	135.54	225.18	156.20	183.34	158.75	188.35	258.23	202.10	117.65	58.01	110.11	114.72	166.78	118.86	106.03	77.88	59.86	54.72	49.92	64.57	43.43	57.22	68.29	41.45	58.48	65.86
53			60746.55	247064.25	47651.55	23868.00	29891.80	23196.09	39764.87	55699.80	27140.84	36266.16	18281.59	3868.55	2285.93	1530.15	902.18	609.99	273.64	301.34	432.91	228.32	244.00	469.75	1626.95	843.76	205.39	155.60	65.33	267.11	211.52	125.31	201.96	106.25	81.40	145.22	132.39	185.46	102.13	110.12	121.88	91.42	122.33	70.03	90.42	84.84	32.97	76.40	79.06
54			48110.37	144198.62	121358.14	70329.74	73201.96	36026.86	23095.91	37857.78	30322.23	36331.85	23858.95	5698.58	2035.09	1696.67	1750.18	973.40	729.38	531.66	411.25	401.23	451.34	362.04	174.13	440.76	624.02	478.09	375.01	242.12	169.07	85.85	125.17	203.83	152.08	152.30	117.21	122.59	58.51	78.51	55.77	66.16	78.46	84.26	55.53	109.90	93.72	78.79	71.78
55			357786.34	2657353.00	4234975.50	1008078.31	86466.06	67966.98	63185.98	54583.60	20329.74	25326.62	15910.87	7122.60	5106.82	7843.50	6328.22	3244.95	4634.91	2906.53	1447.45	2159.75	1428.73	1097.68	896.66	2019.08	1896.90	1570.66	1010.68	605.01	247.32	354.66	424.26	618.58	812.34	600.49	499.65	380.00	188.00	236.99	370.78	545.53	687.77	225.11	152.96	258.64	359.39	671.60	368.26
56			32056.10	205068.95	45915.17	21506.76	45256.65	60122.85	90328.97	48365.05	23464.76	8702.36	11494.51	3148.43	1398.62	1121.24	886.40	645.03	839.89	648.89	403.97	173.55	519.29	492.97	342.46	263.50	247.25	202.02	117.69	113.80	73.41	101.89	119.48	67.75	100.14	78.79	83.25	84.61	78.47	52.22	46.03	64.31	94.17	111.70	64.05	53.16	38.34	73.08	65.81
57			47034.96	196982.75	89098.35	155863.39	92815.03	78944.72	100796.25	41843.62	43138.65	50774.67	19352.39	7456.11	3281.12	1696.95	862.51	1009.03	595.96	310.09	481.34	527.35	368.48	199.74	159.61	207.28	178.85	110.59	128.98	107.43	103.05	190.78	146.37	68.31	70.49	145.74	114.08	71.58	83.38	131.94	83.08	28.32	38.10	82.53	106.80	110.78	92.53	108.11	91.61
58			48281.95	214329.98	72378.95	34322.83	50484.05	41759.99	50683.56	58802.21	129749.32	54314.52	12652.38	1366.87	757.24	663.67	1506.31	1241.50	1605.02	481.44	765.97	513.41	342.33	495.53	186.59	181.88	232.09	224.66	201.54	230.42	289.66	426.81	406.99	265.15	142.20	81.00	76.46	65.70	71.17	60.86	102.41	143.67	87.89	165.71	84.69	82.43	103.43	132.65	120.56
59			126753.23	660924.12	252744.25	89557.40	49910.08	61890.53	39905.38	25168.89	32457.92	43091.93	26285.12	6977.32	2262.79	2904.43	2067.71	958.19	842.30	1189.14	1477.45	1039.66	506.46	705.24	589.07	327.19	191.29	226.77	231.20	233.81	232.13	414.92	288.70	173.91	178.78	189.60	171.19	110.44	187.39	319.57	149.46	76.81	151.30	217.03	111.80	113.20	104.51	180.68	185.51
60			560502.25	1906038.62	904398.37	79691.89	39997.91	28596.28	22790.13	25280.78	19247.83	14771.33	8706.86	3030.04	1327.43	2251.85	570.99	836.74	926.49	695.77	690.47	529.76	245.32	454.72	1122.58	561.96	352.34	341.97	232.95	233.79	166.97	351.59	290.12	386.89	384.97	239.43	233.96	160.48	117.42	137.73	386.98	227.15	191.93	339.15	351.40	295.77	137.69	99.77	156.61
61			189398.95	1063307.50	1430287.00	173383.04	58963.49	63183.72	45082.17	46023.97	41834.17	43571.17	18428.34	2987.38	1334.07	1063.21	2036.01	1333.32	1086.38	662.24	774.78	281.38	231.41	285.65	293.48	466.35	271.21	365.50	164.13	193.68	268.14	357.53	179.18	120.04	153.64	236.33	192.27	145.10	210.19	233.43	69.93	41.87	61.20	76.15	116.28	123.86	110.24	70.45	112.76
62			50753.87	187886.18	144280.57	70814.92	53451.26	82666.88	48316.09	25072.56	31919.74	24284.93	7601.68	672.56	1028.31	2574.94	2849.42	620.00	612.97	1149.07	813.88	289.67	684.41	1296.91	659.83	234.37	190.32	406.28	223.88	282.05	73.04	155.80	217.14	138.59	180.41	77.77	126.76	127.92	137.62	130.69	147.89	86.49	112.51	124.12	90.32	61.74	81.15	48.59	115.02
63			2615156.00	4385779.50	639539.37	167109.00	60180.74	18014.51	20550.84	12295.16	11604.57	10664.75	8603.15	3340.87	1471.64	1814.16	1092.86	1387.93	1177.06	1396.11	2088.90	903.21	899.02	1008.48	622.67	822.11	703.13	537.22	538.37	547.06	328.73	230.61	412.68	135.98	250.77	178.22	194.99	441.40	470.42	175.00	352.85	356.38	1211.57	493.34	589.11	399.49	252.36	507.24	309.96
64			75230.20	303524.87	228208.25	122731.19	68306.47	47031.18	84307.56	29793.66	21614.64	9622.55	4113.19	3735.83	2334.82	1347.32	1296.50	1333.85	486.17	1101.61	1014.41	708.98	354.38	484.89	980.32	499.31	171.28	154.31	196.67	162.68	350.87	199.95	146.65	100.10	162.43	165.29	233.26	192.72	169.00	109.92	85.15	94.74	115.89	81.34	91.80	69.83	127.48	132.89	77.07
65			108892.83	229957.26	62851.05	19227.77	11184.73	34958.33	62947.10	83015.09	39267.06	55235.14	42032.65	7174.79	1674.11	847.15	739.37	588.55	764.65	235.96	330.02	218.78	178.36	434.67	255.45	290.97	282.42	140.06	170.15	143.50	122.84	150.01	123.99	83.06	75.51	65.19	99.96	109.48	95.83	91.00	110.32	89.83	81.65	133.84	31.52	79.33	89.38	61.88	38.84
66			176393.71	587646.31	83043.29	74962.58	55389.58	24935.76	28515.54	53245.79	34054.42	21025.83	10119.76	3137.77	980.68	1932.99	1951.89	2168.52	835.82	789.28	489.81	472.54	277.89	457.36	351.84	349.75	228.77	201.32	196.04	314.38	84.70	61.58	123.28	103.30	80.85	133.65	95.87	65.50	83.36	80.00	47.28	93.40	171.25	201.51	102.28	90.25	89.31	102.92	53.95
67			284920.90	1673816.25	866170.18	63867.36	175410.26	74518.81	68124.17	39888.62	22531.21	8787.25	6774.01	3569.64	3575.98	3649.20	942.94	2538.64	2139.37	3223.45	1954.96	1597.82	785.76	1263.87	1360.30	888.30	1000.00	487.47	562.60	701.41	670.86	419.38	220.96	250.61	475.46	488.05	523.23	432.63	242.85	322.03	409.38	218.57	292.78	274.55	192.83	124.27	184.82	97.14	135.58
68			17772.17	62946.15	97019.93	72813.60	76953.70	47061.14	28849.98	20767.60	11950.08	28341.91	11389.17	2513.96	1987.77	1233.90	789.17	1649.79	1856.45	1057.99	602.83	651.42	241.48	268.33	327.56	370.95	298.29	301.54	382.78	126.07	178.12	135.09	114.64	157.31	168.62	132.17	141.51	149.74	127.46	58.64	61.92	60.40	81.89	58.69	81.03	75.20	58.80	96.87	39.96
69			231062.18	1737851.37	239543.98	106550.60	63052.68	36231.56	40061.73	19147.20	15339.84	11268.26	6883.81	8316.12	4382.40	2474.61	1820.71	2910.91	1710.12	1173.57	1173.44	1104.59	698.54	806.20	664.30	581.14	1340.90	496.90	1065.62	1260.13	1680.81	839.37	752.36	1951.32	1899.74	526.10	646.52	1033.27	315.57	387.54	609.45	484.88	195.12	125.39	177.29	409.42	310.89	248.70	385.86
70			161422.53	322910.40	88983.64	52666.96	106841.71	103407.82	30724.95	19633.47	19910.04	27111.95	11853.26	3355.24	1802.72	1890.49	452.88	483.32	735.89	784.63	313.36	150.31	229.11	388.13	174.95	264.94	267.57	295.29	292.38	243.20	214.87	165.13	242.97	226.62	114.13	71.69	189.87	160.70	54.14	75.98	88.10	80.68	130.13	109.98	55.84	33.37	52.00	50.11	61.63
71			73867.17	412281.34	121831.89	31349.91	27427.00	17165.13	19279.71	14032.12	18666.02	23267.14	9324.31	3737.01	1014.16	1669.84	722.69	688.24	638.73	1032.28	491.57	313.55	718.21	407.08	229.93	222.15	357.42	349.83	172.57	459.67	215.22	218.22	198.66	288.80	261.74	229.46	197.08	372.08	204.11	221.00	240.48	118.40	237.84	82.75	145.24	167.79	114.52	155.51	152.04
72			348555.12	743772.12	212961.54	45046.01	44799.88	70628.07	37444.74	21658.20	24176.30	23949.13	25631.69	9679.95	1976.61	1530.09	1024.29	1070.84	2024.05	1125.88	151.51	682.96	641.11	262.41	387.95	257.32	332.86	407.88	486.19	504.42	91.14	266.94	236.37	111.30	155.88	245.70	283.09	149.99	40.58	90.00	77.25	124.97	101.42	88.65	161.92	131.19	197.89	137.95	157.14
73			79444.43	291179.65	121984.25	79643.23	52198.85	50651.60	35093.56	28527.67	37032.87	38187.72	12617.21	2054.92	1608.48	1286.13	1294.29	1089.64	1393.67	596.50	441.71	598.07	251.91	315.02	214.51	127.10	177.01	194.68	167.92	243.84	121.42	149.85	199.26	223.22	241.05	188.75	141.11	116.28	167.93	79.73	127.36	148.52	95.31	99.90	49.21	59.60	76.64	88.49	72.62
74			394146.18	760046.25	1313839.25	826861.25	102235.78	32186.64	24451.68	13202.80	16426.63	7677.26	5445.31	2169.40	2719.81	1826.40	1468.77	1059.93	945.05	1584.10	955.62	1050.69	1018.27	1191.50	1279.82	919.75	534.64	565.37	453.66	393.04	238.91	325.13	390.56	849.87	524.23	360.57	192.83	270.10	249.48	274.30	133.50	340.24	323.42	463.25	463.05	268.75	93.81	168.76	92.77
75			46963.41	112211.27	54478.92	80579.01	74207.55	60570.47	42243.17	27298.11	19172.94	9258.48	8981.83	3379.65	2772.09	935.12	1356.14	1962.16	880.38	592.14	767.81	4.94	95.13	194.35	218.68	315.27	299.30	299.81	215.44	181.40	105.35	84.80	146.61	116.26	91.73	228.35	195.08	136.89	61.51	57.46	77.77	69.88	47.71	66.88	84.70	99.91	83.91	62.73	78.01
76			37264.09	192030.01	215135.87	108382.91	174030.75	40699.22	21887.14	29751.39	27916.30	25280.27	14377.17	13744.21	5814.02	4381.85	3747.61	1970.81	2520.31	1560.06	815.18	337.57	374.87	273.14	202.80	226.55	1103.81	1372.68	528.28	171.32	126.63	165.95	105.82	190.21	344.19	167.29	74.16	179.53	97.95	59.56	86.49	119.56	208.29	157.46	214.58	180.46	177.61	94.93	144.15
77			4321533.00	7809527.50	982157.18	142875.14	74401.31	17796.43	14439.23	17687.66	14587.74	12494.64	11036.93	6577.01	3440.09	3862.12	2639.99	3783.00	1810.53	4031.52	1149.57	1502.28	1134.67	820.71	1251.33	805.07	788.18	269.46	566.04	970.49	654.75	281.90	464.71	320.87	471.77	353.07	433.80	583.22	753.96	512.33	587.08	352.12	341.11	896.45	539.53	384.32	296.17	518.09	196.51
78			372245.09	1977303.62	207332.78	37277.00	26670.51	35113.93	28877.65	17818.95	20861.95	10755.10	3449.77	2175.87	1369.94	1525.89	1343.23	1342.27	1546.91	569.75	903.09	1425.62	1102.04	945.51	1640.03	445.01	720.71	534.82	487.92	653.52	560.02	783.14	1017.18	526.66	348.22	507.48	396.68	885.73	716.82	758.78	646.19	506.06	1033.24	473.81	266.93	243.01	473.30	323.48	124.99
79			31850.36	85163.40	241042.07	102065.03	91796.44	71552.90	63303.91	55022.86	30966.33	9079.02	7907.07	3536.90	1886.68	1357.97	1990.97	1193.79	1680.07	531.45	226.53	208.32	146.65	241.60	450.77	262.59	209.61	144.76	323.88	262.79	173.90	174.73	111.46	72.92	77.26	50.99	47.23	84.41	63.92	76.85	119.50	105.19	74.59	90.51	113.59	79.23	58.37	91.08	84.04
80			221099.17	356086.96	130102.96	84780.16	41246.88	17100.15	24897.64	26810.89	22886.74	18894.39	17776.13	5309.34	2136.91	852.68	838.22	325.57	618.84	719.23	483.78	516.48	910.95	599.98	269.83	377.58	178.73	152.08	316.74	311.44	347.54	154.31	85.94	290.34	303.56	209.71	221.55	187.21	193.07	133.17	123.52	111.86	63.31	131.90	196.23	188.78	162.03	93.61	157.93
81			129367.37	397908.56	251644.64	58734.00	68345.79	65541.43	43775.18	22033.86	17884.32	34374.20	20880.74	5495.22	2620.38	2652.71	1798.18	1368.88	806.51	388.51	623.46	659.17	487.24	497.45	1480.03	741.27	364.54	480.43	441.71	182.44	208.38	212.44	206.06	141.43	156.78	153.19	153.54	81.27	80.25	119.32	153.79	118.87	118.86	90.14	117.98	123.32	58.13	145.36	116.73
82			698507.25	2580318.25	1243447.75	165079.50	113528.92	73688.52	48311.89	22334.26	16158.40	19690.45	3390.07	1385.55	2439.26	2599.28	2444.63	947.16	1182.56	1021.95	1127.86	386.15	368.18	566.93	369.68	643.66	717.60	548.69	305.63	358.20	812.12	744.17	489.35	330.37	347.54	203.06	224.47	318.02	178.26	139.79	307.04	145.39	128.47	115.71	225.08	204.66	97.02	124.17	65.90
83			52970.39	276717.46	223872.40	152614.18	104073.08	29093.48	31110.48	20887.99	18723.68	4804.88	2959.95	1686.81	1348.95	1762.93	2092.74	1777.68	1631.83	1910.44	1063.57	705.07	961.51	700.86	484.26	741.52	375.65	327.83	274.15	275.18	500.65	372.54	177.18	118.73	155.16	203.91	177.70	122.83	239.62	224.35	224.98	298.70	307.90	159.47	96.93	134.65	118.91	289.00	166.32
84			253278.56	562290.00	141965.81	34523.75	31388.55	39806.30	51528.51	24413.46	11343.06	7131.61	5476.73	1832.63	1173.55	921.53	1661.81	1176.64	1026.32	719.79	983.72	956.81	654.63	340.05	352.95	249.52	443.05	1102.88	1054.39	644.27	583.61	430.37	234.64	262.63	257.11	396.99	412.44	332.50	305.48	90.09	147.27	272.89	146.44	78.52	98.79	76.63	73.25	64.98	70.76
85			60518.73	153108.14	109607.96	97673.27	160359.70	83120.39	50428.14	34607.37	18852.12	10898.56	2013.46	3221.94	2201.78	1415.36	1419.62	1672.60	2664.92	947.19	1036.23	1344.68	709.02	256.43	231.35	362.55	276.78	412.91	447.20	462.76	419.97	161.36	193.16	147.11	116.06	101.11	124.93	162.83	150.08	114.60	114.58	92.52	84.05	84.54	74.56	97.73	186.36	140.77	73.18
86			169540.17	1168991.75	265589.59	224531.10	161594.92	72051.19	34950.40	18763.53	19914.61	7791.12	3290.67	4362.31	3712.61	8273.20	6783.51	3915.02	2427.13	3349.82	1816.45	3310.15	2434.80	3627.61	1731.69	1154.12	1126.97	2745.11	1828.90	2318.58	2803.93	2068.70	853.72	811.00	1076.00	1005.98	1494.24	2666.96	1763.15	456.23	1046.52	1171.14	2107.43	1696.60	1889.38	844.66	736.09	374.01	421.03
87			109764.54	723133.31	289090.96	61358.59	55558.19	58393.04	30907.08	19375.58	33714.64	31638.75	5947.05	3967.02	3447.93	2004.93	1397.33	1850.34	654.69	703.43	753.09	558.20	616.25	436.92	242.89	90.99	69.92	87.19	146.98	215.40	196.97	277.96	378.81	205.22	217.92	107.19	209.32	145.96	179.67	215.15	170.82	116.19	153.84	121.78	128.13	77.70	129.60	72.11	97.80
88			222890.32	519343.43	212519.12	94018.07	51525.43	66771.02	61573.47	38324.42	40562.21	36010.64	4416.93	2651.36	1638.05	1378.46	1128.39	1059.48	484.84	571.55	639.76	768.78	666.16	360.09	224.37	216.57	537.31	573.83	250.86	374.25	397.42	287.33	300.31	177.76	157.62	168.80	272.97	155.18	277.38	201.05	122.86	122.74	161.06	108.72	64.72	89.83	125.43	88.22	63.50
89			87584.78	279743.62	207245.53	69644.63	52290.40	21579.91	23733.92	17903.87	18118.52	16965.06	5496.92	2116.76	2414.14	1932.50	1674.69	530.87	775.60	729.27	558.35	170.62	325.27	254.08	319.71	318.21	251.60	241.41	168.53	362.61	215.37	158.52	485.31	315.64	156.19	119.94	116.81	80.21	210.96	173.59	85.11	141.07	115.70	96.89	70.52	46.12	96.18	140.33	90.60
90			94302.84	453713.18	604252.06	273000.15	68410.17	30422.49	32776.35	11669.58	39232.87	19292.25	5334.34	2921.18	2742.71	1740.21	2139.78	1110.89	826.03	682.02	609.49	579.60	1032.40	473.57	352.76	425.53	408.58	525.26	225.19	133.67	270.64	248.53	174.40	97.91	114.97	67.20	188.51	89.37	200.55	127.38	127.32	121.75	72.14	66.26	84.42	81.69	54.99	170.16	117.76
91			78296.64	298487.21	82295.42	75525.07	76876.46	52992.85	26690.48	10791.19	18242.61	10376.47	7877.61	3359.93	2298.36	4232.25	2270.81	562.39	1232.25	532.54	708.79	351.46	516.79	956.04	1191.61	515.72	378.49	136.17	249.47	168.69	337.33	128.50	62.27	133.30	140.24	96.04	96.52	117.28	205.94	106.90	129.56	120.96	162.68	123.45	134.58	112.01	107.53	171.82	160.50
92			160892.53	544691.81	175798.65	99291.98	61596.48	43191.60	47361.30	52663.76	20275.34	12318.45	12173.19	3192.75	1188.27	1464.99	1472.88	1607.86	1961.19	883.77	762.42	797.14	517.96	365.23	227.07	469.77	267.64	148.24	196.44	284.08	156.50	161.80	82.72	140.89	207.68	284.41	283.63	256.58	143.94	113.71	168.10	198.99	174.88	224.30	247.34	162.28	106.47	123.88	79.88
93			62861.52	161079.09	77455.90	37703.90	84539.21	63084.65	42593.16	39958.55	21997.78	15807.53	7288.35	2687.75	3104.46	2313.88	1475.73	1587.02	777.43	553.01	587.16	685.51	513.98	223.77	302.42	283.23	393.29	212.96	200.40	146.41	91.95	91.28	112.11	111.88	119.09	128.42	129.34	104.40	88.78	94.47	99.23	116.07	91.71	98.87	86.83	78.35	96.03	40.36	44.45
94			210671.68	543485.75	80886.67	53583.88	19452.10	28810.96	14325.50	20895.53	15913.02	9912.79	5338.80	3390.73	2013.26	2547.67	2202.34	1253.75	657.03	604.90	888.53	463.14	389.71	1085.23	1289.44	315.98	642.88	886.87	577.90	356.15	395.31	405.71	770.66	349.31	364.54	273.28	148.44	200.94	490.05	187.02	270.32	314.48	389.11	528.77	356.02	375.67	149.37	151.37	182.09
95			167358.37	389541.28	152244.73	35378.59	40088.24	42656.77	29171.06	21267.90	20587.85	11056.36	4988.23	1284.23	559.09	499.23	1315.04	1562.08	544.22	304.47	231.46	313.35	361.53	199.11	192.80	279.31	265.21	166.79	263.96	243.02	180.41	202.56	160.10	92.55	163.58	101.40	126.59	151.61	61.47	56.75	90.66	75.78	70.02	43.46	63.97	88.60	94.64	118.09	94.78
96			233934.65	1404639.12	222246.68	64492.55	224049.82	70107.79	35510.88	11293.92	21386.79	24743.73	11380.86	3677.00	2023.15	3567.82	1962.49	1292.95	1522.18	1199.01	637.01	569.66	512.29	335.83	261.38	302.24	308.06	602.09	539.18	262.52	244.90	306.18	91.62	157.04	216.57	132.15	118.20	181.99	171.95	163.21	254.45	157.18	131.81	81.79	106.85	89.60	79.69	113.36	95.09
97			64687.68	298747.62	182599.53	98163.21	42841.17	35599.87	36808.67	26478.49	19666.92	21981.84	15095.79	2385.40	1225.10	2106.64	1701.04	1732.72	1003.16	660.94	499.92	738.56	713.04	650.92	288.29	379.77	425.24	290.19	172.70	203.85	229.54	199.85	103.47	131.99	109.91	84.31	75.80	103.56	107.25	78.39	42.56	53.07	53.36	74.32	64.18	77.46	71.95	53.07	74.44
98			134283.26	382897.87	135785.20	37875.12	43002.42	27563.60	27899.66	53018.96	49500.75	18361.05	4744.21	2748.74	1725.39	2403.16	3047.58	2931.97	2371.36	1287.52	1431.18	1437.69	1089.68	887.45	934.80	676.04	365.33	198.96	230.01	331.60	483.01	416.58	206.35	174.80	204.33	122.64	119.50	193.46	274.81	259.47	647.59	385.08	197.73	160.21	173.03	92.88	76.43	112.31	116.43
99			81910.96	360599.28	218060.50	121365.25	68741.10	43566.05	44091.50	63553.72	44677.39	33495.97	7201.30	2347.79	2130.88	1648.22	955.63	874.50	1101.59	1187.95	339.93	400.14	421.21	285.80	192.21	228.56	320.21	412.62	680.91	355.29	216.77	121.52	196.01	162.49	167.24	262.66	135.84	226.53	311.44	89.62	174.97	188.82	152.07	101.41	32.71	74.02	72.68	75.96	94.85
100			1643632.25	7307055.50	2266547.75	34072.21	33196.57	26632.00	20100.96	18256.86	19407.90	6675.03	4165.58	2079.49	1008.92	2062.24	1072.61	2119.53	2572.83	1395.16	1414.76	878.18	752.84	460.81	693.52	1659.76	1279.41	429.40	496.50	1065.01	582.13	823.75	1060.31	513.46	431.09	304.42	320.02	679.18	358.01	281.57	405.73	218.30	430.33	216.43	313.25	296.64	719.49	663.16	316.57
101			48642.26	115097.35	50066.72	27321.07	20224.23	27163.37	43630.72	52973.95	49746.95	15613.09	2216.19	1224.89	1201.57	281.80	720.03	1330.48	1983.22	896.33	250.96	218.43	216.36	290.62	1129.98	654.05	146.81	140.88	430.43	386.61	258.13	295.26	217.72	102.04	141.09	179.92	122.39	144.74	199.38	137.42	156.76	106.52	134.19	169.34	77.65	63.65	51.46	71.59	89.47
102			46465.97	171470.35	183817.96	90781.14	68664.39	62472.48	30351.11	12827.10	20000.55	10774.67	8137.21	2696.41	1211.41	1917.56	853.95	1708.59	1421.10	1258.64	566.95	344.57	433.43	123.74	225.91	346.29	303.85	272.83	234.96	240.06	120.42	111.22	138.29	174.63	152.02	82.65	118.37	92.05	114.91	220.44	163.79	105.80	102.31	73.70	66.85	105.77	57.62	68.95	53.84
103			87895.64	418185.03	234678.78	64700.49	78293.89	75085.75	29814.73	26584.98	38984.62	9695.54	3859.19	2695.88	3935.50	4545.19	2260.36	1490.87	922.63	754.71	795.26	1038.80	537.70	519.38	290.84	245.97	243.75	228.49	157.02	304.90	312.47	155.75	156.08	200.98	196.02	187.61	207.92	174.05	144.01	126.39	98.52	103.00	210.11	102.05	74.85	70.77	100.52	116.90	127.22
104			93259.44	199941.54	110534.66	86717.04	131468.01	52462.78	24328.01	33553.53	32493.61	8146.51	6207.20	3995.37	2696.17	1983.06	2263.20	2411.16	950.17	540.05	356.61	164.19	190.12	214.84	330.85	189.58	248.64	333.86	209.55	178.48	270.58	152.30	170.61	96.70	64.43	75.73	132.43	118.60	80.28	79.18	157.93	205.29	197.50	125.91	74.63	56.21	57.15	70.05	99.35
105			54036.86	59360.24	23365.04	37061.16	86564.53	78290.35	30334.42	28802.65	16886.22	14560.69	3660.49	737.96	1119.44	772.89	1402.52	1042.80	478.32	1148.38	542.74	180.54	282.61	442.00	480.91	227.52	311.66	251.13	206.74	149.56	186.52	95.33	108.24	99.97	110.03	182.48	122.08	60.72	92.96	113.87	39.25	20.14	40.79	96.08	121.71	46.57	145.78	136.18	47.89
106			116870.78	288603.18	155687.10	64983.52	32265.80	49249.35	50053.47	33945.16	26439.28	7448.20	1646.74	958.89	1813.41	1883.24	1605.60	1677.93	1406.20	787.36	593.13	737.77	225.20	284.36	188.50	412.34	449.26	311.77	510.87	542.95	594.87	346.39	145.44	49.96	105.08	141.37	214.44	198.25	171.36	118.17	95.78	63.27	72.03	72.02	158.73	157.77	161.50	131.29	62.08
107			431288.34	1715951.12	272027.06	144395.75	76144.01	63169.52	43504.65	27067.40	14826.30	10779.81	7653.71	4290.59	2572.99	2182.48	745.26	1314.28	1497.81	1564.15	1647.59	1297.68	865.74	400.26	578.43	354.23	537.17	617.80	747.63	632.42	670.61	358.79	288.26	833.71	173.66	309.11	450.19	619.17	386.78	420.51	251.52	148.43	170.67	275.92	214.97	249.03	159.09	81.21	85.86
108			172749.28	751004.56	128172.50	135936.65	103538.03	48309.87	19405.09	19081.54	14977.03	9117.49	6246.84	4951.23	7911.91	8297.34	6016.79	2742.65	3029.39	6187.31	3150.97	692.66	1732.71	2520.54	1873.98	870.23	1839.67	530.14	772.59	1130.37	767.28	443.51	1157.20	581.93	763.19	362.19	630.69	812.12	1112.30	374.24	605.80	924.11	614.56	767.36	837.00	547.78	371.45	818.11	827.75
109			139045.45	506845.31	103699.25	58795.60	57516.97	37844.43	27896.11	18208.06	18741.63	12697.48	7150.15	4713.58	880.49	1417.92	891.28	409.98	386.27	583.10	793.81	805.90	468.62	359.11	106.48	197.53	221.32	222.29	251.57	319.74	148.13	129.02	80.75	77.22	141.01	70.90	78.22	95.00	113.22	128.67	83.88	64.37	93.17	75.29	56.31	41.67	102.30	103.84	157.81
110			25809.51	233110.81	110163.05	34715.29	26440.24	30523.27	37046.96	37253.28	25230.23	10838.29	3552.65	1104.02	931.18	129.43	503.57	822.72	672.85	325.60	305.71	236.70	190.44	365.29	320.58	339.18	417.72	173.48	156.61	132.88	95.53	201.67	124.53	149.54	55.24	80.57	99.47	117.09	96.48	74.98	61.39	45.35	70.28	51.05	27.93	49.10	43.67	71.42	54.43
111			52955.75	147360.67	95091.25	118473.64	32412.12	81498.07	32181.30	11253.33	11522.68	8648.59	2321.30	987.38	1779.52	1061.53	3131.57	2469.35	1189.87	1202.54	1166.41	430.67	469.42	284.75	362.79	537.61	420.95	280.97	208.47	139.00	101.79	90.72	115.39	93.75	126.00	261.90	375.47	188.13	140.96	120.32	75.91	83.68	60.98	104.66	122.54	106.09	92.78	70.92	100.25
112			63106.94	268273.62	96154.26	110354.53	71240.30	69273.98	42213.11	62391.15	37339.53	21468.69	12304.56	2545.53	2564.64	1281.74	989.23	1000.84	544.48	268.57	600.54	752.76	537.11	274.77	117.55	100.32	195.37	188.48	1971	172.10	80.03	76.49	83.30	91.10	68.69	52.76	128.21	190.27	127.63	68.42	44.20	48.57	44.02	76.22	72.71	58.78	76.63	59.19	46.33
113			77686.09	592670.87	90526.83	41317.82	13491.80	14243.16	10539.56	10236.75	3724.77	8382.56	11364.56	1702.73	1686.16	1499.48	1043.59	506.38	269.42	481.98	347.12	691.31	390.77	253.69	472.21	365.61	265.37	349.41	250.09	197.14	131.74	176.33	174.30	103.65	80.86	154.68	321.39	223.14	135.40	118.36	143.00	73.79	101.19	149.47	85.32	104.06	120.97	92.11	106.51
114			175480.07	902398.56	283090.93	32606.98	24913.36	25580.77	23147.08	14278.82	5687.39	6689.02	5385.18	975.77	1251.32	710.32	708.33	966.32	432.25	908.14	513.29	417.70	911.85	352.62	262.01	317.98	179.98	304.63	268.24	112.42	257.57	414.77	309.82	286.86	100.11	63.41	71.10	176.77	144.87	116.30	98.52	317.98	128.41	86.91	111.78	63.79	86.20	96.92	81.32
115			173468.64	358946.59	203200.37	63877.33	41801.19	50532.62	32086.28	37147.29	111908.15	85590.57	9523.41	4322.57	3139.05	2161.47	3392.84	2893.20	2211.12	2057.87	1264.94	506.15	415.90	496.50	442.56	659.78	394.88	444.42	285.68	214.89	203.34	224.99	126.93	99.47	175.19	277.94	98.40	181.29	200.88	156.69	85.95	65.75	116.42	63.83	91.04	60.23	71.34	55.63	41.03
116			63341.92	667705.12	101505.64	81865.50	98304.69	45701.35	71658.03	63177.70	20446.40	7843.05	5431.52	4821.41	4324.49	3106.78	3135.94	1838.20	1344.57	1391.67	832.87	645.89	682.16	596.99	920.51	881.10	921.51	598.50	1050.85	580.74	287.56	338.60	421.02	781.19	859.04	612.25	194.26	302.93	342.17	336.13	281.91	260.39	146.33	264.00	289.21	201.13	148.35	161.38	168.78
117			127987.73	361187.75	118061.83	269874.62	69330.99	37392.73	48240.49	31459.92	11659.60	2593.21	817.71	1686.19	1745.67	1231.61	699.93	833.26	1392.82	1087.33	505.20	273.64	351.57	448.62	571.78	486.18	124.82	243.52	152.11	80.33	284.33	162.92	208.69	100.26	107.42	144.25	203.41	102.92	185.24	108.40	125.01	95.60	104.07	139.57	53.25	59.70	113.66	78.88	52.17
118			53998.80	224542.54	191454.21	67828.53	60117.39	17776.52	17815.13	16911.46	26233.90	10150.39	3472.63	2144.48	1546.53	1975.41	2368.30	3049.44	2350.43	1045.24	524.03	959.63	342.93	457.13	530.87	561.22	578.35	531.24	528.80	300.50	244.91	172.25	221.70	253.56	144.54	138.56	236.23	357.16	318.16	141.23	237.26	107.74	132.82	48.79	89.67	126.67	59.05	81.08	103.66
119			44676.23	119573.32	78463.40	122246.17	153873.87	133918.64	53344.08	27996.51	22439.50	14933.30	7075.86	3496.26	2787.02	2643.09	1547.67	1114.76	1102.68	1353.04	528.27	391.79	556.76	237.32	417.78	302.88	190.65	227.67	266.96	99.00	87.93	94.35	158.98	137.73	56.85	96.01	169.31	229.81	120.71	73.74	85.93	61.44	35.84	72.25	81.22	172.73	124.16	110.90	75.22
120			104702.44	338972.87	128127.82	25188.93	37573.82	34186.24	15492.65	27018.48	13931.95	5824.15	2314.19	676.00	1359.57	1245.34	552.09	996.09	1616.22	1246.72	340.76	579.20	358.37	398.66	313.12	233.62	339.01	254.55	169.89	253.14	288.08	236.35	205.62	210.59	193.98	162.01	232.08	159.96	219.64	209.70	156.58	185.47	188.10	213.76	145.33	124.78	124.52	88.85	121.76
121			90722.52	330217.90	268857.21	273290.68	107757.21	60094.58	27760.49	24537.67	20034.99	7225.25	2769.14	2436.39	2696.43	1307.52	1794.67	4219.22	1781.85	673.54	501.32	404.96	677.35	563.69	398.80	367.44	697.42	277.25	303.33	360.10	210.24	345.68	145.30	145.51	122.37	107.65	153.96	149.95	82.04	107.97	108.15	120.57	123.87	154.37	61.19	90.10	63.69	75.95	31.43
122			65301.64	410952.09	129671.13	66131.08	54729.18	55768.57	19630.52	22025.25	22771.69	8009.94	3491.25	1955.97	1057.22	1567.07	1821.28	1872.55	2739.74	1740.10	1003.65	430.06	339.46	366.08	191.88	521.33	590.83	228.34	291.14	356.84	128.64	229.18	374.43	365.46	258.81	142.11	219.10	175.37	329.08	264.31	234.12	220.55	111.48	95.10	273.69	282.72	178.98	148.79	139.34
123			41591.14	206470.09	188022.92	82652.35	36631.43	35219.21	19816.89	18730.45	17513.50	13055.52	6699.37	1783.97	1816.07	1466.50	1144.84	844.69	388.43	264.23	397.69	551.43	215.73	260.31	535.75	416.96	240.25	185.88	211.53	141.65	94.90	138.80	241.17	147.10	112.75	84.59	112.27	85.45	96.84	99.45	63.38	115.90	98.54	63.64	105.57	87.80	57.77	43.15	85.18
124			361160.87	988932.68	138516.90	43250.64	39855.20	38507.40	20464.57	8113.81	3735.22	3906.37	1091.34	1496.21	2747.78	1307.06	630.96	1327.86	2825.45	1444.98	948.50	657.53	831.17	600.65	991.85	574.36	410.55	442.52	518.80	451.52	259.49	374.64	777.88	552.11	434.44	284.07	350.19	367.47	377.15	106.14	216.44	266.89	313.38	398.83	142.14	94.46	136.07	231.50	306.08
125			499633.37	2806591.25	515934.78	222362.50	119371.34	25803.57	7318.12	20156.15	11395.93	7906.15	3748.83	2516.76	2185.02	2345.42	4109.36	2183.18	1448.52	1278.10	974.61	639.08	810.64	559.09	984.67	1029.69	611.18	452.95	276.44	272.54	366.42	281.92	182.20	265.15	309.59	175.88	93.71	455.18	393.97	334.75	153.08	231.67	201.56	182.41	269.05	353.90	169.09	268.53	136.48
126			135758.34	518524.81	133740.56	29702.29	17683.09	10973.22	18997.51	20832.99	12429.21	8900.95	3072.85	1362.46	838.58	769.64	807.46	1363.61	1079.15	757.65	510.10	1088.12	1092.25	353.87	483.14	399.31	300.18	325.10	142.25	377.87	477.42	515.59	264.43	194.87	371.69	375.80	122.45	284.32	183.27	223.65	210.80	170.48	201.63	169.59	218.17	305.78	184.92	116.17	126.53
127			23919.58	269981.06	243396.67	91396.68	60119.55	91168.80	42786.10	40422.25	54396.69	28243.91	4163.76	1152.33	1046.46	1036.60	1645.27	1498.69	959.66	1327.67	883.23	737.04	492.62	442.98	708.02	304.06	416.62	306.71	306.47	389.37	312.58	206.37	156.55	137.82	84.11	75.28	76.80	111.46	174.56	167.29	127.37	82.79	111.09	71.69	67.61	60.26	41.14	39.74	45.37
128			85545.45	273304.84	126763.61	42104.20	33529.58	32247.78	18587.75	30435.24	18493.12	4095.29	1959.31	2408.69	2391.66	1118.29	1263.27	992.97	416.25	334.74	519.98	331.98	209.38	302.02	107.36	148.46	235.60	240.54	144.17	229.60	272.24	131.36	156.10	87.35	132.92	112.09	99.95	133.57	139.88	101.72	62.69	165.10	111.97	164.96	114.48	155.71	99.03	76.36	60.89
129			246839.56	514411.78	129986.38	59353.28	73062.62	31894.34	32789.23	24859.07	20320.07	7897.80	3206.83	1356.58	1174.03	835.44	2221.16	3024.04	934.70	438.35	564.88	326.49	354.71	381.29	335.58	164.95	205.87	225.55	237.78	279.10	296.04	239.44	161.51	233.34	136.69	215.88	189.49	130.59	54.83	89.07	123.50	82.72	90.46	145.82	127.33	141.60	105.58	128.52	126.16
130			34967.90	281041.18	251841.31	127389.09	38062.25	40692.07	60188.35	30379.94	19045.74	11148.73	3262.29	695.36	1174.50	962.94	1121.35	1217.06	805.28	1127.61	847.51	776.21	644.26	523.14	543.49	91.09	241.17	348.95	196.77	259.30	456.45	275.32	164.50	109.60	261.36	202.81	112.20	136.67	203.78	208.89	185.84	93.12	178.48	158.29	101.64	108.28	58.24	96.06	142.64
131			19552.93	86647.90	49044.51	40763.50	36614.48	32682.65	18942.74	13849.85	17701.17	7982.37	3753.84	1209.25	1097.49	1762.82	918.81	874.64	544.85	307.64	163.63	215.47	301.83	591.83	1016.55	435.53	104.69	181.69	109.66	183.58	169.05	256.20	184.47	28.65	65.91	95.90	129.60	95.20	138.79	156.88	93.55	50.83	134.68	121.92	78.53	89.05	56.73	66.17	64.48
132			43981.89	285931.31	196661.20	24905.12	28898.83	38238.35	37848.47	13706.81	6552.22	6825.81	2591.52	2158.28	1919.27	621.37	692.09	381.15	405.70	626.20	381.20	346.61	273.39	305.53	315.47	248.11	96.28	92.00	88.29	114.15	194.93	208.66	157.93	138.52	109.04	173.75	213.82	129.06	80.47	146.12	120.27	128.06	121.19	67.08	69.28	99.68	115.85	66.68	63.29
133			47603.65	262514.25	115278.94	62496.45	76131.96	59783.26	34227.10	18847.61	21293.64	21624.89	6758.82	2872.05	894.49	1016.25	860.11	331.58	293.87	313.63	751.49	831.60	669.62	488.81	333.21	242.45	131.29	310.05	274.29	305.24	319.91	260.16	235.70	128.82	212.19	167.01	182.99	116.52	186.01	164.61	96.48	138.21	150.15	123.80	98.00	132.97	183.31	92.34	66.64
134			59875.62	135819.76	177799.90	85864.20	40504.34	37234.88	36854.69	20144.15	10802.43	7528.34	1525.04	830.83	861.74	2249.19	3069.61	1587.03	305.27	365.16	817.55	757.41	213.58	442.37	1001.62	561.41	324.38	487.70	530.58	374.81	278.32	283.54	208.54	104.87	149.83	170.65	65.85	269.00	229.17	134.68	153.66	76.34	76.97	73.38	50.21	83.17	81.37	67.43	112.52
135			61349.41	247087.25	98392.43	290112.62	120116.74	29169.83	20270.39	18814.48	18308.27	12467.71	5856.36	2083.43	1474.03	1490.65	907.88	625.14	845.57	1104.27	973.34	475.57	299.60	241.35	233.43	341.71	443.28	348.51	254.43	391.06	179.04	141.59	157.96	159.77	174.77	178.74	287.50	264.18	176.33	71.77	122.09	189.52	215.85	160.29	82.09	89.11	62.19	48.12	57.52
136			73772.46	323778.06	157007.14	103363.31	118567.28	62727.01	36413.03	30964.52	24312.45	9380.24	6170.13	3480.06	1693.36	4275.26	14874.50	11101.87	651742.93	1761091.25	289071.62	46616.17	13424.84	9871.74	5162.35	2793.12	18639.20	12091.80	4956.52	8437.93	7822.31	5632.94	4992.27	3294.66	795.51	485.51	352.29	943.75	556.71	384.87	131.40	124.18	313.54	127.06	116.05	97.57	146.52	197.54	242.88
137			1611060.75	2422880.75	190679.62	109723.70	79333.31	53045.45	26755.80	21906.44	10437.84	2016.04	1646.38	1787.51	2181.48	3352.99	1402.70	1309.63	1632.04	2258.51	1018.05	632.91	1027.22	1200.45	2025.32	863.87	446.80	1032.10	612.56	492.23	802.50	1096.80	1021.30	1275.56	1109.73	560.23	185.62	397.20	426.15	647.91	545.48	452.27	986.98	640.81	401.66	241.80	276.21	374.79	642.72
138			174880.87	458351.15	93488.07	84964.14	43000.08	38792.46	20343.75	13319.28	12169.46	4658.59	950.06	1489.80	2275.60	2047.14	2211.36	1577.19	686.56	356.67	673.10	888.43	324.54	573.10	619.37	400.98	717.67	236.73	217.77	273.37	211.14	126.89	296.41	309.69	229.98	282.70	171.24	329.06	221.62	143.63	93.78	89.53	65.37	139.43	129.77	126.41	119.57	176.69	152.71
139			34104.67	344088.43	218851.04	186423.39	90777.54	42166.40	12295.45	17429.92	15548.31	5020.74	1180.45	1110.14	1369.27	1031.94	683.55	730.86	870.23	453.07	1069.24	823.74	307.61	223.07	98.07	194.32	163.54	191.24	335.26	372.05	324.16	306.04	197.47	201.85	222.75	180.13	194.87	120.26	91.78	161.35	177.17	144.53	234.42	109.83	109.08	79.97	62.76	43.34	58.22
140			186510.78	262685.46	59609.16	15301.86	46761.88	30046.95	22248.37	37846.06	34209.37	14135.29	4515.19	2202.83	2055.46	2109.99	1766.74	1115.85	768.37	632.07	438.89	328.69	304.89	479.18	934.37	291.99	247.96	437.96	372.02	192.80	155.06	132.54	137.73	103.71	140.50	289.43	206.85	157.89	215.27	109.22	119.95	101.67	92.84	217.33	102.58	88.92	91.39	48.69	46.79
141			21571.97	154627.57	227473.03	149014.09	65164.46	40117.94	28656.74	38968.32	22298.34	7967.96	2529.04	1675.12	1171.75	1030.99	515.06	1411.72	1069.65	595.76	647.81	563.30	328.38	433.51	232.93	206.86	312.40	164.93	124.70	119.43	148.99	127.77	87.40	194.71	139.40	124.99	84.78	110.71	78.61	97.39	130.26	104.42	67.51	72.53	109.91	68.66	42.25	34.12	81.42
142			89177.55	259761.25	64328.20	35847.35	14421.32	18962.85	31456.85	23172.39	20800.35	4596.67	3571.39	2273.68	789.00	508.14	826.50	1016.28	1155.21	953.55	416.62	345.61	342.52	285.08	290.99	316.31	291.18	169.25	126.67	177.51	195.85	144.03	80.74	75.97	70.86	130.13	165.88	197.83	180.46	156.42	131.24	60.29	57.95	97.95	75.99	52.42	69.64	86.96	106.56
143			402696.37	1296101.75	158989.92	36960.32	35000.94	36201.39	24431.02	15987.33	4539.95	1603.08	822.41	913.65	1785.37	2892.87	2088.57	1689.07	1195.03	961.79	522.27	942.25	956.19	991.26	1298.93	572.79	594.58	598.68	554.58	410.81	241.76	222.34	166.78	123.37	189.84	208.33	273.34	285.48	230.48	183.16	213.90	128.78	154.10	113.61	172.09	293.90	207.25	239.80	194.81
144			110707.50	287742.09	142566.10	30298.34	32627.84	15372.48	10371.51	15602.28	11015.38	5251.29	1611.25	1499.58	1583.94	740.93	1060.52	1106.15	1178.71	595.55	595.46	114.80	262.66	188.57	141.80	203.02	258.42	223.93	473.77	202.93	241.79	152.94	94.83	71.17	153.11	122.99	123.96	125.39	72.02	133.08	235.60	107.71	111.47	147.66	85.91	53.42	59.08	124.92	177.52
145			141553.98	372103.40	79443.03	29801.39	28293.53	33272.44	31344.98	29467.36	19481.89	5644.06	1112.11	994.57	1437.63	1299.22	1532.15	1021.07	434.92	307.29	310.40	253.99	168.79	378.24	197.54	282.50	320.85	143.18	99.71	103.41	128.72	148.31	160.09	131.96	174.75	116.69	75.82	112.21	197.12	120.57	58.82	95.41	72.23	60.87	53.31	144.06	101.14	89.90	98.10
146			27256.20	61594.37	32192.67	30366.90	20887.75	30678.06	35325.73	38142.82	21919.00	6661.58	2616.25	2977.30	2480.46	2250.08	1633.74	862.80	607.02	165.29	392.84	875.52	374.79	93.57	152.07	332.04	181.74	216.86	149.42	148.13	141.03	85.60	103.77	111.48	111.66	140.14	94.89	135.34	59.20	60.88	76.32	42.78	87.37	80.39	48.02	51.00	85.62	50.26	47.35
147			40991.67	129379.76	52307.50	28180.53	22598.37	19294.50	29392.26	22480.28	18260.64	7656.86	1197.96	739.58	790.40	672.20	601.04	356.63	358.57	476.50	391.43	455.24	345.72	159.45	210.45	227.23	193.02	99.43	78.27	81.18	73.34	71.10	130.01	177.04	82.17	54.86	40.98	102.36	77.90	98.68	115.40	132.21	170.17	137.95	54.47	31.54	95.57	73.48	53.26
148			46968.41	178856.45	160285.95	164287.85	71135.17	27012.03	27483.34	17644.95	24237.16	11081.36	2463.08	3013.52	925.59	1698.97	2579.92	2003.96	1177.49	872.08	846.61	670.36	808.79	521.46	745.33	615.21	574.04	410.24	284.10	187.69	122.26	138.78	182.41	221.42	330.02	166.25	252.48	162.87	208.24	104.04	92.90	75.50	101.56	83.42	89.95	132.63	57.64	101.83	54.89
149			146999.25	280364.53	112704.10	65671.71	39732.87	32671.36	52742.60	29821.46	10784.81	4558.66	1567.43	527.80	724.81	1606.65	913.24	539.30	612.30	657.94	1192.35	833.44	135.35	352.71	125.16	157.78	134.15	174.87	282.68	123.15	274.67	301.07	193.12	243.21	97.12	66.14	137.12	127.80	89.42	135.95	114.33	99.51	66.29	155.33	118.91	134.42	113.47	109.12	71.4
150			28466.80	117101.61	55551.21	31736.96	32471.96	20477.27	21264.93	28615.94	21385.60	4561.49	1476.28	1376.90	1366.84	1400.70	1320.29	1121.61	508.44	343.55	236.06	263.01	246.48	276.40	376.28	270.97	309.49	264.59	184.99	147.27	172.57	159.43	148.70	99.33	121.56	54.77	98.59	75.83	152.69	156.10	90.05	87.21	118.54	86.24	20.96	54.46	154.65	143.54	88.64
151			117356.96	639942.93	83098.68	24773.24	18701.41	23024.50	14521.57	18816.65	15127.63	3536.79	1798.44	2627.27	2056.25	1484.58	1087.28	550.47	1191.32	1476.18	1313.00	553.51	373.89	710.30	631.19	732.65	1029.05	692.62	832.05	1597.67	790.69	273.61	289.08	193.79	178.62	329.93	433.04	275.87	375.08	306.66	397.83	141.96	181.41	682.79	731.94	343.52	129.89	93.55	81.13
152			176989.79	426628.28	98101.34	62026.19	36273.96	19100.90	12610.37	15063.65	17276.96	9085.79	2833.54	1009.84	1032.78	759.38	390.99	715.66	602.36	723.37	691.51	281.73	99.54	131.20	122.45	213.35	310.83	497.51	252.22	326.79	225.39	232.15	307.25	257.57	149.71	92.43	141.31	187.30	209.23	136.04	112.10	124.01	126.37	226.57	171.42	43.87	54.44	42.45	73.51
153			72728.85	218065.96	56448.12	16393.69	19997.91	12197.98	28397.40	15726.20	6446.33	4141.41	2192.20	1450.58	753.01	624.34	934.77	530.24	253.90	226.91	372.13	519.00	380.88	497.61	1272.05	706.72	264.95	290.25	442.17	284.41	218.12	161.00	167.95	209.13	169.04	122.36	121.44	102.36	126.44	167.17	151.63	67.99	48.63	135.03	75.16	56.16	41.03	42.21	73.85
154			34059.89	242294.78	97822.77	65814.11	45549.92	32869.48	17267.29	10965.24	13364.79	8970.48	3356.19	4291.84	1859.39	1505.66	1668.25	1221.44	1512.84	858.84	993.37	785.07	316.40	365.30	573.62	253.87	292.01	465.07	720.67	577.75	254.64	130.07	130.25	133.96	111.83	138.07	134.36	184.39	136.94	100.92	70.57	61.40	96.56	132.39	87.34	85.56	45.20	139.26	140.52
155			222954.15	1670538.62	261147.40	83407.87	58438.63	23070.50	9946.55	8641.77	5971.71	7949.49	2185.84	798.56	911.97	507.72	423.59	820.67	843.69	309.90	618.24	427.08	512.88	347.57	664.35	312.89	237.25	411.25	226.63	181.82	177.63	156.52	226.44	203.22	351.48	196.70	252.99	201.20	214.47	358.02	187.88	152.01	106.57	169.53	152.87	196.82	170.44	61.10	96.11
156			37560.21	80710.21	53171.63	26778.66	40439.48	33590.10	14865.77	8550.76	12149.41	3714.67	2037.23	756.20	912.04	823.55	313.97	480.27	1101.73	722.34	424.67	302.10	251.82	228.24	343.17	235.09	237.13	67.32	154.86	132.76	92.90	274.66	452.28	270.63	92.82	127.71	163.31	146.24	42.11	67.51	62.53	87.72	103.32	124.65	107.78	64.84	72.13	38.75	61.19
157			33503.00	56601.75	76182.12	40566.68	32561.17	12339.67	17551.41	16094.67	13609.73	3945.93	2259.55	1385.60	1241.98	848.58	442.29	797.98	725.26	365.52	189.82	295.59	235.00	348.74	372.67	218.18	102.58	49.40	209.66	382.45	302.53	208.74	166.42	130.71	62.04	46.36	78.74	133.49	128.43	149.89	177.05	132.49	106.37	118.42	98.84	78.72	48.25	54.78	58.02
158			30091.21	63007.57	78046.38	43081.83	29079.52	22428.73	16721.91	21453.03	23315.53	7809.10	2358.09	2636.27	2495.28	2205.10	1258.59	632.72	669.14	604.88	466.35	208.73	177.93	93.56	289.18	331.58	273.87	161.69	108.78	96.65	116.72	132.18	163.75	94.89	89.60	89.49	107.85	77.12	44.45	95.36	89.04	45.56	97.43	94.66	84.62	82.11	59.72	42.52	61.42
159			32057.47	60729.45	125330.17	77022.93	43443.64	35572.67	26955.68	14274.04	19730.33	7490.37	2805.75	1787.34	2019.72	2349.40	1711.07	2020.24	735.72	1200.22	1458.19	1346.38	761.83	452.60	386.12	484.60	426.85	322.76	413.29	399.69	421.88	187.73	88.37	85.29	126.21	164.48	199.78	178.93	77.97	100.85	87.97	184.98	277.47	147.99	110.74	98.23	81.06	193.42	123.76
160			8438.02	185016.50	58001.56	23852.63	18705.56	15185.80	13068.99	8007.31	119093.51	191536.23	11558.56	4497.79	1241.06	520.23	2024.65	2712.63	1430.53	1318.29	972.31	496.51	369.89	187.98	193.91	227.28	200.96	168.14	160.74	164.80	222.13	183.09	189.80	109.27	61.15	154.83	218.46	105.22	87.62	111.34	99.02	87.23	103.25	111.81	91.90	128.35	86.47	110.08	134.01
161			44174.64	344009.18	27548.15	25942.15	9287.20	16944.09	12388.18	16049.61	21142.61	3576.22	2478.12	2013.38	3981.86	1949.77	1413.70	1540.14	764.66	835.27	428.85	236.08	178.39	192.47	343.59	928.83	953.98	529.58	236.81	412.54	342.37	207.41	278.23	207.13	209.35	415.74	294.19	331.14	482.68	483.71	445.42	241.47	231.03	229.92	249.24	177.97	363.85	345.20	122.47
162			89078.35	127032.90	29978.56	58420.74	38303.48	15834.18	11219.27	8904.29	14503.75	5333.31	983.50	472.07	826.85	490.61	685.94	527.06	904.74	685.06	426.21	517.78	95.37	208.85	267.45	327.81	381.97	195.75	362.70	240.87	75.28	68.77	68.23	100.87	158.17	117.60	97.81	190.84	98.18	50.00	52.96	66.45	99.17	60.60	52.01	73.63	59.32	52.75	40.77
163			30254.02	164365.78	103135.79	36053.75	35898.30	44784.78	27720.61	20490.98	10222.22	2525.38	1203.62	940.17	1179.55	576.39	577.89	391.40	534.75	480.11	274.54	243.50	279.42	319.99	364.63	271.39	286.45	296.82	246.20	275.96	200.82	147.54	169.90	70.65	69.28	80.50	113.54	83.65	98.50	110.60	59.69	36.59	117.85	126.76	43.45	63.99	93.82	81.43	91.51
164			129164.58	357488.81	133686.71	103790.07	59076.25	36091.07	24091.99	20067.41	8037.29	1135.03	2280.72	1312.23	856.63	1251.93	948.86	542.41	1262.64	943.35	307.48	211.29	194.06	244.78	522.68	302.74	305.00	403.83	187.28	284.46	195.19	234.53	323.75	131.09	135.76	232.87	295.51	297.92	181.01	170.70	125.79	171.12	157.31	210.44	298.53	209.74	89.91	141.40	164.38
165			485931.90	1677180.75	414444.21	59164.56	44306.62	13456.42	22292.14	21483.86	9943.95	2744.74	1351.05	1345.12	878.50	580.70	1630.81	1185.71	371.93	595.97	536.64	415.05	290.63	393.18	800.55	712.94	425.83	230.48	184.65	235.26	488.88	395.52	372.19	288.22	171.41	136.77	289.21	304.16	124.66	235.34	254.20	183.34	203.36	183.21	109.45	73.10	119.50	102.72	75.06
166			42184.02	278786.06	99139.98	63076.97	37713.12	56885.74	33006.67	44896.83	36418.13	22431.28	4174.07	5719.08	2608.40	987.35	1096.23	670.65	562.91	676.42	402.77	217.21	424.88	675.54	1165.38	439.73	316.07	782.93	271.10	262.04	109.53	216.14	199.18	247.16	241.48	263.62	150.74	271.29	324.25	218.75	264.63	415.87	281.11	124.62	52.40	95.22	274.85	232.15	110.79
167			39344.83	78642.28	99321.90	137026.45	39986.73	33751.22	5131.14	19498.51	24100.96	6403.57	1524.12	1432.09	2953.33	4176.63	2858.88	1379.47	877.14	420.62	343.68	217.64	210.05	424.66	236.48	213.18	305.55	402.14	223.21	299.75	228.35	139.16	93.30	171.72	102.60	50.54	112.77	187.25	178.06	169.40	124.18	143.01	161.23	109.36	96.64	65.39	58.27	64.18	64.68
168			231780.18	420576.09	291454.50	58093.03	25452.51	9900.47	18510.57	19501.37	20825.59	5157.83	1668.98	1063.46	814.73	605.30	1863.63	640.80	673.59	687.16	495.25	611.46	481.47	542.54	664.44	524.16	290.42	315.12	368.17	264.14	184.01	81.79	80.17	67.52	199.14	194.42	183.23	102.40	190.47	366.95	185.57	140.73	186.70	149.05	87.26	42.73	102.46	126.08	145.56
169			128401.40	659968.62	149797.06	61836.48	33590.31	43121.17	27946.00	8375.72	16575.97	7544.36	3994.29	2434.96	2229.63	1370.50	1038.14	1130.62	925.58	848.60	502.97	468.14	584.10	362.97	805.97	802.61	500.52	604.24	770.18	878.88	538.84	245.86	268.05	416.79	199.70	345.69	317.72	188.17	257.87	185.32	161.73	181.01	227.23	243.52	193.16	244.51	156.48	69.29	143.02
170			571333.37	2478180.75	341673.71	201181.03	121852.96	36072.12	12931.05	16360.53	13215.74	14722.96	3392.96	1682.59	1192.41	2917.06	3004.28	2266.75	1007.06	275.85	1013.55	896.24	880.54	752.94	235.67	558.26	423.89	535.35	468.10	395.04	224.30	414.69	296.20	391.28	370.03	311.56	419.34	316.74	370.67	371.98	229.31	327.31	180.33	180.57	133.04	175.13	224.73	144.55	103.38
171			87027.00	197836.79	154261.45	163029.56	50579.65	48527.86	13265.90	18301.54	20950.87	7291.86	3494.62	1485.08	1546.98	851.83	1443.92	1919.01	1023.31	1310.96	940.62	314.62	321.21	396.67	459.07	200.39	95.32	217.98	199.57	146.83	243.57	120.28	67.33	121.13	94.17	87.09	105.62	70.43	73.68	89.51	94.80	95.95	99.32	67.28	60.32	65.27	58.62	61.95	52.34
172			75766.42	258634.06	99599.55	41451.85	29172.29	16899.80	10321.38	6623.01	10428.93	2726.77	2294.28	849.78	672.83	541.87	845.41	1562.17	918.90	858.40	707.43	177.55	280.76	365.93	325.78	334.39	285.60	430.00	314.25	156.62	215.39	202.92	294.06	350.87	222.12	190.04	135.82	189.32	263.08	366.75	332.65	145.70	167.68	178.45	118.29	124.75	125.76	91.96	78.66
173			40082.69	134149.20	99516.35	52419.98	56931.69	21551.55	18112.13	30553.74	11280.16	2307.12	1277.67	806.25	1358.51	1866.57	782.55	1735.35	993.53	401.02	209.99	264.53	223.97	323.64	216.36	389.21	235.62	200.81	183.44	136.69	66.57	145.60	61.86	93.34	160.32	203.36	131.46	85.23	52.23	28.46	87.23	82.69	96.61	101.24	66.84	73.43	42.62	69.44	69.97
174			40787.61	173833.59	86158.11	63336.58	45087.83	23372.75	15496.51	8204.70	16245.93	7216.39	1402.71	578.41	921.32	781.08	913.98	747.41	603.19	653.68	955.01	740.63	390.86	190.47	198.36	202.32	258.22	265.40	314.52	213.07	323.73	295.74	156.80	200.26	127.04	115.80	216.57	127.80	109.42	159.85	100.16	117.05	101.22	88.67	86.39	178.75	148.43	61.23	51.60
175			56018.27	279740.50	446281.65	253611.42	184353.93	117665.95	79082.00	39270.80	16500.31	4940.09	3359.11	3855.14	3425.89	2555.94	1681.04	3113.27	3984.86	1798.37	402.93	533.03	442.96	450.45	464.29	240.54	547.77	337.06	172.71	426.80	279.79	124.51	84.38	104.25	199.37	280.64	329.01	335.55	327.15	457.01	400.36	242.94	308.94	203.76	111.26	213.01	145.66	170.95	112.57
176			70771.84	158982.81	82252.78	43878.39	31997.58	23507.42	20982.11	18062.19	11144.88	6194.53	2926.37	1086.93	881.31	553.68	640.39	918.80	372.57	677.51	559.58	376.40	197.41	359.13	606.55	403.40	163.52	172.70	129.45	278.10	223.58	139.96	160.79	231.21	95.14	93.52	128.37	105.11	92.17	91.94	86.86	50.84	51.73	63.22	58.24	54.26	39.37	44.60	48.77
177			106505.34	309610.31	165881.64	178225.12	84312.44	44337.47	26956.82	45692.32	13242.16	2526.39	1598.57	2399.44	3574.05	2750.42	2323.20	1468.86	998.59	949.28	768.44	617.40	408.55	301.41	291.26	476.55	722.06	395.24	284.90	168.30	244.00	235.69	286.22	168.35	234.03	237.22	166.67	154.31	193.27	261.33	286.94	200.85	149.92	63.80	106.42	127.50	84.32	111.47	123.99
178			370626.59	607440.93	79810.00	22803.17	15353.47	19833.80	14743.97	17813.26	19666.27	4923.08	1641.04	1570.16	985.30	1026.09	851.00	405.56	397.74	491.91	775.67	478.85	487.62	258.31	247.46	165.62	317.12	192.08	112.71	132.00	102.75	115.09	93.63	80.71	154.13	158.70	91.25	115.24	102.12	163.03	97.31	69.62	115.98	126.68	50.08	80.05	50.88	71.56	65.61
179			600884.93	1799043.62	161309.76	16416.03	24696.86	26165.06	10486.73	8631.63	18676.05	8572.38	4669.60	811.40	1772.83	1575.82	2589.66	1096.31	503.02	569.06	562.10	632.02	957.74	969.39	1279.24	993.21	470.94	143.94	1232.57	1732.07	1450.79	1051.05	123.72	441.04	1083.41	453.85	872.95	351.81	419.02	747.92	306.86	134.00	137.83	214.92	273.65	263.24	426.97	509.82	218.07
180			83912.96	163773.18	35096.92	47641.11	31427.38	33310.58	15524.69	19059.97	14051.56	3649.37	1421.69	1277.54	1054.21	1274.04	888.50	489.42	1154.22	1616.22	846.12	322.24	412.66	208.13	249.82	361.83	287.33	225.94	220.52	127.08	184.69	214.46	104.48	129.99	184.83	132.31	122.49	158.61	94.60	106.94	126.78	100.71	111.15	125.04	100.22	80.91	98.93	95.88	97.89
181			48898.71	186605.87	98770.14	54789.11	88107.45	38873.69	22968.60	15597.83	9952.94	3021.42	1215.33	995.71	1397.20	814.84	645.32	1245.64	1337.56	767.91	571.09	658.01	319.80	198.21	282.69	229.98	299.33	290.65	230.15	194.35	151.83	180.81	97.22	120.48	109.08	134.70	125.84	127.12	174.01	165.04	174.35	126.11	72.54	107.85	132.97	117.16	90.53	114.04	68.17
182			61557.85	545307.56	182452.76	100538.11	63269.31	24839.15	23067.29	15221.49	8988.57	8988.36	3491.72	4334.92	4943.89	1956.94	2775.72	3210.42	2695.18	932.97	1448.92	1331.59	1470.19	1277.05	1644.33	1177.23	1520.28	2437.80	1985.46	1395.04	1669.02	571.22	2649.01	2010.30	802.53	1006.99	501.07	1019.74	945.58	710.17	632.89	503.52	843.59	992.67	549.55	772.03	633.98	185.26	735.49
183			82969.77	226627.81	239154.67	182728.39	71555.67	28703.03	18194.69	17568.96	6354.33	3512.80	2760.89	2588.59	764.32	957.96	1008.52	994.24	1242.85	475.36	353.63	314.93	430.50	330.65	583.28	565.96	505.71	168.43	149.64	185.28	171.33	137.34	242.10	164.10	96.67	88.91	81.14	75.27	106.77	82.25	108.35	187.56	152.58	134.93	58.76	61.25	43.48	57.24	71.60
184			22187.12	85761.84	134706.32	69347.35	44446.54	30290.01	29447.32	14738.66	4693.99	1801.53	1667.99	2049.08	917.85	580.23	904.45	1123.69	815.76	476.68	460.49	379.44	235.87	133.18	292.21	321.47	220.67	229.43	226.92	214.43	157.64	158.62	226.18	93.07	160.54	110.82	101.35	103.30	113.28	112.77	67.96	77.38	113.92	85.65	93.68	84.53	72.24	41.61	44.45
185			41176.63	77447.83	61397.45	81733.64	50382.32	50939.19	26109.29	16429.96	9950.09	3377.92	1839.76	999.74	725.93	1376.08	1307.38	943.03	1058.84	968.26	804.28	606.36	342.45	198.79	231.79	363.04	241.25	286.83	336.26	346.60	203.80	213.55	129.77	188.64	42.09	90.49	94.35	96.18	106.05	119.03	42.27	48.41	75.07	56.24	39.34	50.35	75.50	80.74	52.25
186			59467.43	225037.70	107602.31	72147.16	73990.28	39919.78	17480.91	18324.13	6415.01	2925.36	910.81	1101.65	2150.63	1334.47	1415.49	760.58	459.52	632.68	499.75	311.53	246.47	159.70	213.31	317.72	377.17	133.99	336.77	211.37	133.40	109.10	131.50	75.98	142.96	79.98	108.01	173.56	141.35	152.63	101.20	104.79	167.82	202.06	80.39	119.54	130.97	53.05	87.10
187			53755.12	294887.87	159675.87	123713.68	31976.03	34003.92	28599.80	21376.79	7541.88	4987.21	2313.10	931.70	1310.16	1518.03	774.52	526.25	780.75	733.36	890.39	394.02	412.79	388.24	177.28	250.26	523.29	565.89	275.90	409.40	336.78	97.62	143.06	145.45	74.76	62.86	162.82	64.22	33.05	96.03	107.79	71.93	49.48	60.27	94.24	109.07	50.65	113.02	115.49
188			23791.66	163642.34	29826.58	26598.86	16938.50	8873.54	12509.72	14021.91	7579.98	2601.56	2838.53	903.19	367.17	929.50	795.74	473.95	771.54	1098.95	554.75	341.32	306.49	449.33	392.94	276.15	273.72	202.76	216.96	151.38	287.42	300.02	194.48	268.04	159.41	27.42	86.14	76.83	85.61	55.63	79.93	87.97	77.87	108.38	115.49	121.88	60.03	127.70	70.66
189			32912.50	112871.81	101360.16	21865.48	23069.98	36970.80	27699.23	15065.81	17723.57	8762.26	1413.33	571.74	696.60	534.38	679.30	499.53	452.13	266.39	799.51	555.40	348.09	233.70	294.36	312.95	293.16	193.80	246.66	200.05	81.10	188.04	161.91	73.12	98.64	125.10	76.86	72.86	73.86	96.52	123.80	41.70	103.74	113.39	102.49	64.44	51.97	63.14	110.67
190			34847.18	408497.56	300960.90	116675.13	94403.08	101248.79	51373.94	39681.66	44712.81	16430.24	3610.42	1360.65	1788.29	1881.74	1302.07	1253.37	1520.07	1068.17	530.36	502.96	531.11	249.27	261.77	549.20	582.87	652.29	409.76	456.85	387.85	190.37	159.99	99.30	233.46	140.21	96.49	131.14	130.48	167.27	128.34	97.58	52.08	89.10	89.91	98.20	64.17	72.73	48.94
191			35098.87	136332.15	38222.41	24147.97	46491.36	9848.82	4535.04	15700.85	12927.80	2843.69	1140.87	417.33	531.70	578.72	291.00	691.52	374.45	263.85	286.07	154.31	174.75	167.50	215.37	128.05	91.44	96.85	139.38	120.21	150.58	190.02	265.99	214.33	142.60	91.65	130.92	75.27	68.67	63.06	37.02	76.63	118.22	130.03	47.03	62.04	62.08	59.98	33.72
192			76656.15	291246.84	184464.48	68728.39	74239.63	46807.40	13637.41	13029.88	5853.56	4031.49	1668.25	1765.66	1567.63	1040.25	1051.41	1685.98	1883.58	1378.76	946.45	1040.35	981.41	912.23	881.90	560.76	184.04	334.33	280.93	313.30	259.84	446.61	276.13	168.31	219.75	191.11	95.77	107.52	110.48	176.17	63.29	73.86	178.92	177.71	147.80	128.59	68.48	64.98	102.62
193			328484.18	2344155.50	163293.54	51298.78	41708.08	23578.07	24384.72	36044.75	17287.01	4700.46	5920.72	2507.21	2360.54	5685.28	2790.64	2949.87	4108.92	5547.61	3348.42	958.06	3520.76	2735.87	3929.98	1724.68	7219.34	7377.05	4927.93	2293.64	1122.31	1524.38	1584.54	1886.57	1740.51	1008.13	1937.29	1380.53	2175.25	2053.43	2335.92	1924.85	1578.34	450.92	590.59	385.64	135.34	783.28	296.45
194			71358.15	225011.14	107577.46	114171.88	111654.84	35337.46	12554.38	18986.17	9187.78	4216.34	1367.30	701.32	597.96	1136.02	577.10	802.55	777.90	384.30	243.57	441.88	489.06	316.38	197.11	75.97	196.30	329.54	310.87	394.60	187.28	64.52	148.79	172.85	258.23	158.15	108.27	111.67	208.22	336.76	118.28	58.44	118.78	114.75	93.64	117.08	108.60	111.62	43.96
195			28926.70	67090.14	75252.90	52488.01	18906.79	35767.72	15067.12	4540.87	3311.88	3598.28	1093.96	1497.70	1800.37	1611.17	1200.99	350.97	581.59	220.98	265.45	196.19	274.66	304.07	270.39	220.04	173.80	207.90	218.67	183.94	105.97	153.05	101.49	37.47	112.23	113.61	94.95	76.08	104.65	89.37	97.34	56.33	122.27	99.76	112.21	80.68	44.93	49.27	93.16
196			97062.81	198347.14	78762.89	52948.57	73525.43	19053.88	13063.83	19355.78	8957.51	2475.85	1263.96	907.94	810.72	663.31	462.75	771.89	295.95	1174.59	892.37	305.83	300.92	394.93	1048.65	361.66	79.83	196.93	157.68	119.62	143.46	205.51	270.90	89.84	115.63	167.98	189.06	224.99	253.60	151.33	139.41	49.69	104.79	61.13	80.04	107.10	150.97	173.62	77.32
197			58258.33	1060554.37	126876.28	31958.37	23745.33	20675.18	14255.05	9777.56	1956.38	1386.19	1325.88	1102.00	1312.70	1897.18	1391.46	1549.65	1381.73	1192.54	1063.08	842.05	540.08	643.29	360.83	383.23	855.19	856.12	764.55	752.94	329.26	209.70	343.96	357.62	408.14	233.86	302.14	187.70	264.23	316.04	239.16	95.28	191.84	237.17	405.96	356.04	377.97	224.26	248.72
198			318576.43	2561737.00	458180.12	51145.89	47698.69	41817.19	17826.38	14111.39	13563.58	8246.40	5104.99	3299.23	1868.78	867.53	2243.49	1561.81	1423.32	961.73	1743.04	1170.02	1433.63	886.38	732.54	329.38	202.95	313.36	262.56	283.06	570.74	764.03	1008.24	345.70	278.35	293.34	505.91	111.26	293.97	277.30	410.48	666.40	758.26	337.59	258.20	106.92	97.29	491.18	106.69
199			117129.07	708864.87	318688.03	90992.82	60870.97	29756.53	11371.66	15985.50	13972.45	5502.25	2380.44	537.29	1238.68	931.80	359.51	363.90	871.33	536.03	515.84	928.47	609.07	396.03	1206.64	762.87	342.04	154.80	159.97	193.92	78.37	375.65	336.12	150.80	342.04	258.72	246.31	207.30	195.17	291.99	209.58	124.14	154.73	61.64	147.11	162.80	56.60	128.53	119.42
200			66087.54	140450.40	130260.40	85811.99	29312.45	48985.09	33605.90	32401.12	30233.58	8985.74	2893.77	2099.79	1372.82	2171.90	2213.74	1293.41	274.02	412.83	1644.48	1162.71	268.35	551.47	972.31	402.94	115.35	88.54	239.97	246.49	263.69	281.01	302.93	222.63	123.76	58.71	104.81	86.50	102.39	105.72	94.64	65.16	107.10	93.67	82.47	60.73	90.66	125.41	160.48
201			69454.69	210071.34	129749.03	68041.12	73287.42	46802.86	24769.17	18166.43	10042.79	5811.04	3726.93	1677.06	658.44	558.54	937.78	671.87	816.97	461.35	171.21	190.99	263.99	312.73	339.81	151.24	175.18	200.73	132.48	96.09	208.17	152.75	195.08	159.30	98.98	196.89	130.65	99.15	137.61	130.67	140.97	130.61	101.68	55.18	71.78	76.53	62.43	74.04	43.76
202			40424.32	247900.71	179567.04	73664.60	39507.33	25505.79	21091.43	14242.75	12845.60	7629.80	2675.68	820.64	1062.20	1406.52	1124.98	1433.34	1139.18	480.39	307.47	463.51	575.75	278.73	196.66	152.94	228.94	124.57	204.98	191.45	202.02	211.24	117.17	54.71	80.92	121.37	84.69	73.58	84.94	82.51	67.74	90.51	129.48	119.69	76.34	71.32	81.62	51.97	31.51
203			59606.95	287492.50	235678.84	71603.41	46478.57	63202.62	70815.18	36691.71	19816.62	7145.09	3390.75	1866.53	1235.78	1219.82	1995.98	1780.82	944.33	429.95	557.36	473.47	214.34	196.79	308.92	185.69	259.18	260.18	365.12	453.62	215.78	131.44	168.68	119.49	72.07	132.50	162.63	217.54	118.53	61.85	109.86	65.14	69.44	120.53	112.96	40.04	83.78	135.89	215.79
204			20389.82	107876.74	54182.25	28657.79	15662.38	15073.57	15464.14	15004.90	6725.54	1523.19	428.69	658.09	800.26	617.44	781.19	560.48	677.45	562.29	357.45	427.16	181.89	223.73	205.37	153.42	286.88	165.17	90.72	62.26	184.83	118.34	71.74	77.63	113.86	57.46	122.87	121.60	91.66	92.26	88.34	52.55	109.50	147.95	144.32	192.28	94.64	86.84	49.19
205			7211.31	32098.93	78167.87	68724.62	48690.35	55939.64	22492.00	11367.75	13895.75	8892.50	4469.31	3887.27	1826.45	1201.86	1097.29	1061.01	730.09	569.28	560.23	297.35	320.61	277.01	323.65	207.46	137.28	175.94	108.02	192.01	118.42	137.04	158.54	224.57	197.22	152.44	270.38	159.09	134.76	134.92	86.22	127.24	199.38	154.08	54.89	92.56	68.25	40.95	56.70
206			123652.60	781835.25	123842.41	71914.64	39192.88	26202.90	19008.31	26383.18	14300.65	3325.14	1586.81	1708.51	997.01	1048.44	1666.98	905.48	1085.60	859.55	1288.37	1101.11	546.16	767.44	559.40	924.96	846.88	203.33	448.67	549.06	339.93	207.56	1237.81	710.00	186.87	355.05	453.10	399.44	511.86	317.09	123.94	95.84	323.49	194.38	248.63	154.00	353.67	329.62	307.26
207			14872.66	96660.27	71458.31	56149.58	30169.24	38777.95	42722.59	25589.20	10704.71	3766.33	2328.17	1766.51	1405.61	933.72	724.25	771.63	821.59	229.89	660.96	526.36	185.25	321.50	289.77	275.84	209.11	221.18	214.59	165.15	116.61	207.18	148.63	114.30	243.70	295.28	117.45	118.70	197.42	183.40	77.32	48.31	60.43	133.75	122.50	33.45	104.37	79.23	138.21
208			122743.53	430106.50	130656.84	104489.97	40205.68	16190.35	18999.51	15980.33	11144.54	3528.91	1403.00	1018.77	1454.73	455.30	545.80	365.69	250.47	645.60	593.43	549.52	361.02	393.68	158.32	178.08	242.79	257.61	190.60	137.28	144.57	170.73	201.00	127.40	102.13	96.35	91.41	111.11	157.61	184.03	182.18	181.53	160.22	148.95	71.33	71.42	142.72	127.06	110.66
209			73322.78	85280.07	21143.15	43609.86	59376.78	17734.03	12854.42	10147.96	8165.25	1206.88	1091.28	457.64	1445.81	1194.20	1159.66	1386.63	617.61	209.47	369.92	517.37	312.94	434.61	631.20	302.15	375.77	414.05	171.72	160.78	74.56	38.84	91.47	148.88	85.72	192.35	241.07	175.77	189.91	148.76	164.81	106.82	47.58	41.09	24.76	42.88	35.21	50.13	42.80
210			63343.28	136430.32	76909.63	40175.87	23170.82	11369.20	18598.06	10528.01	5038.40	1285.25	908.81	762.21	1352.22	1368.72	376.10	455.41	541.79	353.28	308.50	243.61	167.54	332.10	360.50	222.85	392.13	256.93	187.53	160.60	106.63	120.71	154.53	135.41	161.21	114.13	75.48	54.57	77.71	99.71	125.43	80.96	72.27	102.80	69.18	64.84	56.13	51.23	51.61
211			59066.64	419571.81	134939.51	41434.65	40194.99	27325.40	16252.63	6675.78	3201.91	3300.28	1846.95	806.70	769.58	420.88	727.72	963.92	1101.33	519.92	1353.08	1202.81	336.00	445.74	199.10	130.19	126.76	338.56	407.33	438.17	663.99	488.45	206.48	167.79	115.00	77.47	57.12	131.72	124.02	137.81	72.00	93.00	65.57	96.68	64.62	57.91	44.05	60.17	76.09
212			114186.90	318287.93	70105.34	48596.05	24735.61	23202.18	19738.04	17382.91	8496.51	2822.57	1841.95	704.05	1614.89	2645.24	1259.04	1973.13	1393.00	1202.99	1420.63	892.02	1120.78	1542.43	992.59	261.58	288.78	260.91	256.90	260.92	424.46	582.80	279.56	366.21	471.87	367.80	160.57	191.58	177.26	417.01	419.13	372.38	268.22	150.12	220.25	355.65	252.27	244.01	136.97
213			49331.48	98242.50	54577.57	32165.38	59794.28	55265.18	23764.01	14193.22	7746.60	4269.27	2045.59	1386.36	1207.92	736.00	1149.68	719.28	507.41	662.76	375.42	549.48	267.89	264.72	541.44	405.19	358.38	327.45	226.55	282.46	259.79	177.03	67.05	103.06	172.88	281.04	279.63	127.47	90.76	38.87	44.44	71.40	41.76	137.30	116.97	70.46	64.76	107.96	78.03
214			1070661.75	2909995.75	664695.18	49653.53	31600.12	11826.32	16901.58	26062.83	24110.88	15999.66	5682.44	1998.05	2218.68	3328.47	4787.49	3648.56	2621.26	3649.34	4343.86	1612.34	1492.18	909.99	784.80	1835.51	2763.74	1926.73	2850.20	976.99	1227.47	1190.64	1018.05	852.42	2075.98	1123.17	930.34	1166.49	896.13	477.94	349.13	267.22	245.11	629.56	272.47	460.74	660.23	242.42	809.98
215			109245.85	359925.62	90477.01	49601.17	26874.94	22042.59	14945.28	9683.30	8906.65	3971.02	1046.83	899.53	898.42	1270.40	1079.81	964.41	1044.48	540.52	476.13	477.43	367.89	312.38	348.94	479.00	525.23	601.81	575.66	559.46	534.21	353.88	189.80	139.14	75.38	127.51	128.50	115.63	117.55	141.50	276.95	226.94	82.74	45.61	44.92	102.98	194.97	85.21	48.84
216			77340.21	325530.43	133626.09	54703.66	25377.78	18611.81	17973.25	29668.59	12334.42	1349.71	1216.16	1100.15	1114.93	1317.69	908.21	913.94	816.10	785.56	652.34	620.05	258.61	327.08	580.78	338.85	413.26	361.84	273.89	302.20	172.75	218.83	319.18	191.39	172.91	117.44	95.40	131.49	211.71	127.47	51.79	60.81	124.20	198.95	173.86	81.99	96.77	70.01	102.88
217			69015.85	299433.46	19439.06	49659.12	60384.38	28297.05	22275.57	18636.48	7712.62	3640.87	3527.11	2731.22	1940.78	987.45	777.49	961.88	3148.98	817.57	601.32	483.64	438.34	760.88	749.26	381.10	672.28	771.07	427.71	249.78	287.97	1349.94	234.52	298.45	284.74	284.90	242.56	140.30	232.66	355.89	276.10	443.66	509.76	292.84	216.33	142.22	101.64	154.03	108.73
218			269847.65	384352.00	146918.48	144893.75	103285.59	54493.21	56105.56	24429.89	11179.77	3042.68	887.53	1450.21	2231.43	5219.33	5234.66	1056.08	1929.85	1751.58	1141.61	336.50	261.63	554.65	519.24	262.30	127.47	227.96	204.32	342.89	282.81	155.89	106.84	140.99	104.26	93.55	226.60	117.10	89.57	94.05	56.44	74.18	46.94	46.21	59.52	134.32	124.11	57.45	60.04
219			246178.82	538373.87	245186.48	114743.96	50521.31	46271.27	33526.83	25746.27	9924.77	2582.62	1268.46	1117.76	1019.12	1310.42	723.56	560.27	830.69	420.17	255.29	270.42	182.49	292.66	230.65	294.18	150.87	182.82	170.76	127.93	91.44	113.57	179.33	143.85	183.08	121.78	169.73	151.64	66.73	41.65	56.54	57.26	84.60	76.35	46.47	84.14	92.71	65.43	47.60
220			98189.58	289173.71	167031.92	80634.25	55037.39	41918.55	35030.68	11848.09	4293.89	1743.78	826.69	2184.71	1091.69	1659.48	1081.14	581.77	492.57	496.69	488.30	449.19	767.08	635.24	228.67	601.02	585.37	325.52	304.80	312.34	210.95	220.02	171.66	414.54	226.26	129.67	138.80	141.08	95.07	82.03	125.01	152.83	153.51	111.20	113.54	72.68	70.34	135.26	53.83
221			43717.92	342838.78	76734.00	61709.18	59638.05	46865.25	21324.42	11419.36	7036.79	2978.33	2441.82	4971.98	5977.78	2925.17	2235.00	2719.01	1351.28	1347.69	250.52	504.33	557.28	857.50	1320.78	431.60	914.01	920.55	1251.33	1749.52	589.92	710.15	1054.55	618.09	182.11	360.60	365.73	449.70	570.76	215.23	74.07	106.06	286.40	203.94	231.24	483.99	695.52	335.56	447.97
222			112032.82	274334.84	79447.03	65992.86	50747.39	37403.62	18504.82	15232.96	10121.66	2316.96	788.33	2632.83	2773.91	548.99	694.27	663.46	629.53	1243.11	583.14	560.98	173.18	323.34	204.26	136.23	182.63	337.75	180.37	373.35	434.06	203.82	89.98	73.67	58.19	38.15	88.31	129.55	114.57	91.71	49.95	92.82	79.08	96.42	92.50	121.26	49.00	61.62	54.75
223			69736.13	469376.71	157079.43	49085.07	47735.28	37801.88	28222.36	25769.90	23060.12	9304.58	2826.11	1140.48	1684.62	1437.51	1195.00	743.56	1196.60	1059.37	962.61	1093.59	684.52	359.56	799.10	908.69	788.83	443.15	694.03	366.03	301.98	215.70	387.67	434.30	338.93	348.48	402.99	445.83	201.83	68.09	168.47	384.49	852.17	492.53	272.30	255.42	304.65	117.24	228.08
224			54648.26	203780.65	144561.54	112540.28	48316.68	23680.55	15173.20	22631.82	8316.80	2934.19	2196.27	1954.83	1337.54	1237.72	988.75	1300.42	550.57	836.31	995.15	525.30	363.02	318.50	410.10	590.16	536.43	221.80	138.38	137.80	136.04	133.74	61.74	145.73	77.31	228.02	223.68	160.36	63.14	52.82	88.53	87.67	94.14	101.69	83.24	80.22	58.55	141.81	142.00
225			70839.67	126723.77	252370.98	166158.40	107309.16	30764.55	19186.52	16975.29	8789.20	3381.19	1066.29	1038.89	780.67	2263.96	1070.49	1412.49	2840.34	1770.65	2453.81	1051.41	367.20	330.04	349.42	226.05	260.28	157.18	110.42	220.85	216.72	143.17	223.89	201.59	173.83	101.01	88.48	94.63	100.24	69.24	88.43	117.79	71.70	75.91	150.19	129.90	80.79	77.67	75.07
226			41685.54	151368.35	67060.28	52916.82	81391.03	56278.14	17937.86	18363.52	11014.75	5502.69	734.52	561.84	1407.35	2608.11	2226.65	1419.40	1191.68	792.59	494.12	226.89	249.97	270.74	664.58	736.97	607.05	246.18	253.69	514.60	510.90	384.64	185.32	77.67	116.58	209.31	181.66	270.22	324.56	132.29	174.51	94.83	110.59	72.20	81.26	129.98	93.85	60.53	100.56
227			177386.54	482401.31	251666.98	97752.23	24093.59	24646.39	24724.86	25195.84	8991.73	3336.31	1294.51	1869.51	1689.03	966.58	1011.80	1623.66	1779.15	975.57	668.27	825.35	631.11	205.27	414.30	507.96	587.87	353.69	396.36	533.91	404.64	313.83	108.44	140.95	186.13	167.99	284.28	230.08	125.00	132.13	197.85	257.44	248.17	167.02	106.28	73.62	55.05	69.17	266.37
228			121529.23	102322.41	106330.89	176360.98	76216.08	10825.41	16926.33	19477.15	14364.42	4471.95	947.69	1641.89	1128.48	2050.90	1474.71	958.03	1516.31	913.65	521.30	495.77	310.35	236.95	217.53	193.80	78.70	185.18	444.61	185.28	76.98	141.67	79.56	122.38	84.41	97.86	102.80	110.37	90.01	73.16	112.70	124.81	132.37	105.81	121.35	70.82	112.03	92.51	108.60
229			55290.03	165795.68	126178.99	215720.54	217214.96	141153.68	34954.06	14883.11	15853.28	7325.55	2006.21	2102.55	2796.31	4633.58	3244.93	2781.08	1321.13	688.09	620.39	531.52	393.89	411.78	704.69	423.92	258.69	319.23	267.76	99.57	219.66	138.12	179.87	204.87	189.04	159.86	163.92	150.59	86.23	147.44	155.29	61.38	91.79	124.22	134.01	164.80	92.77	84.36	67.52
230			122104.43	351994.87	212919.60	95493.75	64702.45	18947.38	38690.43	20686.18	3778.31	915.79	1975.85	1519.03	4030.10	2366.73	453.58	987.11	795.63	2159.97	746.32	377.47	362.88	252.08	232.11	203.61	172.16	318.12	245.58	142.83	304.22	276.12	304.48	196.26	267.22	272.48	305.14	227.95	103.72	93.26	122.42	129.28	116.46	126.56	91.77	73.83	84.61	77.25	78.05
231			69904.67	136587.46	57288.45	46689.57	25482.75	12937.27	7689.71	15640.05	21888.36	3961.38	1428.41	1231.60	2141.19	1406.57	672.25	1505.57	2583.38	525.37	578.88	280.45	354.78	460.35	449.23	267.99	298.88	174.14	208.93	215.92	115.22	87.09	180.36	168.14	192.46	165.44	160.82	169.06	175.48	85.42	99.51	66.30	32.63	45.68	45.19	38.71	52.40	88.69	100.79
232			74731.75	251928.43	119673.32	86375.10	46812.87	26339.79	21360.08	14683.11	9640.73	7227.66	2773.00	1414.59	1279.92	1236.10	721.22	825.47	545.38	417.19	213.70	201.04	449.12	810.66	1645.91	720.54	367.78	214.64	222.73	129.78	180.98	210.16	110.42	115.40	138.09	62.81	92.13	221.63	201.49	132.77	161.10	147.04	101.40	141.05	84.93	115.82	83.67	83.79	49.90
233			47849.20	122696.07	32196.04	26434.39	20769.91	23284.39	11856.31	28306.58	11930.40	2809.17	1397.77	712.19	631.48	656.95	300.58	604.06	594.86	565.45	707.31	593.86	213.57	316.96	275.90	314.22	357.75	186.18	65.63	161.41	212.91	180.87	298.45	204.06	89.30	69.47	64.37	52.61	43.35	169.18	209.74	170.78	117.62	79.68	55.90	50.62	65.01	69.72	101.52
234			188206.34	312930.12	76858.51	50371.69	37542.22	17507.87	15431.08	27058.86	4023.68	2643.54	1701.66	1334.72	908.16	944.42	657.49	566.61	638.26	734.29	952.40	362.02	219.16	374.99	258.14	495.86	268.13	221.79	147.13	191.99	124.58	83.59	73.99	247.22	112.86	81.04	127.70	106.34	180.93	145.15	154.45	121.64	126.20	74.58	73.25	104.58	60.91	63.96	97.87
235			215618.62	416605.00	89564.15	72198.96	45129.02	23654.26	36961.52	13569.26	6208.71	3837.76	2982.07	1052.89	2228.11	1221.14	2875.79	3363.60	2106.24	625.47	322.41	411.24	572.43	1056.90	1675.71	697.63	816.82	624.85	813.04	1061.25	258.85	543.68	578.89	255.68	389.73	325.07	501.28	343.79	369.25	318.20	297.01	283.17	327.42	432.73	246.29	340.84	674.52	369.82	187.25
236			127440.52	1457861.87	172910.76	100128.04	62573.26	13268.76	36632.01	27517.73	10789.57	7525.59	4165.94	4207.61	2149.24	1579.87	1853.57	1812.52	2008.40	1805.47	1556.11	1276.88	838.23	506.90	1517.31	2088.58	889.10	640.62	810.93	410.21	638.19	448.62	629.15	929.35	941.23	798.69	368.62	254.81	347.70	447.57	1163.41	841.53	547.61	290.90	468.46	690.80	417.34	243.97	187.70
237			26749.62	148397.26	78713.34	34440.68	12906.73	13101.55	16606.62	15769.01	10649.87	1992.57	1184.02	1209.54	1121.01	581.81	459.66	820.11	308.32	233.00	362.60	190.28	465.10	540.56	407.75	266.15	401.03	288.86	138.04	157.47	147.32	202.76	69.23	92.17	120.81	233.18	137.98	93.49	113.28	137.00	66.01	95.39	52.01	102.34	58.34	41.28	89.57	57.37	103.19
238			47966.41	115251.11	30190.33	78640.35	79185.92	30692.50	30638.19	26088.44	5143.62	1730.24	678.33	627.31	1067.03	1527.90	2099.84	1129.89	444.20	141.15	255.82	277.34	283.63	561.67	1234.29	585.79	151.32	96.22	124.05	180.83	101.04	116.22	106.15	123.09	95.04	100.87	131.61	192.52	168.30	165.85	186.96	61.99	89.93	88.10	50.45	40.47	98.92	49.88	71.91
239			107529.91	155126.09	57859.26	54985.36	26386.41	11886.41	10760.35	18712.72	23359.15	3911.31	1842.25	1150.25	836.65	743.70	692.12	892.47	1040.33	954.55	828.12	426.67	279.17	647.62	568.60	494.87	498.65	667.95	597.84	252.86	99.23	176.11	210.09	291.82	173.90	123.64	153.45	127.85	75.98	91.60	145.77	265.16	207.63	127.74	111.76	75.12	49.97	51.45	86.18
240			19408.53	61747.22	103378.55	109411.37	32170.70	30295.23	19834.37	13601.07	6611.66	2263.57	2156.42	1746.06	1190.68	1019.30	1720.54	826.92	399.97	858.51	829.80	378.40	124.11	120.74	214.97	302.82	285.30	455.29	311.70	373.27	300.06	113.13	96.82	72.13	49.95	192.29	227.91	134.06	59.31	155.74	86.73	87.77	44.82	39.20	117.33	114.25	45.09	85.93	50.24
241			96979.84	249088.59	252476.37	180574.17	81173.14	31995.24	17619.93	22644.55	10388.03	2583.26	1519.95	739.59	1566.65	2172.58	2317.69	1924.45	1657.22	921.21	936.53	649.10	253.74	197.52	168.96	125.26	260.22	299.89	515.36	606.58	388.65	176.24	212.19	103.19	242.99	379.18	297.87	302.05	161.10	127.03	147.24	117.52	65.69	91.83	58.39	49.18	133.51	89.32	110.20
242			532823.93	1058842.50	185699.07	63754.58	74519.95	58879.68	25038.83	15193.35	5587.18	2984.36	1498.93	3239.17	3010.38	1912.95	1537.45	1917.88	4282.41	2561.69	550.70	485.93	1314.38	1876.68	2688.68	1925.59	229.79	1717.22	562.89	3227.08	2358.75	616.44	596.69	695.81	1005.82	391.74	2283.46	1760.17	949.25	490.00	273.75	308.93	490.33	805.76	721.43	377.90	216.93	160.51	308.67
243			134787.71	308888.78	95865.04	73877.78	27335.07	12448.05	19691.05	16406.70	6117.21	2505.72	2452.83	1170.81	949.26	1063.76	663.40	681.50	457.83	493.04	713.17	602.48	319.42	396.49	913.13	528.68	195.61	174.64	139.09	105.91	107.94	212.58	177.36	98.37	121.82	158.25	178.40	136.02	138.89	270.26	138.08	114.32	108.19	99.05	86.38	53.40	47.08	79.39	46.08
244			156748.26	1125022.37	136539.90	64716.63	57980.38	79737.85	24650.58	26071.04	16216.63	3267.43	2235.81	1044.33	1643.31	4838.19	6361.95	4206.47	4875.42	1794.95	787.55	637.87	583.01	1262.77	661.59	703.89	738.45	632.86	391.06	343.79	613.85	630.02	384.10	305.92	451.99	512.87	268.90	415.16	246.19	184.94	119.08	220.72	278.18	240.68	114.77	181.05	237.69	286.93	113.23
245			671513.68	1712176.00	287128.90	134177.25	50598.00	22919.71	24805.25	21953.04	14596.72	5624.45	838.68	998.18	862.60	1062.08	1339.91	1806.94	1527.16	938.05	454.69	284.75	341.05	607.45	743.37	631.25	359.61	304.35	442.71	518.30	529.78	428.16	357.48	304.56	286.56	246.58	185.87	182.52	510.58	574.28	229.75	290.08	244.24	224.12	95.88	267.87	245.73	174.68	116.32
246			27456.89	229528.96	349179.31	107229.75	65343.55	27947.16	23040.25	17231.91	9896.64	5837.54	2650.49	1232.90	1229.77	821.57	1644.84	1773.58	938.93	1422.98	1076.09	437.26	217.46	203.91	420.48	402.22	435.94	433.21	259.36	263.40	172.34	113.16	160.04	143.07	177.87	227.97	193.99	85.40	79.50	135.34	139.10	141.58	143.10	122.49	134.52	116.93	113.13	176.08	137.34
247			32925.97	138632.82	79863.38	58520.22	18246.77	29303.29	31303.65	23849.42	5795.56	5042.11	3530.99	2623.67	869.09	650.40	531.79	665.89	921.09	1262.09	557.65	572.41	228.85	296.53	360.76	310.51	392.80	387.85	479.91	253.53	218.81	208.39	232.36	138.71	135.16	165.93	141.62	139.96	93.56	152.94	194.94	235.54	100.16	135.06	66.80	61.75	67.77	69.62	73.33
248			46737.82	567964.75	103968.39	43202.90	47875.75	15356.87	23906.39	42066.77	11993.65	5698.17	2915.35	1943.67	1489.66	3104.33	2012.36	3235.14	2691.20	904.58	947.04	683.29	786.45	1064.37	718.47	229.01	281.31	238.24	274.71	443.15	536.10	262.93	364.91	525.21	674.68	394.47	465.38	536.67	376.64	167.81	139.47	176.08	399.22	393.09	292.49	281.64	91.43	265.69	237.58
249			20618.60	107649.07	58679.35	35270.81	39107.56	25591.22	21190.92	24152.52	7588.28	2365.50	1636.62	1607.01	1373.12	866.33	672.30	430.59	627.98	671.13	528.71	379.37	232.55	392.65	413.69	353.90	291.21	152.23	62.39	113.24	111.43	106.22	148.74	121.98	65.15	61.88	96.55	81.56	159.60	200.82	147.67	68.94	107.08	113.78	40.42	29.72	72.95	59.70	106.57
250			131591.29	212675.79	181422.25	118525.76	111064.92	59692.25	18505.10	26570.09	10709.09	3995.76	3114.72	1408.79	2693.76	1570.17	786.88	1411.58	1283.89	530.75	289.43	205.79	235.89	245.03	442.28	327.91	577.88	828.16	401.05	483.14	351.43	232.96	201.07	240.16	221.11	138.43	181.55	101.43	92.20	77.37	133.69	97.42	115.60	154.71	128.94	53.55	79.41	53.96	62.43
251			65646.71	202896.06	146383.12	81684.77	76888.48	31188.88	26319.93	16000.76	10387.37	1903.69	1741.91	1389.95	2175.58	1218.06	1393.61	1304.30	376.25	479.90	366.47	226.88	341.15	393.29	298.75	173.44	156.26	286.84	175.03	345.39	105.78	168.63	146.41	150.00	95.58	71.18	105.75	116.57	72.87	65.40	92.53	116.57	151.01	203.36	223.01	135.69	107.69	76.93	35.21
252			59374.21	142506.37	142741.18	86167.75	19938.72	16127.01	4752.05	14763.44	6213.50	3780.88	1104.26	1006.98	783.65	743.19	1003.61	770.30	613.64	908.41	549.60	615.70	224.85	98.42	145.05	263.31	356.80	291.68	284.08	181.47	188.76	164.22	170.00	214.62	123.38	151.46	166.16	145.06	99.23	82.49	59.52	56.36	115.28	124.75	68.50	121.26	104.45	43.68	69.51
253			614521.37	1095730.12	125998.01	32836.01	11969.19	8619.64	28008.85	35704.42	6505.19	1421.18	1273.54	758.82	1043.28	1181.91	1398.23	700.07	868.12	458.56	345.48	240.66	332.78	475.42	587.63	465.42	98.64	199.65	185.62	157.61	338.62	201.39	141.93	188.44	394.34	237.07	242.49	94.14	110.87	98.84	144.58	120.99	151.91	166.68	63.24	188.69	134.40	80.13	58.87
254			99857.91	185619.31	137182.73	74601.43	47362.28	31860.41	41826.71	39919.12	14404.73	1672.94	1467.34	1325.31	938.70	1544.89	1261.30	744.19	2044.04	1449.45	356.99	243.00	326.40	367.11	434.67	415.44	415.35	292.43	180.94	261.45	286.58	155.47	90.43	153.17	113.91	115.18	129.04	162.47	213.90	125.64	148.08	111.95	217.01	193.80	84.39	65.28	60.80	98.14	164.55
255			3713410.00	7192476.00	3464515.25	402078.87	24874.17	31378.61	19559.84	12014.91	7439.85	2625.28	896.84	3803.80	816.97	1760.39	3493.16	1871.82	1240.97	1087.90	1811.52	1032.14	378.81	674.16	444.10	306.12	1656.15	1254.10	1122.70	1072.05	521.83	932.61	1111.58	443.24	570.56	397.23	569.64	572.92	344.11	293.51	140.99	486.49	336.67	254.78	466.92	354.82	103.20	160.49	99.11
256			526441.68	951148.81	368697.43	149835.40	129764.21	61755.08	20630.34	15722.74	11077.07	5137.82	2946.28	1483.35	1161.02	726.71	1143.67	1879.38	626.07	1034.86	997.24	674.21	348.51	379.95	250.65	419.56	541.39	483.59	240.11	308.57	300.19	302.54	263.79	192.99	167.59	170.70	115.31	180.26	306.04	87.52	120.75	94.10	96.33	149.98	73.48	76.03	86.79	90.18	155.27
257			39980.41	193943.85	102071.77	65111.89	37550.17	14793.41	5756.07	9660.94	15695.60	7348.88	2542.32	919.16	860.97	692.89	574.90	485.48	378.56	449.64	388.43	111.13	140.61	187.78	252.96	270.30	180.03	190.82	208.17	131.70	76.87	84.08	45.10	51.82	74.75	98.26	134.46	75.18	67.07	77.03	82.25	53.81	33.75	39.27	65.68	59.61	67.75	74.39	83.97
258			186630.37	554737.37	101772.75	59582.98	77380.02	45849.23	33733.41	14817.38	6463.72	1624.14	1287.43	1141.88	2488.04	1523.93	1151.90	971.90	589.84	691.70	367.36	570.60	712.16	307.09	255.68	200.88	324.71	522.45	603.73	382.82	246.83	201.39	153.98	211.29	154.09	59.54	211.52	293.36	295.09	128.64	160.83	282.23	213.42	178.99	377.82	166.03	290.82	296.14	140.09
259			24029.19	77712.09	24547.62	19624.35	59869.03	20286.06	36890.52	26263.57	3918.06	1592.67	1294.07	1467.61	1637.50	850.69	718.31	559.92	1313.12	1180.36	875.36	423.60	261.19	182.41	490.89	499.64	381.38	205.30	144.71	161.93	70.99	138.00	150.19	253.26	272.59	205.62	241.35	155.38	85.84	33.68	87.93	50.26	122.06	112.56	125.83	127.42	106.67	102.85	68.47
260			79728.09	361174.18	273525.65	131731.82	161065.12	102284.90	37395.27	16863.97	17012.51	9412.67	3372.46	2625.13	3376.96	2086.42	679.89	281.19	575.93	1555.16	1133.53	1192.95	797.79	399.03	178.47	364.43	355.27	354.46	245.66	224.94	282.63	146.51	223.94	211.80	74.13	201.88	229.62	158.59	135.22	97.67	92.68	105.82	150.87	176.17	92.38	113.56	116.15	81.64	59.44
261			27574.63	491842.18	142673.43	73845.34	19464.87	17404.73	17586.35	7310.49	9838.40	1930.63	2062.58	1469.68	2782.49	4511.01	2453.96	1432.94	1826.70	1183.57	427.08	465.12	592.59	783.07	770.96	1151.75	1962.74	725.37	260.02	436.90	359.80	384.31	701.31	608.99	938.77	104.53	303.17	915.04	1090.83	255.06	406.47	488.07	444.97	385.78	149.76	132.69	88.29	383.80	258.80
262			69532.85	139990.31	47853.12	31896.34	20424.62	29683.20	22927.70	34746.18	11622.81	2205.95	3470.09	2457.90	2190.32	2771.80	2058.36	1186.54	460.83	573.02	448.30	344.49	278.84	314.23	293.47	364.99	524.58	379.04	273.09	266.13	205.73	244.36	188.64	120.99	135.07	186.71	138.57	100.66	124.76	144.37	100.31	113.84	97.00	123.31	70.42	43.27	36.02	69.19	64.92
263			50176.98	274230.18	213626.42	122613.61	41153.91	38959.62	21696.86	19233.95	9750.85	1548.44	1283.03	918.44	780.42	822.28	563.00	1017.28	1416.57	809.41	581.26	396.76	152.98	224.91	130.21	339.89	299.10	304.80	134.43	116.38	117.79	197.16	98.53	151.97	118.39	99.00	47.84	57.55	50.24	76.43	142.70	79.30	70.83	116.87	48.36	31.10	105.79	79.91	54.92
264			21867.06	131312.00	77686.99	51196.88	37959.54	11831.83	14258.31	25498.15	5875.14	1991.05	1800.65	700.29	1561.84	802.25	929.40	527.58	1000.10	816.92	623.69	376.13	563.50	643.23	1096.66	425.11	160.40	104.27	105.38	88.83	114.51	94.02	245.46	164.32	258.48	320.10	141.85	103.80	150.05	86.14	87.57	83.95	62.88	74.86	127.67	91.99	69.62	89.90	73.45
265			324447.62	972823.18	158854.89	64913.78	51225.95	37165.36	28849.32	17178.83	5788.08	3818.74	4089.33	2840.10	1844.13	2556.56	1242.20	539.02	2629.60	2350.77	2343.24	796.64	1507.56	813.87	737.05	568.45	446.82	454.49	479.57	384.78	607.88	553.37	546.50	324.32	217.38	196.93	282.16	505.70	563.87	360.50	233.08	277.51	356.96	212.23	205.97	359.14	456.28	325.88	120.99
266			129133.46	1519553.37	260760.89	121183.20	40094.37	17441.54	28869.60	18988.44	10549.02	6178.89	1786.23	1537.25	2050.93	2159.52	2349.82	2647.52	1850.02	1688.84	1337.69	1405.22	1235.33	1133.09	853.05	945.23	340.03	1015.79	652.84	383.97	603.65	307.43	268.98	978.99	916.40	429.26	162.52	329.95	388.83	438.01	395.90	559.16	275.68	266.76	240.18	348.34	109.30	206.23	252.18
267			70026.17	529856.81	66912.60	66567.40	19453.74	14119.70	15290.45	21446.01	12517.28	2437.87	1594.82	586.58	1005.12	1038.77	1329.61	1281.07	1586.28	2439.63	1210.72	277.43	125.69	320.97	436.76	344.04	302.30	262.52	257.92	323.69	474.37	716.60	486.95	77.27	161.82	335.21	179.63	89.91	160.69	359.94	309.20	63.44	113.39	200.18	304.01	200.72	85.76	231.60	152.87
268			331691.28	1151974.75	214773.68	55745.09	85377.39	91761.72	27412.64	24084.41	10718.08	3583.77	1252.93	1268.71	1004.73	1530.24	1304.78	999.82	1028.59	871.80	434.38	913.13	622.30	360.75	271.86	149.98	342.64	380.72	417.69	597.24	359.41	274.88	276.61	258.59	158.74	163.45	92.40	123.91	112.51	261.09	161.46	101.28	224.43	423.81	187.96	244.75	204.98	79.83	128.22
269			38693.65	154958.73	103490.99	50026.01	29016.02	36139.42	15163.96	12470.83	5592.74	1003.38	785.02	610.23	999.07	1142.54	884.49	576.53	411.77	347.59	594.92	241.91	271.02	373.97	196.75	204.88	300.21	344.13	262.00	151.17	207.21	112.52	59.42	63.32	60.16	83.90	108.41	166.24	141.35	169.85	202.13	204.25	141.94	161.34	110.30	83.32	75.49	68.09	45.43
270			290114.65	666166.50	118647.01	33242.51	30049.28	40097.98	35735.90	18220.84	6918.22	4111.07	2075.24	852.66	813.31	940.31	1051.51	1416.69	870.64	853.07	336.27	438.73	279.79	312.18	463.06	482.75	402.41	339.76	166.15	105.89	190.92	114.26	119.70	157.52	127.01	140.27	173.49	214.99	110.70	215.65	97.45	32.22	84.38	68.11	67.40	100.93	56.12	102.81	73.01
271			55456.00	255937.95	85383.90	26756.77	51554.05	71745.07	30207.43	11721.21	7338.55	2195.46	1423.79	1254.44	2122.75	783.32	709.59	2675.34	1868.11	943.37	232.36	710.03	433.47	218.95	876.16	558.95	360.50	300.10	617.81	745.07	415.33	184.21	83.77	140.51	269.66	263.70	282.00	313.88	272.43	362.12	222.77	173.92	130.83	61.89	83.07	98.62	66.48	128.25	73.87
272			57837.51	152387.17	264261.37	117245.04	54488.00	51994.44	27134.24	32882.01	6032.78	1701.17	4050.12	2814.88	1377.20	635.96	1063.06	700.81	774.22	854.75	443.52	685.59	723.36	383.25	351.38	387.80	165.13	215.71	195.42	172.28	187.64	363.86	188.49	170.25	130.69	238.54	154.23	106.28	84.15	111.93	92.73	40.82	83.03	69.96	77.53	64.69	71.96	36.51	69.49
273			230242.71	599978.81	120973.83	34312.69	46046.35	20502.51	17815.17	9177.89	3705.07	1625.47	1243.75	1830.84	697.35	1049.89	1396.89	1167.99	1166.27	1300.78	1296.73	797.36	807.76	916.26	746.03	660.11	426.67	905.52	332.94	147.30	179.74	222.88	217.09	278.73	317.96	255.51	320.03	124.80	124.24	207.41	190.07	257.64	230.23	224.91	137.14	160.45	167.83	132.96	123.28
274			74454.60	136589.79	58767.23	84347.53	40646.46	37525.13	17159.79	4853.96	3974.17	1214.91	1275.11	1185.86	819.92	915.01	417.96	467.65	927.62	643.30	279.35	443.54	429.42	768.86	895.89	304.06	234.58	209.40	226.75	183.61	106.90	106.60	101.99	231.29	258.22	100.12	135.89	239.21	267.99	176.79	107.39	211.46	157.50	52.26	67.61	71.00	89.62	49.87	49.79
275			30479.70	54918.80	75350.94	45847.77	49264.91	60549.86	26615.62	13264.70	18593.96	5717.70	1248.85	1199.25	870.01	1416.06	1023.95	1051.33	790.94	767.29	588.44	383.37	216.63	252.01	287.42	182.54	185.66	248.72	178.52	121.01	306.59	242.45	185.94	187.64	242.56	131.76	58.91	86.47	113.95	273.54	251.51	121.64	157.78	164.49	79.46	84.80	159.08	95.17	78.79
276			124178.97	149735.26	50008.83	93301.66	54356.98	36628.75	31433.88	30187.67	11391.64	4233.88	1582.28	837.35	2241.16	2554.91	2324.69	1994.80	1432.77	440.43	257.86	117.65	221.92	381.94	509.54	341.83	132.97	250.55	182.69	154.49	202.07	173.48	91.75	90.94	184.80	202.41	153.93	124.56	96.87	72.08	120.40	135.19	115.11	64.40	72.69	77.25	108.98	111.28	156.34
277			56601.84	750592.87	115518.85	81992.89	25563.25	23069.80	14427.13	17545.51	16154.41	4880.71	2599.24	1884.29	1450.08	1156.47	460.02	1198.20	1128.24	686.86	472.17	791.31	621.23	400.82	282.01	215.31	492.17	387.96	116.52	225.15	300.44	408.98	568.50	373.25	304.52	336.98	222.74	505.25	244.27	124.73	77.87	255.01	184.51	144.96	199.55	252.77	192.36	282.99	152.13
278			58191.06	157504.03	285408.15	158264.51	137398.06	50453.93	13751.23	15796.95	10905.45	5448.85	1853.69	1418.11	1337.26	829.19	954.58	1162.56	798.04	598.02	305.48	238.49	315.83	277.00	149.80	313.65	251.68	117.05	156.81	109.50	121.14	115.57	134.89	109.21	62.28	92.79	124.77	142.75	121.21	133.95	113.56	159.55	118.62	106.33	61.35	71.56	66.99	93.66	94.12
279			109401.07	381962.40	175832.45	86048.42	57932.53	48805.06	43818.77	24043.78	12513.58	3714.86	890.24	1171.65	1921.02	1278.07	954.19	784.67	1108.35	522.30	266.40	264.29	317.51	232.21	376.85	409.89	357.59	136.12	178.71	184.31	232.95	216.32	94.31	222.48	200.55	124.55	128.58	171.89	146.03	103.98	62.70	69.80	137.81	156.22	174.97	196.14	163.94	98.46	32.72
280			89867.31	421551.12	174440.20	90411.44	47504.43	33615.71	26194.57	22320.47	24104.77	5417.15	3526.94	2245.11	2368.86	1197.35	1840.60	2925.30	1566.27	699.84	395.15	316.53	407.86	297.37	332.05	421.77	266.75	358.12	396.31	282.21	329.75	135.55	104.84	166.09	147.10	116.32	264.93	210.36	105.00	107.37	123.71	46.78	94.73	176.28	133.07	176.08	133.93	48.45	49.91
281			43390.10	57409.79	46217.54	24530.89	53265.83	55962.56	18514.63	21286.49	6635.09	3550.04	5296.68	3465.44	1758.73	851.58	900.95	1502.04	1330.71	651.42	313.11	201.85	349.79	187.87	318.87	369.66	313.44	167.23	246.04	236.83	137.40	98.50	93.37	75.31	121.61	114.45	191.05	188.97	117.38	75.50	100.99	47.86	60.17	109.93	46.84	75.77	71.82	96.77	87.47
282			62823.08	510369.90	188570.09	126492.20	67812.28	79863.34	51800.14	25483.29	7342.30	4355.72	4738.90	2496.72	1897.33	1460.06	1244.66	1122.84	1198.03	1606.04	1236.02	588.63	652.15	148.06	377.59	308.95	272.98	486.54	373.28	175.25	356.07	319.36	249.84	218.47	203.90	305.21	233.57	456.11	406.24	153.98	129.35	140.44	265.75	319.45	142.83	123.07	92.47	80.30	118.88
283			5013.95	38620.23	36041.03	22648.95	14720.93	30855.72	27082.51	37486.45	17211.21	1757.64	1813.18	1176.44	1211.00	965.81	863.32	1159.85	1092.62	799.91	428.04	462.49	380.89	359.89	353.71	348.92	321.43	235.32	286.80	263.53	222.36	143.01	75.40	146.50	177.03	53.62	36.13	67.56	103.35	133.23	117.67	73.85	62.99	74.09	72.27	69.89	59.86	37.92	51.40
284			114906.65	626021.50	217750.42	76542.80	76726.91	47823.23	26960.34	20557.22	14073.75	9785.26	3250.17	1367.70	2218.28	1755.72	1058.13	666.28	929.79	1886.42	955.02	821.97	775.02	1324.94	1380.87	910.41	446.66	541.10	183.38	103.79	450.36	684.59	398.05	235.18	191.91	205.76	340.75	188.24	248.16	321.16	253.85	205.07	192.76	136.74	222.50	102.93	96.74	104.09	141.75
285			41211.99	139928.89	113089.46	79632.97	81947.89	53617.40	20928.90	23412.39	10827.81	5713.27	4136.35	2968.86	2354.61	1969.94	1787.77	2245.46	1452.14	1045.75	640.92	439.21	402.66	323.76	213.40	419.67	556.50	396.95	394.14	477.25	245.32	325.77	480.29	295.89	117.07	231.34	133.38	137.77	148.44	94.83	95.65	123.47	106.38	86.15	88.43	106.70	124.46	111.27	58.54
286			153884.53	865012.81	148213.95	42748.80	37538.71	32911.22	47203.89	51122.58	13533.62	4352.10	3464.36	3406.53	2293.96	1818.75	1788.62	1267.83	1229.14	970.30	456.98	655.50	637.56	500.88	336.41	148.90	196.54	125.63	322.04	425.08	419.25	382.32	362.45	210.12	167.90	124.56	150.17	234.53	183.18	89.72	139.57	176.59	201.82	136.40	80.30	189.03	131.45	117.30	66.78
287			97136.32	397272.12	109419.49	111031.27	107610.74	52055.33	30715.75	19871.92	6178.25	2578.47	2369.57	778.74	1324.64	940.77	1557.11	927.15	864.76	712.62	469.35	543.12	236.07	281.94	657.45	215.08	477.34	529.53	353.70	232.22	426.68	236.28	156.84	147.90	122.35	171.02	103.22	137.66	141.98	92.20	194.49	133.54	124.92	91.96	59.42	36.73	68.41	31.59	43.27
288			42781.73	1315181.75	152547.03	31133.43	41704.85	23775.19	38496.32	23782.71	9213.80	2224.56	2680.91	1237.30	437.85	838.57	891.65	1459.28	1404.77	1118.82	682.04	488.36	600.53	294.98	1029.14	484.92	1021.67	540.99	935.24	349.35	283.17	233.71	405.85	202.25	529.88	388.01	255.40	288.32	255.34	200.52	156.19	53.38	227.75	178.66	193.11	295.08	137.43	119.13	126.24
289			169256.70	322113.90	142405.48	119499.42	53769.54	49004.07	36731.48	36657.06	5469.62	5964.41	6243.35	2568.23	3004.31	2877.56	1984.48	1745.82	1480.02	865.62	623.91	1240.63	1254.68	962.13	519.49	600.00	552.14	446.67	232.77	369.28	248.74	259.17	400.49	424.17	140.75	85.69	73.63	124.49	127.03	164.95	117.99	115.96	131.80	170.07	127.88	91.45	90.27	58.46	74.25
290			28106.94	193139.85	78127.99	62622.26	63343.28	61242.28	25607.31	13659.91	4769.86	1915.06	1687.87	949.03	859.51	839.22	590.28	446.44	817.29	731.16	290.38	529.71	321.76	218.70	146.44	198.64	190.25	149.14	290.00	478.69	333.39	128.93	136.31	161.43	176.94	183.72	201.53	191.04	157.84	211.63	122.42	41.78	72.03	60.70	108.62	130.41	106.06	104.79	61.70
291			46894.43	337042.37	90624.48	76964.92	62009.53	37318.30	19525.44	20170.24	6150.59	4005.31	2596.86	701.16	1427.09	677.37	1289.49	1257.06	1406.50	1030.32	694.47	1069.45	574.84	723.90	540.24	229.91	323.34	294.47	341.85	241.63	195.71	255.91	310.92	166.62	179.66	120.54	137.56	122.19	166.25	148.57	277.78	238.91	258.06	183.75	175.39	121.38	240.73	251.83	136.54
292			23284.51	152034.78	211493.01	74719.93	33183.31	71830.87	56790.21	20511.96	5293.81	3081.51	878.98	1644.48	1313.09	2737.54	1672.85	1384.67	1252.90	740.21	339.88	183.79	261.09	435.00	421.97	199.22	222.94	132.86	298.54	177.62	215.92	202.12	258.53	392.87	302.20	251.38	329.29	222.62	121.75	35.03	51.25	100.90	85.84	91.34	98.37	84.96	114.78	104.74	151.20
293			36930.07	192911.34	84839.72	40445.41	48402.64	22806.01	29100.65	44837.23	10947.22	5017.70	5132.53	2816.60	1056.27	886.39	1242.37	896.70	876.31	814.56	294.63	355.24	530.28	417.39	204.22	424.77	438.67	253.92	222.44	231.52	201.27	122.02	102.94	128.97	69.19	81.68	95.09	65.92	95.52	91.68	94.04	48.78	114.66	79.46	64.23	105.27	101.69	44.93	80.79
294			203604.21	1122766.25	283382.56	87957.98	78613.28	78683.10	62336.64	28040.83	10595.31	6227.69	4550.67	2417.36	1340.23	2342.30	2465.55	1906.92	2276.34	1589.90	1300.18	638.43	876.75	502.79	620.12	971.81	915.65	931.77	774.29	474.21	255.93	218.87	225.76	321.05	228.72	323.19	271.23	484.92	725.28	454.91	195.91	53.17	86.48	179.14	124.94	56.21	127.02	76.98	142.75
295			550815.75	1882186.37	137186.85	60689.96	45340.85	42676.35	21400.01	32578.18	33242.38	6754.12	2493.60	3166.88	940.39	452.78	855.88	2134.26	3672.97	5426.20	2478.08	1155.49	335.86	555.45	1339.19	937.72	438.96	258.38	446.98	725.15	1039.21	856.01	708.48	504.11	355.58	788.91	2120.34	1147.20	435.02	175.35	484.34	74.97	188.50	111.27	131.37	296.37	223.51	248.04	524.07
296			84419.89	337866.62	58179.28	80053.38	102850.17	22617.65	28235.53	30427.10	9939.68	3238.93	949.61	1347.73	1399.15	914.16	781.30	1578.10	1356.14	846.92	946.56	635.85	374.30	516.52	390.49	563.48	721.68	728.11	551.59	422.23	181.97	82.32	161.69	193.92	250.23	122.30	74.76	82.73	125.05	66.85	77.03	63.80	43.91	61.53	53.65	73.94	61.11	101.28	83.47
297			100926.05	781624.87	131971.54	45390.44	69529.69	31942.64	30019.60	31472.11	11300.18	4589.04	3757.12	5724.87	4468.67	2863.39	1403.72	1553.92	1266.54	836.36	629.05	872.25	1344.30	4255.31	3434.71	633.81	635.27	306.18	425.48	497.55	320.37	149.70	271.75	487.23	206.38	866.27	1039.70	926.74	556.08	278.44	443.49	756.37	471.21	237.69	252.81	460.29	295.11	305.03	286.21
298			36801.24	162653.01	102048.71	36190.47	65927.97	43496.42	38052.70	16992.79	5841.22	3403.81	2472.27	2225.95	1355.21	449.48	604.96	894.69	928.61	341.62	787.83	682.06	766.02	434.26	143.77	140.80	180.70	134.65	121.63	202.28	148.38	243.32	328.89	183.86	226.89	163.83	71.28	178	99.50	91.34	127.02	59.86	90.56	102.18	117.20	61.27	91.54	43.60	109.07
299			64157.08	534291.43	142955.18	75119.42	17962.35	14324.77	12624.48	18358.41	21770.39	7995.98	2542.38	1576.55	1144.82	1561.73	1397.50	664.86	418.46	722.47	1306.63	603.36	415.51	241.42	322.85	329.45	272.75	420.79	449.85	464.56	447.09	157.72	264.26	373.79	246.86	165.60	442.94	281.83	201.14	232.84	259.87	216.25	219.94	273.40	105.42	174.47	164.43	277.52	182.60
300			21910.60	217342.95	248379.51	109702.26	45533.55	40518.39	30236.29	28141.93	18101.22	4675.49	3216.55	4620.63	3130.06	926.66	867.00	1396.35	1037.43	907.01	257.43	353.06	598.99	389.01	972.23	475.66	269.11	603.24	290.86	601.23	321.60	332.89	316.81	349.19	208.98	139.41	164.59	213.32	210.89	144.54	212.35	86.71	115.84	107.46	195.56	245.91	158.15	164.45	221.93
301			34918.47	152773.56	103598.75	45941.22	35163.88	50551.16	43442.50	34122.04	12436.42	4716.63	2074.17	2346.03	3142.91	3301.08	2469.97	1299.34	1283.23	852.67	472.15	605.89	647.80	452.42	270.26	361.74	282.86	304.94	184.68	262.96	110.22	448.53	366.39	179.51	141.63	122.61	164.33	227.11	280.12	99.57	197.99	145.92	68.22	100.81	72.33	117.19	198.86	222.26	206.13
302			126703.89	342966.31	74260.02	21720.60	18429.80	8070.56	8753.50	6727.99	3765.46	1801.71	533.84	1097.72	1083.40	1280.47	826.02	629.66	395.33	471.72	385.97	375.10	508.00	569.89	412.84	664.47	555.67	179.50	261.74	303.32	687.33	277.58	290.87	174.60	365.34	476.03	283.99	188.86	328.20	107.99	234.52	602.46	237.13	343.43	112.66	150.67	308.19	553.56	455.45
303			104061.55	509931.59	238991.46	55778.02	42633.94	28157.36	36149.12	27912.90	6864.29	5010.22	1331.20	1080.17	928.95	1087.75	562.43	759.17	331.76	427.36	281.38	312.42	375.22	643.33	311.94	215.36	171.52	117.11	193.95	205.56	129.08	195.05	144.75	81.78	291.45	251.78	210.91	103.17	174.68	188.25	211.45	81.99	146.90	110.34	69.70	89.83	135.73	150.69	60.04
304			6925.50	47190.57	167249.73	115733.69	61058.76	40835.24	15483.86	23272.24	8195.63	1540.88	1622.97	1490.78	1955.38	1618.64	936.29	1071.42	882.33	541.06	516.21	801.90	679.95	814.32	520.62	252.58	339.38	123.91	201.72	293.74	187.46	65.57	107.78	92.57	109.13	158.68	113.81	103.70	149.32	77.63	56.94	93.65	112.82	134.22	66.47	66.88	67.71	69.94	84.68
305			127178.70	456409.81	225278.23	157048.25	77543.07	22616.24	16694.88	14863.33	12787.96	13724.33	3212.53	566.52	1661.39	1131.40	1858.00	2425.71	748.07	363.83	425.44	247.78	298.51	421.94	334.57	489.27	460.38	369.66	261.02	580.75	655.94	351.21	267.14	413.21	164.57	103.92	73.10	136.94	131.14	139.66	174.15	83.91	103.89	116.85	35.14	57.73	71.95	101.81	97.60
306			13823.22	141778.54	58150.67	40467.79	56133.76	32699.91	19731.28	11319.15	3747.71	3903.33	1836.53	1440.04	1383.32	452.72	639.17	1601.65	2342.25	846.06	466.61	397.46	449.35	131.64	208.49	163.56	296.65	394.55	255.29	225.75	214.47	164.56	139.85	81.65	120.68	92.95	83.31	58.50	102.75	92.90	97.92	117.81	150.47	117.63	62.87	101.14	112.13	61.99	48.72
307			245221.57	347038.15	75498.62	26228.85	30880.27	39776.30	44972.89	20960.42	3563.62	2601.94	3157.82	1428.97	935.66	850.03	994.99	555.87	730.31	1016.39	615.45	447.59	572.21	288.66	235.28	436.83	302.74	308.82	263.34	246.74	160.06	116.75	157.36	147.85	136.43	188.95	139.02	117.32	113.98	97.84	71.63	73.97	198.25	268.07	85.74	85.39	89.28	115.91	104.81
308			26135.91	86908.11	120213.75	110552.18	57999.82	59416.38	60509.96	21537.37	3044.35	2664.71	1466.97	1584.12	1333.30	757.20	625.48	714.08	926.30	367.38	526.99	692.15	520.10	302.48	590.79	514.49	369.19	229.87	370.92	334.17	286.83	134.05	93.38	169.37	140.77	144.31	176.11	134.59	73.14	72.80	171.23	102.52	56.82	111.92	80.84	54.45	69.08	92.30	85.20
309			139267.92	1029059.18	264021.40	296114.28	110606.95	30217.79	65795.28	36084.68	17441.81	8161.41	5318.14	1542.52	1457.75	3043.91	3560.30	2517.31	1856.88	1337.84	710.37	749.47	792.20	362.38	247.09	517.42	480.95	956.52	946.44	373.40	330.20	354.09	261.73	186.08	116.14	218.99	118.88	501.82	410.11	308.84	235.66	248.12	230.90	245.29	89.80	102.33	198.83	241.61	319.94
310			19110.02	45703.38	54972.48	70742.21	62700.45	27949.70	29925.04	16298.27	5049.56	3746.33	2370.29	1553.44	1214.34	1647.76	1319.15	821.38	497.09	479.40	391.56	280.76	275.66	602.53	844.93	367.28	300.07	274.17	362.04	200.06	126.59	179.61	196.58	141.88	100.12	152.95	117.33	133.15	199.23	172.81	109.43	135.54	152.58	145.79	73.22	82.00	84.81	73.18	94.40
311			10314.76	195611.32	92510.05	84310.89	73741.33	54092.41	25866.40	20789.51	9238.02	3618.33	2305.80	2373.39	1307.36	1198.95	1699.12	1113.03	946.17	832.67	919.84	572.77	327.33	275.93	312.87	86.70	188.19	213.82	207.80	181.74	331.68	185.60	209.70	210.75	172.69	94.68	112.27	96.16	201.08	160.60	125.45	110.89	181.39	233.45	311.99	139.44	90.15	125.13	189.60
312			77103.76	381629.59	68148.02	31933.31	21743.20	21102.87	20423.91	26548.25	3661.86	5226.99	3585.20	2863.37	2347.28	1227.92	795.93	679.17	1909.61	927.64	633.59	212.43	301.48	228.14	272.89	338.97	324.08	396.27	150.60	102.58	188.71	103.11	163.05	225.78	195.83	344.01	201.56	147.10	270.52	194.36	145.64	107.92	125.07	158.90	106.73	69.72	144.55	106.53	64.70
313			85615.63	512975.15	394887.78	249835.50	120015.67	25694.22	29628.41	26462.22	16151.97	8587.06	3057.74	1791.21	1079.19	712.19	1523.53	629.56	528.33	1270.27	1914.67	728.01	886.45	327.93	541.22	230.67	471.82	335.51	284.04	378.56	430.63	276.57	302.91	386.00	236.15	130.32	110.06	140.76	135.78	103.24	138.19	54.16	121.30	151.31	226.72	174.22	96.52	92.09	110.45
314			1135702.00	5751042.50	448021.84	70916.72	56501.07	39296.41	24772.76	27344.29	8772.32	9116.53	12161.55	10322.71	14434.82	7857.26	5641.75	3516.70	6928.80	9565.71	2090.03	3997.14	7080.38	6016.04	9178.39	7900.89	10093.69	9230.78	1525.65	1169.18	2030.16	4227.12	3787.45	1893.09	2114.07	1944.86	2256.88	3500.56	4673.33	5498.55	2247.51	1254.77	1911.73	1498.89	972.77	924.18	3237.90	1611.15	883.42
315			74667.64	398102.78	102739.67	106646.47	89432.53	28526.76	33514.79	35097.70	9729.54	944.02	2551.17	2980.65	1510.23	2025.81	1411.77	540.27	869.27	893.59	336.96	594.06	525.36	435.09	200.05	182.88	264.84	245.71	281.11	211.36	214.49	115.04	140.26	235.64	194.53	157.51	82.04	89.89	126.57	137.66	187.80	261.55	127.78	59.61	94.91	129.45	93.07	28.25	47.38
316			104854.62	333037.12	324723.81	119199.69	63394.81	21475.92	13860.66	19711.58	9577.27	4010.19	3964.66	2272.05	1679.92	1453.01	1131.25	1538.61	1138.00	489.56	478.31	176.03	218.37	345.09	130.11	298.14	430.16	285.03	166.39	128.09	267.45	302.62	91.64	132.16	175.61	146.82	74.13	79.47	105.38	48.46	46.38	57.43	79.05	124.31	136.66	155.56	118.30	68.11	46.53
317			67697.96	147148.65	30599.32	18594.88	8733.64	16501.41	7176.71	11523.45	4810.60	1780.36	1146.50	597.68	455.54	523.94	657.43	736.71	692.47	365.28	358.23	263.42	163.49	258.88	409.73	178.89	206.38	133.24	128.15	164.96	132.20	135.08	101.43	173.73	230.62	156.46	190.91	159.64	168.61	125.63	47.08	46.80	63.97	102.74	52.85	123.38	76.01	39.25	46.70
318			146059.51	429965.25	471253.90	195509.35	154223.01	85288.21	44743.54	41096.58	20127.28	9386.47	4073.03	5275.82	3518.15	1356.08	978.42	1713.07	798.87	705.18	553.07	888.10	628.35	503.19	177.27	195.23	252.34	273.53	198.95	316.10	162.60	308.94	286.10	177.61	167.39	179.74	141.64	173.65	124.71	71.71	110.25	157.74	77.24	77.24	33.22	114.41	119.24	109.93	71.10
319			13871.69	41186.85	55118.75	99990.78	111271.06	46661.34	26762.26	18797.64	8668.72	1743.80	1379.70	1472.07	1743.02	1250.05	835.39	1115.92	1732.33	728.96	453.13	514.40	598.30	260.95	212.11	224.06	566.23	451.55	344.61	197.61	138.73	140.14	149.10	186.11	157.68	116.76	113.26	149.36	82.18	91.86	101.73	145.10	183.34	171.88	131.52	111.72	107.12	63.62	50.43
320			284297.12	2891035.75	173842.10	27835.03	32673.92	17118.96	30658.01	14152.32	11328.12	9397.98	9232.59	8160.66	12166.64	2090.89	1354.46	1116.60	2185.16	897.67	5885.55	7046.20	2226.27	2985.27	2826.66	1177.46	1697.51	10793.11	11035.23	5327.31	1643.86	2921.99	4875.86	1948.45	5665.35	3713.28	2215.00	2048.77	2137.99	618.33	416.24	1014.21	1456.21	2221.60	843.80	782.89	683.44	1134.00	1003.62
321			35265.78	122986.22	67437.82	67736.71	30063.42	25204.29	22476.01	12737.01	4145.87	2951.95	1186.00	1260.47	975.22	1420.17	1636.84	669.51	879.09	880.03	542.33	204.25	315.86	408.03	715.80	552.57	248.73	311.03	151.66	151.09	96.35	129.20	296.70	271.91	140.73	345.06	178.58	126.40	78.56	74.16	111.62	129.59	134.94	83.68	66.33	152.13	161.91	86.74	62.17
322			3144.81	11304.61	10734.96	15868.29	16698.24	7771.91	12968.20	10366.98	2930.48	1130.60	879.48	1347.43	1332.56	1287.14	1635.40	535.31	230.68	297.87	218.30	226.56	295.01	212.94	125.50	67.50	105.31	124.37	121.76	186.33	295.39	140.26	148.35	126.66	131.48	95.31	106.53	84.33	46.17	92.71	131.21	108.83	153.60	210.65	54.35	60.85	46.88	39.14	49.86
323			25727.49	103078.76	80990.18	106402.95	53100.31	11129.54	27817.40	19746.67	5844.78	1678.58	1897.86	2965.21	1080.52	538.92	886.24	1425.94	675.86	435.23	318.34	520.44	965.05	828.74	1583.53	811.37	190.47	111.40	173.27	207.18	230.97	437.94	116.87	180.44	108.93	150.17	92.14	147.39	152.29	311.83	313.03	95.24	90.10	103.14	130.31	115.31	139.78	99.37	133.12
324			39729.23	95741.02	70826.37	53978.01	29813.42	27081.18	15090.00	21233.87	6171.26	2000.78	1569.53	1948.27	1643.50	612.14	896.57	947.12	630.08	936.36	530.44	274.30	235.86	374.03	290.06	133.08	319.57	238.34	158.96	185.71	310.71	89.74	133.06	181.41	201.65	318.64	219.03	121.26	75.44	102.03	91.06	143.75	203.80	148.90	123.84	99.12	84.47	56.47	58.64
325			571162.62	1172472.37	141566.45	35266.23	20361.82	17817.02	33043.25	19136.61	2889.89	1189.08	1340.46	1449.58	1159.44	1033.50	1174.51	1156.80	516.58	278.45	780.94	452.52	365.24	379.19	401.23	297.87	239.28	384.57	298.57	207.80	614.38	173.65	292.88	432.21	141.15	262.03	407.43	180.40	182.38	222.91	178.51	159.87	107.54	78.45	70.08	144.69	231.60	356.47	215.99
326			341082.90	923990.62	236833.14	73685.57	77570.30	45134.80	37258.98	31529.48	20035.47	2721.70	2217.64	2930.63	2546.49	2759.11	3198.66	1795.59	1869.19	1235.99	1328.62	1560.18	1728.47	593.91	349.48	435.76	462.73	582.75	380.47	286.50	216.50	414.52	259.49	544.70	694.71	398.19	226.63	137.77	325.61	192.26	160.33	217.91	334.45	251.04	230.39	211.41	298.43	128.13	128.99
327			69496.78	175523.43	70808.39	50746.14	32894.53	31222.20	18917.83	14206.23	7653.71	8251.64	4161.94	2564.27	3990.02	3216.26	1661.27	823.20	986.14	1239.53	519.82	319.01	135.62	256.70	181.39	154.94	215.71	192.97	187.08	270.98	376.62	375.73	278.46	91.48	138.68	139.99	105.68	76.89	91.63	127.66	81.10	69.18	67.02	69.70	81.79	31.25	32.53	56.88	113.24
328			486191.71	1474616.50	236625.01	84783.28	131334.53	66650.96	27959.06	10838.44	10132.13	8267.23	7646.58	4718.27	1778.95	2217.67	3765.57	1971.36	668.30	888.71	1218.18	684.35	1282.26	1016.49	1089.90	616.18	934.33	1265.63	1185.89	780.58	864.63	720.26	658.60	382.41	333.77	236.89	457.36	889.90	718.09	585.44	525.87	510.83	447.39	633.93	328.56	195.01	374.88	667.60	241.54
329			206831.12	1140811.62	291897.09	281590.15	70603.84	60020.30	29984.39	36027.33	22571.51	9440.56	4615.92	2357.28	2527.08	1462.59	4248.29	4972.54	1431.55	881.43	784.80	521.05	427.11	559.16	583.16	1179.81	483.16	653.40	668.36	1172.15	708.43	340.95	386.86	391.44	350.60	824.12	577.55	244.19	272.91	293.98	365.40	178.23	172.64	193.62	96.00	152.47	190.88	88.86	387.99
330			112214.21	232401.25	305554.28	298896.87	113272.63	38212.85	55068.42	44396.16	10968.60	2221.75	3699.47	3108.41	2349.60	2067.81	1766.34	1033.92	987.49	685.45	632.53	543.19	390.33	402.07	186.40	141.88	156.56	362.31	136.14	228.11	211.47	135.45	177.64	85.76	99.13	93.03	67.05	136.49	214.28	177.36	153.26	114.77	78.40	60.40	32.58	35.99	112.23	73.22	34.67
331			114667.22	459760.84	242664.67	95901.74	50453.67	47596.48	77131.68	81866.82	19587.83	6194.94	8415.41	6074.40	4063.88	1752.88	1068.76	1243.56	1472.47	1196.82	534.42	683.38	980.69	528.44	192.37	332.05	220.98	125.64	173.47	187.06	377.98	280.16	201.77	191.99	114.75	129.33	111.86	98.87	121.55	151.79	149.41	88.83	130.86	112.61	83.30	113.37	99.43	118.56	79.31
332			42454.42	304410.34	333330.09	78802.51	100010.33	92883.60	29594.60	36260.35	23160.70	9197.36	2862.05	2745.27	3058.48	3851.35	1784.64	1398.44	1691.05	575.34	533.26	826.94	477.08	227.77	123.35	207.37	115.15	168.60	272.14	148.89	181.81	101.81	124.19	185.80	182.46	303.49	352.32	170.19	148.97	193.05	97.16	47.65	28.27	90.35	74.43	82.01	117.24	118.31	76.98
333			31895.06	177299.15	47616.35	24640.68	7315.99	11072.14	25043.43	27026.62	12818.00	5908.20	2977.01	1504.99	3430.35	2339.34	980.63	1543.00	743.40	594.86	640.73	674.95	1179.58	751.13	770.74	457.50	590.88	369.42	617.32	336.86	770.34	660.17	383.88	306.27	563.02	225.22	293.81	439.61	191.08	194.25	241.35	150.81	421.83	468.87	358.99	394.22	365.19	405.87	420.31
334			16710.46	150422.92	108603.90	49152.12	45551.98	33568.90	43020.76	21515.73	7344.47	3551.25	1676.37	1223.89	1229.12	710.20	895.03	715.79	559.06	765.92	304.16	309.63	329.06	119.70	118.64	227.97	453.30	370.95	86.59	100.94	184.51	108.99	114.10	151.87	254.82	271.52	177.81	300.87	325.97	136.00	58.08	111.80	132.96	93.17	65.55	95.27	111.56	64.71	64.47
335			280735.12	715258.31	502395.93	146911.96	103943.46	50313.37	56628.09	24069.18	12299.12	7426.71	2995.30	3065.14	4461.64	4184.60	4745.79	4219.01	3093.77	2001.64	1277.34	679.83	414.72	591.52	357.76	625.01	1108.74	721.15	709.56	584.22	627.41	442.76	173.89	239.31	347.	350.68	191.32	198.06	151.51	308.91	375.22	293.37	226.07	131.88	133.32	114.16	151.34	66.95	72.74
336			144334.78	275532.65	116741.87	50661.42	56876.00	43134.19	36497.78	24024.17	6295.58	8435.20	1677.30	1473.18	709.57	1737.23	1096.61	1416.37	792.87	639.42	860.41	884.82	401.92	136.14	577.58	325.06	138.11	78.57	169.92	222.83	265.23	302.13	206.24	145.59	110.26	96.26	150.28	175.44	199.01	205.66	120.09	135.54	140.37	140.00	117.90	81.23	101.21	47.50	93.67
337			19936.19	86698.08	99836.89	69160.06	41775.01	16977.09	32921.07	42510.37	7392.58	3626.07	3328.22	1823.20	1868.72	2185.04	2253.53	1108.59	473.26	606.97	354.53	476.18	126.66	498.67	343.73	481.22	285.91	349.11	890.30	1006.07	333.49	131.04	116.32	221.10	251.80	159.72	148.96	77.06	129.40	68.67	86.73	78.48	51.07	83.25	72.22	83.41	132.52	114.40	159.89
338			46411.09	109654.28	92180.68	74241.29	40754.41	15757.57	14906.96	14422.33	3991.41	2111.99	1615.48	1829.20	2327.61	776.43	465.02	1407.67	1124.55	475.25	615.90	824.05	552.60	434.68	707.24	369.86	179.21	229.68	237.92	294.32	233.80	217.59	269.99	266.76	240.81	148.45	137.45	180.68	163.95	142.96	115.76	123.50	193.48	110.55	131.41	103.57	35.71	41.51	45.48
339			73834.37	92292.85	34950.76	31409.56	25139.45	17781.98	15513.02	14233.70	8321.72	3329.72	1908.51	2389.93	4142.41	2335.03	1088.60	1009.93	1019.45	989.01	1283.77	1692.58	974.62	601.52	711.35	572.14	399.83	756.08	951.72	673.98	869.71	1670.42	720.43	435.49	533.24	396.94	287.29	388.71	150.69	589.02	544.34	567.35	494.49	239.31	233.57	389.68	492.45	632.60	297.90
340			305424.31	580225.43	268659.68	73929.55	22271.20	22057.74	39096.84	19861.12	2322.54	2542.84	1254.77	1797.11	872.49	994.81	2225.46	1315.46	497.27	486.90	638.27	436.85	197.83	102.44	237.75	127.19	125.71	303.04	307.93	307.58	246.35	131.96	197.20	62.49	70.13	147.76	76.35	87.50	138.13	139.82	98.77	93.90	120.75	91.43	90.09	106.68	105.39	118.31	108.97
341			120081.40	370543.21	145725.03	104749.35	73667.35	32969.13	27324.62	60847.71	16741.58	2107.00	1692.92	3831.68	3489.86	2506.81	1592.20	1133.85	1621.92	1688.32	575.41	805.84	1143.49	263.30	280.32	438.71	393.41	443.71	173.28	241.03	164.37	242.80	132.39	182.45	351.20	256.39	211.64	137.09	73.97	151.55	117.12	104.40	159.79	223.83	213.39	157.66	107.89	76.99	78.47
342			67970.18	123971.90	53824.00	27416.70	27192.26	12767.70	27179.12	16353.94	5812.21	3465.92	2459.42	1645.15	2817.07	1678.62	669.84	939.74	745.03	330.41	483.41	485.79	282.61	404.43	517.20	273.54	260.03	356.17	247.20	334.50	195.68	76.29	84.95	241.70	246.25	235.18	216.47	177.85	190.69	267.11	60.27	90.09	168.88	137.96	139.65	104.16	67.06	94.57	147.55
343			109401.96	246834.01	50483.63	20332.95	28689.23	12237.23	36768.09	31128.54	3436.49	2111.33	4032.26	1973.03	618.02	728.88	422.60	477.35	527.24	844.72	335.93	464.46	219.28	339.75	513.23	290.71	98.89	193.43	80.28	50.56	80.84	100.66	94.66	291.57	307.47	198.88	148.10	155.16	100.49	63.18	97.94	64.36	80.68	78.52	143.82	135.73	125.36	76.60	91.03
344			104381.27	322732.09	54934.85	19334.68	20237.25	9043.99	20727.15	14968.88	2690.13	1685.91	2240.48	2134.15	2310.37	2069.40	2091.02	1176.34	902.71	1200.47	481.82	541.26	496.82	378.05	194.18	217.04	246.00	251.67	506.45	459.66	183.02	182.54	322.62	289.98	253.23	201.50	110.61	104.73	151.85	236.34	193.44	145.79	173.16	263.72	137.38	121.21	175.81	142.54	151.38
345			1314491.25	8928477.00	4035767.75	104413.76	52062.36	26925.81	29515.21	18890.22	24001.43	7558.48	1228.08	1062.90	2986.47	778.74	1639.71	2644.46	97.73	1475.66	843.54	992.77	1296.43	1939.75	2453.50	907.08	403.00	538.04	1002.23	1827.80	734.08	520.87	970.21	1258.22	1109.62	1439.83	1431.41	997.47	198.04	1030.12	1642.24	717.87	775.38	399.94	137.95	472.42	461.04	961.49	1302.06
346			22946.16	126366.86	120127.89	38175.67	30239.30	26168.72	21336.41	15158.44	6276.67	1461.63	947.53	881.95	791.52	914.90	650.49	1589.27	1439.16	440.03	897.44	737.00	302.26	716.34	937.82	383.62	185.39	291.87	667.81	193.96	162.28	133.09	193.86	182.23	211.23	72.79	102.53	129.85	260.44	113.76	152.19	154.95	86.70	83.86	107.50	73.10	45.76	66.29	55.99
347			5343.67	87091.56	166111.60	182435.29	137126.03	35862.29	29934.52	35049.99	9858.68	4404.00	3864.17	1882.83	1103.60	1074.92	1238.40	1143.68	1031.66	1328.42	736.06	1398.91	1073.83	284.65	179.22	278.66	159.47	132.73	240.19	286.34	319.91	247.67	313.70	195.73	127.28	117.20	95.00	166.87	160.38	123.23	101.50	105.22	88.81	175.69	133.33	104.53	103.34	103.39	54.84
348			147112.95	390696.87	549810.00	373162.46	120142.82	40885.96	19440.29	25788.01	10858.46	7489.48	3748.10	1230.32	2154.83	2046.41	3016.75	4389.64	2874.27	897.82	624.29	270.11	284.68	235.71	867.26	790.14	302.59	244.93	373.55	482.67	443.82	286.89	471.14	168.60	155.68	141.93	122.12	108.61	117.73	175.04	159.74	211.90	246.93	170.94	153.36	115.20	136.95	119.51	62.56
349			45617.85	137706.50	69372.09	37589.23	24686.21	18362.89	15929.23	21410.97	7093.56	3213.72	2827.27	1436.18	1018.20	768.23	790.35	877.49	657.34	393.03	358.29	436.23	541.90	675.54	973.51	409.69	201.53	306.80	228.61	155.94	97.58	77.74	103.08	53.51	97.21	95.51	84.97	76.39	83.26	53.58	106.22	57.17	81.75	105.14	37.53	126.21	99.66	73.97	83.25
350			30412.01	314898.62	44185.96	9254.31	26371.85	7645.03	23490.91	30440.68	3293.00	3588.19	1612.41	770.24	966.19	1378.79	1062.92	1031.07	2130.66	402.43	339.94	713.14	512.37	236.17	307.39	292.89	311.97	272.67	177.98	372.01	456.63	515.48	351.58	462.44	169.66	148.60	96.72	143.64	124.79	53.65	156.35	104.60	188.77	130.96	139.09	124.72	80.25	47.88	61.04
351			78541.47	205871.42	163862.06	111417.22	46783.89	32283.97	55201.27	54255.09	20048.41	6792.65	1429.36	3385.91	3793.47	1652.98	1087.32	1860.35	1337.14	1059.42	492.29	752.83	152.90	205.03	150.32	193.46	220.77	206.25	208.69	231.29	255.30	238.82	166.95	179.47	247.55	139.25	110.16	175.55	206.56	197.95	89.12	125.12	67.76	124.80	48.92	56.18	37.63	72.87	66.72
352			40434.38	80172.81	50405.03	92078.10	49912.37	58892.40	25819.00	28892.44	8533.53	3300.37	1372.20	894.91	1151.84	1135.38	1677.79	503.77	993.24	1439.60	681.78	459.41	317.91	200.56	355.70	234.10	171.32	358.37	1007.32	344.68	216.09	285.94	135.36	116.48	140.82	127.86	176.88	161.29	134.50	74.28	112.40	144.37	153.23	76.93	71.43	62.58	35.41	81.52	24.42
353			32281.59	102843.08	120944.79	109915.35	67581.21	25226.43	29291.67	32865.42	9660.96	2856.47	1621.81	1429.43	1405.66	1806.07	3262.27	2438.01	1547.41	1439.98	774.51	681.96	213.58	537.22	1068.99	747.20	442.89	283.07	228.00	186.12	270.72	136.23	203.65	111.89	113.58	156.94	224.53	123.92	331.33	242.31	114.96	172.54	141.51	116.52	101.81	111.59	100.96	103.31	76.52
354			32024.58	160613.62	98981.32	59808.73	57430.05	23642.56	31662.94	20595.90	5671.84	3125.83	1337.52	579.78	1469.45	1032.10	595.09	2011.78	1141.90	501.98	334.28	538.43	331.32	563.53	365.51	312.65	211.41	203.11	268.37	343.61	198.27	408.94	277.76	304.65	344.11	95.26	103.82	109.20	132.23	118.68	87.21	186.85	210.80	407.21	180.71	66.59	61.21	74.26	64.24
355			19981.74	171980.31	214641.71	84054.31	53352.67	35016.75	30932.34	29125.90	9398.66	1733.90	1161.94	1478.90	1621.78	813.51	1427.55	912.00	850.55	453.95	528.04	303.97	588.26	368.36	331.47	329.68	239.64	183.42	304.93	236.54	184.85	208.37	215.00	92.94	106.84	112.97	144.89	95.96	22.84	71.80	75.19	94.24	65.92	71.32	62.24	87.63	69.85	80.16	51.56
356			15825.02	88614.07	76963.85	37511.87	19157.47	28285.16	38248.03	12183.55	1985.95	2075.73	2350.35	1256.47	1855.62	1283.99	823.86	708.68	367.68	543.86	395.25	380.83	92.39	259.46	293.04	160.65	156.31	100.84	242.80	196.40	77.29	72.70	118.80	174.34	162.34	68.01	42.52	147.43	151.81	137.41	105.88	69.67	68.76	95.82	52.38	67.27	72.96	42.38	53.28
357			73124.44	248803.84	59975.47	7489.94	34035.36	31940.04	24023.71	20643.69	7852.91	3387.89	3156.57	2124.60	1245.22	1932.79	1036.14	1800.55	2973.95	1346.56	725.34	497.73	1651.71	1515.37	1192.72	1118.65	976.66	1222.15	627.10	520.95	814.68	370.34	607.72	1177.15	580.30	644.36	465.32	218.17	259.74	430.28	388.91	1003.88	1172.05	1062.65	853.19	491.86	253.16	562.20	516.28
358			123024.84	917600.81	227373.37	54021.21	78357.26	64482.66	36018.95	36669.23	8593.73	4298.21	2630.07	1591.81	1280.86	836.16	847.37	690.24	857.36	752.90	762.34	794.06	974.08	946.70	398.16	275.30	312.21	300.10	325.03	837.64	935.65	439.55	273.80	249.52	168.81	91.82	147.21	110.31	197.40	257.13	211.94	106.23	131.49	100.40	79.68	67.69	35.35	51.13	47.34
359			175576.60	481408.71	316801.25	49535.40	72578.71	54917.33	40578.60	58601.57	25154.48	4503.44	1222.78	739.09	554.33	738.91	1091.95	844.24	885.30	969.31	467.84	477.21	457.72	379.91	901.96	383.80	169.98	201.18	298.71	188.14	136.22	239.69	126.60	240.32	184.54	90.75	188.66	206.00	273.52	180.89	200.03	215.76	136.65	72.54	49.48	36.37	56.73	95.26	86.80
360			150882.09	536534.93	353445.46	183740.01	97553.84	10093.03	44385.10	28754.45	10880.40	6181.08	3734.96	2210.98	942.46	564.81	1583.84	2149.27	2054.80	1345.37	955.02	1019.04	779.79	973.34	562.58	489.89	553.37	498.01	428.68	344.63	216.25	312.92	319.82	349.55	291.26	252.13	169.70	160.15	278.62	363.77	233.53	118.28	226.40	274.93	248.48	160.73	148.91	91.12	98.92
361			87413.21	311022.43	446456.93	245337.42	92217.33	28715.20	35886.49	38592.64	14639.25	3002.55	1674.99	1022.78	738.03	1911.59	2967.97	3054.03	2542.43	2693.72	2284.74	1094.69	385.69	302.94	277.96	610.28	802.45	644.20	469.04	223.17	365.33	319.53	247.32	259.01	111.85	47.01	115.21	109.36	199.67	283.89	161.20	129.65	126.75	179.12	151.24	89.74	107.88	94.47	128.61
362			20781.26	303843.56	98814.94	66099.80	28336.81	31892.23	21227.53	10873.25	8770.14	2972.56	2040.63	1175.33	1221.64	2263.27	1705.38	766.21	1683.47	3077.38	1408.51	1174.73	531.03	670.29	600.34	935.92	1216.64	1205.20	707.38	597.08	804.39	1263.86	636.10	500.85	743.98	746.03	402.92	837.00	345.36	168.55	317.63	202.25	260.00	645.88	698.46	275.58	120.58	347.18	407.29
363			154215.28	846669.62	424848.21	153484.07	41848.71	44086.81	52531.55	29239.58	6272.15	4582.69	5430.91	5142.26	2835.51	1259.01	2228.23	1451.46	748.10	474.02	1215.69	1151.07	1078.27	594.29	223.52	267.80	355.16	422.57	283.92	462.97	584.06	417.21	343.64	239.36	234.46	122.20	238.61	214.71	192.22	186.60	306.76	309.59	344.12	388.49	215.76	111.27	88.85	88.33	162.32
364			841963.06	2700482.75	539648.25	19011.57	71665.89	15391.70	27252.17	16376.16	17238.64	3985.61	1978.81	2723.85	2609.79	1094.52	1251.66	806.51	1220.92	1189.79	436.29	722.47	1048.96	600.84	375.18	644.66	245.37	475.31	218.48	263.82	386.36	474.55	340.98	250.99	176.05	309.59	165.28	201.80	233.89	295.98	247.62	323.88	304.95	158.21	121.60	53.05	110.24	56.64	167.23
365			27557.61	132478.85	96571.09	53142.09	72051.92	84099.75	53297.00	50158.42	17257.92	7237.64	4040.58	3106.60	1970.45	1880.65	2614.59	1750.90	1295.76	751.77	483.52	337.76	331.45	455.00	532.98	605.10	961.85	506.45	269.89	272.85	295.93	157.82	223.47	90.72	247.30	172.13	218.37	177.56	106.49	111.17	61.61	144.92	109.51	125.03	93.26	93.22	155.47	79.74	61.20
366			14819.88	65050.23	42504.31	42112.30	29891.37	22350.03	29727.43	25569.97	24626.58	6184.52	2268.44	2061.25	1378.64	972.99	1690.30	2157.79	2112.20	1958.85	734.98	335.22	696.26	1027.30	1021.13	183.36	334.77	200.11	340.27	442.69	354.36	218.50	279.70	202.56	155.90	140.54	85.32	108.17	83.85	42.57	79.20	78.80	123.55	93.91	69.06	86.32	133.14	95.53	87.15
367			163859.18	833989.62	85878.41	24627.10	28116.70	41314.67	42231.67	21016.95	6676.46	2374.10	2283.16	1068.16	491.43	476.16	839.32	1026.56	757.58	1109.43	459.75	338.48	364.82	336.31	168.80	213.43	221.16	274.77	326.11	461.56	652.66	198.48	232.46	321.91	220.13	105.92	84.25	199.14	339.42	225.97	173.90	161.77	214.97	147.45	70.32	72.29	103.54	192.66	194.73
368			105670.70	490596.43	213717.26	88805.70	33765.30	42744.89	28723.52	13779.00	3495.70	1592.84	1528.87	1697.38	1922.35	2052.29	1673.04	807.22	1013.64	784.49	737.53	471.48	528.43	348.05	867.56	794.18	676.04	484.52	360.52	337.54	141.93	243.50	298.11	490.60	324.30	301.71	486.33	429.95	146.83	147.14	79.38	271.78	467.99	505.03	172.79	155.92	123.29	187.83	99.45
369			40233.93	144615.12	111722.59	145714.46	78709.39	31360.89	19309.41	23449.20	12052.44	5468.80	4128.57	1386.43	1059.81	844.56	1137.85	1646.33	1596.84	801.57	909.18	582.72	1257.16	610.89	639.84	513.87	664.98	534.93	494.46	465.36	604.04	292.93	408.16	470.75	221.26	407.71	505.51	499.67	396.44	265.72	347.00	451.76	431.40	257.64	224.68	180.99	234.23	187.42	93.88
370			191974.29	593782.00	293131.09	168883.28	89420.45	50673.25	35751.99	31098.09	8800.54	2539.22	1352.97	2098.48	2338.88	1068.09	1707.61	1312.33	1061.43	1109.93	339.99	326.02	459.09	304.58	449.55	494.27	226.75	464.12	259.52	193.55	208.97	308.33	452.77	316.92	266.43	245.83	187.36	105.72	166.73	105.79	86.81	117.07	128.88	103.91	168.76	108.02	158.14	152.45	96.16
371			191242.85	620510.56	63318.92	29815.39	24666.05	11419.41	8065.47	4377.89	2777.51	1377.44	2134.43	2418.39	945.49	1185.42	455.62	522.07	597.89	500.91	535.91	173.30	522.01	699.98	597.55	579.36	596.37	362.31	306.38	183.52	189.35	235.58	121.44	202.27	171.31	90.34	109.14	374.71	215.66	105.99	90.84	160.04	169.23	135.45	264.77	219.22	241.36	198.66	152.38
372			164382.37	438324.03	327796.21	92068.21	130180.74	68909.17	37721.05	30722.53	9664.59	3513.94	3357.44	1017.43	1728.43	2071.96	1896.49	1735.86	1503.10	2406.01	1286.64	525.35	223.73	94.34	103.20	263.68	373.49	333.28	175.03	355.13	193.96	233.80	163.54	187.58	195.65	137.18	191.28	65.85	128.12	97.50	172.83	178.16	123.59	72.71	135.22	65.62	48.64	93.26	46.57
373			97227.83	352759.28	133541.76	62691.88	76387.03	38445.68	37677.83	66844.33	30688.17	8674.17	4425.47	4391.54	3567.17	3410.09	3109.84	4076.13	1200.97	1598.15	820.85	1593.72	559.78	1250.80	1605.08	1910.82	1657.67	1975.12	564.75	674.97	686.36	425.21	908.42	1200.05	748.41	987.74	2059.43	948.58	730.27	823.12	967.03	429.02	677.38	614.49	135.21	266.58	547.86	674.21	505.25
374			11997.20	104806.14	128139.69	51401.68	34798.33	22715.30	24962.89	22093.86	7615.87	4304.49	3072.97	1224.62	1136.92	1072.39	700.63	549.42	1102.66	651.11	1157.64	1316.22	676.45	765.32	419.25	188.99	297.50	336.59	254.36	257.72	248.75	176.04	72.46	181.02	179.65	287.21	222.95	208.39	169.62	235.06	267.37	120.71	82.64	94.37	51.27	106.42	152.91	161.41	73.60
375			82612.42	238259.06	109520.08	130444.68	98972.03	41124.76	22825.54	18568.22	3984.13	1702.61	1303.61	875.46	889.19	1216.62	1158.05	1811.87	727.54	426.26	452.65	444.83	331.90	221.66	210.20	150.07	172.90	350.43	312.34	250.92	53.27	61.81	109.61	186.64	106.26	97.06	48.54	50.22	119.19	106.72	45.85	79.73	168.11	130.54	101.30	68.30	119.40	104.81	58.10
376			86721.22	257988.89	110652.34	303279.65	356975.46	172660.06	88000.34	40658.91	10292.92	4772.32	2155.74	4182.02	2436.55	2476.97	3432.65	2119.03	856.83	523.60	598.06	246.01	177.39	641.05	1312.66	765.42	635.78	225.89	166.43	563.69	359.84	250.55	183.65	302.09	201.34	56.86	187.42	304.40	264.82	247.90	155.43	115.54	163.26	171.21	123.04	218.11	385.72	286.54	222.25
377			98023.53	337395.65	109989.79	50035.11	11939.56	9264.12	16010.20	39251.30	15447.74	5821.64	1713.70	975.58	1161.16	1821.35	1026.93	723.65	520.00	814.80	940.96	475.28	817.01	1371.81	561.79	410.96	604.93	342.33	520.90	429.05	290.84	309.98	248.62	170.15	267.99	448.52	387.64	165.40	190.17	116.65	131.80	205.44	124.88	127.53	68.46	141.81	109.40	90.90	37.66
378			154312.21	292865.75	51545.66	13578.43	34086.71	45312.25	58784.26	17365.96	4628.06	2172.61	2339.53	2868.62	2373.73	1660.27	1241.27	2322.26	2055.52	986.53	905.54	251.14	372.29	513.02	815.70	511.94	327.80	409.95	387.10	211.21	185.69	428.11	348.76	452.37	494.36	426.97	313.89	467.80	215.30	115.84	64.15	207.53	147.26	235.09	170.71	194.23	224.18	160.41	195.91
379			126217.38	436013.50	232115.06	58362.74	23846.07	35300.56	26591.07	24106.45	12007.80	3270.88	3008.67	2801.65	1870.11	1137.51	990.63	433.25	475.54	820.48	493.48	661.63	208.92	204.85	761.90	256.32	238.76	144.81	281.59	194.33	159.69	167.07	61.66	147.77	125.51	133.61	139.15	138.10	299.04	183.05	150.54	196.31	363.40	129.20	63.35	68.77	57.92	103.41	124.13
380			168689.75	368666.90	128460.10	52331.81	14912.56	10502.63	21190.06	22651.70	7020.02	3583.07	3109.46	2544.34	1530.82	980.12	971.40	1680.40	1095.11	369.43	1223.69	1179.06	731.72	503.37	1084.41	787.68	437.83	278.20	236.14	293.90	141.60	91.72	149.24	104.04	104.90	205.97	200.79	168.09	115.66	145.85	55.54	92.88	99.34	64.99	46.28	69.07	84.73	82.72	54.62
381			55266.96	164925.18	314047.90	205982.43	117716.95	37238.29	40028.21	17588.85	3953.76	6631.85	2613.61	923.42	1847.16	1800.54	1949.50	2934.34	3164.84	1721.68	959.24	311.13	332.17	482.08	343.24	306.15	300.29	326.13	383.70	453.40	359.75	319.68	171.31	188.88	156.15	191.62	294.54	222.40	244.39	128.00	75.87	112.87	113.58	74.31	116.42	155.78	130.26	112.58	117.47
382			134925.00	509766.87	141795.76	88491.16	64126.30	127284.06	45113.26	25599.73	14106.57	2925.48	3666.35	3061.25	2587.04	1325.62	1428.21	1993.93	536.30	375.03	426.64	895.84	623.54	337.87	571.40	537.54	79.29	353.39	304.78	217.72	221.60	232.06	184.26	199.53	225.16	234.06	89.59	186.80	292.75	148.91	80.72	90.97	163.01	118.84	81.87	97.63	65.97	100.03	91.37
383			58536.48	355449.62	150132.60	45773.93	41059.11	25470.98	8000.02	10010.52	10805.04	2621.40	2133.32	907.76	771.64	1065.98	1026.92	388.54	427.23	448.48	463.68	288.41	165.46	361.21	244.66	94.25	246.97	115.13	348.40	122.41	132.74	123.78	151.80	153.93	161.63	129.90	99.89	167.36	147.84	116.06	71.10	95.43	85.91	122.19	82.58	118.01	126.88	102.04	58.77
384			77864.00	249100.32	324482.96	196738.85	91486.53	94731.67	52018.11	37928.80	21395.08	6649.56	5395.65	3413.11	1166.94	643.50	2034.28	1433.93	466.49	761.68	1090.44	380.44	591.53	584.38	552.55	546.11	314.22	346.65	489.92	242.88	217.74	175.76	103.85	123.56	164.20	202.09	114.39	153.32	76.69	132.84	143.32	75.73	67.32	73.93	126.35	118.73	73.03	57.63	72.74
385			49691.93	82059.32	26509.38	24115.66	12902.39	11679.29	16787.06	27435.01	11273.58	3910.42	2731.13	2392.50	2025.69	1783.54	996.79	1024.14	1817.53	818.86	330.08	275.26	345.95	193.61	780.36	408.12	451.15	466.56	287.27	228.18	178.77	305.61	235.16	117.24	247.92	388.56	228.48	84.57	137.09	178.07	90.91	109.53	150.90	118.59	53.42	143.67	246.71	113.39	96.74
386			57134.14	501741.87	191204.10	126048.61	42513.69	18620.55	27668.72	28173.93	22803.33	5266.79	2215.43	2258.78	1719.90	1119.38	1032.83	653.62	521.89	470.82	1057.03	761.99	871.84	635.97	481.69	254.92	360.00	292.25	294.09	160.45	313.05	203.12	84.99	282.31	269.83	135.71	109.30	61.08	68.34	83.57	134.14	91.85	94.91	102.69	83.57	49.65	58.76	37.40	62.50
387			182846.31	461527.03	174931.43	111251.07	59642.84	36217.61	16788.99	37227.28	13493.79	3196.75	2053.82	2776.12	3240.61	1433.20	1807.57	3534.00	2559.27	846.81	980.08	597.45	1646.62	855.05	864.95	825.53	475.80	864.01	920.35	599.87	664.98	1008.56	813.09	916.03	236.40	210.20	435.66	447.61	526.10	341.51	268.10	293.47	323.74	648.78	554.12	340.52	233.92	314.43	342.46
388			3121526.75	6363566.00	851154.75	140460.73	52424.21	28858.88	57372.67	37175.55	20666.60	10826.77	5524.84	5799.61	6917.25	6065.56	4377.77	11072.02	8973.05	6706.49	4412.19	7391.76	3915.52	1532.41	3194.88	1529.73	2623.57	6934.38	3362.73	1588.22	677.71	1149.41	1361.77	2099.91	2635.94	2095.22	2457.21	2402.96	1378.03	1133.98	1314.51	3927.89	2422.13	1250.64	1484.65	3905.83	2219.81	2190.30	2738.55
389			153860.90	555324.75	206610.34	97796.06	39525.71	24653.74	63825.69	30681.75	6358.91	4145.61	4034.38	1502.55	2145.10	1536.33	1809.92	2027.71	2452.54	803.90	1404.70	1988.36	1030.14	2224.67	1504.33	324.18	273.29	387.76	258.59	320.58	260.45	253.69	333.36	365.68	242.23	237.23	170.16	224.94	281.22	146.70	196.92	261.17	660.88	564.02	268.31	344.12	74.35	222.14	364.17
390			49283.80	186263.00	227288.68	101567.25	74030.46	23950.96	42471.45	32222.02	5598.08	2871.10	1102.93	1187.48	1346.53	1309.08	1335.76	1435.15	910.41	318.25	383.12	356.92	297.01	163.41	70.03	228.12	275.61	309.67	360.33	200.41	194.15	164.60	109.07	130.08	192.52	151.44	193.45	144.36	131.27	88.72	80.07	104.36	96.52	136.58	104.91	154.86	121.61	134.93	100.83
391			156751.21	373611.40	209906.20	65749.17	59927.73	48155.93	37050.04	26928.96	10660.79	3263.20	1404.55	1900.14	1070.28	1163.54	1137.52	609.04	425.73	952.39	1272.94	460.66	299.05	93.78	461.35	703.34	459.75	527.20	406.64	158.32	308.15	159.46	119.56	82.49	77.35	147.00	99.10	150.75	244.78	248.69	141.56	91.54	126.36	139.56	72.94	108.20	102.13	60.06	103.30
392			79550.61	8638102.00	3860416.25	211200.07	85457.11	74732.16	36878.15	18744.28	7528.29	4221.20	1933.93	2618.16	1954.99	5482.09	3085.86	5219.54	2865.03	1606.19	447.96	220.34	924.87	541.20	264.21	1673.10	740.11	1360.96	3051.49	571.22	331.42	552.35	457.06	1005.01	358.73	212.89	632.54	335.81	554.68	323.14	1359.25	455.52	1063.91	389.56	233.05	198.80	138.55	172.93	279.43
393			93591.70	310321.75	88663.37	71748.24	44196.40	35813.44	25372.11	42334.35	23331.98	6519.26	5019.62	2738.61	2542.82	2255.01	1682.26	1727.24	1577.60	714.72	1093.13	555.54	552.80	394.39	625.34	273.86	173.45	234.91	244.21	210.66	262.62	161.21	168.06	192.73	105.68	166.14	160.36	114.82	108.80	127.67	63.39	146.69	227.12	90.10	49.42	84.84	112.88	168.30	134.84
394			287158.59	522329.81	31843.74	24913.85	19339.15	35553.10	19556.53	11138.54	2392.03	1618.50	1658.84	521.17	727.49	681.01	574.73	1293.00	338.04	636.63	368.63	489.30	170.37	301.39	291.23	280.30	483.07	387.13	110.44	157.02	178.76	169.71	162.14	294.71	142.10	335.64	196.03	173.74	151.62	123.92	298.39	240.37	288.61	120.22	132.31	126.15	167.60	103.39	125.88
395			150087.90	396597.06	131226.62	43579.71	40866.43	20378.07	29294.10	17279.51	3293.04	2482.99	1129.26	1728.02	1350.01	1296.00	1311.85	1470.91	879.43	496.14	617.13	318.69	377.40	304.50	175.57	265.03	273.52	208.78	184.73	262.26	330.10	400.62	203.02	151.77	47.80	161.55	171.68	124.28	53.42	96.93	112.64	92.44	89.16	73.69	62.52	116.62	123.52	65.13	118.51
396			492570.50	942355.93	320719.56	74918.37	78137.30	98106.18	57094.07	15923.13	9224.38	6037.23	2994.31	2058.61	1611.80	1251.60	964.73	922.68	1065.33	474.53	243.90	306.60	451.49	193.59	272.56	363.28	295.62	314.60	204.11	111.68	199.96	184.51	162.05	183.20	93.16	153.84	172.79	89.25	109.93	170.52	230.57	75.52	93.14	113.91	79.27	122.33	111.74	138.03	121.06
397			112838.96	528165.56	228488.39	77553.19	63466.98	38676.62	23155.56	17881.41	7384.64	3062.65	1071.06	1103.55	1498.54	1017.84	875.14	939.76	856.03	1584.87	926.03	422.27	292.33	322.14	252.30	434.06	363.47	244.62	501.49	139.68	280.00	123.13	126.40	58.01	96.83	153.00	99.81	248.04	254.38	127.61	97.58	138.02	210.96	130.27	103.56	94.89	130.40	128.16	44.86
398			48288.30	103180.03	46695.71	28197.48	17058.60	22532.59	35039.12	32365.11	7441.49	4212.53	5010.56	1024.10	1278.41	1824.83	1655.00	830.08	1099.21	913.85	734.84	628.32	327.46	157.22	185.01	102.31	135.71	167.39	142.42	211.97	115.27	88.08	169.94	157.91	89.17	106.97	78.91	95.19	139.64	112.72	48.11	119.77	164.80	136.42	126.70	60.27	54.92	61.55	67.02
399			136815.68	258979.92	62481.96	96195.75	121531.14	55892.14	35466.08	38242.86	11564.92	2995.28	3526.72	2297.29	1981.10	2080.68	1709.81	1952.09	2075.46	594.60	852.88	1320.92	699.13	578.18	860.59	493.96	258.67	500.95	267.11	235.61	235.36	142.88	79.66	98.67	68.67	109.87	117.75	143.81	175.86	188.68	165.67	134.43	158.45	135.72	101.85	111.14	130.58	73.63	106.29
400			143836.29	312657.06	159727.87	99344.03	46796.15	15887.09	14179.30	11063.28	5171.96	1893.87	1657.81	1322.63	1518.57	1453.10	934.88	938.88	1181.33	621.45	530.78	531.18	590.37	391.58	355.69	249.91	618.40	553.66	543.25	211.88	149.77	170.85	172.23	150.75	136.05	162.44	139.23	132.54	128.13	198.71	129.34	147.22	142.24	137.45	139.95	76.81	79.63	102.08	121.34
401			337338.59	2264820.75	294619.81	93387.02	27987.81	16060.47	43539.44	32780.74	8530.26	2625.42	7052.04	7770.15	3480.66	2379.79	2840.71	3423.99	2602.15	1142.95	559.81	1534.19	1379.08	1399.23	1118.93	994.27	1040.44	1091.29	2154.90	1415.08	801.85	881.65	1053.73	575.54	601.68	366.64	1186.00	858.89	965.98	909.40	362.76	720.34	1247.03	982.70	837.32	419.91	673.38	557.85	220.05
402			209674.81	755595.81	356664.56	109315.67	38545.92	27123.11	32143.70	28650.80	6723.96	6520.94	1987.42	1661.43	1547.73	2603.79	2077.13	979.82	1654.33	1250.68	1085.16	534.24	867.01	693.98	665.51	632.70	375.86	625.27	833.23	582.86	437.66	436.99	742.15	430.85	419.93	440.35	434.02	296.01	216.46	190.56	175.92	339.36	261.75	357.48	235.99	179.99	209.69	223.64	181.74
403			55131.62	120144.93	44641.26	58765.35	31700.26	28503.07	8916.69	7765.02	2368.44	2784.73	1047.14	1603.36	856.90	1058.90	1080.88	1298.98	805.62	627.66	407.36	289.72	505.00	595.33	550.47	361.21	316.29	197.86	286.50	127.19	130.15	197.30	321.30	300.91	223.79	228.97	221.39	208.77	118.01	141.00	318.09	278.68	87.58	76.39	87.92	166.89	153.00	151.47	161.15
404			98098.52	302273.53	168054.90	32530.66	24919.62	43091.38	47898.52	35986.91	7195.19	4188.75	2641.36	2085.44	1828.72	4173.76	3022.12	925.46	1578.74	1761.90	1333.70	518.10	492.21	336.66	278.42	298.72	347.29	148.81	382.60	232.80	286.59	101.34	81.76	255.57	176.76	283.93	200.13	173.87	167.27	182.59	102.62	159.13	89.68	71.06	102.10	198.62	160.37	101.68	53.30
405			194295.28	1631695.00	451662.96	153536.54	51147.12	51493.81	23515.75	39888.60	19884.15	5655.09	5519.44	4192.62	5032.76	2619.34	4207.29	6102.90	4053.78	2595.37	1443.77	1742.51	928.51	1781.52	1644.05	323.87	1432.09	2237.67	2220.23	1071.19	672.87	1309.86	675.33	662.59	942.45	374.78	736.47	1016.09	1303.26	1822.67	394.42	205.86	460.26	503.36	220.31	447.33	611.56	931.47	1115.45
406			57066.57	276695.59	140035.20	93940.82	37333.60	28323.29	29185.97	56781.38	13102.50	4304.92	2227.90	2337.18	3969.85	2401.00	1136.26	1497.36	1486.77	679.10	1287.27	2139.20	806.24	477.74	1458.91	613.79	179.94	395.07	746.29	779.53	307.09	246.73	104.29	164.12	234.46	518.54	354.55	121.75	257.28	275.09	118.24	98.81	65.03	97.97	69.96	56.37	83.22	96.00	85.68
407			63077.28	291349.37	136195.84	52217.50	73320.42	133047.81	77138.03	48179.30	25000.05	7112.20	1830.96	990.79	969.91	1239.26	962.10	1076.31	1192.66	707.60	528.25	1117.63	936.57	571.18	248.46	202.20	184.42	191.28	570.27	439.63	341.57	348.18	183.52	211.23	169.93	161.58	248.39	252.98	108.22	115.42	119.24	262.52	341.47	215.17	137.70	79.88	115.47	129.05	128.54
408			89769.37	698172.43	124172.04	56355.00	37500.13	45333.47	31595.75	15409.49	9736.97	5714.14	3183.79	2165.01	1307.82	1772.49	2383.57	1654.51	763.98	989.15	949.47	1066.34	859.33	531.20	539.20	744.10	407.48	199.10	462.09	438.64	466.15	389.40	391.93	490.71	118.63	90.04	68.37	140.94	500.65	700.04	321.14	121.00	149.06	116.50	81.07	115.48	167.59	103.12	195.09
409			229403.14	686083.25	282328.28	62439.94	61765.71	49850.86	17489.04	17967.57	6206.34	1529.66	1063.54	1216.77	2082.50	1085.92	526.81	530.00	569.44	615.17	426.28	281.54	270.71	409.78	590.00	540.29	325.74	302.07	254.47	274.12	178.09	178.56	179.26	194.07	2258	138.82	118.09	75.07	131.99	82.85	59.48	73.57	73.73	85.42	107.07	94.92	110.85	78.39	82.55
410			51041.77	80858.60	34807.19	29678.50	26527.32	24505.70	37123.10	13693.70	4476.52	2139.68	1685.47	1973.62	1790.13	1228.28	1489.63	896.32	770.39	520.14	976.84	1295.44	661.35	325.09	176.15	354.39	346.11	204.32	136.59	144.27	265.18	151.45	124.70	92.31	53.47	118.25	130.54	99.21	113.59	146.78	147.01	134.61	126.31	94.68	58.92	86.60	126.99	161.27	118.23
411			20979.91	142528.31	75083.48	47528.10	25157.86	27969.40	21450.58	31785.06	15884.30	1262.43	991.25	966.75	1598.83	1294.85	1620.15	1272.52	1555.79	1042.08	619.27	197.32	273.13	261.02	159.99	228.82	268.73	182.97	302.35	244.70	148.52	103.32	130.90	238.92	184.52	255.28	279.14	77.08	157.29	123.57	104.97	82.29	183.75	184.53	76.95	124.66	130.15	74.27	72.25
412			205990.92	959488.56	127451.18	82156.63	49985.44	20521.59	31011.00	23080.16	5264.03	2340.95	899.22	1885.34	2616.00	1877.85	2286.67	1789.61	1377.10	1108.68	625.50	1167.74	694.09	716.38	678.93	558.31	376.78	435.94	930.33	611.46	469.44	314.53	422.75	186.37	315.49	277.10	299.20	554.57	575.27	259.42	492.87	95.42	148.55	271.90	147.12	309.44	193.85	172.14	102.12
413			19932.77	55816.87	114470.95	62053.26	26886.99	20662.13	22912.16	21607.72	10229.32	5172.20	2332.93	1472.34	587.17	668.73	915.99	513.55	767.61	816.21	732.08	704.89	360.45	140.02	70.60	167.85	158.41	121.36	130.94	191.90	292.74	128.80	216.45	257.04	214.06	211.33	168.54	190.81	289.64	259.55	101.32	64.55	106.31	52.55	126.72	89.98	115.80	132.38	62.16
414			196342.60	628440.68	267257.28	79542.66	50572.25	71246.79	49793.02	26614.13	10676.76	8777.37	3811.76	2468.18	3132.28	1243.01	619.55	341.07	1063.45	1241.84	1037.76	734.76	420.79	232.07	279.86	501.34	313.64	170.43	466.93	478.25	336.81	235.52	221.70	286.90	330.48	451.36	186.54	161.12	300.95	205.72	186.98	135.53	181.83	233.33	213.05	134.79	199.48	133.09	41.11
415			143940.12	889121.75	147645.01	44982.14	31756.35	19451.73	37615.50	40789.93	10102.48	721.33	2069.09	3110.05	1756.98	1835.98	1162.51	1570.90	2187.96	1145.27	1302.46	819.57	1759.04	1141.57	592.38	984.68	631.11	476.57	536.12	600.23	724.23	486.45	370.75	486.97	324.02	409.55	634.65	808.19	795.02	698.79	506.22	520.75	477.71	362.27	421.28	643.22	623.32	556.54	155.32
416			240745.56	324322.56	224542.20	236925.09	87876.14	45368.56	44473.90	71114.19	29330.03	4573.36	6676.97	5221.46	4410.41	2118.25	2515.09	3141.00	2008.24	1420.84	1485.98	843.66	595.23	579.26	297.78	378.47	363.12	266.19	133.51	113.62	71.66	235.60	126.68	268.27	226.28	149.67	97.73	214.18	230.56	223.37	135.26	121.49	116.52	95.09	153.65	146.97	131.33	120.80	79.06
417			20458.66	209184.87	179042.51	101473.96	44606.02	39864.51	35282.76	14409.07	10886.29	6631.70	4240.73	1962.19	1212.29	1520.09	864.76	922.98	1301.68	975.48	971.34	1396.44	267.92	316.67	446.60	346.20	369.42	321.73	179.98	347.61	379.23	289.16	324.80	129.83	197.26	156.41	182.47	192.74	198.69	135.89	116.11	218.66	252.69	227.76	108.68	43.99	65.27	101.88	87.91
418			75357.39	272778.09	211850.89	186815.28	96869.80	36316.68	30456.18	19346.41	9608.42	3546.92	3449.53	2314.20	2756.32	2544.20	2311.24	2662.94	1359.46	1136.26	725.30	606.15	215.38	451.13	711.79	492.66	531.74	483.53	394.96	216.56	298.27	376.91	138.52	255.29	192.54	100.06	100.37	137.86	171.47	91.45	94.70	110.16	98.92	171.65	113.86	103.67	195.36	131.52	190.90
419			788126.68	3132493.25	508925.65	48703.47	36088.69	31728.55	18378.50	27410.10	9602.75	4559.51	6165.31	7167.62	4388.52	3710.03	5036.64	4451.03	3052.66	2420.45	1231.55	1522.25	945.57	1578.98	1205.28	2002.85	2171.50	2021.90	1457.98	1207.31	910.29	967.74	922.01	475.97	517.41	865.91	936.60	811.15	1989.03	1512.49	910.78	734.40	662.71	446.09	366.36	404.97	258.07	404.34	751.96
420			56024.35	85053.19	35495.97	66081.66	18698.95	25024.45	17654.45	15251.84	9012.02	4505.67	1515.10	1870.02	799.31	1120.77	1412.01	1117.56	335.76	274.04	617.85	413.23	299.35	242.74	210.72	246.37	454.56	243.17	78.42	199.40	164.91	140.78	119.86	98.23	96.10	76.83	108.34	90.70	210.53	149.11	57.14	56.61	101.86	79.81	62.24	83.05	73.38	126.34	96.00
421			130187.73	397553.75	160943.01	64433.60	60097.19	38169.52	40372.08	45306.16	11925.48	2568.18	2132.01	1877.79	1957.43	1131.98	1386.30	973.00	1489.61	1480.25	944.17	556.54	885.76	716.85	535.15	594.01	216.59	362.09	504.74	362.80	266.79	274.57	259.89	163.24	65.62	80.68	181.37	199.12	412.46	237.98	221.08	155.41	230.49	216.94	143.64	123.09	85.25	121.42	189.45
422			148113.75	592070.43	465990.65	318301.59	90561.45	40427.37	37741.71	45638.15	21338.30	9002.87	2426.35	3598.21	3711.05	2311.70	1976.83	1950.77	1063.39	1269.59	1308.38	1583.60	1044.88	1090.72	358.97	231.48	345.19	105.15	327.78	597.69	293.95	222.49	459.40	343.54	316.67	183.51	208.30	154.74	391.68	121.18	116.84	382.26	439.85	192.09	108.35	146.62	212.78	108.29	150.10
423			91357.17	436428.96	244911.12	180881.39	68854.30	41432.83	52522.16	27695.87	9411.76	5291.81	4993.16	2182.35	1276.07	797.08	1281.04	1263.01	624.41	817.38	468.11	415.13	425.98	707.27	904.42	456.50	357.17	287.45	295.52	139.71	388.90	201.87	142.50	197.34	100.18	132.76	141.78	137.27	181.89	133.41	202.92	127.41	143.34	138.81	97.33	92.25	185.89	181.37	126.73
424			89347.21	1089036.87	190283.46	86281.98	69973.21	48912.19	14992.50	22362.67	13017.18	6987.75	10328.99	4563.86	1210.08	1311.87	1339.05	1502.20	3675.31	1592.58	769.76	783.42	3273.21	1649.89	2404.15	1808.76	1431.74	1822.44	1114.40	1182.66	626.51	310.19	480.02	231.24	594.61	491.23	945.70	566.45	353.47	591.26	849.67	468.63	339.14	482.69	363.57	501.21	418.46	232.86	226.29
425			1315669.50	5782825.50	1704714.87	174579.70	48649.08	41251.41	28968.49	15662.41	5795.33	4838.66	2814.96	1904.06	726.60	1228.62	2259.42	4151.28	2319.72	1864.60	1895.89	1440.10	2183.24	4108.05	2740.94	2099.79	4179.81	3335.75	1843.28	2798.08	1393.47	1312.34	1072.81	2068.91	1593.70	788.30	2051.75	1622.61	2074.53	1425.10	942.56	676.97	912.90	511.07	458.16	1648.02	866.71	1187.59	1366.19
426			16611.08	55279.93	65461.60	28337.38	30081.74	21898.82	13512.98	22051.86	5790.64	1420.81	2121.32	2288.66	971.89	823.81	897.07	1401.48	1565.48	933.49	626.66	347.83	589.54	738.96	915.34	478.53	270.73	401.24	165.81	82.14	127.21	124.46	116.15	119.18	158.51	216.45	119.10	215.62	369.45	271.67	132.88	87.29	118.83	81.38	103.72	68.75	53.31	65.16	162.01
427			89086.01	354410.68	166282.29	101255.25	51915.34	37205.06	26122.99	10122.45	9973.64	1909.45	1993.44	2537.94	2275.85	1028.20	955.81	766.64	944.66	825.13	348.72	154.56	246.91	324.57	304.97	427.81	430.07	387.93	248.85	215.20	228.72	248.28	207.70	133.63	187.32	244.03	160.13	206.78	207.56	66.12	92.48	76.92	61.21	115.97	61.42	90.38	83.98	105.90	109.48
428			133141.54	525183.87	51914.89	33087.47	13823.94	13623.10	14140.10	18583.68	6671.79	1049.40	1337.06	814.43	737.03	1330.28	903.81	537.35	1173.39	800.20	425.16	637.65	548.91	489.59	386.37	864.38	1270.60	285.75	508.62	84.50	128.35	322.37	579.84	682.01	1101.17	448.54	470.95	256.01	359.85	249.03	221.84	222.27	175.72	160.73	192.36	195.18	349.14	124.28	284.11
429			110115.51	778441.62	303517.21	182773.84	38773.73	30781.22	71197.77	25145.21	10927.67	6672.06	2241.73	553.37	1412.29	1308.41	1516.46	1602.91	1615.30	586.14	363.97	484.23	361.52	447.65	805.92	945.49	619.52	429.80	418.20	205.26	167.09	414.00	302.15	428.42	143.91	193.90	212.89	245.04	84.77	101.09	100.70	86.58	60.07	65.59	113.66	140.14	179.26	207.31	142.81
430			54901.14	99068.47	99353.23	73147.28	66196.73	47771.10	24508.88	16372.73	7269.35	2435.32	1079.50	788.97	693.23	855.88	1378.98	1423.55	900.46	812.34	332.97	152.43	358.00	283.36	435.92	254.40	102.02	259.91	291.39	151.26	115.33	78.86	188.04	218.12	119.01	189.35	109.35	162.40	111.81	72.88	97.26	93.06	146.41	89.13	96.29	158.46	118.17	105.01	97.24
431			345612.75	908617.68	154265.57	62342.80	49404.91	48750.79	31876.98	30609.45	6697.15	2219.04	3635.56	3085.91	1723.18	1668.05	1907.41	2668.46	1790.34	751.33	221.39	317.11	459.30	574.61	423.68	239.82	286.98	273.72	343.35	564.39	306.10	240.44	154.81	260.17	228.11	120.63	112.17	217.44	124.76	104.05	105.85	104.72	189.91	144.02	68.11	89.37	72.04	51.27	152.79
432			930164.18	10352211.00	316444.21	147789.10	40622.46	38551.59	42031.69	28971.91	16007.77	14394.21	16196.38	25931.51	15093.42	2401.14	17920.00	7358.29	36881.80	27805.13	13530.64	15771.26	10865.85	8102.72	8084.76	14107.34	13600.54	9521.35	3243.97	6720.18	16179.65	8218.38	10942.97	10700.69	4165.14	5114.27	11197.97	10481.10	13267.57	6321.05	2830.99	7894.14	3551.47	5872.38	7642.40	5116.63	3900.28	7340.48	10617.55
433			53816.60	386928.59	181910.56	73048.98	42780.79	25633.27	43926.45	45300.80	16437.42	5657.87	4915.40	3519.81	3218.71	2258.76	1361.57	1418.38	1328.12	942.36	482.66	676.01	251.01	798.47	1744.42	791.48	317.14	271.28	428.84	444.39	294.14	194.70	166.04	105.20	170.16	153.39	219.50	105.80	134.66	199.75	530.72	228.97	110.09	155.86	96.46	53.64	109.24	108.36	96.27
434			93642.51	352453.50	214471.51	53964.76	27349.98	24233.67	62514.35	88285.93	23935.79	4099.10	5060.07	2367.51	1825.37	1042.73	592.99	911.77	887.05	855.38	564.51	232.85	405.15	511.52	364.99	305.44	453.60	308.99	402.30	240.78	231.16	237.44	317.58	315.20	387.15	342.20	172.52	182.63	165.84	251.82	248.01	382.86	227.77	268.94	87.12	91.16	98.91	84.66	114.64
435			28932.01	92545.58	98221.78	87487.58	54784.95	53247.03	36419.28	23672.28	6241.44	2410.90	3473.58	2957.09	1624.81	1127.10	1554.02	856.63	922.46	477.97	641.21	677.26	447.60	94.09	214.04	283.28	326.30	332.42	331.98	237.47	156.26	149.37	144.37	83.91	75.15	48.77	47.34	82.30	80.36	56.62	68.02	117.57	152.05	114.14	111.99	61.35	81.09	89.01	92.26
436			370811.15	1362567.00	223726.90	25503.51	11546.94	28508.15	50030.11	16035.99	13282.49	3951.47	3353.25	2070.85	1679.23	3253.46	1198.78	1961.14	1548.19	1153.42	1007.61	914.67	341.71	512.79	442.50	455.08	745.45	340.07	490.25	374.70	356.32	1069.05	647.76	426.39	232.92	225.84	270.04	403.59	469.10	172.50	270.28	212.65	473.43	332.33	315.52	379.97	361.25	595.66	226.31
437			48867.10	115742.78	40870.62	58333.23	24967.90	29060.63	27498.10	26122.09	9752.10	1946.49	1448.39	976.46	1162.11	2074.64	858.25	1251.62	1028.32	1173.67	342.86	518.07	263.58	187.69	238.81	317.17	284.59	113.24	255.41	78.94	205.69	200.25	257.06	119.79	59.34	142.90	140.83	193.14	204.79	88.88	76.85	82.85	120.59	193.46	104.78	61.06	89.05	69.73	46.03
438			594513.18	1759695.50	357994.56	160509.73	156075.90	117615.99	95124.25	74091.41	23434.29	4560.87	2302.57	3484.15	3840.87	1485.91	1732.16	2176.05	794.38	585.87	1351.78	629.65	550.29	330.05	467.89	495.49	341.15	570.33	296.00	200.73	267.66	363.17	208.77	178.57	140.62	220.23	186.74	143.89	110.10	101.51	87.17	233.56	467.67	585.60	258.59	111.87	199.04	103.93	136.41
439			157972.51	398462.78	225393.43	91131.50	86910.54	35038.22	50568.11	37541.76	7510.08	3589.36	2743.49	2001.75	985.97	2038.35	3089.74	3045.70	2727.20	923.29	1309.59	1127.41	682.26	600.06	1399.58	1296.33	875.93	392.59	520.18	657.26	541.98	520.84	504.10	440.84	425.47	292.57	300.20	413.98	867.41	522.29	173.96	217.84	381.89	200.70	279.55	395.11	285.99	142.47	205.83
440			147358.65	354145.06	198877.43	317851.00	295829.75	130888.70	121135.80	77424.95	18248.81	5920.91	2820.42	4670.59	3825.06	3860.10	1898.58	2059.00	2233.07	1722.83	471.08	504.50	759.67	635.25	523.09	314.53	647.41	325.47	446.73	429.73	138.84	467.85	184.27	138.32	121.47	204.93	131.77	208.89	111.78	139.02	265.29	280.73	302.63	337.36	151.41	124.39	157.67	67.99	89.31
441			34475.29	49222.09	25735.67	49624.37	54116.48	19818.82	44164.30	23717.17	9715.85	3809.86	2088.71	1128.44	1391.94	1477.10	1539.92	1931.30	2082.53	815.35	803.08	1055.09	1053.02	642.15	730.18	774.98	389.16	313.45	366.89	474.55	228.90	102.69	92.03	106.84	140.27	175.66	142.21	190.26	99.08	130.68	95.11	67.30	53.11	81.42	67.78	105.56	112.83	146.88	54.01
442			108778.71	489305.40	134568.34	113733.49	29026.50	38558.59	26972.16	12015.06	12742.05	6993.05	2964.25	1688.50	3475.07	4393.84	2442.93	1408.34	1014.67	1235.16	1129.81	1151.86	1159.28	1036.26	1460.10	924.48	1155.05	1183.43	1390.55	990.77	343.53	234.90	578.92	705.45	382.03	384.63	594.44	466.88	220.68	434.64	259.84	223.05	142.27	229.45	209.89	238.52	251.61	664.33	481.71
443			31603.03	54302.85	88736.21	96714.60	60059.89	55920.20	42881.49	17822.95	4577.27	1895.04	1345.89	1105.64	1240.89	1815.28	1533.28	1649.02	774.16	487.83	651.86	347.38	202.59	361.04	345.32	200.53	177.90	199.14	144.75	392.59	241.84	79.68	125.54	162.27	291.79	378.70	191.93	150.23	75.52	128.18	91.32	98.20	83.23	108.14	89.29	60.47	75.94	51.41	59.07
444			51864.58	86650.14	72993.96	24168.94	41176.07	28343.82	16361.21	24266.91	2563.56	3350.55	788.96	1057.64	1619.69	524.17	1144.32	665.47	990.05	567.07	463.71	444.45	351.05	194.71	518.25	395.75	310.10	218.11	282.96	322.49	224.38	171.24	123.99	210.83	218.57	171.51	78.09	86.75	68.03	85.79	105.07	81.96	72.58	113.31	132.92	116.79	141.38	100.11	108.19
445			26825.10	145635.98	49088.09	64253.87	48684.91	31604.94	43279.49	43211.51	20148.05	8983.91	3830.26	2744.22	2343.88	2014.11	1385.53	843.79	1165.70	1041.37	520.06	444.18	235.71	263.07	453.22	346.38	379.75	659.74	542.99	678.64	314.38	140.89	123.74	112.20	123.20	147.11	210.96	220.56	205.07	101.97	156.69	223.56	196.67	172.71	79.93	108.57	143.86	113.52	118.30
446			173399.09	666150.18	212400.73	60853.12	64472.05	40417.67	63676.88	39942.25	6330.43	2388.62	2589.75	2542.40	3252.30	4721.17	2961.99	1241.11	1494.44	3989.99	2290.27	1179.90	579.59	878.17	521.08	717.00	317.36	654.67	1316.24	963.10	496.61	267.57	261.91	311.71	489.83	361.56	750.57	643.33	403.78	447.92	323.82	203.73	392.75	338.41	230.10	219.72	227.61	702.20	514.11
447			180022.23	1809240.75	127364.60	72165.03	79823.58	8056.52	12652.54	19239.84	7885.35	2548.05	3669.45	2160.32	5174.37	6084.79	2453.07	2323.54	1681.84	1753.97	1354.05	1023.54	864.81	1516.79	2590.21	3037.09	3151.27	1475.98	1309.75	827.50	791.71	402.84	627.16	1314.99	877.74	553.74	291.40	682.22	1142.97	687.09	371.97	326.55	756.88	709.22	417.00	364.25	499.17	271.75	197.24
448			32034.07	212389.42	83883.67	38251.58	34460.89	18858.21	51074.14	43692.29	9273.90	4390.79	2278.95	2395.99	2386.03	1765.16	1217.38	1077.14	712.72	850.78	1214.38	412.89	272.35	143.86	145.21	184.91	337.26	173.46	131.13	111.70	260.19	272.51	185.77	141.65	85.49	75.40	83.79	103.18	217.29	150.27	94.86	57.46	102.86	81.29	59.06	118.40	74.47	74.89	81.98
449			252767.21	990081.06	165059.87	140230.42	81543.64	63873.23	76036.52	32348.19	9002.26	9713.13	8966.17	5035.42	1561.60	2724.07	1796.37	1674.73	1196.96	2242.86	1526.16	3060.43	2164.77	690.90	2024.73	1470.83	1045.69	469.11	945.99	1151.70	359.53	148.54	384.41	698.22	899.85	994.87	954.13	945.65	744.15	604.72	246.76	728.45	637.95	518.13	644.97	289.51	228.60	171.59	267.74
450			19585.69	203858.90	85558.48	45764.95	34077.85	49180.35	15029.82	18972.90	7716.39	1669.64	1813.03	1376.77	814.38	704.66	661.45	848.24	1436.85	1462.21	523.09	793.91	1011.73	244.96	370.15	308.05	385.63	368.19	759.72	424.85	261.06	438.57	354.57	354.79	355.36	121.08	157.68	188.00	127.57	51.63	131.93	136.92	194.87	232.82	282.47	103.57	106.55	151.45	76.02
451			203759.15	526854.87	282760.81	90706.13	123321.19	65462.16	74401.28	57693.48	14234.53	5579.07	3014.67	1247.51	1150.74	1322.99	4052.31	4832.80	3952.24	1624.05	1103.28	376.30	215.47	465.60	586.91	352.57	308.35	512.86	426.39	544.76	355.50	231.15	383.11	245.78	139.70	182.95	93.46	200.08	301.16	147.85	133.26	96.55	104.59	94.37	58.28	81.82	90.88	92.76	65.98
452			70830.46	239748.15	251256.85	54808.80	39891.63	54206.92	50105.58	26921.06	8173.10	3862.43	1655.62	1149.96	1441.66	1892.79	1028.52	860.80	3010.84	2499.58	1084.32	689.22	478.33	585.49	759.96	409.05	299.71	239.97	390.59	877.63	789.33	804.48	444.73	104.36	89.15	91.38	177.22	97.68	227.90	450.94	373.30	123.14	231.99	159.70	73.36	102.74	94.05	121.74	114.58
453			62842.45	525834.56	388492.68	126155.95	94974.27	76445.30	32027.83	20455.22	22290.02	14702.03	3134.06	2178.98	816.39	2222.85	1252.17	1308.63	1772.88	2028.53	3020.37	1898.03	1369.44	589.66	433.95	263.13	264.64	415.06	165.72	250.07	441.39	170.79	155.37	311.56	282.26	361.77	123.51	158.30	126.20	72.89	103.40	112.31	109.41	184.95	126.69	78.22	107.70	139.43	114.12
454			31876.20	1171080.50	62877.35	31715.44	14064.57	28423.29	50798.79	33376.37	6900.62	6069.03	2038.40	1833.68	2171.74	1705.29	994.47	3275.77	1759.70	778.92	1380.80	800.33	822.24	987.83	555.37	391.43	513.16	624.22	678.82	539.47	1337.37	1106.37	470.03	295.90	472.12	284.92	471.83	1308.92	678.82	219.79	344.05	336.50	467.41	208.96	72.63	103.12	335.02	88.77	172.60
455			204856.18	505761.25	100380.31	12543.72	110996.39	61929.92	36652.60	32106.57	6188.27	2434.27	1976.31	1119.34	805.40	691.77	671.05	730.32	787.46	1347.19	860.84	464.51	562.47	357.98	436.97	542.44	301.57	493.94	321.83	161.35	165.55	109.53	89.17	206.90	259.10	155.78	100.49	67.44	182.25	156.15	81.74	109.88	145.78	128.99	92.27	95.18	85.75	83.23	94.63
456			85749.75	200454.54	74374.58	34831.40	20268.80	23790.40	17087.35	11951.58	4318.57	2004.62	2726.02	2442.83	1025.15	844.70	858.94	623.67	346.09	687.52	1725.80	1058.51	368.95	328.56	790.58	681.90	242.92	266.60	414.03	215.13	315.27	414.31	319.72	322.34	302.02	607.82	1091.14	125.39	267.09	198.71	151.01	163.87	286.22	96.40	160.59	297.69	240.42	109.90	172.37
457			209381.53	413508.71	181094.09	133533.25	118590.65	81021.27	86236.25	47197.74	13048.07	5124.89	3316.37	2010.75	2552.71	2112.22	1271.16	1418.72	2449.07	1942.57	1637.51	1178.85	382.65	183.42	437.85	522.49	1167.45	664.90	230.45	348.82	305.43	251.75	234.08	193.24	159.02	143.67	163.68	119.59	140.95	183.23	178.29	99.22	172.59	165.72	101.29	147.32	67.21	45.92	79.58
458			109152.96	399302.84	80748.57	74103.85	27731.59	19703.86	39992.71	45794.28	14295.27	2141.96	1629.31	2500.61	2137.93	2432.32	2724.15	2214.14	1992.01	2823.14	1863.81	713.19	530.07	295.15	273.95	332.11	530.85	895.49	608.07	336.57	285.58	256.66	237.72	254.72	327.17	372.50	130.64	134.75	425.23	446.69	159.27	133.17	119.86	209.84	127.90	104.62	126.36	160.19	85.48
459			72495.80	364187.87	229873.21	80828.69	35696.83	22467.78	48905.80	38004.45	9386.15	4158.40	3204.82	2779.77	1094.62	2509.02	2640.32	1317.08	1924.56	740.45	309.93	303.16	462.42	398.01	415.53	437.99	636.04	329.82	579.62	543.45	275.77	217.59	163.47	106.70	105.82	105.45	188.81	103.52	221.59	120.75	180.00	161.07	106.71	110.49	77.05	126.20	45.49	62.88	37.53
460			166764.62	562325.25	149858.67	54532.63	18690.79	43117.16	55033.58	18684.65	3911.79	2895.32	1877.04	1217.89	859.00	2528.21	3062.64	2359.31	1941.78	3651.42	2975.00	1017.78	545.11	919.29	506.17	297.29	785.85	889.28	362.74	175.20	422.64	116.56	244.96	238.77	196.42	109.60	145.52	205.79	126.99	121.30	244.93	164.23	240.53	186.74	130.13	113.70	124.84	85.32	67.36
461			172982.73	910821.06	140371.18	79711.66	31820.08	13423.03	32040.75	18703.93	6524.33	5359.40	11402.19	6811.60	4770.75	4109.59	3791.66	2137.71	2767.02	2858.05	2617.03	2589.62	2457.35	1099.51	862.01	1734.73	1195.50	553.90	1550.17	882.44	883.70	777.86	172.50	440.69	1142.65	1539.54	994.96	787.08	1469.11	1579.16	972.02	1927.95	2082.89	871.14	286.57	442.39	813.38	223.97	271.29
462			50881.55	285537.28	271898.00	154672.95	86193.87	71138.60	72760.23	30699.90	17374.77	5163.20	2285.77	2720.38	2384.99	1735.68	1777.65	1397.46	1446.23	1388.31	722.72	375.43	258.73	569.42	1262.55	330.12	147.02	138.32	240.75	164.60	240.93	153.72	94.22	128.78	97.27	131.01	114.35	173.34	172.43	114.25	251.56	321.11	284.28	175.11	128.17	89.15	58.66	118.52	75.36
463			462492.75	2041720.87	247866.87	53972.94	23581.91	25812.89	38931.91	46795.18	5750.80	5170.49	1869.43	2447.25	2037.67	514.61	1065.31	1290.69	2348.65	1849.62	936.37	392.74	296.80	902.47	737.34	615.64	786.11	527.49	404.95	511.60	567.96	391.59	375.45	285.60	280.14	152.15	338.79	203.96	202.67	253.99	386.19	476.50	111.78	122.49	183.25	106.17	158.98	112.92	137.22
464			100890.08	444251.09	134146.09	51957.34	30158.33	24621.25	24299.03	12568.09	3636.97	3660.24	2632.47	2246.93	2636.06	1259.59	1307.01	903.26	1276.39	827.68	814.25	1129.47	1180.24	511.09	406.25	312.12	107.09	511.23	354.83	220.19	352.32	310.89	327.55	141.60	219.10	255.98	369.51	193.79	141.13	166.16	140.31	106.54	156.64	204.66	65.73	124.81	114.49	176.84	292.01
465			60582.52	319982.18	148955.28	166388.23	88695.56	49024.36	38606.59	19296.37	3772.19	4895.54	4598.38	1869.69	3308.08	1036.74	1430.79	868.06	871.89	683.58	916.91	961.01	883.45	724.91	1635.95	1060.25	891.50	644.22	131.31	195.97	188.01	167.80	357.59	305.72	165.13	422.35	201.93	211.81	404.10	452.73	219.27	70.12	107.87	266.88	141.91	213.53	278.35	207.81	96.83
466			31796.14	243567.14	305773.78	187842.92	76986.63	45890.69	64036.92	34802.07	6060.67	4077.76	3608.75	4387.23	1836.09	2017.52	1960.14	1566.82	1124.94	1033.88	974.98	311.89	298.68	259.81	307.53	263.03	376.85	419.99	259.38	133.84	220.47	175.23	184.90	149.26	92.53	128.70	136.70	76.77	187.49	162.07	92.92	132.35	154.74	246.47	224.00	120.35	49.03	84.83	38.36
467			138175.43	434886.25	125548.88	60704.21	27653.43	23443.33	44021.41	22622.92	6873.87	2222.03	1689.49	1301.13	1080.63	1091.24	439.05	692.90	850.01	832.69	477.57	358.70	601.01	375.57	286.68	282.67	305.44	217.41	117.10	229.03	253.21	298.93	284.31	227.94	238.87	162.97	137.41	231.13	237.72	220.84	299.54	285.27	227.19	161.64	144.98	98.39	67.77	69.87	28.40
468			21141.54	210897.04	224418.65	62471.09	43682.73	55103.43	52459.49	10571.11	4087.57	1903.21	2053.17	2348.21	2671.49	2554.61	4493.47	3361.29	1929.25	602.17	384.65	162.34	337.40	418.62	817.08	276.48	423.93	211.70	223.57	272.92	177.74	142.47	183.17	220.54	238.68	257.72	239.36	104.52	55.06	114.39	99.00	99.08	139.87	103.50	47.15	142.60	177.26	267.69	125.21
469			55744.58	187728.53	61030.76	39509.62	43934.87	33252.92	27066.12	5242.28	4081.13	3868.76	1099.63	1136.19	1578.52	898.37	822.20	933.85	1268.69	454.44	550.59	584.06	405.82	400.43	528.85	376.68	308.36	206.70	219.14	192.95	87.13	287.00	379.60	179.86	181.12	385.67	361.12	233.02	214.13	211.34	84.65	113.09	173.38	199.71	108.48	189.73	134.68	104.68	74.54
470			95953.91	296834.65	50573.02	24857.71	38197.95	24102.43	23935.15	20284.36	3925.63	2808.58	2176.05	3031.99	2162.38	860.76	1123.73	639.73	956.02	571.70	427.90	812.07	661.02	496.73	384.31	378.32	440.01	382.79	570.47	421.55	465.60	545.02	332.55	330.89	172.58	225.84	171.16	54.20	160.37	180.67	113.17	85.68	194.40	178.79	88.12	160.25	156.74	76.40	187.15
471			137974.53	256608.26	41447.24	56567.12	38837.96	38795.84	55230.09	20230.88	4528.03	2781.03	1681.58	2405.21	1386.90	894.74	925.68	1051.66	1271.91	1404.09	884.81	608.05	171.15	570.59	423.93	606.76	396.38	393.91	397.93	347.10	368.92	348.75	289.74	212.88	197.12	267.26	295.09	111.17	81.32	133.99	98.40	60.14	88.59	140.81	79.42	209.18	349.50	99.49	120.04
472			85406.19	134191.17	41847.89	37349.51	18464.94	22208.68	26523.26	17906.91	3300.80	2132.32	791.13	751.26	1185.27	638.55	894.24	1074.83	723.58	578.99	422.92	605.14	418.46	152.97	150.13	216.82	108.61	159.45	263.53	417.40	159.59	123.93	151.76	110.05	159.20	85.41	85.10	124.22	132.60	110.13	191.84	135.12	159.72	155.18	85.35	59.10	87.07	111.45	45.74
473			67536.80	150595.25	68689.17	52194.92	92729.91	34476.83	37421.19	43199.57	4844.73	2097.81	812.42	1288.98	2339.99	3180.65	1537.54	1923.37	2503.73	1299.83	668.20	418.49	301.86	359.16	119.31	226.20	318.11	181.60	184.20	214.15	237.65	133.74	86.35	48.84	35.65	98.23	97.96	76.10	59.91	64.48	51.80	84.72	64.44	92.52	74.48	145.24	50.30	47.14	96.29
474			159748.29	613032.31	55760.01	33809.07	38258.79	24184.88	40723.71	25047.83	9251.20	3377.00	1548.91	1478.95	1671.78	1339.36	1695.46	1141.73	828.84	719.70	846.78	773.05	337.04	605.04	554.63	122.57	141.58	347.00	495.75	275.09	397.33	168.77	205.74	225.58	123.96	141.52	90.90	143.15	224.40	89.62	133.80	155.75	49.40	109.12	169.13	285.41	158.71	179.69	198.93
475			1924168.75	3748041.75	1344101.25	40747.01	26552.41	15812.74	15005.03	21569.12	9000.77	2189.62	837.60	970.40	593.83	743.09	909.86	843.84	952.80	565.79	767.02	868.41	333.67	473.36	1460.00	671.82	818.02	1280.48	255.92	260.75	169.82	241.08	495.95	918.41	248.80	328.95	331.05	223.68	375.99	182.14	359.55	326.52	173.60	165.75	94.92	219.62	403.52	167.95	265.85
476			154856.42	428956.03	65202.03	52932.37	63540.13	34514.80	39505.15	27187.21	8499.73	4672.53	2326.71	1901.02	1542.59	1655.77	812.87	1477.76	1732.51	1016.12	1236.71	1669.28	1466.93	475.23	301.36	254.94	224.89	405.71	247.69	271.76	154.40	406.92	183.41	52.57	266.31	225.95	137.76	156.99	141.23	98.62	143.90	66.30	241.45	167.65	131.83	175.65	99.03	112.63	69.13
477			60357.03	140908.34	252663.09	369743.50	196184.64	45848.60	55487.53	35296.31	13270.65	8969.61	4347.65	999.42	1087.06	2099.23	1633.97	1433.57	2076.05	1001.96	1040.05	355.14	313.53	555.63	517.61	376.84	983.79	657.39	502.51	744.13	216.18	64.55	162.59	121.91	130.93	289.24	397.71	278.24	162.64	121.52	118.81	88.90	221.38	127.17	89.35	85.19	95.23	113.19	61.11
478			218021.92	727244.87	118235.28	41079.37	22169.35	35290.63	43051.63	28786.28	14609.85	5288.42	3106.78	3099.51	2084.33	1194.92	963.76	933.49	722.84	892.66	1621.29	922.79	993.80	551.11	995.63	632.58	250.37	285.41	205.24	585.17	215.00	274.25	285.30	421.38	478.87	405.09	211.87	153.71	214.85	138.97	117.10	87.06	102.31	326.17	395.14	152.80	110.77	178.21	210.29
479			82387.26	366575.96	88912.85	64104.89	64480.85	25822.61	28407.99	42769.40	19584.58	5751.94	3432.25	5550.03	3289.22	3674.04	1751.94	1101.35	662.70	899.02	1736.58	299.36	703.10	752.08	587.78	480.35	537.91	303.31	313.38	507.57	750.66	605.20	528.80	696.82	208.02	350.61	590.65	454.42	541.96	405.43	232.34	253.08	207.18	228.05	253.62	180.57	245.91	280.29	132.20
480			409025.62	773660.87	473994.62	131561.75	57597.41	45853.31	80017.13	71903.71	14382.09	2287.61	1740.85	1805.06	2087.89	1276.46	2733.41	1839.19	1781.39	2202.14	799.74	429.64	283.64	246.29	293.45	295.22	367.17	471.58	378.58	947.13	922.18	247.91	253.04	161.02	77.23	152.46	161.33	150.64	116.58	303.16	230.05	216.10	328.31	225.60	94.86	150.87	163.24	90.82	147.56
481			55227.83	193332.65	86311.52	65007.65	62333.24	26751.14	45381.75	18079.94	3650.81	2902.52	2294.65	1269.81	653.62	311.81	541.92	984.45	1012.26	1054.94	443.56	356.92	388.91	137.40	123.94	121.64	201.97	293.75	227.46	146.93	162.50	87.73	120.26	252.51	80.71	102.84	79.19	107.49	47.30	96.95	112.72	80.67	52.86	47.97	84.99	67.96	76.64	63.59	38.54
482			497414.15	1423528.75	280512.12	71481.48	75371.13	105674.17	58865.19	39747.61	13940.37	12183.96	3475.94	1379.84	1901.46	1664.80	1076.83	1320.78	2331.77	1352.23	998.12	460.42	593.77	502.84	882.65	1229.93	1271.04	539.85	493.53	864.94	746.16	832.24	791.37	395.77	742.39	625.69	325.53	236.18	358.16	305.99	396.45	377.64	344.90	262.18	183.25	219.65	415.99	243.80	186.92
483			110987.71	766442.37	478417.06	196202.42	63640.66	20271.86	15293.60	13177.70	9115.92	3101.45	2378.30	3425.10	1043.73	885.49	1162.58	1061.13	871.17	689.76	611.45	553.45	758.08	439.15	184.76	195.84	197.86	157.32	332.64	256.55	179.32	265.99	135.87	102.65	87.68	156.13	115.00	103.39	63.92	54.93	87.07	121.90	126.06	122.59	80.74	60.95	45.43	55.93	64.18
484			72858.62	369654.50	198804.07	38932.94	34215.37	18338.28	39407.06	20467.53	6394.04	3788.09	3281.40	2812.07	2008.24	2504.98	2813.60	1334.79	1112.28	1382.99	838.38	720.40	514.21	498.61	539.44	536.48	243.86	227.60	231.27	210.12	158.77	171.85	197.72	273.24	257.69	393.63	183.70	276.99	240.87	158.54	146.15	161.33	167.85	123.61	129.71	70.17	120.27	180.68	142.51
485			132833.84	341331.21	87094.03	60168.44	29537.66	33156.71	83190.72	58159.92	11241.79	9189.51	5029.16	2357.48	1845.39	1200.35	2319.87	2192.96	591.96	437.12	870.85	516.35	459.14	360.63	276.44	310.46	349.52	357.22	201.29	107.74	174.87	120.41	197.42	149.54	164.24	90.02	47.22	83.37	104.37	84.33	48.18	82.53	124.92	140.16	78.75	71.29	55.95	82.62	76.25
486			160116.15	626224.18	277813.78	134970.82	112764.96	109309.10	35825.18	18188.76	5954.27	2566.73	2135.52	1149.55	1242.32	1413.79	2487.40	2424.52	1292.20	446.00	634.38	472.68	286.42	508.54	362.20	471.32	294.21	188.27	277.84	264.53	250.62	108.53	226.93	254.79	407.88	487.97	196.71	245.07	145.54	115.55	121.23	130.83	350.92	411.42	241.71	135.61	107.71	167.24	139.18
487			62878.43	302437.90	166507.56	56801.85	63231.98	34065.23	23103.97	25788.88	16065.91	5761.50	3429.34	2894.17	2448.93	2442.56	2016.02	1458.91	813.40	556.66	724.67	730.28	814.34	544.82	225.40	506.53	576.09	287.13	210.67	377.04	580.85	211.64	227.11	207.13	177.77	288.68	239.74	192.14	140.81	177.92	371.22	228.40	267.91	265.34	126.05	81.23	61.31	106.46	116.71
488			77340.88	233719.51	75954.89	34519.18	31845.07	49253.39	63320.17	11334.97	4497.86	1499.14	1216.28	1006.91	1179.74	440.71	349.05	485.29	602.90	377.00	400.72	752.37	505.84	526.67	878.91	710.73	365.24	225.99	174.41	190.42	231.22	303.48	198.17	215.51	258.88	341.07	139.42	98.38	147.44	154.68	285.16	130.75	150.41	306.99	228.11	209.80	202.11	98.81	69.89
489			66842.18	264793.31	78974.57	64512.77	23797.33	25455.50	35020.59	12237.96	6965.05	1545.91	1473.69	1610.53	3812.59	2185.04	1467.53	1053.35	2006.28	862.27	570.39	365.44	467.49	382.58	284.48	927.35	787.65	874.63	778.41	338.90	171.05	159.21	161.86	192.40	192.55	261.15	182.17	196.38	438.64	276.81	65.69	68.77	77.40	97.05	118.45	91.83	77.87	114.66	115.20
490			121803.19	270489.90	161415.12	107326.10	68982.64	31812.40	61813.90	51288.66	9738.42	1845.06	2844.59	1371.86	973.59	1284.94	1219.69	936.04	368.42	508.15	694.15	448.12	261.46	485.38	330.23	548.32	481.89	292.74	200.11	462.44	302.35	284.23	165.23	150.03	165.49	130.42	77.54	126.75	78.93	124.91	72.29	98.41	150.84	77.69	67.63	89.92	116.31	86.09	125.11
491			117986.62	483841.15	110158.10	107268.93	87792.24	35374.15	35254.87	19554.94	12891.57	11098.76	5326.59	1802.75	2652.62	2495.69	3603.37	1283.71	4067.07	2892.09	3747.02	3435.47	4745.76	1605.47	1583.05	1123.68	2049.68	1393.30	1353.77	1517.60	2553.42	2008.90	1191.90	289.24	510.53	989.60	1336.17	644.80	1353.93	741.30	507.03	376.95	504.73	227.04	564.34	704.56	463.73	1168.63	411.82
492			100974.65	388352.37	127327.86	67933.05	102348.17	93649.67	55275.82	32664.89	15085.22	2588.99	961.99	932.84	2151.73	2093.54	1590.68	1149.78	858.22	674.27	600.65	206.47	437.14	471.79	340.75	326.00	474.44	209.26	206.84	253.37	209.56	211.38	103.91	111.17	260.30	212.87	164.28	133.80	108.49	93.24	111.77	113.49	63.55	82.62	118.13	214.90	174.70	104.28	73.16
493			108767.14	873532.81	270726.93	118377.60	41175.48	29145.54	33898.38	14566.26	5723.48	4589.89	3521.91	926.87	923.08	405.95	708.15	997.93	1028.74	631.24	274.92	370.79	288.67	118.93	413.59	196.00	207.43	394.13	258.03	228.24	335.69	196.52	215.07	271.53	375.52	325.81	169.06	132.81	182.80	133.36	72.99	49.72	146.27	210.91	181.02	93.79	97.40	97.16	91.52
494			38492.44	201557.21	136166.70	59940.49	83510.28	64500.88	77797.79	51046.44	12606.78	2636.18	3233.17	2692.73	3566.48	2390.98	2173.28	1600.81	716.93	914.11	1155.18	413.20	312.44	789.14	515.40	328.21	249.67	315.77	176.93	292.66	421.91	376.63	310.14	304.20	223.36	168.91	184.92	138.05	206.59	243.60	159.29	151.80	117.54	133.51	156.84	90.25	77.42	148.82	94.75
495			9675359.00	20847144.00	10875020.00	266194.93	43101.37	57058.19	58563.55	28549.35	7381.55	15069.04	7879.91	4072.61	5248.05	2749.86	5186.94	2994.67	7194.96	8261.84	3792.95	3153.00	4210.87	978.37	3186.63	1278.97	400.39	626.31	674.14	1116.71	4035.79	6830.79	2313.57	966.44	508.47	1977.82	2880.26	2174.57	1702.37	2005.15	2162.64	1595.35	653.61	453.25	595.74	302.69	788.20	471.82	403.30
496			67892.36	153803.60	150690.75	45077.99	88824.51	47365.60	44856.53	46820.15	18375.55	6145.01	2089.62	1316.43	1744.91	2659.61	2036.01	1736.14	977.14	757.21	1401.64	1295.02	405.39	399.92	634.84	677.36	575.69	491.94	279.58	330.69	104.71	109.99	98.93	154.72	150.26	208.69	118.41	107.54	190.33	252.59	244.26	185.76	137.40	247.55	128.74	142.94	257.06	130.65	62.15
497			198173.09	1999640.37	80292.83	15869.71	18800.56	23637.77	39887.07	10979.32	6901.00	4495.57	4051.81	3042.13	2202.81	3450.84	1346.71	2146.44	2614.75	1425.43	1988.86	779.57	1182.39	966.66	1767.33	1497.50	726.76	885.91	775.54	522.25	907.72	816.01	480.68	1099.17	2123.17	842.12	439.70	885.19	641.33	400.36	1002.51	853.32	902.08	275.87	385.99	327.82	669.34	538.61	215.42
498			481147.34	3544102.25	360329.25	51318.37	50123.75	38279.99	43842.19	49544.57	13112.66	5262.94	3442.35	1949.73	3340.24	2572.46	3613.58	3836.75	4321.99	1108.80	1332.99	2305.40	3064.81	2245.90	1759.40	2342.92	1891.01	3575.32	3052.34	1258.79	1592.67	1419.77	1890.38	1324.73	1191.72	852.00	1007.69	899.74	1947.43	1460.27	1086.11	491.10	381.88	409.58	1217.87	689.80	798.33	614.63	955.69
499			320316.62	609158.37	123350.26	59317.91	34928.45	18907.35	30893.29	26577.41	7235.79	4113.64	2222.50	1283.62	1235.80	750.12	853.03	700.09	609.09	765.59	545.72	369.68	242.34	370.31	463.11	278.78	306.68	487.38	332.92	164.09	342.93	251.00	151.55	170.03	101.06	254.67	231.38	130.75	76.96	251.30	200.62	108.17	99.44	120.16	122.76	133.22	119.39	121.98	73.17
500			216133.04	363616.81	50156.57	18581.04	28878.88	40232.19	25397.83	12017.15	5060.50	2944.94	2338.73	1135.73	1021.78	679.44	506.52	489.31	440.24	630.24	628.82	188.35	188.02	325.01	639.86	409.30	156.72	199.30	373.41	528.11	165.08	156.05	52.01	79.94	129.55	252.71	130.53	184.20	140.63	116.17	135.18	147.77	98.89	249.64	96.01	114.96	74.73	41.43	88.74
501			54265.02	265173.25	138712.34	42349.57	55801.73	17822.35	25670.72	12190.11	2539.45	1288.76	1454.81	1802.13	1468.50	1987.43	757.22	938.58	637.14	1316.44	1138.84	526.28	350.74	655.45	1052.97	467.00	139.97	163.40	231.77	183.86	79.72	110.36	76.02	135.17	89.97	183.05	162.13	268.49	223.94	122.81	105.79	89.14	119.32	131.60	58.99	77.52	73.41	101.39	97.18
502			60218.83	161035.28	172118.09	111513.30	67389.67	44857.22	50429.95	15986.34	7515.90	3493.65	1921.19	1148.51	1444.33	2109.42	1279.56	947.87	659.80	1114.36	1044.75	570.78	249.04	138.56	156.56	180.36	216.93	233.85	156.81	144.85	220.38	284.43	227.99	242.09	172.79	100.69	84.35	58.10	145.27	158.23	204.24	235.99	205.29	141.45	101.63	46.33	83.26	84.01	99.26
503			28276.98	164932.90	150353.79	91521.99	58818.28	85228.99	80865.00	19504.65	21127.50	5118.46	5591.30	2786.50	1595.11	2636.48	2115.97	2977.13	1829.53	1443.85	664.56	908.07	707.54	284.03	258.61	146.95	299.08	588.46	530.48	400.07	429.07	446.32	330.37	159.67	75.08	190.10	250.65	253.09	266.69	173.54	256.23	325.74	116.22	120.66	118.89	169.25	150.63	102.03	83.32
504			13294.59	117276.33	107926.77	130604.46	19395.74	33943.62	72175.12	26028.83	4553.23	3167.08	2013.34	1367.85	993.22	1151.73	1265.34	1441.00	1236.06	623.62	784.05	606.52	452.23	311.86	296.93	297.57	419.10	349.46	238.12	177.18	297.09	199.95	289.27	201.63	102.28	71.13	143.03	226.19	216.22	227.64	134.00	75.85	163.03	127.99	49.97	37.20	61.91	36.08	48.57
505			61703.81	343239.31	127396.28	67147.59	61394.55	55096.52	35976.39	14111.77	6919.69	3776.56	1468.84	675.08	700.36	637.55	1079.56	539.89	688.82	664.81	310.39	373.95	430.18	480.45	626.36	573.41	413.68	152.27	213.21	100.01	278.41	182.85	146.30	192.31	152.91	247.45	141.41	82.55	109.11	93.59	93.87	70.41	130.99	123.44	111.93	110.40	92.28	142.17	24.55
506			83254.25	221283.84	159656.48	100121.17	53495.40	34196.33	65358.54	72225.86	10640.14	4970.84	3477.26	1332.37	796.98	849.75	614.90	983.96	906.92	1203.48	1280.79	624.28	311.72	574.19	358.32	547.06	590.16	243.88	228.37	181.13	350.70	292.83	162.21	140.22	164.89	132.50	238.05	271.47	143.47	168.29	118.38	144.53	88.31	142.34	135.97	118.30	96.58	77.86	41.85
507			422525.87	2801533.25	433106.03	75072.11	27139.82	25519.01	22939.56	25547.29	12049.82	5902.82	2123.43	2769.33	729.46	1869.48	1404.69	2295.35	3489.87	848.27	1482.62	1776.14	999.48	2426.45	3086.43	2178.21	711.98	630.39	1129.06	3209.82	864.14	518.81	1836.44	3662.35	5931.92	3108.68	1443.70	1030.07	1399.88	1335.45	1268.12	1192.10	683.58	671.13	441.79	683.55	913.83	428.83	789.83
508			58405.24	199916.40	73688.42	49623.27	47960.09	32701.19	45946.86	12374.07	4548.16	3137.37	2048.40	973.44	796.23	1592.77	1416.21	928.30	1191.83	1786.91	1312.02	928.04	655.22	296.13	589.91	338.26	335.35	249.58	261.51	508.00	850.36	455.26	385.31	399.05	245.88	157.19	71.30	135.62	156.38	180.91	211.47	237.69	82.26	82.16	113.81	178.95	184.11	125.03	59.46
509			64590.14	261725.82	89769.78	26309.09	24395.03	23108.70	28025.76	12733.05	5553.93	3771.20	4197.66	3029.40	2157.43	1821.28	1304.80	1064.48	1580.86	1183.27	816.31	706.85	833.69	318.94	316.27	118.96	141.89	216.05	359.72	241.37	453.01	549.64	248.99	90.67	136.53	82.89	133.69	173.83	159.89	271.17	167.23	137.64	157.11	135.53	84.70	110.26	96.16	220.00	338.05
510			8002.05	201188.95	33146.41	54800.96	25117.42	13257.93	12798.94	30587.54	13950.07	3608.07	2985.57	1191.39	825.60	623.47	571.19	1145.31	757.24	1137.72	614.07	930.74	822.11	347.42	412.12	498.46	357.30	513.33	134.32	169.71	196.58	280.12	197.95	138.68	109.23	205.79	155.71	199.16	153.08	132.57	160.82	86.13	52.08	120.22	126.21	72.81	121.58	85.97	172.56
511			220032.00	960555.00	285387.93	122522.87	41085.70	60814.17	36442.59	17460.65	8358.27	5077.07	2564.12	2359.64	2098.45	3948.64	5247.99	4988.03	2491.05	2109.11	1564.52	3728.64	1643.86	1975.47	1457.04	902.91	1214.49	1727.08	1458.21	529.04	563.76	427.97	448.05	1303.93	1536.58	758.40	1078.75	582.91	561.21	910.74	1441.96	519.76	339.78	410.44	525.73	377.10	285.92	824.90	730.12
512			248792.48	543341.31	154489.73	91933.32	216779.06	112558.56	79534.25	51112.53	41892.25	10640.74	3679.73	1395.41	1090.17	1790.08	1742.75	1028.76	1906.73	1820.23	1279.98	516.58	217.15	322.60	441.37	256.50	455.00	1472.73	1166.39	314.93	174.67	145.78	241.09	108.87	276.58	354.73	208.51	148.26	365.44	171.38	120.78	171.61	158.06	88.11	54.35	50.32	48.04	131.44	122.29
513			221801.25	899506.25	324037.62	42422.84	36381.95	57087.00	32338.80	21627.83	5634.85	3214.84	2810.79	2716.78	5260.73	8460.56	4265.23	1276.99	2074.99	2433.53	1391.99	2380.77	4562.74	2116.99	1029.87	531.43	455.00	466.90	484.48	699.30	648.50	459.06	135.51	369.50	516.32	410.79	806.38	472.54	482.23	181.79	397.56	581.63	125.96	298.58	291.44	127.55	352.67	483.92	216.80
514			88759.85	314739.71	131127.15	31969.84	36009.50	20610.22	28761.10	19311.66	8378.24	6168.67	5030.88	6018.74	3277.24	1010.55	764.73	1020.02	971.75	1061.82	732.88	500.54	821.87	571.77	393.94	491.39	443.45	358.29	426.37	455.97	485.24	502.61	645.77	198.61	128.16	312.64	439.25	322.17	358.74	163.04	94.40	151.24	144.32	249.70	182.46	124.96	86.37	145.85	304.84
515			71624.50	264430.56	78338.40	60194.28	72911.55	27447.13	16232.15	30623.79	22620.41	6447.49	2589.84	1999.52	2267.27	736.07	1216.88	1380.11	1233.79	749.49	576.16	684.52	487.84	448.89	187.02	317.32	536.13	320.84	184.31	118.97	135.57	137.20	182.47	178.78	116.26	100.42	112.78	93.74	82.11	133.63	67.67	30.55	90.22	100.59	59.53	46.16	63.20	86.32	103.95
516			116617.28	486238.65	114813.99	142640.54	94620.11	47422.28	75417.42	21805.36	16458.16	5580.20	1478.52	1716.30	1418.01	1460.31	2573.86	3684.40	1964.97	1201.29	431.86	359.67	592.30	360.51	263.63	420.97	625.81	651.43	775.07	337.66	412.08	286.56	330.72	77.70	152.70	212.72	214.33	179.42	111.83	69.65	61.04	171.04	189.36	142.03	116.28	63.56	76.96	98.58	118.27
517			186920.50	583727.81	85132.71	225828.10	199652.29	166091.20	167970.73	64193.21	23048.19	8231.59	4244.52	2399.72	1201.67	1421.06	864.07	1615.41	3765.24	5276.56	3694.62	1519.02	622.28	458.12	660.97	640.73	257.97	293.32	232.70	303.20	300.10	297.03	400.37	490.21	210.24	174.78	213.75	104.85	76.45	112.21	103.17	127.98	186.63	249.91	142.14	170.67	162.90	116.63	29.40
518			42486.38	110199.95	96187.52	48645.05	47209.89	32502.25	25810.92	17419.03	4862.59	1964.01	1502.19	1431.11	1008.66	1342.00	688.05	680.46	752.89	1247.62	656.29	552.83	296.29	241.24	485.08	461.81	352.89	372.61	806.45	396.02	259.24	178.43	118.09	139.49	127.40	156.26	160.31	159.16	281.73	240.60	191.06	129.12	75.04	60.31	73.36	61.19	57.63	65.15	38.62
519			78814.58	624143.81	611142.75	219265.78	138934.76	124206.89	53895.75	23495.90	15188.31	10178.53	5343.41	3082.69	1361.46	2280.44	2162.28	2	354.47	360.26	320.83	189.35	225.06	209.01	186.97	274.08	198.55	67.84	230.41	185.20	58.46	151.88	92.09	95.23	79.42	182.43	148.24	249.83	157.90	89.40	59.67	57.40	121.01	98.76	139.48	161.82	209.35	241.50	134.52
520			178261.20	482511.03	223928.64	56582.90	136529.03	55157.51	59025.59	17154.12	9813.11	3657.18	4358.20	1719.17	1091.91	624.96	1818.86	1953.58	2319.25	3589.38	1261.81	1359.78	507.94	298.81	686.09	759.66	872.72	222.07	564.74	705.35	446.23	410.34	288.94	370.53	540.03	342.33	102.24	142.85	255.62	284.96	227.46	309.47	297.52	186.42	130.27	98.51	231.00	286.67	154.60
521			105900.83	243875.65	75473.71	61430.94	21483.71	24804.68	24355.05	7711.99	5656.11	2545.57	1810.68	1528.21	788.71	1162.35	944.75	677.73	536.12	376.50	205.24	421.83	229.08	165.36	280.26	232.75	141.42	223.86	201.56	206.74	169.27	285.66	265.74	240.43	116.45	128.41	122.11	63.66	59.52	80.59	120.01	188.47	167.57	106.91	150.10	167.19	208.41	116.96	93.81
522			33950.89	202647.93	89729.58	44907.32	51147.79	65554.29	43352.76	21731.53	4337.25	2706.78	1620.00	1459.20	2015.17	1629.86	768.91	1284.74	949.51	1147.91	592.12	220.77	529.01	385.42	330.23	532.80	437.86	275.48	184.41	159.30	261.95	154.14	146.80	151.39	178.80	138.83	189.07	167.56	147.45	163.24	89.33	103.68	104.85	200.35	195.76	115.02	47.54	74.04	84.33
523			16596.80	278906.37	55699.96	33948.34	35090.49	22672.68	16303.90	17269.23	8081.72	3279.66	1380.71	1323.16	1192.37	1461.77	1173.01	553.16	771.15	766.16	846.79	314.23	494.35	366.49	164.36	222.30	240.24	340.94	258.57	248.49	162.28	374.20	396.10	183.25	94.10	106.34	174.06	125.93	321.08	507.31	327.19	143.19	78.46	138.74	81.78	48.40	57.63	122.73	123.43
524			55709.14	229022.10	158144.73	65318.71	39311.38	27354.32	48495.16	30046.85	2086.98	1891.22	1748.74	785.37	1189.13	675.39	1649.43	717.53	723.67	808.62	568.61	467.36	412.29	259.32	250.07	214.60	114.39	192.34	215.41	171.51	115.45	96.30	126.75	176.99	129.17	98.19	90.81	181.16	163.97	91.47	100.27	116.81	88.87	82.57	75.60	48.41	45.30	36.66	81.16
525			102639.83	333306.90	195719.76	122261.51	147316.71	107407.78	100587.95	69100.78	10389.06	3038.95	4744.62	3798.14	2312.14	4537.46	2337.51	1838.14	3842.92	1872.96	1093.00	434.37	240.05	193.77	363.04	370.95	405.95	242.02	334.04	314.19	191.02	198.41	266.20	194.38	211.31	264.70	321.98	278.93	308.37	188.08	88.34	98.21	91.18	63.33	84.62	94.51	126.60	82.68	67.58
526			89721.92	391683.06	108236.71	25786.67	23635.39	52226.92	43700.12	8483.40	5110.55	3212.24	1239.32	1883.97	2315.28	1963.98	2541.26	1772.87	1515.42	295.22	634.42	283.54	358.47	429.79	549.31	340.74	815.13	551.42	286.61	128.88	346.38	92.17	94.97	160.25	328.83	381.00	334.52	180.39	160.68	344.82	287.93	223.36	124.50	161.41	104.31	209.74	89.13	60.46	230.05
527			107360.96	280385.28	138624.96	30476.49	56280.25	71104.18	64152.09	13627.82	5397.81	4064.43	1906.57	2392.63	1498.68	1922.29	1218.85	1099.63	613.57	411.94	415.79	239.55	339.11	701.24	761.19	529.84	490.62	401.87	348.74	317.12	193.32	92.95	210.51	96.27	171.00	230.30	110.79	60.40	86.42	109.49	74.95	38.25	121.57	130.92	148.60	163.37	71.93	118.25	157.01
528			251725.95	627521.31	92284.19	47813.23	31137.66	13208.52	35271.11	12347.14	2655.95	1632.97	1976.38	1614.14	982.83	588.07	986.74	947.96	569.48	208.63	564.27	563.63	661.70	690.42	1387.35	506.10	333.17	338.22	403.54	457.62	147.04	193.30	272.02	467.51	596.07	286.57	245.62	204.07	249.82	184.88	263.04	216.55	119.27	193.02	251.19	179.18	137.92	88.11	131.63
529			149226.04	425210.03	190103.73	42944.13	24575.80	22669.32	33390.57	26526.76	5079.36	2583.64	1077.30	1506.23	920.54	527.97	644.49	1039.20	1056.62	1143.06	615.35	721.78	856.67	719.72	576.27	264.36	305.82	234.69	236.49	394.86	449.13	169.83	135.57	199.33	146.52	268.26	150.54	113.71	105.99	87.83	128.45	133.07	248.43	136.63	45.70	94.89	72.86	44.98	63.10
530			112577.17	254267.34	69670.98	83732.26	29470.51	20619.40	53219.30	52177.62	20174.51	8906.42	2797.94	1615.25	1646.22	1498.31	1478.14	1361.34	1101.44	669.45	1100.94	1105.58	317.31	467.25	370.97	228.29	177.64	91.52	65.84	59.36	131.59	135.25	211.26	292.41	218.00	115.27	66.99	50.30	179.70	130.49	156.45	185.55	152.54	85.58	99.87	38.64	63.85	60.38	67.88
531			26162.71	118347.42	69850.69	42409.93	34987.35	19816.18	36717.65	21612.02	7504.97	2394.70	923.43	784.54	1623.77	803.14	659.86	965.38	534.76	187.18	348.85	555.29	271.34	414.92	609.52	239.15	214.91	294.20	282.10	64.88	108.41	64.20	83.75	90.57	108.12	132.03	46.80	167.50	168.39	101.39	201.03	72.70	174.09	197.34	93.23	87.06	123.85	44.66	33.38
532			91891.23	469841.12	121254.52	106087.82	68612.30	44143.69	38685.74	21111.78	4469.64	2008.47	3236.10	1434.53	1219.74	1582.01	1300.36	1301.26	984.94	508.54	823.26	661.75	716.91	279.28	184.37	182.86	190.15	251.90	203.40	182.80	183.31	171.22	126.89	104.75	123.51	46.54	67.20	44.99	91.26	64.45	88.29	103.80	93.32	137.89	63.72	58.61	55.63	43.87	30.42
533			126030.78	217807.78	97092.53	36036.13	16036.39	14149.57	26328.64	25628.46	5982.95	2709.15	1459.66	1356.71	577.03	704.87	578.92	671.92	333.53	465.77	380.85	344.74	457.68	776.26	438.58	131.40	93.37	118.17	68.85	142.16	164.53	95.65	108.78	169.63	102.76	71.32	116.01	78.65	52.43	79.23	91.22	130.29	96.26	106.49	32.71	118.36	138.26	100.34	68.88
534			40045.89	657139.43	146294.29	96963.57	65405.89	25567.88	21944.99	21559.18	7679.60	4527.69	2622.30	2009.06	2044.62	699.28	666.74	543.29	771.56	534.21	423.46	1107.20	659.46	619.32	219.80	397.89	481.87	169.42	320.91	204.74	363.62	121.75	396.31	353.67	292.61	264.65	230.31	310.65	110.00	199.30	185.25	242.96	378.32	204.96	177.00	190.13	240.46	235.39	190.46
535			71121.94	136893.93	74857.92	86344.42	53226.57	54725.87	76327.85	29895.73	11493.68	6876.98	2539.15	2641.46	1345.13	1165.99	1229.95	1057.26	1380.35	932.88	321.11	265.42	231.15	353.91	760.97	376.89	113.03	220.13	352.58	422.18	211.16	269.51	190.72	171.75	82.07	121.97	157.35	233.44	164.35	86.57	167.48	210.72	87.96	103.26	55.12	69.16	87.15	111.20	76.85
536			40474.91	106141.35	83458.70	83022.60	61389.88	22016.15	30007.51	19762.65	5408.01	1222.05	931.01	950.18	378.02	504.87	435.60	268.03	411.42	452.18	236.23	378.96	767.49	552.79	377.42	330.02	315.13	287.60	301.75	341.81	166.36	275.90	350.16	230.16	187.45	191.90	108.37	126.31	194.82	203.63	689.71	299.73	135.91	237.13	255.34	154.60	123.42	94.73	44.71
537			180436.06	267895.34	91351.60	92435.51	26429.76	8079.22	21367.22	37647.13	16894.36	6176.85	4398.18	2567.40	1833.17	2465.04	1228.97	1287.99	1850.75	2036.14	1748.84	626.40	758.11	583.32	458.73	490.76	299.57	205.03	394.56	342.49	175.88	161.02	147.86	262.84	328.61	222.22	170.93	157.68	84.30	91.28	60.51	86.79	93.24	102.47	117.50	111.55	66.33	68.41	43.90
538			94031.54	803580.06	67005.34	25620.98	23055.42	20291.65	74126.99	44538.39	7720.61	3339.77	1595.70	1069.15	1355.12	1216.82	794.73	1240.25	1036.38	826.32	920.36	1302.05	887.67	309.01	797.57	326.65	325.87	436.58	192.00	378.80	208.77	149.20	247.42	488.81	531.74	270.38	200.56	304.19	307.90	136.25	117.97	76.31	119.45	114.61	157.18	183.02	194.70	158.60	84.50
539			42210.98	293534.18	94363.36	42305.71	50125.30	54794.94	63772.57	16159.34	4617.66	2029.09	1315.35	1088.83	1313.40	880.54	389.03	381.55	818.06	1325.02	831.87	279.99	210.11	215.97	272.69	363.63	195.86	115.65	64.07	160.39	85.94	125.98	180.78	175.06	148.00	242.17	154.44	38.35	55.79	82.04	85.09	118.62	68.88	96.94	61.92	43.29	65.09	53.20	57.97
540			57837.55	305309.31	106026.06	75265.80	26196.98	12400.28	16957.41	16886.07	9128.13	2833.06	1240.88	1088.36	1048.83	1176.63	1144.07	873.62	1184.88	744.56	466.80	735.32	406.43	639.04	654.65	340.10	321.12	200.01	329.27	218.10	357.47	353.09	394.85	266.61	206.26	171.17	192.96	257.44	229.92	145.02	96.94	202.32	245.12	96.38	51.59	86.42	84.75	195.76	212.23
541			70944.82	126637.80	147849.53	83856.75	52759.17	71287.03	68385.39	10494.49	5290.13	2830.94	1210.41	2387.53	785.29	658.73	541.28	765.01	693.73	839.75	774.27	185.02	106.46	592.29	1182.82	350.53	204.44	342.69	140.92	314.44	188.12	234.93	314.26	190.45	153.17	259.38	157.92	101.77	74.93	158.27	203.91	79.83	97.88	97.88	110.46	129.79	135.36	103.97	138.18
542			49188.26	104259.89	70570.36	43719.52	20723.78	27886.34	49967.20	50259.69	11612.27	2057.28	897.85	2053.92	2210.16	2231.61	1305.91	1241.87	998.69	399.30	348.16	417.85	446.07	835.26	879.97	668.52	337.86	318.25	199.99	138.89	119.04	118.06	138.67	232.74	165.86	238.78	207.62	102.50	89.82	67.84	100.23	63.85	133.80	163.68	101.88	124.65	164.64	177.08	121.41
543			36924.86	207437.23	71072.21	30094.94	33509.51	19007.48	34888.60	31999.70	5972.96	3379.84	1772.98	1331.21	1423.56	2385.34	1148.67	1031.15	446.15	511.22	911.70	726.91	353.69	423.37	218.53	346.24	557.61	468.43	352.84	455.43	150.08	105.53	204.85	286.83	314.09	246.26	142.69	206.50	112.89	59.58	65.23	48.03	64.51	106.55	56.85	84.30	54.66	110.59	124.36
544			32337.83	391927.28	173441.40	69634.33	27624.43	17320.47	23179.35	12209.73	5610.17	3303.40	2693.49	1456.56	896.94	581.17	1194.89	1140.35	654.38	941.27	467.65	850.54	493.40	597.65	1221.55	341.11	118.07	221.96	160.58	71.88	111.12	161.70	176.23	76.25	120.54	177.12	124.75	143.94	142.63	140.28	186.86	169.07	207.54	150.73	83.47	82.70	116.19	133.98	69.45
545			89239.35	397291.81	165482.81	161252.64	91437.27	64101.44	55278.75	44893.33	14783.00	3225.73	2077.95	2130.98	639.93	1377.67	1210.22	1058.66	612.78	1323.36	1527.24	2096.99	757.85	716.70	548.38	334.46	420.16	366.37	264.13	517.90	362.81	210.98	113.48	109.93	161.35	220.35	309.98	191.59	150.47	119.68	55.13	72.06	78.04	133.77	111.72	88.52	70.31	74.13	58.95
546			94880.06	346570.03	130478.14	99513.82	58279.36	68563.14	139099.73	52577.75	5630.78	1859.65	1689.25	3839.93	3345.32	2170.59	1963.35	1309.53	1744.12	732.94	1026.09	304.81	407.55	596.58	419.77	764.94	286.49	336.74	374.13	754.58	585.87	240.74	281.26	408.90	228.89	286.02	243.42	113.15	73.29	121.90	182.56	119.83	86.41	165.78	178.12	139.19	176.29	109.53	134.13
547			205662.59	570762.00	337028.93	121721.88	56382.05	48550.03	41178.72	10862.35	5542.59	4969.33	2867.70	1446.99	871.80	1528.63	1267.13	1171.71	617.15	1349.46	774.64	460.16	543.15	282.32	343.19	249.73	675.03	232.85	437.28	354.84	179.03	263.14	175.99	224.10	171.64	85.09	117.67	158.60	224.67	158.58	156.09	128.91	221.26	249.52	204.20	128.13	93.46	156.35	107.40
548			72143.42	278417.90	106771.46	31172.43	35740.73	33062.81	25508.49	17708.27	7279.86	7126.66	3250.43	3756.29	2091.25	944.03	717.59	1149.40	1017.06	551.34	609.21	827.20	905.34	657.99	638.77	230.51	222.80	269.28	124.05	152.49	190.63	192.36	135.52	188.40	241.86	159.48	91.52	145.36	113.97	150.85	120.85	122.42	89.44	96.58	54.08	86.96	68.33	79.72	72.04
549			136419.67	1327958.87	348374.87	111693.98	46082.03	33787.24	37108.57	27976.64	12609.44	5309.38	2093.22	1290.67	1052.79	935.59	1115.48	965.43	1344.42	974.90	853.95	440.20	726.22	467.54	643.75	219.59	296.68	260.54	398.44	297.02	430.77	282.34	256.59	170.18	209.87	282.78	253.57	250.42	266.17	238.93	245.44	155.22	65.04	104.39	208.83	253.67	263.66	179.50	157.07
550			247829.31	463496.31	193937.79	32169.78	48227.90	66406.64	27178.56	11440.47	10592.62	2580.24	1559.79	1624.23	2482.31	2868.60	2437.46	684.92	1125.75	1369.40	733.02	704.47	653.63	482.10	351.27	469.71	458.45	590.03	872.04	519.96	214.07	300.53	336.57	110.48	100.11	444.61	357.71	118.95	155.59	92.55	42.61	71.84	175.73	281.09	205.47	123.81	183.29	128.16	115.68
551			29424.10	95760.95	62228.84	83424.64	77217.79	31250.74	22089.81	13047.77	5338.11	2522.76	1992.17	1301.52	721.25	936.80	977.55	855.57	522.62	395.22	444.44	447.49	264.49	738.61	1201.50	824.05	539.22	348.96	319.72	213.37	318.81	141.03	142.40	212.55	267.67	144.50	222.36	219.85	178.15	101.13	66.99	68.60	123.67	90.66	125.22	89.58	83.45	153.19	103.70
552			69610.17	126100.17	199126.95	110815.70	26853.73	51237.37	43321.60	27942.41	14386.37	4292.27	3715.34	2120.96	3263.64	3747.14	2900.13	1043.86	695.86	849.86	885.42	1170.60	1603.96	1099.26	1410.46	1333.59	730.17	192.28	393.32	405.81	285.89	407.04	282.70	264.22	484.96	572.93	207.13	110.82	164.59	178.66	147.70	109.62	135.87	172.07	368.81	437.93	292.20	362.50	123.89
553			28997.75	165492.06	219062.39	148045.10	68142.65	31880.74	59473.46	25833.43	6738.25	1614.70	1098.96	720.69	1716.81	2270.08	1352.56	2124.15	2342.88	1496.72	1538.53	390.57	591.90	371.03	447.80	300.63	534.28	585.39	751.10	400.64	376.66	246.52	287.07	156.26	99.21	97.03	75.12	216.48	177.22	108.73	190.95	179.37	328.37	141.10	138.21	205.89	91.71	74.02	66.91
554			94970.57	200200.00	64464.48	94266.96	127071.81	73548.12	52451.13	27328.36	6661.95	2366.51	2272.85	1817.37	1352.32	1764.52	1577.45	1685.10	1412.89	982.90	509.07	747.79	939.05	922.45	699.83	470.95	388.87	531.31	215.86	284.89	166.76	158.17	335.92	169.49	185.54	168.35	192.29	279.33	271.23	173.40	108.78	117.24	172.15	160.19	90.13	82.50	93.99	100.70	94.13
555			23501.59	218665.17	41359.22	49164.13	35996.73	20834.64	41258.81	20040.19	14920.44	10986.05	7017.84	3993.85	4274.04	3042.41	2462.84	855.49	1589.95	1284.45	520.33	489.78	282.65	303.96	479.82	349.46	425.22	595.53	496.74	485.38	173.56	302.13	326.69	312.50	364.42	401.23	400.03	467.76	407.30	236.44	149.26	232.40	257.64	425.80	277.12	251.27	258.44	223.58	309.82
556			59870.89	209565.92	261861.50	134592.50	45993.90	31080.46	13003.92	9399.90	9183.66	2537.88	930.70	1352.18	813.21	768.12	1697.35	1472.43	1116.13	699.75	792.63	351.50	203.08	331.49	591.16	431.41	306.33	328.45	430.02	463.94	391.29	442.47	203.28	94.20	102.68	64.13	101.68	104.46	11	148.64	97.69	111.96	90.52	80.13	197.69	127.75	62.22	102.92	82.37
557			277016.81	1115926.75	292672.21	91695.52	90766.47	134533.64	90352.07	42614.79	4026.47	3425.05	4447.12	4159.36	1337.84	3240.11	5633.75	3088.39	1367.62	821.36	1451.65	1176.82	694.16	538.65	275.96	211.77	439.73	405.14	288.25	443.85	687.23	433.90	354.61	167.24	107.83	131.42	228.53	61.03	171.50	201.65	166.57	80.88	93.20	166.37	181.78	316.06	209.98	210.60	136.24
558			14016.18	84774.19	112247.42	33515.19	22306.56	16568.65	25448.37	18932.81	3309.94	5694.66	2616.87	2334.94	812.94	1084.70	688.34	679.34	547.67	514.14	241.70	183.77	155.99	186.24	296.21	286.21	215.34	232.43	82.95	212.91	362.76	320.71	146.69	154.25	146.16	185.51	122.69	86.01	91.93	162.60	73.89	88.70	178.56	101.74	63.24	84.63	101.92	57.18	42.98
559			153993.82	395901.84	357863.84	159081.17	75132.30	45763.05	46956.62	17739.40	7321.54	5571.36	2024.50	1809.58	1267.47	2270.43	2017.72	1849.59	3504.43	1101.21	355.77	295.03	219.33	194.18	270.14	532.52	417.51	359.49	409.27	243.03	244.22	245.10	166.62	163.74	225.47	177.49	170.49	29.68	130.45	112.23	140.74	86.82	110.33	126.30	112.74	88.47	65.47	98.21	76.27
560			213582.87	882119.43	217832.32	11725.27	24662.24	15750.27	7622.59	9396.16	11216.52	3664.19	1902.79	1287.76	573.59	440.50	252.21	543.12	510.60	786.31	955.45	1333.32	1093.21	782.51	730.84	388.64	610.55	149.07	346.70	289.22	271.96	375.44	380.63	297.63	498.85	636.63	421.38	527.39	448.59	245.08	252.67	89.73	215.62	175.27	220.70	195.92	135.75	205.48	287.97
561			982423.93	2833112.25	329271.62	34810.68	55071.98	31490.45	28536.57	4212.79	4213.47	6371.16	1950.95	1266.26	2166.37	2516.28	1379.65	795.17	646.39	881.53	615.56	453.15	686.43	1302.56	864.27	1124.95	712.59	651.56	169.06	94.59	103.27	229.94	226.13	244.98	505.21	404.80	376.49	408.26	520.14	302.10	196.08	183.14	138.66	260.41	262.38	153.87	249.51	373.52	320.43
562			266739.59	752271.18	382110.96	65192.37	39544.77	38905.57	36031.35	11965.71	5313.01	5858.79	2033.92	2112.89	1710.15	1620.95	1502.15	1509.71	1636.15	1429.80	584.04	245.72	423.51	454.13	770.25	865.18	365.21	86.86	101.52	156.69	354.46	432.44	257.35	371.71	324.27	220.57	232.24	306.55	133.75	106.50	259.62	121.07	274.04	178.06	144.82	105.27	68.40	42.49	108.66
563			392572.56	1424919.12	105654.01	178994.98	83192.00	61396.14	57329.00	17086.41	12033.85	2184.35	2992.25	2949.27	2807.16	2972.78	5882.81	3850.14	2487.68	2130.64	4208.20	6968.09	2529.95	6558.89	4869.74	1131.78	4167.39	6622.37	6992.28	3148.08	1867.78	1819.49	3187.61	1527.40	3279.01	3109.52	3717.48	421.28	1127.72	2272.44	955.08	828.60	901.41	745.47	893.13	1428.76	2066.17	691.07	1888.25
564			86276.44	198013.37	154262.60	79101.47	65257.05	40186.97	42574.76	17020.35	4732.52	3298.92	2116.60	1413.39	1960.32	2866.64	2760.84	2122.01	1275.39	904.49	615.23	299.83	313.74	571.57	1213.50	716.03	149.47	103.84	351.81	473.76	289.69	231.95	158.11	155.07	91.64	56.98	176.78	150.59	235.69	158.42	122.17	115.86	100.44	98.85	54.22	81.89	112.19	132.01	151.08
565			102489.39	495487.25	45280.99	51033.31	44008.10	35541.48	18332.92	4608.54	3052.45	2885.25	2130.85	960.74	1261.55	1240.71	996.59	1292.52	404.26	466.26	1797.81	2294.51	2000.16	920.28	753.51	573.05	606.28	265.00	503.61	592.14	432.18	626.24	746.64	368.13	626.96	522.85	284.54	676.25	731.81	506.37	683.89	698.06	217.76	190.79	227.49	410.00	382.03	376.37	612.91
566			117458.14	394799.31	140040.09	93341.88	72686.25	26633.61	26073.93	18650.38	8979.13	5873.30	3136.40	1161.04	684.19	713.17	1052.25	1050.19	804.23	573.21	408.58	505.83	710.35	392.10	380.29	217.85	228.00	299.14	218.33	204.83	163.89	181.13	188.41	167.19	182.25	160.25	281.68	264.54	308.54	222.12	220.49	215.11	85.17	112.81	107.15	156.04	239.06	275.02	188.58
567			278442.15	938724.00	210292.42	67429.25	74999.14	22922.37	45463.36	72797.75	21026.03	6135.69	5597.84	5357.56	4071.07	1725.38	1378.40	731.16	614.32	394.00	580.18	647.78	545.93	483.58	718.24	686.34	311.85	142.48	296.01	225.30	192.73	163.96	252.69	128.00	255.02	302.84	385.48	277.68	295.26	158.39	151.87	218.01	184.56	121.59	66.95	103.90	110.14	143.75	154.04
568			219601.78	352004.96	162323.32	34729.15	69732.19	42008.28	40233.76	21846.54	9312.65	5348.56	3433.68	1733.62	1059.77	1707.17	1722.54	773.15	838.35	785.24	707.23	1033.48	522.60	221.60	533.82	318.07	225.81	221.82	215.75	155.85	144.54	325.08	294.18	221.64	138.34	229.98	149.56	119.28	95.88	59.04	52.53	36.68	169.60	121.85	100.61	76.88	132.65	144.23	93.18
569			111393.32	292153.00	113829.23	81642.95	41843.77	58292.84	41956.97	10190.57	8590.80	4142.29	3147.03	3512.67	2411.35	1822.67	1596.20	1014.62	1327.81	1052.14	508.94	456.62	559.12	560.19	494.00	519.87	557.42	409.71	590.71	526.55	289.66	259.11	252.22	314.12	344.86	305.48	556.13	394.73	134.93	146.50	333.32	542.04	256.26	143.78	127.24	269.87	725.68	510.06	190.28
570			85508.32	289644.71	161512.71	110896.27	51459.97	51131.04	52922.88	22891.78	5364.60	1467.98	2084.80	760.02	1377.16	1254.64	1398.59	1268.03	1133.23	695.64	1346.81	530.09	280.56	217.09	102.21	199.55	257.22	400.27	273.25	204.80	127.34	278.17	261.20	166.63	79.91	60.31	131.02	125.27	143.75	178.73	108.40	139.20	129.72	96.07	134.98	92.37	80.44	67.71	89.61
571			762932.68	2416568.25	254250.51	56529.68	45479.89	14216.60	35675.44	22436.33	9036.31	8738.85	3822.73	4038.65	1386.30	1200.59	1560.09	1129.21	1027.25	526.95	978.83	890.68	966.75	485.50	631.20	725.23	583.45	419.99	941.57	1146.90	920.26	648.25	397.40	1331.47	934.02	654.05	444.66	781.62	788.83	638.67	567.76	228.82	191.08	159.24	264.10	247.37	308.30	324.55	384.80
572			26795.08	139374.95	98297.50	63117.14	15033.95	25686.29	36496.48	22658.17	6618.28	3260.73	1282.43	700.36	708.79	621.19	592.94	476.10	681.74	747.47	538.00	564.17	361.49	293.64	284.92	238.68	297.75	157.07	133.58	354.07	315.08	189.93	152.32	158.18	129.93	144.40	164.02	139.89	96.76	137.84	87.41	101.87	193.28	247.48	97.54	96.02	170.92	93.08	91.97
573			190673.60	725025.00	100096.80	40275.93	18232.77	54922.51	30361.30	17397.01	6780.39	1606.07	778.16	835.47	1415.85	1762.54	1725.81	1731.48	1356.24	898.23	492.53	247.29	186.81	236.63	404.95	366.99	247.24	423.70	294.59	223.78	140.47	107.63	115.93	94.88	125.63	178.21	206.19	197.86	267.82	217.78	97.32	116.75	113.93	203.10	169.59	192.86	286.18	138.02	174.84
574			41083.93	45312.51	33442.88	28915.79	9094.61	7757.78	13357.74	30941.28	11191.88	4520.02	2361.95	1323.21	897.99	666.02	770.83	1335.30	2482.18	1002.47	522.34	412.92	184.55	240.50	955.46	543.90	192.56	204.15	168.05	83.85	111.10	136.84	127.80	120.63	138.60	199.89	177.56	126.24	202.78	107.11	59.44	62.82	62.03	71.31	98.82	66.64	120.45	102.56	63.00
575			238847.35	665331.43	123498.07	48128.85	52909.42	45745.03	54663.42	21863.29	7310.72	1818.85	1205.02	1801.49	961.48	856.52	1231.97	985.44	679.21	781.02	555.45	394.20	543.17	282.57	143.13	258.54	247.70	393.72	365.62	209.96	259.14	187.17	137.98	102.42	134.67	149.31	164.54	160.14	144.01	150.55	120.98	95.67	104.76	158.22	49.38	63.07	97.94	101.95	109.50
576			153415.46	405484.21	262260.78	55232.57	90890.89	45125.41	37991.84	35154.81	18584.18	7643.44	2116.38	1342.67	1329.59	1806.36	2304.15	1779.59	1102.80	1201.53	1138.79	410.64	300.33	222.78	383.12	204.41	137.27	344.27	616.85	736.63	384.02	545.50	348.73	415.69	288.42	202.48	248.47	392.35	252.12	315.62	771.09	573.98	308.96	129.66	191.45	178.85	56.71	166.38	219.57
577			22361.41	57343.99	42344.15	32867.30	42378.32	36514.44	39691.75	35450.92	7224.65	2890.47	1344.94	1723.47	874.44	186.97	484.36	448.38	335.16	476.30	505.76	286.11	308.42	154.87	326.38	254.35	183.23	186.38	102.36	215.06	493.23	265.73	106.19	116.88	126.31	88.31	142.16	103.29	92.90	115.49	90.76	75.25	152.45	93.78	52.81	54.74	48.61	47.26	55.61
578			51814.00	131188.70	72302.40	83395.17	60106.45	36056.89	81248.98	62011.19	9060.00	3420.52	1657.33	1099.61	1696.15	1181.98	429.77	729.60	1318.99	671.42	707.38	427.61	428.12	405.83	573.35	578.19	167.34	67.63	111.27	88.71	132.04	185.43	280.67	264.18	126.24	158.45	82.64	110.09	138.55	111.64	151.38	122.46	71.25	82.73	126.34	125.54	122.48	49.10	49.52
579			164750.43	812451.56	137671.60	39338.46	78273.52	59505.27	69464.82	37041.80	9367.29	2980.74	1419.75	1487.15	2301.42	3321.23	1043.55	2929.34	1247.62	2044.00	1912.30	1289.16	1873.92	586.23	1232.27	2205.88	1930.42	753.86	475.46	651.05	770.07	693.30	373.13	483.38	852.46	636.22	1569.85	895.20	1204.98	580.15	370.40	330.89	402.78	229.49	270.45	251.91	432.46	248.42	202.90
580			49196.89	187728.67	109184.75	86205.15	63861.64	38060.32	34618.29	14234.18	13212.90	2052.47	2902.33	1814.36	2493.97	1076.37	4048.29	2588.07	2155.33	1381.49	1604.00	607.90	356.80	242.05	185.74	155.77	173.95	284.15	399.51	189.77	184.51	132.59	60.75	102.32	231.55	264.07	421.17	187.48	236.77	219.05	73.20	66.15	99.19	118.28	87.82	118.11	129.54	113.89	121.21
581			18021.98	494196.12	112584.14	114519.34	98207.07	70352.18	122350.78	83199.48	17093.84	2621.17	2305.85	1901.07	1230.84	1230.85	1575.31	2128.75	631.87	843.90	774.58	592.65	569.33	343.30	842.18	667.70	654.72	428.21	460.28	273.88	400.63	300.54	126.38	320.63	386.39	342.48	138.00	105.20	217.80	212.92	211.62	105.62	149.11	98.51	83.06	54.29	59.65	94.95	49.36
582			692486.12	2974062.00	191232.18	27680.08	60478.69	119189.41	66502.14	36277.12	9512.74	7164.34	3215.97	3731.91	1838.47	3090.91	5618.83	4143.58	4236.01	7764.31	6859.25	1538.43	1868.54	2880.19	3041.20	868.40	2168.82	1749.75	1952.07	992.81	1277.55	753.50	1184.13	1060.83	1948.94	3258.56	5018.21	2487.73	1490.41	1844.71	1500.15	570.20	487.58	947.98	1461.26	960.91	800.40	764.57	256.83
583			99468.57	338560.34	197591.64	81345.40	46652.29	25598.22	19455.47	9732.17	5040.83	2480.07	1791.83	1066.23	1051.93	811.44	476.75	1100.47	542.41	504.36	651.08	604.90	368.97	440.44	328.12	231.61	316.76	518.69	292.39	358.20	139.95	63.70	144.12	135.95	141.99	151.33	266.89	58.37	131.55	243.30	102.46	147.69	114.86	150.56	97.74	100.89	144.68	101.95	151.40
584			324208.43	1408706.37	113854.86	62890.16	51726.76	53233.96	35650.30	26288.49	12325.91	5478.38	3448.85	1856.18	2121.55	1299.87	1546.53	1436.65	1780.62	1931.94	1601.13	957.33	825.50	696.38	1320.10	788.47	641.99	679.45	643.44	643.53	1031.48	813.94	567.16	475.51	459.43	472.63	237.27	525.46	684.07	402.05	365.89	219.57	147.20	185.40	240.75	313.10	228.74	218.73	195.89
585			404079.21	853272.56	436588.40	76949.74	88619.47	34169.56	43918.91	34797.52	10776.76	2468.23	776.64	1630.15	3663.96	5225.04	1566.13	921.35	1343.74	1044.07	880.58	484.41	400.50	173.58	422.06	436.19	538.68	512.10	242.90	183.80	291.83	277.63	298.63	287.62	191.40	427.91	191.42	115.57	118.37	60.18	130.32	165.88	85.69	114.55	94.73	234.92	143.19	71.27	75.36
586			30452.26	156460.79	89871.78	138360.23	101145.53	28786.86	46946.79	38422.92	29616.82	5269.56	3894.97	2032.77	2593.32	1716.48	1093.33	990.13	1798.95	1452.84	742.40	448.22	560.71	359.68	275.18	227.92	300.58	167.29	293.17	476.47	190.14	94.13	128.54	119.95	241.28	167.42	85.83	69.62	79.79	155.74	100.14	94.68	112.70	89.89	61.65	66.75	69.52	80.21	151.58
587			51272.03	272378.87	77788.13	75807.67	64534.49	83751.03	75473.50	16715.03	4219.19	1483.56	2111.65	1285.10	1568.15	2065.90	694.40	905.86	1479.97	868.01	905.50	399.24	518.52	354.84	327.21	236.22	379.96	205.45	143.07	157.25	272.82	210.94	301.69	228.07	181.76	214.35	161.56	237.81	114.57	123.37	121.46	205.27	274.89	207.42	168.17	94.45	62.32	64.17	112.81
588			330759.84	2385974.75	196449.31	83445.85	26078.85	16594.23	32138.35	19594.39	9765.74	3444.74	5256.15	4786.17	4472.27	4227.43	8282.79	4290.08	2491.33	2042.33	2132.64	3970.29	2624.21	1909.71	2213.47	5845.43	4349.37	2864.70	3427.94	2439.03	3638.64	3553.40	3583.74	3069.63	5032.67	4366.51	1538.75	1375.51	1569.72	844.57	1375.37	912.06	2240.41	3381.72	2363.22	1071.15	1019.28	1124.59	843.86
589			325222.37	392369.78	69246.48	80409.46	53451.11	27669.75	31179.09	39714.30	11765.46	2068.05	1490.94	1787.62	798.11	1105.83	634.83	574.86	910.41	878.66	899.36	751.11	421.92	211.44	223.28	202.11	197.79	290.85	298.01	315.79	106.43	375.32	709.75	372.26	371.43	340.34	129.13	112.37	209.95	154.95	62.53	197.48	134.60	244.74	248.29	97.85	77.32	144.93	102.72
590			164985.98	933427.62	227357.45	79538.53	81680.63	51422.95	27266.25	18261.13	8609.94	6513.21	3063.72	2157.79	1133.35	1189.35	613.47	2159.73	1748.78	1318.40	1760.71	981.62	472.99	387.37	636.25	517.85	474.08	445.01	404.00	634.76	1012.22	1052.66	933.06	289.82	308.73	447.22	502.05	496.70	399.00	216.52	218.06	317.47	425.61	303.86	165.32	177.52	227.12	376.50	390.24
591			193756.07	1077339.50	988490.43	448609.34	113144.96	57330.76	22667.34	24595.24	14625.95	16078.40	9608.49	2532.39	4461.69	2358.35	2722.38	1597.50	2177.22	1484.54	1005.27	999.27	724.45	581.49	1411.69	751.97	630.34	529.64	532.22	530.91	333.24	401.63	200.35	180.13	289.40	288.51	142.13	206.64	238.82	121.34	114.17	114.67	164.01	81.84	141.56	80.07	89.64	84.11	86.21
592			126284.96	261555.09	113921.49	68672.62	47195.36	44256.51	36631.32	29308.07	7272.57	1701.04	1074.10	1063.96	2570.47	3752.11	2274.27	586.83	722.44	940.01	765.43	770.38	1079.97	478.73	426.64	254.29	318.16	389.62	365.07	573.69	466.96	253.42	297.83	238.48	333.33	297.39	163.96	141.15	94.36	141.52	150.11	133.24	262.04	206.25	389.73	340.74	170.61	148.54	106.89
593			92176.86	292093.34	504990.81	224213.06	83763.59	52553.28	58194.32	31128.90	18115.98	3757.63	3990.29	2484.08	1041.64	2026.13	1874.77	1180.10	2681.10	3262.20	888.90	1153.97	1267.85	561.86	290.22	234.55	490.24	369.52	510.80	296.16	348.08	174.58	205.13	312.06	316.14	401.61	268.16	248.59	146.50	130.75	67.39	98.72	200.58	185.43	232.30	97.68	154.42	183.95	87.98
594			26638.05	183978.14	100987.79	41999.58	45409.44	33905.46	49001.96	23237.40	8278.08	2165.29	1262.40	1254.28	527.38	336.62	437.44	615.86	1124.99	749.81	809.72	393.26	576.86	325.28	406.11	192.71	125.61	98.94	237.15	262.64	256.55	177.35	108.99	89.70	140.26	56.04	54.02	54.60	77.15	97.90	91.88	51.21	67.02	110.90	69.42	73.76	55.57	54.76	71.11
595			83466.65	242540.32	141837.82	55644.31	22619.69	13455.00	40951.98	28887.58	5349.48	3146.65	2233.38	1124.25	987.24	1812.13	2999.40	2194.17	819.74	824.64	486.37	285.10	563.47	479.52	203.25	337.40	243.31	218.83	182.48	381.81	456.30	221.07	231.23	202.30	253.60	162.81	112.52	169.49	217.03	172.44	191.12	106.69	94.99	141.93	62.05	28.98	45.30	71.60	67.71
596			232289.90	829853.18	307903.78	63177.19	58476.96	33080.35	16692.49	27407.40	10953.85	8818.07	4253.52	2125.33	1092.98	3796.90	2491.57	3871.12	1903.15	1489.72	1727.49	515.64	1167.50	956.34	588.68	1331.91	809.20	1447.38	581.83	259.38	597.14	609.86	900.21	841.13	716.37	320.12	294.33	456.70	585.41	424.28	367.91	247.80	366.74	417.28	295.21	285.13	218.57	251.15	251.96
597			1467108.00	3270667.00	420877.43	137008.64	87649.37	52669.11	76067.81	21349.90	16024.09	5899.16	2856.69	3183.65	1942.91	2793.50	3160.82	2760.09	1649.90	818.28	887.90	800.79	1447.58	878.47	713.12	982.07	668.00	602.94	534.97	703.45	615.30	382.57	401.28	445.04	456.82	442.40	599.16	433.85	388.89	358.22	473.24	539.00	360.41	292.81	359.09	210.40	124.91	227.82	157.16
598			98248.07	454298.37	103107.67	42911.62	32158.14	40115.63	60487.34	23770.72	4481.33	2179.65	2292.29	1562.47	2277.91	2954.94	1853.21	1839.78	877.18	432.32	496.96	370.99	378.55	186.47	255.32	340.97	564.11	639.75	637.66	397.60	257.79	190.60	575.22	334.71	283.45	339.22	482.15	273.45	163.93	141.83	246.34	178.51	211.34	323.16	377.94	98.26	129.53	334.62	227.74
599			128698.06	501076.96	257465.75	206625.10	50966.72	29921.71	69317.18	29442.81	7338.73	5447.93	2726.75	2982.91	2316.76	2212.20	934.67	1894.73	1305.31	1317.75	1953.45	763.52	1008.27	848.35	499.88	424.20	584.04	583.24	720.31	503.62	409.61	383.21	253.63	554.61	548.12	429.57	499.90	341.48	528.66	256.08	425.79	310.16	218.45	337.01	277.45	102.73	225.64	243.84	336.45
600			113683.90	427767.34	226220.12	229627.68	169854.53	118498.06	36691.24	48543.01	24618.91	8342.55	4452.33	2036.67	1980.95	2355.08	1396.61	1970.75	502.26	445.73	1057.52	1109.73	268.05	243.11	328.02	316.01	306.21	333.31	245.15	229.66	319.49	512.69	455.90	138.83	117.34	141.34	238.88	157.33	99.01	99.11	83.31	112.29	93.37	175.47	89.97	71.77	58.05	46.66	99.80
601			37164.89	420303.31	123105.77	46618.50	17609.45	35890.08	26394.23	12710.04	5515.85	7759.42	1482.62	1959.01	846.92	1730.22	1096.84	483.71	1186.20	994.58	758.68	1127.34	954.62	339.65	303.21	543.69	1302.02	814.09	574.64	532.38	579.11	606.55	352.63	216.24	238.92	224.23	240.58	325.21	153.08	268.28	250.77	355.57	134.26	180.04	181.93	129.40	221.81	363.27	452.45
602			29465.21	132108.50	147248.23	111286.96	93683.01	47979.75	81969.39	80588.02	19657.29	7454.70	2472.34	1505.55	4431.06	377.29	4745.15	1870.47	4663.30	927.56	1150.24	732.75	477.33	467.72	309.06	135.71	600.75	355.65	565.34	185.15	381.87	132.26	100.37	121.77	173.81	177.71	544.42	954.10	623.68	72.81	105.00	76.76	105.69	206.09	159.77	86.02	67.28	108.97	113.01
603			97767.35	476778.37	217686.53	52913.23	56244.01	44036.93	59882.80	40054.98	23088.01	9235.66	3106.99	1787.03	1275.81	2092.61	1462.27	1127.04	1139.32	1415.49	1044.32	686.60	459.03	408.94	568.22	516.65	347.94	521.81	261.88	317.87	229.80	364.69	193.60	299.96	252.94	140.64	153.88	90.43	98.47	111.34	179.06	147.62	156.43	217.02	118.40	84.46	131.20	109.54	57.54
604			118769.03	219393.21	73277.65	47789.81	35341.19	32465.50	27117.48	22977.90	10694.62	3381.27	4335.70	1994.67	1275.70	1789.76	1087.29	1080.88	924.94	559.60	594.16	212.39	325.94	700.69	1163.43	462.94	382.81	275.32	534.05	379.70	150.89	142.04	283.93	143.90	178.10	169.94	263.49	301.48	295.38	187.60	196.92	141.57	116.22	218.34	131.55	108.86	153.31	110.34	101.06
605			65434.05	847884.75	311354.81	89184.71	24029.49	52831.63	60673.21	30889.35	5818.52	5040.27	5749.39	2891.59	1891.71	2576.02	2369.97	4072.66	4824.01	2481.10	1178.49	893.58	822.79	429.23	474.40	686.94	509.89	1405.32	1147.99	521.96	789.78	588.14	438.60	586.60	338.67	242.70	500.92	652.50	565.81	577.04	552.97	265.23	167.95	207.93	263.32	266.20	251.28	145.03	253.37
606			111270.38	307544.12	109138.56	70287.47	85687.83	41601.95	43547.14	49849.92	11792.77	1456.99	1872.93	1891.29	1529.41	1137.32	1032.32	1082.83	390.43	718.49	425.73	274.32	252.54	263.54	306.69	201.17	182.66	402.67	328.31	257.35	302.05	235.19	185.34	114.20	85.83	93.11	108.50	99.95	111.33	54.92	82.89	38.94	90.40	154.51	109.16	42.24	70.94	100.83	84.52
607			196889.00	1109769.87	85601.75	168881.04	167435.96	41153.09	29124.13	31631.85	16528.03	6656.65	2629.92	2165.00	1576.95	1421.09	1367.46	1768.27	2816.51	3288.31	1788.42	603.08	1278.22	1948.04	668.16	894.91	726.17	828.59	1020.05	304.85	401.92	607.48	331.17	505.13	363.40	266.99	794.17	777.82	545.68	574.63	326.39	163.65	255.47	241.19	207.04	427.61	401.69	314.04	338.21
608			3151866.25	8493552.00	559242.87	167179.71	113512.89	54692.71	45124.13	41832.46	26418.58	9144.93	5695.76	27458.30	49431.55	37386.07	32314.05	32879.99	54391.50	47406.36	18500.18	19983.36	30655.59	9174.32	2400.02	9579.89	9869.74	5617.52	12636.78	13421.39	2358.18	7744.89	12749.62	19611.83	12865.55	3344.55	8837.19	9982.13	9730.85	7910.77	10673.62	6351.74	6194.95	2590.81	4363.72	5330.01	6216.02	2545.49	2115.83
609			43726.58	121290.45	43321.80	51120.44	31411.98	23487.58	17762.94	21751.37	7357.39	4074.74	1795.83	955.21	1811.58	1699.41	1475.07	1491.61	2046.85	898.98	650.80	813.37	728.26	2182.38	878.83	793.37	744.43	454.55	386.19	481.02	466.51	718.93	1203.09	476.03	354.89	830.02	236.04	449.07	1134.20	1094.26	1378.24	1005.91	280.24	110.68	148.72	320.15	368.21	489.23	490.87
610			178579.73	535296.81	82859.37	34971.73	34001.41	14369.96	34817.34	27312.15	8935.58	3750.92	2608.54	2274.57	1604.73	917.06	2499.39	1467.69	991.72	1644.73	761.10	929.49	373.29	527.17	1430.82	981.17	1083.49	770.36	447.98	404.06	260.11	140.19	408.99	286.97	774.56	425.50	700.94	1073.06	820.49	576.23	237.22	172.65	223.11	338.01	240.19	221.73	174.78	280.21	264.39
611			357002.06	660067.62	198463.15	79598.44	151045.79	122875.67	123426.64	68558.76	17489.47	2938.95	2001.98	1662.01	3622.36	4352.21	3780.38	2832.40	2420.75	978.45	653.39	403.01	496.52	312.65	308.13	170.52	172.51	195.26	97.42	227.37	216.09	193.07	136.90	100.64	109.84	162.46	49.86	76.90	118.18	92.67	87.87	44.00	78.99	117.59	161.02	130.28	80.97	109.07	99.52
612			27152.73	374359.71	135745.96	108120.28	84644.12	93713.64	65437.23	41355.02	10463.41	4635.28	3114.96	1969.51	1482.39	1609.45	1061.29	1234.45	1348.68	1258.77	595.88	219.71	203.32	266.25	467.28	711.59	444.88	566.68	362.98	183.86	331.98	152.63	244.41	95.37	123.36	167.97	199.89	257.39	243.84	154.51	141.38	158.20	90.04	69.37	71.45	114.41	144.63	65.79	49.43
613			202727.35	1633641.62	185715.87	133298.18	35283.07	39878.62	53860.95	34222.01	3644.49	3801.75	4504.75	1803.17	1641.92	687.26	1848.74	1411.17	1480.36	1661.48	1058.21	907.29	999.27	435.93	294.98	254.53	515.62	722.82	705.46	404.50	411.68	230.90	219.73	115.05	241.78	74.04	140.46	365.67	97.45	340.09	303.18	256.66	346.98	419.33	214.82	309.49	293.88	204.87	147.82
614			66337.02	227992.51	105348.84	87058.72	89669.45	23321.82	63721.63	36181.24	5088.59	2347.32	2629.25	378.81	2212.27	2120.17	1708.30	1973.24	1202.24	619.86	520.29	564.90	460.05	283.18	195.82	209.61	198.22	106.14	315.94	406.32	239.63	201.70	154.12	87.84	86.27	91.22	76.78	48.08	78.76	68.10	65.10	40.89	93.76	82.32	75.70	110.19	151.53	222.64	91.27
615			18920.42	64565.40	67912.87	61727.99	28513.80	36907.80	37005.68	9235.81	4379.85	2640.69	911.57	828.85	1387.66	1007.67	773.75	699.77	1252.03	1205.10	524.80	587.53	395.76	566.62	174.72	182.43	241.75	396.07	244.40	99.48	286.51	400.81	204.62	153.02	276.42	205.38	196.19	190.48	215.35	143.17	130.85	213.35	99.17	126.21	72.60	179.56	162.76	118.41	79.94
616			537184.50	2537114.00	406881.81	139901.34	80555.64	28686.21	36704.33	33392.38	5881.55	3132.56	2833.76	2787.57	2314.17	1422.03	2388.60	1680.33	629.75	1016.71	890.35	1275.89	876.23	846.15	920.96	961.23	1122.97	906.77	705.37	641.43	832.24	588.24	963.46	438.60	122.31	551.08	379.53	506.66	304.11	168.55	137.39	156.97	161.20	184.23	416.41	453.32	362.75	122.50	299.43
617			1046976.75	5376416.00	379686.34	65515.30	41035.13	42256.92	33369.10	13660.00	10790.23	4036.19	3582.72	4347.09	4263.21	4011.92	7409.67	6682.85	6110.29	2175.24	3453.92	2259.89	2407.85	2462.07	2297.21	1652.57	918.97	3249.68	2094.22	2487.62	2121.68	2232.32	1721.98	2201.95	1997.74	776.32	226.93	605.60	413.65	960.94	568.92	881.57	946.15	943.66	823.78	802.65	1144.58	1035.65	829.36
618			217150.56	663801.87	280714.28	121505.53	98279.04	68946.82	47538.58	39844.02	15569.68	8133.53	3721.63	2269.25	2051.43	2909.00	1558.47	1465.71	2050.41	1976.94	592.80	1700.32	3778.88	2046.94	486.31	901.93	1035.05	621.86	982.93	645.85	1083.19	373.76	204.28	425.60	489.98	353.43	275.63	259.70	385.64	302.97	269.90	225.49	467.58	490.98	377.76	245.43	284.55	542.45	1001.16
619			104624.63	555514.62	268851.46	121656.09	140936.92	151492.56	78879.00	47921.74	17343.33	7258.66	4321.63	3168.73	1912.34	2894.29	3733.42	4705.34	1657.10	1730.65	850.43	841.34	694.18	608.42	733.93	651.00	782.76	606.20	1154.63	514.20	315.19	327.46	230.55	247.08	457.31	786.54	593.30	457.24	248.68	184.04	250.88	249.33	89.70	75.99	105.59	121.77	163.71	135.61	133.99
620			103290.96	279067.93	109832.78	44635.90	61058.93	88113.72	95368.68	51500.36	6247.38	3817.74	3805.50	2188.49	1352.23	588.44	753.65	611.06	898.88	640.18	618.77	475.75	415.87	373.42	965.82	568.40	138.73	124.28	118.06	173.34	448.26	537.26	356.54	227.11	227.39	174.70	118.38	59.16	83.99	55.40	121.63	51.52	176.82	123.20	100.19	111.40	54.56	74.45	81.06
621			240678.10	705467.43	418577.56	114307.97	86693.40	47105.76	33770.76	34605.64	14255.19	6210.35	3447.62	2801.14	2922.02	2836.91	1327.62	841.93	2155.35	1109.41	485.02	303.60	499.71	720.04	364.56	113.66	387.31	382.49	342.47	166.23	363.47	142.46	193.77	172.65	306.55	192.76	164.99	162.39	180.79	139.05	77.77	71.55	85.74	96.97	98.97	125.15	83.89	59.98	85.61
622			79735.28	225812.48	98598.13	63545.31	52720.72	28429.24	96572.89	62293.30	5271.79	5992.25	1872.01	1914.03	969.97	938.01	658.40	890.92	515.07	274.81	316.36	585.17	438.38	322.50	258.97	214.48	238.83	155.96	139.50	105.31	97.96	318.54	289.28	278.40	231.83	149.76	176.54	126.93	103.55	57.84	88.67	128.99	96.44	118.89	89.53	52.66	68.10	78.96	47.74
623			188719.85	449507.43	110569.22	44125.78	36694.30	27867.44	33455.28	19075.39	3652.99	4644.92	3355.25	4167.32	3029.39	2995.11	2537.12	897.11	945.31	2004.46	1565.90	1250.13	1030.23	902.60	1271.64	910.08	758.99	218.96	660.39	855.54	575.80	482.82	785.33	414.51	360.33	274.09	552.67	219.48	314.94	185.35	193.80	164.43	357.70	373.29	414.40	346.73	401.10	302.33	228.55
624			324466.65	889546.31	227705.53	138752.06	80357.23	53307.86	73461.93	53939.97	10102.94	6396.47	2513.46	2267.10	1789.50	1790.34	2250.43	1264.08	1344.20	724.79	878.54	886.59	851.50	845.19	1034.08	787.37	599.05	420.31	641.44	374.78	288.07	670.51	580.29	314.88	211.34	291.34	618.72	504.28	458.99	342.93	332.10	277.42	251.92	411.57	280.61	81.89	171.78	234.52	92.22
625			51353.90	292698.59	125228.03	100794.57	62421.28	34313.29	39896.32	24787.86	9660.60	5107.43	1285.10	1006.23	645.24	869.68	1011.53	808.98	645.87	832.08	1036.80	364.42	472.26	419.36	227.41	511.07	464.56	465.97	489.43	295.27	335.24	201.45	182.87	155.25	115.35	69.77	139.65	157.69	185.12	181.47	114.21	83.19	83.70	84.40	119.03	149.03	60.22	89.77	86.94
626			186128.73	584636.37	156929.78	220002.75	34927.14	42316.52	89808.70	54633.72	16020.13	5839.44	4724.35	1696.13	1815.01	1353.15	491.45	1111.56	643.63	661.30	439.69	257.83	543.16	448.70	772.31	950.88	489.86	360.78	647.35	282.11	132.98	178.51	216.24	187.07	84.58	92.67	129.44	127.47	118.63	85.42	84.04	85.13	118.72	96.00	58.35	44.12	63.44	75.09	57.76
627			257786.12	1585849.50	212376.67	81155.96	43397.27	28989.51	36933.75	27406.08	9917.26	7374.01	5090.50	1960.75	1365.13	1417.40	1410.76	1129.36	1789.16	1595.37	1615.66	1480.46	1536.37	1531.93	1056.80	674.61	812.51	602.56	459.95	316.44	980.52	874.88	1768.86	1836.21	845.19	312.17	661.45	523.02	403.11	397.13	538.58	589.94	429.58	674.85	630.09	669.01	245.25	114.99	159.23
628			203865.45	1656001.87	139058.25	102235.62	48913.48	45639.67	39323.18	25348.91	8019.03	5881.94	4289.90	2913.96	4145.16	2787.72	1256.73	2635.97	2919.09	2991.75	1845.41	1138.97	847.80	905.93	636.49	830.40	972.53	1230.67	2649.20	1783.89	1376.03	1943.48	1149.21	794.32	727.81	494.22	397.28	509.04	401.44	703.02	737.78	889.20	939.56	1215.88	625.57	1179.85	1005.49	373.25	315.29
629			1228622.87	1621615.37	214487.56	191625.89	92912.80	97871.83	79255.29	34439.88	19660.97	12785.94	6764.83	3534.34	2586.88	1493.52	1580.08	815.25	1324.57	1220.46	1029.36	1111.34	1256.89	1032.56	621.83	526.67	1359.00	767.66	506.01	1313.57	920.78	498.14	452.58	748.34	233.30	392.28	247.59	260.30	506.69	259.92	150.18	483.08	252.73	175.42	323.23	310.77	283.20	328.25	148.15
630			140917.46	353715.09	137333.17	117447.42	77645.22	53183.49	17719.59	29352.03	10195.44	8077.22	2245.65	825.43	895.05	966.00	1421.15	1394.86	1010.98	828.89	794.34	1110.89	1454.44	1305.66	1376.78	1093.00	335.50	348.81	374.70	286.51	274.09	221.84	314.28	218.39	127.25	242.01	334.96	173.68	94.28	153.07	111.41	85.47	252.50	183.07	191.91	104.48	201.54	157.02	152.90
631			16071.35	48654.92	73991.98	47259.87	30794.16	44650.57	119751.36	79234.32	22994.50	6425.27	3490.08	4055.09	2152.02	1206.92	1067.20	758.74	864.85	1143.65	451.38	389.36	302.33	317.62	155.83	377.96	280.61	225.95	155.31	113.79	250.96	323.31	111.52	42.17	135.26	273.31	222.24	203.18	143.79	127.34	126.55	71.05	73.81	151.98	126.66	124.45	98.30	124.15	80.48
632			96113.95	377047.84	67982.33	91791.46	113001.44	51209.42	29937.14	16716.42	7527.48	2712.30	2703.80	2554.22	2964.93	2360.66	2565.33	1131.04	436.66	1278.88	902.40	518.49	817.92	1115.95	451.00	589.88	403.62	378.94	680.10	694.91	392.80	355.99	242.02	358.82	437.62	376.63	399.38	353.18	182.82	141.38	257.40	234.75	193.53	339.26	236.73	145.80	185.42	126.38	61.66
633			33712.25	198658.25	87859.21	86563.62	85286.43	86863.95	91405.44	27999.24	7960.38	4285.07	3477.37	1654.59	1285.67	1157.82	823.16	672.39	1590.03	640.62	992.14	607.81	521.89	319.11	413.26	432.27	243.74	148.86	355.76	410.66	193.25	191.12	60.93	125.03	139.04	76.32	95.41	143.43	143.63	115.84	106.85	63.73	75.76	207.54	125.01	85.87	96.25	66.52	106.51
634			123244.92	361426.25	146656.71	126274.22	81185.12	48945.41	39727.06	19564.70	7236.51	3580.04	2123.13	1726.82	968.45	869.57	942.49	1187.21	915.83	1035.03	1529.29	951.88	854.27	168.22	354.32	272.60	377.07	130.76	245.66	188.17	128.10	136.97	157.12	84.76	142.54	240.87	223.64	190.89	192.86	185.80	294.50	113.30	166.96	271.82	105.87	53.09	113.14	92.02	216.67
635			330824.96	836795.50	186622.79	61090.09	106700.64	46011.76	44561.80	22178.41	4824.02	3627.74	1875.65	1440.63	1708.42	1412.62	813.82	716.44	858.85	669.95	1002.67	617.62	143.38	499.56	581.18	713.65	415.39	531.16	318.77	451.96	271.15	147.79	333.67	444.37	320.45	273.90	209.41	208.45	156.47	216.92	151.27	189.68	220.23	217.02	198.85	64.78	172.32	134.25	118.81
636			41086.25	102447.72	73485.72	43807.33	54245.48	46389.35	69292.35	57348.58	16783.84	5236.58	1665.11	2219.90	1739.52	2097.56	2309.14	1775.77	1260.03	2059.80	1520.22	778.57	438.18	207.82	172.46	296.74	246.51	300.20	450.36	353.20	487.46	578.75	511.38	310.69	213.11	180.68	146.24	173.55	112.83	53.74	95.04	99.40	234.00	116.92	105.13	84.80	85.44	87.39	92.43
637			294918.43	1126948.25	361627.53	108842.39	45621.72	26874.63	48948.91	19638.25	5796.66	6129.05	2081.93	3098.58	3961.92	3308.44	2673.81	1668.17	1124.05	979.04	763.64	1747.63	1329.30	696.01	1440.01	1450.92	849.74	826.60	1402.90	845.16	509.71	265.47	453.83	330.08	435.10	319.87	367.60	810.36	1108.71	911.78	439.30	388.32	423.98	278.73	416.57	498.26	465.24	326.52	158.86
638			437646.12	2715183.50	285071.37	75854.28	40268.69	28097.39	14644.08	28254.14	14195.00	6069.68	2498.85	2560.68	2332.51	3201.85	1497.86	2500.82	2631.71	829.00	846.62	1930.64	1991.23	2190.07	1778.57	1046.24	780.33	1364.62	414.98	1071.90	1499.98	1603.87	657.40	1106.63	878.84	570.68	384.61	713.45	308.09	314.55	330.70	413.28	387.69	428.23	246.02	675.13	663.87	767.04	440.27
639			88196.10	778983.25	254315.54	133924.37	112659.51	104627.96	47482.90	14099.04	4545.25	1941.87	2556.04	2311.74	2504.47	3191.95	2563.92	2352.38	1733.94	1267.79	524.53	1169.78	1314.78	1022.08	1512.10	1095.46	764.24	510.12	489.40	423.96	429.33	400.33	457.18	512.08	487.39	791.49	377.42	278.04	326.55	266.33	284.05	269.86	374.72	440.62	495.69	221.95	253.25	269.79	249.03
640			231394.82	931607.37	221423.84	98097.86	51198.97	80019.27	46064.21	14525.73	8899.26	5595.33	1773.55	1760.83	1364.07	1596.95	1426.11	1402.64	989.32	1488.40	682.90	704.63	697.41	882.98	997.75	385.73	616.08	749.97	363.17	273.69	265.86	167.30	198.65	165.44	258.20	180.24	177.72	200.46	273.70	180.37	162.65	125.81	118.54	216.02	233.68	181.80	118.67	55.91	54.33
641			208681.70	1087706.87	216475.42	121928.28	83651.31	37431.10	54775.54	36389.79	7206.97	5658.93	2304.43	1358.37	3362.42	1861.51	2004.20	3321.93	2733.82	1388.07	1675.09	1032.54	849.43	448.47	777.99	604.22	687.44	1630.67	932.33	991.02	821.20	477.61	320.18	413.41	179.81	529.12	487.71	309.31	305.58	347.83	298.90	435.28	486.89	657.31	365.99	117.63	248.16	276.19	222.83
642			221929.10	612364.62	44950.08	50714.53	68511.56	65188.64	18482.21	12162.90	11500.68	6139.67	3015.63	1150.60	2228.82	548.38	669.66	723.46	1048.58	746.49	293.84	435.95	550.46	357.73	365.49	309.65	251.70	157.17	417.66	334.32	303.79	251.39	162.84	214.90	94.24	322.43	153.70	130.95	163.35	226.33	240.83	291.56	200.95	197.83	246.57	178.41	215.93	129.39	100.01
643			64717.73	214224.21	162284.21	66863.04	34577.79	16508.24	68308.39	71125.07	14104.83	3546.28	3122.16	1555.27	1457.85	952.39	1311.83	1680.25	1644.17	1288.37	763.04	504.36	952.25	624.22	286.35	284.47	379.16	122.56	233.29	174.99	105.82	177.80	218.43	85.78	143.11	92.23	155.28	226.29	153.00	180.77	122.78	81.49	95.60	133.38	84.74	86.22	53.31	103.55	137.26
644			96876.14	360267.56	279950.40	141291.75	97546.34	63530.87	80903.03	28045.21	9652.62	4742.35	3821.47	3000.41	2155.61	2059.18	3006.42	2859.40	2139.40	1116.28	1077.66	980.78	675.29	1131.80	1341.05	736.76	204.63	341.96	597.73	612.26	203.16	271.22	254.53	293.95	188.20	188.66	150.14	118.64	196.37	127.63	148.84	129.97	123.38	110.38	78.63	69.70	163.39	108.16	74.18
645			109428.22	769804.75	220588.29	42859.44	34128.93	35702.67	11615.53	17554.01	7195.50	2959.23	8119.53	5589.99	2001.02	3810.28	3235.51	1301.48	5383.50	2133.60	2063.50	1501.62	2108.21	2242.30	1165.20	604.85	2878.14	2992.32	1685.12	1213.99	1634.56	1406.90	1268.58	2088.48	1458.71	448.80	551.65	975.62	1188.59	877.39	420.46	527.47	766.20	435.55	243.40	263.19	243.74	293.87	396.56
646			57744.44	326970.40	34630.58	18553.38	19155.30	34129.32	39738.42	14249.17	3931.52	4403.67	4109.71	3676.46	3341.42	2581.39	2533.32	1269.17	983.96	891.58	548.60	516.41	1154.18	355.88	235.02	213.45	658.14	394.58	133.61	152.79	193.29	187.11	172.85	196.64	287.31	150.06	181.57	139.19	113.81	171.87	88.65	142.24	177.44	136.69	87.11	107.12	103.27	101.97	124.05
647			163022.85	736977.00	293608.71	169287.75	98632.14	42205.52	51039.12	35508.18	13876.28	6343.93	3617.95	910.67	837.58	940.85	1078.38	1995.76	875.28	424.55	1176.88	519.22	563.72	756.67	556.29	210.13	198.95	200.09	118.90	302.42	377.53	311.53	169.69	144.11	103.16	375.34	165.25	218.44	223.60	109.52	113.70	142.52	128.94	164.87	156.32	79.11	65.45	154.78	131.13
648			283919.03	599348.75	215268.00	142614.96	58731.77	34012.67	37385.78	16080.15	8552.12	2819.48	2409.49	2477.89	1521.39	1381.38	919.69	705.55	874.47	813.75	661.62	625.14	638.42	519.66	533.06	655.39	925.73	316.09	472.08	645.91	203.78	282.51	204.06	251.00	262.58	343.49	316.36	266.36	166.47	230.35	316.92	321.80	214.44	221.76	190.42	166.74	223.26	201.55	158.27
649			60228.60	235360.06	139369.12	39208.83	53968.27	39579.16	45401.81	22669.66	4558.20	1945.64	1289.46	1155.33	1566.63	1365.29	1634.75	3103.04	3434.83	1211.40	602.57	729.19	671.59	297.75	241.50	255.86	179.69	381.00	370.25	285.70	310.64	195.75	117.79	132.94	221.18	174.41	151.49	75.35	122.99	134.17	111.02	108.53	161.95	121.99	174.51	234.33	285.99	207.56	120.44
650			51446.51	176842.54	50036.22	29831.18	24755.35	90203.95	147428.48	39899.18	7099.50	4400.91	1719.92	596.43	877.49	698.76	782.96	1695.00	1415.67	1990.70	1743.64	631.67	296.89	479.34	930.32	691.77	212.79	247.04	578.47	296.70	273.28	121.99	183.82	160.64	214.77	245.27	192.77	156.94	131.18	168.02	156.85	133.11	108.91	97.04	122.59	171.72	166.18	132.21	86.50
651			410890.59	983253.31	322717.28	72205.47	46217.26	22809.19	18555.21	20860.59	4069.29	2789.82	1151.99	1114.04	590.04	473.49	1002.90	808.11	862.00	280.83	564.08	299.02	96.45	319.95	235.22	160.63	233.69	272.67	296.92	356.72	259.90	219.65	159.22	112.91	51.99	166.28	120.66	106.28	95.51	106.82	105.18	147.59	48.60	102.51	78.92	64.94	77.55	83.83	71.59
652			124159.65	481760.21	91930.56	49667.81	23492.32	7568.32	41774.80	30956.47	5751.91	6660.42	3009.68	2224.23	1091.27	399.77	1224.63	2316.97	1549.78	1575.00	1337.92	1305.22	762.11	1327.30	752.63	375.04	408.37	976.76	670.54	706.65	603.45	749.78	459.35	351.61	497.41	931.26	411.67	583.98	283.43	252.21	343.16	327.23	317.20	107.86	410.99	126.10	66.81	316.31	213.38
653			33215.67	203428.46	75945.10	106081.05	121106.25	46433.37	33713.58	48079.47	13834.62	3857.88	7343.33	5504.52	2714.03	2054.30	1064.86	1520.86	1381.51	842.88	653.77	581.23	389.40	301.75	500.88	552.34	170.22	131.80	263.29	203.35	103.58	316.80	145.39	338.98	151.73	151.90	145.44	154.23	106.56	162.38	91.58	80.64	111.29	101.93	119.29	104.92	75.52	73.33	114.88
654			63436.26	598518.12	265024.53	117727.24	112197.01	80261.44	65324.48	28121.94	6899.26	4597.81	4269.84	2041.23	1331.13	1747.57	1261.07	2729.14	3122.75	918.92	1206.23	1177.95	881.31	757.67	640.74	313.16	470.74	655.58	725.03	698.96	269.23	420.11	255.11	188.80	153.76	178.35	147.70	165.48	69.04	87.61	103.23	67.79	118.55	118.61	81.41	127.60	86.91	57.44	89.29
655			55356.42	262553.18	117253.32	79336.25	32066.04	34642.07	35875.00	44726.04	9950.54	2908.87	901.39	1080.26	1060.25	1474.03	2129.55	2377.01	842.85	1743.48	948.90	334.54	328.40	245.18	266.09	171.33	297.98	353.72	369.51	98.73	93.89	172.88	119.69	74.77	112.83	98.74	51.92	94.05	145.39	124.13	36.06	77.41	95.29	125.89	65.15	80.13	64.61	72.80	66.82
656			85510.87	243042.65	55317.83	61522.03	46193.25	44427.68	26369.50	19365.60	7377.91	3851.58	3630.52	3229.24	2831.49	1641.05	1440.71	951.33	762.45	733.83	344.40	325.03	272.81	250.01	445.97	245.72	195.70	409.32	704.49	185.98	111.88	117.76	188.04	69.78	82.24	173.36	113.38	89.65	147.50	222.69	125.11	98.36	101.21	90.05	76.73	83.26	109.05	117.34	138.47
657			118559.83	309695.03	163869.78	142430.68	79706.14	40046.77	54388.91	31032.09	9147.98	5123.01	4347.60	4626.18	3562.32	2691.36	1567.98	1398.98	2123.93	1475.25	1528.76	1064.31	336.38	490.16	662.96	373.22	380.64	451.88	445.90	191.11	283.09	266.20	146.74	186.34	100.78	176.66	168.87	207.06	180.74	179.01	174.45	87.58	68.71	138.64	76.66	138.27	129.17	114.65	143.76
658			41371.12	217811.37	90088.23	108148.90	47281.98	53470.69	75338.62	39978.54	12436.88	10084.35	3887.67	1241.73	1674.20	1860.85	1525.68	813.49	782.37	311.32	454.63	704.44	305.27	260.26	240.41	124.68	254.65	211.75	178.90	234.69	172.81	145.51	143.13	253.82	135.03	41.31	186.17	129.97	81.59	90.48	117.97	147.92	182.60	216.31	74.54	133.45	137.75	100.54	38.53
659			80463.82	245847.14	79367.52	90619.67	82867.01	65152.13	72063.13	16832.43	3814.61	2809.70	2351.33	930.36	1461.54	939.80	1118.51	910.30	1402.73	1507.04	803.32	632.03	312.18	238.05	252.82	213.74	238.74	162.32	153.16	99.63	167.07	132.08	96.22	74.65	122.62	165.14	217.42	93.92	58.15	70.27	91.85	137.33	165.01	107.21	55.34	46.23	81.27	60.86	60.32
660			42343.00	95676.97	31448.71	22442.43	31305.99	22102.21	44679.45	18074.10	6596.04	5730.50	1882.14	1370.55	1472.65	728.99	1547.26	1983.17	1406.79	1190.41	997.62	684.70	441.50	529.09	974.47	402.85	362.60	344.10	207.61	268.08	492.71	324.16	122.13	66.25	81.78	98.04	90.32	133.72	223.46	207.26	117.20	115.54	79.20	97.75	50.10	114.65	82.89	24.23	143.16
661			34552.00	259009.29	191958.57	90572.09	150649.32	55525.70	45654.80	61617.08	35800.27	12408.84	6522.81	4157.82	1653.17	2618.17	2904.35	3457.57	4763.98	2892.96	1143.05	750.82	654.86	665.12	587.77	174.96	182.93	274.81	278.50	297.08	291.66	593.79	411.31	362.17	256.60	119.13	203.61	114.87	104.30	100.76	173.85	176.01	121.64	122.10	131.96	97.40	108.33	180.33	203.09
662			53275.28	320127.09	236815.67	150484.35	67417.32	36853.78	34855.30	15703.96	4365.89	3146.98	2993.43	1906.19	1013.92	938.65	870.82	589.61	552.97	655.60	322.36	424.70	391.38	225.92	347.76	324.97	274.49	196.32	207.80	215.76	174.71	212.14	174.26	63.78	85.50	91.39	53.10	82.18	78.68	80.27	79.54	125.08	117.01	77.91	93.96	105.77	105.19	96.23	28.36
663			148444.70	478837.50	105053.71	58676.27	34162.60	47260.15	36463.80	37689.31	7312.89	7742.42	1836.75	1417.85	2701.86	3385.91	2666.56	699.91	1438.59	1463.13	847.37	598.29	668.18	637.48	455.72	366.37	247.63	310.44	303.78	304.51	725.81	576.64	292.37	486.81	656.65	218.35	83.09	191.18	212.97	246.77	372.43	444.70	357.57	264.92	206.75	75.32	105.44	216.01	235.69
664			115189.42	258248.01	22960.54	56213.28	79114.10	92115.25	92924.31	35427.00	13027.72	5717.86	3325.73	2556.93	1676.41	1393.37	1041.64	418.30	1018.64	665.25	503.66	312.02	372.25	312.75	250.91	474.74	413.52	191.18	272.60	371.43	350.05	374.60	200.00	164.22	90.93	146.30	83.01	118.77	150.87	167.06	87.09	73.53	101.72	104.09	128.77	66.55	49.45	61.29	57.91
665			38764.56	532698.50	182181.15	41397.35	36100.06	34858.05	47080.15	22542.83	4442.00	3033.74	2967.79	2181.15	2151.54	934.94	1101.37	843.36	692.02	642.54	709.17	441.52	318.09	499.73	502.89	335.08	189.70	231.30	298.59	160.08	135.25	175.95	202.46	112.04	189.72	195.25	237.77	145.36	106.95	85.99	109.03	144.67	153.86	114.06	162.75	161.58	138.37	69.76	98.94
666			70226.17	255097.53	81976.78	69847.41	68387.10	33180.82	37980.75	26962.85	10305.13	2915.83	1726.42	1579.62	3208.19	3365.77	3142.30	1510.69	2446.87	3775.46	2161.98	1349.42	1233.75	1585.26	1819.21	1115.79	547.19	655.53	301.77	132.83	231.57	225.44	391.11	310.99	918.49	1181.92	578.76	405.26	194.11	282.77	468.35	286.31	303.38	265.23	106.27	157.50	139.12	137.48	311.27
667			57545.29	346376.12	114906.89	25870.06	39090.14	42687.00	47068.38	33988.35	11032.47	2108.49	2171.96	2063.59	1682.46	1665.94	1111.95	426.21	775.11	984.84	1805.28	1052.99	661.54	671.24	680.95	393.21	419.89	1245.82	650.16	250.81	403.79	154.81	257.92	305.70	138.46	90.46	331.38	245.22	153.99	185.58	250.54	166.32	229.45	102.36	256.61	276.74	269.08	189.82	193.00
668			23655.71	258862.00	130595.05	94100.91	71462.42	34716.72	25336.75	24506.27	6465.42	1236.85	2085.58	2119.63	2061.68	1943.76	1665.25	860.25	872.57	907.00	459.96	825.94	559.29	679.19	420.23	481.60	568.28	471.38	576.90	478.44	344.49	501.48	218.24	246.94	271.64	159.46	357.80	128.64	104.79	110.44	200.90	463.34	352.62	269.72	170.09	116.96	165.65	151.75	116.85
669			42036.36	464775.31	278900.96	89365.83	23350.67	16912.28	23043.03	39569.16	7596.76	2745.07	2648.17	1894.69	2005.77	1623.97	1197.00	799.11	714.54	685.09	396.98	648.15	561.19	471.99	258.31	159.36	168.76	196.41	188.93	154.16	110.81	173.57	128.63	78.69	97.15	99.96	73.94	38.31	68.68	56.87	69.91	64.63	95.40	124.11	89.70	77.41	96.33	61.22	51.43
670			111886.38	325605.21	255922.17	92226.68	16499.97	23413.94	18676.02	35146.24	10184.89	4700.07	3357.82	1043.22	1344.46	597.32	873.90	1107.50	916.81	907.53	932.92	629.55	395.13	424.92	390.55	316.44	150.34	221.60	121.87	153.41	312.39	299.99	165.75	172.08	151.61	95.31	75.72	108.57	177.89	119.84	60.36	100.66	177.39	93.41	86.70	75.13	83.30	32.58	35.22
671			82336.34	392838.40	90695.67	49431.96	12456.30	15159.07	24245.74	31005.25	6831.99	2170.09	1323.76	827.84	1653.04	1059.14	824.70	664.24	839.61	466.85	187.95	270.90	491.77	406.15	605.25	671.69	249.74	434.79	207.93	126.06	124.93	109.47	182.86	199.96	229.43	312.92	390.95	271.08	147.99	198.93	123.08	111.64	200.43	189.16	134.08	147.79	125.02	185.80	91.53
672			108189.23	880699.18	61767.98	40271.51	16613.43	25487.31	20969.81	12073.58	14160.99	4721.60	3655.89	2059.33	1148.19	2978.57	4608.84	3641.25	2065.23	1705.45	918.74	1066.39	2126.21	1416.70	743.50	4011.69	1174.67	1418.06	5099.76	799.36	724.56	842.97	604.74	377.32	407.07	525.73	1344.71	1964.82	1120.26	1543.87	2149.26	1381.17	1904.15	1237.40	467.63	385.19	305.24	150.64	357.95
673			317521.56	1134707.87	1348585.50	385683.90	62301.17	134564.67	103907.69	37424.73	11523.69	8118.94	7465.30	3072.06	3588.19	2429.59	2476.38	3479.18	3150.11	1443.04	1362.97	644.53	544.79	393.53	508.51	275.25	365.64	208.68	278.14	251.10	222.46	410.19	486.89	497.30	204.45	83.69	252.78	262.58	438.48	309.30	193.99	149.89	139.69	106.48	81.93	86.06	178.54	202.24	111.88
674			313675.56	3675878.50	278555.84	16807.65	43453.34	39100.91	27949.46	19697.36	9456.78	3982.67	1786.85	1933.08	1133.01	1030.37	554.69	312.80	557.36	530.40	505.84	1376.78	1448.21	1441.93	591.47	692.89	286.75	623.60	1254.49	382.64	562.43	269.16	490.95	292.58	386.87	530.62	478.30	473.32	214.84	178.02	388.51	576.02	321.34	179.11	324.35	145.00	253.30	414.42	325.28
675			53929.00	110278.00	29358.72	79147.23	72602.99	33185.86	22338.25	17139.84	5389.28	1274.85	1688.29	3171.81	1966.90	1381.09	1003.89	306.33	730.63	847.56	612.24	880.85	561.46	469.64	412.29	375.12	270.16	125.70	220.17	268.57	407.19	328.94	299.68	278.44	398.32	336.36	48.99	120.29	73.97	77.69	60.38	76.18	165.23	129.48	125.48	151.59	118.07	56.86	60.57
676			29541.91	219529.29	54481.84	30667.61	18830.62	28184.14	9986.32	21653.51	7106.25	1565.50	873.62	739.35	1196.61	1397.01	1414.86	1640.29	473.44	698.90	535.24	989.38	347.21	276.60	213.14	322.18	367.29	255.29	207.19	159.88	201.57	154.31	100.23	210.23	220.86	199.43	178.83	174.80	160.31	113.04	72.49	114.58	114.49	78.86	75.68	102.72	70.05	158.83	74.63
677			33039.20	67827.25	50986.94	96328.92	41347.66	72813.32	57408.46	18852.71	7337.89	3976.54	2568.07	2142.47	1656.99	1039.31	813.33	170.21	705.93	1417.73	829.34	496.61	606.24	1213.84	2457.25	561.98	372.10	104.79	253.54	335.71	163.38	138.17	218.74	287.52	294.57	268.70	84.00	117.13	218.28	117.64	86.54	171.50	141.85	90.29	134.82	168.07	141.81	74.83	98.90
678			76077.66	790811.37	356363.40	100924.96	78162.47	51162.08	49913.54	49456.65	17629.81	7283.07	5660.05	4733.60	4499.78	2040.86	1051.20	2508.16	1273.10	552.80	470.60	449.59	662.42	297.76	175.04	184.77	236.17	398.00	495.39	178.07	200.88	334.23	155.49	143.64	156.82	161.16	317.07	208.63	70.50	46.62	112.61	111.13	131.88	169.59	164.91	125.92	194.37	306.36	113.25
679			248350.51	677744.12	174282.95	102526.18	63215.83	24442.35	23132.80	12160.69	11584.71	6101.82	4786.64	3665.81	1760.80	2328.79	3662.42	1810.54	1931.70	2186.26	1132.49	845.53	419.90	518.96	482.72	212.22	379.49	534.45	548.22	540.83	235.27	142.04	210.70	171.89	211.10	191.20	214.97	127.69	230.12	119.90	154.34	52.57	90.81	97.52	55.46	182.98	173.52	147.65	176.64
680			74301.71	479732.21	104126.96	53534.48	41626.40	43555.43	38149.30	22998.40	3080.59	1538.80	849.94	1027.56	1369.89	1023.03	1255.59	523.44	805.07	508.45	314.71	476.97	519.22	743.02	1091.65	667.47	269.88	175.03	280.74	236.85	300.60	170.82	139.81	149.53	175.55	197.55	126.54	57.27	83.60	179.68	182.54	104.84	68.76	104.76	131.85	121.62	75.66	122.07	108.24
681			126473.54	267592.43	119732.94	116667.08	55317.83	28012.86	28864.54	32941.78	15789.72	8539.63	2051.76	1680.92	1074.51	1584.79	1256.93	967.51	1234.62	307.14	757.71	578.64	321.51	134.97	200.94	286.41	367.42	657.53	722.06	246.84	87.06	196.85	180.92	135.01	143.06	130.43	221.82	229.11	239.55	183.39	131.90	68.64	49.28	46.78	48.91	163.20	202.75	92.88	61.36
682			56558.07	482632.34	355723.84	72678.25	93553.54	126340.98	120096.66	41577.21	12590.44	5499.84	2734.77	3400.15	3487.84	3058.34	1798.86	3276.32	1918.56	1109.14	528.02	553.51	438.33	391.91	461.77	513.04	786.68	609.11	403.24	326.60	184.85	324.02	184.69	216.06	384.64	256.59	369.30	157.26	153.85	87.57	138.43	156.28	137.19	104.49	151.30	164.26	112.53	139.75	133.20
683			162300.07	359907.87	111088.07	48287.25	25326.76	36929.12	57167.40	24785.53	5767.90	3399.91	2103.42	1627.80	1180.42	670.45	728.60	999.38	846.03	1081.82	598.08	476.27	337.54	526.48	1071.55	416.55	445.47	228.09	100.43	227.62	126.63	155.84	79.80	206.26	159.26	158.54	89.36	93.50	171.40	137.01	79.43	77.89	85.56	103.15	58.72	119.14	119.89	103.37	49.93
684			37582.23	337105.90	81274.84	91357.41	68498.98	32065.33	74563.15	25574.34	8201.56	4743.76	3833.89	2653.91	1424.18	1733.16	1371.74	1667.88	831.91	1326.03	778.02	581.09	306.20	495.30	601.76	491.15	831.97	523.12	314.17	355.07	232.69	271.43	368.10	166.44	241.33	391.73	312.58	187.02	199.85	112.86	71.47	81.78	282.16	286.11	149.88	109.38	133.19	188.04	90.07
685			244373.48	2557637.00	363324.28	64165.17	32464.27	21070.48	35324.87	23562.70	7277.76	3913.10	2839.62	3146.94	2230.45	893.22	1005.05	1002.46	822.01	992.27	1136.34	1665.56	7062.00	2636.83	1023.95	1391.69	847.85	291.05	209.29	437.40	187.95	403.68	798.54	982.65	1793.64	598.11	420.05	553.31	432.53	374.60	432.19	616.41	997.28	383.02	199.58	353.79	729.85	836.48	412.69
686			255613.01	464950.71	195050.03	114090.75	39663.19	41753.87	66910.14	28293.61	19145.02	7133.67	2837.68	1264.59	1270.78	1325.00	1309.71	627.70	1174.67	1095.80	1129.95	726.76	383.96	455.09	470.45	423.22	290.85	212.19	405.14	426.71	207.35	203.09	317.38	218.14	209.21	113.50	82.00	162.70	134.71	231.25	177.93	214.50	126.01	149.57	94.63	130.23	124.10	126.82	192.42
687			196087.90	562055.18	178298.01	80534.49	48334.03	24305.70	24023.81	14707.37	10366.23	3381.84	1897.97	1861.21	2317.00	1832.62	1626.03	1011.28	1460.05	1018.47	894.12	270.07	868.40	876.92	750.64	478.97	509.98	310.08	442.75	385.30	349.61	244.57	506.06	574.19	866.84	701.03	468.72	188.99	212.82	123.29	168.32	234.32	177.52	181.10	231.12	222.24	176.34	136.71	107.09
688			302321.18	492792.50	129584.53	83297.73	83775.99	42956.20	20725.75	10368.75	7774.91	5496.85	3714.50	1195.93	1099.93	2700.23	1972.89	2228.85	2452.31	2334.91	314.68	1211.38	483.60	530.55	900.55	491.27	410.51	440.51	275.51	463.61	582.77	173.53	247.19	211.50	182.10	205.48	218.16	342.44	225.00	199.91	251.37	78.58	129.78	193.55	93.31	152.56	125.64	91.47	93.50
689			85869.00	253961.35	105786.24	37176.61	17955.47	17122.90	17346.74	16418.82	4108.63	1927.92	1074.87	454.87	337.24	323.13	774.28	1036.51	1358.68	847.53	526.45	266.55	321.65	257.30	339.41	306.18	348.98	242.55	329.56	283.48	177.41	125.69	125.61	139.80	94.84	122.18	247.75	136.73	104.13	146.52	114.01	87.43	161.12	170.41	142.27	154.45	216.02	201.88	139.77
690			320493.40	613582.37	186439.35	155438.12	62751.92	36395.14	51086.89	25727.80	16750.04	5889.02	1886.94	1098.41	1212.20	1256.20	1907.18	2301.84	2249.67	1829.73	1261.82	1284.67	881.88	565.96	497.27	261.19	542.22	522.54	780.16	584.71	220.61	360.84	410.91	295.64	284.33	393.72	363.19	258.36	214.14	217.99	237.13	178.43	214.49	252.82	349.71	348.55	156.11	344.13	529.63
691			43859.85	239197.82	93739.28	53842.83	18244.80	12698.93	25885.56	20408.27	4492.42	3984.80	3315.50	930.16	546.71	593.30	943.59	1242.47	781.18	456.18	491.44	396.72	797.13	427.69	221.64	347.88	411.39	347.46	169.32	184.60	134.20	177.93	229.11	387.35	184.63	141.92	100.30	66.77	111.62	97.09	88.78	124.98	127.93	219.74	188.55	147.89	76.64	26.20	31.51
692			62993.10	83948.04	108945.12	49840.40	36621.61	41116.10	95546.14	46968.25	7642.09	6121.98	2964.46	1904.36	1967.16	2080.58	2396.74	1417.73	1031.48	695.97	965.12	616.90	534.08	753.21	334.76	443.39	492.78	149.18	310.38	319.31	288.46	362.64	344.06	280.02	322.82	273.50	280.46	226.65	138.04	178.66	194.70	121.31	81.17	91.39	104.07	86.69	102.21	131.85	111.78
693			101640.93	410895.71	268506.93	100697.60	26739.77	21492.84	51872.64	18757.83	3666.34	3671.16	2766.05	4106.44	2400.85	5027.30	3229.29	2044.86	1428.68	1393.67	1421.07	1803.90	851.24	833.01	1407.74	934.04	783.38	905.05	895.08	706.79	556.15	602.31	260.92	229.24	257.14	526.57	600.25	635.74	294.06	364.01	309.06	279.97	218.96	385.86	128.04	94.19	88.30	137.89	353.62
694			366530.81	1118404.37	147432.68	49389.97	81834.78	45965.28	20965.18	25367.49	3782.54	2354.25	1450.47	1101.39	1437.48	2290.15	775.52	740.12	242.81	599.18	635.72	661.40	401.53	536.97	673.80	460.15	698.75	364.23	196.56	270.95	320.61	292.64	507.88	443.05	339.29	123.73	115.00	137.19	106.11	248.18	272.49	267.54	142.91	122.58	115.56	116.45	182.77	121.11	114.84
695			105238.58	327425.78	195869.17	146980.73	64075.16	31343.43	34337.51	27652.52	8242.69	4172.18	1924.67	965.11	1857.93	3991.43	3669.10	2513.01	1327.34	1564.76	833.49	614.66	366.17	683.94	205.76	307.93	364.93	176.64	205.67	312.59	223.83	166.26	303.71	226.04	149.33	79.24	96.93	143.38	94.78	82.16	96.43	132.43	199.42	200.16	98.03	99.35	70.18	45.13	83.68
696			99366.45	238650.18	93979.66	51949.45	90239.28	102026.70	38879.32	18141.97	9660.32	6444.70	1155.75	547.42	1390.50	1833.94	1614.87	1401.96	1060.18	973.02	1475.20	875.50	330.86	452.89	1189.29	494.06	543.85	620.93	565.35	369.86	291.36	255.07	152.35	199.60	248.44	283.13	115.83	126.12	145.23	192.84	150.56	78.73	162.24	219.06	195.65	142.99	124.34	69.48	68.96
697			375117.03	1747192.75	167788.07	67667.39	69434.85	54195.43	43658.51	39666.94	11901.70	4072.55	5140.13	2650.17	1423.37	2654.50	1755.30	3192.70	3414.37	2541.90	1743.61	1035.41	2797.15	1332.05	329.75	424.98	851.04	2084.55	645.00	498.85	897.35	1600.84	853.16	185.55	306.58	729.43	747.51	481.33	391.41	260.42	322.16	282.65	168.56	251.26	213.89	271.86	380.96	135.34	152.69
698			96546.45	1057211.50	135268.48	106589.77	40652.41	48244.79	60480.11	43547.16	12198.12	5400.97	3085.34	1191.06	3087.39	1512.69	2213.42	4368.41	2495.13	1491.39	614.77	1553.30	1037.63	467.87	282.55	683.10	1045.55	919.57	338.84	357.78	610.68	145.18	245.89	623.95	224.77	120.24	475.74	724.42	565.43	425.00	817.58	353.23	297.65	432.90	204.19	245.54	227.95	444.79	279.66
699			39684.93	409573.34	45971.57	12170.78	11814.30	41428.32	38993.01	10407.74	3056.26	3713.55	3208.37	1907.61	2488.54	2496.86	1637.54	682.40	354.69	841.52	629.63	808.65	842.77	443.23	934.64	507.75	582.76	561.54	306.51	431.26	336.43	320.53	566.96	537.77	422.01	257.50	190.53	197.71	397.02	356.31	206.24	440.45	359.13	497.78	222.55	66.99	140.36	509.86	361.35
700			191591.21	455544.50	38437.69	52655.39	62848.14	18489.76	22477.66	17076.83	7459.13	3281.60	3281.64	2639.62	1407.67	1828.52	1315.65	1175.98	2752.75	1481.43	656.63	343.54	295.75	509.59	416.53	205.64	310.17	669.68	597.13	230.59	350.69	237.54	162.50	173.85	135.59	159.51	218.39	339.40	263.73	180.17	174.05	136.03	305.77	208.72	200.39	150.01	133.34	92.67	68.84
701			192900.26	2379917.50	287870.96	60795.39	78457.57	45578.71	35520.86	23520.03	11075.65	6936.83	1858.99	1046.20	5940.30	5957.81	8567.89	3383.55	4204.73	2219.30	3671.56	3446.47	2494.89	1430.67	2793.04	3379.19	1861.50	1161.63	551.85	1382.75	2580.01	703.55	1251.87	1254.53	1107.61	1086.78	959.97	1010.42	655.79	391.93	362.67	667.39	1822.60	1232.84	654.71	627.56	368.98	530.13	345.09
702			85365.73	362898.03	180530.64	73873.63	50312.67	37436.59	30841.76	21689.73	5614.21	4367.77	851.05	1202.96	1536.05	1851.05	1885.22	858.37	930.26	708.35	571.47	634.79	543.22	370.26	180.09	245.54	252.06	187.75	198.92	136.76	190.06	246.72	187.47	101.45	103.26	50.96	58.05	102.39	112.55	143.19	208.94	219.56	185.19	192.14	65.86	62.93	33.39	60.86	53.09
703			938415.06	1666536.00	303846.34	49092.38	28611.95	39229.85	40961.69	12497.81	2764.74	2070.46	2258.30	2955.02	2397.16	1563.18	2225.49	2389.19	1015.75	1228.35	1240.53	9.98	336.05	333.62	303.72	270.66	281.65	452.28	466.59	274.28	143.08	239.18	179.04	196.76	194.85	254.55	238.48	367.57	241.80	162.58	203.20	266.40	325.33	218.67	197.49	215.96	150.18	144.50	112.44
704			93889.70	1753522.75	138153.06	21510.92	14721.07	22409.63	38306.37	17948.56	4187.79	2196.37	991.87	1570.47	922.16	1717.75	1394.00	1871.30	1167.06	2122.03	964.40	1005.04	2560.74	752.90	634.73	448.20	250.87	160.76	217.89	291.27	211.74	309.56	908.45	399.41	244.31	177.99	72.78	220.22	160.72	168.85	123.02	225.38	332.87	118.55	211.36	81.21	443.19	589.88	276.61
705			143173.17	394404.15	201253.54	111904.75	44289.72	51087.77	50301.20	18851.71	9096.15	5362.00	2836.65	1699.57	769.86	1325.31	1281.31	2616.94	1877.88	1313.40	897.20	479.44	344.83	301.49	366.57	448.91	296.11	770.96	657.53	500.38	166.07	221.03	185.88	94.05	194.61	183.80	104.71	133.37	289.86	241.16	113.23	60.59	112.87	133.97	48.12	91.91	51.78	63.49	154.63
706			9286.35	51560.41	35396.81	38269.43	22195.52	19066.53	36259.80	18938.79	6623.38	1970.88	1422.87	1569.05	1198.50	1707.31	1401.97	1343.24	875.51	886.68	316.93	466.00	582.54	413.81	302.54	243.59	425.20	209.30	208.10	173.98	411.08	354.98	175.12	194.69	250.51	191.41	194.65	171.50	77.57	61.11	73.39	75.28	89.41	115.60	127.54	111.18	76.36	39.75	99.76
707			232115.73	511818.06	350784.84	288349.09	174774.98	46625.17	45869.66	29709.74	13504.51	11991.68	4113.73	3036.37	2233.46	2216.93	1372.21	2464.18	4019.62	2333.17	1309.74	1054.16	811.54	368.08	504.61	217.62	388.41	298.81	234.80	363.91	201.15	148.18	168.78	164.78	219.97	250.44	248.80	249.04	322.54	220.37	101.48	150.06	211.57	231.25	210.04	192.14	180.64	121.46	100.99
708			131329.89	338953.03	67528.54	62817.28	54907.13	46614.08	58028.74	22630.42	8183.38	2929.91	2747.13	1347.05	1039.01	701.37	725.02	981.88	1389.91	1438.27	852.69	516.10	414.00	350.33	296.94	103.34	225.94	241.21	270.76	332.85	337.23	395.27	175.76	126.63	291.70	185.53	90.35	179.30	186.68	180.68	232.06	297.15	187.89	118.91	178.70	66.58	94.41	79.83	196.80
709			779674.18	3806574.50	643980.31	97291.26	84778.29	89481.75	41738.16	10976.18	9324.42	4104.28	2927.71	3592.87	2111.56	1847.54	2444.04	2806.50	2626.31	1436.07	525.36	1025.60	501.31	551.50	1405.77	604.83	252.56	552.89	704.10	765.71	307.28	320.07	577.55	336.17	519.20	467.51	424.73	421.58	236.57	344.15	176.06	220.70	428.40	394.60	208.99	115.21	149.64	215.15	195.54
710			103830.71	1086572.87	437394.68	169365.29	106539.66	65039.25	50773.44	33454.78	4826.44	1614.90	607.94	1600.11	1944.26	3423.38	3061.73	1664.77	1827.64	1702.64	1345.87	1422.55	816.76	843.85	877.50	838.60	952.38	842.11	989.23	482.96	386.97	226.28	291.24	309.48	267.09	187.33	172.89	288.11	451.93	435.14	331.41	171.16	148.57	318.21	437.49	231.80	160.21	112.80	59.65
711			181178.18	443269.62	194865.09	145103.90	71167.24	72793.77	69605.36	16355.05	4810.78	3814.02	1195.99	1181.05	912.46	743.48	1090.51	1221.28	750.77	787.15	706.49	440.37	372.42	201.98	390.68	681.89	346.46	360.93	401.39	208.34	223.26	315.55	280.72	105.67	289.61	241.56	333.14	169.59	113.01	236.69	75.85	64.36	248.40	227.34	106.56	68.32	60.74	87.16	77.26
712			66455.75	186720.67	44708.40	34740.65	16969.79	34331.11	63864.06	43010.38	13442.36	3896.33	2124.03	776.64	624.36	1196.77	1208.50	940.92	827.83	828.54	663.99	198.63	294.32	462.47	914.98	288.85	109.17	206.36	138.51	198.87	254.37	262.50	228.05	260.91	201.85	164.75	148.81	198.76	253.10	266.13	296.84	171.34	218.92	282.15	106.18	119.06	55.84	56.52	59.58
713			169504.85	418307.09	483013.78	276672.21	74538.21	85571.10	102860.91	30857.54	14020.36	6700.76	4557.87	3595.11	3091.68	1789.82	2060.02	1602.89	1275.63	1026.44	938.19	929.64	526.05	267.27	209.30	510.64	466.72	254.14	309.41	310.10	296.69	377.36	195.29	189.65	123.50	364.58	348.59	175.92	129.36	70.13	50.92	77.88	124.57	60.19	51.26	94.89	115.05	93.02	144.84
714			18857.39	33981.75	57684.14	41982.05	13376.37	20613.42	31740.75	20853.34	3526.91	1718.60	684.83	647.20	695.92	918.73	954.17	242.87	552.73	358.62	431.13	623.21	538.06	400.27	177.63	222.60	154.31	140.80	158.69	143.75	314.55	368.91	205.38	133.49	95.15	81.32	129.43	54.59	91.05	108.96	129.07	135.49	140.30	232.60	151.67	111.06	77.09	115.61	72.50
715			133067.98	904267.31	322595.46	79259.55	54952.61	80404.89	74491.64	34386.98	23395.27	8362.12	2444.29	2143.54	1320.27	1500.62	1200.77	1354.30	1249.70	827.01	547.25	342.95	551.16	569.41	258.97	331.70	524.79	393.02	349.16	216.23	89.94	208.41	261.58	132.19	160.16	139.38	105.68	128.34	217.61	184.32	168.79	78.72	176.66	133.51	115.70	163.60	165.27	302.34	250.35
716			243548.57	452011.53	322313.56	126180.50	87564.46	68751.25	53449.83	49521.53	16045.16	5919.90	3530.88	1518.97	2400.05	1256.11	2488.99	2734.54	2888.45	1360.57	1447.35	665.18	340.99	454.17	461.48	467.74	637.61	552.31	258.94	276.12	173.95	584.32	473.02	215.41	223.57	137.43	158.18	72.16	226.64	190.66	134.29	161.71	153.26	81.51	87.83	63.42	69.46	47.19	51.16
717			14091.97	96034.64	52019.48	45099.02	45555.78	30239.94	22732.68	40801.09	12482.16	6951.04	2884.44	1612.04	893.11	496.20	748.32	214.10	848.26	659.62	690.27	366.42	523.57	334.64	221.54	256.29	272.67	305.31	165.46	300.02	153.65	226.87	269.01	211.51	144.39	188.31	117.55	124.76	78.92	79.14	74.95	88.25	123.28	42.23	76.25	76.82	110.61	95.98	61.29
718			288844.37	578905.62	417529.56	208695.62	189780.07	139025.42	32456.61	22740.76	12230.26	5642.95	2208.94	2411.88	2020.01	1599.72	1615.31	4092.71	3143.34	2053.54	1631.00	719.68	389.34	336.52	389.30	450.96	487.19	473.42	537.90	638.77	335.76	510.02	269.61	251.06	353.10	246.34	279.91	294.71	269.83	232.76	153.77	100.48	92.10	59.16	135.43	172.48	98.11	109.90	50.50
719			150802.98	437205.12	140065.40	99533.56	84325.47	60760.13	45147.55	35573.65	14937.61	9048.22	3150.02	2250.46	2399.18	1711.14	879.85	1154.88	590.89	701.90	576.94	434.46	446.11	553.26	952.30	453.19	312.48	99.57	272.39	256.28	101.17	125.04	185.49	197.32	244.84	294.23	149.52	94.56	177.01	92.73	245.58	112.57	151.66	124.54	75.05	47.02	45.38	81.71	94.43
720			126300.28	1117795.50	153277.71	32294.67	34827.37	62446.71	51158.15	24823.85	6763.99	2375.16	1111.24	2895.06	1762.68	1921.30	1387.99	852.69	1822.58	1924.14	1345.46	807.79	696.63	974.80	1362.24	1132.00	1081.32	1106.03	887.30	699.34	343.08	270.18	490.59	450.94	475.11	636.94	882.59	662.85	432.37	275.51	165.42	207.05	353.36	353.30	309.95	216.65	534.51	634.49	288.93
721			108842.87	601751.87	218760.71	51292.45	56527.74	32916.65	19623.31	7228.42	4685.93	3084.27	1413.46	1547.70	601.59	1161.38	2168.49	1278.50	753.98	793.23	995.86	543.01	340.51	198.68	274.36	354.42	435.57	448.72	422.62	320.62	330.41	280.78	205.22	96.51	79.75	142.42	128.30	101.81	148.89	79.70	98.17	74.85	56.18	94.09	127.54	109.95	61.49	54.04	46.28
722			34528.09	388929.62	109633.78	70105.28	29869.70	89481.81	51826.46	10080.46	3336.07	1275.50	1170.99	754.40	598.46	934.74	2391.18	1062.46	472.25	1051.22	960.90	505.29	381.88	452.62	514.74	498.11	355.93	449.71	496.55	273.01	414.55	218.18	117.27	84.02	135.08	213.82	205.03	361.96	215.85	175.92	181.62	85.84	100.01	167.90	144.21	123.71	144.82	167.18	150.11
723			233716.15	929979.25	349957.65	88304.98	29621.58	26605.88	37013.21	18452.76	10384.54	3490.43	2940.71	2549.45	1494.98	1579.34	2165.14	1068.85	1271.13	1623.29	1147.17	353.78	588.63	884.56	1113.21	934.93	327.44	832.50	939.54	1052.74	395.83	212.65	388.62	300.00	503.71	308.36	142.42	311.91	144.62	218.73	194.21	282.22	381.62	365.74	306.48	213.20	313.94	321.15	168.72
724			26608.96	358467.43	244481.95	134123.42	68120.50	61720.49	104999.84	45878.05	8701.56	5584.14	832.97	531.64	1448.00	1344.10	478.37	1061.37	1368.73	891.47	927.34	618.10	552.67	473.72	579.33	456.78	307.79	161.46	121.30	124.36	237.10	371.10	313.54	318.04	293.34	122.10	106.66	35.04	75.65	64.60	102.76	115.46	136.00	143.01	225.08	197.73	187.09	94.33	71.91
725			35807.59	98117.76	62748.24	22886.31	21322.42	22968.82	15110.66	12017.70	7018.52	1582.38	2917.07	3504.92	2031.56	1114.04	2731.68	2964.36	1555.82	2250.37	1214.16	710.57	232.45	521.68	921.99	1347.02	1075.55	880.37	761.07	433.68	351.08	1302.14	1647.64	815.88	409.83	336.49	421.14	818.19	1249.87	419.27	491.68	352.23	228.02	450.45	82.04	443.79	458.34	630.12	358.55
726			55971.94	182716.01	176136.92	125178.23	94634.45	34239.73	48856.99	29532.41	13417.66	5618.50	1185.18	1307.01	1796.13	2003.03	2079.87	1942.68	2396.59	1235.39	757.82	865.44	336.62	531.48	1436.60	773.29	220.92	362.72	532.89	428.66	279.89	255.68	115.86	179.89	87.26	176.93	96.50	135.67	228.50	300.71	303.02	164.08	161.74	121.75	66.80	81.11	100.89	99.59	112.37
727			35408.08	321209.03	93784.02	73746.90	47671.39	38500.29	36700.49	14894.03	5544.76	3687.97	1828.16	1196.77	1624.64	1775.64	1551.72	830.86	521.29	1092.48	921.91	719.98	673.60	508.37	394.78	427.85	334.72	412.91	275.37	346.71	262.47	457.33	398.92	393.06	246.96	174.96	278.36	475.35	389.63	322.84	249.10	328.67	419.94	328.96	96.82	85.60	142.58	109.93	113.57
728			176246.43	529238.31	250902.39	82527.68	53638.12	91924.27	81886.85	21081.73	6746.50	2873.68	1792.28	2694.85	3327.66	3609.49	4982.99	3653.91	1987.71	759.59	560.03	571.02	560.96	622.18	1127.46	790.22	481.70	545.85	559.05	568.84	156.64	277.82	95.35	262.57	208.00	293.54	140.22	119.54	196.00	383.28	194.76	48.28	137.46	267.09	339.82	313.88	254.39	120.25	208.22
729			21325.19	184964.70	201113.42	146114.59	37370.96	35808.60	21400.97	18405.35	7777.47	2919.53	1850.95	597.18	842.83	673.49	984.17	1075.56	933.15	789.38	275.84	221.79	400.53	275.75	1071.80	489.86	373.85	242.69	358.38	504.04	373.13	357.96	276.14	164.38	141.79	186.28	103.95	47.11	140.25	155.97	87.93	87.82	63.17	115.06	121.14	58.42	12.13	49.63	57.27
730			222967.18	933716.43	111179.94	19971.95	17925.32	15315.17	41024.82	25862.28	6059.19	1354.47	2014.49	1324.34	676.12	679.72	632.16	705.90	1255.24	869.88	527.06	352.99	195.39	382.27	286.41	385.42	494.43	330.68	318.36	188.68	110.45	243.01	297.21	186.24	202.47	233.30	305.07	270.88	263.80	194.30	285.39	402.15	315.25	188.86	318.46	214.37	120.30	155.40	282.39
731			71402.66	527483.87	200950.37	111458.00	40490.80	50162.30	80448.03	24432.27	9110.57	7270.17	2940.55	5491.76	3906.72	2178.64	2370.65	2532.08	1458.66	1574.19	959.42	1030.63	1085.83	938.37	829.15	1036.44	766.38	515.88	412.61	192.48	300.40	235.08	278.93	307.81	151.54	161.70	233.69	248.87	157.85	112.14	120.72	133.21	88.50	250.62	102.27	142.37	126.97	126.02	136.33
732			114613.67	609326.37	357164.12	221080.96	100463.74	95007.23	57282.88	32500.03	9887.94	4602.66	3790.18	2531.50	3029.04	5748.21	2780.73	3710.56	3923.40	2708.86	2308.53	2108.33	1437.31	824.69	1013.63	726.08	210.57	647.37	603.01	583.77	440.32	161.49	107.26	179.62	324.53	224.68	268.11	284.01	185.49	186.10	104.41	138.34	308.41	245.84	146.74	165.95	159.99	135.23	144.64
733			138841.28	349112.34	139702.65	104920.40	54214.47	60022.01	36562.46	23797.90	7587.36	6508.63	1326.67	1761.49	1749.00	1423.23	1071.85	1510.51	1215.97	1213.96	730.97	673.71	626.22	347.01	395.51	207.41	369.75	372.51	268.00	243.23	292.07	111.90	110.18	69.99	160.18	101.88	82.66	98.45	70.24	82.87	94.97	82.77	75.18	104.49	63.93	44.20	63.31	66.51	127.58
734			30226.22	136941.84	155260.32	89904.49	75107.42	76541.94	72488.24	24704.37	7895.88	5810.94	1972.87	2397.36	1348.79	914.94	1008.64	1504.67	2579.07	1206.39	720.48	691.16	546.23	370.60	343.21	318.77	273.77	234.87	468.21	634.04	478.50	346.19	349.89	209.82	107.93	145.87	193.15	191.42	122.55	167.77	177.44	84.42	142.04	213.54	101.28	139.10	136.84	68.05	138.24
735			33957.30	377994.18	190684.07	214208.14	175321.96	137089.23	73769.35	35207.92	18283.72	8067.20	3008.39	2411.21	2300.89	1428.88	1887.28	2340.09	2076.64	1613.96	971.42	547.81	444.91	380.04	308.17	200.98	210.04	528.71	605.71	877.65	787.92	209.78	139.60	142.31	201.15	168.71	106.32	108.04	116.38	133.35	296.87	254.20	142.82	89.85	63.71	72.95	59.52	42.48	63.83
736			30459.74	199743.29	117039.60	51896.80	53239.05	65756.67	49726.95	17713.16	4417.62	2512.61	1978.30	935.49	467.65	1367.91	1991.07	1404.34	1773.58	1424.32	1014.07	808.59	384.02	217.01	505.98	300.03	238.95	314.66	230.89	230.53	276.72	155.75	204.95	125.62	109.71	110.60	155.09	204.44	189.56	150.42	155.17	95.03	68.32	141.71	132.82	134.52	144.11	139.37	103.49
737			147219.64	344787.40	29300.83	18203.23	15963.31	14489.00	16722.21	20149.04	7432.43	2916.45	2859.32	3054.65	1911.85	1544.01	1195.79	922.60	502.40	698.75	1326.00	1237.17	790.31	753.14	166.51	359.76	331.88	85.90	161.79	227.41	367.50	493.91	330.06	293.36	358.67	282.54	81.11	185.28	309.12	332.99	292.03	118.54	178.27	127.10	169.52	220.34	240.61	254.70	119.78
738			40374.71	275175.21	50007.05	57267.79	41039.35	22677.28	19496.65	10531.47	2343.40	1938.07	1452.89	2190.09	2468.93	1618.91	1559.37	1168.68	676.81	654.20	1047.50	948.26	404.45	257.90	536.38	230.95	244.83	991.60	2035.04	1194.83	1250.48	628.73	323.77	313.31	336.68	273.03	324.08	380.32	309.15	272.04	249.90	76.37	193.51	125.66	345.58	235.48	190.66	229.16	171.87
739			441968.62	1187073.50	126614.29	45337.85	19628.78	28878.48	25422.75	38477.06	12606.89	9499.81	7086.48	7931.05	4918.70	2134.57	5433.39	8912.16	5849.98	6281.22	5178.49	6572.53	3715.50	6956.00	5587.82	3262.42	2325.46	1371.13	1900.53	4239.30	4517.31	1379.55	1603.80	1726.74	868.56	1055.89	2342.82	1867.62	1972.12	3633.56	2966.57	2493.07	1387.23	1219.60	797.04	1366.25	3585.54	2550.64	1785.16
740			26662.02	280832.93	57143.85	36714.95	14412.78	36073.14	27435.38	7905.89	6091.25	7364.19	2220.46	1523.43	1078.60	715.89	557.10	1115.91	770.17	1049.43	1491.09	1132.83	329.75	410.88	649.88	1256.12	331.72	707.56	343.47	224.01	473.70	303.45	494.55	605.46	404.12	139.86	132.57	333.05	250.20	133.29	209.65	283.57	137.19	108.72	175.86	252.61	312.93	290.92	298.51
741			162335.70	603581.62	81699.82	95389.48	67039.88	20275.36	38422.58	22770.64	7575.95	3427.41	2245.26	1734.99	1880.93	1438.49	711.70	735.89	1528.87	1337.29	1372.97	1240.18	771.26	516.86	433.44	436.78	328.54	219.19	272.28	275.18	141.53	470.46	354.65	443.62	204.01	151.91	121.86	138.53	131.52	90.24	115.64	121.01	214.48	259.00	76.01	139.16	219.02	201.79	223.21
742			147225.45	505379.53	284947.68	45686.23	30481.46	66049.85	56506.01	15973.79	5310.11	7432.92	3273.88	2529.81	4323.83	3017.69	2110.58	2814.64	3105.25	1973.25	2215.77	1390.31	1037.85	850.06	1573.21	1861.46	1696.49	2185.24	1564.17	769.22	696.37	805.34	885.65	912.41	700.04	711.87	456.37	510.92	880.64	1344.72	871.15	326.31	265.11	468.86	1155.30	697.74	437.62	376.40	256.33
743			324897.46	956701.81	532190.87	118964.35	105265.84	65936.91	34476.38	16919.83	5243.82	3400.91	1951.78	969.31	1021.62	1193.06	1143.07	1818.70	1828.29	1279.33	986.28	607.67	740.71	599.84	468.11	353.31	431.04	518.85	298.95	335.48	295.54	158.96	262.56	228.94	257.04	428.51	268.55	139.74	178.86	291.12	160.52	165.25	133.13	160.03	181.80	67.85	90.18	83.13	84.93
744			351304.03	962967.75	198910.93	103507.82	181881.20	157300.10	143687.54	58541.38	14059.79	4378.51	4823.73	1675.10	2072.16	1285.53	2474.94	1396.99	1411.43	2182.76	1282.41	629.92	675.22	1247.90	1057.53	843.04	497.84	257.74	307.56	868.89	705.56	371.37	211.31	278.66	519.28	694.59	592.43	422.86	218.48	229.68	112.74	150.87	113.44	218.37	201.81	294.53	380.87	313.35	125.57
745			699667.87	2814622.00	280541.56	44457.90	32298.18	29374.34	10963.66	6236.19	2247.42	2624.08	2805.45	1235.52	2481.91	3187.05	1711.28	1654.66	714.16	1328.93	1826.27	1685.36	998.75	794.39	548.10	1047.72	874.46	536.63	367.61	793.44	527.73	479.82	526.91	991.60	608.30	559.43	608.22	888.31	512.02	600.27	469.73	283.95	408.64	556.86	270.63	329.29	225.76	212.66	99.48
746			52210.32	142638.64	138691.42	76299.73	74413.82	67721.24	64090.79	19069.92	5289.55	2690.22	1179.29	1030.43	1050.88	1723.33	1872.65	1749.04	2509.12	1242.22	665.92	503.72	471.68	428.59	762.33	240.05	325.05	388.97	227.79	253.77	340.11	285.86	246.62	176.65	147.34	122.39	124.95	96.39	131.29	184.89	158.15	109.23	198.12	141.45	168.28	137.60	119.82	45.32	66.09
747			63841.92	432331.15	132144.87	50922.72	31479.36	25575.79	54338.36	22133.53	8271.62	8459.70	3612.68	1400.91	809.11	3126.26	3775.30	1731.51	2076.05	1275.58	1505.36	1854.75	1471.40	1457.53	1945.27	1639.34	1028.10	997.80	2007.72	2243.91	2498.45	1084.51	777.23	820.50	494.32	566.86	782.91	1054.91	741.29	772.63	337.00	888.63	508.10	262.58	231.93	371.84	344.86	430.60	427.76
748			97494.91	242778.57	74352.95	23383.90	21416.63	29450.10	26523.10	18098.60	6276.64	2228.56	392.28	332.33	542.63	1341.65	1790.02	1274.77	1286.28	807.70	405.92	466.60	608.07	538.90	314.61	272.43	357.10	922.90	249.48	193.43	192.89	369.31	188.25	105.51	135.12	165.00	93.48	144.19	156.81	76.41	77.12	71.52	152.52	149.28	137.46	77.26	69.36	72.94	86.33
749			284875.65	463218.96	149398.56	161210.37	70843.92	52985.23	46893.04	17870.01	19154.18	8914.03	2865.65	1192.66	1029.94	1524.38	2644.03	2335.45	3832.79	2249.77	1310.35	773.31	692.26	815.75	1047.92	654.84	517.25	497.69	237.90	241.29	317.84	268.75	322.57	227.62	272.57	225.76	396.47	335.68	215.51	155.74	103.32	138.67	152.41	111.70	274.83	92.83	101.82	184.07	80.76
750			181970.68	756168.43	75905.29	53300.28	49509.80	16683.66	27915.21	23927.11	3319.66	4237.60	817.13	657.59	1518.88	1170.19	936.84	611.69	775.86	641.26	865.30	649.90	658.38	576.14	253.27	156.93	226.87	239.30	244.57	472.58	938.44	590.59	128.30	108.18	307.41	167.66	105.36	82.95	51.48	115.20	165.90	102.32	245.05	256.78	96.28	255.03	114.94	133.60	130.47
751			155719.95	407587.34	98751.87	180766.26	94724.47	47933.08	64830.32	26588.47	13882.21	8616.85	1643.74	1702.32	2453.37	2303.38	2396.32	4935.66	1662.02	1147.86	1974.21	1152.40	947.34	593.82	347.74	354.18	211.48	561.99	830.70	638.02	636.92	265.32	336.04	301.68	156.19	103.79	180.85	135.23	180.98	56.18	93.70	70.21	136.47	313.49	191.15	184.60	136.78	77.47	67.43
752			34083.78	398831.96	58704.15	42316.41	38600.97	59435.59	58540.07	20965.48	8888.49	8095.50	6717.89	4742.21	2526.99	1934.01	1368.37	3208.34	2110.42	1067.36	768.87	2552.92	1642.19	779.10	573.29	726.50	250.32	572.10	843.05	872.09	679.49	1286.55	1301.56	490.07	353.47	625.15	702.54	316.20	374.21	163.24	439.82	249.70	245.12	342.88	209.47	237.42	362.08	147.71	336.48
753			158877.75	663054.50	243036.60	56409.63	37336.07	41652.53	26183.41	45325.54	30650.39	15170.51	7580.04	2520.68	1056.12	1199.86	1941.31	1946.41	1534.77	1076.90	940.52	923.32	540.89	455.54	177.22	394.42	480.16	159.14	330.12	233.18	178.12	169.90	132.62	257.89	339.55	351.83	180.57	253.72	118.43	163.95	101.82	83.14	86.07	181.69	79.72	57.89	79.73	86.95	81.32
754			123063.66	542427.75	240094.67	167102.51	128165.56	69586.06	81682.37	54472.67	19934.36	9278.22	5662.65	4034.69	4432.45	4803.60	4045.00	3109.50	1491.62	1576.12	771.53	857.41	950.65	1165.52	662.16	566.12	632.96	394.44	238.20	408.43	526.07	560.31	479.07	362.55	223.05	244.03	164.28	134.85	175.99	134.07	143.74	167.24	300.26	193.56	204.00	274.49	188.93	181.81	169.54
755			80339.00	294334.90	103472.25	60675.68	54359.00	55126.48	63094.22	39677.16	7115.10	2688.15	2566.82	885.32	1155.24	1042.57	1514.19	2095.81	1112.19	557.10	410.10	568.49	418.60	403.60	249.83	426.59	357.85	267.51	259.99	188.81	172.84	132.05	179.93	200.55	135.17	117.17	202.29	126.71	136.96	149.75	66.83	80.30	148.07	154.25	52.63	86.00	21.13	98.89	62.28
756			44560.18	200543.68	382906.96	216182.64	62967.51	37848.32	28645.19	26902.86	5310.39	1943.02	2073.95	1658.84	1701.94	1447.15	1342.20	1171.89	592.16	535.78	408.66	364.33	501.84	296.52	327.75	129.66	217.37	341.96	387.91	195.35	133.24	75.46	49.86	101.46	110.11	129.30	297.31	233.20	110.58	94.05	72.69	109.49	86.91	91.19	92.53	97.25	138.94	178.52	99.07
757			10436.30	113169.06	124051.98	51689.40	25276.94	45869.14	72951.36	19360.30	9241.69	9954.35	3647.57	2311.63	1094.98	1874.43	934.22	1096.53	1105.69	585.20	355.08	421.75	400.41	447.94	602.19	440.15	443.81	355.41	390.10	337.05	457.73	240.04	120.90	124.73	144.21	208.42	222.23	158.38	237.58	167.40	114.79	72.39	137.08	193.38	147.70	102.64	60.91	55.68	73.46
758			61067.76	200862.51	34420.12	21414.57	22449.00	17945.82	30301.17	18958.22	10627.28	4297.66	6776.10	4492.83	1494.88	3015.06	3197.97	2454.85	3140.21	5324.20	2775.09	939.25	1565.06	681.16	1406.98	398.33	770.94	1624.24	1209.67	1055.04	1407.67	759.76	268.42	582.20	517.66	405.96	514.45	453.35	869.39	797.79	437.87	378.14	525.59	543.18	390.45	290.68	585.71	521.49	641.05
759			67076.59	559438.62	83118.69	50431.93	32821.93	50066.52	23551.40	6751.47	13493.88	13072.71	7857.42	3786.27	1335.90	683.72	444.01	1253.52	1341.99	883.07	695.39	451.75	420.80	525.11	444.74	288.18	335.09	267.19	148.12	252.34	277.62	224.33	190.21	166.91	200.74	235.43	178.84	125.08	100.29	126.93	196.14	183.76	124.03	116.20	183.30	110.65	97.12	62.64	117.28
760			196092.87	863197.37	114948.34	32681.98	35044.51	20217.46	58037.60	30570.91	12624.48	3607.39	6460.19	4454.73	6874.26	7851.14	5355.06	4618.20	1827.93	1978.64	2605.61	1411.00	967.29	698.61	1475.22	3113.61	1643.81	2016.28	2120.65	1243.47	1572.27	1133.46	241.69	577.46	366.48	250.57	328.09	600.12	536.47	313.31	327.97	795.85	984.85	816.28	331.78	183.73	313.53	327.44	168.42
761			237845.29	882158.25	424590.06	169059.10	161744.90	104293.96	94697.81	46212.16	21758.28	5183.69	2672.75	2010.88	3019.95	2000.51	2204.82	879.05	757.78	2117.66	3454.86	2080.32	844.57	501.36	399.93	505.57	341.69	206.39	513.91	587.92	523.39	331.85	276.38	289.38	255.97	188.30	226.52	298.73	193.57	365.92	462.90	185.87	129.12	157.66	132.22	93.25	95.50	91.54	97.98
762			24475.82	238685.20	171856.76	84715.85	35831.89	23438.12	30128.19	12254.01	7584.08	1849.27	3171.34	2111.63	1876.88	320.54	539.08	563.68	839.63	590.96	716.82	349.56	395.86	202.40	235.37	231.99	117.56	326.44	406.87	335.14	87.11	141.32	189.24	165.93	207.34	74.33	228.68	179.70	80.19	99.57	156.58	104.66	70.27	108.20	96.87	73.31	126.67	75.77	58.78
763			55821.86	151610.95	94096.33	51837.49	37297.79	21982.38	26396.37	35001.75	29904.52	9585.75	3096.27	1934.92	1234.84	1520.46	1519.65	2226.98	1910.46	869.79	411.80	510.10	695.94	365.62	171.46	209.78	146.05	106.50	127.11	215.67	178.80	162.31	126.27	102.52	97.31	118.16	90.77	109.26	244.03	152.33	84.50	94.07	114.69	192.44	194.26	101.40	87.12	122.38	67.40
764			18031.82	724599.37	90455.76	103115.11	73069.63	50152.58	40595.64	47182.07	13912.64	4930.48	1502.17	4027.95	2806.04	2419.31	1705.02	955.62	559.37	835.21	916.90	936.95	1628.95	751.19	749.18	310.45	758.27	494.36	282.06	495.35	369.99	226.23	192.71	291.63	215.25	189.78	315.78	145.56	126.89	276.46	177.44	208.64	216.44	293.92	234.70	330.11	245.13	238.82	385.25
765			37300.77	248657.82	275984.00	157294.85	46151.90	30307.73	48273.53	32387.09	11675.49	2636.45	1605.86	766.57	841.73	999.28	858.13	1677.00	1188.00	918.21	563.86	597.57	570.00	467.49	131.02	377.57	351.25	199.46	363.51	439.13	226.58	262.71	78.58	92.69	95.21	102.29	89.51	150.08	131.58	160.69	206.48	165.56	239.82	139.66	133.32	111.80	109.90	70.94	78.02
766			112963.29	124184.95	204532.62	80038.32	45810.09	38996.77	38445.82	19285.57	7647.85	4167.76	1430.53	1538.05	611.08	1228.93	1851.46	814.74	948.75	1163.30	1195.52	412.61	763.88	331.50	430.17	129.05	292.67	390.74	324.89	299.23	576.02	245.93	260.88	406.82	591.21	298.19	192.84	178.78	172.39	118.52	115.70	106.71	141.97	161.77	118.97	171.66	59.02	57.48	108.48
767			77546.17	369494.59	105383.04	55490.37	30507.50	27979.93	35550.24	17807.96	11126.63	7103.12	5507.54	3111.63	3184.56	1413.94	789.01	1430.57	981.27	902.81	620.66	398.58	215.28	254.12	271.05	173.10	162.15	96.08	298.92	357.42	99.54	205.82	160.76	107.29	137.14	157.03	152.61	143.30	79.33	132.72	142.33	117.55	140.60	80.94	169.90	146.29	67.79	176.88	191.05
768			39601.41	59139.24	29483.88	32945.11	22885.04	27856.95	26425.33	19826.29	4980.78	8940.21	6185.41	2844.80	1917.61	3660.12	7048.76	2364.95	1320.53	676.59	1240.19	1092.98	541.38	776.41	399.07	439.41	365.49	468.48	589.11	341.52	383.71	259.46	155.29	223.64	227.88	244.31	228.35	291.37	204.83	172.22	116.53	139.00	105.61	147.50	123.91	50.23	124.81	167.83	86.27
769			315743.25	2747036.50	129888.78	13075.40	7275.51	22728.10	28240.28	9224.91	10204.22	8932.45	8370.81	3092.96	2183.81	1790.52	2611.35	3649.60	1873.22	1714.98	4110.85	1759.89	1926.20	4022.49	1699.80	1932.95	2129.94	1707.26	795.88	329.80	519.80	978.36	439.92	656.22	363.38	430.89	661.05	1180.27	794.12	508.26	1312.58	730.50	860.64	335.91	868.25	565.82	498.37	267.52	95.32
770			188776.31	748557.06	137788.70	188112.48	148784.17	45276.60	26445.36	13716.99	7171.23	5597.51	6372.31	3364.20	2381.67	4272.31	4224.73	2855.72	1800.78	2141.99	918.72	1384.62	837.17	1117.34	1476.64	739.84	895.67	1131.87	641.39	372.15	541.57	669.38	571.59	472.00	354.39	276.71	422.72	710.42	530.62	384.27	321.93	682.47	589.49	312.35	247.76	403.73	298.38	221.60	368.65
771			50205.85	160999.92	99564.50	109047.58	87488.14	33597.05	31830.27	25912.67	14642.80	7024.73	3739.64	3509.13	2948.10	2652.13	1674.35	848.00	1881.91	2079.11	1149.68	686.43	490.08	373.23	375.83	439.01	329.69	311.30	298.70	151.12	128.79	192.55	241.81	380.87	182.97	111.75	121.08	77.60	59.49	64.70	119.71	99.62	71.58	149.24	193.99	122.07	57.60	78.23	109.00
772			172237.51	224085.87	111932.12	66291.47	44774.22	11200.16	40679.27	40888.15	7113.97	3410.94	1332.74	1225.79	1346.97	736.08	477.32	670.79	447.77	186.81	222.10	553.05	498.15	233.36	189.19	142.98	131.71	143.93	112.37	140.53	212.00	192.14	322.87	164.26	59.39	86.40	48.30	77.76	92.03	84.89	124.95	123.90	129.40	84.28	84.10	62.52	86.45	118.25	54.36
773			189356.67	508667.40	233073.90	79239.64	104668.39	76623.88	16225.70	18356.91	4874.63	3031.37	3465.30	1751.53	1248.78	1356.34	1236.43	1958.76	1986.68	1896.43	1513.34	555.95	765.96	428.21	268.13	378.69	344.64	334.03	275.69	173.03	256.15	152.53	190.15	188.71	149.62	151.32	151.23	154.22	174.22	156.15	122.52	208.03	344.16	279.95	302.66	115.84	146.22	97.20	60.66
774			88302.11	585271.43	49835.03	35417.91	21909.91	19243.45	22376.52	10085.37	2932.92	4282.09	2401.57	1018.09	626.35	685.24	986.94	797.03	792.98	534.96	294.18	264.07	305.74	594.27	291.59	389.47	396.03	302.75	331.35	226.88	136.12	205.73	197.04	127.01	169.58	222.00	161.98	136.57	440.85	288.98	170.24	119.04	111.61	184.91	84.27	133.68	132.47	103.17	63.99
775			144904.35	387846.71	72396.71	200849.23	178941.62	111865.09	65750.43	22931.24	12992.40	4993.74	4685.48	2173.42	1638.73	2114.48	1435.15	1093.84	546.55	2187.73	1980.47	812.64	674.31	823.63	1074.93	811.96	329.19	325.19	369.69	234.70	187.44	447.29	185.44	179.54	113.68	176.02	288.16	281.91	387.85	204.23	172.54	119.45	224.75	153.27	67.55	101.00	92.07	128.96	113.11
776			121258.46	2066672.12	187236.26	92050.26	59491.76	53086.83	40389.92	33722.63	14370.95	13093.34	6385.03	4267.51	2510.23	4036.67	1994.83	946.29	5227.19	6156.35	2870.47	1652.72	1086.10	1105.15	545.62	846.11	1074.96	285.89	381.32	1483.98	314.77	754.97	1326.16	430.66	972.81	382.24	259.84	179.42	447.77	255.89	708.30	930.72	396.02	380.88	374.94	442.51	481.70	297.82	61.09
777			95312.39	692983.68	200581.10	93775.24	47948.14	25497.91	15315.08	17835.92	8234.76	2466.51	3762.99	3830.48	1258.82	1266.63	1604.65	1717.16	1351.92	864.60	1159.81	1133.71	400.55	358.64	530.00	252.39	200.86	155.45	182.26	247.44	141.69	117.22	111.97	194.61	187.14	251.90	297.42	210.36	107.80	137.04	141.65	89.81	89.42	99.33	74.85	63.92	79.53	124.87	69.77
778			474309.18	1186736.75	216611.54	53991.78	92080.96	61628.08	24137.66	22021.29	9383.16	4674.16	1931.37	1627.95	3016.67	2303.15	896.96	893.44	1782.45	1131.06	1578.80	822.74	553.33	693.20	1126.81	592.43	278.00	235.00	394.20	216.17	136.29	163.12	305.38	175.19	240.63	219.50	317.73	193.90	198.17	135.15	171.28	342.92	200.87	155.24	193.05	254.75	248.42	74.72	101.26
779			60641.69	176520.53	299682.46	212643.17	93816.33	50980.21	24117.70	39282.57	11831.68	4875.11	2961.51	1485.08	289.24	1148.46	762.58	1509.38	978.06	680.82	620.84	816.89	463.80	294.08	143.32	279.39	231.77	311.95	462.80	418.67	468.13	168.99	151.63	164.53	138.27	92.19	110.23	87.74	81.37	202.57	165.78	121.83	119.49	110.11	103.50	89.38	82.64	91.45	79.27
780			67381.48	231423.06	153333.23	63291.61	87017.19	43298.84	33296.56	21921.94	5983.56	4233.72	3776.24	1827.31	773.87	1182.33	1330.66	2034.19	914.76	733.86	575.11	594.75	170.57	387.68	359.02	168.94	142.75	153.79	162.51	304.70	262.81	301.77	160.50	132.68	106.17	139.27	201.28	166.05	70.02	120.72	111.75	58.81	81.47	75.53	108.52	92.33	72.49	57.51	73.34
781			41409.44	248361.56	100669.99	51883.30	43431.01	66473.92	60119.32	28008.52	7772.78	5216.04	4730.41	1139.81	703.98	1427.52	1276.51	2421.07	2436.59	2914.18	1389.08	1098.20	847.89	484.60	421.56	220.05	520.24	804.13	562.44	188.26	176.83	507.70	537.12	420.24	256.02	134.41	146.12	186.35	181.42	163.07	186.31	265.30	175.38	182.51	88.82	186.78	163.05	218.30	170.58
782			53882.78	325154.34	266800.50	64275.89	75901.89	63139.30	33782.97	19121.71	3024.11	2730.37	1641.13	2585.64	1605.95	2040.00	810.78	1522.10	2842.76	1762.59	681.72	633.80	528.54	421.94	702.27	291.51	312.13	409.04	323.51	134.55	249.35	104.64	100.11	120.29	177.59	148.80	149.04	195.47	187.18	99.38	106.71	116.52	106.65	144.51	130.52	128.12	106.15	70.59	84.83
783			60848.22	468940.96	156210.53	111472.13	45559.10	17469.98	29520.24	33557.91	7726.43	1858.75	1264.35	1307.05	1703.56	1036.35	1359.39	1485.52	517.88	953.68	710.81	482.33	572.72	396.62	763.12	607.58	319.91	339.05	395.77	868.25	620.92	379.92	197.46	292.87	426.03	208.23	97.10	262.95	128.83	239.36	302.67	408.52	458.94	214.64	121.91	127.40	117.69	79.10	182.00
784			94882.35	510785.81	144621.59	68215.03	26250.61	37121.37	33409.42	18242.05	7778.00	6847.58	3062.75	1159.71	3190.21	2202.39	1360.52	1314.69	1468.27	1080.31	2207.09	1037.56	1500.00	1172.70	965.53	665.87	961.48	382.94	487.13	280.69	459.94	395.07	641.65	275.55	590.96	439.92	480.27	503.60	449.54	503.99	127.62	363.33	703.78	431.31	347.37	497.10	202.52	118.74	200.16
785			91943.63	382313.96	99729.25	44973.07	34549.78	23456.38	13330.33	7861.14	5037.86	3072.00	1339.27	799.60	1167.48	668.47	1022.11	1308.72	1339.78	863.76	692.69	330.46	208.65	329.14	938.63	576.72	306.51	425.05	316.21	461.19	320.13	137.20	340.10	329.89	304.90	173.43	155.19	244.89	365.93	341.30	310.75	149.48	123.37	108.07	63.26	57.03	119.39	137.48	93.56
786			63017.09	853878.81	77706.87	65233.03	57134.28	29830.31	48270.98	13981.76	3923.40	2886.16	2675.35	2236.75	3128.74	3691.45	713.97	1490.74	1592.17	588.98	1031.50	2341.85	333.06	821.06	671.53	449.90	559.23	1397.52	1490.11	572.74	425.73	2155.69	573.19	700.84	681.13	633.18	277.57	210.24	402.53	445.29	300.56	322.15	151.41	296.72	606.21	272.26	451.77	255.28	450.11
787			181689.50	401201.15	109744.74	83051.71	54667.62	58052.33	57835.97	26309.62	7767.68	6146.33	2651.40	2098.83	1056.55	1585.93	1133.33	1462.42	1299.58	934.89	1209.12	1458.60	648.35	369.94	588.56	728.45	574.42	349.15	210.49	154.26	221.36	234.18	193.95	153.45	236.92	262.31	229.74	278.81	154.47	148.31	122.57	110.88	153.60	104.06	135.88	102.99	54.58	101.60	151.77
788			42695.51	321801.78	153024.53	81464.03	37624.81	31353.32	17079.65	6371.81	8930.50	3686.26	2625.15	2134.46	1708.29	909.32	872.87	1629.44	782.06	1237.31	1424.97	646.15	384.53	384.09	369.26	483.90	396.79	133.53	309.25	162.97	260.02	404.64	283.12	153.47	352.38	339.99	221.91	85.59	69.45	148.15	123.84	174.61	210.51	193.32	138.52	86.54	111.31	236.48	272.50
789			36299.98	100870.75	40378.22	89012.92	25091.36	15879.65	26616.19	18398.51	5936.28	2543.11	734.19	667.09	612.54	173.72	185.66	488.51	731.96	435.65	362.91	281.46	235.47	238.39	531.04	489.27	198.40	389.58	177.96	193.71	170.53	134.86	145.00	84.29	65.84	52.59	110.20	189.44	167.52	93.68	98.71	115.37	115.95	98.00	61.46	114.54	99.66	102.05	88.11
790			134345.43	291489.65	101713.84	74749.43	64765.29	51261.25	52180.21	21392.95	10348.53	7351.45	4509.39	2366.22	1195.98	925.80	1194.61	781.66	1227.14	1096.68	786.65	740.18	674.14	404.77	262.74	168.91	107.78	148.33	428.86	425.68	576.95	279.19	261.42	266.98	169.79	166.20	132.63	203.25	261.47	410.81	292.54	108.26	324.82	208.73	106.49	149.43	77.40	105.49	140.34
791			78444.89	1121722.87	104105.24	45866.99	10432.94	22438.86	35848.03	40183.29	9411.39	3786.77	2393.64	1771.09	1907.64	1480.36	1403.44	1360.72	1912.67	1175.73	445.47	650.35	835.54	274.25	356.39	341.99	463.21	236.10	555.77	282.53	237.54	267.82	221.05	351.00	221.52	213.39	334.92	406.86	316.59	172.46	244.28	650.56	254.76	147.29	204.88	130.68	176.02	128.20	144.52
792			34601.73	442973.78	76247.82	18578.79	21150.33	36410.61	21728.22	13172.01	4359.21	1200.60	1242.46	1591.74	1229.54	1475.35	884.96	895.55	537.93	767.13	797.39	1137.76	1633.20	1228.61	1206.70	560.95	507.28	307.04	702.95	376.69	279.27	278.88	333.74	359.33	440.78	634.46	547.85	451.79	757.82	772.64	469.43	362.33	406.02	149.56	215.85	167.10	95.44	220.54	220.27
793			108751.77	728901.68	122694.94	33540.69	26989.16	25906.74	42379.73	32644.00	7774.19	2920.75	1168.33	2056.02	2145.10	2653.39	2450.88	1892.04	2345.84	2816.59	1126.16	1182.24	700.27	292.88	480.12	548.03	549.69	870.56	538.24	526.32	977.33	358.62	604.31	843.94	526.20	544.39	778.87	623.01	666.06	1153.59	798.12	385.71	870.63	651.36	521.79	459.52	125.92	473.29	292.15
794			34620.86	86731.40	138936.34	129950.07	71965.14	57848.33	77971.28	27580.98	5803.39	5235.93	1762.84	1056.96	1293.80	2261.77	1095.15	972.20	653.90	789.02	723.92	657.62	228.12	276.22	361.34	331.57	462.78	227.81	209.35	337.77	278.64	152.44	125.36	177.24	277.17	158.67	70.88	83.71	141.05	135.13	87.87	110.92	86.55	66.21	89.42	89.38	91.45	45.61	94.42
795			67343.78	235197.82	84631.56	77805.73	100197.75	74993.61	22209.66	15474.89	9967.14	5248.34	3006.37	2385.68	1117.92	1314.03	1023.05	1556.52	2086.60	2083.48	761.69	474.44	466.96	576.69	393.86	176.39	183.25	289.85	271.87	388.95	164.55	215.77	195.12	144.80	108.13	114.48	87.37	88.92	86.78	81.81	82.09	135.91	192.26	133.72	85.89	52.76	89.66	73.67	51.39
796			37665.42	231629.87	84800.85	55078.20	38437.19	63677.65	82116.98	21982.50	5764.05	4411.62	3107.10	1256.29	1030.04	1217.87	1783.07	1081.44	726.34	432.81	1107.26	909.73	748.95	323.53	194.77	222.04	367.38	324.15	584.52	496.48	436.22	312.06	182.02	230.27	218.64	200.81	171.57	181.55	209.27	166.41	104.39	141.91	230.93	172.37	179.20	139.83	170.88	123.66	106.50
797			125075.39	347865.96	92288.12	42175.50	25549.86	26222.56	43311.38	11762.30	4325.05	3032.60	2627.08	1338.74	527.67	529.90	780.27	551.62	506.43	420.89	385.27	187.41	187.90	147.70	154.56	123.34	252.43	280.66	184.73	139.55	277.95	180.32	167.36	111.02	88.74	74.02	136.89	162.81	96.01	59.43	61.95	136.25	203.04	109.84	61.46	44.82	43.29	54.21	49.28
798			47945.65	317855.75	206830.92	101731.99	105587.78	48949.54	31208.04	11003.94	4822.45	6711.57	4958.42	3472.98	1331.72	1496.26	1196.75	1811.44	1354.45	957.55	937.54	763.68	206.51	365.29	283.92	274.08	343.91	248.04	256.92	278.41	205.37	326.34	250.09	186.57	167.49	84.16	195.44	139.49	128.19	117.86	65.38	35.76	78.83	113.62	250.55	139.61	76.11	118.58	39.53
799			19346.11	72774.58	52515.37	36941.04	14963.96	4648.88	24313.66	18784.74	2733.48	3248.55	2450.48	1222.17	969.58	995.77	469.59	315.28	479.00	628.79	414.89	567.80	506.24	291.85	458.16	190.22	90.12	146.76	141.70	92.39	126.33	172.94	168.11	173.51	97.13	45.71	76.71	99.85	124.19	117.11	96.62	101.44	146.95	91.35	82.41	57.65	81.58	99.88	69.29
800			117486.10	393121.75	37467.65	57536.87	78226.64	46480.53	47259.15	22689.20	6154.75	4441.01	1984.50	1634.36	1024.17	895.95	1848.98	962.99	967.27	1587.00	1296.21	813.47	1589.77	717.11	603.59	325.96	238.20	352.12	289.08	395.54	186.89	230.82	304.52	246.35	304.42	433.44	437.20	155.13	133.13	240.60	228.34	107.93	185.10	131.78	95.77	205.79	311.62	179.45	139.12
801			157741.76	460264.21	219592.87	83060.35	61856.35	48176.93	34087.30	21268.37	16773.29	11940.50	5357.00	3706.36	1231.74	3019.91	2532.56	1900.76	1836.79	1529.15	934.13	402.58	335.56	305.66	522.20	555.89	504.48	200.09	282.50	231.41	225.17	143.03	190.26	157.53	89.49	106.02	168.77	224.18	212.53	217.08	218.34	143.41	117.74	128.74	171.44	91.96	111.41	128.79	74.57
802			43264.79	441246.15	601794.25	344337.56	244569.54	113363.12	67537.43	23617.75	14059.63	5685.12	4384.09	3241.13	1713.99	1622.85	1047.54	1500.83	850.92	564.04	858.99	403.32	211.21	478.12	427.38	161.96	201.75	197.10	239.54	221.02	241.95	342.39	208.15	347.59	300.12	206.47	172.72	133.02	140.45	141.26	39.94	96.76	112.22	91.94	41.78	140.07	219.60	138.79	73.29
803			1052827.12	2084358.12	738171.87	61890.03	32088.20	32785.43	33301.33	16806.99	8591.20	4677.93	3431.76	1945.07	1691.91	1273.37	1188.39	1310.31	1129.98	879.46	600.30	818.68	775.11	935.97	1079.80	616.20	483.58	630.48	502.78	605.55	415.95	393.43	130.27	512.34	257.98	139.36	191.31	497.14	634.16	256.13	424.18	154.37	101.76	214.30	164.33	113.33	183.75	347.38	302.01
804			35489.80	101116.93	55452.73	52850.01	50794.10	33719.61	45551.85	27092.63	9864.13	3385.41	1695.99	2758.91	1148.18	1493.02	873.55	989.94	2080.44	1254.46	696.82	349.42	804.51	338.58	444.87	214.28	148.84	307.86	644.64	435.08	279.43	481.09	330.07	501.22	648.98	687.74	495.97	329.16	89.89	136.81	287.12	327.87	344.53	594.81	542.63	529.88	597.92	500.37	158.60
805			262161.62	638297.93	140457.45	166682.00	147122.48	123638.84	112264.70	19123.50	5988.14	5786.00	5649.77	2081.60	745.35	990.72	924.46	1680.91	1837.45	1165.12	1398.12	1568.58	637.13	818.64	723.90	609.29	568.45	521.37	695.35	459.63	803.61	702.88	480.63	164.08	142.58	139.08	135.91	135.96	222.09	190.81	88.97	81.52	124.23	125.00	72.81	91.94	169.83	202.60	136.87
806			53138.32	839309.06	53785.14	74733.41	71766.07	84639.03	41328.57	22362.53	16298.54	2288.18	7669.10	2246.49	6110.91	5150.27	3745.05	6856.52	4717.19	10267.86	11214.39	1655.78	8014.36	6899.20	7043.02	2586.80	3744.16	3032.15	2801.83	1550.28	1709.27	3795.24	3135.15	2353.97	2178.90	2470.95	670.23	290.03	1252.61	608.19	581.43	538.12	1723.25	771.00	454.39	727.41	301.40	414.43	432.82
807			332600.68	790598.37	246393.65	100743.75	66198.99	47585.41	50766.99	19947.65	7526.74	4889.63	1089.44	1916.63	3087.88	2718.26	2699.66	1215.36	1350.21	1110.56	554.30	846.23	678.16	436.85	246.70	337.51	442.84	461.32	285.78	274.75	217.29	248.29	514.17	972.26	627.13	111.69	249.63	177.70	165.47	136.99	177.53	104.45	179.81	121.61	119.41	64.10	183.21	191.28	217.87
808			113082.71	366752.40	181180.73	40154.76	40544.05	24537.08	40896.71	12364.42	2505.40	1706.69	1347.50	1612.34	1145.89	828.30	613.11	602.91	822.24	664.01	620.66	485.73	601.75	226.62	302.85	381.39	192.17	125.25	289.56	330.59	161.68	241.72	196.22	201.03	183.02	265.53	262.20	263.07	114.96	69.71	99.58	148.48	73.19	77.53	45.95	95.36	51.13	93.63	134.64
809			239484.78	2599340.00	248819.14	40677.87	88273.42	73206.14	41454.95	18986.52	18553.42	7844.32	6024.30	10300.10	6571.75	5685.24	5720.91	5884.43	5807.90	4398.82	5113.51	3357.77	3348.47	3863.33	3103.63	3655.43	1989.37	2308.93	2624.87	1906.29	4058.65	3222.20	3860.18	3174.05	2538.34	3873.53	2009.40	951.85	1204.24	2113.14	1680.81	1382.26	996.87	1743.60	1278.20	1410.95	872.48	1009.53	915.49
810			86445.45	786416.37	63553.41	56573.36	29809.64	19510.35	21232.91	23711.02	12186.78	7288.64	6989.20	10392.50	6639.41	1362.55	1846.95	2639.46	2231.31	1448.51	2088.45	3622.12	1431.20	1515.18	1161.39	1788.60	611.86	2076.13	964.60	1228.13	1260.86	947.63	2160.27	1029.34	463.96	773.17	458.11	338.98	814.20	567.50	710.26	481.06	529.56	851.64	624.48	246.44	704.37	1079.68	863.40
811			52508.27	91495.67	40246.01	33402.59	33904.13	49312.37	46233.65	13770.50	6313.25	1541.92	1469.90	1784.59	2327.20	2467.75	2206.21	1278.21	445.56	416.28	545.22	691.23	405.68	328.22	398.72	410.76	407.37	468.53	555.83	266.68	144.25	130.81	226.64	79.45	128.38	138.86	170.36	200.02	152.76	122.51	86.92	90.18	126.27	130.41	62.09	92.25	102.78	92.74	64.68
812			163080.12	284996.31	90736.02	85639.99	89785.71	65165.16	75963.52	33874.93	2929.97	6423.29	1675.99	2274.01	1965.47	1237.34	880.17	1517.49	766.59	1252.65	867.27	551.23	329.58	430.24	1029.93	659.80	358.84	322.15	168.47	226.11	206.42	410.94	550.94	280.40	257.70	515.25	482.77	263.09	165.67	77.63	133.52	178.36	316.23	230.49	202.09	134.66	54.09	138.18	81.72
813			206623.65	413886.12	227181.01	127651.58	36722.50	54663.77	54704.94	36187.05	8780.62	4086.25	3472.62	884.45	848.83	1278.34	2263.75	565.08	942.12	1027.78	1062.93	1207.32	1306.00	1180.59	578.87	352.35	292.31	413.42	791.32	417.16	487.35	466.01	443.46	249.05	248.46	195.16	254.85	341.13	143.28	201.93	335.89	215.67	196.80	190.93	241.22	142.93.38	128.90	71.94	97.88
814			176766.43	383011.81	50510.89	70014.17	40247.72	64117.49	58151.54	9935.40	4047.75	2463.95	1764.54	2182.08	2258.35	938.41	1240.26	688.30	1080.23	955.69	1299.39	1281.90	595.67	1193.79	625.92	509.16	747.48	930.22	360.40	832.97	698.47	391.20	491.49	951.19	1130.68	697.17	976.70	220.82	383.45	579.67	242.87	218.35	264.13	750.66	408.32	218.03	239.03	234.97	353.60
815			142563.89	314596.06	152456.46	80800.08	55067.14	42713.03	42573.30	41057.68	11618.80	7255.21	1785.85	3133.88	2263.12	2327.05	1042.74	1484.62	2544.43	2096.16	1314.64	1435.90	607.89	517.32	913.61	823.59	648.35	982.43	790.63	501.85	269.61	241.27	200.59	89.56	65.74	57.92	146.56	161.12	199.73	94.93	73.31	134.99	213.27	165.41	108.34	80.64	77.56	75.82	60.00
816			93441.58	394537.31	175138.35	86121.52	71699.85	31054.59	63109.61	32138.21	7597.00	5500.01	2319.90	1359.67	1344.80	2681.16	2130.13	3551.75	2527.21	2206.56	1142.52	1095.26	552.60	269.85	316.50	511.77	744.97	271.50	537.19	490.65	334.03	335.71	389.76	251.13	215.48	253.36	157.56	203.49	256.62	236.52	157.39	122.34	166.89	108.86	150.79	198.35	126.79	60.07	106.81
817			103636.92	324047.46	49385.97	85570.71	70132.80	107028.49	122595.42	14097.74	5529.81	4210.87	3406.36	1217.56	1065.64	1266.04	1373.51	876.52	432.66	706.46	799.37	287.84	313.19	347.83	255.94	226.82	209.73	247.10	264.79	376.17	575.37	472.40	250.71	236.24	298.82	219.62	164.62	97.75	131.85	190.53	254.33	132.66	89.57	100.54	101.11	78.29	111.55	200.86	107.59
818			171539.34	355043.65	131170.04	104032.78	73055.34	58736.55	77188.74	24273.04	11156.33	4211.71	2172.74	1432.07	799.94	807.62	1039.29	1018.76	1195.16	1286.17	608.52	792.79	820.22	209.79	345.46	225.88	409.84	354.55	323.96	319.30	198.74	414.66	430.16	523.03	285.11	199.79	149.08	152.18	149.96	118.10	155.25	78.80	138.55	99.70	162.02	108.66	157.33	86.18	111.70
819			167968.85	568448.00	415414.06	131615.28	34924.27	46601.70	60412.33	22575.68	7410.43	10688.72	3320.75	1428.40	1229.40	942.07	1367.79	2734.25	2745.01	1970.33	1099.02	992.19	521.36	437.06	707.22	364.21	388.02	353.38	246.13	337.83	295.84	261.10	303.77	390.38	261.00	220.52	117.65	88.22	122.08	227.19	321.61	231.49	141.45	237.14	250.36	219.86	169.12	107.37	88.55
820			40658.16	203306.89	157189.42	68623.42	69130.39	93662.47	82533.77	24378.18	7412.40	2592.89	1301.02	1628.77	1444.15	1907.47	918.99	675.72	1683.14	1954.82	1351.04	797.50	555.46	228.47	219.10	272.13	244.87	538.53	890.28	628.23	424.79	537.22	461.28	229.84	189.30	98.24	218.70	225.98	410.84	494.01	518.26	230.82	314.15	153.02	106.14	145.13	125.22	117.31	199.47
821			64161.91	427268.90	358528.03	104428.30	88836.64	95887.39	53382.05	29372.01	14299.97	5435.62	2455.74	1401.44	1527.23	919.77	979.30	809.66	1034.51	768.95	739.95	559.10	921.56	717.43	560.81	276.40	211.12	292.73	344.81	369.42	92.16	201.68	203.75	143.77	206.79	124.94	69.35	162.94	168.99	184.96	301.26	131.65	84.64	69.75	93.33	118.71	128.86	195.21	156.71
822			118810.82	774367.12	165216.76	122640.69	80258.04	98874.32	110710.76	36453.44	10651.36	8232.14	7501.71	4585.87	6835.69	5122.48	7739.50	6163.29	11170.21	12951.72	8146.26	3980.71	2696.15	3530.53	1909.74	2214.90	2886.48	6089.36	2073.57	2110.94	2806.22	2692.86	4387.71	4861.54	4414.22	1868.62	1206.22	1390.79	2393.19	3977.28	4259.66	1152.92	587.64	692.74	861.96	1864.97	1989.36	1437.86	2888.86
823			175959.87	419804.18	126213.10	81666.03	49569.90	45488.55	31682.22	14361.72	11887.67	6967.16	2299.48	2129.34	1899.25	1342.37	1113.66	865.74	1288.54	2400.05	4125.09	2687.15	882.05	732.94	556.41	338.55	347.34	346.15	709.83	443.79	794.74	1182.32	687.11	255.97	122.33	173.65	210.64	360.28	281.82	155.51	466.19	179.24	296.78	187.90	231.13	191.59	351.09	221.10	109.35
824			104350.71	341371.28	65151.90	76757.31	81795.50	24572.45	18923.90	9297.46	5245.14	1977.18	1055.49	871.84	1190.37	673.35	512.47	451.94	983.04	587.74	338.59	435.84	361.60	220.67	400.10	233.49	201.97	86.39	241.00	228.04	252.17	172.95	162.72	161.49	211.52	87.43	165.65	155.57	163.76	162.71	96.06	101.01	104.75	154.77	88.34	75.54	41.26	36.49	45.57
825			44594.59	484306.37	77500.43	108475.77	112884.66	58587.66	28290.40	21061.58	9053.67	5711.16	1838.00	432.27	977.09	1158.72	247.15	819.51	554.53	291.41	451.58	133.43	291.41	236.43	242.08	335.59	183.20	235.62	211.58	334.12	200.03	317.02	246.50	251.51	373.80	361.55	102.83	83.63	42.72	196.96	94.50	171.89	202.70	190.96	50.42	70.62	113.14	106.19	109.86
826			38759.08	82631.32	65366.67	37165.69	38824.71	51329.44	28610.74	16501.53	7265.16	2668.12	2749.16	1461.20	719.28	703.25	1233.12	1021.73	581.21	435.94	616.19	543.45	530.17	357.10	287.46	367.07	291.91	105.41	200.17	293.14	162.22	130.58	299.32	84.15	151.83	188.54	119.47	106.49	100.63	82.56	43.30	56.83	130.70	179.30	68.71	60.60	74.57	102.64	69.57
827			30840.72	188503.06	174115.37	75238.05	70177.43	45481.02	25597.40	16013.87	6979.84	2451.70	2053.84	2038.87	2474.68	1257.92	1313.25	864.91	1308.13	974.56	375.35	401.00	550.18	320.55	282.77	406.27	294.21	290.90	327.63	159.04	149.72	258.00	193.74	147.56	121.11	139.57	102.30	99.28	152.91	238.04	170.22	134.23	110.39	131.19	68.29	67.74	130.21	118.11	120.39
828			78147.50	296833.93	83259.82	79699.61	48964.99	58327.57	64358.15	12326.48	6183.46	1927.61	2181.80	900.62	1433.36	1500.48	1484.34	826.05	1555.65	860.93	999.45	923.34	977.81	415.61	580.67	307.36	290.66	375.46	268.32	202.16	259.91	224.01	117.65	146.10	89.10	103.81	106.27	146.97	148.38	140.93	111.45	42.51	79.75	152.69	58.42	59.04	92.37	52.02	40.70
829			37907.24	87106.57	52265.73	57956.26	33412.26	36689.41	48659.87	14031.34	10315.03	6313.86	5623.56	2462.09	1706.00	2596.98	2326.65	2035.78	1446.07	1564.04	1511.58	1447.26	411.67	314.68	504.49	395.76	287.41	327.71	243.50	147.67	288.85	283.60	238.86	178.57	156.44	157.02	92.64	90.96	101.19	66.74	70.01	91.12	128.01	168.48	183.23	105.83	71.79	44.86	60.48
830			81488.39	800172.81	235504.09	92102.53	44640.08	48720.28	16458.83	8613.13	2912.08	1591.26	2148.03	947.55	1078.29	642.28	939.33	1046.40	1589.60	944.87	943.26	354.65	402.24	641.42	372.08	365.92	335.74	533.16	432.46	209.67	185.75	205.90	181.94	187.14	220.17	315.80	238.39	276.43	116.31	189.69	185.79	179.11	282.60	218.00	245.10	134.97	182.50	126.08	123.29
831			153033.68	819718.31	473263.59	259605.18	60352.78	32585.63	40427.96	12164.82	5891.24	3266.47	909.71	1125.64	1439.23	1869.26	732.67	3222.25	1542.46	916.32	947.58	532.97	327.88	454.32	844.55	539.02	222.51	369.95	154.72	245.28	316.49	260.94	299.10	198.32	210.89	415.35	326.58	312.84	141.75	92.44	473.77	547.37	432.23	337.51	307.40	248.44	189.92	101.52	96.41
832			43910.52	235309.20	50855.97	35952.57	26926.95	29379.36	18694.89	4379.28	3031.92	2396.44	1122.81	455.56	858.79	970.38	997.09	702.10	794.63	436.58	455.52	426.19	196.30	190.69	166.02	307.08	427.46	590.38	432.06	165.25	251.11	104.49	121.69	72.83	71.20	54.75	106.30	122.27	91.86	120.75	141.69	69.71	126.45	120.81	99.63	51.23	122.14	79.67	85.13
833			85327.00	231526.32	141316.60	18306.62	28358.42	48529.52	22072.39	5266.59	5700.44	2309.79	1846.05	1171.01	1886.34	1021.79	1020.71	1425.66	773.18	756.01	996.16	547.72	755.39	449.16	422.96	330.10	296.45	261.22	246.73	341.62	638.87	438.70	338.32	449.49	358.14	251.36	144.84	124.18	214.69	111.66	144.65	243.06	311.46	115.28	93.15	122.89	116.00	155.51	141.89
834			186259.50	430483.34	34682.75	13591.38	25697.27	26909.70	17574.43	11595.91	3311.69	2566.25	2354.37	3464.49	2051.05	1796.82	2102.30	1018.80	898.38	829.57	435.94	398.44	420.21	732.34	534.04	456.23	633.08	462.83	104.96	138.73	148.58	254.28	315.61	378.90	231.45	137.66	160.53	242.79	318.02	212.11	317.00	203.38	147.67	125.21	151.32	155.61	158.66	123.62	145.34
835			29684.73	65561.15	75118.48	98877.24	35105.80	29266.11	20971.23	10693.84	9471.10	5592.44	2973.85	1533.26	1894.78	2920.33	2233.44	1738.51	848.78	608.45	573.62	855.69	552.46	500.30	964.01	550.80	309.51	69.74	114.61	138.69	207.47	188.76	133.03	120.95	124.02	81.91	56.94	66.69	100.33	111.84	94.70	140.82	139.59	150.53	80.58	99.07	104.49	90.98	105.25
836			55741.80	478442.03	159194.29	43518.74	32187.66	24807.96	27694.68	9025.18	4076.00	2743.65	1398.00	803.90	1042.39	1377.14	861.67	669.80	352.31	806.12	470.85	269.05	158.48	91.81	140.78	119.21	139.24	184.28	311.45	388.18	149.99	269.90	280.60	64.28	58.28	88.27	97.50	40.54	111.52	101.65	152.93	208.11	99.15	71.13	69.55	83.38	88.19	122.84	133.47
837			28725.60	132753.37	113458.07	94736.79	30925.28	40416.47	52318.81	18652.09	3932.93	3462.24	1620.20	1022.34	1544.77	1220.88	1049.41	1693.72	712.07	367.93	455.89	721.06	585.07	290.38	376.78	609.21	307.01	114.07	202.58	155.13	226.43	309.53	370.97	138.25	148.53	83.53	79.61	116.30	162.89	77.28	95.13	90.53	82.87	69.85	43.36	43.11	47.26	47.50	62.66
838			727763.37	1333833.50	490046.84	73362.60	124123.24	83251.22	59024.35	9876.66	4421.42	4578.22	3168.52	2464.98	1151.81	1557.32	1582.69	1869.08	3143.61	2492.27	1521.58	1678.52	1505.17	899.59	531.52	565.63	286.98	369.75	311.18	361.02	225.18	327.64	311.42	144.17	119.00	132.86	178.80	115.19	213.84	295.15	179.38	167.45	189.28	143.92	155.79	94.74	111.67	45.39	76.10
839			38241.50	296591.21	190074.50	216728.82	133833.20	57646.28	43176.00	17456.68	10427.84	6219.76	2429.75	2249.21	1722.84	1165.10	2234.39	2103.00	1047.80	840.08	776.76	787.47	493.87	418.98	377.69	286.33	247.74	243.29	201.37	217.74	171.98	141.96	198.37	320.24	257.10	127.78	173.48	157.21	108.15	100.62	191.02	156.10	183.13	173.40	91.67	109.43	101.91	80.77	122.56
840			37057.28	425608.56	144623.54	88552.32	131006.57	112763.91	52275.90	31773.11	11648.67	12211.59	2681.35	1166.83	980.84	1248.82	2130.77	2280.94	1489.97	1006.22	1181.53	597.69	819.09	702.31	297.54	396.04	597.00	335.79	319.65	441.67	639.60	348.81	218.31	572.52	914.51	344.05	351.88	305.64	242.65	1037.61	1049.70	478.17	216.75	310.25	309.87	230.36	456.61	162.60	69.83
841			101115.95	949371.62	196940.32	142695.21	65440.72	59641.76	58864.68	22806.01	9602.16	6395.32	3465.94	1955.54	2162.25	3284.80	2444.48	1902.12	1250.50	1588.24	1240.57	1022.80	193.92	603.01	1007.64	256.35	448.03	266.05	439.07	223.45	218.24	325.29	616.90	359.73	245.68	236.82	174.00	140.51	173.20	211.71	250.00	183.77	76.44	69.78	112.31	78.27	138.10	156.67	134.22
842			49422.28	772822.43	85363.89	19635.27	16857.13	22947.14	29947.39	7526.76	5973.82	3948.22	3405.01	1179.98	718.29	2333.29	1821.77	1462.74	1330.72	1831.88	1271.50	943.51	690.74	746.77	329.72	498.74	720.96	983.53	768.68	389.43	100.94	313.26	282.59	426.59	401.22	450.83	376.62	276.19	328.08	213.07	177.83	344.01	422.99	385.53	168.66	117.39	191.96	385.23	547.69
843			67196.56	180558.21	142606.40	28864.25	38273.46	33402.46	28998.09	11798.00	5034.70	4316.38	2149.64	1795.53	992.41	1277.96	2175.92	1163.52	1620.48	2068.58	1299.05	621.65	821.26	532.18	280.46	268.31	355.71	283.64	335.37	216.59	303.63	165.17	243.70	249.27	171.51	112.48	117.65	72.18	132.17	139.19	119.63	68.61	191.59	220.62	104.23	140.09	105.70	46.36	58.15
844			50777.26	423400.56	179003.31	116471.92	87730.64	51987.73	32165.68	38338.81	9977.77	4440.71	4683.77	4782.56	5244.77	1998.47	1605.01	804.59	1532.27	721.58	2097.21	1296.51	1513.11	1404.75	1481.45	575.12	572.88	221.38	352.73	412.58	967.32	674.48	528.37	586.81	474.32	254.73	554.72	290.36	478.02	387.49	145.74	295.00	194.36	133.86	286.86	371.97	140.60	106.62	109.34
845			54316.66	315314.84	140505.37	99569.42	119836.87	44856.77	39567.87	26925.58	10459.16	3897.19	1321.55	1024.30	2094.27	1390.79	2390.13	2052.39	793.04	874.07	695.66	590.98	404.14	440.33	359.10	203.92	526.98	452.42	476.10	299.09	324.20	389.84	248.88	156.02	78.96	99.79	154.37	75.17	104.95	157.91	126.08	174.81	129.81	64.52	39.29	50.09	79.24	136.87	61.77
846			29116.51	303694.59	289410.28	129272.10	99240.32	75366.67	37167.44	18525.92	17402.02	7847.23	6259.47	3475.46	1368.92	2123.27	2628.82	1192.63	880.00	1627.19	816.34	332.72	198.60	766.52	423.19	615.14	513.52	286.68	246.41	308.62	308.66	219.30	153.76	311.64	223.64	179.88	245.44	186.26	198.26	142.25	98.38	120.06	190.68	133.70	64.81	141.41	155.79	129.42	107.72
847			33198.07	182648.14	102609.43	62006.39	27757.71	21711.63	58884.06	30588.33	14551.90	5535.44	4975.00	2437.96	754.80	650.30	724.37	840.22	859.38	636.69	935.60	1247.46	559.89	446.10	810.27	330.55	180.01	259.80	154.56	77.01	177.08	83.99	310.91	391.27	231.91	129.47	107.84	235.41	277.31	129.41	150.28	141.19	85.28	96.36	52.37	63.55	112.11	101.50	92.03
848			394369.28	1301134.12	412151.18	130163.76	58233.41	52669.73	49323.55	19296.54	10075.00	5505.22	1758.80	2925.16	1952.29	1716.06	1729.46	1570.47	972.65	866.26	594.25	681.23	769.58	370.46	342.52	206.99	301.25	351.77	353.10	144.18	290.68	361.60	267.33	336.82	266.78	283.23	151.79	130.02	118.33	90.58	132.06	106.90	157.25	132.21	127.31	94.94	69.67	76.03	62.48
849			38563.78	557761.81	469503.81	117867.96	76384.27	56360.12	42570.91	17442.49	11369.46	6152.47	3278.31	2426.36	2249.42	3640.71	2893.75	1511.81	1337.64	1117.86	821.35	971.95	477.66	370.19	568.81	464.08	349.63	374.37	353.29	195.51	109.19	239.20	210.38	228.55	178.99	239.51	140.46	317.55	177.00	141.56	136.06	57.34	94.95	181.73	139.54	145.78	127.22	241.50	211.24
850			172787.89	729678.50	209270.84	274018.15	111857.73	48451.98	42812.20	26108.70	12928.53	8841.19	6059.86	3822.36	3346.43	1690.20	1395.40	1929.42	1860.83	912.18	1030.65	737.39	1009.65	965.16	426.29	490.74	297.60	423.05	371.48	205.17	189.30	379.31	220.28	126.42	87.67	69.03	140.34	183.39	179.17	94.52	62.97	82.25	125.82	147.21	76.31	55.77	63.03	54.08	47.43
851			118705.18	327589.15	368973.28	35201.63	125046.26	94970.52	79404.78	46742.20	5173.79	4808.08	1916.00	2177.77	2605.90	1690.93	998.47	2014.35	2066.08	1818.86	984.61	627.90	868.55	873.45	543.33	364.38	274.92	202.72	288.07	271.41	110.01	192.07	156.08	196.21	294.87	245.63	122.87	133.39	176.07	133.71	97.50	94.41	148.55	211.08	156.12	123.43	117.51	61.95	90.48
852			19441.87	505718.84	59361.38	47144.01	76680.96	48741.64	49524.53	19631.55	4553.82	2481.45	1603.94	2026.96	1725.49	2559.70	3107.95	924.77	1689.23	1956.98	2158.87	2113.41	2171.02	1884.90	1777.33	1168.32	1278.50	1182.35	604.14	734.10	884.45	1615.48	2538.03	471.14	171.37	466.71	953.13	1161.49	518.96	407.23	551.40	884.56	495.66	186.64	335.29	257.18	289.79	161.06	220.61
853			61648.89	251723.98	142641.51	27704.22	34150.55	33098.09	20727.08	7333.13	4936.91	2207.42	1691.94	893.31	670.25	697.90	920.78	786.87	674.54	299.75	578.19	319.84	247.45	141.17	266.71	196.84	134.68	161.48	215.49	240.93	120.02	166.50	72.06	51.37	101.27	101.09	100.95	77.91	69.02	56.42	68.40	51.35	84.58	108.21	108.54	70.08	105.51	83.82	118.81
854			96473.32	183503.45	177234.48	110915.60	97847.73	36101.99	31870.33	11952.18	4732.87	4788.44	3234.63	3384.51	3044.76	1818.90	1398.27	1666.17	961.86	472.39	555.21	598.03	597.11	492.65	1478.51	539.47	280.43	183.87	378.65	230.15	243.12	309.41	361.64	188.74	71.64	81.25	113.26	171.60	214.61	79.24	182.12	113.68	75.45	109.68	80.45	145.26	81.73	70.40	89.11
855			205265.14	322861.84	194046.43	104133.75	46111.08	44841.45	22112.96	15824.97	6607.81	4529.42	1617.69	626.74	1112.17	1269.47	613.73	1153.89	1444.96	1275.36	808.58	506.25	372.70	259.32	206.60	155.34	107.37	202.90	159.40	128.08	194.93	165.39	201.80	50.88	86.49	186.93	107.10	78.21	211.38	130.32	66.35	93.64	76.09	58.14	74.34	59.63	46.04	72.68	47.36
856			118541.35	236480.82	94658.03	107717.39	54742.29	51707.12	78246.50	29575.71	6079.90	4655.67	4342.11	3327.25	906.58	1450.10	761.60	1514.30	1209.44	731.65	510.01	1331.31	1555.83	712.39	401.10	528.80	783.27	341.16	353.45	510.79	566.52	474.29	322.57	143.67	294.87	424.93	285.77	188.15	151.51	171.50	234.21	96.72	97.85	104.93	128.41	120.43	74.86	54.49	45.86
857			35140.62	235200.21	80247.23	67055.48	39997.30	23926.06	27087.88	9845.14	3278.96	4048.10	2639.94	1989.33	1466.23	1113.72	1025.67	1469.06	1500.33	586.38	778.54	515.65	460.39	296.59	739.65	297.23	145.00	62.37	90.51	147.94	173.07	301.57	270.93	212.94	105.58	85.96	138.16	94.10	164.15	148.28	187.22	113.92	72.80	65.89	85.04	212.35	98.79	74.83	58.60
858			22319.56	64882.41	47003.45	16199.58	45712.67	31251.77	49394.72	19118.51	3484.24	2730.45	2289.61	1405.74	863.37	597.80	614.20	997.49	1442.45	770.35	568.38	312.32	269.66	229.40	230.91	345.94	469.74	501.47	189.75	125.58	189.00	113.82	77.18	85.05	151.34	123.67	150.28	185.10	134.98	103.74	72.24	93.57	117.99	97.51	92.72	75.15	54.46	142.89	138.11
859			68453.33	138327.92	118823.01	219675.48	125403.89	170449.54	68050.89	32037.35	21827.84	10789.03	4554.66	3960.60	3110.63	2154.63	954.67	749.63	1026.32	1287.54	552.42	536.91	283.61	411.36	560.06	256.01	228.22	244.74	356.73	305.33	264.74	193.81	196.62	381.40	217.37	202.67	110.29	126.25	144.86	136.07	131.34	70.90	107.60	67.19	49.68	125.50	143.08	93.49	59.70
860			137237.48	415049.34	182429.96	75395.20	101217.74	44891.76	44322.28	25996.39	12092.97	5886.27	2011.06	991.52	2472.56	2528.82	1648.00	911.93	875.70	1571.31	678.99	334.65	390.36	611.78	573.81	370.77	259.75	362.48	465.76	276.64	78.02	283.60	379.30	111.83	281.10	265.02	100.91	123.55	155.59	160.40	126.57	108.09	89.78	58.24	65.66	120.35	117.55	129.79	74.44
861			82891.29	569954.43	138120.60	68793.84	39085.50	17812.03	19340.02	6464.68	5642.96	2883.10	976.87	1573.83	2745.89	1903.77	5006.20	2379.11	1767.29	2315.01	1250.17	979.72	548.64	869.45	853.39	701.57	945.95	767.62	684.23	2057.55	1506.51	500.86	220.74	365.80	408.68	347.87	344.58	287.84	314.95	1105.06	956.29	664.78	179.98	111.00	297.25	616.83	633.06	265.87	421.25
862			298849.71	581719.87	43917.36	76253.00	49161.32	20440.80	21581.44	11557.21	11296.74	5913.88	3393.65	2522.34	2216.59	1333.80	1155.25	863.96	1059.87	1243.66	801.95	568.98	180.33	392.57	288.04	641.34	317.28	350.59	539.80	511.52	187.83	203.98	352.01	51.91	121.96	192.78	104.95	192.25	276.94	426.01	473.05	189.53	199.42	134.79	176.73	170.16	139.78	57.55	228.09
863			78636.03	743914.18	240460.53	84536.30	60385.89	179257.32	29948.07	65259.13	15330.53	6271.20	2014.77	752.76	1410.55	1436.92	3039.36	3986.04	3462.44	963.50	667.70	992.64	1024.06	1388.71	1164.36	878.64	644.06	747.58	532.49	463.42	483.09	196.86	806.38	441.63	329.99	221.86	393.44	465.20	269.25	278.20	217.23	232.85	616.80	464.26	227.58	138.19	164.24	227.78	178.34
864			32557.98	165788.12	198485.03	115036.79	59589.95	45710.73	40641.90	16744.74	10705.51	4940.97	1816.07	1733.82	2118.09	2891.21	3656.44	3399.54	1011.74	1835.10	2678.14	907.72	3007.19	1083.05	1005.33	840.93	1230.63	647.95	1939.92	2086.39	1128.40	489.58	488.30	143.95	435.90	460.89	581.69	925.40	256.28	273.97	243.52	677.52	411.49	278.16	1087.73	529.95	306.34	322.87	183.90
865			26539.68	260285.96	186183.85	80405.94	33080.21	18847.41	14856.04	11072.49	4674.48	3913.16	1950.18	920.54	563.40	910.55	605.66	567.28	565.36	510.53	685.86	415.31	610.19	305.52	329.58	140.07	245.77	200.31	115.27	100.11	159.06	111.39	102.61	128.48	169.03	78.94	140.41	177.12	109.30	199.03	192.06	61.34	130.95	168.13	147.81	92.60	57.50	67.40	33.12
866			45316.77	320660.34	29261.50	25164.41	11008.72	14086.65	30041.49	21633.88	3952.53	1836.64	600.88	695.29	918.00	751.33	721.52	730.38	1015.54	1032.93	825.81	219.27	531.68	393.08	249.89	215.49	377.73	275.27	159.16	331.83	239.81	84.91	291.57	477.98	138.54	185.12	185.88	71.45	327.53	146.92	155.19	209.27	396.79	249.57	176.43	286.92	184.78	125.33	176.60
867			28464.24	190030.93	79638.78	28996.88	40655.18	30703.00	44019.85	14265.54	4798.94	5461.60	2025.19	2096.09	2850.96	2324.21	787.70	724.60	1022.86	742.84	599.48	660.10	408.61	276.28	998.04	596.38	718.00	667.89	457.48	363.18	230.53	290.64	257.08	364.80	218.02	567.57	526.51	363.49	177.16	272.02	478.69	386.90	221.57	230.13	264.35	344.46	265.01	253.43	219.19
868			71242.31	615501.12	387912.65	198340.31	96700.46	46944.71	59373.57	16972.16	5912.76	6063.26	2501.09	1463.74	1887.37	2427.35	1995.14	2036.59	891.17	806.99	941.49	559.73	341.55	359.06	315.49	678.81	702.30	330.51	295.00	501.13	594.54	611.86	414.76	232.01	208.13	220.77	284.64	146.27	173.61	149.87	137.90	70.37	133.03	119.04	142.60	187.56	95.49	57.27	99.65
869			292736.62	390302.12	74420.23	106087.92	25860.23	42653.95	43552.69	24106.07	15054.68	4527.24	2327.46	1220.09	1402.65	1461.90	866.18	771.05	700.51	902.84	1260.96	784.79	354.22	414.69	554.08	473.85	412.08	566.61	189.61	186.92	59.49	268.74	266.86	129.10	169.96	120.77	167.42	231.42	243.19	341.21	199.10	118.22	155.64	173.00	97.16	116.19	77.59	146.46	166.53
870			32418.69	166267.40	40568.10	41577.00	19162.66	25196.82	23955.75	8863.26	4682.91	1867.34	1473.47	863.11	885.94	949.26	1449.58	1685.61	1134.77	238.70	489.65	200.96	372.57	572.81	1133.09	538.70	343.80	232.05	419.90	506.81	464.66	138.89	114.53	165.76	132.25	145.06	152.04	210.78	459.72	458.05	303.13	170.71	110.53	55.69	157.53	61.04	51.69	79.10	49.60
871			52845.24	388033.46	57585.55	40733.01	37597.04	28403.86	44673.86	11931.66	12530.40	8264.15	5525.61	2089.95	3672.25	3350.78	1109.66	1638.88	1011.67	2273.15	1520.45	1634.42	1831.31	2246.09	2245.56	778.76	771.67	1126.29	1371.27	809.78	951.51	1259.54	348.01	462.06	643.52	347.71	1397.69	1215.87	596.34	802.89	980.60	801.99	497.03	340.03	302.11	444.47	347.04	253.40	140.45
872			140808.92	240737.10	128179.25	118796.06	39633.20	41305.93	69137.19	31968.42	6812.73	6488.64	4878.12	2197.25	1090.39	1420.17	2399.30	1933.96	922.98	904.58	962.27	663.68	597.93	560.28	318.34	203.74	161.06	175.11	275.09	335.89	295.52	178.55	134.85	112.08	59.19	140.70	252.66	134.62	145.53	108.32	124.46	231.17	160.78	198.62	38.80	48.98	42.24	36.64	67.92
873			16301.70	181232.84	77177.96	39803.20	49527.34	52768.43	37914.22	15147.24	8202.77	4303.48	2738.58	1435.61	1517.72	840.17	702.26	889.18	450.11	899.33	745.99	435.03	332.17	327.95	386.53	557.44	538.69	701.66	453.89	368.51	154.18	133.61	305.38	276.07	139.72	171.62	64.06	82.42	187.14	181.97	144.06	180.49	208.01	108.03	38.09	75.82	99.89	69.44	76.66
874			15198.09	157137.81	281337.40	159270.87	44123.08	28731.92	35519.73	18570.16	5528.01	3885.47	2003.67	1308.26	1193.17	1000.70	615.39	692.79	546.63	793.88	815.39	307.84	261.84	380.44	591.59	425.14	278.78	143.59	215.67	264.27	132.86	125.98	137.55	113.20	107.76	86.75	117.33	93.08	126.98	44.29	112.19	109.13	152.31	135.93	19.34	62.14	49.20	50.07	72.25
875			1067663.62	5171448.50	435365.50	146854.87	69633.17	62300.53	53713.76	32727.86	11328.27	5426.15	2458.73	2997.34	3931.75	2684.69	5944.51	4346.43	4025.01	5604.01	2898.46	3483.28	3803.23	1831.15	1966.14	1657.07	3990.59	2359.08	2073.08	1689.31	3949.16	3224.56	2049.00	1472.65	1028.76	627.28	643.54	607.09	2326.83	2381.98	2127.32	2338.57	2219.49	1136.75	476.48	516.63	481.34	522.18	1022.29
876			69799.62	247076.26	61516.90	35735.22	36369.17	35081.77	28847.51	10481.70	4394.20	2320.62	1635.59	2031.78	1807.07	1554.57	2586.04	1355.48	1415.47	1582.21	2227.60	1484.36	1536.63	890.20	927.11	735.50	466.51	633.74	699.47	912.44	748.59	1061.32	712.40	453.40	442.67	802.17	531.92	635.87	256.53	233.42	391.51	345.18	670.92	1008.56	833.70	409.90	292.28	169.27	201.33
877			124184.68	367885.53	83117.42	33132.03	22120.49	33647.84	61005.36	12437.26	8924.67	5821.33	2911.27	3342.86	2663.57	638.36	2553.30	1691.54	2011.65	1577.97	1430.08	1325.49	1289.38	735.66	1819.47	1103.50	1699.97	1297.15	1262.92	1031.24	273.03	624.35	648.90	266.28	438.69	552.49	623.79	674.80	359.10	226.80	365.57	211.24	169.31	542.73	1554.27	1253.63	753.65	590.83	192.07
878			10228.64	58589.99	165258.09	64309.63	28991.95	50761.39	27203.84	5817.97	5539.11	2419.41	859.94	677.54	633.53	894.59	339.30	554.39	594.35	504.67	905.58	1166.14	736.06	289.76	209.67	151.60	84.53	157.33	262.08	176.57	117.41	124.38	151.03	201.21	99.32	80.19	115.85	78.31	62.13	119.87	181.58	126.16	49.08	75.67	78.34	52.65	69.54	85.24	73.27
879			41507.45	90413.35	30816.78	33886.36	36481.52	44786.78	49825.29	5983.37	1751.86	1001.55	1285.53	667.87	1014.74	840.64	193.81	386.54	452.02	608.69	294.52	288.87	439.02	533.16	499.39	199.96	218.58	262.67	217.44	145.29	155.55	82.65	146.30	75.50	122.26	143.42	154.22	98.75	57.08	72.93	52.56	71.58	64.59	59.57	43.56	109.09	61.21	121.56	142.47
880			36938.37	115368.47	94210.39	62439.13	62498.16	44520.58	26090.19	13464.42	4462.77	2544.35	1970.56	445.07	626.10	386.85	1013.49	1680.89	817.61	428.93	199.05	1050.26	541.64	630.01	575.33	428.37	298.02	125.11	194.68	215.19	239.67	234.18	179.82	194.97	260.53	189.89	111.02	60.87	164.46	108.22	57.13	51.98	89.66	155.40	79.04	88.51	64.73	90.73	91.36
881			97080.49	462519.93	127209.70	123254.05	88354.95	35074.40	50239.53	19698.01	11419.34	5055.50	3291.28	1257.72	2227.37	1808.50	2160.85	2510.53	1488.22	1097.85	792.07	320.80	533.02	421.11	409.93	366.83	1078.84	575.52	404.02	229.38	185.96	193.27	355.25	316.92	251.85	233.42	153.44	59.30	178.88	236.75	164.91	150.90	150.68	132.53	84.22	153.48	162.45	178.59	62.93
882			72166.00	233750.29	210955.81	152359.21	47958.61	55085.85	31719.63	9160.44	7359.46	9397.75	7765.74	2907.13	1109.92	1403.33	1291.05	1783.94	1916.50	2306.44	2127.74	1790.00	1187.58	451.56	428.64	435.53	254.65	323.15	201.24	325.34	708.77	219.12	188.68	141.29	204.98	109.16	148.87	128.08	133.88	161.36	147.48	120.78	86.26	88.90	51.24	90.70	106.32	102.43	59.61
883			50465.38	178008.68	27668.75	40849.74	66240.00	41993.04	29778.18	8908.63	3356.55	3890.61	3428.14	3159.10	2324.61	1454.89	987.90	986.86	1452.90	1454.15	1042.49	477.04	338.37	689.47	822.69	441.49	561.96	596.49	427.72	868.30	721.31	586.29	683.01	288.10	270.57	147.01	337.55	382.70	307.01	277.38	291.87	273.75	331.40	189.84	122.61	423.13	444.58	475.58	492.52
884			32980.10	469016.65	121786.72	105048.48	131039.06	393719.03	394288.56	57413.86	13270.85	13058.24	9182.77	4915.57	3972.23	2291.08	4211.34	7488.74	4414.84	3372.31	1106.85	548.63	774.83	750.93	698.92	387.39	602.92	866.61	552.03	916.54	564.93	328.70	286.36	530.91	408.67	305.13	243.78	397.82	286.38	208.89	191.92	176.14	185.17	191.39	315.33	231.82	312.72	380.14	331.37
885			83412.00	177558.39	33408.46	39603.00	27994.17	35253.96	32270.25	13344.40	9841.13	2356.92	1451.52	1653.54	1569.75	810.97	972.80	1262.48	1767.92	1136.70	445.94	448.49	518.69	516.94	546.60	387.55	529.81	399.04	251.23	138.65	269.53	311.87	575.90	414.89	191.01	171.80	258.26	216.75	122.50	88.33	94.56	97.25	130.59	193.94	56.30	127.18	117.43	106.30	55.46
886			253094.53	706235.56	89134.83	56124.03	52961.07	44668.54	37674.00	15988.85	5568.99	4957.92	1501.43	1063.76	518.39	2218.93	1660.67	640.21	1247.36	1123.77	976.45	645.74	531.34	287.30	621.50	327.54	519.59	416.14	513.23	395.93	266.91	187.93	143.11	109.69	93.34	100.89	69.74	112.14	96.27	89.80	205.13	114.75	77.10	151.36	93.19	57.55	52.96	93.92	108.46
887			36710.76	263829.84	35366.66	62245.38	49201.87	29269.97	23170.54	13517.10	3786.33	2013.47	3136.36	3049.40	1003.56	940.48	1358.49	1619.03	1634.96	406.73	436.85	777.27	1092.53	1157.41	1308.83	353.51	540.50	983.15	788.14	284.05	662.99	742.55	278.85	861.55	887.24	662.90	288.70	676.20	725.28	958.19	653.52	285.41	354.54	397.38	418.46	172.88	206.83	199.32	244.32
888			24757.40	87408.73	61983.68	22109.93	14344.67	15100.44	9992.94	9664.57	7970.36	3920.90	1679.71	688.05	676.33	535.97	578.72	521.38	413.71	173.70	550.74	468.04	404.00	266.52	228.21	252.32	340.55	232.25	128.57	164.82	146.91	185.99	138.94	142.66	319.57	248.35	150.25	141.50	160.45	113.34	86.21	112.86	89.56	113.80	63.56	66.94	119.42	77.75	78.15
889			105307.39	328713.50	183511.76	111410.61	140831.35	114433.14	15776.78	12166.58	5769.42	7284.17	4799.26	3402.38	2401.66	2137.60	2237.67	891.04	1035.25	617.19	592.63	1669.51	972.19	336.38	335.17	291.12	187.71	235.18	220.56	140.14	241.74	151.81	267.64	235.65	178.71	170.34	203.03	200.64	241.20	178.29	60.47	75.11	78.17	108.57	71.58	83.41	47.67	33.29	28.61
890			22302.58	217651.40	164118.28	102042.21	90084.29	52913.38	29675.52	18143.65	6115.62	4820.41	2259.79	1221.78	1505.65	1076.83	729.97	1186.40	528.84	762.35	783.09	936.82	780.89	477.13	749.37	586.11	621.64	491.07	136.76	327.86	285.56	177.36	110.26	253.16	282.18	209.58	237.53	330.90	268.08	270.95	341.03	220.59	378.73	402.22	94.86	147.85	93.31	105.39	120.35
891			50825.00	159569.26	84679.37	58682.13	200556.40	173010.07	48269.12	26057.91	62701.36	13811.16	3368.50	6592.81	3658.66	1483.26	1476.85	1068.36	890.95	625.22	1304.39	541.71	1136.38	1264.02	857.27	554.41	483.34	467.98	1072.16	1072.01	525.16	317.17	249.32	181.27	266.53	280.34	246.75	155.17	174.52	350.69	222.10	125.39	101.39	171.88	105.85	119.65	77.24	95.73	90.77
892			99659.10	264783.34	93272.10	47487.51	29648.96	32984.66	35195.28	16472.46	3666.84	1876.68	1413.93	1855.22	842.91	1952.35	2108.48	1067.50	1278.81	1405.47	557.75	405.48	346.41	164.08	158.55	239.07	609.31	229.13	139.13	217.25	155.79	122.28	112.98	144.25	94.82	117.07	111.13	124.57	209.50	70.99	56.09	70.10	103.87	99.80	90.21	149.07	69.65	43.23	55.36
893			34382.82	154211.85	52231.46	41798.11	18788.02	28493.99	49140.07	25515.17	5978.13	1537.18	820.73	581.57	546.47	740.45	1048.75	573.72	369.84	598.62	483.28	449.59	488.21	310.49	162.14	160.42	168.91	140.75	149.25	224.56	174.30	109.52	212.57	218.44	179.59	184.43	210.73	201.79	57.51	36.18	60.17	96.77	178.22	229.07	176.59	96.46	130.55	92.23	71.58
894			68508.17	586886.25	117075.25	104995.83	71142.67	79202.56	45489.10	12517.02	6386.98	7661.00	6772.90	2241.14	1546.23	1319.50	1053.65	1302.08	1005.54	599.24	1180.77	1321.69	932.05	704.98	1258.69	1043.53	763.98	700.27	511.30	319.72	312.31	200.56	150.07	158.90	192.85	193.58	226.99	54.19	166.39	223.72	298.15	216.11	349.06	197.12	80.60	86.82	118.27	100.23	244.96
895			40535.25	878600.75	72163.03	47253.71	21365.97	28817.85	16234.64	7867.86	11523.01	4853.13	1749.78	925.01	929.78	1272.50	1025.19	573.88	863.16	993.60	1433.01	1678.94	841.38	1000.49	1027.71	686.72	532.28	525.25	604.23	393.86	144.17	369.79	507.08	965.84	923.57	896.13	630.53	472.22	608.18	213.50	519.13	453.50	275.93	267.18	307.46	206.10	192.43	115.34	168.01
896			117362.87	418844.18	212083.09	71542.90	45738.36	52403.31	55085.45	12750.30	6207.89	5905.48	4195.93	2449.05	1243.17	1290.80	672.28	1781.82	1058.05	1467.94	728.43	575.51	500.46	370.69	613.49	605.16	233.58	158.98	186.88	187.71	300.48	181.19	160.33	117.27	209.63	219.38	137.42	205.60	186.50	109.09	53.54	103.42	197.65	249.26	102.92	235.02	104.05	73.17	80.64
897			61008.07	157062.09	83697.51	98909.78	51199.76	43261.19	42436.95	12663.01	7782.45	11145.76	4663.35	1736.36	1314.58	1574.56	1989.23	1383.39	4405.65	2956.63	3807.63	1602.36	1307.26	636.44	811.79	688.20	1238.36	831.48	979.75	717.64	534.45	1105.95	545.30	496.15	633.25	1419.76	609.44	606.35	630.64	310.90	571.99	439.36	240.07	519.47	208.20	281.47	226.10	185.97	306.30
898			25010.85	615458.37	209317.48	157845.23	43158.12	26639.87	15897.58	11604.23	3391.72	1788.10	1687.63	1930.65	1820.41	4169.16	2544.82	1225.96	489.13	533.10	1378.63	975.58	511.01	501.65	575.02	242.59	421.23	439.98	430.07	353.86	239.42	251.65	285.10	384.58	236.27	203.77	216.75	412.17	565.47	416.45	157.61	212.19	135.62	393.63	408.19	716.01	465.36	296.28	309.83
899			45932.08	360152.65	193681.18	122985.50	55694.44	27773.57	40149.30	46823.89	31594.90	4524.20	2503.65	1113.45	1552.66	2991.31	1954.29	662.72	1339.09	1089.85	341.20	513.56	632.77	896.20	693.88	462.45	155.26	219.89	179.94	122.97	237.77	87.34	479.45	483.90	161.39	61.09	92.68	97.44	115.04	91.52	129.97	128.50	78.05	122.72	124.57	45.58	44.57	43.42	67.92
900			14193.75	267819.09	141177.56	26549.79	25353.10	34812.32	38543.00	17414.91	4956.90	2788.60	2445.33	1944.50	1484.50	1130.97	1470.28	624.63	789.52	747.10	698.10	544.01	516.15	476.87	270.57	172.15	84.57	256.42	281.07	184.10	201.92	202.92	241.01	256.23	159.03	194.22	165.79	200.22	136.47	167.91	176.15	196.10	115.27	64.99	57.77	85.64	51.46	62.67	115.99
901			52683.86	110472.54	47851.87	45938.85	26401.22	30255.21	60907.25	5969.66	3990.60	2810.62	2296.00	2007.43	1391.40	565.76	774.40	1062.16	396.78	451.29	534.65	310.02	124.97	519.42	1090.36	423.15	285.48	216.86	312.48	294.08	194.90	191.17	100.28	54.96	108.54	153.20	177.25	182.28	261.09	325.96	175.83	152.20	120.87	85.29	50.16	35.45	66.86	89.12	91.96
902			133094.32	613273.25	183536.75	226430.26	111188.06	60482.88	47216.02	20987.25	12353.45	6075.11	5972.13	3768.50	3087.01	1819.38	2004.02	1254.25	2200.63	3099.65	979.73	1836.98	1166.18	989.87	746.79	324.37	596.25	716.55	1154.53	566.40	462.81	540.45	528.82	1117.55	1243.34	827.48	487.93	410.61	455.73	494.24	657.79	717.33	625.91	364.91	160.78	309.40	640.70	659.76	507.36
903			87288.35	349781.56	501437.78	176316.17	59409.55	72354.99	62668.71	29827.12	10843.08	4239.24	5499.32	3892.48	1514.08	1346.86	1333.00	954.39	777.86	952.58	1000.18	624.41	192.77	378.76	140.61	199.29	292.81	371.38	280.17	230.29	169.40	134.28	67.63	159.80	160.69	200.61	108.13	159.42	179.33	148.12	130.78	149.35	90.82	96.71	93.71	38.10	80.58	90.22	131.96
904			81434.10	296343.09	172038.65	65175.80	46032.46	50734.42	43272.62	20276.25	4810.21	3070.47	2909.56	1503.94	1519.51	1491.91	1415.19	2060.07	2207.03	1115.96	713.36	869.69	376.09	492.81	591.09	545.07	543.36	1159.43	784.93	369.32	476.90	265.45	286.95	290.36	104.21	98.40	189.56	189.53	318.32	259.13	209.91	126.08	120.12	158.23	109.62	86.45	85.72	98.80	162.67
905			354259.90	1579092.37	108853.37	52623.76	57540.13	50383.52	37267.46	34430.05	18550.83	6880.24	4263.70	8211.43	4181.11	6498.63	7821.34	3532.07	3481.35	6702.18	4322.64	2194.26	3052.83	2314.28	3496.17	5160.26	2576.93	1115.16	1442.00	2719.04	4835.83	3586.44	2454.24	815.10	1111.69	1100.87	943.61	910.54	1528.00	1556.75	2905.00	1861.28	771.10	1219.68	1181.11	507.78	701.98	1687.45	962.20
906			45597.91	94679.43	125743.10	124990.55	76223.42	25012.28	18322.05	11262.12	5788.10	3438.38	1993.53	1017.68	1187.96	1095.54	2391.47	847.69	2427.83	3069.74	1491.27	917.42	382.42	381.29	231.99	239.28	311.12	311.10	187.84	291.23	329.01	314.59	96.31	115.80	263.01	115.78	119.17	88.00	70.31	88.37	126.82	166.09	187.86	87.21	73.84	133.22	79.65	135.47	114.97
907			93286.05	258949.06	155653.71	32344.71	74464.99	63180.34	16803.35	12140.30	8248.78	2715.99	1816.50	1387.59	675.02	1296.01	862.00	628.87	1198.28	698.67	513.91	425.97	390.96	456.00	565.22	584.40	426.94	200.26	163.29	155.91	271.49	149.93	213.12	181.55	222.83	271.71	282.25	236.71	211.12	182.96	107.31	183.21	211.15	179.84	125.89	131.06	85.02	44.10	88.31
908			109440.70	284953.43	270509.03	75415.67	135240.40	124992.35	36193.27	11758.82	4624.92	4390.01	2414.19	2575.19	2454.79	1069.87	2587.50	1636.04	1558.33	790.03	765.03	787.07	437.18	477.80	397.73	512.89	149.83	293.47	411.74	359.56	425.70	159.72	251.06	507.72	285.74	86.06	169.60	221.72	97.07	135.26	132.58	86.25	131.06	165.82	154.29	148.75	94.48	64.87	91.51
909			171175.04	622097.50	33759.82	45462.80	23805.41	44146.80	30524.81	10317.04	8415.62	8279.04	5011.54	6046.15	4144.90	1554.26	2737.94	2350.96	757.87	1809.87	2391.26	1898.10	1213.98	2169.24	1389.81	3780.86	3315.18	762.05	806.53	1972.15	1368.27	1161.62	525.96	812.68	641.30	543.24	681.13	975.58	534.43	1069.32	903.19	1384.19	390.49	262.91	308.66	495.43	483.55	398.03	374.23
910			23044.60	86105.91	77803.96	62339.85	91755.49	84639.88	44223.60	18292.54	6605.88	2505.63	1453.52	1356.06	1799.90	1066.02	983.94	736.81	969.02	645.65	1137.81	843.37	766.25	364.76	313.75	138.84	259.71	261.01	123.89	152.38	114.63	132.24	292.15	256.77	182.21	195.54	125.81	140.79	137.27	137.27	69.34	114.06	162.15	159.30	92.90	67.17	59.77	54.78	81.67
911			19811.51	133813.07	59033.74	42673.34	56399.59	88054.23	32070.18	8011.90	6238.18	7237.51	5981.50	2854.14	778.82	802.72	1610.78	630.01	550.70	541.61	976.37	456.93	357.31	263.46	265.24	190.99	149.96	245.67	224.86	127.81	182.47	223.29	308.74	242.39	153.05	160.27	104.56	192.21	56.08	57.71	95.83	92.72	147.12	132.59	130.06	139.11	67.97	55.47	93.25
912			211123.78	1839698.62	240747.04	59766.96	16439.71	15458.23	19161.55	5437.20	2892.11	1631.09	1197.54	1159.44	1149.62	781.40	511.91	813.20	778.20	935.70	751.25	730.10	398.53	1336.95	562.47	474.04	718.24	847.74	547.62	402.21	350.19	354.78	200.88	333.70	579.82	887.20	604.50	173.93	183.91	138.47	359.56	274.05	269.96	383.32	251.58	282.96	137.25	129.44	107.00
913			78777.07	171643.40	123520.20	93279.31	48593.89	93775.87	63335.33	21370.48	11435.58	5892.42	3556.59	3101.37	3789.60	1380.24	1213.24	1422.48	1411.80	952.95	1509.37	1397.78	951.59	437.36	226.49	307.99	400.58	393.99	347.10	303.04	398.57	155.57	260.98	434.13	196.38	141.79	143.42	262.55	89.66	94.89	114.39	182.67	135.39	159.20	149.42	133.79	427.21	211.91	100.61
914			35585.59	298289.59	136447.20	82783.09	61783.60	51115.53	42068.84	17380.59	9389.53	6948.41	4005.45	1920.09	1889.88	2017.15	1548.72	1083.49	498.26	670.79	692.58	699.87	614.08	230.80	489.20	448.98	560.49	332.12	281.69	180.03	225.50	328.95	313.67	370.32	323.37	209.01	170.48	135.69	127.21	100.24	190.52	34.84	124.40	115.82	113.08	158.03	129.78	151.46	138.38
915			80261.31	676474.37	74219.43	51074.64	40176.49	32067.81	21602.08	9524.01	5312.05	9529.01	2590.58	2149.21	980.71	1402.31	2400.03	1967.64	815.33	563.44	832.43	1511.01	1821.72	1816.45	522.45	429.92	456.37	327.07	644.01	347.04	270.76	613.70	234.38	143.06	411.58	303.44	375.03	221.77	201.25	164.10	83.89	555.89	668.72	530.33	272.36	384.54	416.22	195.26	172.05
916			14879.60	709114.87	245029.28	227326.62	92986.17	31117.32	33051.40	10149.32	9416.64	3783.91	2154.85	3617.35	2471.83	5801.91	2510.50	1335.09	2232.68	1174.50	1059.07	1000.24	493.36	238.43	895.02	640.99	450.88	368.27	514.07	241.12	228.15	909.74	924.41	1081.02	437.55	633.05	281.01	271.64	318.83	68.44	126.46	348.25	329.50	203.72	276.82	192.79	196.59	146.56	141.73
917			61933.31	550668.25	77659.74	23572.88	40126.21	10173.70	23726.67	8688.23	4721.08	4356.70	3382.40	3929.93	1086.15	693.78	654.48	1571.46	1731.59	614.35	1185.47	314.06	1313.21	1813.78	1184.00	515.25	413.55	432.09	331.88	276.36	320.12	270.17	340.87	376.82	368.90	268.44	135.06	401.50	633.58	584.39	454.18	651.98	477.43	212.89	177.85	278.89	281.34	191.21	186.82
918			54665.55	127116.45	147480.28	93889.83	46088.04	85632.72	81022.71	20069.25	9521.00	6806.45	2725.93	1006.45	910.56	564.08	2437.42	1100.64	1094.74	1248.03	865.28	554.84	581.51	321.25	207.16	382.52	319.62	430.05	669.23	264.10	176.05	86.22	110.84	112.83	151.16	213.04	181.09	170.09	109.41	132.73	306.01	202.04	115.34	150.28	113.30	105.62	84.85	57.78	74.71
919			108317.80	311516.90	152201.89	78241.10	66237.96	41464.35	37933.59	30033.58	6048.37	2712.15	1390.75	933.77	501.49	309.94	710.87	604.05	1087.50	1750.83	808.72	870.01	461.94	339.95	231.85	342.11	518.16	390.14	242.14	265.86	206.19	216.80	431.16	271.49	205.78	82.26	129.77	162.88	127.84	101.16	56.25	42.62	123.20	180.83	117.16	78.13	110.64	44.27	57.45
920			124965.16	515345.53	253768.76	178545.53	63742.71	54263.38	34565.06	24007.45	9726.44	8475.18	2575.60	722.45	1543.04	947.49	772.62	1045.15	1566.48	2116.46	626.84	267.46	378.11	529.28	221.06	195.22	153.20	225.71	224.03	148.51	167.05	263.92	286.48	256.57	299.59	148.61	128.22	160.32	140.24	128.25	163.66	38.12	51.65	60.00	78.47	160.85	82.66	97.33	179.12
921			44907.70	108504.14	24983.86	47635.01	43672.19	23429.56	24405.76	7544.81	4737.14	845.53	1831.49	1769.62	382.84	540.41	675.35	668.46	449.71	545.53	433.43	327.91	429.58	476.82	658.73	461.33	374.17	171.69	182.62	127.41	95.91	143.65	110.47	121.18	152.04	148.14	230.18	194.02	83.53	121.02	71.45	60.65	153.40	119.45	36.44	85.22	86.03	75.89	111.91
922			250206.79	377472.18	165391.09	172405.84	127477.71	89911.70	94755.57	51056.84	11825.08	4209.35	8188.87	11326.74	5061.29	2883.57	5631.78	3508.35	1769.04	2543.61	1944.17	1088.25	898.65	490.21	846.60	776.89	585.31	422.98	541.34	320.39	459.11	259.01	171.27	337.81	646.40	231.15	248.51	252.44	251.41	285.26	175.64	301.59	279.61	191.55	221.49	314.43	117.20	234.31	220.97
923			57703.80	157398.23	280166.78	108853.18	28732.58	64765.80	79647.71	19451.67	9170.16	4726.72	1716.04	1461.01	1436.70	868.39	2072.42	1604.09	947.44	915.77	851.43	693.13	412.38	271.61	344.14	327.72	483.63	535.52	204.74	196.23	217.30	222.27	186.75	219.64	394.15	355.70	326.09	258.51	106.91	74.74	110.96	114.66	113.39	88.46	80.11	150.41	129.48	206.89	212.12
924			64407.50	463039.25	225654.46	94357.22	58617.82	32881.84	21365.01	8338.98	10490.16	5358.59	2785.22	1568.88	2086.60	2263.12	1632.08	1324.05	1438.98	1320.49	1123.43	647.72	372.90	284.32	575.13	498.31	813.66	291.96	279.18	532.13	185.34	314.44	408.87	276.82	165.38	166.36	261.96	174.45	316.75	350.14	157.71	123.48	183.15	222.36	256.42	214.89	130.70	131.33	156.24
925			12479.43	165903.64	95766.45	52019.28	19979.17	65241.09	40258.80	8408.25	2727.68	2603.00	3620.96	2140.63	1611.38	1899.21	1543.85	1182.35	630.39	729.41	1303.09	1384.16	993.97	911.14	377.16	173.45	231.57	382.07	124.52	266.46	550.22	573.55	231.78	364.45	288.85	99.40	157.70	137.49	95.48	78.47	101.11	124.80	143.22	84.16	93.40	198.69	133.56	146.97	112.08
926			29058.90	221730.32	68642.50	51196.57	18796.52	14624.81	14673.69	17272.94	7598.44	4907.78	2715.02	1953.68	1855.78	1836.58	881.91	803.94	1103.76	1862.38	1784.51	1548.84	1451.10	1701.45	451.11	312.63	462.32	185.29	401.25	408.80	782.10	725.04	631.44	212.97	308.81	170.59	185.81	191.44	174.24	191.66	233.22	292.61	451.12	382.97	401.53	192.07	201.53	153.38	123.26
927			56301.10	400855.90	53279.14	74667.73	83003.37	58458.62	24887.85	10456.56	4511.55	5383.90	3156.92	2041.06	1037.83	1002.07	1519.74	1881.82	1410.42	1410.58	809.03	810.23	515.07	498.96	128.81	222.68	550.38	444.16	401.94	321.59	247.42	396.08	584.62	767.59	318.95	213.11	320.44	338.48	285.50	168.97	152.13	133.91	176.91	147.09	224.76	249.09	242.54	183.63	108.09
928			114520.29	433154.59	225620.43	141231.95	54343.01	43112.95	73398.05	43267.07	12264.23	5774.75	2287.87	2363.80	1556.78	1969.99	3083.60	3115.87	2119.11	2232.48	878.68	815.49	1351.24	539.22	402.94	1388.13	1861.80	1266.16	818.93	1405.69	1231.06	546.45	326.08	547.65	438.29	482.02	329.37	412.76	421.71	335.09	676.98	787.22	553.81	248.75	422.82	368.45	276.98	375.67	193.54
929			153181.82	1690271.25	122038.71	47748.77	32886.29	47553.04	34913.15	10068.65	6276.34	2088.35	1725.69	1272.50	2244.40	3385.50	915.52	3435.99	4383.54	1762.83	2384.03	1879.40	1135.80	502.79	2029.81	3497.55	3127.50	1481.55	725.87	1151.59	790.05	1113.89	1537.94	372.79	476.97	1147.77	1688.26	532.16	401.32	538.78	292.22	474.39	536.08	564.03	479.58	427.48	725.60	677.77	587.48
930			34894.78	430208.00	57047.09	42765.46	39115.37	20726.50	19246.58	7180.82	8254.64	7598.59	5052.75	3062.54	3700.30	2656.86	2254.52	1331.99	1905.87	770.38	2067.24	2231.73	3175.50	1616.71	1312.84	1911.75	1966.24	2472.33	1289.89	1188.61	665.76	769.17	1180.62	1136.51	595.30	1145.74	824.78	1000.70	1186.37	1085.47	899.72	668.38	751.03	524.01	396.96	142.74	503.44	254.18	798.67
931			27966.59	130204.82	160802.68	112069.14	79691.78	25778.38	34706.62	13589.92	4355.53	1818.05	1886.88	1956.25	1139.68	940.21	1047.40	776.14	1189.44	1309.77	468.06	422.41	588.19	370.86	110.79	189.36	514.46	472.13	247.49	406.95	347.45	280.71	125.14	166.86	138.61	102.05	70.56	55.87	88.05	114.95	161.89	88.91	125.44	215.75	172.98	148.79	90.04	58.09	52.04
932			173081.03	346651.40	39190.16	34860.00	39217.41	50218.61	28171.47	12731.92	7811.52	2862.57	666.03	970.28	453.45	947.09	702.23	241.66	634.28	1175.17	813.44	510.21	172.89	268.12	207.86	377.33	530.52	541.78	272.98	389.02	468.57	154.32	102.35	178.86	161.44	130.25	146.74	109.38	196.59	94.15	119.34	80.19	169.59	108.27	93.46	82.87	138.15	147.89	140.14
933			44150.39	202933.25	44487.04	52645.14	29587.35	11253.24	21351.27	11556.05	7498.28	2393.30	2002.13	1053.89	1804.26	1351.36	758.48	635.64	1147.72	1418.81	1467.13	812.54	685.31	601.19	499.26	261.14	253.01	340.50	182.77	108.12	254.69	172.03	267.46	188.67	111.16	106.70	160.69	204.81	124.81	141.66	164.42	60.85	86.28	88.97	36.33	64.68	71.82	39.31	27.46
934			336644.37	1282769.37	292117.56	105768.92	48098.01	27992.42	36877.80	11930.80	5520.11	2346.89	1024.90	1572.83	1592.36	1353.93	784.40	841.81	651.08	788.37	654.71	583.57	820.69	607.17	401.91	235.72	314.22	355.07	226.85	208.82	265.35	180.54	234.50	198.36	206.30	297.98	295.19	178.60	106.20	169.77	230.27	266.20	161.35	272.79	121.68	68.62	122.62	121.70	122.34
935			209080.43	409912.90	129884.00	66953.74	38821.61	47698.12	68979.66	18243.29	9108.31	3864.54	2535.96	1250.15	1668.82	1189.71	1643.29	1753.06	1245.05	1775.22	1877.86	1649.97	812.72	772.95	439.93	447.59	384.16	233.14	279.49	199.61	361.23	368.60	212.50	171.65	213.61	178.20	179.89	171.92	146.16	113.59	113.96	127.53	170.31	170.91	155.29	161.40	115.22	91.68	75.31
936			172292.57	321447.87	196564.70	70641.27	39576.93	87577.62	50528.85	22198.59	13515.66	6344.27	2636.25	1612.59	1454.88	1277.16	2206.92	1529.78	1139.66	739.89	723.97	690.72	389.05	423.35	562.46	479.62	356.42	379.44	247.96	272.94	241.35	310.86	217.60	188.18	271.87	235.48	269.87	274.95	167.46	299.90	203.49	295.59	296.66	285.07	249.65	171.61	74.25	101.18	108.62
937			391294.56	897022.68	233491.53	34301.94	29273.90	32312.93	40824.44	22447.54	10302.72	1818.90	522.57	1332.80	2323.78	1992.37	1116.37	1900.02	1693.13	675.69	483.12	346.51	751.27	766.43	1469.06	523.35	208.37	190.80	378.51	364.59	342.48	314.85	334.49	369.44	280.38	336.44	224.18	353.38	193.81	173.37	285.30	230.65	130.77	88.53	153.77	211.17	154.49	186.90	157.30
938			129949.75	269296.56	242431.95	138688.92	140269.92	55991.11	53899.09	31264.07	7932.07	6675.48	3951.24	2633.11	2022.21	1933.39	1997.90	1945.53	1753.21	1029.73	704.63	708.74	604.40	360.25	392.06	525.66	634.05	795.47	233.78	238.72	140.57	103.61	206.39	183.30	312.69	306.00	278.73	122.47	278.09	87.36	69.30	98.11	109.58	77.33	123.54	141.22	190.95	145.44	111.76
939			77725.65	473379.43	119774.92	67628.80	51687.93	31963.27	23947.22	14956.15	7171.06	3584.58	977.52	1755.66	1956.82	2748.42	1701.42	1114.88	1740.09	968.22	433.41	259.13	441.06	462.17	419.74	350.84	446.14	421.89	209.72	496.91	989.89	757.09	762.03	443.28	290.62	361.65	462.45	99.91	295.66	504.69	424.98	210.18	163.52	278.47	464.72	245.17	117.91	214.81	122.02
940			62342.16	170583.17	65465.77	74625.67	94148.03	89376.43	39229.14	13864.13	11690.07	8021.66	3466.56	878.60	920.33	1784.99	2990.54	2994.05	1271.25	2463.29	1512.63	603.43	289.75	423.24	219.75	349.29	295.50	261.80	420.30	539.45	292.81	209.03	288.03	114.46	146.25	146.72	236.70	174.33	219.57	183.80	99.05	66.84	152.43	107.63	78.52	57.32	53.87	38.78	58.50
941			65032.73	178941.43	50179.53	68256.46	105401.57	80220.46	44138.72	18780.59	10247.62	5085.30	2534.03	1852.32	2817.93	2160.90	1848.79	959.20	658.31	862.57	159.26	395.22	149.92	98.66	318.01	337.27	205.03	225.08	135.34	172.32	167.41	137.97	123.29	175.43	144.42	109.11	69.73	69.56	64.40	63.09	105.47	155.11	124.60	138.14	117.38	80.59	70.14	126.88	62.37
942			114271.76	343790.12	235350.10	248532.40	134891.10	75026.47	50475.48	15601.40	5875.96	3072.62	2556.95	3941.31	5930.96	1971.29	677.61	838.13	1158.25	1125.76	667.10	493.27	238.03	270.95	397.27	391.10	500.49	421.86	301.33	657.64	528.53	177.30	138.24	181.12	254.19	138.47	67.90	97.85	147.64	189.08	140.04	160.41	130.23	127.39	87.14	60.53	68.73	59.18	93.01
943			11408.30	99609.28	57846.80	80681.17	52109.38	18223.01	26536.79	12116.83	6537.47	5497.96	4035.82	4527.14	961.80	2461.16	4110.45	2149.47	1986.26	974.96	938.15	842.91	1260.52	1005.39	790.43	1410.03	2055.35	802.90	410.61	331.65	363.02	1079.04	789.06	731.85	619.64	681.17	1336.34	1506.72	478.26	646.67	607.04	530.68	597.16	495.46	224.78	527.24	374.95	318.39	489.33
944			49193.14	96502.00	37659.31	49532.89	19061.39	31268.21	40721.06	13125.41	5786.72	1997.19	3933.16	3770.04	2126.67	985.37	1874.22	2994.09	2324.33	1644.36	599.18	771.50	718.08	258.37	790.51	394.53	213.97	285.07	239.60	322.19	480.54	281.28	278.16	321.50	249.97	207.34	151.64	235.98	263.73	171.37	177.13	159.56	242.75	269.84	106.61	112.03	160.91	211.71	217.13
945			40682.96	231050.57	35216.09	43011.07	39205.08	17752.86	17220.54	7557.46	6078.65	2290.45	890.31	569.05	639.33	1133.13	1536.00	1137.68	1218.47	785.90	1349.49	1775.90	439.13	409.07	327.06	627.22	667.87	439.81	481.07	336.39	594.01	714.44	312.62	247.07	282.76	237.53	291.17	204.03	160.88	197.56	313.71	330.63	189.74	175.10	291.16	232.29	286.56	200.55	325.35
946			188824.25	510644.12	325216.84	47331.40	22295.04	38746.34	32335.39	11166.41	5232.18	1341.12	1109.27	1059.07	1232.83	911.74	523.80	580.76	519.98	340.13	221.99	518.22	788.20	456.10	413.28	382.03	388.93	489.27	573.03	267.21	147.07	276.36	502.55	395.38	402.04	315.74	168.78	233.92	115.77	121.02	82.25	104.74	140.62	141.48	119.88	103.91	41.22	72.08	69.83
947			30113.25	178884.01	62643.30	50977.53	26188.63	46576.54	59054.34	13132.15	3444.85	2647.51	1425.56	1132.72	760.55	880.89	975.07	503.88	419.84	622.51	550.24	354.23	643.03	308.82	544.30	246.74	300.18	311.62	318.53	255.74	292.18	185.72	220.67	106.01	100.90	68.98	81.51	130.73	102.56	84.78	79.05	212.98	292.30	333.91	187.12	97.10	71.86	40.32	43.59
948			72614.03	1238813.50	75481.88	36653.75	23027.18	30374.70	10284.55	2792.41	5469.97	2181.89	2318.33	1117.10	1094.39	1687.19	2719.89	527.34	499.70	1096.26	316.69	1737.74	1034.70	1181.32	1066.71	525.01	1116.97	775.17	597.42	450.01	468.31	179.80	405.16	229.78	274.76	273.12	266.58	509.10	308.63	159.75	313.81	158.79	528.18	183.37	383.16	235.77	91.35	54.30	119.74
949			206302.60	2432304.50	172295.09	128369.55	48122.37	39950.50	43232.50	32824.09	17025.23	48183.82	21377.10	9541.20	10413.57	15635.29	9131.77	14209.73	6433.78	8267.66	9743.14	12993.28	10772.53	9109.10	7246.68	8185.96	4587.11	5196.33	5452.25	7180.16	7114.40	4789.34	2704.70	3056.99	4852.09	3597.45	1482.33	1330.22	1024.94	2828.21	1745.78	2107.99	2218.29	2052.35	1783.29	2856.68	2532.28	1996.89	3786.30
950			265528.12	561053.50	109210.39	62436.08	77909.71	103472.00	37905.02	14375.02	13397.44	8234.37	9945.11	4495.88	5453.26	3706.45	2379.84	570.81	2262.09	1624.90	1662.54	2752.87	704.46	555.45	962.22	2046.17	926.08	1028.38	697.03	1158.96	824.08	691.39	1101.88	663.79	578.10	323.99	244.51	397.08	381.40	549.76	256.67	224.55	142.25	144.81	162.57	245.67	669.22	1034.44	848.11
951			109899.52	265826.43	245644.64	287301.46	32643.28	32300.30	38726.67	16553.92	11777.15	8173.17	8559.03	2948.66	1843.77	900.40	1202.78	1154.72	1074.91	1301.71	1371.84	1331.95	1388.83	797.34	419.79	404.75	312.93	278.79	268.33	543.17	608.23	461.51	244.25	445.59	533.37	298.33	349.90	309.64	258.34	273.57	175.80	145.53	271.63	172.82	121.41	95.09	154.26	132.90	142.96
952			50528.41	154781.15	105222.42	81166.99	89661.49	77377.25	55188.76	21601.68	5918.20	1476.87	1231.07	1703.77	1683.68	725.12	1743.30	1913.27	2153.22	1721.57	1164.35	969.80	601.09	231.93	76.17	142.71	267.23	505.86	371.05	126.42	133.51	280.53	189.93	102.87	75.14	131.64	121.76	80.91	71.65	115.88	176.23	147.52	83.05	108.42	173.07	107.30	115.89	172.04	178.50
953			108193.06	498346.84	64319.52	74558.27	62533.91	44870.98	28993.13	16027.14	10855.46	12474.39	5410.90	2299.51	1798.86	1761.29	945.40	1540.22	1744.15	3252.44	2556.26	1200.42	1654.89	1570.44	1143.64	1978.68	684.84	959.22	784.72	1010.46	739.18	723.04	603.24	852.14	540.72	523.81	1074.27	952.65	257.45	412.88	303.74	271.00	471.38	270.71	380.70	374.75	576.67	683.34	796.92
954			48779.72	167548.90	116321.70	42224.14	66657.71	58828.83	43377.38	13746.45	4861.95	2560.12	1103.71	1528.74	3131.48	2029.06	2287.28	1549.70	217.75	895.92	1259.41	373.45	272.12	226.09	139.24	546.52	396.59	152.90	394.23	295.00	237.50	304.03	243.75	213.88	120.19	211.99	240.71	135.01	166.60	214.17	241.08	290.71	188.16	252.81	184.52	183.54	140.35	106.31	91.85
955			139525.71	441727.59	93111.55	27834.12	37866.08	30967.56	16443.30	18731.12	7558.09	3990.54	3562.24	2760.07	2430.32	1043.82	1157.83	1394.89	1816.56	795.49	1518.78	599.60	1013.36	1197.76	1316.90	1471.36	964.97	584.22	594.69	464.43	785.46	475.58	594.03	542.23	654.95	185.77	254.37	335.68	543.24	465.02	489.36	323.54	388.63	139.55	155.91	307.92	489.48	228.51	443.22
956			44184.77	246941.79	175773.45	158340.21	35176.87	50200.30	57100.78	31336.82	14029.38	4308.80	2122.68	719.77	895.49	997.81	1527.89	1668.52	1085.93	920.60	390.79	1546.29	708.15	181.67	330.82	214.19	144.10	333.87	252.83	255.97	136.80	180.14	187.89	196.71	249.67	274.28	208.72	132.47	156.47	157.99	188.26	120.25	91.76	100.82	112.72	247.05	122.27	179.14	139.36
957			48653.98	83694.89	45191.47	14049.12	46966.92	20751.89	29134.02	13449.60	11987.39	2778.96	591.00	1788.15	824.43	1014.47	726.13	1024.92	826.97	1010.86	431.58	347.01	493.68	419.40	858.30	119.64	122.37	181.13	211.94	256.22	341.20	254.69	94.41	190.03	102.01	103.98	63.71	60.24	54.19	93.46	106.36	54.56	154.65	156.40	114.07	53.60	81.19	45.23	37.92
958			59710.34	231851.37	26709.67	36912.47	25462.63	24308.41	36201.97	9753.60	3511.00	1562.01	3197.85	2190.54	1376.55	1428.45	835.28	1253.90	1621.40	991.01	377.85	576.41	364.39	298.47	473.18	505.20	564.53	720.88	1097.76	569.04	334.20	227.41	187.87	191.53	418.37	378.03	278.83	183.04	480.33	390.85	180.57	231.16	302.29	168.16	175.99	193.42	162.20	309.55	328.11
959			455186.93	1255448.37	430036.09	156820.75	85517.60	41373.01	103337.38	40484.21	12050.10	2972.36	3155.65	5427.99	4771.29	3592.47	2557.25	2167.61	4955.54	2325.69	968.85	1424.95	851.60	1254.99	424.99	764.77	643.18	1257.00	1983.64	1019.05	1070.58	1166.16	1329.89	993.07	498.46	579.72	571.91	240.08	256.64	281.49	259.24	427.00	343.87	475.99	403.49	179.55	117.01	202.98	96.19
960			77502.36	224057.40	72827.52	136890.51	34477.57	45169.06	122248.66	45185.94	15934.57	3984.77	2782.98	1784.89	1337.80	911.57	1533.27	2362.94	1918.12	1519.78	1291.49	406.69	497.90	478.24	236.41	370.00	597.56	721.69	745.81	292.18	205.47	127.79	134.08	255.19	250.06	94.70	287.32	307.73	341.74	227.05	100.90	123.57	71.96	86.49	56.56	114.85	154.41	192.18	102.39
961			117451.43	289590.90	275239.15	160475.01	63210.11	37314.16	32313.13	25416.52	8384.27	3644.27	2045.29	844.61	1318.72	1055.80	1312.40	989.32	1271.50	1024.60	391.34	980.49	685.52	210.30	258.99	5173	215.98	331.74	209.80	206.54	131.09	73.63	143.82	58.10	70.59	83.02	159.21	123.72	44.47	95.02	92.87	31.02	87.26	89.82	44.38	70.08	55.10	42.55	71.79
962			72023.77	537574.12	191126.42	82289.66	40861.50	44615.22	18885.55	18954.76	10491.24	2494.29	1156.41	1866.97	1008.09	1003.03	811.34	794.32	612.89	1217.81	472.20	524.08	966.19	863.54	556.59	197.29	425.01	544.17	364.06	255.53	188.97	253.60	361.96	256.13	178.49	86.39	120.51	346.16	100.95	163.44	150.82	169.42	222.62	206.63	111.35	208.42	145.72	144.57	129.17
963			197439.87	678607.75	434352.71	37301.09	35596.55	42117.94	27002.88	15641.70	8963.73	6405.29	2612.71	2063.65	971.27	1515.94	555.39	829.68	1094.96	898.40	403.29	309.35	310.63	175.33	335.96	422.74	341.56	502.42	405.06	202.81	157.29	214.72	131.06	78.59	57.53	98.66	188.47	138.73	122.18	86.71	84.51	62.26	89.25	62.70	131.16	160.38	142.45	89.42	62.85
964			10601.63	151057.12	34579.67	19225.21	19518.72	24340.64	22833.30	11649.31	1476.00	1055.16	1196.22	991.62	381.96	658.10	849.38	1148.09	684.81	393.73	393.39	846.55	497.51	390.98	278.62	137.10	212.12	245.67	149.95	170.03	172.56	203.15	327.52	282.14	71.66	214.47	194.49	113.67	78.49	120.79	132.60	82.35	202.34	250.93	77.22	85.49	141.81	66.85	84.72
965			78781.03	396986.68	244874.65	282160.93	169840.10	95855.53	44815.01	16839.68	10629.68	5853.94	2829.14	1685.49	2748.55	2942.89	2711.47	1000.92	1330.70	1847.48	1775.22	1175.57	472.35	310.70	531.99	507.18	543.16	221.98	250.24	196.60	213.39	222.19	142.14	204.98	144.69	187.77	212.88	205.33	195.14	114.06	253.83	345.96	112.93	141.89	172.35	103.06	146.38	108.29	87.63
966			117575.67	1361578.62	231488.57	32385.32	27796.67	97337.82	60724.60	21447.57	9922.62	4881.96	4010.95	2501.10	6230.81	4489.99	3951.71	7212.53	2734.15	1175.73	1993.44	1026.39	1705.09	1170.09	1266.19	1160.21	1855.13	1357.69	1309.55	2451.01	3131.90	4229.16	2543.29	1407.26	562.81	642.88	1449.73	1292.81	392.52	677.60	1155.12	1267.36	599.01	412.81	452.19	485.02	307.55	412.58	838.43
967			19113.14	142868.67	74088.32	47096.84	54391.58	98319.09	41136.59	11595.01	3252.38	4908.84	2682.07	1454.82	988.87	1450.90	1503.06	1004.04	1044.50	542.39	1029.21	601.95	484.77	557.65	437.70	310.15	305.64	391.87	344.18	182.42	177.08	346.98	235.98	349.72	321.31	86.55	166.71	213.98	115.10	71.11	150.82	180.38	206.18	127.60	78.60	65.49	54.76	56.48	41.73
968			29575.10	159313.54	221379.34	64610.31	41025.55	30647.43	50707.51	21903.32	3204.96	2914.46	656.47	522.67	860.38	1105.98	1645.46	1440.96	1536.08	1624.35	945.49	532.54	600.86	339.59	188.77	120.20	172.61	153.49	575.16	204.39	74.63	163.62	224.06	273.30	160.58	120.73	71.52	86.00	73.45	115.85	226.79	107.43	62.96	133.56	76.32	100.75	62.74	56.79	71.93
969			41319.50	318950.03	141143.34	89436.07	56977.13	40838.19	34430.89	15039.43	8405.49	1956.85	1220.41	622.46	1322.00	1478.21	2189.35	2029.25	584.56	553.32	705.70	554.03	546.37	324.43	139.81	241.48	260.31	413.03	281.48	235.74	125.07	208.09	128.01	133.91	117.50	156.02	144.63	118.10	145.47	107.64	122.92	150.48	122.65	102.94	69.44	95.43	94.85	34.39	53.18
970			92691.28	281094.50	164274.28	131005.61	106833.42	85953.28	101334.27	18253.36	2707.32	1991.72	2489.43	2530.08	5241.23	5004.97	2885.37	1455.80	1820.79	1890.31	969.01	1566.81	1402.46	824.05	1301.66	933.74	662.71	802.70	1095.07	876.26	1302.47	262.15	576.12	248.32	420.04	589.83	272.13	155.88	541.67	484.49	956.77	212.22	144.78	376.74	529.66	741.97	587.04	258.50	161.53
971			36402.40	363705.68	189988.59	47575.81	37655.42	43705.07	21129.80	10071.41	2837.12	1756.42	1782.47	1280.02	1188.65	1423.70	1899.78	599.03	972.68	711.57	663.34	896.83	408.00	491.74	646.08	640.10	440.15	113.16	208.89	623.30	598.06	280.12	274.97	231.05	208.55	448.32	194.37	55.55	86.28	118.48	193.05	235.75	242.09	229.75	106.61	145.97	161.04	194.35	157.00
972			200433.68	660608.12	89808.28	31341.77	42263.18	32540.96	14187.48	10007.94	18268.70	11538.91	6278.03	1866.35	1280.50	2440.13	3125.06	2029.98	1298.60	3721.10	1628.32	1545.93	1579.97	1442.56	1167.71	1026.22	796.81	693.27	648.28	390.74	385.29	505.66	594.81	553.98	722.80	831.77	471.70	152.60	310.49	416.56	485.45	536.45	369.72	475.82	126.64	178.23	87.95	88.23	118.45
973			44509.75	251050.98	147634.40	178500.23	151997.82	47508.57	66104.39	21720.13	7302.77	5623.87	7814.38	5311.29	2530.76	2496.79	3053.91	3265.71	1386.53	1387.22	1221.34	529.04	939.97	603.40	407.78	356.35	192.07	173.99	159.23	460.83	390.59	131.41	209.02	136.13	102.85	93.64	180.15	124.52	126.80	294.80	215.36	186.57	161.13	99.38	95.91	146.93	87.10	67.27	116.25
974			86100.56	234296.18	203093.09	73376.45	34809.59	54389.17	76186.68	32259.82	11482.04	5436.27	1503.10	2183.55	3332.61	1867.73	1728.67	916.35	1406.23	1400.80	677.24	820.06	528.07	309.98	338.02	214.70	283.64	252.85	175.42	289.35	165.77	269.43	360.72	238.62	124.04	39.46	64.56	130.90	148.52	133.15	99.04	154.13	136.16	83.56	49.64	52.96	116.85	88.43	103.45
975			73304.93	171008.31	136845.20	132093.43	70078.30	20983.12	11690.19	8172.86	1883.64	2089.02	1944.78	1338.53	1805.30	2853.89	2495.69	2255.57	692.31	641.41	569.56	296.11	248.25	392.98	529.03	913.83	595.50	471.81	345.06	80.56	117.40	156.81	208.05	237.39	204.27	210.23	226.45	348.69	350.22	96.55	104.85	141.85	176.42	223.92	108.52	110.67	141.86	114.52	95.66
976			51191.65	169202.40	89383.43	64430.22	68882.60	79169.28	69018.12	21375.38	4952.30	2544.13	2226.00	1275.43	1545.22	763.13	1138.10	677.10	1526.82	1127.13	1077.02	919.53	359.88	603.27	576.16	458.61	447.18	542.78	492.83	333.52	395.42	437.43	408.06	234.78	243.64	180.32	272.52	255.46	136.32	128.77	225.10	223.93	260.68	282.54	182.58	198.70	103.76	154.38	162.87
977			217697.45	886258.81	352309.28	110763.10	58693.15	41921.95	43744.67	19855.41	10680.55	3192.53	1779.30	757.44	1563.27	2010.27	1615.94	1987.05	2191.70	1795.45	936.69	1004.63	1221.76	839.23	330.08	334.86	589.27	222.47	241.69	212.72	214.45	233.56	252.58	276.90	265.89	229.41	311.24	166.14	296.83	155.42	135.63	131.09	170.18	136.32	104.67	104.99	158.21	265.93	76.39
978			125038.07	532335.06	359278.71	103453.08	74179.10	80454.10	39374.65	17386.24	6347.86	6475.05	3518.22	2492.12	1161.19	1204.65	2390.22	2046.31	1311.50	1128.50	769.12	505.23	727.35	476.63	172.83	290.01	352.45	368.57	284.96	238.55	271.35	450.81	266.21	98.85	94.79	99.92	218.29	169.08	175.82	69.01	178.29	91.31	60.80	79.99	112.86	98.56	120.11	142.77	97.79
979			121449.19	271616.43	362669.90	292551.09	105133.55	81094.05	71718.13	18178.05	10770.84	8069.81	3668.94	1622.41	2272.75	2266.42	2511.06	3105.95	1319.51	1434.50	1712.76	1304.37	291.35	272.28	379.48	447.00	264.54	285.62	318.72	684.23	590.47	380.23	220.84	151.76	188.75	168.69	180.34	190.76	245.68	244.77	170.36	110.84	190.09	111.49	94.44	98.55	152.50	183.33	132.52
980			69281.50	127867.25	82588.75	205431.12	125973.82	51729.58	19360.08	17849.40	13859.03	6478.65	5955.47	2204.42	1427.91	596.15	872.50	1377.73	1434.67	458.91	404.48	906.65	830.36	674.49	993.68	569.83	389.07	271.07	232.62	416.56	241.73	336.41	227.74	307.45	232.52	197.03	274.88	85.47	232.88	198.87	244.99	272.64	312.12	258.76	164.25	233.55	153.68	182.51	179.40
981			66598.83	463666.18	119585.84	44558.57	68004.54	75195.60	41461.12	15895.80	3104.75	3815.64	2950.36	3779.47	5550.25	5221.91	5300.70	4005.26	2930.84	2357.53	1021.17	1111.24	1856.21	1461.51	1761.44	2185.98	2544.57	2090.97	1089.46	2749.19	1634.84	522.22	1961.17	1612.42	1132.08	1018.86	1296.53	1177.28	1687.90	1911.32	1100.81	1104.95	2605.60	1457.83	1071.44	662.03	914.13	814.15	991.71
982			94142.66	170538.54	58869.38	22523.92	17233.79	23127.81	20383.61	12576.18	8196.89	6561.21	1438.35	582.70	878.17	398.85	515.01	645.43	552.75	566.32	552.63	704.82	577.36	426.43	279.30	319.30	239.50	227.59	264.81	123.65	65.58	92.68	116.29	177.32	91.04	216.36	382.86	252.94	117.46	92.30	115.59	118.66	120.98	101.42	67.01	91.41	101.31	64.80	65.62
983			31942.68	195053.68	82555.60	87642.55	190185.65	114798.59	42238.96	30707.68	20449.56	11554.68	5744.38	1218.14	1032.88	2379.10	2338.88	2573.32	1894.71	2423.10	2298.31	2226.98	1805.45	1015.47	854.75	374.01	158.20	182.13	453.68	386.06	480.23	797.70	397.32	139.45	176.80	287.42	230.32	204.84	383.88	245.03	219.55	302.61	233.35	230.40	94.93	87.31	51.14	97.03	156.68
984			128205.45	476697.31	296234.65	181549.59	75898.25	63595.98	27393.90	7150.55	9022.81	3457.67	2552.98	1062.63	1216.11	1423.20	2145.17	1165.05	784.42	908.25	713.26	380.07	203.08	378.96	459.52	343.68	318.90	278.51	199.51	450.48	278.85	284.83	341.12	311.25	192.42	200.25	150.57	107.98	164.41	171.90	137.64	124.13	90.91	117.32	69.89	56.43	119.63	146.20	103.77
985			249302.84	530165.43	104234.42	65738.96	27203.34	18322.46	21866.13	10431.54	4088.04	3395.77	1879.59	2186.39	2112.58	1641.16	3521.08	4449.71	4017.93	3550.24	1949.01	805.34	938.05	1466.22	1366.81	692.65	805.01	437.65	499.74	417.55	1071.60	1144.80	609.61	323.32	742.67	762.26	708.68	664.99	275.42	366.38	527.88	413.45	337.85	484.12	332.79	308.20	212.05	509.48	140.03
986			172679.79	1880948.87	422207.75	114784.05	87775.93	61378.83	38007.94	10573.67	5099.75	4962.61	2226.31	1904.12	2140.93	2746.88	2008.63	3403.41	2247.25	882.50	837.95	1169.03	259.51	518.19	540.35	428.20	730.67	643.87	520.90	1511.59	1014.82	896.63	630.17	346.42	553.74	1437.68	1085.50	374.93	276.49	424.05	379.24	270.26	334.86	230.20	393.07	578.83	353.57	194.70	111.86
987			98515.41	205227.64	137045.65	66112.60	46499.96	29799.85	31477.40	9471.69	6209.85	3492.51	1909.89	1845.01	2108.46	1410.64	967.55	379.65	395.02	475.02	690.98	770.15	436.86	462.26	963.28	462.76	390.28	492.06	250.41	309.59	311.62	353.58	320.52	238.82	79.88	111.15	89.59	252.36	254.41	161.95	146.68	81.36	78.68	72.63	87.16	82.27	102.53	111.62	115.50
988			23694.46	103406.16	84451.37	36468.82	30609.26	28183.52	29492.22	14888.84	2353.01	1988.31	4121.61	2676.46	248.97	284.11	683.95	901.20	275.44	210.13	286.22	345.72	594.18	597.04	355.70	307.75	210.86	186.00	109.76	71.09	119.81	133.25	217.53	174.65	193.83	123.06	127.25	135.43	45.51	60.30	79.03	72.48	93.31	102.90	126.44	100.73	44.97	16.68	49.74
989			65353.28	223473.04	154567.48	117646.61	59811.66	42315.49	14658.70	9862.92	5137.84	3111.74	1720.32	1786.21	1534.83	1298.89	1840.07	1574.79	1300.70	705.86	968.03	1411.94	640.23	391.98	224.79	633.03	730.65	994.38	219.76	533.61	347.86	406.92	194.67	298.18	275.14	253.27	167.57	199.46	129.73	154.71	142.64	95.42	155.26	232.34	253.52	182.63	168.85	170.76	153.85
990			32943.63	543865.00	61327.32	30438.40	33963.76	36029.45	39642.26	7106.01	6379.41	3670.30	1557.92	2281.07	1607.78	4136.97	2184.79	1624.90	1864.12	1438.47	677.44	880.65	770.05	943.15	918.19	1175.38	1293.63	630.08	281.52	422.41	339.88	1252.43	717.22	194.22	569.17	378.55	538.15	610.84	170.46	321.73	330.65	282.45	256.48	280.02	470.99	265.83	333.62	142.83	156.24
991			665816.81	1768828.12	393464.37	64159.48	130358.71	60498.13	66023.11	40990.92	8938.27	3862.13	4959.69	3170.88	2298.77	1770.02	1551.84	1856.21	953.13	807.01	1311.66	843.19	510.09	791.08	500.84	388.67	221.47	458.96	300.20	118.86	201.58	469.42	346.62	360.07	155.83	249.88	341.11	388.11	316.06	272.75	206.02	133.13	195.52	181.44	114.17	98.97	125.67	131.38	156.04
992			101542.43	984025.00	510528.87	153071.76	25484.72	22635.02	7798.75	8364.22	6825.78	2458.72	699.65	1651.64	1281.33	1265.50	1274.23	1479.46	1124.40	1668.35	1872.19	892.59	308.24	864.58	523.98	503.08	1005.05	662.80	472.60	111.98	144.27	293.23	362.55	173.28	176.66	278.93	249.43	221.68	271.75	277.70	311.04	264.05	163.39	302.97	225.44	252.32	241.62	79.92	94.64
993			36304.80	276821.40	180010.32	44092.78	55809.22	29048.29	40968.12	20738.38	11588.06	2370.99	3365.88	4113.46	1784.75	2304.21	1575.32	1475.33	2348.15	1687.70	706.63	1215.33	784.70	567.42	277.64	402.57	640.29	418.23	455.29	317.10	260.10	182.14	175.26	147.78	263.03	147.34	202.32	209.86	180.78	119.37	87.80	137.60	108.47	121.19	176.83	152.23	88.22	77.78	136.50
994			107938.85	335239.71	157086.53	96820.34	32912.04	43758.92	64927.84	14696.19	5106.40	2401.46	760.27	1241.99	878.50	742.16	949.48	865.62	781.51	531.79	823.04	958.35	566.22	465.87	1038.15	725.99	358.97	317.69	266.74	165.64	196.73	221.74	219.22	173.31	59.34	177.11	141.20	270.64	173.93	60.98	102.68	52.93	58.62	124.64	150.63	103.96	191.71	196.16	115.93
995			159460.50	260551.79	112557.50	67381.76	74055.85	96030.96	54561.08	26814.23	6827.66	8799.39	4299.95	2175.09	1883.84	1343.12	1101.58	1812.63	2379.79	2188.50	817.08	453.37	677.69	460.95	433.84	402.16	444.16	276.94	241.90	310.49	190.38	517.12	459.09	250.05	153.15	127.96	126.06	246.22	248.82	116.00	130.10	103.70	127.44	224.31	63.67	128.49	226.54	102.59	72.53
996			83271.12	284389.96	193878.89	49957.71	79187.17	56446.45	30960.72	11329.93	6708.38	3228.47	2457.11	2050.49	1744.93	1726.95	1761.75	1526.58	772.76	1289.98	604.62	480.06	446.31	334.84	380.86	385.02	670.97	458.84	206.66	306.38	219.72	455.21	539.00	471.32	206.30	526.03	270.47	322.13	398.60	556.97	419.71	504.78	351.63	293.46	188.85	266.05	133.31	411.35	120.49
997			293709.75	1332083.75	203764.42	145489.71	150912.73	127355.28	84674.27	33775.30	13608.29	5534.00	1330.44	1553.70	690.57	1404.51	1118.14	1462.87	1447.09	966.68	1088.73	551.55	382.70	442.08	1224.11	1128.86	598.00	686.81	325.43	496.03	424.30	354.60	180.17	505.28	337.69	323.45	421.13	181.28	211.08	241.04	182.49	148.36	236.15	351.52	281.07	100.94	131.79	116.23	93.56
998			17528.86	216336.03	55309.76	79674.32	43507.00	31377.98	26034.04	9269.59	3664.57	2615.89	2020.40	1954.50	750.80	452.24	753.31	915.09	627.44	322.21	617.73	778.94	447.57	519.59	966.54	365.99	292.29	433.02	394.01	408.94	317.31	237.50	215.51	148.52	194.67	290.71	150.36	231.23	238.54	146.07	269.92	190.92	123.55	79.84	61.39	169.16	175.75	131.10	107.25
999			118379.60	572232.18	113016.67	38272.49	26211.04	44127.23	61586.57	33922.06	6090.75	2108.92	937.85	1572.02	1594.20	2739.90	1808.36	850.48	1680.94	1783.69	916.78	450.45	288.57	553.79	599.42	648.61	386.17	318.01	335.12	419.78	453.58	515.72	821.38	297.72	415.72	711.60	403.41	118.70	145.55	256.35	203.00	137.81	226.48	173.91	311.69	232.93	110.61	84.06	99.14
1000			167833.46	453286.93	197762.89	34140.43	15281.59	22900.65	44298.11	11420.30	4594.43	2537.91	3060.71	679.99	2458.03	2113.44	1650.18	1360.70	1280.27	924.03	659.91	754.24	911.91	625.17	575.24	154.81	783.71	611.07	461.06	322.15	387.93	377.70	802.84	978.87	481.13	188.36	190.73	342.93	380.61	273.87	235.52	200.96	148.14	255.34	226.92	216.86	132.79	205.84	68.78
1001			19570.85	119939.82	94390.89	128075.52	59933.93	29640.78	46807.05	23043.08	4607.93	2282.32	1236.18	1167.88	550.73	1549.34	772.49	818.29	594.39	793.52	721.06	371.76	397.63	554.82	1094.45	486.88	196.15	173.97	212.02	242.32	350.52	192.27	140.26	160.25	101.26	110.18	148.48	172.65	142.39	90.81	77.39	107.45	86.55	54.79	63.66	93.06	73.64	58.70	58.12
1002			158413.15	448277.59	66124.47	32046.28	71373.21	65722.66	42536.33	16209.35	6157.67	12584.14	6881.92	4754.25	3274.24	4362.46	2924.99	2919.49	1109.75	1317.24	721.08	946.45	1500.36	1492.65	618.93	1294.30	994.48	932.99	750.17	753.90	1011.78	487.33	403.60	862.25	705.63	927.57	864.05	352.41	618.41	561.72	805.09	682.39	435.82	770.29	598.39	298.71	180.60	221.21	439.73
1003			147074.89	503764.75	76575.69	102920.30	49279.66	49500.42	44341.53	19687.96	11809.34	4617.03	5729.97	2920.79	1378.07	1949.82	2498.79	3265.97	4713.17	802.17	1027.17	1509.53	1432.18	1106.25	1115.83	611.17	598.04	865.85	987.08	434.67	334.40	452.46	695.48	915.72	459.75	237.80	421.80	361.94	379.77	290.75	283.49	267.61	150.86	228.87	157.42	119.82	247.31	282.76	221.64
1004			52557.65	202898.04	280871.00	244756.46	183310.04	52780.44	45826.07	25840.81	27641.67	15139.55	6044.74	1002.97	2776.33	2879.31	2119.35	2734.07	3252.48	1491.10	1844.87	1169.18	1161.17	604.23	377.10	370.21	455.53	268.90	262.63	607.76	360.06	421.70	796.04	576.31	553.27	370.78	612.06	193.36	188.03	109.43	132.38	174.43	286.29	159.23	126.65	194.21	261.93	111.59	87.92
1005			68078.00	322478.96	123292.03	74043.60	47313.26	45589.08	48744.68	24286.15	4390.23	1534.28	2063.96	1447.87	1813.32	1205.01	565.16	521.49	1396.85	697.84	363.01	521.42	532.04	620.83	518.99	434.23	441.27	134.20	210.92	287.92	188.85	126.00	219.80	204.35	99.20	118.04	239.90	222.96	186.57	168.15	78.53	100.26	81.00	117.36	194.42	121.21	103.63	86.52	103.71
1006			32673.40	672264.68	64234.62	38217.63	32649.89	26745.45	35544.62	7794.48	4018.32	5470.66	1995.62	921.49	2206.26	776.16	1356.82	1308.02	2264.37	1953.31	3516.37	1014.58	1049.20	569.85	594.48	1020.91	289.65	250.32	552.45	528.80	290.37	488.89	290.47	819.84	657.15	732.60	504.81	247.89	236.08	583.30	304.53	460.48	328.85	157.36	422.49	550.81	215.55	126.09	427.71
1007			349086.12	918004.18	565213.81	149853.79	82197.75	90164.42	81269.14	31442.72	11710.48	11799.92	8036.08	2851.15	3922.56	2345.87	2709.17	1581.17	1474.29	3847.12	4286.97	1739.13	999.31	813.14	454.90	544.43	714.82	411.45	703.43	564.78	775.33	290.32	221.10	367.28	609.20	736.12	556.27	280.09	337.37	286.54	167.36	163.18	175.52	296.83	259.18	232.59	222.70	186.84	349.15
1008			45235.50	422454.81	318911.84	205153.96	104113.14	145508.81	108820.09	17471.05	9212.67	4983.29	2421.64	892.30	1299.61	1817.17	1616.73	1443.35	755.22	803.47	386.53	1399.80	1110.97	824.97	463.80	402.27	184.30	353.14	252.48	398.42	318.07	360.68	144.42	262.30	203.85	183.77	234.30	318.05	247.23	64.51	110.51	335.79	132.89	78.43	180.27	190.68	63.03	91.86	200.97
1009			144713.04	448679.06	108606.10	166693.84	67649.67	52173.07	71715.72	35434.88	18312.33	5090.75	7326.73	6579.64	3991.73	5246.36	3533.49	1121.40	1136.73	1152.16	1392.06	1219.26	800.76	544.02	1158.37	341.52	201.21	558.30	175.68	271.21	230.09	387.66	388.28	464.65	370.10	122.21	285.22	221.46	123.24	97.38	171.77	187.43	111.14	190.42	182.18	60.82	123.49	106.43	70.23
1010			89077.08	442054.37	142325.70	48980.32	51386.33	95012.23	31898.60	14146.23	7188.54	2329.31	1914.05	1715.32	411.58	1105.07	667.75	781.64	869.98	888.99	568.48	343.30	297.85	353.06	303.96	241.13	378.38	162.42	160.54	57.71	91.90	141.03	118.67	140.20	118.15	120.01	84.51	187.56	184.71	104.15	47.71	65.11	98.65	105.50	58.55	122.87	44.11	69.57	82.87
1011			95600.82	681220.18	67208.82	149150.96	40878.13	12413.54	30747.16	13072.41	5385.97	3891.77	1516.97	2450.92	3050.18	2108.36	1306.27	1516.46	990.55	526.89	482.56	489.82	260.19	317.93	990.46	602.35	253.08	412.18	563.13	287.02	211.44	384.21	242.72	275.12	200.82	166.70	134.19	101.43	125.97	220.68	162.73	25.82	90.03	195.37	286.24	272.49	75.24	82.48	113.14
1012			89943.26	214101.82	143402.82	55711.52	53863.69	28933.97	76507.18	18110.93	5175.36	5557.08	2098.34	1340.90	1745.85	1505.12	574.21	833.35	1191.75	1156.57	923.86	1243.42	1111.65	825.15	447.15	489.32	117.60	296.27	552.27	647.82	362.15	318.75	444.99	335.48	316.96	138.80	160.28	83.71	113.06	199.11	87.94	288.27	84.98	136.80	114.46	156.16	67.28	70.13	65.52
1013			41383.88	94995.73	31636.04	23153.84	23220.37	32858.83	13657.66	5938.94	4512.21	2710.69	1360.88	784.68	988.04	1095.12	1457.40	1091.84	1011.22	1238.67	873.04	410.69	207.86	280.28	176.04	134.80	163.29	358.72	201.60	75.36	73.13	82.89	150.40	54.50	76.70	51.74	54.88	43.16	67.26	109.84	145.06	75.97	94.69	109.03	89.16	64.53	54.45	82.77	47.07
1014			89065.92	270568.09	97494.46	30025.32	35518.23	22116.34	39746.37	12094.75	3619.75	5907.14	3254.83	4676.46	1242.80	1057.51	1122.23	1887.65	848.89	770.22	242.01	949.06	953.99	546.38	569.34	296.65	203.86	343.16	597.26	415.41	244.59	487.01	235.42	415.52	248.37	280.70	566.20	214.62	81.09	422.50	512.06	95.63	157.32	279.44	333.71	219.02	126.54	242.64	233.34
1015			166196.78	1099348.62	441906.68	83850.14	77883.55	40718.82	27878.35	5548.84	3907.64	3761.39	2374.50	2161.46	1751.67	1634.97	2149.92	3002.68	1570.37	744.04	761.94	857.03	1086.68	467.25	454.62	371.52	338.98	246.31	679.05	548.07	332.76	351.89	912.41	860.88	398.94	291.26	233.15	372.05	529.66	415.98	418.24	464.18	379.82	342.31	258.90	250.68	201.74	127.14	311.24
1016			86636.96	399528.87	79322.96	36540.14	35592.60	30717.93	21026.96	6487.21	4211.22	4625.67	3917.12	1575.44	1159.04	662.00	1816.79	1660.08	1676.25	1914.05	2025.56	820.67	423.82	746.00	1213.06	902.64	383.33	552.41	811.36	961.74	907.37	143.01	642.21	602.96	485.86	619.69	1395.78	1054.71	475.07	440.73	545.78	547.00	248.31	267.83	437.24	414.08	542.66	686.08	223.44
1017			104882.11	382675.87	199862.57	68368.71	26700.88	47815.00	84509.88	41010.38	12084.64	5346.06	3164.39	2168.70	2046.25	2244.09	1270.56	1076.41	964.65	843.69	270.73	839.57	910.47	352.35	410.92	564.84	378.37	512.25	347.31	287.99	395.24	320.46	172.01	146.83	180.76	265.94	205.64	93.41	221.45	196.84	322.48	144.35	87.82	82.28	78.09	105.55	77.42	222.66	162.23
1018			109713.38	381098.68	140888.03	86612.14	65652.62	28886.72	31429.13	15993.51	7050.81	4429.39	3281.88	2274.09	1050.85	872.90	1221.19	631.82	1043.73	903.18	1363.16	678.23	958.11	693.47	766.30	399.25	185.32	134.43	208.86	414.19	252.03	158.31	183.42	235.70	195.63	191.18	152.70	329.12	171.30	188.43	150.31	53.51	71.39	134.63	135.70	156.96	173.77	139.55	70.83
1019			162514.14	570858.68	202502.92	66713.78	89882.54	80268.53	34884.64	9328.19	9084.00	5428.59	948.65	1155.41	1478.79	1587.03	2200.03	2442.93	1356.71	1255.07	488.19	460.23	262.48	449.27	261.90	304.63	432.89	506.28	311.70	446.96	423.61	221.00	248.56	147.44	189.67	216.28	208.63	324.58	242.22	240.23	158.14	104.12	153.92	93.58	142.68	46.84	44.39	86.64	47.63
1020			41624.49	62247.66	89553.54	44965.05	27129.61	40382.86	58743.33	15387.09	5281.53	3423.59	4777.35	2106.38	1031.46	693.47	604.28	743.37	452.59	599.20	180.98	161.89	180.46	280.89	245.41	263.84	165.02	146.74	45.35	93.78	64.12	107.51	154.64	175.40	136.87	99.53	161.70	93.08	56.65	42.49	43.75	86.04	179.77	74.03	105.24	140.11	64.12	65.21	54.58
1021			80800.48	294882.34	397642.96	140024.76	67342.46	50026.57	81392.85	27272.28	11234.09	4841.90	2057.92	1535.27	1530.95	1801.04	1235.28	1085.93	1893.96	1585.98	619.99	579.33	593.36	413.40	296.91	328.48	439.29	325.70	182.84	132.56	137.62	183.31	272.25	183.92	99.33	112.50	127.98	85.60	116.55	62.46	92.71	127.77	148.59	155.62	119.86	105.37	92.17	98.62	152.69
1022			49847.35	440951.37	330628.93	66783.32	105335.31	97250.45	57796.44	48822.68	17419.85	8182.19	2708.33	2280.65	1340.33	1033.32	1590.00	978.73	1872.88	1498.58	1268.98	508.45	566.30	665.39	899.23	403.69	341.69	270.63	410.42	330.61	303.17	326.70	158.78	175.35	264.32	270.77	191.32	256.20	323.01	145.83	91.06	128.75	134.66	92.97	92.87	104.03	108.56	138.43	158.21
1023			51205.58	73707.95	47556.19	40244.77	18806.92	30306.76	45892.35	24343.96	18511.02	10651.87	1461.88	558.08	859.60	1208.90	1902.53	1711.69	1152.63	1218.08	1054.77	1552.97	642.69	166.31	375.58	395.22	236.18	279.51	319.55	325.33	447.01	262.61	198.59	338.30	208.96	259.76	175.72	174.17	170.49	178.24	93.12	116.27	322.66	242.28	145.00	73.28	69.33	97.71	81.46
1024			89782.33	365089.03	188334.93	68436.60	71820.95	106074.04	63316.71	23907.93	8331.31	4755.88	2829.10	3972.93	1830.45	1901.36	2002.99	1534.55	763.98	2057.76	1321.36	534.71	1584.30	1106.41	691.83	557.81	238.70	287.16	298.87	554.64	623.36	226.63	224.36	703.59	370.83	198.06	191.98	184.68	205.94	126.04	161.79	199.39	199.53	166.27	183.53	133.38	104.77	160.91	74.19
1025			224514.26	2828483.75	97941.87	75789.39	38535.58	47269.57	40318.33	15880.91	17237.72	19097.06	7520.67	3296.48	5012.58	2409.99	4115.20	5858.79	5697.73	5200.32	5363.36	3786.05	5238.64	4551.25	5467.31	4515.70	1830.93	736.67	996.35	1056.90	764.63	1265.41	2445.42	2179.40	1349.91	1250.52	1252.81	1395.16	1755.16	1293.26	1453.11	1106.60	335.72	499.45	833.06	361.77	404.38	596.28	473.77
1026			45486.07	101824.36	250748.76	128718.41	64518.79	62146.37	23140.94	9853.50	14907.85	5335.33	2205.59	1923.15	2361.35	1578.16	2205.29	1538.38	1080.34	876.33	516.92	523.85	597.73	368.92	407.73	285.20	339.83	448.68	332.03	505.40	509.60	311.23	154.59	265.36	250.91	289.13	394.23	388.60	372.04	363.96	355.51	178.46	162.54	302.17	340.85	194.14	294.86	376.29	174.27
1027			31941.34	259298.25	155711.85	55464.93	82854.46	60986.39	48432.37	16503.03	6370.57	5022.33	4401.19	1634.60	958.25	1186.65	1079.38	1148.35	903.80	1022.56	797.92	644.53	523.42	315.51	634.27	379.64	196.65	130.77	75.16	108.50	137.28	70.32	78.44	65.09	36.14	67.17	125.22	177.01	176.23	111.14	114.85	134.66	158.80	78.01	57.46	73.02	85.46	68.07	57.83
1028			40891.50	479823.15	150384.35	135149.14	47428.55	39504.19	26635.68	16720.50	8968.30	8677.13	6434.92	5418.63	5817.18	4019.96	2543.17	1686.09	2259.56	1131.64	1834.16	525.19	557.44	1314.60	2008.11	1068.56	633.23	2116.91	2123.56	603.96	884.22	803.83	661.86	950.04	883.41	638.13	411.32	330.37	735.66	1711.02	1568.30	958.90	836.49	480.52	636.18	451.28	330.29	781.03	631.09
1029			97552.76	275770.81	103673.30	71270.28	30181.68	26055.94	25733.71	6001.51	5356.24	3242.81	1054.22	1893.22	2554.10	1512.64	2179.27	3708.35	1744.46	1204.96	669.46	505.74	601.69	325.53	825.64	557.26	562.58	277.95	258.57	353.74	649.28	588.90	187.16	187.35	171.33	339.18	354.70	347.99	142.04	348.48	270.90	361.63	535.60	498.21	628.50	369.13	400.70	183.39	166.50
1030			350314.25	1007060.56	356406.62	122272.00	87399.46	79949.21	30434.66	14626.24	5656.75	10786.44	7321.95	4522.56	3423.53	2687.75	1888.57	652.38	249.30	744.96	2158.90	1577.58	775.46	581.31	687.33	389.84	342.17	186.37	275.88	366.82	290.97	171.74	186.79	165.85	311.17	492.24	245.71	132.60	285.69	648.81	1067.97	383.92	203.96	308.28	244.01	338.30	78.36	78.10	177.02
1031			50095.78	532553.25	50623.51	130041.64	61574.40	22188.45	19329.38	26987.25	11235.06	5254.59	2925.86	4395.08	4712.42	1753.13	2315.87	2197.16	928.37	1580.04	846.67	753.69	442.41	473.20	968.48	942.82	472.69	456.02	830.00	966.80	724.87	890.97	1039.78	793.12	359.88	541.00	539.73	253.12	468.54	634.46	546.25	570.33	489.42	331.23	539.85	459.98	283.81	240.60	316.78
1032			69954.09	149360.09	136754.23	95361.82	37428.15	28884.98	48127.95	20155.21	4226.77	4913.81	1834.45	305.61	622.93	908.32	1146.94	1559.28	971.55	852.08	1074.07	405.08	783.11	335.29	1382.36	701.03	239.55	157.36	290.98	265.80	133.79	127.08	189.15	194.48	151.01	243.68	197.10	141.76	263.72	124.74	103.21	67.86	141.83	181.04	56.13	60.98	97.48	95.60	44.78
1033			84786.30	194519.23	70287.13	148163.28	124972.46	31027.68	21111.61	23954.98	15117.15	6018.78	1351.26	1734.35	2277.40	2307.00	1309.65	824.73	914.06	976.85	886.70	673.99	281.15	426.08	505.12	324.03	268.31	199.48	356.66	347.05	208.69	254.09	212.31	200.39	173.17	141.65	125.28	122.68	28.37	51.09	69.92	131.60	112.05	137.59	82.08	93.91	72.68	53.35	72.06
1034			76242.98	247237.07	211074.85	121227.60	60394.32	36403.58	37847.46	13478.39	10088.76	6890.99	3501.72	1059.19	2578.12	2831.27	2854.47	2406.48	1777.55	1246.10	541.33	726.69	464.39	386.56	464.54	213.89	201.65	343.90	397.36	238.21	217.38	224.31	158.56	117.66	85.29	117.81	133.66	149.84	109.60	61.93	72.03	89.20	102.88	125.06	41.31	79.62	91.20	36.34	45.64
1035			177586.14	946903.25	241816.50	71177.56	23988.45	26802.52	23739.69	11247.86	8025.56	3296.52	2992.86	1962.84	1337.97	2324.87	656.24	441.59	606.91	363.88	1400.32	888.69	497.39	401.89	649.58	368.61	366.93	321.62	1202.14	963.63	1116.73	739.67	450.12	300.20	210.54	394.43	612.54	193.75	156.90	422.12	404.35	427.29	168.18	180.27	99.03	269.62	306.36	285.97	169.84
1036			11239.62	70559.54	114707.81	77213.30	45525.58	29434.52	22181.11	8273.03	4278.57	2829.41	2683.94	1750.91	1180.41	899.70	1058.32	1339.92	927.01	791.96	229.80	486.47	564.88	515.81	436.61	316.30	385.97	264.59	101.92	168.47	108.16	156.92	150.88	115.28	70.92	84.48	85.01	162.29	125.24	52.07	88.78	84.74	41.60	91.17	78.32	67.71	80.42	120.95	71.68
1037			41510.45	314600.90	53223.45	27105.43	27126.08	42237.29	66575.10	24794.30	5327.68	2014.83	1907.66	590.85	444.53	760.29	748.04	512.20	579.55	698.74	463.99	385.80	412.17	409.16	529.34	417.16	355.25	212.35	183.11	187.50	244.66	354.07	350.81	116.49	72.64	220.86	205.88	316.97	322.36	254.66	254.28	258.44	190.84	142.95	192.31	183.88	134.16	116.63	94.35
1038			48106.31	1424125.12	93952.36	30288.91	32275.04	14174.87	27800.95	16176.74	6913.56	3508.15	1497.25	3657.64	1866.30	1489.55	2239.97	2034.16	1334.15	1404.54	1517.96	565.17	845.88	1022.40	1822.07	1394.39	1108.58	1076.89	968.82	1382.31	1090.89	911.94	351.51	1241.14	1291.03	567.24	388.37	338.20	367.29	369.09	1040.84	724.37	773.80	1193.84	412.76	479.87	1291.67	637.29	358.82
1039			97090.46	583759.12	154189.37	121796.13	107435.81	60668.13	23714.18	28623.57	4925.02	5429.05	5365.63	2834.80	2420.77	1010.67	1478.56	1284.66	2179.65	2809.85	2562.36	939.10	735.58	926.14	1078.42	868.22	1619.54	3114.11	355.25	1068.77	2119.52	591.69	1150.48	1356.76	549.30	692.67	686.64	1026.35	313.28	91.62	417.89	258.45	454.21	574.79	350.02	189.74	186.16	204.00	193.05
1040			62402.61	345191.75	117646.21	47965.48	29893.65	31516.27	24719.58	18386.42	9457.96	2943.74	1171.38	1942.20	2847.40	1987.72	1292.20	1725.17	1223.76	1641.14	869.58	705.20	430.03	266.62	386.26	359.25	494.70	467.93	346.69	416.37	195.79	190.79	279.85	488.18	397.36	233.52	543.98	317.12	230.83	286.94	363.33	370.58	156.57	434.05	762.76	242.13	150.39	52.83	55.98
1041			117844.06	246134.23	141772.46	73188.94	46828.62	32960.37	56606.87	20381.41	9456.40	5888.74	2727.38	2318.64	871.56	635.06	599.06	431.69	799.92	573.61	629.09	610.83	825.97	736.11	628.21	628.40	398.11	339.17	195.42	179.32	129.30	97.95	150.90	119.77	120.68	221.68	186.93	197.33	262.41	158.75	129.50	65.31	121.85	183.94	146.38	141.98	36.68	83.96	113.15
1042			24822.70	174299.14	35052.69	23263.38	32611.77	159989.84	192786.20	36202.86	5139.31	2607.95	2395.37	2164.09	1009.94	1017.62	977.08	2906.37	2529.58	973.92	758.46	502.33	320.30	639.62	1219.26	919.43	673.20	440.51	298.37	460.32	504.62	265.77	301.07	74.85	160.81	226.27	342.11	476.91	498.20	357.49	283.80	456.53	227.00	211.29	143.09	136.20	200.44	234.64	221.93
1043			59352.50	94958.46	47193.39	53811.37	41345.64	32479.33	32480.22	16323.79	4652.54	2064.94	2320.85	2213.51	2454.39	2441.62	1330.04	1188.73	1189.41	999.05	645.87	522.36	343.49	150.41	135.16	139.71	360.32	325.04	124.02	226.28	205.98	192.84	200.95	163.50	110.52	91.61	135.26	234.13	144.85	154.09	100.40	113.11	139.46	168.15	78.64	75.02	43.09	78.00	146.02
1044			70920.36	230071.64	193394.96	165498.68	86358.28	99643.75	84296.33	19196.99	10504.93	5040.84	1022.90	1390.67	1411.18	2311.86	1284.38	1484.17	1866.50	790.62	204.78	492.01	680.61	892.21	650.98	394.80	436.69	377.36	405.88	583.21	266.11	177.90	389.44	195.87	398.97	338.83	146.31	62.87	104.21	68.61	121.71	196.49	133.09	136.38	85.17	136.65	66.45	113.29	133.05
1045			36161.50	134862.57	44782.83	41711.64	26861.72	19778.25	26859.19	5536.25	1130.16	1185.72	1442.91	2792.99	1651.99	1289.91	704.09	880.49	958.43	388.68	285.31	437.88	402.30	484.98	464.99	352.53	179.06	179.99	226.43	220.65	164.58	159.72	91.05	132.42	132.98	164.31	127.70	90.50	77.98	80.19	96.98	72.23	69.75	83.57	78.66	102.43	97.74	66.61	64.75
1046			139371.70	258611.76	47784.58	50197.89	40123.36	60230.18	52320.01	29917.16	6185.73	4244.22	3121.76	1654.06	891.38	714.21	798.39	656.29	668.27	497.33	464.63	398.39	565.09	580.17	637.96	341.63	432.43	209.66	274.77	237.61	227.92	149.56	270.32	219.05	407.04	214.08	160.89	65.04	110.15	139.48	184.20	170.88	256.27	191.75	166.06	177.17	108.20	24.83	138.42
1047			122680.91	617859.87	113089.81	69928.10	50127.51	27124.39	48266.46	10075.72	6454.18	2317.78	1580.65	1465.64	1712.80	2596.25	1295.44	1441.06	1282.72	1005.78	715.67	383.75	363.49	352.66	402.86	465.78	474.48	424.10	425.80	479.55	155.07	118.97	67.21	339.48	236.69	124.06	201.48	229.99	174.47	160.66	61.25	95.36	116.45	83.69	68.39	126.93	160.53	170.06	78.61
1048			88956.61	160028.37	55484.00	53713.45	27014.69	10457.67	32955.45	23309.23	4104.16	2814.90	1567.80	609.13	1141.85	1512.59	2569.06	1051.27	771.53	935.17	483.59	911.70	806.40	346.87	525.92	312.85	383.86	373.75	998.08	928.13	539.84	380.01	329.59	235.06	465.29	595.20	269.69	137.92	227.21	199.79	234.36	253.45	289.31	268.83	174.00	227.39	377.50	188.83	105.73
1049			544749.50	3738904.75	430824.81	97898.21	52830.00	61267.52	53241.97	19391.46	9025.29	5883.68	7971.73	7406.83	8712.97	1139.89	4834.36	4512.96	5215.84	4175.55	2235.75	1807.30	2852.58	4157.54	2417.35	1547.69	2197.79	2413.89	1016.97	1669.54	1400.70	2531.06	1788.93	940.49	1464.44	1815.43	2255.21	1977.05	2048.58	1969.06	1034.89	579.07	627.99	853.42	1668.50	1139.79	808.70	1482.53	1723.03
1050			125889.82	214864.31	25383.03	228153.95	116603.17	50660.29	39977.93	28697.31	4363.54	3342.14	1031.21	917.51	643.86	1193.66	2107.96	1179.68	930.80	809.39	803.04	642.10	177.20	176.57	136.92	251.89	415.23	134.31	264.94	560.92	289.65	297.70	254.72	115.78	71.46	56.52	175.45	223.32	187.93	62.86	64.81	81.49	88.41	82.41	64.47	121.20	170.43	136.38	93.34
1051			95916.50	346847.03	116700.82	59949.46	27067.25	52933.28	35172.59	14618.49	7094.43	3805.42	3986.25	2518.19	1348.40	1347.28	833.79	1513.27	1453.06	973.63	1109.90	1206.77	534.89	420.92	515.59	381.90	379.02	697.98	712.83	410.06	264.50	330.06	281.00	448.96	413.59	191.94	505.07	246.51	221.36	204.57	210.45	125.06	155.41	228.61	156.15	174.40	159.65	175.81	169.07
1052			51126.28	223218.90	109870.76	97755.03	111592.07	118184.46	168510.32	45789.35	5609.38	2533.60	3510.26	3320.79	2445.30	2269.05	1398.89	1899.09	1510.63	947.21	795.19	1184.09	335.40	392.83	1064.22	367.50	179.92	117.16	221.06	261.09	170.78	159.16	183.20	300.25	253.28	178.38	186.26	104.73	202.06	128.77	176.79	107.16	98.69	103.61	41.69	76.69	151.02	107.41	70.41
1053			146765.70	728022.93	93559.83	49406.41	31625.82	36753.01	29497.73	6511.91	2442.99	2870.25	1173.74	1305.47	743.09	2346.42	1104.14	1027.93	268.79	328.54	282.48	272.76	433.07	400.33	763.98	608.76	340.45	512.39	185.91	211.44	272.57	156.56	117.93	120.38	177.27	181.70	145.60	135.77	85.29	213.46	136.79	195.94	269.60	204.62	276.47	211.70	83.54	154.97	186.51
1054			36738.49	102718.13	84944.41	62893.96	33376.97	42061.26	58426.26	17961.60	7454.20	3909.81	3500.86	1396.43	1824.51	1646.42	1870.45	1905.85	1444.90	1204.39	780.85	606.35	791.88	907.10	688.93	318.27	459.49	762.59	402.54	214.94	177.14	152.26	137.54	305.24	361.41	246.00	282.04	93.44	217.75	169.31	219.73	117.88	108.52	110.72	95.56	247.69	158.84	125.21	78.37
1055			59715.05	374450.96	220697.20	112177.64	53777.48	53147.18	37147.40	16456.10	4644.16	2375.46	2959.09	2239.03	1826.48	1403.86	1168.77	1019.05	1053.17	2138.23	1856.02	591.90	692.13	671.11	716.26	481.04	501.54	398.72	437.76	161.74	249.61	212.04	133.10	270.93	107.52	83.10	137.12	147.30	384.02	214.96	173.18	193.53	191.12	171.61	218.45	231.99	129.37	85.35	134.75
1056			92268.39	303436.68	156527.10	44621.01	27308.44	14363.51	16390.52	10966.10	9910.70	3637.73	2967.50	3606.17	1300.43	1294.78	1626.43	689.46	465.99	519.66	517.66	591.95	526.04	281.90	481.82	407.91	231.79	301.48	290.02	249.82	171.58	115.25	146.84	293.25	224.28	137.98	140.99	136.78	145.31	201.01	152.73	156.50	231.53	118.04	62.02	87.82	60.69	51.13	97.29
1057			67658.12	252784.59	102226.89	102741.20	62459.60	19477.52	35453.23	12900.96	6508.26	1612.65	1354.41	2147.07	2485.64	2831.54	1286.19	931.71	753.20	325.73	806.55	713.97	353.56	528.03	328.97	351.74	412.49	422.29	215.28	285.74	417.19	465.89	279.96	187.76	330.09	207.67	113.07	227.69	354.42	265.59	225.73	151.63	168.33	269.60	282.45	108.05	102.76	182.25	79.48
1058			182792.21	379966.68	223722.42	18524.03	33954.40	19318.90	33216.76	16217.26	1999.94	2663.52	1909.68	723.98	614.96	1582.80	1444.86	2333.23	1384.94	1581.61	1480.96	897.88	231.36	425.10	609.15	328.78	333.95	292.69	232.77	450.64	604.55	1325.43	1031.18	581.76	329.66	267.44	141.42	146.39	86.58	233.33	306.86	598.85	307.99	553.46	295.40	100.71	90.29	207.66	371.17
1059			210113.54	817722.75	79135.15	33047.02	11540.52	39678.17	50904.12	11439.63	7945.02	5720.53	5997.68	2965.10	4490.13	2864.61	1178.13	1402.32	1660.14	2754.15	2955.88	1754.73	3201.12	2685.07	1836.42	643.65	1205.30	1165.52	708.02	960.06	398.57	410.21	894.57	984.44	951.50	1295.31	1239.26	601.05	487.48	630.07	621.30	685.73	136.08	383.78	315.37	206.77	325.10	545.86	513.37
1060			45066.51	335942.84	83169.72	26389.22	31088.29	26740.30	21164.74	8726.95	5244.55	3094.74	1647.29	1171.08	3360.18	1451.02	1586.22	2804.12	1716.38	1683.25	2423.76	1680.66	930.15	832.01	703.97	770.35	1216.96	1135.84	823.32	814.27	753.49	561.81	493.32	456.43	736.49	1617.83	1549.34	518.34	302.40	405.10	532.13	279.50	314.60	351.50	312.23	541.68	352.81	759.89	836.60
1061			275833.03	332636.28	93219.62	110432.91	60013.43	133913.29	65214.76	26275.50	15957.72	7323.53	1444.46	697.74	1471.91	1799.42	817.13	559.32	673.55	1205.51	979.26	988.78	660.78	588.82	203.74	312.87	671.70	521.14	179.66	305.52	673.27	279.00	314.20	192.85	62.93	109.38	170.97	196.21	151.95	96.68	188.56	151.75	129.07	98.00	161.32	119.98	95.27	132.12	123.85
1062			117521.82	366820.59	93128.77	19905.15	20859.50	20612.40	32134.77	12858.85	6998.27	1694.90	776.48	1340.23	1697.15	1356.30	1344.42	2347.31	653.96	634.73	803.92	412.68	329.16	554.52	1708.11	640.97	282.20	226.06	230.22	388.46	168.23	461.50	447.91	388.67	221.45	259.00	223.91	316.54	298.02	258.75	155.98	121.20	292.57	456.69	528.80	408.94	219.77	161.13	149.40
1063			48826.49	324421.21	174618.01	34066.48	106216.74	43701.58	41088.42	26364.08	6389.53	3708.63	3559.56	1955.24	706.05	1514.01	1449.54	715.36	1253.81	519.89	1193.40	915.10	463.19	197.74	199.09	86.77	205.11	144.48	156.30	192.19	341.13	580.88	214.39	135.68	121.21	142.39	115.64	138.06	201.12	282.06	309.31	223.45	94.15	75.60	78.69	34.66	37.90	90.44	149.22
1064			20407.83	89428.18	22053.09	38110.14	23502.71	26478.82	28717.58	17884.04	9369.47	2436.51	2919.40	1509.22	1309.65	844.34	1281.23	1876.84	1228.46	1209.85	1029.38	1264.34	1378.66	561.72	687.06	1674.50	988.76	1161.95	685.44	622.48	1309.69	811.90	500.37	445.36	300.23	198.07	133.81	174.42	581.81	396.48	319.43	213.78	210.04	427.20	142.76	280.43	251.88	138.94	117.62
1065			122010.19	226506.54	94688.33	59250.97	31454.60	42170.51	86201.37	35376.16	10365.77	6994.64	5991.35	1543.24	2197.42	2851.37	1289.05	931.63	833.35	1211.99	1502.52	1658.81	794.53	545.45	511.26	481.83	308.34	257.83	387.39	326.45	141.05	229.62	198.34	180.96	288.52	384.33	184.76	223.26	194.76	277.69	213.36	133.49	302.79	290.34	270.47	239.06	202.32	119.72	153.44
1066			218481.04	328670.15	94373.47	52953.02	24478.36	33963.71	40898.64	13543.42	3333.56	8394.10	5156.90	2763.24	4320.46	1606.91	1709.04	2929.90	1067.10	918.49	2142.89	2375.65	1521.05	3053.76	1008.25	716.72	560.35	629.66	572.71	744.30	1204.63	1391.97	902.59	1475.48	521.97	367.18	521.59	660.83	511.56	446.54	573.68	295.18	429.98	637.04	906.28	962.21	510.80	834.61	761.84
1067			88660.03	245196.59	89021.46	57182.19	35525.48	26118.41	23491.68	6222.70	3354.35	2189.35	1881.34	953.75	989.81	998.60	528.20	1471.60	1180.87	882.27	757.45	682.44	482.15	438.07	267.42	289.63	417.53	480.72	372.89	292.61	171.87	163.11	214.90	190.92	207.07	156.65	128.20	114.35	108.74	161.71	163.00	79.67	153.40	136.52	145.10	125.52	72.12	123.84	136.51
1068			1159354.00	1809783.50	162840.12	38461.59	20219.99	30951.28	25134.65	4923.43	2434.16	1251.57	1307.94	573.38	1198.65	2424.50	626.00	585.07	1127.29	455.77	336.25	478.89	899.04	447.69	199.11	209.78	306.90	228.60	588.63	228.26	228.58	239.54	289.27	383.05	263.76	81.96	107.33	349.18	200.92	245.37	201.63	151.56	240.75	116.98	145.72	81.77	76.20	93.16	129.21
1069			103117.54	566430.12	240144.76	61164.47	31006.28	15958.11	32279.57	22353.25	4812.49	2800.02	1130.01	2022.79	1102.21	1556.35	708.32	686.85	749.43	643.35	348.14	373.08	747.97	302.25	285.16	243.64	466.82	397.86	131.89	243.78	223.05	193.75	96.50	113.23	115.45	132.83	108.09	235.93	155.49	138.28	96.45	120.79	152.30	177.99	113.79	102.88	216.58	166.05	127.00
1070			197204.45	1025076.25	322471.15	111437.28	92557.35	51153.16	41229.36	21229.95	4924.26	4834.47	2385.73	1124.84	1217.36	1837.32	871.65	1197.26	466.63	1186.93	561.61	386.95	236.82	313.80	285.48	180.09	192.04	188.45	129.66	424.49	421.00	172.12	121.49	154.29	200.07	170.73	208.25	176.79	285.04	232.35	151.84	182.13	109.82	113.07	197.14	154.79	67.00	57.67	112.76
1071			203318.67	413735.59	99525.49	102588.64	60162.15	66368.06	37634.64	14289.75	8831.52	3792.01	3705.12	1973.08	1236.61	1737.37	1657.86	1374.22	1101.22	467.76	1050.29	678.53	400.65	578.70	301.88	378.26	267.83	216.36	146.92	190.45	245.73	159.68	179.79	145.23	78.58	141.19	60.91	252.79	227.76	155.80	101.43	99.30	171.97	90.07	61.78	68.41	77.21	56.85	57.35
1072			110536.69	296899.18	35104.01	36878.80	36020.72	28751.28	16763.90	7560.50	2721.99	3183.07	2091.70	1268.47	1697.81	2022.16	1400.33	2930.61	2971.93	1449.47	2360.19	1202.20	474.04	378.65	188.28	916.82	1082.70	639.44	631.45	253.95	1031.24	1008.05	639.14	465.64	689.23	544.72	363.65	464.59	726.54	1356.07	933.97	326.19	238.66	345.20	486.21	242.89	525.53	228.24	364.90
1073			161478.79	448206.87	61919.84	96537.44	58435.86	60106.94	26093.75	14291.50	13466.41	4134.18	1160.65	1154.19	1675.85	1671.30	950.57	1964.36	2189.68	1491.61	1814.19	672.18	872.76	932.19	1039.13	361.48	186.43	281.19	350.43	320.90	576.77	349.44	211.62	121.31	83.37	117.98	86.77	78.99	181.54	134.61	107.39	129.28	86.12	54.91	62.34	94.40	91.99	101.95	96.61
1074			24886.79	215869.96	243652.64	104647.60	59528.30	49234.06	54368.18	21118.27	13299.81	4034.29	2082.25	2034.05	1806.56	965.82	1900.62	2689.59	1901.37	965.75	536.54	378.97	296.30	450.63	467.39	359.32	386.02	263.27	263.91	160.11	261.04	176.11	161.14	222.76	174.21	94.24	187.47	245.34	238.96	200.21	136.93	136.89	97.12	94.77	79.26	73.99	92.46	104.14	48.58
1075			78119.60	376786.53	115682.83	36736.12	51419.65	30985.40	28427.95	22828.60	9695.53	4518.21	3556.74	1374.62	2118.63	2389.55	1320.81	1122.76	1604.87	660.02	596.21	675.40	647.85	365.89	336.15	160.60	202.20	288.04	118.77	235.65	340.78	182.37	181.23	356.57	230.90	328.73	378.91	255.28	151.59	93.92	138.41	366.95	320.05	295.89	124.84	167.17	119.68	171.14	226.40
1076			100482.15	234853.62	99532.31	49974.36	20956.19	24050.70	34877.30	10947.66	2469.89	2681.00	1245.07	1003.89	1248.90	1419.82	1959.56	1293.05	972.61	925.52	575.42	575.20	278.83	476.38	364.91	608.08	378.91	288.03	244.92	236.63	229.28	123.37	275.21	438.48	301.95	174.33	153.37	125.72	79.35	168.32	202.68	116.98	78.29	144.58	160.97	164.46	108.14	156.75	91.31
1077			118939.29	925264.50	94086.82	110471.07	63487.94	26573.78	37169.64	26903.02	18236.45	9063.85	6042.21	3107.06	1583.63	2059.76	1747.05	1233.61	578.93	1304.92	803.19	1212.38	783.00	565.33	376.81	391.58	767.35	468.39	536.32	667.00	295.50	667.17	518.33	431.27	599.95	310.07	376.39	327.78	664.43	487.53	546.26	273.91	364.27	168.51	164.15	164.44	165.14	230.54	341.82
1078			127419.35	248119.32	106667.68	170678.68	85654.78	69030.46	71736.60	31807.93	12347.73	5515.58	3858.40	2177.88	1039.42	1571.52	2570.60	1989.57	1515.51	1070.15	3507.74	2258.30	894.86	681.76	316.40	374.97	232.73	197.85	282.99	359.32	502.89	417.25	224.11	116.86	118.29	141.79	123.18	164.52	140.58	154.56	148.53	148.24	156.23	71.26	83.52	69.13	67.96	120.13	230.08
1079			206180.70	499133.00	67947.41	36715.05	18681.61	21938.06	8203.19	7201.00	8353.53	2717.45	1599.29	2217.28	1081.97	1091.77	759.69	622.54	727.15	1615.61	1673.33	484.26	350.41	439.39	260.21	209.25	226.28	338.99	164.56	270.54	715.31	259.75	398.06	791.31	441.63	77.31	136.95	320.39	282.61	69.79	101.50	218.35	318.46	289.37	190.45	206.58	190.68	167.23	151.06
1080			407212.81	3484405.50	223665.01	86395.56	89675.64	50716.33	50508.58	23916.41	10978.54	4278.97	12045.11	32512.24	30767.36	12054.11	17819.50	16090.53	12870.99	8228.19	12246.09	7403.41	5633.57	9321.82	18023.29	6082.40	3696.31	3217.01	2105.52	9082.55	11961.84	3948.34	1642.58	4213.78	5056.33	8437.80	6854.38	6269.48	6656.26	2552.02	1811.70	4470.62	3237.54	1844.60	3597.69	1330.21	2422.25	2597.51	5628.47
1081			79266.99	333860.06	294050.31	176160.31	95218.49	95530.56	110149.42	20635.25	10428.47	2630.65	1454.65	2920.22	4277.77	3079.28	1782.35	866.93	938.48	856.56	658.32	140.76	337.68	431.62	357.79	295.72	225.70	163.00	277.72	334.91	317.34	290.33	161.25	211.70	182.54	236.82	176.13	141.73	135.79	81.60	87.64	179.30	149.12	138.69	72.65	54.89	109.76	69.95	74.74
1082			161301.04	914649.31	199047.42	115386.96	58630.35	77596.14	48572.59	3876.09	2510.03	2150.45	1367.30	2387.87	2776.29	1800.08	2262.57	1976.98	984.50	893.22	907.83	693.54	710.08	616.47	581.62	478.65	622.27	736.46	215.15	230.33	217.29	377.42	477.70	469.14	532.01	398.68	226.51	292.20	348.62	452.28	426.11	425.09	363.53	443.16	217.51	210.90	332.76	137.50	128.57
1083			41278.71	157872.60	138237.70	101729.91	44037.12	47037.21	55755.73	21863.39	9637.98	3735.60	2349.98	1121.97	1605.53	2807.99	2472.29	1984.83	2660.29	2124.56	1603.83	970.12	1999.01	1227.47	1147.58	658.39	1295.02	1053.14	1115.88	301.72	354.43	554.11	266.32	339.30	390.77	320.89	394.19	256.16	410.07	237.31	296.53	258.62	212.78	666.75	515.02	313.88	299.05	229.77	425.14
1084			339119.28	524504.75	189792.81	168972.03	43905.85	36184.42	27718.78	18489.15	8623.08	3060.51	1955.33	2696.82	2383.12	2743.75	3854.23	3853.94	455.06	1351.61	1573.05	996.61	799.70	766.53	819.82	358.44	309.11	490.81	761.95	705.53	856.80	310.88	269.49	160.21	269.31	226.13	189.07	252.69	124.37	81.63	201.30	97.30	126.06	111.11	119.77	91.93	124.14	144.13	165.90
1085			64515.95	460968.93	119281.99	72034.63	37175.27	122932.58	109496.31	18925.65	8932.86	3414.06	2784.57	2953.21	2698.47	1393.28	1625.98	2487.10	1693.26	1218.42	951.65	612.36	757.67	414.47	266.18	561.43	402.53	392.92	322.34	620.53	676.31	423.87	202.83	293.77	117.18	163.59	199.79	282.39	174.43	109.88	240.14	141.36	150.87	254.17	217.83	177.08	214.65	144.45	59.95
1086			70861.52	1440362.87	124875.21	101145.66	57479.62	61271.84	49217.98	20077.65	8396.34	4340.33	4385.03	2185.50	2526.05	5733.05	1184.33	1978.24	2042.06	1791.21	2148.37	1427.01	2088.81	1405.79	1005.95	742.04	1281.95	522.25	704.24	385.33	463.42	1066.79	1184.27	345.39	396.82	388.60	601.80	1030.78	518.26	631.49	418.79	583.72	371.02	231.43	152.19	160.74	142.36	180.32	123.16
1087			14230.28	73193.87	48111.29	49947.28	28376.68	51022.08	54029.12	17501.03	8077.62	2999.11	1707.13	2031.97	1785.14	986.71	852.33	1401.70	1081.73	1040.63	657.15	553.79	462.95	239.85	290.80	351.77	193.86	230.59	238.10	220.07	135.06	167.82	62.45	34.87	133.85	107.68	71.16	132.04	173.61	107.61	145.87	79.01	79.14	47.57	66.71	75.37	128.20	89.29	93.73
1088			77481.39	156263.14	272776.78	195217.09	56366.43	106002.69	103226.15	38873.89	15396.03	5419.52	4550.28	5400.41	2230.04	1590.69	3676.88	2536.38	1663.41	723.07	753.47	1515.72	975.78	453.08	449.14	604.11	503.34	539.10	776.92	586.79	305.50	174.43	241.32	265.65	287.88	86.80	384.75	283.36	158.28	265.45	364.87	224.26	265.63	190.92	138.76	168.57	69.24	77.13	170.30
1089			231151.18	711421.18	97005.45	60266.58	106933.53	54494.42	52447.76	35866.98	8874.50	1866.06	2637.45	2039.29	863.08	779.42	1380.13	2744.61	1305.77	621.86	347.29	391.31	307.76	207.87	283.52	352.05	299.85	438.49	291.50	188.80	314.64	344.82	478.83	350.41	371.82	312.68	111.87	139.21	153.15	213.48	224.74	90.51	150.77	73.68	115.02	58.83	61.41	92.86	140.49
1090			184611.20	2125557.50	157953.03	40834.18	19545.84	30638.49	66553.96	52735.55	8599.98	13354.20	11447.91	7384.44	3082.24	8470.69	6466.47	5648.14	10577.77	4205.76	7818.45	10099.52	8250.13	6510.54	5668.90	2817.37	7056.95	5855.50	4557.16	3868.67	2249.32	3153.20	3576.55	3230.37	2742.46	3154.25	1234.19	1167.42	2754.83	2460.13	2964.38	3348.30	1253.64	861.89	786.44	1682.50	2943.94	3138.66	3073.30
1091			74987.70	275900.46	106844.60	54944.03	18249.72	31450.07	15436.78	8388.79	6833.66	3124.91	1375.13	1397.21	695.18	1436.68	788.54	740.23	1543.06	1398.63	909.46	392.13	428.47	593.58	430.06	510.93	439.42	215.49	412.03	404.60	205.42	173.35	196.31	82.46	170.85	211.75	154.81	162.84	205.51	124.88	66.14	93.80	123.88	158.27	100.16	88.78	33.59	43.57	57.49
1092			153850.26	526481.93	322858.96	186169.48	108296.41	62713.69	40360.66	18921.19	11302.69	6745.11	2246.46	1948.32	2101.51	2007.81	1837.18	2112.60	2155.67	1308.67	563.40	350.93	123.49	116.89	173.51	157.02	108.01	263.24	263.20	134.63	216.69	298.06	136.57	82.27	173.63	221.73	245.97	99.69	114.07	75.55	96.57	89.19	96.79	96.99	68.68	156.49	103.68	110.91	70.67
1093			90859.16	758238.06	109952.61	48983.41	40436.82	52259.24	37328.37	7407.25	3592.56	4764.07	2356.97	2483.01	1203.47	1459.43	1414.38	1540.35	1406.45	966.62	1459.85	2012.17	1857.87	929.32	560.98	648.14	492.90	489.39	166.16	214.75	466.28	267.18	255.01	137.74	197.46	337.65	278.81	416.64	426.06	317.27	232.95	411.81	341.44	370.42	118.60	141.51	144.08	129.62	258.16
1094			76160.42	301776.78	135367.39	34032.70	38401.66	35319.79	37428.55	17279.80	11537.28	9950.65	4439.09	4605.10	3202.68	2942.46	2181.63	1892.31	2409.53	1540.50	1303.64	835.93	379.48	222.78	181.14	168.89	292.94	364.45	232.40	112.21	137.89	94.23	91.53	96.49	86.52	52.98	69.10	119.04	152.53	119.85	158.66	226.63	244.21	163.65	99.10	58.27	75.26	113.57	69.97
1095			37826.02	176452.98	200534.09	80752.79	54298.57	47185.59	70474.10	19064.70	6582.13	3447.49	1510.46	1374.16	1080.16	740.52	1148.69	1160.78	173.36	373.59	478.75	436.55	432.95	302.33	232.38	265.05	220.11	119.95	276.89	321.55	332.84	177.06	166.84	238.02	242.44	213.58	132.91	58.78	96.82	119.95	88.04	224.36	144.75	118.77	76.07	72.62	84.07	94.62	117.36
1096			86587.64	775287.00	85820.76	43086.62	52748.34	10935.05	30119.01	18869.77	6512.01	2509.74	1361.56	1334.27	625.74	1360.90	3041.91	1438.85	599.99	1094.35	704.18	613.61	185.85	437.04	439.05	223.79	529.11	508.04	296.29	301.11	119.55	245.31	107.94	273.04	147.34	270.35	335.11	102.95	137.60	134.18	184.89	134.75	122.63	148.46	149.25	157.15	118.82	169.58	144.48
1097			31988.05	108148.61	19965.45	21550.84	19958.72	23692.43	17088.30	6041.84	2905.81	2699.13	1820.81	1680.32	868.95	793.64	1498.37	1294.02	549.81	422.91	608.96	342.66	298.43	475.09	327.50	371.85	413.26	208.04	254.85	236.67	218.37	155.83	188.26	311.23	290.09	383.01	121.01	91.38	160.26	265.24	322.85	136.33	127.07	142.78	138.86	77.52	81.57	107.11	86.94
1098			104583.91	347484.93	104707.17	61163.42	40986.14	28842.15	48010.00	22962.92	9591.71	4995.72	3645.40	2188.05	1520.08	623.45	1299.23	1021.83	1134.32	1642.80	791.96	468.66	466.02	723.88	928.42	245.48	568.65	834.34	676.17	328.36	537.18	622.06	460.08	235.90	150.22	243.21	285.81	177.76	156.68	151.43	164.16	233.75	530.37	378.65	191.51	100.52	37.48	100.78	161.37
1099			71222.86	236077.46	257187.48	156248.89	83269.33	74782.10	45632.71	32313.47	21785.46	18779.93	9827.61	3715.85	2780.82	2299.51	1809.95	1563.21	922.36	835.41	714.86	665.02	679.02	483.53	427.78	458.49	318.29	385.64	143.14	195.70	279.06	270.50	335.04	394.58	345.74	167.87	272.18	22.37	119.14	87.51	138.92	179.75	88.83	92.31	110.69	194.80	93.02	76.29	94.42
1100			106456.67	685312.93	71231.47	35531.37	58907.50	27760.42	38062.14	29736.47	5892.38	5332.98	1715.25	2420.86	3145.91	4719.85	4707.72	2615.36	1623.55	914.81	1060.64	937.44	481.21	296.47	280.82	251.27	464.77	562.78	281.03	193.43	491.35	517.31	179.91	365.19	259.07	132.78	224.86	52.66	131.80	221.01	210.54	99.00	93.40	126.69	200.98	85.58	172.07	149.09	83.34
1101			106920.43	375956.68	231200.03	131700.15	70155.66	17611.44	55152.30	30036.11	7117.59	3163.40	3359.41	1787.51	1679.52	1209.25	1708.39	1134.31	1391.25	745.37	1456.73	1692.42	522.02	495.02	517.28	248.26	299.95	244.99	352.67	385.36	230.68	249.08	445.62	729.86	437.50	146.31	158.24	85.02	206.98	135.86	156.21	135.16	373.90	383.22	193.98	102.63	134.53	132.83	160.11
[truncated: 1,758 more rows]
[truncated: 86 more columns]
