# Supplementary material for: A Low-Cost, Low-Power Water Velocity Sensor Utilizing Acoustic Doppler Measurement
Source: Sensors (Basel). 2022 Sep 30;22(19):7451. doi: 10.3390/s22197451 (PMC9572237; doi:10.3390/s22197451)
Supplement: Supplementary file 1 [file sensors-22-07451-s001.zip › supplementary_material/data/field_test/data/sd_000/sd_03.CSV]

1			16026.21	158762.84	93603.73	99382.79	57997.07	28188.14	29955.79	11320.24	10434.89	3439.34	1787.47	1152.14	1061.13	995.60	831.77	633.39	263.56	290.52	401.37	218.00	513.89	414.10	675.86	232.93	311.83	266.24	212.10	184.32	140.61	196.41	168.61	125.58	183.74	233.57	122.12	136.60	109.16	69.84	127.23	125.13	114.45	207.69	191.13	111.84	54.55	43.94	74.21
1			338020.15	899341.43	193153.92	72974.51	108786.18	51483.07	27462.28	72423.63	51695.66	7351.03	4388.27	2102.15	711.83	1015.73	1304.50	1371.46	1415.18	772.96	260.68	342.90	225.73	465.35	1090.33	590.31	571.58	484.62	362.43	238.35	154.27	240.95	130.56	86.90	127.11	277.68	220.47	146.47	252.69	249.05	142.72	118.58	98.67	136.43	154.34	167.74	111.48	99.95	112.54
1			33702.38	195148.90	234629.89	98786.31	45646.53	37887.30	33610.33	56064.14	25188.66	5438.01	2025.02	1340.83	2246.64	1799.04	2434.86	2242.24	693.85	411.80	293.00	483.72	968.93	428.51	330.16	406.80	318.33	122.58	57.57	121.79	140.53	148.07	271.61	231.46	40.49	59.37	134.64	153.68	135.70	207.34	163.33	75.42	68.51	61.89	68.65	45.14	62.76	81.66	73.54
2			37796.54	375014.31	84549.71	42616.46	20009.31	25386.43	47591.41	37624.95	11827.81	4543.60	1482.88	1690.47	941.92	532.89	764.00	857.04	1920.20	964.68	1326.17	507.56	599.82	599.09	479.46	572.73	550.04	348.10	299.09	436.39	473.66	354.63	447.46	547.70	203.51	309.97	526.38	220.07	207.43	167.32	69.73	148.70	96.58	129.09	140.82	186.28	267.16	165.82	152.74
3			24795.53	151550.65	40292.28	45156.68	37510.76	21612.35	19565.46	29640.16	9737.23	1260.32	1083.11	460.08	966.02	1256.38	1868.65	1294.36	747.35	430.02	301.49	504.49	496.40	464.12	761.22	321.21	250.90	160.73	317.15	360.87	238.56	200.48	201.06	258.58	216.06	303.86	278.31	182.76	174.84	263.86	133.31	58.79	183.54	226.88	71.78	122.85	121.36	126.51	94.21
4			13184.96	145569.51	149591.85	27202.32	39530.42	27971.13	48146.74	77829.79	40871.35	2108.14	981.20	1220.01	2524.47	1649.24	1597.40	2056.92	1170.98	877.83	633.02	541.47	830.43	342.48	623.81	352.36	217.71	123.53	227.91	159.72	172.47	82.89	177.03	208.41	337.89	241.69	232.81	103.51	242.33	149.36	170.94	135.71	120.95	178.76	75.56	75.71	37.62	53.60	34.53
5			18709.91	339382.43	174237.14	203657.68	133119.70	60776.25	53871.28	37679.49	6400.50	2970.24	2302.14	2488.94	3952.70	4200.56	5892.99	2827.12	1103.35	1575.66	2006.70	1001.58	874.79	734.34	672.56	530.58	697.10	606.23	577.07	352.27	534.43	663.48	434.99	289.21	335.31	247.23	151.04	166.56	236.78	234.35	212.86	176.85	229.07	233.62	230.93	147.49	69.39	208.42	233.14
6			352635.09	934136.87	594213.81	168895.28	142033.34	51297.95	26301.23	83557.49	76566.00	5710.19	1280.80	1947.79	1972.27	1732.64	1234.17	1890.92	661.42	654.52	905.66	794.98	716.29	562.09	288.76	148.87	225.51	195.87	199.33	137.80	279.42	297.03	223.45	104.26	118.08	64.93	80.69	77.88	151.99	260.30	135.25	90.80	51.00	88.79	87.44	69.31	83.64	61.51	44.02
7			390104.87	4604741.50	329210.15	34218.21	27039.28	41914.61	50157.91	20998.30	5482.24	7563.54	6266.13	3581.64	2009.79	2481.59	1855.95	2462.19	1642.81	932.17	1758.24	4292.94	2616.49	703.77	819.62	567.90	322.81	610.37	796.03	539.18	1121.21	1194.52	541.36	669.58	1275.24	906.05	478.83	401.59	174.99	102.63	245.89	240.81	353.44	677.45	562.93	545.56	487.59	296.61	426.27
8			42215.97	115859.16	74981.85	52412.42	32238.72	21212.90	26847.57	20435.23	20854.77	6570.42	3248.62	2213.79	1060.79	1091.73	981.12	1213.56	1164.89	704.14	555.12	240.04	150.37	113.97	242.14	215.96	105.97	226.88	284.06	152.34	141.12	173.55	194.70	92.52	108.89	117.70	91.58	108.39	113.18	145.64	66.38	82.55	147.41	122.53	84.21	58.75	43.92	24.19	62.36
9			270079.15	1263911.37	175090.45	104103.64	44473.95	24460.87	23025.11	36919.10	38279.82	4474.80	1329.08	3531.23	2466.50	1269.24	1003.16	1449.93	860.17	892.68	1004.35	1010.44	571.22	340.35	512.09	344.05	396.35	704.95	714.52	508.79	352.26	287.79	379.27	378.66	299.16	255.09	221.18	271.93	177.01	222.37	264.79	294.83	330.22	306.28	171.67	261.35	204.19	187.87	142.69
10			75490.14	247716.68	297860.87	131124.29	171605.09	131369.39	77948.35	86487.26	58441.80	12598.45	3519.07	974.40	1058.15	1866.09	3058.46	3290.67	2476.68	1240.70	858.89	1128.25	548.37	378.39	815.93	386.50	468.30	395.66	342.16	347.45	432.82	302.21	171.61	163.44	147.42	169.51	112.85	114.76	203.40	184.06	108.85	156.87	135.00	66.12	43.21	70.54	40.65	77.28	80.07
11			70512.17	1287720.87	251277.01	136433.84	128438.71	81277.17	50469.35	49087.57	19162.49	2020.58	2986.86	1173.83	2360.94	2352.65	1169.79	693.65	938.80	886.49	425.58	561.96	532.98	1028.39	968.09	1544.79	701.80	985.60	426.84	377.12	379.70	448.44	265.55	425.26	243.65	547.67	183.73	111.13	176.41	165.72	113.36	190.29	143.66	99.57	241.95	147.32	251.66	328.08	221.85
12			683044.25	4764958.50	565601.62	67437.39	46313.82	27741.27	50294.83	49887.14	11901.59	9091.29	7454.93	5337.54	4694.58	2643.32	3534.00	588.43	3228.14	7156.47	3620.04	1257.86	4155.80	3339.58	2300.89	2514.48	2939.82	3127.93	2854.94	1704.82	2636.90	743.62	1122.81	1484.25	847.83	876.43	1511.96	1032.49	894.10	951.14	805.78	605.93	700.41	763.92	1554.76	1418.58	1240.16	816.38	387.21
13			166683.64	339856.62	51351.73	50288.54	42496.97	24178.74	29615.70	23050.36	6246.00	1120.09	1271.96	1285.50	1240.81	2049.01	2745.99	915.51	685.29	625.78	897.19	615.45	623.59	555.84	899.98	664.85	479.77	357.90	552.63	733.73	954.86	549.38	438.52	782.27	555.05	397.50	174.28	719.79	702.99	171.66	380.57	600.63	740.96	435.66	192.89	179.42	414.99	487.61	548.10
14			321262.09	822834.81	160457.17	104103.65	60927.42	30033.66	44316.76	65020.92	16292.65	2876.74	3240.91	2604.24	2220.61	1677.54	1233.29	1305.88	762.00	472.17	454.82	796.91	737.34	583.51	343.42	388.16	346.88	163.34	355.64	332.48	346.15	300.42	195.21	192.23	290.60	292.82	288.34	161.03	228.13	197.03	102.14	191.52	140.11	205.34	150.36	136.25	63.08	83.32	137.52
15			154636.70	954844.93	104598.76	60264.24	29977.39	17565.01	38744.23	28134.62	10905.66	7810.32	2306.52	3273.07	3548.30	6755.05	7177.03	2796.00	1779.31	1226.99	5031.84	2289.97	1590.24	2005.45	3055.40	1202.44	959.12	3185.09	2028.44	2118.99	1040.77	713.07	768.63	1605.46	635.78	307.69	279.16	452.15	2157.95	2925.35	2749.19	1926.86	297.69	1414.32	624.64	183.51	688.10	247.30	917.80
16			45546.60	187042.51	52103.27	45700.42	32708.59	29991.12	46902.69	33960.90	6445.72	3521.47	1908.89	2027.57	2090.42	2018.32	1704.71	1754.10	1357.80	1000.04	522.64	438.96	173.47	280.84	154.06	313.22	577.75	438.29	684.26	262.20	276.52	166.38	260.22	365.35	226.00	133.29	471.25	228.71	347.28	163.00	293.85	77.95	87.70	185.26	249.42	147.33	70.14	195.81	333.23
17			77067.30	239381.45	90910.35	99369.47	35420.71	9513.23	25810.60	34996.19	9888.17	4451.29	1889.98	1787.85	831.44	1887.55	2167.34	2357.33	1747.74	858.00	785.77	789.87	320.75	297.67	377.77	201.94	190.14	271.50	308.35	260.01	172.28	173.57	137.92	60.64	50.53	72.79	144.33	87.90	55.07	117.84	118.11	75.69	112.80	93.87	48.84	36.25	75.13	68.07	78.27
18			87722.27	294126.56	79243.64	54531.64	26991.57	23815.83	55165.24	58618.33	14563.85	3764.77	2285.38	808.60	1069.73	1088.88	880.78	1026.91	875.73	307.87	1105.12	806.47	442.27	364.44	501.56	366.97	366.46	324.53	340.19	600.00	532.44	524.41	296.06	130.95	340.69	245.79	129.07	66.12	77.40	116.96	171.99	136.81	237.17	263.26	141.78	136.73	104.72	108.17	93.35
19			54552.59	215973.93	76924.39	26585.18	35220.52	40289.07	35050.52	39691.01	10377.29	5796.62	5043.23	3674.02	2425.64	1509.66	1222.04	1083.23	975.05	809.18	387.02	373.18	360.60	268.63	455.14	286.42	181.57	251.47	373.00	241.86	342.23	238.40	206.06	159.04	149.85	108.56	98.38	88.20	171.45	115.22	177.81	135.77	125.03	154.58	76.38	40.72	52.11	87.54	71.76
20			126106.34	522208.25	41304.11	136577.50	89316.28	27894.94	33270.13	48775.66	32143.41	4186.91	2715.90	2617.72	2061.49	1739.86	483.77	1319.19	751.34	886.06	1477.45	1048.11	1329.63	790.41	561.31	228.71	359.59	219.20	294.83	134.50	181.94	143.17	121.25	187.90	211.95	174.36	221.21	138.69	269.51	285.50	198.60	97.86	183.54	88.43	86.83	62.62	151.71	88.93	132.58
21			162368.78	283927.37	84164.11	66221.71	82850.32	50710.81	16897.66	45657.16	21803.94	2453.80	1158.60	1956.41	1363.15	1490.74	2473.74	1106.41	337.27	333.09	561.04	731.01	1064.95	570.13	643.63	338.53	232.36	126.84	142.54	189.98	85.58	79.72	184.41	104.91	108.24	172.18	207.72	60.95	58.23	68.15	74.39	92.58	84.85	96.49	100.68	103.99	132.53	110.55	87.34
22			904922.12	3025030.50	226035.48	73466.70	45653.89	25683.87	39910.93	31543.15	15717.80	3352.31	1909.20	2188.75	975.75	938.69	939.81	903.35	1062.05	1992.94	1012.43	636.00	367.74	837.16	620.95	723.77	823.62	725.71	1106.69	757.30	405.00	353.60	411.53	642.57	384.87	236.95	229.97	309.11	286.39	194.26	227.89	236.03	487.96	425.94	440.48	275.71	222.58	250.63	208.32
23			245528.09	710667.37	112492.36	80109.46	144539.14	113035.09	80086.19	71369.38	26071.58	6670.61	2432.87	1976.44	2444.36	2334.06	3827.00	2163.11	1724.42	1777.69	520.94	1123.13	624.07	908.79	1405.88	2054.15	2045.19	1733.15	731.28	598.37	688.68	384.74	313.02	858.18	825.28	865.82	227.43	366.54	465.85	423.73	714.70	345.86	477.09	387.80	173.52	286.12	364.09	331.79	263.74
24			1140087.87	2742230.75	340782.96	84343.21	49243.67	29355.55	26261.99	28659.44	16277.09	3188.59	1396.51	912.90	1019.06	1997.68	1043.00	478.23	1889.52	657.99	1183.05	500.22	688.65	1263.96	1263.49	731.29	219.41	376.04	557.29	863.08	248.90	725.40	409.65	446.10	357.97	213.95	187.77	192.56	347.37	364.53	640.33	346.74	135.91	331.57	331.92	286.55	322.46	192.94	138.94
25			73108.16	355484.37	118472.66	76456.41	77390.73	80102.39	57741.58	37614.99	17007.53	5263.39	2957.65	1967.09	1826.79	1533.42	2467.96	1499.79	1463.82	1348.92	1299.12	751.54	765.38	564.69	297.78	206.40	463.21	490.93	285.65	227.05	163.29	149.17	209.07	154.02	183.08	163.69	118.87	167.08	233.19	249.53	142.02	153.52	245.57	317.85	286.55	171.53	108.73	107.04	103.34
26			166092.50	521902.65	30602.56	68258.15	55626.94	20386.52	47509.05	29714.72	12567.75	4585.95	1642.85	1491.61	1202.73	1432.66	2690.47	4095.40	2177.81	1291.13	1175.04	2340.94	921.42	1639.03	669.26	586.80	705.65	2137.64	643.06	1803.53	1479.45	362.54	482.80	582.49	727.97	1558.31	646.47	417.25	273.37	751.05	641.60	1455.26	1875.54	1853.03	1308.21	279.46	524.98	944.96	405.01
27			858834.68	1786200.50	202789.51	43990.10	52663.77	26106.24	50939.26	40453.90	13975.85	3742.42	5751.92	2443.31	3801.42	3383.44	4022.18	1828.41	808.47	3152.03	2330.75	2309.03	6286.12	4731.84	3155.76	1568.92	950.10	576.68	292.46	1314.45	3377.73	1392.17	418.72	1461.24	784.35	938.52	580.13	653.93	1073.63	752.40	636.82	1002.38	942.44	537.34	537.58	568.26	409.27	195.37	158.17
28			1648474.62	3633223.50	489305.40	156328.07	113340.82	70864.71	46121.28	73312.03	30018.48	3052.77	4198.18	10720.90	15108.78	4345.96	3098.32	4771.81	4687.95	1455.43	1543.32	3080.41	2332.42	1698.03	888.29	858.92	2225.90	624.88	1212.19	3512.19	4435.72	641.72	653.90	561.16	504.47	1465.39	1087.94	775.50	711.32	1336.15	792.78	899.31	770.90	3423.71	3056.40	2028.66	1875.07	1790.51	753.07
29			1198919.75	4224901.00	809684.68	114158.82	71949.93	32983.97	63544.18	43118.03	20060.05	8946.08	2841.08	1044.55	2463.71	2080.63	1267.87	2213.34	1417.39	1740.11	740.12	848.18	1463.31	872.15	1063.04	1560.46	1873.00	1900.43	774.28	508.07	381.05	198.03	728.61	836.89	812.12	218.01	333.54	317.53	422.70	230.43	774.14	963.63	535.44	580.43	581.99	239.19	329.20	177.87	79.26
30			108802.96	247097.56	78291.76	70761.55	44745.58	24048.40	24080.31	49871.55	22363.80	4881.03	3744.00	2325.64	2218.90	1485.43	1434.32	1617.47	1745.46	643.86	620.95	544.75	690.17	401.84	427.45	175.31	113.80	217.93	288.04	281.98	117.61	88.12	117.06	83.12	84.84	77.27	136.55	91.36	72.47	56.72	92.29	97.24	207.79	144.71	82.43	57.78	65.70	76.60	37.51
31			5130104.00	10503511.00	1223853.12	34127.70	36058.66	42501.45	37182.19	54577.44	19426.20	11353.68	12299.89	8948.96	6762.47	2727.07	2276.31	2104.33	6203.38	6273.38	4610.98	4571.45	2085.74	7702.85	5819.46	8952.78	7844.06	3815.70	1921.67	1660.09	2125.22	1502.08	1777.04	4331.49	2702.62	3854.62	1894.43	1736.63	6204.07	4192.27	2375.36	1205.29	1940.95	2314.92	1353.58	1054.39	1616.48	329.67	2046.40
32			36457.65	315547.50	196820.87	67838.04	37801.85	27780.23	29986.11	14856.86	8806.34	4071.29	1410.11	1106.82	1374.75	600.46	514.40	733.67	581.53	539.04	234.02	210.02	106.06	398.44	492.67	209.68	292.60	283.29	192.88	149.82	91.32	150.54	103.83	65.42	76.52	93.66	123.44	96.26	58.86	25.31	39.56	87.07	95.96	95.73	109.37	161.14	132.28	65.58	69.07
33			52613.13	142715.10	124096.72	49026.14	41366.94	24320.07	13569.02	30419.93	12912.14	2137.81	2444.08	2204.22	1257.27	1002.45	1456.88	1375.43	1930.08	2588.19	1129.28	718.17	896.29	933.93	831.88	729.93	407.66	313.78	482.98	702.49	337.81	316.10	477.06	483.13	180.65	144.08	164.40	75.78	167.59	154.24	174.32	240.39	224.77	187.25	314.64	154.75	101.88	66.87	85.74
34			1196956.37	2157843.75	300389.28	48172.15	50620.23	15644.70	10620.60	25230.41	11898.04	1318.72	1347.10	2318.95	2012.75	1517.17	2293.46	1789.28	794.92	366.24	746.49	658.26	586.23	670.81	1283.45	1032.44	1108.95	580.92	543.92	487.05	312.91	583.05	369.75	166.72	268.92	824.31	1114.21	612.28	382.97	188.90	285.75	277.66	351.46	293.95	331.60	348.22	363.67	268.91	191.19
35			332062.40	1532953.37	374660.71	53367.26	29210.41	27524.08	36530.92	29543.92	15359.87	7267.18	5356.32	2825.29	5320.82	4382.18	3745.88	1474.18	1796.47	2861.59	2301.80	1311.21	1146.88	1687.38	905.59	526.79	669.70	784.14	1353.24	1043.86	1305.20	1430.74	1198.93	1658.22	1279.95	795.84	406.75	454.76	726.80	536.80	538.06	442.03	503.81	856.87	712.76	556.13	390.57	284.47	163.01
36			338191.31	1061908.37	74687.25	57232.06	36307.50	31570.08	21284.46	27706.94	9280.60	3129.55	3210.27	1377.69	944.80	3124.41	1893.83	1932.61	2142.72	1693.64	1094.08	991.75	307.12	615.95	1526.85	646.55	913.51	627.77	173.27	248.73	250.67	169.63	324.87	670.12	383.80	283.68	323.86	204.48	248.28	167.54	226.78	233.09	315.95	250.42	129.58	261.44	534.26	370.47	334.07
37			286613.15	730059.25	119881.35	98188.25	36096.85	44209.32	28156.21	33697.73	8077.49	2622.02	1913.84	2131.85	976.42	1510.62	1101.86	895.89	793.98	921.69	1198.04	980.90	545.91	749.72	600.52	582.38	652.18	634.90	319.85	489.26	455.82	771.88	692.39	344.70	304.44	413.98	455.92	367.42	167.87	237.82	216.22	114.55	146.02	180.94	117.48	170.74	167.07	90.78	210.59
38			10611.33	71287.31	69768.20	97249.03	68776.02	45382.52	53664.06	91008.34	19643.41	3572.21	4570.95	2675.58	2339.96	1560.06	1061.59	578.80	739.61	400.95	667.83	171.63	184.14	324.61	487.99	340.93	230.59	235.88	147.26	74.40	104.36	102.05	112.42	219.26	92.57	70.41	78.70	126.11	157.64	119.12	110.87	65.67	152.39	233.51	62.26	81.08	91.40	64.89	57.03
39			79513.34	195989.68	114217.41	51260.55	63704.41	32777.55	45420.16	25492.67	5136.98	2897.54	1998.58	2320.26	961.34	1161.36	541.39	890.47	833.83	412.05	986.90	310.44	198.81	174.44	111.36	180.26	309.60	211.41	219.86	122.77	109.12	128.88	144.20	137.46	101.25	85.66	66.77	103.63	83.58	94.74	130.82	65.23	80.55	122.51	115.96	80.17	63.01	40.91	47.46
40			284835.59	2338367.25	116556.25	82329.23	61612.98	43518.67	45753.18	30598.68	14356.18	8463.70	3246.73	6428.25	2803.78	2289.47	1810.03	1885.69	1073.51	1215.93	515.09	581.09	761.86	917.35	704.99	2117.01	1123.77	464.42	837.47	821.23	878.22	404.87	461.70	514.59	655.01	308.76	674.82	389.23	259.71	387.73	734.34	276.69	312.19	406.50	255.68	97.83	167.96	325.77	168.25
41			45426.09	123107.53	121814.68	101717.03	36502.01	24002.56	45899.03	75997.52	19539.26	4043.30	3811.93	2833.23	331.65	722.77	1166.87	756.78	576.67	518.07	192.96	390.98	429.29	303.85	430.98	207.01	173.28	213.60	288.06	261.13	275.49	151.11	179.72	114.43	62.02	78.74	90.55	108.21	129.75	124.48	92.16	49.64	48.80	83.93	108.42	84.34	82.99	91.93	67.85
42			104175.72	414827.43	107179.35	144672.07	74657.79	57346.37	14964.80	26076.33	23848.86	5580.64	4676.72	2420.71	1704.18	1566.27	1416.74	3073.33	3364.15	1327.83	329.86	1225.20	793.03	528.44	362.70	466.31	601.22	813.83	897.49	418.44	472.66	327.96	326.41	369.03	376.27	174.14	124.91	136.28	201.79	222.07	297.92	316.97	464.22	351.92	206.84	171.22	168.89	86.91	177.76
43			40296.05	164796.39	172074.93	138321.56	49129.03	44596.05	48433.09	44377.41	16466.58	3453.87	2644.15	1135.44	1459.97	1731.65	2060.37	1405.33	579.94	272.40	473.02	533.01	220.67	243.33	206.51	398.73	386.28	294.44	194.89	186.34	275.90	126.75	205.54	159.10	147.85	128.86	144.89	247.42	172.53	160.07	97.78	33.17	152.87	138.76	104.96	74.44	68.12	90.14	64.72
44			174142.87	1466039.12	133297.57	40195.12	28043.66	27359.93	26552.96	19572.81	9971.32	9960.79	7170.97	5781.97	7838.29	6797.55	4434.60	4488.97	2815.51	2783.38	1662.83	1617.82	2657.00	2213.12	2737.87	2882.96	2559.88	1453.02	1146.52	1476.49	2285.42	2207.29	967.24	744.25	2538.75	3765.32	3319.73	1041.21	504.93	848.30	648.64	853.68	635.46	601.83	569.03	965.18	1474.21	1104.43	1264.45
45			13741.36	177048.92	153350.84	79667.75	35076.49	15654.65	13842.26	45319.12	30933.52	4080.66	2883.81	2651.39	1227.26	576.98	406.69	670.88	667.63	279.17	473.41	541.39	484.45	157.84	195.35	252.90	139.35	184.86	192.22	149.12	162.36	83.47	66.75	111.65	131.55	121.87	70.09	67.89	102.63	88.08	120.31	118.97	143.46	48.65	47.77	45.24	94.20	125.17	130.56
46			49363.35	344926.62	146828.37	35936.70	20975.64	43394.83	64610.61	71947.90	11623.56	2586.68	1488.96	2264.99	1477.38	1855.18	1291.64	1363.75	737.46	841.64	832.36	736.91	576.65	328.23	178.46	325.66	181.81	240.52	115.83	117.23	101.50	100.02	90.97	230.48	253.04	166.56	58.64	150.07	117.94	138.86	86.61	135.71	135.84	93.34	84.53	54.47	53.52	97.30	97.69
47			1668274.37	3056972.00	299705.50	49425.51	51752.51	59953.81	69080.98	66914.93	16789.69	12400.52	9695.33	4723.28	4635.28	8950.96	4783.76	2530.94	2522.62	1909.07	2917.51	2233.05	2988.43	649.21	1435.36	1600.68	2583.09	2486.83	1450.96	1307.66	3046.94	3964.47	4091.99	4542.63	3545.42	1272.25	1080.36	1662.21	1491.76	721.68	966.89	399.92	816.30	485.73	1043.31	795.60	515.54	545.27	1070.86
48			22554.73	96340.88	41554.53	63850.93	69217.62	93157.89	88000.69	89383.50	16728.69	7898.64	5353.42	3092.75	3767.53	1556.74	1437.25	1124.79	888.06	496.44	298.94	374.65	273.05	746.68	1055.30	508.57	231.64	193.33	216.81	98.79	154.10	116.34	103.71	88.91	67.87	71.44	112.00	165.32	141.01	80.37	171.22	108.36	139.93	128.91	106.28	112.77	67.95	45.76	68.93
49			34636.75	686380.12	123972.42	91757.57	72307.57	58115.69	53208.87	55516.12	13393.94	3510.86	2597.54	1122.88	1581.46	1869.24	1887.74	1946.18	1482.61	491.19	706.56	258.62	307.52	350.18	196.02	454.30	480.73	359.68	240.98	402.13	107.89	161.81	151.17	171.93	341.90	145.92	95.72	60.21	282.28	274.01	245.22	82.32	63.33	90.01	71.15	85.39	130.41	179.73	111.60
50			91111.25	1119109.62	138345.68	36056.54	20105.48	35013.94	66289.70	38166.73	5613.76	2449.17	2697.61	2706.94	2289.40	2648.38	3611.84	1730.66	951.79	1279.73	1532.22	1188.19	1599.69	1453.89	1480.39	1036.86	342.86	403.69	489.01	561.17	356.67	550.35	805.19	553.69	453.73	351.28	187.31	184.19	164.96	235.21	334.46	446.48	495.66	375.73	154.50	243.31	190.38	159.29	255.85
51			129062.15	7336819.00	477459.28	53386.40	37846.21	17641.05	39573.62	37609.61	18216.13	4500.15	5324.99	9339.10	12630.80	4144.74	4452.89	903.77	3594.61	2344.64	1999.50	1503.44	1309.49	4877.33	8420.89	2179.58	842.84	5270.68	1363.16	3357.25	9083.65	3072.18	4264.40	1348.53	289.04	136.50	582.48	1433.90	1202.42	308.18	286.53	1190.98	1490.74	605.51	1548.61	1374.26	2929.02	196.94	141.33
52			46464.56	115032.90	74598.60	56958.86	53339.55	47063.39	40135.96	99371.14	27499.41	4417.81	1505.36	948.88	985.44	1188.95	796.40	1204.12	503.18	449.15	345.12	209.97	213.13	318.10	428.67	222.62	222.02	145.54	199.45	189.08	133.42	77.64	74.08	77.35	111.40	278.30	162.41	64.63	79.61	52.40	71.35	58.10	62.43	87.58	83.19	56.43	67.83	71.81	117.91
53			183399.81	617258.75	260256.25	81498.10	57685.02	85090.96	71265.75	50874.31	12862.70	6059.60	3253.82	2182.08	1125.45	1559.14	1530.94	1112.44	953.13	1492.20	911.79	824.00	503.95	357.38	268.95	160.14	322.87	286.61	261.56	123.38	134.14	169.13	155.54	129.70	277.51	206.59	232.08	178.19	204.40	89.51	90.62	131.28	105.89	90.88	117.04	88.91	87.19	189.91	100.83
54			38527.48	591881.87	62096.78	41775.98	35591.12	38643.15	38546.78	67988.92	29670.49	6651.97	2956.50	2774.08	2562.34	1330.05	1016.19	1222.84	828.94	765.32	506.16	512.77	539.41	328.52	398.10	379.06	573.38	374.49	195.42	183.67	170.40	187.69	238.30	300.23	175.75	232.88	144.10	187.60	275.26	236.73	203.80	216.80	150.47	236.38	267.84	498.57	313.50	180.49	324.44
55			33510.51	196337.81	81603.50	84556.59	44379.48	21492.08	28609.98	20298.65	5751.31	2070.98	647.90	648.90	1207.84	838.44	965.50	1150.46	510.22	396.98	315.80	483.98	470.00	307.28	240.85	323.04	240.43	133.26	151.26	208.57	249.34	208.85	205.69	143.40	78.26	170.92	191.32	199.84	220.85	130.39	70.26	96.01	66.41	93.44	116.42	160.40	145.58	75.35	72.82
56			23866.59	418154.43	157684.26	71204.21	27781.89	27073.71	25773.80	47007.08	16157.83	4079.72	2266.99	2249.36	2411.32	2988.55	1247.49	807.02	769.18	586.18	482.08	442.59	360.05	669.29	188.69	236.90	233.72	123.45	275.91	243.20	257.54	135.52	520.89	560.37	214.53	97.73	305.93	267.29	227.31	294.43	256.47	228.49	174.48	166.21	160.29	140.49	121.31	156.72	162.95
57			37609.49	129229.31	77015.16	29018.16	21511.52	23903.18	31438.75	79285.58	34131.38	4124.03	1510.27	518.52	966.37	1058.12	711.11	400.44	288.36	587.69	490.03	419.43	211.70	212.82	214.52	186.21	224.86	177.30	224.65	107.30	86.35	96.16	85.54	110.08	105.02	82.52	83.81	89.35	96.01	95.50	57.71	129.87	87.16	48.79	54.12	63.61	55.73	53.20	35.57
58			247856.00	2287512.25	126910.06	66202.27	54066.61	45711.94	50719.85	47053.89	9071.97	2519.39	2240.58	2942.46	1732.33	894.95	2388.84	2963.90	483.21	815.67	661.08	1113.69	757.39	556.41	953.32	756.92	763.45	277.29	582.26	198.63	327.06	318.64	665.81	590.91	252.24	226.66	225.42	171.79	258.16	326.07	427.91	314.20	551.17	303.47	183.44	183.16	204.31	186.43	121.96
59			179171.56	800935.18	109968.75	46611.46	60716.59	45507.32	41627.92	34247.93	11512.36	2553.68	1508.46	425.88	951.29	942.77	1615.23	637.04	1516.72	1168.87	371.91	296.37	327.86	314.11	421.07	362.71	332.27	236.23	216.55	251.75	141.04	211.94	184.74	108.41	198.60	257.84	286.08	329.18	175.53	155.54	178.91	150.11	93.70	130.95	93.32	156.22	244.06	106.11	152.29
60			463160.15	1309780.62	93965.30	140653.34	96042.07	45771.75	25041.03	46362.89	20625.15	2743.13	3769.29	5209.13	2588.59	2026.85	1946.41	2220.89	1270.34	716.98	1512.01	1149.40	561.03	839.73	768.80	898.08	1022.82	971.48	1157.44	678.32	913.13	888.85	535.98	920.07	508.97	578.73	654.19	478.58	429.10	439.48	513.72	292.80	317.54	236.22	198.63	386.44	443.43	705.31	539.67
61			43403.35	276753.68	100766.66	81969.33	70373.41	34616.45	47025.05	42818.38	23634.25	4321.04	1717.64	2584.39	829.54	2358.63	2798.97	1024.16	942.84	864.91	815.91	473.35	328.88	459.59	589.07	266.38	194.79	236.21	169.63	130.67	172.01	115.37	106.16	51.44	85.48	65.65	70.75	33.33	55.48	60.96	104.19	124.81	99.46	155.09	88.78	63.35	39.46	23.68	27.79
62			242251.48	843573.50	177391.18	115998.10	36855.01	25660.52	21208.12	23391.98	7043.21	2448.47	1232.09	2097.87	1064.61	2148.50	1173.79	734.77	761.57	415.38	900.88	395.67	1010.17	583.45	649.03	409.43	556.08	244.97	369.88	145.57	151.82	127.38	116.52	295.53	367.43	272.65	217.93	205.34	149.59	176.44	145.82	51.17	118.18	149.47	178.46	100.55	62.26	82.87	116.50
63			31081.70	102236.41	43108.73	33596.22	28207.46	43988.43	75886.23	58113.96	6428.28	2780.71	1716.78	1459.80	1339.65	1655.67	1026.63	577.85	1052.12	833.58	1142.41	1095.95	662.80	371.95	174.66	265.59	211.45	66.65	212.42	251.51	336.48	269.01	187.18	246.93	118.68	62.65	99.23	71.27	84.33	45.34	60.84	47.08	94.60	104.38	70.58	44.24	43.55	59.70	31.86
64			16101.54	154614.01	219063.84	199725.73	72199.19	59302.53	53433.14	56759.19	27167.80	4921.18	1682.15	1688.36	1032.97	1464.99	1805.70	1992.34	1265.61	1006.95	1191.76	1027.96	818.09	284.49	199.20	174.57	341.31	392.05	428.21	235.81	152.48	353.51	221.57	142.26	110.23	142.45	202.59	104.03	112.25	74.28	79.89	121.74	100.19	93.38	92.52	95.50	74.60	24.98	62.66
65			44734.21	277673.53	155749.89	173841.92	175341.59	71448.30	17637.54	57311.27	75397.60	20200.13	2396.09	2640.71	7072.00	4217.76	1670.97	1188.79	1154.59	654.55	478.00	393.41	285.44	492.95	336.85	185.75	338.24	210.77	286.99	256.38	258.45	197.28	279.30	100.06	129.36	104.57	101.02	75.74	67.48	53.93	59.01	54.44	108.23	99.91	57.39	50.71	48.94	64.44	57.78
66			22854.19	140499.39	84941.66	56063.86	30921.40	22135.42	20184.84	29422.32	13814.95	3914.40	1590.77	972.12	1310.39	1461.05	1481.17	1076.34	734.10	428.34	258.95	248.93	278.26	144.89	120.15	174.98	246.65	152.33	179.95	144.98	146.69	189.08	96.90	104.07	165.88	111.17	75.78	80.19	109.31	168.73	65.24	71.22	95.97	131.61	100.38	57.67	56.16	72.58	94.50
67			105506.67	664605.00	182681.56	103478.74	47281.16	23955.52	17192.28	20806.73	34331.32	4990.95	2194.34	2834.38	3786.71	2772.88	1458.74	2618.56	1930.78	1383.70	872.07	1095.01	490.64	318.48	767.82	736.17	676.88	305.73	336.93	326.91	233.01	285.15	219.38	488.38	255.88	366.48	274.90	207.07	145.61	262.72	72.12	102.71	233.82	92.52	276.30	169.24	193.90	149.85	103.41
68			83063.03	412105.87	102426.96	88630.85	88697.71	54114.24	21573.74	24843.95	45176.82	12058.32	2918.13	809.87	775.17	948.35	626.65	1486.08	811.12	326.31	481.09	274.83	361.71	499.06	256.54	138.55	236.04	219.26	244.07	146.10	112.11	146.84	194.44	372.15	468.93	301.79	299.01	355.36	266.42	135.96	100.14	94.52	181.65	204.29	239.93	231.69	101.98	193.93	67.19
69			51505.96	226394.50	222677.79	77869.79	73272.02	46062.62	35268.36	21916.32	15511.41	3759.14	1639.18	1096.72	1774.33	1627.00	3023.08	2903.31	743.86	414.37	797.65	400.91	649.87	432.68	435.78	486.41	443.01	277.82	120.82	222.84	220.72	147.52	127.29	64.67	87.20	148.15	130.39	64.53	117.98	127.04	170.84	135.34	80.76	64.21	108.14	161.01	88.68	36.42	53.96
70			171208.26	1000820.43	33756.69	15019.44	22435.79	17201.34	23372.48	26994.93	5070.91	2580.03	3286.59	1621.78	2923.76	2457.08	2100.93	951.58	1471.97	2171.80	1578.46	710.15	1086.87	851.23	262.55	502.11	222.60	702.11	463.11	657.57	1084.00	548.92	477.70	328.06	242.56	288.34	143.21	243.60	269.85	367.52	433.99	137.78	83.67	134.31	80.93	153.09	262.92	175.00	430.97
71			415044.53	1355008.37	921950.81	93821.28	32125.58	17963.79	18874.86	51033.95	10097.92	4010.30	2271.40	1364.56	1525.04	839.58	1049.03	518.71	892.20	1488.43	1423.14	1202.26	531.64	1091.51	630.83	673.89	231.93	435.29	499.77	803.95	400.68	403.55	199.71	270.48	267.68	141.95	222.36	441.37	377.93	201.91	246.06	141.75	264.59	432.58	290.86	267.94	285.02	58.88	87.17
72			37585.79	444310.84	416951.50	250175.07	54040.03	27891.71	35664.14	46673.79	14853.00	3565.64	1246.27	848.55	796.87	1324.63	2031.36	2979.11	956.68	1312.04	915.24	373.42	222.77	512.72	396.29	279.84	152.09	388.08	388.24	93.73	218.09	185.21	181.65	96.08	96.09	120.97	90.44	136.08	192.95	186.07	128.74	126.28	130.75	131.53	143.97	58.98	79.87	60.30	54.89
73			72922.46	351833.25	98811.07	86021.34	67492.66	37472.58	39815.62	40913.61	20811.81	3145.50	1436.83	981.60	1463.36	1089.88	1338.45	1418.86	823.71	545.56	1004.89	690.16	639.31	321.44	269.24	576.99	372.28	564.63	633.10	630.09	306.39	149.97	295.10	418.83	236.78	87.19	162.64	96.30	117.04	244.09	172.51	107.41	222.40	543.61	651.55	278.10	98.89	147.19	251.86
74			1521833.87	5019224.00	1036774.81	47579.47	43240.66	42550.73	81693.92	73703.59	12267.74	6652.97	3095.01	2336.83	3098.54	1488.11	2537.26	3965.27	2450.11	1439.59	2728.78	2181.15	3815.81	6359.17	4030.26	1337.28	1994.33	3120.30	1737.98	2509.77	2477.30	1543.04	1193.89	2663.42	3151.98	1298.86	1690.01	863.96	1580.66	622.12	365.23	1008.72	1091.74	1139.72	1085.18	1706.84	1449.53	371.97	695.47
75			355263.71	1745448.87	191934.67	79105.58	52197.72	28288.50	34841.70	51602.05	14408.12	4344.83	4402.90	2014.01	2046.23	1374.48	787.64	627.59	1116.76	1525.10	1452.78	894.04	530.83	746.11	863.22	896.18	796.30	892.36	456.23	308.09	633.54	877.56	652.28	192.65	706.60	554.14	1022.89	706.10	718.02	420.21	301.27	391.35	719.28	466.11	276.21	290.92	206.52	179.51	195.78
76			434828.90	1719108.37	234265.92	68635.58	59918.43	41257.46	15528.46	21740.15	20623.50	7576.39	1820.63	2403.33	2425.78	1348.09	1141.30	2542.16	1678.88	2700.00	2304.80	759.48	589.13	710.70	447.43	471.84	477.64	278.85	484.01	661.79	402.93	388.05	388.67	500.77	538.67	140.71	559.04	317.98	186.18	159.67	274.60	413.66	547.39	310.84	153.75	181.88	196.59	284.63	204.27
77			585998.75	1457869.50	138930.51	39226.03	12566.40	23568.51	31681.36	52420.03	26048.23	7471.11	2261.07	2056.97	4592.24	2233.90	1551.31	1400.91	834.38	1039.53	311.11	361.30	688.32	488.49	589.07	393.18	321.50	814.50	381.38	631.15	318.56	177.79	206.35	101.10	237.68	172.00	249.11	328.55	200.93	222.89	141.93	274.89	95.15	161.63	173.68	164.22	234.29	91.52	64.67
78			413184.40	1523037.37	175373.59	28783.60	15080.22	18765.28	26239.44	32654.22	16459.23	5503.46	4232.40	2307.25	2377.89	2024.29	3308.15	2006.10	1390.02	1235.93	1429.80	1051.36	607.19	736.15	1467.48	326.24	499.10	372.61	430.75	263.37	665.15	683.72	719.53	1056.05	717.41	304.40	262.80	217.65	410.14	487.81	528.44	714.15	554.96	286.33	180.05	325.53	416.80	447.70	219.65
79			956587.12	7099715.50	489787.53	87171.75	135724.50	62298.05	82793.64	69915.32	27390.76	28639.36	24787.87	37423.98	36962.55	5909.45	14189.07	12006.59	13136.78	9966.33	14726.48	8574.33	11431.01	13772.73	5105.10	3977.32	13987.33	12115.86	3454.66	3695.35	5899.01	6067.51	9914.39	12899.44	13009.60	5782.15	7419.13	5464.53	5261.27	5007.44	5604.23	2613.01	4544.09	5551.39	5185.46	6926.58	7557.11	1952.55	4023.43
80			177049.95	524475.81	87538.89	49338.44	57162.07	32269.00	28736.44	28899.14	7551.13	3539.48	5193.35	4115.02	2015.75	1992.15	1517.12	1847.73	959.27	450.97	498.63	857.27	714.71	667.58	926.22	1126.91	1334.80	1777.20	617.85	668.52	1008.10	821.33	555.74	647.04	466.91	640.99	476.75	692.59	750.77	460.76	571.54	372.67	286.42	376.01	561.76	621.54	219.22	312.99	425.17
81			385028.03	1457974.75	345970.28	168510.31	80284.80	84340.28	64767.86	100946.00	36436.43	3845.96	2745.00	1825.43	2575.29	1476.25	3313.65	3173.03	2452.48	999.00	1622.70	1566.12	2869.39	2555.10	1121.61	1030.48	1328.59	1568.80	1552.83	1204.50	817.13	626.29	687.60	978.28	937.55	651.57	691.44	1433.84	1615.97	1029.41	474.08	355.35	346.42	222.56	295.18	732.74	823.48	638.44	346.14
82			62412.57	235332.68	188622.53	90098.62	48253.57	35628.19	12468.52	22401.84	18571.22	4128.28	1394.59	1540.71	1593.55	2532.83	2111.38	1707.60	1124.23	1011.06	406.63	449.39	216.23	223.43	448.92	382.92	568.29	419.80	412.40	278.74	435.37	242.23	180.32	263.63	203.97	169.08	187.87	224.40	265.37	114.90	215.39	272.97	130.15	43.54	52.42	99.76	101.91	73.48	122.12
83			181778.45	1096635.87	152462.29	75407.67	75748.26	32229.66	28092.32	101443.21	49486.46	7205.87	2616.81	2090.86	1616.85	1587.52	1606.55	791.08	673.18	604.63	611.77	1112.32	497.80	328.30	322.94	551.62	1136.63	1344.17	410.26	252.13	637.77	212.19	294.40	262.45	150.87	103.71	126.85	178.45	205.83	117.51	230.15	212.35	200.00	269.74	136.56	234.14	123.57	165.07	176.78
84			178618.71	1902417.00	164899.26	45009.98	40469.26	52307.59	19160.70	26347.93	8346.45	5184.40	2795.91	2736.81	2999.21	1827.03	1693.50	2736.78	2808.11	4028.74	2461.94	2004.23	527.82	1001.00	1275.71	1016.19	802.70	741.13	568.94	527.26	195.23	501.03	888.44	755.92	1368.64	793.60	332.93	977.81	467.91	183.18	626.74	973.68	349.51	367.98	642.85	462.83	512.94	743.58	544.90
85			1365964.00	2389844.50	782632.81	205981.39	106486.07	47620.88	48398.64	28259.61	6002.63	3694.71	2382.74	1143.42	1537.50	1284.02	861.97	889.45	737.95	627.05	423.62	297.12	275.93	509.18	324.58	112.15	300.06	136.65	155.51	166.52	91.70	72.42	119.08	265.60	296.40	138.95	108.85	255.55	74.58	137.43	104.47	169.38	181.81	212.53	158.45	170.88	86.74	100.58	137.99
86			303499.81	2752156.75	282781.46	80565.36	61090.49	40921.25	23799.57	31852.66	17090.85	3405.35	2941.60	2323.34	1210.93	786.34	3053.27	2911.81	1911.27	1806.88	1940.60	2265.61	1006.66	797.95	2307.38	583.74	831.59	995.52	1057.71	590.04	406.75	1093.92	2174.94	911.66	509.86	437.36	516.79	501.05	543.17	1140.07	774.45	1038.41	223.63	877.67	299.14	361.21	301.04	823.42	1612.85
87			52703.25	286023.96	210250.95	111159.29	64448.55	30851.54	31549.09	15610.57	19961.50	16271.26	7179.28	3347.22	2894.22	2838.56	1980.09	683.62	1131.23	715.65	501.85	389.35	612.92	377.11	361.61	383.93	298.42	568.46	406.91	308.61	292.35	202.50	190.75	86.42	191.23	211.51	262.28	211.05	184.70	105.68	149.87	151.14	143.16	133.08	126.08	125.77	66.91	84.62	127.53
88			131584.67	201134.12	120883.81	101839.19	62901.20	71612.68	45141.35	36734.66	15912.92	5662.58	3413.78	2808.02	2106.97	2052.65	2470.25	1775.59	1362.57	1536.89	1272.50	460.36	212.79	321.50	321.63	261.13	174.70	154.07	164.23	255.34	345.71	216.69	116.18	138.32	277.06	250.21	229.44	113.84	100.35	99.73	79.37	117.36	113.74	75.25	114.98	141.27	151.24	153.70	86.97
89			54237.28	208539.07	101349.28	82016.20	58941.63	34633.35	71866.03	49273.45	4954.66	1924.30	1949.34	1658.97	1262.93	1337.72	1460.19	615.57	729.30	888.12	461.36	360.56	233.35	361.56	459.54	231.49	166.47	108.36	113.26	157.37	71.89	88.17	176.24	129.87	153.95	101.74	98.68	102.07	81.76	48.36	73.34	119.40	98.89	70.59	111.03	55.58	33.70	54.78	64.38
90			57641.70	258125.50	139401.26	25754.65	30185.74	24041.50	18151.28	24088.31	7815.67	1328.72	1336.64	1898.28	817.04	665.56	1380.36	1498.30	346.18	208.18	174.52	514.53	788.05	433.46	861.64	309.00	312.42	548.85	326.77	285.48	198.64	199.56	270.75	265.43	217.65	219.96	256.72	187.19	185.88	89.23	75.87	86.59	111.91	94.25	122.92	151.63	181.52	156.03	102.31
91			51589.94	245287.17	87775.19	129828.33	58926.86	31264.24	53281.86	48549.50	6972.56	2223.47	1327.35	2264.45	2068.04	1928.48	2109.24	1301.67	597.85	437.36	765.90	588.55	393.37	326.38	307.11	408.23	200.46	188.64	288.61	690.51	913.29	487.52	565.07	451.93	254.83	114.52	150.58	89.55	55.23	112.71	113.52	107.71	156.34	203.25	248.08	164.38	79.54	70.15	62.48
92			594764.37	1888752.87	212701.87	104413.49	46587.87	7862.32	31842.99	33505.83	24759.03	5713.76	1711.35	2397.76	2391.58	2259.36	4782.79	2663.30	1584.15	1776.41	1091.87	910.40	1436.52	416.24	787.15	1056.72	806.81	1104.70	698.91	1190.89	566.62	938.81	916.06	1155.11	469.80	308.34	859.70	719.45	989.67	1207.50	1658.28	1096.99	636.65	445.72	250.50	186.70	297.80	240.31	334.39
93			49444.69	194167.82	122288.08	148196.03	131712.67	51718.05	55256.66	42539.01	12261.13	6535.38	2612.66	2546.73	3496.19	1896.87	957.89	1577.05	1470.27	1662.54	1101.80	602.92	594.64	494.41	661.16	363.96	334.47	380.47	190.53	166.72	244.60	182.39	280.93	241.22	223.03	229.64	167.19	131.96	169.94	211.78	142.31	208.29	144.18	102.20	109.58	159.19	138.66	174.96	52.56
94			330336.25	3186844.25	481140.03	60424.57	74504.06	32216.54	30020.45	61798.95	12276.87	2537.89	2717.59	1874.82	1249.31	3583.62	2106.72	1316.33	2019.27	2327.44	1673.39	1117.15	372.78	889.96	385.07	393.09	128.82	295.91	595.76	1038.42	357.84	209.97	381.91	229.53	263.86	975.50	577.03	271.51	422.59	311.39	282.65	127.75	323.71	214.13	621.96	321.32	104.32	311.11	395.60
95			318512.43	576615.50	93838.52	121298.71	63265.63	20741.97	40636.42	19465.56	9023.00	3151.80	1450.25	1773.45	1493.43	1548.74	2733.65	2268.26	1881.20	2604.39	1222.77	477.60	490.77	296.29	133.72	240.07	403.39	227.19	660.67	417.45	311.40	179.11	239.57	135.73	119.34	126.14	135.32	206.82	199.30	150.24	179.67	100.19	194.85	178.19	130.82	56.68	78.45	92.06	124.61
96			52480.34	51281.96	49521.92	56196.28	40687.88	59146.87	38131.91	26381.92	6832.51	1844.91	1145.41	1226.79	1278.90	1401.56	1920.27	1414.02	659.24	601.76	477.85	236.66	448.27	665.04	186.88	191.21	322.62	179.09	103.63	133.25	142.44	111.30	100.40	111.16	95.69	83.54	85.33	91.14	98.37	96.43	86.78	91.61	103.13	100.93	51.85	45.98	74.41	115.88	102.54
97			66991.42	314522.81	117498.50	36701.63	30315.44	30993.52	30602.64	23241.58	11568.19	4356.70	6198.49	2278.07	4758.35	4825.79	2763.78	3482.31	1018.19	1149.13	836.67	3031.00	1672.79	541.26	923.07	674.48	835.74	986.03	481.72	502.86	630.02	508.32	1264.00	1506.02	415.07	311.37	299.77	1067.52	500.90	323.49	343.47	349.37	200.17	613.80	500.89	625.60	392.74	137.30	403.03
98			245813.82	960550.25	407683.68	182029.65	95416.60	61736.73	48460.19	25865.78	14040.74	4863.60	1948.63	1109.81	711.36	962.76	1003.03	1106.56	1198.61	636.43	791.04	575.27	609.67	507.01	489.55	475.75	1001.92	444.23	150.92	301.67	209.86	219.56	123.90	158.10	89.51	74.22	142.72	232.60	208.41	124.82	82.26	108.77	90.10	102.96	100.72	64.18	90.46	152.47	102.14
99			211263.82	367855.28	44138.55	52900.88	61057.50	62229.40	69233.03	29323.42	12235.04	6001.07	2278.45	1861.95	1477.73	1487.60	928.78	793.14	1305.62	1324.53	804.31	1230.47	811.77	558.67	929.09	748.63	470.11	226.34	247.16	409.03	320.23	511.98	470.19	349.60	325.97	476.34	485.05	168.20	123.21	290.62	216.23	181.72	172.04	347.72	208.15	93.35	84.86	130.04	73.55
100			255701.51	1116307.75	356233.59	94529.08	79695.06	87182.11	66310.31	27837.95	6025.00	5110.76	5812.97	4072.30	1105.39	3148.57	3350.26	701.93	1518.24	2554.59	1368.53	542.22	2226.48	2092.87	2622.31	1825.19	911.01	844.45	868.52	661.61	233.82	460.11	595.46	591.31	440.65	440.01	398.43	398.61	296.07	284.91	260.45	546.21	808.27	679.17	522.88	603.00	662.80	314.89	321.47
101			112350.29	1053203.62	192607.53	50339.12	65037.50	34866.16	17561.49	34551.17	6350.50	4587.73	5012.37	3426.79	1605.58	1197.25	879.32	728.40	559.43	733.90	831.97	253.60	441.22	184.66	267.11	503.07	707.45	799.14	429.63	164.77	134.19	305.41	210.84	403.04	248.84	146.71	214.88	232.90	204.77	243.82	175.93	130.92	99.50	74.20	199.85	173.36	29.77	140.63	203.26
102			52046.48	318055.15	142034.90	76327.98	45353.10	38319.83	41319.03	33803.35	4124.69	1751.27	1206.09	1462.98	1354.92	559.94	367.94	424.02	679.87	694.00	681.20	574.48	724.68	311.43	321.85	227.32	104.06	115.77	169.56	79.30	151.54	97.24	141.36	112.23	104.51	84.20	99.00	82.14	133.19	85.00	48.24	81.01	132.26	126.56	122.00	63.82	118.75	93.85	48.29
103			98213.19	211062.57	45154.17	118264.56	30568.95	34340.71	52547.02	40183.85	12752.38	1954.70	2723.89	1556.19	1121.86	830.94	741.74	368.71	885.21	1060.87	655.65	492.78	460.76	524.02	636.41	351.81	126.07	301.69	199.14	442.48	391.52	135.99	264.20	148.04	197.18	266.49	141.12	138.66	323.89	246.47	204.67	103.73	65.95	105.66	190.51	132.11	90.25	93.51	172.01
104			90127.09	182058.79	53621.08	80098.25	78010.41	52865.15	57918.62	70826.88	18598.99	7868.30	2955.74	821.53	1667.70	2364.14	2232.62	1433.89	1189.50	795.92	491.23	1957.49	1002.43	638.60	635.75	379.10	321.52	131.42	241.30	334.73	160.54	306.51	492.05	420.17	294.21	325.31	247.14	100.63	157.26	160.23	128.66	130.41	165.80	121.53	356.75	249.24	116.47	52.85	146.18
105			73187.50	638196.25	48373.32	21467.94	13739.82	12169.45	16753.26	18585.52	6095.25	3379.31	1302.56	1922.46	2499.60	3201.75	1995.64	1395.69	564.15	776.17	1102.69	1079.86	495.96	729.51	447.76	169.37	377.43	689.93	319.65	476.01	196.68	93.40	200.33	321.15	233.57	116.99	236.30	176.91	249.17	113.79	192.72	119.89	185.52	60.09	236.21	306.52	298.51	224.50	211.16
106			16128.81	55188.52	97321.44	123080.52	89715.82	48592.28	40352.63	27307.73	6024.04	3938.61	1236.14	1278.49	1075.83	1480.75	1549.07	1034.84	881.34	246.22	436.13	490.11	400.42	361.61	197.71	126.53	155.83	132.22	152.60	202.78	390.66	317.47	125.18	138.78	204.07	137.16	104.13	113.97	202.00	183.07	221.86	228.86	173.10	159.83	124.18	85.59	58.31	49.72	29.01
107			577998.75	2814673.00	201999.84	65291.77	40720.17	12660.44	42850.23	61673.17	26588.51	7789.73	3521.98	4602.44	2721.80	2443.81	4604.03	3768.40	2105.85	2015.39	2420.08	2693.18	1385.31	912.76	1066.94	1141.10	700.71	1245.66	1415.48	742.54	1233.50	1482.43	559.39	589.42	395.82	1146.39	906.73	1046.86	339.28	318.06	1073.27	376.71	473.99	179.87	343.35	193.20	354.39	199.31	211.10
108			105639.49	264700.71	62898.87	27753.60	23859.55	30978.45	13735.86	17096.87	7742.23	2490.82	2112.22	837.28	933.77	937.23	1020.23	826.62	1054.26	468.73	508.39	282.07	293.58	369.49	170.98	120.94	115.01	174.59	185.69	115.64	89.07	157.24	203.95	82.61	87.43	144.87	146.99	212.69	123.82	122.49	92.11	81.89	88.50	120.84	106.35	55.39	56.44	137.86	131.01
109			381099.65	1787008.12	130807.50	25137.01	25711.38	58877.92	51656.27	65189.17	20467.03	3463.16	3465.27	1488.31	2015.28	5049.70	2324.62	35	310.22	344.81	655.43	703.15	305.39	632.90	183.15	444.78	296.81	181.07	405.95	125.05	240.55	192.44	125.81	282.25	274.46	227.93	547.97	312.87	242.69	455.94	287.68	347.62	354.80	148.58	174.35	117.96	157.78	127.95	133.43
110			184317.68	2071476.37	113139.85	49751.62	61880.68	59234.35	55632.87	36816.31	20420.11	5989.49	3287.44	7951.26	3921.60	3192.04	1918.61	2648.04	1583.97	1812.05	1444.01	651.14	1505.96	771.64	911.12	2202.50	667.68	343.91	1669.40	1134.40	614.74	512.62	588.41	640.30	834.99	321.60	992.63	1157.71	792.36	869.21	460.32	290.58	626.94	489.77	334.83	538.56	854.35	795.16	489.43
111			207269.81	464921.12	277259.03	89756.32	100002.36	33126.00	58967.11	42235.90	16341.20	4111.68	1610.71	1466.65	404.73	978.92	964.96	1085.27	891.45	626.80	607.50	380.96	403.42	274.19	403.64	310.42	239.27	284.15	212.29	140.57	132.28	129.55	97.47	82.56	126.09	192.15	170.60	132.95	105.74	192.66	126.59	71.52	82.79	66.94	98.73	87.78	70.54	89.83	83.10
112			392714.28	2594915.75	133706.89	73974.82	44297.65	17239.65	24532.23	71065.83	50930.35	6752.95	2889.94	3734.19	3406.64	4213.20	3401.74	3102.47	3055.17	1954.56	979.04	1243.85	2258.60	1619.82	1794.64	1713.76	1350.01	1081.91	1549.59	1937.73	1128.49	1165.36	535.40	1214.68	1317.69	1477.13	927.96	609.38	940.02	946.42	1437.49	804.06	660.67	576.24	851.66	415.11	342.99	532.00	153.62
113			401243.06	820546.37	114126.32	33943.06	20374.24	17420.40	40573.71	58440.52	20554.78	5174.32	2104.55	974.58	1031.58	741.94	2153.09	1699.75	915.76	1045.94	794.75	546.64	251.93	279.58	173.97	223.47	286.52	316.96	249.38	180.30	113.63	139.35	122.31	161.24	76.06	100.45	73.51	74.72	221.04	140.63	74.72	75.88	209.78	128.75	201.67	107.23	88.84	210.06	75.93
114			61180.45	283073.09	78923.06	47043.39	57418.88	51812.91	37687.78	45351.56	12255.52	7330.17	4827.43	7470.49	2736.69	1790.16	1139.72	1253.63	2210.25	1246.54	680.13	571.43	368.61	625.22	848.28	347.47	269.89	346.59	281.36	290.45	289.07	292.49	190.36	112.04	56.97	62.96	142.41	175.91	184.82	191.04	234.98	220.22	202.53	110.91	123.60	110.72	97.29	44.79	45.38
115			1777906.37	4459308.50	1472939.87	77959.98	99581.24	115437.27	62495.19	52223.32	32449.40	6478.83	1746.40	1078.12	3141.71	1161.22	1232.81	1936.34	840.49	1267.64	884.02	856.21	824.72	863.20	980.42	367.63	941.91	241.11	768.57	454.72	277.08	689.18	631.29	999.62	567.02	635.57	1407.00	1016.10	291.85	180.88	296.09	662.47	502.42	1038.13	268.77	298.61	283.73	406.35	262.53
116			79634.03	187121.10	164056.98	88626.37	57475.34	31900.42	27848.19	49264.29	44172.08	7305.24	2064.73	3110.93	3019.80	2827.59	1643.90	1861.37	1565.51	1549.83	1204.41	1200.48	964.35	261.29	316.47	311.57	425.65	555.26	840.55	503.95	337.21	287.12	139.32	361.68	331.29	156.76	256.55	348.13	313.37	258.61	296.61	148.82	129.09	153.80	158.67	70.17	78.50	113.16	95.29
117			175112.00	716253.37	235659.98	103059.50	60676.14	40931.79	56271.95	66065.00	17908.49	2264.59	1068.97	1280.47	1227.50	1105.49	820.66	969.00	757.06	463.67	963.04	1682.29	831.69	970.00	1263.12	670.16	377.97	519.33	399.44	354.44	261.59	245.04	300.38	261.23	153.33	190.61	123.04	185.30	214.94	204.78	190.02	153.96	116.15	67.08	117.01	89.35	88.07	67.55	111.98
118			12990.67	216724.21	144091.59	57905.20	74016.96	78786.79	32424.54	42609.87	22599.65	2970.44	1015.29	1210.12	562.61	1232.00	1705.79	1455.07	1423.17	401.11	302.04	294.89	317.80	287.87	246.19	197.90	167.29	130.71	169.09	165.31	152.68	125.60	117.13	126.05	96.16	83.73	127.91	128.67	127.98	137.37	108.69	65.47	126.34	167.66	71.58	21.36	37.37	53.49	63.98
119			405267.84	561101.31	331295.09	372822.06	168775.10	68980.62	45373.07	43769.37	21679.93	8262.14	2152.96	1615.81	684.22	2039.46	2325.90	1658.00	1725.70	2156.54	1032.96	683.84	686.79	712.04	550.96	386.40	582.33	465.90	637.27	455.95	235.51	335.84	176.56	262.90	323.92	367.58	225.81	195.76	213.51	230.68	128.87	76.62	114.51	240.95	135.97	164.99	174.35	92.85	154.17
120			56219.14	296973.59	57694.09	66588.20	104775.31	63432.11	36928.54	104636.68	55910.82	6065.07	4226.54	2190.61	1562.18	895.59	1410.08	602.92	931.16	500.85	658.52	478.82	247.21	190.14	313.67	349.59	138.06	234.19	180.05	148.86	220.12	282.72	166.03	148.11	158.34	224.49	162.75	91.62	156.84	98.46	125.08	114.31	111.91	115.87	132.54	80.30	125.80	65.80	148.35
121			32779.53	87381.59	119749.09	76753.13	52543.17	48664.79	35940.65	49065.98	19345.12	1988.30	898.90	915.44	1023.75	1640.38	1370.93	1505.40	1223.17	903.20	745.31	295.84	345.90	262.10	289.02	303.76	186.63	59.16	202.76	291.27	159.89	135.30	133.71	254.10	212.36	171.06	188.85	114.30	127.52	100.60	119.55	155.67	122.28	140.14	124.15	109.51	133.37	91.93	55.96
122			145588.75	665644.56	198264.31	69220.45	74031.59	64817.69	55808.67	68810.43	11630.76	3975.75	3731.07	4207.64	2257.34	1770.42	976.21	959.06	1260.02	1193.10	620.28	497.88	289.34	225.32	302.97	409.41	333.17	136.62	202.95	256.56	244.70	187.45	146.35	166.90	226.40	244.24	235.75	137.05	65.73	151.73	117.01	89.04	155.59	111.43	72.62	45.11	66.81	105.97	59.31
123			40966.57	182956.35	101644.10	62392.52	62414.51	47505.15	27310.75	37190.98	22753.72	6812.43	2472.52	1138.52	687.60	667.44	979.29	1070.89	677.46	710.22	395.11	310.51	778.33	495.36	150.90	187.80	143.11	199.15	258.38	108.61	154.42	247.80	285.57	185.97	182.21	132.72	147.13	111.98	63.53	78.64	91.69	164.63	157.11	91.69	141.84	92.57	121.95	80.25	57.52
124			28164.00	155669.70	122890.11	42482.12	77067.64	33515.11	53314.44	36374.35	13203.70	3978.94	1828.30	806.16	389.51	886.95	674.73	928.39	961.37	596.14	966.18	1100.71	825.37	343.17	365.17	238.73	143.14	85.74	114.91	225.54	161.47	137.45	152.36	111.41	151.49	123.53	125.37	135.51	107.50	66.42	40.06	79.50	110.12	105.58	91.30	80.10	60.52	30.56	54.66
125			66673.68	570705.31	260713.18	117719.81	108339.04	78511.71	46139.67	14481.47	9162.81	7019.78	3670.45	1283.26	2043.49	3049.64	2142.10	1095.98	960.07	378.21	272.14	879.47	1561.34	552.18	381.13	345.07	242.63	372.80	445.02	321.92	435.88	336.12	250.58	401.98	548.44	387.16	235.06	244.49	179.40	265.48	305.01	121.54	112.84	202.26	232.07	107.30	176.48	187.85	177.59
126			52909.66	281912.81	67944.53	37848.34	30753.47	16605.17	53793.03	45934.26	7605.43	3832.42	2743.45	869.06	1535.99	2075.54	1400.88	800.93	373.92	221.76	297.11	227.75	174.83	185.89	158.73	158.74	309.69	438.78	370.98	161.94	163.30	308.47	305.28	123.84	83.64	172.03	253.30	181.00	141.29	156.62	88.42	219.84	111.88	58.50	124.02	172.17	66.55	47.38	59.50
127			66997.09	368770.28	94901.64	20563.59	33959.87	22278.18	47168.55	36647.98	6998.70	6280.08	4732.10	1927.22	1307.38	1013.16	1334.64	580.20	663.63	327.73	637.68	501.60	287.50	350.04	690.21	272.86	299.10	213.82	223.73	258.14	196.49	152.54	131.74	129.40	130.75	82.64	132.17	144.40	188.68	216.27	190.20	85.21	89.02	96.51	74.15	81.82	83.99	48.92	37.24
128			45624.56	283793.96	146784.12	42762.16	31084.32	31867.00	47493.69	33214.72	6297.64	3092.95	1932.78	891.83	1088.27	297.34	971.82	1280.04	662.29	668.27	465.85	398.99	1024.28	534.35	335.56	254.82	338.34	147.08	125.18	162.69	230.60	135.30	71.49	141.13	180.15	319.81	206.63	141.16	113.37	101.49	72.97	76.20	128.76	285.39	175.82	38.31	96.55	95.67	82.75
129			54531.69	256586.17	137864.14	167039.31	167252.67	88500.48	97125.45	81937.00	13252.87	4358.34	5246.36	3117.64	2821.68	1383.38	705.13	692.67	287.27	943.27	865.93	578.50	527.25	378.54	205.32	169.76	198.61	236.64	252.03	277.22	250.46	272.15	394.75	255.07	97.36	116.06	156.67	93.18	41.50	93.39	206.04	194.09	125.06	57.40	49.31	89.46	96.78	49.21	39.88
130			59319.96	498827.31	131728.12	54536.53	56804.47	24539.06	53078.36	36164.39	10024.21	3679.70	2229.82	870.91	1410.52	1694.41	797.97	899.42	1356.74	1580.79	804.66	397.30	907.85	730.25	476.35	173.48	280.48	379.42	232.13	103.77	90.66	128.52	191.16	167.10	187.80	134.42	180.30	259.21	201.22	132.40	150.05	103.52	76.06	88.58	76.23	82.82	139.99	70.66	95.58
131			178291.50	540938.93	71242.59	22292.07	33064.76	64892.22	64358.71	26662.35	7729.16	2340.10	1301.99	1977.61	1813.24	1223.13	1065.57	1082.68	1433.66	918.23	942.51	663.80	1097.69	1629.29	960.00	319.11	796.40	771.79	435.04	407.36	610.78	501.28	394.36	381.32	486.91	370.92	597.33	471.41	239.49	357.71	471.82	147.37	262.90	392.39	177.41	169.56	237.01	185.67	110.01
132			152330.64	283884.12	120301.88	27525.16	46647.61	42160.31	43033.41	58924.60	10267.84	2903.27	1371.20	1127.44	945.63	1759.46	2205.01	1409.62	1099.32	1029.27	723.72	796.19	963.48	595.23	583.21	378.42	389.02	219.65	234.12	362.02	304.44	119.86	161.63	124.55	205.84	90.25	124.23	85.37	86.97	61.46	77.42	107.31	186.24	123.04	64.35	39.87	76.55	71.05	134.35
133			29008.96	206656.03	132469.84	84707.41	111730.93	67944.26	28936.68	60995.29	39949.53	2869.90	789.31	774.27	898.28	1616.70	1556.31	1255.71	1568.14	780.30	657.63	642.99	423.14	416.49	337.17	311.60	425.61	227.61	326.38	306.52	117.14	118.55	170.81	207.19	270.30	200.10	123.14	167.73	45.44	67.89	78.93	146.92	81.43	108.55	89.49	57.67	91.36	59.03	104.94
134			150254.84	1970997.37	312701.93	46095.01	28033.89	19594.26	81963.39	63083.70	13260.99	5867.82	2835.27	1308.23	1440.78	1495.90	3016.12	4589.77	1982.53	1247.61	298.68	956.61	2018.27	1514.03	940.12	646.08	303.59	166.42	302.14	492.16	527.60	585.45	1227.07	667.26	474.94	305.50	194.05	170.80	107.37	425.64	530.49	355.33	131.12	165.63	168.69	274.99	108.25	102.23	171.87
135			152097.42	1601523.87	861089.56	79317.05	75399.16	33822.73	51455.25	39697.44	17955.93	10669.74	6928.01	1344.61	898.42	740.83	2152.04	2660.04	1738.37	2419.92	1680.45	2408.05	2128.32	1370.60	611.55	420.04	261.61	691.28	604.72	209.00	650.35	589.72	404.19	263.46	324.54	137.79	239.74	125.63	143.58	254.04	218.12	103.56	90.18	93.60	125.44	233.29	244.95	168.51	186.95
136			357333.90	828112.12	254909.18	147647.65	72091.59	30312.91	29743.20	61065.22	37276.83	9664.79	2561.33	1372.94	1098.16	1781.37	3045.47	2766.32	1274.90	1560.00	989.39	592.47	588.86	395.70	202.31	360.11	319.49	408.85	309.01	298.07	380.06	397.08	396.18	293.23	220.49	122.62	156.47	99.15	189.84	113.67	69.87	80.45	97.34	146.40	131.58	190.08	134.40	226.76	167.15
137			35396.51	122156.38	229080.00	112543.54	53375.08	68795.79	27658.18	52200.83	27883.85	8168.06	4493.81	2151.67	914.98	1632.63	2240.08	1418.48	2176.88	1825.30	1109.32	706.68	426.38	587.38	664.59	642.88	306.04	204.71	304.23	365.04	567.75	271.53	161.31	303.80	328.17	381.07	233.62	176.78	159.38	205.92	247.69	106.48	229.69	305.56	121.32	109.80	79.89	80.63	109.72
138			20254.23	104649.91	57318.82	25943.56	35551.02	25640.63	15942.24	26721.31	7948.33	1279.65	1924.00	1103.15	1681.07	1966.03	891.39	435.90	672.32	518.51	240.87	654.41	448.32	472.64	906.58	571.93	224.05	200.31	148.47	156.55	218.02	198.02	111.32	87.40	145.28	163.47	108.58	103.58	91.92	117.56	208.10	142.07	122.68	110.27	63.74	74.90	78.40	52.53	75.27
139			218931.89	467734.25	56400.04	26016.13	18617.62	22180.37	71573.23	47418.25	5446.97	1843.05	1207.38	1190.49	1064.58	1587.03	863.74	718.51	591.30	574.94	788.05	603.12	339.42	348.27	400.94	401.97	385.06	262.69	373.47	400.16	256.43	207.76	157.77	242.54	133.80	214.33	385.23	116.71	154.78	128.92	206.44	130.34	183.88	243.07	103.60	46.92	151.95	136.85	165.35
140			345510.21	496699.65	154985.00	130337.73	48803.14	35993.37	30771.00	30751.40	10651.31	3448.21	3543.42	1801.59	3936.34	3367.77	2138.75	1019.28	715.49	1341.05	745.98	1882.14	933.58	529.47	841.21	677.66	539.55	470.86	480.13	748.43	657.06	384.10	199.26	174.09	216.45	227.92	136.36	204.73	202.68	159.98	285.96	501.17	278.23	177.44	184.70	154.91	146.93	235.62	158.90
141			169265.75	428571.46	75010.87	71548.81	16469.88	50171.51	43777.86	27689.26	12016.12	3048.74	1229.27	761.46	1702.20	1832.82	1259.64	2469.21	2593.78	719.25	279.07	652.11	699.21	548.70	398.96	281.85	518.24	640.89	619.98	195.41	138.69	210.09	384.85	217.67	133.99	106.20	60.72	92.45	199.18	188.72	172.48	176.63	253.92	164.24	199.66	133.01	106.20	101.84	173.27
142			115517.65	1186194.62	68135.09	18798.87	14291.30	19846.43	47774.54	37610.82	16312.91	11126.92	4974.60	4201.33	2990.57	2128.62	3102.15	2589.53	4145.33	3257.85	4059.88	4089.04	1635.14	3483.61	4247.49	3528.59	2419.22	2351.04	1937.06	1852.30	1875.81	2636.19	2302.36	2070.25	2371.93	2821.61	1968.00	898.09	1234.28	1239.92	2430.55	2525.29	2431.42	2156.17	1667.94	1054.19	1297.09	1808.48	1262.66
143			34149.57	187061.92	357162.87	292790.12	99785.15	50531.89	48525.85	44467.42	16796.25	1747.73	1010.84	1067.56	526.34	941.40	2037.48	2234.02	923.09	791.19	815.02	363.01	192.69	311.07	257.85	229.70	98.75	365.99	368.34	95.31	207.59	153.77	163.81	99.18	53.95	141.35	235.67	122.09	73.42	69.39	69.28	105.97	114.64	131.10	91.48	45.41	66.15	105.75	147.61
144			132520.95	851797.06	139272.28	136609.45	171598.76	43907.47	18116.27	63627.44	20136.08	4526.86	2515.05	2919.61	1480.17	1887.00	813.20	813.91	363.81	632.26	688.36	1302.38	969.78	463.78	385.12	644.56	301.49	166.68	271.84	349.26	239.27	262.57	279.76	323.25	239.29	169.75	138.03	334.73	234.12	111.82	247.47	375.07	108.02	111.05	97.67	86.12	53.30	67.51	37.40
145			194365.65	872315.93	43061.83	43190.58	40584.21	39404.51	19959.99	53030.82	17924.72	4225.96	2009.75	1155.01	1789.93	1352.89	820.67	610.05	919.77	776.76	548.81	470.10	134.20	171.29	118.59	218.93	330.73	186.54	282.57	152.84	191.11	71.14	304.27	99.17	130.01	358.13	256.89	241.97	94.01	121.05	144.28	104.55	148.86	183.44	68.23	67.50	70.97	58.03	33.45
146			180572.06	721776.00	126147.95	133368.31	121249.57	52088.38	67500.70	66070.59	16518.44	2728.55	1921.55	2629.26	1065.81	1228.59	341.30	511.38	304.69	357.59	490.35	378.18	163.33	239.63	125.47	115.65	77.14	159.09	222.73	149.18	168.86	152.75	161.74	66.80	56.60	83.20	128.60	151.68	126.89	104.38	138.43	97.35	61.40	93.78	70.04	105.41	81.52	79.86	60.17
147			70261.92	415521.81	96630.35	44604.26	26182.81	8539.45	20832.33	52397.57	53097.64	10424.83	2722.84	1546.44	513.40	823.78	1254.89	1188.64	1144.82	427.41	347.44	240.89	449.89	527.28	286.76	225.22	433.49	309.51	135.23	204.92	319.55	119.65	145.27	111.83	159.99	128.21	127.30	141.43	195.83	179.13	95.70	102.24	125.54	88.68	34.78	137.85	135.67	112.28	56.26
148			2871204.25	5179150.00	574570.81	98333.22	57411.55	41319.02	42483.94	21113.11	14780.95	4572.97	3181.80	3222.58	1754.93	687.22	670.44	1275.84	1335.67	650.15	585.24	885.24	1221.31	640.15	403.92	442.62	566.73	574.53	507.02	425.05	523.14	522.73	508.34	441.36	333.98	168.63	268.99	188.95	133.17	52.25	286.65	414.66	283.10	287.17	115.94	281.42	334.63	241.82	317.08
149			178569.70	1318795.75	380590.71	43542.68	54589.89	36846.80	24103.41	46449.04	18219.10	6545.29	3153.88	1498.55	1386.90	584.87	929.60	962.08	686.88	801.61	326.12	541.45	790.93	425.29	285.27	280.38	414.08	389.96	185.17	149.62	135.32	480.75	498.34	190.75	244.96	263.07	323.42	115.17	185.87	117.68	61.20	90.17	89.57	177.72	84.66	108.12	133.25	105.73	80.27
150			230890.54	545592.43	349711.09	64618.75	75481.88	93992.11	106601.80	45933.83	15722.67	9998.86	3876.14	1276.07	3177.94	2587.21	1046.52	1976.21	1245.01	712.50	371.17	332.47	303.12	477.65	232.41	658.54	821.74	425.95	347.37	393.17	301.27	127.62	123.49	159.92	197.13	241.11	166.50	110.41	75.77	113.98	48.83	99.05	57.15	53.85	35.23	29.47	70.38	87.34	45.37
151			127849.00	2106696.50	179660.60	75727.10	37875.25	24068.22	25818.85	15856.05	15708.46	7099.92	3009.30	6866.95	3576.84	3263.31	6306.28	3979.05	882.18	987.69	3723.99	4164.43	3152.95	5973.03	5021.14	4458.38	1243.81	1401.65	675.00	1286.27	1384.07	4190.43	3246.84	2762.01	1884.38	973.09	767.23	690.81	1844.59	2634.93	3564.16	317.48	1047.28	1437.13	1277.77	1492.92	1024.65	744.50	780.80
152			193291.81	401528.93	92255.63	169798.14	53784.26	41476.33	75895.17	92552.97	41006.82	6187.12	4245.56	3597.80	1396.21	1390.64	1475.85	2068.50	1957.95	1352.59	1264.18	948.01	1046.56	654.75	309.37	503.42	436.62	388.98	282.37	599.75	491.13	200.29	262.03	577.75	176.26	238.19	574.31	300.70	178.00	226.60	118.26	118.92	325.53	218.64	76.20	305.65	205.74	227.64	80.88
153			110382.53	536081.50	213356.93	106366.74	34576.21	37125.82	41801.71	52232.13	34220.30	5823.25	1676.10	2332.37	1849.78	1817.52	875.78	1381.67	1368.64	1031.70	652.38	502.27	747.80	451.82	515.32	229.03	316.31	311.82	500.31	367.75	414.47	479.46	521.06	156.96	139.45	113.81	106.37	161.53	249.42	234.15	221.89	81.10	108.29	154.15	149.03	54.05	83.08	108.79	123.47
154			57420.53	322319.25	135839.12	58161.87	85595.69	91407.64	15436.43	23172.73	14731.15	2757.60	2372.55	1138.04	1195.50	1479.25	1283.45	898.13	998.62	787.09	1052.32	907.55	583.80	475.14	1352.49	762.57	389.21	223.91	246.14	643.78	191.96	337.22	210.60	188.57	156.29	102.91	144.27	440.49	316.25	231.57	243.28	187.81	180.26	176.13	152.31	132.29	103.12	112.52	102.98
155			34309.60	316777.28	155611.42	169113.31	65784.19	37960.92	75833.42	59582.71	21011.36	3431.52	3329.71	1508.56	743.73	1725.02	2800.68	1754.15	587.51	779.55	779.79	810.67	1378.07	779.62	365.50	477.61	334.43	319.43	274.57	239.13	478.40	340.01	435.72	615.01	244.10	105.16	207.48	331.30	193.99	91.57	147.31	57.77	92.03	349.08	647.54	283.61	158.56	85.18	118.12
156			89052.22	164527.25	50226.21	65958.15	45534.55	23545.04	48838.85	59227.46	8297.86	1828.11	3150.39	6025.07	2565.59	1183.58	1171.88	410.14	793.22	969.45	1088.84	670.26	431.90	318.73	307.84	362.82	300.82	317.32	305.94	347.97	299.94	299.12	231.29	236.05	81.25	161.97	172.33	195.17	178.78	116.38	115.75	159.14	217.49	148.22	128.47	115.20	32.97	56.60	173.55
157			338340.96	527405.43	48302.70	65195.64	27601.02	30464.79	23489.55	40991.16	34043.41	3110.34	2180.08	1522.54	1689.77	861.35	888.68	778.03	1001.47	630.53	497.48	348.90	520.57	567.29	931.46	386.55	411.05	379.41	163.60	238.19	287.98	178.14	174.94	426.94	269.43	239.26	153.06	160.47	362.46	188.85	169.08	169.77	199.30	216.39	74.98	62.39	88.67	76.59	118.80
158			122431.79	287510.75	82514.53	98538.28	139252.57	44949.75	26096.84	16226.09	9953.04	2893.34	1273.23	1029.98	1211.82	652.67	828.56	1322.98	1402.55	918.27	675.54	656.61	479.44	481.90	477.82	278.26	87.01	129.50	226.62	171.90	318.89	412.12	432.00	220.39	132.48	182.28	301.22	153.55	157.30	172.33	109.19	144.08	203.52	101.19	103.63	87.74	118.50	138.18	78.78
159			50976.37	212084.93	261978.17	128696.18	140460.78	83025.92	25765.33	58526.01	18688.74	5328.96	2727.79	1962.30	853.66	1084.19	1625.45	1196.05	941.54	2066.98	1631.61	755.30	585.34	591.12	309.71	298.04	343.89	350.36	164.97	252.12	210.78	242.73	215.97	186.74	381.18	306.38	239.33	199.54	141.18	169.30	202.01	115.17	92.65	106.48	118.92	132.54	65.80	47.75	87.85
160			63346.98	1492421.87	208219.10	118127.89	119491.67	70095.26	46529.52	47370.94	14616.58	3336.86	3348.69	2497.70	2624.13	1270.07	1512.88	2253.77	5193.56	3211.65	2717.36	5122.05	1894.68	1268.70	492.54	1296.51	576.39	542.26	1138.06	2631.88	1429.96	792.81	517.38	842.38	319.77	345.20	1034.83	1022.30	703.62	338.67	632.22	585.43	410.67	452.63	182.27	252.84	282.55	198.91	281.69
161			1422945.00	4702385.50	331119.46	38648.62	42498.85	38968.68	32508.56	45604.31	17958.84	3762.40	7816.31	18029.59	6418.58	3094.79	5004.35	4633.64	3683.72	2714.97	6552.52	6017.49	8313.04	7777.76	3732.55	4756.40	5698.45	4724.20	1420.25	2042.75	1327.95	2107.33	2318.85	1836.63	1237.14	1369.50	968.62	1280.71	1943.60	1252.58	1215.65	1154.09	1769.39	1555.59	1375.76	1034.22	687.85	1329.75	1594.77
162			146062.03	350304.56	97464.57	52608.44	34821.67	20481.68	40518.99	56242.11	14012.33	1450.19	933.34	1213.01	1313.47	1262.47	1480.48	1925.53	935.40	983.67	897.22	426.62	308.54	172.29	393.05	186.20	181.67	314.09	384.41	239.04	89.51	191.21	184.30	149.57	111.26	169.52	147.74	203.19	88.79	112.98	86.48	48.94	99.42	127.75	67.09	91.91	111.35	49.49	58.02
163			117432.29	364579.68	329721.84	174918.85	49569.95	50919.25	36558.71	94471.32	38573.09	9175.34	3291.06	4873.72	2705.04	2660.20	1023.38	1102.50	909.90	722.82	688.41	602.20	768.44	362.13	661.59	400.51	367.68	382.93	338.90	245.14	191.34	116.86	93.34	166.06	156.94	228.99	165.50	108.51	224.45	104.50	80.30	79.97	150.86	178.05	131.40	104.87	147.75	135.90	92.24
164			73951.50	187003.23	61124.77	37375.64	17904.30	26037.99	25125.23	32932.98	18263.60	2975.63	1846.47	1396.33	2016.71	1118.64	1679.21	1174.62	1128.47	350.21	695.75	706.44	691.63	703.92	463.69	244.30	98.57	233.68	365.72	385.87	235.60	243.78	288.74	291.22	305.96	98.66	350.68	224.62	220.60	131.19	121.20	231.90	120.85	84.53	209.92	120.76	104.08	94.41	131.46
165			27320.41	115430.11	73723.96	63519.13	37737.80	40233.18	30486.52	19624.06	4439.84	2376.48	1268.84	1416.71	1761.19	1561.72	1683.17	1900.05	648.01	649.21	1001.96	948.21	893.52	648.03	906.39	606.16	627.55	526.65	358.08	292.62	106.97	154.92	90.62	107.58	122.53	281.31	133.06	38.36	90.43	132.87	95.59	73.07	81.96	87.67	69.31	87.81	60.57	140.49	100.47
166			374705.40	2837730.50	519259.71	19961.67	14224.41	24033.32	35937.29	62757.71	22982.53	1340.36	1236.31	1958.81	2658.20	2886.68	1893.52	2456.61	923.71	2271.09	646.46	193.35	1366.66	2606.29	489.56	431.27	519.99	864.17	342.86	342.36	482.48	134.32	414.24	110.85	304.52	290.33	382.60	410.60	825.83	439.15	168.35	157.67	92.86	108.62	153.66	186.16	110.66	69.60	145.30
167			39581.81	300564.46	80106.14	54062.43	66164.87	20709.07	25876.05	52035.30	15718.40	2322.76	708.01	1632.00	1460.40	689.52	886.56	697.18	683.76	891.21	532.31	525.81	506.24	299.85	238.23	331.71	174.53	167.03	234.39	175.73	152.67	137.84	118.06	62.85	47.07	78.60	95.98	86.20	112.33	152.54	103.83	81.02	128.11	191.93	176.99	63.37	41.91	58.79	88.18
168			75005.99	207407.10	43727.35	17732.70	18479.75	30823.42	83281.79	35692.47	3611.47	1175.31	958.93	2297.63	862.32	665.56	1078.54	1135.13	961.64	558.95	503.89	569.17	675.05	447.96	1240.69	562.88	275.75	395.55	278.77	193.58	181.28	268.01	249.68	226.70	201.62	259.62	158.05	130.04	162.87	139.28	102.71	121.64	142.82	187.24	156.79	107.78	185.85	117.92	98.64
169			1689919.25	5047096.00	434551.46	29144.37	68440.35	29341.05	49087.23	72871.06	16328.47	3540.58	1989.81	1162.62	1256.51	1765.38	740.80	1098.13	428.27	1031.00	568.54	1288.90	1586.76	1582.51	555.65	764.38	1113.07	1146.98	1248.18	560.26	901.60	1088.57	229.89	228.77	284.41	576.28	322.91	505.52	883.61	761.40	281.30	633.70	1043.25	564.32	180.64	150.15	255.54	147.75	112.74
170			244489.84	430483.37	116098.68	80179.39	40032.11	36138.12	56008.18	72962.37	13923.04	2463.43	2928.99	2586.09	1347.90	948.86	1798.24	2647.22	2020.73	1331.12	660.59	408.65	371.65	128.00	71.75	113.25	316.97	254.48	260.00	214.66	294.10	270.55	199.67	223.54	279.64	170.11	140.19	131.53	226.39	127.34	133.15	215.78	130.88	141.56	111.63	74.47	55.71	64.33	58.67
171			39367.04	152611.98	136849.92	87266.57	77693.07	30461.77	75912.45	44267.19	8796.45	3751.59	1855.34	1759.23	2168.52	952.76	437.13	445.58	938.42	683.88	446.05	265.81	187.64	189.25	194.83	282.20	273.61	159.05	109.94	202.10	200.40	215.21	195.29	218.56	267.06	139.21	138.12	48.91	61.23	67.58	122.52	77.23	64.86	68.30	69.55	89.98	77.96	88.00	61.64
172			317180.90	1151991.00	147837.06	66823.61	22943.24	19146.08	11734.50	7934.59	5507.14	2704.96	3817.70	1441.60	788.89	1028.00	944.25	971.54	1470.62	1302.54	680.22	908.30	241.51	329.99	774.02	267.70	197.51	521.46	543.26	495.17	447.67	149.44	313.98	167.69	129.94	211.27	223.92	195.04	118.68	273.00	314.28	175.22	319.80	148.30	105.08	85.11	141.61	91.88	120.19
173			640872.75	1389337.37	163619.62	183830.64	98490.50	51712.01	57674.21	26066.28	15384.56	3708.65	1351.11	2462.53	2007.34	531.15	898.88	3834.05	5035.32	1852.71	1336.14	2299.38	2814.02	4519.23	1433.19	859.12	1119.96	377.05	553.03	855.28	1369.22	820.40	749.04	277.57	565.86	342.24	263.89	247.74	473.68	360.39	668.17	921.07	647.00	1728.53	810.17	389.04	558.41	1109.75	1733.39
174			189312.37	477611.50	180044.06	123760.82	87116.96	33804.88	45645.67	41576.69	14414.38	6248.13	2565.53	2591.69	1902.73	839.15	1143.64	1313.40	972.52	1049.81	1022.54	1398.39	1476.04	1386.00	1009.49	795.52	723.82	393.06	173.38	495.77	630.96	847.17	691.72	360.30	279.38	263.96	426.27	411.27	318.61	219.07	273.04	226.76	311.26	437.52	271.20	93.44	104.34	219.46	98.64
175			282109.93	1221121.37	222108.84	49842.90	31654.85	25498.93	47434.51	71073.13	25969.91	4880.22	3159.94	2365.89	2307.14	1667.05	1416.17	250.58	846.26	1370.32	890.49	635.57	493.04	588.17	425.36	387.38	236.31	279.65	333.05	227.79	197.02	236.98	384.58	339.44	555.35	317.92	141.26	100.14	76.85	201.89	263.03	338.51	496.49	241.21	92.64	240.03	132.72	47.50	97.01
176			92252.85	168324.67	72397.42	32520.43	27499.23	24409.10	58378.90	68962.74	18704.07	1214.86	1936.21	1405.69	311.81	852.09	893.03	526.27	736.65	567.76	516.95	238.53	455.24	518.91	273.69	266.15	221.98	172.78	225.21	294.33	204.96	177.41	124.35	81.45	168.05	217.56	143.62	66.56	53.93	83.44	173.69	180.82	204.29	127.42	72.70	95.77	107.23	73.99	36.74
177			206881.40	2112195.75	131557.35	44562.60	46634.70	62559.32	53883.42	41434.46	34016.37	13967.69	23006.50	18514.65	9152.22	8736.11	11356.15	8179.12	7620.17	4659.73	6904.11	6953.30	7248.67	416.81	651.69	610.66	1696.32	987.33	1088.91	883.28	1132.10	2943.68	1651.75	2568.81	874.96	663.17	785.39	1095.72	1068.73	3488.04	1529.97	187.16	247.84	916.90	1364.13	2506.06	3201.60	1285.65	1835.24
178			69336.03	312530.68	89550.32	78795.15	53151.45	43406.58	24932.23	19417.08	2531.73	1843.58	905.72	1288.02	1266.94	682.62	522.58	1516.77	1200.83	609.66	381.95	344.49	336.95	354.07	459.03	525.93	504.99	368.24	335.99	205.55	136.89	163.68	226.83	136.34	82.92	154.92	121.76	186.09	180.62	183.32	169.43	149.36	61.51	64.20	75.23	111.20	86.38	69.00	47.10
179			1196763.37	8269067.00	2553180.25	170148.98	49242.66	70306.14	35820.29	69626.25	34780.37	8885.16	4902.02	3480.87	3743.77	1742.02	2896.08	1916.68	2853.71	1826.20	2284.86	678.54	1339.76	982.57	1349.33	1190.09	642.70	1127.69	1335.07	718.03	407.95	810.48	529.37	1031.44	637.03	899.79	1117.52	1453.60	752.35	597.81	673.00	572.24	218.78	190.40	413.56	454.17	188.97	415.72	428.91
180			101454.75	413959.28	204537.92	110328.72	125513.50	42504.61	68997.30	100480.42	28853.69	2890.93	1523.09	768.44	907.13	694.60	870.14	657.81	680.58	792.89	527.87	274.72	197.34	282.79	236.68	259.60	270.85	187.89	101.95	69.10	98.96	87.65	168.10	210.30	130.99	94.48	147.44	133.27	139.80	77.43	82.12	88.74	114.08	137.55	129.53	77.95	135.48	65.90	59.56
181			157561.60	308740.96	51384.00	34240.97	35469.35	14396.27	25498.20	52253.75	42838.81	3905.20	926.96	2043.69	2587.89	1541.71	1432.45	1120.89	670.28	528.43	882.10	812.44	263.42	460.66	477.86	367.29	416.08	562.66	443.39	149.83	192.88	156.11	141.09	130.19	58.89	177.26	279.71	275.90	105.22	129.94	192.44	84.51	97.91	69.53	57.80	35.45	104.13	58.71	103.79
182			9451.37	169551.60	202898.43	111787.71	61374.56	34343.87	51934.06	29211.80	2632.11	1867.64	2360.72	1438.84	2404.60	967.80	776.49	1271.32	911.15	761.50	462.70	532.22	165.68	585.06	1592.67	850.67	415.75	378.34	196.59	267.95	168.59	165.58	320.22	375.07	262.59	71.65	96.54	56.62	155.51	321.66	203.45	237.86	209.83	138.99	217.37	195.10	174.12	106.07	204.71
183			701693.31	2978501.25	172993.32	36945.05	38542.35	20916.04	62744.08	56161.96	11389.10	4407.20	3668.96	6731.35	10074.94	8840.05	3551.96	2985.18	3380.84	4634.57	3657.94	1892.06	1749.02	2846.25	1744.31	681.58	932.71	602.76	1105.97	1012.82	583.56	1213.04	1316.24	783.49	310.49	815.40	1572.34	1251.75	920.98	600.16	1035.59	1089.16	1700.25	508.05	237.23	151.67	1827.26	929.74	622.56
184			13983.47	358756.43	42131.07	39582.73	51051.33	67751.39	63046.80	45349.64	10296.26	2366.13	847.52	1679.90	1283.12	1349.72	526.62	780.56	776.71	1196.54	705.42	390.94	565.64	384.47	392.38	174.83	194.08	367.65	220.47	194.44	347.22	129.69	158.69	102.17	131.31	144.54	159.35	83.24	69.64	116.97	79.58	76.65	64.58	123.65	119.83	41.75	86.42	67.46	60.19
185			223095.12	1006179.87	140768.54	88959.92	60123.14	64805.41	60928.38	42185.14	9535.58	3381.28	2751.65	4354.83	3808.11	2245.18	2032.13	2362.83	2880.91	2476.48	2877.40	1667.11	1503.95	1399.92	1426.32	2397.62	1989.94	2947.25	1118.97	340.27	632.37	699.70	817.67	530.17	453.88	1082.95	1202.71	661.36	276.52	678.93	659.14	577.01	378.28	424.34	546.84	512.14	482.14	327.06	467.08
186			121198.21	434713.53	100080.98	129488.42	77947.47	44968.32	60805.73	49474.28	12009.78	2879.11	1219.69	1270.14	2037.65	2528.47	1897.41	903.16	1393.80	1341.81	727.52	392.00	327.11	477.04	333.81	238.98	311.54	167.57	316.79	230.85	234.24	155.90	179.18	253.78	271.58	133.77	313.92	174.23	66.87	62.33	41.67	55.61	66.63	97.67	101.74	127.61	115.54	103.37	113.18
187			41887.03	117158.61	184916.04	99234.01	49644.81	45887.50	23041.14	7462.02	9162.37	3888.11	2307.50	1789.92	1147.05	1431.69	1399.24	1845.07	1112.82	943.14	558.95	839.08	612.85	342.43	380.64	185.54	229.18	226.76	297.55	242.05	162.05	190.54	120.99	133.71	68.86	137.65	194.37	128.26	117.68	174.16	75.48	92.28	145.77	77.46	92.44	68.08	40.35	59.49	62.97
188			28234.27	506291.71	125776.92	39866.65	27318.15	32757.73	59289.68	28165.89	4002.59	2703.79	751.29	1446.23	954.75	1055.42	1370.76	1439.25	2449.08	2078.65	685.80	297.90	272.36	542.69	430.92	405.44	306.74	361.23	395.66	252.81	345.16	370.24	426.45	451.64	213.83	294.12	305.72	317.48	325.38	294.71	362.72	322.83	177.96	147.31	88.93	224.99	177.73	78.90	101.93
189			68728.73	392703.84	117598.73	50737.65	26988.23	38826.53	32927.66	55259.96	31418.13	5035.55	3972.45	1788.81	2161.98	1526.04	1157.28	1611.81	1216.37	734.40	629.13	559.29	413.81	360.99	568.80	759.71	517.60	468.68	235.61	208.25	414.23	532.65	263.86	168.09	188.69	84.44	101.21	79.85	140.05	98.50	111.96	172.54	210.95	284.79	103.87	88.88	107.00	165.12	133.71
190			171011.45	989196.93	66488.43	54856.71	22518.46	20013.84	35869.21	48092.43	6965.65	5303.55	2721.78	2493.67	1813.56	1563.48	1674.54	1261.02	2313.94	1196.72	2358.80	2257.51	2337.70	976.03	982.82	1056.15	778.96	1017.83	990.34	465.12	1445.82	866.38	342.84	295.63	515.85	612.13	537.23	380.60	756.73	331.72	632.65	488.37	290.35	718.92	463.44	313.71	372.09	171.40	248.63
191			299033.03	693700.93	54319.60	31800.81	78392.65	71862.14	28454.45	39923.61	6395.02	1435.88	1884.64	1165.56	2921.77	4569.81	1684.83	492.83	689.35	787.14	805.27	416.65	694.14	485.56	522.15	521.78	229.63	258.60	241.30	249.06	179.98	281.94	143.33	290.25	256.46	164.34	185.44	205.71	243.27	70.04	320.89	759.12	573.34	194.96	335.51	232.95	38.64	90.88	39.33
192			32653.33	112368.46	24227.49	64835.08	52877.39	53404.19	58577.15	26295.51	3732.05	2052.53	1793.25	816.93	956.43	742.49	569.23	854.06	1507.63	1309.89	852.33	431.75	419.36	226.16	175.24	235.81	252.98	383.38	282.60	365.37	274.65	141.83	122.87	128.99	144.38	127.41	118.27	111.11	154.82	187.50	121.29	67.44	75.00	119.19	133.43	97.93	57.28	35.81	76.91
193			59695.85	129969.26	111360.92	74918.89	38059.19	25272.90	51236.00	98025.25	17459.89	4233.90	1504.34	2486.84	2093.25	1645.90	2039.00	714.62	841.71	1082.72	525.34	497.28	623.16	901.32	768.29	313.71	695.97	439.95	445.92	190.68	121.44	252.03	249.19	170.72	254.04	203.22	83.74	176.79	358.48	367.66	263.86	73.55	149.83	111.86	68.01	94.47	100.48	91.62	184.29
194			123581.39	411928.15	163041.73	29778.47	90813.85	74063.73	34087.70	36017.06	5456.88	3632.82	1408.06	1810.92	1887.53	1038.68	962.58	1826.38	1533.99	773.13	515.67	813.23	697.26	260.31	339.48	85.17	82.50	192.24	230.38	159.97	421.75	293.63	117.94	158.58	226.38	95.81	156.30	72.36	67.69	71.45	97.24	148.34	69.10	80.42	58.67	74.08	64.21	116.04	90.38
195			36432.05	53420.25	49731.12	88197.81	96930.21	26351.54	19625.23	20415.90	5817.09	2118.46	2186.04	1733.52	1802.41	1129.88	728.62	612.99	480.07	319.86	318.83	343.01	290.15	196.61	206.88	171.65	103.63	98.61	92.09	102.23	142.84	147.83	120.55	70.25	119.14	108.25	89.82	90.06	117.64	115.11	50.85	51.10	51.43	61.42	69.96	97.78	24.70	44.70	36.25
196			27136.43	564148.12	114735.48	41639.75	25516.63	25745.75	19839.84	40828.28	13642.07	4650.82	1957.08	1293.09	2039.91	1180.12	842.53	1172.58	1130.78	598.46	347.72	234.84	209.44	484.75	878.42	429.16	261.10	174.81	122.59	90.82	199.73	110.95	233.72	349.45	218.28	189.21	50.80	129.05	251.39	83.84	103.70	70.09	96.71	74.93	113.02	71.94	77.79	86.66	71.98
197			122051.83	673789.43	655732.75	284092.46	160470.71	93864.31	25480.91	68558.41	29437.15	4445.25	2452.07	2437.94	3668.21	3627.70	4422.75	3823.42	3144.93	990.04	443.72	372.98	322.26	201.92	185.86	194.24	536.80	768.59	395.85	241.67	138.14	127.12	162.71	126.33	133.19	131.61	142.16	217.25	163.80	141.40	163.99	93.40	135.69	106.15	73.95	64.24	73.04	118.06	106.47
198			156873.90	646193.37	87807.38	73332.82	65826.01	27230.30	31999.13	32653.06	17060.86	5343.76	2906.48	3277.77	1047.40	864.70	1147.09	1275.25	953.91	590.60	522.45	1155.46	653.97	636.25	445.05	330.54	414.82	532.71	488.53	513.20	580.99	286.78	209.41	204.35	363.06	455.84	359.65	202.82	356.28	409.00	187.33	204.25	126.48	108.11	110.77	189.40	186.81	233.42	146.54
199			32171.94	337104.15	202853.10	128694.45	69176.97	89014.28	61900.33	36243.08	32924.89	5724.84	1396.68	1417.76	2234.89	3493.78	2599.32	1243.77	1755.92	2008.76	1080.39	528.85	271.66	361.59	292.42	321.58	265.68	111.98	152.65	182.25	344.20	314.23	136.90	94.41	252.79	215.37	100.50	128.39	174.71	108.34	152.55	117.31	75.78	81.60	47.11	52.74	160.24	52.84	57.16
200			40052.63	151810.15	117303.10	76752.03	63107.03	66728.55	33579.41	13619.74	9772.92	4315.41	2031.46	1525.14	1364.30	1793.63	1393.76	690.59	502.83	690.60	971.73	722.47	455.31	132.48	165.54	501.58	131.78	159.05	233.30	327.58	460.37	399.90	513.92	226.41	180.06	88.43	108.68	75.88	104.96	239.63	172.96	237.21	243.77	178.59	131.71	70.53	163.14	119.88	79.82
201			199529.01	385173.65	77239.68	46784.96	32792.84	27142.90	25615.95	22021.97	4838.11	1317.80	689.06	778.34	868.53	867.25	469.64	304.73	259.49	300.08	372.38	554.43	533.09	323.60	258.29	224.12	227.00	207.04	150.29	137.50	120.16	119.71	128.24	133.32	214.34	66.50	60.55	106.61	149.20	126.25	80.10	56.00	61.18	78.69	73.90	119.74	103.51	89.40	131.90
202			2627620.50	10926553.00	1475747.50	107229.73	54015.77	29718.81	140719.12	141033.01	16434.45	7815.29	4947.89	2075.64	3219.86	4459.29	3342.91	1802.45	734.35	1265.38	1258.12	1460.06	952.54	334.70	879.69	238.69	308.56	423.02	204.84	299.23	592.03	334.41	137.87	216.16	182.79	366.82	454.54	545.20	495.59	221.08	116.85	104.17	181.25	154.12	361.35	313.54	312.50	194.40	197.67
203			1500858.75	3837141.25	348686.53	50644.31	35526.69	17611.20	23451.47	19257.08	8304.35	6761.68	4019.22	4237.39	3074.38	3423.29	2439.63	3026.21	4389.38	1755.02	2730.73	3147.66	3901.53	1356.43	1726.50	963.86	2279.86	2090.32	2555.20	1364.79	1411.37	2094.83	2134.58	1478.31	1016.17	946.12	1337.72	1216.22	1665.67	1665.22	2083.61	1093.27	723.92	479.61	976.55	1668.57	1471.38	1391.40	1608.90
204			213374.71	1319849.62	75816.02	48626.28	46187.35	13584.72	30608.58	73273.95	26704.87	4701.81	3605.90	1610.36	1616.26	2501.41	3199.13	4832.44	2835.88	834.44	876.05	1237.82	1161.51	741.48	1307.60	581.84	989.91	1511.43	1274.95	676.76	549.85	250.71	424.25	402.00	727.68	693.87	343.73	553.74	301.56	417.66	703.48	920.74	485.14	394.57	360.40	589.22	838.66	386.21	409.77
205			45097.18	162097.31	125796.03	52689.73	37470.15	29565.18	25113.17	45672.51	15363.68	6197.60	2066.22	3182.03	2273.39	1534.59	955.38	448.09	669.09	810.92	555.34	530.17	434.73	447.70	409.42	410.19	427.49	448.76	357.60	223.25	196.88	231.73	276.53	271.12	240.18	239.13	158.76	135.49	122.72	96.56	105.38	129.58	56.50	56.87	121.14	155.22	55.98	39.87	56.69
206			192823.20	536957.43	73308.65	70696.00	111480.67	34861.27	32939.54	19706.69	6799.37	1717.97	1425.60	938.78	1629.26	1369.22	1848.65	1007.76	474.72	912.73	394.09	678.32	667.27	749.36	1006.89	752.58	243.07	138.14	169.56	268.64	313.54	244.64	268.14	484.99	487.21	171.20	162.18	211.25	313.20	137.37	143.47	177.22	115.60	199.70	107.91	75.29	51.50	78.93	78.07
207			47983.08	327516.21	171576.56	77114.42	80809.94	79676.56	76225.62	53306.64	13814.88	2650.64	1530.73	847.95	1375.63	2151.30	1629.25	1193.01	886.14	430.50	1388.53	402.58	557.47	803.86	515.85	164.31	320.88	287.82	550.94	373.40	358.94	154.48	114.41	105.56	109.10	215.40	270.58	202.71	211.20	188.56	210.20	160.48	140.62	134.51	145.55	138.65	51.37	124.52	83.68
208			41190.74	702542.12	236349.60	176612.42	111114.56	44236.73	28136.97	28604.03	5371.07	6226.48	4178.07	1856.93	1187.48	1025.78	1116.37	986.42	646.43	281.63	658.20	720.31	447.83	479.36	561.94	290.63	133.25	193.61	401.93	511.38	338.85	401.92	342.05	156.99	283.60	145.28	179.54	146.65	72.93	78.72	150.60	272.01	206.80	168.20	62.24	139.88	163.57	66.53	71.77
209			20220.91	816381.37	86942.79	52959.97	24197.14	19202.51	34535.37	32564.57	5163.57	3175.89	2541.05	2849.84	1451.10	2589.95	1667.65	1725.35	1260.87	1140.39	1547.88	2225.39	2225.47	1320.41	1643.07	955.74	1278.62	830.26	307.93	543.77	433.38	549.56	504.24	392.89	801.07	713.87	691.04	496.66	614.38	639.35	237.09	273.29	550.83	261.92	470.45	323.91	221.55	161.43	141.59
210			43106.32	235515.82	101222.73	57109.60	31491.62	32908.78	41717.23	37287.28	14417.83	3263.76	1388.35	1731.74	2260.77	1796.28	1245.10	962.70	1049.01	960.82	1206.66	1234.87	1069.33	987.12	730.01	467.24	356.97	392.01	418.69	301.73	152.02	127.46	60.92	155.82	220.11	137.22	87.95	79.62	137.86	113.64	97.83	166.10	119.84	168.87	190.89	102.09	49.05	174.84	114.59
211			142871.60	611651.50	108721.21	117616.71	36827.57	37840.42	31534.15	36403.35	15623.26	3653.22	4002.81	1357.26	417.93	994.14	834.62	1619.24	845.75	1085.98	930.45	727.13	426.51	568.43	565.55	274.20	266.40	252.71	193.62	243.80	168.23	259.04	334.62	319.21	390.99	331.40	256.17	238.35	151.84	125.97	117.33	119.80	127.81	186.38	170.74	102.11	85.54	88.13	139.22
212			77953.19	254240.71	131490.71	43683.53	71171.57	79460.64	85227.92	50251.78	9842.45	10718.05	4289.52	1796.68	1366.94	991.63	1068.62	808.62	1140.53	1320.25	1245.46	830.12	359.74	284.27	319.13	147.25	387.50	438.36	383.47	214.69	244.04	127.37	260.06	185.79	115.84	138.92	122.78	168.44	96.19	142.48	51.95	210.50	180.70	58.47	63.16	92.84	83.53	136.74	180.43
213			109388.10	251221.53	178616.15	82676.89	75567.35	45335.39	36233.26	31290.45	16369.22	2138.11	783.23	1549.16	4328.34	4888.78	1606.53	829.39	1616.29	1359.65	780.50	424.12	295.29	569.79	1684.36	860.49	117.00	114.87	304.01	185.48	207.59	119.97	181.48	442.40	201.29	118.86	62.16	60.97	111.35	144.20	105.67	79.38	61.98	69.07	74.88	103.87	62.53	93.73	98.89
214			251134.68	639251.25	180184.17	24489.26	42471.91	66489.16	67226.37	26072.51	9068.77	2695.81	1453.74	1392.32	739.60	1306.60	1897.17	2125.49	1904.11	946.77	922.19	342.09	299.58	524.07	392.72	260.90	318.13	319.47	203.46	190.02	193.69	321.40	171.31	139.39	125.26	134.45	123.75	169.93	261.65	223.76	164.14	74.67	67.05	147.76	130.55	133.46	122.39	123.04	67.90
215			85088.17	227557.31	93596.07	38674.91	48043.42	29116.36	35474.76	21550.05	10179.33	9551.11	4467.68	4387.09	1477.74	1476.90	1470.99	579.52	249.53	914.76	358.70	1232.52	1078.43	913.11	773.09	977.19	554.59	291.93	474.72	375.48	327.28	345.16	320.68	237.56	421.48	275.68	256.40	72.61	228.68	344.85	276.09	234.03	495.17	462.23	400.59	328.19	247.54	227.41	573.62
216			249281.14	2077289.62	286073.03	86319.94	181227.23	175953.45	107453.39	45565.23	13663.88	4757.31	4546.26	2916.67	2725.05	2658.14	5590.66	4606.63	2532.70	1299.29	1601.78	1633.40	2032.17	867.88	1566.53	2008.48	1954.79	1070.91	846.89	1255.22	771.51	855.14	891.81	518.27	655.25	900.76	799.82	502.97	392.35	1106.49	678.03	751.88	816.81	570.07	117.83	333.77	665.94	614.03	360.48
217			168509.89	817610.12	271923.06	58898.91	69933.77	11651.53	23296.24	44015.07	15983.22	3493.98	1454.39	992.50	2721.68	2303.17	1816.89	1651.78	1299.15	1158.68	649.70	551.55	423.32	336.02	422.54	474.19	171.52	428.46	309.99	542.69	529.21	439.39	506.90	130.33	80.06	63.63	47.69	142.46	506.45	586.16	444.89	245.67	170.82	171.67	89.22	98.50	69.92	114.37	230.52
218			29249.22	193121.75	62876.46	34220.99	9635.19	16526.96	12548.39	21829.73	12302.17	2899.75	1227.98	917.00	916.41	747.98	764.34	646.86	423.13	727.32	541.68	236.35	655.62	316.58	141.92	164.59	264.84	294.24	205.73	175.15	129.33	132.46	88.09	108.39	122.33	92.49	142.82	132.84	100.40	99.65	160.29	211.87	237.45	126.29	95.34	74.69	99.07	82.85	96.88
219			80726.00	450478.50	42954.18	16983.20	14115.52	21876.23	26480.00	59078.19	21311.07	3988.12	3802.71	4095.09	2901.40	2672.89	1642.94	1318.73	1207.14	538.13	560.32	1284.58	1413.71	536.12	1185.90	535.82	319.11	218.67	248.59	514.85	348.23	410.93	711.07	438.37	478.61	559.07	284.23	426.08	494.23	533.11	254.64	387.49	533.75	257.39	271.41	384.05	139.94	242.97	237.57
220			18658.62	825839.75	62275.65	18443.05	16457.30	12250.66	14297.97	8803.92	6295.03	3773.30	2930.22	1393.85	611.27	420.44	831.31	1105.84	978.23	1083.04	477.86	391.98	316.11	448.77	460.70	318.15	459.12	237.15	384.34	296.39	565.73	352.90	121.71	460.69	460.65	604.32	155.62	201.37	103.08	143.34	113.91	278.94	177.81	224.04	189.21	262.43	244.56	149.55	124.91
221			19625.92	134106.10	54451.37	44651.33	42536.09	21117.79	14813.44	25491.14	15765.10	3533.80	2455.97	1879.73	2292.78	1854.12	1485.32	927.57	527.67	450.21	386.07	380.29	252.58	183.08	182.95	118.49	58.83	112.93	128.17	125.21	91.58	108.50	110.09	68.79	112.42	69.36	75.37	125.15	95.07	69.20	60.63	66.22	45.52	48.52	59.84	50.30	62.18	79.86	29.64
222			197531.28	599898.50	212971.64	81623.07	33653.80	15010.09	21738.15	43726.67	16073.95	2037.06	1036.63	1269.97	1616.84	914.35	564.59	603.15	347.53	595.65	509.44	375.80	513.79	581.96	698.23	481.98	159.16	166.95	335.80	469.23	306.28	219.81	121.43	87.18	78.01	146.75	128.36	116.98	159.93	142.82	50.61	81.92	166.24	205.14	140.59	108.23	134.00	138.13	88.39
223			1527700.50	2923342.75	568432.68	74626.42	61759.55	31032.47	35683.00	27912.00	20121.87	8089.13	5633.53	4201.74	1106.26	1355.17	1546.80	1471.87	1248.23	782.44	1762.60	2315.99	1283.74	961.79	464.14	972.01	1406.26	862.68	969.28	547.73	335.91	284.86	299.11	264.72	473.75	488.89	441.02	624.62	808.65	641.71	308.15	328.18	435.51	249.07	391.23	357.71	333.99	312.34	203.04
224			23069.52	164891.48	78049.42	73923.27	47452.85	15463.50	36865.30	33723.16	3043.69	2712.35	2155.68	1651.92	1685.13	1297.87	1088.83	757.30	1353.95	1213.60	392.96	343.53	270.17	360.68	239.77	258.66	328.71	566.42	434.36	158.73	117.45	138.58	251.52	264.43	68.06	55.51	76.69	133.74	257.30	186.99	54.16	71.45	110.10	101.74	72.15	42.41	42.71	73.34	60.84
225			392850.37	705710.93	284098.96	65918.60	29868.88	24926.10	35444.28	69985.16	15698.73	1860.84	2030.26	787.07	1346.23	1126.56	1777.20	1304.38	642.54	339.74	397.96	374.15	506.67	151.88	297.85	404.40	346.78	165.97	141.66	161.18	113.66	225.00	163.08	168.51	140.20	128.52	69.81	112.27	172.34	78.50	169.22	127.98	140.07	130.82	110.92	101.53	60.01	93.05	77.09
226			209353.79	1764117.50	82821.74	37254.60	29621.69	16430.33	34996.10	32624.92	13659.46	5463.98	1451.58	8472.03	5923.26	7104.85	1715.13	1708.71	3797.01	973.01	2544.25	1432.54	4887.13	1573.08	1424.53	1373.32	3463.72	5121.93	3140.76	1419.23	1889.78	884.64	1289.93	1462.63	774.96	1880.50	1679.19	917.73	404.09	601.35	907.34	1618.55	1652.53	1597.46	487.39	322.62	343.00	204.74	122.24
227			168118.03	822775.31	80080.45	84058.18	102818.39	38189.75	38742.71	24894.85	15525.54	3273.33	2476.16	1646.43	1205.19	1400.11	1261.16	1012.72	1167.63	1753.04	905.40	604.73	309.80	725.38	1141.34	1063.77	538.57	639.29	352.18	209.55	363.64	587.49	179.36	156.10	167.03	169.41	211.24	278.74	146.18	187.31	229.26	177.24	120.11	50.13	112.55	158.47	97.72	74.46	88.02
228			2458765.75	26140426.00	2960919.25	152135.12	128757.82	102345.68	26559.63	28417.68	24018.09	14527.91	6851.11	4427.47	3305.87	19251.64	23983.82	18398.58	8302.06	12509.29	8173.78	12450.25	8991.35	24963.73	17162.40	7242.17	2913.75	1953.52	3596.51	1842.31	4751.40	4003.73	1200.36	5326.39	3631.94	2225.05	2462.65	12203.46	9914.66	4255.39	6864.22	2820.60	2883.26	2168.88	2854.91	4390.68	5418.27	2329.61	2808.88
229			66226.79	169209.76	72741.56	37464.56	15345.19	20738.94	39923.25	22774.79	8495.97	2667.09	1222.68	1389.01	751.12	568.09	436.39	763.99	894.95	736.49	484.91	345.00	253.38	192.01	144.81	259.46	227.01	98.86	151.74	171.89	186.73	130.12	146.60	126.16	115.65	91.74	121.99	103.97	172.65	61.08	40.76	56.18	84.92	88.67	59.20	66.47	116.43	142.89	103.88
230			49492.10	124097.12	79930.19	40242.34	15731.56	22141.75	44320.46	24864.05	6993.77	3728.58	2376.87	2920.14	2218.96	2193.58	2460.42	1221.31	1123.61	749.60	962.38	1233.29	740.15	698.26	324.33	801.16	411.55	341.81	404.24	1018.51	461.70	464.89	403.33	474.21	626.78	158.39	193.66	310.28	557.19	440.66	355.97	589.46	388.60	99.87	264.23	481.79	392.45	395.27	141.67
231			33682.12	391967.31	102052.01	47367.57	33783.32	21019.11	16573.98	28465.32	13493.13	2848.88	3050.64	3586.83	1204.00	1549.24	786.72	362.06	637.80	697.72	661.26	138.64	647.11	1322.51	685.26	480.79	248.41	769.33	241.96	113.74	130.36	174.02	174.97	254.32	332.68	188.35	69.01	127.31	73.52	98.59	104.63	134.61	90.23	63.39	138.58	89.92	155.10	142.16	159.75
232			72659.85	843296.43	77893.78	30617.47	26246.16	9183.09	6694.27	20869.94	10533.75	5543.48	2460.21	1239.79	1903.26	952.30	653.58	615.64	966.93	690.53	455.51	661.07	520.62	903.35	804.51	524.11	437.61	465.63	306.81	233.60	358.29	353.02	296.14	454.97	305.38	168.00	58.13	181.71	272.57	173.87	244.87	229.00	286.15	158.90	103.34	140.01	152.16	167.00	213.52
233			66866.39	211811.40	61578.08	60877.29	53525.43	47768.13	44231.21	30162.02	11886.96	2142.29	2288.13	1288.85	736.90	1625.02	1604.80	309.83	1237.97	1022.38	652.27	302.17	167.26	291.96	784.77	367.97	173.11	145.63	103.36	101.12	155.85	127.77	169.36	226.15	172.32	256.68	236.19	166.99	219.22	148.62	156.59	142.16	235.20	193.34	151.46	94.49	166.56	130.02	103.31
234			956697.56	1857615.12	306736.59	96012.58	100075.32	39401.99	50676.75	53409.54	23861.11	8440.01	6125.61	2694.08	3002.02	3167.04	2801.95	1997.50	1336.22	2524.19	2295.32	1712.45	2548.68	2260.93	3221.46	2641.57	2191.72	1100.14	1315.66	965.38	1199.41	530.12	606.80	782.80	829.57	788.12	814.83	487.20	596.66	626.09	565.30	467.75	1796.79	835.81	345.39	311.19	368.90	315.57	321.51
235			228300.12	1122370.62	214105.89	91559.12	83828.07	20624.51	28357.95	34248.82	13648.64	5683.26	1792.57	2451.79	2263.89	8438.18	6943.76	5182.32	2352.82	718.18	995.16	1453.55	1518.32	972.09	1151.04	638.78	776.74	1503.26	1353.16	1390.70	788.30	1065.97	910.33	1305.44	628.88	285.03	415.67	440.07	590.80	639.85	730.53	761.49	651.70	384.43	233.72	450.54	422.96	526.23	803.55
236			96178.03	225020.03	16022.00	55769.98	35126.80	10413.22	24028.46	19188.63	13350.26	4814.04	3402.48	5211.45	6924.21	3304.55	1018.83	2853.25	2713.77	2398.98	1293.65	954.10	689.80	240.90	678.02	299.04	145.70	1269.06	1584.02	1265.16	1487.47	1105.03	720.92	900.30	504.07	833.58	674.62	2310.48	632.56	569.15	668.35	344.81	533.44	721.60	910.61	367.15	266.75	218.05	787.37
237			74369.69	424247.78	148103.57	98441.80	51459.64	27680.22	29407.80	23190.56	6655.80	2948.60	1389.47	2725.53	1682.54	1191.61	1275.74	1324.63	1926.06	771.56	798.93	743.90	782.59	579.12	530.47	335.59	473.65	239.39	573.91	1511.81	801.83	276.02	808.01	538.96	675.19	556.45	544.00	226.98	357.33	423.70	377.33	366.34	500.51	524.03	317.45	110.22	115.63	291.49	569.98
238			98559.95	789695.31	157955.67	25281.36	30890.48	46102.03	51172.07	39597.27	19643.35	8333.72	5216.83	5128.89	1763.75	1092.52	1526.16	2566.69	2735.94	862.92	1205.46	3956.00	4089.69	2576.62	801.44	684.93	1381.36	1336.47	1068.83	1002.58	1217.06	955.58	333.48	856.72	548.94	724.47	1088.84	1158.44	734.60	422.41	219.91	354.36	707.20	720.37	528.69	516.66	271.40	174.20	342.62
239			158778.00	848137.18	155368.95	94404.70	45752.42	29964.24	57184.16	47360.97	18423.79	9953.15	6818.68	3152.89	1372.49	1254.96	1971.95	2585.44	3426.40	2846.53	1911.64	2356.61	1773.67	1420.72	475.96	705.66	566.36	568.10	804.92	924.84	829.41	1834.30	1703.78	1062.14	1337.24	585.76	673.40	492.86	463.25	577.45	660.32	286.33	290.03	462.97	380.27	333.15	500.67	277.96	172.45
240			63369.73	146722.54	95447.01	86997.35	91637.85	148596.45	127639.05	14061.35	5403.19	5126.47	2298.93	953.13	898.29	2170.45	1631.62	1005.10	1177.54	389.35	268.24	400.23	288.52	213.70	344.67	317.06	285.38	619.31	157.79	442.90	458.32	193.20	265.07	191.68	92.18	183.60	259.24	242.70	183.01	119.70	185.53	167.17	243.17	93.52	52.55	64.78	92.48	108.24	82.20
241			32064.53	191840.48	28708.09	26340.80	18748.80	32532.69	70170.74	22244.88	3119.33	1998.06	1581.01	1218.35	1196.56	1696.72	1882.77	435.81	1062.52	811.48	346.65	211.14	432.21	415.42	598.31	324.61	98.49	131.74	235.24	292.91	260.06	206.55	226.24	376.68	571.06	137.53	249.62	226.59	136.06	216.48	122.42	300.34	205.10	129.39	101.24	352.89	325.03	141.76	71.79
242			51793.30	155781.79	25069.73	51728.83	76720.14	39009.00	27162.78	41386.71	6036.67	4247.37	1687.34	1086.04	629.66	920.32	576.45	913.98	817.73	711.02	298.13	179.65	134.92	181.82	189.44	162.05	252.19	242.03	165.88	176.70	161.86	223.47	52.78	66.46	86.96	104.56	104.89	124.32	58.82	60.03	46.08	35.58	103.88	81.22	16.24	25.74	48.33	54.41	50.94
243			62513.01	153488.32	110814.94	160372.18	89949.03	23318.09	17544.28	40447.44	12561.63	3848.03	3851.19	3552.24	3020.78	3144.64	2712.51	1725.06	1163.95	1454.48	922.82	724.84	511.41	694.47	669.22	742.02	717.20	536.90	574.38	491.43	461.95	469.23	444.93	352.98	525.68	554.70	281.49	207.32	166.93	125.70	127.75	164.25	265.85	107.73	123.98	90.96	133.81	100.84	63.08
244			74850.67	312370.15	419276.06	166911.37	61906.01	56364.08	60246.30	32909.80	25804.99	10388.65	3407.32	2102.60	1108.53	1343.87	1626.08	2141.60	2034.51	785.15	648.73	401.09	405.55	366.29	326.48	227.15	297.80	149.39	218.28	509.57	434.77	207.25	210.16	167.33	147.18	124.49	183.79	82.72	185.53	86.12	65.16	90.97	179.35	73.83	38.49	53.74	67.49	93.72	120.20
245			1937384.00	3759472.00	648047.18	74704.14	81246.73	37118.76	43558.49	41567.33	13680.19	3627.85	2997.54	2602.41	2661.75	920.82	1618.89	1248.54	841.07	680.59	538.17	442.20	364.68	473.31	497.74	375.81	730.48	179.73	404.03	536.11	574.69	466.42	508.93	442.81	406.19	55.40	240.70	344.38	198.75	317.20	196.39	89.13	255.21	217.63	183.77	193.09	157.53	84.23	131.10
246			12653.02	165434.85	70848.46	22772.76	66329.10	40362.98	37765.28	30070.65	8950.55	1562.51	1906.77	721.84	1290.13	1220.36	446.42	604.89	685.14	1442.70	989.24	459.30	272.31	326.98	552.26	311.06	187.53	110.85	67.00	119.43	150.27	86.46	78.87	77.74	85.92	173.98	166.81	69.07	111.15	115.23	148.93	77.61	70.27	104.75	122.24	88.13	59.01	92.99	84.61
247			3211572.25	7544327.00	722714.87	60345.50	47502.80	27057.23	32813.73	41153.30	11198.33	3588.95	6371.90	2595.29	3493.87	2103.32	1156.50	1076.03	2568.93	2170.65	3052.67	1198.85	799.10	603.50	551.89	1181.43	856.53	1054.56	714.96	566.45	780.04	1134.97	1043.48	1249.14	402.83	332.48	437.58	677.17	474.04	116.85	317.60	332.27	590.45	296.41	274.60	333.67	463.13	501.62	335.29
248			56872.64	501333.28	46978.30	19587.41	33230.45	57699.99	37260.92	13257.83	3766.67	2721.34	3218.03	1104.75	1396.14	1260.38	1573.25	1568.39	1326.82	798.50	1281.60	995.75	528.87	475.92	567.31	314.99	176.52	440.07	411.73	576.02	658.55	439.71	268.00	190.51	531.05	397.97	330.62	322.28	281.93	83.30	130.07	130.16	343.86	399.00	179.58	213.68	253.02	191.97	174.71
249			50839.81	286953.34	118949.24	58097.23	21784.73	23021.76	30673.42	20241.90	3261.26	2944.73	2453.02	1333.36	1471.55	749.59	1269.22	282.94	629.56	881.78	296.20	416.39	240.66	462.52	395.95	413.99	362.27	192.52	172.32	218.21	75.32	131.62	180.93	98.03	122.07	144.99	246.37	177.28	86.13	117.00	277.45	230.49	207.29	91.23	90.55	105.72	91.43	130.70	114.62
250			105965.26	473095.87	136836.01	69243.26	25089.18	36822.60	49196.33	15978.28	7967.98	4560.38	3124.48	2077.47	764.72	1527.01	2230.72	2423.93	1913.68	846.69	752.02	334.35	337.09	499.82	1211.77	646.50	334.44	473.87	612.10	851.52	458.20	257.75	222.23	132.10	214.46	292.77	238.95	71.27	146.59	220.26	240.65	240.99	147.80	310.71	192.37	240.20	184.89	127.97	243.22
251			852947.18	8205153.50	389735.31	51661.57	25178.46	26063.72	28653.35	33298.64	21568.69	6609.92	4820.60	2684.67	3258.29	2552.54	1684.43	3309.76	2484.95	6904.46	3875.75	4890.88	2286.14	2572.33	2035.20	2793.66	972.64	1125.88	590.31	399.81	306.69	236.16	2495.49	1685.89	1172.08	1055.72	2408.50	2028.32	1546.74	546.27	1004.19	884.70	801.34	873.49	1088.05	1121.20	564.98	368.98	1045.82
252			618292.18	1721615.62	304112.62	39627.79	61520.00	36355.26	37954.72	30582.31	10357.18	3829.48	2607.22	2319.65	1718.64	2227.31	1507.13	1413.04	1041.24	759.01	421.36	380.18	397.24	244.36	497.57	704.00	266.45	338.35	168.39	219.44	404.24	438.27	560.58	524.48	265.29	142.08	297.83	163.51	119.47	178.71	299.17	188.66	125.63	121.16	88.37	136.83	182.99	151.57	113.87
253			113535.08	830187.87	235597.75	102691.17	65515.53	43230.00	48009.80	30948.97	2887.92	2081.75	1822.51	1753.67	1055.67	1112.32	1865.46	2401.99	2491.32	1517.80	1051.59	882.64	671.53	372.05	597.79	501.37	574.21	436.95	371.87	462.06	173.34	159.06	334.98	234.65	256.62	341.66	108.14	185.83	255.55	210.66	283.75	247.64	112.52	250.69	169.21	81.23	146.80	122.90	194.93
254			90594.71	286432.25	113694.97	71106.73	32822.85	19785.40	29419.15	16705.79	7919.46	4185.87	1719.01	2980.77	1807.18	1440.03	995.86	1150.92	2027.26	1042.87	1256.68	755.05	796.99	358.77	369.29	305.79	342.26	252.60	259.94	181.67	262.15	366.63	248.83	128.06	100.16	61.05	74.60	99.11	71.99	67.92	114.92	117.93	71.11	62.03	83.76	79.85	107.07	62.80	27.96
255			32475.13	267581.34	97488.42	88747.47	122953.10	67344.85	35887.92	40501.79	8230.13	6466.07	3972.03	2188.09	1545.28	1707.50	1201.32	582.48	673.08	632.72	397.87	427.01	524.46	293.06	353.62	387.41	389.88	168.91	202.54	202.70	114.41	221.35	104.64	49.35	132.52	193.38	239.25	183.04	136.11	95.90	84.78	76.64	113.46	95.36	120.78	93.91	71.97	76.32	75.04
256			145089.25	296113.18	81362.51	52024.00	40005.92	21608.50	29958.70	29107.12	6737.36	3539.54	2046.28	1111.31	831.07	310.99	791.23	6.96	322.55	274.92	140.28	342.58	132.28	107.01	165.69	257.27	310.09	221.59	208.98	237.09	281.69	178.21	281.18	258.95	221.52	188.94	118.14	240.47	226.96	226.20	149.98	121.73	193.28	173.07	91.03	71.89	141.23	85.15	91.69
257			106672.01	627172.31	78525.71	74212.25	91721.79	38630.46	41672.00	81322.50	31344.75	5239.67	3609.77	1743.76	1452.51	1097.49	831.34	767.21	423.91	670.49	2009.63	773.28	574.49	459.91	826.27	598.33	915.63	609.37	368.29	456.49	316.13	266.52	498.66	195.90	331.23	437.01	216.65	294.75	263.15	256.58	257.39	244.91	225.77	367.56	286.21	170.70	239.57	166.26	338.51
258			83952.10	165348.39	166006.70	156675.37	76157.32	76910.74	89851.02	60784.24	24088.86	12760.03	4577.40	4717.02	4283.59	1954.78	797.81	1682.61	2531.49	2254.11	1136.36	781.80	659.33	518.04	475.65	341.25	266.21	369.33	387.62	316.21	509.93	288.30	290.19	192.04	112.91	176.26	179.59	188.39	163.81	122.68	155.51	156.83	216.46	154.16	116.90	60.28	59.60	187.65	230.47
259			64431.77	827141.50	333521.93	116390.37	112906.18	126966.21	85752.91	35656.56	5237.34	4655.88	2634.84	970.66	1397.55	1093.10	1016.77	736.01	449.79	826.55	488.62	420.07	306.99	257.54	254.99	249.68	269.03	307.16	241.53	124.15	138.45	134.73	133.93	167.62	218.97	88.51	115.42	122.30	98.76	131.05	126.84	56.80	97.41	59.74	108.30	148.59	82.19	70.04	69.10
260			126017.38	377494.18	94579.79	37773.59	39780.37	44204.76	72577.49	45524.97	11004.20	2594.52	1524.08	2207.21	1564.37	1448.24	1475.93	1442.40	1056.66	798.72	510.94	327.33	389.88	579.44	975.20	476.94	321.10	281.38	193.37	95.46	152.32	146.26	137.70	268.03	154.73	154.51	118.10	151.98	68.59	72.19	80.76	62.14	192.33	206.22	72.04	130.92	82.95	98.55	55.64
261			37076.83	147400.46	109325.43	76046.16	37016.38	25396.18	47368.66	40056.77	11920.51	5343.45	1535.66	1553.76	3163.58	2232.89	1889.74	1641.24	1512.05	1568.62	1291.20	425.76	251.19	400.67	304.13	184.28	349.21	246.46	40.34	118.44	157.59	95.95	42.42	64.94	124.05	55.60	79.56	83.28	101.58	78.29	56.57	41.28	78.43	86.75	89.40	85.20	43.62	28.92	25.97
262			54747.47	160921.56	137202.09	59714.70	70067.78	57738.26	80944.13	34963.30	5717.92	3424.44	1490.45	2783.46	1992.87	2341.02	2569.64	1726.73	1452.62	873.27	325.23	343.62	428.13	174.91	217.75	196.24	102.09	154.81	242.54	267.16	257.28	151.15	76.75	111.97	169.99	132.35	67.68	101.64	72.58	66.83	86.82	102.71	141.49	76.30	109.66	105.75	140.08	87.29	100.91
263			156680.60	1903236.37	102270.66	46076.37	36882.99	11536.12	12077.16	15545.57	13976.35	5139.84	3992.39	4084.90	3518.87	2468.79	2199.29	1345.84	1763.80	882.89	1616.44	2893.63	1461.44	3210.62	3391.86	1553.46	1617.71	1682.95	1179.11	488.11	781.71	1115.36	404.45	948.53	582.05	495.75	476.05	527.75	407.15	269.77	787.64	482.26	685.83	405.26	457.04	467.67	423.57	934.91	713.07
264			96292.13	303506.78	127502.78	69623.41	57784.74	59618.71	50895.73	77493.98	30267.27	5279.76	3406.07	3912.22	3346.99	2292.33	1776.79	1459.71	1460.95	1347.41	740.98	313.65	177.50	410.18	814.23	840.90	602.18	325.79	336.68	467.59	636.25	428.62	300.22	166.24	136.39	150.35	195.58	289.81	307.22	120.63	61.69	123.11	116.62	115.93	154.84	84.44	71.36	85.27	47.15
265			202484.56	338193.43	57051.93	23994.38	30530.00	9638.18	20722.15	11294.35	2468.77	2409.23	2088.36	1295.83	1051.61	893.10	801.04	571.13	746.32	432.66	830.82	543.43	523.12	276.19	178.07	207.16	155.38	357.66	133.60	201.27	181.36	259.43	335.12	288.77	478.26	161.35	75.86	272.19	456.77	312.27	130.67	88.96	88.10	101.03	61.04	200.04	240.60	124.31	209.24
266			318525.37	1472651.50	124672.05	44950.85	33179.59	12370.18	21668.04	32533.58	20025.70	5889.84	2893.73	1826.19	1073.12	1985.66	829.96	762.11	561.44	563.62	679.26	583.95	726.23	919.51	500.08	363.36	344.44	700.33	315.25	435.65	666.88	703.38	626.83	552.21	720.62	321.04	226.62	291.19	426.93	394.14	223.56	145.39	222.60	213.38	253.02	42.98	185.12	169.54	269.49
267			286537.03	1853618.75	229075.71	40751.53	32099.05	42574.15	21167.27	21632.88	15270.93	12518.74	4194.08	3187.17	6978.50	4499.78	2696.88	1833.66	2008.58	917.96	1950.95	2155.29	1887.28	1049.31	2409.62	1726.11	1392.51	433.33	2608.45	4720.38	6757.17	1809.95	1315.96	1172.99	2486.52	1099.78	2079.23	2497.22	801.39	622.47	394.32	1541.75	3455.46	1429.71	3370.44	1851.35	1227.15	738.52	320.44
268			208584.53	312056.03	139234.03	170560.90	65576.69	48926.52	56205.16	28076.24	8067.94	3147.00	1170.57	615.77	700.99	936.45	611.15	539.40	474.67	691.74	327.90	614.49	1113.78	488.12	293.52	275.17	282.93	231.57	343.77	409.18	322.21	206.21	175.42	196.64	172.25	143.52	184.96	154.62	92.06	97.22	75.53	39.42	85.34	122.16	81.81	64.69	65.27	32.80	30.19
269			151899.96	1119746.00	183887.67	62223.09	28246.30	34053.05	53941.12	59762.78	24554.90	3812.35	3585.06	1434.40	1124.63	1695.74	2512.06	1677.92	1585.39	1950.03	1814.84	1594.14	542.44	495.00	608.72	413.57	827.91	618.84	656.62	1434.52	613.47	501.23	383.74	651.02	665.76	248.12	475.03	269.09	210.08	314.23	523.19	527.81	300.66	310.73	183.25	358.76	815.44	828.85	574.72
270			1638756.00	15000533.00	610750.12	66935.96	94408.06	36334.83	23382.09	41383.03	59077.92	16384.60	13638.07	17406.29	10359.77	2870.14	9388.94	12595.51	11700.28	5197.08	13769.09	6889.79	3624.17	1925.52	6322.93	7650.35	5081.12	1593.10	4477.43	3001.28	1264.41	4268.15	3309.58	4267.77	4789.88	3957.47	5730.82	2666.45	6150.38	3846.90	5443.94	5680.80	4660.51	1222.34	1332.79	2195.85	2900.26	2930.71	2304.81
271			30480.29	224882.15	108974.98	108953.02	110870.30	31363.54	26358.62	44649.97	12107.42	7340.37	4150.88	3105.59	2154.66	1213.58	1790.20	1928.91	1642.19	938.22	547.88	589.43	459.62	326.19	721.95	802.05	268.84	413.48	352.10	310.74	177.14	178.35	131.25	198.50	109.78	107.23	191.96	149.32	215.58	199.95	207.14	116.73	100.40	199.19	125.95	108.84	62.10	174.26	231.93
272			63487.92	315569.81	65919.85	45697.37	25827.46	22468.94	63383.44	39201.36	10753.72	4226.79	1433.30	780.41	1956.24	1250.00	1665.84	1783.73	785.52	654.35	666.34	714.93	668.92	1011.97	352.55	233.64	622.51	906.67	825.68	176.75	158.85	202.75	204.89	322.94	423.67	294.32	316.20	143.11	347.36	324.84	216.29	202.99	342.88	238.84	91.95	149.60	102.40	145.92	141.33
273			187052.53	781072.37	175366.48	49177.11	24713.16	41118.42	61161.48	21918.00	5169.13	1222.49	1354.03	1089.11	746.29	836.94	885.25	638.88	691.55	331.54	471.76	383.78	419.83	586.54	526.41	245.17	162.28	113.34	70.26	183.94	283.23	215.42	190.97	211.11	170.27	127.61	85.40	54.47	87.22	93.70	92.85	106.01	115.24	126.62	96.20	88.31	73.45	42.66	62.11
274			79455.17	204613.00	62421.52	15948.66	17330.94	30684.14	40228.58	23735.64	4694.16	1819.46	1381.09	427.62	699.66	490.95	446.60	657.22	791.04	899.94	686.29	522.60	604.26	488.51	998.22	566.61	256.87	151.34	259.43	260.00	87.59	183.33	269.65	314.20	316.29	161.02	220.09	244.66	260.61	154.94	198.92	260.65	225.21	155.67	166.42	151.29	79.10	53.60	83.06
275			150198.87	866606.62	91039.22	89602.92	39266.44	35716.14	60031.41	16849.52	4661.36	6498.26	3483.15	1848.01	1301.61	2894.36	2392.90	1428.97	869.12	615.72	394.94	1591.35	894.34	558.30	1488.40	1560.85	2056.96	2073.48	1074.52	738.61	1011.58	1253.50	1067.80	402.31	1211.53	3583.91	1412.87	612.31	956.38	912.27	1197.44	2720.82	1001.61	1153.61	1725.77	261.12	361.08	724.40	673.33
276			123274.21	436954.15	233493.40	113420.29	55029.57	22663.69	29582.40	30970.07	8341.47	4346.11	1828.51	1087.80	2281.30	2536.78	809.93	1907.50	3193.56	1014.90	1537.34	1222.76	498.87	997.45	390.81	363.71	243.69	543.31	284.83	1057.29	774.89	621.27	1139.15	889.88	765.83	314.88	380.75	488.58	352.90	500.40	407.57	323.07	582.43	183.41	165.70	252.64	371.72	481.95	377.82
277			123219.21	221492.07	69136.17	26813.03	19453.49	44665.94	51714.12	16314.37	5573.09	2024.85	2306.30	1734.10	1331.27	1179.23	653.58	590.45	795.96	664.64	484.90	465.94	415.99	384.63	179.82	317.47	211.38	256.60	206.53	170.99	121.80	124.94	220.60	157.94	137.57	124.55	119.73	124.97	106.54	64.09	63.97	73.51	138.57	115.78	54.92	40.22	59.34	86.06	55.06
278			760752.56	2115884.00	281432.37	101548.91	58417.90	55461.72	48759.33	31090.80	6878.20	6023.68	4481.15	1740.35	3151.06	2722.55	1721.30	943.11	1183.45	1825.40	897.77	586.40	698.28	838.03	631.09	504.89	533.67	560.59	287.84	774.54	800.41	504.78	818.67	562.00	541.59	893.43	1041.83	370.19	412.71	136.24	340.06	472.85	421.30	241.80	209.89	129.02	158.96	284.26	247.35
279			211110.67	2736884.00	135793.79	67435.80	43558.22	37679.32	65267.79	38508.18	7723.08	17749.43	19604.98	22680.50	29902.67	19056.62	9542.88	7426.42	6332.44	3681.07	3263.96	2040.72	3184.80	3964.92	3215.76	3382.45	1824.24	2615.21	3872.34	1227.77	1919.34	3402.96	2472.77	2543.77	1684.15	1537.49	937.04	1753.84	2451.57	1113.12	2202.40	1869.12	3609.17	2249.34	2546.73	604.88	1509.25	1716.52	670.41
280			112795.26	795542.68	309047.75	115805.86	81317.03	43783.81	33935.02	13625.68	5677.68	2200.47	1284.28	1838.14	1090.82	1373.42	950.69	1312.81	1441.40	695.44	739.08	675.56	160.86	270.01	748.33	524.69	532.01	397.87	442.82	469.10	187.79	367.07	243.16	404.63	284.59	367.27	372.93	379.83	112.12	123.23	115.55	153.56	121.45	193.89	275.57	153.52	118.47	196.86	54.30
281			387721.87	1074761.50	62236.99	30048.53	21188.86	21603.75	20000.92	8583.79	3937.90	7567.12	3790.32	2024.82	3157.53	3020.86	5244.25	2357.78	3519.83	2048.30	1441.86	3285.80	3277.05	3966.47	6670.09	6688.47	6658.79	4744.70	4954.01	2679.12	1788.99	2070.51	2063.71	1911.33	1277.35	1165.31	1119.20	2513.32	2829.66	1574.11	1113.84	1181.88	636.22	612.65	1308.01	3125.25	1620.87	1871.84	1774.50
282			339570.96	972484.50	116504.96	31880.88	23853.47	23538.54	9944.42	18755.53	14327.37	6853.07	6003.93	3275.02	2107.39	1431.36	2050.92	2437.02	1891.35	1053.81	492.29	962.19	1100.59	835.86	1398.36	1386.47	1139.13	582.86	983.29	1079.37	716.41	322.02	327.70	458.86	690.55	945.41	772.38	233.11	536.82	770.52	491.62	300.71	458.63	351.75	226.91	282.98	841.65	718.81	382.78
283			118368.68	987227.50	82278.44	33825.85	62876.19	41418.73	35384.32	30852.73	7074.19	2791.93	3512.69	1699.79	2076.94	2457.37	2101.34	1641.78	1200.16	1001.21	909.81	890.39	1188.47	1062.42	1096.30	812.51	784.02	393.78	210.08	253.34	153.58	295.23	368.44	187.56	291.19	369.31	330.08	723.18	376.75	95.86	188.89	216.23	484.39	220.85	78.40	281.54	242.87	236.58	168.90
284			40786.34	1504931.50	169189.35	47699.76	30698.86	41356.70	20449.42	14232.13	4483.40	4016.65	4966.56	3368.95	3752.47	1686.43	1289.73	1157.37	4567.30	3457.11	1274.43	1691.06	2068.56	1919.82	1509.25	1196.64	1298.92	1182.00	943.44	1469.53	1528.52	838.12	1154.55	263.83	831.11	494.22	963.36	1266.64	992.92	935.33	1327.72	508.42	990.17	652.31	601.27	539.86	360.36	421.47	551.07
285			112950.09	934257.81	177482.00	54963.89	21236.78	14618.39	47967.13	28323.45	6247.96	8530.66	3700.80	1418.96	2803.27	3613.38	2968.63	4250.47	4313.09	4932.12	2680.88	3502.62	4403.93	742.06	659.50	1791.38	3313.82	2676.24	3895.35	661.64	901.91	380.26	1074.82	2996.63	1327.24	1154.68	895.00	1041.01	1527.18	531.25	495.54	651.77	285.35	637.04	502.52	566.19	1238.56	818.90	764.92
286			39025.75	135042.54	74385.14	39494.33	23106.56	14597.14	12894.47	22822.28	8459.12	4956.52	1075.29	642.92	636.24	643.08	500.41	333.67	199.52	352.04	459.14	316.86	445.79	539.11	481.50	535.87	220.53	173.98	65.28	148.85	209.74	209.35	118.58	124.40	168.71	146.88	115.44	96.46	84.30	82.54	47.30	73.96	85.92	153.08	151.01	98.47	79.20	123.20	102.92
287			18535.70	88971.85	83533.02	46511.10	36917.55	36054.99	36887.91	22275.70	1950.72	985.69	1412.46	1105.36	1947.86	1592.99	892.59	507.56	278.11	610.56	340.25	274.81	484.13	374.66	355.58	106.95	148.19	207.45	275.15	344.44	121.38	115.92	85.18	81.97	114.63	91.60	93.70	45.76	74.24	100.96	122.18	161.60	113.16	71.76	55.97	40.37	38.60	78.08	81.59
288			202646.87	2685274.75	715842.75	99585.73	64744.36	57030.90	28012.82	25270.88	3969.40	1829.31	1580.55	2114.06	1216.03	929.86	1276.08	424.68	483.67	812.93	690.38	705.06	467.72	490.10	1016.82	546.46	386.60	512.67	311.50	251.73	735.43	558.85	242.32	268.55	563.34	306.81	351.27	590.05	464.99	502.55	811.20	521.07	273.50	271.87	191.94	178.15	97.80	106.98	310.45
289			5253083.50	7394557.50	689645.56	50720.20	25913.57	18032.54	40080.16	24676.00	5435.12	6332.62	5404.99	7573.41	3556.44	3916.94	1976.46	3588.89	2439.96	1844.12	4198.09	1835.44	1457.53	4448.46	1619.91	2827.65	2042.52	4931.03	1462.99	812.62	2932.67	573.66	1832.97	2219.83	2693.61	563.54	627.84	530.74	484.65	702.13	429.55	462.23	556.76	1578.92	459.46	711.91	302.68	467.48	829.71
290			122162.53	486232.93	107379.36	153872.17	63354.69	17991.58	18934.65	14876.35	4992.58	3104.50	1359.27	1014.14	1097.05	882.71	1031.76	1032.70	849.95	1017.37	629.51	547.06	414.83	402.09	137.59	180.16	120.62	263.22	349.85	267.47	154.63	103.14	97.31	168.41	130.44	101.85	196.31	223.58	170.28	148.95	105.46	59.54	108.51	46.84	192.67	274.25	93.27	69.48	60.00
291			402588.62	3650148.75	1002839.56	14592.97	11220.51	12018.70	44337.92	56496.58	13700.53	13058.18	11232.74	8048.27	8987.29	12922.39	6393.09	4836.56	13335.72	10355.77	6169.61	12661.41	8869.15	4624.25	2854.70	5447.12	5555.02	5688.19	6260.69	6716.62	4114.28	2813.05	3264.43	3308.24	3250.46	1991.86	5521.22	4936.15	2994.92	2147.00	2476.63	3630.36	1302.32	1680.76	2075.42	1733.23	1917.76	1767.03	917.55
292			459234.84	892574.43	243505.90	63455.08	83562.57	136888.14	98358.55	17876.31	4152.80	6554.42	2367.72	1571.77	950.96	404.30	846.44	899.24	724.04	773.79	514.82	419.15	593.36	284.47	222.47	91.31	97.10	139.82	173.64	203.05	171.84	153.60	307.39	363.67	257.35	201.91	87.65	82.71	84.47	89.28.80	72.26	56.50	108.04	166.71	77.30	89.49	100.09	61.87	45.84
293			74569.18	191597.53	142260.39	55559.29	20548.30	7509.72	19477.33	62465.04	28384.05	3131.96	1428.63	891.18	1023.47	1225.39	1788.73	1512.04	838.60	1010.09	1079.25	594.60	329.29	113.59	132.50	323.93	250.46	180.77	226.36	149.24	102.44	124.80	116.82	153.79	94.02	68.03	70.96	103.70	71.75	120.01	64.06	55.58	50.33	87.90	64.78	48.35	48.20	102.31	94.09
294			92140.28	186795.76	119080.60	255251.39	97454.89	34537.97	45210.68	80507.28	35223.78	7251.91	2863.71	2575.83	2075.30	829.55	761.98	1188.73	1066.37	1655.22	1017.53	1084.80	713.34	490.94	288.67	446.56	403.19	192.23	315.81	305.78	285.30	300.17	300.11	117.46	131.00	111.46	138.46	220.42	274.88	418.87	257.77	195.64	116.54	77.26	152.57	81.52	51.49	74.62	100.57
295			61944.36	201759.84	79275.35	95648.18	82735.87	36356.52	49066.98	44097.98	9737.29	2645.29	1041.34	2796.33	1120.14	689.39	1620.84	1461.35	792.61	782.85	328.84	281.94	257.58	278.15	908.80	453.69	222.01	141.89	85.05	50.58	215.96	175.08	202.43	190.38	121.75	185.48	64.69	61.77	116.14	130.64	101.13	57.96	58.54	110.60	68.43	103.50	98.57	99.72	93.18
296			55140.72	202910.64	87292.53	61296.28	63503.92	16945.34	23963.56	31289.13	10942.32	7773.66	2900.83	2247.47	1362.95	1392.29	1577.12	1084.73	1616.98	1632.34	964.08	502.19	718.88	956.76	457.51	376.46	189.27	237.72	408.53	228.67	165.96	360.22	480.23	268.84	211.09	101.38	125.92	70.91	67.61	122.36	62.72	80.12	114.00	55.59	76.12	166.33	163.55	150.80	95.19
297			51677.91	339460.18	135947.71	126344.21	115054.55	58568.73	51278.50	35300.52	18659.58	8889.73	3788.21	2303.25	2837.90	984.54	2156.61	2724.02	2626.49	1881.52	1070.35	380.41	708.60	336.54	227.83	189.85	257.94	140.28	142.15	125.07	86.85	197.02	146.15	207.63	93.38	119.65	79.46	43.83	82.69	87.64	100.34	219.72	122.23	76.30	84.90	92.66	48.85	53.37	41.98
298			53819.99	227760.17	144903.84	92599.79	52710.54	33159.89	61483.93	56595.58	16614.92	4931.97	3310.89	2598.66	1259.46	1118.80	3044.46	2159.28	1229.61	1201.31	789.38	649.59	329.24	177.82	490.40	479.71	203.31	440.13	222.01	126.84	139.90	271.17	171.32	127.71	178.86	148.45	157.83	201.48	148.15	74.79	65.61	86.15	165.54	181.23	63.63	70.55	93.81	33.57	68.22
299			30114.49	724404.87	128516.75	58018.93	47594.11	59534.91	58765.10	39920.02	25387.03	11385.98	3544.44	1178.75	889.83	1135.58	2279.87	1792.47	2633.46	1808.40	2513.34	722.16	458.32	732.93	443.90	1028.57	512.07	469.54	428.88	359.57	291.57	171.10	285.74	447.90	918.83	548.80	372.70	397.25	328.54	613.10	445.46	433.56	672.55	241.62	413.15	873.73	677.68	502.38	358.39
300			90587.81	318648.90	295669.78	155638.60	96947.76	48264.33	31489.87	27262.98	4214.80	1528.20	676.12	256.27	413.84	940.63	1052.50	925.21	1153.56	510.18	220.03	458.36	448.61	423.68	381.15	512.41	458.20	346.37	115.60	71.07	113.18	156.32	108.74	161.71	169.68	247.49	167.90	171.72	288.65	238.01	140.43	84.12	116.89	82.83	77.80	82.80	65.12	54.86	90.72
301			4437.86	453117.81	76449.52	24243.48	28582.41	33926.18	58957.74	52838.56	8122.27	4061.11	2307.05	1782.49	1828.84	1916.86	1205.34	435.16	1166.24	661.22	710.27	553.05	278.29	174.49	218.65	222.86	369.34	472.12	369.62	278.79	180.22	235.68	174.43	57.30	123.68	237.67	189.32	162.83	138.58	67.42	82.28	83.46	98.51	164.59	165.76	99.50	37.07	57.27	93.58
302			119633.10	418069.21	227677.18	87236.64	33491.70	25674.38	52440.11	24960.97	5753.79	3216.38	2675.16	2295.80	2190.37	1879.17	1484.67	1648.80	1556.38	624.88	459.24	230.21	250.40	434.88	686.44	349.85	214.95	189.66	246.75	471.41	343.11	486.56	155.38	155.46	133.29	262.95	212.21	227.46	186.30	138.73	163.21	149.48	105.00	120.43	104.01	88.83	124.91	164.05	72.70
303			147925.67	300383.18	214137.93	100805.83	40601.48	31299.16	27190.97	31715.12	6093.24	2857.23	917.48	866.15	1189.59	1898.46	3441.81	3385.59	2466.59	824.85	200.69	592.08	284.95	211.11	248.15	185.75	120.24	152.69	318.92	92.83	153.21	266.48	347.62	105.60	71.18	61.34	109.40	135.17	129.58	77.49	132.75	121.71	116.54	116.13	94.08	79.13	56.41	60.70	84.71
304			547998.43	2267292.25	148256.48	100624.00	36050.71	32804.45	46874.05	38842.68	8142.76	4565.05	2557.15	2309.83	1239.67	2194.49	3966.17	2680.15	2291.55	1092.81	1584.06	544.28	581.09	499.81	457.97	322.62	523.58	447.27	1434.95	2048.82	1853.25	823.04	230.78	619.75	790.14	611.09	434.11	280.39	371.35	595.37	617.57	349.36	293.13	298.52	149.45	724.70	468.70	610.54	433.08
305			105117.39	997780.00	84839.78	58461.44	28629.37	22111.62	24362.86	19979.12	11494.87	8188.86	2476.38	1982.78	1630.77	632.14	842.52	1346.68	407.08	579.93	366.82	810.62	1767.20	1516.85	1123.19	727.08	491.91	557.51	831.11	695.81	718.03	508.69	261.44	856.13	831.81	587.62	120.72	244.30	301.74	264.23	447.64	136.80	189.18	552.32	187.83	266.63	379.81	492.50	336.05
306			71604.57	129583.54	72960.78	60407.43	43175.16	45972.05	21795.34	13754.45	3864.82	1287.03	1299.30	1494.70	518.05	301.89	745.76	931.45	940.57	513.97	451.49	240.61	218.11	170.59	261.42	165.70	72.84	137.63	187.11	100.80	180.93	121.05	88.04	45.95	56.32	76.80	147.31	80.94	113.74	77.19	105.25	58.99	77.22	68.93	141.45	129.29	59.71	54.63	82.49
307			936714.43	1667782.37	168781.90	45754.18	45117.31	37943.06	55086.34	67206.71	13514.09	4084.20	2148.31	1596.26	1278.68	1313.25	1499.64	800.84	1277.41	788.81	599.50	572.04	638.25	669.49	486.05	295.69	856.83	410.00	360.60	258.49	185.59	461.15	124.34	260.61	151.20	81.75	127.36	151.59	408.19	267.26	559.36	194.34	365.53	269.23	134.20	175.21	413.85	216.82	102.36
308			106039.95	419264.81	287651.62	171547.10	24296.25	139778.39	75760.92	27473.54	5538.86	3305.27	2303.47	3948.01	1500.83	1668.10	3166.89	1179.23	977.58	2016.03	658.65	815.05	626.74	678.17	414.08	423.84	302.60	142.83	265.57	166.66	257.86	359.55	541.72	509.67	228.95	93.31	70.64	124.52	115.46	76.01	107.49	163.72	61.70	80.16	66.39	106.39	115.78	130.44	125.13
309			21167.42	137434.82	119940.36	74579.43	61595.16	49313.41	28240.02	10042.00	3840.55	2459.82	2429.54	1140.02	1233.77	1062.15	1303.30	1370.86	1240.31	685.13	220.63	545.68	447.94	694.54	321.15	389.63	385.00	827.57	371.80	309.10	150.16	167.88	106.62	50.85	61.05	94.06	75.64	167.71	132.26	99.97	102.68	122.44	79.84	90.67	57.56	37.19	57.35	41.36	67.09
310			20115.50	233906.53	80024.42	96657.26	34049.23	85938.89	87540.39	35105.94	7952.16	6626.96	2956.46	1452.86	1066.89	1342.00	1163.52	886.25	975.46	661.50	558.29	715.97	297.10	280.86	223.15	204.10	177.37	104.45	235.07	219.07	251.60	176.84	98.01	61.51	74.63	81.43	133.99	163.40	67.15	80.36	60.15	26.93	46.73	107.45	81.64	80.80	30.73	50.25	44.86
311			81722.90	190201.37	175632.60	107195.64	83051.60	56909.50	60175.85	41164.24	4954.90	3251.40	2798.82	1325.76	1766.26	1294.65	1077.43	1154.43	731.21	1009.82	828.14	392.17	434.58	264.80	167.96	246.42	200.36	126.95	156.08	181.94	254.97	192.30	143.36	142.44	80.58	123.92	140.40	159.43	141.22	98.29	56.30	79.65	77.06	137.98	82.24	41.54	85.33	63.93	81.05
312			25072.72	271513.53	178019.21	172340.20	77827.19	68478.39	48868.87	42811.78	21461.65	8385.56	2637.69	904.15	1355.09	777.95	1245.90	1660.31	1292.21	1665.21	1055.32	1352.52	544.16	396.73	1105.62	638.59	931.01	379.57	224.96	442.54	361.96	202.09	189.17	251.40	293.25	360.13	397.18	209.31	120.08	212.59	135.42	154.65	248.81	158.08	166.93	98.97	71.11	58.14	57.53
313			29359.27	441234.75	245465.35	60799.95	87472.97	123978.06	67206.63	28603.64	12145.41	10362.58	1646.01	644.59	578.36	2323.50	3767.12	2656.88	1352.94	1711.36	2785.71	1727.14	353.72	608.59	268.53	275.96	663.86	652.51	459.81	558.79	398.32	583.06	343.84	259.91	263.00	265.86	211.63	194.20	156.84	44.53	56.94	124.23	216.69	79.62	157.47	140.35	178.31	100.62	144.39
314			43698.86	198282.73	97933.11	39856.26	25550.75	33920.29	46116.35	14012.56	8235.15	4667.85	2134.51	947.40	995.75	911.36	1315.37	1092.43	946.96	879.46	537.42	174.28	475.09	659.99	407.22	390.07	343.84	352.96	231.05	210.72	262.39	274.61	120.85	140.50	90.48	62.66	148.72	114.09	62.90	140.81	158.68	158.56	102.05	87.13	90.69	42.59	76.35	94.40	97.51
315			81731.05	764451.06	230650.07	52513.89	45828.12	45741.13	55632.48	35915.82	4265.46	2394.25	2370.08	2422.04	1201.93	1255.60	1361.59	1554.35	900.93	799.69	911.89	208.32	996.78	1036.95	497.19	639.93	506.99	442.95	525.36	976.50	183.76	743.33	459.56	347.08	511.41	222.79	288.21	288.54	307.06	84.50	333.22	159.50	129.21	416.21	236.95	240.13	280.09	361.99	232.02
316			406653.43	2384032.75	229533.46	73349.46	17801.52	31432.77	63412.06	28736.42	3407.64	3498.09	3605.85	2945.47	2436.67	2507.79	1324.55	1134.53	1922.02	1009.89	1069.75	1110.09	703.36	365.56	911.43	661.23	724.97	726.00	507.44	526.28	319.51	995.98	780.58	308.73	526.51	234.31	272.04	352.08	167.90	179.54	203.86	385.02	217.00	212.35	304.39	239.88	167.95	257.74	171.24
317			142203.50	621117.25	70999.78	56950.91	37390.53	64787.48	74768.28	26769.47	10203.15	6883.47	3287.54	2802.08	1768.42	1613.81	1369.90	1080.48	1440.43	914.59	264.30	543.65	1583.88	357.02	299.30	628.45	565.29	828.18	526.18	531.03	433.23	288.22	192.97	119.20	311.58	185.91	354.44	379.47	234.59	232.89	366.92	458.21	394.91	298.24	115.04	171.45	177.57	162.43	193.95
318			35460.28	350772.03	74268.66	30239.95	11366.96	30284.88	33267.46	15701.84	7556.24	1735.85	3753.17	1936.67	868.62	1102.36	1140.33	1702.65	1825.37	1615.69	551.39	365.07	332.90	180.12	305.72	609.34	1008.31	417.12	239.63	641.15	619.00	446.65	360.25	319.81	604.70	455.75	536.08	665.85	712.19	539.42	487.35	212.72	119.29	251.07	309.15	221.28	79.97	145.44	330.30
319			67568.77	190080.85	130141.25	103164.74	86055.14	22929.04	39373.97	36202.57	7286.28	6144.09	2128.70	1019.90	2361.41	2226.07	1634.77	956.77	909.00	728.63	509.01	334.62	360.80	315.49	173.51	271.93	304.30	240.77	147.94	136.00	119.82	114.21	116.55	125.72	196.76	239.37	74.60	103.50	204.31	117.42	64.90	109.40	75.26	145.75	160.51	75.23	60.21	56.05	63.20
320			172525.89	277931.43	77331.46	42860.68	25382.90	11737.68	21081.27	15382.18	6499.75	2519.38	2552.14	2374.77	1625.38	926.73	953.68	1158.29	689.96	633.94	584.20	242.05	140.11	381.82	645.99	345.60	385.52	353.82	181.21	109.56	181.27	115.36	92.96	170.58	114.40	73.70	171.13	95.08	174.02	125.19	99.44	95.54	115.69	154.44	59.04	123.57	68.77	145.02	83.21
321			483244.09	5974532.00	532866.31	58514.88	48458.94	32910.48	34820.85	34117.35	11202.56	7023.06	3368.77	3876.37	3147.18	1865.30	2436.00	2247.24	1292.27	1540.73	1880.32	1257.63	966.18	701.01	749.53	989.30	949.71	1019.84	1084.57	821.02	406.90	294.13	367.07	200.82	143.00	408.23	346.39	598.29	649.04	1083.12	786.97	330.29	79.96	242.04	184.53	409.86	509.45	426.05	180.08
322			230825.90	529149.25	91490.97	23163.84	23310.04	27960.64	25734.59	32885.53	4603.54	4870.46	1229.45	1787.53	1225.41	891.78	342.98	538.46	456.44	700.24	493.61	244.93	330.04	260.97	274.60	156.33	100.69	72.03	115.61	178.62	177.43	121.83	138.48	139.59	94.88	168.24	119.87	55.75	74.00	83.31	104.86	131.31	94.02	53.61	37.23	45.47	126.93	97.20	47.06
323			90018.00	537099.37	118966.67	33643.16	21279.90	36620.49	23074.42	13998.10	8542.32	6356.91	2720.99	994.30	1040.87	1859.41	2144.68	1535.99	1138.36	1299.94	301.91	318.59	276.74	246.09	211.79	380.84	296.51	138.52	138.41	236.72	299.96	326.86	228.19	74.80	164.01	176.71	155.89	180.16	178.10	122.03	284.07	118.70	170.36	180.52	143.54	168.54	133.38	46.22	46.37
324			84633.97	5646373.50	211661.34	152457.57	73841.35	43680.14	24291.58	37545.05	29414.67	18449.06	11256.61	6916.29	5515.91	8478.10	2510.18	6296.88	5188.46	2579.67	2946.37	5418.04	6937.46	2836.66	10366.48	5754.09	5483.13	3022.09	3061.63	6570.46	2719.06	3420.51	2737.45	2521.21	2824.91	4381.29	3560.39	1710.29	2391.14	2102.95	2999.84	4653.22	2010.06	1940.09	499.21	1329.91	1177.16	1339.79	1696.44
325			60947.67	182013.14	197828.35	98752.51	50117.26	40302.32	38060.89	34362.98	2649.39	2425.10	3946.82	3029.05	1871.32	1281.16	1049.83	1953.10	1093.48	1662.34	531.62	891.37	439.16	303.46	485.64	279.46	785.77	487.99	234.80	286.46	217.73	215.40	102.97	128.13	175.00	302.26	155.84	61.97	108.72	74.32	79.88	121.30	66.53	58.81	86.18	131.01	166.10	68.86	102.37
326			57842.66	231344.93	167260.09	83484.72	17482.79	16714.11	46429.18	30018.29	11986.71	4788.86	1424.07	1058.11	989.26	1315.61	2007.82	1568.65	1675.15	690.27	608.16	1039.96	526.96	401.32	453.82	304.97	554.69	708.44	431.64	400.89	404.21	581.49	303.91	556.69	1621.27	1056.31	252.51	208.83	589.26	500.35	436.54	252.76	183.04	111.25	123.77	252.31	352.99	120.44	219.61
327			114820.96	433829.75	175473.90	108526.58	113097.93	77315.51	53627.69	11458.67	5931.40	3619.70	3017.20	1130.20	808.72	887.66	904.12	898.07	448.62	466.79	575.20	502.42	433.96	522.29	458.42	323.00	306.46	269.93	175.30	194.94	195.19	201.95	133.22	185.77	186.03	89.54	132.37	224.87	282.38	257.93	150.57	96.26	95.96	79.88	64.81	117.95	81.23	70.43	101.68
328			2562881.25	21993218.00	2010818.00	38870.83	23608.86	48119.25	68331.29	34421.63	17795.02	5472.60	7948.52	6527.63	10695.50	6657.08	7679.04	7304.78	4976.47	5272.81	6284.60	4925.20	8007.43	7159.60	8973.80	3216.91	2987.28	3227.71	4034.29	1275.32	1860.45	2815.73	2726.46	1711.29	692.30	1566.99	1643.50	3560.09	2810.84	2372.86	3864.45	8526.23	10539.87	3466.16	2049.89	1384.50	1813.55	3677.77	5923.59
329			431743.65	1403318.12	91145.92	23588.15	15879.50	16450.49	20182.81	55071.69	23907.16	4363.83	2189.48	1772.69	1287.87	904.77	1261.98	1407.11	1067.75	922.34	811.45	925.41	809.00	536.95	659.32	1124.79	899.36	602.14	391.14	362.30	571.30	362.23	394.73	196.84	180.27	380.97	213.86	171.4411.40	179.52	127.08	201.41	278.36	327.88	255.65	241.53	107.36	110.75	75.99	91.79
330			325381.90	1012626.25	261708.85	81284.26	38639.07	29761.78	40061.79	35649.96	8229.86	6413.65	5235.51	1572.63	1147.02	1397.22	1425.87	773.73	463.57	627.23	626.25	607.05	517.44	453.40	287.04	321.76	281.77	292.64	355.92	222.58	195.97	171.13	231.01	214.49	205.00	143.12	139.42	183.20	174.55	127.07	223.36	179.43	113.14	99.21	72.81	126.71	148.16	264.66	164.67
331			139998.92	451461.71	343403.90	227595.96	86940.25	52460.53	40442.85	25546.46	11076.66	5925.20	4133.34	1332.74	1450.04	1656.71	3154.82	2909.14	1935.53	2776.08	1484.55	960.50	1071.96	271.81	250.98	358.61	408.20	322.92	316.01	367.56	466.22	270.65	302.46	245.47	155.26	112.56	122.88	100.32	71.77	99.08	124.78	112.06	70.98	117.58	72.24	123.71	90.52	46.21	49.29
332			142758.57	2115792.00	217123.03	125550.46	37920.40	41747.94	26181.48	45838.36	14396.66	10190.70	2610.52	1606.77	1521.88	1672.67	1833.81	1363.91	1450.40	467.19	1204.30	307.86	335.17	343.10	311.91	317.82	444.10	261.02	409.54	325.87	193.04	264.82	174.83	158.63	139.90	403.91	396.61	480.16	185.51	299.53	155.06	110.28	197.50	187.11	52.24	106.51	160.75	229.37	594.07
333			104456.15	639595.31	228211.39	98534.67	50830.01	45836.39	33753.81	12154.32	2562.75	2238.62	1783.80	2182.73	3239.26	2603.68	1775.59	1495.23	1646.03	1608.85	564.63	776.79	792.43	1090.94	906.95	644.14	456.48	427.49	292.52	225.48	238.91	686.28	642.84	277.38	282.63	302.31	143.44	224.72	385.29	217.15	182.08	362.11	249.52	117.04	231.73	210.96	126.44	145.57	73.48
334			71278.92	97971.10	50677.92	35485.50	54885.69	52391.34	69129.46	42099.05	10889.20	4260.97	2198.01	1494.39	1348.01	653.04	540.20	868.70	1132.75	968.03	601.88	147.37	268.36	348.76	459.95	237.11	264.49	258.41	311.60	217.40	145.98	116.92	111.89	183.39	121.64	73.50	64.23	78.46	60.00	59.52	30.72	25.67	44.64	63.55	78.13	37.12	67.36	68.96	49.95
335			69607.19	1800580.87	172130.32	40277.32	19268.79	25466.61	27511.81	19084.60	5295.87	5598.99	3852.43	2352.93	1720.84	1947.38	1187.69	1099.31	972.15	1711.25	1343.89	1715.38	1096.07	1179.92	1345.98	417.18	323.19	325.77	533.91	691.40	376.00	494.36	432.32	508.52	223.68	342.71	537.05	743.46	401.61	274.75	371.23	278.53	296.12	581.14	272.44	279.11	186.24	202.19	231.13
336			122234.25	1450343.75	75169.46	43387.93	23749.14	38851.82	50634.50	16267.12	8526.52	6005.35	7733.80	8452.43	2364.18	3427.76	2566.46	3264.01	2892.73	3299.44	1034.03	718.25	2168.66	2131.15	2258.82	2800.56	1301.98	782.14	894.24	366.26	356.16	249.39	374.17	1694.07	2204.44	2401.77	2069.87	1304.38	632.80	622.92	1310.32	1828.77	774.63	341.26	351.85	313.93	323.11	758.35	693.43
337			57258.14	203701.70	172197.73	74669.47	74073.06	11731.09	25312.84	50843.85	14204.65	1840.55	2513.45	1562.76	1482.89	2320.12	2309.93	1998.10	2862.27	1371.49	657.79	572.57	509.13	364.81	543.59	607.50	366.47	491.89	448.79	288.42	319.39	302.16	284.70	176.81	264.69	319.91	222.90	257.06	269.12	156.87	81.80	86.26	169.86	133.45	142.60	133.54	203.70	239.09	183.33
338			62378.73	310815.18	109578.54	61473.35	61382.40	42503.69	41402.24	14817.00	3546.06	1506.86	1101.86	1452.39	925.52	1102.72	663.58	726.65	292.03	399.58	295.28	225.11	235.50	631.89	793.71	507.90	491.20	142.13	200.95	236.63	208.61	231.33	159.77	100.56	94.70	210.69	213.74	117.71	155.76	206.15	246.68	137.82	111.66	84.41	81.15	25.82	54.72	113.46	72.10
339			61635.28	243481.82	38669.39	32489.51	16569.94	8943.00	16488.57	32503.54	8594.12	1845.64	1676.24	1745.84	1297.98	700.60	1004.36	1165.20	723.29	572.34	518.21	386.38	320.67	357.96	363.69	385.56	191.78	192.02	191.80	134.69	57.13	196.05	218.34	143.85	154.53	196.30	310.72	187.17	94.97	65.03	75.24	73.29	116.61	191.66	386.43	276.54	79.20	114.61	48.47
340			177929.50	1319500.75	106478.13	29083.91	39809.94	33882.64	38573.89	26575.29	19249.00	9194.36	9983.28	5718.80	2700.07	6166.60	9103.92	11772.79	7030.34	4417.92	3785.97	6860.15	5400.50	6694.81	4231.44	3899.85	7748.05	4138.67	1334.85	2590.46	2462.51	2192.87	3263.74	4256.68	5390.25	3355.78	4039.03	3195.10	855.97	788.26	2056.75	3125.09	2353.44	894.69	1379.47	927.22	468.15	961.58	1490.26
341			499278.03	2657260.50	343154.62	16338.49	55404.84	41989.07	61072.77	37437.89	16303.25	8105.85	5965.05	1891.73	1642.30	1556.95	7359.87	5629.41	3956.03	4705.20	5355.52	2624.61	2399.74	1660.37	1867.08	1623.97	411.79	1225.72	647.49	1270.24	831.71	2038.89	2305.91	1731.26	1958.89	2281.07	1687.32	1031.70	956.06	703.49	1264.68	1533.96	1642.06	818.28	215.98	315.58	1825.53	1193.04	793.38
342			129930.31	857230.12	84211.87	48499.89	21435.14	23949.88	52853.11	28454.36	20797.80	14146.94	8897.97	4623.80	2892.20	2286.29	4140.07	5739.42	7362.25	5515.61	5362.49	5483.73	3321.68	2510.48	2315.27	1323.17	2116.14	1023.71	2169.03	1533.57	2747.38	3724.74	3310.20	1665.02	1004.80	811.81	672.52	563.92	2739.71	3869.91	1841.80	1811.09	1331.95	848.35	777.16	626.72	857.70	1482.37	1757.40
343			254390.37	1731214.37	99887.06	20018.86	19297.32	22092.75	30555.97	36456.81	7110.36	3662.19	4374.00	2495.59	2874.58	2217.98	1300.22	1730.96	1913.96	2667.75	803.92	1378.89	3125.43	1566.11	730.86	888.79	2152.92	2574.97	1492.35	822.30	1089.38	1008.91	676.60	803.51	336.07	166.92	276.56	130.16	142.87	115.37	221.45	497.80	632.29	477.92	540.25	560.95	648.58	619.90	50.18
344			307940.75	730842.50	391561.12	143144.51	87489.05	51350.57	24958.35	31429.26	17125.58	6597.25	3824.55	939.09	693.59	958.68	1388.97	1408.60	1431.11	993.09	1366.24	1171.42	1078.05	550.54	320.07	299.48	346.05	305.10	272.63	320.01	361.34	481.65	273.86	209.41	274.12	274.46	155.52	139.43	200.80	189.06	147.39	160.63	84.09	158.41	103.20	94.60	75.80	71.08	113.64
345			739763.50	5282522.50	1483243.87	35749.64	26894.85	26401.50	69977.87	41787.22	13085.73	6420.93	2381.07	1312.66	5388.28	1360.82	2777.84	3738.70	1250.33	1814.50	913.87	2490.47	4285.06	1544.40	2528.95	813.08	824.23	792.51	1793.49	1295.53	436.05	855.23	819.68	1086.98	798.99	979.87	1213.04	642.02	1103.01	563.64	471.00	794.94	789.12	83.53	67.47	162.23	163.73	141.33	260.32
346			277891.93	759089.12	218611.37	117029.84	44490.08	12078.85	23493.72	21272.12	6153.02	4634.72	3802.65	1846.85	1762.12	1855.22	1392.76	821.55	505.96	732.97	818.41	578.61	381.07	778.51	886.11	378.28	274.61	531.85	392.77	313.80	365.02	394.29	398.85	190.13	368.87	311.47	166.41	230.34	307.17	343.90	200.35	285.93	214.03	202.39	260.14	341.20	245.52	82.01	157.00
347			613823.12	1106339.75	238660.23	50915.72	35865.69	45037.66	36176.85	13434.98	5448.73	3346.61	1480.05	2419.57	1030.22	1221.40	1043.02	1285.28	520.37	297.38	182.89	138.61	461.84	515.74	560.53	316.96	290.13	84.30	98.31	205.79	205.93	73.27	71.95	103.41	62.77	164.93	299.05	177.03	217.90	239.84	285.97	193.50	135.05	93.42	133.85	61.71	95.31	112.75	129.35
348			297833.59	920146.68	335179.84	137925.84	85868.99	30995.93	30401.25	11302.12	5447.40	5909.92	3418.71	2631.18	1887.49	1352.62	1153.05	3668.15	2144.37	1775.03	1588.86	1159.47	647.84	467.06	671.58	840.67	457.60	394.63	789.26	864.97	727.15	528.26	446.43	662.26	844.81	341.36	758.24	502.93	224.80	324.57	183.92	128.69	305.90	310.66	243.92	105.23	591.91	525.08	243.90
349			58495.90	501346.37	33551.16	17575.35	17818.50	15744.12	19043.33	21161.00	8768.87	4104.38	3048.71	4072.26	3696.34	4580.89	1527.79	1769.67	1363.54	2122.62	1492.41	2343.85	1116.61	1111.47	395.06	676.76	694.81	439.96	824.27	1013.36	634.58	780.34	1620.35	1529.61	1644.01	770.67	1326.65	1486.42	999.62	1013.71	991.02	342.12	726.60	608.21	407.12	573.87	366.99	246.42	483.17
350			42204.51	269995.59	246478.45	45721.60	44623.99	11434.60	39172.50	16078.94	4719.06	2664.41	2069.93	1031.70	1488.98	1881.50	1462.62	658.81	1535.35	1373.77	1129.59	1156.70	579.48	214.49	1033.21	612.16	587.51	262.69	457.29	356.31	199.98	122.64	140.27	181.48	168.29	133.90	171.22	238.59	423.94	135.93	139.27	68.80	84.34	88.60	100.51	110.12	68.09	59.48	85.35
351			182635.51	2669721.00	153588.93	51259.95	39087.05	24445.26	23407.90	10087.62	5796.84	1185.96	3523.56	1182.06	2033.69	2197.34	2679.16	2243.25	1940.33	1435.21	1031.45	1732.52	1321.21	2022.79	1655.98	2672.96	1621.98	891.66	288.88	806.29	399.13	163.69	805.93	888.47	281.44	707.14	394.36	786.07	917.61	655.41	734.63	138.38	256.28	291.53	1343.04	815.82	955.52	273.18	167.79
352			113857.71	478721.90	112375.83	54948.87	19976.35	25988.23	20105.63	5086.39	3499.99	2531.55	1047.91	1456.05	1552.28	614.16	939.21	1054.22	678.21	674.93	712.49	634.67	1218.67	853.03	419.83	524.55	280.90	286.67	473.94	232.45	300.40	173.42	313.52	321.76	240.22	520.81	464.74	413.82	279.75	156.67	168.07	99.79	264.23	190.84	126.04	79.17	98.07	64.21	53.07
353			801185.50	1337098.37	362035.50	164951.98	118715.27	45217.11	32953.00	40189.47	18396.90	6574.37	4968.72	4397.55	3131.31	3488.10	3685.79	2865.30	1689.43	2432.81	1648.42	1257.34	860.00	1205.66	835.10	574.70	610.80	416.96	410.99	515.75	445.23	310.18	347.36	357.20	100.79	577.51	595.80	511.37	259.95	192.83	195.07	172.27	325.47	142.30	276.54	272.66	204.66	177.37	210.53
354			43766.73	380374.25	142826.98	46268.79	39264.12	24977.52	18880.41	14514.81	7993.01	4104.58	4272.67	1917.71	1487.82	1716.41	716.78	964.91	1038.98	407.19	646.57	863.15	1025.83	414.04	385.34	287.12	157.18	183.30	226.22	155.58	441.93	349.08	212.97	373.58	380.29	248.89	185.93	180.33	115.45	146.84	109.35	190.15	289.50	179.59	120.32	94.68	90.59	84.97	174.17
355			26192.62	446533.75	49411.64	40960.75	44666.16	31252.62	45341.33	43700.83	7313.29	2314.56	1646.76	1881.28	2101.35	1189.13	1845.20	1819.57	1328.26	1488.27	835.66	724.13	533.82	389.30	431.64	214.61	135.32	288.76	225.69	224.51	294.85	168.18	126.93	191.30	267.16	291.87	356.73	378.54	363.61	100.39	191.09	100.49	91.33	119.12	63.85	143.72	188.54	102.58	103.10
356			861190.00	4833792.00	573543.18	115348.61	38240.04	24530.25	45685.79	26521.61	14604.48	16978.69	8178.26	2491.96	2355.10	1969.72	2905.04	2548.74	2046.66	2828.06	2590.84	1059.06	1645.70	2133.07	1762.25	922.53	1180.84	880.02	1139.37	1349.80	2003.02	1669.31	565.34	633.38	701.32	798.65	981.60	490.87	1003.25	1400.34	763.36	1146.80	1063.05	906.80	705.86	601.66	452.97	303.00	683.63
357			136589.62	1029389.06	93151.30	56957.22	36727.31	25646.42	42178.40	31541.83	8627.39	6982.41	6263.55	3398.01	3887.29	1906.09	2536.55	3585.88	1666.82	2461.53	1954.40	1576.82	1751.03	1657.03	1247.49	717.22	702.91	520.92	511.17	499.06	568.95	415.78	353.70	628.14	593.50	537.90	733.90	481.12	611.80	535.72	345.17	645.84	371.96	303.72	283.81	264.54	263.18	177.68	319.56
358			354365.56	1515377.75	117148.10	39154.70	23597.90	26551.73	21810.05	18543.08	5759.97	4045.81	3536.48	2240.78	2120.68	2804.08	927.51	1556.30	1810.96	1052.77	931.84	893.86	519.81	636.31	603.50	362.49	585.84	632.14	850.00	413.08	258.90	528.85	451.97	139.64	347.06	238.56	215.92	118.81	481.85	438.18	255.29	102.06	182.68	362.04	177.02	226.66	218.17	81.15	147.84
359			552112.75	4692903.00	271171.00	88331.40	63382.99	36312.98	32845.92	25556.63	5538.20	7051.98	9564.70	4702.30	5560.19	5908.55	2003.59	2924.22	3916.88	674.03	1312.08	862.75	1870.04	1653.81	958.07	1069.33	517.03	1317.82	713.84	2390.33	1274.21	2205.09	538.79	2317.43	2062.45	1437.65	618.35	221.97	826.60	425.41	751.85	559.30	1360.31	496.38	458.65	225.73	225.81	475.85	617.00
360			4800764.00	14731227.00	727102.18	250503.23	56940.65	44705.96	94461.45	73486.95	16234.50	46484.25	4945.68	5146.55	6823.84	2691.69	8000.80	5952.72	17916.99	13469.68	5524.10	13138.59	15958.33	14829.98	2942.73	14202.42	6690.19	6535.50	9307.57	6931.07	4383.48	3996.07	6277.55	5463.14	5050.72	1825.61	1690.59	1578.23	1306.34	1311.14	3176.46	2061.19	1602.29	2341.64	3216.45	3797.14	3489.02	952.19	2209.99
361			71864.60	188555.21	43589.56	37403.97	21443.84	27633.56	29233.43	16516.35	6656.32	2367.43	1139.52	1132.47	776.45	1109.68	1865.72	2053.11	1784.15	872.90	394.23	622.64	318.43	307.92	461.58	359.41	553.85	386.46	145.76	378.06	328.60	227.63	184.44	271.65	308.77	292.89	252.19	202.95	176.77	198.39	99.90	66.39	127.23	209.10	177.56	111.99	106.37	97.52	172.02
362			126473.10	119426.62	89529.46	91145.45	33431.38	19906.76	38382.33	34534.19	10792.94	5771.89	2170.54	1674.60	2547.24	2210.74	1340.01	1049.15	996.09	839.93	261.61	143.70	231.36	564.84	314.54	312.57	259.93	218.30	302.94	369.84	127.60	122.89	77.29	144.61	125.39	96.00	99.09	98.84	138.17	88.72	61.08	72.40	79.32	47.46	42.36	37.58	59.91	70.95	59.52
363			66605.60	775116.75	107655.27	46602.20	37474.88	36137.17	17545.32	26317.37	8731.31	1424.01	1077.78	1610.08	932.58	839.86	708.81	756.20	759.75	584.63	669.12	888.43	507.57	538.37	263.00	456.81	407.89	383.86	249.17	325.32	205.04	191.52	132.07	140.90	101.36	132.24	233.31	117.35	125.42	122.40	154.71	145.10	309.29	145.78	73.68	159.81	84.83	144.92	133.37
364			500623.18	1830163.12	1408455.62	91347.14	56459.82	51142.62	75294.16	33834.04	7843.13	3235.01	1849.81	1819.81	1772.38	1038.04	819.00	1717.92	2306.82	936.46	284.54	383.41	576.17	268.98	420.59	511.92	543.63	200.95	203.20	455.77	345.62	200.01	116.70	154.12	175.81	461.85	195.72	209.95	94.46	182.94	130.28	124.19	113.54	110.39	98.98	170.87	140.03	48.61	64.51
365			96744.35	250792.14	154067.20	202560.90	59270.23	48933.88	80680.60	53288.11	7505.14	5378.72	4655.67	2836.41	1796.14	1392.11	2316.92	1244.34	960.71	896.51	742.97	391.81	307.91	314.36	163.24	284.68	315.44	402.62	332.54	367.63	326.68	311.45	112.80	117.78	50.40	81.63	58.23	54.12	65.77	70.86	144.50	91.97	168.06	154.95	74.	56.84	49.37	33.80	20.09
366			23736.02	107005.12	91288.46	84970.72	38858.45	18228.24	28363.28	14750.51	3137.85	3766.02	2634.32	1803.38	1128.02	1012.44	977.98	817.39	533.39	444.06	206.36	174.75	314.21	462.00	237.40	124.80	101.11	159.00	196.64	190.96	92.30	97.55	118.33	65.85	63.75	75.14	64.65	65.09	59.33	64.65	96.10	73.03	89.40	65.72	50.12	48.86	69.67	41.03	39.01
367			5779023.00	19742820.00	2714606.50	55367.35	34949.21	54171.70	58124.34	32178.71	12653.08	4137.73	4993.79	1566.17	1457.95	5087.91	1764.40	2224.48	2760.04	2292.67	2582.71	2082.21	2354.32	1325.23	2015.60	1660.82	1027.69	1083.06	620.72	626.55	1102.85	872.66	1426.62	786.86	446.27	829.38	1562.01	736.60	924.26	613.42	667.46	447.95	653.28	323.17	435.86	333.42	474.91	222.09	357.95
368			551216.37	3651398.25	234719.35	56080.11	70284.44	70565.46	71444.49	25984.13	8600.61	4931.50	1853.46	2497.92	3140.31	1128.74	2314.06	452.59	1363.99	787.78	465.10	988.28	1092.42	887.71	1365.03	1233.30	2328.54	792.65	550.44	587.70	415.18	306.74	685.23	227.37	163.35	353.95	295.35	233.09	301.68	392.19	387.51	467.46	1257.30	734.93	296.97	218.89	296.53	127.62	144.99
369			332615.53	1215866.37	261284.78	109110.35	92476.06	64602.76	34129.23	14294.56	4404.81	3065.83	1870.71	1007.60	711.62	2553.09	843.20	1157.12	696.57	1330.65	313.28	850.02	1330.15	917.64	661.10	311.94	171.08	212.91	630.47	686.47	759.50	346.65	399.98	931.51	943.77	449.49	268.86	150.21	421.03	673.45	254.57	320.89	477.73	289.73	349.33	154.74	251.66	295.98	331.25
370			185907.60	635593.06	136825.43	45129.46	15696.18	21184.92	15984.73	27267.62	5967.55	2135.86	1460.39	1690.94	883.11	558.16	373.09	489.73	554.21	261.87	221.78	256.87	229.15	339.88	494.03	430.77	350.86	403.66	471.23	258.51	226.87	110.15	110.82	66.13	102.00	210.23	251.44	167.40	122.39	60.89	46.16	144.41	114.16	158.00	79.47	104.21	88.21	130.10	131.10
371			9183.49	70131.63	79255.85	12519.61	35209.06	45418.06	34085.44	7898.27	2928.73	1730.67	1575.75	939.91	442.22	905.73	488.12	485.11	640.22	640.82	832.40	730.35	307.78	183.68	71.85	84.35	173.04	184.86	266.58	193.33	185.96	147.26	115.94	191.36	205.93	268.31	144.67	75.07	101.30	100.38	75.06	51.91	58.02	103.12	81.93	55.42	66.48	84.61	45.87
372			1548446.62	3686989.25	516856.68	87616.50	92176.25	41146.64	59444.31	34728.55	7542.64	5117.60	2906.26	1382.01	3673.73	1731.75	832.55	724.22	1712.99	1633.17	1049.66	595.27	870.13	502.03	2134.81	2409.60	1032.68	1096.55	771.49	508.55	314.13	486.44	926.75	562.59	90.07	517.85	680.44	530.92	456.83	369.66	881.80	807.42	645.11	775.23	148.80	100.12	186.69	333.68	519.61
373			226253.03	572251.68	361425.53	84952.06	205219.68	138714.07	70183.64	70220.89	14154.73	4598.92	2246.22	1614.39	1914.60	3437.52	2475.78	1945.98	1651.18	2019.07	1067.29	591.00	1159.95	688.94	312.67	540.79	512.58	381.93	208.01	423.24	161.81	283.94	307.89	268.89	367.27	287.59	126.15	130.10	162.79	186.95	69.86	138.33	130.45	124.26	144.05	59.10	102.96	74.61	61.46
374			36899.56	129161.21	102709.44	105113.46	48677.87	49487.73	50991.13	46226.39	13551.34	1974.78	2942.77	2964.54	1873.84	1662.40	1458.93	1021.34	1463.11	1090.30	1099.27	1192.66	925.06	487.71	207.18	370.00	637.08	1023.02	794.83	1348.11	1117.69	1020.01	657.52	405.31	257.80	385.05	312.55	408.87	734.39	547.20	471.45	365.16	151.48	208.38	436.60	430.34	140.99	246.59	140.07
375			260915.85	777198.43	161614.46	79470.96	106491.25	43755.26	67425.84	57511.38	25139.48	9787.47	6302.33	1686.98	1176.19	1154.78	1274.14	2090.68	1486.29	876.96	2511.46	3423.61	3276.83	1376.77	428.55	292.16	278.01	263.52	318.43	241.02	251.22	319.80	189.70	333.08	503.28	460.17	552.50	367.26	220.45	294.42	271.50	184.90	264.98	332.01	174.05	89.49	111.52	91.16	112.45
376			386123.81	3707181.75	189835.07	41467.88	98864.09	63025.12	33066.82	26052.90	14043.31	12893.05	15712.14	13052.07	9777.62	16576.91	12937.97	4556.08	9041.96	2697.56	2245.56	8029.58	5444.16	4867.96	4585.67	1761.96	3055.25	5467.18	2416.69	2465.71	4498.20	5653.39	2518.77	6002.90	6023.67	2166.68	1910.60	3892.73	4790.99	904.10	1930.87	1724.17	2878.46	2240.91	1571.16	2874.48	3422.64	3815.54	1743.94
377			967274.50	1947012.12	236974.92	21292.58	16078.25	21050.06	31633.77	7410.81	7545.86	6068.42	2621.46	4261.13	2818.28	3981.23	4100.73	4398.73	4148.75	2679.58	1813.16	806.81	753.10	719.94	2590.23	1771.73	618.77	1003.51	729.23	461.64	274.71	343.11	804.65	407.16	904.42	778.13	1181.04	606.37	472.25	590.14	481.85	913.60	426.21	376.44	187.52	269.01	550.81	819.27	558.21
378			5880895.50	14721466.00	1983040.75	94461.99	77912.32	59168.33	69455.58	14330.05	5399.22	10581.24	4875.33	2784.30	9383.03	6606.23	6371.55	4282.26	4075.42	5483.86	5477.81	8513.32	10657.95	3133.98	2430.08	5977.14	10756.95	6583.64	5143.65	4009.50	7553.41	5917.39	1518.87	2632.01	1550.35	3473.30	5040.78	2181.69	3224.08	1723.11	950.75	569.71	1748.92	1251.02	1288.34	1390.79	1330.41	848.41	1221.62
379			638438.87	1096213.62	115441.28	125217.21	79220.65	39934.38	25183.92	24964.51	4354.28	2794.71	1883.89	1785.20	1060.91	1184.76	2299.94	1789.15	1355.18	1119.31	1986.03	1745.30	1173.88	1099.67	906.08	794.49	788.49	255.15	436.32	277.26	310.32	165.59	993.07	582.27	235.68	300.12	249.15	274.92	395.94	1125.95	814.29	427.29	355.33	137.10	361.11	357.75	255.65	122.79	161.29
380			22227.92	154693.09	147539.35	94179.14	48358.08	26710.86	19916.20	15792.73	6387.29	3639.79	2854.26	1835.00	1451.74	1944.37	2141.19	540.38	485.18	1278.37	1316.16	561.74	542.80	562.62	697.02	306.41	283.47	314.61	290.41	373.89	425.11	202.06	241.07	154.20	92.39	154.52	146.22	94.86	74.13	61.90	92.75	73.72	86.40	121.97	62.49	97.32	54.55	72.48	78.66
381			355375.40	793414.75	179618.17	78221.57	82002.64	47049.89	34095.68	62506.07	14034.89	1902.83	2429.41	1982.26	1640.92	1026.51	687.61	2272.07	2025.77	503.39	241.18	496.72	519.93	561.64	450.08	618.17	458.86	139.17	376.30	171.75	239.05	449.33	443.74	339.25	359.84	526.29	260.30	176.72	171.60	191.84	176.69	242.53	216.28	147.12	137.84	86.58	122.60	91.42	107.11
382			117896.07	766260.62	73215.60	15531.06	17085.56	23597.12	41432.35	21447.04	4310.28	1980.95	2159.30	1787.95	1983.71	1136.62	1524.67	1693.49	1353.26	2230.68	912.63	934.86	1080.93	1555.01	743.13	642.57	490.95	750.17	365.07	382.12	346.77	363.35	539.93	544.33	572.98	301.20	488.11	234.50	307.33	65.14	201.09	247.25	124.25	202.90	190.06	125.49	77.44	144.71	83.51
383			83507.34	246438.90	63006.29	95469.87	99218.02	50251.91	33540.26	27291.70	7296.50	2323.59	2099.06	2705.47	1397.75	503.47	1742.44	1521.58	1693.93	1743.07	1153.47	1094.03	537.95	373.83	421.98	451.34	214.42	538.98	447.65	568.69	498.15	314.10	311.03	202.69	202.24	396.62	173.50	111.61	138.53	161.22	85.27	151.57	157.80	204.46	153.55	71.01	87.05	87.35	90.63
384			141329.03	966871.75	226537.53	98219.42	24421.99	21346.02	35197.71	31842.92	22237.32	13334.64	3592.38	4478.97	7227.02	2700.92	1415.25	6057.06	2814.84	1869.94	3002.07	1086.73	911.74	2460.93	1298.82	1407.26	3120.62	720.19	985.84	1557.31	2262.12	1040.12	1113.08	1527.43	439.37	757.80	306.54	436.93	628.01	249.07	552.39	456.68	399.26	183.90	1683.77	1681.68	733.71	773.61	285.41
385			119033.42	1420520.12	231359.12	78643.83	78594.88	52706.56	53844.51	30806.12	6439.10	7493.44	8355.52	12756.95	15844.26	9059.31	7617.72	2678.48	6420.99	11566.52	5340.77	2486.41	2121.98	2768.26	1481.28	1589.07	3675.35	2424.55	4645.69	1481.15	1687.80	1379.44	2422.49	809.96	1068.76	1553.86	1983.92	1974.29	2659.93	1199.86	4039.19	3661.02	1998.93	3606.90	4738.34	1480.86	1884.92	1585.59	3069.74
386			13363.52	105381.32	71205.82	94822.12	43130.64	44045.29	24686.25	37004.30	7350.33	1211.81	733.85	1186.84	1251.42	909.62	278.53	280.34	576.38	526.69	248.11	167.99	227.76	213.52	314.82	428.11	93.25	220.29	181.61	166.17	169.80	132.43	127.15	106.53	127.11	93.77	48.46	46.54	69.36	93.02	80.54	27.40	85.20	123.74	85.45	75.07	87.03	79.14	70.07
387			325050.21	958232.62	23557.91	30315.23	32338.80	25827.62	61650.41	80305.32	14746.87	6844.05	5078.58	5209.02	1295.62	2454.62	1495.62	828.82	2091.52	1548.02	1805.96	1406.31	1195.51	1247.26	1215.81	890.92	1118.07	536.35	435.23	314.47	330.54	393.71	652.96	453.02	508.81	406.46	491.47	499.47	583.57	684.60	584.17	265.05	256.81	262.52	218.78	186.54	232.01	210.14	251.28
388			58250.42	122604.60	111348.83	114136.96	48643.71	29450.01	49224.11	24578.02	10965.93	6136.13	3364.77	1708.62	720.89	1260.45	2158.15	2557.05	2387.09	1571.61	602.78	428.40	305.14	233.16	214.03	149.09	488.79	394.95	430.32	258.74	183.41	158.12	249.27	90.66	104.36	138.85	180.17	132.19	54.97	53.94	74.03	50.26	71.76	94.01	51.28	57.05	24.30	61.14	89.61
389			136362.81	642871.56	91946.35	25489.05	19636.48	17209.38	30198.26	20248.35	4390.82	3051.64	3328.49	2075.78	2497.38	2792.08	1180.18	1377.05	780.37	1273.23	702.03	828.63	612.83	774.24	432.77	746.35	433.88	328.55	653.21	671.36	540.01	597.57	291.34	208.70	244.39	637.36	497.83	404.18	566.98	694.84	518.55	393.71	409.64	338.19	162.95	55.72	126.77	86.44	194.98
390			15057.95	112308.44	55386.72	34873.47	34906.39	74423.79	68039.67	23149.90	3384.84	3688.66	2683.39	2247.33	987.59	752.80	629.82	959.93	818.51	376.97	342.03	500.67	515.62	338.11	270.42	185.85	194.96	131.29	119.54	167.26	184.05	231.24	182.32	98.66	81.62	149.30	79.44	90.11	145.95	107.22	137.81	129.19	68.97	146.93	151.82	71.95	44.57	80.39	87.10
391			33449.48	89294.31	57917.91	37082.43	82481.32	67884.45	26276.40	13430.93	6257.12	8729.78	5037.35	2670.95	1132.34	1191.50	1997.88	1140.09	370.98	272.98	799.20	849.42	793.49	2614.08	2215.55	1513.31	954.80	233.41	279.75	151.99	620.93	810.06	606.17	1141.50	710.08	552.90	409.50	358.81	265.54	180.15	307.49	942.94	743.02	286.99	169.17	266.04	491.84	491.22	385.96
392			358771.53	1387490.00	82420.67	143323.07	119779.71	54023.68	40096.23	29767.61	17815.90	7768.34	4149.88	3326.01	4135.85	3296.95	5305.02	5760.89	4001.28	2447.01	1369.71	584.33	535.76	2415.01	1174.96	1004.79	1087.62	2437.35	1249.72	1777.32	965.44	1362.47	641.05	1265.22	1094.20	1291.96	1427.62	1221.87	942.81	707.08	410.10	304.65	634.83	622.07	539.99	400.88	453.13	498.16	203.57
393			58916.39	178912.54	204732.64	74015.94	95437.29	50793.37	41822.07	32586.10	13027.43	8381.39	5063.79	3162.69	2615.42	1546.00	1758.48	772.31	1171.62	559.17	606.86	332.07	261.55	291.95	467.85	194.97	232.49	141.51	201.17	93.64	255.18	323.88	227.33	222.00	115.34	107.96	66.35	192.23	137.46	169.07	144.76	179.27	138.84	82.78	79.45	71.65	67.94	122.45	131.57
394			52708.08	715650.18	122078.00	14989.74	32239.16	59971.81	69712.67	19736.33	2614.50	1326.19	964.55	1646.95	784.21	2005.26	1255.24	1606.10	1366.17	587.12	221.32	223.50	403.51	403.46	378.13	345.77	765.08	414.80	149.33	341.37	247.74	100.81	105.50	248.19	295.54	361.25	362.73	402.74	204.27	189.76	343.32	322.56	243.77	235.85	202.34	183.58	213.04	232.08	152.27
395			21462.90	207402.14	262138.12	117922.20	69952.32	64601.30	70953.21	31465.27	5301.98	3216.51	1321.95	1353.88	1171.89	688.30	1517.12	1205.41	1354.76	2004.09	1359.21	864.21	761.45	468.67	404.97	262.85	223.17	267.73	380.28	163.07	293.95	317.71	156.50	160.37	286.36	136.32	223.08	219.04	160.88	80.58	95.43	111.37	201.25	217.56	99.23	114.33	87.53	54.92	40.72
396			826791.93	2380553.50	265484.28	51116.54	32326.00	36875.31	45503.77	18572.42	11108.83	8826.86	2135.71	2536.80	3577.31	1818.00	1659.45	1960.26	1229.39	965.57	1259.26	1168.01	1825.01	923.16	660.74	411.17	730.63	483.71	189.29	346.55	601.05	660.92	485.20	803.47	461.24	288.18	607.02	322.59	270.13	344.02	491.66	715.59	457.58	367.65	155.89	114.41	70.61	138.13	109.68
397			45246.73	274944.00	47875.03	51964.82	41476.53	27897.87	29656.68	9309.83	2981.67	3621.60	2002.93	936.11	438.24	959.46	558.29	495.50	385.98	195.82	330.60	298.94	248.77	300.82	238.15	307.06	91.73	118.89	65.39	81.36	145.84	99.89	116.69	160.46	123.84	84.97	48.80	62.14	53.22	75.34	62.87	67.39	50.45	59.44	49.83	42.69	82.76	39.16	52.38
398			484737.59	7696527.00	157009.09	59509.61	33292.00	24410.91	43840.07	31643.55	14282.03	7184.33	16622.84	13354.02	3247.41	8883.33	22758.27	5804.02	1843.47	1893.16	4285.50	8117.65	14389.18	6016.48	4478.84	3528.34	1170.22	4120.23	338.08	3309.22	4984.01	3806.74	2725.55	1714.48	1185.58	2652.76	3404.70	2022.87	4220.37	5198.13	1496.87	923.70	3661.28	3209.67	4122.50	1441.82	1935.01	990.52	1794.02
399			737844.62	3090221.50	246846.17	102263.58	45972.90	52768.98	24124.15	11655.97	5329.80	4483.53	2490.90	1046.24	1397.78	877.73	1938.44	3752.45	1803.73	2012.29	1702.65	2276.72	951.21	814.56	804.21	873.26	1148.32	364.84	884.49	907.83	693.95	815.08	531.66	689.64	1995.58	1415.39	1308.92	512.10	507.52	345.70	359.71	489.97	708.66	729.01	548.17	445.14	311.49	228.91	433.32
400			153492.32	481731.93	77770.55	33123.08	40217.66	23906.27	22311.52	20588.32	7243.28	2153.53	1669.18	2178.35	1186.21	916.60	1166.99	1371.33	1122.03	540.67	447.21	246.43	127.01	270.43	140.96	166.31	313.32	296.07	268.64	130.99	193.39	311.32	250.29	136.12	91.73	68.81	124.75	109.25	105.55	93.58	134.27	162.83	106.83	55.60	45.59	61.96	54.30	51.82	78.86
401			232861.18	2133441.00	127783.97	28119.56	15096.48	19676.32	32917.63	14399.92	6354.51	5820.78	4097.48	1984.30	781.12	644.86	1529.27	4001.31	2576.57	1557.13	754.71	622.59	565.20	770.75	728.83	370.01	308.24	1000.14	793.28	631.54	436.21	989.09	602.39	281.13	293.77	336.49	721.81	1063.50	388.16	543.28	527.13	523.21	482.53	539.91	301.37	459.74	105.97	155.59	340.60
402			197276.45	1642999.87	83710.77	30262.45	29306.82	28015.67	50785.86	40917.26	11352.42	15374.78	7280.03	10062.38	11113.23	3534.42	2771.79	3718.25	791.53	7215.15	3901.98	5378.26	3065.37	1312.85	3658.12	4649.99	3225.98	4892.18	5112.14	3015.59	1975.29	857.01	2915.01	4753.32	2457.65	2325.83	2006.20	2241.48	1768.36	1891.87	1236.53	1426.60	533.34	995.11	818.81	900.02	654.17	763.19	562.35
403			196083.45	993885.75	206360.85	204253.65	169449.95	148839.00	63406.85	19295.16	4727.64	4701.11	1655.29	2313.64	2425.73	2369.46	1493.09	1890.68	1473.15	1116.47	845.25	615.92	454.06	482.85	412.36	339.05	207.94	311.51	516.51	282.09	265.49	207.15	224.90	381.00	189.15	242.24	337.40	121.21	65.44	88.83	214.46	191.93	171.11	206.71	162.32	96.27	74.02	214.75	223.89
404			55558.71	332842.06	38211.33	14522.00	13324.09	14576.08	34547.97	15963.23	5989.03	2783.98	3316.85	1353.77	606.37	520.05	555.00	514.63	440.93	680.42	627.36	369.83	304.98	612.93	1145.38	1115.50	429.92	234.12	144.83	215.04	259.89	182.64	220.51	259.71	229.66	96.12	202.13	291.67	242.15	177.19	159.97	131.77	70.43	75.23	142.93	151.19	110.75	107.62	47.49
405			140122.51	471371.40	75722.18	23224.17	25413.52	20990.52	26417.92	24282.66	9025.49	4267.61	1439.21	1605.56	753.54	1552.92	1122.38	1175.69	623.95	582.52	829.15	566.10	360.92	244.30	509.31	415.43	839.14	641.31	326.96	232.40	202.41	335.57	298.23	614.96	549.14	304.04	119.12	82.63	436.87	743.53	281.14	308.43	622.01	399.98	489.38	516.76	420.78	230.88	94.36
406			42254.10	378192.65	130968.53	83484.46	59958.93	36082.89	42602.32	24485.95	6219.68	3117.17	2004.34	2313.89	2567.51	1486.94	2519.26	2525.08	1646.38	356.82	801.59	400.48	329.54	276.40	289.60	297.44	331.45	488.00	547.10	473.51	129.11	214.39	121.08	379.84	470.43	168.88	150.57	131.16	116.05	79.86	84.98	157.07	103.59	124.65	162.54	153.68	84.28	74.66	65.31
407			79142.75	347680.75	198367.93	143101.90	39134.89	49440.73	62941.59	22897.74	10094.70	3177.42	1443.35	1798.21	757.61	888.47	1664.82	565.42	511.21	1204.61	1021.22	798.84	631.83	352.59	1356.23	583.10	283.31	304.94	338.51	173.84	201.43	187.59	326.04	215.32	133.60	61.40	87.87	103.22	141.33	119.14	88.52	78.73	169.72	114.54	97.23	155.95	127.47	134.35	46.55
408			279387.84	1152150.87	149654.26	43039.10	40869.63	40994.86	48329.92	20888.58	9133.72	5574.43	3620.29	2700.88	1593.89	1795.41	1621.12	1299.68	757.37	1604.18	1400.02	999.14	898.42	410.26	606.62	441.77	336.77	577.25	518.71	378.66	258.72	440.07	355.60	237.80	387.82	229.01	103.03	153.56	416.55	213.99	295.76	358.60	343.66	286.32	309.01	232.31	86.06	127.06	190.81
409			40633.11	156782.62	188960.90	137107.90	60149.42	44405.73	58736.88	28307.34	8572.15	3547.44	2425.36	1624.01	1082.99	1292.93	656.05	803.51	1037.26	494.43	332.19	464.06	405.20	364.29	333.46	385.73	369.30	509.95	244.10	161.28	266.65	181.78	170.02	95.68	175.43	141.25	65.44	55.18	90.38	125.84	187.33	170.51	92.59	95.37	67.37	92.42	99.32	125.73	118.66
410			272921.46	914752.25	98220.33	23326.34	34839.43	37168.16	20714.08	10625.14	4986.56	2352.81	1108.81	1120.97	2597.57	2182.17	995.82	1445.70	1044.31	1089.26	618.10	603.06	789.61	718.19	741.56	615.34	1069.35	717.61	481.46	778.46	713.66	518.61	675.66	1338.14	943.10	564.33	374.66	331.58	369.27	321.66	275.20	128.32	322.41	255.55	118.77	197.11	300.53	84.75	236.49
411			14701.44	69416.66	60045.96	40882.27	15211.69	21782.89	45970.92	47470.38	7855.61	2222.09	1191.34	1350.95	838.37	851.05	627.89	460.88	583.62	650.50	264.89	186.74	192.25	300.11	380.35	222.54	258.31	142.72	227.54	231.47	123.37	114.16	91.18	73.30	96.43	129.21	142.55	151.96	112.18	97.70	95.95	84.12	139.04	91.11	84.00	86.31	79.43	55.60	81.37
412			188161.35	376152.40	130161.61	121228.60	82529.67	36047.25	32616.30	21466.78	10865.43	2913.90	1559.23	2654.79	2818.43	3899.53	2179.70	1320.27	1198.54	819.37	797.48	576.20	433.51	219.61	353.24	685.17	262.90	279.08	224.78	339.54	191.07	279.17	246.97	239.62	196.24	245.96	146.46	166.28	163.54	120.77	199.86	192.55	320.27	211.29	99.45	112.10	116.88	115.70	129.48
413			425036.87	778817.81	258789.59	66514.16	61145.91	72980.34	70774.66	15605.01	5104.21	4900.48	3990.60	3732.19	3793.63	2474.93	3384.74	2668.92	1827.18	2880.71	887.88	907.89	968.78	680.89	684.08	1552.74	3473.62	1528.03	677.95	839.58	2203.30	2833.19	1125.01	430.14	1204.19	458.77	582.67	302.30	616.74	363.78	383.16	481.61	359.48	840.83	1021.56	539.22	494.44	134.99	265.88
414			92381.96	198077.95	84335.38	58715.74	56579.23	33283.18	50949.75	28945.66	7397.62	3292.81	4888.84	2936.59	871.04	1692.80	1342.98	735.08	661.19	551.18	287.05	202.09	242.25	412.10	868.56	450.86	194.55	208.18	180.25	112.97	96.80	147.46	92.75	101.13	59.83	98.58	46.69	102.56	160.37	140.19	269.25	142.75	78.44	135.08	73.00	32.15	73.88	132.36	162.11
415			115562.81	415539.06	154802.51	52973.62	49012.69	34012.60	30123.61	13869.79	3199.78	1270.52	2150.17	935.42	1335.05	817.84	1174.21	2449.90	1819.28	1049.69	1024.58	839.40	612.34	327.40	351.00	336.99	348.33	590.71	314.40	246.94	212.79	183.20	253.25	336.37	496.03	509.00	701.92	748.12	432.51	543.71	513.82	459.93	263.37	231.01	249.15	346.60	223.35	174.93	216.10
416			160684.48	258276.39	53172.20	52915.98	14999.97	39865.06	42773.75	15541.52	4607.47	4145.16	3173.81	869.09	1008.16	657.79	455.70	833.85	872.32	622.15	474.32	187.17	390.75	382.53	318.28	136.26	166.45	224.59	163.92	257.57	426.71	311.30	304.96	395.78	320.33	176.73	114.21	123.60	170.49	174.99	276.52	168.64	205.15	101.39	106.32	106.81	130.13	161.92	261.24
417			551939.18	1095528.00	68148.65	43582.38	34943.00	25421.71	29448.64	11691.51	9665.69	5206.11	4116.39	2830.56	5779.71	2582.23	3245.88	3932.94	3237.99	1613.60	768.16	1024.71	1914.71	3438.09	3192.45	1555.55	721.43	904.66	929.53	386.21	241.87	534.21	332.47	569.99	685.37	622.76	522.71	730.07	599.53	593.75	519.56	443.25	360.28	683.48	806.60	306.46	87.60	325.22	331.88
418			43949.44	233185.67	370450.34	127123.83	19410.51	25065.59	61320.19	13494.42	4178.89	2300.80	1025.42	1017.16	848.28	1400.06	768.45	744.37	440.55	655.21	943.86	533.72	192.11	339.85	192.35	209.65	183.69	386.61	247.91	196.66	102.20	231.31	233.17	146.03	160.21	84.10	126.29	77.41	103.60	127.05	88.97	173.24	252.12	144.00	121.74	75.21	41.33	39.60	57.01
419			443946.00	931980.18	100625.23	45789.91	17624.98	15415.13	23434.95	9633.31	4980.46	2141.30	1604.00	788.95	1139.07	1091.20	1111.39	1103.83	664.96	952.86	468.27	782.75	428.68	383.76	344.28	329.99	272.11	311.57	508.02	735.42	445.22	242.23	232.47	339.86	264.34	198.96	143.15	171.90	309.36	222.33	288.09	162.43	183.11	173.13	172.29	88.51	84.62	233.51	339.61
420			98241.82	232613.23	180300.93	47203.21	53768.22	98237.42	61685.21	22602.90	6568.28	4659.21	2336.55	1696.78	1296.42	1589.15	1727.71	1709.34	925.32	1415.10	1807.29	1253.99	334.08	183.93	170.20	330.40	242.70	375.28	456.52	304.52	570.50	419.98	188.07	90.55	140.47	141.63	161.64	106.20	113.72	120.10	162.82	215.23	132.94	235.01	109.20	90.49	84.16	68.64	100.30
421			8826.71	95801.25	53074.67	39459.42	19246.94	48328.69	26480.49	10033.24	6275.99	2180.64	1371.00	940.15	690.87	880.90	1094.14	266.77	491.36	524.81	244.36	256.20	438.97	349.09	221.73	155.99	207.67	282.41	125.94	120.67	141.88	213.47	176.33	242.76	171.13	113.07	195.38	186.82	143.48	90.69	97.41	154.62	121.24	109.00	107.08	119.96	144.40	97.43	53.06
422			61996.73	533164.87	86569.29	41958.60	35295.00	34598.36	26921.59	27739.47	17082.64	8830.70	3692.56	1260.38	1289.97	1687.63	2156.10	1427.44	1725.16	2623.80	1460.24	707.37	499.56	1138.94	425.04	568.29	457.68	178.33	354.68	335.63	349.15	360.48	299.24	293.73	365.38	372.95	273.17	319.85	254.19	200.17	197.33	145.27	175.58	144.43	279.53	283.03	175.43	101.40	48.73
423			331510.90	1756530.37	148936.68	48295.31	24356.62	34620.25	56344.52	46618.91	5536.72	1498.98	1856.91	1118.76	2128.27	994.01	1669.15	1909.09	1935.31	747.97	1195.77	862.57	651.78	451.63	699.79	767.99	983.08	438.10	675.41	722.33	390.66	492.30	521.99	469.20	422.34	299.87	268.21	380.40	615.06	230.49	188.38	161.73	261.21	228.29	211.03	137.44	211.50	147.15	255.73
424			164276.95	254142.78	59032.27	75171.08	92008.01	43199.79	38274.88	22175.59	9368.56	2099.51	1615.40	1672.55	1499.76	1388.99	1463.66	798.81	771.34	802.27	971.06	1004.56	380.91	319.18	1259.77	288.37	308.08	429.68	338.62	310.36	138.86	241.60	240.14	216.97	185.90	215.32	152.92	44.65	290.15	219.86	178.34	101.60	88.81	118.92	82.89	119.70	76.53	75.00	93.16
425			43997.66	383078.87	43668.63	57697.83	38361.95	15855.75	23376.58	27493.40	6035.17	7100.04	4405.96	3534.63	2817.74	2752.73	1553.95	982.68	1275.54	2269.41	810.72	1024.94	1751.78	892.21	589.78	1333.13	2036.80	353.13	744.98	237.30	507.80	211.11	233.93	171.12	237.34	481.43	471.10	340.12	344.00	270.74	45.86	61.30	244.91	462.14	935.32	849.89	133.43	562.05	240.56
426			88380.97	477204.71	123816.30	54342.69	41464.60	41827.33	42992.68	38969.48	9401.93	1419.05	1911.79	1700.32	962.48	2303.27	1655.05	2018.94	2170.71	2900.32	1012.24	834.82	553.40	577.32	265.55	562.89	668.42	530.75	482.81	372.06	282.27	448.18	455.25	234.27	408.32	398.31	321.05	300.87	101.68	368.31	373.31	265.80	351.43	426.01	335.22	270.00	64.44	81.99	228.94
427			24838.89	149180.35	220763.78	291787.81	144970.75	60026.01	42249.28	38397.89	12990.77	5876.93	3221.41	2390.18	1467.87	2411.38	1289.31	726.43	3411.34	4017.26	2336.59	575.59	265.66	231.22	442.72	347.21	114.40	263.84	271.59	324.10	217.03	119.61	141.29	113.74	127.45	137.17	123.79	230.18	396.04	206.63	93.99	111.13	113.37	131.25	85.45	47.97	76.71	77.31	107.14
428			158114.48	695707.56	205347.90	115268.20	46854.80	25455.71	68377.73	37092.00	10596.72	3463.40	2083.20	607.20	916.80	598.58	911.33	685.00	699.20	1013.54	576.72	603.35	568.03	368.43	181.11	260.93	390.59	418.75	433.98	449.29	256.24	151.56	235.65	197.91	99.28	132.73	178.97	213.28	152.52	128.83	69.22	111.00	190.38	258.69	141.49	83.23	141.03	127.00	104.88
429			32921.83	256596.76	141332.76	71583.93	43461.22	39038.48	84422.34	38019.07	6379.05	6085.68	2961.38	2180.80	2796.83	1601.46	1470.20	1035.45	2585.41	1538.48	502.34	457.89	307.63	247.23	222.34	278.61	362.67	106.32	154.11	158.29	134.49	114.80	100.16	87.27	124.47	150.44	92.19	87.01	118.92	247.39	121.67	74.81	50.88	58.80	64.35	45.00	55.80	172.46	156.56
430			208637.23	1322975.12	122318.97	49653.04	33350.98	31808.84	14380.17	19381.44	5251.22	3652.46	9137.22	5050.43	4201.75	1224.19	2903.49	2412.30	4349.69	1874.20	4176.50	3917.01	5416.99	2472.02	2014.05	1243.05	797.53	1460.41	695.40	3143.42	2007.18	1359.39	734.69	733.20	311.09	553.02	784.82	588.24	1152.23	2076.70	2477.83	1470.44	1676.24	869.96	628.58	454.15	385.79	503.97	409.22
431			46188.07	496409.00	29047.41	25157.73	19121.66	12227.28	26802.58	19256.29	11589.54	7283.56	7219.44	4027.31	3594.68	3173.87	1288.40	1137.11	2613.73	2110.54	1749.41	2551.34	1102.95	799.39	923.29	1162.87	2073.52	1281.30	1569.74	1181.34	1021.85	1212.90	1060.05	662.78	1138.69	1172.30	869.36	756.27	1022.59	736.90	511.94	328.62	306.69	449.80	605.73	365.38	612.80	735.35	580.50
432			278170.34	914415.18	164536.45	48868.07	153218.29	145322.50	59535.54	14841.70	7574.12	6470.70	2290.88	2004.72	1504.67	2997.76	2210.82	2813.00	1477.76	845.87	1087.75	839.65	764.47	371.08	439.31	255.43	293.27	644.72	842.67	1379.03	968.89	233.36	621.09	426.09	351.94	445.15	246.35	224.77	226.99	318.04	230.03	462.20	247.07	221.51	240.32	180.98	242.43	229.42	165.44
433			124660.89	160106.95	50561.44	36018.43	36131.59	25648.00	44739.47	14223.87	3938.91	5063.57	5122.44	3992.67	2881.48	3321.55	1769.91	1178.80	953.89	1198.76	731.84	411.26	150.53	287.08	390.57	563.64	325.06	401.78	270.12	227.77	167.44	235.57	206.04	178.38	113.49	156.38	176.14	87.74	124.59	167.98	46.75	116.77	177.93	152.72	88.00	54.90	52.71	100.63	82.98
434			23768.83	129994.97	128421.74	120353.81	80812.75	52878.76	71732.00	59812.27	9020.73	1968.82	2881.01	1534.48	1104.05	1197.68	1348.05	359.64	373.81	1409.81	1528.03	493.16	706.39	661.18	1200.82	639.46	315.41	224.16	128.36	109.51	160.60	265.90	166.64	258.19	239.57	285.96	193.45	171.03	199.80	88.90	143.56	54.54	97.66	136.54	102.99	153.14	118.65	122.71	96.99
435			145332.21	236553.75	86206.03	54560.55	67009.20	66396.17	29834.27	11921.81	9938.62	3857.14	1016.28	703.05	1410.81	832.11	706.44	930.71	775.56	349.45	327.37	319.53	324.10	266.71	203.42	139.67	211.55	97.23	204.88	175.35	109.77	118.75	177.40	129.70	59.42	73.18	41.24	43.72	60.16	118.65	130.48	143.75	77.00	66.89	94.32	51.88	59.71	130.43	89.56
436			827044.37	2041659.87	92673.90	56074.80	40549.62	31683.32	52003.00	45033.08	22284.60	16411.10	6031.22	6734.41	11071.20	4795.95	4336.53	9364.69	20249.93	20082.66	10266.63	9601.23	3009.83	1961.48	1250.78	7795.27	1391.24	9927.66	1326.23	6951.77	11100.54	3859.73	7140.56	7000.84	3098.01	5087.63	7496.52	7421.93	5166.55	1352.06	2251.93	7465.10	7961.49	4199.65	2316.43	1532.52	371.06	745.76	1167.46
437			335243.03	1399767.37	103550.95	165013.90	69701.79	30654.18	69667.27	35028.23	10452.20	4049.82	2472.95	2162.71	3108.00	2349.59	627.23	589.79	999.53	598.53	946.59	796.33	442.67	913.41	697.39	394.77	336.78	207.81	197.59	161.48	432.07	224.45	98.79	250.76	212.37	69.16	179.44	145.58	150.10	171.46	137.94	89.91	196.85	133.74	66.58	86.52	153.94	95.69	179.22
438			68981.25	716150.18	513097.43	135259.53	103258.61	56796.43	61663.61	46098.80	21098.56	10887.43	2578.43	1073.01	1160.43	1689.99	679.09	1026.76	1325.37	455.24	913.81	890.05	434.24	446.87	205.68	2.36	107.02	65.57	101.97	155.68	127.87	91.36	132.91	89.99	57.56	90.72	73.35	121.28	60.57	59.48	68.45	135.71	103.39	77.98	73.59	66.33	39.96	41.91	72.22
439			48506.26	501154.68	127748.93	103151.17	83212.55	85481.32	84020.00	18257.08	12308.27	5067.86	3297.27	2796.62	1253.48	1587.10	1205.51	1189.96	1199.18	1587.00	851.04	1705.95	1506.63	760.78	483.80	553.83	902.58	427.73	207.97	255.64	305.93	394.77	402.40	323.98	225.09	448.69	428.09	305.92	237.44	125.07	170.26	400.10	145.00	60.84	63.12	108.73	157.31	95.98	95.97
440			101605.06	5108755.50	282175.18	113012.83	60663.25	32541.76	86590.83	62609.17	36099.32	7932.58	15919.67	20358.65	25272.78	17938.06	11275.23	16315.44	13108.96	9571.33	3914.63	3908.19	24369.22	13311.60	24815.00	10486.02	6112.83	10431.05	9663.69	2278.89	4619.84	3510.11	3209.09	9786.70	5585.18	2631.63	4690.79	1775.10	3651.71	2256.00	2185.70	3320.81	2480.10	3483.87	2417.47	3136.32	1877.37	737.49	1846.89
441			39569.50	381738.46	103855.64	77697.42	35896.05	26621.51	40622.53	24522.13	7166.98	3443.56	2151.12	2371.19	1233.00	2482.75	2203.70	1779.98	1482.36	730.59	843.37	1026.20	705.54	1161.43	494.72	357.77	391.45	435.83	214.20	249.11	369.02	331.40	324.61	598.38	520.44	588.76	486.23	402.99	577.59	320.46	160.06	232.68	374.66	129.38	228.63	131.24	194.65	246.20	285.44
442			76920.82	729799.56	460091.84	386372.03	130486.55	28204.33	20709.99	24949.48	4547.82	7367.43	4447.24	2075.48	1045.34	1525.42	1038.59	1227.07	1552.66	1913.01	1314.67	1048.28	797.20	414.61	472.26	281.31	250.94	352.08	459.04	496.49	752.72	510.17	377.74	374.60	273.59	246.10	224.76	245.93	184.66	70.76	106.22	184.58	136.14	85.48	111.81	153.30	147.57	131.90	107.72
443			38258.64	199539.84	217679.54	151333.79	59787.93	60804.05	48673.30	12190.71	4814.57	3646.21	3167.90	1151.17	1230.50	878.06	523.85	882.16	643.51	596.42	296.68	225.27	215.06	409.10	432.27	216.85	107.09	142.78	162.48	148.89	210.09	253.67	233.65	126.26	154.77	173.52	306.15	226.95	230.22	228.54	197.27	143.42	230.25	247.14	174.28	80.78	34.90	91.57	100.62
444			49369.04	179531.37	152003.53	113359.03	64184.23	47227.89	90612.45	30223.44	8509.81	7442.79	2317.11	1109.61	1281.80	685.83	1761.13	2287.63	1704.21	2732.45	1414.17	687.14	621.77	430.69	1434.15	1005.05	545.81	246.16	260.44	177.92	221.67	173.43	310.44	232.31	87.84	118.99	142.67	268.16	263.58	128.58	110.46	95.05	170.43	141.43	57.84	71.70	103.45	121.17	70.37
445			23953.71	721347.81	396448.15	137569.54	70820.39	33801.16	43157.21	39325.00	16400.77	3951.41	936.45	2876.41	1472.95	1288.77	1316.56	663.01	1137.23	907.56	570.31	729.64	673.90	401.28	498.73	219.01	262.16	287.75	199.40	175.61	229.57	388.10	272.58	248.56	388.94	159.86	175.51	168.17	197.91	157.75	165.27	259.82	100.58	190.40	72.60	63.92	149.85	58.42	44.15
446			106483.67	409962.68	209214.54	207520.56	95547.33	63755.28	41773.14	29280.17	18136.13	4757.21	3039.21	1102.52	466.72	756.16	799.11	807.33	622.57	625.79	546.40	516.38	225.41	524.79	420.40	322.70	328.43	143.46	128.72	132.17	147.75	235.75	305.48	187.93	179.39	128.01	186.22	205.44	108.60	100.59	57.57	93.98	107.36	137.57	139.42	72.39	48.43	74.37	67.54
447			73037.73	263922.46	340604.50	134888.70	66584.69	51953.08	53351.87	32878.32	9754.21	4460.90	2650.16	1896.71	1863.65	1366.31	1803.39	876.90	570.57	574.51	642.92	469.27	584.05	524.24	931.29	625.05	396.41	140.58	279.73	276.27	222.37	248.80	216.80	241.44	124.71	64.50	92.41	155.28	161.07	274.47	173.68	75.36	110.47	104.54	71.49	79.59	121.29	126.80	56.97
448			117590.99	278229.75	143744.20	65777.34	73342.83	37333.71	73610.14	40666.96	10514.73	4180.39	2605.56	1172.21	960.45	1202.89	1326.39	1234.95	618.92	635.90	1011.89	750.24	593.47	368.16	461.83	449.22	401.06	300.67	303.67	237.64	146.98	310.18	208.88	279.14	284.81	144.93	189.02	92.21	62.87	91.12	66.75	89.03	133.20	104.94	90.24	79.59	63.17	68.99	50.52
449			185031.03	1084018.50	181639.92	42038.37	31057.19	22201.84	25502.02	11922.74	4261.72	4756.27	738.43	1635.12	4119.46	2175.52	2576.32	2192.78	1479.18	1644.59	1781.76	767.39	634.96	446.43	325.86	913.11	224.24	1385.31	3342.87	1961.03	412.44	238.51	420.39	456.55	207.90	211.56	211.09	76.08	215.05	730.97	870.86	360.26	331.06	301.09	448.78	244.39	548.69	471.83	228.99
450			47223.18	114735.14	83572.46	55074.95	40793.71	38816.62	34073.45	10730.72	11729.05	5160.99	4151.03	5122.96	3205.58	2241.28	1045.20	1719.19	1558.61	1228.30	583.16	530.46	520.85	442.34	353.32	155.50	200.49	255.42	126.20	93.63	124.50	117.04	109.53	91.98	80.56	76.76	138.59	101.83	77.68	55.91	63.64	82.85	119.25	97.96	59.30	80.30	68.25	55.14	31.57
451			5277197.50	21685488.00	2073395.50	115651.86	97902.74	39961.81	37432.66	25891.50	19450.08	12147.01	6119.20	1333.69	3235.79	4253.56	12197.08	1968.58	905.38	2237.48	1666.87	880.87	2278.73	2359.91	2767.42	2342.95	5308.70	2281.71	2542.58	1250.69	809.42	241.42	678.62	403.25	2153.02	2277.71	460.58	3573.89	9202.05	4442.69	2216.27	2078.41	1422.14	595.81	710.84	633.40	252.27	942.47	480.37
452			85741.77	186318.35	87264.10	26149.80	34196.83	21851.22	55223.47	14566.72	3908.24	4824.94	2913.31	2699.56	2459.96	594.79	598.26	1192.27	669.83	289.91	755.67	647.30	229.11	120.22	139.52	244.93	173.49	193.58	248.63	132.06	139.48	225.68	240.85	119.03	105.52	113.44	136.28	75.38	82.88	98.05	80.18	51.44	43.64	74.85	78.86	41.26	76.20	75.72	81.19
453			90763.43	873633.81	174427.37	9561.15	53720.95	84804.73	75323.82	25648.08	8661.79	1760.83	3680.79	1878.28	789.52	1468.15	636.99	1173.55	758.92	813.33	744.73	688.99	434.06	515.39	240.67	270.87	489.08	328.50	373.93	395.11	413.22	205.04	198.41	362.66	486.86	149.85	256.44	295.25	435.57	205.59	203.60	182.48	200.35	272.84	207.20	477.40	315.63	297.81	147.75
454			37004.15	824751.56	64705.46	62899.13	44990.19	34125.55	58981.29	10938.11	4343.14	2950.18	2191.86	7964.78	2284.80	1130.51	3363.85	3639.73	4518.60	2012.71	1641.93	906.51	758.72	2087.00	2233.85	1371.18	1122.57	732.07	260.62	1021.07	1404.59	1089.18	235.77	476.57	234.99	291.86	379.85	210.32	399.60	233.12	359.12	1132.73	1224.39	1216.13	348.44	467.89	141.87	266.09	276.00
455			171089.21	1100993.00	284606.50	181772.10	76876.19	51543.95	52826.83	25339.67	10827.77	7449.26	4995.23	5298.26	4444.52	1894.52	1238.76	1967.71	896.16	970.49	710.31	866.06	906.89	536.27	395.64	594.47	459.68	330.38	217.95	447.29	102.51	319.67	671.90	442.67	251.62	301.73	256.76	772.82	546.33	198.89	277.00	268.00	585.21	378.64	278.65	155.01	252.41	346.90	192.54
456			126187.86	2082183.12	141923.03	43539.21	36478.23	30553.61	41441.42	21183.96	11082.65	12997.02	5017.95	5398.72	9111.54	7035.18	4260.32	1819.60	3052.69	2443.75	2673.39	3013.76	1559.19	2674.52	2935.25	1703.93	1355.52	1266.73	2002.78	3268.59	3708.92	2787.54	2781.84	3065.78	1625.63	851.98	1550.35	1151.46	761.53	1133.84	1275.66	1671.89	516.41	400.15	897.68	332.09	436.13	968.72	1116.12
457			27465.32	870506.75	95623.97	33333.06	24606.60	27153.38	55938.77	23326.95	6058.78	2938.92	1351.71	950.08	1588.82	1509.18	591.89	902.80	694.88	768.75	715.80	436.47	130.85	478.44	632.79	1074.50	1200.68	402.56	410.79	712.87	633.77	238.03	478.49	524.96	255.38	331.54	405.94	126.33	162.63	192.53	223.07	305.95	313.54	305.26	424.14	201.73	115.46	75.97	112.77
458			95497.91	364907.28	253828.95	104977.67	69701.33	42690.92	59953.37	28146.78	8816.34	7948.86	4823.86	2196.97	1031.84	2706.06	1124.60	3483.60	4033.59	2645.08	1706.33	1563.73	696.26	658.47	762.34	361.00	211.36	163.58	194.82	414.47	493.93	328.52	292.40	157.41	238.35	74.34	95.11	162.64	184.14	174.06	109.71	142.30	153.42	145.60	89.37	52.15	46.08	67.59	71.89
459			1178316.62	2126619.25	165069.23	31683.69	19724.15	35330.83	58457.92	14497.79	6496.03	943.49	2396.14	1879.06	1878.30	2065.75	1767.18	2311.05	2467.34	747.74	819.18	650.93	406.63	423.72	603.60	733.48	279.48	854.66	1345.06	1503.97	614.64	498.14	743.21	553.02	503.84	271.07	677.16	447.73	586.11	510.26	385.31	498.89	391.64	342.71	319.54	402.50	534.48	475.16	410.38
460			74784.85	197886.90	209765.67	52192.00	49706.19	69000.56	73675.96	21848.69	8351.52	4067.19	2427.32	1775.17	2481.57	2123.55	1116.23	1036.44	1005.89	1070.81	916.11	387.28	354.75	101.26	109.50	139.30	91.23	198.06	103.97	215.58	344.29	238.53	107.77	80.74	80.94	48.11	109.09	80.65	90.57	113.37	137.28	53.85	137.56	120.24	63.85	81.52	68.47	39.70	49.03
461			9941.43	48150.00	23412.48	40395.92	22143.76	27655.25	39024.40	15846.53	7135.46	4519.26	2891.75	1290.99	1310.68	786.41	484.04	839.96	924.35	733.34	686.67	617.71	685.01	1043.36	1207.86	485.85	194.01	58.39	126.88	140.80	194.94	274.55	282.72	216.83	135.87	194.39	233.42	144.49	214.89	147.15	139.33	81.66	76.79	88.26	78.55	48.60	43.62	80.96	107.91
462			107657.67	141523.37	44075.71	37978.42	43376.83	78621.74	60080.30	11437.68	4509.95	5704.85	2414.54	1548.40	572.43	1491.06	1234.54	2292.86	1723.89	382.15	586.63	644.31	398.35	681.47	342.25	284.80	179.89	133.91	150.46	160.59	166.35	102.35	147.14	253.21	187.31	207.07	216.79	80.18	52.37	83.31	76.81	77.85	103.33	121.05	57.78	225.98	221.29	72.84	40.63
463			29120.77	232238.75	77249.11	65525.37	109287.82	87412.00	48319.69	12309.75	9052.05	3583.75	1979.21	1785.39	1392.70	1151.77	659.06	724.25	571.67	492.22	561.71	624.94	701.59	415.51	122.00	215.95	127.59	120.35	156.08	214.63	142.73	257.72	90.11	121.22	103.54	100.23	73.12	64.46	77.98	125.95	151.24	116.92	122.26	119.70	88.50	74.72	65.90	43.06	36.58
464			147832.15	270237.78	56930.80	39874.67	31663.12	8675.29	61013.42	74134.50	13838.50	3800.70	568.74	913.00	964.73	1856.37	2286.03	871.89	1595.61	2056.59	1643.38	940.94	904.96	659.03	399.37	226.65	200.82	298.34	239.67	551.02	606.10	455.61	219.68	144.81	97.74	107.91	169.34	78.10	83.16	62.00	40.13	50.64	76.97	122.98	170.61	153.54	104.53	85.26	53.90
465			62596.42	96167.71	41555.30	34261.94	34542.70	60655.46	47070.98	21446.55	11038.74	1970.50	2491.59	1544.38	1430.78	1117.17	1217.07	1634.40	1507.86	492.56	766.86	801.26	1002.80	504.06	394.49	331.20	563.58	240.12	366.54	324.70	158.91	190.58	95.64	320.40	349.21	110.66	96.39	128.76	91.60	74.37	71.69	71.51	60.46	144.95	104.80	52.09	61.41	78.07	90.17
466			98773.57	284145.56	113055.75	38135.69	58193.78	42112.12	48194.55	18152.77	5012.58	2426.32	1398.10	517.94	837.79	1380.39	1237.18	642.21	819.79	1265.43	1132.92	817.27	290.98	346.53	268.23	244.55	272.45	150.84	217.52	140.34	260.25	473.03	248.96	344.25	260.40	83.51	59.30	102.24	135.20	184.40	172.49	68.01	104.84	225.53	160.20	116.98	61.10	56.24	106.17
467			173743.65	3130027.25	14048750.00	2834793.75	17432.64	38491.83	81673.28	23015.40	4296.04	9727.59	7778.01	3892.36	1412.01	3047.71	1643.12	2776.20	3159.07	6968.94	2754.26	6164.16	5021.39	759.09	2489.35	3025.38	1267.96	2705.79	5755.27	1055.02	816.88	2221.16	3330.10	1140.66	933.49	3012.62	3417.41	1762.78	262.53	1733.22	1709.57	958.56	821.99	877.66	342.40	196.87	184.47	508.57	976.90
468			180440.00	2772253.50	92059.17	38880.75	26862.45	36334.27	27221.05	11622.96	7096.49	3439.38	7154.84	4912.68	5338.38	3557.00	2081.51	2807.12	2977.90	2183.42	3287.76	4630.09	6175.12	3757.38	1429.63	873.98	1923.44	1550.38	1461.66	1934.04	2722.88	1303.84	1359.38	1392.78	1641.09	1537.82	1669.30	834.86	1723.54	1757.08	560.34	916.90	850.16	885.84	783.14	455.41	450.04	360.63	740.57
469			464422.62	1252406.12	116973.44	68178.78	30098.23	22090.84	36225.87	18118.07	2460.76	3746.30	3669.63	1118.43	1815.89	3798.54	3150.21	2440.49	2002.78	3353.64	3010.36	2689.26	4519.36	3224.79	1295.55	671.44	544.10	1560.81	1119.51	816.98	734.61	669.88	933.56	1054.64	1313.20	633.95	352.35	961.73	1455.65	399.23	1297.80	395.37	545.57	339.31	510.74	619.49	700.80	609.70	131.96
470			15442.43	347086.65	36108.81	17911.24	14239.34	19273.89	49560.78	21607.87	4601.05	2239.22	1317.50	2933.14	2514.37	1447.52	1252.45	972.86	1689.18	1628.31	1173.36	1391.21	1760.46	581.39	407.67	685.14	1299.36	1370.56	1451.24	1314.04	1241.49	448.91	338.73	506.36	314.98	571.25	641.17	615.44	410.78	1101.20	1403.30	774.29	880.74	591.57	246.62	340.70	414.12	231.21	335.66
471			200645.79	1578219.00	93545.42	33695.07	19342.30	13988.87	4997.55	6548.35	2755.01	6746.98	5544.83	6317.30	3577.48	3965.52	1913.77	6488.67	7236.30	4656.34	3126.61	1813.46	1416.53	1559.23	2351.37	613.27	718.30	1813.28	918.61	1291.33	862.12	1369.68	1211.75	784.38	768.28	590.93	662.26	588.03	1335.29	929.45	991.87	1503.17	959.21	999.87	944.04	915.59	464.87	589.68	817.49
472			70547.19	184814.56	95965.61	40701.61	63952.79	51379.49	37090.59	14950.90	9711.05	5997.13	3146.59	1703.66	1024.29	1129.30	862.86	175.12	1120.19	1230.08	533.52	437.50	251.31	254.67	306.04	256.46	361.10	497.98	205.68	255.48	232.61	136.81	258.71	116.52	135.84	161.30	151.96	51.24	77.87	80.59	43.57	91.28	135.74	107.49	72.07	67.39	149.44	156.63	103.13
473			106479.19	648695.00	419217.12	201758.32	75582.95	130452.66	86927.25	33970.53	17176.28	6666.17	4348.82	1042.02	5099.44	4850.96	1663.26	2122.69	2423.71	1236.39	799.74	417.49	225.21	391.17	394.79	636.57	1739.25	732.93	1076.32	513.14	434.64	417.81	456.44	592.36	455.05	334.36	189.97	224.39	211.28	349.39	463.82	498.46	321.09	290.04	190.31	230.92	199.16	113.65	139.48
474			318948.43	1794420.00	158437.59	43144.23	45367.79	31503.38	23390.11	27225.56	9457.89	6365.25	3289.26	2311.26	2723.79	4594.81	3041.10	3161.05	2189.19	2210.35	2593.16	1643.41	1311.04	2153.72	2353.17	2287.12	1611.54	2213.16	1313.55	1113.94	786.28	1182.41	796.31	1743.41	613.15	748.57	870.36	491.94	566.21	834.62	1383.31	1291.18	355.76	396.00	944.78	878.08	496.43	359.02	979.24
475			17581.86	171055.79	59222.16	75668.12	75302.07	55747.54	44572.44	24410.51	5523.04	2206.49	1347.02	865.20	642.44	1527.54	1539.59	817.54	427.49	299.34	355.36	279.12	288.63	338.84	287.17	354.18	364.95	476.51	194.71	199.49	274.66	204.94	140.91	128.20	85.51	93.81	167.57	223.97	156.21	124.39	143.32	194.33	155.83	136.44	96.90	103.52	138.01	30.63	59.17
476			81596.00	463805.81	41276.75	49772.89	24867.60	13981.01	25236.64	12467.60	4140.17	1750.64	1039.10	1564.48	740.53	1048.78	1005.31	766.26	687.20	607.36	1051.75	1003.96	1172.44	689.89	697.16	523.87	1513.26	731.79	660.97	594.14	330.53	414.46	478.87	623.66	248.40	205.99	172.65	227.09	275.03	496.01	747.60	267.85	644.66	472.18	211.75	227.21	182.88	310.83	351.27
477			3011436.75	8094631.50	1153506.37	129134.49	47752.01	74202.03	35797.14	9840.24	6285.60	4165.26	4906.85	4478.47	5034.44	1537.65	5196.36	2829.64	3614.80	4789.82	4545.74	1647.46	995.76	1748.00	1613.38	815.17	2755.19	2237.46	2547.61	3089.80	3301.55	1299.47	2008.98	1415.26	1977.33	641.00	850.35	372.97	1280.06	624.84	2330.74	864.66	316.87	2280.06	679.31	628.77	688.81	369.50	579.72
478			31807.11	623122.62	78960.88	54651.66	27627.98	18556.71	34171.30	12001.02	3895.47	3007.40	2312.64	2956.17	2002.62	2058.83	1465.81	1388.48	1235.69	1076.87	684.99	773.98	523.66	516.07	391.75	175.56	294.60	429.50	118.11	257.70	185.47	125.08	138.96	77.45	231.86	174.25	102.72	171.36	78.02	151.49	191.80	61.44	179.86	151.33	141.61	143.21	77.70	111.81	80.47
479			108265.17	552270.25	93974.98	57179.45	65493.19	14217.53	30567.14	23910.54	5109.71	2786.90	3016.47	3110.72	1917.46	2053.48	1685.10	1622.71	1759.12	2706.41	2842.65	1580.23	1116.52	1316.00	2084.51	763.92	807.27	738.00	228.93	260.54	241.16	451.93	332.85	293.33	313.71	376.86	584.38	517.63	124.04	187.59	117.50	245.35	312.03	408.82	160.13	157.81	162.16	147.90	100.20
480			353359.12	2687402.25	164810.12	61961.00	29374.86	85649.53	48682.34	9380.78	6589.76	3942.54	3815.76	2306.43	3465.14	5659.26	3165.50	3960.45	1975.58	1465.23	808.63	1684.83	980.19	746.17	1961.21	1304.93	1171.87	482.68	1209.22	2218.18	1809.81	972.44	525.87	1379.02	1604.53	1098.68	556.61	802.76	682.04	680.08	987.18	494.69	875.26	810.03	311.41	365.05	900.04	1107.55	354.09
481			92330.79	273525.59	174472.03	150569.46	78115.62	76592.84	77381.36	13546.16	4775.58	7438.98	2403.96	1383.63	1274.04	1695.12	2498.21	1852.24	1524.86	1012.32	308.76	432.56	601.37	636.29	918.20	644.86	502.09	261.45	124.35	134.68	124.49	94.03	156.83	102.84	134.53	104.36	123.58	95.67	93.97	102.58	102.72	68.59	58.29	75.40	23.33	101.40	85.31	37.09	63.20
482			18925.36	80816.18	110128.94	137082.90	78469.81	97731.91	73334.71	16252.90	13149.87	8135.98	3954.11	1556.99	1007.38	1180.87	2086.32	1850.56	1209.51	819.92	401.13	439.05	462.61	383.93	283.59	307.05	130.69	150.89	128.95	100.38	169.61	196.58	197.47	226.40	104.76	77.43	76.13	54.52	50.07	70.27	90.34	78.91	73.44	61.00	83.11	148.97	154.17	78.44	74.80
483			50935.53	337322.90	36779.24	46414.46	68684.04	39884.33	32829.83	8436.39	8832.50	4847.06	2725.12	2324.25	2547.36	2089.88	1560.06	1287.90	1256.86	1233.34	1182.89	500.88	395.97	166.57	294.21	216.33	181.62	184.01	426.49	334.85	226.38	129.15	270.11	238.70	193.99	81.77	193.28	165.56	80.46	197.49	428.11	217.42	223.97	159.32	166.94	89.78	93.24	83.41	70.81
484			77085.03	200308.42	117530.07	77971.40	26137.30	27730.70	25671.15	12684.78	6563.58	2900.83	2112.17	1936.25	1578.80	1292.22	860.58	1085.98	854.12	845.11	1192.11	1660.04	1259.26	424.89	852.40	605.05	501.96	306.76	162.20	192.71	173.33	297.77	275.49	215.01	333.14	268.00	476.91	361.97	219.85	141.99	154.06	215.78	309.46	154.67	91.34	216.20	90.64	92.71	80.17
485			73367.70	332857.68	259459.31	184503.06	102169.85	39321.75	37720.52	15243.15	10647.27	5579.47	4559.33	1328.39	799.09	1300.91	1079.55	1657.41	1959.99	1112.35	623.58	609.81	557.08	203.44	288.28	297.61	150.07	105.76	93.35	143.65	296.00	236.92	125.65	62.75	92.07	93.19	142.25	130.49	95.83	68.97	72.16	53.12	100.21	87.72	57.84	70.10	105.81	150.56	93.65
486			750213.00	6624445.00	376449.43	133611.78	67342.74	62845.86	76993.27	33259.49	13868.55	17356.40	14422.26	7462.31	14203.18	5483.10	10146.98	13872.12	6000.09	7106.06	10484.43	9863.85	3417.35	5595.11	8852.00	9416.65	5254.44	2446.97	3626.88	2614.55	5556.16	3351.09	2692.72	2269.45	871.50	1782.84	2006.31	4735.60	1250.77	3427.69	3769.46	1882.10	3927.40	1419.61	956.08	843.98	2753.58	1644.49	1430.07
487			33287.88	190126.84	39325.32	27651.59	73347.12	23094.83	15757.31	13635.27	5945.19	5055.10	2064.32	1023.33	1168.69	1074.18	1415.42	855.43	1210.08	642.86	717.51	325.15	253.93	420.48	122.20	343.16	651.88	357.42	329.05	633.52	486.75	244.37	423.78	325.51	132.80	182.70	168.26	214.52	110.76	159.48	157.90	133.75	328.45	345.27	237.44	254.69	187.10	97.12	138.66
488			139077.54	319117.46	172517.15	67520.59	31066.81	19290.79	26138.91	29509.72	8317.01	4054.67	734.31	1062.04	1023.97	322.92	782.78	904.28	585.09	378.76	543.80	353.34	193.63	253.77	279.38	363.11	385.61	292.69	110.24	151.91	367.42	273.11	174.90	270.37	217.21	186.94	120.45	150.52	96.34	84.32	98.98	96.20	66.43	59.39	54.27	127.87	147.50	211.58	181.42
489			44808.69	256620.20	60250.51	53149.58	52087.56	40166.67	77371.09	20243.00	2279.46	1752.07	5142.72	2794.98	2231.39	1829.76	704.74	935.33	879.52	1618.23	1003.81	779.97	1459.77	1034.30	787.24	769.70	563.94	855.44	572.28	329.44	591.80	417.44	186.42	512.43	245.64	182.20	395.41	473.35	226.27	206.21	194.69	177.46	485.94	407.23	344.62	465.25	301.26	300.13	103.72
490			87580.62	329829.34	101361.89	72720.86	71944.97	60599.78	41713.93	10391.39	5712.10	2543.79	1174.88	922.54	1784.68	1301.87	1334.25	957.19	585.51	1072.25	700.43	998.70	429.88	267.69	484.52	546.12	289.03	455.02	239.75	169.97	321.96	223.92	336.53	195.66	506.83	385.30	300.24	447.03	305.30	188.91	223.56	151.14	286.11	134.41	342.79	544.80	179.02	137.04	300.24
491			87793.36	275748.40	117623.14	123008.73	122594.34	63796.92	36213.23	17273.97	13553.46	4557.31	1988.06	1426.68	1641.02	2665.94	3993.34	1722.38	998.98	763.11	940.09	394.38	739.68	1459.08	1694.25	1586.97	811.12	513.81	396.36	442.10	476.87	482.81	589.82	728.69	386.99	520.60	423.93	543.81	270.78	434.02	361.72	539.42	389.79	443.89	256.83	203.88	138.80	176.39	184.48
492			87086.58	329818.06	66955.70	39478.19	23735.57	29981.07	40604.83	13479.91	4445.05	2906.71	1356.40	2144.27	1217.92	2482.16	1441.85	2162.76	1491.87	1414.01	1303.97	1026.61	1013.98	1538.32	2389.71	822.45	1558.35	1299.39	796.17	731.43	660.00	998.66	1195.62	657.19	479.67	382.49	499.66	1131.19	201.70	549.76	499.98	495.77	272.91	189.96	836.59	281.02	109.63	193.89	109.30
493			104957.40	867533.56	128696.82	66413.41	48274.16	31094.44	55999.94	43442.22	9726.16	5079.80	2170.06	3505.92	7238.77	3106.23	1451.10	1554.07	2493.92	2648.38	1239.01	754.41	757.07	994.36	929.75	1002.99	772.01	500.00	808.16	1446.63	1430.95	792.64	270.41	636.96	378.10	325.39	246.53	290.20	235.96	495.24	1221.74	919.09	628.91	268.60	363.23	356.89	598.07	610.40	455.53
494			89916.44	259232.35	225431.89	65561.15	51756.89	38079.48	46165.67	26980.00	12041.09	3071.90	2317.32	594.05	717.71	787.18	1373.54	1722.98	1074.12	1077.76	1041.63	928.32	648.68	742.09	522.98	380.89	235.35	261.13	141.00	153.85	183.51	243.67	163.36	192.92	181.67	165.99	213.71	252.14	129.01	110.73	102.64	42.21	28.64	71.36	79.24	77.56	41.84	53.81	104.84
495			76500.18	698412.06	140696.75	79172.05	41165.86	58454.30	43473.60	26604.53	12776.06	4115.12	2387.13	1792.21	2131.99	1196.54	484.99	2719.85	1629.48	535.12	310.31	602.11	878.49	738.84	513.23	1200.12	1050.25	746.66	610.59	660.91	1027.37	689.52	545.16	279.44	403.22	548.55	553.30	405.92	161.45	190.99	496.85	635.34	339.63	467.56	505.74	368.79	369.64	331.52	140.22
496			1690821.62	4343294.50	343085.62	82896.13	58195.48	61646.24	99106.50	72300.77	25055.01	9015.03	10799.14	9950.84	12428.25	4468.91	5728.78	2047.75	9945.99	5816.77	10812.06	3388.47	1741.47	3870.71	2451.09	3847.00	4417.28	2944.14	2475.34	1131.96	1350.99	6689.76	1821.34	1696.33	1246.75	540.61	1596.67	2001.18	4197.18	2787.43	2105.86	1755.58	739.10	981.77	1262.50	2435.43	5802.41	658.47	1107.48
497			104687.96	871172.18	117024.15	41246.68	55186.00	63404.18	44194.24	11398.61	8133.90	1102.30	1773.32	2916.50	1780.13	2385.93	2534.59	2178.36	2505.46	820.15	637.01	1509.96	961.25	493.84	620.49	484.95	467.78	839.49	473.28	349.52	161.55	344.37	273.25	303.80	326.93	308.66	329.49	200.04	220.47	208.74	284.41	265.85	331.91	418.68	220.48	288.43	394.77	297.80	92.74
498			104396.57	403046.68	134660.31	56706.76	30627.80	59134.30	37258.50	19134.57	16636.08	3567.29	1271.77	633.78	732.09	1244.39	2713.86	1009.65	1650.25	2005.30	646.19	1043.67	376.74	651.42	552.22	273.78	287.35	491.96	516.57	241.25	450.19	563.43	327.63	284.52	247.86	200.26	160.01	173.66	139.13	195.98	166.08	193.17	285.25	310.78	186.92	203.40	107.90	173.90	208.66
499			51285.92	184600.70	87681.69	40972.37	24627.40	31529.07	47886.64	14682.49	3584.63	4964.05	3671.73	2413.07	1735.67	1128.24	1501.50	1380.27	1394.81	1925.47	1503.28	1666.54	984.52	991.03	661.21	723.05	587.34	418.28	306.50	420.23	301.21	331.74	252.05	1023.83	963.74	350.19	166.24	431.05	256.75	121.97	209.27	401.45	147.88	265.64	98.08	213.05	182.82	126.17	78.76
500			100477.45	898074.37	43765.78	18793.51	13924.64	13900.11	26422.75	15526.24	3339.41	11430.66	24150.14	8928.41	2857.60	2205.60	2934.10	1098.24	1900.16	7636.57	7217.85	976.69	839.04	990.10	1032.49	1524.24	3383.69	1149.07	1799.03	322.16	3471.17	1277.47	1719.24	2934.60	2340.60	482.55	735.83	1421.10	256.38	715.41	635.37	1526.93	1469.08	244.77	1160.23	502.45	900.83	1522.78	635.91
501			237566.90	1294337.87	120898.57	21551.32	8562.78	23965.57	37333.22	8596.79	10366.00	5428.30	3060.14	1389.00	1605.56	1889.91	1351.37	652.41	1221.50	1026.11	1264.76	2770.34	3029.97	1842.78	1115.49	1516.09	853.82	517.73	896.99	713.86	381.36	580.74	765.31	566.67	587.11	395.87	373.89	302.07	199.62	224.06	197.76	290.45	170.09	191.43	320.63	229.43	421.45	426.67	194.79
502			89147.71	638137.31	48981.64	21040.57	16614.95	16691.15	25862.11	23118.25	8700.65	4125.43	2646.72	1925.17	676.39	746.36	582.84	2245.22	2130.94	1946.05	1642.32	974.32	570.82	584.87	695.42	630.26	941.36	763.17	795.40	646.44	373.16	373.68	724.33	741.15	644.42	345.37	502.02	441.01	567.81	322.09	338.46	311.57	775.66	826.27	537.11	354.46	224.19	304.40	226.66
503			91526.66	342417.18	216283.26	79978.57	75061.71	35926.67	39294.85	35378.12	11183.99	4261.11	2798.27	2998.08	4024.08	1801.87	3082.55	2265.16	2534.23	1197.70	459.01	467.63	869.64	555.48	368.65	232.01	195.78	304.01	335.35	221.03	432.85	629.48	452.93	400.20	338.23	278.65	191.96	274.51	288.39	151.02	143.08	242.99	305.60	166.82	72.58	112.58	161.30	169.50	122.85
504			74035.67	211115.95	226267.67	118094.22	156827.31	84004.71	47821.66	12954.62	9084.25	5511.96	3716.12	2109.41	1451.19	857.25	1409.98	1261.66	1730.77	1283.38	1152.69	996.01	935.90	917.33	1005.08	620.18	339.13	221.13	480.76	364.45	399.52	462.51	195.17	150.02	288.61	311.07	259.67	179.00	341.69	243.93	201.01	102.12	166.63	281.42	187.62	134.46	124.32	118.85	63.33
505			339300.43	1024071.18	263397.03	147988.64	57744.01	42839.18	34359.27	10873.54	3855.58	4490.93	2444.24	4400.27	2121.98	888.04	1387.66	2199.08	2541.20	1228.21	932.40	466.93	606.05	486.47	413.17	408.51	259.62	373.22	242.96	427.18	637.31	486.54	467.57	287.83	545.99	449.52	419.02	308.77	390.30	338.70	266.04	205.45	219.41	212.84	337.98	311.57	172.91	130.89	134.68
506			144068.71	1160289.37	57481.11	30532.44	19892.52	14257.95	25084.89	25017.50	6015.12	1698.76	2212.60	1519.03	1297.74	734.50	816.66	480.24	635.95	1197.35	509.89	747.99	288.80	578.19	1047.15	438.24	921.65	246.19	338.42	203.71	466.09	668.01	132.98	466.34	295.85	301.86	93.58	389.52	202.49	424.81	539.72	121.85	403.70	345.76	555.76	346.68	105.03	122.11	76.39
507			88689.86	226068.00	125070.77	113360.48	56477.19	33508.60	51972.04	23171.10	10516.20	2519.45	2634.61	2171.02	1108.40	1074.49	551.96	769.70	1913.73	743.90	490.04	200.12	556.54	332.34	1000.31	262.83	134.90	339.20	274.93	200.45	196.29	193.01	169.17	106.12	154.73	99.20	180.71	122.30	152.04	86.63	152.54	179.21	166.36	72.42	49.63	52.82	109.50	83.28	111.71
508			265683.00	664074.06	119410.57	24757.46	60381.82	82579.49	45744.39	12664.59	7577.11	1974.04	1266.48	550.40	582.07	877.02	1228.40	1006.36	1157.36	509.33	602.54	781.57	638.50	459.91	269.45	291.56	508.45	369.68	248.59	196.24	201.48	164.09	190.71	200.97	229.76	167.00	84.05	75.43	68.95	101.68	85.88	59.50	70.76	64.43	118.92	138.09	164.66	185.91	144.86
509			311671.37	1593547.37	120879.42	52169.83	35644.48	29518.08	45924.23	18733.95	8599.77	6775.90	2175.08	2328.87	1768.00	2539.51	1331.55	1117.60	1139.16	1462.17	1889.32	1401.34	1684.63	1599.49	1431.43	1548.09	1764.86	529.80	383.60	488.82	310.78	522.64	911.08	1159.80	979.17	96.95	338.46	678.25	338.36	307.19	458.08	221.70	250.59	546.56	501.57	194.01	190.19	451.52	453.50
510			10416.65	84625.86	77031.70	84474.81	46151.58	62691.55	76810.72	15064.93	7014.18	4706.20	1602.56	1224.40	825.84	570.79	954.87	526.09	279.65	386.78	208.27	522.06	386.65	266.18	441.31	214.58	545.60	170.58	172.46	87.80	204.20	244.13	268.73	158.95	180.80	221.43	146.51	140.01	107.96	149.65	128.21	101.14	72.65	85.13	47.02	80.33	62.96	46.09	67.56
511			45003.36	263044.28	167216.60	157160.21	147909.43	84550.60	81362.71	54787.46	9786.10	3223.58	3436.47	1526.24	502.48	819.88	937.83	594.45	829.55	1642.53	866.40	457.62	598.57	554.77	268.27	232.67	233.14	373.63	322.04	274.50	193.05	166.92	192.44	119.84	141.86	177.53	125.12	114.98	159.24	152.51	164.76	145.95	145.50	68.16	38.53	72.87	81.15	116.79	132.67
512			42266.04	168851.56	231131.48	110542.31	81254.42	60299.81	34706.45	16093.24	9928.71	3394.93	1663.35	1032.91	1246.66	971.06	1323.46	463.04	819.58	667.01	759.21	902.36	456.87	384.24	346.16	226.27	177.18	183.29	146.93	139.67	243.67	154.00	136.90	200.66	201.35	109.42	112.00	94.81	250.31	411.87	160.84	78.39	99.94	111.83	50.58	47.40	67.45	99.48	93.25
513			79965.46	382073.62	37575.32	78652.22	68712.96	21387.94	26439.36	18154.75	2280.44	3721.49	2075.28	1420.23	1990.62	1540.33	2323.53	1442.76	681.81	637.43	687.61	373.01	442.97	390.92	279.36	535.11	832.19	881.11	765.14	311.06	372.64	209.64	81.24	441.91	307.55	483.48	231.03	115.20	261.80	265.90	405.69	204.18	91.16	298.67	144.50	209.00	202.18	197.15	209.40
514			111999.22	339060.90	252603.03	118745.58	76385.67	57383.64	90066.07	28402.03	9716.01	11820.86	4073.05	2347.16	2275.82	1362.99	1117.69	1042.17	396.12	511.73	535.96	310.82	244.06	846.04	1464.16	801.26	207.34	268.72	308.25	305.92	262.33	156.79	178.23	302.48	168.32	108.03	154.23	174.37	185.96	207.51	167.82	79.09	97.47	113.49	44.00	82.88	99.74	83.63	84.77
515			217528.20	1184217.25	72909.19	38515.11	19704.55	36260.93	55373.12	14385.55	12162.40	6980.46	6559.83	2779.21	1168.61	1088.45	808.13	1163.77	1702.87	1370.54	1218.56	1213.85	1221.18	1254.06	690.54	938.32	301.25	696.53	418.44	379.00	612.23	615.50	520.84	755.16	524.65	546.89	129.15	332.60	214.84	248.29	493.01	701.69	424.85	217.10	412.79	391.19	292.43	350.07	209.38
516			125196.86	285518.65	66259.96	40752.71	54755.80	36757.23	38741.26	37746.09	10404.07	3377.46	944.49	665.64	968.56	845.98	1741.44	1585.18	2007.08	1375.49	868.47	620.62	577.94	768.61	447.72	475.60	369.76	330.62	257.55	158.73	144.60	124.97	144.03	81.98	209.90	91.06	168.19	229.31	145.33	149.67	97.05	79.13	82.23	95.85	73.74	66.95	91.00	117.57	94.11
517			255524.85	3266551.75	185536.53	74371.41	63777.46	93009.38	84150.97	32365.72	9225.17	15656.05	14998.61	15362.21	4992.34	9524.21	13337.19	9369.48	3531.05	2516.58	5800.02	6008.48	4653.12	5120.53	6067.84	4071.21	2936.91	1643.66	13770.03	20552.26	26179.70	19060.66	4507.27	3651.10	5446.30	7312.46	7496.48	8891.63	4460.29	1156.85	843.58	845.91	2472.38	1076.99	887.30	1297.78	1909.98	1324.06	1503.53
518			408885.31	2302655.25	188132.67	24448.16	32045.57	48263.82	31566.70	8667.16	4531.12	4881.16	10154.79	8725.05	6070.31	3212.49	4558.88	2982.16	1481.97	2435.20	2200.93	1759.73	2364.11	3826.29	5048.82	1503.51	1243.07	547.75	895.68	1039.95	1290.24	2083.11	3542.96	1439.96	700.58	1384.75	1104.22	937.71	346.29	2188.48	654.51	409.27	238.74	523.13	485.04	826.55	1213.03	727.49	354.31
519			634168.75	958684.62	126353.07	42911.95	34187.90	18518.83	26397.83	14026.12	4415.80	3511.08	2801.31	1422.71	1084.81	2006.62	1757.75	1463.27	2148.71	1789.29	1123.00	561.51	784.16	597.36	705.58	1237.17	1829.72	706.03	527.92	537.63	926.96	945.18	824.78	1226.41	445.77	570.07	1009.64	915.62	732.45	769.17	732.35	732.67	382.86	265.07	265.98	297.73	251.57	191.57	406.58
520			39876.20	161152.92	30745.63	49041.31	61719.44	32202.49	28721.91	10970.34	5160.72	5183.71	2535.35	1316.28	558.84	648.12	1738.37	2712.62	1115.83	1991.80	2209.83	1878.50	793.19	372.12	707.15	276.08	488.38	906.66	763.49	569.34	269.51	462.91	417.87	416.95	450.37	353.47	238.84	507.30	238.04	110.61	245.43	108.72	143.83	157.75	276.96	473.94	299.60	146.19	226.84
521			1327253.25	4479452.50	565544.12	57857.05	38307.09	32889.62	18465.91	7373.96	4058.60	5634.29	4342.96	5594.68	5092.80	4823.30	4711.98	2570.95	1082.76	1203.31	1663.40	910.31	2444.26	1779.39	3404.71	765.93	627.92	676.53	1989.23	2088.89	1484.05	1811.65	1229.45	494.53	781.49	717.40	1260.38	2448.50	2119.85	786.59	541.51	731.25	504.18	721.12	856.73	795.36	356.63	408.10	193.63
522			407612.31	782240.31	123140.96	44041.30	19800.93	8973.26	28634.79	12833.60	3918.05	2506.48	1325.75	805.63	608.44	1620.71	1085.69	666.86	473.47	537.34	743.93	918.75	781.00	594.03	465.81	385.18	263.47	190.89	378.17	104.66	131.73	293.57	365.49	333.24	555.05	287.62	279.64	235.46	252.04	224.85	156.75	101.59	164.82	196.61	169.62	71.98	175.16	144.49	180.76
523			222310.96	1421193.87	235677.09	36254.04	14580.56	16711.82	22072.32	13684.05	7940.51	4301.90	3456.91	2362.40	1881.40	4267.21	3042.52	1897.17	2348.99	3582.19	2948.44	3670.25	2187.15	1028.61	677.55	1635.40	2170.56	1703.61	970.34	513.61	540.13	957.06	1139.46	951.43	1348.43	638.03	466.27	413.22	223.50	371.52	750.23	760.47	1125.86	465.98	444.54	1062.71	961.95	601.13	822.24
524			328681.00	1072757.25	122416.71	81886.76	91295.77	72435.68	35445.97	8103.02	9893.98	4056.52	3774.24	2277.85	2823.02	1282.61	1361.63	1448.88	837.79	928.91	542.81	355.26	992.69	633.94	735.96	929.76	543.82	404.47	674.67	368.40	252.91	279.45	221.18	322.51	249.15	302.69	283.43	477.71	391.83	314.83	437.47	333.53	199.20	198.50	243.99	136.65	205.12	186.66	88.32
525			41850.59	185500.82	76823.45	49666.29	32503.82	47194.75	61068.06	7944.10	2446.79	1727.65	1596.62	648.08	449.95	497.40	659.53	770.21	964.76	395.14	223.96	330.63	449.61	244.70	215.13	87.89	130.47	158.99	344.18	160.72	163.98	162.63	78.11	165.67	191.02	134.42	226.71	196.25	189.12	150.16	195.12	124.71	185.89	101.48	129.67	87.50	65.79	82.93	117.25
526			61189.74	217009.23	82065.64	58241.28	16331.62	24360.53	25151.94	12650.67	9666.08	6876.05	3840.88	2231.38	3700.92	4994.11	4114.21	3643.36	1668.36	1653.68	1427.12	851.64	1837.47	762.25	877.27	1595.59	1093.06	978.48	1127.33	1407.91	913.26	908.92	511.22	597.59	665.36	816.05	257.80	351.10	650.05	968.86	814.49	853.26	318.91	791.75	956.08	810.70	861.39	187.42	471.74
527			807464.18	1707739.12	363857.12	122423.38	107850.65	59795.08	37032.17	13472.25	16238.43	5026.23	2412.67	1034.78	1023.26	1021.37	1453.59	1300.29	781.82	616.51	774.41	1119.44	689.24	415.05	391.29	384.54	176.54	204.28	236.42	174.27	614.58	384.12	167.46	271.66	346.72	260.08	511.89	225.25	178.44	213.92	278.90	185.36	287.62	343.06	149.58	97.34	86.54	140.28	192.84
528			32950.23	1710597.00	257193.98	35227.29	34961.96	33673.86	45431.45	16126.85	1926.39	1796.88	3055.40	1734.36	1448.37	1549.42	1108.25	763.50	834.11	889.69	996.85	632.25	492.71	1237.23	979.47	567.50	468.72	544.68	752.76	561.27	352.94	311.29	392.27	359.32	173.25	212.27	274.08	264.78	122.77	240.99	216.40	300.58	283.22	261.02	150.33	166.10	171.88	179.63	143.88
529			459317.06	1525448.12	354317.84	73537.71	35554.84	54067.75	37873.24	14050.15	8608.90	4383.49	6732.17	2222.06	2522.30	881.51	1416.75	1192.22	1107.79	1669.18	756.95	735.46	1214.91	1176.79	529.86	937.29	358.24	544.97	633.99	555.47	492.84	256.43	459.08	256.17	238.23	279.53	645.26	155.58	422.51	232.22	176.91	144.80	293.81	157.57	241.43	239.44	373.71	372.42	300.61
530			45617.93	279259.46	105011.91	36179.23	44606.14	31398.43	25037.99	12617.79	3591.90	2642.31	1506.06	944.79	701.64	837.25	525.84	1041.96	1868.65	1651.70	1157.65	859.85	709.41	172.69	284.56	213.74	287.85	99.12	137.25	280.55	361.82	246.49	384.74	401.11	233.62	202.30	381.79	219.30	114.41	144.20	182.16	251.82	145.80	149.12	90.77	181.28	116.78	36.39	255.00
531			23883.30	720656.93	143260.34	75049.70	63482.65	34293.52	50096.92	21599.45	4090.69	894.08	752.27	1010.29	990.50	390.06	978.02	2040.45	1437.56	922.98	859.30	846.99	793.53	734.92	1183.35	364.46	331.25	360.94	335.31	315.02	330.23	381.77	129.19	179.05	208.50	287.84	248.59	282.02	224.63	163.19	144.87	217.51	357.55	438.16	306.81	80.45	170.11	221.10	412.86
532			53767.00	143769.29	146920.14	74928.43	54626.25	41980.67	31215.55	11403.83	4328.62	5182.03	2883.79	1591.20	988.32	750.25	1258.35	2173.63	2476.81	1241.71	558.26	741.59	653.08	706.96	294.84	293.82	356.57	710.25	150.70	276.35	299.76	108.65	278.80	330.74	347.83	142.91	244.66	405.74	205.53	101.48	94.68	78.53	117.92	135.55	145.10	87.14	119.66	146.20	137.96
533			600691.81	3930751.00	211911.32	29177.60	42703.83	37867.42	17506.63	7138.41	6341.63	1708.05	1601.43	2000.10	2157.69	1556.63	1774.66	1067.32	2459.94	751.22	551.20	1299.98	547.41	753.24	1046.56	1373.54	2755.56	3110.21	1044.77	652.91	1330.42	1418.49	1695.14	1760.72	934.73	1147.51	425.24	2116.50	2811.24	2255.75	609.38	523.81	695.65	1265.56	839.84	891.98	1057.89	579.27	602.33
534			105263.37	872354.50	148334.03	134169.43	89943.80	97257.77	43244.50	38500.02	11119.98	8938.21	5957.63	2501.20	2076.49	10020.98	5101.04	3797.21	9553.77	2877.36	1346.84	833.15	3438.94	1444.12	1840.40	891.10	458.40	1388.31	464.20	555.14	562.44	1459.62	1591.94	1190.93	884.07	412.11	216.68	262.03	542.40	538.45	330.27	753.07	448.72	256.74	282.89	285.39	348.54	194.70	104.89
535			145150.95	334685.03	171237.12	52689.17	24641.58	21413.53	12658.64	13009.63	5533.93	1710.41	1629.87	725.06	483.98	853.71	1211.95	859.89	907.60	812.11	609.27	352.76	488.38	184.44	219.53	481.66	314.02	126.34	170.40	118.68	118.24	118.60	215.32	270.67	190.06	253.83	126.35	88.18	114.88	44.13	45.07	86.38	134.08	140.41	63.47	58.34	67.06	71.39	59.09
536			40126.73	124945.49	53312.30	26745.35	37218.40	43677.92	46999.98	26602.97	8041.09	8833.34	4053.27	1547.96	1656.92	370.63	743.80	257.39	783.30	1027.17	712.51	878.45	817.93	232.41	245.08	282.49	436.25	295.13	362.77	458.04	477.73	453.77	541.20	200.90	210.61	196.28	174.63	93.84	129.50	146.25	166.69	39.74	147.62	205.93	108.45	66.64	51.76	62.73	59.83
537			219269.23	653550.56	78544.54	24121.57	26164.85	48079.83	31860.21	6711.29	3936.08	10397.94	4373.54	5760.73	582.72	1961.23	888.97	597.06	653.52	949.77	826.84	706.55	469.46	446.09	605.39	457.90	245.46	598.63	437.18	388.75	240.60	216.37	255.57	285.73	301.87	118.71	228.14	301.89	180.78	209.17	216.17	198.66	230.63	156.63	54.08	102.99	140.87	149.27	143.57
538			320377.50	1340881.87	141505.10	157125.75	145057.40	46400.27	25268.66	5788.81	4818.28	1970.27	4162.21	1287.62	2047.06	2032.29	757.34	2317.12	3376.28	1314.75	701.01	672.66	547.47	321.38	516.09	528.05	408.60	216.87	332.15	275.01	918.93	329.51	494.39	583.81	458.62	603.08	383.82	132.46	141.55	166.43	287.96	362.58	249.04	408.10	421.32	201.72	199.00	240.52	177.21
539			139648.23	252281.53	179769.92	124440.51	62990.62	56273.89	83518.53	30052.74	10246.64	5139.24	3097.85	1736.39	1873.13	1817.81	1757.49	1066.00	1424.41	574.47	371.34	501.84	509.51	273.09	495.18	640.69	302.77	214.45	265.00	235.25	170.74	219.65	269.70	267.92	402.74	197.91	158.08	140.53	359.81	131.13	153.15	140.42	313.14	197.16	104.01	124.83	87.82	59.92	37.57
540			62471.98	351193.71	67441.30	56988.35	49316.86	29050.58	50522.63	22181.08	5583.38	2873.50	3342.42	5967.06	4534.18	4474.23	8511.93	5183.37	3120.40	2040.58	1255.18	1335.35	1781.67	1472.98	2740.86	1125.55	972.56	942.63	1186.58	248.58	1354.13	1771.80	700.02	1118.96	1516.21	1549.04	1148.66	311.57	410.48	433.75	552.92	1004.08	493.18	416.02	518.15	582.04	419.47	420.53	378.74
541			186102.45	1226379.00	116402.36	47600.91	35297.47	59456.81	87572.01	19459.41	6679.52	3326.60	912.71	1347.84	718.01	1192.41	1403.95	1765.38	903.86	880.64	829.87	745.26	629.49	591.77	729.93	903.28	660.31	527.52	328.72	195.75	298.05	374.70	186.76	205.90	224.99	271.24	272.01	256.15	229.17	201.30	160.48	321.19	156.42	190.47	88.93	143.08	109.74	82.42	269.34
542			104986.58	2496998.75	100521.13	67247.12	86231.33	55496.42	64025.37	17850.68	4653.27	5818.17	3258.55	1776.13	3064.68	3664.95	4462.45	1820.93	2271.74	1624.61	1433.33	890.52	1458.85	1152.87	1383.65	2332.82	2297.49	1341.77	978.39	1204.24	677.19	732.81	1140.52	817.66	1104.49	1298.02	1025.22	1746.94	1167.36	1561.57	636.29	398.85	675.61	1327.92	545.49	583.32	629.07	436.20	457.95
543			61665.61	126342.42	90312.96	63141.15	66132.36	103143.42	44477.71	7050.29	2447.30	2245.89	1382.36	1564.26	1861.41	1543.08	2671.91	1413.37	364.32	369.62	250.78	382.72	249.14	265.08	376.74	218.67	295.19	323.24	161.56	181.38	194.83	310.19	164.40	42.58	154.40	203.19	162.82	99.74	113.64	52.11	114.98	129.54	92.06	129.49	143.62	118.68	87.41	64.37	65.90
544			73291.78	393951.12	52157.29	35320.99	22220.23	36091.53	47879.50	36587.66	9742.75	7862.00	3507.21	4617.26	3207.02	2088.97	2497.00	2586.64	1974.18	1351.65	1898.93	1034.27	590.94	391.28	690.06	391.30	435.06	434.44	608.87	557.27	363.76	178.25	238.20	397.02	160.29	326.17	275.07	383.18	459.16	388.15	172.62	331.81	486.99	237.31	310.70	305.78	186.55	203.84	262.75
545			98258.39	488595.87	80464.18	52398.64	30515.38	43206.27	23742.99	6802.67	3691.32	1692.44	2379.32	960.18	1228.17	1861.52	1285.11	888.68	625.44	886.56	496.09	356.89	242.25	387.98	350.94	308.26	176.04	349.63	267.76	199.91	230.91	353.95	394.58	178.84	134.75	200.88	128.39	94.15	210.95	174.60	114.23	142.73	254.69	117.55	47.19	92.90	43.89	108.87	46.76
546			119838.04	323179.43	141536.03	31854.38	53713.35	70999.61	85479.71	24930.93	4381.36	2448.42	1281.56	1169.48	1164.10	1171.39	1049.51	1022.38	555.16	954.04	974.63	743.48	595.27	362.48	559.77	504.14	180.27	620.09	509.44	264.25	303.87	258.32	183.73	208.40	222.63	129.71	327.61	216.73	110.02	203.89	189.43	98.24	145.96	82.74	138.62	64.23	70.95	99.39	72.49
547			43682.59	339337.43	110855.26	36614.60	19253.11	11864.32	30440.43	44140.48	5591.02	1678.10	1701.14	2508.50	1076.22	1638.10	1163.76	560.21	425.31	540.64	1161.63	1552.51	1017.04	670.37	604.39	466.68	442.43	244.24	857.24	430.83	284.42	329.30	440.66	170.53	234.64	387.24	308.33	320.60	270.70	390.74	203.28	241.39	112.	146.30	112.89	245.89	91.40	144.48	238.97
548			43313.74	354673.06	295817.71	124377.54	65765.20	47042.39	49259.62	15959.46	10584.84	3267.72	3438.35	1799.68	968.43	1181.23	554.98	1193.87	596.40	804.10	719.16	294.52	240.21	372.59	1028.93	360.03	224.98	170.81	135.41	189.27	266.09	256.45	207.18	305.41	107.81	86.81	41.94	120.27	147.58	83.35	90.68	107.28	27.65	51.07	64.60	81.61	54.90	104.52	85.17
549			167449.00	372719.37	135546.62	108475.32	32616.07	47753.57	57183.90	12363.50	3452.62	2786.62	1879.17	1061.23	962.78	720.94	494.85	557.06	806.37	1044.35	386.04	360.59	479.24	335.57	224.56	312.89	390.26	289.00	286.80	219.57	138.52	164.13	170.55	129.92	156.61	40.77	101.52	194.06	140.00	96.35	98.24	178.92	199.99	74.74	65.96	70.98	114.46	106.45	112.15
550			289502.31	847945.93	237617.20	58788.30	89502.25	80269.23	47758.49	15286.68	4245.98	4650.10	2478.02	1033.55	805.68	931.69	1028.08	1505.16	675.97	304.10	615.88	850.29	749.46	686.53	850.62	421.85	242.23	302.38	237.03	246.45	299.90	268.96	238.03	227.89	173.79	468.75	801.81	715.52	440.75	110.75	68.38	134.77	307.32	219.22	81.42	130.81	143.83	249.21	193.64
551			600107.81	3500171.25	134162.53	35105.01	42759.67	27986.71	20271.86	10216.07	13285.40	4472.09	8113.29	4501.38	1717.81	3417.70	2173.38	1970.06	3282.12	2823.01	1357.90	1718.14	2445.31	1958.27	1518.72	1399.79	1514.77	871.97	602.52	1583.95	1672.85	1119.72	855.14	739.28	605.62	1133.35	1129.38	720.80	1211.79	1362.97	905.09	857.77	401.67	734.59	888.29	613.62	527.71	523.44	434.21
552			1258078.75	2921390.00	302750.46	40425.35	43673.50	22624.09	50497.87	16447.20	6293.07	3251.72	2498.42	2134.35	1384.51	1805.50	1629.46	1219.66	922.97	1095.76	1727.50	1399.69	1087.39	922.69	741.03	730.60	1025.57	615.91	569.83	411.58	304.37	193.16	279.27	391.78	445.04	313.89	254.44	470.18	279.58	323.03	364.37	504.06	478.20	238.89	440.99	285.65	206.29	124.32	611.48
553			132628.43	487129.90	37267.37	34644.90	14937.59	33955.32	62543.36	17290.60	4945.36	2190.86	2166.18	2943.04	1401.08	714.44	831.78	1169.32	738.17	477.23	244.52	446.81	892.75	1155.97	797.36	895.91	539.97	593.53	478.48	244.45	84.76	99.89	373.97	219.64	262.72	109.45	198.38	368.69	530.00	457.25	261.70	307.58	110.72	79.22	152.80	169.90	235.49	86.10	76.79
554			108638.89	487434.00	267887.40	123413.91	28697.60	67545.07	50369.15	17953.05	4847.43	3087.33	1453.82	1925.74	1937.45	1499.22	1936.02	3426.09	2466.52	1567.18	1438.52	1208.73	526.17	1162.29	997.22	810.08	721.13	928.16	1019.00	671.81	827.25	789.95	579.70	505.47	345.58	734.36	430.29	338.81	536.03	687.10	750.41	378.15	651.83	792.66	472.34	366.94	512.56	178.34	341.69
555			259323.45	991211.00	117129.74	44703.32	15507.62	39839.89	37245.07	20957.17	12718.58	1893.54	2225.37	1483.28	884.47	1465.17	1165.89	507.84	473.28	523.82	380.45	549.93	539.83	952.95	608.76	676.84	523.24	331.83	299.75	228.55	314.42	479.79	581.02	302.67	245.41	458.46	265.39	391.80	191.54	233.27	136.93	215.51	180.11	297.26	196.79	139.44	209.12	258.02	248.63
556			273918.12	2983371.25	240953.64	39916.08	93187.88	90503.69	55173.61	41581.25	13420.54	9445.33	14435.35	8654.93	8205.89	5771.20	2409.08	7147.42	5519.92	4587.03	4786.57	3384.28	1743.91	2948.31	2622.91	2086.17	2391.07	3741.96	2165.51	1945.27	1357.61	1178.84	2225.97	1778.22	3230.25	1758.54	1655.83	691.98	595.20	1327.80	1086.88	818.51	916.30	1968.31	2293.63	2015.35	1025.63	782.57	922.18
557			123105.03	1364939.87	96129.86	89763.21	47822.64	30503.64	71713.53	31986.55	8002.08	2837.21	2513.17	1411.78	3528.28	3031.19	2479.59	616.91	2109.92	1059.27	1250.36	1555.42	993.10	341.79	583.34	834.98	832.74	514.09	709.58	742.08	513.70	726.10	544.59	234.02	901.73	627.28	355.94	553.98	206.19	249.50	149.00	228.91	243.55	276.52	691.76	539.01	341.15	372.12	246.93
558			6160960.00	9773770.00	1159568.12	24988.26	13251.93	18969.62	13901.58	17320.02	7500.29	4614.70	4642.54	4181.04	5118.51	4069.87	1507.69	2144.84	1596.59	1450.31	4356.25	3021.90	1832.23	1446.06	4897.85	4342.19	1315.80	1801.39	3638.63	1590.58	828.87	1693.10	966.31	1500.60	1353.94	1753.29	2705.19	795.36	1095.84	994.69	302.30	1087.73	1491.40	1283.92	855.31	199.28	958.32	545.28	1165.62
559			713684.56	1026043.68	196986.31	54193.26	36981.33	18637.82	36902.28	8214.89	3347.92	1846.78	2893.96	1898.47	1394.17	772.76	973.42	1161.50	829.27	612.61	297.62	782.89	843.03	470.24	876.47	780.88	426.44	243.96	358.89	151.69	251.41	231.87	204.20	385.83	472.15	552.05	242.00	105.24	75.68	155.66	222.64	265.16	224.97	183.12	128.35	117.41	222.66	116.22	99.98
560			86619.53	1663466.37	273781.84	82293.28	19517.40	26162.77	43203.28	21917.72	10177.35	3981.09	1648.69	1051.66	1817.55	987.13	1534.27	1429.42	930.80	1798.07	817.25	945.54	1723.37	674.67	1021.94	1229.88	473.77	314.82	446.47	610.39	699.46	292.09	284.05	233.48	304.56	189.07	451.42	678.92	472.50	242.78	242.44	104.58	1078.57	1641.09	1016.89	649.00	155.50	255.93	621.06
561			159597.81	371263.37	121015.89	40769.17	83593.00	73469.42	31810.31	11366.48	6223.55	2225.30	2068.92	1156.17	1027.60	1184.71	818.39	591.36	921.89	803.94	410.30	497.26	535.34	489.16	1873.34	1039.51	175.39	489.49	617.23	279.19	393.65	330.25	266.71	187.47	174.99	262.01	212.22	134.36	192.36	235.15	204.52	218.46	139.13	146.93	92.22	157.68	106.97	105.60	112.12
562			70074.12	555769.25	122809.92	20805.58	14208.53	14527.36	28455.66	14526.19	5418.39	1545.64	1533.39	756.26	1074.68	928.06	1241.24	512.32	515.04	728.52	418.80	545.44	539.62	383.55	446.12	658.47	183.72	193.54	266.25	136.76	172.91	41.15	151.17	175.17	167.16	185.27	283.95	145.88	132.31	81.23	90.53	112.35	157.42	147.74	132.07	89.13	63.64	135.34	104.79
563			600119.43	1393558.62	164066.73	134853.62	65491.47	46804.40	41354.38	32600.02	24097.77	11863.81	7548.11	7855.74	5736.22	3998.39	1778.44	4955.64	5684.97	1533.34	2026.31	2676.58	1551.33	1244.82	1535.52	1952.73	1016.70	858.62	2575.55	963.54	1422.93	1762.14	1290.28	864.04	927.16	909.10	1299.80	808.23	783.52	860.63	993.80	1283.54	1858.69	1060.33	1557.71	2495.33	615.97	530.38	462.99
564			101892.99	594840.87	99909.78	64577.72	47570.96	25724.64	16525.90	8943.84	7700.60	7521.73	2041.21	1792.27	2414.86	1000.12	1121.30	1784.16	1770.33	2269.66	1594.78	1803.60	1663.28	1577.64	849.46	647.18	531.42	362.62	354.37	284.30	500.84	662.01	1104.32	583.00	393.25	384.55	380.27	480.95	361.82	445.75	188.35	175.12	405.65	275.38	544.57	539.30	297.07	130.56	162.36
565			852308.31	1880870.87	215519.43	87308.17	48650.89	41104.00	57703.98	24462.81	2998.02	2078.97	2998.47	834.49	1205.25	1560.53	1220.65	1337.65	1247.08	831.28	966.35	580.24	461.85	462.19	423.66	426.77	210.26	354.69	515.21	353.14	412.58	458.11	335.80	474.30	511.96	199.36	201.20	254.57	262.90	220.93	178.16	172.95	190.77	314.97	504.84	295.91	162.84	244.93	164.92
566			41089.97	194596.17	57263.10	32749.27	33504.69	44420.05	17587.47	6538.54	2800.68	1693.22	1146.09	994.92	1188.94	973.21	1037.63	1042.03	334.70	503.67	473.33	324.14	287.01	215.60	174.12	254.27	301.40	269.52	136.44	127.27	214.70	140.53	114.48	100.73	124.13	109.46	178.86	141.35	121.18	159.95	164.51	71.63	95.71	118.70	78.96	95.55	82.31	51.91	81.72
567			249237.06	1565658.62	185915.10	46764.26	15697.48	27046.90	29438.92	7613.96	4198.78	2990.33	1885.80	1634.51	1760.01	2498.73	2842.83	2138.72	874.49	831.55	1598.94	2796.28	1021.37	820.20	751.55	351.19	743.26	538.28	737.20	468.38	299.74	373.16	622.03	549.16	425.66	266.17	142.93	340.47	534.29	277.67	664.93	802.58	470.88	185.82	187.73	232.53	158.40	265.77	365.66
568			148673.25	205422.17	50791.71	97651.78	44768.94	44320.35	89021.35	32604.32	7102.25	3630.82	1284.03	1848.12	2334.44	2028.80	644.75	972.47	767.79	1337.70	574.69	840.07	373.82	289.59	553.89	335.93	343.18	325.33	791.93	477.15	502.47	260.07	254.96	128.96	162.77	116.59	198.54	112.77	130.09	338.81	323.96	150.61	160.55	101.22	68.17	82.61	131.32	147.53	100.85
569			7977.08	123728.14	120816.24	69438.96	54637.22	54589.44	71353.96	36802.53	7064.78	6446.70	4980.33	2001.82	1091.24	1576.79	1405.44	896.65	1047.12	892.43	639.18	819.75	667.41	439.86	420.55	442.76	427.73	316.32	215.16	300.40	419.22	149.67	104.67	129.35	97.95	98.20	142.73	115.01	103.35	119.38	166.29	68.33	85.24	133.70	145.53	70.76	65.09	61.44	51.66
570			203543.57	681250.43	39201.89	35234.26	108267.97	85250.79	28122.13	9357.21	4203.68	2387.52	3790.60	2663.37	1488.03	2788.39	4403.16	2844.27	3078.26	2629.73	3442.64	2977.06	2659.69	1686.45	1943.25	1901.12	992.78	2097.52	1784.41	2700.91	4410.92	3699.20	1187.88	658.29	1403.80	2397.60	2918.75	1788.30	1419.10	1462.41	1196.60	1142.56	1186.46	1864.94	1638.57	1128.84	1635.86	1432.73	970.58
571			233593.43	442944.50	351075.90	130505.00	107383.03	69356.75	45124.11	27582.86	22651.62	15807.69	4637.58	1747.75	2315.26	1466.28	1078.28	830.24	784.44	1010.27	686.71	553.18	330.61	577.06	1142.25	793.72	197.70	294.90	348.10	247.15	204.44	342.32	367.33	282.66	429.17	116.08	200.64	252.54	299.10	206.26	176.11	270.42	112.98	224.46	143.24	115.95	66.01	95.18	75.54
572			14840.33	105170.07	71511.74	142015.68	65304.63	58599.00	117376.97	23661.12	11273.31	7681.63	5603.37	2315.34	1342.01	911.69	524.65	1596.97	1572.18	947.93	1047.40	578.11	650.64	320.88	362.55	374.96	598.14	319.70	350.12	231.87	255.80	179.52	318.50	371.96	277.47	220.79	283.02	127.20	147.50	79.73	112.14	115.60	111.96	128.48	150.20	103.56	93.22	69.41	78.29
573			81010.48	411074.65	41456.50	18194.21	33652.75	27137.44	21878.34	10243.39	1520.59	1763.68	2442.87	682.52	1629.09	647.17	726.90	878.22	372.39	896.26	736.26	1246.31	686.56	677.71	539.54	331.94	768.78	2413.96	1427.36	571.95	332.57	196.88	494.47	530.35	313.98	274.83	148.67	142.09	162.28	147.42	183.48	340.27	341.16	198.48	207.39	159.67	130.54	360.32	193.99
574			191800.70	1280904.62	111947.50	97477.00	86429.32	74632.17	58277.40	43325.75	18431.27	5053.32	5094.98	4728.98	6259.64	7569.49	2608.64	2284.69	2248.75	2301.87	2171.09	2357.84	2254.02	2249.54	1576.29	2379.72	1376.34	1284.88	820.22	739.01	580.35	1081.79	1283.73	1284.97	952.23	629.80	754.70	1346.26	674.73	348.45	452.09	712.58	906.95	708.13	519.27	1119.86	880.00	963.13	984.98
575			224778.87	534395.50	87511.41	53347.55	72650.07	53715.13	24591.06	5234.34	3775.66	2471.74	826.68	1009.45	1809.27	988.48	2201.57	3729.75	1954.64	896.76	872.85	1181.21	1080.45	1212.04	609.88	945.85	1496.22	705.19	305.43	416.41	311.74	367.53	412.43	370.77	316.59	229.09	285.50	353.72	324.03	126.83	284.06	331.55	485.88	494.15	135.66	773.29	1108.37	873.80	813.50
576			168974.10	406868.06	98543.22	51490.97	27531.00	43389.37	61158.16	9199.16	8691.51	861.66	949.75	1064.45	1513.41	1216.65	1098.33	846.65	937.10	483.60	298.51	533.18	658.73	436.45	529.27	259.16	357.93	492.01	417.56	471.38	450.61	263.54	381.11	242.36	807.76	814.50	689.10	950.77	951.78	241.71	427.53	358.47	444.53	364.32	274.58	373.40	223.50	232.75	335.55
577			54841.54	423817.12	152641.98	30549.89	42711.28	33868.86	52206.77	19160.49	10544.32	4094.14	1447.63	2597.12	2080.07	3022.04	2791.18	1588.01	1073.74	456.87	641.68	386.82	530.16	485.20	206.53	728.24	689.39	370.05	390.96	640.68	494.93	480.08	349.67	469.21	393.28	383.17	534.00	445.28	303.61	153.76	113.99	130.43	211.92	245.25	263.19	143.11	98.24	179.92	200.30
578			225556.25	2091837.00	200808.28	79540.67	29280.54	35103.43	38763.41	9675.73	5139.58	3696.10	3511.89	1226.64	1458.20	2916.11	3608.41	2152.33	320.11	1164.75	1802.71	3263.65	707.12	556.45	860.04	594.02	875.22	1461.42	349.71	193.38	521.79	771.02	793.83	830.62	1245.35	876.62	731.46	976.06	419.68	458.59	626.92	1012.58	738.12	737.50	487.12	379.31	295.91	647.00	385.43
579			326267.09	1895440.25	209375.35	91947.96	39102.64	46456.53	47260.24	12455.29	12756.60	6497.36	3071.15	903.04	681.91	1361.86	767.35	2057.60	1860.36	1383.06	1877.33	2255.14	738.73	1232.18	1226.08	1260.69	432.71	900.93	677.11	296.40	287.04	499.88	559.58	295.20	679.14	544.05	360.45	296.96	603.29	640.74	556.36	466.52	217.59	155.05	123.58	388.23	223.06	132.68	224.71
580			44998.00	429348.68	117342.01	43331.90	37319.37	46870.92	52868.25	29445.89	5512.19	2734.44	2284.71	3397.22	703.67	1327.47	536.48	1147.63	1640.79	1958.58	974.77	473.14	831.42	903.11	814.06	449.74	263.20	328.20	755.49	288.40	625.28	719.19	903.07	551.71	312.80	244.40	134.29	91.88	379.34	364.35	209.61	359.00	258.90	316.15	201.31	302.09	105.32	174.50	267.06
581			120185.50	722297.43	253607.90	101312.10	18542.00	44317.10	80754.70	41757.76	6086.22	3825.63	4084.93	3157.08	2515.77	1450.41	794.43	724.26	1686.70	2088.19	857.10	1007.71	586.97	336.97	705.20	558.25	183.92	134.88	221.36	177.09	133.99	311.19	500.95	224.66	229.77	294.12	165.53	104.05	82.51	127.20	100.23	150.91	106.61	202.96	231.01	275.64	368.91	197.15	120.23
582			633764.18	4658808.50	302214.53	36523.91	28143.17	13412.20	10493.58	7082.11	5471.74	4524.56	3880.58	7344.89	1858.19	3396.01	2337.15	1143.57	716.65	4789.81	6487.32	2710.23	1974.84	3709.81	4249.72	3754.84	3804.03	3082.37	4462.24	1318.25	3153.67	6374.52	4520.68	2116.12	3849.97	2736.13	2805.89	1650.39	554.66	1080.70	2172.06	1114.99	1640.96	1566.09	1100.40	900.93	1427.97	2819.24	2317.68
583			1192776.25	3350830.75	322354.31	38680.43	46943.30	22619.57	26157.29	12741.06	5199.08	2044.93	1038.54	331.84	1493.01	1098.32	939.35	790.11	807.97	812.90	835.58	697.46	834.63	784.81	1440.41	1095.49	1086.67	987.45	354.20	350.80	556.15	599.88	819.20	1425.70	531.54	419.11	238.29	389.48	197.75	296.03	792.64	568.33	867.62	759.79	297.91	200.70	209.96	502.69	931.88
584			56472.00	411709.90	68504.94	37175.03	38726.80	116571.76	159426.03	29699.11	13161.86	6456.87	6170.66	6842.31	5019.94	2809.11	2538.27	2679.47	2138.98	1136.16	1112.98	634.11	330.18	478.19	243.09	391.10	573.25	491.60	225.97	136.49	248.21	314.51	188.43	96.99	239.67	155.57	194.25	277.91	175.64	113.37	72.48	135.05	81.44	91.74	121.84	88.26	89.37	75.30	207.23
585			200289.07	361760.96	74986.67	35852.20	35719.53	39869.71	38951.64	13198.15	5081.93	4883.72	3177.54	1891.69	652.64	1223.05	1158.04	1216.89	1576.70	1180.80	765.49	1223.97	1056.60	440.13	334.17	400.22	160.79	203.74	266.62	247.46	177.73	159.94	174.64	191.46	279.97	237.71	129.20	160.70	390.61	195.52	82.00	105.87	83.49	111.82	265.43	196.08	146.11	145.30	149.03
586			156598.60	549725.62	80202.03	61330.73	36690.96	33506.25	37723.48	11096.85	2785.97	2968.88	994.25	3389.03	2520.27	3223.38	2832.69	956.36	1818.25	1916.09	851.33	256.97	797.95	569.39	1011.48	1065.08	3146.80	1071.33	666.33	563.52	305.73	317.38	1170.30	598.47	326.01	327.10	202.48	130.66	303.71	374.73	123.50	475.81	785.59	499.03	196.74	185.24	132.43	450.25	590.43
587			39064.77	291340.34	44169.04	43849.39	37509.37	20866.88	53329.52	22160.27	4374.14	1568.29	1502.87	1026.82	1122.90	1591.84	1524.85	1255.46	1102.01	1084.82	714.76	677.49	384.28	318.92	244.24	403.35	528.43	461.13	386.30	525.09	272.51	293.90	221.54	203.61	159.02	134.59	114.86	131.82	159.36	338.64	353.00	188.44	180.38	151.11	150.05	190.05	256.71	140.18	170.76
588			585699.43	2608583.75	221143.23	35009.44	18691.83	23631.54	20246.20	11183.13	10989.41	7560.38	5923.59	2473.99	4684.64	3277.63	1952.31	1882.32	2853.34	2554.47	1300.03	1509.70	1715.97	1095.95	1821.78	2179.61	2079.95	1529.57	1491.76	1951.33	2201.21	805.44	860.03	1954.85	1011.65	1570.59	917.57	737.90	1093.52	803.79	1775.50	1250.85	1139.20	1026.97	901.58	1352.33	688.96	374.66	794.95
589			77102.75	569573.93	163756.46	23144.27	15002.01	16593.85	20785.43	10006.60	2838.92	3009.48	1819.17	437.66	707.39	1509.90	766.23	736.52	401.24	504.88	713.51	922.34	563.73	154.21	205.65	151.05	455.69	269.88	174.83	266.06	122.83	162.51	251.46	90.86	104.49	243.93	146.32	81.57	97.29	62.94	114.58	88.89	117.20	237.43	161.94	90.10	108.04	107.46	42.54
590			283539.59	2203278.50	68771.32	18747.89	39327.71	32196.50	34729.02	25227.89	5211.20	32659.90	20048.76	8275.93	22604.79	11278.94	10190.89	5361.44	4223.59	5793.78	4583.73	7303.99	7497.63	6768.07	10251.36	10066.88	12545.43	9522.58	8513.52	5076.13	4184.60	3932.22	6417.17	3955.77	2286.77	4086.80	5238.64	1483.45	1397.49	4826.45	7394.56	3311.21	3377.47	2200.27	1062.45	1619.17	1239.40	2229.57	1119.91
591			410722.28	2767033.75	119740.44	33196.57	30957.34	35110.98	16231.40	10282.87	7277.70	1321.22	2481.09	3226.88	2552.14	1752.92	1833.92	3139.07	1243.69	966.68	1964.89	577.78	1694.83	2116.53	2354.94	3355.95	1314.12	621.73	1117.60	1307.31	1673.67	291.87	977.22	1578.20	530.07	373.77	359.41	1178.49	1207.96	638.46	891.48	215.91	394.81	316.46	734.85	557.75	710.59	504.77	716.59
592			59518.25	335524.28	82085.15	85872.03	40802.50	22423.69	32121.03	9670.52	4099.31	1884.32	1182.43	752.60	711.42	1977.34	2372.39	1157.99	1582.18	920.66	528.37	351.94	316.79	391.85	443.18	362.92	336.24	436.65	575.95	887.38	367.02	393.09	278.19	109.62	167.56	271.42	252.71	142.04	296.40	423.64	251.63	292.05	203.16	207.53	130.86	138.97	233.52	156.09	100.18
593			91047.46	688269.43	76802.76	49497.99	23905.05	21163.36	41304.73	35335.28	11791.09	3111.16	2226.91	4438.69	4728.01	1209.22	929.64	1322.01	2321.62	2059.46	1007.07	1213.34	701.61	1569.46	1377.13	663.21	211.44	501.99	448.02	670.04	1742.25	1150.13	734.08	353.17	289.11	340.93	396.09	823.14	1029.24	1106.34	624.73	236.49	305.14	757.16	366.51	244.52	169.44	176.62	331.04
594			132649.20	983794.68	39979.85	31591.55	40377.10	20138.11	18864.37	15942.53	7870.84	4854.85	3220.26	1645.96	2008.99	2190.68	1745.99	1393.48	747.72	1095.52	925.45	3127.96	2699.11	2069.52	796.21	1295.98	2097.47	930.82	914.60	619.23	388.05	832.26	554.85	480.10	532.03	1084.31	976.54	603.98	450.34	617.17	268.19	283.96	287.73	335.38	239.11	466.04	1031.80	594.44	263.20
595			19389.73	98622.53	20144.68	46885.73	30540.09	14353.11	19250.28	13619.87	5805.33	2545.09	2271.94	1477.96	1601.22	1301.53	1114.95	879.07	1394.65	1155.21	1241.01	744.41	488.96	808.68	383.15	436.21	180.73	108.17	222.40	272.40	370.34	315.14	240.86	453.26	424.80	98.19	102.35	104.94	130.12	277.46	214.17	306.38	301.60	245.24	154.85	118.36	105.41	101.42	79.84
596			5890.62	175391.67	35052.61	70310.40	79574.67	29560.76	32665.14	19527.65	11089.14	7077.88	5528.62	2137.07	934.01	566.14	429.41	948.97	1158.26	923.24	576.78	708.39	379.60	333.77	301.56	310.75	156.21	332.29	413.49	358.75	329.37	571.04	448.07	281.73	226.64	286.12	242.87	400.24	210.14	168.29	299.08	232.33	232.43	198.11	172.27	146.88	59.68	77.35	95.04
597			38218.66	155315.07	71778.23	45960.12	36776.23	50033.80	22548.48	11556.05	9550.01	5440.27	4831.52	2677.26	1431.36	425.04	289.54	560.42	502.39	627.90	792.06	880.16	604.60	318.33	423.24	258.98	208.55	138.65	250.58	254.41	393.94	278.44	188.92	140.27	365.80	268.82	139.97	177.39	151.34	103.16	247.89	167.66	93.08	126.23	202.07	135.07	82.28	124.89	93.12
598			356667.93	3978922.50	155466.87	21776.84	23819.21	15234.12	11782.68	14380.02	5947.20	3156.78	1261.87	1737.91	2930.62	2828.78	1601.11	3438.66	3905.49	637.33	5224.97	2490.69	3331.93	2824.57	3685.26	1622.45	1838.50	1203.14	2568.52	1877.37	845.07	1202.89	2782.26	1609.26	845.81	1745.90	1250.82	847.64	1141.70	1567.50	1248.52	719.06	3373.58	1522.29	743.90	1916.61	536.27	654.42	515.67
599			33995.40	451507.06	203831.82	103895.49	75541.24	76688.96	82316.96	33433.50	12991.23	3999.65	2855.31	1332.95	1306.48	1070.68	2426.65	2920.69	3081.58	1324.20	539.58	572.22	429.75	291.55	340.49	590.81	296.95	607.00	384.44	239.00	357.26	355.44	216.26	197.73	218.34	143.25	143.82	131.13	132.88	126.76	358.36	236.13	216.72	126.51	112.36	11.53	95.76	108.32	85.09
600			13088.41	299039.06	151342.56	139534.39	85291.83	51625.58	98144.89	36020.98	5055.34	5965.57	3606.86	2684.49	1401.55	2316.72	1822.67	769.87	1376.76	783.12	747.76	374.99	964.30	1221.69	943.05	777.91	874.82	926.48	1025.82	516.08	710.15	628.57	220.67	318.61	649.00	673.75	457.50	404.45	431.86	565.33	359.90	262.99	385.51	272.90	181.69	89.92	145.88	217.93	451.93
601			115244.47	1036876.00	80112.34	39387.94	34794.64	56359.01	18796.55	4157.76	3100.81	4068.16	1714.73	887.11	1532.38	1286.77	2276.83	1240.53	928.75	2239.14	1616.81	979.76	2126.15	1854.00	1162.21	1175.06	866.79	928.10	837.80	934.55	327.74	996.58	561.57	1095.56	1214.81	562.07	453.54	481.20	826.36	532.55	822.10	811.16	649.74	693.15	697.71	530.18	386.60	188.86	358.31
602			295156.12	865639.62	224263.70	71419.34	80329.81	73425.00	68191.99	21948.33	6198.67	4418.62	3595.40	2047.75	738.79	992.46	633.03	847.99	2631.61	2829.35	2107.24	1382.90	698.64	845.66	837.31	519.51	345.80	430.83	510.02	947.95	1144.87	666.80	629.94	638.34	324.16	563.45	316.73	349.92	311.14	525.34	413.09	249.60	151.86	199.05	399.75	323.16	365.24	161.03	138.13
603			66297.07	644252.31	172092.00	53171.47	53186.41	47380.76	41993.25	7689.74	4185.14	3740.81	1988.47	2377.76	1889.67	539.68	717.26	911.58	389.08	522.19	642.54	852.42	921.85	461.23	409.89	453.07	464.95	369.73	296.81	463.03	309.62	287.46	418.28	393.98	244.22	225.80	341.52	290.65	168.37	217.36	180.33	326.97	197.38	272.30	137.95	173.87	157.66	78.11	83.34
604			159703.18	572410.18	51620.84	87559.44	62468.23	62424.26	51154.39	12680.23	6661.34	3678.43	1144.95	1946.16	1375.13	1001.94	2692.78	2703.30	1421.22	1059.32	348.33	359.78	368.37	661.29	517.85	246.67	455.43	430.17	660.53	559.13	316.19	167.57	140.09	210.86	229.11	384.81	286.15	217.40	159.67	207.60	155.57	156.45	136.01	130.87	56.12	96.56	95.19	184.26	146.26
605			133077.35	419316.46	57417.10	17092.01	14833.78	9987.80	17667.36	10809.02	4198.44	2331.35	1534.92	1146.26	1259.39	698.39	828.43	1035.74	752.98	927.47	700.90	708.22	914.63	747.32	400.55	689.07	597.14	555.27	445.80	414.19	859.12	624.80	668.60	281.93	353.75	551.12	619.13	1196.41	698.38	227.76	140.56	170.05	537.87	779.44	430.01	184.99	103.60	300.14	380.80
606			87470.73	481346.31	87644.78	89292.00	84831.30	94097.55	81145.69	7643.27	9958.04	7907.87	6579.33	2725.88	1087.57	1086.82	795.33	1464.14	869.63	837.48	741.37	510.07	794.82	565.28	469.13	281.26	247.33	483.84	136.62	84.98	146.13	207.64	236.34	122.62	100.46	131.89	86.71	136.19	143.53	78.90	141.30	103.72	85.01	78.46	64.89	70.43	44.08	58.09	142.76
607			487176.37	2515135.50	172912.48	35751.62	36827.73	27615.16	28474.04	7138.70	9185.26	5624.08	3758.46	2842.65	2141.15	5754.44	2118.94	943.16	2868.11	2103.52	3490.63	2248.70	2029.77	1067.73	1151.50	1341.96	705.77	476.13	1030.25	892.54	1328.51	1433.72	430.48	899.33	633.19	905.40	1022.73	946.82	514.32	609.39	983.22	1323.88	344.71	349.79	512.14	512.33	239.37	531.58	266.31
608			41153.53	107975.71	179587.67	327100.18	120357.81	124234.32	109368.34	28690.34	8522.14	2023.14	1534.17	1925.17	671.85	1305.79	1056.72	1298.97	924.43	865.37	315.08	419.95	682.50	759.11	1666.55	919.03	391.92	305.89	336.96	221.12	178.75	87.65	274.27	94.66	43.35	103.73	79.93	323.27	255.51	231.13	161.61	61.99	125.49	95.22	64.50	140.74	73.45	67.08	118.75
609			583171.62	4136045.75	230889.71	41994.25	26048.87	68696.80	36802.92	26651.88	21760.08	17943.36	16240.10	12772.09	5127.31	3645.46	7277.80	4314.65	4150.58	2756.63	2000.64	3037.41	6365.74	9715.09	6922.88	3047.35	4400.95	1767.54	2841.91	5678.51	5498.78	4625.03	3032.52	4539.49	4663.82	1515.44	2544.99	1435.61	1289.18	2207.72	4156.26	1416.42	1411.48	1475.02	1067.21	1495.32	1015.16	1039.71	1571.98
610			53546.21	143047.64	139398.96	171248.23	98653.42	82169.78	42169.30	14988.13	16433.23	6637.55	3381.57	1912.05	1709.38	1628.77	727.05	971.03	985.20	1067.27	1012.95	481.60	488.97	328.08	255.85	464.54	404.95	254.79	395.75	368.74	507.40	412.72	156.61	141.69	133.98	141.97	191.89	146.86	105.99	152.18	111.36	85.45	141.81	156.78	168.21	183.94	194.64	122.06	76.91
611			216484.06	1557054.87	160294.07	76373.21	32162.51	28566.02	41076.83	28303.15	13312.11	3759.32	2096.27	1216.73	1795.16	1290.56	1949.32	1308.05	1109.63	924.93	1256.02	1211.30	1210.57	435.09	593.01	838.39	1061.03	492.13	326.47	285.32	351.98	213.00	187.00	246.91	303.46	421.84	608.26	432.28	480.93	225.61	237.57	154.81	179.88	193.72	275.46	411.76	128.71	85.14	45.31
612			132613.62	543083.93	113606.82	39428.51	36133.39	30711.66	69814.00	26084.01	16142.38	2252.44	2718.30	1493.91	734.26	778.37	1159.74	1122.98	1290.71	1491.43	489.60	1369.78	732.53	861.56	391.80	582.67	668.71	907.75	1746.98	1224.02	253.14	138.06	435.11	691.86	833.64	643.95	287.52	211.12	523.96	614.45	621.63	771.85	206.99	151.75	212.46	335.23	271.13	378.03	233.94
613			45869.37	267879.00	139907.04	117763.37	60461.98	94318.18	112748.10	26195.23	8233.03	5847.53	3267.00	3287.98	1952.66	1313.58	1198.63	688.76	314.84	485.40	466.14	509.45	278.91	273.98	325.21	324.78	357.38	314.77	135.82	114.19	98.94	145.25	166.35	140.13	141.22	128.43	153.08	84.01	109.50	116.77	78.93	92.27	72.34	114.53	67.18	81.88	107.00	162.10	135.89
614			90738.53	362427.65	86889.06	106872.73	42719.57	40805.35	98183.32	27024.65	2674.11	1818.70	4857.93	2817.60	1279.32	1398.89	1505.95	2215.27	3290.10	1751.10	1343.20	437.07	797.10	727.48	1085.44	572.72	295.40	581.75	416.12	420.46	343.96	196.81	223.41	121.76	176.76	82.68	229.12	123.28	110.52	119.28	91.26	157.89	83.03	144.95	48.08	67.44	116.01	102.68	119.26
615			185865.06	2517540.50	360123.81	66272.03	81375.97	73285.34	62089.11	19873.70	17380.93	13169.41	4300.79	3088.94	5279.56	2455.02	3755.21	2221.63	1589.32	823.99	614.53	613.62	767.89	1973.33	1524.62	1031.23	958.37	551.89	566.19	788.70	771.71	932.21	538.34	997.35	650.52	655.05	603.20	513.41	445.56	780.11	742.77	314.48	418.04	631.50	335.17	264.48	184.32	307.73	404.99
616			180900.34	819841.06	125970.12	27268.47	21007.94	37671.57	34640.76	14477.52	3257.92	1755.89	2741.20	726.75	1313.99	678.01	1646.05	1950.48	1824.83	936.09	536.36	802.68	976.83	796.32	788.11	362.34	257.00	389.37	306.11	388.82	217.90	164.62	353.70	351.59	368.79	317.92	533.25	316.83	97.32	122.95	101.36	105.55	216.92	243.91	92.85	142.44	339.10	250.91	76.27
617			108579.69	321672.00	45714.03	51219.72	12473.61	30498.27	25694.56	6272.89	5525.77	4081.02	4003.66	2952.57	1901.68	2479.82	1548.25	1631.62	2432.28	3428.06	791.65	1376.83	1886.14	792.55	895.27	285.38	110.28	1059.06	778.60	210.23	451.63	421.92	1271.11	535.89	485.34	1124.37	803.31	708.63	121.97	117.24	164.73	618.35	393.93	385.05	630.59	446.30	436.48	218.74	338.22
618			345639.12	6602857.00	707789.43	118404.77	114795.19	98735.14	46108.83	79104.01	45103.12	17585.34	13811.72	18051.74	32908.65	24277.04	18186.10	20616.66	17094.87	16646.21	25859.11	12501.00	11392.49	4887.62	8159.04	9904.44	3567.71	11829.81	17696.55	13628.76	9445.05	14319.39	6408.77	5718.08	4749.11	13139.95	3237.48	8480.45	9896.90	3411.99	6902.38	7054.26	4760.26	2935.26	12291.67	3990.02	6463.87	9204.03	1037.31
619			211530.46	552444.37	125517.46	55186.33	69927.57	41713.02	57356.90	12202.37	4497.12	3693.91	3870.39	1624.61	756.17	1281.96	1269.17	1465.56	1047.23	1070.18	932.11	410.75	1694.31	1221.16	334.13	376.72	170.02	194.33	220.33	528.52	416.71	330.36	372.24	191.16	293.39	392.56	288.08	224.51	147.77	54.62	75.30	78.63	140.51	94.50	252.74	275.57	101.36	99.02	76.96
620			52347.17	462123.93	76687.29	106107.17	59426.61	35141.10	66357.39	19097.15	5092.92	2094.23	829.06	902.84	349.23	1280.96	1386.46	817.65	732.43	1126.43	1472.09	950.53	446.93	353.54	306.51	237.62	1088.41	928.30	470.29	204.20	280.82	330.77	110.48	204.79	143.69	137.39	98.86	572.15	529.28	529.46	242.98	230.88	118.65	129.94	131.64	156.80	210.14	317.76	283.16
621			319338.56	1454746.87	149607.85	75204.02	34639.28	52215.21	17601.84	18637.03	4196.48	7968.70	7001.41	2357.45	2268.41	1911.13	3063.28	1415.88	3443.11	3946.25	4121.83	2773.66	2984.34	1838.84	2784.10	2215.59	1057.51	1285.58	2096.95	1883.49	1539.86	2661.99	1620.36	2399.78	1143.95	490.51	726.25	530.04	823.31	1598.35	1073.18	462.78	860.38	282.13	220.19	318.71	613.52	417.93	1317.04
622			67781.26	169223.21	81588.46	57489.42	46157.67	35668.79	34799.58	16285.05	4507.62	2643.88	1725.57	946.20	1605.82	1519.15	450.89	526.69	244.06	370.18	248.78	324.28	247.81	157.21	183.80	271.12	251.23	192.82	280.66	215.40	75.73	73.06	135.09	218.16	145.81	126.23	107.99	29.98	76.86	118.34	67.64	53.14	76.29	88.74	130.55	111.99	138.76	150.22	113.68
623			720037.31	2186178.50	447078.53	53801.73	58106.94	44852.44	22679.22	5466.08	4242.14	3906.88	1674.45	1132.00	818.41	878.33	392.28	302.07	769.54	987.62	861.28	1074.42	893.50	728.25	416.60	871.08	346.22	284.42	353.17	616.32	226.79	452.27	377.54	302.50	338.14	194.77	372.05	517.61	291.84	218.52	203.82	254.47	405.63	472.21	257.52	311.15	189.03	103.31	196.38
624			37719.73	770868.31	137450.85	46899.29	29416.99	29255.92	64663.55	32256.57	9395.79	7854.63	6509.19	4033.68	1507.87	1255.20	929.74	2097.68	1459.97	1323.85	1766.64	1477.41	463.09	1028.53	1539.25	646.01	1026.39	717.88	148.34	289.50	214.68	234.31	267.05	151.73	234.24	131.81	207.69	139.24	484.59	416.38	351.80	173.12	90.54	158.82	104.12	175.73	318.23	111.47	63.52
625			199669.07	1115538.62	177700.00	52110.95	56368.21	50250.62	52127.08	17152.26	13301.66	5097.15	3348.75	740.12	751.26	717.78	1686.29	1979.90	2114.02	1546.19	1397.31	677.31	446.98	1023.26	786.55	517.04	422.86	324.41	114.93	121.93	169.30	240.74	141.54	328.34	291.23	170.35	116.12	133.53	142.75	76.52	76.48	91.42	112.87	93.44	155.52	77.24	135.70	101.31	65.83
626			194794.45	481601.78	192045.76	101129.14	34843.76	97071.04	56935.38	4637.28	3788.37	2516.32	2080.75	2420.76	2329.23	1438.18	805.39	541.65	1367.25	639.33	471.59	572.84	347.95	574.73	956.10	778.57	411.16	256.32	117.93	211.68	312.42	157.64	113.81	298.67	140.16	74.53	93.33	94.89	75.55	86.19	93.06	84.25	100.85	74.96	64.75	49.29	65.51	68.01	98.74
627			33315.55	204154.09	36666.85	18339.82	37833.97	44385.12	45368.22	10906.89	4321.76	2600.24	1477.14	974.31	982.88	785.04	675.75	515.78	570.54	373.34	226.31	247.07	214.55	177.49	221.22	247.16	233.36	256.21	504.18	207.04	137.51	139.39	50.73	70.73	78.27	95.19	121.74	125.96	154.36	152.43	133.87	117.00	142.79	232.26	140.88	102.29	59.38	84.15	53.98
628			85302.36	1099922.25	267750.12	159006.85	87075.51	41419.87	25293.18	8746.82	7128.14	6008.65	4888.09	12677.87	8824.33	7080.19	7078.69	3425.22	2175.04	2905.37	997.24	1618.53	1161.67	1179.61	2821.35	1354.26	2563.31	3049.55	3442.32	1880.15	2127.52	2719.25	3947.73	3881.05	1615.35	1528.43	1121.10	1098.24	801.27	2452.29	2069.36	677.11	1076.72	343.72	854.16	1768.39	1570.04	657.40	253.40
629			615137.06	1123162.25	295559.71	103647.78	112056.81	75451.69	64156.95	11721.87	3063.66	952.53	1377.77	1645.36	2398.86	1879.70	782.46	1813.61	2148.41	1254.49	1246.79	784.01	328.70	208.97	227.68	491.40	805.13	413.49	520.74	328.68	172.94	185.83	254.61	207.26	65.32	90.29	139.68	210.12	176.32	131.46	196.77	168.35	91.15	90.85	106.21	113.00	132.08	83.04	107.65
630			205175.09	779354.18	47698.40	75535.25	40496.76	43016.65	19607.94	3544.95	4030.91	4967.39	3359.61	2067.69	3460.80	3631.87	2904.79	2632.24	1365.70	902.52	950.32	626.96	250.97	805.65	639.55	561.88	235.50	221.96	244.00	237.47	405.77	290.80	395.99	290.71	243.99	365.52	538.64	291.59	192.99	221.07	285.22	361.03	289.44	291.11	90.80	131.65	186.44	209.91	327.28
631			28925.69	183325.84	82903.44	43133.37	58254.44	55751.46	14128.78	10174.66	10300.06	4899.55	3126.52	1459.60	1398.44	2283.51	1884.24	917.85	1201.89	1039.01	779.89	685.26	194.27	392.80	603.15	455.44	354.61	303.72	329.42	299.39	327.84	305.55	247.60	345.27	138.18	109.48	166.55	194.83	149.19	192.72	108.08	109.61	99.97	74.78	65.58	84.38	88.05	56.35	91.15
632			63321.06	127976.90	70776.00	78665.39	66309.00	35901.61	53800.42	47666.56	9027.44	3290.22	3039.84	4343.56	1525.43	1624.66	925.65	878.41	872.29	699.32	1241.08	1210.27	876.71	455.71	416.49	522.00	594.00	309.80	348.12	429.60	455.55	287.09	175.36	210.98	266.32	193.57	270.08	280.97	283.77	421.72	223.12	161.33	104.41	145.81	62.61	57.60	51.77	81.48	186.65
633			218561.98	711892.68	159568.29	123644.57	40234.47	33272.86	23940.74	10173.48	4709.93	2299.06	2154.11	2378.69	1353.82	1293.21	893.04	893.88	1554.30	1441.04	1207.34	791.84	896.54	607.82	1176.00	398.11	411.37	932.65	990.80	1060.29	1308.87	887.22	1049.42	1168.08	645.09	422.65	645.72	901.78	767.05	378.00	218.19	222.34	385.93	592.08	553.75	156.46	202.63	285.21	295.16
634			34166.21	198628.07	67447.03	40593.78	39386.56	28240.94	22500.99	7212.75	3877.56	1081.99	663.76	792.83	472.92	694.39	1080.00	344.72	491.21	489.54	225.59	229.79	98.02	146.33	260.27	415.70	173.84	119.09	188.96	140.59	172.14	335.40	327.84	236.60	176.37	103.96	177.20	94.02	68.16	103.25	103.12	122.56	157.60	65.11	68.41	122.57	124.13	82.61	61.72
635			67054.63	489441.18	130442.01	47290.57	124306.78	60525.76	32994.31	15284.82	13628.41	6090.10	2547.03	2460.96	1093.60	1438.03	1235.60	1209.03	784.45	521.58	354.34	358.40	472.99	410.65	243.09	382.49	261.26	309.87	628.87	456.93	282.49	433.50	260.61	132.45	167.72	203.64	192.16	290.10	281.95	95.45	107.18	162.93	112.13	104.88	187.60	206.35	87.19	56.94	65.94
636			42959.70	429391.43	130249.18	120819.69	57803.49	57596.17	46693.92	7567.40	5343.15	2512.45	3058.00	3482.98	1251.57	1255.17	2892.74	2391.61	2453.07	1356.43	526.63	435.70	734.85	1447.62	972.89	665.63	1130.12	1106.70	514.48	596.21	330.57	325.78	213.69	184.91	333.98	327.79	333.49	275.27	260.87	287.31	340.48	176.26	258.40	311.29	187.55	163.91	109.24	133.45	141.03
637			599699.06	864796.43	108130.12	133815.10	34880.52	46029.67	53045.02	12941.26	4967.99	4033.30	2552.52	1651.36	1151.42	2102.42	2617.29	4407.48	6319.36	2054.92	803.33	280.91	382.17	612.51	719.30	989.65	689.72	468.03	492.27	482.31	480.39	489.67	289.12	238.00	182.18	127.70	83.00	113.13	586.04	755.02	186.47	293.95	323.50	288.51	156.97	101.25	81.64	90.68	139.29
638			40808.67	272114.18	46529.94	51643.19	14751.02	53900.98	64297.60	10637.21	5752.29	3320.19	1468.79	1688.50	872.59	681.84	498.93	322.54	611.92	473.42	567.04	635.12	457.40	134.27	294.06	355.24	407.14	529.38	427.55	344.95	187.55	347.15	351.62	204.08	141.65	166.82	216.13	162.25	120.70	281.88	257.19	166.00	226.77	196.08	166.02	116.41	153.03	228.05	157.38
639			28476.22	178016.51	84609.29	31625.12	19662.88	32903.48	65292.23	20123.78	3897.40	3942.86	1311.93	932.99	1169.06	1258.44	1121.07	1108.67	576.80	1960.16	2426.36	1512.56	748.44	620.55	362.77	228.94	460.21	640.56	361.72	363.33	402.91	354.15	185.53	98.12	90.37	107.69	123.41	62.78	92.42	121.14	58.33	119.45	138.83	66.13	90.70	192.89	129.11	155.72	169.80
640			384615.40	1765144.75	156087.59	76222.14	26694.30	70964.48	56385.98	29002.93	17116.47	6401.67	2717.65	1439.50	2458.11	2800.15	1423.57	1607.01	1346.59	999.77	1127.32	524.39	918.72	627.47	419.33	693.37	602.00	886.91	536.87	1026.46	735.51	463.68	366.78	710.01	515.89	390.09	265.01	337.13	170.39	231.51	168.93	321.32	309.13	325.45	259.90	227.37	273.06	134.04	361.57
641			201609.71	1171210.87	140452.00	28780.57	18686.99	32846.58	16075.27	4429.12	2993.67	2003.32	2645.52	3447.86	1296.09	2501.72	2849.83	914.13	1272.23	691.39	1334.39	1519.45	1561.69	2079.34	983.37	440.01	522.25	596.36	354.14	222.18	308.55	451.82	375.93	525.92	654.16	218.19	173.32	307.03	323.03	426.67	514.81	444.81	243.87	281.48	197.23	146.97	65.15	268.95	363.54
642			95460.63	361151.90	114932.42	29774.14	28753.59	14298.54	20364.88	10526.05	1259.45	1237.74	1241.55	1491.10	1421.67	915.07	349.44	223.50	243.46	337.08	377.33	241.84	520.18	516.08	333.67	308.58	376.81	252.38	220.39	158.87	420.45	232.53	221.82	187.71	108.96	107.37	116.65	89.77	137.69	134.85	116.52	167.23	88.68	97.00	49.65	110.43	75.95	43.17	55.81
643			268072.53	997755.50	58846.91	17773.53	26778.82	54933.13	25236.53	6439.64	2824.68	3409.29	3611.71	3187.57	1571.10	1223.67	1938.19	1239.25	1189.49	707.37	921.91	1135.61	1147.37	942.79	1120.79	704.68	881.74	705.39	852.76	341.29	666.61	1083.52	308.84	736.39	425.40	476.24	522.20	718.41	720.02	221.63	398.04	530.56	629.54	287.20	287.19	371.43	193.05	250.81	194.60
644			419668.90	2310819.00	178424.35	34756.88	33106.51	68270.16	71482.24	34348.69	20581.99	14720.60	11349.28	4283.20	1188.24	1249.40	3132.52	3222.07	2864.85	1956.31	2126.47	1959.48	834.84	933.05	828.51	746.67	495.93	495.08	892.37	648.55	647.70	384.89	494.65	408.19	1113.45	1367.42	1038.03	772.69	631.49	434.25	1644.83	1420.76	829.69	722.06	801.64	498.08	350.19	180.67	234.34
645			124732.17	407545.06	73822.60	37022.88	25552.08	49483.76	34694.82	12455.73	6224.49	5215.63	2111.45	1458.12	468.33	789.23	495.16	867.45	1737.73	1479.15	1178.33	1328.34	693.84	309.35	590.57	692.15	451.69	367.15	815.41	860.03	622.20	471.39	604.30	397.64	531.41	212.02	185.24	424.22	489.91	384.82	668.74	730.37	338.84	157.03	211.27	291.19	191.89	125.97	142.44
646			146073.59	584762.31	243034.79	75816.14	108246.62	107518.04	54970.85	15575.65	8434.34	4473.43	3039.13	2649.59	1646.92	1890.96	1326.44	855.43	886.49	987.50	486.26	619.03	885.27	647.43	527.97	260.26	275.22	304.17	257.73	296.21	291.83	167.62	329.08	354.36	266.72	116.51	94.81	62.74	74.64	152.25	165.48	174.70	114.13	119.45	63.66	63.01	131.20	45.77	44.74
647			578166.93	1625021.12	140870.93	16381.85	52933.33	89907.71	26941.27	6131.36	5115.85	1798.09	3070.47	3846.21	2843.16	2200.10	2975.38	2675.57	2469.15	1571.73	1890.82	1497.29	1729.85	1489.49	860.85	1269.84	988.73	1060.47	743.39	328.62	436.84	504.35	650.53	701.33	580.98	401.93	281.81	400.43	430.40	503.86	393.51	314.15	684.81	274.14	461.78	324.60	438.10	685.68	325.19
648			49965.26	329762.87	164953.12	24878.80	27192.34	59944.70	30864.09	5915.23	3955.14	2519.69	2520.83	842.63	730.24	501.31	990.61	1017.28	1574.31	907.42	1370.80	734.89	354.73	325.43	735.35	430.19	444.55	207.79	261.09	191.95	78.04	304.18	461.00	296.97	146.01	101.30	87.26	178.04	144.60	187.92	297.02	132.56	141.41	182.62	125.91	179.52	95.32	102.41	77.83
649			105305.85	559004.75	93295.28	66633.29	56187.22	50601.00	60739.41	25266.71	6982.82	4256.30	6715.75	4289.49	2756.30	1663.36	3168.43	3459.71	2339.30	1577.23	1233.05	1274.61	2031.17	1328.81	970.73	2796.27	1655.51	998.49	592.45	568.83	800.54	401.91	911.85	746.95	314.21	441.18	759.89	457.73	891.95	432.96	522.45	109.53	264.00	319.93	512.97	423.83	184.78	163.44	150.10
650			229755.51	999157.56	88514.87	22930.02	9474.23	8422.88	18392.71	6090.57	3762.31	5206.20	4644.88	1790.64	1048.40	690.27	1013.14	2189.71	2042.61	940.08	619.26	1846.58	1497.66	1261.87	927.79	518.80	334.32	924.35	1186.96	1736.26	676.67	501.26	717.24	977.98	546.71	472.52	345.30	235.11	536.85	620.00	383.69	580.11	399.71	121.74	202.80	308.12	452.36	390.27	756.06
651			92509.37	1522103.37	233283.98	87943.43	65533.14	74716.95	84313.20	15096.79	4161.60	3027.95	2549.14	2444.59	2012.46	1907.14	2061.65	1861.08	2159.19	1019.28	674.11	575.90	779.43	807.52	1265.34	932.25	530.43	772.60	516.68	627.54	440.18	316.27	515.35	532.71	216.56	257.52	352.94	396.10	690.27	505.50	394.74	234.67	194.18	118.80	41.86	144.55	184.33	142.68	198.45
652			58631.58	288145.81	234041.21	108272.57	86320.57	51198.15	48782.93	21888.40	7000.91	2564.27	1534.54	964.15	478.33	1116.79	1358.25	1167.21	1599.72	867.36	750.48	686.42	668.66	730.36	221.95	153.11	273.18	293.23	523.55	286.65	117.66	212.60	208.79	186.66	322.30	247.78	107.54	155.90	323.19	172.14	144.74	241.97	199.36	120.47	48.07	66.16	118.40	152.92	168.42
653			36736.49	113833.39	78489.97	69596.81	43766.84	67596.14	56926.69	21171.62	4996.99	1852.05	2856.78	1530.68	676.84	469.92	585.66	1514.93	709.31	868.57	881.48	597.43	671.06	340.59	324.40	193.02	148.40	98.52	112.81	142.09	208.39	139.95	136.30	119.38	151.20	191.86	121.98	44.45	101.95	84.15	55.73	90.32	90.14	41.66	22.07	26.39	25.54	51.15	42.48
654			34133.00	352775.53	71952.84	41729.38	55535.89	95476.17	64341.07	6182.60	1999.43	3316.35	2856.54	2203.77	2009.87	1670.74	972.35	1264.27	3470.91	3401.66	3593.68	1760.21	3839.89	847.64	1503.50	968.66	440.53	1382.78	1311.17	1040.46	1273.83	817.41	1113.87	1628.85	693.57	548.43	1219.33	985.81	797.11	812.70	344.70	540.96	677.75	552.41	244.72	574.40	782.83	301.82	260.42
655			14383.26	205803.87	182179.93	107661.04	48211.33	40288.26	85919.39	28300.03	8452.06	2329.26	1578.81	1194.51	1043.35	812.43	971.51	971.05	1346.10	905.55	775.66	675.88	403.98	503.43	513.60	584.72	525.34	240.00	215.69	261.18	297.25	102.71	231.46	222.57	156.93	77.93	131.08	194.83	120.87	167.72	132.40	148.72	101.62	90.87	139.48	136.43	166.09	158.72	87.55
656			299249.25	414511.31	63407.28	13264.36	11330.33	29205.62	21532.28	10523.57	7628.15	2170.57	2572.56	1605.98	1510.85	1533.53	731.23	597.44	686.85	1168.13	564.18	841.48	450.33	435.16	559.70	292.04	255.50	604.48	543.48	468.90	442.20	461.41	3549	575.45	443.89	227.50	366.97	408.41	238.20	170.43	386.44	180.27	200.11	190.88	270.25	156.12	192.99	192.87	105.04
657			96762.65	480961.43	264074.93	82993.81	81459.90	33623.07	27048.34	8221.99	9985.52	8535.76	1780.28	718.37	890.70	616.52	570.35	698.90	1122.69	1730.14	774.48	356.87	427.55	474.38	400.20	186.93	265.96	241.18	467.62	846.93	699.71	346.90	131.16	240.96	434.96	458.78	116.69	99.60	225.84	285.10	175.76	99.64	182.65	462.47	150.18	197.82	110.39	73.00	48.88
658			47376.03	208792.92	37858.26	32204.03	32220.41	14519.91	35251.55	23191.74	9819.37	4106.18	2158.97	671.39	725.28	2672.12	1126.67	2715.73	1376.81	1001.09	1454.31	403.31	457.17	794.14	801.84	412.32	343.45	274.00	120.49	408.82	614.73	441.59	682.78	320.53	179.30	186.29	192.83	627.59	469.05	289.49	526.16	390.32	187.28	340.44	410.75	95.84	213.10	60.03	93.01
659			18041.65	139957.18	84636.76	45973.21	29975.66	27545.94	14191.33	7466.70	4826.38	6711.13	2777.91	3405.58	2392.51	3850.06	3184.07	1201.05	1065.19	948.29	1338.36	1394.53	931.44	566.99	816.40	859.70	3358.95	1225.24	377.21	559.56	596.52	1172.35	1031.12	1310.09	945.41	738.07	670.90	542.09	620.60	435.08	313.74	390.41	1046.43	710.22	606.92	554.56	490.35	331.10	872.30
660			170526.78	403278.78	96768.10	87127.11	37639.67	45523.46	49766.47	33425.28	14790.92	11847.40	10183.33	3365.95	1012.12	1210.17	902.06	1696.14	890.56	525.18	612.65	911.46	495.24	213.00	221.37	247.70	369.64	421.28	121.05	194.04	207.40	184.38	188.76	312.27	318.33	107.01	151.98	186.26	118.05	116.31	172.79	149.86	46.68	91.64	128.88	142.24	83.26	165.41	129.09
661			119413.00	584962.87	77437.81	37688.07	45387.46	70369.23	21693.12	7116.99	4772.33	1498.46	1297.81	862.02	938.83	1122.76	943.97	538.09	487.29	334.87	405.96	537.24	767.68	938.43	1041.99	542.66	123.61	277.09	397.28	331.99	694.44	538.08	201.95	277.19	321.41	342.42	483.32	201.11	224.57	164.59	265.12	274.61	215.58	471.39	235.20	87.26	96.68	139.50	245.98
662			106496.21	819300.93	211977.25	144868.03	94329.98	75043.77	55093.58	13243.46	9963.28	5753.95	2857.17	2105.58	1283.96	1039.23	1146.31	1530.93	1811.67	1478.81	977.68	1207.80	1132.47	310.37	795.30	856.39	360.45	279.38	389.33	232.71	533.93	967.75	638.15	302.03	578.57	874.33	396.40	215.69	156.03	107.02	284.14	433.47	413.24	331.23	164.12	181.85	244.02	214.35	99.09
663			33222.76	195931.79	137242.84	46510.99	30929.10	29071.00	74248.73	40684.42	11133.85	3301.29	1934.05	1240.35	1001.55	1583.08	865.65	679.57	1993.15	1768.50	705.18	745.72	334.12	231.78	373.62	464.37	241.07	380.53	580.71	758.96	427.68	205.52	182.09	94.07	152.92	177.58	163.13	116.91	149.09	142.09	397.85	198.02	198.49	266.90	69.16	55.08	72.02	85.27	99.82
664			51658.99	166763.92	72320.67	55193.98	77349.14	108393.15	37619.50	16444.05	7632.36	3422.38	4758.18	4021.39	2228.97	1415.39	1078.92	560.94	360.77	703.12	587.73	703.69	477.02	317.90	915.63	550.69	309.70	235.44	199.67	212.85	170.60	146.85	352.98	483.59	279.28	91.05	77.81	104.51	168.45	202.93	78.88	62.64	49.04	77.79	69.07	82.76	90.75	55.68	51.70
665			20604.34	192563.57	179832.48	210682.40	93980.52	65727.28	19418.65	8868.76	5883.92	4687.33	2487.44	895.61	1099.35	2480.79	2144.40	1537.18	1032.11	376.54	931.61	432.40	231.46	250.86	372.68	206.27	449.03	394.24	232.10	612.27	492.94	214.07	172.79	128.75	183.22	182.00	113.34	182.59	345.38	102.71	146.83	152.73	90.73	117.94	104.16	173.76	73.58	82.27	54.23
666			180459.45	703760.37	162926.07	51500.75	10114.12	52198.54	41124.26	16190.45	6799.13	3582.87	2607.37	2363.88	1383.49	1999.11	1815.39	1643.39	1500.83	562.00	747.44	534.02	345.90	271.97	361.69	167.37	197.05	410.87	717.48	648.66	235.10	206.93	245.17	239.69	363.73	290.67	212.59	197.68	116.61	132.45	181.45	119.29	190.81	240.83	304.31	209.21	118.22	90.66	51.24
667			65252.66	166768.48	34947.02	22954.01	8807.85	13092.04	69523.90	57303.47	8881.58	2654.50	1354.82	1411.12	938.56	352.56	499.74	751.46	721.89	316.61	451.51	564.84	609.42	1103.35	635.32	309.33	175.61	263.57	212.33	119.60	223.38	270.32	334.92	140.20	157.73	109.84	104.70	143.34	109.47	78.04	108.00	96.44	112.56	148.00	95.70	98.26	182.43	305.69	139.74
668			25869.83	121102.04	64392.86	89103.46	46958.66	36719.57	50344.85	9858.77	4199.11	2518.19	2574.62	1143.25	863.77	1392.49	1770.94	2341.46	1169.35	927.59	653.10	458.27	186.19	418.33	265.73	307.24	361.79	344.09	209.08	127.75	117.58	113.43	128.27	196.60	242.15	224.67	182.01	148.68	150.62	201.66	92.12	107.45	103.39	94.37	85.92	115.03	67.36	114.38	92.43
669			83832.68	641099.25	21630.42	25511.01	35956.36	43542.46	30121.54	13025.27	2967.61	1553.54	1660.28	1793.22	2106.97	1709.65	958.04	1698.64	2211.11	853.40	919.36	405.97	455.00	662.21	950.04	654.52	610.15	334.44	194.31	529.92	1057.08	631.36	383.72	551.27	617.35	734.68	316.80	372.05	314.90	102.30	221.71	176.65	215.81	350.33	403.85	207.94	212.23	262.76	312.16
670			87586.67	749964.93	143486.28	157571.20	49896.09	57083.89	59247.30	21154.68	12833.21	8023.56	3713.11	1614.46	1036.00	2219.56	2853.26	1084.62	1604.27	1643.51	1455.08	846.51	654.99	293.78	280.60	321.84	400.87	484.98	137.75	387.48	316.05	380.24	571.53	351.50	406.48	189.30	181.92	214.35	136.30	707.45	391.63	192.51	117.32	170.07	204.50	107.85	247.82	211.05	239.35
671			54892.90	468608.87	446730.81	424681.34	271955.78	127482.44	46083.59	17979.41	11882.70	9485.10	2963.85	2107.05	2253.10	3011.36	4976.83	5623.56	4147.95	2966.38	1122.69	859.16	772.00	803.80	1196.38	680.59	698.90	735.02	685.55	394.94	261.59	274.48	190.02	244.35	139.10	196.25	160.46	426.10	406.34	333.33	256.76	140.50	152.12	128.47	205.24	214.99	110.20	113.74	104.19
672			16860.86	74416.36	36342.55	44323.34	32024.60	21057.72	29189.25	12672.69	6615.15	2918.91	1233.73	973.31	888.65	848.79	676.49	1052.11	1875.34	1358.25	834.93	1027.15	251.15	345.63	599.82	521.98	197.88	127.58	127.41	137.65	80.59	195.23	174.66	143.82	128.29	143.38	86.26	137.14	90.26	81.52	82.93	64.57	43.19	75.94	73.71	139.89	129.73	66.02	48.01
673			271237.43	1406569.87	167614.43	52117.52	23680.33	44612.53	48134.73	11764.12	8825.61	2949.83	3150.71	2031.28	3729.52	2592.63	2262.22	1459.82	906.11	1128.32	1304.04	1250.71	1721.67	734.30	641.14	773.89	1174.80	1351.71	2023.08	2001.22	1119.75	835.41	368.83	761.37	396.43	523.38	321.14	687.26	536.84	557.35	515.86	609.42	274.07	403.96	787.42	294.49	475.34	349.78	415.31
674			164362.03	621688.43	42628.70	8124.91	20728.72	39977.10	22702.04	3243.66	2059.74	2586.43	3081.01	1695.93	1613.20	1174.27	488.46	910.08	788.71	2143.56	1102.40	383.34	417.21	778.44	617.20	333.82	324.96	306.49	322.69	207.17	326.87	310.37	246.63	249.09	235.55	331.33	272.98	86.04	116.52	206.51	316.74	281.49	195.52	161.97	199.86	183.90	157.78	49.01	131.34
675			65375.40	183016.64	121884.13	72556.56	48403.01	24712.56	44670.27	36402.60	9880.92	6089.88	4353.81	3720.46	2702.99	944.09	873.13	1436.35	1284.81	901.50	560.95	685.03	434.78	694.15	398.93	434.04	234.33	214.70	324.50	333.20	472.60	227.56	206.61	250.42	150.05	150.35	112.57	100.69	129.47	73.35	87.81	72.62	86.67	74.51	175.23	90.75	50.03	82.20	99.66
676			982769.56	1383098.87	229996.79	70989.17	70756.57	19951.20	35710.36	25632.25	17797.59	5126.19	2940.22	2798.71	3352.63	2148.43	1551.99	3483.38	3096.48	1891.39	1038.25	834.24	448.53	438.37	664.07	607.54	374.99	311.00	335.77	351.24	316.04	386.48	430.49	192.58	482.17	257.22	231.23	197.56	125.16	99.61	210.44	127.14	222.45	112.80	150.19	103.49	70.41	191.14	65.53
677			159001.60	660589.62	139711.48	57212.63	28810.44	57527.42	36118.60	12980.32	6588.26	4289.95	4011.68	1423.06	2017.72	2869.34	1402.60	1783.38	1089.58	1508.21	755.24	1006.47	1167.60	602.03	892.55	460.86	288.69	1031.41	696.93	752.32	801.69	1011.11	1201.95	1077.10	659.49	519.17	752.69	711.01	535.21	477.92	341.28	172.04	559.51	659.77	668.06	969.17	1055.76	744.32	486.13
678			209859.67	571482.00	90563.32	68846.69	37921.59	38740.46	33874.34	18213.78	3290.20	5789.35	2817.99	1556.22	1363.38	1434.43	1295.58	962.30	1322.50	729.16	653.42	1124.87	977.86	739.87	430.41	244.02	182.10	381.86	477.77	453.96	271.42	121.06	146.28	179.88	254.45	244.25	85.22	86.93	218.94	96.96	129.45	98.45	217.13	158.89	96.28	65.04	73.58	71.16	100.52
679			191575.46	1203063.75	528159.50	237645.76	106844.23	96970.06	35593.96	16893.28	8295.20	10965.89	5770.72	3019.98	3357.36	5919.14	6063.43	5448.61	2869.05	8948.02	4587.45	4474.60	3273.69	2149.48	3949.30	3551.53	2132.26	4279.77	6408.54	4161.41	1578.01	767.96	584.26	578.67	3026.56	1990.97	1224.98	1102.99	1258.60	1594.94	3508.79	689.69	809.45	731.54	1188.68	2618.33	889.42	342.32	2405.58
680			20066.24	509091.43	145267.53	41928.42	55379.19	51953.47	51921.75	15619.56	2613.49	2631.30	1955.33	807.08	625.91	1604.56	1103.33	855.64	971.13	1474.36	1331.07	1099.56	447.55	442.24	269.21	503.95	199.76	115.81	272.28	370.75	210.66	347.76	403.29	192.60	225.08	211.49	105.43	313.51	362.70	308.21	255.64	97.32	230.03	209.77	150.80	81.86	79.80	156.36	300.03
681			459048.31	2638802.25	352088.15	80109.48	40256.16	27735.88	51141.37	26555.38	7688.81	6238.80	3724.42	1327.22	1056.28	1467.62	1100.94	944.52	929.93	767.92	679.93	611.85	824.36	1115.07	482.33	280.54	469.93	661.37	474.50	311.06	367.41	495.54	564.84	456.87	369.53	526.16	443.89	282.01	242.82	135.12	152.26	449.03	226.77	222.59	567.51	241.90	163.72	233.52	109.71
682			169440.15	1308480.25	95869.00	56287.14	63561.44	64837.98	42105.18	22746.49	17617.27	11413.95	4627.49	5610.54	2315.14	3056.21	2767.98	1669.75	989.43	1910.54	1217.99	1348.18	1907.33	1307.22	1798.13	1176.85	863.71	748.75	1086.63	1956.18	1656.06	931.66	855.80	1501.47	743.93	1410.64	955.15	532.57	634.77	664.15	719.77	684.35	957.94	511.72	509.99	401.91	398.63	552.21	580.30
683			300439.75	860280.75	117250.82	52472.11	34343.09	29184.42	32896.06	14393.09	4699.04	3528.48	3004.75	1785.63	1719.58	675.03	2022.46	3723.19	2426.12	1845.68	2234.57	1229.11	507.89	1071.03	846.37	1593.43	2330.02	1180.94	951.70	864.65	1931.10	1564.43	1250.90	2206.19	1571.71	1026.03	572.05	775.93	520.69	611.51	806.51	955.13	1357.08	715.30	489.41	212.26	729.13	573.68	296.40
684			35333.67	359035.56	244125.75	120820.14	115810.20	144713.65	117767.25	27269.08	11268.87	8564.89	3713.65	1680.48	1819.69	1201.43	1877.44	1339.54	712.96	751.53	391.52	428.22	377.17	215.56	195.13	306.79	315.16	624.73	696.54	320.27	289.01	303.28	268.97	206.25	202.91	100.34	75.92	102.69	97.18	54.35	102.76	142.19	152.41	156.74	164.79	99.39	75.10	104.03	170.49
685			61349.07	279608.59	40157.09	23162.55	18758.91	31622.93	30122.96	10496.68	11219.07	5796.19	3111.70	1292.23	1111.25	1583.48	965.94	1007.70	1012.48	1229.62	1161.49	1143.02	1593.14	1216.23	614.42	961.27	1466.36	538.54	487.95	495.30	343.51	263.88	374.96	322.28	448.81	279.95	239.13	506.98	694.04	213.81	194.17	292.83	211.50	372.63	204.54	184.93	238.03	151.14	188.36
686			200715.98	1475628.87	186530.50	54461.71	63294.58	74019.39	84526.49	25089.94	22259.82	8606.40	5135.60	2003.71	4557.37	1226.65	1709.02	2012.12	2473.81	2262.17	1481.39	2443.86	1438.42	1321.72	875.91	1994.57	1029.86	841.41	444.31	490.46	431.11	632.75	869.80	740.21	434.78	563.19	1207.89	654.02	351.97	580.04	760.34	472.40	496.99	348.87	1092.52	922.60	302.39	273.53	355.28
687			41913.49	200623.01	87876.10	54309.90	25359.96	17620.83	44752.28	29712.06	8891.70	5595.66	3256.80	807.99	646.73	634.58	765.22	750.82	767.34	587.22	981.37	704.94	1293.68	847.58	656.57	298.07	184.41	113.87	150.21	212.77	228.76	394.68	449.68	250.19	120.76	207.00	234.92	227.24	117.70	112.63	191.74	139.96	82.06	109.91	72.66	47.94	44.62	35.12	54.05
688			115032.14	310296.21	127435.99	67055.85	53421.95	44677.71	49818.19	12701.16	4968.38	5195.60	1965.33	2286.03	850.41	1879.60	1539.52	1183.32	2167.69	883.17	2071.10	1269.51	1016.35	1737.14	1313.23	1398.30	866.74	1010.50	460.21	400.92	457.18	290.87	286.53	537.22	664.86	515.60	434.11	192.31	191.61	343.24	577.44	352.10	558.41	559.51	361.49	348.32	396.16	272.21	268.20
689			148023.62	653846.43	279856.25	124738.17	96857.80	97592.52	78987.91	27872.67	15612.32	6964.91	2203.93	1701.45	1685.71	1801.57	3023.25	2776.65	2589.00	1606.25	1107.25	1851.61	1914.90	487.61	228.85	378.80	144.64	466.42	350.08	103.89	175.01	436.91	643.14	458.13	363.12	347.10	164.22	109.76	75.50	88.19	109.51	148.99	176.69	150.05	141.25	89.55	118.37	246.42	165.95
690			136223.96	478641.06	70496.65	85648.57	131872.39	158736.37	44776.34	7846.77	4187.14	2646.47	3062.95	4391.17	3547.46	3849.67	4030.88	3364.66	1438.64	544.05	1002.21	1185.90	529.38	473.48	915.97	2291.77	1314.56	478.70	569.84	1186.10	1235.71	520.04	155.01	197.82	520.40	888.13	377.87	589.13	780.39	1116.23	858.56	387.16	166.89	285.80	289.15	165.40	104.25	197.50	250.14
691			196128.32	1042359.81	129989.26	139668.81	89648.38	58073.79	32484.40	21818.83	8573.76	4410.94	8872.28	14927.46	3975.37	3982.02	4747.40	7581.47	6091.66	6023.46	2571.99	1956.26	1323.46	1878.53	2405.56	2621.47	2155.86	2066.91	2675.05	4364.57	2730.64	1193.85	1167.75	2262.55	6206.88	1997.42	1145.13	2682.12	2065.92	965.58	447.18	1687.40	3843.00	1790.80	1184.46	893.19	577.49	876.46	552.38
692			342605.12	1650565.75	72201.49	34694.20	14540.54	33123.02	28284.05	8232.78	5946.39	3092.33	1022.44	1519.08	2488.82	4811.94	3964.39	4140.93	3251.98	3463.54	2940.28	1260.57	753.51	483.91	1768.51	1347.61	2433.69	1558.83	1405.60	1669.74	538.48	644.49	574.97	809.38	644.23	1670.04	1207.03	2090.54	1100.09	479.08	465.92	841.89	1312.82	729.40	443.89	237.30	710.25	385.74	485.60
693			148741.73	353133.78	89481.28	54570.52	26074.10	15251.95	36711.36	20339.43	10642.46	4181.10	1504.98	3263.67	3329.99	2251.28	2765.78	2144.17	806.30	1096.07	605.34	839.93	2214.08	2545.93	885.47	379.25	670.53	665.63	593.71	458.20	411.86	537.05	864.88	620.53	809.88	560.50	631.82	669.06	484.67	424.44	484.49	219.39	402.15	410.27	626.33	305.22	642.19	1007.06	495.96
694			204556.85	1886431.87	153376.96	101046.24	154428.31	96614.35	60057.97	21630.46	8261.47	5421.82	2872.33	1905.16	1729.24	1964.52	1175.89	1495.90	1488.93	2526.51	856.29	1055.80	1726.96	430.87	2043.26	1280.54	1199.26	319.89	380.68	801.91	856.83	621.03	399.78	417.19	656.99	671.28	462.33	856.67	360.91	368.98	229.08	317.66	102.59	296.68	249.85	529.57	920.72	457.41	158.54
695			88418.43	869782.68	56782.44	16726.08	30479.91	29570.25	33794.39	9518.64	5627.50	3050.94	1894.35	2295.34	1138.65	728.81	1986.43	1587.04	1147.43	808.45	1011.04	1378.21	505.71	1113.27	703.17	356.03	401.87	546.48	967.77	214.00	334.13	281.85	213.48	209.96	381.20	400.99	270.02	592.78	431.98	271.13	210.37	197.47	254.93	161.08	213.16	173.44	90.36	174.53	238.54
696			1328748.50	2909509.25	369052.03	77182.53	52068.95	130953.48	27896.70	36283.72	34824.56	24799.73	4879.70	4160.86	2951.46	7886.54	11203.80	11008.32	7390.72	7573.94	7903.59	5943.98	4521.87	2617.14	4382.08	7037.45	8961.02	7201.83	4850.79	2853.59	4209.64	3747.96	2990.97	2591.29	1977.55	1950.31	1823.39	361.27	765.05	1473.28	3100.01	2423.86	3209.16	3081.08	908.82	1055.96	1055.03	1142.85	1085.29
697			216193.56	443296.34	185875.76	60988.26	45987.63	39467.95	27812.25	13832.21	12053.49	4707.24	1801.88	827.55	1295.96	576.93	963.19	679.21	1677.96	919.27	1686.73	741.81	547.90	291.31	161.82	302.42	312.72	217.42	161.54	251.13	233.62	172.58	170.75	238.40	151.87	93.11	96.98	188.74	208.47	171.24	162.75	179.91	165.01	185.00	61.50	63.05	68.18	51.43	57.82
698			158907.59	764786.81	250091.46	99940.50	83477.76	36640.09	40523.28	25643.92	7778.51	4409.80	5484.07	3081.91	2937.68	1006.31	1239.51	2800.12	3128.76	904.95	849.53	1233.17	1050.00	640.31	1382.59	1067.30	636.67	294.66	210.60	300.52	453.80	1046.99	1074.17	1175.80	1156.77	877.76	229.48	284.36	396.78	240.52	107.05	401.41	864.49	619.80	221.40	221.46	458.14	293.46	269.75
699			234656.76	779055.25	97101.25	80683.07	64933.11	63172.85	30655.66	5000.42	3634.19	2476.62	2672.92	5824.12	8300.68	4299.40	3299.62	4408.37	3298.73	1935.89	1692.59	587.50	614.49	1202.71	2941.33	2498.24	535.78	976.15	517.49	791.13	677.89	686.94	328.86	260.15	998.97	809.33	766.63	471.98	769.27	536.86	312.27	707.01	556.48	323.16	357.39	232.09	200.39	178.12	100.37
700			111502.05	324224.43	157787.68	163725.46	63887.58	117424.39	127828.28	23281.85	10159.90	4349.40	2726.71	2110.00	2035.45	1312.35	1703.16	1717.20	1047.94	1379.96	708.74	1198.74	545.70	384.14	254.00	322.43	305.05	205.18	156.38	212.32	245.72	212.35	106.48	172.64	168.00	187.38	73.63	100.73	71.30	110.65	120.27	88.70	122.38	148.79	58.51	110.14	102.00	91.78	81.05
701			187413.00	540188.93	177524.60	153607.04	90773.58	87439.54	113177.25	15582.54	4412.77	3562.55	2106.58	1434.08	1283.47	1352.38	1386.55	912.47	751.71	630.87	743.30	407.35	484.85	317.02	238.21	387.36	258.93	255.98	227.12	183.90	350.91	464.41	280.16	443.43	271.76	160.31	92.97	166.49	172.10	134.98	98.92	122.06	130.81	134.46	152.72	221.62	90.62	136.23	112.62
702			352153.03	4587597.50	302609.71	46418.05	32003.37	54858.04	22166.33	15317.36	7204.98	6812.95	10435.10	10315.43	10289.02	14266.04	6334.75	3235.18	4363.36	1767.15	6251.08	2007.22	4021.83	4524.89	4938.27	4221.92	4821.99	2673.57	2106.38	3545.77	3518.87	2895.42	3256.51	7439.78	3483.80	3384.51	1102.83	773.14	1716.79	2308.20	1167.90	2668.43	2835.97	2964.78	3353.13	2511.82	1526.41	1664.15	1147.76
703			55605.25	322464.62	222499.00	54613.34	69132.16	142391.18	137521.10	36349.35	10611.17	8857.11	4276.32	2298.89	2575.88	1273.07	1906.66	1406.51	862.98	683.68	536.40	611.14	446.96	293.20	128.56	222.04	310.60	118.85	180.62	168.90	216.78	174.36	186.32	202.72	143.59	124.71	135.36	91.15	171.04	137.85	135.53	180.84	201.56	161.55	123.79	73.58	86.92	132.90	72.99
704			162293.87	373191.96	37303.70	28188.31	28775.41	41592.21	23753.11	6758.55	4326.58	1616.29	2479.85	1291.17	776.12	920.90	1032.94	549.93	735.01	1081.04	638.17	869.58	813.85	327.32	186.62	304.81	248.76	79.08	289.90	123.55	174.36	223.60	285.57	228.34	335.18	294.44	166.78	193.27	219.29	191.39	157.67	347.35	338.68	228.99	214.35	85.89	109.46	124.74	116.04
705			43479.75	976347.25	123963.95	49619.60	20492.44	20569.05	17162.96	7346.53	5465.16	4732.67	2752.17	2631.11	1735.35	2345.54	1491.77	1722.68	852.15	597.38	1405.30	2400.77	2478.65	931.81	735.23	426.20	472.24	1153.21	612.57	705.81	679.37	728.55	978.17	967.12	933.93	629.84	586.40	1333.65	956.39	1008.78	447.97	212.53	622.25	832.60	375.22	567.68	288.96	265.35	358.44
706			163804.62	420034.18	242134.01	113972.24	72974.25	120767.64	65129.89	14371.46	7265.00	3648.82	1543.58	706.74	829.57	1053.06	692.65	761.12	690.37	883.74	1010.60	637.52	581.08	505.06	275.59	499.03	365.08	348.36	272.54	186.52	91.08	203.42	277.82	102.84	124.15	97.66	106.33	76.24	187.70	120.65	140.39	128.24	71.62	112.30	123.61	100.42	47.85	65.54	55.99
707			81380.59	417464.21	36338.09	16446.57	12154.80	5427.10	28274.10	19230.21	5383.41	4375.34	2301.24	2203.85	3144.66	717.54	534.57	459.33	1013.94	1015.23	1171.83	1070.27	747.60	606.61	918.48	532.04	444.52	815.61	303.58	398.66	197.82	611.58	430.75	293.17	527.29	448.55	570.88	271.04	372.83	231.82	209.78	476.03	774.70	639.57	171.01	480.52	546.68	330.79	184.53
708			169639.14	1528531.37	100955.27	51623.72	73481.20	46160.30	26744.61	11782.24	5006.61	2800.18	1444.25	3084.51	1841.52	2533.78	1295.66	3869.91	4778.15	3676.60	2754.40	2212.67	1650.05	5757.91	7611.99	3849.60	1420.44	1439.65	747.67	729.35	1033.75	1362.94	1232.88	1009.34	1056.00	489.43	318.19	790.38	1134.31	632.48	438.09	578.10	2045.39	431.08	1000.46	1313.42	1359.12	918.63	583.95
709			231275.87	1483024.37	120774.90	87903.80	75863.26	49118.48	39819.32	30105.48	13102.77	4479.28	8563.10	8677.76	6635.62	3327.51	9500.89	11126.36	10208.68	4173.88	7788.31	3608.56	4964.50	2135.90	909.60	3472.03	7392.20	3675.19	3014.18	4237.13	5821.85	4636.37	2596.20	2216.00	4743.11	3340.01	1368.63	1099.63	1430.96	1032.16	883.23	1181.59	1702.71	2585.06	2317.87	1975.01	1016.31	417.58	1080.09
710			32819.40	410225.09	104075.07	114935.94	128490.45	100748.85	53290.48	18621.55	12113.46	5203.51	4723.18	2397.64	3172.62	3715.81	1005.95	747.93	916.03	993.48	1595.64	707.76	257.02	633.47	399.55	397.65	494.19	384.65	394.64	565.71	286.23	115.64	172.49	239.68	240.83	147.90	225.37	179.29	270.05	167.99	158.56	196.46	141.26	97.50	96.15	240.46	140.47	106.53	161.17
711			437818.34	980408.87	129459.00	80740.13	21971.82	62276.47	33862.26	13202.29	2671.45	2857.45	3834.83	5413.06	2437.61	2870.44	1939.65	2420.26	1641.20	945.14	1836.13	1427.61	812.58	576.33	669.85	517.37	425.97	207.17	312.98	282.81	204.22	296.52	418.11	279.34	411.30	307.38	458.00	460.84	526.54	284.82	281.94	370.67	407.22	426.01	321.87	206.23	397.53	548.17	377.92
712			47217.09	307352.53	39941.51	64495.08	31630.29	35966.28	20897.58	5994.95	4601.97	1923.30	1388.26	1219.12	1119.62	785.76	1746.43	3715.53	1785.33	892.00	1118.50	836.21	854.09	571.85	808.29	785.31	892.00	763.63	488.79	334.38	535.32	595.82	149.99	147.37	189.61	234.16	114.12	92.39	454.80	248.51	303.84	303.78	190.09	102.19	103.11	85.54	113.21	197.36	109.37
713			104898.46	1723725.37	131195.70	15445.95	100755.45	52069.78	31698.67	26533.48	33319.08	16260.56	9087.96	12280.00	24160.72	33239.04	20034.96	14676.51	10074.71	13807.04	7961.65	3146.26	1583.96	4937.01	3678.41	6722.98	4856.28	1732.27	4349.51	5911.72	3822.07	3631.98	3876.24	2567.30	2533.37	2060.27	3158.62	3836.75	2925.61	5493.88	2880.53	3383.75	2266.83	2726.73	1786.42	3065.16	1819.82	440.48	1210.05
714			35703.67	242222.60	99411.38	54953.81	24335.04	14809.17	46591.80	38887.69	4074.52	2738.84	2959.01	1586.11	609.24	674.79	992.64	1501.44	1053.47	702.26	379.55	895.59	716.12	430.47	88.23	207.00	175.56	210.46	356.75	400.92	306.53	147.55	269.39	512.83	300.35	349.22	163.12	86.88	215.18	195.44	249.54	222.59	179.17	251.62	224.69	96.75	93.95	158.99	57.13
715			14130.83	116273.33	76639.85	75092.71	88982.89	73598.42	78027.08	25258.91	6121.46	3658.44	3038.70	1552.72	1692.23	2064.73	1719.42	1151.06	929.15	559.13	516.24	1148.81	1352.50	852.94	1029.39	420.59	338.68	284.14	316.80	296.69	414.21	417.35	364.75	235.36	1026.20	1262.70	611.37	189.11	203.82	182.46	150.08	128.29	77.39	58.31	122.03	317.58	257.36	159.59	230.64
716			117753.21	319698.03	88075.87	57077.45	59238.62	71941.11	21246.64	12114.03	5124.76	3288.22	2248.40	2213.16	1752.44	1294.54	1080.12	1388.86	813.25	1475.09	1218.21	877.35	448.06	343.51	331.95	376.85	390.75	442.74	277.20	283.80	329.91	200.43	260.73	185.40	473.83	429.63	171.51	154.94	85.74	215.39	263.29	240.63	216.32	165.75	125.06	313.92	278.05	159.83	130.14
717			457425.37	1470175.50	246422.57	95952.91	108525.94	94630.55	55355.62	18000.36	7102.50	5163.08	2213.25	1117.69	1525.69	1064.30	564.53	1786.47	802.80	1429.71	690.86	820.24	685.80	369.58	185.81	603.61	402.92	463.15	665.79	338.11	698.58	527.29	250.11	387.24	243.72	148.22	168.04	263.02	112.31	203.13	185.59	101.09	232.53	190.19	204.89	167.96	116.90	146.98	459.32
718			75814.11	314728.75	199793.87	94162.73	82313.23	70813.10	21578.99	18929.19	7231.85	2453.92	1057.05	1015.34	1157.48	925.02	475.35	545.28	414.74	490.15	294.28	312.80	152.02	334.65	667.88	456.58	202.40	240.56	159.40	132.66	109.65	171.66	114.64	157.03	178.26	97.66	139.02	137.30	147.41	221.44	218.73	137.65	68.20	72.58	107.33	95.20	56.58	100.05	87.31
719			61342.53	76760.34	23520.07	54186.74	33753.90	43219.58	35858.11	13418.39	10813.00	6390.40	2978.42	1262.35	2671.15	3641.87	1774.62	1736.81	1609.94	1693.99	1323.14	1512.60	1712.48	1526.12	814.39	1227.96	1099.81	724.61	834.14	766.12	377.76	503.64	505.20	248.60	261.82	271.60	423.28	327.40	642.50	415.74	636.05	378.72	374.02	481.52	549.27	489.17	592.43	285.45	230.03
720			255874.85	822695.06	218983.10	76250.42	31538.28	39836.50	53522.22	23150.00	7554.75	6941.70	10482.20	15084.36	11587.44	3740.90	3557.98	5590.80	5541.18	4686.79	1679.16	725.97	1155.24	702.02	1751.54	3595.56	2520.29	3092.83	636.16	2077.39	2183.65	1918.92	2185.74	1570.64	2333.00	1705.81	1300.76	1172.08	1307.96	761.52	344.07	1245.89	2350.63	1946.29	660.48	620.66	1407.27	1158.90	320.91
721			52345.50	289859.12	193483.79	147216.25	188736.23	101847.03	154646.90	39456.99	14622.09	7612.17	2599.63	2144.56	1062.42	2102.04	2012.65	1990.69	1412.51	558.31	1221.48	933.74	419.99	88.02	214.08	301.68	387.75	423.47	554.30	481.10	255.36	190.51	318.74	314.07	230.88	99.41	112.41	182.01	179.86	133.34	106.35	68.31	130.81	130.63	163.19	162.83	133.19	229.39	150.24
722			150875.00	533646.37	140768.37	140041.51	84632.97	93790.76	101657.54	34677.04	16794.67	9043.72	4285.72	1998.83	1004.95	834.47	1345.10	1891.32	2264.15	2429.17	1303.93	1160.30	1381.74	682.58	329.04	362.38	189.72	527.14	689.89	407.17	358.76	288.02	316.82	450.48	493.88	398.36	371.63	302.48	554.69	352.00	127.78	116.37	123.87	132.82	220.65	158.07	308.05	133.08	112.63
723			113374.07	1718412.87	71051.79	30449.08	15888.80	40386.09	57824.65	24337.02	5042.37	8715.43	3962.62	5251.29	5890.39	3697.12	1486.70	741.53	986.57	1873.03	1505.76	557.75	1364.70	1028.86	489.67	629.42	790.24	683.66	1368.56	2009.66	650.65	820.44	1386.17	417.54	290.96	431.41	235.58	272.16	608.20	609.08	421.19	506.09	400.22	407.36	171.08	438.60	244.49	309.22	288.34
724			271353.84	549107.75	75567.41	12198.08	18192.29	31713.75	57110.20	24981.53	8692.61	3687.70	2461.60	1666.75	1535.29	755.02	1480.22	1187.93	979.26	330.08	356.89	369.18	246.45	206.98	267.76	197.70	161.48	223.12	74.19	183.36	276.18	121.06	168.23	311.60	126.65	97.82	80.31	211.07	168.55	122.26	105.54	58.58	47.89	82.26	54.75	85.70	84.87	88.54	39.07
725			125278.87	603556.50	152928.57	30267.60	40150.56	55727.04	69775.36	30332.85	6461.76	3762.93	991.96	2469.40	894.21	2368.30	796.82	908.05	1019.52	956.89	1450.87	844.18	290.41	798.13	396.61	369.42	274.00	497.97	247.08	443.29	515.49	480.02	277.13	408.58	264.21	166.08	78.44	222.39	166.05	131.14	140.10	158.05	195.26	197.46	156.52	133.06	162.54	102.47	148.77
726			9037.55	1282128.75	61455.03	26761.20	32104.84	58432.26	32864.40	13092.20	10846.20	14478.82	7600.93	7275.14	9013.20	1634.58	8040.69	5753.29	4546.73	5377.01	2728.96	4333.83	4354.51	2101.60	6085.44	4733.74	3599.99	3778.69	3423.60	3186.36	4538.33	2716.98	2050.17	1799.17	881.76	1196.80	2481.23	1746.19	689.82	2260.26	1198.02	1349.47	1044.86	1649.29	1687.15	1373.99	1709.22	1440.56	1645.82
727			98610.27	1129035.37	234627.18	170605.65	39655.76	37325.65	19121.41	10804.16	5517.22	5006.23	1776.54	2359.61	1875.94	3303.77	2323.98	2136.75	762.56	956.23	1310.51	1024.73	690.72	438.36	485.69	866.13	747.25	489.94	754.69	805.26	736.81	612.98	419.04	245.35	198.42	371.11	872.24	753.33	345.17	312.02	156.52	170.12	731.07	750.36	496.14	552.07	217.02	143.45	308.64
728			166216.07	333142.18	189696.21	83914.72	48577.62	58749.12	85118.53	38780.61	16142.42	5390.21	1286.10	1825.45	2153.75	2549.27	1723.52	1174.50	686.87	522.05	1568.61	1365.09	1040.09	701.54	903.26	568.77	548.02	499.20	219.77	158.33	265.58	405.53	308.32	445.39	395.62	285.69	223.25	70.91	220.46	218.30	351.14	299.01	278.64	389.70	323.70	263.21	177.40	310.47	224.35
729			57743.10	177844.00	38507.03	71793.93	84387.25	98914.84	21954.13	5686.81	6321.55	5233.42	1739.63	2491.64	1467.63	1212.67	806.17	1142.34	817.49	583.34	740.80	1159.78	1129.21	653.63	602.57	459.83	547.93	341.58	182.81	240.71	325.83	226.13	257.70	249.39	281.59	196.02	291.40	527.79	453.64	448.72	416.55	335.32	226.20	112.86	108.25	173.96	260.12	262.74	283.66
730			135817.28	296227.93	147844.59	86410.54	59922.11	50722.34	40927.03	35930.33	8971.59	6830.17	6205.87	3216.51	1469.78	1147.41	1185.77	2016.36	1094.29	700.58	706.09	812.97	1513.80	1024.66	782.51	347.64	573.16	448.79	206.29	540.51	575.54	546.01	229.47	401.94	240.48	390.95	556.61	594.38	437.27	453.08	357.49	164.38	75.88	71.79	173.55	232.63	260.28	232.05	226.94
731			287358.12	942480.81	307126.18	50258.97	83369.42	112149.52	86407.96	33010.41	10537.60	7894.81	3167.78	812.35	1159.98	1250.24	1327.43	1220.63	2180.34	1767.72	1451.11	667.48	445.91	801.15	909.16	687.08	392.45	516.83	477.69	514.07	478.44	651.21	787.26	476.08	434.53	118.31	281.25	433.04	404.86	466.90	275.00	279.14	325.88	187.07	335.92	300.37	58.02	63.56	215.51
732			332668.03	8171960.00	523043.18	79133.18	47582.57	38697.89	98414.62	52470.75	36386.16	22024.40	22600.76	8644.71	13952.05	15745.90	24474.90	12316.70	12962.55	9923.08	3038.51	2612.46	4997.01	5323.82	4308.57	4206.33	9178.23	5179.33	5629.49	4719.25	4039.46	1839.28	5484.83	6767.58	2926.45	2106.32	4179.42	7840.20	5500.89	5101.38	2273.24	2446.86	2096.01	1748.97	1536.39	1536.13	1788.42	1173.69	1525.69
733			70303.56	651968.87	100207.40	61787.96	32283.10	50032.38	35995.50	7696.62	7551.75	5462.87	7244.77	12099.74	8979.82	4777.90	8250.26	10695.90	5447.52	7767.40	3222.00	2889.69	2833.86	2551.45	3381.19	3378.29	3181.33	4031.68	2869.29	2153.70	3081.40	4203.56	3101.47	1670.42	1114.94	851.12	1600.18	1004.08	3327.67	2595.10	1188.90	1670.80	3654.47	1875.15	942.46	1214.49	1138.48	929.31	615.88
734			173682.42	1133432.25	64508.72	31018.82	16585.53	70443.25	85316.96	25068.72	9879.67	31058.64	30296.74	29251.59	25993.31	7801.15	19357.67	15941.53	3749.57	8192.55	5319.18	7383.15	5912.97	4926.95	6158.75	5400.23	7899.32	6999.14	8424.58	3759.75	2617.89	2578.46	13773.95	8164.79	2144.14	5490.54	3470.21	3506.88	2881.57	837.05	1761.89	3346.48	6787.75	4420.44	2913.80	1582.01	2897.42	3455.63	3748.58
735			185227.14	954214.68	111403.13	58786.72	61604.07	57979.14	42933.69	12241.67	3894.90	1551.76	1487.40	1182.71	638.25	1311.85	1100.66	1302.66	1608.43	678.11	478.68	872.75	796.13	511.26	468.15	365.02	276.16	594.28	281.93	343.21	584.76	669.40	541.26	358.04	225.88	191.17	155.24	270.34	282.84	383.58	132.01	160.66	181.98	302.17	216.15	290.45	470.13	298.93	270.72
736			64220.19	495970.09	99369.77	84975.00	42043.75	38858.86	24550.80	11622.04	8535.65	8055.92	5588.00	2450.29	2583.11	2439.49	1197.56	739.87	1019.76	568.28	468.52	683.84	448.72	373.60	403.30	484.63	324.52	214.13	340.04	384.56	237.43	124.93	317.39	244.97	253.06	304.71	216.16	117.70	281.50	169.75	167.00	129.78	220.63	169.80	108.46	70.87	149.07	230.24	122.44
737			165390.28	1353991.00	97498.23	36871.85	18662.88	51370.88	24557.67	9056.24	12158.79	3264.37	3019.67	3468.61	2671.23	887.51	1129.66	463.00	692.97	721.80	1017.93	1026.62	1044.11	327.73	738.61	384.21	613.37	574.27	373.78	292.32	630.24	500.41	319.86	189.64	204.56	179.01	637.91	434.55	378.37	353.88	208.21	159.14	743.85	175.92	297.97	1134.26	816.39	487.12	175.07
738			317882.84	1485683.75	239049.78	73264.96	67155.99	66841.77	27968.81	14221.76	3408.42	3553.39	3975.63	2080.73	1892.90	2251.11	3447.41	2967.49	2924.69	3086.17	665.39	1033.56	2000.35	975.78	394.43	363.98	709.87	1565.38	1152.62	520.69	971.95	531.56	796.99	1604.12	983.19	740.92	1023.27	564.89	565.34	315.94	469.76	607.27	595.15	307.39	554.26	676.36	159.59	342.04	405.75
739			309869.37	2722325.25	171750.31	19031.05	37151.16	56879.23	29425.32	9459.11	8803.25	7331.30	3630.21	5087.55	7445.28	3462.14	2863.29	1108.09	2875.83	2267.15	2656.78	3378.75	6021.42	3906.36	3200.80	1383.39	460.06	1461.19	942.62	900.60	487.71	1408.91	1077.10	1150.75	1137.24	1234.90	2415.47	1328.23	918.16	830.24	348.87	355.55	302.29	448.88	194.03	209.30	671.88	572.86	474.44
740			159052.68	1091419.00	144772.73	29408.40	58192.46	66289.16	29035.45	9445.76	14899.45	9590.91	9143.81	9711.41	3556.67	1805.15	1378.89	4306.49	3615.96	2002.02	1008.90	816.27	1382.03	1698.63	2534.23	1457.57	362.40	1022.66	2418.02	2377.38	1604.94	1282.20	1588.26	2433.79	1825.22	1398.69	1409.54	514.29	864.75	233.30	557.23	941.43	466.29	452.53	757.84	536.25	291.11	268.11	729.77
741			518471.96	1521172.50	234718.18	18288.63	36972.90	61901.19	23122.03	14929.40	8332.13	4837.42	1426.74	1566.70	2372.95	1686.10	967.83	1226.41	1060.64	482.36	941.28	1016.62	542.90	405.20	530.23	555.88	525.99	216.11	355.05	305.77	272.02	296.79	355.83	449.00	189.91	109.27	214.30	157.34	213.51	262.34	63.96	205.55	215.90	165.85	141.45	73.76	76.04	86.85	86.95
742			286058.40	798835.75	162743.81	90229.16	92971.45	69041.94	39174.06	15786.99	6055.92	1685.64	3104.65	13304.96	17114.62	4001.79	3409.59	1221.87	2296.23	3364.47	3992.72	2109.98	1269.86	1888.27	1505.70	2622.37	2701.20	422.71	477.43	1259.02	1876.26	1692.30	1320.87	1806.26	2599.59	2645.21	1918.36	1869.20	1334.38	1548.76	1412.25	1325.41	971.76	252.66	448.43	1174.86	652.43	897.50	787.43
743			39103.40	74773.62	81729.77	97941.57	39602.96	77170.07	184488.21	41189.57	15805.72	16259.72	2139.80	1204.73	1346.79	663.59	833.33	289.31	852.48	774.53	396.53	382.98	304.64	163.24	281.97	138.00	255.04	411.50	246.38	133.24	141.43	109.26	56.56	68.05	135.86	95.82	131.74	129.89	199.97	80.05	77.08	63.25	88.56	60.82	54.55	54.52	65.57	62.37	80.78
744			97434.92	521290.15	200376.84	145641.90	63325.24	38413.76	31954.95	37622.98	14381.75	3367.12	2671.97	1334.57	1968.59	985.84	1340.60	2105.73	1348.20	906.93	743.03	730.78	852.67	649.43	181.47	310.82	152.97	465.88	594.15	700.39	361.53	315.63	216.00	258.61	374.82	692.89	358.44	149.80	144.39	119.80	139.39	107.89	71.20	140.99	103.62	157.26	152.66	110.52	87.90
745			364039.53	1485181.75	100948.14	30239.86	22824.41	54907.77	34502.16	17550.57	12674.55	8467.46	3873.65	3481.84	1748.55	2319.60	1286.98	1175.06	798.16	480.33	552.37	1168.06	1002.18	896.32	1072.87	928.40	656.13	570.95	1115.37	900.57	855.02	587.85	516.44	1049.06	1430.96	1625.52	1296.96	1133.63	785.02	1392.73	239.13	121.04	348.25	522.59	378.10	462.55	380.69	277.75	210.32
746			91507.00	914690.31	308982.93	120661.90	66575.85	49728.83	34200.49	16908.64	9465.46	6823.23	2063.29	1460.47	1267.65	756.53	1142.65	2209.31	1645.06	2422.77	1420.71	1348.88	1375.05	938.91	840.79	550.35	771.32	705.45	734.79	1007.85	574.03	241.50	755.98	505.53	359.35	452.79	291.31	347.95	260.36	222.29	290.33	246.69	295.15	313.89	247.58	252.45	392.39	202.05	323.73
747			34886.35	358827.46	22264.13	76364.95	40924.41	40516.98	70217.31	27680.07	9127.50	7849.06	3126.39	1545.13	3774.01	2726.14	1405.82	3126.56	2145.59	996.83	653.75	1503.67	1044.25	767.02	811.08	786.17	331.97	543.70	527.46	532.52	454.58	400.10	401.97	615.75	128.43	726.59	437.66	223.12	588.56	501.56	332.33	550.06	425.08	457.69	229.13	268.42	304.68	365.91	380.63
748			50180.70	111398.02	69754.96	42320.28	38501.11	35589.29	24189.10	8121.74	8478.56	4968.22	1530.54	2554.01	2712.24	1389.46	365.11	833.65	378.15	248.46	499.55	349.67	210.96	231.28	271.29	182.65	204.99	156.17	247.40	175.34	232.24	129.84	111.67	109.48	108.01	151.33	138.37	131.14	128.58	62.81	99.59	172.22	110.75	62.88	54.61	61.93	37.82	43.04	64.44
749			235555.40	589811.43	55927.20	37155.93	22944.44	31188.75	33048.55	9342.33	3372.48	2687.52	1534.82	1233.88	1436.03	954.19	876.77	1213.44	963.00	554.96	566.84	280.84	218.95	532.57	629.26	403.79	542.41	360.03	191.53	244.29	367.76	343.63	201.57	107.76	138.57	358.22	149.43	49.96	224.25	92.79	160.89	89.10	147.94	132.29	298.58	223.04	140.91	59.73	54.03
750			40309.56	441978.68	159180.06	102555.35	94580.05	54681.71	41494.08	20788.57	5629.05	10894.79	5422.96	3229.05	1378.93	1960.90	1041.83	1590.88	2569.43	1885.18	1397.89	1003.18	1134.75	459.71	1088.43	777.17	765.27	463.00	809.28	917.44	532.66	276.73	597.08	750.03	333.65	261.35	304.85	638.35	1365.78	573.20	516.39	626.58	551.16	341.32	466.67	227.28	188.80	257.58	499.02
751			35988.17	109729.07	36210.76	30262.46	24911.75	43604.48	22501.03	17252.03	6262.46	1618.38	2362.82	2017.56	838.52	1232.76	1763.40	1791.77	897.16	567.15	354.76	405.59	302.05	267.99	236.28	251.45	197.47	197.66	343.91	345.48	153.12	176.07	143.23	208.51	260.43	225.17	107.41	162.69	121.81	84.07	102.35	155.33	75.68	220.77	216.71	104.03	70.99	116.77	83.52
752			39329.51	258080.10	136091.06	27090.94	29150.34	58775.60	23002.05	9573.94	5200.33	2465.13	2747.35	3611.71	3125.21	1958.48	1453.44	1001.04	988.89	491.41	1080.71	1565.83	705.81	515.27	809.26	538.79	393.29	348.56	717.76	428.05	246.08	244.02	235.63	231.28	135.85	101.15	178.06	294.62	372.74	240.96	103.84	202.65	265.36	182.11	136.82	267.53	218.33	221.14	222.00
753			127505.10	530695.75	163962.89	87451.67	47810.04	76326.71	43192.37	9969.16	8122.77	11477.75	4447.50	2127.66	1815.65	959.13	790.48	877.32	1319.61	860.60	1061.25	2257.26	890.33	918.55	709.44	673.73	315.68	196.55	394.06	351.40	212.17	452.59	250.05	192.16	291.14	221.62	177.50	236.36	293.82	162.66	111.43	106.36	181.05	171.79	114.71	125.48	157.80	68.48	168.79
754			27137.06	569035.68	346728.43	306955.78	154383.15	76861.00	67579.61	13285.96	6235.40	3911.99	1714.53	2427.10	1521.74	1912.79	1660.33	664.56	604.04	438.44	355.83	542.55	1149.43	831.64	602.78	539.14	215.63	233.24	271.62	315.58	198.05	148.76	246.80	316.03	327.93	294.94	213.75	476.74	313.57	273.62	273.56	203.59	258.41	190.51	174.10	194.00	219.87	207.64	144.50
755			161537.12	636332.50	257313.67	116785.14	142994.78	82676.93	52864.95	25400.38	6413.25	3127.97	4777.00	2698.21	1083.50	708.90	756.16	2043.91	2076.42	1059.78	580.75	1014.20	1023.40	779.11	842.55	397.13	516.38	465.79	446.45	397.54	747.45	758.64	591.09	933.59	500.66	805.49	776.03	491.25	126.48	333.61	200.71	303.73	280.45	217.21	236.49	216.89	336.93	240.19	108.50
756			57948.96	811879.06	54071.30	77696.10	93697.41	57399.14	48507.26	9835.99	3742.67	6729.67	3160.95	1397.40	3069.08	2275.72	2340.79	2382.18	745.74	370.95	1422.75	2113.15	1510.84	1004.45	631.09	628.25	665.56	160.98	602.69	1681.14	646.20	544.86	403.89	335.10	501.01	852.26	217.32	265.13	271.91	607.43	300.30	394.76	242.37	296.59	257.34	226.65	584.45	356.43	141.17
757			163852.76	1678342.00	287721.96	116561.02	80528.00	51247.14	17023.47	15486.06	12074.85	7171.50	5029.67	2950.42	3355.03	3318.70	1746.78	709.53	987.47	742.05	1884.81	1378.77	619.82	495.32	663.13	975.52	549.45	539.56	380.46	393.78	543.05	325.92	400.95	523.96	1183.87	738.73	343.37	512.18	333.58	226.49	349.37	323.02	246.05	151.76	233.49	322.84	150.01	126.33	241.09
758			206648.71	519046.43	264807.28	149830.00	48288.26	51447.50	28364.08	27109.12	19609.09	22889.15	15632.24	5227.45	4682.58	2271.56	3283.48	3150.23	1439.48	1795.00	2338.83	837.90	428.12	442.07	306.96	405.04	332.30	372.22	270.95	311.97	293.34	122.58	193.96	227.31	155.37	131.34	233.74	235.99	159.80	188.96	122.93	213.73	230.75	211.28	149.57	96.87	102.21	59.51	105.13
759			150238.09	1082361.50	54909.73	45605.12	54428.60	31622.86	40457.22	25408.05	32890.30	10305.04	9227.07	11057.70	20682.44	17868.09	8681.30	5015.77	6605.52	7831.64	11572.79	4883.53	3004.24	2957.54	3826.50	2153.10	3612.96	3675.95	2901.18	4427.41	2039.26	1280.41	3200.50	7087.60	4991.37	2524.88	3588.70	4969.86	3051.60	2353.77	3512.76	3365.94	4030.20	2134.94	921.73	1117.55	1281.86	1100.37	1189.51
760			51572.60	287413.25	172297.21	101780.50	108456.76	153092.40	56872.23	19117.61	16197.34	6230.57	1211.57	2007.01	1376.29	997.42	1530.59	1465.40	1212.10	1308.30	950.35	597.50	921.29	526.06	336.54	420.37	457.17	280.32	294.39	509.10	686.14	252.29	190.23	282.42	410.31	175.93	126.33	158.31	129.19	95.30	65.56	88.89	70.89	77.79	141.31	140.78	111.34	66.04	103.96
761			178021.43	559467.06	62184.96	16307.38	35057.20	51200.60	14924.96	5189.44	4013.51	2930.78	1853.95	1134.93	833.51	739.23	367.48	731.22	610.88	306.30	435.40	385.61	378.03	287.67	202.17	689.81	579.48	384.17	586.34	379.27	361.26	372.78	407.33	336.67	128.64	132.27	219.64	174.32	236.54	177.83	298.50	163.37	164.59	234.49	87.98	273.05	216.23	201.10	106.39
762			136036.56	692909.56	224163.32	159397.21	88372.34	107907.38	67650.34	22568.74	7566.04	6553.98	3192.58	945.20	938.09	701.61	1345.09	806.64	1501.56	938.66	672.66	1799.30	1688.90	472.89	386.90	572.00	295.44	440.12	488.78	414.99	429.48	784.37	699.34	440.54	325.34	314.59	268.53	175.04	203.12	197.58	356.42	168.88	238.84	139.64	110.56	54.68	225.74	153.62	235.53
763			167899.43	550858.68	392584.93	173211.04	116252.17	133887.20	55702.13	31026.87	10157.65	2310.83	2769.18	2094.50	1221.35	1818.07	1215.48	1655.29	1417.69	1292.31	1251.50	1172.14	688.36	307.12	347.85	517.11	801.09	773.98	528.98	405.76	161.41	118.26	305.77	279.68	394.00	330.79	153.68	148.40	151.43	187.48	212.35	135.69	160.35	135.07	100.02	76.35	63.48	37.51	54.05
764			80905.67	850203.50	88945.94	68571.50	20923.40	63577.77	52261.72	29201.83	17708.16	5512.56	5496.38	5865.31	3103.85	1496.78	1347.10	1003.01	1266.79	1228.77	1313.57	1420.94	1204.87	1030.40	395.93	256.94	626.81	561.99	355.17	382.89	306.65	498.46	376.78	325.65	924.25	637.62	512.19	388.34	334.56	251.51	268.18	93.38	284.96	221.30	263.96	291.29	129.89	193.06	317.27
765			86958.75	510550.68	144894.00	122255.26	64673.87	44249.80	69665.72	9764.27	7100.42	2635.87	2496.27	3692.35	2784.63	2342.76	1620.33	2394.46	3476.39	2121.32	1375.85	962.09	1164.26	459.39	794.28	1262.56	1247.19	518.83	595.18	1227.29	738.48	362.84	566.98	490.40	205.85	149.73	190.63	313.84	113.90	366.78	482.53	166.78	432.84	458.11	274.62	210.37	306.34	157.61	180.79
766			144789.15	645528.93	109763.64	95088.03	36018.10	41827.38	39313.41	22837.43	4805.81	3647.50	4992.53	1951.40	1520.51	2281.27	1777.46	2157.55	1370.33	1318.81	484.37	840.93	908.40	1115.63	1720.56	526.89	382.73	182.99	257.12	227.32	307.58	385.59	458.22	236.89	285.13	354.51	109.62	108.51	207.61	493.96	374.11	190.19	329.24	249.31	151.55	149.71	102.60	160.77	135.11
767			704101.12	1257696.50	188468.71	49692.28	63070.07	78119.70	26197.70	8563.71	2925.24	3745.86	3239.49	1307.49	1085.59	1153.25	1836.30	1176.01	549.50	765.05	701.72	960.12	453.24	604.74	658.86	269.10	693.49	419.91	369.47	508.69	555.53	248.56	483.89	671.03	551.93	665.07	225.40	481.94	520.83	657.99	211.03	134.65	135.53	128.03	211.08	144.97	178.17	151.75	128.64
768			143121.96	567917.68	98917.64	51621.78	34344.10	48650.58	19824.88	20278.52	9232.19	4083.69	1450.44	1238.61	2197.89	1060.32	1112.53	1213.67	1424.66	939.34	662.68	489.49	797.67	655.66	615.55	684.74	478.79	470.22	1084.07	282.71	568.28	253.30	134.82	220.41	300.23	157.29	247.87	369.43	627.08	520.92	532.40	255.05	331.07	694.17	328.80	99.94	68.33	193.83	511.28
769			397358.46	569027.43	198013.82	50760.14	60253.30	106143.85	27146.92	11842.91	5615.09	3687.66	4760.35	3482.12	2156.61	1012.74	1212.44	1128.82	1766.57	917.94	658.61	675.30	1908.72	406.54	355.74	351.51	232.80	122.77	218.91	244.89	284.14	367.28	190.30	264.18	339.89	260.29	137.09	133.78	109.71	66.03	81.89	88.30	81.44	112.34	66.98	93.37	135.17	118.99	104.00
770			333897.12	2340252.50	136220.53	77048.33	57580.35	51672.75	39808.46	21028.72	16859.60	11466.26	4977.30	2805.73	1350.61	2799.38	3361.57	2155.63	1163.12	3067.36	2066.40	1056.18	809.14	897.48	1293.91	712.39	1057.22	899.47	831.88	436.38	393.15	653.02	333.74	652.30	425.21	375.18	331.55	625.50	701.92	430.95	511.36	388.14	541.60	305.47	355.22	467.29	558.74	205.80	282.53
771			533092.12	1386168.75	131947.57	40837.48	49715.60	90504.18	41375.36	8762.00	14020.91	15141.13	6174.95	6598.55	4148.85	4980.16	3366.63	3250.83	2305.11	2360.68	2281.19	1967.90	1246.94	1237.59	1314.61	1038.16	1334.89	1269.64	611.54	380.38	1004.18	240.56	462.69	545.64	677.90	513.19	460.33	385.40	264.43	573.42	379.40	293.67	222.36	289.98	337.10	666.83	553.10	127.52	120.58
772			802855.87	2539892.75	179237.01	60149.81	45838.35	49884.56	58147.53	14623.34	11400.83	9456.80	7885.41	7883.14	6594.37	8131.44	4892.17	1558.55	1373.15	3820.00	2543.57	3652.42	3377.22	3003.28	6221.18	4900.65	2439.35	1279.31	2892.06	1876.61	1352.73	837.54	1439.86	1361.07	2305.60	3767.69	1039.79	1738.72	1598.73	1139.24	1386.62	1107.11	716.28	1154.03	3509.38	1970.19	644.67	1217.81	1940.70
773			311169.53	1087551.50	486911.68	306553.06	204028.54	201473.32	248621.20	80358.64	40246.08	30810.87	8599.94	3729.48	2424.53	4355.51	5640.53	5193.32	6067.56	4077.86	2798.50	2522.78	1968.39	2002.32	1370.88	903.68	567.63	716.34	831.19	742.72	1070.18	1530.27	1022.89	832.96	708.91	900.87	748.57	627.74	559.86	203.51	189.00	555.08	505.72	555.11	447.41	293.89	145.83	155.05	111.18
774			188403.04	1686127.87	563422.00	311286.90	131438.46	49049.07	45735.03	29172.75	19377.39	6791.94	7591.49	5848.03	5251.77	9128.46	9833.32	4265.17	6231.59	7807.72	3289.41	1770.10	2012.67	1641.49	2050.18	2348.41	4548.54	3238.48	2324.26	5295.01	3369.17	1505.83	561.16	1330.02	1039.57	989.92	2047.14	1970.04	2185.11	1049.95	651.88	1280.64	2209.43	3043.97	1496.33	2416.94	2691.78	1504.94	1856.75
775			144453.89	937579.31	352865.28	163308.45	132351.92	152951.12	67492.50	21814.48	12333.50	11360.64	5326.56	3447.60	1867.36	837.96	1879.70	1143.75	1845.60	1087.42	1364.86	1349.04	768.03	743.05	1015.13	763.77	454.19	406.84	847.26	398.74	264.29	530.10	372.45	355.19	378.97	371.89	249.10	160.72	132.73	296.00	175.57	144.08	299.93	216.98	105.40	108.56	127.81	171.76	229.42
776			370119.37	1000455.81	106737.20	42410.73	77154.33	85710.04	25954.23	8997.75	6605.79	3868.03	2453.92	2277.25	1706.25	1274.50	1796.67	1691.82	1317.98	1033.67	863.60	653.70	1495.85	487.67	922.52	1058.08	1361.61	1047.31	493.16	447.64	508.29	522.08	429.88	656.22	246.75	341.37	387.69	548.62	456.67	300.00	390.53	219.43	280.73	325.40	280.61	137.57	166.87	243.49	107.31
777			84449.32	332334.59	130563.09	108865.44	189073.67	152014.65	52342.32	9975.99	15411.36	6495.34	1978.88	559.87	957.25	1682.49	952.17	906.64	843.95	740.94	776.57	824.99	376.30	365.17	423.93	220.86	147.78	197.43	244.78	226.39	334.65	194.30	133.25	179.04	121.39	199.38	118.39	162.45	180.60	106.52	137.64	186.54	116.12	76.71	65.88	52.62	24.87	72.89	89.27
778			475320.28	1222353.12	245497.26	60925.51	50015.00	34016.23	11800.05	4891.05	7617.85	3122.58	1833.25	1557.56	690.21	487.39	868.42	611.22	908.80	1320.98	954.44	345.51	234.06	260.48	288.51	421.35	367.68	329.55	195.25	290.56	301.54	270.54	340.60	249.96	416.87	237.63	143.22	132.83	429.01	367.94	323.18	256.48	92.16	184.93	69.76	156.29	87.39	180.70	151.82
779			342785.68	696792.81	119135.51	131570.09	68947.86	25558.64	26127.59	14135.41	25317.38	28095.57	9854.20	1654.60	1422.87	1610.64	806.95	2730.47	2424.35	1314.43	1720.76	1223.53	919.20	446.27	825.20	363.68	488.01	494.03	589.12	1097.36	1021.29	565.56	811.96	463.33	463.20	643.95	681.24	439.65	253.29	215.67	152.14	234.15	326.49	280.87	273.65	221.04	68.79	266.20	207.55
780			601034.62	2365884.75	166941.42	70041.41	32451.09	87558.89	92547.37	31401.10	34976.70	18542.05	26272.06	5427.07	4186.44	2824.05	2616.14	4384.67	3052.86	3706.58	1203.35	1395.56	1856.53	1513.20	1441.57	1281.21	1322.67	473.66	1573.28	1030.40	1421.04	1865.23	1847.23	1323.69	733.47	744.61	1528.67	839.04	1111.92	595.19	1024.79	561.25	1011.99	584.90	907.48	747.64	716.28	780.06	970.54
781			73651.78	1294612.00	124570.40	72719.67	66046.74	34365.90	25607.19	18998.34	7358.03	3384.83	2858.73	2718.40	2251.09	1858.04	1191.87	2521.02	3387.81	2638.49	2498.06	2081.90	2127.97	1661.17	1382.50	729.05	1204.45	1748.60	414.03	670.11	903.03	800.68	909.61	1430.85	1260.41	804.08	636.81	495.47	720.53	1165.50	686.01	1365.21	977.85	680.65	596.74	520.49	604.40	809.58	1192.66
782			75437.37	1202338.25	84062.90	91961.81	125806.85	80679.07	25789.02	18543.85	7825.10	2955.09	1575.53	1734.44	1326.88	1037.49	1591.16	1565.53	900.26	1448.68	1419.81	440.83	329.42	688.89	1133.78	416.87	656.12	353.33	557.90	768.83	599.73	373.54	92.70	220.53	597.82	583.90	350.68	338.43	372.27	349.32	291.85	484.32	183.96	220.72	129.85	249.89	215.49	192.63	280.83
783			598480.93	6477076.50	217221.34	43059.14	29170.77	37813.19	50731.90	42702.26	23303.92	12329.99	14114.01	6077.88	30405.72	25409.00	6302.53	1750.07	1406.20	4769.32	7974.66	8204.51	2796.45	2872.31	4947.42	13951.23	3070.10	2494.71	2146.16	2427.17	7210.26	6445.64	6270.71	2780.46	6853.20	3898.37	2935.65	2940.49	1500.88	686.26	775.09	1292.20	895.29	476.87	1439.20	2402.89	2375.37	1566.22	1995.23
784			78372.76	316101.12	69520.32	41230.35	76821.25	102200.37	43982.96	20543.91	12961.61	5423.24	3257.10	1354.24	1285.33	1473.11	1493.80	2012.37	1454.12	1276.63	1105.61	1239.63	918.41	244.04	397.55	239.65	159.91	295.94	375.92	431.51	400.82	931.81	394.32	147.11	143.93	114.09	125.01	117.39	142.27	120.55	64.48	82.84	188.71	171.28	144.18	63.58	56.95	75.07	100.04
785			155507.51	288719.15	32457.12	54685.69	61758.61	53344.39	31984.07	28589.87	8670.41	2257.60	1949.22	3192.41	1533.65	1799.06	1368.97	1299.25	1069.74	301.41	776.44	891.05	758.97	596.73	610.78	346.33	356.77	353.42	225.93	170.85	341.51	314.96	128.01	232.08	160.89	131.37	144.12	186.93	299.77	76.46	65.37	121.81	123.88	100.78	137.91	147.56	109.07	105.49	122.55
786			59755.04	259272.18	42003.39	35299.69	42582.93	31784.33	38149.60	10777.72	5349.06	3722.10	1410.19	1767.51	1302.74	705.96	931.49	627.80	1298.40	592.62	441.44	894.80	591.39	816.13	675.53	323.92	639.61	101.47	209.78	373.18	201.73	181.93	303.66	281.66	238.64	390.91	288.86	387.76	310.13	333.60	246.81	136.90	122.40	153.83	181.02	205.86	212.57	311.84	329.34
787			4062163.50	10317695.00	576534.56	36236.41	26347.33	24047.90	30728.01	29437.39	25381.01	13020.96	33716.46	7546.84	13396.20	7816.46	5517.62	5159.96	8156.04	5284.08	4190.55	6637.00	5453.35	5621.69	5799.15	8687.11	5361.93	3474.01	6524.47	10807.68	5327.06	4147.44	6111.08	3769.50	4205.55	2617.50	2943.93	1155.17	1461.10	937.43	1391.63	1170.12	1841.47	2195.35	1956.71	1876.31	1513.14	1576.74	1187.56
788			75597.64	246100.85	24108.78	22075.27	24143.58	78505.12	53530.07	6981.20	5646.88	3409.38	2967.41	5556.43	4725.10	3540.61	2019.92	1011.09	1930.12	947.37	928.12	905.90	1809.63	1485.06	1847.96	1747.46	1616.29	1816.41	1510.95	1019.48	1036.96	712.33	1114.73	654.39	992.64	1567.37	2155.52	1132.30	1005.44	805.18	918.61	1001.91	880.75	889.04	810.28	834.40	457.68	438.49	669.73
789			77389.86	637251.93	114453.82	92552.42	51573.56	44031.64	26322.82	8325.73	5373.30	4523.52	3441.14	1813.00	2215.41	2332.36	1656.75	1005.96	1295.94	1468.15	1154.50	985.63	779.22	919.97	432.64	416.82	456.33	534.00	891.63	398.91	648.07	475.16	265.93	335.91	368.62	487.22	210.93	216.75	174.43	101.65	265.30	301.21	219.60	259.99	159.43	170.40	301.89	204.42	254.10
790			54778.23	235917.17	196036.06	75054.84	40087.99	35777.91	36352.59	38833.68	24892.11	10263.87	4785.43	11316.83	7787.92	5339.22	4385.45	2543.99	1217.90	834.90	1210.33	1446.55	1218.76	1013.66	1572.45	789.10	618.37	756.37	1236.19	1602.59	1581.14	719.60	902.67	480.78	842.45	567.18	607.53	972.99	551.49	239.61	232.62	491.98	800.10	419.32	455.65	742.25	1058.09	1257.33	937.50
791			222219.84	629299.37	64961.57	25029.28	33151.21	61092.10	21035.49	3889.08	2354.09	4132.98	1395.96	1480.34	1347.34	978.44	989.14	1460.77	1055.38	271.14	411.43	737.26	937.27	378.08	443.59	421.15	141.44	322.18	255.52	260.62	510.52	466.54	283.15	496.50	540.19	349.41	463.57	437.71	394.88	320.41	269.96	329.52	75.23	84.65	197.10	174.70	171.65	68.24	183.51
792			90493.00	389937.34	310724.93	211317.70	68341.08	36257.24	52302.72	30153.32	11145.29	5836.07	1654.50	1541.13	3060.76	1708.85	1076.65	1465.88	1359.22	1917.77	1877.57	634.73	475.41	387.36	423.26	744.69	1275.97	1455.49	494.31	477.62	435.78	408.69	952.46	750.23	745.08	705.49	211.46	123.72	254.01	193.97	170.99	159.28	484.70	462.99	142.50	142.50	94.95	100.94	141.12
793			85626.03	381763.50	181446.67	193204.90	85819.35	34665.42	22413.71	22732.67	12488.17	3424.28	2132.69	1115.68	908.15	875.46	1168.45	718.96	542.04	443.24	704.74	985.17	1142.05	649.08	548.37	338.54	333.05	333.43	218.93	204.43	96.51	110.00	91.71	219.18	112.20	154.58	207.27	141.87	98.86	53.86	70.94	72.01	70.09	106.09	130.20	56.29	64.66	78.78	126.86
794			41086.70	395886.43	172667.45	137500.93	37360.91	48061.08	35070.43	11476.94	14312.63	9244.73	7427.10	7268.18	4063.65	3692.31	8788.25	8624.01	10435.66	5611.71	2776.17	7311.51	17766.83	9447.50	6499.77	5117.86	4377.28	4552.42	6188.18	5302.10	3503.73	2594.29	4562.06	2107.74	3555.85	3987.98	3782.02	3147.50	2545.32	2438.30	6630.41	4248.18	1275.38	1342.42	2325.96	1413.32	1448.42	347.19	481.87
795			437404.93	1772729.25	194486.59	76632.53	30993.13	43272.09	28642.63	8982.67	3464.51	2282.78	3277.34	5155.93	4791.16	1821.90	990.36	1219.36	919.28	563.24	1752.44	1714.96	1088.97	522.10	890.15	950.53	790.13	515.29	1263.69	864.99	231.18	833.63	404.22	265.83	1001.11	448.10	578.65	248.91	318.66	445.20	378.34	285.91	468.63	538.76	241.76	408.32	197.83	137.05	198.37
796			356574.65	1701829.62	287614.68	54803.65	87755.21	133590.95	60884.12	31253.20	9462.50	5211.64	2514.94	1943.50	1051.17	6344.56	2171.82	2100.29	3634.39	3888.45	1457.12	1751.78	1393.93	4354.84	13737.06	10779.53	1349.47	1537.74	951.80	4047.52	371.27	2140.07	5420.72	6118.98	6177.70	1760.98	1406.70	380.10	251.14	1259.43	767.25	2077.74	678.47	574.47	489.46	1422.25	308.89	760.59	897.05
797			43640.25	139423.98	60080.01	44298.05	23961.02	22594.91	20667.12	15687.47	2808.00	1936.30	1238.32	788.68	700.34	462.29	676.41	860.22	563.52	529.12	608.18	592.83	848.42	880.99	989.40	573.17	246.86	74.05	105.67	111.04	211.04	197.00	140.09	129.82	216.09	215.88	266.16	287.21	161.15	80.59	108.93	96.79	123.95	55.13	51.34	59.89	60.60	67.56	101.81
798			90445.92	199409.57	44560.18	57711.03	15867.56	36391.68	31229.64	10412.54	5116.92	3601.23	1814.23	1293.81	868.61	662.18	338.69	512.20	636.60	572.67	816.64	659.96	177.10	277.39	309.89	251.03	259.20	311.72	379.87	169.54	203.05	147.14	152.03	111.92	103.99	88.19	174.53	198.80	163.37	156.35	94.45	146.11	93.40	146.14	80.15	69.89	89.60	85.63	130.54
799			129597.50	1101833.12	122514.23	48297.43	28605.07	50784.79	35438.17	11330.89	5087.56	4562.19	1298.22	2619.96	2319.25	3620.67	2359.89	632.16	978.00	1076.00	2641.40	3157.19	784.08	343.84	1024.57	239.74	664.13	369.51	362.59	445.41	352.72	288.05	281.17	429.82	658.97	440.46	315.58	258.69	166.37	289.30	340.49	343.00	504.20	211.35	199.64	466.84	266.70	465.11	537.89
800			847862.43	13774265.00	353714.56	200573.82	91027.70	98591.63	75368.56	54698.12	61776.38	13269.93	10754.33	10535.32	24695.46	12837.70	21624.92	8518.59	32515.11	17483.47	24381.58	27572.81	14321.63	7845.38	11632.30	7949.64	3886.24	7774.64	6303.66	9155.00	12375.52	6994.93	7671.93	3694.12	7281.86	4899.84	20453.88	14049.88	8553.44	6775.71	8495.75	5343.38	1544.22	1243.77	1281.76	8884.04	9880.66	1125.15	4927.07
801			37330.75	1372058.87	379254.46	162669.60	36782.67	64605.53	49050.71	19859.29	5921.18	1893.37	4066.65	1856.67	1060.16	939.90	993.54	1301.05	1655.36	1401.19	1810.21	1324.88	1426.63	651.23	788.12	686.98	388.66	624.65	439.52	566.50	401.72	232.82	183.02	225.17	241.78	336.87	141.60	206.87	186.17	65.43	165.16	235.64	77.80	137.71	119.40	149.87	66.99	103.30	127.02
802			131812.59	340230.03	213867.18	482982.12	356289.78	68052.28	34440.00	16268.62	7420.56	3769.07	2123.39	861.89	1005.43	1302.89	978.72	641.79	885.14	793.06	827.77	821.06	748.45	466.54	451.37	701.22	241.15	119.57	130.38	357.59	330.09	157.03	251.98	177.73	205.88	132.74	180.29	202.80	71.44	121.36	138.82	98.92	81.96	162.65	152.29	175.57	140.79	94.54	97.82
803			157101.17	433501.90	48985.00	29326.33	15620.60	19493.53	7878.00	8016.13	5384.28	5076.69	1871.61	1317.78	1239.47	581.14	732.51	673.76	365.48	561.61	312.06	676.62	898.53	289.15	192.83	311.58	509.64	228.90	222.78	174.56	405.77	386.42	151.94	191.35	295.26	88.83	197.64	191.90	98.42	191.63	210.49	115.50	102.83	254.00	184.22	231.09	172.95	85.04	143.54
804			404499.03	1111380.75	99697.83	48951.60	29881.29	36880.16	38959.14	33420.30	17928.04	3700.34	4816.78	8449.30	6625.56	3457.65	3732.53	1811.53	1484.04	1479.91	2700.51	1319.41	428.66	517.69	1249.14	941.99	1320.47	673.94	450.89	1154.73	1951.65	2711.08	2236.04	556.40	816.29	615.22	1000.31	392.96	441.94	500.85	195.44	434.66	586.68	723.80	792.71	317.52	355.99	207.28	352.96
805			184197.07	829067.12	107661.79	38699.91	52806.56	42659.17	19568.41	3367.39	2914.80	2531.76	2205.31	1154.68	276.72	852.54	1860.28	1161.41	947.73	610.98	660.37	786.95	1240.71	1007.42	520.82	427.22	218.28	133.37	319.90	113.31	191.85	415.92	259.08	266.87	112.61	322.14	72.17	223.32	191.98	232.51	231.54	220.91	74.98	208.58	208.21	186.10	146.58	118.81	103.40
806			299397.12	1264718.62	140775.04	76207.45	57726.28	46289.50	66388.57	16748.40	4052.54	4653.08	3484.61	2570.78	2383.74	1464.59	1492.45	874.07	1668.38	991.63	961.46	1609.98	1116.71	599.40	2003.41	1578.20	614.85	552.67	1082.93	268.79	1007.37	694.89	485.59	482.45	794.26	610.34	412.84	617.38	493.47	651.88	640.81	453.52	450.17	468.76	425.57	89.29	163.28	283.63	158.37
807			1459960.25	2976113.00	686173.87	150772.03	170291.90	91188.87	100548.92	45464.20	9211.13	10323.75	6552.37	1880.31	1612.69	2233.86	2016.21	1400.75	690.59	627.70	2871.80	2739.89	1248.02	725.89	472.44	234.21	427.05	359.42	234.54	381.32	540.82	424.07	177.46	355.03	327.43	581.46	210.06	622.79	455.95	207.32	339.57	510.25	426.59	244.11	213.64	155.56	246.40	238.54	100.62
808			72378.57	2279926.00	153389.65	54281.96	19267.04	40776.42	23296.71	28640.68	8572.93	4676.70	8893.41	4460.28	1994.31	2041.25	2872.77	3541.34	8710.51	1602.56	6744.56	16411.25	10066.60	8759.14	1449.45	798.68	2946.61	2376.00	1061.15	1634.77	967.54	1801.71	1483.92	3549.50	2875.39	2970.23	3563.90	3439.32	1223.10	1250.38	1649.20	3065.16	2738.93	702.01	1457.20	1547.77	1491.51	2342.60	915.93
809			232908.18	551487.12	131786.60	33082.71	31465.04	34692.58	60128.94	25446.31	7997.36	3203.48	1734.02	2541.65	1441.11	3110.12	2711.71	3105.23	2428.66	2974.15	2213.11	1379.27	1278.92	609.07	689.90	761.41	704.21	197.02	482.57	832.55	592.35	615.31	451.00	876.76	653.98	369.45	311.42	655.00	740.19	260.45	293.76	289.77	707.00	596.25	364.13	190.23	148.53	118.38	108.61
810			418189.93	1167682.62	241655.87	81366.71	69784.66	50048.29	27877.67	16023.45	4993.01	2511.72	1040.41	1307.91	1770.50	1604.13	1047.96	746.28	1528.19	1404.64	722.56	1691.61	980.54	836.88	476.18	561.14	620.43	469.92	488.97	670.04	458.29	516.66	520.08	215.78	318.60	341.63	292.60	317.48	327.20	222.51	185.40	420.96	282.50	229.30	212.86	231.12	180.26	113.14	311.73
811			41621.65	613199.50	105813.89	61229.47	40776.22	35525.17	28449.62	15601.96	3884.06	1999.61	6395.93	3549.33	1855.99	1330.12	4188.16	3752.84	2554.11	1844.94	1352.51	431.54	481.54	815.55	1243.42	564.34	330.44	205.98	351.70	237.98	478.36	750.68	743.62	289.12	195.07	406.49	357.83	208.95	460.24	303.17	290.38	225.19	315.38	133.81	177.87	198.37	96.56	147.65	221.29
812			168435.68	322518.87	68082.81	41088.66	33716.41	21436.75	41265.36	11257.95	4435.98	4762.66	2545.45	1449.48	1094.73	1671.26	2365.63	2671.58	1865.54	1124.55	1642.16	1478.20	578.77	494.16	514.05	267.11	593.77	536.64	222.82	240.56	385.47	356.74	245.80	143.55	123.99	191.00	161.08	257.43	707.79	539.36	189.07	176.57	208.44	223.00	243.13	203.08	121.48	118.52	123.56
813			59754.62	186648.67	176520.87	154146.39	145383.84	189437.43	54028.25	15289.51	10134.32	6165.18	2911.38	791.81	984.57	754.98	1613.47	3648.24	2985.69	1334.38	1223.85	1525.65	815.07	424.43	375.19	258.48	146.38	186.79	274.15	279.63	264.54	377.95	204.80	139.85	218.42	237.55	181.39	170.37	166.06	97.85	109.10	118.65	122.97	51.96	45.35	34.14	83.51	79.25	137.10
814			24969.00	556159.12	115750.22	43660.52	41174.27	84304.64	44280.26	18816.80	6824.92	3303.11	3372.43	2377.50	1215.46	1351.65	1562.44	4628.11	1776.94	2043.43	814.37	498.09	646.00	453.98	717.73	173.16	296.75	419.52	734.22	736.38	1355.80	450.37	553.63	661.56	398.73	252.81	296.52	274.89	390.16	303.69	145.12	209.64	333.02	188.38	162.53	331.62	423.11	399.51	164.35
815			77245.60	345502.53	94903.46	58978.60	99144.38	73391.03	36653.24	13566.08	8897.24	4098.33	1457.03	1200.54	1636.00	1965.80	1253.85	1132.02	1149.93	693.49	858.39	1272.14	912.66	744.76	979.40	465.75	216.15	248.09	55.52	165.95	164.81	157.51	277.08	120.87	293.19	108.21	156.59	79.22	96.96	156.26	236.40	214.33	125.38	169.55	162.75	68.30	79.91	87.51	118.05
816			232488.65	8961732.00	489982.71	39713.53	61094.37	49221.92	50560.99	10064.86	12345.82	12997.63	12123.19	8605.34	6263.99	13859.37	7768.67	7854.73	4356.19	10718.16	7657.96	9678.53	4900.99	8763.63	17730.68	8908.67	10575.69	16886.48	8266.81	7098.03	3284.39	5018.71	8370.34	6306.09	4093.51	2011.05	5013.77	5616.58	3824.77	7235.57	9168.04	5302.08	4585.54	4686.03	1912.62	2639.78	3717.56	1416.82	1044.28
817			38382.17	982946.31	334797.31	109929.53	44784.84	55483.82	59289.02	16482.94	6859.39	4740.86	6545.13	2927.37	1794.54	849.61	1087.18	988.72	1062.67	1710.60	2378.28	2961.94	1658.73	621.28	559.81	602.07	565.80	595.04	759.64	526.89	422.55	418.44	653.30	202.96	167.14	178.32	162.90	126.85	175.09	105.18	161.67	113.67	169.32	226.90	67.10	119.13	251.21	238.51	118.23
818			86441.29	315238.03	163334.98	120304.49	82691.74	86876.64	99033.39	31104.93	11037.37	5028.51	4024.40	2783.86	2251.40	1501.39	2355.27	3025.48	1683.76	1142.77	807.83	863.12	858.61	694.19	528.82	522.35	586.35	597.09	439.07	610.43	348.49	239.32	284.50	388.83	321.34	113.43	146.32	123.29	184.20	259.87	175.29	208.36	157.56	211.19	158.04	80.64	72.85	58.17	112.50
819			198234.51	534237.75	53383.92	14007.20	20811.46	44601.05	77240.80	22676.34	5541.54	3071.56	2069.61	1732.12	1120.94	1712.28	2580.72	789.58	483.32	811.29	489.72	452.56	388.93	553.86	611.74	314.17	220.00	234.56	117.32	184.12	193.42	221.15	279.40	151.58	217.00	146.00	162.57	113.80	267.75	183.27	189.02	195.22	115.28	128.39	68.85	102.01	129.21	177.49	97.43
820			78043.90	129119.07	62715.01	44738.37	18882.91	28998.15	80085.85	18252.19	5022.29	3022.38	805.24	1578.68	1345.88	1318.23	1574.39	984.05	888.24	971.53	443.95	409.54	1141.55	1188.79	755.57	405.81	384.73	334.62	129.57	136.45	232.11	72.17	91.46	157.42	181.55	233.75	248.83	273.00	116.23	150.33	118.80	147.87	86.44	80.37	57.85	113.69	115.58	85.10	51.44
821			30528.41	66710.72	27660.25	47711.85	35073.29	8400.16	17797.19	7031.03	1621.13	1102.55	2129.26	1579.54	633.00	874.07	967.07	550.60	232.25	316.50	442.19	694.79	469.81	367.31	368.99	324.61	265.95	126.28	145.62	214.38	125.15	251.35	226.25	51.65	99.40	91.99	148.84	158.43	103.72	56.36	157.92	81.41	102.19	208.94	98.13	74.98	66.23	63.82	56.54
822			36536.01	162044.60	42772.02	71613.17	70691.21	82794.07	57990.80	16205.43	8388.91	3214.90	1341.08	1649.86	414.07	500.81	1048.37	1999.20	1735.12	703.33	486.47	328.07	233.40	219.82	592.20	517.87	584.45	385.22	195.47	202.14	207.93	178.74	188.88	109.17	174.47	228.35	169.89	197.16	273.00	157.75	219.88	242.16	177.96	114.60	142.72	161.93	125.27	63.71	77.68
823			44866.96	461408.18	112363.56	70441.35	47836.04	47844.90	14604.08	5890.85	3036.93	1344.01	1493.18	864.51	622.71	1648.97	960.54	916.44	1080.52	688.71	529.85	743.15	891.23	733.28	468.21	168.18	341.39	342.43	107.98	152.10	319.73	381.40	300.38	184.01	364.23	408.24	342.05	306.34	135.42	94.68	98.81	72.55	75.76	77.85	97.76	159.06	160.24	70.32	128.97
824			80774.92	243287.03	71426.76	34326.86	53113.00	70659.17	25183.57	23295.82	14168.97	4792.54	2876.00	3686.30	2437.26	1596.06	1018.53	1240.46	2319.99	1246.30	1427.20	2087.22	1852.64	1405.08	1069.36	1087.80	521.62	1081.21	797.96	916.29	648.82	381.62	865.25	769.21	385.65	283.73	518.67	434.18	424.75	636.71	478.76	129.38	309.41	330.85	413.28	254.15	345.70	249.92	237.90
825			39506.71	662568.12	99484.68	90505.90	59984.73	45307.25	17782.51	17262.84	6251.05	6717.09	3915.32	3688.23	2240.41	1506.25	1211.79	1059.18	748.88	445.25	383.02	596.45	440.76	589.54	431.71	378.52	330.49	380.43	272.92	245.41	269.19	363.66	326.70	261.88	159.68	412.35	265.98	414.92	261.69	202.54	187.41	248.84	154.52	242.36	153.51	142.45	196.11	243.13	105.26
826			59185.32	156797.67	57024.17	12135.11	18488.44	37306.81	16743.31	7604.63	4786.82	2953.73	3290.76	2300.45	703.94	1042.35	2086.16	1317.05	1397.92	919.22	1581.80	1285.91	748.65	1245.36	1177.99	719.14	196.27	365.46	349.26	607.78	363.63	225.56	304.26	379.00	433.63	353.04	587.66	305.24	305.98	165.22	154.45	179.60	227.06	218.77	213.36	146.91	290.95	162.20	225.53
827			342783.78	2037085.25	231362.20	30284.46	18665.12	34117.75	19646.42	15482.49	9797.64	3890.40	4161.16	2519.01	1452.06	933.34	642.44	1153.16	2564.04	2405.97	642.33	536.33	1063.02	1270.15	1942.36	994.67	1303.07	859.43	883.44	561.10	597.86	727.41	1605.77	777.38	572.51	422.86	302.90	395.64	224.57	244.35	318.03	318.50	316.57	365.80	438.82	333.29	437.21	205.92	140.33
828			133822.18	402775.00	83456.72	20279.20	14222.18	51548.43	44002.37	15517.28	4100.64	2190.14	1640.19	2869.98	1556.33	1583.17	728.25	1302.60	1500.59	2086.91	1389.77	916.23	456.95	907.09	1025.57	540.30	1781.15	1959.49	674.96	553.15	1023.06	508.32	265.54	711.82	1346.82	365.69	142.08	351.69	450.39	607.45	628.59	364.14	320.88	442.05	269.17	403.63	277.89	285.78	324.17
829			139558.70	731183.50	390655.15	131998.81	90123.96	55776.13	52350.28	21495.25	3283.65	6152.87	6026.20	4680.04	1809.92	799.11	842.64	2916.29	3844.92	1969.42	2220.66	897.61	1010.88	800.28	293.56	412.18	497.21	402.77	327.53	924.62	1080.25	748.45	406.46	659.87	677.78	693.49	278.83	337.86	295.57	297.68	198.80	114.36	178.10	300.19	363.26	434.34	203.59	173.02	176.28
830			103160.47	439241.50	167315.00	128129.27	93391.11	46614.10	22894.41	9926.88	10290.16	2796.06	2588.37	1870.08	766.52	954.45	1223.96	833.75	1141.12	1120.33	1335.87	1176.67	1273.13	495.29	515.84	384.76	333.88	252.39	248.76	160.89	286.99	318.55	177.31	283.96	126.02	193.11	197.75	190.79	136.29	148.69	147.20	143.51	56.92	51.62	155.39	130.89	59.19	79.70	101.21
831			728317.31	1636651.87	198839.60	37524.58	41220.22	97301.85	75330.04	14348.96	5890.55	2849.69	3267.92	1210.03	1517.97	1962.44	1628.28	1052.41	835.90	1083.06	396.32	741.25	823.96	489.90	628.73	618.86	305.22	263.66	334.88	451.64	412.72	225.17	344.67	336.88	392.78	464.83	306.83	250.82	464.65	296.45	291.90	296.10	132.28	164.26	73.05	218.07	340.74	167.61	184.78
832			158648.75	370301.93	264687.03	228678.26	122439.01	135770.03	73652.28	34411.82	11376.57	4746.45	1947.21	1554.30	1985.49	2651.22	1175.76	2236.18	1400.95	874.59	1366.13	1188.66	684.09	413.04	1013.11	842.98	550.90	236.51	439.63	348.31	266.56	221.76	160.71	160.80	138.79	127.98	130.29	161.68	206.92	202.35	251.29	358.89	221.96	266.79	221.65	180.44	121.66	225.53	176.91
833			424449.84	1063614.37	304714.71	68779.12	51498.92	42036.83	19421.91	4015.52	4840.54	3376.63	3915.78	2649.03	1299.27	1214.50	2139.81	1878.75	1586.18	903.84	1261.16	1450.87	846.34	983.89	866.29	411.39	399.57	436.61	774.88	477.02	173.82	165.80	175.33	200.31	354.07	436.72	210.46	97.28	318.19	323.32	338.55	120.60	123.38	162.27	150.11	119.83	191.34	151.46	110.99
834			233539.95	654614.00	306340.96	230335.60	109695.82	79755.81	66222.20	18846.31	11374.58	3619.35	1732.56	1535.89	992.83	2723.29	1765.32	2453.35	1691.35	1961.49	2638.00	1443.67	1086.07	534.43	720.00	594.86	200.06	512.26	734.87	325.63	320.26	445.57	491.83	531.71	578.29	333.95	129.12	230.90	125.49	79.33	128.54	114.55	203.76	287.88	187.04	108.71	102.62	74.42	97.68
835			205761.09	475266.12	236074.43	88284.67	47986.02	85472.98	125000.89	49003.53	8758.02	6544.47	3303.29	1862.70	2614.30	918.17	1308.09	1386.64	1074.17	847.27	857.48	559.22	363.40	241.28	280.80	175.33	232.72	302.78	248.57	271.89	170.13	94.63	150.27	285.76	193.46	122.15	93.94	157.50	165.63	136.64	85.19	58.20	56.21	44.57	77.17	40.23	66.97	97.75	137.10
836			79943.79	197160.70	114833.99	142201.35	70763.16	41242.63	60472.55	13356.14	5361.42	4919.44	4171.77	1249.82	1016.43	787.15	856.49	655.36	591.26	244.76	307.48	608.32	310.59	491.31	764.54	471.60	485.32	264.36	216.76	199.85	207.29	234.14	201.23	148.86	106.43	140.49	83.18	121.93	244.85	340.16	225.75	144.98	155.50	138.51	100.27	49.24	56.59	126.33	100.85
837			162616.93	1502357.25	339837.65	50340.26	23513.54	57600.87	45518.88	14520.02	15663.63	10188.21	4203.57	1906.38	3913.27	7005.36	1887.28	1797.77	1773.27	1097.43	2400.58	1375.89	1268.74	406.15	666.17	1759.38	4308.82	4034.36	2725.83	767.27	1027.72	1915.80	2287.90	3464.54	2506.34	1596.02	358.65	800.72	626.45	567.87	737.54	1455.66	3158.97	2844.21	2326.25	927.39	661.37	188.40	608.07
838			149345.21	1228656.12	190829.39	96481.46	55638.33	38051.68	20231.72	14367.35	9222.71	4285.41	5916.22	6489.67	4050.73	3826.08	3509.19	1517.62	1532.96	1683.51	1377.19	1920.58	474.91	474.24	1098.08	1748.63	3329.93	1512.02	582.74	485.09	425.38	426.59	362.45	304.92	288.92	285.36	350.78	373.69	617.69	290.61	450.92	299.24	305.70	475.38	147.78	160.28	335.17	131.66	336.34
839			35640.45	437860.12	106283.32	42145.61	51053.45	39395.30	11063.64	4998.77	14623.01	8895.57	3592.12	4666.48	2686.91	900.95	1259.59	994.77	966.98	1647.64	567.30	587.55	690.70	1228.21	1242.82	1460.03	1462.21	445.65	560.83	614.47	499.27	381.02	565.18	349.02	225.12	270.42	296.73	372.19	169.19	269.75	170.10	312.74	228.91	473.44	519.61	741.17	391.19	631.64	602.83
840			401022.25	3013173.00	505971.65	130518.10	30890.25	60449.74	40813.36	37522.41	12583.56	3323.10	1251.33	1960.99	2324.66	1429.34	1574.91	977.43	1140.54	996.19	1145.09	840.90	1561.30	747.52	763.04	622.83	589.18	364.37	330.52	243.01	492.22	459.67	591.61	592.19	350.96	574.04	622.36	156.33	242.41	230.47	236.95	217.15	193.26	294.17	212.94	277.38	387.32	689.99	510.66
841			18807.54	204416.07	144199.17	90385.59	93146.49	103022.75	40399.73	22032.70	2596.89	5420.63	3003.18	2197.61	1913.32	1647.32	1205.78	1405.67	1780.43	963.65	1069.76	897.52	751.47	467.02	278.34	287.61	331.37	241.89	322.58	241.19	463.99	376.04	384.17	103.85	173.90	185.71	115.71	96.10	79.12	71.08	101.86	81.00	100.19	66.60	94.24	90.04	146.74	141.88	104.06
842			36588.08	400668.81	37746.45	21095.71	25455.39	25463.28	9025.34	7047.00	3415.57	2488.59	1885.92	1322.49	787.60	837.95	474.93	445.00	599.78	723.63	356.31	434.06	328.55	293.52	259.51	389.94	636.50	278.75	233.70	523.50	302.66	433.96	263.73	420.14	308.25	458.02	473.83	309.80	149.45	111.34	169.23	75.60	247.92	234.38	280.38	114.74	187.64	135.84	151.01
843			51410.39	378875.71	274605.84	69044.36	37738.80	81591.58	45421.13	21488.11	8572.57	2201.50	3140.33	2734.22	627.52	2013.73	1208.91	857.57	1733.33	2202.09	1663.77	869.62	251.19	298.60	568.15	531.25	259.83	329.06	473.52	297.03	349.64	250.34	296.23	175.78	193.57	236.51	184.03	115.65	103.16	193.40	106.50	130.57	270.87	165.75	202.98	118.16	118.07	211.80	120.12
844			55842.37	242269.68	100559.13	88972.61	126891.72	178469.70	65600.25	20167.51	12832.17	11136.22	3987.01	2202.34	2731.45	1796.89	1581.29	891.67	1051.29	1129.96	642.24	289.35	334.34	118.15	186.89	168.09	253.65	340.16	238.83	154.08	104.29	61.00	138.39	66.17	102.06	76.50	90.99	113.27	58.47	88.24	84.58	99.33	109.25	120.00	93.63	186.01	177.99	66.14	80.14
845			79552.64	869741.18	123973.19	77834.50	67925.69	70600.42	33393.74	12506.17	6943.60	2546.11	1457.84	3137.42	1223.04	713.54	967.23	1411.74	1322.86	879.84	1067.08	614.74	617.00	597.78	228.60	110.37	205.89	267.19	150.79	151.12	190.02	329.51	777.67	565.42	372.12	213.81	146.74	383.55	304.80	77.18	174.42	109.88	162.99	126.08	57.25	195.77	218.04	191.39	173.01
846			108256.32	448405.03	111919.10	49483.97	57676.35	76063.89	26593.19	4939.97	5475.67	2859.99	1271.62	1046.58	927.75	720.29	910.88	1012.30	457.43	237.49	269.71	538.65	850.65	441.22	328.67	247.80	242.81	306.01	313.34	86.34	147.80	65.83	107.79	116.18	178.33	150.36	173.72	238.76	343.63	213.79	64.15	59.95	116.98	85.64	55.21	62.26	106.73	89.93	143.97
847			50146.91	434336.00	31191.37	34380.00	40087.05	23997.88	17074.24	5076.86	3748.92	5125.02	4620.31	3346.32	1526.68	2192.95	1009.16	714.45	1290.13	604.68	1210.92	1470.43	585.92	455.28	1341.35	1130.91	1040.60	397.02	385.21	425.43	224.13	291.10	230.46	518.33	238.66	395.19	391.78	651.82	527.42	321.24	225.03	219.83	338.61	189.10	105.73	197.70	173.58	276.73	490.35
848			155609.92	5053366.50	397695.96	178289.29	111407.60	117496.03	102423.73	44189.25	19003.94	12668.86	11737.28	2727.58	8117.33	2088.96	5649.22	10846.35	8952.40	6875.51	4520.78	4206.53	4408.33	7253.29	7167.62	6010.18	3054.67	755.24	1767.21	4737.01	3304.67	1264.44	1669.16	1367.90	2804.30	3115.56	1477.94	3679.33	3147.32	2011.12	3242.94	5829.88	3203.93	2618.21	2222.16	1147.54	1405.54	793.07	729.63
849			170777.25	1320590.62	121533.89	87465.02	57448.89	72059.89	98054.07	51384.84	29324.84	47644.50	20128.81	13444.50	9292.94	16078.15	6412.54	5232.39	4835.22	5624.60	10712.25	16472.18	3242.80	5124.77	4340.64	8719.75	2955.53	2781.06	3631.53	5577.51	10260.98	6251.29	3198.11	5964.98	1204.48	1675.87	3166.27	3896.67	3941.97	3992.56	2555.51	7161.32	4912.39	1108.31	3998.28	3883.85	3154.34	4016.72	1881.60
850			51875.52	238950.93	167228.78	154823.87	80070.14	54726.09	31947.58	15004.45	4753.57	3391.25	2312.28	2059.64	2594.09	2684.00	1576.22	1105.58	727.34	443.95	436.83	419.44	307.65	102.17	135.73	231.73	200.10	352.07	146.08	119.80	186.66	127.20	126.42	99.52	274.81	318.83	101.26	66.07	83.57	92.29	103.40	112.20	95.47	70.17	62.71	95.83	105.82	46.84	63.61
851			92739.50	688431.62	87700.26	68620.85	38992.08	63101.52	37358.49	12913.38	9377.93	10075.71	7424.83	2278.02	1739.25	3091.96	4379.38	2588.68	1848.63	2440.64	2655.23	2672.91	3564.16	729.35	1318.86	1093.34	654.14	656.64	445.30	691.32	421.22	521.75	1223.92	831.37	633.15	898.99	708.86	724.24	290.29	265.29	478.87	1015.43	533.67	182.52	229.84	402.43	337.41	539.97	432.75
852			60705.29	498554.09	238562.50	75739.59	60332.44	107521.23	81596.24	15090.98	9373.27	2185.66	1992.46	2771.13	2129.44	1777.53	2810.18	1328.53	1276.04	952.10	534.23	1357.80	1322.55	710.71	589.05	896.73	785.27	685.30	339.18	320.83	233.36	304.63	206.14	207.60	208.89	172.15	262.14	246.42	127.62	182.72	128.54	91.53	107.90	74.30	74.63	122.05	94.55	163.83	162.70
853			162353.67	643796.00	63900.50	34617.71	31006.89	38823.24	24497.74	10186.12	2165.31	2607.82	3544.73	2520.60	2478.19	2556.39	1601.64	1682.69	1636.19	1877.98	796.94	647.60	1063.83	820.79	1827.10	1374.05	752.71	1057.26	1015.14	573.73	895.75	546.69	438.09	117.27	228.31	230.41	445.68	164.59	555.63	243.62	171.75	205.23	241.48	390.66	493.48	338.98	178.23	264.79	259.01
854			1192898.75	5734042.00	466231.03	56098.94	54640.90	90703.72	49453.23	15145.17	12159.52	9632.63	12644.27	7458.67	4663.76	5966.41	3186.79	1707.21	4959.45	2785.33	3403.43	1070.79	5091.22	4243.03	974.48	2321.26	1449.05	1301.39	1251.83	5419.26	4580.22	2012.57	1671.18	1529.58	2088.44	1924.55	452.12	433.18	199.63	673.63	421.86	3158.38	2345.53	1914.48	2591.72	1741.28	644.89	596.74	954.18
855			112360.37	475867.68	384654.96	47644.89	58255.30	54916.99	46869.68	29384.14	18009.41	8565.58	2752.15	1699.94	1788.55	908.12	1525.31	1426.14	514.68	1465.62	1089.10	712.57	480.52	443.84	478.20	383.77	142.04	302.18	227.35	211.40	403.49	214.48	357.84	274.93	309.44	390.32	393.33	247.58	351.16	235.42	183.67	127.10	127.34	174.04	206.33	237.12	200.98	178.24	175.50
856			35838.39	749138.87	74419.16	68871.51	65024.28	70271.25	48364.15	15763.94	13352.93	9394.56	5542.06	4039.79	957.29	1617.30	2460.47	4260.36	3197.86	1955.90	639.78	812.90	1168.22	714.85	966.47	466.11	325.26	2278.53	1154.39	460.37	422.36	406.14	1672.28	1306.51	2472.88	1553.68	1253.46	1312.20	601.94	535.94	3175.43	1832.41	1109.79	125.62	149.59	197.43	674.63	680.31	629.63
857			26504.51	137776.04	36697.88	34336.96	59911.14	34108.28	13148.36	12586.03	2991.75	1239.21	657.19	1015.74	1469.35	1309.73	2404.33	1354.31	1196.16	770.94	476.58	241.23	195.90	190.26	281.13	301.94	502.36	383.57	317.91	420.79	540.42	511.49	228.61	180.80	289.26	200.57	93.94	148.51	239.15	253.17	81.97	293.33	213.93	294.02	155.11	345.08	267.57	309.80	161.52
858			465997.93	1238687.62	161932.46	62026.99	46793.62	86801.39	29374.49	8407.51	6689.20	2962.96	2962.96	2254.39	2078.43	2150.89	1333.04	2615.84	2088.92	1173.55	1627.23	1616.96	1801.37	1234.53	1281.72	965.89	986.39	841.67	888.41	729.54	457.87	455.48	403.48	286.83	490.37	779.11	1004.03	424.55	313.37	676.26	382.25	450.39	232.34	210.05	224.96	115.80	209.88	339.23	394.11
859			70648.96	199617.54	55066.91	57657.25	23516.43	59561.87	28579.96	10043.94	3943.92	1360.15	1590.67	1345.04	1935.60	2076.01	1477.54	2228.95	801.43	1500.74	1012.98	1115.27	1156.46	778.14	659.07	389.10	380.39	455.49	538.53	818.19	708.40	470.88	373.01	448.41	433.64	248.28	321.96	166.59	198.49	403.82	249.59	164.02	175.92	106.63	176.79	328.68	308.29	132.73	125.68
860			66341.29	193449.54	120747.67	91393.90	70741.32	103010.36	53632.50	8339.68	6093.73	6192.47	5025.67	2334.24	1935.95	2315.79	872.43	1642.28	1427.33	1574.99	1195.74	347.32	1089.73	760.30	1465.58	955.59	476.07	364.24	633.62	578.76	383.42	387.12	629.36	649.18	266.09	249.99	308.22	339.60	330.50	529.58	487.16	490.42	369.22	369.98	360.34	242.13	191.20	116.95	266.16
861			99906.17	2322779.50	215793.96	141627.20	97407.98	59616.58	69739.26	23891.12	21988.69	10880.48	3528.09	4200.18	1126.35	1986.18	1892.80	3574.31	2416.38	1600.92	3207.01	1821.90	1078.92	971.10	2063.60	413.27	680.31	352.74	371.79	647.84	304.61	287.90	921.23	665.90	296.52	496.37	378.96	652.26	980.77	170.01	359.84	218.08	230.20	527.71	532.74	1369.50	263.28	447.80	373.84
862			39773.93	111724.46	119432.82	130927.02	51877.43	45541.44	50799.78	16629.89	12164.78	6274.90	4636.57	2827.69	859.20	1125.76	1220.40	615.66	700.68	1242.69	2479.99	1897.97	606.33	192.58	336.54	131.71	340.85	186.81	171.08	194.62	226.43	246.43	222.33	124.21	192.02	176.70	75.59	127.82	133.84	149.89	106.00	115.86	88.61	88.40	81.38	201.86	92.66	119.78	49.16
863			36578.57	147395.90	92195.11	82751.26	39407.33	34146.94	66414.82	10593.54	2518.70	1629.74	2068.04	913.51	951.99	854.24	547.17	1249.67	716.09	493.19	336.87	372.90	226.98	244.13	263.53	184.13	162.47	104.48	145.62	106.66	59.42	179.52	347.60	194.41	154.36	93.48	144.62	105.02	98.83	75.73	73.30	54.07	153.20	134.21	106.62	88.95	99.74	137.88	117.14
864			105161.11	982115.56	107825.71	153617.29	81942.79	62362.78	55770.44	16658.90	9179.22	8627.66	6169.83	2957.26	2884.20	1449.13	2331.52	2531.06	2151.19	2550.02	2480.84	1892.50	1183.47	520.34	330.74	681.95	461.41	1118.82	495.06	579.40	455.83	364.96	494.80	541.13	169.95	391.61	239.54	108.13	238.37	287.31	240.70	142.11	313.67	387.06	269.47	275.08	126.01	325.40	331.57
865			107049.74	518877.43	103326.41	39452.50	51073.15	85007.72	49077.67	13466.24	7411.10	5697.71	4086.23	4010.01	3156.18	4559.09	2513.92	2370.91	1854.28	1095.81	1686.25	1100.00	860.00	939.77	680.19	970.05	277.01	1939.85	997.82	545.57	416.31	542.36	359.51	575.41	326.44	663.20	756.19	548.63	753.90	225.07	651.98	331.00	477.41	740.93	357.64	244.04	191.34	133.36	466.46
866			97535.58	281360.87	148341.46	149351.28	91102.23	115575.74	28998.66	23407.91	18802.12	8030.96	2474.37	1399.66	884.56	946.60	1099.08	840.53	579.06	912.66	686.94	691.32	673.77	347.80	332.45	429.46	508.64	556.74	354.66	188.32	299.66	289.86	191.11	243.33	177.79	184.35	117.10	113.96	204.12	126.57	160.59	133.96	86.13	106.45	79.87	95.01	143.80	128.37	54.09
867			306874.87	5997709.00	921396.37	89981.98	50599.99	78848.28	87006.28	21194.67	9419.90	4695.68	6488.12	2499.13	2788.27	1305.04	1532.44	576.97	1384.57	1492.16	1489.79	994.44	474.66	626.93	1148.82	1439.08	379.96	327.32	569.81	1132.23	1219.50	943.15	300.82	370.37	672.98	676.91	456.67	239.78	216.07	293.84	257.25	358.06	416.05	206.88	190.34	200.03	406.97	488.44	542.40
868			77657.75	350577.09	85698.39	73125.27	70181.51	83976.57	34174.44	20480.73	12889.98	5347.92	4461.72	2355.57	1776.48	3048.93	2733.23	2733.93	3460.18	1862.97	1317.13	1136.24	614.58	411.69	1013.64	649.33	1052.53	1176.07	1316.34	802.45	855.14	1063.17	751.37	795.93	828.56	562.86	436.52	775.33	1034.00	441.82	271.42	101.82	392.36	437.24	363.35	257.28	447.02	306.75	238.64
869			136254.56	387226.28	323248.37	320934.81	115697.47	67869.67	48809.93	12640.93	7477.21	1202.95	2626.75	1505.97	889.66	2708.10	3191.44	3436.60	1922.27	2219.54	1969.17	688.34	652.02	507.73	475.46	342.95	973.42	505.42	450.73	582.51	895.99	509.10	249.47	442.61	359.97	200.77	193.56	410.44	338.59	497.92	627.16	554.52	337.96	305.06	152.50	123.47	207.85	218.02	107.56
870			96493.25	599109.00	98130.90	64824.21	127374.09	175092.15	81409.28	12288.22	7180.69	4857.80	3057.95	1608.07	1814.28	1314.38	1500.74	1622.47	2274.64	1351.48	800.29	572.89	1006.43	511.36	282.20	557.66	363.99	152.57	334.60	860.26	505.15	314.45	553.52	1585.10	2826.50	1036.66	200.29	285.49	131.49	80.76	361.68	305.99	446.81	1076.64	970.45	512.16	307.16	182.80	176.42
871			82423.90	166752.98	164108.10	105727.68	52638.32	104247.36	39926.91	6918.43	7573.80	6158.44	2496.85	1931.32	1528.28	1064.87	1294.10	1263.18	1476.53	577.20	544.33	550.98	421.17	409.20	212.67	191.49	120.98	66.42	72.82	113.20	151.96	154.28	195.47	179.45	124.55	101.40	109.78	88.71	67.96	92.62	88.43	105.02	105.60	92.61	31.03	21.11	83.96	60.98	56.50
872			144378.71	280351.03	171730.09	70821.36	47195.95	50111.55	60524.04	30883.37	8283.67	3796.11	2251.76	2660.08	1511.08	1830.15	2452.95	1077.37	583.57	1115.56	1059.70	1058.80	1895.66	1039.78	416.39	533.51	1124.77	917.48	622.85	372.49	359.37	433.84	251.42	262.67	279.99	427.11	330.17	216.09	88.51	170.59	224.95	132.96	355.99	309.05	88.58	55.19	124.41	92.74	116.82
873			63940.93	905376.06	121831.80	75187.75	53616.53	81744.28	39681.99	14715.62	6675.06	7961.37	6810.16	3444.77	5604.30	8180.99	7365.97	6288.10	8446.14	4648.88	1956.77	3265.49	1575.53	1825.46	1605.307.91	2467.80	1049.80	885.43	645.06	983.85	1023.90	491.63	773.31	1211.06	1026.56	1305.08	1212.70	795.53	1027.18	790.59	345.61	472.06	789.31	1010.30	822.32	470.72	650.27	526.11	777.55
874			87543.81	308410.71	247938.71	178424.53	121329.75	150625.67	33046.27	22960.17	7212.02	3618.35	3021.49	2125.61	4627.00	2858.01	3290.80	8693.67	2822.28	371.76	979.05	868.30	1246.85	943.37	543.40	796.84	605.73	1484.93	3349.92	3825.10	2905.26	1739.39	1689.97	270.01	516.44	718.36	503.24	922.69	1300.15	122.36	287.04	379.60	336.42	356.27	1784.93	868.51	206.18	181.90	185.77
875			3435073.00	10677460.00	871842.43	263981.03	84403.18	93235.46	101743.99	54324.48	24489.97	15935.66	7169.59	11438.74	9577.82	4475.09	2193.33	9025.59	11314.71	7301.29	13653.14	7274.07	3722.50	9652.16	4049.28	6765.39	6270.93	8773.21	6897.13	3729.12	2953.97	644.34	4844.97	8065.10	4536.28	5736.39	2998.36	2319.94	3845.91	3752.39	2521.34	3843.51	7533.84	7672.10	1964.10	1494.28	446.08	2833.51	1453.69
876			1795575.62	3629507.50	273547.50	108791.56	91365.60	64641.99	57314.92	13506.37	6110.34	5052.72	2220.89	2410.08	1839.75	1159.34	1332.97	4764.85	4452.90	6458.53	3650.83	871.36	1529.98	1672.99	1151.96	423.39	429.75	612.09	405.41	339.85	808.41	1203.27	1416.08	788.72	567.99	206.69	599.21	2907.06	1313.46	568.99	178.15	412.89	1684.40	780.75	668.91	488.86	304.12	139.62	756.92
877			241577.40	1841945.37	207806.60	49636.08	59498.53	44776.28	58512.60	10762.35	8410.38	16315.23	10508.48	3331.62	2822.10	3029.54	2001.26	8213.84	2194.99	9173.64	8232.26	6717.97	1770.59	3124.08	1268.26	1944.75	2706.46	1476.66	1135.78	1973.00	1166.07	746.60	686.13	3418.09	4905.74	1066.20	625.92	1049.72	3047.46	4356.39	1484.53	1067.72	1744.40	2181.85	633.16	673.00	350.98	1032.62	1060.69
878			52265.51	163069.25	56855.79	39118.14	29136.23	66300.42	36089.04	10559.60	3893.95	4543.09	2000.43	1806.19	1005.71	787.13	1229.38	1185.79	1097.34	767.65	957.23	943.31	399.68	247.12	365.83	375.23	542.42	234.11	270.56	288.97	185.78	78.66	139.34	99.24	61.29	183.28	205.47	178.97	160.62	64.32	110.99	42.43	91.89	157.01	158.74	133.25	153.26	161.71	439.16
879			178662.12	381278.21	240464.85	97227.50	43264.22	45784.39	46785.79	12365.55	6196.84	4704.33	2227.17	1340.15	562.76	2013.21	2091.30	873.46	1079.76	1041.23	437.76	660.17	426.37	708.34	1459.20	847.64	500.57	493.27	409.82	365.53	556.10	454.27	236.04	160.20	215.53	306.57	160.12	217.77	196.32	141.11	166.55	107.84	129.85	133.99	112.11	99.62	99.49	170.42	136.91
880			206301.92	851435.43	189327.14	101691.64	42152.17	55053.13	33523.35	32642.30	21532.20	9008.59	5083.69	5799.27	3390.97	2741.51	2580.17	1212.25	1496.26	1644.22	1047.90	937.28	577.68	441.84	745.42	542.27	310.73	251.53	193.29	156.69	268.74	288.50	193.97	197.45	110.48	146.87	192.72	133.33	135.08	94.39	125.38	100.03	123.42	90.91	80.57	82.05	118.65	129.31	89.60
881			37559.75	238637.64	66764.30	29107.85	62794.17	101776.33	32855.41	20597.21	21538.96	18573.84	8278.32	1217.39	1026.53	1154.98	1565.24	1110.00	1284.33	1491.71	726.96	711.70	3522.25	2313.84	480.18	601.18	566.94	465.01	195.99	163.96	91.61	183.07	352.59	536.95	239.01	271.36	390.49	152.57	98.87	84.41	131.38	164.21	231.64	337.61	378.15	236.36	95.66	146.16	100.06
882			128826.78	930901.87	320645.37	176200.87	111204.27	66055.12	40150.66	25194.29	14634.56	9883.23	4443.40	4094.68	3362.39	2224.09	1090.77	1012.56	1231.84	512.61	1105.66	853.69	966.76	1296.57	939.81	356.71	457.63	697.88	406.19	474.60	143.05	254.39	358.30	325.00	271.93	211.58	445.39	517.57	502.48	171.53	188.16	279.88	186.58	221.10	142.50	222.13	181.75	417.19	403.36
883			91462.59	869512.62	275169.28	120573.40	116364.10	84125.61	39244.60	27185.67	12572.78	6743.76	5134.15	3023.89	1321.84	1389.43	1168.41	2227.84	4080.34	3386.42	1798.98	3432.30	2165.73	877.09	1066.58	419.19	360.51	332.63	227.29	480.95	332.42	394.15	798.42	816.22	965.24	684.24	722.37	422.43	266.85	305.90	147.63	139.71	259.58	161.03	131.89	277.92	235.92	244.06	150.90
884			109862.01	1102735.25	139587.34	133335.35	73338.86	92765.17	66701.78	29999.31	14050.36	9865.41	5654.47	3037.35	1884.51	1290.07	1347.56	2948.95	2798.58	2408.63	2256.55	1889.04	626.35	931.90	564.62	734.94	296.00	279.14	330.11	639.25	460.69	622.27	651.34	904.00	361.31	613.75	410.19	305.38	1355.04	592.63	537.20	1607.27	721.89	920.55	353.43	156.95	202.07	70.67	85.91
885			64250.85	373049.12	92247.60	65914.60	76898.96	71505.65	17315.44	9113.16	4298.67	6898.81	8120.65	5742.22	3508.22	3382.44	1677.03	1192.72	945.38	1531.33	1457.20	1162.85	779.47	1016.97	1079.11	696.50	731.15	1035.67	846.42	625.11	517.64	352.17	419.85	712.78	469.39	551.66	628.11	548.57	860.05	407.71	489.36	809.66	398.58	347.35	418.81	356.02	552.37	425.00	270.60
886			1588517.75	5582153.50	541328.87	99359.71	56020.42	87369.99	71625.56	14993.90	10962.94	9888.57	4049.08	5368.96	2501.76	3682.81	3152.55	1707.14	1323.78	2827.74	2128.36	699.16	503.72	777.16	719.71	924.69	1645.23	470.10	427.52	261.80	358.84	616.33	256.54	816.78	650.38	829.22	789.39	424.40	409.24	82.68	200.69	650.83	498.41	583.52	347.59	204.73	165.14	393.08	293.86
887			904944.18	5220838.00	471810.68	55096.65	131776.60	59708.08	23703.74	11018.45	5609.09	5999.93	7722.92	4255.66	3304.36	1587.45	494.63	2398.98	1636.48	1085.01	1052.26	1541.89	1044.81	588.94	430.47	778.45	1270.03	1215.71	1014.01	783.45	972.55	1731.11	1763.74	1375.75	1013.17	387.99	633.20	284.10	685.84	784.32	759.00	289.99	463.91	396.70	257.23	287.18	534.51	390.00	276.92
888			150940.34	826323.56	145085.68	95295.95	78931.03	32180.16	26084.98	27484.27	14371.87	7512.67	5217.05	2415.91	3131.20	2592.65	1858.52	1389.81	800.92	812.63	548.66	1319.38	1395.96	2189.91	1349.66	809.21	518.09	1123.77	844.52	444.82	992.29	971.66	515.02	821.27	1079.83	867.75	1033.55	824.29	544.95	333.01	431.83	310.71	880.32	798.68	454.57	419.89	246.47	407.48	1007.58
889			53714.92	240517.18	138700.04	91605.31	81100.73	59506.56	19041.28	8558.09	6165.42	2654.76	1578.15	2075.02	2463.00	2114.72	1959.33	1294.68	1178.69	552.27	444.79	497.40	251.02	318.19	426.76	121.18	236.64	248.63	400.60	312.11	457.35	378.76	342.01	297.09	201.44	195.85	243.49	244.84	159.48	193.63	193.17	376.22	222.43	212.37	273.35	217.05	223.56	195.35	167.87
890			40194.42	230686.18	142382.84	119903.04	57850.60	43146.33	43030.65	10610.82	8416.08	7894.61	2679.43	1400.97	1070.77	1253.75	585.79	636.03	825.04	499.62	303.35	593.78	490.94	444.94	773.89	467.72	246.72	205.71	295.03	112.78	218.17	202.15	216.06	278.22	291.03	207.57	74.73	102.71	120.15	108.99	102.83	61.93	120.15	161.53	126.24	60.95	57.38	151.05	146.60
891			48291.56	144478.78	67421.57	58036.16	43599.14	65315.59	65936.24	10796.49	9605.50	5193.62	3198.00	3125.10	1709.36	555.17	600.37	850.16	1043.72	2075.94	1610.66	740.42	536.94	219.24	368.73	235.98	147.02	172.21	190.81	139.70	197.03	167.15	139.20	160.23	142.04	234.44	125.08	104.42	108.71	81.51	67.86	167.83	94.62	83.53	63.76	56.95	69.77	50.91	50.07
892			25926.46	155886.85	45591.54	69243.30	36261.07	58777.18	54162.75	17960.15	6083.15	4457.59	1604.78	1097.03	1158.65	507.37	688.93	996.99	1233.53	425.26	902.57	331.97	266.65	307.94	323.75	288.64	161.52	192.77	144.13	178.61	191.80	427.24	443.70	186.59	219.20	154.73	74.77	195.07	150.34	64.49	70.28	56.22	181.25	238.35	180.04	127.31	106.33	204.82	158.74
893			27077.65	213632.68	128515.02	101252.20	44958.75	50805.80	50004.35	14840.50	6891.55	4011.31	1579.52	1415.03	994.83	740.76	1429.72	1369.58	1537.80	1024.43	934.80	317.78	573.16	575.62	1057.06	753.19	563.15	194.51	113.48	308.43	274.61	321.74	152.90	182.49	99.41	186.43	232.45	264.52	248.52	114.28	87.92	100.31	56.08	82.65	156.55	130.51	103.22	98.23	123.78
894			520032.12	6720166.50	224925.46	172038.78	139200.31	114614.22	45099.78	44961.21	32472.95	28746.79	33547.56	17772.82	29559.14	52844.39	72999.27	41029.79	26262.00	14144.06	20634.43	19621.05	34245.81	36221.33	17647.63	3336.26	11806.91	25669.74	35420.61	33061.96	26464.42	19928.15	11933.25	18452.72	19767.63	7148.99	6817.69	10480.20	9398.01	23851.33	15826.21	10997.77	12124.99	6994.52	15370.81	13330.03	8117.99	6325.94	7626.57
895			520541.65	1216133.62	168294.68	21921.99	38342.14	40971.23	17042.42	8231.23	6940.84	5780.51	2525.68	1340.20	1165.53	1704.83	1504.24	890.24	404.36	508.63	682.26	415.08	1059.07	533.91	232.62	482.08	211.53	335.17	516.91	681.21	582.43	332.34	300.19	233.49	574.44	504.10	208.03	284.02	337.66	365.43	534.70	489.77	435.25	324.86	169.40	176.94	245.38	231.69	214.07
896			98610.68	785753.18	91792.92	34898.05	51937.27	54607.04	23306.05	13743.28	3186.47	2892.87	2823.17	1511.66	4087.84	3245.96	1985.97	1721.63	1819.66	2366.39	1005.55	1023.47	678.37	1001.42	1499.69	698.72	803.79	666.98	972.67	1511.30	846.56	1073.61	348.56	513.72	515.93	509.82	373.61	182.66	252.65	321.15	445.53	309.07	208.13	264.88	235.17	315.04	186.05	250.72	344.65
897			166259.89	2240646.75	163946.18	115666.21	59037.17	51635.64	34531.75	19455.59	6969.62	6905.00	3362.33	4512.00	1611.77	1674.78	1673.04	1463.86	2851.86	4156.58	2778.71	5379.55	2608.25	1989.32	1367.71	1371.34	745.53	850.22	578.61	995.10	1101.59	619.17	984.60	3168.56	2397.96	725.50	568.74	709.22	1337.00	1231.11	826.79	979.04	1222.55	455.36	200.06	609.89	403.89	1017.28	713.85
898			13160.04	202326.51	206107.45	242767.85	145180.21	62434.20	26224.58	9890.45	7419.09	3267.24	1318.07	1519.49	2705.22	1837.38	941.66	932.71	1853.88	1638.59	3327.35	1127.14	880.65	496.77	291.79	428.18	448.04	339.88	591.88	480.41	289.56	565.38	301.41	261.93	316.93	246.03	195.53	184.32	130.47	159.44	285.20	226.14	112.85	155.57	117.03	127.49	227.30	356.36	420.93
899			276460.96	1049579.50	322363.40	104895.39	95069.64	147840.92	306607.53	36394.49	9486.13	4052.61	1805.33	931.58	1369.30	2692.15	1674.60	1488.39	2438.51	1249.63	729.14	1048.32	487.54	627.85	384.04	483.20	427.27	383.13	265.43	410.90	333.27	278.18	293.78	362.85	398.91	220.86	257.78	249.12	198.08	267.52	377.01	291.77	381.66	311.09	370.15	320.86	219.14	135.98	169.85
900			310990.90	873962.75	178777.40	157799.14	33514.19	26012.12	76245.77	63572.14	10191.06	3259.25	3298.63	2984.50	3248.98	3098.29	5822.82	6244.42	3550.91	2052.31	2794.64	2260.17	3005.29	4008.49	2431.82	450.03	1239.74	2536.99	2124.85	869.52	2131.54	3592.58	2141.09	1600.63	1136.29	879.33	1123.14	1503.97	933.82	729.14	519.99	1234.98	1924.96	3885.98	7587.84	3308.09	386.70	827.02	230.11
901			366922.59	1562914.12	230887.46	58704.49	55641.45	70164.17	30745.76	8430.03	8360.11	1736.58	865.78	1204.22	763.22	259.61	1066.54	1186.19	1391.22	1361.86	1337.01	1171.28	339.18	490.47	559.19	704.88	679.08	421.23	229.31	263.67	262.13	97.68	99.59	215.04	190.82	62.19	183.34	239.45	270.42	447.01	476.33	437.80	281.38	133.12	104.12	122.60	64.20	112.32	119.94
902			205334.95	2347291.00	95712.15	64159.87	76821.29	89397.53	36687.80	16640.95	5840.30	8565.58	3518.61	6971.08	4592.07	4762.98	6820.77	6781.91	6336.22	2741.30	6057.31	7556.79	5421.47	1746.17	3485.59	2454.85	2835.38	2529.36	1741.48	2656.77	2302.67	517.50	1007.81	1083.88	2055.92	1279.35	614.04	1461.19	1488.16	1242.92	1298.18	941.09	733.90	781.40	1166.96	533.10	478.97	850.69	699.65
903			445095.71	3318703.00	169063.12	62517.07	59751.52	78213.53	95560.39	48434.76	27940.15	59778.40	63639.17	15950.06	8675.77	9795.89	11627.65	7005.94	8076.85	5728.80	7819.01	17387.94	11895.82	13290.11	5196.92	17413.98	16411.76	5121.02	6447.14	3123.37	2211.02	9326.87	20624.48	8642.54	5473.01	5549.04	4353.84	2101.45	4860.21	7664.88	6899.67	7515.90	7656.64	13259.52	6470.69	3663.30	3439.01	1319.16	6209.39
904			438789.09	1276569.87	143445.43	66613.99	106764.37	117563.74	58264.08	10558.88	3882.11	5446.34	4331.30	1439.00	1383.25	1660.88	2036.42	2430.27	1181.92	1372.03	1263.70	1186.34	688.31	900.91	735.85	519.32	410.91	635.19	431.84	726.61	439.23	511.17	843.74	545.42	267.22	287.48	184.84	89.65	270.49	205.84	161.58	256.33	244.06	369.06	233.94	137.94	152.89	102.31	63.01
905			148239.65	463782.78	122228.64	90365.14	47957.69	72096.67	20815.75	12760.54	6773.09	3597.44	1658.77	1012.28	655.10	598.10	828.74	799.93	702.98	801.39	645.78	634.60	755.47	421.22	321.74	153.58	130.40	343.54	365.44	169.97	379.70	222.53	272.84	160.57	370.39	198.45	131.66	69.58	73.74	78.97	81.84	111.43	90.41	108.31	154.62	70.47	112.01	99.73	83.65
906			566263.18	1634662.75	310192.59	69465.39	35798.39	34299.61	12708.67	18382.18	11058.90	5843.50	4237.19	2572.16	2213.97	2050.93	4943.01	2063.53	1816.67	2054.96	2806.08	2135.78	3026.98	2208.79	751.25	1334.95	1287.40	1580.35	2055.66	1691.02	910.55	845.37	2191.29	2101.57	1456.14	1067.35	884.54	430.67	1303.76	1539.89	1262.39	746.04	611.57	620.32	745.91	1378.67	797.44	457.82	777.58
907			78924.87	298294.21	111071.84	56591.99	55914.49	75719.82	44150.21	10056.43	11300.01	7622.03	3652.62	1572.67	1315.08	2921.86	2100.67	2262.81	1469.94	1111.23	1000.54	781.92	762.64	1236.42	1701.70	1710.46	1631.88	1490.26	1272.19	840.34	675.55	754.61	578.53	429.32	485.17	1350.54	364.54	227.61	385.64	474.66	741.22	444.67	376.87	176.85	433.16	274.54	346.04	376.38	376.74
908			384768.28	1481444.87	338637.93	55579.05	52419.43	49913.33	24254.67	23981.22	13118.31	8291.08	5739.29	4259.90	2773.51	1061.17	1654.04	1128.50	992.56	1523.84	624.32	372.78	428.43	467.82	258.51	202.44	337.47	367.46	320.70	398.23	398.78	329.20	183.17	176.56	393.01	349.99	214.53	108.35	96.86	116.65	180.11	345.11	214.02	63.72	58.84	89.43	173.06	107.11	200.35
909			211798.21	525639.18	30636.28	24649.01	33483.90	55510.02	34338.05	15907.58	5618.70	5536.25	6565.37	1726.37	1463.02	1205.28	835.90	1206.37	1392.98	1371.33	1075.80	808.80	1211.55	402.63	548.60	908.59	2399.29	2497.33	1168.04	549.68	950.63	649.13	758.40	1030.96	483.33	468.08	646.60	672.52	890.80	465.47	524.62	726.01	847.22	477.88	343.48	340.98	369.83	183.23	358.84
910			112403.80	1834397.75	253607.85	61064.89	27307.11	58635.57	32698.19	15454.21	9379.25	4432.87	2646.94	802.86	1116.62	1170.24	706.36	1209.69	1329.07	706.56	764.17	1366.60	747.70	661.07	373.25	424.07	246.66	386.15	267.70	356.56	422.88	394.02	332.55	869.02	247.86	289.37	206.30	142.35	150.53	93.55	202.93	203.91	245.88	171.91	296.28	192.05	217.95	284.41	156.81
911			336036.56	2362118.75	149337.18	69095.44	51910.36	50844.37	7307.99	7032.80	9587.41	5034.74	3304.28	864.66	1344.82	1749.58	2079.12	1144.67	1946.77	3195.47	2892.57	2446.09	569.13	791.74	1249.39	639.06	334.50	566.27	392.73	919.57	464.62	470.12	450.08	604.49	560.21	898.90	796.88	328.46	852.47	868.16	663.06	343.18	324.89	373.56	341.49	809.74	816.68	671.09	359.81
912			106081.89	240205.73	174426.57	97399.04	118645.39	103670.55	21241.85	4380.09	3891.01	1904.68	3470.20	1165.28	1343.20	957.43	1232.96	575.79	787.90	485.85	620.49	462.73	783.57	246.75	242.45	299.13	331.52	359.78	378.20	133.62	165.83	415.57	92.46	105.86	89.27	178.71	56.80	56.67	239.12	293.47	165.28	216.26	253.15	191.93	148.07	263.50	238.72	163.04	159.70
913			116175.84	396431.00	290975.37	147719.89	57658.21	102971.63	47601.92	15384.27	4915.31	5225.67	4391.79	2948.68	1299.16	805.38	2492.69	2893.47	1882.00	3903.08	2743.91	1617.64	1124.10	684.11	613.20	878.51	675.72	313.09	288.02	615.66	497.71	291.54	354.06	261.67	282.29	321.05	250.04	95.99	37.07	103.92	122.54	220.77	217.39	237.68	229.77	166.27	123.13	67.63	137.09
914			1194064.25	1926682.12	258994.96	35233.35	39484.94	39158.12	14063.69	5641.89	5549.09	2225.37	1036.92	1208.43	1037.92	1118.17	1678.05	1405.40	1332.18	628.04	750.82	564.42	366.32	278.12	349.55	417.45	368.81	732.50	523.45	744.67	571.25	598.07	654.02	369.18	197.86	159.95	135.76	193.77	266.86	476.04	353.58	156.15	117.48	206.94	161.87	167.60	124.06	121.82	259.86
915			106999.01	301362.28	191075.46	153266.95	80620.52	76709.09	33237.83	39009.82	12790.24	5975.46	3671.15	3195.15	4333.71	3133.11	4729.35	5038.88	2202.50	1940.64	1908.46	1708.06	2864.69	3766.43	2997.77	1382.94	1019.73	976.69	883.77	1052.78	696.41	1026.29	682.40	908.19	828.12	1052.31	1160.80	522.72	774.13	854.53	718.02	698.22	546.82	837.75	933.59	698.64	992.91	922.87	869.97
916			218196.76	455577.96	202387.37	76827.94	53512.87	67996.53	28626.57	11687.16	8216.47	4961.42	3424.92	2095.90	1569.76	1281.84	2195.02	1268.64	801.00	880.18	346.79	447.68	258.71	637.79	467.38	384.61	276.51	379.73	340.08	388.56	369.49	319.38	278.61	108.98	133.01	125.71	184.53	105.84	199.21	162.52	129.56	94.54	85.01	58.54	31.40	77.54	126.08	125.02	118.16
917			157756.73	1155480.75	172069.26	75715.51	80275.78	108561.63	73482.59	18748.76	4901.83	6139.24	3537.91	2796.32	1072.03	1706.00	1598.44	2563.33	2036.07	1817.18	1924.42	2574.97	1008.53	1037.29	778.01	252.19	336.41	508.17	836.06	909.16	1017.75	947.15	636.82	195.26	618.69	480.28	631.39	835.45	1139.26	956.80	815.29	373.80	290.09	566.53	377.27	573.37	144.02	375.60	503.47
918			109124.09	553163.62	92930.05	54390.81	36144.50	72737.69	38676.68	8021.73	3461.86	1412.97	1844.38	821.96	1083.15	816.60	310.03	240.44	563.61	614.02	445.05	559.29	484.01	330.68	405.62	572.11	234.30	292.61	180.99	221.11	135.24	148.84	189.12	233.84	138.06	84.06	127.41	113.09	97.25	112.63	105.30	88.21	88.61	69.90	55.48	54.54	142.35	120.78	82.79
919			63928.44	1088325.50	137627.26	77844.84	77986.49	99977.23	32062.57	8127.76	2273.65	4409.92	4640.17	2556.88	2475.21	1483.64	2941.85	2051.84	3921.27	3037.80	953.31	541.26	1218.75	553.62	894.69	748.53	300.37	448.83	383.05	269.92	415.51	794.90	843.66	1969.16	1800.14	860.68	358.72	388.76	717.37	731.31	244.63	378.61	519.11	315.81	156.29	349.87	279.93	149.73	177.41
920			74101.00	530935.06	115680.28	72756.71	56711.46	72747.93	31565.79	4741.17	8164.74	2945.71	2316.32	1520.32	381.29	1285.05	995.26	1077.71	1121.12	954.46	1101.01	1587.73	839.22	890.22	872.99	424.93	613.54	287.16	422.70	788.20	550.05	231.71	370.95	394.88	368.32	303.07	99.59	148.63	77.07	100.45	174.82	212.63	163.57	100.28	135.60	249.56	281.43	206.65	185.54
921			567007.75	1659339.62	223779.10	65498.13	60619.37	78723.57	54237.81	22792.32	7315.03	3167.44	2672.31	1843.09	2876.31	3265.25	2164.56	2079.67	3287.64	2868.91	2057.39	1374.61	1769.54	1259.03	1242.60	2752.47	1482.38	1322.24	1724.11	2506.26	2023.12	2621.46	1426.86	643.67	469.74	514.97	549.16	671.51	873.56	597.58	384.37	403.01	613.14	1025.55	1073.11	239.09	304.79	792.05	599.05
922			89524.24	261042.96	56653.20	33704.87	23599.89	66063.02	34514.90	11264.28	5800.70	3459.28	2526.58	1042.85	1029.85	731.26	596.95	433.91	364.23	471.10	325.53	641.62	494.09	405.29	735.28	285.80	225.18	117.77	146.38	135.46	133.91	152.62	104.92	148.33	130.68	117.97	169.93	217.62	97.50	113.95	116.33	130.14	176.59	146.58	87.36	59.89	70.14	87.25	62.23
923			24515.49	158524.70	46041.28	36034.59	19468.03	50782.93	28162.17	8296.05	4834.21	2113.16	1331.85	427.12	837.03	255.89	497.68	679.76	632.51	488.88	370.64	173.02	451.80	560.54	294.68	105.53	226.66	144.13	217.45	162.58	101.19	102.59	141.44	157.75	144.63	83.92	167.19	127.79	139.54	53.23	91.83	100.47	50.15	92.82	43.17	46.94	120.42	76.89	42.80
924			148403.90	1087722.12	89069.48	69865.58	35988.64	81863.90	22818.68	5125.44	7600.96	4787.87	3974.90	3165.50	4166.96	5969.91	3900.21	3123.05	3049.50	1710.76	763.23	702.31	615.37	2256.23	3790.08	1686.00	1021.43	1415.06	2344.17	1809.34	1012.65	1138.13	1717.98	471.97	1000.00	1440.69	832.64	1319.29	1017.11	905.88	538.50	477.34	531.69	462.45	482.60	1024.78	559.38	224.39	400.09
925			85437.13	719658.25	169163.46	81293.30	35544.48	75602.67	54069.54	26208.33	12780.26	13237.80	5061.77	2515.82	4101.67	2862.78	1876.94	1745.02	2408.08	2524.88	2305.99	1924.87	1267.90	1323.91	991.31	904.47	1480.64	1093.54	347.80	826.81	1380.95	1338.96	919.39	562.49	722.36	925.44	577.14	445.00	383.20	223.47	398.45	343.62	431.42	122.57	258.35	263.80	123.51	209.88	167.06
926			45715.37	224361.12	128994.82	41383.73	67223.82	38370.92	19092.15	23739.25	21380.05	8077.59	3136.97	2223.89	1234.53	782.29	1225.78	865.04	1280.61	1884.49	994.40	387.73	488.34	224.36	537.22	567.72	579.79	417.81	405.39	526.94	825.20	403.70	337.73	243.35	197.16	286.90	289.48	119.17	130.19	333.68	252.33	171.46	91.49	163.58	174.25	170.52	137.91	206.56	177.77
927			133481.26	226730.06	130060.00	95702.02	42993.94	67122.72	28765.69	10284.51	2838.74	2084.26	2360.12	4357.74	3594.33	1235.99	573.48	1515.32	2779.80	730.64	968.55	605.59	632.73	1039.40	1169.19	220.13	391.79	1134.37	1026.49	1074.14	1314.45	1270.49	498.80	430.55	301.92	521.27	944.17	618.81	436.91	365.72	181.73	526.48	606.65	416.76	417.05	502.05	549.84	257.52	49.27
928			446223.81	1698956.25	149696.35	18203.10	65636.81	47392.09	8194.46	10039.52	10504.64	10370.64	1853.32	1307.60	2091.90	2397.21	741.68	859.17	876.89	946.18	743.69	706.49	766.43	535.29	309.98	378.10	547.91	508.69	117.15	473.14	358.38	871.44	638.44	604.03	548.68	704.49	189.82	261.07	224.17	199.69	182.78	563.57	729.55	386.82	193.47	201.66	137.56	290.34	184.91
929			171785.85	298104.37	96201.14	69167.52	42029.53	31877.86	18111.16	10701.29	2604.67	3366.62	1963.59	2023.97	2039.79	1846.92	607.14	1263.16	1175.57	280.10	355.75	562.02	336.68	305.60	151.15	173.07	155.78	327.71	306.73	554.87	583.39	338.65	233.11	190.83	278.38	222.99	136.41	145.87	130.94	119.71	141.94	244.69	147.54	90.56	145.97	180.78	144.23	49.60	86.64
930			34786.84	66547.96	23165.08	39924.63	40075.26	61085.36	30457.17	9975.12	4724.96	5185.82	2788.29	1763.49	2124.25	1124.76	1177.23	1572.03	681.84	742.00	826.67	971.88	433.25	517.22	249.41	245.08	142.52	154.00	182.48	236.94	243.13	301.56	331.82	227.08	158.28	107.04	123.44	180.29	55.36	115.06	231.83	447.80	383.01	235.50	189.75	221.97	126.51	51.21	66.84
931			129822.73	491221.31	142847.98	62868.83	41563.60	44383.83	61211.63	12294.15	6553.62	4855.94	1718.55	1306.60	914.92	1064.56	1152.00	354.54	391.92	655.89	518.42	313.59	251.91	302.95	438.93	424.24	350.77	532.24	632.38	530.50	232.24	360.25	578.57	327.48	333.71	405.01	196.02	165.39	325.79	268.59	369.16	320.16	273.01	181.64	148.20	161.39	184.74	99.16	149.23
932			272180.81	2395002.50	197624.04	23791.81	30152.74	35645.23	31913.38	10255.23	8070.39	5998.67	4580.04	1734.16	2388.76	2665.32	1358.05	369.51	540.46	454.40	521.99	908.41	1875.36	1978.66	3285.91	1223.92	934.96	993.26	710.94	344.04	337.62	655.42	255.42	898.60	832.16	424.77	241.20	150.49	241.73	293.06	307.98	244.58	394.63	412.42	231.00	301.67	518.39	551.99	219.62
933			71568.95	772817.75	82814.47	44903.94	62444.50	66067.54	41092.61	8696.70	4475.50	4094.27	4781.15	2121.29	1376.67	1319.33	1149.44	1279.84	2148.17	1681.05	1443.99	1217.64	745.09	653.79	655.34	431.61	346.73	321.89	153.92	321.76	417.50	346.17	435.47	397.43	401.03	369.42	274.29	479.65	526.80	292.23	516.14	381.69	574.57	365.45	311.17	206.02	187.95	122.00	165.65
934			122672.25	989897.37	101185.13	64723.51	83781.95	38036.39	17438.27	6254.95	9418.66	8583.80	4472.84	2565.26	1806.34	1708.33	3162.34	1219.75	2590.32	2794.45	1859.92	2397.04	1267.13	1261.45	942.65	1465.72	1535.96	697.65	408.34	1066.49	1018.40	1628.34	1137.52	873.50	493.37	781.65	1046.34	310.98	432.34	836.08	736.65	438.21	559.72	665.00	271.55	355.43	233.31	477.34	538.43
935			253964.07	1618076.87	74958.76	55360.99	31531.18	32577.84	22773.65	9095.50	3540.40	5602.47	7354.27	3276.47	5385.50	3465.06	1992.48	1439.27	1020.86	954.90	1015.86	942.18	858.06	663.35	491.01	664.34	609.17	563.99	482.86	298.18	502.19	327.37	393.72	471.07	720.70	641.53	604.54	187.90	429.58	431.87	359.10	322.90	417.34	356.05	129.26	226.13	229.55	188.69	214.62
936			173941.10	411432.87	69258.24	54210.79	72874.79	101596.60	78718.00	10673.76	7742.82	2632.37	2492.55	1548.14	908.51	319.19	1364.58	1391.79	1688.69	789.70	526.81	616.21	309.70	147.36	208.05	185.12	157.46	220.94	295.45	268.71	95.01	148.00	121.46	114.61	84.04	91.83	83.65	144.35	214.16	211.34	159.23	212.49	167.66	58.32	137.13	123.13	73.38	77.14	53.70
937			102774.65	433293.21	235986.04	140977.10	222884.62	125786.98	36317.46	9066.43	4182.11	3970.81	5084.07	3051.99	2303.90	654.39	1259.59	1368.25	1024.42	874.76	908.69	1320.20	929.23	367.86	579.42	598.71	399.18	193.14	148.83	164.41	260.68	590.27	420.86	177.31	144.08	202.38	203.24	145.85	64.56	187.83	173.41	173.75	167.77	82.20	98.94	137.76	84.10	60.71	83.29
938			97205.02	2630878.25	162371.26	59871.57	35104.90	22738.88	25712.59	23314.06	12206.37	17275.73	18269.81	6469.32	8154.43	8673.60	8894.29	6588.23	3021.22	2153.25	19429.98	13678.06	9629.60	3513.78	9961.55	11446.63	6418.03	3976.17	2542.10	4437.89	7165.47	5758.09	2905.77	2995.54	5172.86	2826.83	2674.34	6273.70	2098.78	1985.34	3343.21	1125.68	1670.01	2037.76	2933.88	4814.66	2132.29	1247.26	1083.64
939			157911.04	261465.73	67057.51	78820.14	64563.48	55706.98	33508.16	9610.52	3746.21	5575.30	1165.50	900.37	1447.66	2979.29	3294.73	2266.01	1598.89	841.21	478.34	441.56	563.90	648.63	843.09	529.53	281.43	229.58	240.60	385.24	160.39	226.85	146.06	270.12	211.38	296.83	161.05	195.87	187.93	149.82	204.38	159.40	182.55	111.61	128.10	146.16	50.95	69.46	109.55
940			39306.12	371955.87	212427.95	85324.59	38016.71	98049.04	74580.17	23500.07	7641.68	3493.58	1560.62	2770.46	2768.88	2361.31	1852.89	1082.42	409.91	493.24	998.05	626.77	440.92	252.17	459.75	319.50	283.68	207.78	161.85	189.28	188.28	198.48	111.14	116.97	102.63	79.30	60.74	102.00	92.72	64.20	81.17	116.28	71.39	52.87	63.02	58.16	49.87	53.13	41.48
941			69703.92	225256.78	34254.89	51434.78	58330.54	75615.95	77067.82	10493.28	6624.18	4345.55	1406.72	574.45	561.69	562.60	987.83	788.40	942.47	1034.45	582.26	509.79	377.16	1076.97	594.81	358.02	334.95	178.04	162.86	291.20	242.27	178.51	175.18	184.54	195.36	134.44	96.42	106.06	198.24	193.63	137.92	231.82	283.43	229.45	131.01	104.11	140.85	89.03	149.85
942			644437.87	1898455.50	415437.09	200793.75	261711.87	161372.93	22654.17	14907.61	6701.05	3481.50	5319.37	4173.69	1725.22	1859.97	1502.25	1250.79	1012.87	1275.17	2065.32	1077.68	704.11	730.27	847.09	600.21	851.34	979.05	724.83	982.76	1705.40	1522.21	689.89	218.09	208.64	291.59	210.66	406.60	463.80	320.38	118.73	60.50	130.65	185.72	301.68	191.58	134.68	132.60	102.81
943			183545.39	651726.81	131907.65	60970.49	82550.60	42780.98	29532.04	13127.27	8278.84	3359.54	3003.47	2135.79	1335.06	1196.55	1034.21	606.93	934.00	1167.49	785.94	538.24	481.43	438.07	147.60	355.45	210.06	134.16	95.21	243.46	341.49	191.87	183.52	264.26	165.68	184.70	214.95	90.23	89.94	97.59	171.02	126.87	232.15	256.25	102.41	114.43	60.44	43.16	95.63
944			104497.40	313684.43	48664.23	101413.07	52083.27	63974.94	56437.28	10262.98	4671.04	2174.54	1119.15	1070.66	2133.13	1452.96	753.53	1082.77	1531.12	2008.55	1137.58	2037.29	1383.22	1104.17	887.71	837.67	833.21	584.51	486.22	547.05	219.58	257.83	322.29	291.62	191.66	161.42	524.98	484.58	618.84	156.07	309.90	232.10	317.26	233.62	154.96	194.70	205.22	120.79	72.62
945			35287.79	299141.75	116657.57	56308.05	87997.39	90809.50	28634.30	9328.02	4214.05	1629.24	1193.92	1487.45	680.21	3045.66	1770.84	1009.33	1346.52	2277.79	1434.92	814.35	783.12	592.80	832.74	440.70	329.30	269.80	278.27	624.89	481.71	456.32	632.20	742.76	136.92	280.84	191.55	105.36	213.16	224.07	244.26	277.16	425.16	236.53	236.4678.63	124.56	60.07	190.68	162.93
946			344483.21	663926.93	65710.21	61731.27	73632.07	77473.35	109490.13	28937.05	7920.35	3755.91	3200.09	1143.65	1141.45	1118.95	1041.89	969.49	851.01	567.52	705.38	798.99	602.71	828.87	1166.97	872.37	417.93	517.60	518.94	183.78	182.83	109.49	89.64	217.06	349.77	508.19	497.36	532.36	539.41	438.91	232.63	233.58	116.72	129.13	90.54	128.32	137.03	170.54	280.26
947			170351.90	687494.87	209085.29	153889.50	48872.74	58551.49	16037.08	18005.18	15842.67	11197.73	3246.27	7234.05	13899.99	3985.48	2282.48	4324.37	5415.69	4772.25	5188.36	4994.89	2358.44	2439.97	4402.52	2098.42	2649.88	3878.53	3206.61	1007.99	1828.34	1882.54	2489.79	3472.89	2593.58	1222.63	1457.71	2440.66	3224.75	1031.16	780.12	1189.31	1525.93	1825.49	3437.41	1691.88	1557.59	1404.98	1416.57
948			59371.37	570012.06	182592.96	67922.80	22921.28	24870.67	38159.36	24548.04	17483.81	13143.62	8589.78	4753.50	2090.58	2346.16	3772.44	5741.35	9965.03	4457.68	2429.72	3610.17	2339.85	3479.52	2361.26	1752.37	2567.77	1107.64	2132.27	2108.98	2987.37	2501.34	759.86	1014.65	1287.46	801.74	1924.50	848.10	258.29	444.87	1040.22	248.56	580.31	471.98	1948.77	947.52	704.28	533.90	565.96
949			64130.98	188670.21	142184.14	94917.42	71228.18	54258.35	12137.35	8505.84	4814.25	1686.17	1328.11	1395.91	2891.13	1880.65	1108.68	980.96	1138.18	1143.51	1089.90	1370.77	378.97	357.34	450.95	213.19	170.23	125.23	262.74	421.49	115.50	213.28	228.42	89.43	145.80	153.47	104.90	109.68	56.67	88.28	128.11	106.36	166.10	71.84	24.68	68.77	40.73	132.30	67.63
950			17137.62	148377.64	271700.12	158703.21	47095.37	32038.52	23687.21	13812.91	4656.19	3060.16	966.26	1592.02	1137.35	476.16	991.66	799.61	745.95	566.67	728.55	906.60	431.06	500.31	331.77	329.44	373.50	441.68	375.48	414.08	300.34	433.43	175.51	187.68	120.97	94.83	97.82	107.39	147.43	114.35	131.97	122.66	94.50	80.51	87.80	69.21	103.12	65.00	48.12
951			101782.50	250279.82	119235.57	71146.38	47329.44	52900.25	40829.38	13463.08	10779.91	3307.28	1233.91	1292.57	1312.40	1945.99	708.90	802.54	923.65	1696.84	807.21	547.13	435.83	441.65	295.29	312.36	680.10	419.25	264.43	308.98	215.73	195.19	128.59	308.40	613.77	212.65	312.76	121.64	145.08	97.36	72.96	89.59	103.37	172.48	213.27	168.59	86.45	122.40	249.22
952			81633.25	501603.09	57732.92	87007.05	134899.57	61478.30	13556.53	6316.86	3513.38	3133.95	1011.57	1691.45	1308.44	944.70	1246.61	680.38	1463.58	1037.81	1038.80	923.72	1503.53	736.35	534.32	676.85	440.11	427.72	371.09	393.18	444.65	179.06	197.70	609.75	1063.43	255.13	193.90	295.50	762.77	479.44	267.18	236.59	372.41	484.28	474.14	453.67	229.63	205.68	351.34
953			79048.36	186387.06	133374.20	87916.90	78471.42	60512.97	45114.39	34198.01	17902.15	3776.54	2690.40	1426.96	996.77	1365.21	1023.95	1232.25	2039.51	1568.62	1082.86	919.10	493.51	959.16	926.03	391.84	505.11	325.09	491.82	526.63	546.86	413.81	461.74	326.24	281.62	331.72	270.19	199.93	197.68	198.91	258.88	391.05	227.65	214.71	249.51	179.82	144.89	112.28	154.94
954			222498.48	545384.75	96822.28	53795.41	47645.98	77955.67	25617.00	12880.11	7578.13	4288.12	2192.53	1116.76	1011.49	2659.98	1393.31	1179.95	1358.24	1392.38	878.04	355.23	673.04	802.49	559.22	341.31	335.23	975.16	405.00	315.28	270.40	223.57	564.39	772.78	235.60	174.63	150.74	301.64	342.12	236.27	416.49	105.58	100.92	493.44	634.63	500.21	434.92	233.43	91.13
955			153092.37	548295.06	105070.58	43527.55	45014.29	50512.45	38314.50	14214.19	4110.80	5448.27	3733.62	2127.53	2100.23	671.95	641.18	1424.70	3305.60	1795.57	1816.96	1904.54	1759.06	2069.31	1910.60	810.16	470.19	534.10	520.95	594.41	437.35	1144.27	823.71	297.34	287.37	684.57	1340.80	493.52	198.33	214.24	221.13	94.30	140.60	678.31	593.25	613.97	77.67	380.98	497.95
956			121561.62	1058513.37	139488.89	59023.00	9974.94	38758.62	18989.48	9550.75	12523.41	10173.09	1195.79	2959.73	2501.41	5237.16	5124.06	4154.07	4729.44	731.36	2537.20	3199.35	3642.26	2427.52	1993.57	1059.41	681.39	2131.26	1474.61	1267.32	1481.16	1103.60	1891.33	933.69	2079.32	1808.23	719.65	1589.38	821.07	1094.47	743.95	727.23	994.66	1405.44	2107.06	2908.02	1722.34	651.65	686.14
957			104000.44	262183.59	99241.23	57362.39	52676.94	49628.19	55322.10	11992.31	7538.98	1516.22	1793.12	1635.67	1698.54	2238.38	1387.42	1128.06	814.95	1286.96	961.59	808.45	521.79	334.22	424.74	224.47	516.10	193.39	369.46	170.66	162.64	213.65	178.40	66.30	128.81	185.51	208.98	110.71	106.97	69.24	71.60	50.18	116.67	180.56	90.16	135.80	59.64	68.11	40.66
958			61741.20	521051.40	109186.28	54952.17	57735.51	66055.71	52567.25	8607.72	10410.23	6342.25	2101.98	839.63	2422.68	2411.93	1110.91	900.01	350.88	858.29	1044.05	423.05	950.91	848.61	346.18	399.81	264.23	388.14	241.32	131.85	212.11	142.01	150.91	181.22	377.74	304.86	133.35	205.92	185.04	103.84	157.12	116.67	210.79	83.80	153.27	52.28	49.47	52.52	126.25
959			93711.57	978333.12	137755.45	58692.85	28520.41	54339.06	63760.20	16019.62	9146.42	5501.69	1744.19	2622.11	1189.62	802.90	793.13	648.82	761.63	1437.03	1448.97	1247.70	1439.79	1607.20	1565.58	760.84	844.13	1046.42	362.34	527.57	318.71	968.82	410.89	433.92	235.28	395.63	204.00	358.21	717.77	286.71	334.57	322.41	275.57	256.70	409.51	395.57	415.15	288.14	219.49
960			394576.59	1022950.56	657353.00	153739.14	142608.85	70661.34	61777.87	36322.29	11844.15	4148.62	3890.45	1643.46	1078.65	1651.34	1835.42	1382.22	1717.99	1498.87	838.88	600.03	627.95	233.19	149.40	213.61	314.03	252.08	299.99	231.50	175.95	340.90	207.41	137.44	113.31	124.16	146.99	162.59	150.75	105.26	119.76	109.03	75.67	64.82	163.53	126.15	128.75	79.44	126.96
961			511972.90	798234.31	87545.98	27410.39	59754.91	77986.57	45571.63	14173.34	8284.17	5889.61	2882.83	1753.50	1790.53	1518.95	1110.19	1409.64	2400.32	1787.90	667.13	743.59	1008.48	525.60	416.93	575.99	163.53	259.46	458.19	138.08	596.88	256.27	407.42	493.84	414.37	158.99	257.21	202.88	172.38	203.21	328.94	363.42	377.62	158.71	62.45	29.95	92.81	101.96	128.42
962			41641.71	188936.18	82583.78	29410.40	25981.43	22004.24	68179.64	27243.71	8682.91	3666.37	1909.40	1833.89	1392.93	1762.07	3182.92	2326.32	1050.78	1454.93	652.58	607.78	745.96	457.42	406.32	224.57	270.97	365.40	276.52	270.06	251.62	258.56	354.36	225.83	114.80	244.23	87.77	139.21	142.52	169.69	88.93	95.21	143.76	221.10	144.41	117.39	126.54	139.41	89.38
963			73535.47	680267.37	78607.71	33033.73	51735.19	89283.56	26638.04	26480.52	11447.46	3553.82	5056.31	2005.52	1873.96	1957.94	2008.54	2794.42	2254.00	1533.43	1320.83	2587.92	1709.89	764.29	1590.43	1378.66	1277.45	869.88	600.89	636.70	645.32	682.74	930.33	360.92	428.13	717.20	201.95	157.29	288.07	266.90	441.54	319.50	273.50	423.68	291.27	239.02	294.75	258.84	421.98
964			107628.16	280208.46	261453.14	122384.07	87958.03	88585.39	32191.24	8093.55	7353.08	2665.20	1670.44	930.19	467.55	951.99	1412.16	876.68	1220.79	1403.76	770.05	301.79	231.96	231.68	250.39	512.33	426.91	231.43	526.89	263.30	218.15	210.31	96.89	297.53	211.50	205.22	105.24	160.21	134.48	110.94	56.12	119.44	55.33	120.33	57.08	82.53	103.46	141.60	116.37
965			270573.37	1079314.12	130142.50	20944.97	11468.15	45513.16	43118.02	4736.86	2426.83	1737.36	2767.48	991.82	1847.15	1040.20	489.69	168.91	476.15	624.22	460.48	533.37	391.57	360.45	329.90	200.18	276.11	230.64	246.44	151.49	137.28	148.31	144.27	128.12	318.38	266.59	317.17	199.61	88.61	167.84	109.93	196.52	220.14	295.95	185.27	214.45	97.29	129.81	56.37
966			34133.68	293943.81	35628.68	74373.04	65776.95	55332.48	28605.65	11347.69	6638.73	5009.86	6460.18	5247.55	2725.59	4348.70	1911.78	893.39	644.86	1595.22	1455.45	803.68	936.39	547.55	554.36	416.68	1029.33	732.07	297.64	948.58	1160.85	396.84	523.73	546.69	432.92	256.59	176.69	296.18	485.78	618.83	305.85	246.40	378.56	419.90	92.73	155.57	339.30	110.86	124.12
967			124363.02	314163.84	142396.07	42010.14	31402.04	52325.17	23954.20	8181.61	2945.72	3352.03	2237.63	824.80	694.35	932.57	1029.60	844.24	467.44	401.11	813.20	380.29	419.34	724.54	1223.38	623.72	316.86	195.22	215.44	158.09	271.74	352.62	310.67	288.13	369.56	614.94	346.10	296.03	113.19	114.47	175.54	188.72	292.71	219.42	98.52	151.69	124.69	81.04	113.56
968			48226.62	147773.85	67191.67	30286.39	30434.86	45845.13	37664.66	7755.72	4340.70	3599.37	2065.93	1779.41	2081.64	1605.17	1204.66	975.24	740.44	798.03	931.64	739.04	368.75	433.65	351.40	324.32	372.08	419.02	315.67	180.85	100.49	191.94	117.49	180.85	172.55	127.72	153.65	132.59	102.41	82.81	111.32	83.68	108.46	74.42	91.52	75.26	95.80	111.29	81.18
969			511807.78	1353631.37	293801.34	159843.01	70723.03	59684.45	64086.61	26422.40	11377.56	7545.65	3684.15	2821.97	3917.45	1428.87	1689.84	1636.18	1026.91	1504.71	1357.03	1904.50	1863.74	1194.16	1418.44	728.96	715.35	365.93	335.49	571.06	463.10	497.48	512.49	643.34	456.17	336.75	359.32	695.09	460.75	281.61	587.75	511.84	345.82	183.89	156.05	97.18	148.70	295.10	164.89
970			118609.75	287690.37	132923.50	57619.66	72168.96	101248.89	68294.25	12943.79	5243.58	2868.52	1757.27	1990.10	677.64	1746.80	1102.91	949.28	848.90	1236.22	1881.56	1143.04	740.85	376.17	1042.52	536.42	305.03	168.08	365.77	667.76	587.02	314.31	275.98	197.40	204.27	293.95	329.95	210.54	339.69	228.26	235.92	183.91	287.59	357.25	283.62	177.95	97.99	139.90	237.64
971			255899.75	632387.00	85712.92	31097.33	33975.04	34504.25	36109.90	15818.40	4923.17	944.57	1497.35	1824.88	1425.81	535.18	1017.84	1409.22	660.25	537.61	1317.98	1222.44	489.45	417.62	611.63	323.71	541.37	414.31	159.26	405.54	515.25	1367.10	1005.87	420.27	337.60	151.19	230.73	106.08	363.04	392.29	217.39	522.32	303.79	200.59	112.69	176.12	229.26	146.49	183.30
972			303768.40	949134.75	145708.84	41672.07	27670.69	94638.02	61389.33	17797.49	8957.44	5603.99	4059.26	4283.29	2809.22	1711.24	787.00	992.91	1100.55	1547.05	1193.99	726.72	347.00	3435.09	3756.73	1939.11	451.34	850.56	1052.76	965.43	1299.74	2432.18	2672.36	1108.62	337.64	273.71	448.65	248.05	429.35	883.26	1245.44	1160.23	353.68	470.48	950.23	2023.68	53.92	860.76	744.99
973			40960.99	388792.46	20204.23	9213.56	11051.33	15492.49	22671.55	3283.99	2574.61	3034.85	1671.39	320.17	989.28	871.25	621.68	550.32	868.04	905.25	1442.68	229.71	507.75	610.76	378.84	347.33	512.76	522.33	126.02	486.30	613.26	494.09	283.40	425.19	177.23	370.16	222.03	241.24	500.34	144.41	148.40	108.77	238.42	190.32	158.52	218.04	382.41	325.99	190.29
974			78488.53	384083.37	102099.16	52230.14	44507.81	31525.94	25993.56	8012.13	5629.06	3651.43	1139.64	1194.36	1223.46	1229.44	1672.80	572.01	384.23	459.63	304.90	227.18	130.94	121.06	191.10	221.49	235.44	132.24	202.55	173.91	127.57	226.32	158.85	126.51	94.56	100.89	161.18	162.45	120.68	49.34	49.49	117.64	131.84	127.10	90.47	77.79	80.40	113.18	100.44
975			120974.28	626955.68	32092.61	45169.91	59995.48	41038.16	23458.46	7955.00	4153.55	4497.86	4296.25	2919.39	1069.53	3587.65	2609.03	2589.99	2613.56	1532.15	1687.99	2098.22	1918.94	1217.96	621.26	728.42	1180.37	699.18	521.86	689.66	1404.87	1347.49	1285.58	1168.52	1051.09	977.00	728.48	663.34	804.09	658.07	947.51	544.82	168.59	291.75	274.65	322.13	583.88	853.11	527.36
976			84975.45	1845609.00	185718.43	129826.86	125375.41	54126.03	41919.91	18118.55	14377.73	3232.45	5516.07	1841.34	1948.06	1982.58	2507.01	3133.68	1576.42	1580.61	991.51	821.47	3734.81	1532.75	807.94	1501.48	904.90	492.99	1493.40	869.96	773.40	570.14	325.35	617.32	486.41	689.65	333.87	680.44	824.60	272.73	417.47	296.70	207.44	441.73	172.09	932.89	979.60	467.53	418.21
977			49517.66	649799.43	78373.84	20143.59	25560.24	32839.73	14859.77	4561.14	4602.24	3186.20	4345.83	1653.82	1927.85	1261.69	1847.27	1854.62	532.42	831.74	1511.79	711.09	788.45	1040.69	795.60	1035.53	606.83	401.26	228.30	1019.18	1352.36	663.27	630.76	1338.75	708.88	858.06	587.16	636.68	170.28	146.52	392.24	313.94	237.60	185.97	80.59	228.97	355.88	120.61	163.98
978			504122.40	1800672.25	184587.25	125639.91	43882.03	34558.92	30220.46	20331.80	6901.45	13130.77	6307.20	2581.45	2895.32	2061.06	2730.54	4365.29	3364.30	3857.26	3234.55	2937.81	1086.91	3995.24	2035.04	1716.58	1193.18	1685.96	1295.94	1266.97	697.54	1231.66	559.15	381.17	504.31	534.44	411.62	601.78	831.13	591.94	622.02	613.30	491.89	703.27	385.61	568.26	537.88	355.86	620.98
979			149552.40	679919.81	126961.40	73037.63	61214.04	67225.25	40325.66	8009.98	9982.36	6811.48	3536.66	1982.31	1562.40	667.90	795.41	664.51	1190.62	467.31	654.02	788.07	656.11	656.00	372.08	409.78	511.36	299.91	375.92	193.43	248.06	195.97	87.04	75.63	146.69	52.49	129.02	157.22	177.25	154.43	148.51	138.59	111.78	196.76	178.02	56.01	58.04	59.09	49.53
980			399214.18	901841.75	136028.59	23124.26	22759.04	21946.68	31490.81	11139.09	5558.32	2768.36	2013.57	2420.16	659.74	1281.07	910.17	1069.57	569.96	860.16	332.18	518.86	861.43	304.56	683.39	404.53	339.70	271.41	351.90	344.63	263.10	426.15	708.29	294.41	423.06	351.56	484.00	384.59	109.28	130.47	214.94	286.55	388.09	254.38	282.81	126.41	222.56	437.05	202.69
981			26269.12	73085.67	70916.69	75142.70	46643.08	44357.44	44524.70	13451.90	5010.30	1658.03	1091.03	759.79	854.87	1196.63	1125.47	907.76	1255.58	662.93	801.18	910.53	439.82	256.72	316.64	364.36	377.73	346.63	210.53	315.23	154.28	294.52	260.86	157.61	151.21	330.90	304.96	162.39	70.42	238.21	297.95	182.08	160.88	188.66	79.08	61.85	51.61	76.95	87.60
982			87675.74	832210.37	102574.35	18074.31	52028.63	87160.94	40418.98	5673.03	4032.28	2904.46	3322.26	3422.86	6248.67	3526.66	1709.43	872.81	2146.89	3056.35	1498.44	795.99	1024.28	1167.04	1586.73	1871.21	1481.91	1009.11	643.56	754.51	2128.34	1461.60	1291.31	495.80	131.60	649.19	627.06	332.20	828.29	811.24	947.63	629.24	433.39	415.08	353.12	193.49	623.46	295.45	334.65
983			311027.56	748237.18	113663.04	28039.28	23192.08	48736.72	19552.72	6923.88	1903.07	2017.50	1577.87	2099.37	3095.02	1994.81	1288.71	651.75	1000.43	1301.09	1034.95	777.25	609.94	577.47	813.06	2021.36	3226.35	1491.69	474.82	677.78	346.38	619.13	615.06	867.18	1043.47	348.93	248.57	877.85	478.98	482.63	111.85	211.00	288.67	180.14	207.11	501.46	538.38	396.99	899.47
984			89650.42	260034.10	128297.53	95985.96	75300.24	105464.64	37096.33	11254.22	8701.11	6560.71	1984.25	3003.12	1800.18	1622.79	1614.34	1047.32	1000.90	1027.30	1047.97	653.30	614.50	966.55	557.71	384.49	247.57	118.15	344.59	262.56	284.53	157.43	119.61	160.29	234.20	185.08	308.19	159.89	111.58	144.73	125.38	58.16	130.11	186.56	194.63	137.33	161.14	272.11	180.40
985			44875.75	293153.68	207013.51	89764.36	62629.14	53875.66	41926.87	12488.59	8920.81	5413.51	2638.81	1461.59	1490.41	1179.57	914.57	1535.80	1246.06	1055.60	807.55	623.07	430.21	524.52	553.47	575.90	618.80	414.63	319.28	158.18	113.82	137.59	132.36	82.91	188.69	147.44	92.44	72.63	132.65	186.85	134.14	86.14	153.50	115.75	69.88	71.30	41.02	55.78	70.59
986			41191.93	418207.00	168165.03	96084.97	27758.32	48739.74	50968.51	12947.23	7115.35	4921.79	2032.04	1067.86	1171.47	2705.12	1807.70	989.40	1069.28	935.28	1386.09	813.36	898.06	1047.92	481.42	468.54	149.61	662.38	373.83	378.53	439.74	415.90	276.12	306.52	386.30	613.34	577.84	352.70	258.51	293.71	375.04	265.77	244.64	260.92	274.88	91.55	159.05	329.82	127.17
987			57214.86	323754.65	266252.46	116180.52	71545.70	54511.94	38759.00	10482.87	7859.82	3845.10	2171.43	806.47	2140.69	852.23	1172.42	1308.30	1265.92	2030.95	1799.26	1120.46	283.05	343.86	318.45	344.05	261.42	189.31	333.74	181.72	165.12	220.41	170.78	166.96	196.29	149.26	183.94	178.56	91.34	43.03	35.96	112.05	197.96	89.13	51.13	39.50	30.24	66.29	108.44
988			140012.40	431335.96	218814.56	123373.02	88300.90	60068.07	58316.42	14530.57	4758.87	4607.03	3459.68	1767.50	617.97	988.46	2280.01	1373.32	645.93	1485.73	1131.42	500.14	569.04	324.20	374.53	418.59	605.25	268.53	395.77	465.02	536.96	296.04	175.94	129.39	199.79	71.36	132.40	181.55	154.80	265.15	216.61	138.29	90.85	145.02	109.81	167.48	218.80	178.17	79.45
989			81300.39	271610.28	280501.46	238314.64	93738.92	103827.17	66551.26	15171.33	11604.40	8280.33	5020.03	4993.70	1937.99	888.79	953.52	669.77	747.16	1169.76	1259.51	1105.85	736.52	533.50	1310.09	731.25	265.61	249.88	171.01	104.73	138.62	137.24	169.12	149.62	158.75	129.23	133.11	107.14	82.60	130.12	111.83	88.23	125.91	125.73	45.92	37.10	74.24	86.67	89.11
990			23478.16	158797.93	162356.51	73206.09	60043.13	129662.27	57536.22	11467.00	6267.03	5570.93	4446.23	3577.27	3500.44	1643.49	1247.89	820.89	1020.64	701.40	413.64	416.77	367.97	376.25	591.57	574.92	335.27	217.13	210.23	248.75	318.60	223.09	202.93	327.83	391.83	232.81	213.93	179.52	124.30	130.65	156.11	181.02	126.63	111.35	115.44	108.34	106.33	93.74	112.92
991			263656.71	1653436.37	193310.10	178852.15	110622.23	104904.75	52341.96	17390.92	10329.79	7003.44	3025.92	3620.09	2611.89	1369.34	1975.82	1390.33	610.38	911.73	928.65	546.64	967.90	857.99	651.62	721.96	680.98	344.88	330.97	675.39	642.17	130.85	69.55	298.87	218.28	241.76	363.23	256.60	222.41	223.78	164.23	221.71	189.90	216.99	125.48	138.40	259.16	206.14	112.47
992			134846.18	664183.62	57273.07	37930.89	48432.89	52818.15	54159.24	9736.38	16441.33	6218.56	2555.17	1653.31	597.92	650.66	648.54	788.00	617.65	561.14	452.25	480.83	447.31	780.46	1637.73	605.05	263.57	570.41	319.02	208.99	278.95	289.71	221.85	254.27	190.63	205.27	244.34	275.59	366.95	185.08	211.04	194.12	164.22	89.36	171.75	155.52	194.28	87.80	86.65
993			214280.78	1925819.37	64046.77	34390.67	39942.83	43723.91	23948.78	5914.47	7978.10	11520.44	11685.07	11489.57	8014.30	6038.96	6209.06	6214.19	4959.63	8499.06	5452.52	10461.32	7724.92	3564.47	3159.22	4227.31	1995.97	4974.05	4663.05	2688.13	1316.77	2834.45	5120.79	3103.30	2311.67	1838.27	1640.94	2476.40	2682.39	1096.34	1272.33	1007.34	2519.05	2405.72	2526.36	2685.20	1266.26	2132.15	1609.90
994			131862.29	869172.68	128106.93	42240.52	35449.33	44532.10	24845.27	12467.59	6140.74	3972.22	1317.70	2119.54	1993.60	771.86	806.03	533.16	828.23	1675.62	684.96	768.40	555.14	723.96	514.36	535.56	296.41	411.66	663.74	401.50	510.76	450.21	554.12	512.93	238.17	570.75	378.48	178.56	196.35	130.81	341.48	158.45	266.82	363.93	258.33	205.57	121.83	237.12	198.20
995			651892.93	4172114.00	302594.25	40214.33	42222.57	57652.82	26888.71	9345.24	7643.10	5088.61	8517.40	4544.27	3705.54	3018.32	1894.62	2177.06	2231.73	4395.10	1565.87	1998.38	5462.11	3417.46	1257.51	1546.52	735.98	901.90	2235.28	716.91	842.26	1973.20	1436.71	1278.59	1997.19	1527.49	1045.97	1111.50	2277.67	1274.16	666.30	598.51	558.45	689.25	836.11	1068.12	1242.88	607.65	817.17
996			95869.75	232172.21	128305.42	38806.69	23796.94	61428.03	59152.76	7070.17	3832.10	4156.63	2358.34	2272.11	1607.55	1372.86	1219.09	2303.93	1503.09	617.17	829.67	528.14	422.49	469.18	579.66	390.60	515.53	566.34	311.66	353.77	454.96	243.46	323.89	375.51	355.45	319.18	290.07	184.54	338.63	211.30	325.80	261.52	127.04	127.66	233.62	287.50	97.92	237.62	353.11
997			84259.43	787511.25	38501.18	41707.50	57990.46	48766.21	24231.61	11697.91	9622.13	7151.81	3666.71	4000.16	3025.48	1938.57	1671.73	1678.25	1156.82	925.94	1883.97	1891.39	1498.27	1326.85	1074.18	1116.25	719.02	607.31	288.65	396.43	528.78	319.86	434.30	1088.33	884.57	1035.13	824.96	322.25	470.03	746.84	540.84	521.23	487.24	579.26	328.59	739.14	563.80	738.19	315.63
998			128988.82	676833.87	131302.10	82409.67	56430.43	43334.01	51416.33	16479.30	4299.26	4122.22	3077.16	1235.54	546.57	842.35	634.47	1031.21	729.75	767.96	1141.92	976.17	421.24	113.62	323.58	277.30	180.94	267.12	162.16	178.23	303.10	668.55	483.56	323.75	147.14	157.42	98.16	252.48	112.56	53.49	96.79	142.57	158.02	114.82	221.56	66.58	119.32	266.47	98.14
999			119637.75	341733.09	105188.80	48499.95	93998.42	83476.89	37709.43	6587.46	4951.07	4019.07	2510.77	2636.26	2684.39	1755.02	3135.53	1630.11	798.03	1595.92	1297.53	671.25	555.98	1258.09	1230.66	639.27	376.71	439.31	488.29	500.17	659.13	394.07	576.85	1367.44	897.33	535.26	535.27	286.53	487.80	446.33	255.43	333.81	214.34	82.95	105.03	236.17	274.96	326.45	325.87
1000			36508.53	339213.00	48191.56	25550.80	25698.52	29823.11	58831.50	33916.78	10460.67	6472.21	2405.36	1862.86	3895.33	3036.82	1506.24	1776.66	2583.07	860.63	918.33	2769.26	2091.53	1171.22	2016.34	2728.86	1289.91	2014.91	1076.06	1270.94	1099.33	353.54	348.30	714.35	575.45	588.45	888.55	761.00	417.33	565.49	645.95	420.70	803.32	945.50	182.45	438.70	363.52	360.10	344.41
1001			48264.18	126150.05	116352.72	115145.92	63331.48	65869.23	34261.94	17661.34	10896.60	3971.15	2564.04	2562.43	1511.34	1684.76	1637.12	2320.27	2430.48	3035.67	1821.58	818.60	636.87	520.37	446.94	395.19	313.53	303.69	356.81	297.37	431.34	468.76	315.12	346.88	308.91	369.96	134.30	151.64	145.42	321.86	232.99	149.53	128.20	151.89	165.92	196.72	131.75	139.81	259.32
1002			48013.03	676355.06	46539.60	16403.23	44480.53	81226.57	58865.66	11417.32	6143.97	4502.51	4298.67	1831.04	1254.19	3065.69	1129.62	1837.11	4339.28	3026.43	4012.57	2429.36	2699.99	2345.89	1377.45	2187.22	2890.79	3127.12	4019.89	2017.21	971.07	696.53	506.31	277.83	933.31	719.14	626.96	952.75	1342.61	1729.27	721.65	500.45	502.92	577.84	248.54	272.87	262.62	193.99	367.23
1003			114055.03	465772.87	338245.28	155545.87	43605.41	90688.04	50911.49	16673.45	17281.81	7166.62	1810.42	1917.20	977.84	3570.47	5427.21	2032.52	1511.36	2400.12	1813.71	499.34	1976.48	2497.99	1004.48	908.89	934.39	2135.99	3444.98	2096.36	1883.30	962.68	1316.16	703.42	843.34	814.94	605.40	471.97	322.77	396.90	686.02	510.39	331.12	158.15	242.58	291.61	321.58	1189.47	2376.98
1004			276334.43	891540.18	163846.07	43583.21	48064.01	32224.27	32642.47	5398.48	6182.92	4655.28	2468.10	2110.67	1303.85	1792.84	1353.22	1505.63	1032.91	1346.64	728.85	1231.71	417.59	762.24	983.80	561.57	654.96	432.55	707.63	645.48	475.28	179.00	237.15	256.22	247.58	413.08	277.73	179.00	468.29	283.82	242.08	383.04	169.85	144.83	464.54	497.61	493.89	403.87	313.67
1005			89725.60	504487.84	104167.95	51201.17	40878.13	39611.47	15567.15	7539.03	6731.37	4159.07	2805.30	1489.18	1001.53	1606.06	1049.07	1688.29	1882.26	1439.69	1250.99	849.99	675.36	983.18	746.04	555.96	825.21	994.49	845.80	345.11	494.97	446.20	245.37	310.02	390.98	402.19	310.98	251.22	153.39	146.48	250.52	541.87	503.52	349.84	173.30	265.19	203.80	205.09	133.13
1006			169564.18	1683323.25	159847.64	37528.80	21941.51	28420.04	18515.03	18585.49	18609.93	11852.70	3930.04	3699.36	5503.39	4437.85	2665.36	2603.15	2795.26	776.54	1673.81	926.28	674.77	1195.98	995.00	1103.59	1179.10	560.86	567.64	420.62	1123.12	1338.66	819.16	532.79	996.70	440.76	682.49	1012.96	1176.40	1366.99	1694.53	317.99	590.60	395.98	988.89	706.32	406.71	218.77	486.20
1007			87786.39	835722.25	535560.68	1436524.75	401442.78	85728.17	78254.14	16556.01	9971.48	11700.65	6107.46	3507.79	5856.14	4828.05	3626.95	2487.45	2804.25	2036.62	1533.46	2325.28	1068.04	677.05	1427.05	1013.84	239.53	1613.71	1273.63	556.19	607.16	828.13	1036.75	695.75	366.57	332.75	758.34	412.84	159.20	351.40	278.31	503.04	337.62	562.36	209.93	325.74	306.20	343.67	225.79
1008			61870.73	160075.28	76677.34	85188.84	38819.87	36420.52	24239.51	9796.09	9547.85	3859.66	1676.07	1550.32	1610.29	1295.76	2718.74	1396.51	767.76	426.46	898.23	611.82	323.77	329.05	322.20	126.04	173.81	343.98	369.10	184.94	308.03	279.01	167.57	186.38	208.87	223.56	290.17	219.40	150.79	162.35	147.74	213.64	249.38	227.02	148.57	63.58	56.10	90.85	62.62
1009			221453.96	2496905.00	164950.60	146403.34	128721.14	210913.53	137782.32	39525.80	13887.49	19319.71	6356.06	3806.18	3672.11	3112.41	1683.76	1554.50	2496.01	2013.90	2276.38	4727.78	1126.47	1362.24	1991.15	774.31	209.83	457.13	1547.07	1516.85	1326.46	485.55	889.48	1186.25	471.14	435.91	560.28	444.07	455.79	661.34	381.26	271.68	665.39	544.23	716.91	323.11	220.48	280.59	409.14
1010			417974.31	987921.68	172486.90	47677.03	50520.64	52636.07	69539.26	19030.36	11212.70	7424.74	3918.26	1186.57	1171.07	1447.44	1629.36	1439.71	787.05	1715.51	987.60	1334.90	996.12	742.89	205.79	213.22	212.95	596.13	540.22	426.47	225.04	195.72	544.20	558.12	434.96	129.21	185.67	117.03	276.36	123.11	44.03	104.92	287.18	444.68	172.82	279.30	307.66	181.87	246.50
1011			791595.56	1365715.25	304518.84	169525.01	54783.20	72818.21	30496.74	9804.29	11140.26	8909.38	4477.20	2043.84	785.10	770.24	1067.04	1202.59	701.07	762.93	884.74	1566.21	1127.47	946.71	874.98	592.59	168.12	596.05	777.08	811.40	657.47	395.53	808.61	634.79	253.81	309.93	99.64	206.02	167.67	282.56	491.69	300.22	418.05	393.64	305.89	234.63	162.22	179.02	140.09
1012			2238157.50	4327635.00	626289.43	234941.95	76811.05	85391.04	46926.42	26609.54	6524.23	5041.74	5753.00	5833.34	1976.80	2245.43	2508.04	1443.05	1918.68	5388.46	3025.81	3978.52	1404.44	952.39	725.54	1137.86	861.09	1147.76	654.52	1952.56	627.63	863.25	1335.97	664.02	761.55	572.29	677.82	282.54	303.42	617.75	1025.61	955.58	694.07	902.36	260.66	345.64	555.15	422.82	383.52
1013			503880.03	1526753.50	178308.62	60133.14	56795.93	80839.14	67746.35	17693.80	4854.43	7881.26	7695.66	3079.95	1858.95	961.05	978.40	1323.56	1570.17	857.33	298.30	522.71	1143.70	1879.61	1499.77	1359.41	510.95	307.13	448.04	601.66	268.71	332.20	309.76	240.75	259.45	177.40	150.72	84.37	233.60	413.04	372.26	305.49	159.57	127.59	149.43	137.83	144.46	158.37	164.42
1014			133694.10	280050.78	286137.62	159711.75	34543.25	97235.21	81314.60	15002.93	13224.74	9507.05	4121.62	2410.10	2061.53	1524.33	1421.04	1455.62	1219.20	590.40	735.72	584.51	365.21	297.40	483.48	782.06	1020.48	185.45	289.24	188.73	241.44	375.44	226.72	465.23	272.29	372.67	342.26	278.02	302.20	207.55	171.06	133.45	297.62	479.72	342.11	201.55	222.93	249.26	190.60
1015			112152.14	304120.87	115553.10	80361.43	81273.07	59012.61	85238.95	44497.69	20778.83	13323.43	3814.54	1714.02	2190.05	1208.33	1356.37	1463.71	1286.04	1736.32	2122.57	1511.84	2398.02	747.75	1059.92	1040.20	661.12	323.68	635.83	598.09	510.42	701.85	526.26	344.35	350.89	558.86	446.46	192.50	397.96	510.24	307.18	273.49	339.92	229.46	214.99	146.17	150.74	40.18	139.99
1016			16302.76	175714.09	68341.25	39475.69	51917.02	14484.83	13692.24	21987.62	14793.12	10036.16	4890.63	3211.24	1593.08	1225.33	2771.29	1952.17	1408.22	2650.86	1866.44	371.57	903.35	972.79	1205.12	254.81	316.44	630.02	536.97	298.01	639.06	672.90	737.54	419.88	303.31	270.83	485.93	270.77	177.92	165.56	239.55	179.54	126.42	244.23	294.08	227.12	277.63	194.63	146.18
1017			86759.06	471042.34	199548.31	137479.46	122155.28	73323.49	57074.78	32172.07	4783.82	3319.76	804.14	1959.61	1346.27	1824.83	3827.72	2709.48	2233.50	2491.90	1441.52	937.31	1230.32	685.51	1508.84	769.60	799.82	1344.28	676.68	398.97	898.54	1252.36	966.14	399.84	1482.30	830.11	305.08	466.17	628.55	207.60	107.27	373.32	290.24	182.43	225.45	374.22	423.76	251.61	444.27
1018			93966.45	507813.71	231170.81	98102.10	63407.53	101363.00	73470.67	17957.10	4886.72	3771.93	2707.77	810.92	1055.22	997.04	702.66	526.25	1519.68	1393.73	785.33	1136.99	617.82	345.38	355.32	331.74	212.32	273.06	504.74	417.19	360.53	446.10	276.87	323.41	328.23	212.75	82.97	89.75	100.24	172.76	122.84	167.17	207.22	188.62	114.40	99.97	117.12	66.41	86.34
1019			174822.03	3030000.50	396558.65	112756.92	54741.14	36776.90	30871.66	10370.64	5292.88	1841.27	3384.35	1776.72	2273.32	2534.31	1651.37	2723.54	2216.83	2390.47	1256.18	1581.10	1055.99	1479.46	1290.49	1161.00	1002.27	569.23	335.68	549.94	1180.63	840.80	632.56	335.57	790.68	1463.44	613.23	300.41	467.52	933.00	361.52	95.25	436.43	310.02	583.28	496.17	665.03	307.97	235.47
1020			1270938.50	2868387.00	347350.12	110381.54	113356.00	71092.75	23627.83	17171.44	16997.46	14442.58	10365.72	3066.67	3653.47	4796.73	4927.00	5185.52	4049.66	4462.78	1422.55	3012.73	4105.46	5413.44	4803.87	2796.17	1360.38	1158.58	803.78	736.67	2166.22	1429.05	963.95	1873.58	1838.64	1156.38	831.76	595.74	1105.77	676.51	952.31	394.33	524.58	392.71	428.08	302.69	525.02	424.87	257.42
1021			270063.15	1015588.56	648776.93	364674.31	237837.34	97411.99	72765.37	27723.55	11416.31	7453.76	4720.57	1917.75	1222.75	2085.08	1232.02	1045.40	2561.87	2466.46	1864.05	1725.19	1344.33	988.15	383.88	470.22	700.57	612.19	454.14	448.58	917.40	730.78	266.57	283.05	237.65	227.26	664.05	637.66	451.21	339.74	391.54	383.71	366.87	386.46	313.25	362.09	333.58	125.25	159.24
1022			73979.31	415298.75	88005.27	115984.77	134141.79	53905.31	26134.61	9509.50	8888.48	5170.22	3131.76	1476.50	3118.76	1290.91	478.95	1170.45	2348.28	2118.80	1241.93	651.84	632.23	804.82	460.71	344.54	231.42	504.86	544.37	350.51	514.79	294.69	341.72	259.25	244.96	137.80	253.52	291.84	186.28	189.55	191.09	75.85	107.85	178.96	171.92	124.70	155.64	173.87	117.75
1023			84223.21	950424.31	193043.67	79898.53	61842.99	54151.26	23991.73	6687.73	4660.90	5535.26	2250.41	1495.49	522.99	1236.57	818.55	454.48	726.17	703.81	722.50	526.92	148.21	207.63	375.85	482.38	291.74	114.01	172.41	273.18	211.68	144.53	239.36	363.29	220.39	304.81	161.76	74.09	153.38	379.20	162.12	106.99	100.91	112.50	102.96	142.03	106.08	165.12	187.24
1024			46021.72	137277.70	168497.79	144063.15	139550.79	99808.75	61543.52	17895.35	4175.72	3314.41	1619.08	476.50	1164.70	2279.65	1688.44	1803.26	1458.00	643.08	375.55	329.17	232.55	375.70	532.07	719.55	220.46	235.78	172.03	328.13	212.03	88.82	133.26	130.05	109.77	86.24	156.69	205.88	211.52	84.48	52.65	58.91	56.33	67.24	68.22	124.68	148.81	122.26	120.67
1025			53473.35	168988.04	105020.88	42382.02	34342.43	32355.01	16890.91	12156.21	7443.19	5586.63	3354.28	1595.37	1389.60	1156.13	1364.83	949.38	1386.43	1314.81	1247.64	825.15	831.46	537.00	678.00	438.60	142.49	249.11	487.23	451.98	526.13	257.25	268.75	399.07	299.67	270.27	169.33	95.39	310.18	430.75	404.37	191.48	123.34	192.53	207.74	164.87	235.31	187.53	74.34
1026			43956.46	225826.10	97660.49	99695.00	90983.63	81387.36	50155.44	13976.70	9011.25	7670.65	3035.81	1775.73	1298.26	2083.27	1845.61	2611.23	1280.73	1006.21	986.14	716.38	530.62	436.44	780.51	483.31	327.98	701.08	566.65	536.69	388.42	378.97	265.59	212.34	184.33	216.09	227.84	244.38	273.50	319.23	426.72	243.76	338.90	227.71	197.92	172.94	119.86	132.71	113.22
1027			53228.66	186334.60	129037.44	62032.88	30768.35	71723.41	121100.05	22028.90	8426.98	5105.42	4444.00	2429.22	1987.16	685.42	785.31	727.47	413.91	1581.08	1151.06	511.46	699.50	538.87	370.55	308.97	315.49	343.88	479.05	450.05	227.61	94.92	131.00	197.86	268.19	188.92	143.73	216.57	125.01	119.51	61.05	63.62	131.97	149.38	82.82	78.89	85.78	54.61	39.20
1028			58029.91	243326.46	67141.85	287284.06	134929.54	79982.29	163028.98	100171.09	34490.08	6872.71	5847.47	4736.09	4501.87	3925.16	3137.29	1950.16	1524.53	1514.13	2257.57	924.45	522.15	337.56	181.74	73.18	273.86	255.27	237.78	254.50	296.05	226.27	185.60	255.77	261.73	120.78	91.95	161.98	92.38	105.50	155.60	173.71	149.06	123.86	93.62	105.15	89.94	96.43	49.63
1029			55072.63	574637.37	195669.04	170634.85	66317.89	27675.79	24589.81	15740.46	14800.69	9608.92	4642.93	8269.95	10178.64	21443.64	13716.48	5694.99	4600.72	5881.85	5442.67	7488.27	3546.02	7279.42	4521.75	1864.66	1221.50	1655.03	2393.54	1735.93	2543.07	2256.75	3470.54	5334.35	3108.39	1482.22	1745.11	3224.45	2702.56	2827.58	1496.32	1002.85	1715.45	782.15	859.41	875.91	882.04	825.57	1489.77
1030			85759.95	354848.00	148523.87	79893.20	26881.19	64509.66	58674.53	17493.26	6495.74	5629.52	3421.82	5260.40	2042.79	1908.60	2151.17	2160.37	810.90	1318.03	1555.43	1736.39	558.91	808.89	1177.31	995.53	917.90	676.38	495.52	526.00	734.39	586.00	633.85	730.05	1123.04	708.65	477.02	343.01	337.31	356.33	296.41	144.69	69.98	162.93	253.20	188.95	221.96	291.20	290.72
1031			146492.31	383930.46	62684.47	50610.66	39470.52	19311.89	64149.37	17904.80	3856.90	2317.11	2562.25	2888.12	1574.11	1993.45	2005.23	1517.73	1460.77	1418.87	1768.20	1165.50	589.14	358.40	351.71	497.63	486.45	1037.99	584.53	350.60	287.93	286.74	186.68	178.02	235.79	213.24	317.25	241.52	225.62	218.98	231.35	259.01	309.60	254.88	154.56	28.66	19.01	139.13	221.45
1032			32770.81	303401.03	148666.28	45098.08	54535.70	84317.28	79071.48	17811.26	4464.35	3396.59	2227.99	3022.62	1384.77	2165.55	776.19	877.73	1012.68	1665.23	1740.46	1025.36	909.34	1067.25	1834.23	631.00	152.55	245.10	410.84	619.81	564.22	459.54	455.54	417.39	692.30	455.24	317.84	702.03	235.61	307.44	288.06	147.99	203.17	285.35	126.53	170.33	437.72	311.25	83.51
1033			147080.65	315466.03	55246.93	81210.09	77551.67	76753.96	38227.81	13739.18	7488.73	5086.18	3575.58	2315.26	2064.56	1776.21	2476.26	1826.72	1157.14	1027.99	969.70	666.89	709.82	586.96	258.53	276.20	187.45	211.14	238.84	238.37	201.15	194.78	207.67	120.12	128.66	206.29	78.11	74.09	90.15	47.72	70.00	75.37	107.32	150.69	144.24	119.43	108.57	156.92	116.98
1034			104283.61	343545.00	75730.27	59198.21	39644.08	86503.15	74875.20	14081.39	3998.81	3141.01	3551.97	1671.14	1461.32	1745.29	1639.65	1061.82	685.51	731.86	665.23	617.33	569.01	380.42	279.83	149.59	203.48	368.57	148.22	313.15	317.39	327.80	387.22	243.03	120.17	98.95	86.32	191.09	140.52	81.91	103.46	194.52	273.19	186.04	127.52	113.17	87.18	72.07	100.80
1035			12806.83	211619.96	179512.46	390489.50	178678.01	119866.41	65395.56	11378.89	13395.20	6916.18	3229.00	2172.78	1462.28	1630.31	1086.27	2094.35	2087.20	1061.68	218.08	636.49	1274.90	482.49	269.08	675.61	503.53	319.33	402.55	291.05	230.47	203.08	329.06	422.32	584.07	296.58	158.16	221.77	221.45	304.25	196.27	63.36	127.26	265.36	80.22	81.44	75.09	40.45	61.94
1036			79480.09	496684.56	81505.98	138460.01	202134.51	172233.18	107803.04	46481.53	9326.82	5640.75	2648.18	1976.17	906.31	2672.75	1494.92	583.29	1218.79	1120.90	1295.86	615.60	613.51	464.48	467.24	682.68	244.44	310.41	195.79	253.46	252.33	164.11	284.36	354.53	266.38	142.70	187.44	285.50	68.68	106.63	257.98	141.47	89.14	239.89	160.96	106.92	155.32	81.22	74.03
1037			174841.01	1060431.62	42333.67	45768.25	22077.92	44966.52	29725.00	10798.11	7361.07	5932.52	2746.43	1918.22	2194.09	3290.23	1990.03	3146.90	1830.72	1961.51	1213.55	1975.48	1719.65	2709.66	1422.08	773.57	472.74	723.80	507.94	586.05	863.72	2098.30	1156.43	933.19	1294.78	711.39	994.55	504.25	1251.90	644.20	484.24	687.23	330.95	388.25	232.31	1265.91	1532.33	163.77	670.96
1038			40954.50	441953.21	108732.55	77276.46	108330.70	128684.42	58208.31	23914.01	15081.26	8172.13	3449.25	1943.18	1813.17	1340.97	2143.95	1540.21	963.51	986.86	547.54	441.72	573.64	202.21	386.07	420.15	357.50	173.33	174.73	341.50	649.19	312.40	240.55	212.56	389.45	354.80	240.51	268.82	171.02	88.28	191.30	219.17	380.06	431.26	351.85	214.52	109.37	140.27	88.69
1039			138505.53	694150.25	52925.77	70239.88	40287.94	31742.66	42915.28	9651.02	4556.28	7228.58	3810.78	3711.27	2536.12	2565.01	3094.68	3069.74	1052.84	2305.83	4299.01	2463.18	2860.84	2151.80	2388.00	1028.15	2148.08	1748.59	1163.25	828.76	978.53	2839.52	1475.49	1040.04	1170.88	1474.76	1778.58	1459.52	1504.59	1329.38	1206.34	707.80	777.11	396.90	524.73	451.29	523.78	601.54	420.17
1040			751855.31	2289599.25	215264.60	30097.91	44808.33	51874.09	15359.23	9488.21	9086.66	5464.43	1951.78	3422.62	903.88	5801.46	3730.38	3411.19	2932.49	2962.68	1345.98	487.94	1361.26	3607.48	3353.24	545.76	726.31	1050.34	1310.48	249.18	710.54	1662.45	915.46	424.11	449.92	498.37	2133.47	1701.96	888.10	285.15	485.43	1413.67	719.98	349.15	240.35	711.93	627.73	653.72	232.20
1041			33134.30	160813.70	58883.45	86490.30	35484.30	48996.68	63833.81	6066.41	6007.95	4033.83	3555.26	1077.26	798.25	816.85	1170.52	650.96	595.09	669.01	974.94	1110.86	833.38	436.60	414.76	442.63	247.27	198.73	153.70	126.53	236.46	422.61	385.33	230.90	183.50	125.52	228.14	243.58	135.33	136.84	128.46	143.26	125.42	165.31	164.69	147.33	59.16	84.31	78.77
1042			541986.25	1279780.25	288791.03	48990.76	17564.46	14281.93	12336.21	9967.15	5690.92	3886.77	3876.60	2118.42	1055.01	1687.43	1703.64	746.47	838.90	633.01	932.57	788.33	1027.37	842.46	410.92	566.55	637.41	1045.17	817.22	366.01	599.04	462.29	226.09	338.44	403.71	253.53	191.85	227.32	232.10	187.47	186.71	242.79	227.79	205.92	179.60	186.11	166.33	216.12	154.12
1043			22706.17	245953.98	102072.74	88860.23	65248.51	34259.82	40474.86	8424.07	3526.98	2887.77	2415.54	1007.81	1239.27	659.72	234.59	585.16	219.03	273.07	617.18	525.08	674.67	647.59	987.06	413.29	283.11	137.96	102.65	163.19	131.57	77.20	175.67	193.39	153.89	209.34	135.88	139.10	152.53	109.12	165.48	96.68	93.95	86.83	69.57	91.75	62.90	107.58	133.76
1044			330116.25	1152477.12	194350.71	63232.97	39268.47	46346.31	27599.79	13245.07	13997.28	5521.64	2657.09	3334.68	3349.16	2375.43	2475.95	510.95	861.49	2201.44	1621.72	2121.82	2231.87	698.81	1675.47	967.93	1053.41	782.67	843.76	478.24	594.43	775.88	1774.39	422.74	315.09	505.27	344.56	310.92	391.46	487.60	578.30	323.21	205.08	336.42	244.66	320.30	205.71	165.48	245.31
1045			261391.28	405774.62	67769.47	25338.45	43009.07	43168.62	13755.41	2975.01	4160.57	5098.11	4441.83	939.21	1095.29	873.75	1572.53	1157.40	1215.42	1360.11	472.51	1639.51	1008.23	463.17	276.06	643.46	572.28	515.39	719.67	618.27	878.89	889.59	520.22	316.36	296.38	190.18	202.20	285.42	280.85	612.04	562.66	295.33	195.32	204.60	153.99	171.66	229.24	304.98	173.82
1046			99955.57	313870.93	55887.19	57023.05	49394.91	44478.08	34928.79	10887.79	10182.75	3772.26	3943.55	1540.66	1068.54	1906.67	1430.25	1740.29	1057.75	658.94	884.47	1421.42	1368.36	1114.68	731.95	971.72	642.33	587.92	419.95	522.46	782.81	474.01	179.25	165.78	387.15	380.42	153.32	262.72	291.87	354.24	204.86	109.41	218.99	306.11	265.99	296.00	269.56	161.97	171.37
1047			79937.92	373133.15	58823.58	52372.84	69345.66	117396.68	73097.49	16535.94	6422.11	1841.51	1137.41	1720.89	1039.97	1780.45	900.29	781.40	1131.63	805.81	949.83	815.13	305.38	202.83	360.22	383.10	829.89	571.91	528.74	512.39	261.41	137.28	416.24	258.26	188.97	193.15	161.83	173.85	172.85	85.29	87.61	94.62	130.78	74.49	255.66	120.46	86.52	75.17	83.91
1048			411276.46	1481142.50	84817.07	33963.56	41918.55	53741.80	92672.42	38368.03	13807.40	5292.28	2761.56	1955.68	1904.01	1172.98	833.47	997.21	960.57	1009.72	843.68	604.34	584.29	637.63	600.41	572.36	387.51	576.31	302.68	523.15	277.15	447.44	190.69	233.13	196.61	142.71	259.71	192.70	365.49	140.41	153.56	168.79	237.43	177.58	226.44	339.53	208.90	228.59	177.69
1049			292472.81	652838.50	68123.57	20740.85	21101.80	29136.24	32940.05	13280.29	7787.81	6805.62	1572.73	1289.05	781.56	660.32	1192.87	1157.18	493.74	1143.71	654.97	1148.53	832.43	327.99	1225.67	508.37	287.92	489.94	298.33	271.49	164.44	210.24	180.77	230.28	401.19	256.14	227.23	123.03	263.13	185.54	191.41	146.52	250.51	229.90	189.58	93.31	94.72	130.17	45.49
1050			79926.71	383319.18	119145.26	31436.18	36804.71	32238.60	17574.20	8331.98	8004.31	4564.23	2069.74	1705.21	2382.85	2253.74	1239.84	423.32	552.36	1650.92	583.65	1006.56	714.49	316.36	500.65	568.11	759.55	443.25	663.63	1571.29	983.28	749.99	369.57	215.31	172.52	220.81	255.25	246.08	381.49	321.35	361.81	535.52	300.31	214.31	240.96	182.20	292.20	304.12	267.79
1051			604249.25	2364995.75	297718.59	72173.81	59823.97	80615.90	33464.39	7457.67	4679.74	1397.01	1630.72	1476.16	794.61	1337.20	2866.02	3416.29	2100.62	426.63	646.44	788.13	1313.89	518.81	358.34	364.85	719.60	548.60	341.41	360.05	284.78	428.99	456.55	451.95	381.83	577.67	338.15	250.19	292.75	154.85	212.25	159.70	805.19	188.37	371.92	191.02	79.02	211.18	126.45
1052			48338.00	1276757.50	104437.05	35356.29	29637.78	48299.29	25165.66	7471.90	5982.32	2641.34	2333.61	1101.39	1017.12	1968.81	1251.64	1962.83	2361.80	612.11	941.81	713.76	630.67	726.54	685.94	648.50	1128.00	619.64	378.14	190.80	593.95	519.63	610.54	364.22	406.43	277.88	500.98	620.70	384.34	504.75	295.66	548.88	574.57	356.78	148.32	310.63	209.48	128.65	293.33
1053			204935.82	739497.75	84352.13	8220.40	19870.94	46529.66	37386.87	7195.52	5076.58	2725.53	1207.06	2368.52	3871.38	3384.09	4837.01	2856.94	1388.83	919.40	418.37	571.28	372.22	203.69	798.14	442.60	419.85	294.09	156.08	187.15	285.62	393.09	396.10	251.07	298.84	293.03	242.37	184.34	222.40	175.09	152.24	154.43	104.84	120.88	87.01	107.22	64.23	85.74	176.70
1054			79577.01	316247.71	117549.90	67097.48	23987.82	58489.31	45716.31	19921.38	12249.11	2333.28	3751.37	2464.39	674.81	875.29	550.79	418.89	910.71	1226.92	1076.45	1328.66	745.10	299.87	495.69	400.96	185.06	159.52	58.55	170.77	81.98	300.05	407.59	213.30	202.64	195.66	234.23	168.48	73.68	168.61	181.53	150.57	157.27	186.55	79.60	89.37	85.53	127.01	70.10
1055			71848.58	602441.56	204450.39	111060.47	99800.33	84757.95	52815.76	17735.23	14450.29	10655.93	2854.10	1371.75	1718.59	1453.64	1107.03	2131.20	792.47	468.99	489.66	1041.66	1112.74	795.78	848.57	820.23	948.48	467.52	423.21	478.51	493.35	480.85	398.21	338.27	222.81	314.72	355.30	281.09	197.40	102.23	202.62	163.05	300.01	215.36	143.41	149.05	195.34	179.81	123.28
1056			134350.60	419571.15	52287.91	51164.53	33864.16	18480.00	22329.25	10813.46	8223.71	4756.43	3204.71	1897.43	1558.20	1259.61	689.28	642.51	489.75	556.46	1239.38	672.38	726.23	641.87	705.11	225.78	400.36	415.73	238.66	251.36	205.98	123.19	122.59	212.92	244.04	187.51	174.70	173.33	106.57	89.94	82.39	78.99	179.18	75.57	139.22	99.65	64.34	142.90	173.01
1057			126572.63	180492.62	48329.80	99001.76	68982.37	113563.60	56648.62	14116.92	7496.72	2664.35	1930.26	858.97	758.32	938.77	364.62	1469.96	1035.00	1374.80	753.72	1106.80	532.32	196.32	150.52	241.03	334.32	416.26	322.94	397.46	356.88	185.83	131.08	201.89	245.20	201.90	107.35	117.93	119.86	94.88	140.04	70.29	123.58	122.78	111.77	97.53	43.75	133.83	107.77
1058			829948.93	2177390.00	425409.21	135548.06	24359.75	33892.47	41589.47	17680.54	6919.85	5553.03	1589.35	3511.37	2678.60	2799.16	1847.28	1646.39	2405.20	2160.98	2122.24	2152.43	1683.75	2130.13	1144.51	982.70	1619.17	797.19	1031.87	1766.79	1728.88	1910.40	1575.23	1191.44	568.95	611.45	355.23	432.11	566.56	291.88	557.02	438.49	433.60	498.92	435.07	382.97	260.01	651.56	574.38
1059			32308.20	299505.21	263259.78	73895.50	20548.26	38662.35	33739.23	23912.12	17839.59	9606.52	5163.55	3207.06	4933.25	3634.85	3442.67	4219.09	1763.31	721.73	913.60	593.50	1006.83	1249.33	2124.56	838.16	502.76	493.62	1332.08	952.14	772.51	1180.88	1349.40	1662.46	389.84	336.21	570.32	451.72	1066.33	488.11	522.87	565.24	267.54	642.91	670.45	353.63	544.35	671.15	505.80
1060			110782.30	402578.68	173294.00	64826.78	42332.20	56347.38	33607.39	10227.00	7441.40	5465.90	2722.19	1776.54	581.33	342.84	656.46	867.80	1007.18	703.92	1414.36	962.22	548.60	569.81	226.18	467.27	272.04	185.32	361.44	263.01	190.95	126.72	261.57	337.45	183.40	109.26	119.76	88.10	96.56	133.78	128.07	107.30	113.92	158.79	101.73	134.92	127.21	137.21	125.86
1061			560752.18	1183137.25	128012.86	56464.36	41792.78	55809.87	26542.67	5083.89	4817.28	6793.19	2609.36	1162.57	428.44	1268.30	780.32	731.16	601.42	993.12	724.67	614.04	1035.12	884.36	408.65	469.59	316.20	258.33	227.74	209.01	139.76	190.78	201.00	326.63	233.97	201.78	211.51	148.41	196.28	136.28	87.25	116.50	119.23	140.01	106.06	131.96	128.14	135.45	156.47
1062			73402.32	233106.29	125206.48	73864.92	88283.62	101730.04	43472.58	7136.40	6914.88	6341.50	2565.26	1309.92	1562.99	1545.11	930.38	1061.32	1761.81	1927.20	1697.30	936.72	686.99	638.51	894.37	634.90	617.91	817.04	1010.25	1046.16	393.56	551.24	345.94	485.49	598.38	337.01	810.83	746.25	387.52	645.40	705.73	487.45	165.49	203.60	390.34	486.06	157.68	211.78	373.29
1063			103839.17	771863.93	180320.60	61237.84	36927.71	42974.73	22455.05	17611.42	21235.28	7995.68	1778.48	1310.59	2012.09	825.85	909.84	1123.24	597.97	284.03	1042.60	1083.46	587.51	1589.45	1532.39	592.00	249.25	271.58	238.29	313.68	285.54	484.04	477.86	271.59	174.32	242.34	136.03	234.93	551.79	466.77	279.51	231.08	154.23	171.73	126.69	264.39	142.62	150.29	124.59
1064			152058.78	667479.18	214404.40	72174.08	118313.21	100512.06	27732.11	4042.42	6404.76	4880.26	5574.92	1769.50	1377.36	1113.77	2443.51	4738.27	7793.64	1515.26	3028.14	1545.95	1016.43	596.67	288.53	1489.69	1615.00	1119.84	1158.00	806.54	580.95	406.11	642.53	1005.53	969.66	581.65	286.98	645.00	270.73	664.59	690.86	296.19	228.83	268.96	150.74	195.52	250.77	289.70	817.43
1065			179304.21	867350.56	175179.78	100904.70	45189.32	26245.19	38430.92	17222.01	7731.76	4581.17	2853.81	1713.21	2158.50	1936.11	2477.01	1773.81	1501.48	2122.03	1222.89	1674.54	2132.03	1166.36	1214.95	519.93	711.16	965.47	725.24	437.82	429.82	431.80	800.82	671.47	411.26	375.67	377.54	568.09	320.43	395.73	366.23	492.69	404.12	190.92	117.79	139.52	198.75	180.41	157.15
1066			85541.81	270488.84	129977.58	64230.55	22939.72	44540.04	114694.92	50175.83	15079.59	4645.72	2809.40	2268.05	1391.44	1366.68	790.59	518.52	1204.29	960.08	792.22	308.94	485.77	611.72	1072.95	482.30	316.95	411.24	406.94	241.66	191.47	114.79	219.47	110.53	111.32	205.80	145.02	150.49	150.21	181.85	116.49	61.53	88.96	89.89	137.23	62.58	44.33	83.95	50.44
1067			98828.46	1720447.50	52671.24	18880.22	35170.29	55011.15	14587.37	7889.71	4182.00	3000.15	2196.38	974.98	832.80	655.22	1207.41	846.90	423.53	522.57	605.24	487.41	342.93	1244.38	382.73	561.10	754.21	259.24	338.11	294.68	263.59	302.71	515.54	199.51	592.37	415.13	278.33	119.90	191.47	341.77	211.09	235.79	427.92	328.91	84.46	443.17	574.79	100.97	172.41
1068			106394.46	434780.28	152885.39	52121.67	50069.45	25566.81	14364.41	7930.06	8107.50	7280.83	2537.10	3399.53	3196.98	2236.74	1049.78	772.36	888.25	1011.55	1065.67	937.69	895.92	1149.97	1822.72	2201.92	1809.80	748.68	1155.27	779.35	882.67	905.49	1408.01	573.81	431.36	521.38	433.94	397.79	304.07	315.03	513.52	369.50	200.79	299.85	245.52	416.45	484.41	358.03	363.33
1069			944334.62	1489217.12	344849.25	105491.78	38541.98	46978.17	43868.70	17653.00	11528.52	8319.33	5418.00	4419.65	1957.32	959.80	1672.80	1529.71	785.54	935.36	558.86	777.53	1470.37	674.31	1228.98	641.85	351.09	266.43	306.78	746.11	336.57	285.94	360.16	570.65	524.39	682.96	342.92	292.16	449.17	373.21	368.95	246.91	363.32	127.86	170.11	229.74	260.20	262.80	169.89
1070			42767.34	456534.34	68280.25	55268.92	37058.64	49766.23	33128.84	3007.45	3254.03	2881.09	3086.20	824.43	1098.06	415.24	514.39	777.11	898.38	680.16	902.39	1283.26	647.36	460.34	748.76	353.51	589.84	621.62	291.55	395.07	345.64	260.60	272.92	380.94	415.30	199.49	234.10	257.84	325.16	206.18	158.25	204.02	223.83	199.95	235.39	128.31	126.97	103.93	116.93
1071			145900.62	329392.65	137831.48	92364.88	16866.65	80811.26	63515.30	5357.00	3177.10	2390.77	1477.05	1108.11	1788.97	1917.75	791.17	656.25	401.76	618.74	566.33	515.39	371.67	487.44	800.33	375.96	218.06	205.01	98.24	121.78	386.28	309.99	172.20	165.57	150.12	93.65	130.40	112.96	52.13	91.74	119.90	95.11	121.94	95.88	142.06	142.44	126.49	87.04	72.84
1072			119588.28	351205.37	303196.93	270858.31	117205.37	39076.75	32344.04	14177.08	10643.02	5720.10	4483.87	2810.96	2313.78	1837.25	2190.15	1743.76	1085.71	413.54	541.09	2130.25	1952.85	560.94	532.14	378.04	544.73	436.31	375.99	318.86	208.14	253.71	328.44	178.88	285.52	441.60	462.50	284.28	291.31	149.13	227.00	166.66	132.01	180.40	243.30	285.47	174.13	643.22	418.52
1073			99554.78	1314278.12	202528.45	139847.79	72658.95	52571.58	30295.40	18933.01	20169.09	4396.33	12859.52	5121.55	7423.13	3313.11	8428.45	3434.71	2777.99	1772.87	3026.87	3402.38	2828.28	5839.03	4573.68	4173.89	2409.08	2584.54	4612.03	4136.26	1822.73	4133.51	3771.58	5749.33	3723.24	3261.89	2359.88	1537.96	2186.01	1501.63	1195.35	1174.28	1984.91	2775.67	1721.56	1547.41	2351.26	1217.33	1607.93
1074			71857.30	409139.31	36400.08	26688.08	18877.07	20877.10	16493.44	10913.04	3098.73	5903.67	5218.37	2757.48	1937.28	1371.24	1707.59	1394.20	674.12	1769.66	1549.17	2040.82	574.25	607.75	1716.75	2070.36	1413.71	482.96	915.61	773.51	716.12	298.36	283.44	674.52	614.88	750.28	947.79	1080.37	1115.70	960.23	767.75	263.21	548.32	230.27	181.40	198.53	255.20	526.26	379.17
1075			43093.86	121200.88	90597.13	64124.73	90501.17	75149.01	35471.68	11939.31	4271.39	5266.07	2709.31	2072.45	2462.93	1237.48	1044.52	1396.23	837.01	767.00	1272.03	1036.37	471.96	182.85	93.41	135.31	221.52	207.35	184.73	158.33	142.19	78.06	120.13	101.47	136.39	153.10	142.69	143.91	130.49	73.78	59.68	75.90	100.89	122.87	94.22	101.76	64.32	64.41	94.09
1076			179753.20	802119.31	129269.28	64017.08	46895.96	64049.71	24732.29	10021.88	3732.79	3214.38	2408.27	3274.97	1283.28	1062.60	405.41	704.85	536.42	372.41	1048.30	1062.07	650.67	864.06	1155.89	1112.84	711.01	580.76	215.00	116.26	133.82	292.10	315.12	319.48	252.73	190.00	91.97	116.19	337.44	378.36	163.60	398.32	470.09	247.21	105.78	247.21	281.98	371.47	308.91
1077			128426.40	626136.93	465016.59	352836.78	207247.03	84016.92	53563.75	33929.05	12618.38	3930.17	3676.48	2695.56	3654.35	1403.44	2248.17	1515.88	706.83	1188.29	1368.35	2804.24	1147.52	297.57	448.86	364.89	254.48	468.17	534.69	549.46	545.99	405.54	355.34	330.48	246.33	172.11	201.74	282.11	158.28	140.43	253.55	153.88	199.88	234.66	251.94	228.29	172.44	144.94	187.53
1078			203436.37	793433.93	250108.10	54758.04	65143.08	50247.02	56623.14	23970.14	12200.53	10693.94	6967.70	1878.16	1483.42	1517.51	1800.05	2432.50	1900.46	1303.22	884.05	1110.06	1212.20	933.24	771.86	667.20	456.03	466.28	677.25	703.44	253.37	640.75	586.88	855.58	502.36	341.24	266.02	261.25	766.80	509.36	272.68	395.89	393.34	329.81	294.85	262.74	358.25	435.39	349.30
1079			248153.10	1817161.87	129020.29	85232.42	58797.12	34143.41	18116.67	28117.99	18845.56	9814.23	8163.15	4362.01	3877.72	1915.55	1182.24	2801.01	1775.20	2118.06	1204.53	953.41	596.40	409.89	1738.45	1741.49	2511.58	270.58	837.83	787.92	1076.00	484.77	933.39	697.74	579.86	711.53	465.35	1120.70	2134.80	2220.08	1544.12	980.43	1427.96	960.10	335.88	599.37	700.03	1555.26	1249.36
1080			63754.69	169854.26	87782.12	73853.42	112405.82	97662.92	29077.57	18107.11	14533.12	11049.06	4191.95	1560.00	974.02	1480.67	1712.95	2620.82	1705.84	1201.15	975.89	559.64	313.37	173.36	347.98	419.35	375.87	355.44	289.95	263.70	238.54	501.88	380.67	133.63	143.94	98.00	104.33	168.05	213.89	153.42	221.58	128.75	71.88	74.03	79.50	92.89	46.45	51.12	109.12
1081			39811.14	271823.84	66214.81	130247.77	132239.98	50369.21	50519.75	26485.98	12382.02	3978.01	1792.41	2127.23	2125.60	1103.26	942.83	1576.36	1591.18	659.94	521.69	806.32	342.91	350.73	385.90	233.03	193.14	438.82	568.50	475.74	238.98	168.71	226.67	139.11	182.57	208.65	203.16	271.15	212.98	96.69	140.81	115.07	128.14	136.59	100.88	123.66	122.16	100.87	104.46
1082			25325.31	414261.65	242405.65	129335.96	20594.57	86653.42	52423.74	28422.32	14731.89	9724.28	4583.30	3055.22	1005.87	1220.88	2417.55	1463.62	1396.29	1482.86	1608.51	1043.18	623.35	1117.21	1100.41	699.13	520.36	449.10	486.30	506.31	324.71	283.87	331.45	226.58	157.67	127.96	145.66	184.48	102.80	137.69	186.14	83.44	64.89	97.74	177.28	93.67	65.90	49.99	99.83
1083			241990.29	859367.31	239188.15	66527.07	59537.73	86361.08	38066.44	19544.15	18771.74	8242.74	3995.51	2056.03	948.06	1270.80	1479.04	1048.40	2252.54	807.56	814.11	897.42	440.54	279.62	705.64	370.85	332.60	317.34	797.45	195.00	325.84	315.74	417.62	450.35	479.99	236.89	133.35	302.09	120.87	134.59	230.45	487.06	294.53	220.91	102.24	173.77	80.04	24.48	122.47
1084			483646.09	2171396.00	178661.32	85462.39	62944.24	65799.73	42088.68	19953.96	11483.30	6729.54	3871.85	3164.57	4536.24	3799.17	2520.36	2004.86	1469.94	2458.72	2888.20	1626.82	1943.12	2178.85	2607.32	1280.63	1889.72	956.56	688.74	590.65	1237.40	940.72	316.43	1596.46	462.83	691.08	1416.08	819.76	1060.22	1260.95	1820.75	1163.66	219.05	731.94	585.05	957.18	432.73	182.65	425.15
1085			28610.30	401749.87	43921.57	46400.16	49421.71	74067.91	29236.29	5659.36	7043.92	6235.07	2839.97	3073.17	1229.09	1050.87	1471.21	1847.87	1226.73	1134.45	1247.17	1497.43	1067.93	747.67	518.96	403.92	514.11	727.17	374.28	363.03	219.94	229.49	220.73	226.98	244.85	160.31	226.79	268.03	576.16	306.43	236.52	451.15	258.24	200.05	122.95	172.24	257.93	150.74	359.46
[truncated: 4,848 more rows]
[truncated: 86 more columns]
