# Supplementary material for: A Low-Cost, Low-Power Water Velocity Sensor Utilizing Acoustic Doppler Measurement
Source: Sensors (Basel). 2022 Sep 30;22(19):7451. doi: 10.3390/s22197451 (PMC9572237; doi:10.3390/s22197451)
Supplement: Supplementary file 1 [file sensors-22-07451-s001.zip › supplementary_material/data/field_test/data/sd_000/sd_04.CSV]

1			1312748.50	5406647.00	7233740.00	801866.00	59242.08	28612.24	22678.55	31870.52	17160.11	32240.91	23794.81	7516.99	5722.53	2138.32	995.22	731.95	822.47	1174.81	1018.56	568.70	1240.28	788.84	938.90	267.32	415.90	325.76	458.54	430.23	226.26	144.22	118.05	439.50	300.65	335.53	391.53	209.82	359.83	181.27	263.55	153.72	503.72	262.61	237.06	424.42	339.09	217.33	365.64
2			44387.62	178255.64	52426.46	37730.38	22628.60	16735.33	24822.53	20386.93	46036.07	24217.81	16177.36	16383.96	7139.40	2869.26	711.28	866.44	1146.34	1129.81	299.54	528.47	412.48	391.76	880.55	403.82	218.47	224.25	106.70	96.41	121.10	83.04	184.04	117.86	105.34	89.85	47.52	87.66	161.65	96.93	55.66	57.44	62.28	87.75	105.51	63.92	65.61	86.61	58.43
3			33180.89	107921.08	148577.65	105771.92	56218.95	39736.53	37545.12	23198.90	11046.38	17958.71	27461.26	13957.51	3093.21	1353.08	1414.04	964.93	673.59	703.95	526.09	210.30	136.25	384.95	475.21	243.76	141.29	171.68	108.57	91.46	171.96	87.42	124.74	75.48	98.98	71.40	106.13	84.88	99.34	120.86	145.20	140.33	103.62	52.49	77.61	79.09	97.12	70.00	52.93
4			199402.60	1093621.12	69333.41	23061.56	14990.28	18207.13	18559.62	16247.37	18196.95	9560.16	7651.16	2885.62	2785.13	2393.22	2451.73	1123.84	2075.39	1596.96	875.95	815.60	1537.44	963.87	1972.98	732.76	578.33	442.84	608.81	530.64	598.27	553.67	698.87	294.31	537.10	575.06	577.25	382.52	314.07	547.18	491.99	249.49	203.23	345.56	296.42	396.32	459.63	345.49	179.37
5			1564022.25	2544847.25	503571.21	56917.16	54017.58	26824.33	25532.24	35115.17	32240.07	24187.83	8144.86	6446.90	2714.39	1603.81	2355.22	1201.33	1039.72	673.39	590.49	605.71	358.67	332.69	313.47	429.44	626.26	619.98	313.52	356.46	298.59	444.36	191.27	285.20	200.94	80.43	208.07	120.40	249.07	148.17	149.90	284.78	176.93	112.08	141.42	108.77	87.18	64.98	81.16
6			159718.70	1625503.62	303252.31	81015.96	21832.98	18518.82	19957.85	11696.10	13164.56	16021.12	14940.77	9731.25	2745.63	1748.98	1274.57	845.79	696.69	879.68	235.65	490.75	860.32	883.16	602.65	747.72	1110.19	743.81	694.21	575.28	354.89	170.24	146.89	262.27	118.55	207.12	371.44	217.01	155.45	165.71	233.16	220.51	240.33	215.72	133.39	156.17	128.63	184.95	55.06
7			27361.02	56272.75	50898.15	30610.23	50252.98	73758.78	50721.74	23981.92	10117.20	24860.34	34464.27	16018.48	3508.02	1600.52	1624.21	683.04	566.09	581.97	615.54	330.36	309.69	366.45	266.49	160.99	149.16	129.56	120.31	155.03	201.50	136.34	100.61	162.90	138.81	74.28	122.56	154.83	133.39	93.14	77.81	72.60	95.14	105.71	81.02	68.48	88.44	73.52	68.10
8			603457.50	2043938.62	1018405.37	199597.98	150093.28	75263.00	33956.13	16888.31	19474.80	23488.38	15354.79	2865.07	2639.85	4192.50	2711.85	969.12	1432.38	593.76	403.30	287.51	423.83	176.92	342.25	297.57	257.90	350.97	737.47	390.56	117.17	352.65	375.81	157.33	136.86	251.80	143.13	144.34	100.47	95.66	134.72	104.25	73.19	148.77	106.42	199.32	42.65	124.53	66.43
9			18047.48	63941.25	74168.50	46975.04	28884.40	39140.84	20087.07	11273.95	18876.25	24241.08	15246.40	4649.80	2434.25	814.32	1109.07	1120.12	580.46	444.17	232.45	175.88	345.44	616.90	1097.21	377.68	100.58	115.56	119.46	200.06	196.87	177.58	120.09	90.68	115.65	73.40	87.13	131.18	192.25	190.77	95.03	76.43	34.07	82.31	35.79	46.90	88.98	100.87	40.80
10			7695.98	72592.32	46485.75	86143.53	57091.60	58324.06	75214.17	16849.33	13024.47	29065.99	35603.59	19757.08	3004.10	2524.86	1838.37	1115.90	1272.51	1369.20	642.13	327.48	295.57	195.96	265.19	341.95	336.28	112.14	118.15	101.48	122.21	140.66	102.83	86.52	74.03	158.90	77.56	75.57	54.50	70.23	65.34	85.99	72.03	82.59	61.63	58.64	65.06	72.40	43.74
11			172525.56	977726.06	245183.92	67440.46	38605.78	41761.58	16481.63	9457.48	4765.46	9960.47	11621.59	11393.47	6362.93	2023.31	971.94	693.21	866.66	700.66	698.50	437.95	135.49	139.70	222.48	357.11	390.92	325.29	201.74	268.82	305.56	172.53	125.00	263.68	193.58	190.45	77.71	79.95	84.23	200.47	145.62	151.76	76.83	134.06	131.28	46.06	103.56	96.54	67.78
12			122270.42	811184.18	99148.53	40847.44	45990.89	40001.30	21380.80	10874.22	4515.44	12659.59	18710.21	17417.79	5763.68	517.13	916.58	1611.09	1599.20	756.92	821.18	1111.35	943.59	659.49	486.31	366.76	460.11	209.92	204.64	485.83	407.31	380.32	453.13	295.37	136.06	193.85	254.36	195.92	274.35	296.12	100.85	124.16	119.61	110.73	145.10	134.94	241.93	119.66	134.69
13			3255505.50	5354048.50	850649.87	21595.64	28701.70	9209.03	21876.83	35708.62	16367.29	20010.91	15494.68	11268.51	4191.03	953.47	2182.48	2060.77	631.86	732.27	664.76	427.67	187.17	212.43	651.72	883.10	561.73	384.16	411.48	450.76	611.65	650.19	529.94	421.95	389.78	226.31	462.18	217.16	160.35	321.51	256.56	118.10	392.70	559.24	431.49	446.79	209.97	126.69	365.97
14			179070.71	376046.15	96242.96	72469.71	54364.89	41016.13	15267.24	21199.70	16232.34	5177.08	10532.10	13912.28	2743.43	1300.95	1687.66	488.69	795.15	456.44	403.57	304.61	231.85	330.16	397.65	391.39	332.04	292.02	440.43	296.80	230.49	216.90	453.62	301.96	300.61	130.80	336.70	206.93	197.99	171.70	152.08	110.95	179.30	64.25	36.58	69.73	82.14	43.12	116.42
15			35051.51	75044.42	49320.80	39384.83	39784.32	64212.97	30450.40	16698.59	8912.60	18577.40	15510.16	4229.56	811.71	933.49	702.27	465.67	486.22	241.36	375.08	168.43	103.15	144.18	225.95	252.71	181.69	91.42	69.24	106.08	106.12	223.93	76.51	99.79	95.60	71.30	65.00	71.01	71.88	97.07	60.33	81.78	47.65	71.00	54.85	63.26	38.47	52.09	43.09
16			247765.18	1167737.12	317042.62	18527.87	24906.32	44701.52	45853.01	19999.26	10280.89	26520.25	22117.68	4290.85	1456.06	1075.46	2301.59	902.28	560.26	674.34	772.13	447.16	355.83	649.32	992.67	440.20	170.71	288.23	439.55	218.07	97.08	143.49	196.77	243.85	100.04	170.28	147.71	169.61	196.11	138.78	148.62	147.23	218.57	199.78	144.03	94.46	127.44	73.91	37.82
17			63629.53	158723.78	83245.79	24854.11	31255.21	19878.69	40045.23	26048.74	20399.98	29887.33	41396.09	16768.61	4108.55	2458.93	2661.15	1678.64	642.20	1317.23	1010.61	799.63	274.23	221.22	203.10	337.29	153.32	338.42	219.88	86.63	96.74	217.95	100.49	83.14	99.08	85.45	41.45	99.65	112.74	112.11	76.68	289.63	142.47	98.81	108.78	104.85	69.33	150.08	99.74
18			129255.25	741040.00	92974.79	36245.14	21067.64	26382.20	37490.67	26319.53	26645.38	11525.53	14797.58	14000.58	3070.32	1567.30	2020.99	2024.57	1718.49	694.68	987.23	999.97	1596.74	452.22	269.64	458.51	731.69	990.97	510.08	381.81	511.35	249.73	124.96	644.56	613.20	191.72	193.46	180.56	193.10	534.49	337.15	156.69	191.27	139.09	106.18	123.03	186.07	195.55	142.65
19			204248.15	1410476.25	58819.92	14697.35	30067.93	27641.73	13335.79	3232.22	16703.63	16990.31	20621.42	14999.74	2607.64	1229.65	2142.74	2180.33	1202.33	2372.03	2103.56	977.25	532.61	1349.02	320.12	1320.09	756.53	1760.49	639.49	267.75	482.94	678.20	670.01	623.08	508.63	347.93	859.13	362.10	772.54	1244.35	448.35	933.32	291.45	325.99	329.07	295.70	357.87	240.94	513.99
20			399904.81	1846892.00	669224.93	121940.38	51194.82	56532.20	69756.19	34298.50	16026.32	16991.24	16002.40	3439.36	1577.61	1503.75	1572.42	2447.49	1725.63	1666.69	1229.58	911.35	708.67	635.08	908.85	729.12	709.64	649.61	281.77	339.03	1135.58	1450.65	981.88	787.03	646.13	740.23	884.05	594.77	681.61	604.24	747.64	580.35	323.08	211.38	234.65	299.76	177.56	125.54	362.03
21			688546.87	2336330.00	1639146.50	86354.32	29681.94	33742.18	26406.68	21405.27	22085.46	19539.90	18265.04	15099.75	7261.86	1124.76	976.31	928.12	1042.29	1163.63	835.15	697.89	448.09	764.10	948.23	255.90	406.36	689.24	1441.20	882.81	390.13	196.73	512.74	702.12	277.98	470.41	420.30	644.69	191.24	152.91	384.02	302.73	391.48	170.65	594.93	247.69	206.18	215.02	121.55
22			1166540.62	1793253.75	155000.40	44355.91	25557.16	15712.91	11001.87	15615.66	32869.37	27926.15	19635.15	5153.11	1286.17	1487.26	1252.42	1109.82	590.19	543.61	520.03	744.01	273.80	226.69	140.36	359.97	226.93	201.87	140.57	153.99	264.38	308.43	245.57	457.24	250.26	215.51	165.15	212.40	287.51	171.84	133.69	49.35	208.71	240.71	186.75	104.30	116.21	48.65	37.32
23			62917.18	138547.37	49841.21	84910.13	70049.92	52455.76	33138.28	27063.93	17453.12	17393.50	23574.64	7134.64	2798.40	978.89	257.46	736.08	841.75	866.06	487.89	209.71	168.94	256.44	290.20	262.73	332.52	131.16	153.11	227.73	234.49	177.67	114.69	63.57	138.41	155.15	117.17	150.30	158.54	116.51	133.42	114.93	116.28	69.32	89.30	91.57	83.60	105.91	57.97
24			56378.94	300707.78	296192.09	139446.32	38496.63	29032.91	20797.98	9927.83	10751.21	14573.11	22714.46	18665.53	3399.08	1002.80	701.98	703.57	811.39	612.79	386.42	254.45	171.14	206.19	665.25	405.88	180.71	168.55	122.43	208.72	178.84	160.53	124.97	95.85	144.84	107.00	116.84	261.91	214.89	122.09	187.55	161.87	130.66	124.31	110.42	66.95	93.24	70.61	141.30
25			39661.97	104524.22	134325.14	205415.51	87157.70	63015.74	68542.54	39508.28	27428.20	20761.30	17561.97	4306.10	1008.49	907.13	1785.44	998.36	856.81	1196.04	642.50	554.44	298.10	136.64	160.57	155.91	82.01	62.59	130.64	189.22	111.03	136.73	180.50	104.31	101.62	53.10	52.16	76.84	73.70	131.60	57.78	56.21	99.41	105.76	69.83	41.33	56.06	72.19	129.94
26			39170.68	96822.32	93711.16	52277.76	57802.88	40525.66	18232.09	28647.55	20381.10	32047.58	11814.10	3467.63	1559.86	1294.74	525.97	242.71	655.75	511.29	433.65	248.33	312.12	276.06	153.46	174.28	210.04	187.72	95.11	104.05	85.71	147.21	89.90	70.82	51.04	62.57	39.58	91.61	161.24	101.06	54.31	85.10	69.61	88.46	54.68	72.28	99.91	90.22	68.14
27			339345.25	742238.00	197101.06	90508.02	31778.34	21076.11	24810.20	21842.88	14031.96	11993.35	35904.71	13082.15	1173.20	1046.63	988.61	1175.18	460.66	558.63	366.76	347.11	513.34	454.88	326.29	264.89	132.26	174.34	142.82	72.12	200.83	75.70	159.53	170.39	99.17	136.54	91.18	100.23	125.95	117.87	189.98	68.94	24.33	29.73	51.24	52.13	53.50	61.61	57.40
28			72806.42	477455.53	50750.62	23259.66	38837.08	47760.78	14566.00	7535.27	15085.60	24773.38	17277.94	5795.42	4550.08	692.01	880.78	435.50	323.48	382.61	548.25	426.80	227.01	197.31	321.93	130.80	97.60	85.02	300.65	131.57	95.08	188.31	98.08	77.18	90.13	108.38	110.05	80.16	91.95	87.09	82.20	52.51	63.73	66.06	70.74	69.53	85.18	46.51	65.59
29			62866.99	258889.17	80625.35	20306.01	15830.53	13530.62	16888.70	10172.18	6033.59	4579.80	8544.25	7373.99	4964.39	1775.88	801.17	635.90	372.33	252.42	192.44	318.50	306.00	208.48	114.60	193.05	222.46	159.94	130.75	226.32	186.41	219.96	172.16	276.52	119.96	101.07	52.09	101.23	134.55	141.77	86.21	73.05	60.44	83.04	101.37	69.19	57.06	144.36	127.91
30			32820.17	91063.00	44170.09	71600.39	73141.38	37287.76	21316.89	23755.80	14466.93	22003.29	33769.47	27930.25	9457.03	1607.03	1184.52	1344.78	1673.43	1099.60	816.26	374.62	147.84	290.46	380.21	238.40	367.13	240.46	215.74	66.47	109.73	155.55	62.34	99.80	130.62	127.42	75.05	79.51	91.99	63.39	66.07	40.35	86.21	90.47	52.45	74.02	53.17	68.53	159.75
31			26900.39	82620.66	64561.74	36684.51	42575.39	51041.05	16716.19	15143.84	15385.88	9720.27	11323.93	6339.17	999.83	988.89	837.43	607.15	485.73	216.67	247.72	396.40	203.42	205.84	625.64	312.83	115.18	118.38	140.78	79.50	35.86	120.29	100.99	72.32	56.93	86.42	75.65	105.26	101.33	113.18	79.69	45.19	90.97	113.93	71.19	71.07	89.06	53.86	56.26
32			495733.25	3971459.25	580401.75	90941.46	49590.38	21797.41	20985.34	26713.09	20960.98	14514.76	17893.91	7283.81	3600.66	899.35	2933.99	1456.49	2010.24	1568.22	551.88	508.69	687.63	694.08	431.98	346.13	459.51	256.86	252.45	316.59	265.09	374.26	567.90	600.86	416.29	273.17	270.56	125.11	371.71	307.00	453.43	398.12	829.03	720.33	580.36	373.83	524.31	470.19	231.44
33			232487.15	435664.12	147449.54	36840.89	41937.70	27496.88	18994.46	15370.16	19773.72	21614.63	31973.96	11126.96	1719.90	1718.79	1136.50	466.90	593.48	406.87	482.05	423.84	345.14	212.58	304.04	329.46	366.93	366.08	517.38	365.02	213.20	207.39	235.93	172.39	169.53	141.98	236.20	175.37	269.23	190.96	168.60	148.59	106.24	98.27	102.18	191.11	128.99	154.74	80.93
34			28692.58	123440.31	146849.51	73697.89	42908.78	37550.23	29535.99	19346.21	17835.88	24986.70	15284.73	13787.52	11681.86	3112.56	747.29	814.44	723.10	417.44	491.82	477.79	335.92	170.45	167.03	150.82	167.68	248.64	150.27	214.92	114.29	148.52	168.45	110.60	113.80	64.31	42.25	65.81	80.44	165.63	147.53	89.05	98.35	88.84	64.13	155.50	191.37	57.86	48.74
35			29516.11	101143.74	77761.92	91795.56	62032.55	75230.00	45984.82	20308.73	32092.33	42103.02	18540.06	6058.55	1354.29	747.38	562.89	932.45	517.62	277.06	188.68	270.47	388.25	348.20	284.86	258.22	170.67	162.18	163.11	110.68	76.05	124.42	69.60	66.32	122.48	111.82	99.10	84.23	82.73	122.48	113.61	92.45	102.15	98.45	82.52	80.72	60.35	90.99	46.15
36			21756.47	115801.91	79720.11	32894.79	42363.56	51033.23	29080.04	13862.09	8719.70	12360.92	25261.76	16972.48	2923.27	1708.82	1432.27	1496.04	759.00	403.73	342.23	214.33	186.47	218.29	159.13	161.72	131.66	165.22	180.67	129.59	128.86	132.84	114.66	85.86	74.65	92.89	81.90	168.03	123.31	113.21	159.32	93.93	85.56	75.36	35.04	43.00	51.80	58.84	37.95
37			369705.28	1393338.37	159661.28	31162.95	24497.39	23188.70	16000.65	9929.16	18232.45	7812.31	15067.68	42084.96	10960.64	1817.25	2289.91	2096.93	1194.47	798.55	580.68	762.58	658.07	584.94	497.01	297.20	275.88	320.73	265.70	326.12	409.47	238.31	200.14	239.88	207.63	172.95	154.80	316.09	367.97	226.74	270.23	177.32	186.06	336.58	297.52	191.43	195.90	92.84	91.44
38			179073.06	542078.62	98740.97	47905.03	48903.10	47666.69	29793.90	15315.89	9793.24	15249.99	7124.50	2448.12	1591.25	3211.63	5230.86	3598.15	507.92	594.48	870.04	478.82	710.86	395.93	325.27	166.80	401.56	365.36	239.94	527.11	366.08	192.22	287.41	224.68	207.85	134.29	426.57	535.00	586.17	495.51	255.68	161.32	80.85	105.79	85.03	105.96	311.68	311.33	274.07
39			1570467.50	3655068.75	775971.68	52059.04	28571.35	16995.18	7080.14	8106.38	15180.12	19510.10	10712.07	5384.00	3821.71	1887.11	2922.86	4278.00	2079.08	1731.33	2390.56	2099.85	2745.56	3150.21	1062.80	1779.99	1484.60	531.90	1085.73	1173.52	979.85	1437.27	2094.41	1396.43	621.64	1152.15	1110.37	1836.12	1672.88	1764.21	938.58	484.03	727.55	670.85	692.10	600.74	648.95	421.66	536.31
40			1026442.87	2695392.25	745289.81	52888.19	47486.78	29875.18	15733.82	15194.31	22906.92	21052.65	20780.53	24074.31	13234.77	3596.91	1451.79	1751.57	2379.39	1002.38	1292.47	1369.56	2126.64	920.36	347.61	390.08	370.54	281.51	564.70	667.43	461.99	299.17	996.97	1321.29	215.92	171.99	124.26	411.67	777.40	169.01	344.56	199.00	179.01	137.75	196.80	400.78	361.24	234.77	422.63
41			24970.51	66395.08	63861.23	52851.76	73215.42	86279.39	64125.78	31521.92	38202.67	40015.28	20452.94	6304.42	1235.17	1760.75	1115.48	742.80	1208.17	877.65	778.78	167.47	387.87	302.53	234.82	140.07	200.84	328.42	185.26	99.77	139.37	88.48	98.48	216.45	219.83	87.39	73.25	125.51	72.07	87.73	95.15	60.53	67.93	57.18	41.41	99.95	56.82	61.00	57.20
42			212493.93	1195631.62	240660.23	73715.78	35979.35	36070.48	30075.61	16204.95	19525.52	25280.83	6577.63	3078.45	2552.91	1324.76	2222.00	963.60	852.21	1192.66	825.08	1145.49	857.37	436.18	1282.45	616.47	259.00	277.50	468.87	302.76	197.94	345.92	151.64	173.72	239.41	164.65	173.90	195.94	150.82	162.14	282.91	121.72	152.72	186.02	234.07	276.54	121.12	130.11	122.09
43			126049.07	1584859.87	92171.60	31746.14	31837.17	23624.51	5476.53	4869.23	4855.48	7618.94	9880.63	11510.88	8194.00	2091.25	515.88	845.56	1144.75	729.13	738.21	282.97	424.26	294.48	614.85	819.24	518.19	429.14	772.39	271.95	515.20	348.25	659.06	384.78	481.91	112.61	357.48	160.32	307.48	166.85	383.17	191.62	300.48	223.30	216.24	181.89	215.64	125.97	89.73
44			1180479.25	2240041.75	549422.25	71537.27	47442.14	31930.06	32831.69	17374.16	16006.92	16996.02	11151.96	12179.95	7750.23	9394.22	4485.86	2320.64	1249.97	1515.69	1774.85	2369.02	2155.37	3327.05	1417.39	1812.12	2165.50	4861.18	6423.88	5983.76	1966.33	464.65	645.28	793.64	554.39	380.19	533.75	503.19	690.11	631.42	788.68	826.35	1146.88	1530.28	250.99	593.32	342.33	798.76	660.88
45			479176.93	1239496.12	215223.84	63996.63	41898.42	17724.03	13555.01	17313.95	27709.52	20952.52	20674.47	18489.67	8138.57	2876.50	1915.23	1481.81	974.02	798.50	1093.03	704.93	1078.47	1042.13	1178.56	555.72	258.95	602.66	255.13	98.51	216.23	148.95	230.24	542.32	598.60	490.34	406.94	261.25	154.71	301.43	197.62	228.79	79.05	111.61	151.82	134.57	124.66	146.56	155.60
46			459074.00	2020890.62	108676.08	14264.91	24528.71	13064.31	16306.00	10404.27	11883.29	5968.62	5458.61	8095.87	4382.61	1453.08	1230.04	1163.53	569.79	844.42	853.04	824.35	721.74	769.84	762.85	627.38	515.18	687.24	1099.39	591.26	474.73	473.33	526.76	175.60	183.29	367.62	449.61	118.84	155.95	198.02	224.16	76.42	180.61	198.99	134.20	277.86	289.66	217.98	309.54
47			1792645.00	4908378.50	996761.62	25935.89	33151.52	36494.85	22709.00	21181.90	24363.81	14880.14	19114.33	20862.09	8958.95	2621.28	2885.95	1602.26	887.43	1083.48	1147.14	1478.04	1094.92	674.60	1201.46	689.11	1132.50	1597.49	1016.65	1432.51	1299.94	753.90	556.04	527.47	755.43	633.62	654.82	238.97	340.29	256.88	436.75	1054.60	669.84	276.97	226.70	302.32	522.13	155.68	324.80
48			78252.41	146289.09	54845.91	39276.54	54551.26	36028.55	29910.51	18964.77	10052.49	25987.27	42440.43	28262.12	7119.11	1341.72	1248.70	1162.40	1746.54	1769.52	849.55	529.08	749.46	454.59	517.50	383.67	358.08	394.92	212.52	190.46	163.83	154.74	107.01	170.99	160.91	142.68	126.14	100.63	95.51	94.12	98.15	94.97	192.82	155.52	72.86	125.54	74.81	32.17	17.80
49			26012.88	97213.85	69750.38	65866.67	49816.03	43151.86	22926.04	12237.15	27720.28	20273.86	18550.83	12344.73	4146.98	1198.65	895.44	542.53	734.95	541.53	385.29	428.53	370.42	245.63	118.69	155.38	87.94	86.96	92.68	127.77	101.82	104.13	70.53	91.94	71.84	25.39	47.25	54.10	75.98	66.92	19.72	34.00	62.91	48.28	34.15	28.57	35.97	44.62	57.96
50			602505.06	2027322.62	236321.82	146831.67	51049.95	16711.44	12366.31	11525.70	12636.59	20145.12	18498.37	6621.37	5678.33	10162.77	18002.70	5598.87	4148.16	5635.33	1121.81	635.23	1745.60	2161.80	2008.10	7457.13	4130.96	2668.26	1553.02	556.42	660.45	1226.43	595.40	410.95	866.85	799.83	1342.94	388.26	613.14	835.30	557.76	467.07	1512.82	1089.63	1420.45	747.17	406.05	404.57	1331.34
51			167707.40	1561388.12	330064.37	120994.81	86806.76	47836.46	21510.95	29860.86	45362.02	17949.59	25444.54	27751.86	17987.92	4891.85	2437.01	787.89	1678.18	696.27	786.35	682.27	1021.35	1536.37	1444.63	621.75	432.60	804.10	486.28	231.46	1109.68	860.38	453.79	284.36	223.44	166.63	286.30	229.19	464.09	306.00	451.91	355.48	265.70	337.92	131.93	169.24	254.08	161.70	266.42
52			42247.97	156210.25	47581.05	51885.29	37655.52	39663.92	29875.02	41409.86	20920.65	16320.09	11479.97	3570.34	2105.85	1018.82	850.18	788.31	761.78	548.28	274.52	176.17	217.70	213.64	166.22	113.13	276.23	340.04	70.94	76.43	150.91	155.37	121.70	93.27	50.98	142.35	127.89	80.75	81.98	83.11	102.89	90.06	76.81	121.80	75.08	38.18	102.68	42.91	52.97
53			533273.00	1227366.50	198613.84	65961.74	43117.13	19543.62	41830.64	23675.08	13614.50	14966.27	28058.15	12053.71	2625.68	1030.48	993.31	721.14	794.86	751.30	583.08	251.72	385.69	243.50	197.80	215.51	508.24	388.71	297.55	174.15	132.94	128.33	172.16	325.61	224.67	51.85	154.91	112.60	87.05	195.93	112.55	73.35	110.03	127.09	56.79	63.48	83.99	77.40	117.15
54			71683.35	159766.28	85017.08	54281.97	78709.89	78275.20	31392.61	23122.15	10960.80	10287.38	10397.97	6357.22	4405.39	1669.90	746.13	866.88	1048.99	393.50	233.56	297.40	265.55	253.37	218.10	230.54	373.12	206.18	164.92	117.70	112.60	147.09	132.14	102.53	91.48	42.68	84.18	59.52	96.99	69.82	52.38	42.42	115.34	92.54	53.82	52.23	74.27	39.10	36.99
55			61434.17	240915.73	117383.64	91886.77	49377.89	27150.39	22318.30	11752.01	27535.80	54131.41	18148.40	1893.63	1615.80	1660.29	1092.49	439.84	627.86	353.49	286.74	181.14	218.71	456.32	438.77	222.99	132.05	100.50	117.71	104.90	98.41	109.78	120.31	149.24	77.60	57.10	55.22	61.29	152.79	185.53	135.94	95.76	146.59	143.33	104.30	102.68	43.68	42.41	56.10
56			279971.62	1471916.25	304866.53	30642.30	27306.90	23427.60	10493.38	21482.13	27548.65	23935.21	24010.28	12193.04	4091.32	3239.39	1248.70	1316.88	861.11	978.72	349.66	460.15	433.85	612.67	367.48	363.01	641.94	648.40	480.87	303.26	193.67	228.60	275.31	411.62	277.09	275.58	318.04	524.81	322.19	149.13	116.60	138.35	73.84	188.44	125.60	120.47	146.77	204.08	162.11
57			72879.25	262318.62	75727.80	36905.16	62501.02	58604.71	43192.89	25600.25	13958.11	19927.61	10080.37	3460.60	1149.97	689.29	736.59	550.40	506.64	764.34	589.88	296.45	115.19	213.99	307.63	155.51	147.61	73.54	184.12	204.79	140.76	215.24	159.41	91.11	102.91	91.52	92.56	33.12	72.18	50.78	101.62	65.30	103.25	91.88	96.25	97.82	93.10	89.47	54.08
58			755057.81	1340211.12	324319.03	25238.66	24329.13	21438.52	25907.75	12515.48	10526.86	8503.26	4445.29	3419.27	2004.10	2564.31	2589.98	1175.93	784.24	807.79	645.51	363.29	168.27	733.30	1207.77	571.94	403.29	514.30	382.24	203.01	294.47	243.54	300.98	396.78	267.12	416.64	680.91	575.57	189.95	186.31	438.84	316.36	418.37	270.76	212.06	151.28	106.69	115.31	196.13
59			36289.43	139250.68	62976.14	88922.20	58561.41	53176.15	16545.31	11830.13	7686.66	26896.75	28506.55	15496.65	3221.70	1206.44	1066.96	865.99	748.78	371.91	426.92	272.27	178.81	108.22	262.71	240.63	125.66	174.44	167.20	293.55	201.26	130.96	162.21	126.09	126.36	78.39	133.42	150.09	102.73	72.60	66.20	76.52	80.97	48.63	50.18	47.83	43.35	45.43	40.90
60			119893.55	674999.25	230900.14	191600.60	70431.54	42596.40	25070.29	13172.98	22792.25	57019.34	70639.88	15249.60	3457.58	3321.63	2439.62	1967.79	1373.37	704.77	702.22	613.28	567.44	480.92	634.72	277.93	521.17	600.82	354.49	140.65	181.99	93.45	126.27	116.82	283.36	107.50	219.24	250.71	155.46	349.20	142.77	144.17	123.94	258.82	109.78	228.85	90.53	196.09	148.19
61			43253.62	120729.14	143952.65	109740.67	41153.55	25154.34	45815.95	66333.34	55442.24	22165.46	10946.36	12282.03	4411.24	1476.96	1304.99	785.23	830.13	449.95	173.43	237.68	186.21	278.89	203.73	542.74	223.22	402.14	214.09	256.62	142.54	104.98	154.50	55.43	105.87	170.62	207.17	47.47	82.36	56.49	112.47	98.78	109.84	47.92	105.78	194.36	203.96	99.74	53.98
62			11119.89	318643.21	38598.75	125945.05	151155.62	37479.09	40532.93	41782.01	31351.93	33294.32	25435.61	15885.57	7794.78	2474.49	1646.41	1241.07	1507.12	1045.29	719.62	271.19	565.11	844.34	1285.96	794.08	382.59	256.55	239.89	176.64	136.52	136.89	145.64	99.70	72.51	59.51	200.33	199.86	181.57	197.34	164.01	138.17	126.47	118.19	65.28	33.55	96.24	89.73	102.21
63			22153.00	100072.03	70140.87	45777.78	37659.78	38774.09	67731.81	29146.20	30531.10	14641.70	21195.59	20941.91	5603.95	1208.07	1223.64	633.41	767.49	558.65	336.69	228.73	162.69	201.39	178.70	179.50	223.55	163.47	155.34	132.37	156.79	114.87	191.83	132.63	192.01	203.19	113.51	102.47	98.77	141.68	75.07	48.30	38.10	39.42	27.09	44.37	39.62	45.23	45.14
64			92395.35	270677.93	256121.85	103550.09	40576.75	30313.80	31716.68	28938.33	32139.31	15451.00	6888.74	13758.51	6785.06	2458.77	1045.06	759.45	1044.71	643.56	543.49	1001.97	630.24	723.01	286.63	233.54	109.17	190.19	421.78	289.17	165.36	201.33	153.33	213.27	171.37	101.08	166.78	212.91	171.47	150.73	44.64	194.95	207.14	235.75	144.90	162.31	110.83	205.40	126.74
65			2553010.75	6656561.00	665665.62	64419.91	35604.71	30417.14	12039.73	7165.95	16593.25	16333.60	17667.67	13799.50	4604.82	7790.29	1428.48	1709.74	1762.59	1248.20	2118.41	1549.04	1269.96	1747.07	741.12	1094.33	1268.16	1478.05	1945.33	1206.50	932.26	658.93	1221.96	201.64	277.47	996.13	593.00	697.22	665.46	664.60	348.79	745.77	588.70	463.88	325.36	341.98	310.05	1124.81	1769.27
66			21871.47	159507.40	102983.43	81766.82	84099.74	74314.08	29674.87	18657.21	30672.69	36146.73	34835.54	11300.56	1761.80	3090.30	1121.28	1769.72	2730.17	2005.83	743.30	857.44	779.17	273.20	540.63	466.66	241.98	317.65	246.82	180.43	166.63	141.09	124.64	100.85	79.62	177.18	149.45	215.45	318.12	338.52	189.35	176.04	216.00	176.29	128.51	108.36	161.09	204.28	144.11
67			1707035.25	4179416.75	368679.18	23144.53	34099.99	31550.75	17301.73	16091.59	35416.97	20995.77	15737.27	5469.67	2803.22	1711.06	1865.30	1632.10	3162.51	1511.47	1347.42	443.74	869.12	600.33	903.39	307.62	854.35	1532.27	2331.41	2499.27	840.05	868.94	754.23	1015.58	1262.85	1227.60	412.41	575.11	854.84	889.71	1154.34	550.05	276.37	897.43	769.07	525.59	250.37	289.82	539.41
68			31418.73	82983.96	134397.45	83255.87	31797.76	24469.66	25667.00	50927.17	51348.79	51319.24	67958.66	21156.48	3974.95	768.46	959.02	457.18	484.97	509.87	438.75	249.57	397.45	174.13	308.48	242.19	197.13	211.35	194.61	176.77	140.85	53.53	131.72	116.49	92.18	144.31	117.98	61.85	72.45	34.62	26.98	54.82	82.91	55.36	66.07	80.02	86.19	48.77	35.06
69			75677.20	318613.71	136277.37	142414.04	53816.92	32730.60	37566.94	32023.17	24498.39	15672.01	12216.57	8309.19	6512.54	1747.16	1359.57	1422.77	813.74	1038.50	771.34	311.00	384.63	384.38	521.65	384.51	170.58	188.13	125.28	321.42	357.30	339.59	173.19	224.31	203.61	168.60	108.92	95.67	156.87	107.92	82.24	90.44	108.50	177.09	74.03	91.05	128.28	116.63	93.27
70			190944.75	534337.75	106572.46	32030.17	24812.73	15165.35	8928.81	7400.47	3656.84	5587.11	15049.94	12120.85	2773.10	1921.41	363.89	2089.73	1123.69	1076.89	857.20	747.51	648.20	358.28	329.60	511.09	469.93	392.66	263.14	176.24	185.40	301.51	131.68	183.06	175.56	197.66	300.16	146.35	336.14	214.87	83.20	144.20	151.08	281.88	186.90	173.68	149.47	52.63	108.74
71			72044.33	581200.00	148088.81	67788.55	62089.64	30816.42	13615.15	11580.72	10340.06	19576.21	31025.79	14705.02	3129.84	1595.61	1252.04	758.26	970.74	635.43	284.35	383.61	649.27	510.60	299.98	165.59	216.89	266.72	206.70	328.42	182.76	160.59	153.54	259.99	236.06	194.10	122.93	157.46	223.55	113.17	180.65	228.87	283.87	167.27	59.67	135.58	178.01	149.61	163.05
72			66447.46	284870.09	102630.54	51550.11	48893.91	39464.82	31203.53	21114.00	19363.71	30240.78	37383.51	34672.06	9484.51	2409.36	1351.73	1067.93	900.28	1245.64	739.95	458.40	315.53	254.11	498.44	303.47	250.59	283.30	180.92	162.51	263.95	213.82	153.81	148.01	199.75	132.47	140.47	67.48	87.06	85.18	99.69	60.90	122.56	150.41	78.25	32.59	43.89	81.50	49.97
73			161190.98	258556.90	370956.00	227928.84	129562.42	47230.58	28595.12	19399.13	21531.42	20738.83	24234.08	18606.53	6666.81	1975.16	1905.34	1246.28	1498.48	388.58	653.76	265.86	475.74	362.38	278.08	287.50	103.23	176.10	168.71	170.16	215.18	147.90	139.05	191.52	142.82	70.74	76.35	85.88	135.12	116.01	107.89	42.05	46.38	46.98	56.24	71.52	145.34	157.93	130.24
74			69749.84	663397.56	85930.17	46840.97	39016.35	41036.60	16216.43	14146.31	6047.62	24887.37	41479.41	22144.56	23461.34	8298.23	1320.83	789.27	1404.49	1152.33	734.32	442.28	307.49	360.73	269.87	218.30	341.33	224.75	177.74	185.71	104.41	211.89	178.79	72.14	132.51	164.28	118.62	119.09	95.41	101.35	55.58	81.94	74.06	97.87	78.97	57.55	25.91	59.91	46.20
75			4036.52	38483.83	23820.49	69100.50	37317.03	51526.19	41994.59	27297.40	16846.51	15691.12	26913.94	16703.81	4825.00	1443.19	1298.50	1089.62	926.18	343.17	273.77	531.55	371.72	328.32	214.11	103.94	172.07	164.18	159.22	127.88	144.17	115.88	91.14	80.59	93.37	54.10	178.70	143.94	51.12	70.83	90.55	43.10	33.25	123.39	76.11	39.24	43.52	23.55	35.83
76			388662.46	1941847.37	310194.50	63559.62	35960.90	24611.35	17673.99	15815.54	8447.38	10172.08	19867.26	14922.46	1954.47	895.95	728.86	737.37	731.21	571.04	689.38	306.50	435.41	462.83	407.82	384.33	678.84	236.05	185.04	234.62	283.99	203.16	172.95	275.39	120.17	186.80	415.60	256.12	377.86	255.17	134.73	184.70	207.89	420.17	430.39	335.93	196.75	122.97	192.45
77			563160.93	2696284.50	287767.46	45887.17	55192.94	32584.34	15360.75	15107.33	13919.07	13533.15	11760.64	4223.36	3209.82	1548.22	969.65	1945.11	1509.16	1251.43	899.15	647.37	697.07	1547.40	814.54	894.19	465.65	430.86	1140.77	449.05	442.32	604.87	783.66	1358.69	256.02	282.30	602.72	149.13	596.81	962.00	628.70	354.62	617.43	266.74	327.09	537.44	336.88	343.81	271.32
78			2801399.75	4027460.50	490355.68	50888.61	39313.00	16772.99	15641.33	25373.19	16486.97	13210.15	27137.88	8260.08	4822.60	3583.92	9980.29	9545.99	4736.22	2155.97	1667.96	3680.00	4114.19	1653.57	2723.58	2877.67	1787.22	2443.10	1234.20	2683.39	1084.14	923.74	997.61	1177.51	1755.39	1052.04	810.03	536.11	1246.16	1305.19	873.38	1578.33	718.59	318.36	384.77	973.25	2252.58	706.28	1002.19
79			141530.31	868966.00	122609.66	74149.19	57045.08	31246.13	31090.05	35328.62	32703.41	12299.86	12322.55	4083.32	1705.96	3111.68	2934.71	992.75	1338.03	1203.26	699.87	932.86	1112.33	1147.19	551.28	104.71	382.67	574.33	497.08	676.45	388.54	494.03	264.05	110.71	61.00	235.38	145.30	261.05	175.84	271.17	193.70	389.99	739.05	482.12	193.98	217.78	236.32	67.30	130.27
80			35517.58	219029.31	51345.62	30050.51	55666.48	47597.78	32901.31	36540.92	20142.12	22375.02	19131.48	13877.04	15910.19	13114.16	4436.80	1332.83	1302.58	506.79	634.04	575.07	314.67	448.83	252.12	202.27	193.96	166.70	143.24	196.41	111.62	319.39	273.89	183.11	152.22	93.77	51.01	89.04	105.09	99.94	101.20	134.82	86.33	124.37	95.97	85.52	173.77	132.79	78.19
81			402589.68	914399.12	209823.90	86845.99	51573.97	31254.60	21056.16	12914.27	15972.96	27275.94	9783.26	5251.66	2324.05	1415.59	1420.78	962.25	838.66	1510.80	1201.57	985.60	920.34	762.46	490.73	270.50	293.59	222.57	369.42	256.34	365.93	366.37	292.32	303.02	447.79	339.18	222.48	406.60	125.54	427.65	488.15	221.14	370.61	222.81	293.77	326.32	305.64	127.78	228.03
82			38178.12	89737.72	54154.62	33385.51	14735.81	6890.81	11965.16	54996.32	105429.23	83913.40	40936.83	29153.65	9414.41	2112.76	1193.16	938.52	1146.40	868.63	593.89	363.40	535.77	462.11	1134.80	557.73	374.19	211.10	343.03	337.05	203.01	118.80	118.25	33.07	66.96	108.45	94.35	123.90	225.74	176.67	99.12	74.28	157.90	150.69	47.55	20.83	55.93	58.35	48.29
83			313149.46	1212648.87	280379.50	58172.27	22761.63	39198.35	28537.64	20821.90	12026.18	10501.90	26133.24	36004.63	6748.98	2304.14	1739.17	945.90	1668.29	743.66	763.82	425.05	839.62	353.43	408.25	206.07	465.53	310.38	579.23	495.36	422.97	330.27	191.47	242.86	248.79	206.82	354.57	162.71	212.84	171.11	183.17	251.11	266.73	203.09	346.17	255.26	303.30	215.67	284.27
84			848923.68	4641364.50	503443.37	24992.61	58389.27	39247.07	21643.69	7534.94	16638.68	34499.68	47695.60	20474.33	7750.16	2837.63	4226.99	2763.89	1926.49	2499.37	498.03	3381.09	2984.49	3623.46	1974.50	1038.36	1557.30	916.99	1957.21	857.36	1024.00	1231.04	1596.63	1049.79	1539.22	1541.63	1076.40	483.09	1268.50	770.04	521.04	900.79	1716.73	1650.79	484.13	522.19	778.24	862.44	384.90
85			41494.78	376573.62	202830.84	56294.55	67311.26	69958.74	39587.41	13824.88	26478.45	35313.21	27435.37	5434.19	1387.88	1064.56	891.60	1130.29	903.23	568.93	783.00	509.29	228.68	265.71	272.95	271.10	135.18	128.77	223.43	183.11	72.02	90.39	134.89	159.63	239.79	212.28	118.46	82.30	127.24	100.28	125.01	49.49	27.69	105.41	55.82	54.13	75.36	89.52	71.80
86			1062855.25	1982297.37	304516.06	34569.52	21997.79	20566.42	20270.16	19100.95	12430.60	11915.11	17913.61	25293.32	9974.03	4542.75	4111.79	2822.52	1421.42	598.17	840.05	942.16	981.51	1147.49	738.03	384.67	458.39	502.71	524.14	478.16	367.40	388.88	310.16	185.89	96.57	149.80	121.56	128.20	104.56	121.01	151.30	174.41	263.95	362.67	160.83	164.09	408.91	335.27	251.32
87			106805.39	333419.81	92755.42	109510.89	100680.96	58330.71	42217.66	19833.55	20806.95	11092.61	6517.61	5172.75	1119.65	520.50	567.12	441.17	629.35	508.60	508.35	456.49	714.11	260.56	218.96	250.85	310.89	491.12	244.88	74.09	78.45	56.13	104.01	93.43	112.51	223.34	138.39	64.27	93.03	60.82	34.29	74.63	104.79	59.34	86.54	85.46	71.83	50.27	71.75
88			177231.76	752657.06	171702.14	89629.32	121893.67	77152.82	17749.63	13449.07	14900.28	9620.21	20710.83	12085.45	5212.68	3009.35	2245.56	1113.19	1071.82	954.08	764.94	1415.10	734.15	491.49	1371.31	341.26	317.54	183.98	368.79	826.92	351.48	275.90	854.68	680.72	144.21	98.59	206.36	145.54	410.66	427.57	271.58	172.09	178.68	210.08	269.36	138.82	423.21	153.97	112.73
89			62699.07	179234.10	85254.54	38445.68	39373.41	75664.24	73390.61	22878.28	12929.85	15372.78	30600.84	25734.17	9679.57	6784.39	3975.75	1976.15	695.61	1046.73	900.23	505.81	214.37	369.13	240.82	292.45	402.03	262.31	256.19	185.88	197.42	90.58	146.52	68.16	130.84	82.49	122.02	96.22	98.01	95.15	130.29	62.83	27.74	66.55	68.90	72.52	81.68	64.99	78.25
90			472446.34	818331.87	185559.75	36915.64	51422.38	67263.76	86131.77	59745.46	34129.24	22969.03	14484.65	11296.49	4307.38	3966.37	1807.40	1099.33	1427.16	913.29	342.79	389.81	563.64	358.06	151.81	471.06	288.84	298.17	198.58	199.51	97.71	267.36	201.20	202.22	208.10	362.15	189.19	184.79	123.83	122.39	108.73	145.47	142.26	287.83	122.26	82.26	230.98	153.06	133.13
91			382182.96	1949058.62	575251.87	50053.03	50331.41	41947.26	38328.08	65458.19	102093.81	89905.78	35369.64	6677.04	2512.76	1253.01	708.55	954.29	1326.01	1060.57	555.76	310.43	238.17	291.83	312.36	314.58	366.59	185.52	164.43	133.49	137.03	186.27	149.53	214.39	151.02	198.54	90.48	59.82	92.31	117.50	87.01	129.39	84.67	134.34	82.70	135.29	142.35	55.40	96.43
92			12959.64	146616.50	78455.95	74376.28	99410.52	71173.04	41909.24	33613.90	31753.55	27442.77	27314.11	12876.75	4369.40	2095.02	1500.84	808.54	509.05	622.96	790.80	664.95	342.07	238.57	163.69	226.71	212.67	211.25	339.08	240.62	144.49	97.97	121.77	181.69	101.57	47.15	70.90	69.56	78.12	94.79	115.41	96.16	171.10	126.06	51.22	55.83	50.11	40.90	58.66
93			160346.93	684551.50	118327.28	75683.83	20512.31	43127.40	57842.80	60237.07	73996.43	70377.41	27094.14	4671.36	5317.47	2115.07	960.61	387.07	626.88	581.12	850.91	826.78	525.46	374.13	274.63	392.54	281.86	181.93	222.95	138.96	139.35	167.48	147.19	138.15	183.11	133.54	98.90	159.45	195.24	146.42	105.14	182.43	230.98	179.53	114.43	130.53	146.16	71.68	33.65
94			22875.76	230260.42	108691.85	115483.45	76900.28	65921.95	47336.96	52167.58	62504.42	53952.65	20561.96	4776.36	2172.59	1228.56	913.53	716.66	759.92	765.62	557.83	294.44	380.08	509.37	225.00	129.89	228.03	304.04	348.89	201.40	94.43	110.53	107.99	231.51	281.77	169.20	175.02	138.72	59.09	171.15	84.74	128.15	111.10	74.61	70.21	115.37	103.18	49.03	116.69
95			665524.31	3466685.50	387277.15	40247.35	35485.50	19639.11	16102.76	10270.72	18680.54	38906.15	23303.79	3098.94	2197.40	3147.65	1432.94	1278.08	1669.22	1139.00	697.86	461.80	727.16	319.30	219.79	223.61	1363.75	703.96	344.65	296.71	112.49	345.16	384.42	610.20	316.83	266.39	213.14	135.78	303.55	310.47	1152.65	497.80	271.27	160.64	88.07	78.51	220.79	115.16	123.07
96			79598.27	791594.12	166173.12	41739.98	50972.96	57780.81	49306.87	22823.26	14968.04	24919.56	13586.00	3521.27	2331.47	2816.34	2471.29	2502.02	1239.36	1119.82	1266.42	1481.57	2277.47	2145.40	2070.81	1029.85	412.80	685.48	353.83	269.10	440.57	652.88	396.92	217.83	272.40	1104.00	518.60	408.33	540.18	255.50	296.39	297.09	191.61	178.38	331.89	481.65	330.95	57.44	160.15
97			61432.75	139041.37	49160.83	63943.16	25405.23	33525.57	51925.32	60429.45	41805.41	38127.35	26443.91	10302.92	1465.47	1115.51	1256.81	2020.41	1526.18	673.49	774.73	527.61	578.26	489.48	169.42	104.72	260.92	231.94	135.25	189.84	213.53	135.79	103.63	152.42	190.16	55.72	48.64	88.50	111.70	97.11	79.70	132.22	148.72	156.59	80.92	101.85	103.68	89.80	89.72
98			267429.12	870010.81	240113.29	20551.90	22266.36	16201.84	18065.19	15665.97	27856.16	22823.96	21635.95	37557.51	11515.60	1723.92	1162.77	766.01	332.73	194.66	336.12	361.70	479.22	438.28	320.87	355.89	494.10	132.39	152.74	246.56	180.86	147.52	248.66	432.05	301.92	163.63	246.56	193.70	145.03	111.14	130.60	95.84	91.51	105.75	65.94	87.05	108.47	273.49	250.16
99			1294854.12	5137192.50	446803.59	137115.70	84108.47	66444.88	27309.01	27989.81	25706.73	15328.01	39961.23	20422.50	3871.09	3061.63	2157.30	1444.73	1274.36	5397.92	2379.83	2267.36	721.71	2055.77	899.10	1110.58	410.79	675.77	1695.63	567.72	482.31	571.73	406.24	743.70	475.32	552.91	395.00	599.50	1561.02	524.71	307.24	577.93	346.68	222.34	752.91	179.71	347.41	406.94	337.35
100			832164.37	6037899.50	1029704.37	37313.66	46034.10	66461.77	66683.64	20812.09	23787.30	23831.25	16920.10	6451.12	3225.40	1649.28	2050.79	1373.68	840.44	1025.88	842.58	1254.55	418.28	658.99	427.03	792.30	431.74	443.68	2028.78	2367.62	1360.36	250.46	687.00	1717.12	583.85	1135.28	1384.78	1034.36	496.21	620.42	339.68	162.89	266.42	519.29	385.97	295.01	110.32	315.81	581.13
101			64801.59	247506.78	98784.82	65345.70	42664.83	38846.16	17010.97	12224.36	10530.11	9793.03	24383.83	24686.90	4605.64	1166.28	1411.18	1542.96	1420.75	892.49	591.82	452.74	321.83	299.88	291.04	207.20	333.32	311.29	160.28	255.16	304.49	109.06	210.29	200.07	212.47	157.51	105.49	118.29	92.80	76.08	74.53	92.08	84.27	48.27	121.97	176.03	103.35	77.31	132.69
102			465507.06	2976791.25	304676.84	65235.32	38486.44	11678.94	7733.98	11343.29	13154.49	15198.76	13799.53	9737.20	3394.14	3029.81	2277.28	3682.71	3257.70	2189.86	1131.17	837.86	1473.09	3577.78	2068.61	1289.91	1243.46	836.05	1313.78	1354.86	1418.33	586.33	606.97	409.35	517.83	1247.10	1032.39	681.88	471.23	681.76	977.45	1108.25	835.93	449.44	329.66	457.29	276.63	719.45	551.58
103			1005695.56	3997858.75	335835.93	52161.41	33062.20	26850.46	12888.13	21610.37	14707.55	19112.72	31492.86	13059.68	1461.99	5153.01	2701.16	3086.12	1198.79	426.81	638.70	244.33	1158.80	496.08	649.08	671.37	1010.66	921.11	2915.53	3226.67	1923.94	891.19	339.47	599.02	640.67	677.12	927.01	600.24	691.86	429.39	383.13	1915.40	1100.15	322.33	555.63	1137.37	787.88	515.99	409.82
104			5925156.00	10282944.00	936709.81	29706.77	58330.28	23460.05	14385.15	18051.90	16464.45	23495.46	27086.18	4756.60	2138.69	4440.96	1935.39	2506.25	1221.76	2493.82	5344.36	586.97	1456.67	1223.64	1072.65	1164.40	857.78	1054.16	923.16	427.67	1643.71	975.37	1915.12	1407.09	1427.96	1216.33	2268.35	982.60	1332.97	620.12	675.28	649.90	1688.85	1386.41	335.68	124.49	817.94	516.43	573.09
105			1843773.50	4666266.50	1442252.87	191385.39	77374.72	61172.75	53711.79	29516.48	20991.97	28507.78	31161.29	8309.39	8065.53	6367.42	6463.34	4104.43	4217.35	7717.36	5600.37	2909.63	739.59	926.31	885.94	1781.88	2665.57	3179.75	902.89	1030.64	1063.12	1582.06	1007.77	564.69	1004.83	377.22	401.50	725.94	590.16	771.81	322.71	939.26	1252.06	1150.84	550.16	502.24	1138.22	656.82	157.39
106			12176.57	42423.49	50542.62	34962.40	55397.72	55906.46	86123.02	46798.64	33869.75	19984.77	18965.07	9190.64	6090.20	2072.24	983.35	1305.82	416.45	622.92	540.33	445.60	499.11	215.85	545.90	194.51	177.93	141.82	156.46	163.27	100.85	131.74	126.18	78.10	81.61	56.72	61.00	156.46	221.31	124.66	109.40	69.74	115.63	45.46	54.95	87.91	57.80	48.89	44.86
107			45148.17	314873.31	259451.53	96683.07	33668.14	38416.89	36256.19	21842.09	8164.43	17849.99	16303.21	5333.06	2949.88	1281.57	1002.26	797.91	805.61	1188.36	436.62	374.25	356.58	229.43	264.15	190.55	108.07	242.90	244.90	250.53	194.94	130.10	136.41	173.66	190.44	88.71	68.15	86.54	41.76	33.96	35.94	82.64	69.54	106.29	104.08	42.16	70.60	92.71	73.06
108			652251.93	4268789.00	587043.68	80127.75	27274.21	18640.78	41423.21	17753.46	8974.79	21756.72	33588.43	15150.81	4908.41	1799.92	1729.72	1704.56	1344.98	2677.88	1770.95	2223.18	1984.08	2235.73	2331.80	1141.80	625.21	682.66	1096.40	1070.99	1050.62	931.20	982.15	907.23	946.92	428.61	505.19	484.18	491.47	859.21	548.99	528.07	512.13	523.24	544.45	318.93	199.22	569.56	312.65
109			133863.76	7007149.50	1931060.50	56718.14	35486.74	45980.19	39997.83	35084.94	32856.60	19353.71	23938.00	12159.88	1761.09	1054.21	977.71	1308.78	1032.17	858.56	1535.73	939.57	650.24	1511.42	912.26	988.13	1000.47	823.18	919.07	112.31	314.28	1008.44	1418.53	1457.58	1256.90	721.88	450.58	809.70	600.97	541.45	636.87	621.16	552.35	222.26	268.07	406.77	436.97	212.16	281.97
110			105376.92	350698.81	181363.82	67361.93	40267.48	21028.44	27496.12	22203.35	17724.70	29774.48	29827.55	8799.03	2124.14	1822.36	2128.03	1661.54	499.66	404.29	448.27	534.04	576.19	423.30	579.13	238.86	230.06	183.95	152.96	117.29	165.77	179.89	191.43	108.37	117.18	107.95	139.34	52.67	119.25	130.86	115.45	119.10	142.51	108.18	45.68	120.97	64.07	65.40	149.82
111			86323.57	406080.18	110041.98	75844.76	50130.87	60700.27	34801.71	10753.41	9418.64	12677.44	27385.35	14829.56	2702.60	2266.93	913.65	957.92	967.61	413.51	454.62	601.07	373.82	269.64	284.97	297.14	219.03	213.51	250.29	243.99	165.19	170.04	191.99	185.79	152.18	146.69	225.19	110.57	146.31	95.73	118.22	100.83	157.24	88.96	107.90	85.46	100.48	109.62	159.28
112			835308.56	3400380.50	1324236.75	299172.50	114011.57	24792.51	22704.87	13035.66	21780.41	10259.65	14711.21	5501.85	1683.10	2397.59	1146.90	1095.85	1396.79	717.82	1185.71	1457.86	911.14	586.24	548.79	662.11	268.20	323.33	208.33	696.38	661.41	312.29	190.16	213.87	298.15	407.59	534.86	300.24	371.04	212.24	150.26	186.16	196.81	150.37	296.68	184.17	97.51	249.82	197.30
113			2860567.25	3358682.00	292763.75	55431.80	37130.83	27370.25	31257.33	37669.36	14466.65	13655.22	22457.57	10510.66	3341.40	2742.65	2296.76	1270.00	524.39	897.72	906.03	771.70	603.56	374.74	197.46	397.80	306.04	399.60	169.91	148.30	283.22	292.24	305.88	250.30	207.31	142.90	180.19	80.08	261.77	197.72	88.32	137.56	152.78	121.48	148.62	75.49	187.25	185.98	109.85
114			441728.09	853202.00	188677.07	74485.58	29915.67	21995.60	19839.01	46058.46	34027.31	22530.52	25321.69	18104.20	7145.74	1954.38	1136.22	954.19	1070.67	700.58	453.73	404.07	608.00	840.67	1224.35	528.89	230.59	139.00	207.55	97.17	239.32	190.42	253.65	160.68	153.10	185.21	228.27	243.84	153.99	101.70	122.11	138.77	245.66	220.14	242.66	163.63	136.30	103.08	80.60
115			45010.07	298652.81	113602.38	56958.59	46816.79	42526.40	34208.14	13763.43	10099.98	18779.63	20151.08	49991.57	28394.86	7133.80	2062.08	740.69	819.26	1055.51	568.34	479.93	492.88	348.85	312.81	231.07	331.44	240.87	206.49	157.80	238.81	152.65	67.24	134.46	94.19	173.09	70.51	105.18	120.33	84.99	101.36	131.35	90.47	84.77	111.95	128.70	120.57	85.14	112.38
116			2286632.50	10329229.00	3793704.25	136339.29	33060.13	40181.12	51761.21	11660.67	13087.83	20864.54	17402.32	7263.66	4397.26	1839.68	5021.80	5606.42	4640.45	2554.14	2791.16	4105.89	5449.16	4464.05	2505.94	1793.03	2407.72	1450.27	3338.54	2065.86	2693.39	2438.80	3649.64	993.08	841.99	2471.62	2341.10	921.65	1061.58	1486.36	2466.84	3741.35	2364.28	959.29	1665.60	1965.65	1600.64	180.66	355.86
117			420471.43	1117166.62	594810.37	117881.27	41037.22	38998.18	32341.59	9411.25	17064.59	30537.15	53120.79	30856.95	2348.46	1762.06	1610.98	1082.60	1270.04	813.31	1372.79	821.74	512.67	576.86	648.45	416.13	148.06	395.23	422.65	479.58	393.58	264.69	258.95	162.19	181.69	147.98	216.92	117.45	143.38	128.41	104.12	150.25	208.59	103.83	156.90	157.13	210.46	144.39	77.26
118			95024.67	232050.98	76080.10	94390.66	79513.29	142339.42	139915.39	69195.42	62464.00	42868.78	31402.68	11364.69	1927.24	2379.40	2188.42	2519.05	1400.52	1363.17	1088.63	391.30	299.19	245.66	348.42	246.98	413.38	379.28	238.28	375.57	239.13	165.27	110.96	128.65	262.74	150.82	69.87	111.87	146.61	154.46	100.70	51.13	105.16	126.09	91.31	51.96	90.00	69.14	50.63
119			25522.24	110346.76	109390.34	102007.03	64489.97	33017.65	20431.03	24668.24	17112.27	12784.36	19566.17	38430.85	29238.42	4907.75	807.11	1320.58	670.52	733.63	729.07	702.10	441.59	368.14	477.84	233.44	371.71	141.23	213.06	357.27	192.21	116.98	48.93	93.20	152.51	99.14	114.73	64.77	48.45	105.78	84.01	107.18	67.55	94.92	118.26	136.53	128.19	106.23	62.50
120			64743.00	177073.82	41584.07	35686.21	44470.99	23519.46	17178.79	7955.06	8399.78	9266.83	21014.42	30705.25	14109.54	2170.34	434.04	737.96	546.06	403.68	554.73	620.70	740.17	310.88	245.42	495.54	203.43	173.12	323.96	355.88	250.50	169.69	205.10	135.46	117.36	124.29	92.37	115.06	107.35	147.83	115.61	74.98	123.78	123.01	78.89	51.13	125.64	76.70	76.11
121			16303.78	82046.92	87266.86	98364.52	76864.46	40134.87	70412.16	55153.32	22801.12	24027.41	31881.48	10107.80	1882.94	1438.80	533.96	994.85	245.97	286.89	188.47	212.56	267.62	414.31	706.32	324.72	265.68	205.50	126.58	172.82	101.69	109.09	135.42	80.04	52.61	74.30	48.83	94.05	104.53	180.14	85.85	116.83	107.76	93.19	59.76	77.87	80.46	61.69	38.20
122			870069.37	1445560.37	512396.28	36293.90	27415.42	21177.64	22126.67	22847.12	31180.50	18247.73	4493.28	1778.27	700.35	1219.94	584.49	925.94	393.71	709.91	1221.47	491.23	606.18	1009.37	634.58	422.65	371.46	189.39	235.61	420.97	253.75	554.73	278.63	315.81	439.97	549.52	1027.34	822.01	477.25	398.34	588.65	234.15	187.65	293.62	164.11	235.34	187.73	199.43	160.84
123			1074270.62	2904671.25	555238.37	168662.15	80195.26	43707.35	16418.18	15287.36	10427.43	10483.66	15007.84	5855.14	3006.32	2001.86	954.18	754.68	375.43	714.34	512.30	435.87	230.93	371.34	400.53	676.04	508.13	512.67	812.63	478.70	576.53	475.81	249.70	154.79	187.22	207.11	314.07	182.95	196.97	265.70	91.73	77.24	100.39	76.67	155.38	169.21	125.36	65.45	160.87
124			159888.17	533111.93	283085.53	110621.81	62648.53	22729.06	17113.52	17088.83	11435.49	18726.42	16595.00	7958.34	3441.42	3910.34	976.78	1729.51	657.98	614.18	382.15	271.44	586.93	850.00	789.20	483.50	597.09	593.21	405.59	444.86	330.80	379.55	530.29	420.75	187.88	187.10	127.44	298.34	213.39	202.69	215.94	257.26	225.11	102.88	215.70	152.00	178.96	91.35	148.14
125			517343.09	2935498.25	163950.96	25511.61	23755.87	44189.73	61790.83	50335.80	18202.12	20695.21	6162.37	2182.61	1094.39	1521.84	1093.71	600.08	941.30	558.73	640.55	458.81	539.89	644.32	200.93	597.04	330.64	498.37	157.56	308.26	123.92	291.05	258.95	195.23	264.51	293.60	340.36	167.45	147.42	150.33	136.84	154.75	129.43	101.07	168.24	168.86	322.60	260.01	282.88
126			579877.18	2901885.00	773397.06	66534.08	41791.80	20759.63	22186.83	16251.10	12813.28	20006.29	21666.16	10491.37	3611.20	4672.25	4321.18	3587.03	2337.16	3818.46	1995.43	1624.98	1704.29	2546.64	2171.26	816.21	1517.24	477.41	850.41	2033.49	1816.25	836.52	683.50	1478.70	1676.22	1320.94	2162.93	2148.14	1203.57	485.50	477.20	1438.50	1476.84	674.75	386.01	376.87	748.77	713.66	349.66
127			142710.07	686832.43	122017.80	17286.94	30071.72	44049.67	22782.17	32292.70	20799.88	27869.32	39501.85	12953.00	4917.40	5826.94	4015.62	820.33	2754.03	2837.55	2086.92	2384.19	1615.87	709.68	884.94	985.37	621.59	984.28	404.30	475.62	861.18	1104.18	663.64	747.72	405.66	298.37	483.94	479.04	1117.74	1160.86	571.59	391.77	233.48	301.17	428.00	273.51	110.71	188.62	573.82
128			1191430.62	4697509.00	1451315.25	42611.34	16496.81	29022.27	22174.00	20691.78	13746.36	15324.71	27885.15	13948.52	3127.69	3748.10	3623.33	3733.21	2958.77	1843.41	2740.08	3557.68	3727.48	3299.46	2063.63	1846.04	1947.00	1285.99	2514.56	2871.07	2217.75	851.66	1368.97	1038.20	1504.64	2457.00	1868.15	1082.08	766.60	975.65	751.41	1549.45	1583.83	915.35	545.67	735.54	972.73	400.91	473.18
129			43755.22	88530.40	119879.88	151794.20	76509.37	31680.77	91543.26	94617.28	45243.85	55353.84	47266.44	13027.49	2379.99	3097.05	2539.27	695.32	823.65	529.48	586.66	488.85	306.40	417.75	802.28	247.13	231.07	197.80	255.64	192.62	177.50	133.58	80.52	124.75	114.38	166.12	111.29	202.69	266.16	201.51	169.02	180.13	125.18	122.52	77.20	111.54	133.32	69.80	50.07
130			610074.31	1423553.12	256638.37	36456.07	9390.23	16371.08	14631.60	41692.55	35847.63	12515.19	15851.23	9896.06	5158.22	2985.15	1129.27	870.71	1141.60	723.92	1068.64	674.19	550.45	282.93	434.50	290.70	455.75	274.52	292.54	202.56	176.01	89.94	89.34	189.13	207.43	156.11	243.19	157.21	262.87	151.86	234.43	244.99	134.00	60.38	104.07	93.04	95.47	139.90	251.75
131			577933.68	2499421.75	1170371.62	60421.21	39761.29	21864.75	18768.57	33209.78	40109.85	23478.98	26116.61	3934.50	1781.02	1852.38	1744.00	901.70	470.35	370.74	359.59	298.15	523.57	480.24	328.01	324.95	406.50	271.49	291.25	197.73	209.57	252.38	287.76	321.91	230.23	233.82	159.63	212.03	207.23	234.70	112.54	231.71	299.68	232.86	189.99	138.04	192.49	169.61	200.39
132			29406.50	344394.50	104439.13	63647.67	39405.94	21955.08	31010.50	47634.37	23521.54	34481.87	19859.35	23110.30	18760.25	13216.75	3427.12	964.68	1013.86	1039.16	565.54	499.51	463.62	485.20	291.49	224.89	345.90	158.02	157.31	186.45	175.34	135.79	156.09	160.82	73.01	70.36	67.70	118.65	101.43	132.15	151.90	82.70	152.13	97.67	115.13	101.95	73.14	53.47	55.45
133			1130708.50	2304401.50	366759.53	33944.69	41196.19	19639.15	18260.79	19633.64	13421.14	11807.15	7590.89	3721.84	1908.06	2108.59	1735.64	778.22	799.68	1298.70	1242.93	1103.09	902.01	732.48	300.59	401.07	281.55	374.46	656.74	462.86	942.33	1077.44	479.34	617.06	190.39	220.79	437.00	280.73	157.90	373.22	775.80	1060.00	529.06	260.71	371.22	216.55	70.70	291.18	460.56
134			881092.87	5341886.00	149497.96	27311.15	35161.71	17225.01	13035.35	8792.16	15270.50	20795.62	31183.80	10721.07	2164.00	2657.08	760.99	1348.20	1833.58	1411.15	807.02	1460.61	2393.45	1481.84	1010.54	476.58	593.26	1347.65	1632.55	2199.90	494.22	1155.61	623.09	298.55	640.93	503.87	797.96	434.91	891.19	1333.42	1498.23	676.22	506.45	140.47	464.35	331.12	905.65	791.22	1607.85
135			390190.34	796870.62	99967.14	86218.56	42111.42	26458.78	25258.82	15355.84	15033.08	12033.06	8529.57	4925.24	2698.07	692.46	2347.55	1554.22	1545.59	2340.94	1053.29	583.20	601.15	380.84	510.59	372.30	577.87	534.01	574.39	220.90	389.05	344.85	397.15	793.19	935.43	591.30	275.14	236.67	107.49	130.32	223.08	190.85	200.86	96.87	138.01	103.51	177.58	207.76	161.35
136			243340.06	3596666.25	203307.15	73279.51	56552.53	41578.42	60329.65	24154.88	10290.81	10094.36	6955.45	6741.16	1871.09	2777.09	2354.95	1372.04	1186.09	934.52	1085.30	1626.32	1067.34	748.94	403.53	481.52	554.21	866.41	374.68	788.03	166.36	358.38	528.56	412.43	438.60	701.65	376.74	685.21	599.05	379.53	230.28	292.07	189.92	404.25	477.42	493.59	489.07	352.63	278.37
137			70380.36	166366.51	150066.57	174640.71	96452.50	108851.25	77921.08	55183.79	39165.00	22504.46	43166.73	21705.76	4672.08	4740.61	2954.80	2697.82	1423.07	908.92	1260.96	625.07	619.83	385.13	238.66	235.17	338.20	197.74	99.02	218.33	211.92	102.62	140.48	195.74	91.03	180.43	154.42	122.71	140.34	112.62	77.97	39.33	91.43	118.65	85.62	87.13	53.65	36.29	42.94
138			224293.98	4805292.00	464159.37	183842.29	102574.74	30194.35	22591.28	20992.58	29212.76	36879.00	15759.13	5644.76	3966.37	2064.40	1899.71	2689.03	1729.52	994.30	462.35	791.10	341.40	370.98	633.84	258.96	446.63	575.71	801.95	1317.02	667.73	765.05	823.89	333.33	460.05	397.23	393.58	766.17	334.47	529.66	462.37	477.96	551.70	528.09	235.67	349.88	255.35	568.37	183.76
139			111541.70	594273.00	107947.94	66584.88	45219.52	18747.43	50657.46	62080.37	39017.90	32890.12	32479.02	13734.56	10624.80	4173.34	1467.97	788.26	1002.09	362.75	209.54	203.61	197.99	410.99	364.02	335.19	206.31	121.90	80.63	222.64	149.22	165.92	120.27	172.76	135.71	129.13	140.12	147.46	109.81	27.51	62.28	152.27	65.05	49.31	65.55	57.75	37.70	56.82	70.38
140			325872.06	846173.37	183866.48	70625.93	40867.11	51021.26	36099.52	28062.81	23123.91	26812.65	7244.93	1462.60	1361.81	1537.18	1186.80	490.46	747.64	567.94	514.78	516.73	549.98	175.79	412.91	437.72	420.42	380.87	291.52	163.21	139.75	227.33	195.30	126.36	132.09	96.56	138.37	104.24	138.40	88.26	178.85	248.30	281.91	127.55	90.63	77.47	98.78	97.20	67.28
141			1033384.87	4493365.50	393543.21	142007.12	37785.09	29646.54	18359.37	10207.15	9673.54	17378.79	24761.11	13566.23	2520.21	1416.67	2655.67	2109.97	1489.46	546.04	1095.27	878.65	727.53	725.48	962.34	1544.60	1209.42	1319.44	998.25	983.85	688.84	667.36	842.09	691.59	547.71	356.49	360.66	699.26	489.94	648.79	217.79	380.06	537.59	485.86	458.78	182.61	562.64	433.51	392.22
142			246217.82	1372776.75	142769.81	43509.98	40499.77	20921.16	9388.94	5591.03	10303.96	15622.58	9117.01	6398.86	1409.75	1899.33	1964.94	1649.74	2805.45	2591.38	1642.33	775.40	745.69	887.52	776.20	1176.37	1384.61	1358.80	1232.94	670.57	628.77	956.15	369.11	1364.92	1429.69	801.05	338.42	643.16	463.66	570.88	522.70	704.06	522.46	88.52	414.10	162.24	285.43	459.12	178.74
143			176038.21	927997.43	180090.90	159108.23	69957.03	24438.04	12742.38	7675.78	13684.98	23841.22	17495.01	4994.46	5092.90	4408.85	1521.60	1787.66	1727.82	693.92	687.55	659.32	337.28	583.54	736.72	480.05	301.05	498.39	381.01	506.27	330.19	567.55	159.21	185.59	219.90	234.40	245.26	352.68	547.57	618.90	257.97	194.49	175.59	259.33	85.23	129.94	111.20	116.47	128.99
144			20456.97	53390.19	36371.14	58709.32	84573.60	64608.30	32874.37	18487.60	18753.16	13426.31	24788.34	32786.90	6605.69	2358.36	1962.09	1118.52	936.53	847.29	469.21	397.55	413.33	440.05	237.14	242.75	227.52	116.73	118.47	158.55	113.45	166.67	132.82	167.56	143.17	165.30	114.83	147.14	82.62	47.85	25.86	46.48	77.52	74.28	57.09	27.38	31.45	48.90	75.44
145			454315.87	1637704.25	271770.25	51474.58	25224.08	44627.58	32795.05	26473.32	22117.68	18271.64	28319.09	10109.23	4036.26	1895.23	974.36	2656.49	3821.32	1137.17	1347.27	804.45	668.15	822.65	1032.65	804.68	844.92	586.69	424.70	270.64	151.68	163.46	414.54	534.49	277.24	365.68	514.97	365.21	825.33	702.79	481.21	268.17	358.50	306.13	180.61	263.09	440.27	279.36	451.54
146			50896.61	196497.48	121048.34	107618.21	68748.63	31582.60	12767.29	33148.61	22391.37	43136.78	33719.36	11573.96	3986.27	3014.55	2644.70	2031.01	2226.05	927.90	817.39	668.51	323.18	615.04	693.91	315.48	241.09	292.10	315.63	472.59	298.22	236.85	340.99	294.42	158.51	110.97	144.17	243.08	154.39	296.19	372.91	246.07	168.70	144.74	121.97	138.00	173.18	138.50	178.01
147			35163.80	106606.50	43582.66	52845.36	64524.26	68776.19	46077.02	24792.73	22792.87	28127.48	17181.83	21155.10	12810.69	2422.52	1477.61	631.38	761.98	935.52	618.20	566.51	192.45	129.97	364.95	153.21	365.97	191.77	580.92	345.78	150.67	124.93	133.65	87.93	206.48	144.99	174.47	108.25	60.61	78.32	55.01	62.98	105.72	90.16	91.82	44.67	38.69	81.54	75.56
148			4928452.50	10640891.00	1430801.87	172782.17	75921.81	32912.72	22083.61	12464.08	15653.21	37928.18	17564.55	6510.37	4115.85	3562.46	2602.85	3553.17	2508.80	1911.23	2202.94	2792.97	1347.52	1857.37	836.12	1464.20	1138.64	713.90	238.89	202.26	668.86	1035.25	1765.39	730.05	395.95	426.73	849.20	483.39	661.70	314.53	196.38	329.94	255.20	368.28	426.76	543.27	316.41	232.44	501.13
149			1583179.12	4340322.50	378338.50	71224.43	56727.99	43488.58	16977.08	8687.35	8871.29	24840.97	34092.54	9372.72	5748.38	3196.39	1573.13	3218.35	2559.25	2351.80	1757.56	1328.09	984.85	1397.31	1665.89	1170.07	1137.36	1004.90	865.91	464.16	1430.88	1885.17	1346.56	1331.94	1089.24	1134.06	973.93	476.95	456.52	336.44	734.36	1136.43	980.50	1110.25	1242.78	795.26	633.01	200.39	248.20
150			137901.43	423805.03	39375.98	63569.29	69748.98	31733.73	20144.68	27144.98	22879.64	24770.35	12040.22	4655.77	1760.80	522.13	988.48	864.33	885.38	673.51	400.53	593.44	613.01	774.15	1544.97	477.31	223.42	260.39	370.70	524.35	159.87	85.58	85.06	72.97	128.42	60.53	114.77	231.17	195.84	150.35	128.58	128.51	88.15	104.23	106.96	121.00	100.54	199.86	153.99
151			197106.59	906393.43	175832.01	50597.86	15484.30	10401.27	17532.25	32831.09	12344.83	50211.52	55936.39	9688.41	1480.18	607.24	956.96	1491.26	1692.97	519.85	631.59	532.31	343.80	248.26	325.70	373.62	456.33	305.40	182.04	143.18	264.55	114.19	159.97	114.07	110.71	106.59	71.60	49.25	135.05	101.89	73.46	47.58	91.00	100.35	46.69	44.93	63.67	46.11	29.04
152			44785.88	78428.35	71758.55	34996.15	48859.86	45296.84	31268.49	55335.35	21278.95	30530.25	31257.18	10422.90	4025.65	1330.36	1928.20	888.38	575.03	594.05	443.17	402.67	436.86	267.22	144.62	127.55	216.79	277.14	300.89	302.57	107.26	98.96	77.04	93.02	66.49	73.09	103.10	72.85	70.13	68.93	63.46	72.73	106.83	61.73	81.87	61.17	45.21	73.76	54.52
153			1436884.25	3980790.50	786647.50	44426.06	24730.84	34227.08	19661.00	17590.32	18420.11	15007.57	15390.85	14244.90	14484.49	6820.52	3724.84	3242.61	866.79	2654.34	2013.94	1497.20	1490.86	2161.80	2039.51	2452.27	1510.21	1592.21	1651.06	435.52	1554.35	2285.05	948.82	1869.19	1501.78	805.32	384.31	492.51	818.95	474.48	775.70	1051.82	930.29	718.86	620.65	366.69	224.91	463.85	332.40
154			65943.04	263182.31	168281.29	118800.91	48568.88	29045.31	13116.05	23585.95	34816.03	26103.58	12633.50	12550.81	7032.25	4775.94	2966.14	1679.28	810.67	729.04	694.91	606.27	397.97	446.82	684.64	240.49	189.91	129.64	131.55	179.75	84.45	185.05	218.34	66.21	129.71	152.73	131.13	94.36	132.56	86.60	131.86	114.50	152.31	152.14	100.30	87.63	80.06	60.31	130.17
155			169935.43	284135.40	81226.96	42369.73	23481.10	26510.71	18675.63	17510.05	24569.41	21246.71	14366.27	4620.87	1276.83	2549.07	918.96	542.24	731.28	455.29	412.69	667.61	520.35	279.21	626.34	825.03	391.28	401.82	293.24	437.31	309.49	235.80	117.92	206.03	168.00	190.01	174.29	209.51	364.69	220.97	198.34	69.10	164.08	168.47	82.42	72.97	157.29	289.04	135.22
156			118628.99	569515.31	71887.10	85291.85	40810.57	38673.61	16795.32	11779.65	9308.29	18397.33	38440.70	22528.16	2966.87	2411.79	3863.02	740.98	741.28	816.89	2340.25	2175.86	1701.92	601.99	712.65	623.52	225.30	591.70	290.53	299.69	378.60	625.11	729.27	288.93	287.24	436.52	893.79	738.41	798.24	568.47	863.01	260.85	287.81	239.06	203.93	379.10	144.49	161.42	246.24
157			487526.25	1440585.87	204985.34	88993.82	37875.21	61852.45	18885.26	19544.72	32247.41	29898.21	30133.63	7576.44	4049.87	3410.27	2012.88	1558.01	885.79	346.80	295.90	575.68	391.36	584.67	939.90	283.15	196.58	293.97	194.32	140.91	267.63	121.58	245.11	231.58	228.57	142.78	131.82	124.28	118.02	40.48	112.28	158.23	176.00	273.60	94.39	77.00	60.10	119.48	146.09
158			278494.21	1211443.00	106335.77	43486.84	64251.29	37570.30	25464.02	34832.26	15770.84	17108.97	41449.19	25958.87	6455.23	2504.75	3010.88	1525.17	3511.10	685.86	1152.02	2556.08	453.82	255.11	321.82	1086.16	3005.53	985.90	2336.30	2422.38	676.64	437.87	1411.01	1688.24	529.48	373.50	238.42	860.22	982.04	806.67	845.60	618.80	230.98	478.32	450.77	819.21	310.13	183.11	558.11
159			39163.09	453192.25	174944.26	67817.74	22616.38	31117.01	33599.18	28410.28	19775.93	10969.60	9647.88	15210.63	13438.09	7221.75	2232.22	692.74	1213.53	1040.06	969.16	607.36	348.27	371.67	498.60	199.91	368.62	275.75	258.15	302.98	170.41	249.77	78.16	78.45	102.75	110.07	107.80	127.45	174.00	200.04	183.26	64.28	87.54	55.61	72.75	124.05	70.37	66.31	116.18
160			40883.09	471562.00	64557.14	47294.52	30177.02	21394.64	19914.13	15683.74	26406.87	66684.09	67434.79	19384.18	4476.20	1094.35	799.21	624.24	1020.58	622.06	428.99	527.20	608.23	324.59	201.06	457.99	224.48	155.55	411.56	222.12	176.95	196.15	229.55	247.98	202.19	73.83	95.14	182.70	360.38	182.38	40.93	110.74	81.72	54.50	77.56	70.59	104.32	141.02	184.53
161			55671.67	111202.78	73315.46	70960.98	118038.02	32440.04	24398.30	21446.72	50051.60	57014.05	19131.72	5613.98	2115.92	990.62	1163.14	892.03	1550.67	770.78	499.51	248.24	363.60	220.44	301.17	221.17	226.12	155.52	107.55	266.51	229.70	111.27	97.37	182.70	130.20	90.01	132.10	125.90	108.20	81.07	107.83	92.92	112.56	110.19	86.28	82.16	49.83	83.23	62.11
162			34300.17	186391.04	182833.15	123581.42	72384.47	64722.17	40250.00	14899.78	20156.32	29844.17	34731.76	19724.58	5638.00	3694.33	1009.35	802.43	938.54	395.46	272.12	404.38	222.96	256.43	195.59	204.82	169.40	184.60	203.48	180.10	158.98	101.70	84.37	66.17	52.94	42.16	48.36	26.83	85.78	106.73	58.08	58.32	72.58	84.79	74.99	81.31	50.52	68.68	69.05
163			28069.30	217849.68	87443.99	44312.70	31489.02	37227.76	44460.56	26543.69	46195.37	48422.35	23210.24	8116.63	2605.81	1032.27	989.10	528.00	743.85	473.79	310.92	246.81	371.36	361.24	332.32	169.29	139.92	126.16	239.87	229.25	231.45	210.92	312.49	199.08	96.33	160.37	131.25	140.54	197.63	102.48	102.13	185.39	285.92	121.72	130.86	119.52	211.32	64.31	71.41
164			84904.46	485418.03	202782.93	73948.14	47325.34	52583.98	23540.08	11941.01	15241.97	24356.22	48271.33	37182.50	4366.18	2346.96	4692.67	2319.85	1813.55	1036.36	1246.75	528.83	609.43	645.94	792.36	455.83	376.30	350.91	428.74	292.38	450.38	314.25	281.78	225.07	127.47	152.92	110.26	133.95	132.25	158.11	149.54	96.12	120.35	150.81	160.88	87.38	57.65	56.26	61.14
165			129771.88	312859.25	169000.54	73285.35	92921.90	73317.50	98099.11	58754.65	44046.10	22918.55	27272.64	11996.03	2706.29	1035.40	905.42	1345.20	1682.22	1208.81	1228.77	658.07	353.95	381.92	361.85	388.90	309.44	293.42	236.90	200.78	239.78	125.03	125.42	85.40	100.71	60.91	52.02	102.54	93.64	86.63	53.02	80.78	94.69	49.51	57.11	39.55	38.44	30.30	59.21
166			777575.62	1842913.75	374585.84	89370.25	61772.23	60283.08	41578.02	32622.35	16154.41	17505.79	25779.07	36269.27	27464.40	4684.03	1071.38	2093.45	1338.18	1596.75	629.26	992.82	416.50	319.02	320.97	442.50	168.23	517.61	327.25	418.06	401.14	427.95	338.44	268.75	264.79	251.05	226.01	349.62	149.98	148.19	128.03	177.90	188.78	350.41	280.65	388.52	169.86	235.74	149.14
167			356418.31	590213.18	226783.71	59178.01	51637.47	29307.16	13969.95	11466.35	11408.77	18234.34	7998.57	2883.14	1316.61	393.56	821.73	1317.16	1008.48	803.18	613.31	1439.55	1658.56	1786.56	1140.29	486.48	356.22	291.31	431.00	575.90	532.25	256.36	800.08	883.61	383.41	389.25	129.50	145.68	131.82	125.88	120.28	475.89	205.92	206.67	125.52	158.01	197.79	199.64	184.66
168			139393.32	269817.34	83742.64	64451.41	54872.41	58194.73	36617.88	31596.41	27344.01	28470.10	35282.01	19391.60	3273.26	1790.34	2014.48	2331.58	1767.17	1239.78	905.33	797.17	418.70	415.62	250.25	321.27	119.62	75.99	92.24	199.38	228.20	106.59	55.97	155.50	202.23	146.27	130.37	117.86	115.15	50.81	93.08	80.31	91.61	112.04	41.21	27.74	82.19	42.64	45.81
169			257238.20	726157.62	262277.50	38473.67	22433.31	19661.12	46853.22	33629.74	19474.81	27667.06	9879.70	2438.73	2172.30	1099.39	588.74	905.77	694.55	933.94	616.26	640.38	390.30	261.23	297.74	306.00	167.11	195.60	243.97	213.56	223.88	249.00	180.57	165.24	297.56	431.56	332.34	187.96	126.51	122.16	288.18	370.55	520.83	396.28	260.24	218.17	156.39	70.30	84.19
170			219541.81	588421.25	85231.32	49632.22	87805.06	31456.70	9324.36	5170.41	5850.65	16213.70	21149.92	2958.83	945.27	989.21	631.61	1272.86	861.73	1272.69	1046.54	647.57	464.91	493.82	226.25	260.08	167.39	126.33	155.98	238.29	210.61	553.52	606.10	286.97	245.41	301.42	584.61	256.93	122.16	317.83	205.54	101.59	394.06	664.44	440.84	49.68	107.15	70.94	295.38
171			407299.21	701735.93	279165.31	53465.29	17719.93	10813.39	20159.72	8203.88	10792.44	31031.14	23558.69	5620.03	1802.01	950.50	588.84	348.43	663.85	222.84	652.39	620.25	636.01	745.57	383.35	537.93	474.45	366.31	366.77	398.47	571.60	434.20	217.65	255.09	241.12	214.97	103.35	114.95	79.39	62.56	102.18	140.72	132.78	158.56	130.84	118.38	119.80	123.10	120.28
172			127585.02	766354.93	110383.92	98106.55	89339.89	31032.69	21425.29	23497.17	14559.49	14958.05	30635.06	17898.31	1863.29	2060.45	2410.74	899.85	490.56	579.11	300.93	326.74	502.48	720.74	757.62	417.20	190.13	236.33	277.86	108.35	216.10	189.76	216.52	185.97	96.50	157.19	157.20	169.71	197.65	188.02	175.62	102.72	59.40	88.99	64.30	82.38	88.46	63.91	96.50
173			637315.87	1916532.75	168434.57	69895.17	52634.59	73839.02	48010.66	39871.26	66851.95	106524.70	167869.81	293875.25	145528.32	101260.47	56816.82	46368.89	39143.34	15470.21	13267.51	10174.86	3136.79	2909.76	2139.67	2827.48	1974.12	1332.97	498.06	754.49	516.67	287.57	562.07	215.02	500.30	535.27	378.18	373.09	568.18	172.35	182.14	503.48	535.39	374.01	372.68	488.09	252.37	327.37	211.22
174			1349477.12	2434344.75	767550.06	101304.46	69976.95	47411.53	18129.22	18342.10	40602.33	25118.65	9554.08	2497.27	1840.44	2098.58	724.61	1620.87	1496.46	1379.58	934.45	969.26	924.34	499.26	339.35	785.65	1028.31	894.41	476.62	206.88	240.54	273.86	330.10	337.11	412.98	476.79	508.46	404.82	494.27	442.33	532.35	203.33	271.62	185.25	156.00	91.58	125.95	74.46	340.75
175			25076.13	137239.56	61018.72	57893.98	23872.34	39066.38	41882.90	28908.16	26665.78	24708.83	30087.85	11022.90	1824.43	2415.05	1189.80	738.18	1167.35	957.36	1531.78	860.40	295.78	842.91	167.63	358.94	194.88	162.69	165.14	165.87	45.35	92.23	145.80	156.42	81.44	99.71	86.47	174.19	68.02	57.40	60.09	62.17	152.24	121.56	71.54	57.08	54.94	40.68	36.15
176			660892.56	1059424.50	262035.78	54761.60	41480.67	59163.78	41830.37	34337.75	38945.33	23897.07	29123.88	16165.52	1609.45	2615.19	2337.56	1310.02	1506.22	1041.72	975.12	706.04	369.12	362.39	273.99	373.60	566.97	316.91	130.97	137.92	287.78	344.56	299.14	167.90	175.36	166.13	142.02	139.85	80.31	91.52	101.15	131.60	63.09	85.83	96.18	85.08	95.57	95.72	120.51
177			298175.15	3076156.25	483231.15	44651.23	64546.26	61926.61	24309.17	15733.95	11556.28	16675.40	26079.15	11014.80	2968.59	1826.14	1295.60	1069.93	1026.10	1025.51	1310.15	763.42	421.60	876.84	1281.52	1074.02	564.95	737.19	782.08	860.70	774.31	802.74	473.51	395.73	237.11	331.03	345.90	322.70	237.61	681.35	618.20	373.24	345.79	186.56	427.31	570.38	561.99	273.04	205.24
178			245902.82	352293.18	78889.12	50493.22	69612.13	96030.35	69700.57	42884.34	46610.26	37123.98	30865.96	6374.06	1000.35	1071.26	2358.73	2551.90	1429.98	956.10	984.27	478.45	252.66	286.38	400.03	681.98	516.18	458.64	352.67	239.83	114.52	113.42	62.85	82.09	100.03	51.72	60.28	100.20	174.72	123.60	63.88	72.93	59.46	37.80	80.20	77.43	131.16	105.86	63.46
179			602859.56	2439880.00	787227.62	43352.19	40028.82	23878.22	23562.82	15793.19	52232.93	66080.69	15194.90	3035.12	3869.91	2940.81	2866.84	2766.55	1986.35	2355.38	1691.82	1012.82	397.63	1212.25	1420.68	648.78	454.93	364.79	349.48	468.60	235.21	150.72	344.09	286.90	220.78	180.95	133.49	186.00	177.61	198.91	288.81	126.61	290.19	215.65	181.37	322.42	421.57	293.00	197.66
180			91611.32	218670.59	99194.38	34940.85	37152.83	26880.45	30085.28	25195.50	21096.59	28529.97	47950.12	12479.53	1293.08	1825.82	1128.98	1412.44	1252.07	590.49	398.58	155.68	346.90	299.32	240.06	201.46	176.53	223.42	157.86	108.67	173.09	152.32	110.93	115.98	100.31	110.52	143.10	160.91	45.78	104.46	84.09	65.90	23.96	46.55	80.53	32.34	15.76	64.12	83.27
181			1857130.75	2411128.50	454427.43	54810.41	27802.15	17905.04	13283.97	10984.96	8377.58	16228.86	12503.14	10821.44	2603.15	1062.62	1534.27	1271.12	1448.73	1090.35	969.64	697.26	1051.37	741.98	1090.97	801.50	701.28	621.69	1079.77	992.82	555.59	530.19	682.65	534.14	608.89	321.46	533.97	372.43	402.52	462.91	483.08	298.35	412.17	370.43	693.63	241.27	271.76	115.58	118.26
182			1098565.00	1952988.62	678152.50	161276.14	32738.19	44602.95	21563.81	25445.90	31368.84	30101.39	10833.92	2403.68	915.37	698.26	581.90	851.02	1207.12	1231.59	728.96	746.24	438.67	288.45	400.64	412.32	367.55	287.03	639.95	374.64	618.43	324.21	387.84	441.36	249.38	331.46	452.76	340.59	424.39	401.50	162.30	199.51	137.61	95.39	92.09	120.27	154.30	180.94	115.93
183			20748.53	88459.13	73492.03	44170.84	26531.01	32678.07	39379.99	76910.32	45947.35	26522.68	24983.11	4635.23	2006.90	2422.79	1599.49	1376.30	1195.05	1088.86	646.62	243.93	153.29	156.07	413.43	408.72	291.03	204.31	120.05	97.63	90.79	66.15	140.49	166.23	121.14	187.59	101.12	83.29	73.56	90.02	89.75	79.90	100.55	124.23	139.62	95.47	66.76	63.93	75.10
184			126787.15	285432.65	76744.00	57090.91	77072.98	62637.76	61965.85	43170.62	35881.47	45722.30	35196.01	3232.86	1428.07	1511.06	1532.53	2052.64	1023.79	951.20	599.39	399.71	405.45	233.14	196.04	106.98	204.41	269.81	109.18	126.18	237.67	196.90	60.00	117.45	128.80	158.93	181.07	85.10	114.82	59.60	70.43	65.18	35.94	103.13	77.73	82.25	62.42	45.84	67.47
185			40840.94	211794.31	76094.11	25190.45	31812.64	58539.58	56465.64	40817.08	25433.84	48269.53	48415.58	5474.35	1364.20	972.16	1584.61	936.78	759.10	531.60	908.47	700.54	780.12	316.97	194.97	162.83	86.20	214.13	214.47	118.31	57.86	44.26	72.57	97.09	53.48	48.95	52.82	57.11	62.50	52.06	70.68	104.73	129.24	189.66	176.97	104.64	73.18	82.68	88.07
186			41926.35	220312.03	197390.87	84998.88	90049.14	70215.89	39457.98	26377.29	16017.13	14924.20	29282.65	17216.27	6195.52	3517.74	3492.48	2054.24	1176.41	711.31	517.36	355.12	423.89	305.62	204.10	201.89	116.46	294.99	326.98	55.76	171.47	133.36	105.85	187.19	127.08	118.97	109.51	123.60	50.09	82.95	73.13	50.59	71.73	122.04	55.11	76.44	73.03	58.37	35.58
187			8148.21	147363.75	54865.69	47522.96	58252.01	39668.66	37806.48	43087.75	43949.08	60884.15	15354.11	3129.40	1699.30	2100.40	1507.80	873.22	1162.37	964.78	530.79	538.29	580.94	275.08	166.37	234.69	157.50	49.97	87.83	114.96	199.82	219.81	76.17	125.92	176.99	127.63	120.10	53.30	25.19	54.11	64.69	60.08	75.57	73.99	64.12	88.56	63.33	85.59	52.36
188			86471.17	3645711.25	275847.90	46405.34	43144.50	43250.64	17139.33	29867.24	44390.69	77710.42	24175.73	4256.10	3186.40	3736.14	4160.04	1598.54	3161.36	1568.51	2979.78	823.69	1319.74	1513.63	967.56	815.32	1583.32	669.19	1198.87	700.04	945.89	2006.58	2203.54	775.88	563.54	2111.42	497.86	525.55	368.02	746.82	1697.08	812.49	674.99	406.99	285.82	224.82	311.32	340.28	259.74
189			754302.12	2982424.50	3618873.50	451313.21	53127.36	42808.53	25587.13	11619.50	15061.09	18596.88	11883.08	10009.88	7038.74	5113.05	4629.09	9582.88	6930.17	4851.15	9110.30	4548.74	9743.81	12893.53	7621.38	4826.91	1638.13	3007.72	2637.14	2041.54	3929.91	4574.13	2316.82	3122.75	2315.65	3865.19	4190.44	1129.62	2926.60	3761.82	737.56	1703.19	1971.94	867.24	418.54	821.98	1070.57	515.76	1316.13
190			1754002.87	3741209.25	201944.25	99855.61	42481.95	8927.26	9564.48	19175.92	35832.05	29651.27	11033.28	3579.91	3932.64	2357.38	2549.64	1340.79	3915.36	3677.84	1806.62	1381.31	2997.79	2378.66	1222.58	1440.60	2064.75	1946.33	1846.63	3732.27	1766.11	3143.48	2917.04	2597.53	2660.29	434.06	1028.54	1039.39	570.42	322.82	709.72	960.47	1455.22	974.79	1147.32	732.96	687.64	688.28	1526.67
191			108333.09	150572.81	37320.28	73833.75	31352.55	20943.35	34208.42	36003.83	17629.11	21073.97	9101.80	1445.00	1192.01	799.54	463.96	577.53	598.06	192.81	198.52	278.94	199.48	160.29	115.70	102.22	122.41	227.50	186.57	39.73	67.50	98.52	97.99	135.88	82.57	99.15	130.87	73.34	76.47	73.75	87.11	64.41	101.29	95.37	74.03	107.38	73.50	49.82	49.64
192			330670.62	650994.68	226779.73	128762.26	87553.73	77798.48	22519.21	20798.79	16007.14	34088.43	10400.28	2618.13	1661.93	1660.96	3027.81	2529.74	1779.46	1171.27	1116.76	579.92	516.51	673.06	451.19	244.01	332.32	459.04	409.13	380.33	331.05	283.93	245.03	166.20	266.11	398.89	196.21	140.89	113.55	119.29	264.72	330.49	169.13	92.86	164.46	83.91	140.78	191.12	127.09
193			70564.74	341888.37	62905.83	25511.71	17763.61	21064.40	27671.61	24657.34	22322.44	64887.55	60592.37	28135.74	3646.40	1049.21	1895.34	612.11	762.35	621.27	678.23	269.71	281.45	82.11	235.11	382.68	223.54	171.86	145.82	135.45	110.37	177.47	338.78	182.89	151.34	114.87	138.56	58.60	68.61	122.93	107.32	59.30	107.46	144.26	103.97	100.48	122.93	69.65	121.82
194			270759.25	1227643.87	386833.71	97771.85	71734.36	70909.57	46175.94	11771.41	15686.71	12559.63	22297.97	11261.06	3590.64	2029.71	1607.27	1675.59	1550.11	685.44	264.05	459.19	919.73	613.52	354.49	442.57	295.96	230.16	268.96	280.15	217.08	207.07	262.76	212.99	223.52	205.37	158.70	124.12	86.10	83.45	111.95	149.35	97.21	294.87	178.67	128.53	149.20	137.46	55.36
195			694303.18	2780822.50	374373.15	36726.31	82885.65	35969.42	24184.14	25511.33	28776.84	18067.45	24560.61	9330.74	1334.52	975.28	948.55	671.31	568.43	1059.42	707.41	576.49	1491.22	1339.52	996.37	483.36	331.44	211.44	180.49	185.48	266.04	334.13	183.63	406.79	305.79	159.90	178.49	208.39	118.91	61.57	94.15	311.65	238.97	326.70	120.33	91.98	124.73	119.08	82.42
196			80995.61	176810.45	79096.61	54957.72	78401.58	27617.74	9738.18	11715.53	24498.07	49990.46	44586.56	12209.14	4046.17	1690.02	1488.69	2162.67	1396.10	702.59	496.89	598.14	452.72	325.12	211.03	340.95	200.20	308.11	500.94	376.51	201.50	114.70	104.51	157.01	123.32	126.08	122.76	157.80	128.32	200.42	156.31	67.28	86.25	118.23	90.35	89.72	94.36	73.82	39.11
197			119601.61	841689.75	71496.92	51409.61	23295.54	7340.52	12452.47	13586.28	9347.63	25515.66	23009.38	5765.70	1526.00	2440.45	1313.77	1723.08	1610.34	1457.68	740.88	967.34	473.57	796.64	682.89	442.52	738.09	594.46	758.30	169.27	276.69	448.54	223.57	259.65	465.64	252.82	123.41	186.56	348.60	419.33	305.64	186.17	196.02	189.92	293.05	390.25	100.72	277.74	315.05
198			95639.57	391686.46	413967.68	306113.12	161244.46	30113.58	27005.83	12122.13	4497.49	5445.64	20373.39	14865.85	6425.13	2727.29	1078.71	974.26	1149.84	1589.61	898.70	591.98	557.44	852.61	245.31	576.91	479.15	532.54	521.95	379.10	354.26	680.11	416.03	318.71	610.59	285.54	257.77	484.13	408.48	550.58	308.29	206.22	273.64	296.78	195.58	94.38	158.34	106.47	138.12
199			1609863.25	2859258.75	605565.56	103937.61	19783.84	78638.15	57542.58	23526.54	12323.98	7492.82	16821.91	8900.03	2872.14	1703.69	459.93	781.24	465.37	990.31	540.65	670.58	429.11	282.85	242.90	273.43	339.56	304.15	315.15	155.24	126.34	285.73	113.71	67.99	557.88	239.72	242.83	48.68	141.19	89.22	50.33	169.95	122.66	147.51	204.53	120.96	154.80	72.00	50.78
200			1595022.75	13069551.00	6647908.00	742276.50	102632.08	40872.71	16764.50	16237.27	15236.72	25994.41	9073.32	2305.98	3349.20	1866.63	2149.25	2755.83	2779.34	1550.78	1683.04	1066.79	1881.76	925.86	2204.04	2254.27	1435.24	1376.71	1112.84	1063.78	1465.92	2617.77	1398.79	1203.56	585.55	838.75	666.14	545.68	874.79	591.58	854.68	827.33	935.15	1102.39	738.74	567.07	398.56	359.97	410.51
201			511363.68	774740.93	114166.25	116347.12	91880.23	43081.75	14941.33	14554.72	30558.24	20883.39	5152.04	3092.63	2458.23	1398.89	3747.08	939.19	1490.07	1583.68	951.86	1051.99	1196.62	1157.47	1837.90	805.32	495.04	427.24	530.52	267.24	288.05	251.64	207.81	633.01	433.20	205.10	228.81	106.16	96.93	187.26	224.12	185.01	131.91	155.52	156.52	114.10	195.20	525.58	633.73
202			393953.78	1006016.87	133033.48	43719.32	23629.66	53449.95	25395.17	22608.04	58045.06	297398.53	495900.87	37590.51	2335.01	7033.88	5371.37	3983.07	5414.31	3261.81	3915.66	2891.15	2538.11	815.51	1424.84	1461.58	1514.48	430.10	460.24	294.80	181.81	357.48	135.43	359.37	262.88	253.85	296.13	227.95	256.56	73.69	136.06	101.26	132.97	56.18	82.43	97.63	80.56	168.06	86.30
203			212016.09	1433328.75	158578.17	54571.14	30578.57	13371.91	9507.37	11067.89	16858.66	21638.27	13957.20	4574.29	4938.08	2821.01	3115.65	2396.29	3422.18	2410.08	2466.66	897.81	773.36	1984.79	1633.67	737.50	601.72	480.58	904.86	880.71	1019.94	1137.30	573.91	1124.81	1478.35	340.36	2198.02	2811.83	1026.53	387.31	348.78	588.31	622.50	517.79	583.53	732.92	585.66	170.42	307.97
204			488430.87	4157488.25	327374.93	44537.45	22412.48	23512.66	29494.91	24963.52	7461.80	17015.87	10123.65	6919.95	1975.35	1195.30	5063.08	1760.43	6998.29	2441.57	3212.63	1374.10	1221.64	4384.89	2646.85	3105.98	1681.46	1956.24	1360.97	922.43	3722.64	2548.04	2219.44	2221.19	2787.29	2310.60	1900.33	3683.26	2103.34	1031.38	820.72	733.55	2084.80	2167.83	988.08	1979.94	2045.63	940.69	626.68
205			26332.77	108047.53	48717.68	42175.96	48424.94	63754.65	42340.02	41198.29	28805.50	60797.11	57661.20	4889.87	2436.67	2415.65	1240.20	1153.43	1002.51	716.35	812.41	375.63	310.03	320.36	388.60	471.67	178.86	249.32	117.62	136.46	163.77	92.79	84.24	125.10	99.54	112.44	71.00	37.74	96.99	75.63	80.59	35.70	38.10	31.48	47.65	85.70	63.46	75.02	74.47
206			60913.17	170547.98	52025.78	72812.94	73861.50	51769.51	16309.01	25248.32	83614.46	28795.17	8288.45	1542.77	1257.01	2878.60	2620.93	1910.80	729.68	561.51	325.46	192.66	411.50	519.57	339.95	160.44	619.18	348.41	143.35	172.13	98.11	155.29	197.95	169.10	191.69	242.34	138.11	62.34	91.23	99.93	107.84	94.70	76.81	127.83	89.85	70.49	77.94	37.56	31.66
207			3969982.75	14662443.00	6577585.00	541689.68	12306.35	35338.92	18521.56	19875.11	23094.47	10985.83	18086.98	3841.03	4432.54	3634.71	2767.50	1236.59	2235.60	4941.06	2842.19	3894.61	2341.32	2397.86	1798.65	1928.05	1841.58	1676.17	1095.31	1074.68	823.51	731.21	1508.92	1142.72	1425.15	1378.30	752.41	1183.41	709.98	662.88	1187.69	389.88	533.17	763.73	1103.85	638.94	810.82	578.88	755.36
208			103590.14	353873.25	258983.50	96907.51	91595.10	48269.66	12695.58	28713.16	29515.34	33344.13	43747.49	12488.22	3547.11	1851.11	1281.65	1502.59	1321.99	1265.53	598.11	604.53	685.16	735.62	431.49	213.15	233.25	366.50	184.89	189.81	134.39	173.31	207.36	94.01	109.05	64.55	153.73	125.95	178.68	104.79	94.63	59.86	137.40	50.51	100.91	64.81	73.18	35.03	99.16
209			446322.00	1274827.87	99331.27	30654.02	18451.83	18028.50	19012.15	19509.66	7449.38	16981.08	29353.36	13375.98	2501.53	1575.59	1959.56	1872.88	1320.37	1732.66	1407.13	951.66	622.22	1204.14	1710.07	1296.43	1280.76	1443.22	1076.43	393.15	553.51	680.96	468.48	415.89	1075.66	366.54	1449.08	1609.32	580.49	531.71	677.45	629.54	507.93	556.74	483.58	285.25	553.72	391.83	345.31
210			41553.76	125647.01	121413.53	185920.59	187603.51	29586.97	31407.29	50280.39	84734.48	49947.05	13895.07	4352.11	2830.43	1719.14	536.60	425.97	978.85	658.35	470.55	574.77	555.09	562.32	376.19	429.61	172.83	151.33	202.40	136.85	97.91	137.98	167.13	155.47	121.08	71.04	85.33	110.68	136.65	98.51	93.16	64.84	144.30	119.47	81.47	116.94	89.19	68.63	77.64
211			102786.18	543093.56	164086.84	153796.87	126182.67	60257.41	37749.82	23028.61	11006.79	26606.78	19890.10	8973.09	2631.36	1479.75	1274.11	983.91	892.55	654.87	579.21	654.05	405.38	450.23	827.31	503.89	268.08	259.74	128.29	88.85	226.77	251.39	174.84	135.52	205.06	183.92	187.69	154.27	161.79	134.32	160.63	98.91	153.62	137.50	37.68	64.37	65.44	59.93	112.41
212			540673.06	1570565.00	229054.23	73664.02	36966.02	29050.77	20741.02	24232.07	45414.84	19793.95	3142.16	2359.03	1290.61	1160.89	1783.28	958.61	1308.63	1050.30	859.27	470.89	666.46	362.01	327.45	469.83	474.34	202.87	242.34	399.42	492.16	556.77	348.63	314.99	200.38	305.02	134.30	230.87	196.44	101.64	118.38	117.37	238.81	258.83	180.62	98.55	120.53	150.70	191.49
213			226316.78	746671.81	107909.81	51636.28	34590.48	20063.15	28134.00	21755.47	7689.07	11259.04	35516.39	15059.46	2061.52	1606.43	2339.78	2295.02	1293.96	1632.34	651.81	459.81	211.60	269.87	460.24	353.93	410.84	579.43	325.40	271.17	373.63	280.84	623.88	429.82	338.48	157.08	241.41	216.30	209.11	222.34	173.25	240.05	262.66	240.58	165.33	158.75	146.39	121.89	139.27
214			340882.25	442466.12	288148.21	265955.81	110048.63	16990.58	56353.26	86861.32	41216.09	18180.51	2376.99	2815.36	1440.34	2215.47	2108.59	1257.83	632.20	736.55	433.84	373.81	730.05	1209.11	2052.30	834.20	557.55	407.91	380.56	412.07	248.52	229.76	133.41	129.52	291.13	127.71	119.67	207.10	306.91	175.46	204.46	121.73	224.57	250.96	98.77	127.45	116.85	82.17	100.32
215			543288.50	1110194.87	252993.89	63749.61	65378.82	40142.11	26113.67	12183.55	18260.49	59763.66	32008.24	11236.50	1959.83	1592.35	1372.25	1170.70	1538.46	700.23	626.22	381.93	147.17	369.49	476.55	202.89	205.35	163.36	104.68	145.10	154.81	148.63	76.35	200.24	180.77	114.35	122.46	152.80	152.56	78.68	149.81	202.37	154.83	68.87	64.51	56.47	85.04	65.09	47.69
216			2185708.50	9762667.00	940916.00	71653.84	40642.73	17688.03	26644.93	33203.05	60668.04	22581.29	18887.39	6289.67	3778.83	8841.81	21252.79	7246.72	2233.95	6435.89	5658.70	2166.87	3670.48	2174.45	2785.59	897.13	5395.75	4841.88	8584.51	3166.38	1406.87	833.44	1543.91	4627.83	1560.95	1361.58	2430.67	1531.60	261.09	244.98	223.11	572.43	601.60	506.90	526.87	494.16	1179.53	1154.06	2049.37
217			58751.22	173611.71	123301.65	32455.18	37030.99	32495.61	15439.10	33737.75	24796.35	13788.93	4119.40	11308.74	14468.04	7337.85	2842.85	1249.93	868.06	719.78	509.61	349.66	344.17	609.31	281.39	371.82	516.64	356.04	218.17	192.73	177.56	135.21	113.38	128.58	51.49	160.72	108.77	88.09	198.30	136.29	67.52	35.74	71.69	100.88	64.24	78.71	119.46	152.18	102.30
218			356365.40	1498504.00	222058.43	81284.30	26265.75	38422.98	26932.93	28089.92	28923.81	24000.87	18701.11	2055.20	2037.35	1806.86	1710.46	1153.52	1434.38	814.05	601.42	392.93	297.10	601.70	989.10	476.58	271.33	490.54	472.15	107.70	227.04	576.02	390.35	491.84	335.45	328.57	265.28	392.77	213.33	142.85	80.82	124.14	222.82	142.52	181.78	246.69	219.61	132.14	131.77
219			1712976.87	8129530.00	1503397.37	41407.24	12100.52	8409.92	10457.77	13872.03	26320.15	20918.69	15766.59	4108.56	2108.03	3142.73	3248.86	4658.86	3422.60	2289.82	3920.13	1895.60	1544.07	871.53	1771.59	1030.25	1388.78	825.65	1837.11	1554.20	1587.63	1374.45	999.41	532.05	764.46	734.63	916.76	1905.71	1217.19	1212.49	823.60	622.05	430.43	468.91	463.66	288.80	604.45	689.73	740.88
220			107117.79	726745.62	257817.93	80889.92	62175.72	80029.19	46001.50	15472.49	14473.52	54472.32	51109.33	11909.41	4377.20	1907.06	3314.72	3444.45	2353.45	825.81	659.95	831.50	520.12	829.69	1080.04	710.94	478.49	393.32	265.18	315.68	455.11	247.47	420.47	380.63	365.97	306.31	306.61	146.57	334.23	224.94	360.42	228.72	213.01	361.37	452.57	256.02	186.60	243.25	159.10
221			235092.70	2404121.25	369474.12	45513.98	17785.46	28237.21	27847.23	27503.40	35720.85	94249.68	44605.73	5291.20	2040.38	3289.74	1865.16	3615.39	1668.52	2198.54	1995.20	1864.30	465.40	894.72	1924.85	839.67	1104.69	1470.51	879.2215.26	735.73	526.01	352.25	411.52	146.00	357.15	279.71	453.26	471.06	163.27	248.03	302.37	115.27	304.02	660.30	291.80	322.43	259.86	172.35	177.47
222			348048.75	867932.62	308544.84	83027.92	51605.60	79022.86	61713.87	30138.71	45490.49	32402.61	17245.02	4075.14	3904.80	1365.81	2008.90	653.34	861.85	828.36	976.24	543.62	354.83	446.45	301.63	295.44	295.87	462.24	193.20	109.00	160.02	271.97	214.40	146.05	136.19	128.65	270.50	220.60	143.45	43.19	113.94	151.37	121.06	118.08	146.68	195.50	161.81	43.55	53.04
223			576544.75	1177489.75	191174.06	62542.89	45086.16	23240.68	24780.10	27702.29	44097.71	29509.75	9871.99	3671.61	2693.45	4351.80	3345.90	2906.79	1497.83	1440.75	706.73	648.37	2418.42	3685.82	2357.45	873.78	779.41	1495.18	1302.77	639.95	555.55	800.19	467.82	980.37	1167.22	355.26	1821.74	1617.76	329.74	670.27	727.71	439.43	1212.33	928.58	316.88	267.33	175.77	148.19	552.37
224			98154.96	333940.93	84460.22	84965.05	113926.78	124729.07	75555.49	22353.95	65161.90	79040.87	17047.68	2120.79	4524.98	4457.17	1399.45	1096.56	1314.17	922.28	465.01	567.80	360.99	524.85	606.70	440.97	308.73	212.96	191.06	163.59	92.57	138.46	164.29	333.70	372.86	399.08	162.33	111.55	148.37	97.12	81.47	81.93	49.73	110.38	122.48	75.54	100.89	102.76	72.80
225			60142.68	830764.56	278688.06	201656.92	104202.28	45526.20	28071.37	18499.57	27275.05	38804.16	24348.32	12508.47	2903.67	6312.57	2807.09	2553.58	1929.69	1950.28	1338.37	718.53	1666.29	592.51	422.16	1395.18	1145.43	510.43	486.73	589.44	536.57	266.41	254.47	347.19	237.46	336.60	308.72	228.46	232.93	124.70	65.30	451.22	256.03	151.62	427.20	409.85	371.83	152.71	268.59
226			491756.68	1163314.37	336366.12	61297.89	52279.17	48969.46	32954.42	18086.41	15531.89	36672.00	20528.19	9229.45	6335.52	3161.72	1195.05	1222.85	1372.58	1301.80	817.02	820.63	595.06	699.93	443.95	812.51	1524.45	362.10	267.08	460.37	521.70	745.99	330.54	318.54	128.09	525.13	827.34	531.95	354.62	230.94	290.09	393.36	795.01	301.01	276.91	415.61	371.40	538.38	328.50
227			41155.33	111103.97	110653.01	74231.77	23811.13	46288.12	36142.63	87411.02	40080.38	35944.42	12788.66	3123.28	1207.94	1171.17	531.10	434.53	777.25	478.42	211.66	212.65	462.13	205.82	323.28	378.79	189.43	183.23	110.53	46.70	90.89	99.14	41.03	84.03	87.35	73.20	124.23	106.68	108.82	56.67	42.27	53.58	59.55	48.93	72.42	73.15	64.85	77.66	62.53
228			1439903.50	2392495.50	288422.21	26055.71	14084.32	13215.70	10715.40	12214.36	15427.93	28274.60	28516.11	9808.94	2137.40	1491.48	1891.81	952.56	884.28	782.82	334.01	1245.91	409.33	521.53	1134.29	435.42	495.24	203.74	231.50	372.35	402.83	435.92	157.80	275.31	214.67	254.51	158.69	377.27	194.13	101.27	177.92	324.83	283.49	233.66	246.36	182.91	350.64	313.48	126.48
229			768218.81	2299798.50	118296.76	72703.57	98212.86	23493.04	13727.85	9583.79	72172.98	93467.21	16115.94	3159.20	2587.76	4256.28	2817.35	1561.66	1480.12	1315.86	2254.46	3286.39	1284.03	1181.28	1201.79	761.36	726.44	1797.64	1473.80	1718.45	2431.49	2477.23	1007.84	1085.37	766.94	378.57	794.26	896.14	1411.22	1009.64	423.72	650.34	187.04	880.29	774.11	412.23	349.88	358.94	348.16
230			120840.69	228596.87	137760.82	93854.48	81315.14	26653.42	54795.60	63617.08	38876.96	14630.38	8856.37	2912.46	3105.44	3748.31	2977.70	1476.00	2256.84	785.64	440.54	806.60	627.19	1033.97	745.10	537.85	686.77	530.91	157.20	200.94	205.57	418.71	379.02	569.76	727.81	373.89	153.95	119.30	139.79	84.56	177.85	205.28	185.26	195.28	304.85	235.69	174.57	96.32	57.81
231			3440320.00	5807939.50	865336.93	45624.37	42432.92	50397.33	39183.31	26468.91	42414.37	37785.44	12415.21	3918.14	4757.28	1930.49	1620.22	4751.42	4428.55	2948.31	2837.62	1505.70	571.13	872.16	548.08	1472.54	1373.02	1515.53	577.73	1516.63	684.91	892.01	630.87	950.64	1011.11	2291.66	2542.82	771.30	334.48	594.14	407.09	495.38	883.27	934.68	941.60	876.75	274.69	695.75	262.26
232			1606164.75	3470957.75	461950.06	64301.97	85713.30	36770.27	19111.65	17643.39	12387.23	11768.33	8081.94	7557.37	3941.18	4315.72	2865.60	1800.16	1306.69	1169.53	1558.86	1024.89	887.74	1494.09	377.40	370.39	737.61	991.22	702.85	628.04	547.98	597.97	435.97	838.84	821.40	1145.34	1366.51	1197.33	562.00	720.00	839.84	1629.68	1589.91	1657.51	915.91	198.19	389.43	157.57	157.81
233			71888.97	860614.06	182198.45	68157.70	19196.64	44314.16	34291.55	24976.30	27328.69	63980.53	28481.85	6708.08	4023.08	1099.10	1508.75	2054.40	1580.06	1006.95	2839.92	1145.53	493.80	518.77	683.17	420.57	595.82	439.81	468.78	464.27	423.08	428.65	187.50	316.13	109.92	107.19	244.52	218.90	339.27	245.09	158.55	57.74	152.50	171.30	70.46	88.16	230.43	145.62	166.73
234			187999.82	784145.62	194776.84	183193.40	102898.58	50883.89	24204.31	41090.90	28408.32	18783.05	11647.18	2684.66	1346.75	685.15	1207.21	1305.38	1307.87	508.89	488.76	552.93	555.71	378.06	538.91	640.73	614.16	517.72	228.79	215.72	205.66	136.88	351.46	374.93	224.10	232.21	212.50	158.85	115.58	117.55	92.32	119.45	150.56	68.14	42.25	65.55	135.44	89.28	74.26
235			67470.91	342607.78	106049.53	70740.15	56543.57	48900.95	40022.06	42691.17	63970.28	59449.14	52593.35	10054.54	1969.11	1584.18	798.12	1410.00	3125.21	1136.09	265.82	526.50	1100.97	942.28	1265.47	315.97	452.69	196.07	68.09	152.17	179.46	126.66	230.27	239.50	153.17	144.36	120.57	144.98	249.54	143.76	77.93	80.36	73.22	67.73	48.40	133.73	195.47	137.07	166.07
236			109712.87	417787.68	114122.00	89112.03	180423.03	128474.00	52636.77	50939.91	56654.89	105739.62	34125.09	3735.75	6822.98	4704.32	1478.13	1239.58	1224.76	1374.68	1074.02	947.62	519.67	271.71	123.57	181.37	419.34	250.92	259.36	169.16	152.06	157.60	177.24	162.28	77.77	92.96	104.53	149.18	99.54	58.53	86.66	85.51	171.59	201.70	109.39	88.94	61.61	87.04	125.07
237			44760.67	168041.32	61305.53	112959.29	180846.43	131061.06	108992.99	140939.56	209022.78	303748.12	133939.14	47210.39	30315.68	14346.21	5555.63	5100.27	3562.16	1769.61	1162.52	2503.47	1653.18	737.48	820.97	892.75	392.70	215.17	145.61	199.96	191.53	221.64	239.50	152.09	144.23	177.50	232.96	195.17	125.58	71.08	54.73	106.84	99.88	107.25	120.08	115.27	133.84	133.05	86.55
238			20982.98	126347.10	107780.43	132512.93	218074.37	117817.17	80822.35	88655.01	36622.73	39410.25	14943.43	8575.13	4448.76	2115.20	2537.05	1621.43	599.58	812.86	753.47	607.62	448.44	232.18	130.47	202.73	215.89	177.63	189.17	217.42	188.03	144.11	147.68	94.87	119.26	140.52	130.00	88.19	92.80	62.97	63.74	49.48	106.16	135.54	81.58	46.46	39.90	60.04	52.30
239			24726.65	146462.53	64109.06	21042.89	86136.19	128954.59	135604.75	200132.04	318014.46	249806.87	167081.46	58399.71	17198.67	14090.98	16318.88	10004.22	7039.59	5081.54	2969.68	2867.86	2228.47	1887.79	3196.95	2106.10	1513.09	2139.77	1750.80	468.34	374.81	330.70	278.86	303.77	221.16	370.37	239.81	428.85	279.78	309.05	212.18	211.98	227.28	103.59	160.82	107.84	116.01	81.66	81.59
240			100321.17	215698.06	63940.58	77541.10	117252.06	164475.68	144080.39	138602.01	149681.45	179260.10	66422.27	15545.84	6500.39	4961.19	4456.34	3252.12	3204.35	2482.72	1940.17	1618.40	1061.94	695.59	592.12	611.02	548.40	622.64	404.63	237.57	327.27	252.07	137.49	189.62	253.11	194.38	250.21	204.48	186.46	96.64	86.78	81.40	119.45	110.75	96.93	84.11	89.53	31.36	28.13
241			143176.50	381962.31	245321.23	137725.17	137024.37	120210.55	87317.39	214046.14	232978.10	286006.90	180709.54	64847.03	26277.38	27824.51	41412.17	26121.43	7815.49	14462.62	8071.05	2362.47	1692.37	2376.31	1999.68	1688.61	1533.24	1349.48	651.92	178.71	312.74	212.05	103.42	212.47	340.63	423.00	217.00	227.18	321.36	319.10	373.96	291.42	449.10	504.86	239.78	172.25	166.83	110.05	112.28
242			108739.00	279173.96	143365.35	84352.56	238618.98	177496.71	234282.67	273291.00	362574.71	417234.75	251833.87	97852.17	20563.32	16000.16	12845.77	13246.19	13315.50	9340.82	4907.69	2092.67	2229.25	3320.69	3002.00	2969.38	1383.60	1310.61	1943.13	1768.30	1186.39	804.36	542.21	306.89	333.43	319.22	251.05	330.97	397.98	267.75	199.43	107.02	172.81	117.94	85.33	165.65	116.38	155.06	65.71
243			194930.51	643542.25	146694.35	55500.67	69847.47	120058.53	245624.98	401469.43	308991.09	238854.43	178667.32	114176.45	24243.62	10900.35	10456.36	6740.06	2189.04	2275.80	1429.64	1134.35	1718.66	1050.39	255.05	602.60	580.88	181.43	272.29	168.43	177.41	294.63	225.48	240.10	209.08	199.13	244.38	317.47	374.25	140.35	63.61	102.94	255.31	126.62	92.50	193.99	97.79	63.67	99.09
244			206566.95	1205602.62	396911.28	111793.28	135053.07	141455.18	77174.19	208669.59	278126.59	213863.93	162811.76	36008.25	11716.02	14251.59	13864.10	6833.75	4343.80	2306.25	1555.72	934.94	1118.75	727.54	913.09	477.28	723.12	685.32	701.24	252.48	587.47	320.75	309.90	319.12	224.93	516.02	609.90	240.01	462.22	211.64	171.04	126.10	150.06	73.75	121.23	100.28	101.64	64.29	84.39
245			2700016.75	4872276.00	2392073.25	211777.81	64459.31	84383.43	55036.31	125260.51	117529.47	194785.28	161236.82	23587.91	8745.06	7184.89	3449.53	2389.39	1096.25	1550.47	2856.39	2687.37	1193.75	445.08	295.15	381.89	467.89	358.57	863.91	667.78	328.29	301.94	440.07	567.15	691.67	874.52	284.35	284.70	110.59	349.15	468.46	185.78	143.51	298.85	249.10	238.74	116.50	167.68	97.97
246			629513.87	1694961.75	859397.50	274026.37	200894.98	92569.77	84868.31	55743.66	78723.52	113726.17	112293.37	26531.33	9668.92	9791.99	2239.39	2416.78	1632.73	980.36	1333.18	1063.44	1135.73	1180.67	1237.70	741.50	501.20	130.76	148.24	210.32	360.60	175.99	325.42	146.84	93.94	119.33	135.33	125.29	160.98	164.07	116.51	193.58	170.04	108.05	94.00	62.48	127.01	65.25	67.01
247			4262479.00	12135843.00	2044684.87	172307.14	107157.42	97132.32	65438.38	53701.56	46612.50	21254.37	31122.00	8198.28	3740.35	3701.90	5972.22	4854.82	4113.56	3592.84	2960.04	2470.56	1346.45	1232.43	2029.90	1961.44	1787.54	1474.06	2504.74	1865.28	1415.95	1625.99	1169.99	1170.12	890.91	1658.58	2061.05	1344.65	1549.26	1771.23	1100.86	820.60	1283.08	702.00	793.43	546.57	848.55	808.93	966.40
248			748994.75	3228685.00	378125.56	126454.52	57083.03	19280.54	34199.92	57266.85	129822.67	118461.02	37220.84	3945.07	8446.73	5598.92	2543.12	4238.88	3928.81	4794.27	3046.82	1311.54	1314.43	952.62	1206.04	784.59	784.93	1396.91	1823.06	1881.27	2353.14	1520.39	1270.59	1064.32	636.54	623.41	1112.21	1239.49	921.99	290.48	486.65	425.47	515.14	594.49	557.44	448.06	226.23	315.55	311.82
249			765748.81	2688662.75	412158.84	97660.02	131343.76	272650.37	361835.06	204815.26	104538.60	76227.09	20709.71	9077.95	9280.95	2437.92	3437.99	2430.28	3615.01	1919.78	1471.11	1253.57	1334.13	981.01	847.51	1279.92	1325.08	1168.86	2181.89	1611.16	961.72	630.74	261.20	333.83	545.93	606.28	307.82	214.95	588.96	407.94	139.47	123.78	130.75	273.45	190.25	113.09	171.54	216.27	125.11
250			392743.06	3325894.75	939115.00	156512.18	228976.45	189339.50	47445.20	60993.72	96347.28	114876.60	94190.55	53596.13	24645.15	12417.50	5497.94	1535.73	2312.75	1812.61	2464.98	2490.46	706.01	471.53	618.46	378.36	298.67	473.25	220.34	164.14	280.84	395.99	352.55	293.12	442.67	431.93	205.98	100.31	137.82	96.54	150.49	153.75	195.27	233.13	243.70	154.90	106.53	143.08	318.57
251			93496.13	165270.53	65152.35	145320.26	103864.83	82592.33	40469.44	114318.71	168638.03	225009.39	90869.46	15961.90	8083.31	11679.91	10377.25	3186.93	3918.42	1983.13	1810.94	1507.80	1349.44	912.10	719.69	721.75	596.33	584.96	601.52	403.35	354.01	468.47	375.79	426.96	445.44	493.25	383.54	266.95	502.89	453.74	340.04	257.82	145.78	179.44	84.75	169.06	289.37	206.84	199.23
252			98227.22	458998.68	244883.06	57408.23	46565.73	70607.67	202303.82	191481.10	212262.64	173696.57	82299.32	14864.37	12268.98	8008.07	8305.79	8520.15	3117.20	2794.05	3713.36	3481.14	2131.19	1176.35	1175.75	1011.91	961.04	830.48	795.80	893.31	305.97	125.45	178.95	267.75	383.00	242.12	355.04	199.96	280.05	312.86	148.59	261.30	257.54	343.37	236.72	224.54	258.21	229.48	116.01
253			95398.16	243235.15	127394.10	94189.44	135737.10	107886.56	70362.89	78066.85	163081.59	148937.10	61457.24	8353.38	5475.44	3902.81	3266.04	2491.63	3334.25	2278.30	1205.29	1450.63	740.24	573.17	446.16	318.31	498.63	541.57	350.29	519.62	496.52	406.25	353.14	194.32	114.88	262.59	179.89	181.01	117.74	87.32	79.49	58.03	67.85	86.68	75.91	94.40	85.84	53.28	48.59
254			786529.50	2707407.50	681224.43	53591.69	36404.48	52800.25	56912.82	36116.15	49670.76	84447.58	42446.23	10631.86	5768.66	6526.29	9672.61	16622.46	9179.93	6394.81	9718.63	9220.25	2587.51	3564.29	3109.49	3432.06	5589.52	5106.90	4370.03	1531.80	1650.75	2333.63	3607.22	2339.48	1610.82	3948.78	1713.43	3023.49	2185.17	1114.68	1559.66	993.37	2018.16	3480.89	3879.55	1190.61	789.39	1565.41	252.84
255			25528.06	102283.07	70953.75	59427.73	149159.93	191229.26	147191.06	86256.00	36273.82	111423.92	64693.16	11291.60	4474.02	4242.22	1345.40	996.91	1377.67	716.53	728.47	1226.13	605.97	716.16	416.64	209.44	530.37	296.22	133.01	246.78	158.73	78.63	94.95	112.22	80.65	143.78	182.02	152.58	72.33	113.95	158.64	114.54	91.73	76.48	95.74	88.11	61.63	47.80	80.43
256			705285.68	4657973.50	402403.96	44349.65	29629.59	23902.00	33891.39	50793.20	15786.08	43666.99	36421.04	15370.19	3617.76	7886.00	4037.93	3983.33	4948.22	2450.88	3629.67	2098.79	2567.28	3574.07	3059.37	4389.46	3637.27	2077.86	4802.05	4642.34	2740.26	5788.10	9812.70	5001.64	793.22	1045.00	1230.13	2090.95	1362.91	524.40	845.64	2556.27	2982.94	2690.44	1015.64	1165.91	1567.99	2107.02	1468.96
257			119715.28	629739.93	100222.67	81622.10	134134.68	111403.46	82546.53	151112.07	129069.60	213320.42	68285.50	20869.40	11238.56	7663.83	3262.66	3937.01	4340.97	3457.54	1519.80	991.99	812.58	586.37	759.98	1206.71	1126.41	894.46	1059.00	683.96	448.07	375.52	318.57	271.27	460.97	347.33	266.10	137.57	138.13	120.65	209.54	126.08	209.26	173.27	75.83	89.00	200.62	112.97	130.24
258			17615.98	79521.19	141547.70	147539.57	124036.64	62905.27	41005.55	95175.35	267106.21	199664.81	47495.91	12676.83	5893.20	5044.30	1969.73	2184.40	2291.57	1858.75	1350.41	1378.80	863.25	915.70	481.12	673.31	297.92	397.84	307.01	292.05	207.72	146.96	116.23	154.22	193.19	86.99	118.99	157.12	260.01	159.88	135.12	50.99	86.05	85.71	119.94	103.64	123.67	108.53	88.91
259			336696.00	1043804.31	234137.57	144587.56	128673.86	56501.62	43267.36	44520.35	70428.91	69824.36	35482.96	4995.66	3735.49	3163.75	1339.13	1347.57	1399.23	1041.97	1319.61	831.52	1369.95	1212.47	1372.66	1109.21	517.32	520.39	524.13	672.27	538.97	280.19	312.64	237.93	154.45	183.35	235.58	487.46	311.86	195.39	236.32	362.56	172.46	536.18	178.95	120.18	189.08	130.76	196.12
260			177656.39	2477673.50	264270.46	53731.05	48973.50	100760.25	56082.88	52627.16	76704.89	44363.80	25220.26	5101.25	4057.16	3183.01	3658.04	3590.66	1517.41	3226.48	2695.87	1342.47	743.24	862.20	1187.84	695.49	802.01	582.37	1346.25	1139.84	1474.49	826.00	1295.33	1527.48	500.69	900.03	813.52	558.49	298.00	248.31	585.80	479.49	436.68	502.49	532.47	206.54	264.86	316.81	95.21
261			1848363.25	3461722.00	373770.31	72783.50	31938.29	49468.27	39005.25	76531.70	154593.15	138170.90	86669.77	21340.79	4604.17	3215.66	4544.32	3908.18	3759.42	1776.21	780.60	782.89	1197.20	1821.22	1763.25	2610.53	2160.83	769.58	748.40	1012.40	827.83	1148.48	675.50	662.82	856.78	575.39	288.93	387.35	199.23	219.31	410.48	954.93	507.75	555.20	395.68	337.69	357.29	442.48	331.41
262			157449.50	408751.96	168449.54	75219.62	101480.23	134759.51	136853.39	109528.07	121561.53	117478.12	44035.91	6343.66	6716.29	3833.10	2118.02	1676.91	2223.24	1491.90	1661.03	843.23	453.75	994.27	668.96	727.23	514.06	372.05	301.70	413.65	362.97	424.91	231.38	232.12	228.41	209.61	211.15	291.03	183.82	311.26	195.69	163.83	185.41	136.67	134.37	241.61	130.30	158.33	148.45
263			455206.34	1132212.75	269995.46	147218.06	290022.96	124656.25	103476.22	94656.21	90528.23	143255.93	68072.59	19153.04	10598.20	7335.55	3455.89	4872.05	5462.45	2719.62	3612.75	3313.97	2171.33	2876.01	2177.91	756.35	472.49	883.56	579.79	897.09	1289.31	463.69	677.74	855.84	586.75	632.31	658.41	376.80	177.94	214.62	343.79	374.87	389.40	186.50	156.82	205.87	229.99	375.53	338.95
264			53943.64	193280.07	94405.46	70823.59	109083.32	226754.56	100227.17	33132.23	51645.99	45041.12	59853.48	35068.85	11329.08	3731.03	3656.62	2682.87	1516.03	1778.47	1255.27	885.73	1036.40	610.21	602.52	748.11	743.55	330.15	285.62	202.51	175.35	184.08	109.04	108.30	200.88	184.54	63.83	112.41	109.96	122.62	76.96	92.03	104.29	138.16	86.86	77.77	49.67	68.37	132.10
265			68489.42	348020.96	134645.93	94314.32	94063.89	120565.20	60565.58	34213.50	86588.27	155012.53	156246.96	39641.87	4706.28	4738.40	4034.23	1465.78	1792.75	2029.34	704.30	726.24	944.00	1195.84	795.07	636.91	529.08	721.21	886.46	463.71	283.77	438.85	316.36	247.21	134.33	183.58	100.81	183.40	394.99	289.58	267.34	168.10	225.09	515.18	338.36	256.11	227.99	64.49	89.73
266			751042.75	1762165.37	601105.31	87064.17	73767.17	116557.39	57317.04	70188.85	85304.42	65708.54	21313.56	5891.61	2797.54	1519.03	1407.97	1181.62	1112.30	1229.66	1134.99	1007.90	836.29	1459.74	878.93	725.70	988.71	547.07	362.23	413.04	383.08	206.24	457.12	402.81	370.73	200.42	273.15	182.42	192.08	306.73	333.53	406.40	269.90	242.06	154.14	206.73	259.16	135.40	100.50
267			95959.03	156924.73	186778.10	117227.09	94326.78	39670.31	78772.77	82996.54	114653.10	125035.57	93556.77	43289.37	14003.38	5706.55	3388.01	3592.67	2179.58	2883.08	2469.71	1769.24	1306.09	1471.38	1234.06	919.55	372.08	276.54	330.61	555.72	750.33	633.41	528.04	296.14	213.78	365.94	268.93	203.90	241.00	115.76	185.11	137.65	157.90	175.44	120.00	100.50	188.06	83.10	268.45
268			669938.25	2556215.75	515576.21	93253.71	139040.50	73389.66	35525.41	37183.33	61636.66	108126.85	103756.31	60332.45	8892.62	5168.27	3363.89	2081.96	3010.46	2302.75	1550.43	1180.97	726.95	573.77	473.06	638.77	817.79	728.79	538.57	211.51	557.03	351.08	291.20	339.58	352.56	103.10	209.76	108.70	136.19	76.82	174.96	195.59	242.56	144.22	145.11	128.17	170.10	102.98	127.97
269			357390.84	799348.37	234681.59	300553.65	284039.31	82805.44	43642.03	27147.43	64098.36	82080.03	45095.31	15957.79	3883.19	3586.93	4552.54	2747.64	641.38	1893.77	2086.53	2354.87	2055.68	916.51	1273.70	1409.31	1805.11	1017.10	877.61	763.28	653.28	578.47	365.99	767.30	1643.37	868.12	840.98	1110.99	618.40	844.51	1023.24	1011.69	399.65	477.54	711.88	590.00	453.75	752.70	757.26
270			136195.15	397372.03	469827.65	164001.93	134466.12	100104.46	101811.76	213280.15	107088.49	70868.35	57160.07	18111.18	6506.05	4886.59	4091.68	2266.65	2301.31	878.20	1263.47	673.71	854.43	994.86	470.38	363.56	162.10	243.67	197.37	123.45	220.60	88.11	216.80	117.94	188.36	325.01	276.20	118.01	96.97	123.05	241.00	304.50	198.46	159.42	186.06	128.15	78.68	57.47	68.22
271			85400.12	364965.31	181165.14	82358.91	61138.55	59711.94	73316.09	59153.94	81982.67	204556.96	76736.13	29216.86	13974.47	4390.73	2955.26	2533.76	1968.55	2807.87	2239.62	1313.70	823.92	714.86	450.26	268.24	219.99	409.15	601.99	490.95	180.56	482.95	1144.11	883.32	216.28	96.43	138.90	279.92	404.88	196.01	249.52	187.88	81.58	233.51	171.37	224.91	179.44	126.83	114.60
272			190494.54	1203893.87	186789.57	175721.26	82949.46	109631.63	107240.06	54577.24	84446.25	100886.74	81962.22	25047.22	7081.73	6103.02	3591.95	3633.27	2098.57	1420.85	1221.49	1157.75	901.15	582.24	587.22	638.19	717.44	411.28	354.17	271.19	134.26	221.78	269.67	289.44	227.90	365.43	489.58	419.04	226.16	368.43	343.52	268.07	130.42	82.05	142.10	81.34	101.29	105.51	184.93
273			90909.84	363253.21	41017.67	81100.60	75791.17	81071.41	77522.30	59933.89	73195.15	51506.98	34512.41	11490.80	3407.07	2747.68	3011.29	1347.92	1753.21	412.05	559.53	492.63	424.62	257.04	439.08	476.59	328.33	583.44	253.70	137.04	316.26	163.36	173.75	146.43	260.45	318.23	253.81	157.53	117.36	78.74	117.47	87.36	58.95	85.20	135.16	166.06	111.68	64.38	60.39
274			200009.20	468337.81	187276.35	120578.32	136292.90	63924.43	85404.72	98868.89	119951.10	186136.75	116291.05	24380.08	8554.23	3482.62	2505.32	2524.55	1499.89	1497.65	1260.71	709.91	714.15	1100.81	1138.69	970.98	599.49	469.73	246.86	393.23	282.15	240.24	362.93	293.40	229.32	164.11	237.44	419.72	358.99	109.65	196.33	241.78	157.63	99.79	147.30	135.43	89.81	57.36	112.93
275			22386.33	115796.22	62532.12	40240.42	78378.85	74384.39	270226.18	203724.98	71380.82	60518.70	58969.52	13420.62	7903.71	2915.91	1269.07	2092.01	757.92	527.46	698.83	886.53	423.71	292.88	545.82	511.97	463.10	372.06	373.10	422.55	465.03	394.91	120.25	154.00	195.74	224.84	185.01	167.02	151.26	158.29	118.57	128.64	131.10	88.46	57.80	126.18	102.34	75.52	80.84
276			38449.93	467181.40	129336.17	130875.16	152569.70	156190.06	128353.92	81097.94	50193.32	112748.32	79780.47	23533.02	6868.75	6047.54	6467.36	3841.48	1887.93	1983.69	1639.10	1519.82	1452.51	775.01	542.44	646.18	630.45	584.92	1077.65	605.34	395.34	736.18	532.96	132.37	274.88	282.97	167.69	252.16	395.18	200.45	189.28	299.77	238.92	139.47	123.27	93.82	74.70	142.03	138.05
277			231230.95	3033288.00	1150229.00	148661.93	120116.52	75079.54	163924.29	124106.78	92474.13	181583.76	206946.62	48283.08	10222.81	6835.95	9129.14	9992.86	7908.98	5290.90	4022.27	1990.44	2125.41	1200.14	812.87	966.88	906.82	695.57	465.04	308.46	551.15	431.77	861.96	660.44	498.46	490.90	288.83	201.44	282.44	296.79	149.79	199.28	435.21	387.19	360.44	146.85	203.89	201.74	86.87
278			93966.43	531802.37	526257.18	330029.37	294337.65	174732.04	90797.59	174725.65	240337.28	157908.68	230563.78	44215.88	4875.17	7593.62	3092.84	2477.91	1510.63	1070.96	1173.18	1371.50	1571.39	984.20	638.14	580.94	285.38	306.91	280.56	580.51	421.15	236.05	364.58	469.90	332.18	136.79	142.16	138.18	149.46	151.97	187.49	164.96	112.53	151.20	91.65	67.47	78.07	91.49	70.59
279			155754.01	399062.09	156381.93	170124.59	156746.57	122986.93	88901.43	84503.41	99428.53	81887.98	170446.37	55865.38	12103.29	7091.04	7825.25	2572.55	2175.78	1762.32	3473.79	2048.28	639.49	902.38	979.83	440.44	281.27	438.11	254.80	185.35	245.11	413.25	519.05	459.02	356.53	288.62	240.70	195.99	281.85	220.35	146.47	167.99	117.78	122.77	176.36	188.32	194.29	98.15	175.33
280			2254590.50	9954496.00	2484505.25	90930.86	66190.93	99803.13	152843.12	187635.62	199334.07	95565.30	95235.53	44416.34	12903.18	10091.01	3457.69	1331.35	1662.34	944.80	897.81	2449.46	1262.74	1122.83	1132.13	540.60	663.67	389.12	223.60	455.80	568.25	307.73	619.30	571.89	407.88	426.11	776.97	460.23	667.44	406.60	241.92	281.14	120.23	209.50	450.49	488.24	220.90	139.72	530.51
281			52633.74	162725.17	397638.06	265978.31	96816.85	38806.80	145235.10	197801.42	173300.39	153559.18	104416.63	17456.08	2547.70	1979.05	2746.24	1820.28	744.42	1272.10	939.88	303.68	677.72	920.08	773.22	583.11	527.01	520.49	208.57	248.46	304.18	192.13	241.58	211.26	124.51	108.05	85.78	149.74	105.66	148.06	154.92	73.81	147.71	135.96	70.82	107.57	62.36	66.04	52.13
282			44027.67	116628.38	147961.95	116032.07	87203.28	97748.40	166956.68	191122.17	186364.26	216444.92	247161.96	203808.17	44931.26	7389.28	4012.80	2415.00	1970.18	1726.52	1234.31	689.11	1117.05	1600.13	1387.38	554.66	549.46	366.98	461.77	116.82	170.74	292.72	299.14	229.93	174.13	243.49	138.66	200.70	296.92	220.76	158.39	188.56	118.32	122.62	91.87	88.32	64.32	67.29	45.33
283			2356744.00	5070249.50	838718.31	99694.92	51869.12	62427.23	30622.64	24270.34	46703.05	59029.13	131239.25	63366.86	17414.75	6363.60	4832.87	5104.13	3506.13	4045.02	2602.71	1576.44	1701.25	2083.81	1453.50	3504.40	1586.77	1355.28	2596.41	1220.21	721.39	261.28	480.05	371.66	423.79	302.54	653.67	420.27	590.14	1017.09	1660.89	552.63	1170.58	535.91	114.23	380.82	525.17	107.14	435.60
284			296313.34	3443063.50	725684.00	201110.25	122025.09	99739.15	50999.28	36794.14	25872.85	74198.89	83262.15	66367.74	18328.67	7221.88	2958.41	3691.48	5433.29	4593.07	1683.11	1797.95	2520.28	2370.24	1409.04	2671.69	1413.14	1731.37	1024.39	1295.26	1403.43	1642.34	644.65	761.70	683.10	605.60	560.28	1026.34	450.41	884.96	1067.90	1024.47	1111.87	1178.29	420.84	429.72	303.81	418.45	413.59
285			1123466.87	2281740.75	1031448.31	136134.46	82024.96	128697.11	178038.34	121795.39	51626.58	168540.12	1268263.62	859209.87	141139.14	52173.44	29544.91	20726.88	5725.99	4639.45	3479.26	2984.91	3802.53	3142.76	3272.53	1946.79	1056.42	1439.14	545.72	897.59	512.09	627.46	651.32	539.25	578.01	408.94	544.59	377.14	275.96	203.71	110.97	315.74	534.70	170.40	174.50	316.88	254.34	73.79	117.47
286			140060.37	520218.43	340809.81	142171.28	70423.30	75051.71	47402.03	21874.90	55211.58	67168.61	56125.82	52967.55	48258.95	8569.94	3789.18	4505.01	2710.23	1490.79	2105.65	988.92	788.75	1592.42	1618.38	734.78	253.33	457.27	305.45	230.62	172.55	313.20	239.60	169.29	211.17	340.39	213.15	354.76	249.15	122.01	51.77	48.93	122.67	180.36	82.52	115.64	138.05	164.73	183.18
287			3039333.50	4332736.50	972085.50	174487.92	66171.88	82739.48	39826.16	39113.62	27171.24	32301.64	57240.36	66711.30	41657.04	47853.23	59872.46	33833.95	16736.54	9797.52	9155.39	19431.28	31928.34	25035.86	9318.99	21879.71	9025.21	16516.74	28749.44	18208.05	2783.63	2182.44	4194.34	6375.70	22848.78	25764.61	10630.50	13127.36	16059.88	7329.05	627.39	4967.72	12903.37	5359.42	5361.83	7909.37	3452.09	1704.79	5602.50
288			152104.73	639787.87	136144.46	195191.96	212861.43	83851.62	109576.69	201755.29	122312.00	23857.63	45649.43	164635.37	103816.64	18719.81	7288.93	3808.03	2647.15	2059.19	397.21	1232.12	783.63	510.12	488.96	490.43	470.23	268.16	370.52	490.63	355.76	189.71	224.97	281.35	182.58	142.55	161.82	188.39	158.65	118.02	123.03	135.96	92.00	148.03	127.03	104.88	159.96	128.69	120.08
289			66316.55	354005.50	72170.53	36921.11	111681.75	189077.28	158551.48	80635.42	120023.34	145891.37	176347.17	201438.09	115369.53	121135.50	69865.32	11304.37	5030.54	3393.88	2194.80	1520.87	869.97	860.54	626.64	851.38	676.89	542.56	567.39	338.78	471.75	192.10	363.77	191.07	311.54	198.44	200.75	145.59	139.97	121.84	158.96	174.02	98.92	162.20	118.94	108.56	90.75	120.53	90.47
290			75983.75	174330.31	113723.47	66707.86	130622.96	202951.18	107514.70	228923.29	131550.09	114777.21	91778.64	129653.79	152235.12	84695.65	94696.75	29683.87	5283.12	3095.29	3345.50	3142.98	1523.59	1295.93	484.22	552.15	699.04	545.52	526.15	277.97	147.80	212.72	244.31	285.87	184.09	116.89	261.27	215.05	121.86	104.01	157.94	151.25	189.11	121.87	121.48	71.67	36.01	52.44	67.69
291			30808.29	248798.67	80627.22	65798.77	137149.90	375841.06	398543.75	310524.78	209956.96	66432.82	65109.89	77978.62	131835.37	50666.69	21051.27	7227.26	4411.81	3290.12	2308.94	1935.91	1173.23	882.53	792.44	788.67	695.02	333.99	485.13	805.44	591.78	230.97	224.25	243.88	89.74	134.08	161.85	151.83	166.14	75.11	108.87	269.11	261.31	140.15	137.82	108.49	153.41	117.76	74.74
292			20737.64	81210.82	63160.34	53987.63	67416.65	49480.72	226791.06	153015.98	108941.37	269536.12	156248.59	91497.32	121439.54	230594.92	299404.56	130298.35	23839.34	8960.22	3526.46	3447.67	3124.59	1839.50	1780.48	936.35	483.41	602.34	400.34	277.13	236.37	290.21	298.37	289.68	342.77	225.53	239.53	269.57	335.95	249.21	225.37	314.29	143.36	147.23	111.30	124.80	107.76	106.57	88.99
293			85471.97	149015.62	118007.30	57522.01	84200.14	169710.32	252400.70	213918.00	234814.64	67876.57	66482.02	86761.75	86221.12	64396.85	75781.51	146244.73	88454.64	28241.49	5024.21	2218.18	3511.49	1056.50	1305.24	1090.05	1157.72	1055.25	841.64	1122.34	346.47	491.10	350.35	111.70	140.27	173.02	169.80	133.24	132.00	130.68	157.93	172.62	145.62	97.62	81.96	103.04	99.09	148.82	83.76
294			101061.60	151085.26	122245.09	134484.46	98373.11	134435.25	124581.04	295738.62	164863.43	168045.23	140560.84	123510.75	66594.16	20337.26	157922.59	132223.40	110281.47	40244.18	20236.33	4137.16	1734.16	2530.38	1497.21	719.35	1028.56	1415.53	854.07	462.32	488.82	376.41	267.24	245.35	281.84	188.34	223.63	136.01	241.07	190.87	192.21	269.35	129.22	78.20	108.56	108.36	118.04	149.38	137.65
295			7758716.00	16424693.00	10441555.00	1913080.37	520352.21	160698.03	129089.78	53984.01	132863.26	96748.32	150816.85	91730.53	53743.09	74901.31	83944.07	174898.01	97251.28	28097.34	7868.40	4238.45	11145.30	2638.28	3415.10	2080.42	1456.80	860.25	2185.43	1238.18	2556.65	1635.40	2283.04	2518.96	1722.73	2530.26	1763.87	2603.23	2490.70	2002.44	3075.40	3963.30	5053.50	2606.87	773.03	1524.17	449.24	420.23	590.49
296			3478.17	40495.58	55842.04	55879.03	76967.45	173977.68	279617.75	232448.68	249078.57	249677.70	234125.76	164119.12	161748.12	76124.46	93560.91	83579.80	125257.86	133047.03	41978.70	8196.24	6574.82	4495.64	4187.81	1769.41	1459.04	882.10	868.62	478.26	627.65	599.74	842.40	445.79	208.36	200.80	179.06	134.50	219.29	195.75	221.48	186.78	258.10	102.97	85.69	127.14	158.79	111.19	71.92
297			30319.33	222363.45	669237.93	365333.84	275888.96	115300.74	190632.20	300090.56	148256.78	153501.28	124231.60	111553.48	75876.45	95274.14	128510.82	88369.58	158486.93	140138.12	193287.56	117560.03	27797.21	14137.66	10704.37	9097.10	3655.10	1852.30	2009.34	1910.71	1556.65	633.71	360.90	371.14	513.49	524.77	457.24	316.18	157.73	213.22	170.13	160.10	103.24	103.70	140.33	146.12	142.09	79.20	206.71
298			29332.12	143378.78	106807.76	60604.55	31821.42	36226.89	81683.82	130430.10	170563.46	116378.28	159985.54	219402.89	290880.00	346037.50	453234.53	425318.09	272367.84	181066.96	76753.25	23808.77	13356.21	10985.84	5084.44	4609.28	3268.09	2166.83	1389.94	1282.03	580.29	493.61	334.36	238.95	354.81	321.00	286.64	170.36	358.75	285.23	156.50	101.79	347.66	356.80	259.56	174.61	168.46	117.17	85.58
299			980618.75	2016465.62	742116.06	250714.34	176805.56	119356.36	156878.76	230509.29	361371.12	280746.62	150555.26	151922.46	136634.12	47327.49	25707.21	69075.42	71182.37	114447.92	90682.85	59383.56	18306.82	2678.15	3383.10	2251.72	1588.73	2077.18	984.51	753.43	773.43	610.76	557.15	573.48	463.98	314.13	152.92	122.23	338.87	348.83	252.48	267.09	252.33	256.66	358.78	208.36	159.17	157.29	154.00
300			1131180.50	3860652.25	4788667.00	794404.06	106221.96	70521.47	70284.64	138193.07	150066.70	107496.10	87622.72	91039.15	75092.96	55490.92	52863.89	34868.19	57720.71	50395.73	67093.01	61011.05	23148.80	7964.79	2792.96	3679.83	4203.30	3114.02	1953.72	567.34	652.53	1016.61	924.82	653.43	460.62	727.12	901.14	839.19	873.94	1375.59	1582.47	741.15	1761.91	1589.76	668.31	227.45	353.94	592.23	686.53
301			99539.22	273669.43	138070.26	96817.05	215093.98	177458.06	215556.87	229348.42	164955.64	169286.37	132762.78	88644.21	68929.35	99835.72	37103.61	45481.27	62835.85	63389.18	80165.32	30801.34	11093.62	8838.69	6585.06	2406.04	756.38	1174.61	1395.37	893.98	802.37	586.11	387.67	417.37	239.49	158.76	294.54	167.83	244.40	237.32	207.31	82.45	118.85	128.81	137.19	255.55	249.91	116.40	127.37
302			134447.85	359695.03	111894.68	38244.57	55206.82	47589.42	133514.48	177468.29	198747.73	129332.10	225693.50	191052.10	171076.14	123234.71	124128.64	67077.42	45921.26	31360.19	71135.20	85636.85	40670.94	14328.87	7330.60	2042.22	1118.44	1361.61	831.25	692.76	238.58	470.62	401.60	280.80	181.11	218.31	318.32	411.55	327.83	362.83	149.69	125.18	152.05	134.51	259.74	180.49	161.09	42.57	135.53
303			95680.85	220523.68	107882.65	94862.10	42422.63	68470.21	70961.26	98704.15	72890.87	73124.15	77793.04	59041.16	76988.67	135383.28	268125.87	87281.43	127414.52	83315.75	65273.49	90857.72	62502.98	27167.91	12015.58	6049.02	3614.90	2960.60	2369.72	1387.45	627.22	700.37	396.83	566.79	517.92	508.58	311.06	348.96	405.60	328.23	154.51	199.18	116.42	120.21	129.06	78.92	176.29	178.84	218.97
304			954451.50	2456817.25	1519075.62	311717.12	84988.21	118951.94	52511.72	242230.26	176156.60	89375.28	113060.11	88750.31	107770.00	101646.13	124622.76	123201.53	174413.37	108766.53	119655.63	115969.51	111279.47	93395.94	28052.27	11124.08	9308.95	4548.12	766.93	1835.48	2262.08	1180.78	1358.49	681.34	681.23	569.44	331.70	353.58	295.54	439.49	317.93	247.29	381.75	439.10	217.84	131.07	342.75	369.82	505.16
305			70018.35	164170.17	162376.20	143837.23	39233.60	141547.34	150430.75	222949.85	333758.43	381494.31	175332.75	221917.40	398621.90	172894.70	81500.14	39168.35	42700.55	82897.00	76702.82	58869.30	115623.80	155092.45	49417.07	9555.23	9069.99	9738.30	2931.89	615.12	1289.43	583.49	755.68	626.94	957.70	827.85	206.54	211.96	289.82	318.36	209.77	217.38	172.17	175.99	147.59	182.15	206.67	113.97	127.74
306			14010.86	87538.87	211953.06	247757.51	251467.43	111554.32	191114.43	127544.09	189894.54	165838.67	106925.30	158534.48	143723.76	119071.25	120652.92	119724.42	93325.77	80318.42	63596.70	33198.23	44660.78	67847.07	271245.87	297443.59	47716.36	6503.96	3374.70	4232.31	3122.11	1886.29	1815.16	739.99	1148.08	784.59	494.50	307.14	116.38	199.88	279.83	307.82	208.71	195.27	199.58	139.79	215.11	147.52	208.72
307			177797.17	5381622.00	1912235.12	415518.34	293769.56	274138.56	182921.81	111322.82	70534.50	107350.60	174313.96	110494.35	17500.59	48304.44	123111.38	63091.41	73257.60	93418.38	94551.42	61450.26	26966.19	23947.69	22466.25	25197.10	6846.57	4208.91	2249.71	2030.04	1598.03	1052.58	939.16	359.26	435.72	475.49	281.02	286.42	374.21	350.98	289.92	286.10	175.69	341.03	820.20	463.52	345.54	78.58	167.44
308			18566.65	106136.10	148824.62	80011.89	123695.47	54187.37	52511.43	32177.42	48214.79	107420.78	190161.78	242782.96	385972.53	393661.56	323200.90	211890.31	78452.45	121229.32	182765.59	117878.17	53188.45	52720.83	72712.67	104287.21	66504.60	21732.47	4659.67	4953.96	1513.61	1251.17	1984.06	1870.26	829.20	656.52	444.08	555.47	411.85	382.73	286.08	250.96	252.57	111.32	158.52	300.61	280.02	253.58	137.12
309			58039.92	245495.46	370724.00	174477.07	1579553.62	2223139.50	355995.90	246429.14	182378.98	183454.00	109251.25	89608.07	128496.97	254491.59	157426.18	74441.14	78779.46	133938.93	44281.08	54181.41	119453.07	107031.32	81453.39	98120.10	78080.17	28503.56	10471.84	6932.13	5667.84	3683.66	1391.34	1768.10	1949.56	703.56	374.84	461.77	724.15	680.33	816.09	680.92	412.19	903.53	660.24	821.97	218.15	220.85	374.72
310			16172.31	79940.75	60167.90	62805.16	105520.59	87328.03	96995.80	63951.19	73937.21	70822.51	48767.24	115718.46	93488.13	139809.35	146323.57	289462.96	305713.81	229237.54	359398.56	334509.68	102297.50	133562.15	121369.29	166873.75	72885.35	33520.25	52706.23	48182.44	43608.51	13420.51	13355.77	6567.93	2598.13	1907.60	1010.18	655.49	675.42	286.75	251.44	354.45	662.44	442.43	237.69	213.23	253.08	205.78	124.47
311			33816.49	112594.52	80190.10	58049.76	27353.87	25483.80	38245.23	44874.61	170516.12	313728.06	338569.40	258952.92	63016.86	99894.82	119975.17	125093.86	186590.71	176335.21	79937.88	56534.71	58469.73	66284.92	56674.37	54651.42	86616.50	122296.15	40724.12	27040.06	13422.05	5346.24	3262.40	3016.12	1264.18	1888.05	1223.85	463.84	577.93	409.84	392.47	224.44	254.45	258.62	206.00	233.55	240.54	229.40	145.74
312			16071.18	42920.21	81823.89	49831.93	33879.05	17267.30	15537.61	59102.16	48248.83	79313.26	215677.00	292884.12	196601.35	249886.54	125024.22	248240.18	209915.17	151762.65	66424.64	47034.67	41444.66	54869.33	61763.61	43538.93	61591.82	105680.26	90506.93	41124.23	13924.78	9442.10	5365.19	4098.52	3156.58	1753.18	1055.45	807.28	139.26	370.05	389.72	239.04	303.81	163.79	104.72	189.72	227.02	240.34	119.65
313			52755.98	322954.71	137075.98	169180.93	93373.21	122393.46	214264.50	75830.39	153183.34	339851.59	204935.35	251833.84	104144.65	139071.98	217749.53	166728.64	26370.80	38860.38	47172.10	32213.38	17777.71	14289.86	39099.52	42440.23	34635.82	23105.02	14930.98	7968.97	3856.95	2038.21	1563.85	527.84	928.97	732.02	371.03	272.01	329.70	113.88	171.34	264.86	149.17	186.49	76.33	133.83	168.59	143.16	65.23
314			40131.41	89446.60	161229.04	124860.40	87241.98	171597.46	300012.90	411924.43	348175.53	516684.75	452436.37	118870.18	232644.43	232111.34	186270.48	120962.41	37146.01	76995.07	84471.15	110250.09	146979.23	92717.07	49009.18	44907.39	38810.17	22385.50	11809.06	7147.68	4139.72	1914.48	724.98	879.42	287.94	328.98	607.82	740.09	333.11	266.22	334.42	490.20	346.53	284.93	236.71	93.24	54.12	179.66	235.68
315			105071.98	215906.85	101789.70	73990.51	52584.67	27633.14	54021.95	58683.35	88466.29	252042.50	282089.59	352024.81	343719.81	281280.53	164269.89	167105.46	220134.90	157072.56	165887.59	129776.82	138967.50	100055.19	99166.99	91461.85	35291.19	59922.39	36546.52	9553.75	4448.88	3006.01	2484.22	2044.06	1515.33	1027.16	718.87	474.19	517.81	259.18	236.46	303.51	186.15	89.77	183.93	184.37	129.79	228.00	89.73
316			24745.49	86020.19	169084.53	93528.32	33363.37	80070.86	131686.26	69810.64	185146.06	252507.82	313785.00	320442.12	529723.93	260462.59	291594.31	176293.92	128810.53	91062.39	109735.91	22600.71	54904.35	46075.36	48979.07	133759.10	188187.21	100275.10	68533.68	20053.27	9053.45	6934.39	2662.40	3632.86	1678.46	1821.21	1367.71	436.01	524.94	354.31	292.05	469.96	355.57	292.90	176.29	184.53	115.63	114.96	250.71
317			32300.89	198384.42	305055.62	248015.90	329254.40	354545.34	128911.46	204037.07	194449.78	190203.20	331358.68	179129.40	151176.95	89935.66	92602.53	163722.21	395131.71	196514.89	78676.43	80428.75	60545.01	50995.38	106606.32	112071.79	131205.54	71045.54	41318.57	25337.36	12845.16	6887.73	3213.09	3957.63	3055.49	1868.27	1318.91	598.33	414.50	195.59	301.95	288.33	201.50	198.08	442.59	216.70	113.09	235.05	339.02
318			49526.74	108184.85	62630.19	63784.03	33096.99	27707.89	53181.82	112965.77	142415.96	156644.62	299875.84	174656.59	244576.06	316298.62	129884.49	171334.18	171295.17	508457.28	490621.87	375869.87	281995.09	272643.34	372370.96	244139.29	143734.92	71161.82	33210.17	26527.10	10717.45	5440.17	2941.08	2079.74	997.75	1152.63	952.93	1000.82	1121.60	793.18	386.84	952.43	957.27	355.67	321.34	526.20	415.95	357.37	333.31
319			233791.20	1842292.75	1397691.25	123118.00	85800.91	95965.89	50906.54	72102.07	177850.28	171654.93	150327.28	281606.78	219274.35	105552.51	238295.60	352798.50	336661.12	401423.81	192454.79	273787.84	365128.31	235589.45	90185.75	143903.12	121685.42	101320.93	53662.67	25527.58	10626.51	6745.69	2828.40	2080.28	2784.39	1599.72	1605.60	1002.11	503.22	805.39	648.60	759.10	527.38	659.32	801.02	364.29	340.44	369.93	295.03
320			176212.01	352001.25	285320.78	330093.03	653437.25	343453.62	260252.51	57405.25	105338.46	242506.57	356791.18	355307.65	269579.15	515824.68	183917.18	203379.28	132018.32	90737.31	104853.73	87788.87	88722.06	97150.42	118730.75	126709.56	126286.45	68204.63	21495.27	11035.80	5313.67	3227.83	1809.86	1301.08	830.16	920.77	775.41	749.84	462.83	525.36	411.18	513.66	385.50	456.47	450.01	355.50	306.96	90.73	106.97
321			20925.06	80963.89	58935.23	74072.14	60953.28	62307.62	52085.17	148360.29	117150.09	121967.92	208556.92	309769.53	374909.28	406510.37	200660.23	220396.89	224718.95	553468.06	632947.68	338866.15	382699.53	390419.81	505123.46	261445.15	145100.35	116180.03	78526.59	23274.41	16778.82	7660.08	4727.72	6891.41	3968.38	2442.02	1978.29	1467.67	2308.75	1733.31	984.96	559.57	406.93	439.74	391.07	273.41	461.03	414.40	219.16
322			68462.05	146052.04	620021.68	736161.25	109734.83	144450.25	136319.21	182067.54	180595.92	271695.34	384185.00	326749.40	372087.21	331990.18	487196.75	546437.81	597964.81	375375.06	167261.29	225421.03	352948.78	384152.96	454562.65	291997.53	127173.54	166010.17	74732.10	19064.97	8308.48	7831.99	7646.98	3902.04	2292.20	684.12	2015.09	1773.02	883.86	527.67	566.74	1153.51	882.90	437.69	275.86	259.41	422.72	365.92	171.07
323			86233.17	265593.28	246258.25	537228.12	632887.62	291011.09	251229.53	363797.84	316655.81	230437.20	279030.06	500377.34	257588.20	529896.18	329595.03	290131.87	156052.78	267700.09	184936.03	108441.50	124236.35	210668.50	178584.54	52716.24	53031.39	30155.82	16458.02	4524.13	3478.76	5061.17	2414.22	1500.10	1978.56	882.32	415.15	268.72	658.19	763.54	420.59	518.16	360.32	251.99	235.55	377.50	411.03	474.43	506.37
324			84683.56	552101.50	432408.28	458962.31	264938.31	361497.31	446273.65	386625.65	948214.68	1455771.25	954733.18	312494.68	223882.43	200103.68	236752.89	225487.73	175130.64	116443.12	71157.99	99201.25	123568.76	163153.46	111077.71	109298.89	97737.07	103203.39	35557.69	19287.79	9116.98	4783.02	3410.76	2875.54	1415.85	820.15	1273.19	1611.53	962.76	1012.94	941.57	472.30	750.38	818.52	276.43	374.22	353.00	424.07	419.52
325			22967.78	39944.03	72715.57	142946.89	185226.64	299593.62	455321.12	409889.15	436044.87	305044.06	560372.31	514983.56	247768.81	410680.50	445089.75	389323.18	381876.84	616282.06	803825.81	302207.25	269825.37	456459.75	632408.93	281910.06	218737.75	84130.74	37462.57	25114.92	7295.15	5512.32	4709.84	1584.81	1747.10	3282.40	1543.00	1048.76	656.63	817.74	783.26	1021.01	747.46	453.71	540.68	431.60	338.09	188.54	185.61
326			645858.81	1950868.62	574940.50	40781.35	230407.28	188112.71	87790.82	195684.85	350984.87	160448.70	373144.78	299029.09	470635.84	384946.28	383278.21	507710.28	399184.03	484338.65	783708.37	547715.37	491114.25	368588.46	197716.32	244341.28	396437.18	146473.67	34025.18	16233.16	10860.02	7973.95	5324.56	4796.22	3029.93	2043.57	1150.01	1276.35	1549.46	943.64	1737.31	956.40	576.95	1248.87	1201.53	865.51	632.22	837.02	679.21
327			18909.93	48858.17	41396.72	46237.96	34560.37	55485.03	108915.84	197796.50	147175.64	190877.03	946525.18	1096093.37	725654.50	801184.75	1055036.37	949630.18	523135.78	424187.50	494882.56	532351.43	467728.15	333598.00	254802.40	133363.39	83470.34	62953.76	95991.94	115438.60	46579.86	35768.56	18500.48	8350.55	4340.82	3575.83	3086.79	1730.04	1538.85	795.12	1049.68	508.71	682.60	657.19	610.70	402.86	368.32	448.62	175.13
328			107067.59	263674.25	495006.34	918038.50	683140.12	781134.06	1098436.12	740752.62	834207.87	645342.56	575498.06	808804.75	469753.15	227900.56	646161.50	564997.75	571340.75	530513.68	709343.37	568180.50	336424.00	547440.50	530371.81	262648.84	152220.39	121781.24	102629.42	75439.80	40331.78	26594.63	14165.12	3930.49	2945.36	1190.66	11075.55	490.58	538.17	738.50	861.81	500.19	520.16	390.82	540.31	405.49	366.39	333.77	285.12
329			19849.96	38364.37	42793.21	38575.07	29493.16	70300.15	73771.35	41290.20	90136.23	134195.25	236959.98	635375.50	203159.76	523018.71	1153277.87	474584.75	863674.12	582944.12	652986.56	803832.68	1135780.87	911108.43	706000.37	475214.12	251833.40	121097.66	197619.25	129469.47	88894.21	54770.91	22323.20	10570.04	5804.88	6897.22	2498.05	2756.50	1268.09	1509.97	2101.39	896.50	741.89	1076.88	1035.80	506.98	448.85	874.07	575.17
330			17739.69	42757.64	103068.40	97257.96	135953.68	418019.37	1537304.37	1195165.87	534937.31	578491.00	792629.68	954943.06	677986.25	316661.00	1311469.50	1231733.50	853948.25	922390.00	390712.62	678884.31	529305.62	211171.46	368226.50	358711.87	261283.28	266118.65	194796.10	124151.26	209657.73	116099.02	97083.87	95196.96	41213.77	13203.54	11208.44	6193.01	2763.63	1845.64	1742.18	1740.12	1777.07	1150.24	1012.41	1820.56	1536.67	534.03	237.58
331			82273.46	163884.56	143029.64	162539.87	245937.10	190434.85	111364.14	415869.43	432600.09	642982.81	1253215.62	1640978.12	604821.68	272757.09	369551.46	529974.43	688231.62	721987.50	371044.12	205249.07	407324.31	331570.50	348726.96	541939.75	504782.71	461664.65	488374.71	200734.59	217282.67	191297.87	69422.58	119132.64	79405.67	21073.62	5000.13	4991.72	3553.85	1607.20	2485.68	1798.79	1037.19	870.23	581.79	264.37	1021.79	681.66	489.11
332			87808.30	82992.65	35526.66	173810.06	158129.56	97779.12	207043.01	334529.40	384682.84	398084.06	642506.93	686456.62	413575.78	378820.28	548910.75	538680.43	558239.68	725217.75	742937.18	722553.12	754517.50	598096.81	341083.56	601421.93	398706.40	188940.82	167674.48	112759.49	82175.93	83336.87	87562.90	113554.35	81349.35	38668.38	35073.51	28096.18	27432.83	4958.86	5657.92	5484.77	3293.82	1636.48	1104.73	657.67	861.61	1053.37	1078.97
333			1365024.12	3406003.50	538849.43	704940.18	359709.59	349495.75	584670.25	671720.87	673394.93	154060.00	184203.31	411758.96	750915.81	769710.06	952999.31	704472.50	641157.31	431756.81	238614.29	362796.25	388484.71	180767.67	555672.43	266085.03	369692.34	217589.45	155676.42	180208.17	134095.53	54956.93	41137.78	33465.38	53917.35	45081.59	63690.12	41318.89	20640.19	15671.52	7951.56	3430.33	3692.72	2129.75	1117.63	925.27	1513.17	1029.09	897.72
334			30137.95	241819.17	496855.59	264956.28	56764.69	157900.98	225160.64	85185.76	125580.53	398371.78	629904.87	916551.62	921891.37	576445.81	611718.25	379792.37	453290.96	1341143.87	746318.68	825110.31	596850.93	359776.84	506163.50	406990.09	277008.46	218915.23	210459.26	119525.21	78118.85	48298.62	56157.33	34902.59	56046.95	47448.63	46478.21	22096.51	20015.85	11784.63	8725.50	4321.14	2425.87	1342.91	1210.79	692.67	815.69	718.00	517.23
335			145458.04	467422.00	837352.87	631345.93	1624612.87	1160153.87	236752.10	1152167.50	1599526.12	719556.18	378623.37	399206.40	416500.43	430292.25	686828.81	749044.81	308906.12	262492.40	280298.18	339094.12	736147.06	312118.18	76944.99	93889.52	74902.58	92147.26	43005.40	38132.79	56516.57	45997.50	51535.92	29329.62	24601.27	29630.58	17708.48	4798.36	4205.13	5720.41	4705.22	2096.68	1590.18	722.40	704.55	1169.23	797.66	295.23	563.34
336			2010231.50	4884324.50	2264036.00	991905.56	450592.06	175267.50	499360.12	469073.15	300052.50	537042.37	564513.06	676975.43	901806.56	1067587.75	941514.75	568915.25	257595.10	361958.09	483826.96	267491.06	412370.31	111161.77	123884.56	60828.90	87711.38	78825.30	52081.46	66648.78	40181.42	47848.69	53606.26	124533.91	109735.78	58068.38	45520.04	38365.10	11498.52	16874.28	5379.32	1873.86	2450.03	2190.13	918.93	606.77	649.07	503.17	695.99
337			11595.58	32462.98	28189.55	17556.35	53291.07	129578.50	66978.25	78308.12	122708.10	333903.96	201706.73	312819.00	531762.06	397406.43	287194.87	666568.31	444560.93	297411.18	135197.39	362116.75	1046172.37	1092604.62	555690.87	624403.37	503345.21	585744.12	344468.90	321824.06	497639.31	209843.79	250083.03	232613.54	192781.67	138260.54	150451.32	151488.98	86758.85	63769.19	65647.31	35869.98	16379.74	8950.55	3065.35	3399.14	2755.22	2428.48	1800.59
338			152080.21	665282.37	3421782.50	2083623.87	2764840.75	667126.93	708217.50	827301.50	750406.62	747568.25	455596.90	204202.21	341437.75	689897.93	409647.78	299268.87	501653.50	428598.50	328652.28	181567.01	278334.59	518424.46	346554.03	133160.48	138805.50	72366.46	46615.36	111390.11	81537.92	100289.05	89430.63	42868.46	65786.06	63024.75	42527.67	61912.80	56756.60	66695.03	32605.29	13408.60	5527.67	5704.91	5589.07	3658.35	1823.39	1010.12	1465.90
339			19969.07	89279.75	225302.95	296498.40	118618.39	239068.09	286573.56	185427.51	348415.21	161220.45	152452.04	144329.45	207607.95	322131.68	323695.46	223810.79	420044.40	338454.81	474835.46	365433.21	223539.32	357957.09	248007.42	307630.12	264655.62	525769.37	363839.53	145158.53	139738.21	142165.50	94739.37	87261.50	104725.42	86670.60	45019.79	51201.88	34816.32	33198.37	29834.72	18540.76	8980.48	7499.69	2662.69	1373.92	784.78	901.35	867.17
340			17873.46	52167.90	68915.94	58004.58	54543.02	56467.49	34402.59	126896.52	110671.00	327608.75	426541.93	448493.96	694837.06	728625.75	800598.00	497020.81	291674.34	371864.18	589679.25	489636.78	634454.18	326775.65	452203.59	557734.62	423777.37	361388.28	85495.82	192173.31	125241.39	33173.05	53817.74	34679.73	48603.61	36078.67	23983.65	34237.10	39526.79	69769.59	68850.79	36604.15	14749.80	16234.71	9291.32	5908.15	2583.09	1844.39	1034.12
341			11966.65	27203.48	24876.42	25756.23	21556.60	27075.87	91264.29	116608.39	203871.17	382028.12	328375.90	495343.09	554535.62	1258519.25	804719.06	683382.18	1311444.00	1054266.12	304389.34	154253.12	183211.87	296666.62	329853.93	263977.81	89844.35	119085.39	88200.29	51816.64	49755.53	125155.10	95969.22	65086.53	114200.21	95573.15	66209.11	124020.14	142828.78	59717.48	29520.39	7328.76	9294.38	5801.94	4610.03	3552.30	1441.91	1373.95	856.85
342			60841.87	73448.74	42448.00	43397.92	86639.94	146812.39	91239.47	74290.91	121838.00	507287.84	240367.56	151977.84	239695.14	490863.06	364686.43	402022.00	455275.37	647600.56	386568.90	454222.06	553895.00	431658.18	198117.10	290283.00	281371.65	228491.93	90536.17	142983.43	192326.70	100985.93	143419.29	67938.03	43263.18	78703.23	67475.17	33451.30	25924.37	34589.49	19432.34	25492.60	26296.71	9600.29	5234.28	3031.69	2569.83	1538.31	685.52
343			19803.44	58854.00	41301.30	97570.28	333592.87	342062.12	366320.40	244934.56	499659.50	410509.96	186285.17	242224.10	207141.78	178106.34	260685.21	326189.62	137528.28	151195.98	243143.03	243867.73	710800.93	228585.68	204737.51	254585.96	217142.85	279129.65	186444.15	246604.67	245202.75	187289.29	136162.60	216063.62	127681.19	122807.60	78265.28	88569.79	31172.03	46898.88	24531.08	39077.44	11379.36	3327.08	3988.07	3082.25	1108.78	652.93	838.19
344			150150.64	283904.12	100741.40	47746.95	347810.03	729786.06	561363.31	199119.00	92866.10	126135.04	161209.62	229929.31	229266.34	215451.42	182166.50	446942.31	643300.68	352375.90	222005.57	425023.87	543826.12	336372.90	403507.21	479730.25	389592.12	381194.84	316052.09	164664.90	170983.84	101584.85	289348.90	238277.56	35222.40	49754.25	88380.14	57321.69	28334.33	17111.27	23120.38	6076.32	3415.88	3641.67	804.82	738.59	845.07	914.23	435.80
345			4962.16	19256.73	24774.47	39293.66	288229.84	207676.06	21755.51	89911.10	184250.29	144889.71	87642.98	330556.18	415766.56	133251.87	146533.87	286594.53	456976.06	491184.46	411978.00	714915.93	424921.62	684140.75	495364.53	489641.15	694425.06	525651.81	350803.81	244157.29	471483.25	153052.93	158000.85	111813.00	122120.65	90097.18	51434.32	52009.74	32230.41	44296.68	33186.42	17200.99	2470.98	2103.98	2262.38	1143.30	772.80	678.70	2124.52
346			7928.14	36004.58	92328.85	87198.78	90292.49	62454.06	45778.83	67102.62	83486.37	104435.93	114123.50	170992.18	501972.43	377870.68	204000.67	277874.37	390786.09	831481.62	628432.81	246168.18	717863.75	847067.43	1135804.75	898226.12	904556.56	676242.50	661945.62	668428.31	291602.81	229211.25	228372.89	118448.20	126306.71	103491.98	125148.21	77704.22	36619.64	25575.28	9394.03	6806.52	6491.55	5551.08	4380.47	2629.46	1455.74	1452.32	813.60
347			1880556.00	4224731.50	3523726.50	1673375.87	1304744.62	3754231.75	10882054.00	2653437.75	721844.62	569367.06	215379.87	281527.43	394484.93	290072.56	254854.39	168699.09	262515.18	422895.43	269592.31	162427.23	125414.36	73557.78	76280.42	29281.54	25143.59	57981.64	36826.80	32233.51	26429.02	14496.10	14240.99	21991.44	29730.48	20002.56	41299.22	97102.88	72326.16	39813.67	32394.62	18991.05	7827.61	5491.50	3912.49	1985.41	811.72	1050.75	927.06
348			23713.67	49222.80	37231.76	50866.98	126757.34	87912.71	55559.53	28443.82	46055.75	63155.38	111453.89	217132.43	88067.15	61396.04	142959.37	129482.19	133338.90	240786.45	223085.06	318546.37	434355.75	258352.31	228922.14	213148.10	255488.78	224192.70	222961.26	233283.60	125095.58	194743.64	498810.87	312411.18	217850.01	206990.28	116811.19	181845.82	216165.25	81855.78	26571.95	18588.23	10997.16	5243.03	1523.53	2523.99	1399.31	939.05	638.52
349			33034.83	133911.03	118874.35	131285.14	64219.23	178875.89	129291.09	75484.20	119044.92	141438.65	107707.97	213295.51	228479.68	275198.93	414060.96	219620.79	384328.56	247327.45	367694.15	379218.25	492337.78	202114.89	370193.75	343890.15	290099.53	228781.95	192311.07	116007.65	137042.00	137408.06	203397.42	137263.71	222668.12	89916.03	74661.28	33468.66	33130.40	26159.25	5227.71	2730.73	2945.39	3010.78	1056.91	697.23	597.66	482.49	839.05
350			719180.87	1102109.12	903382.50	575881.75	419282.71	250898.48	219043.26	405600.68	1212323.62	2777449.00	325272.93	572122.81	251956.46	193925.06	129233.07	161365.03	99843.15	152974.20	178656.48	120824.58	181674.67	167747.93	180774.32	296842.71	331386.59	127399.07	181768.95	121086.96	380016.62	298939.40	268963.65	172543.62	116905.75	161353.85	90277.98	110862.00	192622.06	179232.17	45790.73	18047.14	17383.64	11470.02	3401.90	2741.98	1542.75	1937.67	1605.38
351			113929.50	478811.46	443847.28	2494118.75	6394323.00	1767022.25	439297.18	829822.68	519862.75	1073797.12	3352913.50	9077907.00	6767699.50	2488690.25	1282937.12	835581.18	83455.53	160610.78	205807.29	122724.38	88536.06	81545.53	75305.46	51108.90	57702.03	51551.71	43096.86	38505.71	54410.97	74497.38	60251.16	18739.06	46371.14	28671.19	25322.69	21857.37	12961.68	12516.51	18308.10	8868.79	4567.90	2918.79	1590.02	1054.42	1236.42	787.95	207.19
352			13380.31	166357.62	308551.53	368073.03	453157.53	183650.01	102887.04	160389.48	132831.95	261293.25	1251888.75	1057910.87	515739.03	177041.46	255164.50	374943.12	453604.81	412033.93	230648.17	396100.93	342266.40	109999.50	110922.67	150764.09	92443.35	121058.96	78374.92	93135.47	62704.80	43345.09	47472.59	47095.31	25958.31	42775.68	45165.21	25779.36	19891.66	17444.27	20513.64	16673.37	10642.51	5873.05	3035.22	1773.31	1151.77	741.27	285.50
353			72428.52	367156.37	434527.31	398011.31	238985.07	308582.09	339638.62	199180.71	338893.28	368598.50	283002.31	223859.95	301752.50	407903.71	393258.15	196929.37	113862.85	153948.75	170525.29	170237.07	66528.78	113224.01	94830.67	72896.55	97866.89	121319.58	60986.01	47780.77	62268.29	102586.74	79167.08	89824.48	46246.59	34538.37	18813.89	7042.05	12340.05	18986.80	23796.20	12679.51	2087.64	1446.59	1511.38	792.23	676.85	608.57	565.22
354			128650.78	343892.56	379246.46	215677.06	596458.18	470228.50	231945.89	241686.51	238839.53	247840.31	205490.75	162602.18	212035.14	239851.17	241220.51	223486.54	117537.07	25991.42	76911.07	77674.05	59811.30	41346.16	74097.14	52009.48	34726.38	34464.03	45810.46	37616.03	55890.51	52108.88	28044.99	35229.04	86320.39	123718.48	76744.46	55428.19	13718.75	12406.38	5787.50	3461.13	1797.69	1063.31	941.03	1176.93	515.15	474.87	688.04
355			558355.31	1237780.25	1324733.75	974321.68	1375985.12	746640.00	296044.34	140179.21	345607.56	199580.59	235595.06	358137.18	246407.34	246739.92	240039.37	306006.34	349584.12	205451.57	127124.47	84523.85	100115.64	84723.61	129351.39	52526.61	184873.95	158207.40	134729.65	63743.52	70871.28	94947.47	32462.09	52090.11	67692.58	26424.27	38580.09	43965.21	19027.26	12943.69	12945.10	4760.44	1075.97	1644.39	2075.43	600.07	714.49	470.90	412.07
356			37794.65	259382.43	35682.62	47017.45	23942.45	15546.89	37456.88	12106.22	27456.84	90963.14	62736.31	75371.32	90119.66	86285.60	42667.26	195802.18	300333.37	128666.81	229989.60	247975.18	320219.59	386175.03	533545.00	647025.75	180083.56	101830.85	233012.18	159188.89	106403.93	80134.85	34910.82	69621.60	69605.17	52278.43	42329.06	40472.88	53255.17	28624.55	17360.65	4142.12	4232.66	1906.69	1692.29	921.54	825.29	671.95	635.80
357			18737.16	56687.99	230370.56	891048.62	748365.56	495575.00	221949.81	281759.37	683005.93	714586.43	672516.12	484684.31	297226.96	174747.68	144279.60	223100.48	274865.59	256237.78	227948.62	166118.93	143879.50	143511.26	148804.09	164231.46	84932.87	78392.28	103512.87	130345.13	69744.45	59049.70	60405.27	82358.67	80654.76	62653.82	32333.58	42675.05	19225.05	27885.59	14630.57	17328.76	8532.55	4775.06	3474.38	1169.74	823.91	1385.00	986.51
358			104185.79	115084.03	79292.03	115391.16	123164.95	80482.24	117583.71	690123.43	1085254.50	181079.84	101842.04	107498.39	127304.38	106113.70	148746.67	120229.59	299109.34	107690.09	156693.00	292513.56	175669.81	143132.37	132278.85	108297.26	154352.53	191024.95	216530.48	249676.71	196678.14	171643.48	62337.68	56497.33	65777.89	38769.16	39462.15	48028.10	32667.23	16347.51	16408.27	7470.36	2312.62	2162.51	1675.67	1202.76	660.50	478.76	625.20
359			986502.18	3222324.50	4457627.00	2060700.75	522168.00	371025.03	66992.02	106074.99	61956.28	65591.96	76762.02	201103.70	246114.87	169457.60	256883.75	411151.53	272042.93	108399.89	140756.29	91244.21	127356.67	174378.92	145231.68	66044.87	92959.81	109340.01	66473.74	41667.43	34837.51	59634.76	58578.08	90533.07	66046.26	52553.22	59364.05	134803.21	83122.39	55966.76	36897.47	13365.86	4560.97	3456.80	2047.87	1752.18	1270.35	662.06	832.51
360			456413.31	1138250.62	72092.60	195883.12	63608.07	151256.01	135213.21	77222.80	83567.93	162809.40	102166.51	84205.77	198981.31	153740.35	123419.35	133954.39	82374.73	239374.78	199585.84	80265.46	70664.90	119846.16	74259.87	74088.47	47311.29	122948.51	53055.64	58665.53	63464.44	54164.45	31708.05	91545.86	48197.54	16525.47	23423.55	22024.15	24413.81	10843.06	3424.66	6895.25	4959.64	2346.42	999.53	1002.52	630.83	459.89	313.73
361			30817.37	60905.14	71563.17	135001.79	125518.69	203994.82	153995.04	86893.10	74550.90	162533.50	187567.17	68088.64	177342.20	175547.71	137081.57	156996.81	81685.25	157580.43	157356.04	170441.65	199683.35	262336.59	250113.04	212580.21	225876.09	81946.96	98034.71	123912.16	104225.42	64140.94	84985.00	62847.23	97621.51	64665.57	80653.03	103087.29	107976.00	58472.62	14895.48	5713.35	6537.01	4130.56	2106.55	1418.47	923.52	705.69	468.84
362			6125.54	20628.14	29868.73	23198.85	19590.58	26426.63	18035.00	149462.56	216204.35	138883.51	92913.84	147549.89	231989.32	249535.06	292008.37	381507.40	310361.59	320573.50	150745.89	101663.86	151223.37	248279.50	392040.09	290938.56	83788.19	30561.98	36010.91	56254.99	42400.98	39061.82	50111.57	94709.00	41435.75	92222.53	101001.91	69389.34	31972.75	16229.74	14618.47	9859.55	4635.26	2645.80	2174.95	1018.64	878.60	421.31	824.09
363			185722.31	467899.15	1053279.37	1652345.75	325310.31	312987.34	560259.37	152776.45	171766.48	273898.87	301486.46	270107.34	162211.25	91085.77	137060.00	311826.65	111985.83	73181.10	97411.10	111054.88	108854.87	54310.34	79615.59	95034.92	89145.92	43752.53	28364.64	23791.77	29035.30	21264.14	14055.72	24032.46	18376.75	24956.86	8865.01	9072.75	23937.61	12477.97	3119.62	3220.46	1732.64	1016.75	823.43	481.37	580.50	228.41	233.70
364			37013.99	59917.71	23681.91	45169.96	53193.23	57887.37	59715.57	183547.50	266646.71	155346.57	173574.90	221303.26	270825.31	451398.15	533886.43	186651.21	128093.63	117378.84	27604.79	51803.50	158093.40	86626.05	73808.07	31426.00	12125.37	29824.70	55628.06	101737.84	65830.20	35394.07	49527.32	17831.44	19390.23	10487.40	7744.79	6095.97	2459.53	1834.56	870.73	595.87	794.50	656.36	397.51	303.08	180.18	242.95	248.89
365			39249.05	520731.06	192573.85	264093.68	119359.44	395221.71	419826.37	147239.93	117254.70	113682.57	85529.01	132477.40	120032.15	118155.93	57327.14	43474.68	67742.52	79164.01	78689.60	51888.90	43662.41	106927.38	165370.04	121365.60	138440.64	144853.26	158657.57	62889.72	80717.97	82447.87	41482.30	52565.15	35590.33	34208.75	65533.25	61344.67	55226.83	38052.41	44626.14	16467.12	9251.26	10699.55	7029.41	1357.90	860.24	839.81	442.68
366			26334.29	85951.55	374661.18	277814.81	131756.70	99258.65	130318.26	145746.87	124695.03	33918.09	51621.56	26113.07	47617.03	74881.55	109190.92	136773.12	51117.23	102354.78	78341.26	61610.69	107644.28	182424.46	115607.96	58987.47	120662.00	61642.91	45755.55	38593.05	21984.19	15302.04	36312.12	42891.53	29179.40	26069.96	45457.62	20802.25	14451.53	12212.91	5194.58	3980.55	1960.53	1312.36	946.52	751.76	985.84	1009.46	575.68
367			8879.80	19522.86	17928.09	17269.92	6601.21	18801.22	16404.74	55962.32	32670.83	75362.83	50479.31	50634.76	42232.14	35462.15	82765.35	90951.21	85172.72	67907.67	109072.35	148248.03	107468.67	51336.71	61718.23	86068.21	113147.07	162796.71	232179.81	238136.53	189797.53	264541.59	86692.77	107934.50	164688.28	163031.60	208101.01	236019.46	147211.21	84455.19	17323.35	25327.78	4834.85	1678.38	2181.21	2121.10	983.27	605.37	523.19
368			44037.37	295807.93	472203.12	328390.56	61423.17	86312.66	52808.41	26281.69	63876.06	54916.80	27892.15	28931.97	93921.89	17987.91	128327.21	224583.40	99249.04	104155.69	131130.23	155225.37	180388.87	114532.77	93444.77	77053.34	83829.95	61550.63	129176.79	181434.17	78734.89	34093.34	75389.22	56437.25	36524.38	22247.92	29000.70	34380.86	24637.85	26352.22	12222.27	6168.32	7419.24	3297.51	2669.21	1664.39	667.51	640.74	341.78
369			43838.89	158560.35	139997.00	520607.56	322271.62	88736.28	239832.70	238959.76	129397.39	72718.89	87431.42	123043.36	79461.61	52977.39	60358.79	48015.85	86232.25	115350.45	78884.01	161198.87	206672.53	302408.21	116972.36	155772.53	184371.42	127129.34	122725.56	53375.46	29234.35	39908.43	55885.86	68622.28	32545.79	27199.34	19412.46	22066.96	21297.62	7379.74	4644.56	4945.79	3447.59	763.61	962.15	904.60	508.48	205.43	265.23
370			18646.94	215132.62	105007.92	6046.17	27930.10	13605.90	21822.34	28171.16	27330.24	51666.15	33278.60	107482.41	140596.34	141010.01	282007.75	186045.17	146236.73	205381.12	133780.40	156980.09	154078.17	158231.00	120932.96	53308.31	66673.65	138303.25	73159.12	73092.82	79193.45	51907.75	20194.29	55435.42	30451.62	31253.12	44558.17	25957.09	14131.39	6741.66	2749.76	2059.38	1679.82	1094.00	848.93	817.88	1327.32	575.96	153.64
371			52164.98	163624.31	122681.01	117858.28	153825.67	332429.37	78797.82	92993.86	65581.46	36449.42	52744.04	71217.52	131503.51	185454.46	189742.21	143285.04	222086.78	177185.42	52510.13	82074.63	56708.46	23044.59	29396.12	56118.48	47271.24	43791.94	23511.00	29930.04	19545.06	14600.08	25442.40	33361.25	33213.53	24225.94	10573.97	7125.20	10559.01	4388.04	1736.31	837.31	499.51	438.56	418.80	191.52	229.92	321.41	354.54
372			114965.77	359531.84	264180.50	30574.13	71420.21	86472.27	156256.23	164179.23	137787.00	62249.96	82405.96	78668.17	166325.95	191797.84	94145.06	88438.76	119982.41	147357.23	69739.21	114817.58	100933.01	86324.25	52658.60	36456.51	47762.26	20699.98	51247.41	71391.32	31197.63	72969.72	48426.66	38033.84	30626.13	83571.81	90908.44	46535.35	25735.94	27430.26	6787.88	3282.59	1952.69	1524.79	1628.02	1158.49	550.80	587.34	464.84
373			1547414.12	2946166.25	723415.37	308220.78	235855.60	252642.87	430676.68	132495.40	43297.54	74711.53	90933.45	63990.61	104066.46	81024.39	65147.03	150265.14	166755.29	206044.84	141106.82	97393.02	88314.60	239369.71	200557.51	145855.84	81650.51	128947.03	56895.76	50753.43	74191.40	42876.37	34622.77	30743.39	30842.77	17743.99	13259.71	11464.19	5442.26	2976.25	2087.33	2029.24	1465.97	1318.46	719.77	543.59	575.70	307.62	265.40
374			4176.46	58269.14	63679.10	86011.90	101390.03	53106.26	74429.85	48830.02	45947.49	49177.03	94332.17	56255.83	57489.91	102012.02	95212.08	158444.15	264316.56	115573.17	170784.89	87837.82	46198.84	49391.28	47223.05	58967.44	56026.81	13438.77	18176.40	24781.85	33266.48	43309.67	75900.56	52063.42	22405.42	38126.87	60914.88	44110.48	27775.63	16924.97	11292.59	6523.83	4462.49	1348.89	1471.68	1055.52	757.72	263.70	139.95
375			20110.79	51711.55	39964.11	12005.62	8788.96	10095.72	13779.29	18622.93	45156.07	37194.94	86875.17	573772.00	469728.15	86499.78	59574.20	78706.07	170430.32	164163.89	78811.77	103898.17	137578.15	147488.71	94210.08	97746.33	84920.51	152777.34	126727.58	55522.96	66415.91	68553.54	46319.46	24242.56	62322.00	56637.72	11019.08	8544.49	5402.60	7716.06	5212.72	2235.77	941.83	212.70	437.92	299.06	244.79	498.86	654.04
376			82137.56	1236063.87	716848.18	189498.59	54530.66	61904.63	62171.53	68114.07	93467.43	55944.37	65664.63	115159.96	199395.67	172260.75	65382.68	61516.66	54372.91	48082.15	68612.15	110856.28	195584.06	280633.03	49481.38	24169.57	51280.37	38550.89	33353.53	27615.39	42069.38	67299.51	48334.17	19600.91	49984.25	36198.01	26443.91	18793.64	9674.00	6473.98	3872.41	3907.95	2830.44	1572.13	714.07	390.95	177.82	180.58	240.94
377			16622.77	39258.22	42309.59	41709.14	21915.62	19180.13	42500.39	60097.60	81160.50	154089.85	312928.84	165675.75	91090.75	164361.71	95858.25	33900.75	23221.01	72352.10	133164.18	133267.59	152575.07	117173.85	125365.93	101917.17	66761.32	22887.16	37861.71	66570.01	55413.23	52430.62	57333.40	51978.12	42715.30	36044.48	26864.79	13354.84	4962.77	2886.16	1507.35	841.67	820.25	425.61	237.21	478.64	515.62	262.69	437.91
378			105715.97	748812.93	705890.75	665560.43	288273.71	303732.31	184740.34	278791.37	146703.15	85191.69	110894.96	128304.95	63604.41	62676.51	55070.75	88350.73	337175.53	153193.81	38679.05	47230.04	45491.44	53359.06	35815.85	38434.93	27243.83	28242.50	23557.02	25625.33	23728.71	19970.03	8490.38	21533.68	37159.30	25320.04	10222.85	6113.49	2930.59	3048.86	1724.73	850.58	914.78	427.98	243.48	318.21	567.95	373.88	128.16
379			364681.43	768533.37	179042.43	78910.20	47408.55	122128.71	172510.21	87356.35	76790.79	62578.64	66769.87	83232.34	75018.83	110959.16	217356.89	127214.60	206145.00	112590.39	171537.06	124039.35	113859.35	112071.17	134150.51	89599.54	44174.08	37673.16	45772.89	91296.48	46292.21	54734.46	94025.16	25220.77	30666.73	20240.66	8921.17	4023.94	3424.39	2216.12	1834.79	1073.90	708.96	1028.32	721.10	440.32	385.37	233.46	301.39
380			43721.28	91304.17	108622.13	537021.56	831059.18	243961.62	1879954.75	5059328.50	486607.87	271753.06	127411.95	29793.67	38818.84	180001.60	267599.31	215404.70	232094.18	136509.21	100259.65	160880.01	173460.45	44835.81	50580.81	84911.49	70908.35	105614.67	113469.30	33718.65	22123.90	27763.65	45074.02	55498.57	69449.50	78958.40	61814.02	28828.34	20140.09	10048.11	3412.03	942.53	2082.64	1623.45	929.48	567.50	655.44	264.78	536.82
381			1353696.50	3565387.50	1051917.37	350840.15	124642.82	203589.37	560011.81	178633.75	224933.87	193087.45	162712.01	146630.14	96939.57	102338.42	64249.72	57140.21	35853.57	100518.63	133757.21	104444.52	26817.08	15811.01	32116.93	39838.17	27645.12	15523.52	30904.37	21126.64	24262.96	59601.05	26191.64	22220.06	26584.72	13912.40	6754.17	7110.99	3765.05	2197.45	980.11	632.90	810.62	559.28	405.16	441.33	494.06	514.43	330.70
382			127340.41	2310402.50	469280.68	27913.59	75130.92	60505.58	62315.14	60549.02	30977.75	80425.55	225822.09	152519.09	79337.57	47051.30	35120.44	81671.19	121232.63	152362.37	134065.59	139243.71	193663.46	157170.96	125990.50	138551.79	180837.21	135262.62	149759.51	59731.62	76448.93	48967.42	31329.48	26548.97	22087.29	30969.53	20747.30	9490.70	6959.02	2878.50	5322.65	2534.24	814.71	1109.69	600.23	435.79	430.31	326.21	284.90
383			16538.18	30230.18	45955.46	39163.48	14457.98	44731.60	62871.95	29868.03	27259.45	41436.05	141648.92	179805.62	133181.64	72713.09	95233.62	142115.93	131525.43	177862.64	262266.34	161845.82	228084.54	252863.40	130243.53	69647.14	94704.51	114638.84	118049.22	101333.85	93841.01	80946.05	88796.92	74905.46	46945.11	27980.25	16958.08	4827.52	3897.61	2892.79	1274.24	926.65	748.51	380.08	352.50	226.14	424.71	510.86	504.04
384			120142.42	498122.21	508451.37	303770.15	70563.40	286798.78	158938.18	92137.72	101302.86	161654.26	120342.14	84308.50	131840.89	192972.96	101845.98	39439.84	76268.09	63151.20	115742.53	96697.29	73553.20	91146.91	58424.71	65022.14	59905.48	33335.51	37621.10	46677.51	77145.21	112012.17	54072.13	23317.88	24199.66	22231.17	6719.12	4357.04	5088.79	2266.00	384.38	964.21	661.89	685.35	272.22	446.08	301.77	285.99	276.65
385			488218.46	1262187.75	668889.06	117346.21	114985.60	162839.89	80334.97	62926.68	121566.75	141084.87	118114.21	94523.17	124982.19	115008.52	61152.66	219309.50	221622.98	118074.09	140601.56	87890.01	71440.22	58648.07	43039.89	78690.08	110869.00	95076.23	71587.92	45954.66	31281.31	72853.71	68066.27	52830.00	33239.12	14032.24	2947.89	3585.84	2616.82	882.22	314.75	908.52	1135.54	581.03	436.04	461.19	324.74	334.75	281.55
386			14374.73	43419.43	30893.64	24853.99	26819.44	31210.91	26853.31	22259.82	31764.46	28712.76	13049.79	18308.81	34525.98	67643.20	51426.12	44071.62	60560.39	141903.18	118671.49	125150.17	192430.98	306250.62	969595.75	2631113.50	640061.68	90386.39	92511.61	161373.12	260179.25	227289.95	108499.78	95909.74	57403.14	45576.70	21554.18	26939.59	15401.50	4697.92	3882.71	1996.80	1885.42	1336.79	1117.71	328.76	253.98	362.35	267.07
387			23126.61	121032.07	53583.94	66123.62	193345.78	167754.21	36657.96	33781.19	41499.66	102042.63	158215.89	149537.60	117374.43	216667.43	135867.90	140220.59	148971.14	83342.52	60381.78	40803.87	99746.55	117581.29	61548.48	99505.67	90900.24	99027.84	53074.16	48800.94	40505.61	38291.69	34442.70	18914.36	14967.05	12894.62	5973.23	1722.60	2403.46	1426.26	861.89	527.97	348.62	416.55	360.22	113.62	258.91	249.35	176.30
388			38702.73	78843.16	144638.53	1458484.37	669146.68	41080.19	42183.03	28501.63	65954.46	41529.08	37012.87	50360.51	109472.00	185362.81	187227.17	76919.60	119341.50	305702.90	298242.43	244142.50	154827.85	261994.01	303813.56	93930.65	42717.89	25435.85	13479.54	43177.12	72477.24	48935.03	53385.05	52908.13	23921.26	11740.09	5072.00	4427.45	3595.00	1208.49	580.76	680.34	685.56	402.44	335.31	364.58	454.15	229.93	274.21
389			135118.73	112799.79	36552.05	509156.46	9282352.00	15301473.00	3261039.50	233910.34	106028.64	101869.84	116731.81	187509.75	194284.70	128977.34	113156.89	128370.53	88082.67	130151.30	104613.02	72655.16	101385.90	66866.25	24410.49	43887.03	32158.69	60038.31	40206.19	50194.91	60402.95	64064.08	49810.91	43457.76	28679.20	20956.97	12327.79	4989.67	4088.85	2168.76	1416.18	1511.77	799.02	551.83	673.58	319.26	657.98	473.25	298.17
390			609558.00	4032581.25	587666.18	286997.37	246505.39	155314.42	139980.73	105682.67	172474.20	92336.92	114337.92	146321.34	114923.94	187825.60	198283.20	124372.36	72508.98	64132.95	32621.40	30977.07	17871.09	21905.51	15145.19	10458.62	15070.82	20339.66	40920.57	36209.19	19324.06	28894.75	37595.28	22972.13	15897.16	8290.15	5973.85	2413.43	1318.71	1253.48	661.29	747.67	671.46	430.60	413.36	219.14	232.83	161.55	149.49
391			44383.85	144902.37	119348.24	112757.24	71223.61	71373.74	96640.89	153154.29	121111.65	124416.46	195919.70	168130.00	295949.84	277243.40	123442.76	59647.43	119349.89	100995.94	120299.64	83440.90	93132.85	75912.20	84000.57	164843.48	81425.43	33329.55	87768.94	84929.99	92762.47	144879.26	81143.42	70904.91	67062.16	28799.65	14451.45	6039.03	4910.74	1693.71	1859.66	1489.65	1546.41	1299.68	710.74	421.43	718.75	396.63	386.46
392			133243.09	187404.90	61938.61	88611.63	141336.31	223895.04	164690.59	117008.75	125756.10	176049.90	163425.59	183565.37	92617.57	21063.23	26054.38	60180.47	86415.00	89469.92	112990.75	132628.76	147776.82	28352.38	91417.11	68343.31	66435.11	94544.25	102559.47	158892.92	100922.06	36253.83	34908.82	35048.17	31958.25	19984.31	8607.10	3738.77	1825.36	1297.12	896.04	625.11	648.92	488.34	402.45	405.09	258.24	186.85	301.17
393			18692.34	44872.48	30257.14	37432.36	32834.31	29681.92	53702.63	53057.33	193674.39	199840.37	267359.00	254295.65	153155.09	128756.80	111094.07	135472.26	185844.98	274689.84	141066.09	61388.34	115731.02	94786.57	53195.54	101487.00	73133.04	119682.13	98883.51	60846.88	24226.00	50357.99	52739.88	18109.10	10725.84	4691.34	2156.19	2067.03	740.90	681.42	1115.19	737.20	583.86	240.70	327.03	337.91	290.50	113.96	187.09
394			297546.84	549041.62	186725.15	189854.43	182324.90	49126.46	79317.26	76482.15	121593.53	229133.12	157861.12	193579.53	133547.20	244693.00	241502.85	95457.50	146721.35	177917.82	116725.38	78580.20	80657.95	43939.50	25652.39	50243.35	66491.25	65706.47	29441.63	54212.53	110483.20	92149.63	40256.88	24164.01	9809.45	12074.89	9076.43	2714.65	1621.60	1123.32	711.76	756.79	504.90	413.02	322.97	203.65	418.56	363.05	188.50
395			209778.34	1235856.12	966290.12	687840.75	228133.04	62099.20	156064.17	146238.84	195803.32	143840.10	171581.93	195306.90	121357.18	123466.86	105470.77	45392.93	40122.98	56954.64	54066.75	15490.32	24435.26	21547.52	25942.31	20863.19	54801.41	44721.19	27138.75	27440.41	44961.22	38731.89	17489.27	8072.11	5485.43	2837.97	864.83	359.29	498.84	314.38	218.99	151.76	174.95	229.38	305.72	171.48	268.28	318.82	122.41
396			32532.29	134721.45	192891.67	105721.40	154930.48	82403.74	29639.65	96853.28	163389.56	133444.40	209838.29	347775.75	252106.46	244632.31	154473.65	146036.85	123717.92	94224.11	127317.81	72310.67	51627.71	40815.55	45045.68	59696.18	78361.94	62646.82	75753.49	61243.82	67483.96	26836.64	48692.51	49740.69	11303.70	6149.77	5799.20	4033.53	2683.97	1471.68	882.67	337.96	502.50	453.49	315.44	424.38	130.65	349.58	310.83
397			20314.93	67146.44	46631.14	30107.71	35396.29	33144.66	35498.95	73316.11	97047.85	73932.49	111322.25	156773.21	121416.78	122003.22	125153.35	185642.51	171679.76	110643.41	96938.93	63414.49	93999.67	108207.22	138128.12	77262.48	142002.23	75919.24	86958.46	81609.50	89111.99	94760.53	49926.87	16645.45	12730.30	12481.37	6086.03	2159.75	895.20	787.05	1163.17	612.40	380.79	429.37	427.62	325.08	200.55	260.81	202.33
398			16215.90	59341.91	68575.76	42296.88	54515.55	69306.55	116304.54	89220.42	79865.63	23810.00	170159.82	197861.12	176556.65	174607.01	148927.23	109000.91	90858.06	50259.87	63951.83	32587.70	35321.68	18421.75	39364.12	42264.00	58611.31	87951.85	46734.53	61141.64	64923.17	68686.67	37158.54	20435.04	11729.42	3429.63	1556.66	759.01	829.19	576.68	347.31	360.86	354.20	437.61	329.39	213.59	225.89	142.48	85.58
399			10953.45	28102.71	31169.19	28054.66	17895.17	12815.45	15963.72	56690.47	43097.36	51914.02	185019.59	258325.75	238141.35	468281.65	452155.53	268632.21	177557.01	118048.75	38141.68	40691.01	39887.24	20956.06	24176.72	39742.49	57762.46	27006.91	61519.83	57755.48	44980.30	53820.05	33598.72	11146.11	14076.91	9727.68	3085.34	3898.84	1746.93	991.17	912.24	606.93	234.85	145.58	420.02	370.11	400.05	164.64	132.14
400			50506.22	713014.87	854075.62	500438.03	747536.00	803645.68	331985.50	815324.50	191744.40	66404.12	68698.38	99394.30	92018.94	70855.91	112345.69	96485.78	111736.28	95058.38	129128.51	131898.07	162847.53	109168.92	106542.63	81667.89	42604.97	46089.00	76265.71	51658.13	41154.83	16905.92	13739.39	9491.98	3896.02	2737.39	974.94	679.36	767.27	447.86	722.20	484.64	444.17	338.07	271.19	326.21	436.47	361.60	425.31
401			205750.03	900058.00	834945.75	594725.93	153660.68	108930.57	66787.78	71970.46	42472.85	58158.67	58680.46	50371.46	20529.59	46815.68	123625.40	162584.89	111430.72	252923.17	254014.57	210627.71	112061.23	114557.39	77788.33	85030.03	91736.10	63508.65	58369.65	43509.35	17901.60	26754.73	23116.58	21077.01	13307.59	4800.24	2074.93	1513.94	1637.98	365.90	417.79	285.02	306.42	270.76	327.56	284.16	155.79	122.58	152.44
402			423895.65	1276285.62	841534.00	262050.68	145559.67	149870.65	136112.17	130746.35	78768.25	113764.85	76638.47	67092.17	26081.85	60934.18	114792.21	92411.93	126339.07	62107.61	59987.63	64897.57	75859.26	82574.44	40984.96	31687.09	54014.16	57858.76	53501.05	55927.32	41562.71	15328.45	27150.46	23257.85	8034.51	4963.97	3231.47	1445.66	891.11	609.95	669.62	883.43	504.46	253.39	342.90	396.19	256.18	94.69	126.35
403			62808.02	96899.66	66820.75	30706.23	39675.96	109019.79	88551.33	138542.50	97147.83	73006.40	109019.20	132551.73	137156.39	71272.24	66054.23	163095.29	290696.25	261985.76	57640.16	70020.42	104425.89	69275.14	58058.82	21324.37	29035.41	33624.38	25178.11	35980.17	23382.57	12938.49	8911.97	5344.73	2774.39	1460.76	689.61	436.05	394.16	481.92	313.55	320.78	290.40	394.30	215.27	126.93	84.71	130.28	85.43
404			55467.86	531901.25	721807.62	1169931.37	872093.37	357444.56	108121.90	199638.87	343396.09	149391.35	119104.01	37114.65	26622.57	25906.27	80575.63	32680.96	27679.78	89523.63	97703.77	51343.03	115131.90	110669.36	51396.89	42695.56	49032.56	46080.50	25779.68	21710.18	33167.33	50212.41	24342.40	11978.16	4599.00	1049.18	424.97	376.61	511.59	707.72	530.34	829.82	270.11	268.88	144.81	102.76	233.11	240.67	190.05
405			355734.18	1303502.62	540339.50	585131.12	644713.81	390605.43	161945.06	62352.53	60412.85	60163.33	67734.06	34326.91	45406.30	79751.60	63577.68	24021.29	42426.28	43429.57	25831.71	56705.71	50394.79	44879.25	62995.14	66132.67	27976.59	25119.89	72414.31	85830.82	53293.42	50960.69	51154.97	18032.16	7893.37	7235.77	4142.99	1565.22	2025.36	1660.87	985.98	400.59	289.93	393.72	417.97	435.99	660.41	513.21	370.55
406			83258.17	190141.35	147533.01	236715.31	146497.75	22840.46	25664.73	10633.36	13251.84	17859.87	32360.65	46661.55	33016.53	72319.50	149403.25	55363.76	141881.68	86397.27	101412.32	169405.85	232508.46	187487.31	355107.90	392691.53	289607.93	143850.25	92709.60	50664.83	77460.25	67284.15	37838.21	8230.84	7070.27	3778.27	1081.44	1136.34	1402.83	1468.83	858.56	514.92	441.01	503.18	519.11	566.03	567.58	719.05	418.63
407			44331.81	66937.73	17683.36	56481.74	41174.25	19470.57	12158.65	10720.71	12402.07	11248.64	33801.16	30175.56	49864.31	135894.90	84528.80	81842.62	154462.03	95925.07	166920.84	174142.53	170704.73	141279.96	208006.00	175316.26	132259.96	80310.14	43074.01	42348.99	42485.05	34411.00	15592.23	10614.81	4887.36	2607.34	2174.91	1486.03	701.32	735.68	342.76	316.45	311.96	347.92	279.60	258.55	226.65	239.49	127.14
408			24175.68	214310.93	305648.06	198171.95	168897.67	137512.84	68341.25	81314.42	71416.27	100849.78	97474.83	166511.28	190581.07	250977.20	245864.23	283830.81	93381.94	130367.47	115175.27	65998.58	57929.82	73801.80	67165.76	51749.52	49969.03	35215.34	28554.04	16765.69	28679.59	14918.55	7984.72	4349.35	2809.93	2670.39	1387.64	1280.05	650.94	528.71	723.39	369.82	262.10	253.81	233.29	156.66	164.94	201.96	238.85
409			335271.50	1070966.37	132296.17	122919.07	49527.07	44950.91	45814.97	132180.43	116574.39	38808.89	91838.33	40132.81	118892.77	94483.39	101336.82	60797.76	86080.64	45114.92	119966.75	82136.17	82502.07	60100.08	35674.90	72816.65	87264.95	47942.83	52961.21	76709.78	42633.82	13447.15	4664.35	5734.62	4069.42	2621.18	1981.73	643.82	710.97	329.96	201.84	470.12	560.87	409.05	328.93	174.31	178.80	324.15	177.43
410			21206.20	60754.00	60442.87	29279.15	19029.78	36592.87	39309.25	8864.05	16061.49	26758.86	31686.39	42968.97	99226.35	113914.85	242707.85	492020.56	106914.88	108593.64	134627.79	170961.68	154387.76	276323.68	156834.90	44230.94	80232.32	125316.29	124170.63	30074.41	24298.02	14475.33	9711.25	4532.02	2627.21	1480.42	1980.93	1378.47	529.40	383.64	409.84	385.29	234.44	375.89	344.73	232.91	104.67	150.08	374.68
411			21839.18	72172.10	68723.96	50122.00	35867.50	26065.46	23776.33	40138.92	46125.01	103012.10	255207.45	282419.62	323887.50	199869.21	163219.82	136207.09	155462.26	79298.80	60158.85	59403.14	31833.98	80964.67	77702.53	53674.76	43962.78	36121.66	55103.97	37231.68	17579.73	6997.38	3174.71	2083.81	1450.48	2609.81	1943.56	1764.98	440.34	396.58	233.58	180.66	278.06	172.86	206.33	126.06	159.65	165.37	62.31
412			99028.60	205739.07	258250.39	219580.84	228228.76	144906.12	155410.21	193154.64	94523.46	81028.43	60338.30	159490.42	183411.28	158209.62	63131.08	30736.36	45169.74	42661.87	13917.08	14645.64	13976.19	12564.00	26063.96	37927.51	32158.38	48697.26	36470.73	36956.71	25701.09	33185.49	29050.43	20666.65	7656.10	2203.00	1830.00	1498.97	979.73	767.41	350.63	415.11	558.67	569.77	175.99	105.16	290.52	155.42	113.05
413			204318.95	1761879.00	708877.43	86495.24	79269.65	55299.21	61847.36	88970.06	108117.73	123881.85	162062.82	208999.06	293609.46	121192.55	33449.16	48893.48	79045.37	59238.40	52360.24	64194.75	57569.34	41214.00	32560.06	35104.69	30201.29	38284.16	49889.11	38189.69	13119.13	13733.93	5945.86	3441.35	2045.51	1239.15	1524.28	1435.45	783.39	276.99	241.26	409.16	296.50	205.54	407.77	477.40	165.59	82.76	137.24
414			73537.53	624759.12	1202432.87	623933.25	187028.43	42154.12	39862.08	80743.39	162243.51	104493.15	199764.32	141122.09	95756.40	182785.46	210954.09	126063.84	116114.12	55178.45	83869.92	113641.01	91006.48	74716.50	102539.82	91485.36	38424.16	33232.99	47485.82	62081.46	42706.01	10236.85	3581.80	3674.70	3047.09	825.70	573.74	549.96	280.37	249.13	419.62	354.45	168.46	93.68	85.16	181.21	253.86	241.06	150.47
415			509331.75	3199149.00	4154557.25	480589.68	386872.00	733887.75	308387.65	140927.53	251372.75	116665.42	85112.82	123168.10	67137.22	111124.12	141431.60	102750.98	40869.95	35203.02	86000.64	109822.54	43304.84	117877.81	43771.55	38248.91	50138.84	65880.64	23816.84	41444.57	20776.76	14479.95	7974.32	2938.74	2860.86	1707.95	795.85	694.05	757.94	457.95	346.73	592.03	740.20	487.77	204.97	411.54	255.38	254.31	223.42
416			25796.83	324714.87	414973.18	87976.27	48864.33	67735.37	124834.38	99687.92	114267.47	122553.53	122125.53	84962.57	90143.24	91187.00	122332.11	124922.02	57659.57	53881.68	44836.76	41955.97	19256.66	49431.86	64872.06	62580.84	74057.82	44166.22	42282.23	24346.95	5118.72	5601.37	2951.36	1289.51	958.00	584.69	1061.14	310.34	357.96	325.57	218.00	296.09	162.12	190.52	216.08	126.52	213.31	273.66	229.48
417			18612.92	43982.38	35256.04	51256.78	61482.83	68116.25	85461.35	119463.26	113613.37	214475.64	127045.85	137397.09	127215.16	117106.71	121881.71	79080.12	44093.71	64801.20	72740.86	58117.03	40702.32	33135.86	44310.05	52534.54	65221.61	41703.43	24314.01	17866.55	8665.44	6102.10	2417.68	1398.54	528.06	365.09	431.25	240.74	293.71	256.29	152.26	191.60	198.58	151.75	113.17	177.60	127.25	75.68	78.65
418			88240.90	261255.46	147858.81	130867.32	58180.46	56126.60	41976.79	55064.31	108491.28	132545.81	135900.76	102638.14	77669.56	188147.64	123160.07	129967.67	105908.14	78859.42	51579.60	82973.60	120409.71	138080.50	95923.07	65112.89	71540.22	58317.60	38909.16	19146.12	14036.80	4431.61	1174.46	617.76	770.84	984.09	592.30	298.35	477.56	254.01	368.94	358.13	136.70	148.51	144.97	224.84	79.39	86.81	151.38
419			504808.28	1691072.12	1306391.00	601559.37	404455.37	221465.17	124687.14	88170.49	102199.58	53759.29	52890.67	62472.30	51931.87	25700.68	19915.35	43713.67	53262.61	29181.86	40741.26	58981.21	46932.69	28465.79	42077.49	54207.46	43459.01	15628.35	12210.31	18591.85	10023.16	3936.46	2127.11	2474.57	1505.39	1124.43	1327.76	1012.46	277.47	490.62	421.85	560.74	228.09	294.03	599.32	465.90	430.08	542.12	258.76
420			20918.28	776924.43	1151491.50	1022898.25	172627.68	40918.57	83863.45	48951.72	79599.32	68112.63	107754.37	115468.97	32200.54	125922.28	217712.31	170611.26	257766.37	237818.98	179933.75	93023.84	29192.83	32232.94	50050.03	29911.80	13865.19	14994.28	9925.47	5426.06	2962.81	1386.73	1869.82	1410.43	742.04	476.46	311.11	350.33	226.21	183.54	146.78	222.29	167.12	465.23	218.03	190.10	140.97	148.77	191.30
421			32780.54	88428.85	40039.80	59731.72	144829.26	59442.75	58481.13	65182.74	79465.00	113578.11	90432.39	85523.67	107925.16	166482.00	142229.95	90470.79	66504.81	104701.25	116540.96	105034.92	106540.61	80874.12	22772.84	26891.82	44578.79	57929.91	57993.12	36245.43	7808.66	7569.94	6690.99	2307.49	994.12	744.96	869.50	690.79	467.18	251.36	254.94	204.45	194.63	246.32	152.65	68.85	114.28	135.71	87.42
422			173730.04	479134.31	394434.53	279720.18	52289.51	93380.73	77441.96	57881.33	137998.85	89152.22	69481.78	121370.85	255162.76	165889.78	85753.50	94505.38	62977.27	32843.93	68500.01	106721.30	74008.40	77552.17	78859.54	112066.03	119795.09	47167.84	18093.26	15105.26	9992.34	3087.98	4037.22	2500.18	1428.01	980.08	1191.88	698.16	539.37	363.89	218.51	370.06	241.27	210.63	269.43	253.43	192.57	247.11	194.18
423			87032.96	119617.64	62642.87	52319.93	80458.30	58659.64	37370.58	99662.67	100637.32	54771.34	51262.12	98423.26	387204.43	326476.53	182909.25	260863.59	105506.85	54101.30	84167.41	51877.77	64488.28	63543.48	58391.98	68168.50	57888.74	19720.31	5006.50	7842.04	7365.69	3464.82	1442.45	941.35	649.46	614.97	774.85	472.63	306.25	160.73	190.40	345.21	291.88	243.16	186.41	112.93	225.78	159.03	149.48
424			1194812.75	2126928.75	4367188.00	13553625.00	5932153.00	409832.96	161842.23	101289.64	221782.09	173483.50	105504.98	144770.25	62754.61	145340.25	105803.57	48346.78	30519.56	22964.97	24330.25	25613.47	22056.31	27178.84	31929.10	46679.46	37897.92	27637.06	21875.53	6432.29	3058.69	4553.70	4623.03	2646.30	407.41	909.83	1616.54	2172.17	5304.82	4257.47	3054.18	1128.97	582.08	263.12	537.51	1696.60	697.71	990.64	1566.87
425			449832.46	553683.25	183836.34	306080.37	117737.68	103186.57	113865.58	140809.21	75771.69	208785.82	226155.21	145292.87	93008.25	68325.36	79775.04	102596.95	41344.63	12341.64	38749.22	30937.08	24137.30	72097.01	70239.60	45055.59	21425.25	15294.30	26060.61	12996.84	7434.22	4615.20	869.69	814.79	1056.93	1221.91	695.34	666.33	549.51	190.95	166.65	95.65	65.33	219.20	310.74	253.90	301.48	148.43	143.37
426			11646.61	46898.72	154479.03	145233.43	42494.78	52647.42	41899.72	132307.50	137000.10	84453.61	149456.31	137984.85	191728.40	97499.85	132414.73	142032.18	106399.96	43251.82	33751.01	33235.05	63360.67	50745.16	81058.82	63098.32	47791.85	39735.77	18660.47	15113.95	3467.95	1454.12	1815.82	1500.39	1641.07	1022.60	546.69	226.15	313.19	220.35	213.04	170.33	224.65	140.59	152.21	164.16	100.33	156.90	168.55
427			282730.09	1440578.75	1168545.37	201726.93	334053.78	48425.28	126696.50	149011.95	3024399.50	2846640.50	386299.84	60434.55	80353.46	144623.53	164764.28	109211.55	80809.67	120262.92	48558.00	41480.28	33735.77	24815.96	40532.37	27421.71	25313.53	28349.25	10068.07	4514.67	1348.06	1332.81	998.08	599.18	1700.30	884.73	394.51	496.65	568.98	204.37	435.84	199.26	344.79	322.42	860.98	590.84	783.19	396.90	359.25
428			424491.12	916394.50	168292.92	52063.13	49807.80	69360.03	80236.68	28117.84	73003.05	52713.40	114139.80	76876.84	133440.46	163253.82	90569.61	45823.82	48082.69	48443.76	35475.31	34752.98	40717.91	41119.35	38603.96	53591.44	19098.87	28092.06	27739.69	15797.53	10310.21	7671.60	2574.66	1402.20	268.01	689.66	928.81	342.00	191.55	218.82	197.15	256.92	247.30	216.57	72.40	168.56	157.44	140.84	253.83
429			93695.39	429086.00	425447.81	167052.75	311064.50	278857.75	153443.92	72669.43	119967.38	150447.98	192792.51	121429.50	81226.73	116427.72	87505.73	36219.48	47427.83	47857.00	26615.57	45523.91	52757.71	59522.99	45006.89	36174.91	50795.25	58443.98	19267.20	9509.44	6464.80	2955.19	1133.52	499.15	1014.59	985.18	580.25	291.66	254.26	226.42	242.39	252.98	112.00	179.83	170.83	190.50	102.07	113.30	148.08
430			545994.87	1123533.62	241298.42	169855.59	345363.50	129146.92	33778.32	77319.40	104204.45	87461.06	125629.57	182152.54	248266.65	139946.06	108665.48	97772.28	140088.82	170852.39	99708.14	107233.67	104805.40	199212.40	100664.04	57574.57	74891.04	29658.12	3745.60	2902.86	2830.44	2408.05	958.95	389.59	613.10	924.69	452.75	220.48	443.10	702.91	587.95	293.49	205.61	181.53	303.11	247.92	226.35	226.44	166.78
431			114710.33	940322.56	655824.75	204282.76	175641.51	93645.55	128905.14	148200.62	62087.78	38103.75	47603.26	70979.51	40214.39	41092.48	54443.32	53693.33	22141.30	22592.78	37814.07	24634.91	66504.75	46767.08	65482.60	90417.46	56779.09	35864.63	13176.25	11327.32	5013.59	3215.77	736.73	736.89	880.12	643.41	418.76	291.46	381.45	419.58	192.68	303.17	141.10	158.11	116.01	137.67	218.14	216.75	110.94
432			49099.93	69418.75	52526.65	50544.60	97737.40	91562.85	82951.60	85710.06	107530.85	74153.85	95565.54	196574.87	145176.17	192872.01	289693.68	160248.62	151159.28	128103.58	70426.80	68590.81	42689.98	62173.78	45105.00	25997.76	42846.36	62335.73	43094.57	8579.75	3531.29	1544.99	1515.02	889.72	1553.36	1400.67	797.83	292.81	503.48	517.02	195.90	111.82	230.76	195.47	177.74	163.50	111.00	68.25	101.63
433			29764.31	145798.03	202256.00	248195.71	92735.48	123270.90	248127.34	168347.00	96765.41	173669.96	237635.82	232435.79	91063.15	68462.05	95170.57	39071.67	48026.38	25423.13	42313.15	52371.22	80126.69	70825.42	60012.26	60488.38	20391.08	6840.67	1913.65	1173.60	881.50	1085.67	832.49	755.99	387.10	380.95	524.80	186.08	208.48	395.92	185.80	101.76	187.18	214.50	204.67	108.82	135.71	118.78	91.22
434			18284.64	39427.69	30192.02	52750.41	14411.98	13787.88	17002.73	51678.14	65882.03	99960.53	153046.04	225473.78	289995.68	366605.84	203043.75	204678.89	125871.25	76433.11	46457.41	66133.76	69590.20	54992.52	27866.63	23924.66	26738.82	16359.72	6967.49	3627.47	3482.63	2620.44	1124.25	581.38	594.00	353.26	314.03	337.68	209.06	216.81	121.11	63.56	69.86	139.43	62.83	144.92	214.65	154.50	109.62
435			28380.07	1042745.31	593823.68	55024.47	5253.93	13042.80	19922.06	15851.42	43577.82	61300.74	113529.53	89155.89	60361.96	136396.81	225867.01	223592.42	113394.62	86345.34	170204.67	324570.84	167591.34	102985.87	92219.84	49566.73	59690.59	46493.00	16340.97	10849.10	8841.84	2556.69	835.65	1481.25	1355.34	1153.68	364.35	359.76	288.49	237.88	277.09	210.25	208.46	274.92	261.84	204.02	196.66	191.46	175.03
436			1137245.25	2731462.00	1594479.25	886033.50	105639.66	81000.89	82520.07	174836.20	158303.28	174909.10	218610.17	195677.51	164188.56	116570.00	69710.28	46823.96	46177.56	39366.78	39270.74	55162.27	43024.19	48572.41	41513.28	44489.69	33814.07	13499.37	2469.66	1660.68	1004.54	1053.85	979.09	639.49	551.93	339.89	434.79	131.44	273.56	152.19	338.91	216.18	254.70	265.01	145.30	245.59	252.34	384.34	122.05
437			764150.81	1985549.25	3024045.50	1665108.87	500113.68	145849.54	54529.37	152696.85	113140.40	127218.76	239148.90	280654.09	97295.76	106139.66	78703.85	57581.14	40319.04	57143.41	55445.03	66458.18	95908.85	38263.12	120548.72	159841.17	70675.96	28277.61	9778.10	5678.89	2568.46	1988.03	726.18	1637.19	1041.36	394.36	225.16	298.52	437.32	321.47	240.33	185.77	296.75	346.45	97.22	136.36	187.48	187.24	320.05
438			41159.72	68057.38	48139.27	60179.67	59028.98	112909.83	161987.21	108530.48	99524.32	133707.15	139280.18	91209.20	147110.85	98577.27	222215.46	238655.84	158317.59	153526.20	119458.35	72716.96	38804.45	25418.63	47040.16	17263.21	10257.67	5228.45	1763.55	1032.23	1824.11	1932.59	667.55	570.27	306.62	344.49	594.35	670.17	317.46	185.25	133.34	224.51	245.39	95.70	164.20	156.48	90.15	114.96	94.39
439			73620.07	154923.84	137387.92	75781.38	87241.40	93798.22	117931.88	166037.79	125933.14	148836.20	257651.54	113846.68	100962.07	116744.78	133127.92	129573.67	66119.07	97889.85	97358.51	104614.53	100767.39	67800.14	66471.32	23915.79	17691.68	9698.58	3683.27	3253.99	1801.72	622.98	993.13	586.26	406.91	253.59	489.19	402.86	299.83	259.60	138.86	118.39	131.29	155.53	248.71	179.52	98.67	137.73	113.91
440			67427.52	134799.71	71045.41	105861.25	60791.30	63785.69	96216.99	118941.76	85235.45	86048.02	134109.84	235532.57	200362.62	125118.57	250424.39	315250.78	132348.67	58271.11	105585.32	94505.47	48471.97	49205.82	95772.28	98565.42	87698.22	67128.46	45978.60	15414.55	2178.19	2260.06	2179.89	2091.15	1638.62	911.42	969.92	870.26	497.81	375.09	259.78	416.40	421.82	285.83	106.31	114.37	172.14	302.39	210.11
441			88822.84	243843.60	91793.44	85381.70	221266.68	236995.17	257002.25	116224.67	107418.50	209183.00	124813.50	174238.17	303546.68	230969.96	125436.50	52922.24	125301.68	120722.32	53215.04	72655.17	50036.30	38217.82	34352.03	16931.31	13507.06	6421.17	3061.37	3308.73	1654.45	1120.95	1524.75	718.50	405.96	415.54	225.70	152.76	220.99	448.19	254.95	145.29	272.77	197.73	125.54	135.72	116.05	90.51	199.92
442			32503.85	62254.12	50034.51	50650.59	60648.25	75453.38	82967.42	127068.83	163019.01	290910.43	207724.03	19494.18	63084.39	86815.25	80514.87	230683.43	107545.77	181470.96	132265.64	123616.91	102602.74	68387.60	86300.80	51757.85	23630.66	6030.46	4744.79	3314.64	1810.74	1599.49	577.45	806.61	473.78	546.67	319.08	170.07	180.71	163.01	194.18	304.72	278.93	198.59	166.58	117.08	178.21	221.84	105.51
443			1803492.62	3895179.00	2190306.25	1375339.62	186062.90	849198.93	2471502.00	794443.12	131037.05	103504.77	140706.48	86003.35	64381.69	118721.10	124996.89	66950.11	107205.00	68476.90	67336.47	112688.11	82948.46	33577.12	17055.94	5850.94	3369.99	4053.35	3628.64	2460.74	1038.69	577.24	1254.77	2289.01	1631.58	1884.32	913.59	577.19	655.69	463.38	406.97	590.89	526.68	286.88	688.85	564.09	149.81	275.73	205.29
444			1536328.37	5090893.50	1457013.12	243288.51	317491.15	349232.25	144603.45	54151.46	156379.31	122799.30	160221.67	235029.09	162524.14	67974.56	50505.50	34207.31	42378.91	76359.73	71243.23	67414.31	75898.52	58320.25	23708.85	20920.27	12087.44	4575.32	4213.25	3915.10	1469.98	1591.59	639.68	786.32	612.35	456.30	381.68	352.73	446.12	570.31	524.90	159.01	343.39	308.15	272.96	162.31	207.86	230.35	190.47
445			317404.90	1034849.87	196130.26	127691.63	66707.44	118096.66	117655.43	127365.57	215484.51	189892.10	124033.26	74828.68	99380.70	108725.17	37362.77	112665.86	143007.59	128948.97	157669.53	45966.29	56432.22	76267.57	101584.09	37612.76	11513.10	5107.24	5240.91	4088.99	2933.39	2431.73	1263.97	349.79	607.35	422.55	232.12	566.27	551.72	410.45	419.83	214.80	217.09	166.06	79.16	135.13	184.17	156.36	132.86
446			143797.45	846404.18	459328.21	423650.31	309443.50	328735.90	263491.12	135579.32	200961.75	718717.56	542024.81	122781.55	183444.20	112200.00	159006.26	147648.00	75596.75	107842.75	182581.62	136635.12	98692.84	62301.57	35546.25	28407.16	23054.82	12218.37	3603.14	2662.10	1920.56	640.15	281.86	510.92	568.44	888.67	391.84	324.80	264.66	223.97	431.91	587.51	210.21	254.41	185.24	217.99	431.96	286.85	121.08
447			15719.84	43221.76	33388.73	28133.77	23563.43	37886.75	81628.64	225151.84	292573.12	440400.78	285499.62	287921.81	365106.40	326943.21	145612.12	153799.70	75000.06	54969.65	34577.58	103773.51	127403.09	108952.65	52455.91	22859.87	9796.26	5820.91	4847.25	2806.46	2196.66	2075.14	1069.14	867.03	804.00	246.42	336.61	581.60	605.12	318.88	287.52	279.93	267.22	186.06	176.92	77.12	206.41	243.18	215.52
448			45642.53	50729.10	112899.86	100176.25	44846.95	52482.89	58842.55	77683.89	93054.22	102407.17	41157.34	88231.46	234838.43	442261.65	218727.75	281492.78	342328.96	297266.18	216610.39	110763.03	256719.23	250892.12	45482.36	47362.51	43620.22	7559.10	2394.11	354.88	395.23	649.22	689.36	1004.94	1729.99	817.49	629.76	604.42	353.61	458.36	272.46	264.57	336.23	474.71	295.61	288.45	268.52	305.44	235.91
449			2852707.25	6592166.00	3546085.00	1429226.25	2790317.00	288261.78	383825.93	341641.34	77440.83	96913.90	142599.96	97847.99	59694.24	52972.49	40493.83	33115.21	19341.16	15637.19	22272.27	51794.79	36865.62	42486.63	32513.47	8774.92	10892.79	3734.55	1924.37	3108.10	2016.58	2992.67	1514.11	2543.15	2270.78	1731.47	2249.67	1097.37	745.97	717.12	1343.13	964.84	868.17	509.06	1340.02	875.10	644.70	885.27	934.07
450			157015.96	435956.87	228110.21	52375.90	101691.78	71088.18	33761.75	37732.94	50933.37	190720.09	136771.45	281111.93	678493.93	615474.81	369243.28	287659.25	258341.70	219518.12	105360.28	45769.08	42660.50	20520.30	12698.58	7574.46	3018.76	2123.91	2430.88	1458.65	1299.67	1322.90	1346.98	695.04	488.97	240.74	363.08	314.76	476.35	330.48	142.54	176.12	376.17	294.33	168.50	87.34	223.54	182.41	131.51
451			2828662.25	10274297.00	5434520.00	1128498.87	565539.62	149118.73	72632.82	108597.18	118791.04	93697.58	82730.06	68885.88	171607.54	150659.64	171854.98	99854.23	105108.51	86836.89	158765.60	94305.03	199338.93	190563.43	90369.88	46103.70	21487.85	7737.51	5969.49	2182.00	2003.79	2448.14	3815.95	1537.25	2108.12	2633.55	900.15	1061.73	795.49	425.46	393.56	204.60	319.62	354.29	241.24	194.39	202.95	185.35	166.94
452			249711.29	239452.54	76427.72	1069313.00	3509424.25	10766830.00	3136245.75	582005.68	584235.06	553619.62	243370.39	122231.61	59968.98	44339.06	97955.57	76270.35	46706.29	43151.78	97231.37	184047.48	134467.79	83647.26	34130.67	18788.23	6901.42	5998.83	3498.98	1003.78	1528.46	3613.84	2774.38	3750.50	1467.45	927.87	567.42	650.32	938.75	758.35	859.58	396.33	628.68	608.47	721.02	365.63	688.29	623.27	709.82
453			1085612.62	2428147.00	1979264.50	717050.50	446351.78	463014.87	355531.50	273103.03	248142.76	326661.37	321028.96	214665.65	206288.39	238297.84	149512.68	91816.91	91913.33	74030.21	50032.35	94167.67	87279.31	45100.54	28206.58	8298.26	4712.27	2697.25	1769.99	1218.97	1023.39	971.05	546.37	520.35	619.07	642.15	420.01	354.80	128.33	715.67	359.57	247.30	243.05	400.75	128.09	124.24	185.29	71.13	120.00
454			117004.64	489353.53	638784.68	339378.96	390737.53	600892.81	543056.43	440849.75	275003.78	176707.20	193171.57	202134.43	165415.07	65731.77	94555.21	59282.21	29069.31	41024.04	108855.43	210851.46	149057.60	95617.63	54990.80	15315.08	9226.33	5909.71	3075.82	3222.73	2252.08	1551.86	1133.93	507.31	427.44	402.70	434.26	660.25	426.13	504.97	286.22	116.56	126.24	247.11	167.60	123.71	243.67	329.76	331.15
455			203260.76	741854.50	248346.45	467525.93	1131635.00	760012.12	397078.78	296877.34	202094.14	241465.45	247662.10	190393.15	152211.70	156714.46	179817.67	158907.48	192978.96	198016.45	160224.51	101727.03	33718.39	49622.25	28812.21	14631.36	10317.27	3074.68	1851.28	804.58	1326.36	2146.48	1545.78	594.11	812.28	584.61	397.59	376.67	365.16	321.89	218.74	190.57	244.28	322.24	449.92	323.22	249.96	147.63	192.31
456			113840.27	415444.25	441527.71	250617.43	310101.68	261744.60	98083.41	155752.73	161285.25	131134.18	214647.45	147947.34	223829.70	152747.45	171299.12	149298.62	123041.13	107958.20	120814.67	43984.85	24332.90	33309.29	19780.44	13158.65	4383.64	3022.76	2185.32	2197.35	1564.61	807.04	766.93	481.95	232.80	336.47	370.09	244.81	237.21	158.51	286.29	354.33	307.62	251.49	163.08	222.52	262.01	206.22	194.14
457			51387.64	146682.87	129980.72	202460.04	132148.93	208856.01	214480.96	116680.96	312001.25	476387.15	305481.90	203010.03	253958.75	281919.06	225012.51	231740.03	234124.09	67211.54	142161.12	159305.78	120441.78	99984.69	19660.34	18393.17	6418.12	4890.11	1208.43	2099.60	1909.23	1915.79	574.40	441.91	647.90	720.53	452.95	177.91	340.53	204.42	459.05	199.29	344.71	228.67	291.92	285.62	243.61	109.50	93.23
458			897126.37	2069137.25	889926.81	722099.25	569816.37	403293.28	226817.09	211327.15	184611.54	89537.08	142345.51	209220.75	129074.51	74999.57	79250.13	123264.75	89589.99	53277.04	73353.29	81644.97	45713.94	51902.15	31944.19	20457.49	8578.83	5196.75	5934.04	3334.98	1225.22	2420.35	1690.46	712.50	846.53	646.87	545.31	1084.33	1123.24	334.18	127.47	347.60	150.66	212.74	495.65	700.28	407.29	158.86	357.42
459			284659.93	594206.12	156656.06	154776.98	198148.81	187826.71	196255.46	179698.15	73341.72	136024.51	169962.57	145308.62	88754.96	134128.31	422083.90	289324.96	385911.00	629263.00	332280.65	296233.40	154291.46	74179.70	49677.85	31793.63	18778.65	6296.45	2877.70	723.80	1590.77	2260.17	1965.02	1343.02	716.65	567.97	415.65	300.06	207.46	194.97	209.98	438.47	455.74	192.23	209.38	220.90	232.45	273.12	149.45
460			1035232.50	3096701.75	2449162.00	475882.53	490920.75	526422.68	543230.62	401728.15	398817.78	451917.43	295812.31	141289.37	57064.11	213229.67	257366.81	83818.61	46072.01	52329.22	30783.84	45312.80	49741.55	19709.51	13639.57	9454.10	2722.39	1863.52	2289.21	1381.95	1109.92	847.35	983.47	855.20	742.86	891.56	1117.85	530.87	702.28	484.85	747.93	828.72	535.39	373.33	661.96	291.73	196.47	298.41	228.65
461			69689.39	429551.46	920938.62	667668.62	332079.93	412498.68	371630.53	277354.37	374773.71	451102.40	376071.15	164923.70	67791.99	85745.23	137801.65	202851.21	110437.38	56125.76	92474.88	83755.93	109933.35	49500.20	12125.00	5383.49	4756.14	3303.34	2221.89	2110.98	1272.36	873.31	869.44	889.48	363.84	465.46	219.18	350.04	277.37	309.47	318.82	354.59	275.10	198.90	248.45	288.42	165.64	233.21	204.04
462			18323.83	50131.14	27694.05	24252.14	11876.59	23555.30	100610.42	193068.04	390104.50	437552.09	537669.25	300785.59	331433.37	345603.65	144841.45	125277.64	175694.48	312610.21	262873.00	173353.96	120629.09	27268.27	18407.37	12681.98	3057.96	1945.38	2877.34	2279.61	1221.79	1089.78	916.47	590.72	490.10	525.44	353.19	584.50	577.73	361.52	279.42	299.76	231.79	185.41	207.44	117.20	101.91	170.92	173.11
463			275652.84	472854.84	282562.00	109314.67	159046.46	232636.60	1703020.25	1509969.62	256655.64	225088.81	539178.87	478003.15	147981.93	234167.89	77124.97	137172.34	123525.57	179693.75	192140.04	107933.18	129767.10	52106.25	19690.40	16313.70	5036.78	1482.88	3002.42	3907.72	2382.56	1347.82	1287.70	2010.46	974.20	686.28	563.31	711.21	358.23	363.84	439.32	308.96	413.61	466.35	163.72	276.32	243.72	203.55	494.62
464			306384.21	1217335.87	427680.96	1230530.12	1304130.50	328447.09	252958.39	174112.64	201914.78	140009.75	232021.85	189456.51	180170.71	166921.96	164785.81	88220.24	86367.71	110055.42	107827.10	92635.75	45483.15	4.65	3827.23	967.02	1445.14	2378.89	1198.85	788.12	975.56	1010.07	1174.72	549.65	592.70	989.84	820.11	418.45	642.62	840.25	485.33	479.96	579.98	465.15	376.10	332.40	430.55	185.05	66.40
465			215618.04	428042.50	163352.84	153139.70	383417.53	360387.12	610063.68	796658.56	966943.25	599350.50	391997.53	204779.82	94502.10	151036.45	82056.78	158843.39	162174.96	225414.81	254162.01	131084.39	29468.16	11207.29	8673.74	3237.25	4469.58	2764.95	2262.48	1317.73	1238.58	1122.02	1080.97	717.21	633.98	540.77	322.81	479.64	156.65	296.10	445.73	481.69	328.13	286.48	149.71	319.12	136.81	119.44	256.18
466			245108.35	1194219.25	618279.31	816899.68	142368.26	122752.25	110829.51	172156.81	266259.34	432302.00	668180.62	487172.06	359129.12	284265.81	349774.37	298903.18	193154.39	116157.26	124785.28	92743.33	51750.53	41865.21	11712.69	5047.92	1968.40	1068.73	1068.02	922.94	1033.13	570.59	804.08	651.06	774.97	1135.18	587.71	306.63	310.73	498.56	343.95	250.50	343.63	194.09	190.00	131.89	88.32	150.33	107.47
467			402759.00	608882.81	200495.09	162127.12	33218.99	56784.82	120343.11	287836.34	254986.60	177539.68	133615.73	137018.40	375524.75	352733.46	367908.46	687365.50	358740.68	264744.34	220222.50	136674.87	46790.86	30739.33	12698.55	7558.27	4940.34	2569.66	2384.42	2046.25	1227.91	1447.78	962.81	861.89	479.81	341.96	428.95	265.32	172.06	526.14	488.71	362.67	246.74	356.91	550.00	475.47	346.62	242.86	306.62
468			17039.03	51624.06	76958.00	72105.34	64149.75	160660.81	187171.43	213774.54	137757.75	274439.68	706817.31	452129.40	658758.93	675498.43	570258.31	308444.21	566488.18	590891.18	515365.68	482629.96	300888.81	73486.71	27887.54	12522.98	7159.54	10356.04	6218.09	3673.71	2370.36	1516.31	1576.28	982.91	860.40	1040.77	916.79	928.54	775.70	746.31	517.52	318.34	311.40	651.09	580.60	436.65	450.11	554.77	395.74
469			268209.68	431687.15	178860.20	300236.40	311789.81	380588.43	481145.78	867029.62	468746.43	257643.01	265487.53	298348.87	368023.90	115711.11	162104.82	120964.50	105789.91	146995.14	262268.96	125855.72	26648.86	15077.52	3057.62	7380.00	6475.24	4996.76	2668.87	696.52	1232.79	1416.84	889.15	542.83	923.59	965.94	512.45	227.85	464.55	485.34	350.59	281.57	521.93	470.88	297.65	309.54	277.23	332.25	334.09
470			42631.44	203744.28	264604.90	131974.89	154843.75	152699.14	272738.34	612770.68	534993.43	732678.62	359395.90	158859.81	270745.06	218763.35	222264.20	278028.40	86378.79	112539.39	93917.59	62960.11	27185.36	31186.42	57084.09	28746.54	10331.57	7517.89	3244.05	1668.58	1589.64	1167.30	799.82	561.18	280.87	329.10	311.92	560.98	548.00	276.62	252.06	356.85	171.74	307.68	254.28	288.41	321.71	197.45	111.46
471			426148.96	2645321.50	2091418.12	1742300.50	533787.56	281940.46	238750.12	180954.89	167648.42	183182.57	192256.00	206915.53	352574.31	361223.62	289855.31	181314.04	158604.98	161389.82	92845.71	88477.22	40197.05	19016.02	12712.90	6724.24	3300.89	1123.93	1020.47	1081.04	1208.61	873.79	1093.47	977.80	781.29	985.02	670.94	536.60	556.83	397.16	481.78	405.41	369.22	556.82	408.56	506.75	530.05	384.42	152.45
472			24678.70	64113.80	47243.91	74717.88	102941.31	145151.26	123272.67	106980.89	128415.96	206021.45	305731.71	298571.46	154673.50	273193.37	454430.21	444601.31	259443.87	825171.12	809066.75	235108.87	92541.54	60569.32	19901.66	4701.48	4004.69	3523.93	2525.08	1537.29	1207.38	1312.56	1090.09	1028.53	1089.71	691.08	844.79	1057.13	718.44	522.17	488.95	525.66	431.61	285.76	74.81	171.59	208.77	224.44	171.16
473			1295363.87	1799979.37	256745.67	162915.20	301424.68	291054.06	276125.28	500125.40	229592.00	170036.84	215338.45	269802.87	296823.59	276601.68	455550.28	454644.21	243236.43	235150.04	204430.07	78350.33	26350.33	27324.99	12289.90	6042.52	3729.15	4453.81	2170.73	1266.14	1855.39	1601.27	1038.06	1184.34	1191.72	1095.51	577.48	590.02	257.90	76.50	609.35	893.77	719.23	208.37	268.50	341.46	339.84	433.31	429.03
474			835984.00	1888811.12	953248.87	481015.09	455002.75	348981.65	324379.62	144805.28	62477.35	184230.37	113670.92	124064.64	149745.21	119190.70	121631.14	93467.35	20695.36	24018.29	80500.10	85038.75	45351.78	36638.54	24220.23	8126.26	3605.54	3061.52	1951.46	984.87	1372.73	723.29	612.56	577.71	665.82	485.89	220.21	429.08	288.18	314.44	223.74	296.94	98.80	258.85	431.79	290.48	272.28	190.23	146.30
475			24414.72	63721.46	57761.28	85838.23	60731.98	130742.90	291940.25	404593.71	374101.09	525677.87	329678.43	548539.43	437276.84	334843.25	414930.84	340321.00	139350.64	80126.42	336742.65	285047.00	249974.56	79485.96	12023.87	9493.84	3979.37	4216.31	5074.91	2087.45	2239.52	1509.84	1335.33	951.31	616.42	384.99	756.60	753.08	403.30	502.73	642.77	709.65	715.46	742.79	449.08	362.09	274.99	228.44	120.70
476			112963.54	422450.34	885689.56	693575.68	241939.37	212574.09	101808.96	314055.31	459750.31	294466.84	217883.51	335405.53	241388.73	199254.45	208637.75	199707.23	208758.40	92863.11	63019.57	134158.37	89010.06	33101.27	11693.78	5424.87	2709.40	3860.67	7341.67	4532.95	4450.84	2291.38	1409.23	1080.59	1101.58	423.05	347.80	141.02	108.14	347.09	333.67	182.49	155.07	238.95	351.66	445.93	384.00	385.35	289.20
477			120632.02	278051.12	255500.67	280901.84	355533.03	786868.68	696248.31	878137.06	1048923.75	444631.71	153582.81	252849.10	149025.46	111804.74	73943.46	78640.71	83649.56	74967.50	100692.18	131409.40	117871.23	51901.25	17870.78	11203.56	4881.73	2079.20	1702.54	1276.29	1311.09	1252.99	560.24	636.23	655.69	283.91	306.09	277.07	156.49	189.96	213.52	171.52	278.95	201.04	290.03	242.34	424.33	506.33	268.33
478			250268.64	1393108.62	924694.50	914451.93	1187121.25	585688.62	325579.09	352266.46	329099.28	718455.12	434224.59	470688.31	373231.62	385826.87	227388.68	72496.14	291063.50	379972.56	233596.34	170836.23	62670.04	21410.94	10550.16	8452.24	7215.01	3783.82	3658.62	3525.33	1844.17	625.38	1113.19	1963.36	1267.96	861.21	586.36	505.91	430.46	454.20	310.10	338.82	405.85	502.36	367.62	327.76	360.94	522.33	473.23
479			34147.43	92262.63	163580.04	244552.32	236276.82	120025.78	111008.91	257130.20	205624.95	167484.29	325636.53	493983.96	378542.68	582765.93	404866.56	203125.54	246451.76	285755.84	599216.68	357964.31	134432.17	52157.34	28216.41	12601.61	5042.96	3340.96	3338.82	2459.95	1668.89	1591.75	1361.89	2214.32	1404.10	472.35	757.94	1296.09	408.59	549.94	349.56	717.48	328.27	456.14	316.38	178.32	539.28	284.71	326.17
480			65926.88	143199.20	157337.53	208971.29	305421.15	434266.56	334615.90	383761.40	326991.06	520112.31	537170.06	183897.65	153397.43	110618.99	48918.59	180149.12	205626.95	154409.42	157470.84	52600.50	30266.23	12326.25	10881.93	4339.37	2664.17	2815.75	3187.23	1580.72	1742.74	712.80	442.76	678.34	664.84	314.35	227.37	394.59	286.87	292.77	391.94	222.27	333.21	204.25	278.89	233.38	248.83	132.53	186.11
481			25010.11	72020.75	122736.39	600310.75	342483.28	399028.06	345317.25	518260.06	981205.12	1234984.62	736537.00	289344.40	191258.15	141988.98	96405.28	104205.44	85333.85	55738.08	58828.64	169693.31	141205.67	49208.79	34648.90	7643.73	3798.30	2375.52	2257.76	2017.34	1857.42	2276.29	1277.76	665.94	354.03	299.93	326.71	462.22	357.79	412.20	375.97	313.98	380.99	299.75	264.50	335.34	321.03	252.02	305.20
482			83415.17	208831.01	195455.18	208678.09	194522.59	284461.59	259413.09	343196.09	470367.37	399984.00	808723.81	1176464.37	849087.25	378086.68	436672.40	310942.87	212423.87	187987.21	148845.29	160182.68	50914.18	9322.91	8975.44	4857.50	4547.24	2519.34	1295.24	1085.60	1420.84	1561.78	608.04	375.30	1027.57	963.54	490.26	681.13	714.41	1013.90	729.95	373.36	476.65	345.98	241.15	553.99	690.96	361.02	243.60
483			136143.85	340762.87	68625.86	95577.86	222405.35	562434.43	582357.12	579585.25	656633.56	794379.68	309264.93	309966.59	141308.84	144861.56	170097.43	97029.79	101310.70	137372.39	110170.13	91945.25	106211.96	49072.51	5363.99	3834.77	3365.46	1980.30	2487.04	2115.38	1661.82	1158.75	1015.60	633.49	528.81	328.77	375.51	250.62	232.61	221.41	335.01	194.00	272.75	297.06	354.01	185.47	190.82	195.48	227.07
484			22289.66	48886.75	130356.46	100036.03	63324.49	321670.96	848046.81	544386.43	200939.03	482702.28	441856.59	656840.50	353206.37	141570.95	86061.02	118430.35	268201.40	161578.53	130663.17	52952.99	13566.37	12661.41	7075.63	9688.30	6540.89	3502.87	1687.16	985.04	980.99	1339.02	915.32	435.70	529.22	938.62	400.26	361.70	334.48	203.99	162.37	177.61	252.22	284.79	218.09	266.95	134.42	121.69	172.65
485			34417.78	78994.21	336878.87	287473.78	144348.79	125786.89	167190.00	125238.42	247247.76	788910.06	781911.75	726808.75	840203.12	912775.87	575735.75	582750.18	490830.81	468138.75	237712.43	164534.59	129412.99	67934.41	21536.95	15044.20	8434.61	6213.81	3793.37	2233.67	1990.41	1683.18	1210.68	713.29	502.26	710.49	899.89	739.98	440.30	283.64	430.55	651.09	829.82	595.57	204.30	472.39	497.74	320.53	261.27
486			53684.86	145404.54	176974.40	390418.28	624270.93	395723.31	283203.09	339704.40	488092.87	285909.68	563813.75	428193.65	224113.56	133384.50	169477.70	141185.85	89711.87	147537.32	113115.92	141723.57	51624.61	26309.25	19635.60	9778.81	5531.26	4369.75	2894.01	946.69	1215.20	1207.29	926.65	680.23	613.08	565.51	523.89	466.51	622.32	605.11	418.92	659.35	594.61	473.20	306.65	263.52	228.08	177.13	194.18
487			358893.15	890806.25	1063661.25	653542.75	214701.03	330189.87	273279.46	366667.50	332533.46	329340.65	217189.34	104777.14	210131.15	111660.64	240198.26	222614.70	232878.21	132959.23	86431.96	130492.07	116327.03	49703.64	11192.45	9593.57	4917.82	5216.84	2646.96	1989.61	1428.06	1482.58	1036.04	961.53	507.46	712.81	561.45	420.78	792.52	683.53	592.50	474.76	246.10	485.85	324.29	229.06	307.06	661.91	665.38
488			148084.60	889508.50	1289402.37	638268.56	340339.62	175120.67	448990.37	488861.53	282036.50	216338.59	367118.37	356972.09	123410.25	102671.70	81127.38	236335.43	259248.57	136058.01	149702.57	156158.46	68325.06	27806.05	6492.89	4565.50	7942.59	2577.82	1588.63	1506.06	2004.45	1046.30	622.95	581.55	697.50	741.52	864.39	743.42	507.12	543.07	480.06	313.35	280.37	590.21	406.26	222.37	259.61	360.16	260.70
489			449036.21	1359065.87	932147.25	411346.56	340133.56	191320.57	163664.62	88634.14	84558.39	54769.52	109129.18	79926.96	213014.09	192721.87	413735.96	732371.25	697153.18	629347.12	475437.46	325419.18	164317.50	62973.44	18129.91	9412.94	5550.87	5710.04	3607.08	3193.78	1352.06	1077.57	935.69	1157.50	892.81	846.41	941.61	509.99	457.68	592.82	327.91	370.55	547.50	317.42	335.58	334.69	356.62	471.76	357.87
490			28893.08	65520.00	31869.03	9038.82	20468.22	30297.70	27936.82	55434.32	208867.45	175891.14	300159.00	803570.31	1168945.37	642544.31	1271694.37	1569343.75	382734.40	219819.76	128965.21	38282.87	22286.30	10638.01	3765.25	4161.67	3197.09	2360.16	1209.19	1108.21	1569.55	1163.02	856.77	640.58	629.94	911.16	883.92	688.14	420.75	520.14	256.34	257.48	432.24	194.90	369.82	594.54	240.23	141.35	163.49
491			70660.01	320126.59	600305.31	384721.43	177494.01	192716.60	283569.25	421034.68	421329.00	466233.75	433794.96	377940.81	370946.81	292962.93	224062.40	255198.85	338022.75	160518.54	62542.75	57336.67	15286.51	2530.54	4176.75	3639.20	3570.63	5043.28	2287.46	1345.99	1154.56	1153.80	1797.86	1490.00	927.85	589.55	480.30	337.95	554.86	724.29	697.15	501.34	555.42	354.75	227.20	170.74	179.96	261.79	297.85
492			223681.48	873902.75	537894.37	286548.71	764552.12	379098.65	476340.12	386542.31	415941.81	177412.75	317467.43	706507.25	376726.78	146316.71	143088.07	120763.62	228147.54	314715.43	110788.39	180991.75	167090.67	62052.49	12207.64	9876.53	5028.94	1035.33	2267.31	2868.03	923.19	1167.32	942.53	1211.46	1026.95	510.60	343.52	509.06	370.85	340.97	257.98	353.90	224.38	357.74	226.83	248.62	232.36	282.76	323.00
493			73929.72	163593.23	141671.00	197822.89	225434.81	212751.37	184884.26	230654.42	398908.43	226743.51	678350.75	519977.90	618088.81	394351.59	438575.53	530521.00	434935.90	314734.03	94167.42	22582.36	20539.05	12797.78	10279.44	3004.54	2582.09	2062.64	1763.95	3144.36	2994.85	1219.53	1287.67	735.72	941.99	1024.32	807.12	804.98	557.82	360.72	583.52	612.87	493.38	189.23	215.25	188.21	303.11	287.40	134.38
494			67518.50	296270.03	331528.40	362115.37	544643.18	753844.00	505521.96	330886.53	260520.35	336680.40	116646.81	232016.31	222131.71	183883.65	126781.32	121183.81	222865.20	509950.84	541938.31	186864.34	42771.39	25321.41	14554.79	15305.98	9092.31	6261.67	2878.86	1767.96	2013.92	977.46	845.75	1121.87	511.10	410.54	561.65	494.03	408.99	407.32	539.49	473.92	513.12	302.96	431.84	230.61	112.62	230.27	221.66
495			62153.56	199721.43	109303.21	93396.80	250848.31	350326.37	234676.73	329705.62	170305.60	403638.15	593521.00	1161611.75	964550.62	558837.37	441129.25	209040.29	158592.98	114722.61	59969.25	41490.60	16927.44	7297.29	5707.21	5179.62	3960.50	2257.83	1547.58	817.34	1353.49	330.02	544.81	524.82	358.91	191.32	565.28	513.54	116.18	629.55	708.39	334.07	426.84	558.88	374.89	294.96	465.35	445.49	448.67
496			154489.42	436755.12	327699.37	284454.46	273952.28	141553.93	315884.78	489104.81	339774.28	427909.62	208797.53	147427.07	182887.92	194300.04	346691.59	348045.43	266117.87	226453.81	117938.37	15803.95	15592.37	5631.71	5743.48	5976.83	4355.08	3656.73	2938.88	752.73	749.75	329.64	463.18	748.95	523.86	517.44	266.82	276.97	342.62	589.76	532.78	376.61	527.45	277.22	87.96	260.13	184.34	256.54	112.81
497			473691.40	1136831.75	434457.81	395967.81	178499.40	193822.70	180522.01	303429.71	460849.62	427616.28	332755.46	416857.81	238080.62	205645.70	299582.43	317136.15	154525.29	403444.21	250080.32	79619.35	46199.19	17345.60	6636.28	3401.28	2186.13	1704.18	1219.51	909.12	715.14	337.21	565.37	254.44	222.26	714.52	599.13	436.80	340.28	377.30	327.77	396.99	235.39	196.27	317.27	238.49	396.99	334.82	202.10
498			151458.21	660631.12	1109743.62	1724742.62	1080932.12	836664.93	602150.87	204291.82	187286.87	182469.17	150817.42	262083.39	239684.28	76050.14	134196.96	304340.25	235245.45	259952.14	230590.93	63469.99	16849.54	8294.46	2517.27	1858.64	2898.63	2395.46	2730.58	1379.50	1257.85	1230.64	1056.57	1221.99	887.82	501.52	492.81	269.01	193.28	406.49	546.90	392.30	558.44	318.65	385.64	431.50	471.27	347.21	181.57
499			636030.81	2347781.75	2433840.75	814764.68	229766.81	271730.03	336567.21	930202.68	952389.50	435152.12	289792.12	299813.90	268382.68	149551.43	50752.42	94160.50	183518.57	149093.37	66483.96	53590.78	30856.25	20869.46	3715.87	2845.32	3778.86	3911.64	1771.75	1080.87	2023.75	1452.06	1577.50	1775.40	607.34	699.24	932.69	649.71	501.21	517.79	801.62	739.78	849.50	1016.06	722.41	224.48	594.43	682.78	282.14
500			128316.21	309614.34	359691.34	294128.40	204484.01	152419.28	336969.37	465193.40	635747.43	817636.31	1020305.50	725292.93	368501.96	217863.28	177703.70	153509.31	150074.45	199975.90	131809.96	148753.06	48857.51	15607.63	9452.66	5542.37	2449.04	1982.84	2139.03	579.40	307.54	356.52	1080.22	652.04	1091.99	1098.82	981.25	898.41	270.36	525.95	617.22	498.97	436.78	453.71	233.75	141.64	239.84	349.13	337.43
501			158228.07	324360.37	2157237.25	695590.37	580942.68	746517.81	282106.90	311228.03	376261.59	354502.03	233618.18	296208.65	382928.12	398592.34	483608.81	415549.59	162861.37	99386.87	79212.89	76839.18	32432.83	16230.80	4353.36	1836.70	2845.52	2712.18	1830.95	1700.67	762.68	791.65	1109.80	785.33	761.89	815.82	300.05	119.16	416.11	705.80	688.49	227.61	166.20	204.13	200.61	193.48	258.86	333.44	295.41
502			15772.47	48700.96	78642.03	79085.21	106426.08	265125.34	214559.15	123185.65	769669.06	1655041.87	759702.00	504200.84	402136.68	750127.50	598342.87	359777.62	103544.64	248522.73	308217.46	76472.71	23773.75	18917.54	14730.91	3883.14	5451.46	6735.88	3488.33	1278.58	1381.71	2107.34	1362.11	751.73	1167.42	913.21	743.81	574.12	535.90	500.77	717.87	452.45	444.64	230.00	258.00	143.86	185.93	148.00	171.18
503			86305.54	282536.37	1219229.25	349350.12	470011.90	834031.31	1004699.93	803749.68	443678.37	356941.68	282512.12	247217.87	204471.84	269822.37	133287.81	64987.74	122838.83	138671.42	197749.03	90025.72	40466.40	33732.73	13509.33	6393.66	5353.48	3892.70	2316.72	1769.33	1014.08	799.96	578.98	742.62	776.70	1105.68	952.24	829.46	544.89	639.51	320.85	472.54	482.40	575.75	572.77	312.67	445.12	397.87	263.74
504			39783.76	54413.16	54157.30	211471.32	392272.06	392835.09	687844.43	1259124.00	1319896.37	1317784.00	696530.25	994989.00	751979.75	194424.68	131386.31	84586.40	93495.47	164052.35	107917.25	36628.63	12080.14	4403.42	5763.35	4822.34	4412.60	2569.99	2890.34	1168.28	1464.08	1781.15	1286.89	608.34	956.65	873.44	1116.93	443.29	527.04	644.34	647.98	621.79	418.14	411.07	390.03	417.78	357.19	328.31	204.97
505			12029.86	51403.21	95597.03	42722.71	88386.25	198798.48	486737.43	325386.65	453294.34	529195.68	1126553.37	1171672.25	748792.75	450983.78	230886.17	141352.64	200114.65	177258.51	132995.45	103748.75	21033.05	4689.22	5540.88	6406.88	2554.87	2277.41	2416.96	664.23	2145.05	2769.61	2394.82	1688.60	1444.66	565.61	371.67	285.49	256.39	121.73	300.06	231.04	205.84	613.46	430.39	307.85	172.33	345.59	206.94
506			1104745.37	5061612.50	1922248.25	430772.75	351039.78	257583.75	428151.46	627461.81	567208.00	312411.90	274503.65	183099.79	244754.17	393270.78	392364.50	349261.96	251707.04	207504.50	77416.54	20428.82	6068.14	3019.48	4043.97	2022.23	2076.21	2715.09	1145.70	1356.13	1251.20	925.25	1324.99	1419.48	1481.78	443.23	548.61	687.59	539.53	463.55	477.10	281.03	711.77	321.67	223.43	272.17	386.46	342.36	427.93
507			223528.64	766561.68	1360323.75	651279.12	372370.75	310608.93	636640.93	718546.62	467661.09	337843.15	312506.50	280378.56	108870.38	102664.53	77152.47	122549.21	269712.96	296737.06	68315.88	97228.24	71539.34	21992.27	12798.65	11757.54	5569.90	2557.42	1701.64	1040.32	1223.70	1437.81	1427.90	995.96	528.91	393.26	723.26	774.36	309.66	310.36	290.05	369.07	464.90	390.94	80.37	110.84	220.23	269.37	352.52
508			361719.53	353630.62	304146.09	334953.15	470782.71	243345.37	205799.26	140621.75	166143.10	268410.37	384414.81	653920.56	727865.87	666531.93	546763.12	182489.59	323149.31	307201.65	56064.91	14504.32	5161.76	5736.95	3626.01	1827.33	1681.50	945.01	721.98	1491.69	1255.27	977.90	1326.38	1109.99	796.10	634.66	399.64	446.47	534.89	704.91	478.73	195.50	314.11	317.74	304.80	491.57	340.65	85.72	147.11
509			1207843.87	2171855.25	2283382.00	745974.62	356540.15	317250.18	643041.62	388419.28	285056.90	277110.00	336377.53	384279.53	192152.95	135675.93	139145.75	138366.39	254525.53	170400.43	45055.07	12018.93	12170.21	5841.16	2622.61	2431.85	1709.47	1618.89	1391.11	854.05	1555.35	1388.91	1515.79	1147.07	552.51	378.84	454.47	460.58	414.54	582.72	774.75	231.15	343.81	300.91	226.33	421.62	196.21	196.80	424.20
510			242894.98	497421.62	470528.78	836209.75	719056.31	571883.25	325354.75	443329.34	362166.78	239018.18	248504.07	232871.75	126244.78	168451.04	137013.34	152272.85	165327.87	155073.71	175859.04	142889.50	43606.71	10907.90	7511.50	4012.98	4057.70	3693.04	2024.51	1967.04	1756.76	905.22	931.39	1590.52	770.37	722.41	703.60	306.55	220.08	204.40	88.03	263.35	337.45	336.71	358.60	303.05	209.82	171.92	244.10
511			75779.62	590589.75	317750.84	329879.87	260649.90	208121.03	490220.15	512839.18	351305.68	175799.45	218155.62	230394.20	235461.06	217097.21	267275.37	245759.56	191724.40	218857.12	85941.46	40726.02	20816.55	11199.11	5209.77	1860.70	1866.00	2239.67	1992.48	970.20	645.40	796.67	741.20	417.37	575.15	551.25	419.14	397.52	312.53	415.64	444.16	345.76	285.04	240.83	241.37	386.74	289.94	255.08	240.18
512			163985.96	774133.87	945239.87	649065.31	390979.81	613445.18	264165.28	214640.00	127466.93	332532.34	333329.25	199460.85	302313.87	167142.60	93382.58	148350.28	184604.64	120698.11	80683.92	48956.73	18920.44	16474.16	5000.97	1818.90	2711.96	2639.98	1411.55	1074.31	1247.23	1063.90	875.21	938.32	1213.45	1373.74	593.97	548.85	685.02	257.22	560.42	243.85	410.40	491.76	495.37	414.20	282.41	139.84	221.06
513			1307047.37	3685105.50	1842428.00	417866.43	585463.00	265359.34	702229.25	691782.87	555687.75	613253.93	461461.75	334512.50	336591.53	169025.98	114267.91	153200.18	126346.66	118056.24	58667.13	39516.81	10828.10	1921.89	3791.11	3806.07	1988.04	1776.63	853.79	1745.16	2219.40	1344.46	1570.69	930.73	808.15	338.51	778.98	490.02	932.69	910.82	487.39	610.32	608.39	555.21	590.83	812.24	632.16	392.94	319.94
514			497622.81	1565506.25	571044.37	191733.93	380839.93	538910.43	707818.00	1081003.00	408211.68	307261.59	407899.90	196222.37	118809.20	135102.26	108731.18	153269.04	92153.50	88103.14	60533.02	45200.47	22747.52	11226.86	5306.27	4809.01	2618.01	2332.65	689.94	1022.46	746.56	764.46	734.39	719.35	599.88	479.01	171.04	627.37	438.21	668.35	677.38	428.27	222.07	251.04	216.77	212.87	237.91	216.43	185.88
515			1712022.00	4981780.50	2008908.75	646782.68	506940.00	335061.09	381232.12	473860.78	305731.25	248774.68	231644.81	277055.87	365520.03	522560.12	392264.46	266315.71	93136.75	25230.54	25173.75	7949.89	4742.15	1810.30	1668.99	1507.82	1841.30	1372.48	1252.06	913.23	1269.23	986.06	1177.89	909.29	583.47	586.61	1006.23	701.04	440.76	266.75	376.95	602.68	764.14	595.85	338.24	447.72	230.82	289.57	368.99
516			249913.98	2554385.50	1832786.12	564272.31	932950.75	1873771.50	818482.93	775361.68	434030.15	613437.62	867577.50	441147.43	191675.14	178702.62	254963.73	202579.29	205497.59	129300.00	29186.36	15514.02	6815.73	4771.90	3287.50	2603.57	4756.10	5880.23	4483.46	3372.70	1727.97	1045.24	1050.49	1674.56	1383.07	1218.14	965.00	842.32	718.50	256.16	548.04	302.95	368.65	372.33	302.88	196.59	126.85	280.73	283.24
517			155335.68	1566827.75	873108.50	547919.50	229026.64	492137.46	598442.18	365887.00	182463.90	199558.45	187614.81	118238.18	220241.01	168392.93	231046.84	132757.59	102369.26	103403.10	26919.99	22516.48	16377.81	8748.87	5247.33	3087.32	2910.20	1708.43	2043.56	1605.71	1563.50	1402.89	650.05	668.44	448.77	417.87	458.65	325.72	354.73	366.86	306.07	264.46	329.29	319.36	164.16	132.99	174.78	236.34	317.18
518			311916.93	1009442.56	732965.00	387961.96	771253.06	902623.50	794484.75	485827.81	165391.09	93571.97	125426.03	152528.46	271817.71	163160.43	238011.37	243509.43	269123.93	233782.81	155870.89	37044.78	19547.71	9120.07	5480.66	5768.71	3375.31	1529.07	1645.27	1124.25	1067.55	832.85	714.17	1203.62	1592.72	769.43	1048.99	717.92	318.57	583.12	294.69	451.86	440.09	226.23	414.24	435.30	332.37	327.85	167.07
519			743662.43	1489821.37	925353.31	589965.56	226413.20	285063.50	478867.28	461856.75	200709.34	393053.15	491935.34	183008.34	314762.25	384448.81	328314.96	184711.04	208394.95	164984.31	84750.29	53476.50	19969.41	8465.78	7154.71	4044.53	3828.58	3781.81	1616.34	1688.47	957.13	870.57	673.12	544.33	354.64	635.26	441.61	540.03	441.13	411.38	495.13	490.25	245.48	187.17	160.04	292.67	350.34	246.71	430.27
520			411199.06	2294048.50	1099361.25	608510.50	667281.00	623161.43	405138.09	63853.30	160348.73	252090.14	214635.59	306677.84	147534.67	82090.11	84015.53	102148.07	64519.48	116039.12	41933.88	14222.55	4339.64	4554.79	3063.46	2054.21	964.06	1747.74	1944.63	1261.88	1197.31	578.33	879.15	1518.23	888.19	1006.80	670.04	749.56	847.42	341.15	441.20	359.46	259.24	306.79	320.15	487.58	504.69	177.77	162.80
521			598302.87	1394541.00	645555.93	473860.81	908713.50	1440783.87	761682.06	359270.06	179162.17	335550.71	90698.82	173482.95	118393.93	128679.21	119218.47	91169.64	105660.76	165540.42	143622.71	107346.88	35257.71	8348.05	8050.60	5652.53	4141.92	2159.55	2352.39	1262.53	1036.69	455.50	339.90	679.57	405.22	658.11	737.70	526.04	330.62	302.49	405.17	305.10	619.46	481.61	289.81	305.86	195.54	589.65	401.98
522			20061.08	29362.16	31918.96	49415.85	71352.34	13384.90	79192.15	86414.33	95283.28	111592.06	288885.93	460634.15	633845.87	1354103.62	935885.68	651115.18	642399.25	245073.23	167582.43	96912.88	25018.17	10158.35	6449.41	2491.97	2982.85	1629.68	1613.35	1618.27	916.26	992.21	482.48	785.86	971.78	423.56	771.44	549.41	246.22	285.18	286.15	394.91	277.64	359.93	441.48	220.01	131.46	117.11	148.84
523			200793.21	589150.25	246065.90	253988.92	123478.20	76260.08	171723.09	436653.65	174604.51	459468.68	833682.00	614007.31	442125.59	521733.59	279276.59	136158.25	110574.25	65939.78	48615.55	14223.78	6393.65	6372.15	2341.80	3059.15	1981.53	1101.12	1365.28	1540.00	500.78	339.86	417.26	580.66	565.26	619.16	239.16	434.85	185.24	444.61	557.42	277.36	404.45	220.33	157.89	232.82	200.50	221.50	242.95
524			447901.53	4275603.00	1981193.37	581584.25	329488.31	529717.56	656595.93	341168.00	235806.62	374678.93	276765.43	163398.25	124602.65	124396.66	106614.96	125379.07	106055.37	64620.15	25576.49	11685.25	4277.88	5978.01	3935.98	1410.21	2852.03	2550.07	1115.95	1132.30	1068.79	2484.24	1259.09	939.64	1035.10	1065.25	1984.41	780.00	350.69	788.37	1088.23	776.73	372.33	1044.18	748.85	1028.90	900.80	1060.75	1008.86
525			114492.20	239452.64	183055.00	67989.10	137773.92	611371.56	824852.75	1346747.37	636804.37	859187.43	943073.50	716835.00	292736.84	179981.18	144652.29	70902.60	86236.80	126253.79	184760.06	81481.98	22451.11	10217.79	3586.30	4069.09	3539.59	3975.20	2499.83	854.62	1559.99	1386.89	718.32	314.06	492.83	488.74	363.72	298.02	186.06	427.24	279.42	288.13	315.69	193.78	140.98	240.12	401.83	284.90	262.11
526			21818.77	53076.37	45584.15	34108.26	134152.54	177895.82	116126.07	202937.39	250165.14	317139.84	291914.65	525234.75	238873.60	186681.81	398979.18	517688.56	582992.12	194721.32	32887.30	10252.10	9900.25	8358.92	6228.34	5542.71	4032.71	3078.80	863.22	2062.77	1527.01	1131.35	638.39	634.59	427.29	542.23	297.40	306.54	221.02	163.27	246.71	385.39	251.14	182.54	234.29	267.67	202.30	210.62	256.69
527			766912.87	1052073.25	3531294.50	3843350.75	2228111.50	931924.06	618310.37	214399.35	227725.14	346084.06	412065.78	300699.18	300282.15	133532.46	171363.71	134647.79	138635.25	73525.69	49300.65	9565.58	7720.16	4732.30	3418.35	2114.02	2833.04	1948.54	1328.12	2064.66	1653.69	1347.32	2239.22	2773.56	996.69	1269.46	783.21	624.04	1043.31	1164.81	911.01	480.80	408.77	281.33	264.25	1159.83	449.16	288.72	238.66
528			381567.15	907115.18	130067.65	292208.53	268497.46	434253.15	344073.12	328322.59	296448.21	274738.06	161303.98	54830.70	97713.95	64290.97	61787.77	93847.64	92493.70	94939.21	32784.90	3440.19	5603.31	4390.49	3770.75	1195.98	1526.69	825.49	790.19	1269.35	884.05	341.44	391.29	529.32	246.52	447.24	428.88	277.11	399.09	241.64	193.25	186.48	399.62	306.52	241.94	230.87	178.03	218.99	216.65
529			129658.28	804046.06	306113.87	206229.53	159120.26	278074.00	545051.87	764837.00	381717.03	225376.06	335669.50	460186.84	429115.65	212180.59	281074.25	191103.93	49293.25	91034.76	15383.33	4047.52	2359.42	1449.11	1172.66	2367.19	790.64	1483.61	953.81	1244.74	915.11	802.84	691.18	525.56	468.94	255.08	400.86	476.52	567.44	512.78	441.89	631.21	337.60	227.77	209.74	278.24	321.58	248.27	205.03
530			60475.54	318723.43	208350.01	127109.35	755168.00	590327.56	911579.06	560695.00	232074.84	321315.53	200429.03	213396.25	180195.89	247946.15	124620.69	227977.76	288370.43	211426.71	92486.37	19881.69	7862.41	2400.53	1440.47	2143.80	1831.93	2058.60	2696.03	1426.73	601.34	374.14	479.89	446.05	396.78	614.28	567.37	210.60	265.66	701.57	369.33	259.78	232.00	168.83	121.88	185.92	212.26	102.61	166.30
531			993130.43	3060629.75	1359496.00	2861213.75	1194401.50	291890.21	173598.18	143044.85	283441.68	421693.43	362855.65	293701.81	236876.85	164276.51	161605.43	107105.57	185290.65	62051.36	26725.22	10643.16	9243.86	4938.55	3166.80	3814.99	3469.49	2188.57	2067.18	2197.91	524.36	1528.60	889.33	1028.31	1056.47	635.55	747.93	529.23	354.32	312.04	236.75	405.44	1176.58	370.76	328.64	411.36	325.57	403.77	512.31
532			963206.12	2136988.25	854000.68	869040.75	654906.81	473419.03	633400.50	292511.25	100296.81	80106.24	184881.42	144473.50	78727.12	96160.71	78351.49	91960.53	74942.14	30518.92	24603.23	8401.05	6639.89	4944.60	1792.86	1068.95	1664.81	1498.19	1373.37	881.68	929.49	606.39	685.15	798.96	468.00	373.74	366.85	429.77	358.57	271.49	147.60	429.16	303.27	225.62	328.06	224.78	230.90	234.91	312.34
533			75953.15	159715.18	515757.43	428457.84	513820.68	294108.12	616347.37	569884.25	276544.03	274116.59	387310.18	470165.25	328781.59	116289.27	87018.10	182575.89	237858.29	79100.70	27253.40	11810.80	14409.88	4315.86	5305.41	3424.18	1900.22	1400.51	601.37	1112.40	676.08	970.75	853.43	449.63	396.71	417.89	366.06	246.27	255.29	216.91	170.80	236.30	205.07	120.45	137.22	94.12	173.07	150.03	227.77
534			100968.56	480133.87	304580.03	232240.67	255792.25	509176.09	329197.59	487078.37	304793.31	237588.04	166479.73	225124.21	211212.21	131808.90	242239.73	322219.28	267417.43	86390.76	12733.13	6981.81	4089.03	4031.32	2799.08	3668.07	1474.98	546.99	798.27	590.36	605.41	1119.72	633.76	264.64	218.06	527.60	521.93	429.17	438.38	123.12	318.32	433.86	266.81	185.98	302.27	187.22	74.73	189.20	120.78
535			157918.85	260381.90	121133.45	252595.62	216900.34	185875.03	536784.00	397023.59	165495.34	447404.31	293081.56	136063.04	227156.04	362384.81	299187.96	199123.46	146718.10	109858.54	47883.06	18946.48	3444.41	2599.89	4553.74	2644.30	1625.38	2137.25	1496.78	1176.50	1351.48	1064.78	1056.52	393.36	512.57	501.78	313.18	205.27	336.18	210.31	326.61	261.42	146.71	132.23	261.93	294.65	191.05	113.63	147.63
536			13828.49	60777.98	55197.66	72939.26	52080.92	356262.81	300036.62	422533.59	340908.53	506668.40	653949.06	452168.62	254337.64	162717.87	94676.00	158724.60	222306.78	115084.79	54731.45	20679.38	3028.90	2721.91	2971.21	2337.27	1517.99	1159.23	1390.86	621.64	544.45	517.31	816.71	506.48	422.45	540.88	294.29	122.97	260.53	261.58	378.38	199.81	175.12	156.54	256.44	202.79	207.59	69.05	115.41
537			56498.58	98189.83	172436.84	338726.40	339495.87	410703.34	400403.56	542072.37	620949.50	619163.43	376328.78	382218.78	272752.81	171876.50	204253.59	151441.64	195944.54	79762.16	22784.03	8157.57	3285.14	3204.72	2170.94	1136.97	1813.60	1897.86	1232.02	657.36	334.38	724.76	578.85	635.87	432.31	297.91	451.40	367.15	456.02	263.33	270.10	252.55	292.05	354.54	293.02	260.55	208.94	191.83	214.70
538			788041.06	2804310.25	998056.37	280273.21	220353.92	114699.04	295211.21	321192.81	181499.84	312514.90	370019.50	280904.87	160052.59	352646.37	406313.37	150053.59	121907.99	117883.69	66200.25	16328.03	3654.99	3701.82	2077.58	2242.35	762.80	928.02	999.45	1270.93	737.19	1042.83	949.80	671.52	367.56	299.14	730.81	520.48	481.68	363.47	467.83	593.41	423.43	211.62	583.30	198.23	177.99	171.31	251.71
539			73651.33	309869.75	96264.82	167458.81	85522.92	139698.48	126244.44	229532.28	173466.64	231149.43	442809.62	529352.87	448445.62	257114.26	265700.59	370478.46	215668.31	117028.66	96556.72	34524.21	10993.65	4441.99	4636.85	2941.75	2526.06	1973.38	1431.13	942.00	895.50	971.34	769.03	411.70	442.24	349.22	322.62	337.11	464.95	486.28	486.34	366.11	336.65	213.00	272.84	179.92	241.95	281.22	232.92
540			104195.92	122377.12	378401.78	602251.12	458763.06	201101.73	390350.53	371282.43	184756.17	200858.39	136299.64	206721.53	292540.56	419843.56	449990.93	445510.84	331661.12	222846.51	119200.36	28667.19	14754.38	5089.97	3519.70	4959.38	2631.18	2104.39	1772.00	1283.65	810.59	784.03	919.74	881.41	567.82	518.03	410.65	320.99	462.22	608.45	406.25	307.10	243.07	455.45	366.84	292.06	145.26	176.61	239.71
541			713541.81	4357943.00	882482.12	316547.09	277069.37	206842.48	242407.18	191553.28	230014.70	413291.18	226505.59	101589.50	91402.90	46281.14	64109.01	67943.92	62493.73	19047.82	5272.72	2873.47	2790.75	2129.45	2248.87	2902.55	3146.33	1602.07	1147.40	903.17	503.78	423.15	759.61	1037.96	743.00	482.24	514.15	579.83	278.99	953.83	663.89	250.96	614.63	548.10	1041.11	735.83	421.68	484.11	639.33
542			259703.68	2637028.00	684912.93	635531.31	350236.68	248395.67	233996.62	557207.87	567781.06	515954.93	276196.62	266751.03	336873.37	120742.36	57098.89	66598.86	162723.59	110853.31	31151.81	9757.39	5723.77	5189.16	4576.58	1681.38	1612.61	1875.06	1581.54	545.30	1012.56	613.03	348.83	466.67	674.25	396.46	406.55	507.62	380.09	451.70	595.38	728.65	523.13	225.56	235.93	79.55	172.96	135.95	108.70
543			19825.63	49028.77	46679.40	53173.78	79165.10	67923.69	148020.95	187775.89	94778.21	169126.03	196759.50	589980.62	609968.31	760533.18	738672.43	469667.90	210109.32	111240.58	53039.87	20721.25	6633.25	2466.81	2174.52	2527.51	2822.02	2755.68	1218.41	1457.48	823.49	1005.69	560.19	413.53	554.03	308.17	359.04	440.62	320.77	509.10	290.63	188.67	172.88	258.70	277.86	244.13	203.61	300.65	306.95
544			240368.78	1236919.25	845105.50	412005.87	336214.03	266108.21	175185.96	286847.93	299878.93	261108.18	381609.25	138799.57	173769.82	67062.32	99106.78	128235.18	133109.45	45828.87	11925.58	7853.95	9405.06	4480.36	3188.46	2594.59	2486.33	1677.80	1118.64	929.64	1150.98	946.22	597.93	769.02	822.67	638.63	404.09	673.19	800.25	359.54	738.22	780.21	564.89	299.61	416.53	613.04	859.17	721.89	1001.37
545			526047.56	3843069.00	1624885.25	331825.21	185409.78	92135.60	101124.36	95416.14	54430.37	122646.46	173299.39	157747.29	135757.00	160798.50	150049.29	112696.57	53484.50	49177.25	12805.80	4973.54	2611.94	3077.02	5632.55	4749.12	2403.46	2814.79	2786.45	1462.34	1904.05	1994.02	2319.74	1244.27	1160.31	1626.52	1364.95	953.51	503.34	282.51	832.56	1281.34	520.03	648.12	942.90	262.60	240.05	714.23	636.96
546			197996.78	275633.71	146599.73	65013.66	157152.68	139320.76	79711.45	270389.87	309737.59	247149.92	502462.68	391843.78	384259.46	122684.91	249219.90	159072.34	212445.60	104610.51	21190.52	7741.77	4167.93	3304.51	4229.59	2543.23	1114.12	1101.91	974.00	584.41	604.76	651.10	444.65	489.32	562.08	398.95	306.15	291.57	173.02	242.85	229.66	127.36	186.86	242.94	188.00	229.43	149.76	171.75	76.86
547			84013.48	194513.85	205526.48	554804.31	654741.93	294604.59	421090.90	383179.28	398104.34	323503.93	72666.49	65857.58	167868.59	97390.53	127052.21	198240.39	100054.95	32100.97	18106.81	5039.99	3333.85	3745.29	3414.94	1140.68	1819.51	921.43	1388.80	659.43	489.95	676.19	285.26	502.79	178.54	486.60	378.94	239.70	179.53	224.53	260.44	163.81	102.68	179.86	157.08	72.00	77.14	114.77	72.29
548			58827.14	228798.79	58616.08	200151.09	136887.56	193305.54	193563.35	192289.76	285868.75	228637.32	282521.84	386791.40	452773.09	347355.06	328049.68	292786.96	191061.12	92717.10	35177.80	11325.06	5975.51	1933.69	2033.80	3487.41	1464.64	839.16	1454.90	1006.02	699.33	558.73	679.18	696.80	562.63	330.31	553.14	406.35	325.00	534.03	535.39	333.07	317.36	244.56	143.89	257.88	172.56	161.76	174.64
549			940470.62	1862618.62	890475.62	891192.18	860768.37	261521.23	90728.85	118293.87	273788.09	467110.53	272810.37	137590.56	314355.34	71224.81	89268.39	96841.98	58085.33	13822.52	5355.34	4110.96	3324.93	3943.79	2463.27	633.51	568.72	520.22	1125.78	1254.15	1209.22	874.97	682.94	1116.64	860.40	649.13	1145.37	712.09	328.99	222.05	247.49	180.87	278.50	414.14	268.06	518.00	555.01	288.83	418.89
550			92057.85	198622.32	241091.81	246838.23	359622.43	344025.06	332759.50	233752.17	393549.12	517899.65	257090.82	284779.50	201445.06	184074.00	333739.68	198371.35	99757.87	86089.85	34563.40	11898.77	6676.07	2482.32	3262.65	2585.76	1820.88	2173.52	1604.44	1139.85	1553.51	982.71	652.66	451.81	540.55	877.15	412.88	141.79	260.97	254.19	327.12	172.27	254.95	263.73	173.69	171.85	188.24	68.77	131.85
551			363551.06	1701161.62	898245.18	348144.15	396998.96	189113.06	148412.87	176794.75	110147.18	112671.06	116922.37	64768.81	165381.89	180584.06	146965.92	262295.65	192142.57	54169.32	7965.40	5300.55	3541.84	5038.02	4201.31	1848.95	1558.05	1769.19	1218.75	719.62	1212.18	2168.92	1014.32	921.19	848.07	416.00	740.87	685.00	764.96	944.46	653.28	291.21	270.05	415.54	592.30	544.27	273.45	253.92	160.66
552			633285.00	1300092.00	574958.25	306214.03	229118.70	474130.28	292863.53	299094.12	181678.75	250801.76	169370.65	137334.10	173070.29	116391.75	79086.27	64672.03	49907.60	64772.78	44087.31	19010.42	4038.94	4592.14	5601.62	3272.55	2247.61	1003.91	1122.90	661.32	946.52	715.02	274.07	1575.63	524.44	469.16	273.77	463.01	923.57	322.79	463.07	390.70	721.15	1546.34	146.92	619.74	150.36	464.86	475.19
553			580945.68	1414425.87	452404.68	187927.25	214604.01	309362.93	579410.25	309148.53	112848.81	130372.01	182337.96	90094.88	81187.93	47463.64	107648.78	193558.67	230731.89	114134.75	38120.48	9717.44	4609.66	4136.54	2062.95	2205.17	1458.20	1585.40	1865.90	1541.68	2188.76	2101.21	1411.04	2303.62	2550.36	1064.78	569.74	552.40	696.13	1015.19	576.16	592.73	689.33	547.89	433.16	458.38	306.03	382.37	304.71
554			78745.35	567997.18	409407.84	104267.50	253379.09	222559.81	276745.62	229710.12	167060.20	231402.18	429779.25	344703.87	186660.42	100765.46	109054.88	106834.78	23373.01	21852.48	6896.11	4387.40	3534.40	2383.01	1793.24	863.99	607.29	1108.46	732.85	730.87	453.71	193.60	370.30	468.11	236.83	194.69	378.08	169.56	278.95	212.08	192.59	154.45	139.17	174.92	183.21	178.54	130.11	101.49	165.10
555			80460.60	4689791.00	374879.00	56644.39	43010.09	75042.90	70272.00	349278.71	224055.12	242212.12	276757.53	193356.92	288955.96	342182.46	174027.73	200305.98	202948.29	84726.79	18868.66	4858.53	2490.36	2250.07	2623.04	1941.88	1665.70	677.50	524.00	460.64	479.94	751.80	737.78	892.72	1123.32	812.94	414.63	197.19	263.48	410.98	214.38	388.50	401.09	530.91	557.47	470.56	477.19	566.23	446.15
556			1715613.12	14749840.00	5289486.50	1229096.62	193277.95	90959.64	144352.59	95543.10	94104.16	55339.44	74722.00	104331.75	86480.88	126404.94	188232.67	172406.14	81293.20	33774.50	5822.70	2566.44	7102.30	3532.05	5125.39	4600.27	1516.81	3518.65	1226.38	1847.38	3326.95	3052.72	2838.03	1073.99	1756.53	1493.10	947.80	2169.27	1118.52	1805.37	1070.25	1077.06	874.26	358.39	749.37	999.88	974.44	1140.79	695.37
557			1397398.25	4592525.50	1976421.87	250133.29	57450.03	89146.10	100278.67	97819.97	189949.12	229830.40	502670.46	453796.62	171576.71	213728.01	236411.67	266104.68	87541.70	33799.46	17523.83	9019.38	4238.97	1611.69	2260.16	2319.85	1472.20	952.63	1783.67	1834.96	1125.63	1059.05	1090.72	539.13	1037.18	1566.19	886.90	355.67	196.99	357.38	263.60	263.48	469.24	497.88	355.95	333.41	215.65	214.12	258.39
558			124739.97	469109.28	475669.62	234978.81	355471.34	528579.93	628628.43	430936.78	395756.75	286620.12	156714.64	138864.51	119794.25	194000.87	170817.48	193134.57	84979.95	22682.71	6068.95	6829.96	7834.62	5402.05	4664.58	4358.50	1614.85	1725.86	1080.65	1121.44	839.43	799.41	573.93	681.97	385.24	552.57	444.97	453.04	481.84	358.14	250.12	157.18	197.56	200.49	187.50	154.09	238.43	232.32	292.32
559			9119.53	42987.40	28395.19	63424.26	46084.51	63225.21	292422.75	659908.75	424021.65	178341.26	271035.75	309699.25	253813.71	122158.88	150481.32	279579.78	172755.79	85527.21	29286.12	5460.47	4641.89	4018.85	3292.81	1232.84	1253.08	1699.80	536.01	585.16	447.03	450.36	600.31	544.58	429.03	346.71	460.48	356.75	274.76	249.92	206.56	138.03	262.75	236.10	186.16	116.87	96.82	72.97	123.78
560			65391.59	115992.93	77627.75	35529.94	67994.46	123702.70	349319.40	582034.75	500739.96	645436.81	558008.06	366299.96	654266.00	329027.56	155746.67	139661.51	79797.33	29041.06	6769.31	6281.72	4068.69	2011.85	2244.53	2698.03	1662.20	536.62	1064.99	1218.43	396.80	202.51	503.88	580.14	620.49	556.12	579.15	628.71	700.21	438.71	330.11	245.52	288.76	142.42	193.59	230.23	237.42	191.90	132.69
561			118970.53	257981.03	267442.59	608037.87	202144.85	180396.01	247045.32	468549.75	563014.62	613589.81	282968.81	97652.40	293498.18	232947.73	119643.78	100241.78	42694.41	57876.25	17468.98	5313.72	5070.72	3963.23	1873.72	1161.98	1338.53	985.88	879.68	853.59	1189.92	1046.61	492.14	583.84	406.23	165.32	355.45	332.10	188.70	220.44	177.10	252.95	215.91	193.21	92.03	160.91	201.04	145.56	168.12
562			41350.14	105266.43	255902.48	328913.90	215790.68	463408.84	484957.93	186418.82	264785.90	440948.96	98205.54	279280.09	256022.78	178736.68	163075.32	256735.03	215734.64	168041.75	33084.41	5371.96	4223.27	3534.51	2155.36	1361.88	1918.12	1019.26	682.35	1012.60	542.53	490.63	636.90	560.48	525.15	652.06	322.57	153.65	289.20	421.53	241.40	351.81	173.51	228.38	235.42	70.23	147.42	145.79	144.35
563			1614949.75	3567576.00	2402380.75	807972.43	238631.56	260541.50	250972.42	275868.56	430124.34	113145.28	218342.85	160173.37	174964.92	169804.68	96547.77	175889.84	93906.72	16432.41	3407.51	2572.18	3445.14	2632.42	2028.00	921.86	1001.04	1177.07	1079.94	1205.45	900.85	624.17	596.81	631.72	267.47	232.53	264.78	617.89	425.21	610.23	456.89	361.89	398.28	470.28	351.11	298.12	447.44	527.79	335.89
564			584576.50	2342224.75	319035.62	427960.75	369585.75	129202.08	169891.20	206026.98	217591.20	146208.54	280734.78	185893.40	282778.68	134529.62	189704.35	221376.48	70697.54	17672.12	6514.02	4184.36	6192.04	6078.82	5008.66	2285.39	1259.20	506.01	748.23	506.46	489.91	456.71	368.58	266.12	165.15	322.05	394.38	434.82	428.86	212.69	235.22	311.28	162.15	233.59	214.73	112.05	209.31	207.02	346.04
565			101117.18	397404.53	575685.37	664093.81	350148.59	312207.34	263632.65	293717.37	169766.25	221726.12	139401.64	93552.22	84892.37	91850.42	199577.71	105317.93	68788.39	47647.72	11243.45	6126.85	4461.17	2618.31	4453.96	2135.84	1899.80	1071.59	976.15	853.88	391.91	761.49	778.26	369.39	280.00	380.26	556.82	396.51	239.83	154.22	191.42	294.83	252.71	393.64	215.34	188.73	225.57	329.48	292.04
566			6489459.50	44195464.00	35542776.00	2206428.75	231912.09	307335.56	266086.46	102214.66	88332.40	163907.92	140606.76	121859.03	71257.21	43734.21	59926.69	55759.73	93996.42	41919.04	26455.83	10326.99	7080.20	1812.61	2145.46	2654.54	2830.61	2738.32	3024.31	2586.96	5561.48	929.37	1363.72	5318.61	4657.08	10000.58	11860.02	7370.94	2263.89	3342.07	6550.14	2909.55	412.41	1977.18	905.12	342.65	226.21	633.11	808.12
567			741125.00	3491748.00	2773557.00	187808.65	342801.50	257448.93	360026.56	217413.81	298249.90	280046.34	181133.87	291566.71	188318.10	176219.65	122512.88	60516.06	38877.74	13840.40	2677.81	2236.54	1175.13	2443.34	1465.19	1240.76	914.01	1101.56	797.31	913.48	942.95	723.36	610.65	484.84	357.50	197.75	630.63	839.71	513.08	513.55	256.28	302.97	323.73	479.52	340.46	400.42	448.04	232.86	223.96
568			74139.16	418506.28	313674.40	214415.79	239199.60	178176.71	327600.96	502493.78	254472.21	131097.14	209406.82	166601.26	140383.00	157469.17	110149.00	159104.25	231566.53	39013.07	13561.63	8057.02	3986.35	4133.26	2495.41	1993.38	1699.00	851.59	596.62	649.16	345.91	950.18	919.04	4.38	203.64	167.08	213.74	287.34	249.14	126.25	184.66	204.80	113.17	97.42	85.39	136.04	195.59	129.36	92.18
569			718233.31	1680127.75	1742216.37	450866.78	146712.28	136994.75	128858.75	213312.09	334467.03	269820.12	184613.56	149960.60	66577.20	53531.15	87029.32	48282.17	66956.14	31019.89	7521.63	7309.32	3269.46	2366.61	2657.25	4643.41	2491.58	2142.57	977.81	1993.34	3833.53	5900.37	2058.57	1489.00	1550.12	952.04	190.19	418.00	1210.57	1350.58	745.81	1024.11	1444.68	291.72	440.04	648.07	1282.68	2456.37	1639.25
570			63780.80	257724.56	112692.23	134834.57	292797.18	173216.67	243625.82	260676.15	138481.26	303833.84	370292.12	255444.50	57112.67	190448.45	160411.31	78625.77	28773.75	9105.97	4469.03	2981.88	2602.25	1119.33	928.42	1196.75	867.85	452.33	296.05	317.88	302.22	389.31	344.07	416.06	365.95	226.91	161.43	161.73	124.63	196.59	130.99	107.42	68.54	185.99	87.14	103.34	70.21	93.94	119.68
571			685336.68	3122578.00	815969.12	537735.56	237568.07	403313.43	443700.50	358892.34	231270.15	182431.85	124316.75	75741.59	82977.66	62375.05	62256.27	81132.91	34505.40	16091.83	9287.93	6560.67	1667.51	1216.35	1458.38	1453.79	1441.87	1802.17	1726.87	1385.86	759.02	1111.96	910.18	1102.70	525.48	1068.59	438.66	185.36	975.56	1000.61	861.28	466.45	288.80	510.67	648.13	378.77	395.75	239.63	346.57
572			352088.53	1805273.00	636328.62	253138.78	205646.17	312810.03	193518.92	155630.00	83348.14	79729.70	75203.69	54274.64	79583.42	53087.29	112368.53	104421.42	35021.54	8153.18	4722.78	1347.13	1715.41	828.96	2207.43	716.92	1088.84	1081.54	1358.12	667.84	363.70	363.91	256.54	252.96	56.30	147.39	300.07	301.78	235.21	230.01	261.47	249.47	138.79	121.82	128.57	174.21	242.99	164.53	114.95
573			44186.94	153708.87	205086.93	127268.57	85759.19	39785.90	34266.38	79217.36	349396.84	337599.21	385919.15	541631.93	476446.34	145496.70	142630.10	184116.93	121582.10	18790.61	4827.78	5179.86	3375.99	2105.27	1718.05	677.02	1222.99	1136.56	355.87	545.01	654.41	413.88	152.01	353.30	472.65	414.71	531.20	284.10	456.03	281.02	216.16	136.87	165.66	163.05	156.31	192.09	228.77	191.80	73.75
574			56507.10	155521.81	164815.35	149673.98	193074.45	303307.12	245764.28	518907.03	576342.12	734909.75	657832.56	360291.28	181200.75	130834.82	130137.02	98537.89	135153.00	26297.22	10444.38	3312.34	2494.19	791.68	1419.84	2188.90	1041.52	462.81	583.51	740.02	518.00	454.93	322.40	635.57	423.73	292.97	400.97	333.95	337.74	294.98	390.91	215.90	270.93	145.00	137.89	97.82	160.95	87.95	104.41
575			50602.53	140531.96	186225.68	356720.37	550635.75	949939.50	942944.81	463476.53	171776.98	130906.31	75458.21	111528.26	125260.56	164248.15	172292.75	223556.71	146017.87	60829.80	18630.31	7522.31	3576.87	4726.12	4082.54	1704.39	1060.90	941.03	553.14	794.32	561.17	538.91	699.36	490.07	672.77	436.82	287.75	372.65	450.08	452.72	272.50	203.88	221.33	259.13	233.70	205.44	257.23	247.18	148.37
576			3283286.25	9814096.00	5446757.50	1418826.87	418480.53	487930.71	361947.53	273238.15	168453.18	112058.03	54559.58	55962.42	55056.82	32941.32	99117.25	104937.25	40122.26	10552.63	8992.89	3614.46	3673.34	3397.76	1055.20	1840.94	2551.91	999.64	1670.86	2188.27	2495.55	3698.99	4135.50	2066.90	1054.60	1178.30	743.61	263.20	721.31	1087.22	562.33	158.39	291.69	456.83	555.33	640.69	604.52	208.32	455.48
577			250912.73	851002.62	911969.37	308365.68	267499.96	172514.29	112603.77	224436.87	353384.78	249214.14	158336.20	99392.75	326484.53	166926.81	140645.96	154211.07	44892.36	8739.70	4882.24	3195.24	2941.68	1816.72	864.55	1295.92	738.35	597.03	474.78	263.64	316.91	231.65	286.78	248.90	250.40	427.39	435.99	570.49	302.42	211.48	226.33	189.83	143.68	203.26	256.45	198.56	141.74	180.90	147.54
578			597274.00	1089562.62	572341.56	101331.67	132348.40	121516.82	208805.26	173333.85	273325.96	362555.71	373997.81	390474.46	171494.79	131122.96	126287.28	116124.62	43298.50	17123.59	5821.35	2473.31	1868.27	2548.15	2270.21	1740.52	797.46	537.31	688.95	654.51	426.45	611.43	488.35	423.19	336.03	231.69	349.69	515.02	286.98	121.36	220.84	256.57	115.32	197.89	112.34	107.37	139.50	94.76	118.79
579			91883.00	564654.87	182155.17	287000.18	181333.85	54170.04	211891.78	256284.18	245961.03	221200.37	157591.32	53293.05	32179.62	87299.89	116718.89	110658.03	67831.12	14122.16	6392.26	3468.41	3013.67	2716.46	3344.09	3207.04	1940.58	2456.82	3395.39	1491.63	1742.71	1207.15	556.27	668.59	823.58	1016.45	1215.41	311.62	1152.11	748.86	426.23	210.06	443.50	566.29	753.92	826.67	750.35	477.38	669.79
580			21146.04	77968.54	132593.31	63674.44	186946.28	263133.96	221711.39	98211.64	67980.00	318633.50	247502.01	212193.90	239192.96	98331.82	285730.09	191383.78	47726.44	36278.31	2856.93	4647.21	5156.75	1812.28	1052.82	1241.73	1334.32	557.22	900.69	873.03	239.90	297.14	313.64	438.06	386.77	229.68	235.96	334.49	388.35	233.36	291.84	127.34	127.12	178.80	175.12	83.72	51.80	102.07	97.24
581			41125.12	83034.92	174848.59	70879.36	136763.64	541927.43	618223.50	451837.62	536301.93	471345.53	150570.78	110830.42	55112.89	114358.63	227950.93	137850.50	119100.88	36348.62	10790.31	2148.36	1695.96	2856.28	1923.50	1293.30	1165.17	879.18	380.00	514.83	457.95	596.45	748.98	586.86	371.69	278.49	219.53	187.82	219.80	275.33	378.50	152.78	143.20	158.32	193.78	70.86	136.13	111.94	140.56
582			257001.15	1013865.12	254224.60	138468.32	211509.89	234454.87	264207.46	268579.96	74827.41	168077.92	127794.73	149245.71	131201.51	96851.96	76781.19	68021.46	28364.09	7785.23	4190.65	3004.13	3145.13	2000.23	702.59	1104.92	942.00	917.66	347.27	270.36	381.98	332.37	209.63	298.12	82.41	61.45	252.33	240.80	64.83	170.81	319.45	305.90	260.00	306.48	159.40	139.62	126.23	94.86	62.49
583			999761.00	1771796.62	430852.84	69849.20	182252.57	425291.62	258923.00	299549.00	303247.28	169648.14	168300.59	180317.67	115877.80	42325.50	49708.85	74046.35	36801.35	7594.54	4438.38	3703.08	4290.47	3311.44	1552.20	915.29	914.61	822.69	769.16	302.94	470.87	367.06	312.07	331.55	202.55	319.67	204.27	252.19	346.66	272.12	245.91	346.50	286.97	261.26	328.12	313.86	294.61	187.44	181.00
584			41947.08	84653.41	50977.55	102747.21	62490.87	176900.93	262003.35	205810.48	187412.90	356888.50	336077.75	192848.70	124432.89	131265.17	127858.48	139266.40	52441.58	9130.70	5485.35	2383.53	1583.64	2420.83	953.10	700.13	1286.62	1116.55	1061.34	384.74	266.98	339.40	509.27	566.65	383.29	100.62	197.00	330.52	519.50	173.28	236.89	273.23	293.91	157.05	138.67	87.92	112.47	102.86	146.36
585			772777.56	1720448.75	1171192.75	407897.65	383748.25	192258.87	197459.95	179313.29	167792.03	400602.40	198767.37	238539.14	161292.81	309711.37	233080.06	69837.58	23339.29	11375.94	4136.21	2250.88	2475.85	1730.61	2807.40	1851.00	1356.65	1066.62	1380.63	779.44	967.50	699.82	784.89	380.88	404.17	710.92	630.79	520.82	355.16	362.60	317.99	189.05	179.29	287.30	331.69	139.64	126.84	241.48	192.24
586			201315.67	548548.00	287393.28	248526.43	120021.03	137701.14	307762.56	346805.12	176782.45	48803.54	30845.00	51853.61	97151.20	189557.56	128498.02	69835.88	25040.50	5630.31	4915.98	3391.52	2176.40	946.09	932.76	1643.68	1599.05	1201.45	1038.46	1132.38	797.06	1278.02	876.81	553.23	275.41	492.15	301.37	368.02	679.35	407.11	454.35	382.57	279.73	209.16	116.06	335.00	448.14	340.51	333.14
587			201928.89	1553537.62	2651386.50	1169397.62	337578.68	255179.54	296405.12	356682.93	291629.62	274263.12	139462.23	134780.57	169073.20	243001.65	182493.46	79996.26	29023.01	14954.87	8915.47	4811.87	4995.81	4167.74	2637.47	2063.49	1327.23	1399.46	1107.32	443.31	736.49	755.06	645.21	755.30	874.55	419.22	337.08	449.64	437.98	348.99	398.23	337.76	499.68	213.33	476.21	401.88	235.80	348.98	443.27
588			217682.09	1132091.37	1308118.75	345669.28	277206.31	105993.92	150281.96	94006.90	68427.89	82630.04	61477.00	118538.96	134241.76	115982.53	94777.53	25338.87	14528.85	6833.88	3181.12	1562.59	1551.18	2095.85	1911.95	764.45	863.88	1314.52	973.21	1262.87	634.41	492.00	424.70	404.09	356.81	349.00	366.88	374.33	401.01	403.04	265.93	345.22	281.55	398.93	218.50	169.62	268.45	219.42	258.66
589			45825.15	73531.10	127879.88	72729.82	84753.92	156887.68	135852.45	180775.76	150725.89	63389.00	112254.57	120921.64	93546.62	404668.53	403541.15	335917.68	246212.10	26012.12	8513.75	9270.40	7503.43	8615.72	3971.32	2447.61	1204.16	1420.62	1184.15	1059.63	855.14	763.36	595.52	446.36	488.66	204.85	311.92	345.36	192.47	209.48	295.53	134.11	165.04	296.34	407.30	361.67	103.14	103.06	62.72
590			96160.44	351741.12	374387.46	244802.78	263532.68	259963.81	186412.92	127885.58	193733.93	136544.43	180237.96	139150.17	141999.42	216743.25	123723.17	140580.42	81115.31	15377.36	4407.44	2959.82	1949.21	2571.43	1634.64	1303.09	1673.14	544.03	419.98	627.35	518.07	433.95	179.41	321.63	718.99	759.99	518.29	392.95	216.86	160.36	216.19	84.08	168.80	285.25	136.19	117.09	88.99	112.18	83.91
591			587410.87	2065010.37	889065.50	226460.53	202628.92	274281.71	236036.64	229483.00	364624.78	299845.78	184952.54	113795.71	99996.57	83463.50	116551.61	50793.45	18630.87	5868.73	2302.56	1272.46	1765.87	1390.48	1406.39	1284.36	534.31	520.80	340.30	670.06	1037.10	540.63	383.88	405.78	466.66	196.43	359.32	304.81	109.27	83.87	167.78	303.85	98.84	226.51	166.39	137.52	201.42	340.83	207.52
592			26341.06	55571.82	50637.91	128305.03	142905.17	436793.09	435966.25	260838.84	340910.53	285712.21	119460.40	58768.30	67329.34	40526.89	63197.30	50513.19	23293.16	6243.53	4656.97	2638.06	2200.23	1776.10	889.13	824.09	800.21	477.43	210.66	275.93	339.43	202.41	118.28	160.75	221.12	264.97	201.68	75.77	140.07	116.49	78.13	126.46	119.15	195.46	93.06	83.84	84.55	94.70	67.48
593			3448504.00	6763383.50	2276431.50	346400.75	158628.96	135747.28	142327.48	65943.46	155385.59	224007.07	194753.43	106127.48	98011.98	117507.75	89165.05	125662.60	33330.67	9333.97	9157.96	7656.49	5500.61	5326.09	3553.20	1852.36	996.58	1165.05	1164.72	1448.45	1299.32	1129.43	1828.66	1140.03	1260.79	1486.28	891.89	448.14	1601.65	1755.45	2368.54	2264.36	1061.29	705.38	320.75	500.09	458.43	744.41	980.42
594			105818.99	324747.87	304322.18	587156.75	664880.75	577083.18	564535.18	272763.21	96639.51	333931.56	182272.75	83990.88	113464.58	120734.21	96056.86	41968.74	7229.20	2146.60	2514.84	1632.52	1824.33	1138.74	977.81	658.18	833.28	973.52	558.24	390.57	211.14	237.99	204.87	387.67	403.76	156.10	294.35	248.87	247.31	139.77	297.83	254.55	298.66	248.83	211.10	154.37	161.12	135.56	125.32
595			3637880.50	7372401.00	3502492.00	497039.90	131386.78	120793.08	257905.31	279603.25	230342.15	315672.31	247083.90	161307.84	152623.42	170366.57	195452.26	195692.00	82828.36	18654.23	5944.70	2705.78	3261.80	4782.55	2438.20	2502.54	2830.27	1349.15	805.70	1303.97	1283.58	622.47	434.07	585.56	731.96	628.90	911.65	771.00	504.19	452.15	765.51	429.09	474.44	143.27	381.13	2275.01	902.87	513.77	883.99
596			3747400.75	17195436.00	12726715.00	3654589.75	1663259.00	218703.57	60293.43	34892.63	52619.05	49970.56	35387.80	52307.22	44379.85	82692.62	146186.79	42058.43	13205.57	9840.87	10006.30	6737.86	7532.60	8762.36	6468.10	3091.61	2362.50	1218.66	1800.56	2719.15	2575.03	3033.87	2442.30	2744.94	2826.82	3388.04	3983.12	4487.14	2740.56	1862.76	1214.20	1349.77	1942.05	1926.53	1273.99	1627.25	1191.64	952.27	1010.12
597			258563.23	591446.00	1098152.37	2416716.75	520158.37	132292.65	105066.00	126082.67	58579.48	99950.10	135561.25	148296.17	182582.56	194126.15	151389.31	95971.96	23508.81	8202.73	5557.99	5334.85	4451.33	3027.30	1910.47	850.91	315.91	395.18	295.70	222.73	678.85	794.02	414.82	344.52	346.47	515.49	164.16	148.60	243.16	104.44	103.52	149.84	239.75	225.52	170.60	207.74	196.47	181.41	300.58
598			1323260.62	2007813.25	1009341.06	1077885.25	172920.28	107060.11	106596.70	88987.01	124677.58	113076.33	144434.12	118381.22	57591.94	35053.44	61458.99	62078.89	20074.99	4837.70	3781.36	3036.60	1773.95	985.07	1434.12	1829.20	1550.68	1359.76	1048.00	1065.89	462.60	815.12	948.59	586.62	355.34	354.51	534.00	517.46	284.17	265.80	297.06	364.24	300.55	429.72	310.98	641.58	807.80	549.08	282.12
599			1482164.75	3814993.25	1370890.37	340443.68	387982.78	204578.26	105398.77	181594.54	142016.06	168498.79	91820.50	81558.64	127721.00	49652.68	75581.29	29572.19	5892.17	1297.01	1495.15	1674.75	2069.97	1687.34	1194.20	1478.73	1393.59	1024.23	1078.67	390.96	225.02	425.02	526.07	678.06	357.41	444.06	419.85	369.62	545.01	225.98	354.45	246.35	245.81	397.22	537.19	607.19	408.27	400.72	360.80
600			1985367.00	8605429.00	10574156.00	833196.18	129341.29	53928.16	86177.25	62869.80	78671.47	103064.18	81197.01	103887.52	89943.55	34533.36	98091.01	111165.25	59276.19	16275.05	3696.66	5347.52	8089.40	5215.91	3019.17	1797.27	581.21	1283.10	907.80	805.86	568.77	487.74	795.94	704.56	522.57	399.89	370.56	456.48	351.69	353.51	215.84	446.76	349.18	365.44	218.46	188.80	190.74	87.44	98.47
601			5164698.00	9708108.00	5592271.50	917570.93	179948.84	171390.82	67021.20	154305.92	163596.53	97913.25	125916.26	303265.15	126104.42	134618.65	233361.96	162294.14	51059.20	14163.39	4407.48	1772.46	1411.79	1801.25	3424.68	4602.63	2281.99	2009.98	2302.16	1107.45	1677.60	1523.12	930.68	1190.89	1600.26	1263.17	555.71	973.68	660.76	591.83	580.63	934.08	1241.85	540.30	558.82	591.21	406.02	688.00	940.13
602			2321072.25	7403595.00	543966.43	167112.82	129221.50	127518.01	105912.29	57999.03	55909.58	65037.75	96451.02	87176.23	59135.44	32517.71	85614.89	58390.43	10131.15	2323.11	1561.21	1433.05	3809.50	3132.21	2422.01	3368.74	1542.21	998.06	2113.89	3837.07	3220.13	937.35	959.34	433.66	2038.98	3397.04	2280.30	813.26	506.56	477.69	604.59	561.80	1119.63	1308.43	605.55	592.32	730.45	225.38	154.03
603			273536.18	430991.75	166319.64	621552.06	399376.75	55410.71	125393.61	142237.64	177546.15	170190.34	266195.09	93960.62	197219.85	200755.18	137101.64	77685.05	14163.54	4719.68	2131.62	1765.29	1476.44	1192.12	679.26	982.88	891.56	549.52	819.10	351.55	437.14	267.58	186.76	146.25	507.71	398.98	337.33	273.56	295.79	176.31	110.30	131.74	188.27	129.83	138.09	243.14	139.15	141.77	101.71
604			157843.56	301874.81	123890.60	111569.92	85129.31	120509.21	237266.50	315614.46	498685.75	360102.46	618298.81	262215.68	92797.75	69355.14	105111.71	25379.48	8372.52	2917.12	2005.36	2028.48	1571.97	993.21	1528.23	804.90	424.38	509.10	465.04	270.01	310.71	214.54	208.80	198.80	122.26	97.77	216.69	198.46	249.72	273.04	118.46	161.36	138.39	239.61	191.37	167.46	140.56	159.79	120.20
605			62993.69	352674.93	356862.46	241520.03	194454.51	145457.29	142178.79	116620.78	159825.95	83067.75	101863.33	99848.57	133950.10	60337.72	70165.54	87503.86	26413.81	8179.14	2820.55	1275.17	633.52	833.27	1005.91	1113.65	678.60	739.57	246.07	412.52	290.13	352.08	284.28	247.30	378.55	203.50	182.03	303.28	254.87	301.01	192.56	145.03	137.29	97.39	126.42	86.61	161.50	118.57	133.23
606			555509.06	3105703.00	370478.21	167004.79	109005.43	78893.72	128297.33	73801.09	75107.47	165899.18	135616.14	144962.10	162581.84	87569.71	54355.13	38910.82	9183.16	4763.75	2743.31	1439.90	893.91	947.32	868.11	680.42	831.37	795.03	1214.62	705.32	442.65	948.10	585.61	431.26	341.77	202.26	538.73	472.79	331.27	714.16	760.68	435.95	409.32	300.28	224.18	295.23	170.35	258.59	115.29
607			48340.63	588978.06	189553.32	67729.14	61531.26	80233.14	97483.39	158240.56	270094.93	314613.15	179749.87	213264.53	153162.98	143065.59	84334.66	32280.15	6819.33	3486.98	2046.30	3826.13	2078.12	1321.91	1097.60	857.53	845.58	821.39	381.34	587.00	538.78	333.56	532.23	530.50	281.49	195.71	292.20	263.28	436.52	355.10	159.48	134.15	219.70	188.75	172.36	142.30	159.00	196.18	168.19
608			94030.16	187976.89	160066.28	252559.32	238156.37	348228.18	461588.62	336287.59	422169.34	128303.27	65361.01	56787.26	48243.34	66188.14	133865.67	68738.01	11089.77	5374.27	4020.30	2590.70	2048.98	2439.52	1786.42	1086.20	522.92	463.64	810.37	926.35	770.24	288.98	220.40	195.59	153.91	175.73	114.95	165.14	221.87	263.02	131.05	155.49	152.55	124.41	116.86	45.17	74.44	63.08	87.82
609			29019.99	155510.75	289821.87	265605.96	138803.64	337674.34	469867.06	379976.78	308637.56	239053.87	156415.25	78691.45	39764.38	79778.46	79509.71	82923.84	47750.57	9414.37	4012.54	3675.71	2208.16	2464.34	1312.98	688.59	900.40	498.80	506.49	517.94	422.87	574.38	526.67	469.91	447.21	312.26	399.54	262.46	234.54	170.28	184.42	141.28	120.69	189.34	179.64	175.21	96.58	127.23	111.29
610			31405.07	388045.75	177851.20	52327.07	152102.56	96067.19	225203.46	398530.71	282329.25	162051.45	157305.32	92228.14	51408.66	54115.45	95518.68	86144.03	16556.29	5748.98	5066.93	2055.21	1368.94	888.37	1270.13	1394.71	1256.20	784.12	523.59	798.91	467.96	204.49	192.66	195.18	243.73	299.45	359.34	298.91	391.77	285.34	253.78	140.97	162.25	157.10	84.31	68.08	146.16	130.79	94.56
611			47145.68	76934.17	72365.12	65312.75	83678.26	197292.92	184263.89	91634.07	193944.35	152580.21	255257.60	228771.29	231500.23	117941.02	164361.40	94548.61	19539.14	3468.96	2605.79	2821.09	3084.43	2016.13	1169.49	489.74	520.62	762.77	464.51	545.69	498.47	308.64	121.47	178.97	243.79	249.73	262.72	140.39	158.05	144.22	237.86	170.49	209.21	186.26	164.99	157.59	198.45	193.99	101.68
612			2697578.25	6149587.50	5347954.00	1603017.00	341448.93	197790.95	115491.50	115254.23	289419.71	132582.01	166203.20	209517.78	136670.60	102920.86	81606.00	31313.86	18851.91	9086.71	5709.25	5274.64	5288.47	2604.62	3323.94	3798.54	2584.83	950.27	1483.45	1266.75	783.82	864.14	648.66	1112.77	2349.67	724.36	470.02	1216.03	1564.02	561.89	634.82	1075.86	532.87	710.46	491.22	242.46	307.56	319.24	285.30
613			235921.45	1157434.37	181027.65	130079.40	105227.78	61405.61	129827.50	101955.53	129932.36	111941.93	153695.64	129865.94	102352.39	101092.82	99357.21	31496.07	5429.39	5988.84	2827.68	1916.26	1928.13	1240.02	1015.71	559.87	206.85	474.99	557.63	394.50	400.65	322.45	219.83	134.38	151.09	138.66	128.04	193.32	147.22	191.35	202.21	148.89	128.77	149.50	92.09	46.92	113.46	130.05	199.78
614			57896.81	296364.21	408177.96	197805.39	68051.20	134492.67	292642.06	362339.34	329448.93	289564.12	336098.93	221248.34	104211.73	76002.28	50423.76	39315.88	15174.19	4172.58	3353.31	2094.35	1500.90	1558.67	948.88	1635.59	815.36	630.83	700.66	463.56	404.52	422.72	261.97	317.54	288.10	164.82	324.72	304.86	200.23	180.98	198.53	154.70	87.06	128.76	148.88	91.96	79.87	86.74	69.13
615			512202.46	1359074.50	923025.68	346085.12	179258.12	185680.12	242211.21	302224.34	63199.24	44203.23	33678.71	88089.28	73987.37	78510.43	129802.75	91219.89	29234.46	2952.98	1943.38	2297.47	2084.94	1475.40	2010.24	1962.07	1098.21	450.93	749.16	789.78	568.67	457.78	221.03	313.38	329.96	257.52	196.16	296.70	256.11	152.53	193.79	240.32	297.33	238.29	251.31	69.80	74.99	249.00	192.09
616			441575.34	845162.62	368887.71	132742.34	157625.50	140519.62	244176.62	105760.91	122580.13	201403.65	141956.75	74669.54	79144.28	97974.98	129022.91	63246.36	15534.87	5905.59	4247.78	4029.91	2075.24	1643.54	1697.99	1182.38	1423.71	976.82	848.86	868.77	276.83	468.91	440.34	306.14	241.04	315.07	245.02	334.64	372.17	199.30	270.71	210.63	137.59	182.13	143.41	154.50	180.04	70.97	57.06
617			92632.14	163305.20	108214.25	214168.67	284529.75	256244.95	281704.96	276371.84	349508.65	58436.78	125073.92	110000.39	79554.26	154495.37	172510.96	71866.32	33477.15	5933.20	1843.36	4115.41	3500.17	2421.77	2141.75	1162.24	1289.47	860.82	441.25	740.70	527.49	651.04	417.92	307.82	186.07	220.12	345.34	522.34	358.31	286.27	150.58	132.29	120.60	190.11	115.14	86.07	213.17	248.36	198.06
618			180083.37	1363501.37	279104.12	278001.87	150912.29	101639.70	110077.97	78080.82	92926.73	96671.39	32405.34	28456.13	54436.83	77858.70	89754.10	27576.09	3161.64	3321.75	1734.63	1446.29	1085.32	963.20	642.90	832.28	710.07	631.64	656.75	460.01	311.89	259.95	580.49	533.31	264.37	240.59	269.24	170.28	153.48	204.63	211.47	198.96	255.93	267.43	178.82	203.61	134.07	138.94	233.32
619			285428.28	3074928.25	437735.03	254251.64	327181.71	125827.58	76231.96	107870.58	280125.68	224372.92	58930.40	44221.08	43532.26	118489.77	163169.31	83892.21	23287.98	4580.45	2510.21	3378.93	3825.00	2379.98	1147.66	1397.17	1098.31	1173.42	851.58	694.54	297.28	398.97	494.91	192.46	180.04	647.47	360.96	348.43	160.72	376.26	119.08	258.15	262.17	330.00	232.79	142.55	277.69	111.13	315.19
620			474462.68	1166281.62	3462327.50	7779468.00	2067525.50	231658.12	97871.83	112774.42	101123.96	39006.21	87547.31	116675.89	81694.65	53450.85	37074.50	11532.34	2679.67	3515.92	1152.65	1255.01	604.66	1119.75	1735.46	2400.65	1138.89	569.83	631.16	440.86	510.95	963.85	500.70	565.16	355.96	600.78	307.79	252.31	391.36	318.95	502.65	251.18	299.72	292.66	137.54	196.90	271.17	199.28	155.03
621			960285.31	2375843.50	3660694.25	1373408.12	116646.35	131738.73	149297.04	267610.56	80682.64	106308.03	146612.87	68045.71	81187.81	58176.39	79680.50	32759.69	5836.02	1613.92	1539.49	2291.21	1703.53	1375.79	1084.22	1507.89	572.01	573.37	993.81	1216.19	945.70	560.53	587.50	323.91	367.14	214.72	132.82	426.84	653.37	617.16	515.51	352.12	139.47	206.95	291.44	313.30	369.32	312.78	240.58
622			111675.25	274672.75	303128.40	166558.93	148203.06	184692.54	163791.85	120774.35	143309.07	163701.12	140946.01	107754.74	80515.66	117687.24	91230.47	49293.47	17767.44	3734.28	2777.23	2675.73	2821.81	1034.52	1181.64	1277.08	738.60	625.57	606.72	514.18	381.92	412.44	468.88	243.38	235.40	85.39	153.73	191.84	107.96	81.13	176.89	177.64	197.47	157.08	106.59	109.22	117.17	177.87	149.46
623			38787.60	154836.59	138600.65	120172.21	44928.68	57056.25	157659.57	310735.37	181979.50	290425.28	325130.40	185042.29	135687.64	111137.46	100418.11	56440.56	11526.64	3746.38	3076.81	2932.64	2219.17	2294.85	855.75	768.39	433.78	709.81	665.69	573.40	305.85	239.64	353.23	244.55	197.61	115.58	349.44	240.56	216.18	178.24	150.06	191.54	103.10	53.71	102.51	118.92	125.45	128.20	154.68
624			498563.46	1248487.37	621873.93	179858.18	144814.14	55950.33	67386.06	256301.96	313147.71	208292.87	173049.12	87892.14	61818.51	62609.11	48130.89	32300.13	14102.66	3485.78	2960.60	1921.49	1367.28	1304.36	1560.17	1139.51	819.75	1168.56	999.51	656.48	392.60	310.84	192.25	325.65	288.89	211.91	174.73	305.71	407.52	225.08	217.27	127.15	209.68	210.09	215.63	156.92	144.44	246.86	229.51
625			81960.78	404061.15	117170.43	67755.37	88361.40	126230.79	292536.68	156845.50	103212.66	182915.70	162030.35	97815.59	83196.64	76681.60	40216.19	12968.72	6730.76	3147.05	1621.30	740.76	1021.67	1934.01	2970.06	1536.60	565.98	413.75	346.73	406.70	572.84	470.79	261.97	285.98	421.68	256.88	265.16	250.32	220.12	330.71	211.51	148.33	209.36	171.73	232.55	161.49	127.06	57.26	58.62
626			1992193.75	5200442.50	3526515.75	421418.59	83799.71	135113.59	140397.53	141018.60	133819.54	102138.98	130368.81	86515.60	138638.59	39964.75	19656.87	8285.90	3719.88	3696.47	5564.00	6156.34	1237.08	1950.99	553.13	1788.79	1523.65	1104.13	1503.72	1263.85	1501.95	1068.03	804.93	646.56	1254.30	1190.87	1448.34	790.48	891.24	1609.10	430.97	335.80	306.40	286.16	181.00	288.77	690.22	1015.56	1335.87
627			17275.25	87462.97	87835.81	67102.61	65671.57	91051.60	173372.15	159391.84	227586.65	147151.48	169620.75	134925.45	59721.42	80415.05	136252.64	78030.85	28603.98	3421.50	2561.83	2460.15	2227.31	1810.06	819.61	1161.72	1404.70	1605.56	645.80	196.89	594.20	795.64	401.78	199.68	213.18	294.71	243.35	184.73	156.59	175.63	195.92	172.69	183.57	93.33	72.77	69.70	72.84	99.68	120.22
628			46774.37	97581.76	172047.57	87738.41	96267.22	150210.64	142333.09	129737.78	194319.56	194632.93	151961.01	141992.90	57685.08	51735.65	98953.65	53092.31	9413.76	4477.16	1223.46	1654.48	1411.41	909.89	1344.15	621.40	242.48	297.68	186.15	313.31	386.14	312.59	209.85	202.62	116.51	99.73	90.73	191.77	267.25	146.62	94.02	110.44	92.26	148.81	90.33	96.67	100.22	122.52	144.10
629			297137.12	4491193.00	775773.68	141141.15	106357.93	80854.00	184554.15	202027.75	169883.53	46514.29	25894.48	46018.85	65244.21	58561.98	35278.87	12666.24	5273.56	2842.66	1805.15	2091.82	1164.41	1413.62	739.42	654.59	545.87	512.74	155.83	370.67	770.17	608.82	506.74	299.38	641.28	390.66	435.52	509.19	516.94	975.48	379.68	94.16	281.43	437.03	261.56	357.29	347.72	367.86	247.38
630			1611206.12	3696976.50	2130135.50	121364.27	90906.21	75217.64	70861.08	120656.09	113821.14	105111.52	113823.70	177841.54	156625.56	77360.68	19971.27	12905.95	4027.37	3489.27	2323.14	1761.10	2148.48	2263.21	1201.00	840.06	559.50	860.15	590.40	406.47	650.61	564.00	893.26	1106.84	489.94	560.69	314.70	351.83	327.03	398.71	341.42	157.81	508.33	580.26	420.18	280.30	380.39	336.82	339.50
631			64545.51	123504.53	165395.64	111006.20	80847.49	66706.14	54667.06	75945.65	124194.84	124097.21	318232.87	322396.62	391296.81	394383.00	176257.89	34182.64	7838.57	5884.03	4204.56	3002.79	1007.28	1966.58	1229.84	899.96	1243.61	1400.40	1116.55	919.56	950.23	514.39	609.00	518.85	356.21	264.36	384.58	392.45	153.61	148.17	151.63	168.29	110.48	137.05	56.38	183.09	140.67	94.63	90.15
632			28423.91	300032.21	315646.34	203259.43	303465.96	195763.17	195961.06	151496.76	175863.73	233149.51	195468.31	163796.39	113240.58	90461.45	41410.60	8158.79	3684.20	3365.98	1859.95	2012.47	1388.03	1022.18	1098.51	650.67	445.27	632.81	432.93	260.21	349.66	328.86	289.76	321.43	274.94	255.52	217.81	125.84	275.60	179.45	128.78	199.38	148.56	201.43	125.54	117.16	138.14	51.76	110.32
633			818016.12	1970372.62	462037.59	218424.18	139020.56	140697.01	103669.85	86648.19	102323.75	44578.58	160256.35	96027.42	62622.47	59837.27	67824.53	32649.68	7147.13	4665.38	1813.48	2363.12	1619.29	2549.06	1589.46	912.89	1014.79	856.29	616.61	1144.33	725.87	699.44	368.09	462.52	628.33	335.62	667.85	860.31	512.39	300.72	246.93	288.23	581.38	380.73	658.53	374.00	207.31	402.09	393.20
634			53783.50	170477.15	145100.34	68713.78	65257.80	107785.69	338481.68	532052.12	288377.43	212030.07	179421.92	120287.28	102916.49	38364.89	8867.98	7579.75	4163.36	2015.89	1638.87	1351.92	1011.32	1441.54	788.64	478.04	747.66	525.71	550.27	345.51	249.41	349.01	136.49	241.74	294.93	257.85	140.50	111.17	291.36	402.19	212.53	139.28	264.24	172.52	151.33	154.96	157.68	129.68	110.81
635			277680.34	605379.00	278940.03	112996.81	116943.04	139142.84	362987.18	323842.65	222697.09	76923.45	37284.68	63390.56	110603.82	101052.92	58444.79	26398.83	3606.28	3159.23	2142.09	1787.33	1611.85	1340.75	1301.00	564.72	544.58	259.42	557.03	441.14	288.93	329.33	502.50	239.98	222.89	561.98	342.71	84.43	162.54	296.71	197.49	143.59	183.57	317.89	225.40	229.67	137.10	85.77	69.68
636			22816.13	125560.60	349494.90	102512.81	29336.40	34530.90	95800.58	111171.80	176962.35	204414.71	345854.15	373059.21	252305.60	80002.00	11337.32	4600.83	3277.89	2197.06	2257.63	2005.90	2280.23	884.68	1027.94	1034.19	618.55	519.86	924.45	574.54	321.07	316.72	458.41	371.72	224.64	208.23	168.28	143.97	253.81	242.66	111.95	58.58	120.22	206.29	124.10	66.28	124.97	137.40	99.26
637			151280.42	672501.50	281237.68	142669.48	184592.73	130232.22	88278.47	111155.16	212037.57	203418.43	173381.96	144871.79	96699.89	95464.83	110719.14	80045.99	10563.70	2818.45	3759.28	1898.88	1873.31	1256.15	1168.08	758.60	521.40	575.96	661.72	362.56	665.79	900.87	473.54	194.57	242.11	607.45	426.22	215.63	259.62	341.98	340.63	184.60	153.15	148.70	232.28	191.73	119.16	152.86	247.97
638			253012.60	350051.71	117884.72	135205.68	69002.33	66786.85	95035.05	112371.04	117221.10	190705.92	194531.82	170595.39	167621.79	178017.92	86061.32	29815.63	3832.36	2713.58	2268.59	2175.27	1057.47	1227.00	1065.85	783.04	614.70	460.95	273.53	312.63	607.45	314.33	182.07	177.43	181.45	204.79	265.93	73.64	129.87	142.30	137.29	124.61	150.69	188.33	77.70	120.78	54.42	116.53	120.41
639			78411.57	723112.87	504662.46	132492.56	133121.01	141198.48	191385.28	84972.37	159742.59	46186.32	47304.07	47062.66	89914.10	72643.06	25909.95	10669.26	1818.86	2117.39	2476.64	1205.76	577.64	612.53	884.98	597.66	416.38	612.30	619.19	315.98	190.75	323.18	151.04	210.86	290.69	159.59	213.04	137.38	233.06	159.64	188.17	129.79	230.12	236.14	182.01	114.40	105.76	89.31	185.75
640			130622.40	253298.68	191549.56	65311.05	102102.36	148705.31	185750.07	395163.37	367572.03	121488.86	50810.11	74590.92	97742.51	118196.68	92867.39	34619.89	8858.79	2343.36	3054.37	1500.36	742.32	1344.14	1471.76	784.68	522.35	582.82	456.34	340.79	287.11	232.91	341.85	138.72	299.92	169.77	138.07	185.48	140.75	196.68	174.72	61.55	88.39	59.85	57.59	116.55	106.68	91.44	37.82
641			839014.62	1575612.00	739262.37	214939.76	74388.45	70356.31	215011.75	180142.53	74724.00	119198.25	57279.71	132665.29	148270.54	48618.12	15060.30	8163.34	6156.40	3562.36	1348.30	1856.21	2140.63	2168.19	1958.76	515.53	373.21	899.92	336.55	323.49	261.21	301.70	173.03	126.47	228.08	195.72	216.97	368.01	225.50	181.45	208.38	297.93	151.20	169.90	130.08	65.24	70.56	98.87	64.83
642			375980.25	2737156.00	567498.50	168247.15	90360.88	55527.48	61497.10	87920.35	101677.82	49583.18	69835.87	32739.19	47469.23	57281.55	51724.05	22830.28	4579.91	2378.31	1998.56	815.02	1841.79	2558.19	1198.14	571.86	469.26	579.99	512.39	546.43	670.85	661.51	571.32	483.95	390.41	369.65	190.88	231.07	382.92	335.65	213.47	122.37	187.66	101.25	194.92	155.63	169.47	310.03	275.58
643			422294.25	1030636.56	282374.96	177059.04	280723.59	174550.10	87779.45	160586.00	125082.38	106010.85	61025.63	32329.36	22968.55	55991.56	55552.05	18504.56	2384.50	1937.24	1796.26	1128.04	519.79	490.01	859.30	1198.22	355.56	297.57	437.04	619.16	645.31	398.05	253.71	203.73	242.60	242.71	299.16	325.40	288.10	393.18	337.46	303.72	146.88	107.30	137.19	152.70	131.89	119.12	90.59
644			618576.81	1631323.75	469011.93	184817.29	89474.75	124847.95	116102.99	36931.14	32200.60	19424.55	18464.34	10468.90	33212.44	39197.68	26587.54	6921.85	4559.23	4266.59	2235.99	920.08	2486.42	1383.24	601.21	785.01	1298.00	2610.06	1089.86	1393.57	837.62	630.59	773.59	679.14	727.68	798.26	1771.37	1945.35	917.19	324.69	510.16	681.30	581.35	338.65	288.96	467.95	662.39	422.68	306.54
645			191395.26	906425.75	217323.92	143578.53	135186.00	52342.34	78446.49	93620.77	78562.56	60623.53	125838.22	91453.46	66681.52	61577.16	22719.85	13217.09	4975.63	3053.18	1542.22	894.00	1147.21	738.72	470.77	675.70	491.05	742.55	481.08	261.94	355.12	241.94	345.41	391.59	356.14	374.81	372.58	280.07	244.99	232.25	132.49	138.62	203.24	207.47	169.08	152.61	130.48	108.69	108.33
646			180754.96	303764.09	52105.41	90640.93	82017.09	149092.46	310519.75	339343.59	397549.84	235225.40	235098.03	220838.12	84554.69	19352.79	14318.70	1791.93	1818.42	1411.44	665.45	1556.88	1123.43	602.89	595.21	653.41	296.94	649.82	613.00	341.69	414.04	222.58	198.94	112.91	245.13	153.09	197.37	300.19	221.12	308.13	252.84	134.90	131.35	214.66	80.66	132.78	166.91	112.02	104.57
647			159533.51	872024.25	384615.65	276258.37	187829.00	57726.95	42523.59	75051.94	84984.97	64872.77	47342.04	117557.10	132392.15	67108.65	25754.68	3518.50	2262.27	1832.39	1990.73	2780.86	2664.07	1248.53	946.73	1426.44	836.96	613.18	302.46	560.34	396.29	587.02	720.31	510.56	539.68	632.53	946.02	968.09	565.89	136.91	174.03	402.71	452.62	350.69	209.06	159.56	306.48	188.34	393.14
648			46846.68	66506.32	75924.14	185787.62	113515.16	96158.49	192040.82	360339.25	318100.18	126331.83	122638.12	110117.89	126184.67	97359.00	58272.73	22163.80	3754.89	4351.68	4501.48	2369.74	1767.48	1223.12	753.07	419.76	476.69	604.71	701.07	407.30	404.18	385.05	265.18	264.58	270.81	225.51	207.34	108.44	286.14	370.58	134.26	227.97	196.33	157.54	143.46	173.32	132.47	51.49	88.75
649			393198.96	485881.12	616515.93	249318.32	190941.67	250077.09	194261.51	210846.62	99617.02	149617.85	121168.48	147169.82	122938.58	66220.15	18091.94	3603.60	3003.66	3161.19	1447.97	1392.39	911.26	524.31	704.77	1048.36	1069.57	648.75	699.81	1005.39	526.40	333.22	289.81	377.05	673.27	373.37	712.71	460.40	368.96	716.63	237.00	465.55	237.92	211.09	100.26	253.97	159.76	196.03	154.54
650			7552.47	72220.43	91086.92	74764.32	173113.26	97625.56	90944.00	145616.25	191435.15	240259.40	203485.28	120596.95	140506.71	87801.85	15552.88	4574.09	3007.70	3299.56	2827.78	2069.92	687.61	961.56	1889.89	777.20	478.09	391.26	529.09	298.00	292.84	417.38	325.57	196.15	160.54	68.75	240.84	127.04	316.41	282.69	267.21	146.07	151.36	89.64	55.16	114.14	107.08	166.06	85.34
651			93769.68	1085310.75	379252.62	78063.47	142828.93	269537.00	197203.84	147825.62	67295.95	35002.67	19180.76	32106.53	44646.38	79584.83	31514.37	6462.01	5147.30	2469.69	622.19	1237.52	1844.41	1743.32	512.41	699.17	255.99	270.87	493.43	227.81	247.53	530.99	330.35	348.58	310.31	322.64	324.14	235.24	111.32	110.26	174.26	192.04	378.62	247.37	229.56	129.64	65.58	104.51	68.19
652			606909.18	6051573.50	6381720.00	1108927.00	104089.57	204155.10	182814.32	115770.28	101255.68	94598.79	63871.90	38083.18	41217.05	45952.00	19516.37	17075.41	7523.55	2810.20	2204.98	1260.47	1110.70	1773.09	1409.61	974.92	940.35	2105.69	996.93	1449.99	1582.51	327.33	680.74	1449.09	1148.00	125.74	501.46	1532.32	1434.72	603.15	651.43	392.62	251.74	192.01	486.16	1226.84	1335.90	425.30	309.61
653			153502.89	397104.12	430263.78	220633.78	210993.46	205501.28	161514.87	160155.92	122449.62	46265.47	72001.95	37670.66	52641.31	44968.48	34880.14	14155.11	3048.32	2948.98	2148.72	1469.52	1521.38	1569.62	1732.18	909.84	890.72	435.40	382.71	338.14	268.01	349.36	371.02	266.94	395.88	244.26	248.69	106.53	70.46	69.35	124.03	150.45	145.40	98.45	143.39	110.38	47.88	47.29	102.56
654			513467.00	825844.43	228601.45	50234.56	52391.48	76128.29	253714.68	447193.15	212305.31	127628.67	199685.98	234471.39	94772.51	76575.86	52136.85	15725.04	3303.00	1189.21	1439.82	1158.79	1201.40	1105.23	1133.28	1210.24	669.86	240.99	748.27	385.75	234.41	381.04	286.49	213.50	208.42	199.28	401.19	342.95	249.06	107.52	126.43	200.82	178.15	138.13	157.75	128.80	99.43	67.53	60.40
655			294114.37	946180.00	744154.12	78528.46	66197.25	59375.12	113735.53	94861.50	204870.15	198710.03	196352.64	190838.18	124312.18	67287.77	17944.96	6373.40	2720.00	1742.72	1884.87	945.90	552.35	708.15	752.08	1265.20	674.72	597.67	345.19	312.54	469.60	256.39	536.69	568.37	355.73	315.84	422.73	432.70	346.48	226.63	140.31	241.05	237.27	227.07	124.93	124.95	144.89	148.18	207.90
656			105728.46	162225.89	262595.09	1589852.87	914815.25	184306.90	132398.35	245284.98	210229.79	187176.95	139395.12	142063.90	82617.62	82167.23	67288.60	24639.97	6432.26	3201.16	2059.69	2352.34	886.21	1031.65	483.27	789.12	538.77	402.88	258.54	253.78	316.31	139.12	419.40	454.29	205.01	228.99	187.11	207.10	309.12	402.85	113.82	118.32	63.42	201.95	106.60	88.12	163.80	160.36	151.94
657			198422.75	920358.25	253866.10	74978.40	88568.60	126758.42	43379.93	111270.21	232823.42	311693.96	307153.06	140178.43	177966.60	127238.25	72238.61	16843.37	3246.23	2410.71	2403.33	1102.67	745.47	1275.17	1168.67	1174.77	841.16	434.49	311.82	348.84	240.29	224.91	211.13	162.50	171.67	162.96	96.92	110.70	89.97	78.66	79.92	89.54	68.91	76.15	88.99	139.99	127.41	87.13	80.91
658			56917.42	254937.31	184822.54	41937.60	114546.37	69387.40	51049.40	161097.93	197984.67	283230.96	253503.96	128586.07	144201.12	125839.66	72137.34	14664.40	8457.50	4002.21	4344.27	2198.46	773.54	1121.14	565.48	402.36	651.54	496.31	247.73	400.10	430.56	251.66	290.88	213.94	174.72	235.47	194.95	213.59	109.41	98.60	95.15	153.00	143.34	159.49	187.12	83.88	92.21	76.01	91.40
659			255561.85	4265227.50	1927269.00	993731.87	587463.37	235245.98	252587.65	185981.57	124616.50	189437.28	77354.62	134715.64	83771.06	39222.55	17569.56	6607.22	3880.52	2069.99	1115.44	1498.63	1418.06	2051.43	2321.20	1594.84	2433.60	2633.79	2420.62	2004.49	1333.53	1361.81	711.15	639.32	619.51	756.33	1602.66	1894.27	1364.48	792.72	384.81	376.19	491.65	686.16	534.88	543.03	634.18	342.90	245.05
660			171187.31	589615.12	516747.68	354779.46	379824.03	168562.67	81910.89	125811.03	151854.90	127402.92	81580.70	90752.63	58891.19	65289.21	40864.16	16795.30	5191.66	1512.31	1113.07	919.69	1149.99	1172.15	771.71	530.37	409.54	646.13	309.67	217.11	280.16	236.36	218.17	362.17	228.52	394.32	223.36	265.56	272.26	63.68	180.69	91.59	220.27	142.83	106.46	132.52	97.33	88.18	62.33
661			1543642.12	10936287.00	923977.81	202456.39	164234.54	185849.10	273942.03	98896.66	18902.92	27491.30	61011.25	72209.04	46105.71	53948.64	20784.07	3826.63	2054.91	1141.83	2147.71	1395.51	1614.26	1180.58	1968.73	645.27	827.85	827.59	610.05	717.30	958.12	723.64	926.33	502.06	448.46	285.45	455.71	310.94	642.48	187.58	224.58	721.85	592.52	641.87	745.80	490.90	344.12	259.93	396.31
662			73875.66	153992.04	79198.32	41486.02	77146.28	120076.19	270052.59	292533.28	305285.31	189175.04	86619.67	93824.16	81505.75	43627.30	16739.35	3586.99	1700.27	1152.02	1239.45	1030.22	1134.33	727.97	802.85	917.12	637.42	422.89	101.61	303.44	374.81	188.31	225.20	113.87	148.13	169.05	159.24	170.48	331.26	219.20	261.29	253.57	116.56	134.16	334.74	262.31	148.44	89.87	85.34
663			68932.49	248343.40	161785.40	133204.68	42569.14	111156.51	199108.84	437595.12	284004.34	253414.23	264699.93	104026.23	85446.96	40241.10	9467.02	5563.51	2774.37	2397.80	1189.46	1449.38	633.77	381.57	579.12	855.21	601.44	478.05	407.94	243.12	287.36	285.70	171.14	215.54	401.58	193.67	157.86	184.79	81.62	125.40	90.57	64.92	130.30	97.31	92.52	107.60	105.78	73.74	83.14
664			219288.75	1355215.62	274243.78	78649.96	42357.08	127204.49	148047.87	64393.60	110488.60	136455.67	122353.13	138794.21	164388.09	42192.62	22052.07	8081.10	3670.67	3376.21	1389.17	1282.20	1126.11	947.88	976.14	538.97	553.74	675.87	500.56	592.23	404.04	441.72	235.02	234.90	209.26	260.32	211.75	239.62	161.02	129.60	250.44	216.13	206.61	122.93	139.97	113.92	104.87	61.26	200.79
665			22736.99	69563.85	62037.43	52301.49	31527.20	27815.86	53089.84	173014.98	242723.89	219648.81	86223.10	65486.83	169140.53	142584.28	52545.27	11983.80	2475.37	3943.62	1875.92	1346.37	755.08	1670.69	1299.56	665.76	252.46	306.97	262.20	342.02	344.79	251.54	187.45	159.19	107.75	118.67	121.80	213.49	155.62	91.58	152.12	83.57	137.32	73.38	74.73	71.25	70.98	49.57	75.25
666			352360.68	844489.06	184462.56	119173.49	174345.98	226168.39	252224.09	240686.12	360185.00	256333.82	121758.78	73408.00	54933.04	39657.80	36237.16	6207.56	1692.70	1933.70	2272.62	1287.13	1406.17	474.86	385.52	620.39	414.99	366.39	303.37	296.12	256.94	429.45	321.20	235.46	277.78	202.50	313.41	162.00	196.67	135.39	112.23	92.85	202.62	207.20	44.41	81.04	167.14	141.03	197.22
667			984662.93	4893321.50	1620152.62	674913.68	80915.01	45626.39	21682.41	21146.06	53158.87	65974.04	52965.82	230753.93	264303.53	51077.82	14051.30	4197.69	2504.13	1975.18	2604.32	2463.36	770.76	1476.39	2161.56	728.97	302.83	531.54	313.94	402.93	356.45	694.83	670.29	314.89	410.81	991.60	1083.36	1007.20	1071.82	1325.62	698.31	634.82	634.04	394.99	278.30	1215.02	1005.60	680.82	446.38
668			172945.62	876462.43	306724.75	139268.04	173996.40	79528.36	54675.98	120198.94	106069.66	54702.99	78404.38	89842.63	59288.02	48130.89	20158.09	6388.41	1073.45	1227.28	1558.57	770.22	1552.01	1190.81	1392.12	500.61	253.68	695.42	521.73	359.12	533.98	526.41	698.82	480.13	206.36	291.59	178.69	306.68	682.14	656.46	647.97	397.40	250.40	351.49	302.76	285.38	295.28	315.89	189.91
669			16860.59	69852.28	65881.28	121065.32	184706.87	82609.55	80080.21	151002.01	94689.14	122633.71	307483.12	192474.39	67996.28	14797.73	4525.53	2631.66	3200.25	2562.37	1236.80	1243.90	838.24	440.75	464.09	478.73	508.49	290.07	293.60	324.03	226.64	149.23	162.68	220.84	175.68	182.00	193.04	160.47	110.29	196.56	197.62	59.02	125.49	166.09	72.45	103.97	104.61	69.53	61.09
670			1098181.12	4046011.75	403036.06	111762.00	94481.24	158876.81	58042.33	104782.20	66717.51	47939.65	30332.95	49006.96	46995.25	24018.29	4170.95	3686.93	1142.59	1934.38	2005.89	1456.10	1646.92	1256.76	1096.69	771.54	1196.58	733.82	1072.04	500.56	675.36	616.79	384.77	350.00	406.06	584.36	274.59	499.03	375.60	518.22	353.82	198.03	429.48	280.18	384.64	315.74	211.06	329.62	194.00
671			1352170.75	4621962.50	1330657.62	255352.79	83272.25	112560.60	102693.38	46768.06	25969.90	19801.66	29650.42	22551.33	9310.40	30119.45	25322.34	8924.60	3318.04	3250.11	1806.73	1137.44	1818.40	2854.50	2679.83	2390.06	1225.93	1172.45	642.04	460.38	972.62	825.11	943.49	1398.43	1049.77	355.36	987.00	784.90	717.46	846.51	683.80	333.85	525.79	638.61	811.88	984.47	767.03	747.24	858.10
672			215488.59	1840227.87	382988.62	185828.00	234848.81	126334.42	195249.71	173278.53	121872.77	127457.13	121038.35	73891.16	40224.82	42609.49	12155.62	3846.57	2377.31	1364.22	1867.97	882.25	1050.36	872.47	990.28	1496.37	663.66	266.11	313.31	413.16	417.78	578.22	831.11	412.31	264.01	357.33	267.57	112.67	122.72	154.70	72.03	150.07	70.41	111.83	66.38	130.83	95.30	143.20	98.24
673			17074.05	82200.25	118502.26	58648.59	44889.99	105236.67	278069.75	131577.75	100696.16	154144.64	96272.13	79849.56	52235.64	24070.34	18522.40	2830.26	1609.88	848.97	622.33	725.80	765.94	653.73	346.12	229.82	345.73	372.56	335.98	118.80	165.29	184.02	165.01	303.81	170.71	160.68	215.41	227.72	150.00	214.13	117.65	107.54	88.06	132.53	129.80	69.60	37.86	44.69	76.21
674			93059.46	429385.15	170262.53	206954.57	231205.71	291426.65	196821.78	87459.47	54411.89	42284.47	52339.43	84327.42	92760.57	34883.54	6664.09	2318.10	2006.57	1277.31	663.01	724.35	809.58	691.91	688.70	493.69	483.30	467.29	277.04	339.13	303.17	298.08	308.30	364.61	294.74	279.40	276.22	304.34	154.70	178.18	175.06	211.73	220.57	126.43	105.71	126.46	153.25	185.20	124.71
675			721649.50	2604338.00	1373821.75	183433.32	187547.29	129049.40	143286.96	126337.07	64622.82	20306.57	30949.45	37687.25	130778.25	51815.42	14247.64	4580.41	4260.99	899.89	1669.31	1989.59	638.58	1546.78	1102.10	1190.38	1114.72	1122.43	359.96	492.45	452.76	595.06	1142.24	399.59	745.79	231.53	613.80	266.58	319.32	572.17	693.60	809.82	732.86	429.71	119.95	118.58	219.08	191.33	196.66
676			100499.95	208812.00	375787.75	147850.07	163286.45	88706.12	161966.57	151367.04	97702.49	63076.03	90397.03	46763.65	38778.41	21178.45	24111.02	4862.88	1463.56	1352.43	1568.95	2566.89	1651.23	1549.20	846.89	436.96	392.93	437.11	552.83	425.72	182.40	176.34	194.05	167.58	339.81	196.97	145.32	240.19	166.57	188.15	131.92	104.01	181.89	129.73	52.49	70.02	98.10	108.23	87.14
677			114331.93	415759.37	179929.10	117578.67	117531.56	152621.25	162112.90	66271.42	127012.25	124464.62	47965.22	101632.22	165076.12	69722.33	4196.63	3155.89	3095.39	2259.32	1281.35	1149.89	819.23	461.67	766.08	386.77	504.56	354.66	222.65	374.08	542.31	564.08	230.42	368.98	548.80	289.93	238.14	343.15	247.19	205.12	194.14	265.33	284.57	157.30	119.85	80.79	62.64	144.49	58.89
678			159181.21	1842804.37	565164.25	217848.12	297784.59	157808.40	183053.45	56506.37	51072.96	41521.66	60476.84	67429.55	64030.97	65994.81	10643.22	5430.17	3198.68	1979.81	1088.80	661.38	736.00	505.71	696.22	448.35	562.37	602.43	537.58	753.53	431.04	445.55	287.20	238.62	247.03	100.54	151.91	152.11	235.28	240.47	287.62	208.23	190.21	177.51	149.12	77.12	133.79	149.34	110.74
679			1618462.25	4590980.50	961063.81	154137.96	67938.25	72887.92	76857.00	100495.56	99848.03	121700.39	134112.21	88448.52	78633.53	33351.18	13650.65	4686.04	3964.95	3349.80	2267.40	1757.10	1117.39	835.96	884.34	721.86	657.87	613.69	873.91	592.75	294.06	652.15	1155.36	409.09	600.09	749.43	856.52	762.12	568.52	671.23	876.43	1045.36	444.00	205.76	248.46	380.45	449.48	811.01	793.05
680			199234.54	573919.06	241318.32	225957.76	95904.16	41746.19	64474.43	56665.03	90908.92	121077.39	158610.82	107316.85	72908.10	22149.93	5126.36	1047.61	838.19	1163.09	1072.63	1020.07	699.69	354.33	271.35	308.77	414.52	468.04	517.70	411.61	312.49	222.58	174.19	322.66	138.21	177.19	195.14	121.94	109.31	144.41	118.41	77.31	164.07	271.31	302.11	236.83	153.99	199.23	115.14
681			39409.64	87439.03	65635.90	82524.79	92913.30	81895.00	88453.52	134933.65	99567.92	128520.82	147595.15	112483.90	110834.16	34498.02	17767.45	7786.54	2401.30	1788.53	1042.58	753.32	1308.76	630.78	901.74	775.72	298.77	355.81	293.14	412.31	627.82	287.65	208.40	211.65	319.68	221.28	104.51	106.38	265.79	200.05	94.82	135.72	237.46	180.00	42.80	42.53	60.50	55.54	61.73
682			612415.37	4211879.50	344456.87	140732.29	79019.10	49759.31	70520.67	78086.05	53076.76	42990.76	30677.71	56231.17	81914.53	36354.96	15547.77	5999.68	6625.32	3320.78	2315.79	2274.05	1831.13	2543.50	1506.12	943.94	2004.86	2892.38	2897.23	2136.59	3454.93	2124.59	961.02	1382.69	1379.93	1083.16	1895.16	2526.68	1114.43	1927.90	1434.13	601.25	794.12	1269.71	773.84	418.25	466.58	296.69	598.15
683			71580.77	623210.00	93298.71	80984.51	79085.16	85725.92	81609.78	78158.73	147957.71	298953.06	213208.85	134334.75	209430.40	125241.10	47954.01	9996.29	5957.21	4641.12	2664.46	2196.73	1302.47	662.05	712.00	796.35	549.66	372.82	386.87	264.40	346.99	257.48	130.30	190.39	222.73	207.92	312.00	249.51	91.29	253.30	130.54	63.88	150.71	121.22	113.16	183.99	84.61	65.69	58.16
684			109009.44	262621.25	179183.67	96841.14	109058.64	128948.70	146595.51	53998.56	56684.50	86431.60	116396.78	64459.31	72029.39	25233.38	9184.25	2659.57	1006.61	787.35	1347.76	1403.02	663.52	579.85	510.69	609.33	464.39	375.67	293.89	191.71	322.60	313.36	252.59	122.48	161.66	249.98	156.55	183.03	116.73	144.77	104.63	126.63	275.70	260.40	107.61	121.06	69.83	55.34	40.58
685			143565.40	408061.56	734515.56	528586.06	157928.53	157824.82	226649.50	118369.86	74476.82	79822.42	158846.31	125776.64	85703.83	35399.87	4990.53	2619.49	1436.32	841.28	603.55	1076.84	610.82	527.35	756.33	660.71	452.14	405.16	388.37	383.84	607.66	376.79	346.32	218.27	218.95	174.91	343.77	173.53	110.63	128.22	137.66	106.20	157.88	146.14	197.28	153.11	192.59	232.20	182.53
686			132838.12	445471.87	203564.64	65855.22	85789.78	158267.21	88460.32	210537.71	261305.51	116837.82	45019.00	46966.44	98541.09	87811.89	23141.66	3493.63	1967.44	1353.21	557.01	753.93	909.73	1055.19	342.00	484.14	608.74	481.72	503.29	213.01	332.60	261.56	271.20	153.55	302.68	299.02	182.64	185.09	116.89	67.16	146.16	288.90	241.72	173.75	141.08	243.90	123.48	121.40	156.29
687			360189.46	815997.75	198324.31	114369.37	84065.00	116489.93	75866.15	68712.86	75588.57	69763.46	70337.32	79946.24	63682.74	36693.04	6022.65	2423.32	2404.56	2815.72	1294.53	764.65	385.11	253.74	386.91	355.77	385.22	242.94	361.83	385.76	252.64	235.89	300.66	279.33	479.26	178.40	156.26	196.44	224.14	170.86	248.54	111.29	151.68	62.92	129.19	237.26	206.56	244.95	178.46
688			1038274.56	2014961.25	551305.43	152046.82	121170.43	42386.25	84829.27	141550.54	64383.89	56326.27	39863.89	18542.18	24640.57	7447.79	5592.45	3214.07	2420.07	3068.38	2035.00	1538.15	1388.18	1362.38	1138.05	1432.58	421.39	630.16	860.11	695.44	969.34	1239.04	1117.03	880.36	747.05	634.39	478.78	491.42	203.18	119.22	188.22	226.31	373.96	370.42	258.43	186.46	379.14	383.59	165.35
689			451907.53	921184.50	568521.00	165197.93	103335.42	38142.57	71170.47	193206.01	241120.09	95284.24	34132.71	65150.65	44873.82	25359.73	15617.33	4381.82	1621.51	882.12	1583.58	1243.88	678.49	752.33	452.60	325.73	325.87	169.53	163.75	406.18	229.20	184.71	209.44	205.37	239.40	117.72	156.39	210.78	127.94	109.63	146.31	77.36	126.21	131.28	97.41	99.39	95.57	89.09	46.86
690			114167.13	301242.00	222789.54	106846.75	87471.86	163678.65	103933.83	136468.93	80063.08	26503.50	37063.55	47634.47	43830.17	11290.60	3924.60	3310.92	1630.73	818.34	910.54	1014.44	799.98	678.53	333.28	270.24	272.56	258.78	391.57	271.20	214.44	145.34	105.23	182.72	169.14	143.72	104.37	124.18	216.66	156.61	161.46	145.49	30.70	104.89	69.24	52.19	60.54	49.47	109.68
691			847068.37	1733596.50	306230.59	84445.56	63205.55	94044.92	164582.50	99124.92	51628.29	25536.86	38511.91	40269.04	20773.28	11528.65	3527.12	2054.32	1640.89	1113.04	729.92	605.35	538.94	852.11	565.41	386.12	170.41	324.79	500.06	551.93	526.96	343.30	341.88	346.16	303.51	558.72	531.34	557.32	330.70	211.67	283.31	457.05	342.62	297.96	272.92	299.96	468.29	376.69	302.01
692			1181895.37	2876024.00	885723.62	164687.12	100003.24	82049.19	50572.28	45151.86	44763.71	30094.17	61107.28	171755.06	157313.51	73520.27	22726.23	8115.65	7487.91	2883.43	2770.97	1670.34	1621.24	1504.13	2569.49	1842.19	2410.18	1753.72	694.46	1116.89	657.96	1081.29	1467.33	2310.47	1292.08	936.91	823.61	779.88	461.65	543.93	604.37	280.96	497.75	865.77	427.17	643.27	230.20	194.81	437.72
693			76546.53	474818.75	291278.53	77751.29	107579.33	72793.35	168366.79	119462.30	138899.26	111107.72	211941.10	209569.68	78114.93	23360.76	5682.42	4735.62	2812.72	2547.97	1326.04	798.27	968.66	569.94	449.47	320.84	300.27	397.46	330.11	224.54	74.13	193.96	311.67	248.53	214.64	147.30	156.53	171.30	111.17	158.53	265.23	134.79	183.19	97.90	119.74	97.72	94.57	110.85	82.74
694			226133.40	598043.75	93017.32	101342.14	78952.49	100984.60	79861.54	102199.90	63929.71	37225.66	88308.75	122420.06	64473.13	14615.03	4334.55	3875.55	4264.13	2118.05	1835.25	2670.99	1959.82	1109.32	1882.50	2141.42	1223.92	991.60	797.89	740.11	396.78	612.49	227.78	381.76	453.72	745.74	394.26	445.73	180.55	254.64	315.05	442.97	506.46	166.02	98.49	90.72	242.91	365.46	262.87
695			101572.83	151898.54	115994.53	179850.53	212422.01	186772.03	244576.65	197750.04	99638.21	83557.32	70709.61	53728.89	57107.83	22652.31	7631.99	3963.89	3125.23	1609.65	1477.75	816.14	410.59	561.07	447.82	513.47	261.51	125.44	236.02	339.58	183.67	201.63	135.69	89.81	104.53	162.18	135.22	142.08	99.69	79.25	120.52	106.69	92.02	83.23	70.50	99.61	76.81	46.17	78.91
696			142790.82	375768.00	343918.59	63005.14	24256.85	52063.71	97525.29	112140.42	159455.73	179935.98	292397.00	129438.44	49518.62	45707.94	12296.27	4491.01	2636.95	3270.85	1327.31	574.88	589.99	633.57	972.27	529.12	552.13	354.51	548.62	654.60	322.83	438.98	342.36	207.89	254.26	183.74	139.82	255.86	223.76	208.51	197.99	85.96	96.75	147.72	167.77	109.27	130.04	71.33	110.16
697			91492.69	394442.18	132989.84	147757.85	150780.93	73322.75	95333.03	84933.19	62988.11	147096.40	78761.14	51443.98	41221.09	32921.49	8206.38	4484.92	2574.03	1075.12	1347.90	1037.61	733.65	329.45	498.39	533.31	355.18	225.80	531.48	534.46	377.88	151.24	165.46	215.92	260.70	167.70	69.04	168.21	186.46	179.77	166.02	115.86	79.03	77.08	110.67	168.51	111.55	86.20	69.37
698			310662.93	548814.87	268163.62	241802.03	88426.51	61200.92	180759.82	119149.32	55841.22	29833.77	29847.56	62449.98	84695.23	70687.73	20953.72	3408.65	1886.43	1113.89	1390.07	1091.32	1265.85	966.41	931.39	602.95	350.76	259.85	301.68	432.95	358.20	654.75	361.75	180.48	236.20	237.52	324.18	194.97	219.42	340.29	276.03	106.99	131.35	286.23	476.39	364.48	335.81	101.09	108.24
699			45564.75	113158.54	43152.79	90364.13	156789.40	284099.28	154023.93	105404.54	123313.02	120675.48	239511.00	80562.69	99384.72	60385.93	8824.02	2491.07	2168.78	2572.70	2033.25	1053.63	1518.00	792.76	1017.13	785.46	630.61	376.68	357.22	742.63	496.48	244.62	155.66	220.89	239.25	118.28	128.28	151.76	86.82	205.41	171.61	86.30	134.57	97.77	148.40	153.59	96.91	137.20	100.39
700			2809528.25	5380995.50	645091.75	202797.89	251564.10	164614.57	89825.77	49607.48	26024.70	22268.91	25769.74	30855.05	51240.12	33335.11	8739.56	2932.76	1780.18	1292.84	1026.00	641.84	1281.30	1207.31	983.26	864.43	528.16	627.95	831.14	615.28	506.37	555.96	250.90	255.24	450.84	421.95	379.12	296.43	123.54	168.29	226.84	125.07	157.74	234.56	132.11	160.44	126.90	258.84	117.11
701			567672.00	926909.12	184455.59	86190.28	116369.93	76445.75	71887.88	102951.97	191828.29	153571.60	52680.35	60228.85	49455.10	89589.97	28158.76	5216.08	2566.69	2097.11	1489.09	2020.86	1024.40	297.89	668.50	852.24	737.54	326.12	171.43	298.61	230.21	216.70	435.94	274.31	173.25	190.71	250.21	177.72	97.05	150.88	191.59	193.63	189.19	128.97	137.17	117.96	117.16	58.10	146.53
702			664866.25	1385600.25	606298.18	54433.48	68973.53	124736.71	90909.05	80032.13	30511.70	72540.49	56856.07	49174.64	41750.59	26072.03	7669.06	2468.68	1725.23	1318.69	1036.24	827.29	977.77	1472.41	846.30	671.70	618.64	660.19	571.78	219.77	178.06	396.58	350.67	614.87	501.00	188.09	329.61	607.89	470.15	212.56	269.20	163.47	737.94	515.09	342.84	224.09	206.10	245.08	167.33
703			54026.80	161634.43	69417.34	225028.85	254228.34	113167.98	82231.85	231841.67	234904.10	132755.03	205764.00	184374.29	138584.15	23912.33	6966.17	1577.40	3482.68	2133.49	1434.46	519.79	1384.72	920.36	453.26	458.88	361.31	109.25	85.73	163.56	152.44	153.85	196.31	153.51	126.88	104.84	154.04	203.51	178.60	185.51	111.56	131.34	190.73	179.52	133.51	103.25	91.53	63.93	77.08
704			1083532.00	2120400.75	1106201.00	479304.62	763769.18	313760.34	51704.55	50341.03	73374.32	88716.06	104235.50	91712.16	91225.51	55274.55	8420.45	3408.29	2656.34	1114.36	856.09	454.43	957.99	1147.79	1600.22	541.64	538.36	398.01	718.61	881.62	954.79	625.01	592.28	361.92	363.82	591.30	799.24	464.11	222.58	311.58	449.24	314.27	321.27	598.29	435.63	147.86	191.22	123.81	166.42
705			207913.03	853643.93	200428.67	62676.76	101415.42	176494.85	136055.40	75636.27	108100.28	81634.61	96818.51	68143.53	26999.78	2992.77	1408.22	1388.20	1110.81	999.31	754.91	1115.92	1053.49	933.98	594.94	501.82	469.45	446.40	404.92	398.54	411.46	277.63	231.59	336.18	594.50	361.72	242.77	80.35	73.18	82.61	206.95	121.36	54.81	110.53	153.53	194.70	200.84	263.77	136.12
706			137882.93	1592160.37	612330.75	231507.90	159022.51	275454.34	306847.93	159056.34	52953.41	48453.05	70396.02	88604.26	66300.79	13118.86	2698.10	2263.34	1663.89	1263.35	650.89	671.81	611.53	511.73	593.89	659.02	731.39	495.51	487.27	310.74	392.96	612.16	551.21	199.31	185.26	203.31	340.59	375.29	259.85	179.12	225.20	326.83	149.60	182.59	293.24	321.95	285.33	282.51	366.65
707			778254.43	3734820.75	1840852.25	341327.59	145204.12	103786.95	93414.01	94016.07	78077.95	65539.57	98026.12	46075.13	158016.90	98819.25	15906.75	5864.37	3045.26	2680.08	1593.74	2118.52	725.18	2101.24	2374.38	1040.03	793.75	632.95	742.12	825.05	666.09	634.67	768.79	682.84	708.05	909.86	883.99	584.89	336.50	449.01	411.54	413.08	316.68	233.43	452.72	349.79	285.41	563.24	299.05
708			62126.50	894534.62	383083.25	97322.90	171406.42	145793.18	40800.60	93499.63	151345.76	81810.20	35347.45	60438.47	48796.47	21594.28	10000.04	2011.00	755.81	476.34	843.16	1004.89	1034.53	873.59	323.69	695.95	932.08	617.67	198.72	176.49	496.22	717.48	566.29	273.45	146.46	169.16	181.46	302.58	321.83	217.85	105.14	264.35	360.29	271.33	155.44	254.07	148.76	68.54	148.78
709			97648.07	305060.25	217264.07	114453.12	116309.50	85738.53	171918.95	163383.92	65250.03	127354.66	137918.21	106781.90	84935.41	22416.17	4763.21	1731.13	1241.36	876.74	1012.10	793.59	924.26	374.46	423.55	584.03	620.25	371.59	197.80	314.75	300.66	183.15	211.65	183.45	185.75	261.76	183.37	106.91	163.88	172.59	125.00	67.72	91.38	91.20	68.28	48.71	38.49	92.80	190.72
710			1527263.25	4830867.50	1109433.87	150540.96	114260.83	117562.14	121672.83	278016.84	191916.39	75385.78	74038.44	89192.53	50439.75	36722.92	17540.37	6678.80	3250.81	6130.69	6466.79	4610.81	2198.29	1999.30	1809.99	1050.37	576.84	3244.41	1556.69	4588.56	3651.08	3270.95	3187.40	1132.54	1257.62	1439.79	769.27	571.27	131.34	749.87	857.44	622.42	1389.25	731.14	821.19	667.80	259.50	455.50	113.20
711			14405.23	610984.06	370965.40	86925.75	43498.80	39454.62	34043.96	37030.12	42104.09	72758.71	117070.51	152994.89	109800.06	43064.85	7529.78	4815.10	2516.76	1393.27	576.97	411.23	1185.65	1302.05	807.33	804.54	427.21	350.40	544.16	377.11	408.53	365.64	373.21	199.90	379.28	221.81	184.90	89.44	215.27	156.25	86.51	211.32	182.95	162.71	179.52	164.53	44.45	68.41	145.21
712			9813.36	55082.10	33230.90	28023.33	74259.45	61035.60	54455.77	64628.85	88193.31	123695.02	178075.50	98207.11	80119.89	32398.20	10721.43	2980.64	1797.30	963.72	1096.68	594.95	663.31	673.71	1714.75	667.20	357.98	651.51	309.36	189.53	208.53	200.25	246.27	267.72	275.44	192.11	108.15	235.08	254.26	95.88	76.34	72.82	92.51	83.68	92.85	132.34	86.87	86.89	83.61
713			75974.57	113706.53	111640.57	213999.00	158844.92	153483.10	180280.20	252047.64	256358.98	80384.42	98208.06	60316.26	26221.77	9232.15	5492.30	1696.68	1415.94	1188.05	1190.10	831.96	534.45	246.86	252.09	539.86	496.84	324.83	309.27	258.08	198.55	111.98	165.90	153.53	154.64	210.59	138.95	113.82	66.66	131.32	204.30	144.72	144.08	69.15	60.27	94.57	132.96	125.54	64.36
714			3307646.00	7518843.00	2274243.25	216313.90	96566.71	38918.08	24573.89	38850.67	32075.03	54250.32	103140.94	67960.03	24306.83	10701.28	5125.27	3840.25	3065.52	2341.64	3596.21	1533.75	3164.07	1265.23	1254.79	1435.93	867.28	1294.61	1685.64	977.69	713.65	432.35	706.34	477.64	671.22	1139.03	1099.46	561.66	939.92	340.90	700.48	618.29	261.99	201.06	421.09	360.40	327.86	562.95	414.80
715			862083.06	2056817.87	425411.31	82085.09	45075.61	43914.84	42629.00	57406.41	31078.89	35661.18	32948.14	33669.92	17416.15	8494.49	3966.16	4101.69	2710.44	1503.02	1360.30	2037.40	2058.34	1397.05	782.20	559.36	610.64	823.84	1032.80	1040.22	772.13	373.88	482.93	342.99	552.80	450.28	469.78	491.70	408.49	482.37	535.62	161.57	186.39	401.00	435.97	213.48	220.47	246.10	428.53
716			51075.86	119450.52	87321.34	53582.46	102959.18	152261.07	72344.07	79373.79	220236.46	129324.71	67868.14	104557.06	64802.05	44646.14	3859.36	1567.03	1542.62	1101.89	1306.97	816.06	645.35	622.53	418.72	727.40	1022.90	568.85	387.75	296.69	269.33	207.54	219.23	207.74	284.53	139.34	109.12	107.48	148.67	135.71	154.61	130.02	131.88	157.73	42.53	126.90	72.01	37.25	96.63
717			76893.07	1639567.50	110036.71	87267.39	153640.56	105968.99	167747.00	22558.70	37356.16	19062.49	44813.17	80956.00	27662.10	3313.30	3029.66	1696.21	1917.20	1652.58	2103.91	1082.43	1206.89	1020.17	488.76	406.93	370.10	283.27	280.74	496.82	295.54	164.02	399.30	327.44	407.59	214.49	201.65	209.66	144.72	354.81	342.33	299.61	203.81	555.08	296.90	209.52	144.64	109.93	147.24
718			814466.37	5833953.50	1175434.50	130470.40	67356.43	131355.21	120396.47	58521.39	48679.56	43434.94	31000.80	13934.44	33467.78	13216.06	11419.96	7706.67	3058.11	7269.61	7958.68	5114.99	2866.00	2308.06	4212.14	3973.37	4587.29	2776.19	3239.16	2266.46	1549.64	1932.40	2729.23	3042.40	3032.58	3991.01	2188.51	3067.85	2517.02	1400.75	1826.84	682.97	1531.21	1692.32	754.99	473.96	537.53	791.38	949.68
719			17113.00	62526.18	127967.67	134580.45	20709.80	64626.46	94020.67	138577.40	162109.75	189724.81	77704.37	84336.39	37611.77	25192.74	12470.52	5333.00	1630.13	1260.78	1257.14	885.63	645.87	655.22	1630.70	723.07	333.02	263.39	161.54	308.02	299.90	260.28	140.39	248.33	148.88	300.05	132.91	153.92	188.51	79.30	127.29	115.82	126.41	135.63	50.26	95.22	123.47	155.62	110.75
720			81621.83	302027.03	193352.18	202785.85	273547.53	291280.18	125649.41	163182.78	184129.28	92020.43	73393.70	38469.18	45776.10	18494.03	6583.61	2793.93	1716.72	1872.59	1366.32	1008.51	763.82	580.72	475.95	451.48	434.10	765.31	635.16	409.83	325.88	273.78	120.36	172.99	217.02	135.49	159.97	202.86	148.70	59.89	103.13	182.26	109.70	94.94	135.80	84.73	79.35	112.53	127.12
721			37945.35	223186.67	330198.56	446134.56	185465.53	127316.60	74994.68	89437.04	64121.56	92794.67	75859.25	49599.58	67376.19	27398.57	3959.05	3912.90	3041.80	1517.97	782.12	844.02	371.20	205.00	649.01	520.98	496.32	256.22	363.03	244.88	197.70	184.06	151.76	125.71	218.07	206.98	168.63	118.62	124.56	80.84	89.96	145.32	114.55	115.43	104.09	90.06	92.38	86.62	98.25
722			1158837.87	4030184.75	739875.00	76917.08	67687.66	23022.50	54691.19	105344.51	96797.02	55150.57	31010.24	50747.25	67025.66	9456.33	2958.30	3149.19	2847.93	1710.90	1532.74	1264.87	2692.70	3169.78	4466.92	3991.16	977.36	1658.22	1051.28	2525.23	1271.44	492.17	412.77	1460.42	1518.99	480.53	1019.90	588.17	598.62	414.75	441.90	779.68	522.55	685.02	274.52	311.69	273.63	266.36	190.24
723			535524.43	1081779.12	205887.62	83737.67	151790.68	94189.47	135173.59	146658.39	91488.00	127359.70	153706.53	68627.39	78477.25	41567.07	5168.12	2246.26	1783.84	762.93	380.85	1427.11	1037.54	596.27	571.57	984.91	455.82	265.70	366.38	411.65	288.05	317.54	421.03	438.94	690.27	493.63	354.57	174.79	229.63	222.89	256.14	244.10	335.17	329.37	152.84	111.54	187.64	152.09	178.91
724			1259393.62	6856612.00	3051528.75	304274.06	35849.47	88501.02	55921.05	51917.55	24334.18	33126.76	33179.10	41207.26	52759.21	18405.71	6922.89	4004.70	4284.02	2917.58	3435.52	7412.17	2423.95	606.22	764.82	2403.23	1396.03	1235.80	2410.79	3448.19	1332.16	1694.23	1038.06	1589.21	2823.08	2667.46	2585.06	1921.53	1126.80	764.80	1610.61	896.87	435.47	1298.16	1103.03	907.87	250.55	540.40	1010.82
725			411733.65	2716869.75	1537435.62	506997.03	117184.46	57991.97	29782.00	26813.01	25251.79	40958.03	50701.63	68355.17	53588.91	12051.86	3835.76	5186.00	4413.98	1878.99	3256.41	2504.06	2058.05	1761.20	1683.05	1010.49	915.25	1452.98	1220.43	738.01	678.98	1094.26	704.28	782.50	593.07	924.57	747.64	1365.53	1842.12	743.56	471.82	642.08	1451.14	1517.98	655.84	1104.73	1222.15	493.89	277.56
726			32807.58	87290.88	153945.75	61193.80	53580.99	46759.44	30286.74	131947.51	221387.17	194054.73	137134.90	72941.03	27881.10	7423.05	2372.80	2159.89	1919.16	1018.85	1354.37	799.04	798.28	1442.48	1294.44	497.61	300.72	167.80	213.99	308.90	251.55	182.44	210.09	181.84	153.34	208.28	98.42	117.48	235.62	165.37	160.27	85.12	90.62	127.52	111.89	88.29	51.06	36.26	59.65
727			186218.79	1047808.75	299937.46	159224.09	20098.16	20563.84	20447.29	85747.52	103337.72	51837.77	43435.94	34877.42	14716.48	6895.24	3490.06	804.93	799.55	1364.41	1121.41	822.65	2008.44	1179.22	1537.85	1424.14	1091.61	212.73	348.49	599.15	1108.79	1072.06	559.90	267.67	230.00	531.93	893.34	1016.06	342.43	226.80	404.72	612.59	259.90	288.30	358.55	652.96	295.38	427.81	447.82
728			68777.90	379678.03	167863.84	64439.49	48475.27	95135.93	70013.11	39776.71	64749.56	103078.42	122737.35	138093.46	68076.55	17888.42	4537.87	4167.51	2657.49	2068.26	1474.14	1099.35	468.84	766.86	967.90	497.88	306.63	236.38	184.17	407.04	210.61	172.94	184.84	159.93	150.09	107.32	137.26	132.40	104.54	65.12	133.64	176.53	125.66	122.77	135.74	120.49	72.19	64.38	43.19
729			204039.37	514917.43	204507.76	197890.79	112567.01	153029.50	80367.69	70261.78	102408.67	60187.91	34904.30	26026.02	10460.01	2449.23	1754.54	1766.53	1160.65	730.77	641.81	673.17	152.94	440.25	753.27	696.73	938.28	386.84	478.77	223.80	373.09	261.58	346.08	296.13	412.05	395.18	291.18	150.73	236.10	204.35	344.63	270.68	179.23	137.02	198.30	113.45	107.27	96.27	110.50
730			53509.89	154751.51	48273.89	104244.07	173444.84	78298.74	116007.36	101735.15	57477.38	54164.97	34974.78	38502.76	21483.71	18263.91	3765.79	1412.54	1099.40	657.83	1200.29	513.50	493.27	458.15	276.25	534.33	297.96	219.62	260.30	185.71	155.06	197.26	171.37	168.75	122.07	162.69	112.49	230.78	152.11	198.32	176.70	127.25	118.69	131.00	180.11	145.39	110.25	93.70	96.78
731			637304.93	1703641.00	180280.31	136251.62	88086.45	73990.54	39195.62	19847.98	24610.43	22088.12	16856.80	26470.41	23893.14	13325.10	6496.82	2370.71	1960.60	1971.28	1000.09	615.33	976.21	473.36	348.67	185.58	348.33	448.31	365.36	378.63	181.76	193.71	177.78	328.34	333.96	377.29	276.90	147.03	194.07	236.69	491.28	427.15	351.62	259.47	323.56	313.17	403.34	131.03	256.79
732			97961.67	770968.25	462355.37	87828.97	45247.80	47585.75	120751.03	158482.14	126117.64	84548.79	46173.28	30094.17	15584.68	6518.66	2448.36	1811.00	1680.58	1184.72	697.58	1123.80	1034.64	1591.80	1132.80	926.22	786.27	1131.24	857.60	508.81	305.88	734.51	669.73	249.29	427.01	817.80	255.14	219.52	241.99	134.93	151.12	174.09	404.60	801.05	1160.94	730.89	128.30	291.86	455.90
733			335315.40	644598.06	287821.68	375800.46	300794.18	151006.95	155167.70	121441.70	103933.42	49777.92	40650.20	30285.57	35214.78	26169.34	5059.71	1096.75	776.97	827.05	1280.36	819.16	380.67	409.40	443.71	444.45	446.51	417.94	348.76	426.26	265.95	157.02	178.74	193.21	247.64	185.67	99.59	200.04	266.28	236.86	240.49	103.31	202.37	224.62	94.82	54.11	225.21	122.98	73.21
734			9774.30	66728.20	61947.91	91982.13	105802.59	79805.26	62827.72	226455.32	211863.65	226738.79	114399.46	62649.14	71591.51	28841.18	4866.44	5688.03	3976.78	1385.47	752.74	1466.51	1445.89	917.67	576.64	373.21	436.16	296.42	164.61	230.54	111.18	179.62	150.43	81.22	129.03	127.72	112.69	169.08	163.34	144.51	138.01	102.65	68.78	94.23	26.08	49.93	112.38	61.92	162.75
735			82329.56	404121.00	119107.36	51327.52	96171.59	310578.87	240461.15	172499.54	84430.50	41864.33	21794.15	35759.75	45981.64	14705.26	2622.66	2464.69	1955.14	1041.46	818.54	652.72	586.09	611.24	924.13	328.96	251.76	303.75	252.91	167.73	175.08	135.94	159.38	191.37	175.79	269.33	162.53	102.77	114.58	167.37	295.02	284.43	228.52	142.22	109.36	47.31	72.52	43.71	92.89
736			367438.87	725345.25	619418.68	159110.82	117412.68	65585.02	104755.87	91866.18	155001.87	145157.60	191756.62	152926.45	29101.41	11514.07	4005.36	3493.71	2270.44	2621.75	981.54	681.08	689.07	665.39	527.72	289.45	383.44	383.34	369.71	417.49	604.46	322.88	396.07	400.31	886.80	557.60	611.14	153.51	278.26	360.35	266.55	283.33	324.85	178.12	227.76	161.90	209.32	77.50	282.18
737			50822.59	179325.76	88711.74	103729.44	154136.96	176281.48	202972.40	111047.91	66579.33	110684.76	74177.17	59458.23	43194.17	13546.82	5500.89	1492.31	1100.68	1511.05	1063.64	646.70	759.49	680.13	479.28	307.58	312.37	252.12	406.69	173.78	135.66	155.74	154.47	93.42	112.54	116.32	109.12	102.93	168.86	118.76	61.53	108.37	120.11	88.71	99.81	69.85	105.20	92.97	62.15
738			57105.51	327677.25	165670.70	113902.85	148745.50	115912.10	144811.42	190312.17	117957.83	47696.93	64977.65	43784.10	34522.01	15755.31	5275.29	1327.61	1847.13	1023.77	1004.34	669.11	1357.70	302.10	600.34	720.10	582.42	441.42	423.14	356.58	390.48	423.07	150.82	216.10	175.39	222.42	322.25	147.05	258.12	256.68	154.28	157.91	160.67	366.78	232.10	83.35	113.17	115.67	57.00
739			121587.03	330473.21	116041.87	73618.53	77846.62	67039.71	106999.96	99590.65	128980.26	99874.52	38951.65	48156.40	44937.91	8220.29	4053.11	2300.84	1718.54	2127.76	854.03	608.81	864.13	1093.84	697.97	813.80	454.20	393.98	283.79	501.67	316.41	220.83	202.69	202.80	134.00	98.44	108.25	153.78	228.28	224.53	177.75	280.65	288.53	325.01	176.22	67.28	45.33	66.43	68.83
740			291308.56	533406.25	216224.56	150589.95	111141.73	107051.21	30978.97	93952.02	63539.36	115603.47	138352.75	30654.05	9183.57	3079.49	4407.66	1975.95	3170.44	2739.34	1429.09	571.09	747.10	438.80	755.68	548.84	183.23	270.96	392.67	276.41	145.22	168.33	150.10	254.29	111.27	424.00	346.27	123.33	163.28	123.99	95.72	308.43	305.24	113.46	125.86	122.90	65.96	76.68	82.67
741			338157.93	1738741.62	199290.92	95641.74	41759.00	24844.17	32214.01	31221.11	21966.73	9675.41	7728.85	16760.25	8514.20	5764.18	4960.02	3931.31	1499.66	1019.13	2270.39	1190.10	1886.75	1259.39	1000.55	744.17	1130.05	3560.11	698.63	1941.39	3090.16	332.75	970.88	965.22	864.64	1257.78	1267.67	877.32	662.77	1319.14	1159.77	754.41	346.64	927.86	428.01	626.44	330.65	1199.01	1032.30
742			1473143.50	5872018.00	5851245.50	486769.87	48649.39	19120.98	20624.32	23634.61	27436.40	37612.81	39613.70	42178.81	34102.41	13377.13	9947.38	6673.70	2588.75	1508.90	2021.30	1661.29	4771.74	8912.01	7840.88	4891.00	8194.56	5388.08	4464.34	2088.33	1662.78	2103.70	3699.52	1853.07	2026.74	2488.84	2287.74	1124.90	1856.62	1715.85	1649.34	524.15	738.35	573.99	1558.22	1027.11	578.26	327.79	481.62
743			45692.41	325329.00	326347.65	83993.47	99085.49	165946.20	138164.17	57691.35	60389.22	43524.84	43248.18	65923.51	60872.38	15058.94	4223.12	1001.48	1174.85	888.10	1428.61	951.71	772.14	829.86	660.87	501.46	370.14	167.31	101.11	182.27	252.90	107.95	124.62	35.67	128.53	107.81	98.07	65.61	116.49	124.50	129.99	77.68	73.67	121.44	124.26	100.12	102.91	97.64	91.65
744			48535.46	1247023.25	381067.68	185548.03	205303.81	158359.45	117281.89	123977.34	46993.69	5875.55	40424.46	63655.67	23848.52	5676.45	3758.92	3126.49	1576.13	1293.77	1473.55	1315.69	778.07	527.17	886.46	517.58	262.02	281.68	246.21	352.66	206.84	154.06	179.71	315.50	145.12	265.60	465.38	209.79	305.22	256.55	137.42	301.04	340.45	289.18	45.13	125.41	128.49	68.10	72.24
745			1697350.37	2720815.75	380486.59	216199.59	45373.87	95254.53	54490.61	44713.45	34913.87	45613.89	39152.67	61683.57	35249.47	7544.16	1981.57	2205.38	1293.27	742.92	1183.35	782.16	984.96	762.09	644.62	498.89	251.80	181.56	73.14	158.03	258.61	409.09	427.78	430.77	351.31	448.21	361.07	467.53	436.82	456.09	264.47	313.43	301.14	248.85	245.74	109.55	193.48	221.36	187.51
746			196626.59	371240.09	258724.46	274142.46	85482.29	47311.53	47289.26	47061.73	62729.83	103423.13	218220.14	146874.45	94978.67	20232.55	3705.37	2312.32	2088.94	1161.62	1729.67	972.50	668.79	981.84	869.57	592.97	489.02	280.43	316.37	138.71	227.89	152.43	190.83	202.61	190.24	232.34	268.89	153.69	107.85	189.00	101.12	155.99	381.71	280.65	154.34	113.48	75.42	131.42	86.76
747			169255.51	351002.15	134401.87	195099.09	124366.48	80636.74	55265.72	51814.90	79839.96	65226.60	61758.29	115403.82	87142.82	19658.51	3677.33	2970.22	1676.72	1688.29	1855.43	1588.03	1744.84	770.36	956.67	262.58	285.89	485.78	489.35	291.19	385.08	436.09	195.68	303.21	224.30	229.51	141.03	322.33	429.45	323.93	238.74	119.08	291.02	150.17	123.01	85.88	257.10	142.46	136.96
748			626596.25	2634549.75	225666.68	225019.29	213801.70	89323.13	77223.15	39128.73	20610.08	18910.02	32912.42	64463.35	39490.94	7018.49	2752.01	1157.77	2437.90	675.18	1367.93	1251.99	996.10	850.65	317.18	395.40	942.69	1177.48	1002.34	891.67	576.90	407.59	285.67	485.72	1324.19	1731.06	606.24	505.83	512.42	503.63	496.79	350.35	845.25	631.09	830.91	704.50	610.78	601.40	297.30
749			20838.92	141978.81	77122.50	86086.25	129286.52	97082.41	46004.39	106504.71	95406.55	76666.75	60972.51	63200.03	34327.76	2551.45	3174.80	2871.21	2196.47	586.53	590.87	598.54	592.30	257.47	461.53	855.79	288.64	394.75	367.97	208.62	206.00	179.30	200.94	220.19	236.35	152.39	214.55	115.42	110.24	113.37	126.46	198.33	131.31	189.02	103.00	92.62	65.77	96.62	22.11
750			162157.75	335193.34	154357.10	115838.67	112870.58	143303.46	136937.04	63324.72	57534.13	59134.79	68225.14	114764.95	78594.17	25487.95	3436.10	2561.77	3757.60	2849.65	1183.55	821.02	785.98	658.82	1048.11	738.23	299.67	125.47	345.02	290.60	244.21	273.46	291.02	176.67	186.67	121.85	149.38	254.52	126.28	133.96	188.48	148.16	89.81	92.65	142.27	134.22	146.14	131.99	62.64
751			76153.87	379742.87	434352.62	358717.46	260627.73	101010.22	50254.11	21778.27	17893.82	33781.50	45792.86	39477.26	46914.87	13747.72	4202.83	2560.00	1617.64	937.42	725.93	660.41	217.59	636.81	614.91	347.69	185.75	145.71	229.52	453.19	562.84	296.42	209.71	224.97	177.22	129.67	123.13	116.30	170.48	163.28	110.12	108.84	67.76	69.36	127.93	97.79	109.73	52.82	85.71
752			210344.62	741536.12	203396.81	76401.16	74570.78	91626.85	131742.00	116125.56	22639.83	33604.05	26020.96	37556.44	23991.46	3170.86	2257.56	2998.69	984.85	566.04	688.69	419.82	610.70	527.37	465.75	227.71	242.45	334.62	432.74	290.32	293.26	182.90	159.88	233.39	250.52	225.12	115.51	102.16	135.39	112.29	84.94	99.82	122.50	86.26	48.21	66.15	121.97	151.25	84.32
753			15197.98	77693.97	87862.90	80066.00	67643.53	118307.69	254114.48	118439.29	88452.14	73416.39	34244.14	17709.76	25320.28	7696.42	3971.02	1179.55	630.09	1218.32	1071.91	1096.28	434.50	396.80	515.75	522.88	408.38	168.73	61.38	151.40	114.34	99.43	148.03	150.68	122.77	139.40	131.41	129.66	219.18	123.24	115.30	96.35	113.23	114.64	39.40	69.86	54.28	68.00	57.81
754			173546.75	384172.65	167134.01	30260.04	36368.25	43722.79	66669.66	50903.04	34250.36	63279.17	51462.04	55992.46	30292.16	10063.95	4501.24	1304.57	825.11	1273.55	1704.91	961.21	1706.61	1128.93	1535.60	891.40	873.02	414.17	1075.18	1643.10	420.78	724.87	533.75	310.04	182.50	250.85	327.21	119.75	154.25	543.34	354.18	87.43	103.64	93.86	73.43	284.10	131.41	258.67	137.07
755			413837.43	1663608.87	1622500.12	359271.06	79128.30	42612.31	18663.01	89651.96	52934.28	33735.83	45404.17	65110.99	29512.40	3942.21	1691.08	1342.29	1471.76	1649.56	2050.83	3116.31	1369.18	831.82	816.23	588.42	620.98	1440.02	1430.43	667.90	651.44	610.40	992.71	802.39	349.62	290.60	152.13	594.28	640.13	256.13	202.45	240.70	562.50	618.43	404.09	296.93	434.74	297.52	98.88
756			361495.37	817678.12	807866.75	228339.87	99856.70	84871.02	51464.88	50196.10	41594.04	24366.81	63837.94	94977.16	80362.14	23541.84	7773.11	3011.35	2113.18	1523.15	1035.55	867.84	769.32	937.99	749.26	835.38	949.01	1191.93	956.58	342.61	200.40	188.36	314.62	365.98	132.49	282.58	205.62	154.00	324.24	206.47	182.15	273.18	253.26	182.56	305.50	226.72	239.43	207.83	173.98
757			58940.21	139550.64	141888.45	106508.86	76813.58	74796.68	138647.64	130586.25	66800.32	105597.30	96278.02	40068.46	45474.32	10713.14	5924.03	2578.87	1892.82	2131.85	1617.47	1090.12	605.02	485.24	354.23	435.20	356.59	375.35	246.40	144.68	257.31	216.69	209.94	160.46	104.99	188.52	195.74	119.31	102.27	113.42	159.32	100.01	52.26	21.70	96.24	163.70	96.22	142.65	67.75
758			182562.70	1325703.25	563579.31	194460.59	82785.28	101511.60	41399.61	23591.31	15093.12	11633.67	39510.10	54378.63	20857.77	6810.57	4373.22	3171.52	2089.33	757.39	2043.54	1407.76	809.05	621.11	349.02	1037.28	1455.05	576.83	720.13	1427.69	966.49	349.05	282.60	267.68	262.77	184.58	226.42	148.30	423.24	459.44	279.13	251.51	326.48	219.05	151.97	235.99	494.10	333.05	268.33
759			47144.80	264649.21	75992.26	76756.64	119414.83	87406.40	145730.90	98361.93	80016.44	65134.68	45334.37	77671.42	49879.24	7866.04	2943.50	2579.55	1494.23	1304.92	774.76	427.45	212.49	530.64	549.82	468.86	532.56	395.51	289.29	198.38	187.05	105.47	111.41	250.53	119.77	72.11	183.68	132.52	84.14	108.66	97.48	121.43	181.41	132.63	78.31	78.10	64.63	93.21	130.47
760			769302.37	2360455.75	479904.12	77911.83	76014.50	101625.50	93758.17	137240.67	87390.65	42129.24	60385.66	37371.23	8146.64	2241.07	1069.56	1894.31	1104.78	623.12	675.29	835.69	616.30	293.41	270.23	290.02	245.89	390.56	304.81	404.95	319.91	298.79	213.78	168.75	303.28	346.16	280.56	220.00	267.67	176.05	356.31	601.01	537.77	192.36	76.51	52.88	195.72	182.90	80.53
761			131324.95	964111.81	168608.75	94540.20	71455.07	76772.69	72938.39	36043.55	26825.76	14373.44	20136.57	45342.41	19361.48	7868.24	4275.03	1542.85	1816.77	2329.69	1461.02	1350.87	706.06	1046.35	1032.47	662.99	1231.31	414.58	420.15	310.05	279.22	610.48	578.59	525.75	184.26	372.69	266.30	275.95	542.85	489.60	339.35	228.16	248.43	214.79	151.81	249.23	259.66	75.17	271.73
762			1995763.50	3433674.00	671904.81	133066.68	107898.44	101354.53	36691.04	41717.91	33918.97	20509.14	16598.83	35509.16	51551.25	20207.34	2308.72	851.32	1122.15	761.17	539.51	1110.43	1210.51	1281.11	530.14	907.34	1022.23	411.82	324.14	392.73	200.85	342.69	600.19	669.62	578.66	361.08	226.53	247.04	153.94	286.50	168.26	224.56	281.23	531.38	350.81	173.67	124.77	211.56	394.25
763			10602.19	48767.85	72586.97	63612.10	90090.91	118074.75	138521.14	231087.89	81104.00	42085.58	55267.80	32612.51	18198.12	8420.35	3703.42	1291.78	1141.60	773.60	966.57	1067.92	1270.07	770.85	287.62	191.00	239.08	126.21	237.02	255.42	245.78	226.46	90.48	124.33	114.19	120.25	133.28	90.69	106.06	112.12	110.69	96.80	118.04	100.24	64.45	93.27	60.13	96.40	77.59
764			517821.90	2097005.50	1954624.75	285830.50	160206.50	149961.78	176598.26	127108.04	44132.26	21642.87	38906.50	23953.47	9387.15	2025.47	638.36	1353.64	1010.03	740.77	198.93	290.31	302.46	982.65	526.20	297.38	594.25	513.93	429.69	412.59	244.45	162.00	103.54	259.64	246.08	216.46	192.79	141.27	314.68	295.84	199.55	178.68	219.08	177.51	261.49	215.40	114.59	201.94	160.83
765			480290.34	1642134.00	731468.06	153116.35	51823.32	40269.99	81538.52	32291.27	42313.55	51405.57	67976.37	41365.24	10698.93	8262.31	2801.20	1295.31	699.97	620.59	750.65	762.32	582.95	330.66	297.30	375.54	379.73	711.42	555.64	611.79	530.11	306.69	217.63	250.72	286.70	342.32	241.03	486.21	397.00	157.64	163.79	250.12	148.01	222.27	368.54	171.57	228.62	182.48	65.83
766			31058.33	90638.78	64744.31	120322.14	123787.11	69760.29	36429.66	39759.35	30365.17	35656.03	50139.06	43382.08	64396.72	11354.31	3494.45	1682.36	523.49	493.64	463.43	633.66	577.18	628.16	388.14	248.49	191.94	174.06	105.08	191.54	170.35	110.81	111.02	150.12	153.61	64.64	131.01	149.40	85.94	111.05	111.10	131.84	111.15	72.56	63.35	120.09	99.78	60.16	47.86
767			447382.03	3816881.25	1040527.12	233912.01	31919.82	42125.89	28050.41	26223.43	27222.82	26428.89	26172.55	40620.20	15228.53	7491.39	2593.49	1549.76	641.58	922.09	2070.62	995.17	1348.92	1283.32	951.50	823.51	932.87	877.72	559.45	278.45	714.04	554.95	462.73	634.78	767.36	410.80	326.70	551.14	349.16	245.30	486.27	426.74	356.06	518.71	377.66	297.09	278.47	204.22	235.29
768			174368.73	602645.68	682721.75	164731.98	68773.46	150684.43	109385.68	51523.12	45812.71	45009.34	54409.21	135147.95	111936.29	19941.03	4243.50	2720.97	856.07	707.10	439.71	540.40	826.11	788.33	893.46	562.98	854.38	607.04	520.94	322.76	305.85	360.73	343.98	244.62	85.43	154.65	190.01	267.30	216.12	157.41	103.45	68.37	180.67	201.78	159.42	136.99	124.78	155.47	197.56
769			252886.40	753578.62	223387.31	165606.32	64139.12	27517.31	39684.67	35783.60	29849.84	54792.40	38499.65	25427.02	16033.45	2327.11	1289.15	863.89	1174.37	1033.38	696.88	607.58	607.95	483.27	371.36	388.84	304.63	299.62	126.52	195.13	193.76	228.62	194.30	266.66	184.77	148.01	167.16	138.40	82.82	117.80	108.42	123.50	67.37	87.24	202.03	174.70	26.71	61.58	85.22
770			909335.93	3813200.00	475399.56	77114.29	88846.42	32849.26	54385.81	47289.51	54176.88	36022.11	51115.17	27506.77	7506.74	1643.52	1474.21	2683.19	736.25	633.82	1236.46	399.53	673.44	1509.18	2086.75	776.12	425.53	724.12	221.63	227.27	308.25	260.92	626.61	245.91	360.46	611.46	399.48	261.36	427.63	531.33	289.67	451.07	142.66	209.71	258.75	692.48	255.55	289.40	133.29
771			335344.53	1704297.50	637572.31	312129.37	338988.62	199937.00	72979.08	56365.12	29861.04	45933.90	36710.48	29085.48	16637.73	4758.51	930.73	655.57	1221.95	492.34	498.43	622.44	685.35	323.49	355.52	469.46	179.28	290.31	254.76	226.64	183.66	194.39	65.20	170.51	190.40	142.00	145.01	100.71	240.37	119.85	149.43	133.18	186.65	96.18	82.61	124.83	109.31	152.87	96.96
772			139791.39	641637.93	294444.06	74856.42	21970.71	36353.54	126042.78	129993.21	35607.22	42575.37	30345.31	44822.16	42927.44	9781.12	2139.95	1627.17	1276.62	1589.07	1521.53	1569.63	1180.33	961.37	816.45	471.22	202.69	450.10	398.11	200.18	400.46	295.66	345.03	364.04	253.62	136.54	78.21	208.22	241.39	137.85	196.50	128.59	115.10	108.42	72.40	51.08	100.81	109.84	83.50
773			13806.46	81103.39	51827.03	68393.47	159664.07	170999.28	154391.39	116670.27	55372.78	25255.49	37405.76	33001.57	19612.97	5660.72	4303.08	1571.12	578.90	606.87	555.28	337.11	297.11	408.06	215.43	319.69	309.05	407.84	180.49	191.54	136.92	173.96	144.18	57.33	100.72	30.15	134.96	113.93	72.81	99.79	48.83	97.45	52.78	73.28	73.41	61.42	60.66	44.83	61.74
774			385788.96	3548735.25	990883.43	101002.78	43026.04	108924.42	89639.04	44142.80	77106.03	94440.03	56371.26	91414.79	92008.25	15537.69	8069.54	4194.56	3477.29	1808.40	1102.92	1172.01	839.47	767.74	938.62	658.87	559.33	282.19	299.69	321.11	755.70	548.81	885.51	668.61	684.38	428.01	189.77	201.76	328.08	196.39	256.69	89.42	180.64	155.91	83.38	244.83	122.95	54.91	110.29
775			703801.06	1441823.62	539583.12	254391.70	143740.68	74721.24	54535.00	76246.37	58269.00	29698.98	40077.62	30983.06	7833.72	2633.24	1394.60	887.40	1178.62	1741.01	1607.26	1076.08	918.35	671.27	1741.53	1100.92	450.56	626.67	578.24	799.53	665.17	476.89	241.72	401.56	444.46	351.42	366.37	257.66	212.56	158.10	292.11	231.13	133.31	111.54	96.32	102.10	86.06	46.72	72.32
776			117327.44	338195.78	269419.21	81836.25	143572.59	225680.26	178462.81	107912.64	101858.96	70338.82	102341.52	135225.50	39235.21	6534.62	3072.86	1941.03	1315.31	1256.13	1052.10	1109.96	403.63	355.47	506.29	320.27	384.39	420.53	309.98	329.20	406.64	244.04	206.41	157.67	336.12	308.28	521.55	194.42	96.96	190.13	139.11	133.75	213.79	167.91	71.64	132.54	78.70	71.37	92.67
777			443237.25	1536405.12	320608.25	158546.37	170664.57	75935.53	31488.83	44769.87	42713.05	27763.12	20141.34	54662.22	48472.04	5760.20	1787.38	834.68	697.85	677.51	1147.93	1002.66	702.44	601.46	364.86	273.28	263.40	550.91	289.61	188.70	245.17	253.99	336.95	387.00	108.79	200.58	183.39	207.75	476.79	384.72	146.98	176.20	237.05	138.09	111.68	107.35	150.62	312.39	76.97
778			34222.72	136562.26	123463.75	86683.82	31671.84	119347.54	175452.84	110343.07	79306.37	51382.04	76556.99	64168.11	29175.72	2960.79	2058.46	3090.51	1427.19	1004.12	602.22	712.40	521.78	572.37	1411.34	934.70	831.27	441.29	318.43	170.97	180.95	187.89	204.53	126.36	93.15	88.31	179.60	205.65	208.55	110.56	142.83	193.71	189.05	134.51	119.75	153.74	141.04	84.09	51.50
779			42669.87	200551.71	286112.87	337758.31	296759.31	184953.43	140187.93	109741.96	47575.32	20087.28	32542.07	38795.80	23607.31	8770.70	2723.66	956.31	1085.33	503.83	392.07	548.88	768.80	688.80	413.28	208.42	202.45	370.20	284.64	236.26	287.98	146.46	130.28	88.78	367.90	296.69	251.69	183.86	77.76	168.83	175.80	78.43	190.40	168.04	87.36	100.60	71.09	109.14	56.85
780			167059.07	1500233.00	241068.64	63227.17	41631.98	33708.11	40425.97	27678.88	22035.32	13863.62	27446.70	32202.89	10346.17	3942.21	1224.48	648.54	2055.55	1213.77	1279.40	1404.92	810.02	1078.26	1485.23	956.95	342.63	686.14	1775.40	1185.32	904.09	790.98	1139.22	628.39	1187.33	935.99	477.08	593.13	434.83	350.67	197.13	554.95	285.13	334.52	374.50	352.20	526.01	220.45	402.15
781			247367.18	787335.31	338539.59	97508.07	36490.43	51081.25	94419.44	187796.57	125617.11	138988.06	116845.39	56018.60	28897.10	5923.18	1467.40	1887.64	2522.49	1038.40	1007.71	1480.28	547.60	641.59	446.39	388.81	322.00	287.92	235.01	532.48	359.63	179.35	229.27	245.12	157.92	165.42	159.26	126.97	113.96	149.12	43.83	98.75	130.95	123.83	130.41	38.92	121.44	171.19	189.86
782			598183.68	1339809.50	395916.21	156687.98	186952.34	83565.71	64929.76	32948.99	26274.26	34125.45	40774.71	31405.81	16747.52	3608.67	3662.97	2870.94	4949.40	2393.11	1711.45	895.62	1563.30	1095.40	487.54	1122.48	1373.80	410.63	1463.08	3811.09	2042.38	805.62	229.43	892.55	425.57	1402.28	1045.12	184.90	354.29	750.47	414.79	558.94	1558.24	1132.91	426.30	530.37	691.29	172.85	210.34
783			156327.35	5236338.00	761871.93	27356.51	34243.38	16922.31	16200.66	20677.98	17236.95	16348.79	12229.00	6031.06	3117.63	3974.56	3632.65	2478.89	2133.32	1653.57	754.83	1011.83	1086.03	1587.93	1898.56	1172.56	1555.67	987.44	376.17	709.04	299.93	730.59	834.60	717.25	725.63	914.29	562.28	493.90	515.49	557.64	269.64	457.88	547.96	259.44	323.53	598.08	401.96	423.36	455.85
784			328937.59	8299715.00	530563.25	107396.68	105538.95	158168.96	60130.73	43717.47	22380.51	17012.76	23813.35	30268.69	13989.20	4233.79	289780.78	1269.86	751.03	1970.35	2724.62	542.05	434.59	663.82	344.07	926.58	322.01	1129.56	1383.86	758.56	227.92	808.87	868.47	348.84	77.98	587.91	123.41	371.30	809.70	152.17	178.16	107.57	857.79	1448.43	139.95	165.39	203.50	653.83	485.33
785			9480.16	277537.71	192951.04	168420.42	167669.73	110176.35	69215.40	35914.94	21061.70	31612.41	53166.89	69594.64	17142.79	2530.35	1448.37	1907.20	1484.43	516.02	291.10	320.65	502.18	756.96	567.42	305.94	281.56	390.28	322.30	182.17	174.42	213.59	175.85	136.95	107.99	185.76	200.46	178.30	172.34	187.16	142.80	113.97	171.91	212.30	170.04	115.84	60.89	78.23	81.85
786			44408.77	2539912.75	913466.75	444219.65	339580.21	159443.96	58555.44	25658.78	23826.76	36939.19	44555.20	40934.03	13991.06	4220.34	1896.66	870.95	861.79	919.69	1035.38	707.76	533.99	550.32	484.89	368.44	200.38	398.37	645.51	226.30	154.59	192.41	232.39	189.78	219.26	222.65	175.69	284.72	411.62	355.96	258.48	360.77	308.42	280.91	293.64	172.19	132.60	146.54	194.94
787			389769.06	870828.93	144267.96	109775.41	130159.66	48247.57	58243.56	113786.01	99859.70	76871.37	84163.93	82478.27	29231.43	5858.40	2984.71	1942.01	1645.90	1097.93	217.74	395.54	705.64	508.99	203.92	322.95	398.61	279.72	223.50	190.45	186.58	266.62	301.82	290.69	287.41	247.47	105.89	118.02	149.47	110.71	60.65	133.31	134.98	148.79	72.03	110.76	93.05	76.15	56.11
788			152208.01	936431.56	109878.07	44351.81	68192.17	70209.37	30615.17	38792.68	31684.84	13218.61	15369.25	20947.52	5373.06	1939.78	1071.64	1231.59	1236.16	1051.01	388.57	238.56	190.01	458.55	838.76	399.40	151.41	249.81	210.74	478.27	295.60	133.54	271.82	375.72	392.47	131.51	64.27	170.09	289.92	285.51	101.79	95.07	138.51	143.49	168.59	170.47	122.48	90.69	90.02
789			149345.95	438973.50	164957.18	57455.63	45011.29	45372.34	94651.66	62016.10	24884.56	31451.62	103213.95	78687.17	13686.99	4119.52	3901.03	1679.05	862.59	696.51	1480.01	847.66	467.02	266.39	264.73	316.97	189.38	283.68	287.01	268.47	276.73	463.66	179.14	211.50	186.80	166.18	257.80	149.44	126.03	108.68	159.25	78.56	104.74	119.73	69.45	57.36	44.58	70.53	104.84
790			3448982.50	11317132.00	5713062.00	663657.00	54991.00	78198.18	37378.39	49346.69	104333.44	105888.22	75772.34	95211.11	45344.52	26872.45	10998.70	4537.58	6243.31	10510.05	14760.51	17213.35	7381.86	1731.45	1996.13	1831.08	2215.52	15588.51	18837.90	6981.38	6890.61	14640.45	10252.76	3078.66	593.34	1479.93	3940.69	2407.01	2888.35	3038.02	6065.08	6134.90	1130.03	944.84	442.65	6992.59	10516.88	6651.13	5486.01
791			1457194.75	7643813.00	548830.81	152738.79	55162.43	33963.97	30012.32	19262.06	18003.02	13346.75	21580.48	27639.37	10954.17	5182.58	3835.96	2576.68	2843.77	5698.96	2928.99	926.03	1562.31	926.48	3409.37	2370.78	1767.73	767.07	1913.08	3066.18	3139.02	3634.14	1977.85	1959.28	1557.42	2545.52	3129.72	1844.19	1687.58	2893.96	1360.57	806.11	978.34	919.74	643.99	357.28	802.44	1076.87	262.06
792			80695.64	435185.50	111382.14	79814.17	132746.73	209037.82	90008.45	39606.41	31407.05	27887.50	32400.98	35479.78	21742.94	8047.20	1754.00	2027.96	1726.55	1728.02	736.30	411.34	267.15	345.37	285.42	278.23	100.51	139.49	186.82	143.08	181.50	156.99	122.17	199.41	138.82	216.25	181.07	127.97	131.06	104.35	86.97	95.57	147.28	112.59	142.98	135.23	139.14	80.68	66.99
793			118141.34	389374.43	357177.68	262271.87	370127.65	111847.92	62996.16	78411.66	63745.82	18114.97	47894.19	44197.98	16885.23	5060.02	3526.73	1611.67	851.50	534.74	670.29	657.65	744.08	544.86	491.49	295.44	211.37	206.56	175.53	89.59	149.90	172.79	108.12	122.51	128.24	82.38	128.18	152.80	108.90	74.38	122.93	111.16	56.66	70.48	127.92	72.46	56.60	35.54	43.03
794			40000.53	112822.08	30784.43	84427.08	245040.01	212886.98	134793.35	60029.57	31189.51	34347.34	108679.65	69670.71	16738.22	2602.15	2119.57	1501.59	1014.05	1131.14	496.57	493.88	492.01	515.10	446.95	384.21	271.73	102.19	85.05	125.90	84.05	164.76	101.18	74.55	124.37	108.43	123.08	141.53	61.38	70.39	109.42	86.90	104.23	97.76	104.93	53.09	56.25	43.62	44.62
795			17384.69	828237.87	374617.43	54405.81	54769.40	41282.09	99651.21	118298.14	198739.03	97377.71	53016.04	131426.17	38144.19	8807.19	2008.35	1692.62	1870.00	1628.49	1339.87	1162.56	1024.84	377.57	303.89	330.21	361.68	646.82	419.80	383.38	550.32	299.82	154.99	133.04	80.01	76.06	111.48	99.56	91.02	167.96	159.31	120.60	186.64	243.11	125.17	149.26	173.97	141.95	46.95
796			18705.63	74786.63	40538.60	23097.60	30513.14	102060.07	221168.57	164081.06	160296.75	88390.19	47726.42	35364.89	7176.95	2093.67	1374.03	849.15	660.33	581.34	543.69	366.57	374.83	443.25	294.84	306.17	455.38	263.05	278.46	129.44	127.89	183.40	93.66	133.27	74.11	125.83	82.40	101.46	44.20	102.53	92.13	76.07	80.57	58.61	80.52	41.16	47.44	81.21	158.49
797			16149.90	65566.79	116855.11	80726.39	90391.50	94424.81	243953.64	266533.40	100284.34	50436.56	20578.39	27905.24	12447.03	4529.97	2543.98	1381.90	705.62	911.81	571.88	618.24	537.38	647.47	372.13	297.32	429.23	269.99	243.73	281.50	160.95	171.48	187.08	337.00	158.53	150.05	172.10	152.05	114.54	98.76	117.29	145.45	86.43	103.76	87.08	149.60	95.46	64.03	75.46
798			87812.06	824281.62	456256.84	212265.12	72101.52	54558.93	87712.17	72139.52	50566.34	23704.35	36512.74	57456.14	15891.92	4054.67	3976.47	1251.37	1407.01	3241.37	1303.37	449.74	194.06	385.04	1265.07	1137.25	378.22	1438.27	809.88	254.03	580.20	621.62	484.80	238.86	313.05	443.24	755.65	592.46	638.71	447.22	392.54	318.86	173.29	225.85	281.64	248.82	356.12	312.82	115.33
799			66113.81	284149.71	195324.31	221993.09	167741.68	96582.64	113205.47	112010.88	66152.30	41280.78	41017.59	38318.51	12921.35	2971.15	1321.27	1177.23	688.99	574.98	649.66	406.36	553.55	403.82	305.58	380.98	118.59	124.17	241.85	300.33	452.23	293.45	117.91	164.09	103.51	127.58	113.84	120.96	163.93	160.68	168.70	173.70	119.39	95.00	103.96	87.47	136.80	110.51	78.75
800			220885.53	634295.31	560440.37	184764.46	66552.97	67262.82	41518.12	29767.68	39165.39	49473.99	47425.95	50546.27	14026.31	5457.63	2573.62	626.81	1324.10	1213.40	462.74	467.56	546.88	556.73	385.59	306.66	354.88	419.83	156.69	177.17	192.66	210.58	149.72	131.14	166.27	238.19	117.10	68.60	94.81	115.49	142.99	109.60	112.34	114.03	135.19	110.49	60.10	49.07	75.11
801			209469.85	5416455.00	476309.56	58564.56	29468.41	54276.71	37398.28	47615.62	23417.68	18341.22	28568.63	11665.16	7218.21	6823.50	2413.57	2500.04	1830.23	2375.53	1227.05	2335.72	1942.93	1693.60	1784.22	1553.12	1086.38	1481.22	1388.70	2807.40	1898.89	1738.19	1300.06	1549.11	866.66	1621.34	1887.03	2651.72	911.91	1470.81	1319.72	725.48	1089.27	1323.09	594.30	640.95	882.15	1242.77	863.07
802			69632.29	502086.31	267219.87	226479.26	105795.00	62773.00	43569.67	40924.03	22471.28	19671.31	17485.07	11742.41	6015.46	5949.41	2339.88	1421.39	2002.83	1117.29	467.07	238.58	715.11	632.93	374.74	707.17	802.25	378.55	301.60	239.65	307.06	344.35	292.75	174.58	263.08	250.41	89.09	87.73	207.33	174.86	241.73	145.94	259.19	160.55	99.09	119.27	61.14	100.54	94.66
803			44594.71	75405.27	36261.24	72448.80	125246.50	137072.29	131228.20	101358.91	66229.67	78666.19	69577.55	61786.71	26734.67	4699.34	1939.86	608.56	665.37	684.05	594.89	407.79	215.79	218.50	259.96	149.20	309.78	336.94	142.59	171.22	170.38	154.98	236.45	233.07	126.37	93.72	51.02	114.59	156.38	110.22	145.33	111.66	98.79	95.63	41.46	37.04	65.77	46.62	45.28
804			62037.41	119717.55	79105.51	47317.70	35123.09	92449.82	116381.26	186884.96	171139.14	97446.52	49543.68	37264.05	11747.77	4342.35	1534.47	1968.40	1758.87	684.27	493.93	490.81	574.27	209.31	297.20	295.93	214.57	273.35	193.54	182.79	187.42	139.16	137.91	164.75	98.99	74.81	78.56	124.26	107.84	91.43	83.67	81.26	91.84	75.82	75.57	61.35	125.33	62.44	76.19
805			3656851.00	7503237.50	1327106.12	129894.82	138079.89	49706.81	20973.91	24046.99	14992.65	34381.08	60727.21	33857.58	25840.34	15331.11	18305.66	22770.59	15926.73	10220.20	11914.10	4614.80	5077.10	8555.46	6391.90	5852.98	3532.31	7723.47	4611.30	3210.82	6294.40	2974.92	4271.23	7230.01	9396.56	7353.44	7615.78	5351.00	3240.24	2436.53	1981.07	3192.42	1905.22	1385.98	1267.15	1620.82	4236.64	6975.79	3193.42
806			54495.91	204194.56	220355.04	268182.65	197588.46	118184.25	91251.96	79230.96	106455.08	127641.61	89547.11	41064.07	7323.03	4977.47	3627.54	2640.92	1525.90	1450.20	1106.97	1017.90	861.67	798.35	389.13	512.82	461.32	370.33	217.64	226.21	343.19	221.81	187.15	175.08	214.53	359.45	244.55	173.44	105.18	85.10	102.84	78.87	108.92	89.49	104.85	169.44	100.96	53.96	75.10
807			183766.65	835888.75	265089.65	104510.03	74694.54	27076.04	34121.97	38069.14	72141.85	100852.57	45601.19	25256.44	5764.32	3277.00	1040.21	766.50	1811.38	888.74	817.98	1328.77	916.13	647.79	240.92	214.75	601.73	414.74	294.78	365.50	163.00	228.84	334.38	224.16	170.93	190.29	271.21	330.14	315.38	218.09	192.89	245.55	196.96	207.61	102.63	192.49	225.30	185.44	87.84
808			292493.18	986922.06	270316.56	19768.59	55461.41	49925.43	48589.63	93334.25	93227.25	79300.88	32861.20	36039.23	9450.73	4376.93	3295.98	1409.18	994.55	1067.62	509.02	702.38	1333.71	1152.47	1233.83	625.75	333.64	287.92	174.05	268.39	411.76	248.26	200.88	173.77	223.44	220.43	258.53	223.28	356.61	210.76	62.70	29.93	84.12	94.84	164.54	96.97	86.74	67.52	83.22
809			500991.56	1266352.87	542914.43	100013.78	53108.73	68318.17	30543.48	61552.72	67381.13	76182.12	58956.60	33333.71	16062.62	3704.41	1875.55	3123.59	1475.39	1873.29	1509.74	1754.52	2045.39	2016.18	1073.35	563.90	645.34	781.78	548.46	508.02	529.61	547.87	534.62	541.67	387.22	612.03	280.07	304.59	371.46	256.50	367.08	536.18	338.36	204.41	259.38	263.91	306.75	224.99	299.14
810			687439.00	4045102.25	630850.87	66960.13	38566.19	54069.92	47945.56	16039.64	28128.45	31181.39	34979.62	30014.40	24350.47	6365.78	4818.68	2527.25	2204.40	1235.12	1053.75	1410.03	1630.38	1670.41	1594.09	950.02	1036.72	640.44	823.31	571.00	423.07	299.56	383.94	788.18	1600.68	1181.27	740.89	692.61	503.03	584.06	843.15	899.25	499.89	297.45	259.65	395.27	337.11	235.58	238.88
811			228241.29	672459.37	557481.31	175240.57	96595.51	99383.28	90367.50	43664.41	47826.51	37717.51	28823.16	31680.49	11162.46	3217.20	1167.76	1441.29	757.54	506.88	536.16	326.00	154.77	269.91	261.98	317.15	297.59	236.27	257.27	163.04	198.13	270.74	130.48	147.64	117.11	99.33	156.17	87.39	69.98	125.23	78.92	45.86	88.08	114.91	118.07	135.67	56.98	114.59	107.05
812			247345.82	481702.00	189147.90	42818.87	74202.83	147446.20	117841.44	130736.99	77561.71	52920.94	39354.20	78468.04	44967.52	8140.80	1312.41	1488.42	1750.75	1285.69	532.11	243.65	328.19	447.90	564.08	363.97	421.02	316.01	179.93	429.79	449.60	178.77	97.20	135.66	117.31	101.53	123.29	86.31	55.50	53.40	78.45	55.35	64.96	103.27	79.56	116.14	148.76	55.78	92.05
813			136647.01	382216.65	115414.64	124395.52	95897.72	130068.47	126173.50	80055.35	60805.64	51854.51	71306.91	39125.39	19057.57	5375.19	2410.81	1789.23	1099.75	562.76	338.13	688.71	535.41	377.14	178.57	259.33	197.19	186.50	230.67	294.76	249.71	143.49	118.11	166.78	205.37	115.60	61.95	82.85	138.28	183.01	156.82	114.17	113.01	91.52	152.45	96.79	47.06	102.94	82.19
814			184176.14	1730547.25	115992.72	153864.68	164977.79	73851.64	68129.96	93906.68	118823.45	67335.88	37041.16	36036.76	5838.12	1876.47	1945.36	656.38	709.65	1140.39	1204.13	605.28	505.42	247.51	404.33	589.38	462.73	412.10	248.25	184.70	175.98	129.45	158.93	152.85	132.41	149.55	224.82	92.50	108.62	123.30	111.62	224.68	115.84	83.96	50.96	67.96	141.01	109.94	88.68
815			215104.34	786954.75	257498.28	141127.59	103252.78	46235.75	90509.44	79627.52	26804.70	13206.21	19289.62	12998.95	7346.23	2225.56	1693.26	1341.29	1655.60	322.95	306.64	275.78	287.70	373.73	671.44	402.37	167.86	95.70	144.03	74.82	248.26	221.51	164.50	167.15	101.05	157.28	136.44	122.74	275.04	184.31	151.67	178.61	174.38	121.73	112.22	120.24	142.51	138.18	109.33
816			66877.61	233790.67	139149.95	119482.66	105504.75	70957.96	45376.73	27045.68	13231.52	24375.87	34178.54	41387.25	18894.15	6640.93	2052.76	1389.25	1008.43	1004.13	629.71	250.69	402.10	283.15	413.42	682.54	477.82	250.75	147.30	84.70	119.65	162.01	170.69	128.94	115.39	127.79	177.60	101.49	65.29	91.50	62.77	87.93	33.28	137.46	242.42	149.08	42.58	32.55	93.82
817			729951.75	2540635.50	1005228.62	47760.45	50169.73	80488.72	136570.53	104391.45	44146.87	108052.70	60608.46	12532.78	2848.05	2281.12	2743.98	1449.15	1941.12	1465.87	699.21	469.61	1061.30	327.50	295.53	369.83	273.25	504.12	130.33	221.17	123.58	342.46	453.25	343.73	158.04	257.27	251.00	104.85	261.27	193.11	229.03	208.94	177.15	71.60	95.09	55.69	84.92	60.99	93.10
818			366725.06	717398.75	124459.92	64674.69	56740.75	91496.85	165928.34	153387.35	137985.31	119134.97	54836.66	23083.58	9643.52	1522.32	1505.85	1063.30	1456.61	705.45	535.13	498.08	379.33	450.81	700.28	821.94	1144.97	904.38	411.79	332.29	783.00	1220.58	550.40	128.13	159.21	132.20	301.63	217.13	125.01	110.40	128.21	151.70	338.00	369.46	323.59	287.68	200.16	84.60	178.57
819			311431.03	1207794.87	494815.50	103684.29	38788.31	56509.13	106391.17	77908.87	48129.74	43504.14	40505.89	26149.04	10064.00	3784.15	2001.31	2022.40	980.77	542.80	469.08	615.35	280.44	262.39	296.95	335.69	208.55	269.63	291.73	324.95	309.83	144.97	94.42	132.59	209.91	120.14	59.95	194.03	187.66	133.16	159.33	66.71	108.09	216.45	140.34	109.88	71.37	51.59	43.48
820			375677.37	679476.06	218457.37	69353.58	54608.06	66080.09	66186.95	45680.85	28556.98	37271.65	67059.32	104592.42	38980.03	6731.55	1587.28	1657.96	1527.35	1681.05	1084.79	1024.15	1211.00	637.85	354.07	542.72	284.91	170.50	180.41	129.43	106.96	174.93	179.91	131.71	224.59	202.09	121.53	121.63	72.13	120.15	131.42	113.69	150.44	115.03	157.29	87.93	109.18	144.50	93.29
821			161740.62	1330143.62	331239.28	74085.59	42571.91	24713.18	10230.05	15144.64	19934.35	30059.21	37647.41	34070.60	9477.01	1402.18	839.34	1440.90	1309.34	991.60	742.85	576.01	647.50	504.86	1066.95	869.72	245.75	217.84	341.54	383.66	368.89	233.24	374.83	487.42	146.96	161.36	212.62	452.42	560.53	502.91	315.26	287.82	400.08	255.73	171.92	144.36	150.81	223.65	171.49
822			11851.66	107874.46	46391.17	48059.18	63423.67	68354.78	61222.87	98437.32	147205.84	60472.16	69378.10	28406.35	10802.85	1655.85	1588.59	973.76	756.90	1067.84	667.11	308.68	265.04	480.41	440.65	353.55	300.00	187.54	196.29	153.43	174.89	179.38	79.14	160.88	144.80	125.37	94.57	70.86	38.29	93.81	121.33	98.11	87.05	64.51	52.81	69.87	59.83	57.91	105.15
823			255371.00	2519917.00	551008.43	84815.18	69217.58	47190.20	35435.78	25899.60	25300.98	36887.55	49350.21	27893.22	14068.38	5591.41	7148.05	6391.52	2562.43	1537.54	1194.16	1442.38	874.69	1088.69	598.07	410.93	772.45	649.44	726.08	450.78	829.38	941.62	1011.38	544.13	510.54	681.76	1844.68	1241.68	264.71	361.65	1299.74	625.20	427.27	404.50	510.24	285.15	304.36	283.56	442.86
824			2565749.25	5213185.00	557354.75	132443.59	89048.99	27284.92	10576.40	7173.55	10420.54	8480.09	19187.89	13747.11	3815.59	2228.44	874.11	1275.46	1128.42	669.35	2312.92	1333.31	1401.48	1384.74	681.12	936.36	300.52	1637.58	1072.39	879.92	1281.74	1536.42	1247.20	1364.54	423.59	463.11	332.67	638.30	1166.25	1049.46	749.21	546.89	487.97	281.14	150.90	661.74	938.96	577.99	151.65
825			32001.07	144834.93	63691.64	38331.03	56329.66	37866.72	103777.64	121014.75	96046.00	55675.67	29844.50	11400.43	4806.50	1140.51	1169.48	1280.75	528.31	387.62	229.75	457.11	490.80	555.32	1062.85	311.12	270.45	265.28	200.70	98.21	136.88	189.98	183.70	145.57	139.42	211.56	199.78	147.98	147.54	120.81	83.96	56.02	108.81	80.18	81.76	113.08	104.83	74.94	63.86
826			1086361.00	1980570.50	657874.93	111995.34	73881.98	54604.26	58500.64	87549.25	116415.73	96480.96	33084.33	14596.84	2305.89	2079.27	1232.01	1086.56	1297.11	446.70	533.54	457.99	290.85	231.76	159.29	306.25	152.47	255.56	279.49	228.61	250.99	155.66	254.40	104.79	131.60	98.83	105.87	106.39	164.88	141.37	113.89	237.89	272.49	230.11	119.86	83.42	94.82	45.01	44.27
827			100998.06	1234904.00	284030.53	96465.65	53283.55	82303.91	66218.25	77900.12	62058.32	85813.53	68049.52	22361.65	6545.82	1147.31	1899.93	2420.19	1972.48	665.47	486.22	263.14	443.96	367.82	221.49	605.74	566.18	330.06	393.96	314.59	155.71	209.19	324.14	363.06	239.45	91.24	112.54	150.80	167.37	707.86	612.90	433.42	265.00	401.59	295.44	95.39	85.76	103.29	94.28
828			998476.31	2573692.00	847228.81	140720.31	70243.04	134229.40	75112.14	41257.13	51349.27	35169.08	53811.65	33518.45	12053.59	4896.12	4338.03	5115.18	1810.73	1100.54	1105.80	432.30	974.71	1448.03	1352.03	538.10	436.66	694.48	815.58	730.03	554.10	391.34	508.31	585.45	452.38	161.17	416.82	463.19	651.19	406.81	221.24	305.82	282.46	334.77	376.21	517.05	594.96	557.15	520.21
829			378612.00	1018786.25	184410.75	107832.77	57355.18	92563.36	127935.83	78321.39	36645.38	19096.91	22278.91	14883.82	4914.05	1796.60	1466.26	785.80	670.47	1197.22	1374.14	1572.70	893.48	738.21	408.56	251.55	570.02	529.54	334.79	679.59	503.31	334.96	422.99	222.23	278.70	362.04	188.09	190.14	310.67	189.71	120.01	149.29	149.65	280.54	267.67	345.31	332.73	93.56	90.86
830			186896.60	660086.31	259057.71	30002.80	31610.76	44817.70	89973.22	84792.45	67316.25	25732.08	20598.91	27749.87	4483.05	1307.91	1078.63	555.22	922.82	498.21	901.54	254.42	336.95	346.20	236.09	309.97	224.49	332.57	116.86	72.50	148.77	111.59	177.59	215.86	274.63	230.16	178.57	117.74	173.86	145.41	113.58	156.09	245.76	152.22	79.82	62.22	46.58	70.01	131.41
831			803350.87	1770371.12	437009.81	46692.95	31703.21	32155.45	32349.55	43717.44	25683.45	30928.18	41495.61	17547.89	3611.28	2493.06	1655.33	2011.13	1287.34	483.01	1110.80	1557.36	1057.65	332.40	266.61	526.90	514.04	640.21	417.38	586.03	338.17	236.80	458.08	248.77	256.67	195.31	272.18	432.04	1134.47	999.63	522.92	371.91	287.75	320.34	289.94	231.71	265.62	192.89	177.31
832			86429.67	563954.50	205032.53	65937.72	126894.90	81439.92	47704.99	40065.17	32347.63	30779.81	55896.74	48074.47	7699.14	3387.73	1660.33	1541.19	1525.77	955.12	627.79	904.01	599.89	283.41	374.51	289.97	317.96	341.43	236.50	206.45	200.14	191.44	141.87	103.78	128.58	93.19	140.27	117.02	78.15	101.52	145.89	217.80	208.79	162.88	167.19	96.80	106.52	115.65	79.66
833			296612.06	1814626.62	113164.57	91622.89	50892.66	58414.67	67104.51	60901.68	32779.71	28132.53	75831.44	59132.14	11322.18	4806.32	2937.05	1129.10	1093.07	888.85	276.77	2051.30	1842.69	1287.46	1675.03	845.60	461.32	917.04	226.78	394.60	1072.75	319.47	289.02	1165.89	659.64	561.58	304.57	689.48	568.59	217.20	234.48	165.83	526.25	191.95	489.79	127.66	209.16	337.42	117.10
834			998597.75	3044335.50	664721.62	56309.58	27912.43	30310.11	48097.14	55550.67	72552.38	87085.78	90687.02	32781.05	7611.95	3235.03	2638.71	1542.67	1807.65	1499.29	1956.38	814.71	527.70	232.11	425.50	390.62	449.36	605.37	423.57	251.69	286.62	242.95	211.79	302.91	183.10	237.98	192.29	322.58	212.39	297.82	198.95	313.38	206.97	320.42	233.83	115.74	219.01	182.25	212.62
835			3046032.50	4204573.00	491321.96	68461.02	132314.54	31471.15	69117.71	69591.18	56809.82	77677.07	59133.12	36868.29	17017.22	4754.56	2105.33	1193.68	1075.25	465.14	523.22	554.42	540.75	915.36	547.35	488.84	431.08	342.10	323.86	695.97	343.67	551.31	475.36	284.81	570.45	250.60	534.57	607.45	403.24	674.39	254.47	181.88	244.19	173.84	171.68	94.72	72.36	79.94	74.12
836			10970.52	99303.62	57433.37	39792.60	43524.14	49255.77	65995.57	82766.78	110268.22	92161.11	82618.67	36737.05	7126.33	2139.07	616.63	736.78	591.86	592.34	563.86	532.78	230.12	289.68	227.12	179.24	276.23	168.45	165.22	128.55	151.62	148.96	110.24	54.59	85.83	103.43	197.27	186.58	186.26	237.88	143.13	84.83	73.92	59.82	82.31	103.65	39.66	53.94	80.84
837			198023.78	725588.75	89331.51	61131.68	73634.27	101807.27	115547.35	112082.83	88634.81	98327.97	84904.94	54238.58	23763.81	6232.43	4464.47	2300.16	2418.79	1305.96	772.06	996.04	1551.04	1016.41	286.88	175.67	293.62	399.95	262.88	626.30	819.25	438.69	462.75	243.97	417.94	168.21	283.05	164.30	194.87	258.34	304.42	236.92	114.42	104.80	81.29	142.80	292.00	192.48	192.99
838			12330.14	267029.34	80386.38	57003.00	93070.94	100829.86	88351.54	31848.62	38747.71	81605.13	62047.36	27814.73	6233.07	3212.08	2090.63	864.12	794.12	1136.27	746.05	1242.28	737.36	1007.32	1283.17	666.25	315.03	186.77	213.11	186.14	134.07	247.04	392.61	110.38	161.07	262.07	222.36	119.07	337.31	331.55	171.22	81.83	116.49	279.81	249.65	113.81	84.15	69.30	101.58
839			100173.08	310343.68	279599.71	99909.34	160929.14	89975.97	43822.23	21108.07	32459.65	44048.46	76628.69	35877.29	4394.22	2890.01	2367.62	1486.67	838.76	1385.82	1028.02	605.06	852.01	475.34	644.79	630.42	391.71	324.42	482.95	208.88	137.75	164.77	194.68	201.03	192.33	184.00	195.89	120.72	129.88	154.07	76.53	134.42	114.20	93.09	77.77	103.36	41.57	100.28	130.73
840			120795.32	416938.03	164780.35	81203.00	113945.43	38228.10	17196.24	15090.58	48425.52	59359.08	34269.41	36694.37	6339.45	2315.28	1268.75	1572.98	1207.26	2032.01	805.94	1754.85	2864.88	864.94	545.33	845.51	1087.90	1369.56	688.82	633.58	1602.22	1263.02	597.96	367.99	470.60	799.65	954.03	368.84	441.08	623.80	612.08	822.27	715.64	315.06	374.77	391.59	365.64	706.07	1302.28
841			66621.06	933393.43	126392.94	60754.35	66637.21	65585.19	57715.62	27329.39	41339.46	42359.26	7349.42	23404.90	18627.73	4847.81	2174.44	1495.82	1467.66	866.20	491.38	587.53	453.73	849.87	355.76	341.18	303.77	156.37	119.05	304.05	230.15	162.95	164.66	374.29	354.71	247.21	356.00	204.84	142.28	176.07	194.69	129.89	128.50	117.86	172.22	84.02	88.78	48.00	80.90
842			236975.65	467127.96	189460.04	66011.69	68290.21	71910.29	84938.12	69890.49	38341.10	64373.99	59849.55	33205.79	5719.28	1182.31	1286.98	668.16	780.02	865.98	1084.90	427.71	291.83	422.26	1252.93	545.20	334.91	587.63	316.26	213.76	333.25	208.37	246.56	422.22	379.54	228.42	215.12	280.88	234.51	214.60	217.07	231.28	499.09	253.31	140.90	128.76	78.03	64.16	117.72
843			32041.00	153972.06	79860.27	98952.62	87116.86	57515.57	73402.70	107911.00	45344.24	32573.72	32339.95	11716.25	5205.41	4597.81	2385.58	916.60	854.63	767.67	605.57	428.95	264.94	356.22	173.09	165.56	177.79	236.24	248.42	272.46	343.28	182.71	103.12	127.82	112.11	68.46	101.69	168.03	165.06	104.12	67.63	103.77	119.79	66.17	57.56	65.86	77.51	59.10	54.82
844			77518.51	175103.06	37332.03	43230.23	65675.09	125375.96	97339.47	54861.80	70362.78	34050.69	33179.61	39099.83	8783.52	907.48	1819.21	738.72	451.74	392.87	230.45	349.27	446.11	370.23	359.06	338.91	328.15	209.81	262.08	187.67	172.47	132.58	155.13	159.79	152.96	92.58	72.40	127.52	129.24	123.90	117.89	100.08	84.19	90.95	52.81	71.84	63.71	60.91	59.67
845			79048.07	317801.53	210028.34	116018.32	114334.29	50247.47	73779.61	93458.94	69819.92	107210.01	90640.91	39426.82	7319.56	1906.38	1892.82	1330.84	1486.11	1022.14	806.25	680.10	464.65	348.99	591.74	423.99	281.44	228.72	197.28	240.37	149.72	191.01	242.78	170.63	138.95	113.70	78.50	48.60	60.00	58.75	76.45	82.28	102.04	105.54	140.24	85.76	52.43	54.04	37.95
846			228330.54	897586.62	125906.04	62134.39	163008.59	111366.28	71940.75	81487.88	77357.96	52541.66	27592.49	26870.85	13630.30	6278.67	3455.16	1359.31	2183.34	1340.80	544.85	503.25	945.59	692.00	1136.72	354.50	174.55	288.43	362.88	498.82	666.17	388.15	208.95	112.19	134.33	194.57	163.36	224.60	332.17	121.23	167.52	171.34	138.89	158.87	47.33	88.75	104.78	280.53	158.36
847			174297.81	780926.18	317460.59	35439.72	29763.15	55754.92	85168.82	76998.56	114325.54	46921.26	64579.57	33519.68	6834.62	2628.60	2396.74	1325.76	1117.01	1377.86	429.90	242.10	273.12	237.34	316.25	196.00	276.45	359.67	149.31	173.26	146.09	209.43	183.85	126.58	161.05	210.78	198.02	191.86	314.49	412.77	183.57	103.33	79.84	132.62	205.69	284.29	205.56	151.39	91.53
848			1826823.75	9652394.00	1275090.00	62098.49	34269.73	54524.95	40051.73	24333.10	41307.78	46645.73	32468.41	17710.40	5027.48	1253.95	1893.14	2110.73	1334.55	654.63	1382.47	1108.27	863.17	995.23	601.60	705.05	407.79	507.71	922.72	1029.35	964.38	652.22	1365.11	675.33	541.83	570.18	335.16	846.31	502.95	521.63	490.65	674.40	548.76	642.27	424.05	495.31	241.30	142.73	397.78
849			48632.79	105694.51	119943.50	38272.56	55668.38	76282.60	102653.70	88390.64	33992.50	32207.28	24659.97	26163.38	8784.76	4264.21	838.78	1897.82	525.97	225.74	314.60	330.22	201.60	367.70	522.99	444.06	477.38	388.19	375.80	263.79	384.45	259.06	117.16	105.91	87.69	92.84	92.05	181.55	109.79	97.69	89.08	176.47	203.09	231.90	226.46	256.71	83.02	100.10	66.88
850			77598.70	260256.60	98075.68	68171.22	80643.04	84499.32	61497.92	43029.71	49573.74	47036.99	39189.41	28333.01	5947.76	1618.08	1283.11	896.85	838.10	428.62	586.15	615.02	438.49	385.71	654.44	590.54	349.74	172.45	187.94	159.28	134.52	121.50	324.30	291.83	272.89	140.91	58.92	53.61	79.71	98.57	113.93	195.14	174.97	136.63	116.48	51.79	79.11	109.42	149.48
851			110977.17	460596.03	234711.67	192635.43	141566.54	44896.58	63911.32	104014.94	56506.21	37470.68	78513.97	75333.25	15364.42	4566.34	1219.98	888.80	1719.78	1307.24	660.44	641.12	1182.13	766.00	316.73	282.29	533.58	413.07	395.06	240.87	245.06	209.30	319.73	265.89	134.53	146.90	122.08	244.27	324.64	174.67	175.51	150.89	121.33	242.55	89.23	56.69	69.10	90.09	73.17
852			704590.06	1401293.75	193772.39	92311.42	61379.41	78763.09	160934.10	171902.98	49418.08	46487.29	29948.69	21673.74	11014.43	3025.86	2052.97	1680.36	936.71	688.03	623.36	455.68	454.06	540.79	423.28	195.35	205.36	390.08	425.37	577.78	567.72	416.55	223.18	213.53	151.60	192.62	291.26	155.50	162.34	160.70	343.94	196.32	213.13	72.86	69.90	100.29	105.33	65.47	127.34
853			667779.25	4261956.00	1323567.12	113073.26	73141.30	118613.44	120113.92	90871.23	68076.21	52233.06	65723.69	39013.25	8027.04	841.14	1227.33	1479.63	1498.36	1554.95	2032.17	1508.77	1742.17	1020.19	809.19	829.87	1244.97	873.00	596.97	606.84	591.01	247.66	1064.18	1556.17	531.38	1210.69	871.04	336.05	500.74	897.24	658.14	957.46	512.96	362.49	429.48	361.00	830.00	472.60	352.35
854			2411638.00	5829030.00	1193189.87	73645.12	54683.47	39790.16	33624.12	19166.51	16545.43	30687.63	15102.31	11107.74	3677.81	1013.77	2583.92	3235.44	3647.49	2097.51	2954.90	1263.70	1996.25	2381.08	1523.47	1135.50	1112.75	1586.48	732.39	1150.75	1274.12	1342.57	564.92	275.48	890.07	480.17	868.49	1206.59	1056.07	1652.01	2443.51	1077.54	404.32	336.94	459.12	445.42	568.01	201.05	494.94
855			109723.24	314225.00	125129.72	109332.89	140105.53	143582.01	110961.31	61001.57	53953.00	42240.79	55262.23	17429.89	4994.37	3063.77	1830.80	1632.76	954.82	469.29	494.08	248.96	381.18	215.86	241.11	457.63	395.82	286.91	407.01	130.56	262.65	293.20	143.99	108.89	103.00	37.39	143.69	144.59	117.23	84.16	59.09	51.69	91.87	85.49	105.27	102.08	109.45	70.54	62.53
856			118575.82	735627.43	140616.29	53326.71	19476.83	22915.52	62333.78	111495.82	51622.13	68881.63	46990.36	14972.12	4954.11	2036.62	899.45	985.06	748.98	360.35	269.27	562.85	908.68	536.97	813.90	604.24	427.97	400.98	488.39	296.26	197.13	183.68	137.17	287.30	321.46	176.84	228.54	242.47	191.91	155.78	194.03	154.19	119.40	129.57	107.02	89.75	238.91	121.26	86.69
857			48273.50	298891.09	69343.86	44720.26	39843.14	119895.90	128719.20	115267.63	52223.85	55937.78	44682.33	19438.31	2857.97	2238.17	1630.95	1305.80	1455.04	665.77	630.95	402.85	541.31	291.43	475.68	266.84	177.23	305.91	147.11	219.01	272.72	157.98	141.41	136.66	87.32	92.25	188.10	128.66	103.48	232.55	188.54	115.57	188.25	164.81	122.08	95.74	64.31	54.87	81.38
858			261637.98	2162539.25	366533.96	166025.37	69239.43	41911.48	22771.69	19299.64	32684.74	38778.83	57937.37	19567.81	4037.97	2050.94	1009.21	1882.26	2080.84	963.46	840.01	767.45	576.26	862.22	449.49	574.64	526.57	498.67	476.22	262.89	331.20	546.96	895.46	824.07	575.39	783.22	1023.36	366.50	643.35	539.25	460.01	768.45	574.33	382.96	236.32	173.78	123.74	249.84	206.65
859			918004.81	2313587.00	2006278.12	3404343.50	1644823.12	108578.89	34929.00	44925.96	97179.77	55493.39	33037.99	14926.98	6390.87	3809.06	2035.05	1268.17	566.45	1609.65	2123.23	2077.12	2699.76	770.27	747.23	945.59	1348.23	530.18	500.93	156.78	400.81	386.06	238.71	510.60	552.36	582.09	826.75	732.23	306.66	271.15	782.96	508.84	290.87	451.36	181.39	348.64	381.70	324.12	284.33
860			1131492.62	2849794.00	954160.62	135385.01	40040.77	42590.51	24813.49	32082.58	30186.74	34957.42	27068.09	9682.43	3454.51	1612.40	1257.45	1990.29	1892.77	1407.74	967.56	658.42	1326.81	851.91	1221.46	949.74	764.94	505.25	881.46	1112.66	802.65	207.16	319.08	694.90	440.76	445.49	1125.39	1334.00	399.32	319.87	723.01	354.71	213.51	303.74	209.54	219.52	218.30	263.30	449.40
861			206883.39	987143.12	739200.68	238171.14	115568.72	97011.21	48710.14	33619.90	13746.94	33408.44	45364.53	35612.60	9186.40	4531.96	3463.03	1576.86	582.98	640.61	385.04	280.87	274.22	455.33	595.72	621.55	652.94	403.97	569.96	463.94	180.12	107.27	247.82	173.28	205.56	160.48	89.63	92.51	149.89	121.07	222.83	80.77	83.97	175.70	167.52	160.69	164.65	105.66	75.51
862			99056.65	605483.37	439395.87	221605.68	156404.46	106107.98	170933.07	82770.27	23775.75	22455.21	35806.33	28653.93	9375.90	4265.63	2800.07	1606.31	823.39	1875.77	682.09	540.68	452.68	595.89	622.34	601.36	814.21	648.09	407.69	308.26	154.20	272.19	162.07	454.70	326.62	199.40	120.08	337.13	479.13	324.24	248.36	130.26	132.68	88.18	144.43	110.30	95.38	107.51	112.81
863			543090.56	8323359.50	2138464.00	532127.62	35845.50	32022.15	25532.49	33988.40	36196.66	43374.26	45341.16	35737.14	16116.62	5404.34	7177.79	6829.37	17414.69	6961.45	5642.36	4563.80	6067.86	5252.23	7763.07	9990.74	7165.02	4126.50	6261.50	5489.48	3682.28	2263.53	3682.92	5083.96	4426.83	3354.99	1554.48	445.06	1825.73	2838.69	1160.16	1984.52	1184.07	2305.70	2153.29	1505.12	1246.64	1004.72	618.35
864			647057.81	2109561.00	771827.37	183971.95	50341.85	57479.91	30949.26	26731.02	43171.85	120170.08	125564.80	10777.47	4834.04	5113.00	3660.97	3276.44	1060.10	967.84	556.54	839.26	790.99	495.74	714.19	734.21	498.57	312.77	159.07	245.26	433.06	344.84	272.07	238.98	400.54	445.41	248.66	380.45	202.42	95.18	147.69	207.60	175.12	82.66	223.29	274.77	248.90	157.52	73.64
865			223036.32	1339166.87	250624.92	72429.58	85298.24	103819.85	78766.38	31870.45	36127.45	32922.37	14390.81	11262.62	2240.44	1768.58	1584.85	716.09	962.37	996.16	1155.00	1067.46	693.39	851.27	397.46	868.73	706.53	210.39	175.82	436.49	448.66	366.24	147.87	216.69	156.60	171.78	256.75	140.18	104.91	122.88	135.08	112.70	199.68	195.99	157.68	94.50	105.37	94.41	80.79
866			527880.56	1971781.12	1805020.62	231765.64	23006.18	29645.64	29669.99	20163.05	44727.89	64824.26	47788.65	19533.16	3868.48	1974.56	1788.15	1641.11	1555.53	823.62	1056.31	948.68	1208.50	702.33	1340.70	1456.32	1062.96	423.04	568.88	627.61	444.14	469.25	267.10	223.31	436.23	508.74	268.32	384.22	152.49	328.68	514.02	723.59	283.07	217.68	230.85	336.81	246.23	277.01	259.27
867			393882.53	1416139.87	355285.12	55766.07	36112.05	40574.36	52009.97	70055.11	87357.20	61100.14	22936.01	26447.77	6811.46	2216.46	1188.16	1613.38	661.20	435.00	694.38	554.48	1258.43	1107.81	409.37	152.23	266.76	502.18	283.46	344.33	1310.32	1077.12	598.20	350.41	323.89	168.32	289.06	341.77	732.10	276.15	237.12	179.69	180.27	134.84	92.86	105.91	171.51	327.17	268.49
868			67374.35	289372.93	169233.50	62316.20	108510.39	93717.07	42215.01	37979.44	48816.93	58665.68	69925.82	24847.81	7078.70	2568.31	3503.69	2712.22	1419.73	1066.00	750.05	696.75	294.71	339.17	150.38	266.05	272.59	173.50	66.17	218.17	221.61	174.46	161.29	261.69	118.93	117.56	110.43	174.86	165.39	82.93	97.18	53.71	49.81	77.05	170.60	112.91	58.78	75.13	82.71
869			561268.06	2331346.25	315897.93	38416.96	72576.49	49702.35	29426.12	18342.74	15343.41	16958.37	7556.61	4153.39	1373.19	893.48	962.53	416.37	469.79	439.68	340.56	409.47	241.62	483.05	933.00	650.91	182.47	333.71	149.30	411.44	718.75	289.13	386.36	212.21	215.52	84.37	178.90	138.12	152.74	198.34	175.89	200.40	239.08	296.08	295.27	127.96	119.09	125.42	167.47
870			82066.82	657554.00	296866.65	75638.50	107186.71	122455.18	50028.16	39366.15	80644.55	78021.85	44600.26	13157.08	5071.67	2836.71	2140.39	1295.84	958.58	680.51	542.34	292.70	563.51	323.60	148.12	234.43	275.41	284.80	238.08	157.74	146.80	209.91	154.94	107.76	58.86	77.72	133.79	106.81	75.72	90.04	93.50	41.66	63.09	62.17	93.99	72.67	83.58	87.34	90.70
871			100815.81	942492.87	37648.33	37461.13	36048.30	62821.96	42768.67	29133.68	42860.45	10970.44	30518.21	10807.53	1396.18	717.89	996.34	1667.15	1689.73	1714.11	1093.70	732.22	671.28	504.74	432.36	585.79	961.71	1029.71	760.11	538.61	722.32	765.84	861.17	478.53	127.09	237.55	300.47	477.68	312.99	355.05	225.61	294.73	222.92	261.85	215.25	258.57	248.97	201.00	99.44
872			153980.56	412108.03	157522.12	150090.76	48111.31	70681.09	89306.55	94254.41	90760.01	94397.79	67664.62	23460.70	8226.22	1982.57	1549.29	1376.78	435.50	423.08	524.04	443.75	360.09	408.57	420.02	360.86	322.32	197.98	265.39	200.58	133.86	142.18	248.35	183.33	316.98	216.13	306.17	181.79	220.10	388.24	244.66	168.08	264.48	175.87	100.07	75.09	72.66	61.22	86.96
873			2675452.75	6743486.00	4093965.25	551619.81	110411.46	78161.94	34285.25	19090.28	32196.98	25824.80	30778.73	23580.32	13789.62	9421.52	3083.29	6102.85	6025.17	3395.37	3602.93	3792.22	969.58	1094.27	2111.66	2585.74	1942.16	2022.09	3320.80	6011.86	1409.58	1475.23	2758.08	1264.69	1178.41	893.36	843.80	482.52	1509.44	3368.47	3870.00	2641.33	1635.95	493.63	570.50	653.60	602.61	841.52	526.35
874			25057.31	91868.03	53517.20	48163.71	34718.91	47037.68	50523.14	50976.13	47407.94	132888.34	61070.12	20601.55	2537.06	833.00	579.39	837.44	1392.93	731.94	706.29	514.24	286.37	174.59	235.94	167.05	170.77	86.30	98.97	155.18	117.95	107.44	53.17	59.47	175.96	154.74	71.64	36.88	54.46	66.59	37.84	59.77	113.41	101.97	68.98	45.23	24.68	34.99	79.23
875			2890612.25	14746710.00	2283834.25	32624.70	58208.21	37671.67	27979.52	25494.48	20920.69	17157.68	27853.89	19621.39	10505.60	3205.92	3306.51	3267.03	4299.91	8019.61	3308.20	764.99	1563.76	2202.15	2236.76	2214.29	1317.68	1433.76	4815.90	8023.85	8424.66	1853.60	1023.23	2250.53	842.96	369.09	816.72	704.90	1339.52	1712.75	1164.20	2381.93	1834.59	890.81	1118.17	779.43	727.16	1239.83	1864.46
876			2121341.75	6393276.50	1928925.37	124698.47	82546.49	70060.38	32895.02	16273.30	20916.41	27247.50	29422.83	21569.64	6753.64	3100.56	1379.41	984.81	1157.43	1110.21	1062.31	815.75	998.56	804.47	337.14	331.61	201.34	749.70	771.95	248.35	579.40	459.18	307.36	262.09	194.91	122.87	123.54	233.48	186.45	200.10	117.61	192.38	452.72	158.74	29.97	85.84	102.31	255.49	301.30
877			45113.58	112647.98	64846.37	69927.82	44185.76	92259.82	76460.00	48119.05	97274.69	125233.35	113789.30	37882.28	5619.55	2108.66	1958.95	1573.67	955.49	672.97	615.14	448.20	362.19	602.62	1925.45	671.39	282.89	217.31	267.61	351.48	242.01	255.87	205.84	159.56	96.79	73.32	188.54	179.78	129.38	157.48	197.92	119.94	147.68	114.94	54.71	66.55	105.34	81.53	55.34
878			476516.37	3799138.25	1248385.12	131338.43	142945.73	80314.26	17699.57	38041.72	33542.22	36340.24	31292.81	5634.48	3822.33	3164.70	1948.40	1024.37	1595.09	1279.23	739.56	665.11	711.08	1235.21	898.75	1137.99	1151.56	723.77	535.23	538.87	454.01	661.54	609.35	632.21	963.37	375.81	231.50	135.90	143.80	317.18	249.96	493.07	362.49	200.48	88.87	181.84	160.67	196.41	145.88
879			86628.49	192807.09	80382.76	107790.52	77734.50	140107.37	88455.20	61058.94	29305.57	19970.60	8683.43	22153.80	12941.90	5460.77	1882.01	717.96	738.43	293.45	424.60	650.11	293.10	213.99	197.08	123.14	230.57	288.95	170.48	79.18	77.15	152.52	229.93	313.70	177.44	100.73	72.27	84.28	118.24	125.89	113.01	83.55	102.40	111.11	63.26	86.53	56.81	38.11	36.75
880			103135.46	393363.40	131676.10	57825.79	59224.80	88960.97	32584.26	16972.37	17659.05	30109.07	77122.03	60874.46	11058.60	1566.48	2854.56	931.32	774.54	709.06	969.62	927.66	515.01	318.01	245.50	232.15	216.26	211.46	283.41	206.01	245.24	142.58	164.93	176.67	126.08	117.82	100.65	96.59	60.29	83.96	104.69	61.66	73.32	86.37	63.57	98.96	54.62	36.12	80.37
881			313971.09	1872555.12	283739.87	121602.19	63294.18	43188.66	25679.55	40317.85	50962.48	32181.47	33638.88	10695.49	6294.05	4022.90	3377.43	3156.55	4668.45	3915.78	3661.66	5209.78	3776.48	5791.31	2590.15	1157.11	1278.26	1344.13	2854.62	2278.08	3372.29	2256.49	1072.96	980.28	654.65	722.61	790.34	1576.19	699.87	694.87	1155.15	861.93	1027.05	1195.04	201.53	978.22	974.27	716.61	1055.48
882			26978.33	239652.90	198057.89	96563.11	77697.07	59449.32	97783.12	117910.64	131465.48	45563.28	44241.26	19073.13	6687.38	1746.93	1126.37	676.59	1191.88	947.97	766.78	355.78	403.36	577.56	658.79	448.65	234.77	340.26	173.72	153.14	375.14	200.80	125.33	88.73	171.58	163.72	140.29	126.52	134.58	131.89	65.47	92.62	144.14	133.31	97.69	72.97	43.88	75.61	57.38
883			635184.93	2402971.75	592009.50	60873.48	73474.22	57589.67	40315.33	25354.28	15489.64	28978.20	31464.53	14273.66	7007.42	2683.78	1076.40	1504.75	1640.19	1158.25	1488.32	1195.78	490.36	491.96	573.28	334.23	365.22	349.04	320.80	267.07	620.83	693.75	478.17	449.26	194.98	241.87	230.06	326.90	251.07	182.95	134.36	160.64	122.07	104.84	95.75	82.93	117.86	95.53	137.80
884			1206323.00	5520976.50	1411048.25	99441.07	25950.18	15912.95	17116.93	37242.46	32406.98	30909.06	24855.56	4281.34	1299.80	2626.31	3862.83	3205.46	3258.60	1703.45	1246.20	1139.58	778.42	755.13	1929.99	1463.89	1054.78	364.42	614.38	564.57	262.48	322.94	369.85	354.21	464.14	427.37	717.44	283.70	441.94	318.69	500.92	355.86	272.22	340.94	144.81	240.98	462.73	452.82	479.84
885			271482.34	1964309.37	128709.30	82769.55	51100.82	68537.07	59435.57	30771.48	31324.52	25510.08	25256.80	13342.54	2973.60	553.01	540.15	1461.59	913.43	1009.45	579.21	502.55	402.59	654.66	224.14	460.32	417.62	125.70	230.35	252.25	269.67	120.19	53.71	140.77	52.10	200.27	654.69	402.60	128.46	220.77	415.59	160.00	89.03	119.24	145.65	120.25	158.00	122.99	286.07
886			25557.33	165695.59	123269.02	77288.10	57290.62	100082.65	64099.73	20822.05	34541.14	52764.50	29733.59	4806.80	1685.36	979.84	880.89	820.51	365.71	877.53	639.01	519.71	574.44	537.33	223.38	231.45	190.84	64.31	152.03	203.26	147.22	90.26	65.28	110.65	69.84	107.87	90.71	114.20	114.57	93.32	85.04	97.45	63.20	87.91	75.23	87.54	60.07	82.29	77.30
887			1445785.62	4067185.00	777754.06	128651.83	88633.02	39935.40	32605.68	11884.79	27721.47	23050.03	9132.77	5130.32	2175.83	1559.17	1998.11	1450.37	1441.11	910.28	488.97	955.36	1912.64	985.47	1771.56	907.17	682.02	560.68	1007.80	664.78	454.61	447.78	404.32	752.56	245.55	280.25	966.75	343.12	372.85	434.21	596.42	921.62	704.84	499.21	340.39	494.86	287.45	233.40	240.33
888			1252116.87	3637344.75	269539.50	342597.28	99212.04	54204.21	26099.08	18507.10	12378.45	31958.26	43157.08	10548.30	2901.75	1467.78	809.37	1365.10	526.70	269.29	389.66	588.52	764.80	948.31	1119.17	741.83	503.29	356.93	411.73	237.35	302.26	185.15	218.24	249.01	270.31	305.05	225.04	110.73	242.73	183.43	361.05	240.40	430.23	294.00	147.03	310.99	221.39	330.61	212.14
889			92686.24	460218.84	182913.18	171454.75	68354.95	55669.19	35915.91	27259.37	23450.30	20019.07	43445.59	45680.83	5991.42	3465.06	4201.79	3095.55	2486.39	1407.08	1238.18	838.84	1104.78	352.10	474.74	2288.58	1627.46	1137.04	1274.58	590.33	777.64	833.84	700.27	214.76	346.60	316.49	115.27	303.68	346.03	566.08	440.23	394.58	1049.47	971.53	167.65	359.02	574.26	361.00	157.80
890			365196.87	804893.56	198335.92	61850.33	17885.52	20393.74	24455.88	30921.39	14357.44	12931.86	23713.14	23547.73	5964.84	1463.10	530.51	1152.02	1469.80	696.43	492.05	1155.87	648.28	494.76	344.10	397.94	450.85	336.63	547.53	282.68	386.48	299.36	243.35	266.27	176.10	307.81	351.86	137.69	161.07	739.35	824.40	128.63	247.02	273.55	68.88	249.44	152.79	67.09	104.59
891			14220.10	48835.26	200427.64	133043.45	82089.62	63430.77	47595.48	98546.50	73570.26	47684.09	43861.30	20246.47	11110.91	2675.66	2102.51	1417.56	1119.98	969.65	372.50	213.87	222.01	291.09	232.78	253.84	319.75	340.30	220.69	171.95	157.04	191.25	125.18	104.37	218.34	168.41	111.97	88.20	66.86	92.17	104.59	65.59	102.77	93.08	67.40	27.97	50.32	24.91	39.41
892			111589.84	394927.15	148339.39	50074.69	46143.77	34006.01	37605.32	38872.30	49813.68	31036.06	35140.58	19009.27	3483.68	1577.15	879.22	896.94	436.67	946.90	803.52	293.23	178.09	127.43	256.19	492.63	328.27	198.15	175.68	279.80	196.46	113.55	117.34	275.94	177.84	137.95	124.33	86.91	174.68	101.03	105.63	84.78	53.56	61.70	131.52	72.68	157.86	139.76	157.47
893			58891.54	367634.28	38617.81	81371.74	160587.73	142596.65	57812.81	9967.72	5925.52	16855.65	22469.41	6319.11	650.63	1221.26	882.52	1010.91	868.52	351.40	476.20	200.69	175.10	229.74	249.00	209.00	212.37	217.54	245.58	140.08	116.82	97.72	58.12	98.22	87.15	84.07	65.07	66.01	79.14	122.81	78.46	54.36	79.99	67.64	71.40	47.24	54.70	61.09	24.58
894			20720.70	187066.62	30341.92	57723.21	90537.36	88931.39	30371.60	11214.46	10249.49	18177.75	6912.21	2872.64	1299.23	1112.63	442.30	952.70	820.20	368.76	182.13	271.31	160.80	300.96	504.55	193.12	260.68	180.99	148.30	134.20	118.29	71.26	61.44	47.51	45.14	52.38	105.02	93.20	82.65	106.51	108.64	65.37	78.45	85.75	55.72	94.28	60.42	76.48	79.70
895			184266.23	382752.90	151149.95	82292.92	70083.86	74689.50	52096.12	14781.51	16889.96	37218.26	35161.33	9969.37	2650.98	2036.86	1794.99	2081.78	1531.15	1329.62	723.23	755.89	720.03	914.85	728.64	689.60	708.05	367.01	389.06	147.93	242.44	90.39	152.30	162.07	133.68	207.44	124.00	113.74	114.42	122.34	152.59	218.26	185.33	302.64	185.44	195.76	133.87	198.32	170.80
896			193290.37	528550.68	191888.29	119389.38	55774.96	50403.55	44163.97	36418.34	88548.14	57036.83	40506.53	16715.61	5274.41	2093.51	2080.88	1208.78	894.17	1222.10	800.79	596.37	652.36	347.43	238.87	199.09	240.81	268.19	299.06	151.58	119.83	297.04	215.05	171.20	163.21	159.67	336.11	214.12	283.74	192.82	189.01	76.80	69.48	112.23	56.91	46.19	127.45	54.44	86.86
897			546215.75	5475294.50	1466422.75	34489.82	51771.87	58373.37	51280.52	51100.05	36861.60	15712.77	25466.07	25445.35	8313.88	1058.05	1036.19	1210.94	937.57	1024.36	284.28	748.86	501.58	575.10	295.98	786.93	197.42	159.98	832.24	538.35	181.76	196.35	626.17	369.51	577.23	593.76	805.08	923.74	480.03	572.93	202.96	192.53	138.63	230.36	232.91	113.13	280.36	175.02	246.64
898			122427.25	766284.56	173969.90	73357.24	124651.86	73360.80	27342.63	21471.07	14513.60	51797.94	39600.56	20260.73	3011.99	1282.34	1424.12	1459.42	1010.04	982.91	1317.68	1171.04	696.87	661.74	815.29	554.32	612.75	709.23	385.80	396.09	946.00	1388.63	639.14	327.26	184.56	200.02	172.17	399.57	354.18	155.98	226.48	330.71	229.32	129.54	112.48	169.06	120.38	207.58	207.75
899			391740.03	3282901.25	596143.62	191349.90	104869.28	57498.37	99621.60	62418.00	45961.48	34273.82	29995.47	12726.04	3531.24	1925.96	2086.67	887.25	955.30	1045.75	798.10	526.25	323.93	351.83	760.76	272.52	879.39	450.33	448.36	388.45	170.57	502.55	472.86	473.46	515.17	260.64	259.32	378.43	449.79	366.98	1164.29	465.85	332.70	166.17	91.07	711.04	578.14	205.77	75.49
900			2358945.50	5692130.50	902039.75	25094.22	26367.15	24190.80	26534.15	49269.58	35658.47	24175.53	14820.56	15506.06	1855.34	3824.55	2790.38	2583.77	1466.67	850.72	791.37	889.51	1689.08	2217.80	1396.97	828.71	1072.91	1499.52	1517.89	2035.13	1318.11	490.81	1050.56	3170.52	1150.68	833.97	1029.06	1631.29	919.96	548.63	836.13	977.72	991.18	601.57	453.30	575.22	492.77	378.97	129.69
901			7909253.50	39263336.00	7060343.00	39554.28	34756.19	15183.94	20741.82	32042.46	20773.29	23383.70	17686.13	16045.55	2293.53	3448.00	6819.44	2815.69	7285.22	8282.84	6888.63	12073.96	9419.17	6240.19	7509.66	9296.56	9794.03	7322.22	6039.38	1926.73	4934.12	3240.92	2200.78	2520.77	3738.06	2160.68	2590.78	1418.71	4330.04	2355.70	4207.99	820.47	1719.56	1117.93	3706.79	3770.41	1875.05	2604.54	915.97
902			58174.79	923427.81	196440.04	106185.41	27077.26	35073.60	34726.79	16311.82	39655.98	33625.73	26154.00	11557.02	2811.80	1432.92	2059.03	726.61	1207.99	1685.40	486.51	439.18	322.10	392.78	983.13	643.37	444.48	304.10	436.36	382.15	139.04	277.02	145.35	297.43	337.49	170.09	164.91	310.22	383.54	228.88	196.18	211.00	211.62	122.23	102.42	128.25	139.60	110.72	78.56
903			157259.50	3512559.25	575704.12	48637.84	28587.47	43957.32	49372.97	13955.72	22979.73	21666.34	17000.18	17834.99	4526.46	1094.38	5273.31	4194.45	1706.38	2444.03	3333.27	925.46	846.83	925.36	1180.25	1886.72	668.24	395.44	623.18	804.96	842.62	569.10	503.68	263.52	366.29	434.61	739.63	723.78	396.34	239.87	485.07	452.61	708.37	858.48	681.88	372.64	246.16	192.14	227.71
904			412166.06	1131966.12	360118.53	55832.44	119116.57	85183.89	29161.68	29860.60	53651.23	27070.96	21785.82	7833.70	2447.28	1565.52	1994.75	1213.99	1064.17	806.81	761.80	683.84	822.24	431.98	209.83	196.68	167.02	150.12	318.60	427.75	410.47	236.57	268.10	181.15	112.79	96.42	122.64	135.74	154.69	86.90	128.27	128.56	175.23	179.24	132.23	117.11	132.73	117.84	65.19
905			184561.34	1006594.06	171878.31	121651.07	85360.44	50189.82	41151.49	50283.53	20171.91	42341.23	52557.58	12439.14	3113.59	2205.84	1679.35	1630.80	1763.49	1356.91	686.88	597.31	583.42	813.42	1269.50	379.73	183.53	163.12	231.20	210.72	596.93	1177.69	592.09	884.20	341.48	194.34	195.40	189.50	255.15	180.35	225.30	145.44	205.25	96.13	76.14	68.63	88.71	186.87	129.56
906			191800.54	1171547.87	426018.59	84475.07	106746.57	63302.99	32682.21	12440.07	11923.55	20054.57	34212.45	23514.80	6291.03	1398.88	1316.28	1546.89	747.84	1183.46	926.68	443.47	412.50	336.18	279.58	312.87	547.72	750.28	648.89	158.07	143.66	168.08	200.24	186.49	175.86	150.50	196.97	211.10	403.92	272.01	211.62	133.48	196.27	175.57	228.06	277.20	161.07	167.98	151.26
907			134653.42	1077872.25	144806.01	43062.92	49536.62	28317.26	30608.04	23857.89	30887.70	33673.83	11723.33	22077.79	5772.57	1442.93	1993.68	1259.55	1137.04	619.96	621.93	808.15	292.08	490.01	623.80	863.56	526.27	343.14	221.41	188.75	387.87	1154.41	1103.55	605.19	329.13	113.06	375.36	154.32	180.18	99.56	177.18	440.71	260.86	250.44	197.12	167.82	198.80	470.69	374.22
908			533561.87	1102943.75	197342.31	26332.79	61823.17	28712.15	27380.46	25210.39	27230.50	33601.79	32174.57	10512.20	2125.95	3386.89	2636.26	1466.73	1563.35	1177.15	4446.46	5758.31	3114.52	1424.13	713.73	1063.65	1926.16	1626.05	559.20	372.91	613.21	380.92	201.71	609.43	793.80	2152.09	1293.12	709.67	833.04	1184.15	584.40	251.65	532.42	901.41	993.68	237.39	507.10	607.21	840.75
909			569745.43	1339013.87	932478.50	77702.12	23211.22	30829.17	39409.87	63616.16	53160.38	53578.08	46878.90	21183.84	10828.56	6867.66	5922.45	2480.35	6091.16	11561.99	8564.69	1098.00	542.18	657.39	883.61	512.50	1205.94	3119.48	2868.77	2092.49	3377.96	1763.50	1043.82	187.64	544.76	1120.44	921.02	913.38	685.31	702.04	740.24	1298.76	3457.10	2940.77	1057.83	398.44	282.64	551.59	662.21
910			24354.26	234078.06	141967.64	80836.10	89692.45	61834.24	81461.27	57776.34	67075.99	64367.37	55752.87	13511.12	4673.97	2171.13	1637.52	1352.70	1523.93	1814.16	673.25	820.20	682.69	514.73	297.54	416.06	280.38	208.56	325.97	203.53	206.64	245.04	138.35	65.06	103.60	102.68	97.10	59.48	153.30	114.59	68.70	59.46	60.21	64.54	82.12	77.25	50.62	71.49	96.79
911			157961.95	382508.93	185339.17	72232.04	76257.67	143740.07	140351.64	46420.94	20725.62	18703.46	7242.04	9211.78	6762.28	1848.18	1051.58	516.81	278.47	401.74	349.56	388.26	233.58	163.21	438.26	175.04	164.54	161.67	150.71	79.23	182.97	60.12	139.67	83.55	89.95	110.21	96.38	83.78	65.65	86.20	71.23	66.25	74.89	101.09	78.15	50.65	55.89	46.44	63.30
912			77754.49	582515.75	132739.54	135926.98	79715.94	49225.52	30256.08	13126.16	16142.89	35488.75	36359.48	9668.63	3356.06	2198.53	2127.54	2262.03	1392.78	1111.70	846.99	402.20	284.67	302.46	317.10	590.02	712.98	1022.16	724.76	512.67	604.55	511.40	395.89	264.52	170.30	156.28	135.21	173.55	108.82	224.24	273.68	163.12	248.54	202.56	261.03	178.56	169.17	261.72	407.94
913			74777.54	172340.90	167581.28	50715.81	101318.53	90490.60	83684.72	75881.35	35018.55	44904.57	63485.17	19473.89	2153.98	1144.71	2157.54	1538.90	1290.91	865.87	430.66	242.50	382.59	221.44	302.49	269.48	152.77	151.51	114.33	193.89	272.18	134.72	126.74	121.06	156.29	89.77	57.10	67.55	151.45	108.10	79.33	75.17	61.66	67.74	84.50	83.37	54.02	58.61	61.05
914			3134013.25	3805507.50	452342.78	65588.55	19150.57	17771.34	10340.34	15226.29	7587.05	11794.10	26177.24	21882.11	3218.22	1765.23	1748.56	2095.16	6463.32	2586.91	3717.13	1151.80	1858.75	1328.21	1112.33	1345.75	1215.84	1235.78	517.14	1273.45	808.48	2120.47	664.35	1005.35	485.24	469.40	414.98	814.00	583.59	363.58	856.49	186.33	312.41	185.50	321.99	189.28	564.07	290.76	205.46
915			262010.00	581209.31	260647.54	134643.75	53866.55	21541.86	60707.07	113126.99	168899.03	52649.04	12690.86	4149.30	1436.20	1392.94	1674.64	1185.36	1027.67	438.94	883.93	746.94	569.68	257.37	256.23	439.30	486.32	325.17	378.45	193.77	271.04	246.25	61.90	171.95	262.15	263.26	175.24	205.95	185.08	135.45	109.02	72.71	94.59	252.76	127.23	96.65	96.16	76.52	54.76
916			513215.40	2339921.75	389276.50	23298.33	62623.40	62643.41	41083.62	30258.71	40713.06	40023.89	9457.29	3398.68	967.57	1643.73	961.53	1657.79	791.39	967.96	463.41	398.47	281.63	563.98	981.05	213.40	238.32	384.43	304.89	358.14	235.35	218.90	201.97	109.27	355.34	234.78	343.64	152.14	220.95	184.91	228.49	234.39	87.65	176.94	300.29	444.58	377.30	181.96	164.09
917			222606.42	1073810.50	144195.98	34688.71	68889.35	86055.44	71364.24	53480.79	44950.52	32150.33	17232.85	3941.03	2214.68	2159.08	1363.05	1219.43	568.47	458.75	682.06	465.61	773.90	585.40	695.16	158.12	506.53	459.26	200.81	185.11	202.41	206.48	251.63	85.98	146.85	149.02	139.11	363.72	174.74	109.08	58.32	109.61	69.73	172.40	98.62	158.90	125.76	118.68	97.64
918			90486.54	367631.18	204061.95	65939.65	82579.97	79990.82	125064.50	91665.55	46643.85	36274.01	22707.06	7282.04	1268.04	1837.25	2302.23	537.67	1079.18	599.36	668.51	414.81	236.05	218.95	210.26	308.78	192.28	409.94	338.31	300.56	264.97	160.81	165.32	168.82	114.74	173.00	209.18	161.95	109.66	102.41	134.11	101.49	127.68	160.67	67.36	108.58	135.59	83.57	49.28
919			28044.65	118291.96	44523.58	35863.68	25384.48	19920.13	46604.61	60164.75	72389.46	66797.19	87389.45	20272.98	2518.22	1199.48	955.46	889.07	585.05	447.50	427.61	552.25	302.54	364.07	492.46	405.16	184.56	232.51	178.68	136.88	88.83	105.51	133.42	84.67	160.54	130.49	77.71	150.26	98.35	73.86	67.90	66.13	102.24	83.06	76.09	79.30	21.99	29.72	39.51
920			225430.64	1218026.37	58377.70	32633.67	63619.47	20571.55	26280.33	24259.22	6585.37	9175.69	8747.85	6524.78	1682.03	2200.86	1264.70	1134.52	1040.32	564.41	1021.80	561.95	624.11	956.20	694.08	657.09	334.29	475.74	668.34	292.53	458.77	530.26	505.42	417.43	237.98	321.75	528.13	473.50	427.63	469.77	317.21	364.88	162.61	191.68	264.53	318.53	287.40	199.82	395.58
921			69300.68	462186.28	124592.65	99347.16	36735.69	31238.31	27149.88	53773.14	79482.32	81526.02	41565.26	11194.02	1886.35	879.59	1468.10	1530.01	1070.09	1147.05	1112.02	845.30	390.40	276.94	281.11	268.57	351.56	443.30	527.91	183.91	188.44	171.13	135.14	173.86	314.47	233.34	211.78	121.78	204.83	249.31	155.35	92.73	68.79	99.94	192.56	248.28	111.64	69.51	60.96
922			60993.03	540910.25	181468.87	74135.69	49669.69	86766.42	43225.33	26730.85	37494.49	46594.78	49728.54	6942.18	2553.02	2197.01	2324.44	1350.70	1096.45	1424.32	896.57	666.87	667.74	460.66	454.65	270.89	301.39	257.31	246.66	299.43	365.73	178.10	120.25	198.72	203.42	265.56	348.61	259.07	124.10	410.13	230.75	143.56	227.34	200.72	59.71	83.99	76.28	116.42	157.27
923			1048405.62	3207788.00	1044577.43	100046.87	60112.64	58191.79	40876.71	62122.67	68663.32	99514.38	67526.25	30388.09	2839.20	1325.31	1063.69	1747.84	943.61	824.38	718.29	383.78	280.11	299.57	331.66	289.47	380.03	555.76	422.93	294.90	304.98	232.61	161.70	233.03	314.57	188.97	301.14	229.23	174.92	128.09	125.96	72.69	77.43	194.16	231.84	83.64	50.29	35.26	42.51
924			107370.60	496740.09	90349.16	52396.01	81490.51	67974.98	46219.73	15868.98	15271.59	34739.33	30154.51	5485.66	1951.37	956.50	625.98	1241.10	517.25	509.96	626.46	461.17	784.16	496.88	377.17	350.02	152.35	275.42	340.69	190.63	217.98	208.75	96.86	166.91	349.47	216.06	365.05	342.29	388.93	308.26	299.80	182.56	204.11	235.98	409.71	481.54	360.06	152.33	137.50
925			180241.60	1368658.12	235061.70	70981.50	40040.08	35189.80	26878.62	25723.83	50273.13	36982.92	21626.06	9256.23	2332.07	726.63	1164.81	1344.39	683.26	1334.55	855.82	423.90	273.51	330.58	263.84	372.23	207.92	274.52	309.30	214.65	122.04	133.94	166.56	145.38	161.37	170.07	135.10	106.44	167.51	194.38	64.13	73.56	49.93	121.03	129.73	71.50	133.80	45.64	49.37
926			42977.58	127114.21	62890.46	110896.54	72815.97	68364.34	31114.11	40426.89	25475.60	34357.91	18648.37	10758.46	5052.79	2743.66	1118.72	976.80	993.73	448.27	370.85	564.02	305.20	207.19	135.69	316.38	308.93	155.00	144.53	84.30	75.40	159.53	139.77	97.38	92.33	43.06	105.35	101.97	68.96	121.08	98.68	86.46	81.59	85.91	35.48	38.15	83.43	93.28	64.64
927			3240110.75	6471844.00	1734397.00	223221.65	136177.15	82464.82	54435.96	29762.33	32334.42	27584.02	38401.88	9715.52	1864.10	2624.76	3397.74	1891.28	1798.93	1454.53	1205.68	587.79	657.58	696.67	939.98	683.03	568.71	417.08	739.80	618.64	550.12	89.31	299.42	179.87	187.03	169.38	271.63	287.59	210.29	317.23	202.31	130.97	194.76	144.41	170.20	91.21	143.05	142.35	145.57
928			506608.71	958843.93	181989.70	46085.41	49875.44	46551.34	24823.96	14964.38	12876.04	7613.80	18658.10	16527.35	3905.99	1129.48	1573.51	651.99	701.85	594.57	629.42	352.60	319.15	184.19	226.87	316.10	481.60	222.31	320.29	155.02	112.57	122.71	196.53	63.63	172.16	98.07	57.35	136.49	160.34	118.27	102.80	188.59	131.17	218.11	180.11	161.07	239.77	146.14	133.89
929			11043.15	110674.94	48655.37	47033.38	37514.11	35454.67	74881.53	36905.72	35900.07	57924.51	49137.03	11128.58	1628.30	678.45	685.93	626.08	653.93	236.07	550.07	366.89	309.50	131.64	114.92	157.12	104.18	251.36	124.06	134.06	131.81	142.69	164.47	138.25	120.42	141.97	62.80	112.20	24.15	54.57	47.16	45.19	91.61	37.20	76.08	39.15	52.68	40.19	33.83
930			4405397.00	5642379.00	903037.87	180920.15	61243.82	111524.69	97176.75	66553.14	30931.92	39381.99	57059.46	28709.06	7230.23	2127.92	2090.75	1304.46	1370.77	1085.78	533.32	825.75	817.45	402.55	346.34	287.21	101.42	244.33	177.04	276.63	268.14	218.34	208.33	143.15	162.58	310.52	121.10	150.12	122.02	156.28	245.50	275.72	231.84	184.60	307.40	218.32	129.23	496.59	318.15
931			138020.15	783231.68	299445.46	93155.60	64330.89	44952.90	44244.67	43056.22	44052.94	23358.73	36168.58	15759.54	2396.39	834.68	584.17	396.58	460.58	721.50	728.20	508.49	269.60	655.34	1905.36	650.88	276.28	308.34	333.47	219.63	171.52	129.76	204.71	172.86	143.93	122.14	131.79	100.52	199.93	139.67	136.67	96.50	86.26	105.89	147.29	131.06	112.25	54.38	49.59
932			55340.30	91037.94	81249.17	98583.78	56141.81	43829.76	49808.95	61290.53	52861.42	47291.49	30134.10	23537.02	7380.21	2888.66	1732.46	1344.29	1024.41	929.47	389.50	333.46	606.32	426.99	324.15	258.11	206.11	160.19	187.50	134.85	125.49	65.84	142.11	104.03	163.51	110.76	88.32	106.65	69.89	80.86	62.58	95.00	73.99	92.19	60.00	41.59	47.49	26.40	40.50
933			1630383.25	8851543.00	797869.93	116656.64	44116.32	35458.90	21960.44	16179.17	44256.42	35416.98	35420.17	19517.33	11611.97	20790.75	11934.15	13860.41	15250.53	13209.74	5989.16	7606.51	12837.01	4642.57	7078.59	7662.36	5739.24	8320.65	8162.08	8337.44	4288.70	2403.71	3131.18	8061.22	4986.19	4437.40	5114.54	5925.01	2795.73	3124.47	3369.31	2387.81	2083.11	2756.23	3437.89	3982.42	3195.91	2269.71	802.10
934			298693.90	526452.25	175462.06	24954.90	31057.48	61770.55	74809.19	67038.10	94220.16	43825.21	18861.70	9211.23	2020.82	1734.69	738.26	697.00	387.12	536.02	211.90	413.34	344.32	311.95	538.51	431.35	275.64	262.83	116.21	143.28	150.49	89.81	157.45	164.88	122.79	266.89	267.70	245.04	115.48	66.21	53.80	69.55	73.40	95.58	43.72	61.17	103.12	45.61	82.68
935			113970.07	242465.62	86257.15	113595.53	75567.23	76963.41	112676.79	86997.78	18992.74	29104.44	40564.24	12901.71	3607.77	2459.71	1267.61	1036.65	952.09	1134.72	442.78	303.45	475.08	247.29	436.07	196.58	303.56	225.76	211.77	199.32	239.21	140.10	89.93	135.68	115.27	141.68	110.17	71.02	42.60	87.91	86.72	85.68	108.02	92.71	59.73	77.04	56.87	31.43	30.29
936			32995.62	62110.52	66414.53	34245.74	88114.91	66581.77	40772.30	52247.75	46493.79	32418.49	13846.37	4996.22	1810.02	613.08	864.15	649.34	519.86	429.78	239.63	183.33	185.80	246.25	212.57	220.19	243.80	169.78	78.22	69.54	116.24	164.51	62.23	87.80	145.31	196.89	131.92	94.98	50.44	114.80	65.97	89.26	87.47	150.19	112.10	99.73	54.61	41.91	38.31
937			276837.28	1384968.62	158202.93	50401.75	36241.85	42984.38	62406.48	30822.69	20985.71	53291.68	38313.54	12613.19	1854.59	1860.69	1598.96	2290.53	1350.87	2050.36	728.90	1278.53	1475.59	489.63	725.65	1397.36	370.94	1861.55	2585.78	1356.97	775.43	1026.52	668.53	280.20	239.48	239.63	456.28	90.69	210.12	253.18	388.50	275.89	465.43	349.98	333.74	1294.65	660.66	283.90	204.85
938			115677.15	287189.43	124361.81	107827.94	88721.00	75696.57	29025.01	25169.02	14367.03	8366.94	11851.49	5760.69	2112.89	1583.98	983.05	655.10	343.98	588.65	360.23	281.54	380.15	182.73	304.01	221.59	338.05	198.32	244.64	143.05	273.39	161.40	105.03	141.83	299.04	107.95	132.31	62.69	88.17	88.02	147.22	221.85	143.19	282.79	182.23	72.56	134.52	168.25	301.60
939			259711.87	863315.37	175186.51	75824.95	75011.89	64976.96	46941.42	22284.10	16815.30	27245.86	38114.24	24129.95	5938.41	2239.92	1879.17	703.75	592.04	553.33	369.21	472.35	555.50	438.99	430.05	387.81	359.30	209.71	233.82	474.06	267.36	162.59	139.81	215.12	179.58	95.86	106.72	115.18	145.63	142.69	201.01	231.27	205.77	167.05	127.91	99.87	125.68	113.43	58.37
940			452697.15	1737527.25	132112.43	87460.50	123503.98	39547.22	33479.38	17179.88	10149.73	37637.38	38926.11	16709.15	6411.94	3333.31	4477.08	2266.69	3619.61	3213.59	5516.63	2172.39	725.63	1400.64	2027.88	2362.21	1643.89	1181.65	1370.38	429.98	357.28	1093.98	1173.15	854.81	750.36	833.01	1211.31	572.11	300.97	662.01	763.22	757.44	554.64	499.14	1040.21	919.19	349.07	236.57	553.00
941			73902.03	400631.90	56270.58	33620.33	52235.28	36589.64	18026.65	62881.07	98898.14	37447.96	23488.36	4375.09	2310.05	2051.78	848.15	822.93	660.63	797.52	642.64	438.45	373.00	155.63	192.65	315.39	292.16	341.93	269.58	274.36	125.08	126.38	121.65	217.95	140.82	97.20	133.56	65.33	146.37	136.39	113.22	92.46	138.73	168.59	112.78	120.21	128.75	81.16	69.21
942			97983.05	223045.00	96323.95	71163.00	49817.90	60308.78	42686.10	18711.06	34854.15	30866.12	10718.84	2216.12	1157.44	438.11	721.58	445.33	811.48	815.18	1051.07	538.27	299.75	206.79	361.27	303.22	271.80	285.40	187.43	125.45	84.51	79.69	64.07	46.30	100.56	164.93	237.39	128.13	55.04	67.24	69.03	112.44	144.05	103.05	53.46	40.99	106.26	99.13	73.81
943			821435.18	2480877.25	524743.87	139193.92	103851.94	103940.54	55775.76	27719.27	25154.47	18286.97	15345.66	5159.78	2086.26	2195.59	2097.35	2631.15	1805.04	633.51	419.12	256.28	414.57	347.06	546.62	558.78	801.02	439.58	230.65	186.53	244.15	314.59	315.28	362.93	473.64	349.84	426.13	482.00	147.36	174.34	126.88	224.28	156.60	118.25	80.01	77.48	149.27	93.66	105.13
944			129272.55	391204.21	143453.43	77862.77	48837.28	22944.49	42927.80	75276.78	113532.46	73183.10	32574.48	7590.32	1383.31	1334.29	1255.83	1682.90	1227.51	604.58	265.93	258.72	270.13	398.17	609.67	375.50	173.16	106.53	107.26	155.89	136.06	232.57	153.84	56.99	100.37	89.13	60.58	65.22	104.94	73.47	120.23	99.74	53.52	122.83	69.22	91.05	76.38	62.93	57.94
945			563061.12	1975895.37	245230.62	169008.87	67363.51	51964.16	32705.53	11255.01	13102.27	15924.79	13107.73	8989.95	4385.15	2676.30	2240.86	3058.35	1725.67	902.48	3911.44	5806.35	4544.69	1707.15	1300.20	3357.21	2151.31	1746.73	3309.80	1872.17	2253.17	3684.90	2215.34	2265.60	495.79	1253.17	1944.75	1515.19	583.04	1057.46	1310.19	1321.48	1257.61	514.15	1149.73	397.61	712.74	574.33	1018.79
946			35016.66	126036.53	158863.84	159147.06	80484.42	84103.32	61344.83	33394.83	42360.35	48362.56	24044.59	12273.75	1079.39	1010.51	1117.68	1068.98	791.73	854.43	609.12	672.20	255.74	253.98	271.62	408.76	390.10	275.18	378.73	265.59	57.07	43.99	49.48	117.20	97.65	95.11	84.26	100.90	70.82	133.36	204.34	203.28	169.32	138.23	139.42	72.43	69.30	71.73	52.44
947			299276.34	3759874.00	427237.31	62948.98	45526.42	53205.40	44897.64	25798.11	27345.72	38109.99	20874.08	7367.06	2008.05	1279.72	899.26	1633.24	685.63	446.92	338.95	457.95	218.50	371.82	271.65	221.74	332.26	516.63	484.00	163.75	214.21	234.03	270.25	153.03	239.55	95.10	161.00	371.69	255.44	144.58	326.11	184.86	252.71	550.18	226.73	352.13	246.36	198.07	227.23
948			1992617.25	4018095.00	314276.21	172358.35	93232.39	28893.16	23306.27	19420.52	21739.74	24197.70	25965.07	10461.96	4435.97	3091.44	2683.72	1125.09	3400.73	2853.54	2911.90	1275.78	492.19	563.70	900.80	731.59	1186.87	805.20	817.52	891.08	836.83	245.50	461.66	788.66	863.52	556.12	257.76	174.89	250.58	282.19	257.63	489.06	289.11	462.59	319.29	199.20	320.51	468.89	292.96
949			137214.01	529618.37	131795.14	65769.33	41228.35	58504.41	34442.01	28629.75	58926.49	44206.22	18160.91	5158.59	1228.00	1016.58	741.88	1031.17	550.04	571.86	641.22	613.87	315.35	229.24	256.64	159.44	104.36	74.75	245.66	227.07	98.85	288.91	204.62	148.55	119.25	148.63	108.93	81.99	58.82	50.54	74.75	38.70	134.06	150.39	81.77	28.86	47.68	48.48	49.37
950			282108.34	603770.87	116485.86	71228.79	24430.61	39229.72	45126.17	22915.44	35830.24	36696.46	13463.03	889.36	2011.69	1476.11	1088.41	1122.35	1104.65	576.97	279.69	462.83	418.31	552.83	551.57	560.34	611.63	681.09	367.08	471.87	450.57	421.35	201.42	247.40	348.04	424.77	187.54	83.35	287.46	314.02	155.03	158.34	112.38	131.23	226.29	226.80	208.50	153.55	147.21
951			64101.53	115826.42	79051.92	64280.64	84501.68	76942.39	54656.29	22231.11	23377.93	40995.53	40243.94	6541.70	2027.36	1509.42	1755.62	1045.25	675.27	555.96	337.54	281.00	340.18	630.68	796.23	190.41	186.10	169.78	154.86	163.90	145.75	73.08	114.68	124.91	122.39	174.53	93.99	58.60	102.96	63.86	68.82	70.34	107.74	125.53	83.96	55.93	76.04	45.86	54.79
952			25827.10	272821.93	99312.41	41321.71	136709.40	79990.11	35661.17	18334.63	16264.30	27657.63	20836.40	14534.74	5099.17	3112.53	867.57	716.73	408.37	220.79	223.68	284.34	175.52	177.10	146.69	362.24	315.53	176.02	102.96	123.23	154.68	119.34	154.86	131.62	113.55	83.51	102.06	97.44	35.65	37.97	66.08	54.45	73.90	66.59	36.76	44.01	93.22	53.53	53.77
953			762291.87	3457876.50	607993.00	98870.33	43384.19	37439.73	36739.41	20274.86	24998.43	49006.78	45909.42	16838.24	2806.28	2178.74	2169.25	2845.05	4352.38	5436.29	2110.33	1521.77	1018.30	895.82	634.82	1099.40	592.14	731.31	551.32	2371.99	2776.18	1443.06	331.22	584.53	583.73	230.65	193.56	573.27	464.08	630.08	1000.86	652.19	256.16	500.46	495.23	227.46	568.74	615.18	306.66
954			42175.86	880831.81	154126.95	39174.57	64774.87	42852.59	42940.25	115581.27	145363.17	39784.45	32633.43	11662.48	1935.18	1255.60	1055.36	629.71	573.95	373.99	420.15	272.64	382.87	476.28	328.56	251.15	215.51	82.54	114.00	165.96	123.63	40.10	104.58	87.65	155.47	74.15	71.17	106.49	49.22	70.92	92.89	102.87	149.68	69.44	78.86	45.09	43.47	20.54	44.44
955			109337.31	1673562.37	301920.84	89956.20	43564.51	134332.37	400983.06	76222.56	31072.33	14373.82	7571.59	9813.52	4161.52	829.08	1141.49	913.39	1049.95	474.15	481.26	375.30	414.97	317.92	181.24	214.52	329.16	273.75	147.34	87.20	84.55	99.44	193.55	246.49	212.20	170.70	151.13	161.64	84.15	47.18	107.41	145.38	125.11	105.39	116.06	144.21	60.71	71.40	65.37
956			41297.83	369100.87	163906.60	64118.19	105514.53	115157.63	53791.89	26468.62	37624.70	28881.93	7248.17	1943.37	1378.12	1088.66	893.38	658.76	823.83	579.92	284.74	599.99	377.01	175.49	358.79	282.14	221.34	213.64	210.88	168.19	122.79	243.93	240.08	148.86	128.80	187.59	191.80	68.93	76.27	98.33	116.67	99.59	74.55	73.08	82.23	40.42	64.57	52.90	81.85
957			111268.21	524674.00	228384.37	75292.57	51487.47	36450.04	25569.59	18903.95	23301.33	44535.47	17775.83	3714.93	692.44	1200.30	630.22	847.53	1479.30	964.96	940.09	766.81	314.55	216.42	179.76	171.87	235.06	469.87	513.10	204.04	157.41	134.23	106.19	148.91	99.16	102.73	132.57	177.63	69.05	99.96	202.01	73.24	93.05	89.87	70.59	108.73	147.81	218.23	128.29
958			93277.43	219508.79	179221.62	149794.14	73237.99	31749.01	66007.32	62304.44	33961.28	23768.54	13375.81	12001.07	2880.31	1130.14	950.23	1156.85	893.51	526.82	275.53	271.73	357.03	285.11	297.22	232.00	226.75	127.62	168.48	162.40	167.97	158.13	108.56	123.34	94.27	137.96	113.32	120.94	99.74	97.49	98.56	109.19	97.89	97.72	92.08	119.57	141.19	94.68	70.92
959			140091.92	560369.18	160526.71	46320.46	59103.76	63646.46	31835.87	16365.67	27499.64	30407.84	27617.38	13535.88	4756.37	1639.97	1367.22	1706.42	1148.88	1454.43	765.57	625.60	475.67	273.06	340.01	405.84	392.44	258.21	207.20	153.47	135.20	82.58	147.37	224.77	211.43	134.76	308.44	142.16	121.09	192.13	191.76	136.02	204.07	246.48	179.29	150.17	68.61	101.15	223.52
960			1665567.37	2680592.00	563989.06	65073.22	28761.40	27110.02	32799.51	24858.41	52752.73	41823.86	8760.01	3656.53	2293.96	1395.79	1811.85	1345.77	1110.57	836.38	833.59	588.18	571.23	215.49	212.37	299.96	366.88	452.70	727.31	365.76	391.08	367.66	336.18	555.06	251.17	312.59	167.00	178.97	253.22	377.28	186.66	325.25	284.35	202.68	190.92	140.87	167.97	99.69	150.69
961			805126.56	1330969.00	387251.71	218850.21	103039.41	47434.73	46774.13	27957.27	9907.62	16395.83	31352.81	17652.33	2543.71	813.01	2476.31	3236.53	1705.49	609.99	719.11	1132.26	1237.48	1089.36	1641.24	571.38	406.64	360.23	182.01	189.83	307.59	255.82	352.65	293.62	202.63	175.28	189.17	168.74	227.62	175.20	246.71	224.56	348.65	274.19	362.02	262.73	181.74	105.27	221.82
962			920221.43	4832364.50	971021.37	287142.59	24778.02	36507.54	20551.09	36297.36	41465.01	29578.35	8691.12	4320.06	3552.11	2945.32	12385.87	5147.75	6098.00	8047.71	1399.57	3810.52	4489.56	4089.10	2475.73	930.94	1222.32	1770.25	2290.00	1133.72	1247.33	2102.67	2353.83	728.80	387.63	1540.29	492.74	814.64	904.45	1039.40	905.31	425.69	319.39	594.46	430.34	1205.73	947.29	802.08	378.87
963			217805.90	585030.62	88566.13	43006.05	51086.92	76543.42	49302.69	21547.76	23852.08	8852.95	6333.88	2875.97	1740.61	2484.16	931.81	565.06	1180.80	606.46	651.67	296.92	350.73	424.70	306.69	401.51	384.47	679.08	200.48	294.18	215.03	36.94	132.64	123.88	182.67	136.50	280.81	138.55	154.77	255.39	255.51	196.39	205.67	143.08	106.09	343.15	282.50	110.81	64.45
964			174595.25	574655.87	76766.65	87297.56	56864.83	55612.05	38077.55	43572.09	46987.32	32912.79	12256.95	2816.89	1490.62	1573.20	915.07	1194.60	283.75	632.61	412.79	317.00	338.48	634.16	1154.30	494.55	269.79	373.10	901.80	653.20	590.21	385.83	370.40	302.83	311.86	145.24	383.91	501.39	343.25	181.82	104.61	132.74	170.35	70.45	77.40	91.80	111.17	102.55	146.30
965			312847.06	1074945.87	117674.21	32200.70	23882.50	20064.90	36042.03	15499.76	11869.54	15063.49	6202.08	1993.21	2355.41	1378.35	1430.53	950.93	1089.28	587.90	356.72	218.49	320.61	386.00	629.84	409.88	144.70	244.29	391.68	265.99	149.40	259.86	412.42	377.53	253.49	178.95	146.62	104.73	90.11	113.05	392.49	187.44	278.64	172.75	190.58	315.96	262.77	176.65	100.76
966			135828.62	458340.78	135246.81	45251.09	72969.78	70979.68	33077.58	38851.11	40023.48	38641.66	20067.89	10892.75	1907.32	829.12	1042.81	865.28	823.49	671.97	266.54	239.03	385.75	437.46	183.74	278.17	241.38	155.16	112.48	100.73	168.69	246.14	297.63	130.18	99.20	117.98	92.40	110.87	224.51	168.59	124.99	125.08	79.47	55.97	114.07	96.42	77.12	164.16	106.60
967			386196.37	4749751.00	402844.09	55092.12	34641.42	10472.09	14702.92	17779.82	14333.36	20836.86	15450.67	4667.38	1798.18	1519.09	1800.31	1353.69	1681.14	758.09	1250.68	593.36	464.45	315.78	714.26	512.64	573.93	375.98	624.64	437.35	585.24	692.78	275.12	415.92	955.34	335.43	319.54	893.78	894.59	746.21	297.04	300.39	251.43	259.68	370.25	877.35	719.25	549.87	471.83
968			294572.90	1280748.12	225659.10	102350.30	57578.39	41308.70	49483.21	22631.75	17915.12	10657.14	17332.99	6449.05	2628.61	2983.85	1870.71	1016.90	1484.40	1215.51	972.21	1392.64	891.75	510.20	1017.81	750.81	229.15	501.32	290.34	359.31	547.99	353.46	401.10	336.71	751.53	390.27	242.59	216.61	200.79	281.42	270.33	385.97	291.15	254.55	130.52	222.67	153.72	78.65	126.28
969			43912.53	128207.29	53088.87	37663.78	41621.82	56488.82	19610.75	22249.90	18163.54	37811.01	30009.84	5117.35	722.00	1982.64	1117.10	1735.28	1555.10	584.26	720.60	345.41	443.90	455.86	464.65	217.29	329.54	143.08	123.09	125.84	96.91	137.41	97.30	63.21	117.42	161.78	59.27	58.05	27.03	85.49	77.35	64.95	109.58	101.18	79.54	75.61	88.78	49.34	38.38
970			10550645.00	28356970.00	6833343.50	85114.64	66310.44	34923.27	29792.58	24328.74	31364.82	15773.60	21987.94	17177.73	14369.55	8681.55	13455.70	11477.65	7869.23	5129.56	9219.46	4424.92	4755.62	12135.74	7349.21	3475.17	2928.22	461.33	1590.81	3179.96	1830.62	3341.71	3173.32	1833.26	2258.18	1167.64	904.71	1664.60	2631.72	3123.04	1475.83	1229.41	2879.65	1879.05	1687.47	866.87	457.78	1945.78	390.01
971			335581.65	1106111.12	105854.68	21565.37	24042.67	21405.45	34257.31	34652.02	36670.03	35490.23	10392.54	9112.06	7540.30	7622.78	3418.02	6945.27	6728.28	5410.55	3832.17	2695.88	4463.84	5150.87	5413.63	4632.85	2747.47	1737.68	997.99	2129.35	420.52	1622.41	721.96	2397.67	1984.33	940.85	764.55	1190.64	508.39	1270.56	1723.28	775.64	883.88	460.98	606.50	418.81	390.29	390.04	1005.84
972			466493.68	2342853.25	1133428.87	148596.20	63289.42	36540.66	24599.58	16370.28	16282.53	24105.06	19476.96	9457.77	8386.20	5198.60	1786.25	2093.86	4054.70	2755.28	5002.40	3557.59	3427.05	1759.60	2050.09	1152.63	271.09	1327.59	1685.39	690.11	327.21	129.23	126.33	915.39	1313.24	863.84	643.44	2064.82	1426.91	439.58	255.47	423.75	355.09	334.67	160.08	217.40	314.20	254.62	226.10
973			85723.15	893301.56	544892.18	60624.30	49966.21	20848.75	39469.91	25920.78	41077.17	41870.80	17078.72	5896.74	2101.76	1732.69	1652.58	997.81	650.29	884.69	577.05	250.17	350.18	218.62	472.18	373.24	233.07	292.67	499.27	586.65	458.68	238.46	170.62	111.70	122.45	210.71	352.61	231.41	122.18	211.67	320.05	278.93	144.17	103.62	116.47	97.94	215.69	189.80	56.01
974			171269.00	834705.06	374641.37	78564.49	62641.34	96608.51	75925.97	33266.88	13381.06	10604.80	37660.67	13491.88	2933.44	1587.28	1162.56	1202.71	1072.32	467.84	383.78	486.86	526.24	2197.24	3061.80	1154.09	581.61	303.69	415.69	360.21	179.74	132.32	222.76	370.55	603.17	228.23	115.80	165.80	157.34	317.10	521.30	377.96	222.75	84.41	214.26	198.94	303.91	233.50	139.44
975			22868.29	108638.35	43487.95	26639.06	36970.89	35272.33	42960.97	36452.78	39764.24	37913.45	34430.33	7767.41	1434.52	1767.48	1094.65	511.52	507.46	437.02	573.86	471.95	246.01	194.02	111.01	111.99	122.67	125.07	147.60	81.29	91.44	151.17	182.06	127.93	122.74	137.44	118.12	45.50	55.70	59.25	59.08	90.67	93.60	72.47	57.85	65.77	61.53	39.56	39.39
976			1265766.62	4064259.50	1306014.87	102972.72	20945.28	19382.96	6871.26	17450.20	24107.89	77584.40	41590.52	11550.53	5695.88	1221.38	1382.58	909.27	1454.91	1196.22	1390.98	621.99	1056.46	1091.07	696.31	452.72	439.11	976.07	1097.81	817.18	1141.97	588.68	437.04	524.66	690.75	380.21	295.04	326.65	496.91	155.82	331.81	294.52	424.14	514.56	354.91	185.85	141.61	220.78	236.49
977			307030.09	839338.31	101588.64	34681.75	51171.39	38606.14	17660.84	16040.81	24594.77	11461.70	20594.18	7952.49	1647.20	686.10	1243.24	931.22	734.87	333.73	696.89	325.10	518.62	362.36	754.33	499.71	270.66	134.68	128.41	156.16	189.19	182.89	260.35	226.85	69.80	80.46	146.63	158.35	163.39	165.56	85.45	81.23	119.20	205.95	109.11	67.83	53.68	93.34	106.98
978			1329821.12	3971181.75	265973.25	155647.70	79316.80	30149.00	16804.55	6655.66	8297.82	12111.63	17745.94	11171.00	1386.89	3744.44	3098.87	1819.87	2179.27	2851.28	3841.52	2573.88	2019.82	798.84	1303.63	2680.42	2445.26	3287.77	1199.49	742.43	1795.68	1827.32	1331.90	736.42	1126.28	1086.97	1289.35	1278.71	949.98	810.99	761.04	1065.92	512.70	603.82	1040.51	1115.57	1484.09	630.04	452.61
979			154590.18	1577124.12	279286.34	70269.37	49171.70	49577.53	54503.43	51727.49	18475.69	21203.41	25115.42	22160.51	6030.84	1651.95	1554.63	1261.32	1107.58	1271.16	678.37	524.45	385.02	735.87	233.23	455.52	319.70	327.06	223.85	286.59	306.69	263.10	151.90	220.28	300.59	114.83	293.89	370.42	221.04	201.32	200.23	175.31	197.70	142.86	178.81	179.90	164.69	114.69	155.85
980			59416.26	128186.25	26584.46	61120.82	71304.05	34183.10	18021.52	38203.93	56218.92	79497.30	38696.50	6227.47	1057.08	614.30	850.21	908.65	513.44	412.90	260.14	165.17	116.35	150.26	304.50	259.87	241.23	161.75	267.34	249.29	148.89	108.01	165.69	77.66	47.26	77.42	96.90	156.22	166.52	96.28	97.62	79.73	95.47	51.48	53.88	83.04	95.84	65.72	58.07
981			292435.03	584922.31	182228.18	44718.42	36546.62	10502.63	6250.92	10594.12	13005.54	28560.85	33669.03	6197.15	1899.13	2001.37	2369.62	1356.94	978.77	688.76	950.39	403.97	559.45	278.96	286.03	408.63	231.24	183.17	351.18	315.40	296.21	331.02	358.87	455.17	718.51	598.57	300.95	242.06	277.99	214.05	124.05	103.08	200.34	222.03	180.39	135.61	83.54	179.04	155.53
982			57715.82	85754.71	32248.09	19164.84	67461.70	44399.22	94117.32	64407.05	26426.94	24849.49	24505.00	9901.21	877.07	794.64	711.65	750.86	501.05	510.52	317.53	199.27	224.37	228.80	72.80	169.95	160.81	228.47	202.24	50.35	171.51	137.04	122.10	153.68	143.50	168.57	165.66	90.38	116.91	97.14	90.71	68.91	62.23	53.00	32.61	43.70	57.03	49.12	50.42
983			172357.03	420574.93	269245.87	90571.63	52210.87	51055.25	24670.05	34608.33	22464.05	12178.18	8058.16	4589.62	2650.52	1613.11	1600.02	1028.95	1099.68	987.12	548.50	414.40	291.67	159.92	230.38	289.50	298.04	495.63	327.81	138.02	109.07	186.33	166.55	179.86	204.26	152.28	103.74	98.23	111.92	83.99	90.26	123.54	89.96	130.49	144.76	79.12	52.69	97.46	83.11
984			187140.89	795416.00	161606.65	51322.15	15102.39	31992.18	49078.30	23096.09	46524.76	32131.55	26405.29	7596.83	3238.56	1129.22	979.95	1121.26	977.23	256.92	308.04	307.82	320.76	292.63	636.19	337.23	258.77	470.79	531.72	308.96	282.04	328.97	219.86	215.98	228.36	168.87	165.32	339.14	200.75	116.55	242.32	121.21	118.41	126.15	118.48	173.20	132.78	57.34	86.19
985			1422118.50	3859758.50	511917.12	15273.54	19476.59	15250.26	23395.76	20350.48	35587.32	33683.74	24062.76	4401.91	7237.57	5085.66	7400.67	6675.01	3334.99	4909.20	5093.41	5188.37	4590.27	5784.56	8256.01	5534.22	6473.31	5373.02	3758.13	2099.02	2530.35	2551.11	3307.27	4519.56	1797.80	2964.17	4396.54	3167.65	1929.60	1515.56	1168.03	645.12	1976.88	1393.44	1714.61	2252.99	2609.14	1835.80	2008.02
986			3527665.00	7576318.00	786455.12	79260.47	37810.57	33609.97	19815.57	23434.78	24586.77	28275.88	23722.13	10255.43	5130.45	3424.70	6325.04	4863.80	2144.71	4828.50	2874.63	2272.60	1845.09	873.92	2078.69	4170.79	2447.11	2293.00	1511.04	2369.04	1619.45	1097.73	1265.20	2012.28	1554.70	983.08	1223.93	2072.68	3117.06	2828.53	1433.35	1454.11	484.63	230.64	240.40	172.51	584.31	818.90	600.65
987			3377522.50	6689888.00	1560840.62	64115.60	48576.98	46296.21	61369.77	28850.02	14500.02	21564.97	40227.51	12870.68	3247.69	3355.87	6827.59	8042.94	5509.90	4565.41	7049.93	4153.36	3348.09	1966.96	6156.83	7125.18	1806.07	2523.42	2086.92	1963.23	1946.79	2246.18	2210.44	1816.29	1268.91	2297.84	1418.64	714.45	1307.84	1811.40	2150.60	2791.80	1958.37	1034.75	875.65	1550.84	3123.63	1974.40	662.69
988			8991.40	125618.91	45786.63	75754.53	69213.99	29632.08	20599.69	19606.69	21817.12	31388.00	15379.81	12027.36	1646.13	809.86	1371.48	783.08	705.55	674.05	556.02	439.51	329.59	307.88	248.77	183.91	250.49	258.50	270.49	336.76	151.52	128.27	131.91	108.23	141.37	120.26	132.10	71.58	112.52	116.51	174.94	85.78	92.85	132.95	113.14	51.94	57.93	90.06	39.36
989			61787.33	335645.28	48338.06	75221.02	56403.90	40154.63	33343.72	21966.77	8214.66	19666.16	26001.33	17037.20	3158.61	1191.40	1934.70	763.55	937.57	497.38	508.52	566.96	648.94	423.65	247.25	558.78	207.02	104.28	205.75	184.39	151.81	171.98	158.12	235.38	199.54	278.79	378.70	219.64	142.91	141.64	203.56	260.23	223.79	85.66	64.09	116.91	67.48	64.93	114.68
990			628596.93	2377767.00	1092674.50	100375.73	27008.02	19769.63	28593.67	35319.18	34461.71	23705.23	10726.97	3295.27	1631.55	1433.86	2197.69	3158.79	2469.84	1860.78	1925.38	1229.46	1096.46	829.00	836.33	595.51	1298.77	518.54	818.08	313.87	375.68	497.57	903.80	575.25	602.86	623.93	412.02	511.91	556.96	657.64	335.62	1052.75	1077.73	794.43	367.01	218.33	238.45	167.20	154.60
991			80528.67	197414.01	114089.10	79914.30	74624.49	40639.50	70086.75	56672.70	11954.94	13394.22	25123.89	14310.47	2355.77	1494.62	718.44	591.34	585.56	368.55	351.15	468.30	258.16	314.05	445.13	334.78	550.09	294.83	54.08	176.56	118.49	53.82	65.07	111.47	173.35	156.50	135.00	126.12	122.39	149.75	101.26	112.71	89.81	93.76	85.03	158.79	174.57	96.70	56.52
992			169256.78	515186.09	116341.17	43773.49	35806.60	30056.11	30226.93	31229.03	10207.35	8797.98	31930.79	13204.49	2158.87	2904.07	1358.76	720.31	979.45	292.25	253.17	515.53	300.41	180.01	112.45	250.18	310.61	893.95	402.74	211.15	164.67	167.92	175.04	170.57	230.73	150.64	98.02	107.62	117.52	115.90	119.93	276.39	143.76	146.29	85.67	87.74	88.68	86.70	103.24
993			151314.87	1410012.00	373773.12	166111.15	50111.23	32056.47	21223.47	18236.14	7014.20	17179.41	13488.77	12173.27	4059.38	2737.39	2457.84	1488.46	1189.41	1129.36	520.05	284.60	428.53	417.35	531.82	460.37	511.57	521.04	425.43	191.54	172.04	58.55	93.89	90.93	133.93	55.65	131.48	139.46	127.74	146.58	163.43	158.49	104.57	107.96	137.09	165.58	265.52	90.60	133.47
994			570176.12	1032698.06	403992.96	97601.00	55963.14	46256.71	20104.22	16118.60	8995.79	20400.05	7381.92	938.88	880.33	1141.92	1056.06	1215.61	1127.43	589.69	393.39	306.30	536.94	459.85	403.83	595.00	570.24	600.34	488.22	258.31	334.69	190.66	101.83	221.74	385.36	281.03	323.68	136.73	182.16	132.31	184.78	144.57	100.77	120.58	132.83	118.37	81.99	83.42	111.31
995			539911.25	1729181.00	272422.03	57759.31	34075.19	13811.57	7719.67	10208.85	4591.81	10363.13	6608.51	2614.01	2154.59	1628.46	503.41	246.40	368.06	1048.10	1022.43	368.44	497.13	659.20	535.40	267.63	384.62	980.30	421.47	225.57	622.01	544.76	619.36	501.04	484.02	301.33	252.43	356.41	331.68	277.32	267.62	143.70	282.72	368.74	329.54	155.93	169.76	291.54	126.32
996			342914.90	753881.43	128631.96	56672.38	41591.50	24215.95	28329.64	16949.54	9454.11	10351.17	6433.94	3491.19	1570.51	861.77	1689.01	1340.93	456.43	824.23	1255.11	876.17	708.43	560.79	642.43	297.53	408.43	1331.69	916.18	329.20	347.30	309.50	248.69	382.93	462.40	209.27	175.05	202.61	252.97	102.96	103.80	198.96	622.76	538.52	196.83	228.80	88.93	106.47	128.17
997			830598.50	2532603.75	295635.00	39290.45	21515.88	24116.09	26302.36	12886.30	5637.38	18730.94	43374.21	30771.97	15759.70	3212.26	1434.24	1775.39	2150.05	1767.91	1272.88	1067.08	371.12	844.95	709.47	1006.80	771.24	711.97	1407.30	938.83	883.73	901.94	532.35	382.77	338.67	450.73	406.58	562.34	396.37	388.06	408.63	203.37	268.08	458.91	378.37	527.81	329.26	197.96	634.01
998			357625.93	1062212.87	758701.81	274072.25	57053.78	34325.55	17284.80	48601.76	60798.86	45159.49	22297.02	2016.83	2088.39	792.17	1528.97	1792.83	1789.67	1119.67	831.29	1285.14	589.31	265.80	320.88	664.57	797.93	298.98	264.71	404.07	697.84	398.43	462.69	238.01	321.53	534.42	344.19	377.77	423.04	306.78	282.33	356.61	534.38	283.33	283.86	106.03	270.69	467.34	371.19
999			554453.87	4210178.00	481406.62	95102.43	71064.10	50764.83	23292.62	8957.12	12252.81	11139.15	6744.29	3739.32	1476.96	1625.36	3223.47	2033.06	1579.90	472.84	228.83	311.05	342.02	219.55	345.10	145.05	804.16	1178.01	2349.99	872.37	606.89	264.08	280.95	244.19	758.11	629.03	651.07	714.33	702.09	1006.69	495.98	747.24	508.56	603.71	154.16	146.56	112.32	274.25	282.72
1000			169440.90	714586.75	136983.59	70153.14	39299.05	41812.74	26050.79	10854.22	18788.62	28779.35	12636.40	2489.18	1640.56	764.75	801.92	601.72	562.25	467.38	250.92	252.61	408.40	700.22	947.24	689.03	559.48	398.93	211.07	145.36	330.37	174.67	130.67	170.23	320.83	683.39	379.46	286.33	182.77	167.64	105.89	46.00	124.67	175.30	139.87	76.46	128.63	151.99	147.05
1001			69030.18	327698.90	64464.25	84360.84	28207.33	22119.14	43807.73	27427.53	9416.82	22287.15	15837.55	2112.10	668.70	1421.61	764.14	1116.42	819.44	587.32	235.25	233.20	234.15	387.37	507.06	415.17	373.57	382.97	296.86	205.02	111.24	207.96	216.33	134.52	97.74	164.29	85.03	116.73	275.07	119.56	106.03	64.63	74.44	72.75	87.38	110.67	94.71	68.27	76.27
1002			612658.00	1895063.37	391709.87	42663.64	36339.97	26617.40	25947.13	13681.85	15912.85	17524.97	7489.35	2758.33	787.35	1237.15	1227.83	1544.06	1299.69	1350.39	1097.07	342.11	349.47	307.63	306.86	529.03	415.35	460.06	414.49	309.41	149.93	250.94	288.43	176.87	384.40	348.27	184.79	147.60	211.00	139.82	152.00	173.63	133.70	287.00	158.59	100.26	83.44	64.53	96.13
1003			82151.48	554390.18	124078.63	55510.93	23422.56	24826.04	39307.07	24369.66	25272.06	20829.33	16235.18	10912.01	2797.82	2905.23	1772.35	933.68	1231.08	907.26	894.58	581.32	489.19	814.78	576.02	406.06	387.89	627.35	619.00	414.06	796.82	277.23	279.37	286.73	395.60	518.08	751.23	497.51	652.02	196.92	228.27	290.08	452.14	356.45	280.16	236.32	134.03	141.61	200.64
1004			490957.65	1006948.37	268185.50	102278.45	56818.51	38364.23	20532.91	10360.30	10948.78	10660.83	8921.73	2976.39	1139.18	1825.85	1035.03	1208.25	400.84	1381.58	1901.26	1141.66	1021.72	212.26	284.12	566.30	165.93	473.15	416.54	307.05	467.06	409.24	235.68	315.88	102.40	166.43	277.13	253.10	291.57	170.22	248.23	94.59	179.05	223.45	190.90	107.11	257.71	241.14	152.34
1005			62718.32	412131.78	77044.34	56591.83	44695.13	25810.31	13673.71	11985.76	14611.76	13881.02	9941.02	3396.98	1967.16	949.65	1096.59	764.74	353.51	474.91	590.33	345.72	218.84	174.50	297.64	213.00	280.91	270.80	269.00	171.88	88.14	166.57	90.78	219.75	140.78	138.70	148.44	95.89	67.63	63.41	100.96	118.43	56.50	69.04	113.29	210.91	75.22	48.67	111.98
1006			107901.75	142382.54	72139.12	43594.74	46142.82	73535.73	35652.03	13887.49	32784.60	40637.53	29965.27	13386.13	2684.17	1261.23	1066.20	1260.48	713.83	330.10	343.68	349.97	247.22	251.17	394.75	384.82	280.23	200.10	248.11	161.49	133.35	127.10	150.72	116.72	99.43	99.50	95.87	81.22	62.89	100.93	87.37	100.91	84.78	51.24	31.63	46.69	44.31	73.83	101.85
1007			391870.00	725210.00	237141.35	97411.34	47469.41	16525.70	9280.21	9626.54	5573.55	13018.54	17740.71	6377.06	4458.91	2263.75	1549.68	1698.96	1319.11	817.55	569.16	735.25	952.27	1686.45	2950.06	1779.92	799.65	1018.55	1546.31	954.34	1779.30	1138.90	348.73	648.21	1398.54	849.84	362.34	650.56	394.09	901.87	1187.55	754.08	455.73	652.47	443.66	293.83	456.71	479.21	435.80
1008			109084.39	351632.25	82624.70	79650.86	93049.82	34927.76	10886.04	17534.42	20558.12	21344.37	7692.36	1744.43	1748.51	1566.53	571.74	1196.31	1149.76	665.27	350.94	206.61	272.82	253.12	402.66	281.01	342.07	386.04	348.66	256.89	93.40	238.82	146.13	114.10	92.85	83.05	139.84	99.35	98.79	85.19	112.64	131.23	105.18	54.85	63.33	43.93	50.78	34.33	45.74
1009			60117.53	180932.39	48925.30	49147.87	78652.21	82107.05	33968.03	10091.21	27164.41	26418.13	19929.26	10967.64	2833.54	1322.25	1095.75	1013.14	1256.18	429.72	544.60	481.51	319.08	556.33	417.07	456.65	293.14	208.76	286.99	177.65	281.40	154.32	531.26	389.51	228.87	131.93	164.38	154.14	135.53	94.16	147.57	148.55	150.42	233.36	143.85	102.22	130.82	123.15	88.40
1010			174231.70	512069.03	152238.54	90698.21	67231.56	53762.66	47935.25	21039.95	17569.32	18202.80	13331.56	9239.09	2698.13	1772.03	1479.88	1518.42	463.51	344.53	521.78	314.51	372.64	336.78	1059.10	353.34	287.89	296.09	87.91	227.54	329.68	133.26	100.61	269.16	170.33	199.22	115.18	193.13	370.72	209.00	155.52	92.08	171.50	99.86	102.42	112.09	58.86	120.51	110.07
1011			172257.70	391688.50	184941.71	116642.64	155884.32	98123.72	46438.57	36842.88	25771.71	61138.98	74909.72	23267.18	3510.22	2708.93	2289.67	1059.44	737.26	814.58	658.45	943.87	1161.07	701.48	193.01	255.14	249.65	418.74	142.89	142.49	113.43	223.60	131.33	107.13	124.84	106.63	165.34	129.20	75.56	99.44	81.63	102.26	130.48	109.44	71.47	109.15	104.81	131.37	68.91
1012			52942.76	267473.96	83209.92	32420.18	64372.80	44666.01	16691.37	11185.04	13506.62	23857.82	17685.97	3143.33	1004.39	469.23	911.87	353.43	281.39	211.45	160.34	474.51	293.57	250.25	167.38	226.74	153.91	84.30	98.10	134.42	113.01	115.04	158.91	108.19	45.51	54.21	80.48	63.64	55.09	54.65	74.40	45.32	43.18	53.61	59.29	50.83	36.84	37.87	31.37
1013			12578.57	123853.89	87235.42	63136.78	49162.87	97509.23	84985.68	97936.02	71730.57	60704.45	41775.81	22599.83	5711.03	2308.14	1417.03	653.72	689.65	709.53	513.33	285.07	219.37	233.44	225.49	115.23	176.42	153.32	223.66	139.59	74.64	58.80	101.43	136.06	131.19	147.55	59.95	117.34	216.11	47.34	70.49	54.03	38.96	61.44	54.81	84.00	101.93	54.46	69.66
1014			33092.98	170146.84	78305.96	42056.51	11046.89	27997.35	30169.56	34029.87	23173.89	37104.94	36474.82	7843.56	1376.20	434.41	477.88	249.14	260.14	252.87	374.49	136.88	200.56	348.86	325.25	186.45	116.54	143.70	200.03	252.41	220.13	127.28	133.34	186.43	83.57	146.74	54.92	82.88	51.00	95.98	111.06	74.75	85.88	42.59	42.83	38.73	68.46	47.75	64.89
1015			27730.27	110089.82	30319.25	30039.34	28984.99	46568.66	38162.58	22486.76	10585.37	22807.69	32151.52	12539.27	2042.27	917.93	705.69	714.80	617.62	771.90	461.87	474.26	326.60	368.59	186.90	103.92	79.15	54.07	74.06	96.22	175.71	101.67	64.25	70.96	26.98	97.86	65.42	26.92	88.25	123.27	116.11	99.42	91.87	79.53	50.47	85.46	51.70	51.58	73.07
1016			264553.65	999278.56	110842.10	45430.98	16349.31	16940.35	16210.59	14131.93	14562.92	15084.04	17190.36	4276.93	1580.43	961.05	611.02	1124.02	705.98	877.54	624.72	428.85	715.96	684.20	591.25	1241.58	430.26	351.21	214.95	584.20	629.64	829.57	797.46	1219.16	551.93	312.81	387.57	605.55	849.57	374.95	298.22	373.05	161.23	274.06	85.20	116.17	111.36	239.80	453.68
1017			1782562.25	4571407.50	1148106.75	88959.31	31551.94	59129.87	32894.51	36116.73	18355.33	20035.40	29757.00	12158.00	2209.68	2549.24	1421.93	1254.80	489.20	527.28	429.48	487.31	539.05	844.16	638.83	908.92	462.24	432.37	931.40	290.10	757.29	345.62	198.97	275.99	263.53	379.15	287.20	437.45	410.63	321.72	162.63	185.64	99.09	123.84	215.01	309.42	303.94	473.31	302.10
1018			772405.37	2864998.00	360403.75	58473.23	30150.47	20353.84	25595.01	6932.60	8250.99	19812.00	9155.26	3935.49	1629.94	1537.91	1433.84	1157.60	831.97	978.75	1179.56	342.77	597.25	495.23	427.13	259.38	183.56	217.65	193.95	476.59	399.28	346.91	167.24	311.51	304.08	128.15	106.34	138.49	211.54	270.07	197.13	91.98	230.03	153.78	200.12	126.87	216.30	169.15	213.96
1019			922060.56	3404067.00	696515.25	118105.67	64027.98	21818.56	13671.73	7083.71	9611.43	22851.52	27598.55	7392.51	3172.88	3331.70	2247.43	2210.49	1822.23	594.82	635.45	494.97	468.59	1033.15	800.50	1000.33	376.79	711.06	707.08	275.96	515.02	395.89	765.29	502.65	233.02	480.13	1253.42	889.00	964.01	624.75	528.64	569.23	244.60	304.37	583.99	302.57	234.33	150.02	265.74
1020			510028.87	2210152.50	197270.07	38543.11	26765.84	24436.32	32485.83	15187.93	13057.03	18689.35	16680.02	8320.90	6012.37	4282.38	3496.80	1918.52	1714.15	2328.14	3140.36	1764.16	2780.50	3330.52	1910.33	2089.99	1955.57	3862.77	3276.54	2001.02	1545.99	731.47	1410.29	1409.49	1744.09	564.69	926.75	1582.29	378.37	362.28	902.03	1230.87	898.60	902.01	746.14	478.98	777.84	794.80	893.00
1021			1969335.25	3450403.25	364164.28	77447.49	12942.55	22944.74	8712.61	7428.05	8159.03	17304.79	8192.82	1898.37	1444.54	1292.89	1400.44	915.07	487.48	363.10	389.49	230.43	376.37	568.51	1009.23	782.18	175.62	414.74	178.65	94.37	111.81	241.52	287.21	112.12	99.31	298.04	267.08	630.19	610.42	271.40	150.13	190.36	145.61	62.88	137.13	120.01	120.64	177.09	158.35
1022			8035.88	74836.78	125479.11	60361.37	36684.92	65715.07	51865.14	11398.93	34289.74	22309.01	11371.11	4305.96	2441.79	785.96	583.11	1135.98	1220.03	1040.38	354.26	329.41	416.40	437.45	380.58	346.02	379.49	438.13	269.11	258.41	279.13	162.17	152.89	235.65	201.27	177.23	86.51	107.93	59.80	128.56	108.07	157.32	139.24	109.81	130.18	70.65	81.85	69.32	57.68
1023			150037.32	1180805.75	205613.40	111250.24	33971.33	35534.65	10167.32	12962.84	9225.04	9183.06	19974.26	12464.23	4636.49	1453.02	1155.46	820.76	705.26	791.17	494.80	503.18	374.48	686.55	184.16	666.55	321.30	354.85	160.28	170.04	144.16	257.12	201.28	213.66	126.83	352.00	178.08	202.50	131.46	118.63	440.48	250.24	161.35	361.51	151.67	96.55	234.32	41.30	59.22
1024			1147309.62	1833611.25	255020.84	77313.47	28065.94	13526.57	28563.49	14528.15	13858.76	10981.37	13147.60	7275.42	3418.84	1693.90	1416.64	1015.61	1032.01	603.67	531.36	356.43	617.91	606.37	383.71	363.56	225.29	176.26	366.47	220.45	227.70	326.66	418.74	168.81	233.20	142.07	197.07	328.90	140.20	193.69	189.98	130.91	205.99	238.84	117.18	104.75	156.49	101.56	164.50
1025			220235.56	708208.56	353393.50	112460.91	50462.71	19858.57	19848.57	11334.66	25180.01	32261.10	25059.48	9579.35	1957.86	1592.66	1315.64	1634.59	1175.83	826.18	799.61	799.37	455.87	871.33	632.52	478.67	318.01	168.44	182.69	214.09	196.86	344.79	266.64	255.58	239.20	129.02	228.65	218.24	254.24	150.73	137.86	226.01	103.62	33.47	199.33	158.74	124.65	81.14	116.19
1026			433097.46	1728021.12	233232.34	38677.51	15450.22	11128.64	10893.34	9303.69	12069.44	18006.50	10668.22	3187.55	2581.11	1365.05	2176.79	2677.33	1411.00	1332.31	893.13	995.87	636.17	1000.16	824.85	1117.67	926.16	620.85	662.06	520.62	430.22	788.37	685.92	1064.76	1382.99	1529.15	1696.42	332.01	237.25	285.99	277.04	456.37	795.94	664.95	742.38	506.60	277.25	367.26	248.50
1027			210204.01	558482.62	88182.07	28972.86	59491.14	42721.96	17123.02	8109.87	15036.25	23974.55	26067.98	6803.36	3933.67	2623.26	1223.37	809.25	1129.58	534.23	656.01	924.12	1000.58	533.34	642.00	931.42	313.77	381.38	142.61	179.30	186.58	313.90	167.45	197.65	79.78	145.24	97.28	156.97	279.44	240.22	448.44	250.04	378.92	255.40	237.08	144.85	168.69	74.27	143.99
1028			439009.65	1188780.00	192107.04	42894.50	16691.75	8479.10	13831.61	11904.77	9425.95	23322.61	25997.82	7254.56	869.74	1246.38	503.31	1165.41	680.37	346.13	399.86	208.57	365.06	452.68	473.81	205.82	117.68	228.13	520.11	181.20	254.99	210.90	162.82	159.69	177.07	62.35	227.73	175.36	136.96	85.34	93.94	300.61	62.49	114.37	328.12	108.99	153.51	169.13	282.51
1029			759362.43	5942471.00	3108379.00	57043.64	30029.17	12162.50	25690.49	37787.32	17313.86	11073.50	15442.17	11202.61	1142.78	1119.41	1512.84	689.12	1192.53	843.68	671.54	1112.42	732.63	913.30	328.50	815.34	201.39	420.98	159.82	199.77	643.23	477.19	584.71	596.44	867.42	1100.34	728.05	276.35	575.18	273.37	177.52	278.06	196.97	403.40	303.42	647.56	349.50	560.47	323.35
1030			17851.33	54949.69	29950.61	30203.46	20709.17	11320.83	21614.41	33552.69	17710.27	23010.38	13789.44	5190.38	2107.14	645.64	846.06	702.86	572.85	470.69	343.45	140.77	289.94	172.50	200.78	156.98	239.03	191.81	195.05	166.83	109.01	65.46	73.71	138.89	104.01	89.04	49.24	46.58	88.31	123.33	130.97	108.13	79.31	62.36	52.51	53.53	90.59	36.77	64.63
1031			326949.71	508253.12	84511.35	58513.26	38068.09	74381.96	42533.89	27189.70	6375.62	14818.27	30268.18	16150.17	1773.11	2601.69	2480.42	927.59	528.26	797.93	533.18	570.17	543.72	295.72	250.65	323.20	88.37	176.62	312.22	132.69	82.25	93.50	105.33	115.93	130.00	138.52	133.72	123.02	123.14	184.34	111.12	91.81	189.67	92.35	128.18	77.86	74.23	34.87	55.67
1032			163816.82	1773416.00	235767.28	44614.51	47776.66	41654.16	25702.51	19160.96	16043.10	15806.51	15282.98	15126.84	12644.05	7452.06	4127.84	4234.90	6321.39	3627.67	2460.02	3695.53	2434.92	3388.09	3011.28	1816.25	2341.74	1091.98	698.92	1069.51	942.29	2044.58	6447.57	3769.01	611.59	511.80	961.89	2468.47	1670.30	1127.59	586.49	376.67	326.09	470.47	1122.12	488.45	432.35	1018.08	704.80
1033			349154.53	1466984.87	365223.00	55052.41	31950.56	4525.70	8348.42	7575.37	25157.20	24553.49	19196.40	6495.05	2953.79	1827.37	563.59	585.88	392.81	539.07	633.38	807.84	853.86	466.99	269.07	357.46	829.44	561.87	311.17	289.44	204.18	198.14	220.34	179.25	505.96	341.76	178.93	243.07	103.02	125.71	70.05	34.01	28.66	73.14	44.54	263.26	150.78	156.94	197.69
1034			101855.43	364594.84	167322.96	49670.91	68620.45	30309.81	32468.81	31642.16	30123.67	26132.11	18549.77	6269.91	1329.75	832.33	903.67	1187.04	684.53	473.24	353.59	220.66	229.91	305.53	262.19	203.92	524.20	238.79	97.36	143.31	150.91	149.62	105.44	90.44	101.19	211.63	83.62	42.50	49.65	66.59	84.54	59.36	98.97	115.72	57.23	61.22	88.22	51.97	62.33
1035			80980.71	89470.63	61227.90	95079.43	74512.79	74663.85	60765.51	16228.68	27201.45	24051.21	9525.15	2533.21	1173.08	775.78	629.74	900.92	854.81	502.78	374.01	165.25	222.37	124.29	152.65	200.68	198.35	185.81	102.04	99.25	112.14	165.17	130.69	264.06	175.65	122.76	197.79	83.53	74.46	58.21	63.67	131.68	145.34	151.11	66.88	67.24	77.19	60.09	40.94
1036			673884.68	3656021.75	1012751.81	63802.98	32072.53	17430.87	17584.31	9589.11	20371.76	16188.14	11190.03	3120.36	3284.38	1561.46	1286.63	2117.01	1530.71	1376.31	1386.28	562.22	1543.83	1891.37	1791.50	1543.27	1106.61	698.32	661.26	624.95	1788.49	550.24	577.68	845.51	375.64	490.04	241.27	255.85	566.22	360.04	300.37	491.47	369.91	348.67	230.10	341.01	305.17	194.96	486.17
1037			841811.00	7419190.50	393819.71	37816.12	18882.79	23389.36	11839.66	15331.99	13692.43	11382.92	16120.87	5779.31	6853.47	2562.11	6877.04	2258.72	4876.94	3413.31	6063.71	1411.20	2924.27	1548.09	961.65	806.31	2038.20	1194.08	1828.74	3465.42	1500.27	950.47	1220.44	896.68	2268.92	1299.16	1462.58	2228.84	1324.53	815.07	1435.46	1189.38	877.39	699.08	961.22	822.51	1024.06	929.82	700.33
1038			586718.75	1075602.87	278512.62	38835.97	44218.72	39464.52	21600.69	11479.00	11413.05	12996.55	13672.22	10956.98	3516.26	2275.20	1114.92	1229.31	1387.50	1428.05	1227.61	778.46	257.47	383.54	312.29	518.64	209.46	284.98	306.86	93.89	331.50	265.53	290.16	386.58	204.09	133.16	206.31	169.89	216.99	490.20	355.84	256.89	478.44	416.25	371.23	371.96	142.66	173.64	120.71
1039			1538847.50	7851624.50	1623716.12	117439.63	60797.63	46726.89	17280.16	9305.78	6097.27	7710.29	7902.06	7093.59	4438.90	3076.25	4147.94	2538.44	2009.15	1171.99	794.78	576.38	1240.61	543.28	725.77	1232.76	795.58	473.56	313.28	387.86	669.37	661.22	707.24	385.38	406.82	972.59	628.04	455.53	583.82	309.91	511.35	398.23	395.48	344.57	169.27	256.71	395.67	154.80	431.80
[truncated: 3,909 more rows]
[truncated: 86 more columns]
