# Supplementary material for: A Low-Cost, Low-Power Water Velocity Sensor Utilizing Acoustic Doppler Measurement
Source: Sensors (Basel). 2022 Sep 30;22(19):7451. doi: 10.3390/s22197451 (PMC9572237; doi:10.3390/s22197451)
Supplement: Supplementary file 1 [file sensors-22-07451-s001.zip › supplementary_material/data/field_test/data/sd_000/sd_05.CSV]

1			47591.16	514680.12	67875.54	148813.25	136243.23	69334.78	29667.52	16376.97	7502.53	6662.11	4675.20	2963.56	961.27	1343.89	1327.69	1155.15	2503.94	2067.69	610.20	1027.10	1696.63	1804.41	1329.37	640.05	333.75	211.14	351.52	345.09	197.78	483.53	335.93	291.24	302.07	341.47	219.84	182.04	179.57	156.70	101.39	202.24	159.99	136.79	90.29	199.98	117.94	106.21	262.50
2			217602.95	547274.18	84520.96	31944.55	21286.92	16327.46	10173.57	8707.34	8120.45	7710.39	6658.70	3297.85	2330.97	1609.60	2750.62	2734.12	1588.57	1397.25	2229.37	2803.70	1563.68	1856.72	1654.14	1673.74	1934.95	1183.69	1469.21	1458.69	848.86	1027.63	1064.87	887.16	1036.81	1136.54	1658.27	942.97	779.46	596.39	619.64	773.27	749.78	307.79	565.66	540.48	683.16	399.96	462.85
3			417650.03	1061506.87	53936.17	27199.23	21037.59	19068.92	11187.86	18133.55	7866.51	2982.15	5499.36	4484.27	881.35	1275.92	1255.60	1262.23	926.37	607.18	924.27	1426.34	720.79	778.97	1272.07	1268.86	625.51	674.40	770.05	956.18	463.52	579.55	543.58	499.90	287.31	535.95	374.23	409.77	193.26	491.49	849.16	878.04	364.47	188.73	364.75	333.52	272.07	280.71	270.73
4			52775.49	369708.37	152498.37	64760.03	26890.33	20862.94	30512.32	10009.66	4192.32	3176.09	1071.80	3749.21	4568.48	2282.71	3662.05	1418.78	1076.72	1510.20	2205.72	1093.15	1523.93	1800.59	1269.06	867.40	579.67	919.23	1077.72	739.98	355.12	160.24	513.33	596.90	888.38	876.60	546.21	308.73	312.15	534.12	857.97	894.02	388.44	239.58	420.26	245.98	111.38	149.39	111.29
5			231338.51	1842487.37	115895.75	20714.68	27973.13	76492.03	76642.32	39848.99	12771.57	11314.37	7991.84	15100.48	16392.11	11413.09	9857.43	29992.45	50480.36	15667.49	11154.35	10697.14	14390.85	7471.36	6966.27	6165.92	5897.33	16425.57	10136.06	4861.20	5530.06	9189.58	4378.83	8802.13	8742.84	5302.69	4971.87	4422.64	4943.98	6000.26	2215.51	4593.96	3407.41	6313.94	3806.48	2587.96	3307.67	8137.79	5199.58
6			1157832.75	2317983.75	216237.76	55780.27	20306.44	22401.33	15121.80	15279.00	13364.97	11835.88	4949.34	5281.45	5264.35	7486.46	6531.30	8433.22	16017.70	5674.66	4047.31	3491.14	3621.39	4956.41	4549.72	2814.59	2831.43	3740.24	1488.18	1361.88	1638.10	1451.99	1252.30	622.37	2135.31	2687.32	3649.46	2706.48	1558.59	1489.45	1343.83	1871.71	1550.48	1208.63	705.84	1042.95	1975.63	2167.20	1012.54
7			191268.12	6300395.50	113099.42	79188.45	217954.84	131083.39	39585.04	60951.99	46050.29	60781.31	16512.93	9875.62	9479.64	15564.55	27825.56	34147.47	13893.66	12352.21	26823.76	7647.12	15530.13	25802.98	23455.81	12910.69	10813.89	8820.98	15907.41	14458.83	4809.08	3726.97	10280.83	24053.40	7895.63	4824.35	6776.84	4847.05	4504.42	7267.83	4960.17	10488.98	8354.90	4955.84	3455.59	3950.31	3484.26	5243.34	5377.47
8			73078.02	1425745.75	54371.51	31528.17	15288.34	32329.81	30905.84	28142.18	6303.53	5181.15	4853.12	4270.37	6591.50	5927.15	616.26	1779.06	4027.66	1892.00	2908.73	1825.93	1478.79	565.28	1579.75	1631.27	1904.84	1951.09	1193.02	867.41	609.68	1175.04	1454.77	991.16	863.99	332.98	434.64	644.14	480.81	798.30	1744.81	559.89	387.47	606.87	429.74	229.19	311.90	273.54	434.82
9			55106.22	133739.53	49426.89	71747.32	15200.46	35057.75	26345.76	42926.44	13899.35	5704.15	1988.85	2398.84	803.45	1457.12	1107.83	543.04	825.26	1558.02	1303.95	1356.05	612.32	490.82	569.85	312.90	183.68	366.58	315.38	205.60	302.42	209.97	207.13	206.46	238.61	188.52	229.47	171.86	177.87	125.72	120.58	167.12	146.49	222.48	185.43	136.12	118.73	207.63	165.73
10			332954.87	2308335.50	294322.84	161014.78	46826.13	31447.41	37286.48	34477.63	17627.76	5372.84	3711.55	4462.19	2497.25	4701.95	7319.82	5664.20	5261.64	8878.87	4374.81	1484.28	3619.99	6030.78	3419.47	3535.48	3581.01	2632.88	1950.54	1494.78	3507.07	5752.12	2476.85	743.55	1611.02	4345.21	5019.24	1325.49	1314.29	864.93	805.51	2975.32	2961.21	755.35	627.70	814.25	966.88	1022.22	900.72
11			37691.29	120495.35	65771.57	55741.59	33651.89	18719.85	24677.47	8090.12	3544.40	3355.78	2234.72	1726.64	1110.40	1018.39	1059.82	440.39	679.77	630.51	641.68	404.13	142.31	460.84	846.51	308.41	198.41	196.06	171.50	217.98	203.25	208.41	199.25	196.90	203.25	248.18	153.80	125.86	168.91	119.18	153.34	191.95	175.96	210.71	73.10	90.11	69.80	78.22	80.31
12			48523.16	295224.21	79254.10	35978.76	19218.00	22424.61	29154.48	28309.25	19454.64	12563.53	11340.37	3704.44	3691.55	3539.57	3320.69	2108.89	1362.25	2112.16	3544.27	4872.28	4161.94	4693.21	5556.00	3569.20	2720.91	1926.76	891.94	749.65	1440.37	1945.61	1630.67	901.30	370.56	833.52	606.43	271.02	428.99	523.21	2142.37	856.05	354.34	741.37	683.98	606.48	718.63	1444.35	205.82
13			54738.83	123635.18	151843.68	113079.88	52166.92	26543.13	25796.41	14670.01	7264.98	5590.40	2117.38	1936.58	1742.12	918.69	866.79	1386.52	1075.84	1139.32	984.32	949.30	1106.58	1080.19	848.97	496.48	465.37	379.32	545.84	573.84	465.44	350.04	270.15	236.91	376.26	296.29	149.40	152.64	275.35	89.27	69.33	121.98	282.80	168.15	64.92	66.66	107.09	144.26	128.33
14			96422.92	2297730.00	93623.70	26162.66	59743.54	19735.62	21496.74	30557.18	22344.96	10724.62	12380.51	3627.75	2641.18	7020.94	9868.76	8981.35	9880.47	5386.05	4222.96	2647.29	4111.79	4164.52	7879.29	3088.62	3105.08	2855.60	3131.84	2023.24	2914.57	2237.54	5416.77	6491.34	2978.55	1498.65	4432.82	1741.24	2413.60	2988.74	3837.34	2116.14	2175.58	690.65	645.77	2202.04	2200.30	1329.06	1199.90
15			126254.38	724407.68	77319.11	25424.26	36593.56	36605.98	47369.84	26317.86	18728.86	5799.77	30013.54	35928.04	10362.19	4943.36	2490.08	2482.46	2601.60	2166.04	5197.52	4008.80	3625.69	7329.73	5736.55	2881.08	1856.28	2491.37	2257.93	2532.49	3320.69	844.57	1410.40	834.61	1031.57	1699.42	2533.54	1638.31	1329.98	1936.84	1234.16	857.16	801.01	1423.53	623.53	1703.31	1483.64	3663.98	2272.82
16			529266.12	1028965.50	127432.45	19766.67	30124.98	11643.60	16076.43	9370.34	7375.55	1402.04	2719.10	1850.80	843.62	1176.35	894.02	970.75	246.10	451.77	542.09	209.80	934.78	1178.53	1088.19	821.62	397.73	255.64	127.38	186.01	257.89	286.47	408.40	140.73	290.64	209.00	356.73	211.23	160.84	138.49	284.23	232.95	233.46	162.07	72.63	98.36	98.89	143.36	117.00
17			38945.40	181356.67	102196.21	65337.45	43351.50	34346.51	20305.32	12698.99	4693.44	2395.97	1456.70	876.05	720.03	296.32	1002.90	2584.03	1558.66	1120.89	513.19	366.05	577.84	456.67	422.95	330.74	224.77	185.52	238.78	205.77	293.22	371.98	266.11	168.65	139.76	266.12	341.75	228.26	428.71	266.84	166.27	109.97	188.23	171.11	244.80	205.69	174.61	103.69	63.92
18			43752.13	183833.79	89793.78	27751.55	26355.24	30673.59	14121.88	11452.66	7029.46	4173.73	1958.40	1002.54	1993.86	4684.45	2490.05	4026.01	1925.35	689.85	353.16	1121.38	711.20	1276.81	1035.53	1719.66	1656.67	724.73	2067.68	1723.95	1483.38	869.54	1781.43	2285.80	1719.10	574.54	507.39	366.53	1062.30	1720.46	909.18	1062.15	951.16	447.27	439.27	422.54	924.20	447.91	612.37
19			30925.96	138997.23	54951.50	41664.33	9833.10	28137.85	28249.89	11904.37	3620.90	1242.32	1349.37	788.50	1436.74	1500.31	1103.42	585.08	815.47	624.29	695.98	287.88	323.29	258.59	173.81	166.44	273.18	152.96	134.33	175.64	220.35	134.65	102.93	141.39	245.91	195.55	125.67	117.51	163.14	183.12	120.40	83.80	66.81	80.18	56.48	135.08	70.67	84.00	37.88
20			1106633.62	2117953.50	156231.57	34292.39	20583.05	51323.89	26903.88	18786.76	16363.00	20844.79	7230.58	8911.15	6530.33	5508.32	6314.11	2697.84	2047.29	6180.23	3863.46	1171.56	2288.16	813.13	1710.67	2936.38	4814.36	4112.23	733.82	983.34	1721.34	1056.21	352.20	435.02	1510.42	952.48	453.25	979.14	1161.96	1609.92	1588.08	886.52	1103.02	2228.25	751.84	850.48	871.93	1419.83	1335.81
21			77987.80	398648.75	146524.10	72275.96	27751.28	17551.27	16763.76	17710.47	4584.95	7244.72	7206.68	2605.93	4188.76	2615.42	1302.18	626.57	544.62	683.04	1056.05	847.94	695.38	2141.22	3042.13	1109.78	635.42	206.16	162.63	643.37	924.30	814.27	541.19	1721.48	1662.62	390.69	875.87	458.27	441.71	390.19	514.33	785.62	544.70	629.85	890.04	698.48	349.95	139.15	371.92
22			207539.18	993498.56	278019.56	91493.25	47130.12	35871.51	30192.81	19263.58	12479.17	7578.22	12488.34	4226.48	2611.21	3650.46	6014.50	7675.03	8174.04	4348.33	3800.48	5191.59	3571.52	2193.95	6379.50	8772.60	10902.07	4318.99	3002.12	3150.68	5170.40	4940.23	8089.67	4895.98	1674.15	5070.06	4947.65	11239.02	16802.33	3063.59	1601.32	1291.80	1132.82	1426.95	832.25	957.59	2286.17	1060.57	218.31
23			119169.84	1280123.75	100250.52	44219.30	32167.78	37665.61	30507.21	14350.36	14419.64	9832.39	3401.96	1868.67	3333.47	4097.82	5340.46	5948.95	5621.06	3078.07	3675.07	3597.69	3475.39	1888.21	1542.15	3491.56	3736.01	5399.01	2194.27	1635.57	1625.78	1311.57	2018.23	2821.33	2329.08	1764.83	1927.90	1912.62	1912.71	985.60	698.64	1435.43	1119.57	893.90	1047.29	819.56	421.12	650.33	878.26
24			55402.46	656478.43	49189.29	24131.39	20848.82	24617.52	10881.05	6715.64	3945.29	10024.25	11121.68	6715.98	8956.96	5048.73	2701.51	6749.83	6028.82	1739.18	2076.39	2879.08	3525.56	4006.75	2679.76	2947.86	1977.33	1567.54	1328.65	1193.95	1369.20	944.18	3163.19	2228.77	2168.62	1333.70	1773.38	2240.55	1730.46	2257.71	1029.64	740.01	1864.28	1691.88	1435.92	1037.68	2055.67	1067.73	923.17
25			55940.42	230015.26	76190.39	137168.09	120349.00	20818.14	8098.59	19297.50	25032.28	5682.17	2496.88	3063.23	4790.68	3205.66	2243.53	1089.31	1698.91	2040.93	3621.23	1082.59	1468.49	1397.86	1146.30	815.22	604.51	346.27	325.47	523.96	426.66	464.85	430.37	299.68	621.37	445.13	293.93	441.55	414.98	660.68	1658.39	1314.99	291.85	568.15	691.97	476.96	102.15	270.91	233.77
26			52983.17	689679.06	81653.41	63214.69	66613.35	49299.37	52190.78	18719.55	10031.54	6925.92	2372.28	2608.47	1686.17	2032.96	2162.94	850.78	1816.52	1338.32	753.71	431.71	698.33	1631.91	2115.04	1296.01	725.88	341.44	190.20	810.61	567.32	295.57	222.78	656.77	458.82	369.58	655.14	581.34	247.92	227.78	312.40	220.56	380.73	335.55	126.23	245.57	373.88	295.52	246.44
27			146559.76	839234.68	134440.81	75125.03	27493.57	53423.57	32425.62	15516.04	3285.95	2877.82	5781.44	2222.17	2329.95	2400.17	1045.51	983.35	2531.48	1850.25	2380.15	1623.30	964.02	1194.42	2663.49	2618.26	1531.02	1132.67	901.16	1310.31	774.37	484.43	734.43	1184.85	768.65	1047.58	576.48	597.95	1185.76	786.48	547.15	521.95	773.49	315.42	214.33	280.50	284.93	178.88	295.78
28			26270.52	546239.81	57061.40	19586.05	27430.27	42539.33	38344.10	11685.89	5786.68	3516.12	3249.75	1543.59	1628.78	818.42	666.69	572.51	766.47	1289.35	487.30	484.54	505.70	646.25	1827.45	896.97	443.10	345.97	319.79	250.08	227.30	147.28	321.32	578.66	694.38	292.13	280.17	377.45	252.33	181.11	337.15	197.48	171.84	174.23	142.52	124.91	113.27	152.97	122.44
29			56734.87	315032.28	202649.45	205659.51	110559.70	99462.25	49677.21	26916.02	17457.73	6633.78	2044.94	1817.06	643.64	1066.23	1486.47	1628.68	985.37	671.90	1661.17	2145.16	1097.15	701.20	896.76	621.81	504.81	443.64	334.78	424.08	510.14	679.40	264.89	442.08	506.81	474.85	169.29	196.36	306.00	128.91	138.53	177.53	96.90	231.73	259.59	216.38	281.14	141.65	96.49
30			8617.44	129464.25	78647.86	86643.74	76553.19	42590.46	16579.42	6280.64	8871.49	5601.55	2405.12	1344.59	1203.52	494.04	338.64	604.92	589.19	313.02	454.47	282.23	462.43	796.19	393.82	383.00	563.94	143.93	99.90	132.59	203.30	366.92	246.21	263.13	337.22	147.05	343.81	442.04	219.31	137.17	80.95	160.12	189.12	91.47	49.25	189.47	223.49	231.43	221.95
31			929426.81	6285382.50	122068.25	75319.04	43357.31	32107.54	28831.14	9848.81	15988.03	10930.03	14745.87	13646.91	4700.68	5794.29	9205.01	2867.72	2096.54	4181.06	9297.40	5504.31	3934.42	994.33	3361.33	3942.05	6735.59	1713.95	2640.64	1840.06	3546.47	3311.30	2201.10	6899.25	9262.49	7736.53	1639.12	1846.27	979.30	870.84	2695.47	859.90	1745.71	1932.02	2226.74	3300.22	1772.88	3041.46	2157.10
32			217637.53	1470553.50	102657.65	57595.59	98793.81	97424.24	41098.60	82655.89	52997.59	56792.86	55250.27	22783.28	11936.32	7234.44	1821.37	18602.75	19032.88	5500.07	7379.22	8886.06	13398.88	20766.94	17985.39	8259.07	15102.75	10452.14	4996.21	5703.57	5351.51	7753.45	3533.18	5191.71	7897.85	9162.24	6628.32	5628.20	3634.84	3514.24	6823.23	4705.31	3577.56	6136.52	7702.86	3219.08	1897.50	5189.82	3892.64
33			48770.83	340901.59	64345.24	54581.05	31198.82	11220.42	7314.74	12547.31	9735.91	3853.83	4958.12	3726.60	3646.96	4603.98	3718.14	1531.76	634.75	428.54	393.24	330.31	868.44	403.74	790.46	1370.47	1133.13	184.66	623.45	1172.23	1787.82	1584.09	1339.38	1628.30	1019.50	334.99	358.67	850.43	256.23	391.11	967.47	1087.84	1224.46	1896.96	531.11	588.80	506.09	271.63	160.28
34			72340.85	2952674.00	59703.10	36296.96	30130.15	30668.35	29592.79	17447.74	32442.18	20269.28	8489.39	37518.02	19743.62	16269.95	11056.32	6626.69	21949.71	14869.65	7117.11	2026.16	5454.83	9421.62	7786.48	10891.60	4720.92	6045.03	4534.56	2210.85	5651.46	6446.23	8196.21	5399.79	8114.65	6165.29	3856.44	3297.95	4156.77	4319.40	5420.34	4725.99	2503.63	1706.29	2346.16	3742.46	3178.74	2945.18	2471.55
35			168707.92	390521.78	127715.17	89479.42	57001.82	28798.10	23339.32	9663.07	4214.06	2589.82	1269.10	1671.09	836.79	815.79	2043.26	1489.84	1713.68	2050.86	1875.23	1074.63	1829.53	717.03	608.63	933.20	1720.64	1087.14	351.75	413.50	438.97	393.66	309.54	300.75	737.00	498.13	283.01	428.91	668.19	438.52	375.05	256.93	190.58	451.80	514.24	262.65	387.13	158.00	245.14
36			53135.26	214367.15	51881.71	64779.46	57788.71	28508.47	18878.78	7842.86	10934.97	5158.45	4531.26	2462.74	1174.42	827.53	1122.04	1569.39	1354.21	1471.41	470.89	829.34	432.01	485.91	342.89	456.31	370.55	275.60	202.78	364.70	365.37	367.29	381.13	266.75	156.71	175.03	187.01	251.36	197.00	165.80	171.45	154.43	90.31	110.82	80.02	83.08	70.63	49.84	80.06
37			49845.75	1437581.00	68454.03	40625.39	21711.33	35257.90	25346.45	15777.73	4520.33	2273.26	3459.49	2309.37	2701.52	2038.97	845.37	1226.12	1958.42	2847.59	2403.51	3127.57	2434.03	1491.14	2074.62	1086.37	765.39	1083.72	772.82	334.32	509.70	491.08	387.99	868.17	977.50	381.99	399.23	205.07	630.99	908.24	756.31	442.15	448.96	369.84	387.88	427.17	318.53	392.32	164.65
38			102260.07	531194.50	69187.90	22493.21	12014.24	12182.59	17344.09	24676.63	24275.38	3930.04	4410.61	2199.92	657.90	995.88	856.34	1437.74	1366.45	1337.91	980.63	1216.42	542.58	476.23	496.95	649.56	740.56	226.00	254.09	433.04	456.57	623.72	670.74	659.19	704.97	261.47	310.15	427.81	349.32	901.16	622.63	238.25	257.46	200.41	259.41	329.21	386.57	201.22	230.23
39			1106554.37	2053922.87	142745.84	46079.47	59386.58	34578.37	77967.28	30273.98	20945.86	13448.76	4142.04	1815.27	1745.49	2342.38	2711.81	3224.43	3373.42	983.81	650.55	1290.88	1267.14	1122.29	1887.74	1721.33	482.75	361.55	1227.60	1847.26	1140.05	1588.85	1162.03	1043.95	799.52	550.52	465.78	445.98	707.75	571.62	754.41	345.07	597.48	223.47	555.48	254.84	179.26	439.63	451.76
40			108829.96	2181037.50	169346.98	172539.51	35043.94	35722.11	49787.33	37534.83	17814.44	6389.66	11594.54	10913.94	23347.44	15758.49	26664.42	25190.29	9607.87	3595.85	5880.31	8088.94	15508.58	2308.96	3676.15	4352.06	3432.44	1618.70	3941.13	11620.25	7391.10	4791.46	2113.61	4787.54	3313.81	1958.25	2346.75	1425.95	3053.12	2348.56	2612.75	1369.88	1287.26	259.40	1307.79	899.21	1576.91	1616.56	1261.36
41			53620.30	1115453.00	100581.05	78646.22	72786.16	48474.94	22046.46	8546.86	6814.04	5497.66	3714.23	4725.07	8012.00	3288.64	2299.89	2878.63	2317.97	3395.51	5351.93	5458.72	1681.82	1909.12	2365.30	1458.37	2996.17	2211.51	1642.64	1788.91	1642.74	1200.98	1233.00	1401.62	840.55	638.26	722.40	611.85	983.92	1537.84	1570.63	1156.94	488.61	1064.52	1424.87	786.74	1476.41	1217.75	1024.37
42			89243.15	2198979.75	50446.76	25202.53	30141.35	11901.76	11183.64	10201.36	16849.78	28043.07	8396.46	1975.65	2972.36	2042.32	4712.54	2041.23	2664.64	1105.60	1139.89	1688.65	2191.21	1219.11	810.65	1568.18	1025.71	657.91	2045.00	1618.83	516.28	979.89	1665.26	1584.37	1503.55	917.22	1519.52	1047.94	565.03	1405.72	1038.92	1042.48	1197.29	1028.08	2631.68	959.47	1046.78	1542.49	1701.97
43			46377.62	493329.46	56594.14	16482.11	24599.42	27317.15	40353.45	25478.91	9653.41	8397.60	11085.01	8268.36	4899.53	3158.32	1034.61	2109.74	2124.69	1307.74	1840.82	1131.16	2156.91	2697.70	1818.99	1200.99	861.09	1824.60	1979.91	2602.04	3638.55	2495.46	1207.53	1514.04	599.10	690.50	1148.54	579.62	775.16	1042.46	1542.95	1158.98	818.12	656.29	800.30	1603.60	1583.84	1392.45	2073.68
44			20115.60	365984.37	39942.18	28201.63	14660.30	35653.56	55103.03	27086.41	6901.50	3128.89	6636.71	12414.13	7732.64	1792.60	808.48	783.08	1325.39	693.52	1531.53	1259.29	1304.99	1081.36	993.06	2864.78	2749.99	1546.52	909.44	584.36	4004.49	4627.91	759.01	1454.32	3752.41	3604.28	1527.00	1987.10	1209.54	517.61	821.53	810.37	850.01	535.70	262.75	363.28	1002.13	275.52	304.58
45			80206.79	524298.18	151523.23	82871.02	21475.54	12743.91	15309.96	27552.22	18618.87	8044.70	5992.66	3364.25	2837.52	2108.81	4472.89	4683.28	6896.12	2681.76	1270.96	2325.72	945.58	3428.77	846.94	3251.66	2908.91	1650.31	1744.33	841.07	1090.02	1285.57	1074.88	961.02	1156.56	1277.33	1119.43	1508.34	800.80	537.48	1440.69	1374.60	757.15	563.60	721.01	970.89	811.15	631.12	283.30
46			290881.50	1963417.37	54055.89	61793.45	44881.64	22801.90	19743.42	17832.62	11393.90	5575.65	3917.63	3822.50	4984.07	8047.27	8293.39	5719.81	4130.92	5137.74	1697.13	2996.53	4339.15	3148.57	1961.29	1526.53	648.06	908.20	2069.14	2933.77	1703.21	1056.82	1771.81	2430.67	2375.88	1409.46	2036.37	2601.40	1210.63	981.94	1462.61	1293.68	1047.79	1147.48	360.46	261.55	826.01	405.76	378.91
47			12251.95	224952.59	117422.28	109127.56	67709.70	46160.29	36177.99	12967.56	5356.36	2435.50	811.72	1188.18	1632.12	1661.73	1402.71	1330.17	1603.08	547.51	279.80	358.48	267.18	312.29	612.43	418.59	409.38	183.38	155.70	159.18	188.56	80.52	78.61	100.70	93.95	142.75	193.64	327.24	221.75	132.33	120.63	121.67	134.74	78.64	80.21	70.37	124.19	68.17	121.01
48			54626.83	213509.60	67323.43	26747.77	29835.93	18130.02	24413.23	26035.35	7580.76	3879.32	2848.91	2508.63	973.29	983.24	1519.43	1441.89	854.71	353.46	539.47	689.92	598.40	588.95	935.39	897.99	393.78	333.99	220.31	351.63	411.32	114.10	166.94	433.24	542.32	365.38	337.12	216.92	271.01	304.07	127.29	78.52	193.45	131.13	108.72	195.09	186.98	141.78	71.03
49			227458.79	1754260.87	133073.37	21320.48	18816.29	8984.87	20835.20	14562.10	6539.10	2991.88	3061.77	3014.79	3498.02	2745.33	1265.92	695.14	1508.88	2954.65	1529.19	1163.29	2217.82	1976.60	1343.03	1489.79	1110.56	973.83	714.59	877.27	1944.36	1228.33	357.86	335.32	294.17	322.24	640.03	1220.37	2985.78	1215.82	737.47	500.08	307.67	766.02	1506.39	845.85	280.74	377.45	788.19
50			17326.57	155936.28	185584.78	124170.57	45966.09	46124.74	45529.39	21562.97	4749.58	1182.54	919.94	683.99	1478.41	1328.31	682.19	805.67	717.24	957.79	781.28	751.54	533.76	421.54	478.30	496.39	217.94	446.43	471.13	415.43	325.70	400.37	189.04	398.57	565.88	341.86	151.13	223.82	434.44	110.45	102.56	183.85	353.30	151.75	95.47	80.62	282.69	115.38	101.58
51			345708.75	905250.87	150650.70	45231.66	18775.79	15142.58	15827.64	16235.81	7338.45	6525.76	4337.36	1886.79	2134.61	3295.95	552.51	964.95	1881.99	1330.13	1529.94	3259.29	1197.61	1861.66	1088.32	720.44	339.75	1101.68	603.19	325.84	628.37	838.90	1136.82	2130.03	1917.76	409.61	271.94	369.78	294.16	300.81	231.64	560.16	693.50	490.51	434.01	567.29	748.91	626.27	499.73
52			152149.43	1232311.37	165893.92	130747.03	111206.78	41013.27	17781.62	5536.68	6748.51	5227.72	2079.01	3406.84	3813.44	2168.51	1173.38	2919.48	2215.37	1192.83	1210.98	1749.71	1535.98	1152.39	844.30	756.78	521.29	475.88	1149.54	1125.39	492.04	755.10	760.34	1142.85	932.45	795.44	497.73	414.76	334.20	542.36	748.51	454.82	408.98	455.49	414.73	516.41	388.07	113.57	377.81
53			197038.56	1093286.50	104933.59	42801.36	19929.31	22652.74	30754.37	13823.87	3410.16	3074.32	2308.97	1047.24	5220.39	3520.67	1488.82	3729.49	2512.07	1891.74	469.95	372.65	975.91	2178.25	2521.69	768.52	1371.23	1100.93	774.83	835.51	925.73	828.59	615.44	442.84	438.47	292.82	491.57	917.69	1021.48	823.41	216.20	374.51	674.64	650.70	870.07	714.79	309.23	839.30	658.03
54			39738.89	176555.23	111689.17	32437.38	44593.98	51550.62	45990.89	14690.47	10460.01	5023.66	1777.20	772.16	702.61	649.14	709.77	1052.42	891.70	722.45	917.80	561.88	286.15	513.74	340.20	285.78	377.36	121.62	136.80	184.12	236.92	266.74	234.78	143.54	177.84	193.59	215.31	172.03	100.32	97.92	106.46	115.43	130.27	116.85	107.68	94.00	125.20	103.11	88.92
55			134266.45	188302.81	22812.54	39221.62	33017.19	67873.64	92030.61	36542.35	6617.46	5406.53	2733.02	2979.37	4419.06	2838.42	1872.52	1537.32	971.28	1991.97	2554.78	870.54	579.99	1666.13	1521.39	2112.07	1576.78	2259.55	427.48	423.87	603.14	590.84	2201.98	2537.40	533.24	1003.43	498.08	391.57	592.38	378.06	512.87	287.22	245.44	586.35	484.81	486.92	326.55	208.97	66.99
56			59152.55	183959.15	30241.69	28874.45	12053.75	3968.50	8719.09	10414.13	6700.08	3534.13	1501.17	2009.78	1360.96	1034.67	564.26	1299.47	618.45	549.01	298.14	842.84	841.25	746.55	263.99	314.84	476.84	177.89	191.24	355.55	386.95	383.70	240.06	185.92	595.63	521.21	107.99	329.40	294.32	261.90	440.18	358.97	212.24	121.76	107.37	55.35	184.63	91.94	103.01
57			74346.98	199447.56	128149.10	44115.49	73894.50	57602.91	43646.02	25167.84	24832.48	11321.19	3383.64	3505.74	1848.76	1032.88	1098.31	950.24	1582.98	1811.56	1296.05	975.78	772.39	619.32	522.91	517.67	333.78	195.01	361.65	201.93	193.52	347.55	347.13	219.43	265.87	142.93	90.78	75.92	51.19	156.46	203.36	144.92	101.40	99.83	99.71	130.27	107.39	81.93	62.97
58			208588.45	1459883.62	116407.13	44612.50	28214.93	22844.05	29768.83	24067.75	5787.34	4332.59	2463.62	4524.91	1762.57	2483.66	3145.04	2576.52	2984.42	2873.19	1372.59	1221.63	2006.73	1648.17	1011.24	1535.36	910.91	1172.60	731.09	1065.50	888.88	903.39	908.74	730.28	1252.51	1462.27	397.27	1268.18	795.07	327.39	483.64	317.70	507.87	1128.37	423.18	322.47	723.79	598.53	386.15
59			281981.75	1107195.25	130889.07	42351.04	36017.82	42462.71	14942.32	15239.77	12995.34	6316.95	1961.89	925.47	3337.29	837.84	960.46	860.23	228.63	667.18	459.00	510.99	324.03	388.70	524.36	610.04	206.03	224.38	278.85	337.86	118.93	163.63	134.72	136.30	412.71	338.54	302.32	459.70	789.22	417.37	238.81	87.39	222.32	149.40	74.46	110.57	185.69	326.78	229.52
60			32570.30	475678.06	112378.21	75056.54	70756.30	43231.73	19882.74	26682.26	8371.90	6435.85	2339.07	1065.41	944.23	1483.44	1270.66	1936.45	1802.08	2222.75	1209.54	709.07	212.37	551.56	865.58	671.20	742.00	515.66	487.39	533.42	337.46	893.39	498.60	226.06	212.53	150.48	167.05	237.35	308.95	326.01	286.21	154.86	198.90	178.54	164.20	249.16	303.54	117.45	88.61
61			30807.07	336259.46	66972.63	78139.97	33599.37	27100.13	19762.39	16780.36	12191.51	3889.72	12648.97	7683.76	3026.92	4660.78	7173.80	4405.73	4244.43	2491.10	2622.50	6086.76	8297.01	5890.71	2340.31	3873.81	3062.08	5054.95	8008.60	3815.89	3097.07	4303.96	1703.20	1862.78	1993.13	2063.26	3471.60	3603.75	1972.22	1191.62	2471.64	6290.74	3988.83	1653.08	3559.76	2832.58	1964.84	1857.61	3853.73
62			223456.06	995622.81	216579.28	64216.51	35201.16	22438.49	12860.03	33636.78	27062.71	25592.63	21204.30	2407.08	2082.68	2827.72	1141.02	1511.85	2141.41	692.45	816.05	807.84	856.98	1343.18	1518.94	1242.79	2022.85	829.67	767.40	509.18	422.45	398.40	365.73	582.83	541.62	488.59	378.77	755.24	566.77	373.91	264.50	357.38	298.08	313.59	385.03	404.74	568.67	272.27	221.29
63			6855.12	267498.15	29478.45	28548.45	42553.54	27066.70	24716.33	7473.03	3088.63	2881.05	2505.85	7434.80	9713.01	2208.50	1115.28	708.31	1161.07	3856.70	1916.90	3266.31	1972.41	3047.94	2209.14	769.35	773.81	734.56	761.50	490.31	789.76	412.45	1672.97	2987.70	1664.96	769.30	750.25	548.54	339.01	165.39	363.64	853.30	760.86	540.35	346.05	237.76	546.54	522.43	254.20
64			55366.30	310925.56	152104.81	205046.73	59295.59	26950.17	24990.80	15205.77	12834.95	4233.68	3414.87	2625.21	1075.11	502.66	899.01	1713.95	1827.90	1858.42	1414.71	898.52	1125.02	949.57	613.31	410.81	140.79	171.24	322.10	239.32	324.89	265.14	189.68	179.14	250.93	128.91	180.23	362.17	290.62	222.92	177.09	62.79	116.90	129.90	95.81	105.93	101.29	72.60	126.13
65			21808.49	399706.21	159499.81	72632.04	74537.80	57479.71	62445.27	43767.67	12528.95	25862.35	23441.78	13192.08	8476.32	11174.12	7014.13	4595.81	3063.05	7873.33	11656.39	4788.19	3336.44	2318.13	2212.13	2991.61	3573.84	5168.40	2309.45	1381.46	2035.40	2930.28	4837.54	3335.46	3029.40	1141.02	1336.37	2363.85	2882.46	1288.53	1123.62	1673.31	3552.50	1573.76	941.25	1318.52	1940.35	3109.58	1942.72
66			44302.16	149516.48	69556.59	56571.69	29001.83	20852.10	28890.22	27523.23	4759.57	3415.33	2264.85	1808.16	1495.42	966.89	1178.95	818.77	914.94	461.63	1207.88	775.37	539.68	516.95	505.79	321.42	373.83	832.59	450.88	359.41	519.24	191.09	659.06	1131.33	287.82	468.24	913.98	308.85	235.05	146.80	133.66	267.31	414.65	230.82	173.39	252.09	463.73	190.74	202.17
67			348195.15	1016423.06	213367.03	81823.96	48155.13	25038.41	27562.46	20654.47	7537.96	7701.10	5999.11	1368.73	1075.80	1045.19	769.07	839.11	730.70	675.39	714.82	822.29	703.63	462.91	245.86	116.12	520.42	530.89	127.49	261.67	257.18	122.45	202.36	116.22	208.19	239.30	90.77	140.03	139.73	300.82	207.90	171.98	206.10	249.48	154.59	102.79	99.48	145.79	180.88
68			55799.09	349096.56	64052.24	35184.22	31656.89	38320.58	20343.74	6011.41	5587.70	4451.19	3836.55	1949.34	1699.55	1363.00	1029.94	743.85	798.70	454.07	399.64	587.73	920.05	801.66	836.36	656.08	450.97	234.29	254.71	678.22	413.91	361.80	411.64	568.70	382.32	524.76	379.47	168.74	176.59	133.84	217.98	251.14	375.25	208.71	511.79	473.06	180.61	106.18	106.76
69			62252.91	521400.09	26416.92	8215.36	10067.65	13250.85	28144.21	14948.95	5446.62	2940.77	1698.15	2852.59	3222.85	2529.83	1232.65	2527.59	2957.33	1999.35	1397.11	1667.18	1371.42	1180.09	904.89	1655.33	1860.53	1235.97	2380.79	1831.33	1087.79	893.77	499.88	869.95	1048.92	844.03	512.02	745.06	757.35	237.87	501.07	459.50	626.09	912.04	576.72	1029.52	565.90	424.17	522.75
70			17343.59	183738.03	20689.89	20219.81	29222.22	26302.30	22330.76	7322.65	5103.17	4669.07	1326.26	1243.96	957.77	1282.58	549.29	453.05	425.31	693.62	949.68	508.71	1004.28	559.15	357.12	440.66	315.52	337.52	279.09	240.42	260.30	185.76	166.69	186.06	98.07	243.31	324.99	271.19	351.77	170.66	117.20	232.16	150.40	136.39	138.43	78.23	95.20	118.96	79.22
71			249340.28	1512739.25	115830.38	66870.80	35846.44	30989.23	40068.50	19338.18	4676.55	3089.52	1562.21	1191.43	490.21	798.78	418.24	988.12	706.08	831.70	496.24	608.12	302.36	425.95	373.10	351.19	260.32	274.25	201.34	412.37	354.56	159.23	76.81	214.80	184.47	92.33	99.05	264.31	323.01	215.38	179.03	181.18	79.13	126.70	153.61	293.84	89.70	153.19	239.56
72			46066.67	2743472.00	119725.21	54352.13	23047.97	26500.46	14795.56	14538.04	5433.09	5714.11	8699.65	9691.05	13970.90	5235.75	5666.35	3970.02	4123.27	3580.66	3609.22	3463.85	5954.89	6493.72	2632.27	1918.66	4993.84	4501.50	4162.55	1841.29	1490.61	1399.10	1211.25	3215.59	3993.28	2347.82	1162.69	719.73	993.70	1603.68	701.61	1303.95	2402.65	1982.67	895.25	919.40	859.97	1033.81	2742.65
73			36381.33	1087619.12	75760.60	39032.26	38744.13	34029.72	30124.06	23518.40	9440.31	6747.63	6737.28	5539.90	6752.82	3834.30	2517.12	3981.17	2227.39	2502.70	1672.81	2577.40	1890.64	1083.72	950.40	1185.11	946.62	3325.86	3625.84	759.37	1628.63	2723.93	610.33	719.98	400.69	1292.52	1859.34	2817.85	989.70	906.70	739.86	354.90	841.33	775.76	862.45	797.34	2004.46	1457.33	1409.72
74			23426.28	778593.68	32338.02	12846.29	13836.61	18870.13	12553.89	12804.11	10607.04	3747.64	1561.66	1485.10	674.84	1005.52	1003.80	1379.37	1136.07	1728.74	1720.51	1114.83	930.42	1012.39	981.67	634.54	772.52	665.95	481.89	939.58	924.92	770.92	642.20	716.74	360.09	204.02	240.27	346.28	342.85	185.57	143.42	138.71	153.27	419.27	324.25	553.11	317.58	468.66	354.24
75			34510.48	183023.79	96268.44	63539.50	37890.17	7244.26	10336.05	7087.47	14457.58	7736.71	3123.79	2588.37	6325.37	11339.35	10711.81	3609.32	2364.37	4033.37	5757.08	4131.43	3092.58	2497.65	2635.71	2338.97	3349.71	2542.55	1477.45	1146.03	1381.70	3243.81	2931.89	1043.51	4511.57	2111.95	951.01	1119.13	5079.76	5878.59	2903.01	1248.04	1378.16	1262.86	1350.26	1512.33	724.07	1503.75	1092.33
76			177083.15	580214.43	125949.21	22213.05	21455.10	18175.76	15433.58	20078.01	6522.49	5506.20	4721.71	928.34	2370.99	1251.26	2186.11	1313.79	805.15	2649.38	3376.12	2660.29	2254.34	3400.96	4048.11	2858.95	2307.90	4835.40	2085.64	834.72	740.67	2766.22	2601.57	916.82	2431.48	1565.05	1586.94	1204.65	1895.68	1000.25	1102.69	642.46	791.98	1482.78	840.73	501.62	701.07	1101.03	869.84
77			533164.06	4769088.50	234918.53	87944.04	73810.85	58836.06	39438.99	39882.56	14913.52	8679.65	9656.95	6699.06	20407.58	5702.80	7383.14	5693.78	4974.41	5215.43	7467.20	5072.46	6827.66	5416.63	5019.32	5083.50	4318.00	4585.08	2896.99	1914.86	3281.02	1899.80	2096.30	3423.34	7200.40	3749.83	2474.49	1686.22	2744.05	2777.44	3424.85	2063.73	1932.18	1282.38	1863.01	4993.01	1933.03	1935.09	3087.11
78			98683.74	274961.46	85020.57	50366.15	55429.97	22490.39	7605.10	13056.64	9825.00	8120.01	4422.60	3109.29	2372.47	2061.59	1521.70	848.79	496.24	525.62	812.61	691.26	599.96	849.53	1214.73	897.00	542.36	271.39	487.39	347.96	312.89	313.93	248.45	520.19	599.65	264.18	226.80	189.78	277.09	425.66	491.52	243.02	547.07	340.77	190.34	247.66	170.35	157.50	93.17
79			215846.53	8062947.00	307970.46	22545.24	55609.72	33715.33	42863.72	10620.19	15535.10	15177.95	15945.76	6752.51	13709.25	8413.69	33244.71	16940.78	12743.04	5705.23	7875.00	8759.39	6073.56	6200.76	8558.72	5103.47	3235.88	5175.03	3998.45	5131.17	3099.99	3686.13	2133.65	4911.57	6678.10	4042.17	3546.35	1373.12	4635.97	3464.55	1662.25	944.50	3459.69	3178.31	2565.32	2225.27	2259.19	656.47	2493.22
80			354190.12	1346683.00	102008.79	95117.03	51005.38	25195.19	26017.25	24165.36	11054.48	2771.20	4583.01	5108.10	4026.09	1696.06	2671.80	2392.82	1638.56	932.33	902.34	1550.71	1427.58	714.64	1611.74	1284.60	2922.29	2400.11	1415.90	1048.84	1291.80	864.03	442.27	636.77	449.82	147.71	343.82	661.71	803.22	559.67	1110.60	1089.54	960.05	831.47	829.99	623.27	228.74	314.96	371.61
81			134079.17	331988.21	53429.37	27308.31	27686.48	44112.55	20212.23	16980.73	8279.22	2385.10	2552.41	1275.96	774.10	913.25	2046.71	736.89	435.14	512.64	323.30	336.02	336.12	649.15	735.22	286.55	204.07	227.42	122.05	247.58	381.60	402.94	129.31	87.20	115.50	115.93	136.14	151.46	146.46	165.76	226.14	140.75	168.58	145.60	143.13	97.37	78.76	49.81	34.62
82			151354.71	393563.06	262171.96	84992.49	33740.08	38810.85	22832.31	11515.22	13387.63	6241.08	3114.33	4606.52	2377.62	1524.71	878.84	595.74	1328.92	889.79	795.62	677.97	633.09	391.56	452.54	398.63	386.54	257.20	175.34	187.92	190.65	294.61	234.57	217.90	343.04	299.15	113.71	104.19	61.65	100.65	177.63	100.13	63.40	181.86	85.23	123.64	210.59	115.67	75.00
83			20068.00	456158.31	44941.66	51299.76	57875.91	53557.60	57057.26	25345.08	14596.48	25389.82	12517.44	5754.49	2893.76	4517.09	6701.43	4294.14	1769.90	2282.61	2054.55	3106.49	1700.96	1453.82	4043.97	14146.86	9525.92	948.94	1879.78	3187.31	3252.38	1762.03	1762.27	3710.49	2308.31	2056.10	2128.96	2879.96	1512.74	3129.98	3187.42	2008.59	764.54	1064.35	608.45	1180.09	1052.37	1528.38	1424.53
84			117207.00	946920.31	86759.52	61324.30	45975.18	17804.62	21470.83	17398.48	11115.82	8346.35	1218.58	1470.28	2186.50	2573.76	3370.13	2051.85	4068.37	2052.35	2719.59	3791.00	1130.08	2815.33	1407.12	376.60	937.12	1576.83	770.83	314.75	199.69	827.88	1637.23	1331.08	1492.89	1962.24	995.35	792.90	1197.92	1325.78	1314.64	691.78	517.10	909.01	1177.10	309.27	939.22	1156.97	494.76
85			21115.66	154591.39	27855.13	13593.45	12061.24	15347.69	14259.62	2605.59	2680.48	3635.86	4194.99	2408.01	1704.16	2201.85	3043.16	1715.71	2300.55	1500.92	508.52	998.30	1253.06	1652.09	1758.24	688.58	501.06	726.56	1009.27	977.67	453.41	148.98	247.07	343.43	629.19	344.30	304.48	325.85	398.99	305.08	253.24	288.30	306.71	197.94	147.39	251.84	274.96	238.79	193.37
86			30865.85	606232.68	28847.49	10293.68	8177.03	15683.58	9347.64	5024.78	10852.10	18639.29	10264.64	5574.12	2568.65	3005.59	2366.33	1236.09	840.27	836.35	2037.03	2378.09	907.58	1464.84	1354.57	1682.06	915.13	888.31	829.49	1343.32	828.09	906.19	944.05	810.15	564.40	779.09	601.53	336.20	567.66	442.82	537.67	621.49	684.20	716.24	511.21	948.26	592.25	276.48	288.00
87			57253.25	232928.85	223065.51	148489.20	108250.05	36267.38	33163.12	43506.04	22921.73	13067.53	8042.68	5305.04	4236.83	2043.16	1623.67	1361.05	2771.98	2297.08	2020.74	1326.21	908.84	542.05	2099.94	1173.64	862.36	968.42	369.05	443.78	845.38	460.61	584.79	481.70	765.88	633.00	175.61	333.58	371.82	233.45	150.26	458.91	310.84	500.68	394.81	255.78	196.49	249.42	309.97
88			71103.24	1156329.50	57371.53	41640.40	27374.56	14661.48	2957.39	4031.46	7466.24	6490.70	2192.72	2702.53	629.26	1350.80	5118.77	1415.21	646.92	834.87	881.47	811.49	807.52	599.80	708.03	1311.50	1707.80	569.55	817.80	561.73	404.96	540.37	333.35	782.14	583.69	413.81	845.50	553.61	467.56	785.97	281.65	171.68	537.31	362.49	449.77	377.14	640.22	333.24	469.22
89			184397.23	832582.37	100696.85	61534.85	57228.98	19535.33	12352.92	12013.91	12238.59	13139.39	6544.10	4157.67	3236.12	2477.97	1931.26	1780.91	3204.43	1903.48	1091.93	1560.36	3153.66	1644.45	1406.30	1065.94	711.38	700.45	1215.80	983.37	1145.14	981.82	829.82	862.55	689.85	827.30	1073.51	442.41	395.12	330.16	564.70	228.02	450.08	576.93	360.19	280.88	296.41	247.96	398.71
90			40791.28	189659.79	158583.34	55989.19	32608.29	15641.53	19442.25	26772.72	16847.97	15818.50	8569.05	4442.44	4202.12	2749.19	2362.97	1818.20	2264.23	3003.73	3606.01	6125.59	4570.42	2050.88	1623.53	2371.53	1733.57	1644.47	1405.84	1787.51	2253.34	1782.84	1166.88	1317.71	1979.00	2781.89	1260.13	1874.84	3282.30	1668.22	1357.58	1500.60	898.82	509.16	538.33	826.32	1217.89	1087.71	1290.16
91			109915.36	2535519.75	159334.87	63214.98	44870.99	41507.66	32619.18	22934.85	12096.59	9255.55	7357.63	5112.54	5259.01	4622.44	6797.32	2313.25	5190.09	3823.85	1036.58	1972.07	2130.59	3513.70	1079.27	1914.76	2144.79	2489.40	1652.51	1162.56	2137.57	1371.18	951.29	412.57	1497.54	470.36	2399.44	3465.95	516.33	765.84	874.68	496.18	835.39	980.63	359.03	593.16	764.94	515.25	312.52
92			99831.85	642679.43	177989.23	95226.55	17952.87	34462.04	27515.28	12048.07	18547.08	8570.47	4211.77	3590.31	1930.85	6311.26	6312.18	4903.63	9035.34	5688.91	1397.71	1346.56	2156.49	1282.03	868.37	2611.19	3650.77	5624.64	2340.75	1448.80	1281.01	919.70	2853.19	3067.13	1669.50	1452.53	1443.51	634.54	3427.65	4317.19	3033.74	1820.50	1712.24	810.85	1105.86	1345.96	3336.96	2591.06	1606.00
93			76643.32	330275.00	21204.95	23160.45	17795.97	5516.10	12159.66	3926.04	2790.76	1442.37	1328.78	656.14	854.59	683.75	1525.49	1811.65	1327.79	799.71	928.50	474.56	445.29	716.07	276.61	272.19	466.50	518.70	571.91	537.21	349.42	534.19	316.83	434.01	189.28	271.36	207.07	115.17	153.29	118.16	286.63	367.95	251.65	127.32	188.39	278.04	160.80	100.51	92.58
94			146719.48	2249829.75	159742.29	60149.96	61626.96	30130.15	36602.53	47847.22	28465.63	12831.49	34229.66	26797.91	18897.35	19041.27	10100.54	6565.08	4470.69	3771.32	6315.51	8161.36	4095.61	6692.89	6850.44	4811.47	3883.87	4173.73	2394.28	1853.23	5242.58	6428.92	5923.69	10743.41	5906.72	4866.43	5512.31	6534.53	2859.35	2524.26	1506.36	3954.77	4102.72	1814.80	1324.72	1477.50	1595.22	2202.91	487.86
95			157310.35	1421394.75	200509.59	87474.14	31734.77	15614.09	15136.40	15319.94	22752.69	10642.10	2346.50	3639.42	2522.26	1200.88	563.86	1239.24	1094.44	1218.55	1109.41	1512.63	1228.99	2248.74	1766.69	1286.94	812.29	430.16	787.43	1354.74	1119.55	620.56	299.87	794.96	481.35	360.21	389.65	345.46	772.35	749.34	416.88	775.74	820.83	448.49	174.08	499.51	269.49	483.65	427.59
96			54927.00	673316.56	88599.60	45200.89	24354.51	33805.14	42030.60	17609.94	7542.77	7280.96	3874.23	2612.23	2700.73	2481.65	1285.89	1372.43	1806.18	824.98	1295.99	1204.29	1960.42	1116.97	1345.78	1249.14	629.70	780.87	810.82	374.20	413.43	534.39	628.55	742.91	742.83	373.86	678.23	688.06	1063.43	1162.85	908.43	632.33	367.15	159.33	234.40	316.54	513.49	463.95	537.24
97			71878.97	421444.31	105276.42	99819.48	64785.18	37260.08	32762.87	33338.24	30683.31	25740.85	20064.84	9851.27	13848.61	5490.79	1763.53	2508.77	2161.74	1879.23	480.09	796.29	842.20	1096.23	967.39	646.39	488.71	971.42	838.70	737.57	346.24	549.08	226.70	469.78	526.54	358.50	430.53	411.41	653.49	778.72	1198.08	612.58	256.97	335.85	732.74	755.47	334.08	185.16	190.13
98			86290.93	390194.46	112541.64	100519.25	90956.07	94797.93	50134.57	36600.60	35084.96	16290.40	5335.22	4868.67	3903.95	2708.01	1298.39	1085.09	970.00	832.13	1071.14	696.98	708.87	475.66	318.80	338.83	661.77	404.25	162.28	167.88	171.71	87.06	124.43	195.54	217.04	304.73	78.99	125.11	170.40	124.41	166.55	127.46	172.02	128.49	39.49	73.19	89.45	166.18	173.54
99			64045.40	592832.12	90507.67	23442.52	22980.12	9947.88	10380.91	6797.15	6442.98	5792.08	3450.42	3582.01	3430.07	2172.95	4223.43	5628.67	3991.33	2937.05	4722.74	1898.42	1195.84	2848.41	2868.55	1918.86	3157.84	5330.36	4575.43	1219.48	2129.35	2461.15	2357.67	1058.13	1309.77	1196.89	1684.51	2494.41	1647.23	1638.55	911.88	616.98	1468.73	790.04	577.48	916.00	1063.56	795.45	783.56
100			112234.90	388551.31	155440.45	108588.80	47999.33	28823.95	23936.74	20120.09	18618.06	12931.81	6613.25	4910.83	2128.18	617.26	682.78	1384.76	1737.87	1621.94	2324.80	1652.98	1316.07	873.13	734.06	370.06	382.26	267.18	616.99	525.61	278.70	209.85	234.74	166.21	151.18	282.42	586.17	394.05	260.86	342.23	308.72	322.65	190.23	140.51	181.29	144.08	88.86	144.02	190.99
101			72787.93	920167.43	217936.65	106768.28	127446.65	34767.82	26264.87	23356.57	14114.45	7768.29	5757.94	3913.71	1857.61	888.73	1030.40	1119.95	1293.21	2166.83	1725.88	1655.66	2195.79	1441.62	2099.97	1568.14	1270.99	669.96	687.36	1696.26	1327.99	899.92	851.20	1311.32	749.81	1154.14	753.66	456.19	780.13	440.71	419.35	487.36	707.11	698.26	760.96	286.81	268.91	192.54	306.41
102			109863.49	2834344.75	163000.57	116443.53	125491.32	40434.75	25064.37	18297.35	9722.45	7432.34	10194.98	4385.47	3704.12	2537.26	2640.95	2703.81	4277.32	2052.55	4766.74	1568.99	4283.21	5023.57	6329.10	2928.69	1172.16	3513.51	1614.35	1391.23	2009.48	2138.49	2491.32	3029.14	2453.60	652.31	2286.69	3298.70	1264.80	1946.41	862.09	1498.59	1427.78	2475.71	1923.43	537.06	1215.05	503.20	720.34
103			139116.84	619338.25	119004.91	57161.86	36084.76	12518.01	7927.42	5982.36	9160.79	11398.47	4011.35	2591.19	1839.42	884.89	2859.87	4899.87	2557.14	2244.58	916.87	1447.38	1976.59	1044.67	939.41	693.09	489.62	761.18	702.23	1080.86	1119.37	769.40	611.78	618.66	481.56	445.08	567.13	364.26	248.88	421.57	427.11	356.29	402.41	236.04	494.55	400.70	357.79	555.40	684.77
104			119479.13	510011.43	74357.80	47187.43	19275.79	18549.31	10700.22	24283.75	18570.82	9726.65	3030.61	7385.74	8040.98	1637.36	4242.94	4642.10	2507.62	1264.95	2813.84	1239.25	2485.79	2209.06	1056.53	742.17	1836.37	1693.00	1646.00	649.06	660.37	423.65	1192.93	1290.34	966.77	669.61	2054.66	1086.32	461.69	472.54	999.19	1101.36	362.71	596.85	489.41	636.21	631.80	731.11	340.20
105			170910.46	1581864.50	105390.76	23443.37	43842.12	18219.73	26011.53	23594.91	9191.02	11035.75	11317.05	3604.71	4946.60	2776.91	2611.89	4193.17	3207.18	2202.79	3885.62	2367.03	2418.97	3606.21	2806.35	2741.50	2116.54	1464.31	1152.00	923.48	1380.54	1331.10	1537.65	2073.51	1120.24	1301.00	1474.63	958.01	821.99	1128.64	629.84	232.17	608.04	623.28	604.80	886.64	350.57	303.00	211.25
106			37750.14	270709.12	106558.25	34006.62	40499.10	61447.59	35880.64	16111.06	9136.88	9081.97	3838.24	2754.86	2785.16	1191.81	1630.02	2769.46	1697.51	990.07	945.85	3353.31	3151.08	3573.35	3965.78	1243.55	441.67	509.72	832.40	580.77	2404.21	1675.61	1190.72	494.46	778.52	512.69	506.54	534.24	457.45	641.40	754.47	709.69	619.99	1106.54	423.23	911.92	1680.39	716.23	436.47
107			66290.18	303205.09	112991.05	96431.27	43303.83	45052.64	24072.30	21509.00	6019.92	9836.55	13055.11	8759.28	4695.08	4718.21	10885.79	5907.98	7389.65	7330.70	6496.59	5359.73	6376.52	12053.97	8813.41	4726.82	5361.14	2918.98	4506.63	8817.62	9004.67	4155.78	4406.56	1955.95	2829.67	3637.44	3831.56	5010.35	3236.30	3032.67	6247.24	4163.88	3946.37	2438.59	1035.83	949.26	3190.90	4865.36	2694.05
108			187609.60	434450.78	52319.09	17247.73	8772.84	13613.86	17454.12	17330.01	10332.96	2569.79	1791.89	1093.30	3407.15	1921.38	1674.43	1670.41	454.50	599.86	612.30	815.79	2958.08	3292.43	2364.11	2152.60	781.86	921.61	868.53	602.43	566.02	480.61	908.02	1330.61	594.62	760.14	781.25	551.53	715.55	588.66	553.60	1232.66	590.57	202.70	407.46	509.57	179.53	627.34	1196.50
109			98031.96	1475187.25	130975.44	53294.49	31525.65	51868.65	17586.90	16105.62	11776.72	5174.12	4487.36	7587.45	3969.06	8148.66	4110.97	4845.64	3331.57	5571.29	3192.16	2760.66	3279.44	4158.83	3730.50	2117.04	5514.62	5116.08	3723.14	3091.77	2662.18	3059.74	1729.12	1179.69	886.25	841.66	1741.08	1946.09	1124.06	2119.85	2230.30	2408.15	2374.26	1203.48	950.29	637.93	949.05	837.27	769.45
110			42692.68	239751.81	55465.91	36120.80	29351.08	17737.22	21100.25	13636.17	3981.59	2973.94	1482.39	734.11	392.86	355.87	272.55	653.26	416.61	650.55	354.40	300.60	465.01	421.26	227.24	276.43	353.28	149.90	142.31	147.50	188.82	107.36	89.60	118.59	133.03	191.89	166.34	44.68	124.72	120.30	96.05	103.94	97.68	101.37	57.84	28.02	74.06	81.05	43.88
111			54041.72	111271.47	31001.91	56498.59	29591.28	28341.42	18398.89	4786.69	3607.99	4691.18	3120.13	1749.10	1444.35	1427.84	1613.54	204.16	819.50	1076.16	475.13	807.47	455.74	272.34	329.60	298.53	163.21	473.75	430.66	386.84	200.95	228.33	197.78	167.55	268.78	205.00	342.17	256.83	235.17	186.47	318.07	312.71	264.53	138.60	98.49	168.63	161.99	175.92	122.88
112			95856.39	529933.87	43271.77	37335.54	15718.47	23354.13	11521.95	15408.44	25373.83	27241.42	8902.93	5024.51	10038.13	5949.93	3079.00	2831.50	3274.13	4050.26	2369.57	2691.75	7160.80	8563.56	4211.23	1796.95	1270.96	889.30	1344.79	1371.91	1460.74	2110.12	1379.87	1408.39	1618.68	2166.38	1842.49	1089.55	1928.14	617.90	679.75	987.40	751.39	931.99	775.49	561.16	1681.40	1767.05	364.78
113			71568.53	554805.12	124824.82	67017.20	67976.97	38345.96	18456.03	11467.85	14492.80	10142.40	2839.12	2604.87	1745.23	1104.79	1487.56	589.01	150.27	644.34	1152.99	2061.38	2080.47	1525.43	2581.00	1248.97	767.59	708.75	751.87	812.92	510.00	198.58	845.48	909.85	413.42	299.37	220.82	236.22	337.22	369.07	544.81	972.23	700.64	231.02	282.14	315.60	271.53	272.77	215.66
114			32438.21	240765.54	101390.35	101543.16	49198.15	26095.24	17925.08	10095.28	7367.31	4703.04	2211.70	2450.70	1693.82	1774.05	541.62	971.67	1057.22	1103.73	933.28	808.32	858.99	779.35	1162.06	613.77	156.65	353.51	346.18	451.59	481.88	279.03	242.44	273.42	367.02	337.98	623.49	761.84	329.38	239.13	367.19	712.71	489.78	363.66	114.57	289.12	211.25	253.40	151.48
115			237598.28	5317280.00	90014.07	20136.71	49293.99	54391.45	38202.64	14271.56	12694.69	48582.09	16503.32	2390.93	11187.98	2111.89	1462.63	10133.66	7951.44	4437.65	7475.58	18503.13	2323.28	11666.34	7009.95	5390.72	2001.07	4306.25	3867.77	3528.90	4453.34	1419.98	1773.89	3851.67	9920.79	3371.32	2144.40	836.73	2034.78	3286.21	3939.67	9367.62	6089.59	5562.34	4269.98	5043.62	1768.76	2427.40	4611.40
116			46524.10	726557.62	132541.37	57240.21	32891.39	36069.80	21883.40	14140.53	4726.55	1478.44	2107.12	1911.14	1816.29	878.78	529.86	667.82	1091.93	3399.69	1665.65	1003.27	699.46	710.50	1034.70	392.35	351.64	309.75	335.42	474.91	348.43	581.25	298.49	362.38	415.10	393.59	448.33	332.13	316.97	225.00	287.05	264.36	309.75	168.83	238.81	535.75	577.18	537.52	166.96
117			27519.32	172438.01	28100.59	14815.94	25948.45	53477.26	57184.37	20322.45	5326.60	3306.00	2099.92	1908.78	1257.52	1475.08	729.38	634.84	679.99	1295.20	2365.88	740.24	1226.73	621.99	485.52	345.61	206.69	447.60	302.17	230.93	361.51	563.27	343.20	362.56	472.54	236.69	178.64	92.19	188.36	187.51	230.53	172.78	52.66	145.57	247.37	137.43	142.95	216.81	245.83
118			60550.95	899887.62	53677.80	46542.16	26186.79	42074.35	25124.01	12116.67	16006.47	14035.30	7943.07	8276.20	8179.07	5141.62	9094.46	7319.88	6411.94	3027.82	3514.11	3956.91	3893.42	5472.33	4190.44	3047.92	2430.97	3112.28	3807.57	3079.14	3452.13	951.00	1346.70	3205.49	2775.93	733.43	1606.85	1979.63	2780.24	1299.93	1487.31	1911.65	999.79	952.12	1554.71	1676.61	1168.77	1291.68	490.75
119			15660.47	286974.68	101274.45	34941.35	23029.10	20695.47	15715.92	12420.19	5438.55	1447.97	1383.28	1831.55	726.10	584.43	628.53	521.47	1001.46	679.54	650.09	488.80	649.39	452.75	393.16	431.25	95.29	224.10	334.36	369.30	381.17	189.34	190.03	230.14	211.15	136.33	148.94	163.33	158.99	123.90	109.56	123.93	280.30	223.06	81.85	71.66	107.54	67.38	101.78
120			201194.81	1008188.56	297660.71	177016.57	139537.62	79429.29	27976.50	29617.50	18392.27	14818.92	8336.34	8965.90	5318.27	1510.01	5199.09	3338.80	2502.62	1675.47	1963.93	1362.56	1485.85	1534.64	1891.17	2690.00	1192.58	1073.31	2529.10	1668.82	1323.25	622.53	559.93	997.73	1490.68	2066.51	1127.03	599.87	912.37	469.73	858.32	873.56	1049.75	560.36	801.62	739.99	687.47	898.40	1000.15
121			274051.81	1305203.75	145375.54	60799.49	48587.44	48050.50	41437.96	28801.05	20664.40	7755.56	3043.21	8470.36	5320.60	1917.36	3694.10	3087.88	3110.44	4642.23	3964.63	1311.02	1634.99	2379.20	1867.94	1892.64	2949.83	3399.60	2882.83	1659.58	1369.43	656.31	1626.62	1657.71	1301.93	742.61	521.12	1526.43	1431.66	1022.44	1250.88	1580.95	518.06	798.14	1245.69	1055.00	1073.41	352.40	482.95
122			41686.44	728244.87	97714.29	108878.11	66812.32	40916.06	41978.23	19371.22	20659.18	12724.58	7297.58	4713.19	4765.32	2956.50	2606.61	1495.24	2973.54	2404.34	1449.17	3122.18	3328.36	2323.12	2743.38	1276.46	1830.40	1439.11	1073.20	843.50	1733.55	1104.78	1668.01	2104.16	1496.05	544.13	676.13	1287.21	2002.78	956.41	189.19	223.16	236.15	553.47	514.35	407.45	339.57	503.12	363.25
123			66828.44	739692.37	198018.56	120422.27	88000.79	90430.79	72268.74	56135.33	13621.40	5281.44	6781.20	3463.18	2062.51	1470.32	1291.33	861.19	1226.57	814.97	1239.01	1315.75	986.17	638.22	457.64	700.09	732.01	668.28	318.95	250.59	304.16	525.73	193.65	309.17	174.31	153.40	356.34	620.05	631.19	299.08	177.38	122.05	156.21	183.19	162.14	144.46	133.34	134.30	166.81
124			81358.30	471115.50	61307.22	29473.61	36394.68	56877.74	48163.38	18557.44	5850.83	3095.67	2226.44	1508.26	943.02	1154.36	851.93	706.64	848.14	572.31	401.22	444.12	249.16	341.75	1062.56	614.04	327.38	260.68	272.59	351.19	176.59	176.39	346.22	281.00	188.86	220.53	323.73	95.71	167.08	286.64	152.73	177.52	76.76	185.28	109.84	264.08	95.17	126.20	237.66
125			41774.28	568139.68	73189.17	36729.54	39122.76	42484.12	39954.71	19195.79	4687.28	4682.65	4524.58	5041.63	11811.03	5478.26	6844.87	6620.70	6075.08	2036.01	4137.70	2276.86	2665.76	2710.15	3200.77	2585.76	5943.99	6161.77	10257.08	7016.23	5879.13	3719.19	2887.33	2137.33	829.58	1420.44	1215.83	1730.81	1224.62	1242.35	1832.02	1198.47	866.46	1839.17	1988.87	2116.90	1415.24	1020.15	733.78
126			44315.12	484757.87	102965.00	44080.90	30873.19	17911.12	22603.09	13141.04	10032.30	3627.34	4806.92	2804.40	3282.49	3657.59	1339.58	1080.69	1237.40	1064.39	1444.03	1109.37	767.44	381.68	361.12	491.91	339.19	450.97	825.48	493.05	398.27	465.92	332.39	279.33	183.80	210.46	363.42	287.19	176.88	110.71	140.04	279.59	219.32	239.99	296.99	269.56	132.62	148.26	77.99
127			80162.80	546971.18	102755.50	96917.39	80194.22	62588.79	42773.98	27306.46	7726.15	7979.56	2540.68	3435.70	1816.97	1120.11	1716.00	3284.17	3987.53	2201.05	1145.39	934.99	1427.13	1480.99	2396.78	1677.97	510.71	1343.69	811.95	1019.85	946.48	581.54	453.81	591.07	730.66	468.19	555.99	751.67	675.35	962.90	660.21	199.86	399.35	561.29	491.24	158.96	384.32	430.05	796.58
128			119012.19	459844.34	165499.23	93121.69	55086.79	69850.86	53084.18	21519.22	19127.35	5196.32	945.76	978.54	1086.77	1571.69	453.08	727.03	588.39	489.53	337.61	407.94	232.25	332.75	266.62	357.91	438.79	233.45	262.61	217.96	228.48	338.98	199.27	84.50	134.19	181.47	229.44	128.47	167.16	101.75	149.23	120.23	127.71	106.56	100.20	75.10	78.57	73.69	88.62
129			21671.23	247522.79	46604.47	16166.72	9859.20	16949.21	22323.55	7744.54	5041.52	3841.62	4161.03	4611.92	11026.60	10292.04	2370.00	1202.47	706.90	486.28	739.86	690.36	1334.41	1111.45	1016.54	813.45	489.83	610.07	1280.02	525.82	359.91	763.70	2180.39	945.76	1083.14	802.05	472.14	755.17	450.49	434.81	751.32	558.17	649.61	652.77	274.45	300.52	422.90	147.33	217.56
130			64685.78	123484.05	66250.89	28865.66	34791.16	44316.75	23849.20	20760.25	3030.67	1970.59	1733.27	932.56	1059.51	914.40	827.38	666.59	776.36	723.31	720.90	473.58	1056.13	889.42	612.97	548.10	381.36	174.14	242.83	234.44	333.77	236.89	127.54	221.80	184.24	226.71	223.47	108.41	110.90	158.15	120.78	163.44	152.44	65.62	76.32	107.14	98.60	206.71	196.10
131			5877.08	164305.26	86415.35	73469.00	58487.09	26857.13	17427.80	13898.08	8419.94	5001.08	4489.58	2393.31	2748.05	2515.79	1509.74	1562.84	1048.57	1384.98	1941.53	1088.71	637.44	1154.71	1117.74	459.26	258.50	515.00	906.05	266.71	881.60	603.90	348.02	217.41	628.17	503.20	421.19	535.90	295.75	500.85	470.62	216.41	297.18	153.12	232.90	224.88	257.15	326.78	337.66
132			40825.19	712086.00	250660.78	180687.89	53708.76	73590.30	24902.00	19668.81	19281.40	22729.64	17745.98	21080.15	14210.64	4392.74	5656.74	5726.34	4837.52	2515.87	3037.05	2909.44	8693.93	10739.84	3716.82	2343.82	6719.16	7415.94	2532.38	2562.09	2813.73	2429.05	2734.97	2320.08	2006.39	1184.22	2840.87	1620.62	1245.73	1648.18	1281.03	2614.54	3966.58	2432.33	2278.83	4191.40	2029.55	2436.65	3413.40
133			146265.03	458789.40	77188.89	44582.28	45475.23	54731.31	18189.30	15404.71	13589.68	4927.32	2160.49	907.42	1233.29	1521.89	1315.86	808.97	871.45	1235.89	1158.02	437.87	321.27	626.86	409.41	253.00	240.88	487.99	221.41	257.57	329.14	218.37	183.65	255.04	195.05	174.99	150.05	182.22	42.86	95.20	157.01	207.86	226.31	138.19	128.48	77.84	57.64	77.46	83.24
134			26531.77	180410.98	18489.24	20577.02	20664.10	10115.96	15402.27	8640.53	6764.07	6866.88	4795.29	4125.02	1957.44	3303.83	2604.66	2738.45	2532.27	1904.10	4553.14	3062.22	2747.08	2410.30	3126.93	4809.91	1861.04	2468.04	2268.36	1475.30	1816.29	1210.67	1271.51	534.39	1664.22	2111.72	1237.92	407.72	1257.32	1652.86	1957.25	1188.87	1342.63	1707.05	1516.49	570.73	798.37	1410.11	2463.38
135			126543.59	1430470.12	107986.53	109475.50	103233.84	106741.36	55091.77	30293.86	20143.94	13966.18	8682.72	9605.47	11949.26	13866.01	6651.19	3343.71	6984.00	6423.52	4947.52	5456.39	2180.68	3009.66	2530.80	2227.18	2245.54	2754.06	3753.47	5773.97	3000.45	2414.26	2775.30	2792.03	1505.01	1327.22	2299.91	934.76	845.59	738.42	1155.65	2202.38	1848.29	805.23	1204.76	2075.73	1124.74	2203.31	1395.85
136			102055.40	538169.25	69166.43	49625.14	75686.81	24796.28	8906.83	3972.61	6604.63	4940.52	2285.42	865.60	462.25	277.98	489.23	424.29	351.24	776.34	646.24	490.47	239.26	261.97	251.76	307.03	358.68	368.85	285.77	111.05	136.11	158.81	135.44	216.26	202.96	246.78	324.36	163.89	118.92	182.28	143.62	135.51	219.53	165.60	97.33	159.39	56.57	84.44	73.17
137			127499.11	679159.43	185250.64	90486.14	79244.23	49720.34	21359.52	6228.94	7706.12	4400.08	3493.32	2238.24	2126.61	2196.29	3110.01	2065.09	533.44	311.23	577.05	793.02	1368.66	1484.73	703.25	756.16	647.99	482.09	460.34	299.71	397.39	413.62	535.58	409.87	327.80	319.01	312.65	478.25	329.94	261.43	264.60	218.96	371.43	314.96	248.33	106.75	120.21	188.13	205.49
138			37217.00	724653.87	198764.01	107865.44	34529.16	27791.54	41364.33	21842.87	11951.04	4422.44	5709.03	5195.88	3206.20	4743.64	3034.06	3110.40	1695.57	1674.45	1960.57	1043.31	1147.05	2055.57	2585.12	1187.10	1400.25	833.88	537.91	820.45	1342.38	576.00	377.12	614.65	396.63	663.36	1166.31	709.39	420.81	499.80	466.47	1213.65	990.51	1169.50	1078.56	534.49	265.12	318.87	709.66
139			87122.83	416763.84	138133.07	77464.14	60090.05	58579.01	43317.73	11408.53	8349.20	7741.36	5348.53	2654.21	1018.63	898.09	1313.23	2456.60	1846.01	921.83	1365.96	996.57	388.99	241.07	714.73	667.78	759.76	1185.97	538.79	354.49	304.81	698.31	397.61	224.40	223.81	128.42	289.06	298.68	264.67	373.59	204.26	129.63	114.52	174.63	133.48	144.95	190.38	145.42	67.11
140			128927.46	306050.62	191367.14	62221.00	51914.75	50364.73	37665.92	17121.21	5677.30	2512.02	3108.41	1652.91	1209.79	904.41	998.09	558.49	1164.42	864.68	446.58	573.46	683.98	442.23	252.24	290.12	211.91	293.03	196.94	260.32	226.15	251.17	259.23	184.56	148.41	135.67	100.06	80.95	53.61	68.53	36.52	97.35	124.23	81.65	55.90	79.35	107.47	46.62	63.80
141			108076.23	1952496.00	37624.54	33421.01	36934.40	33380.45	20378.78	13385.59	9054.38	5429.79	3329.55	3823.01	1923.40	3541.45	1533.05	2359.19	1993.15	1441.70	2109.95	1223.76	2348.01	1899.04	2171.98	3860.03	1617.46	1556.89	1410.23	2147.94	1356.47	599.48	710.53	773.26	798.61	1207.11	800.18	543.22	711.81	905.43	1210.72	1115.45	497.20	568.81	352.70	455.29	440.55	631.17	569.64
142			192827.85	4678650.50	466954.03	40755.81	140450.76	110929.67	46098.31	52569.09	17290.41	47770.30	45328.01	5092.81	71940.28	41181.66	32786.34	19130.83	24412.67	15569.08	15368.65	10237.47	27154.82	29074.32	11591.52	8917.68	8537.29	8917.31	6064.98	9325.10	16817.87	3780.87	6584.93	3569.93	3263.03	2403.47	5494.97	6942.40	3398.42	2975.33	1757.06	13880.42	24105.37	8443.19	6863.21	6103.77	10620.55	4707.45	4033.30
143			185380.28	1368063.50	86759.08	75590.29	100189.01	88879.55	31538.81	22582.17	9071.31	5859.83	1222.73	1616.53	1078.76	1815.41	2100.23	2017.36	1635.60	1666.70	961.42	715.52	1065.48	567.20	834.98	859.69	903.57	421.11	1211.09	490.66	568.79	982.13	197.52	358.39	585.65	404.11	298.08	443.19	140.55	216.56	697.56	1164.48	1566.66	833.79	265.08	323.23	358.44	339.70	98.96
144			173776.65	21783000.00	357694.81	43352.92	36151.29	44781.96	104954.27	34899.04	30505.37	51157.45	19465.33	22678.60	16337.08	13057.04	18122.56	13812.10	21351.60	42853.83	15381.16	16230.61	3001.82	2401.78	9730.43	5476.36	2127.42	10722.40	2936.67	5837.44	14859.22	8749.53	1075.02	7967.32	4423.87	1135.01	7348.77	2223.81	8638.39	8009.43	34531.21	21494.27	9222.83	2061.40	6701.76	2662.94	9076.00	6358.68	9244.71
145			105804.36	312594.12	223384.73	121027.94	54547.62	52296.71	70050.92	34072.44	25598.03	3539.42	2518.89	3251.96	2351.70	1824.01	1788.21	901.49	924.72	1526.59	1133.46	701.62	499.37	320.72	364.61	175.47	194.69	182.61	182.96	373.60	504.24	280.44	200.68	179.32	125.28	71.54	88.07	149.66	134.38	115.75	76.44	59.25	171.73	149.72	185.15	135.93	173.49	114.08	52.75
146			207675.67	971979.87	83347.75	33666.38	38959.69	49887.86	42642.11	15132.45	11717.61	4958.08	3848.68	4303.87	3718.36	1739.69	1833.70	1544.78	2094.30	2145.82	1984.28	1220.60	925.62	1420.14	942.10	299.86	380.88	474.75	422.91	488.40	506.77	580.57	517.02	705.48	300.14	548.43	240.44	197.79	275.26	239.18	337.25	219.87	229.91	306.77	340.51	237.89	506.21	259.77	300.48
147			49307.00	239098.73	227969.75	143269.60	20247.30	20614.88	16088.58	10393.93	5530.19	2733.63	2994.02	1287.88	1154.14	1580.44	1156.48	903.03	461.50	448.26	1003.03	580.27	396.30	513.61	478.59	507.35	343.87	690.11	829.93	280.59	269.87	179.25	322.77	258.74	258.48	92.87	376.69	192.64	136.00	193.42	176.53	109.28	50.71	127.32	103.92	82.11	53.43	66.38	152.62
148			54103.07	885167.81	37618.14	27962.75	15724.23	9257.96	26525.72	16422.91	4752.41	5592.10	6044.57	4193.25	2591.65	2080.84	1823.45	1621.49	1825.88	2073.93	1597.39	1284.43	1617.10	461.51	991.54	1913.50	2390.09	1218.01	1529.83	1548.25	1251.89	995.43	914.49	1098.43	1240.70	866.97	802.15	1070.03	925.80	334.30	1142.29	1320.14	1218.13	829.84	389.49	826.10	1083.85	694.04	566.91
149			79499.13	296007.37	41611.76	36118.34	52366.42	42918.99	22211.05	10653.60	5462.96	5790.86	3892.93	2797.43	1222.86	2053.67	1868.29	699.86	502.50	375.37	366.41	328.91	346.23	218.74	522.44	606.28	369.83	262.27	387.10	503.72	499.15	679.06	369.21	289.86	249.25	486.21	287.81	203.84	116.34	140.47	250.51	293.78	253.66	321.27	185.22	116.15	189.31	100.76	111.38
150			487713.87	1130134.75	154312.07	60718.04	41334.94	41796.13	20088.81	8378.89	3731.38	3443.28	4203.76	8340.02	4374.40	971.34	1676.46	2234.98	1229.82	1382.07	1407.32	1164.90	837.49	1226.46	1826.68	969.21	941.45	1127.62	619.15	600.88	880.03	679.30	655.37	367.19	324.72	395.25	439.77	537.27	274.01	492.96	819.36	490.65	398.54	339.77	451.64	390.08	160.34	169.18	318.81
151			188275.45	435591.50	125761.88	51875.90	72794.32	113429.04	89139.57	28080.48	16051.61	13992.62	3956.25	2356.64	1913.97	869.94	1020.33	2624.12	2175.13	940.04	887.14	964.37	569.06	534.35	231.02	262.98	292.15	294.51	264.19	339.75	168.72	229.59	198.15	295.08	205.83	220.52	173.91	129.48	251.72	226.89	382.46	243.23	192.45	60.70	80.21	148.03	62.44	81.26	43.39
152			106742.28	281260.03	310924.71	137164.70	88159.82	672291.75	284912.81	18500.40	27836.36	9065.78	4954.16	6239.32	1576.24	3057.37	3315.94	1846.88	1295.50	742.51	614.53	761.70	871.35	324.09	273.51	569.82	218.82	279.32	378.75	428.65	256.92	199.48	167.36	281.60	264.61	243.69	382.75	220.74	178.78	242.86	267.93	167.65	99.49	46.03	67.22	61.60	65.16	115.42	76.78
153			68259.83	197166.87	198452.48	139415.20	74753.58	113883.43	50479.12	23659.83	18923.88	20950.23	11255.42	5338.86	2750.79	1667.14	1198.70	1532.59	904.21	1273.36	604.09	536.37	804.91	731.48	1216.34	1048.30	457.76	349.19	300.25	526.38	448.31	626.74	1223.04	1258.28	827.45	515.70	580.75	540.02	278.99	361.26	382.16	780.19	388.29	176.07	97.93	119.11	207.16	125.33	239.77
154			180880.57	348191.87	82313.99	107420.82	64185.33	64495.16	53601.24	22874.62	6136.95	3133.52	3823.26	4528.21	2386.68	706.94	1831.44	1609.73	1303.38	1246.59	893.44	308.26	384.90	303.11	439.81	495.10	463.65	230.43	244.07	119.84	250.89	288.70	203.26	118.11	86.97	145.04	182.56	203.67	251.61	222.64	223.96	239.18	228.84	84.51	164.98	130.54	122.45	201.78	149.55
155			85583.30	724811.12	159930.00	45392.26	26806.81	32708.56	26361.19	23921.61	15106.47	16726.52	8833.03	5209.43	5826.87	7161.99	1249.55	937.37	4602.80	4044.00	3834.67	3008.68	2979.66	4558.14	3824.98	2289.18	3266.79	1765.28	3171.44	4142.43	2873.93	3146.04	1751.12	2325.06	3253.72	1538.32	2271.43	3216.67	2247.63	1726.94	1671.07	1495.40	1209.93	958.82	951.74	833.95	1000.87	1081.72	1242.19
156			401956.96	1275270.25	108888.57	31264.03	35845.08	43712.96	46732.50	36646.71	9671.99	7923.09	4174.65	4961.68	4278.66	3948.42	3544.96	3055.12	2351.00	2230.31	1955.83	2395.03	1492.10	1288.79	1477.59	677.42	2220.05	2205.29	1562.22	711.78	1323.93	1686.14	514.36	604.63	1048.53	1224.07	551.04	379.86	1471.15	1720.67	768.47	597.64	712.31	969.35	902.58	1092.05	1156.78	850.37	319.25
157			137924.62	448689.59	259309.87	176163.70	94191.00	20822.20	51695.94	36668.90	7658.08	4861.21	1260.99	2065.71	1277.37	1228.56	873.87	920.11	1569.39	1401.02	399.16	414.80	564.78	305.60	255.83	283.73	130.60	193.55	155.43	447.37	426.61	366.98	256.11	216.60	91.09	130.50	255.03	318.72	308.90	110.71	74.54	57.64	110.29	45.88	50.97	94.34	64.60	57.80	42.85
158			234524.84	2465456.50	152906.50	184235.28	66847.98	34274.05	31510.21	20375.77	25055.50	4502.36	10314.60	1915.96	3127.30	1944.23	3579.32	2156.31	2535.60	1467.47	1152.44	946.85	917.47	1716.03	1531.51	2446.40	1605.36	689.52	1605.40	1685.44	3002.64	469.04	853.46	1800.23	305.84	350.32	853.93	707.85	911.15	685.33	329.09	1250.07	1578.67	1373.10	701.07	479.34	491.80	1058.56	786.83
159			124955.38	1810715.87	201191.73	37234.33	37152.21	27533.09	26461.43	17814.86	6241.36	10720.26	13774.81	9549.49	9032.14	7692.87	4537.68	5565.15	1579.27	1759.26	2292.66	1406.57	1992.20	1687.53	1441.57	1289.10	807.45	1010.98	1648.84	1229.86	1811.31	2114.88	1560.44	1813.18	381.84	532.38	627.92	562.88	770.39	795.91	1446.52	1174.44	839.40	719.55	950.38	1018.57	1180.98	1342.05	366.12
160			112835.18	339011.12	143203.85	128896.43	71206.90	177152.81	118432.96	22573.60	15360.00	9473.75	6914.35	5363.57	3392.86	1751.98	1308.09	1026.54	993.69	1181.94	1221.47	1199.63	321.67	691.36	173.43	230.81	221.86	264.93	223.73	163.00	238.26	199.69	53.75	137.81	179.41	198.87	192.68	197.49	188.06	124.14	67.78	71.59	89.66	155.66	118.33	92.14	49.17	58.79	58.06
161			21603.44	396655.59	92687.97	124272.42	114548.56	73437.23	32175.15	25913.19	16866.32	4602.79	1477.39	1867.69	3659.03	3682.40	3458.60	2461.43	1931.54	2902.70	2190.73	1110.12	1921.60	1833.26	880.23	860.41	1572.21	2832.54	951.91	829.75	1958.65	605.41	849.49	1081.86	1159.03	852.64	400.74	1534.86	1776.94	1273.50	571.72	546.63	553.08	767.41	1029.46	1778.48	2159.67	1620.31	115.35
162			28706.44	132256.73	189889.31	98702.97	124221.67	47785.78	28732.28	8467.31	9090.44	8033.53	1940.71	1943.68	1641.18	2010.17	928.84	1169.32	466.50	548.60	609.60	967.02	759.77	867.69	1779.16	1209.28	556.09	400.65	250.12	243.75	313.62	231.60	186.68	225.51	177.25	180.02	84.87	187.16	226.76	248.13	158.05	215.32	174.33	86.43	146.14	138.98	159.57	140.45	94.72
163			63706.47	306875.53	73149.38	76204.54	55681.27	73595.80	35506.51	13911.05	8752.40	10393.20	4211.47	4677.88	4267.69	1898.61	1238.45	1946.64	4000.07	3035.73	2868.96	2168.89	2073.27	853.48	359.43	832.62	2337.62	1266.72	711.95	595.32	529.69	715.33	974.58	833.95	767.66	300.57	461.13	745.08	893.64	945.11	357.19	314.43	438.38	566.74	286.93	239.24	142.93	301.02	708.44
164			79388.66	330172.56	75645.18	37180.73	36509.68	30062.26	39891.21	28830.52	13160.27	5504.11	4660.20	2036.37	548.84	1307.23	2656.81	1879.16	1827.90	2516.20	1106.97	796.03	666.75	781.16	1543.44	1375.28	1178.84	656.39	855.45	606.26	1075.41	766.22	436.31	299.55	621.26	710.22	585.71	563.11	501.44	593.10	433.06	310.77	641.06	536.16	415.06	257.61	295.17	295.80	257.28
165			23973.64	134771.76	128506.14	69274.80	38075.52	32199.80	25317.01	23642.00	6884.37	7064.48	2219.17	2310.39	1240.69	1230.11	1416.06	829.94	723.68	867.48	930.50	882.37	438.75	633.98	685.82	243.99	280.11	438.82	186.39	334.48	259.73	277.30	472.62	233.16	60.04	619.58	728.39	372.87	496.83	157.25	204.83	209.65	306.85	341.07	124.23	273.94	324.19	324.95	305.30
166			26215.23	263940.34	111764.92	33790.16	31818.07	21769.48	31299.21	25180.82	4791.98	2147.09	3461.99	3050.10	771.57	613.01	1561.01	967.11	501.00	491.16	658.00	542.30	726.70	470.49	315.59	416.80	167.70	191.21	166.57	169.35	279.08	413.23	267.44	244.60	317.23	151.37	132.07	152.41	80.73	114.83	69.99	70.23	98.65	107.74	60.17	78.86	191.33	106.98	68.93
167			119731.17	342775.78	109857.88	68639.84	71291.73	34861.44	16983.97	21688.17	13190.02	4545.18	4639.47	4141.05	2565.36	1911.25	1476.52	1598.63	1431.05	891.05	1512.70	1294.14	1438.04	2043.34	1070.32	532.64	468.93	979.47	1853.82	745.69	575.24	1110.97	1047.11	928.35	482.26	700.84	773.05	395.25	293.37	414.98	550.72	218.32	173.26	175.35	363.95	428.96	249.39	151.45	218.71
168			503123.37	6168888.00	254449.71	48069.82	42173.13	32574.78	71064.44	62483.47	24295.96	8973.90	7203.04	4830.45	9069.37	7672.78	5176.48	7229.71	3629.78	1571.64	3379.42	3881.74	6756.34	2839.16	1914.77	5046.65	4169.73	2548.16	1027.15	751.27	2206.13	2909.61	3833.84	3267.36	5444.96	2207.60	1798.42	1764.75	1500.26	1672.28	855.62	879.95	2806.16	1007.03	745.02	1663.17	1009.07	549.36	654.12
169			349882.09	2383777.00	112866.41	44570.53	39842.97	38881.12	27512.71	43957.06	47821.23	11271.45	8965.74	2334.47	2585.67	5917.94	6477.37	6268.58	5845.81	3408.43	3074.92	1041.11	2131.71	2707.03	1311.96	2281.68	1688.22	791.42	1185.92	2103.96	3612.02	3827.73	3438.77	1687.41	1892.41	1497.79	917.63	1247.58	1242.85	1147.37	1538.54	1849.79	1458.06	779.76	662.25	804.31	754.47	864.32	674.53
170			87201.90	6679329.00	345725.46	187938.54	112038.04	92600.78	55861.78	26230.10	21600.47	9274.22	20367.91	13804.70	11880.45	2684.29	3640.96	3226.52	9118.62	7305.80	1505.57	2553.08	592.56	1080.07	1579.40	903.50	3273.49	1255.90	1034.98	540.01	1940.89	2702.02	3325.08	1819.30	1258.89	1007.49	1203.03	1126.20	661.64	1601.42	3421.85	2134.48	2261.00	1210.63	674.05	1496.13	738.14	485.83	412.40
171			40275.66	245931.90	121025.25	142648.32	57085.64	30486.71	26005.70	20678.63	5912.34	2341.84	1796.32	2103.84	2468.41	2266.09	1269.00	747.15	613.06	589.67	398.00	403.36	369.39	511.75	372.55	513.01	587.26	500.66	288.72	179.19	466.54	356.18	165.66	138.10	167.12	114.73	135.45	238.67	226.39	224.18	360.71	323.52	152.40	255.68	194.12	138.52	150.02	195.44	183.57
172			70996.22	619155.00	101369.23	28194.45	30585.72	39300.98	25336.04	21779.33	7650.89	3886.49	1923.26	3552.29	2231.82	2302.81	1498.22	1707.07	1236.11	465.99	911.38	774.73	820.41	555.25	484.19	466.41	436.81	825.80	458.86	191.91	298.82	441.26	411.87	272.80	486.34	459.00	272.73	92.95	197.39	284.30	292.55	428.87	195.89	165.92	76.27	146.89	110.62	233.24	202.26
173			80712.14	186792.40	261125.57	142820.31	65306.34	146598.31	141577.01	28522.75	19231.30	13135.84	3335.30	1757.54	1621.78	2222.87	5338.52	5989.76	4831.56	3401.60	2475.97	2584.84	1482.01	1224.72	1892.51	635.22	481.06	548.53	768.56	1313.63	1306.04	1120.81	795.96	627.88	576.44	583.03	356.68	260.58	426.46	490.63	677.51	493.81	330.20	401.76	355.55	298.52	214.78	160.80	233.37
174			25366.32	281859.18	203131.31	135219.35	133608.25	58313.93	51581.11	46045.93	34786.48	22174.11	11718.29	9676.09	4274.95	1334.70	3029.35	2628.15	829.03	836.21	1075.81	1405.60	1843.94	2191.84	1431.62	1131.92	1170.02	1112.38	871.92	459.74	398.01	177.25	280.38	339.47	483.07	512.24	729.67	429.37	568.72	667.32	678.40	440.07	319.20	182.23	99.85	188.55	232.24	245.75	234.50
175			43286.31	176941.04	107880.68	38589.67	38311.12	38035.31	37198.05	10630.62	3944.44	4898.16	1295.03	1647.13	701.36	467.28	779.00	1251.49	707.64	648.38	558.77	549.33	333.45	334.21	259.54	249.30	587.32	436.79	421.20	465.33	583.15	599.51	374.10	198.26	397.80	320.72	211.24	239.25	280.92	276.32	236.00	154.11	516.58	482.39	132.77	196.70	257.41	184.30	144.76
176			171103.50	461898.31	155646.45	44772.11	23771.91	57184.95	43634.87	14188.53	14338.54	9514.73	5463.13	3264.68	4309.46	2461.87	1781.23	2671.69	3144.28	1295.64	1096.09	1076.13	678.25	706.76	622.95	483.57	447.45	682.88	1125.44	1053.68	647.73	314.92	211.97	306.95	382.54	317.47	379.51	197.33	517.10	312.15	309.33	235.42	139.37	246.56	379.25	149.37	306.06	217.84	144.12
177			83363.74	335025.09	192755.06	55805.14	63709.71	24807.56	29001.19	45599.41	18171.18	10338.55	3756.69	4113.23	2901.12	1689.54	1970.08	1781.24	1513.69	1402.52	1215.41	1506.42	921.44	616.16	534.42	291.73	693.79	963.31	1191.02	1420.55	1794.81	1136.45	546.47	693.13	544.91	240.02	209.40	160.25	601.02	966.23	627.38	340.12	172.68	283.97	289.97	213.04	235.27	212.81	157.5178.17
178			38847.75	187519.67	190197.29	93120.20	85095.17	54356.07	15711.62	22598.71	13137.72	1198.34	1752.89	2693.25	1447.39	1776.97	1532.24	1012.37	1664.80	1277.75	773.74	611.36	697.29	722.02	492.25	1448.86	639.74	563.10	477.96	286.19	221.92	229.22	295.10	474.22	683.78	329.81	179.75	275.00	128.04	133.01	97.40	124.86	164.68	209.30	181.11	113.44	78.29	98.27	89.43
179			101159.35	532400.37	187687.78	63242.96	36242.67	33473.12	38752.05	13619.93	24000.62	9830.88	2974.69	2465.14	2339.87	1529.59	788.86	936.21	999.74	742.93	1238.60	1186.08	1821.22	1542.13	2837.33	1842.33	466.27	692.00	1021.30	702.97	400.95	845.88	602.62	449.83	537.59	518.52	671.98	609.92	897.27	595.99	379.41	553.02	400.20	486.82	173.57	108.43	422.79	169.08	299.15
180			42470.08	231857.46	156261.59	131796.98	40716.37	17531.85	41532.98	14403.04	9687.19	5236.12	1917.05	2324.69	2806.20	2335.04	1071.54	1312.05	1478.68	1401.74	1193.14	863.99	661.35	860.18	781.62	576.20	391.23	334.01	534.30	426.47	274.67	107.99	197.34	318.86	345.98	220.98	266.41	220.89	377.28	269.95	309.99	386.09	222.27	254.88	344.71	239.30	190.73	336.13	301.17
181			238112.07	761009.87	112567.70	41449.67	44345.96	52679.46	30030.49	6175.47	4030.79	3185.10	2639.11	4875.02	3874.36	2008.79	1411.96	1400.19	1732.04	2167.55	2195.71	1019.90	1174.14	746.58	974.28	1455.79	1543.65	879.14	1537.46	907.12	797.63	869.29	1274.03	968.67	546.64	526.27	466.23	391.86	682.25	688.49	534.44	306.89	197.53	669.32	597.05	385.91	271.75	171.95	181.31
182			131503.26	476416.40	44550.67	59924.45	84600.88	49714.53	32323.80	9922.06	11094.11	7785.50	4943.73	1377.38	1740.14	1128.60	940.41	1167.25	768.62	550.02	315.67	452.50	323.66	224.94	708.78	764.39	379.32	98.77	132.17	121.58	140.23	260.77	190.04	321.50	395.51	292.04	289.83	153.46	83.61	129.03	85.60	103.13	66.15	61.62	105.62	111.85	210.04	179.37	134.65
183			25585.30	300371.96	80003.85	42322.18	25233.83	35080.51	21336.75	4892.99	7812.09	3282.83	1647.16	1614.64	2770.67	2686.70	2024.12	1377.41	1205.89	834.33	1267.32	829.31	650.51	591.84	2156.74	825.98	695.73	781.29	1445.03	792.90	802.30	397.01	210.05	314.87	367.96	446.18	316.44	399.50	298.57	413.04	541.74	427.93	302.23	216.20	126.31	225.99	199.19	147.10	120.96
184			61108.05	231670.93	92594.76	77904.07	46476.60	76999.75	88680.31	16180.58	8573.47	8773.54	5032.86	5384.83	5572.16	6696.38	1644.23	2064.34	3944.01	3706.55	3388.72	4603.22	2001.00	3469.07	3647.15	2223.51	941.42	1028.18	2077.47	1564.04	479.66	976.04	1198.20	1465.39	1395.53	1455.98	1619.60	1040.53	682.54	557.06	982.19	1178.15	1318.53	834.71	293.77	724.99	984.32	921.47	713.57
185			31366.84	283915.34	158655.37	78641.85	60817.07	51905.16	62279.57	25672.67	4235.35	4552.40	2518.31	2162.36	1556.77	1455.95	817.61	470.10	1415.07	1242.37	811.31	533.68	542.36	379.90	382.02	419.81	1089.61	667.88	903.85	964.32	617.90	763.42	559.65	267.54	149.37	196.95	214.89	105.66	134.48	168.70	360.29	360.34	237.32	552.38	304.46	87.78	174.01	137.03	160.40
186			67574.32	247319.62	98665.24	49737.64	46324.67	38798.65	58930.46	22776.48	4431.86	5501.30	2386.38	1885.73	1095.02	657.72	710.41	728.21	808.98	425.32	807.30	486.05	467.96	177.23	464.14	372.99	107.60	231.11	351.02	127.93	145.46	262.35	155.76	190.74	110.77	303.40	137.12	111.33	172.64	162.68	66.09	47.46	122.32	158.20	132.95	82.83	162.88	167.66	76.94
187			84269.47	331743.65	47514.90	38048.31	50521.57	57669.45	19579.66	17950.73	11472.91	6679.12	6422.23	4756.06	3634.00	2964.77	2422.79	991.44	3326.43	3215.54	1250.16	4090.47	5364.35	6318.57	4723.93	1214.38	1748.76	2494.88	3409.82	2256.41	1659.51	1582.52	969.19	945.28	619.87	985.78	1144.81	1167.65	1650.66	1232.85	1458.86	1266.01	717.21	788.08	504.65	375.93	496.55	777.57	1361.35
188			30953.46	441188.75	141635.17	41184.21	67714.63	39379.71	14691.30	14671.44	4121.53	4893.61	7904.67	5057.01	3282.20	2107.78	1884.40	1838.48	1173.30	3478.08	1723.52	2416.31	1675.03	2262.77	2363.46	1018.67	1815.29	1817.95	2059.91	527.68	885.52	1989.10	1294.74	1250.84	572.00	1505.58	1160.56	1211.54	674.96	614.67	924.32	807.06	410.99	774.24	592.88	455.35	458.48	450.96	994.63
189			26358.13	602241.68	67036.68	43355.18	25219.77	14873.67	24001.65	12611.01	3374.61	3676.47	3054.21	2341.83	2475.57	4701.41	3458.48	3285.52	1983.85	2797.47	1426.40	663.52	1372.76	1267.26	862.51	447.93	1579.15	1930.96	1147.55	640.89	911.44	1222.79	658.62	605.84	541.27	1026.51	967.21	598.26	712.65	636.45	779.74	397.56	276.06	290.37	665.03	432.68	281.80	130.59	367.99
190			19294.44	312838.75	192209.75	74844.62	36099.93	47344.56	36811.19	11123.81	3803.30	5453.40	2931.16	2476.97	1583.79	1010.76	578.67	675.97	934.81	408.26	759.16	850.64	581.24	834.78	550.39	360.93	330.91	384.76	357.48	239.81	237.38	321.97	369.21	267.43	308.28	249.03	268.27	207.48	143.52	159.76	184.75	204.54	298.04	227.26	187.43	82.77	104.99	70.47	136.42
191			154263.23	448660.21	147952.85	77635.07	61846.13	63459.07	24171.29	39381.24	12536.14	3588.01	1318.93	724.62	499.25	580.25	1721.62	1618.37	2030.77	1532.04	1021.48	736.85	840.53	449.59	1028.90	806.03	162.07	203.52	478.45	308.99	560.05	380.93	153.71	180.53	276.35	299.52	150.04	168.36	83.10	195.36	158.69	114.73	203.39	249.37	145.52	96.82	105.39	221.14	155.12
192			50417.78	764681.06	98515.57	87154.50	81128.31	39527.27	45202.86	29456.17	5727.82	1746.65	3194.78	2186.73	4117.59	2190.87	6111.30	4456.28	3775.62	5062.56	4403.91	1241.44	1269.86	478.11	1033.03	526.76	1592.59	3725.43	998.92	2324.69	1766.38	718.59	1078.88	526.08	767.15	652.60	450.99	908.64	467.94	591.54	775.26	623.46	796.60	385.89	710.21	352.94	352.00	215.71	992.19
193			33337.22	145253.29	42383.22	29449.91	61786.32	76624.87	31308.61	14302.92	5348.43	1703.74	3625.64	4102.39	2152.30	1252.17	1545.12	1424.36	1279.29	452.20	505.01	924.39	526.95	940.61	871.35	280.75	334.76	286.71	406.66	365.96	329.08	405.59	228.98	268.96	405.41	483.27	221.73	216.16	132.72	123.82	102.64	208.48	142.75	295.85	318.85	376.51	269.35	174.41	125.99
194			18504.42	50034.51	120400.24	164643.18	78592.89	61294.07	40867.50	8208.45	11340.29	4683.01	2949.57	2205.93	1214.23	1734.56	1893.99	1024.19	584.04	581.23	913.86	552.93	242.67	207.46	221.58	310.80	235.62	211.05	332.17	330.40	283.80	210.24	156.74	138.76	131.39	236.90	230.87	259.36	274.12	160.96	118.42	78.90	199.63	129.12	119.07	124.72	80.00	112.43	86.70
195			196954.85	1232921.12	214940.84	85936.34	57905.67	23177.62	7821.31	5811.90	12413.35	2766.51	2824.02	3089.50	2834.32	2084.71	2024.10	2283.92	1860.61	3214.02	3799.24	1444.00	903.57	1548.29	1647.98	1444.26	1136.84	350.19	2012.48	1335.11	996.81	873.46	846.23	848.03	568.20	847.72	1338.40	990.25	715.95	357.64	816.45	902.24	1023.13	543.31	379.37	551.62	493.05	512.15	500.40
196			115583.71	296403.87	77430.57	65093.33	48440.32	33672.43	27261.41	12292.87	4448.89	2540.65	4259.14	2452.85	2977.13	2396.83	3051.34	2280.28	1776.74	2503.18	3658.41	1307.91	1128.52	980.18	1775.60	2214.46	712.69	1741.70	1871.80	1746.00	998.21	659.01	844.57	1375.97	860.42	983.80	575.28	183.11	300.70	231.75	655.79	534.39	446.42	401.37	140.57	278.50	170.35	321.27	693.23
197			13462.19	64197.24	81306.87	52545.99	48953.56	31340.07	13767.87	5851.50	5440.97	3193.91	2823.01	1024.82	1184.74	764.18	296.45	572.05	214.32	481.08	882.87	719.84	686.34	1036.63	492.03	377.18	454.80	151.63	153.68	196.36	69.18	243.94	176.46	138.12	134.12	100.23	84.79	118.27	152.26	182.17	182.97	101.29	133.48	61.85	85.22	120.15	122.80	76.04	99.74
198			222907.51	1728746.37	262344.78	86721.36	37630.67	39079.96	50223.12	25180.07	4966.67	3771.58	7717.12	1950.66	1454.61	1432.12	2097.72	4311.84	4684.43	3182.41	4395.52	3252.89	2356.09	828.93	1309.91	1588.46	1145.82	1005.02	1615.14	2470.93	2450.61	1075.34	645.42	485.33	414.65	402.56	465.16	860.92	1481.29	1582.00	1787.84	1210.99	1099.09	609.43	502.59	661.08	1039.99	413.20	522.10
199			189902.75	607479.06	182974.26	63685.36	26870.06	61235.87	38348.70	7439.23	2637.79	2373.16	3035.37	3623.44	1356.32	794.23	1855.15	1060.65	1024.57	1102.07	1280.73	1476.22	1486.18	1165.91	1610.17	608.47	945.79	496.14	246.03	328.99	543.81	201.61	479.52	769.99	445.50	425.00	240.59	337.38	385.29	334.61	536.06	565.72	577.75	88.10	398.35	565.58	550.41	538.63	496.86
200			51510.36	83835.42	60045.04	23688.13	17901.21	29233.42	24564.19	19063.71	9095.24	3543.93	5674.10	5481.80	2947.20	1788.65	976.47	1509.86	844.55	1234.17	2004.22	1524.94	911.58	1206.25	964.29	477.11	970.87	1071.49	990.95	378.36	294.93	399.87	510.61	581.84	357.59	362.62	178.59	132.30	563.68	719.24	1083.52	1354.91	289.66	533.75	449.94	218.91	169.56	333.11	347.26
201			208628.29	2425989.25	91471.30	26674.41	41614.70	18943.75	7488.74	9305.13	14405.41	7431.26	819.74	13176.35	3686.11	9743.01	5043.29	7855.68	6572.36	894.88	5717.12	6501.96	4207.93	499.00	771.02	1307.65	4622.02	4827.10	2030.21	2556.82	5451.91	4560.62	3431.87	2046.22	631.22	2146.14	1203.69	793.05	2875.66	962.64	1346.81	955.94	2577.64	1273.29	1689.57	628.58	2558.99	3480.57	1508.94
202			89829.64	181398.39	128689.20	44446.09	39833.75	50091.88	59937.94	18010.13	7030.44	5434.30	3698.84	4758.43	2828.56	2631.64	2611.56	613.86	1402.87	1043.08	1025.07	1801.91	1316.21	1152.96	1087.76	638.80	571.03	522.86	832.15	318.25	242.18	296.14	337.01	1045.47	793.05	493.41	834.78	477.65	222.68	543.75	616.73	440.19	131.23	215.34	81.96	242.38	174.19	405.54	124.40
203			14378.29	158269.21	168346.34	74190.96	91975.31	119561.00	30200.11	7354.41	4230.11	3945.61	3100.68	937.49	642.79	1029.14	1632.61	1121.21	725.86	675.26	792.35	901.90	447.54	471.62	660.85	438.95	348.29	352.97	369.32	352.68	288.99	179.87	191.10	165.28	454.00	330.19	249.02	132.20	140.71	277.15	134.35	71.95	201.48	165.80	122.91	149.84	57.52	56.59	46.85
204			163096.18	1196894.75	435629.12	123714.45	33824.50	26503.74	14737.14	8386.33	7915.63	5415.31	2819.46	1536.82	2190.33	2418.15	1381.56	2273.08	1900.79	803.60	657.43	995.14	946.87	601.97	1118.42	448.63	256.71	206.37	310.97	681.06	430.72	217.32	178.38	270.01	391.11	625.37	458.28	304.26	204.94	89.31	132.18	640.99	233.27	175.90	333.85	167.18	330.24	188.03	164.55
205			32358.75	282207.28	87872.26	61606.24	31434.49	25309.24	19622.43	11153.21	4956.28	2815.51	1459.62	696.41	1030.08	1508.68	1501.32	702.40	1292.03	1324.41	699.26	423.25	221.37	122.12	164.39	141.08	319.43	664.33	247.54	269.64	316.17	285.95	295.06	172.50	345.18	227.61	187.47	192.82	283.96	233.40	171.30	100.15	189.04	162.80	331.33	97.71	120.06	48.34	153.90
206			45811.85	450162.68	62163.63	29524.63	21208.93	31548.44	14222.54	3716.41	6290.91	5496.16	5910.13	2307.79	4748.13	3797.08	2556.42	2152.35	3364.87	2756.13	1958.37	1761.74	3704.42	3944.55	2469.75	1663.38	1235.82	1782.45	1157.93	2141.63	1237.27	464.31	1118.50	1729.88	1323.91	1601.55	1438.09	731.04	888.55	706.63	964.75	1810.39	660.90	1715.30	1038.57	260.16	467.89	422.80	683.92
207			175002.10	721755.12	139275.25	288189.34	202223.07	101088.85	45468.65	18074.91	24917.12	11344.00	6983.31	3144.21	4336.03	1936.86	2301.62	6401.73	5052.21	4000.32	3131.01	1624.48	2912.67	2053.86	2104.63	649.24	667.42	500.83	499.23	1427.14	1746.95	1339.28	666.01	579.26	731.52	437.43	405.88	196.70	243.13	476.15	270.81	419.02	558.76	439.82	579.51	726.18	444.04	472.31	412.25
208			346718.93	2854841.50	83887.07	46914.38	69303.01	57259.24	32703.92	9162.27	12065.09	11511.86	6427.38	3017.69	2752.58	2113.16	2610.79	3289.89	2468.39	5426.36	2497.53	1741.09	1902.70	2620.55	2488.76	1416.06	2707.86	1328.40	1061.40	1278.01	2114.86	2531.58	1217.60	732.84	1709.74	1429.29	616.67	761.00	758.55	628.44	1022.67	846.32	1266.55	732.89	635.17	405.34	268.50	320.73	596.18
209			118675.05	272031.43	79280.78	42642.42	31016.81	29035.66	39321.62	30982.28	12267.07	3063.42	3509.80	3404.03	1182.12	751.68	990.50	1151.52	1616.86	1165.29	819.72	791.72	1155.22	548.30	804.82	218.90	721.23	647.56	478.61	465.38	519.03	237.08	289.08	82.74	361.30	321.96	289.33	571.08	464.88	545.56	222.13	122.72	149.59	221.25	186.09	128.22	262.46	173.92	99.87
210			59388.13	656995.56	69261.22	56698.96	35601.78	38460.15	14482.12	15683.65	7009.88	4197.70	1351.81	615.12	1313.21	1301.83	1696.80	1293.67	861.96	542.06	746.68	506.30	778.57	642.34	540.98	144.70	403.68	490.13	388.96	432.00	404.13	158.87	210.56	266.79	197.50	123.31	249.62	207.05	260.52	289.11	242.33	104.54	143.04	224.43	227.74	131.20	137.48	71.75	82.79
211			25150.82	321344.53	15561.31	14436.85	18320.26	20352.44	12423.43	8804.59	5847.26	2664.85	1570.51	1211.34	1517.74	839.07	346.18	778.57	840.94	686.50	896.09	1055.22	368.30	353.64	997.25	689.24	704.45	1286.64	836.80	286.27	403.44	488.07	305.31	189.85	253.45	496.25	221.92	242.39	501.03	396.93	302.71	357.04	161.28	555.11	615.41	445.92	255.02	136.92	232.88
212			51193.25	382584.43	185181.32	77772.75	86413.62	88875.96	38576.12	13825.71	4373.42	1741.05	2232.16	1353.63	1727.64	1552.60	1231.65	600.43	916.64	563.52	320.35	464.96	375.84	247.02	290.66	262.61	370.02	450.85	485.57	404.13	519.79	770.10	468.63	343.75	338.06	391.53	140.48	136.28	160.10	145.43	226.11	122.09	75.79	91.11	71.53	97.40	146.87	131.83	54.50
213			63699.45	750596.75	59158.45	50101.54	25208.35	54366.52	18358.82	7293.78	2202.31	10641.50	1799.24	4034.93	7623.48	3176.91	1327.23	3718.89	5496.01	3231.49	8714.92	3870.48	4739.71	1353.68	2762.82	2902.32	3988.51	5807.03	5734.39	3712.51	3050.34	2621.91	2032.16	2358.29	1047.04	1950.14	720.09	1349.60	1218.44	1859.03	867.74	1479.122147.26	479.18	376.66	395.88	409.51	385.02	680.96	611.58
214			36552.17	284106.68	194150.93	104533.44	91471.32	38344.43	32509.67	11851.14	5489.67	3434.04	4568.86	3463.42	3521.83	870.34	1720.67	1461.41	1369.71	1658.16	1959.56	944.22	629.02	843.59	614.77	893.23	283.28	751.17	728.35	449.90	429.50	320.37	701.99	939.14	599.87	1034.71	455.46	248.28	563.00	234.82	258.76	234.89	190.22	497.10	448.75	467.39	569.84	580.54	780.60
215			32697.65	124600.68	28146.86	25297.71	16272.87	15142.47	9304.24	8570.42	3497.92	3464.81	1832.40	2150.77	1431.64	1202.60	2127.38	1518.35	675.20	1378.35	1646.61	398.60	939.51	1120.15	1139.25	826.64	772.08	927.71	1413.35	922.03	611.76	528.24	582.71	571.82	943.58	909.65	611.28	592.03	740.72	269.65	401.00	463.63	526.91	450.26	224.33	218.72	110.92	216.84	247.80
216			126650.84	644798.31	115084.71	71278.39	32745.71	17714.61	13977.30	23100.08	14032.52	4545.02	5895.30	4211.40	3026.28	2150.53	3345.16	1676.91	2340.71	2310.19	2348.26	1482.54	2494.27	2621.41	4253.79	1406.07	1464.17	939.08	811.22	1682.75	1113.92	1204.31	981.28	1919.55	1863.77	1045.09	627.37	776.78	779.11	1081.22	953.04	1052.88	1361.46	395.13	572.33	641.42	942.05	1552.81	688.85
217			478266.09	1048538.62	109683.72	55317.75	67686.43	48746.15	30386.06	9016.56	6436.91	4215.12	2916.75	2116.53	1866.78	1240.33	717.03	1180.39	512.37	449.20	1549.84	2174.83	1488.11	580.85	314.30	280.94	256.68	270.37	354.18	401.05	216.70	152.15	314.37	546.63	411.46	185.55	133.11	275.91	296.46	189.39	281.20	158.14	157.38	214.24	207.01	145.79	210.62	238.20	244.74
218			20500.80	376214.81	217274.56	119614.97	109457.71	33646.28	29041.37	21547.77	17816.65	18495.98	8294.92	4783.29	3088.36	1414.29	1938.63	2643.83	2093.06	1973.61	2457.03	2726.23	3338.80	2404.50	1793.87	1241.99	2101.40	1782.23	940.71	652.98	1112.68	689.11	297.41	541.17	917.18	582.96	630.02	442.65	683.46	394.33	375.56	472.79	812.62	514.56	808.12	586.18	501.92	494.75	236.21
219			58392.47	180118.39	64741.24	26832.82	48182.92	33750.74	14552.71	5558.01	8692.37	4025.51	4381.79	1666.03	1411.67	2820.34	1945.18	1061.75	1375.66	592.36	1446.87	1540.83	2005.88	1660.83	1491.65	438.82	465.61	425.26	494.78	809.36	667.19	966.76	558.21	316.04	924.03	594.94	454.14	364.95	317.56	625.16	802.49	470.91	290.05	241.16	221.09	261.54	250.42	401.57	474.94
220			43092.28	556383.12	53956.15	32274.76	35194.06	29508.29	13674.98	8430.72	3145.73	1862.77	913.53	678.78	442.79	241.06	199.92	524.68	918.74	997.42	629.69	652.03	332.20	223.22	165.80	294.61	335.26	223.59	186.99	148.05	307.88	273.89	191.75	98.12	153.35	215.34	95.23	91.19	115.34	117.56	92.52	83.43	94.86	153.35	63.59	85.06	55.27	180.58	136.01
221			67481.43	439339.53	238527.28	111334.93	68533.79	40964.47	24596.87	21533.70	16310.78	10658.51	10148.70	7888.38	5759.30	6054.02	5492.50	3422.77	7916.22	4644.60	4485.26	2269.24	1963.91	1224.44	1110.90	2743.64	3551.95	1836.71	1652.81	840.43	992.65	1887.42	1514.94	1170.70	2040.83	2069.42	3051.04	3807.90	2025.70	1199.62	1532.71	845.52	957.94	2347.94	3435.00	1984.63	936.54	1144.96	921.18
222			107704.35	451075.28	219771.85	77410.93	51304.47	21327.08	13462.64	10450.72	6925.99	3857.10	3738.15	5179.37	2482.81	2506.56	780.97	1426.95	1629.47	2175.59	4423.34	2764.32	769.23	1096.35	1849.22	887.62	812.17	698.25	787.31	614.31	775.35	772.88	1382.44	437.45	371.24	208.59	458.29	752.47	308.60	357.49	843.73	382.85	579.66	523.66	353.45	214.73	480.78	746.67	355.15
223			229346.15	1155273.12	94682.39	42359.36	20113.96	16067.62	7088.00	11071.21	7721.93	1996.27	3403.21	1893.02	1480.70	3807.61	2643.60	3395.68	1945.52	2171.84	1626.55	2581.61	1985.16	3122.55	2066.45	1366.74	1777.17	1504.12	751.24	1304.69	1152.22	855.68	785.55	2674.26	1253.08	868.03	842.20	874.80	1021.97	1734.20	1756.73	1426.99	988.06	314.05	478.12	517.21	421.85	473.71	512.24
224			80201.94	214745.43	50450.66	38411.06	32208.62	21094.27	14593.49	2581.02	1349.82	4182.23	2811.28	782.54	999.43	631.42	576.77	999.63	1846.27	1508.34	1591.04	1770.92	1379.89	657.56	642.68	766.59	397.74	290.75	581.07	739.71	495.16	479.93	530.46	597.62	638.58	385.83	179.27	271.58	304.03	385.13	418.07	354.28	440.82	293.38	511.27	525.61	205.88	98.48	65.06
225			31985.14	248031.32	49379.37	15210.59	11144.79	13604.86	11818.12	8852.12	7900.01	3777.68	1736.58	1404.41	1061.88	2242.71	1975.32	5762.99	6849.11	3838.25	3233.74	992.98	1930.79	3143.82	1045.41	704.95	1566.15	1250.11	601.28	1078.15	2181.78	2693.44	3116.65	1129.16	857.64	604.65	1852.37	1931.24	589.48	540.84	444.83	588.83	276.55	199.31	589.48	887.90	362.87	993.13	351.31
226			47547.27	295036.21	221471.51	210853.00	31734.73	19358.36	23086.34	18320.11	4916.54	5380.70	3268.44	6398.09	1660.03	508.03	948.39	1019.64	657.83	1346.85	1137.65	2102.69	1170.88	745.16	321.32	434.39	1000.44	736.32	414.49	439.06	734.77	1080.85	410.58	892.55	701.83	715.97	605.42	241.36	485.71	385.38	293.42	250.04	179.64	207.73	266.51	288.72	171.26	129.17	256.98
227			25806.83	746795.06	56113.25	25113.88	19120.73	14227.48	5165.98	19184.67	9005.48	9721.10	4879.50	5559.40	4428.26	4038.56	4414.58	2255.47	3369.35	2886.54	1017.65	619.73	1209.94	2922.27	3836.88	1929.49	4086.35	2938.73	2558.90	839.79	1783.15	3407.79	1541.06	4657.41	3216.81	1824.77	1342.86	3766.26	4265.46	1850.62	1132.47	1707.63	489.64	672.69	874.12	1689.63	1634.39	601.11	1904.30
228			24212.65	381348.09	31269.94	15739.65	14870.01	14372.81	9076.28	3772.07	1976.07	2230.47	2102.72	3682.30	1056.84	2161.89	1872.42	1079.07	1895.33	1715.63	995.53	542.40	882.14	997.87	1306.66	1050.88	366.11	402.86	865.83	1195.12	417.04	105.65	212.95	347.00	315.22	532.09	613.02	890.22	465.49	324.07	300.43	263.31	378.89	284.64	213.10	240.89	431.68	400.98	95.13
229			30625.37	412547.81	85074.60	34452.99	30490.05	42766.99	36881.50	11993.13	8984.09	5739.74	5370.15	4043.57	1457.77	2009.21	824.11	5369.14	3201.20	2442.52	3878.28	3650.48	2647.34	2588.56	885.38	3041.16	5518.15	1484.48	833.67	300.95	717.65	1332.16	659.28	1459.72	1246.91	196.21	780.45	814.75	334.62	164.35	160.13	631.24	2588.94	2609.90	682.33	247.80	837.93	309.78	530.73
230			52371.33	510088.81	27820.42	95764.20	56672.83	37760.66	11829.82	7607.69	19194.94	3176.83	13385.51	13029.08	9970.38	6330.71	3882.38	4415.56	2655.21	2613.48	5197.80	3426.48	11006.51	5212.80	2615.29	3145.21	2711.25	4210.37	1460.60	2701.88	3041.22	3366.85	1982.01	1786.15	5327.58	8517.65	3741.10	1559.77	1960.61	1381.19	578.80	1323.70	829.81	627.27	747.27	739.65	1688.19	1159.47	724.07
231			64268.62	163406.68	195468.06	83373.20	53382.53	54308.37	40789.76	24268.81	22802.81	12899.05	6319.99	3197.11	1849.17	981.52	685.31	910.86	922.23	1361.02	1063.72	508.66	304.39	720.21	500.85	485.01	292.89	284.87	354.04	212.80	184.99	271.43	221.50	186.34	269.48	158.00	237.09	253.75	108.14	96.06	139.23	171.31	218.51	134.79	80.00	113.04	77.39	76.70	86.15
232			53296.44	469721.62	165334.39	61342.44	43144.66	25940.98	12991.42	12928.81	9893.91	4208.92	3073.74	1101.87	1270.90	1442.09	694.31	379.34	1064.07	1018.02	403.03	885.21	739.24	505.58	616.55	531.29	355.28	187.92	230.37	405.96	389.21	355.01	248.82	449.07	621.35	377.99	151.90	139.93	152.90	206.83	158.59	125.32	143.94	73.00	136.13	111.30	88.26	181.20	174.88
233			629486.18	1961365.62	121852.85	58833.24	54795.20	81441.07	47404.87	6783.01	11013.32	8580.20	7064.68	5234.54	1571.34	3611.75	3475.35	5301.26	5617.50	3176.51	2049.64	6358.50	5808.76	2933.91	3113.27	2768.84	3389.01	1902.63	6349.21	3812.52	1322.83	3013.18	1987.91	1652.90	3805.39	1204.47	1432.57	3922.32	4194.18	2250.45	1761.41	1602.64	860.54	793.57	929.79	1241.70	1548.30	1781.44	629.64
234			64765.04	104391.89	93946.67	131961.45	77026.39	20838.87	21477.26	6473.69	5030.27	4362.66	3304.03	1812.79	1541.47	837.98	1910.45	2418.64	1603.43	852.81	1254.46	993.01	1371.56	790.62	361.24	431.42	176.81	339.31	304.68	367.20	631.28	465.25	395.68	355.14	236.06	172.35	191.29	183.41	130.47	253.78	65.44	62.86	204.32	237.02	166.50	128.08	140.23	115.40	168.72
235			305155.43	2207583.25	215000.31	107099.72	29868.30	37390.43	14627.33	4080.62	7164.91	8075.92	4562.77	2572.90	1305.53	2921.92	5945.32	3708.90	2972.56	1887.73	1585.60	1751.19	3279.10	1519.26	3725.19	2476.49	3376.85	3408.76	1625.27	1152.90	3232.85	4124.83	1945.94	614.36	652.27	758.07	470.47	639.24	745.06	804.18	752.52	1401.27	1352.54	1401.80	963.25	416.05	1097.69	609.99	1268.11
236			106330.85	681431.37	118581.14	41640.59	60757.94	15065.03	23509.65	24650.39	8463.40	3947.54	5946.18	2497.16	2270.36	4337.21	2498.76	4581.97	5468.48	3345.38	2104.29	1613.05	4021.96	2962.91	2478.75	3020.53	2397.58	484.99	1247.86	1499.68	1708.17	1198.65	1003.74	1225.84	1812.67	1768.30	1129.84	1204.10	1128.27	463.46	1316.04	1621.69	1040.53	617.12	359.75	917.12	775.57	460.96	362.42
237			502652.87	1713058.62	241033.01	56804.54	58879.81	47469.80	25389.22	9411.57	7632.44	5021.73	8141.81	6220.21	2409.35	1748.31	801.85	1647.39	2194.53	1114.37	1143.99	1248.79	845.91	1184.65	710.68	933.61	415.51	629.99	705.33	692.11	1206.56	1099.65	596.54	651.66	915.72	829.76	947.13	1647.02	1042.51	353.93	231.91	464.89	909.96	1262.90	550.32	395.42	689.58	687.56	426.84
238			12947.48	205973.82	12970.33	18391.39	10780.36	8260.20	9552.00	9826.31	11235.64	13983.55	13827.89	7818.72	5041.79	2367.55	2577.00	3792.82	2326.06	809.28	1477.12	3300.40	1275.26	676.26	2639.13	1868.54	1428.17	3069.47	2645.05	711.69	1258.69	1796.78	1218.25	2833.81	533.16	587.13	384.82	621.42	209.90	1353.08	1576.29	549.87	704.60	1087.85	1385.56	1227.58	361.23	549.73	515.83
239			51578.02	244361.87	57471.21	38013.55	52964.33	26337.48	13453.57	6750.76	2977.34	1923.97	1969.75	1914.74	1725.90	1132.78	1067.82	1589.21	1072.51	634.15	224.54	293.42	571.07	711.30	482.76	401.75	611.93	1073.76	1042.78	470.63	566.69	197.50	376.59	159.35	212.11	386.45	518.31	267.71	340.34	538.82	377.91	279.19	232.06	294.86	175.89	275.23	326.08	627.69	432.99
240			50662.97	224222.48	35735.16	36738.80	24927.46	17572.90	18123.58	3998.85	3805.77	3428.80	2968.36	2353.48	3212.47	2113.36	3837.56	2650.61	1689.26	1435.53	986.34	1135.01	536.51	1031.26	762.11	755.03	1556.96	857.25	425.04	127.11	410.81	399.08	316.43	282.45	465.16	310.24	421.41	653.98	605.89	388.45	235.46	539.41	403.49	396.02	421.44	297.30	154.39	290.17	371.05
241			68174.48	119635.74	54344.51	35913.39	27236.42	44762.55	30172.63	3772.80	4215.27	3582.08	1360.92	1966.55	1515.28	1413.55	1262.82	584.44	909.20	627.19	502.82	500.69	508.24	676.90	407.08	342.88	190.81	449.85	425.08	188.97	421.19	359.01	342.16	220.11	158.84	122.74	324.33	208.62	364.72	296.94	143.50	162.90	338.31	132.46	190.40	300.18	196.99	112.48	75.02
242			105792.34	731689.62	86582.62	15590.97	22750.27	21800.86	12325.25	3037.03	5753.17	4678.79	3359.40	2283.83	887.60	979.68	2210.25	2488.55	1417.07	1940.47	1089.99	750.04	876.00	572.37	682.30	824.61	544.44	546.37	758.04	916.61	785.86	454.62	243.75	591.92	460.89	432.93	279.55	265.79	318.70	436.83	211.99	274.69	267.04	385.12	190.54	255.87	125.64	232.96	383.47
243			22949.68	239823.17	26848.08	27649.01	5467.77	5131.99	6501.08	5223.16	3910.33	964.67	1733.23	1783.04	1261.08	588.63	524.93	773.96	1311.94	1611.18	1508.50	2635.16	2201.95	2191.52	1035.60	526.04	1053.85	681.31	1641.57	1320.29	361.24	638.03	419.12	723.57	788.80	610.26	924.92	687.37	229.52	176.01	308.84	317.78	333.35	227.60	157.66	499.38	552.22	251.78	248.40
244			119663.14	548722.06	35426.38	28784.49	18273.97	10821.06	11896.31	5844.15	5434.53	3195.38	1231.91	2581.75	2795.44	2369.86	1922.01	1334.32	751.54	735.60	433.87	552.78	269.04	258.81	783.54	592.20	502.25	458.25	628.13	556.39	1100.25	138.80	740.36	446.01	718.38	497.21	705.84	303.21	456.14	1031.60	423.32	413.41	352.28	408.72	485.10	516.67	726.64	349.37	319.14
245			40820.32	188343.48	64188.26	56974.87	37942.32	21435.38	25921.92	11795.84	6699.84	6226.76	4316.62	2369.14	3158.16	3232.71	2156.73	1505.24	1753.34	1253.14	1125.32	1963.57	1894.91	850.02	412.52	336.85	298.92	606.73	874.68	785.37	960.73	503.08	522.49	537.66	507.23	803.35	671.49	599.76	296.94	385.02	478.04	411.70	620.74	332.46	221.50	170.19	224.97	768.10	905.66
246			21769.89	165270.53	22292.60	16203.42	35473.50	23970.25	29060.61	17379.64	10130.40	8197.92	3631.44	7116.08	6729.20	4634.75	1953.41	4504.80	4279.43	1318.53	2651.51	1740.74	3666.62	3752.99	2505.52	1015.71	2318.84	4560.38	1992.28	2520.14	1359.55	2038.71	1174.73	983.78	1486.16	770.63	1682.97	1229.20	692.34	862.32	1372.00	1678.39	820.24	478.14	734.09	893.02	648.50	441.62	491.47
247			133620.00	880717.81	133905.48	60158.17	30713.58	26932.74	23212.47	6723.41	4335.46	6844.01	3328.78	1369.92	1967.09	1985.10	1827.19	2468.95	3011.48	3241.44	2921.66	1089.58	2049.26	1105.46	1193.08	1269.51	1805.93	1165.24	978.20	1096.48	1229.26	890.69	786.92	499.35	504.18	503.41	925.17	488.19	436.89	677.98	446.76	469.65	205.34	303.19	664.80	464.26	277.06	402.56	641.20
248			152495.43	543369.87	143802.75	61898.89	38578.57	32379.01	30307.45	24438.24	10606.99	4628.45	5229.23	3988.41	4787.89	4435.92	4479.86	4933.17	1174.67	2772.05	2439.94	1404.79	581.12	1583.17	1618.30	2398.06	2273.28	1676.18	867.07	1700.42	870.05	754.64	839.90	903.64	620.18	663.74	743.10	1039.17	292.29	902.74	2413.35	1462.35	365.11	647.27	648.11	360.85	166.44	79.67	241.65
249			53831.25	700469.18	38038.76	28929.36	37598.98	34871.17	23963.49	16888.30	19817.72	6346.33	1518.43	4009.45	9160.88	5570.20	5030.05	11616.07	4496.37	2059.29	3036.36	1607.04	5378.78	2525.86	2922.20	2828.78	326.82	1083.65	1792.64	1577.31	2758.37	1277.45	1665.01	3241.51	1594.30	1591.42	1109.76	275.55	418.98	956.90	924.34	607.31	512.69	978.81	1067.10	873.22	1644.66	1927.88	1455.25
250			131677.23	621530.75	126707.01	59968.99	66152.00	26564.36	17388.01	11330.37	8142.80	7773.40	5774.26	3081.27	3267.76	5463.97	6174.36	2071.69	2532.94	2152.79	2232.50	1940.05	2568.33	1783.17	1529.60	3586.17	4171.72	1982.07	1551.31	1011.72	681.21	1296.87	1781.70	1118.52	809.43	568.74	491.12	743.67	337.96	718.73	684.12	383.25	511.99	858.55	607.13	441.97	643.35	597.20	1225.03
251			108979.80	594380.87	410147.62	184339.84	84436.98	34328.32	18889.00	24422.59	6929.56	8267.19	4284.04	4150.92	1251.75	1334.85	1755.60	2862.77	1337.72	1167.87	1558.72	1777.67	1411.20	1530.22	1209.95	456.09	282.80	354.58	488.41	612.65	268.45	308.76	460.68	718.27	808.05	241.75	254.12	356.92	527.09	527.94	292.34	249.91	605.34	397.58	234.79	171.64	162.30	141.29	111.77
252			82423.39	300209.31	75576.53	34692.71	10673.66	5158.93	3426.88	4819.74	2800.06	3032.93	5030.04	1583.33	1337.72	2186.67	2952.38	2043.79	2844.09	2469.84	691.18	857.17	360.52	757.67	539.48	1193.07	1015.11	768.87	663.74	528.81	603.01	709.85	626.80	736.68	466.20	555.52	654.04	534.74	351.43	160.51	472.34	194.65	715.14	837.23	619.54	674.12	595.13	429.69	306.50
253			58868.57	1313564.12	48763.39	16883.72	18554.01	15627.01	9515.06	5529.28	5969.16	4815.98	7193.60	3314.08	7986.09	3052.97	2413.24	4749.65	5324.65	3936.98	1211.63	2106.33	1165.37	1492.18	1462.21	981.84	967.91	1356.49	531.84	3205.77	2090.09	930.01	1928.84	1940.04	1014.19	1506.08	831.83	510.32	1091.88	683.76	333.15	744.63	1499.09	1293.02	3070.02	2278.02	523.90	2707.24	2097.55
254			80010.53	149368.76	100159.05	39822.10	42608.65	27270.18	11370.69	5514.90	5384.98	7337.20	3546.86	3803.37	1709.98	1548.35	1930.41	1329.59	797.51	814.60	864.89	565.19	538.07	1360.37	1185.62	1229.57	1284.17	620.09	464.25	576.97	599.93	329.18	162.95	214.24	145.02	257.49	346.70	251.29	258.12	369.79	311.86	346.30	374.03	335.85	278.84	204.52	126.99	166.11	239.57
255			420267.96	2236139.00	387649.37	122295.86	88841.46	53009.65	32486.66	13115.46	16855.74	5949.43	2288.89	2433.68	2921.49	2708.42	1033.14	956.33	2076.02	1198.02	714.57	1225.94	1537.63	1563.08	1335.85	1563.45	814.63	1866.10	2013.76	1414.53	1083.06	1797.19	532.68	1075.46	1140.50	343.19	405.81	281.99	332.59	343.63	273.22	157.76	390.06	465.40	462.69	252.61	642.99	272.68	613.81
256			88602.67	324210.87	105387.67	79838.78	99208.56	72173.13	57918.56	10254.08	14853.66	11868.05	4161.85	5698.09	3500.87	3260.84	2931.41	998.52	1359.51	1634.94	2588.48	2153.40	1264.19	1624.35	1639.77	2335.07	1498.56	1658.13	485.89	963.96	1088.43	828.04	951.79	435.58	672.35	815.85	657.73	918.51	717.03	505.68	344.54	414.97	591.48	488.60	405.31	209.86	411.92	282.34	272.51
257			40928.91	289555.75	159712.57	85693.63	24135.49	27425.07	12603.63	29147.93	22105.02	7797.43	3664.96	2845.55	4090.60	733.40	1902.61	1319.38	1567.21	3174.72	1002.31	1125.94	1505.28	1357.74	3520.60	1597.76	948.20	762.60	954.08	918.03	448.68	558.42	498.91	377.74	572.04	881.02	404.31	579.25	922.59	768.10	567.12	494.66	537.68	374.85	338.81	375.99	308.67	248.27	139.89
258			7524.14	124344.48	121525.17	153448.85	54222.43	23000.82	9247.22	27041.94	31550.59	13455.15	5164.12	1681.39	2155.54	517.46	577.21	433.19	2948.62	6034.17	2430.99	1707.66	484.04	389.88	486.60	672.11	556.91	462.24	461.19	421.25	232.07	335.96	453.31	527.97	581.07	668.47	443.56	719.34	540.44	325.66	383.55	229.45	271.77	239.36	82.65	76.60	159.04	100.76	279.89
259			47514.65	210732.40	110100.14	80399.52	52930.06	35287.98	28974.96	15696.66	10816.01	8626.25	6812.06	2636.93	1359.49	1161.69	1231.49	599.45	863.95	1207.91	432.93	1042.51	1309.07	800.67	644.64	764.10	630.24	301.08	385.60	597.14	415.97	293.05	375.20	446.57	213.33	258.95	252.27	257.61	225.41	282.68	416.44	148.07	204.95	189.45	74.84	158.30	111.25	151.39	351.20
260			23571.31	46903.11	117110.79	99619.07	25154.51	16896.66	8743.87	7559.51	5525.87	1389.13	869.32	662.77	559.37	492.29	484.26	227.23	216.88	226.86	321.49	429.17	318.82	328.71	237.90	208.51	198.28	233.43	170.40	136.26	131.48	117.80	126.65	113.11	198.75	226.57	223.84	157.68	170.77	164.65	106.90	81.84	96.88	124.74	88.57	57.02	59.51	83.50	110.04
261			391185.15	1183868.25	183476.64	71472.03	44009.10	23174.68	32717.74	16688.22	10362.85	10869.85	7728.08	4861.40	2985.33	1997.52	5069.96	2948.90	1300.76	1252.89	719.57	668.10	680.03	833.36	1834.09	1613.32	907.08	356.84	770.90	416.17	364.21	249.44	611.24	413.83	353.28	290.69	402.51	674.96	1293.82	425.47	345.44	292.69	302.35	331.89	188.02	311.78	208.82	259.00	354.77
262			22481.83	142769.28	27060.38	19487.55	44343.26	28867.66	12483.58	6990.16	7201.92	8707.70	8533.63	3856.59	2532.24	2725.09	2820.80	2546.61	958.48	1245.16	2737.58	1839.11	1714.88	2019.28	2395.36	670.68	1162.34	2651.31	1340.13	1127.31	1325.95	2697.06	3509.97	1219.66	831.48	1154.89	540.60	600.38	438.98	950.46	1507.17	1061.45	606.49	378.94	684.72	777.81	888.27	694.43	378.29
263			279857.18	1283229.12	143942.26	126170.71	106223.92	39419.87	23161.41	16158.35	7281.27	4195.68	2385.22	1861.24	886.70	625.16	933.69	1123.19	1085.38	1379.08	609.93	758.90	297.55	598.61	559.43	1252.25	1034.17	486.64	596.10	924.79	458.44	244.39	327.57	388.36	197.83	274.08	373.05	391.87	191.21	295.09	200.90	304.67	353.02	220.81	227.13	179.19	106.54	77.25	103.03
264			261992.01	760894.06	222313.81	100722.51	53866.48	30772.62	22942.94	7402.97	7162.89	7374.51	1269.13	1257.60	974.29	2768.34	2354.03	425.37	901.71	1025.60	608.68	1703.83	2223.13	873.85	1270.13	893.97	1728.98	777.70	528.88	298.87	703.78	529.18	497.70	913.72	598.54	393.20	696.78	1059.53	1148.78	790.62	542.41	308.23	433.49	624.82	221.82	163.24	199.64	230.77	274.35
265			22882.91	110926.82	33802.84	33273.35	35992.98	8715.68	6997.92	7378.56	6272.36	2403.83	1384.27	1491.25	456.93	620.86	477.50	931.05	681.44	588.09	452.88	397.16	612.51	648.69	874.28	685.11	160.27	158.05	246.90	362.13	302.44	167.02	691.83	527.38	327.72	794.03	542.77	185.09	193.27	163.75	328.91	224.50	305.03	97.94	84.34	86.49	187.59	261.57	239.01
266			17015.21	61475.74	75166.63	44965.50	41139.17	55649.91	32144.24	12254.97	7315.05	6004.64	3840.32	1959.84	1506.32	1896.98	1086.73	481.74	703.31	830.06	641.02	970.35	859.41	786.89	768.56	828.57	653.80	650.54	451.22	263.20	368.39	283.63	223.37	128.42	108.90	182.66	83.97	125.81	105.38	63.65	87.08	157.54	154.55	75.37	55.38	76.76	50.30	58.13	90.95
267			19311.35	92739.14	60166.07	52915.77	27972.03	15121.91	8599.70	5317.11	3469.51	2761.64	2006.35	1570.47	812.80	1714.70	1311.02	870.36	811.81	873.55	961.73	787.69	495.52	480.38	343.48	371.94	391.97	273.25	214.39	247.75	313.29	217.25	246.66	336.06	330.29	137.47	179.61	302.76	245.41	282.56	394.65	328.98	253.37	195.19	110.79	178.81	164.73	144.89	130.19
268			108994.04	1742161.25	100398.57	23534.63	39781.21	27271.78	14817.39	25942.96	8952.71	8716.10	10991.85	6645.05	8249.68	5389.59	2727.66	3566.29	2827.87	3179.20	3728.85	2900.47	1265.27	3210.37	2187.75	2305.72	4419.21	2506.31	1604.88	2941.43	1563.28	751.02	796.83	787.80	2803.15	1310.27	1284.69	1389.49	1873.63	442.02	1275.49	867.68	1724.50	849.72	998.00	1524.26	2335.05	1970.29	1995.21
269			260746.21	2167717.00	152825.51	40113.44	38909.70	69807.64	145999.67	32527.55	11321.54	16648.80	7573.48	5870.66	4595.45	1919.05	3756.26	2675.34	2731.17	3061.35	1852.87	2482.34	842.85	1099.45	1509.20	708.95	941.20	1077.76	2187.67	2282.38	1474.69	1085.62	1023.85	656.69	1140.77	979.39	1354.22	899.90	518.45	405.71	711.61	338.19	689.25	466.91	349.91	95.90	720.43	476.11	739.94
270			667062.68	2412990.00	90191.67	17998.14	14144.21	15121.55	15736.91	12206.87	11633.21	9440.54	5290.24	5008.91	2626.30	4297.33	1317.72	7204.97	11908.36	12551.52	3154.37	2002.88	4139.73	2516.27	2870.21	1694.01	6950.85	276.11	1839.56	1263.77	1141.56	1567.74	837.02	590.64	1474.72	683.99	1648.44	834.95	1710.84	610.93	712.54	1363.79	1296.62	2713.45	4341.37	1947.94	1106.87	1779.15	788.15
271			52775.26	286236.50	38977.33	47607.34	26111.38	24615.36	26053.24	14377.99	9951.23	4278.85	3983.57	4270.24	1679.02	1020.54	427.90	458.00	1635.83	755.38	682.23	462.41	507.00	826.69	1079.03	911.33	927.13	570.74	752.76	653.79	961.18	416.88	67.06	112.14	140.59	337.83	322.20	199.77	443.34	175.79	408.44	437.29	522.63	477.99	246.28	143.17	322.65	205.30	241.91
272			11905.19	269475.40	32772.83	16355.38	10002.39	6138.20	1701.73	4354.48	4688.91	2193.37	1954.61	2854.93	2464.92	1824.61	1186.53	2036.91	1715.37	1471.52	2136.26	2645.67	783.28	3432.96	2914.16	2264.84	1734.36	429.74	700.37	1118.00	1014.20	822.04	1330.44	1990.95	1236.31	608.19	456.99	750.22	1143.76	507.71	423.01	217.59	133.61	706.48	314.92	309.43	653.88	522.79	402.52
273			58316.14	93169.11	34607.65	46857.92	38782.55	39552.71	26437.86	19387.51	13744.89	4021.11	1871.40	1171.71	1104.07	554.77	441.42	675.64	329.86	294.80	533.59	478.41	965.44	929.69	511.18	163.32	168.17	117.24	186.02	323.73	246.01	160.36	215.41	199.17	152.02	189.66	151.80	147.05	125.08	179.86	112.32	58.07	58.02	89.90	88.39	96.31	89.16	83.48	79.26
274			57635.23	196798.48	31752.37	28129.16	18724.44	29841.33	19784.20	3907.93	6488.51	1703.36	2841.37	1985.92	1003.44	493.98	578.28	849.91	2390.58	1537.20	579.78	1297.90	622.88	1174.04	592.07	355.10	413.04	368.92	245.82	445.90	319.06	465.63	262.69	134.79	234.58	548.08	389.55	247.15	221.36	472.72	232.91	95.58	100.13	167.16	93.14	119.70	104.46	170.75	154.98
275			24106.68	602577.50	46790.76	74816.14	38941.83	37523.92	11226.82	5176.90	7122.83	4727.89	4558.14	5603.16	3572.54	1620.55	2095.31	2805.37	3238.89	3900.13	3124.18	2315.15	768.35	1964.48	1950.50	1043.36	1685.22	3289.65	1898.20	2466.37	2066.78	674.44	1785.91	1229.21	1997.64	1597.84	2256.35	1828.24	1473.03	1155.83	1193.33	1661.60	2125.48	663.36	1249.29	1455.15	1232.96	801.48	1433.63
276			34852.29	179545.68	125513.90	48052.27	39355.06	37857.72	10126.46	11083.70	13816.28	3781.44	1991.23	1255.42	1119.06	1113.90	613.88	819.43	597.54	654.44	823.72	671.05	703.60	296.52	253.77	257.20	205.92	154.12	140.63	122.87	253.75	132.92	250.05	510.94	533.46	290.66	223.95	303.62	225.14	142.85	51.12	43.83	90.08	147.77	219.33	186.08	132.57	140.97	60.30
277			42080.43	171690.64	107616.61	56593.68	55583.32	25612.67	16300.82	15013.87	8737.29	6667.95	2416.45	547.90	914.24	1757.86	1139.02	1531.05	1254.27	1247.18	914.00	884.35	1151.03	914.80	484.00	392.86	265.99	262.70	270.96	200.65	217.50	156.24	225.37	225.12	314.81	323.02	292.44	154.17	166.14	110.66	182.44	83.48	79.60	144.48	114.03	110.99	87.64	90.60	93.57
278			23013.29	230685.25	119353.09	56881.35	39107.15	19200.17	11445.83	11067.65	4613.42	3868.04	2545.61	1406.18	1128.35	512.88	476.30	636.07	734.73	1330.68	1560.58	574.48	417.58	439.44	699.35	419.54	465.95	779.00	458.83	245.52	214.37	216.61	228.58	107.20	141.51	166.24	152.86	132.12	88.26	73.64	283.54	196.52	230.22	138.41	114.90	93.02	109.79	150.77	113.26
279			218942.12	1634249.12	105647.14	15420.24	27556.76	41968.30	19081.19	13016.95	4405.02	2182.95	3218.94	4698.29	8455.70	2273.36	2154.80	1761.70	2489.66	1025.59	5243.79	1597.47	1326.41	1040.64	1779.49	1882.70	2342.81	811.61	1553.76	897.93	2256.73	1140.55	935.68	969.03	1028.43	1309.65	1109.03	1708.01	2620.11	2279.10	917.59	362.21	450.58	583.18	445.35	651.99	700.90	996.75	1311.14
280			1063544.37	11105595.00	254481.51	40967.87	74014.01	21482.09	33824.31	14292.45	22238.22	15663.26	9218.84	10645.28	4607.71	2486.30	6392.33	5236.78	7527.00	3590.39	5413.17	6376.84	863.35	2682.87	1164.09	5299.77	3879.93	1554.30	1797.62	2087.96	3310.86	2079.65	3291.37	1091.67	931.51	1312.75	1238.23	472.27	490.27	337.22	418.10	1142.31	983.59	1162.86	495.30	2964.79	5617.45	3650.29	736.34
281			143749.79	2865482.00	227500.35	47860.16	17563.53	14357.19	10514.60	5964.46	6461.31	1550.81	1614.80	1994.61	2531.18	1905.62	750.00	873.97	1066.48	1319.11	750.10	823.87	1583.27	1393.35	1022.34	879.68	652.98	421.62	579.81	483.82	653.11	421.71	468.54	174.76	430.28	401.35	508.16	407.64	603.56	577.84	608.53	346.38	276.83	446.66	197.90	117.08	134.30	112.27	116.09
282			70150.70	264481.78	45079.31	8673.87	22491.34	11384.31	5915.30	6108.64	5887.48	2820.24	3701.50	3444.21	3382.43	951.67	878.50	1726.05	1065.88	1467.25	1467.63	1265.41	1458.13	813.18	513.54	630.84	595.79	518.31	630.93	401.26	580.96	391.37	468.79	529.90	300.08	713.48	632.10	796.71	1000.56	419.26	497.82	465.95	183.35	168.64	145.45	230.40	225.41	108.13	249.40
283			102139.13	247034.71	147268.35	89253.58	49542.10	45669.89	50731.12	16725.28	5284.93	5644.64	3076.34	1394.41	2242.46	3013.02	2764.30	1582.29	994.00	1259.63	2218.02	1820.89	1081.04	902.82	1210.89	884.12	691.79	360.79	289.71	529.86	746.01	331.42	502.52	716.81	460.50	658.35	424.63	153.80	157.22	160.55	298.28	241.11	179.04	138.64	139.74	160.32	107.75	143.83	260.87
284			151021.95	2913628.00	56358.87	65145.62	83828.35	45441.38	52570.48	41094.96	15036.17	8906.79	10544.07	6135.09	5180.14	5103.51	6383.16	4946.10	2759.18	2179.19	3067.32	3281.18	2420.92	3100.99	2613.29	3163.92	2196.71	1252.27	2775.42	1991.11	2152.54	1780.87	1809.82	4379.09	3293.60	1171.85	1803.06	1996.72	2556.41	1209.58	965.77	2455.03	1596.99	1043.98	1303.88	1137.01	428.16	1899.45	1475.84
285			90523.30	584846.06	107962.48	37086.23	32292.03	17770.33	18186.13	7539.24	5712.57	7309.35	3880.43	1003.56	1265.38	1496.54	2417.22	1520.17	1109.64	1297.43	925.30	300.39	558.35	316.91	489.96	491.57	570.73	691.84	581.25	331.05	236.16	511.37	391.66	546.66	370.15	324.61	333.40	269.95	438.45	504.14	391.91	434.49	153.20	127.67	258.31	287.32	158.64	351.63	408.56
286			104101.55	775487.00	186804.73	64078.46	41709.06	49956.14	24365.95	9145.88	14059.65	13018.20	3213.59	2465.84	761.71	1904.90	1225.82	1571.75	1257.72	1342.97	1036.02	1617.27	1707.59	623.86	685.86	741.09	301.77	333.06	314.56	304.22	362.98	329.06	363.82	234.98	272.47	296.68	406.78	185.78	161.52	261.98	358.32	288.05	262.39	252.10	186.09	173.67	126.21	67.18	120.83
287			81934.65	845793.62	82788.96	58200.07	36716.54	17881.53	9466.43	18996.49	18604.03	11661.88	3564.74	6620.35	6908.05	4606.36	1142.69	1198.60	2351.83	4679.92	2897.50	1136.10	1181.86	2306.40	2180.50	990.65	774.83	664.50	1764.18	1226.38	1675.55	2519.95	4137.74	1255.70	1380.07	1650.04	1384.03	2073.94	2332.86	624.10	338.36	426.63	749.55	983.13	903.19	425.13	3148.22	3506.10	2051.73
288			27186.62	213734.35	95717.23	21380.86	23786.33	26395.05	20131.33	8697.28	2902.08	2903.77	2787.23	1275.49	880.31	1693.76	1644.34	667.89	410.20	839.20	598.38	766.98	703.53	1349.04	958.42	401.24	242.71	152.15	297.50	305.91	184.25	150.21	289.03	339.18	378.48	137.24	167.09	301.98	195.04	97.94	122.22	81.68	138.28	236.59	195.64	226.32	251.68	140.84	66.26
289			32562.97	257515.76	59209.12	28061.15	58088.91	45190.67	16045.79	29292.63	12818.92	2220.81	2864.75	3038.43	1133.41	1409.05	1702.74	1025.71	1919.95	2960.35	3408.16	1074.60	717.96	861.18	394.60	859.17	897.39	738.20	577.50	371.46	682.71	713.72	914.59	687.21	512.48	482.67	489.48	574.45	381.70	187.34	379.42	599.65	498.51	231.38	190.96	342.13	185.32	214.20	126.73
290			91893.80	649366.43	42299.97	22966.04	30696.99	15377.59	17902.78	10749.94	7638.68	13431.67	9519.10	4802.51	2652.62	4359.01	3987.40	2275.00	1162.46	1132.98	2241.08	2487.52	1685.18	1674.59	2905.74	1723.11	1881.38	1893.47	770.97	756.14	199.61	760.48	1121.71	1018.81	1708.85	3256.92	1727.04	573.28	669.14	537.86	561.17	536.64	420.28	1140.14	488.62	635.69	560.73	411.94	551.31
291			53670.98	400178.93	46502.79	50799.10	34739.79	20005.01	14704.07	8071.52	3142.09	6500.66	2935.77	1566.03	1719.03	2103.21	2972.04	1443.88	1481.05	2582.30	826.77	679.58	1011.83	1431.80	1574.46	1076.84	1285.98	1240.62	1626.01	449.61	724.23	868.00	856.58	224.39	894.35	441.90	425.70	601.67	759.63	843.78	310.00	279.08	311.14	700.14	630.85	448.04	537.08	565.77	708.02
292			19038.08	69914.08	34808.38	29967.98	23981.77	24861.19	17980.34	6941.23	5961.46	4823.38	1273.88	1972.48	1425.03	568.50	424.17	157.88	470.54	349.41	535.30	619.92	716.33	959.36	322.25	175.67	175.37	228.68	156.93	133.36	182.04	194.65	287.23	247.22	98.67	113.13	99.19	132.05	159.91	68.77	34.56	32.50	57.40	127.18	86.89	53.14	76.91	66.45	102.28
293			29979.19	139927.81	111044.89	115241.59	30009.86	49935.16	45499.11	9685.26	10446.10	6632.14	3176.55	937.32	728.62	770.58	1113.86	810.73	949.31	684.19	519.70	392.36	527.09	385.28	586.45	283.14	293.36	315.79	460.01	288.08	263.54	225.50	129.09	170.20	111.67	122.87	106.24	76.09	44.63	85.23	34.92	38.86	109.68	100.54	131.24	156.95	96.07	81.24	77.55
294			102974.66	233607.92	61582.12	32686.17	14276.84	28830.60	8515.61	6443.27	3321.12	889.31	1815.36	684.12	2924.43	4546.20	3296.41	2188.27	1156.18	582.52	644.65	368.61	462.79	1202.53	1322.64	525.50	753.10	862.08	827.11	687.24	563.24	315.30	257.37	286.31	551.34	293.14	240.50	261.47	317.44	214.13	98.94	114.46	271.90	144.61	93.01	118.15	145.23	159.62	97.67
295			15118.73	101696.10	103067.89	114470.32	59305.71	15746.56	5623.45	6103.89	11433.16	8855.36	1540.00	1024.92	728.70	1555.13	744.01	1478.80	1899.70	1020.85	684.33	548.35	243.91	923.99	1456.23	667.42	737.21	608.86	317.78	312.78	215.97	128.07	195.29	356.31	286.84	291.56	186.25	406.87	496.50	341.39	138.87	328.89	164.27	223.61	293.57	144.22	224.38	288.56	204.96
296			82819.01	697535.00	83809.10	111487.96	171560.42	104463.53	54988.26	34368.21	22116.41	8174.25	2735.62	4473.52	8679.04	8147.59	5245.72	4654.36	4201.21	1725.29	1343.79	2816.24	1466.03	1439.50	1457.06	2038.65	3038.60	1473.82	2710.73	2110.35	1418.18	1915.46	3227.58	1478.96	1088.60	1546.90	1354.75	1366.66	1824.92	647.76	856.49	2852.82	2101.07	1005.62	524.78	860.99	1326.60	2950.18	1278.59
297			102470.08	254502.57	114705.60	42951.26	24962.61	14800.83	9247.93	10030.45	2243.21	3344.55	2743.19	2963.92	1350.94	1061.49	934.96	843.91	488.58	376.93	575.30	1197.19	1074.62	973.11	1376.21	642.73	2035.58	1752.88	886.06	568.01	715.25	761.32	955.62	756.80	409.78	558.95	332.47	266.15	177.41	358.58	103.05	186.46	226.88	255.03	182.35	242.72	311.79	197.14	256.27
298			38945.41	189863.32	75762.35	104963.79	39265.59	17371.37	12035.89	11038.77	11657.75	6650.24	2020.74	1884.59	843.10	600.06	274.22	463.50	1177.61	816.27	861.11	679.70	541.81	672.27	822.63	817.03	475.12	201.91	255.37	169.39	239.45	251.63	319.91	155.13	47.40	187.61	324.25	222.51	179.70	155.44	120.63	87.94	117.11	170.56	127.51	89.01	358.69	354.02	146.38
299			44202.14	188023.31	119107.67	82455.02	23803.97	10366.72	14712.82	9855.15	2803.87	2400.07	3307.67	1200.02	771.88	521.06	633.18	778.58	1673.04	1783.81	839.54	432.55	564.72	468.58	519.91	297.59	628.40	322.89	282.40	98.10	165.42	221.59	196.43	155.58	230.67	314.50	119.63	98.07	165.18	152.39	101.34	179.38	176.30	184.64	169.59	60.21	269.93	160.34	133.54
300			42368.52	232915.29	204295.03	48394.97	64922.92	42338.55	34196.15	17224.91	5917.24	5531.96	2177.04	1862.54	979.05	347.91	989.79	1349.21	1245.95	2257.32	1067.98	1003.89	809.55	841.99	347.60	208.61	467.64	404.25	230.98	304.22	263.14	249.42	355.65	270.89	123.17	317.62	250.20	151.47	261.33	215.64	49.86	75.76	110.17	182.68	266.39	192.50	134.86	74.38	162.63
301			34218.48	166400.92	27262.68	37749.50	19709.20	10068.41	8471.13	3281.83	2372.39	1995.33	2347.24	2197.74	1581.06	469.36	877.84	751.20	337.09	173.87	698.17	879.24	464.21	495.44	353.43	375.26	186.71	358.06	210.76	193.08	553.79	377.19	276.05	213.41	109.43	155.26	195.79	124.15	196.64	88.64	144.76	101.55	113.58	108.84	180.41	127.80	90.99	174.45	287.87
302			26748.60	91750.07	14363.67	23779.91	5344.10	8316.84	12161.77	5136.40	2714.23	1081.24	844.69	531.64	431.51	416.34	494.37	218.97	391.28	428.86	204.14	381.33	205.46	80.68	241.72	130.91	163.18	198.13	221.41	201.59	148.38	225.30	203.31	137.07	315.75	226.33	195.55	115.55	108.58	99.15	77.72	74.11	103.65	161.35	111.77	84.11	42.25	120.94	280.82
303			53947.89	157100.70	65865.09	71018.91	86939.75	53358.74	16400.31	5290.20	3509.02	1853.25	1475.44	801.25	1288.42	1215.43	1575.67	1499.72	1452.97	907.73	664.96	931.36	456.29	231.49	403.56	390.92	460.16	447.69	184.69	227.32	300.70	295.04	255.19	135.25	163.62	366.40	285.04	263.08	200.66	276.67	197.50	62.83	113.18	224.16	177.06	254.55	268.54	229.04	97.47
304			137796.64	302784.06	187874.87	72573.14	20202.52	16158.23	6969.63	5591.22	3104.19	3115.08	2528.77	2090.05	2078.46	604.99	410.36	631.91	1529.62	1224.46	602.79	325.37	243.80	395.22	708.13	726.73	480.78	230.98	292.72	282.09	178.44	262.40	438.28	232.13	311.39	300.61	123.47	133.41	278.22	283.32	272.94	162.58	168.86	117.49	206.03	105.91	75.31	114.13	87.44
305			46905.32	95134.16	38653.27	19579.23	11052.11	10985.66	19249.64	5794.27	2312.58	2615.44	1821.71	1547.42	520.25	523.60	810.33	1416.18	751.42	360.47	601.41	476.07	383.55	559.63	436.40	231.38	365.55	536.96	445.78	271.37	301.99	273.86	322.67	249.10	201.14	163.37	132.74	162.81	84.82	119.80	148.78	85.80	135.67	65.26	109.88	151.10	164.71	131.62	181.97
306			24775.84	141993.81	225992.23	114099.76	100218.45	59251.90	35945.26	28619.63	15121.27	9329.25	1826.58	1118.02	921.57	1029.73	1326.37	1071.20	2067.96	1605.62	884.24	513.61	542.60	381.86	267.20	524.85	414.01	293.67	279.14	218.08	109.86	263.98	309.96	342.93	279.67	417.49	389.13	192.25	199.42	118.93	142.76	151.02	107.61	150.42	118.86	82.23	94.62	87.19	83.69
307			91030.25	599552.37	90369.01	27402.18	37624.60	27842.05	16479.40	9592.74	4564.07	3927.81	1508.35	2549.70	1454.54	1188.74	1851.11	1566.01	1323.59	1234.71	1464.91	1801.00	1144.88	311.11	632.49	659.36	734.82	500.33	82.77	261.55	691.93	587.15	495.64	313.75	440.90	265.11	270.49	227.95	136.28	246.39	239.36	283.10	290.13	118.26	105.00	107.01	105.48	91.48	64.43
308			14321.93	139317.73	45687.46	43201.14	41163.64	38439.55	23387.58	15639.75	6030.36	5854.59	3837.84	2335.28	660.37	519.84	480.52	895.92	970.77	528.27	745.55	667.38	752.62	277.93	218.76	214.79	184.55	206.66	212.99	197.32	308.58	236.86	446.28	529.65	331.86	455.23	300.53	126.15	145.25	46.50	108.72	106.78	79.77	77.78	69.17	84.52	80.39	103.84	196.41
309			45257.48	857492.93	67983.61	34922.54	31875.41	22945.40	14234.11	15838.55	13756.67	12767.95	9856.07	4505.52	2381.09	2262.00	13699.30	4155.83	8217.99	3457.96	4504.18	4279.52	5525.80	5268.37	5016.49	4977.04	10298.23	8980.40	5106.98	1750.07	1640.10	2360.93	5545.78	4222.96	1712.00	934.94	2667.85	2355.66	935.45	1362.53	1467.85	1559.40	1159.97	1241.07	3033.10	804.43	1031.37	834.15	1230.52
310			1080895.37	1848974.62	352640.65	126945.71	106144.52	132959.29	52210.08	19287.37	21799.08	16597.70	4146.78	2280.35	3213.01	1029.50	2059.30	1584.48	1064.97	998.23	733.72	510.44	792.60	1611.62	967.54	643.36	326.12	345.87	529.45	362.33	500.68	621.44	733.32	676.97	381.77	349.09	871.03	421.26	142.86	209.47	260.60	218.37	229.31	307.19	360.99	948.52	316.21	316.10	295.56
311			129423.37	385934.56	115528.18	42677.78	37294.15	48659.06	33094.50	9636.10	4932.87	2069.13	726.13	1516.70	1984.53	1027.20	1777.31	1821.97	1744.94	1851.19	2253.29	1973.56	1110.53	792.30	685.56	465.03	366.07	697.64	678.11	767.05	958.30	657.15	686.15	527.20	520.38	671.57	529.16	556.38	866.09	566.76	232.48	221.88	510.84	378.31	408.99	422.88	545.64	512.07	204.98
312			30740.61	1424379.75	130735.20	31713.75	35264.40	58655.16	44433.94	10562.96	7286.85	4707.39	2192.30	3452.14	1331.91	2142.14	1340.31	2850.50	2312.98	1369.35	537.17	705.39	1141.30	514.47	887.71	1305.19	2645.14	3927.26	2300.47	344.69	694.06	831.49	373.63	493.02	403.23	358.23	399.47	218.17	432.55	264.54	264.04	234.43	465.79	763.33	1056.85	911.26	365.56	293.12	374.00
313			47019.09	124622.49	23098.05	27709.19	17560.81	15302.89	11755.51	7587.68	6750.52	7024.53	2593.14	2098.24	1563.16	279.36	1193.56	1162.69	958.02	415.66	486.80	400.48	626.98	530.47	333.19	167.07	249.82	166.18	97.35	136.69	105.02	200.04	152.37	70.95	125.91	46.95	45.05	70.56	80.48	53.06	64.00	125.61	87.84	129.27	83.59	66.51	87.55	120.15	84.44
314			48071.33	170212.20	61369.12	18971.87	21313.41	40456.69	55051.28	6027.76	10160.74	5657.99	4292.67	2909.90	1179.86	517.48	2315.56	1995.77	765.45	1563.96	3102.90	2247.57	1364.90	1723.16	1834.46	2083.88	944.61	935.42	497.16	306.80	504.87	891.66	723.14	1048.76	1936.65	650.99	643.27	451.85	467.45	411.45	412.53	214.64	499.09	356.25	317.51	296.25	215.97	483.38	303.73
315			76563.18	289884.34	88839.95	75312.41	29279.70	24836.21	29736.73	11046.19	5755.33	8323.99	2161.11	2710.23	1425.26	1220.75	1999.50	2121.39	1579.11	3090.97	2447.97	1688.94	1214.35	1040.05	791.27	892.54	1919.83	566.61	760.63	667.68	543.48	723.36	1188.65	341.77	276.45	281.18	452.65	504.26	418.96	571.84	473.55	254.80	403.51	202.68	347.15	257.24	176.81	333.95	254.36
316			222377.59	612924.87	290094.00	80450.66	52916.26	53924.73	53319.01	37156.35	12558.41	9189.50	10473.23	9121.09	4172.64	3177.77	5248.50	6805.47	5341.91	3690.32	1855.59	2657.18	2757.09	2660.50	4349.93	5978.83	2736.41	2511.68	2241.13	3061.11	3181.13	3007.85	1743.36	738.24	945.65	980.05	1407.17	1275.22	1631.82	1361.22	858.57	775.18	1565.82	1411.92	1426.49	1283.66	733.92	707.85	490.66
317			121020.18	678453.87	153201.21	122909.45	72884.25	23437.74	14561.59	23597.59	21780.07	7605.26	4052.50	3255.80	2918.50	3537.89	2528.50	3088.71	958.39	2347.54	3124.37	768.34	1204.49	828.83	1534.35	3208.24	3205.86	1571.07	1517.92	1324.78	646.07	943.17	1295.03	538.25	560.42	588.55	770.99	1232.05	1001.98	1590.60	1094.85	1105.62	1103.80	989.94	581.81	691.59	335.18	338.93	417.73
318			38975.62	373773.37	70303.96	33274.57	24415.78	25995.45	28064.90	13772.15	7039.01	1600.71	1341.61	1390.59	644.99	1021.75	1130.25	1066.60	780.74	2416.14	1850.16	1825.12	2092.28	696.74	376.62	739.60	445.05	514.47	379.07	247.11	367.93	223.93	170.12	363.43	1607.38	944.99	336.90	661.95	775.71	167.01	407.70	269.55	104.63	128.93	185.00	291.79	255.33	157.97	155.66
319			146462.35	292457.93	57317.75	42299.88	21072.84	9058.77	9070.06	8496.08	5670.82	2408.67	906.07	532.35	840.89	482.57	783.92	919.32	2125.11	2027.66	472.34	655.14	506.22	655.01	2241.55	1971.14	1093.70	958.61	424.03	414.97	651.09	360.17	296.54	529.84	352.97	276.86	202.73	301.86	366.53	411.00	105.62	165.11	340.32	519.62	547.61	173.49	162.62	263.98	312.31
320			13738.00	813238.68	156916.15	128585.26	73111.38	15446.09	17692.86	11590.70	8418.17	2670.07	2279.14	8969.25	1878.12	3459.92	5738.94	2143.02	3447.99	3970.88	1976.29	1512.71	2718.22	1766.35	1627.97	929.54	1589.77	3840.92	3711.97	2142.22	1235.48	1377.86	2780.10	1404.63	992.34	848.03	835.13	1103.88	634.82	1699.29	1029.34	1020.45	1713.73	743.95	405.96	539.52	470.30	769.87	1123.26
321			63952.55	200188.60	73437.05	39137.10	48233.53	19430.75	18402.76	17854.31	14870.93	4722.90	1391.82	5667.41	5227.81	1279.63	1476.45	914.71	2212.86	1813.00	1270.50	463.24	1083.28	1863.88	611.99	361.94	494.14	765.10	1102.51	379.66	274.54	260.85	544.83	431.26	862.76	760.69	345.77	221.03	199.59	648.36	2049.53	777.23	119.31	721.69	1445.73	874.16	438.99	275.90	51.34
322			111720.36	463251.31	116510.51	50809.47	33124.66	20803.53	19067.56	19061.20	25174.13	8078.35	6530.63	3258.36	775.63	1306.72	1139.14	1275.90	810.40	1382.41	1583.81	1534.21	1252.25	486.85	604.10	731.28	1277.93	412.16	693.28	281.46	454.58	364.26	462.77	210.48	325.27	307.41	229.48	247.29	138.57	290.09	257.14	305.60	149.18	186.57	205.69	153.04	325.83	343.60	252.44
323			23455.48	114463.71	118282.28	44028.69	24868.86	70644.14	52738.08	23780.07	17835.48	4565.90	2812.78	1117.37	1032.67	2710.58	2774.05	1191.49	1163.91	984.48	637.34	419.60	660.84	524.41	1783.38	714.06	423.91	135.52	185.39	270.35	275.90	197.61	178.32	119.21	96.61	161.32	147.59	230.33	308.23	71.92	163.49	115.19	97.78	212.75	153.07	76.63	36.38	59.78	41.19
324			30831.25	118205.21	161110.45	255791.68	120313.27	19477.13	24627.20	30524.45	3189.13	1285.72	676.31	1587.72	2840.71	2933.11	1305.23	1073.03	758.49	1730.23	1543.42	623.51	471.21	945.40	1514.63	590.39	697.55	468.72	529.43	624.95	186.44	501.61	492.11	319.64	288.72	240.53	167.98	240.16	453.53	229.02	118.02	231.40	272.96	389.03	437.96	162.41	149.03	182.94	171.13
325			24052.77	173252.14	58527.81	34142.03	44071.59	48760.54	32595.25	32510.23	14002.44	5786.75	5498.26	8750.20	4962.43	5418.87	2415.04	13603.71	13876.83	9581.02	5401.38	3229.43	8963.24	3418.26	8550.38	9208.43	5488.50	5102.41	3820.54	1248.35	3866.08	3897.46	2369.41	3832.41	1230.99	2828.55	3659.72	1107.92	1604.73	3244.67	2225.15	1522.32	1815.93	3249.82	1365.10	3057.59	836.98	1283.69	5285.37
326			187784.65	1905200.50	239886.71	119128.47	173359.59	65617.60	30522.50	16680.75	9399.61	8919.01	5958.43	6380.72	6447.86	3583.18	1944.59	2977.55	9333.82	6200.51	5203.72	1514.14	1519.74	1167.28	2309.84	2421.32	1838.08	4924.86	5278.09	2324.45	2600.89	1900.76	2448.04	1392.75	3594.68	2256.09	663.74	1100.37	938.95	1191.92	544.55	1613.85	892.39	600.82	958.39	1444.56	1661.27	280.78	767.54
327			88395.40	431048.93	189107.29	83237.26	51626.34	26994.06	30583.79	33091.14	19538.53	3534.54	5086.85	6648.91	2377.26	1168.32	1144.24	1537.79	1376.08	832.85	1124.67	1438.06	847.24	1238.16	808.42	600.56	857.31	900.97	169.20	501.16	1050.56	837.33	320.90	678.85	1815.95	421.96	267.19	603.24	624.37	330.66	561.05	1421.11	888.06	843.26	940.27	409.02	307.03	506.29	335.65
328			15843.53	160379.20	39269.47	24438.45	48415.01	69757.86	32249.97	8969.35	7220.65	3678.93	1570.91	1747.25	1873.04	1758.72	999.97	1238.03	2282.26	1175.55	916.78	1225.93	603.81	709.56	677.24	427.20	496.38	603.23	409.01	398.45	616.42	350.58	331.13	372.75	239.30	176.48	228.09	487.86	254.64	223.22	326.79	363.43	238.33	205.89	211.16	162.28	158.03	186.21	183.92
329			159906.82	400486.00	142174.93	49002.63	210499.79	117127.33	26974.30	13187.62	9962.09	5179.16	3371.11	1312.50	448.39	658.68	613.97	1272.42	1778.97	1418.04	592.00	756.14	1250.61	423.18	195.23	348.45	202.96	303.92	255.76	278.10	274.70	184.45	210.64	93.11	254.07	160.89	67.42	109.02	223.91	65.73	62.06	100.58	82.68	104.60	75.36	37.13	67.60	92.69	91.59
330			22874.87	637437.06	101065.00	58814.58	38199.77	11394.09	8800.86	5752.47	6953.63	2546.80	2799.00	1674.91	715.03	1490.34	1526.23	1159.56	718.73	597.28	1090.78	902.55	531.24	472.13	288.09	436.32	455.64	275.52	565.13	481.30	316.65	791.26	773.14	555.76	276.91	217.61	413.22	470.15	306.54	178.70	214.62	133.97	219.77	258.76	129.88	202.24	85.80	141.70	190.18
331			32424.99	66200.70	70972.46	30737.32	12991.82	8512.75	6115.00	6233.85	3049.71	1571.39	1749.56	781.97	461.13	343.93	623.08	1043.73	349.94	794.24	534.39	1029.98	857.76	448.09	447.78	350.04	148.89	78.70	164.11	241.24	254.30	214.06	226.72	176.60	559.13	551.05	253.21	157.20	195.54	174.76	129.41	163.05	138.65	78.72	66.97	153.77	77.15	84.48	160.65
332			7089.74	74778.38	128307.00	107041.91	59667.05	26290.01	24590.21	19569.68	5508.70	2919.96	1974.57	645.35	648.89	1256.99	2391.55	2509.29	1033.30	573.24	711.97	478.59	343.06	517.77	534.09	248.45	423.46	218.77	378.03	515.36	324.10	163.71	224.01	310.99	247.78	190.32	163.37	339.89	408.37	170.76	302.19	282.32	191.65	141.14	203.43	184.63	92.44	176.24	225.38
333			22531.91	401442.25	27636.57	20641.04	24906.71	8956.22	6227.26	5766.45	4504.58	2303.67	2271.83	2545.06	1522.85	1877.13	1185.26	2086.74	2554.92	989.33	760.44	1027.04	611.28	313.03	877.70	670.32	674.27	1144.46	707.41	557.73	938.62	1224.34	918.57	797.45	576.87	311.52	413.90	553.87	731.31	671.31	475.49	563.63	242.55	441.26	521.15	669.53	596.15	1073.61	1184.58
334			868122.25	1486430.00	185813.17	45704.55	16767.61	14718.70	26826.16	12419.81	7317.95	3819.82	1543.48	914.53	1546.81	1330.97	1122.85	2123.90	1768.06	1228.53	1973.48	2144.19	5142.29	2944.13	1666.67	519.83	571.23	1692.61	2445.78	2499.45	760.94	410.45	525.89	1102.20	1099.28	411.35	453.61	987.61	845.26	680.14	581.69	296.49	659.19	781.44	625.28	415.26	250.44	225.48	244.74
335			24117.37	91854.37	55237.14	20318.80	26028.32	24151.61	42171.45	10054.55	9088.67	6405.54	1651.01	1936.15	1494.34	750.25	999.97	672.51	1419.66	1389.50	609.16	262.88	439.44	443.50	352.00	644.27	712.21	291.00	146.88	485.22	317.38	220.35	286.32	126.25	142.45	214.88	106.26	146.28	113.96	155.65	189.73	153.51	87.18	131.45	99.32	195.32	184.71	102.65	126.20
336			66349.12	311673.84	133044.98	174417.89	138991.29	37440.22	18528.28	13663.37	10484.57	8393.46	7113.13	2123.91	1048.24	893.87	1193.02	1630.00	2366.31	1302.20	679.51	928.20	1240.86	634.07	193.93	246.12	338.30	351.62	343.36	345.60	620.71	398.08	246.04	280.98	159.24	166.42	137.71	235.91	188.75	124.93	104.43	126.56	149.56	121.28	155.24	99.19	162.50	212.82	89.97
337			29243.70	222881.65	166420.21	180046.82	98289.64	66800.34	23664.21	15594.65	5128.39	9649.54	8587.57	1734.43	1586.88	1458.87	1651.31	695.75	872.06	622.60	967.58	1315.29	1527.22	761.33	282.26	304.27	230.55	199.10	214.21	266.69	191.83	157.70	195.27	203.39	309.46	281.65	242.52	172.71	97.54	89.99	96.42	52.74	29.41	151.12	153.25	131.90	139.23	128.61	134.70
338			60650.71	455541.34	149721.03	55153.03	46371.29	19087.96	11921.08	4359.92	4526.65	1224.57	420.12	857.28	279.54	384.24	1776.78	781.69	459.57	985.11	2069.57	849.23	754.11	1309.35	1191.83	282.64	592.65	524.84	448.59	290.28	829.60	612.06	239.17	247.98	155.32	662.78	398.39	372.54	418.47	329.58	270.68	491.23	84.18	198.77	168.31	133.39	187.62	209.82	95.01
339			159154.18	668004.06	65591.34	98440.19	34679.14	36949.83	32079.37	11969.58	7535.60	4281.26	2306.47	2207.77	5726.15	3658.29	1982.32	2288.79	2741.98	2865.30	3737.14	2104.55	1775.35	1573.03	1094.50	1461.14	1501.17	1273.98	1099.64	1379.06	1331.86	889.25	783.54	1338.20	1315.24	1071.17	704.87	559.01	872.26	236.74	250.88	316.99	317.20	604.19	587.24	356.82	171.59	436.64	373.34
340			52746.70	706682.00	53963.31	25825.85	19408.28	13290.36	9146.35	3377.93	3509.40	8312.95	1316.58	7921.63	9936.23	3821.91	2134.48	820.94	1446.23	1766.06	1922.90	1613.15	2031.89	3237.24	896.80	3695.06	3659.12	5995.43	3730.56	1445.22	1294.22	738.30	1307.85	742.64	1524.65	1025.27	993.19	1099.92	511.13	202.19	856.29	383.88	493.74	1323.51	1102.48	768.15	516.76	938.41	495.66
341			92990.60	174726.39	92269.42	188756.42	92320.35	62911.15	62424.45	46675.53	14988.61	13683.17	10615.88	2887.16	1582.18	2434.87	1532.87	1368.21	1984.19	1724.58	1003.44	664.61	1010.16	562.72	452.11	403.10	576.32	526.15	712.18	456.41	242.96	237.32	221.46	198.41	263.12	269.22	134.58	176.63	128.29	161.31	192.49	145.37	68.07	72.68	60.21	30.44	56.91	68.98	76.44
342			53657.55	830039.62	109647.43	84324.66	38016.34	20954.79	6504.13	14380.79	8176.70	2884.60	3276.55	1805.03	4513.89	1567.40	1680.19	1407.75	1010.60	897.14	1286.25	1550.07	1623.43	1333.50	1904.83	1918.60	1565.44	582.66	438.09	900.97	653.37	674.79	370.11	456.17	632.48	725.17	359.84	503.07	675.38	271.88	227.78	271.57	253.52	261.34	265.98	225.27	373.89	239.79	204.20
343			20628.52	199740.34	129801.25	52299.88	27033.47	31092.54	14913.90	6439.22	4481.12	8216.04	5229.79	954.53	843.91	787.68	1096.06	371.68	521.63	400.76	967.92	595.95	807.77	626.53	360.25	409.30	272.85	513.16	466.86	157.85	192.05	157.78	116.66	140.62	145.45	203.74	103.37	180.85	125.01	151.10	99.57	101.99	159.20	104.68	112.84	116.99	114.01	164.94	152.02
344			44135.32	1111867.37	68267.63	35992.23	9537.36	6528.88	13597.48	3697.75	13380.93	5355.38	2707.71	3558.90	5684.62	4193.50	3120.23	2929.23	1382.68	1076.50	1576.28	1059.44	1505.61	1024.91	1129.16	1676.98	2057.84	552.30	1489.83	1093.93	860.47	940.46	308.90	479.55	406.46	780.78	1378.71	1771.22	953.60	452.84	434.98	461.75	542.32	392.05	264.30	399.00	825.45	454.00	278.23
345			46469.07	163721.89	24651.23	16320.72	14030.20	9110.22	11834.79	14403.97	5724.54	3354.16	1912.70	2947.94	2607.73	2130.27	1422.17	1716.17	1031.90	1016.59	855.00	821.16	727.83	392.72	734.13	596.16	913.64	1446.48	565.36	639.06	327.27	380.17	350.77	176.80	281.12	315.97	186.38	134.67	314.68	287.11	133.39	98.38	290.93	202.19	148.93	144.76	201.68	130.11	137.62
346			50684.25	1135283.62	178336.60	67708.36	45187.76	84086.94	22967.86	19561.62	12170.80	8693.34	3728.34	2375.24	1694.50	4963.13	2142.41	1435.76	1616.31	2984.95	2268.45	1134.49	1736.89	2450.17	1972.28	975.70	1188.07	951.23	1388.19	1194.86	1541.21	2072.51	3666.86	1852.42	1191.17	682.97	553.76	468.95	362.45	382.14	658.98	317.90	246.24	239.68	529.15	334.40	656.26	570.92	300.07
347			101781.78	289431.25	137861.00	63494.68	23681.75	38498.97	19821.21	8877.47	14195.08	6465.12	3552.19	2181.60	1391.96	611.94	1201.39	1704.92	849.95	1017.95	1024.04	743.42	564.83	379.29	549.32	372.81	340.79	476.77	439.55	324.43	589.45	696.71	419.48	226.39	112.11	165.37	239.77	177.00	206.19	209.78	317.09	409.60	485.86	270.44	101.89	174.71	194.90	206.76	92.18
348			26668.25	149086.26	119752.30	18789.95	36992.85	30744.90	10134.92	3545.53	3002.43	1781.49	1871.95	1412.35	1416.63	1009.84	815.01	617.82	668.57	542.26	409.72	453.72	388.04	339.04	310.36	227.99	363.04	389.70	161.06	151.49	101.84	215.00	197.42	170.52	83.19	59.67	47.44	86.27	138.24	60.34	74.74	117.58	81.40	166.06	155.29	191.40	133.42	36.20	58.81
349			8230.01	73081.38	46000.86	57853.21	35397.73	21644.74	14507.85	3830.59	1646.77	1452.05	1589.64	2190.39	2242.27	1630.32	654.52	416.61	969.89	1378.35	1622.53	1528.34	443.00	647.74	1284.99	559.25	308.69	281.98	329.32	423.11	134.30	144.62	118.38	84.64	217.32	277.73	214.21	155.89	334.91	305.83	222.74	124.98	174.14	323.82	130.13	402.91	265.47	160.18	176.27
350			182837.93	567954.25	77466.68	27781.74	39008.39	16150.84	23510.91	7130.23	2892.60	4565.23	2617.66	4445.99	4172.57	1528.96	2240.08	1474.65	1658.56	606.19	1217.82	1934.62	504.53	1346.74	1700.90	1510.58	1555.05	918.60	690.63	905.19	461.99	492.67	1061.61	2097.18	1655.02	1688.10	1138.04	611.72	519.67	668.58	970.09	1355.81	1020.16	1316.50	551.20	291.94	522.23	755.76	881.38
351			29188.46	196099.03	127945.89	63862.76	33363.42	29090.57	45626.15	44365.95	21221.75	11945.37	4950.16	2862.61	1423.21	1124.71	1879.53	1904.71	2803.13	1383.79	830.78	686.27	563.15	600.93	402.98	208.08	233.48	266.64	453.43	228.74	255.66	172.21	167.86	138.16	120.13	144.59	77.42	65.03	88.15	92.65	67.43	58.33	96.41	194.13	159.26	137.15	68.86	69.55	76.06
352			31893.96	220279.01	104132.39	24966.69	14824.50	12967.55	5700.30	7767.18	2909.90	2407.20	615.53	609.69	523.85	823.09	954.33	1231.44	1212.31	1418.16	1219.67	339.23	653.60	536.30	308.81	287.06	419.88	964.54	306.43	235.24	308.18	271.55	505.75	534.62	565.24	284.19	838.91	284.67	122.51	354.96	300.05	494.11	519.40	259.31	324.10	649.50	363.45	161.07	291.07
353			37113.58	182123.03	81784.92	45507.25	28645.94	26163.33	31593.96	9222.29	9056.32	5307.59	1692.61	1804.80	1401.87	1046.54	1216.29	1434.92	1359.66	889.15	2627.92	1545.48	499.46	465.51	825.50	394.48	449.37	759.73	568.54	732.51	464.05	470.94	589.74	638.14	538.80	397.75	552.67	463.29	662.91	344.61	188.94	547.75	599.40	330.91	127.39	171.90	184.68	89.06	140.12
354			32552.60	288970.84	38456.48	26520.90	29397.21	14722.92	12463.60	9482.82	5792.81	3373.85	1863.52	1203.24	1542.55	933.66	883.04	909.84	1310.09	765.12	587.69	510.88	572.33	398.33	274.89	246.98	383.75	316.47	583.93	811.48	374.81	482.87	361.58	473.78	497.99	503.84	400.55	182.76	283.40	324.55	193.21	221.88	181.77	220.06	259.51	140.63	270.98	247.20	418.26
355			35679.96	257256.45	107037.96	45288.52	38613.15	43159.47	11053.29	6896.66	5430.39	3104.23	2087.25	1759.08	3247.93	2057.47	5981.26	7897.60	2708.67	1383.50	874.85	600.04	960.52	1194.41	951.97	855.48	1387.80	1263.70	1307.89	821.52	794.87	674.09	345.42	998.16	779.69	1331.82	647.57	595.63	871.85	1452.09	451.83	381.76	522.71	686.89	976.55	397.47	494.97	230.75	423.16
356			18305.30	224174.89	16885.50	28154.40	17950.07	15651.22	10954.31	8768.08	7129.28	5236.26	3516.32	2908.27	2907.59	2353.37	2256.60	1900.04	5069.29	2159.50	1216.17	1606.87	1429.69	731.83	1725.05	1742.90	467.63	439.28	998.05	916.41	883.02	1040.91	1412.41	1924.80	2333.05	1202.91	325.56	325.32	462.11	502.78	860.97	607.79	729.16	767.66	563.78	433.32	481.18	217.21	131.24
357			49409.34	319574.56	117987.06	70296.78	33586.77	36648.36	21851.81	9230.70	5162.59	2864.02	3675.96	1476.63	1701.80	1102.21	1565.64	1148.15	1229.61	509.63	565.45	625.41	385.05	396.29	583.91	423.33	210.75	177.76	191.83	286.91	390.13	271.55	292.75	433.73	317.40	177.86	210.15	525.00	419.57	140.05	144.32	192.75	225.90	365.79	328.82	158.97	84.06	83.65	50.42
358			49848.71	244156.85	64764.61	34431.40	33361.42	20912.00	21425.19	12356.02	6855.04	4357.21	2947.91	1539.70	1335.37	1277.85	1462.11	732.68	1334.97	1645.75	1287.91	1621.85	1808.03	1512.43	1497.16	807.55	564.58	574.48	591.68	210.88	397.37	464.01	256.19	259.66	486.74	276.25	538.32	524.80	840.92	360.75	334.92	362.55	285.62	210.48	196.92	183.51	254.08	318.52	540.58
359			23057.71	242205.92	84316.96	31827.98	18254.34	10944.97	7748.00	4988.35	1685.91	1605.65	2099.37	2325.88	1126.51	1233.01	2429.63	2687.14	1724.83	1588.41	1440.54	981.62	1380.56	1416.51	1006.64	375.66	323.80	1143.84	1181.94	1328.70	1043.18	826.07	800.34	514.57	210.06	446.67	687.58	773.87	541.04	344.83	457.16	824.60	1113.67	431.03	404.21	390.94	369.55	235.43	302.18
360			7218.65	138631.32	29988.96	44498.23	66275.70	91141.85	16175.97	5346.76	3737.52	1649.37	1216.75	1024.31	1479.33	681.28	412.65	370.19	598.68	465.46	278.76	284.53	444.85	335.93	139.66	67.06	144.22	188.17	449.52	259.23	141.31	131.90	144.14	121.27	221.46	96.05	109.39	108.50	179.03	165.99	88.03	55.79	81.57	168.55	83.78	89.26	90.66	63.22	46.86
361			12039.06	206605.45	28110.12	20790.62	16383.83	8078.74	6601.94	3745.65	1404.28	1387.45	2191.46	1551.51	942.51	714.66	657.55	765.60	834.96	670.56	1152.81	1949.84	1709.72	1087.26	416.45	537.73	502.44	401.81	398.14	514.60	646.40	667.72	310.64	283.56	237.28	306.01	860.99	734.91	704.07	657.89	718.55	281.02	442.40	668.76	399.79	464.58	611.87	228.99	257.07
362			279605.53	1166536.87	535815.43	118294.25	56245.00	27636.97	28441.28	37823.46	16787.78	7794.29	4443.48	2738.16	2140.37	2437.38	2499.17	2697.96	1895.43	1635.71	1738.65	2509.13	2632.80	1362.08	1066.07	1265.99	1195.84	1380.23	1091.60	2301.28	2130.18	748.80	905.52	702.14	529.02	1393.95	1335.83	1714.21	855.98	358.91	516.54	1140.51	856.87	331.45	639.81	785.22	236.15	192.69	443.68
363			32803.71	381788.31	22633.47	21789.65	26232.86	18991.61	21515.59	8136.03	6284.74	2756.10	2140.44	3691.28	634.52	2088.30	1122.02	1059.41	809.11	745.91	764.84	312.73	534.97	867.86	1187.10	413.12	492.58	244.20	213.38	395.16	411.12	880.92	364.15	217.52	250.08	103.28	519.04	1249.87	802.97	581.76	709.79	211.27	438.08	196.61	70.00	154.74	257.21	53.04	129.66
364			194407.25	752006.12	48400.31	18838.02	16746.22	13070.08	9015.29	7964.40	4461.91	5028.04	1937.68	2102.78	2571.13	1535.56	2219.58	1773.21	1927.27	2701.00	2712.08	1389.22	1019.89	1705.30	1781.70	640.82	275.66	460.03	400.54	416.79	951.60	1121.99	555.01	443.64	590.55	599.31	355.70	437.91	180.35	403.37	469.13	292.57	501.36	300.80	448.59	774.07	775.19	548.09	296.60
365			36188.61	284412.84	142640.96	44296.55	59672.61	56648.08	37237.05	14746.17	7781.97	2901.85	1821.66	830.97	1194.83	1401.71	1377.47	1843.66	1827.41	1995.12	3996.04	2477.54	904.54	542.76	575.93	866.60	816.95	370.36	377.05	595.41	467.40	395.19	279.26	228.56	328.98	138.86	213.18	168.40	309.01	206.79	187.88	391.01	330.71	372.31	290.31	217.54	300.41	348.48	118.96
366			14373.91	340673.93	34844.19	23902.41	16771.05	13791.29	4929.70	6856.80	2941.77	2712.89	1589.52	1343.63	2645.04	631.76	1879.42	2050.15	1111.29	2077.21	1500.11	909.30	1795.39	1909.19	1989.52	1803.30	1885.11	1988.37	1788.81	2192.11	945.29	947.42	1007.16	1478.22	1445.98	877.17	2382.67	827.02	598.12	693.33	1240.51	1194.75	867.49	630.55	687.59	846.59	590.73	658.25	1114.93
367			89660.96	680641.12	54447.89	17475.38	19882.45	22218.02	25888.26	5688.00	6374.60	6490.48	1922.65	1904.02	1928.07	1559.20	1237.91	797.41	1595.94	1458.41	963.27	376.04	506.68	392.45	526.47	554.92	464.04	511.54	710.12	545.13	771.12	471.72	178.78	173.36	386.26	366.20	330.48	267.22	314.78	389.31	398.17	522.89	583.97	837.12	625.16	196.72	233.44	159.37	271.22
368			39231.03	189197.68	153835.37	93944.66	71173.68	49678.61	24452.40	10328.58	9797.99	10591.33	6643.55	3477.82	2876.19	1160.36	865.71	682.02	1928.80	3404.68	2897.19	3105.17	2299.49	1350.86	1156.98	849.75	811.71	737.78	510.45	412.13	368.50	639.06	1275.80	333.54	175.56	750.31	575.21	515.28	459.69	447.66	270.82	291.24	274.30	249.71	237.34	210.58	704.81	432.24	176.46
369			75439.59	935611.00	110484.53	63087.25	34995.74	14017.71	17106.16	20339.85	11377.08	4435.67	3534.24	4525.88	3393.63	1456.00	1124.93	1716.85	2284.50	880.69	1350.32	1467.64	4308.07	2803.68	2144.76	3082.36	2282.79	3669.27	1322.04	1230.62	1283.53	2081.53	3080.39	1800.82	1061.17	774.82	387.17	1022.11	1069.92	697.95	969.31	223.74	914.19	353.21	556.86	324.49	404.42	255.24	186.31
370			53105.08	268874.59	92226.92	55157.80	34095.86	24230.02	17447.65	6268.59	3147.01	2613.55	2001.40	1594.13	831.27	939.99	849.09	783.77	665.68	259.02	434.20	152.84	186.22	437.14	935.89	362.14	460.14	291.31	361.12	307.90	485.91	290.35	214.49	63.95	289.71	155.97	262.63	235.91	181.51	295.89	262.08	159.65	167.92	210.52	261.11	210.12	174.43	218.74	158.03
371			33846.33	180446.84	102063.25	71820.70	41181.24	186909.62	106159.40	11345.09	10453.22	8497.48	4593.08	4845.52	2469.82	3317.44	1367.56	1191.78	2099.67	1929.51	2455.18	1428.20	1082.14	795.18	1132.27	889.39	1047.25	1014.51	441.22	586.44	224.81	885.25	640.39	599.10	1048.34	647.35	613.23	709.33	392.03	287.97	744.73	1026.68	681.69	565.39	480.77	279.06	286.26	230.27	157.30
372			34565.01	201126.34	84622.99	76954.16	96273.04	40689.91	30057.37	15811.71	12325.65	6483.42	5625.53	4351.84	2343.64	2037.06	1984.62	823.77	509.70	621.06	1205.62	903.52	182.56	153.24	345.30	418.18	264.78	261.86	862.24	927.14	317.71	476.42	390.26	228.44	443.09	283.19	215.48	200.64	262.19	179.91	115.00	148.18	135.35	184.52	199.03	317.02	342.76	152.23	238.88
373			38543.42	110427.82	54141.91	84511.62	91939.27	37902.94	20962.57	10838.00	6907.60	4540.06	4177.93	1959.67	2255.36	2288.80	3599.63	2145.79	2075.12	1695.29	692.40	942.96	777.70	423.18	649.76	823.44	1157.68	844.23	933.87	758.49	437.13	573.56	617.84	833.85	481.51	601.52	568.73	685.56	659.68	241.26	285.26	375.81	578.22	542.08	266.54	418.18	473.33	257.39	217.65
374			39329.86	408171.31	57839.21	55885.90	15811.31	32597.41	23772.87	11367.03	17266.09	5965.30	685.05	2102.71	546.21	1029.09	1506.26	985.09	1055.04	785.51	536.39	588.66	449.16	401.05	414.93	173.92	551.76	268.82	376.99	252.43	117.15	403.67	219.09	115.59	129.91	89.25	66.00	143.84	196.78	94.99	130.82	86.01	89.61	100.27	89.39	71.46	121.93	171.81	271.17
375			73152.42	312658.53	67633.50	79495.42	65334.73	36803.30	31471.25	10657.45	6478.53	4356.92	3987.71	4552.23	3589.77	3117.40	2735.74	2902.29	3911.70	3400.53	2097.42	1172.59	1523.03	1527.87	958.00	1613.74	1672.71	571.41	983.91	1569.16	1616.78	945.97	793.13	1477.19	1376.64	543.54	494.30	342.00	579.72	1434.09	1134.97	955.39	774.36	387.30	357.40	429.54	539.10	333.36	221.64
376			42402.98	237304.40	66697.43	69707.60	64179.73	41074.35	7874.47	8065.87	3332.17	1273.03	2286.43	1617.44	1496.72	829.44	832.24	1416.17	1587.69	1085.04	1576.54	1603.66	728.04	1020.06	1389.72	269.37	447.44	597.82	342.20	635.98	832.51	802.43	193.78	373.37	318.45	370.16	451.09	389.06	295.23	325.27	195.90	193.37	347.58	206.60	264.25	401.66	323.86	241.12	291.42
377			38407.29	269793.78	26384.49	48033.99	30049.89	42653.53	16476.34	12372.75	4260.97	4278.50	7154.07	1776.70	3028.52	1782.32	3100.96	4081.82	4161.41	753.09	537.24	2402.02	2663.75	1093.56	1493.15	1714.61	1911.58	550.87	2095.82	3571.59	866.56	1795.49	1094.85	246.01	704.56	815.86	1687.44	793.29	1091.42	1942.15	1094.89	910.88	1056.70	533.50	720.47	547.70	741.73	276.04	339.54
378			54204.68	228071.53	166811.21	96111.58	64621.85	33499.57	35554.00	21659.97	5310.34	3244.70	1849.52	1893.41	2571.11	2492.43	1746.97	1208.33	1385.85	1063.86	1475.95	1085.06	988.09	726.45	559.44	609.62	639.68	390.71	250.44	810.90	807.08	329.99	201.09	230.35	278.51	403.95	322.41	295.60	284.71	305.98	314.74	423.60	273.47	149.56	120.47	173.94	104.83	147.67	99.96
379			49107.20	268971.40	96335.78	71588.90	30911.62	28096.88	28933.18	17701.68	18589.87	17039.54	8312.89	4794.67	1991.71	788.17	2209.21	1855.54	1498.07	2250.70	3431.86	3865.39	2107.17	1446.47	1429.95	1053.30	955.28	610.13	427.09	647.18	718.62	744.35	795.89	1211.09	1077.35	793.28	431.25	822.39	983.52	1053.68	1033.87	848.67	733.16	531.96	264.74	297.99	288.07	381.42	325.17
380			33769.94	190950.82	96726.30	86881.06	52170.37	21370.82	48745.06	32912.22	17846.25	3107.68	1942.62	1515.02	1561.36	904.52	605.32	1080.81	2060.17	1306.08	1641.10	1953.24	1366.54	1256.39	807.15	525.47	288.84	267.92	160.75	297.01	219.67	257.50	247.24	111.98	218.11	153.34	107.37	281.36	336.43	226.23	164.29	96.85	185.34	104.41	49.89	197.16	145.93	74.98	39.98
381			22846.43	71782.39	42958.00	25352.38	24489.20	30537.62	18670.10	2134.26	6673.79	8539.52	5767.14	3765.86	1476.70	749.52	612.70	475.33	333.13	879.95	619.33	461.87	1413.58	1020.07	402.28	448.87	348.17	228.67	308.02	406.74	348.26	286.47	568.92	660.21	365.06	205.43	148.66	116.24	135.47	218.87	163.39	205.52	122.60	87.19	273.65	408.83	146.46	246.98	172.25
382			17940.60	82248.00	7489.29	6214.18	11158.20	7420.85	6998.76	2838.30	2351.39	2300.85	889.28	437.73	1338.50	1334.91	968.67	348.78	388.60	463.36	345.31	492.91	677.16	577.23	762.86	575.37	249.03	246.72	258.77	100.31	200.00	216.82	218.05	171.83	243.09	244.11	199.82	205.74	174.73	110.91	86.63	105.04	386.42	338.75	47.06	117.30	239.69	149.57	70.93
383			64013.46	636624.37	60538.66	37913.49	8434.46	14549.06	22420.01	14753.56	5943.51	2479.31	1896.42	3112.47	1480.18	876.03	1442.59	781.37	1656.29	1593.66	1497.82	1014.08	1474.81	1472.91	759.23	661.38	571.50	696.91	1095.95	558.52	290.74	338.20	464.75	396.92	407.11	427.29	228.91	378.38	779.69	493.00	303.77	191.22	269.17	552.77	382.10	265.72	339.15	482.41	345.33
384			31109.75	141089.71	56987.91	17138.85	13298.18	10968.90	9000.96	5576.02	1881.22	2677.28	1614.02	3847.04	6657.86	1453.08	2210.19	2680.66	3691.10	2254.36	801.60	1258.94	1931.26	946.75	1811.30	1531.14	771.82	446.32	629.49	931.25	1282.56	755.04	1415.49	921.20	321.01	357.56	529.08	414.25	517.06	321.42	283.32	580.02	437.42	853.24	802.71	279.81	634.91	583.21	290.33
385			35301.44	408021.68	92063.84	30548.32	19717.29	30865.01	27157.17	7454.11	3340.58	3266.26	1488.27	1800.39	3478.09	678.98	988.56	1278.84	1475.46	1775.51	2431.20	755.01	1037.14	1431.20	1079.05	2062.36	2293.02	1273.86	1441.94	1094.45	1030.75	561.51	419.45	508.11	1039.83	1940.99	1143.70	1348.13	682.85	548.56	484.32	132.69	241.42	419.29	715.19	810.76	729.54	212.26	197.79
386			92602.00	533919.00	150917.57	72786.85	69205.54	35473.16	12920.52	33520.54	17458.19	5983.45	2392.85	3127.83	4756.66	1794.29	2252.80	1911.56	2705.49	3322.27	2574.62	1813.29	1488.69	1070.87	658.75	898.59	829.79	663.77	589.73	341.12	418.56	506.85	1081.72	1143.00	483.38	787.29	1012.18	821.95	476.64	550.67	478.32	595.25	596.57	729.41	414.39	414.51	667.84	337.53	371.79
387			22627.10	208469.78	113105.46	80913.37	64703.39	55627.70	51878.88	18880.33	9990.88	10063.18	5516.93	2327.96	1000.57	1041.29	1141.03	2172.88	1391.32	1297.43	1773.51	1679.52	1060.03	925.76	939.41	1119.62	733.35	242.20	321.39	247.72	155.53	533.97	479.06	249.49	526.84	575.17	242.29	233.74	384.56	293.28	226.94	79.07	171.59	151.58	104.01	109.43	131.07	91.23	150.92
388			128180.69	828920.00	47782.03	43006.48	25712.17	19229.13	10291.08	18636.03	14696.13	9114.71	6009.31	3324.79	1306.27	1793.30	4110.96	4678.31	2221.49	1249.61	366.93	1400.51	2673.69	796.74	663.61	4129.52	3527.15	1427.06	435.16	332.32	770.03	465.84	568.28	898.81	645.21	390.32	683.32	447.07	436.28	900.94	558.65	267.07	278.28	390.17	216.12	701.27	562.43	399.98	120.30
389			139049.37	313403.37	121056.01	125435.49	56347.21	24884.84	18827.12	8795.12	11892.40	7014.60	6756.82	8175.96	3486.65	2654.14	3633.77	1519.91	3197.58	3421.12	5541.78	1757.27	1598.02	2327.16	3621.53	1704.08	1847.04	2007.67	447.69	824.05	800.22	1094.01	1377.41	870.58	259.87	532.77	901.52	821.76	350.25	999.06	2423.46	2355.49	2445.54	1615.92	813.69	1123.32	672.63	488.06	955.58
390			10664.23	299751.65	33680.69	69625.33	38432.00	18395.41	11020.84	4792.47	8145.42	2997.70	1725.68	1134.75	2540.50	1014.32	2084.44	1418.95	885.13	929.97	1859.05	1060.53	669.82	1520.93	2009.70	1282.06	825.07	802.49	1548.64	713.73	348.29	609.77	1173.81	1205.93	1164.28	874.27	1441.40	666.75	464.02	350.51	209.19	180.19	420.99	526.11	417.80	309.44	131.95	349.09	304.97
391			15016.27	106319.75	65489.74	21653.37	26347.33	28428.44	18982.45	3452.86	2425.80	1155.52	1771.89	1267.77	1426.95	446.53	922.26	677.64	868.31	1458.97	1358.26	1308.46	473.56	365.07	495.16	322.20	281.41	556.12	455.77	497.40	406.45	583.30	254.45	130.79	375.36	360.46	416.62	318.68	282.97	288.55	371.55	320.78	280.34	193.33	92.79	222.25	80.14	180.98	152.45
392			83331.69	248939.95	159949.64	35916.22	22505.36	23628.76	15821.94	12322.12	6969.04	2923.86	1717.85	1859.79	912.10	806.07	910.55	492.17	1198.76	1609.92	1765.06	866.90	1241.27	1232.58	661.71	344.16	209.98	92.19	175.68	519.62	640.75	430.99	752.74	622.81	424.08	364.34	219.73	305.94	497.37	283.35	297.09	365.99	284.87	506.94	344.42	242.53	376.24	237.05	47.71
393			43644.66	162164.54	54261.00	27771.95	26303.07	15375.51	26982.97	10732.75	4935.25	1107.25	683.77	673.45	1284.19.33	1323.48	604.19	407.80	166.09	285.86	612.46	241.12	385.72	567.96	736.32	945.42	350.44	251.24	519.81	173.28	72.13	173.42	360.29	249.63	193.87	271.39	267.18	191.05	110.98	97.16	171.32	313.80	149.50	104.75	233.46	195.81	247.21	416.51	140.10
394			16268.21	170716.15	21137.32	31666.76	24813.22	35078.92	13254.46	11929.50	1663.09	1147.16	4942.89	3387.03	962.56	2509.58	3603.02	3331.44	1200.33	1624.97	2356.12	3352.54	1543.01	1507.02	1292.64	1189.26	1945.68	723.16	1465.43	997.17	229.78	462.17	751.43	993.84	1873.04	3111.12	2434.22	249.31	1240.80	571.14	337.59	165.58	843.22	811.31	576.02	266.95	459.02	225.00	244.59
395			24356.65	215487.51	55504.93	40710.87	13693.35	12117.09	7454.18	3519.72	6401.29	4444.60	2523.68	896.79	1736.24	1789.57	1443.24	1409.52	1672.01	969.24	1556.51	1329.28	575.43	405.25	530.52	788.29	835.86	574.65	837.89	995.27	1233.89	850.75	636.27	678.56	432.38	412.15	124.39	239.02	219.09	138.56	301.66	238.47	338.02	408.16	380.11	352.63	304.20	324.94	146.83
396			67786.50	237713.54	52332.16	22446.05	34199.15	48778.69	35125.43	18981.04	17560.52	8883.56	2512.45	1370.73	3930.88	4197.71	5226.30	4819.76	4973.99	6955.70	6898.76	4342.48	2374.52	2573.82	3206.05	6057.67	2675.40	1465.53	1024.82	2942.56	4958.86	2201.01	5271.53	4018.04	725.62	844.87	2013.16	1346.20	1569.36	2785.98	1205.72	861.60	868.07	1867.29	1585.00	1954.46	2592.65	961.60	785.87
397			17213.66	195525.07	48057.46	38182.97	54763.94	32515.32	10260.44	7434.10	7059.81	1063.78	435.33	2140.48	999.67	2039.22	515.36	316.81	813.75	506.15	162.96	454.38	472.20	577.79	938.33	557.10	607.22	1196.09	553.27	354.60	369.87	440.73	383.53	376.66	163.29	305.14	379.00	334.63	188.71	228.08	238.10	210.27	294.62	195.07	248.85	131.01	182.84	142.91	240.06
398			93215.18	1093554.62	105852.82	45028.56	18764.35	12960.35	13586.31	6699.86	6312.89	7745.02	3534.92	8217.55	1551.26	4460.12	4252.32	7751.24	2962.95	1800.92	1948.15	1715.22	2628.09	4785.18	2056.05	573.78	1783.65	1669.55	1580.36	3238.03	5284.37	3323.40	2921.56	1688.82	1090.75	734.45	1309.17	1366.27	630.83	1426.06	572.88	239.97	374.77	684.27	842.88	407.92	199.57	847.27	450.71
399			106028.03	1224216.62	189917.35	135314.29	39531.55	42390.53	25651.97	23669.67	11305.86	13287.59	8959.23	2073.85	4194.79	3298.16	5648.23	2200.79	3045.42	6093.30	4073.84	1090.47	2304.31	3227.10	1348.72	621.06	751.33	1011.72	3655.14	2471.87	3300.88	1821.90	1610.01	1542.09	1954.44	1133.96	976.81	718.33	1941.23	1681.32	1379.52	2369.11	1299.00	805.83	1708.09	1490.86	1762.62	1579.92	632.98
400			28451.89	142194.28	33078.18	12150.48	17282.30	10288.72	4033.88	6070.27	7088.61	2899.30	2649.52	5046.81	2880.64	1515.91	1359.88	987.24	2126.69	1328.54	901.62	950.47	552.93	915.94	1583.62	1264.52	1408.69	4726.40	5585.90	2520.43	1067.11	606.48	877.46	1217.03	1654.48	803.11	404.64	363.08	525.85	466.81	265.30	281.66	405.66	347.22	328.74	616.77	1213.80	511.47	461.95
401			36189.36	161482.57	122519.20	73147.73	43504.17	36405.41	12291.56	3794.89	2540.19	1736.55	1286.47	1339.08	932.85	699.90	349.69	422.69	264.15	522.26	380.52	383.56	835.85	321.30	217.73	317.70	139.20	250.68	356.91	231.39	135.34	95.19	112.58	201.75	93.69	60.32	83.93	142.72	143.79	150.92	143.41	157.87	121.57	102.66	43.04	90.64	45.99	43.40	53.07
402			32988.35	163193.35	52921.32	25470.65	21805.64	18733.21	19609.84	9969.02	6760.79	9005.85	3611.69	4159.89	2284.37	2241.06	2957.27	2036.19	1454.30	1973.38	2898.06	2418.02	1467.47	804.69	700.76	1332.69	2301.32	2178.73	1143.94	1476.82	934.54	563.89	651.94	676.44	942.27	497.05	536.84	382.73	627.14	486.10	530.11	767.49	573.22	564.69	969.54	1059.97	998.49	613.47	385.88
403			11742.06	50797.23	31371.28	16283.87	15215.42	16566.51	8210.79	5430.41	2530.16	993.13	626.71	716.60	621.82	582.57	782.22	1075.31	1481.85	1914.94	1058.30	721.06	664.54	568.92	765.76	427.34	329.92	305.58	242.16	186.76	336.96	398.11	243.59	156.49	193.04	227.22	194.14	266.69	122.76	111.00	140.04	74.65	133.50	114.44	133.16	114.05	167.07	137.14	180.08
404			71207.16	389122.09	193306.43	224923.21	49775.82	12098.49	24998.42	15049.22	12887.54	7715.29	3836.32	1498.62	1504.30	1006.95	749.21	1514.17	558.29	824.43	878.67	862.30	805.02	830.54	1295.82	1055.46	597.69	251.57	415.23	431.03	543.84	402.20	312.63	320.47	781.32	612.57	327.75	238.45	224.94	135.02	328.88	226.61	590.53	335.58	162.73	187.92	308.82	293.11	255.59
405			164220.01	2146246.00	163873.90	81421.38	46806.50	20160.24	19593.39	29845.68	22292.31	6522.79	8108.56	1748.83	1403.70	2584.31	2570.52	2667.17	2977.24	3074.92	2433.77	943.29	1993.80	631.45	2198.48	1282.39	2103.29	1436.10	1221.93	807.89	1195.02	791.11	1499.00	1345.28	2249.64	966.75	1639.66	571.97	1246.40	709.63	982.39	445.38	786.45	516.15	632.51	664.39	879.41	909.60	799.60
406			46708.99	780314.43	46811.42	21517.33	13754.97	16432.41	54424.72	33334.80	6737.72	5501.82	3574.48	4478.10	2262.09	602.42	203.86	716.42	1882.70	1942.43	906.16	759.81	1356.69	699.92	196.39	215.62	448.05	205.61	169.21	135.55	120.67	177.46	101.32	93.63	141.11	149.98	377.76	149.37	106.66	112.49	52.07	43.53	73.51	57.89	42.94	101.94	63.97	87.63	119.65
407			167235.48	1066990.62	170182.00	116040.91	50394.96	26918.34	43461.02	13359.65	10963.69	5075.04	6800.33	3328.34	7047.95	4912.08	2766.68	2873.27	1091.32	1716.48	1400.10	2574.40	3153.15	3257.80	2897.29	1308.65	2141.82	2294.14	2546.65	1156.51	852.99	1107.23	1713.13	1325.67	830.70	1796.01	2292.50	1182.98	342.83	395.02	324.07	592.57	812.70	370.89	147.71	1203.35	1226.73	1228.18	861.10
408			107873.31	346549.25	60274.46	32413.90	17997.69	13800.55	13403.21	7999.67	6230.11	5411.86	4250.96	2304.62	2460.90	2249.97	945.87	4502.41	2938.44	2967.19	2047.25	2551.55	3309.63	2619.52	1271.56	2353.62	957.91	558.41	521.90	914.63	873.30	411.65	281.04	533.27	305.77	415.64	586.18	569.66	428.50	155.50	245.70	291.73	429.53	400.87	164.75	81.81	102.49	168.88	121.74
409			22002.65	175125.48	25509.70	13938.71	9599.25	11258.72	7622.44	3289.01	3551.80	2749.53	3507.87	2282.72	1431.17	715.10	1187.36	1745.10	1577.97	3637.98	1971.04	1384.67	1577.28	1398.31	579.93	756.95	1858.74	1442.16	331.10	560.68	890.57	414.71	1251.62	955.64	1006.29	1217.48	714.25	559.75	419.18	365.69	724.29	621.36	643.56	274.33	491.25	274.17	355.98	621.77	437.38
410			59465.39	163700.76	90407.07	187033.45	148431.64	33206.97	23565.12	18515.49	15489.51	7631.24	4564.82	2401.90	1574.01	2089.96	2213.69	1333.82	1238.75	2950.55	1263.01	915.39	1748.88	872.96	826.18	598.28	694.35	362.32	546.30	496.15	664.77	685.43	403.48	406.53	563.10	431.90	476.34	249.94	509.24	288.85	123.81	227.15	289.60	316.68	97.44	136.81	94.68	312.64	299.83
411			25091.92	147553.39	39416.07	66269.24	50648.53	27213.71	25340.13	13803.36	7705.86	9117.49	3840.17	1911.20	1337.04	2369.03	1727.70	1552.43	764.45	900.67	759.72	864.89	1395.22	981.59	656.45	1107.45	614.88	550.03	251.75	646.79	529.21	379.97	585.55	265.77	239.13	551.12	583.04	542.04	248.57	144.80	214.52	359.73	477.20	399.04	242.45	138.17	100.89	317.83	462.36
412			60775.40	481925.40	44061.02	40341.81	29064.67	78418.10	96711.85	20133.85	6498.33	8961.09	5497.09	4223.87	4207.65	3428.70	6710.18	6482.84	2327.39	2773.23	2465.49	1289.63	1430.00	1182.46	831.66	1940.66	4093.04	2052.30	1454.97	2218.93	1454.17	1309.44	886.61	1297.50	1243.00	668.79	285.68	656.87	1453.82	708.63	944.79	1262.25	698.52	939.89	654.28	661.25	542.80	478.59	831.52
413			80017.03	550429.25	38839.00	46858.03	17286.05	12831.50	16478.11	4113.59	5668.60	3889.20	4524.95	5897.57	4461.54	1223.10	724.68	1981.66	565.69	1745.01	2474.26	1904.77	490.84	780.21	1399.17	1465.24	1045.67	863.84	1263.95	809.61	536.82	835.46	454.58	1005.62	1120.02	518.96	495.42	360.84	335.79	541.97	534.70	473.86	309.90	435.73	250.28	179.00	166.02	410.93	524.87
414			19899.07	78464.82	64893.67	34685.16	89834.04	83908.97	37034.87	12534.58	7985.21	2568.53	2335.19	1706.27	776.79	780.20	532.17	434.08	500.49	368.17	863.15	1159.12	753.51	638.88	532.26	446.89	590.33	403.24	205.34	357.48	228.50	227.53	168.30	196.61	248.40	192.55	194.34	144.42	216.38	163.80	135.53	121.75	242.13	249.34	325.94	208.37	81.13	146.89	135.85
415			54785.04	247139.73	23868.57	16350.23	5105.44	8163.30	8692.20	3085.18	6414.03	3191.19	2867.87	2499.57	3412.81	3098.46	958.45	1209.32	1200.73	973.08	2347.37	1417.18	1467.09	873.46	1458.30	1388.03	2865.94	2105.20	1272.44	414.46	767.44	406.85	212.48	704.90	442.94	206.54	603.81	880.23	686.77	1176.25	998.22	504.59	312.20	456.28	543.37	521.11	322.54	451.40	419.70
416			83173.30	253756.25	56399.36	37783.22	22364.70	13319.40	17269.37	5611.01	8089.69	6108.63	3602.49	2783.46	2385.16	689.78	508.03	191.54	1159.01	1352.30	786.92	752.93	1362.95	707.66	465.29	993.89	723.67	205.44	321.26	305.71	421.99	472.88	224.86	869.93	398.18	308.65	317.56	428.76	357.76	177.89	151.69	525.05	417.04	332.08	388.56	275.14	299.94	524.26	297.61
417			165583.82	653839.87	144494.67	71733.94	44102.24	27635.90	32078.45	21017.35	11661.54	3304.10	1974.51	812.76	1670.91	1580.52	1701.64	835.61	1519.83	1070.53	818.78	1312.44	814.45	422.63	397.84	246.03	427.52	309.41	138.21	146.86	454.88	331.29	296.10	352.98	253.37	348.70	186.27	156.40	146.38	114.75	255.89	159.21	100.49	68.39	130.20	44.66	86.67	134.96	116.62
418			24740.47	526496.31	74299.83	44011.86	41872.46	25983.74	13964.52	19583.23	12812.68	6112.36	7153.40	4445.74	4277.59	1982.07	1644.31	3135.25	5427.65	4546.24	2256.93	5085.23	2439.59	1115.51	1695.17	1656.40	1101.08	1908.58	1637.94	1928.42	1802.41	2246.44	1372.51	1398.24	1095.68	394.04	527.31	1093.04	1002.22	823.97	1119.69	1366.62	949.02	904.51	576.96	710.99	589.06	527.17	396.86
419			44243.66	380658.75	31179.99	23269.74	12768.22	14174.14	16268.28	5363.54	4194.44	1507.07	1132.34	1433.43	1575.12	549.95	733.20	901.28	927.38	828.23	1041.68	740.93	676.55	436.63	544.97	451.97	403.18	171.70	204.01	198.01	131.29	74.19	115.77	231.40	80.82	97.69	71.41	120.28	192.34	107.62	163.01	195.33	134.60	82.75	95.84	64.69	86.23	47.41	64.12
420			29256.91	230771.14	47041.73	48837.23	25553.24	24932.55	17859.39	4951.12	9406.75	4698.14	6458.19	6411.69	4213.86	2912.89	3681.89	2778.98	2092.46	2736.53	3697.75	3720.95	1729.25	865.91	1478.32	3181.28	2308.84	1476.38	1760.47	967.94	1102.21	1259.54	1974.36	1310.46	1279.58	1083.94	631.03	787.11	764.19	238.02	226.59	516.07	825.90	631.93	534.64	768.05	631.86	1299.11	582.55
421			34903.26	134197.92	111992.84	160578.50	32605.34	26323.49	16384.74	5336.92	7363.45	10884.06	8266.13	2323.20	7529.43	3182.72	2082.62	1970.95	1849.51	3281.72	1553.57	2278.72	2430.57	3100.67	4559.28	4011.44	1305.06	1002.95	617.23	625.44	1737.95	1017.05	416.91	1895.36	1366.32	690.36	1358.30	1783.35	2237.28	720.40	434.96	391.31	416.15	425.54	437.54	564.51	1253.76	756.13	626.11
422			102440.49	318519.37	143131.79	93577.60	51514.67	22309.10	11496.08	5856.21	2460.28	1667.80	2239.83	2250.86	1636.79	871.93	1049.46	2260.49	1722.67	549.87	527.77	1015.16	1552.55	1102.54	1912.86	2152.75	1276.04	610.35	609.83	416.05	423.19	573.83	985.28	1292.08	1181.33	477.34	334.16	877.67	1004.43	399.24	278.29	214.94	180.91	312.96	449.22	301.00	253.69	224.53	346.23
423			16717.36	157398.98	77740.31	63112.55	48355.43	42644.37	25004.33	9281.04	7351.04	3647.07	2640.47	1174.15	1437.95	1131.88	896.21	1332.11	951.11	367.96	516.53	552.63	473.10	357.43	280.51	379.00	357.37	235.53	239.25	111.18	138.70	65.29	104.40	112.01	141.93	89.22	122.40	122.99	83.73	105.54	46.40	40.37	56.28	50.55	46.94	43.23	97.63	81.82	82.83
424			14981.75	69121.47	16668.24	29538.23	20526.95	11539.26	22486.13	34077.71	15676.04	2962.65	1661.93	1331.16	772.20	802.56	606.61	772.52	804.14	567.41	659.03	1095.13	1049.90	828.04	530.52	489.75	209.85	202.12	173.08	117.45	180.83	187.64	181.69	182.02	199.33	237.91	165.56	186.31	70.30	130.85	82.12	73.02	138.65	168.10	90.15	65.05	52.99	41.94	51.85
425			15945.01	138004.67	88248.85	52097.78	17828.59	15747.10	11924.23	3793.44	3776.33	2621.55	2277.66	1793.35	761.92	430.93	456.04	260.95	436.90	354.60	312.40	205.55	429.07	326.80	182.20	166.32	193.83	178.65	228.88	206.01	88.80	137.04	105.51	152.14	186.50	194.95	92.90	89.86	90.10	56.82	51.15	53.70	80.00	138.52	71.43	47.42	45.55	41.31	69.79
426			9997.85	50922.70	29037.15	35648.94	15746.21	32080.57	37079.42	18297.24	5708.39	2955.12	2041.64	563.50	1346.58	1672.04	1205.07	3272.25	2423.19	1215.67	659.58	907.09	1404.12	994.02	932.29	518.00	396.20	411.09	434.73	559.41	497.08	527.93	315.27	342.74	263.74	270.91	122.00	96.18	342.93	328.49	88.01	139.88	389.14	252.46	76.64	219.88	146.05	117.36	156.23
427			50407.34	171826.18	95193.32	41640.76	24705.94	41174.98	20926.82	12280.85	6510.33	3740.10	2390.33	1083.52	981.30	1521.19	715.90	844.31	1034.89	373.97	556.97	581.41	682.81	563.46	724.27	391.26	508.36	396.36	166.09	266.26	107.51	82.66	267.21	301.09	179.26	167.76	108.06	137.26	135.31	78.46	100.77	154.13	250.98	215.04	88.02	194.98	244.14	182.53	152.28
428			18728.06	87427.31	71576.28	104407.04	14079.52	22816.55	8172.10	10599.81	5558.31	1924.71	1162.49	1250.22	1463.27	1354.74	444.76	920.11	536.39	466.38	461.71	562.47	449.50	1125.39	552.75	520.46	337.28	324.03	497.78	335.39	307.12	506.17	509.29	404.29	167.59	223.98	223.32	205.27	233.77	161.79	141.92	88.57	125.87	310.04	184.30	95.52	202.86	331.70	296.66
429			49384.10	314203.93	56324.22	32524.19	15009.93	28519.65	12260.81	3822.85	2162.56	2706.47	4154.80	1999.29	4103.15	4364.73	479	967.84	555.26	944.09	667.80	662.59	606.24	294.91	496.48	759.96	712.74	610.53	409.91	809.66	659.06	248.60	505.50	1179.40	1103.34	366.49	590.82	796.79	576.53	650.76	575.41	539.39	326.09	300.57	167.74	245.64	406.65	520.91	412.22
430			221087.15	598637.62	258295.45	65080.62	25677.59	14884.53	12158.85	13194.13	5335.70	5793.58	1843.29	1189.89	2840.59	1189.33	825.44	840.93	2092.79	843.50	925.48	1319.40	1779.00	1157.20	169.12	215.59	371.02	496.97	360.40	383.71	127.28	404.92	420.75	574.92	624.77	587.01	249.11	367.61	152.22	144.30	134.45	225.40	365.28	177.47	174.47	164.72	231.21	181.81	115.11
431			107860.46	385546.46	68752.70	88625.34	85807.85	39597.74	19144.25	26467.72	9222.83	5950.02	3779.22	1894.35	437.75	1027.72	1030.28	1110.57	806.95	735.46	455.25	615.14	694.00	399.71	254.82	376.36	619.24	396.89	213.36	160.26	146.26	215.54	164.73	114.03	109.34	161.07	112.68	161.64	215.12	85.07	157.67	137.87	145.25	169.89	108.44	150.83	140.13	100.58	72.17
432			75467.59	607680.18	142306.57	72394.53	30391.65	22989.04	13179.41	18179.54	15435.29	4936.86	11606.07	7646.77	4765.78	5478.27	6528.01	2204.31	1183.62	1175.01	1310.94	2045.10	2657.44	2513.82	1394.88	1577.78	2356.79	1493.49	1158.74	509.97	1385.28	1051.00	1060.94	2618.07	2262.04	1313.14	984.73	848.13	592.67	686.48	322.28	645.59	402.84	533.62	500.02	273.21	413.53	515.92	544.96
433			26258.70	149629.42	94325.70	41015.54	70636.24	44284.33	14315.94	6618.11	7893.24	2521.67	2280.85	1249.53	913.65	564.39	498.55	582.83	515.42	476.18	665.32	452.34	539.56	771.13	1377.53	694.21	337.62	166.03	293.72	231.51	205.19	258.30	104.60	189.97	263.81	167.06	114.57	121.94	190.31	196.78	138.36	49.33	90.72	118.89	114.88	135.90	139.80	142.61	169.69
434			26331.07	71429.66	65448.23	59250.09	40564.39	13654.56	14690.33	7503.00	8235.90	2938.11	3814.79	2323.74	908.83	486.77	1090.61	976.67	521.99	913.98	871.75	976.52	319.11	371.89	314.40	281.71	229.86	143.88	178.68	197.25	203.03	170.42	263.47	300.39	194.21	171.76	193.74	147.62	162.03	179.22	123.22	223.96	210.13	107.75	93.82	120.19	170.33	119.57	105.49
435			91727.29	265056.03	63614.12	32731.91	22906.19	13834.01	6078.06	6258.90	3350.61	4364.04	3560.46	2193.13	2884.82	2942.72	1881.01	1555.21	1198.10	1063.81	1236.01	711.18	671.09	579.16	250.05	330.51	399.39	472.65	604.04	629.40	586.46	690.39	450.40	357.29	625.59	542.53	258.98	450.71	598.19	327.07	484.04	555.00	163.74	112.02	307.17	191.16	276.82	289.27	216.16
436			71146.27	469930.18	78270.83	32432.60	22881.72	53209.34	22145.60	14079.02	14944.79	9453.73	4593.23	5161.61	7175.74	4072.68	8769.48	9750.39	4804.43	1599.04	4306.71	5952.59	5235.00	1873.78	2826.96	2992.77	2114.80	665.52	2795.54	1300.56	1694.32	1245.88	964.17	1988.06	3348.31	1851.66	1803.69	2873.16	1912.92	780.91	1598.57	1372.90	715.05	779.22	455.33	998.03	1228.98	524.37	675.84
437			55730.00	1019730.68	127503.42	104998.84	46834.26	30323.00	16801.36	7527.94	3354.68	5369.91	3015.29	2129.71	1266.07	838.49	955.76	999.39	1070.55	723.65	1202.52	765.42	636.03	766.57	425.87	424.05	188.69	274.77	761.57	513.38	436.55	328.09	186.02	561.83	432.67	203.30	187.99	211.22	242.26	197.84	83.60	94.82	118.68	208.87	120.35	100.73	155.09	241.47	208.36
438			51230.23	409612.46	69960.96	43230.11	27170.14	20059.94	14605.21	5551.22	4955.99	7297.24	5598.30	2186.71	1384.09	2053.59	2427.24	303.51	659.84	437.19	217.87	792.20	599.93	674.85	311.04	827.91	1013.90	1230.52	731.48	909.75	284.29	305.87	268.99	159.77	349.45	233.90	241.62	301.62	164.93	384.94	430.49	430.57	144.33	175.85	150.64	204.02	148.57	211.86	319.72
439			70339.71	1365608.37	79352.79	23514.12	23623.93	9905.79	11597.27	12763.77	5861.13	2802.02	4745.98	4886.10	4735.93	3753.76	3475.93	4957.15	3159.00	2546.89	3042.54	8113.39	7134.57	2304.85	1948.62	2833.92	2669.06	1834.75	2092.66	1953.50	3119.18	2305.77	1535.35	1706.44	2745.08	3284.71	1651.36	2134.67	962.66	1301.42	2170.47	1267.48	1073.54	1398.96	999.57	823.71	854.27	920.60	1086.82
440			137300.20	1581432.62	95587.16	49120.01	22387.06	10476.33	13018.22	9083.89	9090.34	6935.61	6684.82	3554.33	3843.47	1937.50	1824.34	988.61	1035.64	1036.02	2131.20	1371.97	1175.65	740.59	1425.22	1064.97	962.77	1351.75	420.31	377.77	1342.32	637.04	805.45	1500.10	978.91	1204.67	1197.04	781.51	1971.87	2268.82	2116.41	248.32	223.42	783.61	917.93	1201.36	448.70	255.01	514.25
441			128176.57	297094.81	35301.10	66236.06	22599.67	21406.49	12117.29	11582.09	7386.28	6716.55	10341.19	4118.84	2938.73	1398.00	1286.26	361.20	1405.23	1142.30	1739.37	1140.58	568.89	1004.27	752.88	852.96	417.05	524.76	416.83	1272.04	1326.78	679.77	500.68	562.39	364.62	613.38	1175.73	479.12	278.18	403.51	160.99	224.61	422.87	300.72	151.38	91.31	438.75	413.16	159.79
442			54329.81	218525.25	84494.39	33514.58	29106.29	20332.22	13476.19	6127.84	4227.63	3210.42	2668.82	1150.07	498.86	692.37	540.29	433.18	710.30	519.52	908.47	234.50	336.37	721.00	474.27	297.41	170.94	150.50	194.29	193.25	228.77	354.31	308.27	249.88	65.69	90.31	75.79	98.70	126.90	50.54	79.67	73.65	111.65	87.23	79.81	125.69	57.76	46.38	46.39
443			45518.03	224052.89	60952.44	39436.97	27856.27	11544.38	6147.63	5981.79	2067.76	1854.51	2207.08	1675.45	1499.92	1083.53	1025.36	1070.58	794.24	574.53	525.32	252.16	355.62	708.36	679.50	237.62	120.24	258.00	274.89	352.61	386.44	242.18	319.25	398.22	468.30	310.41	359.60	171.39	343.53	452.80	161.24	194.04	244.70	141.69	129.58	87.99	109.22	72.18	88.77
444			25757.40	249695.43	35987.92	38724.03	27786.91	19019.53	10788.58	8999.30	10654.18	4516.03	1136.77	1435.22	1619.74	1207.47	1551.80	1457.50	660.75	256.46	524.17	1367.19	413.18	1508.98	936.13	320.33	371.17	1082.05	654.55	325.66	397.07	432.77	358.02	344.47	403.64	550.71	583.40	271.22	583.88	408.09	306.67	137.42	185.07	426.34	223.99	193.49	733.43	540.90	326.29
445			63415.57	445967.81	199213.07	69137.12	55281.01	75171.19	16919.97	16698.60	7257.37	7659.36	5448.76	3236.35	725.46	673.06	1343.92	1712.77	2468.74	1333.53	1281.35	1029.65	878.55	633.62	129.20	233.13	363.40	389.71	323.32	440.02	657.46	570.51	395.88	175.41	240.80	295.34	327.49	214.07	104.90	164.12	260.32	244.62	342.12	160.67	108.39	161.05	142.10	66.58	110.28
446			103692.19	724865.62	139205.03	120851.21	46414.54	47702.16	46740.16	39072.21	18086.47	5325.09	2389.57	1748.11	1799.46	1151.04	500.00	1365.75	1505.53	942.02	1130.35	812.34	785.97	1060.50	1060.12	319.32	303.83	329.91	292.04	364.60	419.10	312.58	388.49	454.22	232.14	203.19	159.10	235.30	309.15	394.23	457.83	283.36	247.11	228.78	210.79	167.36	87.67	181.74	196.76
447			78216.66	199751.51	42663.75	42597.41	26074.86	15148.66	7097.99	11022.65	6766.36	3305.67	2307.19	2388.10	2726.75	2270.84	2918.34	2962.83	3092.60	2687.64	1837.93	1093.01	556.68	903.07	717.45	533.20	346.29	574.35	365.43	784.58	594.53	539.93	405.48	426.97	1002.26	588.04	581.35	684.09	702.63	452.47	314.08	330.47	505.57	216.73	246.57	239.48	232.60	292.55	267.42
448			63212.89	963551.18	118607.47	44942.78	54155.07	31053.26	26661.39	21926.44	9562.06	7332.03	6014.48	6382.39	1575.25	2590.42	4575.58	2263.21	7913.95	7386.38	3876.17	6257.10	3993.79	3894.39	1672.20	6363.74	7003.86	4897.88	1299.76	1660.44	1819.08	2530.10	1316.36	1886.67	613.08	701.96	1359.56	2177.97	3034.17	1597.46	559.76	979.53	1148.54	718.06	1108.83	394.77	611.41	711.25	1389.58
449			102189.77	289631.53	38287.50	17932.33	4976.66	5505.66	5675.29	4838.26	2953.24	2630.75	1970.11	1102.58	1164.24	938.63	443.25	498.28	843.08	903.80	673.12	1233.95	505.13	416.56	1566.32	1020.48	515.94	313.30	307.59	257.79	530.10	271.78	341.60	136.94	343.38	212.68	123.43	287.84	225.57	230.26	234.11	194.82	156.54	188.99	82.57	104.66	141.25	276.29	261.83
450			4529.78	214401.25	32067.46	12189.10	12271.45	15651.93	11999.71	8635.60	8100.26	6531.13	7512.74	6637.93	2441.37	1785.92	1294.26	2729.63	2191.21	4686.90	2241.11	2756.79	1566.92	1242.49	1789.67	898.78	1032.59	849.41	981.40	1604.88	1389.35	1014.33	1151.09	1184.49	1251.48	430.93	1040.87	815.98	354.57	316.71	171.68	452.58	659.96	357.72	421.74	546.58	853.77	864.69	400.97
451			78391.82	245005.62	122430.19	44541.19	35524.73	17604.70	17057.92	8029.18	3632.13	4595.71	2975.31	1270.46	1852.82	1162.63	893.40	1221.83	563.57	318.39	552.45	353.25	754.84	641.50	335.36	717.31	1224.17	541.43	361.14	322.35	398.24	310.13	305.24	300.37	441.35	430.05	178.74	273.83	405.80	451.87	281.08	378.07	194.97	222.56	202.04	361.48	466.04	210.63	287.46
452			48597.19	350684.12	24862.64	42329.98	40445.63	51513.16	27633.39	16051.30	10179.28	5036.61	3235.01	3525.26	3752.07	5494.14	6383.16	3026.94	2582.57	2294.85	1797.64	2123.99	2770.66	2003.83	1994.42	2253.95	948.65	1070.69	1188.93	1768.18	1600.57	2460.62	2079.51	1378.53	1200.34	1776.99	2212.77	650.90	712.52	966.25	635.79	1440.87	1309.08	877.57	568.11	604.25	487.98	423.87	459.88
453			74224.58	251354.03	56542.25	53962.71	34137.83	27893.80	443479.75	1322435.62	286051.43	76158.65	67030.46	58378.71	33023.40	52958.75	65942.23	32238.52	15868.25	7879.76	3193.84	5809.63	2287.04	3104.11	3505.57	1454.10	615.51	1017.10	925.92	793.13	197.72	805.36	611.74	324.98	767.77	482.21	143.26	182.83	205.30	167.53	176.20	180.65	386.31	321.56	207.91	353.75	252.05	280.62	218.90
454			33728.60	160175.87	60802.42	29423.75	10876.30	8540.06	7931.45	9765.16	4472.04	1661.16	1707.13	1115.65	612.02	608.93	499.14	382.96	288.05	467.05	382.20	357.43	432.74	208.65	274.71	174.62	126.16	134.55	241.14	184.99	150.47	132.77	91.29	167.51	185.94	144.51	130.36	260.24	132.59	52.70	71.38	69.07	126.38	139.73	71.41	74.50	62.70	45.06	46.37
455			53031.44	239866.76	161443.32	146047.25	48030.53	104593.03	37334.43	17450.25	11415.45	5138.36	2935.82	2313.17	1699.76	1985.47	1633.46	1021.63	950.06	1806.87	1908.79	787.25	585.82	971.02	636.22	308.18	196.51	205.24	155.39	191.63	279.66	562.25	496.83	207.39	291.42	283.66	209.71	115.40	105.10	168.01	166.55	195.70	75.22	82.17	149.24	111.87	71.69	99.69	167.34
456			110226.82	463233.25	101151.71	55383.78	52344.15	31089.50	13237.07	5246.23	5956.87	3506.90	3131.32	1938.52	1672.53	1797.99	972.03	867.43	555.11	1379.20	973.19	664.43	1166.88	845.44	2142.91	447.49	1261.02	926.71	386.77	304.53	775.31	607.27	721.70	480.28	510.94	965.47	567.54	407.11	494.50	570.40	404.95	387.85	431.07	307.46	260.60	157.86	197.16	332.65	180.91
457			56309.03	351345.12	20446.75	24588.82	34789.36	15633.47	14667.22	13782.58	7888.29	7693.86	3901.45	1519.08	4370.55	8363.79	3153.34	4187.83	4697.33	2531.13	1604.01	1773.46	2624.72	2153.94	2430.81	1453.77	1900.29	975.93	779.45	3103.23	2777.02	2566.94	1449.73	475.73	582.04	499.12	1528.58	1082.27	714.75	1175.03	873.89	850.37	937.71	950.37	333.29	224.45	386.39	488.84	332.80
458			26708.00	303080.87	94261.38	50105.54	39359.53	24718.05	15630.69	8911.32	12719.99	12091.99	4015.37	1836.12	3535.68	2540.21	2152.12	2421.80	1757.65	882.92	1059.13	1661.55	1277.45	1037.03	1142.21	998.23	1935.73	921.28	915.49	841.79	521.64	350.29	581.45	772.55	751.76	543.36	587.58	580.54	467.72	583.39	412.02	299.90	473.49	133.98	225.85	308.34	388.22	319.63	210.82
459			118489.23	214881.37	40378.94	17652.24	12579.65	13802.87	10640.39	4030.35	5831.37	3488.70	2028.93	800.81	751.80	658.58	296.10	314.63	549.02	1059.64	476.32	318.14	340.67	586.41	1284.66	441.43	165.89	169.54	463.91	633.67	629.90	98.23	180.52	130.07	143.73	166.96	105.81	143.51	146.89	86.34	131.17	67.72	198.25	95.72	96.37	91.24	71.89	78.73	91.29
460			81938.08	538957.50	53753.50	30712.10	31373.95	29142.20	28890.34	9953.33	11646.73	3863.26	14035.65	8849.48	1733.73	1164.69	2124.99	1263.62	1212.71	1732.38	1715.19	1499.95	1431.53	639.18	696.07	241.29	654.54	712.76	492.84	409.53	361.58	402.17	565.85	282.93	455.96	529.54	425.93	395.50	285.35	177.79	256.91	262.41	182.98	244.81	333.83	358.51	306.77	179.29	180.38
461			19665.51	269356.12	45786.69	47253.05	22207.00	37245.24	17398.87	15731.53	11264.02	6200.92	3335.80	2602.95	2247.27	2474.81	2786.55	4752.33	3458.07	1421.06	2304.33	2329.71	2273.96	1701.10	2025.72	2739.34	976.27	3861.81	1257.79	834.75	1049.17	826.22	432.96	1098.10	251.60	904.67	1652.13	1163.60	572.33	420.36	560.72	797.23	626.89	315.51	785.95	646.13	336.62	615.34	472.74
462			52179.05	181065.60	158078.39	60331.76	59136.12	76885.32	42751.01	13800.84	10289.23	5954.33	1890.06	503.17	566.33	752.93	2043.04	2330.42	1298.11	1082.09	427.27	416.19	530.02	670.88	1038.29	599.90	321.75	323.03	478.03	484.72	198.59	161.10	234.57	298.53	177.81	206.91	227.25	162.03	228.90	238.54	133.33	98.25	134.46	162.35	110.58	64.14	86.33	77.40	132.98
463			130104.70	569063.62	241226.15	109285.49	51945.16	13260.21	11174.25	20247.51	10884.11	3555.75	3293.55	765.82	788.51	1410.50	923.59	585.12	328.04	295.52	689.38	1247.40	1413.31	1235.01	706.80	491.76	337.69	180.72	83.32	121.77	121.44	184.35	256.42	309.60	371.13	443.42	232.98	191.03	218.15	253.45	273.75	233.50	237.72	180.97	201.74	210.46	71.35	43.79	107.43
464			12512.80	75131.92	31019.64	28564.19	6161.15	12109.33	4347.28	7892.85	5889.94	3384.73	397.34	1082.21	688.81	410.13	484.05	437.44	265.22	583.84	710.39	593.99	235.75	185.99	141.99	139.02	147.33	111.24	82.81	57.84	82.34	57.36	100.74	114.17	81.88	154.41	98.47	93.55	51.69	101.88	90.76	95.96	62.88	60.91	43.53	89.50	105.36	59.96	40.41
465			58181.98	354015.50	63196.67	30440.85	27720.32	35790.09	10645.48	16083.64	10633.89	8138.52	9129.07	8051.16	8237.77	8668.50	4675.71	15334.39	14515.94	4047.20	11019.02	2927.44	8743.01	20167.55	29899.62	9626.71	3692.89	1961.14	5142.81	4937.14	6375.73	4553.79	2771.88	2396.43	2299.04	1410.80	2196.82	3276.15	1271.01.18	2176.99	1695.81	3045.14	1059.20	2258.73	1530.21	1423.14	1933.68	1949.60	3460.86
466			20658.99	178468.93	87869.51	73931.80	84255.42	164806.12	38741.54	12162.89	11615.09	6550.65	7008.36	7743.16	3208.89	3424.07	3808.33	1927.14	2106.66	2281.84	3559.59	2819.96	1700.89	1068.59	1952.02	1521.51	841.76	364.98	597.58	1002.51	442.59	414.86	311.66	270.47	191.82	143.56	164.91	276.35	412.47	295.79	181.28	85.22	206.02	292.93	111.60	147.66	172.41	134.84	220.73
467			47644.10	163997.29	39279.13	36548.30	80160.51	45725.01	11088.31	6372.86	6105.62	6873.25	10521.09	9961.97	2969.81	866.69	1789.71	1753.07	2965.83	2569.56	1443.38	1100.26	1023.19	1143.70	1346.41	570.22	905.77	566.35	423.64	754.00	468.63	318.74	478.15	748.29	1079.44	398.09	362.04	384.54	270.17	458.53	574.65	324.97	160.17	311.58	749.78	661.22	421.24	345.38	292.10
468			32436.16	446227.40	28169.08	18943.96	15901.35	9893.18	7500.76	4095.48	1952.89	542.86	850.49	451.77	490.70	286.30	318.65	530.07	398.41	756.17	919.77	1150.81	645.86	753.25	291.52	235.13	287.83	354.82	234.83	255.22	195.98	286.77	239.01	206.75	151.11	240.53	191.60	111.84	165.69	130.53	67.71	79.36	94.12	69.26	63.45	101.14	188.92	154.79	118.35
469			9026.37	281993.96	170394.29	62045.32	29681.53	26542.50	21792.52	18252.32	12119.08	4272.52	4162.80	7120.42	4968.87	3417.96	2958.19	3026.74	2775.24	3744.03	4411.64	5270.04	8699.75	7202.08	3577.55	3733.93	1800.04	3614.65	4579.15	1593.34	1195.40	1829.93	1404.46	896.93	705.11	1555.18	1713.04	1165.94	681.63	1147.63	3547.76	1273.21	505.87	1348.40	1138.04	1259.70	1435.59	1203.24	1476.36
470			74424.89	296622.00	38271.06	28466.49	25899.51	12923.01	5720.87	4064.26	2733.26	1896.11	2252.64	3175.30	1756.15	3087.33	5301.73	1853.99	761.15	464.20	612.69	654.56	738.93	691.54	503.53	1047.70	680.89	253.42	726.14	837.26	916.37	665.58	598.13	445.42	386.16	332.75	271.54	246.09	231.47	138.94	371.54	510.51	194.87	364.91	260.77	113.39	279.40	273.92	243.38
471			45479.97	134848.50	80248.28	139378.51	41987.07	16153.52	12387.11	9451.92	6794.73	2007.27	1308.49	830.83	1039.08	1318.16	441.58	666.00	1137.47	610.13	360.87	747.84	785.79	1004.44	651.85	317.49	296.29	306.28	185.89	190.10	128.24	222.65	179.80	76.79	169.93	103.53	118.14	179.46	62.27	192.52	89.76	92.03	72.74	66.64	108.54	100.10	103.08	80.50	67.04
472			72628.63	177425.92	98543.71	60649.55	62650.89	36369.41	18970.94	7030.13	9437.01	8655.53	10013.90	6614.07	2142.33	5818.43	8674.37	10779.56	12737.77	8001.83	3694.36	2669.06	2016.25	2074.20	1665.41	2663.64	4762.52	5110.28	5944.59	2860.57	1948.15	1050.19	1472.30	1003.73	959.16	1503.38	1307.29	1106.62	1241.74	1980.95	1294.18	1678.72	844.92	1337.70	1518.37	1080.29	1466.29	1535.76	1048.41
473			49790.24	227971.98	88776.71	39446.20	82276.42	56984.66	42720.85	14277.85	6594.46	4418.64	2686.24	2108.36	2253.94	1309.81	1038.42	1553.20	2476.88	2052.25	656.23	731.84	354.47	363.04	451.46	357.55	347.85	190.30	258.95	594.33	353.90	441.32	516.31	400.00	341.41	473.99	171.85	271.38	264.13	314.40	378.00	329.52	351.78	295.67	409.28	216.54	201.67	122.92	149.37
474			39119.89	116437.63	97046.80	65359.39	47148.93	13301.65	10256.09	7019.99	6771.22	2895.86	2004.11	1278.00	2507.16	1688.12	832.72	1006.07	1000.98	1018.91	497.00	541.32	467.63	442.90	582.96	580.90	371.62	362.67	438.43	248.52	530.49	462.48	357.97	351.05	213.74	398.34	338.59	161.76	131.01	132.93	99.30	305.95	455.76	399.30	172.73	290.48	242.85	132.13	173.86
475			65223.66	248236.46	71251.20	18217.11	21557.07	23744.70	7764.72	4517.34	5266.12	2125.46	1684.75	3181.71	2019.12	1511.38	405.55	625.26	644.95	409.96	601.79	534.50	386.63	633.27	1823.87	1114.73	187.04	256.54	323.87	310.30	297.49	182.62	283.32	311.46	202.22	220.04	250.25	261.82	356.15	280.55	216.30	128.57	130.88	156.91	267.69	258.48	126.12	69.74	93.13
476			92610.91	189680.04	15131.82	22892.99	25340.16	18121.83	20495.19	14765.19	5092.54	4966.59	2930.94	3101.78	2312.28	1485.02	1059.00	1008.49	1149.26	1253.05	897.57	760.37	1728.01	2101.11	1743.74	1815.61	345.86	151.01	191.53	255.83	730.24	151.53	559.84	523.44	744.30	843.20	537.04	247.39	436.44	375.31	88.07	46.44	214.09	248.23	338.11	275.95	120.97	67.42	142.84
477			60401.11	238702.25	124502.71	78772.42	122456.39	74494.99	30910.74	9658.78	4939.27	5424.37	3287.32	2790.24	1593.63	1160.32	796.35	659.36	910.16	906.84	789.88	824.38	531.82	781.84	672.60	753.87	1159.81	822.57	327.70	203.59	319.74	318.44	333.19	230.08	422.33	550.86	275.73	310.54	341.89	212.27	213.59	233.64	203.39	168.44	52.67	192.03	143.30	176.45	193.13
478			42299.48	236666.26	24781.10	21946.34	17390.07	14584.77	17434.57	18013.59	14552.45	7487.03	4768.39	2461.65	7199.22	4021.85	2822.45	1986.56	4513.15	3559.11	2279.50	1907.15	4327.69	4374.54	1480.70	880.30	553.06	571.35	2237.52	2637.75	1474.37	593.97	2367.34	5029.22	4618.55	2372.04	562.52	268.25	509.39	697.95	1469.07	1742.82	1867.29	402.78	700.03	711.04	447.96	244.94	444.21
479			20896.37	64349.47	18156.04	22247.52	15053.93	7283.85	3822.45	3698.57	1940.54	2119.91	1243.89	1065.62	1364.33	829.59	391.51	480.58	372.76	311.38	239.35	177.77	288.70	602.61	968.79	637.18	167.39	127.62	400.49	354.67	245.19	201.87	164.09	121.08	86.22	96.77	141.68	87.21	77.48	117.20	172.45	117.82	93.80	75.96	73.25	61.67	203.41	185.62	63.88
480			60120.52	263878.96	250856.78	108827.81	100565.04	60766.96	17275.25	21515.33	14495.50	8743.55	7966.86	572.93	1235.72	1645.07	1197.32	1637.96	1017.30	1516.73	1147.95	702.34	376.58	697.33	711.92	618.80	860.82	680.41	437.11	562.93	432.96	213.10	241.27	228.63	377.17	383.44	639.86	539.16	323.75	328.61	433.09	238.98	143.50	226.05	237.01	86.68	78.82	78.65	125.73
481			59397.21	528682.25	26887.26	38183.81	18254.79	12648.00	10028.79	4807.73	2306.16	3746.94	2151.23	2471.54	1389.21	1608.57	1106.28	593.14	764.64	936.12	1059.91	771.62	575.34	531.46	204.65	621.45	542.69	472.66	221.35	210.42	274.16	428.45	283.41	317.92	532.41	608.07	361.21	297.12	350.55	208.97	86.87	86.29	208.16	292.00	155.88	117.58	241.85	173.17	62.19
482			22594.34	282518.34	117663.25	80565.50	36504.52	20105.39	11511.86	9752.85	10675.33	2524.07	13317.77	11150.07	3423.09	2092.04	3711.40	3994.41	1927.14	5072.77	4521.12	3963.45	1494.14	2061.39	3207.89	1608.85	1024.00	1709.93	1334.08	1866.86	2783.38	2726.99	1432.12	749.10	1332.70	881.00	1956.65	1323.94	856.12	1085.32	592.55	389.89	1116.57	1320.54	1171.21	1136.10	437.45	782.27	558.01
483			42551.39	145780.98	124144.95	58765.76	41999.51	13352.43	12021.00	11151.09	6937.19	3292.30	2901.02	1866.49	1278.04	1026.12	960.70	889.24	300.06	646.35	733.69	1111.23	1016.61	1269.09	705.35	695.44	431.81	532.21	572.32	400.08	216.23	290.38	337.51	175.48	155.16	186.83	267.11	124.66	73.16	191.17	87.28	188.11	150.14	222.59	261.79	347.83	151.82	125.15	87.78
484			41138.16	668005.75	90108.94	56858.92	107788.71	107341.90	59712.42	8167.25	5537.78	3189.90	1025.21	1936.93	1122.53	2140.88	1325.72	1036.72	2705.12	1967.27	999.67	1039.02	1518.57	929.64	713.95	653.84	580.32	991.92	817.19	580.35	601.03	342.10	269.86	441.00	243.49	505.05	318.31	237.72	142.24	161.17	418.67	304.94	306.16	411.78	181.87	200.51	198.67	56.22	80.81
485			582274.93	7115992.00	330038.12	40602.51	64414.25	12877.54	22158.36	14130.01	28170.55	10779.85	9720.58	8676.46	10631.44	10252.34	4989.44	6990.21	15971.22	8412.92	4880.32	8560.33	12570.92	6189.93	7155.50	7510.28	6766.65	3554.91	6899.22	3921.05	4265.58	1928.46	1044.90	2796.63	5655.29	6964.95	3961.88	2814.37	2425.43	2124.79	2674.17	2895.66	4157.64	2424.88	2712.27	1454.86	2307.62	1384.59	1244.57
486			74354.53	795388.62	54823.71	53391.76	114125.74	15074.29	8232.39	8320.97	6391.03	2537.08	1109.09	1213.01	578.70	1021.23	899.16	959.95	1760.62	1712.15	1611.25	1149.43	519.48	490.72	191.89	520.45	523.12	519.94	405.58	184.71	307.04	230.01	711.20	300.07	328.41	355.15	129.11	312.77	528.10	244.94	224.21	365.01	266.46	127.86	128.53	181.29	335.82	244.26	231.64
487			8829.22	129546.96	37015.96	51867.71	77427.17	54541.67	13326.39	6153.09	13116.50	7420.80	3201.27	1684.52	1023.03	615.59	662.72	1160.25	603.35	501.76	353.87	870.64	1341.08	796.64	435.12	332.27	263.72	143.90	116.81	86.46	130.66	166.00	205.54	384.61	252.56	267.97	244.57	76.25	195.42	133.12	97.20	92.78	129.69	106.94	49.96	84.07	70.30	113.27	92.54
488			21779.24	1251800.12	96501.30	45065.96	35490.83	21975.08	12046.53	15746.83	8416.61	9459.94	3748.25	4743.60	4063.57	2022.34	4094.98	3645.00	3871.50	3887.51	2495.28	2821.84	2006.61	1939.02	2561.46	2084.78	1390.51	1312.19	3073.84	2001.60	1186.03	1228.78	1269.89	2333.13	1332.10	1103.25	1451.88	446.73	611.34	395.09	480.44	514.70	997.96	645.56	315.33	761.11	563.71	937.85	426.38
489			77608.00	279968.21	53607.17	79885.48	46300.47	14181.02	8754.51	7883.84	9864.80	3150.89	4249.06	2425.73	4310.82	5579.28	3608.99	3530.58	1658.18	1677.20	2226.55	779.46	2421.42	2623.62	2604.03	2264.06	1995.97	2830.23	2377.78	1271.33	947.42	892.05	381.33	851.73	966.99	605.36	495.87	984.87	509.96	413.12	453.01	739.72	724.85	915.18	824.76	248.40	514.54	738.04	549.74
490			224822.48	842729.62	72665.17	49078.81	14978.46	37849.32	22277.39	8034.28	4810.68	5320.53	2866.37	1855.05	1391.14	969.59	424.27	537.76	1573.78	931.05	940.81	703.91	852.37	636.53	585.35	621.58	552.40	254.04	772.45	526.19	286.36	573.09	304.16	435.33	412.06	303.35	506.25	353.74	392.98	548.40	320.45	229.02	227.87	236.05	182.29	123.65	180.31	142.35	127.49
491			63342.78	142713.82	43980.84	26000.16	28317.82	33354.98	5906.51	2614.61	4963.45	4216.24	4777.89	3491.26	1887.21	586.06	614.27	517.53	482.63	1061.01	728.47	1292.70	823.88	495.54	354.75	393.10	240.42	125.78	246.86	103.27	113.51	126.38	70.38	165.29	77.01	47.41	87.08	119.46	38.64	85.53	80.99	73.68	63.93	70.31	42.74	98.28	74.91	51.36	52.21
492			31945.72	1274102.75	63055.58	25234.96	50711.90	49745.58	38647.42	11841.60	11711.18	2398.71	2409.12	2901.02	1785.61	1624.38	1422.90	2214.31	822.71	1843.54	1100.54	568.31	1283.85	1318.98	982.20	757.27	854.66	1023.09	894.19	1515.23	1230.76	811.94	987.26	1089.36	736.31	612.83	594.51	449.48	294.40	640.85	1361.26	887.31	380.54	550.28	679.32	550.62	1029.31	961.04	724.62
493			3298.92	214446.87	41976.49	52823.41	31641.41	19618.65	15247.04	18175.26	7419.24	5159.20	2005.09	1930.57	1496.86	812.74	1765.76	1374.16	830.92	1257.04	1298.69	1037.91	687.26	428.73	1239.12	706.37	650.73	519.51	442.65	566.35	760.26	300.76	351.65	523.23	512.89	708.24	553.50	312.07	669.44	369.37	108.88	639.60	569.57	186.76	220.28	183.37	408.72	499.04	1139.12
494			208498.89	783914.81	33531.26	28111.58	18494.93	16373.28	13256.77	6816.91	3295.78	3715.55	8355.12	5296.83	2191.53	1655.24	2328.07	1845.71	1239.55	2406.05	822.61	938.95	1410.81	2968.93	1415.46	2022.01	2561.50	999.77	1252.58	2160.14	2790.35	1781.84	1411.61	1280.26	2273.24	2122.95	1481.04	917.37	662.03	1003.17	954.21	564.16	677.41	1203.20	408.92	179.27	464.89	346.52	309.23
495			53178.05	534965.06	49627.61	36920.34	26235.12	25886.77	11005.30	10095.27	3764.46	3466.59	4975.64	5700.47	1574.41	1994.47	836.53	1215.82	1898.73	1536.01	2119.89	1324.33	1935.87	1052.37	1735.17	1741.70	2124.95	619.61	926.43	1808.47	661.43	1370.88	2083.30	1532.62	709.67	821.36	512.33	841.36	1155.41	1127.43	395.79	368.81	938.78	1398.78	806.27	380.31	403.77	1129.48	921.14
496			22860.50	842897.43	58368.73	22004.54	40966.11	25374.14	14900.41	17768.72	9913.40	5409.11	3337.98	2357.40	2652.30	1690.87	1427.35	696.77	1380.86	1605.54	1229.46	1823.61	2318.33	650.27	885.86	524.79	1924.79	1087.42	2138.18	2458.58	1192.63	679.66	820.69	1068.43	1053.00	1167.22	930.06	572.45	425.20	494.79	253.53	428.98	358.56	240.92	471.80	255.67	345.26	452.61	267.85
497			57679.75	234018.60	43926.08	42742.72	21891.87	44242.05	17513.25	5807.47	7716.98	5093.85	4690.76	11249.77	9981.36	3725.70	2817.07	1950.79	3614.66	3375.07	2907.14	2610.49	1359.24	1992.02	1129.83	2755.54	2212.91	911.89	748.95	697.38	714.68	342.58	573.52	867.94	764.47	279.70	431.61	603.30	678.29	561.62	682.32	837.25	701.67	721.39	372.23	359.19	522.93	632.72	694.01
498			14601.96	318281.28	76349.76	39637.41	29777.87	35300.59	12822.68	10838.41	4595.97	4183.81	3236.05	1337.08	1343.84	1489.64	2448.71	2537.15	1983.14	1242.55	773.34	1461.88	827.12	641.80	1192.65	1220.79	1109.97	1292.08	1246.42	682.76	642.51	306.28	672.75	625.69	721.66	276.75	169.63	645.71	986.04	647.16	173.65	436.62	626.91	469.28	313.17	671.44	649.25	293.39	368.46
499			155107.67	397200.31	110874.82	86502.28	68398.00	34429.71	15926.45	10333.58	5902.25	3544.20	4134.10	3729.41	2641.65	2800.85	2762.00	1030.56	1057.61	1315.67	1743.06	1597.94	1356.81	881.91	1427.04	1552.74	816.77	930.82	760.72	592.19	956.55	675.57	476.41	757.62	814.99	605.71	246.90	602.10	719.83	876.60	685.78	927.83	588.39	283.10	240.21	628.48	870.08	450.04	247.93
500			112449.09	238418.53	84658.52	162669.59	105780.20	50361.75	21107.97	11354.81	3649.27	5515.58	1987.89	928.00	606.41	738.19	1669.83	1432.51	942.67	570.27	406.66	398.34	778.40	1222.63	1409.99	686.52	317.53	377.24	315.71	312.84	197.55	193.11	370.81	619.61	271.86	151.78	192.01	125.36	251.16	258.55	121.41	227.87	199.14	124.26	157.31	98.46	85.67	86.27	81.87
501			26519.54	110236.03	73056.39	62574.63	29464.42	34245.50	25209.84	20728.11	11864.73	5460.07	6977.59	5372.36	4335.08	3330.06	1691.03	1408.10	2160.30	1188.06	2690.83	2374.04	1602.95	1608.69	625.90	1885.31	1673.88	1289.61	735.78	564.99	747.93	1672.83	1701.00	880.56	1444.42	1974.75	1406.	656.59	476.47	353.93	461.40	621.67	950.78	808.58	574.89	317.89	257.11	333.08	435.31
502			57387.58	288946.81	150911.81	69937.76	20031.93	20976.81	12541.63	9572.93	7714.40	3006.32	1635.67	476.27	1357.72	1052.51	498.51	865.81	881.99	426.20	635.07	671.93	626.11	624.02	457.24	371.86	227.54	294.73	623.50	426.49	212.38	132.89	214.49	143.19	389.94	416.48	278.15	178.40	191.57	132.44	126.58	157.12	173.08	224.41	81.05	61.46	129.78	127.79	145.83
503			120738.21	540806.93	98462.82	70155.83	40144.26	27102.39	17911.05	12321.55	10089.95	6018.36	3968.42	2355.70	2829.12	3001.04	1135.89	1306.42	2912.86	2489.82	2340.19	1234.04	2149.98	2528.45	1589.70	431.81	958.00	1381.77	671.09	660.74	1064.25	956.15	750.51	387.19	1231.17	625.90	352.61	952.43	584.01	323.74	571.65	1055.09	969.64	804.60	721.75	604.48	252.47	295.16	475.81
504			62864.05	147331.53	90189.64	58212.49	26813.90	8694.85	26176.83	13435.65	4249.45	2328.53	1106.19	969.25	951.16	1325.59	806.68	639.49	841.37	732.82	290.30	460.22	462.84	325.67	178.89	143.93	246.31	516.14	420.41	139.01	150.87	204.99	147.07	100.36	66.99	79.12	75.00	129.09	190.57	77.43	78.89	88.63	121.65	187.75	89.46	78.01	96.67	116.38	98.45
505			57001.85	449227.15	96444.00	44817.51	18208.59	16998.10	11151.70	10614.72	7931.20	7256.19	1910.57	762.22	1563.94	748.22	653.44	1155.69	2127.67	1964.78	878.48	1174.25	315.54	448.47	325.07	322.16	826.36	720.39	485.36	272.71	496.05	427.60	582.16	591.44	431.09	289.50	321.30	408.89	234.27	358.66	423.88	695.14	280.19	234.81	172.03	228.22	551.86	492.08	366.06
506			7847.05	29170.04	23057.83	18285.41	17515.99	25157.39	13951.79	6310.56	4102.29	4963.52	3708.10	3067.43	1421.52	774.82	541.67	409.05	666.36	456.90	366.48	414.84	474.17	731.36	1112.97	365.88	146.14	213.55	158.97	84.60	107.77	145.96	111.89	65.53	101.68	121.77	173.85	56.37	71.55	79.30	45.10	50.54	107.26	129.61	94.88	76.82	126.31	149.22	98.31
507			20172.48	149710.53	68760.30	39232.87	11259.92	16465.66	18168.60	7721.48	5890.41	2322.40	3657.71	2739.72	2870.78	1224.68	2253.49	977.34	709.21	415.50	855.87	435.29	363.84	471.21	966.92	1011.58	338.72	1121.87	587.62	473.58	299.59	355.97	294.30	344.13	359.46	308.58	221.13	452.20	217.74	173.82	167.53	245.27	170.05	189.37	467.27	414.83	192.53	190.01	272.84
508			91719.41	340180.25	128783.87	94140.23	66473.28	36884.46	16357.22	12346.82	9226.45	4410.15	3739.79	3120.18	2794.13	2276.40	1492.90	1263.16	939.66	423.16	530.98	658.58	676.50	1300.49	741.83	175.23	272.66	128.02	184.04	173.08	268.18	314.62	394.40	472.09	239.56	176.38	177.42	285.84	555.41	569.78	341.42	144.29	135.52	148.16	301.48	195.36	235.25	216.90	162.49
509			102859.42	378557.75	42223.49	39345.14	49595.54	27837.16	13122.43	2566.80	6016.02	7472.83	3839.71	1243.16	1959.34	2152.24	802.72	1711.42	1120.00	1133.93	2676.47	2503.54	464.48	1129.14	1145.96	516.51	569.75	642.71	1592.67	1079.25	829.12	871.13	268.28	895.42	409.37	325.98	732.37	181.48	264.16	367.95	171.72	281.70	430.42	499.14	421.27	495.45	316.36	125.76	168.72
510			7124.51	101838.11	15227.87	22436.68	19767.50	11644.92	12370.48	4201.82	5110.69	3096.49	4164.38	2630.00	1080.76	1561.32	642.37	865.87	1307.89	710.78	789.03	1083.52	549.39	697.17	794.83	338.99	517.85	358.83	229.40	316.35	188.93	322.31	727.65	818.64	320.46	425.83	279.82	201.75	500.54	168.77	260.92	267.05	302.90	163.07	215.72	117.72	160.51	107.52	195.55
511			38732.42	1429072.50	67886.17	134563.39	49962.15	45991.67	15219.06	23462.97	13962.99	10571.79	9006.81	7496.96	5074.11	7310.91	5984.33	9099.17	4778.64	3156.31	2377.03	5363.47	4072.33	5046.08	3394.18	3618.79	4428.19	1495.47	2355.40	2776.15	1463.55	4077.87	3365.02	1999.66	5381.21	6172.21	3490.51	3819.66	2487.33	2566.64	2605.43	4359.61	4136.37	1772.63	1685.50	2081.17	3403.03	3345.64	1142.50
512			48886.01	130279.07	47118.80	31526.79	21705.59	17217.61	14646.82	4257.77	3034.79	1203.70	1024.42	511.15	430.74	658.45	496.76	444.42	380.80	696.56	485.02	598.67	1132.61	647.34	400.75	592.45	456.51	333.12	298.82	350.23	277.09	261.15	234.22	255.75	248.17	143.85	206.51	369.37	221.79	68.14	59.36	74.41	94.34	159.95	171.99	102.69	150.68	204.40	169.75
513			41192.68	907601.00	346381.40	134171.82	32948.94	26582.21	14132.12	4959.33	5418.47	6844.91	4764.14	3260.81	2155.60	5308.11	6342.40	2051.77	1637.66	2989.63	1905.81	1346.02	4062.51	3338.68	774.96	372.29	2834.14	3926.54	2055.92	1441.60	1042.03	2269.83	1618.51	1423.44	3166.62	3182.68	1916.79	375.01	490.34	527.02	832.87	1411.21	913.09	551.98	1163.61	963.73	843.36	543.28	245.10
514			28502.15	299678.50	18476.30	15900.96	19408.43	18651.32	9712.11	9128.61	10529.87	9476.31	4833.64	3746.51	1230.01	890.43	1099.43	4370.82	1047.40	1528.39	1038.89	1117.77	2164.80	1354.16	4605.86	1593.48	1962.14	501.34	260.05	929.77	1166.33	604.15	626.06	872.81	530.84	438.99	492.56	311.94	884.81	519.56	264.73	221.02	873.76	804.74	369.34	227.73	733.34	589.21	294.56
515			54632.41	201481.50	70993.21	29492.23	39071.46	21818.38	7260.83	4394.80	4886.51	2902.23	2710.24	3466.63	3291.66	3188.00	3260.02	1881.92	1362.48	1070.31	927.26	1053.30	1380.11	1241.80	777.49	487.27	783.48	453.73	884.08	636.87	348.58	748.33	398.54	347.21	409.23	588.29	552.91	606.87	583.96	738.20	367.11	338.54	314.39	389.14	390.23	315.98	308.11	247.11	440.45
516			72666.45	247842.17	297506.34	145891.18	43934.69	46129.81	23798.94	12525.48	8056.97	6595.90	3135.75	1824.41	874.59	585.39	689.28	669.81	390.47	1978.50	2634.50	2054.41	1063.67	624.56	753.11	399.18	375.35	374.35	299.42	278.28	166.95	571.87	515.95	552.70	461.44	125.11	180.14	282.60	199.00	94.18	133.97	67.36	151.32	258.22	379.10	225.33	165.40	173.54	48.49
517			32009.11	367914.56	60613.30	46939.23	28536.72	15520.65	18624.92	19013.58	15401.76	2419.04	3751.45	1119.68	1301.14	1795.51	872.25	938.17	1164.38	1256.17	1065.34	1421.66	1086.68	882.28	550.13	368.79	719.11	324.91	452.95	751.62	815.72	1786.03	2473.29	927.11	590.11	420.29	585.57	315.15	240.61	246.08	573.47	403.33	515.67	275.43	373.35	386.78	318.81	443.11	199.29
518			48582.51	420741.53	112082.39	41330.53	44698.54	28318.56	20344.94	10356.77	8744.64	4550.11	4191.08	1935.02	1566.90	1073.20	1326.97	1234.14	730.43	705.64	862.56	520.86	377.80	455.34	420.67	399.50	740.70	235.50	169.74	532.94	189.36	274.38	159.18	193.90	339.75	152.97	237.06	706.20	435.93	247.55	142.23	106.58	90.60	116.12	287.07	306.26	153.53	144.70	203.36
519			68791.82	171589.50	137806.04	100319.46	55231.80	49206.66	31693.40	8731.73	12722.27	10046.24	4836.18	2930.19	1798.29	990.03	1990.54	963.04	901.58	826.34	637.26	1107.47	1901.15	1263.13	940.43	802.56	481.28	538.08	436.21	308.01	264.57	465.75	424.88	228.49	159.75	673.45	526.50	476.16	367.10	443.53	707.90	441.20	199.26	211.25	100.90	202.58	178.47	72.16	106.15
520			56369.59	317321.68	255526.23	173730.82	184951.68	85017.60	36727.88	18866.13	9849.44	4149.03	3166.50	2896.33	2188.15	2356.94	2398.30	1795.52	2354.63	2124.69	2540.88	2812.74	1786.64	1113.15	1312.16	1492.76	889.21	1471.23	1730.20	1813.85	1301.10	656.83	1218.83	513.96	392.96	971.84	923.63	731.72	1131.73	922.07	538.36	708.92	254.92	309.40	371.76	299.24	281.82	533.68	872.19
521			37800.35	456574.21	89016.97	46045.53	29309.71	34005.65	20930.04	8746.66	7683.19	7115.90	3872.88	3576.33	4631.40	3983.20	2515.30	1762.15	2306.76	2784.64	2598.27	2712.27	1575.92	1342.82	1781.55	2155.95	1673.83	1611.25	2505.66	1340.85	1033.01	442.62	368.00	475.51	330.39	591.52	748.50	1048.92	1156.76	604.24	727.64	390.96	422.55	530.13	236.92	126.56	242.42	255.26	322.02
522			54028.97	251110.93	62397.43	44721.65	26421.78	31149.10	8506.96	3355.65	3626.06	5589.99	2609.54	2438.50	1368.22	1301.80	1101.94	793.58	1066.28	1121.54	1585.22	1871.50	1725.29	2173.96	1235.81	587.78	664.58	598.11	625.09	382.93	804.25	746.88	315.25	817.98	915.82	871.90	489.86	445.33	680.98	525.91	589.45	340.88	242.20	567.33	700.79	460.39	290.01	402.73	399.29
523			62825.18	266518.25	80373.33	47171.66	33856.68	11303.32	23881.27	13069.28	7057.75	3537.06	2253.11	1348.49	879.02	986.24	648.03	1375.52	2152.90	1416.36	908.13	1466.17	807.18	660.49	542.90	718.59	673.31	446.50	353.08	526.89	329.37	301.38	563.64	346.43	178.46	211.22	169.62	290.49	286.45	249.78	428.58	365.75	125.80	148.89	285.98	231.07	285.16	270.96	240.48
524			19074.23	43274.72	87222.03	15988.25	10545.11	24541.38	30940.53	10768.58	10588.78	3704.90	2421.22	2285.06	2918.07	1809.38	1016.71	1255.91	1486.80	1261.85	650.95	769.87	626.08	592.87	1486.23	1358.87	552.05	183.38	93.03	117.27	228.08	263.56	73.72	158.26	139.32	234.65	442.61	321.08	134.57	108.44	319.86	225.97	169.52	158.29	111.84	85.40	207.35	142.67	168.04
525			116621.22	1092419.62	185851.26	46607.34	37990.60	35420.31	11060.46	3231.07	7257.01	7082.13	3427.11	2265.82	1080.96	1202.27	1162.41	1712.01	2169.60	2270.90	1685.60	1552.49	517.85	619.03	215.81	711.96	623.08	656.46	720.99	640.19	611.74	451.03	470.11	466.02	423.82	247.69	252.48	459.22	257.43	333.48	446.72	310.92	385.80	282.09	190.61	453.94	331.30	292.00	359.66
526			28253.79	69859.56	58691.09	30301.17	18993.85	14441.34	7396.57	3539.60	4377.73	2626.37	1049.80	1579.69	1508.35	768.40	665.65	455.61	648.46	856.61	968.58	720.18	499.47	658.31	355.86	391.83	481.27	379.34	346.45	483.16	351.96	211.51	157.50	377.67	457.61	403.76	381.25	564.40	306.99	223.28	176.31	281.86	284.81	128.42	191.61	246.53	158.80	131.88	79.96
527			292450.78	1066324.00	37244.24	15141.43	9279.07	11739.88	7794.20	7548.93	6003.18	4044.20	6598.35	9595.29	4213.35	5422.74	2359.93	2714.03	1499.82	1983.72	1325.65	999.10	2176.82	877.31	2615.33	1876.47	410.03	625.90	1587.85	1495.27	1426.71	810.75	1462.46	966.93	711.92	538.15	1420.63	1158.41	1334.98	1361.81	423.38	733.12	1126.51	1152.51	522.13	454.27	654.31	677.05	832.61
528			98781.89	459853.00	76991.06	46986.25	26642.77	31454.12	45412.44	18723.05	9295.70	10434.95	7195.47	7583.89	1941.26	6024.76	5488.25	6595.39	5116.61	10208.86	4171.74	1520.32	2044.95	3454.43	3083.72	3216.25	2734.44	2197.01	1628.02	2309.02	2573.55	3053.74	2701.61	2320.10	2585.76	2104.61	823.47	554.49	327.01	1285.71	1429.65	1783.83	1994.93	2553.24	1671.58	675.31	990.41	1829.34	1788.68
529			8506.86	38558.78	33555.67	18483.30	14536.56	10719.22	6820.65	5173.46	4102.51	3704.79	2126.41	482.67	845.59	939.98	807.87	740.34	736.51	1020.39	726.50	953.00	1050.76	328.08	565.07	490.00	458.60	297.76	290.49	213.11	216.85	206.76	233.09	292.08	162.57	204.27	205.87	112.18	43.58	166.03	188.22	80.64	190.38	388.04	109.81	124.47	90.82	104.08	203.68
530			100627.89	603123.75	168245.59	39363.32	62486.37	64064.80	43759.61	27422.67	14010.24	5206.40	3336.07	2309.85	1403.40	2693.09	6140.52	5067.62	5915.61	1688.84	2641.57	3113.55	1367.45	1933.22	2794.01	1670.45	3264.37	2002.56	2306.38	2084.08	2626.93	1209.29	1646.66	1150.07	1037.03	638.93	509.65	581.29	464.02	511.90	556.54	889.78	671.75	460.18	490.99	1112.29	1193.29	435.20	576.98
531			28498.63	212416.85	162667.37	52841.85	22501.91	21719.77	3578.25	2361.94	4021.62	6793.82	3964.13	1801.01	1048.97	2290.06	2447.70	1403.02	2045.17	706.52	634.42	678.62	956.10	1246.11	1053.89	1694.39	887.28	779.90	883.86	1125.53	522.25	734.13	1483.02	433.06	919.12	861.29	438.38	582.91	683.23	351.16	332.35	462.58	338.00	322.09	334.85	248.82	322.04	623.39	592.67
532			31803.04	101339.92	69026.33	66681.60	42219.92	17290.16	20217.50	19618.01	7937.40	3232.00	2708.82	2109.55	1082.52	540.34	602.68	263.24	345.27	347.45	838.28	432.24	409.82	599.94	498.90	415.60	364.80	144.92	287.78	407.48	252.72	262.45	180.80	87.46	297.41	331.74	388.45	188.66	318.63	225.10	179.97	151.12	138.55	275.24	252.64	127.95	123.31	54.47	118.41
533			35673.67	92119.33	80122.81	114046.65	40761.87	20746.81	38707.77	10491.74	5067.00	4022.49	1018.93	1730.90	1376.60	763.24	794.29	591.66	1038.41	1319.39	1192.84	469.19	449.17	540.37	370.07	267.27	229.28	237.52	281.55	165.50	165.28	117.14	319.22	356.75	220.89	271.60	283.83	435.39	372.86	273.43	141.66	137.43	112.37	153.96	148.81	75.13	106.84	55.40	85.94
534			17883.06	99510.39	112027.85	33458.82	24629.85	29334.31	27325.16	17520.08	8577.74	7032.87	1199.26	799.47	497.87	659.81	591.38	421.55	458.62	175.10	538.87	706.21	234.30	206.64	223.03	181.96	233.13	152.67	135.94	147.01	91.52	119.48	187.71	154.25	104.02	105.23	121.44	116.13	191.52	135.27	128.08	78.04	94.78	85.14	39.47	49.07	58.35	59.55	42.12
535			13414.45	83038.55	60050.22	91821.06	66318.02	35741.72	27399.41	15032.29	7083.63	5382.70	3796.86	1083.94	912.06	675.47	1143.96	1505.88	1145.29	1075.02	957.20	359.18	224.93	378.17	473.22	348.56	588.60	894.48	543.09	409.30	460.71	250.97	134.54	209.24	297.43	205.66	314.17	184.73	75.94	160.72	122.49	85.09	108.07	124.12	148.90	78.19	77.42	117.69	88.57
536			24172.39	140988.18	15699.51	11080.86	8166.64	6632.53	10248.39	4167.23	5366.10	3932.87	1572.49	795.97	1218.44	834.45	1220.06	995.23	396.19	397.74	455.30	432.24	378.64	230.54	646.66	300.77	192.50	400.54	304.53	138.47	183.42	158.47	141.22	335.35	423.49	375.33	227.81	117.13	326.27	338.05	180.47	126.86	263.70	278.63	167.77	166.28	167.87	195.55	115.29
537			74892.60	197009.93	64462.30	108043.77	19024.86	17985.50	8824.70	12370.16	14378.27	8641.37	2796.01	406.10	638.63	624.35	958.25	645.54	460.71	987.83	1009.91	757.63	430.11	163.98	435.28	240.33	241.43	429.19	322.40	407.54	175.80	306.95	270.30	156.78	211.47	225.18	198.60	273.09	400.25	354.79	352.90	179.94	254.82	148.93	74.16	104.71	124.87	131.56	118.38
538			89214.09	767312.56	119674.86	67813.03	63263.39	45631.43	18086.41	8501.52	4697.61	4772.54	7993.79	6837.29	15663.21	7543.70	5395.52	3075.13	2121.07	1580.99	2022.14	2997.67	1779.46	2938.06	5008.38	4502.40	2343.86	2007.00	1563.58	1278.69	1858.66	965.60	525.38	480.42	1391.30	1445.91	522.13	991.13	1237.51	729.72	646.33	704.95	609.69	1211.08	1229.81	2107.78	1639.35	1208.91	480.16
539			102808.14	337175.18	549928.62	199591.81	136337.82	171554.56	38068.96	30443.68	14996.13	7007.71	2527.70	2805.00	2036.51	1255.24	682.08	752.06	872.78	1522.86	702.88	475.33	348.48	382.72	315.36	354.70	212.81	212.10	223.54	354.72	239.26	192.25	127.91	209.86	117.20	94.99	121.25	68.30	111.03	139.91	102.27	109.78	148.86	107.74	109.22	117.08	149.51	134.09	156.13
540			79993.21	330911.62	82356.60	40245.22	36022.29	27867.38	19347.15	9946.92	14615.48	6418.18	4609.41	2091.70	1217.30	732.33	491.18	1033.78	1232.80	834.47	1411.40	666.64	916.75	1700.32	1994.92	1010.55	1420.65	1039.32	490.63	362.99	639.88	379.27	142.41	173.94	334.15	493.87	177.66	419.49	607.45	392.16	596.59	610.34	270.30	177.21	236.10	265.55	420.76	325.83	313.57
541			64333.76	335452.87	37456.23	77454.27	45128.64	36555.28	41439.81	32036.72	8416.56	6044.57	4471.81	2579.23	2345.96	5594.11	3270.40	3086.33	2883.75	5334.27	3059.17	1953.57	2192.64	1732.96	1752.51	1035.58	617.97	2860.36	2138.66	994.41	546.61	856.91	821.21	1597.42	1907.34	418.62	520.47	1187.21	2501.81	992.95	2221.86	1707.13	538.51	533.55	570.23	640.86	703.69	417.92	704.26
542			32978.71	255630.56	71905.73	42727.22	21099.11	30270.10	9653.64	15755.10	6776.16	6892.55	3864.96	3380.59	2597.52	1921.90	1339.58	1665.17	2857.47	511.54	2587.01	4499.40	1557.64	3194.08	3993.43	891.77	543.17	623.79	743.53	974.62	749.06	357.08	680.82	757.45	693.09	1597.06	594.27	441.74	505.16	644.00	1433.51	863.31	610.04	475.87	214.30	216.73	395.01	280.33	459.15
543			39205.52	301990.84	92648.40	80429.60	38751.68	16178.27	5506.64	5298.53	5276.44	4171.60	3594.61	2222.79	4894.53	1980.01	1886.42	1448.16	1764.86	604.39	900.39	1679.53	1152.07	866.92	1204.95	710.13	395.50	982.59	385.07	1208.18	2118.40	304.73	451.62	613.61	503.38	400.08	474.31	842.01	898.72	595.27	170.67	496.88	430.51	322.56	487.08	536.23	550.94	366.47	456.51
544			20578.88	132644.42	90623.75	82585.08	21487.35	51625.53	52583.60	29459.21	8623.99	3587.57	2568.77	2763.53	849.17	807.05	845.94	741.93	1335.10	1321.77	1256.85	1628.46	939.21	398.05	470.49	579.83	330.04	973.50	792.77	440.17	373.55	190.86	301.34	341.67	317.38	188.79	192.37	126.80	108.16	225.08	124.18	173.62	477.00	589.34	423.23	226.81	208.69	114.90	83.50
545			188204.28	361067.56	103579.75	144148.51	44223.19	22979.03	17792.88	14308.51	4602.17	3348.43	1790.23	1814.89	1582.29	1325.04	1285.71	840.32	427.26	985.78	501.40	813.17	352.59	402.29	614.00	663.95	645.59	528.40	494.77	274.51	629.12	324.72	373.75	290.54	310.85	194.88	221.32	321.85	133.27	232.11	260.20	385.12	305.56	298.51	172.33	159.73	191.63	256.56	189.59
546			67851.14	238100.62	71566.90	75609.63	41330.00	86020.77	46436.26	15743.42	14900.15	14080.65	3787.78	2875.65	3240.39	1906.41	2501.77	2248.19	2390.89	3447.28	1477.79	1126.85	1405.65	1451.97	882.08	640.39	471.34	837.69	529.42	548.66	674.91	1193.60	904.25	594.21	572.54	355.56	1168.69	1329.42	974.39	1005.93	466.92	265.22	312.98	475.70	763.84	479.61	692.01	457.99	548.42
547			29686.81	249134.48	88535.07	89069.97	71380.28	39681.46	9706.42	7614.61	5583.38	4003.59	3473.63	2262.14	2133.74	2665.90	1955.66	3544.74	3189.96	2606.79	1539.21	1304.85	1680.15	1125.77	1819.00	1555.23	1350.67	1585.27	738.72	470.65	754.56	731.25	743.48	805.83	495.83	771.31	477.03	522.62	280.94	497.22	393.97	236.18	351.87	250.16	305.35	278.82	548.85	690.98	240.58
548			334418.71	3030895.75	188917.92	74889.89	59115.69	16720.70	14996.80	16812.93	5297.77	1518.06	4272.87	2465.30	3717.63	4796.08	2354.76	1410.27	2134.52	1673.79	1890.86	1254.87	1154.64	3541.39	2718.64	2122.86	1467.36	1439.52	1239.38	1455.96	1199.68	1673.67	994.29	901.23	859.65	1155.98	1522.27	2259.96	940.10	665.54	604.54	1247.45	1911.73	1049.69	1882.51	957.46	949.44	258.99	710.03
549			30379.77	307537.06	172294.70	139424.43	42037.75	38996.41	31351.36	15754.51	18212.31	5877.63	6423.40	5235.25	1852.71	1840.63	2615.02	1793.63	2965.00	1865.59	3013.04	1624.88	1763.31	1517.19	1472.03	2855.56	1989.19	310.35	545.38	1011.66	999.80	1160.67	851.18	1086.26	1209.30	974.62	810.01	904.84	656.57	1032.92	882.12	461.94	1154.30	1396.45	650.85	542.01	517.90	543.07	383.50
550			53472.04	189203.37	134379.70	58171.99	21402.09	9536.91	10184.94	8710.75	11525.65	3584.14	2751.10	2160.67	839.65	1073.05	754.85	1236.30	609.76	295.19	539.04	1057.90	777.81	1182.26	606.35	206.10	222.96	673.16	343.75	379.05	256.54	164.39	246.71	178.96	340.14	241.59	213.73	201.78	184.98	230.60	241.12	235.60	192.03	117.05	71.22	69.53	122.35	136.42	107.14
551			82235.70	171903.40	109703.39	80080.87	98075.03	61673.69	21671.61	15671.49	7295.40	3907.05	2144.83	1366.24	1459.56	1376.10	1557.07	1561.46	1490.12	1045.72	722.47	791.96	1701.42	503.70	466.69	181.90	575.53	596.39	236.60	305.94	221.86	599.16	1081.97	489.68	353.42	380.12	521.69	523.12	227.53	608.85	264.76	379.80	386.98	382.60	157.85	49.05	113.41	178.87	194.90
552			140652.75	325264.46	256275.42	68592.47	76500.71	50696.64	24001.16	15145.46	15131.74	7275.12	5655.18	3460.83	2384.21	3406.13	3316.36	2463.26	1457.30	1334.01	1245.81	1009.73	1417.27	1600.48	954.92	383.90	205.56	329.20	743.66	620.43	743.61	547.95	477.76	557.84	417.18	663.42	1025.66	576.54	140.13	250.26	211.05	183.77	244.99	227.38	135.76	283.63	214.54	294.41	363.51
553			118930.39	2073275.37	82602.67	17415.80	28461.47	54448.00	15148.43	12867.45	14498.98	6252.63	4293.50	2346.62	4967.68	3031.21	4038.48	2322.28	3020.90	3184.40	2382.03	3089.97	3157.57	4845.13	2890.42	1119.57	1479.88	937.44	711.62	932.65	676.55	701.59	1080.64	534.76	1455.24	1644.78	481.34	1098.49	613.02	584.34	1021.89	741.87	375.41	998.54	878.12	425.94	214.49	634.69	195.89
554			140415.09	823491.18	67114.07	57903.98	77062.59	53974.75	38972.62	16652.27	7255.60	5299.81	4972.64	8326.86	5370.87	1714.14	870.72	1163.92	1753.08	2181.97	569.75	705.80	615.35	1227.39	314.57	895.67	1363.22	842.31	983.34	1047.33	457.73	475.87	1759.07	1208.41	733.41	527.67	108.42	118.59	749.74	587.89	296.75	555.67	835.71	661.12	376.65	450.43	270.04	211.13	156.96
555			38065.60	209009.73	53899.04	25962.56	29398.56	29994.04	22990.44	4166.65	13349.27	12987.94	8930.98	2900.82	2275.08	906.17	1255.93	581.78	1147.52	1494.06	1911.59	1584.72	1043.78	637.34	344.50	672.92	695.61	1102.86	772.75	552.00	428.86	333.48	410.01	326.53	314.69	265.15	311.37	159.43	174.11	313.17	389.47	574.21	398.64	300.60	111.28	238.20	334.89	201.44	200.50
556			136275.62	768596.25	27063.47	72633.69	49235.31	25637.11	13645.81	9600.89	2328.40	3155.74	1214.61	1894.91	1421.78	2402.86	2158.68	1181.90	982.47	732.06	848.47	424.41	455.08	466.14	1007.68	391.12	136.15	225.09	316.66	812.91	207.89	376.65	249.08	182.24	112.11	208.05	84.13	157.48	162.44	133.50	205.60	86.68	122.05	70.18	88.00	64.96	81.29	78.61	91.60
557			46264.66	187128.93	70099.19	43054.87	30178.75	11423.37	12285.46	5520.27	15455.78	7626.21	1100.13	2349.96	1460.69	1473.67	1190.34	787.15	1310.41	1006.40	1905.13	1611.65	860.00	810.46	738.50	394.76	402.33	887.01	271.53	940.16	466.90	515.21	146.66	385.76	794.52	378.22	313.36	398.88	314.73	287.49	639.84	730.17	515.07	485.02	463.33	697.49	793.27	509.27	663.47
558			20360.62	914089.87	44739.14	37393.91	60860.38	30866.02	10954.66	14552.54	14195.83	7361.25	3629.12	4381.03	10185.65	5606.20	6107.42	6257.16	8681.37	7053.53	3102.85	1441.59	3503.00	3929.28	4927.77	3257.24	3672.85	6455.13	4724.17	3842.17	3307.12	2557.34	1206.86	2265.85	3935.45	2035.49	3344.90	1750.41	1634.94	1518.62	1904.00	2709.87	2160.88	821.18	719.63	1061.75	1309.43	1119.71	1008.36
559			11819.61	83591.89	59955.58	27411.23	31684.23	28524.58	14832.99	10076.59	6968.50	5091.41	3212.98	1916.14	2065.36	1621.59	1869.37	1099.52	1008.39	448.38	618.87	565.18	1262.16	968.40	873.40	885.95	970.74	745.13	331.84	526.81	673.53	397.94	297.13	230.47	190.78	292.12	395.75	287.26	368.29	214.59	118.46	161.81	284.99	164.31	123.53	174.14	262.73	336.55	227.89
560			35995.44	189742.20	24212.65	15230.04	30129.27	21186.74	7438.09	4960.57	1470.15	2220.29	713.85	831.34	856.55	1575.02	803.81	389.39	470.87	773.56	745.48	549.86	353.61	385.43	288.83	256.12	345.91	215.40	555.83	620.05	156.40	450.24	374.60	190.10	268.84	316.52	203.40	172.23	164.62	110.83	94.60	60.07	164.15	144.73	67.35	91.66	135.51	68.58	153.81
561			44762.37	159409.75	56906.78	39566.53	59373.48	28117.75	17451.04	8193.21	2093.91	2909.44	2085.40	1072.80	682.32	1141.71	962.24	604.70	1174.43	1456.12	902.66	743.05	903.16	1160.47	1055.74	408.70	324.86	705.27	557.32	169.09	893.99	1498.09	917.72	1628.23	754.17	453.95	206.17	512.72	682.42	269.94	192.21	123.35	83.31	170.23	113.01	146.22	109.50	179.95	269.13
562			88526.22	225606.48	99634.39	31634.71	47804.09	22658.89	11943.71	8750.32	4159.68	6168.76	4171.28	3018.59	2030.70	2062.39	3446.96	2590.22	2389.04	2317.32	876.42	366.40	641.40	220.05	993.98	613.39	357.36	413.59	399.64	200.05	546.72	1015.62	773.91	1482.95	735.80	497.36	776.61	581.94	228.21	159.65	262.46	551.18	527.63	329.51	352.77	265.46	141.43	233.69	171.52
563			41556.61	241267.40	184079.96	159246.84	116895.92	54557.42	12241.76	20610.02	12011.02	4009.01	2066.04	1779.50	1789.18	1451.32	1163.96	311.22	505.53	301.33	531.87	980.80	661.54	952.84	1252.87	460.23	253.17	243.91	267.75	118.39	142.16	147.82	258.69	240.24	192.62	178.15	245.59	269.65	378.98	238.02	132.26	84.71	112.41	167.08	81.40	53.79	60.31	39.05	75.13
564			449180.06	9862954.00	229727.89	25575.73	27183.75	19539.96	18470.87	36108.41	23328.19	12490.37	47253.63	15802.41	17867.03	16302.15	7883.68	9344.76	9467.53	12337.53	13824.13	10077.35	21166.09	10078.22	7038.20	8235.95	11528.13	14316.65	24768.78	16115.84	7934.12	3597.22	4286.24	3570.85	8402.63	6473.53	2941.76	7072.90	7561.29	4739.03	4928.07	6358.53	5056.10	3244.58	5822.41	5183.54	6724.08	2545.63	3514.77
565			77778.03	341621.56	19585.81	32127.65	42496.06	35336.05	12100.10	23862.41	13979.74	9194.36	8098.33	4550.60	2040.28	2266.57	2284.23	5775.47	3057.97	3121.60	2543.92	1445.78	3251.45	3651.95	2244.93	5045.61	6883.16	2193.11	2389.14	1502.01	1905.17	1987.92	852.69	1196.95	1549.67	2149.58	1446.25	1530.49	1280.08	1202.37	1512.41	1678.55	1644.36	1146.84	1837.92	1153.59	354.93	808.66	1043.95
566			283744.12	1646238.25	95856.19	26258.68	30390.15	20381.74	15720.87	10399.00	10005.68	9903.73	8080.70	18746.44	15290.20	8067.45	9281.06	8859.52	4850.11	3641.73	7199.24	2751.19	4120.46	6393.02	6704.59	2128.34	2913.31	3801.21	1670.43	4113.49	3631.32	2482.35	2382.67	3867.93	3117.87	2093.31	900.36	2812.05	2812.31	948.87	1920.21	3059.47	1892.76	1382.27	3941.05	2167.95	1386.90	1270.35	1977.29
567			39334.43	144117.31	91782.63	32051.02	25026.30	27787.66	24975.77	10671.43	6330.51	1973.90	2437.29	1252.79	1726.88	2025.54	1029.43	1004.67	1624.58	1341.40	1012.17	946.57	1217.79	772.24	887.54	625.75	351.67	336.13	437.95	490.75	784.44	632.67	685.47	630.96	883.49	556.12	396.78	269.28	254.34	302.60	492.78	296.30	239.03	390.31	141.71	93.80	155.89	229.28	476.20
568			248894.79	836422.75	92882.75	97387.96	37875.19	35021.37	26388.84	21427.43	6751.08	6581.74	3824.84	4890.15	2738.58	1434.81	1161.83	812.22	1155.53	874.00	549.35	522.52	806.78	922.63	533.19	1132.17	856.07	833.81	597.74	624.24	906.91	338.98	262.31	475.10	578.01	368.91	328.32	584.85	309.35	101.63	201.30	190.87	142.44	188.33	146.49	92.98	120.25	214.76	93.92
569			157337.73	722521.43	164066.71	44543.26	36532.50	24280.68	28671.99	13296.35	6524.69	6411.75	4212.78	4617.72	4166.87	1437.33	2110.37	2138.16	3575.89	2644.84	1953.34	1983.96	1991.55	1401.67	1103.60	1445.86	1301.33	2069.46	1653.82	1236.53	637.76	1254.88	1449.26	1547.54	1094.15	1230.13	1161.74	1180.42	1337.78	1181.71	977.59	622.90	266.80	528.43	1078.29	610.98	322.57	359.56	763.34
570			41845.50	298978.09	119291.44	79532.71	65175.58	29246.04	25528.09	12615.21	7017.10	4500.75	2525.17	1314.17	886.82	1171.40	984.49	419.39	879.42	808.25	855.38	1542.29	1170.40	840.97	925.07	268.03	408.14	236.81	242.44	349.19	485.47	400.12	242.80	238.74	318.24	464.61	219.79	176.64	208.78	123.77	164.86	189.47	108.22	163.85	126.45	78.00	94.22	176.80	144.39
571			31600.36	66738.14	43818.41	54708.32	24501.38	19304.00	22268.05	6657.30	5334.88	3200.26	2728.25	1802.52	3146.61	1829.61	753.44	825.62	1156.74	1126.09	1235.56	1394.62	1533.00	1390.55	794.09	513.30	168.69	227.50	333.08	425.91	781.16	568.79	829.33	885.70	383.38	553.85	284.08	162.03	218.95	172.09	556.39	169.72	314.09	429.03	429.66	160.88	133.92	312.67	248.20
572			47785.67	229156.79	103560.07	62975.64	39954.16	20462.76	12608.83	14158.95	7539.70	6278.78	2737.05	1808.37	1837.14	1491.14	1773.53	944.89	1558.08	1411.55	871.56	862.07	1726.88	2102.71	576.17	571.64	531.74	644.54	761.74	494.84	373.85	179.62	587.83	677.42	488.45	402.58	155.91	109.18	116.68	273.97	239.33	251.49	365.10	348.79	384.99	514.91	573.64	212.15	227.21
573			79969.94	320683.18	109331.25	120993.10	72039.40	36024.38	19081.27	11552.87	4088.53	5373.40	4345.94	3985.04	4894.01	4933.15	5370.02	4124.71	3735.38	3113.69	3431.58	3097.35	1693.99	1192.54	3865.52	1822.97	2830.41	2353.75	2267.85	2061.10	2691.24	1714.38	2780.63	2854.20	1908.67	1908.42	1099.28	1061.76	935.80	838.28	891.44	701.46	1635.21	1614.00	640.14	1156.18	551.06	610.14	445.71
574			37497.84	213298.84	49004.06	65862.76	69442.15	35214.11	18244.81	10429.15	17687.79	8963.34	8275.45	4905.70	4849.83	3882.52	4270.23	3345.05	2643.94	2461.61	2679.63	2584.62	2270.15	596.24	1739.26	1694.89	1258.92	1107.53	718.79	1998.95	2021.21	1035.25	1614.36	1642.44	549.72	1946.68	968.95	1041.42	1178.84	1031.17	889.13	756.50	810.88	578.27	1153.99	920.18	630.95	750.42	326.82
575			26868.30	132535.12	27892.14	16915.68	20744.92	40502.59	66237.54	13007.60	6143.33	5172.18	5326.78	4275.49	4117.62	3649.16	1499.07	813.82	512.20	620.06	1072.14	1514.57	963.13	891.51	1030.21	1177.56	401.03	716.72	1002.12	687.06	614.51	558.07	695.00	504.26	246.38	634.49	892.44	559.37	442.48	561.17	415.95	242.70	370.26	280.05	493.45	551.71	449.90	419.53	182.92
576			56660.35	88662.17	35552.01	16427.78	19261.69	24806.08	12325.05	4765.95	4692.01	2122.60	3406.62	3812.40	2575.91	2562.05	1335.96	2873.16	2587.27	862.78	1303.11	1602.05	755.27	1788.54	2802.19	531.20	1037.38	1229.23	515.53	522.15	560.42	1005.56	1134.52	675.84	595.91	538.74	678.89	636.31	339.36	503.88	620.76	319.63	295.20	368.23	281.59	349.89	370.99	321.24	607.47
577			100593.03	392328.93	110560.35	32635.84	84272.39	85997.65	19049.39	6742.14	13044.16	9286.46	6879.25	6793.68	9635.56	6580.61	2828.41	2547.35	3971.84	3485.05	2003.62	1154.26	3637.31	2261.21	2595.46	3591.58	3037.34	3051.67	2624.12	1150.09	2343.12	1981.06	1022.18	663.72	914.19	3006.59	3317.49	1949.55	1761.99	3089.47	1556.38	1291.86	1066.66	567.70	1316.13	888.72	1461.08	984.41	331.22
578			49072.16	420093.62	117753.72	53899.07	36759.38	40272.30	24782.02	14220.13	8494.89	10534.91	5415.33	3204.94	2762.61	2822.88	2468.27	3932.26	3670.43	2187.02	1693.37	5461.00	2962.95	1412.42	1999.27	1195.66	2008.35	1097.05	1032.96	1195.14	1422.36	1528.79	2079.46	1410.10	2523.70	2582.00	785.65	905.39	1039.90	976.24	553.24	673.42	560.48	869.43	1544.76	1750.40	1067.77	871.98	955.84
579			171249.70	1556231.75	153575.92	69420.71	50113.83	39042.71	30519.47	9201.59	7646.75	1334.87	3669.14	5141.32	3662.90	3277.92	1760.41	1377.25	2571.12	3083.14	1823.17	1372.50	5022.41	1860.41	1810.97	3176.62	1758.36	1127.78	1205.44	1064.53	1095.25	1685.59	1602.53	669.90	2656.99	1937.64	2021.52	516.30	689.96	484.04	1238.00	610.46	1408.88	1258.21	1023.78	260.02	432.70	660.05	792.39
580			9281.03	109289.31	117099.56	196304.79	108260.96	55345.34	45555.72	19183.30	14186.51	4666.58	3739.32	2433.32	1481.91	532.28	1245.04	1221.11	802.75	666.79	1711.18	1407.31	1034.68	287.36	358.69	482.69	315.35	323.83	410.12	473.28	403.34	258.78	257.80	348.41	385.59	205.51	106.69	138.37	483.48	406.69	222.09	163.49	165.59	129.78	75.67	98.25	71.95	90.08	157.68
581			18341.37	82759.96	55690.32	37030.00	27240.66	16675.37	8035.27	3510.05	4398.80	2793.13	2119.42	601.54	546.47	550.60	697.23	1801.09	2009.28	2097.44	695.39	499.64	579.42	631.89	850.87	939.39	228.29	411.24	633.40	517.37	447.20	419.47	401.27	305.57	404.38	353.17	197.50	293.05	282.03	280.06	215.43	222.19	276.71	124.14	287.35	402.35	217.45	280.52	92.50
582			63380.18	147601.67	40335.56	98993.57	33784.68	33199.13	17160.74	7522.52	4344.37	6194.05	1801.58	2137.32	3367.79	906.31	1310.92	2659.63	2499.17	2016.62	1330.90	2139.99	1810.03	2032.17	1936.88	943.13	982.47	389.93	629.34	362.08	939.31	505.11	317.07	1122.91	1070.40	989.28	596.93	271.94	134.22	374.90	562.72	394.37	527.11	470.29	422.14	396.82	447.72	199.56	371.97
583			15031.23	28488.98	61488.90	27548.16	31645.69	20482.34	11212.97	5935.28	7316.56	5471.33	3966.32	2049.31	941.85	880.36	574.02	382.22	274.50	255.22	407.86	366.96	540.48	342.39	270.33	251.26	363.39	219.74	186.14	163.76	135.15	147.67	141.77	126.58	115.82	101.15	69.83	145.47	135.16	107.33	66.94	106.16	133.94	132.34	79.23	75.05	45.81	53.20	73.44
584			15226.81	56836.20	28985.97	25594.69	27739.72	7544.62	21800.27	22171.73	8575.96	4598.30	2291.70	4134.87	2345.09	2536.04	1675.68	706.29	1567.83	4059.52	3883.13	1882.22	2898.26	4949.42	1553.64	1800.23	1672.86	1624.86	3432.88	2471.26	1686.20	764.93	878.49	743.02	1523.80	1333.71	1625.64	912.54	1048.05	1017.94	589.77	395.66	516.64	466.95	388.81	484.84	698.16	401.64	349.92
585			33006.08	161955.35	87196.81	33462.17	15358.78	11858.17	9711.33	13713.06	4287.58	1250.96	2295.40	805.82	449.64	671.01	285.06	554.76	506.07	330.29	339.54	152.95	505.81	319.69	456.95	296.42	162.43	247.48	326.42	228.85	380.37	599.78	339.75	175.87	389.70	119.66	109.10	172.06	161.13	116.87	206.13	185.45	182.71	152.61	102.11	64.07	100.30	82.60	104.66
586			66581.13	343553.09	50353.62	111122.02	79727.78	48048.84	22740.23	4126.70	1826.96	2661.06	2556.05	2686.45	2558.42	1956.61	1820.53	1699.76	1978.18	2050.10	2645.12	1466.13	926.97	2800.37	2943.92	1519.90	1071.44	1762.00	614.54	781.25	2269.64	1844.34	354.62	1009.06	1280.24	1040.18	1609.50	800.78	1116.69	1247.17	1318.40	501.35	440.29	507.39	1274.79	871.59	498.65	295.32	370.48
587			59307.78	281652.71	107980.80	77569.51	41572.58	13107.75	12633.54	5867.76	8059.32	3705.06	4983.71	6019.35	4826.31	6240.42	2011.57	1941.49	2355.66	1115.72	1049.86	1386.30	2249.13	1794.09	1105.45	1332.20	534.29	1819.24	1902.47	806.45	718.03	651.63	515.31	766.53	793.11	736.74	475.76	220.76	137.89	750.54	1009.39	237.36	409.89	468.15	933.92	451.34	489.96	263.48	708.64
588			152087.04	448766.68	80491.07	35295.56	11061.72	17995.92	6552.27	8721.07	6396.83	6692.53	14688.06	4882.99	2971.69	4646.33	1776.74	1680.51	590.67	2645.86	1152.77	1433.41	1489.29	1604.55	4203.78	1129.66	880.76	782.19	1468.97	1084.30	1720.97	792.33	1503.94	2006.99	936.49	1252.57	631.35	523.37	530.44	674.05	353.64	1928.19	1613.11	377.27	851.10	1748.62	893.61	1321.87	1599.30
589			63939.44	272869.18	148214.64	81926.86	99711.47	48556.77	21043.36	10586.14	7744.22	6225.73	5172.46	4417.10	2206.97	1099.85	667.21	253.72	551.41	1117.50	1221.63	890.95	563.88	512.51	862.03	574.35	386.87	216.69	405.44	307.35	180.44	223.19	118.87	105.50	126.89	197.81	285.13	272.83	380.73	284.34	204.26	119.93	131.47	68.24	99.18	66.87	134.90	105.92	85.05
590			78743.73	452849.71	109010.02	56016.18	47672.74	20874.76	10652.61	10139.81	6540.57	2229.06	1447.32	1921.80	2525.82	3700.78	4517.19	1593.34	1369.96	1879.05	1590.73	1228.95	1529.60	2558.56	1751.18	1047.69	626.12	1283.22	1745.98	873.33	871.81	510.29	978.46	647.34	564.12	929.53	769.10	1059.48	585.89	510.85	541.78	273.77	396.84	547.54	776.12	660.35	767.09	660.16	505.80
591			17922.25	62445.39	94023.89	66011.07	61007.14	27927.48	10226.76	11083.46	5958.22	2682.50	1175.74	1209.52	999.75	705.49	839.18	780.03	403.83	233.66	434.85	369.66	420.41	273.13	173.83	97.81	239.71	245.92	170.62	134.38	112.70	62.94	128.05	63.17	159.99	152.22	83.41	74.22	106.95	59.25	69.37	61.38	108.81	213.91	98.00	60.62	67.57	105.59	76.32
592			107201.62	1356436.87	72561.95	77309.78	105919.52	26787.52	35920.10	24711.76	17960.84	21784.04	15060.64	7968.94	3340.94	1225.27	2423.31	5779.63	5654.61	2868.95	5845.27	4150.27	3689.18	2692.44	4846.15	4702.47	974.53	653.63	1327.53	1504.81	1975.51	2778.55	1931.42	2485.45	1005.11	958.48	1926.77	1163.25	1635.11	1260.58	2027.63	634.89	966.63	729.22	671.63	1362.20	824.80	1294.74	2464.72
593			89513.41	308711.46	197530.09	153143.87	150409.84	35350.18	21626.48	17302.80	14988.21	8793.90	3391.41	1502.84	1025.06	1345.84	1238.32	1752.09	3383.77	3386.85	1265.38	660.49	477.22	198.19	209.35	325.18	411.66	356.11	379.01	310.09	317.74	315.31	544.80	388.69	167.15	139.36	137.29	177.09	155.44	99.99	137.21	113.33	399.51	370.56	132.86	149.94	106.73	166.31	115.46
594			46288.60	312144.87	292634.28	192699.50	53689.13	48273.51	56434.57	40217.41	15072.20	6905.02	3259.09	1512.44	1597.24	3107.40	2669.28	1884.55	3625.18	1081.71	1388.14	1380.01	1762.22	2295.78	1083.97	702.32	2752.28	1689.90	621.99	572.53	604.79	1780.33	2109.75	1097.49	571.32	1125.20	1434.70	856.66	844.51	757.87	468.62	970.54	920.49	860.58	879.21	502.37	522.96	576.02	445.45
595			48487.48	179135.20	63303.59	27274.01	40235.98	19597.95	31379.80	14942.94	9320.02	4353.23	3150.08	2525.29	988.18	1020.12	704.78	1001.15	579.03	458.81	499.74	867.48	700.52	541.75	418.14	511.63	549.64	638.37	559.55	526.79	323.01	431.04	388.27	318.61	180.18	190.72	130.60	89.18	263.37	152.21	225.18	180.74	254.12	273.66	159.87	109.65	71.71	62.85	64.91
596			96547.06	77714.04	52634.54	40416.62	60123.18	38363.33	23867.62	4249.66	4683.79	5355.94	2098.48	2019.73	1530.91	1459.53	2355.84	1382.36	907.14	532.64	548.50	479.95	380.86	367.68	957.91	531.50	228.32	177.74	168.23	260.03	375.35	299.44	274.87	253.60	281.30	248.60	104.62	97.19	232.65	129.76	500.83	293.22	119.70	153.73	121.73	212.84	93.20	110.65	115.94
597			49713.42	267706.46	65830.86	53090.50	20515.38	17528.91	22852.58	11693.78	4691.61	4768.19	6516.58	4212.15	1155.91	1212.65	959.78	743.16	1231.94	885.75	877.49	688.81	565.56	437.64	476.42	564.95	674.68	467.47	305.49	1163.05	491.12	518.59	1212.44	460.11	293.14	305.08	320.20	385.93	326.51	336.35	512.04	586.87	239.19	325.43	242.23	324.53	265.35	270.60	46.09
598			95451.52	204148.26	36744.35	37822.73	29441.72	15899.95	23104.93	13215.38	8885.65	8014.93	3457.91	2704.96	2150.43	2930.27	3401.03	472.38	955.76	1249.52	1073.67	2018.52	1152.40	1324.65	1202.88	2013.66	1271.22	507.44	1229.47	2168.91	1461.07	1080.88	1191.16	1949.52	779.83	1767.86	1959.43	1320.14	536.71	300.96	556.68	946.85	1395.32	812.92	460.52	357.52	290.81	627.55	176.14
599			9104.37	42324.32	87268.44	19409.12	22257.96	26044.38	6482.90	6575.33	3927.27	3060.22	2477.11	1831.48	652.85	988.77	1109.01	1064.02	739.10	758.92	682.00	590.08	624.62	320.37	412.02	441.76	284.62	337.52	356.11	333.86	450.33	323.99	344.63	229.60	171.77	172.28	152.42	136.77	232.41	217.33	242.94	101.58	61.00	145.17	160.40	142.69	101.89	53.91	68.85
600			30449.56	127070.16	38497.46	9487.97	24537.75	20055.65	12776.45	4808.69	5745.57	3441.03	3968.58	4087.61	2606.39	1800.66	1118.00	1208.01	2280.54	1642.22	1371.53	1534.77	1504.24	965.21	1381.35	1056.83	1748.47	723.58	1405.87	304.79	492.87	584.95	698.84	913.41	503.89	663.63	624.47	300.58	346.34	339.04	594.91	454.62	835.75	930.21	487.05	462.68	739.90	529.51	301.32
601			71197.26	601278.43	118469.10	86573.10	48303.44	49261.82	26826.61	20757.02	4612.66	5222.79	2522.67	2549.19	637.21	582.48	794.65	1212.28	1342.59	979.26	1386.96	933.60	695.54	312.71	338.13	410.54	725.19	625.80	309.99	472.61	290.54	685.27	420.67	267.18	216.69	228.20	194.26	131.05	106.23	153.75	197.26	103.93	326.43	186.09	134.18	194.27	312.53	150.63	155.25
602			23898.27	360176.84	195397.54	93853.64	52690.10	44148.81	12033.65	11686.33	3023.51	9755.95	3393.61	2867.59	3301.43	2885.69	7547.15	3041.78	3488.79	5003.29	1479.76	2333.56	3882.82	4914.63	8032.43	986.71	686.26	576.11	3829.07	4289.53	4865.93	2598.50	1674.80	636.81	696.85	1808.20	2001.98	2551.36	3894.70	571.40	1078.92	2014.36	820.31	4539.24	2795.25	665.76	1158.72	2777.90	899.52
603			32573.51	335094.46	63424.59	66032.77	28793.50	32860.08	20081.04	5405.46	5260.75	3262.46	1542.62	2516.77	1103.85	966.10	683.33	777.03	748.81	431.94	411.63	503.46	401.07	1319.28	1538.38	1206.90	764.49	250.03	584.87	550.62	229.96	195.10	154.54	211.56	279.99	230.83	280.22	258.46	333.65	383.56	452.34	250.32	147.86	134.18	126.47	133.65	170.05	85.59	117.28
604			49345.13	319448.68	392120.43	109401.32	45935.01	51684.88	30712.69	6343.77	5556.69	3720.07	2968.80	1892.95	1637.85	742.17	1274.24	1350.28	1352.18	1120.31	776.77	604.14	787.98	750.83	342.77	511.59	304.85	663.02	436.06	409.26	379.12	277.66	266.37	134.35	208.83	156.74	105.56	138.19	132.87	209.69	154.06	111.51	93.11	44.92	99.37	146.69	146.96	185.15	69.00
605			47373.15	276237.78	49139.88	25325.94	157949.29	211874.14	48290.42	35431.39	65531.93	36716.30	12193.46	5265.42	2228.56	2048.77	1375.36	2995.36	1344.26	1231.92	929.78	1203.51	1336.12	1439.78	1181.24	873.08	557.21	522.21	668.51	233.71	139.90	652.91	340.18	204.02	77.45	258.98	496.10	532.67	416.53	520.21	335.84	275.26	155.56	262.14	148.23	122.28	160.22	345.77	254.69
606			72486.71	300058.21	108393.14	140466.84	316581.37	617781.37	310063.59	102294.64	61759.06	7919.15	43788.02	44504.32	25570.53	17832.23	13592.88	7641.47	9172.04	10941.42	9192.66	9868.12	7975.89	5896.77	7905.15	7345.32	5043.56	3570.92	6257.42	6313.97	4736.34	4912.15	2905.80	1614.99	1676.99	536.31	1666.18	2916.49	1780.93	1256.47	875.63	1384.39	1323.58	918.94	851.85	895.31	915.64	607.86	308.51
607			41893.01	80322.15	104696.17	48977.39	84236.07	68225.28	37028.86	15346.07	14644.23	13430.09	14399.15	11036.01	8047.86	6178.85	3741.44	6013.29	7327.56	5923.83	3324.52	2089.42	2353.77	2652.74	1375.89	981.96	1050.42	1011.39	856.77	521.90	575.47	770.07	644.47	360.68	401.74	433.72	378.78	316.21	272.67	175.08	183.46	146.97	171.56	130.91	83.52	92.77	106.58	99.26	144.33
608			44076.36	183391.56	97042.36	28572.75	46455.09	35295.39	30294.78	5929.16	4470.21	3064.02	5385.00	8199.71	6671.81	1113.11	971.21	2526.61	2347.17	2240.42	3054.63	604.73	1999.07	1837.78	578.09	1127.93	1688.61	1069.66	590.10	706.71	588.12	271.66	919.70	1218.30	1161.11	650.18	511.07	614.86	358.05	686.88	502.87	221.10	717.69	835.16	298.37	303.19	152.31	418.02	1366.75
609			132498.35	442422.40	179402.29	64588.42	88308.92	105166.58	12376.89	8502.99	6564.33	6424.11	3237.61	1735.79	1773.95	2041.04	1243.48	1184.57	1678.78	1212.73	1889.82	1036.03	1497.78	121.26	248.91	324.50	148.10	143.81	142.67	223.16	296.55	133.68	161.40	259.06	156.95	198.44	150.94	128.98	120.24	152.69	72.00	117.86	174.59	258.02	109.31	121.70	53.82	108.43	172.93
610			40800.07	162082.67	40945.59	24483.60	16234.47	29430.88	11762.06	3507.81	2385.58	1897.87	1568.86	1162.70	1267.03	462.89	424.12	685.89	480.21	754.52	405.80	129.43	489.83	579.01	137.04	212.85	224.67	67.23	104.68	134.78	138.21	224.49	163.18	151.72	80.64	126.63	85.89	70.17	105.71	45.84	47.93	85.32	105.96	135.90	118.45	91.58	157.45	102.56	87.25
611			406127.46	1261885.12	166028.26	99208.04	40407.08	46124.71	36504.44	24601.19	19468.97	6592.45	7319.54	10495.88	5934.36	3190.73	4577.21	3162.60	2749.56	2342.22	2141.03	2781.26	1235.76	1492.62	1563.52	1998.06	1090.20	970.45	837.46	809.37	1501.57	1535.96	885.99	399.57	508.57	576.91	713.18	463.05	514.60	788.99	669.87	527.86	442.99	444.48	443.34	657.81	581.69	346.82	542.81
612			24432.48	152276.96	123043.00	135287.17	118398.44	103728.26	21749.52	8221.13	5940.68	8710.85	3735.41	2604.39	1550.37	1464.80	1063.80	1901.15	2127.66	1661.57	1331.48	877.88	690.40	343.86	942.27	937.82	873.61	549.71	405.94	961.70	937.11	316.22	237.07	372.84	264.38	222.12	104.44	237.90	200.45	207.33	150.71	179.52	181.65	132.73	126.03	313.80	300.65	262.00	207.66
613			54556.73	191647.81	24366.69	21570.53	15316.67	15021.05	7345.43	4218.73	5754.31	2702.86	3962.13	3731.61	2098.79	1078.16	1485.30	695.81	976.93	430.18	697.24	1213.28	1488.72	1108.28	740.16	721.79	963.50	838.49	444.32	572.05	636.12	569.15	449.82	293.56	241.67	259.15	435.87	430.37	394.33	369.66	543.37	340.85	330.73	619.30	306.18	244.58	165.01	248.58	239.48
614			46392.23	447961.28	37021.41	23407.62	17380.13	27952.26	20102.31	9530.30	10393.22	4874.04	2413.59	2905.55	4046.98	1227.12	3089.16	1556.63	1637.40	2690.89	1470.00	2629.68	2675.29	2126.62	3527.32	5006.47	4045.44	6049.43	3584.52	2055.69	1103.86	1102.37	1978.51	2372.72	1358.06	1231.53	1485.89	1878.29	2659.72	1011.12	933.85	976.29	547.29	429.45	477.80	743.44	1082.50	560.77	858.24
615			42437.41	80865.29	57870.18	37294.17	32811.16	37468.41	17382.60	7243.43	9104.72	4176.78	5667.42	4526.55	3370.45	1718.10	1249.97	1357.81	1616.41	1448.73	1675.02	2764.53	1581.92	632.13	1112.08	970.92	508.06	1583.68	1140.43	986.75	1548.24	1608.73	919.91	283.51	174.92	456.61	417.15	626.70	429.45	276.22	345.26	176.12	182.65	407.06	369.99	293.97	463.39	791.79	345.41
616			18881.55	210476.09	73659.59	107086.21	159219.06	33446.82	20098.46	9830.36	6653.68	5252.72	4851.58	2097.19	1637.70	1407.00	1006.36	535.64	964.24	715.84	358.34	341.68	411.84	810.12	1694.94	1134.88	401.41	408.70	515.00	154.10	138.46	315.61	413.79	441.51	170.25	298.00	260.38	165.61	146.80	270.38	276.22	219.93	174.03	153.01	105.62	105.12	188.80	97.61	95.39
617			75259.83	510677.25	37732.73	11515.16	29591.35	22858.87	23038.83	12173.94	10200.71	8280.33	5267.30	13415.48	7321.16	3036.08	1387.78	3545.41	3927.16	2454.91	4824.50	1545.79	564.27	1919.42	1054.56	1361.64	2922.80	3682.60	2557.51	1763.33	1486.66	2394.36	1069.66	1322.27	1923.26	1512.24	2154.26	2008.22	832.34	718.14	669.51	395.93	1566.87	799.02	1184.85	828.64	386.08	914.24	1256.30
618			23937.80	263745.78	146199.82	60912.49	75172.99	70762.05	29605.33	11588.65	5684.38	7014.22	2437.50	1087.99	2201.79	1253.50	598.30	1763.12	1001.43	1183.47	1362.89	1107.02	812.47	699.77	285.37	516.39	645.15	463.10	429.36	431.66	788.11	525.66	193.13	394.12	712.45	241.02	225.55	349.28	322.78	426.03	188.49	217.25	201.61	343.71	280.32	200.26	214.24	232.72	232.40
619			59698.21	128102.28	83783.85	31807.95	13277.57	20243.80	22976.46	11806.32	4043.60	1631.07	2233.11	1494.23	1619.68	471.58	934.00	623.39	981.74	663.43	1040.53	873.56	741.90	1020.35	1368.92	801.73	267.65	215.15	328.56	240.00	94.40	175.79	254.26	89.94	118.59	107.73	220.46	455.35	204.11	152.07	156.45	99.70	78.77	170.29	226.72	129.85	87.06	86.06	79.66
620			47158.75	362669.03	150877.04	31972.58	46722.19	59120.58	22652.65	11097.67	10434.72	4529.14	2064.91	1121.71	1146.49	932.78	831.71	645.12	926.82	1212.84	757.35	445.92	556.80	295.22	176.84	370.82	236.19	346.12	353.83	265.63	292.09	295.37	273.04	418.07	167.94	229.58	180.38	173.56	352.47	147.71	145.33	101.63	96.53	82.42	50.32	130.88	72.21	56.96	65.40
621			43994.79	263174.75	75089.69	31654.48	22171.22	14527.43	18682.57	6567.24	6186.66	4487.77	1571.05	1180.68	1778.41	1876.21	480.81	1345.72	864.25	770.72	903.24	1066.38	1373.60	660.56	280.32	258.37	340.90	235.35	192.27	211.29	351.13	510.11	342.69	309.83	385.43	342.86	190.56	129.74	261.27	351.85	253.91	352.02	431.64	334.04	412.39	312.45	71.99	141.43	278.46
622			33162.61	205684.31	61221.16	61009.93	63946.69	12177.14	11711.59	6075.87	3512.58	1432.32	906.23	824.47	741.37	950.67	1172.49	1692.40	1820.64	1191.61	683.63	254.07	202.48	517.40	520.65	414.13	358.81	770.91	599.89	419.64	507.63	407.96	533.63	627.89	700.01	343.34	354.76	295.72	247.28	388.47	136.46	324.45	250.71	277.21	142.79	163.03	142.81	122.98	140.04
623			32213.21	170563.60	84359.87	32819.42	79195.21	84266.07	42906.53	41222.89	24645.69	7721.86	5863.03	1961.58	2752.07	1050.85	624.15	486.89	991.89	921.19	907.30	827.20	680.17	655.22	400.01	420.67	210.37	451.13	399.54	244.36	144.88	309.64	175.54	158.07	115.50	118.11	199.04	138.62	121.62	133.75	163.76	139.85	177.85	168.92	80.36	40.94	99.77	40.47	83.64
624			34936.21	88228.17	46376.52	50354.16	51967.32	31916.33	18812.83	9300.08	9154.73	9081.70	3221.66	2595.47	5650.30	3507.23	1156.18	1383.53	2166.69	1038.70	1468.43	1446.80	2495.07	2471.11	625.73	698.24	559.97	514.38	915.33	460.85	448.01	680.16	541.69	435.76	416.89	331.58	380.32	608.39	241.48	324.15	501.23	344.25	349.97	156.67	154.30	739.16	686.33	237.96	446.84
625			121703.96	391858.43	274199.34	67135.17	72582.52	61014.78	29732.10	23016.87	18481.12	4568.83	1302.27	1074.16	1002.14	1238.59	981.13	1284.47	610.03	958.81	1256.17	517.65	262.30	356.15	172.75	248.85	293.88	327.97	203.84	255.63	129.35	91.71	171.54	79.90	150.37	92.70	92.77	141.00	160.89	108.12	148.17	108.19	89.79	124.83	86.50	59.48	90.71	55.42	48.73
626			163642.31	555496.87	41874.99	21531.90	18731.68	22505.71	28832.44	14922.25	5251.29	7332.74	2995.02	3795.84	6910.60	5857.67	3616.94	3641.34	1632.77	2815.67	1974.40	1947.72	3009.15	3827.74	5126.89	3105.06	2876.27	2715.13	1728.12	1113.83	1135.17	1909.30	1266.58	586.14	1977.93	1538.75	1265.92	979.73	1035.15	759.16	599.05	595.39	1142.10	776.14	562.60	711.49	1520.38	888.82	672.21
627			100498.48	439902.87	249871.57	103506.96	27988.48	31819.10	18788.29	12632.37	6944.55	5354.21	4241.44	3108.43	2243.50	1674.48	2141.25	3310.16	2857.57	1526.12	912.99	827.74	692.08	1364.30	1032.71	940.57	1425.80	1776.19	1346.61	1841.16	1296.66	1401.99	1275.81	766.72	854.62	412.92	450.21	294.57	410.19	501.68	279.39	563.55	697.47	387.78	295.56	187.24	235.87	219.51	381.94
628			104612.10	4365376.50	124728.47	72665.83	27845.93	36851.78	44415.85	19229.81	14557.68	7554.74	11903.47	3758.15	7089.24	1470.08	6031.89	5406.26	5316.81	3178.59	4136.59	3950.69	2408.43	2988.47	3925.51	2819.39	7914.23	3800.88	2546.76	1062.26	4102.82	2367.11	1156.30	2976.15	1007.96	1628.90	5743.41	1530.11	1046.40	1104.45	806.34	2441.57	2281.51	1330.59	1026.87	1131.08	1553.00	1088.12	433.78
629			30243.41	746904.93	59797.75	30338.08	16804.09	33772.24	24993.06	9309.16	16813.45	8221.05	5649.99	6605.99	3865.12	3191.71	2106.92	1193.10	1366.74	2234.11	2490.24	4449.65	2672.63	1216.83	2250.39	999.73	743.93	2621.33	2485.25	795.00	1018.16	479.24	456.38	656.58	362.39	751.29	576.42	434.32	996.21	1492.24	1379.37	1350.96	717.78	461.21	577.42	537.01	729.80	449.40	377.77
630			50972.95	267128.68	94676.62	158432.37	65091.35	22053.25	23983.60	14560.21	9246.12	5034.53	1885.01	1253.60	1283.34	1417.21	1470.29	1067.11	713.67	826.05	1192.91	618.66	594.79	256.51	346.13	684.71	315.58	467.94	186.92	269.80	512.32	606.95	343.48	604.82	521.57	269.66	268.46	455.19	336.80	117.55	161.38	209.59	154.87	440.25	517.85	217.56	139.51	189.15	196.83
631			21374.55	183015.28	86867.03	81676.54	56695.61	80791.97	34303.16	11925.98	17220.97	7015.58	14879.91	5321.79	3399.39	6474.15	6470.71	3376.65	1927.74	2824.29	4398.68	2470.62	3048.84	2579.11	4238.54	2041.26	1307.91	1161.43	859.71	1574.22	1207.19	997.94	1074.01	717.37	1058.89	1026.47	502.58	563.56	485.70	706.44	656.51	469.82	338.98	224.30	508.05	496.58	424.35	309.99	169.73
632			108752.78	268087.00	179564.70	83821.67	26288.52	59951.07	45469.09	15529.48	4384.05	6671.02	3684.81	3078.49	2352.37	987.79	670.36	1025.98	1033.85	1238.61	1225.53	1993.22	1174.78	737.05	533.94	566.60	354.23	928.26	681.29	767.70	771.26	615.82	361.15	350.49	368.82	309.79	218.15	271.11	262.54	198.75	324.13	319.82	276.80	194.29	318.04	184.98	328.18	508.88	257.47
633			15282.73	113349.82	30335.53	24851.40	18512.65	13614.08	27029.28	11140.04	3883.30	3312.40	2297.85	1814.40	2008.23	1264.24	2352.44	1653.78	1359.60	1013.28	521.88	1328.38	1582.23	494.76	876.47	956.01	897.35	727.58	477.26	478.53	255.00	211.68	374.84	246.86	319.90	666.70	534.01	335.96	237.60	521.32	677.83	705.18	629.74	418.84	128.05	281.50	305.78	250.25	188.16
634			38042.10	195206.67	77052.69	42478.29	33779.30	15437.35	5122.81	3285.92	3775.99	2985.65	2092.88	1066.21	289.89	290.46	105.03	569.42	769.40	184.46	194.61	756.27	649.42	376.35	330.32	126.51	143.15	85.79	147.97	204.51	127.19	107.32	136.68	151.09	137.43	151.13	97.92	108.28	105.42	63.11	140.02	69.68	60.89	120.36	29.44	62.68	83.33	91.50	72.13
635			100669.08	159183.85	80535.98	39696.12	24634.08	59405.39	25557.10	13765.65	7743.01	6301.95	4263.13	2195.48	1738.92	1595.12	1648.00	1293.53	2076.41	2021.16	692.55	878.43	769.17	905.18	1482.25	1791.46	1134.41	460.86	315.04	349.12	333.51	175.90	267.13	454.05	619.79	264.81	711.27	929.94	651.21	323.45	404.94	291.57	431.48	280.29	186.29	531.22	443.12	343.99	228.95
636			93760.88	816168.68	122119.66	46470.65	21525.48	34232.43	17674.25	7454.50	28888.27	16715.91	16469.77	15308.90	9143.63	4988.49	5961.73	3815.30	16363.27	4855.02	6132.40	6734.27	1403.74	1361.58	1130.31	2553.57	1685.90	2255.10	3227.97	1695.17	1482.47	1237.42	3099.47	2927.91	1160.44	1438.33	783.50	988.83	1118.18	577.31	1187.90	1798.27	1378.02	1348.27	1059.94	453.67	696.31	589.65	755.95
637			242034.14	583353.06	87525.43	75801.53	76753.60	56922.71	31561.97	35457.44	11789.33	10574.36	5661.92	4513.66	1872.39	4014.80	2626.71	3786.92	2907.47	2360.53	6177.74	2838.88	1834.63	2199.73	1095.03	2281.85	1200.31	937.78	1793.11	1044.65	465.03	1171.67	1219.52	375.42	372.74	546.47	726.45	1473.82	391.56	876.02	1419.79	790.02	136.48	766.01	580.65	589.57	571.57	433.85	666.18
638			8423.53	105357.86	74106.49	76757.16	54402.59	67580.51	34934.23	19735.13	7269.72	6135.79	4267.91	2274.64	1658.63	516.12	1570.56	1534.92	681.09	363.33	581.96	920.75	531.34	444.39	373.24	373.38	554.18	337.93	244.14	211.25	334.47	308.21	459.43	262.57	301.45	108.45	147.45	293.08	551.99	305.79	101.10	285.58	557.73	310.80	123.85	100.22	138.24	149.17	139.25
639			338413.50	1951473.62	163686.76	44873.42	50215.91	129675.62	28835.14	5111.75	5676.84	4043.35	4437.44	1583.87	1148.17	2603.63	1008.42	3167.73	3477.97	3866.27	1241.16	4008.98	5962.50	651.86	1318.93	950.33	634.82	631.50	996.36	1161.52	1063.31	467.57	392.80	436.17	263.27	949.26	626.24	365.82	272.09	382.58	553.49	839.11	267.02	304.17	693.71	421.75	195.84	165.54	183.32
640			61247.29	365638.87	153363.89	98848.71	52552.42	38580.52	28839.21	19273.80	9611.97	7034.98	6958.80	4037.76	2383.40	2662.78	3083.91	2424.85	4647.48	1234.48	2126.29	1142.86	1957.38	1477.60	1011.94	709.78	786.04	1183.03	976.52	749.50	627.85	550.15	372.90	562.40	571.07	313.82	579.37	389.43	544.66	405.43	243.59	378.57	451.37	243.79	167.39	300.16	215.23	171.78	248.79
641			14399.97	241253.37	114518.29	51590.79	23316.60	22901.39	9485.00	5398.56	5050.06	6308.86	1257.69	1404.04	894.42	678.03	651.08	2155.73	1890.32	1792.97	903.34	715.35	1083.47	699.39	557.34	600.96	585.62	430.80	202.88	181.82	528.26	1291.75	1001.70	612.72	940.43	843.68	432.97	486.67	305.43	171.61	153.72	206.47	629.55	470.34	79.63	194.02	211.76	160.12	209.47
642			140624.53	288231.28	208196.14	20565.41	30054.87	78896.83	96878.09	14811.57	4418.49	4644.89	1720.13	1132.23	777.54	483.88	619.76	615.41	1028.24	440.08	489.79	785.39	315.78	412.60	622.18	450.69	639.91	466.00	386.47	289.90	177.14	81.84	289.89	213.45	221.83	151.72	227.08	266.29	177.11	98.17	76.78	105.45	122.26	103.07	98.99	83.21	56.41	67.49	87.93
643			94205.05	1427759.87	121984.53	45700.13	43699.95	26272.81	10381.80	4505.00	4950.80	8937.68	7182.93	3144.32	3789.40	7152.23	2531.65	6608.58	6344.50	3480.81	5385.31	4074.74	4793.11	5010.95	2858.28	1747.51	2255.41	1802.81	1031.77	877.46	835.09	553.21	671.01	755.48	1068.42	2640.13	1937.59	1277.10	1588.24	2486.47	1071.64	1431.27	1363.57	2401.97	1572.61	876.69	814.46	891.70	3453.35
644			62194.90	365210.28	62871.30	51676.86	61827.44	88494.55	16970.29	7415.44	12006.17	6478.82	1993.74	2874.75	1575.40	748.11	908.89	1464.16	1129.83	677.66	352.36	459.39	735.42	837.03	752.29	544.56	321.01	202.49	363.57	479.58	361.72	571.11	733.28	496.90	443.30	434.80	289.60	110.45	80.97	341.21	582.62	647.70	233.69	316.09	185.37	61.88	118.95	73.66	46.98
645			9088.45	46910.51	61795.70	74417.33	43842.47	14658.63	8032.65	2882.51	3118.28	2599.78	1345.39	756.64	440.49	442.59	1067.92	1152.18	1267.83	557.56	885.23	755.58	334.45	200.63	359.32	499.12	221.89	145.32	199.37	179.04	349.61	574.69	313.79	137.55	134.33	182.00	141.54	116.83	138.40	124.08	81.59	151.69	213.65	127.40	68.11	201.3133.63	158.93	140.99	65.87
646			24462.23	173216.96	88955.71	73085.32	38974.95	36254.86	14577.52	10684.69	5601.98	2129.72	633.16	906.04	1258.88	1174.52	714.78	805.45	997.80	1492.54	1148.86	1006.52	704.78	552.80	844.92	484.79	425.68	227.13	326.41	488.95	415.58	213.27	133.24	129.91	118.67	78.06	164.12	191.56	179.63	213.79	217.69	97.42	139.73	106.75	143.64	151.25	159.05	129.76	179.16
647			112638.14	156901.18	38405.94	27578.11	34455.64	49091.72	48278.25	8272.49	12374.91	5418.47	3685.08	1515.17	2318.94	1544.72	1835.82	939.42	1053.87	2478.26	1620.66	649.02	1496.09	880.73	285.99	1314.94	1239.43	739.64	407.90	201.92	608.97	483.21	439.54	169.27	364.06	423.30	267.48	330.80	382.13	368.56	464.22	183.86	377.60	291.60	179.02	117.41	139.95	192.28	143.35
648			107769.73	1176031.37	223931.25	89962.66	30518.05	38305.39	42050.93	30313.61	11475.38	10973.95	6264.37	6634.03	2946.71	4568.04	11151.39	7242.68	2685.16	3640.28	2041.32	1930.82	1922.20	3959.01	4377.55	4213.57	2192.18	1318.14	1100.12	1977.50	1805.61	1916.01	1101.35	1430.25	1078.56	1959.20	1355.05	858.31	928.73	910.17	1687.71	1675.48	1310.71	733.92	781.62	701.64	654.18	250.26	1114.07
649			13712.29	95024.10	67311.98	48699.71	54099.12	48461.71	19183.05	19494.72	15901.12	2374.26	2151.01	2602.44	1751.94	1452.07	931.02	815.61	863.48	1388.67	1452.25	668.16	598.48	602.05	1058.16	582.40	432.46	451.32	452.13	313.16	278.93	163.29	415.87	657.46	174.69	373.04	158.70	239.35	168.34	131.85	94.08	174.30	285.97	149.01	85.02	108.65	170.45	137.51	233.19
650			20837.11	198682.12	52042.92	10641.73	27094.82	48309.09	19760.10	7644.47	7943.30	1987.99	2582.26	2504.38	3213.11	2534.24	1515.64	787.80	2147.62	1831.99	1491.10	710.84	791.01	1348.04	332.18	281.00	431.30	651.32	445.45	712.74	479.14	431.24	345.95	285.90	244.21	385.66	208.52	249.24	282.47	440.36	254.55	209.71	138.23	187.05	205.47	160.93	449.58	261.40	97.93
651			25263.82	201807.18	114667.96	57748.88	41147.13	19765.45	6745.03	7423.90	8343.81	9095.07	9083.04	5621.71	1688.59	1783.13	2104.71	2824.02	3182.18	2236.01	1897.88	841.01	1006.29	1977.61	1906.16	3845.29	3183.47	1284.09	2223.21	3433.14	1815.27	490.24	672.59	624.66	929.57	792.91	671.99	1011.72	606.20	810.47	333.77	980.73	668.03	303.69	1128.18	1782.87	1176.89	365.94	263.07
652			101116.85	761724.93	31925.01	46461.26	62927.94	22740.75	28202.50	15341.14	5214.10	5958.97	2059.16	1195.39	1537.31	1179.40	1272.98	1530.74	1718.95	840.37	540.46	266.73	737.03	454.17	654.67	410.62	613.08	1587.45	509.11	577.73	710.27	515.45	293.93	406.70	410.25	274.16	440.84	409.81	237.60	436.79	386.55	580.30	204.84	391.81	403.02	308.52	222.81	65.99	200.15
653			126793.29	393057.71	256484.31	71705.96	88897.52	137818.51	35974.66	8490.76	7083.29	3430.30	1514.29	1005.12	757.44	1531.71	1983.61	1094.37	1058.48	1047.44	1173.49	527.04	503.36	1657.63	1976.09	911.86	335.07	201.87	216.18	421.69	404.27	293.45	177.45	249.01	262.71	116.50	174.16	446.94	337.10	316.16	303.71	102.47	149.78	150.03	128.67	172.54	217.82	118.51	98.16
654			208858.98	1041223.93	140490.92	76869.34	42212.40	47358.06	18800.03	10457.44	5477.75	1810.38	1244.51	1854.29	794.70	1072.15	1028.01	1610.61	1794.51	4017.35	2775.44	1781.53	1973.54	2061.30	1945.33	914.25	583.33	491.49	1185.05	518.65	607.23	706.37	849.03	1109.20	1412.85	1221.67	1455.07	253.08	380.46	276.98	283.58	313.68	393.03	792.32	275.78	272.23	358.97	369.65	696.43
655			64652.60	211504.79	190355.03	78947.92	92190.95	72230.19	31568.60	25950.70	10644.88	7956.19	5239.46	707.19	392.37	674.54	1424.44	808.27	1611.51	1348.14	772.05	466.52	715.17	334.16	250.21	301.97	203.18	162.08	165.75	128.22	138.56	141.78	200.59	139.63	133.11	135.40	148.22	171.95	98.57	110.31	90.07	104.35	151.69	197.27	89.67	158.37	175.56	125.10	120.91
656			38352.29	90203.95	52676.10	59115.42	53741.53	31243.42	11980.76	7831.06	6286.67	3707.25	2168.20	1925.77	2871.41	1680.47	2026.60	950.03	655.13	431.08	812.35	724.59	1204.42	1096.31	1935.63	867.85	1153.86	526.37	456.95	1124.51	866.64	873.66	802.28	751.30	626.79	1381.58	824.92	440.25	677.69	460.13	447.20	290.64	310.28	100.04	304.65	340.69	208.81	302.71	498.48
657			69281.45	337808.75	27851.95	8460.14	20027.02	25232.43	8966.38	2825.87	3826.41	3516.37	3507.95	924.52	899.75	797.75	477.87	354.14	424.98	644.40	866.76	708.80	332.87	318.81	366.58	286.11	197.33	173.64	218.88	163.62	220.17	444.44	478.71	221.63	223.22	206.30	160.47	213.39	217.47	88.99	163.20	113.28	126.77	219.84	248.03	368.59	183.08	63.80	75.05
658			60000.29	111672.53	66730.64	25704.23	39344.54	52265.82	37549.48	4587.58	8256.91	5559.57	2350.43	2748.09	1698.40	521.68	420.16	1225.71	1219.04	1088.85	946.01	1170.27	1406.78	1078.08	714.55	363.16	279.11	482.92	622.24	440.69	450.18	522.30	598.65	216.65	209.51	173.73	247.66	266.67	189.34	188.86	110.44	137.84	199.30	175.29	92.96	165.80	161.38	60.30	90.79
659			33435.71	339207.21	55575.96	7809.77	44190.04	46685.60	16666.80	25313.90	14678.42	4782.47	2444.40	1351.83	1959.56	951.52	356.24	377.63	493.42	589.16	1091.38	1053.93	336.68	702.82	684.61	307.42	355.94	182.69	216.50	117.96	214.38	239.52	436.60	159.61	128.62	235.12	152.11	96.65	135.08	186.53	268.81	297.48	211.98	346.11	95.95	53.52	112.36	235.76	279.56
660			48473.26	261097.12	45806.52	36820.53	46265.31	66834.15	47170.74	16822.53	15925.92	12183.36	10180.42	11470.04	4525.83	5188.18	4363.99	6983.69	7800.89	6090.07	9332.22	7813.12	4499.69	2491.96	3386.83	3539.12	3709.72	2417.36	2438.56	3441.46	6729.54	4773.07	2341.96	2917.90	4311.80	4339.97	3153.97	1453.34	2203.85	1990.43	2120.04	828.40	1660.86	1401.41	1421.86	1244.17	1199.27	1509.92	1644.71
661			55353.07	266199.06	111583.72	109663.55	49663.00	47614.73	25764.51	15322.29	19026.60	9119.20	4959.85	3488.01	2821.94	1623.44	1408.16	1516.89	4191.31	3421.95	2657.14	2389.79	1378.14	1326.74	1354.63	644.57	395.29	717.81	914.99	639.45	741.36	598.41	351.28	253.32	273.02	225.66	136.24	394.29	375.10	245.92	288.24	255.58	358.89	89.05	233.42	148.80	154.18	145.52	188.92
662			15235.79	272957.75	86660.14	56342.92	27236.90	18580.25	6980.73	3553.23	3773.65	1324.91	2003.69	1714.95	1102.20	856.87	418.32	361.07	629.13	740.78	699.17	434.83	246.71	169.76	467.37	389.14	264.15	346.40	429.39	412.44	139.69	278.09	222.62	73.52	66.02	156.89	165.78	178.93	293.71	226.15	154.28	114.31	157.04	97.53	65.42	45.94	169.34	154.50	91.48
663			48378.56	306420.59	65247.94	24841.43	32451.70	24134.82	7821.41	8230.16	11714.75	6158.02	3135.68	2967.58	2913.62	1592.09	2150.44	1173.02	1534.68	405.09	692.63	639.21	1952.26	1101.32	1030.50	1235.84	305.76	327.60	409.30	765.19	738.37	693.50	830.84	433.29	303.08	141.25	222.69	146.53	631.60	195.58	314.27	660.39	355.21	248.53	157.23	169.82	243.52	131.69	118.14
664			101484.75	435049.62	117221.87	31985.48	36110.59	29367.95	42154.66	20079.29	9159.79	5757.35	4733.34	1873.31	1569.27	1159.72	1955.65	943.58	1048.78	519.89	761.26	273.25	1227.26	670.14	550.02	637.23	1184.84	299.04	195.43	1234.76	1240.09	551.59	169.32	160.81	110.17	243.45	206.79	249.26	207.70	123.57	225.88	150.45	377.19	430.19	155.68	235.09	258.62	298.12	102.95
665			32680.07	116831.01	141088.76	64001.67	32334.15	35335.74	17010.58	17322.35	7745.02	5037.12	2172.39	2548.10	2855.41	1192.86	2217.78	2862.00	701.81	1262.79	1924.04	950.81	1699.53	1372.39	645.33	478.98	588.74	824.59	228.42	531.27	373.46	169.85	218.40	738.88	360.97	404.77	383.03	336.97	184.44	202.50	214.14	113.08	216.95	192.96	235.52	378.11	214.03	360.43	286.72
666			52250.53	316524.12	164176.65	85127.30	30157.73	32055.59	46063.41	23560.29	10292.68	5150.35	2786.83	697.86	1082.08	1788.27	3544.70	3103.39	2182.66	980.94	699.30	525.09	509.50	960.81	1295.66	824.80	488.25	318.72	366.11	404.25	242.76	281.07	368.45	256.47	131.45	256.18	197.37	192.01	183.76	189.30	351.51	283.57	225.52	153.36	148.96	116.07	92.03	61.33	153.36
667			47024.85	208606.56	71475.38	57218.47	56430.72	61219.14	40100.00	16313.30	7464.10	2753.42	2800.20	849.53	2430.17	1309.87	2817.58	2757.99	2131.31	1186.46	1295.06	1628.57	927.74	1014.14	885.73	434.31	984.76	581.42	977.29	318.28	536.30	581.06	870.26	682.52	751.52	453.64	584.98	165.06	248.94	177.96	352.14	382.88	284.53	182.25	223.58	541.51	351.43	275.78	198.77
668			49765.33	302126.81	93514.77	54804.07	33125.33	50555.81	17670.11	4342.22	3582.21	3123.95	2839.09	599.01	550.45	475.32	868.25	1133.39	1406.58	685.27	563.51	500.74	349.17	474.20	453.01	358.67	485.23	382.88	360.22	249.72	223.06	118.59	152.04	211.90	82.55	99.73	118.99	83.79	81.61	170.59	233.96	115.38	162.25	141.78	94.45	101.01	75.56	236.31	202.39
669			31325.01	203841.23	167585.04	69753.54	23215.45	32398.03	17878.15	4106.85	2481.93	2212.78	1491.69	854.40	1785.84	1026.47	798.00	1214.99	894.82	803.36	996.11	715.10	940.10	918.55	992.62	603.85	808.50	282.87	225.92	192.25	134.89	171.86	301.39	211.32	146.22	277.20	672.20	556.44	361.76	236.67	177.27	217.56	163.57	271.29	159.97	164.24	166.92	119.48	113.00
670			166115.45	894460.31	75141.72	29520.37	18338.72	38220.52	23106.93	15775.53	15728.25	9333.12	7017.97	3726.79	2898.52	1058.03	2033.57	2594.84	2594.96	2276.74	2419.33	3321.87	1616.56	1000.65	2140.07	2587.75	1435.36	2025.21	519.24	506.56	1325.29	1499.00	1399.28	492.40	861.93	1334.07	868.24	383.47	1184.45	681.18	784.21	1020.80	348.68	751.82	2018.24	610.94	934.59	762.61	402.53
671			15523.68	106870.73	20621.84	14617.21	22476.86	22523.14	20153.98	13099.92	6897.89	3002.13	3167.26	5257.82	1566.55	4219.49	5221.13	6053.95	3172.08	3525.84	1726.91	2158.51	1689.69	1003.77	1307.44	2384.86	1110.70	448.31	1806.58	1233.20	1170.34	742.08	1449.99	1375.18	2036.83	1005.40	300.86	954.71	1068.54	478.33	875.36	304.78	383.77	770.97	394.55	285.93	235.00	773.00	314.56
672			21778.37	120622.34	107573.65	118061.32	100081.19	40927.60	28998.54	17822.93	4564.61	3829.16	3408.90	1421.27	1188.99	635.92	324.16	524.20	638.19	319.18	176.88	232.55	294.40	351.14	496.57	393.06	249.61	233.07	209.84	151.66	177.79	62.54	122.47	163.87	164.90	149.95	145.22	178.83	130.97	51.85	55.26	48.14	48.34	87.63	108.93	137.71	113.18	41.17	35.34
673			70522.74	373158.06	186512.59	62095.55	33030.60	24014.46	38309.62	28350.92	9228.02	14084.68	5409.31	1542.78	1696.74	2740.20	2016.55	731.04	572.89	829.31	1171.59	866.02	585.38	709.31	986.29	363.67	445.68	675.38	399.71	266.51	328.46	532.03	480.43	160.40	139.34	246.74	458.95	186.96	270.45	362.82	284.04	126.52	241.56	239.65	229.68	61.21	129.76	256.73	276.26
674			1365112.50	2874469.75	182030.28	37457.03	12286.63	24735.77	53542.55	13189.54	6257.77	7475.52	4966.46	1437.58	1579.83	1062.86	2171.90	1883.43	2452.85	824.70	474.21	928.45	1953.28	2085.76	692.80	1060.22	1267.15	898.32	1206.90	452.51	443.40	709.78	522.00	533.25	290.80	457.71	1054.23	821.23	574.47	809.83	811.63	1425.77	478.53	1728.87	568.74	584.00	231.41	155.71	174.01
675			35679.69	224485.93	71029.77	32404.34	25273.60	36196.57	15931.69	6713.48	4929.40	3133.27	1768.90	1917.98	892.95	707.40	717.90	1728.30	1678.23	1216.24	1010.88	968.17	695.14	630.80	466.84	198.29	509.45	767.01	924.34	739.29	409.39	305.12	248.55	431.75	466.57	283.23	432.59	649.25	655.74	359.80	334.01	403.25	374.92	284.87	309.85	414.48	390.22	390.55	429.15
676			42619.69	153397.54	9716.08	12103.43	29377.30	18767.96	12310.73	8730.17	7179.18	5749.18	6478.37	1847.95	1009.39	1304.70	1089.72	1576.06	2929.64	1124.51	1487.67	1710.85	1356.36	1913.31	2641.70	2076.50	1330.35	500.40	724.44	541.12	1150.32	1248.83	821.27	400.97	661.15	689.43	659.69	544.32	510.49	288.88	377.30	442.37	266.19	592.40	335.67	330.91	280.00	227.79	524.69
677			26641.38	262213.81	47770.03	47693.08	41909.07	33450.90	22963.47	22343.40	9984.23	6178.89	1825.48	1997.02	1934.85	2579.91	991.08	386.68	667.90	1265.95	2389.56	824.99	492.30	537.69	639.20	765.01	999.47	1328.38	1060.47	564.46	415.07	538.39	1345.92	638.02	404.28	734.68	340.95	123.91	212.57	208.58	424.95	250.60	318.45	316.68	159.37	217.01	274.18	213.49	161.68
678			43570.75	241827.12	102234.52	37243.97	32688.74	42332.37	31013.11	10513.67	6770.10	2225.75	1688.82	2013.57	1471.46	1211.44	1780.72	1751.79	864.06	1315.78	985.73	446.66	1088.55	1430.54	380.55	430.85	465.38	854.75	1415.85	711.10	560.99	559.80	671.77	645.94	288.42	150.09	195.15	137.36	110.61	177.93	226.89	114.73	82.11	92.82	223.07	163.07	137.61	133.77	76.14
679			19244.51	208109.92	58641.41	30971.59	16470.45	17989.29	6812.59	4463.37	3789.10	3421.99	3168.13	1329.03	1430.82	1246.61	951.76	600.74	307.02	961.45	1012.10	480.46	498.48	555.40	621.01	371.99	248.32	210.27	583.06	322.75	189.40	229.85	339.46	289.45	430.38	362.37	458.57	334.10	494.82	541.70	342.47	265.55	157.55	138.44	121.10	121.28	201.87	175.47	102.81
680			87925.31	770647.00	87989.54	46985.03	39486.65	97006.24	57822.46	25238.49	14599.03	9822.61	2155.33	3345.09	3132.73	1937.23	1359.57	3446.13	3356.22	832.05	667.71	1589.53	3902.69	1591.42	457.08	577.80	176.70	1254.45	2345.30	124.82	785.30	614.13	390.00	740.27	763.67	905.17	517.66	501.62	454.45	158.61	247.79	375.97	460.24	569.01	653.85	371.84	746.84	352.30	169.93
681			75557.00	134135.01	144277.28	189000.14	109003.46	41297.58	19925.02	5985.64	9444.19	5639.69	2493.05	3262.45	2508.75	3507.49	5139.82	2741.52	2113.28	2165.12	1436.98	549.71	703.09	1304.12	1435.05	1066.56	418.93	381.28	515.54	428.41	804.66	874.80	912.54	662.90	620.91	971.86	850.94	841.49	576.11	338.52	390.54	269.36	348.20	644.78	561.35	316.25	168.36	359.02	156.34
682			42073.14	502242.00	458918.71	136302.51	38945.71	35675.95	36185.33	13287.16	6017.95	11316.96	4922.57	6943.10	5645.53	2817.21	4021.97	3607.45	2353.37	3019.04	6204.99	9751.61	5211.86	4025.32	3258.55	1290.61	2414.23	1582.35	1723.55	1858.35	2319.83	1978.46	1015.38	1374.13	1651.79	1596.06	1885.99	1252.15	933.46	839.10	724.35	1231.64	1387.66	792.44	527.19	833.03	874.15	1303.36	988.26
683			94675.28	196466.92	110175.17	66031.49	91465.92	65268.98	23256.18	17552.06	7517.12	7277.06	5425.56	2193.71	1081.36	1645.68	1159.28	1713.91	2390.66	4183.81	4021.50	1626.91	2522.21	3203.42	2429.65	1321.96	889.88	991.50	1228.02	1126.93	1312.99	1453.55	1478.20	706.89	664.89	504.71	642.33	1100.41	1396.04	973.33	371.11	455.85	629.22	427.16	321.97	298.12	441.06	317.64	380.34
684			40455.57	107825.10	33191.92	17907.61	17365.16	27662.54	8396.37	3460.63	1983.28	1111.37	734.09	619.29	732.75	559.56	566.24	671.38	662.09	728.67	524.37	533.66	434.38	267.32	193.37	250.28	223.86	255.78	311.40	278.81	152.83	197.53	123.05	98.77	205.04	131.44	234.50	186.53	130.92	136.45	161.36	104.87	109.04	126.32	101.98	89.48	82.27	81.91	81.00
685			25981.30	281855.46	39818.16	20527.88	143781.96	149074.81	28116.32	9801.24	3896.29	2721.63	3416.25	3220.64	2738.15	1922.04	1097.04	769.52	749.38	642.13	702.17	546.79	957.42	1136.99	761.82	736.10	468.57	397.47	252.88	428.14	568.82	289.13	177.21	264.39	305.82	276.36	323.15	228.90	257.39	415.51	190.40	292.76	237.48	304.59	340.62	154.93	195.36	259.91	180.85
686			111947.03	787806.62	162818.40	77203.92	88344.71	89696.60	42219.17	22819.46	10871.88	5990.64	2511.15	1492.83	619.53	730.68	775.83	933.11	3810.81	2264.28	1571.74	1394.65	1795.28	2715.79	2347.79	2948.28	433.96	299.21	498.75	655.14	763.06	1058.19	1100.02	788.51	487.85	314.06	789.62	564.94	207.92	551.51	438.24	151.12	481.49	532.32	578.78	237.59	449.08	613.00	260.83
687			37411.06	138844.70	67651.50	69112.22	54185.16	80851.33	70523.27	27051.71	16578.01	5672.93	2532.25	2144.80	973.86	729.42	1283.72	1107.95	1560.08	1098.85	858.45	1460.48	804.55	1190.90	1048.59	816.76	367.25	216.18	192.40	380.26	369.57	310.41	383.73	419.79	218.67	402.47	509.97	295.39	348.70	199.97	215.59	240.09	314.19	188.85	182.03	73.81	263.66	217.56	212.83
688			33704.98	77255.32	20969.48	18104.97	10417.48	16102.09	11003.27	4786.29	2546.96	1349.36	1026.13	818.86	539.84	569.05	318.56	721.78	549.95	478.40	381.26	618.95	643.00	269.31	189.68	273.83	310.84	193.19	170.31	198.94	166.68	271.13	381.18	390.23	127.04	240.23	219.43	104.81	100.37	176.73	168.58	172.91	186.40	94.78	79.90	121.66	98.20	87.30	150.39
689			50258.52	104714.62	62070.38	46662.80	34153.96	20080.80	17999.10	8257.55	7640.67	3367.68	1164.38	1259.60	758.35	659.05	977.75	1014.87	839.18	662.01	426.45	496.67	1251.88	565.58	374.78	315.19	225.05	229.80	315.55	234.53	175.37	122.41	195.85	287.18	284.34	181.23	142.87	175.68	176.20	158.15	144.59	121.42	164.94	253.49	174.29	194.96	110.89	188.58	106.62
690			21765.07	157302.67	47903.08	44815.75	32659.57	36397.51	15454.93	8387.07	3915.33	3822.78	1804.44	550.11	535.06	1011.77	529.61	356.35	407.46	988.36	1111.87	396.08	434.51	610.75	1196.58	430.80	168.07	120.05	135.37	117.35	152.69	121.48	87.34	72.75	155.68	147.39	107.36	154.21	227.41	147.94	112.38	76.31	200.06	132.59	83.18	83.19	90.17	76.70	76.35
691			17584.28	75913.49	60950.88	142259.00	103362.78	60873.29	25343.78	5178.31	17567.70	9491.80	2648.99	1435.28	1305.58	523.61	600.38	1049.89	1217.76	876.70	1196.18	1365.55	621.99	464.99	237.34	358.95	401.73	296.71	92.07	94.53	249.30	272.37	183.55	94.69	147.29	107.17	143.00	205.88	212.76	104.31	78.83	88.17	74.21	120.94	77.26	100.56	98.04	102.86	61.07
692			325607.90	613456.68	65826.26	40120.19	37314.78	41316.82	20316.82	15829.38	11582.83	11629.65	2336.45	1245.52	495.68	287.69	441.19	555.90	534.61	695.31	442.13	476.64	282.33	659.70	526.19	210.34	228.73	409.62	394.95	244.63	73.75	142.33	215.73	81.48	211.86	200.49	185.41	118.86	132.20	112.73	91.77	67.04	123.08	158.24	82.42	82.18	82.77	113.11	34.12
693			54255.65	528374.18	73838.20	63410.64	41860.19	33340.16	13340.54	4468.22	6182.14	3984.60	6149.56	3797.50	2072.28	1590.70	853.23	1083.44	654.27	778.88	1313.10	874.13	518.65	597.40	1288.00	1107.68	576.38	537.52	306.92	336.33	553.80	497.63	750.26	318.07	293.85	156.93	523.49	326.26	363.26	345.76	163.25	203.16	393.12	279.41	108.13	231.03	187.37	157.73	388.28
694			35603.04	99838.02	85894.26	65256.35	64606.10	59076.95	17719.71	11108.04	14281.44	7715.37	3397.03	2033.15	942.58	822.40	2045.79	1701.38	1141.74	722.43	1137.52	1830.10	960.90	487.77	540.73	326.03	304.14	330.28	357.46	507.45	399.98	340.58	541.03	637.30	507.66	463.77	178.52	239.39	514.32	407.36	130.29	272.00	451.50	447.74	179.13	144.32	227.87	117.89	201.66
695			54020.70	179138.50	93320.14	43366.92	39312.66	69055.17	32384.91	7672.68	3242.36	3150.52	2503.53	2836.90	2832.53	1130.68	944.63	996.85	480.48	324.68	435.11	588.07	1339.75	1270.47	972.16	329.48	561.92	727.36	1039.95	945.44	870.87	309.02	244.28	293.71	267.67	215.64	193.43	408.09	454.23	590.20	344.95	414.51	390.18	259.56	206.76	272.30	476.77	266.61	251.21
696			114602.85	443247.90	54883.10	26884.78	32394.82	56006.28	15787.62	5679.13	7700.21	3171.57	2494.15	1950.72	800.75	425.05	513.54	1092.88	1155.51	638.60	1067.36	464.75	1359.91	1659.30	513.67	543.12	900.37	866.65	257.84	402.12	208.71	271.15	255.88	179.94	515.13	660.15	389.77	216.21	198.58	144.08	249.28	213.82	87.79	192.90	101.36	249.56	178.21	168.00	174.15
697			13560.24	52485.50	15181.70	32417.41	21170.82	19457.07	5757.71	4269.56	1961.77	1089.78	1975.15	1224.19	1169.83	631.97	454.76	1159.38	1278.93	855.84	244.99	593.76	376.35	636.06	300.38	159.47	211.41	158.25	342.76	155.39	238.34	239.26	317.64	241.66	108.90	200.93	241.73	125.60	101.22	122.03	286.18	215.80	195.96	141.89	220.65	279.49	201.15	74.76	203.48
698			21320.27	161425.25	28350.87	9732.61	19623.26	52269.64	15881.50	6154.17	6703.69	5158.41	4390.45	4105.03	536.91	486.97	581.63	309.19	905.24	542.24	661.70	681.99	662.72	821.96	1141.22	996.63	360.21	320.69	357.92	669.49	583.58	450.55	361.46	278.62	821.12	470.21	266.22	362.24	111.85	155.62	295.10	130.36	147.87	208.36	169.07	156.24	242.07	182.72	285.56
699			41485.15	638598.12	111700.74	77015.42	74795.65	60418.56	33605.53	17153.23	17432.87	5005.51	1884.95	2998.11	2957.45	1540.07	1702.58	2116.39	1936.17	1719.79	782.32	749.10	365.79	191.89	401.10	260.54	630.67	674.82	481.54	484.31	770.88	628.08	377.60	479.70	214.87	259.85	287.27	199.93	313.01	418.24	233.53	185.39	281.62	199.23	154.17	214.25	120.90	92.39	103.04
700			13779.21	401894.56	39124.71	24184.67	25895.28	35067.34	40189.42	7993.35	6693.69	3210.42	861.02	1258.77	1932.15	1469.69	1544.19	2391.30	734.88	1483.31	687.10	2729.13	2429.43	916.95	785.97	1136.91	439.60	448.15	939.65	587.47	681.98	410.26	309.29	595.39	347.61	889.75	495.42	791.10	210.80	222.11	184.99	275.44	330.62	228.15	156.99	238.81	234.30	183.39	452.96
701			58216.37	370185.71	135157.18	133864.04	146949.98	109186.27	42744.46	18335.03	6699.54	5906.81	3341.30	3202.78	1985.55	1477.79	1556.81	1447.13	1323.93	1875.57	1187.08	1180.80	1835.63	1992.55	939.86	653.56	1020.85	1504.78	954.30	734.88	469.18	636.08	775.73	855.31	463.57	416.75	418.12	507.73	290.25	425.61	383.37	268.69	333.72	190.86	156.34	232.52	281.23	447.91	671.09
702			126624.53	229648.75	96571.08	50169.17	76048.52	57741.85	23724.34	14312.25	10061.39	5024.90	3273.51	755.32	812.99	1185.21	690.00	1063.27	697.10	241.44	427.61	498.25	1183.19	700.47	709.47	388.39	364.35	271.78	369.22	392.43	547.91	434.52	565.83	295.56	222.58	334.91	284.67	213.49	195.91	228.90	166.63	224.15	182.89	229.83	164.65	116.70	248.04	303.94	180.68
703			40789.31	135609.68	139010.92	73041.53	90820.83	44972.21	19550.66	12011.87	7612.19	3538.46	3540.24	946.54	672.70	886.70	826.04	749.93	850.28	758.91	756.79	873.57	574.89	1153.33	1013.24	1012.13	311.69	109.97	59.98	423.47	157.10	383.16	457.67	338.59	88.85	318.79	332.67	179.20	307.51	228.93	209.17	116.01	128.26	51.10	104.15	201.19	236.76	121.14	65.13
704			183762.26	359473.53	175342.87	31750.50	24589.21	22412.61	14172.29	3920.30	8554.18	6196.32	2226.09	2000.69	1212.73	1396.61	1535.08	1126.14	1258.04	898.04	743.55	978.31	482.61	267.12	356.70	566.35	558.01	559.54	431.07	173.19	151.62	421.89	413.18	235.75	220.50	491.83	260.75	231.85	242.73	207.51	231.29	471.20	411.04	283.28	397.74	226.10	132.46	339.86	415.76
705			37929.80	258796.51	14501.51	13408.35	18793.98	40403.21	16510.38	8903.66	4840.50	2377.62	1710.69	2152.17	953.13	1411.48	1731.44	1378.25	1108.66	1337.39	1256.32	2436.12	509.39	393.88	820.61	593.41	550.64	213.99	551.91	627.39	563.49	385.80	539.18	750.85	988.50	1414.43	1313.89	1162.65	983.19	499.93	308.38	148.82	313.69	330.18	448.35	661.32	1121.41	274.67	197.39
706			64669.04	333400.81	48877.49	17070.57	27201.11	31640.25	19220.31	18995.55	17277.07	9106.90	11633.93	12817.02	11054.74	4480.46	3188.92	4195.13	3596.72	2132.01	1914.89	3256.78	3202.60	2809.42	2361.76	2332.32	1352.93	1927.06	3613.55	3425.70	2120.58	1742.82	1303.40	936.11	5441.39	3849.31	985.81	1301.57	1083.05	1177.43	536.37	468.58	1121.83	1033.89	1351.27	3033.21	2242.27	2728.74	1023.44
707			96902.20	603997.75	145027.20	50992.64	58063.17	34227.77	13799.57	17502.98	14134.51	6885.12	4604.36	4666.50	2476.54	1985.31	3481.84	2580.64	3319.52	1593.28	4065.43	5205.54	1905.29	1731.42	2336.58	2076.69	3210.15	3143.75	2192.25	967.01	1911.64	3286.03	2317.46	1699.76	1970.42	2027.57	1779.44	1583.46	591.23	499.88	1306.60	1300.45	1019.49	1011.30	720.77	593.72	874.33	621.18	791.22
708			498040.65	2033892.62	105350.15	21899.67	15451.00	43038.30	14627.03	4522.51	4394.02	4228.76	1199.71	2809.45	4851.02	2806.68	1763.85	886.94	919.86	969.01	1991.94	1395.03	901.94	708.70	411.57	595.97	683.69	1039.96	701.71	682.42	745.32	1017.87	1054.32	725.09	480.45	1400.31	395.04	821.75	339.60	155.99	206.93	330.97	235.05	198.14	740.07	502.97	125.66	99.32	114.06
709			208559.56	946517.93	154867.34	10426.60	46320.66	76038.25	21019.12	6796.95	4966.74	2012.87	705.53	873.49	2948.33	1470.35	1212.79	714.06	1150.32	1057.05	677.88	696.00	448.40	388.66	336.60	352.97	526.10	633.67	583.28	372.97	401.00	199.72	194.79	253.22	372.02	409.46	195.77	238.98	405.09	449.13	319.83	669.25	461.20	350.43	269.42	234.21	106.68	534.26	435.30
710			251430.90	1370392.25	59330.89	27606.64	56991.16	69803.21	32801.30	20714.80	17300.33	9302.55	14504.27	6812.59	6978.35	6726.47	7306.91	2338.40	3080.95	7126.58	3436.58	946.05	4004.35	3311.76	6311.63	3855.26	2636.20	2952.78	2546.22	2024.80	1469.03	1154.84	1116.70	1272.83	3143.36	3060.68	1473.00	1035.63	1092.95	1271.52	2470.25	1931.72	1596.31	986.49	630.69	627.29	618.88	452.88	360.90
711			27037.89	209607.04	26752.70	28185.00	40465.92	37805.66	8163.52	8640.09	8541.47	6475.80	4466.04	5357.63	3895.55	2459.99	2260.04	1633.45	1262.89	600.98	615.79	454.57	472.91	826.29	2563.19	1175.91	403.03	602.17	313.83	519.21	548.83	426.41	385.70	451.60	253.47	180.44	277.31	416.33	383.83	271.93	250.16	164.56	336.91	304.13	161.43	241.12	167.25	224.27	252.23
712			143922.75	534056.12	234644.45	527055.37	431547.37	144370.92	29131.42	16956.29	12019.69	6876.64	7382.12	4999.97	2113.77	3374.51	3901.99	1453.14	1689.47	1435.82	2071.59	2031.07	3056.80	4853.68	4061.59	2623.31	1292.24	567.67	795.83	1282.67	695.72	1566.11	1081.71	964.73	906.80	694.64	857.45	682.28	1271.28	1478.51	691.41	711.54	929.68	1030.07	1195.19	1318.12	754.85	602.18	909.26
713			21571.18	366899.09	133208.31	103214.08	52548.44	39536.70	30517.56	20613.45	7661.95	7972.05	4441.79	3818.29	1700.68	696.97	702.48	404.82	949.74	1465.05	1050.06	2554.65	1562.43	1455.84	974.96	750.04	305.56	279.48	180.88	404.45	220.17	542.01	440.20	229.31	267.91	255.10	235.97	182.89	209.22	319.28	192.20	209.70	125.41	146.28	150.92	254.14	142.52	105.84	146.88
714			66361.46	384664.56	29902.83	32210.29	85213.38	64513.05	11996.33	10348.85	6130.02	4517.93	2861.49	2502.94	1546.85	1024.52	939.99	208.70	1167.08	1326.60	665.18	784.95	2059.38	1657.01	1352.74	843.29	477.25	533.86	1081.84	1221.07	495.23	266.35	338.68	657.06	525.58	559.08	552.38	476.99	536.72	371.54	392.24	386.41	794.71	415.49	131.81	149.43	350.95	517.78	478.46
715			28639.37	456105.59	111915.73	67379.96	55821.17	40242.47	35513.82	31936.92	18867.25	11043.30	6016.57	6780.80	8316.45	9426.69	7313.42	3702.92	3297.07	2359.52	3251.57	4728.22	3080.28	2378.93	4263.85	2544.03	2500.44	2430.16	1011.55	909.11	2288.73	1159.34	1343.39	2204.31	506.16	936.47	1202.49	759.43	1700.71	1133.00	1571.94	1294.56	976.33	1395.64	1562.88	1097.96	187.19	526.94	1228.58
716			345188.84	964449.25	553225.56	171775.93	105741.68	77588.87	12763.56	24905.77	8930.31	6984.52	3737.28	4172.86	1951.53	2546.19	2926.97	4102.82	2123.46	1841.93	2390.64	1419.88	1662.57	372.04	734.67	1339.12	656.90	1004.40	567.15	1241.85	2238.38	2177.96	869.60	645.07	789.78	455.84	649.36	282.95	401.22	253.34	432.66	736.08	555.81	411.19	576.04	352.86	262.43	301.45	321.15
717			86097.56	625500.93	67447.89	22243.02	38157.45	24519.15	12571.54	7126.12	8995.90	3658.52	1852.19	1067.52	1867.92	1843.24	2423.67	3166.64	1802.70	2989.42	3015.18	1029.96	1466.51	2176.47	2322.46	1841.90	3619.07	2649.99	2335.49	2015.87	713.37	456.02	717.79	1154.18	1063.92	758.31	524.00	923.77	691.88	611.41	718.97	1426.22	1114.62	425.42	625.24	435.04	559.53	1307.62	989.94
718			274878.53	706896.75	118626.58	66100.32	41434.64	62934.10	34733.76	15701.68	5629.05	2200.36	1954.29	1882.12	2712.75	2086.97	1242.80	2317.31	1122.82	1821.99	2173.23	1797.56	1511.28	902.21	439.66	589.74	718.42	691.69	405.50	510.82	346.36	520.63	404.07	612.39	483.54	413.37	488.91	335.90	168.29	169.47	121.02	226.03	153.11	210.14	164.28	220.50	195.37	142.75	146.15
719			74541.16	281430.09	49773.92	35313.91	27595.40	47031.59	32694.68	13639.04	5500.12	5308.94	4749.05	3945.26	2190.52	986.86	2011.44	1354.73	1000.72	931.40	653.65	989.92	1299.28	1982.77	2080.41	1926.08	660.44	500.46	680.57	617.66	200.62	317.19	254.19	623.54	766.81	662.09	320.82	548.06	284.30	211.13	423.01	346.88	320.84	393.03	277.18	386.22	303.70	265.68	373.39
720			116690.95	1093739.12	96061.36	92673.98	49761.18	46792.76	24147.61	12350.69	9589.29	3770.11	2095.27	1115.09	2012.61	2028.67	2024.63	621.58	650.28	2014.99	1474.69	1872.39	1726.27	1682.51	1365.38	1085.10	855.16	1078.20	1339.27	970.83	800.65	723.77	904.87	419.79	321.19	194.46	537.93	1379.82	1241.37	526.90	425.59	404.07	730.56	590.09	408.96	501.12	519.03	381.07	301.47
721			33082.62	315312.90	136785.87	99109.78	43267.48	62467.71	64788.15	17866.73	7285.69	5179.23	6652.79	2229.72	1168.75	1081.03	1154.90	1206.04	722.31	1327.13	1237.50	1533.00	1091.74	755.32	580.59	553.56	327.15	436.34	645.70	717.00	804.44	788.38	586.44	337.08	287.14	310.31	331.41	263.60	139.15	247.70	291.49	253.94	464.77	540.21	396.84	271.36	122.42	239.07	199.18
722			29441.66	573692.81	45665.26	30535.96	24992.36	35042.08	23148.85	6563.50	6781.07	3823.01	3752.94	3270.81	1536.41	3153.95	3386.78	1920.29	788.20	1248.81	1542.13	2746.11	1526.44	1439.25	1017.19	772.04	678.82	321.27	609.13	1211.45	619.36	883.28	386.57	396.00	730.07	965.62	284.32	530.79	363.69	308.04	428.50	145.35	274.19	290.63	185.86	911.22	700.73	273.05	330.52
723			23781.20	210261.93	63837.87	59134.75	64151.76	47458.99	27563.35	10835.93	7939.69	7259.39	4287.77	3707.02	4588.89	2126.44	2036.78	5297.25	2369.32	1501.93	1587.93	2087.32	1800.43	1647.79	2143.59	2671.74	1363.83	1487.50	1147.03	866.14	594.40	431.79	1059.61	749.06	637.27	1019.23	693.68	991.54	1543.19	918.44	339.10	475.04	431.99	279.25	309.95	678.68	796.50	513.96	428.16
724			14353.06	186530.28	182531.54	88367.85	42974.42	57384.28	30546.49	18497.87	8130.36	5048.98	2275.38	1929.60	1625.09	1553.94	1684.19	1984.33	1522.62	2215.50	1556.80	913.88	587.65	599.96	710.11	346.21	250.87	333.03	343.06	230.74	177.47	260.31	358.23	245.90	250.83	185.72	208.09	281.73	183.82	380.97	219.69	190.44	242.90	241.14	118.71	83.64	177.03	173.88	128.62
725			47285.33	213962.45	69448.47	68666.11	49986.34	47853.98	17363.64	10793.03	7620.76	3507.43	3529.13	2623.14	3685.10	2987.57	2565.30	1744.05	2205.99	2824.41	1567.61	2608.22	3368.72	2621.17	920.64	1381.02	985.12	1418.45	709.83	610.43	910.14	2211.74	2186.61	1097.41	319.62	713.77	400.45	295.27	948.05	1612.51	1060.00	1033.22	913.98	567.73	796.67	616.34	1859.39	1178.24	804.31
726			36271.62	516884.56	108225.14	22792.16	31008.46	43851.30	18216.25	4192.93	5308.97	4889.01	2893.81	3188.95	3647.74	1808.76	3898.71	4752.93	2436.99	1709.58	450.28	1558.65	3175.45	2113.74	2390.63	957.56	1122.21	876.84	816.10	485.67	398.60	689.91	555.58	533.62	747.73	959.72	386.88	461.20	382.40	404.96	315.02	268.94	719.37	633.90	517.00	254.03	265.93	483.03	347.24
727			39448.10	509736.75	58239.08	25273.64	81159.50	56993.44	25601.46	24787.60	17632.14	6468.05	1425.77	1190.43	988.22	898.42	988.50	1954.94	2612.97	2116.87	1292.01	826.69	1000.00	1066.64	1246.52	529.13	481.01	531.05	425.83	280.14	353.50	678.75	355.12	340.22	780.72	452.01	428.70	333.19	220.27	140.13	113.69	236.95	320.73	212.52	56.67	152.20	156.96	54.43	65.44
728			32731.61	326553.00	23287.61	41008.54	46387.14	30875.04	9121.22	5207.92	8576.30	8387.12	2288.92	875.41	3473.04	4083.37	914.09	252.76	393.53	347.54	670.57	589.84	243.03	723.22	834.37	725.16	621.50	460.89	735.66	591.40	1324.83	413.06	178.54	131.27	329.02	369.62	76.89	230.06	127.35	95.65	109.14	213.52	131.48	305.40	131.44	203.82	276.17	187.63	153.93
729			26795.93	183389.17	105798.62	60158.36	21752.53	35463.25	16465.31	8552.90	5419.19	2060.29	1856.19	1633.83	1696.64	1222.16	1164.38	419.69	755.56	886.45	678.10	410.08	797.52	671.26	568.71	463.92	241.46	434.35	268.11	478.94	595.54	130.88	179.72	461.91	762.18	340.03	500.31	340.28	386.95	141.74	176.52	287.99	376.99	152.33	415.41	233.43	92.78	116.39	131.11
730			17179.97	182796.56	134268.82	55600.30	83408.28	35305.37	5338.94	5768.29	12979.96	4365.94	2395.91	1497.65	1215.02	431.45	757.60	650.32	360.95	758.10	394.25	427.81	491.54	510.23	1078.14	351.92	79.38	106.22	150.21	143.37	102.90	96.74	113.88	104.29	68.79	128.26	108.91	218.40	409.10	276.22	158.76	162.98	147.12	233.72	55.70	46.56	85.16	92.92	66.96
731			60243.22	253569.90	77560.12	9549.21	57422.46	57063.76	8249.20	2040.93	4388.23	2035.50	1175.55	854.70	1205.12	826.02	687.27	810.12	843.53	287.27	522.79	1657.52	1311.69	769.31	914.05	914.20	1036.90	620.75	256.45	785.54	650.04	543.46	670.17	492.91	893.45	514.85	198.78	744.04	453.23	289.81	251.00	208.17	187.39	108.03	166.29	268.26	359.45	288.99	408.64
732			37217.62	197759.79	83195.10	72027.22	15898.28	38692.30	23443.61	11257.79	9986.11	7326.26	3831.80	3633.57	3604.99	2941.41	2088.66	1948.81	901.54	2049.27	1593.93	2571.27	2137.57	947.10	3007.43	1898.14	1142.02	1507.15	877.29	1091.20	1903.34	1843.69	740.10	719.14	973.32	475.36	696.83	317.35	476.97	428.29	492.84	681.38	662.53	654.79	499.06	583.68	570.44	609.53	555.19
733			35925.69	71978.07	342199.40	164253.15	118679.81	112821.21	25718.78	22013.76	4586.72	3202.98	2536.73	1598.61	888.99	2248.66	1876.84	669.41	974.09	968.72	218.21	184.47	587.90	1114.46	1258.86	563.79	202.40	282.54	218.91	157.45	205.11	208.91	106.02	168.14	319.61	189.77	134.84	299.83	402.69	295.76	245.55	125.20	204.10	151.23	90.47	57.57	68.43	141.54	73.31
734			43689.12	491302.40	52998.48	58722.75	29915.45	23188.90	11930.95	17734.30	13833.08	13859.85	4670.54	8132.66	16086.53	7201.53	5548.50	4576.54	7066.37	2455.72	3223.96	3396.96	3551.86	7914.79	9683.03	5189.50	2879.42	2928.96	1815.03	1310.90	1950.69	1975.76	3635.82	3424.09	1506.18	3440.40	2663.91	2085.33	1953.25	1050.40	1446.40	923.48	1023.03	1044.79	394.00	608.60	1053.74	2292.31	896.57
735			29875.51	101349.21	66512.90	58313.64	43849.12	24241.68	17658.64	10443.04	6158.48	6478.36	2965.37	2229.66	599.12	1083.90	1237.64	1819.50	1071.83	1670.97	1827.49	386.19	382.42	613.03	452.67	369.81	280.55	273.86	270.09	344.16	288.68	326.63	215.84	274.31	197.85	261.39	184.17	110.80	194.71	267.18	112.29	83.78	132.23	174.83	97.98	43.12	40.12	66.74	83.45
736			77444.56	516866.37	223991.82	177680.87	147456.85	68250.94	43608.60	34708.87	15286.35	7094.70	4504.22	2832.20	3885.27	3107.66	5094.93	6734.54	1527.17	3342.93	2544.31	2272.37	2927.73	2875.86	2192.64	2501.14	2639.04	1003.34	1876.68	2092.22	1841.27	1673.93	1281.06	1297.55	1299.90	924.57	1405.95	838.83	671.35	688.43	603.99	726.34	576.69	582.43	571.24	575.94	273.87	564.17	375.47
737			416358.18	4487273.00	145470.50	41124.90	31990.40	49587.91	38955.98	40487.07	18059.97	9453.48	8452.99	8260.90	1591.80	5932.09	3237.58	3554.43	1427.35	2468.04	971.90	1572.85	9073.00	2898.69	5219.46	2429.07	2493.02	1743.34	408.65	944.39	918.11	1003.34	2362.00	936.23	1592.04	1560.59	1243.65	1318.10	1301.57	1116.16	667.40	1800.71	977.26	2748.59	2145.57	1580.31	1704.39	2433.16	970.83
738			84849.71	231520.92	179988.43	74206.86	62997.13	43499.83	12996.55	10823.98	10036.29	2784.45	2235.67	1224.60	597.17	781.98	914.78	812.32	744.08	910.91	1407.71	887.96	383.98	366.43	368.97	283.64	275.79	264.25	265.41	272.03	174.86	271.95	289.48	245.51	94.11	94.81	235.62	192.02	231.75	127.51	226.53	342.89	186.16	118.43	42.71	62.01	75.39	116.87	103.58
739			162440.54	606798.25	72683.80	40193.66	33232.15	14539.98	9017.76	8567.44	4902.85	1315.32	2356.14	2662.19	3335.75	2424.02	1660.88	908.66	381.77	778.07	375.37	721.03	498.48	796.29	1072.85	1119.33	406.29	563.98	845.08	432.20	1256.88	609.84	572.55	273.97	488.79	460.20	322.00	208.28	314.12	232.81	214.77	206.95	390.71	302.51	397.10	417.28	566.33	651.80	287.85
740			12572.13	39901.99	69664.00	40977.69	30082.75	43736.59	27742.19	9991.90	7988.97	2522.85	2119.24	2823.07	2452.02	913.16	1029.71	2211.39	1197.25	822.02	788.33	1060.20	699.16	1097.11	989.69	922.35	741.05	537.10	290.04	181.46	191.92	401.31	898.48	658.69	211.69	333.15	402.97	331.44	438.21	252.57	424.22	356.25	481.61	448.44	297.32	78.16	257.26	193.67	147.78
741			22046.41	64204.77	127586.17	80257.34	54919.01	55815.15	22788.10	11436.52	4485.85	5976.75	5782.82	2751.52	2211.98	2163.17	2646.33	4282.21	2504.86	2039.46	2307.63	1350.31	840.66	1560.53	1214.44	1186.11	737.80	1251.78	1203.61	1813.84	1057.54	690.09	1059.66	911.82	620.79	1157.41	664.75	500.82	1089.17	820.82	727.92	452.73	449.52	407.70	466.93	858.32	685.34	487.12	571.43
742			129558.92	778134.87	184880.17	38656.86	45787.92	30319.75	13848.22	4578.82	12270.33	6987.67	5849.48	9948.15	9680.90	4158.71	5190.48	7282.54	7333.48	3531.85	1432.31	1829.41	3027.56	1194.22	818.77	1499.12	3003.20	3467.36	5855.79	3428.66	1358.91	1489.77	1499.28	735.00	1231.40	958.92	1511.04	2995.79	1878.71	956.06	1639.81	1287.68	1191.98	1204.39	1530.86	909.73	1122.49	1193.76	509.13
743			191136.79	296297.18	72061.85	45546.91	58705.76	47040.18	15553.25	6285.31	8360.60	3505.61	1381.08	1403.41	1563.87	833.02	1946.29	2538.03	1235.62	703.54	501.30	590.67	664.98	432.92	916.85	486.70	234.79	155.36	162.54	285.42	100.11	353.60	525.59	460.60	343.98	334.96	205.14	188.66	208.29	209.63	88.48	89.85	139.40	114.74	124.78	148.86	222.88	168.52	161.79
744			64915.38	839885.50	124577.32	37026.42	58109.99	69219.27	21816.97	9470.27	11439.18	5371.29	1860.74	1771.63	2164.88	2459.58	630.68	988.84	1200.83	1670.59	1821.01	1993.29	1501.32	1542.82	593.64	460.92	1172.14	1041.10	1121.10	896.48	554.81	215.06	190.54	201.63	289.54	277.73	279.70	350.94	462.40	558.13	451.22	255.21	307.43	279.44	221.86	289.85	184.09	95.92	66.63
745			371843.40	1026378.62	116916.93	55042.44	35910.26	70653.32	47815.05	18609.54	11150.32	7320.20	3668.47	1726.22	1436.33	1403.47	2918.35	3004.33	2248.45	2699.28	1468.00	1600.46	2391.08	1100.15	1479.92	1446.41	1057.62	317.12	228.47	849.74	970.60	1026.36	996.59	1353.26	1260.21	936.35	766.61	236.65	559.38	139.66	310.04	477.33	608.89	537.09	1383.86	898.34	383.90	381.58	362.82
746			119906.93	441758.09	54827.64	24386.83	64901.81	52831.21	26519.42	8407.37	6866.93	2437.33	5020.76	2239.93	1808.61	4091.26	2941.17	1779.54	2099.28	1445.49	561.11	1511.06	1701.37	1902.31	2362.12	3036.81	3078.49	3082.24	1402.58	1175.92	2014.37	1864.36	4031.91	2607.57	746.13	3365.12	2443.80	732.29	828.98	1561.68	998.86	396.47	859.77	1312.39	793.86	1231.36	1149.40	560.57	751.26
747			26790.20	89433.16	48118.49	48295.42	39172.67	52812.87	23195.27	14309.67	3219.16	2880.25	2824.93	1900.07	1187.97	2073.79	1509.43	1919.14	658.96	572.48	437.94	642.13	325.54	384.33	123.77	321.78	222.58	272.49	340.11	226.56	230.38	385.08	237.92	234.76	147.31	157.02	101.63	52.47	122.10	134.12	68.31	106.01	172.78	102.00	72.05	76.43	131.93	71.82	38.85
748			66115.75	261205.96	115011.91	30010.04	61603.57	58810.14	43217.30	12064.28	4979.13	1696.71	2644.71	1066.27	589.64	484.54	599.67	630.05	1346.61	813.67	629.69	357.83	576.62	418.98	268.17	175.66	146.41	169.48	203.01	209.41	266.72	188.49	190.73	170.57	213.22	185.83	251.30	164.51	91.97	74.63	60.08	72.87	183.81	112.63	46.88	63.71	49.33	48.81	50.26
749			93739.02	230077.45	108683.01	79370.48	83118.77	57642.44	22985.43	12316.56	5705.93	3596.74	2974.24	1553.54	617.64	642.08	943.98	1084.62	839.76	1081.69	1458.61	778.24	330.32	337.15	430.39	206.68	142.72	164.07	240.64	157.12	126.94	329.01	476.69	221.43	106.57	143.35	128.09	64.58	172.46	227.49	180.06	221.34	310.08	253.86	150.23	143.95	94.27	124.56	118.29
750			11441.60	59575.28	50334.64	21154.42	33802.44	47474.60	11200.08	6763.31	3088.96	2499.59	1487.18	1569.19	1095.15	800.27	413.55	230.81	249.87	270.99	330.47	223.36	268.36	428.90	207.90	359.28	476.21	178.03	250.93	199.93	137.73	36.70	78.41	87.98	170.74	140.31	117.06	83.01	114.57	77.59	64.89	92.65	108.72	91.13	73.02	78.07	100.06	114.68	144.34
751			19669.37	210777.04	58959.42	71448.82	50953.60	28418.01	21447.23	9927.64	10756.30	5422.82	5780.56	5336.95	3943.59	2880.31	1587.35	1934.26	4460.49	5650.44	2996.96	1005.41	2055.31	2445.74	3211.33	2536.25	2430.00	843.76	1210.55	1296.15	1794.33	1132.17	1745.80	3303.44	1292.90	644.01	1301.38	2231.69	2055.22	638.41	646.37	429.69	450.85	935.51	1603.56	335.92	715.23	472.67	424.18
752			50483.27	216312.76	45816.11	13873.67	24369.59	21492.35	3092.99	5449.20	4500.07	4264.09	3076.90	2218.32	2163.77	884.37	632.26	579.37	511.71	739.07	1320.44	807.72	416.64	406.50	240.99	235.92	124.40	267.33	764.42	552.44	129.55	253.49	296.04	383.40	295.38	138.62	102.46	124.30	256.06	244.74	306.68	270.77	224.15	341.46	262.72	312.56	382.05	180.51	190.20
753			47181.71	121821.43	47414.23	50851.92	38086.90	21099.12	21311.35	12579.55	8074.98	4913.44	6418.96	4636.35	1883.18	682.86	1195.80	1084.69	1789.51	2362.58	1954.72	1297.64	1826.24	1093.81	3791.78	1081.46	627.71	464.83	204.10	286.73	452.48	684.59	769.27	372.64	911.87	418.06	590.00	430.82	678.23	610.54	355.32	334.39	425.63	465.99	379.24	254.02	218.66	193.27	541.18
754			231212.75	650251.56	235007.01	142789.71	109310.46	115313.80	52966.44	27331.78	21756.02	8540.33	7783.41	4340.92	1831.43	2526.05	2586.63	2385.50	2000.02	2329.60	1835.17	2011.37	1005.02	1063.02	1403.72	1445.73	1020.03	549.37	773.31	710.91	728.58	595.92	463.84	479.85	883.73	1037.01	1519.24	1144.47	503.42	288.03	409.91	300.15	380.31	358.62	387.07	287.24	408.49	546.73	516.89
755			32158.14	277693.71	23632.47	91325.08	100885.82	66852.42	33705.76	14066.53	8639.46	5311.57	2346.25	3553.30	3211.60	1512.14	1408.51	1944.20	2449.04	2697.24	1148.54	989.12	999.17	732.07	426.75	653.84	495.77	329.84	802.93	701.20	310.83	376.75	601.82	329.35	374.86	405.09	359.10	300.66	374.69	267.87	505.67	219.88	224.64	299.72	272.78	244.94	417.96	144.03	144.38
756			193822.20	340430.31	76501.58	51703.64	30026.19	27764.40	13481.63	19501.75	11906.18	6456.24	3914.48	3200.02	1503.86	805.72	685.17	653.81	517.79	916.55	600.93	491.73	951.13	796.92	569.75	328.70	352.38	575.32	267.51	247.80	273.15	313.32	214.17	93.56	325.08	359.16	79.28	114.65	126.88	79.38	121.71	120.48	247.68	161.41	82.48	112.95	139.10	81.27	52.90
757			57746.73	221650.60	51793.27	38771.63	20379.44	23249.72	16579.98	8463.78	7680.46	2463.19	1624.20	2949.84	2819.18	399.68	912.26	852.99	905.17	840.98	310.46	711.34	739.85	477.89	641.03	425.73	401.60	782.85	454.68	333.71	340.63	317.92	138.47	129.74	247.70	386.47	441.08	387.16	206.47	256.51	292.61	198.60	242.88	319.39	189.80	216.52	298.57	210.82	263.55
758			23085.30	176578.00	67336.57	67089.50	79232.32	87851.72	41747.25	26941.62	13742.26	7388.21	4027.22	3196.38	4891.58	3311.58	3241.89	5328.88	1733.22	1629.63	2665.07	1425.98	1200.25	730.45	1282.59	778.03	941.35	673.31	604.10	796.78	721.49	859.04	1375.19	1094.54	466.23	334.88	433.05	419.14	633.87	438.24	386.35	614.13	314.60	315.84	326.73	415.59	285.98	410.18	124.80
759			11124.09	60374.75	18298.78	16972.88	21225.79	29804.88	6900.13	1514.22	1354.20	1190.20	1261.53	450.20	771.33	769.79	532.79	195.88	719.23	340.29	567.08	703.27	619.24	438.98	87.18	79.41	148.17	189.36	279.37	224.19	170.29	146.11	166.03	107.13	117.77	116.26	73.74	72.40	68.37	79.71	79.34	86.85	146.58	120.98	64.89	81.75	34.09	38.39	18.13
760			48212.15	218509.53	105849.38	48666.53	183711.67	339761.09	47741.19	12655.18	5624.49	4348.42	6267.85	3875.43	3691.49	2191.89	1016.20	1928.45	1918.32	1589.58	1564.17	1129.90	889.47	587.81	1109.69	651.02	442.96	585.51	274.84	467.03	215.84	339.12	219.11	295.60	425.54	338.22	382.15	435.72	542.21	524.12	403.83	295.84	332.50	130.84	131.13	149.51	168.84	143.40	103.10
761			10453.11	185270.65	66814.67	44345.05	21916.85	27777.27	13621.34	9881.61	9347.11	1214.79	1912.19	3472.12	2429.52	1647.25	3368.36	2189.75	2170.92	1934.16	3385.28	3289.66	2244.24	1833.13	1741.75	1134.48	369.78	659.19	542.09	708.80	966.13	829.22	959.82	1148.24	769.76	803.58	622.97	680.53	481.81	738.73	651.94	838.75	1063.33	515.83	1102.63	711.40	330.01	474.40	326.17
762			57338.30	438102.34	171449.73	70074.92	20778.83	73030.92	50689.75	14739.08	9022.63	4144.66	2866.15	3478.20	3107.33	2353.36	1336.42	2608.20	1992.83	968.22	1345.39	1278.21	1116.49	1368.87	1064.88	1307.02	622.58	324.99	278.71	410.14	837.54	510.77	649.38	760.68	519.32	491.25	803.07	572.74	456.21	692.81	261.60	409.04	283.04	164.17	416.34	634.17	218.73	151.55	156.28
763			54303.36	222680.06	94819.19	56199.85	42299.02	27865.85	27319.97	7301.64	9601.30	4310.48	1625.22	2361.36	1375.00	1115.92	1390.76	842.28	1439.20	1450.81	878.21	583.79	429.84	324.19	921.16	1108.28	932.19	326.40	502.60	813.82	777.07	420.78	430.93	485.12	385.71	310.61	150.36	190.46	349.18	288.45	378.98	412.05	313.89	700.40	750.47	387.76	144.60	123.26	306.16
764			29056.64	195166.14	71868.61	26975.80	16065.50	19549.79	15081.96	9038.29	5994.58	4318.35	3006.20	6094.92	1254.61	1838.44	2348.86	1534.47	948.21	820.30	2777.96	2635.25	1384.06	890.13	2657.25	2111.10	821.15	1153.61	1520.27	756.11	1113.81	1076.20	1194.82	1276.84	730.88	1668.34	1507.63	412.34	284.05	1014.56	1967.11	1005.44	1120.76	1361.05	1042.64	597.24	500.50	859.74	740.44
765			113940.15	409452.65	163215.28	56744.03	53258.00	88534.39	47597.04	12663.22	11990.95	7209.17	4877.04	1162.02	2158.03	1441.36	1629.61	1320.24	689.41	761.47	392.43	585.97	956.36	1207.29	953.94	367.07	503.41	237.14	212.79	673.72	579.90	687.29	323.68	270.57	343.01	322.01	97.59	287.36	279.20	269.69	387.94	163.13	157.40	409.22	145.15	159.76	207.00	164.16	129.32
766			41461.40	207784.57	143870.07	13003.14	41652.38	52976.64	20419.42	13356.86	7609.14	6344.43	5658.25	1344.15	1532.16	892.89	494.39	386.67	367.82	493.22	1376.03	1291.04	744.22	1177.13	1238.63	1720.62	756.29	553.52	311.71	595.03	262.92	311.72	605.74	1230.09	1201.97	586.70	158.52	334.55	368.94	288.64	592.78	670.57	674.58	507.02	506.37	467.92	170.26	96.52	150.48
767			23303.19	487630.03	80159.04	24563.44	36456.34	38335.03	28784.30	10062.10	8040.32	4641.36	2888.16	4000.63	2822.23	2226.43	2153.87	2191.64	2668.15	1861.41	2314.07	2426.66	1085.52	1295.85	1798.30	1738.05	1591.52	374.95	604.00	292.36	625.48	560.05	509.00	672.39	1245.69	439.57	485.60	365.42	413.75	273.02	324.14	531.88	1019.33	417.49	356.88	535.76	378.51	292.38	354.89
768			101750.14	766798.31	89773.07	86520.99	51087.72	35241.33	14361.63	9981.70	6573.69	4985.48	2475.90	1947.03	1736.06	2882.57	1781.13	1882.01	1867.13	2754.10	2540.73	2058.59	2495.65	2416.36	2519.01	4141.45	2798.96	2844.21	2889.24	2591.81	1825.43	849.90	1176.63	1425.59	978.94	683.83	1142.62	561.76	2440.34	1155.06	286.62	751.59	1206.88	780.04	431.70	454.60	924.78	703.74	1055.97
769			134208.87	308597.28	107517.53	68831.02	86410.67	60532.43	37708.45	14693.43	10377.88	8143.42	2386.20	2992.61	1844.42	1078.48	1193.10	1024.60	928.70	492.91	389.42	717.48	708.31	900.70	1368.28	486.67	361.15	492.60	169.65	269.45	199.74	145.90	81.35	255.49	552.87	649.17	312.09	140.62	216.48	251.39	312.08	462.50	214.96	153.99	114.58	75.20	218.69	250.48	155.16
770			92151.77	2467050.75	760748.18	210074.51	97726.97	143577.26	48302.11	19916.50	21729.34	9646.46	8821.02	9496.46	4662.05	12298.93	5584.58	3092.40	4382.96	4465.57	3534.02	1350.08	2617.99	2316.25	1162.96	1704.91	1308.50	2090.78	2523.05	2310.20	1046.38	1934.02	1858.77	3659.86	4061.94	2559.96	4983.66	1856.59	1766.77	1743.46	2394.09	4551.72	1904.77	816.10	304.71	677.70	555.52	854.29	1785.41
771			51968.49	284958.53	165818.92	107229.57	65780.71	66425.14	20108.03	6922.23	8162.11	7091.37	2859.59	2265.24	1266.85	1395.91	850.28	1085.67	1290.51	1549.04	1934.47	1883.60	963.36	798.71	831.51	642.11	1185.56	1265.88	482.58	485.18	546.42	402.63	650.94	1813.39	1352.03	777.29	616.52	1237.58	1521.19	605.10	409.06	758.20	897.83	474.70	477.50	960.95	788.71	546.67	834.60
772			39722.90	251392.25	60417.49	48054.30	52698.42	34673.92	7914.48	5135.02	5920.93	4168.79	2789.56	1729.12	1064.06	351.24	470.18	545.56	769.32	451.50	350.84	598.36	550.84	654.78	495.52	378.76	452.87	222.51	341.40	371.40	223.18	222.06	192.68	173.81	216.04	118.41	70.77	106.83	147.23	58.20	79.48	69.41	200.98	296.23	141.48	115.08	58.02	64.98	61.97
773			85337.61	803666.62	228387.17	91354.63	82059.73	68446.41	31326.70	14327.27	10609.31	5397.57	4654.58	9443.71	11972.27	5095.90	3985.95	1274.76	3696.08	1747.25	5428.49	3161.36	3266.85	6522.16	2613.60	2097.40	2523.54	4129.10	4536.18	3115.38	1950.40	3094.14	2157.37	895.44	2107.54	1308.53	1654.95	1589.62	1961.69	1513.46	1172.07	675.28	769.94	617.14	1262.55	1545.63	1634.32	1249.71	1585.88
774			163469.87	469505.65	287980.81	242284.95	102394.75	47387.27	40744.28	23940.35	13913.93	4203.61	2261.12	2046.29	5074.50	2557.07	2960.01	2278.64	2230.63	1126.94	1318.76	1110.15	1410.42	903.64	588.93	461.26	477.54	349.80	402.30	718.75	565.04	386.20	265.94	545.80	469.85	361.39	313.52	189.36	488.55	442.15	579.94	716.32	361.79	255.75	229.85	254.98	336.12	235.18	191.78
775			84452.24	144933.42	50732.80	38573.25	57798.11	40716.12	45546.12	30450.17	2635.72	7512.84	3112.91	1619.73	1292.41	554.57	347.79	755.56	1077.55	684.92	2708.31	1347.77	893.67	394.80	324.72	289.18	197.09	179.03	154.49	180.91	316.16	109.53	137.24	217.76	210.00	135.62	65.29	109.09	158.96	146.89	151.37	128.24	87.33	66.16	50.82	67.49	90.05	89.88	66.94
776			33486.16	149414.84	70185.10	53594.35	24854.55	37997.85	15834.94	5090.93	7419.73	5082.03	2098.70	1077.60	2234.14	1570.39	1366.44	2470.42	2096.35	2638.55	2069.91	2388.39	1933.16	1019.71	1448.05	1223.90	1891.66	1517.79	726.21	935.15	1060.71	1205.07	1357.59	1245.36	1284.14	1444.00	1043.03	641.13	675.20	951.27	787.01	813.15	765.07	509.36	554.91	430.72	334.21	402.86	179.08
777			59607.80	326524.62	98908.07	13936.74	36537.29	15767.07	13101.42	12695.80	13114.79	9836.61	3988.47	3433.79	3456.14	2654.83	2893.35	4678.47	2462.12	3021.06	1392.82	1023.07	1196.87	1364.10	1771.71	2575.72	2434.24	588.62	629.33	544.52	515.81	914.20	779.72	1727.64	986.26	1693.36	1442.42	252.19	368.58	1596.39	729.00	296.41	655.21	1615.38	319.98	1394.27	2093.41	1322.32	1031.91
778			630859.81	984130.31	93069.42	51730.69	44616.78	47858.01	40504.32	9093.56	4060.34	7769.65	5406.13	3869.00	4531.98	5407.87	3067.16	1841.83	1593.34	3817.32	5121.50	3960.98	2433.46	2450.82	2227.70	1425.97	1986.31	1616.62	2415.20	2145.63	2561.93	1785.89	2872.44	1470.86	998.88	738.81	898.55	791.99	871.97	837.35	992.02	586.63	890.62	740.03	990.80	1312.21	868.86	978.71	1197.13
779			36310.75	144244.35	122278.64	146153.82	61194.79	141859.01	81715.25	10967.02	7967.44	3238.57	999.38	1748.30	2407.10	932.18	1266.79	801.76	399.69	778.30	1523.66	1082.30	1394.80	909.89	225.47	308.76	549.88	374.01	344.90	414.53	806.76	658.63	272.03	242.87	382.83	255.13	122.38	152.38	137.63	102.44	186.88	219.91	197.31	267.07	220.92	143.89	82.78	76.45	53.46
780			43770.81	105353.00	61395.83	27241.14	15310.90	28050.33	29252.49	3629.46	3419.46	5430.26	4063.78	4108.07	3534.63	3881.66	1442.23	817.95	892.26	1865.04	2432.57	650.92	1188.35	368.87	1188.14	735.06	609.12	594.00	392.06	332.72	524.93	975.88	594.10	507.26	902.02	599.43	447.07	663.97	1094.71	647.74	230.96	249.45	1370.46	1876.44	256.77	473.76	291.65	449.88	501.55
781			6508.66	41563.48	23804.41	23025.09	24472.24	28054.31	4887.70	2326.67	2001.69	2126.00	2032.69	629.11	576.97	594.86	451.44	276.78	207.84	411.33	430.05	425.72	500.03	253.87	156.70	123.92	215.04	175.62	197.94	161.21	80.46	155.98	168.23	112.47	117.13	76.86	68.54	132.23	161.78	132.03	122.28	39.46	69.90	121.35	43.64	69.40	88.92	100.10	124.63
782			92709.84	214175.95	85531.76	141634.45	191895.01	90111.79	54564.69	20561.26	26223.65	12440.53	1975.95	3070.47	1964.28	707.50	498.00	1046.69	1532.47	1132.63	1758.59	1467.20	2217.36	927.10	144.80	272.52	346.05	170.75	226.86	571.90	552.64	238.41	189.20	218.25	103.70	190.89	140.79	118.49	196.93	153.70	169.40	124.95	104.17	43.19	110.68	227.95	206.17	110.15	90.70
783			11239.96	200666.81	53536.03	47748.19	50121.64	47343.87	15634.48	13387.26	8421.55	3191.54	3212.54	1293.75	1322.98	1096.31	557.71	992.59	1104.53	1545.59	1179.95	1279.78	723.53	974.53	1195.00	426.30	205.98	278.98	227.93	111.18	106.92	137.80	147.57	226.20	237.78	205.58	97.29	230.74	302.22	307.84	229.87	156.36	83.11	75.76	174.83	152.36	63.52	164.00	204.28
784			26317.07	382419.31	37904.66	15016.42	35536.93	49302.41	14072.97	16367.54	9845.22	8189.54	6181.43	11129.61	9028.05	7956.56	5104.71	3372.70	1130.68	795.16	4394.23	7063.14	3050.04	3140.93	2490.19	2929.16	3680.84	2944.68	2043.32	566.27	1606.74	1925.39	994.70	1218.81	1536.89	926.80	1026.68	1011.13	1721.45	1514.13	2223.09	1432.42	1974.62	1870.45	595.50	987.14	584.10	578.39	470.95
785			19095.99	181063.29	37939.91	25884.53	49935.50	16085.77	8732.61	4569.06	4858.92	6171.24	3522.02	3762.99	3408.84	2029.58	1700.65	1945.65	1043.78	859.84	734.36	1185.07	1534.52	1655.14	1143.82	1288.11	825.88	707.43	551.04	1099.63	630.12	1070.89	1025.55	701.56	325.82	222.10	600.86	480.15	629.63	275.15	548.12	345.07	484.23	641.41	375.67	641.78	562.05	616.91	222.32
786			75104.09	136601.07	26609.69	17283.89	30358.57	23124.06	19999.44	8213.43	4006.18	3838.10	1846.13	819.86	985.89	1121.28	1205.31	2059.90	1995.55	1093.36	583.06	1688.86	687.60	800.71	636.08	670.84	847.14	332.20	331.88	544.84	476.06	645.51	623.75	399.23	781.20	383.74	309.34	364.88	225.75	214.65	199.57	218.27	505.68	268.28	249.66	478.35	1054.96	726.78	300.63
787			24096.80	198239.31	95697.84	93793.18	53244.91	46087.09	35226.01	6307.57	2849.29	2447.10	3347.64	1257.80	1357.44	1443.88	739.16	256.61	618.60	917.67	560.20	543.52	278.63	202.65	1275.27	616.06	433.19	307.27	262.65	299.74	520.29	401.89	230.99	298.62	245.71	306.72	202.99	448.25	376.96	183.25	145.63	277.95	332.77	310.56	188.55	137.54	167.95	170.64	127.89
788			18187.10	90285.39	75128.78	68682.13	16464.58	24332.24	9223.00	7091.02	6620.53	3675.39	3702.71	2530.63	834.95	771.42	874.79	721.80	636.11	580.85	902.53	1125.04	781.10	856.76	601.86	270.38	314.26	258.54	155.50	156.37	216.52	444.51	175.26	104.96	107.41	225.36	199.27	173.94	309.34	318.02	325.83	95.40	170.27	100.76	228.69	202.20	152.38	151.46	97.20
789			87331.66	188856.35	78258.89	46862.47	36361.11	21243.68	29647.71	9218.27	3421.46	2408.48	1796.56	571.17	549.62	403.08	466.06	906.14	1490.41	1113.54	1017.30	382.01	520.01	749.15	1087.60	679.94	245.51	53.75	124.56	203.19	191.06	181.12	219.93	359.86	164.72	254.54	167.72	46.40	91.43	66.29	69.19	97.81	117.68	102.54	53.77	120.21	94.55	66.40	45.40
790			52549.77	179857.65	60179.88	25427.00	21808.26	28914.57	7918.70	9261.04	8412.67	4008.56	1834.91	2054.35	1362.14	712.57	854.37	993.0675.76	273.85	333.73	299.18	205.24	245.93	269.66	293.31	153.37	96.32	112.76	164.99	109.69	76.17	243.41	274.03	203.57	167.29	173.29	125.31	99.83	112.65	90.26	130.33	70.67	72.47	78.09	55.25	85.47	104.30	97.78	88.60
791			91805.14	406862.40	186090.04	122046.63	34381.86	38874.92	45520.73	17495.88	13174.02	9666.56	7060.43	5337.72	3963.34	3317.12	1307.49	2066.94	1271.47	2078.36	1811.67	1102.32	1453.51	652.60	1499.72	1553.90	1507.28	1347.45	1950.70	1072.46	655.76	637.66	1086.39	1073.42	695.86	829.75	504.19	690.20	815.14	332.18	573.86	840.66	764.94	786.68	423.32	386.13	312.74	390.39	203.81
792			30484.22	121412.02	101494.35	62502.35	40467.78	34615.78	20660.54	27474.73	18334.03	8371.42	3169.33	1002.61	935.91	1504.17	309.79	679.89	1315.77	1299.01	928.68	628.43	485.49	476.66	344.01	301.36	261.63	118.70	152.12	332.91	184.45	168.28	237.11	154.21	244.86	181.91	95.67	56.18	140.39	81.42	176.42	185.02	124.94	77.23	66.86	39.69	109.40	79.63	82.67
793			210034.60	500127.68	105885.79	33015.40	46287.57	65452.70	39819.69	14319.92	1846.82	1757.71	1197.26	1550.32	1030.39	710.51	869.71	753.25	617.83	630.06	564.40	372.69	319.90	878.80	1577.81	531.99	367.64	255.90	276.51	257.60	223.70	196.31	186.52	220.94	183.39	135.52	165.72	186.83	223.44	313.74	259.37	183.88	157.11	136.47	91.92	98.94	54.84	116.92	146.36
794			111675.94	3145793.75	131324.89	40553.26	34945.63	52993.01	31163.02	14728.85	15190.95	12594.50	12703.97	3193.78	5721.78	3316.16	1314.32	1844.90	3478.34	1836.78	2075.41	1702.94	3244.22	3211.14	1211.92	428.95	745.93	1701.33	1317.97	1523.68	1581.46	4291.13	1226.87	718.30	2820.05	948.88	1131.85	795.56	963.81	737.92	730.41	144.98	877.64	633.14	304.98	296.07	1573.52	615.13	504.71
795			189144.06	425887.50	243675.01	156049.15	108760.60	87640.67	38864.84	15277.23	8319.99	1953.84	4277.72	3408.20	2964.92	2383.43	2443.83	3581.13	2019.60	1794.79	1312.72	490.26	517.20	783.84	599.84	356.34	487.12	366.67	601.08	959.22	612.20	411.62	264.72	460.91	285.37	321.46	184.65	383.06	408.81	230.64	209.78	322.20	196.30	222.23	249.36	429.44	390.07	179.67	129.36
796			49516.05	279367.75	110361.23	22081.34	32952.61	41481.00	13072.84	11913.36	10571.80	6090.40	3719.65	2109.71	1130.28	1343.20	944.86	1214.43	784.65	657.41	260.06	379.85	692.59	457.80	588.73	441.03	365.45	581.96	389.31	146.34	138.70	151.09	122.07	192.79	167.53	162.76	114.85	112.67	107.81	159.68	56.87	56.39	98.51	89.47	93.64	41.40	85.47	59.81	69.08
797			93023.20	324433.68	216880.29	113570.52	82782.98	53904.85	18412.51	9087.95	5816.16	3585.18	1378.09	1099.65	966.86	449.54	734.51	810.68	560.22	439.26	500.94	608.57	802.42	746.99	285.32	196.44	102.56	198.20	169.35	245.63	358.76	378.79	322.55	434.46	320.45	297.27	234.50	154.80	137.54	163.46	226.66	166.18	98.56	88.75	123.42	134.97	106.79	80.50	113.70
798			31962.55	429722.90	159797.15	100526.15	98999.85	62408.51	21539.86	15393.91	12580.78	7579.15	7883.93	10290.75	6648.09	7328.99	7089.24	7401.28	7391.13	4937.00	3725.78	2234.94	1609.94	3299.64	3522.84	954.14	1524.52	2156.22	3155.82	3242.83	4054.71	3519.72	1890.04	2755.39	1651.10	1931.94	3064.21	3107.39	1398.23	1622.21	1905.88	1784.40	868.44	2144.38	2334.39	2007.96	2160.38	1014.97	956.64
799			26536.90	250820.85	49632.05	34926.41	31840.31	24477.83	4692.36	9068.02	6075.11	5889.02	3798.55	4510.44	3150.98	1376.52	680.35	1736.40	1953.76	730.38	1025.98	634.34	906.26	797.64	639.49	1010.51	2500.12	1148.21	1078.02	418.87	403.04	885.08	1676.63	356.97	141.98	522.01	760.06	120.47	164.38	99.38	250.77	481.00	476.60	217.88	583.24	807.54	787.81	545.49	449.80
800			22029.15	154888.85	74021.07	35673.53	32521.66	26379.04	10295.44	5014.33	2981.18	938.04	1682.67	1867.50	3082.81	2210.65	692.03	2334.23	3082.06	1765.24	1854.03	1569.91	2630.30	1033.13	1379.90	2693.67	1026.45	545.06	1103.69	928.40	912.06	2196.46	1322.73	573.15	1262.44	622.83	298.77	157.84	182.31	174.47	219.71	145.06	329.30	469.49	494.19	381.34	519.28	778.20	364.11
801			24790.43	119497.21	46812.95	49450.73	29624.11	20986.06	16023.53	15553.64	5776.60	7108.13	4355.55	1436.89	2444.31	2364.46	1456.71	1493.11	1158.92	1022.67	1869.34	2212.27	1146.24	541.42	260.86	853.41	1850.48	1196.12	1134.06	810.71	395.43	635.75	552.47	736.12	761.27	493.15	337.26	450.41	696.78	495.41	432.71	516.39	392.61	437.51	328.19	554.29	518.04	509.32	351.46
802			59609.71	219298.12	33616.95	23338.18	36383.64	22967.71	5790.48	5056.66	3619.80	1852.67	1485.39	1781.89	1565.71	691.46	1432.57	2227.11	1227.81	971.87	1173.24	1160.17	721.80	438.88	363.53	512.43	545.84	396.61	417.59	906.97	1084.32	857.91	270.69	415.45	442.11	226.22	674.84	225.43	131.24	160.34	269.81	237.69	261.09	377.69	323.68	201.38	148.96	254.37	270.80
803			35727.35	231792.57	95343.42	111955.15	56294.73	30595.74	15647.46	7078.64	2322.63	4150.72	3018.97	1045.44	767.30	982.48	1275.31	1258.87	954.14	805.59	1362.91	1296.84	1707.89	1091.05	1591.88	920.08	488.61	317.38	552.20	210.24	702.95	543.75	498.54	235.37	132.30	606.96	299.37	429.02	572.00	263.36	212.40	98.21	202.37	262.01	331.04	288.33	496.68	491.42	138.10
804			33163.53	140955.04	33338.15	39544.44	23805.73	24856.50	14068.24	10857.15	6898.39	6283.56	3665.24	2057.72	1028.35	1325.97	1876.87	550.39	799.82	1031.34	1040.63	629.63	548.56	462.28	485.12	177.01	230.23	690.41	584.30	737.95	293.52	235.71	259.30	259.86	477.15	468.47	448.46	230.69	566.71	131.65	128.33	199.02	151.98	275.46	340.64	297.00	376.92	398.00	332.09
805			59833.53	764978.56	103202.57	38549.64	31308.59	87304.39	22854.84	6502.24	7515.20	1649.13	3419.02	1786.45	788.07	561.66	265.56	704.06	2229.98	2976.78	2021.18	1779.52	1307.78	460.06	376.97	909.89	1011.88	453.27	609.60	552.25	903.77	529.96	192.07	335.20	294.49	415.28	248.62	317.41	121.30	274.48	280.45	196.70	240.74	256.10	297.68	156.39	234.97	530.96	478.67
806			96822.12	401984.28	92118.16	70989.61	41410.14	109843.00	97865.75	8443.18	4449.58	12863.50	3791.03	3712.71	2099.83	1474.80	978.31	897.93	1111.54	1715.83	770.63	578.14	582.48	1386.42	1011.25	480.49	442.25	267.65	266.83	410.75	1111.40	845.41	330.15	493.25	1030.13	372.13	407.07	492.60	613.67	203.88	125.08	177.17	184.50	69.16	174.12	133.25	102.58	133.88	238.02
807			39536.74	159514.09	71926.11	22215.16	27627.12	33774.97	6158.43	4813.51	2820.31	3881.19	2196.91	2166.58	1190.48	360.65	453.97	710.44	519.20	582.22	597.04	749.25	603.21	903.23	693.79	509.57	454.88	160.53	139.97	186.46	249.45	145.84	176.06	223.91	418.76	183.02	99.59	188.04	391.08	478.44	243.08	71.12	205.39	292.21	179.88	83.53	86.88	56.62	90.98
808			32615.17	122237.82	49749.95	18169.76	56018.26	66491.02	29429.08	8916.21	7515.67	4898.69	1700.24	645.82	696.97	752.54	512.56	297.56	447.93	1062.19	1378.26	1497.68	1149.39	639.89	574.26	211.25	173.38	131.70	351.11	86.73	167.13	399.57	379.60	313.60	508.85	389.03	249.31	138.84	150.48	266.80	105.20	82.40	136.04	188.59	218.20	93.13	100.68	126.90	106.80
809			69549.62	267622.25	197989.57	122523.76	122671.25	131161.60	40695.52	15183.84	7371.33	5000.84	1013.45	1458.71	1978.74	563.91	720.21	1293.80	2329.81	1126.92	919.06	1437.07	887.73	275.53	721.31	362.64	436.49	424.37	356.75	392.84	154.37	287.33	246.03	381.76	194.38	111.23	98.37	162.19	163.89	146.88	267.48	297.65	240.14	152.11	111.77	95.08	61.79	93.42	108.53
810			11532.47	150511.79	70109.67	61452.21	46954.52	26561.94	21355.58	5947.55	3719.01	3232.32	1584.75	1122.60	926.52	1054.60	595.60	331.29	486.03	509.64	556.81	348.88	441.76	341.54	933.20	622.78	197.18	170.69	180.40	71.03	134.05	297.71	118.77	127.31	199.78	183.70	86.57	220.01	323.60	101.94	150.43	186.36	99.71	108.22	134.87	158.01	143.29	136.36	163.34
811			64076.66	180878.51	88184.32	76145.41	38002.76	64783.10	30458.04	12254.15	8177.04	5574.32	3750.16	1744.18	1405.77	819.81	1030.22	2221.55	2339.33	1477.35	335.08	517.46	363.83	215.59	179.66	458.13	543.82	492.36	232.27	404.42	376.38	150.35	135.76	101.72	115.71	75.79	61.56	110.88	324.73	399.48	167.22	87.41	115.15	86.82	63.98	79.02	43.30	64.89	69.75
812			36994.44	661977.87	127644.35	30874.00	56831.50	48297.02	40611.46	26543.95	24730.18	11252.44	10708.44	6131.75	5488.66	8226.84	9832.14	8138.73	5282.78	8596.98	15707.05	8334.93	7532.75	6672.39	8613.48	9898.67	11706.50	6962.85	5092.38	9784.03	7618.28	3547.32	5544.41	7005.88	15464.46	7027.46	2481.84	1908.64	2352.53	3390.64	7295.43	2966.31	3615.36	7940.28	10266.09	3465.04	3314.48	2286.61	3410.19
813			40068.91	153556.39	72607.17	64568.00	27151.82	36235.84	26663.80	14534.36	7372.34	6153.29	6547.77	1993.23	3926.94	989.25	629.03	765.20	790.07	615.04	570.09	1555.11	1232.12	1248.24	2092.84	867.56	380.79	497.41	297.76	447.77	761.77	289.17	260.25	408.06	416.05	433.78	188.30	167.86	299.73	359.99	335.52	411.64	320.02	229.94	269.79	256.11	145.81	231.66	233.44
814			24700.95	397403.21	116843.89	75686.57	42280.23	71626.46	23808.04	18953.50	5570.35	2347.77	5045.99	2779.45	4856.90	9172.05	2920.12	4193.85	4874.01	2185.47	1549.38	2042.21	910.58	1565.12	2960.35	326.39	4626.05	2917.00	1120.51	747.14	420.07	777.06	2184.45	3786.31	2429.86	1472.42	868.39	838.77	318.60	1182.70	1180.51	489.81	1187.37	902.33	850.21	465.55	252.30	432.09	465.60
815			22936.33	286055.53	210624.09	150416.42	90102.66	54406.75	35387.97	23276.01	15736.24	7600.22	3137.24	3464.77	2724.27	2340.84	1232.35	980.26	831.90	2245.34	4476.70	2151.22	1036.85	385.03	418.77	432.58	437.60	302.44	409.66	581.72	520.78	837.37	609.31	418.02	550.80	558.71	245.16	121.53	124.94	102.39	186.23	274.33	234.95	278.10	165.14	126.73	157.61	151.83	252.79
816			59753.51	496119.78	150135.60	95224.10	120774.59	93025.48	59903.08	26077.82	10931.44	4355.22	3520.40	1610.41	1447.81	1170.28	1120.95	2043.81	2742.49	871.81	1352.80	2117.78	1412.28	812.77	1062.01	547.01	639.02	808.40	637.44	393.61	392.21	382.03	421.83	388.24	438.45	527.68	307.66	239.15	199.94	308.64	337.11	286.85	318.48	157.48	121.74	83.96	57.14	72.69	69.03
817			69994.78	675128.00	78679.07	67478.11	17839.13	39616.44	69807.37	38330.35	7279.08	8530.57	12197.19	9091.13	8607.13	3764.28	1680.92	2616.91	1777.13	2161.70	529.37	1277.25	1201.37	1745.79	1933.47	1035.48	1276.11	886.26	1794.85	917.37	1070.60	1248.07	1151.93	539.56	1604.30	696.42	1788.82	1290.12	809.51	331.36	470.37	781.07	820.18	568.51	976.20	516.91	525.85	579.14	653.23
818			293093.46	763231.31	330843.84	154262.89	117121.55	73657.11	17202.56	14269.61	10433.17	5319.54	6170.59	8684.15	7224.96	5538.52	5229.67	4221.56	5550.35	4389.19	1535.76	787.17	2215.64	2341.93	2009.71	817.33	1735.76	2063.03	1902.70	2566.42	2911.84	1360.83	717.67	1106.73	2779.27	3186.68	1725.29	2000.43	2441.20	859.98	1493.07	910.10	614.15	990.47	420.86	484.89	532.47	501.17	444.96
819			24052.01	149008.37	140277.28	110251.46	66668.67	17694.69	12948.18	20313.30	15729.79	3781.12	7021.35	3869.29	1391.84	851.60	647.25	943.06	1780.37	1554.20	974.28	574.52	323.59	558.97	393.94	339.25	334.73	637.52	468.69	448.71	556.25	240.09	257.44	329.80	165.58	244.75	118.39	142.05	92.21	492.11	346.48	375.76	305.48	183.79	114.68	232.27	172.31	100.83	198.51
820			25216.35	303359.81	132862.98	33074.19	23126.65	27998.80	74080.84	32460.23	5101.71	4298.30	3359.98	1906.85	2175.90	1158.69	872.50	1016.26	1079.22	1187.02	1248.84	842.52	1176.71	310.90	1313.43	817.81	361.28	231.97	654.82	455.64	306.77	626.64	542.61	449.03	435.35	164.37	250.27	216.97	293.45	246.29	362.64	275.48	278.22	189.21	151.28	216.58	312.82	298.44	101.30
821			34448.98	189296.01	125455.71	78858.67	41396.50	28068.91	44858.82	19633.66	7577.44	2219.54	1227.05	842.26	859.01	1339.53	1384.10	1337.53	4084.13	2022.72	996.72	767.90	2233.85	1321.45	474.33	1498.12	937.04	1247.72	2012.40	1020.96	674.18	540.63	966.04	1006.78	491.58	434.07	593.57	292.72	180.58	60.98	179.64	379.25	171.66	259.22	336.67	154.83	225.38	122.32	344.88
822			13047.66	76114.46	39016.51	38040.75	19320.00	36203.29	31949.54	5932.90	2503.02	2309.63	872.58	543.12	840.87	758.84	689.37	623.29	573.64	601.12	274.79	559.33	428.77	422.84	346.69	415.53	442.31	283.50	300.60	202.86	268.17	357.17	290.51	386.77	276.13	294.82	187.81	247.90	150.19	218.68	299.03	197.30	206.38	161.77	135.65	161.27	192.03	54.71	116.00
823			71132.12	781799.68	147384.84	85666.24	46469.03	46578.14	29257.32	13373.50	10005.71	5356.08	3126.06	7986.73	12278.98	7406.06	7912.27	3470.69	4530.68	6053.16	4519.18	5110.78	2244.40	4627.61	3767.94	3489.15	4973.13	4422.35	4158.02	2883.41	7104.84	3228.39	1758.50	1680.60	2897.31	726.57	938.40	2662.91	2191.42	5892.38	3558.71	957.37	970.40	973.11	877.11	536.37	799.09	989.60	908.31
824			30707.78	123838.64	138431.78	202687.39	102388.47	43154.22	62835.58	30725.91	39057.93	41572.06	14780.84	82558.39	71756.67	5685.03	11472.15	7328.52	4545.25	4665.94	6074.10	6913.02	2580.09	2734.58	2798.16	3492.35	2487.54	1986.40	822.56	908.54	894.02	270.03	392.41	634.00	768.22	634.57	599.99	340.06	293.80	216.72	182.93	114.48	99.57	104.57	75.94	96.71	143.85	103.51	125.79
825			19966.71	123335.02	229080.70	197129.62	118342.75	86611.32	56496.66	38442.71	19792.73	15484.87	7744.35	3095.53	2164.79	1345.03	1403.70	1496.17	1940.05	1419.76	1349.14	975.00	1042.68	529.20	520.25	709.76	151.06	361.36	493.04	909.96	450.07	478.68	573.45	325.99	221.98	276.55	211.08	250.72	339.22	398.88	217.10	135.56	117.73	137.37	124.83	119.22	110.87	164.04	355.62
826			282245.25	1538938.25	147318.53	62735.20	33285.08	57766.93	56835.35	13677.97	7810.73	3948.01	8223.37	7209.32	9555.80	6023.74	937.95	2067.14	2685.91	3699.44	2774.60	4021.13	1228.44	1853.34	896.87	1773.13	3203.94	713.49	121	1181.36	1544.97	1516.73	1048.04	314.64	381.91	1417.02	1149.90	407.22	606.76	975.94	885.60	396.28	413.96	777.25	919.72	431.76	359.68	387.42	403.15
827			80828.27	331245.43	93770.25	32497.01	29617.96	20346.46	23687.72	11730.33	3748.55	5159.16	3304.04	1271.84	1690.82	1093.70	817.96	1223.28	965.18	1465.04	767.01	973.02	1139.56	929.95	659.86	765.00	333.85	707.79	372.05	362.63	554.10	329.81	322.92	284.60	338.29	323.67	159.82	197.13	191.07	198.38	234.27	322.14	278.33	280.78	136.02	105.65	157.89	197.28	128.01
828			36025.55	70417.95	34276.96	51242.93	67300.96	34530.97	4464.56	3415.79	6925.18	10361.38	6950.08	3113.78	2104.33	1159.52	1634.51	1675.08	573.76	612.04	919.34	648.50	813.42	852.72	727.97	569.30	946.75	2006.87	953.76	708.31	1911.00	2541.44	1011.76	1563.80	1785.75	1155.24	743.44	559.40	568.98	573.97	2314.30	1384.26	254.51	253.67	208.77	308.18	201.39	418.29	1365.65
829			56390.39	334367.75	294283.62	206322.81	118339.59	89548.23	98823.28	33987.59	15634.93	9546.09	4375.08	1904.60	2047.35	1451.64	2219.62	994.01	1559.68	1057.15	1117.11	776.07	1354.46	1305.47	535.03	442.26	457.96	307.01	592.45	461.79	478.80	157.63	380.78	585.82	386.54	550.80	242.23	335.98	275.73	254.89	146.60	156.17	215.63	332.20	117.00	84.68	130.15	130.08	142.23
830			23335.75	304266.90	33717.08	29763.75	29909.41	14046.46	25450.09	9184.40	3841.97	3748.37	3321.30	3552.85	2971.90	689.07	571.22	462.18	951.46	1546.17	2560.35	2055.35	1108.87	1155.73	1769.56	1716.49	1074.35	1424.51	804.49	601.92	483.71	578.89	320.73	478.51	783.85	452.70	319.93	632.00	354.33	525.73	926.85	757.88	478.57	245.79	535.01	966.54	673.21	631.93	943.70
831			70374.89	238331.75	120697.29	36045.17	39395.14	29543.89	24604.67	10238.16	10859.99	6757.73	3427.08	1149.46	1132.23	2328.30	3048.38	840.38	489.17	716.29	911.07	433.71	612.13	279.76	446.37	620.87	333.25	399.14	294.79	318.65	112.52	227.81	175.85	185.08	76.34	182.88	99.42	146.84	149.23	154.12	119.38	115.89	142.86	63.35	242.86	185.92	173.57	162.23	136.24
832			31383.85	533586.75	80281.32	36708.75	31065.43	30097.60	41965.44	10428.25	7125.81	5009.02	3078.51	9830.93	12676.71	3235.91	1529.17	1144.34	920.35	1177.51	3847.92	1969.38	808.87	1390.34	702.16	2493.45	1204.52	1630.38	3137.13	1872.72	2131.11	1327.99	550.87	548.16	604.75	692.13	1632.99	906.19	413.50	662.88	540.74	339.12	225.94	180.62	215.38	249.21	329.79	432.83	402.14
833			126011.93	630238.68	112250.06	54747.02	70618.00	37153.63	21410.16	26668.27	21796.11	16636.11	8577.26	5295.96	5149.05	8971.09	1865.90	12082.63	16417.02	9579.43	5506.93	5328.74	4028.77	1924.89	783.86	1740.17	3028.30	3664.98	2284.43	3775.62	4805.26	1472.28	1546.51	2051.45	3111.83	3506.54	1473.29	1404.44	2792.16	1573.15	1665.23	2241.33	2980.80	1722.26	967.41	938.69	2569.12	1486.55	2154.14
834			32585.52	197799.65	63615.84	37175.90	25144.21	18641.16	29562.22	15795.98	8840.91	2600.23	1561.73	2725.58	2465.93	2361.33	3312.86	2575.31	2081.22	1907.88	1184.93	1177.68	835.07	1224.29	1148.38	1543.85	647.26	267.71	669.69	361.90	493.14	765.47	975.61	734.58	687.46	517.64	695.97	361.74	275.98	159.05	152.65	330.85	544.08	306.98	268.02	308.68	215.59	204.90	264.83
835			21164.21	249927.84	34476.39	55998.55	118307.46	68707.89	13125.58	10912.35	9852.38	7587.22	2126.30	1518.73	1609.57	1506.10	987.92	489.79	582.45	566.24	740.37	572.78	498.30	400.87	492.40	287.62	148.03	197.29	164.87	195.75	237.82	142.16	529.12	516.56	376.51	238.74	99.21	77.47	108.61	111.92	61.65	104.07	165.30	253.81	167.27	110.91	148.19	107.84	48.71
836			33158.28	279111.50	171947.07	50601.63	43512.03	27723.32	12542.60	7211.16	12010.99	18793.28	8222.70	3634.06	2527.68	1062.59	733.23	661.83	861.24	872.81	1022.23	432.11	628.29	514.56	767.07	789.96	459.43	324.18	600.72	482.80	395.24	259.12	161.13	286.42	329.19	230.47	291.68	244.56	206.94	161.73	265.09	174.82	151.05	216.23	133.04	105.24	162.12	162.86	117.54
837			20951.75	96245.30	112665.82	38877.25	36520.36	59265.50	24723.03	10371.86	12951.75	3476.42	1085.62	622.14	1656.52	1354.39	879.33	517.11	1261.91	1462.28	538.20	437.26	605.06	487.94	349.52	243.51	582.83	311.23	371.08	443.97	480.52	245.33	132.06	210.38	238.05	218.39	239.83	195.17	212.84	162.99	235.83	342.13	393.36	311.59	305.21	347.51	171.13	40.09	55.05
838			27978.25	119733.08	36187.00	59908.80	84872.93	54520.58	17033.10	3786.51	5504.67	5553.86	1457.50	1028.87	817.66	1242.83	2007.06	1011.98	421.30	1249.59	976.88	315.93	211.21	294.71	475.72	521.34	666.78	491.85	324.79	222.17	406.95	601.24	498.18	180.41	144.65	146.54	148.12	202.88	172.51	93.51	307.17	411.93	147.09	146.86	62.81	96.27	46.63	105.01	123.79
839			48863.44	263275.65	42660.66	47081.38	28577.96	16741.18	25557.28	23946.04	8925.18	8332.94	9674.80	4239.79	2777.17	5153.05	2613.54	1879.35	2663.81	3151.97	3082.39	2709.07	1787.71	2198.30	1716.04	1183.66	1096.17	893.20	1058.71	803.90	444.02	678.06	970.20	988.33	1049.82	822.22	1074.58	1112.68	791.86	736.80	745.02	808.03	593.87	399.75	441.72	344.62	531.46	565.35	690.05
840			494534.46	2684489.25	160111.23	13305.73	36055.53	21870.63	10753.97	12619.81	14256.23	10236.21	10611.23	8810.03	11110.17	6588.50	9892.97	6493.60	3754.99	4352.27	2713.59	5272.66	5950.29	3379.06	1451.32	3016.90	5182.53	3269.97	1062.76	1275.94	1712.91	2973.38	1094.93	915.58	1607.55	3384.29	2845.68	1823.92	1008.47	2353.86	2908.30	3559.86	3302.16	1122.13	1046.88	913.64	1062.77	626.37	1229.08
841			51658.93	144373.25	42108.14	37231.92	32062.41	37196.12	38719.03	32080.65	5650.98	2103.03	3100.31	1620.08	1975.59	1367.88	1852.10	3114.92	955.20	813.59	651.29	1023.79	1261.13	1470.44	1035.24	1627.42	529.10	301.01	1162.21	1253.01	758.45	682.81	1065.86	1024.32	918.26	505.63	629.25	381.44	412.45	1596.49	991.57	374.33	1221.15	686.26	285.62	302.18	391.84	415.64	527.98
842			122215.94	470210.43	61287.46	41378.83	19936.93	31596.63	23412.88	6793.46	3660.94	2005.76	1756.09	2135.90	2684.49	2161.33	1746.89	1370.57	948.11	781.26	415.19	973.21	771.45	1350.18	1073.66	613.03	559.64	964.98	464.54	380.92	702.23	1010.81	674.41	726.67	365.37	559.90	558.93	442.12	1327.33	930.09	542.85	516.54	610.83	580.20	305.92	454.67	325.53	638.64	619.37
843			19115.24	302672.50	32295.81	11521.06	12578.57	35530.12	13290.77	8190.61	7337.78	11624.33	7500.04	2270.10	1156.27	2199.21	720.14	1245.43	1374.43	1883.26	1229.33	859.81	1548.31	2553.08	3522.95	1894.15	592.81	1232.04	445.14	639.53	865.14	688.40	456.48	547.98	784.99	1867.09	890.35	992.01	883.05	1381.10	1130.20	593.88	667.71	411.27	170.06	678.64	578.52	286.13	166.74
844			88874.23	194523.26	85374.17	42629.41	40125.58	37889.58	37711.62	7307.77	6023.40	3547.49	2760.61	1599.53	1427.21	1536.61	1162.31	1394.26	1227.87	1412.74	1384.08	850.03	666.02	808.52	497.19	565.04	449.22	770.53	1070.51	625.24	386.83	179.73	202.88	291.82	481.03	310.33	192.59	180.14	143.32	281.48	374.94	355.69	422.65	265.63	153.22	177.86	116.79	141.60	128.21
845			317113.21	532792.93	171957.78	51399.67	22807.60	77368.83	72483.89	35684.33	14011.70	9367.56	4317.16	2623.14	1025.51	777.42	1210.81	1080.91	1615.11	1452.39	1668.63	1946.23	1916.19	1231.88	1029.27	541.86	434.34	352.55	344.18	675.93	503.05	388.49	541.04	428.74	433.69	307.94	320.20	226.69	266.69	265.12	292.83	372.40	130.77	122.46	158.31	266.54	184.27	164.89	266.14
846			419751.62	886548.43	104593.01	103091.94	24728.38	72802.28	86012.32	65347.10	16289.52	10863.96	2635.98	1652.31	1253.54	1269.78	2061.85	2097.24	1233.62	1457.78	1642.19	720.07	974.92	876.17	1515.85	1099.58	494.73	216.81	298.72	300.16	547.45	250.22	389.90	223.72	349.31	673.02	256.30	247.12	203.64	299.84	326.76	271.98	339.46	227.29	198.45	151.72	88.91	84.15	148.95
847			17283.60	203543.71	108052.35	104744.53	128023.62	101441.25	96075.92	39574.58	14031.64	14609.14	7116.23	3669.63	3239.81	1902.37	2001.80	1588.89	2523.56	3082.56	2770.97	1831.10	1587.54	1061.25	1037.10	1040.83	1298.77	1568.43	1498.79	481.36	889.99	338.46	345.62	282.55	411.59	181.15	431.00	351.94	323.74	733.24	1018.20	383.12	527.66	333.80	775.52	390.54	273.15	542.85	456.02
848			16000.85	149449.07	100011.87	69883.42	36820.57	31292.21	30242.16	81235.09	58991.35	11700.48	3723.79	4829.01	4064.09	4660.24	2989.82	2471.71	3005.40	2166.89	1924.73	1342.96	1279.73	1079.18	702.17	1674.39	848.88	821.17	764.93	548.76	553.22	407.20	556.87	501.59	447.07	386.21	644.77	1244.83	850.10	365.29	340.58	240.00	296.02	149.24	289.77	211.66	192.33	224.29	113.05
849			412892.43	661551.37	101995.51	25262.53	14850.51	24110.89	6529.29	6150.79	5813.26	2264.47	1930.49	4962.92	3296.84	965.92	1091.16	1859.04	3786.31	3111.70	1566.99	1803.46	1325.37	1340.77	3988.74	1451.95	1320.36	1092.27	885.46	2321.65	2029.36	590.33	1486.13	1767.53	1107.31	712.45	730.05	1239.80	473.95	911.07	521.12	491.23	706.54	686.89	341.68	362.67	253.01	419.74	210.73
850			26488.61	161274.75	77677.41	55449.98	58078.51	40986.55	50212.86	22113.16	5562.72	6748.58	2352.97	1784.82	1598.65	1648.40	1420.21	1906.77	3600.33	2273.94	1291.17	1253.23	1993.80	993.78	246.38	504.10	432.54	639.28	533.60	868.65	647.22	468.30	498.25	980.03	876.05	420.07	260.63	295.45	370.79	451.35	145.23	247.00	259.40	135.08	180.61	389.12	427.95	416.80	195.54
851			27372.24	291538.78	48476.42	33177.12	23222.52	15493.11	47415.39	27018.78	11207.86	5666.69	1576.70	2581.89	2602.14	1872.43	984.23	1363.14	1659.67	775.42	752.90	834.67	784.24	952.36	1263.05	1225.80	1132.92	782.71	258.33	697.88	1218.32	640.64	483.72	478.25	866.69	367.07	535.08	493.05	685.09	465.75	370.36	566.45	436.73	645.16	314.40	305.57	317.65	273.84	260.19
852			19703.41	663836.81	127988.57	78458.34	31861.62	86361.54	102101.99	32594.44	8031.42	5599.83	4654.29	1657.88	2098.05	2772.46	1779.92	2794.72	1134.86	1263.53	1065.15	1016.03	756.92	1929.02	1768.50	1034.67	1000.59	659.92	1395.83	1539.30	2121.39	1790.96	1242.56	550.21	1398.12	636.53	266.55	166.35	223.48	454.89	308.60	545.31	760.22	1099.89	430.01	511.37	419.59	151.48	300.77
853			61402.55	269539.03	261378.06	90841.39	51390.63	135947.92	26596.98	11052.34	9372.37	3910.13	4112.97	1416.21	982.05	1037.54	1299.25	1092.76	2057.74	1130.99	990.27	1501.05	1544.26	744.00	523.31	1075.01	894.55	384.36	568.27	180.93	625.67	664.92	896.17	644.34	524.05	680.60	908.97	542.43	212.46	266.56	164.57	330.75	286.78	270.31	233.28	253.71	149.56	193.43	206.82
854			68356.88	482205.59	70262.92	61417.37	42444.06	44311.13	14306.76	17736.00	12468.99	7433.18	2440.65	1529.96	2843.10	2431.69	3193.56	3924.08	2882.34	1308.89	1214.46	1978.44	1501.56	1095.14	998.42	1050.51	1210.03	531.32	935.96	920.92	1074.57	1267.57	1191.65	851.88	1048.06	535.99	811.32	603.01	624.45	1221.34	983.14	571.65	334.85	404.87	559.88	541.76	511.32	565.75	539.81
855			25381.53	108478.96	82639.19	28466.00	53715.76	60954.55	19545.97	7144.15	4401.10	2552.20	1864.22	1002.18	1105.61	731.26	564.73	1198.73	2029.93	1394.31	942.26	1111.16	705.80	336.65	389.60	757.96	289.85	532.21	366.10	187.18	216.64	221.82	384.67	615.37	508.20	372.90	241.43	217.56	440.28	448.49	73.08	114.87	212.91	173.35	175.38	304.14	194.58	237.14	267.31
856			248188.20	855919.06	107960.11	83042.08	83475.16	38697.67	19483.43	13792.78	6499.29	4101.03	1550.77	2076.76	1767.73	1788.15	2031.63	1424.98	1032.68	585.70	495.49	1104.55	325.21	530.26	1440.30	1049.09	618.75	592.78	492.14	240.94	128.36	337.90	331.01	405.80	674.16	594.57	689.89	243.46	371.23	429.08	255.54	215.82	283.83	302.89	216.32	328.14	180.86	69.73	105.84
857			64491.00	557060.25	70910.28	70122.38	66144.68	48983.36	16860.73	8846.56	5629.72	4194.39	5674.80	2990.67	1083.40	1601.52	1357.93	755.02	528.25	763.38	618.68	677.84	653.31	400.58	558.79	855.74	999.21	485.26	318.72	350.10	273.10	275.26	143.12	128.86	68.08	219.53	180.66	267.16	109.14	236.30	307.69	405.57	373.16	234.80	572.48	215.51	234.12	149.79	263.26
858			43926.01	223305.14	55129.97	43894.67	54583.41	91381.66	36560.79	14189.26	3923.54	3170.39	2880.52	2096.03	3354.13	3073.97	2880.29	2864.68	1680.10	1886.07	3240.58	3004.87	910.43	1284.51	1353.73	1175.68	808.35	301.27	832.37	1749.87	715.05	999.99	324.27	651.76	247.46	102.84	527.52	503.37	351.38	407.05	315.52	449.27	406.51	658.96	76.24	179.62	335.59	252.88	110.28
859			69441.94	293004.03	195770.03	155089.28	68041.04	66169.11	50239.14	22217.12	10607.73	2546.08	2865.00	1472.63	1308.12	1435.76	1368.92	1192.69	717.16	1622.41	2216.13	765.88	711.34	1098.18	1663.52	1279.21	781.32	453.07	324.74	190.07	537.60	572.93	209.17	330.78	616.12	301.46	240.42	107.39	369.96	194.35	159.68	157.77	160.66	172.94	86.04	96.71	247.55	118.68	75.19
860			40995.27	160542.10	44115.46	29927.35	43287.93	40675.05	83669.80	25616.96	8957.23	6020.86	1809.39	716.65	2509.04	1120.53	1323.86	3257.83	4176.08	2751.52	1622.11	945.58	877.48	379.38	1194.73	991.15	1313.89	342.91	492.29	505.59	861.13	507.31	672.37	1844.97	1047.70	471.63	150.68	571.26	459.08	477.26	595.32	286.35	561.41	582.93	1132.31	452.49	343.12	332.18	165.02
861			93269.71	273943.81	115207.10	74168.82	47425.63	72569.46	80964.92	24587.79	7421.39	2556.82	1716.30	1878.23	1460.26	1095.73	406.12	682.09	855.79	933.79	482.84	510.59	545.18	529.36	311.17	249.55	212.97	180.24	185.56	108.01	94.57	236.36	311.95	74.11	109.50	90.41	90.59	77.06	152.05	155.21	176.54	103.90	84.89	66.40	94.72	54.56	92.55	94.35	93.15
862			18048.40	228704.64	113634.92	26362.51	38519.39	32809.27	52154.91	27386.76	8601.00	5593.41	9405.67	8647.46	10432.17	2200.51	2105.82	1702.27.98	4285.92	3640.55	2550.15	950.69	343.18	567.89	1372.14	1986.24	1893.07	1537.28	751.74	319.35	323.51	1648.43	2371.90	1276.67	1327.22	346.23	549.58	1410.64	680.36	610.22	823.05	287.94	656.79	1514.65	934.80	758.69	448.41	1192.98	1347.18
863			67325.89	323413.87	127346.78	53281.82	50388.62	42661.18	42711.42	20511.61	6683.86	6890.21	3144.77	1494.02	1726.18	3854.46	1890.96	3394.79	1928.08	1122.75	956.26	650.40	1194.14	1192.80	811.02	1959.22	2102.57	500.43	510.88	676.78	737.97	344.55	466.09	607.35	478.83	1347.37	691.36	864.47	1126.93	580.38	232.26	366.49	613.22	296.00	406.23	482.91	224.55	181.68	175.56
864			60932.97	372391.06	100150.98	143585.96	66755.76	87491.39	32857.16	36133.95	28480.75	10370.29	4073.14	1765.00	2421.54	2262.81	2518.62	3665.82	1579.59	2750.54	3114.24	1409.17	882.43	696.04	961.22	843.88	717.47	1312.83	630.55	364.35	739.54	1220.90	918.55	656.47	527.21	1068.28	766.78	292.67	449.78	268.87	323.43	187.04	188.69	165.45	111.51	358.68	166.58	132.74	351.69
865			70233.93	146043.25	120847.96	108372.04	72822.98	34042.83	22846.43	39464.69	27312.03	7371.66	3684.80	2074.80	2000.71	1565.41	1493.47	443.95	908.65	476.29	639.02	627.25	418.89	327.47	416.84	416.77	250.61	234.83	114.89	110.99	71.97	100.52	84.05	162.17	231.68	97.25	210.54	153.77	81.52	81.07	86.54	67.73	68.29	78.66	91.69	96.13	83.27	119.83	84.13
866			75690.81	314113.71	115072.78	44886.34	42584.65	114030.65	68086.11	13903.58	11028.40	5469.37	3661.57	2898.33	2708.91	2348.62	2988.53	1892.05	3850.93	3120.42	1318.50	1992.60	815.30	1877.46	2472.18	2143.64	755.06	735.12	314.16	380.58	758.34	1377.94	1182.56	1124.69	1263.99	357.81	552.70	893.56	989.70	1683.14	1420.01	998.30	821.38	797.29	432.19	504.53	361.78	383.18	2313.89
867			82861.69	278534.34	98966.66	107228.01	124398.72	94239.14	27223.86	31082.12	14759.00	10389.23	6120.91	3118.01	9484.57	9778.66	4251.45	3346.47	3555.88	4899.10	2801.86	2333.24	4546.90	3976.77	2742.46	3082.12	3499.70	2567.02	1086.01	841.81	2498.71	2169.00	1498.32	553.37	2619.67	4713.19	2305.09	1792.16	1581.18	818.36	1371.16	783.45	230.11	763.64	558.98	514.05	1082.74	1229.01	564.04
868			58725.68	178381.46	65967.28	112322.85	143884.73	104660.23	27697.38	23235.73	18463.69	9157.83	2576.79	2337.08	1773.75	876.92	542.75	793.29	932.69	666.32	625.28	530.40	660.29	890.52	938.79	429.86	384.76	206.90	254.76	223.26	245.44	146.62	169.55	273.33	294.91	237.42	245.43	138.39	308.96	173.41	162.26	122.15	166.62	210.51	178.51	142.57	158.57	110.06	241.62
869			54784.64	136361.62	92514.82	58356.74	48703.51	35873.82	20941.89	93432.79	79382.96	8355.13	3273.94	2299.68	1818.60	2324.67	2651.59	1223.08	1418.57	597.07	1096.12	338.68	459.68	683.69	371.58	215.60	198.91	189.42	177.43	159.27	125.04	299.48	549.91	1232.13	698.72	547.83	268.12	194.04	161.73	132.44	111.20	195.18	192.09	410.06	310.88	163.60	55.26	102.81	142.86
870			86161.71	568353.25	105380.56	78079.63	43895.83	65113.76	47195.39	8662.64	5171.41	4813.91	4259.27	2738.91	4076.98	4577.33	2813.31	1203.41	885.05	583.75	640.75	596.28	977.18	834.50	2080.42	815.16	780.25	623.02	453.42	688.31	653.00	505.23	433.76	216.43	232.93	216.45	558.86	1039.02	748.32	127.02	321.91	446.60	567.11	359.14	333.93	305.46	235.31	246.25	230.37
871			25179.83	230843.25	101783.58	46370.79	41435.37	67018.57	100314.63	45965.39	36230.00	14834.37	13156.23	5285.16	5321.84	5461.38	2628.82	13540.62	3108.53	8434.02	5078.57	9006.29	10917.25	3209.68	2624.07	5469.46	6610.75	8124.23	6433.73	3914.69	3580.88	4920.79	3288.19	2070.57	2205.59	2732.47	2817.47	3587.57	4621.84	2513.37	2226.70	3382.21	6340.57	3318.23	3807.88	2787.35	910.46	739.01	2013.04
872			81799.69	117300.08	87484.75	96830.91	111499.46	113191.49	79152.27	27441.34	6753.45	7669.61	3873.77	1149.50	939.35	1555.57	1069.92	1425.71	729.28	860.13	1100.90	1149.98	1728.38	929.01	1029.89	961.55	1146.06	669.39	322.02	353.14	335.91	214.59	251.40	503.52	424.30	407.66	427.93	245.76	360.87	418.93	356.03	363.88	191.68	128.65	266.58	279.69	235.58	77.76	207.97
873			147760.82	460586.46	202181.84	146981.59	171084.56	88760.39	45222.17	30312.91	15014.76	7138.52	3489.57	1738.05	2467.32	965.67	1026.86	1694.59	1270.53	2146.32	2633.91	1991.47	591.46	630.54	500.79	522.43	392.04	301.58	265.83	272.12	373.57	332.29	259.51	381.15	196.84	381.86	335.42	204.38	283.54	375.78	264.41	184.61	293.38	160.01	67.47	98.40	192.78	158.50	213.01
874			38888.14	206221.17	75413.07	79394.47	48486.49	40505.03	59878.00	15394.62	4327.65	5664.76	4716.21	5335.59	2749.69	3498.96	2439.16	1556.99	3317.21	1026.45	779.45	1364.21	2387.70	2556.09	1425.01	1614.47	2004.90	987.51	1410.88	1762.34	1334.16	1103.20	1497.17	623.88	1155.55	1028.03	976.47	764.45	695.01	739.24	543.50	412.54	408.50	249.25	535.95	544.90	621.92	280.65	297.09
875			58825.74	1320582.50	267111.62	116170.85	66235.88	59613.07	61007.80	22804.27	6797.05	17440.83	10565.17	6405.76	5181.89	4691.03	8963.96	1988.49	2383.73	2052.70	2230.86	1543.83	1910.52	1366.83	2249.16	4520.73	3312.71	1836.73	2425.02	1666.73	605.42	803.72	1314.85	918.09	680.05	1686.65	2133.42	1921.99	452.36	842.90	453.74	212.08	346.48	921.70	1797.49	1447.15	796.89	235.87	632.48
876			179386.54	454588.12	47340.85	28551.08	21328.12	55033.84	67267.58	8153.98	4397.73	5877.31	6457.73	5973.64	3505.92	2594.68	2509.70	1160.33	2031.71	3029.30	2048.90	2113.26	1577.67	3232.40	3540.14	1875.69	1145.01	1678.42	1809.45	1531.93	1063.43	1800.98	2431.64	1589.58	1969.81	707.19	671.12	942.77	1608.78	864.89	522.33	619.84	390.87	870.69	1571.08	1565.23	906.75	687.02	443.39
877			140584.00	1026365.12	113399.91	56479.64	53084.92	55519.77	28419.77	15514.11	9122.07	8109.50	8027.43	6243.16	4340.68	1502.99	4583.14	3440.36	5119.96	3929.14	3536.44	4810.53	2323.16	4456.44	4948.81	1768.09	499.87	1345.60	3154.52	3256.30	3433.70	1452.79	3342.70	2536.69	942.68	581.13	1367.23	919.66	1078.73	1133.05	1582.68	2136.76	1734.97	561.82	701.23	537.59	629.77	511.13	1375.65
878			80702.39	341448.37	28191.22	47567.65	76239.49	46638.02	33762.14	5692.77	6488.25	9153.82	8792.74	3397.05	15898.07	8130.90	12481.86	10084.68	6939.52	3305.19	2312.41	471.24	710.55	1810.83	2441.92	2696.19	1020.13	4612.32	7720.45	3294.36	1508.39	1541.69	1635.74	1729.21	2745.08	2771.53	3363.92	4036.79	2099.15	1232.10	1351.73	3035.86	3784.65	1284.82	1866.91	841.79	514.24	1075.13	1765.71
879			91301.32	674802.37	98922.14	51367.42	89003.57	104532.41	44989.82	11286.54	11496.50	10368.37	6415.53	6787.25	5508.87	2947.12	2077.44	3457.37	4129.41	3372.69	2064.32	2135.13	2294.48	446.51	1562.63	1801.28	530.59	1786.82	989.35	602.61	819.97	678.92	1011.28	1089.39	1398.28	2098.21	1729.84	719.17	1050.56	574.65	671.37	679.04	737.39	385.80	284.57	411.07	493.10	410.44	295.75
880			91999.27	953056.37	132321.81	71299.52	84442.96	42668.58	18356.17	4351.36	4496.35	5349.30	2643.91	1389.09	1452.89	1893.82	742.39	816.74	1289.28	1546.97	1802.48	1871.84	1291.60	962.49	1775.10	1219.75	726.98	714.64	606.03	303.92	517.52	336.97	442.47	290.38	550.19	411.24	227.25	384.79	464.43	490.96	692.11	345.51	344.28	670.32	391.74	184.53	381.85	403.14	182.47
881			286422.87	2837885.00	100270.28	44912.42	19059.87	27990.47	57240.14	10522.86	11032.33	6221.71	11979.75	12658.46	11740.04	5863.10	7628.90	7823.88	7678.42	5146.51	3280.19	2416.51	2939.11	1241.77	1643.35	2349.08	3945.39	7450.89	4944.93	7038.34	7054.07	2194.85	3318.77	5123.60	3091.51	2473.15	3677.44	4123.84	2591.91	2485.90	2995.17	3041.66	7043.19	4528.88	5943.43	3261.90	1749.99	921.83	1679.37
882			44091.44	306370.96	115790.70	96336.87	106143.16	75058.21	33247.19	8826.92	15721.90	8763.59	4018.96	1306.53	2305.34	4702.69	2601.91	2417.53	2341.19	3777.21	1879.22	872.46	631.03	452.46	543.57	766.56	509.96	417.20	597.10	719.23	865.89	669.62	169.51	341.39	397.46	505.67	446.43	275.32	314.84	231.09	259.63	496.13	162.46	271.19	561.57	179.92	210.19	231.65	157.87
883			167808.50	709261.25	58827.78	126531.11	103236.45	30893.83	4751.50	10898.26	11925.88	4672.31	2723.92	1987.81	3251.20	1576.78	2998.14	4246.02	2286.46	2246.45	5392.11	3120.58	1623.04	1883.55	1876.22	2823.79	1914.48	2337.90	1597.22	1378.44	1479.86	1413.41	1010.95	562.43	661.45	456.10	693.82	410.41	493.68	641.33	708.82	1299.71	809.91	341.01	539.97	379.02	701.18	996.09	218.41
884			31116.55	230186.12	199056.71	79250.91	44162.82	172520.98	89426.91	11369.07	6566.45	8580.49	8453.61	3086.24	2773.94	2905.33	2188.74	2403.00	686.81	608.00	1317.35	1939.89	1451.79	1190.39	801.16	772.31	471.23	459.27	225.15	212.63	354.80	169.08	223.14	314.57	380.13	541.27	500.05	209.18	244.02	253.70	331.18	407.16	439.13	394.82	280.65	296.17	179.77	228.48	301.37
885			157305.07	802628.50	170097.78	97616.82	69304.23	110181.64	42086.69	15491.94	9249.04	6584.23	4793.61	3481.75	5327.48	4124.99	1444.77	1371.31	4416.54	3686.53	2778.32	6332.41	2569.62	2216.52	2979.57	1626.40	3933.51	1605.22	1668.61	1154.22	1447.55	1475.25	936.95	573.93	1320.99	380.59	587.71	2158.94	1477.14	631.71	1722.71	990.01	1746.58	1335.28	622.66	211.70	525.11	563.85	369.06
886			39521.07	1188839.37	99121.91	155681.42	136391.59	75789.09	38723.69	32829.44	15906.47	14658.47	6782.25	13883.98	17816.83	12649.63	6006.99	10971.18	10630.25	8425.82	2726.99	5996.64	8661.43	7005.22	7887.83	4217.56	2612.61	2331.93	4904.82	4129.63	5259.77	4458.81	4253.55	2842.69	2462.78	4041.02	1662.80	1632.71	521.52	1437.96	2011.42	2175.52	2081.34	1807.42	1587.53	2160.87	2634.23	1880.78	1845.72
887			26034.31	240426.10	77207.36	51043.85	96547.14	69290.85	18378.54	12447.48	6028.85	6947.06	2159.84	2734.15	5163.12	1133.46	1500.75	2040.47	1424.89	1130.05	1265.82	392.44	911.30	1068.33	750.75	1100.46	755.34	1075.29	680.98	699.18	1147.60	519.27	1249.36	1581.84	849.08	392.73	849.59	652.69	490.40	361.32	385.28	716.08	438.50	248.95	310.71	443.96	319.82	480.27	574.82
888			56840.03	363877.03	178695.29	109571.50	62132.42	63428.73	36760.99	35144.39	39957.38	9012.49	8399.58	4397.78	3654.67	10101.15	5127.46	2912.60	3640.32	8096.68	1509.14	2020.13	2908.74	3899.17	2664.56	1079.87	1905.96	3302.92	7811.80	2066.46	1552.79	2831.32	1852.27	3692.45	962.71	2013.02	378.20	570.92	1522.84	735.16	299.42	1636.44	1998.01	1084.30	323.08	442.19	1051.78	1094.58	475.51
889			115982.47	1099386.25	121237.52	74131.65	100545.54	163276.26	53266.12	19083.29	7627.63	8181.06	7963.05	5805.22	1910.30	1744.85	2248.32	2664.52	2490.28	2231.17	4260.95	3828.82	4623.21	1913.99	2047.30	2150.65	1770.63	3788.48	4395.42	1622.79	1099.12	1627.81	1887.33	1602.27	1450.34	1412.48	2233.86	415.57	785.71	884.21	1432.37	950.33	1170.28	488.87	597.73	836.50	1048.76	463.64	508.83
890			109217.32	345658.87	158293.03	59693.23	34688.55	44238.22	36988.55	30489.99	15317.07	17479.31	16748.53	14815.25	5254.12	1839.78	5137.94	16104.38	10452.20	5448.33	2769.87	7338.09	2068.16	6131.24	6823.14	4757.85	2939.46	2571.01	2435.03	3719.67	2314.67	857.79	1149.99	1183.63	1592.77	2606.82	1445.11	1219.36	1562.39	2041.18	546.37	1063.14	2232.74	1060.09	559.95	528.19	580.76	410.84	816.55
891			48486.41	354237.00	102583.13	55518.42	102800.89	52832.67	49503.59	23070.02	12652.89	6327.70	7976.09	8600.65	3543.65	2560.59	7468.53	5598.57	5389.41	6413.64	4162.20	3558.18	2299.49	2357.31	1106.30	2930.00	2450.08	1450.74	3000.36	6370.34	3409.95	1033.07	1658.02	1423.84	854.82	773.05	1223.82	689.19	739.93	1217.92	1186.81	780.61	905.32	525.87	471.39	644.62	992.14	291.80	608.20
892			217632.42	1228348.12	134244.62	100890.42	226669.26	114336.06	36260.75	40105.54	14411.15	13834.58	10826.71	6462.34	8360.99	9529.83	12792.29	7230.09	5050.05	6755.65	4903.58	5679.23	3458.89	4660.81	6457.88	4255.49	3311.58	5117.38	5392.84	4101.14	5768.96	2500.06	1746.92	3181.11	1826.85	4812.52	3810.71	1225.01	2037.09	1494.48	2236.68	1184.86	1228.26	2390.99	2331.15	3163.44	4592.13	2889.01	1222.29
893			687289.12	2121816.25	211768.35	168223.00	112016.89	103890.71	171550.81	60974.05	17426.43	12548.09	16476.79	12920.01	6493.55	5335.53	6783.72	3361.22	1400.98	4143.20	6748.14	3444.80	1741.22	2740.35	1667.72	2507.75	3133.73	3103.33	7289.32	7287.13	3071.50	1605.31	1559.97	3180.21	4610.68	2358.85	1321.74	724.00	1358.83	1845.58	1605.49	706.84	777.39	769.32	1016.00	814.10	1200.72	1361.82	1108.43
894			224427.85	447887.34	323383.81	133695.39	107147.39	158984.78	95436.53	15617.62	18658.96	7662.55	4114.12	988.27	2626.25	2351.99	2288.73	3801.24	2866.63	2139.51	2113.19	2122.95	1751.89	1016.05	1995.00	1280.12	1243.46	1067.87	417.11	1631.37	1237.73	1081.71	615.73	444.89	1605.33	1038.72	1016.94	559.43	283.76	661.70	489.49	1300.67	2387.22	1400.53	442.31	432.73	242.31	370.48	500.95
895			64853.74	305865.68	468813.37	347384.15	355510.93	261654.39	80250.17	30681.56	10100.40	4242.91	3097.52	775.34	1008.23	1204.74	1271.74	1547.08	1444.56	2285.18	2543.16	1396.66	1074.22	2056.95	1094.05	670.46	442.87	344.26	449.49	495.91	430.22	755.85	799.94	460.95	368.65	384.16	516.23	352.37	154.32	229.22	195.06	134.29	143.54	121.18	130.51	138.92	128.26	136.49	66.21
896			116445.07	1122316.50	465162.65	150063.81	156174.93	125190.11	51952.44	14781.75	12739.35	4032.14	3176.48	3507.95	3494.26	1757.25	1965.69	755.95	1328.89	3022.22	1793.89	1709.13	2489.00	1056.38	1040.21	839.03	1189.48	1176.72	1083.32	532.62	638.24	846.76	689.35	543.40	842.52	835.23	2089.05	1326.76	462.75	1220.07	883.38	349.87	318.28	323.99	208.74	260.43	359.25	324.21	526.85
897			135075.78	233360.65	140761.25	79492.25	161947.92	192098.98	92358.68	27194.66	15545.65	6285.15	2133.80	1567.81	2970.89	2050.65	631.31	357.79	198.43	235.72	366.59	470.82	440.13	348.56	716.20	553.22	283.24	435.15	483.05	507.57	359.89	243	250.34	211.40	173.75	110.01	125.09	114.61	95.09	59.90	57.10	30.58	67.90	95.33	76.19	84.72	162.53	61.55	57.49
898			59851.75	200057.07	136959.78	60103.81	72430.28	103183.46	77716.48	21148.11	8222.38	3707.68	2967.52	2358.67	1901.78	1473.69	1199.14	886.38	553.04	610.96	800.63	372.66	413.91	329.95	435.43	649.71	332.74	526.68	708.90	301.82	268.41	273.31	172.88	111.59	91.83	193.72	160.21	149.40	143.56	160.80	74.87	83.13	107.41	139.61	172.17	76.46	110.12	105.69	127.53
899			140452.56	170904.60	78281.35	92893.27	230492.71	165649.03	56095.33	43619.19	26231.38	5099.65	4208.33	3398.84	3675.62	1872.78	1666.19	1402.10	1244.36	1606.55	791.80	928.40	1293.76	634.25	463.22	1301.11	932.96	273.30	368.49	392.47	277.83	176.11	184.08	389.80	450.54	260.31	285.51	282.43	195.00	298.78	230.17	68.52	256.22	231.89	230.88	247.73	349.21	238.91	162.13
900			181634.46	884454.75	128300.45	67941.17	67889.57	58253.56	34025.36	45542.38	18259.37	14780.06	12434.67	5607.57	2310.76	4840.48	4891.53	5818.40	6460.35	10003.91	8123.67	7906.80	7402.37	5427.36	2917.05	2257.81	6609.85	10262.60	11581.78	6899.74	5347.27	4870.13	6257.97	6131.63	3841.43	5178.39	4951.16	5512.49	4552.23	4825.85	3472.47	2909.05	4838.58	5645.66	6642.45	2228.34	1055.80	1934.80	2008.98
901			77641.39	888810.62	61971.13	69592.57	107507.68	79632.39	15713.86	14544.47	18065.62	8269.16	14577.93	6561.50	13623.52	10262.20	14360.47	18471.20	18766.28	11311.91	5981.33	5693.34	4985.87	5705.47	5293.38	8111.84	3748.13	6948.42	9573.22	4927.92	6804.14	9090.22	12777.16	6995.28	6131.46	2945.42	1966.62	5496.05	7669.62	8541.40	7345.48	4583.47	3611.07	3954.77	8085.59	13539.72	4250.66	3052.91	2652.85
902			51084.55	775319.31	131637.93	75622.85	103370.00	51713.56	55435.71	30536.01	6047.67	4880.41	8917.07	6496.51	2639.51	2125.44	4097.33	6228.16	1842.35	2809.85	2101.97	1179.19	703.54	2122.08	1002.80	719.80	1420.95	1020.94	908.89	2653.52	2220.52	760.69	595.65	699.38	1280.21	920.39	563.62	251.49	497.16	448.56	601.23	475.28	562.01	386.75	655.69	760.35	915.36	527.36	458.19
903			90777.82	384035.84	210069.95	84788.59	224021.28	160859.56	40719.03	13054.82	12779.83	4093.30	3224.31	2928.33	2185.60	1731.48	629.19	950.28	961.28	1039.64	359.40	1127.59	1773.12	1902.08	1584.22	1040.94	763.66	655.80	667.35	328.17	308.15	457.93	223.06	207.99	191.71	101.90	259.04	165.42	352.37	267.02	286.09	292.69	123.91	132.56	365.92	264.50	97.04	138.40	102.07
904			7512.02	320442.75	121090.13	86632.45	181709.00	100285.95	75848.63	32859.06	14462.49	5570.00	3104.24	1514.28	1195.85	1284.20	2800.71	2124.20	1361.86	2358.50	1317.88	1166.90	598.56	1347.19	800.16	277.47	231.15	423.19	266.61	337.69	381.15	269.35	536.34	411.67	404.99	350.62	320.88	308.66	225.01	281.04	192.68	226.93	189.82	210.87	82.67	97.48	166.11	142.78	69.82
905			205350.37	842005.31	141037.32	122803.41	122942.37	64532.80	93789.71	52508.99	16538.48	4962.08	1500.28	1791.23	2930.81	1655.82	3407.07	1059.11	3838.56	2855.57	1250.05	979.74	737.64	778.22	1596.47	1420.44	311.40	906.94	832.19	642.17	909.91	764.05	599.24	773.66	410.07	381.92	383.41	373.46	468.11	369.75	152.40	350.70	426.77	452.90	261.51	226.91	232.73	283.28	252.82
906			1308254.87	3441575.00	93194.75	159621.14	162029.21	124644.64	38787.71	22215.11	13025.94	6730.27	5397.56	2510.75	10561.84	6617.62	8099.67	4700.17	5661.99	6429.09	4812.03	3236.38	5608.88	5834.04	3008.47	1701.30	3520.64	4022.16	2083.88	4598.26	3592.33	5374.46	5269.17	3052.26	2881.57	1851.54	1524.48	1138.94	2525.17	1821.03	1572.34	3355.63	1644.62	968.27	780.63	1609.24	1611.16	1754.67	571.03
907			97807.38	365469.62	79672.85	54374.23	31038.43	47622.62	25802.62	15602.64	12392.95	14276.04	17870.71	17992.50	6086.40	3951.40	4221.51	3569.92	4544.35	2393.35	2280.70	3046.87	2926.47	2771.58	2700.19	3204.86	3822.75	3452.55	3437.87	5601.30	5215.38	1027.35	1817.27	1668.71	2159.99	1245.41	1148.73	880.85	676.86	1576.16	2220.11	1557.92	1871.50	1129.78	684.02	490.63	1012.40	796.67	519.40
908			97206.67	187520.50	169626.51	286013.53	190251.82	178879.75	30980.63	19536.76	11772.62	7306.62	5608.62	3153.17	2474.73	1516.18	1008.63	1445.69	2250.43	1491.59	1491.58	648.41	512.07	423.98	809.29	1040.03	429.92	274.01	487.92	573.06	479.08	187.09	238.72	188.77	138.50	101.59	112.91	156.11	227.10	187.66	178.85	161.97	178.75	148.31	83.60	30.54	57.15	78.31	173.83
909			1081484.75	27188704.00	922328.12	88974.75	162487.17	94896.46	62232.75	31420.75	15770.23	46155.72	6577.54	9899.27	14685.08	8080.78	7325.28	4753.74	10694.28	7224.69	3926.16	13416.74	26708.91	15416.38	4039.63	1390.97	6640.02	5623.42	5797.21	2635.64	3761.53	4980.09	2042.99	1200.13	3834.84	1970.11	2483.62	3020.01	7524.38	4841.92	2768.68	3006.01	2890.19	2743.86	3349.53	3466.30	6175.16	2622.75	2129.45
910			56827.37	1112114.50	136120.54	117197.01	132210.70	180372.71	62660.09	26810.08	10646.06	7467.86	12334.66	6649.05	10868.43	7884.20	5129.04	1958.23	3409.97	1924.05	5571.26	3414.72	1764.99	5540.96	3189.06	2015.00	3479.57	1567.64	2058.71	2309.42	2072.61	1676.69	866.68	1621.60	1344.04	2162.31	3804.15	2009.62	1633.60	3504.91	2907.25	2484.60	1292.74	854.71	1343.26	1724.19	648.20	605.95	332.09
911			36124.66	219124.09	142889.62	145187.04	97080.97	63847.05	25087.15	11373.56	7454.25	3793.97	2982.12	2164.13	639.48	2116.38	2289.36	648.24	952.57	2034.66	1791.46	1330.53	799.68	1152.44	1399.46	939.05	402.75	313.82	237.39	266.34	149.76	167.04	175.07	88.83	70.57	106.32	151.02	178.72	253.85	291.76	220.89	164.96	125.86	108.79	81.19	66.24	50.28	99.91	165.02
912			25300.90	182483.73	194135.07	126953.64	86641.64	80988.42	40301.65	7761.38	1632.22	2136.75	3808.98	1873.07	2263.00	1486.16	633.95	391.73	772.03	694.67	1001.79	585.32	887.86	511.64	263.00	222.40	272.41	386.25	158.37	207.66	408.88	337.98	392.45	355.72	326.35	203.14	172.38	160.13	354.28	259.96	245.97	356.08	189.28	224.88	173.91	157.06	191.49	151.29	93.96
913			165850.89	526520.06	226457.00	168038.14	290321.87	307902.28	102013.17	19128.78	23825.81	10537.85	6815.28	2865.03	1791.63	3581.86	1559.89	1437.11	1200.81	850.94	1336.85	1259.98	708.74	531.76	598.11	631.74	397.55	536.51	280.47	102.04	199.24	305.89	369.58	347.25	245.13	185.52	224.93	248.40	318.26	286.63	108.51	105.21	103.59	93.13	112.28	101.76	108.03	71.30	57.64
914			366503.93	2684266.00	280490.56	201156.15	265939.71	131574.98	64198.55	35330.69	22192.64	9620.17	7694.99	5493.04	3812.93	8551.34	5409.93	8001.11	4622.25	1414.68	2154.50	5925.94	7094.42	2206.03	2417.62	2824.73	2250.75	1449.86	1211.70	1791.89	3899.83	2676.32	666.91	1344.96	3997.45	2444.79	443.68	1770.58	2029.36	1124.66	1077.77	2013.60	1984.62	1157.54	2455.94	1533.42	511.16	553.09	851.15
915			92583.28	255687.01	69228.59	146740.64	66390.29	148541.59	56195.08	17164.36	8016.92	6677.88	8215.27	6915.76	8099.11	4024.04	2085.04	4419.02	2481.06	1293.87	2307.74	2374.44	2810.36	1282.48	1475.35	1366.09	1565.12	1909.42	1851.20	1333.52	480.72	804.68	668.84	1061.00	1101.50	779.47	742.25	639.13	587.72	527.25	620.97	295.52	624.16	521.92	274.44	322.19	740.66	378.50	227.57
916			63076.64	344339.68	175000.12	90738.70	109958.53	162480.01	164093.42	101046.10	66126.73	18505.40	10534.84	5711.16	5453.84	5083.61	3793.36	4757.93	3891.67	1871.64	6624.23	4827.39	4451.28	2963.09	3802.23	2596.46	1732.93	1054.36	1210.12	1811.60	2769.51	1315.65	706.85	750.35	1194.79	1231.05	565.22	545.87	1040.36	963.64	585.36	827.35	429.73	369.73	217.00	961.82	839.65	233.34	189.01
917			31510.57	286388.87	136335.59	133461.26	92129.58	84828.50	112610.76	39723.05	14634.83	12712.21	6071.48	3491.34	4175.01	8420.90	3373.10	2297.25	2953.79	3476.79	2987.81	1423.80	1058.37	1622.56	899.66	1008.94	1094.56	906.62	786.45	755.25	1832.48	1093.68	216.00	475.36	606.69	231.45	279.40	1289.71	344.60	421.24	902.67	727.06	1521.17	912.25	385.52	236.38	395.67	283.22	301.17
918			73132.60	359970.59	409919.81	218992.09	111942.03	145823.46	68988.78	42202.32	13578.33	3107.75	2681.75	1934.71	2073.31	1548.03	1269.43	1922.40	1979.20	1137.83	1411.11	626.81	387.07	603.33	1094.88	368.50	528.27	484.11	721.04	445.75	441.95	349.53	437.96	289.80	360.80	234.89	237.11	264.84	146.63	253.49	144.85	134.84	204.35	248.09	187.27	137.55	66.29	51.64	75.85
919			29196.41	378633.06	639416.00	773710.06	843071.87	280581.37	64384.95	26660.38	19186.24	9939.85	6247.21	3877.25	1032.15	2447.74	1701.29	2158.75	1582.98	1847.73	1587.34	721.00	966.56	1416.38	736.78	726.54	459.26	677.83	475.39	672.46	546.12	439.50	336.45	340.94	341.77	473.07	565.78	538.25	231.61	137.60	177.97	258.29	213.67	154.11	119.10	192.38	139.95	120.28	108.76
920			346631.59	1601216.12	446920.59	238898.54	387404.00	235443.09	135158.32	148660.04	83557.29	97409.50	88609.06	91835.97	282270.06	187020.84	6858.57	4287.05	5050.98	7407.50	6269.31	1980.40	2866.09	974.51	3909.89	3819.51	813.88	722.09	1150.46	462.27	512.03	543.80	624.08	925.89	587.49	388.03	309.92	522.66	575.85	218.95	397.83	368.47	325.29	302.52	185.49	117.84	200.74	245.15	314.26
921			258357.35	765968.06	247572.12	206140.68	144600.96	105342.80	99215.00	50823.95	23038.91	21498.15	12465.14	4733.99	3405.14	4106.66	2130.68	2148.43	1969.05	1556.92	1817.92	1651.00	2316.27	2254.62	1405.77	640.80	260.67	467.61	696.64	591.73	283.61	398.03	367.75	477.35	744.18	493.12	464.67	564.41	691.31	1015.26	870.48	573.02	302.21	256.81	171.36	237.72	306.45	236.99	243.01
922			135365.73	386246.15	221373.06	172132.96	134663.60	453997.34	276501.09	44361.03	11692.79	8840.91	8433.14	4064.12	4095.84	5193.62	3208.42	3048.13	3293.62	4740.63	2311.79	1535.41	1797.72	2067.42	1535.94	1140.68	1180.64	936.01	474.34	662.59	530.95	350.79	364.65	182.81	95.29	193.42	424.30	331.37	484.31	436.07	508.67	472.48	660.00	296.41	330.61	116.59	124.02	177.98	121.67
923			112236.10	397952.90	195489.48	163284.79	230710.37	148138.57	34490.52	19873.14	8555.34	8185.66	4942.33	1255.59	5607.68	3313.06	4072.91	4856.92	1163.65	1567.50	2470.03	2680.06	1658.84	946.17	614.20	1727.74	1218.94	1328.35	2053.19	379.62	1367.41	4418.05	5163.20	1586.93	1570.26	946.12	628.25	714.64	650.32	1590.65	845.92	369.83	2189.41	1194.51	645.36	710.36	301.14	989.42	2432.54
924			79211.58	463207.50	75569.50	42955.13	65295.15	106738.67	83229.99	26908.31	7708.38	1549.44	3949.42	3106.27	2190.85	1462.41	1452.80	1200.10	1318.69	1648.48	770.88	611.78	1462.43	2097.33	1180.45	385.84	516.71	940.89	443.55	617.57	848.88	483.81	545.65	512.50	308.38	421.90	708.30	821.02	324.10	475.80	340.29	550.26	1049.09	392.12	282.73	261.90	195.63	222.87	415.45
925			131068.45	1410766.00	120652.00	64039.33	108391.34	127592.53	66580.69	10415.86	8972.57	5665.78	3785.78	2082.94	2581.66	2600.12	1434.70	2984.38	1457.71	1724.36	2119.50	2141.93	3232.96	2650.05	1908.90	3487.92	1950.91	1713.44	1517.97	1282.90	2681.48	1530.27	1669.69	525.58	972.48	979.87	643.02	1419.88	806.47	667.44	866.35	811.76	679.05	569.40	974.32	943.15	862.13	450.26	699.82
926			53596.46	158710.04	90912.49	98749.69	121349.85	49135.74	17678.11	14288.51	5553.82	5911.70	3089.52	1255.32	1328.76	1883.58	1648.29	2335.12	2550.95	1323.77	3274.63	4804.84	3121.52	2114.38	1560.47	1948.14	878.93	386.32	738.18	915.42	1158.62	1056.76	591.06	609.04	499.68	411.05	203.54	581.38	472.50	550.91	314.73	243.54	386.42	417.06	158.35	206.72	407.56	964.86	542.02
927			59640.78	345825.62	102192.52	124861.60	139474.20	89312.20	75246.58	14454.34	11101.10	12476.57	9890.64	5387.92	2090.15	1103.24	1934.81	3312.20	3012.57	1616.07	1339.28	1407.06	1196.72	1444.06	949.89	835.55	1395.05	945.71	793.06	461.02	527.32	601.53	436.18	797.21	1151.67	768.32	1006.15	773.21	442.23	374.41	632.23	479.96	342.29	289.33	331.83	218.52	304.08	405.51	363.93
928			111394.80	1084807.50	164318.89	119043.10	188672.59	244548.93	83007.61	16445.16	15705.65	12404.69	2770.67	8094.59	2293.09	3154.07	1769.49	2379.64	1971.94	2518.67	1079.92	1234.00	2068.81	1844.77	1214.82	257.11	326.27	318.25	367.96	447.18	278.07	638.07	489.32	766.44	531.39	265.49	377.27	164.83	118.97	262.17	271.39	358.75	335.79	102.46	150.95	235.26	218.78	164.86	193.39
929			110032.14	485024.62	192448.82	138220.34	201657.29	130544.77	33669.11	42979.15	19219.58	12680.35	4204.29	2729.07	1596.13	1283.01	1814.84	1294.71	1443.77	835.21	1618.45	2237.77	2269.01	1583.30	1393.50	1275.13	712.85	869.54	1495.45	1025.12	602.20	833.71	1495.38	843.34	223.80	568.62	951.33	562.96	492.31	444.95	531.63	384.37	419.80	159.85	162.47	201.55	270.68	244.10	229.80
930			36310.14	564601.00	272471.65	237191.32	103870.14	131816.21	38058.55	29862.13	24806.58	14885.98	7255.50	3297.61	2099.37	3099.49	3158.22	2170.01	1286.43	1228.46	1985.17	4570.71	2794.42	2446.91	2018.99	1818.64	645.92	1319.61	1215.68	875.24	452.54	445.57	578.64	1492.35	1761.54	1917.96	1647.23	860.28	2109.02	1362.89	939.97	769.84	523.83	339.09	463.93	687.84	807.91	969.13	671.06
931			140494.42	677982.18	201305.90	114770.11	226906.34	128580.50	13812.13	5042.22	4631.65	1951.47	1821.65	1530.18	1471.69	1747.39	1184.77	2569.10	1260.44	837.07	851.21	1089.64	1365.98	1111.98	1074.55	428.36	363.54	870.37	412.14	457.73	212.79	406.15	575.03	804.70	483.76	378.38	322.26	176.08	286.74	318.81	288.67	167.04	302.26	436.55	202.10	117.00	337.84	691.47	446.45
932			24367.21	265440.03	527702.81	474668.75	238839.25	261068.32	108287.73	60890.29	24206.97	9204.63	7369.83	5187.47	2532.05	2747.02	5438.35	3274.12	1236.59	1255.55	1700.56	2203.51	1985.29	1850.95	2023.04	819.75	620.07	599.44	735.59	400.79	449.03	472.88	239.28	361.52	190.90	251.38	368.38	367.52	349.53	210.43	264.98	191.00	256.44	254.44	206.08	170.56	117.76	115.74	78.69
933			128634.38	721539.81	139618.09	123704.30	69646.42	99968.17	33427.74	19113.52	21960.05	14458.51	7943.55	4052.04	3398.33	2903.64	4565.34	3826.02	3831.28	3019.53	6285.72	4998.62	3598.63	2768.34	940.50	1304.15	1019.23	1387.25	1270.96	707.47	1455.90	596.33	733.83	1033.94	926.52	543.12	437.52	703.43	606.75	447.59	438.91	633.43	467.24	436.96	154.13	286.69	179.52	348.71	177.67
934			102068.29	1689828.37	152412.50	70223.11	94154.83	107530.62	69775.80	32805.24	36400.06	11222.09	6140.66	7523.72	15905.92	12796.51	17540.73	2469.85	1256.52	8521.00	4199.40	6032.86	1909.48	6257.67	7544.49	4566.31	5874.60	4394.43	2868.12	1979.89	1211.03	3975.36	5594.70	3249.66	2704.29	3592.69	3997.13	7894.85	17084.23	8863.63	2811.76	7756.38	9187.30	1811.59	1588.75	933.46	1969.38	7046.61	8134.54
935			52920.24	732702.68	40534.01	71939.01	165736.10	183357.09	122728.61	51868.94	11372.45	5702.39	4529.06	1436.57	1133.34	1345.17	1381.85	1339.02	958.22	407.68	749.30	979.55	597.00	699.38	604.07	544.71	778.13	377.73	653.28	482.96	655.75	455.57	627.35	418.38	313.69	260.69	242.29	290.69	277.76	322.34	141.15	415.08	555.73	348.27	257.64	353.95	166.51	203.46	146.67
936			304429.40	899785.56	324232.09	350036.96	137389.28	60474.50	141570.89	55706.80	9224.15	9194.20	8426.72	6427.43	8563.24	9845.69	4780.65	4336.79	4508.33	4206.49	5115.46	1781.08	5439.37	1555.50	1736.65	1804.99	3100.43	3116.76	3364.74	3671.17	1613.96	1588.49	1683.55	1743.14	2928.28	1609.86	615.02	975.36	2156.36	1711.25	445.40	715.69	349.30	707.13	684.14	850.41	566.68	565.27	602.46
937			100858.72	574677.37	217174.21	141244.23	54049.68	64495.22	86279.48	30821.03	6945.13	8039.54	2990.28	2432.09	5771.05	4674.06	3268.37	3008.02	2044.71	3096.52	1491.02	2133.85	1576.79	1507.04	1275.85	542.64	746.46	1218.79	1237.07	1035.32	1075.68	681.70	707.18	589.38	733.05	428.24	878.48	893.04	902.61	1160.29	771.25	534.67	273.97	498.06	440.12	331.50	267.96	316.64	214.82
938			90965.11	303855.59	70329.86	64287.40	86799.50	68095.67	73344.53	31108.42	3379.39	3142.35	4007.33	5035.92	3898.85	1663.16	1859.27	1427.11	4641.27	5631.39	4614.29	4696.04	2538.62	1122.48	1523.86	906.28	1248.19	2172.68	1600.99	668.78	961.68	1464.61	702.81	1688.14	1482.73	1233.93	946.50	540.44	192.04	329.53	438.27	345.17	583.23	875.08	964.47	443.72	492.73	457.59	625.53
939			42897.66	261969.90	332668.21	425452.28	185851.84	131036.92	122116.88	39570.13	11558.34	10988.97	5277.32	3614.18	2671.89	3904.59	1978.57	1457.74	2100.08	3063.98	2738.49	1194.64	758.61	592.90	332.73	245.52	215.84	320.10	518.84	389.44	303.73	414.68	502.81	238.66	182.69	146.16	53.09	178.15	221.65	334.63	218.27	113.77	146.41	96.69	267.74	205.01	151.21	124.51	104.04
940			131935.04	529668.37	267177.25	261987.12	157343.67	180439.68	122540.48	30270.12	21324.25	10881.83	4647.21	3790.70	3546.65	3605.99	3116.90	1355.92	846.41	1105.77	543.15	425.47	437.31	326.46	240.23	269.66	296.20	926.93	1020.24	752.02	455.05	433.99	434.56	355.55	300.91	345.24	261.81	88.42	189.80	205.19	278.14	274.63	190.43	163.73	222.51	327.17	150.12	121.44	108.04
941			97109.84	411718.43	242806.75	274667.90	82136.38	48127.01	18652.71	10258.29	6763.42	4669.93	2839.15	2450.50	4852.44	3914.03	3397.38	3726.88	1563.67	1050.13	1102.38	1371.23	1662.50	1560.41	1523.38	1095.03	1002.89	1061.63	1757.11	2247.53	419.98	349.73	1031.74	720.54	645.83	422.85	393.49	330.86	212.44	328.70	236.67	732.82	779.39	791.59	389.67	228.53	260.19	300.64	134.24
942			112171.08	821480.87	1261073.87	366086.00	106025.98	87585.96	55153.80	27061.28	15893.45	34363.19	82511.68	32384.24	4653.13	2674.70	2718.91	2631.91	5082.79	4137.23	2605.83	1425.07	1553.43	1479.46	1257.58	1049.66	797.27	509.08	396.96	456.08	750.70	621.36	445.76	333.16	342.09	354.43	363.09	385.32	209.47	106.10	215.19	234.42	156.29	253.46	159.20	142.63	154.26	151.86	129.98
943			76512.21	914761.18	84309.94	79719.78	63306.57	92960.12	96291.17	52103.10	15028.17	17126.06	36464.66	13856.08	6492.10	4472.99	4311.00	7271.97	5437.79	2566.03	4656.96	2794.58	2406.07	1353.52	1748.44	5702.20	7345.09	2710.06	2672.43	2502.92	6787.83	3260.60	1879.20	5224.05	3725.87	2271.56	1733.23	1350.85	1855.24	886.64	895.20	923.84	1134.35	1122.49	1854.80	872.83	2233.94	1279.76	2383.05
944			70994.09	451221.31	157134.01	144530.71	58002.77	53704.29	43441.60	5776.67	8829.66	9195.71	9103.22	5871.09	5009.03	3507.61	8680.83	7784.28	5244.04	5578.17	4860.86	3006.40	12275.74	3543.19	7538.10	1572.73	2316.58	3282.92	5131.71	1954.97	1675.56	2033.03	2921.91	2925.91	1249.68	1487.44	1173.81	733.55	916.36	1088.41	1187.85	1093.85	679.62	2308.30	1292.84	655.65	1723.48	1876.20	1687.70
945			103084.12	785956.75	329423.87	105096.53	198700.68	118944.01	115267.63	50396.47	20164.87	12112.80	11994.33	6899.61	5674.10	7037.64	4470.16	2329.42	5199.21	2608.90	1741.46	1600.14	1360.93	388.47	1061.69	1405.75	1113.92	1428.31	573.42	668.86	1354.19	1081.87	589.00	310.20	517.87	763.16	1101.25	1316.76	1071.68	405.91	345.16	803.66	689.37	477.97	702.47	398.67	349.25	430.76	285.77
946			141864.43	440365.78	166405.95	198181.01	180619.59	223588.10	124059.64	71403.75	53848.54	10851.90	9096.83	4483.88	4646.85	3714.88	1603.79	1225.66	1447.95	1016.44	1071.92	1343.00	724.30	580.39	1454.45	1180.39	573.97	144.14	219.85	181.66	216.53	173.58	137.24	310.44	211.88	216.76	230.93	125.39	161.04	256.46	236.52	366.27	394.43	205.25	137.59	133.90	237.01	180.61	88.11
947			63150.35	1294522.50	62847.14	164490.93	166112.32	121218.04	79624.89	33923.46	20474.72	11093.10	14756.16	24526.08	16650.95	18843.36	6973.24	2463.23	3194.30	3543.43	6816.58	13183.66	10432.57	10765.11	10441.20	4451.67	7168.43	4285.35	4668.42	3101.36	3635.95	5904.83	5031.88	3419.02	8594.05	7304.41	5822.72	3352.20	2899.35	3658.69	1198.39	2249.26	2104.19	3063.11	4694.93	3056.74	6760.15	5859.67	1904.57
948			101243.10	603309.50	237742.03	184051.21	129526.33	107159.68	28975.32	25905.45	13047.76	6649.26	5202.04	2977.12	1835.85	1243.61	1616.88	1662.18	525.12	901.81	1559.91	1040.16	982.98	928.50	1085.37	821.89	787.16	371.00	215.64	246.03	234.10	310.93	348.53	342.10	413.59	711.61	661.26	464.82	701.60	467.62	434.95	353.37	344.83	434.94	342.38	227.63	451.70	348.21	265.43
949			91934.42	385785.25	164586.70	200539.42	138909.12	84176.85	54416.96	13462.91	4900.87	4710.74	5147.61	1436.20	1881.54	1260.00	1805.77	1285.64	957.63	1290.75	1998.12	1059.96	1904.05	1071.54	464.50	601.64	493.81	536.29	841.83	703.19	511.64	269.64	227.31	382.84	376.60	522.57	567.53	588.70	128.22	188.05	445.19	385.70	373.31	325.17	207.97	162.67	398.28	373.36	399.39
950			92148.48	911994.43	343114.40	172373.07	125518.90	79216.44	76105.46	41710.49	13125.97	7381.62	8764.64	1999.37	799.84	1972.25	1605.37	2362.30	2461.54	1172.03	1169.04	1439.89	1231.37	1359.16	1263.80	286.06	744.77	496.52	432.25	588.62	278.25	459.63	463.12	1060.91	187.61	950.78	1219.84	432.37	241.16	222.85	265.48	215.88	761.53	594.92	406.44	285.73	356.59	212.96	282.44
951			161146.65	1306050.87	267374.40	379972.09	254479.56	102227.74	79524.45	54583.70	22223.09	10238.14	7689.33	3717.60	4302.32	2866.94	1442.79	698.26	1375.94	870.35	1204.09	1251.04	1555.07	559.22	436.61	869.09	981.11	760.52	376.21	768.38	765.62	573.29	319.02	412.82	330.05	362.14	191.66	290.38	207.47	549.45	423.19	464.50	400.96	254.88	158.37	269.49	213.60	140.35	261.07
952			47752.87	365169.09	123503.01	92809.29	119937.29	210697.79	108048.88	30420.51	9128.05	2267.40	3862.80	4535.79	3296.55	3602.61	3870.25	4863.34	2838.67	1576.98	1921.97	1166.44	777.06	1485.06	900.74	889.37	903.67	998.26	499.17	412.18	948.54	615.07	475.37	435.12	332.34	508.99	572.61	364.88	177.82	161.24	454.81	572.84	431.87	270.28	360.15	284.69	290.52	250.86	217.25
953			97118.09	421087.46	166489.09	124591.32	70308.03	85302.05	23263.30	37626.48	26738.08	21911.72	19927.08	9414.00	15863.00	13275.15	5247.48	6386.09	4906.41	4479.56	4056.05	2161.14	1692.95	2215.05	1045.32	4225.81	5428.55	2588.45	4878.95	5925.20	5138.28	2070.38	3266.52	3373.62	912.71	1790.31	2286.30	1143.00	2027.99	2524.75	1161.40	2763.04	2212.17	682.68	485.31	1565.10	1910.92	1405.91	1000.74
954			243211.29	1206697.00	413247.81	211987.25	225990.98	153270.85	78563.75	17758.93	8677.99	11772.81	14887.04	4851.48	3513.56	3492.09	6591.67	6404.65	1007.37	1878.95	2584.11	3226.91	1938.66	3713.00	3754.05	4119.46	1550.93	1484.36	1292.05	2380.53	603.39	521.06	355.14	1394.32	1355.09	1132.67	461.97	2027.89	1861.88	1795.96	730.32	446.90	801.33	1325.08	1790.74	995.94	2476.40	815.45	557.02
955			62647.44	330841.28	170615.75	113911.21	76167.67	156620.57	104409.55	39545.62	16510.53	9728.87	2963.96	4420.44	2939.20	3168.21	2110.65	1772.58	1414.14	1493.99	1139.33	1234.93	1390.56	964.76	587.99	493.68	447.34	734.91	1106.30	873.36	832.13	500.56	423.80	601.09	441.20	436.75	340.72	255.97	449.35	605.72	804.01	466.91	227.27	221.82	154.68	261.92	207.35	177.39	240.90
956			188595.25	1445266.37	257480.48	243507.56	199513.79	92288.61	43952.16	27583.96	14125.10	10631.45	9064.00	6821.48	5136.73	5163.13	4132.43	17421.21	11993.10	3623.59	5419.84	10199.85	6353.93	2288.70	4228.44	5447.92	1620.65	4260.01	3998.50	2057.37	4980.01	2094.40	2138.62	2052.58	1564.73	3462.71	3733.77	2681.58	1231.21	1254.02	455.05	816.75	1581.58	1971.34	795.55	890.09	2705.86	2601.82	2605.26
957			115180.75	1441390.00	183199.93	185671.90	209542.26	117071.92	44700.86	30026.70	31222.24	11306.59	2921.02	5707.82	5600.05	2556.47	1955.43	2440.54	5711.32	1726.03	1750.15	2319.00	2760.75	5331.11	2428.53	1870.40	3495.49	3280.72	2494.62	1503.84	662.33	1222.60	1897.00	1839.04	2334.80	3013.30	2655.53	1239.43	899.42	1445.96	1155.20	785.21	1237.22	1503.38	872.71	933.23	330.96	710.43	438.60
958			84049.45	1833505.50	133931.71	164627.90	173029.65	118813.83	63094.52	69352.26	41257.50	19644.78	11944.27	3844.73	1563.46	773.74	2405.70	2262.18	2633.92	2814.29	5028.10	4145.52	1488.82	2540.78	2503.76	1362.11	1348.28	712.52	548.56	1358.42	1278.86	1586.57	724.60	1139.37	587.73	497.49	1060.34	1156.04	1004.11	436.57	1186.43	808.88	1260.79	1165.74	777.73	683.37	1031.84	1110.07	557.15
959			113390.92	692521.68	121656.69	87315.35	85361.57	58253.45	69729.38	16395.69	8495.39	7538.68	9628.12	4186.85	4208.59	6089.21	2160.01	3234.55	2232.63	1393.09	2441.89	1552.29	2803.93	7089.22	10005.40	6139.92	2579.98	2634.92	983.09	818.59	1939.40	3696.19	3194.67	4579.51	13518.12	14380.14	3677.21	1232.98	1153.58	616.09	3574.71	7803.88	2507.68	3894.30	2448.75	3193.48	1627.98	725.18	1291.99
960			135936.42	540508.81	76648.99	58497.07	109457.68	173280.10	89818.00	21701.37	13735.41	7580.18	4722.66	4703.01	3947.95	2726.73	3366.01	3335.58	3731.69	1365.54	1359.26	2981.76	1916.36	1176.96	1081.18	1244.32	964.78	1495.14	1116.07	1085.06	645.07	651.13	441.89	629.94	481.10	823.59	1080.35	1012.71	1003.66	686.20	994.78	643.67	325.78	413.14	243.77	871.83	1718.49	1362.77	497.82
961			174050.29	1270072.50	50801.98	81187.69	156992.64	87848.89	35526.55	27922.51	37258.22	11557.45	12820.59	10978.90	4421.53	7087.46	7197.39	3681.98	8018.43	8841.18	9136.61	5532.37	5974.47	11213.89	4849.82	6819.71	3973.84	1674.97	5691.48	6863.27	2357.47	3859.75	3823.25	7102.32	4874.81	2765.33	3045.16	3809.54	5498.96	4869.82	2485.71	1364.45	3149.97	4322.91	5141.27	2679.42	2838.76	987.07	710.90
962			70579.12	436726.84	766463.31	486265.12	242454.03	105231.50	33375.08	14709.05	12960.60	8495.08	4171.78	2513.79	2100.94	699.51	576.47	965.79	1005.22	429.28	658.87	568.20	645.04	711.60	709.64	655.07	306.94	392.61	275.65	380.13	288.54	313.79	209.07	282.84	405.50	397.17	341.28	341.72	442.79	159.74	43.82	199.27	200.63	202.63	160.62	91.67	161.32	92.20	85.45
963			421221.37	1985568.62	109876.99	112755.92	63620.86	58342.22	60434.25	23649.24	18944.43	10788.00	9827.75	8090.14	7683.87	7473.80	7330.05	4288.36	3418.80	2573.78	2187.63	2302.78	2393.22	2595.82	1653.97	2661.85	1973.73	2531.42	1553.77	709.59	1991.77	1128.54	1158.76	1602.99	1436.38	845.80	824.86	504.04	1489.58	2505.97	1126.45	853.67	1328.39	1475.10	1004.31	973.61	1411.07	1124.09	564.01
964			144792.21	2556908.00	185807.39	67613.50	66133.36	50863.60	19325.24	12069.70	3947.18	5255.13	5415.29	3230.97	2198.67	2369.57	2148.48	3430.88	1925.87	1748.37	825.34	2713.96	862.58	998.35	1076.35	951.41	603.69	551.56	1937.86	1144.12	1396.18	750.40	430.73	725.60	1419.00	1225.02	1218.19	1972.39	928.85	551.79	321.15	117.95	572.31	365.18	804.06	900.07	497.04	383.38	926.29
965			97816.79	1082182.62	117170.25	104664.39	105892.02	77853.20	33035.25	16022.31	13305.31	28659.03	14896.39	3042.25	5112.82	6181.49	6054.12	5458.84	4950.92	5515.98	10466.81	8650.64	3511.38	2154.59	3845.56	5303.93	3339.05	4454.47	3224.19	3262.30	3129.51	1947.23	2558.51	3896.28	1660.83	5397.50	1041.28	2012.70	4859.17	2712.41	2080.03	1444.83	1548.67	1071.88	1705.27	3870.57	1126.40	1707.24	1877.63
966			256660.29	2141451.75	275808.21	412155.06	285515.68	149969.23	57312.90	15090.90	18664.28	11274.00	3199.52	3679.12	2017.22	2968.79	3349.23	949.59	2106.62	2643.22	1426.41	1394.14	1454.11	1585.07	1345.10	1584.35	1100.77	1807.82	1381.66	1182.17	1283.65	948.53	342.40	328.47	766.28	703.69	927.41	954.44	631.16	786.45	946.29	925.07	1414.67	1896.70	825.44	269.04	395.03	328.33	274.96
967			1317701.25	9016860.00	274872.34	154046.39	86531.96	104774.33	67312.32	42008.44	30307.57	17119.83	12859.12	8835.59	13137.03	6604.83	5863.25	7539.70	11888.82	7225.31	6127.56	5517.05	1497.50	3055.19	3003.94	2097.70	2812.26	2373.43	1609.70	4646.07	4288.21	3782.85	1991.14	1398.98	4349.8093	3731.52	3174.78	2208.70	810.02	776.49	1672.82	1985.96	1001.39	657.04	879.21	1137.55	2372.97	1732.80	1228.73
968			214930.26	1237063.37	331999.68	324971.56	222171.60	125072.64	30436.30	14498.22	8645.46	5253.02	4124.56	4895.67	5711.89	2037.52	974.60	1010.56	1971.83	1639.04	1547.29	1355.85	1092.70	1007.00	1361.35	1817.30	1109.37	520.08	605.86	482.89	599.42	510.21	864.63	590.02	655.73	416.72	508.59	739.18	538.14	202.48	353.52	206.53	254.64	257.71	288.76	246.24	307.94	307.11	354.60
969			216029.59	1849735.62	116570.53	81811.21	76973.49	89235.28	127546.89	33592.70	8176.88	6380.33	12553.18	7242.15	5754.00	1844.23	3960.57	1681.71	1534.35	2604.28	2051.49	1620.37	4411.35	3020.49	2102.02	2771.78	3511.90	2122.20	807.83	1205.61	730.86	457.56	488.34	432.95	693.06	504.04	530.41	494.16	762.97	866.03	584.18	1405.00	781.45	840.75	510.04	877.96	268.97	432.85	419.51
970			995610.75	5494381.00	541319.62	59439.63	84765.43	153865.34	57771.67	13909.06	18937.25	14134.02	14673.19	11850.34	10928.26	10960.07	2674.28	5370.98	2861.96	2424.43	2291.43	5556.49	7273.53	3153.19	5210.90	5279.14	3398.87	3635.65	1536.63	988.12	1772.76	1547.63	1486.81	1075.15	1531.28	1710.17	1020.56	1556.76	1493.18	1376.01	1541.14	2020.30	2079.74	1373.84	553.86	911.57	587.47	698.75	452.92
971			428914.28	5224339.00	192180.23	94801.60	64722.15	58426.79	75770.45	39636.58	11563.01	26865.87	11677.95	12805.86	17322.44	20816.01	11402.24	13087.68	4028.80	4539.53	6272.48	5975.16	2925.24	9985.87	10795.08	6534.67	11926.10	6918.09	2865.33	6803.58	7378.79	2010.43	3104.46	7486.73	5550.46	6958.41	7776.22	7238.80	4649.86	3554.64	5718.58	3637.71	4003.35	4572.80	1801.09	2840.46	2066.70	6200.35	2048.36
972			315208.40	2265646.25	208685.64	130100.86	108246.72	84188.75	30330.85	23564.02	6152.59	6889.98	5177.02	4185.24	9325.50	7766.37	5359.05	4491.89	2757.10	3204.33	2167.78	2607.69	3063.87	3033.38	1742.47	1802.09	1837.99	1353.93	1521.17	1816.37	1727.03	632.45	514.94	839.61	518.88	401.66	293.02	631.91	312.28	713.61	593.71	1033.88	903.04	535.62	468.32	492.78	585.68	546.82	528.32
973			38127.73	265612.87	61015.16	41912.74	60402.70	60571.95	70543.40	18748.65	7510.87	5231.45	2329.27	3280.29	2996.87	2934.21	3568.01	2542.28	1216.31	1252.76	1715.58	2295.02	2783.00	1628.59	884.02	1757.35	1601.48	1003.73	839.72	471.32	426.59	424.15	418.53	1010.76	769.11	805.93	717.06	986.81	530.02	764.99	347.41	89.03	224.68	315.88	514.33	372.83	512.83	442.38	211.52
974			506691.84	1042851.25	68705.08	87797.01	44433.43	58304.51	25228.11	15842.49	5108.23	4900.44	2121.18	2390.04	1540.21	2687.29	1710.30	1549.18	1975.96	1722.25	900.30	2182.34	3060.92	1664.08	1751.03	2189.52	2030.34	1612.31	641.81	463.84	458.79	358.00	443.66	546.40	1059.82	927.91	492.23	308.16	702.39	489.69	339.07	397.68	295.62	452.14	538.36	426.81	213.63	260.86	332.99
975			23331.92	513697.62	110012.60	79148.00	48962.80	90852.62	79637.58	41604.00	11778.08	7795.86	6950.71	6023.13	2523.84	5404.99	2548.67	2480.12	3350.59	3410.93	4012.69	4010.69	2740.50	4424.03	3124.13	3000.99	1919.58	808.19	1787.67	1567.49	878.17	821.31	1596.00	1786.04	931.07	1219.47	1642.99	3386.97	1415.06	1131.18	1211.48	704.65	341.61	421.11	899.20	507.27	1271.32	457.18	288.29
976			153778.79	3047342.00	91612.42	65100.14	109113.34	73638.21	17755.90	17512.59	23046.02	9244.47	32626.24	25242.62	18627.98	5139.46	7413.50	12771.02	3520.48	2751.85	3901.92	4832.50	6769.14	19199.60	12455.71	4411.74	6312.45	5253.68	2332.79	7366.70	7517.21	8956.63	13208.97	16802.63	18501.44	8236.77	3823.84	2397.31	3269.78	13011.99	4985.55	5229.15	6431.27	1417.62	4225.66	4265.70	2462.27	1647.32	1002.32
977			528262.31	3955204.25	201774.15	147875.14	195489.04	101171.03	23481.50	4454.75	6791.39	6128.19	8446.23	8394.33	7643.88	5256.36	6414.44	7586.40	3907.23	2740.46	1958.56	2200.13	1408.16	1156.60	2567.29	6666.34	4989.71	1757.62	5602.96	5365.16	6044.12	2574.66	1393.09	3708.07	4263.83	1670.48	1040.99	987.13	519.58	2142.71	1567.78	569.34	1099.03	1759.89	1210.83	1470.54	1426.85	2033.92	2331.77
978			492431.90	635174.68	93165.27	163992.45	58984.74	40088.83	53964.12	64368.53	21764.33	7341.84	5133.17	4268.34	5032.11	1730.81	2640.33	2348.57	4369.34	1938.67	2991.07	2443.00	1318.80	1019.38	2809.41	1561.40	1311.16	763.45	1436.30	2659.59	2644.55	1594.71	1366.43	1410.71	2127.77	2956.80	1981.62	1091.76	1288.15	1915.01	2496.97	1674.33	1076.06	953.72	703.60	560.67	1219.00	776.50	397.05
979			244091.78	723385.18	475320.96	172611.48	140126.62	118730.60	156366.65	28334.12	9364.31	3990.10	2477.29	1901.24	1049.89	1636.79	1777.70	1396.48	1454.74	1490.48	1706.94	1089.42	952.29	2311.03	782.46	1916.71	1463.59	1491.17	1994.64	750.59	877.86	1371.32	521.26	680.49	431.57	894.49	538.25	378.77	853.07	353.15	429.61	490.63	505.46	453.85	250.80	332.34	713.82	847.26	750.49
980			144053.76	359613.78	166884.15	180740.85	215727.57	209134.82	83469.26	26048.56	25110.53	14792.70	5971.56	2545.09	3321.80	3082.57	2244.57	4021.93	3113.02	1841.22	4109.60	3209.24	1516.65	1316.84	1961.41	1534.49	1481.81	356.87	1514.33	2011.43	2022.39	1287.30	739.28	825.25	996.12	499.34	756.40	978.02	549.84	666.22	258.79	287.87	578.84	372.13	506.23	414.68	170.36	289.65	410.74
981			2143424.50	6527139.50	682249.75	607779.37	354234.84	196553.32	111027.22	38832.80	15355.55	14149.52	10850.99	6083.85	3693.53	4186.08	1880.90	3659.72	3025.31	3862.03	1508.14	1125.19	1943.64	3182.62	5300.06	870.27	1613.01	956.58	1229.52	1512.26	1571.72	1776.19	983.97	1158.19	892.75	1389.23	1289.43	572.17	631.60	487.08	362.70	2162.35	1183.27	768.81	1095.24	980.18	760.91	988.88	1057.34
982			617338.62	1905322.37	453689.84	112060.07	84628.41	110839.65	127767.75	43044.54	26783.28	13487.66	8710.56	13052.25	12857.48	42224.21	35882.27	12810.84	12258.14	9382.57	12395.06	9199.59	11599.21	15399.74	13251.69	9085.85	4177.41	4576.72	5447.31	7526.00	3729.79	6485.35	9048.63	5226.88	4942.23	2553.97	2845.27	2813.51	3344.96	7039.99	7447.23	9305.14	4248.98	4177.14	3149.86	2344.77	5774.24	2324.76	3226.25
983			218615.70	925292.68	508166.25	469775.65	212447.35	119565.27	69259.39	26160.38	18662.86	16206.87	8128.53	5612.09	5006.31	2731.91	2519.12	1435.60	4565.51	5539.82	3610.43	2266.93	2517.34	3269.85	4879.57	3757.54	3242.45	3781.06	3307.58	2053.78	942.13	788.67	2294.20	1911.43	2755.24	1658.74	1471.79	1348.12	1068.84	1430.95	1054.45	1037.88	1469.96	1397.25	1109.55	713.44	1054.25	486.10	868.03
984			64805.13	1005031.06	249686.70	275845.90	222544.56	108288.92	69215.97	59640.94	23322.82	12802.99	9605.51	11688.66	11525.16	26466.93	25692.88	13778.30	11845.22	3466.53	7006.03	4595.05	18719.29	8958.50	7737.50	9135.22	8522.66	4053.54	3564.90	4574.54	6301.90	4790.56	6103.58	9591.23	7250.11	4976.64	5212.94	7288.71	7666.29	6434.27	6046.79	1744.43	1984.92	3401.22	2883.38	2964.28	6404.86	5495.60	1800.83
985			93140.42	2627258.25	318430.15	240876.68	75895.69	64982.77	18943.16	21927.31	47337.89	4092.93	3624.30	14053.88	7955.32	5949.86	15363.01	13778.46	9507.02	8707.43	7561.12	2366.30	6284.45	8958.16	7274.94	7542.71	4793.56	3347.17	4855.78	5917.48	2150.18	5304.65	3589.76	3393.27	2002.78	1749.48	2756.88	1982.60	4165.84	4024.26	6133.33	3255.57	3162.47	2518.57	2177.47	1449.06	1184.93	1460.44	2346.00
986			170051.60	1758832.12	152119.28	42002.93	110013.69	134524.68	60972.56	18496.27	13207.59	4112.42	2762.57	1681.70	1322.45	3319.18	2903.74	863.23	1165.45	3029.19	3718.62	1624.93	2425.14	2703.21	1265.24	1788.02	1823.21	1776.73	1148.08	1543.36	1473.22	1159.50	1688.73	2026.83	1643.48	557.00	378.33	1855.17	1891.86	739.67	514.39	662.68	456.34	1155.96	311.09	535.79	368.73	619.64	394.51
987			466936.84	4213242.50	278626.93	275708.96	163175.81	56640.87	59624.71	72156.24	25981.21	6535.43	8229.58	2093.38	6909.12	3924.58	3450.17	3822.33	7416.06	4894.39	3739.73	2238.17	2771.48	3502.77	982.12	3423.75	3363.16	3095.21	3672.63	2100.50	1485.29	2352.88	1169.63	1353.50	2153.98	1763.72	1834.90	1424.55	925.54	328.05	634.05	1566.49	967.95	927.21	1881.70	1032.40	2283.24	1018.85	350.95
988			158864.39	2511691.75	218209.62	137111.03	116278.03	92605.35	76900.62	24790.34	26126.73	15073.55	9904.13	6539.48	9146.18	12218.53	8570.81	3958.27	4805.24	4594.57	4547.52	8519.33	6557.48	7526.70	7378.55	5733.79	4833.77	6286.81	4597.40	2948.05	1724.80	2791.90	1500.28	1268.00	3786.51	2960.47	2372.26	3336.41	2137.97	1265.32	4142.46	3190.26	980.74	1276.59	2637.13	3098.34	2930.13	1746.07	2839.05
989			357256.40	2304312.50	366842.93	203117.28	209035.12	216523.34	93459.58	22966.76	24245.53	20044.91	12911.87	13032.23	5733.54	6682.52	5444.66	5186.50	6830.10	8447.89	13035.84	10880.43	5014.66	6159.30	7592.36	1674.38	2643.38	8984.84	7963.91	2713.89	2180.18	1172.13	2777.93	3160.59	2241.00	1179.58	2865.13	2599.13	1491.74	2761.34	1161.24	1388.73	1323.75	1096.31	1533.87	706.48	1319.95	1306.32	1098.58
990			331469.50	908627.37	284973.59	83513.06	82138.69	98212.09	72559.53	140352.60	125936.19	26768.88	10104.35	3967.13	3218.66	1358.14	2101.59	1783.79	1652.00	1231.71	678.99	667.60	368.83	1421.55	1647.82	1259.58	672.68	442.38	287.66	341.59	436.27	312.43	434.85	768.04	1312.00	854.33	543.51	381.04	322.54	215.43	222.64	380.60	157.39	224.67	187.43	128.31	176.73	123.66	189.81
991			863477.50	2070156.25	216615.46	116380.39	59341.67	78497.28	66343.93	14185.79	9224.24	10871.58	3243.71	6272.72	12008.79	7761.89	2234.96	4346.79	4301.74	2798.26	4390.71	2365.60	3136.60	3632.28	4402.74	3418.78	3409.25	3238.43	3654.71	2575.54	2726.83	649.72	781.44	2219.52	2953.56	1941.93	2184.24	2308.52	1136.06	797.10	939.71	2024.65	1454.67	1365.76	1759.06	2645.71	1617.26	1084.65	413.66
992			16127.56	1352170.37	200822.70	147407.90	52008.55	121030.71	29159.19	93282.75	31777.86	8729.26	7722.82	10708.32	9465.73	5316.28	6911.94	15502.04	8392.71	9314.49	15688.48	21760.03	9606.76	13165.56	18806.78	7444.76	8000.14	5393.74	5413.90	2720.52	18906.03	16861.30	4157.60	2318.97	5099.25	3954.09	2674.48	4863.38	4116.04	3453.59	2816.45	2710.71	3567.38	4410.83	5878.38	9614.17	4604.99	3125.36	2316.03
993			237454.14	2347932.75	203044.59	127991.94	80498.14	45510.92	42707.59	45495.87	16595.71	11012.60	13419.26	3041.44	12025.00	19319.60	8056.75	13703.12	16301.47	7027.78	5501.86	5480.20	3017.39	8254.06	1961.23	2275.47	2614.41	4060.75	7867.27	3814.67	4480.25	2249.16	3931.82	1475.22	2781.72	2323.74	3077.25	3656.07	2884.13	2564.88	2484.53	599.63	1260.62	2077.46	1001.74	3597.91	2426.39	1768.76	940.38
994			124877.28	499011.40	109029.59	89725.31	112141.75	66302.85	22054.13	6796.57	4856.51	5207.82	8773.92	6303.18	2962.90	4245.85	3282.98	1098.42	2131.36	1631.21	2022.87	2044.76	1747.10	1463.69	1978.62	1904.68	1483.85	1576.40	1563.92	1996.73	2118.26	1607.91	2126.41	2077.54	1436.48	848.75	1156.58	1697.60	1726.51	1314.70	405.17	521.98	2056.31	1419.98	644.24	466.00	430.08	485.98	485.50
995			72337.09	377445.37	82178.16	64699.74	110123.64	73159.88	51223.85	21835.76	2201.24	2683.99	7997.03	6140.68	4260.03	2500.94	1800.89	1885.42	1119.18	912.15	808.24	1612.74	1727.11	1161.32	1429.69	702.21	599.89	718.39	1318.21	1799.74	514.60	1145.24	1457.97	854.91	731.84	224.69	203.17	364.14	678.03	647.44	235.70	839.43	331.78	573.31	557.45	633.21	267.32	649.47	995.69
996			412208.43	2610927.75	111806.00	155024.39	98685.64	161078.98	53502.30	13040.28	12836.46	9084.34	5295.72	4407.33	9154.99	5357.46	3752.46	11553.83	11576.55	11610.20	7050.91	6485.52	4207.84	4280.07	9749.60	6826.86	6158.67	4147.70	3325.94	1951.96	5178.87	4306.43	876.37	4792.12	4551.88	3453.49	3261.52	2064.80	961.79	3039.55	3497.32	4530.20	1926.11	3273.34	1137.05	1270.19	1805.01	2959.29	1794.64
997			153992.67	665889.50	419590.12	112752.07	72526.10	47389.32	42073.14	25771.79	12870.06	12479.68	7839.59	5847.90	3726.08	2750.06	3191.49	2838.18	7598.85	6185.37	3325.04	1562.91	2355.84	3533.84	3602.66	3138.44	1844.29	1508.96	1076.14	1480.94	905.18	1530.55	2075.61	2832.03	1270.00	963.75	942.10	1595.65	1879.13	1078.69	1709.68	1725.87	1020.72	927.29	771.64	753.62	1062.27	1025.08	1238.53
998			1602195.37	3776604.75	352827.96	296206.25	374660.87	221104.96	99783.00	20069.58	22866.44	14685.64	8328.06	4376.66	3617.47	2380.31	3217.29	1822.00	4326.15	5213.63	3667.61	1641.44	2541.92	1145.12	2676.70	1358.76	1716.87	2476.48	1169.24	1051.87	593.95	1668.66	1884.91	4375.24	1679.58	1560.34	1757.55	1152.66	2255.17	1479.90	1007.77	1267.95	1352.76	550.04	598.10	646.90	415.06	741.43	1087.59
999			37570.57	262182.71	71070.77	83601.61	123350.32	175797.57	71070.47	7235.50	10758.28	7730.46	6351.21	3049.31	4079.74	3253.54	1794.22	2722.66	2053.55	1718.74	788.82	860.64	1136.98	1513.18	1305.39	717.63	1326.94	667.32	529.50	679.10	442.92	203.10	424.45	581.66	599.99	509.29	414.32	317.64	455.72	707.51	500.18	769.93	519.94	392.66	214.38	290.90	373.38	321.62	288.38
1000			267798.34	3667949.00	599355.06	144491.26	137918.56	132676.06	60492.37	41678.55	17338.24	12337.83	10555.61	8698.33	7632.31	5725.38	6672.87	4787.50	4345.72	4561.14	2944.54	3696.19	5880.93	2669.73	3162.33	1805.31	3808.29	3050.94	5518.20	3572.28	3537.61	2165.41	3178.08	2338.45	3087.63	1702.97	1307.35	812.95	1033.85	820.25	1691.08	2421.54	1672.34	1628.42	1882.80	2631.65	1291.08	1054.16	996.36
1001			89504.44	592208.12	263929.40	224340.84	284610.62	62787.21	18466.01	20448.64	11760.42	11377.46	5877.50	3094.84	2719.01	3748.66	6015.91	2416.76	2459.61	7319.11	4696.54	3757.17	2821.86	2766.55	1882.78	1375.86	1077.59	1124.50	1881.08	2811.35	2428.79	1729.27	835.06	2843.52	2426.33	2932.04	1174.99	602.04	702.16	880.16	388.57	517.67	1372.52	3064.25	1106.25	308.28	309.22	779.16	627.08
1002			153774.81	887075.87	152519.60	57822.63	93641.57	131604.93	56449.98	28213.99	21327.40	15950.19	7253.41	7019.08	5263.26	3899.96	3939.60	3551.04	3102.28	3135.92	1426.34	1308.38	4058.30	3100.89	2110.79	906.34	1615.92	4556.07	5166.58	2944.90	1530.95	1729.80	835.66	1213.43	1291.38	814.67	1394.99	1303.38	634.14	1800.32	1185.42	1241.55	1871.17	1064.85	1594.75	2444.97	1268.87	225.76	805.00
1003			68919.61	346131.18	157586.15	113425.41	181981.51	209913.96	55704.41	14394.59	3530.06	3075.62	2377.58	5164.50	4738.84	4605.51	3634.48	4426.92	3677.87	3709.77	3140.96	6512.15	5091.54	1886.93	1870.90	1836.75	2664.91	1638.30	1266.00	2627.63	2367.41	1725.12	676.73	723.93	331.81	636.89	868.53	606.95	1136.64	453.22	733.86	815.63	1125.37	1432.89	1472.67	739.15	445.55	930.50	825.61
1004			244625.34	1491840.62	191320.26	275165.18	210524.34	162164.75	54530.89	24823.76	10244.30	3390.21	7058.35	7096.19	4185.15	1923.75	4038.90	2526.43	3306.74	1880.71	1990.34	1616.98	1433.83	2207.74	1297.82	851.35	562.77	812.51	714.06	804.92	483.16	323.18	432.18	731.61	761.28	569.87	1005.13	609.47	1254.67	663.49	398.07	336.54	552.56	331.78	486.03	849.96	418.21	313.56	466.30
1005			269974.34	1957941.00	171413.23	77620.21	63454.60	24435.85	40134.06	32525.79	10235.21	6494.91	6586.42	5214.42	3628.40	4522.23	5555.92	5062.78	3524.40	2935.39	786.33	3102.70	1878.80	1396.39	807.29	2928.23	1602.09	705.21	1336.64	1473.68	3044.20	2588.25	1975.16	1474.06	1817.69	1074.66	724.61	1264.96	1034.87	495.44	605.00	816.70	1571.58	768.47	508.42	761.40	749.24	471.37	622.87
1006			126234.92	637873.12	64653.62	50107.89	111868.60	119916.96	52347.97	53552.29	27703.56	15459.22	20575.39	18288.15	15310.36	14003.65	12790.37	9437.56	7463.52	10425.17	6741.04	10781.64	1798.60	10768.97	5495.22	8427.95	12242.95	7975.49	10834.74	3965.36	4125.54	5986.79	4981.41	4411.30	3430.86	6261.59	3753.85	5677.09	2817.30	2853.34	1704.79	1681.65	6790.20	9963.09	6582.32	6206.91	1752.76	3980.03	6355.15
1007			2905699.00	15525336.00	490284.93	136831.57	56262.68	90438.92	58918.42	41532.15	34545.86	13503.84	25629.51	24136.68	9525.65	9812.29	9608.30	5693.68	9470.83	11973.55	8124.83	2915.54	15161.39	16704.46	15899.18	15631.81	16192.53	13895.96	9918.02	2938.37	6154.22	8955.87	6815.50	8014.28	2860.62	2005.11	5826.26	3045.84	3128.73	2414.63	3524.99	3268.46	4714.72	1339.63	2018.69	2270.79	4348.33	2204.47	1634.58
1008			100842.83	1063998.12	222363.71	181969.10	54634.74	114938.17	52688.90	16993.09	42045.62	34807.50	27257.70	14980.29	21421.76	19695.71	7295.42	13832.48	7646.56	9402.43	15105.50	17155.87	10776.74	8214.41	8021.25	7330.31	3765.60	6312.74	6102.06	7740.81	9333.43	7731.51	5399.09	3943.93	5408.94	4312.67	5786.59	4989.96	3827.92	2973.28	4451.77	4191.47	2734.49	1462.41	1710.05	2877.82	2663.18	1224.31	3897.12
1009			84576.88	614490.81	216741.53	115627.10	62139.89	81654.50	27467.88	9642.81	7801.32	4846.67	2375.16	2517.40	1527.18	1406.64	2021.12	2407.45	1185.21	1051.28	438.44	1055.25	1906.29	2267.77	878.59	849.78	1244.81	1562.61	1145.95	476.26	645.72	1026.95	1815.80	985.15	241.55	414.10	514.88	391.97	591.66	154.79	222.84	446.51	459.47	557.82	376.05	360.84	234.79	437.55	302.14
1010			1087163.37	4758281.50	147571.01	53173.66	52806.44	53561.76	35046.20	7151.52	19598.09	8756.79	4066.44	7025.36	3638.90	3060.92	3410.20	2807.35	2523.04	1846.83	5163.64	1957.83	1409.21	4091.90	2882.53	1534.54	2983.38	3132.22	3738.74	3606.81	1047.69	1238.27	1503.54	627.58	1748.45	2129.89	1103.08	2850.52	1339.37	2247.64	1284.17	608.73	1562.73	894.71	772.93	1437.01	1925.18	634.67	630.77
1011			31532.51	2283503.50	261119.17	226334.75	142140.50	79568.17	40926.51	18631.08	20122.16	20127.88	17644.00	18229.28	15162.25	9356.03	14547.17	12343.19	11244.26	5544.73	12570.81	15087.45	10256.95	8099.41	15415.50	12887.94	8485.80	8224.94	7788.98	5200.51	10551.25	6010.48	2569.96	5402.27	3604.18	4686.32	5508.95	8101.81	2718.92	5976.69	4028.60	5329.44	2800.94	4511.45	2693.24	4406.64	5517.18	6516.56	3809.02
1012			7707373.50	14170998.00	919470.25	186882.76	180190.46	53499.70	7486.98	17902.64	17044.48	11847.71	3846.40	4716.44	1239.24	4396.70	3380.71	10553.47	6094.60	10516.51	5736.64	6590.83	4585.92	3386.27	2436.49	4154.77	7895.31	4438.09	7408.49	2041.55	3015.70	2075.34	2410.46	3006.50	3092.59	2208.39	1725.63	1861.02	2775.64	1475.25	1532.00	1449.21	1944.95	1583.46	650.39	872.69	598.22	1960.69	431.03
1013			1191643.12	7625273.00	90440.52	118905.61	94879.47	53700.79	119208.36	76474.19	36608.51	7051.07	20868.97	5300.14	8581.24	4698.77	6331.71	10035.61	12275.03	6109.52	3696.98	3338.96	6645.46	2523.85	4174.33	2355.08	2639.03	2916.52	5259.83	10108.77	3413.08	1914.46	4673.52	6250.15	3747.54	3740.73	2370.74	1724.50	1119.81	2052.55	3187.41	1666.65	4182.49	2640.95	1576.50	2683.42	1136.09	1159.49	2377.62
1014			243295.54	2906278.25	113950.69	118754.93	156225.21	153019.29	73371.55	29115.88	11883.98	12380.76	18130.45	18037.41	26670.45	27063.34	27872.60	15516.51	27783.02	25418.33	8944.76	10886.59	12444.87	15796.33	17118.07	6788.47	7717.55	18320.26	27048.54	15891.50	10586.15	9668.38	6408.02	11611.20	7915.41	9405.95	13497.49	16773.56	6862.54	6330.21	8101.35	4953.58	3466.01	3661.16	4703.45	2809.30	6932.92	13880.02	3660.34
1015			178459.43	1064097.25	212890.75	116419.11	222880.67	80867.86	31686.63	18957.82	19162.75	25998.06	21283.69	9170.21	7683.23	8856.21	15651.71	13779.31	6154.72	6873.13	9079.30	8436.26	9905.07	13656.83	17768.19	5806.85	3915.19	6471.00	5286.41	3297.55	9191.70	6592.72	4514.64	14778.57	7003.82	4517.18	3478.56	1890.67	2178.87	1517.87	4676.74	2225.70	3231.42	640.70	1775.69	2663.45	2591.96	1860.21	3017.94
1016			144452.70	2614651.00	159812.68	70875.70	51116.25	63049.85	48888.13	27195.33	16364.13	8670.15	5125.94	10604.49	7611.45	5272.91	3955.76	3215.90	4334.95	8621.35	7375.56	4597.49	3969.67	4195.23	4614.27	3296.59	2454.20	1749.13	5635.59	7675.15	4776.66	2764.25	5432.01	2787.02	3297.65	1557.99	1203.37	1870.17	1213.19	3030.86	2664.02	1742.62	4103.08	1561.97	1888.99	2379.10	2042.06	2202.36	1042.02
1017			537830.87	3891352.00	351096.93	208009.39	71270.99	43929.99	28618.53	13901.97	21354.39	10742.23	11642.64	16799.19	4122.37	6800.58	5988.11	6719.97	11290.97	12173.85	12608.33	6962.97	3565.67	6114.37	7752.84	2490.52	5893.35	6200.63	4363.40	6122.37	6778.87	5466.64	4604.23	5338.46	4943.85	12232.65	4886.99	8084.91	9541.65	1266.27	7618.00	4967.25	2099.75	2663.60	5403.46	7683.79	4765.70	9370.47	1549.80
1018			143236.34	6065929.00	288125.78	124715.75	75877.78	55894.65	38592.32	16903.65	19839.73	11832.82	15887.46	13153.09	15699.13	8143.33	10045.08	19740.53	13522.89	5508.50	4517.39	6320.96	6081.31	3437.76	3548.38	1673.02	2330.08	3724.96	4237.74	1300.41	3049.79	1888.55	1022.36	2709.29	1741.80	2102.11	2814.52	2109.88	1940.97	1356.08	1247.09	1542.14	268.72	970.99	3233.43	4108.91	2725.83	2487.43	1721.33
1019			103172.50	1163441.25	460393.68	137232.53	50503.99	83945.95	81539.79	19059.11	8745.94	13405.62	19582.26	7548.50	9027.32	13489.17	5653.34	6847.91	7580.41	5372.75	7002.19	12271.06	5029.36	3989.33	6863.83	8663.99	6584.46	3062.62	3306.67	5015.00	4488.50	8705.56	8768.44	3557.65	1598.25	2981.54	3820.83	3217.24	340.62	2286.19	3140.99	1767.51	1692.43	1543.69	779.15	1910.19	2256.49	3745.20	4131.02
1020			5383740.00	15644276.00	907626.37	90636.03	125966.64	110265.41	6930.20	53103.46	20702.93	29370.59	12982.05	4292.89	2923.85	3050.61	13787.93	1410.23	4015.09	4363.13	15251.99	10130.39	7427.42	7396.27	4216.24	3890.64	9944.12	1423.03	4966.40	2189.55	1032.04	1469.97	3803.86	1626.39	2932.81	3815.07	3487.87	6883.29	3179.77	2698.65	1226.06	1085.60	2071.09	1566.31	2348.61	4167.96	1484.63	3350.64	1917.59
1021			191284.76	1205213.25	60213.85	69568.02	112750.92	59222.53	34780.13	13832.44	6458.34	9028.74	6453.66	3416.41	3472.83	2121.21	3354.10	2800.81	5797.56	5763.68	7131.41	2141.49	3686.67	4478.58	2563.15	1411.14	1035.22	706.05	1611.40	1809.43	1448.20	1187.30	1899.83	1695.86	534.90	968.38	1332.73	969.69	1233.04	1400.17	1274.53	814.14	924.35	317.97	693.27	827.79	660.88	727.95	857.06
1022			140625.25	1042315.25	76391.43	38805.93	31280.59	51905.04	20832.59	12247.58	5515.44	5020.76	2263.05	3598.20	2904.34	1337.50	1226.84	1018.08	1307.91	1616.94	1722.33	1857.07	1941.00	1064.33	1468.76	1143.83	609.60	732.08	580.23	783.09	1256.33	713.95	612.79	1077.26	885.21	1739.22	1734.95	954.18	920.25	532.20	478.74	476.63	919.84	571.61	995.00	1100.17	1022.37	941.35	452.53
1023			634021.06	4429108.00	183929.14	114679.17	74848.54	108184.04	25723.00	15493.92	18799.75	13725.60	7264.71	17705.68	5627.84	5925.36	3243.29	7333.95	6099.76	4722.65	1696.22	2114.06	1985.16	3204.18	1373.47	1920.09	1737.54	1958.31	1108.64	1132.40	2667.49	1199.06	1086.82	1109.04	2503.81	837.54	871.82	1817.24	1193.80	583.76	881.32	2061.08	711.77	854.79	823.47	769.78	1258.33	1162.41	1548.73
1024			263235.28	2579458.00	229149.32	81602.54	65458.87	100260.38	100405.64	55421.07	15474.67	20658.65	13111.24	24935.29	18751.30	15431.58	7659.31	3550.49	12108.27	14101.89	11437.87	6395.80	4481.91	6222.61	6014.94	6908.36	3667.13	6051.22	5196.24	931.30	3019.72	1699.45	2004.57	1174.37	1048.73	2636.01	4015.24	2180.26	1707.64	1953.84	2459.90	1935.44	860.55	1501.83	526.41	675.78	480.84	776.11	556.91
1025			94266.35	606765.25	89610.98	72067.67	50493.08	71164.93	24114.95	28337.87	13982.16	18937.81	12745.66	5505.35	4591.72	3184.57	1974.97	2531.14	11623.59	12565.56	6602.88	6098.40	3706.31	2794.88	1536.02	3411.52	2504.71	3541.02	4683.16	3103.30	2354.66	509.93	585.80	2336.54	2687.72	4227.52	2756.36	1698.92	814.75	689.03	1234.58	2109.26	820.63	944.63	1792.97	1098.76	651.51	870.02	1123.68
1026			670507.25	2206352.75	71561.15	36743.65	29926.05	35864.82	23989.85	13517.53	4529.99	16465.04	3600.94	6301.13	5443.05	12109.16	7983.69	6441.18	6158.53	12499.63	14749.50	7537.99	9284.86	5382.66	3271.59	2725.96	3687.79	2446.81	1871.84	3019.32	2614.73	2276.06	2938.71	4096.87	2348.74	1813.92	2840.46	3398.28	2859.37	2062.13	2051.00	2405.35	4726.92	2277.74	4085.09	2473.93	1147.73	852.57	2534.25
1027			894804.93	5753293.50	195046.90	70180.39	76209.17	61949.49	31267.65	25318.07	33253.81	7949.68	14611.74	17508.98	21890.49	10937.62	14306.55	9110.35	7597.30	3626.38	7819.55	7744.98	4982.26	8724.91	7528.18	9121.41	4162.62	5678.62	4935.00	2576.35	3098.70	4403.89	2519.02	3716.41	2581.00	3411.83	3010.55	3045.13	3185.85	4468.32	2189.52	4037.64	1945.83	1192.98	2438.28	2303.85	1183.05	1304.49	1842.78
1028			235181.85	2005612.50	412008.81	154576.01	251584.73	69089.04	34763.12	17383.55	15163.35	12242.35	7972.43	4518.46	6122.98	4250.11	3206.52	4414.44	4664.80	3239.45	5322.99	7086.33	5978.40	3888.91	1759.18	2348.72	3770.80	1782.50	2691.26	3010.38	3688.02	2252.21	2197.64	1972.83	1497.42	2354.00	2064.47	1173.23	3943.81	2507.52	1339.90	2590.97	2970.64	1090.45	866.24	1093.45	655.08	1451.31	1813.18
1029			49218.35	1008545.62	106003.19	42767.66	48425.48	27067.02	31540.93	17080.25	20166.32	13097.91	15020.61	13294.43	9168.72	4341.39	2827.72	4439.07	2588.20	3324.04	6273.62	4820.43	6337.39	2892.06	1704.82	5974.64	3224.80	5461.50	4608.51	2308.05	2329.72	1241.09	2861.10	5494.49	4358.68	2075.74	2294.50	743.64	466.72	2114.70	965.99	844.90	2275.29	1686.97	1687.74	1450.86	681.73	532.10	721.71
1030			178765.75	341913.43	112839.31	52162.43	54404.59	51866.07	17334.80	7537.71	2729.50	4700.76	2407.66	2092.43	2544.96	1725.54	1041.04	747.02	1379.99	1023.88	1195.29	981.60	1541.71	1313.11	559.51	1248.31	791.41	890.88	467.88	632.16	1034.92	603.63	1036.03	449.62	298.13	357.34	933.22	1600.45	861.05	364.47	849.40	923.08	1025.42	352.69	395.11	551.06	535.10	336.42	570.37
1031			97880.64	6630430.00	375655.15	110854.71	54386.41	41337.88	50445.50	40477.91	52039.30	4762.90	15529.52	27180.60	20257.19	24190.59	6796.59	10393.81	33662.45	47250.34	31052.47	3716.57	7292.42	4479.80	7182.90	15100.25	9701.33	12185.30	17251.34	13941.63	6808.27	6718.47	3386.72	4488.07	1438.41	6738.31	3992.97	3183.49	3063.02	3642.58	2979.58	4380.21	2701.30	1700.31	2043.71	5250.33	3987.70	4236.70	1122.22
1032			313306.09	1441156.00	138529.43	54748.91	67684.30	90838.82	39184.57	9165.26	8624.26	12222.40	5318.01	3709.25	5772.53	4794.22	4430.99	3540.33	3396.14	3921.89	3678.74	4171.21	5851.62	7073.47	5151.93	5679.02	7516.00	4164.05	2665.20	2181.20	2154.51	2292.72	3203.82	1397.21	2087.51	2068.68	1108.49	873.82	906.01	1188.90	1242.45	1244.43	979.91	1079.93	1399.55	2033.67	2844.01	1111.55	1021.64
1033			801006.06	2442893.00	156129.51	69541.50	52170.05	34438.23	21417.15	14511.69	12522.14	11898.13	8428.61	5364.49	5056.52	3158.08	2243.54	3401.28	4804.16	4000.65	2471.53	2183.02	2680.84	4079.86	2750.20	1536.56	1859.30	2213.56	2378.13	1988.28	1350.97	1552.04	2045.48	1624.93	876.97	578.28	1132.40	1300.16	1901.55	1320.23	554.45	266.14	373.79	523.86	355.89	762.64	573.08	853.54	489.17
1034			400818.21	5650002.00	595726.68	216805.17	139838.70	135321.60	45760.76	60184.06	37255.26	18169.23	12082.28	4555.91	3672.01	2856.88	1899.04	3979.41	1940.60	4252.45	7051.38	5580.17	4493.17	4216.14	2850.15	370	1338.82	1177.75	1758.07	1949.79	1819.50	1862.49	2586.87	1555.96	1866.55	2171.64	1566.29	761.36	1352.95	985.20	1271.41	762.81	956.67	728.89	1201.95	1168.25	690.95	363.01	797.87
1035			1747541.75	4733856.50	253976.45	91855.74	80819.51	81493.53	46793.76	11257.97	11132.73	4814.01	2976.93	10099.43	10830.88	1296.68	5959.40	6231.71	4157.15	2457.84	1781.92	1858.71	1312.07	888.91	1029.40	1189.26	874.31	1370.04	877.14	827.24	602.99	1227.30	1878.82	2281.01	2804.99	1505.17	3903.85	2393.83	1498.60	733.16	567.04	275.91	822.60	1631.38	1053.15	1681.86	675.86	401.57	358.11
1036			6337804.00	9734544.00	2223918.25	76378.55	69108.96	59382.47	62339.81	20626.53	19611.92	11450.89	3402.40	4312.95	5627.13	3454.09	2769.40	3710.48	2828.99	2709.01	2192.41	1047.47	1062.74	1063.16	755.06	840.07	1523.70	1224.54	713.62	353.67	262.29	210.20	281.89	513.85	949.78	648.05	533.28	374.90	177.97	416.87	370.52	573.76	351.31	341.26	355.50	258.05	307.78	550.48	422.15
1037			296321.46	863297.50	209881.39	114306.68	115300.98	95556.96	98087.10	80916.67	21534.79	8225.18	9344.57	4519.62	2386.57	4649.27	1412.75	893.96	1712.65	2166.73	2679.09	2697.16	3263.81	4902.51	3339.04	1993.57	943.03	880.14	595.17	449.60	443.27	516.17	485.24	676.83	987.67	799.51	870.55	580.26	395.27	469.04	693.13	702.02	150.06	418.26	540.93	534.79	272.01	231.76	321.85
1038			34975.81	1023748.81	402028.40	169779.93	36160.85	41970.36	69923.83	50856.13	10508.74	7134.05	7770.80	4316.12	3403.75	1524.44	1531.38	3407.31	3028.13	2576.57	2980.49	2166.49	3859.41	2821.94	1627.31	1432.65	1603.58	1301.45	1597.41	1420.48	1704.39	1550.87	1195.00	1689.06	1006.66	1269.61	1858.64	1807.86	1643.09	1452.11	1257.58	2285.02	1216.33	676.52	875.06	686.09	419.84	978.74	917.13
1039			289855.15	4482354.00	139527.67	19826.28	21771.54	28206.80	11234.42	24305.54	21929.46	28166.25	7288.90	9091.72	2733.66	3667.33	2553.00	4524.90	6629.11	6964.97	11851.68	5364.74	2485.29	1714.92	2368.73	1941.80	1849.62	5282.88	1595.59	2798.49	4291.88	2780.18	3202.28	4415.56	2817.58	1589.66	452.34	2316.33	3839.11	2632.79	2848.35	3484.42	2984.99	1004.79	2924.78	1724.69	1569.47	1088.98	761.59
1040			210791.56	2122918.00	55449.89	46689.45	48020.91	34557.13	22896.51	14128.13	20440.35	19638.70	9014.92	8713.22	7778.02	5877.91	1835.96	4032.37	4710.34	2109.30	2536.73	4101.05	3557.41	2221.26	2010.24	1432.54	3313.78	4133.53	5581.83	2962.87	2952.68	2155.98	4668.22	3441.10	2980.01	4366.94	1037.12	2996.60	3521.51	3468.99	2928.83	1027.45	1810.69	968.58	2264.21	683.80	463.49	497.86	774.74
1041			1200391.87	4668927.50	359436.09	25220.18	16560.46	27800.59	47453.90	46844.45	20368.43	18883.86	13957.77	16611.75	19419.25	14234.91	6049.02	4025.75	3170.86	4690.36	5001.23	2914.20	2731.17	2726.70	2153.23	3702.07	3902.96	6339.32	8467.61	3067.58	1032.06	2234.35	3131.42	2900.49	1902.69	1617.45	2044.78	3506.28	4090.48	2773.67	919.85	1183.68	1162.48	1000.65	1328.51	1807.78	2081.32	2714.30	2163.63
1042			104009.02	1745428.62	96381.41	52984.16	86535.87	76808.77	64762.20	48566.66	34085.63	19520.71	13111.58	26116.68	21781.09	11608.86	13942.67	8840.23	11532.46	8615.97	11033.14	8717.35	14096.61	6011.91	4980.87	12584.75	11362.36	6630.86	4477.87	3226.09	6244.56	6887.48	4929.93	6544.40	8645.45	4831.27	3631.49	3886.32	4516.52	4549.30	5263.56	3491.88	2308.30	2195.36	1139.65	3815.36	9426.75	6398.44	3559.46
1043			83992.62	789546.06	118150.89	88879.56	146845.79	66843.83	15927.29	10842.39	18471.85	9779.42	4565.89	9119.85	3718.91	6079.30	7017.93	4196.47	2745.27	560.86	1059.23	1842.72	2234.15	2419.97	5189.27	2909.57	3637.64	2214.72	1041.60	1738.69	1145.93	929.20	854.54	1374.48	3118.21	2959.07	1503.40	1245.17	1282.43	1034.97	1005.14	931.96	691.44	660.68	1153.82	355.95	457.32	910.49	422.98
1044			1355839.87	3102764.50	117249.17	36584.06	72100.89	46973.39	26208.33	21299.76	9995.69	7645.35	7326.84	13386.80	15916.50	15348.64	7637.75	3378.24	10183.61	11684.98	12186.45	5245.72	2619.96	2997.78	4248.32	5217.94	2203.48	2532.45	3490.68	2430.68	4809.61	5927.32	3281.20	3902.85	4159.69	5165.90	2337.63	2625.87	4791.42	4159.60	2068.07	3162.74	1948.30	966.60	4084.65	3010.62	1774.87	1518.93	2803.68
1045			131486.67	3249647.75	75972.57	37181.30	73985.42	80033.28	43019.10	5738.87	8554.95	4911.93	3901.54	10131.91	7027.64	7488.83	2951.03	6755.04	9567.52	3604.92	6565.54	1174.16	6598.03	4137.40	3924.00	3601.48	5712.38	6506.03	1252.16	5161.92	2157.98	2956.14	4263.16	1459.27	1672.47	1407.18	1400.85	6007.07	6052.64	1596.59	1995.77	2453.43	3885.10	1852.01	974.45	2012.46	2438.08	1704.63	1308.00
1046			535006.68	1395316.75	108894.65	91753.83	140289.29	38222.40	19237.02	18799.82	12633.50	7029.89	3669.36	2662.70	3095.31	2351.27	4357.25	4226.54	2088.03	3746.59	5829.32	3426.05	5580.81	2592.07	3215.48	1921.27	2372.85	2210.45	2510.25	1928.62	3163.13	1330.14	1943.69	2147.73	995.77	903.30	511.77	795.94	1525.96	641.57	1976.89	2200.29	1970.35	1379.07	1401.91	962.84	1246.05	1235.71	1110.10
1047			67991.57	511992.93	519539.06	291792.93	149335.76	127387.00	38480.83	11260.18	4964.92	7108.16	4197.69	4155.63	2929.07	1475.89	737.08	713.77	875.32	746.34	1667.08	818.53	1307.03	904.37	1088.71	466.77	458.91	414.51	320.47	286.86	368.47	340.46	310.27	374.30	250.43	615.45	335.69	138.38	223.68	178.33	241.03	247.60	271.15	307.87	168.39	205.39	73.74	50.08	135.74
1048			91128.26	2438396.00	81571.25	45618.20	80042.92	51640.56	23131.64	18408.27	23540.54	17595.92	23581.61	15799.34	8919.22	6337.83	5170.34	25145.41	19223.27	16528.71	12067.42	6734.83	8116.76	13663.86	11665.54	10917.57	5812.06	7542.38	7384.43	10109.20	8009.88	9775.26	6938.76	4095.21	4706.89	2525.66	2956.53	3234.86	2689.59	5050.44	5406.34	6198.59	9728.09	4709.22	4713.01	5423.14	6289.08	6879.26	5571.77
1049			159079.84	1240529.12	312268.00	98903.42	60243.90	45000.54	45854.51	21180.41	16714.60	7201.41	7542.98	9165.25	2795.99	2793.26	4786.38	7585.73	3251.39	2524.52	2905.71	1647.73	2061.87	2673.78	2759.05	2026.09	1445.11	1605.14	2115.98	2698.00	1637.61	1294.95	1392.21	431.61	704.57	1553.62	884.38	1168.34	662.09	1214.75	1245.84	841.85	773.55	557.97	790.74	511.51	382.52	402.18	311.34
1050			170989.59	1051376.37	516596.81	154103.42	84675.47	74907.31	57621.16	34485.74	15435.34	7923.91	6275.41	2134.71	3149.15	2574.70	2540.12	2264.62	1718.59	1650.23	1169.79	1947.70	2570.56	1479.74	1650.58	1593.59	1779.45	1035.66	768.74	687.33	528.34	793.78	833.29	332.72	552.16	640.21	388.90	387.01	380.38	580.04	553.05	472.19	507.47	345.17	196.85	230.24	219.78	190.96	219.84
1051			204216.50	764494.12	262758.59	96193.53	137496.53	155262.81	93216.08	28110.19	9367.31	6862.28	6652.72	4816.45	7997.51	17098.87	12404.09	4341.54	4903.74	4251.48	5467.74	5894.33	3967.87	2753.16	4118.97	1890.65	5231.93	6194.82	1700.73	1437.39	3006.01	578.03	1529.00	1414.19	2514.53	3934.79	2959.82	1060.93	3269.51	2575.40	1837.26	3465.01	2264.08	948.28	821.14	769.74	271.92	473.37	376.69
1052			252245.12	1302556.25	83669.87	38083.52	51877.23	145669.00	95362.28	23741.86	13781.75	13238.90	4232.19	3116.87	2866.00	5189.43	6489.15	2534.02	11883.86	7720.62	6194.65	2565.71	944.93	2424.82	4699.33	5019.23	5947.93	5566.18	2816.74	2486.05	3919.73	2316.00	825.42	2634.48	3745.78	4228.05	2691.70	1618.05	3049.41	2703.76	1331.48	2222.48	1821.61	1557.78	1719.77	1685.41	814.39	1224.51	846.07
1053			7848.95	152731.40	66292.28	116619.59	64498.15	40072.67	28351.91	16548.97	6212.40	3370.81	3242.45	2217.76	1659.60	1275.50	2028.99	1205.46	1620.12	1013.83	991.20	1763.98	1089.95	619.15	460.88	448.06	490.44	345.91	434.34	596.36	685.68	321.68	258.49	282.84	382.20	170.18	190.25	226.01	302.24	255.25	139.00	111.81	119.13	161.61	225.44	182.84	68.55	134.83	150.64
1054			34867.86	889894.31	58092.70	32700.97	33778.84	51774.57	35348.12	22491.78	10529.67	14178.24	16700.74	11336.33	17401.59	6449.01	6517.58	10802.91	8416.13	4148.65	4721.31	3848.93	3977.80	2578.18	2198.98	6846.45	9001.88	6584.49	8301.69	5388.98	5092.03	5297.17	1678.06	1088.17	2639.62	2529.94	1016.77	1946.62	1929.78	2022.40	1798.08	1214.82	1635.21	2038.81	1999.23	1799.54	1152.51	1341.47	453.04
1055			99889.80	927570.68	97371.77	46793.84	75784.78	58696.18	13621.36	21744.72	9929.21	22498.87	18296.46	14736.27	11531.18	9459.58	17722.86	31171.34	10758.18	7221.24	10418.24	9874.08	14200.26	17756.41	10496.34	6876.24	1224.37	3690.99	6937.42	5550.10	7848.81	4667.58	8480.73	8007.73	3321.94	3035.31	4405.92	3678.21	3457.06	4519.35	4427.43	2961.75	6742.19	5373.49	3395.34	1122.92	4848.57	4871.91	6228.45
1056			324197.78	11215608.00	1144818.62	725976.68	303026.78	74722.91	83772.86	28258.88	20068.72	13896.33	19580.69	18856.79	13581.24	19591.85	13111.42	7731.01	20151.29	12998.47	4383.73	6071.83	13539.03	5701.12	2327.30	2690.52	7568.41	3492.00	7983.62	8789.10	4932.83	5634.97	2065.02	7131.62	8796.12	3261.54	1334.16	3779.33	5937.35	3942.94	4583.93	1674.82	5526.84	3642.03	1168.93	1692.13	866.99	2635.00	2401.96
1057			217603.64	6902311.50	207128.57	66550.28	99821.32	47144.91	44316.98	58017.22	28362.76	19410.72	8270.11	15223.98	23220.12	19984.06	5348.54	13767.39	41129.97	26335.81	13503.72	16158.75	16296.26	8987.58	10135.56	18690.46	16956.27	18346.19	8141.76	3604.47	3959.54	2415.46	3359.28	1413.49	5496.98	7706.75	3999.77	3404.19	3897.57	5806.73	1848.04	2175.42	1796.44	3514.99	2275.10	2739.47	2925.38	3491.77	2679.45
1058			49596.95	718496.62	155191.10	68679.60	40147.33	43540.36	31116.84	22343.99	25569.12	17780.42	16146.46	10540.31	9260.69	8765.38	10092.26	5015.52	9569.13	17008.54	8470.02	4972.14	7323.89	6779.44	6800.61	8346.82	4746.08	9270.33	6727.69	3571.18	8996.67	5431.65	2443.73	4076.35	2916.08	2320.80	784.19	2990.99	3029.42	2048.78	1840.74	2589.77	3758.29	1725.40	1883.07	3174.69	3118.51	633.71	1042.97
1059			832953.93	11115345.00	209879.00	63086.84	101449.60	124789.67	114481.17	45492.46	9609.84	8542.30	6807.51	9218.98	18019.35	8121.82	12015.67	6665.56	13693.25	9217.02	15242.12	6984.71	10869.64	10636.43	4213.27	1498.18	13230.44	9987.66	3190.67	4388.34	5181.59	2723.01	4102.88	4502.90	2413.28	2695.58	2681.99	2563.60	1177.20	5725.77	1534.56	1701.68	5533.85	7239.14	3079.43	706.91	1724.63	1620.96	5770.05
1060			244725.42	3914392.25	124434.68	85080.04	83991.25	82619.05	68318.82	33382.47	18182.48	8586.29	8234.02	4139.79	2889.81	2737.55	3661.95	3670.54	1103.94	1577.33	3289.04	1563.25	1184.42	2011.12	1669.98	2440.87	1242.91	2339.56	1531.34	1467.64	644.68	1745.38	1554.23	1627.77	757.87	1792.58	818.64	680.88	862.70	328.85	147.98	513.97	1221.75	851.30	463.67	315.10	309.98	233.20	263.97
1061			516081.21	15955794.00	543435.31	114988.43	75263.60	71345.89	93775.28	23584.01	65929.57	33176.82	36175.01	14542.52	10530.30	23415.78	4797.25	16670.35	8625.87	44419.55	23912.63	21204.10	4516.97	9070.72	13077.11	23184.40	18249.08	13007.10	4580.91	3371.86	9781.71	5115.72	10045.21	13630.40	11908.20	4405.08	4908.10	5279.20	8593.82	3920.33	3211.29	10478.14	13909.84	6127.90	2744.62	5979.49	7809.11	6261.79	3088.16
1062			119335.08	670796.18	169236.03	160181.81	97117.00	71825.11	33446.54	29174.30	11905.60	10197.64	5587.54	6581.12	3524.45	1146.88	6665.87	14344.28	2614.36	4173.92	6081.23	4296.57	3994.57	1950.51	2838.59	3066.28	1083.22	1926.55	2892.55	744.53	3066.15	3774.43	4766.74	5277.68	5832.93	819.61	1838.71	954.08	2881.68	948.88	968.82	731.66	952.73	3778.97	2300.89	748.32	359.88	190.97	182.64
1063			46104.11	275924.15	64379.65	51487.42	72506.72	82761.85	19520.86	25429.62	7181.37	6415.77	7155.58	4378.47	2815.11	2427.11	4329.35	4272.62	2441.04	2514.32	6960.53	2700.76	2676.08	2503.02	2685.92	2581.73	1496.58	750.16	1298.63	849.18	1053.15	1666.52	1388.78	994.14	1038.78	537.51	756.29	545.79	1430.43	748.41	757.20	799.18	983.62	642.60	287.80	382.19	583.85	488.33	1055.54
1064			316915.12	9159708.00	259990.12	41910.73	18747.58	29105.41	65100.49	41001.63	54617.38	12034.15	12912.11	7133.81	15291.03	16647.67	9712.79	12885.78	9557.53	12857.07	5831.66	7346.63	2635.53	5318.51	2909.87	4460.27	20784.25	7259.81	8330.67	8540.45	11921.23	2541.41	13253.29	7448.86	2685.40	1989.62	7812.95	4289.25	11047.86	11104.24	6150.43	6099.46	4259.48	5999.24	2756.65	4378.11	4345.14	8259.92	5753.67
1065			768076.00	5686036.00	291147.37	60827.44	46604.41	65152.12	41008.97	15131.53	8808.52	7602.10	3176.07	4079.64	3925.08	2989.17	3423.52	2554.26	3878.73	6135.37	1886.74	4341.02	2100.64	1946.19	981.45	625.60	2529.50	1157.80	2591.98	391.38	4809.99	5963.86	2515.37	3047.82	2762.92	1079.01	631.43	2134.39	1598.10	946.07	3842.16	1161.59	769.41	1200.53	423.85	1151.30	1055.73	1172.00	490.98
1066			70689.68	463757.28	70359.81	54541.56	48441.39	24624.00	26037.91	18709.85	20205.52	17323.40	15285.75	12183.85	9560.55	3690.99	6873.63	5462.19	5531.82	3485.72	2247.44	2887.73	3673.71	1596.73	1640.36	3430.63	1933.98	2643.01	2346.95	1681.70	2951.79	1996.35	960.38	1854.36	1965.71	1215.94	2908.18	3348.27	934.97	1592.39	1340.11	2127.87	1720.53	859.61	1429.69	1434.51	892.52	750.70	720.81
1067			241438.53	2703822.25	196763.20	74133.75	75283.92	54491.32	46019.78	32641.89	23831.02	12512.48	10576.48	1915.73	3406.68	3184.76	7314.34	4820.66	5967.49	4722.22	3148.08	2427.88	2655.21	3286.19	1945.65	1472.68	3559.77	1258.77	775.32	2066.63	2196.00	2117.88	2035.41	2936.82	1458.56	607.23	843.68	1075.00	2647.57	1968.41	783.05	1239.88	1064.28	1556.21	721.11	879.80	262.37	1246.21	564.15
[truncated: 4,043 more rows]
[truncated: 86 more columns]
