# Supplementary material for: A Low-Cost, Low-Power Water Velocity Sensor Utilizing Acoustic Doppler Measurement
Source: Sensors (Basel). 2022 Sep 30;22(19):7451. doi: 10.3390/s22197451 (PMC9572237; doi:10.3390/s22197451)
Supplement: Supplementary file 1 [file sensors-22-07451-s001.zip › supplementary_material/data/field_test/data/sd_000/sd_06.CSV]

1			38925.52	414215.03	221768.35	196723.01	218312.06	168518.48	61397.31	50584.07	43338.43	8140.06	3794.68	1869.69	2021.00	1172.14	1784.67	1539.35	901.87	1509.50	868.30	990.88	1978.03	1194.49	1091.41	757.98	1030.66	210.15	261.15	425.73	402.89	513.31	521.38	596.46	354.06	520.83	247.22	158.32	280.71	270.77	406.21	390.01	439.00	230.81	87.12	149.86	250.34	336.66	243.82
2			189670.95	470425.09	298751.68	490328.03	298775.75	179360.18	111097.54	41959.99	17977.36	19641.32	22404.54	5177.52	5759.36	3606.62	2691.74	3320.90	3529.61	2648.27	2697.47	4248.57	3179.37	2112.18	911.15	595.94	241.83	254.69	1057.62	653.86	954.34	982.70	526.04	1052.74	1029.96	1034.97	893.25	544.66	419.95	233.85	252.48	97.74	94.42	152.37	130.11	58.84	202.43	327.80	174.75
3			149022.60	602944.37	459613.12	94384.66	67024.72	34588.51	40448.55	38337.23	16776.88	11828.34	15093.80	6810.05	3857.58	2940.73	5940.30	7935.93	3286.10	2697.39	3424.02	2318.63	4119.34	5464.20	3311.78	1544.03	1332.64	1687.48	1333.98	1604.98	2111.68	1477.38	942.26	1259.61	878.88	616.39	1156.53	392.61	672.73	1313.63	978.32	601.84	529.18	219.09	373.27	647.54	926.17	375.41	369.47
4			60199.42	366257.50	185469.45	127767.45	168780.65	143835.84	39776.11	22883.53	21882.13	15082.91	11368.62	5683.96	3509.33	3311.34	2173.91	2155.22	2179.91	2344.02	4179.49	2503.18	566.47	1313.77	2196.12	2166.36	2639.69	1109.90	399.17	574.67	1022.76	986.66	841.47	578.86	826.71	593.45	746.43	1667.97	370.50	604.00	217.03	219.45	223.41	247.03	216.54	221.35	294.07	199.18	440.68
5			152421.73	757089.87	535250.81	129568.75	218559.37	132333.51	88206.04	50513.48	32391.56	20702.79	5608.76	3572.00	4643.07	1709.13	2574.42	3049.45	2609.38	1460.02	2586.99	2296.25	2610.34	3921.36	4998.77	2111.54	508.20	477.82	912.99	640.65	422.35	679.34	1330.34	763.20	431.13	1468.90	2041.70	958.47	709.11	693.01	630.00	273.63	202.62	212.36	253.69	266.37	778.24	653.92	431.07
6			100392.19	320573.28	194126.85	138063.43	167033.56	109010.94	46111.25	16415.82	19579.25	18407.26	14472.82	10305.81	6119.03	5149.05	2804.26	791.59	1191.26	2828.45	4244.75	3859.03	1681.30	1938.49	2910.86	844.93	913.61	1157.39	1204.32	1804.92	1071.14	770.14	476.56	445.26	972.72	992.45	744.07	1020.23	786.15	1616.20	963.42	466.97	565.52	548.79	409.77	366.09	314.03	326.02	597.21
7			30372.76	365345.25	64521.27	72233.57	69872.05	65115.71	43657.25	23501.03	12204.11	10296.48	6351.81	5830.61	6801.86	4496.41	4240.04	2990.14	2862.91	1124.66	1176.55	1838.78	937.93	1092.49	1303.93	1425.68	782.65	1160.71	1155.72	666.94	526.68	833.78	1215.04	716.43	413.71	656.51	492.08	724.28	693.68	639.40	521.48	386.42	214.85	222.36	122.34	412.80	384.76	287.32	288.46
8			16785.36	101157.64	50460.32	44087.21	31998.66	17966.85	10831.34	5529.09	4503.85	3822.43	2455.31	2799.83	2419.38	1169.33	1189.82	1504.66	1250.75	594.77	729.97	859.18	1117.99	1270.40	1681.03	1226.33	1144.84	908.71	640.70	846.51	535.27	275.07	303.22	319.01	365.33	427.27	366.32	265.46	376.87	94.48	123.95	389.77	293.36	181.69	104.93	293.83	276.94	121.12	218.44
9			96438.93	437212.09	157710.87	236397.57	160471.53	91944.40	43296.16	37635.80	32810.96	15946.20	7623.98	6294.20	6213.92	13106.69	9561.30	6707.47	4596.02	5311.64	3022.45	2384.30	2233.34	12906.41	10284.20	1730.26	2670.09	3670.72	1279.04	2684.52	3018.65	1573.90	2092.15	2531.13	2045.68	1511.43	1408.16	1106.96	1313.42	604.41	723.82	628.47	488.12	843.89	1281.18	792.46	487.31	1675.09	881.23
10			152233.28	335897.40	76397.22	92351.42	68689.11	48720.05	15766.76	21158.73	13417.65	14896.45	13079.88	11628.69	8362.01	1896.97	2609.02	4071.67	6827.37	3907.66	5207.61	4130.32	2413.33	1580.52	2100.39	1161.75	965.64	3379.12	2323.36	1080.27	1260.51	640.09	285.35	451.79	1054.67	806.50	701.11	1212.64	725.79	424.55	798.60	647.86	532.70	764.42	752.57	289.99	310.21	379.88	281.06
11			91611.25	285160.21	120467.26	50463.42	57694.26	57533.37	26221.76	12289.22	17280.09	13212.49	18753.66	10578.40	1647.67	5730.03	7471.03	3449.83	2799.40	1014.84	2528.86	1981.12	1079.30	1546.64	2450.30	2762.08	1071.98	902.20	1194.51	2341.38	1820.96	2079.51	2812.84	1162.10	1231.70	1029.08	1338.42	549.86	622.02	854.53	1044.56	640.37	322.41	1707.51	1237.22	517.88	604.36	1373.06	1051.56
12			254926.25	531717.18	227110.40	259885.20	121640.71	117040.18	56808.09	25504.03	24034.85	20461.82	8575.80	3634.67	3436.67	1902.91	977.30	1543.21	4310.35	4662.32	4434.45	3469.25	4595.27	1623.51	1530.27	1423.23	549.72	1254.30	473.61	391.41	343.55	354.00	574.38	218.13	325.14	525.81	451.40	273.68	803.50	615.81	497.09	649.37	481.76	226.50	444.78	361.41	434.21	410.10	275.85
13			530209.31	1148814.12	398307.28	98656.13	47410.70	55494.89	52579.28	11571.99	24045.54	16704.68	14914.48	12702.76	12339.07	9826.12	4930.09	5072.96	6896.83	6558.78	3147.05	7919.55	7942.44	3791.35	2006.43	3523.28	3627.94	2560.99	2577.36	1387.44	2956.93	2054.38	2129.75	2478.07	2365.70	2429.65	1156.76	381.30	902.63	1216.48	1930.01	2820.40	2188.00	1159.60	1446.24	1512.29	2055.46	1952.48	1309.74
14			333692.68	575720.56	237113.57	315462.37	165841.68	99627.20	47306.65	30548.17	26753.52	16845.67	5304.33	9526.38	4876.18	2591.52	3492.38	1541.52	2225.55	2233.97	1812.58	1713.66	2821.30	3140.32	4011.17	2543.20	1394.54	750.12	618.03	682.21	1137.04	663.69	685.28	791.17	753.13	825.22	432.07	631.32	1137.18	828.89	684.09	526.80	240.31	335.85	205.40	230.58	400.13	375.33	175.82
15			35655.00	542168.43	101122.04	89436.31	69458.98	16705.82	27411.54	13532.04	9877.24	8606.98	8371.38	2667.53	3473.82	2990.54	2297.35	4816.84	2990.37	2211.44	4375.69	2263.61	1550.14	1306.28	2058.45	908.83	1366.62	1056.89	749.40	1148.26	1477.64	1633.25	1501.04	1975.81	1305.35	1476.62	1406.20	1622.10	1276.13	1003.26	936.14	708.98	360.14	224.41	441.34	250.68	186.75	200.74	261.17
16			303806.18	635223.06	212666.56	106925.87	112056.25	48397.89	34564.94	45569.06	57964.92	31335.12	17704.70	9685.30	9533.71	4942.93	4362.67	8412.21	16025.00	10396.20	5357.42	4320.91	5393.25	2119.34	2379.92	3589.49	4087.86	6576.23	4730.91	2699.83	2032.44	3712.71	1981.38	1867.67	2141.34	1425.73	737.48	1122.65	2449.33	2919.26	1083.18	547.86	671.92	856.62	994.85	638.76	491.29	1176.59	367.93
17			102825.32	189990.56	75741.30	49579.82	88715.25	33491.37	27395.08	13559.69	8160.87	7663.61	6115.31	4320.22	2546.44	1308.13	1103.32	1283.58	507.26	347.70	380.45	617.46	463.94	862.21	1343.49	518.73	310.71	382.53	428.33	307.80	455.17	603.97	379.11	192.90	201.17	223.58	280.40	329.26	227.99	311.90	305.48	188.78	234.51	226.03	132.45	56.09	227.11	287.28	304.89
18			59495.26	205759.23	179454.00	69828.07	41593.28	36639.05	27331.03	16970.38	14348.27	5491.44	5088.70	7149.20	4677.43	1456.92	966.95	458.43	372.20	817.78	1764.32	1178.75	792.19	1471.92	4352.71	4088.76	2838.51	998.77	542.78	569.56	345.70	411.79	633.42	407.93	621.65	643.41	348.56	567.45	534.66	1263.67	604.55	283.90	277.67	341.93	709.74	453.16	253.63	175.11	185.50
19			39264.97	399934.03	82759.39	241332.71	123077.21	100375.11	51537.23	44587.44	34335.87	9050.39	8587.25	8756.81	7609.34	23120.59	10129.73	7244.69	6003.57	21093.93	15336.96	11308.57	5051.15	1266.90	2411.98	2866.82	4124.37	3041.12	3234.01	1311.22	4183.50	12152.89	7380.94	647.92	445.87	1891.32	826.00	2712.75	4529.77	1160.29	744.28	2499.74	3133.56	2372.63	759.27	438.16	644.48	2304.91	346.59
20			14854.96	420270.87	454993.40	227657.79	71271.50	41934.90	35875.87	22565.39	6514.61	22405.66	9576.33	4415.23	3916.49	3007.01	1474.88	2649.10	1925.72	1890.07	1160.09	1127.76	830.70	1102.21	1028.03	694.69	1248.82	1205.36	1067.45	398.76	512.07	772.87	430.93	639.83	632.09	962.49	1063.65	443.89	207.27	278.29	284.59	108.06	196.89	242.29	325.01	179.81	460.18	158.14	266.94
21			157448.20	431711.81	214289.57	223874.07	375633.87	188292.35	69889.75	16385.26	11807.68	20105.60	9224.66	3344.15	1524.33	2840.64	3113.53	1691.56	2335.95	1907.95	1894.51	1715.95	999.05	2309.08	3311.85	2769.79	1214.51	945.45	964.60	659.01	520.91	904.84	971.83	570.26	495.51	1491.52	817.80	1389.54	655.08	369.79	654.83	568.78	400.83	344.94	199.24	890.08	394.24	268.46	235.90
22			83258.61	234845.84	95278.64	136608.07	89594.75	45093.00	42993.52	13579.55	16645.50	8672.70	6033.68	4076.62	6028.84	8386.31	6352.95	4063.55	4166.94	2164.54	2617.00	1981.33	2574.25	2040.50	4316.05	3013.33	2477.52	2923.54	3211.57	2110.04	2081.62	1316.48	1973.92	784.15	610.98	802.50	1106.99	528.96	627.34	1058.34	598.24	556.94	296.48	318.85	616.61	515.66	345.45	244.80	300.42
23			23835.84	160120.50	82981.64	44253.18	30246.96	24604.47	13348.46	16834.20	12493.15	7046.74	8209.08	8377.56	4287.74	3167.31	3797.63	1590.69	1212.76	2010.77	2213.01	2053.46	1299.98	1256.70	1312.18	833.66	1109.74	803.64	470.28	542.80	455.73	684.91	672.47	416.03	311.76	450.32	220.06	509.31	420.48	274.49	138.16	178.05	253.61	198.03	291.32	165.74	206.35	487.17	743.15
24			135129.46	776486.93	94810.88	61292.79	41217.51	18362.89	20917.11	13211.85	3345.20	6781.62	5051.64	6563.71	3840.56	3212.42	2172.08	3209.71	4423.86	3131.33	3510.13	4191.88	2455.36	1036.16	1953.24	2872.78	1630.14	1206.69	2434.72	1925.93	1834.51	1350.07	789.06	1461.71	1318.41	1196.85	1396.70	1638.25	1034.56	683.89	925.22	645.86	723.15	256.17	445.77	718.40	955.24	452.08	249.33
25			207526.06	373959.65	325684.12	177639.12	212049.54	283853.59	156090.10	44694.69	53510.87	30342.03	12445.96	4195.79	5740.56	6670.96	1986.54	1928.74	4065.15	6537.79	6267.51	8474.89	11099.24	8993.36	11347.69	2751.97	2729.19	1882.94	919.63	2778.73	1280.39	964.72	656.50	1905.34	2131.42	3283.42	4370.00	1768.12	926.32	854.91	798.59	654.09	1587.56	782.10	406.75	395.49	381.30	836.68	989.84
26			43841.54	397365.53	52137.46	54538.72	54918.29	20571.91	12020.84	14751.83	12767.38	7919.73	4284.67	3893.63	2272.38	2841.01	1662.20	3029.21	2930.82	1656.34	757.61	2315.58	2256.64	946.57	461.40	475.48	776.92	437.62	656.61	775.21	612.39	402.26	462.16	547.66	394.84	451.11	296.15	356.17	557.07	766.45	230.44	449.13	310.50	240.02	114.84	123.45	211.81	140.45	207.57
27			163779.39	547305.93	641190.25	338074.31	223173.57	78351.25	56424.17	54633.50	15564.32	23625.87	16698.31	9271.44	8028.83	5898.76	2743.61	4511.87	5167.12	2410.61	4735.70	5061.57	3531.10	2822.85	6452.28	1937.06	1292.42	2019.23	2503.64	1710.56	2770.77	1478.92	541.18	1321.35	921.03	871.42	698.61	970.32	1232.20	1616.70	1080.13	443.21	534.83	557.13	393.02	349.14	627.60	682.12	633.01
28			164378.64	281049.68	164528.85	335075.84	246076.84	65597.71	31865.06	25843.32	14365.67	6615.99	4843.52	8010.43	7212.58	5447.72	2623.16	4566.70	3947.07	3512.24	2860.90	3156.70	2175.24	1003.86	1217.34	1381.45	2161.48	2076.62	983.05	1591.51	1273.78	522.71	515.64	899.22	634.83	419.39	1883.30	1054.04	988.60	1649.91	2350.65	1164.33	523.27	517.82	260.03	482.53	249.45	314.88	163.86
29			38395.57	120255.03	75512.99	103310.16	92711.35	42552.97	17796.48	9643.26	7917.94	7234.15	8908.77	17533.60	11766.96	3908.98	2220.12	709.84	3483.17	5453.45	3239.14	3888.38	5397.41	6191.08	4629.88	1789.98	3874.35	5474.41	2947.27	2520.94	1764.47	1126.00	1135.19	1235.30	1261.74	2393.25	747.43	525.49	589.17	1232.69	433.09	681.67	2117.43	1276.08	387.15	435.87	217.84	330.03	1038.67
30			40494.55	147518.07	57018.83	34253.49	107855.56	38976.64	33304.08	24563.69	14549.15	21531.18	9514.13	7283.96	8361.85	3554.70	2870.13	5942.69	4175.92	2915.44	3983.97	1949.75	1074.19	1132.90	1240.27	3398.51	2986.62	432.64	2170.74	1841.42	1926.95	2673.10	2145.46	444.89	588.64	535.14	1067.52	1350.18	1217.58	1445.39	834.76	269.89	674.57	827.43	508.33	211.85	426.51	408.18	431.34
31			29286.33	116506.83	188938.17	151240.42	141824.15	28408.19	37979.80	36343.54	16658.41	18316.42	18969.29	13514.78	4759.66	6033.01	4026.52	5949.87	3207.26	2597.04	4143.18	1345.71	2652.22	1898.45	893.90	1079.19	922.25	1613.34	1185.22	787.50	587.04	1079.36	1794.42	912.29	256.80	368.24	399.39	555.64	576.67	1027.90	960.10	909.59	650.88	532.67	469.05	332.47	137.29	285.65	191.81
32			39934.55	235155.04	219919.25	126179.73	87637.78	48373.38	33499.02	28230.44	14983.98	9013.95	7319.59	3324.21	1930.27	1555.82	1905.58	1728.41	1366.84	640.91	1409.24	723.29	789.30	1127.75	1120.67	687.28	440.27	430.81	573.80	382.12	874.93	815.27	691.11	484.12	479.82	558.36	826.49	445.77	588.49	287.88	138.79	179.76	176.83	176.89	252.34	246.05	252.04	127.23	98.98
33			262757.18	967547.87	655208.06	145735.51	152799.14	273379.87	91218.91	50118.90	46555.89	27637.92	31519.10	18333.63	7704.79	2507.99	3695.97	3559.69	4025.78	2104.91	2709.95	5931.29	8466.42	2494.89	2297.07	1779.70	1431.80	2594.00	2044.36	1534.00	771.93	759.27	1104.62	1136.67	790.27	786.60	1609.30	501.52	600.68	820.59	1096.63	627.17	590.59	403.17	302.03	420.80	419.12	699.37	524.97
34			63151.45	318484.93	42466.13	107388.31	89381.52	106258.75	84789.98	47343.12	30882.35	33544.25	28885.35	14513.10	13239.56	4795.73	3011.02	3552.95	2341.87	3621.83	3374.60	1465.92	1572.86	1794.08	2723.16	1729.80	976.42	1843.46	2457.61	1830.82	2037.72	1260.20	1693.92	1994.39	716.90	716.88	1542.01	586.21	594.37	425.41	606.31	719.74	501.78	746.77	690.46	579.21	563.36	285.86	548.45
35			75118.85	279793.21	94884.48	87745.10	79559.63	38152.59	13467.31	17930.36	19912.88	5446.03	7117.15	3237.36	8273.00	10542.81	5001.50	4077.36	2070.03	5201.62	4921.51	2015.43	529.78	2445.60	2651.08	2182.20	1482.15	572.51	1585.12	3136.51	1174.01	753.84	1374.47	1414.22	650.36	1057.64	835.82	572.29	221.22	447.32	405.38	135.98	366.78	264.87	334.72	394.69	444.61	416.31	397.40
36			78739.53	215492.31	122773.77	161818.46	92871.21	53071.58	36168.59	59042.17	33769.05	22357.02	6032.76	5175.95	6425.05	2511.02	2214.99	1573.91	3158.31	2829.03	1749.52	1605.76	2597.49	2561.09	944.82	2145.53	3411.80	2124.45	899.85	1473.74	1627.44	1375.38	2842.80	4389.05	2032.64	859.64	926.84	1548.1	481.62	458.72	837.88	835.28	725.20	464.10	379.32	274.76	94.62	374.30	345.15
37			19669.65	117311.09	232536.07	157638.70	251511.26	310963.96	61561.88	38949.81	27003.22	24316.98	42039.46	9000.37	4470.05	3277.84	964.10	1172.55	1685.47	1515.91	908.13	1237.98	603.42	1668.52	877.14	1785.29	1096.39	845.67	484.40	873.59	543.04	246.04	171.16	227.49	456.44	300.01	518.19	578.46	358.21	207.21	101.65	177.43	191.75	240.31	269.18	94.52	165.11	106.18	89.59
38			122419.78	471577.09	389822.65	168843.84	121672.34	110885.94	75664.28	80285.21	42625.46	7807.37	20072.45	23741.91	8815.04	6582.65	5688.35	4379.13	5375.72	7557.05	3434.61	2156.44	1786.45	2124.87	1645.80	3196.61	5091.95	3796.30	1541.11	1252.43	626.73	738.02	1222.26	1685.78	1635.83	1904.83	3435.98	1469.83	980.50	1536.72	1412.30	2256.34	2085.25	1680.58	1003.21	277.73	280.45	653.78	422.55
39			52427.28	134620.70	83472.28	108193.35	62247.01	72096.21	37289.48	31715.50	24505.16	32175.82	13505.31	6203.35	5176.65	2879.31	2049.99	1504.46	1289.44	881.34	754.23	2003.35	570.65	1666.60	906.18	1894.93	1331.75	2144.71	593.48	746.26	496.16	325.42	774.68	1042.51	456.65	354.50	626.35	1455.41	989.30	291.80	527.80	191.90	330.31	251.67	243.91	160.76	170.82	197.80	124.60
40			56695.93	152649.04	128934.45	78383.27	61686.43	90986.35	31951.82	53748.32	43728.26	16396.80	6455.89	11436.06	9365.32	5226.66	2706.23	1792.93	1457.04	1462.86	2592.10	2293.05	1155.64	861.38	1299.76	1279.40	1041.45	1027.40	1056.43	532.29	626.37	438.86	509.94	738.30	575.07	226.95	489.63	944.48	541.95	280.54	330.08	629.35	362.24	456.66	381.07	296.74	242.31	178.92	173.74
41			33077.83	122711.16	42032.53	53295.73	46406.28	27013.62	17349.91	16880.40	7935.00	5531.52	8412.17	3447.15	2003.40	1501.06	380.65	534.44	489.62	982.27	469.27	690.49	1072.39	888.87	577.46	496.30	439.71	407.49	483.41	321.20	350.62	640.83	733.33	334.99	205.70	237.19	316.07	248.65	236.81	368.67	220.50	370.73	358.01	206.41	129.67	268.32	233.79	319.43	214.07
42			61380.10	379843.87	507949.12	209230.18	105936.74	65659.70	42856.05	20636.42	24103.34	17731.27	6526.54	4891.97	4030.47	4100.81	4019.00	3634.92	1849.41	1246.39	3545.79	3690.08	5190.06	2429.12	2054.62	2671.42	3115.59	1523.30	2227.08	1507.67	782.33	396.00	433.69	1128.02	1481.50	1153.60	347.24	545.70	417.79	378.87	1257.31	1449.68	580.19	1407.44	1122.77	564.00	263.63	395.20	896.20
43			105120.72	224736.45	156439.54	130005.96	82916.92	39433.94	53763.69	35403.86	28394.73	19719.82	12852.45	11310.82	6992.09	2678.43	2124.97	1563.53	2395.55	2346.43	1811.86	896.72	1700.00	1973.81	1515.74	929.47	1330.39	702.99	214.41	213.09	123.46	462.10	464.82	417.65	322.19	282.43	320.99	603.50	422.50	371.22	225.66	151.87	105.28	142.23	108.05	110.10	120.79	129.93	127.06
44			32758.83	373067.21	210925.42	299899.43	126709.96	49571.98	31669.27	38952.90	17391.24	11912.38	15514.83	6825.75	4814.57	1911.06	926.54	1259.57	2512.36	3183.45	2049.28	2383.07	1309.87	1488.78	1110.07	881.89	774.57	778.55	951.74	498.95	199.43	1466.20	1687.66	627.48	541.39	620.51	569.91	384.97	447.77	465.42	294.03	72.26	181.79	122.94	99.44	81.38	213.35	254.01	129.44
45			48874.28	305601.53	43857.78	52475.85	56295.60	127219.17	61311.16	45417.65	33167.87	24335.06	17207.10	11192.56	5958.49	3787.95	4601.16	3367.04	2078.29	2689.35	2250.70	3177.43	3304.00	3267.20	2356.05	1538.23	1496.23	1313.50	1067.14	550.54	650.68	607.32	469.46	771.42	429.40	1015.91	618.48	722.31	507.35	401.65	413.77	211.50	281.00	207.81	400.93	415.07	668.35	413.42	331.20
46			42569.14	246963.04	79149.23	227057.90	211275.29	125834.53	57529.73	14804.41	6893.73	16516.58	16053.52	8449.88	11910.50	10535.17	7453.50	8248.85	3457.56	2420.07	1936.33	2538.80	2695.38	2367.84	2543.73	1957.70	1107.81	833.32	1258.33	914.10	455.14	746.09	1148.03	903.34	974.03	603.18	753.50	707.26	460.21	400.89	490.37	816.90	395.21	286.96	304.80	124.31	519.62	208.67	209.52
47			27064.71	169139.42	141454.82	234124.10	181865.20	46249.99	34917.94	22188.68	13365.30	26927.13	18747.80	8696.90	4040.09	2923.77	9536.51	4696.32	3115.82	9010.73	5228.45	4278.62	4667.37	4446.12	2364.99	636.57	526.51	1387.63	2425.25	1394.61	1774.90	1274.34	464.08	493.83	993.09	1404.92	725.07	1090.37	1404.36	952.66	440.10	653.76	833.45	684.68	874.40	1245.89	1357.67	1181.37	1095.50
48			111093.41	927057.18	179232.90	162132.09	164494.20	108648.05	38191.64	29447.06	13994.59	14565.43	7696.65	5784.85	7112.41	6829.84	4297.37	2418.31	2672.81	5250.87	3167.70	3434.37	5061.44	4645.46	1650.81	1279.71	1584.20	953.98	1103.66	957.42	229.89	391.35	656.72	893.41	2491.55	2047.40	1077.52	783.42	323.48	220.60	355.65	354.33	551.14	582.70	475.90	626.13	411.40	218.94	369.68
49			33957.10	212987.76	275251.25	230368.71	205205.43	94408.97	17397.78	23764.54	20262.86	23624.83	9433.35	8111.83	6696.03	4193.28	2694.67	3195.89	3301.11	3020.55	1610.80	2188.59	2096.54	2910.99	3364.86	4328.15	3383.13	1634.38	1524.82	814.76	904.35	1063.61	872.75	433.65	732.02	558.78	626.57	563.67	626.50	706.29	662.23	387.70	127.53	306.19	408.23	421.49	341.03	339.65	182.20
50			29658.18	445467.31	82473.39	77332.44	241596.75	86111.39	24999.64	35351.32	44451.17	15994.86	7438.95	19733.18	9022.33	4489.50	7597.58	6824.00	7211.33	1567.46	1473.81	2851.55	2807.30	1296.42	1386.72	1481.56	878.59	1599.47	1070.37	800.04	1288.55	510.43	906.31	1106.81	682.10	921.36	932.96	806.03	1227.97	943.37	533.30	641.11	417.53	340.88	427.97	324.04	187.64	226.00	347.59
51			82061.94	386613.00	208672.20	149451.76	274868.71	137771.35	50297.84	34727.07	52273.21	22426.08	16542.13	16579.77	6545.66	3327.40	4012.87	3569.09	4768.18	4329.51	2301.13	1993.00	2809.71	1646.00	2268.95	1984.63	1500.53	2322.24	1548.05	777.18	774.34	1083.42	889.13	506.88	704.70	471.21	407.50	184.04	411.50	568.24	320.17	476.06	449.72	270.41	153.44	273.65	477.80	345.02	310.63
52			39366.31	464747.68	299384.21	398018.84	566188.93	303121.93	23026.91	36230.71	14977.01	17790.11	11228.05	10945.50	8775.29	8288.74	8057.77	6414.83	4496.53	3656.38	1697.51	1235.20	2877.65	2119.11	956.35	1170.57	936.32	877.80	585.77	189.43	464.29	323.08	540.33	448.65	764.54	769.24	515.35	703.56	389.82	422.55	331.05	310.55	297.08	177.95	275.75	340.68	266.77	165.41	189.09
53			197575.89	555505.43	171795.29	146159.82	270435.62	203592.18	87583.96	38354.95	13250.43	15658.29	20330.59	9330.40	8932.89	7533.19	9538.64	7860.19	3117.92	4396.63	3079.36	3344.82	3195.31	2047.43	2271.38	4890.84	1608.64	1553.39	2766.82	1681.12	1639.12	981.47	1030.55	1308.43	766.98	401.76	433.58	823.32	1106.84	733.98	649.77	604.61	842.56	663.20	851.57	923.25	376.22	284.07	360.83
54			31479.86	559361.25	116966.89	402790.78	358887.31	170591.09	55898.46	58063.21	32517.14	19765.49	28039.83	17251.83	12095.29	5287.38	3561.51	4852.98	1980.55	1430.82	2320.90	3851.83	2202.32	1423.89	1248.28	1716.67	2082.70	1212.29	645.94	342.00	220.39	364.24	226.53	297.44	524.89	520.95	264.79	181.78	407.07	418.31	331.52	449.64	469.18	461.73	335.77	340.44	138.87	140.54	170.54
55			146848.29	693711.50	504141.40	284549.37	331930.09	260578.75	52985.42	28443.11	11063.04	24214.99	25449.97	9541.80	18943.33	26755.16	14972.38	3712.72	7901.03	7599.87	8050.86	4640.34	6319.48	3881.71	2509.77	1732.81	2016.02	2250.70	1860.81	1132.11	1214.24	1392.17	1158.67	1654.67	1226.22	1111.11	631.40	483.11	817.22	1489.95	820.85	432.30	516.56	265.48	273.72	239.82	375.24	458.79	428.51
56			171403.76	320513.87	96189.75	357020.84	254438.73	49370.55	42069.52	60825.22	33117.57	20170.63	11782.42	11626.70	9638.88	6313.38	8685.34	6520.25	3251.67	1576.76	1656.11	3905.52	3092.21	2012.34	1786.36	1099.72	1043.35	1379.53	1268.60	1241.54	775.66	159.56	738.34	889.58	631.75	592.65	943.73	1382.67	1209.00	1483.18	1296.05	705.02	422.33	447.42	465.96	286.39	328.75	381.07	259.32
57			70217.89	255735.75	254199.87	104407.31	160802.14	251586.39	140395.18	56638.81	24831.45	26972.94	8424.60	2133.35	1687.91	3006.16	5108.32	7208.81	6457.19	4421.97	1908.04	4110.66	4995.13	4045.92	4857.21	2380.44	2446.72	2249.65	1348.32	806.64	613.04	1212.59	1503.23	1604.40	1063.69	536.76	1051.98	659.89	538.16	491.38	402.63	432.85	883.51	634.84	373.27	444.90	351.60	574.68	499.64
58			95168.96	322047.18	49986.71	179566.48	238376.20	46140.11	61544.24	63601.19	23460.50	19743.54	18320.43	12840.22	6248.88	2193.61	1897.61	1341.57	2879.95	3040.24	1389.22	988.64	981.74	749.41	1281.78	880.09	1081.36	858.32	737.36	875.78	1571.21	1183.68	306.03	698.70	1526.60	1072.48	324.24	131.81	442.53	486.00	327.11	293.46	501.63	496.53	469.35	480.16	175.52	235.24	286.90
59			79947.19	406476.71	228394.15	150221.60	292946.53	141172.39	51298.46	28266.25	14810.23	26557.09	15781.75	8991.42	12215.94	9348.34	8432.25	9438.32	4034.10	4024.64	9501.09	5782.26	3905.14	2749.40	3297.18	3826.88	2682.34	2958.89	4152.41	2362.62	1299.19	865.37	2550.82	4401.37	2965.93	1356.17	1118.68	1707.65	4013.79	1908.86	859.24	1007.40	1870.36	844.40	1100.32	934.69	1077.18	1429.17	782.59
60			25176.89	105906.96	51690.06	217184.21	345690.31	68649.32	20030.90	26654.58	19227.27	14274.29	16866.87	15344.38	11021.78	10486.40	8825.62	8339.76	7959.23	4065.16	2528.15	2826.57	4730.68	2152.81	2064.22	3161.18	2533.25	2778.24	1081.91	529.86	1362.37	1230.80	2483.47	3817.06	1669.73	1505.53	1767.21	1085.97	361.70	157.86	337.29	824.90	696.07	762.93	767.74	382.27	180.03	657.05	596.56
61			107546.89	332987.31	191876.35	232075.42	145614.07	48177.78	57602.56	44512.32	39738.66	31071.33	7175.03	5721.44	6346.42	5629.86	2240.30	2550.72	2593.76	965.76	1246.03	2283.54	735.95	903.11	1086.50	2143.23	2702.94	2219.16	1936.12	838.74	736.30	1055.47	1525.91	1295.41	758.15	826.52	830.81	1428.22	1195.01	472.97	303.33	765.21	806.83	340.81	442.72	413.07	594.85	576.71	453.16
62			120620.67	511150.09	329363.53	393060.00	238722.09	118038.65	92239.17	74478.48	64359.10	79672.99	48314.52	21547.32	21116.84	15914.37	12211.09	6447.33	5855.37	3234.73	2762.35	3175.26	3070.83	3623.36	6161.41	1851.22	2056.53	811.19	1069.22	2827.43	3583.31	2506.16	2179.98	1865.42	363.67	1255.67	2443.20	747.10	796.95	431.55	1167.09	671.07	588.39	196.12	808.80	595.14	343.34	252.24	243.77
63			345890.71	629549.56	588455.43	398744.06	395939.18	214333.25	92502.96	106607.57	60995.70	47871.66	19349.60	6010.97	8994.20	2516.96	5318.05	4044.94	10994.56	4463.32	3308.34	4408.18	1443.03	1719.78	1503.87	548.15	1641.65	1819.07	798.30	2379.67	1527.88	1706.97	638.93	1677.57	466.52	1723.42	667.46	592.86	632.55	873.19	920.05	1158.01	1102.94	328.54	293.57	233.59	503.52	562.76	658.26
64			112628.87	511075.93	110055.00	327263.09	617815.31	214632.14	26249.02	20225.35	18263.40	16066.16	10265.25	5041.92	3577.30	2202.78	2897.56	2029.73	1346.50	1823.34	2087.71	1287.89	1103.26	2142.84	912.61	534.33	1109.82	1136.25	1340.41	1062.37	759.83	779.20	1040.62	451.11	901.49	1282.86	1394.46	604.19	371.99	308.21	220.92	209.25	239.79	334.68	501.72	305.08	408.97	300.10	150.23
65			440142.56	1334429.75	865457.06	332088.37	259122.90	127672.82	85054.26	46936.20	8388.55	22650.48	26391.26	14771.20	8644.52	1823.39	9209.14	7315.92	3518.81	2608.13	2741.38	2188.33	3901.11	6550.07	4267.61	2692.47	1089.01	3497.50	2942.10	2361.74	1797.69	1370.17	1076.39	1359.09	2480.39	1293.82	1511.68	966.99	293.86	609.30	414.56	671.68	470.54	195.48	699.48	267.64	510.84	270.84	372.75
66			155021.82	298680.71	75547.16	167003.98	249202.28	179952.48	45630.08	13409.69	11844.70	10803.76	7054.31	5274.28	2308.04	1260.88	1833.23	1425.52	1733.04	1035.26	775.68	1347.47	1963.28	699.48	659.36	668.30	530.76	616.19	485.59	130.62	426.89	524.19	298.53	209.34	526.31	345.62	355.75	341.12	198.32	335.23	315.25	246.02	231.08	215.93	208.83	95.89	247.64	186.14	120.72
67			479653.75	1373893.75	776242.00	699383.50	518523.37	120075.78	53099.80	65062.69	42228.28	34200.96	19547.98	14796.02	6744.52	5740.65	5848.60	3610.16	5321.12	6991.94	2054.99	1989.29	4011.85	2559.67	2389.26	2984.75	3445.35	3272.28	1529.76	1043.83	1049.52	1960.10	1220.55	1414.25	1493.66	1036.12	1115.64	1454.88	825.77	1164.22	788.16	319.84	422.73	421.45	666.64	1027.07	787.76	667.60	608.73
68			333071.34	904930.75	860737.00	179389.65	190138.09	170653.06	98070.82	33407.05	19931.01	18413.45	24331.76	16309.67	9552.90	11979.87	6735.72	5577.45	7001.33	8516.54	6449.13	4875.71	4903.91	5872.62	8061.50	6245.38	1808.16	1380.20	801.90	763.74	1356.85	981.08	887.72	393.88	599.20	1010.47	989.98	218.84	412.30	830.30	455.98	450.84	263.91	256.19	422.91	663.24	456.81	286.66	132.70
69			89612.91	473513.25	368164.50	153867.71	179811.39	101755.19	70941.30	36997.33	14233.02	18520.61	9300.33	7128.89	3364.28	4392.95	5378.97	3967.61	2425.78	2518.04	3210.72	2853.20	1627.88	2041.03	2258.87	1932.90	704.71	996.12	1950.98	1149.66	1658.48	932.61	552.87	322.34	231.97	450.51	812.18	616.80	526.25	1089.11	1045.19	558.68	316.94	254.70	249.24	395.94	234.86	436.48	240.75
70			180290.25	665210.62	507419.34	102256.75	82647.20	35360.26	61667.95	36151.94	13050.51	18540.32	10429.98	9308.93	3786.51	5390.31	2443.70	2385.17	6621.42	6261.78	8578.37	4499.92	6395.51	6838.95	3325.15	1624.86	3929.33	2025.45	1160.36	831.08	2056.45	1451.03	1668.38	627.48	1946.00	1204.99	1800.94	1631.40	1492.04	446.18	548.15	1305.50	541.21	466.02	443.96	336.07	564.07	277.15	550.04
71			70960.45	413113.56	219612.37	138770.37	227631.32	125156.72	53327.05	29472.72	19022.00	13262.82	12850.46	8287.87	8613.03	4915.50	3977.40	2877.06	1869.47	3642.44	4688.69	5271.24	4057.01	5266.93	4429.41	3645.14	1663.93	3413.93	2007.92	919.40	2185.18	1719.08	1814.14	1815.94	2082.85	1007.69	1484.86	2173.24	1208.70	983.04	1113.01	847.29	484.33	296.39	273.56	315.59	273.22	737.30	318.44
72			542707.06	1544380.75	605895.43	217621.59	200912.53	188816.65	73330.02	107518.34	92612.96	24121.14	26486.73	11083.85	5748.14	11285.51	8079.20	3774.66	2531.13	4756.64	2616.51	5672.32	5380.82	5627.77	3195.39	2392.40	1757.88	1457.26	1911.06	4417.09	2455.03	778.50	836.92	1289.41	1249.30	1099.95	890.44	806.31	834.86	1919.15	991.15	1134.06	621.15	807.61	332.34	461.26	501.87	372.87	243.61
73			48319.27	382531.00	264809.75	185291.81	80045.05	30054.98	23729.62	16562.88	11817.72	11514.37	9114.38	5913.21	5799.95	3858.59	1973.06	3593.74	4711.95	2028.54	1772.42	2449.26	1562.83	1089.69	1825.56	1420.38	1563.17	2637.53	1089.62	317.69	568.44	1814.14	2358.84	2477.25	1947.64	1067.95	1491.85	1552.34	763.83	703.48	554.06	342.07	339.53	768.86	506.15	404.95	214.05	217.40	236.24
74			26778.61	512542.62	132922.82	166161.37	244965.70	78021.66	55512.88	64311.00	15085.39	8574.43	9114.76	10745.57	5208.55	1590.87	2625.44	2391.31	2948.56	3730.22	4040.80	2258.48	2319.95	1854.91	1569.26	3866.60	4983.20	2589.22	2883.71	2084.62	1205.21	1903.09	965.66	1387.91	1855.96	841.60	1135.32	847.40	458.89	1052.63	1082.67	803.08	998.76	799.34	1152.22	678.04	493.66	409.34	642.64
75			15767.69	146241.37	48327.80	69631.70	99655.06	32755.72	27002.17	16269.79	15249.75	17536.87	14454.68	14699.89	6705.21	4673.87	12516.00	6383.37	6023.11	6723.03	1299.37	2503.93	4340.26	3856.20	7073.73	4685.51	4382.49	2723.38	2859.53	1550.31	1347.70	1177.15	1412.68	1792.76	1191.17	772.76	834.77	1046.10	649.95	1132.17	780.25	589.81	748.83	748.32	491.03	316.02	201.76	273.61	125.64
76			49039.07	341501.34	148257.60	123379.53	96730.71	41627.48	33004.79	19497.32	7632.90	6176.11	5768.93	6949.77	7018.58	3750.45	3105.55	1260.47	696.91	667.60	1059.87	811.26	900.84	780.15	580.02	846.51	971.81	465.38	849.89	789.08	1310.72	1525.76	832.59	611.46	662.83	285.21	271.21	367.18	515.35	499.60	262.35	597.35	390.02	209.54	301.87	308.68	240.59	287.01	122.44
77			207730.89	418490.59	311180.25	250028.39	203235.29	116183.28	138827.96	53944.56	47010.14	12650.27	22726.21	12428.03	6289.13	2650.07	2832.98	1631.20	3833.36	3883.68	2433.89	2622.52	2100.77	2856.47	2812.21	1184.76	1176.48	493.87	675.88	372.98	443.37	682.28	207.35	430.57	443.15	1118.01	886.42	265.07	450.59	286.61	304.76	299.60	883.23	420.95	318.19	166.63	161.75	272.70	230.42
78			19339.44	202345.98	51994.10	55626.17	103865.75	29356.35	37102.95	10407.89	7199.29	6335.62	6331.66	5115.87	3116.34	2347.31	2944.06	2061.87	1580.38	1229.66	509.70	1653.04	1361.40	1409.59	1508.28	1135.83	1290.43	787.91	539.76	212.70	467.84	419.57	337.18	338.38	295.58	278.42	290.26	234.00	378.80	311.25	374.32	442.59	610.61	592.78	280.15	211.47	342.13	250.73	115.15
79			76696.30	205888.18	528765.93	543332.06	330851.53	180744.54	102653.72	65841.50	31202.96	54034.46	38734.90	13652.20	14873.45	6046.57	3793.74	2314.17	2043.37	3223.24	4359.14	2397.33	3260.26	3226.64	969.60	1446.99	2751.93	2969.89	2528.16	1741.96	545.87	451.73	829.58	1690.81	2132.58	2278.77	1283.99	847.76	434.47	430.44	539.59	576.69	466.91	516.44	187.13	321.40	498.01	742.28	478.63
80			245361.46	660986.43	181890.42	174061.65	272909.65	108055.37	42940.44	28740.53	22516.58	25519.30	20966.73	7844.02	6671.73	3682.60	2712.14	2506.85	3417.64	4720.46	3252.63	1960.87	2931.84	2511.99	1516.46	1008.94	1581.66	1374.30	1044.37	640.08	792.49	1177.88	1366.34	820.49	488.11	433.50	433.30	943.80	1744.05	1406.79	832.90	610.34	742.52	573.41	346.39	340.94	442.52	365.78	372.30
81			125537.13	344638.65	152322.50	97001.17	64202.75	41885.83	42138.65	41527.33	13124.10	10986.65	11246.40	7344.51	6550.92	6982.18	3602.47	3366.63	3297.98	2094.48	2666.69	2226.27	2207.95	2141.45	2297.70	1653.73	765.07	936.28	1412.83	1046.39	727.11	576.87	606.17	678.09	398.38	267.06	817.40	734.89	353.60	613.88	502.23	592.65	398.54	501.12	775.09	612.13	89.87	518.45	352.26
82			78877.97	290717.53	227816.54	298410.68	268052.12	111940.97	66280.90	63481.15	44302.59	18506.09	9944.05	5504.13	6022.90	4259.60	869.17	1340.96	2031.09	2441.31	3170.24	5434.77	3044.04	3034.72	2706.90	1558.03	1384.85	1192.25	627.29	630.04	466.42	192.45	130.03	399.19	231.58	592.61	547.54	517.37	533.95	596.02	379.57	257.61	261.01	342.29	214.43	171.23	181.80	190.52	156.08
83			36098.23	106737.58	25275.48	16479.45	15009.75	9839.94	10762.25	11278.58	7282.72	3452.44	2490.16	3027.96	3085.66	3272.02	1625.05	2391.55	3158.49	1318.31	868.79	1999.08	1160.46	321.11	373.81	1293.21	674.96	161.82	377.18	426.51	450.79	344.21	1046.79	1367.19	296.73	250.09	299.63	246.54	340.61	331.03	144.37	276.82	128.82	303.48	178.50	150.52	245.06	93.70	95.24
84			127468.55	232171.01	34498.19	18922.87	51365.16	35620.34	20883.61	5760.55	2473.04	3878.18	3045.89	1691.03	1723.63	1366.79	369.10	1471.31	905.79	616.22	718.88	967.64	1266.22	904.78	739.24	693.20	477.81	239.96	135.39	258.17	254.21	218.72	103.38	100.99	361.47	493.93	192.91	181.61	137.66	66.71	88.13	110.50	140.95	178.03	134.38	121.54	148.05	106.85	77.57
85			29041.31	482919.06	110707.10	53275.29	40266.08	20967.42	18823.12	14302.69	6149.98	3422.55	3686.06	2435.52	2151.53	3655.81	2047.51	2220.80	1410.94	1598.39	1567.68	1048.29	1544.84	983.66	936.91	530.28	1058.49	561.42	522.96	494.87	520.91	527.74	687.91	371.34	410.63	378.36	493.79	410.39	276.16	160.12	182.42	186.08	455.18	602.46	689.06	401.00	314.19	243.25	282.16
86			33687.87	193424.07	264836.78	124714.64	100280.52	72073.54	58812.06	49925.16	22532.11	11992.83	12342.82	4826.44	6008.92	5545.90	6398.02	8332.00	6330.93	2548.53	3512.46	2699.26	2902.00	3161.58	2162.84	2278.61	1232.47	1138.78	1352.76	334.53	1035.53	1019.96	1031.27	732.57	805.56	924.90	687.97	901.44	689.78	1115.57	1237.49	589.38	428.59	1153.73	791.19	463.36	504.27	241.61	386.59
87			199042.90	596574.50	156108.84	90436.53	38946.35	36412.03	21679.33	30734.99	25204.15	20068.40	33453.01	28218.33	7779.79	2419.06	2962.28	2038.10	1935.96	1031.62	1049.41	669.64	1034.88	1151.49	1577.55	1799.92	739.79	796.47	517.38	911.11	930.94	594.20	477.97	877.92	405.73	285.86	333.45	295.29	337.08	241.26	337.93	307.09	188.70	292.42	295.72	281.93	205.30	229.51	221.16
88			49610.99	224190.71	136630.79	74659.39	55164.28	64848.08	29980.27	15070.68	12564.94	11304.90	11541.84	3774.07	1263.04	1555.35	1895.00	2726.33	2064.84	3167.61	2497.32	1651.81	1099.01	1612.22	2043.49	1159.04	795.24	1394.50	870.42	575.42	616.71	278.11	518.20	737.30	947.86	661.15	574.12	572.43	365.58	697.11	1155.44	559.00	259.50	60.54	528.41	346.38	95.69	163.20	123.93
89			154838.15	295357.56	120771.86	56248.55	42062.48	41440.29	29268.24	33394.91	20094.57	17370.01	7341.35	5705.41	4792.66	3136.60	3836.38	5655.36	4204.90	4562.67	4542.40	1571.74	1410.56	2266.65	3288.56	1500.55	1762.72	875.31	675.39	446.53	823.51	274.79	962.35	1190.35	1111.95	1125.74	799.55	794.37	1380.75	1355.90	741.79	572.15	556.25	442.33	389.04	360.14	255.68	351.63	735.55
90			55293.37	477256.37	258736.95	81198.49	88351.61	37866.31	30167.52	35895.89	15595.94	11822.53	12227.93	16733.47	7026.37	2811.59	4276.56	4384.65	1343.92	1261.21	2360.21	1584.37	2033.04	2291.73	1186.02	3645.55	5648.68	3730.49	1397.16	1384.00	1238.42	530.43	540.44	519.51	944.15	670.66	474.09	741.52	497.60	572.44	302.45	371.34	584.48	239.19	201.17	215.96	155.59	132.59	236.38
91			46673.94	1174907.50	496432.12	193843.70	231211.26	78485.76	25953.80	17479.51	18350.01	21400.89	40664.68	16895.62	13201.39	14435.68	8102.45	8266.18	11240.31	8129.35	4178.83	7319.03	10163.96	1597.17	5075.85	12343.05	4956.28	2519.90	2201.67	4807.15	8023.45	3378.22	2027.89	1006.92	1305.90	844.01	962.94	1940.02	1944.09	3505.64	2510.76	3202.81	2191.50	1482.60	2463.86	614.77	557.58	425.18	358.26
92			110676.35	365358.59	129677.69	131893.06	90951.87	45134.64	32747.05	35310.79	27022.89	14853.50	10148.68	5213.32	2643.39	3086.90	2139.76	799.13	1745.07	3052.69	2574.99	2834.88	1888.98	2067.84	1769.38	2167.94	1360.08	1158.36	751.48	523.52	658.51	446.64	576.17	378.69	274.11	820.14	989.36	687.38	413.36	427.92	750.33	623.64	654.00	581.00	334.33	306.62	227.81	197.09	67.19
93			158281.79	447085.43	256901.73	207464.60	118731.84	42063.00	27781.36	37706.10	19504.76	19847.40	15392.90	10300.95	10248.72	16352.30	13105.30	6973.40	6769.25	5888.79	4939.69	3752.41	2557.51	3958.87	9645.99	4576.35	1363.97	1254.97	4217.45	1183.88	2297.37	2027.51	1115.46	2379.49	2021.57	1419.54	841.89	763.41	775.51	775.67	647.96	592.54	593.30	413.18	374.23	588.04	621.02	1337.17	2593.19
94			72286.67	160093.23	192203.56	267728.46	352549.75	210249.50	79014.14	57227.21	18045.89	15169.57	8987.17	3501.41	7032.41	10294.78	5869.90	2193.68	3735.96	3603.51	3555.50	4300.52	6211.95	4232.53	4376.77	1577.83	1341.17	1117.92	878.61	440.50	801.54	684.28	548.60	374.40	448.56	443.50	525.30	441.59	457.42	590.40	369.87	136.39	253.74	368.66	251.50	278.36	212.43	203.43	250.71
95			30410.76	603344.43	482992.78	318648.87	454665.65	200416.50	28783.00	43791.98	53508.10	39918.40	28076.55	16062.41	12064.54	12399.25	10846.37	10664.08	7697.17	4812.01	4191.15	5650.10	7029.84	7160.78	4657.98	3657.13	4265.92	2515.88	2680.70	3267.71	4604.77	2743.16	1231.00	1610.82	1029.83	920.30	1820.98	1124.17	935.86	1210.36	1419.78	764.79	786.78	757.26	290.32	582.16	749.67	869.44	507.57
96			37522.95	217429.20	256021.73	236245.39	211423.96	25330.47	22375.88	14262.14	11035.58	13369.66	10020.93	8077.88	11990.26	8266.96	2789.69	2277.88	2041.82	1400.38	2258.97	1454.81	1603.25	1135.07	1726.45	2009.30	1649.03	1676.54	1224.45	1381.79	1711.35	1222.54	1488.07	763.46	915.31	639.27	550.04	296.69	404.69	253.19	202.72	293.73	840.69	640.19	277.38	398.77	248.57	126.29	75.89
97			50830.19	245326.17	155112.20	121790.10	44187.19	20789.58	15673.55	17758.49	17998.95	10814.53	6885.88	2539.99	1034.45	953.70	952.56	1164.52	1441.90	1215.10	689.99	1101.81	864.95	332.45	603.88	578.05	211.14	338.98	209.99	177.74	211.54	354.20	139.16	245.86	258.25	232.74	193.90	263.75	163.53	198.93	218.54	296.73	170.30	106.68	175.69	109.75	74.25	52.42	51.77
98			96497.18	227134.28	72136.35	61682.84	146481.20	89504.06	26716.50	13309.22	17832.66	14452.26	8758.07	7826.58	5925.51	4210.41	2317.50	3376.45	2914.32	2485.71	1433.65	983.91	1482.43	1616.47	1086.52	991.43	2118.52	1971.69	2010.00	1279.54	962.03	1026.11	502.06	816.18	794.27	765.22	614.94	518.92	487.47	465.43	377.66	532.08	406.55	395.13	512.56	292.53	257.83	244.16	161.49
99			187859.15	297078.09	217932.45	256657.84	80494.76	78899.89	59175.24	27884.85	21180.65	7969.17	5678.62	5159.41	6562.16	2868.89	1347.63	2733.96	2152.96	2779.61	2305.67	3691.64	1976.80	1077.23	964.03	1161.50	707.11	681.40	596.45	632.84	560.25	791.80	321.57	347.45	501.54	822.33	292.63	405.32	559.21	366.08	334.06	155.47	202.32	182.76	196.06	174.44	221.73	244.27	254.76
100			62917.60	511800.68	624695.75	377865.34	174374.62	29920.11	24953.93	24315.08	30499.96	29710.24	20821.90	8306.27	3071.13	3628.54	2071.82	2974.30	5739.82	2859.15	1037.64	1802.44	1119.63	1150.21	860.35	1581.00	1060.02	662.57	745.42	804.34	290.46	119.92	341.34	444.28	883.23	457.52	274.04	308.88	225.95	284.72	296.74	474.95	233.61	254.90	514.33	264.17	229.50	139.80	170.68
101			40403.86	342476.65	347133.81	329475.75	450594.43	149788.42	28704.49	19218.99	11408.30	6380.39	4517.78	6214.29	7432.26	3273.64	4523.29	6066.59	4100.23	2878.75	3282.20	2239.00	1859.40	1507.51	611.49	1003.33	448.89	281.98	363.78	474.29	563.73	415.93	428.56	290.84	720.12	277.17	156.49	135.33	247.17	289.58	157.91	142.07	102.53	186.41	248.50	221.05	219.66	199.47	185.32
102			333359.87	1044921.00	125596.79	160544.51	178934.00	143907.85	47437.87	34477.57	23621.54	40631.33	15294.04	6741.11	6632.27	2107.38	7208.01	5216.06	1717.45	3160.96	662.47	2042.58	4520.46	4579.27	2325.49	2030.41	1153.73	1467.63	2035.50	1385.93	1143.83	1170.22	755.17	1163.19	586.20	655.99	671.83	961.88	745.12	629.17	763.67	719.64	656.56	559.36	792.92	358.03	462.57	459.57	437.56
103			246510.57	727882.56	578521.87	163074.62	173804.35	142670.45	72249.37	21295.34	21381.87	15268.39	6345.64	2673.48	6012.97	4686.05	1918.04	2311.82	1551.54	1132.92	1285.82	1009.58	1885.28	2038.06	1379.94	1120.82	1256.92	384.19	383.74	558.71	352.69	187.61	345.13	138.77	216.24	344.15	151.21	304.44	429.69	480.44	417.24	200.39	161.78	251.96	186.42	318.68	238.96	237.76	205.61
104			84873.32	373228.87	101897.13	124698.71	74157.91	48180.07	30771.30	30698.77	17605.24	34511.42	16234.76	6855.91	5340.00	5404.93	3997.76	6218.04	6795.39	4343.01	2524.37	2528.38	3308.14	4148.94	1911.66	4423.35	2926.81	4120.45	3131.72	1239.00	1072.11	1454.64	1200.50	777.67	1380.05	768.04	977.49	770.49	936.31	486.88	1135.36	1751.60	1341.96	705.38	844.72	371.34	562.70	350.70	356.04
105			23329.22	266530.00	120065.27	61249.75	69446.65	46969.86	46763.05	19033.12	15096.82	7022.13	8807.71	5478.46	5393.96	4804.48	2617.00	1404.76	1697.88	1309.28	4182.21	2147.35	1600.72	1937.55	1950.43	770.74	1287.62	1482.99	991.41	1516.68	3913.58	2446.42	832.80	673.50	678.88	542.86	561.32	1163.79	599.22	952.14	604.08	517.17	478.60	327.59	149.95	329.49	287.49	213.96	397.36
106			187744.62	526451.93	115594.39	67018.58	87244.88	47649.83	49118.72	34187.39	14879.13	10131.08	9658.74	6868.13	3527.22	2360.72	3192.12	2373.64	1918.42	1141.33	1765.88	813.34	637.80	989.27	580.54	439.40	338.71	360.18	443.67	265.43	295.82	394.83	493.09	554.36	346.89	559.63	285.99	224.26	480.94	461.97	460.38	182.39	209.76	142.36	261.46	196.76	289.04	313.39	280.39
107			84507.63	513694.03	167423.40	231273.42	169483.71	67458.01	24337.22	12159.28	3588.19	7702.32	5326.26	5344.30	6086.74	6274.93	3037.04	1762.25	1157.89	2311.23	4856.45	2776.99	746.84	987.43	1294.21	973.10	1353.94	1032.40	238.79	948.88	901.73	673.53	561.32	1093.52	1790.37	1168.83	440.97	525.50	351.55	371.34	671.87	1019.63	478.58	546.54	379.47	263.80	441.21	403.10	405.58
108			14949.42	64643.94	24015.12	10083.32	17218.42	10146.78	3896.77	6867.39	6940.31	2789.75	6327.13	7032.83	793.68	1536.13	908.85	466.16	559.78	936.96	849.76	517.86	534.21	471.98	464.92	670.70	985.63	395.73	334.08	394.15	201.82	216.08	323.38	677.44	531.55	278.01	1035.52	755.49	260.72	182.73	283.99	352.26	194.29	280.95	225.76	280.49	244.02	57.65	175.06
109			22597.76	107339.71	107170.33	87071.27	60659.18	58820.12	37066.55	31643.14	17676.28	11686.38	6630.59	4876.66	3187.98	2004.25	2090.93	1939.67	4492.96	3670.58	3051.78	5316.92	4910.20	2361.04	1828.73	2808.13	1648.44	630.44	663.64	528.85	958.37	1281.80	1253.51	1312.44	1532.61	836.39	769.94	364.35	295.41	496.38	729.63	349.23	337.73	337.19	306.56	138.60	67.96	386.05	278.46
110			32937.72	361192.37	161673.35	51045.56	104197.85	46366.56	26261.22	16221.57	11463.99	3341.62	3786.91	5165.36	4466.88	1725.93	2623.87	1748.57	2068.17	5257.34	3436.71	1731.90	1251.11	366.18	652.84	1562.15	1655.09	389.66	726.97	1098.82	1450.56	1450.33	666.78	587.68	459.39	379.19	427.23	462.73	540.33	317.79	465.38	272.96	299.58	438.30	311.30	325.23	267.14	270.88	510.37
111			108763.14	226716.82	212542.98	126743.70	165124.35	110882.00	31404.72	34952.65	35670.16	16368.56	10125.55	3042.49	2726.15	1398.58	782.34	1364.07	2673.74	1149.21	1264.85	1615.35	1530.66	947.09	810.07	1280.48	1931.13	479.77	717.56	334.61	230.97	393.91	724.90	172.68	235.04	210.26	154.97	548.38	642.04	309.90	218.83	188.72	215.82	221.78	139.56	76.39	89.81	149.40	117.38
112			60740.61	167823.50	85002.81	99437.89	71632.67	44978.89	22794.89	17513.66	18876.27	12729.07	5083.12	1137.77	2279.80	2448.03	1576.52	1908.45	1053.35	1377.14	956.63	1374.25	1251.85	1361.55	696.70	553.83	873.74	1059.14	691.81	958.83	316.09	668.22	1692.91	910.15	498.65	545.74	230.10	355.66	415.69	410.68	394.27	438.52	272.92	324.57	350.88	416.57	573.63	133.24	97.86
113			129961.63	530771.56	425788.43	285160.50	89340.23	60529.85	27785.36	30159.01	17084.47	14958.59	11598.75	8326.95	3850.96	1420.86	929.07	2543.03	3842.37	2644.95	2126.87	5026.66	1537.71	940.00	1052.82	1406.52	870.06	617.24	470.54	545.08	628.19	675.36	625.20	1047.88	960.92	784.78	538.27	466.70	371.55	436.92	374.71	423.41	321.54	184.21	359.95	406.04	405.87	466.45	217.07
114			132986.20	2701885.75	482648.50	253895.39	97960.05	69243.60	66487.82	52028.57	19562.29	12044.21	7085.33	5429.74	5584.42	5226.40	8224.26	5036.60	9149.86	13694.32	7953.95	4365.87	4920.49	2437.31	2341.55	1732.34	1664.43	4445.11	2465.91	2320.57	1769.06	840.43	2251.31	2144.91	1255.33	679.97	879.87	441.25	931.42	690.92	811.01	682.44	1046.00	409.40	609.72	1196.35	1090.65	318.48	603.36
115			20217.42	233127.26	61265.89	71461.58	90939.35	41130.05	11255.00	10898.28	10906.44	7583.16	6429.18	6458.33	4752.28	6025.92	1992.66	2371.66	1765.52	799.96	901.91	762.51	906.56	606.77	1160.93	1705.78	1571.00	1444.68	637.81	534.88	1000.99	1212.90	1721.53	952.78	678.49	587.67	144.22	231.17	271.62	533.41	612.10	319.53	989.64	1182.25	556.18	238.29	364.05	200.31	153.53
116			74935.67	959919.62	89789.07	24389.64	33331.71	13773.72	10673.09	20284.50	4258.16	2568.03	2448.34	2066.38	2138.57	2514.73	3011.26	2643.75	4527.59	1765.49	835.93	694.70	1137.77	1982.49	1883.35	1081.59	900.86	1745.39	1748.48	1475.60	310.23	394.48	1935.56	978.00	946.16	1624.78	776.07	748.76	1365.48	531.22	581.53	1222.38	1032.58	495.38	1039.66	576.29	500.43	313.33	270.64
117			115876.27	174683.92	92351.54	74675.59	62339.14	44366.62	849818.12	714991.62	28062.76	6343.28	3913.01	5673.20	3262.08	7456.21	1747.51	4863.41	5061.83	2641.70	6079.05	3420.02	1580.27	1473.22	1764.69	1583.61	1488.53	442.41	601.82	810.58	766.26	758.81	604.74	289.79	443.23	533.79	312.03	363.90	342.33	211.00	197.82	459.91	500.25	349.25	232.02	332.47	410.08	226.62	530.15
118			33706.09	256703.00	70800.39	70428.12	45063.47	117106.81	121169.27	36350.23	20000.35	11349.99	4730.50	3306.36	3827.30	4156.29	4271.65	1392.54	2728.86	4811.67	1084.09	1997.41	3055.11	1153.86	1017.21	738.65	859.53	1006.94	795.60	665.70	411.37	587.78	763.83	681.56	789.40	519.59	709.08	395.23	632.66	910.36	299.47	479.25	927.37	742.88	568.05	454.67	499.83	279.28	180.93
119			27103.74	314152.50	125850.21	21120.80	15747.53	27020.32	76358.00	167638.68	35914.94	6693.98	4347.23	4010.74	5214.52	2178.31	1177.36	1108.07	1449.05	2209.52	2330.20	1752.93	1026.57	1429.83	1664.95	1405.70	679.23	859.92	745.48	404.30	254.03	235.89	146.87	343.95	266.88	214.36	370.89	587.33	350.99	162.96	153.97	107.38	168.75	339.32	209.66	151.04	152.00	167.00	142.55
120			699958.31	2007561.00	320025.75	91182.33	21026.95	19364.15	85571.47	85169.96	15836.16	5472.85	3548.93	2768.34	1086.04	653.19	1153.60	1692.67	1697.75	1890.67	1517.43	989.02	544.34	710.36	593.17	800.11	532.04	404.47	260.54	227.19	193.18	469.98	238.87	587.21	335.90	263.68	505.45	404.60	378.74	157.46	286.08	118.28	160.99	187.68	264.98	170.46	363.12	152.67	649.79
121			1936949.37	12184463.00	296000.37	38022.40	18511.20	31367.79	33812.02	33173.19	34109.06	35144.64	13285.72	13907.88	8929.83	14126.15	3202.69	9398.93	10432.92	5706.34	3837.21	6532.46	9175.02	2001.17	2040.67	7034.00	5566.53	6071.99	2591.07	2693.31	3328.15	2961.57	1226.57	2977.88	1956.46	2586.36	5919.87	4091.60	3494.56	2681.90	1834.23	5196.37	1646.06	1109.37	594.00	1603.24	1868.62	2651.61	1178.96
122			213467.90	412652.37	138594.12	98441.83	70020.76	60823.13	104877.49	88701.10	24675.62	9326.61	5256.01	3269.56	3176.90	1421.24	1721.43	2469.57	2030.88	1506.38	2537.81	1353.23	409.33	607.73	820.24	564.29	271.61	406.22	714.45	825.71	790.21	511.24	495.18	562.03	418.25	428.63	320.24	232.43	415.62	620.16	432.18	220.20	252.82	258.46	185.94	177.14	184.90	271.95	253.59
123			232536.76	1763388.37	117230.16	48350.27	27242.65	33201.94	40223.21	55606.39	31469.33	9563.35	2740.66	1913.78	1824.30	2950.56	1448.67	1224.62	934.99	911.21	1735.25	3035.62	1496.06	529.08	906.93	1310.87	1667.89	1142.95	620.71	488.12	457.28	191.53	624.05	478.48	503.78	413.20	615.81	464.95	335.16	395.35	782.81	330.34	249.32	448.80	426.03	665.18	587.22	408.23	323.76
124			82863.36	568791.06	176990.57	141941.46	32621.53	55105.62	82330.79	115214.35	54612.53	13337.01	6257.69	2176.61	2620.52	2730.39	2312.77	2543.92	2129.58	1361.46	809.71	1108.19	1408.99	1025.94	514.33	742.74	953.35	1642.69	1841.60	424.82	481.69	351.15	700.69	1247.82	506.45	524.30	790.18	656.49	334.38	668.89	626.21	702.84	727.53	416.60	474.21	225.84	326.03	286.25	215.15
125			86949.51	509947.18	297903.87	200623.35	143108.29	98490.92	45324.70	111787.12	129348.95	20777.05	7161.61	5386.14	2582.17	3625.22	3668.60	4662.61	6249.29	3785.42	2438.27	2482.22	2184.74	2036.20	2389.18	1280.42	796.86	1474.97	1714.31	1286.57	570.21	754.89	1132.44	611.61	538.24	593.77	321.08	452.56	628.56	653.56	849.66	677.34	909.49	995.56	690.73	299.20	382.84	245.64	331.15
126			402387.09	3022566.50	959754.18	322855.34	70562.36	53283.91	47730.73	45183.45	59747.05	11627.72	4571.89	3843.56	3980.07	8394.74	3141.73	4194.05	2368.75	4821.44	3395.82	3232.63	1469.71	1245.12	2131.84	1823.18	1640.49	2886.39	1289.78	1864.68	1638.29	2659.52	1554.19	1002.15	881.40	1281.91	732.06	1112.14	1160.26	1184.58	1026.18	861.22	800.09	957.53	753.65	627.24	695.74	863.74	330.78
127			684947.56	5451902.50	908353.56	36168.76	18669.72	26007.03	21290.56	67161.75	135711.42	49197.17	6428.95	6233.01	5166.02	6538.09	9422.98	2848.11	1331.80	3034.22	4354.36	1342.72	3757.86	2807.20	4868.12	1363.77	1284.05	1301.08	1958.03	2045.12	1023.62	1967.96	1103.46	653.54	1014.94	2117.15	2127.91	713.99	923.07	821.94	590.61	1150.93	415.86	480.19	669.53	994.06	678.70	525.52	837.83
128			52398.70	998010.18	203872.34	93538.70	84774.86	74229.14	29635.23	33831.87	55057.15	16369.03	4836.14	4865.62	5829.40	2238.30	1988.70	1096.87	2589.81	1849.82	2459.75	2667.00	2554.01	1664.70	2856.97	2342.29	1230.09	1279.74	1615.44	828.59	694.34	788.83	898.88	1171.38	567.72	1615.42	846.15	1244.79	1091.47	1259.07	893.02	902.08	947.39	600.14	632.81	601.07	340.65	758.95	630.59
129			253146.65	1972523.62	189085.46	102657.21	69897.69	61153.39	47651.41	44692.36	78351.39	27195.55	10402.64	8415.02	6995.91	5078.28	7939.94	3980.07	2473.80	1575.53	3376.42	5265.78	3096.15	3754.87	4343.12	1177.21	2002.76	2370.36	2360.02	1627.64	2587.82	4663.80	5535.19	3025.11	780.71	1501.49	1083.91	1990.51	2688.91	2141.44	836.93	1545.25	1541.24	704.84	661.99	595.57	687.15	1150.21	439.66
130			75113.15	357340.03	132819.57	69661.36	66218.03	36125.12	35907.75	19814.27	74497.52	65423.41	6381.75	3095.41	2588.11	2098.96	3323.39	1446.02	1030.08	766.73	1336.27	947.89	891.18	841.96	561.77	1131.54	1504.15	1016.89	540.98	517.20	483.55	277.50	301.98	311.94	429.95	289.25	251.49	150.09	255.26	182.22	234.30	430.80	303.18	181.56	82.96	77.24	169.01	153.09	140.01
131			587142.31	3432468.75	296545.81	38964.43	51170.50	38532.16	30075.42	25109.61	42574.42	18524.49	4651.05	3215.27	5317.37	3545.00	1348.09	3127.86	2728.77	2093.78	4645.26	1803.85	5769.26	3080.48	1131.00	2290.00	1604.20	1492.49	1914.72	1098.53	2530.75	6279.20	2902.92	855.36	1412.09	1570.78	1120.73	1464.87	1050.73	1415.91	1848.14	820.47	863.60	1088.13	930.90	827.79	1863.03	1357.52	751.74
132			336959.43	1628234.87	149172.26	91544.42	100794.52	49207.63	30599.43	34976.07	32337.16	36871.59	13716.75	3924.38	2449.95	1387.11	2574.00	1535.38	1500.37	1571.58	1068.79	1050.44	2938.18	2881.13	755.94	524.45	1610.13	2189.45	1567.51	691.45	737.57	1017.47	996.15	533.37	767.17	846.81	661.92	614.54	627.50	410.80	602.27	504.80	758.90	541.38	359.08	423.62	534.27	767.32	683.84
133			481476.96	668167.56	144600.17	102038.68	50435.19	36505.26	23237.02	20405.33	13947.08	29349.76	25101.17	6432.79	2545.71	2472.34	2150.50	1166.44	1557.78	820.27	705.42	633.39	593.05	682.92	325.78	592.97	441.86	355.48	246.18	522.05	330.39	227.12	216.21	350.70	646.66	204.80	172.53	87.75	95.16	153.35	165.88	91.44	210.93	203.75	108.91	127.94	193.10	205.88	122.33
134			370202.00	928377.75	198570.89	84562.25	30249.59	21885.53	16827.28	10003.28	24648.97	41891.71	21948.04	8933.32	1645.61	1427.00	1732.55	2250.22	1469.47	655.70	488.83	702.79	902.54	663.31	563.79	772.64	738.88	555.02	563.26	447.37	162.80	454.03	533.43	600.36	328.09	338.78	233.81	480.71	282.63	195.34	235.16	143.42	182.99	222.78	152.46	259.63	262.71	260.67	202.63
135			88691.17	300490.93	141343.90	87092.69	87726.57	36696.89	26133.43	23766.80	25578.96	64400.73	58918.19	9903.71	4296.41	2836.50	2228.00	1361.08	1457.27	649.43	523.90	478.54	436.43	291.92	496.95	300.78	267.84	187.73	144.20	107.59	247.78	207.38	146.29	92.69	88.94	71.90	149.72	139.24	128.88	180.05	126.21	74.05	89.02	121.47	155.84	170.87	113.62	201.95	101.72
136			1241019.37	3785902.25	2042934.37	338426.87	75344.84	48561.52	28276.98	11625.22	24025.43	24463.55	38281.68	12016.50	2941.90	2258.87	2311.32	3265.19	1104.34	2566.68	2045.32	942.56	922.35	1288.00	1740.09	1082.34	694.52	937.19	1559.67	831.50	858.14	682.95	1075.92	531.60	1109.33	475.15	952.14	659.65	744.64	739.19	766.16	840.27	453.59	402.80	772.62	737.42	381.78	202.46	279.95
137			214522.90	8552102.00	510293.87	163592.46	54951.83	31472.13	24309.59	35013.91	23739.49	35290.87	55130.16	18125.88	5951.05	7620.22	5851.85	6055.38	1869.92	2530.46	3413.70	1733.85	2451.83	1469.35	3138.54	2680.74	1419.47	2213.75	1231.17	1193.82	3025.98	5060.54	3691.93	975.87	2136.99	1393.12	1598.48	586.02	1301.44	726.71	759.39	966.36	2628.64	1035.04	937.42	280.63	318.47	486.53	466.27
138			61742.05	297042.25	224201.40	124185.00	82536.89	46707.43	64121.14	38367.61	13112.83	16485.91	46019.57	32226.96	7174.34	3296.86	2933.02	2099.73	1260.29	924.75	965.40	710.82	883.42	475.88	593.16	299.73	315.70	460.14	352.56	139.73	225.75	331.56	217.67	401.39	169.56	93.70	141.71	142.69	134.22	130.19	167.20	123.92	185.65	169.42	106.44	238.23	102.23	89.59	42.47
139			3607730.00	6293520.00	1809281.62	177576.17	70669.83	33099.46	21788.87	17001.54	12369.99	26105.85	33208.66	12904.92	3547.38	3583.36	4419.53	2088.05	3511.20	3722.18	1470.25	1547.04	2232.34	1637.50	1059.81	877.98	734.51	2667.53	4620.33	6484.65	4515.74	1432.16	671.45	477.00	507.91	473.92	1116.23	803.52	614.83	412.30	215.10	195.16	413.95	312.52	199.89	387.66	163.16	547.86	643.63
140			251288.96	1474794.87	175834.92	47161.52	60524.44	33850.93	20353.66	15805.67	6376.21	24055.74	80242.39	73550.14	11777.36	2819.66	2523.92	2345.40	1963.65	2131.39	2465.02	1892.79	2325.90	1763.44	427.29	361.54	424.92	1299.22	1626.42	943.30	848.11	1245.85	862.95	337.82	282.05	195.02	217.57	143.00	420.74	551.85	721.27	774.40	341.26	502.41	448.41	176.42	603.05	401.85	193.65
141			1136664.37	4257165.00	291781.93	64816.06	56063.28	89100.65	41231.12	59452.61	64132.64	60726.04	41532.01	14884.41	6700.55	4034.71	6324.28	2725.08	3806.51	5548.08	2819.22	3383.18	3993.80	3809.31	1383.76	979.60	2043.67	4489.13	6874.84	2316.69	1048.49	2744.15	5083.05	2379.30	2384.32	3910.98	1640.09	618.16	2296.90	847.55	1359.25	2481.86	1179.48	1212.12	866.34	668.84	824.19	1327.05	581.28
142			453798.21	921615.87	332405.93	276955.65	140667.21	81150.26	37903.64	56944.56	61966.23	51162.96	53772.78	68582.00	125846.95	47758.25	9145.16	2888.28	2417.67	2964.85	2670.06	1760.37	1070.48	850.62	808.31	491.83	375.94	365.36	300.30	486.12	316.13	171.07	238.88	160.95	129.08	82.92	118.95	140.93	115.31	215.52	173.07	170.65	64.82	57.49	94.32	117.93	150.92	91.48	80.79
143			152016.70	1581106.25	154902.60	163718.17	154362.50	63776.50	27658.15	34689.14	42234.73	88003.96	91065.01	17432.53	5774.37	4525.33	6085.42	3470.95	2500.46	3189.60	1843.97	1692.56	2872.03	2162.16	1031.60	840.64	1022.13	1918.39	1382.20	754.28	983.27	1080.22	504.43	543.55	821.69	589.01	526.71	605.50	307.52	213.42	326.49	3.45	385.97	306.13	468.44	338.51	308.49	491.73	715.88
144			273341.46	3221844.50	382978.12	72738.00	46469.14	71234.77	29483.26	32477.62	43312.21	36018.64	31040.08	111203.74	121707.92	24551.81	5258.99	4382.89	2876.50	2350.45	1075.53	2968.86	3411.46	3481.34	3823.97	1497.27	1240.20	2174.86	2581.86	2634.97	1557.95	1191.98	713.38	546.98	871.19	357.96	486.36	1500.91	1439.39	573.23	252.04	361.09	1136.79	997.80	822.82	227.06	451.54	453.53	525.77
145			108294.63	1019303.50	133510.34	50343.87	35966.10	24106.10	24296.13	20786.94	26587.78	63155.94	76960.15	18254.93	7115.26	2233.27	2627.84	1502.66	2536.65	1681.69	1683.22	2066.92	1817.72	633.27	981.27	1995.41	815.23	487.37	578.24	630.51	364.34	667.33	746.00	645.52	130.39	219.88	93.61	258.19	844.93	766.65	798.66	463.76	266.96	629.31	314.15	257.30	430.39	232.92	257.15
146			181943.76	371720.12	200592.76	134955.32	50131.16	77114.65	85470.60	61096.60	53996.95	37944.13	54376.05	81402.88	32505.79	6947.79	6609.69	4362.23	1848.41	1469.31	693.92	1077.59	1200.76	1048.25	690.83	374.28	283.04	444.52	250.63	443.39	297.07	385.55	287.04	200.94	269.48	223.56	217.64	164.12	146.99	181.71	119.62	119.21	153.56	77.62	137.92	143.37	160.63	111.12	175.48
147			608851.43	1297752.75	668136.25	121932.66	56631.89	58390.33	48589.81	79402.15	60347.32	60859.05	120874.57	89652.57	26777.13	10823.99	2475.54	2076.60	2222.75	3340.83	2193.73	1276.22	1050.43	886.24	695.41	829.72	1237.37	392.75	171.26	154.27	315.59	442.89	330.99	182.16	280.99	180.31	280.49	307.35	167.62	123.85	225.95	303.66	111.48	123.39	222.05	227.10	107.47	136.30	232.98
148			779698.37	12299746.00	2381454.50	67608.98	63542.21	59168.68	29850.20	29891.41	23294.55	21671.60	22986.44	6523.71	13545.27	8624.45	5311.35	12151.02	9935.66	6027.01	3788.07	4136.65	2285.95	3246.34	2350.86	1816.58	4185.39	2151.38	2912.82	3958.71	3294.56	1556.98	1319.15	4581.22	4756.00	3530.65	4061.19	935.48	1199.87	893.32	657.55	857.68	1623.69	1019.56	573.90	1152.02	760.65	1031.08	855.06
149			1662831.00	8933893.00	694739.68	69169.40	47818.25	55432.65	35848.08	15236.26	25344.50	8113.25	29571.03	18298.88	11303.59	8363.23	3376.26	2619.84	2448.42	1591.21	2155.54	1872.33	996.15	1468.82	1673.83	1012.31	1539.42	3213.48	3032.16	2482.15	4745.90	2948.76	2085.55	1959.20	2198.73	1462.40	2023.25	766.99	728.45	787.13	771.57	1350.52	910.70	2015.50	1685.90	1134.16	871.43	813.04	455.45
150			311981.37	728430.56	154563.96	30429.99	30897.32	78429.13	40220.54	26753.15	12724.57	15887.82	24859.37	39442.03	15548.12	3653.30	4439.98	2873.05	1670.61	949.01	327.37	233.06	386.71	690.17	1299.63	1827.21	1026.06	469.64	518.70	278.54	176.01	178.52	120.06	98.29	327.59	244.95	130.26	136.60	422.48	489.16	198.86	157.20	299.46	219.07	84.66	178.78	349.82	421.24	273.88
151			446675.59	1141776.87	328745.21	139735.93	69940.94	17471.40	19721.28	20325.95	33708.16	32575.00	29196.96	23985.31	5590.08	1901.73	1751.25	1351.69	3343.80	2750.99	1694.44	1544.65	1281.26	733.62	1061.55	738.20	519.88	805.16	1492.78	585.52	505.11	413.99	285.49	153.88	318.29	191.38	255.26	267.94	188.61	247.50	301.73	404.30	339.75	214.95	222.91	219.53	120.12	138.26	286.93
152			440174.81	1184280.50	392742.87	131506.56	90877.57	53118.54	34175.76	30806.65	31088.97	20992.43	25736.19	43650.23	37036.77	11159.60	1558.13	1557.51	1345.63	1764.95	879.51	314.55	801.27	486.23	799.60	643.47	643.02	467.27	347.53	663.89	443.87	223.50	285.70	277.44	219.43	354.68	405.06	461.41	259.99	218.30	157.28	202.38	340.98	385.29	145.43	91.11	116.84	102.62	101.99
153			451229.31	9499156.00	355565.71	90193.51	73670.77	59704.59	58834.28	27030.42	34741.75	28830.13	50755.70	64829.72	43931.38	23149.91	6815.81	13352.06	7666.26	8873.64	10093.99	6717.60	11327.52	8755.20	11447.58	16119.63	11083.14	9179.54	7045.01	4878.76	2164.86	5436.77	11816.46	12811.12	9176.00	5070.42	5046.11	1787.52	4977.53	3026.94	1400.94	2947.96	5924.34	2759.46	2216.50	1960.88	3120.29	5449.87	2968.20
154			124161.49	602376.50	140763.09	36414.53	48132.69	53168.70	28346.50	16521.97	23171.56	33946.93	52455.60	66650.94	79025.22	51203.63	62858.34	20604.62	5087.01	1577.97	1175.91	902.42	767.70	867.98	645.70	477.18	751.03	507.82	327.76	203.48	213.44	167.48	206.25	142.18	107.61	100.85	146.38	175.37	172.35	153.43	177.06	229.76	140.82	151.27	114.35	88.92	52.95	99.03	99.89
155			306996.06	3936209.50	337768.78	91873.89	75299.90	77359.59	32119.83	15011.75	25723.52	27673.28	27129.40	61391.79	45363.07	8273.85	12359.73	20924.94	7341.43	1484.61	1350.13	1514.83	5741.81	4756.78	753.67	1489.14	2535.32	3804.70	3288.59	2684.90	5499.22	6335.29	2804.45	4438.52	2524.16	3390.79	6485.00	5939.52	6862.77	3066.62	2887.14	4602.21	953.93	3631.83	3628.08	2622.34	4526.89	475.13	2521.98
156			749860.75	2121580.75	477589.53	73644.49	31419.59	12716.72	13237.44	20496.77	14208.95	10137.57	35810.61	61081.58	40519.24	11983.96	2375.75	1656.73	1551.10	574.80	629.25	577.74	723.89	600.13	500.09	382.72	692.31	569.85	782.33	774.33	555.23	490.17	445.89	684.00	248.59	132.81	221.25	288.57	144.44	252.42	301.09	439.54	335.34	156.45	222.32	219.48	84.77	126.95	136.15
157			348396.09	2224597.50	689227.43	84799.53	62349.92	96368.64	38777.40	56927.70	43735.07	33190.76	24959.24	76478.13	76550.33	9530.95	3161.07	3021.95	2229.48	1105.72	827.54	1009.81	834.74	536.26	750.21	390.18	477.84	355.76	406.94	233.36	264.24	208.32	80.79	115.76	124.75	219.47	286.94	307.47	104.92	225.24	213.46	133.66	172.76	144.98	104.15	100.45	91.63	240.81	275.41
158			90783.21	338747.90	150627.48	118887.84	76748.86	60750.38	67273.49	65271.17	19597.63	22953.11	18742.45	18029.01	25927.96	9291.91	4425.90	2134.08	1865.51	1120.53	587.70	775.84	529.02	235.07	156.03	165.53	237.41	346.82	433.09	335.15	408.83	262.12	145.25	105.93	180.53	123.02	186.51	148.92	164.43	73.66	128.17	139.70	189.81	66.05	97.10	59.41	58.42	90.78	108.23
159			1231895.25	3079462.75	501622.03	113557.42	78880.98	52003.95	18923.58	27677.12	17886.17	24705.39	19032.57	28662.35	12761.04	3643.85	3061.30	1781.93	2063.41	1323.99	661.76	892.94	930.45	1029.99	877.73	964.61	838.29	778.63	736.73	266.71	466.32	239.00	336.02	395.62	671.94	862.12	671.38	458.44	744.13	362.00	336.85	504.04	445.39	227.94	350.81	198.75	278.90	399.68	250.18
160			502183.87	2706449.25	243801.46	128205.85	137203.20	56645.50	32414.79	52690.22	27936.14	18508.27	9134.70	13109.10	51931.61	52121.31	20058.37	7661.67	4815.68	1576.57	1802.72	1603.14	1100.85	935.09	2124.01	623.96	621.13	966.65	619.69	345.45	704.71	541.40	616.44	287.63	897.12	1084.93	843.46	743.78	223.72	234.40	434.72	276.72	715.56	588.64	358.51	331.81	208.51	140.10	127.10
161			618410.68	5654280.50	1301515.25	293230.00	157985.76	129078.86	59455.71	24343.16	25141.58	8331.36	4775.38	23753.83	45132.76	36764.39	38683.58	34991.35	12616.69	5149.06	6709.11	4973.14	2601.59	1506.76	2359.97	881.83	1171.76	1105.26	1288.17	1331.85	888.87	1003.00	846.47	852.02	1195.84	1402.62	1129.76	1208.52	617.77	539.76	242.76	348.13	598.08	529.24	709.55	878.98	681.61	443.45	516.71
162			223726.87	1038627.31	221862.04	90591.97	36207.98	22833.02	39491.84	39217.02	49427.43	35750.60	21454.63	48666.67	64959.42	96113.47	108588.66	36563.03	4326.14	3432.41	1507.88	1242.53	693.02	490.15	545.06	671.24	610.29	428.99	171.87	207.99	287.49	264.40	155.76	159.64	111.87	79.29	63.98	79.44	269.20	192.89	127.68	116.35	125.63	219.48	80.11	81.92	114.49	130.23	105.30
163			151896.42	373294.90	147535.64	58499.37	69650.34	30801.33	42672.07	53616.86	56669.60	41014.23	34348.40	27544.19	15735.56	31687.15	48337.91	107746.47	65448.23	9012.18	2487.50	1704.71	1855.79	1031.34	1105.72	651.88	356.09	632.69	394.99	334.81	287.68	176.25	169.27	174.48	206.99	251.02	234.71	148.58	194.16	135.18	93.24	143.88	120.09	93.43	73.93	76.61	79.50	71.99	75.33
164			876249.62	4884497.00	2755363.75	1118482.75	183394.04	78588.58	38031.85	27062.56	30168.31	20797.64	59485.24	196533.59	86738.75	30130.87	28784.69	30645.14	42547.45	52928.33	30674.75	8109.65	2509.19	2461.19	2269.77	2405.63	2979.35	1415.74	1050.82	1902.87	1169.35	908.42	867.49	740.19	924.49	385.72	840.61	991.34	661.02	255.15	745.69	933.79	1009.39	497.27	248.96	259.26	305.90	315.91	401.63
165			1115413.00	2282684.00	878541.75	226424.53	111945.69	50102.73	33553.40	38308.80	44201.54	50152.75	32581.33	14863.32	85025.25	93769.60	77669.03	90311.56	68272.71	105089.58	163849.87	59493.23	12011.96	4177.62	2795.90	3047.25	2932.39	1824.02	952.09	1156.63	739.11	712.85	305.33	500.03	491.19	161.50	237.16	224.32	155.43	185.12	361.79	179.22	230.53	255.77	185.12	114.68	127.42	136.27	72.88
166			4118647.50	14919855.00	3843438.50	486407.46	401578.37	86359.97	44187.03	102966.95	214272.10	128077.18	151921.07	181525.34	94029.00	57061.54	29724.42	33931.54	72644.96	62220.80	85517.38	40694.67	26034.53	11545.80	5108.03	7306.88	3800.44	2840.91	1677.67	1424.74	2880.49	1464.59	767.43	1316.59	1252.99	834.54	792.93	579.78	1417.26	990.42	768.80	672.02	688.47	557.52	857.37	1183.11	1408.38	348.73	442.74
167			248721.28	1019337.93	452951.09	177855.45	178597.04	87486.99	59398.35	120025.08	99076.14	83255.00	56407.31	79088.09	76122.64	44255.93	38311.90	98724.78	208611.21	190079.37	205514.95	69778.92	19863.57	15518.02	7723.35	5577.28	4384.22	2663.83	851.65	1421.91	1342.57	1326.56	884.41	510.26	238.76	240.90	141.50	150.08	90.01	106.34	208.47	219.43	110.76	154.37	150.90	75.38	90.63	177.40	101.97
168			317650.06	2172112.50	2255207.75	137854.48	87784.96	46166.26	95744.14	107483.13	92595.32	201821.60	283032.96	152886.12	374609.81	210683.07	117679.10	88723.91	104069.17	59498.71	81089.39	84633.78	108915.20	27912.52	20459.22	11369.86	4100.25	2196.38	1680.05	970.33	1384.86	698.58	501.61	654.81	494.90	513.97	554.38	343.09	407.23	307.58	227.98	399.51	303.04	267.73	267.69	407.28	134.25	111.23	99.98
169			459704.12	841982.43	745498.18	1581060.00	355716.78	89200.31	45339.60	36222.85	48609.26	76277.89	73341.46	106063.25	214425.98	162676.10	97381.10	30536.94	27992.75	49001.13	53097.31	54787.38	53794.86	39543.17	11864.18	5253.28	4528.72	2292.82	1576.23	1395.22	985.25	1098.56	724.54	810.12	591.50	389.82	455.45	310.48	403.03	416.92	581.75	408.59	213.41	329.80	420.24	422.10	218.64	209.09	142.85
170			26193.16	104106.35	81281.98	70670.85	206098.35	231638.98	264220.12	246697.95	202708.76	244970.09	167684.17	224687.87	84593.17	107235.85	128559.15	70336.04	122684.65	50322.69	49773.34	82770.18	52419.78	39359.00	44662.17	48784.79	45028.35	12171.37	4812.05	3060.42	2179.81	1828.77	1486.32	719.46	470.21	655.96	692.82	451.94	374.06	477.36	267.51	167.77	279.12	173.01	94.30	138.26	91.85	180.09	137.93
171			173963.35	594183.56	422362.65	226902.07	261182.31	319199.06	118207.22	74151.70	159682.73	165916.03	143634.96	92380.57	105558.57	95457.62	59579.89	38138.60	49657.41	97665.57	118772.52	99615.71	80604.11	59436.30	54764.35	40167.97	22689.93	13943.18	6369.95	2667.76	2738.10	1621.13	1042.41	785.99	569.21	704.54	808.22	543.44	326.66	480.88	260.12	338.32	331.99	288.93	152.25	207.62	170.42	196.69	187.73
172			130031.84	344885.65	294532.03	118595.46	100848.42	142248.98	150431.31	183376.54	64171.30	132889.04	108449.00	80023.82	125922.45	88655.07	78747.47	121808.32	88075.67	57119.72	55999.49	36371.22	53619.29	53355.06	37278.60	24684.04	9378.72	6009.33	4844.50	3363.93	1713.60	681.11	669.26	427.45	159.19	289.10	260.83	302.76	110.28	234.78	294.20	246.54	164.59	133.11	126.98	211.17	125.17	75.45	100.48
173			149032.67	575692.12	517518.62	252579.85	115666.27	55226.64	33977.21	48757.96	89730.99	78491.16	108022.30	110350.47	150850.01	212567.56	281947.21	244407.89	176144.59	219580.26	165447.32	73273.66	169534.12	182655.54	115991.56	73106.67	21856.11	11359.95	6454.02	5419.57	4914.81	2191.24	1033.08	892.37	532.38	660.67	467.47	330.27	345.41	110.99	203.47	426.73	318.58	276.34	238.67	230.46	123.84	131.57	113.77
174			36127.96	97391.66	57516.25	55931.84	81398.14	111512.06	69196.85	49663.24	98679.39	170549.81	153116.46	230467.59	201007.14	236838.71	91137.99	119622.98	95466.08	58317.10	71082.99	68941.43	37300.57	37359.53	55771.70	101870.91	138149.59	37300.25	13308.48	10715.69	5346.72	1966.60	1720.82	2105.30	1878.54	948.43	425.39	661.06	882.58	802.03	722.40	377.90	260.50	247.29	202.11	127.73	208.44	185.75	170.95
175			48670.94	255017.10	299713.90	98291.30	31900.83	54995.69	56666.44	96739.77	163900.89	87770.77	94429.03	161141.93	32684.03	213797.85	384358.75	197063.90	96217.12	118658.86	65074.69	31185.67	44436.63	56365.03	32934.04	37181.49	26870.23	7126.59	3650.52	854.46	1311.07	1437.54	965.99	622.36	363.51	478.15	256.64	254.24	152.23	183.92	126.71	157.83	136.92	180.55	237.86	257.99	236.71	128.24	77.47
176			778407.25	2285633.25	2040104.12	501064.06	137366.70	88030.65	62149.75	84048.95	57236.60	56013.49	83996.33	84309.45	108492.22	63812.69	66705.34	89750.81	93626.18	51772.91	70317.70	45128.71	42678.57	48281.01	45725.00	38549.17	35447.19	24666.85	10656.11	6357.80	3759.78	3961.12	2527.94	1120.50	906.00	366.82	392.97	637.35	221.86	860.84	540.77	341.88	361.88	273.71	345.14	277.34	164.02	146.75	257.13
177			960343.62	1747890.75	1408082.87	719745.50	169951.67	147342.25	140189.31	293614.81	205885.14	112716.39	187796.79	250760.81	235201.37	125153.67	81277.78	44656.97	9661.89	23122.31	17601.45	30016.55	49350.01	37467.57	32979.36	33104.50	24376.37	36165.58	32700.57	17556.63	16908.10	5717.30	4131.98	1868.32	1958.77	833.61	655.77	530.57	311.57	382.90	239.54	206.44	337.74	339.85	319.88	273.55	207.77	242.02	166.68
178			914386.56	2439135.50	2513785.50	1489792.37	219669.82	138325.50	65053.34	84665.96	143999.51	44975.62	110962.26	107198.31	94963.42	120081.05	52040.87	50588.44	24526.18	61414.12	58978.60	48404.15	54246.52	80271.58	81331.07	67898.53	51252.94	24619.79	15766.81	5948.35	3878.08	2887.13	1389.27	891.54	1260.95	1102.69	667.17	701.77	429.08	521.48	420.57	189.47	206.73	494.45	478.15	265.21	176.05	196.80	216.34
179			497488.75	1062349.50	690135.31	59261.07	127106.39	60847.27	54554.10	97222.39	185041.40	114314.20	176858.21	277358.37	128608.24	157297.56	129622.60	98307.82	85359.48	57515.61	44618.41	70044.00	29729.10	46574.14	50957.46	125399.88	71731.89	30426.69	10873.84	5130.09	5740.01	1885.49	2460.53	1101.57	1224.07	963.29	774.67	576.62	268.38	270.60	289.55	216.59	214.06	360.26	510.27	495.60	175.22	87.52	114.42
180			10920.83	56822.88	77037.71	115699.44	25498.67	18080.77	23999.46	27608.06	48235.26	109642.39	77264.02	79743.06	126811.25	195320.15	323377.62	1061965.37	715145.93	38285.32	144718.00	139949.18	104297.36	216067.73	206909.12	131203.18	86399.78	36240.34	20880.11	5736.24	3742.65	2940.77	1962.37	1481.09	2213.36	1363.47	922.92	503.55	761.51	751.48	419.29	359.37	442.68	274.60	263.11	233.58	210.18	468.18	216.79
181			373028.34	3010261.75	1698424.50	227789.17	63298.94	115986.70	73942.10	81720.84	76663.26	39996.34	61394.23	44519.17	58817.79	107149.16	28673.26	65411.08	80358.85	48554.91	19731.38	51807.12	60386.14	65338.26	73722.57	144753.15	103041.17	25324.79	11840.63	3654.34	2724.81	2329.01	1279.08	1367.80	825.24	644.74	524.10	560.11	511.14	318.06	272.15	298.12	501.71	496.55	371.12	332.13	509.56	314.13	133.59
182			95650.12	162347.60	174150.71	86220.62	44956.43	29450.04	52740.03	46555.12	45540.03	91374.27	146731.82	294339.90	258959.85	315014.21	421223.43	201539.82	71923.05	20319.48	32340.51	35108.71	38382.15	50920.46	45756.78	57727.95	24062.99	8709.58	4924.78	3781.07	2940.00	1793.90	1225.40	543.52	659.55	523.79	313.69	332.27	435.99	269.97	96.44	162.36	94.84	126.52	240.47	112.79	50.20	146.42	76.74
183			362414.78	3004655.00	701508.93	558361.37	751551.18	1295801.50	812215.56	449229.18	109716.21	37039.12	78870.14	80429.23	61702.78	45755.16	67343.04	42568.21	46237.72	31196.89	22363.40	12594.21	24480.45	28129.77	36381.71	40242.44	49510.61	38311.51	26404.94	20792.24	9360.17	4756.28	1613.07	4605.74	2466.11	2260.12	514.48	1630.28	3699.51	4137.63	5207.29	3468.82	3631.51	828.78	1295.05	1298.82	1388.65	786.22	1028.33
184			39642.06	102428.07	47282.84	52941.01	181911.43	43334.98	32591.04	40592.89	35817.18	104672.22	126565.61	171463.92	253440.98	355264.62	241360.78	189218.39	121135.21	59494.21	84336.56	61324.81	28362.49	39326.88	42468.42	30551.65	46660.18	81109.07	79453.78	51412.42	12489.11	5078.69	2638.85	2483.92	1055.54	1286.02	1122.62	548.90	436.66	264.34	156.59	235.17	268.04	318.18	336.96	229.99	392.48	208.65	142.16
185			696460.18	1711532.75	611863.75	149146.18	106674.16	143792.21	105206.85	162511.59	143922.62	136166.39	124205.11	238267.57	67306.67	34401.35	55044.32	81951.11	41126.05	36854.49	15368.26	15616.22	19049.14	21896.25	24128.92	27335.37	34640.33	34924.17	14106.61	8178.39	2734.87	1817.89	709.04	746.39	907.62	497.87	308.84	215.37	256.03	201.88	264.54	74.81	274.97	231.81	249.39	176.59	106.99	128.53	76.59
186			32887.25	99745.40	104263.25	38990.56	19969.29	38394.61	68003.94	48199.01	11509.77	44609.25	79981.86	84491.50	96897.71	107842.14	128820.43	208137.76	135652.78	68725.60	153225.82	286911.56	150724.46	109458.44	180177.06	160597.81	107751.60	32324.28	15132.62	5572.01	5927.66	4078.95	1572.14	2031.71	952.64	790.07	1320.42	742.32	221.67	221.71	661.54	497.96	129.03	348.98	267.37	225.18	222.20	105.34	200.12
187			720260.87	1920463.87	1608795.12	1714412.62	1167981.00	1861087.37	8673860.00	2286910.00	256396.98	168614.68	646294.93	372338.90	178680.17	89956.03	124447.32	88227.96	67272.53	12871.06	22911.97	25210.94	36130.96	60350.60	110248.37	83101.93	39798.80	9610.44	12589.93	7007.59	7731.78	5425.53	5362.03	4900.94	3324.78	3425.78	4331.11	5192.79	5193.25	2446.22	2024.36	1332.11	1014.22	631.76	135.55	335.10	1008.49	1169.59	1019.36
188			216222.26	370679.71	153561.46	92074.93	120731.15	198375.32	159677.59	72010.50	51052.78	64590.12	149579.01	102957.67	73629.25	80422.11	92507.67	101328.64	89263.68	110367.89	91655.54	58848.57	68988.32	62963.08	92260.43	103498.41	70545.97	109341.11	59504.32	17806.07	7384.17	2531.63	2053.52	2056.65	860.50	1035.15	823.28	472.38	449.17	105.69	123.83	230.14	293.77	263.53	131.25	203.64	142.46	252.74	153.25
189			1619191.12	3811277.75	2275825.00	145730.14	315009.34	150476.73	275768.71	183060.57	61603.58	57699.50	110031.84	74586.57	55402.41	82344.97	44941.03	72852.15	132762.35	77614.32	51789.45	86825.75	103314.10	47928.35	54127.41	59482.20	29660.45	21426.03	10469.03	5338.60	3494.76	1245.60	751.55	1719.92	523.86	718.19	446.76	221.50	455.75	556.36	373.92	356.34	512.99	305.03	611.02	595.16	175.40	439.60	313.11
190			45599.89	120545.95	71606.78	58325.51	73641.63	86769.56	60811.13	105188.54	237524.59	173343.79	90627.39	82520.35	148616.18	212190.95	134113.04	93810.42	68116.85	63673.03	89482.53	112327.39	87961.30	67981.25	59656.77	36918.26	29492.57	14593.63	12396.11	4821.80	2885.29	1506.02	1178.23	1312.76	1425.93	464.75	589.65	374.94	361.86	307.60	324.75	289.02	287.52	267.23	227.76	241.41	91.05	146.05	198.18
191			939693.25	1876934.00	1450267.25	969787.81	355341.65	128727.87	229881.42	300194.71	275302.40	154981.78	133471.64	97548.41	97754.30	58762.91	55588.57	36816.91	31817.42	18331.16	9540.61	17936.39	42214.22	38084.75	45596.56	29059.92	18706.84	7962.00	9242.17	2418.42	1950.77	2751.26	1630.84	1405.05	1214.63	457.50	649.27	1238.36	950.44	316.76	938.78	480.01	396.07	118.78	264.89	688.09	398.38	387.20	384.87
192			374561.31	1439628.12	2998645.25	2198717.50	214744.45	122296.26	73575.96	156917.92	290845.53	118429.75	77496.28	123258.73	100133.85	87680.89	135356.42	77634.15	15460.69	42173.57	41580.26	48794.82	34269.67	65573.45	58982.89	45882.32	18112.10	11021.03	7256.33	3504.64	3042.45	749.10	946.43	802.01	1814.27	630.94	407.59	319.14	629.62	1904.75	1417.64	314.94	353.11	1091.87	860.10	610.99	305.60	170.09	422.24
193			43741.04	137722.85	84863.30	48064.78	37303.96	124214.10	113417.00	103483.65	93691.57	62273.64	74691.40	140506.01	239048.60	364399.56	256351.64	72248.00	113333.44	86490.24	63393.90	23867.03	29078.35	27477.02	132344.12	148578.04	29792.85	18201.78	8509.84	5894.91	1965.58	2532.98	1675.76	608.36	393.07	439.07	435.21	262.92	129.42	179.85	121.15	274.59	218.34	220.76	123.46	256.97	170.64	81.09	85.29
194			118056.48	570923.56	462000.18	204187.95	137185.68	133546.34	72224.80	78092.74	92897.25	211099.45	393266.31	377606.31	215581.90	86476.67	93634.15	40629.59	65086.79	47518.32	20899.51	27882.77	30543.41	27019.59	36944.47	48432.27	32400.73	8476.22	2340.69	3106.29	2410.26	1018.86	1049.05	976.68	772.74	212.71	377.19	427.64	203.69	150.21	205.16	110.90	243.53	206.72	183.87	204.49	147.39	196.28	120.37
195			59386.10	162844.18	237789.26	399936.50	286692.50	102636.07	50767.84	44683.74	107382.56	139790.48	96162.84	77109.05	95679.62	106648.80	79160.63	99676.35	72683.80	88090.68	77840.21	67880.79	45869.43	28802.31	49465.16	28256.67	21940.67	7290.48	4968.25	2347.75	1120.07	1047.02	774.10	517.78	360.00	372.47	118.16	457.30	259.62	151.27	258.02	233.65	331.12	115.37	91.91	68.02	83.64	87.90	110.41
196			1000184.06	2105338.00	655794.37	54458.77	163507.04	178647.18	142146.50	145496.18	168264.21	88944.76	130827.21	90219.53	75814.22	106366.07	48695.75	31113.44	43116.13	25828.59	65945.51	32392.58	32294.06	26967.72	28824.01	24342.03	17375.52	16939.94	8186.53	2705.54	1253.58	813.98	951.67	725.33	391.22	539.14	451.56	302.85	301.01	250.51	244.53	191.65	281.40	347.45	184.00	81.88	219.05	392.37	165.32
197			61194.28	737760.81	712512.37	400021.71	88091.58	56058.90	106724.46	100428.43	80771.14	71542.78	68350.98	77939.20	124070.35	68379.12	47684.85	21035.07	20395.48	15224.55	57659.61	82981.55	66527.84	47485.37	24271.60	46203.46	24497.57	14403.83	6276.27	2555.62	1521.63	1017.87	667.66	721.49	1304.01	1102.44	764.70	269.20	308.77	312.17	412.09	382.27	192.64	254.49	335.79	193.26	180.93	235.66	168.58
198			227342.35	713192.56	1596984.00	654154.62	176458.39	106588.02	72476.43	78487.79	77895.27	67280.17	110228.53	138691.25	78763.30	72426.27	79928.97	72858.99	61821.60	40739.78	16548.19	19371.55	40068.25	54520.57	59192.61	40204.66	40589.85	24839.29	22405.69	12185.12	5458.13	1997.10	1569.30	732.49	485.35	761.31	565.10	860.74	694.23	385.50	422.56	473.00	839.09	708.06	228.07	441.92	188.76	186.55	135.59
199			40219.30	250083.37	235359.62	278579.87	241692.48	66846.66	91515.90	51769.35	100048.68	173567.96	142792.04	105354.84	260862.70	216161.40	117118.48	98473.96	29400.70	19395.42	17451.91	13555.85	18314.91	46572.35	38302.63	25689.33	16136.15	7084.73	1834.57	1559.67	1183.03	1513.03	1651.52	718.96	642.13	274.66	189.89	220.18	277.67	305.47	153.81	138.92	172.29	209.41	252.45	185.56	122.64	70.11	104.84
200			493736.06	3041108.25	869738.87	122730.58	77930.60	106397.07	180046.26	255177.46	228066.75	105564.61	56027.66	65920.86	71456.65	83319.48	52549.30	25961.80	23702.74	25340.83	19182.34	20754.46	10131.87	10860.88	23599.68	32759.70	38398.49	30864.85	13161.34	3103.61	1680.12	1521.06	1488.36	633.76	839.22	529.66	207.51	283.14	238.45	229.92	176.10	200.03	163.64	168.55	60.62	78.67	107.73	106.98	167.66
201			530017.00	398481.37	681803.56	19843952.00	45470192.00	8111500.00	993954.68	3974609.75	6606138.50	3200696.75	339243.12	133162.03	158046.42	123626.19	166687.43	128075.39	83820.16	85810.44	74260.50	76067.28	120267.71	90434.02	59851.26	57142.60	29766.46	10250.43	9440.59	3210.36	2076.50	7969.13	13495.48	7197.15	4524.54	2821.22	4610.76	3022.71	1607.91	1443.15	1603.95	1419.35	6361.79	5236.07	1175.49	746.60	1676.29	1199.69	2676.16
202			256883.04	1001225.75	509543.68	112374.07	183703.53	114362.64	136185.07	109194.92	66181.69	154785.98	114356.60	128018.67	111060.39	80292.37	53151.39	48623.30	75870.96	67003.13	44146.51	35115.57	38173.94	74158.75	77685.35	25498.66	13203.41	8346.95	3413.86	1733.22	2302.22	853.11	433.35	389.75	352.40	601.24	644.06	583.52	356.58	270.91	217.66	132.84	149.85	154.68	119.91	104.14	129.44	257.43	203.95
203			120189.00	244636.01	542555.68	1168751.75	383107.09	157036.62	79749.43	111353.97	89341.85	129973.09	237030.75	228349.51	67018.78	65547.95	46082.75	46556.41	32005.60	38051.46	31853.66	23497.68	17888.10	14381.55	16359.61	47323.03	29158.05	38269.05	19027.53	6689.77	2830.05	1556.71	804.05	647.31	615.94	422.03	233.08	187.87	351.46	339.83	126.15	159.49	269.59	253.90	234.22	115.95	125.65	137.69	155.39
204			223245.92	976958.93	916115.06	1008043.18	231704.21	151753.64	49421.89	21579.64	109989.87	122443.03	66964.77	73273.89	88469.24	107112.89	125928.40	77520.72	36240.23	31068.51	30799.38	77561.48	32491.20	39834.96	36588.60	16255.25	8641.35	4884.92	1435.95	1478.98	1114.92	1245.28	606.62	400.81	452.52	251.10	253.61	309.11	245.11	173.60	220.75	247.46	119.71	261.75	127.85	86.48	118.98	175.71	160.25
205			26202.33	64170.34	28092.99	25081.12	16706.01	17563.44	12635.16	27438.63	55272.27	38243.69	72187.76	71731.89	74607.91	107373.46	54688.22	80669.43	52649.43	123681.32	170372.75	68452.98	64343.65	127165.09	120553.15	81017.71	151953.67	128617.33	35051.29	16806.33	5055.26	1717.60	1404.08	2533.97	1950.83	1228.14	819.05	374.00	376.97	184.78	465.29	472.98	316.07	158.19	240.52	187.89	137.57	186.50	106.27
206			200295.48	722376.00	515113.50	206364.25	52545.81	86186.04	57596.50	34980.84	76833.88	81549.66	118085.32	68032.76	63368.00	21957.02	47184.89	31086.95	44362.44	26662.48	31151.04	25002.58	33160.38	37971.68	28530.48	13623.55	14930.55	9835.83	3817.41	4582.13	1206.82	511.12	809.78	938.97	585.74	673.41	482.13	402.01	560.80	250.18	316.07	225.74	259.34	252.44	201.05	90.81	188.29	116.37	80.73
207			40428.51	112706.47	43109.26	315619.25	126752.87	40674.59	125327.70	212221.43	88770.39	100096.17	110853.94	28327.00	131022.72	161211.17	126613.84	146666.62	55751.16	108433.65	74804.12	107622.44	91731.35	58597.41	50644.21	61144.44	32356.39	15634.09	8910.42	6004.64	4512.28	1733.75	1264.09	1316.62	972.95	332.92	583.07	445.54	240.33	240.26	147.11	190.96	231.84	304.52	182.31	159.37	149.12	154.92	62.73
208			11468.26	57088.19	71087.82	75777.26	67552.08	38406.49	23860.43	37110.33	92168.64	132539.79	92736.14	88709.52	89295.94	145907.01	83001.40	64834.62	106446.02	123879.00	106112.50	27592.23	108871.74	26307.24	16329.48	15554.84	9227.01	3884.72	2592.76	2224.07	877.99	715.06	557.28	643.89	373.94	503.61	204.38	278.87	111.06	296.28	241.50	168.65	123.34	207.69	225.60	74.74	67.67	92.79	99.85
209			88370.14	383738.37	239136.92	239248.40	151168.89	16875.92	19198.05	30311.52	59984.20	112997.78	96473.34	114802.03	142028.07	124870.75	100030.90	129028.02	138009.40	93795.63	43320.22	30243.81	20327.04	16181.74	22214.26	31121.64	16915.57	5815.05	3503.75	2530.43	2094.93	1880.23	503.66	344.06	358.50	407.93	667.34	417.06	433.83	256.46	133.55	81.52	78.78	101.90	71.91	94.30	195.12	189.08	90.04
210			1050194.25	2427514.50	871981.06	99347.81	227648.48	112882.07	129862.48	190638.96	113032.13	92446.79	114367.71	54979.61	66865.13	48875.67	21664.56	9068.76	4943.15	6582.43	15434.04	15681.31	13240.16	25884.55	26899.81	29914.56	22914.50	16380.16	7650.09	1994.35	2115.02	942.88	578.49	342.50	549.39	290.22	504.12	550.29	329.93	404.47	301.58	254.06	334.83	330.35	388.99	287.54	239.46	149.74	295.32
211			602887.75	1232448.37	590783.43	178549.57	101722.07	59716.16	88879.76	65560.32	59533.42	30298.45	54100.15	133589.12	76563.39	47811.58	88839.65	45473.87	17665.39	38445.88	17506.62	21861.70	23229.43	33569.73	43730.25	20385.17	21645.14	19121.37	6631.78	1853.67	912.31	713.11	653.13	352.89	337.07	150.00	137.51	104.06	208.09	220.63	213.38	60.01	90.11	163.67	189.71	151.64	163.30	172.76	149.11
212			39445.80	78987.67	32920.42	19895.90	44069.07	51665.22	101283.57	98072.76	122994.58	142737.12	101714.54	87639.27	69418.09	33334.01	55736.58	67288.72	75804.74	41923.78	36260.50	33048.69	19755.36	24178.51	53135.02	59549.02	46300.41	26861.58	11239.49	6906.63	4343.36	2621.99	1255.71	761.46	384.80	448.51	290.31	261.38	244.91	77.26	105.90	122.20	104.50	58.77	87.67	71.18	83.98	73.89	91.12
213			155199.70	1358387.25	294078.34	135093.15	72405.17	105409.55	109415.10	47142.93	113286.52	97881.50	42081.44	124175.74	204553.40	207782.81	121868.83	46311.21	52901.39	62499.83	30695.87	30411.82	24920.43	34204.33	46125.41	23191.95	10556.66	4018.60	3623.36	2025.75	1320.70	1367.78	675.92	465.58	360.16	399.75	238.97	198.56	259.97	225.12	211.24	268.76	376.68	458.84	306.47	242.16	226.25	116.29	227.17
214			70956.53	120898.62	62267.39	47484.77	35610.86	20558.18	41286.72	58404.96	87779.09	190598.15	230397.18	165172.64	199934.03	177791.65	85381.56	60409.03	35279.77	51257.14	54954.05	40796.44	38361.31	33179.55	14187.62	19160.96	8030.51	2509.64	2979.21	1908.09	894.36	414.25	522.21	328.12	182.56	220.48	199.15	268.99	261.68	105.80	189.72	201.25	260.86	224.55	208.93	71.79	72.79	71.87	73.28
215			22868.71	203124.67	276259.03	54817.12	35812.76	43481.12	50980.70	37770.38	31486.29	44541.47	61700.24	126405.57	125278.89	95265.92	62097.73	79159.70	76358.22	28859.57	26784.00	47248.59	39396.53	27598.58	41012.26	27672.09	16868.50	9057.72	3114.48	1764.10	1322.21	1390.13	878.74	399.67	362.62	344.94	147.56	125.11	212.03	119.03	50.44	92.33	67.65	206.55	129.86	180.38	138.74	92.72	127.34
216			135365.18	236258.56	112615.18	43885.55	18919.59	14254.85	27047.36	18422.93	27983.83	29541.56	49217.22	85367.01	80580.25	119210.05	201661.62	102066.32	61740.48	62912.70	54338.23	52589.45	33455.05	41138.81	28369.20	9660.52	3820.18	1235.61	1198.83	611.84	379.55	593.52	492.56	374.19	305.59	142.60	158.89	235.88	196.03	141.40	127.39	214.05	171.07	284.26	320.51	182.08	82.56	164.58	131.30
217			322509.28	1347722.12	5550306.50	2340439.50	499201.18	350180.75	106472.21	63696.54	25805.23	41979.23	70035.00	51775.48	32428.74	38453.63	43154.39	19058.60	37979.35	44662.28	40452.11	36758.09	36605.25	38573.66	39985.53	30198.58	27546.95	17097.64	13664.30	6835.95	2952.32	2784.77	2255.12	1127.77	972.30	1214.19	1051.97	491.83	916.77	1492.51	1036.37	360.24	598.57	1084.49	881.98	450.57	332.56	508.32	651.90
218			16606.81	111106.01	119077.71	61830.04	30552.74	20558.07	20602.46	26876.98	58807.15	78229.06	68175.88	79627.50	57941.47	33976.35	50626.47	71925.58	74709.66	49267.26	38853.14	39551.06	25992.01	33708.06	24439.40	14410.75	6047.40	4278.35	1120.59	1219.01	740.42	427.79	349.29	355.27	264.15	177.02	273.36	207.58	136.33	188.26	127.25	77.33	65.80	76.69	94.92	113.96	132.62	67.61	99.00
219			1373724.62	3267976.00	925216.50	159091.90	141692.15	178778.46	148482.04	66882.39	43016.89	54578.64	81638.67	60585.01	26745.44	27019.03	26598.62	24465.53	22416.50	24750.23	12048.56	10445.32	19478.53	49219.43	37236.61	14712.77	6658.07	5668.72	3010.81	1238.86	489.19	489.95	331.00	257.25	339.94	309.67	395.97	359.94	599.31	322.21	176.43	217.30	443.21	249.50	443.29	273.64	147.21	217.81	53.93
220			47936.16	105973.93	87363.67	44097.32	15981.35	36129.66	66760.96	93367.85	99162.08	82414.84	62910.92	60276.31	66670.67	34159.64	25588.12	24358.61	28680.57	30111.59	47234.31	30231.84	42751.10	55912.53	92730.59	31330.90	19114.22	10906.90	8220.47	3514.95	2040.11	1238.08	438.55	359.35	308.78	343.18	311.01	178.93	146.84	105.70	41.35	132.06	108.28	111.09	102.47	109.86	154.56	136.23	91.30
221			54386.04	148411.06	319522.87	302225.75	2137848.00	1932594.62	194467.20	136932.50	67366.89	29372.38	31163.78	43225.91	41869.44	20309.43	22938.73	19547.03	38591.93	47608.29	59461.91	39471.74	33799.58	48014.19	29298.72	18093.30	6723.03	2579.02	1480.32	1458.33	860.23	665.67	621.83	275.88	380.30	622.62	251.10	234.89	232.16	160.18	176.04	316.12	347.35	256.79	190.69	296.90	101.61	79.85	432.66
222			510027.18	1484135.00	1256769.62	1938654.00	2188743.75	542099.68	97905.60	245683.04	491168.31	546511.31	864120.00	41910.74	34264.57	73459.62	96981.60	44959.59	27632.38	25191.00	38068.28	19582.14	28700.46	11210.47	42178.35	41628.47	14473.40	4911.95	2951.60	2663.77	1546.15	2788.09	2022.71	1765.44	396.08	783.60	1496.00	579.42	746.52	890.24	1002.27	502.89	529.65	477.18	332.65	309.11	308.80	382.21	218.94
223			219085.40	1225930.75	1963138.75	558441.25	87843.71	104305.17	92195.33	36321.92	55208.14	33718.02	19570.60	49884.00	101226.61	85538.46	185855.64	414893.78	142674.60	85121.36	74947.71	63638.74	39090.74	41332.47	20299.61	18703.13	19864.59	4495.99	1938.11	1890.78	1351.23	923.39	385.55	538.91	597.30	202.34	360.02	377.56	374.31	302.62	370.53	187.87	231.56	227.38	171.13	338.83	299.42	204.31	179.37
224			672669.06	2524374.00	1932668.50	217890.53	91945.14	56999.58	103975.32	49663.94	51629.97	49355.75	50751.55	45746.92	32869.26	40377.25	51112.70	16260.78	26243.93	24568.74	19893.90	11973.47	20539.25	17248.95	21627.63	66228.33	51315.39	8394.64	1344.92	1428.08	4422.93	3372.52	859.94	989.18	606.59	554.58	398.53	209.86	431.24	250.80	241.11	240.92	368.05	578.14	295.66	553.61	400.01	323.99	126.74
225			13310.91	253679.09	154592.48	75599.99	119339.24	257935.87	133370.70	102906.10	110882.53	127766.40	94188.16	61196.65	55749.55	31609.56	16309.12	13970.60	14763.78	19118.79	14448.79	11231.46	12542.89	15868.34	28398.44	38189.27	33288.96	21266.34	7375.44	3322.61	1171.17	1038.18	619.02	743.56	502.67	425.16	244.42	194.00	144.80	214.23	237.30	164.52	135.76	112.36	155.30	114.15	96.22	90.15	144.76
226			72470.52	479971.43	500646.96	100467.49	99493.59	98286.78	76683.45	98996.71	109975.34	52254.14	24414.25	36900.51	48444.16	69073.07	83560.89	65240.80	33073.72	20803.66	19599.02	41987.35	37703.63	23227.47	30544.33	20820.19	7739.15	3291.80	1587.40	1274.23	560.49	512.11	560.15	661.15	391.28	153.34	297.06	320.71	224.24	128.79	172.61	234.68	292.19	142.76	149.97	213.36	218.11	221.45	236.68
227			2313296.25	5313872.00	3832146.25	1548713.00	251536.06	312854.21	216831.59	70056.14	146356.35	242228.73	76271.75	38222.37	37229.82	44802.31	17442.89	25910.42	33142.22	15231.21	16573.51	18216.21	28446.88	28344.77	31353.31	14909.61	7227.34	4964.22	1437.20	1119.32	2063.77	1385.56	1409.84	1178.46	980.01	1060.45	648.67	764.57	1103.83	738.23	1089.74	1078.08	834.66	1062.82	735.98	1420.80	669.82	469.64	158.73
228			45113.24	220917.21	45953.32	57886.71	43346.93	36110.70	15098.13	25220.28	32080.53	27742.48	21366.40	48619.25	69036.40	50484.72	59129.77	54223.69	38233.07	27617.66	38590.30	46771.52	20955.49	40811.46	59194.29	73270.42	20070.10	3723.54	2254.00	1500.10	1100.12	1052.00	760.50	463.38	62.32	432.25	321.65	322.97	387.89	281.80	153.99	155.56	155.65	167.90	245.70	257.49	141.12	60.09	69.28
229			709404.25	1666912.25	1496327.12	917293.93	759133.93	197684.67	94357.50	34216.16	27162.39	43924.76	61658.60	31401.21	20259.25	33385.86	14455.76	12706.79	11762.13	9099.98	11107.82	11421.50	8642.56	7951.22	11759.20	14292.14	8628.49	3705.44	1959.48	778.56	754.74	1504.48	520.68	441.84	577.64	597.45	436.03	554.78	233.34	489.38	596.54	511.36	397.18	611.44	278.27	293.64	378.94	263.42	186.60
230			77128.16	130611.89	151687.84	699770.37	467226.93	80027.19	87059.33	70648.94	74082.98	53516.47	45019.70	39426.35	49126.38	61213.37	100874.84	74619.83	11381.70	57706.51	62143.24	35170.11	33095.27	34754.14	19270.91	7548.09	2189.83	1287.75	1082.11	741.46	650.23	846.82	475.88	466.38	552.49	601.28	457.94	356.97	402.34	175.79	142.80	117.10	151.49	153.59	247.31	189.90	90.61	109.62	53.66
231			1693655.62	10583589.00	10646710.00	1703304.87	166094.01	61751.73	41570.79	52748.96	42483.80	27916.60	45379.05	28411.86	21206.21	8209.89	12577.16	10580.04	13037.40	15755.84	16007.63	15829.32	13443.20	9436.71	9107.30	5935.28	4822.12	2209.92	900.57	2129.34	3719.28	3496.34	3820.69	2993.35	2761.86	3267.74	4854.20	4579.91	4685.45	5003.94	3809.15	1672.26	1005.98	1466.14	1062.67	957.04	1093.38	799.90	1029.79
232			57784.71	193999.50	166314.79	244377.03	36065.32	74369.81	47111.42	31284.88	55151.77	41085.14	35016.74	34939.06	59778.20	39099.14	28041.07	66281.78	67734.68	110062.03	64307.71	17267.65	7732.85	19450.90	18709.49	4069.87	1760.83	1239.71	1405.88	960.81	487.71	268.25	225.63	303.13	260.76	188.06	220.61	87.72	175.25	223.07	107.52	114.96	81.55	128.28	63.46	175.04	91.11	75.84	62.03
233			164887.54	4909731.50	4151251.50	972918.87	200169.98	85609.19	58537.00	33257.59	56427.44	46752.94	62204.40	25012.83	20630.74	20395.25	23206.07	27969.86	23456.65	17965.88	21740.97	20950.62	18258.37	22109.91	14602.89	6840.75	5437.17	2738.80	2813.35	1299.54	2320.62	408.23	783.38	1485.79	679.27	1139.82	585.39	750.70	566.36	734.74	397.94	425.16	866.88	1843.39	892.12	259.69	709.42	274.29	246.90
234			527346.25	841876.50	341383.87	187004.39	120282.32	74569.89	54464.51	74127.86	50638.21	30139.75	26732.13	22607.27	20066.74	26207.11	14612.61	19328.53	24391.47	21404.28	22744.31	19384.66	22330.55	21057.84	11814.31	4552.68	2623.01	1395.84	1169.02	537.73	816.04	562.23	374.32	236.34	187.45	360.88	274.65	367.20	543.39	274.29	198.92	101.74	283.77	365.32	116.55	125.45	263.46	280.89	202.72
235			687250.62	846131.00	193553.75	109549.55	31756.24	22794.20	57610.63	68085.04	65106.51	65428.76	41191.40	42308.14	47075.16	47107.35	39257.76	65784.98	53688.82	22858.00	36939.77	17650.10	12231.16	7672.69	2615.55	849.25	889.71	630.78	274.47	264.98	396.49	359.50	295.63	331.64	209.10	211.87	155.39	123.08	82.37	128.12	93.12	97.75	85.86	50.78	168.60	116.34	63.09	29.64	41.65
236			1947693.25	11381045.00	1498614.37	208804.68	110454.25	59913.50	32031.76	40292.58	40057.95	8775.86	26379.48	18962.11	21275.27	24549.23	11585.77	21319.00	9975.41	18627.73	22212.09	60026.62	33464.72	7693.50	5687.79	10063.83	6139.23	6091.44	3716.06	2169.93	3738.18	6763.83	3095.29	1796.73	5759.02	3620.81	2581.01	2562.92	3433.59	1331.15	1650.16	1720.89	1686.87	6092.60	6691.46	5531.80	1720.38	1754.57	1137.07
237			44565.44	356405.65	233073.01	92208.78	59722.92	45460.07	51484.37	87398.85	57363.65	49964.87	65742.60	35648.24	25176.73	26103.71	60598.61	74768.39	94103.28	58258.75	18653.18	22032.98	19444.04	32883.85	29395.92	16676.25	5904.59	4399.12	2992.87	1666.11	868.65	656.74	239.20	300.28	371.24	494.09	508.96	416.35	220.76	91.91	87.94	152.03	211.56	138.37	72.26	96.36	113.01	162.79	71.20
238			46195.26	2053171.50	717749.93	51357.91	58603.64	63276.52	42701.57	20960.59	18267.26	32099.36	47150.25	56250.85	69068.60	95834.40	63979.77	24437.66	9881.45	15505.58	15072.62	10159.41	12037.34	12519.86	4783.79	3017.66	2183.31	1482.87	1290.00	411.44	266.27	413.25	343.72	270.66	286.65	185.31	169.86	189.12	140.02	194.65	237.36	210.26	147.12	229.13	94.17	87.08	74.77	92.01	68.86
239			1670304.00	4881274.00	1521983.37	180714.65	142957.29	69684.81	40797.50	29717.87	33788.95	22237.32	25449.98	19035.99	14819.22	11593.97	10349.79	17368.43	11152.94	6245.13	14424.70	21168.75	27991.20	11281.41	13936.05	7224.91	4340.53	3487.34	1977.12	1643.99	1604.72	1581.38	1278.77	847.36	605.58	768.27	502.39	822.23	634.62	636.55	565.93	450.39	724.55	358.06	145.33	250.54	538.52	394.21	419.07
240			1018509.25	4080344.75	1822533.00	286869.50	54628.87	18659.64	20129.21	8772.57	17407.05	15213.38	11167.51	10536.46	10362.76	33416.94	45612.89	13380.79	19865.28	19741.69	12377.82	13782.88	18652.61	18848.41	19180.52	3652.56	1808.10	1424.74	1781.64	958.63	800.26	953.83	708.25	1154.60	356.39	818.14	1465.11	784.44	812.60	919.49	578.08	243.49	367.00	622.91	1085.93	577.24	348.62	379.29	412.37
241			624304.37	2515893.75	2076481.25	799594.43	241251.85	24401.26	18296.86	15141.40	37297.16	49043.65	40180.47	14729.74	25386.48	42174.06	51005.73	24662.35	67568.83	49942.65	52762.95	56881.66	24322.58	16243.88	10741.40	4853.16	2775.42	1585.76	1159.47	828.12	346.78	247.38	359.91	364.83	354.17	121.68	129.06	96.79	183.54	179.48	274.19	189.36	173.50	216.77	191.66	200.74	77.06	94.63	119.92
242			18459.96	1187510.00	886577.81	113929.70	118711.14	70608.11	32463.00	77535.38	33011.38	22133.62	43614.39	44044.61	25589.21	33678.60	26791.06	52191.26	99473.78	68063.48	59373.38	22524.32	22133.03	20907.04	7251.62	1733.58	483.58	542.54	652.38	581.07	400.25	311.75	144.03	204.52	144.88	221.99	204.18	177.69	129.88	108.12	96.04	149.10	147.48	117.97	135.89	73.10	83.25	91.73	84.74
243			756947.31	7097962.00	10297688.00	7947731.50	6692511.00	2735837.00	283938.34	12384.95	111014.31	31282.16	19632.44	20188.63	33348.82	40735.88	45452.37	29726.96	28319.17	11765.78	18282.34	19446.54	7222.79	5730.75	5203.00	4030.41	1621.68	1961.33	1630.73	1910.38	1096.49	931.97	3720.51	6788.32	1954.86	848.14	556.38	1808.33	4585.23	2608.41	1295.31	972.22	1992.66	3887.31	1480.11	980.75	484.80	399.58	642.93
244			34145.29	62786.74	80263.45	84511.46	24203.45	29457.97	38159.16	93572.28	129426.92	90470.98	117546.32	124745.11	70403.42	27953.41	15165.38	16543.28	11570.10	11432.83	26342.34	33550.76	17372.04	5433.13	3168.37	1879.89	657.55	402.44	243.14	122.82	148.02	268.38	203.49	227.59	230.18	140.74	86.19	83.36	163.87	100.06	82.01	118.84	115.65	114.75	91.45	69.56	112.12	97.09	110.38
245			68375.21	322284.50	138378.76	286681.37	72849.50	44482.49	36085.09	42889.04	36344.41	26039.29	17781.67	26301.27	32355.80	32268.84	33299.47	18134.08	16192.09	15620.02	14312.58	11753.86	9612.08	26991.05	14134.23	6407.61	2646.37	687.65	620.00	515.95	824.87	527.76	136.89	625.55	486.62	268.22	202.14	170.08	110.32	150.30	67.55	103.96	75.21	97.09	135.33	120.41	101.93	134.38	71.57
246			1540380.25	11746783.00	10695774.00	6351459.00	20840452.00	23336364.00	1745018.62	55788.91	19095.01	25247.07	14237.55	16397.73	70789.32	68334.29	54540.92	40815.30	56315.53	45669.07	37153.71	5765.09	7240.06	6740.71	9913.37	7714.76	6336.68	10145.29	8710.14	9053.68	5605.89	4138.06	3193.80	4610.31	6117.36	1384.69	3221.22	3384.37	5658.17	4941.94	5852.23	1346.80	1008.67	1154.07	2827.60	3068.81	2421.77	1818.58	894.30
247			383179.31	14939464.00	4384701.00	1245086.62	548399.87	109999.52	24780.22	23099.16	44102.76	62222.65	46116.70	61538.01	43595.29	60034.59	42448.36	23985.89	22073.30	36820.80	22123.89	16930.53	16858.99	8873.28	6179.34	2677.38	3626.30	3979.63	3931.58	3513.97	1425.31	1122.29	1634.13	925.40	666.40	591.45	881.18	389.51	438.23	749.44	587.65	326.29	1094.10	722.72	620.81	695.80	483.31	585.01	620.31
248			209568.53	2592399.50	1571204.37	374275.78	638565.62	114916.70	57576.16	31974.41	41829.46	35813.76	37371.89	47409.29	30318.38	46553.26	31959.28	24402.29	19536.42	10643.37	16014.26	12979.98	4488.05	4682.87	2601.24	1463.02	2308.18	859.42	414.42	1661.43	1710.62	418.95	332.15	846.25	732.34	445.91	304.17	326.23	206.30	217.94	187.58	295.81	262.34	194.24	247.34	212.05	151.07	144.61	123.41
249			24533.08	242242.18	628923.75	467260.78	67008.46	35691.08	62044.68	39992.37	34529.84	40410.28	40882.60	37110.34	58674.76	47846.29	28257.51	14521.57	15410.43	18186.42	22397.21	16858.84	17420.40	14706.92	5125.29	1461.57	865.46	867.39	445.23	799.00	509.69	431.88	208.93	535.59	273.81	75.94	36.56	111.45	207.95	173.14	88.56	92.58	127.53	218.13	215.22	133.64	176.55	147.15	184.41
250			30426.09	93402.68	1007647.18	844752.00	86646.03	35978.38	62791.18	136700.92	102053.64	52866.68	15802.92	24683.76	26539.69	13590.59	16605.69	26764.52	22025.81	8639.58	14447.20	20051.17	16767.31	6164.87	1275.66	892.75	927.36	794.78	446.00	551.65	499.52	394.79	258.12	307.78	274.26	62.74	107.42	148.35	125.55	125.49	238.70	250.24	272.10	167.23	492.84	242.98	188.98	104.69	216.86
251			124138.72	1398812.50	1471083.75	183728.29	64480.89	90752.49	15799.73	66317.71	43692.56	32815.41	50776.55	24755.15	24595.99	29607.93	40916.85	93775.71	60527.83	41532.99	42357.20	21332.81	26560.13	13170.83	2200.91	1714.53	1205.82	641.12	606.03	386.77	378.61	162.47	165.22	407.08	641.14	242.91	135.65	135.98	303.52	149.56	215.51	313.60	208.49	162.78	199.97	174.14	116.68	112.09	56.55
252			473832.18	1553120.75	523420.68	154457.57	206490.76	723821.31	204751.26	47446.04	71504.46	24262.12	41309.85	31487.78	46705.25	65769.87	36783.53	43565.56	48348.18	43201.07	24942.19	14759.29	7652.38	3162.98	1964.45	562.80	471.58	475.77	788.50	580.40	467.17	439.14	427.40	495.82	375.28	126.44	224.81	225.21	511.79	424.83	361.71	270.22	151.61	231.74	167.88	274.57	378.64	301.14	208.02
253			72669.67	1861303.62	1260875.12	271717.78	49684.36	28096.32	22964.05	75135.98	42297.68	49490.31	32079.04	27308.40	59666.53	52491.60	18552.35	12669.67	13209.99	14088.32	16452.86	5841.38	2158.12	1015.84	942.72	830.53	518.18	503.45	422.77	313.34	113.83	262.06	226.98	112.42	169.99	150.19	123.12	199.82	253.94	148.78	215.92	186.65	83.67	120.90	132.73	145.24	72.71	117.01	116.49
254			2184198.75	5374325.50	2797755.75	2288579.75	2042926.75	355886.37	59060.83	79148.19	24381.91	10131.05	22697.21	24888.11	18640.31	31275.80	29940.05	24064.53	17211.69	18083.51	10968.33	12777.04	6440.95	1266.95	2422.54	1107.84	2742.47	3429.91	1483.77	2060.73	1274.43	1520.53	1204.17	1363.83	4870.25	2290.57	891.19	1307.71	1076.45	1654.42	624.78	707.83	1127.94	196.37	228.17	289.06	534.14	367.47	1286.73
255			521719.40	1792593.87	982155.31	97536.37	32433.52	19020.95	23889.16	25350.47	11330.42	13606.69	58422.82	69912.16	42121.01	19470.09	14180.40	7349.54	18430.91	26151.59	11191.43	10392.98	3164.75	435.58	1099.75	749.27	379.41	477.05	471.08	233.64	181.51	218.82	226.97	337.53	232.18	161.51	115.99	105.10	154.67	85.95	41.53	158.43	146.07	88.86	159.30	149.98	111.61	73.77	137.14
256			446999.46	511242.31	757375.87	659421.43	313235.46	195151.04	90486.97	41919.29	74635.65	45405.08	20443.67	11709.38	11564.13	11266.38	10982.86	9599.31	9866.28	3940.78	7781.83	6687.60	2893.74	952.81	720.73	880.24	662.96	422.85	429.46	294.21	232.75	349.43	140.91	374.15	385.86	335.34	229.75	133.42	98.36	68.26	197.79	141.39	179.81	158.18	76.32	51.70	123.78	89.04	101.46
257			83821.90	273153.18	189704.18	252986.62	84505.61	32132.85	16929.83	12769.17	20010.03	30768.82	44013.87	61840.00	36530.67	43441.93	26176.44	52529.51	97142.32	74853.42	39409.88	27313.87	9025.34	2782.72	1521.55	940.35	746.60	303.54	476.49	291.63	183.28	266.52	176.44	288.97	173.20	236.18	141.29	115.88	258.88	214.34	131.14	198.38	136.34	55.84	82.92	103.01	139.74	108.14	79.82
258			150743.43	371913.62	150588.50	69439.69	24384.32	62484.01	15608.13	20752.48	33395.50	46675.38	24228.84	23311.54	33204.93	37366.99	37156.23	34864.42	21796.02	22558.39	15629.36	6425.51	2915.54	756.82	922.85	756.98	730.93	417.73	211.14	275.71	239.22	203.69	145.94	73.60	201.01	211.14	113.06	160.64	49.57	104.76	96.14	156.89	228.13	206.74	203.05	158.13	133.97	95.39	84.72
259			99628.39	743943.25	362571.75	320246.18	109253.44	33094.85	23993.52	13613.58	23419.06	50100.05	44115.03	25135.24	21610.27	27481.31	24169.88	14524.33	15578.52	12798.42	10148.55	4252.37	2432.08	1806.52	603.08	435.52	389.62	362.67	461.50	430.11	382.60	601.16	285.57	449.64	353.03	279.78	196.28	171.47	175.05	246.17	198.18	240.88	156.70	136.96	107.51	170.64	201.65	176.57	136.99
260			145760.78	366553.03	478335.50	284031.71	90686.32	34676.78	26773.67	19200.08	13405.83	15086.60	59503.45	143112.89	63611.67	38919.31	26704.57	17391.56	19298.80	16534.29	14923.02	4727.26	2294.62	1386.75	1094.29	599.27	365.71	365.59	376.70	378.36	285.71	117.95	158.92	91.52	151.02	180.37	186.65	119.49	79.72	67.86	59.75	74.78	78.25	79.43	86.55	101.44	211.15	194.54	102.62
261			612022.00	880450.68	356671.84	600927.12	122204.33	35620.30	50000.83	18565.56	16324.42	28378.54	19572.41	22137.37	16712.19	11616.82	17564.93	78731.64	23285.40	7318.65	9346.94	6622.49	6331.21	1929.76	2283.84	1351.32	486.51	504.78	310.40	513.03	455.40	281.10	416.48	268.63	250.72	283.56	164.70	206.24	476.05	276.76	198.96	152.58	165.00	99.43	77.41	72.22	97.54	108.08	74.93
262			1539182.00	5891890.50	1738091.00	628711.62	66059.03	47778.60	42960.41	32301.70	56433.83	46110.11	21933.41	24285.41	21277.65	11942.64	9259.14	11708.29	13614.28	25900.22	23671.80	8865.12	3047.68	908.78	2152.50	3203.82	1122.19	443.62	1191.00	3534.18	3198.43	1912.29	288.60	679.40	1375.21	2140.78	1088.68	244.85	149.37	422.61	475.22	1392.44	1098.52	266.26	243.74	336.47	634.53	398.31	850.56
263			183572.73	545894.12	241902.37	94501.96	57682.75	59591.94	35262.11	26300.33	39928.86	70542.29	50890.83	43303.55	12416.92	13726.67	10123.80	14013.73	10930.34	17528.89	23105.16	14972.67	1327.05	2233.98	1629.18	982.35	509.01	694.00	1218.66	594.11	497.31	201.27	283.03	389.64	441.43	398.65	311.10	279.50	209.42	399.45	565.66	409.34	324.22	150.73	155.00	253.03	98.12	202.91	211.72
264			170139.14	569188.93	671041.00	787291.93	200145.12	119302.03	50901.71	86609.12	79154.23	56994.82	119717.40	89436.18	14675.69	9690.16	10208.65	17998.18	10525.27	12590.17	9866.55	6867.59	6355.31	3422.48	1137.90	764.51	755.54	836.95	517.56	400.46	198.12	664.32	625.14	225.70	132.76	95.97	90.17	111.22	190.02	84.07	121.43	221.09	138.46	114.61	62.39	28.13	81.93	104.64	45.67
265			24442.33	105678.99	120519.21	42160.92	38472.77	40130.69	14689.27	39436.15	45758.80	12128.89	23653.17	53314.86	63876.99	53145.94	66788.49	58783.65	32743.68	22570.13	18939.74	22992.64	8837.59	3504.33	1969.79	865.59	415.83	422.09	532.26	709.73	285.17	261.82	144.14	135.30	171.91	123.25	84.91	122.18	85.33	66.35	92.35	62.46	91.34	77.95	74.30	55.95	96.07	84.69	60.94
266			140270.45	832765.68	581487.81	49566.83	77590.83	42089.46	74292.66	75596.73	36288.31	43701.92	27258.21	16642.24	13440.67	21725.16	9579.55	6434.63	14372.14	20419.83	18448.05	10549.64	8596.87	2842.10	1151.22	1972.33	1104.04	680.34	673.03	675.90	363.09	350.97	341.50	265.81	424.57	400.99	307.40	196.64	255.82	160.37	122.20	259.48	208.75	475.76	454.14	265.01	107.09	109.79	97.31
267			824066.43	2508225.00	714846.93	73743.89	78763.94	107604.28	85926.71	45822.87	28051.60	13400.82	12317.87	5384.03	4775.05	10875.13	11549.14	19169.86	30059.57	22127.43	18759.58	11247.54	6698.47	2100.25	5148.76	1856.69	1564.65	1914.25	3410.17	944.02	1101.80	2816.12	5076.30	2185.61	1876.57	2727.93	3203.58	7588.57	5844.71	903.68	324.39	371.75	718.14	3266.49	1917.00	2087.11	1611.50	268.62	1552.83
268			399287.81	1754422.25	1652381.25	205220.68	35149.73	74474.17	80566.73	30508.71	42722.71	35467.07	36433.29	12310.31	11854.20	11857.18	18260.63	18961.88	19552.48	15709.55	5800.36	2387.21	749.97	389.50	342.05	667.75	462.75	179.01	232.20	134.23	300.20	521.82	380.79	527.22	406.25	393.38	331.97	261.66	359.45	73.78	209.37	381.01	100.20	131.38	133.25	240.00	534.16	160.66	351.72
269			419615.90	731126.56	288373.03	189795.59	157896.90	64951.32	78191.80	50336.29	41337.22	24164.71	25449.05	31753.95	44641.72	21211.14	32538.86	19979.59	18001.95	20952.36	15751.36	3050.67	4188.60	1915.42	1319.93	1585.76	889.55	450.79	317.47	264.10	298.64	116.78	359.98	169.41	222.54	225.00	126.69	161.99	161.96	136.44	206.11	116.92	229.41	117.51	74.59	92.67	160.82	147.99	133.23
270			1412237.37	5097103.00	2485957.00	1013409.31	134271.76	79258.09	49465.13	36144.32	21958.05	35698.31	26252.25	9321.57	15196.60	14356.55	11174.14	12727.94	20805.13	20493.63	14643.44	4435.35	7833.53	2402.76	3362.50	15576.14	6579.06	3428.06	2273.77	2336.49	1668.54	2586.01	1757.20	2997.00	2802.60	1946.59	3361.92	3497.48	4828.72	4536.65	1283.95	372.34	978.96	1776.14	2647.80	1458.68	701.54	847.31	4568.89
271			397140.06	1450636.37	700802.87	105462.57	53972.72	55865.15	48442.37	67212.45	58226.62	51001.44	42568.17	36516.83	16745.53	21698.77	27520.44	14309.69	14097.43	14343.28	8532.99	3506.20	1468.13	689.62	240.54	408.00	279.72	544.60	342.74	331.48	648.55	275.89	420.72	328.81	149.63	166.73	176.37	169.01	260.14	89.06	178.86	259.06	128.81	186.40	217.55	99.58	129.43	152.04	88.62
272			51400.73	276036.12	206730.75	66275.35	27731.42	40443.19	20719.05	15832.00	17692.66	26014.81	34684.63	26877.33	29475.81	24140.89	26141.19	42357.96	38088.28	27574.66	15713.01	4920.99	4500.40	2269.60	1337.06	554.69	637.59	473.81	398.45	330.20	274.67	188.92	296.52	160.07	144.38	50.24	77.12	65.97	118.06	153.92	87.25	121.05	75.77	88.01	45.87	53.28	78.89	44.82	38.40
273			27174.34	109694.19	77169.35	71000.53	45684.39	48316.28	24596.64	27195.46	26488.96	27896.19	21328.23	27483.49	37142.22	45942.10	17753.17	21012.58	35256.41	28969.94	14111.93	3137.07	490.85	584.35	1350.26	1241.32	287.82	118.58	249.91	344.18	363.94	210.67	274.78	115.73	193.70	156.43	77.95	134.54	111.51	94.70	55.11	40.57	132.26	155.30	64.95	55.78	50.69	52.67	48.45
274			27470.08	234791.73	175329.06	114177.10	20625.10	27335.56	20865.92	12756.35	9352.91	11297.90	9057.06	16864.16	28616.98	26237.85	31320.77	14689.54	19110.79	10723.45	6396.44	4776.22	1642.52	367.48	622.35	527.45	393.83	319.60	141.03	292.63	109.53	176.55	162.78	130.96	212.38	199.65	58.49	156.56	79.34	73.79	189.50	83.42	121.73	239.07	211.34	74.56	103.89	161.08	99.54
275			228273.23	966691.37	1161823.37	2846121.25	2109435.75	1448082.12	194790.89	16739.88	24548.42	15215.76	32272.50	32735.88	11988.31	10384.59	19161.81	17741.73	17662.03	17108.95	6794.94	1984.51	1101.55	1468.87	1599.07	983.23	800.08	587.87	599.82	728.11	1556.36	1532.42	1397.48	1230.23	784.54	608.87	1321.53	1131.30	1640.96	762.44	390.75	287.96	427.33	510.13	494.07	273.79	204.63	315.97	303.03
276			1558116.25	5745593.00	1258610.87	138460.32	37642.71	17689.65	7783.24	16383.26	17457.91	12915.31	12545.08	6319.72	10030.59	13479.36	23009.40	12178.11	13458.34	20681.54	9491.55	3792.80	2011.89	1193.02	444.99	786.08	626.87	803.20	541.43	342.80	503.14	342.21	392.33	1103.61	611.12	328.73	541.98	701.45	757.90	420.01	417.79	374.89	310.35	385.70	292.89	385.00	425.02	403.35	368.19
277			4957688.00	9231747.00	1813569.50	98043.84	78571.18	32107.40	21509.75	23507.80	22515.49	19190.47	10826.93	6120.42	11698.64	11531.43	8004.38	7441.08	17520.02	13281.85	29319.52	22102.60	10550.77	5755.93	4638.30	2161.42	2490.53	1741.43	1982.68	1285.40	1290.21	920.33	1050.45	737.19	1031.51	1417.48	390.63	1091.76	1110.93	847.39	848.31	1130.92	1085.95	1146.00	600.58	338.99	404.66	724.38	945.26
278			130455.64	1152321.12	992506.81	307940.28	42454.91	40441.75	62139.85	28997.60	25388.31	15749.71	8833.54	5936.33	6324.69	7912.20	4325.66	5110.78	12247.29	8969.53	5932.59	1022.74	816.97	623.48	572.70	709.24	178.15	326.26	455.74	174.18	355.32	212.40	130.11	145.59	192.65	212.95	306.07	160.60	321.01	295.65	335.75	143.18	249.60	324.29	208.56	134.14	143.90	168.33	157.87
279			348505.06	2052846.62	4101122.75	717841.43	45340.90	49843.49	37252.76	30223.04	34042.67	18343.81	37294.66	30216.80	19960.29	34683.71	32644.51	18865.37	13105.98	4123.03	1484.25	1171.20	821.19	707.50	760.30	294.67	2183.29	1503.31	1361.33	655.37	1193.04	722.53	274.31	234.69	308.57	249.61	249.52	303.41	310.49	233.77	713.35	906.19	262.43	376.59	114.04	107.23	164.17	382.17	104.46
280			92008.77	1961133.62	781663.75	336396.96	457251.68	141565.10	47436.90	21092.08	32971.11	23692.86	19176.44	18353.82	21479.84	23842.38	19657.33	17603.26	38916.35	14788.49	3811.59	2577.13	1623.63	1278.56	517.68	510.59	278.00	467.83	256.02	504.55	644.67	778.63	418.59	199.44	203.62	115.14	365.26	155.55	388.10	168.78	92.12	121.40	183.50	198.02	111.08	83.84	152.09	314.41	201.21
281			1218765.37	2475392.75	3200223.75	2021740.87	293944.50	171812.01	127246.89	17226.49	12351.49	50504.23	65843.60	47384.70	15763.00	26326.14	11887.46	8957.47	11957.73	12142.26	6160.34	1623.85	2416.87	1590.11	739.81	1567.29	782.02	1097.10	636.54	436.26	1155.05	1131.81	614.42	464.64	538.46	562.85	1038.39	538.81	612.93	701.51	780.16	527.06	480.82	633.92	241.98	202.69	420.37	317.28	192.40
282			37080.59	157125.85	131965.65	44924.00	26300.22	42378.47	39571.69	55036.40	23662.67	19905.45	24898.50	24041.22	20687.20	21928.61	17903.39	15409.18	13902.10	8747.55	2392.89	1338.88	420.93	329.15	760.74	645.41	264.14	196.33	97.04	94.51	90.44	145.14	153.56	189.18	103.50	87.89	65.90	135.88	156.39	88.24	120.69	111.91	60.82	84.99	62.80	51.49	77.33	76.43	68.04
283			320609.03	1431980.50	220499.92	137878.09	32411.67	15633.78	16496.95	12688.98	23355.07	50714.09	57176.89	34956.32	16556.09	33588.54	25100.60	17007.51	13297.99	4935.68	1297.30	1113.41	1078.76	703.92	456.73	365.78	294.34	439.54	213.02	435.84	109.00	417.03	145.16	162.47	104.75	333.48	128.72	114.77	190.33	248.06	92.66	79.46	147.83	148.05	111.61	223.97	242.73	453.50	388.68
284			1112030.25	3059401.50	2049795.25	883920.25	217924.98	52026.05	40233.78	25329.58	17188.71	21124.23	24977.14	15781.80	15763.70	11456.83	19292.53	28778.47	20456.58	9290.77	2520.40	1446.28	1211.46	548.62	733.69	1441.76	1381.53	1152.64	945.08	738.23	317.04	227.99	525.27	615.13	440.04	442.24	323.69	280.98	434.04	447.43	705.66	290.21	276.03	246.84	221.24	270.30	250.09	135.35	102.61
285			1355849.50	7521494.50	2719053.50	181328.50	51859.12	47670.26	31805.93	26417.37	41282.38	48177.55	27017.01	18281.50	21767.79	9727.94	15333.66	19310.72	20600.06	10974.20	2871.60	1760.15	2203.05	2199.30	1473.59	495.48	847.92	686.25	510.17	252.43	465.47	625.42	441.78	499.02	580.88	902.58	441.14	387.71	498.99	269.18	636.80	715.63	360.83	513.66	683.95	374.04	399.38	197.80	190.55
286			221228.09	506806.87	275583.37	28255.58	37339.16	26842.57	18320.14	14736.90	40878.77	60529.57	33694.24	24638.77	23533.81	16582.87	15899.06	9070.11	8486.00	2484.50	709.78	615.32	552.75	572.51	499.77	396.61	286.28	240.29	337.27	130.80	153.14	375.22	220.85	223.26	166.14	99.50	194.09	153.72	115.98	129.44	170.38	160.22	124.63	72.56	240.51	56.80	85.76	202.82	103.56
287			201949.12	652216.37	211039.10	56289.85	26561.25	46686.49	41758.06	35225.86	69911.60	38555.14	31235.13	18083.48	14056.91	28625.24	19839.45	10871.49	6713.97	1831.27	830.72	805.11	360.12	163.67	244.04	271.63	181.36	188.58	187.22	180.14	118.40	85.69	80.78	99.38	41.62	83.40	104.47	86.83	71.12	134.85	95.61	122.59	69.59	42.76	47.69	35.42	84.06	79.84	55.41
288			404599.56	5017172.50	15161666.00	2516772.00	36445.89	24259.64	20118.48	35957.96	30846.21	36478.53	52795.16	40133.67	21911.82	18292.89	20988.09	21531.27	9617.39	8578.18	5372.24	3740.08	1381.48	1626.74	999.26	829.00	2274.63	3353.69	2405.98	6501.96	9063.02	4128.91	983.15	1015.09	3177.90	2755.80	747.10	235.20	608.48	1313.92	449.63	1793.83	651.12	416.98	686.11	2214.93	621.91	212.49	756.51
289			66537.75	646107.12	247795.15	53505.12	38546.55	28670.09	16138.98	6097.83	11546.71	14998.12	5237.32	5787.94	10850.35	20181.07	32156.40	19749.09	16245.37	13251.24	5685.29	1302.79	1281.30	761.96	575.64	1070.24	810.58	1596.82	841.79	549.16	299.48	592.15	422.75	662.36	148.57	179.26	607.68	219.27	341.66	119.61	109.19	342.50	212.28	265.55	765.31	849.69	331.27	324.26	578.14
290			104838.93	989102.06	333422.87	84552.98	42575.03	38863.77	27537.39	17103.80	37912.93	34960.19	24180.56	39909.48	13285.36	28193.89	30385.33	19182.49	11234.44	5460.94	1112.50	721.30	238.92	720.70	766.42	553.30	458.02	426.03	408.23	198.65	251.81	283.83	280.02	217.86	617.92	651.48	435.78	105.22	104.89	142.23	134.81	151.37	124.99	121.36	102.92	236.06	170.70	165.46	106.17
291			382258.28	1779108.62	1119076.87	715948.50	55944.78	65428.47	68339.04	38644.81	23250.00	23352.56	24782.36	22850.96	6169.34	7967.76	7251.07	5573.26	2590.84	1519.02	1067.25	615.80	653.53	900.64	492.51	285.55	333.67	259.96	136.20	270.96	173.75	195.28	182.76	227.81	169.40	124.51	134.25	179.73	257.64	289.88	204.46	122.75	51.84	110.63	105.06	55.27	100.00	97.10	86.98
292			440362.87	1955186.00	23558558.00	27095598.00	1296365.50	54623.81	23674.50	43859.23	35101.91	32102.24	18758.67	10613.83	11416.73	20867.28	18220.32	12092.34	4813.46	3683.56	1588.61	3458.87	2926.10	3573.78	1764.33	3378.69	741.35	2616.00	1704.34	805.26	683.67	3397.52	1055.35	631.79	1613.76	443.71	608.27	182.42	2606.78	1312.71	900.16	242.38	1425.78	1141.98	2059.67	734.55	642.74	192.91	1119.71
293			370152.78	889856.56	315138.87	199336.07	92418.11	44456.17	9089.39	16392.62	15046.44	9594.99	16005.92	12450.98	4986.82	8714.09	14960.91	6994.54	1469.28	2483.34	644.85	352.94	638.82	386.75	549.63	519.57	453.82	349.53	260.36	399.16	826.40	523.27	122.56	104.22	118.24	140.83	97.02	151.33	97.06	148.51	180.48	82.24	98.20	150.53	51.85	62.54	99.18	117.80	70.00
294			407095.00	1486468.00	421677.81	175951.00	140270.75	61994.14	30445.05	13514.25	12819.40	5896.62	6010.98	8631.56	8958.63	10846.44	10499.47	9689.47	6915.72	5420.89	1850.87	639.42	664.33	623.17	471.23	128.04	483.30	238.40	124.50	135.74	106.73	112.51	74.15	192.18	148.11	198.20	294.74	55.00	77.00	59.35	126.60	136.83	88.65	90.82	54.80	58.69	30.76	59.06	64.12
295			584764.50	3015665.25	188902.34	55581.95	74196.32	27162.98	26973.93	38531.63	10312.65	44875.85	35630.08	19586.77	27762.98	18771.66	14984.24	10516.56	4641.22	1466.84	1022.21	871.51	267.82	354.71	1524.35	752.01	330.94	285.56	335.24	455.98	269.22	323.94	230.42	275.83	370.16	225.57	322.94	258.57	246.16	254.91	152.48	247.88	241.07	250.52	152.25	176.56	227.86	276.53	190.67
296			250491.37	380585.46	833367.87	570390.06	226427.25	46924.19	16637.00	33294.25	21694.75	21109.37	44496.44	40161.05	38143.69	36795.06	22637.84	19838.62	16600.07	7246.02	3000.35	791.63	529.65	1062.98	777.45	618.58	397.42	228.30	150.37	503.98	257.76	655.54	288.80	165.55	253.93	306.20	280.83	160.44	257.27	195.03	189.06	216.30	102.13	93.56	119.50	229.83	450.43	382.23	110.30
297			3895283.50	17015836.00	14031103.00	497962.09	88588.85	75789.50	41244.84	28281.76	28357.21	29264.27	33505.06	9268.51	11100.20	10004.96	13817.52	9427.82	5641.74	4240.08	6079.67	3731.85	5254.38	5543.66	3105.95	3557.89	6242.47	2073.32	8524.39	3974.26	6758.93	5325.71	11011.36	1293.51	3098.99	1799.81	1831.98	1237.45	2370.21	5290.97	6050.82	1185.92	3358.25	1858.94	399.82	760.92	882.79	1362.69	1134.67
298			208751.34	592507.75	90571.53	113415.60	95352.59	23561.69	25092.37	27945.02	13216.79	20132.11	37922.39	31395.58	24538.64	20028.58	10795.50	9581.72	2872.50	834.66	674.25	1073.91	1040.94	1003.14	612.73	699.54	419.19	375.53	392.68	149.59	166.84	189.41	270.38	302.87	376.38	423.04	261.73	219.48	194.71	160.89	232.78	220.11	133.53	345.86	320.45	142.62	161.03	203.52	156.80
299			167344.29	897022.12	643652.31	356310.43	32547.26	12875.01	24937.94	37011.73	58144.19	29565.53	12623.71	13046.89	10725.22	5452.86	18716.57	14992.77	7159.73	3252.41	1181.53	588.31	265.23	382.43	221.29	312.52	494.49	319.80	733.84	409.11	236.17	246.26	233.25	180.60	90.73	138.78	289.31	143.72	109.58	74.80	96.76	81.77	121.69	335.11	436.73	225.24	106.00	200.42	181.75
300			408204.81	712726.81	1110973.00	337889.56	130766.87	30846.72	14180.23	28934.68	22608.26	9377.95	8697.58	6378.04	12298.78	18892.24	11420.03	1906.56	674.71	406.67	568.79	559.01	455.03	411.29	379.59	337.80	218.54	211.40	235.46	251.90	168.61	81.89	124.88	121.12	162.72	73.32	107.10	216.57	282.59	199.88	116.23	184.54	113.51	87.25	168.35	95.74	116.90	150.32	102.98
301			127387.86	508120.15	148083.35	71391.67	72727.10	26230.15	15558.47	12982.00	15241.43	15586.65	6174.31	4481.41	2262.67	5040.69	9649.56	11889.62	2414.03	1804.29	2044.47	2212.45	2171.21	1437.07	589.80	1197.73	1796.55	1190.27	1190.00	1706.63	935.07	753.35	294.54	574.63	766.25	442.42	324.91	387.63	436.51	438.53	355.58	459.88	615.60	520.85	340.18	691.68	936.13	610.64	278.95
302			3799962.25	9443421.00	582716.06	81140.27	93804.50	46442.96	17416.44	11869.93	13871.08	15369.00	29759.27	26397.80	31271.34	19781.21	10747.31	6969.80	2073.47	1237.24	865.57	875.10	3305.25	1038.16	2214.71	1232.38	687.93	330.85	1111.76	474.95	1757.87	2680.67	1287.43	512.72	350.04	962.47	1929.92	584.38	1518.84	795.44	815.23	583.90	314.31	195.32	296.66	224.00	185.03	258.40	286.52
303			163136.48	3185959.25	619944.00	124271.15	42783.78	27558.11	9744.51	17472.21	26628.50	34064.54	44587.43	29676.69	11557.11	8559.05	5979.96	6786.31	3510.13	805.54	1374.23	635.07	834.81	1365.07	972.06	1021.52	536.90	535.40	341.00	239.51	362.31	1675.06	1032.51	952.34	279.15	334.01	376.61	876.16	671.05	853.50	331.57	337.16	556.03	494.41	373.03	141.70	398.19	347.47	233.53
304			23764.73	151758.25	63189.48	23867.10	19645.97	10345.90	6582.99	13678.30	10374.99	19626.58	10334.37	24106.22	18881.21	25638.70	31291.76	12725.03	17673.75	4217.75	668.46	399.24	498.85	320.00	423.65	363.67	197.16	234.52	195.52	169.61	132.02	223.39	131.80	101.06	135.20	137.57	126.29	58.28	44.61	64.00	155.33	82.82	50.68	37.27	53.57	72.13	44.92	79.86	67.83
305			125992.51	2628529.75	1358660.62	347607.43	39735.85	19616.82	12715.72	25512.81	21128.30	14559.82	29090.10	26182.19	27406.35	10986.52	19972.30	7833.39	2657.19	1252.05	1546.69	889.32	896.61	1007.20	672.98	588.77	984.97	254.43	488.88	417.61	426.79	710.20	803.48	444.93	400.36	597.31	389.78	271.35	204.08	226.94	267.16	418.78	386.02	333.69	553.87	81.75	77.83	116.13	133.46
306			2395445.00	6443479.50	1057551.50	46509.95	17007.22	14930.60	8987.76	13976.19	7534.55	7576.38	6356.11	4195.09	7591.41	8730.44	4697.85	4662.89	3386.73	3683.30	2567.52	1876.70	1076.60	770.03	442.84	434.82	887.48	546.40	859.68	500.81	1065.22	1205.75	813.14	816.15	465.06	620.15	469.53	228.76	390.77	959.12	601.99	439.87	379.57	275.15	408.12	641.94	878.99	418.02	269.06
307			494896.03	1381857.87	1168000.62	162538.31	59749.68	41297.96	29085.81	12949.82	15073.47	16228.53	10189.11	10978.24	15494.74	11384.92	7483.67	2164.68	1566.67	1131.25	916.74	535.32	640.44	259.76	284.12	691.92	370.26	266.91	296.61	345.64	342.32	612.85	348.98	222.32	262.39	341.20	179.51	284.73	142.96	274.87	158.54	189.13	202.14	266.90	271.54	89.65	164.25	126.38	159.65
308			38952.99	167493.37	102791.10	75650.24	82903.42	73643.53	55500.02	41695.76	22337.63	17353.25	5258.40	4198.90	2188.49	4529.61	13191.19	5049.65	1740.44	991.08	475.26	403.72	494.50	685.90	756.06	333.89	274.03	240.88	144.54	193.30	240.49	158.87	95.55	158.98	73.86	94.29	93.86	97.62	103.09	133.93	72.82	97.33	78.08	56.30	93.58	75.13	123.52	90.15	66.59
309			190682.60	626204.87	160595.26	70578.57	48580.09	24523.71	29063.42	40027.48	23114.90	35535.51	47929.37	23581.01	19396.26	12439.21	9373.48	2629.96	1122.11	418.92	268.74	221.06	686.36	825.65	459.00	301.97	579.98	355.58	342.17	192.16	122.80	155.19	83.51	153.02	224.01	254.17	191.35	78.20	94.63	121.47	227.31	188.92	127.37	116.97	86.44	56.79	79.79	212.55	212.59
310			51259.39	260724.70	108027.34	14144.95	25988.18	31386.82	14396.23	12911.91	26645.05	28078.00	45752.17	44433.88	28317.00	7901.64	7658.01	7467.23	2641.49	957.05	359.71	615.93	796.59	207.95	360.13	426.68	367.09	213.77	133.27	199.83	158.08	61.89	69.71	73.26	61.13	58.13	65.20	111.94	91.30	61.47	69.07	30.85	65.08	55.20	66.14	97.34	87.62	66.49	43.74
311			405405.71	1575617.12	2070356.25	182942.81	32387.30	21249.97	17991.58	8589.14	11515.78	14692.23	11750.55	13232.22	8948.91	5983.54	3462.39	2643.67	1169.77	735.78	1026.86	330.82	616.18	619.21	1217.67	1806.95	1042.89	2004.61	1824.07	583.94	1824.82	996.87	954.75	1065.13	439.07	623.41	266.98	762.70	312.63	652.30	412.18	363.58	361.37	418.12	119.69	174.26	303.79	265.47	397.91
312			43037.48	137102.39	35278.93	28132.52	38288.67	27705.78	42333.07	19107.68	12515.12	27165.25	39747.61	40465.76	44148.51	35425.73	15047.68	2271.78	765.83	1327.79	783.94	350.18	485.36	268.89	247.62	277.27	113.14	219.76	507.82	316.16	76.53	138.09	179.54	178.68	92.27	88.82	56.57	81.56	146.77	101.49	103.33	75.93	81.25	72.41	54.77	36.56	50.59	42.62	48.11
313			108936.87	545488.43	109609.66	51664.48	38918.00	30385.79	30752.59	34598.58	22123.91	35252.30	39450.84	24332.55	23623.86	16517.93	9111.71	7973.16	2094.96	997.04	1044.18	416.24	165.09	316.09	425.84	252.97	329.21	239.24	149.84	155.84	112.32	152.73	166.51	171.25	165.41	155.84	73.47	102.07	76.46	112.14	88.95	106.78	199.80	203.18	173.31	151.84	258.86	175.65	80.36
314			649870.12	3614494.25	448731.15	103193.63	67991.97	35853.87	35067.87	17342.11	17039.58	11671.31	15343.69	24277.23	31547.84	20921.26	9575.01	3085.63	679.97	1416.10	1534.44	1784.86	922.71	581.96	772.45	520.40	1036.31	455.65	294.48	653.72	662.64	582.01	758.76	851.51	986.37	358.81	117.56	222.38	602.23	239.11	131.54	193.43	272.45	425.82	985.97	2439.78	2071.35	1357.54	909.85
315			2779667.75	5386444.50	618129.62	32608.68	31733.22	16864.55	17951.44	12074.97	17052.63	12578.19	13359.37	10674.56	8799.38	7007.61	4154.07	3844.48	6353.04	6446.70	2764.08	1882.98	2782.08	4141.93	2469.95	1822.93	3090.60	3472.92	1833.18	1613.06	2316.22	1630.54	974.41	3238.87	2160.13	3113.26	1694.90	931.84	1178.20	3201.35	3054.03	1889.58	3279.66	1539.86	1036.38	1528.95	1979.81	935.83	1251.20
316			3951607.00	7140533.00	1852938.75	120773.73	26732.42	31087.10	25308.92	26054.81	17394.32	10186.25	8810.78	13515.94	13145.17	12221.27	8623.47	3818.78	3638.54	1020.96	851.36	504.86	607.18	483.96	608.80	749.36	491.44	801.00	719.96	193.88	226.63	203.67	396.18	299.84	425.70	198.83	184.26	246.33	386.72	307.33	273.46	88.98	210.36	406.57	250.79	141.21	411.41	223.66	155.88
317			127650.27	1442395.00	1296907.12	965250.87	319728.93	59887.07	31545.86	38423.02	34796.63	34374.12	18974.55	14960.88	15786.31	17580.73	8993.77	3617.44	1770.81	1828.93	1040.95	804.91	585.35	679.30	390.15	339.89	743.27	1047.11	891.84	580.90	538.39	725.18	340.03	399.07	267.89	371.85	430.37	402.52	163.14	184.97	290.58	146.77	175.86	171.12	154.88	190.23	129.32	276.74	228.78
318			118598.67	338478.21	288251.96	183898.15	101171.50	48613.37	19490.18	11232.94	22251.83	19999.38	8284.40	6885.04	16467.86	14339.55	16200.44	5082.00	3275.60	936.46	661.01	275.74	486.43	887.39	1230.95	595.70	310.22	393.25	269.47	144.77	126.01	96.48	137.29	115.90	111.75	186.89	157.04	83.35	175.25	217.43	147.14	77.45	76.67	136.90	103.46	83.59	79.22	83.27	94.73
319			5641523.00	9058593.00	2120847.75	198532.65	107087.17	62554.34	62028.28	16292.83	16753.68	23955.57	30276.23	24790.48	29266.41	27266.25	23732.36	11587.89	3162.90	4317.72	1405.77	1143.97	1254.16	1629.30	1086.98	1344.45	5879.95	4171.19	1969.58	547.36	356.64	1565.52	1873.91	334.55	600.61	1259.05	1144.58	555.79	1205.46	1609.65	1855.46	1637.34	766.84	282.86	311.86	794.99	1288.05	833.29	319.02
320			247611.62	2265951.25	727116.75	438103.18	60012.94	41290.17	28950.60	8248.45	11833.12	9175.17	7611.86	6121.05	6901.08	11697.01	9883.38	3884.15	1716.38	936.96	1865.15	1062.15	844.98	988.93	671.95	370.83	1203.56	1429.77	519.74	411.31	632.29	408.56	610.67	351.45	334.79	475.99	386.67	378.13	382.78	310.65	292.95	293.62	385.31	252.23	231.23	373.01	372.97	380.37	332.98
321			735705.12	2827975.75	1300076.87	59651.69	28537.92	62443.95	45303.46	121397.58	25601.37	5116.56	4689.54	8814.00	8835.38	9628.40	4007.15	2066.65	1556.34	1272.85	1347.66	2512.78	2662.30	3458.03	1913.43	1730.01	1365.66	2751.88	3621.58	4562.99	2046.86	386.38	734.53	1333.94	1637.98	1061.84	494.72	266.14	584.16	860.94	1976.58	990.49	1247.83	1044.13	271.77	482.58	522.70	431.85	647.41
322			105828.98	988793.87	71746.47	29839.44	14369.39	19501.21	18816.18	23180.58	20549.49	12865.50	12287.64	11110.24	9155.46	18927.39	7467.91	2239.84	1448.38	1026.40	463.67	609.28	231.62	399.81	736.45	951.24	418.02	375.69	711.13	339.38	447.80	274.88	157.13	125.49	331.93	713.20	201.45	126.53	420.57	414.94	162.32	175.63	169.25	229.28	241.57	124.47	151.84	277.03	245.34
323			852997.12	2125808.50	342648.87	41710.53	14207.94	30271.68	34940.93	41423.50	52308.37	26968.30	21498.72	17246.59	20594.78	13005.57	5036.75	1688.45	1007.57	591.29	742.85	270.56	967.64	264.67	483.94	488.76	868.24	516.19	308.52	312.89	305.92	249.18	343.55	412.57	1111.85	456.16	290.75	201.71	622.04	371.81	455.94	90.80	207.92	172.96	122.60	814.50	924.90	377.83	146.76
324			1239408.62	6870693.00	2589049.00	758951.06	97645.68	26831.49	10480.93	8906.38	9194.88	14631.05	8749.12	14334.37	9411.16	15304.69	6990.37	2438.61	2407.17	5354.45	2338.83	866.29	562.14	2444.04	2307.90	1116.54	2040.38	244.72	443.26	431.77	1406.63	1105.37	729.62	653.08	1203.64	571.99	1061.19	777.11	1815.60	721.72	265.67	721.82	509.80	464.60	567.01	376.26	1406.79	1592.63	1125.40
325			197585.20	1688169.75	184602.10	53670.86	64620.67	52930.08	29231.28	12595.55	6716.99	4466.27	4112.75	6759.28	8261.31	6614.71	4129.14	1096.75	1520.78	1243.73	598.90	730.02	887.96	976.11	2946.15	1025.19	821.23	615.32	438.43	624.45	445.07	631.99	480.81	712.43	387.57	348.35	223.57	229.80	124.44	119.29	131.09	262.75	199.03	205.72	166.17	174.10	175.62	239.19	209.81
326			427918.75	3139079.75	518508.12	86962.11	49123.03	40415.89	40087.22	32123.98	23989.42	32038.29	39665.21	18709.88	14850.47	13410.26	7732.03	4800.90	3243.04	2822.14	2704.55	2396.00	1668.81	1399.14	1169.04	820.28	622.46	518.37	577.83	1102.85	755.83	610.78	371.71	761.65	1022.10	452.73	230.70	217.94	505.59	884.37	411.06	197.18	167.37	691.35	609.19	428.62	276.93	297.23	213.30
327			210497.20	4021465.00	513004.43	42527.69	18126.50	30700.75	31678.09	23502.90	26589.92	21220.10	6970.05	11517.46	13622.64	10779.55	4160.69	2265.91	1660.99	855.13	583.47	822.89	738.46	320.14	444.35	156.00	399.03	390.06	163.40	242.84	252.20	165.09	129.44	247.78	97.98	156.19	159.25	159.94	147.51	201.90	137.99	280.94	155.74	173.81	286.47	160.30	306.65	607.73	203.92
328			28480.02	60578.60	41038.74	47925.93	41415.31	22139.17	37407.93	35551.78	26341.62	19495.76	27089.09	23134.79	19480.12	14201.51	6924.71	1354.67	500.02	399.82	257.98	149.06	321.53	816.62	1356.62	873.07	356.59	113.57	94.82	99.27	86.53	87.85	131.64	128.38	136.47	87.61	111.43	113.66	162.95	67.78	67.09	29.60	65.27	82.63	107.15	73.02	48.29	18.29	38.97
329			451854.03	829383.37	262444.21	42367.09	23470.41	44648.08	19612.93	13082.24	35556.11	35706.60	25941.46	16451.09	18313.73	7275.48	6601.67	3117.68	853.19	529.18	328.27	302.28	290.26	387.52	224.87	295.05	260.14	185.31	182.27	120.14	95.94	75.99	77.56	145.67	116.16	87.30	95.54	67.70	61.44	109.29	76.76	92.81	133.17	114.21	113.86	77.07	76.92	81.80	47.54
330			363875.06	1598811.37	253549.42	53735.06	43832.37	47150.64	39483.35	25346.91	17850.23	19430.73	20347.07	11281.80	4855.47	22646.87	8840.77	1867.80	1252.90	787.16	1141.66	1146.88	1699.59	1030.82	1085.29	362.79	409.25	198.69	423.62	423.42	202.55	275.13	309.71	373.46	248.20	303.19	839.86	970.29	725.02	630.62	472.78	252.11	231.82	284.55	440.82	516.20	278.64	129.24	179.35
331			50093.15	500369.25	234251.15	96243.24	23658.03	36076.58	49521.75	31904.82	47454.70	46913.83	17904.70	11582.83	8046.82	8474.52	2418.10	1296.27	766.89	442.94	419.95	534.79	384.27	521.56	1292.12	461.91	327.87	139.91	111.72	109.28	142.38	88.51	151.43	118.59	77.11	78.77	96.95	163.49	181.26	91.98	124.64	55.81	82.28	121.49	94.26	55.45	102.49	64.24	58.97
332			418110.43	1089186.75	534782.56	70446.38	34143.41	40225.30	25760.12	19610.04	19854.54	12351.06	7029.45	8802.14	8773.08	14693.24	17649.46	2353.28	3031.24	1390.33	961.65	859.78	1024.85	879.65	883.89	458.48	233.71	386.53	506.14	264.79	525.54	351.48	369.66	550.86	539.31	313.71	389.48	628.05	290.46	348.02	251.32	103.79	162.01	166.57	82.72	74.30	75.31	115.59	106.39
333			303779.21	836350.62	540402.00	185416.65	76839.45	26026.38	14763.35	16974.21	6490.65	14760.93	14153.87	6470.41	11532.11	8971.55	3247.13	1633.07	815.47	780.74	688.74	760.84	422.56	832.09	744.02	245.52	366.73	424.09	512.31	288.36	268.51	201.73	219.03	353.95	171.16	332.74	337.11	177.65	172.05	158.62	213.32	222.73	131.50	195.18	79.71	138.82	202.91	90.50	127.45
334			7548500.00	11180735.00	1779771.75	43663.26	18612.34	11907.20	13929.66	16870.88	8773.42	10780.03	20980.34	27358.95	8248.85	3018.45	1783.89	2045.87	2216.26	1564.45	1754.69	2645.66	1691.54	1511.70	1595.75	1977.84	1608.15	1537.08	1475.32	1416.90	1610.45	803.62	413.49	338.39	388.38	414.04	716.76	498.28	390.42	372.25	672.80	424.63	336.96	413.84	528.12	576.55	584.46	843.47	604.41
335			5300859.50	10253750.00	1536553.50	34722.30	51111.74	23156.32	10857.27	14381.16	26544.42	17001.32	7397.97	8458.82	11035.93	7559.29	8736.62	2180.69	1481.30	2038.13	1779.31	1610.61	1433.00	2739.14	4627.92	1874.73	1912.51	750.97	1661.66	1251.18	654.06	1134.02	2274.42	797.73	1343.19	880.70	1270.72	580.50	298.06	639.28	970.91	670.49	1297.96	858.89	1221.10	696.17	754.24	676.49	664.57
336			1379209.62	2068297.37	829311.06	69228.26	25929.66	33193.34	36407.67	28477.65	39496.05	26368.45	3659.00	10300.46	14995.35	6205.97	1691.33	1292.54	827.63	1041.17	565.49	629.04	442.22	179.28	124.41	708.08	659.78	356.73	602.90	438.18	377.27	269.59	419.94	112.99	256.25	557.47	132.13	249.78	252.82	628.48	452.33	287.06	722.19	188.81	427.15	154.12	303.40	427.17	109.99
337			1516556.75	10924802.00	1840010.37	160151.23	53282.81	62240.36	20760.41	19256.49	9649.66	4883.44	7927.20	7639.61	13024.20	12881.13	6268.13	4149.64	6418.49	3462.77	3964.17	1578.34	2280.67	3825.62	3333.40	3241.95	2202.35	1910.52	2149.11	2965.53	3826.54	2497.41	2584.87	2043.78	2929.95	1860.28	1688.08	1536.28	1320.56	952.54	873.34	1435.44	1089.22	2222.22	1805.79	1061.69	795.58	481.84	852.45
338			88189.52	292046.90	140298.31	112901.87	72807.80	37231.05	42680.48	12145.52	4231.43	9929.35	12105.12	21290.24	14105.97	4278.51	2042.77	1722.71	710.14	465.18	464.42	721.04	496.74	954.03	1680.07	658.16	402.98	231.15	216.49	261.77	221.91	170.82	220.71	310.41	221.97	82.13	243.80	337.72	277.68	100.06	101.21	167.84	165.93	116.02	67.13	82.83	52.53	149.76	209.43
339			1123806.50	3171647.25	2472416.00	350101.37	43752.09	23944.77	16445.27	15253.99	11679.62	7428.93	11350.17	29789.63	26683.60	7639.12	2924.18	1949.44	1492.19	1587.82	599.25	855.23	312.60	602.92	726.61	557.02	752.92	630.42	528.94	946.79	1189.54	1312.75	722.41	285.63	420.95	611.65	347.16	226.91	397.96	379.65	212.59	298.85	116.77	238.20	235.92	207.74	208.89	203.20	202.51
340			758568.62	1386769.12	476626.15	41748.36	23861.42	25906.29	19941.66	27468.75	15287.28	9995.07	8261.83	5440.26	4509.32	2951.73	1439.39	486.28	372.66	602.44	245.75	180.47	362.62	405.13	281.76	257.00	122.43	221.08	114.30	102.04	150.65	120.26	53.24	101.85	228.57	125.60	233.24	69.56	158.28	87.89	145.23	115.39	141.82	120.49	110.17	84.29	89.19	67.16	181.18
341			954981.12	4498691.50	1229034.87	92713.57	38931.26	21341.94	21554.48	13234.30	8520.05	10281.45	7589.87	15851.04	11764.86	5787.16	2141.53	2582.44	3361.75	1873.55	1138.13	1576.45	586.59	914.12	729.76	649.96	712.81	528.83	465.91	545.95	543.71	224.42	183.91	103.92	294.72	346.66	402.93	253.99	206.68	174.75	183.72	317.62	273.97	342.99	249.93	228.01	162.81	258.15	190.05
342			3678070.25	6946664.00	1180314.75	19172.71	33415.09	28510.28	14086.54	9822.53	10588.49	13142.65	7718.62	6804.74	7490.79	2956.06	2759.00	3064.07	4968.70	5200.83	4847.28	3630.39	3358.35	2292.42	1726.57	3704.08	2925.11	2375.15	1317.32	1036.56	1570.17	882.08	1416.16	2137.17	2589.20	1685.95	1221.61	1454.46	1798.88	1138.79	960.33	991.63	1715.25	1453.15	1112.56	1764.87	1406.84	1294.95	1095.42
343			41967.10	359573.06	117233.72	51860.35	60496.28	28652.90	6626.28	9693.98	19367.60	12535.50	3769.55	9258.07	15054.30	8896.15	1646.83	417.75	927.93	586.72	609.35	545.77	390.26	385.77	445.22	314.09	287.91	327.97	223.88	311.64	289.65	435.80	479.93	481.15	296.39	184.17	255.08	148.68	64.96	78.60	89.46	80.06	107.69	126.50	104.87	126.01	121.97	92.09	113.94
344			239298.96	1439905.00	300266.37	88035.31	48135.84	61644.62	19320.15	15634.31	13067.08	13114.35	7675.74	16654.44	10100.67	4351.53	3623.37	885.15	1576.27	490.34	339.59	581.89	550.71	574.99	411.79	608.68	247.22	600.23	374.74	147.68	250.00	265.69	478.26	619.82	299.29	460.85	329.69	405.22	504.59	380.99	204.13	317.60	309.45	63.11	93.32	137.22	229.09	211.96	93.32
345			1277119.75	8996130.00	1318809.25	44133.67	23288.38	13380.92	17898.34	13440.76	15401.35	24114.02	10880.45	9006.48	9493.58	8084.55	2366.44	2882.45	1496.45	1006.86	3098.45	1502.26	909.49	744.40	699.59	1152.99	830.03	696.93	1639.03	1024.43	1124.36	1302.37	1323.88	716.06	947.97	765.36	430.02	426.27	351.62	848.51	1250.30	708.46	248.98	293.38	339.25	264.20	556.43	244.66	483.70
346			65647.39	150445.68	49775.92	30603.49	49263.05	39488.94	29205.22	12565.05	12723.92	20238.91	16966.35	11654.07	17302.77	7481.51	2864.04	1302.85	1099.13	871.52	635.17	426.53	205.19	337.64	482.51	235.81	227.39	120.41	132.43	273.16	174.60	135.82	113.06	42.70	39.67	39.53	60.18	32.72	67.74	106.79	117.26	86.51	94.63	98.53	44.03	62.16	37.61	70.31	45.36
347			552919.06	2543941.00	330211.96	54862.05	22152.54	11217.86	8845.12	6479.30	6622.98	4246.36	4621.68	7479.48	5508.27	1814.26	1199.95	1130.31	1304.86	1044.66	1041.83	1556.50	1540.93	914.74	892.66	649.00	797.80	779.42	529.83	1020.07	494.10	782.18	683.14	1077.20	944.15	546.49	897.34	468.19	915.69	379.38	353.21	209.52	313.69	302.15	168.82	224.07	225.72	321.87	250.51
348			2750318.75	4724592.50	833425.62	36251.69	25128.40	30890.40	22660.71	21254.82	20832.35	6717.89	7215.58	10897.24	13806.22	4175.54	3269.31	3140.70	3735.22	2538.24	1308.51	2334.06	3422.52	2015.38	2225.87	2362.20	1418.16	673.07	857.35	583.78	452.33	331.97	250.62	202.89	804.61	771.05	2622.95	1085.73	371.56	968.05	1093.39	716.95	614.19	369.05	1000.88	768.83	529.95	414.78	366.40
349			370759.31	1832786.50	211838.04	47449.53	27051.12	19406.58	37673.84	31444.94	5861.20	8195.30	8869.56	16726.80	16515.53	6744.92	3468.27	1191.34	1739.92	1367.09	952.83	615.09	360.35	1085.06	539.00	603.09	820.83	634.25	518.81	582.30	389.28	476.26	233.99	223.02	100.91	217.39	483.69	615.41	189.47	232.44	694.48	202.69	110.82	288.77	238.85	93.69	173.38	80.18	268.28
350			70086.44	305940.68	99124.78	76169.92	28340.38	21503.24	24041.83	17601.79	20856.77	15038.76	10957.17	15957.41	13640.12	3416.53	726.41	669.45	790.66	579.27	430.36	349.44	515.47	574.60	286.49	215.24	282.15	174.28	221.63	169.75	95.93	96.81	200.94	178.05	99.50	139.34	106.13	108.86	140.36	79.52	54.82	106.39	95.36	206.63	100.54	40.64	95.50	60.87	44.31
351			195660.76	1328661.12	224664.32	14542.85	11887.32	25042.91	8571.06	3311.28	6283.49	3145.50	5912.98	9036.27	10344.43	4225.67	2868.33	1726.89	1013.89	362.55	174.91	910.97	731.46	343.64	1973.27	1266.20	293.71	518.26	699.25	279.58	314.92	205.21	383.38	255.05	259.03	230.40	197.66	193.47	329.47	359.50	485.05	341.04	350.62	273.34	240.65	72.39	158.32	161.43	131.59
352			55772.54	209835.51	101920.86	29473.35	33801.29	27801.23	34450.56	28783.58	25570.91	14386.73	10334.88	14158.87	8545.96	3114.59	650.97	579.94	495.90	313.49	291.76	272.99	323.09	277.61	322.18	200.55	117.81	299.00	251.87	163.49	118.54	214.60	225.35	123.52	106.13	164.04	135.56	103.05	72.09	49.09	78.84	122.80	202.61	143.40	163.64	84.69	109.35	72.69	121.65
353			430847.40	2492771.75	571462.37	54301.93	69789.33	24632.98	21159.18	11643.42	5060.54	2357.38	9251.07	19685.87	14143.92	6949.77	3841.00	8322.37	5544.89	1050.71	1175.84	3289.19	4577.07	3272.72	3269.55	4390.90	1819.88	656.77	767.35	3291.45	4797.62	2865.18	926.07	481.82	458.03	966.47	689.98	934.94	1770.18	2009.00	1855.27	1328.31	727.67	352.41	213.88	406.57	276.78	285.82	906.94
354			86086.88	177295.67	82086.62	68473.21	42660.48	41183.75	73100.60	73916.89	24864.78	11592.68	9378.19	14371.95	9192.50	4516.56	1313.46	1067.00	957.75	920.70	690.00	455.47	372.04	351.90	199.21	309.55	319.05	262.21	303.00	292.86	98.75	89.88	106.93	157.21	74.80	94.62	96.49	78.96	86.36	40.79	74.44	115.78	157.35	157.88	83.47	70.23	74.80	40.57	27.46
355			2593638.75	5461381.50	606750.75	96819.85	20075.45	17698.11	12937.46	25742.91	16507.50	9413.30	14752.09	18917.08	5410.26	4622.07	6327.72	4962.97	3633.33	2468.50	2728.93	2072.39	1634.91	2771.56	2783.50	1495.56	366.51	527.58	1528.53	2926.33	2393.41	1481.56	1988.63	2379.67	1414.57	902.92	1099.30	738.06	393.54	599.74	1586.93	1490.84	2897.03	2091.89	1001.13	619.14	1027.25	536.40	666.24
356			306783.12	570739.12	214670.20	36683.09	57691.86	35291.66	5895.97	8568.33	12367.55	11836.36	10264.63	7214.00	3272.05	1216.40	688.43	380.37	754.89	394.57	243.21	203.71	222.10	303.86	349.51	211.24	204.78	128.06	78.11	128.09	104.29	109.94	198.77	225.09	184.40	163.21	78.84	77.79	70.89	48.70	55.48	69.04	89.86	59.75	66.34	69.81	159.66	135.34	52.91
357			1642276.62	2819402.00	841742.31	62759.12	16264.20	25249.27	24656.02	7684.27	4231.78	5777.18	101	2375.62	1146.18	238.05	787.43	669.73	429.63	265.59	420.17	445.77	719.30	781.57	353.75	255.04	265.03	223.90	399.80	262.99	603.52	181.60	160.31	178.79	116.53	333.74	221.37	239.64	100.12	346.35	400.63	200.81	375.92	146.59	106.88	90.97	214.97	96.37	120.11
358			451951.59	1749887.75	118492.72	31717.16	48936.31	18191.60	24057.67	14765.35	6445.61	5447.71	4201.49	5206.42	6420.63	4163.92	1426.52	1258.58	1810.31	895.99	1894.86	1503.03	1146.65	892.93	431.66	548.41	590.78	365.54	298.34	290.43	440.97	184.22	289.15	343.56	550.18	415.58	332.49	273.27	560.02	423.29	254.70	364.61	287.70	390.99	288.69	194.62	283.74	325.62	270.91
359			414401.78	1623575.00	552740.00	107883.27	85816.03	33903.79	30684.94	20855.66	10076.56	8738.07	7755.87	9977.55	3233.45	2359.91	1991.68	1265.87	1185.28	2180.78	1852.36	1517.89	4052.78	3141.62	1995.98	2571.55	1978.05	1719.75	1689.35	2460.30	1825.87	2529.44	1733.11	1271.72	1456.12	2558.29	2269.23	1035.47	394.76	385.42	1078.42	1185.72	714.95	503.09	316.27	344.77	362.16	256.53	167.15
360			1451352.87	2478141.75	1149904.25	128420.78	31560.07	35362.98	27422.88	12854.41	6165.28	8659.60	9581.90	16721.95	13836.69	3090.45	1526.33	1944.95	875.23	689.73	721.91	1157.39	1560.10	852.25	1273.50	717.09	1622.94	1445.03	623.50	1595.61	859.04	641.49	695.87	617.31	679.03	638.33	1028.30	1943.65	1503.97	873.90	431.34	374.52	713.59	615.27	507.85	444.27	1014.89	791.04	279.83
361			49261.53	124022.50	65076.13	57390.97	47162.05	33448.66	24556.81	15013.98	5471.55	8042.90	17001.26	12632.97	7767.03	3503.09	1350.00	920.94	696.22	366.89	329.22	282.97	282.13	622.29	1232.43	513.53	154.22	177.25	133.73	207.10	258.31	204.90	163.59	122.25	146.29	101.42	85.94	51.88	120.52	121.48	100.34	81.00	83.73	104.64	86.77	80.65	95.68	76.59	34.22
362			212062.34	328639.62	167801.35	140581.76	41485.94	55030.42	66986.72	23852.32	28768.06	17671.61	14476.45	12874.43	6944.76	4502.82	1543.70	766.83	619.81	307.00	430.23	337.75	468.41	406.07	323.19	213.57	254.60	196.34	220.91	137.44	186.23	127.19	91.39	140.87	98.74	78.04	95.45	60.52	75.80	121.89	120.66	110.54	155.53	153.21	92.02	156.16	160.42	41.55	65.11
363			8415262.00	20650584.00	3065016.75	108739.35	78944.80	27077.88	48765.81	63672.65	25083.12	25276.95	19324.38	36788.72	22479.78	8151.89	18308.54	13361.27	7918.04	9386.71	9668.41	9954.12	9427.00	22433.84	17449.55	8912.21	10106.59	10187.46	5773.86	7038.39	19809.01	8471.99	8502.68	8552.42	8411.61	3397.14	4271.28	4924.01	6429.72	4471.89	7696.33	4956.44	4431.52	1089.95	1078.42	3068.97	4508.02	1073.86	1035.43
364			753785.75	2550797.00	396838.53	43748.13	38192.98	20501.30	14269.91	11068.36	7772.22	4728.51	9914.82	8662.74	3627.93	1389.93	1866.65	445.08	695.79	787.52	676.33	991.10	502.93	791.14	743.19	502.41	421.59	418.59	333.84	434.71	618.92	441.97	529.06	255.70	365.12	483.78	497.20	288.90	234.83	347.94	298.45	348.50	282.07	224.03	181.56	280.65	290.26	238.38	341.06
365			170515.09	1079696.87	164408.82	35251.12	27745.37	18246.64	7861.62	10442.71	5663.45	3665.31	8123.17	9148.43	10751.16	4842.16	2234.25	1246.44	1854.83	2625.99	995.62	991.76	1492.91	2209.76	759.82	1213.26	1512.14	2357.19	1328.05	632.39	1144.28	773.35	953.53	1701.98	896.70	1217.16	1762.60	1045.36	914.51	808.90	717.81	889.33	741.77	516.91	474.19	212.01	215.13	503.30	482.79
366			130369.90	2257991.25	1771281.87	164617.53	92244.73	44094.62	15836.99	12577.71	4570.81	5037.67	11627.22	11698.59	3155.78	1667.78	2092.47	2245.69	2626.07	2094.89	1844.96	1769.66	919.79	818.35	703.34	1008.98	1903.21	1685.25	427.61	1142.72	351.68	588.20	705.67	1171.76	1302.09	1262.17	1032.56	1295.53	808.93	661.12	1016.10	291.97	966.42	902.64	693.63	560.27	181.69	191.45	233.85
367			172944.82	587846.18	88921.26	27279.59	34338.89	27753.83	27608.91	30816.14	26008.35	16863.90	17389.08	16691.63	3260.78	1796.34	902.97	1789.71	1143.36	954.42	757.31	1068.41	711.40	521.29	429.93	340.80	292.14	369.94	537.48	455.34	237.64	155.64	107.15	61.91	103.58	187.27	232.81	232.20	116.96	143.27	104.80	120.34	94.29	61.90	86.40	88.61	114.34	84.63	50.50
368			143113.48	639698.25	150585.12	51501.39	74592.66	43891.05	17746.10	7391.01	14418.39	18164.44	9191.68	6107.44	1582.11	1141.76	586.48	615.25	578.45	629.11	456.58	667.89	186.98	562.60	1503.65	1092.31	586.58	752.02	920.23	566.14	455.95	387.86	237.18	173.08	362.34	219.11	329.68	284.00	247.21	257.21	275.55	325.70	269.35	179.01	115.46	119.82	264.57	175.33	225.72
369			943477.25	1875733.75	433538.90	36538.54	36988.07	23055.80	16768.30	17260.65	16509.52	16496.18	16849.65	14756.39	5664.00	2380.72	2846.54	2221.81	1195.38	646.67	1044.78	694.63	728.57	620.38	656.51	595.15	692.30	742.38	504.95	433.03	364.77	261.80	524.13	457.03	388.93	382.94	307.41	225.52	123.30	193.85	190.60	142.61	117.76	134.98	305.09	357.30	255.83	134.88	118.50
370			90723.81	181490.70	118206.40	89908.46	91164.25	35826.59	32530.49	18477.09	6061.50	14165.45	15740.09	9726.55	3255.45	4852.13	2111.66	534.84	390.75	603.03	230.86	403.64	451.34	353.74	370.83	407.62	189.47	215.99	206.91	182.21	165.42	162.13	139.52	132.78	134.74	135.00	79.20	109.04	121.77	124.07	135.26	150.53	56.28	28.61	30.88	54.79	47.50	49.85	79.63
371			85433.32	765387.31	194702.92	60140.61	90620.07	89729.21	62768.88	19232.99	8921.01	5863.91	9015.59	5804.07	4395.91	1964.95	1433.52	735.33	1012.84	1413.11	1283.42	969.69	487.81	565.87	947.40	964.70	221.89	267.86	662.05	431.27	290.01	184.34	420.24	238.12	184.61	338.38	353.75	385.78	529.28	207.40	430.52	167.88	165.79	153.27	114.88	190.44	114.17	94.18	171.70
372			136988.06	796158.93	270959.75	64239.16	54657.64	49570.92	30565.41	7018.56	8319.78	6633.13	4715.01	6080.88	4093.50	1681.12	916.72	1275.51	600.75	455.20	346.71	312.23	490.09	291.75	292.79	511.31	530.31	409.73	262.26	336.42	267.79	460.58	458.69	208.22	217.10	322.12	168.82	144.16	199.31	152.76	188.57	249.44	337.24	180.26	52.47	272.20	179.50	184.36	112.98
373			210691.78	777757.00	195003.25	104892.80	34382.01	18106.77	11113.43	23688.07	23146.28	11168.69	14810.42	6025.84	1422.04	485.88	618.14	502.81	711.64	577.10	320.21	135.36	324.22	330.15	603.54	479.98	251.98	320.14	352.04	188.97	131.96	115.81	191.63	75.84	188.92	169.53	112.04	207.56	116.20	78.24	42.15	47.70	102.56	200.04	74.01	57.02	61.33	77.07	54.28
374			352833.62	979428.75	332357.06	62220.19	33088.24	12905.88	11923.22	8897.79	4972.93	6794.91	7285.08	6039.25	1556.66	751.69	1724.83	933.00	1083.03	1753.47	392.95	927.76	888.07	503.80	326.65	876.50	956.50	638.93	425.87	297.52	698.26	495.24	752.83	702.97	395.09	382.28	431.71	342.84	464.57	196.67	204.74	302.91	191.32	260.39	260.82	196.98	122.38	137.07	243.89
375			60953.03	132750.54	42311.17	9241.28	10955.89	51252.70	71359.32	241078.84	74200.50	18125.31	8273.81	2977.29	1090.27	1076.13	622.20	244.99	290.28	106.96	138.08	449.45	747.97	297.47	203.22	290.08	462.85	185.76	319.18	270.43	150.08	89.78	130.83	400.90	112.30	145.85	181.37	164.91	155.96	74.72	114.29	161.95	152.26	101.18	86.92	113.24	65.71	55.15	29.68
376			206428.50	1016122.06	348644.09	94367.35	32149.67	11802.97	18938.36	15038.26	11896.60	22188.56	10713.09	7132.02	5262.42	2778.54	2280.58	2941.79	2614.00	1768.06	2260.95	2057.61	2555.55	2463.19	1826.87	940.06	294.48	307.01	565.45	485.95	303.33	604.25	1379.27	1665.46	665.43	225.38	855.08	1289.69	1438.13	1149.36	511.07	394.18	369.29	255.62	638.25	374.53	174.53	215.80	176.11
377			104899.39	652087.87	255126.43	28816.63	38689.81	14473.32	18507.33	13882.41	17388.87	24249.77	13906.16	5374.09	1695.62	1035.78	690.38	423.51	493.90	590.89	308.58	180.54	101.02	234.43	288.64	292.19	290.45	288.45	223.61	240.99	128.46	118.03	116.35	160.83	171.25	162.29	116.96	178.38	101.47	119.48	92.23	89.30	99.67	76.26	110.10	80.09	78.13	61.36	84.14
378			587708.87	3420025.75	472406.40	33170.96	23197.94	27317.98	15915.36	8415.54	8294.20	7444.16	6836.60	3594.50	2946.55	3492.48	5119.24	1881.93	1070.36	773.00	2010.58	797.67	447.13	267.79	647.98	699.75	550.84	959.69	349.99	309.55	436.19	289.32	355.01	888.75	442.10	444.91	525.44	448.52	205.73	60.28	296.00	743.44	835.73	229.32	234.01	545.86	791.43	433.35	297.15
379			186367.01	381220.53	118255.72	14140.90	14049.61	15430.68	9226.98	3142.13	4976.83	10238.05	23680.96	16276.12	3976.21	900.39	993.91	816.24	1145.65	1547.72	600.45	610.43	557.10	576.18	305.69	349.52	192.20	257.52	200.75	581.25	514.32	395.95	74.31	112.36	182.72	76.01	273.56	387.92	252.71	244.51	235.35	138.33	168.05	274.63	290.01	173.34	176.61	122.20	93.21
380			352661.93	665387.75	216283.82	53723.06	61780.73	59600.05	35336.63	7338.47	8177.45	6100.39	6215.40	4064.13	1824.48	1654.59	1147.31	1285.75	791.35	859.32	800.23	785.19	495.98	421.43	146.78	420.24	560.03	666.21	575.58	426.03	263.34	130.87	117.62	253.67	152.35	207.36	306.20	318.20	288.45	210.43	227.56	282.27	620.08	201.08	72.88	289.55	414.81	295.91	244.77
381			201088.10	949008.68	92654.29	23289.54	45608.69	36822.30	12248.93	6857.74	7597.61	8386.98	6953.88	2526.70	830.40	1142.56	879.14	539.10	978.76	940.65	770.91	1038.64	1131.80	1769.53	1597.87	953.03	348.11	371.04	495.24	495.88	247.93	292.40	328.67	175.63	183.72	501.65	1012.18	654.42	348.40	177.54	180.13	206.00	189.48	200.64	110.92	190.18	169.52	335.34	522.09
382			307761.28	1410213.12	307020.28	41216.77	75532.67	60075.81	28646.10	14892.74	5450.58	9367.78	15402.56	7278.06	2282.47	1088.83	2351.52	1900.25	969.59	1114.10	539.36	333.20	676.63	406.96	401.95	283.99	300.03	255.99	97.37	236.50	340.68	146.63	252.15	232.56	153.62	98.94	157.69	245.53	391.26	169.82	160.92	96.83	150.31	103.80	165.26	152.01	146.36	61.16	92.72
383			2586733.75	11397353.00	2718274.75	87862.93	14187.09	13035.10	24094.71	18682.89	21881.81	13167.23	12323.94	5415.60	3651.50	2756.87	1945.72	8055.66	12508.90	3491.32	4096.52	3872.36	3147.21	2346.71	1748.47	3148.30	2470.19	1421.69	3780.59	2058.03	1115.22	1347.08	367.15	1225.31	1033.48	1229.95	2035.66	1037.16	1371.27	931.23	1251.32	1634.90	1531.09	2537.21	1606.36	1444.82	1657.47	1771.42	1022.23
384			952384.37	1517499.12	292372.18	71716.62	30985.55	18452.35	15818.88	24532.14	19979.57	16413.85	18782.59	9705.05	2756.80	1682.40	1245.40	867.42	1075.84	1204.92	637.14	1198.70	964.77	755.59	1662.14	558.73	495.92	399.18	306.77	58.19	139.12	221.18	373.71	381.71	309.74	126.79	177.99	90.81	321.36	280.52	504.10	344.69	349.43	272.59	348.55	618.77	541.92	114.80	148.94
385			529278.50	3205006.25	613367.56	103877.92	56554.12	127967.32	57033.05	26626.14	17013.16	10034.28	7839.32	7796.69	2940.26	1694.66	1649.45	756.91	1280.46	1471.25	628.53	786.77	686.14	274.59	254.00	885.58	605.21	638.55	319.39	266.18	266.67	200.85	127.62	104.71	207.45	257.13	309.17	253.44	201.98	417.84	412.48	438.65	321.89	297.03	287.57	280.02	205.69	110.06	349.26
386			893508.37	4693601.00	627764.25	79394.33	61274.87	59932.82	46179.05	13188.16	21231.49	13343.62	8875.41	7479.66	4070.57	2397.02	3026.39	2366.94	7678.25	4172.14	3672.43	695.86	1124.14	778.08	755.10	1841.22	820.48	607.24	1203.83	937.84	955.06	735.04	458.76	731.42	1399.21	414.53	294.30	531.76	726.42	974.10	767.56	590.79	496.15	305.41	275.36	407.88	479.23	369.56	739.11
387			156459.18	614525.25	167299.15	101268.00	46617.79	45072.73	12209.83	10296.24	10855.91	13770.73	3716.57	1986.83	1344.21	1744.77	1781.18	1157.94	1025.91	1424.41	604.18	875.54	470.14	383.96	457.43	214.58	265.67	485.16	284.15	592.01	328.53	440.44	289.57	369.76	195.18	471.15	327.05	444.84	199.14	344.97	360.95	414.08	561.29	397.25	300.10	374.32	306.04	215.56	149.34
388			899252.68	2653276.00	549998.62	112451.96	41969.83	40088.73	17166.99	15411.69	14622.57	8723.15	5375.65	2526.79	2310.43	1420.80	1075.34	1105.12	1723.15	1732.19	674.07	907.89	1243.49	1472.42	1049.56	1203.31	1216.49	760.06	1113.83	528.73	659.54	814.45	1179.09	1011.96	237.33	601.89	634.41	469.66	291.78	163.04	290.09	645.39	766.49	699.82	339.81	204.39	339.19	129.80	385.74
389			394703.12	2619908.50	147580.87	15311.00	17913.91	10885.72	7475.97	5427.89	4966.56	13359.08	4864.72	10208.85	4493.18	2907.55	4730.06	8443.03	5225.36	3009.18	2976.51	2229.11	1707.49	1179.12	956.18	2985.78	2728.49	1433.53	1066.92	1320.23	1648.69	762.18	3300.90	3612.97	1476.33	1580.99	2299.35	3087.38	2798.30	1421.48	1090.88	590.36	784.89	1241.21	1066.76	2746.25	1218.71	271.47	751.20
390			1345967.25	3870843.00	603306.87	435877.84	126805.15	246536.87	727938.87	271758.78	10945.11	5274.84	5051.24	3111.74	2130.57	1587.98	1825.74	1708.06	1519.42	957.70	485.99	384.02	356.36	383.41	294.83	287.60	372.78	345.42	519.07	377.09	400.43	178.89	217.86	101.47	217.83	205.65	263.08	213.64	132.43	268.48	476.05	168.10	413.33	234.92	505.99	190.16	410.35	159.04	136.03
391			457675.84	3697277.50	526118.12	25207.58	40822.59	43219.50	51288.13	12458.82	13917.53	8766.77	4039.01	5604.21	3721.55	2156.70	3746.49	2746.35	14900.49	26306.94	11822.88	6966.86	3456.95	1737.75	3726.24	1316.11	1846.52	1317.82	5079.01	5953.77	2971.08	3736.17	2609.93	682.53	1477.07	4661.69	2936.84	1978.46	2075.00	2187.42	3783.38	3583.55	1228.14	2088.10	496.84	894.49	816.66	1789.10	1694.42
392			134065.31	320445.93	71006.87	48574.02	39903.59	17246.35	16616.91	25013.42	10526.37	6004.25	6389.60	2891.34	1964.28	1716.52	1431.49	661.02	464.65	523.53	581.65	500.72	652.33	591.95	637.11	622.85	769.20	666.89	589.44	290.39	110.49	182.38	257.67	189.27	314.26	746.52	550.41	309.45	194.08	248.32	127.18	162.59	163.59	233.56	167.43	60.75	158.46	197.52	82.16
393			200669.67	581270.56	187804.48	51217.80	35055.39	25764.98	32579.55	7131.78	14698.24	14723.72	7430.11	2929.64	1522.50	1566.46	1223.03	835.23	739.70	605.96	190.92	165	242.40	144.13	183.35	125.61	153.43	131.68	142.52	165.89	64.48	118.94	175.77	78.72	141.92	119.68	124.82	97.08	72.22	43.94	39.25	70.15	77.20	79.79	103.70	60.31	55.73	78.14	62.94
394			423779.96	1667788.37	220423.81	36441.54	9221.20	12383.42	10784.58	6221.23	10330.47	4261.32	5047.56	2795.02	1274.89	2143.91	941.70	808.13	409.13	549.32	565.24	967.69	230.11	355.28	1347.89	660.62	435.39	307.99	342.76	504.94	308.64	337.58	160.25	153.65	138.75	250.11	255.27	470.11	663.03	664.81	584.47	133.27	538.90	548.26	295.09	288.55	224.67	226.56	283.89
395			410201.84	3220548.50	303535.37	40816.07	17146.00	15902.47	15959.58	8976.02	8876.58	8037.10	10916.78	8620.93	5415.50	630.31	2216.90	1970.16	2701.04	2154.63	1034.92	1304.88	1088.17	964.21	1911.46	1844.76	1093.29	483.52	455.82	613.04	1456.02	1618.83	944.84	1105.89	506.81	313.71	224.87	550.87	569.15	386.19	664.62	213.53	650.11	1028.12	846.29	643.47	881.59	1138.46	1703.31
396			832507.68	2999333.25	371512.59	15691.94	11261.78	10610.60	9164.69	10742.35	6595.38	4515.68	6425.69	3434.97	1075.51	851.55	1179.75	567.23	477.07	363.99	239.74	302.51	249.47	226.50	230.65	311.93	248.54	167.70	99.68	329.57	368.35	238.00	240.63	159.05	130.84	244.62	109.19	139.93	376.61	179.74	72.43	167.80	155.96	65.65	95.09	56.09	143.27	89.95	131.15
397			309332.59	731480.12	190667.67	65535.35	78011.39	76845.94	65800.64	32382.87	15636.81	10389.32	2715.48	1688.18	1487.32	1096.04	915.63	1192.61	1291.65	750.01	334.79	368.38	354.68	834.16	1397.78	498.48	323.12	139.53	276.08	307.78	385.93	266.64	208.56	197.96	185.76	144.14	102.33	165.18	199.40	239.87	193.76	216.35	165.87	139.34	61.72	122.70	116.17	110.85	85.44
398			119222.88	1180242.00	216588.34	35407.46	42570.26	27893.51	28713.77	13922.09	8557.03	6495.54	5044.75	1618.25	1128.44	703.82	756.65	809.48	555.18	365.86	551.36	455.64	534.47	491.79	150.95	496.37	632.30	261.66	226.89	74.55	95.03	148.32	86.33	144.75	154.54	136.89	169.26	133.84	53.11	71.81	158.15	99.58	182.58	244.07	162.39	83.56	138.97	111.23	77.48
399			2008230.12	4011121.75	1113602.25	21409.95	26552.46	28578.23	12309.00	9233.60	10503.55	23645.80	16299.68	5551.63	6971.75	4337.56	1163.82	1825.40	1881.57	1111.15	945.56	505.76	301.59	628.00	855.38	213.48	336.23	233.56	533.97	310.79	301.92	542.76	598.66	418.45	265.94	76.10	437.64	506.66	596.79	130.85	318.84	194.96	1310.77	187.47	405.32	157.35	318.54	286.05	300.51
400			24303.79	184139.18	99923.35	70187.96	25311.86	25167.03	24909.44	11528.13	18744.40	17157.68	8243.75	2647.29	1801.65	1137.15	1681.49	1519.67	1257.82	497.36	410.93	396.51	293.75	619.62	456.94	359.53	438.01	340.69	245.38	160.06	256.51	124.64	298.08	233.71	236.27	217.08	142.17	116.28	177.59	276.75	126.83	84.22	125.94	102.03	42.11	107.49	180.50	170.99	116.50
401			368250.93	588894.43	152039.67	36972.91	38749.83	50819.99	26302.15	20359.00	18572.17	7670.01	4005.69	2899.47	1609.49	1525.81	1042.99	1918.93	1251.59	622.90	518.18	308.65	690.92	512.59	480.72	203.52	274.95	313.23	290.95	335.01	333.59	280.38	316.39	242.25	182.71	164.07	301.76	276.82	319.72	148.91	148.65	264.00	222.18	169.10	168.42	114.24	104.04	143.42	223.10
402			151765.15	510333.65	122824.87	83724.71	46522.86	17591.97	17816.68	17546.63	20530.12	15407.12	3730.11	2867.74	2952.29	1046.55	1363.93	2007.59	1565.93	247.04	886.27	1235.01	1672.61	1638.63	923.19	1288.42	862.31	772.25	584.83	914.55	679.00	487.21	555.49	365.74	615.24	423.68	314.89	231.73	184.57	405.74	331.22	353.23	277.91	266.50	467.04	280.73	59.89	419.78	603.95
403			126225.78	797879.25	54341.57	17171.59	24704.13	9289.06	13152.14	6865.17	7315.59	5135.32	4223.57	1786.05	2315.07	2580.00	1389.74	2728.84	2306.84	2855.65	1140.87	1702.25	2309.66	857.21	1113.06	853.12	680.78	1058.13	781.59	1099.83	399.20	968.87	802.18	776.40	691.60	302.08	272.68	1468.91	1279.84	804.08	727.70	445.23	607.51	983.89	929.05	207.50	367.36	380.96	268.16
404			138321.59	332787.09	69094.61	18912.48	15619.67	14251.24	23420.86	11435.35	12690.34	13720.89	8124.14	939.76	471.92	400.66	599.36	523.15	161.55	184.15	208.16	145.39	92.93	636.49	1571.99	386.21	184.53	419.12	321.70	318.82	170.32	180.35	133.06	72.10	123.01	164.54	93.89	159.23	138.58	96.24	110.11	116.40	102.69	83.28	104.43	135.19	183.28	219.71	173.76
405			32402.25	191897.21	39716.91	49648.67	32744.54	17465.21	15063.21	12210.15	11911.95	4812.21	4782.98	2531.25	524.27	1112.85	498.94	1582.40	1317.21	497.82	221.92	381.40	264.65	230.13	313.73	294.48	339.10	342.60	254.57	180.95	97.08	147.24	125.43	204.79	139.70	99.22	105.29	97.71	80.37	39.79	50.15	71.21	74.00	87.00	34.91	20.92	39.36	58.64	44.21
406			365852.37	1794391.25	408581.84	36835.49	57207.50	43610.14	24558.75	10304.02	6263.94	6075.22	4213.00	1321.33	2081.34	1818.37	2539.27	2407.66	1517.95	850.61	668.03	467.73	363.65	297.32	267.24	793.82	299.22	306.83	470.32	357.52	288.44	408.47	524.16	209.33	152.33	245.42	186.68	227.09	409.31	238.98	186.98	326.32	396.83	468.54	322.53	179.34	240.12	182.63	199.40
407			68618.31	719984.93	56318.70	20201.61	10301.73	8213.85	14303.57	14194.26	8944.59	11846.65	11651.95	2803.72	2175.34	1737.03	1564.46	1278.68	873.00	818.58	918.22	1443.12	1229.68	909.30	1388.69	750.52	555.70	884.28	478.71	505.65	449.23	450.78	167.07	251.96	390.76	246.69	433.77	850.45	544.26	575.32	827.69	535.00	343.09	340.50	127.13	243.01	512.02	306.93	369.83
408			47722.03	167748.89	33206.96	130066.36	157588.12	107616.68	71261.22	36262.57	10650.95	8233.88	15509.49	5777.33	2410.08	1291.48	1153.08	986.65	497.98	791.21	741.76	255.06	198.35	371.04	148.41	177.95	94.76	130.32	176.63	204.70	164.96	133.43	87.84	83.27	78.82	86.87	67.11	122.91	104.29	71.53	79.33	69.73	113.22	112.53	68.05	109.42	90.62	81.08	99.66
409			15127.94	336277.43	166966.62	23105.65	28423.96	19644.72	19450.34	17904.26	5344.91	4350.38	7368.30	2155.71	663.19	442.77	485.88	583.20	876.93	437.21	451.28	376.99	372.53	402.70	477.34	244.19	147.92	198.18	184.13	80.04	309.87	179.02	389.66	364.74	191.71	226.51	91.88	154.02	186.89	126.69	158.49	143.12	94.84	168.58	169.90	244.43	48.14	217.53	154.71
410			150946.51	481875.62	130730.99	32023.98	34740.67	24576.79	20240.13	13819.87	9928.06	12247.60	6372.51	3627.62	1736.11	1278.02	979.70	1530.82	1299.60	722.23	889.70	1275.49	2073.97	1585.15	1223.00	465.10	239.10	458.80	551.01	488.17	513.23	547.35	206.29	211.68	549.95	674.90	434.62	367.22	406.18	436.20	313.18	213.16	307.95	236.15	128.70	92.25	141.43	192.30	242.34
411			113747.66	345333.12	56287.75	24179.76	25255.98	17134.71	6540.07	5845.67	7189.77	8856.95	4534.37	2133.59	2856.48	3995.83	1991.85	1491.72	1070.70	937.99	1367.23	759.87	922.54	1105.71	1068.98	591.29	508.07	433.90	668.92	842.51	509.95	474.67	483.98	319.62	460.11	589.90	305.07	233.32	232.08	125.38	265.42	467.54	393.74	169.76	159.28	260.79	203.93	178.79	104.08
412			369437.00	1668023.87	277803.31	40605.39	43225.44	50441.07	38616.03	19137.38	17487.54	27933.97	17937.09	4250.17	9789.00	10739.28	4059.06	4632.94	2988.98	2157.90	1448.21	3022.70	2921.30	3902.79	5719.22	1529.16	2747.71	1795.74	3187.90	3819.69	3967.91	2017.68	1974.11	1740.02	572.56	1221.12	1506.25	769.79	1509.15	826.28	2267.01	4189.90	1605.77	948.96	472.52	490.75	421.73	2843.66	2566.21
413			402340.31	3496646.75	1268557.50	313273.03	44589.66	44802.32	31064.70	7245.02	14272.84	10410.10	3794.17	1662.83	2151.32	958.24	1423.91	1449.75	2534.65	2398.62	1438.49	1678.54	1730.92	622.59	370.07	559.43	1362.99	907.29	761.91	605.62	996.35	691.03	410.66	1205.36	996.54	1748.96	1371.52	536.75	527.40	728.35	637.15	464.30	558.48	439.70	777.82	728.47	763.23	321.66	929.32
414			148898.46	321750.81	136237.50	153172.67	114331.32	34245.62	10958.37	8854.85	5704.21	11486.58	5879.36	2689.55	2472.88	2040.56	2798.23	2032.46	918.46	639.91	458.18	484.85	425.74	426.52	257.78	223.62	232.36	229.08	175.57	254.29	289.13	289.10	247.96	233.50	152.34	227.20	145.63	119.17	139.10	160.49	115.53	129.88	119.50	192.24	119.05	76.51	89.65	106.32	98.68
415			437660.75	1423917.75	185587.67	38816.16	41035.96	19291.14	19287.38	13979.95	16913.05	3522.98	2941.80	5345.84	3416.76	4543.18	2617.79	2612.03	2719.83	934.51	780.73	2300.25	1832.50	2361.96	471.76	432.80	437.90	1609.69	974.68	517.68	296.26	521.43	369.19	324.63	305.46	979.49	409.98	1006.86	1413.24	650.97	444.16	670.68	1152.42	1085.23	310.26	803.49	527.83	225.91	695.80
416			89755.03	931385.37	123928.14	30243.84	9301.22	20701.98	15285.64	9656.01	3751.59	7722.74	3851.28	1556.84	1751.42	977.85	1406.24	408.31	978.32	2364.74	1233.14	942.68	501.35	321.32	392.45	490.17	823.72	810.26	454.86	261.94	266.69	417.01	540.07	576.79	203.48	152.97	194.31	181.79	307.80	389.92	920.03	893.01	244.79	528.05	180.48	174.06	192.51	486.98	680.60
417			627441.00	3612559.00	692975.06	55042.80	37948.12	44582.14	22998.22	13292.84	11589.01	6953.42	3955.57	1638.35	1655.95	1753.96	1397.02	1063.15	1130.74	708.51	765.78	882.56	634.31	949.15	1054.23	1021.02	1244.75	1180.40	1079.11	1074.20	874.17	675.19	272.67	409.98	1034.88	763.06	743.44	490.14	411.22	405.22	209.56	219.55	450.72	589.71	262.49	320.66	310.07	199.95	181.77
418			5680615.00	12210452.00	1358917.12	44368.82	28366.14	13107.22	8006.83	10480.00	6394.21	5976.42	4390.90	6726.12	8672.74	1582.20	3341.85	6458.42	5862.91	1319.68	1809.47	3671.17	5135.68	5878.44	2400.96	2008.23	3267.00	3344.01	3399.52	2682.53	2505.90	2215.31	1912.52	1400.10	1240.72	1449.70	2011.19	1571.45	1145.14	1443.94	2626.86	1057.75	1237.47	1079.25	711.69	1179.48	2762.71	2205.04	1400.07
419			38340.00	485888.09	144704.56	51495.82	41629.89	22974.68	13232.92	12412.66	7716.33	9328.45	4787.50	1935.60	1665.81	2685.73	1896.82	690.78	1487.86	840.15	769.10	656.82	980.19	549.43	257.44	1009.84	1180.51	833.42	1480.40	500.43	585.50	513.04	240.74	187.50	363.78	310.41	781.40	615.55	127.64	260.50	353.30	189.61	271.62	454.22	408.40	383.87	90.03	274.74	498.02
420			73406.40	1607001.75	217408.10	42780.38	42256.09	34123.62	18378.29	23675.25	12673.24	14236.07	12191.13	8779.77	10740.25	5091.01	4638.98	3143.06	2382.73	2804.19	1971.72	1735.13	1192.42	1092.62	2435.62	3746.43	2367.61	334.20	1687.81	2932.24	2587.63	2617.51	2486.56	485.85	1189.44	2905.03	1231.95	814.21	626.41	846.13	1243.79	1775.93	1727.32	1503.88	442.86	649.49	336.70	927.98	505.93
421			147236.23	461927.87	75276.47	67814.99	50027.35	43268.58	35756.82	22800.81	22639.26	13135.62	4740.68	3687.98	1950.86	1678.71	722.00	1085.71	1065.94	953.46	521.75	354.29	946.45	726.87	457.46	314.68	392.34	502.03	520.44	457.99	251.10	160.87	245.94	282.25	231.22	264.84	323.13	556.85	117.15	210.17	260.30	184.65	309.20	163.26	152.19	207.15	192.17	105.35	77.87
422			136791.28	537964.31	212513.37	25624.83	40862.81	49021.42	38241.15	16911.92	4009.79	3946.30	3330.69	1890.99	1334.39	807.05	626.54	384.19	613.34	468.26	478.08	414.45	354.05	528.49	361.18	230.64	136.17	187.37	236.77	214.86	174.39	179.62	189.47	226.56	224.01	96.79	66.64	80.02	95.01	130.54	94.27	120.18	75.97	98.79	88.53	75.48	128.27	144.00	164.12
423			676894.37	1045319.37	152310.98	34376.78	22901.94	17758.01	11487.72	4843.13	8143.58	11185.67	11600.69	5411.15	5829.34	6107.12	5229.74	2773.54	3344.75	2777.59	1666.07	1631.96	1721.43	2709.04	2611.14	2204.42	1090.59	3421.46	1862.82	2447.27	1410.75	2207.69	5159.88	1842.56	1354.95	610.83	714.18	1636.43	1015.33	637.55	721.31	865.70	843.13	308.24	244.76	1260.72	1651.50	409.56	321.31
424			170278.10	733861.43	72161.52	18442.12	30251.71	30526.20	23408.96	3567.97	12118.33	12603.68	5753.99	1274.41	910.65	814.99	692.24	623.41	1323.65	1035.68	730.31	397.66	393.58	297.71	122.28	205.33	232.97	247.75	407.77	339.58	364.05	361.84	267.49	315.33	130.99	207.40	350.71	363.76	298.22	131.82	168.11	301.62	170.90	184.96	162.06	70.02	188.50	144.54	99.44
425			388714.87	1632616.50	272136.00	114075.40	36392.09	19286.10	7436.29	9508.89	15072.19	8809.59	7338.68	3446.06	2709.09	3023.85	5116.63	2776.31	4681.78	6669.25	2941.20	1418.42	6502.66	8353.17	6525.64	6660.73	4064.98	2209.67	2299.87	1951.67	1836.35	1551.66	1410.88	1435.79	2173.81	1741.19	1644.82	2057.60	2191.57	1850.36	1861.04	842.04	758.18	962.79	1079.65	2266.35	2080.74	1522.77	1351.74
426			3197751.75	8266420.50	694694.81	22118.89	21422.52	12042.22	11374.02	11235.84	8009.27	8380.46	1190.67	1529.17	2874.75	1002.86	1456.55	1118.17	1081.14	1023.80	756.89	360.40	1037.50	559.08	1167.63	973.46	565.57	552.80	446.84	846.46	625.09	279.52	276.66	418.02	227.46	239.83	240.39	474.06	975.01	809.21	690.13	394.05	425.36	436.15	353.46	237.25	234.35	298.19	200.94
427			94099.14	586576.75	119083.28	67686.59	32217.93	18612.75	20650.73	17100.00	7325.03	5678.51	2880.95	2196.92	4414.72	7764.16	1676.76	1262.93	1643.98	1477.87	987.65	1038.45	1645.34	469.59	920.80	691.95	761.53	921.70	624.99	632.40	795.64	399.15	389.77	439.50	305.31	193.76	307.36	541.89	556.86	290.40	409.88	549.70	220.08	128.27	120.04	300.15	271.57	121.13	105.69
428			194213.35	1220759.37	347104.46	70645.16	115700.12	44816.19	9057.66	2611.35	10952.19	7343.40	2545.67	1263.86	1115.01	924.78	921.23	1093.21	690.98	919.46	676.46	532.38	523.19	241.75	150.89	255.40	493.97	399.97	329.54	428.76	515.34	310.74	378.25	217.36	120.83	270.73	83.09	245.83	170.07	119.00	247.74	150.06	208.84	123.57	136.24	98.75	88.32	62.73	115.56
429			7054937.50	8845442.00	5278348.00	4981829.00	241213.56	22834.00	17001.68	10876.27	13723.60	10165.29	5188.65	5199.92	2677.25	3667.12	3135.62	4575.25	3183.01	3434.48	1518.65	2795.56	1530.32	1123.14	2538.39	1415.90	621.60	1205.01	1326.86	1208.56	1055.7.25	581.88	1391.84	2188.80	1165.44	1461.47	1071.60	424.89	990.94	703.26	1153.63	509.66	484.06	209.19	124.52	1040.21	1225.63	1264.39	501.38
430			166736.60	353329.90	141876.23	47207.96	33067.83	25818.42	9060.86	10633.12	13149.57	10082.67	2607.70	1325.31	1081.47	1024.02	975.12	634.31	339.11	300.52	272.74	310.76	226.43	277.07	311.42	417.68	137.66	263.48	266.99	186.97	150.87	64.48	132.15	123.58	204.93	165.72	155.39	133.57	54.39	174.67	125.94	73.09	150.16	133.24	58.63	68.69	92.26	106.37	92.63
431			468766.18	1279696.00	287924.21	82466.36	56117.83	41651.59	19637.67	13298.38	5339.22	3715.43	2583.71	1429.91	1525.36	899.51	1118.14	1282.07	992.50	1000.98	610.75	605.11	728.02	521.09	1106.84	908.63	484.10	244.65	325.62	377.76	303.86	452.35	489.71	603.15	547.21	674.09	536.09	323.54	151.18	352.94	365.16	135.56	245.60	275.97	118.10	258.75	234.02	181.25	127.30
432			400482.71	2249522.25	261648.23	77138.87	49437.57	20347.16	14828.27	7518.96	11667.73	9953.47	3219.05	2372.43	1990.80	3765.93	1769.08	763.93	381.17	240.68	408.87	234.71	192.51	324.73	276.27	151.06	286.73	105.33	158.48	244.57	325.64	195.13	125.66	335.81	141.19	144.43	103.57	316.61	93.45	50.81	92.67	61.64	108.08	179.36	138.09	58.05	74.80	103.44	90.02
433			762451.37	8096495.50	363953.28	19673.55	10756.60	4512.26	10889.67	13552.14	29417.00	12584.28	7527.94	6900.13	6751.09	3785.67	2927.80	1289.17	2856.44	2040.95	3255.83	2757.97	5251.42	3144.10	3523.50	705.22	3658.19	3983.50	3860.60	2716.29	2700.27	1142.09	910.47	3357.95	2268.05	492.03	712.30	1329.78	410.07	687.64	964.01	1143.08	1138.37	1291.76	2863.98	1651.76	1489.85	928.90	1726.18
434			114685.91	275668.59	81194.90	144652.06	138273.12	61432.73	30550.59	7638.09	15812.54	9037.98	2482.94	1595.22	1301.77	1085.31	1213.89	1295.28	966.31	747.47	860.86	821.52	1270.20	873.68	558.37	726.28	710.23	324.81	468.95	238.99	283.62	246.76	388.84	559.37	286.60	394.90	440.28	209.50	172.34	37.27	182.50	117.35	165.68	61.09	143.83	118.92	301.90	170.73	86.05
435			273737.28	892548.50	184564.01	82065.14	30302.95	11526.25	7353.33	18964.16	20746.00	14448.29	9773.31	2429.31	3671.58	639.68	4069.10	8453.06	8209.21	4415.57	4680.81	6273.81	7350.52	1073.64	2352.16	3519.85	4319.88	3484.71	2813.60	2244.36	1991.08	2346.74	3574.92	3282.56	2283.98	1007.46	377.50	231.69	961.68	1235.25	1994.19	1242.17	577.68	624.19	445.66	1069.37	1121.79	505.49	187.62
436			169865.67	598372.87	268250.96	235605.42	162240.84	32190.68	22512.84	25155.25	21595.70	11143.97	3516.61	1404.97	1590.88	2070.48	1776.94	1558.52	2311.35	1992.09	952.31	515.34	417.95	180.06	332.54	259.90	450.13	422.92	291.84	314.03	349.99	443.78	584.24	648.56	254.80	133.22	199.78	202.14	536.12	346.71	125.63	154.87	195.11	157.16	112.76	185.10	218.42	113.03	113.67
437			61099.13	345994.93	90399.46	83663.28	69679.90	21255.51	24410.62	8537.94	6661.38	5178.86	1597.26	4361.19	2359.09	1511.65	2662.45	1658.17	1071.47	626.69	658.21	491.97	642.36	503.65	668.42	923.42	894.83	622.73	415.44	298.62	236.62	177.54	239.46	149.11	173.84	282.63	287.78	226.96	512.20	318.83	211.18	166.15	153.84	108.31	128.31	161.45	361.59	258.46	87.11
438			69671.47	612894.00	87446.87	43549.47	18322.44	29051.04	11979.94	6819.77	10069.16	6502.20	1541.51	1467.85	3339.85	1113.49	1268.74	3379.63	1681.35	940.02	315.21	712.91	724.81	476.04	1669.53	1669.17	556.00	559.46	2109.20	2046.60	813.29	588.01	861.20	1641.81	104.88	859.43	388.28	507.28	932.99	688.56	513.90	661.37	161.01	314.10	432.73	724.41	171.98	228.10	325.32
439			390798.46	889431.75	121358.03	42555.85	34329.75	18485.53	13537.81	5416.81	13037.99	6289.54	3529.91	2032.62	1289.08	892.48	754.93	1094.09	707.94	806.17	560.47	306.02	511.07	659.26	1468.25	917.15	543.58	549.01	245.81	205.32	522.68	258.13	450.51	288.16	117.66	234.24	209.15	163.17	147.74	258.57	252.62	125.98	192.38	171.66	74.75	105.95	149.03	169.02	92.76
440			567315.00	1729405.37	682457.87	133465.65	110252.33	72487.39	27912.27	22630.97	9463.13	2683.78	1989.13	1794.88	2491.31	1163.63	2370.51	3344.87	1404.88	505.97	1071.41	973.70	574.72	624.43	452.14	531.01	412.71	464.22	238.29	297.95	639.11	705.47	258.26	211.93	417.74	386.92	214.98	109.62	116.21	284.41	310.78	188.48	844.70	801.71	341.80	218.16	99.40	106.94	169.17
441			152033.92	1305534.75	286284.12	89268.25	54556.78	26364.75	16034.98	5355.01	15239.91	5908.34	3169.05	2993.33	3339.09	4005.11	2870.09	5094.32	6678.92	3539.43	1018.83	1590.28	946.09	1414.52	1956.84	1712.76	1446.04	929.68	774.40	473.02	826.19	1126.84	791.43	765.63	366.48	598.88	1041.97	444.74	571.12	1248.29	744.66	187.38	604.45	608.93	298.56	199.60	437.99	513.29	549.92
442			145039.62	1057124.25	197632.12	58179.54	39147.51	26663.80	8182.09	18245.51	5948.70	3076.77	2569.69	1058.38	615.91	809.60	826.05	866.31	1425.97	760.77	575.80	586.02	429.82	542.82	384.51	448.18	1004.62	1439.94	991.34	929.62	651.48	616.54	549.18	470.88	222.15	177.19	536.96	678.20	494.51	178.23	111.10	258.43	601.95	919.66	473.74	256.21	464.62	538.52	487.46
443			235541.17	1993066.37	297226.18	14697.43	32256.96	23065.27	10604.65	5985.32	7386.14	6820.04	3533.08	4308.51	3032.61	2491.38	2265.42	2356.62	1058.52	953.27	831.38	721.23	1238.24	427.99	2072.62	1674.42	1181.84	1122.74	2127.91	986.58	759.98	1373.34	1496.72	599.20	471.41	685.89	1017.17	642.67	854.19	691.56	573.88	404.37	530.51	456.00	606.93	924.69	842.04	159.28	247.66
444			84149.14	536475.18	111265.57	65667.77	44727.35	31871.17	14843.25	10577.11	5914.84	1724.11	1156.98	1270.42	778.93	966.67	1287.09	1037.60	1475.03	1088.00	417.05	692.78	521.08	324.89	423.60	163.11	193.66	300.46	698.53	238.37	130.03	238.57	207.48	256.46	186.95	199.69	190.02	248.15	199.88	124.69	115.09	102.58	72.19	75.94	151.44	75.85	55.50	92.69	77.98
445			214255.68	2409207.50	457014.84	106892.79	41978.15	49974.60	47273.83	35725.76	125730.73	47149.48	197194.07	54710.12	4188.79	2215.74	1736.06	1275.99	894.86	778.11	1252.57	1083.18	881.60	886.43	280.86	580.03	814.62	525.79	331.62	398.29	476.46	324.21	571.32	415.83	229.77	320.08	328.52	295.68	189.44	356.66	312.33	477.92	563.35	188.40	119.48	253.48	78.98	47.25	139.61
446			2428846.25	9242089.00	1385590.87	88639.14	59033.59	65686.90	26383.97	17595.21	11198.24	10862.30	3594.69	7071.73	7188.61	5131.34	3837.02	4306.61	4574.18	962.98	638.81	1004.12	1093.61	2208.39	1097.86	776.22	523.27	2559.24	1719.60	2533.14	825.44	448.23	1298.45	1780.02	1744.06	579.31	839.96	875.75	472.40	1065.05	453.73	1212.51	1379.83	685.58	619.19	1012.06	294.94	241.69	348.35
447			451689.40	1098899.25	220458.31	101312.88	50294.62	31748.52	16568.64	14893.75	4946.94	4104.80	1777.11	1208.61	472.09	634.79	1115.60	1175.16	1193.30	1192.15	777.95	240.05	172.52	291.19	270.23	293.17	127.68	471.73	347.39	205.50	267.21	153.07	130.98	174.24	197.33	193.61	104.71	137.70	99.48	208.78	141.56	168.48	183.08	136.49	154.67	131.29	106.40	251.24	242.09
448			1184409.00	3041046.25	154624.26	83197.98	56667.39	27837.27	18750.03	14776.97	5381.73	6601.32	4978.58	6951.74	4455.24	5098.01	4792.23	6929.69	7524.99	4792.26	2831.61	5778.12	7197.58	3623.44	4207.64	1402.98	3473.72	4670.24	1173.79	2050.13	2789.52	1695.77	1381.58	2500.37	2175.87	2032.07	2732.47	2381.55	1571.19	1311.02	1073.79	1523.05	855.59	741.56	714.15	847.16	1119.05	1047.45	1054.06
449			466003.78	1035035.50	132677.96	57164.48	42506.78	5419.03	6554.18	4334.98	3957.14	3065.90	1161.90	905.54	833.71	520.70	1476.79	932.99	854.47	780.60	383.34	526.49	515.48	601.04	744.04	549.86	554.88	305.52	315.07	224.56	550.77	247.98	484.22	236.30	279.04	201.24	311.84	417.80	114.80	290.53	250.59	223.40	84.99	86.15	179.86	195.69	205.08	81.15	66.06
450			126923.03	596055.87	171992.92	34760.21	13736.61	11270.35	11853.16	10195.97	22246.11	9469.79	2158.17	1275.99	549.97	845.19	889.18	945.81	1094.14	1009.38	948.13	768.63	475.28	557.68	620.79	434.19	438.84	409.86	365.70	230.15	143.73	268.06	250.76	288.05	345.28	238.65	262.40	208.70	260.81	290.42	211.41	209.36	305.18	259.99	123.90	105.62	154.79	96.65	85.06
451			43594.82	115474.58	70595.10	74569.89	38517.21	35388.75	16195.89	16679.54	8242.35	3357.31	2673.12	1050.90	737.88	824.95	703.89	993.90	730.34	559.22	652.52	335.31	342.68	435.20	232.43	263.06	277.00	302.12	162.89	41.68	55.36	126.91	56.92	122.24	108.22	106.93	173.56	194.93	138.04	73.12	64.02	104.69	170.25	114.80	101.12	33.45	30.96	43.21	75.60
452			2417955.25	8587701.00	1565256.62	115557.05	177541.93	75420.39	22808.92	11983.96	15445.45	11541.04	6414.47	4748.99	7306.56	5479.06	2412.38	1640.37	2713.85	3581.18	2811.50	2821.27	3502.12	4477.91	1642.56	2258.59	3595.84	2861.72	2295.32	2195.90	1863.84	2230.48	2942.94	783.97	1077.44	1691.89	782.50	1176.41	961.29	766.74	847.15	954.40	615.23	992.77	1538.75	1005.01	885.39	528.38	960.70
453			1014489.81	2625062.25	264174.09	64668.14	54458.39	35463.21	33601.30	30535.55	18249.54	5866.18	6345.62	6053.44	4449.52	9185.41	11982.28	14049.11	10996.58	8955.45	3345.07	3834.07	3812.72	3831.73	4132.26	2955.16	2651.79	5225.97	6417.73	2130.29	1475.49	1127.31	1276.68	2180.59	3740.59	3901.73	3445.55	1774.59	2081.05	1297.10	679.42	592.17	648.33	667.45	808.04	1406.35	2164.87	2584.42	2062.53
454			240535.28	1426526.00	112719.39	14377.90	9342.06	22498.58	16208.76	9623.71	6594.97	8127.56	2688.34	1893.45	2258.33	2410.16	1617.22	1104.90	728.76	414.79	1216.47	1373.75	1593.07	963.59	178.59	1176.69	1346.45	909.35	391.47	541.37	549.34	377.02	758.24	363.73	472.18	401.43	441.43	373.23	610.58	411.25	249.96	384.07	204.15	256.38	315.79	746.23	453.46	443.93	357.94
455			1634273.75	6738053.00	394663.96	20122.28	26184.31	16277.61	13229.30	10545.38	4815.53	2671.61	2330.80	3812.19	2276.45	1725.11	4161.79	3081.26	1031.65	4187.47	2236.15	1733.37	1319.03	3198.09	2411.85	3289.89	3223.46	3615.43	1805.36	2984.47	4247.82	1615.75	1708.40	1181.83	2805.09	1705.21	1435.76	906.11	1023.74	714.98	1447.76	1309.74	1984.75	1747.82	2625.27	1017.88	1500.65	1093.73	1604.14
456			29738.88	1114169.00	214831.84	138243.20	36363.69	21315.33	19972.21	13534.29	16446.21	9890.27	2266.68	4379.15	5996.98	6695.78	4384.29	3793.75	2287.70	1637.35	2002.85	2143.03	2375.40	3290.61	1918.54	1004.24	972.70	1766.71	1269.88	1218.24	1782.66	2707.47	1654.64	1238.94	1106.71	1018.78	414.08	584.29	448.41	653.50	812.42	419.62	865.63	926.77	797.22	559.10	373.71	181.46	352.42
457			282644.03	789131.62	570857.37	38855.03	8868.16	15636.21	14125.47	14052.63	10264.57	5903.06	2072.29	2118.97	2560.52	1823.70	3628.80	3551.02	2833.82	3253.59	3342.28	983.19	1067.19	1607.36	921.89	1010.48	992.08	1082.13	1142.38	591.28	327.62	253.70	259.27	776.81	1032.39	650.08	382.19	703.44	633.71	278.57	404.65	214.67	278.37	556.61	415.55	474.94	487.36	330.04	477.42
458			1301589.87	4124271.50	398235.84	12054.47	19597.56	16956.02	10126.80	13843.54	13292.77	11185.09	8466.13	2685.59	2408.68	4304.09	2061.39	3053.80	1977.88	1976.56	1850.99	4303.71	3929.21	2812.46	1147.17	746.37	1453.68	1959.84	2009.38	1057.37	539.37	929.42	1182.50	789.20	602.57	1107.88	842.61	1136.47	790.39	659.10	735.02	848.56	1052.62	610.80	506.02	156.31	177.84	296.43	394.74
459			1374278.50	3387575.50	546669.75	51132.20	21737.69	14304.69	10895.90	10025.88	12883.14	5833.78	3323.34	2544.09	2210.75	2476.61	1316.13	1597.53	3783.80	3181.02	1418.40	1384.46	995.86	1180.79	1212.91	681.77	428.87	245.51	724.89	445.75	1097.39	1182.04	1135.48	307.11	1201.21	2021.18	1002.89	520.96	732.64	1340.01	465.18	218.87	434.75	900.43	692.28	792.56	931.94	167.50	390.29
460			186882.64	1111216.62	84261.55	38431.89	27971.89	35915.06	16114.20	16728.74	18682.89	7985.85	6479.06	8165.82	6265.84	1797.28	3133.30	1156.97	315.21	1199.25	1656.72	487.68	1029.90	830.92	1414.02	2050.18	1063.36	2349.71	473.03	701.10	1099.35	1794.18	793.63	820.44	1496.35	1039.51	1316.99	320.04	388.91	434.96	419.02	298.90	461.31	632.75	644.95	942.34	707.62	1058.79	1120.30
461			195107.51	748163.37	91897.94	20197.95	48821.53	28345.77	9805.43	5186.29	8388.00	6124.62	9141.67	3914.08	752.82	2185.64	1409.22	1839.65	2186.72	1370.79	1326.09	1164.54	948.04	862.14	835.54	3703.87	2105.83	1536.57	1442.43	1415.61	887.36	1044.59	1102.98	306.92	463.00	682.91	1500.97	1895.94	647.00	427.07	917.29	889.13	459.04	232.60	404.17	703.52	438.72	262.07	385.88
462			507863.78	776263.93	172406.93	65994.32	29533.12	20525.93	19202.99	14512.94	13419.25	11776.73	4066.65	2327.64	3933.25	2220.54	921.81	1066.02	1665.09	2201.40	1724.29	1785.60	1366.88	464.71	641.70	598.74	305.25	786.80	884.66	620.56	645.80	432.95	258.98	178.60	327.59	302.66	360.20	259.65	173.51	380.71	429.47	177.65	238.89	220.60	495.72	614.76	350.66	145.06	177.24
463			121947.10	504808.28	106950.01	48312.55	20728.85	23059.54	17345.01	7732.99	14251.54	5071.19	2074.74	1479.69	440.24	1232.65	1161.65	466.09	483.17	514.75	534.55	264.56	332.81	275.65	204.40	158.93	145.05	162.76	166.78	450.11	160.63	153.67	171.32	101.46	120.43	165.68	112.99	128.39	93.11	60.51	57.84	122.49	160.40	94.17	104.77	205.23	256.92	144.90	122.09
464			450498.62	1160304.12	378418.31	59738.22	84540.46	42844.59	41431.11	97680.03	30541.03	6316.71	8716.29	2137.82	3561.74	2299.63	2677.45	1518.08	1321.23	910.21	788.95	937.40	822.39	579.21	535.34	892.73	990.88	434.45	619.75	320.70	470.06	438.62	385.64	320.52	460.19	362.01	433.58	477.43	207.55	369.38	407.66	359.04	229.19	213.71	206.45	142.73	83.59	161.80	289.24
465			161238.60	299905.53	47126.41	33028.23	23421.52	13550.89	11929.29	10268.25	9243.11	7191.70	5462.68	3073.61	2900.25	1551.32	2456.87.69	817.54	2014.73	3154.82	1857.27	887.73	1225.05	681.70	880.67	737.71	608.58	790.81	1538.19	1090.84	1057.31	776.30	380.38	717.66	875.77	509.16	773.53	840.71	514.94	534.99	306.25	230.66	229.40	322.64	180.21	267.44	159.17	257.25	348.16
466			165424.75	779177.31	166102.21	72143.39	51951.39	33434.15	40693.45	14501.14	11953.96	6772.40	1955.62	1377.01	834.05	2042.18	903.09	841.05	1673.94	3702.95	2617.78	987.42	918.65	850.16	983.00	1082.40	749.94	827.85	1464.14	751.35	554.64	207.06	665.34	538.38	249.39	337.63	256.23	359.02	496.85	411.11	340.51	432.84	295.91	163.42	173.76	314.04	147.23	177.27	185.81
467			78924.10	4443179.50	356064.56	189761.46	30853.03	39411.48	28874.25	23837.90	14608.63	6685.96	2776.38	2660.32	3812.41	4295.40	3187.35	5901.62	4888.69	2225.56	2703.51	1942.59	2488.83	1479.26	2890.97	661.25	872.95	875.88	643.02	806.32	1495.85	2758.36	2462.34	597.60	540.23	612.21	405.30	883.71	1086.64	815.79	214.41	643.17	424.80	719.09	389.67	522.31	299.11	407.28	92.87
468			14313.50	469191.56	352948.93	160941.17	91573.15	65984.07	12651.99	19239.16	13406.79	6190.65	4741.93	1618.34	2258.97	1947.39	4185.63	6229.70	6186.36	2884.24	1805.00	3898.33	1587.77	3584.35	1620.00	1279.64	2199.96	870.10	344.25	319.08	1594.54	1214.86	1217.73	812.94	2234.49	1257.75	373.99	425.14	553.44	291.97	576.90	372.64	289.36	352.71	715.68	704.85	321.01	346.75	454.45
469			27080.38	335083.65	52132.23	55022.78	42034.81	25507.55	21120.62	10557.71	4744.94	2928.69	1734.98	2236.64	1648.01	745.81	1549.20	746.02	773.43	940.05	840.65	464.22	632.29	435.28	388.09	814.51	863.73	642.67	360.40	809.50	535.65	399.68	190.78	374.91	527.99	178.75	357.90	330.41	220.58	204.67	369.00	170.88	161.07	216.40	291.67	140.78	175.31	134.51	111.60
470			475160.93	1586284.75	735933.06	83572.94	33705.57	11672.01	7958.91	9842.23	8608.73	2145.75	2431.35	1553.29	1232.87	1139.83	915.00	646.37	1037.67	1545.54	983.70	383.91	813.82	680.39	486.79	677.04	545.83	192.78	290.88	186.44	113.09	363.99	594.93	346.57	405.24	323.44	211.92	245.00	233.89	280.37	176.65	89.80	143.08	322.03	256.66	196.64	313.97	172.94	36.22
471			137469.67	544284.50	78123.06	70645.53	58956.14	30327.95	17382.63	41925.08	22707.42	8318.86	2336.54	1807.39	2082.15	2521.59	3473.33	4490.15	4646.54	2523.79	1201.99	1242.66	2312.48	1029.66	1108.75	1161.66	1599.69	1564.79	1382.70	2038.39	1157.08	1240.47	1744.73	570.55	708.90	604.57	376.98	429.29	1470.55	1965.23	1636.39	842.76	230.07	284.64	322.04	1010.88	714.65	154.87	351.89
472			87370.18	1489161.25	108777.37	82863.75	129858.78	123462.78	48162.74	19449.06	15092.04	5474.37	1560.63	1550.33	2683.96	1734.80	1775.64	3379.23	2472.07	2269.04	2697.12	2857.82	1458.43	1192.05	752.41	1117.70	978.21	429.29	825.38	2084.97	1088.63	792.15	1076.90	982.00	999.15	779.17	995.72	618.07	550.16	1137.94	470.84	452.32	439.53	273.99	489.18	533.37	557.64	870.90	1063.69
473			415887.09	2273726.75	268578.03	61635.46	71139.30	29131.06	11433.28	17032.42	21699.17	5925.39	4000.38	3530.35	3095.36	961.15	4507.27	2106.85	2244.74	300.79	681.37	865.07	2188.40	3808.49	3496.82	3023.39	1305.50	1013.09	782.45	778.55	249.01	678.17	1464.01	3061.83	1568.30	1166.62	732.03	181.12	290.56	611.87	1197.42	555.96	332.34	382.93	346.01	185.69	97.79	299.81	430.08
474			111859.67	565627.50	130364.25	112668.79	117173.51	58754.00	16299.18	9401.85	12579.19	2736.50	1957.31	1987.45	1409.93	2135.92	2633.47	2804.54	1018.78	785.05	1744.55	1063.92	702.55	616.73	689.97	1305.95	1226.84	1466.64	1623.49	1500.35	1076.54	474.94	333.15	416.08	346.53	386.49	756.29	783.42	387.48	327.31	230.26	140.24	141.39	464.28	373.87	239.62	105.76	210.79	254.25
475			174538.18	3991766.50	226259.89	76072.35	24328.78	20295.16	12817.06	8081.75	7594.85	6175.79	3945.62	5145.78	3869.49	2033.94	1713.18	1847.84	1787.97	1092.39	3064.47	1089.03	1944.13	1071.34	1221.58	1805.20	1826.86	659.30	772.23	1492.72	688.77	433.74	1285.80	1218.94	1565.19	774.00	474.21	711.23	666.31	1284.08	1073.94	543.14	812.90	1136.15	403.18	573.25	407.28	440.02	460.66
476			195419.82	733693.00	61922.16	29475.48	37798.05	18235.61	12652.11	20429.79	6801.03	4871.63	3222.54	3212.04	4917.87	4918.99	5145.17	2877.42	2064.22	2806.09	1581.89	2032.82	5610.44	3302.72	1971.40	1263.53	3563.71	2074.89	2265.60	1905.53	467.75	1124.96	1803.26	2043.83	1331.81	475.53	1075.98	1745.45	722.90	790.05	1464.00	1570.88	1114.94	1304.38	931.65	902.39	678.63	459.60	567.89
477			251067.81	1320700.12	203573.53	29649.21	6998.83	8525.59	11013.70	8453.13	7971.05	4604.34	3201.79	776.97	968.00	841.95	521.46	826.14	920.84	563.50	600.42	604.16	517.72	500.60	363.45	290.55	375.74	251.78	274.48	236.04	306.28	370.02	239.10	540.00	377.43	370.86	252.40	224.23	242.47	433.22	453.55	335.93	271.30	88.75	145.92	84.97	201.46	154.84	87.00
478			34798.19	153593.64	18848.92	18228.28	34541.25	27486.04	36750.41	14229.62	9372.01	1417.69	1409.56	2067.67	1627.80	1347.51	1301.03	1224.28	1714.40	911.33	1118.41	913.83	897.18	860.49	482.97	720.16	873.98	381.84	540.43	416.21	483.02	458.00	314.08	499.29	208.04	288.29	222.77	151.88	238.35	464.11	281.08	240.13	216.27	383.94	256.95	150.41	177.17	164.31	311.73
479			692327.81	1767304.62	233262.43	26060.83	52927.20	21479.57	6879.38	6494.82	11578.49	4623.66	1199.89	1645.84	739.28	1643.88	1688.72	2068.15	1307.53	512.14	611.99	477.38	330.15	252.13	691.55	478.34	504.70	409.85	538.99	773.26	271.46	371.73	332.43	402.83	580.71	405.65	337.57	315.78	254.35	193.51	161.93	137.23	109.39	338.30	422.31	240.55	172.09	85.01	140.06
480			981762.50	2802723.00	199381.56	31900.70	34135.29	18155.65	23775.16	16566.95	8957.41	11486.36	15680.82	10550.12	3950.02	1981.20	3941.00	2032.49	4752.98	4711.06	4232.27	2860.29	2748.55	5348.29	5937.96	1318.75	614.41	1087.58	2005.05	3005.32	3534.40	2172.40	1376.45	2175.60	2282.62	2227.59	2052.01	1691.12	928.27	824.26	1381.34	1710.62	1494.62	499.75	891.29	763.47	835.44	1140.16	1932.94
481			125402.39	288142.25	144732.04	144565.45	85168.28	57947.21	41117.24	33868.60	32228.00	10920.59	3083.11	2079.91	2040.03	1745.40	1546.27	2877.44	2855.83	2075.04	1841.25	1282.94	1034.18	950.57	551.42	307.17	406.34	873.14	934.86	528.32	498.96	479.00	351.78	403.58	212.53	250.39	293.41	564.52	430.92	297.49	430.13	543.55	613.05	264.52	371.90	722.08	518.42	212.86	329.23
482			87295.61	573061.31	115316.84	91759.09	103834.00	42622.74	8499.33	16012.78	7646.19	2876.21	2798.22	1038.45	2397.80	2473.09	1837.76	1365.81	521.76	881.44	514.10	907.21	566.04	230.15	459.02	501.70	812.91	421.10	985.49	1708.95	1529.15	784.88	512.08	449.02	306.92	222.56	252.62	354.02	825.18	885.55	257.66	386.71	425.98	187.16	117.85	139.02	326.47	229.87	185.86
483			28082.58	190981.12	85356.61	60970.83	37766.98	37905.55	21860.01	12933.76	7628.96	2568.39	3134.99	1253.32	1873.76	1533.90	1185.88	1117.31	1807.34	1874.57	2309.60	1768.30	287.86	988.01	2536.58	1500.75	1180.93	1241.53	1517.83	1122.21	929.40	894.97	411.49	600.23	714.45	966.45	282.22	411.04	649.11	174.52	380.78	619.87	647.42	570.77	193.86	305.56	165.69	187.05	152.42
484			44195.71	318763.37	83723.64	32735.23	17172.86	14298.35	14164.54	17391.67	13944.79	9137.34	3747.44	2028.95	5207.14	1382.72	1576.58	2778.27	3742.88	2971.65	2124.76	1092.63	1630.80	1419.94	1393.46	924.61	668.56	872.52	698.28	881.27	867.27	547.97	374.73	1117.37	1021.70	1039.50	925.66	536.08	337.85	376.66	630.22	419.35	371.14	190.17	388.96	284.07	496.54	694.66	445.42
485			36966.53	383408.00	90081.11	51215.50	8745.56	18186.46	14059.13	12827.99	7217.19	3213.06	1683.65	1186.44	554.41	287.94	1316.17	2357.55	2920.22	1783.65	1042.93	1095.53	575.99	569.71	651.16	351.46	1414.07	2058.82	822.08	1105.27	493.37	443.83	512.23	493.38	863.99	811.70	675.05	414.70	225.53	176.39	302.96	232.72	167.60	366.45	362.13	313.73	159.78	246.37	134.73
486			885826.18	2686310.25	368784.46	57120.87	35639.43	24577.24	29532.41	16957.03	17386.07	7184.38	2319.49	2295.89	1428.82	673.21	1399.83	1073.15	499.85	822.67	408.81	811.44	914.10	515.01	1519.75	394.58	196.21	256.54	199.45	215.91	122.11	96.91	236.27	428.14	323.52	147.92	305.32	190.14	256.19	437.50	227.63	292.53	266.94	114.08	229.83	157.75	143.25	159.61	152.19
487			135691.26	836489.62	116154.36	43236.19	49402.63	26705.84	13772.81	7222.28	6127.81	2651.57	2959.45	1434.05	944.18	1480.64	1955.15	1536.08	1407.10	886.71	690.87	772.83	862.19	468.19	778.56	234.89	762.93	847.31	815.19	694.09	356.48	257.72	319.27	286.65	167.28	137.82	169.66	129.12	190.69	111.92	314.48	468.19	321.45	204.31	322.61	231.22	176.36	194.13	151.49
488			1559339.62	7966985.00	1640668.87	44161.78	32797.20	24479.32	37589.12	23813.71	14032.40	21648.12	30717.18	14664.53	10230.04	12606.66	11668.44	12334.44	7069.40	8687.78	7711.36	5990.43	4166.91	7177.54	9005.20	10868.26	9838.06	10294.10	5078.84	7327.01	11863.12	7800.67	4569.95	12042.29	11644.43	4205.57	2870.20	4249.69	3936.83	3246.43	2979.37	3333.44	1419.46	4567.08	4858.10	1914.30	2647.46	2079.51	1408.51
489			1423553.62	3506603.75	304118.40	20406.73	41398.33	15709.63	12309.29	9911.09	6847.01	3057.04	1448.58	1883.69	2474.50	1012.74	1858.63	3182.67	1730.72	1898.50	595.97	1479.65	1751.16	1538.98	1598.24	1609.23	1710.94	1891.86	765.57	1736.58	2373.37	2191.67	785.04	1233.43	1147.61	1633.44	1146.60	1024.59	1543.34	771.50	1020.92	1440.56	416.27	734.72	1076.58	996.63	1015.30	1140.19	771.05
490			50786.02	458252.12	87213.36	31665.31	14860.21	24229.86	21326.55	11884.39	5132.83	6392.15	5943.43	2926.05	3682.73	2985.23	3648.98	2070.29	1470.78	3335.98	3333.18	1197.38	709.86	1865.21	3054.18	2066.53	2534.94	3733.44	1461.62	539.08	548.24	1196.12	1809.95	1157.55	1069.40	896.54	1042.41	682.99	780.24	610.36	742.73	588.17	345.90	442.15	231.28	378.36	336.82	469.85	491.93
491			66018.02	189190.17	30873.37	18582.79	20954.95	12670.68	6174.47	10166.71	6932.51	1208.67	598.72	556.33	759.73	437.85	815.41	590.96	436.23	406.43	320.63	311.57	206.86	238.82	286.61	156.83	112.02	230.04	188.52	202.32	256.56	199.71	183.45	334.85	310.86	253.23	293.92	248.25	90.05	99.37	110.73	103.28	109.00	81.06	80.86	81.76	66.91	103.76	92.33
492			37296.08	399576.84	75701.68	36957.58	8742.47	10278.41	6871.47	10221.14	3465.29	6141.33	6352.83	2141.68	3964.70	5193.28	10198.92	1866.92	1295.90	1147.99	2230.18	2741.45	1032.05	2043.81	2223.07	3003.35	4624.53	2152.48	968.62	1363.37	810.63	1562.65	1104.62	848.47	502.95	890.05	3441.63	3992.47	1726.94	387.22	959.86	947.47	283.23	1418.06	2175.48	1804.46	713.47	665.49	648.11
493			21053.23	115104.64	23530.08	61554.65	36369.44	17483.68	14817.51	12328.46	8757.02	8889.75	7516.73	971.97	1031.19	654.67	2543.31	1543.15	717.42	760.96	656.03	441.12	698.99	285.45	219.06	238.50	146.79	309.83	166.73	170.27	202.48	327.86	402.92	251.22	163.65	178.63	159.66	138.92	175.57	138.16	108.24	111.63	161.03	160.01	86.55	72.98	41.36	35.14	70.23
494			119829.07	1563934.12	126105.50	115919.14	52511.08	11346.97	18438.29	26934.30	13568.31	7666.15	5010.42	1654.64	2576.32	2970.27	2835.72	1497.26	1944.24	1539.33	4464.36	2306.17	2002.48	2501.78	5739.07	4315.41	3311.18	2920.59	1105.57	2661.57	1807.08	1934.73	2291.03	1815.63	1385.42	927.70	722.49	844.98	592.34	1251.54	1090.48	479.13	1493.16	2414.21	1735.14	1399.78	1060.35	282.62	571.08
495			93561.92	1507402.00	79292.81	44962.46	28549.78	26064.45	10833.54	7127.12	8338.21	3005.90	3935.06	2088.92	1177.49	793.30	2798.40	1102.64	886.00	853.14	561.26	558.91	1543.82	1271.76	518.13	555.86	839.47	343.78	716.04	348.12	87.61	348.25	529.08	804.16	160.56	198.82	388.32	279.50	872.75	737.83	1089.83	402.03	198.97	360.47	451.35	132.84	219.63	291.61	321.74
496			2573626.50	7477810.00	512888.25	22445.46	25914.71	10877.79	5568.70	6233.66	8473.52	6679.96	4687.63	3900.23	5904.87	3251.49	7682.87	9311.35	2977.72	1847.01	2106.33	3382.26	1855.56	1576.34	3830.38	2605.43	2833.47	2748.08	2871.09	2654.82	481.33	1115.43	598.25	1467.75	3725.69	2542.20	2985.62	922.53	1490.48	2669.97	2398.08	1102.56	1087.09	654.00	896.25	1296.09	1230.38	1348.00	983.42
497			1417818.12	10725742.00	1658797.00	50923.35	27994.15	24133.00	22564.45	16884.38	9718.37	3175.72	6976.94	3751.35	5116.65	3486.46	3360.22	2167.89	5052.82	3895.53	3353.60	2278.45	1960.01	5504.79	2726.29	1776.08	1138.26	2508.76	2459.80	2911.13	3260.82	1974.85	2558.45	1116.82	1263.45	1428.46	1080.95	1184.97	926.65	941.14	483.73	1329.07	931.86	711.11	756.26	669.06	719.14	932.88	1466.91
498			557760.62	1574019.12	630259.75	90943.14	49973.33	38075.21	18929.82	14807.55	8762.12	3556.90	2581.45	2186.97	1343.70	861.29	1225.85	1789.38	1844.32	1331.30	1382.72	568.97	808.40	548.10	664.83	710.78	673.78	575.09	692.59	621.28	468.97	488.05	583.73	161.94	346.22	167.45	308.53	377.20	266.19	236.95	275.86	107.19	151.16	84.81	225.79	290.70	163.46	172.29	108.09
499			69561.68	652125.31	69159.53	48996.22	32148.16	26295.88	26280.28	18768.35	12324.97	3148.37	2772.06	4363.15	4028.32	4152.73	5144.50	2784.88	3960.01	5485.89	4932.23	3771.77	2751.95	2859.55	1962.15	960.80	1455.69	3363.48	1661.58	1794.88	1661.03	2315.30	1133.57	1546.37	1653.02	2193.53	769.03	1135.31	1226.33	525.31	1785.36	1383.79	1336.76	1151.62	2263.44	2130.58	1052.98	731.22	2432.93
500			100272.42	1229265.75	60414.10	11967.00	23489.63	48834.38	25277.68	7899.49	8815.17	9055.99	19265.55	14016.65	9545.20	5638.61	2502.38	2495.81	3338.73	5209.10	875.82	4311.38	8055.51	5014.16	3159.30	2534.28	3092.16	3837.54	1759.18	2157.53	1104.06	1401.51	2608.14	3971.65	4042.05	1102.11	1608.30	3196.69	3410.20	1744.57	546.78	437.63	1217.54	1115.98	1547.40	2557.36	3406.61	1115.49	464.75
501			147008.40	929451.37	121684.43	48406.57	37507.02	13794.30	25958.00	33592.66	22686.25	14806.35	5333.28	2509.69	3662.01	4662.41	5372.54	2650.93	2198.18	5544.98	2388.39	2928.20	2012.09	2600.72	2783.82	3512.68	4951.10	2635.76	2085.09	2480.76	1178.10	1234.85	744.04	1207.70	964.60	496.18	2615.87	3960.26	627.72	1160.58	487.90	490.05	3249.86	4953.47	591.76	684.18	178.29	276.54	284.57
502			90881.92	344751.81	239586.23	34502.94	73087.78	23776.68	18385.97	38799.24	29107.00	4509.38	2740.20	1995.64	1118.18	943.96	461.17	605.24	978.56	1113.00	923.71	813.28	638.41	510.86	341.36	267.53	656.99	499.97	282.82	342.23	252.45	215.32	217.41	159.82	119.46	167.48	151.17	197.81	229.80	188.23	175.26	105.75	137.04	67.94	85.31	121.59	99.39	90.54	174.10
503			107026.55	376705.12	152396.42	126476.95	51207.16	58458.39	40758.23	17813.99	6417.11	3365.49	2878.13	2088.68	1934.13	1188.47	1338.52	1211.32	1591.62	1093.03	876.63	1025.93	811.70	687.09	662.75	355.44	463.78	235.64	139.56	124.90	204.27	179.76	285.58	281.51	190.21	309.78	169.77	124.53	97.39	87.25	117.84	89.77	125.19	151.63	107.07	71.36	99.39	124.08	136.61
504			231969.26	2366749.75	224857.60	75473.85	46663.21	27630.24	31125.59	4834.66	16987.25	14166.76	11833.97	11083.37	6797.58	1434.33	3851.96	6875.43	3392.63	1746.33	5469.16	3331.71	816.13	915.57	2554.97	1760.12	1722.76	477.31	1194.74	1660.69	1530.97	3238.10	846.45	784.75	1900.70	4846.17	2745.64	1399.11	1183.57	913.46	430.43	1114.75	612.86	687.23	1593.45	502.55	233.94	518.21	261.16
505			7440.87	553714.00	59989.50	48829.71	52863.21	10920.80	13865.15	9314.77	21793.42	23396.63	8550.17	6773.47	3717.70	5836.20	8024.83	8557.16	3353.11	2331.95	6708.09	6507.51	1541.14	12425.83	14873.13	9626.33	5071.70	1861.85	3341.53	4313.37	2255.65	3982.85	3197.55	2889.38	756.44	2425.15	2100.87	2743.37	1124.46	794.06	355.13	216.42	1219.66	1691.16	1744.07	2983.47	952.23	1512.36	1028.24
506			99248.96	348266.68	50154.86	31311.17	25611.56	21868.62	7342.33	15106.56	7722.53	1924.34	1621.45	1903.19	1759.81	2273.85	1202.11	1607.61	1700.73	1201.30	849.30	585.26	294.15	619.87	1067.72	387.61	249.29	348.98	1041.76	897.55	658.67	430.75	447.65	524.14	301.93	272.45	259.08	204.25	271.78	201.54	452.73	204.77	187.81	304.81	164.28	167.56	228.70	182.03	228.78
507			174236.71	1064184.87	197222.98	37624.33	18839.00	16061.54	13813.68	11432.02	4448.71	1714.03	1923.64	3995.21	1965.28	1169.86	1619.06	1772.02	2254.19	2225.34	1405.83	885.08	1767.47	1559.32	923.41	464.34	350.99	697.49	869.26	1898.34	1271.33	506.95	411.47	216.51	301.96	267.69	301.21	307.59	334.25	529.77	212.03	194.04	163.20	276.88	770.78	211.88	257.42	162.41	135.43
508			209571.59	1032394.37	176377.39	102573.82	20573.07	49952.21	42011.48	38957.84	11605.31	4497.24	3783.85	2003.31	2551.89	2234.64	1740.94	1614.91	3777.59	3574.16	1697.85	1014.74	1009.93	1142.50	453.19	412.56	733.13	781.18	340.10	705.45	556.33	375.05	486.88	661.71	1342.69	1652.34	1623.07	894.28	414.35	338.15	571.73	453.35	631.91	412.01	376.34	149.76	231.37	265.03	119.84
509			424264.78	1643775.75	293700.96	52086.10	17839.44	18538.08	26581.58	24083.03	7500.01	3837.08	2157.74	6847.80	8066.77	3589.48	3736.99	3102.23	2741.18	2256.12	2775.59	2230.86	1590.37	1021.64	1501.42	1936.76	1707.48	1258.60	1584.05	745.53	1874.96	1490.63	963.05	891.58	824.69	1678.30	1287.68	708.33	419.86	645.46	738.89	312.48	846.56	870.72	689.77	394.86	622.07	913.60	1449.59
510			38350.54	120072.56	165756.98	193120.45	78883.81	54011.38	39030.80	15979.97	23221.04	5249.18	1803.56	3009.09	2475.64	1176.40	926.56	1248.31	1025.55	674.70	314.37	390.45	143.52	553.40	360.68	250.99	173.42	293.14	483.65	321.38	486.93	258.32	233.73	205.52	106.74	120.93	262.00	309.74	208.53	135.11	86.03	106.97	110.11	123.40	110.76	40.21	89.99	80.71	97.61
511			54084.03	688109.62	216117.29	90688.17	34528.61	35761.80	20148.34	22560.51	14205.27	6941.80	9171.65	7307.14	3993.24	3141.63	1660.93	410.09	1479.14	1968.45	1546.73	391.72	1503.99	1408.80	1350.36	868.25	749.35	1808.32	1624.22	689.95	472.01	319.02	219.28	537.08	634.08	870.23	1245.79	1074.44	456.20	524.92	809.00	746.96	242.54	264.79	223.02	380.71	401.25	290.82	188.73
512			98338.45	735777.75	68208.90	50861.13	55990.82	43831.50	37759.78	18329.98	4445.64	3721.30	1851.84	1366.32	2081.03	2566.70	1684.56	973.72	825.33	792.13	600.42	478.07	432.12	267.78	543.53	840.76	1055.74	389.32	510.61	362.39	483.60	381.01	423.31	481.17	509.81	225.80	309.80	191.55	504.27	328.39	256.84	189.91	333.64	222.80	168.69	253.14	489.56	392.59	221.51
513			402158.25	1432414.00	100989.36	196317.04	243835.07	115091.17	44313.32	9990.86	5583.53	7741.26	4428.92	2125.44	2778.28	3009.74	2385.72	1773.38	1878.00	3021.20	1913.76	1689.97	1668.44	1672.16	1040.22	872.39	1521.31	1400.21	1100.82	269.59	490.73	619.85	520.12	569.81	599.08	612.47	183.27	472.11	325.38	850.80	641.50	1153.89	1209.44	621.98	256.75	192.69	100.50	344.80	391.69
514			79581.92	337652.78	67846.22	46633.06	18855.45	26548.83	7787.25	12205.40	7667.54	3121.19	2042.21	1013.62	688.69	488.92	1053.63	965.34	1235.45	1605.04	1616.26	1231.00	514.82	376.07	105.49	87.22	170.15	194.95	184.48	213.07	485.48	349.71	425.75	418.24	152.07	278.11	143.73	140.73	101.58	59.18	112.35	117.68	119.46	89.01	141.83	192.94	188.49	159.23	138.68
515			27773.63	479947.56	18159.83	40773.55	41333.91	25605.68	16587.27	18523.63	10681.41	7518.93	3651.42	2363.65	1264.68	608.34	1957.79	1708.24	1054.97	1680.88	896.58	878.69	669.97	677.36	416.64	381.60	227.20	343.64	463.03	367.15	227.58	684.20	391.20	144.15	317.19	151.15	232.34	409.69	137.95	188.05	206.92	348.19	196.16	492.28	617.73	396.51	372.51	311.79	178.82
516			22108.92	130351.82	52728.71	39007.19	23051.24	17606.44	23928.92	27244.49	12767.84	7791.16	5014.20	3939.29	2710.00	2000.22	2229.14	1519.09	1493.52	1153.71	1097.02	1353.50	1402.18	877.87	1444.07	1296.45	654.62	761.93	746.06	541.49	521.58	1373.31	1128.26	345.37	504.30	129.72	650.19	334.25	176.94	489.73	605.53	338.26	194.20	142.89	175.26	239.47	112.57	183.86	461.93
517			32705.32	163523.35	81501.32	61911.01	18082.59	16550.16	24523.62	16817.90	6465.04	7357.94	1978.16	1315.87	1029.26	1782.66	761.51	267.09	374.05	503.76	608.21	437.32	263.87	317.46	295.59	140.98	356.37	338.79	198.67	210.77	204.45	89.31	182.66	240.63	171.95	136.39	130.16	139.89	143.04	190.40	207.96	308.07	475.80	304.52	98.19	83.14	257.84	372.23	228.01
518			38299.07	2175533.50	106424.42	18831.79	27223.89	17007.39	24498.96	11830.96	6197.59	9839.72	7453.65	13729.06	13556.53	9811.63	6020.95	5970.12	4348.38	2215.07	4444.25	2533.13	2492.24	2825.36	2925.82	4402.27	1513.40	1152.91	2748.33	962.33	1941.67	1076.89	956.14	1192.44	1499.37	821.79	978.91	1794.60	1092.20	1178.74	826.90	2657.89	2044.12	434.66	505.77	533.29	249.42	499.75	474.74
519			24423.14	123210.14	51780.85	36107.00	10711.44	5248.83	7746.09	8342.87	7581.30	6351.66	4356.51	2084.48	790.66	1264.06	851.73	1142.67	779.42	576.34	1047.45	713.47	690.97	469.77	1180.43	677.51	353.20	257.41	376.69	192.60	376.80	722.56	571.46	358.91	281.13	155.38	501.47	608.97	215.58	409.26	341.36	310.65	310.60	164.90	325.33	271.16	220.71	520.39	375.05
520			77124.19	248137.07	108465.44	97772.57	50753.04	31694.08	20984.45	20007.33	11580.94	3021.49	3012.13	4001.77	3027.90	3464.56	3337.38	1091.61	2453.33	3812.05	1625.39	1113.83	691.15	893.16	1139.12	1897.67	785.16	930.42	1307.26	999.36	441.23	1057.74	940.71	545.92	544.17	888.60	767.53	333.59	218.71	750.83	775.29	787.68	883.56	712.70	864.36	482.62	245.82	323.01	359.36
521			79317.98	892396.50	79370.41	36091.42	11215.58	4090.20	19626.16	17326.73	7661.96	4030.52	3867.83	4993.77	1039.58	2901.88	3384.98	1523.38	2145.52	1640.02	363.43	489.73	2808.19	2222.44	1770.52	1876.37	1370.56	1352.49	607.12	541.35	1020.61	209.67	773.31	988.39	1116.34	2622.59	789.59	223.38	433.43	1464.04	924.10	464.73	526.74	959.81	436.69	770.14	1092.14	299.27	505.61
522			764134.18	3641873.00	360233.21	38992.30	46444.16	35807.65	37149.46	16769.90	11868.73	21544.42	17544.62	13003.82	12504.42	6393.98	7086.72	4416.13	5236.05	10021.71	4774.52	6786.26	7269.31	4459.98	4667.80	2720.26	3177.89	9752.23	6418.63	1303.88	1989.77	1524.71	2511.28	2122.09	6933.16	3714.59	2075.71	5707.13	3572.76	3673.47	6945.98	1059.14	955.34	1229.83	1210.46	486.82	507.49	1343.52	1621.70
523			28872.97	442081.65	49702.07	23919.14	15509.13	33465.53	30006.00	13785.40	6454.14	3259.49	1949.35	1762.70	1549.18	1166.92	508.14	943.05	1450.84	1373.73	758.10	752.09	1334.13	564.21	336.23	632.57	447.36	243.27	379.13	854.81	1425.44	855.27	391.92	95.35	251.74	214.84	386.18	381.70	128.96	221.89	402.23	300.66	308.20	102.74	150.21	178.11	181.25	161.80	168.69
524			999943.12	5739352.00	443881.37	21726.48	23500.91	10292.74	12132.79	22862.90	13027.37	6066.96	6444.12	9607.28	7458.22	4731.59	3582.12	4519.36	3754.10	4452.26	4373.45	3544.30	3328.05	4051.81	3157.31	2885.28	1783.54	2496.54	2307.66	2427.01	2011.20	1610.15	1116.56	926.97	1413.04	888.29	1633.24	2285.62	1711.28	1837.51	1903.05	977.84	1016.91	1475.34	938.00	894.56	500.04	753.23	389.19
525			174459.59	934780.87	79498.03	36799.23	26187.98	20361.70	25898.24	31476.56	11736.30	5198.48	6664.65	4076.96	5048.84	5219.15	5083.83	8131.80	1408.39	8884.53	7812.14	1201.46	1543.17	1083.22	561.11	888.96	1634.61	1773.34	1232.93	705.68	632.10	576.57	1215.24	1579.99	895.57	2948.88	2452.10	599.02	509.80	606.32	837.16	465.84	1150.06	3305.16	1439.39	393.03	105.51	875.55	312.04
526			230294.45	770647.12	173349.56	15630.95	12443.80	17151.28	13410.18	12593.93	7562.09	7496.05	3460.70	3158.41	907.36	1362.35	2086.46	2835.22	4476.95	2961.49	1996.30	915.95	900.68	1331.12	2555.43	1167.11	445.40	889.51	726.68	1199.38	705.36	568.02	664.82	338.73	284.55	727.58	585.60	581.44	709.55	781.82	837.83	299.41	284.88	364.22	341.77	204.34	464.65	497.65	386.99
527			130805.60	370911.40	207990.20	127129.96	55577.91	23193.01	22129.94	25112.19	4310.52	2754.95	3351.29	2723.83	1910.84	2411.48	1335.14	869.73	686.50	422.03	360.99	332.31	389.88	435.35	371.07	289.95	188.70	265.55	176.02	230.65	473.78	135.85	99.76	155.43	260.27	222.61	313.54	349.48	526.04	396.52	145.87	114.13	212.99	183.23	188.86	138.09	106.56	109.64	47.54
528			64197.57	1203699.00	72415.40	45043.40	40600.62	12529.98	4969.53	10081.46	6239.31	8347.80	4775.96	2885.77	3310.60	2513.74	3466.14	2143.35	1845.25	1856.70	4010.02	2455.96	1546.45	1680.58	1566.48	1050.13	667.07	333.83	1247.01	621.98	1102.17	549.58	559.60	1046.27	1500.38	1529.51	1708.09	878.08	409.51	603.46	927.69	470.38	573.46	472.08	244.00	333.49	501.60	240.08	459.88
529			119649.18	843927.25	105243.71	208284.32	90056.06	20165.20	30064.66	41529.69	7658.06	9056.35	4069.99	5382.18	4476.46	1961.50	1340.69	1934.11	4004.18	760.15	1970.13	1042.21	1681.52	1856.69	1576.13	2050.34	1866.38	2306.25	1834.21	991.74	862.93	911.83	393.77	358.72	871.70	682.33	883.73	690.76	529.35	416.91	865.72	425.63	160.81	212.02	217.96	396.56	767.95	579.94	533.93
530			392032.96	1907640.25	116018.48	47887.90	55434.67	32399.45	22406.92	12284.52	9021.42	5754.13	5042.92	5742.75	6703.85	3501.66	2586.78	2979.46	1308.87	1936.79	2880.56	1336.62	1391.11	2187.85	3865.32	2668.82	1474.01	1659.27	1896.80	1293.01	2198.37	2003.11	931.48	2622.53	2821.85	1022.90	904.87	1346.89	1151.72	743.82	465.89	722.42	864.97	793.44	397.08	310.78	427.83	673.13	205.36
531			25867.32	160636.32	35242.39	40533.78	31009.84	24342.49	14827.37	12607.65	4624.32	1086.31	632.82	2194.54	1429.65	1424.63	1397.60	1004.17	686.12	1315.47	772.42	394.56	516.27	238.10	392.55	244.39	396.33	465.88	632.29	370.21	539.63	85.80	521.58	521.10	137.46	177.25	110.45	121.26	159.48	163.22	158.33	197.89	357.32	194.61	288.46	100.29	66.11	63.74	94.23
532			45352.44	231899.00	94226.78	66963.94	22787.94	19730.91	36127.91	14812.45	9839.65	11432.88	6941.13	3041.90	1761.22	1277.48	959.14	765.61	717.82	335.25	856.08	1050.42	1212.43	1770.70	1983.86	1015.21	270.76	376.17	350.09	349.10	234.78	238.83	83.40	233.64	386.00	350.87	366.13	364.49	338.83	353.91	244.74	121.61	83.20	111.88	80.26	145.55	259.63	155.40	182.58
533			51494.12	272517.96	170458.56	76167.78	54786.39	33492.61	9493.94	4500.26	12110.56	7628.59	1265.27	1701.68	525.68	4280.35	3222.50	3351.26	809.60	989.03	883.49	421.33	1293.23	1328.70	152.24	175.86	1531.42	1706.07	1664.87	1624.49	448.97	1453.42	925.84	1248.98	356.78	215.51	325.66	302.12	305.46	478.86	594.48	551.07	743.74	692.92	579.43	810.72	449.62	207.62	99.14
534			233844.84	2679891.50	393820.93	140654.37	78199.75	39819.91	16082.32	7391.02	13879.87	9842.24	4938.10	4983.31	3093.00	4559.38	2665.77	2251.90	2710.57	1706.43	1110.14	1375.62	1209.58	1948.97	3389.78	2068.14	879.06	1482.68	849.06	1373.14	973.26	610.01	533.12	776.30	1699.67	672.86	359.01	630.61	706.36	602.05	431.08	400.30	281.51	460.92	329.90	405.07	481.71	541.11	648.72
535			19287.04	108928.66	58500.67	66951.68	40612.20	22195.36	9640.89	14432.61	11875.05	5717.42	3086.78	1806.33	1248.98	967.50	1650.55	1963.70	1930.24	978.66	260.57	486.73	407.87	218.63	229.73	395.14	271.48	97.58	236.05	298.59	402.30	468.57	170.60	159.73	117.81	176.39	155.79	103.85	162.25	133.91	182.56	80.62	65.97	65.72	102.39	102.07	102.45	132.94	110.37
536			105575.66	772359.12	181016.51	45035.64	38432.08	18643.85	21113.85	23239.92	14248.05	9294.57	7730.88	5306.54	2525.67	2366.94	1788.27	1593.88	1094.95	1363.81	1882.63	1721.85	1636.76	3413.18	1814.62	1266.88	3206.35	1159.40	1107.71	1378.48	571.23	458.29	599.11	179.11	3047	999.07	670.21	1108.87	1210.37	633.81	266.98	158.57	88.05	239.73	359.64	309.88	263.36	314.34	252.73
537			116012.85	643529.93	80345.09	75656.81	53347.08	15004.65	23630.43	12103.45	6115.65	3259.81	3312.00	2020.22	1512.99	1306.82	1102.29	801.42	1311.86	1722.39	487.51	279.64	832.05	680.94	379.50	383.07	273.23	336.29	321.72	339.30	312.52	479.12	337.86	490.39	469.01	218.95	271.99	281.16	85.04	240.46	191.86	283.05	378.14	652.73	295.76	155.76	119.50	235.11	265.70
538			314474.71	1049692.50	119775.18	69190.50	62188.93	28516.77	14782.81	8854.07	10344.06	8538.68	5812.62	5794.87	7996.31	5968.44	3042.01	4495.26	7028.55	2536.58	3454.17	1546.62	1764.95	2387.15	2069.12	2800.16	2098.50	1867.06	1354.96	844.34	1398.28	1256.13	2294.65	2069.00	4754.89	3109.73	667.47	631.97	755.11	717.99	923.92	941.85	977.06	864.85	793.29	933.38	1092.36	879.15	409.12
539			225734.78	2649431.75	381306.75	122568.57	83585.56	34660.58	14582.97	12026.49	10072.46	1644.33	1864.07	1966.98	1949.68	1418.55	2488.09	2956.21	6191.59	3721.92	885.11	3049.91	1132.46	1201.46	1491.64	1831.29	2304.94	2666.94	4107.72	3336.08	2383.06	1322.58	1008.17	382.04	213.10	825.30	954.46	851.14	329.93	461.53	382.63	274.36	717.42	662.56	394.09	415.81	291.40	208.11	119.56
540			51359.37	448309.31	166698.39	62420.88	42904.75	43417.93	31907.80	21217.74	5743.54	2890.87	2858.06	1638.24	886.62	865.47	675.60	320.98	573.61	668.16	512.11	367.23	468.70	481.60	626.88	457.08	242.74	87.55	132.55	144.05	148.34	63.94	195.11	213.80	109.68	155.68	135.33	118.13	137.31	103.35	111.69	80.43	80.18	51.33	52.39	64.22	36.31	44.89	82.44
541			129445.04	1104088.75	163715.20	17700.94	14647.98	9748.90	10305.09	6557.18	6043.94	2462.06	1049.74	279.21	730.44	731.29	854.25	703.03	1687.25	1311.66	3270.60	1963.74	574.99	1321.01	917.99	160.79	632.73	767.11	480.26	236.47	279.92	313.97	290.87	193.08	304.84	347.45	546.17	349.65	130.81	169.41	328.32	128.86	165.64	170.09	337.42	219.49	116.15	159.92	134.43
542			224630.71	936465.31	398822.53	195665.54	109237.65	91022.66	82229.50	43714.30	38926.49	12795.47	4985.39	2129.77	810.48	1670.57	1513.38	1288.10	1079.03	3837.09	4259.71	1148.53	979.84	702.14	1434.55	661.32	577.06	409.64	538.28	335.33	2103.94	2374.36	1516.84	855.60	585.89	265.74	525.60	927.95	458.88	195.19	190.86	93.96	199.09	700.34	1093.64	957.22	254.31	186.68	397.47
543			56996.83	129594.71	18579.72	12887.37	32202.50	21353.07	16248.60	13110.82	5995.09	4560.98	4132.66	1813.18	1113.87	701.56	1241.47	999.42	1545.04	741.90	566.27	787.37	380.23	477.37	399.44	544.97	607.96	672.90	879.61	601.48	470.87	231.87	98.44	272.24	570.41	337.15	412.73	266.72	221.95	145.77	281.16	222.52	269.62	180.40	141.17	158.18	235.54	238.47	218.26
544			178202.76	997942.12	121393.62	84903.35	69339.67	58633.53	24795.60	19545.63	9501.74	5273.36	2937.29	3397.66	1797.76	2146.00	2109.11	1888.52	1490.00	1279.62	1178.20	852.13	1207.21	1169.63	887.13	560.51	616.74	999.86	1291.19	938.74	1038.22	513.68	504.90	1031.20	461.21	409.70	359.37	465.69	197.67	125.42	311.20	262.11	607.28	507.22	177.96	228.38	370.53	312.30	226.56
545			26058.39	210721.81	59963.31	20482.83	31104.55	21599.78	16680.92	8395.65	4021.99	1472.50	1025.91	603.22	1403.87	1180.59	1344.97	3507.87	4319.24	2682.92	1805.89	1689.24	2580.09	1493.60	532.84	745.56	334.37	399.71	483.20	451.76	629.70	343.75	547.54	366.68	190.15	238.02	344.30	275.05	316.89	203.22	322.08	153.41	290.74	542.47	453.34	307.01	366.05	270.64	695.42
546			79152.62	303033.18	101225.31	39313.56	32480.20	34385.29	12037.99	15318.49	12742.97	6309.64	3599.13	2161.90	1906.25	1624.01	1136.42	1682.79	1364.02	1194.23	1391.87	1189.45	210.07	507.46	650.50	420.17	193.02	353.33	541.27	350.41	239.18	284.49	301.18	267.14	417.63	249.50	213.46	110.93	136.71	339.92	225.01	167.62	191.94	85.27	117.75	247.59	81.17	116.79	238.55
547			78631.17	479134.15	111711.75	109373.14	71056.91	17151.64	23586.82	13687.23	9665.16	6959.77	2907.39	1819.59	1634.28	1390.30	1646.79	1844.19	1759.95	771.27	1031.37	938.96	562.99	273.77	242.65	249.47	276.09	442.13	529.13	553.58	506.07	422.62	100.70	335.92	639.43	301.43	144.75	122.81	263.72	417.07	404.86	129.30	221.03	283.59	169.76	226.18	155.79	67.07	86.82
548			185151.90	851613.37	60957.99	25981.76	49880.90	18556.33	13410.80	7164.17	4191.33	2832.46	6045.95	6459.54	5933.11	4817.79	4909.06	5504.34	3314.69	3351.85	4050.51	1544.30	4575.59	2440.65	2822.98	3554.47	3256.87	5146.91	7152.27	3440.94	2213.70	1613.30	628.65	1773.78	1902.57	1899.76	1719.71	603.26	1742.20	1500.91	831.49	653.74	417.79	329.11	644.31	462.25	374.94	424.25	545.15
549			335385.93	923990.56	69625.35	25738.39	16495.82	9919.70	8890.79	5811.03	7445.42	6904.15	2374.41	979.88	1372.93	1288.40	2225.93	2234.54	1904.79	1397.31	1604.05	2486.26	4070.09	2410.04	1471.79	3306.67	3026.56	836.47	1340.55	1308.32	1068.42	1314.35	1596.46	1624.32	1234.00	538.23	921.47	2228.31	2226.27	1491.70	809.43	237.22	1060.90	1482.67	480.43	343.48	547.36	368.78	396.69
550			20367.45	78194.35	41495.38	21564.08	27710.49	31698.56	19467.08	18606.00	8053.11	2625.80	2074.73	886.20	646.49	808.86	449.40	219.34	410.56	803.65	655.95	1096.19	1633.13	650.24	279.03	143.43	283.82	350.15	321.24	208.24	212.59	340.87	262.45	223.45	161.34	104.11	72.54	60.87	175.21	168.10	112.60	151.12	185.59	123.40	74.73	90.14	58.28	121.62	103.09
551			30915.32	353467.59	192203.18	140103.60	58080.31	14966.09	46754.89	32329.81	19075.85	9969.40	6394.79	15603.30	9447.72	8884.54	9392.64	9121.55	1865.30	3115.87	1677.64	1827.64	2809.07	791.33	2239.65	4377.24	1942.52	689.03	1432.94	910.59	847.30	565.66	778.34	590.32	601.77	1369.99	2256.28	2654.93	1931.46	936.99	451.04	618.68	380.05	370.40	1072.56	958.23	294.52	280.16	350.85
552			401166.15	688000.43	150822.37	29668.65	18595.67	14381.31	17902.72	8767.83	5453.94	4884.13	2501.08	1938.60	2321.39	1306.55	1426.45	1007.93	1511.04	1669.98	1068.45	777.09	762.12	650.32	699.66	455.95	868.83	1033.57	732.62	546.78	469.87	408.91	325.45	375.98	622.77	430.77	245.97	463.13	245.97	286.05	522.36	416.11	233.63	239.48	380.51	510.92	328.47	211.01	283.44
553			85241.65	230741.53	99498.33	96016.71	80419.21	28992.89	19365.65	15114.07	7806.90	3398.32	5007.47	3050.21	1816.03	1351.20	749.59	511.61	600.55	871.43	872.70	731.46	909.34	917.35	1124.21	441.42	336.21	527.42	423.19	293.78	141.80	159.48	264.67	300.87	763.70	580.08	251.72	220.15	245.23	91.00	125.88	133.52	156.82	287.77	93.04	82.86	114.71	100.29	189.95
554			24764.23	326244.37	47625.01	76848.92	107604.71	39829.93	20557.47	13131.76	11846.73	13801.76	7562.31	4806.85	2314.33	1381.53	474.53	1257.47	4282.92	789.75	2255.40	1654.28	2830.31	2500.78	864.73	1012.79	393.97	720.53	626.78	999.09	489.70	400.31	289.51	687.00	1329.34	1166.44	1430.28	704.90	449.77	119.46	178.06	253.96	224.24	221.00	316.14	667.48	779.56	281.26	306.14
555			21520.10	200361.73	164116.53	115700.77	86731.72	37305.96	24736.91	10773.25	8046.81	6745.07	1587.54	941.64	1643.27	1135.83	695.93	476.87	547.90	496.21	705.78	776.84	627.57	380.46	384.51	325.25	415.28	300.34	267.30	156.18	145.61	119.17	109.11	134.26	212.36	439.43	238.44	239.43	308.50	204.69	129.52	190.04	104.86	177.25	129.75	147.23	136.58	167.00	97.57
556			63150.87	303771.71	83096.50	59358.31	32886.32	24811.83	13944.10	8405.39	7988.23	3096.36	1859.28	1594.61	1120.10	865.07	551.15	1333.21	812.45	596.00	376.70	433.00	697.29	1182.16	1995.66	400.11	371.14	446.33	316.35	168.41	197.42	313.17	288.23	271.39	266.05	257.65	539.83	217.71	241.54	50.61	148.26	170.28	115.67	237.69	263.95	226.35	238.60	289.42	388.24
557			664116.50	928643.37	230306.15	53742.89	42417.10	28113.61	24373.22	22186.47	6019.35	3078.58	2811.78	1954.32	341.31	695.55	667.24	597.61	835.38	1246.36	696.84	412.96	518.77	188.77	221.43	220.03	261.52	257.95	360.17	248.79	284.58	120.15	112.75	77.16	150.74	137.95	157.90	79.80	63.46	118.66	239.20	289.61	208.05	108.27	122.41	92.06	87.31	77.78	79.65
558			58725.92	164156.93	62737.60	22209.36	26272.96	21790.91	10646.24	9757.13	3144.33	1302.55	2808.58	2769.81	1304.71	1155.97	693.83	803.18	504.60	509.25	305.51	166.29	417.08	489.99	394.09	431.45	448.74	218.41	386.14	397.91	187.04	145.83	88.48	123.06	182.38	187.85	206.53	258.68	260.39	272.56	184.50	81.69	120.74	142.93	83.30	101.77	154.46	115.54	105.39
559			76050.75	1326826.87	84282.00	19164.98	19966.30	21543.34	20045.51	19152.72	8772.42	9501.79	4119.27	3465.24	1954.52	1172.04	1711.97	1405.01	1029.78	947.73	1572.00	1320.56	991.85	1415.11	1075.56	1261.48	1206.72	1615.00	1407.49	340.68	325.22	835.75	504.71	586.81	477.73	821.47	626.23	961.63	305.86	441.47	414.10	729.55	926.15	1019.38	534.65	397.85	466.90	423.88	483.11
560			96865.90	423210.34	218942.82	134349.15	114014.78	118126.43	74007.64	34408.94	34040.29	7671.68	2624.44	2271.41	1644.70	1077.61	2331.05	2918.09	2180.37	1239.09	1698.96	1070.90	658.08	517.12	585.85	476.66	368.71	791.35	898.40	1166.80	680.75	816.76	458.09	225.43	217.08	205.82	144.47	208.20	282.23	204.32	325.48	153.76	115.23	196.50	195.38	195.42	191.57	274.56	249.39
561			79504.53	310209.68	32354.18	21603.17	11680.51	20400.55	20172.40	16590.73	4976.41	1772.25	2065.95	1130.13	922.12	1145.17	556.60	1050.00	917.21	1235.38	1072.52	1021.45	1754.42	1347.75	382.10	338.30	469.19	464.89	499.63	579.81	273.30	278.19	296.90	331.85	194.89	129.51	270.69	155.67	318.67	309.63	191.79	134.82	445.66	507.83	278.73	270.63	236.06	235.11	239.64
562			39756.24	179706.76	58948.70	25836.24	13086.12	8939.89	8215.18	7907.00	3494.15	1085.38	715.36	1519.48	1241.52	1123.04	2033.20	1037.17	1271.27	636.45	610.44	664.71	618.56	505.46	508.78	344.14	413.02	298.50	450.24	114.48	111.60	123.07	156.84	71.65	125.84	219.71	177.54	152.93	233.55	237.99	209.88	104.20	171.17	82.97	102.76	74.35	125.07	160.77	157.63
563			51251.87	139362.89	112820.57	98070.05	126705.78	57872.60	19058.06	4677.06	9618.95	6237.00	2058.19	1695.83	1083.36	1614.88	1480.07	2045.32	1517.06	457.16	1388.72	1968.64	1229.67	1149.18	1258.37	679.91	226.25	376.89	460.58	248.20	453.97	446.47	254.98	393.25	238.64	84.95	113.94	76.64	133.93	163.52	141.92	130.57	141.57	208.55	145.26	234.26	240.35	152.05	84.41
564			602925.87	1481432.25	231889.75	44639.96	61830.75	54686.89	43430.48	16703.40	12256.33	12601.79	5261.80	2344.82	3755.33	4896.75	3761.01	3464.39	5412.11	9411.59	2846.83	4323.65	3139.07	2826.32	2271.99	3442.45	3899.01	763.97	1095.78	1978.12	4625.88	2074.78	2245.24	1179.18	566.59	1095.21	859.99	1103.46	1304.39	1923.05	3942.52	1129.83	890.38	771.53	1035.75	1252.62	535.02	433.00	653.83
565			168159.32	522757.25	249343.23	107201.66	113936.53	80932.69	32202.00	26908.41	8346.22	3770.80	1126.53	1595.32	2777.91	3711.49	3836.71	1713.59	896.85	474.80	1549.72	2790.76	2067.86	1231.32	817.34	249.09	313.41	569.57	363.95	512.95	1129.47	734.02	440.88	253.20	187.71	332.65	417.34	290.70	138.66	235.97	235.56	309.51	245.54	193.08	269.72	622.36	899.57	223.69	138.47
566			57180.74	249353.64	41198.06	33563.01	31670.52	12889.04	9425.52	4482.80	2755.57	1258.25	1560.74	1151.91	1210.28	1599.22	753.39	1168.61	1856.86	1081.12	843.95	393.09	481.96	475.06	1867.00	1217.24	559.59	287.86	491.49	354.42	167.38	343.18	302.96	277.95	223.34	162.45	169.17	132.15	103.90	220.12	179.38	185.55	137.76	260.48	161.91	195.50	151.68	164.86	91.59
567			85774.89	251293.87	178229.59	232111.46	102251.32	53271.48	30310.07	34110.26	18060.88	12829.50	5833.18	2633.58	3094.16	1829.12	1769.36	2293.30	2443.02	2153.50	1112.20	1694.06	1295.59	974.41	1096.45	655.77	592.80	1218.52	752.26	474.60	263.40	375.76	546.31	590.43	605.75	617.35	395.66	635.69	266.97	271.69	534.07	492.37	203.88	200.74	202.63	248.98	231.54	253.41	216.85
568			39256.49	71579.89	21565.59	21920.79	14394.98	4209.08	40153.88	28596.47	7024.21	3172.28	2313.59	1999.61	1160.21	501.14	366.61	688.39	449.41	349.68	411.50	913.00	1965.37	1038.21	290.13	674.24	585.81	557.27	285.98	228.50	182.09	191.45	200.61	413.09	189.27	205.96	147.59	309.88	303.20	418.26	288.87	221.95	257.24	171.67	113.09	157.33	93.54	126.38	73.95
569			220365.20	643330.00	59709.28	34746.56	39790.92	49382.63	40614.44	13237.30	7602.56	3295.83	1953.94	1868.06	1001.02	2240.97	1253.03	1957.15	1455.70	1317.07	929.14	1403.99	670.33	1275.91	746.81	653.89	353.62	247.09	562.44	375.14	390.61	549.87	1336.33	1444.97	970.42	579.16	242.16	186.60	224.26	209.75	246.99	170.25	292.22	351.03	322.05	186.88	247.64	544.73	341.33
570			189100.04	421319.87	131476.09	82686.57	40351.67	27400.21	18220.60	11763.19	12027.02	6198.68	3440.29	2898.86	1331.08	1215.04	1063.14	1118.80	644.88	583.75	985.92	887.86	903.40	809.82	384.91	558.98	984.36	428.80	409.91	386.44	508.56	270.76	252.43	414.49	420.08	141.24	126.86	115.46	194.27	251.58	163.53	169.75	82.51	81.37	182.77	202.94	103.40	83.82	127.29
571			559536.56	2899629.50	356365.46	27195.19	13858.73	13005.37	10571.93	10919.39	4747.64	2660.98	4285.67	3538.52	3485.83	2616.80	5105.87	4700.96	5473.76	5869.08	2530.83	1299.82	1287.51	3486.15	3663.53	2574.01	849.99	842.57	775.54	341.48	998.95	580.64	908.51	1566.50	1665.62	1401.73	1284.17	2165.84	1370.17	829.36	681.90	381.57	534.37	542.52	860.08	766.41	674.56	917.96	857.79
572			22419.81	229980.85	37666.70	31175.93	22021.16	9901.63	8448.65	12574.93	11151.43	3914.13	1568.37	1580.24	1696.58	512.98	763.64	1063.75	1039.23	1029.10	690.12	745.20	749.16	682.67	876.02	220.16	315.97	452.55	279.51	397.28	857.74	628.03	423.71	259.28	456.48	512.44	265.11	96.67	129.40	242.79	231.83	245.03	310.30	295.97	170.11	206.17	141.99	199.82	229.75
573			80430.36	275074.21	23467.07	16282.36	24329.66	24389.19	6842.81	6523.83	5215.52	1776.75	1739.32	2875.87	1678.19	1090.01	2228.89	2597.31	1983.88	957.53	745.26	1453.46	1268.52	959.67	1282.34	926.32	692.58	552.39	416.77	173.65	396.54	655.14	163.70	369.51	159.05	211.64	420.06	323.83	497.89	221.77	287.54	138.39	198.90	462.58	335.07	69.60	111.85	371.57	422.09
574			74977.29	200342.12	91417.85	59310.21	32273.57	17489.68	10156.17	9973.30	4170.85	931.26	657.54	1575.92	676.96	1882.00	1613.64	1137.21	2185.96	1012.25	1755.14	1860.26	1258.04	501.00	621.85	725.89	1060.65	870.02	1044.11	729.64	521.52	343.71	477.80	309.21	220.24	475.63	277.69	298.84	501.88	604.75	459.95	625.06	717.64	361.79	105.75	111.43	224.11	231.64	117.55
575			57194.93	283213.87	89912.89	49026.31	17183.57	32664.20	13417.75	6249.05	3678.99	4813.09	1638.64	766.80	945.73	1098.32	1275.58	1346.72	666.29	479.18	540.67	760.90	863.78	473.92	183.33	126.05	208.14	109.93	195.08	504.83	492.33	142.76	214.15	136.03	166.89	112.13	185.91	101.30	151.15	113.31	133.14	203.05	71.34	87.58	112.26	45.49	77.23	132.74	120.62
576			77224.71	577037.00	192751.57	171534.50	147746.35	83524.85	35844.03	14019.12	8918.35	7718.80	2258.41	1285.49	1927.89	1502.72	1229.92	1072.69	1213.30	1863.89	1543.98	818.04	899.96	493.83	851.93	739.27	524.29	396.64	261.80	167.99	223.44	481.61	414.39	283.98	87.33	221.01	413.80	425.98	238.64	107.40	150.64	145.58	140.94	103.87	123.63	121.28	217.09	216.54	250.08
577			82158.82	712806.87	192997.43	119979.72	63936.71	56712.54	26531.25	8887.51	15629.50	11737.96	5242.24	4386.71	2317.29	4815.76	1998.04	1624.21	4478.10	3667.75	5781.76	6952.92	4634.14	2529.36	2313.36	1187.53	2043.85	2032.84	1293.11	1100.64	2593.11	1429.67	1484.32	643.90	1679.79	3127.75	1884.83	1115.15	1539.63	981.42	1092.45	1047.49	653.10	354.18	296.27	943.23	2199.09	975.24	266.95
578			43972.16	459620.03	103775.57	23063.70	10364.34	5346.60	6825.65	3727.19	5282.46	2702.84	1369.03	1937.21	995.06	1289.34	1923.22	1382.76	1813.49	693.77	475.68	628.22	502.93	199.30	327.27	352.34	273.27	278.62	480.95	392.13	318.27	390.50	270.10	257.69	248.74	125.59	197.77	101.41	80.06	128.24	118.17	189.84	132.42	149.00	225.09	217.64	228.78	141.24	113.14
579			180645.03	773791.43	144133.20	44251.94	37289.19	16691.36	19431.85	13783.62	6207.65	6573.90	5683.18	4380.04	2726.47	1855.71	1439.52	1250.50	1693.17	1541.61	1085.66	1067.18	1019.97	273.60	1535.14	890.86	533.94	964.06	1184.98	881.70	1095.68	1185.76	484.36	637.21	504.94	982.18	923.53	1301.04	1045.63	379.00	335.71	339.49	469.61	823.10	519.84	186.21	286.37	281.54	401.78
580			288622.21	627070.00	146882.09	106719.64	71415.79	55788.72	26856.10	14979.50	10913.31	12830.03	4331.69	3702.70	3661.68	5039.61	1049.47	992.56	2382.28	3665.40	5193.83	3124.50	2992.82	1616.78	2158.96	1761.88	1480.13	997.06	1055.15	1245.10	1319.23	1033.07	947.98	1007.55	708.58	1146.51	892.13	515.10	957.66	867.73	314.48	765.01	325.30	729.74	1039.58	752.20	623.95	508.65	682.36
581			200592.53	1166874.50	188916.03	85999.07	77887.85	33889.94	39194.16	23181.45	11484.08	11522.11	4438.01	2577.50	2773.00	1860.77	2398.07	1851.16	1908.80	2068.69	1223.74	2010.98	1395.31	239.77	391.18	823.58	267.88	510.47	785.72	855.77	1646.99	833.53	466.44	389.30	538.37	367.62	746.94	814.95	416.31	589.98	387.81	452.36	462.33	262.48	219.31	288.81	240.21	199.09	240.21
582			462462.18	2521091.75	248338.06	34411.03	39082.81	43537.83	18741.58	17231.63	11125.95	7955.85	8698.88	2504.01	2285.70	4809.26	4612.37	10265.11	12305.26	14990.97	13467.57	9359.89	7421.88	2391.03	2563.70	3108.17	4753.62	8166.98	5568.41	4335.23	1916.68	3167.12	1632.96	968.93	1707.52	3725.33	5531.42	2575.13	1558.24	1471.80	1136.96	610.32	656.43	1455.22	1091.98	748.05	781.66	817.19	1175.57
583			171934.25	726960.06	97936.11	15071.45	11449.91	17826.32	27050.04	14439.95	5068.42	5529.82	3962.40	1110.68	1319.95	954.20	1186.93	1227.32	674.17	810.02	1072.00	731.29	659.86	1163.68	2018.40	1211.65	649.73	525.08	192.57	398.04	141.88	188.02	399.54	387.39	319.36	748.56	310.81	247.55	425.55	660.07	350.09	245.47	195.95	397.45	172.38	169.81	166.97	230.40	347.01
584			271108.43	628764.37	207485.96	100971.87	65628.57	26546.76	33615.17	22074.27	16402.37	11255.41	4085.62	2675.09	3971.33	2178.60	1235.11	1232.70	2032.84	1374.78	1661.40	1503.51	709.62	672.31	537.39	518.29	1232.08	1126.93	485.21	443.40	519.30	321.69	311.79	512.07	623.00	365.72	448.34	521.31	188.89	191.00	218.81	324.62	303.54	212.53	210.00	265.80	315.38	135.75	174.74
585			111384.15	305434.28	108840.95	121643.84	59481.18	74174.85	34257.61	12560.48	10142.63	3617.40	2900.35	2003.40	854.61	1386.63	2065.71	1296.81	2386.31	1938.29	989.28	1641.44	1491.42	765.90	319.76	765.16	662.27	544.75	469.01	598.14	394.11	572.95	529.25	912.27	509.72	262.46	332.13	346.86	528.59	420.75	166.17	101.27	159.65	232.56	101.70	149.81	269.26	469.09	115.46
586			83308.91	248429.28	61756.37	90535.79	57168.66	65217.02	23680.38	4063.60	4399.12	1896.49	1827.69	1010.51	1457.86	2011.24	1976.45	1745.39	1490.44	827.94	1246.64	1859.63	1403.45	1278.89	1099.10	1137.01	1221.82	390.63	722.26	722.58	455.91	675.01	937.68	758.64	731.79	349.51	369.69	785.39	477.91	428.21	133.03	285.49	578.30	450.96	148.71	298.95	289.11	322.83	397.53
587			257877.73	630958.93	227954.82	98831.99	81264.40	68775.57	52507.80	22241.19	18789.68	9508.31	4162.57	1906.23	1780.36	1362.01	1185.94	1469.44	2237.87	1647.81	2123.06	1270.16	578.13	618.07	799.04	346.40	229.89	339.81	310.59	372.38	905.86	253.36	500.75	315.54	245.14	130.72	292.23	193.88	345.33	259.50	124.61	140.56	198.52	182.34	215.41	175.92	119.63	158.65	115.13
588			61964.74	616968.18	46168.68	35591.05	10772.59	10716.62	13716.38	8557.60	7277.40	9911.91	7734.62	9099.32	7810.89	11481.74	4727.13	1010.78	3090.37	4076.18	6339.36	4463.12	3911.14	2529.87	3275.34	2589.13	1460.54	1538.45	1130.66	2083.07	1246.11	1623.26	2046.31	1222.53	907.93	607.84	501.15	1045.87	2024.36	764.65	808.90	1176.11	1121.21	678.75	433.05	597.91	448.12	645.10	656.70
589			99695.30	302632.78	145928.54	69764.57	38276.52	32632.55	22823.69	19469.48	3820.45	3021.18	4419.37	5640.25	2387.17	3098.92	6484.75	3923.79	1415.62	1774.87	1130.61	1612.04	1058.38	556.92	944.89	1002.53	784.80	868.61	261.60	502.32	372.83	454.96	481.25	341.52	513.10	402.70	401.62	311.01	219.28	380.46	548.78	303.84	182.96	142.37	177.26	144.53	223.14	217.46	343.58
590			121137.25	255709.92	106624.54	65429.53	73253.54	78902.79	60254.42	20478.54	19909.48	17160.10	4363.79	2585.66	2417.92	2003.39	957.39	832.73	951.45	790.08	1240.60	1665.81	1462.88	1005.99	1035.55	1170.44	1241.80	945.11	476.32	218.14	394.26	282.67	902.97	1227.83	1373.68	1182.57	445.86	298.25	336.48	626.48	661.34	969.02	548.87	310.04	241.05	73.21	267.06	367.02	233.43
591			145834.39	2321645.00	197268.20	84844.39	17532.04	13462.52	24256.40	13878.88	17772.94	4364.37	2893.96	3577.61	2315.47	3306.92	5377.42	4575.98	2977.00	2144.83	4292.34	1911.67	1633.36	2974.61	1548.78	507.61	645.72	712.58	736.08	370.02	494.81	774.17	472.18	429.65	655.55	1123.38	472.21	191.99	545.49	881.42	435.45	428.47	767.44	1022.10	475.80	460.91	596.33	821.95	567.01
592			43773.10	712741.43	35442.56	18207.70	12711.31	8331.92	7127.49	5728.97	5910.22	2332.00	4162.89	5315.87	2483.33	2411.34	1988.94	1965.53	989.72	1205.48	1205.88	1291.52	1483.18	616.45	492.14	580.14	546.30	330.21	885.43	601.62	578.97	819.66	1131.44	865.93	459.66	557.59	396.43	476.47	117.36	478.30	1101.36	713.77	293.30	142.78	346.99	401.73	628.00	147.42	253.83
593			25583.68	700102.25	195589.40	45315.38	32753.95	15525.18	26063.45	31154.96	21083.25	6369.50	2427.41	2172.13	2360.59	3582.30	1453.75	1736.03	1974.34	1592.24	5544.45	5395.11	2104.27	4262.95	2791.26	1390.40	1289.75	1284.21	1222.20	1980.15	1524.48	406.64	743.63	575.28	402.21	531.35	291.30	355.18	832.06	491.68	294.94	456.37	702.86	574.35	199.56	376.06	756.57	505.22	203.19
594			947193.06	3218413.50	417007.12	125804.14	116702.71	23599.76	24991.37	17983.02	10262.81	7233.20	4189.87	5752.02	8122.78	8093.70	6087.19	5364.20	8229.96	1405.43	3084.69	5243.40	5990.25	8887.34	6012.38	2021.00	894.96	4987.94	5091.12	2872.67	5623.37	4013.78	2573.40	2444.87	3712.41	2730.15	1431.09	1932.20	1575.85	2231.76	1572.52	1640.64	1703.97	1064.24	1756.05	1270.74	2602.29	1679.40	1128.82
595			62404.82	255205.76	207907.76	115715.34	116174.10	76648.60	65473.91	23373.86	18084.52	4109.90	856.34	1885.58	1561.98	1042.45	1045.45	885.33	973.67	780.29	399.81	796.69	639.86	904.44	734.33	345.59	541.04	409.35	213.29	242.79	200.44	256.55	202.26	238.15	310.10	334.94	281.18	191.36	128.81	72.38	196.84	144.84	174.51	92.87	77.41	95.39	98.40	98.97	90.84
596			47480.10	212186.21	105529.91	53128.88	47012.47	25896.97	18749.75	15719.64	6912.35	1675.96	1222.20	1130.42	702.58	571.61	2045.48	787.65	850.95	1817.98	1319.44	2923.32	2450.35	1402.67	761.97	474.82	191.51	467.31	519.92	401.21	1042.82	1185.80	651.88	1067.20	1121.13	292.49	353.16	617.69	782.88	434.20	338.01	844.17	337.73	411.79	436.34	279.19	290.15	179.86	266.66
597			287584.37	1566914.50	154842.81	35018.00	36089.78	19773.97	30236.50	19257.61	10675.90	6567.60	3885.65	1931.18	1747.44	785.39	1834.72	2149.50	932.80	1476.86	806.48	681.22	1237.50	978.67	643.82	505.03	362.14	531.20	282.10	218.92	1025.87	433.38	351.97	226.94	396.84	701.88	314.34	483.98	544.05	153.14	245.30	296.65	281.40	296.13	586.84	269.43	365.88	829.13	599.22
598			23799.00	230307.17	47507.85	23737.47	24526.22	29376.87	25684.30	12459.29	9590.44	3016.43	1584.21	2234.66	2252.72	2328.46	2978.24	1361.23	1458.86	1497.66	970.29	770.89	1176.39	1500.93	1175.37	597.57	1076.07	968.40	963.55	1492.04	1240.71	947.78	801.47	630.80	612.53	409.49	174.85	174.83	231.52	166.04	177.70	158.10	252.06	218.90	157.36	240.70	222.66	230.56	201.48
599			156839.07	984857.56	65666.73	69162.07	75885.28	27951.87	20589.32	9008.31	5583.73	2487.14	2274.70	2273.90	3333.59	5122.40	3050.14	3545.11	3103.76	2628.70	3132.06	2791.43	893.10	1222.81	1288.87	1448.24	1380.68	919.09	842.53	1329.27	890.11	763.07	1072.21	392.25	685.68	840.70	372.34	753.22	493.62	500.53	292.80	1201.33	1027.26	218.44	450.90	170.21	806.23	498.70	426.61
600			126872.25	280078.46	47553.98	48143.79	56001.94	30887.16	18236.71	9526.59	11837.13	5851.90	5914.58	1946.61	2523.97	4011.53	1782.95	1959.44	957.84	2807.73	2679.90	1603.67	2128.79	3047.76	2323.91	871.14	1760.49	2354.65	2209.78	2872.85	965.09	643.73	946.07	1973.28	1067.76	455.72	378.68	697.56	633.89	938.02	822.91	631.31	515.64	329.70	178.68	352.47	437.87	464.53	582.50
601			387664.62	2254034.25	343028.59	95251.02	62123.82	37114.33	44297.79	22504.71	9712.99	2648.33	8083.33	13066.98	3518.01	1748.03	3938.50	9585.05	8702.91	7962.17	7875.13	3562.35	3510.55	1506.54	2242.64	4649.43	3764.17	2087.87	1641.25	1546.30	1181.76	1298.95	765.00	676.76	904.86	1521.49	1367.65	523.37	1465.88	654.49	211.34	853.39	710.43	778.71	1087.85	783.81	467.41	243.20	446.16
602			474336.25	1805262.12	270901.15	158291.42	76678.17	32064.48	60011.28	30147.23	13810.63	13619.76	19381.16	14663.52	9260.53	14529.67	11547.84	5697.01	8134.19	8236.20	9032.54	11589.37	9817.90	3310.89	2154.86	3034.40	7332.02	6107.43	7023.72	4170.40	2874.25	4801.81	2216.77	3237.40	3474.63	3264.53	2618.84	3775.70	3358.93	2437.92	2550.35	3135.41	1516.75	582.54	1254.84	881.05	1821.89	742.05	1595.85
603			14595.97	416644.09	71429.10	25950.73	15367.98	20334.06	59384.32	27026.52	18565.35	6062.89	6884.83	8734.66	2588.23	1849.00	4201.02	5822.49	6802.62	278.22	3500.19	3223.80	5615.39	3577.49	1701.26	3285.75	1457.65	1543.38	1598.82	1930.44	1692.12	1056.95	1131.66	629.84	1702.73	904.32	435.20	1118.76	453.38	511.86	882.06	1233.65	1045.86	611.93	570.95	722.85	505.82	542.74	431.00
604			73274.79	747961.25	12847.90	13428.61	8009.41	16630.94	14846.37	3982.58	5414.93	8634.89	3280.50	1727.77	2005.74	2528.48	1828.58	1841.76	850.20	992.44	1048.65	1043.98	958.93	1458.28	1077.12	737.19	1050.41	681.74	576.98	1048.32	813.05	785.91	1279.79	1710.63	1012.03	599.80	702.71	503.19	212.02	314.45	417.32	337.79	734.81	534.23	462.88	261.57	179.13	97.61	274.70
605			19331.67	180733.20	51350.87	19091.86	16718.56	13902.33	7787.68	4892.64	2398.04	2277.40	1407.43	594.12	503.77	1202.80	1537.37	1094.36	754.07	326.62	373.22	327.43	147.13	253.38	363.64	285.36	438.71	637.93	425.10	375.60	592.71	143.66	201.33	233.74	298.88	213.30	200.72	127.51	240.32	210.09	296.17	310.51	335.01	216.66	195.62	194.35	298.99	257.19	139.01
606			42816.39	238898.96	75327.00	16783.50	15079.31	7386.75	26042.50	25281.67	13515.85	5798.14	6429.40	2010.44	1441.17	1478.59	1112.47	958.01	1106.35	1232.12	1921.65	2773.63	1576.14	504.81	277.29	396.76	637.52	423.46	805.24	1011.28	1942.83	1859.12	995.09	383.90	654.51	460.75	374.27	363.53	380.49	617.46	595.24	441.26	723.06	680.77	449.83	199.14	406.18	179.90	256.05
607			35205.83	158867.14	67969.98	65611.15	50521.03	85708.98	66089.45	12102.27	12985.18	4361.22	2000.37	2607.63	4095.64	3665.64	3253.19	1193.49	2839.06	4674.33	3439.67	2942.25	3252.81	4887.56	3679.40	900.26	708.95	1301.41	723.90	682.01	1440.46	1808.87	777.30	546.79	573.23	743.25	1259.30	1855.29	955.46	825.98	435.87	427.00	920.59	521.25	374.53	186.75	340.25	262.20	275.23
608			127480.68	369513.00	107484.04	300613.71	175062.09	111832.48	20059.83	15257.34	9678.88	4333.33	3087.44	2425.36	1837.62	664.62	409.25	245.40	738.61	447.79	486.61	2730.11	2121.99	418.44	447.75	268.42	233.00	223.72	170.96	291.84	390.59	363.24	332.51	295.52.62	219.05	481.68	289.81	29.71	103.86	155.64	148.28	111.70	104.09	126.10	70.97	126.40	105.05	97.80	73.73
609			83142.61	360835.62	90668.19	31841.17	25457.50	51066.31	39288.90	17528.75	9053.08	5479.24	1788.94	2047.70	4778.30	3923.57	1287.81	1952.61	2342.77	1518.47	1233.95	1773.31	2257.12	1989.71	2874.40	1856.54	2987.32	1102.17	842.05	2694.53	2298.23	1891.26	1393.94	437.86	961.49	2000.36	1531.43	1243.85	475.98	145.55	213.98	605.58	484.44	443.09	914.12	934.08	430.72	508.88	257.87
610			61382.58	402594.59	38932.19	20535.64	24799.40	20512.33	19448.04	17451.22	11008.64	6909.19	5134.82	3798.15	3928.79	3828.06	2116.67	2227.70	4120.08	4267.39	3036.09	1054.03	976.73	1668.15	3121.01	1614.02	2279.46	809.83	1677.77	1901.77	672.72	1092.21	532.73	1344.70	2554.59	1071.61	1828.01	1761.98	653.65	398.47	1243.34	1097.41	2779.27	1288.62	467.09	621.52	433.46	387.62	951.21
611			235355.10	434223.03	90819.02	78223.02	77159.10	45158.88	12310.56	9689.51	8218.72	4187.97	1304.33	562.05	1607.99	1615.47	2117.92	1343.60	1387.91	1510.13	1593.38	1568.11	2061.84	1828.46	2425.37	1407.14	1728.09	1109.21	1002.73	866.30	753.58	756.12	837.23	349.71	241.84	593.19	714.61	623.78	630.45	564.11	754.55	736.18	766.14	464.29	616.11	498.24	151.95	475.40	336.09
612			241223.37	816643.56	116944.17	34016.46	12030.06	26356.28	20275.76	14408.43	12285.76	5171.87	7324.21	5899.39	6157.19	3769.45	2066.74	2111.80	1550.84	1500.88	2165.08	1724.18	2356.55	759.71	918.09	748.34	497.17	430.19	440.28	707.84	895.10	378.53	176.16	252.83	760.96	703.65	419.03	460.32	341.74	457.44	243.57	640.97	298.26	208.53	175.48	99.12	186.93	172.28	109.38
613			61377.60	199051.90	29397.42	31455.41	35706.77	38820.18	9218.54	9899.64	4572.44	2132.57	5549.41	5089.43	2408.22	2826.68	3532.56	1356.08	2162.40	1527.99	1644.33	1807.32	570.51	1122.81	2745.06	1427.26	1073.93	519.44	475.71	706.13	701.95	617.67	531.25	1144.11	905.03	384.52	463.33	621.77	1367.31	503.95	489.90	296.58	706.33	454.63	438.08	332.70	434.14	475.49	597.72
614			11001.33	165860.35	197218.39	120709.52	66744.39	26026.00	17574.00	22003.29	16555.40	8638.46	4124.71	4092.68	2129.85	1689.10	644.40	1294.48	3754.27	1366.48	2259.71	2317.48	1858.90	1194.05	836.19	1343.31	366.50	314.97	529.40	922.22	740.68	464.87	931.31	969.61	1053.56	1069.69	1344.86	544.89	344.35	351.17	159.90	476.21	520.81	387.96	710.30	531.87	489.27	306.98	492.34
615			43868.94	221147.67	96752.33	31968.55	27106.90	12880.82	9940.12	7568.80	4621.05	1707.69	1351.60	1048.96	1224.34	547.36	1203.17	1928.59	1294.38	784.72	575.65	511.23	184.54	477.53	187.04	326.73	716.51	353.81	327.59	247.84	305.38	454.51	530.79	353.03	245.52	214.82	113.52	99.49	179.69	117.75	116.37	150.30	98.71	136.49	173.07	194.15	251.49	70.66	69.23
616			99947.00	324978.90	116157.89	85604.13	214866.01	110259.97	26448.92	18682.06	9925.33	6025.38	1828.50	2588.94	1415.55	810.40	621.27	2200.83	2050.45	3754.77	1773.76	390.73	1847.43	1694.09	690.29	629.94	519.45	1168.60	1359.73	1308.53	1034.30	883.05	281.47	577.80	261.78	163.06	227.21	663.16	291.25	272.10	429.89	838.05	611.59	306.36	343.54	212.97	464.31	294.29	65.65
617			49763.69	240473.40	107777.17	50423.46	52484.37	29685.52	9026.85	8397.48	2760.78	1580.79	2603.29	2050.38	3140.83	2520.88	2902.16	2173.10	1186.19	1547.69	1359.41	749.38	1849.10	1231.86	799.74	709.33	546.44	610.69	366.80	817.01	1040.41	493.21	739.61	475.71	540.19	556.80	515.36	1065.31	606.51	397.71	333.83	346.17	535.80	402.05	255.02	368.76	387.01	438.12	469.57
618			19567.13	90849.69	45410.26	38654.17	32698.90	35388.25	16575.99	5249.02	5705.85	2432.69	3183.44	1164.69	195.49	642.97	620.15	783.36	1127.28	1520.12	2330.28	674.96	1653.25	2991.91	1215.58	411.21	398.14	330.03	259.39	265.98	612.86	460.84	266.87	324.48	656.27	515.50	782.66	800.67	779.77	722.97	568.13	428.57	294.90	708.79	1232.26	607.48	329.57	293.24	327.53
619			98224.79	671760.50	77043.59	35483.57	19763.65	29997.62	19812.44	6363.84	9656.67	4353.78	5871.02	4990.96	6043.01	10900.80	3951.24	4092.05	3840.85	2142.63	4699.01	7261.29	2636.56	3254.07	2258.78	1261.81	1503.39	1267.56	1054.49	1750.62	1291.03	1829.00	940.71	672.94	1846.51	1634.48	1078.26	1390.13	874.91	925.32	741.73	995.52	1334.72	389.81	1047.72	271.65	556.17	312.19	213.68
620			27419.91	362655.87	19211.28	15187.44	14752.23	18918.02	14802.49	33212.71	10990.82	5019.29	3858.46	3829.89	1716.73	504.46	550.90	807.05	858.64	784.81	1216.07	1974.50	1749.02	721.95	1691.61	1255.86	544.42	246.91	278.19	386.13	643.33	533.73	340.80	218.32	309.34	295.31	289.21	293.08	418.74	478.56	506.15	623.87	311.19	127.42	236.16	312.87	265.96	252.45	198.83
621			68914.79	480288.56	60280.88	31647.09	28074.45	44888.80	10099.64	10808.08	16092.33	8310.30	6619.45	7249.55	9076.65	6536.89	1311.50	5582.25	4579.86	1903.52	1872.60	4424.83	2959.77	2970.07	1137.77	3441.09	2821.63	1923.97	2395.90	1615.85	1740.59	1730.06	2753.95	2437.99	1137.83	1903.31	2159.48	2204.51	2047.89	1935.28	989.01	1693.38	1590.59	1356.88	785.22	772.53	1161.36	750.15	418.20
622			16102.92	54162.64	43149.36	47323.67	23086.40	31554.94	46845.07	14173.91	5708.92	4131.04	3684.30	1253.89	627.70	391.90	542.56	479.32	463.75	545.40	624.84	370.14	217.06	136.52	85.72	313.73	196.11	126.47	114.80	80.60	178.17	179.13	131.80	110.13	155.53	135.06	53.71	48.17	100.02	83.35	90.76	105.10	93.36	98.81	75.76	88.06	101.66	52.86	46.05
623			1043404.75	8137643.00	244912.43	36160.69	66478.48	65783.24	74855.28	44128.38	37252.09	24327.71	14919.17	18553.52	16136.70	11615.35	8976.52	6337.35	7226.10	8221.42	14192.76	15719.98	13129.34	10489.77	12216.75	9187.18	5533.95	4365.95	2211.14	4667.23	4677.56	4668.90	3679.75	4321.42	5716.77	13062.07	9483.16	3499.11	3511.08	5206.23	13754.34	10369.19	8492.95	3024.40	2593.80	2086.82	1409.06	3045.95	1710.79
624			49204.28	559713.68	55693.54	25867.59	20154.12	24487.63	19583.24	9727.14	5705.51	4664.33	5081.30	4923.87	4467.24	2962.15	2196.40	2195.71	907.38	1509.02	1333.09	1637.34	2522.94	2200.77	1914.07	699.18	805.36	1193.10	725.57	799.88	549.00	757.77	1060.12	991.98	756.51	559.99	736.43	449.65	777.86	545.21	185.83	324.49	625.75	354.23	176.85	285.53	633.16	910.89	646.88
625			47084.92	341827.81	59017.66	44328.63	40034.42	18586.04	4507.02	9948.69	4820.68	4639.59	2108.39	1494.82	958.80	713.39	1639.19	1621.66	864.57	1746.25	1535.07	582.41	750.46	710.24	596.31	959.48	1384.11	915.53	423.75	517.75	313.30	385.40	349.92	625.57	870.39	1009.29	585.93	230.30	185.45	204.72	364.33	167.83	217.23	385.25	518.85	224.57	333.73	325.41	193.68
626			42327.37	160067.29	51209.62	50896.91	11845.27	12600.54	8874.25	3442.78	1817.97	2181.59	1984.59	2092.37	1992.03	1828.46	2329.01	2067.48	1708.22	1517.20	1397.82	1586.23	739.36	1412.63	1311.20	908.94	1043.38	569.92	534.70	322.19	834.81	1388.57	450.10	558.93	466.16	336.30	390.96	628.47	613.81	313.80	379.73	288.95	192.52	165.37	448.55	456.15	224.75	301.40	159.16
627			125499.91	660916.06	130878.70	68474.82	21027.54	33958.21	17509.48	6696.70	4845.01	7738.31	2758.42	2709.04	5622.86	6816.03	8661.68	2500.18	2198.23	2391.42	1035.62	681.87	699.73	1695.92	1381.18	1274.36	573.99	2558.87	2762.67	2249.20	956.71	169.70	326.11	737.88	461.66	872.25	320.65	292.81	887.46	358.08	784.85	232.05	274.98	397.36	743.43	721.11	782.04	370.04	215.71
628			20138.68	87169.39	63544.00	44429.30	41100.46	33564.65	25320.14	10837.98	3051.84	5495.15	2430.31	3472.24	3884.96	1084.92	879.79	1787.99	1682.67	907.88	841.11	800.28	1393.09	1849.71	2047.40	2769.65	1324.33	1063.17	1302.64	956.78	947.34	666.52	602.60	520.08	397.19	388.70	651.26	475.34	452.47	611.36	436.85	390.96	324.78	706.88	325.61	259.43	174.71	103.17	214.80
629			114321.12	436437.84	120800.74	57003.45	23420.48	52881.90	45634.58	16573.47	15310.36	7592.12	2986.94	5800.34	4289.35	1198.57	3269.12	1339.30	1406.42	3888.77	2095.78	2432.42	1406.14	1370.19	2360.93	1365.02	1371.69	1411.89	642.61	385.14	657.70	328.89	582.48	871.26	701.10	678.42	598.81	169.31	301.75	332.76	364.82	333.03	608.58	403.37	340.89	222.91	449.54	137.95	351.83
630			41862.37	584352.68	137798.37	40621.34	24835.10	18108.18	15389.28	10241.42	6588.63	13050.58	7844.57	2351.10	2099.89	232.59	595.93	652.71	1473.63	2292.58	1748.75	895.78	732.27	978.27	2092.57	1024.81	643.55	489.11	696.75	534.96	202.40	183.67	761.88	364.12	267.76	338.09	268.97	473.34	503.01	578.59	881.40	1209.58	430.43	661.35	506.45	446.04	877.73	475.44	354.43
631			62611.98	268490.75	95716.18	44757.54	49403.82	62154.97	27677.75	10052.82	16150.56	9761.89	3571.07	4667.92	2982.12	2273.31	1553.82	584.87	536.27	883.80	1463.67	1045.77	1783.92	964.39	699.13	816.22	1821.33	830.74	1230.18	2120.64	477.35	501.47	379.59	1036.60	1472.99	1199.02	695.73	522.59	677.55	624.13	572.94	823.52	636.90	1152.85	336.39	283.70	217.98	285.92	176.78
632			106703.00	323210.34	50791.23	25843.45	41067.67	36995.83	8672.04	6231.22	5522.90	8016.68	2451.36	1241.65	521.10	974.06	784.26	1459.59	1232.45	736.14	1168.60	940.52	746.46	625.59	465.81	518.08	662.18	614.91	608.20	562.12	307.36	294.02	387.05	228.01	174.38	138.69	393.24	141.95	344.09	297.08	117.17	292.40	417.07	300.04	238.99	132.52	182.65	272.29	241.63
633			66001.25	884164.75	327011.71	100135.15	66583.01	39037.47	60935.48	36068.82	18635.72	12087.51	11932.21	12165.25	6993.97	4488.81	3494.95	2782.65	2259.25	2525.69	4470.08	2540.62	3070.43	4323.85	2164.27	1101.07	1805.83	1336.01	817.63	1078.34	2357.90	1854.29	982.76	1558.69	2227.19	2215.16	942.10	528.89	466.72	558.16	942.43	1468.95	705.88	307.25	381.17	415.98	426.81	524.21	433.67
634			23218.85	156906.10	40167.96	10430.68	11330.49	12737.20	5128.28	3332.78	1255.40	1862.29	1197.36	1393.34	1416.44	626.69	920.94	1295.37	648.92	475.27	435.93	563.73	292.52	221.22	596.21	437.31	390.22	245.05	355.48	356.87	236.71	444.83	195.46	194.47	182.81	133.10	164.10	83.76	72.92	82.31	125.19	157.56	162.59	290.14	57.98	101.09	120.91	80.00	66.73
635			25813.02	120642.46	82909.31	43449.79	64666.82	27005.81	27382.03	17702.98	4402.57	2718.57	1908.20	1325.21	2160.09	1110.65	971.11	1289.02	1864.97	1364.15	1401.49	1529.88	859.11	1023.03	938.20	687.18	615.56	618.01	1084.38	1384.11	1383.35	659.93	419.42	530.55	1661.64	989.58	338.73	640.17	869.88	743.48	708.98	486.44	284.74	162.56	268.89	496.98	357.78	209.30	243.13
636			49080.85	299979.90	51994.76	41499.53	37328.88	20317.59	21293.07	10281.66	6821.03	3645.35	1889.60	1291.02	1955.63	3786.99	4773.43	2162.40	2029.81	1472.39	1536.65	1661.58	1684.91	882.32	825.55	715.53	1472.90	1136.81	1226.42	613.08	472.71	441.56	565.91	914.55	1931.78	1965.03	976.39	1180.08	1019.65	880.45	630.69	1037.44	605.75	366.09	341.63	399.27	192.81	298.38	447.40
637			80858.40	1636227.25	111921.07	52117.43	14935.38	13361.32	8608.05	9348.17	6324.20	1639.43	2119.68	2988.06	2974.21	1846.66	1137.57	1158.01	1857.46	3140.53	1131.23	1002.38	2099.83	1366.22	1931.13	1918.30	219.25	836.54	715.16	1426.80	1498.46	1132.08	646.70	589.17	599.51	300.27	564.04	766.97	768.02	780.31	365.83	577.93	411.50	437.94	549.13	853.73	667.22	395.32	283.39
638			43128.74	154932.90	132648.07	72063.75	62799.98	18406.49	19448.86	19930.22	13808.29	4574.27	2606.28	1793.12	651.58	904.81	583.42	693.02	532.83	1035.44	622.53	309.24	373.52	298.15	509.20	701.55	393.90	464.87	400.91	243.94	287.38	218.02	240.66	220.99	157.76	184.20	94.26	208.45	208.66	228.20	243.44	141.73	205.67	250.16	133.57	112.42	156.82	148.95	127.52
639			34338.28	252189.29	64996.41	52322.16	34473.03	51307.31	33929.80	16341.90	18226.82	10118.01	5514.71	2526.57	2567.23	3461.92	2480.79	1378.21	843.85	4024.52	3214.28	2946.50	2898.49	3219.00	2665.50	2465.54	655.49	1085.21	1647.32	1669.18	866.26	556.04	539.84	440.70	805.91	529.91	519.92	677.83	717.56	240.27	364.48	156.12	439.79	423.82	298.74	486.63	446.15	353.53	384.70
640			94608.71	395081.62	215328.98	76286.28	48459.90	23560.48	12781.81	6868.42	6828.12	7307.46	2867.57	1513.19	1015.24	1777.17	1566.70	1094.98	991.57	607.64	1041.29	584.61	778.62	638.81	422.41	329.09	352.02	416.01	486.57	698.02	783.76	259.32	338.49	320.40	318.23	300.16	262.57	209.90	315.92	192.59	145.33	99.77	155.56	307.98	227.85	293.60	200.81	120.02	103.31
641			77610.17	521482.00	88746.08	24699.92	21397.46	17710.22	10664.42	10168.77	7856.71	3727.31	2495.92	1001.62	850.63	931.11	939.32	1103.99	1329.08	1082.95	1232.22	702.48	370.14	669.35	590.48	408.45	474.68	437.86	449.91	497.85	976.19	862.83	239.76	353.09	499.62	447.96	405.43	466.22	293.08	212.99	157.69	196.98	536.53	819.63	300.23	518.94	407.26	505.86	325.43
642			24514.16	395011.56	84334.23	44545.41	18960.13	17137.60	13135.35	9617.11	9782.85	2985.93	3091.37	3734.05	3301.36	2216.64	2049.01	1626.12	1235.81	1074.65	1161.46	847.95	1079.43	539.07	554.69	1058.06	1463.12	625.63	833.62	959.19	1092.14	1152.53	325.33	410.54	287.68	524.79	719.48	62.04	134.49	383.78	808.43	1202.78	490.39	311.53	183.06	308.12	499.93	592.15	376.44
643			57437.00	694537.37	107361.93	56444.28	23077.07	43605.48	47919.92	12463.38	5598.46	3958.51	3220.39	3997.08	3466.04	3185.23	2012.02	1130.22	596.82	982.71	1150.05	942.09	1099.92	1171.61	1456.00	1792.92	912.33	645.99	565.78	271.54	312.69	355.17	335.19	217.08	366.34	252.91	337.35	244.58	275.27	186.87	71.46	112.64	211.40	353.69	172.63	138.95	250.40	278.92	172.15
644			17341.73	74232.36	18743.53	22746.98	21746.67	16144.81	13858.71	26906.75	24657.69	13804.93	9335.08	2728.01	1410.55	999.18	415.83	615.78	449.69	976.53	652.84	2750.99	1644.59	1642.31	1672.01	768.02	773.34	1233.86	663.59	1804.44	594.41	2084.49	2421.64	488.02	452.44	1054.70	356.26	268.94	521.56	409.85	195.80	412.57	464.88	324.08	104.08	202.68	112.22	371.29	386.03
645			305284.56	1620780.37	161175.46	81029.44	27783.00	14367.30	20720.33	16267.92	8603.09	8126.51	3073.99	1829.80	2152.66	1641.02	784.53	1012.19	1021.56	469.55	1172.19	1240.82	787.85	1177.62	751.95	699.69	640.71	502.89	305.46	875.10	1216.96	564.73	306.36	462.50	460.85	211.54	266.21	344.85	307.94	452.55	1045.51	378.30	609.54	767.18	846.18	248.69	218.09	136.55	184.05
646			32152.44	135701.65	53614.14	50575.58	39385.59	23132.10	10609.62	7901.92	6705.12	7090.67	3177.93	1932.87	1418.88	651.95	713.25	1199.10	1577.80	717.23	344.69	559.86	572.01	462.65	473.27	842.68	346.19	545.96	365.34	353.40	227.42	107.85	129.25	357.66	332.71	253.60	142.95	96.32	91.24	87.64	172.48	169.15	138.70	193.62	210.08	98.13	91.42	130.60	162.74
647			50953.60	382763.75	86069.70	69269.85	59199.57	50716.36	69529.67	36511.62	9403.36	7536.70	7271.63	4209.60	5413.53	6785.62	3091.41	1733.11	1865.29	1043.34	1880.59	2402.17	1192.78	1356.78	745.25	1128.39	1253.62	574.60	818.90	1009.75	985.05	1126.42	931.95	1300.14	1162.24	711.73	447.00	404.02	444.04	534.47	303.53	675.43	377.65	267.61	485.74	521.60	341.53	424.17	355.62
648			38781.98	361550.18	100187.97	56632.90	38866.16	18355.58	15319.39	4389.65	3262.29	3993.05	4684.60	1593.45	1780.84	601.57	759.08	705.14	570.77	1145.22	1291.36	1203.39	830.39	758.59	2042.35	1131.47	420.32	251.91	180.53	201.60	251.64	215.37	412.83	681.30	331.14	341.88	486.02	150.08	363.70	222.71	270.30	233.29	420.67	632.58	415.94	502.66	336.67	212.59	145.11
649			226114.95	668790.37	56152.03	31087.20	42527.28	46615.82	38158.34	16578.26	19253.24	5437.30	5279.03	4088.60	1499.10	1759.92	2219.84	1522.35	1849.08	867.08	1262.95	1038.74	1988.64	1702.38	1509.45	1199.73	935.68	663.14	500.89	303.37	745.56	1186.77	954.01	654.18	264.94	412.67	285.41	990.97	324.84	507.62	332.56	369.66	287.62	567.90	640.45	221.13	364.11	417.69	724.76
650			233530.42	1060104.37	467747.31	126763.97	74783.25	65997.89	41200.45	21026.02	19107.96	14663.28	7637.01	3772.52	2153.82	1873.95	2473.79	1102.37	1561.08	2955.22	1566.25	351.76	1006.16	873.41	672.42	1309.10	787.29	116.11	288.06	416.91	359.08	601.25	692.43	349.26	288.97	375.47	337.78	478.55	313.18	132.09	145.88	127.99	220.05	259.60	146.57	245.17	162.62	200.05	384.77
651			63184.33	344794.96	28326.99	18919.92	34321.64	34459.41	14783.42	19452.58	10548.85	9159.75	6307.99	5056.98	3957.37	3541.13	2114.12	3813.56	3522.48	945.76	2532.15	3484.66	1724.27	649.45	1797.64	1542.23	1914.37	1573.63	2451.67	2224.42	953.22	610.14	470.57	1389.08	1631.49	1452.77	570.61	750.30	934.06	1062.01	1408.59	1113.56	378.61	475.46	537.11	512.16	186.04	202.70	607.06
652			100312.86	295343.00	50680.02	14482.69	13924.61	6662.38	6726.84	18909.72	13272.44	7013.86	4314.47	4374.08	2570.13	2285.28	1130.03	1439.83	1576.24	757.27	655.33	898.58	1676.28	4611.81	1269.67	649.67	1095.69	973.91	1107.08	547.54	283.42	468.14	717.69	493.23	417.35	774.22	337.65	682.42	384.47	589.11	359.44	169.28	511.02	433.88	107.74	155.81	264.48	295.68	285.05
653			170787.00	1029377.93	144872.06	44431.79	19097.81	78924.66	86517.50	11998.05	9103.73	2868.50	2037.73	844.08	1948.90	2401.31	1598.14	2659.64	1513.59	1463.73	3764.37	2122.02	1786.48	1509.83	1514.82	1029.83	848.95	748.01	605.14	689.37	1211.55	1119.29	579.41	528.89	1343.11	955.01	234.08	387.96	863.59	1037.28	683.50	430.17	830.10	1162.89	697.38	292.52	262.06	152.29	255.45
654			28620.36	319046.21	84211.04	30980.26	41018.83	16469.56	17396.26	9305.53	10227.00	8239.01	2369.13	1377.78	1574.85	899.94	1451.38	3862.84	3202.53	1319.69	2337.47	2390.28	1588.12	1369.51	1486.01	1935.59	1413.25	730.83	828.44	1299.53	735.12	893.97	902.37	1286.67	1191.02	840.40	914.06	426.76	624.15	553.31	581.87	410.87	504.58	632.79	650.82	454.81	489.38	310.40	431.12
655			112111.69	1300294.00	145274.89	124735.14	279626.28	78187.18	47799.68	17151.80	12675.37	5414.10	2081.71	5454.01	4270.56	1507.71	1317.97	653.04	387.50	925.10	1072.62	873.17	1083.91	1166.87	2790.89	1252.38	1395.52	970.42	824.18	408.40	628.74	527.13	965.53	1238.32	429.87	448.41	668.32	1199.66	640.13	316.30	545.99	883.70	192.51	197.79	710.41	1025.03	110.62	319.55	334.18
656			50461.78	123499.95	93907.73	80201.01	51393.40	36474.62	25470.11	9427.11	11448.64	6099.50	1516.26	1461.11	1405.49	1234.83	866.35	1900.85	2513.79	1705.71	730.43	1058.68	614.63	696.62	302.73	303.12	300.11	166.46	209.01	363.60	675.63	265.10	186.87	238.15	158.30	190.14	286.19	350.86	202.42	146.34	102.88	98.70	240.76	187.59	277.54	172.65	70.28	128.16	92.33
657			33712.40	225629.89	85922.55	66379.78	45064.99	24128.11	13193.30	11900.60	6069.67	2539.74	3191.12	1818.52	1323.74	2306.51	1657.87	806.26	1154.59	953.19	1323.25	1039.42	1436.84	2579.73	1947.39	864.90	626.96	522.52	607.17	557.47	868.30	433.69	355.19	341.74	468.58	1389.37	947.56	458.79	454.02	809.37	739.28	579.78	448.49	266.11	246.66	487.43	513.78	299.10	219.78
658			21796.38	76602.81	49344.68	109191.23	60400.89	9050.44	11062.15	11843.44	7071.01	4353.33	1820.20	609.87	986.04	740.67	668.01	1072.18	401.28	853.43	1922.85	1591.71	949.13	613.96	741.14	507.14	222.47	346.84	679.84	392.36	146.23	304.86	196.38	380.00	682.54	665.25	314.61	346.59	608.16	245.81	189.31	177.83	342.91	232.39	150.37	332.59	591.75	272.48	149.85
659			85440.07	841560.87	41577.45	42544.62	20101.50	19009.42	16708.65	24230.81	15051.12	7380.44	4112.30	7048.61	11752.38	19808.58	7162.93	5331.07	9402.93	11860.23	1712.23	1122.65	1209.88	2425.51	1418.80	1345.58	2030.90	1754.97	2325.06	4303.66	2512.88	2193.88	1545.20	2757.57	1321.00	757.06	573.77	654.05	2845.87	3048.12	990.00	463.03	805.34	676.39	481.32	237.53	1692.74	2305.94	844.68
660			18782.10	503759.00	88130.09	31158.12	40453.82	33529.22	15346.38	7883.25	8570.15	9712.15	7620.46	2941.01	3393.29	1110.59	2556.51	2624.04	657.11	2779.69	5146.58	1760.51	1008.21	1626.21	1078.54	1007.28	1384.64	4168.37	4393.16	1334.91	1725.37	1771.78	646.59	360.33	1085.83	3225.03	2539.21	1805.25	2204.25	1561.78	607.95	967.63	883.17	887.21	589.19	564.01	718.24	595.92	520.22
661			40001.62	108051.56	28482.06	52438.59	15095.33	8361.74	10797.36	16040.95	9821.32	4828.57	1643.67	2821.04	4845.35	3836.07	1674.26	1510.74	1002.76	636.86	571.51	742.70	861.72	1306.71	2476.15	2098.87	816.00	1059.65	1128.76	1076.51	1047.67	1578.29	863.28	485.63	543.60	382.80	256.09	713.86	1361.52	941.06	528.81	626.14	628.95	503.55	420.03	636.36	596.83	690.67	531.70
662			71457.14	826131.12	51158.73	45311.93	53221.38	22393.28	13595.96	14882.55	6580.55	12994.19	13728.36	3919.19	9232.93	8199.56	1912.18	1868.15	1378.62	2822.32	573.53	1341.46	1124.70	1174.42	651.76	1940.49	2570.27	982.77	603.52	670.38	745.86	2220.99	1397.38	140.40	107.18	357.82	961.80	578.74	635.70	1419.33	546.13	540.92	998.34	1916.89	883.86	831.90	1212.10	1128.06	381.14
663			88895.01	198373.46	231117.45	143624.46	107461.67	53630.26	29845.09	25426.18	26350.43	15133.12	5112.31	2480.91	2098.86	971.21	511.88	601.85	1245.96	433.29	1553.93	1614.30	1156.19	1120.28	877.47	477.23	189.95	158.88	195.90	509.83	359.93	291.14	189.88	220.61	201.41	209.28	162.51	143.40	205.41	149.13	163.23	93.81	181.46	312.45	216.79	143.58	65.31	109.24	115.51
664			6914.32	130643.48	38103.42	47886.78	35254.87	16675.00	17285.26	10364.71	5853.60	4805.63	1770.16	2122.34	1207.06	746.16	686.20	536.50	1624.57	2002.31	1608.75	1192.97	721.85	1075.26	1213.30	692.70	544.53	369.16	312.31	428.86	222.05	337.48	275.17	251.65	239.96	316.79	261.51	237.54	208.11	170.14	359.71	365.73	208.93	193.66	94.35	127.73	102.11	292.10	172.63
665			60407.06	376246.40	141973.39	98001.50	67788.96	34525.05	30539.97	11362.47	4564.33	5128.16	2522.72	1036.60	1050.24	2324.62	1151.88	1218.20	473.23	761.16	746.80	1381.65	1382.21	917.60	1858.41	771.33	1693.11	831.43	270.54	237.74	1645.43	1232.94	800.61	194.43	405.69	265.14	399.16	414.76	316.06	437.54	286.87	261.34	267.72	162.40	437.03	274.17	173.30	281.34	349.89
666			10126.21	176996.20	150945.67	95207.92	31200.89	27424.98	27310.31	11268.50	10269.98	5786.69	3205.52	2513.89	1171.34	907.58	938.35	1576.90	1132.49	2236.95	669.97	900.88	1145.83	1258.18	1024.94	810.58	673.09	540.79	268.89	273.99	378.59	855.76	736.43	515.32	783.56	349.57	124.61	303.96	646.49	395.49	370.22	305.17	207.98	167.23	244.28	257.05	190.85	151.54	301.42
667			34007.23	197109.01	220933.03	144566.90	65984.17	20228.11	30919.13	27092.74	8157.42	5284.15	3559.71	1265.59	1424.36	839.03	627.32	882.06	482.92	1032.46	1178.70	573.93	625.85	641.64	308.46	324.71	313.84	339.35	238.19	194.66	169.08	201.74	97.37	132.93	201.25	167.03	245.59	124.60	97.27	63.15	188.28	66.04	126.47	242.87	117.03	78.14	46.70	145.01	177.50
668			115649.65	340098.18	104333.85	123638.08	58334.01	32964.37	25863.68	15748.33	4639.14	7157.08	3634.27	2755.69	578.13	1009.67	1276.58	1519.45	1260.20	705.13	407.12	677.67	608.86	1083.66	1399.00	864.71	515.14	485.83	371.37	230.80	244.17	242.62	237.87	383.83	401.56	283.65	211.70	204.48	318.14	222.56	356.74	319.09	167.87	133.50	125.37	94.53	86.35	105.81	168.65
669			45855.92	291833.03	40983.36	24893.89	17333.85	9564.57	16650.97	5394.65	5460.16	2517.33	1654.12	622.94	792.34	552.13	754.35	722.62	615.89	652.59	757.43	321.09	598.63	689.39	629.78	606.45	531.65	333.02	290.52	218.05	84.94	116.01	199.53	151.14	118.80	200.23	240.50	144.36	61.36	85.23	118.53	79.78	62.16	120.12	120.12	124.64	90.74	102.03	90.58
670			59411.46	237248.60	38596.50	63792.88	14147.86	10824.52	16889.42	12527.49	5429.97	2651.31	4735.73	2325.01	1073.44	1284.39	798.23	941.19	1832.86	1013.69	615.91	627.03	1190.43	839.76	551.20	557.94	692.66	414.47	749.50	525.59	252.72	193.69	236.28	288.33	299.91	660.22	366.32	206.81	485.32	891.09	628.77	244.85	135.99	383.69	324.22	126.48	154.98	136.77	238.20
671			90570.94	210623.40	56242.88	41728.67	16849.24	22799.16	25983.21	11186.15	7050.72	4089.25	3113.37	2074.96	2586.31	3155.45	1005.56	2106.33	1190.93	472.88	1762.24	2281.95	2386.92	770.53	1349.82	642.09	474.09	397.46	964.69	276.34	1253.09	653.20	1589.39	1580.47	365.93	685.89	458.32	212.08	323.33	344.57	231.62	285.43	470.72	401.43	199.41	561.45	444.88	244.72	241.34
672			207862.07	894600.75	173336.18	68511.24	74953.98	34655.82	25217.94	29060.67	14542.16	6768.81	12061.65	12972.26	6469.36	3985.79	4331.80	4049.74	2504.73	3856.77	2847.60	2194.56	1606.96	1449.20	2986.78	5766.39	3237.21	696.45	2040.36	1799.81	1322.29	2196.35	2044.16	1935.51	1129.64	1549.10	1801.24	670.75	420.81	477.09	1161.12	923.68	1658.54	2550.65	955.21	556.60	1358.91	710.99	590.84
673			31061.76	185325.79	28826.66	4693.29	15086.78	13351.76	10097.88	7352.93	3503.08	2112.29	2990.70	2564.96	1282.38	1660.30	1053.89	343.69	364.19	606.51	591.77	488.77	521.04	367.10	483.25	308.98	659.90	769.83	686.10	552.15	539.32	276.26	282.04	271.48	309.17	239.69	296.30	210.96	194.59	79.96	183.42	248.97	201.02	96.41	121.50	209.29	190.78	97.28	151.27
674			192238.04	781928.43	161738.62	45556.12	41882.79	27142.67	19721.46	8692.78	6684.03	7154.45	6900.53	2532.47	2330.36	4097.23	3858.41	1820.80	1547.24	1199.50	923.73	1973.63	1685.94	290.79	1446.06	2443.53	2417.28	2334.36	2030.63	1529.97	1283.33	828.04	715.93	913.23	1172.72	1200.22	1058.88	980.76	621.42	440.21	381.57	1075.15	1020.04	666.96	567.74	586.08	734.39	565.25	445.68
675			56134.29	442055.53	177393.59	56331.41	52095.18	101555.11	74856.25	40774.62	26595.73	10937.10	2717.90	4548.19	3288.50	4871.22	3516.28	3018.94	5453.74	3748.14	2920.09	2852.17	2631.24	3125.72	2788.33	2040.15	2620.33	1133.12	1968.12	3416.56	3090.37	1851.95	2074.73	1050.40	2010.32	1699.87	1660.55	835.70	681.33	1294.62	976.22	612.56	1182.63	1518.24	1041.73	688.77	436.61	264.94	557.35
676			32222.67	312128.37	73136.21	46347.32	79747.57	46488.13	33570.16	17632.10	15656.05	9325.40	3497.00	1475.78	2071.95	2499.83	4022.92	2651.69	1153.21	1995.59	1293.39	853.23	1198.83	421.42	400.67	360.09	408.96	556.67	186.51	198.88	342.27	856.48	331.24	186.00	232.80	433.50	396.08	98.52	81.65	163.22	288.10	130.12	121.38	120.84	98.12	165.29	138.49	214.37	187.64
677			87134.12	442165.09	109887.51	39403.16	38776.27	37156.64	19353.67	15805.46	7338.11	3970.35	3849.36	6237.93	2925.09	2442.59	1036.78	2410.44	3350.30	2658.14	2112.62	1966.63	1102.12	1508.72	1603.77	1484.95	1362.47	2126.77	1771.96	1987.85	1978.31	1150.29	1342.48	906.72	552.85	336.29	412.87	356.42	356.00	278.87	240.99	361.00	457.01	470.25	866.16	485.31	202.27	158.75	328.82
678			313066.46	746362.18	284852.59	143093.75	69218.90	71572.07	39651.68	15303.29	17332.86	9941.68	6461.16	3006.62	1687.88	648.81	1123.21	1142.73	1879.22	2571.13	2555.08	1023.26	673.57	1920.38	2032.04	963.00	1306.12	1757.04	1268.40	1145.53	730.76	1136.23	718.75	1181.80	1076.70	607.39	886.73	356.50	535.98	445.45	434.38	215.50	255.63	417.67	264.29	194.42	541.47	457.29	333.50
679			61391.12	381348.37	139687.54	28021.17	25697.43	27584.13	30395.99	10354.29	11036.74	6574.36	4780.45	2417.61	1554.67	2051.54	3771.57	4066.94	2583.67	467.70	977.58	780.77	981.86	555.07	761.11	1329.70	1304.92	933.74	729.96	508.95	1438.58	999.67	541.95	679.59	718.75	1247.40	591.62	464.38	987.78	1730.87	1260.09	874.06	2451.10	1236.29	889.66	856.40	443.98	261.81	213.11
680			49995.48	453270.93	102730.41	43411.74	26012.44	11055.07	12184.20	9357.75	4236.19	6098.72	3284.92	1227.63	1173.16	949.93	1004.93	1043.83	1578.90	869.04	1139.68	584.96	1033.36	1144.35	414.71	426.14	332.17	504.67	475.93	475.70	267.28	294.45	482.34	396.35	358.69	102.97	183.80	306.99	222.38	381.92	359.89	316.36	138.18	181.34	53.61	65.23	128.96	148.15	318.92
681			40261.62	308382.93	214513.46	106508.75	51006.14	48787.10	35653.23	24258.94	7274.98	3517.46	408.14	989.10	1377.95	1044.86	1106.48	2551.22	1863.95	2523.64	1325.35	276.31	405.17	466.33	209.48	349.72	385.78	455.70	394.37	525.68	405.71	352.74	528.49	615.35	185.63	79.65	212.60	155.97	140.13	160.82	243.40	148.26	122.46	219.21	54.01	50.84	32.73	91.58	102.53
682			105049.03	315373.59	106084.86	86719.04	45645.92	46720.45	52956.30	36553.73	18857.02	8865.25	3977.94	3435.72	3278.35	2221.94	1979.54	1642.91	2895.53	1324.94	712.67	589.16	281.68	1764.40	1306.72	327.79	309.83	430.14	558.48	641.88	273.28	211.17	395.70	146.62	66.91	163.77	501.03	273.59	148.88	337.54	458.55	248.65	185.48	145.88	87.95	160.13	119.63	72.79	61.48
683			76843.87	270028.15	129750.65	61048.37	39736.63	69373.78	71426.17	34428.92	16121.27	3804.46	5718.43	3802.61	2889.35	1416.40	1415.90	1855.57	1015.76	1277.90	1293.75	1436.17	874.73	1063.10	1713.58	962.40	494.85	835.58	715.57	457.59	307.52	311.99	418.13	567.48	433.71	532.36	779.67	682.84	230.72	245.26	344.29	299.44	437.98	332.43	367.24	167.33	339.43	330.34	261.32
684			15033.02	462587.84	121722.78	50069.07	15377.78	11779.28	14916.02	9241.96	7758.22	3729.60	3203.01	2760.97	1746.12	1360.95	1124.79	1478.72	2361.27	2496.60	1180.92	560.06	538.44	664.90	887.86	1407.85	1081.07	285.68	192.27	278.80	502.75	817.37	484.64	438.07	1121.65	871.28	532.09	320.61	225.32	181.66	138.02	118.88	274.47	640.29	320.26	341.82	244.87	94.46	143.83
685			16543.18	452125.21	35401.94	35686.04	35261.17	37015.03	52840.64	22440.10	17626.56	10792.14	20180.40	13584.65	14301.14	13959.75	12451.79	11679.65	3824.69	3235.31	3172.00	16453.26	6782.38	3435.18	4560.56	876.40	1766.84	1511.35	1175.49	2404.21	2738.70	2609.81	6077.65	3192.85	1282.75	4486.20	6558.72	3125.94	849.43	2364.98	1465.44	462.80	932.28	664.99	1256.31	1193.83	1343.51	985.36	1001.38
686			29731.43	182747.98	27108.27	17670.41	16636.07	10796.76	10286.83	9767.58	9136.57	6027.42	4267.37	2553.34	2034.59	3332.96	1929.67	444.21	530.10	574.89	1119.04	853.68	709.49	898.66	554.11	380.39	603.79	774.11	376.98	590.86	121.07	61.24	91.62	81.39	195.13	435.99	208.50	112.04	142.75	284.69	167.54	120.05	114.89	187.87	132.41	84.84	152.01	145.42	153.61
687			31723.49	227945.87	77350.90	30718.25	13416.60	13125.26	14375.37	11358.44	8052.70	5228.87	1981.16	1287.99	2141.89	1812.19	1428.63	1102.58	1115.66	833.73	507.37	999.71	579.14	369.95	405.04	631.12	282.02	329.39	541.97	483.56	374.88	455.88	326.96	167.57	159.47	299.27	272.62	186.03	142.86	340.86	275.40	174.97	249.38	187.84	199.63	170.35	213.02	216.07	121.33
688			91156.28	505585.18	131346.59	68992.20	26383.45	39290.83	46724.46	43861.30	19732.10	16934.99	15643.05	12561.88	7377.09	4367.26	1670.23	1800.20	2096.47	761.65	1281.45	1966.87	1119.57	1467.59	2144.13	906.64	1395.51	2146.57	1228.41	964.53	836.50	1562.35	639.30	308.53	511.92	514.24	586.90	419.69	999.44	1128.33	631.61	272.67	554.10	579.90	221.31	164.47	329.58	371.03	288.00
689			67424.19	242539.00	157125.68	93293.88	54188.48	26305.57	10255.03	15092.34	6306.17	4147.96	2494.62	2662.61	1140.83	1070.19	883.77	872.07	515.30	651.01	1094.61	1282.89	1204.05	977.63	747.76	234.28	173.34	181.01	172.75	151.18	551.92	528.38	157.21	201.32	304.34	445.00	106.29	118.19	145.70	207.51	190.45	411.40	449.24	138.32	132.99	105.30	116.12	76.81	134.26
690			42697.76	122995.30	50546.71	15359.94	20194.77	20487.25	24463.88	7361.64	9637.39	11859.68	2014.17	2022.66	1628.47	1781.40	487.67	1113.12	761.46	1891.07	2514.90	1024.14	874.43	892.86	207.36	646.61	402.94	223.11	464.88	309.32	330.27	291.55	585.01	752.60	215.32	682.28	551.88	181.22	345.35	153.28	277.92	292.32	384.59	211.39	157.27	223.14	221.36	139.28	172.60
691			283979.56	500570.15	82943.11	27969.93	21381.34	40977.55	22706.34	7655.67	13602.21	3835.37	7939.83	2445.91	4068.55	2998.10	533.73	573.76	639.32	890.73	1532.21	695.14	884.80	935.36	1307.98	1156.21	575.19	242.11	381.95	502.09	480.99	363.87	198.51	284.09	294.06	245.61	181.52	472.58	439.68	185.25	182.00	312.59	226.43	172.37	200.25	130.34	145.12	67.00	83.26
692			51465.05	1021245.93	180420.42	126336.07	93642.34	40599.11	28219.93	20533.88	9366.41	9747.67	6364.12	4292.79	3933.59	2265.42	638.49	1613.53	2173.47	1217.29	1530.18	1903.63	1888.20	1166.12	2316.97	2019.24	1088.40	1118.19	942.94	1247.45	941.45	627.70	345.26	290.23	322.86	379.87	425.06	218.04	208.42	636.16	560.66	311.35	292.38	757.64	568.42	408.98	503.40	370.16	272.43
693			46250.57	270316.46	47606.91	33327.62	21981.92	15329.12	13879.65	4015.56	7856.51	9907.03	1956.58	946.40	1548.38	852.22	1321.08	2215.77	2135.80	2016.33	959.64	852.41	2350.59	1581.10	720.13	667.61	375.48	113.34	446.56	534.51	842.57	1099.48	1343.05	656.09	506.65	265.47	265.76	581.33	576.87	575.41	223.85	219.41	405.68	562.22	342.40	255.32	474.49	548.50	205.31
694			14391.73	377269.59	216910.34	62843.34	27924.44	14355.80	23758.70	9531.96	11714.03	8625.99	5933.05	6158.16	7236.94	5205.12	1642.44	1697.10	3249.64	2092.21	2740.40	1602.16	1527.69	1978.51	1201.37	943.62	1626.29	1901.06	1096.12	1186.25	1466.40	1311.84	375.71	1083.21	1159.93	610.21	493.72	708.21	1461.29	669.75	403.30	167.00	876.45	352.63	125.35	374.30	313.58	553.72	581.07
695			75487.02	899433.25	110216.78	45928.29	28499.99	14644.74	6033.23	3348.26	14308.54	4255.77	1531.72	1301.68	1919.81	1676.68	1011.93	930.29	1716.20	525.49	1016.59	1446.44	804.54	848.72	942.73	427.27	640.23	1333.60	1522.69	1028.57	580.00	640.85	621.71	580.52	375.76	272.91	977.60	828.60	487.69	413.68	386.06	308.54	250.20	680.37	793.74	517.80	264.41	427.40	395.45
696			18658.64	140298.09	122143.43	93611.32	61253.99	67140.32	23671.31	25357.86	18360.62	5341.80	2274.01	1556.92	894.83	1112.93	700.32	1772.36	1810.39	883.05	1180.83	2752.38	2669.18	2243.09	767.41	572.13	1196.81	945.00	484.09	486.50	757.86	1215.60	627.68	1469.85	2344.16	902.25	483.56	429.26	515.22	637.40	553.40	699.86	705.02	787.30	585.23	595.52	199.61	88.40	298.34
697			15813.36	59045.64	16628.70	18986.44	12323.98	8750.31	18007.44	10554.62	3869.29	1762.49	1680.53	1335.58	402.26	333.41	912.98	1156.31	2159.27	2084.11	467.95	396.17	698.39	874.02	757.90	397.49	613.12	486.75	709.69	422.76	236.05	195.80	352.32	377.98	294.26	238.27	261.92	281.62	217.09	231.81	216.64	370.02	529.60	432.87	149.98	69.05	135.74	233.77	265.24
698			67363.58	284068.28	119691.86	165261.06	136167.09	68462.39	22879.63	23474.73	19223.94	9604.23	4081.52	2374.77	1056.26	651.52	1824.53	1421.23	1453.81	854.32	933.32	1016.68	2309.31	1553.39	898.43	648.85	414.44	345.17	1121.94	1168.47	554.41	657.02	1151.08	379.85	475.78	361.34	368.72	329.67	699.27	293.52	262.34	135.96	434.69	244.29	139.08	349.70	348.82	633.45	356.13
699			52795.39	102811.78	34581.45	43188.78	43560.23	34759.91	23836.33	18773.56	12171.16	3726.52	1517.89	2060.50	1287.59	956.12	1775.82	1696.59	557.88	805.29	1840.90	1731.24	431.00	763.23	323.10	381.42	375.46	737.21	468.85	622.09	547.18	336.29	376.19	420.38	493.80	436.61	350.93	584.41	308.88	565.93	396.37	373.10	481.43	475.54	339.25	183.91	180.21	326.77	121.35
700			19126.82	224925.18	46803.34	26542.25	34814.69	37742.38	33014.13	17496.23	4962.01	3925.28	3964.58	1192.14	1096.00	1107.54	648.81	1009.78	831.63	885.09	1140.41	1020.43	1173.56	818.33	1050.55	861.92	1239.40	981.79	773.86	897.20	1604.07	1384.63	408.81	471.58	632.72	579.75	859.40	480.86	376.18	411.08	270.62	119.11	193.46	239.36	753.32	458.32	196.48	247.82	154.43
701			83746.44	679586.81	156947.79	84785.86	45896.53	12592.39	8665.98	25907.46	8910.42	5526.23	3352.47	2888.50	1346.96	6112.83	1785.37	2254.52	8778.73	11891.21	5690.86	4190.27	1673.23	3842.89	1647.88	1126.87	1329.09	1356.49	1292.32	2016.26	1309.37	1051.22	1699.00	2179.56	1678.88	904.14	2438.59	962.06	1099.46	1881.09	1324.87	888.07	736.04	874.84	1425.72	1253.95	876.39	505.38	543.91
702			32517.91	418858.37	249734.73	67681.86	39628.01	30146.18	18736.66	22030.71	8785.52	16511.94	18853.15	3308.51	3370.47	2460.65	2426.86	1682.86	3825.66	2268.90	3852.98	2147.24	2703.72	2665.73	2305.49	1032.82	1125.32	1231.13	307.97	738.77	1296.16	1179.76	895.03	782.34	724.21	1586.73	1219.92	873.65	446.69	509.23	584.41	1050.58	1245.01	569.84	543.08	671.65	689.93	731.58	115.39
703			261507.56	866188.12	76283.89	30111.17	38001.38	35956.53	28440.42	14861.86	5356.07	5129.56	5343.16	5433.84	3346.44	1904.55	2728.15	2113.86	1922.72	1152.56	1169.34	1309.99	1539.81	845.82	943.49	1472.10	1031.84	802.32	969.65	1197.74	1348.44	762.07	657.97	772.31	612.74	284.37	327.19	362.22	700.90	1027.63	829.54	329.08	362.33	135.59	199.81	467.46	544.23	508.24	401.74
704			543054.93	1074438.25	311483.53	59618.60	16442.79	26531.54	36189.33	18549.02	10554.84	10380.66	6889.02	3659.60	3138.12	2709.04	4414.47	2892.40	4386.15	11055.65	3984.16	322.82	2605.95	3250.48	2972.19	1035.80	534.51	456.03	555.84	198.62	242.47	372.35	246.33	444.15	624.81	507.65	315.08	687.47	710.34	475.02	667.58	494.48	277.74	281.12	198.54	261.45	318.11	300.33	286.23
705			7492.12	249841.62	29818.83	13592.31	17978.79	42516.96	26114.87	12108.03	4171.13	7888.19	7149.57	1631.11	957.76	4244.82	5427.99	2351.92	1292.90	1164.81	984.10	653.71	949.36	726.59	1858.47	3121.88	1851.45	901.93	298.15	457.77	946.54	1714.71	631.08	485.15	680.48	554.28	89.00	440.23	443.78	781.24	662.97	291.85	168.35	163.36	435.73	466.84	283.65	256.42	136.97
706			72775.02	355765.59	45935.48	29156.65	16686.08	12255.30	7118.71	12034.64	12224.47	6675.52	2612.28	1559.30	1227.88	3452.27	4612.37	2743.96	2826.64	2148.25	1394.37	1439.29	1382.33	1273.09	911.18	1481.39	1352.72	697.09	2523.58	1321.82	310.76	366.99	1382.89	2267.82	786.41	404.75	201.37	393.75	391.18	270.73	268.17	201.30	511.03	930.51	1134.32	1121.38	399.67	421.81	322.71
707			198605.75	700467.68	98912.17	52789.75	26943.66	20693.57	7798.43	6693.06	3308.62	3562.80	5776.49	9744.20	9392.97	7895.27	9130.47	9279.39	10242.53	12603.26	23114.51	15332.06	5075.22	2078.97	1538.60	2362.70	1763.62	1819.79	1531.66	1211.75	911.23	2613.86	3436.36	2022.31	2156.05	1364.61	2184.91	2267.15	453.06	1259.08	3101.80	2845.60	1856.17	1411.42	2587.72	2223.94	1637.27	2184.19	853.93
708			19670.98	171071.14	57047.12	44276.66	56551.51	16609.43	4931.47	7787.79	4294.59	9797.77	2474.74	3474.78	1732.46	1319.55	1631.30	1361.95	1020.97	1150.68	1034.73	1288.27	1327.54	606.11	493.80	529.20	387.54	377.48	271.88	173.83	297.09	498.03	465.10	238.27	146.01	364.54	425.30	239.94	280.38	173.51	151.13	111.20	85.44	111.37	215.26	155.00	247.22	479.00	235.70
709			91375.24	786992.93	182235.07	30945.92	37819.93	27323.82	7003.19	3343.63	8140.64	5172.66	4325.81	7270.20	4191.90	5535.65	5008.37	3659.95	2149.52	2071.48	1244.63	2029.58	2782.04	1289.42	648.00	1597.11	1160.19	625.22	764.78	859.19	824.16	615.76	731.44	206.83	623.37	2069.96	776.88	607.12	1296.66	1221.05	384.92	351.48	450.29	485.49	553.31	132.84	698.21	922.42	850.41
710			158689.23	502755.62	367994.75	96762.66	60826.26	28474.75	23582.04	22432.18	26578.56	12133.68	5401.06	1733.77	1640.15	1278.93	2495.17	2158.83	2528.90	1324.14	2429.27	904.60	519.80	1026.77	1242.23	794.12	505.91	501.37	500.59	398.90	359.53	641.43	572.09	438.17	1018.83	455.41	658.28	592.04	492.33	233.24	346.19	243.34	213.61	166.91	257.77	132.02	87.28	180.50	246.66
711			215595.62	717408.68	183839.25	64881.56	41132.73	53830.96	30422.75	18261.39	6537.75	3902.83	3313.04	1784.02	460.15	1265.41	694.38	397.70	1097.34	2321.14	2476.11	1104.47	1244.85	784.75	1096.05	1639.61	1551.60	1562.21	1980.41	773.85	406.47	457.29	773.84	1870.78	1776.36	1011.69	702.01	487.10	741.30	856.36	460.09	286.75	268.77	244.04	301.15	147.26	165.19	353.43	346.03
712			30602.26	179902.82	111030.46	70069.93	70476.32	27792.12	21501.12	14675.39	6786.08	4359.06	3698.41	3075.83	2951.41	1055.20	892.96	1564.75	1992.83	1606.05	2071.84	1270.34	2556.47	2269.72	1411.51	1377.38	1556.03	1545.78	983.10	387.45	373.66	387.20	552.51	587.45	619.54	1041.37	1578.86	657.19	511.88	335.38	261.81	495.66	246.12	316.43	190.58	173.81	120.70	290.45	372.25
713			31509.45	259818.46	125335.99	66808.88	56933.33	46282.42	21378.55	21393.14	9802.28	3895.82	3177.17	1800.50	1614.86	816.55	753.43	1324.78	358.24	873.07	1821.71	737.77	701.81	762.19	374.44	555.48	457.80	332.65	557.56	574.93	444.59	338.71	499.37	401.21	515.96	741.85	977.05	444.97	190.55	271.37	202.44	80.78	130.64	133.48	128.62	114.90	167.78	278.11	92.70
714			137974.37	1118842.12	275949.75	64331.51	25173.75	34331.00	22449.97	32092.00	15310.08	7831.89	10068.21	9392.58	1938.60	2593.09	3635.18	3018.52	2303.83	4584.25	4396.29	3975.15	1377.85	1741.87	1821.77	2283.13	4320.92	3029.19	3468.04	2139.63	657.97	1030.67	3751.79	2758.35	2052.77	1173.79	1010.15	973.99	1855.56	703.35	2219.60	835.54	1043.24	2381.19	1595.81	278.20	371.47	506.29	159.92
715			105809.67	305701.62	73403.54	24318.05	17628.19	14374.70	11749.30	11606.89	21998.79	15598.55	6011.00	1316.13	1447.84	2792.42	1902.64	1081.39	2382.91	1602.65	1150.67	1424.08	1851.74	2225.24	1114.68	451.16	609.45	687.81	314.10	463.35	382.96	622.95	1009.25	1084.82	1207.83	660.07	768.77	943.27	518.89	505.37	356.32	341.50	525.14	351.12	491.31	646.71	251.02	199.08	433.62
716			15492.70	149045.84	53265.54	46187.73	12708.44	25955.14	19054.89	9465.91	8522.23	6322.93	3664.40	2924.73	1367.04	1084.35	2295.36	2036.37	1649.40	1279.31	1180.53	1266.38	829.18	755.71	688.20	489.58	1190.20	788.68	958.49	745.43	464.80	525.44	500.86	410.19	718.26	746.92	349.94	465.66	358.05	226.43	692.29	356.26	342.56	282.18	193.56	131.37	108.36	95.00	135.04
717			78210.31	412857.96	90682.46	49679.00	34041.20	43060.50	13105.52	8737.29	7201.23	4964.01	6918.40	3145.05	2777.02	4985.98	3805.33	2093.33	1181.58	1872.84	3269.10	1135.48	1091.57	1631.36	1452.17	1644.39	1153.67	1487.00	2259.72	1249.47	758.49	116.88	522.32	679.28	832.90	582.90	508.14	383.15	218.29	1059.88	917.02	292.44	229.02	519.92	854.92	929.58	652.37	474.73	682.93
718			31546.78	116938.90	133622.59	69263.71	12574.08	20410.19	19784.11	18638.18	18534.92	14012.15	3773.59	3749.37	5556.09	4876.72	3233.45	7431.05	8997.72	6008.55	3472.26	6790.94	4629.11	3286.95	3482.58	7864.28	6038.68	2479.61	1606.55	2220.29	1543.24	978.05	1373.56	1480.20	1725.86	1983.75	1642.35	1409.60	1123.14	1284.37	1217.85	903.56	1467.15	1258.75	872.98	715.81	1163.73	882.88	866.04
719			40148.95	479578.78	59366.40	27819.09	25323.32	11458.59	21963.83	19852.82	7936.86	9324.67	5885.69	2216.06	4483.69	3706.02	5757.28	6077.00	2179.05	1480.22	1085.94	1237.21	1747.79	1415.68	1056.58	879.99	1574.92	3416.11	2017.25	368.47	711.31	807.54	883.05	852.71	585.16	406.77	327.28	629.03	710.88	746.66	612.19	1066.45	581.13	348.27	348.15	482.64	858.39	422.90	301.95
720			108525.07	227277.76	81378.99	56017.35	17103.46	19761.27	20229.19	13136.08	7909.61	4281.94	8739.59	4093.21	4201.84	4252.06	2162.38	2150.42	2686.01	3745.24	1663.62	1706.13	976.90	1570.89	1684.69	1617.29	1916.51	2774.95	876.23	504.41	733.23	350.13	575.52	1026.69	1262.82	1393.19	1092.90	1166.53	689.72	1085.49	832.66	801.19	481.90	355.35	404.99	514.18	480.10	917.06	563.15
721			45058.39	281627.59	34985.78	35904.15	22145.97	24777.58	15061.10	5037.39	7562.79	4921.40	3186.30	3572.40	2458.87	2088.67	2098.43	1258.76	876.60	587.45	833.70	1091.80	606.04	829.16	1137.36	1010.90	839.81	1084.80	1057.70	462.60	534.67	813.37	663.06	413.18	272.61	445.19	510.35	348.66	591.18	508.31	438.29	464.69	448.35	316.64	415.26	455.79	283.97	254.73	155.91
722			33954.59	318847.28	61979.35	35707.27	38142.53	44631.73	25335.08	8562.18	4942.05	3665.65	6129.97	1913.32	2426.32	2174.13	2732.97	2132.49	1864.85	1462.74	1258.63	985.35	1267.02	1253.86	552.50	873.67	1831.06	922.39	641.67	1445.90	862.26	994.54	924.52	645.87	626.62	572.57	351.63	470.06	339.98	507.29	1567.08	928.01	901.07	455.70	275.20	489.20	644.93	464.24	385.72
723			2961405.25	6641664.00	823096.87	136275.21	97262.60	29369.72	20059.00	22533.75	45141.24	36998.28	23959.69	17715.78	16672.07	7709.31	11447.57	6391.28	7242.06	11037.06	9172.38	5617.68	4134.07	7749.70	9277.19	4745.29	4285.03	4187.81	4412.70	2861.44	4334.10	5631.78	5151.44	2939.08	3323.02	2295.26	4235.21	3855.80	1448.56	1778.04	2186.62	1786.36	2291.42	2601.31	2643.30	1121.74	693.72	751.88	1081.91
724			141840.39	363534.78	117929.99	75659.57	79803.92	49711.62	25298.17	19381.41	17477.46	8151.83	6917.95	3530.06	5734.10	5649.86	4087.42	7944.01	17432.49	8486.82	3755.57	2068.71	3350.09	3628.78	7214.30	4272.14	5697.75	2943.32	1686.25	968.27	2290.62	1237.62	1764.88	1842.99	3089.57	1633.29	936.39	1728.19	2068.58	1550.03	419.37	807.50	1709.52	1490.83	1686.46	1681.63	701.14	622.48	483.11
725			14300.47	362649.96	39293.74	15120.92	22591.20	20295.92	13785.51	7314.07	7382.41	6455.49	2572.24	2188.06	995.31	1546.73	1079.86	877.31	1083.87	1304.53	1302.21	413.12	807.36	503.74	744.09	1898.23	1208.88	381.60	605.52	319.52	369.34	430.01	417.02	787.46	784.89	1061.20	568.36	640.04	351.91	286.63	242.92	182.73	127.43	384.57	367.58	339.20	260.91	225.31	94.34
726			13121.37	828768.06	112253.94	50668.71	47621.58	33828.78	19379.71	6387.83	5953.18	8528.27	5687.17	3006.71	2032.01	5442.86	835.67	3112.28	3998.86	5379.56	2069.50	1579.54	2429.97	1058.62	1236.68	1079.76	4906.97	6334.36	5397.11	752.70	1013.97	1086.84	190.18	1009.12	1727.11	1360.66	853.55	980.25	785.97	714.97	1351.05	1392.72	1223.45	2849.20	683.89	283.91	684.24	559.69	750.04
727			46976.24	126277.61	75610.90	53350.16	18614.95	18344.27	26224.05	12840.08	6008.89	5482.41	5932.25	2419.69	1191.01	2719.46	1591.43	1259.54	489.45	1229.48	824.15	1005.39	1384.24	1414.54	1164.15	818.09	1927.36	877.42	857.78	947.79	374.59	364.13	583.79	377.15	503.24	271.62	479.92	492.34	191.33	215.26	257.47	297.74	361.21	235.77	138.58	95.24	195.92	168.42	142.79
728			52158.21	251261.01	43642.19	37694.83	44960.47	44650.36	19231.36	20452.66	18437.20	8514.83	7907.62	3940.06	2596.93	5251.05	6050.29	3541.21	1617.82	2338.77	1519.78	941.93	1503.70	909.58	1219.54	1250.12	1996.51	3447.85	3296.49	3186.44	2740.65	2171.07	964.90	1590.23	2414.14	4256.72	1975.96	797.45	773.31	1041.74	978.12	440.07	1185.44	2084.49	734.37	2294.79	1408.77	720.62	746.52
729			117842.83	393288.93	63130.30	31149.88	19641.77	13339.92	12688.92	8893.43	8077.78	3271.37	3369.92	2205.81	1053.93	586.15	812.61	684.72	916.79	525.79	493.37	403.32	415.07	475.18	307.54	419.51	392.77	564.18	207.98	373.98	485.17	264.81	273.65	415.43	457.43	304.83	305.99	650.35	302.63	214.75	195.85	165.39	188.78	174.62	126.66	161.34	174.92	125.91	281.71
730			77847.65	178546.14	73599.03	36995.01	35306.61	41466.17	54087.44	51460.47	47526.32	15723.25	3681.50	3025.05	1081.46	281.43	817.42	997.80	1028.48	1483.42	533.06	1257.70	257.05	684.26	766.89	366.69	369.55	795.37	325.03	356.06	316.98	483.44	274.51	312.22	126.65	275.95	318.72	192.41	197.33	307.35	155.14	146.61	125.86	427.77	571.41	265.03	127.43	178.45	89.47
731			14376.81	216283.71	88161.73	34491.92	25054.39	38531.61	46352.73	17939.20	7142.37	7000.75	5008.69	3707.71	1601.31	1290.78	836.04	1135.10	2428.72	1624.71	403.52	993.46	1080.27	527.77	359.78	503.63	664.71	333.28	211.48	153.52	211.60	293.12	261.11	322.82	359.04	251.81	372.73	254.54	260.43	188.69	199.40	102.98	193.42	239.28	122.93	100.59	60.03	115.52	152.54
732			75066.14	420175.78	103360.31	93114.32	135721.64	60134.57	20005.92	15520.63	12027.17	8611.75	2387.49	1504.50	3680.86	8391.98	5975.91	5549.05	2177.55	1775.06	2092.80	1580.35	1637.65	1535.62	1228.97	2335.91	2221.37	999.06	618.98	1162.36	1273.31	820.45	564.45	278.46	1496.11	1486.74	1179.09	1438.99	1612.30	920.39	692.82	473.20	471.85	278.70	469.11	338.26	276.65	411.13	327.31
733			48591.23	376287.15	183624.93	230498.75	71734.50	40988.99	11178.05	10181.68	11686.90	11568.66	5181.60	1434.57	695.74	1119.02	892.27	781.38	457.58	922.15	628.60	1054.76	1157.02	885.06	845.48	413.21	530.54	256.29	105.49	257.39	420.18	163.75	105.17	75.81	222.21	361.33	426.99	268.39	140.46	108.89	116.06	167.73	170.55	283.73	165.14	146.43	198.00	200.95	181.04
734			70363.68	362880.56	37892.42	33948.66	17148.53	16985.26	21346.74	10157.78	15254.64	17292.00	17823.91	15874.90	4969.90	3142.90	3173.40	2457.40	1642.24	3041.18	3121.60	1794.18	2074.59	3865.74	1641.97	1864.34	3407.32	2347.56	2714.35	4167.05	5981.71	4099.15	1221.64	2353.15	2296.75	2247.11	1581.23	1041.16	2322.44	2895.14	1253.84	1275.86	3539.79	2643.98	1111.63	1520.70	762.81	307.80	1109.98
735			86729.97	1828726.50	136454.50	34768.41	28788.43	18439.99	41174.55	21899.21	12834.24	6459.11	11765.62	7612.27	2106.24	6522.74	4091.68	4167.50	2079.18	2829.41	10456.06	9631.78	8329.70	2520.63	3526.18	3841.52	6075.23	2971.76	2286.56	2332.72	4298.14	2270.99	1843.81	1719.84	2169.40	876.06	945.91	786.62	894.35	1147.98	1042.39	924.59	627.51	718.16	847.47	650.11	949.28	799.90	663.01
736			10720.29	25940.71	16937.65	35472.19	29143.19	19269.80	3170.14	8137.40	3204.45	5974.78	9548.65	2241.02	1525.70	1276.80	3010.20	2352.50	994.62	1220.92	1032.35	476.63	434.22	415.71	989.55	1012.65	1272.13	997.63	1374.12	929.05	801.36	298.65	203.33	171.90	343.25	259.53	688.09	337.18	410.65	412.92	461.14	322.05	433.59	348.25	243.63	280.30	204.76	381.71	270.31
737			119196.64	581089.56	65812.19	11115.08	18054.15	23397.35	10031.41	11210.70	15245.88	9374.73	2603.80	7640.31	7028.73	3963.60	1843.72	2319.66	5709.11	5153.83	3583.46	2985.85	2608.57	2019.51	3759.00	3506.79	4413.06	1293.95	2263.95	2730.68	4683.73	4255.12	2576.79	1896.59	1076.65	1684.47	2735.31	2061.32	1059.75	602.66	1688.07	1361.90	1206.92	1696.89	1315.26	1185.41	651.14	613.07	1124.73
738			14983.18	88131.76	84007.96	64373.94	30481.56	36287.68	31318.23	11802.41	7447.58	3992.07	1744.17	2904.55	1125.54	780.67	536.21	445.21	577.83	862.50	1126.75	1034.42	541.72	449.62	503.61	775.44	386.61	212.50	363.05	299.86	211.09	243.84	211.23	152.09	80.70	143.24	170.22	157.56	142.46	190.80	195.82	232.13	188.80	202.10	151.73	90.13	103.79	103.52	126.42
739			40881.17	760642.81	132947.59	116679.35	83544.78	36679.01	34183.12	27320.72	10322.11	8506.61	9734.82	12475.57	10646.50	5171.30	4780.47	5765.21	6553.81	11041.05	8689.85	4128.67	1738.71	1121.76	4562.51	7265.99	5385.72	2974.47	2687.29	3722.39	2971.63	1641.46	3697.72	3573.87	2579.82	2988.71	2087.04	3204.81	4067.41	1916.16	861.69	1419.33	796.76	401.35	708.48	881.34	1014.35	609.44	1071.18
740			45504.74	297911.75	71386.66	78947.64	73737.93	46923.29	51993.61	35853.14	8015.59	13503.69	6839.13	2875.61	1189.00	1378.20	1315.88	1317.61	563.58	844.36	350.38	1023.23	1457.79	965.42	1070.06	1098.84	624.40	581.90	241.97	102.05	244.94	225.27	115.94	254.36	427.17	656.98	419.65	165.19	283.02	283.11	343.51	181.25	261.84	389.63	263.68	145.16	114.28	131.78	57.73
741			165795.43	377782.25	37348.40	52150.17	31095.20	32505.44	27686.59	8936.00	12928.52	8078.06	5802.92	7762.83	7781.73	7241.55	9095.26	7183.98	3412.10	2196.52	2057.97	2116.76	2126.13	2830.82	2707.00	4186.96	4211.77	3322.07	2847.29	6030.92	4953.55	1559.96	2225.78	3460.28	3148.11	1626.68	1295.80	1930.10	1740.81	1300.24	1556.21	797.04	1701.27	1829.43	1382.05	821.51	1452.94	963.86	1170.75
742			417441.84	975061.25	119295.11	70699.67	77929.78	44881.00	18377.11	16069.13	3572.35	4221.01	6400.67	3625.71	1576.53	1137.02	1899.45	1214.96	2522.92	1895.32	1971.14	2648.59	3260.62	1201.49	2151.17	961.30	483.96	453.61	1269.37	1232.65	383.50	278.84	385.51	460.36	198.94	370.41	318.68	188.50	363.61	803.91	829.33	396.68	428.98	267.19	324.70	195.63	187.69	287.35	110.52
743			65977.11	284105.28	66862.48	50576.00	46004.10	30338.69	13611.23	13318.58	7161.92	6986.63	6472.38	5974.69	2138.52	3217.98	2171.72	1419.75	1776.57	1446.67	1592.24	1446.84	1611.30	1643.16	1870.72	1688.57	714.51	420.06	483.86	779.80	857.01	721.75	1015.05	747.44	966.39	995.14	600.13	161.68	430.61	238.87	428.08	470.45	269.72	349.79	138.33	291.95	311.28	309.39	456.40
744			44187.23	200649.39	58400.75	47041.17	16229.75	16765.07	6686.33	7859.73	6295.65	6417.03	5744.78	3257.32	3149.50	1335.88	1193.98	1066.94	2297.77	2560.92	1194.61	1922.52	4889.68	3551.73	2591.42	1593.79	1752.42	924.39	1176.38	1213.14	3156.25	953.04	2101.78	1217.48	893.22	750.22	1253.25	1001.52	1026.88	343.89	1036.30	594.24	721.83	1340.92	1160.31	695.63	175.66	264.30	242.51
745			27571.89	188693.84	42885.71	33300.80	54014.24	68070.97	23136.93	13646.32	7583.75	4074.63	4004.08	6706.01	4531.89	1697.20	3973.56	3007.91	3198.80	4185.66	3071.54	1545.74	1504.46	2705.69	2790.13	1616.66	1549.36	1407.07	1689.53	1432.06	1255.08	1332.83	2311.76	809.24	1249.00	1714.66	1542.03	2001.72	1594.62	1069.88	627.15	1488.30	1725.17	610.00	797.82	1495.52	874.27	505.57	1172.88
746			40390.50	213033.71	44615.62	29490.07	27414.57	52144.68	22745.01	9155.28	10882.62	3585.27	2409.97	2042.13	1702.34	1256.09	3278.90	5303.79	3261.64	1022.92	1088.76	1554.18	2081.76	1584.45	1189.16	603.83	700.47	1179.35	1272.83	1082.82	2049.27	2183.27	1343.14	1071.04	769.14	814.59	685.35	858.37	314.48	489.74	733.27	532.01	619.60	467.42	483.01	505.38	776.66	421.71	413.12
747			123190.82	557572.62	113699.56	93065.16	117707.44	51004.40	32255.89	16281.94	9100.64	7823.09	7020.62	3698.20	2957.37	2970.31	3862.66	3087.42	1395.22	1233.99	2445.15	2846.08	1943.79	1084.48	1252.36	1654.27	1730.29	484.34	687.84	360.70	341.93	537.48	698.68	230.16	696.28	929.53	1052.12	540.82	352.87	475.53	466.33	410.77	573.66	580.54	270.77	332.37	421.73	280.51	277.93
748			27711.53	258639.15	48636.09	24452.29	23250.25	32386.24	28732.19	13467.09	15014.14	5827.97	3558.05	3032.41	2547.99	1523.26	2608.34	3163.06	1644.00	1745.97	1026.72	1091.40	1181.48	786.54	1000.11	542.54	988.22	1219.87	540.87	983.30	750.79	1328.69	874.19	827.69	721.14	302.21	381.93	640.26	362.30	401.24	252.73	239.55	450.51	659.31	377.68	245.25	500.50	667.31	155.49
749			49335.08	476283.37	64445.52	26735.35	18867.58	27967.54	11290.30	11866.39	5761.87	4190.12	1725.53	3105.07	1537.79	1412.57	1047.22	1431.58	1291.15	1049.79	751.88	523.30	724.41	1161.27	1808.55	1212.05	641.62	582.77	1561.76	953.73	1149.47	676.73	338.14	429.01	854.87	537.21	1537.04	1519.80	1588.94	1035.90	602.04	1517.39	1572.50	808.50	239.57	577.91	440.67	248.64	687.69
750			173499.87	554305.06	208123.89	125680.71	105661.09	91512.03	29397.88	9902.60	12750.96	2997.50	4749.83	3137.20	998.70	1290.45	2098.09	1601.89	633.32	1741.52	1492.25	1346.04	1144.19	1038.10	732.81	1151.22	556.06	442.85	360.93	427.13	622.62	599.90	594.04	544.93	240.79	509.07	390.17	151.88	178.69	127.70	243.31	459.70	233.17	232.27	472.94	441.62	132.76	131.17	216.76
751			40647.75	253516.25	44458.87	32145.16	13067.71	33523.21	38230.33	18795.92	13275.76	12097.60	8075.16	3325.47	2635.41	1294.86	2227.31	1288.26	2221.01	924.35	1341.12	2576.98	3680.76	2114.36	2068.94	1810.73	977.88	666.92	1444.47	2286.89	1645.69	513.40	980.17	887.72	671.31	476.97	1064.05	794.49	603.79	476.68	418.04	989.88	501.38	227.59	295.59	387.63	276.20	479.75	267.05
752			28367.35	130840.19	91104.82	46057.21	39013.84	68934.70	35175.05	16861.27	9094.25	9371.49	7269.48	2844.64	2260.88	992.48	1175.49	1777.10	2330.17	1664.52	1459.58	1132.04	561.75	929.06	1628.96	852.38	926.21	1098.43	442.53	669.11	761.04	420.70	215.77	440.54	412.45	197.31	285.66	238.93	367.95	365.25	257.98	91.95	169.12	294.47	300.07	221.91	302.52	253.37	168.10
753			95577.77	460459.46	124923.59	50609.62	70510.83	55643.03	38694.32	20594.39	19388.06	9970.97	5665.20	4072.59	3104.51	1564.92	3138.36	1524.48	1614.37	1045.47	1149.68	1742.32	2357.64	617.79	1666.52	2452.83	1217.44	1167.54	917.83	935.06	924.43	1026.01	1307.42	1194.42	692.98	477.43	252.09	255.73	483.89	340.00	345.56	348.07	231.54	243.78	297.66	343.75	230.78	224.45	227.91
754			240854.92	737026.06	64661.95	26473.34	32514.64	29721.41	14687.40	8237.00	13450.05	9444.29	6701.22	4189.57	1725.48	892.11	937.88	1235.18	3122.56	2512.42	3533.96	4067.65	2716.02	1678.68	859.78	890.03	1447.74	532.01	496.71	549.30	1206.19	832.82	1927.03	768.61	471.76	1654.46	2069.13	725.59	423.43	455.25	253.05	741.96	548.97	621.81	365.33	456.61	544.67	337.25	288.93
755			19884.03	57022.12	19775.14	17110.95	10152.42	3344.49	14727.78	3764.86	22595.29	11615.32	5994.46	6949.90	1607.93	737.58	492.35	542.92	1236.47	875.39	418.08	936.60	961.77	836.69	2310.05	1653.18	432.41	1262.42	720.01	362.06	242.75	308.88	181.04	577.34	735.62	519.26	361.98	333.52	382.24	541.52	458.54	256.27	107.39	144.49	122.94	353.16	303.47	145.10	116.24
756			62502.45	100286.57	80431.21	61351.72	32019.62	15505.10	9120.31	2618.81	7924.17	10420.97	3678.07	1848.89	1967.05	1443.57	2035.03	3838.97	3320.29	622.41	684.18	2433.57	1868.21	540.39	476.33	537.79	259.53	259.80	320.92	767.06	554.32	258.28	370.69	675.99	1055.07	461.98	206.43	203.35	176.35	246.08	293.60	228.22	212.97	218.77	146.14	252.01	417.60	141.24	157.59
757			28649.54	236235.82	51577.44	75030.25	42991.08	6495.08	9886.41	6994.58	8642.10	3702.21	1840.97	1133.04	1069.37	475.76	464.38	990.74	656.23	769.41	443.55	402.84	334.60	321.54	474.77	448.57	656.88	330.38	229.75	315.88	416.01	435.96	481.59	380.70	137.83	283.55	200.85	88.10	172.84	178.52	79.50	157.05	138.51	137.90	246.72	210.89	192.72	68.63	114.27
758			203191.29	2384183.00	178151.79	71937.64	32586.48	32333.68	41426.82	35190.18	21326.10	8624.42	3794.97	2202.09	1674.98	3965.76	2614.36	2577.04	1940.78	1109.34	2069.30	3435.20	1744.40	569.12	1623.82	1947.95	1218.25	502.80	453.30	1078.32	714.49	539.95	496.81	649.93	666.58	722.44	660.98	508.00	991.84	966.32	415.16	186.39	498.11	258.57	660.35	488.15	805.78	681.90	384.79
759			64834.42	140924.81	65700.50	71866.40	37530.36	34584.72	20023.51	14079.17	14010.89	8196.45	3238.41	2127.64	813.71	554.44	882.17	1405.82	774.01	545.57	374.04	293.04	384.36	201.27	271.15	673.36	396.48	209.68	306.27	369.43	160.80	181.71	131.88	154.22	223.85	150.68	116.08	110.60	196.12	187.20	203.45	140.46	147.97	69.12	84.93	67.48	60.22	70.79	90.05
760			92294.68	314712.75	79772.14	12146.87	17977.29	12216.43	6201.29	8238.90	3892.24	2017.66	3616.60	2057.62	1336.95	2393.97	1267.45	1939.81	1740.85	1427.70	1292.93	794.25	389.51	367.10	674.62	945.23	523.59	835.14	667.69	812.72	799.63	1454.38	1193.38	813.16	593.86	817.17	792.35	710.70	368.18	408.35	217.17	172.54	524.48	546.43	486.07	626.01	322.40	110.57	251.64
761			75387.50	363886.71	47108.05	24923.60	29537.36	45124.69	19370.66	18210.39	17748.24	8282.14	9213.31	5241.86	8783.66	11197.09	6543.19	4420.45	3656.65	2082.88	746.97	665.69	391.42	2408.68	3000.88	1476.61	2633.12	2289.37	2340.02	777.68	1054.65	641.96	410.14	560.40	1395.74	2152.33	931.18	743.00	810.15	1266.89	1532.65	829.85	1030.52	909.77	926.49	1133.22	1139.69	475.42	245.71
762			144681.60	769321.12	142044.34	105441.55	45523.13	51500.47	29268.16	13083.66	12232.89	7745.50	26104.34	9601.49	5315.77	7325.18	4531.53	4300.38	12181.98	13659.63	6468.76	3638.57	1836.38	3412.04	3157.97	4007.86	6636.28	7528.66	5969.66	1974.05	2211.56	2003.20	1310.28	2732.39	2537.84	1963.75	1186.34	1027.65	1463.96	1322.33	1088.52	1249.37	1825.14	1354.99	197.71	834.72	981.26	1107.14	1487.95
763			55911.70	157699.50	45165.75	63199.22	61344.30	32236.46	44975.72	9960.35	9750.14	8233.95	6674.83	1828.69	3373.95	2246.78	2492.65	1451.64	1548.40	764.70	349.94	411.02	700.17	742.78	634.85	629.66	825.05	1050.98	613.23	392.26	340.34	263.16	167.18	230.21	329.05	682.12	459.76	344.58	269.64	236.52	189.22	443.49	825.78	298.21	173.35	81.96	72.31	224.79	264.30
764			32465.59	245864.82	187508.20	103097.09	86703.97	61955.55	26080.34	24937.13	29097.77	16570.92	14234.88	11718.65	11826.43	18087.20	9457.99	3834.67	5689.54	4493.44	3861.00	2463.14	4129.24	3814.76	1961.70	2084.27	2751.41	3215.25	3067.05	1972.44	3613.54	3972.82	6615.17	8039.52	3233.46	1945.17	1504.46	1116.84	1939.19	1178.92	1449.54	1190.05	2168.04	1234.35	814.60	745.28	646.71	1262.76	1461.59
765			206663.79	490839.46	81068.75	54134.10	38290.51	18142.10	13188.72	30018.56	30864.78	9857.79	6744.48	21102.57	20962.41	11934.16	7679.93	7206.55	10274.23	4957.63	8222.66	5386.49	3784.75	5618.60	4997.64	1702.97	1011.81	596.34	1132.41	1541.13	2319.31	2659.65	885.19	877.28	495.75	1338.64	672.53	1310.91	1865.91	1444.42	465.49	522.56	841.44	798.64	1548.71	928.87	1067.62	852.55	589.94
766			120130.94	610453.68	29876.90	15917.73	8201.72	17846.74	19476.15	12389.32	9123.08	14430.65	5330.17	3047.15	4798.75	2628.29	2328.42	3562.32	4803.82	2842.50	2040.30	2501.10	1838.07	1013.78	993.53	836.25	613.76	1893.94	1305.26	701.65	1094.27	2885.73	1529.25	592.92	984.96	728.01	615.38	662.97	1030.36	901.61	586.46	731.74	879.53	499.03	645.01	302.28	585.21	525.00	1216.77
767			713451.37	1346256.87	217470.42	97564.99	108267.65	118824.14	93188.01	32434.14	17143.28	8095.90	4340.53	2675.85	1273.06	1942.95	2280.53	1459.32	1859.39	1679.27	897.06	3162.24	2595.39	1499.43	1373.56	1053.57	521.97	776.49	553.63	629.77	1043.56	478.96	241.75	896.46	964.52	266.48	179.94	178.77	245.64	299.79	367.18	214.99	341.97	350.60	335.60	462.67	297.75	436.26	391.75
768			23221.26	270501.00	70176.54	47834.71	45848.48	32382.40	26778.96	15118.99	8118.06	13896.44	16163.91	3898.49	4403.01	4099.17	4990.50	2553.00	4555.99	9675.91	6704.70	3043.01	3492.84	2715.94	5402.22	5633.47	1992.74	1561.18	4315.54	2718.22	1158.99	804.22	2304.36	2047.54	1750.91	1229.73	2721.38	1063.90	968.06	2297.92	3227.76	2378.21	3161.66	2524.34	1690.86	2352.42	1862.97	1154.84	977.01
769			21812.54	223640.81	99624.29	45888.21	39300.22	24701.50	13171.30	10217.04	13130.18	8866.82	4400.88	5896.85	2459.65	1091.29	892.75	963.24	700.32	1312.69	768.43	614.22	983.92	1073.05	690.31	476.88	479.91	526.46	518.86	368.75	271.83	192.90	133.78	306.89	194.57	438.97	367.14	195.91	342.35	419.32	316.47	457.81	274.17	229.55	197.07	188.02	173.46	231.21	224.02
770			22464.94	129338.82	40325.69	19721.30	8410.09	10724.39	9692.05	7452.82	4421.19	4597.31	3536.61	6875.82	4997.24	5732.64	3833.25	785.19	3088.81	1018.00	2269.19	1668.59	993.81	1507.59	897.69	1010.95	1076.04	935.41	1082.36	2089.78	741.21	318.84	892.69	461.48	280.18	355.79	540.56	1130.42	1462.16	850.94	900.64	564.47	882.05	684.51	395.32	483.51	149.37	281.00	411.02
771			224882.71	1010130.18	82195.14	61673.08	33406.32	38226.08	55502.75	17216.65	9035.84	7384.19	7782.31	2675.43	11160.30	8630.52	5872.36	7034.63	5402.58	11260.05	10922.95	12579.83	11847.72	8805.77	4783.76	2932.69	5333.29	5298.59	1689.34	1704.49	1171.27	6130.14	5952.21	2143.84	2287.63	2067.18	1582.29	2478.15	1479.58	1457.31	328.52	731.05	908.12	1353.23	1859.54	1452.66	912.44	370.02	554.48
772			47164.64	527541.93	106565.04	107204.82	79938.42	113007.22	64744.37	12887.85	22310.18	28582.01	14517.56	6514.49	2669.68	3150.19	3819.88	7110.74	14019.94	8818.66	3020.35	1327.81	3553.54	2694.90	1755.92	1438.34	1655.72	2863.97	2431.67	1745.14	1088.48	1364.27	1138.21	4059.20	1210.90	1180.96	413.17	960.35	1349.61	982.34	893.86	942.21	736.30	1104.49	1019.99	1345.89	580.31	788.89	582.35
773			44152.66	218709.18	138986.01	99314.62	70236.01	56836.66	19352.30	20941.11	18377.33	6627.98	3047.57	902.17	2119.56	1482.61	1727.03	2080.48	978.18	2827.30	2106.45	1125.22	1026.52	1143.87	1210.40	1235.46	910.22	352.26	378.79	466.69	830.29	629.45	263.75	506.40	358.48	377.80	316.81	289.82	630.62	811.00	400.22	148.44	224.18	240.23	151.22	303.48	384.19	223.04	162.58
774			138382.42	374424.84	131427.56	78190.10	65552.07	49156.69	20484.43	40615.36	21200.22	7144.20	3778.99	1371.25	1950.41	1200.24	2604.40	2438.27	2872.55	3616.33	2382.56	2492.05	2183.72	1627.63	2296.17	2416.70	1032.60	2470.18	2122.62	1766.70	2115.29	1045.22	1188.89	1044.88	1101.36	1518.51	1588.93	1312.90	1120.23	896.14	901.23	873.97	630.53	576.91	501.84	571.02	604.40	480.33	436.98
775			96709.79	640894.37	104368.62	67849.39	60515.25	76147.93	24557.76	16859.93	16166.55	10108.37	4881.88	1522.30	3685.37	3523.00	1961.12	3402.99	1216.61	2017.68	2419.55	2134.19	700.80	583.72	1741.01	849.80	295.24	460.80	654.24	445.38	634.23	489.24	257.60	322.62	427.30	253.34	212.20	246.61	337.68	338.42	391.22	287.30	137.55	370.02	297.39	91.02	128.99	241.86	281.74
776			35791.41	591179.37	122678.13	43630.83	37540.90	31228.51	20889.39	20382.52	15376.22	11531.44	3593.34	6398.74	3602.67	2367.56	1370.33	1121.46	2484.40	1183.41	1189.76	856.50	1264.04	2204.91	1510.38	675.42	888.32	1419.50	706.12	1242.72	1853.98	2287.52	1996.28	1320.36	957.53	1179.01	1579.68	1167.36	882.03	619.97	657.62	382.02	645.24	1866.30	1388.91	787.08	487.08	646.38	1386.01
777			42082.49	552467.43	119096.46	52682.37	34287.82	26532.66	16555.21	14698.55	23532.13	15703.45	11629.75	9674.31	2512.28	4209.85	3156.59	3782.95	2550.48	3495.51	4863.35	3157.26	2841.47	6837.88	6152.10	4653.30	2398.54	2527.88	1260.72	2272.66	3093.32	1816.71	3443.21	989.34	1164.88	1577.38	1330.43	1808.42	1213.88	1657.67	1542.90	995.36	533.06	893.55	605.86	541.80	603.09	383.75	400.08
778			58179.57	419301.06	113330.03	140076.00	57772.70	30843.49	41292.39	45766.59	11729.92	10592.46	9596.83	4364.71	1891.42	2464.70	998.22	1422.24	4091.75	1885.70	2226.32	3780.95	1616.47	815.26	1326.73	1461.92	1150.59	486.39	829.52	701.11	655.72	1085.87	1412.55	464.31	929.28	1080.30	1217.54	1089.20	887.41	1004.90	706.10	278.53	242.27	271.08	279.58	683.61	660.04	420.76	273.32
779			195208.73	921454.81	286997.56	204678.40	294154.15	107026.47	36969.03	33440.97	22533.84	24197.21	18457.20	40362.22	64211.55	96906.68	40816.29	20933.21	33898.65	19022.33	7411.01	7263.84	18110.74	17297.61	11566.05	15329.11	11585.46	17043.96	8782.16	11454.29	10667.70	15801.00	20691.57	9961.56	2865.37	4362.89	3690.65	4984.27	2850.31	5518.34	11830.36	13512.72	8516.71	3126.72	4894.07	3623.60	6254.40	10462.25	8178.85
780			35334.54	196666.70	25117.27	34352.60	16119.93	8698.29	5845.03	9669.92	4190.83	4632.55	1886.05	615.94	1188.49	1265.99	1148.80	1094.00	611.09	1919.43	825.75	1446.03	1012.29	1031.91	612.47	502.06	638.14	556.96	600.02	519.56	650.18	330.14	360.02	497.12	344.74	592.89	395.89	230.28	192.17	316.98	172.38	156.25	324.30	293.49	262.67	181.69	280.43	118.37	270.85
781			128108.21	310066.18	45184.72	49301.41	21327.51	3922.77	7412.95	4546.70	2427.01	1811.10	781.54	1102.57	984.25	1253.54	2593.27	1118.11	515.89	605.03	964.70	874.32	837.49	817.25	412.10	290.35	397.62	293.20	405.11	764.32	726.28	559.17	719.53	491.40	396.79	851.05	334.73	546.84	361.23	281.90	376.80	181.11	240.72	187.40	102.11	124.55	65.75	62.95	192.88
782			189422.73	336822.12	33274.57	13877.18	17185.05	6353.73	9011.50	8967.51	6056.06	8399.22	3277.82	7666.46	3578.41	2531.36	1683.42	530.93	1487.04	2287.18	1935.15	1516.00	1891.97	2923.85	2098.28	1520.12	1709.36	788.98	1378.39	1602.51	1410.48	1435.10	1100.83	1082.60	653.66	2247.43	3160.93	1256.55	410.24	636.09	495.45	694.96	477.48	592.98	1180.03	1387.72	571.90	171.51	406.43
783			94395.67	385612.78	55469.62	26061.30	21037.25	27879.70	26026.00	22086.22	10530.29	7612.06	7229.91	3329.54	13670.07	11868.72	12333.56	3888.01	4740.19	6717.33	7960.55	3149.46	2179.18	1924.53	2357.29	2764.11	1777.42	2429.96	1510.49	913.07	1429.52	4700.66	5138.82	5110.88	3656.00	953.21	2385.28	3893.59	3477.98	3110.56	2214.20	2945.04	2192.02	1220.60	1071.56	1376.11	2571.66	2625.31	303.43
784			179281.23	430632.59	174823.15	208085.85	99217.54	57198.28	35638.11	20395.92	19534.02	21443.83	9502.68	2703.92	1353.88	1644.98	997.78	1914.55	2818.85	2031.68	6290.84	6826.21	1105.60	2948.60	3004.95	4360.54	2800.42	376.24	284.71	841.53	589.04	247.42	1172.76	1401.57	561.07	889.79	2064.94	1465.69	756.30	228.62	256.88	584.92	258.46	163.91	185.11	597.54	202.76	458.40	730.15
785			30515.91	390425.34	124225.69	43856.40	30784.71	41176.86	32090.49	20313.32	4348.62	7206.49	9459.44	15855.53	7777.97	5099.45	1824.77	682.46	856.08	2604.50	6248.28	3200.83	1750.08	1762.92	4639.01	4025.00	1666.01	1340.47	893.96	1135.88	1876.17	1209.54	857.29	695.97	978.82	1012.92	1302.55	731.98	983.82	1095.44	1142.93	1020.28	983.44	883.51	441.12	630.35	555.89	359.89	430.69
786			65029.76	238822.12	109650.75	64413.78	87048.56	48235.46	14421.48	20409.21	21365.38	13654.17	7814.11	3207.42	3687.02	2525.44	2054.63	3025.97	5254.45	4961.66	6022.47	2324.57	2281.26	1729.97	1884.75	1403.94	1682.92	775.89	614.94	1254.41	759.82	1295.36	2392.30	1155.66	547.19	279.63	1044.22	970.37	1123.04	1447.68	1091.59	947.59	526.80	200.10	712.60	926.20	761.78	724.67	350.34
787			124004.21	461829.43	220753.54	116812.57	64533.59	43027.57	15842.20	12747.29	5590.22	2166.04	2326.87	1912.80	1169.52	1012.90	2230.82	1651.17	1535.81	1299.94	826.89	738.78	599.00	480.37	461.66	457.92	406.55	593.51	432.50	283.97	422.80	517.61	463.89	549.45	231.70	298.08	208.99	329.35	450.08	280.59	250.99	265.32	123.93	98.80	129.83	309.12	181.94	229.84	322.57
788			288118.43	967097.12	341600.46	152755.00	138791.06	33404.74	35134.32	30799.63	18736.83	14286.17	12082.84	5435.97	2042.24	2178.78	1446.75	4498.84	3920.54	3510.73	1673.26	1397.61	1185.52	2169.24	2078.88	1825.70	721.49	547.50	828.79	1275.02	738.05	1042.07	1454.95	589.07	309.74	228.45	717.09	369.19	347.52	680.87	524.32	335.22	373.35	362.58	223.21	357.33	882.61	550.11	424.26
789			16321.03	243008.68	245141.04	122749.00	61012.63	28032.92	31809.04	11251.84	9451.91	6739.55	3617.52	3400.09	4436.88	2403.43	3553.91	3820.18	5258.12	2036.44	2660.16	4450.30	3805.25	1667.93	730.89	1345.56	1090.67	1273.27	1094.27	966.46	945.13	1086.59	486.53	468.51	815.18	270.55	386.18	578.77	640.14	542.11	473.53	186.95	256.72	375.79	247.93	265.96	376.28	638.81	466.24
790			63250.34	250663.73	63388.39	34135.44	26846.49	17918.81	6698.31	7008.39	3984.47	1324.01	1086.88	1598.24	1093.12	1445.10	1048.60	1647.48	1281.35	1173.31	709.56	941.00	515.27	550.96	1104.09	900.94	729.77	262.84	304.35	383.67	401.44	325.81	295.23	262.34	177.47	507.23	376.65	181.01	262.56	224.53	265.47	382.16	412.81	316.28	159.74	265.20	435.96	329.89	153.29
791			83891.78	671511.06	78080.70	28275.41	19313.60	21956.04	10224.28	12700.40	8247.22	11090.09	2606.65	2241.81	2803.81	1812.33	1347.28	1679.72	1094.07	3813.67	3873.79	2118.36	1424.56	1555.87	2115.06	1517.80	770.39	1747.57	1422.67	962.82	865.67	511.50	629.24	537.81	620.34	1247.37	990.76	342.14	455.44	295.75	639.28	980.65	359.21	644.19	927.35	453.10	551.24	828.02	836.23
792			29335.86	90151.93	110888.57	88830.42	56824.33	28455.39	19297.86	17263.97	12216.64	5000.02	4907.43	2819.55	1547.34	1315.06	593.09	1300.23	1330.89	1657.09	1936.75	2232.86	1919.75	2033.69	2845.97	2123.85	1000.92	1042.08	736.73	350.97	206.01	571.36	884.93	1470.33	2048.06	1728.81	829.00	494.44	679.62	417.04	409.76	671.86	496.83	445.06	311.50	437.88	512.47	262.54	255.85
793			57411.29	157433.34	35106.28	35941.98	40387.40	33380.33	29518.19	10083.06	7900.88	5588.26	6639.09	3640.97	2317.22	2837.73	2013.78	1225.67	1120.17	1428.98	3003.46	2482.24	1831.94	2868.32	1399.59	1317.90	1128.17	1285.58	1937.79	1392.28	1266.51	660.31	1086.84	1460.08	745.93	224.28	443.82	1312.82	1356.83	1070.47	719.03	810.95	946.89	984.44	1014.28	1441.74	755.59	880.56	790.20
794			36447.50	684416.50	65180.05	43701.05	51502.69	33253.74	10134.50	16889.76	18085.34	11132.07	3647.90	17925.33	16385.00	9020.09	3426.48	4146.43	4526.69	3305.28	2228.28	5355.03	5621.43	4222.04	3941.08	6321.51	4517.18	2805.39	1814.57	1953.31	1743.54	2028.05	2662.14	1948.81	1517.67	3828.02	6346.47	3204.20	1525.42	1454.92	988.28	1423.60	1064.44	1305.53	1015.38	1584.92	1089.19	857.68	290.54
795			51483.71	283913.96	140624.26	99963.61	59662.10	72622.05	80814.76	47203.15	12195.67	10373.13	7665.03	5151.23	3027.13	2819.54	2411.79	2309.35	3839.70	3053.54	1703.69	2467.47	1189.79	2343.48	1678.96	1008.61	1762.66	2245.83	945.26	685.20	1434.43	924.90	1034.01	975.39	649.91	732.00	1086.94	487.31	557.90	322.23	681.28	1149.69	784.02	108.70	272.67	393.53	676.17	294.26	178.73
796			115927.77	3270849.00	270171.50	68597.42	68771.59	35160.84	17097.41	9897.61	13743.11	15623.82	13974.56	3284.29	2839.43	1945.94	2988.94	6128.89	4028.80	2215.65	2107.44	1700.14	1330.31	1193.77	1151.46	1045.18	1307.26	851.29	732.79	594.51	876.84	300.82	662.03	553.13	320.24	881.79	367.88	192.60	620.41	871.96	242.30	224.79	431.44	405.23	497.09	878.98	625.68	484.33	207.28
797			95073.01	709757.68	123019.64	80113.33	32748.59	21538.75	50576.58	50727.63	60457.79	23831.74	22432.27	12635.86	7399.32	5807.76	11333.76	26028.70	24604.25	7890.43	8294.53	5725.14	7653.91	9876.32	10972.86	6723.37	3771.12	3836.21	4308.03	3028.27	3667.32	2570.05	3852.55	2358.03	2460.86	2058.22	2464.05	3427.68	2654.65	3265.35	2701.57	3413.53	3112.45	1763.52	2792.80	2105.38	1792.73	1053.07	873.83
798			292675.25	461455.81	104357.74	52426.99	30913.77	16919.59	9313.99	9398.41	5219.24	4419.70	3867.50	1539.71	1277.02	797.36	1443.99	936.57	811.31	1520.47	943.60	1098.58	1771.32	1864.93	1716.20	1180.99	1402.27	984.38	1058.19	282.79	331.29	539.13	607.50	477.85	208.71	262.40	483.82	343.40	460.12	541.04	691.01	497.25	399.20	394.91	265.17	115.29	163.24	130.46	301.06
799			58861.83	338173.81	166754.32	71948.18	31402.54	22253.20	14647.04	6889.09	4590.26	5605.29	2442.03	1097.58	2006.92	799.32	1041.24	2122.71	772.35	381.51	556.71	267.93	284.27	509.60	248.61	593.85	528.97	415.19	603.26	543.40	246.73	267.44	451.78	408.06	135.86	199.65	226.69	136.89	163.25	188.56	217.65	147.33	103.89	75.91	77.58	141.11	212.78	66.62	63.85
800			10818.43	441998.62	78800.90	76469.63	35412.08	32445.80	19081.37	9283.75	9292.26	7399.78	7445.41	10164.81	17768.73	7305.90	1321.83	1231.05	1780.01	3754.84	3900.35	4603.67	9909.45	4635.32	3329.44	1255.51	1101.92	598.21	638.82	459.78	567.76	347.19	1349.53	2464.95	2572.29	1895.60	635.80	647.32	396.11	652.88	630.26	1058.77	1781.00	1050.34	1086.07	1143.79	1042.59	906.07	347.62
801			59613.22	682548.00	263261.75	117918.33	70661.67	39575.12	29116.09	19307.89	11571.21	6849.48	14512.80	16685.91	8555.46	10415.33	6496.43	4545.91	8135.72	10734.29	7383.61	5540.40	6574.12	5053.12	12696.56	7494.93	3763.93	3625.58	6538.94	5844.86	1689.79	3430.34	4891.40	1980.90	4198.19	5186.92	5595.48	4876.31	4710.66	3847.83	2298.05	1144.98	1369.57	998.54	1861.39	829.08	1384.88	1298.43	761.72
802			106495.71	218634.48	114897.82	97474.65	157539.81	61705.15	14460.95	8447.90	6342.07	5397.65	1295.32	2061.50	1352.79	616.86	805.36	1202.10	800.45	749.03	1103.64	1620.68	1398.76	1027.90	550.25	558.53	950.09	674.23	244.40	171.25	381.43	283.75	238.50	213.95	235.31	154.31	125.75	159.11	120.32	322.97	256.63	162.91	145.22	107.99	144.80	143.47	116.55	143.20	102.34
803			150739.03	2233811.75	156175.65	80821.98	60653.28	62661.12	92781.40	47572.58	8860.86	12529.14	6348.19	16462.07	16270.69	13548.00	9272.93	11218.09	7400.92	5782.42	10002.70	3821.80	3857.21	6762.99	9017.84	6360.23	5207.78	4478.62	3578.73	5703.92	5777.73	4764.36	3033.35	2646.24	2798.30	2169.95	1298.26	4346.63	5847.20	535.70	2479.58	1107.69	867.10	1041.64	1890.30	3746.84	1562.68	914.36	3525.68
804			89115.26	159818.18	21721.94	47612.90	22014.04	21370.35	16424.07	11284.69	18474.45	6820.30	3979.62	2879.08	2903.01	6960.56	5411.42	2476.62	2737.48	6343.46	5867.98	2141.13	1665.93	2690.28	2221.40	1082.96	1092.21	668.44	1395.24	1998.75	1573.97	2165.16	1737.05	3178.73	2937.90	1009.57	830.83	1211.52	1023.68	1776.37	2127.04	1088.47	614.24	1439.48	1899.90	1675.06	944.56	249.87	327.52
805			31882.58	516704.75	140694.93	43977.97	52966.98	71805.19	44523.16	22146.04	14014.56	14915.19	6998.60	4185.59	4950.53	9505.21	7907.09	3042.39	4639.25	1957.94	3717.21	5927.18	2590.27	3147.86	1852.50	3427.95	970.30	2460.06	2835.97	2629.29	1049.39	1012.43	1438.19	1701.47	1660.15	2259.59	2414.76	2152.48	1589.39	544.18	633.89	447.67	566.77	890.95	721.94	546.17	719.40	1360.04	1062.39
806			6474.11	120574.28	92723.56	95607.32	72672.64	32392.36	20463.18	15684.35	9965.39	4861.07	1885.32	1499.12	2571.00	2173.25	1518.97	976.70	1118.57	1807.61	1197.38	751.72	251.58	419.19	430.34	727.92	540.36	553.07	445.17	421.06	323.30	330.93	154.25	294.20	421.49	295.50	192.67	131.87	215.19	367.67	358.18	353.73	374.24	486.07	318.78	186.77	93.62	112.52	57.88
807			51823.73	699192.25	126491.93	70839.48	57084.84	54543.71	35168.03	13969.32	5423.09	6775.54	12443.64	5951.36	5277.93	4768.93	1564.78	2567.61	1625.87	3269.60	2650.92	3511.96	1603.14	1645.70	4563.66	2498.92	1464.56	955.12	587.25	1583.20	3240.84	1311.67	1261.27	712.52	784.94	879.00	463.49	954.04	693.69	826.17	587.33	325.62	1247.39	836.30	476.43	491.05	524.76	703.05	1008.53
808			79025.21	332821.81	46444.58	48392.62	66078.08	33618.41	16435.15	6643.23	4880.08	2924.43	3810.87	3632.30	2742.55	1951.49	1680.87	1494.46	1144.71	718.15	816.14	299.48	707.52	1092.65	2027.94	687.84	815.67	524.08	331.44	439.01	564.99	803.65	629.96	792.48	536.68	393.05	569.75	458.16	352.35	345.86	289.26	174.67	408.68	751.00	439.35	360.76	248.08	222.13	161.72
809			76074.60	244186.15	63633.99	51817.30	8415.02	35872.05	26672.80	6321.82	4804.87	3584.46	1061.95	3478.63	4072.44	2073.17	1173.02	1429.65	1841.70	1095.67	603.81	602.15	237.23	740.50	892.43	1648.17	1583.76	592.53	632.81	625.25	597.64	380.66	362.53	551.48	99.02	220.51	457.18	858.35	427.83	399.09	496.99	352.26	356.69	264.38	258.92	312.08	337.53	402.23	175.07
810			40689.65	578790.68	29624.18	20277.97	21573.76	11173.70	15236.21	10392.50	14984.81	8104.62	5707.70	2732.84	1726.54	2862.63	2506.37	1620.26	1740.36	2179.80	3701.28	1128.64	2116.42	1884.04	1088.77	602.62	791.88	959.14	827.12	1172.03	626.87	1598.10	1486.39	1810.12	961.59	993.35	874.40	779.31	449.19	213.76	335.32	379.50	399.97	788.68	843.41	315.42	498.10	340.90	276.34
811			17742.42	225593.00	69684.64	35687.75	26638.30	17544.16	17213.04	20963.92	18560.79	8296.48	6400.15	13783.67	7651.75	3336.69	6334.74	5134.92	4158.22	3272.69	3288.28	5544.84	4137.38	1047.61	2414.68	3368.76	1705.50	1166.12	1226.99	691.61	658.08	581.26	773.46	1735.46	1327.22	1441.00	745.54	900.36	1053.96	663.39	1053.55	1215.91	1032.01	598.21	559.07	557.70	604.00	225.53	476.15
812			45141.37	702722.00	133004.54	25287.28	25610.70	28993.57	13130.06	10223.02	20542.92	15941.30	6667.11	5570.30	2553.60	2940.90	3531.05	4071.38	3146.54	1632.43	1940.59	2365.43	6897.13	5484.03	2399.07	1283.77	1980.11	2968.28	1945.44	371.63	1453.05	742.11	1436.77	839.42	534.50	1927.29	1142.56	886.62	826.78	1179.81	780.18	269.01	526.08	1016.05	819.19	632.01	380.52	455.29	479.38
813			208775.35	2282908.50	371270.71	69131.79	48459.39	41312.27	15546.84	17643.82	22827.55	12171.69	3499.93	9661.53	13349.00	10385.51	10923.32	6449.82	7772.87	2838.08	4300.18	7146.31	13884.71	13602.50	5526.03	6506.57	4579.31	5284.53	2456.58	1988.66	4663.20	4255.92	3361.70	1457.32	3571.72	4080.42	1809.66	1743.44	4190.28	1986.73	2356.34	3314.08	2647.40	434.14	1346.12	1604.60	2303.80	1051.56	1148.31
814			19566.03	341803.93	229429.76	66690.58	39787.38	48983.03	42316.41	20486.89	13809.64	2993.06	1508.86	3963.47	5640.87	5092.43	2005.29	412.99	1261.57	1466.36	1735.00	983.10	1276.97	1247.11	1833.46	1678.07	1414.05	871.77	593.94	310.61	295.51	283.85	350.13	305.14	301.87	282.22	418.31	348.12	272.44	420.69	106.51	267.16	412.17	118.34	263.24	350.60	226.23	106.76	80.00
815			47408.21	197035.53	32493.21	46166.80	23407.79	35128.88	35359.32	12257.24	11241.87	9934.92	2481.61	4451.03	2248.32	593.55	1079.92	1334.77	665.75	1058.60	1121.14	867.26	874.52	605.47	2151.77	2870.14	1434.44	458.37	468.91	380.36	198.18	231.53	245.56	375.06	202.93	186.29	188.00	205.65	222.56	248.15	190.98	180.57	147.14	145.11	115.22	163.92	134.74	75.59	78.93
816			106315.62	481906.59	69963.42	55119.20	49139.12	58626.04	48101.32	13898.00	6946.43	6207.02	2667.53	4179.87	3978.19	2976.51	996.96	1672.25	3693.72	3011.92	1925.83	3804.47	2031.60	3356.11	3374.41	3056.55	2765.07	1291.91	1998.58	807.25	1411.13	2488.47	2654.82	1138.26	1488.55	1352.40	1826.03	1642.09	891.91	1417.40	751.42	736.32	629.92	684.74	684.08	1055.60	933.74	861.63	396.28
817			94609.19	733353.62	162567.15	93199.87	82988.28	87795.89	76688.17	25585.60	13911.36	14502.96	11708.48	6626.01	3046.07	2704.03	1525.97	2709.54	3437.93	2422.33	3942.17	6773.39	7218.06	1770.59	1917.46	2656.42	1088.61	840.45	1077.39	807.95	925.14	2423.80	1399.82	609.65	722.46	1965.31	1044.08	274.77	473.67	408.50	199.07	803.92	1519.49	791.73	562.04	711.60	555.92	392.12	277.02
818			244948.28	421254.50	185902.32	75233.74	78213.49	80854.74	29423.44	24586.29	18140.94	10400.21	3168.14	1796.10	4163.02	1786.14	895.12	1055.01	1196.81	1987.36	1452.48	1442.31	1800.83	1937.74	1286.60	764.62	522.20	451.55	632.15	719.88	589.17	688.07	935.30	863.39	559.08	492.32	306.37	338.00	359.95	220.59	252.89	315.55	588.17	400.82	272.13	201.58	144.09	317.05	189.02
819			182148.37	365133.31	89295.13	105759.64	32765.33	29374.35	38956.19	26514.39	20708.97	4090.50	4088.26	4173.61	3249.64	2280.79	2558.92	1413.57	1415.69	823.37	1184.24	1924.65	2509.87	1649.30	526.18	316.42	1014.91	1138.74	1134.12	907.68	537.89	1547.65	2456.91	1577.81	496.58	300.19	722.41	680.12	520.54	293.99	552.60	779.65	883.12	898.34	274.89	273.28	658.41	346.49	240.07
820			77711.48	189802.40	31225.96	18446.65	25619.99	18404.88	17975.18	5848.10	5121.25	3914.10	2952.33	1421.59	2414.59	2645.33	2247.49	1315.15	1467.37	879.16	780.97	1682.00	2002.57	3844.02	2043.75	1201.69	1804.83	979.94	2132.09	1906.28	2044.38	2365.86	436.53	441.16	298.36	529.32	646.18	665.31	877.10	791.95	852.20	687.60	260.89	249.25	224.57	812.20	606.58	244.27	146.33
821			104454.24	1457904.12	152968.96	110276.03	144883.92	45022.35	51778.94	41685.03	18108.07	10638.53	11349.51	11006.83	12847.64	25170.61	30470.82	5374.28	13821.81	9757.72	3990.89	2886.44	7132.58	3980.43	4511.35	1262.53	813.00	2991.63	3670.44	3307.42	1274.61	2946.47	3737.67	948.13	2572.18	2404.40	2196.99	1552.97	2947.80	1831.26	1614.46	5330.91	3147.82	1691.02	1705.13	2256.48	2437.93	2274.26	535.50
822			33867.28	502913.96	110617.17	69638.42	45305.05	32406.82	22588.73	19735.05	11403.82	4183.09	6377.82	3166.96	1747.82	1268.86	1311.77	2060.64	1763.60	2218.15	3368.39	1783.60	1801.46	2203.37	2076.25	1806.34	757.00	699.61	622.42	601.75	453.51	711.60	680.90	1955.75	1852.28	829.91	1526.59	813.16	859.79	988.34	335.	298.57	204.27	82.33	366.40	439.65	622.91	360.66	604.58
823			86348.37	630353.25	247669.70	79974.77	63038.34	29817.93	25438.12	11795.63	7382.94	5039.07	12365.46	7922.26	5983.77	3631.89	3709.96	2535.62	2031.46	2263.68	1189.45	1456.38	2878.14	842.25	775.68	2282.52	1808.79	803.89	682.25	852.03	1280.88	741.68	398.92	344.16	458.02	455.85	423.15	433.55	619.07	202.65	138.05	243.63	190.09	377.71	117.54	212.64	514.85	386.25	306.43
824			44634.70	484975.53	24991.60	52684.89	42444.72	43421.84	15555.88	7914.08	12013.57	7162.72	5359.58	3252.63	2684.45	3584.79	2882.97	2388.97	2181.38	958.41	2375.66	3375.77	1649.47	1093.06	3153.24	2771.06	1406.86	1707.06	320.90	770.40	487.25	784.20	2835.99	2403.94	1947.43	446.91	515.33	915.56	766.75	559.74	817.28	905.84	646.23	774.53	812.20	788.11	1308.66	498.95	671.71
825			148264.35	400609.46	66785.58	36332.44	30058.22	71964.39	69405.60	8794.76	6900.63	4336.90	4170.18	4347.85	4574.38	2213.18	1990.96	605.71	1446.95	2721.36	2203.49	2938.57	1835.18	1887.99	1569.11	1533.67	781.91	603.03	487.26	930.18	1376.27	936.35	768.73	707.69	925.03	1158.89	592.58	322.12	405.58	621.70	391.43	308.53	742.94	477.75	276.75	449.46	643.82	214.59	397.81
826			66540.89	334163.62	128329.32	41272.16	74821.48	51934.46	35337.32	35196.16	15110.35	3059.22	6664.98	3648.58	2308.38	3313.32	6507.59	2772.71	6087.24	2963.38	1452.57	1167.71	2393.50	2785.63	1069.24	531.54	956.64	1182.97	318.77	1533.52	606.12	455.73	553.16	1403.83	2781.84	3519.72	753.86	375.88	177.76	961.72	1724.52	491.10	1276.64	872.96	716.15	559.43	498.28	774.77	800.91
827			19029.31	229132.60	59117.08	49321.02	15718.54	8264.04	3372.02	5321.23	9311.43	7259.59	2993.28	1892.19	2691.55	1111.10	3908.70	5881.24	4010.76	2488.04	2125.41	1340.90	1553.05	1391.35	1705.90	1169.24	1808.50	1091.03	847.31	1258.86	1264.75	1009.52	666.13	458.63	906.09	700.80	405.39	824.20	1117.39	908.13	641.52	296.30	621.85	888.39	639.31	766.43	625.34	405.05	861.94
828			103814.75	263164.87	106634.14	74147.59	69721.16	85605.14	24401.43	29070.07	16997.36	7417.43	6487.48	1955.15	2725.40	2487.66	1604.70	895.31	1199.76	1186.29	736.30	1829.53	1974.07	1487.38	3420.42	1228.94	799.57	381.46	489.93	989.47	690.18	528.84	575.51	851.87	747.15	675.00	658.35	527.73	461.19	378.58	128.73	183.65	261.76	340.31	368.90	324.46	277.42	202.42	438.23
829			412815.62	1193645.50	225759.89	119652.07	48580.08	41392.05	26288.30	32136.16	42399.46	16521.54	16142.65	7294.89	6210.32	4760.50	3745.55	6226.09	5371.40	3043.02	5176.98	3949.90	1568.29	3693.39	1601.62	1881.54	2028.27	1666.75	1033.87	1524.22	1244.97	3336.51	1365.03	662.26	1944.33	2539.00	1890.27	1170.50	940.09	970.37	1057.86	613.23	1123.09	935.06	1088.54	1176.35	1695.23	2651.83	1263.79
830			404727.90	962364.37	448317.50	173191.45	57233.81	57496.48	26961.69	27973.77	15776.04	5399.12	6680.96	3445.78	1501.35	377.93	445.21	1253.20	1701.51	1601.92	656.65	593.25	462.83	642.04	544.89	1022.84	1090.20	937.36	505.75	568.38	679.95	820.23	417.40	138.29	244.54	282.51	227.38	574.93	831.33	404.05	452.57	522.90	431.68	279.76	180.38	298.31	97.31	70.38	161.14
831			23523.17	235030.82	44272.32	42395.11	45278.21	20217.39	24012.83	20565.62	9438.22	5138.87	4481.15	1602.52	1467.21	2902.06	1935.18	3093.82	3186.19	2295.97	930.84	902.70	636.83	1073.76	1358.92	824.69	736.85	399.10	750.24	654.83	217.43	244.41	228.33	824.36	1152.92	420.14	342.47	492.21	352.49	222.90	282.95	290.28	105.32	285.98	732.44	445.70	278.20	224.00	166.69
832			15259.31	42918.30	20553.58	29875.54	18137.63	23235.50	11322.41	4444.98	4485.11	4210.21	2277.76	1833.68	1756.45	1232.65	957.42	734.84	526.54	259.03	611.34	578.92	386.13	263.48	289.89	230.18	343.45	237.02	305.69	367.34	257.07	295.93	230.25	199.07	125.17	112.94	206.23	228.82	206.62	255.69	330.50	222.29	349.57	226.95	152.25	248.65	251.97	141.86	134.03
833			28020.53	157508.71	60147.95	48285.85	74028.16	52002.54	33746.97	29829.74	9843.90	13050.13	10978.24	5192.62	2670.02	1793.14	1013.66	619.42	1211.47	804.92	576.32	1575.69	1370.98	744.04	1383.93	1963.86	1455.77	1028.67	998.23	1158.89	868.10	289.60	300.79	454.55	534.77	509.49	305.20	632.10	822.32	241.60	219.20	252.96	353.85	267.11	200.66	199.16	245.50	327.84	344.67
834			26148.00	772182.93	25359.89	15788.53	20867.21	18629.87	9889.24	4943.54	4731.49	3695.59	6871.69	6545.79	6534.37	9513.29	11740.35	6580.12	7495.26	4281.93	2867.91	1385.46	1073.79	2184.66	1936.05	4246.43	3278.09	2042.19	2600.05	2833.65	3554.08	1208.98	1997.21	2497.83	2643.21	2347.00	471.92	1235.87	1829.07	2082.92	1607.19	1077.60	763.58	1941.55	878.49	1220.86	1330.91	376.35	522.86
835			29224.45	235336.34	75231.82	40923.44	53783.62	20155.55	7931.09	6971.33	8477.22	3990.92	2048.05	2155.63	797.82	1327.19	1250.64	748.05	674.06	489.89	675.76	822.42	863.44	1428.42	2580.27	1005.43	408.04	434.16	390.64	273.27	257.13	111.59	166.55	248.41	187.75	185.30	231.19	188.04	427.49	394.04	103.17	149.98	104.08	167.03	98.24	82.67	114.63	137.17	167.33
836			162342.68	842180.93	84322.79	56139.66	42026.37	30260.05	7756.48	6634.74	6777.76	5229.35	4465.27	2368.28	3032.03	1404.93	796.79	5049.93	4627.83	1503.20	939.18	922.67	1033.47	1614.52	4808.86	5399.00	1263.93	1366.29	1074.46	386.88	1089.64	2185.10	2145.29	1217.93	710.21	524.87	795.09	403.68	491.58	441.26	577.77	471.52	353.90	652.13	519.79	542.69	575.96	299.03	695.03
837			64484.61	349968.43	146187.76	66264.43	86087.44	53801.89	29413.01	21195.96	12518.47	7098.52	2536.14	2252.10	1524.12	1321.10	919.27	1896.25	2039.66	2101.55	473.21	807.53	465.50	357.08	707.30	569.17	335.70	396.88	531.03	161.73	235.74	194.86	103.19	120.83	262.23	222.36	278.84	256.89	248.21	108.95	99.70	189.09	273.27	231.68	151.55	99.31	38.09	59.00	113.97
838			120476.28	303195.93	136845.06	172200.40	49196.47	145065.76	64834.34	20249.77	19752.83	9837.56	3929.45	1770.06	985.76	1376.80	1665.35	1998.93	1599.70	1664.02	1836.63	785.45	1156.49	1351.40	1786.77	702.34	528.67	471.52	514.38	225.03	308.53	680.29	503.09	466.59	614.31	871.22	935.97	1412.35	678.89	333.32	219.74	88.83	163.76	318.28	174.07	193.62	122.67	114.26	247.79
839			103620.91	277444.31	156237.14	40629.30	34571.60	11981.22	15651.74	9187.86	5578.21	3250.20	4023.29	2599.61	2552.87	958.36	1078.92	1360.18	545.93	1657.15	1572.44	988.59	1002.80	1537.27	912.67	883.79	783.13	304.14	347.13	437.34	475.48	206.62	202.78	425.06	477.51	201.20	469.03	662.67	579.21	409.94	275.43	385.90	209.07	126.63	209.32	153.83	147.94	145.15	198.29
840			11579.50	132246.51	35607.73	24432.36	34096.95	38968.08	17570.94	10066.74	11233.40	11252.38	5174.40	2464.89	2313.50	1502.65	2187.67	2971.71	1524.67	1208.02	2116.49	1785.59	3605.79	3010.52	1432.61	1138.25	1393.02	1109.16	1334.01	553.06	722.84	934.93	411.68	714.64	424.13	744.43	1229.13	866.35	978.24	1196.87	1225.89	703.92	893.55	556.96	364.97	404.11	742.01	622.13	360.50
841			77360.71	457808.09	232233.46	145346.78	122237.93	91179.49	24607.13	21659.08	19949.07	11147.67	4316.28	3048.57	1622.13	1235.95	2767.71	2449.10	1946.10	966.15	1989.52	1687.27	667.28	1161.96	2028.82	1735.50	2421.99	669.82	1173.14	511.34	391.40	242.98	276.78	157.29	489.77	342.07	1011.99	1203.82	354.90	435.68	566.46	267.70	370.98	627.77	254.65	290.15	187.51	207.48	380.61
842			99685.67	467622.78	134758.46	181980.31	104890.95	93082.00	40543.10	21339.46	17730.47	25634.08	15508.00	5115.42	4560.17	6761.42	10034.05	3534.24	3205.44	4264.54	4138.84	4927.30	5126.62	5723.17	3953.38	3044.75	2417.17	3793.05	3527.07	3133.45	3335.99	969.81	553.85	666.31	2256.88	3539.62	2936.26	1269.05	1143.51	2421.50	1005.59	886.44	802.70	968.09	804.07	681.15	968.60	1076.69	911.37
843			40698.72	351063.50	80433.67	47291.28	35550.51	48097.16	34447.31	15221.90	8984.62	6871.91	6387.72	5307.90	2174.26	1222.52	1562.32	786.84	1646.72	961.99	1235.46	1174.52	652.54	714.95	744.58	455.48	541.45	519.43	953.16	638.20	400.20	102.48	177.55	226.42	264.52	278.11	170.22	294.98	144.39	141.05	342.12	167.99	265.03	272.98	124.76	171.21	149.28	212.66	214.64
844			35588.39	688753.18	79224.63	22780.97	35225.10	23425.21	5129.30	10999.08	6586.64	3410.51	5475.20	2493.88	1793.00	1613.80	1873.87	3255.23	960.41	1181.99	1311.94	717.57	441.21	400.25	1978.11	1101.67	409.36	723.71	729.04	543.32	645.35	459.84	746.44	868.99	661.40	577.55	711.06	345.27	475.29	175.33	107.89	215.11	372.18	141.47	288.92	297.38	176.01	450.36	281.32
845			74165.20	399514.56	84670.66	21254.49	46494.89	62752.46	46267.37	21232.91	14579.95	8702.28	7591.36	6338.21	4045.47	1688.76	1907.83	3849.51	3897.47	5158.57	3912.67	1995.95	2751.26	2027.18	2193.73	1944.30	907.63	478.48	1330.67	906.74	1240.37	2027.47	909.61	891.47	590.01	763.03	1146.07	1352.34	752.34	582.30	961.33	855.99	604.43	567.60	277.67	328.06	345.84	435.79	234.10
846			27924.45	140519.12	40239.42	31984.41	38991.55	30726.01	13196.87	29105.91	13036.33	4751.75	2527.00	5718.88	2512.29	1353.08	1985.35	1383.55	1314.85	574.65	570.37	797.05	1023.44	1060.69	552.34	578.66	1024.96	386.36	835.66	821.39	720.52	323.04	633.16	1138.75	543.81	329.35	168.50	373.47	290.09	439.63	642.51	481.92	857.47	853.63	235.13	291.51	272.99	284.71	145.89
847			9653.01	112181.13	23745.69	14987.04	38471.86	21177.60	9412.02	7587.75	16593.13	7644.32	1332.35	1449.57	3121.52	2765.07	1546.43	903.86	764.27	1342.71	1851.48	904.37	452.22	1934.50	1679.16	1382.16	1928.53	1096.51	591.81	1213.50	668.79	268.07	961.59	871.15	368.17	737.69	831.98	442.03	651.52	395.23	311.47	82.91	254.49	410.67	309.47	272.98	301.25	437.95	376.75
848			21293.13	149708.62	53498.22	46055.70	21217.14	17104.10	14866.38	7327.82	8849.05	4760.41	3399.61	1452.23	2934.80	1638.41	1805.28	757.48	1428.48	724.06	874.18	923.97	670.04	821.79	478.81	619.60	1464.22	1400.66	328.28	294.75	449.46	544.96	979.01	257.30	529.93	532.03	569.12	172.82	525.16	585.19	389.25	631.07	820.29	452.20	76.23	279.91	378.06	254.30	111.56
849			72923.61	448239.31	68463.67	49049.23	27648.94	13797.60	19665.80	5511.04	4950.30	6286.43	4534.18	4365.40	1406.14	3460.02	3361.29	2759.61	4178.78	2109.54	3774.16	3248.20	1479.64	1766.53	2506.24	1432.05	1674.95	669.34	988.70	924.17	986.72	541.85	617.51	246.22	734.02	341.65	408.08	305.36	721.18	449.38	170.50	266.95	1056.92	667.61	423.85	560.59	516.51	426.49	397.59
850			12868.31	588867.00	221937.98	187472.28	106750.60	70163.58	36381.76	53149.68	54860.50	46809.01	16339.28	7175.90	4611.19	8762.22	11977.29	7781.19	6855.64	14408.70	5024.14	6346.97	8300.23	7738.02	3386.93	3519.46	2247.92	6064.92	4418.02	1103.55	1299.45	2780.06	5108.65	3153.11	2135.54	2212.10	4168.00	5087.60	7579.87	4853.21	1336.45	839.40	819.46	1825.48	696.95	245.66	954.97	742.09	1151.00
851			159776.92	362743.65	193125.54	72697.37	30348.07	23109.53	51798.87	35731.18	18071.40	10916.73	3389.14	3165.60	2162.67	1527.14	1340.89	3916.66	3776.10	1493.89	1632.07	1633.44	1502.70	1726.34	2622.45	1840.42	310.79	871.52	1174.91	831.96	666.84	772.11	669.04	497.53	688.23	664.97	206.13	307.01	264.06	465.29	614.82	716.93	890.78	426.78	213.54	225.01	217.40	870.72	666.14
852			52160.15	97153.67	56255.51	23601.17	17245.58	31717.68	11854.40	2711.00	5074.55	2673.83	3539.89	2135.40	942.80	1163.98	521.56	997.61	1197.24	1194.91	269.79	331.77	464.05	398.94	1064.43	625.29	324.26	438.15	206.86	250.52	224.79	141.91	498.82	274.49	194.23	172.70	306.67	408.41	225.51	329.38	263.24	87.17	227.13	298.18	166.76	127.49	152.41	181.24	132.51
853			96969.74	386981.03	119602.18	76275.62	41530.44	29624.71	20087.40	14146.81	4648.49	2650.19	2876.48	2815.13	1573.90	891.90	768.98	1017.89	2371.27	1311.46	1567.06	1314.55	2011.81	2206.02	298.60	436.77	361.90	597.89	416.28	330.27	633.45	463.43	242.35	397.05	593.59	835.38	389.74	256.94	390.26	257.52	231.73	165.09	266.73	590.90	307.81	158.01	254.69	323.67	209.59
854			155324.00	455123.03	419128.31	149558.84	111275.00	63085.42	62815.89	23237.50	20326.26	17047.99	7234.60	3314.87	2255.11	1104.24	854.20	715.08	1264.46	1613.22	1575.13	1211.61	895.87	1456.95	376.70	608.68	818.87	677.21	692.15	519.70	291.98	398.28	319.12	349.06	298.08	425.53	190.98	350.90	433.11	240.57	215.79	175.20	127.29	174.93	240.26	226.43	154.89	122.78	115.41
855			116953.29	631298.56	94059.92	51949.06	27283.46	26597.88	15655.14	9885.04	12945.13	11861.10	12797.95	5235.16	1947.78	1434.73	1402.36	2023.04	2373.99	1111.59	851.26	3209.55	5403.95	1522.97	1463.67	2409.39	1408.09	1103.65	1283.17	1359.94	1503.22	1482.36	3013.58	1632.25	1241.65	441.49	429.89	448.80	806.16	357.85	376.40	598.87	696.14	386.77	1249.81	1093.51	521.48	372.92	375.75
856			62069.91	1134242.37	41322.07	24679.33	32176.76	19736.80	8383.36	11829.37	6545.16	5547.69	4606.12	9669.48	11982.25	4366.08	2423.88	2952.02	3203.91	2708.18	2332.29	1049.97	1183.56	890.57	3301.40	1520.01	2813.90	1819.23	694.77	1518.31	1449.83	1318.34	753.91	802.51	1023.48	584.54	505.37	366.05	625.42	597.66	337.30	648.71	711.51	174.13	599.06	1195.69	755.93	390.91	398.31
857			60555.63	324031.09	18755.03	30243.42	30211.13	16701.59	14298.96	7933.21	4093.08	5968.11	4052.89	5366.28	3076.13	8961.02	8418.12	4640.96	1241.16	2490.71	1114.88	2295.79	5743.99	3620.55	3117.07	621.43	1994.47	4047.20	632.33	956.52	2454.37	507.59	355.75	691.69	842.12	229.34	468.62	260.90	417.40	1321.99	341.91	589.75	718.42	534.37	245.52	439.91	366.35	545.81	467.79
858			428616.15	1927237.12	82099.71	119637.22	80255.25	37343.46	27056.35	10268.39	11479.73	18406.08	10224.38	6219.48	13600.36	10284.25	6993.06	8683.89	10142.78	9953.90	4472.43	4001.02	3643.46	6648.31	2558.78	2875.12	5228.22	787	1060.52	1704.90	1646.58	2570.48	1128.42	1076.64	1302.96	2058.44	2017.70	1354.45	579.43	432.07	631.50	725.95	314.32	1319.79	623.16	652.00	679.75	538.48	292.19
859			47466.04	162768.45	48774.05	85271.24	78093.48	15868.13	20659.50	15923.35	5501.39	7987.73	5429.84	2531.75	2228.92	836.93	2051.76	1028.64	1465.43	635.13	729.78	1832.73	747.73	310.97	295.28	390.98	422.65	360.71	106.89	206.52	450.45	582.63	1229.75	1358.99	709.16	471.41	451.78	403.10	372.06	472.81	290.18	394.95	460.56	718.49	268.49	74.48	162.13	341.94	414.42
860			449002.71	1040063.43	575223.12	115435.44	91361.25	91674.16	93637.85	49420.31	39692.59	26051.69	18744.13	9165.85	8752.55	4216.11	3482.01	2507.24	2769.98	2788.94	1157.44	3680.33	6083.50	4330.46	1000.13	2513.84	970.12	1815.09	3118.10	1481.04	661.23	394.32	792.18	2289.15	2370.61	2319.36	1290.22	472.40	1544.03	1105.83	890.60	451.57	201.03	317.07	138.82	418.87	721.81	500.99	268.80
861			354192.59	1260554.25	439152.93	248373.32	88201.98	191589.10	60792.57	22620.19	15026.07	5244.47	9131.36	7637.65	10043.37	7847.51	17011.60	9633.77	5327.08	5415.27	4979.51	9889.19	4676.29	1757.38	2831.79	4427.55	2554.40	3723.13	5078.39	1809.26	1930.91	3628.52	2483.21	2721.01	5559.18	2209.97	2506.77	1628.23	1075.55	3059.48	1231.89	768.54	1246.69	803.43	1817.35	1499.92	1379.38	968.10	1083.26
862			58329.57	271965.37	152368.25	65364.57	66805.91	37281.51	23702.49	17904.43	13319.15	5534.09	6601.41	4651.65	1340.77	534.89	730.24	867.19	615.74	453.57	471.73	754.59	676.76	287.76	395.15	712.48	846.49	1059.64	585.22	513.76	601.50	101.84	225.80	264.91	146.82	99.12	161.19	435.19	177.24	127.52	209.29	151.63	244.03	254.01	174.25	151.67	170.33	110.97	163.08
863			89248.04	579459.00	174415.26	59968.89	55517.33	31295.82	25430.27	20979.39	9464.39	6120.18	7503.78	5204.73	2983.39	2474.09	3081.22	2014.10	1288.20	2842.33	1545.40	1105.30	2492.37	1783.66	2069.84	804.92	1708.00	2018.91	1825.45	1718.51	584.81	1667.99	1480.98	579.67	1546.66	3617.32	509.15	777.46	632.84	402.61	318.46	381.32	511.85	572.97	231.27	1464.32	1040.45	632.35	435.76
864			156379.12	1522726.37	100341.46	91501.51	51481.53	66095.03	49002.62	25698.83	19155.82	9951.68	7018.84	3356.45	3759.31	3879.74	5886.32	7470.36	4166.64	2955.94	4628.53	2332.19	4063.65	1939.88	3078.58	2601.44	1835.21	1975.51	2937.99	3475.16	1592.20	1646.20	2470.74	4246.53	2877.91	975.36	1484.90	2864.33	1002.32	690.70	2516.35	2579.50	828.18	1417.43	1517.33	967.85	648.61	426.02	809.65
865			96808.24	297179.62	274669.56	304300.68	56949.24	45099.83	21469.48	14308.18	19733.37	7469.91	1142.37	2263.75	2480.64	1670.93	1434.87	638.70	2317.79	1042.07	1384.08	848.05	1244.45	655.40	740.08	526.83	193.20	364.80	1595.14	3412.89	393.45	1243.94	426.12	961.60	484.08	456.12	305.59	160.77	362.67	330.40	41.33	605.67	189.14	174.94	197.50	117.40	284.88	447.57	511.50
866			84677.46	303425.78	81325.03	44364.42	43334.43	55114.66	17875.88	17800.59	16749.21	8778.36	2782.09	1281.84	2515.16	2687.60	1700.39	562.44	1318.63	1404.98	1612.92	2638.05	2063.03	891.67	513.44	763.85	1401.03	1128.74	1279.68	474.27	297.41	786.47	787.05	1077.76	489.39	211.24	308.80	194.07	416.37	515.04	271.31	466.19	870.93	1124.49	560.36	257.32	327.13	531.71	619.26
867			68233.29	133569.53	48813.89	23886.27	30037.63	30892.73	14934.39	12586.37	10944.91	6051.29	2981.81	2791.92	1313.96	1029.66	657.72	264.41	452.44	524.93	877.75	1419.61	760.84	549.22	620.45	828.17	580.77	687.06	320.56	281.17	293.25	124.95	180.04	202.96	381.62	239.64	328.22	502.72	333.78	263.80	537.96	377.65	300.13	433.41	123.84	39.64	133.30	90.16	72.49
868			184811.17	563961.50	216264.31	81336.23	111720.63	152363.17	149104.89	74924.96	37498.00	25881.32	23471.51	13305.78	5342.87	4785.46	13114.85	21588.70	17015.69	9697.23	6278.11	6921.65	8376.06	11020.27	6055.67	2294.17	1452.44	4289.88	4746.87	1889.66	2863.51	1774.72	955.76	2405.03	3177.60	4105.74	5172.05	2730.57	1457.41	1473.22	955.08	1061.93	1041.46	962.09	1329.49	1141.54	924.75	719.06	792.98
869			47154.24	109625.67	76379.64	43697.09	20602.03	13946.54	3896.95	6530.83	5195.59	3792.21	1333.95	1040.76	989.56	1095.30	1132.86	737.32	1071.27	887.58	708.10	504.63	720.48	765.35	473.28	557.47	417.72	391.79	636.84	707.13	208.28	237.14	210.84	168.45	348.58	392.90	359.23	315.74	110.63	285.03	292.65	315.83	171.02	91.26	190.74	196.44	146.23	139.04	225.22
870			21867.06	235760.37	123787.43	58879.91	30545.76	48331.61	26851.08	26799.80	11770.09	4750.44	5354.41	4020.67	3404.58	2942.38	3089.05	1446.68	587.20	1452.24	918.06	994.89	2354.61	2021.78	2674.58	1698.40	1852.52	976.90	373.84	193.10	278.81	660.62	974.40	683.42	783.14	1006.64	516.91	287.04	430.85	953.83	262.03	200.98	305.16	384.12	316.31	332.78	366.31	327.08	142.62
871			51653.87	257410.51	132543.51	77902.82	61914.02	140082.73	58911.92	28737.44	19979.51	13336.58	8668.26	4082.52	4416.75	1534.25	2561.14	4406.00	6990.04	4857.02	2132.64	3224.93	1667.76	1933.02	2734.47	1540.75	1062.18	868.79	829.36	753.99	1312.92	1749.06	847.39	554.29	603.96	1073.35	1605.53	1177.54	1129.23	691.59	1119.74	1165.82	593.47	265.79	303.73	439.28	635.85	772.33	466.54
872			30921.31	188482.76	194018.62	59334.57	112768.41	83646.64	32131.54	32504.36	5927.15	11293.23	8520.82	4180.75	4625.40	3074.27	3956.56	3321.30	3038.26	2423.06	4421.34	4795.94	3057.09	2501.94	3956.27	1379.58	1689.43	1685.67	1125.59	650.13	787.75	709.20	1192.30	1528.52	2130.27	897.73	1171.85	1449.68	1155.52	457.95	362.54	737.70	661.45	736.98	669.73	1015.90	928.57	782.20	405.72
873			79669.21	734263.93	127273.69	70386.73	100340.91	50165.92	13223.71	4986.90	5414.85	8281.71	5479.24	3639.21	3507.63	1163.74	1169.18	490.14	1863.03	2372.19	1751.15	1395.15	557.56	428.49	810.78	702.17	1237.25	1164.82	1485.73	1133.21	916.98	475.25	426.38	729.10	420.42	179.83	282.24	560.14	428.05	671.81	661.79	465.16	177.15	260.99	446.93	397.57	142.55	157.65	137.33
874			53487.74	169443.10	127074.07	61059.15	87082.72	47670.02	15221.52	8997.04	17232.49	12389.83	8392.15	3689.95	1427.00	1439.77	825.63	1295.25	2869.71	1514.46	547.77	2796.38	2715.34	2037.27	2532.45	1248.07	1138.24	681.42	1214.66	1663.03	722.34	509.91	276.85	1129.05	892.73	403.01	1097.97	746.98	469.30	832.92	672.08	711.17	653.61	634.20	833.23	648.13	481.91	357.28	411.55
875			133821.92	486814.90	161407.70	94279.09	101638.03	94949.78	39595.97	20661.24	9536.61	6924.35	5449.84	2931.36	2560.33	2679.84	2000.55	1407.74	2259.27	774.80	651.36	1007.44	765.58	541.47	654.29	546.77	473.83	251.66	198.53	253.56	276.55	182.09	406.17	620.23	405.09	769.59	641.44	213.10	209.14	195.24	274.65	127.94	311.61	345.00	133.52	185.25	168.52	289.90	240.11
876			30053.98	66117.65	54602.45	51235.51	81701.56	40092.42	15357.61	7439.63	7986.97	4660.53	1285.09	2836.76	1120.78	1356.64	761.43	414.37	556.51	534.28	411.23	830.86	489.07	1066.50	976.99	282.68	330.29	263.49	632.71	1211.36	615.30	795.24	408.04	1857.28	458.30	329.50	132.99	302.21	253.17	266.44	143.75	417.35	587.76	283.25	405.67	945.55	397.64	289.04	283.43
877			48003.27	438613.34	181465.17	136424.00	58720.34	41450.34	20927.13	15942.41	6570.31	12126.08	7109.74	7018.88	6627.03	8521.48	8849.16	9009.24	7649.11	4954.20	2269.80	3354.41	3166.31	2355.60	1601.56	3811.71	3290.33	1431.65	3710.24	2811.23	2736.32	4422.18	1871.92	2322.31	3267.19	5130.96	3742.78	576.40	1124.22	758.10	1111.47	1424.84	1728.18	1322.77	436.92	954.32	823.71	1092.41	1352.66
878			68916.17	501960.09	124398.14	114091.92	123213.90	71040.65	44391.46	27802.89	20454.69	10011.27	9634.40	5063.45	7287.42	7238.58	4476.30	2821.53	4319.16	5209.89	1871.94	1700.04	1038.65	2516.03	960.29	4067.24	2996.81	1167.60	1879.77	1764.85	2753.42	1063.53	3340.16	2237.08	3121.58	1710.65	1781.99	1776.63	582.52	587.81	1671.78	1336.28	672.85	673.09	756.78	911.24	810.38	913.05	1610.26
879			121357.61	276731.21	70547.08	62737.26	61235.29	31387.85	16643.29	16723.79	6645.53	8411.29	7437.32	5637.95	6570.31	3729.79	3019.62	3086.59	2108.64	3218.33	2544.70	1557.97	1192.45	2205.98	3284.13	2570.34	1889.46	1455.29	2564.87	1564.12	1506.12	1576.89	1952.33	1931.01	1465.50	1035.35	637.66	1010.24	825.48	1034.30	933.90	391.97	552.44	292.95	494.69	478.20	366.49	581.37	916.32
880			83511.99	1400848.12	189990.23	81413.46	123829.78	92153.03	19810.27	19893.55	13217.08	6868.54	3702.30	3196.92	1845.14	1559.04	2812.80	4227.24	4723.19	3635.59	1298.43	758.44	1614.93	2468.89	980.03	1042.23	2109.89	3665.22	2918.61	1677.67	1570.80	1520.35	724.90	624.01	380.06	676.26	537.36	538.19	206.99	419.13	49.14	369.19	630.56	242.41	227.80	337.23	214.00	117.52	469.37
881			88684.94	349484.75	249902.89	234555.92	160535.79	106391.18	60062.26	44367.94	33948.07	15726.36	7844.40	7064.40	5615.67	3366.27	2578.36	1116.02	2124.69	5311.34	8209.37	4065.26	1035.02	2806.35	3404.84	6039.37	1775.14	1783.58	1984.81	2551.78	3412.60	1481.11	1284.88	2965.45	1869.26	1136.53	2482.13	2208.37	1602.11	1936.05	632.23	958.26	530.37	693.74	520.21	434.57	445.37	161.39	865.82
882			25482.53	165635.28	53977.84	41305.71	33814.78	34008.39	19346.21	13224.49	7486.89	2778.37	3823.82	5075.27	2599.78	2969.72	2374.56	2234.52	2234.89	1518.84	653.03	386.32	578.56	361.20	371.52	271.08	614.13	828.62	675.26	275.51	738.05	752.49	612.91	648.24	660.44	699.14	336.26	270.86	118.15	312.10	204.67	102.18	365.53	671.69	781.92	468.90	269.02	144.85	242.93
883			39432.51	514237.09	91713.00	63116.89	49919.81	38741.05	16117.83	7024.20	7315.00	4588.64	4957.63	4498.59	4666.93	3948.11	1623.81	2077.55	1903.81	838.37	739.09	827.00	1002.22	813.28	2577.26	2053.09	3655.51	1575.73	799.42	760.63	434.95	631.34	648.53	931.45	768.89	1023.64	806.78	864.97	840.37	381.08	353.78	522.00	491.08	712.71	788.34	490.51	321.52	412.48	334.76
884			106662.83	554155.25	201141.35	119275.57	83655.43	63886.28	53900.21	29415.31	19433.89	7649.01	5281.83	9519.11	10617.15	7484.10	5818.81	11289.97	11384.38	16343.64	15120.33	11952.43	4417.91	10313.32	9825.39	7054.93	7176.37	2588.80	3108.96	2568.65	3330.08	6672.30	4355.31	2403.71	5577.96	3827.56	2417.42	1930.48	1597.10	1551.99	2183.23	2506.90	1947.91	3158.06	3454.49	1719.18	1844.18	858.93	1067.41
885			20854.92	203917.35	56094.92	24536.24	72651.18	59302.16	24805.36	25409.33	21905.95	6218.05	1586.59	2668.38	3330.84	1833.63	2809.75	4810.78	1837.41	1112.54	1275.50	1556.32	754.21	1222.59	429.64	601.60	378.82	471.12	542.43	215.29	421.94	508.29	430.19	629.47	705.87	153.56	248.73	209.95	178.19	228.43	115.37	126.42	157.92	200.62	141.41	221.37	182.91	139.96	101.51
886			26397.44	133659.37	45993.58	40615.66	45903.99	58890.96	26745.12	8964.38	9192.62	6618.46	7187.94	2270.25	1038.67	869.87	1111.39	730.46	606.06	764.98	710.12	946.51	419.86	196.22	718.72	583.12	382.93	377.64	339.44	364.30	330.24	1022.02	1237.81	809.56	692.35	201.92	788.24	444.67	217.25	182.06	291.59	330.72	149.85	485.63	352.18	195.27	194.77	198.34	275.55
887			151375.04	1752231.75	129923.42	74621.33	58690.47	49813.94	37028.47	28728.09	28594.88	13192.36	8967.95	9342.10	11229.29	7712.70	15590.17	14866.73	13925.64	5700.36	4080.87	3298.75	3208.20	4405.41	5739.01	3461.80	1395.86	2871.48	2270.08	3781.91	5111.73	4858.35	3774.18	2021.88	1568.74	2456.47	2088.06	621.07	522.30	840.62	596.80	818.47	1186.22	623.75	1342.44	1320.77	607.04	548.04	534.58
888			35489.20	481517.06	113615.08	46024.87	63098.73	97884.17	28569.12	28506.82	16746.46	8670.81	3136.71	2228.22	3864.70	3144.21	1991.99	2057.97	817.67	968.65	821.02	872.23	1384.96	892.23	578.72	336.29	334.24	666.12	1106.06	703.61	620.25	394.25	277.02	372.70	215.14	257.96	240.32	312.09	299.02	551.90	422.65	219.34	232.79	186.83	191.79	479.32	329.50	455.15	663.05
889			23773.32	250439.71	34338.14	38444.83	48464.91	33724.35	16404.43	14049.63	5729.66	2470.29	859.74	2272.52	3727.65	723.80	2943.02	1348.78	1247.36	1249.08	709.50	825.64	578.89	516.52	470.97	1140.20	2835.43	1044.73	1412.47	1103.09	625.38	810.14	1401.66	672.22	617.63	1313.09	1056.24	186.57	521.34	482.81	493.49	1373.50	1092.62	1153.72	1375.46	720.74	397.20	299.06	212.84
890			97556.51	502536.71	119078.89	54227.62	38721.49	18836.55	10495.70	11382.51	5342.93	9729.67	4878.48	9269.35	19942.76	6562.23	1836.83	2107.84	765.64	846.63	594.67	874.26	2276.27	1017.39	1591.90	1874.06	2090.42	1791.66	1594.40	1425.79	411.47	317.27	875.63	1549.67	1243.42	704.26	202.21	973.34	1734.27	1222.12	334.99	349.13	408.65	472.25	200.98	224.46	154.55	134.82	210.58
891			192346.87	1030113.12	121121.61	53930.00	56534.33	24497.25	22632.71	15068.91	3928.71	5875.02	3809.77	2969.63	3962.86	4859.14	4550.31	2754.48	1785.39	441.50	851.44	1337.23	952.70	816.02	1284.98	1235.10	981.04	356.09	403.51	1518.63	1098.14	1321.92	1156.03	899.18	710.44	705.72	994.41	800.20	801.62	876.01	282.15	386.18	813.82	681.97	593.06	301.97	254.42	536.91	179.00
892			34094.73	381172.31	46206.35	42374.00	42899.20	45268.07	15566.90	12377.75	8069.29	9150.47	13961.73	6810.65	3925.05	3114.64	3145.85	3955.01	4547.60	1735.89	1877.91	3360.54	1533.90	1220.79	1467.57	915.23	2122.38	2007.13	2000.82	3107.64	1934.97	1323.97	315.73	738.70	1318.69	602.49	449.40	649.33	1067.96	648.15	609.99	691.83	1393.21	797.86	647.15	573.93	864.97	765.96	536.46
893			66804.28	418702.68	121723.21	89622.17	37232.75	14321.73	8201.42	4781.80	5281.72	6539.24	5192.00	4005.78	10417.61	9910.44	7292.85	5614.80	4510.52	7465.68	5053.67	2771.55	3978.78	1673.83	7004.80	6027.68	1758.11	1437.45	1538.27	1327.58	2690.24	2527.81	1337.07	1202.73	1608.18	2162.15	1751.21	2298.00	2137.27	475.89	1797.69	1371.95	1337.35	1533.30	1088.41	927.94	1200.51	700.04	862.59
894			219695.07	650310.00	181725.67	68764.85	83392.00	41523.11	19518.74	16305.35	6180.72	8153.19	2767.32	2889.80	1247.40	1575.94	2096.20	3204.57	1407.50	511.69	731.13	580.51	957.33	796.31	1427.93	692.34	1120.85	1502.01	612.44	978.82	812.81	1176.36	506.58	320.84	666.62	650.65	253.69	614.00	498.99	368.40	327.77	161.51	262.69	467.05	304.48	146.53	148.29	172.63	232.56
895			152198.45	382890.62	55692.43	51253.45	60291.10	25115.29	13478.58	10411.66	9815.46	10503.29	12095.45	5316.22	2377.28	2546.95	4002.13	1507.19	1368.39	1828.97	1456.39	1911.07	2312.49	1365.43	2407.12	1058.52	818.12	1401.44	1452.72	829.00	589.53	964.66	852.37	599.76	464.97	966.79	1054.60	320.90	348.98	382.49	330.65	462.27	377.62	269.16	143.23	186.60	229.99	217.18	206.35
896			40151.12	1254118.00	126789.10	122445.38	39194.46	84940.11	22906.88	18262.90	13574.54	7737.35	2709.06	1254.75	990.07	1346.18	3374.63	1347.47	1156.73	1123.95	1694.62	2180.38	4896.67	1336.46	1478.53	1407.44	1027.83	734.28	500.15	884.12	1286.24	1125.93	749.94	853.93	1024.87	1233.97	843.38	1428.80	1333.14	1313.45	962.75	545.34	533.96	267.40	412.47	707.40	1002.64	863.70	843.12
897			29779.51	876573.50	78307.54	43333.43	53917.19	36600.97	16957.93	15132.43	24634.09	16756.01	23021.02	6254.19	3932.38	5134.44	9915.69	12391.47	7646.85	4612.69	6183.21	3288.47	2968.41	3840.84	8787.40	12762.89	2840.18	3557.67	3271.64	4796.16	2283.41	1939.46	3876.72	2931.27	1964.47	2627.05	1695.01	1832.32	4295.69	1975.73	2445.64	1441.57	3510.09	2588.21	1631.90	1051.39	1420.97	1329.80	2009.78
898			78744.81	1556259.87	135055.06	60578.60	103901.53	156962.81	94668.69	49576.50	42722.18	31307.83	6891.12	4317.99	6819.21	10234.56	13156.15	15551.78	10129.90	7822.77	9136.08	13756.65	2920.78	4971.27	9876.49	5668.65	6416.06	9505.12	14054.01	10240.88	7867.95	4882.52	2256.50	3398.20	4426.89	2819.08	4193.59	4647.82	12132.09	2965.48	1608.01	3427.16	1389.02	1611.20	1070.90	2720.36	2260.59	1220.74	2680.56
899			661820.75	4847642.00	133231.87	280225.34	195913.79	121143.61	89752.61	44502.14	41946.10	47444.69	39888.93	54805.25	22556.98	18111.03	26176.48	42898.59	48542.87	19003.49	11803.73	5552.93	4002.47	6832.12	23523.51	20062.88	5463.87	4565.52	2130.62	4378.31	3988.05	4471.34	8716.55	10332.45	6901.37	5029.20	5523.68	5181.55	4883.87	9035.70	4762.83	2577.20	3053.92	3949.02	2900.46	1467.45	3090.30	4625.17	2466.87
900			583163.50	1028365.31	58625.40	82091.70	58372.01	26301.65	13879.19	9476.40	7764.22	3815.87	3999.63	2939.36	1580.78	1976.33	690.89	1510.35	1122.29	1410.74	1261.87	1227.73	983.31	453.81	845.27	648.23	755.02	1158.47	959.71	303.96	354.62	336.59	250.03	562.50	293.68	600.70	888.79	606.57	690.53	260.41	249.94	415.61	501.33	390.73	211.85	179.65	173.56	196.23	166.89
901			122815.89	574379.18	288197.25	107885.82	210672.32	93201.92	87757.97	61374.22	35246.36	11189.20	6825.62	10495.66	3447.34	2205.83	2131.88	2714.89	4696.52	4506.47	1841.34	1892.07	1531.03	2837.97	2045.49	1742.26	3131.75	2240.79	1238.01	2070.91	2608.49	1613.13	759.55	1366.86	1897.87	1634.37	857.66	638.87	716.90	1181.05	533.44	509.45	474.13	784.34	1162.66	677.18	190.37	372.29	262.04
902			177228.73	550163.93	161229.96	118311.33	123465.20	40984.92	28484.77	23677.70	7232.20	3797.06	4067.77	4781.03	5419.20	4291.31	1872.92	2434.39	3663.60	2760.21	1769.76	2382.87	2515.34	1832.31	1550.49	2326.28	2021.20	919.09	1261.90	1669.76	1959.42	1179.03	932.86	543.86	440.72	568.78	692.43	610.12	1202.42	633.81	810.61	954.84	832.86	649.15	504.56	477.47	419.79	442.76	364.88
903			55696.83	928854.62	240201.06	122070.58	148449.14	64235.79	13703.37	13255.31	13553.34	8016.31	13863.49	8855.02	6176.52	4127.79	3108.03	6308.61	8166.45	6602.85	1970.09	974.70	2398.65	3074.24	2212.56	2431.07	1400.41	1137.18	2036.45	2104.85	2798.18	2347.15	965.54	1565.27	521.24	233.80	962.28	1016.35	955.19	1063.51	573.32	940.92	1380.00	1208.48	1173.55	751.15	931.11	571.64	421.92
904			51486.82	124463.86	54991.89	75687.85	84863.50	106999.03	40435.47	29245.06	15274.76	7591.69	7482.60	3451.94	2794.33	3048.47	1864.79	1714.42	2518.37	1728.86	1916.40	2065.19	1596.87	2441.63	2146.33	1906.10	992.07	773.37	878.36	938.50	1323.80	624.14	515.34	436.14	320.86	222.51	449.29	202.73	388.53	418.21	301.99	339.05	460.66	447.91	430.42	541.63	421.62	268.44	130.37
905			48867.56	1486460.00	112703.18	149720.90	133159.59	76763.32	34429.94	24416.38	31984.73	28693.11	1434.36	15069.98	4720.75	11062.37	11321.29	6422.26	6934.72	11815.90	7597.50	4829.03	11656.80	6530.92	4980.90	4011.50	4269.86	3434.94	5588.83	4388.00	4319.86	5391.31	3111.60	5183.80	4561.97	4141.36	5715.14	2849.20	3543.34	2791.88	2644.16	2503.47	2679.40	2023.02	2960.85	2924.44	1700.02	2215.96	1921.07
906			102919.51	564924.06	154282.40	167437.18	80253.98	73119.36	43574.30	20844.02	19314.45	20885.61	11443.96	4692.27	9188.27	4381.21	6893.43	4037.45	3088.21	3580.68	6102.13	7716.13	4844.94	2588.03	2533.02	2314.51	3304.33	2670.77	2372.89	2287.22	2065.95	1584.35	2408.32	1888.88	2091.00	2239.14	1286.54	1285.41	1640.47	1256.80	1572.19	822.92	1184.02	544.81	892.13	939.50	813.93	469.82	1318.90
907			47015.60	474384.00	96510.87	60378.00	93800.35	32444.86	13532.76	7541.32	7546.97	2054.58	2495.12	2656.26	1028.12	837.18	637.68	606.85	1618.21	641.89	801.96	469.89	891.18	664.01	1960.48	695.49	586.06	937.90	918.50	531.56	439.56	196.52	413.95	441.51	133.85	213.85	139.80	157.25	106.82	248.97	147.12	199.66	197.35	239.29	249.27	156.49	125.49	119.93	84.39
908			27732.91	573682.43	63958.48	44282.56	72695.75	98029.18	33609.26	6202.68	9437.10	9232.46	5378.98	5128.53	7951.28	6624.14	2600.30	2819.31	4665.42	3094.08	2973.71	5129.98	6521.46	2495.26	4483.23	4501.55	1349.41	1085.37	1585.24	2389.96	842.02	1063.76	730.15	844.28	1579.97	3701.90	1876.99	935.43	966.48	2115.17	2745.47	1603.15	801.56	553.42	840.53	527.30	2090.73	1252.98	487.43
909			83269.71	670291.31	380051.53	171079.82	114302.12	50465.67	15766.56	11990.80	10888.21	11978.94	7455.11	1739.55	1620.62	1378.58	1439.84	5238.14	7729.65	5085.93	2552.90	4124.64	2445.42	5178.76	5397.45	2893.65	2992.13	3141.54	4679.78	2734.68	2400.08	1148.12	740.49	548.45	502.72	1154.07	865.43	838.55	1100.61	1441.19	1693.94	1385.99	1094.48	820.50	973.84	864.37	1049.26	703.28	624.31
910			86710.31	161395.89	94892.67	148370.20	70995.31	37214.39	19210.50	13609.60	5453.48	8628.01	4800.57	3938.36	8809.45	2614.64	4501.43	5031.59	2450.26	3619.78	4362.26	870.53	6414.26	8478.69	2565.93	800.57	1914.35	3168.16	4215.15	3365.98	1656.49	738.21	575.34	1211.31	2664.95	2887.68	1135.35	948.75	487.78	404.08	370.25	530.06	634.00	813.29	1037.65	667.49	590.15	908.14	1365.70
911			78444.14	248041.04	87524.53	59094.37	53211.23	109906.29	50030.35	17677.78	6372.45	10825.45	3549.06	3718.76	2313.21	3860.79	2517.51	2436.28	2947.71	1716.65	2118.36	2444.75	1335.25	746.29	792.54	1629.91	821.43	437.46	326.18	252.68	361.36	502.15	660.33	629.45	267.01	257.08	455.35	355.46	436.91	331.51	384.93	327.48	242.09	304.93	276.61	178.39	281.34	311.87	451.92
912			80736.51	549826.87	60038.48	33702.41	46013.66	18552.12	6648.40	8663.72	14274.68	4368.60	4054.80	3442.91	2011.62	3083.72	1818.63	1238.55	2128.33	1131.55	595.45	1996.11	1213.31	1446.93	1657.78	1186.49	303.40	524.62	627.48	543.86	591.74	336.93	708.15	525.08	564.69	880.41	515.83	415.93	236.37	579.44	774.25	358.56	251.09	130.21	139.15	197.15	308.31	139.86	138.28
913			232912.59	794318.56	107568.67	209176.70	139501.67	89891.14	38798.68	14919.00	16690.95	20744.75	6710.21	14818.76	5858.41	7599.92	13077.97	6139.30	5258.06	8875.94	8068.01	17865.80	7545.93	4435.74	3320.83	3425.05	3068.40	4795.47	3115.63	1414.40	704.43	1280.64	1527.79	6215.46	5375.42	2880.78	3246.63	1495.34	1177.52	2436.08	831.38	821.94	732.88	842.67	2151.96	1832.98	2560.23	480.17	535.38
914			45604.76	683118.50	140814.50	79488.25	115493.92	35755.00	37417.35	17770.18	13192.49	9521.66	5224.07	4608.50	2668.05	1387.16	2054.66	1061.05	736.89	1178.56	1450.98	1477.31	1313.57	762.93	2259.56	1577.78	650.24	592.07	522.65	683.84	519.26	394.54	389.19	398.08	368.20	368.41	381.16	531.02	613.32	524.79	282.43	210.42	348.96	514.70	286.27	220.73	391.17	294.54	394.55
915			156385.76	1428271.00	158528.71	118886.89	92473.03	25361.04	11414.04	6862.29	8060.18	7426.45	4121.72	8589.47	4160.95	5866.81	11122.70	14455.02	9406.84	7556.29	8143.06	5612.98	8288.66	4962.90	4326.80	1696.13	3691.10	4474.49	2588.25	2906.41	3051.46	2877.57	1402.23	1306.65	1266.42	3457.93	3744.58	2187.01	1433.48	2365.10	2243.47	2179.83	2049.21	1707.77	3472.73	2558.28	1169.04	822.29	1278.85
916			25589.36	214696.53	247656.34	113595.90	56256.10	37165.53	83878.60	46885.75	11531.34	17925.49	15416.11	18922.85	6601.86	2977.05	903.59	1441.75	932.24	1937.45	2016.03	2001.16	1438.96	1907.97	2069.75	1257.85	519.44	559.41	899.86	722.42	323.77	350.98	214.23	325.60	569.91	778.49	949.84	643.14	499.32	751.98	556.44	637.55	396.86	534.33	250.06	246.58	163.15	317.80	259.19
917			84140.00	1104839.62	82987.20	46241.67	76929.06	23813.18	6508.04	6403.78	3068.07	3644.80	1968.90	5851.28	4954.14	2734.03	834.84	2099.77	2789.90	2894.00	1370.61	1479.32	2111.02	1216.78	981.74	1318.22	2029.98	1330.23	776.21	728.91	2762.62	1452.60	1058.29	1746.81	1819.90	731.85	1444.45	1367.66	1076.72	489.98	521.29	1034.93	880.65	1405.45	1053.95	1138.68	1120.29	576.33	713.53
918			17422.11	297011.46	47708.32	22965.74	27320.78	20321.61	7318.45	7486.88	6708.09	4798.78	3929.26	3152.92	2122.00	2712.76	2392.09	2661.91	2223.34	1665.58	943.97	2022.82	1372.19	3014.22	1868.81	958.49	1263.77	852.43	1681.36	970.57	500.14	591.01	743.56	1209.27	745.94	468.69	631.68	667.33	1110.79	1081.37	1405.67	1633.16	1290.40	913.14	1026.40	580.83	765.32	360.75	151.52
919			60534.68	128932.51	48909.56	106610.79	133109.50	110947.64	19328.38	15130.21	12785.68	5084.39	2963.02	1423.29	1764.23	1071.61	1016.34	739.59	933.61	690.32	906.81	1310.79	683.53	440.05	614.44	396.86	714.87	864.79	614.89	315.71	317.34	204.38	308.27	268.88	424.23	337.23	252.98	100.94	270.57	381.53	450.72	136.16	105.53	126.65	76.41	116.69	255.30	157.75	78.99
920			74470.32	527309.75	70688.58	17466.23	79133.86	66432.33	13479.75	16484.40	18018.34	19348.01	19173.42	10527.31	6839.35	11431.89	9790.67	15897.33	17895.33	7235.73	6363.52	6442.11	1487.16	7473.61	6661.57	3826.13	9224.23	5149.14	1913.58	3024.24	2224.10	3295.76	2904.41	3130.92	3776.88	3205.89	3290.06	2556.91	1246.48	2508.66	1519.98	936.39	996.86	2149.68	1933.91	912.54	963.68	1070.13	1826.09
921			82571.69	2064358.50	95360.83	67257.36	73946.43	85923.06	10618.71	7337.82	18260.20	15964.76	34208.35	12673.31	11819.18	27878.70	14295.55	8686.92	10838.85	10580.55	7806.54	4539.76	5387.52	5243.53	4642.39	6061.49	5875.71	7994.87	13183.59	7586.13	3235.29	7871.33	12468.07	14011.01	11072.72	3103.71	11300.45	12610.03	5199.08	4015.69	6657.14	7648.66	1899.80	4218.98	5166.42	9470.64	9783.35	4166.69	3024.44
922			82547.75	214407.01	103928.30	127114.64	300494.65	132580.39	16082.34	13106.40	15155.32	4393.30	2701.67	4160.14	7078.44	7997.02	4963.47	3101.70	2618.90	4439.59	4367.11	3710.17	1076.18	686.22	1460.05	905.27	1389.68	1625.45	1323.59	587.56	674.87	1247.50	473.23	436.16	306.08	700.56	568.32	685.81	944.13	852.04	436.80	452.16	332.06	637.23	483.63	593.30	403.37	717.87	428.62
923			73962.86	207902.60	31412.40	19129.16	22360.73	39836.61	28099.71	16907.11	33631.81	22726.99	18847.46	16244.93	8362.45	9750.39	9798.76	13540.68	5033.88	6920.74	4019.21	1964.12	6305.69	3117.80	6140.51	12767.03	2014.94	1626.11	2336.57	4154.67	1341.84	1546.80	3138.54	4535.97	4442.06	5577.46	5158.32	4054.76	2935.52	929.86	921.57	707.88	611.82	1144.48	1732.96	1395.67	483.65	1065.99	1269.31
924			191917.90	750463.06	247966.62	155164.25	68620.82	33018.20	18239.98	15038.73	12375.96	6203.09	6826.29	3327.04	2889.18	1991.48	9302.58	15246.21	9217.22	7363.76	4123.53	2742.46	2438.14	2886.55	2197.10	2868.11	1841.62	475.52	1193.95	910.78	396.83	371.04	413.83	426.18	377.30	1064.77	2163.73	1608.81	400.13	642.71	277.82	174.93	134.85	300.69	266.76	513.10	718.90	270.33	127.28
925			49765.10	512397.56	44786.67	45819.10	73375.79	31204.69	7194.64	5855.66	6578.98	7738.39	6743.76	5822.19	5176.95	2716.82	4692.96	2738.89	2656.40	1831.29	2941.60	3183.12	3715.83	3345.16	2915.84	1745.88	3401.86	1290.50	1846.07	2248.89	1618.18	960.79	787.58	1067.81	998.33	842.39	773.28	1277.39	1254.71	567.66	403.69	501.56	720.40	282.22	182.47	726.18	431.25	863.74	736.84
926			242558.57	1069086.25	205216.76	65240.23	88715.21	59008.55	56557.97	16135.63	5720.00	10716.93	11685.48	8501.95	4044.80	5663.15	6119.55	6782.37	7343.05	3623.15	2398.22	2287.79	2711.77	1036.77	1364.58	2270.54	2571.07	2657.42	1773.27	1613.28	2671.67	2058.88	1227.17	1912.87	974.92	341.67	1565.98	1115.05	830.84	329.61	807.46	750.64	1559.09	1603.35	894.88	949.93	548.07	379.24	600.24
927			98136.77	263381.03	129061.46	144493.17	117383.82	138801.40	63197.38	10757.36	19171.33	12001.22	5892.59	1582.26	1055.23	840.89	794.61	3393.43	2716.57	2877.98	1469.85	1933.00	3152.21	592.45	824.53	1032.52	838.11	621.34	640.82	482.83	538.37	404.18	1067.23	1616.46	1269.37	1243.00	620.97	549.78	646.04	554.86	533.56	448.75	184.75	414.72	231.92	179.58	262.19	525.71	489.96
928			29368.34	253203.23	33958.69	51064.98	94451.15	69057.42	35948.75	19628.50	7674.18	13016.33	11804.25	7687.84	7060.48	2880.75	1357.97	3721.79	2157.28	1618.29	3904.69	4437.33	7574.67	4566.04	3579.98	1976.46	1163.41	1560.89	357.77	1095.98	1809.60	2647.62	377.73	778.61	1757.33	1152.62	1629.04	1277.35	845.46	341.46	557.60	825.82	1169.05	816.43	283.70	824.95	1060.85	488.57	751.23
929			108916.89	974010.81	135769.23	78022.56	149313.78	39055.86	25322.25	29428.87	10187.85	7652.18	7568.43	3171.40	844.70	1684.92	2559.20	1609.06	1153.07	4451.59	1802.03	1220.78	2688.91	1779.43	804.51	1102.91	758.92	1781.66	3434.89	1358.64	817.59	744.11	732.63	1022.22	616.60	488.46	663.46	425.97	751.26	584.24	501.44	193.49	223.24	625.46	350.90	535.78	390.51	477.68	285.82
930			31438.21	291766.71	96722.46	69119.06	144989.09	37968.24	5243.60	5032.27	6419.21	8602.95	9224.76	7055.75	5393.23	2466.14	2275.53	3135.91	1435.25	2673.33	2107.46	2166.63	1536.62	2294.07	1618.87	1778.95	719.09	1921.07	2227.86	3411.37	1697.17	1500.22	1022.41	1739.40	1829.25	1301.98	977.51	2057.69	1645.85	1024.12	662.00	1644.35	1521.61	373.49	751.20	589.28	1125.15	812.75	1229.07
931			81262.32	1276212.87	90105.84	34559.63	60129.52	68867.88	30015.86	27303.64	16444.89	14712.28	8753.92	5268.95	1668.38	3364.89	5313.81	7006.83	943.07	1551.58	2938.97	2103.11	3838.07	6494.09	1938.06	1051.70	2503.12	4066.80	2773.13	513.80	2070.31	2131.89	2932.23	3581.12	1775.57	2552.98	2855.70	2790.99	900.48	998.22	1467.28	1187.64	703.37	2459.88	3214.96	1634.67	898.81	1479.06	1141.63
932			112388.77	959889.81	376854.56	128270.33	122911.90	89035.20	50026.52	71345.35	56763.30	27239.78	22869.93	10381.60	4267.21	5737.87	14357.72	8497.03	4872.57	2750.50	5795.47	14136.65	21769.64	13405.33	7370.67	2920.23	2757.58	5350.18	3916.68	2837.97	5291.24	2555.78	3892.97	5607.25	7223.29	2926.62	1223.00	4219.02	3055.34	868.32	5657.89	7250.30	1327.76	1653.85	2005.24	1776.79	2055.61	628.68	1409.44
933			27207.78	552488.62	102167.15	112097.44	73271.42	21780.67	12319.34	11885.91	5828.09	8285.74	3028.27	4607.74	2726.55	4507.09	3883.98	2564.59	3293.54	2772.46	2136.59	2924.99	2822.62	1872.85	1347.68	2547.83	3270.82	1891.29	1118.72	2026.40	1293.76	1182.76	822.58	1099.28	1402.10	1266.17	582.70	492.03	358.83	892.53	436.92	1431.36	1178.03	665.38	513.12	844.70	1482.23	1185.49	608.85
934			49898.17	318794.50	162227.98	136801.20	66561.83	49870.98	15612.01	24324.69	17100.05	12126.16	6891.29	3455.71	1031.22	1166.46	2546.90	1270.86	944.33	1172.97	948.49	2017.67	2142.13	1734.40	937.99	1003.55	781.51	630.11	425.41	821.51	729.32	392.84	220.84	183.69	170.50	254.82	302.97	259.33	247.76	351.56	392.87	463.19	300.17	134.11	256.86	130.53	94.80	176.70	167.06
935			45990.40	407937.31	105309.25	13300.80	49992.33	54958.18	30336.70	17729.34	15807.38	12219.25	3609.45	4098.05	2551.70	874.82	2774.48	1426.34	3214.82	1870.04	2002.09	2359.36	1863.15	2563.26	2029.55	997.01	725.12	1331.11	1236.07	694.96	990.48	903.06	388.95	599.13	1047.18	769.92	1315.22	968.56	599.50	812.24	680.92	715.45	721.33	630.64	748.66	507.87	567.99	694.83	851.25
936			59669.23	267458.25	285159.18	356716.06	326471.18	92485.50	20800.93	16865.72	26878.15	7547.15	2296.49	2416.56	1485.33	1243.27	629.91	2304.31	3148.59	3197.41	3858.03	4909.00	4255.36	3827.47	3854.10	1286.45	1176.82	361.49	797.79	1022.44	1861.53	1540.66	1393.70	793.44	982.36	1525.24	1566.95	822.30	404.48	388.60	378.95	554.04	470.09	332.50	186.98	203.57	405.93	290.73	416.97
937			95820.17	951994.43	172633.10	149012.23	56065.61	32730.66	65930.60	55419.49	14644.51	10293.93	11084.97	5523.97	5110.03	4505.14	5520.06	4521.21	5149.93	5260.02	8470.11	8121.49	5534.73	3121.99	4730.09	3788.36	2473.60	1351.35	3247.68	2732.63	1616.46	2518.62	1192.83	1666.78	1789.76	1926.31	1633.08	949.49	968.97	2361.55	1271.34	2466.46	1344.94	1313.40	1680.76	1317.85	1714.14	1505.52	1508.59
938			166415.95	553194.50	387842.78	146879.09	51924.52	29228.70	32418.85	14095.85	8547.51	10188.93	4163.51	4741.90	7079.81	2893.78	1568.24	3987.93	2226.97	1201.43	2078.49	2016.93	1417.62	2339.70	2561.94	3910.44	3077.96	1397.69	536.42	396.14	640.81	358.44	770.01	1150.56	512.54	514.03	189.90	876.26	1088.05	418.89	600.94	885.30	1591.50	721.99	1112.86	1222.80	1018.34	1107.24	578.96
939			182415.14	2799845.00	126559.66	83786.52	69400.68	23102.21	22088.33	13272.68	16694.64	10929.99	6281.99	8708.78	8135.19	2184.68	1829.85	3661.08	3370.73	3823.34	881.47	1954.71	4369.03	1255.22	3431.02	1678.59	1214.76	3001.96	2573.38	1531.45	4032.98	2187.60	3739.00	2230.15	2056.20	1460.32	1229.66	1147.27	1566.89	468.34	2055.50	678.84	512.95	531.23	572.86	1346.50	361.03	826.32	488.23
940			94318.83	244541.10	70624.30	36079.78	67827.00	38568.39	10321.44	13513.38	12946.01	7266.47	3443.83	4949.40	5792.50	1297.22	3878.42	7951.93	7020.07	4564.35	1443.11	1824.07	1777.33	1771.13	1136.26	724.42	1219.11	3056.18	1177.60	578.90	2171.53	2420.68	1361.30	943.92	564.37	1259.75	1151.60	954.84	744.90	865.87	713.68	479.49	923.80	914.73	778.05	491.51	406.16	829.36	1851.70
941			87141.75	383967.71	202538.29	167713.18	149354.93	82439.28	50155.95	52127.28	44146.88	13332.63	12158.77	8922.92	3958.62	2961.77	3297.00	3449.01	3149.40	1885.04	2596.89	6040.58	3029.19	2224.92	2387.25	3364.97	1823.70	857.47	531.73	745.35	228.47	486.76	1112.59	1580.40	911.31	447.98	1126.59	986.41	614.08	665.50	481.89	343.48	518.25	278.51	467.91	560.41	598.50	732.52	350.98
942			80714.96	293019.12	69999.85	76762.02	62378.82	38488.13	19196.49	15674.46	12175.51	10505.81	6770.57	8300.30	7861.37	5616.53	1174.40	4313.33	2518.80	698.19	1514.68	2795.17	2340.83	1201.88	761.95	675.49	2926.51	2565.84	455.41	896.73	809.34	842.61	1313.56	1159.62	703.09	1027.20	1395.27	891.95	783.50	506.12	850.24	800.75	960.55	1083.78	660.04	369.00	581.14	1137.29	717.26
943			185804.95	3823608.00	152517.59	95536.72	98134.44	54117.67	33961.95	27446.70	32191.87	26548.08	21405.58	6981.56	5409.17	11781.74	7166.02	9625.11	8521.73	3151.36	3911.36	6985.14	5408.62	2666.37	4895.03	10081.73	6373.19	13034.73	3588.31	1907.00	3641.32	3559.12	4935.87	3509.86	1108.95	2419.29	2668.92	5876.32	2794.24	2795.38	4766.70	3418.02	2804.84	3294.89	3428.71	1632.42	780.70	1591.45	1298.92
944			18234.25	202107.23	98647.49	54863.68	42718.18	30698.81	5899.07	8871.39	18863.18	10452.65	6504.12	4417.78	6436.12	3419.87	3219.13	3199.88	3170.70	1130.08	2701.37	3583.53	2288.96	3450.57	1770.77	2941.88	2380.66	1807.68	1298.05	1666.43	1659.08	840.91	1373.74	1286.95	553.34	771.10	1061.62	2319.62	1106.73	767.34	576.60	1174.82	2473.74	460.22	2027.26	2238.20	1862.75	1209.10	1530.54
945			28264.98	583207.75	42987.29	25547.73	26606.60	63755.87	14266.74	8864.92	7671.41	8780.00	8778.24	2496.16	3159.04	5475.77	3878.41	5464.49	5967.60	4718.39	3621.62	2891.73	1291.86	1261.81	995.20	1247.84	2476.14	3581.95	1828.68	1674.19	2897.63	1238.11	1395.10	2019.61	3724.80	3925.90	1762.08	1456.45	1130.03	641.17	763.18	1234.15	3393.12	3436.82	1851.39	1022.58	996.79	1225.39	1133.88
946			40524.65	215441.46	35285.12	32383.04	31887.24	29061.37	27065.74	22760.12	25563.02	27785.15	21708.85	10936.44	6815.17	5521.64	5344.43	4578.03	5584.25	6994.36	6875.04	5071.91	4376.80	4344.47	3620.17	3585.85	3460.04	4138.19	3193.51	3885.54	2133.03	3313.85	2483.27	3907.01	7170.70	6730.23	2090.78	4255.85	4205.26	3165.02	4013.95	2369.17	2060.57	1511.18	1375.91	1504.30	609.46	936.59	2388.61
947			39794.10	301828.81	57204.05	41794.84	48471.16	37031.71	32193.04	23926.76	17585.33	9247.18	8387.77	7009.21	5182.39	6492.41	9436.11	9266.32	4408.63	4687.26	3373.01	1634.74	1997.47	1826.05	1891.53	3236.80	2611.61	826.06	2371.82	1315.79	2381.40	1456.03	5319.19	5569.02	2035.34	4370.57	1581.07	1253.24	2410.11	3145.32	1682.79	1702.59	4206.52	4025.20	4757.03	2172.24	2092.40	2529.02	1050.23
948			41334.99	551343.50	115637.76	89913.07	33578.33	43640.37	20649.26	5999.10	5197.76	12543.42	6356.30	4090.65	6898.71	10996.15	6191.19	4812.32	4654.35	3984.52	2447.37	1795.13	1340.56	1761.70	2464.77	2560.16	1925.36	2156.45	749.92	513.48	1439.70	2349.89	2010.28	1309.74	496.76	354.58	1160.75	253.28	946.18	2135.94	1018.00	528.54	1564.33	479.19	584.21	260.00	512.14	379.00	610.10
949			101833.50	433400.81	72604.12	55471.23	62638.03	33365.81	35564.57	21654.68	17825.34	11777.43	17204.98	17138.78	1738.51	3762.50	3491.15	7193.03	2748.97	8348.06	3301.14	6551.89	7312.83	5283.94	8655.73	5535.81	5159.59	11781.66	7318.62	4880.57	11652.51	7564.07	5568.90	5183.47	1534.42	3334.30	6569.81	2122.93	1732.34	1176.69	1050.06	2289.63	2766.95	1335.34	546.51	2368.79	725.69	1137.47	2237.11
950			57205.88	476903.34	29105.72	23709.82	23329.50	27283.96	14448.51	12246.41	3870.68	4155.92	3493.97	4532.23	17594.07	18508.83	9591.44	7857.86	12192.62	14240.12	8786.31	8035.84	2977.60	7192.51	13680.14	8602.36	2623.79	6380.46	3797.82	4186.92	3081.01	5019.22	5787.74	3708.59	1188.98	5303.78	6039.20	4113.26	4853.59	5495.11	4850.45	2573.14	3000.95	4891.15	4551.94	1621.80	1145.55	601.50	812.34
951			82507.14	318282.75	96538.75	98006.52	90698.64	119458.69	106006.85	64617.02	48189.56	36049.23	17832.93	18554.12	20841.14	24439.33	9762.35	3056.20	6558.02	11994.71	4670.32	5123.20	6196.62	5947.90	3598.36	5978.48	4387.38	6072.32	2235.11	6836.91	8018.27	10083.83	7466.49	5275.14	4377.55	6802.61	6330.13	3348.56	4009.45	4726.02	7288.53	6436.21	5472.85	2407.42	2211.86	1714.01	1144.15	2391.76	1874.78
952			66817.15	475712.78	143603.85	131781.90	175337.76	91295.39	27565.96	18279.96	15170.20	16666.73	9722.26	11163.22	7280.87	2189.05	4351.45	4214.35	876.88	1912.46	813.75	1902.50	1865.19	977.18	2775.61	3160.96	592.30	392.59	1249.66	983.89	2828.92	2397.82	1343.34	1822.85	1465.51	1015.72	750.58	1269.54	459.57	998.86	1209.76	1531.87	1066.67	712.34	742.77	461.74	459.14	473.45	1352.85
953			110766.34	902944.68	492025.84	196459.50	190370.25	133809.64	40287.86	13517.73	29891.69	18339.24	6653.56	4918.48	6562.86	1715.17	1287.65	1526.57	1674.74	3425.98	2201.53	1931.83	2288.61	1394.00	3280.92	3045.65	1777.22	1266.70	1616.98	1409.10	2477.02	2427.98	682.15	1463.21	1216.57	673.76	975.83	1104.53	1493.88	1217.90	570.98	511.64	385.84	1003.03	1905.51	1562.10	309.05	448.02	458.73
954			115593.32	543232.75	35627.02	32546.41	94292.23	37321.08	8337.51	4636.03	7780.95	12881.82	7672.74	9792.42	8098.50	3758.46	4211.29	3337.88	2850.50	2596.94	4041.29	1699.88	2848.13	5152.82	2210.38	2641.25	1906.51	3132.95	5604.62	3080.87	1395.31	1476.80	3526.32	2176.37	1722.29	2496.48	1329.61	1051.14	1802.87	2293.54	3159.67	1891.42	1006.24	1823.82	1706.47	2289.88	1980.63	1961.25	3304.24
955			33534.14	609959.43	134714.45	40254.89	50532.02	58868.32	57688.75	37171.37	18943.02	9964.77	6053.62	3995.95	9991.30	11192.65	2661.42	2326.91	2373.95	2875.88	3187.57	2881.81	1644.67	2294.38	3642.37	1636.90	1082.74	1678.44	1505.02	4606.65	2963.63	1736.38	1188.94	2387.41	1792.43	2019.90	2678.06	953.80	591.28	1145.92	842.75	1450.66	1558.83	1210.74	1459.44	746.02	757.96	1428.14	1092.70
956			137551.20	1282272.37	137305.89	44087.93	41138.71	44664.74	24265.58	16200.14	12472.62	14720.24	1355.86	3514.89	7181.93	6123.51	4569.65	2690.95	5512.25	4281.60	7321.01	7692.47	2750.85	3615.08	3106.89	4054.43	2374.97	1593.29	5020.06	4618.55	5763.81	7100.37	2753.47	2400.06	2267.32	2476.66	2133.40	2047.90	883.45	1774.44	1049.13	1202.05	1682.64	1485.36	2332.98	3051.57	961.59	1124.69	2861.46
957			21778.71	219155.73	36164.99	30010.21	47390.21	55123.17	34162.66	19835.73	17385.64	16511.51	9209.76	6909.08	8591.01	10437.89	5640.02	4075.62	4055.71	2519.53	5652.42	8135.69	4153.85	3925.97	4660.45	3969.73	2010.22	3414.87	4730.45	6938.07	5311.39	2089.04	1732.85	1158.93	537.62	2760.13	2880.48	1695.51	2936.29	2890.58	2067.84	1943.70	2884.91	2235.77	1641.75	2408.39	3076.72	3348.72	4136.24
958			19089.60	155790.93	52443.72	62430.68	55420.63	31028.70	19271.06	13953.75	15315.71	6214.32	2379.25	3429.77	4187.31	1970.56	1497.09	1018.75	750.33	1425.58	1976.96	1858.25	1451.46	1847.83	1109.52	403.95	391.38	458.37	843.80	234.48	306.51	236.23	586.17	429.00	311.93	241.44	107.64	63.68	228.92	193.73	227.74	282.95	218.18	174.59	155.63	149.12	210.95	320.10	240.53
959			64850.21	974539.68	177961.57	35389.17	29242.61	37576.21	19480.12	20560.70	13201.99	18470.57	10133.97	8580.99	6531.82	3757.53	6253.76	4500.45	3983.09	3907.51	2646.06	4532.43	2201.10	3460.65	3256.03	2451.74	3166.23	2122.72	2375.14	934.03	1130.01	1183.41	434.27	701.25	1793.53	1086.31	710.41	2414.66	2579.64	1334.63	947.74	1123.75	841.94	1862.31	1115.95	1354.59	774.15	757.73	1248.08
960			67163.21	776815.62	96430.46	27937.31	35912.60	33001.50	19777.17	22024.82	7625.48	4953.59	6044.58	5875.12	4178.62	3815.79	1802.44	2993.16	1725.09	884.54	2218.25	2651.21	2945.22	2867.58	2181.13	1895.01	1336.56	1133.22	1000.44	1202.71	869.56	1067.16	1113.84	910.07	1018.02	1714.53	778.39	737.61	711.11	1004.87	249.58	493.22	672.27	646.26	690.67	431.34	542.96	1310.80	1922.45
961			37278.26	401719.62	28070.77	20402.93	27983.94	20892.95	18456.30	9917.81	14308.12	18155.36	28639.99	11186.37	18973.23	16109.25	12235.35	12535.73	5284.93	3395.85	7301.58	13699.21	7884.80	8687.70	10429.13	10587.38	12339.77	5167.97	7432.07	2794.83	3187.59	3224.28	3585.58	2529.53	2889.05	1573.37	2386.77	2280.38	2907.53	3010.22	2383.29	2738.21	1978.72	1149.31	1686.08	6124.75	4381.84	2932.51	2952.47
962			37306.44	737502.87	71270.68	43759.30	35803.66	13022.29	15929.74	19594.91	10638.89	10711.78	7810.23	15337.60	20032.55	8391.80	9092.24	3184.37	13201.46	10693.81	14480.13	5019.35	11537.21	10496.58	8445.57	3610.36	3949.77	10723.98	4031.31	3438.28	4821.00	3734.72	4167.62	1574.04	2761.26	3631.75	6661.10	3817.41	2682.00	4156.03	2409.26	1654.08	2464.44	302.10	4353.66	1138.38	1128.65	1244.81	1141.15
963			124518.55	1317459.50	148491.68	22290.69	9316.56	13917.88	13182.30	13005.82	16228.67	21368.76	10873.43	15040.44	11626.86	4862.21	5290.71	3479.44	2693.39	3828.64	6826.58	8681.53	2967.75	986.66	5399.20	2865.50	3938.53	5075.87	12155.48	6506.46	1759.08	3271.68	2466.31	2419.92	1893.32	2797.41	1594.47	1187.88	2847.19	1534.37	1126.35	1047.90	1046.88	804.93	3421.95	1927.86	1122.23	3630.78	3353.24
964			188506.26	904848.31	514004.31	407455.03	93284.61	137609.87	110827.57	74805.91	29641.01	6215.85	17951.23	19695.23	12054.74	44681.50	7830.74	27669.04	11669.38	42931.26	13553.39	17377.04	56207.28	31397.87	2267.56	9923.35	9057.63	3659.72	16058.13	31136.61	25211.46	2895.40	8043.02	9638.06	7014.56	5267.24	5935.40	11938.59	11127.43	12387.77	3121.46	5917.74	2946.83	1377.25	2276.74	1670.80	4076.59	4802.89	3879.19
965			62119.55	232728.98	203674.35	61638.60	78702.03	69364.97	25401.40	24282.80	16083.62	12570.13	4489.56	4551.63	5633.41	2845.75	2315.54	2557.58	2706.80	4358.88	3392.09	2987.73	2322.01	1339.00	889.16	2564.97	1220.44	1461.46	1844.14	1044.67	1730.32	1666.50	1962.25	2029.39	2561.24	2386.55	2238.92	2404.04	1055.40	1011.96	874.97	943.33	999.11	959.24	559.05	619.56	431.33	362.43	318.15
966			449632.62	4496480.50	257054.21	67241.03	79205.28	72320.13	40837.99	41404.23	26888.44	25249.84	8380.02	10259.08	18858.15	6841.66	10858.92	2320.44	8576.11	5224.93	6010.81	5020.15	3847.40	6648.85	9304.29	6383.45	4654.99	5708.72	4080.77	6210.03	4033.58	6511.87	2666.75	3795.57	4729.25	3133.29	5610.62	4966.30	7487.22	4205.89	3637.36	4082.30	4176.62	1631.11	1927.61	5368.67	3153.81	1251.68	2114.88
967			17290.46	228272.73	61373.79	45392.16	54327.30	58184.66	26334.79	27991.18	20318.28	21696.80	35137.40	37466.42	15871.29	11850.20	6516.31	10831.74	6740.05	5356.77	3801.69	1502.86	1843.20	6647.92	10524.94	4432.37	33744.17	41690.12	14633.06	1324.04	940.62	3374.38	3954.64	709.15	2142.29	1811.28	5636.92	6455.48	4668.37	1521.78	17227.58	11849.05	2945.49	2986.88	2907.37	3875.20	7151.16	2182.86	4074.34
968			84535.20	1705923.75	47234.19	75587.17	30657.40	24098.46	20240.48	18720.04	16362.62	17980.15	5158.54	18256.20	15726.20	11314.13	17621.06	8278.52	3442.43	10435.34	12087.48	11510.05	10536.70	7446.61	5513.44	3881.61	8993.36	5129.26	5302.52	3920.10	2089.81	2204.21	5254.82	7448.00	5960.70	3029.96	2363.90	2972.39	2416.15	2736.93	2869.53	2135.95	1137.44	1301.06	3131.73	3059.06	3613.56	1557.74	2055.68
969			46117.08	655532.62	86411.01	27107.26	34507.81	54887.42	45355.99	27057.14	9659.26	13704.62	11019.03	18037.78	15874.37	13507.76	17591.29	9087.00	37035.75	39157.40	8103.78	14035.93	4172.73	4507.74	6237.48	4827.01	3258.75	3459.74	3577.97	7413.26	8779.02	2471.55	5223.77	10314.86	5684.71	7728.36	5300.04	6239.14	3317.81	2636.62	5836.20	8471.48	12728.58	9398.30	2239.56	2826.69	4271.25	5404.63	3932.23
970			42999.95	266575.40	77265.94	215301.48	93117.76	44518.66	15424.97	22390.73	45942.33	26041.30	31970.76	23948.49	10712.47	27679.86	24766.28	5864.30	6260.42	10740.99	9903.88	5806.13	8473.84	8379.72	7607.96	9088.73	6884.84	6553.67	5821.47	3979.72	2093.24	6644.85	6390.01	5334.43	4250.20	2093.39	2038.26	2469.26	2342.49	3686.52	5543.01	8967.47	7743.22	2123.36	1763.56	2598.29	5266.74	3635.59	2321.33
971			45641.76	196930.95	109482.84	77682.75	46329.01	45580.14	22404.92	23021.82	43942.26	24889.79	9358.74	3087.52	5609.44	1894.22	7105.67	7299.12	2599.55	1490.49	1445.95	1926.03	2865.23	1882.10	3438.43	4008.94	1152.01	1760.55	2034.46	1745.69	2301.32	1246.77	1464.59	1033.88	1065.89	552.95	916.45	578.13	313.99	375.30	317.93	363.06	516.92	1004.82	661.74	550.52	306.76	343.08	491.12
972			180106.57	879285.18	326883.03	299460.68	115452.76	30817.55	42865.51	33629.01	20308.71	12765.49	19286.91	30067.22	10535.79	9277.39	20643.83	33113.97	12081.47	8979.06	13959.28	16370.26	12822.29	11866.11	11971.42	6786.31	5166.05	6783.12	5074.74	5839.55	3416.02	3986.01	3762.28	7190.62	7560.28	5198.44	3861.67	6620.81	3623.06	5107.58	3874.83	3159.67	3891.87	3766.96	2915.95	3827.39	2777.60	3721.23	4848.00
973			118066.35	1270592.00	347050.12	74841.85	36685.73	32530.78	37714.09	17189.19	22445.45	16262.22	15520.33	9414.80	12546.20	13745.26	10491.94	12118.63	10045.82	12628.20	5545.73	4858.88	15022.26	31313.53	22558.54	4440.79	4936.16	4020.56	3883.92	1732.93	1331.85	1710.17	4816.32	8347.26	6275.48	3462.65	1733.99	5796.82	6561.11	1551.97	1244.16	3286.37	4066.57	5434.64	3830.71	1354.55	3258.00	3160.19	4221.55
974			19632.66	226915.62	86560.05	23080.89	22610.68	25934.02	9233.98	4680.28	4456.39	4718.78	2435.93	2076.75	3129.33	1451.76	949.07	1095.93	1841.61	1767.17	1665.76	1184.48	1044.69	583.63	1222.15	1011.33	1093.70	1534.09	1811.64	1342.86	1606.77	779.26	1399.95	1236.57	828.30	819.69	551.45	389.70	907.15	536.08	479.55	170.32	307.47	552.41	398.28	676.82	711.81	365.60	442.07
975			168365.25	667932.06	512840.37	360070.84	159051.45	84512.32	79364.70	19500.99	11861.74	10347.84	22009.60	26722.57	30911.55	36487.40	22379.39	24325.05	13636.24	6012.13	7965.76	15264.82	18720.48	31114.98	37179.71	11889.64	3547.65	2034.29	2379.44	2524.80	2611.62	3464.05	5267.18	2766.80	12939.83	12063.63	15693.03	16457.23	3047.78	11153.68	5239.36	3135.30	8105.32	11705.19	8849.26	7255.78	6257.35	12981.40	14339.97
976			7308.07	767735.18	101495.63	67090.92	74690.44	82897.29	22348.19	21267.18	18163.19	8292.67	11956.26	8160.05	5571.74	7211.18	4331.55	4046.95	3600.37	5551.55	5029.37	4299.18	5979.62	7738.93	3833.97	4639.46	3529.58	4208.92	4192.62	7083.03	8007.57	4156.31	2422.76	1395.65	3564.35	1142.02	2918.58	2584.56	2069.64	1958.27	2381.26	4370.85	2202.04	3179.09	2878.28	3578.82	3961.32	2764.17	1342.17
977			203889.95	1274620.75	69390.19	45473.19	48259.30	35868.04	33677.04	20089.70	25944.90	14168.51	8296.40	16089.42	5010.41	1700.71	7052.55	4343.92	8283.08	7411.57	4019.34	1156.64	2238.71	5671.39	2244.13	3010.73	1452.87	4540.57	3516.79	1960.29	843.12	1162.66	1617.53	801.14	568.96	1086.30	874.76	461.35	1071.32	775.37	1427.30	356.82	675.48	1455.79	411.77	586.07	963.89	651.64	794.20
978			122314.73	262030.68	71443.08	86342.97	95025.13	64795.96	51137.73	21510.11	18217.40	5146.10	6155.18	4064.45	2219.41	2313.64	1784.75	2143.74	1857.78	1517.43	1769.55	1438.49	1451.38	904.39	753.26	790.07	454.71	513.53	474.21	578.39	727.86	632.65	577.81	722.00	284.55	544.87	223.74	370.73	400.13	218.10	83.50	153.70	229.70	304.47	555.02	320.43	208.60	340.64	201.92
979			162439.57	1582073.75	144732.04	35536.01	44965.13	31986.54	20181.11	22139.50	17777.26	17144.29	5976.28	8628.85	3935.25	4036.90	6533.06	5770.31	7995.07	4962.38	3566.24	4010.91	2820.28	2026.84	1738.58	3195.43	6095.77	1787.64	3466.48	5317.23	4889.60	4482.71	4313.14	2987.42	1369.25	3373.22	4979.99	4063.12	4677.00	4513.93	1778.39	680.07	2426.59	2069.02	1345.85	1703.14	2825.14	2473.71	698.70
980			184003.79	2222282.50	184680.45	128991.00	63955.02	42196.33	37382.73	27610.54	17524.65	34523.91	29878.75	21165.28	32895.23	34820.42	34203.02	20319.32	9443.12	14928.93	24218.46	13723.57	10871.90	7385.38	10002.83	8575.24	7165.56	23664.29	8116.97	3748.20	11196.74	2891.46	6893.57	7134.65	9600.73	23471.91	10883.59	6542.75	4550.88	3395.26	2334.39	835.98	4264.12	4890.19	4585.48	4195.22	3199.24	3995.46	3241.44
981			232310.03	3680999.25	253091.29	163679.48	113068.97	119433.46	45903.62	74884.58	33616.88	10843.00	30124.07	24878.56	43544.99	43859.19	42565.67	23499.74	20143.99	19315.87	22492.53	31889.40	16391.77	14804.29	40051.04	28637.32	14109.39	15678.35	18609.18	14908.42	12051.91	16817.47	12089.13	24702.55	29867.50	20077.03	22191.47	15899.05	13080.01	14042.47	8436.70	11025.76	26694.43	36244.23	20662.85	6719.86	4337.03	13132.09	14983.10
982			49191.42	262581.65	115370.00	83748.45	73743.27	48158.65	11815.77	9516.53	5986.93	6088.61	6022.01	2787.26	3749.25	1716.12	1280.61	1878.80	1820.03	1415.01	1761.08	744.47	985.48	836.01	480.38	692.45	1526.47	1329.99	559.83	1696.88	801.09	844.62	963.05	1449.72	1247.44	270.34	380.45	689.40	1201.26	1483.34	341.76	352.71	817.56	1101.02	1116.16	779.32	242.80	188.89	595.35
983			117273.14	636961.62	135200.20	40649.96	55961.75	47432.52	39607.86	19078.86	15372.86	9028.00	3884.22	4161.76	5873.10	4477.89	2873.44	976.96	3026.04	2237.99	1155.55	3143.97	1320.42	2328.62	2827.38	2057.10	1498.87	4536.10	5238.40	4609.90	4985.08	4456.48	3176.45	2387.68	2707.80	2088.87	1526.48	1287.71	882.11	1371.39	2177.44	2075.53	1131.22	1289.86	1298.70	1326.85	1294.06	743.21	683.91
984			23941.17	192851.07	34425.44	48263.30	28582.96	5430.18	10638.04	13062.81	16255.71	10197.38	4513.07	1667.57	2167.82	2157.42	3379.67	2255.27	2479.63	1682.36	1929.04	778.57	866.88	1010.57	1167.42	1362.56	1754.36	898.99	963.10	459.13	758.43	458.14	598.51	647.47	548.47	611.83	438.57	329.86	232.14	265.49	251.90	706.32	714.01	677.22	569.93	569.05	199.88	237.86	253.58
985			326901.21	1345054.37	338426.18	150703.95	91077.64	35852.98	42705.74	43336.92	34899.23	20702.09	17288.55	25638.38	46884.95	36125.42	19415.16	11047.75	18462.95	15432.32	10832.54	16859.22	13685.96	16093.73	5520.18	13032.50	12585.16	12896.19	15564.34	18507.67	23855.45	9446.69	5015.19	5232.59	7204.65	6753.77	8945.07	5670.04	3514.46	6213.80	5240.64	2640.67	4452.12	4659.65	3868.62	3297.02	4291.16	4035.16	3474.28
986			55463.83	379342.21	33475.25	31757.07	27074.08	8710.82	19381.35	9622.44	12984.11	3362.45	3273.50	2938.31	2534.40	2807.56	3365.98	1353.13	918.81	1283.03	1067.25	1072.28	2501.51	1044.17	1308.09	911.47	2221.62	1037.32	2100.16	2736.41	2460.20	4995.45	3837.92	1101.99	2295.37	2130.19	1102.50	811.59	938.22	523.40	785.85	1038.32	1357.42	181.41	794.21	567.10	1989.63	1714.55	471.27
987			39361.03	824975.43	46203.79	20729.39	13418.53	14868.08	10326.30	15824.64	5650.82	8649.29	6957.47	7220.06	6906.54	2196.34	2601.11	1473.58	1765.59	1555.13	4353.60	2562.30	1013.10	1192.74	1638.91	1704.43	2346.73	728.35	1995.68	2083.47	449.11	264.66	1010.79	869.26	734.58	1813.17	745.44	526.71	1475.66	1075.16	757.51	432.60	485.52	781.06	405.39	661.19	535.13	737.95	780.62
988			39442.68	971029.68	98088.37	85553.17	48364.98	39943.28	32544.27	31242.50	28796.91	24075.55	9095.06	7058.37	12702.13	8387.30	6198.01	7197.23	10043.23	5681.26	5087.74	7352.71	2506.21	5558.94	3749.23	2567.35	1699.32	1064.17	2169.92	3959.54	4090.31	2934.17	4251.33	3418.53	1439.86	2513.18	3277.54	3471.29	2994.99	1168.27	1938.07	1774.65	367.43	643.09	1138.56	1474.92	1635.57	1435.80	517.30
989			46933.89	1166317.75	147282.15	58246.07	85023.41	77347.13	28161.01	11811.18	14198.67	6684.47	3946.12	7752.88	7152.69	2411.27	1725.20	1143.75	2743.40	1280.23	2939.15	4117.19	2565.92	3932.63	2204.85	1294.34	812.83	1417.54	2629.93	524.88	918.09	1676.22	1578.33	1367.99	1785.02	1580.60	1483.13	1452.36	1327.60	921.97	1263.12	1944.54	1274.88	760.10	628.25	278.55	364.87	657.67	947.78
990			223856.48	17549400.00	309967.56	160792.46	79130.46	55342.20	75843.25	63813.73	68852.27	67103.21	35708.97	54156.50	30444.59	17435.08	13040.60	10852.18	16050.16	23885.26	30551.63	17462.54	27615.97	18333.85	15012.28	15493.29	33437.05	30831.80	8185.03	9397.37	12304.65	24518.58	12314.60	8327.04	8843.76	6722.21	3821.53	8258.13	14500.31	11977.79	11545.28	6364.99	13874.02	15031.38	6710.06	9880.05	18585.07	24386.11	6769.81
991			9886.36	68610.03	22702.31	53880.78	94884.83	39291.82	17984.10	7068.75	7088.55	3576.06	3732.85	4177.60	2574.45	4968.89	3792.83	3442.92	5335.36	3216.19	1999.79	1119.90	949.86	751.93	1351.84	3277.57	2893.72	2288.02	1116.05	1142.44	1256.12	2338.53	2737.73	1708.42	1921.50	860.43	948.35	822.41	1362.31	1751.77	1300.44	1107.78	1117.18	442.53	844.63	1435.57	1422.88	869.51	1163.02
992			170545.93	875325.87	158369.10	267985.53	131462.64	24517.67	46325.14	48336.48	26241.65	7153.55	9704.85	5493.35	4146.03	3477.01	1836.88	1843.64	1606.30	1739.19	2947.14	3629.37	3818.00	1947.55	1539.99	1881.51	1960.89	1921.82	1152.50	687.60	425.76	402.25	941.06	1374.20	1088.29	1167.99	1326.07	1827.89	701.14	335.61	435.75	1289.36	1100.78	509.66	1366.35	1430.52	994.09	387.19	757.20
993			65300.35	475557.00	78447.50	119767.84	73274.54	83662.20	51823.58	26138.47	17378.87	10232.53	5002.90	3054.05	1754.36	1719.22	2167.84	2058.57	3277.78	2528.36	2313.11	1130.44	1347.46	927.05	1356.61	739.39	415.27	432.34	452.06	379.53	407.35	284.45	292.32	373.41	653.42	459.05	525.37	602.31	730.08	468.84	291.09	476.28	811.83	645.83	188.86	281.34	223.84	592.99	275.88
994			48861.70	588303.68	176147.96	89981.35	28668.36	52207.25	28932.11	27086.49	11942.52	9742.39	6368.99	5719.71	5085.24	5059.96	2859.09	626.91	1674.32	3594.65	2509.66	2863.83	3453.05	4779.75	5643.38	2884.47	2103.85	1655.54	1684.79	4495.95	4740.33	2152.17	1819.05	2930.15	1613.76	1059.49	1168.78	1057.43	592.23	2386.70	2574.74	1044.25	2151.41	2404.12	1763.76	1273.71	1293.15	659.58	1245.12
995			52004.27	529974.75	147950.60	92530.38	36867.56	20218.90	21094.26	16304.15	13568.69	6430.74	5901.55	6446.74	8824.71	5496.88	10748.44	7717.26	6956.13	6605.83	2666.58	3649.90	2138.63	4803.85	6092.91	3245.37	1901.76	1278.20	1264.14	3911.12	1566.62	1886.04	923.85	1464.58	3010.14	2140.35	2022.10	2268.34	4615.99	2482.05	1042.33	1600.08	1131.19	1288.51	2120.55	1392.72	1037.27	862.24	518.26
996			63614.74	570987.43	118303.17	54904.88	57474.75	65482.07	40345.10	28130.85	26239.25	49743.04	49456.44	10738.84	9673.42	11037.85	14321.58	8617.64	8986.54	5147.18	3045.12	4838.05	4891.04	6291.47	4464.96	3651.47	4505.27	4322.94	1919.41	2313.77	4126.51	2688.30	2238.44	4490.89	3114.31	2342.40	1693.14	3002.90	1512.71	892.00	2448.39	2511.95	1556.22	862.66	953.82	512.70	621.98	914.87	531.34
997			50607.74	130319.75	352166.81	230327.82	93536.18	50142.19	53825.33	46165.45	10497.20	5953.81	5434.56	10499.75	2580.37	2848.99	1231.95	812.38	1579.59	1765.29	2561.68	2341.61	1917.77	1186.53	3004.46	1152.45	1589.77	1145.12	1449.83	694.87	591.91	692.78	1684.51	1272.80	903.32	873.32	855.19	1207.82	535.31	571.39	427.90	566.63	487.94	471.30	365.12	666.83	729.46	334.20	1117.58
998			92438.14	743977.25	163938.46	71363.63	70214.20	95206.60	73230.59	43459.98	26679.30	10418.84	4964.13	7091.87	6707.06	5601.19	6985.01	3878.89	1778.10	2047.39	1413.78	1909.28	1261.89	990.90	1289.43	1003.48	959.61	1359.85	2171.01	1479.72	466.40	511.94	491.98	583.19	661.16	893.44	716.34	581.48	710.90	571.86	369.80	394.02	239.10	395.92	352.88	704.46	581.18	151.55	202.44
999			86941.91	2791387.00	698911.25	769719.43	310863.06	116128.00	31923.69	75815.79	42727.29	46424.67	50187.42	30515.39	22737.22	37826.31	56723.19	45893.62	22345.92	23232.45	21508.33	22590.97	12236.41	9489.71	22443.80	34471.30	32559.28	28699.18	27951.29	24831.11	31657.79	16601.85	13772.06	24715.72	48193.16	32490.81	13218.11	9654.88	16046.32	18289.88	13125.11	8745.33	9198.59	13678.92	11517.36	11367.79	12003.46	7119.69	10627.37
1000			45944.99	1002781.43	134136.21	98781.89	41832.16	30814.48	39596.16	23375.27	27038.38	22476.50	9972.86	7318.58	8723.41	7898.97	3058.08	7183.22	3744.39	8629.73	8057.92	7165.64	5040.80	9309.78	9177.36	5231.39	6329.77	5549.85	4254.07	4744.06	5487.17	3354.58	4664.48	2675.33	549.01	805.71	6117.43	5940.39	3122.50	2123.61	1143.72	770.42	1425.68	1961.13	3063.08	1778.33	934.45	3287.94	3020.29
1001			30172.94	653555.50	43572.30	32874.52	23309.09	9557.25	7361.98	14936.99	4802.69	3490.70	9087.39	2024.85	4277.55	1410.31	2840.38	1776.74	2144.34	2602.34	2724.79	1924.60	746.68	3492.06	2798.55	921.30	3845.51	2722.33	835.18	1085.63	423.39	607.42	663.01	666.24	534.46	1050.57	620.29	1775.16	838.77	792.13	1520.69	590.54	992.87	136.10	557.95	383.01	1290.53	930.75	430.93
1002			192683.96	11796928.00	313390.43	283348.00	98291.93	43958.37	63987.50	45135.68	46668.30	40859.53	28013.90	37465.26	26757.51	26231.45	31816.31	21560.66	24484.44	15538.39	27708.20	23361.67	12665.61	17172.27	17108.95	10986.83	13246.90	9322.37	11047.29	10829.30	9051.86	12288.30	7716.22	9315.41	6564.26	11075.55	5297.06	5467.00	15868.09	13755.16	8774.42	9171.20	5123.70	4953.93	7673.65	8610.61	7996.93	11123.93	6195.94
1003			57790.68	2344838.25	368507.87	62680.87	52020.82	56194.38	22037.79	39134.97	30950.63	18651.37	19341.97	26063.19	40939.02	20701.04	13370.34	10908.76	23811.48	42961.15	31763.64	10020.73	12108.64	19389.46	21608.60	9150.21	7300.89	11100.64	10361.22	10618.11	9179.24	16399.95	9816.69	11113.98	5459.84	23461.05	20689.23	14476.68	7214.26	8018.83	5392.83	5396.99	3747.62	7098.00	9398.90	5949.85	4218.63	1824.86	2777.09
1004			313219.87	38293268.00	582549.06	116180.16	160646.56	153658.50	108668.54	64025.24	37615.88	46927.53	76548.64	29759.55	27851.93	12596.64	22841.29	13539.53	14672.57	37793.88	15392.48	23940.02	37981.00	6823.06	10179.22	9555.55	28283.27	17027.66	12409.27	8693.86	8191.36	9361.53	9187.13	8504.38	6179.30	5609.54	8970.42	3943.39	5321.63	8296.40	5480.88	5681.50	2054.82	5376.23	4059.19	2201.76	4025.77	6545.08	2378.27
1005			60884.10	727997.43	52421.28	51412.95	39395.66	16873.47	14318.11	20282.76	8884.96	41382.88	29548.70	6131.81	11341.89	11958.47	11907.28	6764.59	8690.16	10841.12	7423.13	12601.70	11488.69	1642.67	8480.85	15783.16	7733.55	5956.22	3285.23	5131.47	3675.84	6755.88	6214.58	3169.01	3969.80	9141.75	10561.73	9659.24	1411.17	8046.40	6372.09	3280.51	2555.30	2564.60	2870.19	1263.34	1052.72	1691.28	1419.30
1006			31806.52	187856.03	58128.54	56860.72	32837.94	58046.17	58515.00	20485.85	20852.06	22916.14	43261.96	13912.53	14667.01	7310.39	2389.67	5681.23	8450.18	17626.10	9665.94	10181.68	16777.85	8939.45	6554.98	8134.45	6139.34	7554.06	10044.38	5663.34	2852.67	2199.28	2548.99	3873.78	2139.37	3621.79	3699.65	3416.18	5924.99	5408.03	5300.96	4190.36	4581.93	1682.93	3009.14	4500.07	4529.21	4235.34	11504.34
1007			425732.09	25408264.00	743372.56	56481.24	72116.96	28117.25	23898.48	19391.13	35357.98	10836.31	7056.78	22716.96	16672.77	10374.57	12400.81	19440.25	6433.28	17879.55	8256.28	1725.83	1485.40	8762.36	2789.79	11589.01	1564.58	2465.12	11218.13	3542.29	2699.37	1388.20	13199.59	8662.27	5858.15	3196.51	6356.31	1097.45	1772.74	589.99	1010.86	1270.41	1916.99	2762.49	6035.90	459.42	1361.32	2996.81	3310.48
1008			149442.95	1884056.87	220595.42	137642.60	107133.21	36256.26	58892.88	22473.72	18137.18	24893.49	14884.76	11327.09	7844.82	6973.03	3787.32	8044.94	9460.90	9226.29	12866.08	10528.09	9173.13	6736.63	5439.32	6786.89	5097.52	2394.72	1903.31	631.05	3626.46	3666.05	1755.80	3312.63	3038.80	1910.95	2662.22	3005.03	2200.73	1422.80	2155.59	1853.59	5367.51	6348.06	3015.16	1164.36	1873.25	1950.28	1913.28
1009			91908.03	468670.71	239547.00	145937.10	74000.46	22144.17	29857.26	11145.30	18523.53	7012.54	5322.15	3840.86	2475.63	1258.90	843.05	1466.36	1052.51	1355.19	2402.57	1367.79	814.15	1202.92	903.08	596.75	735.57	591.91	523.18	339.56	329.09	142.05	182.03	362.69	519.27	751.52	904.03	542.19	344.75	313.96	459.57	110.85	162.98	185.27	214.20	233.64	474.21	367.85	169.91
1010			72752.12	188571.54	152751.57	95394.70	64042.37	37279.99	24907.33	17955.13	9650.81	8870.53	4899.80	3981.13	3336.01	1300.66	680.54	740.39	1352.58	1306.17	1594.31	2028.78	1762.42	1204.55	1384.67	689.20	253.37	243.33	355.77	340.57	340.37	280.48	139.95	306.51	128.13	300.35	356.87	520.96	193.17	120.86	122.10	175.75	122.46	168.52	127.72	57.81	62.09	67.78	51.30
1011			93964.93	257881.46	31860.04	99979.45	51618.04	19676.17	14461.20	12114.46	7312.12	10215.29	5993.61	5140.08	1472.07	1018.48	1007.56	691.44	636.22	1227.17	698.92	1214.46	935.78	894.12	1175.42	1102.12	749.85	794.63	271.39	111.17	297.26	238.22	195.03	215.08	381.70	266.27	365.22	341.52	199.56	205.51	259.61	422.99	416.69	271.67	229.83	292.89	151.79	139.93	169.52
1012			22386.37	301014.75	34546.46	33790.55	12122.82	9943.92	8947.94	13022.12	11409.90	6175.55	1194.08	2936.89	3548.56	1266.52	392.51	1526.37	1664.37	1652.30	1428.02	1342.48	1187.68	984.27	2140.36	1585.71	593.92	912.21	1538.16	788.35	1156.97	675.11	642.18	541.87	506.90	487.15	754.12	484.03	911.85	588.23	978.02	1512.91	1234.13	442.23	265.71	184.32	198.09	424.48	550.49
1013			21420.63	434801.93	117061.14	100536.71	114340.78	56890.14	47267.32	37167.56	24020.41	8587.03	8808.70	4730.62	6802.89	6876.07	6078.70	7895.98	10950.35	4263.61	6709.87	11325.00	6330.47	4299.70	14089.31	18981.96	7188.90	5070.53	7237.44	6886.64	4554.19	5021.66	3800.45	3408.36	5955.76	2883.71	4243.07	4280.49	2755.62	3283.23	3011.70	4288.86	3658.62	2561.27	751.07	1272.75	2687.99	2045.67	3377.69
1014			50834.33	284400.15	51909.07	13972.92	27151.88	37116.53	23785.10	15046.05	9577.63	6605.43	12008.88	9532.83	8506.91	6292.43	6917.33	10415.13	7842.04	2265.69	2875.72	2687.42	2567.57	4642.93	3867.68	3689.46	2616.89	2222.08	4210.17	4633.25	2876.03	2211.50	2611.83	2935.85	1591.06	2191.29	1625.88	2312.39	2718.31	2147.76	1295.98	2136.86	1531.74	3359.35	1482.00	1159.31	1493.00	1277.73	1594.03
1015			61915.72	457275.15	107869.44	18821.44	28720.83	39898.03	42346.95	10453.87	14569.30	5302.72	6278.50	12943.04	16865.69	14172.70	8736.35	8079.06	10017.96	4303.47	9521.08	3831.55	20845.11	7241.34	3645.44	3384.19	2568.84	3672.65	3768.95	3114.24	4319.71	4700.79	1564.41	967.89	1310.94	2366.22	2390.12	1414.60	2238.34	4029.31	4683.48	2671.79	3020.80	1162.07	947.46	1226.91	3603.45	2912.04	1556.27
1016			113679.63	236419.79	29889.07	21673.41	15060.54	10990.86	23353.26	27989.71	15143.11	11275.51	18786.96	11448.30	4173.36	4667.16	4199.47	2991.03	7546.85	8350.31	5343.24	3449.66	3920.18	3003.30	2493.56	5457.22	3300.85	2709.04	3231.09	5054.32	3177.11	4045.11	3073.92	3727.90	2316.70	2554.51	2207.91	2453.82	2545.65	2105.10	1679.20	2142.46	888.52	1119.96	1213.07	1718.48	1197.17	1407.36	1187.68
1017			149708.82	401005.93	107694.00	51232.75	35448.87	32620.42	20125.72	19103.12	11026.28	10797.67	5393.65	3265.94	1479.20	2167.26	2248.92	905.68	772.55	1667.78	3302.16	3017.09	1863.43	1339.54	1645.39	918.95	734.40	686.14	1132.81	669.32	185.69	339.26	471.42	669.14	300.59	387.31	636.52	567.55	453.45	212.27	199.11	447.49	323.92	148.91	283.48	435.77	332.44	446.39	262.86
1018			59591.13	222611.98	69723.56	79797.10	28238.35	24775.48	9992.76	13113.34	14344.99	6158.78	4182.59	6813.74	1658.23	5631.95	11069.30	7636.39	11673.91	5908.31	1665.76	4720.79	5777.31	1498.36	1205.58	1254.54	1620.40	1742.20	1728.84	1644.28	1784.28	1673.25	1538.69	3390.95	3711.96	2401.03	5349.87	1544.34	1375.62	1765.90	1345.90	721.55	1049.28	1162.12	198.39	392.05	1183.14	1437.77	229.06
1019			85459.96	262990.84	29980.53	33397.53	30580.45	30218.50	79501.31	41238.41	13372.51	5414.63	2590.94	3484.36	9341.40	11819.32	4270.42	5227.06	4767.03	4528.55	7491.38	7005.93	6530.82	10463.94	9248.53	3262.23	1258.90	1691.10	2456.19	2000.57	4147.32	3345.15	4103.87	2663.65	2832.97	3235.07	2168.74	902.80	2878.30	2746.87	1920.17	1441.04	393.05	315.54	268.30	434.80	1582.21	972.80	877.07
1020			96609.17	301025.84	100991.68	57449.40	31133.69	39573.41	39436.19	17805.68	12429.89	6127.03	7005.48	5840.58	2308.44	912.15	1046.55	1772.22	1331.81	2141.98	1753.35	2878.67	3780.22	4149.54	4135.46	2070.06	1648.16	687.15	586.67	347.11	330.10	359.20	255.52	500.32	382.43	247.01	677.61	956.79	1061.15	674.58	459.93	191.83	214.00	320.99	247.69	278.93	169.06	210.27	132.37
1021			27565.15	284112.34	201542.25	77197.14	35702.48	49193.00	21407.08	11020.86	14906.47	14459.80	10368.36	5776.62	7849.97	8557.46	4659.54	2410.76	1092.20	1195.22	1139.82	988.94	1106.70	775.98	1229.82	1526.24	1389.27	1205.77	296.82	634.65	1608.69	979.04	509.58	609.72	728.48	680.99	559.64	562.10	608.85	513.56	209.58	329.97	693.15	437.87	230.03	216.39	236.79	162.62	326.26
1022			845041.00	15081481.00	542861.93	119410.53	172204.75	272270.59	148621.09	39576.20	76301.96	70224.69	57691.32	36834.10	26778.22	30161.02	27524.81	40075.70	16487.36	3508.79	5971.45	25081.81	36919.17	21692.25	14509.47	8541.07	10284.97	34416.02	23141.11	25076.70	15471.75	6379.91	9092.85	14742.97	14427.89	7095.69	7488.77	3730.99	2843.70	10818.47	8367.52	11155.57	7519.74	17851.50	5078.70	4058.80	4979.68	9179.65	12618.58
1023			28183.66	139197.34	21984.21	19281.84	22457.33	15136.95	12441.74	4636.13	6386.16	9515.77	5162.68	1618.42	1870.37	1906.89	1575.93	1783.86	5138.39	3280.78	3279.46	6899.84	3166.54	1620.64	1241.32	1188.90	1732.64	1413.54	118.95	1123.43	1381.52	1378.62	1236.49	831.81	1296.36	1500.88	809.13	1072.23	555.41	436.81	515.60	346.57	487.42	384.73	785.34	498.23	564.41	306.64	635.44
1024			157472.87	268199.50	70368.34	26546.60	40695.11	26985.68	19732.44	13153.58	17215.97	13855.15	6496.95	4630.10	2852.22	1873.63	2773.24	3548.54	8125.53	8165.72	4708.76	2715.85	3055.33	2048.65	1597.21	1445.97	723.47	2259.18	1522.24	990.37	992.37	1364.16	1655.26	1168.70	533.85	1625.66	2015.03	833.23	485.95	1818.01	990.90	694.92	424.01	587.89	681.74	350.18	286.59	243.77	639.22
1025			38454.78	421533.06	323583.87	108591.46	54083.69	65271.41	85656.71	30562.86	13727.19	21582.58	19921.19	4229.65	3980.26	2980.60	1777.45	1446.16	1826.20	3771.31	2010.99	426.11	1066.39	3697.63	3049.97	2400.03	956.96	715.16	1146.52	885.64	781.19	730.64	1034.23	1074.82	1252.92	1182.61	768.11	705.70	565.48	490.75	478.24	852.49	211.48	437.21	284.34	170.31	318.57	322.41	155.00
1026			165869.10	528685.87	176602.67	162677.03	245521.06	180394.31	55143.48	14549.82	10105.10	14380.04	10417.70	8646.84	8112.04	8400.94	3083.67	7360.64	11644.45	5250.37	9060.31	5580.58	3218.96	1350.90	1158.78	1963.42	2066.17	3397.15	4988.23	6507.80	3041.73	2426.29	2653.52	4608.92	6974.95	5223.93	5761.52	2541.55	1185.72	2102.01	1066.37	915.41	1408.30	1777.11	985.48	924.59	1570.89	1974.90	826.27
1027			42619.33	392801.21	48548.76	33529.92	21545.67	28875.60	33230.40	39810.99	21147.31	38451.69	15487.47	20082.90	21810.03	15366.84	14297.20	4091.94	5467.76	5071.26	7339.47	10803.45	2971.90	11721.74	7797.40	4803.37	6766.91	5826.92	6466.23	3185.81	2584.54	5922.54	6218.36	4575.63	3323.55	1495.44	2544.57	1759.48	1546.79	1042.88	1282.79	1938.84	3487.67	1410.61	926.84	1848.21	1382.06	1448.08	2127.00
1028			85502.24	474158.43	201049.89	124561.40	98164.89	68136.57	36864.07	47528.64	91404.91	73014.10	96208.71	45293.75	29931.16	35575.31	17887.16	16855.54	28976.59	50812.11	37398.89	24780.31	32706.49	22492.37	15031.85	12818.15	31010.13	15400.14	22152.13	12777.35	17807.82	9415.02	15756.30	4074.58	5680.74	12611.92	8811.65	3138.95	5119.41	12637.92	15918.22	3736.70	5433.87	8480.29	15568.56	8681.39	4968.17	2770.94	5231.11
1029			110272.00	491491.09	69165.35	9747.46	14032.11	10254.80	7821.46	10699.71	21510.5804.36	2228.39	2652.48	1629.00	2046.81	2287.81	2916.52	1619.76	3968.52	3313.63	3536.11	2219.11	2527.88	1559.21	1476.08	1011.83	729.45	2545.86	4282.55	1460.25	1637.56	2227.21	3522.11	2741.33	2716.41	1906.19	3439.50	2596.75	907.69	1131.12	1548.43	1431.90	450.68	526.29	766.52	1228.40	618.45	307.66	316.37
1030			19962.65	126838.22	92346.95	74886.21	64450.79	60353.18	30716.08	30154.68	22379.18	22945.87	17504.53	4281.04	3020.29	4924.04	4871.25	1763.02	7542.85	10275.16	2466.48	705.53	883.17	3384.45	3044.43	2358.76	1375.56	3608.45	5922.37	2548.42	899.70	4597.16	7228.84	3235.82	411.42	808.39	1424.89	1934.66	759.71	529.60	1768.00	2905.09	681.69	774.73	2224.01	1231.01	684.97	525.74	963.47
1031			47325.14	407974.84	219298.04	65890.60	44728.73	24831.37	21262.33	18152.99	13508.48	7863.79	11304.78	8499.50	4879.73	4968.27	3270.82	859.06	1242.98	2416.65	1473.50	1674.00	2286.42	2168.75	1300.49	1557.36	1128.59	1268.58	1454.29	1106.70	1501.94	818.17	757.61	566.33	1272.65	691.60	261.16	309.60	286.49	305.59	378.22	283.62	566.91	314.19	107.40	203.34	121.27	541.75	647.70
1032			25758.87	69020.10	57192.85	24129.73	13627.50	14329.81	14189.97	7205.96	9696.76	5394.85	4389.96	3453.44	7536.20	3596.98	1317.59	1855.74	1440.74	717.55	401.83	636.08	829.89	843.14	986.40	538.54	753.98	1078.46	1159.56	703.52	868.73	740.76	1223.24	475.76	591.40	464.87	452.93	318.57	381.14	328.72	282.61	487.88	529.00	135.68	209.56	279.31	255.15	269.03	285.80
1033			64665.45	105033.11	59602.31	64838.08	43252.98	54659.15	25369.41	28269.50	18889.01	8520.97	7475.63	3489.06	7118.14	6651.35	1856.55	1578.38	1741.80	2206.59	1186.95	1555.62	1894.51	1175.63	1536.50	2739.28	1183.42	1890.95	3195.12	2523.80	1163.24	600.71	298.10	584.51	205.89	157.92	271.86	936.64	813.61	409.19	310.01	465.80	873.98	797.68	312.89	306.20	239.86	126.49	135.00
1034			815479.18	3664387.25	156709.39	29784.27	26307.21	8759.39	14277.80	8697.47	6274.40	3362.60	3676.92	5867.43	3128.90	1809.11	1842.52	2900.33	1196.94	1551.81	3665.82	2610.86	2319.41	648.19	368.40	1813.42	3478.04	445.72	907.66	1345.10	695.20	1115.99	597.78	1907.07	835.73	385.55	135.05	415.13	1221.35	832.35	1368.56	607.68	370.52	1056.07	575.41	311.17	215.24	403.27	685.95
1035			136359.82	447548.62	83477.10	64033.23	65294.96	35625.60	18450.42	17122.10	9497.81	17046.90	11859.58	6392.25	5051.55	4047.87	4709.70	2519.70	1163.89	2151.53	1606.33	1937.96	2050.57	2108.16	2305.94	1390.24	1333.98	959.96	930.03	1292.39	1156.78	782.56	1304.32	1353.03	2061.37	1643.78	1094.50	1321.73	755.44	463.74	488.33	373.27	487.62	523.87	445.72	377.01	299.78	342.21	529.96
1036			46151.38	131402.56	63344.34	69444.94	85689.25	23911.85	15998.75	18613.62	13059.01	3551.36	3051.10	3759.24	1912.14	1199.17	809.53	194.53	798.05	462.29	1160.59	743.48	867.72	1739.10	2828.22	1314.63	912.02	444.68	467.36	417.91	449.98	214.22	204.44	319.29	235.02	113.66	210.04	390.48	445.13	269.70	518.16	438.46	282.10	263.80	648.30	375.90	333.96	597.86	377.20
1037			196511.82	771446.68	244977.93	73454.94	74377.53	31574.78	64928.91	62982.82	28609.10	21444.11	10746.62	5269.12	10361.37	4989.84	1548.50	1210.70	2623.42	3346.20	7401.73	7158.76	4037.77	1484.35	6451.26	7293.86	6152.46	5800.08	3375.94	2489.05	1603.99	1917.56	1813.76	1322.47	2000.94	973.59	1086.34	1044.76	777.95	1792.66	2438.67	1889.56	2706.14	1645.85	1164.76	623.75	422.99	397.93	439.72
1038			9913.02	168141.17	41079.91	37122.73	24441.10	31921.99	11849.58	17768.31	13322.11	13588.32	9143.87	6926.49	2105.97	1281.14	870.63	2319.59	3313.70	2504.92	1855.95	1230.15	2272.88	1378.54	1293.34	1090.49	1266.12	778.55	308.20	291.93	832.75	562.73	818.85	757.33	771.30	555.02	337.66	591.15	151.85	124.84	431.97	615.56	374.03	232.92	211.63	234.93	323.19	273.30	285.14
1039			31307.94	269786.40	176536.85	124605.53	126025.91	64206.32	45989.89	42257.97	18870.24	9992.84	2684.66	2644.37	3213.88	2815.12	2531.50	2522.49	2038.09	1469.61	1145.97	1769.55	1622.81	1563.75	2270.14	1521.32	1412.82	1178.21	686.51	599.61	1380.91	957.62	996.24	729.78	523.47	1482.08	2370.35	1333.68	853.89	562.78	970.13	888.12	833.89	605.19	514.32	757.45	525.06	293.80	330.39
1040			96835.90	574139.87	118685.10	57695.73	18942.33	35857.49	17265.57	7651.53	3937.05	3269.56	3863.90	3088.03	4059.30	5233.55	4330.23	1574.39	2257.72	2050.38	3598.01	2194.54	870.98	388.00	1004.94	856.29	570.51	715.56	1135.45	1007.57	753.96	1234.25	1006.41	1683.37	2215.51	415.55	545.67	434.13	742.17	364.91	870.83	817.96	286.00	344.50	309.43	286.23	209.90	370.66	578.10
1041			211023.75	636888.81	208012.12	141083.53	45761.50	22496.06	19447.44	21142.49	9551.57	11427.89	14591.07	23832.58	11238.03	10896.87	6586.73	1211.76	2684.72	4074.51	825.03	1385.14	2290.13	3251.48	1564.48	768.14	2027.36	1799.82	1731.95	1613.48	1711.89	1946.78	2994.36	1625.83	896.92	976.47	663.18	938.62	995.76	552.99	465.68	710.84	230.39	795.32	593.25	315.32	562.62	651.64	505.79
1042			95818.86	503143.93	146673.70	79605.39	39801.82	97719.89	49275.32	52877.89	20335.12	11147.96	10051.68	2361.65	2426.04	3007.21	1829.04	1271.32	3645.22	4944.77	3146.44	2493.03	2170.33	4642.86	2622.77	954.78	1848.35	1049.17	992.03	1256.83	1485.45	793.12	1175.56	1238.83	1599.24	1771.05	1420.92	741.44	497.29	564.47	1073.51	611.40	724.41	705.01	561.85	417.23	593.93	793.58	511.01
1043			52117.60	319673.65	64538.44	23635.90	17002.55	24558.34	15061.03	8774.72	6907.61	5079.38	2715.89	2544.06	3445.74	1952.54	1085.43	1348.76	2313.21	315.12	761.52	1639.89	1575.61	2007.21	2192.56	1723.72	851.07	494.15	540.42	1083.25	708.74	472.17	768.16	157.71	187.29	152.12	358.01	582.72	1396.92	1165.94	942.53	656.94	363.98	562.76	840.11	860.29	571.45	548.78	403.49
1044			255532.48	897673.06	388915.87	103066.28	51500.49	17774.59	20476.30	34219.41	18453.28	7502.55	11388.06	7736.61	8017.90	6244.79	9496.87	4076.43	5753.95	7973.56	12577.79	7377.36	3934.68	2763.53	5161.79	6269.53	3470.12	2524.35	3390.81	4049.32	5767.15	3891.43	3157.39	1819.50	2233.13	1955.43	1542.35	2158.83	849.38	499.77	946.40	1288.63	2043.32	1899.88	2969.05	619.63	1100.55	711.66	1798.48
1045			38163.06	235207.03	59286.92	31479.65	17659.97	13544.91	15138.44	10080.28	7845.13	5057.40	1907.87	5394.19	4837.66	5668.21	4909.54	2752.93	2381.29	1790.90	1136.38	1257.41	2111.04	885.12	2618.86	3378.27	1356.31	2122.09	2296.17	2161.55	2315.37	1552.38	1897.92	1668.85	478.89	996.58	1396.97	1015.40	348.24	680.34	884.36	945.39	953.82	781.35	524.32	771.17	706.19	763.63	455.95
1046			11089.22	585622.62	192139.89	71192.96	62863.04	73098.78	46486.58	12036.30	20405.11	4180.14	6261.80	3294.87	992.57	1779.04	2170.16	3770.43	4038.52	2795.76	3125.06	4813.06	6246.47	2038.38	559.37	719.18	738.41	982.61	671.96	653.66	730.32	459.15	653.38	780.49	833.18	363.92	490.84	678.93	958.21	939.54	699.92	961.71	1041.35	854.74	422.96	331.29	524.07	499.00	412.02
1047			135718.45	505012.06	272509.31	72053.42	68695.69	86573.86	56604.21	32680.46	31633.27	20458.38	6562.37	4492.87	6165.20	3967.28	5000.01	10440.11	9347.29	5244.21	3760.11	3355.23	2986.98	3637.51	2075.91	1748.39	2064.76	2566.87	3376.97	3780.59	670.71	1048.86	1838.33	1720.86	1239.70	1923.54	1555.23	779.91	1151.69	1286.50	1020.90	2124.17	3093.71	2432.47	1416.81	636.17	1038.39	776.61	1044.93
1048			376018.65	2171517.50	131943.54	64032.98	34711.12	13656.83	17143.81	15385.78	11513.75	5080.96	8912.19	2458.66	10325.04	4754.73	3798.32	3479.40	6699.17	5585.12	2939.66	3729.40	4696.51	1422.20	1073.18	2533.10	2718.48	1603.87	2033.37	1341.56	1108.52	894.01	3431.61	4581.21	1207.03	1351.30	1008.59	1743.52	1247.36	827.22	1284.90	1661.16	1671.33	2570.33	1127.18	954.77	322.02	476.79	412.48
1049			89478.58	516916.46	30780.01	44119.89	42755.00	30906.77	21947.59	15918.18	12582.80	5940.14	5804.76	4867.41	4392.15	3121.56	4128.00	3980.66	3368.57	1659.09	2193.57	1530.74	828.66	2184.67	2344.73	3478.32	4902.45	1784.94	1661.67	1373.43	1287.08	1445.03	1919.45	1694.69	768.13	1109.64	4075.53	3118.40	1823.33	1707.50	358.07	1032.57	1579.05	915.69	2116.82	2625.57	2412.94	675.41	790.39
1050			49372.67	275928.56	40014.00	34192.76	42729.63	16647.52	3421.84	10548.93	12163.35	8788.42	3753.85	2731.62	1151.57	5565.62	6999.10	4375.09	3214.64	1336.24	3417.47	4026.30	1764.20	2639.34	1747.73	1716.01	2639.05	2653.48	1288.82	930.48	1303.37	709.66	2285.07	1209.07	721.02	792.18	729.93	1116.57	2577.59	2493.85	891.36	858.10	343.52	355.70	737.29	1239.86	1282.00	883.47	436.76
[truncated: 4,948 more rows]
[truncated: 86 more columns]
