# Supplementary material for: A Low-Cost, Low-Power Water Velocity Sensor Utilizing Acoustic Doppler Measurement
Source: Sensors (Basel). 2022 Sep 30;22(19):7451. doi: 10.3390/s22197451 (PMC9572237; doi:10.3390/s22197451)
Supplement: Supplementary file 1 [file sensors-22-07451-s001.zip › supplementary_material/data/field_test/data/sd_000/sd_07.CSV]

1			151519.04	4725054.50	206926.54	131168.54	165418.76	91978.65	53952.17	38354.29	37887.87	26029.99	33054.32	14217.43	24329.44	11272.90	6357.58	3747.82	7847.65	6472.70	5646.72	8960.00	7848.39	5053.99	4979.89	5607.62	5030.79	2887.71	3049.29	2450.86	4314.06	9203.38	7415.89	8663.57	1932.07	1387.96	2775.95	3314.76	1699.73	1536.55	2688.21	1126.27	2267.39	1107.69	1733.36	1756.65	1994.03	818.10	1479.20
2			79124.25	332152.90	79498.50	66176.43	74505.84	111736.21	70201.80	39601.18	18587.69	27476.21	14395.66	12377.60	11729.37	12143.39	12507.85	15325.77	21455.16	12170.59	14757.34	7602.91	6764.96	7326.71	5089.89	5651.86	6326.39	5244.24	4853.32	6565.00	5001.44	7702.23	6286.86	4082.58	3926.52	5108.07	3761.20	3185.90	4608.36	4095.00	3605.55	4126.49	3736.87	2196.11	2596.76	1843.21	2050.11	2124.56	1922.60
3			288106.81	3145869.50	642278.75	295609.15	245663.32	196557.42	108984.44	38961.07	30476.82	20962.58	13738.31	7917.45	7695.08	4006.61	7047.72	6187.35	4299.65	4969.93	5803.75	4199.89	3517.79	4776.47	5049.54	6729.77	3887.67	3165.84	1486.58	3173.49	2508.51	1526.52	1494.05	1901.75	1158.59	1228.94	1915.04	2724.45	1681.88	1310.53	1976.35	2917.93	2869.05	1641.95	886.59	770.61	418.07	817.94	788.52
4			238553.29	3984744.50	293734.96	104444.44	138650.78	88648.63	34577.98	45570.17	12588.02	33663.14	15303.86	18823.05	21459.95	15897.34	10137.68	10142.82	20979.92	30509.07	44505.04	19547.14	9958.12	4676.38	6617.02	8009.65	5405.59	13769.60	7708.78	5684.15	5618.29	6783.57	4913.74	3708.98	2897.34	6368.53	8916.66	6221.77	11262.63	15824.62	8472.00	4240.19	9126.88	3150.24	1200.88	5614.91	5709.98	5273.79	3168.53
5			62771.21	264037.96	75002.50	57523.91	63842.12	29444.83	14613.37	23448.29	7407.54	4220.14	9326.62	20009.06	19462.04	11096.16	15344.61	11036.75	7478.03	12810.87	5485.42	1859.69	3414.92	5230.91	5338.92	2060.69	2755.29	4919.57	3407.42	1672.91	3749.60	4640.08	6089.56	8923.87	5556.57	2657.37	1987.71	1936.16	2149.92	1849.87	1989.44	762.88	1276.02	2198.09	8076.16	5131.20	1616.05	1650.91	1781.36
6			182469.65	1065532.12	366640.25	326687.12	105471.70	62074.95	41663.30	27960.80	27122.42	24457.88	19506.37	17202.84	9622.40	31601.33	28836.16	13503.38	6650.79	12124.14	11665.42	8832.58	4132.14	12266.77	10880.77	14783.62	11472.88	12834.96	3641.45	6025.44	10147.19	6721.45	5445.82	13693.34	10876.71	6607.42	4174.37	2491.78	7015.98	3196.82	3991.44	3037.83	2610.40	6985.89	2284.66	865.84	1066.82	2491.67	1751.94
7			178914.07	2900418.00	502553.12	276666.34	64884.91	41685.32	57258.91	25579.24	27417.21	32234.41	40068.41	65594.57	87742.16	23740.83	11773.73	10364.34	4658.55	8952.92	13768.29	9502.47	15923.23	33689.01	8854.52	24453.01	21139.24	15971.59	7146.21	4630.55	5318.86	6488.86	5226.96	3040.59	1689.51	7046.68	19462.31	26265.38	19688.90	10610.80	8659.15	3971.23	2999.54	4045.57	2646.84	6568.84	3110.68	4499.42	2417.69
8			120818.92	1295264.00	230948.20	123116.79	95098.82	26213.02	14699.13	17350.05	15886.64	11740.43	12228.38	12291.88	12604.10	7716.01	13795.75	7635.65	5392.29	3330.67	1161.02	1297.23	1230.13	1349.82	2941.08	3589.08	3613.34	7164.75	5003.71	894.14	3526.58	2395.09	904.91	1535.95	1614.86	316.25	904.84	1925.91	3175.55	947.75	2633.06	2975.90	2179.45	1289.47	1944.33	2186.74	2704.50	1052.52	456.95
9			52409.47	381461.50	129808.92	101772.81	90803.09	65002.31	31108.78	10745.29	13254.40	10607.88	19396.27	9004.86	17301.94	5877.60	4095.00	5836.06	3365.19	4878.65	14609.67	5875.43	3711.06	9228.34	3829.09	2602.60	12536.00	6788.12	4317.18	3180.07	5419.48	6105.88	4141.45	2555.68	9566.98	9276.23	4763.93	3560.62	8502.10	7173.44	4090.50	2610.14	9441.93	6183.17	6043.59	5039.92	3298.38	5177.15	2357.63
10			154813.32	1426169.50	138383.75	113308.00	140462.46	127463.08	42480.10	40421.70	53090.89	60088.33	30182.52	21325.32	22513.29	17255.64	26646.94	12164.04	10336.69	9303.27	12088.13	14572.28	17257.38	8268.02	6327.93	9693.47	4394.75	3503.81	4787.86	6043.13	6097.18	11374.85	10878.25	12609.49	12544.87	9992.10	5960.39	11230.43	5287.56	4166.16	4724.03	2536.14	3699.38	5123.14	2139.19	4529.19	3425.36	2523.36	4140.93
11			165137.85	767351.93	197882.70	167176.76	106964.10	59313.89	40647.52	38769.69	73200.53	26129.72	14463.66	10735.23	7684.97	6876.56	7214.47	12738.79	11654.94	6894.66	13713.39	11701.14	6279.89	7836.38	7525.85	9687.27	6294.47	3918.35	3504.78	4275.53	7142.64	7095.36	4723.04	2262.31	3908.02	2620.74	3989.20	2202.16	5227.26	2117.07	2025.52	4909.55	3716.30	1928.26	5193.22	3817.45	3679.37	4862.21	3818.03
12			496822.53	2121621.25	214348.62	102020.38	246226.81	123864.85	58344.07	30633.25	8728.03	18370.14	24603.04	19865.64	7410.37	10600.94	11150.16	25389.55	10785.11	15527.03	9059.59	4510.58	11590.29	5172.99	8183.65	7690.33	12967.86	26138.42	5310.24	6190.04	8746.57	4165.81	17437.20	17838.92	3595.84	2564.85	3496.71	1981.84	4341.79	5585.95	4937.77	5439.74	2982.14	1439.31	2923.68	3186.32	1254.95	2153.14	2930.29
13			72455.97	542238.93	177373.90	132491.25	189359.64	92671.64	48766.57	69658.82	39942.40	48728.32	37521.49	42725.73	25828.63	27372.30	43911.24	44853.32	31335.45	38981.95	15994.89	23106.44	26105.19	13400.83	6898.02	17014.90	8486.60	9971.76	15879.00	11135.13	26088.13	15254.44	2622.40	4098.81	4880.28	4228.37	9794.78	13797.07	9448.44	7247.03	4084.97	5824.70	5120.96	5169.29	3602.77	8636.02	5683.38	9358.94	9120.68
14			667674.06	6191493.50	219058.00	183577.54	224768.87	143246.73	60561.68	19439.58	55919.76	32915.10	12215.99	6844.11	9061.37	6078.10	9395.45	11885.36	14473.55	22924.81	4413.50	5347.58	6416.36	9219.97	3787.18	8351.42	4371.12	5381.28	5752.96	2132.77	3831.26	5800.83	4210.08	2364.30	3303.81	6870.99	4345.17	1770.97	526.87	1457.38	1550.56	1744.77	3956.73	4854.14	1077.51	1655.59	3190.22	1764.27	742.57
15			279514.68	1510339.25	290466.87	114323.40	69268.72	47295.22	36156.70	38419.73	13196.80	9199.00	11197.18	11689.49	15773.45	13082.72	15856.13	12285.33	5810.41	10272.88	6307.10	7459.58	13079.15	5521.65	3858.63	5893.68	3578.15	3377.99	5177.51	4772.96	7504.74	7024.14	5701.39	3712.11	1312.93	2330.99	2332.74	2056.16	5566.71	10244.20	5056.10	877.66	664.94	878.97	2764.07	3128.67	2047.34	1300.81	696.34
16			170709.28	1735118.00	66681.57	106168.93	158315.25	106576.60	29132.52	36322.59	31333.33	16417.00	22406.81	14324.14	18665.84	21364.25	10291.08	10924.60	15454.88	14412.47	29869.12	18464.22	21332.30	13522.35	7940.67	13143.02	10877.87	3681.77	9649.16	7530.91	12260.27	5525.95	4031.76	4454.32	4805.21	6400.66	8162.90	3495.11	5607.50	5742.62	9677.78	11202.04	7100.24	5864.33	3924.90	4222.73	8295.11	5329.74	1790.46
17			45830.72	1185124.37	37765.82	39606.82	70878.57	25233.11	20952.29	19817.33	16502.39	13671.95	12660.74	11348.80	7953.94	10703.75	11460.25	7298.83	5017.46	4014.49	1683.24	2676.61	5878.16	3482.22	5824.40	10222.81	2331.99	3678.16	9313.16	15458.48	16218.10	2304.78	2154.98	6797.13	7700.39	3627.56	3881.43	3790.66	3032.80	3879.72	4194.03	2254.88	3563.21	6326.47	3694.15	3084.00	1716.74	1211.51	2482.86
18			232146.73	832467.37	79371.02	119006.71	266397.34	124247.89	38339.04	23626.07	22606.64	11165.24	14716.55	8286.00	7588.80	12267.11	22104.75	15498.84	7915.43	5277.88	6918.93	7120.84	5277.21	5731.75	6712.46	3639.36	2175.88	2630.30	1268.09	2175.35	1957.83	1911.19	2648.85	6904.10	6552.30	5504.92	4685.95	2224.60	2278.04	3924.13	2077.20	2084.41	1741.25	874.83	3801.38	5031.07	3048.43	1397.05	1180.85
19			149603.29	810493.56	192594.87	171071.07	194441.78	93070.51	46488.73	18973.99	11688.95	12106.74	15400.24	7109.22	5212.31	2904.55	4394.03	9477.84	10783.64	12698.32	9552.74	6227.74	3065.86	10027.85	14206.29	5529.35	5116.65	4171.54	2757.04	1732.55	5884.03	3684.06	2663.47	1923.40	4120.32	6183.06	2640.86	683.28	1259.54	1182.99	770.30	869.58	929.47	1137.76	991.25	1602.49	1540.83	1175.23	1498.44
20			110220.45	722194.62	226899.78	181271.43	240582.67	168762.06	40726.62	8504.17	20885.72	24517.84	31535.79	42765.55	48164.70	27264.59	15083.73	2983.62	19046.85	12642.38	5634.95	4758.69	11588.06	7161.89	7234.34	21996.23	21755.08	10180.71	6349.92	10337.36	8634.30	9390.95	8910.38	7587.03	10674.34	14062.88	10835.67	6885.13	5945.98	3402.68	4086.98	5327.72	2580.76	8798.30	2871.24	1947.33	6913.80	6757.82	2272.11
21			82278.69	571466.50	246993.26	373860.09	233047.59	137037.20	94011.65	31680.33	42074.24	30460.64	24552.51	15882.86	19100.06	14546.23	23185.63	34796.80	14473.54	10976.22	4053.04	12771.86	14152.89	10870.66	12174.21	10300.89	10562.55	5891.96	17715.64	31071.94	19924.65	25325.87	15134.94	10947.83	8736.24	10175.52	5336.31	3294.80	2891.49	3682.58	13450.09	13720.46	19984.01	25623.56	8510.95	10927.30	10141.38	4994.47	3740.67
22			250191.93	1694007.12	354224.78	99467.79	67419.93	56605.85	124100.58	66644.37	50758.29	34221.21	32263.70	48147.72	84700.74	15625.32	16152.36	29970.03	30111.77	46440.47	19646.70	35553.12	15546.88	23502.29	40610.86	28698.57	6515.74	10009.61	9604.61	10953.70	5223.50	20385.72	36349.86	29243.30	26073.66	9160.51	2803.60	3318.55	7773.76	6746.37	5824.41	7284.72	10021.77	6032.98	12142.27	9007.47	5573.50	6211.19	5051.77
23			155206.01	599871.43	283989.65	324395.31	329944.15	134547.25	114130.85	23216.69	30574.54	30373.03	66173.67	80515.26	53831.38	42051.93	60774.88	22398.90	15817.39	8791.16	15903.66	13475.76	12469.60	10436.92	5887.52	7932.09	10505.75	17559.03	6537.44	6994.43	8363.29	2813.99	12137.75	17624.91	14213.32	12304.68	6081.07	12803.75	9837.57	6931.25	11928.91	17465.04	7085.34	4713.35	2364.41	6376.19	5878.18	8823.28	6450.21
24			264091.31	1244071.50	284964.71	451777.62	361245.62	122257.03	80668.82	44668.50	50018.37	65854.17	56819.08	93124.01	57691.04	23002.02	29418.62	68124.97	23752.88	42828.48	57269.55	29791.07	31595.57	20473.31	15107.33	40419.42	41369.04	41085.97	36001.63	19345.52	35775.44	14424.53	19882.06	10691.74	17000.73	24356.26	12984.60	9550.88	11214.00	8197.68	19944.83	13737.99	21888.31	7847.72	19655.08	7149.58	21834.10	34034.92	14314.34
25			160550.85	1341950.00	89671.74	72780.11	59086.62	38424.66	31175.48	19556.73	23849.31	12802.01	17087.21	18925.73	11180.26	8261.46	10425.66	5741.55	7198.74	5544.11	7507.25	4422.19	3735.26	1826.12	3082.21	4998.32	3978.85	5241.74	3386.81	3371.88	1963.74	670.98	1220.97	5022.38	4521.91	4005.98	2414.07	2510.88	2265.72	2509.24	2000.45	1600.40	4098.14	3799.06	768.59	2939.11	2180.23	1613.28	1698.54
26			228053.85	2287843.50	175159.75	98339.65	189120.75	65489.41	11333.64	9291.09	9818.23	7480.87	9494.07	7212.77	10235.80	9480.55	7753.33	8123.53	8248.54	3017.39	4828.40	5701.94	3060.73	2659.85	2546.26	1734.43	2436.36	1027.13	1480.48	2243.09	2068.93	1033.37	2370.75	1603.82	1064.99	2224.19	942.72	720.89	1189.95	1104.23	664.69	1115.69	1030.40	797.17	425.53	687.71	1268.39	722.14	665.48
27			83552.70	784367.31	408613.25	420446.34	378466.31	101048.27	87295.42	48463.01	28246.83	44085.23	30758.46	53837.84	65404.46	40852.52	30590.91	43312.14	21921.88	16744.33	8434.72	34017.24	15505.46	24432.58	23767.88	29732.13	42840.37	22587.84	48368.80	20936.00	11103.14	26052.66	24796.30	9407.41	7964.37	7318.02	6415.25	10156.11	9906.54	5351.98	11531.78	3984.02	22522.21	29153.43	12234.78	8814.87	9750.72	3317.76	3454.15
28			372070.15	1838761.50	321777.25	184948.53	148872.21	172169.79	66128.49	40916.40	27085.64	15643.50	9794.41	7496.80	8853.07	8284.58	8607.29	10249.88	9719.98	11425.99	12116.85	7562.57	5511.30	7072.44	4776.88	2173.96	1981.09	3155.60	2892.71	3499.69	5121.32	5515.61	5395.86	5781.32	2745.65	1119.27	658.28	1043.63	1241.34	1701.70	1213.38	1061.55	1737.68	2442.48	2647.52	1913.04	1915.28	2073.79	901.29
29			335858.28	1171968.25	144208.70	63910.83	65487.37	69423.71	15712.05	15451.35	9122.60	11328.90	6391.43	6449.88	9000.96	11506.08	4032.35	12224.91	7094.74	4033.74	2784.23	4222.48	6302.14	7330.41	6406.45	9735.48	5125.25	3310.36	2651.31	2627.44	4507.36	1865.70	2779.59	4301.79	2365.22	2042.76	3271.94	2672.47	2576.17	2733.38	2007.50	2033.65	3192.40	1825.59	1588.61	1437.83	1375.14	2177.55	1582.59
30			391740.84	3649208.75	238697.87	158228.15	57958.36	136506.62	56335.96	43648.32	38162.18	33795.21	17893.57	33171.46	18082.80	29479.40	28378.15	23780.16	21199.61	12445.20	1945.64	10955.43	7965.18	12082.80	29298.34	22965.50	7231.65	7263.22	6100.22	5502.85	5532.51	3998.70	7335.27	4561.79	2644.15	4268.92	4897.38	6953.84	3229.91	3053.58	5217.91	6725.00	3466.94	6544.87	5103.16	3068.71	2675.55	7922.03	7997.37
31			163589.93	2641165.25	150947.92	83187.14	69918.69	65412.91	18342.03	32266.50	32189.56	17853.63	30363.58	21110.89	20254.05	21474.11	7633.86	5963.65	16413.41	19088.56	9821.23	5729.58	9130.56	3143.74	4055.18	19143.18	10974.31	3713.18	4206.92	5001.05	3821.24	5029.82	5153.23	6018.74	5843.80	3755.16	3035.99	3575.01	5907.87	5151.56	2076.90	2403.95	3293.94	3889.43	2613.18	1894.17	2292.75	2587.26	2499.99
32			100394.38	9254534.00	205676.35	56129.89	95256.71	99236.10	53186.99	31881.66	16105.43	16356.43	21429.95	16157.21	24733.00	17816.64	8818.75	2862.41	10421.66	16498.62	3100.93	12987.68	12915.60	10579.87	14170.90	4798.90	7049.37	10640.87	14581.18	9419.24	9688.27	6844.74	5591.01	3511.30	10820.59	14233.41	6140.15	2581.30	4407.41	5357.73	4411.51	5760.16	4379.73	11847.73	13291.38	4464.32	2277.19	1530.99	3363.52
33			514158.09	3367785.25	241305.42	89084.21	93647.14	86874.01	24023.78	15198.04	48997.44	21763.21	13060.17	11154.45	14198.87	14488.54	12596.80	9338.63	4177.92	9731.61	21278.54	6574.17	11731.97	10499.78	14270.10	3937.46	12742.97	11581.26	10168.45	5200.05	7529.95	6030.17	13361.93	12679.91	2734.32	5047.31	6218.22	6528.62	3416.57	6811.54	6984.07	6457.46	1601.12	4116.90	4605.33	3572.02	6130.82	3892.23	5387.73
34			47390.22	1219934.62	46429.12	40379.96	79241.25	42307.21	33292.12	33363.03	23779.34	21189.52	23511.92	5165.30	11127.56	18516.73	12786.73	16128.64	4447.74	4469.20	11994.60	4717.20	9069.87	5789.02	4953.40	8111.64	4313.77	3495.52	8064.20	5103.09	6560.47	7396.52	6769.56	5876.00	4855.77	2506.98	3583.97	6457.07	2802.02	4892.97	2776.91	3190.71	4208.48	5231.28	3539.94	2346.54	3522.64	3768.37	2006.92
35			429088.25	2094868.62	140909.40	95405.53	53618.33	60200.27	55827.43	54128.50	63252.98	28063.69	24139.01	30741.09	30673.67	20979.92	34857.08	41123.31	20079.70	6376.51	8568.54	8276.79	7927.79	9188.34	10470.98	7513.42	13789.72	12266.02	11275.78	5085.38	4174.84	4095.70	5988.87	5216.73	5809.50	10000.01	5153.69	3391.46	8921.46	14924.78	8573.70	5494.16	3868.74	5303.06	4522.08	6069.48	3453.65	3263.79	2112.84
36			175787.07	1096305.12	112005.07	95537.17	122180.23	50468.52	28451.51	37792.26	40338.91	46588.59	20275.17	12824.25	23611.77	24706.99	20301.66	27372.58	32251.71	8770.56	8829.92	13433.32	22983.74	17561.69	8338.05	11531.04	10152.31	12701.76	12959.58	11937.59	10021.56	8962.85	6201.01	5999.50	6653.41	6363.09	14263.34	15800.73	14835.24	13374.69	5480.76	8506.53	5053.25	7478.76	7620.45	3643.82	2191.64	6008.88	9159.49
37			54492.70	1102569.37	66823.71	54125.40	57672.34	37781.55	29886.16	36869.89	24854.70	11178.81	7790.54	10386.67	9883.07	5655.97	8023.85	10402.79	7795.13	3982.68	5316.17	3751.97	3543.82	3634.26	3452.51	3106.33	1976.53	2690.91	2259.96	2945.92	1826.62	1599.51	4473.60	3296.87	2206.08	2634.28	2865.18	1553.54	1264.51	1846.04	1322.39	1938.01	2069.21	1297.64	1515.03	1049.50	1111.51	1613.49	1172.37
38			125519.50	2256709.75	295358.59	201908.90	94273.52	85540.18	36681.43	16988.81	13051.32	14473.65	13529.92	20037.84	14096.88	12639.99	20610.03	12247.91	7512.76	10899.49	14408.42	11733.58	16729.50	14420.82	8461.39	20231.04	13452.46	8530.35	6425.96	3805.46	5098.28	4795.02	4083.47	5714.91	4683.57	3254.35	7812.02	3414.48	10836.08	15268.73	5351.12	1360.97	1203.60	2308.63	2029.19	1542.68	3417.13	2046.80	1450.61
39			244884.40	1398425.25	103815.74	82237.45	89862.54	60914.24	25272.92	25099.57	9402.80	7112.10	12742.45	20912.37	14529.64	15303.33	11376.66	4658.11	8907.39	11180.27	14750.48	7792.75	9216.16	11445.50	4400.50	7768.30	3634.74	8954.90	5793.48	2801.90	3213.27	4888.66	2721.28	4687.90	7192.05	5420.50	2183.77	2986.40	4199.05	4359.27	5216.14	2896.99	3501.15	5694.82	2582.40	1825.00	2201.09	2387.66	2349.94
40			248131.07	1751037.75	90533.03	59646.84	39382.58	52006.71	83992.69	40226.91	14797.26	7183.33	11746.76	10261.75	10122.39	15998.83	13776.84	13570.47	11657.56	7825.27	6624.61	6587.23	4798.81	3290.79	6015.29	3627.90	7662.29	6935.91	5312.71	4648.83	2687.67	4918.12	3645.48	1888.88	5164.46	6167.74	4890.37	5673.16	3084.08	2611.35	5921.69	3359.60	2261.09	2789.79	4042.24	5541.78	3887.10	3339.19	2645.22
41			187638.89	1966164.25	183163.03	146957.60	81963.05	42726.37	48321.93	57765.67	47270.33	64541.48	67853.51	66937.10	31180.07	19592.29	26924.67	26094.44	35827.44	35584.51	21664.28	9006.08	13042.18	18659.96	11480.06	4075.18	5985.30	7044.24	7289.37	9590.87	9580.76	15103.02	21411.40	13187.94	9263.88	14653.30	12828.81	10221.81	8024.02	6416.49	4739.45	5068.50	2614.52	2882.57	2913.88	5427.38	5055.18	4268.89	3962.95
42			143518.45	1820148.62	222992.28	50881.02	67543.09	141436.01	32704.95	24021.82	16971.27	38365.82	24375.28	16866.42	9495.14	16903.11	20471.03	13154.70	17090.05	7662.77	16482.23	12332.12	3939.37	9731.69	13731.66	10177.56	6965.15	4546.55	16445.14	8114.31	4499.26	8799.12	6379.47	7694.64	8824.74	6921.83	4806.88	4252.24	6060.31	6862.12	5836.50	4449.20	2318.93	1185.29	1900.33	2658.56	897.47	5844.47	4845.72
43			216118.70	1040000.43	153959.25	119555.32	42871.12	55519.28	31117.88	47544.00	65816.32	61893.84	62987.64	41767.15	23731.18	13801.11	13250.83	32414.92	19100.70	4503.09	17929.67	10134.13	8574.50	10842.38	13508.35	11377.09	11009.97	12632.03	11630.55	13347.14	8245.63	4778.08	6428.97	6385.59	12433.07	8027.64	5470.04	6543.06	3315.82	3436.84	3077.53	4939.98	3255.22	3187.34	4198.21	4087.26	2574.05	1788.52	1719.87
44			242619.18	1093208.62	97623.75	91017.07	134959.07	96028.99	38165.62	11944.95	38947.89	48621.16	21790.77	15153.61	15720.84	20068.91	21442.67	26118.93	37113.32	35744.55	29858.67	30164.49	8433.30	7490.36	12317.27	12443.06	9725.71	9968.70	18024.60	19663.09	26086.23	20653.93	13207.38	15145.90	15804.43	16831.40	6477.14	4457.09	10092.13	7818.60	2332.23	4106.10	4132.75	5432.54	5912.34	3286.07	4997.59	6080.27	3473.32
45			269702.87	1513325.62	266480.40	121230.50	60099.39	27776.72	27671.45	19879.91	17360.28	6252.12	7184.09	21988.41	25306.58	22729.02	18979.65	5719.11	19079.83	19922.84	14960.22	16060.88	19288.64	18839.72	10279.71	13936.17	31620.73	31118.23	13641.65	2932.69	2680.44	4000.36	5227.67	10980.06	6668.19	7928.98	2822.37	12488.86	13955.90	5672.90	3943.25	2982.80	3708.60	4113.68	5604.93	5578.86	10863.39	4557.03	1795.55
46			543421.31	4359187.00	296312.78	28665.53	33547.46	34315.68	38862.81	16840.78	16288.59	10966.70	12770.78	19421.93	20280.76	18410.31	16930.50	9648.00	6377.74	4465.51	6341.37	6249.74	6651.17	4980.52	2346.14	2074.73	4512.24	3420.70	2593.36	4476.44	3168.51	2565.36	5389.89	1926.67	3867.33	4281.89	2608.79	2525.26	2148.28	1742.10	1632.82	1896.91	1081.75	1588.76	881.49	1030.01	700.46	680.97	1157.92
47			316316.93	2538896.50	217117.65	52854.67	49463.90	56080.63	14201.80	12264.14	15390.16	17440.32	9664.31	25125.63	28708.18	11423.76	12592.48	9681.87	3021.88	8687.99	5381.28	4042.62	4621.72	2352.94	3675.84	2885.25	2851.20	6252.07	4924.44	1503.49	6666.25	3790.72	5895.63	5129.79	6985.24	5141.94	856.06	2514.96	5567.00	1065.31	6806.51	5132.32	9461.81	10473.17	8224.43	1204.50	961.44	501.77	2375.43
48			666691.56	3208956.75	477853.50	135390.14	94598.55	87469.88	42346.82	34164.89	82329.20	34240.79	8036.35	15515.49	6409.69	11841.66	56591.02	27886.54	9218.80	18917.08	21556.60	13989.23	18629.99	32461.91	13545.26	15613.03	27776.15	25097.36	16211.94	12490.62	13654.57	10696.50	8525.32	20143.08	16273.52	2725.61	3035.85	1763.68	4209.96	2337.85	8589.81	10661.32	8347.21	15127.50	16430.02	10410.26	2438.23	2494.83	3090.60
49			239491.90	1286972.62	105707.03	42556.79	52428.58	43932.84	19385.93	22297.25	7900.17	3110.57	8610.84	8251.31	4361.83	1988.75	3247.36	3503.54	7410.76	6019.84	4960.96	6765.96	6470.15	4577.11	4800.95	5414.57	729.55	2705.91	1510.12	454.61	3212.26	1213.35	1184.57	3387.28	2178.49	2476.03	2649.05	947.14	887.73	1170.14	3358.88	2913.17	2660.53	1671.86	1209.34	1719.70	767.32	1084.86	909.00
50			211903.37	4093878.25	680017.31	329567.87	205455.14	240577.17	121277.07	87274.29	63616.50	87459.13	80242.13	61351.56	38099.04	48300.77	47972.05	22248.36	53947.01	44790.08	46221.33	44007.51	73813.99	32073.71	46838.42	68999.92	43470.06	32898.17	17752.63	12260.61	11267.55	14013.31	15458.12	23673.90	17992.24	24407.00	19214.19	26256.96	15166.74	8972.86	4514.73	8233.84	14102.57	4777.91	11112.87	12062.76	8142.59	17230.95	19139.83
51			23951.59	212030.81	89304.75	122501.81	48770.19	25649.48	20767.42	12780.34	4680.16	4454.52	3466.54	2897.05	8937.08	5140.46	5407.10	15698.48	9392.23	5271.18	4309.28	7897.84	8427.24	5665.61	1885.82	3178.69	2781.05	6134.03	14742.62	8207.04	1987.08	1435.66	3918.32	4839.04	1062.90	2442.95	5604.03	3937.48	2173.77	1685.24	1653.94	2093.75	2861.10	2984.87	1320.36	1252.29	2105.01	1147.86	1646.88
52			192769.23	692168.75	258229.21	158529.53	145853.21	55920.96	70060.14	42084.61	39868.04	70700.87	45134.40	11795.02	60269.96	23845.78	14529.24	13200.96	15673.94	26461.21	16236.99	7684.28	9173.36	2286.13	6138.28	10055.58	18288.81	16182.96	9129.10	4238.27	16037.14	9685.94	8048.34	5859.39	14025.58	8283.09	2427.36	8566.58	6557.60	5135.58	8295.08	9852.92	4817.65	7014.35	7207.43	12359.22	7130.93	10489.44	21349.92
53			256141.67	1748949.37	112060.75	52489.07	74782.58	49675.88	38009.35	58945.41	43130.67	47725.98	41059.91	21514.90	26131.60	22899.65	38819.26	39103.28	57629.32	39559.70	57810.53	27727.97	27267.05	15424.16	9385.60	15134.39	23036.64	20760.15	22702.96	9612.44	12369.75	17019.25	33576.71	23831.35	3624.72	4005.52	6581.51	5945.84	7219.72	8849.64	9184.07	10245.90	5296.09	4020.43	9922.21	12187.88	6882.50	6503.24	8524.21
54			140354.62	1927334.37	148350.25	154494.45	126269.21	132067.60	71500.64	57378.14	14253.26	32856.64	31671.08	9727.61	14042.10	9896.65	6105.99	11147.87	22402.18	20213.49	24549.18	46904.94	26119.91	8705.55	1733.66	2594.76	4966.69	8936.84	3006.33	6237.68	4552.29	7939.51	21003.04	5768.21	7348.42	10451.18	14249.25	7166.49	1937.58	953.72	3799.48	5992.84	4989.34	3639.69	3238.00	3162.99	2803.76	4389.53	2578.41
55			1000334.06	2952067.25	211912.71	93476.99	90079.51	55840.11	20692.91	39266.03	20630.82	21686.97	12914.45	14360.40	20589.44	7891.33	9187.95	6859.22	2188.36	4776.86	3561.90	5923.47	3858.09	2770.28	4906.10	3184.58	3329.09	3759.95	2755.68	2258.52	2467.54	1165.71	950.78	766.34	1657.48	2486.84	2052.57	1602.13	1544.07	1449.95	1891.81	1592.12	1569.44	2225.47	2601.90	2195.44	1067.98	1146.22	1032.28
56			453664.56	2270925.25	409625.56	143082.20	112124.64	62223.52	21282.18	19324.77	24081.06	10945.32	12227.21	10289.25	20688.58	19437.89	9006.61	5325.45	10273.19	12434.13	4494.66	6689.88	9804.86	16055.61	8454.41	12146.28	19465.01	8470.78	4884.04	6591.03	5589.32	3543.59	5839.69	4925.68	7319.98	10898.03	4236.78	4938.59	3009.11	1222.60	796.67	1413.79	5198.73	5903.92	2100.55	3802.08	4338.39	3980.31	6801.59
57			272447.34	4130841.00	311999.43	77388.75	72329.53	48590.44	38230.36	34392.91	30307.46	12128.07	4923.18	9883.59	4415.36	14989.35	17223.59	4826.31	9385.57	13439.69	13058.79	11165.47	3461.20	4044.80	4713.86	6149.29	8208.61	10295.79	11156.04	9060.61	6295.08	11046.87	5655.19	1960.33	3503.41	8084.08	6193.61	2383.74	2511.15	4824.11	2317.08	2298.71	1493.32	2782.16	2399.46	2558.52	1580.59	2500.14	1525.12
58			62922.08	1395491.87	113160.49	135568.53	40091.97	35329.56	46599.42	23227.78	11653.00	9353.03	5355.34	3672.05	2542.01	10611.33	10043.04	3773.61	4534.64	4421.98	2026.25	2927.01	2143.19	3122.82	1881.17	1499.41	4320.05	1194.10	4058.12	4122.93	4961.20	5560.64	2253.00	1624.20	1972.26	950.11	1183.65	1626.26	2105.80	767.27	911.33	445.63	1298.48	2729.03	4190.25	1379.83	1398.03	1079.01	805.23
59			260314.48	1337672.25	207045.45	148599.03	64532.75	29778.80	16625.20	18878.84	18497.59	18945.61	13515.51	7746.84	8209.48	8412.65	3821.20	3977.12	2005.68	5486.79	8012.81	9262.03	12750.47	7500.60	3310.40	3826.80	4420.04	9707.08	8425.13	10167.78	3262.25	7188.71	9534.46	4750.02	1380.19	3370.32	8144.41	5374.05	1758.08	2595.90	2025.64	4026.87	1062.26	2543.30	1936.97	3116.74	4103.35	3998.52	2354.83
60			181917.50	1428261.87	130168.71	132602.67	127995.75	136606.07	86673.32	53014.60	31317.72	44013.24	31591.18	25607.52	16050.90	19634.00	22958.06	20752.92	21551.44	34408.11	27413.51	14573.51	15452.52	15740.97	9756.65	8795.49	7448.61	6143.62	6542.81	9077.05	7474.38	10542.85	8896.57	8339.23	10243.28	5805.64	5890.55	9317.46	16444.15	9381.88	8490.15	5808.85	4724.38	4816.57	3982.82	3271.06	5825.04	2981.50	5010.82
61			113737.14	671378.00	164330.60	96307.99	81384.94	79490.30	26646.08	31591.35	49429.69	21660.60	6802.98	11203.74	12425.66	5960.15	10574.44	27437.38	10207.97	2733.76	13341.74	29016.57	23540.18	17495.02	6337.23	6510.63	7358.42	7021.22	4732.57	4590.90	4417.35	2799.29	5334.09	11158.97	6538.37	3848.88	6342.91	7166.47	6396.95	4259.62	3947.87	1478.03	2234.99	2221.13	614.55	1168.95	1094.90	1777.74	2882.27
62			617166.62	2383215.25	531557.06	147502.37	129962.91	142891.29	77899.00	128971.79	112276.08	61350.26	37470.46	33845.98	63327.30	22497.79	18701.14	33209.92	18170.55	21047.22	16800.55	13527.79	19448.26	14605.09	36187.46	23422.53	17630.74	11561.17	5209.11	8888.84	9744.03	10020.05	8399.72	11882.98	10356.57	21538.92	5620.78	15412.61	4889.27	13267.80	14839.04	11423.78	8735.41	10790.01	8947.65	2447.14	8032.88	7574.29	5605.79
63			57174.42	2659950.50	101451.92	53811.84	106330.06	98992.57	60752.52	69415.01	56522.27	21398.17	10636.11	11445.81	10297.81	14348.51	5372.48	4074.11	3692.26	6730.54	5232.47	3530.53	1354.11	5776.01	9509.44	5338.33	6271.82	5064.74	2351.72	5192.59	5162.76	3375.95	6565.62	1444.27	3935.74	1721.27	1781.04	2493.53	4006.08	1950.51	1317.30	1893.35	3810.42	2133.62	1788.88	1142.25	2023.21	2541.47	2384.91
64			20646.89	1027855.93	63039.16	86643.96	56469.69	39553.45	24792.67	30947.32	19585.08	13694.62	39132.49	32767.91	6157.47	16193.12	7575.93	18506.16	8974.57	3537.08	1535.69	1568.46	8749.69	8992.94	8344.17	12644.38	7179.51	2299.93	2914.47	2299.73	3902.86	2981.30	1089.36	2977.51	1877.97	3700.54	1758.59	3112.33	6370.68	4827.18	2891.41	1329.04	2081.89	1811.34	2561.46	2889.51	2295.46	3021.92	2283.91
65			75647.42	910798.06	69646.32	32511.15	64330.90	57993.93	32562.76	14531.68	14158.28	12799.42	10465.59	8285.86	21228.93	32304.06	22245.63	18147.89	14663.07	12484.60	2164.04	4603.12	3892.32	11126.93	13575.32	12554.44	3860.52	8152.67	15770.38	4727.11	10319.73	5632.00	11970.13	12671.89	16821.44	6705.42	11565.35	10337.46	2439.86	1541.25	2980.03	3758.95	2350.27	1745.17	1888.90	3498.62	3392.62	1181.27	2241.12
66			25697.46	319393.56	30744.16	55680.06	92582.28	34219.65	11467.07	47165.70	70035.60	39503.16	48239.53	35501.64	20052.41	28616.56	21867.08	15672.75	21183.18	11546.74	9815.269.89	9296.71	12112.49	11908.37	4398.09	1457.15	8260.82	12783.54	9014.53	4560.11	10026.17	19304.87	35542.13	17294.18	10292.81	3471.20	1344.45	1059.35	3161.36	4189.08	3078.76	969.96	2864.90	1641.18	681.81	2893.50	5977.40	2961.86	2124.34
67			75796.07	781564.06	60708.05	77823.76	32756.79	17902.68	21340.05	14901.32	9890.16	14081.04	7650.10	16940.64	15503.57	12731.71	3214.34	6771.99	11071.20	5576.02	8109.78	3457.38	5001.58	6931.35	3154.85	5395.97	2460.75	2445.50	2498.24	6386.39	3403.25	2147.33	5517.77	7430.52	8226.96	5751.14	2455.36	2098.60	1945.49	686.23	1336.43	1286.42	1054.72	3007.20	1469.28	2313.25	1808.42	2429.00	856.48
68			121695.58	494655.62	75709.72	66403.97	49840.63	73706.38	32543.80	51823.61	21627.49	10716.38	7955.17	4942.85	7349.40	11604.57	3307.76	5380.17	9822.45	4855.76	1227.39	2810.88	3019.22	3201.15	3051.06	3316.33	10623.44	7174.52	5192.39	4427.39	4411.34	2798.64	4135.76	4182.89	3267.20	4336.55	3752.63	5402.36	8587.94	4302.37	2646.17	2840.95	3231.98	1893.40	1927.74	2530.35	3122.08	3262.50	3007.79
69			65276.33	1495922.12	121249.71	50629.59	51408.28	33322.05	43959.09	30692.29	17888.99	21890.81	7272.19	10872.01	10098.72	6345.60	6346.19	3064.79	6620.95	7143.91	11750.51	17312.84	6438.28	10565.15	4431.57	3642.71	4802.48	6289.20	8647.28	4150.82	3198.83	6831.06	12523.00	8497.19	4813.62	4361.50	5774.39	5966.15	10248.12	5154.15	3308.98	1890.57	2778.38	2001.97	4409.75	4140.18	2015.30	4519.09	673.53
70			515711.21	1891501.12	242070.29	149778.73	98821.34	24496.98	18357.97	32173.07	16809.75	18620.41	17910.11	11005.26	15382.29	10529.34	9244.75	8425.81	8871.15	15484.16	12868.75	9272.19	12056.84	12227.85	11231.26	4529.01	5077.20	7327.10	5082.22	1841.92	6657.79	3278.05	3283.32	4264.16	6218.98	6223.46	5391.34	4826.83	2629.76	3079.58	4434.55	5079.66	1999.57	2184.99	2580.92	3346.02	1746.72	1143.01	1756.82
71			647157.37	6446508.00	152903.37	43046.20	70230.89	68286.15	19160.72	15325.56	30160.15	20495.15	15140.71	16516.12	20271.84	3029.17	2196.90	4395.18	11036.89	8680.27	11660.23	11341.23	3565.87	11030.03	6347.86	5066.57	3139.57	2881.11	3888.99	2595.85	7539.15	2334.47	1433.91	4530.40	3010.20	1937.38	2632.32	2755.57	3449.91	3021.41	2092.07	3769.18	2982.56	1903.87	1913.75	4353.08	3164.49	3486.87	1396.21
72			91015.74	1391978.12	113150.70	31331.89	62613.42	30713.90	28639.28	61792.22	42030.45	26878.30	8018.41	13781.39	48041.89	24368.36	15817.39	14156.26	11872.61	25962.18	8062.82	23003.35	7692.55	7237.04	11594.45	12142.16	7594.64	9997.13	21319.57	13100.08	7748.49	9576.96	6187.25	3863.48	5957.27	3470.71	2816.60	2254.03	3498.06	3914.21	930.41	3588.14	2536.58	4603.95	3501.83	4550.48	5253.12	5796.97	2259.49
73			177812.40	1440665.87	157312.79	88294.57	84204.30	44585.81	34490.12	21641.81	16148.26	18701.10	13544.62	36365.52	35439.34	30282.90	29381.38	24307.94	14829.30	14521.76	14537.38	11298.91	16928.23	23827.48	19657.69	24443.84	17822.20	9130.81	10874.04	8155.52	8331.69	5508.00	11828.95	17049.60	10435.91	2609.28	4816.52	2417.14	12250.46	12049.60	12404.95	7394.97	6795.63	7967.63	4467.56	4369.23	8617.30	7606.44	4192.16
74			336900.06	4647479.50	254483.14	45655.62	77782.62	61984.94	27116.64	20798.91	7487.86	19176.53	16998.60	12609.59	11537.92	13896.25	11502.22	8231.53	14027.31	7764.43	5820.64	14222.93	17655.01	11085.82	17514.09	22528.99	5684.35	5050.13	4247.30	2312.85	5482.93	6515.25	6149.16	2893.55	7714.95	7356.57	7198.61	3228.82	2363.53	3994.25	3419.90	5060.97	7631.62	1529.61	4819.16	3522.18	2077.98	1384.55	1652.44
75			70807.27	2339693.00	229941.98	77989.02	52920.96	22847.42	43177.84	40957.06	23904.65	43350.10	8797.88	25235.60	48968.45	23286.82	17544.42	12525.96	17729.95	5259.53	6877.54	19458.45	21894.60	32654.73	17210.49	6906.62	20598.26	14310.50	18530.91	10641.22	8722.56	10989.12	14230.44	5936.34	9181.15	8123.72	3458.33	11540.60	18162.08	18634.41	9846.30	9335.76	2710.42	4045.43	5580.84	4900.15	3863.14	3431.55	4061.91
76			95419.46	875336.81	227867.93	102676.34	57758.93	53155.75	35284.40	26365.24	20309.87	16064.84	22867.84	29635.53	17345.04	15695.51	15707.07	12370.25	9621.05	11599.29	9958.63	3223.98	4619.50	8255.22	10159.81	6234.80	3732.47	4734.51	4052.99	7277.74	5182.35	12457.00	17130.65	14923.51	3958.49	2370.27	4555.05	2073.46	1934.35	644.92	6160.63	5449.12	4479.03	3551.22	1418.81	1340.02	1346.34	1617.12	2077.14
77			188722.01	2212618.50	257121.79	75493.55	36193.19	50975.91	29069.16	39059.44	24026.19	34976.95	27273.41	13484.13	24564.35	28792.88	48336.30	39085.67	11318.09	13450.45	8662.31	5497.78	15724.79	6790.43	5039.66	16694.80	18233.73	12071.07	7207.15	15252.11	6386.89	2910.99	9304.80	8657.46	2716.17	9217.24	9541.29	2619.16	3374.97	4957.06	5094.55	3475.99	5931.97	7497.44	5766.62	2574.84	1731.46	3182.06	3070.69
78			288375.78	1837503.50	236971.21	84186.67	83049.51	42356.22	28800.48	19152.09	16720.32	9470.92	7589.08	13632.75	12138.64	8706.74	14085.57	10506.12	4590.39	2299.44	3624.71	3066.26	3504.04	2040.08	3022.61	7356.19	7210.19	4337.06	3002.97	2295.31	3450.77	2721.29	1799.03	2781.43	2069.41	1735.75	2835.21	1605.99	3061.18	2165.45	1025.03	1704.39	970.30	2451.15	2036.42	1350.40	972.41	664.07	705.21
79			31761.85	368378.84	49751.21	18790.00	58477.17	41084.08	13956.01	15222.63	22508.15	7708.10	8735.02	13561.75	11448.04	4841.09	6563.80	6009.74	4451.03	5695.39	7777.14	4391.85	1422.13	6752.91	10075.46	1768.12	1309.55	1136.34	3357.65	2275.03	1592.76	6642.30	3589.13	3173.50	1929.29	757.55	606.13	1131.75	2399.81	1135.17	2470.00	1426.78	817.92	866.67	1834.00	2046.93	2115.91	735.21	777.06
80			224120.82	590024.87	53373.92	48858.89	54258.02	18950.76	13232.29	31908.52	11618.61	19153.06	22637.60	17761.67	10270.08	3467.18	6197.20	2522.86	2576.06	4292.42	3359.27	8436.62	4436.85	4413.66	4080.68	1982.95	1777.15	1526.99	2784.35	1752.20	2664.11	5487.67	2681.91	2027.29	1487.58	1041.29	769.75	1385.25	1342.39	2677.54	5970.19	3697.67	733.44	781.42	1035.14	1422.34	1790.27	979.70	643.09
81			231874.14	1015838.75	279615.12	139717.64	89248.93	61071.34	46486.05	24042.31	21452.47	19657.08	12925.22	12728.42	10208.99	14085.47	17156.12	28075.07	30805.47	20659.24	5690.37	4828.04	8214.71	9362.13	6374.15	5828.60	4438.21	4467.57	2300.50	2287.64	4497.88	6082.41	8220.60	10378.80	5346.26	4039.77	7792.75	8066.68	12815.00	8764.90	5800.76	4821.17	3642.43	2865.98	3099.24	3951.67	4311.96	2789.68	3089.25
82			422841.75	3528491.00	255537.25	101792.52	129018.10	140008.60	100581.53	137610.35	45243.04	16900.99	20825.02	33034.98	44362.30	47241.16	19545.38	22324.59	16600.93	9104.34	16922.64	13586.22	16250.52	9770.05	12912.55	22025.70	22180.74	11645.27	6337.10	11154.52	11143.19	12251.52	14162.46	13643.32	11748.94	7572.65	8582.66	7599.40	13299.09	7118.12	4025.51	5170.19	4566.98	3372.44	4723.46	2810.10	2301.69	6826.79	6664.92
83			172149.06	566926.75	115907.34	110785.53	93158.54	96519.50	27007.65	23304.29	25218.31	20490.04	10017.53	13633.83	12206.00	3963.91	10910.51	5953.53	2656.63	4067.66	7427.04	8401.14	8386.70	13059.48	5506.18	5107.09	4038.80	1949.75	2604.75	7843.73	3494.99	6552.01	2002.70	1402.10	3730.04	2618.40	7067.81	6533.64	2325.65	1470.90	1050.86	1739.00	3648.99	5459.18	3068.02	3492.31	2618.51	1346.94	1704.48
84			143441.15	2434786.50	193225.00	75103.95	93721.84	64041.24	27302.09	17641.76	29139.30	25740.19	27064.32	13963.61	13684.45	21477.84	13647.59	8556.49	16620.22	12975.87	11031.25	20748.40	5016.66	7037.20	8936.68	10226.16	12293.76	12659.56	7528.70	13431.20	11122.31	5921.27	4689.66	5739.90	5681.85	8090.68	7330.69	3593.08	3056.61	2127.38	4170.88	3461.56	3117.96	3155.59	2595.89	4060.13	3822.49	2509.03	1803.29
85			893595.93	6246106.50	191214.73	204033.32	191460.40	62354.43	27320.52	25819.55	29317.68	34329.29	13347.95	11939.27	9854.44	9804.38	12003.62	15183.76	17821.25	10106.24	17429.39	5245.65	6626.43	10072.23	7216.25	8605.30	11429.12	11457.87	8348.84	9257.75	10652.99	9948.06	11495.90	4091.70	5501.69	5834.23	3993.48	5094.52	4533.32	4209.19	3657.92	2401.34	3526.50	3704.72	2553.01	3481.44	2077.68	4324.64	2259.89
86			237039.68	3659458.75	435684.31	296396.87	296060.15	207896.51	134250.10	66700.30	92260.67	72750.78	73724.97	62127.91	28754.99	21528.63	35076.35	60290.71	52043.94	16481.20	29753.18	67405.14	70105.69	50969.77	63518.67	83016.73	56370.81	32606.80	28912.25	33195.85	18245.66	30206.87	25300.33	16794.60	6509.45	11417.75	9455.10	15624.87	17388.72	16324.10	12765.16	4023.60	2639.52	6056.72	9509.24	8720.21	6547.05	5822.51	14632.06
87			156815.93	2529079.50	197081.26	120583.08	186684.60	81470.93	47176.01	26933.84	26644.56	22128.07	41420.01	37537.96	24204.70	15222.77	10201.36	16088.95	19844.36	9132.09	13889.28	7909.69	9923.90	5638.15	6679.38	7324.16	11340.52	9401.91	11542.57	8898.75	6600.29	9057.23	6564.21	7031.59	20898.53	9784.96	10044.44	5254.77	6371.24	6089.67	4685.44	2981.51	4074.06	7237.79	6804.10	2283.67	4175.80	6301.13	4629.03
88			79632.09	1519818.37	91463.78	26757.14	46167.69	78077.42	41218.79	56400.98	40183.71	13246.98	25949.69	17143.11	23712.01	6780.31	12333.32	12278.02	5790.77	8570.07	11537.33	21703.94	11811.49	8098.53	8625.92	3579.11	3363.38	3638.37	5353.46	7816.02	6309.19	4244.20	3705.59	8156.06	7036.23	6948.34	3753.70	3646.25	1061.59	4491.27	5101.31	7596.66	10139.59	6872.01	2635.10	5736.50	6497.43	6840.25	4462.08
89			99887.05	646289.00	42528.58	23991.14	21901.57	16872.57	15723.57	12394.81	20137.25	7251.62	9732.12	4604.46	5586.14	3103.23	5305.79	2633.83	2800.87	2181.83	1462.36	3012.94	1337.06	3744.38	4935.52	2625.29	4138.85	2674.58	1651.36	2381.33	2348.85	1164.81	1985.74	1611.44	951.85	983.55	1138.44	2293.63	2285.06	1196.89	1155.45	721.97	1335.83	1315.39	1467.18	1510.00	930.71	613.26	264.94
90			48994.27	308938.81	76784.65	73181.17	53371.16	38389.84	44288.03	76075.46	60008.15	39650.57	26072.29	24733.20	25764.04	13387.30	10187.45	12322.89	12670.82	13836.74	21705.02	13424.90	27294.54	31831.46	17033.00	14816.72	31283.41	12953.77	16030.90	17641.81	11586.16	6670.06	6790.93	8869.27	13212.57	9424.78	13507.16	2676.45	7782.66	10506.74	11777.67	8830.11	5818.05	4745.56	5113.77	2903.03	5353.60	3761.24	2391.63
91			149686.26	409290.50	89648.90	29332.74	41764.05	76072.55	36641.36	24489.36	17848.64	6205.87	10454.73	11838.33	3774.64	5449.11	6902.75	4599.66	10865.23	11913.07	32379.61	17033.16	17723.17	11129.49	6295.70	8529.39	12507.24	17810.64	6417.04	3704.57	4832.24	4434.06	5914.15	5924.13	4338.36	4755.99	5737.75	1598.86	3284.57	3497.63	2713.17	3684.91	8420.86	11106.50	4845.83	2147.92	4132.93	4802.91	2037.99
92			100776.83	498454.68	46803.81	56292.03	44892.86	47491.62	49420.84	31305.85	10973.03	9344.61	11774.59	16098.07	19981.70	11282.74	10877.88	7761.82	12288.74	8081.85	7274.44	9055.13	13068.64	8782.27	4641.66	8980.80	15188.62	4593.95	3918.66	2800.61	5565.53	3675.22	3441.84	5044.99	6904.65	9648.22	3132.43	1083.38	1540.45	4314.21	5970.01	5484.93	2666.83	2212.40	2656.74	3406.85	1174.53	1242.08	2965.71
93			294209.12	3309083.00	134113.68	34112.26	23957.00	25221.33	27083.31	5631.30	10021.73	6457.45	9673.83	9304.37	6697.69	8318.13	11546.68	7424.17	12872.77	17649.99	9057.66	11099.28	5310.49	4851.56	2108.57	3889.49	2591.19	5628.04	5500.91	6225.65	1288.00	3375.72	5818.41	1593.79	1860.99	5298.77	4857.05	2989.13	3119.60	2578.85	2157.15	1454.81	2210.60	1800.44	2744.59	4067.15	1350.56	3181.27	2651.79
94			93118.10	523765.06	71378.26	28854.55	29939.65	15504.17	14077.01	16276.22	9912.58	8462.22	5675.60	9789.26	3133.76	3208.62	6402.47	5216.06	5430.32	4364.92	5294.94	5081.74	4643.89	2710.96	4368.53	4761.66	3412.30	2841.04	2930.82	5148.32	4497.03	4578.38	1145.15	1889.36	2579.82	3156.92	2226.68	3074.41	2217.06	2315.58	844.21	1816.34	2798.28	1262.27	1091.17	1279.45	2929.56	2022.72	876.74
95			151240.51	1139366.87	255291.10	198518.75	95592.44	53150.41	53521.31	45859.08	28997.24	33527.70	28327.42	22429.65	20294.08	26317.55	21651.85	36121.68	24891.20	17019.93	24783.79	21967.85	28385.31	20698.53	14378.07	7146.84	9017.50	6318.48	7605.51	10374.64	7034.47	5865.44	9610.64	5352.30	8266.82	5197.33	5034.05	5581.63	3119.15	6046.80	10410.31	7051.53	9226.57	4733.95	3799.16	3866.62	3028.27	2843.91	1957.94
96			577795.18	2050573.25	194924.82	46089.34	67065.92	67818.92	42947.79	49455.67	70406.50	12933.43	19814.97	18458.01	11027.08	15390.54	22081.81	9082.43	14282.97	7844.82	6861.83	6110.58	11735.13	26602.85	8518.62	8485.08	10939.93	5691.48	4132.52	8349.69	5952.04	10543.77	11210.65	10319.40	6259.46	3090.96	4652.79	7117.53	7265.51	7404.06	6025.92	3564.01	2394.17	2317.41	4633.32	4364.76	2888.91	2336.35	4114.15
97			96110.81	1148555.25	67040.71	20349.95	31205.11	25143.21	11764.28	18807.97	13521.43	8361.02	14080.52	10528.90	6628.18	1967.04	5820.87	6510.60	6472.85	4064.73	4154.08	3948.29	1896.80	1056.23	1480.00	2158.01	3778.29	2084.18	4103.75	2268.37	3594.08	2449.87	2766.27	3371.65	4468.37	1442.57	2280.21	2169.09	2982.63	1263.09	2050.51	1246.65	1495.70	1849.91	2665.06	2189.63	1702.00	904.38	778.53
98			133592.76	2346602.75	155611.62	32734.04	52677.57	36661.86	37770.79	4642.30	19436.16	28034.12	31439.37	42056.36	20156.27	9632.45	17295.00	19809.70	18003.44	14018.44	13479.57	6492.06	4166.52	11373.56	6614.78	4402.38	7447.07	8800.56	7081.80	4714.92	8828.65	4338.18	6214.42	8406.88	4570.16	2202.42	3800.50	3573.00	5503.95	3222.82	2589.76	2567.76	5101.17	3504.78	1866.18	1283.66	3748.99	4139.03	4902.74
99			71682.82	119048.80	108697.50	63364.49	137685.96	165581.21	80633.53	104133.93	112020.05	44614.55	89079.65	27165.84	53905.71	36320.45	43054.83	27413.93	9929.75	14881.08	42896.05	16617.22	8737.36	7882.32	23129.24	22469.45	29801.92	17501.89	28109.20	35577.54	37440.26	43439.62	31631.22	14411.26	28753.57	41855.49	18799.39	7132.13	16465.04	33920.93	22790.47	5250.88	7076.74	9477.06	12304.15	10200.07	7823.03	8303.70	4806.86
100			322761.62	2900481.50	154465.07	56557.59	43507.48	65682.38	39413.88	21112.80	18119.93	13359.48	9678.86	7101.25	8726.35	18740.87	15520.70	8648.98	15719.95	23085.74	10144.03	7804.01	7018.91	8506.70	8220.74	7864.87	10332.71	5522.83	5318.25	3864.54	13598.27	15629.39	6450.07	3492.06	3871.80	5549.08	3887.53	3029.30	5276.44	3126.32	1230.27	2146.55	2972.91	3889.96	3286.30	4636.78	5161.40	4606.13	2251.13
101			262676.43	2031604.87	111716.69	76691.45	31279.11	52151.01	59310.41	31390.33	18689.70	16729.93	21568.14	11913.86	10759.43	4399.81	2845.21	3620.89	4994.60	4344.50	2837.72	3370.70	2782.02	4379.81	2943.07	6003.30	5530.17	3583.79	6200.36	6664.41	4421.43	2973.33	5390.54	4342.39	1253.76	1087.34	467.46	1031.28	907.09	2604.18	2319.22	3107.48	1521.10	1110.62	920.72	1210.11	1351.89	1100.67	1139.07
102			55790.21	508537.21	54818.74	133160.29	110769.72	48160.45	42967.77	33660.96	28321.95	23054.10	16079.75	10145.22	6721.69	6291.59	9760.71	7345.00	11720.75	14171.63	5634.11	6914.08	7485.54	5670.13	6143.21	2164.24	2914.19	4679.80	3597.50	4957.76	2468.80	4490.80	4067.71	4529.20	4964.92	2073.82	2446.51	2471.42	4304.30	4418.04	5845.79	3269.33	2505.08	3287.58	1531.09	1351.53	697.04	1495.17	1509.29
103			139179.01	2589111.75	159893.39	210701.37	201132.34	151387.15	135429.53	165607.87	74078.88	80501.22	146548.25	36385.43	51687.54	47060.97	22341.35	25706.06	38411.62	40394.46	14603.80	45821.46	52533.64	60114.06	73170.64	147398.65	125076.20	24714.41	17222.93	38527.41	19382.89	13889.56	30673.02	21395.08	22355.79	27372.80	20550.08	15723.37	21366.42	18488.18	11380.00	12432.09	9435.27	9312.77	8829.10	19178.00	18679.82	11150.18	9172.59
104			80714.34	376325.43	94910.47	45439.92	29826.58	25691.07	12374.18	5534.66	7761.07	9035.39	4031.35	6117.91	10272.88	21071.89	6628.82	2560.02	3289.74	5934.59	4896.36	3981.70	6452.28	5495.39	1607.76	2904.22	4135.37	5400.29	3806.89	5827.66	5381.56	2987.08	1894.23	1470.65	4623.04	3968.41	1508.45	2292.14	1614.52	1574.61	3547.32	3340.69	1668.64	1339.31	1103.31	1327.29	1499.93	1906.38	1476.72
105			188730.00	415278.96	42235.90	93453.83	65325.21	45186.94	30940.52	18258.78	15699.31	14574.56	9438.76	20544.53	10910.14	3354.99	3570.23	6251.47	8770.19	4962.89	3374.76	6632.09	1874.88	1786.01	2720.47	2819.03	1579.60	2444.10	1908.84	4807.40	2111.24	1042.89	1146.67	1359.36	3153.95	1178.59	3108.30	6074.73	5153.44	1037.93	2001.86	1432.59	1345.08	1377.96	2360.74	1156.59	993.36	2220.24	1637.97
106			877611.87	6180482.00	203356.95	76341.61	49654.69	24288.36	33299.71	34699.31	30762.74	19839.56	49649.05	38762.83	31684.38	47798.09	27357.72	14252.53	7344.42	11466.38	10234.26	17152.59	14092.22	13187.70	14718.79	7670.12	6858.16	6470.45	4383.04	5066.70	8417.06	7099.35	7833.22	7596.24	6743.23	10970.89	10429.81	3558.08	7289.70	3904.15	3062.41	4491.68	2978.98	3751.78	5200.31	4882.05	3620.47	2726.01	2468.19
107			2296185.25	7146046.50	350637.71	78574.86	55656.71	45730.17	79729.06	72274.50	39087.33	44605.47	58452.88	31821.87	28696.51	12394.52	13742.45	14505.19	12187.56	13490.13	10380.67	15775.34	15795.77	6009.12	12069.10	9547.60	7486.40	10632.25	11493.87	13059.85	9714.03	8684.61	5409.80	6632.21	4989.75	5489.40	3754.37	3702.74	4438.50	3863.88	4159.07	2099.73	4739.40	6150.36	4150.90	2302.37	4046.75	2555.77	1943.64
108			100095.68	824035.12	78418.47	43233.36	31014.93	40718.60	66905.26	29967.72	11454.14	20404.89	20358.33	17635.70	9093.88	8891.97	7890.44	12593.29	6443.90	6269.70	17506.33	6036.29	7381.82	10054.58	7666.59	6963.43	3749.09	7019.04	9767.12	12991.13	2559.52	4651.78	6260.84	7817.26	6629.65	8269.95	5461.43	1839.47	1603.40	2531.92	8352.58	6776.84	4074.60	5373.19	3277.36	2440.70	1196.16	2718.74	900.85
109			305946.96	2189877.50	76552.58	69326.43	57946.47	34925.49	16444.78	30080.22	15465.41	14699.29	16079.52	4178.41	9735.82	12921.79	13323.26	7525.67	9168.68	9179.64	12960.20	9666.56	9667.83	10440.45	8513.63	8814.95	10247.30	4795.81	2654.57	3281.61	3045.93	3714.29	5497.50	2525.45	3070.47	5364.69	14456.02	25739.67	9067.49	1651.08	4522.26	4872.16	2847.28	2715.40	3229.22	4844.09	2249.09	1840.33	1668.89
110			196520.64	1644582.00	159693.85	117601.58	115529.25	52956.80	47461.88	44538.69	37455.39	36041.95	30990.48	24939.51	23567.75	23663.88	42842.82	18251.75	9092.93	6921.64	4904.81	7615.43	10668.34	4431.08	5806.63	9369.53	11991.03	9555.00	15749.81	11708.52	9147.07	10279.40	5943.36	5668.46	3927.34	3412.34	5014.92	7537.92	5863.21	9767.22	5499.72	2414.56	5930.49	2896.76	3459.46	1007.59	1302.30	1106.27	989.75
111			134407.17	1452777.25	157377.70	104852.50	56052.82	67969.10	34749.94	36730.10	13080.34	45843.14	26156.21	12017.43	11154.14	11074.17	11121.61	9504.36	12131.83	12891.33	21003.97	15834.99	16678.25	19490.13	15624.17	9321.39	15931.26	9180.68	11227.84	7820.28	4384.50	6348.58	17634.28	6753.41	13036.65	16732.77	8241.06	7564.00	13611.29	7759.32	4930.26	5303.32	4071.90	3680.86	1892.58	6590.56	4271.66	2058.05	2570.91
112			24301.12	1728006.37	111802.57	49197.54	108363.95	61345.20	53517.87	110151.65	72704.06	16690.49	27437.09	23462.63	29971.84	8736.13	23191.16	28567.36	35006.76	20876.40	12083.51	15169.41	14602.79	14087.87	6284.51	11698.00	4896.02	13851.74	13722.23	6764.68	4972.64	10903.17	13429.34	11095.45	24743.14	11221.20	5897.46	12293.39	16789.09	7532.32	10919.66	4206.78	3985.05	6769.19	15096.00	16428.78	13951.00	11544.27	10747.76
113			78780.86	919732.06	227112.73	136678.98	50699.13	45894.67	40847.03	22833.04	15277.84	10456.79	12479.47	33397.29	30194.66	15123.85	24607.54	16763.05	12814.34	4869.84	8938.50	7914.31	6322.37	9606.15	3091.64	3945.13	2746.17	1340.86	3130.61	6685.29	1447.98	4515.02	5909.76	8564.59	3375.46	5002.60	4394.86	2049.05	2061.07	4815.83	12555.67	7259.13	2053.33	3314.79	3426.11	1483.32	2383.27	3580.85	3115.13
114			223599.78	3795931.75	290881.71	97692.42	35261.82	57017.06	41775.68	30078.68	14980.33	10151.34	7621.59	9573.73	19134.54	13329.68	12797.39	9776.98	10028.43	13147.37	14676.02	19220.32	5730.99	9765.92	4667.51	6505.23	12712.72	21865.97	6334.07	5137.09	5323.72	9653.59	7117.35	5303.64	1573.92	1647.16	2174.36	3834.90	5938.16	10645.84	5623.00	1192.44	3544.97	2809.13	1626.92	2044.70	4899.94	2673.50	2503.16
115			76485.21	1970660.62	69368.58	16652.89	22656.20	9507.53	7225.36	13261.10	1958.08	2736.98	7572.62	4706.46	2713.03	1505.58	1073.97	1665.43	1440.86	1548.23	634.93	1423.50	1654.78	655.81	866.19	1376.75	1646.13	1359.45	867.62	1421.28	1363.37	708.70	1240.54	802.26	579.79	545.35	959.27	947.89	768.47	340.11	1497.43	804.67	698.72	1128.31	662.47	536.19	620.39	343.18	861.33
116			213605.43	1559564.75	132162.71	65784.44	72304.02	41985.17	27619.38	33418.49	27789.13	16670.97	16641.86	9620.58	8496.95	5601.39	7360.05	14150.97	7846.23	9033.02	5686.96	5601.29	7926.97	8373.09	8620.29	15116.23	18235.85	17228.88	6881.06	4992.16	9011.84	7503.12	3775.55	2794.07	5216.38	4759.33	4934.03	2768.41	2678.67	3726.36	3295.52	2138.01	2038.86	4267.55	5665.00	10824.38	7311.68	3237.36	3790.09
117			45505.30	1126599.50	97938.19	67312.88	127387.15	41830.66	13347.52	18913.39	15759.89	32050.97	33885.56	15348.83	5365.56	9445.01	11772.59	13727.83	20407.48	17296.53	7167.24	4520.54	6515.67	10364.21	10776.17	8962.86	15847.20	6317.74	3979.13	4565.85	4943.49	3357.20	4169.52	4853.81	8377.38	2787.57	533.14	1219.98	1324.85	595.75	667.19	2025.01	2287.88	3081.18	2219.90	2552.51	2121.38	1725.29	1743.94
118			116098.44	1136612.00	109382.49	28916.85	24201.35	23671.09	17034.77	15972.23	10403.81	6417.74	5775.51	9472.51	7250.53	6009.07	6601.42	6463.87	8015.58	13341.13	7356.53	4720.70	3372.85	5741.21	4971.09	5800.05	4407.33	3319.37	3486.26	11142.21	7896.67	2012.56	3845.30	4752.25	2392.55	2097.10	5815.90	4577.86	2754.18	4039.73	5441.53	1864.51	850.15	2468.76	2707.06	2711.47	2841.76	4148.85	2614.68
119			357914.03	6789985.00	608837.31	234602.28	42083.99	77231.14	58616.84	139154.46	24257.51	89028.66	134375.76	34562.79	54653.39	13219.13	81499.96	84396.71	24028.59	19372.87	19785.31	27937.16	19756.79	22657.79	12809.96	24504.05	32682.03	20995.97	25690.81	6786.19	11590.59	17535.95	31105.63	21210.60	17305.15	16025.41	16682.53	25192.70	18798.83	9398.52	17476.79	10160.14	5414.86	1296.42	6220.92	4876.71	4102.66	4207.71	4490.54
120			108026.87	1533400.25	53880.49	30143.20	27530.91	27713.95	9642.14	17023.24	33220.50	13154.49	9139.51	16623.37	9981.33	11509.61	8371.03	7996.25	8312.76	8028.44	2841.86	5749.85	6815.77	3942.16	3055.97	2863.47	6808.13	3492.22	1123.91	5593.06	1784.94	4187.03	3851.30	6591.20	3007.03	6259.20	5116.63	2152.99	1693.73	7971.08	4729.87	1229.43	6211.62	5428.00	1851.45	3726.67	2338.40	1833.12	2396.27
121			95819.55	1165155.25	84806.62	50211.56	28313.14	32543.36	27990.17	52060.10	40480.99	33558.92	21043.98	10832.11	7903.82	11679.03	5159.58	13823.35	15856.21	10340.81	15895.83	8347.91	29084.86	8995.68	4278.52	8660.32	14441.62	8219.52	4182.68	2015.30	12690.23	9840.09	4162.29	13192.62	4139.35	5265.83	6687.34	6555.64	9450.92	3255.25	3343.13	3296.85	5782.01	6031.56	3363.30	1821.60	4006.88	2274.45	2575.13
122			392589.09	3110000.75	112655.07	58393.76	32028.26	19753.81	20782.75	29889.66	20913.39	18729.42	10960.80	4307.99	4101.86	3124.90	5020.35	1709.99	3764.44	5319.86	5006.17	4341.91	1905.73	2668.32	5366.50	9714.47	2908.67	3063.67	2697.57	4374.42	4073.31	3506.23	3238.84	1579.07	1179.26	5036.04	2436.60	2176.03	5363.28	3720.10	2489.32	1566.25	1691.98	1406.83	2139.57	1544.12	1629.27	898.25	2111.85
123			60771.07	839558.31	179907.23	84468.84	77348.51	62106.39	37317.28	42183.14	45947.84	31439.87	14897.78	17991.79	10781.95	25059.18	15859.05	24175.00	26688.19	14366.94	13201.75	9198.34	6768.60	9927.04	13774.52	9559.96	8001.23	4962.67	18440.93	26299.50	15676.73	12317.85	8218.74	6357.50	6177.79	5029.52	6437.76	9591.13	6888.04	5939.42	7007.87	4316.38	2218.64	6867.28	6798.59	2753.60	2864.01	3386.47	1130.08
124			120813.65	823420.93	120851.01	258227.21	104942.89	114266.75	55271.27	36289.82	25617.08	15528.74	17792.25	18553.63	11636.76	7830.18	15020.41	7804.96	11395.30	6761.99	15786.32	17173.95	11704.69	6427.46	8223.79	8765.29	5155.76	5172.37	6611.38	6019.72	6513.21	5845.02	5715.81	3912.10	2842.39	3339.85	4715.06	4669.01	4192.28	3991.21	3490.26	1621.29	1412.44	2993.20	1513.59	2529.65	2588.39	3459.48	2950.66
125			68742.78	629669.12	90073.25	64357.15	57202.53	34372.69	11942.95	13827.63	11878.64	12230.30	7925.53	11043.55	20259.42	5874.88	6683.91	7009.06	8670.83	6196.49	4889.71	4581.65	7583.86	4357.64	3212.60	925.82	3393.63	4738.82	5796.50	2778.04	2397.16	1136.40	2234.05	6239.49	2559.63	2144.54	2919.57	1392.20	3365.74	2127.95	1701.48	1748.67	1789.10	4297.04	1419.37	1969.91	1938.04	1416.06	1757.45
126			363729.09	4153809.25	199230.06	195512.40	45465.03	80983.14	43795.73	67504.60	88576.34	30170.29	61738.44	44900.85	47266.07	33735.21	14740.99	28846.42	18164.32	10983.06	14681.05	16059.01	26856.87	22273.33	19729.97	14820.63	10390.18	8919.64	12943.00	19294.46	12555.01	8051.75	13792.71	21733.23	17667.49	18278.00	20630.64	12638.31	7583.65	7773.47	11603.13	8740.35	6403.00	2599.72	4745.28	6115.70	11348.90	13081.09	10723.10
127			155388.40	923090.75	88323.15	132008.42	103965.03	51337.52	71369.94	30131.10	11480.39	6954.34	15368.10	6357.68	15457.02	23219.44	19563.21	21158.17	12425.89	13288.64	18379.25	23642.83	10313.00	8033.41	11249.30	26401.93	11434.94	7485.32	13930.36	8720.02	7398.51	8863.62	10247.07	3304.74	6272.81	12191.24	15847.01	11791.09	8202.84	18380.59	24443.26	14401.67	13752.61	8157.11	9339.10	6703.41	2996.71	3478.46	10259.89
128			9151893.00	15665677.00	1671600.25	90650.97	155307.54	107392.50	38182.30	29701.94	30481.73	26884.78	37122.94	23373.10	20789.99	27119.60	30332.73	31458.19	22061.55	7761.62	15603.84	20350.16	15137.23	21944.81	14101.76	7434.45	7342.09	21524.74	14665.89	8025.94	13898.81	33780.24	7562.17	12936.00	14024.38	9998.04	9232.31	12546.69	11157.10	19757.26	12274.32	7471.39	7464.90	4081.57	3029.73	5972.61	6914.48	3149.56	3071.95
129			136450.56	1476216.75	94674.92	53613.91	35061.32	31535.84	27507.83	22400.94	25531.79	11111.96	14446.13	27424.23	9943.67	5292.54	20868.29	13959.30	5208.39	8385.73	6387.29	9633.11	10438.81	4443.86	5567.41	7393.63	6198.49	5364.77	6516.94	9637.94	9876.68	6297.91	7029.64	9055.85	4046.23	3704.28	4560.65	5951.21	5297.69	6793.14	6841.28	4084.30	5163.81	1455.01	1297.67	639.51	6038.52	3235.76	1536.94
130			364492.40	1345221.50	94254.31	28126.79	37210.92	28638.93	31948.96	19489.06	18448.52	13174.44	12692.27	16826.63	22477.11	18038.70	7890.23	8753.55	6694.53	6817.57	6990.76	7827.90	3835.12	7310.62	7979.07	10582.31	6811.57	3913.43	4827.31	3854.38	4000.15	4824.83	5328.46	3135.11	1638.74	2604.74	5783.08	7221.97	4594.83	2653.75	2376.29	1387.83	2681.37	3250.88	3385.43	2619.83	4746.17	5083.69	3432.79
131			254179.73	2175149.50	300943.84	128719.64	110130.85	42504.69	25426.30	36220.35	13449.49	4920.90	16735.80	24079.36	16768.05	25811.21	24234.90	17033.37	6939.82	11069.83	10710.45	15044.70	14982.35	3206.49	2698.55	5131.59	5189.08	3498.25	10056.15	8806.01	9605.15	3294.07	4626.23	3989.30	2834.80	4501.98	4726.22	1393.56	5190.63	3582.71	2013.88	3633.67	3740.40	2996.43	2469.62	3247.49	2874.78	1489.69	1261.60
132			375137.56	2658672.25	582699.43	200442.42	107694.46	60125.61	28706.54	27320.46	20695.07	35530.74	33932.17	23713.91	41127.15	27432.52	26999.00	29135.65	15548.43	26347.27	28200.57	23661.44	27838.77	24557.13	15008.66	18440.36	13876.91	27154.83	20705.91	11000.62	13886.13	13639.51	12281.39	14833.47	20066.72	12023.31	7578.84	9669.88	10390.35	7910.34	5993.25	20787.27	25834.45	6649.94	3582.35	7986.07	5922.75	5052.93	2761.13
133			945227.31	13255764.00	343614.93	271113.34	321649.25	111518.94	29580.94	37961.54	38948.71	52012.46	64380.19	62568.51	27850.79	24099.66	33555.72	45020.50	29820.40	37940.66	20139.88	18481.60	28780.61	27377.56	11094.86	22095.74	24870.79	17630.06	8722.64	9467.14	26851.16	20159.71	10874.97	18647.91	22773.51	11515.55	16616.21	19343.87	14603.73	15885.38	11777.58	9463.76	10125.14	7693.65	3131.12	5870.48	5859.62	3329.94	6725.34
134			750639.62	5553972.00	221916.00	63600.19	44258.42	64504.07	70333.53	38981.66	14404.15	26296.41	23094.53	8087.96	7282.70	11986.66	4343.56	12741.14	14116.76	3370.62	4018.06	6515.89	1709.28	4151.98	4218.64	3349.39	2918.10	4469.42	2795.39	4547.28	2513.78	1752.98	5396.99	5033.24	3076.08	2433.77	3720.50	2456.97	3967.36	1544.40	1495.64	1000.60	1519.71	1923.59	1919.08	2177.35	2557.34	654.04	552.76
135			38409.17	1526911.12	156033.59	77432.10	123887.78	129923.36	68950.21	69703.64	45405.39	28245.66	8685.93	21881.71	13221.59	15451.75	5322.22	7256.96	8514.24	8469.17	14181.70	12274.18	17031.27	4863.74	10087.92	2475.57	2916.27	3993.12	9390.03	15999.17	13844.76	5904.28	3169.08	4076.52	7311.10	10694.46	14457.79	9482.47	6243.30	1367.52	2181.41	3034.30	3412.39	1438.02	1574.51	3333.67	5824.99	6492.43	4978.27
136			39867.58	459693.28	36064.92	60623.37	36167.87	38585.39	21355.91	13077.47	13055.08	9950.62	4867.43	9284.11	6355.40	6061.54	9009.36	13354.69	12910.66	6686.47	6349.61	2116.16	2203.75	1402.14	2813.77	3573.04	4173.63	4339.92	1537.96	2185.59	2949.53	3297.67	2348.71	1037.28	751.17	2203.52	4062.06	2476.68	2866.34	3602.51	2523.27	1930.06	1432.56	1008.54	1219.22	1109.42	509.69	379.95	1060.13
137			332538.00	1613111.37	214882.04	120014.54	97596.88	87748.57	35685.24	31674.66	53845.12	120429.32	36535.21	12493.13	17123.55	12528.78	12233.90	16419.67	10370.18	22823.88	24733.90	12521.20	11704.74	4691.24	5237.17	5472.27	7351.74	20042.82	13561.08	5942.42	13064.41	6473.37	3710.10	21052.79	13439.21	8928.54	5445.67	2793.74	4321.61	2262.19	6055.13	1205.95	2787.69	4360.44	4487.54	4138.27	10067.94	3489.94	1361.07
138			196221.59	2493334.00	88659.56	91606.79	73642.97	26648.20	92339.99	29372.58	32145.19	27636.18	8673.86	21032.61	13465.45	9539.33	11501.24	18775.50	9091.93	9744.65	9579.67	16209.11	13612.13	30657.48	45632.82	23344.87	10331.64	8182.58	6406.88	9788.43	19321.66	18292.08	7822.28	16570.30	6350.76	9204.98	6694.65	7426.19	6361.68	4079.65	13514.30	14321.61	14115.11	2766.15	2890.10	2319.31	4810.50	6612.96	4261.50
139			207975.17	965061.31	233544.43	140764.59	96698.45	120752.06	67594.95	23607.48	28544.01	9145.26	19909.61	25490.77	23566.02	7702.58	12571.39	8719.94	23372.32	11157.44	7601.61	10544.08	11679.30	7358.43	6990.57	4349.64	4474.33	10218.94	18655.58	11877.84	14010.33	11596.55	3611.97	4240.85	7055.32	3652.04	3362.36	5736.64	4885.70	4191.98	8920.97	2829.26	1380.52	1638.61	3419.72	4308.51	2832.08	2288.97	4025.59
140			168589.96	1106442.37	136090.17	70840.53	97863.72	72434.19	27697.67	29315.25	22458.77	10218.95	2858.96	8836.00	13059.91	5053.86	3249.73	9422.51	7397.27	7857.16	5175.55	2309.24	3106.03	6057.13	4315.04	1510.38	1546.59	1674.22	3391.39	4140.10	4479.57	3630.68	2258.16	2006.23	1505.82	3192.79	2650.63	3428.40	1680.81	1556.01	2086.70	2577.95	1739.08	2037.44	2036.10	978.42	1074.32	604.92	2012.64
141			120892.07	2457734.00	223203.57	134125.39	90042.52	117892.60	62025.83	44848.91	85509.59	124095.03	41257.48	14331.63	16294.14	21988.88	51802.05	13200.53	10928.31	21613.08	12749.44	7727.08	12276.33	8238.74	11195.64	6739.31	7760.94	15306.21	18008.02	21460.84	27718.23	30299.23	5763.50	8873.23	9538.82	7154.91	18744.82	13951.04	7151.08	3690.57	8191.02	15409.40	13222.85	11670.17	3941.12	13326.00	8724.33	9167.75	15261.97
142			136691.40	609278.37	130516.03	41398.09	52872.05	26059.94	25521.54	15365.85	20649.92	22251.54	8269.28	8688.63	6232.90	9601.71	8005.91	5514.50	5438.21	6660.27	1559.45	2365.11	1564.81	2801.42	5149.54	3903.55	2841.40	1310.67	2036.19	751.53	3222.73	2291.56	858.47	660.88	1850.62	1363.70	1540.11	754.50	932.71	2049.08	1152.97	510.71	1194.64	1198.60	2061.80	1577.90	659.50	1026.41	1277.99
143			106480.76	1999031.12	345011.65	95229.78	132859.76	78521.36	55881.62	34618.25	36638.37	15697.22	22534.59	8184.26	24374.18	15637.66	9366.75	7272.10	16176.90	14409.60	24159.02	11949.51	10343.41	4927.75	6072.18	14142.33	4739.58	15238.58	4303.06	8074.72	14140.97	8939.23	12260.82	9317.03	9100.21	7494.64	8932.90	6402.05	4797.20	11446.24	14826.04	2348.23	4992.95	6257.84	3720.54	3818.28	5797.59	3010.28	6342.31
144			72715.14	526049.56	263450.56	209805.96	172862.92	69067.53	35936.56	24299.43	26640.81	17601.42	18168.58	32788.80	11975.53	9488.25	19508.32	11277.87	13694.29	22115.26	6474.83	9072.24	18352.07	21369.88	24368.01	8196.53	4409.60	4255.02	4112.80	5956.35	6760.71	9821.53	6618.91	4839.38	7927.23	5630.88	8531.41	5778.58	6050.50	1458.85	8623.43	5074.01	3763.48	4976.52	2824.74	1972.24	3340.59	909.55	3910.09
145			468699.50	2048034.00	676016.31	423578.53	153418.09	61248.64	28911.36	24225.67	22264.87	15026.33	31307.11	28997.91	39556.50	32298.51	7697.66	4807.38	4299.93	4184.17	8860.56	8814.36	4338.16	1186.42	1505.62	3471.27	2046.92	954.04	2343.48	4148.57	2036.92	5916.63	5478.68	9279.83	6785.42	10132.10	5965.24	7602.49	8618.31	5426.18	7261.34	2055.90	1152.99	3206.34	2422.17	1154.08	1107.74	3354.18	2372.83
146			304210.81	1332980.37	121560.15	139039.79	111039.42	94309.94	26088.90	27642.59	42009.22	29646.23	6456.61	7301.98	12540.40	13735.76	13095.83	16156.51	6012.33	6066.60	7877.44	4661.53	8970.03	4782.97	4641.73	1198.78	6079.32	5219.29	3510.30	4352.65	2635.48	3421.03	2066.45	4999.08	4585.87	3969.50	2104.83	1395.69	3898.49	2679.34	1686.11	2268.12	2786.56	3461.83	1920.38	2397.65	3072.50	1696.18	582.34
147			36577.76	613753.68	68269.32	116711.26	123751.43	77022.83	26663.56	18222.78	16653.59	30375.81	19916.74	13095.47	8227.02	17013.43	10502.75	9174.69	7041.23	7981.01	5548.29	3918.20	4385.04	4714.48	4105.44	4677.45	1394.34	5061.15	2925.14	2882.26	6984.23	4453.16	2119.89	3062.32	2265.29	2600.94	2765.49	2486.85	2475.34	2197.15	1990.64	1553.41	2278.10	1249.30	1590.08	1108.74	692.74	1844.63	5363.50
148			85165.08	2655068.25	118294.44	49638.19	33109.05	34597.88	16567.09	12803.87	9174.69	23339.01	24767.73	22387.58	20386.31	17962.07	8542.35	7310.95	9547.07	10945.62	10381.37	8615.80	3787.40	5833.03	4743.95	2828.80	5013.45	3479.50	5672.42	9959.23	12316.67	5781.08	5726.00	5287.03	3188.01	4280.42	2924.24	5198.28	3005.63	2005.63	1652.79	2117.11	3235.80	1906.87	3651.54	2753.02	2181.98	2008.61	907.17
149			948582.31	5607009.50	219983.98	110942.21	119687.46	88219.72	62126.39	27941.78	62530.91	33913.14	29298.19	12070.68	14511.87	15302.33	8619.70	6049.31	4498.89	4887.59	10410.36	11624.98	20639.20	11906.49	16066.79	7412.78	4664.06	13396.71	9026.07	15510.13	11069.70	6974.94	8293.45	7409.44	8064.26	4774.57	6326.12	4537.44	3430.34	2322.51	3468.04	3495.91	2706.26	5483.87	3929.47	1723.62	3182.56	4566.66	3214.24
150			196831.75	1029200.50	196672.93	51963.07	62576.43	84224.99	33205.78	19915.96	19670.39	25247.01	15456.36	13442.09	8544.22	12003.68	7186.77	13542.92	10664.42	11951.48	10986.29	4689.94	6538.93	4027.25	8556.88	5762.55	7174.56	7897.61	7918.17	6143.43	3015.21	5276.78	4986.87	3364.51	1648.95	1732.75	3794.35	4464.79	1397.89	1254.46	1322.16	1558.29	1950.33	2535.85	1796.86	2176.23	2572.75	2504.08	2710.92
151			1127580.87	6056233.50	423350.93	127103.96	169870.17	40761.61	15597.10	17834.15	34033.43	21877.91	18946.56	22953.55	17827.52	10469.37	5361.88	8132.41	6648.81	5706.29	14510.04	5135.18	7792.21	7682.80	8920.25	4781.07	5878.83	3065.01	1725.20	3594.46	2313.98	1409.27	1813.20	2114.36	3738.73	1888.49	4143.32	7670.33	2607.79	890.69	1709.91	2633.19	2080.15	3108.25	1599.72	2509.03	1270.40	1484.75	2464.63
152			52373.47	1134406.87	135261.26	170331.10	33016.13	112119.32	80514.79	16804.69	33056.19	59639.24	26821.21	22410.22	60996.52	53159.45	12088.53	23557.30	27359.47	19059.94	14976.48	7853.69	19373.12	13197.95	12810.88	7420.80	11088.99	11931.71	10808.97	9608.91	9804.36	14409.55	20279.83	22804.72	13214.78	10344.85	20131.94	18136.39	9009.96	9725.58	8860.91	2538.71	3505.83	3900.65	3930.18	5181.22	5382.74	3242.48	2146.90
153			133946.14	1704765.87	96274.24	49583.92	41690.92	43121.25	17950.77	24059.15	23026.86	24857.10	31226.02	8190.20	4330.23	19011.94	9048.93	12183.32	5879.08	4367.97	6198.59	6210.20	9974.68	4990.01	3243.78	2023.66	9057.85	5941.83	3124.00	3197.98	4371.02	5533.77	8109.14	8142.95	6243.46	6793.23	3903.40	2800.48	5537.22	2950.21	1500.37	2215.98	2866.44	3755.21	9281.28	14439.59	5413.74	3532.95	1280.00
154			51577.98	784561.18	48785.12	61038.71	84481.79	47852.98	47401.97	52448.37	54716.34	35573.26	39440.74	26160.21	23868.59	33485.71	21209.05	18323.48	11957.58	21957.24	34066.99	39512.92	12547.66	7965.37	7654.24	7045.52	8915.36	7458.18	9815.61	6746.10	2642.25	7043.63	9085.32	6217.72	10099.19	4935.42	3862.29	3175.49	3153.99	3329.43	4309.33	3458.47	2235.60	3502.86	1410.01	1953.19	3506.50	3408.17	4084.44
155			81308.63	1864934.62	153405.50	45452.46	65650.09	101878.07	45224.53	93213.46	82165.60	19395.59	29748.97	48653.89	26914.29	27408.95	12094.56	19005.93	18140.33	33609.01	26749.02	29058.09	19634.12	15019.95	22613.63	26857.34	20507.70	22367.76	21671.02	19682.49	21370.07	8163.80	8004.69	8535.44	7694.63	9250.77	11772.80	15929.04	9718.00	11571.36	6133.89	7904.76	9968.84	5180.72	11947.78	5513.07	5254.28	10021.79	9356.50
156			240808.81	4314005.00	196213.39	43444.78	48939.14	37906.83	25270.88	20325.85	7541.32	16169.33	19616.26	5991.38	11085.22	10405.25	10454.17	3111.59	3633.76	6888.55	1982.58	6962.62	12567.81	6978.51	6559.18	5574.65	1153.92	3017.87	2752.33	3626.33	2821.28	3367.57	1706.06	1654.50	3023.03	2779.71	5677.60	3700.40	1886.79	2192.96	1769.27	1410.71	1162.22	997.40	1510.70	3395.67	1754.14	602.04	1225.39
157			33653.87	336006.56	125213.40	38141.55	29063.69	55344.12	36699.10	58959.80	43134.32	20335.21	13732.88	11611.63	15781.80	15480.69	37860.43	27694.91	13091.21	10481.59	3782.66	6947.17	8141.74	6347.77	5276.72	12448.45	5991.18	7490.42	8358.59	5823.05	1533.56	2827.37	4047.30	8070.04	2659.01	2787.97	2258.10	1017.07	1793.27	5636.60	3867.10	2540.62	785.84	2574.48	1896.96	2473.69	4209.15	4838.17	2669.17
158			63561.62	853866.00	371080.87	121138.56	156385.79	82455.62	48309.06	58621.95	19691.20	20626.40	22980.14	21471.61	9577.77	17213.71	25503.60	22511.53	18365.13	14469.67	15335.64	10842.61	4925.26	13163.10	21354.31	13444.29	7082.88	15493.40	19402.65	12631.36	10213.33	7944.68	8234.30	6665.60	8181.42	6290.88	8107.55	14400.67	9457.90	5173.74	8050.23	5545.94	6600.44	5477.18	5391.97	2010.10	4624.36	4131.91	4233.46
159			349925.78	1529706.75	95483.89	113995.64	133950.90	95305.47	25462.41	22931.92	13859.85	7556.18	5453.59	1202.65	1997.69	1435.29	930.04	1500.24	952.90	1137.51	2512.50	1667.56	1451.45	1562.27	1318.97	2469.60	889.75	608.15	1146.70	645.81	837.69	829.10	579.55	482.01	360.94	515.21	720.17	624.47	757.96	955.24	689.16	484.11	1248.32	1202.19	395.28	127.21	172.14	459.78	442.70
160			158373.01	759389.25	87696.49	51091.21	32407.86	16230.64	15675.24	15594.27	11123.67	21037.80	8153.31	18257.27	18849.73	17811.72	14821.90	14779.25	13613.03	7363.22	8487.01	14576.36	11421.64	9484.76	8629.16	5176.80	2857.77	3668.72	3132.81	2226.68	3801.89	6237.25	4165.44	2424.68	2361.63	2193.77	4321.41	6853.50	1140.25	3397.16	3544.43	1333.37	902.46	927.64	3514.67	4457.49	2091.65	2533.72	2418.69
161			882445.81	4611825.50	194060.98	70343.86	80304.23	81664.34	45560.11	10871.17	14005.53	18838.26	10495.16	18338.02	12698.53	11166.90	3081.61	5291.45	3685.11	8026.38	6275.26	2786.57	2666.26	3062.29	7436.23	4573.54	3296.37	3444.18	5986.58	3614.64	5332.95	1194.35	3326.03	6355.54	2999.81	4190.18	2807.47	2162.03	1528.08	2442.53	1828.50	3381.11	1575.28	748.53	2318.55	1964.90	3870.83	2395.16	1778.83
162			285383.65	5044840.50	423435.00	253180.89	231273.17	83546.00	34337.10	112516.01	73896.74	55027.99	53116.85	35004.79	49833.61	19721.64	27709.68	61257.00	34579.86	42627.45	51701.68	63910.91	36572.00	34526.10	19335.77	10384.02	48396.14	68973.43	47311.89	49621.50	19327.87	28916.31	19658.60	26570.69	17372.57	27726.60	20600.34	17822.81	5551.80	6411.35	6856.70	10792.95	19536.77	6422.51	8011.32	8230.99	6178.40	6171.70	14539.12
163			84064.38	3351120.00	132059.71	46713.86	122573.04	99776.10	35147.82	20192.11	43823.77	33909.07	19999.72	18889.18	19402.90	3479.91	9926.71	9296.10	15810.56	21021.81	7213.36	7206.67	6947.16	5037.61	4766.45	3899.99	5567.91	7036.47	6847.62	3199.53	3691.59	3691.62	3970.78	4135.87	4399.83	7741.04	8913.79	9614.01	4077.91	3820.66	6774.91	10597.98	6355.34	1838.00	1024.61	2242.01	4228.59	1874.14	2020.03
164			52873.57	315301.12	64516.12	126051.46	69872.46	35376.16	61387.76	31768.08	48874.46	18480.72	13079.89	28433.91	16731.48	28799.91	35611.10	3720.57	20297.90	10951.76	.36	4573.46	4768.22	7332.87	13332.12	19349.60	4961.09	4464.43	8373.91	2075.58	4286.41	2299.83	3716.17	3471.63	5407.79	7941.22	5172.26	2316.14	3153.61	7772.25	4038.77	1824.34	3851.27	7329.94	9603.54	1602.71	3567.39	2267.64	662.02
165			122929.05	1494993.00	53734.19	60880.18	63841.74	44444.92	37543.64	22290.44	20546.29	29743.54	12741.40	8943.63	9528.40	12262.08	12800.46	22090.21	18916.26	5073.04	12674.84	13549.75	6432.86	6345.03	7010.81	5005.18	4195.60	7056.62	7542.29	7450.05	9033.13	4619.46	4420.09	4432.09	2148.46	7654.34	8392.36	4595.50	4762.90	4642.26	2532.76	5264.20	4776.90	7762.19	2882.36	3151.32	3126.56	4991.29	6180.47
166			195962.00	914008.68	320044.40	121899.44	43460.01	64218.77	62619.79	29724.94	86820.91	71955.35	35688.10	29808.77	14946.00	21620.72	39924.32	29044.88	23712.06	12542.34	15979.74	5348.71	5311.47	11057.33	14744.69	3015.15	4223.31	4039.12	6395.27	7053.95	6228.67	9614.46	14606.41	12627.76	7533.55	17086.84	11394.42	5343.42	2796.88	2773.23	1931.72	11058.85	12091.20	3531.36	4240.49	5703.92	3640.13	1557.48	2874.16
167			61096.64	247832.12	146453.18	67727.01	58952.00	70471.56	31168.98	21740.85	6108.58	9154.00	5081.08	8929.57	7424.04	5458.03	2442.43	2350.34	3142.44	1637.02	2411.87	2866.63	2057.15	832.20	2193.27	2816.63	993.82	1321.05	2532.74	1923.84	580.04	729.89	707.70	749.40	405.05	1080.67	519.08	535.47	537.52	752.30	1298.00	638.72	312.45	438.93	811.84	962.87	963.31	1124.96	475.83
168			544407.00	1767682.75	425531.75	85118.34	202115.39	143402.79	25285.32	8561.02	13441.17	32983.07	63420.78	49699.08	20313.32	29124.63	18664.65	49596.62	14160.16	9764.97	41807.88	26113.80	22705.70	19944.48	26628.45	48568.65	25353.23	27603.41	42634.59	31647.04	35240.60	19972.75	20654.15	10118.51	8381.29	4532.49	8327.35	22542.57	29319.22	11464.21	2997.53	5227.95	18043.01	12769.15	4581.78	2514.90	6106.51	9169.62	14727.38
169			186255.53	1438927.75	122181.63	141486.95	95364.43	21385.10	22364.78	12931.89	14562.08	40796.01	59732.10	49387.10	23308.55	6066.76	8333.17	5140.93	4577.37	4450.56	11147.74	12814.11	6519.46	5554.41	5953.55	12507.73	6671.25	4209.07	8583.83	5819.62	12381.15	13153.90	5084.65	5093.70	10303.04	3515.86	2211.05	2914.16	2530.77	2628.04	4848.32	3750.11	4507.06	3113.39	1438.91	2612.15	1918.45	3331.08	5060.32
170			31967.97	214302.75	57976.53	33676.21	47084.44	46377.94	32890.31	35632.53	30325.17	28843.77	28184.59	19614.14	26487.93	26584.79	20348.54	20591.67	21410.21	22768.31	24111.75	17272.10	10108.44	4384.96	5542.29	19224.82	18615.34	16542.55	5656.76	3071.05	7130.92	10077.79	8949.78	4663.65	5089.10	5246.29	8970.75	6182.97	4694.84	14509.77	9862.52	3530.26	3780.84	3394.93	3777.09	3130.03	1905.38	5787.32	9404.89
171			190926.32	2069251.12	233165.07	141400.76	56074.57	32030.14	23739.61	32212.19	14741.25	11949.58	16038.88	19973.05	9333.35	9253.18	4964.19	5206.22	9452.57	6723.12	6646.97	2628.32	10028.40	2512.74	2190.39	4135.22	1909.59	7405.72	5529.07	2612.51	3206.80	3219.14	5686.33	3539.95	2315.83	6359.40	6031.66	6474.89	2411.13	3777.51	7666.57	7621.50	3016.57	2015.35	2745.68	4222.20	3025.82	1446.06	1691.20
172			139027.45	2488944.75	409089.03	129828.29	120435.52	106073.40	38011.53	32335.11	14792.15	19809.87	17062.04	11504.95	9926.57	10148.27	10904.86	8703.46	12813.69	8740.05	7739.60	4433.43	4151.55	4744.11	9952.07	7206.16	4104.18	6208.20	5779.17	5905.24	3658.84	2492.20	1860.71	3701.94	4960.72	5407.68	2477.72	2397.05	4898.74	3409.89	651.71	1085.10	2255.60	1811.43	1032.96	2062.28	2673.04	3144.58	2995.01
173			517766.68	7696581.50	308379.53	84889.89	43140.29	54671.80	64212.94	76905.02	20755.57	28157.04	17085.70	28693.04	46653.35	16684.00	19778.23	14515.31	27468.28	20606.68	19368.20	16276.39	8072.26	19759.38	28790.41	17557.34	6926.49	7195.89	8121.89	10699.77	11145.03	17080.49	18712.31	15347.87	11161.87	13027.76	17176.45	9332.12	13501.37	8388.16	11533.01	10647.93	13021.29	8725.90	9572.95	7893.29	4535.64	5535.23	8373.59
174			196230.78	537089.81	258720.56	305145.62	204715.90	104608.22	43718.26	52123.45	135786.65	90277.52	27478.06	31045.71	25672.22	81111.48	28334.39	7467.43	12408.76	15905.07	23251.32	9144.44	6917.94	22201.64	23303.06	7130.90	7597.26	11748.68	9149.77	9142.95	6557.25	17343.07	14157.64	4766.03	5472.13	6820.29	4883.91	12819.68	13800.10	5006.40	3323.14	2282.25	2408.37	6669.83	9377.05	3882.44	4064.62	4259.97	3191.59
175			384876.28	10030437.00	283783.28	137882.01	127787.17	88509.47	50337.30	49370.81	27346.44	40290.02	16493.77	13004.72	9450.68	6296.67	8165.61	9985.37	5595.16	7613.66	5832.40	3444.10	6568.73	11066.65	7325.93	7735.56	11832.70	10401.98	7858.28	7096.21	4825.77	8006.82	3557.50	3234.89	5452.08	8965.16	10330.24	3447.95	2133.70	3808.35	1050.41	3918.98	4497.31	4720.65	1118.65	1768.18	1851.96	2326.04	1866.04
176			63850.09	1417166.00	138218.87	95679.27	88237.96	35377.52	58362.21	28200.46	30268.85	42546.98	98973.88	37006.20	10134.67	19198.58	45502.32	55607.87	14428.29	33625.48	39243.83	17885.98	15678.32	18279.95	15471.61	29870.33	13815.92	9983.66	9627.11	12866.90	11005.26	7361.47	3289.26	11650.42	17421.30	6102.85	7599.94	10902.39	5616.24	8141.20	11612.56	7107.43	3150.40	4937.85	3473.43	2466.79	7619.91	11059.69	9531.75
177			231286.84	1318150.00	118326.57	54435.46	29414.86	47663.69	12363.98	5909.14	5591.32	2862.95	1121.31	1330.50	2292.63	3437.02	3023.63	1402.39	3924.45	1105.77	1149.52	2053.93	1627.73	2106.30	992.20	1094.66	1544.45	1488.01	1129.15	587.44	1696.16	2054.63	1265.28	1359.71	1445.66	1746.42	1557.87	2316.71	1457.80	386.28	1013.45	1911.89	704.47	634.88	757.87	1201.24	930.27	1103.25	620.29
178			43316.68	697121.12	216399.00	97765.95	223618.95	179169.68	108370.25	43805.24	66073.60	40496.51	46630.95	47137.24	22025.09	27329.26	43667.56	16940.56	35341.43	77984.28	61832.82	27280.09	8355.48	6313.55	20695.66	44654.16	34995.39	5226.62	17124.00	7171.41	5230.99	13954.25	7474.05	11426.93	6711.74	10520.36	21452.06	17553.43	10202.52	7106.22	9764.38	14373.03	10404.37	3526.31	6040.08	5387.99	5075.86	8114.20	6851.84
179			167066.57	753252.37	83869.51	81549.48	92903.13	93379.97	70246.92	47675.43	28835.53	8859.78	3827.11	8155.76	7107.78	2996.21	3642.72	5080.65	2565.44	3374.84	2896.92	4017.36	2264.45	3098.27	1930.13	2010.35	4148.97	2650.14	2958.62	3127.19	1558.55	2147.05	3478.28	1798.08	2724.21	2241.12	1655.77	2886.61	903.05	1621.63	787.95	1538.82	1036.74	1013.63	2633.35	1581.12	1490.12	691.02	1414.00
180			1205284.62	2608592.50	163846.32	122680.18	79255.89	66476.21	35176.87	23205.49	20681.76	16163.84	13998.44	26277.06	10234.24	6099.44	2906.72	4267.07	4980.34	5034.94	5578.28	10857.75	16362.20	11367.24	3967.68	3292.43	5068.42	11131.45	3639.86	935.32	3136.25	2013.48	1485.26	3478.07	4657.37	3578.64	1735.86	3816.67	4147.50	3803.64	5359.78	4609.43	3711.31	2869.09	1191.87	1081.98	1544.90	1200.51	736.37
181			135945.54	4025412.75	126607.25	56317.65	130055.15	117928.03	111908.27	37396.25	42849.17	44374.09	41725.23	27656.69	41413.23	27702.42	26456.78	20056.40	5639.34	20330.43	25072.36	18219.49	14182.64	19914.35	18350.80	7652.28	20446.17	19918.28	11806.29	11533.72	12684.79	10998.46	10432.21	13161.83	11071.11	9683.90	10861.51	11138.13	17536.35	17995.42	10233.12	9195.73	9965.76	9842.46	7104.00	5753.21	4335.91	3597.78	4439.72
182			155849.18	844947.06	233290.96	106225.58	38408.45	15874.61	15091.06	8997.07	6396.07	10188.41	6138.98	4183.89	2492.71	5399.23	11759.60	7190.81	1209.58	2163.48	2753.04	3956.31	1689.92	2020.65	3881.18	2239.29	5127.54	5381.40	4451.05	2474.53	1611.93	1893.98	1405.43	2920.88	2989.32	1819.72	1503.47	2888.20	816.13	382.82	1375.57	981.12	747.38	1003.81	928.19	1212.52	584.30	1313.67	1122.91
183			289208.03	1697879.00	415588.40	187055.82	309098.37	131756.10	89624.67	42340.01	38446.03	68847.14	84171.57	50647.32	42992.42	87141.13	78325.82	47671.70	32270.59	21541.55	41938.25	27811.33	31505.54	46950.19	27360.10	30160.90	20069.04	16660.37	18414.53	20297.62	20495.42	11836.39	12361.85	22623.94	28060.87	17549.55	22717.15	14326.70	9687.26	8649.29	14127.29	19616.04	9895.69	9924.56	13712.55	16854.00	6589.18	7156.51	10651.33
184			176030.90	3431041.25	125307.79	78548.50	42291.63	42896.58	33724.24	29288.02	15456.50	11178.47	31956.60	6597.19	26668.06	27852.17	21676.79	11648.38	11400.61	14508.74	3107.55	4079.17	9202.21	8957.37	6627.49	3507.96	3171.10	9403.88	8265.33	7201.41	7116.73	6659.63	5537.20	5633.30	4991.62	6980.86	6284.87	5106.95	2794.90	5046.79	1758.13	1351.31	4169.15	2464.11	3731.47	1660.27	6616.20	7161.28	2354.42
185			193636.85	680145.31	518981.25	170394.15	132163.46	282961.40	303182.65	243525.60	159724.92	71520.81	68265.80	53271.17	109442.46	80503.86	34363.76	45808.61	36026.47	35849.32	22250.64	42727.16	50812.78	12513.07	54451.99	71365.62	53419.45	31523.33	20365.61	17873.77	20645.15	17634.89	13046.50	25209.15	43583.20	36244.89	29579.68	18870.94	10846.44	9656.06	18975.85	15505.70	13798.28	9386.82	7362.70	6303.60	5877.24	7214.05	5396.30
186			168935.96	460979.68	68051.90	57500.44	35214.36	26325.50	18790.07	9381.57	15386.57	12284.41	8200.65	13295.09	7573.29	5685.73	4250.86	3575.99	3533.31	2852.73	1807.19	3291.34	5094.10	9167.22	6703.77	7399.54	3622.21	1033.04	3239.63	3106.22	3397.37	4247.08	3369.36	1552.04	4298.37	4038.66	4895.85	4332.73	1171.61	2290.25	1510.53	1435.90	529.15	1478.22	1998.74	2859.15	1378.58	1595.02	1109.52
187			51422.67	1289705.37	62760.92	32825.13	41002.19	14209.27	8123.53	9214.41	15453.95	9459.36	11098.76	7170.75	12513.60	15195.45	10056.69	7340.86	8305.41	4387.46	3481.96	3822.53	4627.89	8645.39	5115.14	3056.41	5546.58	2539.40	4937.46	11993.95	8759.80	4474.80	1969.06	3556.78	1479.31	3675.22	2549.86	1878.73	1916.57	2866.03	3863.76	2330.90	2697.19	2238.00	1671.75	2163.33	1392.32	615.10	895.00
188			624353.43	7260937.00	238387.93	148973.34	155222.37	94729.32	20008.37	55491.66	11146.94	46508.25	75925.26	21475.43	10981.25	29115.49	36301.21	32537.39	13701.10	17568.57	16400.11	23648.11	25137.52	39390.36	15868.04	14653.67	32823.64	32669.34	44223.23	19901.88	16227.99	5772.06	2003.13	9475.18	8385.93	4543.89	1556.11	8538.45	8775.36	6766.04	3334.24	3659.40	5312.06	1962.06	8688.69	6401.72	3262.41	3387.22	2688.42
189			27125.80	747102.43	100114.95	36521.86	99665.25	108430.23	78367.90	21161.26	24502.18	18015.44	11106.52	26682.20	27503.24	17817.98	12889.87	10013.10	23237.76	10885.29	9720.91	2917.31	8033.03	3592.25	11589.36	23733.15	16339.61	2710.93	1722.72	4953.82	16929.73	7693.79	3820.22	5033.58	3268.95	8757.52	6189.04	4353.74	1292.16	1859.80	2407.08	1129.01	2534.97	2510.98	4191.54	2385.18	2070.08	3425.75	2057.10
190			169726.23	600560.31	104008.71	32801.39	45142.85	25446.20	74976.60	64328.73	24827.18	42097.62	19104.57	8221.87	15489.26	17230.20	17573.27	17085.75	18528.56	19668.43	6274.99	5709.52	13934.23	14263.32	9409.58	8248.31	15257.56	19307.69	21272.70	6059.34	2517.82	6069.68	5035.88	7481.03	3465.93	15017.58	3634.23	2935.95	3624.47	5172.75	4674.42	1476.58	2323.70	5879.28	10646.87	7874.63	4609.46	4082.22	4548.67
191			618247.93	5111622.50	299713.78	106258.46	140000.17	68985.67	28608.39	26742.47	45455.71	30079.74	44180.66	60969.07	33514.70	22334.46	18689.77	37444.23	29323.97	17139.38	19165.56	17240.67	12701.19	14595.36	11434.08	6751.83	6768.82	16918.50	8158.00	5009.74	8969.01	11200.97	7197.90	10659.07	8282.29	5707.50	3952.33	1704.86	4148.00	4534.31	3664.94	4415.59	5575.65	5146.87	2152.77	2464.87	2919.56	3842.11	5313.01
192			73378.81	927554.56	113048.45	44815.34	39710.85	28517.22	22292.88	12555.50	13458.89	12169.22	6175.55	5596.12	6193.75	6492.03	4465.73	9524.87	10078.91	4202.05	17232.65	11281.42	10462.66	4836.00	10759.20	5475.70	6109.30	5988.40	5446.72	3750.12	3770.60	3552.04	6159.91	8929.40	2431.38	3090.07	2961.81	2518.10	1742.17	2815.00	5033.32	2016.15	3554.63	1968.42	1282.88	748.78	1681.04	2844.84	1498.17
193			23763.19	1683818.87	139531.59	92039.46	139210.95	178933.85	118442.17	78664.35	12688.39	56695.99	26919.97	13373.12	26906.42	40137.87	50375.84	23631.64	23421.58	38833.25	41639.80	17764.23	18846.66	11989.37	18823.61	41040.88	40476.25	17366.06	15514.58	14457.83	19405.74	11647.32	10781.94	6543.32	4977.86	8651.57	10588.38	14248.83	9559.73	5237.75	6688.95	14939.92	9006.08	10155.43	4841.83	4290.78	3454.70	4448.68	4162.53
194			114890.05	3326785.50	337345.50	185094.14	119914.63	130503.38	39988.23	41597.83	36057.43	26694.01	15460.45	16204.81	9674.43	15615.48	20414.11	18081.57	8524.12	9008.43	6346.10	35283.27	15731.04	6331.94	9865.38	20705.34	56909.30	20821.43	5763.97	5268.19	6335.39	4297.41	10173.05	7013.97	14351.85	30862.37	22211.89	9511.21	2422.56	7095.18	13206.34	7706.28	5271.51	3486.13	2832.70	2636.70	8012.31	7363.88	4328.29
195			82552.42	597183.93	246884.46	198914.18	90387.26	45607.82	38009.83	46658.87	39377.76	26842.91	29619.70	12810.35	15114.69	15880.58	37523.03	18734.84	8519.96	2092.64	2715.25	1490.87	1814.72	4337.66	11232.96	7799.47	7024.35	12171.59	9977.05	5760.70	13615.66	30317.66	21718.01	13798.92	3440.62	3034.94	4122.67	10582.85	3787.68	2057.85	2971.39	3934.87	4985.66	1652.19	1684.22	1725.81	2302.19	2045.95	3576.55
196			86377.60	304872.71	81245.64	41889.69	37394.64	53063.23	50188.55	12364.17	19717.72	34710.88	24928.15	20604.20	29661.19	27941.27	13610.98	6751.86	13313.28	16422.21	13589.73	18318.72	9479.41	7227.47	7805.44	12506.51	7067.67	9410.72	15450.69	12067.00	5980.68	4767.65	4934.98	5896.27	7071.94	5748.43	5202.15	2935.49	2549.56	6312.89	3027.77	3649.19	4141.95	3750.41	3837.05	1630.35	2332.40	5257.67	6150.72
197			23291.79	349473.96	30421.91	18057.44	18641.02	24511.77	21425.08	12031.04	12326.97	14394.23	10150.17	11806.66	11461.33	9575.67	9937.77	15106.14	14746.98	8278.41	9982.55	9360.59	6501.35	7299.59	9049.47	7569.68	6063.85	5245.48	3821.40	7036.36	9081.21	5145.33	4771.04	8388.62	6781.60	9468.44	9254.74	6172.05	7939.73	4190.26	4811.46	6170.52	6736.40	5060.18	2397.54	1566.60	546.84	2196.01	3423.55
198			86133.22	1786189.50	287606.53	178626.29	152316.43	81030.14	44493.70	95165.87	69995.20	30524.55	20759.01	31587.85	24416.48	19752.27	21561.75	15726.57	36666.03	20034.46	6656.64	19202.61	17561.60	11671.60	23600.59	15774.28	19034.69	13980.06	9361.41	9040.70	6771.96	9451.25	7462.79	10210.60	14465.66	8037.01	3046.39	2687.95	3350.10	7431.62	8551.90	5147.81	1879.43	6892.09	5065.07	5079.65	4650.61	4671.37	3866.03
199			129408.02	837685.87	146186.32	140799.62	84533.46	77857.67	51854.13	42557.91	43861.39	11652.19	17974.85	16943.60	26383.23	23461.04	18392.90	13291.05	19650.78	17814.44	8509.06	13133.84	23048.98	11759.24	10316.16	9876.59	11404.52	8281.62	8979.83	12840.28	6704.85	8128.57	8551.81	10008.26	9186.25	10222.55	7533.75	6998.80	5038.70	4479.53	3563.40	3079.30	5976.58	7611.66	3593.65	2718.91	6178.11	3928.70	3293.91
200			112740.57	1828326.12	340187.87	200410.07	93495.65	111804.13	64759.87	73877.02	25544.14	29275.66	28164.84	21657.79	38067.90	19252.33	19095.15	22948.80	18230.24	16396.14	16648.61	12660.54	12143.37	12166.66	8495.95	7782.90	11532.83	12791.29	13617.00	7522.20	5121.20	9801.59	10794.75	7615.71	4869.88	11191.92	11918.71	8029.15	6973.99	5773.05	6039.28	2431.58	1985.86	3508.42	5636.64	2914.66	2892.69	2802.09	2081.45
201			147289.10	498871.84	112240.37	60654.32	99432.49	88044.17	41144.25	40081.35	22453.97	39912.85	36571.25	16647.39	10069.54	16524.11	30193.63	25349.97	19795.31	16833.58	9818.34	29382.90	21476.80	8744.46	7739.86	7278.06	6589.44	9864.25	7566.91	7587.28	28781.31	27427.74	18227.37	7252.23	9317.13	8178.49	8766.66	2881.40	3949.76	4704.74	5203.40	7715.42	6629.80	4875.52	3800.99	3327.77	2470.42	4613.40	3200.10
202			164726.81	1136105.25	90592.64	24631.31	34258.80	52853.29	25854.94	15753.74	24666.91	30287.93	18986.31	18227.04	8675.34	22755.45	15069.16	2930.92	4398.05	4896.39	8108.95	4822.29	4259.11	6166.17	1734.66	2942.45	5385.21	4623.80	2249.11	2831.60	4396.20	7260.26	2452.92	2919.14	3412.65	1720.27	1639.98	4298.27	3711.40	2502.69	1103.41	1669.92	1058.18	1901.68	717.69	851.87	1071.06	1081.00	860.69
203			711597.18	2534764.50	210003.21	67770.94	185731.67	187371.82	28221.00	15499.82	23443.50	10036.87	19960.72	12732.62	7929.32	10216.89	25326.50	13075.73	12506.58	8817.79	15068.56	17233.17	10319.24	10012.52	15664.05	27542.66	20838.36	9668.12	6285.54	4925.19	11075.65	8959.82	5308.23	7225.45	7548.64	4383.93	4219.72	4808.03	9088.89	5247.34	1760.64	3726.09	4108.64	2409.85	3017.45	2681.93	947.32	2451.31	3619.53
204			38609.79	1113546.50	305648.31	125478.82	43600.46	47945.60	41871.62	23950.02	25794.58	19638.73	21888.71	12995.93	18333.69	20855.09	22716.86	16864.92	23238.15	11343.35	8711.41	8800.83	7442.97	6068.86	12236.27	14229.24	14853.95	8501.33	3534.08	3952.45	6331.73	7404.45	5124.45	4838.76	6060.01	4906.81	7676.58	12910.63	2899.40	3940.83	4461.60	7208.99	5754.14	2908.15	5592.35	5563.42	3769.27	2141.28	3855.34
205			57122.33	493306.28	59915.17	26708.58	26095.15	25989.23	23336.48	11835.23	6497.08	6671.46	9867.61	9170.79	7377.93	7539.96	6317.90	8460.43	4975.20	2298.17	4518.20	3454.17	4166.66	6492.12	4511.38	3403.79	2784.15	4373.09	4094.37	3651.67	8229.87	6321.43	3462.73	3295.97	3557.45	2363.86	3036.98	734.01	1245.95	2381.45	2555.37	1924.71	1286.11	1726.97	2442.21	4279.17	2410.39	1346.99	1456.88
206			51376.88	469030.46	90369.55	54248.73	49353.33	38136.60	34117.29	17493.17	20206.69	21674.61	8426.97	6645.45	7893.71	4769.19	6479.75	6745.14	18643.51	18493.90	8484.84	5117.56	6795.43	8369.03	3082.87	4828.26	7331.11	5178.22	6297.09	3024.21	3893.04	3282.62	5647.48	6782.49	2630.98	1464.67	3211.57	6272.59	3533.04	1014.53	1052.48	2977.18	2972.41	1371.78	517.33	480.25	1047.99	1580.80	1506.93
207			4773037.50	6616925.50	568507.75	62394.82	44228.33	64987.94	45574.88	27456.86	15233.91	5816.23	5957.65	5387.85	11976.87	3287.19	5550.55	4628.17	8828.70	1776.42	4568.20	3091.29	2118.71	2565.64	4486.69	923.73	1967.08	2852.31	2047.22	2042.37	3954.27	3287.12	2129.67	1803.28	2293.30	1458.45	1209.65	1585.69	1357.38	594.52	1765.13	1360.74	1579.41	512.91	889.52	1490.82	1234.37	864.19	1264.20
208			236452.51	1810031.50	139049.21	63539.24	46098.64	33358.31	10855.23	8861.99	6060.07	8798.10	17478.32	32065.94	27697.11	10711.66	6811.28	6918.55	8267.05	4930.32	7375.26	3784.56	2470.69	6638.54	7187.46	4187.31	5194.37	5128.50	3459.50	4367.61	6057.13	9876.74	6906.19	2451.70	4053.35	4372.26	8739.25	5315.02	3089.25	870.76	2005.15	4847.54	4709.33	1581.76	938.90	1373.98	1318.54	1049.49	1286.32
209			122087.25	3240920.75	266343.15	30367.86	56837.99	32223.54	24342.70	14028.30	11734.81	24713.02	19447.49	9309.35	8380.16	5508.36	12491.04	17390.95	15785.77	7766.45	9808.00	6354.68	3712.36	2138.07	7123.26	4129.68	5641.06	9610.63	7410.30	2219.39	4557.61	2923.51	3291.08	5058.10	2725.52	4275.04	5090.81	3423.86	4079.94	4332.42	3334.57	3244.11	3555.44	3720.93	2007.46	1182.23	683.50	905.77	795.32
210			165507.26	2091619.50	64204.78	65939.19	70759.90	109913.91	60376.96	36771.18	14196.00	15423.04	16353.28	17710.00	32513.43	16235.97	23692.89	13118.56	15373.51	9134.63	6486.98	10850.93	10620.21	7861.67	8590.41	10509.55	5378.68	6438.48	6780.33	7202.42	8934.27	4531.86	3865.51	3058.37	5265.87	3028.81	2075.06	2715.21	2756.88	4481.51	4273.57	3990.74	2203.42	1767.53	1449.27	1992.18	2739.50	1922.70	2773.50
211			113185.45	1997377.62	61932.14	45580.93	35689.42	42972.29	15259.32	17990.71	13883.83	10132.60	8642.52	3362.99	3195.06	3156.11	11666.04	17741.68	11804.02	7298.57	3113.03	3927.73	4031.87	3430.88	6540.22	8958.57	9580.80	2522.11	5105.21	10659.82	2590.78	1114.94	3440.52	2360.68	2660.70	5209.51	2840.76	3405.38	2799.57	1381.96	3044.36	3506.03	2934.72	1001.32	2194.47	1677.80	2254.59	2826.37	3645.42
212			46030.99	1145457.62	202869.57	68348.95	71800.00	71494.14	38159.28	58965.64	93952.75	20432.57	18687.46	21945.84	9031.94	22008.41	15256.50	18403.77	31407.69	19543.75	5817.65	8771.09	21446.22	9714.99	5327.34	11017.58	8668.85	16604.49	28210.77	27629.44	14745.87	3668.12	12177.53	11985.21	3140.34	2865.83	3362.99	7201.33	6625.95	7565.94	3488.11	5953.63	5537.88	4789.26	1971.89	2894.94	1443.04	2944.97	7036.96
213			125107.46	687779.37	107763.80	78907.47	41224.64	66918.77	40385.79	42124.04	42533.79	43219.03	11714.75	11434.49	15670.98	26276.37	15173.05	9749.16	20046.67	14513.93	8785.26	10881.97	12023.45	13646.15	4983.75	3078.11	2825.78	4471.31	5965.92	9446.46	10349.55	10575.80	7785.78	9029.86	2690.64	7241.47	6865.69	2671.86	8172.26	4316.31	2130.53	4366.36	6901.28	5135.53	2711.59	1689.22	2394.82	1074.54	3037.32
214			19394.25	316223.43	61814.02	35292.21	34019.88	33894.50	37264.88	26169.13	9787.43	12250.63	7617.25	10246.18	14305.28	8918.25	3935.63	8602.44	8396.68	7342.47	12061.98	6788.50	8356.92	2628.56	6483.52	9154.46	9663.09	8049.42	3621.67	6345.13	6019.50	5746.38	9491.00	6462.27	3796.24	4465.68	4361.02	5355.02	5198.02	3087.46	3338.84	1798.54	4443.26	2887.10	2709.09	2059.05	2373.13	2690.00	2002.07
215			73999.10	1062647.12	231063.73	93294.31	70903.41	62186.61	25181.65	40943.97	42406.83	49623.92	20826.50	13209.45	13579.29	8082.11	10882.86	10096.71	25410.33	19174.89	15568.67	28305.40	8327.48	13902.97	26947.55	7814.12	3327.43	4779.17	3051.34	4972.11	4727.78	6145.28	7447.43	8110.87	5065.37	6639.61	10861.53	6289.82	3010.40	2086.73	5073.65	7496.44	3759.66	2811.95	1136.67	5314.37	5907.16	2345.17	3200.70
216			102723.40	515192.43	44756.35	24595.41	21820.88	40300.39	40036.35	24710.37	18906.50	22159.78	25042.06	6175.99	3471.82	1659.54	5702.38	13456.10	9227.46	7441.11	11481.92	5132.85	6621.22	12624.85	11641.47	3987.97	5223.03	5067.71	4545.32	1605.52	1776.75	2271.29	3217.12	2333.78	3011.70	3024.79	1742.08	1627.52	1951.26	2308.42	3100.15	2464.38	1440.45	2468.37	1471.33	2484.34	2237.07	517.33	1153.94
217			125024.12	1720126.75	88265.70	37068.75	44624.00	22075.08	17225.47	10010.58	20991.32	21497.94	14451.44	8485.18	16518.58	7044.67	10498.21	2652.88	4709.40	8938.53	11739.52	8087.59	6944.12	4709.77	6471.38	5902.17	4307.34	5078.78	1252.82	3002.31	1942.09	2621.65	4550.35	1729.42	2436.26	9040.40	9449.57	2430.64	2578.53	2803.07	1342.24	1425.84	962.15	1394.58	743.68	1652.44	3635.82	1337.97	1175.57
218			83852.02	333555.18	38744.12	24850.53	28093.87	28538.35	24907.58	28518.42	16021.00	17611.18	22613.86	14118.85	10031.89	3383.33	1972.26	3610.51	3086.16	5920.05	4496.57	8852.58	5097.98	1926.72	3117.21	2910.72	3129.85	1814.04	3379.98	4013.61	2224.39	1882.88	2419.44	2724.58	1964.94	2768.97	1452.73	2614.80	4171.06	6276.59	6066.07	4801.41	2598.80	2144.85	2242.19	2942.31	1021.00	1428.53	2849.58
219			136928.46	2743907.00	89459.10	60791.45	112241.94	79766.21	39824.96	12720.44	13484.52	7896.94	5534.09	18125.60	10491.18	5505.10	3904.01	6919.22	3177.13	3044.20	4256.81	6971.77	4709.65	3846.61	5841.72	9384.27	7237.96	3058.00	4370.80	2816.30	2647.04	4834.83	4443.09	2768.59	2767.35	3410.11	3871.91	4770.60	7952.60	5060.67	2595.70	4193.64	1403.93	2855.29	3778.58	3281.71	1105.02	1283.47	1874.78
220			65115.04	4510304.00	241518.79	109666.28	88999.53	62693.09	32945.05	27762.14	15734.35	5611.53	32244.50	86259.80	38069.89	29245.73	32000.33	13095.16	23101.21	18218.47	8243.33	28175.60	25080.85	13738.35	12570.71	19031.43	18054.22	16451.03	20764.26	25987.24	9966.94	7873.52	8187.37	7373.86	7381.38	5385.66	7752.82	5868.14	8206.62	3661.34	3792.26	5106.30	4564.88	3367.43	4365.92	4191.77	4714.98	5016.78	6295.18
221			145724.79	1104230.00	163190.93	76260.03	93414.75	70500.01	39211.12	41841.03	19311.48	15031.50	12773.92	7544.99	10140.71	10848.91	10453.88	4875.21	2478.76	4871.92	5717.63	2542.38	3663.80	3313.52	2568.32	3034.61	1222.95	3642.52	2001.05	2075.75	4741.99	7395.33	4247.57	710.62	2058.48	1798.08	1935.92	2456.01	4815.99	5451.28	2170.69	2182.50	2165.64	2254.55	1431.67	1419.20	1231.37	874.23	1012.39
222			151665.67	618652.93	140965.40	75837.56	18677.80	34279.73	38202.28	32931.59	29827.13	12509.44	11442.34	7278.98	7137.48	9434.77	15769.66	9000.55	15525.78	20425.60	4002.48	4486.59	9848.31	11760.20	8932.23	5039.92	4629.96	4030.54	4365.72	4483.66	9645.13	6649.88	3860.36	1589.02	1949.58	4129.17	4625.61	1451.83	2625.00	690.18	3637.88	1210.44	1488.41	1583.42	4477.08	3452.15	2146.45	1860.99	1150.77
223			17166.17	358500.75	127778.47	210056.56	75117.56	83232.58	57869.04	11004.03	60805.17	28799.70	24463.61	45043.37	64525.61	42057.78	33213.81	24455.56	27656.06	42643.81	29973.00	38329.98	20008.69	22599.82	14338.59	15974.37	18451.26	7986.63	11457.36	5987.81	17952.90	10291.61	3688.19	7041.58	5823.66	7264.83	4853.58	13003.56	16097.09	5950.76	6695.81	3812.15	10817.80	12585.51	2515.81	3351.05	6360.25	8019.10	4428.37
224			18388.30	1731138.37	66189.45	30031.41	55878.62	64803.25	43455.24	26945.04	40865.82	35793.67	40756.82	23434.01	29781.10	21159.04	22657.76	5863.22	9318.08	9991.06	22388.56	20574.54	20918.97	5278.07	10786.52	19048.11	13579.79	15198.33	14728.33	7536.06	9572.21	11524.04	18739.06	9084.37	1672.96	5060.52	7211.63	4392.66	8207.48	11109.69	8412.18	4761.44	5199.13	4566.70	3952.55	2810.16	2461.87	2724.97	2635.50
225			36213.87	665224.81	116626.82	68794.95	78481.23	65418.01	41409.13	41166.18	38449.22	18175.46	6346.90	12146.93	12172.68	9670.62	22273.24	12963.36	14261.70	7588.88	2814.09	4914.58	6349.08	5815.26	4380.30	2180.38	3761.19	4578.01	7735.23	3981.62	2180.03	2849.66	6239.85	5133.37	3427.25	2480.74	4463.77	3939.01	959.81	990.07	845.81	1728.09	2362.80	3845.94	1994.57	1262.57	1633.62	2906.68	2258.83
226			225485.37	1042490.12	209222.34	104137.49	54447.65	23814.41	52572.87	48825.46	44009.03	27202.71	10949.97	15877.83	16606.30	21803.44	38671.16	23831.85	25294.10	13237.27	10790.76	12051.54	7338.34	6809.42	4674.95	12419.50	13006.64	6740.49	8802.70	12047.32	12795.38	10306.54	12535.90	14685.34	10087.03	10118.76	6847.56	6509.66	5063.76	4061.75	5131.34	8108.06	5803.52	7594.55	4730.08	3908.44	4344.97	3074.19	9266.09
227			221394.34	4404748.00	445410.62	156975.85	40495.45	76208.75	60366.36	58740.82	26528.49	21935.88	14734.92	7780.68	6527.03	11256.94	19698.46	8093.60	14559.34	25077.58	19886.86	31476.00	10662.87	7332.54	20199.86	11828.96	12600.37	5458.92	16092.91	19037.32	12522.61	5264.40	12097.49	4541.38	2175.86	6265.18	3653.02	3345.06	2903.30	7277.45	2148.29	2918.51	3451.32	5873.08	9721.22	8032.69	3921.34	2594.18	2107.89
228			124116.51	720082.62	161645.78	83450.43	39569.49	33625.94	67912.00	55226.98	14688.44	42192.98	14869.86	9261.50	11956.30	28195.92	14580.27	3828.79	7186.18	5871.42	9325.21	7987.89	8623.39	9469.14	10556.12	9249.55	10888.89	6867.68	7815.97	7900.39	8120.41	2789.18	4931.80	4616.74	4052.26	6317.00	7690.82	12255.42	11651.53	8931.93	5699.33	2378.74	2592.91	8442.56	7646.57	1790.09	1754.74	3451.62	1851.02
229			153316.28	2531084.25	203672.03	167718.57	76483.96	92606.14	96177.08	55181.09	44331.20	41188.89	24394.09	34630.71	72861.91	35838.28	35961.28	35150.82	27472.89	16860.42	15583.19	23840.24	17520.54	15418.16	7244.35	16782.85	29295.29	18941.00	8488.43	15740.02	14715.68	7044.36	8879.19	9540.23	8421.54	7197.97	4648.49	6449.48	5771.13	5320.33	5709.82	6434.47	4137.45	4712.26	6111.64	8312.91	4186.94	5390.60	4255.06
230			53698.28	895420.31	33063.66	34052.38	65957.96	60510.42	14807.85	35916.99	31787.87	25375.67	17073.56	25277.89	13064.14	6937.94	9965.28	23298.46	9255.19	23432.31	22678.77	5171.31	7412.62	7656.89	3876.16	4008.91	12495.58	18071.61	21297.24	5637.83	3460.30	2710.86	5102.00	966.75	590.31	2625.88	4019.46	7306.75	2058.84	6182.41	7449.23	5275.52	6142.54	2157.35	1197.48	1599.79	3824.33	2319.05	1949.92
231			137519.71	1156561.87	149090.15	128587.05	109919.14	86968.49	70891.68	17060.87	23961.75	16703.29	8756.16	3787.07	7646.76	17981.75	31544.11	29181.15	11306.81	10153.17	12656.89	14272.97	12503.70	19379.33	12941.52	10628.25	6067.45	7282.50	8379.42	4684.19	3635.89	3518.61	13073.21	8891.64	4170.93	1834.91	11930.64	11409.46	8635.21	3162.42	2649.64	6736.74	6049.81	12800.79	3945.06	3043.08	4649.38	3000.46	2044.59
232			159396.39	1046071.12	131901.39	63295.18	86524.21	76750.86	61797.10	95484.55	32770.14	20448.21	16005.65	11954.40	14256.97	11506.55	7298.48	7519.01	11035.29	18748.28	7758.52	7253.18	9928.83	3798.48	5349.70	5303.70	5643.60	6301.63	4679.91	5419.80	7061.96	3909.84	5659.57	2180.24	3975.16	1631.97	2679.79	6825.34	3202.56	4354.46	6498.88	4667.44	2407.35	3968.54	10089.14	7447.63	1528.98	946.15	2690.24
233			1018494.18	2957163.25	174930.53	83376.41	77870.14	94855.70	45375.89	41484.23	19269.75	21341.72	24670.30	13861.06	7044.50	21539.53	23770.12	9797.38	11916.33	37440.39	22844.09	10536.23	5136.88	9163.33	4059.79	5061.06	4862.35	8368.23	1057.45	6901.64	4688.41	15626.77	9338.36	1843.82	4436.01	7734.60	5018.88	3570.88	10065.31	6910.67	2158.92	3007.59	4727.69	1380.95	2769.74	2360.57	921.64	3511.98	1486.58
234			120261.57	527367.31	240100.35	147835.20	126808.96	46422.30	84758.93	82559.68	73717.73	64046.03	16554.90	13173.79	12227.98	21203.02	53067.78	70328.24	25488.54	38204.19	60292.56	22562.72	50609.01	21970.21	51948.12	34769.51	30402.89	17011.37	13659.00	24843.23	29154.41	20826.10	30466.01	32719.66	43573.88	20496.23	8228.09	4317.53	9133.25	8859.53	10397.21	17182.71	13427.48	9777.68	5086.56	11072.91	6800.80	7175.32	6115.16
235			18795.27	572862.87	224387.90	142304.57	77490.12	76281.33	95363.71	121680.10	21658.94	71056.78	64524.18	40632.81	34032.25	34275.06	19720.73	61926.49	55836.48	23786.07	14696.47	10792.78	16496.70	12349.97	24110.26	30000.16	21739.06	6803.30	5489.84	12404.14	29952.18	38223.02	19970.37	26933.74	17330.50	3735.96	10276.22	7863.17	16654.02	14575.70	12595.56	9501.07	13902.88	13486.24	9834.49	13109.75	11266.81	7652.07	12876.51
236			54132.57	1478661.12	566839.93	227281.43	148439.28	180580.48	86445.86	55115.76	30241.76	72342.21	191504.85	173883.20	62285.30	23233.34	17626.85	28393.68	106329.92	33088.80	11004.55	8113.86	45212.67	24848.03	71231.10	41011.64	40590.53	48348.39	32165.72	21923.38	19028.76	11504.11	21392.35	5203.56	7036.60	42586.53	31974.14	18236.26	5057.97	23507.92	12068.74	11294.09	21782.16	6273.88	7267.50	25166.34	23864.61	11904.38	9169.51
237			205333.51	1874535.00	60707.49	27254.99	32971.79	64955.14	41905.19	30575.66	38976.77	28648.45	12680.28	17511.12	9635.32	6254.29	7246.24	2293.45	5763.66	9263.84	5922.37	3563.97	4602.57	2903.46	3563.01	3703.09	4497.12	4204.88	3039.60	6550.12	3191.79	7381.29	3682.34	2435.93	3081.24	5178.24	3506.10	4677.06	5555.00	3172.40	2034.33	3501.99	2483.19	2488.68	2188.05	1159.34	1909.04	2626.55	2481.33
238			134219.50	876568.75	49204.63	120268.29	95827.61	76805.62	55028.92	82200.25	38509.71	39018.48	24349.81	19304.25	32117.33	14174.33	18277.75	44637.05	45390.26	29139.26	23790.06	19804.76	12500.22	15434.56	22732.80	22443.24	18856.10	14590.26	10484.75	4361.33	7589.45	4066.47	22696.41	16896.12	22892.54	22088.45	5224.79	3147.33	5060.14	10658.75	33900.98	12944.04	11173.87	7802.33	8944.39	10955.10	5912.09	4327.18	6493.62
239			12863.46	177143.40	44633.12	37793.35	52803.89	19444.07	18955.40	8442.91	9570.21	7743.65	2703.13	2435.03	2230.13	1293.55	2316.44	2723.98	2420.97	2488.96	2701.63	1100.96	1337.21	1518.02	1524.20	1208.58	1011.20	947.22	848.34	922.20	670.66	552.42	679.07	609.12	808.64	1487.35	485.54	355.16	525.87	674.34	604.08	987.47	521.20	845.07	501.17	275.89	228.68	167.26	256.22
240			114500.07	4770270.50	45792.41	81922.11	58745.52	47061.57	11220.71	9316.20	30356.48	6984.98	4470.81	11883.43	11037.71	10923.11	14096.47	3594.03	6065.61	9364.93	3646.51	12863.81	25571.97	5602.90	8529.95	2486.15	3455.93	8751.81	14130.43	4297.83	5541.33	3144.32	6503.92	4134.41	2630.44	1071.57	2393.59	3311.35	6626.06	4726.42	1866.08	8210.91	6429.98	4429.27	3377.26	5113.28	6380.43	5150.67	2704.66
241			94029.75	1631802.87	209664.39	265512.43	208313.42	73850.00	41055.80	33540.30	27812.81	18495.50	12033.07	13249.45	13228.61	10532.10	21465.91	14783.24	10612.33	7951.50	6511.66	18612.13	8143.12	11337.29	7718.67	6049.83	6472.12	9072.92	11677.92	8713.69	9685.88	9262.59	11498.70	6594.90	6208.16	5985.78	9717.17	5165.96	5627.28	8626.97	9020.20	5490.87	8800.67	9185.78	6057.93	3865.73	3592.28	2292.94	3012.87
242			41405.47	207826.26	24189.24	13868.51	8862.02	20422.18	5115.04	7596.50	8548.81	13329.54	13962.04	11512.81	7750.49	5555.66	5983.19	13310.97	9363.47	2913.76	3713.43	3085.91	3915.37	4128.41	6011.94	5939.20	2583.91	4842.85	1990.09	1841.43	6455.00	2901.39	1349.24	2114.14	5565.04	4117.90	4139.28	4567.57	2769.84	1769.34	1313.36	1792.79	2157.80	5076.94	1758.64	1469.18	1273.24	1654.87	381.14
243			86928.53	1807160.75	85562.06	75783.59	160624.25	70243.68	32248.61	24925.01	14638.56	19017.69	10217.68	16510.52	29516.24	7713.27	17662.16	24890.08	13390.83	7148.91	16117.85	9904.85	2185.58	6031.76	7285.50	12386.30	3042.79	2862.18	2822.29	3799.43	6191.53	4469.22	3856.47	1609.16	5061.66	6751.05	4413.16	3538.48	7414.18	5438.72	2596.33	4258.97	3317.59	2316.34	5238.75	3528.70	2721.55	3273.62	2912.67
244			91446.78	185890.48	56043.48	101230.82	107387.41	80459.67	42152.32	38497.41	19971.74	8587.80	11805.00	20987.22	20831.21	26957.12	5865.82	11508.04	25498.24	24566.34	10723.38	2586.16	8718.24	6503.47	7528.56	6947.12	2612.95	9858.83	13633.16	6704.13	5863.25	2369.10	4481.77	6967.23	8744.77	7116.89	5520.52	9450.53	11450.37	4348.68	1323.09	4004.57	3549.50	3226.08	3180.62	3384.98	3130.81	2394.26	862.79
245			72911.67	1643702.50	61378.02	38454.27	47369.10	44923.14	20834.91	19955.23	37696.31	43559.46	9075.60	15623.99	8047.03	26728.73	12275.41	5927.01	11704.44	9818.07	14700.70	18719.04	13273.54	5243.14	6120.89	7297.59	2223.48	6259.30	10132.86	5433.77	6267.07	7141.10	4145.83	2837.28	4047.40	4351.41	4280.91	1023.48	3095.08	7145.59	6023.02	10712.14	8401.91	5492.95	6048.93	2460.47	3046.12	2880.42	6421.74
246			42420.60	256498.28	96217.71	118312.56	117382.25	143397.62	170610.64	40923.28	51091.96	18802.10	32046.78	44489.06	58311.04	63385.27	48917.06	39669.68	14115.84	10300.83	35300.46	27177.53	24075.85	15021.19	12997.38	2548.20	15098.30	14800.62	17761.08	11134.80	13017.14	8590.16	8227.30	5826.73	4713.35	4704.34	6749.59	9824.88	18808.51	11211.37	5830.49	12384.69	6840.61	5499.18	5906.33	3855.89	5663.87	5083.34	7543.78
247			533046.00	4219853.50	105988.00	22368.39	34695.36	45281.41	17474.12	7641.47	6605.62	6092.56	11025.88	37104.23	17369.35	3473.59	11127.08	14348.57	6887.27	6050.39	3548.38	5012.76	5377.48	3081.68	6336.85	4019.85	3343.61	4193.33	6186.36	6997.92	5840.67	3473.24	2963.13	2884.24	4735.64	5132.03	3224.21	3730.39	7304.62	4070.46	2512.32	2742.55	4596.57	1494.10	3306.98	3381.40	2876.89	2149.72	2710.57
248			120122.09	4075438.75	226802.46	149174.60	132883.68	105843.21	47734.12	28955.25	30425.91	23671.79	21230.21	41570.44	30821.55	3703.18	11495.55	11696.37	6200.84	5274.98	16282.16	12595.37	6347.17	2245.68	2507.34	4871.53	4437.27	4678.62	3349.25	4548.92	5969.65	3401.58	4821.50	4782.08	3567.63	2422.32	4124.95	1922.38	1881.02	4193.35	3130.89	2326.03	1167.17	2575.46	1820.01	2449.57	2332.41	2170.50	1655.09
249			65499.49	805645.06	30500.93	31148.51	16757.52	36297.28	14024.60	32954.40	19178.34	17275.34	8004.50	7288.34	16256.36	3056.83	7901.56	2858.95	13387.38	6210.11	3045.39	3011.38	6371.98	4392.89	4558.21	7845.15	4441.31	5997.17	4255.28	4430.89	2139.37	1726.52	1854.00	3100.32	3912.15	2674.98	2213.29	2449.12	3005.26	3229.38	2721.71	1589.70	1643.84	1087.10	3823.16	1833.71	1396.42	1350.93	1934.97
250			199389.46	2886248.25	288183.56	214490.84	82044.08	58082.97	77627.00	59597.83	56384.78	68239.13	70412.72	27943.97	46997.73	36363.25	23728.57	16655.82	20398.18	40384.09	24790.80	14662.68	16774.25	14424.43	13757.31	32957.86	30901.19	19637.90	29926.91	28374.85	18450.84	20480.25	17864.32	16530.98	15360.31	9099.18	11186.01	11151.32	14913.41	6833.80	9175.48	9851.86	7610.35	6477.59	8308.43	7156.30	5070.09	7831.77	4222.84
251			47973.00	883785.25	116720.26	66485.66	41309.39	25607.71	27806.40	28428.64	25640.10	7052.46	12376.90	3672.00	15242.85	7320.06	12863.19	7559.70	5612.00	9268.75	8572.51	5125.40	5982.64	4026.76	6906.84	10287.62	10445.78	9245.19	4515.52	4329.93	7195.96	12261.22	6068.10	6247.50	5605.58	4191.22	6237.42	4857.41	5840.16	5496.66	2818.99	4337.99	5188.72	4094.79	5047.45	2088.76	2796.01	2693.89	2062.49
252			117693.02	1484209.75	222599.32	90367.91	65810.90	55634.30	26115.81	16245.33	17511.97	17519.36	20384.45	9090.02	11249.92	18631.44	25375.72	22024.25	7126.74	8577.99	12287.51	4620.33	4671.10	4307.62	17226.03	17762.34	12115.65	9902.82	12802.20	12001.91	12591.70	7232.86	4841.85	4041.21	3202.94	2452.41	891.68	1812.57	6151.58	4993.13	1129.75	1538.17	1411.19	2841.31	3163.16	1480.31	1606.96	1426.06	1521.28
253			98882.10	852047.43	129651.57	47793.56	55356.33	38829.01	28046.34	20491.30	14333.17	11418.56	15554.75	9178.52	8582.54	5321.29	6769.69	7093.09	3751.29	2885.05	3082.85	3652.88	4573.74	2234.54	3272.08	4116.13	2818.45	1458.25	1763.93	3168.62	4855.81	4057.83	3408.62	2998.86	3621.03	4241.78	890.77	1228.25	1553.18	2591.93	1955.45	2353.03	746.91	874.44	1134.69	1356.87	2118.50	1062.83	799.85
254			1582017.12	7246965.50	481309.34	317636.03	189815.26	83694.66	88153.67	34856.57	62584.95	53651.17	23522.50	18547.25	14697.84	32231.27	21888.14	19229.75	27096.02	24057.91	29876.69	42448.40	20098.52	17867.56	12127.90	22065.18	24394.09	13943.21	12463.16	22579.55	15961.49	10687.70	12068.03	10926.35	14344.30	13682.78	4821.09	5647.64	8366.72	10447.63	5131.98	6454.37	8832.92	10457.01	12880.47	7072.96	3443.00	3654.36	2077.88
255			91498.15	2325188.25	105233.20	73949.29	81908.40	43095.14	29364.62	40092.42	40582.89	36508.30	24670.55	13408.82	23215.28	38780.19	9398.48	12614.65	26463.40	36555.01	23990.72	13922.00	4525.40	6633.88	11835.45	5448.32	6894.24	8728.49	4089.48	4957.05	8171.52	6614.10	6015.34	4367.42	2367.91	6968.58	8915.69	4454.53	1811.29	3118.89	4585.02	4256.69	4223.65	1379.77	3056.84	4799.86	2034.65	2705.48	3313.79
256			340706.18	1313065.87	118134.70	21761.05	30094.08	51291.50	26588.66	14802.24	34026.39	13227.94	10436.74	11882.26	10097.24	8241.52	10453.91	12167.57	12303.31	22350.29	10577.19	3551.76	8216.34	9944.70	6565.08	9905.29	6399.68	4543.39	3434.41	8439.07	5576.04	3459.27	7490.09	2874.65	3511.00	5236.21	7676.64	7381.01	3251.65	1992.99	2485.55	2859.16	1837.95	800.30	1465.03	3157.11	7595.95	1552.56	2463.05
257			81856.77	4104443.25	283047.65	228364.65	179070.42	92814.50	58812.55	37917.26	42320.39	72866.07	18280.70	18902.99	7759.62	10671.99	27006.66	36935.97	41674.09	15988.61	14442.11	10315.17	12664.20	8016.82	7300.99	7410.47	7976.59	10715.72	7323.59	12318.18	19482.63	4327.78	8408.17	6710.41	6687.51	10285.54	7584.09	7469.90	5791.75	6590.48	8377.60	8201.88	6348.99	3194.53	3395.86	5027.85	3549.20	3571.93	4855.79
258			684095.18	3298190.00	191367.98	77199.10	95252.63	89868.46	96358.28	47394.19	18599.27	40429.36	26389.44	23262.38	15932.52	25618.73	26194.79	42554.00	47118.08	17959.63	23265.92	12355.57	5860.74	5525.67	9408.24	9780.68	9235.46	13728.33	21210.95	17861.50	6927.68	11492.58	3044.04	11018.39	10165.54	5355.27	4569.62	9508.99	12027.98	5204.00	5861.67	2597.39	2459.06	6873.02	5342.92	7186.82	4754.05	4483.91	4299.51
259			72889.94	338202.68	47788.44	23982.58	23945.38	33123.09	12156.87	13715.22	6194.61	6711.49	3155.25	5264.53	4169.12	3809.10	7198.56	11774.68	10477.29	7701.13	8831.26	5303.52	4105.60	5064.13	5019.71	1988.93	1488.67	1916.88	2321.31	3932.06	3842.83	2375.24	1419.32	2014.62	2044.58	1328.40	1157.79	1086.79	1386.35	919.70	1343.35	899.43	1644.49	827.27	1107.01	1972.85	1089.77	925.99	3270.85
260			157948.32	865694.06	185613.85	82213.36	147862.37	102197.24	19874.93	82696.10	68153.47	18873.52	26551.35	13998.04	16802.80	29817.75	17035.82	37152.42	24987.25	14584.87	13015.96	11091.63	4531.63	7074.47	17800.58	14306.61	7754.57	11056.19	6726.90	12170.55	3579.84	5570.70	16249.65	23367.25	14180.62	7584.64	5688.05	2916.06	4845.31	6412.61	4581.42	19116.21	10533.85	6143.24	3791.61	3032.68	7398.48	8120.25	5623.15
261			89493.75	1923337.00	112992.09	46412.91	25632.76	32183.42	55195.26	46600.29	50414.96	17581.57	23161.00	12591.43	23425.52	16779.52	16729.42	7053.19	11505.82	16612.44	5541.27	6394.31	6523.57	12356.84	11506.63	7052.48	5733.50	10145.74	5657.34	4254.15	4469.73	4100.78	2055.19	1796.01	2908.86	4031.69	6685.36	5146.29	3231.77	1947.58	3760.93	2041.78	2915.90	3148.16	3513.92	1200.38	1564.65	3302.98	4329.38
262			104729.03	1304073.00	65369.32	96063.18	50111.63	33320.71	26004.85	25469.13	26973.50	9590.73	7809.24	5552.49	8455.54	16456.96	8852.11	10633.45	7038.00	5999.75	4568.92	7594.06	7988.46	12507.65	14989.29	10848.40	14566.66008.07	6972.78	6102.81	8469.52	4187.57	4113.38	4100.75	3976.75	4898.10	2419.24	3353.99	1866.56	1972.86	2406.94	3167.67	4095.66	3839.28	2317.26	1638.75	1155.83	3567.66	3737.91	1427.26
263			13867.12	553940.93	38427.49	27002.33	26858.96	26109.46	24720.63	19129.32	13228.61	15066.76	26398.71	36577.72	13277.93	10213.91	11701.88	10482.11	10650.52	13131.91	5931.93	6646.67	6660.31	3995.35	6664.68	6342.42	8234.32	12694.58	8039.85	7053.87	3291.73	6692.07	5389.56	6634.68	7323.48	8687.63	5938.89	2102.67	4876.32	4054.84	1448.60	5061.87	6599.75	4008.53	2299.93	3152.43	2130.19	3715.70	2017.32
264			332119.59	1249154.25	146875.37	64331.24	63931.05	44322.36	44216.05	21442.55	20094.55	10573.45	22408.55	8118.57	18931.10	11932.41	11523.05	7399.67	8430.56	15156.93	9456.56	8540.94	15788.13	12986.26	7340.29	6627.53	12464.39	4450.36	3136.34	5575.57	5381.62	7251.62	8469.95	4086.27	8764.13	6645.15	9176.93	3447.10	6406.85	2333.98	1933.40	5229.84	7525.11	5567.10	2712.17	3092.59	1296.98	2011.10	2350.57
265			93731.73	1367408.62	163185.28	77656.61	25357.04	50580.90	55433.60	45336.26	62792.04	52446.51	42820.55	20525.30	23143.35	46972.75	28390.09	14825.55	17762.35	30355.86	17100.17	21720.67	26021.18	23414.46	10347.63	4913.14	9034.82	9669.18	8244.03	8413.37	10154.80	6166.78	13620.39	10904.66	4518.53	5264.48	5089.16	7018.80	5501.13	8997.43	11522.65	4871.27	4843.52	3559.17	6159.66	5695.24	5663.20	6343.24	10877.05
266			38604.01	1031047.18	109117.16	69447.95	83156.16	64606.10	53408.48	51514.68	39349.37	14801.00	37282.76	21238.22	24364.52	22691.13	19196.31	15431.47	5081.72	5300.12	4711.53	4450.80	3953.75	7985.28	11299.48	8625.40	5024.97	1938.37	3608.88	4530.93	3251.10	3862.05	1873.95	2799.38	8925.75	5471.79	12957.56	9996.67	3121.15	3511.81	5572.93	930.03	2329.45	647.07	4220.34	4006.39	6114.35	3436.49	2157.39
267			266844.28	1801341.00	168080.37	44191.30	43163.82	40687.32	55352.88	40166.38	18730.60	15323.58	16775.55	16951.69	34684.35	42061.48	18786.34	7633.50	6161.25	11007.11	13754.89	8112.86	5064.55	4719.78	9586.84	12546.78	13671.48	5700.72	11704.46	26750.29	10958.06	3852.94	3796.53	3854.81	4316.63	3757.19	1212.29	5004.04	8823.09	6407.95	4178.90	5621.99	2002.02	7739.38	8482.75	3438.68	2112.98	2691.25	4892.46
268			114792.92	566486.50	450087.90	235546.50	253843.28	76128.35	43913.82	35865.01	61895.17	42484.01	36735.29	34849.43	8025.74	30303.46	45155.70	32321.80	32230.06	14457.29	8150.81	13205.82	32947.60	49811.63	24839.12	27852.82	28399.58	12609.87	7467.78	23676.13	13235.36	12828.31	14806.82	4923.30	9757.80	9825.94	15079.08	5618.58	2503.51	9470.94	14532.90	6993.49	20072.72	29088.94	19870.09	11777.09	18170.68	9766.86	8708.88
269			273844.96	1544414.50	131831.67	19285.14	33596.10	11707.99	22136.81	18630.26	10557.08	7064.61	6692.30	4155.89	7874.32	7210.74	5995.50	5521.17	6848.14	3917.48	2550.33	2374.23	3677.85	4098.62	3886.14	1602.10	1622.05	1880.46	1704.42	2333.53	2692.71	1347.54	537.13	973.20	1720.32	2199.06	919.46	1031.02	1728.49	1580.43	1025.40	1500.02	2274.56	1832.91	958.29	983.42	1166.25	1400.36	1751.38
270			216265.29	3047425.75	162982.50	76058.54	98067.18	55456.58	54346.91	68437.85	85355.33	86240.01	62222.94	44603.94	26371.00	18896.50	23449.63	17427.26	30058.84	26238.50	30684.59	10635.81	22429.41	27918.73	43352.94	30368.89	25799.18	14628.01	13458.47	14773.42	19736.04	30212.92	22185.40	25222.38	17527.11	6796.98	7047.48	16610.74	7776.22	6274.16	10321.06	11743.61	15687.12	5690.47	8423.45	5248.40	5171.91	9406.85	3315.46
271			1355870.12	8994596.00	392336.31	73256.71	36493.18	42308.99	29453.52	38737.18	37906.54	27099.94	33540.05	49746.58	28987.26	27322.40	32263.13	28788.37	19298.24	15009.76	8890.03	7648.63	6459.16	8314.90	5292.12	5239.52	4122.89	7280.69	4758.75	4677.09	8209.24	1909.48	6761.91	5853.67	3095.01	2294.72	1555.28	2072.84	1824.54	5017.19	7013.98	3144.22	3327.48	2018.48	1512.28	1446.04	1056.21	1145.49	1377.70
272			104971.00	931025.00	49109.73	6923.72	35089.77	65791.62	43567.52	11009.50	13144.31	18930.13	9830.12	7031.01	4798.46	15809.27	8836.70	13386.78	13193.32	14803.29	31275.80	13288.74	3359.54	13714.58	15272.31	8117.89	7670.46	3670.27	1043.75	4509.18	12760.40	11174.50	6280.94	5068.62	4810.34	2221.35	2350.35	1062.40	1451.23	4237.21	6710.43	8375.75	4409.76	2726.27	2099.58	1521.87	1762.81	1895.55	1693.38
273			62118.73	701086.87	84291.89	54137.17	56334.08	16443.61	31544.95	29601.79	23587.32	32591.23	58251.16	63029.60	17147.38	10147.99	7385.24	27731.96	18080.60	7498.49	2215.91	3191.59	14834.08	37259.10	18960.29	7266.10	12971.80	14796.86	8665.84	3436.50	4862.01	2527.57	9259.85	3355.45	6872.32	4158.72	4096.23	10147.83	7015.88	15935.05	7764.78	2426.96	1981.60	2896.50	2260.99	2083.44	6951.30	9403.89	7937.02
274			2466869.50	5148691.50	263622.96	52956.01	38645.37	56134.16	25357.29	35017.92	54334.21	25066.48	29489.87	21526.66	9397.71	14317.21	13104.46	11428.70	15581.11	13790.27	15844.49	10343.83	10014.38	5053.10	5531.18	5704.88	5371.15	7592.12	3693.45	3631.54	6476.61	10759.50	11316.70	7252.41	1587.40	2617.43	2497.75	5938.64	3352.53	3664.19	5126.69	2138.07	3344.12	6384.32	5392.68	4082.14	1831.29	1754.16	1183.25
275			50367.17	628734.81	67329.45	24749.10	16042.74	33453.68	17697.97	19934.17	33069.63	30550.77	21520.86	5277.40	9765.70	7081.37	8295.46	10092.17	5528.85	5947.01	5251.33	2904.53	1318.46	3214.06	7779.52	6555.07	7554.01	1980.48	2645.45	2863.16	3055.98	5836.90	2934.25	5921.89	7746.75	3823.82	2669.26	2582.32	2996.88	2627.47	6469.08	3605.95	1192.07	1722.97	2140.29	2280.46	1211.19	1833.33	2877.11
276			292641.90	5399097.00	382099.84	111992.41	53638.92	74171.69	45803.32	22177.19	16541.42	24717.80	11035.78	13295.05	4047.67	16072.47	5329.43	4812.62	5958.47	6636.87	6859.04	5035.01	9555.20	15567.48	5689.07	5541.38	7269.91	10505.85	4943.20	7400.50	2466.27	2583.75	5777.84	4880.36	3573.83	7376.01	7739.23	4991.67	11694.66	9260.72	3846.87	2999.32	2898.56	3145.69	2994.40	4629.09	1982.71	2049.45	1745.54
277			147240.76	481434.90	195845.65	53243.39	60107.89	71925.20	64463.37	39201.28	32420.94	19034.23	19055.58	15291.45	15909.81	6510.38	3011.99	19118.34	25894.98	6640.27	5611.06	6384.00	9229.03	7952.97	8575.56	7283.14	3967.04	2030.22	2689.92	7657.44	4432.64	2164.15	861.70	3688.29	11307.59	7173.40	4470.58	11587.41	12190.44	8506.73	2429.01	3471.57	11300.67	6155.02	5878.71	4912.13	5160.80	8793.84	4991.63
278			273875.53	1672138.25	139115.85	60350.16	38510.14	78131.75	57921.81	43829.92	30189.39	3770.98	7575.45	7016.06	4043.61	14433.83	9636.91	6214.18	13862.83	19656.32	14527.93	5345.15	12959.07	26810.22	9841.36	6014.33	5524.93	1624.05	3043.44	7677.39	4656.93	6466.88	3279.00	2935.78	7445.59	15810.14	9044.75	1707.57	1574.97	3393.97	2067.44	912.75	1682.11	2406.64	4283.36	2670.27	2783.22	3253.47	2753.55
279			63684.73	1692568.62	61903.28	48957.70	51002.47	54809.39	39918.37	20031.33	13461.78	17216.53	11841.15	16075.51	9320.44	3894.56	5447.39	5092.93	4047.49	2748.25	1523.90	4211.75	3655.83	3903.87	3836.68	6790.63	4147.56	7751.27	7720.56	3115.00	2979.00	1880.84	1511.74	2340.19	2646.07	1875.10	1043.32	1256.95	1619.54	1540.08	1646.29	1792.77	1715.97	1237.82	928.00	2405.77	2630.55	1845.78	1315.09
280			37747.08	732700.81	47048.90	62077.87	32856.96	21589.97	16461.50	17793.43	17459.64	15360.41	14300.70	16590.29	10035.11	13003.47	4068.56	3354.38	10478.67	2485.32	7166.33	4694.02	4946.46	8062.74	6875.66	10617.07	10414.77	7492.31	8967.80	13572.76	13516.00	5526.48	5121.39	13529.07	11390.30	4537.47	5067.56	2618.70	6214.06	2209.50	1524.85	1963.79	1657.03	679.24	3394.06	4907.98	5014.37	2820.57	2864.57
281			176098.32	1688153.50	91337.32	109842.65	156200.96	99371.82	26356.22	14212.86	22557.87	31948.82	21955.14	24922.51	7056.17	31575.53	22719.64	16925.31	19125.26	18091.38	9602.54	4825.03	5860.66	5001.94	9709.28	2932.76	8990.14	8080.99	8739.01	7108.13	4030.97	4030.23	3888.26	4701.47	3857.86	3391.72	2604.13	5412.82	4038.09	2167.31	3638.94	2941.38	3004.48	2623.83	4195.51	4342.21	2436.47	2454.57	2745.24
282			128149.92	2087609.25	198441.15	162283.00	20769.07	31645.28	27499.88	30738.93	22639.55	36746.30	12616.69	15236.90	42333.45	7928.44	14369.40	9894.96	16817.22	10268.51	28602.63	16005.25	21034.02	9295.68	6907.77	25798.82	25892.27	11618.88	15929.90	8120.06	15085.13	17410.43	8533.52	4690.94	7289.33	12645.63	6502.21	9508.39	7600.97	9128.62	9140.90	8399.81	11038.70	12864.48	7068.41	5578.36	2031.62	8968.99	9366.21
283			57719.96	352734.09	20996.04	26647.94	64385.87	68097.42	25896.50	42333.97	52446.26	35294.24	29402.57	25256.86	20329.36	30345.48	15034.59	6915.68	8527.72	24013.39	21301.08	26552.09	12144.15	12831.23	11362.85	14288.32	14034.42	8097.24	9989.71	6709.32	6365.87	5185.63	2789.19	5901.64	5168.58	6658.29	17024.24	19390.52	3354.67	3397.41	4263.54	4218.19	3615.32	2819.01	1786.21	3506.76	1624.99	5155.79	5161.81
284			161732.29	1352204.62	51983.86	34202.75	31920.72	24092.25	19063.66	12797.04	18807.24	13431.07	7714.35	15358.73	12019.29	10024.52	11426.47	7495.32	3695.89	5006.55	6413.89	2090.24	4715.91	6797.55	2030.00	2554.80	6059.70	2634.46	3417.50	3647.40	2928.71	2059.11	3109.85	4362.64	5245.84	2873.81	2368.45	1589.64	2294.17	1520.05	1710.07	1222.36	1059.75	847.63	1191.16	667.17	840.51	668.67	717.50
285			201431.46	1548614.37	92967.06	28863.60	28930.18	44518.96	11696.58	6225.47	9700.53	15540.22	16241.24	7238.19	4110.78	4012.22	5014.62	6197.00	5531.50	5934.52	5339.39	3681.37	6261.82	5437.34	12948.55	15151.47	4563.59	5600.54	3582.54	1789.33	5924.39	3116.33	2234.27	2645.05	3200.69	3704.73	2814.05	2672.09	2677.14	3113.20	5600.59	852.24	2006.41	3225.80	1467.15	1084.31	1922.59	1988.64	1960.62
286			389598.96	1729786.25	157416.25	34514.59	32885.75	29096.77	23431.33	30356.58	18221.12	9043.64	18606.91	14273.56	4965.14	8350.03	3628.97	5488.36	5278.74	3365.11	959.08	2773.23	5267.54	7057.31	4843.45	13374.38	14583.83	8092.42	3109.92	3691.37	1983.14	3134.42	3667.58	2385.41	2361.43	1255.09	2829.50	3908.82	1499.31	673.39	2077.63	3379.50	2668.40	1157.77	594.77	1552.67	487.67	909.16	1261.07
287			20419.88	157106.76	37382.52	20276.55	46639.32	52862.07	22647.27	12783.50	9467.34	7937.90	3313.42	3045.06	11700.08	9106.40	10520.93	8974.80	16985.60	15315.79	4472.26	8328.44	8503.81	6670.29	5377.82	6624.33	4663.88	1783.72	1903.91	3542.13	2964.85	1432.84	4025.90	5590.31	6862.43	12278.63	5669.43	4095.24	6806.10	2778.49	4570.35	1456.85	2578.70	1928.64	1371.71	1191.12	3434.39	603.70	1937.35
288			102319.99	813368.25	101296.64	75537.73	44198.67	91506.24	57870.28	48282.67	36574.61	24027.38	22148.76	12014.80	10386.59	7266.98	7871.74	12388.71	4445.12	12307.81	11057.43	4576.50	18367.68	13129.37	4578.27	12285.03	13732.83	6477.17	3331.79	6668.82	6852.45	10623.93	10049.16	7149.01	7131.58	3769.67	3077.21	3225.30	14946.22	11665.23	1743.94	1740.87	3816.67	5167.36	2734.58	2063.63	2276.39	3882.36	4079.80
289			49595.83	2023718.87	188520.85	95589.39	78526.68	66768.99	28918.89	22881.91	16961.33	21475.07	15067.11	12780.50	12526.59	8521.28	10519.54	5243.56	6892.18	4247.80	4626.25	4643.55	14722.56	6856.20	11034.29	18972.55	9753.20	3232.04	8574.41	11489.70	8670.96	6675.38	7057.14	4210.04	5208.69	13623.71	13089.67	19613.50	13947.55	2751.13	13127.42	10994.37	6768.03	6218.89	1471.33	1689.94	1156.92	3635.55	5201.26
290			33240.94	528904.12	112663.27	88989.21	137952.51	78625.26	31410.66	24702.97	19365.51	9363.75	7964.55	12359.21	9706.03	12159.44	13707.56	9011.56	4554.80	3983.13	4051.57	5208.45	8125.99	8254.37	7083.32	4856.86	2693.68	2282.87	4494.22	1617.79	2123.06	3185.06	2997.56	3026.62	5131.79	4456.80	3514.53	4757.15	2905.39	1191.30	1946.35	2731.57	2476.53	3296.62	2177.48	1502.98	1358.97	1472.25	1444.00
291			94864.68	732977.87	160624.21	79971.51	92585.43	59093.75	30462.04	26222.26	25930.44	23157.36	23772.79	42396.74	40239.00	22928.14	8683.01	11997.66	12666.71	14355.86	14954.61	17684.79	14471.48	5268.45	7908.24	15014.66	6437.59	5670.33	17612.81	14154.24	6899.30	9631.85	10656.58	7038.78	7169.03	4992.26	6270.08	7431.99	8144.92	3895.94	6886.25	4031.40	6592.95	5310.22	8473.54	4583.08	1351.87	3703.74	5430.27
292			189751.37	960481.43	331910.03	116782.89	105740.21	163503.20	53582.47	104172.42	63106.54	50495.91	26916.99	14808.19	19468.53	32295.74	32453.88	5273.25	12970.52	8213.71	30311.18	33908.01	13289.42	17218.46	20835.51	13889.88	20996.33	16817.54	8299.66	15043.69	12954.58	10896.48	5629.75	1575.51	4608.01	10398.50	13816.67	3607.75	7318.34	5419.11	9419.11	6886.42	981.05	1754.25	2178.36	3006.67	3390.67	3463.64	6147.83
293			69314.28	397183.09	95121.76	66626.25	68117.31	53438.84	69745.08	56027.07	38617.73	41163.60	16199.77	23555.45	14223.35	7122.18	7844.20	8669.00	16571.84	15481.16	11197.99	6413.84	10607.22	13973.38	8653.50	3604.20	3549.57	1633.64	3839.90	1469.35	8536.49	15284.83	9603.55	3303.72	2175.10	5252.23	7185.40	6152.03	2554.03	2767.55	2421.82	2021.19	2772.51	1707.77	2921.84	1124.36	1943.84	956.54	1440.20
294			39075.11	582148.25	63842.17	58435.79	50549.18	63137.83	32255.46	24066.73	34453.29	40329.42	22207.21	19034.90	22327.10	19555.58	11118.31	5635.80	13404.09	9810.73	16403.48	17435.76	12187.23	8387.55	10467.01	9940.83	3868.05	12614.64	9362.65	5395.66	7623.65	7638.98	7447.46	4673.85	3645.54	4949.56	6346.18	7073.38	8735.31	2524.46	9909.66	8782.46	7414.39	3771.54	2056.19	3178.26	3774.10	2050.45	7313.12
295			506556.75	3254665.75	169584.62	54486.67	58565.62	31844.10	38511.43	29421.16	25153.00	22556.00	25937.86	16885.15	11653.09	17131.43	31242.82	22047.87	10191.94	9320.80	12852.32	11241.59	19847.57	8987.33	6453.04	10762.25	11461.94	12795.67	21823.38	16199.72	11572.40	8050.54	17830.19	10802.44	4487.27	7979.92	6928.44	4275.12	1022.73	2969.02	4473.31	6457.49	6315.92	2430.44	2191.52	2598.11	6871.07	10526.51	4882.90
296			91930.77	973756.06	43807.03	65773.87	45425.01	48812.36	59875.42	69397.88	19449.17	22947.32	23812.87	16079.45	9900.91	16895.11	28256.37	9106.15	4140.89	8159.26	16771.24	17136.57	6315.98	5725.78	5477.03	5311.19	9729.15	5324.23	4349.85	7859.35	11086.12	8279.64	6918.26	10716.20	10287.82	6478.87	4880.67	4257.87	2084.49	2628.15	3888.51	3133.24	2042.44	2027.83	5157.28	6740.87	5174.88	4011.35	2746.40
297			92413.06	661674.81	72383.09	115162.07	72579.53	30281.87	39117.49	17217.06	16580.35	34697.49	45691.88	24705.60	21951.38	11949.92	16428.00	20785.49	18031.17	9333.48	8572.04	10352.41	15585.58	7813.48	7330.89	9094.84	6084.67	7086.28	6768.86	5076.62	4015.00	5428.14	10481.71	10382.39	10107.93	4818.37	1452.81	1653.20	4451.12	7430.96	5528.65	8059.07	4134.86	5044.18	2836.85	3012.24	2613.53	5808.96	3040.92
298			163436.54	2767887.00	141305.40	87864.39	68845.93	104938.18	100492.50	44861.62	95704.37	69211.59	27823.52	40211.61	26815.58	17932.96	28136.30	34196.94	24268.08	30929.81	25792.73	9692.16	5366.41	28081.31	26172.24	29395.06	12934.59	8608.86	4722.77	10143.01	9563.73	9762.89	5396.21	18084.05	6953.24	5320.43	6745.31	3361.38	4671.64	3352.13	8191.58	2634.23	2224.53	3660.99	7083.04	5219.83	8989.71	7551.36	9198.48
299			263562.93	1784221.12	154495.21	150009.46	104215.82	83549.41	57719.21	40486.33	43092.66	22435.04	22917.41	7702.12	11269.98	11536.54	8677.14	8802.12	13898.20	15113.35	11117.53	4859.35	3449.03	4251.97	4640.91	7636.01	6189.88	6520.08	13878.22	10178.19	3070.87	2605.96	3575.07	2491.23	1708.10	3374.20	4674.18	3045.17	2393.65	3761.29	3120.73	3931.96	2370.65	1522.92	2712.67	2626.99	3297.52	1169.54	2727.51
300			29213.07	589590.50	55250.17	50711.10	147881.45	108223.78	18349.90	23664.04	17086.31	7843.61	8052.76	8396.56	8033.88	5756.22	8663.77	10421.38	10161.22	6919.16	15054.95	19151.92	6231.57	5468.72	2260.73	2117.24	5452.79	8349.96	7347.50	4079.47	4322.63	5752.79	5164.85	9003.01	14045.13	9167.41	2157.62	5144.51	1279.45	3646.31	4327.55	2845.94	2310.25	2939.30	2382.99	2258.28	1220.25	1442.79	2345.18
301			81442.85	561446.37	105185.73	146430.64	122509.33	81849.21	18868.97	23661.33	54601.26	38611.18	26788.34	16876.87	13510.06	15150.48	3065.31	11405.14	22967.78	36055.46	11446.03	20811.39	17006.04	24037.25	17275.24	8682.80	14676.42	31423.11	5273.71	11434.19	8700.71	13562.59	9322.30	4831.80	16079.21	4773.53	6205.05	8378.43	3613.62	10723.27	4150.68	8595.83	6361.89	12409.06	5963.65	8235.31	2076.47	6282.75	15855.57
302			1187425.37	6319976.50	438050.96	91017.77	100573.51	121783.67	71688.85	49075.69	41296.10	14068.50	10291.29	15590.45	23544.67	9610.52	22942.88	23562.95	7614.02	9530.74	12179.53	10836.12	15807.43	19580.34	18447.89	7122.02	3044.59	4509.05	5209.64	6833.74	7824.68	9455.99	10162.17	14279.06	5759.43	4306.22	8997.34	6968.90	2605.80	2801.57	3405.53	3782.42	2451.22	2814.05	2111.24	2785.17	3110.16	1396.32	2501.98
303			66539.03	1484152.00	114972.42	45796.07	94142.73	129940.39	91121.66	82101.90	99241.45	36788.79	24844.63	29706.69	46827.14	30486.90	11689.42	26653.66	13710.93	11898.65	27898.33	19790.42	13362.22	23122.58	16996.45	21583.01	43550.03	24241.77	12421.44	14446.47	24383.41	16373.79	3182.33	10119.97	7982.99	11282.68	17420.09	21464.70	10839.17	1923.21	8962.57	2812.33	7795.03	5397.24	3700.16	4463.59	6921.60	7098.44	2460.11
304			161114.90	3327876.00	153663.89	27436.00	91992.78	126585.00	36203.20	48923.85	19953.48	7949.82	22370.61	37528.14	19212.39	10995.66	4043.16	9276.68	15457.17	9263.32	11169.47	14255.35	4706.87	18637.33	8439.50	9973.71	7225.97	5890.47	3743.74	5972.89	2945.86	1942.77	1985.85	8941.20	4537.92	3017.56	2611.32	1984.89	4125.64	8186.57	4692.33	3219.53	5361.35	1793.71	3546.97	7926.38	7708.62	1546.10	782.51
305			49774.63	455893.59	161211.53	155824.46	32253.31	47163.03	11516.82	16533.64	67747.16	61427.16	28167.74	13832.77	43643.95	29139.47	14549.09	9469.26	5503.67	8763.70	15330.10	16801.47	5837.26	16609.31	3928.89	4429.38	9642.54	13117.94	11561.51	10132.85	5015.35	4210.69	4194.31	5998.39	4068.10	2676.13	3475.56	7053.00	15281.73	8805.99	5024.88	3098.54	1096.00	4095.05	2781.42	5878.78	3356.29	1388.26	1563.52
306			470412.43	3421160.50	460522.09	90973.17	54275.93	71905.91	63238.42	35144.63	18365.39	14706.97	16828.64	11377.31	5674.47	7636.38	6590.02	14602.62	12274.50	20137.35	9441.62	2528.40	3254.62	9068.18	18147.36	17497.43	13699.48	2568.27	3191.93	3603.86	4626.82	1349.93	6643.33	7035.99	3025.85	3448.62	4544.87	5033.63	2696.63	4385.38	2925.88	2396.73	1530.16	1775.10	1696.20	1697.87	2889.47	2647.30	3743.98
307			493993.68	7512209.50	527952.81	389134.81	215296.78	152713.43	166498.76	271123.03	221969.10	83614.87	46118.91	73950.20	49535.73	56148.45	103835.42	130633.48	124071.62	78190.32	130970.04	102473.96	106404.43	54296.83	81852.28	114563.30	13426.20	46427.85	22038.43	53053.69	55194.71	26917.33	34000.52	7317.51	18528.78	31636.32	32616.53	14184.74	12798.55	17506.80	23904.96	18333.87	18842.96	28290.43	16093.84	20569.93	15240.91	8024.46	6155.51
308			12099.06	266398.50	93756.75	163874.10	85285.26	62427.91	29147.81	13765.00	20955.69	6302.64	6852.15	7330.01	6472.10	4036.81	2495.72	1595.99	1247.36	1216.95	1031.35	1107.16	1388.04	871.87	1475.73	2160.16	2863.81	917.46	1197.26	645.84	398.51	489.15	259.59	928.49	542.09	1385.27	829.10	550.41	671.17	859.41	898.58	543.28	569.66	619.82	964.37	421.79	715.19	569.73	192.63
309			382151.12	1532775.25	400397.09	129845.44	53842.70	155653.40	100415.32	39995.85	39897.18	26818.00	19567.56	15380.93	21722.89	33547.30	25829.33	7165.18	13611.94	23836.36	40485.37	20209.16	28924.02	39340.06	18868.76	7385.39	13455.88	10692.98	13092.61	14986.77	14822.16	29085.27	31099.48	39502.88	23964.85	5219.62	5612.87	13012.60	30800.44	7264.70	18925.21	16347.29	6387.22	1725.91	15296.76	12387.97	10146.84	11513.96	5543.81
310			22880.45	631232.93	47884.83	81877.76	76316.21	45383.49	61854.55	15859.86	24127.37	18441.58	40933.53	27549.49	9915.10	10143.98	10356.67	7606.39	4113.73	17653.44	4360.53	5664.96	6014.52	10907.95	14735.30	11679.14	4933.29	11746.16	15460.65	3589.64	6031.74	4687.62	2770.53	8853.66	4271.14	5252.76	4404.69	2725.55	2860.78	2830.11	2811.70	3183.66	3597.75	2311.18	2756.44	4186.80	5167.80	2549.12	3894.57
311			29873.97	431845.96	72444.50	41625.05	35131.68	27581.59	37099.68	44394.65	33240.43	15804.78	14947.76	9712.01	12016.99	13787.80	7060.10	4890.03	9342.86	16330.07	17692.94	13394.52	7011.68	4290.05	10270.47	8553.47	3808.14	2002.54	3175.21	2846.50	5157.41	15093.66	5959.49	1266.14	3632.93	4743.05	3319.97	1355.06	3146.99	3133.55	2420.23	2326.38	1985.38	864.75	1676.08	1440.54	1500.57	1601.04	441.62
312			190470.51	618136.25	75367.61	37980.71	14876.25	39417.81	22614.12	10449.60	6703.03	7934.66	6798.16	8217.88	8997.75	4200.56	2176.29	2699.58	4652.96	2781.57	5452.91	4128.30	2654.92	1132.87	1162.85	1760.00	1415.15	2834.71	1436.24	2357.36	4101.13	3338.37	1666.61	2393.48	2353.71	1724.58	1274.41	949.06	1287.37	2845.48	1185.25	1014.71	1992.53	1717.79	1015.75	1983.81	1652.38	1032.70	1452.27
313			156819.43	963997.81	460623.31	145598.34	54791.76	79469.37	50684.96	36492.75	25217.76	16384.39	5531.31	9495.07	11189.03	6718.25	4389.98	2884.16	3012.09	7591.35	8694.69	5508.79	3165.42	2912.83	2533.53	2565.04	3820.04	8862.08	7642.46	12619.90	1753.56	3514.77	5430.68	4481.01	2797.51	1654.74	727.36	940.34	332.56	661.63	1140.14	1398.54	2212.62	2320.91	1697.75	2442.99	871.54	361.40	1332.56
314			102910.97	342678.50	69711.60	23598.86	43871.42	59905.54	30681.85	14835.09	22277.47	28157.06	26587.97	11337.00	20872.25	26372.58	13363.96	9251.93	9776.74	12402.77	13282.13	15785.64	10366.52	8969.59	3811.11	5157.55	5324.95	5754.85	2276.43	10744.55	9826.76	7277.53	6049.59	6132.95	14502.41	16938.28	5262.70	5425.42	10415.83	11315.29	4265.05	1031.61	2628.99	4339.14	2514.35	4353.28	3371.06	2612.83	839.71
315			70283.32	322384.28	119844.41	55493.21	36872.50	22803.66	21832.78	23491.46	29495.88	30002.82	17979.90	6267.06	9624.84	15020.45	4893.16	6224.27	5480.34	4144.87	4203.71	1825.75	9761.76	6047.43	10601.42	16678.85	10908.33	4589.97	4221.06	11271.96	8486.92	2556.94	3476.01	2889.40	2208.66	3183.69	1226.30	2900.15	4234.06	2743.50	1186.82	1090.74	2559.09	1830.65	722.56	1186.06	1378.53	1805.48	2075.33
316			86343.36	1735468.62	179731.35	57332.26	24677.94	24351.64	14345.52	13460.75	9336.64	15443.57	7604.15	6468.45	3010.87	6948.43	9546.29	8790.55	2742.87	6573.70	6522.88	3593.28	5915.52	3004.28	7200.25	7324.85	1796.06	4559.95	1799.62	2604.56	1570.44	1363.54	716.82	1642.70	5068.72	2674.61	2359.22	2941.21	1793.60	833.24	453.42	1137.78	1769.45	720.87	1317.19	1486.78	1898.53	1418.29	1279.82
317			896919.43	3049844.25	103723.05	36571.64	26894.98	46883.59	23262.24	13249.83	7793.99	6737.98	5997.30	5371.50	4455.09	1224.12	4200.06	5763.24	3424.17	3765.97	3557.05	2490.56	2143.61	2188.32	1472.06	1693.16	2809.55	925.79	1916.62	1971.61	2659.76	1198.22	2293.62	1848.37	1605.83	2146.71	2090.76	551.92	1145.85	1325.16	986.37	1000.71	1475.32	1527.31	1468.20	2552.95	1634.96	616.67	1093.87
318			21641.93	1857379.37	261560.71	114715.21	113631.67	89801.39	22105.11	18394.49	38817.37	45817.01	45075.64	53039.58	34453.41	36186.97	14412.01	30277.49	31766.26	31322.68	13708.51	16687.12	9602.48	10001.61	32411.02	28412.09	25305.37	9149.49	18539.36	9717.96	7197.41	10763.39	6870.95	4607.22	4958.95	5147.22	19628.96	12190.55	2074.47	5834.37	14128.90	24332.35	15636.88	3636.79	2767.43	7257.57	4433.36	6053.68	5308.66
319			59655.13	796181.56	598408.25	103956.88	26299.51	66860.70	58283.65	23914.11	21422.25	56069.71	20955.51	18218.77	18613.59	13317.06	19121.65	32819.26	10982.19	7463.74	12700.81	19783.23	20188.34	11326.69	7330.71	13937.50	11815.36	5894.59	9675.41	4269.08	4020.57	11209.77	10907.99	12735.53	4418.84	6167.97	9239.95	8700.05	6949.73	4002.43	5498.10	3526.64	7235.84	4770.91	3585.25	6592.25	6004.35	3190.72	1267.91
320			99518.20	682833.25	106888.16	64451.73	30044.20	51183.88	65627.07	52020.55	21403.68	8924.87	14264.77	7708.97	7482.21	8453.34	5546.68	1961.11	6741.91	2767.65	9104.66	7442.82	5384.25	9377.06	6360.40	4142.62	4480.94	2446.57	1707.48	1497.16	1310.37	1295.60	2941.09	4541.84	4236.39	3874.05	1156.84	1814.28	3790.50	1500.33	1100.21	2152.30	1578.33	959.63	592.46	1794.07	1519.47	381.89	1988.16
321			153495.37	1771874.37	226180.06	158013.20	139034.34	121638.96	60146.70	93248.53	88883.89	27869.16	12730.04	7934.46	12768.79	9220.85	3517.05	1889.48	3841.73	4925.75	3959.12	2760.75	2590.84	3349.92	3110.32	2256.29	2234.08	849.45	2642.50	3471.91	2981.66	3891.37	2837.94	1535.93	2562.32	3603.04	2782.30	3905.13	3046.11	1678.79	1021.25	1158.54	1165.53	522.24	513.55	752.16	680.12	1162.32	931.63
322			76056.30	546114.50	103361.73	90690.64	66041.21	27009.99	49232.20	52909.05	49711.27	73614.57	42906.87	15787.41	18526.65	20001.52	14733.17	12183.87	12641.20	12285.60	12649.23	7675.74	7530.89	15692.12	14062.43	8200.58	12133.59	29170.94	40824.90	32561.43	9228.30	17351.69	18689.32	6310.66	8483.68	8516.27	7784.92	5131.18	8902.51	12516.72	21424.17	5135.58	2557.35	3896.13	4302.80	4119.78	7111.87	9531.76	6165.25
323			37840.69	1368808.50	277533.03	173731.20	161131.28	98559.46	111334.57	87965.10	43964.02	26354.27	88487.46	68265.89	15436.00	21923.00	16185.05	20711.36	16289.09	11257.36	17733.31	35519.90	30037.75	16431.43	21740.65	13275.58	13354.41	5213.07	16067.81	21782.13	8021.84	7807.16	7153.91	18342.27	26182.19	26745.13	21472.60	12242.00	11940.71	27612.01	23393.57	11281.57	7971.71	11938.44	6808.23	1844.89	5181.13	5947.05	4911.62
324			83384.47	1805353.00	197611.17	80329.49	75477.55	49078.76	41571.41	46143.80	20266.64	7060.41	12613.69	16292.63	27285.59	26241.25	19629.96	19730.51	14572.00	8814.54	12868.04	12494.48	9790.17	5916.37	11795.59	12889.40	18791.59	6136.06	3872.84	5222.09	4339.44	3708.49	4363.24	8427.30	10200.32	13950.85	9421.36	6652.42	3052.31	2313.79	4872.61	1824.45	6485.99	7765.91	5701.39	4802.47	3769.04	3870.51	2513.12
325			43054.19	1185370.75	85229.05	37733.28	75900.66	42095.05	56229.41	55842.38	72616.50	40231.95	14148.33	15148.01	16109.98	32933.66	27881.46	20688.97	10526.39	6000.39	10657.94	18325.46	26761.46	21335.67	10487.50	14586.79	9121.27	5406.69	5361.98	6027.88	9615.94	10527.92	7813.62	5210.34	4658.50	2284.00	1762.86	5895.54	3670.41	6240.82	4738.81	558.43	5242.68	3117.34	1577.58	3775.21	2978.01	1697.47	821.60
326			18253.60	115096.30	73357.32	27969.93	25965.62	36517.28	23753.67	13755.17	11226.40	18855.29	7848.97	18571.40	8490.85	8183.71	2482.01	2165.64	5860.10	3471.72	2432.57	4191.83	2971.67	2858.87	3069.44	2529.38	1889.89	2636.01	1233.05	2641.51	1156.73	996.74	2198.72	1879.56	1683.31	1945.32	1690.93	1112.65	2084.00	1434.45	1606.34	1764.86	1172.39	1624.25	1260.92	3235.49	1729.36	1916.48	1115.39
327			205785.92	1668324.50	398725.59	123809.17	148291.81	214157.67	119350.39	70522.60	43456.42	37538.84	57443.50	67121.99	18811.77	20322.47	33037.74	30119.40	13569.47	24362.97	48913.08	31245.40	14695.29	27345.14	31875.11	17804.68	8021.02	6981.38	7333.43	8161.01	10795.56	13083.34	7737.29	6753.75	11521.69	23411.19	12578.28	8558.18	8930.49	11069.21	8177.98	7164.00	5761.37	5985.72	4954.65	4987.71	6203.36	12950.25	9008.15
328			21866.17	600362.43	69220.17	52182.45	72279.40	58417.62	26968.64	36684.26	18460.00	15642.16	9138.95	17676.14	35480.29	21751.31	9179.86	4560.85	5199.76	10365.81	12011.55	24315.13	20043.66	8656.36	6114.79	6924.64	3087.28	13818.11	4985.80	1084.25	2338.28	1852.01	2917.77	2279.94	3853.26	2582.78	3827.78	4932.13	3503.68	2088.96	4803.28	3809.01	3337.50	1850.44	2910.00	2244.19	1357.82	1326.56	1967.32
329			165208.78	1539101.00	272677.37	143167.65	119188.89	47380.63	37244.10	22192.52	23625.52	18938.92	9579.79	20198.78	32582.22	10119.60	8327.47	10948.86	14134.27	19371.88	15656.38	7888.23	7583.37	10639.90	6972.12	5893.47	9366.01	9555.18	3047.22	3250.66	8064.58	6497.98	5256.34	4830.62	4540.94	2296.09	1795.09	1667.94	2397.62	3720.68	3530.80	1593.34	3278.68	1792.06	1564.12	3504.58	4271.25	2475.27	3596.25
330			115244.60	1122169.75	329347.53	196944.70	36136.94	149340.79	49658.19	13779.42	31050.93	32646.59	35455.14	38098.50	21490.74	16321.39	19091.71	21841.25	22403.61	14944.19	25037.87	16416.99	11571.14	8216.12	9966.11	5870.39	8923.68	9897.22	7348.06	12284.18	6112.96	8118.54	8339.60	8752.01	9627.89	9576.54	4139.30	5614.43	4569.83	3821.44	2276.01	3609.73	2325.08	3552.30	2578.83	1321.28	2668.67	3769.05	3527.62
331			116084.92	273904.50	239351.43	76109.29	35152.94	95763.34	42577.64	61594.73	58969.49	73897.92	42584.45	60078.12	195837.07	82742.63	34764.47	16716.60	12594.11	13309.18	39059.51	43612.47	13938.77	21765.72	30122.16	12704.91	36457.76	53603.08	22107.76	21552.71	29477.71	10643.55	7629.27	27642.15	33211.62	13194.80	6748.96	7198.62	6092.18	1773.56	4695.87	7377.68	7792.59	11617.44	8422.20	2501.06	3935.48	10045.04	7889.42
332			79057.89	1231413.12	80902.06	38390.27	37695.89	21884.76	16918.02	14006.37	8721.29	4566.09	7533.82	4739.50	12329.44	12796.95	10743.85	3064.18	3841.13	3802.03	1380.12	1876.54	1830.06	1307.38	2785.60	1760.35	1379.06	920.17	842.00	639.07	1500.40	3177.21	3484.06	1953.18	1096.13	2161.63	2126.07	2091.19	1178.18	430.01	570.03	408.08	809.33	607.20	1184.96	1029.79	1074.34	927.15	635.33
333			149848.85	2804264.50	114511.21	66763.61	86162.21	59045.00	21655.83	6450.19	8820.36	13872.74	10028.16	11398.01	10423.02	9706.88	5199.25	2627.06	6445.06	9147.49	2977.45	7191.42	4879.68	4675.05	2149.54	3010.34	3296.93	3329.01	3735.67	3327.32	1877.84	5006.31	5009.59	3637.05	4090.12	2327.99	1780.59	2215.85	1912.79	1945.13	2021.86	959.98	1200.92	1635.02	1505.30	1396.58	1092.72	1985.86	1659.11
334			139405.18	473919.65	14630.55	58160.39	35314.41	81291.07	32096.85	17123.10	16087.42	9365.78	3457.73	4467.02	15430.15	11120.91	12481.61	8728.87	18461.37	10797.23	8851.92	7063.31	4590.79	6289.20	7981.04	6309.56	2748.76	4983.40	7029.45	6786.38	3167.86	5994.44	3869.43	673.01	1534.93	3024.72	1854.28	2926.41	4115.90	4935.58	1569.04	1146.65	1897.15	4627.06	8799.34	4746.43	2933.55	3135.45	3276.93
335			12876.44	298012.65	134499.85	94194.92	75797.35	18909.53	22966.55	13749.19	20678.68	6481.08	14883.82	25251.46	18244.03	23889.01	12674.42	8967.70	11698.99	5420.09	8495.21	6344.53	7786.40	6150.42	11799.48	3432.90	1454.72	3048.66	5661.93	2339.22	6716.91	7639.29	4926.71	13901.37	10084.76	2684.76	4592.03	8863.12	11426.25	7958.82	2808.69	1610.88	1493.15	1247.56	4990.49	6863.31	1725.87	1862.82	1670.25
336			73856.89	954156.93	80656.71	87127.72	19149.15	26778.41	22698.24	22100.12	16174.32	28735.04	44564.84	18137.94	4663.41	7897.56	37557.69	19565.95	10737.52	4025.26	4102.31	7926.88	19483.26	20068.67	3978.98	3438.24	3423.19	2702.80	3001.59	9412.87	7081.64	8984.36	6478.50	4299.59	9127.23	8044.07	11073.73	10442.00	5484.79	2125.86	2884.18	4569.61	6633.12	3498.64	2833.55	2743.01	2198.11	1116.34	3411.63
337			65142.86	648468.18	75662.86	235682.14	132288.50	91893.81	131096.39	84152.17	26287.32	32146.36	44848.40	37798.55	37937.02	26508.87	39039.03	38938.85	30072.68	21955.70	10248.62	17076.32	36262.38	40503.48	28317.42	17948.47	20102.67	19580.33	24680.29	9858.69	9654.15	19645.57	19770.02	2084.16	15153.01	24332.08	10551.99	8042.54	9390.86	7971.51	9555.61	9097.24	10529.27	8895.24	7063.15	8095.09	17987.49	8083.22	4694.31
338			181885.48	3152938.50	255283.17	36593.67	29743.97	42979.36	30079.04	41347.23	15696.87	9030.21	17661.00	14339.89	17158.68	10911.97	13017.71	12307.15	7160.64	5895.55	5491.85	12819.54	9475.82	4046.78	6785.45	3074.16	5009.61	4898.04	4247.84	2436.59	4426.92	5316.20	2695.22	5655.07	8024.95	3940.61	1778.60	2242.16	1761.47	2289.79	4586.29	2546.67	1299.28	2808.65	1550.61	658.35	1770.95	1244.17	2595.68
339			38454.67	162697.29	106047.25	62795.64	24252.81	40466.73	17480.38	5175.16	7744.67	8764.40	9784.58	4128.37	2642.10	2496.21	2002.14	5181.97	7358.89	4185.38	1270.93	2394.32	2455.72	1941.52	801.40	880.96	6171.21	8119.55	4358.66	2535.02	2931.04	6757.39	7617.46	2923.64	1036.91	1227.69	638.02	660.80	1242.92	758.86	273.28	953.37	1638.43	831.04	491.36	618.84	479.85	1763.26	1934.16
340			174468.73	630522.31	51192.02	38815.93	19399.84	16011.56	23046.15	10456.64	8835.47	8455.24	7272.84	9390.17	6045.18	4407.00	3419.19	4175.94	5100.75	3938.09	4442.00	2907.35	5408.48	3474.31	7282.77	6611.80	4917.38	3317.54	2589.68	1846.73	1133.39	1316.24	2161.76	1663.55	2221.79	3093.11	2984.02	2794.62	2411.01	4329.40	2528.71	3510.35	1371.78	1653.49	1830.72	2365.06	2254.10	1257.82	1653.93
341			81794.58	1097880.50	103343.12	40200.28	41391.42	49395.86	18221.02	8989.07	8983.42	7387.30	16810.60	9942.31	4590.70	4029.76	9128.00	7955.59	7794.81	6153.07	2392.50	2330.54	1353.08	1906.79	5652.59	5445.91	6726.50	3133.57	2129.67	2804.46	1406.81	1076.11	1974.07	1458.63	1396.65	955.57	1054.68	1481.02	2055.43	1470.69	1148.45	939.04	707.01	295.50	512.83	1202.31	1591.33	1298.27	689.34
342			67447.36	1212982.87	109840.67	84827.13	79765.57	29773.88	12643.73	11477.32	11008.44	18051.33	18111.19	8018.01	6284.45	5588.33	5811.10	3189.61	4082.16	4772.30	7906.77	6433.12	1006.37	1915.50	2662.73	1556.78	4443.74	7809.56	3294.89	1077.29	631.23	1022.21	1231.81	636.38	1854.89	1905.96	2025.34	2802.15	1562.39	938.45	2015.69	1744.28	2562.36	1021.68	1594.61	2416.98	2545.68	1270.04	774.51
343			89746.11	490032.93	35498.46	24390.96	44296.51	14915.41	28821.77	27772.71	10192.92	17515.78	21222.02	21075.79	15498.91	11893.96	13054.97	6712.37	7063.28	10452.88	9837.14	6580.65	5148.47	5237.85	5244.21	7033.00	12805.04	3862.72	8397.80	11137.91	3822.73	4162.63	5405.30	6192.41	3987.75	2907.75	4008.76	4462.95	5979.34	4801.55	3105.81	3864.03	2954.13	1899.23	2108.10	2772.53	2067.73	2471.76	3834.85
344			86282.80	775779.00	433048.81	45367.71	30041.60	37697.10	82188.46	30552.40	15376.47	7192.22	37053.52	23944.84	35523.25	18268.48	11216.34	8825.63	14813.68	10586.06	13519.71	6303.67	3964.65	7832.82	9895.08	6476.26	1086.11	1498.94	1943.76	6458.10	9148.50	12105.13	8701.14	825.34	1920.21	3360.18	3433.13	2302.95	2434.26	2346.07	8615.49	9063.93	3567.26	2718.33	377.50	308.25	1566.73	3226.33	808.41
345			37715.24	312424.34	75486.80	101773.41	46428.58	36971.08	47576.29	18771.14	33673.29	37370.09	20601.42	15232.16	11064.73	8781.26	9724.17	6897.57	4839.38	8699.64	16063.26	12634.44	14219.32	5325.52	7140.31	3159.16	8212.08	12370.20	3866.85	3736.23	4024.76	7054.28	7520.17	2682.53	1792.15	2099.90	3642.91	2849.90	2673.21	3992.07	4208.22	3976.33	2252.17	1478.17	2699.05	3710.85	2541.33	1389.75	1926.85
346			112528.03	311807.37	128686.25	70763.21	152378.76	110893.02	15193.62	46736.89	23534.32	14705.50	13440.70	13688.74	24850.42	15142.55	9334.40	6641.08	5068.28	5787.21	9716.67	9128.62	8473.64	4826.35	6360.41	3902.29	5395.08	3005.86	4246.54	6576.80	3672.99	4376.12	4480.94	3572.26	5291.83	2075.97	1546.32	1963.57	2081.04	4470.08	2255.01	2347.91	1401.00	3356.17	565.22	872.09	693.96	865.12	2715.33
347			115956.67	454592.37	190828.48	96773.59	133864.12	81696.89	20335.17	12097.33	11658.27	5265.01	5580.10	5233.74	8175.03	4851.67	4638.18	10153.52	15114.38	5823.21	5355.80	7655.07	12320.93	12442.86	5953.02	4520.02	4000.70	3313.86	4531.02	3658.98	2803.26	2224.82	2252.82	4172.43	6027.41	3615.88	4711.34	3334.11	2838.82	2548.18	2761.83	3133.36	4130.61	4310.37	3645.17	2782.59	2982.72	5340.27	4974.77
348			429455.71	952614.62	123011.60	318651.46	169448.34	123011.23	57693.45	29274.57	19681.10	15399.15	15812.62	13598.34	24697.82	16415.75	11035.16	15585.68	15176.71	9859.86	6992.99	9774.47	7239.54	8669.54	9839.30	6779.13	5000.65	3053.18	6007.66	3373.01	4374.48	4332.11	11358.59	6483.34	2397.49	4804.72	5303.94	6163.73	3136.30	4175.40	2886.31	2451.69	2460.74	2354.61	4376.92	3868.80	3811.36	2380.42	1234.84
349			66145.89	711092.62	161101.87	42719.17	75170.47	97087.81	26168.13	20634.58	46540.72	40546.91	13474.06	18357.85	6881.56	21496.93	17671.19	12453.31	5462.25	11705.60	13845.80	18314.42	13705.54	20225.94	21343.62	7023.77	8998.24	15208.41	7984.89	15374.62	14095.71	10722.31	7302.93	7898.09	3104.33	6564.03	2326.72	11903.93	12035.71	6970.87	5096.95	6131.03	5137.55	5532.39	6197.80	4127.19	2432.29	7600.45	4862.33
350			104317.10	3076705.25	110334.45	10606.73	12833.00	8939.34	14971.14	11416.02	9039.51	9096.64	7293.21	6528.39	2626.34	4838.41	5467.35	3170.16	1858.49	2346.22	642.04	1576.38	3771.46	3153.79	3583.46	7584.57	3901.91	1466.18	2959.51	1250.29	2352.29	1943.45	2487.73	1063.21	2057.61	2393.86	1471.46	1604.84	3313.82	2264.92	2012.95	1744.03	3419.38	2283.26	1785.81	905.00	876.59	736.65	588.23
351			90896.37	1420288.00	170862.21	33634.36	32659.54	29973.56	15101.95	14337.73	7266.58	2649.98	9410.27	2469.99	6912.30	11689.30	8254.11	3307.50	3218.12	2291.28	5914.82	7388.01	3157.09	1442.48	3421.87	4890.72	4169.35	1352.62	5392.74	4190.44	2676.46	5700.58	6945.83	5513.41	1781.10	1657.90	1296.36	1602.55	6133.08	8893.30	3901.76	1149.27	2955.16	2797.05	1171.75	1851.14	2198.49	1379.38	1973.83
352			89952.54	943814.31	119270.57	43679.12	64924.03	62884.37	43946.33	24415.34	14003.16	11860.08	17173.62	13400.63	4569.02	5046.47	5048.27	5972.78	5521.95	2504.47	2529.49	3790.76	4184.34	6259.87	5959.49	2989.22	4799.46	3074.64	2686.55	2221.05	2167.98	4765.55	7546.26	6641.60	3732.31	3555.34	2601.16	2631.67	1927.36	1760.61	1391.84	1310.89	2136.22	1134.09	595.52	2006.76	2265.58	2112.72	549.19
353			103466.45	756331.81	224536.01	41503.40	99842.52	67802.49	95503.56	28463.29	35642.47	42902.30	39654.16	36506.39	37511.64	20289.92	21076.89	36720.30	23630.45	29322.90	36543.10	28422.57	10836.69	14803.63	27545.04	28654.76	11810.83	10295.02	20219.73	17431.87	10009.96	8925.64	6877.11	9443.37	6832.30	7887.21	9305.97	4934.78	5082.09	4137.18	6672.79	9994.36	4061.31	1619.57	9937.39	17250.97	13481.19	6236.25	3445.44
354			141789.87	2865049.00	87435.30	54868.11	61190.18	49612.35	46359.32	13304.84	23219.20	17830.05	26692.09	13560.71	46947.69	41436.06	10929.79	16470.51	15511.10	6636.55	9996.51	7409.66	3887.65	9241.22	5639.05	7890.58	2392.78	5071.24	3957.30	3863.09	13508.33	15099.81	5770.21	5544.35	5392.72	7946.41	4822.93	3140.31	5064.84	5277.91	4873.87	4287.89	1498.55	6675.10	2608.66	2601.02	2730.63	3113.14	2948.79
355			26455.58	702484.62	189016.57	68003.67	58837.48	39803.59	18881.26	40934.48	22999.08	12837.46	3630.66	18488.50	14201.86	4211.93	15034.56	8949.25	12070.76	12828.90	12895.90	13957.65	8100.24	5383.08	5570.10	2251.30	3787.50	6933.70	4309.30	7489.22	2954.71	9034.23	7737.95	3369.54	6279.44	2328.92	2484.81	2292.94	3236.05	1087.76	1421.25	1961.11	2072.29	4678.16	4405.12	5588.99	2815.27	2323.89	5282.71
356			71934.39	968387.68	138590.07	34825.59	53380.29	44774.18	49636.96	24739.78	27744.06	29795.04	35998.92	30460.69	36584.11	50999.84	46217.55	14589.61	4958.58	5201.88	23463.38	17401.68	8679.39	13324.03	16260.82	12999.28	3321.41	3647.17	3037.41	11951.30	17883.00	7069.70	16238.65	4460.84	6327.57	8049.96	7638.62	11832.00	3338.00	6139.38	1618.31	3071.38	3819.77	4052.77	4111.45	4796.98	5163.10	7468.37	6789.95
357			55099.69	1079382.62	114231.42	58277.41	57164.68	47066.43	18638.60	27553.67	58625.41	19519.79	12580.40	13925.80	7674.74	1692.71	7306.78	7792.29	3644.58	17331.47	13739.18	5373.00	6509.80	4817.61	4301.62	3327.54	6262.81	6494.36	3202.41	8091.59	6772.70	3734.73	3139.97	4697.00	5275.89	3452.60	4378.90	3461.87	3240.72	4573.32	4401.21	2098.86	1131.60	3556.78	3054.30	4502.40	4141.45	1229.99	1896.37
358			73120.03	434511.34	203932.43	180984.09	30664.05	34239.64	41797.18	41289.40	19574.75	19441.51	22542.24	13461.32	15257.54	11636.88	6112.31	6510.50	6646.06	15171.75	18437.20	21587.90	7114.29	4357.95	13575.02	14840.70	12304.24	4257.75	3583.85	2622.03	2458.82	3851.32	2625.23	2362.34	1119.90	1950.18	1576.15	739.01	1504.82	4248.79	3586.97	273.69	3166.81	2590.70	1870.52	3073.71	2885.48	1465.56	342.52
359			110149.10	1516737.00	112748.15	48357.53	69471.46	70674.10	23656.06	23310.75	10791.43	21490.31	23531.36	21207.78	9975.67	10346.24	12990.20	14058.72	11111.31	10844.90	7835.65	5052.92	10310.44	11760.44	16735.10	8179.38	8336.85	5124.69	2526.54	5684.69	6726.62	2965.46	11157.41	12437.49	7657.46	5924.31	5558.38	4518.94	3231.04	4633.57	5514.69	3979.99	3742.98	6043.01	4698.93	2256.80	2685.43	2500.02	2092.67
360			115778.64	1069427.75	55445.46	24720.52	20611.52	29230.55	29396.44	33642.94	25729.72	13672.16	22035.81	8587.83	15027.72	11290.04	7456.94	3703.20	13394.84	21696.92	8991.77	6155.81	8691.04	12922.61	12977.36	6416.20	11817.75	7276.18	3925.25	9448.77	2615.72	6389.64	6417.45	2941.50	2548.99	5010.43	5733.93	6405.02	5649.06	4743.96	3702.62	4416.73	2251.92	2120.59	2395.37	775.61	3710.29	3709.06	1761.66
361			46618.69	400399.12	100233.00	57817.28	76625.21	30228.89	22044.64	39574.22	13531.69	15148.98	9595.84	15989.46	10127.39	18103.05	25592.74	10539.26	16893.64	14462.14	5907.94	13103.38	22520.50	3433.32	6272.54	6302.70	13038.68	10022.97	9938.25	8209.92	5713.29	18472.95	12364.81	6965.84	10090.77	5674.62	8566.05	4074.94	3453.13	4019.75	5076.29	3915.48	4985.26	5133.29	7309.20	7021.00	3471.63	1489.02	1007.71
362			104846.00	820405.93	147548.98	45017.95	32547.09	22608.54	7627.22	11641.83	7390.40	4156.23	3702.52	5465.89	4880.54	7526.80	4760.89	6030.15	7490.56	4308.69	4068.01	4292.94	5395.14	3991.22	1757.19	1797.89	2171.26	3950.73	2612.39	2686.97	783.34	807.68	634.55	1954.36	1424.61	2417.19	4517.87	3439.07	2287.92	947.81	1442.34	831.68	1018.30	1027.80	566.10	343.38	1012.14	1043.72	1294.25
363			64721.85	758698.93	133936.51	80469.41	73503.29	49279.52	38522.79	72955.35	47648.34	22185.28	23832.53	13096.55	10894.60	12388.96	15657.11	13270.41	8323.60	11357.33	4266.49	5487.84	7632.36	8480.19	14923.22	12313.85	13269.61	11245.85	5988.07	3439.75	3798.49	2838.11	6385.06	7444.98	3085.24	9267.58	14177.52	3190.45	4367.20	2982.57	3710.40	2726.85	2441.39	3346.13	5308.60	1303.16	2042.10	946.03	656.49
364			41500.78	539264.50	373046.62	55203.05	54230.89	58152.62	60515.49	55101.55	40779.68	29930.74	24530.83	11458.55	13143.25	6315.43	3409.56	5688.11	11971.91	22304.29	31942.70	25973.55	8722.57	11343.69	9248.87	5442.46	7561.75	6298.01	5757.86	2981.92	4323.33	7332.89	12488.94	7297.52	5043.48	5504.86	7105.66	6754.49	3445.62	3828.11	3686.90	2008.87	1346.88	1940.98	1356.59	3577.16	5238.62	2541.88	3895.27
365			37524.99	900422.18	94383.70	27028.28	38377.13	40154.42	40593.64	62643.80	22256.02	23960.26	12690.94	17294.18	17199.41	11463.28	11919.78	17218.89	11799.94	5360.36	8940.26	14919.96	16089.05	19733.42	15515.97	8450.98	6001.04	8978.37	9264.15	5307.62	5493.27	2192.13	9384.86	6714.43	8160.65	5473.21	6326.48	2531.30	1910.68	4660.41	5174.60	3224.33	3791.14	4261.53	6180.29	6401.65	3547.96	2829.14	677.90
366			247413.43	5001370.00	125796.64	46521.75	74129.68	65194.36	90401.56	87919.49	34698.71	47794.42	23102.30	48316.37	53254.20	18129.01	10416.71	15621.66	9879.48	16817.06	29235.39	38108.54	31217.59	23756.39	32103.97	13186.31	13267.83	30462.93	20672.76	10172.22	10392.63	13366.21	20731.00	9097.74	7947.74	9777.15	12800.12	11311.21	9905.98	5440.80	5511.20	7932.71	17564.76	20310.53	9848.94	12179.23	6809.15	10255.82	7823.27
367			114448.46	590715.56	154266.71	171685.68	259508.23	98899.69	57319.90	80216.02	65534.40	37104.98	51376.70	51751.83	22401.30	21681.01	35894.47	14830.78	5647.35	5888.89	5991.32	4550.71	16994.81	8137.17	12322.69	15324.38	8277.03	8697.17	7126.19	9662.67	6368.22	6080.48	5630.64	7978.29	7918.76	6624.92	4296.59	2024.41	2860.07	5860.32	5322.20	3234.95	4034.39	3551.94	5616.08	5443.20	2013.54	4692.23	5276.57
368			22341.15	394157.84	39598.81	81648.43	66712.30	46350.62	25499.90	14635.97	17761.67	12460.03	8983.96	12763.52	15590.04	9126.61	7979.02	9449.04	6836.31	8141.06	14042.18	7299.97	9832.56	6112.03	1887.85	4821.22	8508.78	6528.53	6791.97	4097.81	5232.14	11136.23	5074.18	5382.90	9379.19	12926.99	9062.45	13230.63	7332.33	8759.63	3489.01	2174.53	3847.49	3082.36	3413.87	4131.60	3907.30	3602.18	3218.41
369			26713.27	596498.00	105933.35	73507.48	45369.37	23947.56	11576.55	24201.87	38793.81	17210.37	6315.11	8677.41	7245.23	5463.77	5661.90	5403.99	5154.33	5817.97	7853.14	4074.10	15988.05	22773.76	5808.78	8091.77	14220.40	7695.16	3542.15	4211.99	3858.91	10455.37	8086.68	3733.25	2563.63	2777.71	542.65	1185.38	3890.42	5465.87	2328.94	4113.42	6692.80	12501.65	4376.44	548.35	1244.30	2809.78	2747.58
370			86530.17	580588.93	212753.93	206624.95	125416.08	65465.96	29086.91	6447.32	7059.62	13274.79	10361.24	5710.61	2469.22	4543.02	2737.13	3163.38	3320.68	6977.64	4097.93	2678.72	4928.12	2953.06	4746.35	7113.38	2903.67	1986.89	1927.82	771.21	3337.29	2562.40	4735.53	2640.91	1184.65	2157.92	4292.40	2384.19	1072.16	1346.80	2151.60	751.29	1589.44	1499.51	1282.23	1765.70	1114.43	699.85	616.27
371			166254.54	2084017.62	78708.31	56256.94	50110.51	34912.57	20008.25	30860.75	44509.25	51028.35	30403.02	41773.15	21607.85	19247.55	26614.29	16806.48	17149.21	11066.88	12060.96	9536.27	7207.25	8680.35	8571.07	10066.92	6346.21	3499.87	5883.02	5127.39	7513.55	9856.88	7564.12	6414.84	4561.39	5202.26	1296.75	1818.51	6096.55	4225.05	7416.73	5879.25	2762.59	2760.77	3831.56	3419.05	3269.40	3342.86	2359.03
372			169518.00	1164510.87	392471.96	147970.48	131428.93	34871.93	32616.72	118013.84	159494.84	54198.43	17042.92	13000.23	12436.79	7478.84	7297.30	27906.05	14214.12	32033.89	57299.81	22707.09	12814.56	5569.05	19478.79	17968.16	10129.91	10431.38	10575.04	13122.84	20046.37	12743.24	2403.21	7699.37	5949.52	2955.39	10398.01	19663.29	10628.88	5689.50	12159.77	7369.89	9400.18	11197.08	5337.87	6346.81	10867.53	15934.58	9748.47
373			119330.23	735478.56	152761.07	129486.95	73376.57	81077.75	22498.52	10601.15	17021.45	23086.69	8319.06	7503.19	4377.01	4855.48	7043.26	3100.03	6092.99	5180.88	4406.04	3686.48	5098.00	2959.84	2898.13	2045.24	5248.62	1712.90	2639.17	3164.13	2509.86	2764.77	1851.69	2097.88	2712.68	1959.10	1937.27	1962.14	2556.24	2496.27	841.25	910.44	754.15	761.39	1835.79	1116.06	971.31	980.36	1025.96
374			336508.78	9636174.00	327699.25	173775.43	186916.96	74033.25	47762.25	63389.16	78680.52	47033.41	45147.29	30545.81	51758.50	33840.14	53728.91	28762.16	63054.78	135413.92	56108.31	26808.41	18528.97	39521.27	17638.99	9105.27	7152.07	19179.50	18422.78	24786.19	22432.67	29656.45	16966.10	13783.43	8741.70	19265.13	14642.59	12314.81	8777.62	12940.49	12805.88	10348.95	15191.10	16234.78	7191.60	21314.05	4292.80	6052.30	8815.15
375			67904.85	660747.43	49203.45	43607.72	35118.83	54271.91	57790.36	82139.67	56563.27	29131.82	21810.47	26307.18	21307.85	16099.75	21265.23	41174.90	20797.91	16427.33	18579.56	12951.26	11592.42	8777.93	6515.45	9686.55	6371.34	4048.80	10979.95	8067.25	4947.15	8257.04	3626.98	2733.40	4112.58	4294.28	6046.77	3529.20	2780.15	5545.37	3468.86	8260.64	4066.25	3672.61	3009.54	2621.70	4032.14	3866.15	3418.65
376			109962.64	396057.50	74142.14	45023.08	53367.44	19536.71	21907.32	14857.45	30944.38	24392.93	9002.18	3537.45	2101.95	3650.97	8272.88	8123.87	4937.73	6152.81	4756.71	17759.10	12620.00	3482.49	3984.40	9813.74	14206.87	1520.37	3867.57	1918.18	5616.34	4405.34	7072.77	2911.61	4081.13	2798.46	4522.51	7125.79	1803.61	4178.47	6787.31	944.70	1283.36	1286.33	3063.72	2239.61	1083.35	936.91	869.77
377			69879.82	480709.90	105505.91	28382.98	25965.03	21690.18	12252.91	22933.17	13125.75	7232.25	4977.23	11927.17	6030.66	3770.64	9039.78	7909.73	3586.55	1858.94	12105.61	13167.48	8678.59	5981.95	9448.98	6541.27	5511.21	5637.58	2933.06	3238.84	4613.38	7217.98	13107.45	12255.53	1334.72	1603.19	1848.58	2626.90	2733.80	6103.65	4833.05	3202.73	3012.83	3344.78	4038.68	3173.83	777.24	1684.58	1515.61
378			223089.18	947530.68	320140.40	417212.59	163519.15	119389.59	87248.15	32555.95	31051.63	47556.60	32073.65	32874.08	91373.31	30137.61	23157.25	27394.73	31620.64	31538.74	34476.12	9850.46	22968.53	7227.17	25523.30	49407.09	99703.89	29892.26	28139.04	17495.74	36260.55	47435.51	23678.04	5083.37	8979.89	19722.14	15382.67	12440.84	11140.50	15633.68	46199.26	34443.77	20543.80	17907.73	11702.92	6160.10	10462.04	20631.78	23593.91
379			41098.54	511044.71	51352.50	59420.69	94382.58	45333.87	17286.37	24086.78	19230.28	11522.80	21602.67	27302.96	7678.01	6834.25	7065.50	7015.78	6192.95	12063.19	8799.00	4795.18	3504.74	13524.36	9309.39	8346.86	6141.94	4074.46	3421.45	4672.18	2070.48	1924.51	4750.92	4205.77	2372.67	1696.75	2614.69	4736.28	2388.43	3431.81	5058.59	2676.69	1980.00	1596.53	3833.76	2507.53	2754.36	1685.72	1500.52
380			59388.12	738642.31	148387.46	44763.83	29903.89	36839.04	34904.98	17002.16	11276.74	7682.57	3508.32	9828.53	11859.97	8149.00	11773.75	21837.41	15622.00	10575.75	13843.50	13395.44	2964.44	7728.28	3415.15	4013.61	6101.67	3316.50	3409.04	3638.03	7709.88	4245.17	2245.41	4268.50	4116.17	2559.58	3115.24	2717.09	3021.15	3401.42	3065.15	3475.29	1885.41	1272.42	822.14	1332.47	1230.48	2667.85	1915.22
381			708099.56	3316209.75	540663.18	104437.18	68976.11	44858.08	54707.48	17038.89	9798.35	7570.62	3874.11	3942.56	4287.54	5248.04	10233.28	11966.09	4301.75	10833.73	14187.20	5102.59	5157.00	6304.98	11904.85	11281.00	5699.65	4641.45	2534.62	2315.36	1915.63	2777.81	3459.41	3769.17	3445.33	1999.22	1750.70	2438.74	1724.50	3073.76	1798.27	2070.90	3277.68	1957.92	1471.49	589.50	1407.73	2425.25	1811.59
382			70619.75	517550.84	75315.16	51445.96	107508.59	81183.65	42539.14	20379.34	37542.33	39886.56	29733.88	5003.26	7575.62	7993.56	8752.35	10060.43	5377.69	2098.16	4263.11	6571.23	6435.85	9068.67	10179.94	9097.81	1674.03	2022.91	2719.99	4487.06	5771.09	4156.56	2367.98	7653.07	9693.26	4428.48	1204.63	980.78	1590.16	529.01	1226.69	4098.85	3150.96	1719.37	3372.37	4579.56	2393.98	756.82	1692.94
383			334951.09	1040347.50	267750.28	75253.61	142638.46	214626.87	72364.33	14965.94	24374.99	20977.91	48288.89	46304.33	42852.25	48338.79	38905.76	43954.66	22546.15	11309.98	18846.80	31185.08	12836.35	4877.03	26627.67	20982.62	7088.68	7516.39	9276.33	17246.42	8590.57	3372.89	23510.34	39161.26	14779.51	7522.61	4929.80	2674.89	5127.47	6616.46	2015.42	7662.65	11066.58	9882.87	2274.96	2395.91	4262.49	7670.16	4470.87
384			510416.18	3135933.00	183014.01	86321.46	145300.89	99944.67	64626.16	42466.38	70151.45	40731.63	37385.25	31297.45	32493.53	36634.89	35879.83	34025.23	13426.04	16530.77	9615.63	13047.04	17625.73	16634.69	18341.09	6477.48	4463.32	3807.32	3627.37	4564.16	8266.00	16643.48	15821.87	10447.80	13819.12	12397.65	5700.52	10745.62	11320.58	18256.60	7366.34	6223.16	5020.14	4579.58	5438.05	4422.57	7651.87	12711.66	10851.63
385			80062.12	882408.12	225538.51	152574.07	148980.60	141616.89	61570.44	86566.97	124937.18	93070.78	33292.42	7870.92	17928.89	20217.03	39597.79	30306.09	43509.35	50646.48	16869.31	18658.42	18953.33	21328.91	20004.34	19992.54	28998.63	19601.84	22331.12	10695.34	10616.68	6106.50	7016.64	11881.85	15597.68	22016.25	9086.49	3399.48	6012.82	7982.57	6742.09	5555.14	5169.24	10189.67	14204.14	7042.71	5800.08	2539.12	7336.04
386			499661.25	5148639.00	331685.75	177105.68	173690.95	109155.32	87993.95	113748.82	92788.68	14257.63	19854.16	16482.07	73759.03	69062.67	32213.04	25866.36	21422.66	36562.79	25268.25	26696.66	43541.58	20285.02	16026.08	20334.98	25955.62	22108.30	15751.18	14453.58	9381.31	11117.44	10069.55	19166.03	25114.33	17134.97	23507.80	10661.80	12962.03	12774.66	8911.80	16047.76	11958.68	13423.63	13250.43	9141.15	3348.92	10422.06	7320.61
387			445810.93	5603314.00	229768.10	47790.45	26290.46	40408.10	70867.25	15997.89	37464.34	17546.76	24392.26	14628.24	35382.10	8912.00	18327.38	15673.12	22564.72	41668.80	25179.75	6070.03	9816.27	10546.51	22637.92	58013.46	26859.15	17248.43	13024.42	7743.31	4263.74	13108.86	25252.04	12315.93	10489.59	14254.15	9031.92	9469.75	6648.35	5646.91	4080.30	5780.11	2887.23	5251.58	3533.67	2541.24	1849.00	3837.67	5967.34
388			46136.26	807959.12	125062.35	23349.49	55753.08	34622.84	24631.45	13423.36	9117.49	14093.09	15410.42	12384.00	6886.29	6052.14	4765.13	3896.31	4736.92	7706.12	3827.67	5784.09	9223.60	6365.89	4174.14	2825.66	2736.11	3289.13	3798.38	5052.04	4920.20	4498.45	2388.68	2652.31	2346.26	3722.20	4838.37	5217.74	3552.78	2655.23	3375.57	3452.68	1950.07	2351.83	3238.04	4402.94	2652.44	703.86	2062.53
389			147026.81	5236879.00	179819.32	144991.17	56818.73	72306.69	59521.91	64423.48	76440.76	54191.33	30053.65	17766.55	63208.33	58623.80	49399.86	27209.99	22073.69	25016.16	23736.51	12741.48	12596.37	18428.07	10590.58	11780.87	20861.85	27420.58	27476.75	16779.88	22538.22	31471.09	10560.86	15420.01	23393.68	26743.02	29284.03	14459.95	12218.08	7836.47	5743.11	9158.92	7109.81	6028.56	5463.14	6240.61	9178.50	4729.68	6783.27
390			225359.71	5373495.00	358414.03	96430.46	150680.54	253642.50	153791.35	167769.65	190564.00	43001.30	18701.35	34109.29	15836.16	16954.74	27699.71	24241.65	47770.83	77486.96	22065.65	11774.32	47643.68	62591.05	27553.82	17480.07	39817.41	8135.63	15843.65	20141.60	20751.95	17454.75	4002.03	28866.62	24590.56	35946.96	27364.87	14906.60	14014.93	25828.54	10358.24	8296.97	20889.05	14664.00	19045.03	28853.07	21560.49	6661.73	13423.75
391			47959.37	401397.00	44083.61	25743.16	42163.50	24082.52	11947.65	20003.38	24529.65	17848.08	7985.25	7408.37	7328.52	5080.75	5295.78	2717.63	4966.05	4577.87	5611.06	5433.77	1171.90	2341.80	5344.55	3744.98	2332.91	3381.53	3938.33	2303.53	763.46	1612.57	1391.42	3263.43	2418.19	3771.93	3062.24	541.35	4547.96	2078.71	1423.38	2489.39	2562.99	2124.64	1117.29	963.63	2510.42	4153.52	1398.88
392			45246.41	613990.62	258942.85	227277.45	65975.35	55686.87	44466.53	71973.78	67715.42	25242.60	12732.85	11457.65	14909.40	29654.92	20035.21	15920.96	24365.40	12564.79	13142.19	9778.87	8204.64	21678.06	13511.43	15488.93	12171.68	6234.00	9831.85	8863.73	7909.68	8449.18	5168.55	10389.90	9315.20	9992.66	7371.30	8844.17	8131.58	6245.76	8019.99	3355.30	5927.06	8928.69	5745.45	9629.35	8285.65	7298.52	3431.72
393			527425.75	1019158.75	201670.68	59062.51	25117.17	10115.16	12057.16	8341.98	7329.37	5897.76	6231.47	5611.59	5662.73	11130.41	5744.62	5054.61	5868.04	4248.40	4277.15	2373.96	3664.25	4597.09	1986.45	2130.85	2221.11	3784.69	1655.08	2288.43	2298.51	1270.03	1475.26	1190.00	1799.79	1294.88	1567.96	4603.21	3926.87	1773.12	1239.17	1610.31	1273.75	925.81	440.85	490.85	1411.16	3334.59	2270.63
394			43879.30	458322.87	166775.12	53498.73	48679.89	72458.29	40378.17	54903.47	28205.12	12603.14	11176.26	21632.72	19139.39	9258.78	8452.16	3673.56	7401.57	3700.07	1629.37	2273.83	5131.10	6722.78	6135.36	6338.76	7444.32	3281.53	6087.30	4723.72	3609.46	6458.31	9975.34	7093.63	3848.91	3309.19	1615.86	2036.50	2654.63	3583.55	4198.96	1439.30	6001.86	4212.52	1389.82	1319.74	1918.18	3048.18	4114.39
395			120930.79	907696.68	291943.25	117055.02	178870.64	70080.07	51865.32	30718.52	12478.67	13849.62	9032.59	7827.48	5960.55	9468.90	17253.76	25597.64	5895.62	6793.18	5412.12	4103.78	4590.41	2452.90	4409.41	9232.12	18515.02	12932.34	3654.69	1096.21	1984.37	3880.48	2330.73	4261.41	2693.71	3694.08	3345.80	2682.41	2014.18	2432.65	2611.93	1806.23	2220.94	1849.27	1704.59	777.42	697.71	1271.48	1069.50
396			25562.92	101260.56	29920.30	52920.71	51952.96	10433.32	16502.82	10487.91	11866.58	6382.20	6151.42	4238.63	5901.41	2059.39	6647.16	4143.24	2844.02	2693.96	2348.26	4636.20	3930.78	2971.05	2555.03	1983.62	3592.21	2846.23	1352.08	2430.52	4715.37	4428.16	1526.95	2353.60	1717.99	1232.40	1638.02	1230.48	1022.61	1266.29	1818.05	1508.84	635.28	958.10	635.37	705.24	2033.32	997.51	888.13
397			99026.81	1612286.37	49471.88	99444.04	41200.89	31774.03	10874.30	24427.90	15795.58	9319.67	6591.25	3581.28	11132.32	7091.74	6103.94	7856.50	3977.94	6206.30	5160.35	4299.34	5161.90	8111.19	3906.49	2532.54	7142.56	9702.45	1813.51	1432.85	1684.59	1203.76	1790.13	1006.20	1113.39	3839.90	3506.67	4316.45	1062.04	2803.70	4151.77	2699.76	1892.30	1022.05	1224.90	2777.60	1823.73	1982.28	1768.90
398			96108.49	482412.50	48458.75	19810.43	16475.49	38270.07	30983.22	13695.03	6187.16	3635.61	4242.42	3984.49	6813.11	4485.01	2809.70	2661.49	1389.32	2471.70	1918.96	1314.96	1224.70	418.67	1366.31	1343.31	1373.77	636.45	823.86	486.51	445.00	506.31	1069.19	944.99	1245.44	1580.07	2866.07	1763.73	626.69	562.18	543.34	378.27	802.07	370.43	220.28	257.52	475.11	707.39	531.59
399			21606.59	887207.56	48527.99	26271.53	26659.11	62062.42	15628.80	13434.48	8966.74	21955.36	29757.85	8075.32	8624.21	5118.68	9029.13	7786.72	1917.69	2448.93	2731.26	7443.53	11764.71	11490.51	9074.95	5768.55	2610.62	6190.64	2905.82	1417.28	2700.03	9587.61	8139.47	4888.57	7724.62	8703.36	932.49	1983.65	8698.28	3762.32	2940.76	3762.86	3849.42	3141.17	1516.99	1053.60	1110.73	2229.98	5157.76
400			117151.59	1657141.62	86843.90	75092.78	156852.37	181080.70	177763.90	133066.25	24018.81	35137.11	52987.42	46149.96	60729.75	27697.30	7828.11	14237.27	16072.96	8293.79	33582.16	34457.58	21216.47	15884.08	5897.55	4852.53	11852.76	7159.60	7936.83	8468.68	8949.59	8471.05	8390.49	16113.22	5230.46	7453.55	2999.64	19196.17	6204.06	6266.44	4604.62	4866.34	5535.44	11079.75	4665.88	3822.39	6330.10	3081.41	5687.07
401			59912.89	532275.93	81436.14	25911.70	39554.87	40184.08	15333.48	14630.76	14687.32	5168.13	11143.56	13966.04	24987.85	17692.48	6746.59	4446.96	2570.97	1211.28	2875.06	6676.65	4157.51	2235.46	3159.31	2183.03	3173.68	4759.86	3092.17	4917.40	4661.77	3141.45	2259.45	3119.93	2297.54	1245.50	1048.98	1259.00	1676.79	1379.93	1362.04	856.85	1122.14	1111.62	1143.40	1972.63	1977.33	1978.28	1022.55
402			51870.82	217094.75	144244.48	27469.44	43032.25	49473.66	44518.11	19886.81	20344.53	10178.87	13846.26	8717.62	6461.04	14167.64	14134.26	7339.54	25644.11	8392.53	6029.13	7864.23	6771.38	5960.03	3153.49	8305.90	5586.90	4812.37	8216.83	7641.11	5829.47	9860.41	9895.88	4257.24	2076.99	3151.81	2003.61	5037.94	1708.56	1342.99	1666.95	2704.14	2670.16	1569.48	3682.64	3882.80	3588.64	5278.05	4808.32
403			118610.26	1233409.37	85673.17	55247.59	78602.51	70445.29	38497.28	26108.42	12536.40	22740.68	38297.72	19099.38	11030.63	5323.48	4868.49	9663.55	14327.01	12110.29	25750.97	27407.70	22234.52	10412.82	4240.39	2730.17	6220.90	6468.39	7180.13	3873.01	4164.51	10082.99	10596.65	8632.79	5446.70	1913.99	4924.49	12766.87	11499.81	4033.00	4585.06	4243.85	4603.69	1535.09	3983.15	6296.24	4989.15	3701.44	3013.86
404			137613.31	1495115.12	86421.59	84862.50	54709.31	54022.56	50295.23	51853.65	32487.34	29037.64	15180.23	19223.08	23574.70	16090.22	20045.54	12198.72	20366.41	33643.43	28836.82	19131.72	18708.47	9844.89	17445.74	13854.92	17559.04	11344.10	8925.70	9306.55	8429.42	5890.84	9395.47	8960.32	7352.02	3720.00	8193.19	6806.48	3250.00	2884.87	5565.55	8966.90	8622.52	10129.90	13654.46	5151.23	4072.39	5111.23	3120.95
405			67374.57	307113.25	181741.84	91997.31	79360.40	57853.52	49670.54	22485.37	17300.04	36556.89	16121.46	18546.70	16431.29	11723.24	15924.70	11558.40	9741.82	16733.36	14872.03	14284.01	7857.98	5601.45	4493.90	7445.88	7118.23	9960.27	6259.48	3304.88	5680.60	2973.45	3410.97	1919.53	2119.78	2431.29	3340.82	6729.19	7738.55	4660.68	4047.05	4781.81	2332.14	1804.85	2254.32	1579.08	2599.23	2468.67	2000.09
406			23414.70	623530.06	40123.66	20306.87	55536.55	36976.76	11169.37	5831.59	6803.25	5471.17	4040.86	4438.98	2569.34	1623.42	1987.64	2638.81	1825.93	2286.65	1793.86	4069.42	3599.93	994.38	1555.88	2709.34	1737.75	846.01	1258.24	2046.52	1839.70	870.56	700.75	1007.37	1019.53	1159.75	1460.46	1034.40	1011.58	1498.52	811.76	392.54	697.43	891.25	799.96	1600.83	973.77	1513.60	703.02
407			49753.39	911458.68	80722.82	91211.71	73276.60	68368.85	32210.64	32645.46	35885.85	38362.49	58513.83	85215.62	30300.28	14414.68	22960.75	32712.18	53682.49	27200.83	11540.51	9482.70	8729.28	32499.37	47532.23	23944.49	14580.83	9443.19	6222.39	9955.19	5065.69	10945.39	11359.49	10347.49	14665.72	8524.70	9278.89	10795.57	4681.07	9035.72	6616.40	7950.49	8326.18	7544.38	4089.10	6209.09	6060.70	11558.45	7527.76
408			106118.47	1760160.37	67440.82	18144.32	28573.00	20306.07	13019.95	15029.57	8318.84	7138.72	6079.09	4078.59	6375.88	4182.09	6610.40	4780.96	4623.31	3015.95	2054.71	3207.75	5865.94	3419.40	2173.38	8301.68	9051.88	6473.07	4084.74	3402.90	3394.35	2712.01	2392.89	2776.52	3870.51	1881.29	1838.50	1487.93	1019.43	1072.66	1209.05	1336.95	1556.44	1380.63	700.84	1795.06	1173.64	1354.57	1548.76
409			54882.59	332671.56	76331.32	52083.17	35727.92	32777.11	18893.82	10159.73	11860.57	5476.79	10030.71	9082.94	7941.72	4934.77	3988.40	1735.54	12823.83	9531.24	14002.44	14471.09	12812.26	4822.00	3700.67	3319.63	2776.24	1569.51	5315.16	4767.10	983.36	2524.35	7316.15	8646.61	6599.13	6757.08	8904.86	1699.60	4199.92	2663.86	8286.72	5696.64	3868.29	2819.32	845.57	1333.55	1132.65	819.90	1091.59
410			110490.89	1885071.12	67831.47	16436.20	19632.94	44774.53	18613.05	28340.56	11518.30	25267.58	8016.98	8030.58	4585.70	12865.49	8496.33	10341.21	7179.86	7480.11	6029.68	4168.55	3609.29	8758.17	9125.85	7593.25	4308.05	1310.27	5391.66	11235.57	6343.24	3765.05	2927.50	3798.69	3540.45	1277.12	1021.69	1418.15	2714.49	1884.23	3705.03	6979.87	3384.17	1386.61	4797.18	1743.12	1635.30	1950.62	2801.25
411			434134.87	5324185.00	119273.96	134074.68	101507.40	124846.64	51063.92	28032.36	33099.57	26565.28	9084.21	6421.13	25797.33	22851.86	13809.81	9851.70	15020.64	16383.17	12551.87	8888.58	7973.96	9827.57	16208.37	13702.37	14471.48	10921.37	6364.95	10684.93	14685.49	11554.18	13082.38	5236.88	8058.33	10469.71	8220.94	3997.40	4568.35	3670.94	5270.85	3199.12	3604.85	6826.63	2217.26	3666.55	3848.53	3364.71	2768.67
412			133357.57	1535173.25	154722.53	138642.75	80546.92	59917.55	33287.80	33129.18	38729.71	14805.57	17818.00	19310.60	15862.88	32722.29	56332.12	10846.90	14558.43	9219.07	15578.91	22220.16	10498.88	13118.30	10989.58	8073.53	13951.65	4982.35	5537.93	6447.39	5156.81	8655.29	14729.80	4709.82	6008.55	11166.06	5823.77	7973.23	14010.31	6579.90	3135.07	4669.33	7771.95	12218.49	8093.35	3530.22	2555.64	3951.59	7618.22
413			177873.54	432124.25	114040.30	88706.89	61222.87	49297.42	34032.49	25810.23	10270.25	10441.43	12459.64	7304.33	4062.95	5361.17	8069.80	7394.62	6064.97	8189.67	8292.86	4013.97	4044.15	3499.62	6604.83	2883.56	4165.95	1377.61	1065.46	1259.60	2843.36	1761.41	827.75	2391.04	3035.90	1709.62	2501.12	2038.33	2193.87	1554.08	2014.52	1111.20	1403.47	1637.27	2751.62	1934.13	1011.62	689.54	634.49
414			59229.00	821173.06	71029.24	61323.84	43716.93	40714.14	30552.67	31120.64	7851.36	28452.91	25284.18	14067.38	20403.54	11590.02	16101.68	11258.99	3415.57	7848.69	12896.98	6142.04	3574.21	3122.45	3561.50	5180.74	5026.09	4745.21	3936.57	6663.76	5875.65	3918.30	4845.41	3680.01	6021.25	4410.47	3176.75	2636.73	2313.22	2836.49	1535.08	1679.81	1415.00	1049.66	2867.51	3872.10	3915.55	3045.19	3357.62
415			32604.19	417112.09	140049.45	93332.11	137611.64	106218.23	42950.35	33498.16	47302.03	45430.48	19904.98	10993.49	22011.39	29068.27	54544.71	28783.64	16096.24	20099.02	21359.12	24031.06	18989.56	26830.77	19626.21	9207.08	8048.75	9142.50	11051.65	13534.70	9632.14	9821.62	5360.88	8986.65	11493.84	11588.58	12405.73	11740.94	19693.28	6776.86	2776.20	4502.32	7544.61	5644.29	3173.52	3425.82	8651.22	8754.17	4568.09
416			33153.42	2410565.50	179961.85	89145.17	51372.21	39620.58	45211.53	44856.76	46227.07	31938.93	34817.03	26667.28	15006.92	10836.62	8811.92	9062.66	23306.34	16851.40	39033.57	36840.81	17521.93	25375.67	30098.81	26818.83	23970.93	8126.49	10176.88	13318.08	12310.96	13171.78	18426.95	15718.17	11842.02	3796.88	6347.43	6044.82	10239.62	8547.05	6955.93	5549.29	10141.69	6291.70	4167.93	2697.56	7374.61	4467.51	4055.98
417			75225.84	1368197.87	184802.75	52105.56	81936.44	71642.23	26747.57	25227.19	18717.79	9550.51	3279.49	2818.79	3184.56	3352.14	2445.06	3097.62	1828.86	1084.48	1676.47	2060.81	2536.80	2351.70	824.30	772.52	2046.07	2289.85	1178.08	1842.10	2342.99	1871.56	933.24	645.80	1251.99	1260.46	1217.74	844.71	455.28	904.31	783.87	794.36	525.10	898.58	518.43	325.96	623.77	489.70	737.31
418			107062.80	567574.50	42162.83	31997.76	43531.04	27169.41	9476.52	9356.74	7025.81	5856.86	3151.03	2788.81	8417.16	8068.45	3300.15	3787.81	3121.53	3701.29	4264.99	3204.56	2932.29	2261.15	2493.42	1904.11	1690.45	673.90	911.10	3796.32	2639.65	3309.88	3674.82	3301.19	1988.02	2241.68	2170.99	2348.11	2176.82	2970.70	3147.40	1711.71	1564.62	1130.65	1975.41	1487.39	2394.91	2651.36	1597.47
419			55649.46	344938.37	84640.80	73288.91	51814.65	55278.53	128598.14	42990.30	54476.11	49690.88	24931.16	70683.53	37241.49	18195.05	17329.24	9321.04	41535.58	28211.91	14092.98	8902.51	6971.31	9110.10	13364.65	10309.88	13509.17	14778.86	12270.66	7681.38	5399.97	8598.67	12693.99	11273.86	6317.04	4126.62	6410.35	7204.44	3716.12	3874.68	6703.85	8338.50	6645.65	2737.23	6227.35	7140.62	8838.57	3990.94	2230.98
420			102354.07	1007694.18	84332.70	64066.29	84306.47	193325.35	82385.00	12951.97	20345.59	13582.14	19215.34	12802.28	9723.41	3455.10	5557.07	6046.80	7419.10	8678.73	10327.06	4819.95	5522.48	4162.25	5776.24	6443.88	3464.72	2722.61	3761.01	2924.68	3833.29	5653.73	4934.41	5689.84	3163.23	3582.61	3200.69	1235.05	1974.00	2550.68	3006.54	2551.65	721.38	1792.77	2202.42	3777.86	3375.67	786.77	1463.25
421			212022.59	3373693.50	175557.26	172460.96	106534.79	51199.30	62536.47	28228.71	16952.07	15826.75	15862.57	11313.91	5100.64	8876.72	17121.10	13591.58	12138.29	25935.29	30738.08	10119.19	5237.85	3628.92	9370.60	6893.50	7434.18	7743.95	9646.87	8452.18	7467.85	5460.07	3343.56	7742.61	12288.67	4363.01	4826.32	4006.65	2808.53	1351.42	1755.15	2834.64	1741.74	1825.27	1973.96	2538.56	2476.83	1996.81	2719.40
422			82618.13	1528411.50	361270.43	161864.12	84292.85	88903.27	63594.10	51588.43	34347.73	29461.17	34793.92	23246.93	36376.24	24404.16	17246.32	15582.24	15634.34	9675.64	9509.66	15392.00	16357.72	13786.69	13256.24	19106.11	16256.94	12501.69	13691.78	10707.45	12630.76	9138.40	11464.53	10005.32	8347.08	6572.96	3905.84	6356.19	6405.60	9267.80	10026.65	5400.29	3890.30	3847.78	3060.59	3833.77	6372.69	4759.99	4520.38
423			47753.49	261445.67	13701.70	70106.53	114272.54	42580.31	33421.85	30146.92	40476.84	48818.68	85652.03	63466.15	34875.28	7782.15	35137.77	39296.94	15157.29	6627.13	26529.06	18275.44	15863.70	34158.88	24586.03	7303.32	5785.59	12214.37	14131.88	13022.89	16199.01	19718.52	15093.30	9106.10	6192.49	11823.95	7698.40	5707.11	840.93	3473.70	8781.05	10773.07	6872.96	4938.68	4920.11	6757.86	2524.26	1960.17	3356.11
424			140727.03	278961.34	114575.77	92043.50	50766.21	21204.12	18716.94	9020.64	13084.48	17023.43	12935.73	10088.84	11965.60	7642.36	3516.18	16060.05	7644.78	9658.92	7831.12	3859.46	3455.83	10298.85	21097.19	5547.16	14925.69	4593.03	4496.98	8272.39	2621.01	5839.83	4253.03	885.45	7593.79	9767.60	4677.09	5994.47	5156.14	1366.95	4381.24	2951.66	4554.64	6989.18	6363.97	4190.67	4964.61	3168.74	4549.82
425			90201.73	554001.12	157822.57	57608.63	38433.55	25789.61	21014.38	29568.76	13420.49	13258.20	22850.97	28542.41	18039.78	13470.11	11880.37	10916.39	9558.11	5433.76	6674.54	11235.48	4868.76	10258.06	1442.06	5551.08	989.15	7660.37	4524.82	4178.99	2481.99	3499.40	3309.70	3138.87	6960.12	6864.33	9084.83	4180.66	7245.02	2239.09	2929.85	5946.75	4834.27	813.89	4222.76	3918.63	2128.86	746.22	1844.66
426			176629.03	751468.37	56891.13	17918.91	28316.56	29134.71	20116.91	9225.48	11295.66	9571.32	17351.15	11586.17	2745.03	4057.18	6457.63	3061.27	4376.22	3957.47	6357.18	7444.19	2512.98	5086.86	2731.17	2959.66	2417.01	1896.72	3696.00	5686.67	7450.28	3739.55	1253.77	2634.07	4306.93	6124.10	4127.29	2574.01	1950.21	2841.04	2816.00	1459.55	2426.11	2159.97	1538.01	1621.47	939.54	1235.62	1597.64
427			66305.82	592598.68	74949.49	51200.68	35784.91	54084.92	29374.22	9683.06	10216.50	14464.40	7293.70	3912.20	4975.32	9716.58	5704.22	2176.17	5402.11	3664.51	2259.70	1195.93	855.24	3050.20	3587.81	2815.27	5181.46	5560.15	1983.54	3526.33	5405.63	4650.26	772.77	556.29	803.89	1555.02	1886.58	2063.94	1554.37	456.99	1234.96	812.85	1523.79	2365.51	1355.44	988.42	723.57	846.95	1047.22
428			115612.33	412680.71	68217.11	39717.75	48124.72	37642.98	24921.63	26194.43	20346.47	33234.24	20393.38	16786.04	15145.23	15792.20	4137.05	8594.23	12237.57	15481.50	6040.66	6607.52	6663.45	5373.97	5175.81	2877.79	3893.55	8197.03	4062.40	1388.83	4099.18	2677.62	3283.16	4834.82	7031.67	3596.76	5558.48	3586.80	2889.06	2106.16	2635.47	4849.38	4207.79	1873.02	1500.41	1623.77	2846.97	1155.72	1715.84
429			108955.43	343771.34	72811.35	29249.13	42220.89	38088.63	44866.64	13673.40	8948.14	8089.84	8354.78	13984.64	7512.63	8391.54	7532.66	5245.04	3842.69	4330.68	4699.44	3412.03	1351.58	1557.50	784.22	785.52	1048.85	599.35	1255.58	2022.85	1745.07	1270.98	1084.56	879.97	928.53	1415.61	810.04	981.90	1106.00	532.96	1710.95	2406.51	849.79	1628.95	1713.33	2535.21	2783.86	950.03	1324.64
430			67930.74	225058.92	108170.03	171397.20	44415.82	83094.60	24908.34	19053.05	31934.23	13463.00	8690.47	9313.27	5661.09	1917.68	2470.81	2588.66	4187.93	4794.32	4078.93	2575.08	857.40	791.61	711.34	1048.13	1126.02	1085.04	405.09	892.20	546.96	741.26	632.82	662.77	656.94	673.69	685.95	475.75	208.78	227.89	302.85	291.21	299.24	240.59	200.40	317.58	422.78	324.53	381.38
431			95135.01	695315.62	142286.95	164102.82	92210.51	72889.84	116421.53	63712.42	25412.64	44393.72	55862.15	16561.21	18272.39	28162.48	52814.74	84590.53	29412.62	22653.26	20080.57	5543.17	13328.64	11852.08	10854.81	10476.21	11749.82	7823.85	18107.55	25964.45	7265.05	11564.81	17940.57	23095.30	5567.56	5836.40	12241.63	24227.49	12143.25	15128.34	4449.94	3611.49	17100.06	13205.76	13103.95	7326.87	12023.57	12106.19	11001.47
432			657795.56	2608201.25	140889.51	32423.89	33383.67	19210.22	14181.75	10586.43	12357.35	6802.22	7887.92	6812.82	3931.18	5557.28	8873.15	8977.16	4937.97	3057.90	3721.59	2660.77	4438.88	1698.26	1059.82	1621.18	3663.33	1761.89	2042.62	1695.02	2960.93	1013.11	1218.07	896.85	802.21	427.29	1222.87	731.31	712.98	1097.32	2029.76	1771.56	1236.16	474.35	1056.07	1445.83	1992.28	1667.73	1508.10
433			178679.92	527284.31	287932.75	146561.73	66530.07	17820.25	23396.17	25229.33	23380.05	40255.80	23980.31	27153.96	26699.71	27486.74	38290.44	45460.74	42455.38	17249.85	12866.74	16616.66	23310.37	43636.10	21239.86	13669.65	13797.22	14812.01	18409.02	13867.96	12362.45	9831.41	4811.83	4883.18	10885.03	8930.97	5721.61	6331.28	5922.44	4789.71	4556.50	3695.17	7451.66	5248.38	3792.37	4114.04	3860.73	4310.84	4552.27
434			173255.43	792652.18	56102.05	18220.31	15894.69	23559.76	13091.93	5389.58	4746.76	5761.90	5589.42	4407.26	3001.12	3791.38	6133.15	4194.21	4277.13	2504.38	3210.23	2512.90	3102.85	1145.14	1582.65	1617.69	1649.76	2580.86	4266.49	4988.46	4962.91	4180.44	3227.74	4823.83	1732.49	2178.80	1415.02	831.21	1655.92	1229.37	639.63	488.63	922.89	1888.55	845.41	242.06	502.94	540.94	586.56
435			24711.96	533642.37	35213.36	20415.70	18724.84	16822.46	14315.93	15553.87	16785.01	14512.49	9827.59	5982.94	4793.73	7840.06	4497.31	2725.25	4742.71	6219.86	1902.66	2049.66	3121.39	1322.54	3594.14	3510.01	2622.69	2255.29	1260.05	2423.73	2987.55	3058.91	2026.45	1344.55	1483.95	1803.86	2057.42	2252.22	2166.24	1963.41	1458.27	1382.08	1831.77	2351.86	510.57	834.92	1456.28	1809.94	1057.75
436			183966.68	619239.62	41390.02	41697.59	26253.91	20873.21	79955.35	58824.65	19050.79	20875.89	8837.33	10966.67	14012.84	18905.34	5290.05	26177.11	17970.41	22037.08	12925.39	5461.68	4004.42	3103.29	11229.40	6830.41	1591.87	5236.38	8288.42	2963.52	4370.90	6729.89	5709.68	15310.17	8259.65	5769.35	4855.70	5953.99	5620.09	13226.07	12334.82	2126.58	4716.89	5060.25	5240.53	8778.49	6476.52	5337.35	3173.93
437			15610.72	400066.93	38552.11	58218.96	36087.46	34897.57	32932.64	11196.17	7911.22	23689.84	20004.55	8148.72	26179.91	34901.60	31808.81	28862.37	11417.70	5331.20	1780.16	13670.17	24641.60	17162.19	16285.54	10954.23	12695.73	19152.78	10396.93	19582.28	16149.29	9540.48	8712.93	7730.20	2947.14	5001.64	8966.14	11614.19	10300.69	8468.30	5652.45	7059.49	9017.30	5223.14	5487.17	3752.97	1371.73	2589.80	2477.10
438			57954.87	131170.96	88888.71	124408.86	118507.16	72561.92	19271.49	48932.59	61826.93	56162.52	54062.29	14398.53	16383.94	24457.45	42512.83	41547.52	23004.44	9690.10	13162.65	17179.04	10057.94	16872.96	13138.00	12189.83	13334.57	20291.58	27052.28	9945.63	16311.69	24974.36	16301.39	12273.42	23294.03	28525.91	18124.84	17742.19	4759.98	3576.76	6680.43	8824.46	7564.76	5816.96	7827.40	11575.58	9291.46	5084.46	2105.41
439			73148.18	2426390.75	94842.49	48764.92	38739.37	27674.01	16825.44	15891.48	15533.12	14913.07	12015.21	8492.20	6935.80	4100.43	4546.08	6672.89	4625.22	6127.39	4309.90	4849.41	1702.53	3563.64	8618.42	5922.21	2450.19	2578.15	7936.28	4685.05	3320.35	4082.65	5314.24	3793.22	3207.69	2533.75	1682.97	2440.41	7312.26	4760.33	1501.77	3171.23	2138.92	1294.45	800.92	992.05	1768.85	1908.86	2492.33
440			252382.07	1793912.12	83057.14	29533.74	19482.38	22768.21	4516.54	10151.94	9891.59	7738.60	1944.24	4422.07	4029.87	2504.01	6739.66	11485.37	6599.59	1260.44	1400.11	1113.64	1640.64	1293.47	2033.20	3926.47	2704.05	1283.78	1540.37	1728.29	956.68	825.97	1807.29	1139.64	2421.44	1224.96	365.43	976.01	1085.41	1309.37	1780.24	1982.32	1179.05	969.87	723.75	659.39	1164.23	995.17	967.95
441			76291.63	1703658.25	71152.36	24800.82	31429.16	55368.56	33501.98	25427.30	25774.20	22217.74	5510.63	13314.43	12286.93	8404.40	6545.13	11028.39	6834.43	4727.41	930.10	2042.31	5121.08	2885.81	544.22	1480.85	3702.16	1838.19	2702.80	340.90	2157.85	1671.36	2340.82	2413.77	1899.13	1569.02	1936.44	2666.39	2106.55	1959.39	894.75	583.19	477.99	1831.39	1687.71	948.13	780.40	393.63	439.33
442			44649.00	558851.18	120368.39	55468.18	23776.45	31147.39	31389.80	19778.86	8935.01	5066.20	6864.58	2236.71	4086.22	6591.99	5386.46	4048.20	3671.50	4908.97	4946.97	3133.89	4419.18	3131.03	1232.13	804.40	977.08	1450.26	2073.92	1543.67	1743.57	1666.24	1590.56	1422.31	1281.65	1309.97	861.22	545.15	1303.17	1700.02	1659.47	2113.75	2309.61	1154.40	395.14	408.57	989.08	946.74	1500.76
443			147860.68	943761.68	335824.31	203393.25	121234.92	99432.71	51711.11	47607.76	40477.93	15289.58	4418.63	7259.98	6101.12	6327.80	7999.78	5700.90	4660.35	7494.49	2871.44	4348.65	7605.14	4212.51	2220.05	1502.60	5395.93	5691.31	2625.16	922.29	3165.02	1295.88	962.99	1261.80	703.14	883.77	503.73	604.39	1388.04	729.79	2036.53	1579.68	2834.66	3216.63	590.53	369.01	662.78	1047.31	969.79
444			147823.48	633605.75	174542.43	107837.97	56282.30	82808.00	56457.15	65814.08	20434.64	24323.91	51147.32	30472.28	11700.82	27141.34	19989.67	14373.25	30553.07	10208.42	10197.04	13519.73	32431.73	28322.98	17872.45	10265.81	11068.00	11922.75	40089.30	24451.37	17706.98	19514.62	4127.55	9292.40	13645.23	13236.68	10996.38	6908.57	8497.93	1794.71	9479.08	5559.34	2134.35	4752.14	5402.68	6859.65	4937.47	5118.84	3662.32
445			31730.96	939965.43	119378.99	94297.67	77274.78	25318.47	30510.88	22421.57	28947.65	9843.02	19538.75	50110.81	25396.04	25263.17	19559.37	2656.57	7145.27	9529.76	7110.45	10646.84	8763.76	5467.99	4162.65	2405.08	5841.92	7556.95	2499.06	7891.18	11822.82	8542.46	3662.46	5825.79	4524.93	2178.16	5107.16	6060.24	5649.03	2590.56	3972.95	5027.02	3325.08	4911.58	5731.45	3455.07	5015.71	3297.59	1047.48
446			138376.57	834316.06	202876.82	56151.14	20134.27	15988.23	27040.13	26509.15	14476.84	13050.79	5730.54	10864.52	10106.91	6372.45	4688.19	5868.61	4696.12	3270.01	2312.69	5578.71	7489.53	2962.89	3455.43	2556.32	2536.59	3973.54	2624.02	4413.27	3719.73	963.80	1525.19	2945.86	2329.74	1276.00	1557.31	1079.83	1345.41	630.65	920.12	1717.86	2205.68	1906.43	1165.57	860.78	1283.49	1988.72	602.53
447			59234.57	395260.37	170699.31	119256.80	130981.25	89284.16	40604.58	30763.56	13308.13	17758.41	28212.18	64150.51	15871.53	20146.95	8613.73	15483.84	13142.20	8731.77	9447.43	6634.25	21280.53	7941.90	19914.24	21282.70	6314.10	4383.40	2689.36	9197.85	9987.09	4766.88	5118.50	10413.59	24246.54	22527.66	7053.63	5840.50	2877.97	3875.98	6503.00	7696.31	8519.78	2863.40	3088.29	3774.81	5673.99	8878.61	8229.86
448			41363.21	433614.75	196838.51	112895.72	48590.52	48539.74	48339.69	50585.31	47401.87	22754.15	18052.21	24584.27	10233.37	28872.43	30667.54	26304.76	22390.31	32565.39	19577.33	10579.37	14629.79	8548.66	6188.13	5342.43	3963.53	6335.68	11851.47	6741.85	6459.36	6610.83	6535.56	8091.17	8963.53	5950.21	6404.97	7563.86	5636.73	4261.04	5811.51	7611.95	8956.02	3930.07	2158.97	3829.92	2142.12	2164.47	6061.64
449			153355.87	730578.62	55472.14	44057.19	40524.04	61582.99	13338.65	7871.28	8058.61	6560.85	12393.81	9856.45	3119.62	3467.25	3873.68	2896.55	3047.85	4407.66	2341.32	1453.28	1914.15	2229.16	2314.70	3819.97	3182.17	973.84	2223.60	1386.03	1444.94	1699.28	1379.86	854.18	1891.01	1928.37	1721.73	843.00	1583.89	520.86	1063.78	704.77	667.05	522.38	409.22	453.02	667.05	882.57	389.36
450			12528.60	1861414.62	70225.63	23895.25	22193.06	61012.79	26117.48	31147.70	29276.64	11317.14	9375.15	7837.46	9795.88	10286.35	8112.80	13143.84	8648.25	5117.95	2071.22	9682.50	6663.20	2794.36	2401.37	3972.25	5332.24	3028.89	1964.23	2318.26	3683.53	4058.71	3945.55	1802.02	2957.91	1970.87	1649.42	3704.72	1603.06	2072.01	2753.46	2735.12	1410.91	1932.08	1682.45	1607.82	1361.27	1174.86	2285.05
451			58203.89	265989.06	34541.06	16352.31	29367.64	18453.75	64134.43	42610.32	21763.61	13158.40	31494.72	18577.74	4260.21	10983.18	17723.09	16216.08	12625.05	16441.09	4030.29	5672.30	13142.11	4383.98	8649.59	21113.55	3635.17	10943.71	6563.30	2695.84	5072.06	6721.56	5536.35	3519.86	2178.26	2614.95	4190.76	5058.88	1219.57	6656.19	10150.40	3406.73	4146.00	3957.69	4479.71	8777.35	2445.95	2382.70	2642.71
452			141282.81	677565.87	129854.94	84653.10	124380.20	57597.36	24621.31	36232.19	35503.22	45896.89	11177.21	13545.94	13184.87	15531.75	13715.00	16078.20	8482.47	3935.67	3945.07	7672.74	7313.50	5733.15	4766.23	3719.29	6112.34	14302.99	17444.51	10210.78	2316.65	6333.34	7345.97	5961.73	3916.12	1697.10	2605.82	3342.37	1077.84	1314.26	1986.04	1330.14	2415.03	2520.50	735.37	2773.36	1817.60	1307.18	1696.92
453			31282.00	460961.31	102219.78	40984.70	85908.67	83898.87	24910.52	28530.18	22687.82	9737.06	8497.85	22437.62	27988.15	20138.50	14747.59	21783.39	13430.20	10357.77	11970.59	7612.21	7631.88	8648.78	11340.66	16102.79	8326.89	3231.82	7171.63	6501.92	10417.96	5939.16	6513.78	6069.80	9609.16	2898.35	7040.04	7064.47	5530.77	3336.37	2728.79	1698.18	4460.85	4643.43	7959.74	7174.17	3213.02	5205.37	7058.99
454			69184.66	775822.00	116056.82	46588.10	52705.07	91900.13	36952.61	18600.95	31057.38	30992.23	28952.56	19179.80	28740.42	18586.07	8637.01	28031.40	20043.68	7748.47	10019.69	5960.51	12298.01	9743.80	10979.94	12772.98	3448.46	10661.56	4726.70	6529.85	5592.89	2394.59	2446.41	3464.63	4283.78	7036.53	4602.11	4892.21	6534.70	8028.45	2493.75	4824.44	2809.42	2757.06	2104.51	6765.82	7401.07	2304.75	5165.27
455			103677.07	3167072.00	150893.84	40001.63	58585.42	23066.92	18263.14	25812.36	55463.73	63597.00	39682.50	15801.13	13845.28	12281.91	22011.17	27713.54	9160.71	12411.73	24034.05	20548.95	11440.26	5902.72	4669.28	4177.66	6034.35	8859.20	8348.94	11336.67	4455.85	4805.03	2630.86	6647.12	1260.67	3812.74	3862.98	2835.50	6127.28	4825.44	5677.53	3911.09	3305.26	7076.31	14007.79	2527.21	4003.19	3188.67	1687.84
456			181435.00	10268480.00	340640.65	38976.76	114014.96	69067.03	22020.83	11615.68	15026.04	24293.50	27232.83	21138.67	21850.36	18919.02	14665.48	9337.66	15872.57	9708.97	16922.87	22213.12	21825.52	6437.64	16616.79	11182.89	8316.19	14435.41	9707.28	9163.43	8638.01	3871.58	4639.44	6633.22	4047.16	4232.57	5863.71	7396.02	3637.20	4076.24	3793.71	6517.59	9452.51	4191.36	5424.53	4730.59	2276.29	1366.43	2508.43
457			156593.54	1392942.00	121617.89	118299.28	168063.20	65092.75	45466.24	26661.63	24756.93	26433.07	26093.22	16102.53	49264.13	17133.61	24357.33	18706.76	8013.00	10892.70	5622.86	12741.74	16766.05	14880.16	3069.44	6855.45	38977.38	12087.75	4305.22	11762.54	6006.30	18473.88	25419.25	7098.86	7405.84	18034.09	10604.18	7363.72	12463.83	11225.47	3256.46	5011.73	4599.27	3227.59	5354.85	5790.85	3070.49	6477.29	11124.98
458			83188.14	286412.84	138568.40	59296.42	60036.62	83073.11	37210.92	15208.32	11356.88	16333.62	7916.08	5320.89	6191.78	9811.81	11539.64	7662.35	7973.98	11215.19	13095.17	12412.81	4916.99	2577.27	3093.06	4435.67	2097.34	4304.26	7099.61	7140.97	5082.70	2861.65	1549.27	3955.59	4114.01	2523.52	2113.72	2499.11	3381.92	2270.18	1268.47	1886.18	2086.89	1683.45	1159.57	1270.24	1663.30	997.76	1111.14
459			37772.46	270965.03	39325.40	55588.59	63611.12	31239.45	25756.60	25575.32	14722.69	8296.10	3570.70	5873.43	5676.55	6072.48	10278.37	10245.76	6116.43	5825.23	7037.04	8789.03146.46	3305.28	7338.30	5256.32	2988.48	1083.60	1804.07	1912.11	3506.75	641.93	1491.47	1933.68	1304.32	776.87	1211.12	1124.60	1699.34	1512.40	1116.21	477.18	1108.84	1931.62	906.06	851.34	628.90	337.66	449.02	671.28
460			101308.56	302423.81	84797.57	43133.33	30731.58	19361.77	7197.43	11764.98	14837.86	8972.43	10552.31	8319.21	13199.98	9033.51	7582.47	6923.08	4326.49	4356.84	3312.48	2612.92	3211.82	6740.00	4824.40	4208.76	6446.66	6332.62	3205.78	1684.24	2243.15	4577.03	3156.65	2589.98	2282.68	2504.18	3108.04	1209.18	1154.16	2114.02	2551.17	2516.38	2814.67	2460.79	452.05	773.47	1178.96	1421.78	1298.69
461			93015.66	235020.76	157495.34	45871.45	95708.67	56164.85	42584.01	47800.08	16060.23	8930.31	8284.36	3852.50	11510.19	15676.64	3573.43	3292.93	3102.94	6360.28	2374.64	4744.82	11268.95	6009.42	1747.06	5017.29	3138.16	2820.09	4175.13	1668.95	2045.90	2861.73	2125.21	4038.81	4412.38	1801.56	1808.43	2596.82	1173.86	1532.06	5150.95	2341.15	981.92	1202.52	737.33	1088.89	2530.69	714.56	3690.24
462			101878.42	1075277.37	71689.80	52027.73	63445.80	48409.58	13108.87	19164.27	16976.52	18388.97	12374.78	13142.26	14725.71	9045.15	5599.05	5910.13	10304.80	7647.19	10873.55	9578.13	10896.18	5132.71	5162.95	3911.30	4054.11	1603.02	4667.40	7595.18	2632.99	5396.56	3345.93	2510.98	6815.16	6259.25	3460.60	1956.26	1856.22	2956.55	3706.68	2335.07	2370.55	1681.22	2395.30	2179.65	1815.73	1873.40	1165.51
463			137222.10	1108933.87	517224.25	247828.39	198151.57	98943.52	38981.75	28874.30	24514.11	21293.84	20719.41	7407.67	13307.23	16118.16	14885.20	27472.28	13116.30	15187.38	11818.39	8526.40	9408.89	4423.98	7039.62	13996.67	9036.47	8957.76	10176.38	6438.88	10162.17	5654.92	4522.38	2978.17	9090.91	5799.56	7388.87	3858.84	4770.74	3876.72	4277.69	3564.82	3837.29	3405.45	1875.88	863.62	2297.74	3173.86	2419.34
464			90868.06	480052.12	132767.20	92192.10	199962.32	98657.01	51316.31	48042.58	18214.22	10443.83	7339.91	10441.30	16829.84	7343.28	11493.39	13074.85	7266.06	11031.03	14711.36	14475.63	27988.75	17884.60	7676.02	4930.77	4528.90	4021.26	8133.95	3804.13	4139.24	5820.08	2799.13	2626.60	2880.56	4018.81	3155.78	2347.47	4968.22	1834.80	3986.57	7705.76	3568.71	4521.37	3321.79	1532.79	2501.22	3347.37	2733.89
465			12943.24	1084614.37	99233.92	51084.04	38195.51	30709.87	19899.73	12733.15	14250.16	22084.46	32803.54	38371.32	29399.92	13126.02	5554.74	18076.22	7914.33	11917.85	5740.79	8783.13	8071.37	3796.27	6024.24	5475.51	3434.46	10058.10	12593.38	12392.89	8957.31	9026.25	2728.59	4520.56	8869.76	6709.24	3865.63	5034.48	7915.96	6000.64	8393.89	2898.80	4159.12	5434.18	13698.93	7724.56	1692.33	3701.38	1128.90
466			18964.41	1133104.37	31875.12	21945.54	17693.92	21848.41	8857.31	15681.46	5823.05	3266.27	4723.75	5354.69	3611.65	2441.41	799.75	2821.71	3678.89	2497.97	3209.69	4401.36	2247.47	4057.05	2326.10	1317.10	3320.73	2287.48	607.14	1475.03	1416.75	1868.18	492.67	1348.55	1980.89	935.17	2781.89	1092.27	726.23	1739.36	1928.54	691.56	1795.07	1672.51	584.73	631.89	3488.14	3340.36	718.68
467			38191.90	351372.46	72345.80	55533.08	44968.21	21974.91	17705.03	17174.54	28241.20	36568.86	18448.40	8023.74	5461.95	8273.35	4470.11	3188.88	3298.97	10609.27	10575.30	7744.54	9721.67	3895.64	11006.83	20054.53	12524.31	8855.25	8717.24	3855.60	4836.70	6499.83	4431.30	4258.57	3297.15	1851.58	3528.67	3949.94	4065.03	4776.40	3347.71	2310.91	1171.63	1151.98	3955.12	3281.67	1851.53	1335.35	2743.05
468			50537.40	587012.75	238999.46	90586.89	114935.40	40990.30	25794.93	31900.84	34460.42	18995.10	13065.52	11282.41	13982.92	7788.76	8037.87	6967.45	12375.95	8396.38	3055.04	5464.90	7807.58	2970.08	3094.21	6115.66	8088.01	13978.20	7885.68	4623.77	9585.09	9124.48	5558.40	5726.92	2202.99	1955.88	881.29	2853.75	3352.47	5179.71	4529.06	3611.58	2138.17	1860.92	2736.13	3747.42	2104.37	3150.49	5399.80
469			130234.92	293432.18	51704.86	11401.54	43275.48	13520.05	17831.85	14072.28	12456.07	15470.01	16542.07	9865.38	24277.03	17847.19	8246.04	14987.22	12516.11	15456.81	9453.87	10485.28	15392.08	10858.69	10715.09	6288.71	5355.94	4801.47	6973.78	11380.20	6337.26	1898.81	5578.01	2947.63	4612.71	5018.62	3291.98	6910.72	6163.73	3110.03	3970.96	1874.94	5381.97	3201.89	1303.92	2159.26	1164.68	1117.58	1541.67
470			85799.92	593106.62	66959.52	41992.36	47266.15	68832.92	10220.13	4370.60	6662.30	11852.90	9855.88	10807.32	11947.89	10428.43	5145.67	7046.27	8498.57	5740.61	3553.67	2166.09	4105.69	5049.38	5704.42	8836.80	3024.76	4260.91	5003.46	2615.24	3870.69	2228.79	1376.59	1353.63	3325.14	2647.79	2024.03	930.66	3261.52	3705.11	2228.52	1078.88	668.50	1825.69	3634.98	1307.16	1409.50	1714.71	2198.99
471			66407.22	2825627.00	697440.56	319888.31	122453.85	100959.22	95578.78	58585.94	18325.31	23174.50	33936.35	26177.00	14377.10	27223.04	32989.55	21793.61	15078.42	31004.75	7801.28	8170.85	7788.76	9583.06	9604.14	8495.53	10240.96	7416.05	6546.19	9404.12	22945.80	11242.99	11927.55	7001.12	5740.92	13011.25	12174.00	5758.23	4373.95	1638.10	5284.97	7565.00	3832.32	5855.63	3325.06	5301.96	7450.79	5617.50	5807.79
472			52310.21	525689.18	290627.53	110887.71	68760.68	79304.46	126522.58	57762.37	38994.65	42246.53	34909.62	16040.41	21675.65	46926.38	22438.53	17383.25	13474.75	20334.99	24442.96	10794.66	22380.50	8506.88	11570.12	11325.48	21534.31	18586.74	4641.42	11605.17	9913.20	11587.08	12257.02	8553.15	4328.55	15158.44	9828.01	11799.16	9864.75	7180.69	6036.55	14417.63	7497.13	7537.32	6726.08	9438.38	7848.59	6418.87	7835.75
473			40548.44	886228.75	37862.61	29537.84	24111.60	45608.78	15125.72	9770.08	18369.44	8408.55	6712.82	9275.78	15503.29	13107.00	9966.79	9482.31	7765.86	14628.12	10310.26	3679.69	3340.73	3010.31	4063.23	6015.22	7046.05	10002.18	11136.64	14303.73	10522.64	6624.90	3083.81	7754.75	6415.64	6432.52	7441.72	3170.45	3406.53	7112.51	5199.77	6290.23	4371.84	2248.09	1313.83	494.16	1216.72	2336.70	1258.33
474			309774.21	871434.75	110574.12	41128.73	61434.23	46951.89	18277.56	22330.73	37179.52	9261.97	7489.34	7231.33	7564.51	7085.05	6555.64	3652.94	4827.88	3515.24	2391.88	2251.54	1456.49	1690.85	2095.98	2418.03	1039.69	1932.94	1851.13	1706.20	2670.15	2994.88	4953.93	4486.29	1271.74	1813.90	708.13	900.96	1127.45	1003.96	1191.67	1417.33	995.59	639.56	691.16	1004.71	737.34	807.91	379.15
475			57543.78	224808.57	90719.07	102788.28	139331.50	99456.70	44967.22	109921.83	67051.62	36233.64	18520.72	24984.05	29051.51	16574.13	20203.41	31168.38	25980.14	29138.15	14334.40	9753.37	37976.50	23366.86	12937.41	15132.76	16843.58	18204.05	8040.75	9167.18	8079.95	16367.61	12989.78	6843.05	3992.99	10991.16	6275.59	10292.59	10651.91	2655.21	11323.95	5068.35	2027.89	6772.20	3098.16	5244.60	9998.16	5498.64	3000.49
476			320466.21	3855496.00	157562.17	72558.63	129656.40	55705.28	26080.37	34749.35	40234.11	17683.72	20067.22	10347.40	14960.73	18077.67	12425.98	10562.67	16733.86	16328.94	5355.21	6884.41	6244.06	6575.73	10713.84	4771.90	17484.92	19996.91	10524.29	8000.03	8613.38	4060.71	5590.70	2689.07	8469.80	1613.60	3091.03	3055.17	3031.05	2713.03	5029.41	5069.82	4352.93	3414.57	2976.58	3168.76	3321.70	3195.59	2298.92
477			262024.20	698469.75	240213.50	367687.00	260129.31	175989.82	102345.23	117489.44	27052.30	38964.88	35399.69	8896.85	57542.99	36629.25	22001.55	44740.28	62646.02	52404.55	31146.24	31530.25	36492.12	17473.22	12171.36	18996.89	29217.25	36998.15	31686.60	20374.47	24081.92	30180.26	35461.96	24761.03	23675.00	12625.02	11090.25	13928.33	19580.73	18244.18	8165.35	11534.20	19910.82	13135.15	14321.06	11753.55	6768.04	11562.33	8639.60
478			47462.28	481489.34	40078.76	37345.51	28064.66	21227.81	11147.91	8841.36	4808.46	14888.08	6947.79	4942.71	7072.19	1670.27	3867.74	2664.43	2989.13	3789.58	3065.50	4146.48	5789.25	5128.51	4121.74	2824.50	2939.61	1717.94	2437.78	2492.81	3615.28	2879.50	2838.41	2075.82	1562.00	1595.42	1017.59	1128.38	488.46	1542.90	1656.63	2456.10	1216.54	1349.23	840.19	758.13	1080.02	886.78	1074.65
479			35881.29	438773.28	37914.22	42173.40	79264.66	34247.32	46406.75	18375.91	12204.02	6702.44	39095.26	69958.03	19397.65	9820.99	5143.93	13958.82	5131.52	4355.12	4866.92	3097.96	6203.75	8039.70	7890.97	4738.44	1951.47	2394.10	8489.27	6064.76	4950.98	5021.59	6443.33	7790.37	12984.33	12050.19	10299.96	10010.02	2804.23	2323.96	2106.19	2353.78	4365.70	8181.33	3107.44	2664.05	2523.74	1980.86	1096.80
480			79759.04	437617.53	146098.20	102761.03	26160.37	40769.54	34036.45	18351.05	19397.26	29403.50	9523.92	10609.93	9933.19	18632.83	11369.20	10345.79	11719.84	6738.59	3370.23	5491.80	3129.12	9207.90	9454.96	4132.24	4943.07	4855.60	5259.87	2106.84	5717.19	3451.75	2683.26	3162.94	1073.24	5907.54	4553.85	1929.83	1599.65	2695.97	2124.60	3368.77	7131.82	4959.94	3995.78	1836.47	3851.44	2724.64	2400.47
481			39091.12	1778679.00	43255.57	20309.10	23059.04	24623.73	12800.94	13836.50	12189.93	4393.73	2670.44	4171.27	2575.50	6223.94	5052.71	1816.18	1619.88	6869.64	8668.12	3543.02	2975.17	2521.57	3317.19	2026.69	5833.00	4842.96	6400.66	3339.33	1995.97	3415.88	1582.73	2172.96	3612.74	1104.69	817.07	980.74	2420.70	1872.06	1470.79	2152.73	1715.65	617.46	540.50	1415.71	330.75	472.05	437.45
482			66042.01	767118.87	44528.66	68363.02	171641.71	132655.26	28292.83	22435.00	15841.71	18118.63	12769.64	5356.73	3127.22	9582.56	7995.31	9517.27	4136.72	1940.63	6064.34	7123.76	6455.91	7553.54	4581.84	4385.53	2081.37	2085.97	3512.98	2514.83	1162.95	1567.39	3528.44	1844.61	1005.83	1605.01	677.99	1649.20	1677.23	1789.40	1613.45	1102.08	1528.64	1647.24	1153.45	578.15	864.52	1723.41	1096.17
483			42354.32	635728.68	88942.80	43900.82	52817.87	57136.72	14720.26	15413.61	8278.55	17555.18	8327.36	7368.28	3894.48	7264.04	9234.70	4655.64	8733.82	9370.05	6776.56	5947.06	2857.59	2940.64	863.24	2086.74	3249.99	3864.06	5508.32	4640.66	7070.59	9887.53	10988.27	3388.26	1671.58	1838.48	1147.73	2622.81	3188.69	4939.93	5690.59	4187.37	2649.80	5166.81	2962.37	5704.98	10073.03	7744.81	1942.57
484			135528.17	451870.81	155031.21	43358.44	25426.10	48269.21	28837.97	21412.13	16916.76	8814.39	6076.72	7215.55	9031.37	5442.70	7683.88	7914.72	2514.08	6549.07	3079.70	4396.60	4908.23	9564.15	7436.10	1755.36	5037.09	5107.57	4057.18	1886.04	1841.61	1969.62	2160.47	1610.90	2968.10	5276.22	2379.12	2174.49	2098.16	3194.70	1935.49	1079.75	2063.26	1868.44	3662.27	1597.08	1996.13	1503.22	1478.44
485			783975.06	1241891.12	171867.70	62663.29	102013.52	133782.50	23136.45	49529.67	21326.48	27755.78	20952.50	17659.31	17210.67	21071.43	39118.50	31946.21	29463.15	10173.07	3311.80	2923.77	20716.82	42576.91	23651.54	19860.85	11468.82	6610.30	5403.28	8258.33	9131.73	5211.63	2190.93	2432.05	2102.40	4632.08	3317.85	9390.25	9518.99	2389.86	1563.99	4046.66	2910.99	3680.54	2364.75	11208.96	8567.65	10720.16	4216.41
486			114023.57	1373468.00	245837.62	171120.20	107086.22	76563.86	31574.06	16589.10	22170.45	17799.34	8902.39	6718.32	8573.27	5866.06	3226.22	2659.02	6106.35	5781.11	5541.87	7466.75	5969.86	2453.04	1989.19	3056.62	2793.17	3228.88	2477.07	2960.76	3967.70	1421.00	3052.81	5294.07	1473.61	2032.20	2026.77	1175.53	2553.24	1607.63	1733.52	1350.34	642.42	945.63	877.39	763.47	539.78	738.40	697.97
487			75048.61	612122.37	167464.07	84186.83	46151.10	31833.07	80540.78	63623.67	45485.98	44415.37	24108.52	22365.41	18294.77	19086.38	9130.33	9226.64	10457.34	15459.57	11200.88	10835.69	17793.90	18681.97	7890.57	11467.46	26260.55	19153.93	11742.03	7414.18	2300.95	4590.86	7196.04	11969.99	9061.06	7676.98	4702.95	4110.30	4586.51	6751.35	3977.04	3273.70	5801.43	4850.12	8578.19	9138.74	4003.99	4766.87	5022.55
488			36757.61	93324.73	45777.50	64880.75	19668.73	10005.09	25774.75	21984.24	20314.26	20937.87	8639.95	2260.19	10115.77	9522.06	6123.49	6900.52	11553.69	5183.59	2967.72	6056.96	3243.64	8545.16	4098.54	6272.13	11233.76	4188.34	2997.91	4111.29	3550.88	3026.86	1742.92	2308.14	3180.08	4110.76	3468.45	1784.94	3653.27	6669.23	2899.29	1723.37	4169.74	4404.72	2646.63	1606.70	2694.29	1555.74	1932.18
489			82798.96	594147.75	170063.06	100258.16	29101.67	29797.72	22507.83	16582.22	15535.78	11152.39	8719.09	8396.61	4193.13	5868.90	5329.80	2830.41	3001.90	6347.84	4938.65	3907.98	2901.11	1284.88	1600.60	1767.61	2083.97	1849.64	2626.24	3624.11	1530.15	873.04	1236.47	1578.39	2940.92	4580.57	2674.58	2169.74	2041.82	1634.46	1045.38	1431.96	1968.69	1384.88	1433.22	1403.11	1070.46	1067.86	832.54
490			14769.06	821884.93	32425.68	39304.17	43002.46	28290.90	12211.15	6944.37	12524.38	14677.35	7274.37	2860.63	4381.46	4070.22	3521.29	4533.22	2593.51	2928.40	3144.83	5108.58	4898.79	3431.74	4394.11	2568.01	2633.82	1873.10	1530.58	3445.33	4574.65	3112.49	1567.18	1460.99	1161.99	1234.06	1058.79	2402.36	3311.66	3609.97	2158.90	1564.29	1547.06	951.88	581.80	586.12	1297.32	1273.54	1495.15
491			134459.90	1351230.87	105763.64	61508.61	80531.92	74132.46	41518.20	31488.74	16590.50	14051.21	43039.89	50931.80	45079.73	43515.06	26163.78	12036.54	16683.17	34740.38	17798.00	26561.75	29388.71	9379.22	17764.13	7714.86	15185.15	10971.78	16783.57	27304.39	17254.68	14878.67	5325.71	9240.61	7297.51	9991.89	15425.51	7191.55	7507.47	14072.69	14142.16	7990.83	6929.21	8415.23	10936.21	9126.66	6384.52	7778.60	5205.30
492			365384.15	2931484.50	232384.87	88990.50	47021.94	38627.79	44326.82	19564.12	22896.50	25685.86	27282.64	21816.75	6206.57	10211.03	14483.21	7055.94	10199.10	14119.43	10556.01	8775.11	5965.33	7970.92	52142590.69	4017.30	6015.34	3888.37	4239.31	2992.34	3530.51	4240.78	3170.58	5792.70	5796.58	5688.50	5491.89	7457.93	3758.44	2218.38	1439.16	1706.05	1965.85	2156.62	1592.75	2869.78	2527.10	2326.03	1655.40
493			37991.86	783274.50	137104.67	23094.01	16126.80	19127.54	15688.29	23653.78	6831.11	4157.93	6567.46	4320.42	6548.24	3459.95	5732.82	3351.07	4701.37	8049.60	6671.83	2349.51	2322.32	2756.89	4489.68	2864.64	2432.44	1606.15	2359.88	3999.71	2005.03	2575.84	3022.74	1309.59	2564.71	4144.21	2750.64	1764.57	1694.12	2122.02	1408.21	2017.64	1284.78	947.48	436.61	1247.61	2067.45	1639.69	1645.18
494			71265.54	1187904.50	117823.73	55199.18	38207.94	69659.51	66770.18	23813.98	5997.18	3786.98	2615.61	7484.06	16715.46	10289.91	6846.22	7619.52	3938.59	4445.83	5036.63	3405.97	5619.65	8608.72	7588.03	10569.64	3008.99	4384.29	3189.06	4398.83	4003.97	1424.32	1254.97	1062.51	2862.02	3963.90	1971.86	1372.78	1234.98	1204.44	2145.13	3610.58	4102.51	4077.36	6502.54	2242.30	2956.60	2405.78	1889.83
495			149371.18	533492.25	66748.63	45842.05	42114.63	18967.98	14562.88	17223.71	4928.63	8642.85	25200.80	10863.93	9535.58	10047.14	5609.26	2761.04	8677.65	8589.81	13654.18	7785.72	4067.61	4545.35	6014.79	5595.62	3274.29	3106.76	3457.29	1444.34	4100.95	5955.24	3224.29	4743.19	6103.35	3212.13	4938.09	3921.35	3101.82	1863.49	1745.89	1554.24	1960.98	2153.80	1387.06	1059.65	1206.94	640.27	408.85
496			47012.91	610849.12	34947.77	104758.85	94683.35	69529.39	28772.01	20215.97	14141.34	14802.01	18314.22	49185.41	28173.17	8159.48	12221.48	13738.59	5510.41	12590.59	12202.91	11152.70	16551.87	25508.85	18217.17	14094.63	1093.78	4323.84	1870.34	9346.43	8798.30	4677.10	8678.43	6996.80	4838.60	4599.13	3215.43	7195.28	6233.98	4572.81	2662.02	2836.19	7675.02	10744.67	4942.35	1297.52	2385.29	3179.97	2280.31
497			19847.17	598807.37	402433.68	142100.51	70039.04	114391.46	76109.73	28743.59	29307.11	34843.93	14885.59	33061.83	36259.78	32220.50	12867.90	13553.12	13297.61	24289.22	8946.29	6187.67	7426.60	9997.15	4650.85	18418.59	16383.05	10944.88	4866.34	11180.25	12414.24	5347.38	5926.67	12679.83	20679.92	11343.83	7708.76	4999.45	3144.92	4532.82	6259.76	4918.75	4103.77	14368.92	16847.21	7277.60	3474.76	3984.78	2962.71
498			55437.85	1776475.25	128774.79	109916.35	75021.15	32988.75	29160.15	22390.41	39962.21	18872.34	8817.29	23571.45	15873.56	5848.81	10483.86	21284.05	15017.44	9024.21	13478.37	13353.17	5796.29	4736.60	2902.55	4304.72	4501.22	7142.24	6734.51	3357.29	4759.51	3676.14	2173.95	3987.46	5999.50	4983.88	5338.30	9023.35	4531.73	1199.33	568.79	891.71	1177.20	2386.18	3390.90	2428.13	1746.38	1544.59	2030.56
499			39689.23	1563836.12	239187.31	210401.71	130944.10	42111.94	68369.50	74735.08	34290.49	22771.25	48586.67	14820.59	16372.97	15221.12	23810.58	29737.15	28371.96	16682.86	19312.09	16841.33	19388.32	33866.07	24685.31	17697.56	14389.42	8024.35	10663.26	13894.83	6636.12	7821.66	13034.77	10634.31	9698.79	8746.38	7617.34	7165.55	9251.19	9790.51	6944.39	6767.50	3584.16	2497.34	3504.26	4238.83	4841.98	4493.36	6265.16
500			54596.23	775231.12	95793.92	86086.72	59381.27	74555.62	55680.81	67543.20	36966.19	19930.07	29563.74	17244.82	21232.66	19344.59	27510.68	31044.86	28024.62	22494.28	14746.84	8431.94	22268.86	20399.11	12278.33	10610.25	16400.82	40281.77	46623.15	30951.82	13767.68	3868.91	5394.03	11840.56	10914.23	7430.75	2235.88	10021.53	19725.58	12172.20	8296.46	11402.83	9230.42	9698.80	13730.37	9367.53	3231.56	2949.14	1891.68
501			244130.42	2725642.25	219574.75	82076.46	67746.40	51816.21	21209.48	29875.25	28665.03	13098.26	12152.19	16414.83	8358.07	10839.15	7102.89	4395.45	7998.54	2618.14	6819.55	13807.11	8599.38	5086.94	3643.34	2016.66	3955.27	4395.58	3826.26	4845.02	5136.12	1751.38	3645.97	2883.41	2676.76	1791.59	3936.96	4922.08	2596.33	2317.78	1308.59	2774.11	3745.22	3603.85	5322.53	7392.71	8036.85	4179.65	1960.55
502			9120.50	267277.00	28693.64	12389.73	48564.92	34727.53	7920.13	2814.57	7596.85	4030.28	3516.11	4201.19	2657.54	2194.93	4304.53	5067.77	3873.01	2678.84	2872.21	2312.04	1320.09	1771.67	2179.82	2131.11	2338.15	4097.96	4264.83	1227.24	2299.63	1563.16	2107.95	1633.50	2372.56	2092.88	1146.47	650.07	1000.02	1038.04	1245.40	1326.21	1894.85	775.58	475.26	409.98	747.64	915.24	605.33
503			86606.64	849851.37	86512.81	59823.89	58588.57	36020.13	21288.24	17876.03	20225.03	12870.66	6471.86	6199.20	10607.67	5742.11	4030.42	4319.04	5305.26	7014.70	6579.48	6843.64	9093.50	7663.18	5522.80	4270.94	6479.58	2078.07	974.86	1155.49	3939.78	6257.93	3478.50	3293.12	2832.33	1590.19	3794.30	5258.11	3787.61	2089.73	7029.69	5610.73	4539.34	4352.78	1949.05	1898.86	2516.75	2318.37	1259.35
504			273518.46	807330.62	70439.92	52236.23	66317.85	56180.37	26829.57	30583.81	19820.72	13792.06	21624.21	28308.79	18169.08	10261.60	4641.37	8149.78	7294.14	6294.71	5719.59	2700.37	5652.30	6490.88	9546.55	4526.06	3481.01	3223.88	5981.19	6184.49	4159.09	6363.24	2601.74	1822.27	2556.19	5545.23	1321.08	2716.19	2638.01	2346.62	1894.95	1373.24	1358.10	1185.37	5089.28	4812.74	1407.50	2180.01	1188.02
505			11492.79	1427633.12	49682.81	70542.95	40324.82	14914.34	12323.41	6882.18	4717.25	5422.52	11088.17	9570.26	5024.05	6829.20	2657.58	6720.21	11870.52	9007.30	6069.52	4530.69	4394.19	2793.42	4820.86	2783.65	9015.11	3875.33	3475.91	2530.57	3035.14	4756.48	4471.35	1519.94	2801.97	3990.56	2176.78	734.60	2963.21	4101.47	6058.74	3346.88	4192.17	4064.57	1785.15	1455.81	1459.25	924.58	2873.89
506			101548.88	811958.68	56574.91	66191.92	105310.92	85378.87	52896.19	47609.35	40223.91	55635.72	26826.41	15176.84	15720.42	17495.85	28090.09	20917.39	14685.19	16189.73	21680.62	23200.21	21037.82	7823.60	21032.79	10739.10	7416.98	5174.40	25080.41	23323.01	17775.90	5350.27	10535.37	4136.57	1823.44	9415.48	15968.08	10452.45	3137.38	4576.69	5649.88	5460.31	6369.82	5504.80	3656.53	3251.83	2025.48	2582.38	2087.05
507			96145.84	202979.60	91434.88	82111.01	15332.41	52602.95	62767.35	25539.96	13362.86	8317.50	5124.01	9417.94	12874.63	8519.43	9080.94	5099.89	3297.49	2631.41	4043.49	2364.33	1877.73	1145.70	1009.57	1177.95	856.97	1783.01	1415.53	2771.24	2920.56	1281.27	1612.02	1110.33	1985.23	1149.51	1279.27	1093.44	1185.60	556.84	280.20	291.71	559.56	1135.49	1994.99	677.84	869.05	276.07	865.47
508			49498.00	844385.81	153256.40	101991.79	71910.23	52005.69	48926.02	37573.23	12545.02	10457.39	15862.73	23545.44	12321.12	8382.39	10915.03	24429.69	23719.47	13047.32	13501.73	9734.87	11341.42	17062.03	5190.44	12079.66	15199.66	6272.26	11422.83	16006.70	9121.43	5014.43	6484.00	9468.70	7063.70	4671.11	6413.38	11754.19	9076.82	6092.52	5459.35	5131.75	4740.84	10189.24	7028.44	6172.78	5203.38	2139.58	5876.59
509			49290.15	295456.84	53355.73	33623.24	68189.63	80681.74	61534.84	42811.42	61286.89	52475.86	22676.38	24633.80	22684.81	15277.99	25139.80	39005.64	22195.24	10078.80	9842.28	12829.44	35307.03	20394.22	20148.18	14535.98	12828.81	5162.17	10352.31	5893.06	5998.83	13574.23	10195.57	5982.83	8952.00	7394.01	10606.45	10867.08	4814.15	2266.57	8587.19	11953.09	11800.42	9803.15	5966.06	3916.16	4189.87	2045.86	4055.55
510			47511.19	548270.12	68990.74	82787.76	89133.19	52894.65	18056.75	14680.13	16795.55	8224.36	5829.32	8707.44	5938.39	4949.56	4611.12	6296.50	3043.39	1060.14	911.20	1739.25	1697.65	1482.66	1278.27	1901.34	2099.52	1933.57	873.81	369.36	751.69	1213.95	926.48	492.27	488.79	937.47	556.16	958.48	1521.37	527.42	321.14	266.11	482.77	595.84	442.71	1104.10	619.20	323.20	357.47
511			18174.93	495193.25	128109.92	57012.80	38328.50	33471.95	40090.53	40653.15	37304.11	16896.99	11607.28	8205.57	10844.74	8972.93	6105.45	5731.03	6794.10	9035.65	7401.41	12092.75	6383.74	9090.11	5189.07	3062.87	1919.51	5753.38	6027.65	3795.83	3381.80	8438.63	3403.54	2657.75	5863.88	11181.41	11085.20	6200.61	3731.79	3557.79	957.35	3224.79	1017.62	2068.04	2945.49	2035.77	335.35	1527.78	2984.66
512			29132.17	1193409.75	420064.00	439631.00	235500.10	181199.84	101700.33	74872.87	31701.70	21565.70	18190.14	9094.56	14735.18	10560.64	4997.59	3238.85	8728.39	11640.71	5520.06	18261.47	20357.63	7597.66	5623.59	4307.21	5772.78	8537.09	9238.77	6995.57	4057.98	5374.18	5153.45	4786.43	6485.15	4961.47	5218.56	6819.39	7168.57	1893.73	643.38	1415.64	704.01	1397.22	3482.11	3026.50	1884.87	1515.56	1762.77
513			118870.12	1370280.12	129458.20	72255.91	90567.28	75374.63	68957.53	40518.29	25101.52	20457.06	26438.42	24627.03	19082.92	28320.58	14200.49	15999.48	10745.52	19406.19	13849.96	9222.54	3526.71	5175.86	10475.95	8796.76	4782.55	8388.37	7134.03	9214.45	18629.01	24638.45	13443.25	12852.93	5599.30	10104.33	6897.62	11828.74	10960.08	11054.21	7392.56	7324.42	3790.91	4592.99	4172.24	1691.27	1953.90	6553.24	8516.58
514			55751.17	438021.78	150272.00	100727.34	24643.39	45064.59	45824.95	18908.36	33509.78	23035.15	26369.40	17265.97	9433.37	9012.50	9015.38	7383.51	6297.82	5748.57	5222.84	4883.39	6526.04	4205.96	4854.98	6679.71	6979.78	6697.39	6588.71	8760.56	8403.11	7108.01	7723.48	5520.46	4147.21	3341.56	1698.92	4338.92	5064.41	3764.56	3311.07	1235.87	2623.78	2507.94	3428.19	2716.59	2953.27	1564.70	2779.09
515			191047.06	722758.93	144717.59	138964.04	45417.59	28055.43	31782.51	30438.83	37799.28	8196.23	21717.96	48092.50	30062.90	15319.34	10234.05	7886.00	12421.90	8757.25	2748.80	5314.36	8439.71	6793.12	7359.93	644.20	1004.11	3230.71	2685.12	6541.61	6873.18	9357.15	6050.04	6015.05	3780.64	1625.67	1933.51	3146.91	5108.50	5613.96	3222.17	1353.50	1623.09	7415.50	8090.84	2274.16	1526.65	2551.03	4863.35
516			83659.89	879542.93	121444.25	98189.15	49712.83	33649.81	33814.30	40518.19	60462.85	34301.23	14624.95	21653.94	33647.66	23203.27	16213.75	14074.16	20017.42	21319.43	15086.15	15916.07	16895.19	24231.79	13616.00	7946.42	10822.60	22213.07	19502.29	6315.33	6415.53	12133.63	12078.39	6560.93	14930.30	11990.14	6732.46	5016.26	7721.64	9886.22	16170.76	8384.79	9193.05	5265.60	3409.26	3386.15	3850.50	4087.48	5650.57
517			23166.29	140334.84	16711.56	13517.01	15595.95	53352.72	34102.35	16111.60	14192.65	3647.18	6672.20	6311.48	4193.41	6382.65	4846.18	3213.60	1757.18	2264.89	2638.49	1768.83	2173.25	3295.60	7128.23	4033.49	1815.06	2205.42	1441.47	2673.56	3216.93	1459.22	1360.24	903.63	1063.73	1528.23	1579.67	2207.52	1719.05	1256.09	859.76	1269.79	2056.93	2217.98	1943.63	1505.83	1033.38	1087.11	1252.97
518			41116.64	277868.03	69026.29	64485.66	60141.89	13630.94	35990.71	26201.51	31259.94	13358.65	9067.31	10291.42	6443.16	8602.33	8855.76	8209.44	14762.32	11866.02	6553.15	5702.33	7279.17	5566.68	3036.26	3994.78	4264.99	6355.20	8747.37	8309.60	4412.30	1999.44	1785.20	1614.08	2572.13	4730.81	4226.44	3624.69	2015.65	4087.40	3126.71	3036.38	2857.79	1296.80	3224.69	2808.89	1544.59	492.35	604.89
519			72592.63	478641.46	108358.92	59335.42	130447.54	171673.82	87563.45	67884.57	84770.94	69061.90	64447.57	29477.06	11035.07	30707.26	24940.95	42042.14	44958.58	18944.64	15390.47	23957.11	14626.45	21466.29	25424.69	26476.51	20593.70	10210.22	5756.56	10533.56	11135.39	14426.09	21236.16	10564.57	5849.35	13555.81	9341.87	7819.35	11750.70	11471.41	7918.59	9045.72	11911.90	11109.65	6220.00	5897.70	9067.93	8473.98	9678.14
520			73745.98	1096473.62	130632.21	89152.07	60556.50	56216.63	32835.54	10954.08	13950.80	12298.51	11084.14	18879.87	12861.06	4754.77	8020.21	6149.50	10163.16	11582.71	6895.01	9498.76	10206.90	5759.23	7148.28	9519.77	3057.56	2848.91	2997.87	4605.68	6077.06	2497.71	3161.47	2903.82	1353.83	2028.17	1538.93	1861.22	1127.60	1744.29	1539.84	849.83	3427.27	1307.82	1233.49	1036.83	2992.80	2152.24	1135.94
521			61787.32	848387.25	41061.82	25417.91	41904.01	34590.41	37792.12	55356.43	39576.73	27549.61	20411.37	18685.16	14010.10	8161.53	6113.86	9309.07	6860.95	8209.32	5788.61	3001.06	3762.42	6608.92	5833.24	8860.79	11306.45	4135.36	5081.65	4484.81	5513.96	6281.58	4000.63	4310.02	5176.57	2371.57	1564.35	2362.07	2231.29	2161.54	5040.88	1750.32	799.97	1694.56	2565.35	2524.16	2474.47	1413.27	839.34
522			45826.01	660631.50	34924.93	28220.17	30273.93	37768.26	17993.90	11518.13	7586.67	7891.86	6014.73	3027.26	4534.66	4946.02	5934.85	2961.04	2299.37	1853.44	780.84	1203.32	1456.65	898.32	1321.75	966.25	2205.71	3226.78	1452.19	794.04	1549.50	2004.63	1005.45	2712.78	3029.60	669.63	584.88	1274.70	2555.37	1233.03	725.47	797.79	2492.87	751.81	1770.77	1828.61	890.46	840.09	650.76
523			123565.04	379830.37	86868.12	78071.29	34213.44	25392.64	16922.97	10731.36	7272.03	15540.00	6754.83	4046.10	4853.42	1690.02	1129.64	1193.93	1724.55	5419.64	4211.98	2729.67	747.27	1277.99	752.75	625.46	480.97	984.49	1046.84	1012.18	1669.93	1263.62	530.77	557.46	631.88	1330.61	1784.49	271.13	558.38	1600.50	1130.72	678.49	2251.12	1157.84	162.93	1656.70	1245.29	684.34	1136.87
524			25421.23	347508.65	19936.54	13818.46	11475.23	14258.76	8850.35	4804.86	6206.78	4321.93	2470.91	2976.39	2867.80	5939.42	4437.23	1881.94	1956.21	1098.90	2521.45	1817.13	1563.64	1697.25	1983.08	2923.08	1601.75	1353.10	1952.27	3364.44	5502.79	1731.15	1152.36	1374.80	1515.96	1107.89	383.51	1439.84	1166.61	1091.24	2183.90	1308.23	1858.82	2532.31	1165.12	661.53	722.01	659.13	1443.06
525			223879.48	848466.06	46476.84	33703.88	27362.14	16521.26	10736.62	10734.06	5953.01	6786.27	2279.54	2870.63	2886.00	2978.32	3399.784.84	2053.62	1902.16	1058.24	2418.32	4024.77	2423.55	2511.84	2179.00	1033.40	1824.97	2370.77	1421.93	876.17	1489.16	2849.56	2687.95	1204.32	1086.66	2268.74	1733.97	1356.99	1560.41	1188.09	1002.22	521.16	796.11	1218.19	1128.17	460.85	543.79	518.35	301.91
526			20976.15	149201.82	76932.58	34825.10	41845.70	50685.13	61686.07	66090.64	45975.89	21993.53	32522.13	30002.23	59108.25	40142.62	9700.52	8301.63	17792.67	12244.49	3754.04	10224.94	9850.75	12409.51	11199.44	17812.02	23641.88	7541.08	6115.46	25788.66	24543.04	17502.80	7694.40	28221.91	15987.30	4450.25	6780.91	6547.66	3531.68	7661.87	6140.16	3385.97	6082.40	4584.92	2974.88	2820.50	1193.58	1551.80	2460.83
527			236615.09	1634350.25	175687.25	120360.76	88014.30	126139.23	73142.13	52282.85	20622.09	24209.69	23408.97	14196.50	6535.67	8910.78	14102.71	4406.62	14147.18	9268.50	9716.32	7710.05	15163.59	14773.99	3565.78	1921.92	3877.74	24421.87	14005.95	3202.55	4954.75	9833.93	9869.52	9564.73	3868.27	8247.46	3426.54	3430.14	8330.79	8366.40	6545.34	5820.18	5700.87	5337.36	6272.54	1903.19	2792.68	1447.33	3613.17
528			110381.66	686089.43	96100.89	54522.64	53184.42	51370.62	21811.10	10274.25	23098.98	13248.91	10970.47	19304.00	7492.33	7557.64	13098.35	10848.60	11985.57	11111.25	6039.44	7435.48	5225.81	6149.10	4688.78	3355.54	6246.77	15691.49	7939.44	1302.48	866.92	1718.86	4750.51	3741.40	3164.76	2214.01	2291.24	2562.44	1411.13	2296.78	2331.43	4139.04	5428.88	2383.19	1651.49	1297.51	1332.95	3083.56	1788.00
529			92453.27	534456.75	55635.71	14877.49	26241.24	22231.12	14245.80	18441.26	23505.69	20412.05	6183.45	3979.44	8262.07	7075.66	2211.99	1870.21	3074.55	1421.79	1565.18	1744.80	916.25	1579.14	5752.25	4794.99	2361.54	838.04	1601.80	2423.30	1031.14	634.86	1225.88	1938.22	1123.63	571.76	890.66	1141.89	671.32	345.86	590.47	238.77	790.98	1054.81	785.68	499.95	366.95	597.12	555.92
530			39930.73	594414.56	541726.75	407184.37	175549.32	86425.54	54939.64	41092.16	33744.83	24662.77	15695.25	17165.01	19399.03	17501.78	10562.95	12281.91	5725.24	9603.75	11559.06	6241.89	13801.03	12227.08	8257.68	18595.04	7007.05	6161.80	5861.78	8548.68	20851.72	6884.13	2185.78	3060.32	2353.87	8014.95	11056.20	5371.80	5878.61	5914.42	8450.86	10345.27	7261.82	2822.42	2192.86	4221.52	3454.50	2101.83	1291.18
531			48644.43	155776.48	81312.50	34793.55	7674.07	10106.53	12833.08	18161.62	13270.12	5521.82	8219.62	2891.04	2568.25	2127.23	2284.58	1290.68	1216.16	730.70	1624.35	5464.44	7194.85	3295.09	2791.77	2560.76	1404.59	1497.86	5099.15	4014.28	2831.29	638.80	1723.43	1186.26	1179.68	1385.45	509.75	2051.79	2524.27	1477.30	2532.94	1856.65	2084.90	1924.36	2984.54	1706.07	1326.72	1338.96	970.98
532			32454.58	531975.75	44675.53	46540.10	38693.96	17334.68	10392.70	36897.32	24736.64	9241.46	16673.92	9911.88	13668.97	5543.79	2581.88	7497.22	2512.55	6742.75	4803.59	5948.43	8843.64	7929.21	2889.95	4595.94	6227.95	3567.11	5728.24	7463.98	3157.90	3081.21	3117.72	3840.33	5479.08	7701.49	1752.66	2200.32	3588.03	3914.21	1372.07	1880.08	1438.83	1391.34	2002.90	1866.80	3635.31	3853.18	2451.87
533			7160.18	746503.75	43671.62	63003.73	71009.42	43580.04	17565.43	6582.93	12750.16	10551.25	4807.08	18673.36	20644.75	17219.23	9537.82	7608.97	6954.27	8741.02	6729.73	6191.65	17438.93	10221.67	6511.79	4616.82	2387.15	2347.48	7722.41	12145.50	4243.87	1826.91	11066.85	14274.76	6209.49	4788.76	3428.45	2077.89	1269.45	3085.62	3028.47	807.52	3200.71	4301.59	2205.80	1624.55	1134.95	3052.69	1751.47
534			37332.40	511019.43	73944.96	15477.41	22865.85	29988.67	17208.14	10312.81	8964.62	9898.65	4709.19	5981.50	10341.54	17351.33	7531.31	7186.20	4342.79	3727.70	6647.68	13141.49	12108.29	2333.21	5158.99	4793.44	4612.64	12157.52	5492.09	3991.93	4223.90	9083.79	6997.68	2028.94	3784.47	1090.45	1368.39	2645.42	4195.11	2027.73	1496.01	3181.12	2358.86	2575.68	1895.46	3027.02	2806.13	1670.06	3366.24
535			100592.76	844917.00	129941.96	86420.40	82549.89	35654.06	18979.86	19906.40	21082.44	65485.53	71116.97	13637.86	8679.80	11303.62	14308.92	34079.98	19041.17	26101.36	30257.91	27398.44	31710.15	22613.33	13264.81	19241.59	18967.15	8468.60	9603.42	10085.49	8549.97	8496.37	5135.87	6194.67	6707.46	3037.83	3357.78	5822.11	6201.41	6433.91	7151.73	3270.99	4036.74	3326.01	3285.72	7632.10	7554.50	8155.01	4784.64
536			44200.02	562149.00	79543.26	88996.30	85763.91	57693.04	25695.11	24891.79	24782.00	12550.07	27258.24	24442.95	8154.27	7698.71	7160.15	5602.41	10119.76	16557.05	16334.78	12279.88	6296.87	5281.90	6191.03	8115.99	9618.40	9364.42	8454.03	6386.92	7753.00	6353.67	4197.17	8666.90	4456.32	1957.14	7312.94	6732.80	3997.89	3068.69	3317.10	3179.55	2265.77	3356.24	1613.72	2662.75	3717.01	1847.83	1559.61
537			79655.21	842946.75	121294.26	120113.01	72730.64	33029.34	71047.69	36876.68	30202.66	18763.50	24818.92	6829.54	16025.25	15570.20	9672.83	10824.75	10406.99	4383.16	10413.86	8512.33	9899.11	17124.15	10870.62	7385.69	7775.38	7291.45	8538.39	6671.88	7606.91	5377.10	7916.78	12878.83	10774.26	10396.66	9730.22	5512.11	8350.46	7402.09	8978.18	6291.65	3050.70	3855.26	5420.38	5699.04	2241.08	3709.61	4235.04
538			283544.03	1201229.87	333353.62	27911.76	100739.03	33044.53	21009.97	55208.64	79103.78	43331.72	33851.42	19782.61	5618.04	21448.18	7179.55	10870.60	19266.18	21504.00	6230.45	12136.38	27987.74	18720.79	12732.07	6273.14	16779.70	11755.08	25718.83	3915.77	23919.75	20374.22	7355.49	3513.02	4624.63	20557.03	54491.45	11263.24	18426.90	11157.26	11936.43	7967.87	1908.41	4905.84	6565.22	16559.25	6678.66	8059.49	4671.86
539			117932.58	342151.00	118013.08	142750.45	75250.72	38365.89	25478.97	26741.87	22675.94	17277.16	35869.43	45386.82	23039.15	9008.65	24066.07	25693.28	9212.97	8315.43	8478.16	17054.04	26233.96	10844.89	7225.24	6777.64	5517.15	7473.76	17912.60	8292.63	7957.39	9186.42	6046.60	3653.95	3954.31	3229.08	2657.14	1890.39	2466.19	7122.33	3736.41	2120.54	2758.31	2361.18	1377.92	4091.31	3267.28	1714.17	1706.87
540			39653.50	436859.06	79876.78	89902.57	123191.55	54684.55	40275.95	38153.91	20380.90	15159.46	46385.66	55325.55	26220.20	14357.05	14102.24	24510.17	32906.83	33265.77	25097.03	32027.05	7758.40	8330.81	3812.51	12036.83	11212.47	6197.64	5181.80	9067.96	25837.79	39204.54	9936.83	6747.24	6173.42	9212.24	10757.63	5981.05	4631.49	3111.70	4012.02	11235.81	3602.02	2566.05	2059.76	3372.34	5030.75	5521.63	9887.64
541			43382.45	253046.34	41271.84	23829.10	64181.41	48800.92	14014.35	11519.06	3653.48	6395.23	5926.77	4732.15	5398.83	3767.14	3411.54	1527.87	1697.94	1641.96	723.61	1403.03	1663.92	1298.95	1685.76	1571.30	2015.59	2417.60	1724.91	2360.87	1846.13	459.36	411.09	813.40	888.64	1138.70	904.94	894.44	806.87	802.47	301.39	446.16	637.15	418.89	874.22	995.82	594.24	899.79	312.31
542			69886.16	465614.34	271217.56	100547.20	67657.97	45674.91	26130.67	31137.59	33618.06	40326.75	31512.55	17955.56	29390.46	34668.43	24164.09	28970.45	42578.13	25739.39	7566.39	12623.85	5346.81	6866.40	12827.57	14073.81	9885.30	13053.48	13758.49	10772.87	15088.43	7072.10	2998.78	5036.82	9337.03	14038.99	4831.19	9697.98	4964.02	4106.93	5790.82	4632.71	2960.58	4727.79	4382.76	2925.13	6320.36	6571.03	2769.93
543			809245.81	4418133.00	193473.21	61836.39	48537.57	19637.03	19687.93	19289.51	14604.19	16340.52	4940.55	5691.40	26677.07	16130.29	10563.04	6470.20	4756.07	2759.89	4170.72	5918.78	2788.04	3141.73	3129.53	1012.83	2030.75	5117.38	1310.24	1539.88	5007.70	3635.61	3526.93	3510.43	1702.15	5091.19	5496.41	2338.23	2723.91	3230.71	2290.06	679.88	1298.24	1950.53	618.76	1341.84	1552.65	1242.93	1247.36
544			171311.96	530135.31	44047.18	26011.53	20752.67	7094.36	12197.27	10613.94	5518.84	3901.77	2408.95	3474.81	1738.54	1978.98	2971.29	1264.75	883.20	3010.87	3700.37	2967.38	480.86	1346.86	212.79	1699.69	5360.32	490.73	1092.07	1148.43	761.88	609.27	564.65	1521.93	1086.47	589.41	213.88	270.87	233.17	202.33	673.68	625.45	827.02	976.86	811.34	591.97	327.00	452.20	918.50
545			69449.65	1565830.75	117099.58	314408.09	165139.84	194480.45	85725.41	108598.07	33537.64	18808.31	11353.07	12608.83	6414.02	30090.32	37913.04	8056.59	19271.75	16039.35	11959.56	18917.18	16493.96	22678.91	31889.00	21485.36	11013.59	11432.23	11703.68	2884.08	2522.23	2881.59	13802.30	10644.85	6420.17	14120.70	9688.83	6297.00	9586.17	6119.38	1507.21	4492.43	5569.71	5369.60	2613.51	2884.15	5023.70	8301.40	7302.08
546			85475.44	815736.81	91477.93	99379.61	117204.17	70371.80	38150.36	49179.42	47705.43	36697.66	36168.44	23054.74	30414.77	22063.83	4805.08	11749.68	10011.84	14545.30	15472.95	17696.83	5385.20	8272.18	5828.35	9268.36	13523.54	4987.23	3758.21	2200.97	2571.87	2801.53	3731.88	4223.24	5313.31	4201.47	3205.29	4148.16	4275.28	2446.95	2917.37	1739.73	1594.63	3138.83	2578.86	1086.89	1902.61	1941.54	5046.41
547			45507.36	802002.62	137409.12	83094.28	70630.25	46332.13	40912.34	16894.05	8085.41	14421.76	8603.60	17607.42	10023.32	3578.58	10382.52	6619.77	5580.28	6639.76	7143.09	5633.70	4429.56	7196.95	2910.88	3882.00	2378.45	4603.98	3305.52	1721.57	4331.72	5805.40	1850.77	2146.60	2902.60	5192.11	3272.40	2410.01	3533.49	4309.08	2805.64	1005.89	1542.77	2927.78	2007.81	1410.95	2731.98	1846.41	1377.21
548			120300.18	312849.15	116209.55	43400.64	15960.83	20828.01	17667.27	6545.13	3319.36	2640.12	2668.95	2581.08	935.37	835.75	1669.55	1351.07	1777.07	501.86	835.97	856.41	1274.38	478.09	592.35	590.39	968.01	517.39	534.34	599.13	236.95	373.55	509.61	550.66	493.01	301.50	408.58	387.32	411.87	449.19	547.82	489.37	267.91	358.59	206.96	303.30	264.07	273.89	171.40
549			23467.47	345180.65	286103.43	127247.79	57543.72	69023.55	63264.16	69210.92	62436.59	60764.73	31467.00	75977.01	82296.92	23710.05	29561.98	45222.94	38223.64	43491.55	17763.99	4835.11	19189.55	17017.40	12475.83	9485.34	22323.65	8142.72	31789.21	23197.05	12929.16	12782.75	12479.10	7534.54	8699.66	11603.32	13758.42	7607.06	12735.97	5286.97	5537.41	4293.43	4164.30	12745.18	2361.09	13563.32	10924.50	2924.61	4205.33
550			60478.04	140309.75	30594.61	38794.10	62698.64	67100.35	31820.36	28514.57	19079.70	22771.66	19530.77	10973.44	8127.48	22573.55	12992.37	16939.37	19789.58	16759.69	12932.82	4707.98	5307.32	2563.31	5596.64	13646.79	11245.00	3608.60	3679.65	2098.37	5270.96	5053.23	4777.00	12647.26	12149.84	7539.39	5041.18	4621.43	2455.90	2824.85	2484.08	1817.60	2258.38	2425.05	8434.03	4549.46	2490.23	1537.35	2655.03
551			78245.55	557067.75	31986.56	5979.58	11050.02	13306.81	6540.96	6936.61	8120.85	3674.10	2894.99	832.25	2628.60	798.03	1706.36	3034.76	972.07	1366.92	949.56	615.95	1113.17	1335.10	1356.19	1454.59	1272.18	1144.03	853.68	766.20	1072.18	837.06	683.38	934.30	1365.84	514.44	922.37	1012.09	481.04	755.23	722.25	334.69	392.30	854.55	629.85	426.21	283.21	634.68	650.01
552			77948.90	510421.53	36497.07	20383.82	29592.02	24560.35	10836.47	7057.78	7238.85	6302.69	4862.92	3070.18	1534.34	3030.85	3543.37	3509.46	3642.17	3826.07	4057.06	1402.97	774.05	712.32	1350.08	2741.87	3949.72	4275.58	1250.11	1922.84	2891.76	2988.98	2906.43	1199.85	1108.56	1090.01	3154.89	1233.36	1002.24	359.31	735.64	989.77	1160.12	906.58	1225.10	943.93	379.73	1329.94	1155.79
553			8319.96	165417.04	122697.74	37756.17	43893.23	137533.50	64533.86	16955.04	58033.58	82106.41	17993.13	7653.18	21180.45	11372.94	11912.27	8535.99	15724.57	15168.83	14548.44	7959.77	7803.17	27464.13	22511.03	11789.93	4840.98	5678.76	14996.61	10638.28	4377.45	13912.37	19131.46	12723.83	3614.96	1558.57	5759.29	13510.34	8470.13	4936.99	3965.29	3642.64	5433.52	8880.35	1406.44	3525.55	3315.81	629.86	962.02
554			38265.98	1186888.00	61474.26	23690.54	41835.89	45198.51	28873.70	10229.35	4188.45	5050.92	6244.09	4884.19	4636.31	3933.11	1868.79	2806.10	4210.41	2782.12	1796.58	1879.42	1365.00	1692.07	1094.02	2768.75	1894.29	1547.52	1164.45	4396.52	3361.02	1969.39	1074.27	532.90	1785.13	1564.32	1705.43	1225.03	645.14	1017.62	1086.16	985.12	1109.96	1414.39	981.06	1286.38	972.29	572.34	1227.21
555			76596.73	142625.21	47014.70	125115.69	151113.87	74256.38	51595.80	97619.68	65111.73	24904.95	12533.93	15665.35	19107.45	5979.72	12880.20	22227.45	4545.69	5998.86	3915.94	5247.98	6885.41	1129.25	2356.45	8528.07	3997.63	2148.14	6543.56	9505.13	20914.03	9525.12	2838.14	4924.62	4451.80	3194.65	4971.96	4675.97	3641.34	5576.77	1765.42	851.09	1256.23	3571.27	9242.90	6191.39	2242.58	1686.23	2600.04
556			74554.64	318526.87	45470.89	25217.84	34611.51	75684.28	65514.82	22487.13	34316.85	48809.43	55396.33	64027.03	42182.37	74832.07	45218.15	19255.78	20696.27	12059.25	11603.71	18663.74	18960.28	10388.07	25997.43	16491.86	23814.72	16360.07	27895.84	16584.51	8014.35	11494.84	7609.14	7288.65	15474.16	15244.19	10358.60	3759.89	2717.94	5933.97	9006.58	9979.08	7927.99	11517.87	7413.60	4381.55	6396.21	3126.01	4305.68
557			126289.79	319788.56	48955.20	95002.00	53624.69	44626.12	28572.35	21943.77	14928.74	17855.20	7985.09	13553.66	11536.79	16371.86	16717.79	11729.81	5562.51	6208.29	14236.04	12910.35	9844.80	5758.83	12060.45	13157.41	8784.54	3906.38	5100.42	4683.94	4704.17	4870.39	2457.56	4911.01	6585.46	2637.49	2727.97	2583.13	4612.00	3431.26	4274.00	3122.02	4357.07	2193.66	2637.16	1837.66	2134.58	2332.13	2597.42
558			87173.14	1526637.87	187938.07	132662.59	131799.62	102363.19	46778.77	34074.84	15218.05	20470.86	17063.76	18293.63	2823.80	6260.89	3485.81	12634.18	16281.22	15051.11	29110.76	192450	11783.54	1856.00	2805.67	3898.11	2986.55	7448.34	2707.55	2643.44	2761.18	1778.04	4367.79	5475.51	7696.03	1972.70	1370.27	5675.59	7376.33	2805.94	3334.73	897.91	2766.13	690.30	2401.35	1867.49	827.65	1163.22	2007.89
559			21356.35	1031405.75	59147.32	27677.09	28738.85	29217.69	17678.77	14753.73	30738.62	30632.84	15682.46	20687.81	15773.74	7394.89	2840.83	1547.28	3343.30	11713.59	13371.13	5780.57	3416.63	3890.67	3298.00	2745.17	1782.16	4063.81	5423.46	1965.26	3105.94	4345.70	3921.85	1774.83	3011.79	10509.28	3804.18	1827.17	2520.71	3558.87	2604.87	1877.48	1599.34	1211.13	411.65	2423.83	2162.10	2048.06	2332.41
560			114654.03	407090.78	68604.21	66919.55	93544.92	63945.55	47132.80	26498.43	18250.57	10104.69	10644.70	12483.08	20717.51	16009.03	8450.09	7056.41	12129.41	11904.00	3671.31	5470.23	2559.08	4973.14	3555.33	4666.52	2998.20	2688.95	2311.87	4505.04	5366.68	5317.83	4335.15	4452.95	2461.53	4419.16	3529.59	2031.78	3328.09	1871.78	858.29	1920.16	2485.49	1202.14	2290.78	1846.93	1949.74	2199.83	1075.30
561			44178.45	1059077.25	98626.07	92438.75	88078.17	31182.55	23491.08	24411.87	19276.09	16983.64	8870.29	9655.78	3029.31	10408.12	10158.32	5014.76	4194.78	8536.50	4785.97	5653.52	3578.15	2094.79	4063.90	4698.89	3116.70	3827.66	3308.26	4126.90	6982.16	7006.75	5214.18	3544.25	2724.73	2007.62	4195.87	3653.48	1884.65	2957.62	2177.52	1432.24	1643.53	1119.51	909.14	1297.88	1187.47	1993.06	2064.98
562			207506.81	850231.62	44373.51	10402.15	19125.49	19399.93	7312.77	6371.84	9821.88	6407.44	7177.23	5160.54	4266.33	5003.75	1999.43	1759.96	2028.25	2188.57	1304.13	3192.43	1512.55	1279.90	845.65	1064.89	2540.47	2582.76	1438.71	1442.93	766.04	633.39	1413.95	1774.79	1669.02	612.18	743.66	438.91	633.65	1081.85	1694.06	1845.55	665.68	451.57	765.53	1170.75	623.24	624.91	332.00
563			35594.70	1256039.12	195946.71	158948.78	82421.62	36319.30	29316.10	27563.25	21130.24	15941.48	20859.38	11465.38	13510.65	26670.86	10095.50	5621.76	7488.71	8853.43	12888.17	9048.65	6239.08	5658.68	8796.97	3768.29	6511.92	6530.59	7527.69	4500.62	1554.35	6776.07	8550.81	7654.20	3836.73	6087.17	3400.73	3386.43	4131.10	1170.02	2197.55	4672.17	4950.21	1457.14	1361.98	2114.62	1902.49	1712.64	3145.51
564			79978.02	747732.06	202124.23	74258.49	72122.12	37528.56	30188.50	22279.55	24870.90	29692.09	33096.10	42395.67	26919.59	16723.62	15153.01	15548.23	16706.41	13206.45	10667.57	7119.27	7874.67	12425.27	13085.41	7745.31	12088.56	14756.13	10549.01	5938.43	6266.29	7068.28	7371.25	4822.06	3832.24	2935.94	5976.12	4549.85	6043.18	3285.15	6164.77	5116.90	2920.81	3335.38	3103.12	3801.15	4239.29	6546.76	4233.28
565			87507.67	575854.50	250249.29	115347.89	61192.33	42264.12	47194.49	51991.61	25674.65	21577.50	27423.11	35931.11	20960.39	7167.13	8223.87	15593.71	21552.75	13853.70	10096.56	18970.65	23930.05	11358.83	15661.74	17071.02	7676.57	7844.87	18595.12	8141.23	4542.75	2888.92	3978.94	9906.65	6421.61	5077.35	2843.83	7111.97	5625.62	5205.14	5812.72	7709.26	7567.19	5022.66	2636.88	2094.18	1889.33	3578.93	4627.81
566			73890.08	1032567.25	119701.60	76055.81	31395.28	45954.08	15283.97	9731.71	8831.80	5256.83	9358.98	5004.57	4750.24	2493.42	4755.80	9002.17	7578.81	1782.88	1409.83	3015.23	3382.30	10031.43	12258.21	4893.26	1977.07	1273.76	1334.77	3457.71	3530.69	12904.87	9105.18	1828.94	675.05	4365.89	7125.30	3222.98	1153.42	1662.65	4358.49	1697.74	510.88	1158.17	2078.90	1407.93	880.44	731.55	1030.44
567			119233.51	1616876.25	285430.84	474658.87	209917.17	83791.21	54403.32	66997.92	59951.23	60011.28	31446.77	46860.39	35266.07	91362.10	26433.88	42089.50	35267.00	54834.09	45709.90	8396.14	23493.24	22128.77	26954.33	43782.22	14291.04	8401.87	11213.14	21581.16	12918.88	13540.61	11195.82	4480.34	4082.47	4976.17	6155.81	11908.35	22576.56	22251.87	5867.85	16613.16	15440.50	7170.91	1543.13	6327.43	8703.73	7879.26	5002.56
568			460595.87	3204888.25	130495.92	94447.17	55291.31	48503.83	28757.70	14914.59	19993.70	24787.53	11165.56	8990.50	13089.62	4507.23	6813.36	15482.33	9362.92	2135.26	5222.57	6407.65	6431.06	1084.45	3734.83	3353.74	1320.93	1151.97	1993.59	2670.70	3696.76	1089.70	1336.83	1972.97	2762.81	1704.25	1056.05	544.34	713.43	956.55	1403.15	2642.30	1672.21	874.67	627.83	1152.72	483.08	1314.45	916.91
569			68565.97	413671.59	110442.41	51505.58	28538.89	46678.08	29999.62	24435.59	26270.55	16676.68	7003.94	10412.17	6188.47	8572.03	17864.85	7925.76	3721.65	9879.44	13079.74	11647.68	6768.01	10218.27	14600.69	13668.63	8921.57	5561.72	4748.15	3239.10	5494.43	7467.28	2344.64	3420.34	7677.85	4470.80	1531.18	2944.43	4565.38	2995.67	4375.31	3676.95	987.78	2919.50	2783.34	2146.26	1833.95	1026.63	2903.10
570			57278.27	443035.93	168897.95	42380.43	71926.36	52529.25	20175.19	39586.91	29945.98	53821.46	53906.83	37133.19	17843.12	25807.69	43621.11	27747.95	22295.14	11654.29	24793.79	22556.06	20075.82	11508.09	13560.35	22399.47	18576.23	19060.98	7732.10	5796.57	7100.64	8759.15	4332.85	8729.43	4987.66	5571.99	5311.46	7962.11	11777.08	10985.46	4570.92	13859.53	11214.15	7240.25	2821.79	4505.56	4868.62	2716.43	4529.28
571			31019.00	160033.89	107155.52	70784.16	102751.24	68481.55	28666.34	30247.33	40822.55	42824.36	21457.72	35430.32	12166.49	9828.68	6690.51	10079.37	10024.26	11210.70	18727.59	11068.76	13930.45	10802.18	4356.73	8827.55	8374.60	6524.14	10380.06	9647.91	3666.81	5548.15	22834.31	13294.90	3407.32	3514.91	7373.70	6746.47	3971.84	8140.35	5446.58	4769.08	2807.95	1314.73	3497.63	3773.67	2551.00	1637.56	1609.66
572			142857.84	451063.15	82288.78	21115.73	16726.36	30593.47	34616.24	17614.11	14082.45	15090.68	17827.74	12997.80	14047.25	8475.14	10043.78	3349.14	3556.39	1826.12	2714.86	5297.27	3930.27	8589.12	9443.41	8480.25	4743.08	1440.37	1216.98	1415.19	1331.70	1019.46	2938.00	3624.79	3530.69	5079.21	4635.79	1575.83	927.86	729.41	1773.02	1421.51	1545.48	2457.51	2527.75	826.70	435.47	1503.04	630.49
573			37572.63	240557.84	97358.46	46415.12	39278.09	31128.87	30403.35	23336.23	19464.83	5330.84	5942.15	7186.80	4571.26	13031.49	10558.47	6706.02	7502.68	8904.70	3886.80	5554.22	3784.31	3774.68	6058.12	5588.10	3227.32	3793.96	1560.93	2307.11	2443.63	3346.21	3354.33	3219.04	2293.85	5406.94	3802.46	2617.37	1941.69	1353.68	2551.29	2548.01	1481.73	920.15	2590.22	3209.45	966.43	1338.65	1916.15
574			29632.61	269902.50	78853.53	50606.78	40972.47	20290.55	43078.24	20320.45	13089.55	18511.41	3789.01	5919.98	14733.93	30603.21	27556.87	8677.22	12816.20	11384.79	9588.99	9190.44	11983.16	12862.58	12963.47	16261.54	4079.03	1715.40	2151.58	3261.86	2844.56	17672.14	24875.43	5804.32	2286.99	3234.29	8199.68	4182.59	3168.51	9535.60	7273.46	2936.15	870.61	2720.29	2917.75	2705.48	4047.57	6801.55	5835.64
575			67571.62	2054874.87	46083.97	46867.39	96888.98	83002.53	51889.83	30849.34	9165.75	33435.83	38591.96	33955.46	44030.96	21925.73	30226.91	26838.35	18695.85	11343.53	7652.82	7527.48	8767.54	2603.53	4611.73	5603.37	3450.42	2794.05	7404.26	11190.91	8593.42	4369.23	5191.00	3299.73	6478.07	7071.09	6147.08	4525.27	5431.09	8951.97	3574.76	5404.74	6775.72	7366.21	2409.91	5836.47	2901.72	5067.19	3557.90
576			49539.55	938747.25	151320.65	147958.28	57241.32	85142.27	45702.06	33438.03	66867.75	59675.77	45353.60	15174.94	23957.92	31763.74	34626.44	34278.66	29262.04	59943.75	57763.85	18081.90	8181.88	13895.96	9321.67	18395.29	30373.98	11391.49	19173.11	15491.12	29152.21	23366.02	12527.03	27013.09	27345.64	6867.48	5754.84	8362.67	13767.22	23980.57	5966.69	7014.78	6319.95	14391.36	14689.98	4865.68	5573.04	8541.36	6930.53
577			29306.15	841848.93	87069.14	81816.20	111771.50	65740.80	5784.24	19631.23	12829.03	11465.68	11232.00	7212.15	3034.69	2389.08	5347.48	6027.79	9818.48	7746.09	5497.28	7805.22	3450.15	2555.32	1886.46	1816.41	2099.71	1142.68	1110.28	3254.54	5012.03	3409.87	1394.43	2047.36	2859.68	1074.96	1374.23	2297.72	2434.32	2068.28	1284.02	2607.83	2845.53	2815.58	3279.50	2460.18	816.60	1472.09	906.15
578			32990.88	1431634.87	962699.75	1042166.75	96697.57	119681.78	203417.57	162897.32	60409.55	108764.02	120860.96	50650.90	82599.67	87946.52	69300.82	91927.09	35770.78	21099.61	39329.00	87447.14	76875.39	49542.27	66933.26	38172.00	50022.55	13938.19	13339.83	6493.28	6039.62	15220.19	20602.13	10330.00	19773.05	17111.75	21112.46	31434.36	16805.62	32702.21	4393.60	12246.34	15377.06	8172.29	4669.68	9129.26	10026.02	10100.99	10278.56
579			112794.10	536544.62	199595.28	125235.23	99967.15	81114.60	70629.93	66642.03	11266.81	24724.73	31078.93	57505.26	73377.72	19829.65	12383.08	28264.24	37538.50	28221.62	12476.59	28609.15	27404.22	6946.25	3518.47	6784.68	7639.68	10741.35	9889.71	4212.59	5818.60	8966.52	12534.11	16417.01	8794.41	5852.69	6344.63	9874.72	5509.88	2578.59	3905.10	5717.51	4775.93	6457.25	5055.35	6446.75	7660.60	5764.93	4560.04
580			120088.09	396303.34	197413.46	176824.90	112043.22	21461.37	24849.73	24319.17	17898.11	15710.43	10446.02	3913.29	7382.49	4938.78	12177.94	12263.97	5001.11	6906.83	12963.33	5612.05	7888.77	7401.86	6113.37	3277.68	1330.18	3842.86	3292.28	6761.99	7149.32	3530.42	4736.78	3813.72	4148.54	7912.49	5784.01	2131.21	3077.13	4015.60	3159.34	4418.33	2941.91	2837.08	3629.74	1781.84	2822.05	3135.31	2381.39
581			581397.06	2772273.50	192186.93	56052.04	50248.00	30001.50	19616.25	18852.02	9239.73	12990.48	10316.39	5262.32	5806.99	6671.50	8135.58	4543.92	10733.65	14236.63	10639.20	4213.79	4803.47	6291.94	6314.38	2795.66	6815.32	7254.38	5074.99	7051.18	5612.64	7596.02	6561.76	6283.16	5614.89	3647.81	3006.75	2459.76	1870.42	3058.16	3565.53	2327.88	2488.56	3283.27	3335.83	1468.34	4659.60	1171.04	1450.60
582			80903.43	846852.25	67134.29	68456.64	55124.79	30533.97	60852.78	29203.33	22633.53	8764.17	17418.96	9815.65	6655.23	9925.58	20282.63	19064.50	12025.71	3333.98	9616.14	7847.16	7111.40	12110.41	13456.56	8482.22	10646.84	3287.31	4207.26	4706.12	8300.45	9538.41	2680.11	2443.58	2184.57	4196.31	3985.88	3570.16	1892.35	2227.60	4698.20	2260.47	2700.86	2586.46	2664.17	2655.98	2999.28	3123.49	3213.11
583			95653.75	370829.15	90928.58	51663.58	35631.33	32056.68	28241.38	10130.14	6809.72	6942.34	6686.65	5766.32	5200.85	4903.61	6099.58	4257.35	6024.66	3104.32	2662.71	3169.56	3115.81	2652.86	3371.34	739.45	673.84	1773.37	4096.79	4188.07	2475.95	2510.73	3325.50	2201.27	2357.54	1663.85	1124.28	1046.98	942.92	987.23	1050.94	560.71	651.13	1093.15	2053.13	2319.99	951.40	489.09	472.63
584			121740.67	1142298.50	165717.65	100947.20	41719.13	43836.32	15830.74	18546.46	32275.23	16138.98	26560.38	21386.66	9172.37	9677.05	9515.80	10848.70	11990.17	6803.26	2035.65	6170.77	5541.13	4313.59	6938.77	8577.48	12504.72	5006.43	9245.61	1271.81	3477.09	3008.55	1273.65	2209.12	5610.52	5322.77	7780.45	7092.91	3843.66	4843.87	4231.81	3661.56	5489.87	4621.01	2391.08	7762.55	4306.42	2148.76	2236.03
585			15584.75	241676.42	56655.58	20356.75	21667.38	38412.19	35534.54	27965.91	22572.32	19002.81	20855.10	13095.02	12519.69	10618.92	16543.06	10613.26	11513.00	8757.95	7690.21	12420.70	4102.02	9824.35	9722.66	8901.85	4724.28	2832.47	3494.22	5321.37	4966.23	1992.81	3773.22	6180.06	3338.57	2686.49	6527.56	5264.49	2825.75	1847.86	3985.70	4844.79	3379.82	1428.69	1433.08	3645.92	5640.51	3249.16	734.01
586			190782.65	420172.21	34354.42	73453.85	32203.63	49000.82	41594.29	39445.62	41309.86	37825.67	15347.78	6083.96	10573.45	17094.78	13226.57	16284.92	6463.90	6133.20	11570.16	19037.33	32465.57	17078.54	1747.64	2316.07	10003.71	5806.58	6360.43	8669.97	6868.31	4901.20	6879.94	3708.53	5408.20	5157.46	4432.40	1627.29	1543.98	976.99	2633.89	1553.22	1251.87	1353.41	3193.35	3180.18	1461.48	1426.16	2280.68
587			61217.10	335825.37	119770.57	44340.11	66002.12	52654.02	38474.10	30638.77	21101.81	21841.33	14476.94	11321.43	3220.28	5022.32	9571.52	5601.82	7285.91	4757.97	11335.61	9750.54	8594.04	3220.42	3541.44	4688.07	5115.92	1443.77	5125.16	3118.16	2365.12	3796.48	4045.58	3427.17	3465.45	2002.07	1768.64	3095.53	3984.67	4074.50	3184.33	1153.60	1625.55	1582.83	2835.93	2764.24	854.38	2102.54	2724.26
588			309138.68	9093181.00	699716.56	114376.23	73570.83	195426.14	98017.20	56501.90	37274.26	16898.78	12869.47	5586.70	12354.94	2057.49	4736.56	5694.81	6245.26	8428.61	1609.58	3193.57	2846.87	2047.26	3979.44	2053.17	4132.04	1797.15	1981.40	5468.06	1501.53	1199.87	4623.25	2505.72	3594.19	1007.07	1664.11	874.94	390.93	2351.88	1592.95	2057.31	2665.98	1193.61	469.10	1108.08	392.68	1803.88	957.73
589			47701.82	649377.00	150174.85	72795.39	21110.11	55603.85	34953.53	29535.18	39313.70	30524.30	13164.08	14375.23	7725.51	9693.67	10444.39	4605.99	8231.62	16656.08	11452.85	9263.29	11130.24	12786.34	6780.78	8585.48	15825.86	4427.46	2801.36	4397.20	4514.52	5720.19	8613.11	5752.54	6425.78	3307.30	2952.07	4221.72	4795.35	2115.24	5309.82	4752.58	7797.13	5020.49	5737.68	5049.71	3607.22	2152.68	1891.24
590			83468.96	1037058.25	81430.50	149069.48	77253.38	27504.69	34479.70	47392.67	31211.76	12936.04	7007.58	16812.82	5896.29	4351.28	12285.83	9423.99	12413.77	11953.16	14056.33	23238.27	10235.57	10787.54	14751.86	6249.43	5602.90	3320.54	3775.83	8039.68	4044.95	8083.57	3623.53	4579.27	3016.33	2748.64	1723.40	2702.45	4632.85	5045.30	5342.65	12883.56	10567.79	5279.79	3063.53	2491.08	1921.72	3164.21	1691.93
591			55477.89	268835.40	128122.80	86710.85	91570.42	64511.75	66450.67	23254.51	47758.83	38617.13	26224.15	21270.09	13432.83	13498.70	12316.83	11975.76	11360.11	28758.93	23324.72	19998.59	47617.81	24867.04	12075.09	19273.90	40678.98	33602.37	29358.70	9416.33	14895.19	8536.79	8268.75	17539.56	12423.91	15370.28	26127.48	16661.63	5250.35	1710.37	8448.91	9264.77	3435.45	5855.68	5252.08	5020.39	7608.41	9055.28	7452.22
592			129729.35	911033.12	101634.30	93778.84	68886.46	53720.76	52425.46	47253.48	53177.94	47178.66	45313.62	12509.48	7751.04	8218.55	18262.62	8758.90	13089.45	23102.39	14787.15	8320.62	8956.71	9096.52	9980.28	11866.18	8295.68	9630.58	4232.74	9490.53	18148.13	9283.55	2665.90	7241.34	9380.70	3868.28	7898.88	8867.04	4546.43	11069.66	7700.01	4094.69	2029.78	2389.35	5137.76	4069.86	3374.54	4471.84	3783.47
593			65699.71	648105.12	26847.79	28663.77	99475.76	87910.13	34348.58	30363.03	37875.96	29247.89	37624.90	37621.29	29129.27	9212.24	22148.49	31557.34	20022.30	7467.63	7569.06	6716.03	8976.08	12871.09	6883.05	5174.73	14347.73	13648.76	6532.54	7763.38	5540.91	10273.38	10601.65	11123.87	8563.67	4662.87	4104.25	5728.97	5929.11	7463.02	3964.45	2867.76	3438.26	4739.91	2834.47	5917.52	8479.43	7712.57	2808.23
594			100651.09	682780.50	43394.06	25471.75	31053.89	17443.63	10241.87	8427.30	7209.74	13463.39	7467.72	5020.09	4592.18	4023.25	4978.31	6351.23	8320.21	7891.00	3890.30	7141.11	5985.11	2289.96	1966.15	1677.33	2254.85	1647.46	1815.55	1218.46	1038.74	1533.88	1290.36	2252.07	2374.05	3400.01	4341.44	3057.63	1901.55	1658.02	1181.85	771.51	905.25	845.40	769.31	1236.18	1185.82	1027.18	871.52
595			49528.77	207224.34	75861.67	38258.44	61880.05	56666.19	60375.67	43164.65	18587.01	7179.64	3681.15	3549.78	4057.18	5758.60	6150.14	5407.01	6937.88	5989.81	6730.22	8489.35	6589.29	3858.16	2740.78	1833.45	3112.74	9083.24	6822.21	3801.87	5134.50	3824.59	4104.72	5459.56	1737.59	1929.86	3646.42	3669.47	3479.50	2084.38	489.68	928.02	1702.02	2131.29	3937.84	2603.01	1145.62	1860.94	1650.64
596			160080.39	3286306.75	85159.58	42778.12	108723.92	81521.60	26589.98	34334.42	8047.86	9379.06	13656.68	14986.97	11805.35	12775.15	15664.09	12199.12	8263.04	4892.08	3542.33	16934.99	20678.52	10243.72	7700.40	12423.09	12685.17	4036.65	3280.66	8126.29	4565.41	7470.53	5374.52	3518.63	7814.27	10162.81	3750.83	2048.46	3923.00	5002.41	2057.30	3170.94	3350.10	3487.08	3801.83	4953.24	4114.02	3160.91	1842.96
597			88100.14	2034514.12	184928.09	133217.57	40323.26	48035.52	54409.66	25000.08	14625.43	28813.06	9464.22	9830.29	11423.10	27139.15	23495.41	12342.49	3258.93	6197.76	5955.27	2163.32	4220.47	8130.70	4987.50	7603.49	8156.81	8382.91	8829.81	6033.64	7619.48	3211.21	7402.48	6032.19	6522.35	5776.40	1397.91	2145.93	3491.79	3869.76	4292.10	5358.66	11143.37	8327.86	2871.79	3060.34	2119.69	1766.80	2503.31
598			44011.93	373219.00	90681.39	47698.01	62357.01	51217.22	14824.03	17370.54	31543.45	18044.74	24041.16	4353.44	6096.92	7913.58	12049.29	7455.65	6736.42	2914.89	2676.88	11666.13	14019.04	5115.80	3398.56	1832.57	4953.99	10080.52	4018.32	5815.08	9579.04	1997.28	663.72	2720.98	3449.62	2004.07	990.40	1391.07	1172.19	2682.24	1766.06	2589.52	3234.28	703.25	5348.78	2879.40	1537.75	2231.05	2306.32
599			26064.52	438927.37	35933.29	22404.21	42514.78	18953.35	30222.95	29229.36	26360.53	17875.65	11931.73	7026.88	9884.95	4657.23	7439.59	19433.54	18718.42	13570.03	3435.17	3484.83	5116.36	4342.69	3018.10	1748.41	1014.47	4238.88	2953.99	3951.36	6593.25	1552.13	2474.41	3123.94	4748.92	3404.09	2020.38	1545.68	3047.57	2258.63	2232.43	2258.26	2685.69	2909.54	1827.34	2073.14	2997.73	2531.39	1140.40
600			22409.03	475280.06	22596.80	16204.38	16371.96	15943.88	22637.64	17745.04	21034.00	27526.25	24200.37	13092.19	5112.11	5344.42	17876.47	16098.92	9454.44	11509.27	32861.01	12022.64	6179.07	6994.17	8456.25	11832.28	2912.34	3063.60	1838.67	4426.13	9052.93	9490.63	5108.72	2737.96	2232.64	6786.63	6915.00	2390.79	6079.17	3901.33	1980.72	2047.79	4131.89	3172.74	2605.48	2015.82	2690.74	1933.10	630.35
601			154774.23	491033.06	75063.66	16378.48	36741.71	16425.23	19726.13	11859.02	30309.04	22133.77	14584.91	6539.25	7336.81	4259.72	7680.41	19280.82	17035.27	7566.68	3364.66	9281.69	5229.23	7191.37	8828.43	6681.08	4895.74	2797.00	4892.76	4159.45	4575.18	2775.74	2606.72	984.97	1175.83	3688.88	3575.44	3453.75	5098.42	5877.67	4637.96	1806.20	1480.54	1825.36	3714.70	3802.51	3339.52	4578.68	3546.19
602			60987.09	1170483.12	59182.16	84943.85	84969.98	57970.15	26217.19	31579.14	38174.13	28820.19	12031.50	5989.81	12674.58	7362.82	6640.70	3351.67	8242.62	10852.74	5663.92	4531.53	8602.12	6807.53	3955.86	4371.33	3164.85	2461.28	2095.78	4630.57	1937.76	7670.93	4645.01	1774.91	5654.07	8763.97	4632.36	1541.81	1872.09	4599.01	4269.61	2600.88	1489.92	809.51	2210.60	4617.93	3273.77	2170.15	1757.14
603			30594.87	149098.89	66656.89	69865.96	92534.51	49483.56	18750.94	17383.33	7463.93	4137.70	4586.02	12253.63	12425.87	6657.27	7410.31	9400.64	3953.04	4741.38	4244.36	6569.96	6832.31	6028.90	7877.90	4497.24	4493.89	4914.93	3038.91	3973.97	1861.83	3215.17	3304.49	2955.19	3126.80	7706.16	3802.19	1350.32	2452.27	1404.66	1366.24	1678.78	6231.64	1020.42	3866.82	4797.30	2646.45	1507.33	3499.70
604			19971.18	1145132.87	189789.03	69172.93	76655.46	88292.03	74929.37	25725.58	18312.68	19534.51	13380.76	27955.58	32048.46	8874.49	7470.65	18088.71	20810.45	5226.13	5862.24	3718.17	4234.57	4321.18	8699.90	15223.52	5086.46	3951.01	3890.90	3908.46	7901.17	8214.53	6921.37	5263.55	7970.33	3445.43	5076.99	4125.32	2268.85	2383.30	4881.47	3789.63	6375.00	2967.30	1444.43	3287.83	6280.73	5057.93	2378.68
605			18048.55	372919.78	36583.52	54643.48	20028.03	26485.82	16219.94	13941.78	41475.59	35526.82	11593.81	25457.64	23663.25	6746.78	18744.61	23335.71	13930.85	13893.49	15447.65	20096.96	19205.17	7834.20	6700.17	5341.06	5722.52	2910.58	2639.73	3463.52	9767.78	18930.35	10838.39	3049.84	5606.69	2525.52	4762.94	6606.52	7580.03	8671.42	2971.85	4398.10	3408.08	6177.10	6546.69	3409.19	2826.47	4144.23	3518.86
606			104304.94	443395.43	45059.39	165947.35	74580.03	33498.37	43147.64	36006.99	46843.73	31212.18	39025.42	16020.13	10925.94	6457.42	24853.70	15071.76	4199.23	9893.09	6071.89	6623.32	20753.87	15027.01	10059.43	6714.54	7225.10	8450.92	5808.26	6289.07	19284.99	9696.57	1701.16	2435.65	3934.83	5860.43	6258.90	6157.23	5865.23	2710.49	2594.04	4183.03	3723.56	2525.34	2484.80	1459.05	2216.95	1425.11	1917.38
607			67809.52	792706.31	94066.00	149708.12	174343.56	50518.69	76204.17	77702.25	26576.87	24434.54	20460.14	12279.10	8047.22	11723.37	6161.59	3048.09	6515.21	5020.24	6352.61	2338.08	3699.07	6405.60	4587.36	2560.15	3645.68	5304.91	3185.53	3602.97	2426.09	2246.69	2416.95	3993.43	4335.15	2117.57	1885.82	3563.28	10613.12	7586.33	1237.94	2125.33	2550.19	2567.52	913.12	503.07	309.75	257.83	2023.68
608			73581.94	1092984.12	154044.20	60869.15	69820.83	89900.10	50328.53	12637.57	21463.69	18507.10	7242.65	7308.53	10768.18	7617.04	6841.78	20532.33	15383.07	5758.68	8877.68	12439.05	6592.50	10435.18	7358.59	2897.49	1470.37	5436.60	10948.24	4424.24	3194.70	6534.46	4369.77	2582.61	2428.14	4175.96	1185.81	2445.50	3074.30	770.03	2006.64	3625.80	3306.08	1551.49	1500.62	2141.41	1426.54	1794.26	2976.20
609			48662.53	437486.87	123242.77	103173.32	69149.03	74934.93	102370.23	65408.84	28856.05	27170.54	34427.07	36987.58	14586.37	24258.98	31062.55	42826.67	51412.23	19952.07	24058.49	21234.35	9024.32	9346.48	11122.88	20324.29	25569.98	15452.43	8634.36	7370.28	6512.52	6098.06	6718.84	2409.38	4167.22	11345.30	14261.79	7024.03	5867.58	2518.71	4531.98	3032.25	5236.44	3965.04	2700.67	3001.40	2184.20	3766.23	9383.47
610			56465.35	1419346.75	81622.17	16013.08	13397.91	10938.73	11985.79	6836.15	7331.44	5028.48	7843.13	9506.28	17685.31	16447.63	8936.19	7366.19	9010.56	3154.62	7117.99	9023.82	6062.16	15131.90	17361.96	3904.31	1883.31	5357.48	6438.04	4947.99	3576.75	5471.28	7205.57	2737.12	979.11	4850.98	8489.58	7837.14	5869.71	5633.19	1636.03	2394.45	3866.21	3806.95	1723.96	2331.59	4548.13	2746.56	2163.86
611			29260.42	610313.25	68020.75	31158.84	53236.61	71035.37	24959.23	28590.22	14210.62	8249.75	6320.89	8700.64	5857.76	6100.76	9758.51	4969.36	7586.97	7160.78	9853.10	11166.65	2496.94	2632.21	1663.49	2214.39	1155.41	1480.75	4027.06	3847.20	2202.79	3724.82	8891.58	7961.76	3997.46	1155.90	1233.16	2235.95	2068.21	2593.57	1070.09	3785.35	2326.56	445.97	386.55	2531.98	1659.84	1202.96	647.54
612			266377.28	1634831.62	424722.53	194029.54	126822.22	27327.37	74204.67	38321.58	60589.36	29985.71	40650.73	30815.99	22376.42	23831.89	22098.42	36690.05	51699.62	37955.78	26628.39	19616.70	7253.07	42076.85	42523.25	12484.30	8194.49	8321.51	15310.82	11210.61	18068.65	14722.36	17588.35	12774.43	16923.37	13473.82	5731.23	10008.54	11019.62	9331.10	8026.04	5960.64	9536.63	8002.81	5598.16	4877.92	5168.78	3000.25	8102.71
613			33121.57	3009268.25	203102.50	116334.34	53325.50	63547.08	46821.83	45819.01	29907.70	3177.92	3094.80	6791.09	9698.65	7358.78	5092.83	3527.07	1762.11	3808.98	2111.07	10353.56	10980.19	4500.02	2764.33	2280.65	2704.70	2347.29	3608.10	2113.53	1971.17	2866.06	5599.47	6227.10	2283.48	2496.68	4608.08	2228.83	2126.88	3720.48	2474.26	1348.22	1957.20	2526.22	1149.56	1298.25	1301.43	2715.73	3206.01
614			33413.25	1227930.50	87824.93	27824.64	42100.87	24230.53	27855.63	14175.55	37865.83	65326.94	23236.81	12025.22	22910.80	33303.30	13763.09	6532.59	8244.79	11761.62	10529.05	14669.32	6945.93	6158.91	6712.87	13061.72	12351.64	2255.01	5098.00	5066.04	9587.51	3892.84	1818.82	2130.56	2887.36	3236.45	4733.74	7272.40	4696.02	4237.53	3900.65	4509.39	5959.33	2247.25	1384.36	3601.51	6425.02	4555.49	4563.34
615			129979.39	3284621.00	122953.29	41540.67	81872.28	39609.71	25493.23	43539.71	33118.50	54628.65	20928.89	25461.22	21098.66	19978.71	13191.25	22908.92	16830.75	31745.03	40788.73	8934.32	6403.52	6901.94	15176.45	9766.79	11382.20	7512.51	4966.15	27179.08	24383.38	11977.88	6932.36	5042.96	12967.25	6572.44	7956.09	5931.73	4089.17	3960.40	4952.90	8628.27	6779.09	2048.30	2337.40	3666.14	1800.50	3855.78	3104.81
616			96558.88	609431.62	53860.16	47193.08	50634.73	34720.06	31224.62	28789.34	22846.52	21231.52	27345.99	7200.99	15664.92	25884.60	6531.84	9716.21	8921.44	5629.73	11046.98	11172.54	7609.03	13254.76	10632.63	7016.97	14300.11	9608.23	4302.39	9821.17	9229.91	11084.21	7112.69	3955.05	6943.04	6793.94	5669.68	3610.87	3659.98	2862.88	4361.66	5384.51	4122.86	4501.79	6153.28	8291.29	7901.92	6473.73	2440.12
617			91229.38	4032758.50	208882.79	136477.18	76834.68	36826.02	40397.41	14168.34	25989.73	18023.98	23765.11	42848.44	33523.90	8596.26	7995.34	12949.73	19573.22	26744.16	18506.12	6713.00	12404.70	17039.84	5296.81	10957.83	11708.53	9040.88	15243.49	13982.63	6496.58	4625.48	6387.52	4863.83	5529.04	3177.39	4297.05	10772.85	6812.47	4799.85	1413.01	7194.38	5125.16	2131.13	3435.28	4555.73	6588.75	2486.14	1823.50
618			93870.28	498041.18	159397.42	149179.78	175344.89	89598.94	33995.71	16169.19	14915.03	24497.03	23420.84	9049.88	10103.73	10949.10	21167.94	12040.67	10897.25	14939.79	9778.47	5665.36	6658.78	15816.81	13396.01	9168.17	18126.36	10140.19	7937.48	4849.12	5194.00	7572.52	6142.53	7642.00	3517.18	2370.27	2470.34	4669.82	3266.93	1150.09	2233.50	2747.12	1388.94	2167.97	3146.90	3683.23	4325.98	1851.66	4287.22
619			165884.57	931793.87	60523.00	30262.67	36884.73	34970.75	28652.76	22322.32	9445.56	5610.80	18874.20	12040.86	6412.64	8736.05	7446.01	6420.11	4081.80	3516.04	4079.61	4683.62	2841.87	3163.01	1871.16	3914.09	4180.41	3168.15	4515.98	3362.66	2809.83	3997.30	4814.42	3546.85	1718.19	1050.73	1642.70	1767.41	2034.61	1453.80	1820.30	2453.28	2895.35	2806.07	878.62	1721.57	3352.39	1554.63	685.60
620			74506.34	962766.25	48153.64	30676.62	37053.16	37954.90	28233.16	19064.41	11665.47	14778.57	8270.62	14969.02	16875.78	13225.37	15401.11	6607.11	8482.89	9076.21	8540.72	9922.32	7362.64	1565.18	2697.69	3809.72	5255.02	4505.12	4693.25	2524.12	2221.66	4249.12	6040.37	8625.11	5945.44	1593.27	2178.26	3952.34	4553.28	4584.18	3322.17	3853.17	2116.10	2867.13	1532.80	3945.62	5486.82	3280.42	1061.63
621			26203.36	238413.71	150186.64	32463.82	66080.17	32646.14	10333.76	22834.23	15026.98	11603.21	4995.77	2284.92	5615.75	6632.53	4327.75	8126.78	5331.83	3849.07	4448.18	4930.08	13545.87	16298.78	6282.03	3629.99	7259.90	6084.19	1744.71	1599.17	3025.01	3642.26	3951.81	1375.73	975.40	2353.98	3490.01	1508.39	1572.24	809.40	1308.00	2394.94	2123.10	2446.18	1890.45	543.73	949.01	1496.82	3250.87
622			142200.26	855724.12	77410.00	43658.05	31798.87	37721.77	41788.99	34946.33	44944.17	14685.21	10276.52	7564.73	15191.31	18207.63	13772.79	7417.42	14088.14	7685.82	7699.11	5649.00	4963.68	8767.51	12193.75	14568.38	13641.89	17806.35	9835.98	4285.94	2327.07	4042.99	3194.58	5657.95	7963.66	1930.48	3101.36	4835.45	6495.89	3284.12	1770.39	1446.02	2848.40	3770.49	2838.19	1960.64	1879.50	2103.14	1020.39
623			36612.46	654264.62	68402.30	113788.57	57703.62	47650.09	54493.67	57537.76	21387.89	30046.50	43288.50	23654.46	13386.82	22980.76	23700.76	17885.67	4881.46	16929.39	9777.91	8763.38	13390.83	6512.68	7649.47	6514.09	12947.63	23037.78	22934.66	9060.26	5279.70	13922.03	20287.28	14916.04	11848.18	5647.04	2051.52	4106.89	7992.76	7628.00	2168.96	5233.18	4508.92	1791.64	4871.53	4885.39	3763.55	5907.56	5763.79
624			46169.29	528438.81	78487.36	123277.14	72027.76	62141.75	41978.24	85688.03	102381.76	56164.63	12958.93	40606.98	67796.00	15066.01	23495.52	31565.91	35062.86	21202.72	11746.50	14634.92	22447.56	16141.38	30227.80	20493.69	25664.15	22166.49	16882.08	6842.97	16613.40	6481.89	7193.90	5565.52	9149.13	9206.51	4807.41	6900.73	9999.98	8884.56	13280.74	12652.78	7880.41	4503.14	2863.71	6787.51	7911.46	17124.67	8925.15
625			36773.53	875269.18	119821.46	182727.43	189452.37	87535.84	46707.37	74874.59	64129.39	34768.50	55415.77	49268.08	13922.56	19746.91	12460.39	17625.69	22172.21	25597.70	17109.39	19292.29	18039.65	9009.55	16522.83	10480.01	20982.62	20102.19	9942.81	13144.85	8520.29	7100.10	6423.60	20935.14	15803.98	12648.02	8994.22	8592.94	11079.13	11778.32	9407.73	5132.49	3856.08	3959.62	2511.46	1441.40	6436.20	6005.06	8505.76
626			31925.07	401574.53	39488.63	36159.02	66843.35	48684.92	14080.06	11792.83	19048.33	26659.69	21701.18	12592.45	8308.70	9962.25	8909.20	5403.26	4122.25	4619.31	9540.50	7356.76	4167.92	2509.57	2779.57	3406.37	3693.02	2570.42	4657.41	1939.32	3159.33	4813.57	2668.98	1807.10	2031.04	986.63	1344.82	1692.21	1359.03	1827.32	1387.27	1305.25	479.58	1259.65	1553.62	2392.11	1626.89	361.85	434.82
627			43197.26	167401.65	98469.61	41252.73	45840.22	73245.60	18966.88	15522.14	14050.82	6280.38	4561.83	5294.72	5254.89	4457.58	2288.96	8163.85	12828.77	7618.33	6011.86	6302.57	1420.97	1843.18	892.74	473.17	791.70	1148.61	732.03	2062.87	1006.83	1133.07	2116.81	2323.71	930.94	3541.99	4978.58	3528.29	4603.86	1770.79	1224.43	1827.70	1597.47	1009.54	2166.77	731.72	603.68	676.26	211.79
628			112781.91	1357374.62	148189.15	56734.89	29349.46	27769.56	28569.03	21347.75	6318.43	4667.17	15991.55	18589.24	15209.75	6217.70	6223.06	9194.87	4214.02	8444.40	10082.57	8834.75	8246.10	5242.74	4971.05	6104.60	8954.51	7332.85	3479.10	936.73	3012.37	6448.96	2547.56	1889.35	3693.69	5903.04	6904.24	3877.09	1583.06	4028.41	4380.51	913.89	2733.28	3482.10	3672.57	2734.99	1410.23	1380.09	2552.32
629			49767.37	692271.87	160653.23	233754.60	144926.54	35624.91	33407.59	13621.27	16956.08	20807.09	14377.45	27825.46	12206.27	5847.26	5497.59	7730.28	5904.13	8163.04	24625.48	22091.82	11621.80	7992.71	6513.11	10804.45	10942.89	8424.76	6851.60	3248.78	4755.62	2343.26	5800.98	3752.79	5006.26	4577.82	3006.84	1226.99	1397.33	2603.33	1920.08	3979.60	5397.44	4469.10	4214.24	2194.37	1934.37	4521.69	5404.09
630			33110.62	1695073.75	537321.62	252146.75	94395.75	52548.18	28897.54	73095.07	40880.54	12499.19	13754.44	30455.86	23002.97	45134.42	51723.32	18430.11	9499.12	12378.79	5124.10	5939.40	5546.81	17176.84	15853.30	20285.73	13967.34	8668.91	10506.60	15317.56	9164.17	3657.29	4367.51	3067.51	1639.14	3786.27	7517.04	11591.59	11568.86	5770.73	3405.64	3491.75	9447.96	4370.38	9328.67	5947.16	8277.41	8441.94	8142.77
631			97128.87	828874.81	72065.48	32642.28	19863.07	21265.16	14921.74	12780.40	10402.89	6112.82	6523.46	7998.75	5494.66	2691.93	1913.06	1103.84	2575.76	1956.90	1776.21	2149.19	1855.92	1454.07	1209.44	1214.63	1419.34	716.36	241.62	1244.48	1606.87	1470.64	625.05	869.14	1288.81	1554.22	969.72	1092.43	1275.80	1145.48	588.57	918.85	491.92	927.01	778.29	467.30	637.99	506.62	570.06
632			99104.91	1547901.37	117512.07	46722.13	85855.75	48305.92	28627.57	25562.70	43493.43	14561.37	17860.31	7551.04	7905.00	10574.82	6803.11	4974.02	9772.29	3821.34	2595.54	17426.36	11970.78	4223.51	5674.26	2039.60	2394.61	6392.61	8503.99	1964.79	5161.35	6143.01	8541.55	5086.36	2908.37	4541.43	4159.85	3693.45	6584.73	5364.13	3752.56	826.17	4478.07	4130.46	4310.02	3653.09	2595.07	3254.61	4230.82
633			51088.63	722163.56	121474.31	278022.03	199176.23	65813.80	22975.40	66562.17	17188.41	50690.23	43054.50	29726.28	11574.13	21948.34	32584.58	11980.32	16142.37	20237.42	8048.93	21463.54	12587.71	15248.08	12601.73	5456.50	10089.97	10127.80	12173.11	7699.27	7891.22	10812.11	6821.86	15952.69	11898.79	12855.83	14903.59	5977.64	2273.93	4709.47	10149.90	16672.06	6754.41	4410.20	5915.03	4324.15	1351.31	3242.23	3388.73
634			30949.98	304772.96	23169.23	32662.91	34926.30	23717.24	15156.25	6553.79	11943.68	8064.92	7008.66	6691.84	2729.38	1400.01	8547.88	10153.35	7620.41	5361.95	3054.39	9390.28	13409.53	7345.95	2726.74	3917.65	4121.61	2935.52	1765.57	2517.38	4597.01	6724.31	2892.59	1515.51	2744.83	1038.64	2022.29	2139.64	2840.03	1630.94	1618.26	971.10	3035.31	4295.48	1034.10	805.40	1251.78	2115.00	1345.86
635			155471.06	247765.06	33654.35	39316.75	40774.00	42916.06	51446.21	33170.23	22802.27	33670.55	37679.54	19551.74	12793.41	5395.53	9207.21	19322.52	10112.08	20014.56	12341.06	6237.47	23586.28	8376.25	7446.48	6632.54	6110.06	10700.55	10310.92	5481.76	11453.74	8932.36	6901.89	9433.61	5532.92	8278.87	3132.47	8613.63	9232.95	3593.90	3111.14	4682.39	3667.93	1637.64	4099.83	3421.25	1846.32	813.46	2240.25
636			196410.98	2722494.50	189727.93	144327.28	73487.61	75156.92	77532.50	49885.62	48574.58	19648.59	12950.26	9478.54	8035.77	9333.99	14314.67	18912.69	13571.55	4386.34	3017.49	10412.21	14052.78	15531.36	9135.34	4277.85	5270.05	7419.76	5565.01	8869.31	11680.11	10135.37	16060.73	11193.95	9773.70	10298.14	6683.68	5418.33	4634.03	2985.89	1813.55	3988.30	2530.05	3399.75	3110.31	7007.59	7047.65	4366.25	3331.18
637			128399.71	629666.00	129726.53	58713.35	69181.51	40724.91	13334.20	17759.42	9271.00	5485.12	8159.04	7174.59	12828.00	9718.43	8492.64	7213.21	5285.52	4292.54	5294.56	3116.46	8357.41	4529.72	4416.97	3425.19	1751.37	2033.72	5915.27	7048.44	3766.51	3271.69	2304.23	3362.09	2965.17	2055.24	1822.10	2783.70	3542.09	2508.42	1643.87	2659.34	2396.99	3982.67	2271.39	1258.75	768.40	784.53	1354.82
638			120559.92	1110655.62	107065.34	49678.37	13886.80	50994.88	60847.43	8612.93	16329.49	25519.34	23905.02	19632.34	24932.78	22180.69	8900.74	19218.19	11092.94	2074.55	8759.14	6925.03	5217.09	2561.64	25919.85	25167.05	23265.68	32003.45	13450.88	6266.89	14979.12	9589.18	3353.93	3415.58	3947.14	5788.44	4853.50	3378.85	3510.63	3132.37	4528.86	5544.35	1870.53	2175.22	2239.20	3192.89	3722.10	3875.76	1607.74
639			36180.17	1795284.37	60593.79	29291.65	33207.15	39655.52	57290.30	34865.57	8867.90	15192.67	23257.20	10375.70	6554.13	8306.30	10403.59	5496.81	3311.99	7017.79	8628.25	2816.08	3580.69	2347.02	2872.38	2351.86	5810.27	4104.14	5328.76	4928.42	2177.34	1956.52	2595.76	1275.69	2566.49	1937.00	1457.67	1553.77	814.93	1039.66	1312.76	1348.37	2575.55	2344.53	1895.60	1335.92	2037.87	869.61	266.94
640			132321.89	1294408.50	554695.62	137462.26	36656.12	51097.99	69916.04	71699.93	75681.56	47177.39	31550.45	15584.21	20342.20	22244.51	7518.05	11499.15	17663.50	13331.79	23518.01	5806.35	11246.50	12953.64	15995.65	16107.32	5684.01	7577.91	4892.44	8712.11	5294.82	4522.43	8700.57	5706.39	2831.63	4867.80	1787.06	6011.58	10638.77	4947.97	2092.59	5089.09	3093.78	4957.94	3611.54	3111.19	1778.67	2037.18	1844.60
641			53625.19	536977.37	179408.37	45452.76	40344.59	43536.69	19867.97	17073.09	14970.74	11973.96	7537.15	6944.65	7663.88	8896.81	8879.21	7333.85	7586.95	8869.76	8856.27	7612.95	4213.68	4718.36	10763.60	9893.34	4668.41	6820.96	3867.18	3440.62	3905.09	4416.63	6175.11	5634.60	2474.95	4661.69	4399.88	3233.83	1688.01	3035.98	4880.29	5654.84	4939.15	2319.31	4554.54	2744.97	1913.29	3834.63	2149.74
642			27149.20	431517.56	45094.26	34970.77	21534.03	48671.60	46815.03	28165.27	70625.07	21501.69	14865.47	27532.47	6797.74	15452.11	9892.43	2962.12	21056.40	18264.35	8126.93	3805.89	4183.38	1869.45	3065.88	7693.04	6425.94	3369.93	4670.07	6695.41	6260.03	5949.87	3440.98	11030.35	12233.74	3203.25	2524.45	4612.47	3340.14	8798.43	12245.51	9774.74	14462.70	5952.16	1335.36	2381.43	1452.42	1924.66	3423.14
643			32837.21	318533.31	172484.85	75005.43	39040.98	68485.18	38113.79	41677.25	95276.57	30682.43	19817.51	35744.80	35281.63	12677.36	17499.35	11111.02	11689.92	13619.99	7068.58	19141.46	22408.28	7915.47	7094.94	3816.68	6435.71	35049.68	17828.49	14427.72	6555.64	10395.24	7790.35	9347.64	6798.00	5237.50	11047.15	6881.96	5010.40	6970.97	4120.83	2706.76	6786.98	13351.63	8950.70	9829.38	8483.90	4739.53	2158.39
644			53765.30	386083.96	104074.63	83739.71	26617.43	35195.91	22911.93	30492.82	16598.63	6715.67	5921.13	4680.96	4313.83	2405.87	2940.80	2303.12	4686.20	3759.07	2174.68	900.04	2972.39	4634.46	1633.53	2137.29	1745.14	548.07	861.70	1010.43	2760.02	4605.64	905.14	727.29	1020.66	691.21	1393.06	824.78	608.66	1251.26	1266.82	1056.53	468.74	1608.23	375.81	754.84	788.54	1668.16	725.03
645			83355.26	298276.78	163169.03	122626.46	54102.42	69633.42	65294.78	72789.24	53494.58	48938.08	41494.73	15615.14	19447.17	24850.69	30846.10	28848.44	25466.95	23188.16	14089.09	8564.71	15448.27	11205.72	14122.07	7441.89	8598.51	8076.97	11574.50	8319.86	11210.72	17604.30	14481.04	9379.81	8041.56	10541.74	9329.87	16254.17	15350.69	7390.76	2112.66	4325.55	5444.01	12851.65	15858.87	14484.59	5103.88	2404.05	3811.79
646			89995.77	462604.65	148959.59	105438.64	80810.79	128166.46	48515.67	24118.96	34463.63	44241.29	37300.92	19859.94	33066.09	20209.87	16013.63	26953.37	46117.07	23401.63	23569.28	16996.77	22662.30	25951.45	52265.28	25808.93	12269.22	7248.13	9580.28	8512.36	16484.14	15528.28	9151.73	13622.80	9562.08	6810.51	2183.40	3434.75	3853.99	6204.70	6177.06	6568.78	7241.61	4807.35	3238.84	5183.87	6538.76	7022.04	6952.82
647			35952.05	281016.50	145487.40	127015.55	69072.68	72369.87	52309.14	37218.97	49914.10	28149.90	42066.31	48660.48	52821.00	41351.70	16615.95	13222.21	20198.50	26403.63	21005.87	10613.18	15632.44	10747.46	13010.38	6990.39	9465.20	7467.03	7277.70	12006.40	8252.33	7274.27	10901.66	12509.03	9947.43	7741.06	5091.35	7137.16	7227.81	4957.79	3429.80	1406.79	5591.42	6775.52	5835.54	2259.43	2805.23	2907.07	3132.07
648			49439.06	633451.25	282468.59	154472.26	46638.91	21594.67	15287.77	15983.02	15859.69	10001.03	6532.67	5051.68	3476.95	3110.08	5767.18	4116.14	6658.75	8028.89	10304.67	3686.34	7158.01	17656.08	9131.90	5851.76	15106.98	8768.55	7150.09	4971.27	8920.36	15247.91	6596.00	2861.97	5094.56	4153.27	4376.37	4119.85	2586.61	1686.59	2967.38	4091.57	3568.99	2812.74	1745.88	2702.93	3505.35	2714.02	2006.72
649			38367.39	857147.68	150430.64	121375.21	18954.42	36564.44	18606.78	10906.21	18492.85	11178.26	10993.01	8237.87	8330.91	8313.22	5800.51	2989.96	3864.71	5550.85	2344.66	4319.97	4562.86	2123.50	1572.45	4212.93	4085.08	1106.02	2304.43	3297.31	4666.77	3785.16	2392.02	1791.95	1793.92	1377.54	1560.13	1357.97	748.94	1736.83	2087.55	3779.41	2345.82	1237.72	883.38	483.50	842.47	1533.48	1139.50
650			38908.39	294609.43	114680.40	46526.50	30334.40	38545.39	30567.28	32387.22	18234.32	15257.42	4285.88	9042.61	9484.80	8677.25	6450.46	4755.24	4285.92	2209.37	3092.95	2581.47	1671.09	1544.34	4113.42	2122.81	1560.64	4055.48	3522.48	4542.95	3694.03	1638.57	2390.78	1951.84	624.80	613.11	1489.94	838.04	1916.29	1101.20	1574.19	2055.32	1137.32	562.25	802.46	1024.08	1114.04	1560.21	1790.37
651			74703.48	1022035.68	325446.96	100632.37	101192.67	17539.15	80971.53	14164.33	25058.04	22006.02	20667.16	21058.11	22898.00	15821.33	43378.35	51100.35	27407.60	12193.64	6792.48	3891.02	13895.48	8365.83	3365.01	3013.09	4478.44	7823.72	5428.10	3675.92	12654.17	14256.83	11730.08	11990.27	5985.86	6899.29	3420.41	1726.94	11167.16	8703.83	7929.36	6630.16	1807.48	5204.00	3803.08	1112.49	1125.96	2188.65	1420.04
652			65994.39	1204016.87	129639.09	83049.11	75140.64	84569.42	63896.16	34544.02	10900.24	23654.32	10476.90	11391.50	20499.28	26611.80	13912.25	7974.23	4656.53	4808.62	2549.07	6732.86	4045.04	6808.84	19548.62	18915.58	27357.09	11296.41	12063.53	4855.32	7055.01	5190.27	5838.78	1513.61	800.25	3529.28	8068.30	5728.23	1761.94	2183.57	1950.46	1502.48	2456.10	2763.26	4800.35	4899.42	3177.69	2706.58	2216.34
653			40804.39	339079.93	60141.01	31581.66	42359.28	33435.87	19786.54	23790.85	35821.03	20427.50	13217.87	17485.57	26959.83	17867.20	4579.78	5179.12	24901.79	21960.71	10008.58	6405.31	5602.50	7928.52	13094.25	20089.81	11384.34	7216.10	10011.11	12322.91	10255.33	12712.27	7328.84	7198.53	9111.63	5196.45	3356.16	3909.88	2735.47	3620.54	3644.09	4066.13	1942.49	2931.00	5787.99	8897.56	4202.61	1406.62	3130.61
654			42255.86	553705.50	69101.56	67760.06	26820.03	62312.95	50601.75	16753.65	8631.77	7641.39	9660.74	6373.51	9139.65	9127.26	6048.65	1719.95	7306.08	5750.56	2237.51	5048.56	3844.04	4927.78	2771.74	2333.80	3939.15	1070.29	1153.08	1637.11	2457.83	1762.12	783.90	1233.30	1175.51	1672.83	1435.88	1550.89	3036.67	3422.99	3341.32	994.58	922.36	1459.74	3099.33	3403.88	3289.00	2435.08	2592.04
655			98396.97	732281.87	88493.69	98045.74	106633.14	45615.00	51072.22	35413.92	16016.61	12812.84	16736.84	12250.06	27848.73	27269.36	6366.62	4069.65	3675.10	10462.99	10855.06	4037.07	12434.82	6001.18	4688.15	3355.11	8516.55	7176.19	5159.32	4250.48	1949.10	2084.61	4033.70	4417.42	2606.49	5592.95	3289.37	1374.60	2653.53	4624.12	2260.71	3081.60	3260.10	1890.82	3054.21	2942.56	4212.59	5822.06	7005.32
656			107676.89	582918.87	258649.81	229026.92	197431.07	121051.24	47375.89	26943.35	76196.45	31049.83	31617.59	33800.22	47273.74	49099.73	36276.89	27267.61	27212.12	15406.90	6725.08	6816.00	15721.25	23664.55	18416.74	7942.29	6057.38	3909.39	10133.49	24396.54	12936.34	8059.43	12194.35	25912.93	41045.22	23957.38	8208.68	30053.74	11869.17	6443.86	10237.28	7111.85	6837.96	2922.48	5387.96	7791.74	5863.28	6591.76	6626.50
657			64825.71	291415.65	111758.28	59954.08	71437.12	86164.39	70597.40	47046.39	22204.41	17468.48	16691.18	13561.11	10218.54	16369.07	5203.24	14122.90	24142.61	21405.37	15878.22	6473.55	6602.41	6235.05	5095.29	11318.10	12605.51	5568.77	5084.79	11980.13	15217.85	10758.22	4884.76	5516.80	4841.11	7929.90	8431.15	3241.37	3696.92	6124.36	10585.20	5609.83	6568.37	11644.76	9501.01	3484.99	7051.34	8320.69	8025.10
658			134290.07	2473230.75	520877.00	226710.35	222228.93	152892.71	80326.26	85536.57	40351.50	36448.35	45923.76	37455.46	73605.32	75347.14	28883.41	37428.08	49251.95	42227.68	22533.67	23810.00	48811.39	45534.21	21155.29	14074.09	14901.29	18984.33	10065.41	8579.92	10143.60	11701.76	7868.42	5205.36	10094.67	7953.73	12768.10	15889.83	31433.75	10421.94	20110.98	23787.47	11921.89	10347.67	6796.19	5005.56	7611.04	7221.56	14524.07
659			129494.71	496692.37	131985.37	53965.14	61654.15	44947.76	42734.69	54641.28	31037.35	19707.40	11798.19	8263.67	5648.20	2901.41	5195.89	3970.10	7017.41	6093.30	3357.45	1773.01	4655.02	4097.86	4511.28	5256.65	3298.54	2943.20	2506.22	4130.77	1830.90	1040.15	3151.00	4153.98	1681.05	574.23	961.45	2840.53	2214.08	2296.16	2353.33	2307.76	723.59	985.57	1693.03	640.58	1102.47	1005.66	652.66
660			81146.00	599351.25	41973.91	29910.39	27035.24	33605.69	16866.16	12394.35	26653.81	22613.63	24866.05	61904.92	36584.14	12571.83	15897.54	29171.19	16266.85	22169.84	19971.11	9110.67	10009.87	5957.99	2781.16	8250.92	20308.84	9383.41	6454.46	7899.40	2836.69	8389.52	9019.93	6229.92	5823.84	4495.99	7998.61	7801.84	6667.31	8624.20	11536.58	5569.10	3482.38	8628.61	4772.67	1983.32	2695.63	6539.90	2980.90
661			98471.88	863741.87	75233.57	9767.33	21767.23	29913.25	27873.44	39510.70	29872.41	18133.45	10830.32	3530.12	3529.43	2595.96	2771.41	3734.10	8245.64	4132.38	3639.90	3756.54	5421.11	3777.20	5161.10	3334.25	2789.28	3242.95	3231.62	3679.89	1796.87	901.88	532.92	1971.71	1243.53	1432.32	1360.39	1268.02	858.95	1425.34	2341.06	410.66	640.65	995.40	1138.09	875.38	1820.80	1744.27	691.13
662			21312.25	373695.62	75191.35	24551.32	43241.38	57458.08	25479.43	15248.53	13570.25	8764.01	7679.46	2805.35	1242.08	1265.06	1687.16	1346.03	1280.54	983.23	311.62	916.09	2120.31	1470.60	974.02	761.95	975.56	1008.08	1083.00	1523.40	1381.50	913.13	356.55	917.39	836.89	565.36	739.00	568.00	325.73	446.26	691.48	701.17	906.13	424.52	366.00	470.40	889.20	703.44	527.10
663			106802.90	947638.62	50694.05	54277.25	85157.45	58532.35	36195.14	16135.74	18870.10	18300.51	11359.51	11377.26	51506.00	24817.12	9996.54	9646.87	19407.18	19129.68	11160.47	10264.80	6395.63	3902.70	4523.51	7810.05	7923.48	5832.84	9360.33	15130.67	6147.32	2925.45	3529.53	3920.63	3485.62	2751.70	2533.93	4084.44	4552.45	4430.14	1448.60	1297.86	1618.07	2561.87	2422.17	1449.57	3242.75	1521.32	2275.00
664			38272.51	629091.12	144331.98	158809.31	101898.19	66510.73	77290.82	60189.65	24329.75	23094.27	45113.28	42277.12	14538.93	10732.35	25026.98	12551.33	6084.14	11030.43	15793.40	3757.16	6205.92	9971.38	6571.33	7070.43	8667.13	3873.36	7865.04	12148.47	10976.62	4206.29	5853.12	7551.44	6089.80	3928.88	5941.88	5858.90	3234.48	5731.91	10643.71	6183.80	1669.16	1294.76	2048.31	2728.83	2341.56	3249.83	3526.93
665			48074.62	749892.68	127553.84	18605.93	16469.54	31449.48	24667.76	4237.90	14363.99	12941.31	5291.49	4594.24	4937.25	4484.19	3299.82	6035.55	4031.14	5843.66	948.36	2029.72	5412.91	10051.50	3007.93	2636.03	2917.58	2223.52	3250.46	6226.51	7831.65	5300.97	6097.79	1119.68	3929.43	2706.64	915.16	1140.91	811.58	1047.77	254.40	1186.10	2876.61	682.09	1158.30	1730.71	1388.75	1859.58	1192.11
666			46656.67	143297.93	105587.76	62062.88	63582.12	22419.97	21461.29	13248.82	14320.94	14306.79	8655.55	4769.11	7123.04	8679.70	8443.88	4134.23	6706.01	4869.94	3288.21	6804.99	7668.46	4206.21	3728.51	8733.02	8846.19	3148.73	2778.30	4482.53	3435.02	8159.78	4900.38	4768.15	5982.97	2851.29	2871.87	1347.79	1841.65	2022.31	3555.72	1986.61	2702.98	2192.50	2586.71	1985.86	1469.91	1122.07	2096.53
667			90307.45	436546.03	47705.08	61069.11	98287.47	72779.46	45662.39	33435.87	14404.77	24898.01	13657.34	7630.73	13409.36	20125.72	12666.06	10475.51	10697.16	10192.11	6030.59	3198.68	15544.29	19449.45	6212.65	7014.06	6135.44	6816.15	8215.24	9197.54	12187.72	9744.69	9043.27	9969.63	3338.18	1652.78	4768.98	3853.20	3372.82	2336.98	2597.73	3637.00	2415.53	3366.93	3912.38	3951.13	1812.19	2167.67	3293.74
668			39142.50	525468.62	50998.05	22505.65	26246.94	35091.47	21110.79	11019.99	7378.12	14543.25	10560.31	7879.25	7727.74	11156.23	4517.71	4747.85	2969.80	2439.09	2011.79	6444.41	7924.90	1699.44	1654.75	3689.83	2261.16	3241.94	6782.71	7500.75	3814.72	1899.68	3896.79	7021.79	4599.49	1294.46	2397.73	3516.72	1588.98	2134.57	1666.38	1769.32	1068.33	1410.49	1611.12	1339.57	1132.27	1157.53	1535.42
669			103977.24	525136.37	82991.15	50600.05	58403.58	31695.31	20005.55	19952.90	15879.39	10994.07	7124.39	6756.76	7396.71	3958.36	6186.78	2063.05	2964.91	2368.29	2916.74	3303.25	2630.40	4331.72	1013.25	3414.63	1722.97	4879.75	3015.08	1012.43	1316.84	1649.41	1132.74	993.95	1170.77	1051.56	1796.01	1532.25	777.10	1366.41	1643.67	1412.76	763.39	603.53	709.11	1145.31	1481.33	1316.28	919.70
670			401237.71	2866040.50	316602.68	104190.42	28317.08	34673.46	10240.42	17330.21	17055.81	18649.39	9754.42	5791.41	1691.50	3118.92	1912.58	3770.77	1432.01	4006.36	3668.88	7961.16	6445.01	2141.67	2056.91	2621.76	14128.21	5835.58	1693.96	3655.13	1956.11	4139.67	3205.80	5076.74	5952.90	11062.77	2839.19	3972.86	5299.64	1691.40	1684.45	1036.74	2956.55	2324.06	2695.25	1624.98	3132.52	916.11	1655.01
671			64305.38	574737.37	69915.88	54005.76	81557.74	127146.55	51789.66	54139.36	24150.33	22769.60	17857.64	8075.48	8371.73	7332.43	4907.30	8495.95	13195.92	6803.40	8968.73	2681.01	3265.61	6329.65	8854.86	3535.22	3035.36	7697.30	22432.66	18107.38	5112.65	10616.98	5063.23	2025.77	2084.36	2174.69	3817.57	2831.25	2842.44	2732.11	3140.60	2074.73	1330.05	5266.30	3652.94	697.95	1381.64	3897.70	536.99
672			28421.10	168133.29	101747.85	97174.03	61356.43	16867.88	24182.43	12202.91	12918.68	4331.76	5351.80	7596.92	4271.58	3108.70	3216.11	3861.85	8365.75	4875.86	4402.32	4252.32	3627.14	2204.25	1220.94	3580.98	1779.27	2810.12	2738.11	3557.32	2883.73	1794.97	1965.28	451.20	1305.42	1659.14	2544.48	1938.18	1260.73	764.03	1686.11	955.33	1149.57	1052.60	825.14	1447.09	774.66	727.07	849.44
673			17188.27	279620.71	75425.89	49085.62	52876.75	33040.98	18432.24	16405.77	43275.62	14865.30	14271.44	6123.84	6304.82	7728.54	7085.20	22608.95	23066.31	9747.69	10510.50	12958.75	10463.90	3243.85	5787.84	6927.43	11022.75	13620.14	11161.69	3250.96	7769.70	7465.01	5925.15	5855.45	9350.69	6992.84	3480.05	3439.24	2981.46	2513.76	1665.77	1489.75	3783.23	4453.35	2738.43	3571.19	1865.05	3028.02	1618.34
674			38920.57	321246.31	111448.75	63676.30	89169.00	67799.81	67021.92	44568.09	27345.16	37497.41	32593.33	67657.04	53040.50	24601.99	16655.81	10428.62	20611.89	21098.30	29322.07	20529.05	32029.88	32988.65	32949.82	21710.91	7653.34	9580.35	6047.72	7389.97	6342.99	7418.50	13522.37	11580.32	13403.28	16835.47	10082.88	9559.24	9866.88	4010.90	3262.04	3830.84	9713.72	8130.69	5171.51	4827.51	5430.15	5185.22	5183.09
675			299120.25	1359037.12	256126.15	136503.39	50808.62	72369.67	32057.14	32060.39	28851.38	15873.56	19823.28	17349.57	10945.83	8241.44	14635.36	8687.46	7224.89	6039.48	5516.47	3211.67	4062.69	8422.91	10397.39	8253.99	10203.60	6168.71	6033.62	10076.02	11359.85	6407.76	6611.23	4673.30	6862.37	5362.79	3658.67	3605.42	3952.96	2973.64	4511.33	2933.41	3447.71	3427.15	1809.01	4992.21	1018.75	775.92	2276.24
676			155631.31	1068336.62	43774.29	20995.13	47225.11	51293.92	21472.01	33124.62	25618.73	13972.15	12691.79	4322.38	7340.99	10448.83	15381.69	27661.24	22414.10	14424.30	14405.46	14618.11	6703.58	9274.14	10196.69	11345.91	5982.77	6023.86	9278.55	7849.47	7547.95	6887.13	5586.78	4430.06	7357.87	7090.83	9279.05	11140.88	8035.67	5642.33	3262.67	3664.72	3638.73	4097.97	9433.41	4334.87	2053.79	2957.07	2215.43
677			49493.07	1327186.62	98717.84	49250.30	61953.13	69602.76	25244.21	20249.84	9508.54	10181.38	4410.96	4063.40	9559.15	4581.56	8578.91	5808.49	7501.65	6735.55	6010.58	5090.44	6868.93	6096.59	4445.96	5010.00	4137.67	1860.89	1631.93	1192.09	2438.05	2683.43	4135.29	3731.26	2818.00	3233.28	3352.37	3038.35	1326.26	1224.11	1953.46	2419.06	2743.03	2122.19	1979.24	1354.20	1056.48	1902.20	2279.32
678			96404.70	1707455.37	20313.08	43005.90	40470.32	17612.29	21963.08	12581.81	5551.36	6046.56	6827.85	5916.23	8596.73	5527.66	6370.97	7380.41	5448.81	5604.40	2459.62	5988.76	6406.15	6178.44	5554.08	5328.54	5787.78	7720.42	5144.54	2612.76	3371.34	2122.55	1471.71	3946.74	1890.22	1681.98	1913.82	1632.76	1580.14	1920.40	4024.93	2922.87	1245.81	1786.63	4580.44	3331.88	2100.16	1537.72	904.33
679			49347.50	602333.25	88731.12	35412.96	32062.14	48588.78	37406.81	23383.59	15275.27	13225.23	8737.81	10996.14	16103.49	9974.65	8368.88	11001.29	14918.48	10935.07	5551.07	4959.84	7843.78	9457.85	5232.65	5799.62	6535.30	2883.73	2202.85	5186.48	8475.85	3693.28	3302.90	4198.78	2107.85	1403.98	1307.88	1689.14	4806.21	4560.10	1990.82	2832.67	3521.02	4573.90	1332.60	1241.54	659.73	1085.30	2901.62
680			127953.82	568667.25	231485.18	180303.14	278356.75	122020.50	11174.41	22998.45	16946.09	12482.85	3570.50	1891.16	3365.54	2094.04	2248.11	2027.48	1133.68	3212.51	5248.51	1808.07	816.39	804.91	2571.51	2079.00	1072.50	1826.08	824.60	1119.93	545.01	928.70	1944.87	1747.02	1714.62	505.88	581.95	653.68	784.85	1013.45	681.38	252.30	518.95	1181.93	974.22	930.06	578.25	393.04	390.90
681			91939.73	326413.62	238371.39	195009.26	94692.75	104449.30	91522.71	64351.42	40528.50	18036.98	31515.82	24619.06	30561.41	44535.58	38077.14	27603.75	17837.47	10584.31	7553.50	6593.42	6474.06	5268.22	8236.70	6368.38	6548.23	11899.64	11972.33	12168.35	12197.30	6740.00	3271.46	5212.68	8100.27	5550.04	4816.99	5326.97	8338.01	6724.63	4493.77	2614.22	3962.92	3898.83	3695.44	1942.70	2704.59	2100.34	2562.49
682			204205.45	3358126.00	292530.28	167649.65	80520.46	71302.60	48275.88	33263.60	32455.09	18157.50	31046.74	37275.71	39364.63	16653.83	5446.10	8567.83	6602.90	3628.08	6963.90	6322.37	7217.22	14614.47	11916.29	7704.29	8881.06	7832.08	10507.58	14783.57	3000.06	10288.05	13227.27	10077.67	5885.51	5672.00	7613.80	8097.38	9412.71	5710.37	8259.24	16735.16	13385.19	4478.27	3432.85	4341.26	4210.68	8589.97	7228.70
683			26764.45	275898.75	40529.14	19440.67	12881.67	32052.52	14232.92	11965.75	7926.58	3740.64	5316.59	7916.33	2862.72	1475.36	4195.60	1066.33	761.06	1329.77	1733.55	1712.29	1740.83	905.21	2535.28	2775.29	1134.84	1257.05	1677.18	932.81	1300.37	2363.07	707.85	1021.40	1164.92	1242.76	1025.94	1491.82	1223.15	661.43	777.60	630.07	757.53	987.40	515.01	208.12	291.46	246.33	222.41
684			43282.46	1005352.06	62507.25	44000.99	51389.12	88124.13	33827.05	82887.34	50814.85	44119.53	33614.48	20127.76	15983.21	20643.51	24453.00	29088.51	36311.92	35643.41	20669.42	16608.67	17097.60	21600.31	17205.65	15330.60	14435.29	11151.53	10338.61	13664.50	7803.92	5889.94	7278.53	4221.91	11326.92	14062.02	17715.87	15433.35	8967.36	4598.49	7069.29	6156.63	3542.72	6051.59	8940.99	4140.60	6366.66	6110.30	3003.39
685			45414.42	713045.87	122647.16	78422.63	74445.34	31756.33	42625.54	32816.80	15196.32	11615.34	8040.38	5712.44	4554.49	4308.11	6739.32	5425.39	3039.40	7997.13	4677.17	7246.89	7179.96	5743.41	5921.59	2655.45	4977.66	2736.93	4974.86	4555.10	4733.45	772.42	6802.72	2574.86	6437.55	3287.65	811.46	2810.06	3930.73	2720.15	948.89	1206.30	1472.64	773.17	682.52	476.27	895.08	1904.51	1238.55
686			2032277.12	3857410.00	191824.53	18171.30	36610.65	19698.88	5657.17	8782.03	8803.37	9414.40	5905.86	7670.19	4280.91	1832.93	3500.11	4616.69	6563.56	2986.85	3399.05	3664.59	1519.51	1456.45	936.91	3133.58	1905.90	1741.27	2141.68	2560.82	2263.95	1177.34	2107.19	4177.57	2124.62	973.26	1982.28	1349.15	1100.87	732.56	332.77	301.38	971.41	1149.71	658.57	496.96	2111.95	1272.77	796.56
687			60043.79	674607.87	57607.25	34466.69	17434.60	20261.54	11278.99	18639.68	11167.29	8980.47	8211.56	4784.10	2184.04	2077.39	6817.68	8370.25	1836.68	3625.65	2548.69	2211.43	1866.93	1067.66	1517.16	2772.90	1588.37	1546.54	2409.87	2967.70	1831.02	435.35	1191.95	2133.11	2119.63	1632.81	763.39	1596.98	693.48	977.40	661.94	267.79	987.60	1837.10	334.14	356.23	477.71	465.52	645.79
688			47393.75	470232.78	130616.32	58415.14	126010.04	50028.63	66165.75	53370.64	29180.87	19808.53	41221.87	11286.13	9180.46	14902.94	14098.45	20124.79	12967.70	12851.71	10170.24	6629.17	5083.10	4401.25	7393.82	4557.24	16116.27	11780.28	5213.81	5098.22	4503.61	7683.21	9318.56	8710.52	4377.32	5318.25	9375.02	2149.52	2469.12	4229.06	2710.80	2764.79	4208.69	6392.40	2540.39	2787.86	5021.79	8151.42	5120.78
689			41049.67	656650.06	331170.96	210331.89	108262.65	65971.17	41915.73	35032.62	42521.88	30521.36	49117.85	24211.30	15744.30	22120.15	17965.84	14318.15	17382.76	13290.34	7170.63	26264.79	22904.71	20478.07	18548.75	15811.17	19979.53	25006.86	25111.93	15902.24	26171.68	13939.35	16753.55	19125.58	19165.55	9438.53	11796.60	8259.15	8027.05	8659.34	4991.85	6592.24	6637.24	6214.26	15014.74	11207.67	2915.39	10551.25	6420.16
690			24366.04	812469.43	152483.42	77519.89	43705.76	45319.60	32774.73	26970.09	24013.42	16477.31	18534.65	29473.01	8506.89	4651.15	10875.98	6464.21	8007.11	8112.41	3826.77	3959.96	6017.68	6970.10	6097.48	2211.56	3969.47	4217.64	3592.96	1337.83	3108.90	2195.53	4594.87	6190.07	4280.82	2654.87	1920.66	4031.85	1926.93	1096.07	2044.79	2021.21	1825.14	1202.18	1553.34	2736.43	2532.57	1634.60	664.07
691			100631.77	325701.31	57661.51	67323.91	68424.83	23418.52	12645.07	7753.11	9845.04	16889.55	9567.36	9455.24	5362.31	14855.96	8259.83	7506.11	5025.41	7721.30	8874.31	7552.46	9385.09	15522.46	6032.08	8298.79	7963.59	5103.53	9208.63	8220.96	3783.41	6686.27	8140.20	1990.02	4679.88	4082.55	3745.46	3071.83	4531.44	3251.89	2669.37	3020.60	2841.14	1966.26	974.42	1911.42	3642.00	3210.71	2319.07
692			222898.14	1358411.87	139725.79	102903.46	38236.53	19763.17	26284.04	13531.63	24852.18	39767.48	19611.83	16573.34	24218.27	15529.37	6898.72	5557.24	9779.97	13956.01	7484.53	4281.05	7935.57	11312.13	13342.27	6146.27	9840.64	12233.06	7870.20	3876.57	4518.56	5581.98	4346.62	5885.90	3774.62	4854.39	3565.45	3474.31	5292.94	5460.10	3996.34	3462.73	1765.06	2753.33	3170.42	2115.66	1597.57	2560.24	1495.86
693			31255.34	274226.28	52391.34	41546.26	42229.75	38293.89	27775.58	34512.47	24358.03	5638.53	5322.40	6205.60	6185.47	6914.06	6832.49	8655.44	9280.29	10162.00	4027.83	5051.21	3524.27	2864.79	5771.96	9543.34	2594.91	894.08	4378.42	6817.73	3923.03	4135.45	1389.23	1534.39	2347.43	946.07	1400.85	1526.06	5360.30	5133.03	1240.14	2418.40	2821.08	2810.92	2237.94	2519.62	2661.30	882.62	1847.09
694			13256.21	425933.12	122305.67	104570.29	59592.63	18153.97	30501.85	24324.62	17954.23	12385.80	10921.20	18512.04	20389.57	10858.78	4074.56	8482.74	12474.05	6123.32	4965.18	5508.99	5380.01	3973.79	6610.52	11859.61	10833.65	6051.98	1874.95	2983.47	2558.09	2203.24	727.77	2155.35	6185.54	4918.26	2406.94	2624.56	2062.94	834.18	880.53	1671.17	2058.50	2835.05	861.26	1453.36	2037.77	1246.91	3008.80
695			77222.67	521464.28	79602.50	75896.21	42643.43	30922.18	18124.51	11053.38	5745.45	5180.65	5360.27	4072.14	2208.09	1635.15	1284.50	1432.05	1611.80	3001.83	3437.01	1590.62	1440.86	1249.11	1858.92	2545.18	1296.16	556.67	1433.08	2032.11	1696.58	1088.44	1218.52	933.92	447.99	1869.06	1957.14	726.86	464.01	758.73	1574.91	1074.96	933.81	832.36	841.21	772.31	635.87	703.15	454.48
696			35445.91	523534.12	370204.56	223468.78	122841.87	136816.59	55687.89	51009.90	59533.66	44214.58	22327.08	7118.51	9752.50	13371.09	4958.29	5140.95	12865.69	32615.64	35845.37	14036.98	7438.06	20907.72	20333.43	11700.80	3724.44	26396.67	22191.25	16140.22	5609.00	8565.75	10170.77	6761.03	11521.33	7395.36	5126.13	8393.22	1022.44	2375.33	6480.01	4776.57	4257.59	3706.59	5413.31	4612.34	2696.51	3891.79	6220.97
697			125779.01	718600.56	392589.34	251475.09	149679.92	28801.68	47426.34	67338.87	57150.88	39826.12	30953.09	7133.76	15257.51	46530.82	18773.78	30397.55	34928.08	9554.56	15703.30	15260.76	12638.17	8188.90	5505.81	8409.43	11613.63	14203.69	13676.96	2133.22	21881.67	18497.76	5881.55	3609.75	12780.44	6931.85	2778.01	3170.84	3564.98	9124.77	8634.99	4302.64	6307.34	4677.22	4406.50	5032.30	7376.13	5865.70	4700.50
698			111485.14	856021.31	146770.85	117549.92	200563.34	63806.98	15143.84	13999.89	14607.30	38160.80	66835.69	54271.37	24970.82	15729.09	11753.22	2981.85	6378.99	15251.31	16943.76	7004.97	6891.92	11467.05	4795.94	5216.43	8267.68	5040.68	3841.49	4636.79	5959.29	3284.51	954.84	2053.82	1178.09	1341.74	1717.67	3465.73	3735.37	3201.84	4485.23	1579.82	812.54	1370.57	857.88	1026.90	1819.57	763.38	2251.88
699			82360.42	249202.23	121282.10	89335.89	92985.50	85921.17	63342.61	49999.60	31464.06	8795.75	32191.27	26021.94	14503.05	9360.00	7216.10	7393.09	15485.42	21046.81	11907.89	5758.26	8739.64	9535.16	8230.15	8040.60	7829.08	10380.57	8410.65	6057.27	10427.59	10283.29	11060.45	8393.94	3214.22	6139.92	6675.96	3705.02	1704.63	1201.78	2580.68	1648.71	2222.83	2929.80	1535.29	1428.93	3129.64	2993.53	3077.89
700			192925.28	1036477.75	239723.20	92644.60	41813.85	43473.36	50215.57	73643.16	29735.80	11703.91	9700.27	9577.17	7439.31	9007.19	8827.67	7022.83	8569.12	9087.35	10705.09	12548.76	7110.95	2331.86	4316.99	5542.08	6238.92	5922.85	2946.89	4662.35	7638.05	6726.24	3052.42	2274.09	2594.41	3473.09	1508.39	5017.25	5108.38	2244.60	1311.91	2396.31	3525.24	2414.03	5246.88	3348.92	1948.77	1893.29	1131.56
701			422402.87	1224416.25	108715.96	72500.89	17792.00	40725.48	19458.42	22843.42	13361.92	9651.55	12862.42	11478.42	5323.37	4530.75	7113.28	9491.05	2551.74	3260.99	2387.96	5720.88	5065.96	2164.29	1374.17	2523.26	4255.46	3025.34	3586.63	3254.34	2913.41	1329.42	4784.04	3797.44	1169.13	1517.96	2493.79	3719.47	2829.84	2006.88	3593.86	4210.14	1639.41	768.89	1290.45	3346.13	1399.85	1476.71	1344.55
702			117515.67	4471667.50	246395.56	192988.62	107845.78	54599.91	80506.82	109414.52	38599.17	42377.05	40197.48	34834.82	40046.63	28693.89	28358.46	52579.35	48496.84	85219.71	49516.53	38192.83	60851.84	46918.78	31397.68	59967.82	94647.35	51873.98	30442.51	16112.35	16466.68	15399.75	10654.66	8039.82	19285.90	15073.30	33070.55	40812.39	34799.53	17884.71	11536.06	14736.99	14644.10	33941.48	18393.01	9313.31	9344.49	17689.28	15707.69
703			126613.94	388302.31	87511.61	30438.44	23169.65	16597.26	18860.15	15786.79	7260.86	9819.04	4638.79	9301.21	17569.75	15600.12	16007.73	4948.88	5185.11	10622.99	4116.14	3922.12	7469.95	6961.17	3000.93	3052.01	3397.26	4062.65	6359.62	4922.66	3848.52	3239.75	2679.05	1826.86	859.28	1487.14	1274.93	2377.42	5644.88	5187.72	3153.27	1654.88	2015.30	2476.57	1461.70	1243.13	475.62	1540.93	2204.48
704			214338.95	852625.43	165322.70	264435.87	147234.73	119839.84	91325.02	36561.34	15764.56	31468.68	23169.69	17330.00	12021.51	11766.59	17079.05	22229.09	24101.81	11663.95	16071.27	13245.40	9273.88	7268.95	5627.05	2895.16	8424.32	9532.39	2142.20	5324.88	7660.02	4840.98	6539.86	3228.50	4252.20	6635.80	4753.47	3773.85	4005.23	3798.69	2185.41	5463.61	1921.78	3247.18	5482.89	3785.90	3463.68	6673.61	3169.32
705			68378.71	253501.39	83548.42	42016.29	37770.01	28720.94	45125.60	32272.16	18299.14	27963.62	16458.84	27021.27	19946.91	19388.66	14966.86	7853.26	9120.75	12537.09	12455.08	14408.33	28918.43	20641.89	19349.12	20383.24	8816.34	6855.13	17901.19	11348.62	22653.85	20565.37	16125.44	11032.26	8086.45	4532.47	8873.63	13160.05	17598.43	22341.63	15542.32	8814.57	6476.22	2220.26	4205.34	7909.52	8135.20	4223.53	3892.29
706			126446.37	1091238.50	241527.82	200377.37	159422.00	58729.80	67183.42	28114.72	34968.43	37268.86	30695.97	9566.48	23466.84	15547.90	5729.17	12773.25	23583.87	19781.35	5365.09	9309.90	5359.19	3969.27	7043.60	10538.45	10079.46	3292.04	8418.81	4405.89	3279.49	8203.68	4239.91	5299.68	5629.24	4914.48	5091.10	6842.07	8980.75	3443.03	1629.31	1228.26	1925.77	2152.42	2053.87	994.53	2282.20	2033.62	2349.82
707			76373.87	824412.75	145786.90	75562.24	74604.83	67273.42	49750.69	30782.21	36383.56	17559.45	14806.16	11476.72	10617.37	14283.19	5192.69	5982.45	5103.13	3589.14	2957.62	6848.85	5596.74	7323.00	5483.13	4800.53	4466.31	3229.34	5116.85	6293.39	4765.97	3334.55	4077.93	4924.96	1915.36	968.64	1713.76	2409.81	2552.42	3916.45	3416.15	5416.27	4423.48	2427.55	1709.33	3305.27	3013.36	2771.52	1902.51
708			203745.23	1804649.75	201010.93	105719.75	77350.20	59379.17	33483.30	19867.60	33889.48	28402.34	13983.69	12164.88	18792.85	16821.33	13359.47	31538.90	11241.26	15713.53	7101.97	6555.58	10750.80	3999.62	5509.03	10032.78	8895.80	10781.96	14208.26	10301.56	15645.87	14234.46	6966.84	12665.58	3886.43	3154.51	3093.36	3222.02	2569.24	4686.46	6820.24	8833.15	4560.85	3968.60	8142.42	8442.39	7498.61	12095.68	11787.68
709			432616.68	877401.93	149834.51	79462.72	37060.74	85445.86	48693.65	43684.35	16594.34	15639.70	20303.46	35619.39	14348.11	15344.07	13658.69	12990.00	18815.44	11071.03	12121.99	21144.25	22366.52	12708.51	10140.12	3236.58	3485.47	10334.27	9705.59	3901.66	3820.02	4803.00	8214.10	7500.38	6856.00	6304.00	2280.88	2722.71	2324.04	1838.85	3390.81	6475.23	4342.33	2834.49	3847.42	1674.84	1477.85	2478.97	3342.88
710			88672.27	560588.37	149527.39	76519.96	70815.48	40336.97	35102.36	44567.13	22028.19	17458.53	15489.55	12143.81	8205.58	12590.48	11946.76	9270.83	7628.05	14151.83	8753.71	2641.18	7203.90	6781.66	18734.54	3714.37	9685.51	11157.52	7636.25	4053.09	5582.19	4698.23	8878.94	6093.11	1388.71	1727.54	7660.32	7537.75	4041.91	5192.44	8587.91	4735.19	6010.28	2824.32	1802.37	1209.03	1704.76	2182.53	4121.49
711			209580.00	571820.37	242989.31	151674.98	33937.83	40296.75	61610.52	36233.97	25826.76	24356.26	19601.06	16827.59	10192.07	16823.20	8544.69	29605.95	20253.14	9286.66	19082.20	10456.53	9732.72	8563.70	11218.41	5130.44	7554.72	6589.08	12785.19	10472.08	6209.92	11538.92	11179.30	3353.78	6621.40	7634.45	4737.43	3167.15	3145.41	4264.24	7147.85	3323.42	2670.84	5640.49	2335.04	7311.76	9015.36	2837.03	2677.48
712			232553.98	1464328.25	318269.12	84048.08	161061.60	89167.03	34515.44	27971.41	24904.94	13746.49	15012.60	16071.56	7974.36	7953.46	9314.39	10486.53	17818.88	11507.30	20110.74	15489.98	16177.16	6039.21	5845.22	5277.75	3315.77	5310.68	4906.44	4106.49	2931.51	2367.65	3213.88	6987.43	13561.81	9509.97	6213.27	5347.11	4916.19	1745.00	1719.00	3709.82	2598.59	2738.32	2973.68	3188.20	1167.32	2457.04	1373.81
713			32550.63	1346047.25	228255.43	237533.35	197177.96	67708.40	35693.20	38208.56	58919.39	50587.64	43875.17	15554.01	6674.90	15453.68	15558.96	5987.98	11773.52	11270.36	11803.27	5528.13	8135.44	3722.37	6538.24	3680.23	5985.25	6202.91	10452.09	6680.97	6801.43	6465.82	3301.73	7094.19	3999.81	3581.24	5848.24	3286.06	6215.94	5378.08	5694.04	3849.70	4822.96	7500.50	5683.25	1076.73	3346.52	3120.70	1845.69
714			70538.38	759168.00	62842.98	157349.48	118128.85	85983.08	29115.31	21592.42	43946.67	26740.11	12900.16	19687.20	11980.33	23699.75	31284.39	25250.47	9894.45	26593.72	15430.64	10562.06	12274.92	5285.70	3090.64	5980.79	7513.87	8166.65	8467.44	6375.60	8059.34	5191.96	4122.31	3936.14	1063.66	5729.63	18027.59	11219.57	4716.70	5167.49	4279.25	2495.11	1070.45	2046.94	676.07	3253.24	9081.62	6792.07	3820.41
715			37843.36	554670.81	131463.89	110722.78	138162.14	172547.75	203027.00	113217.52	79362.68	70119.58	54070.24	24094.10	18510.85	15599.56	17240.43	21707.34	27140.22	37658.57	28292.26	33799.94	31745.37	21961.05	13862.88	35728.93	33199.58	19717.09	15181.37	11857.95	24490.65	18478.22	7897.57	3927.48	4693.28	14479.63	15691.06	13802.48	6898.87	3532.94	9084.59	15128.34	12744.30	6257.19	14264.26	15429.84	3643.76	5667.86	10811.32
716			294192.09	939917.50	74404.82	83094.61	80460.64	145955.51	52827.39	25245.21	20894.84	15108.32	3875.91	7966.84	4327.46	3699.93	5613.16	6614.83	8892.37	3771.09	1551.49	3187.73	2416.68	1637.32	3174.48	2923.61	4871.62	7745.48	3382.62	2032.30	943.94	1999.18	3247.00	5736.05	7140.35	6820.97	2899.96	5886.43	4187.57	1246.64	1831.56	1520.63	2335.30	5715.13	2722.89	1880.47	1223.40	1294.57	2845.48
717			365751.40	2833908.50	137610.18	38876.21	102181.55	46043.98	26462.24	35286.41	28834.23	41325.05	43284.80	62687.12	50204.78	37539.01	31438.27	8550.40	53590.78	16718.24	9887.00	11511.15	12057.15	11086.99	9940.18	21379.34	5817.13	6449.49	4499.91	6442.00	7463.10	4121.10	4795.02	14919.41	12919.91	6354.37	2587.39	2543.90	1059.90	1165.52	3251.85	1845.88	3521.14	4287.53	2459.24	4147.80	5417.89	3292.84	1997.58
718			100956.68	450461.12	121473.20	98574.39	107932.92	63464.05	45807.19	42057.68	26973.83	18535.81	18111.05	6432.41	7603.41	15448.73	15987.75	11728.80	15415.11	13339.35	5743.73	6244.51	5969.86	8131.93	5541.89	8978.53	3189.75	4518.52	5964.83	5617.63	4775.26	2092.53	1443.17	1962.76	6900.76	6160.21	4253.67	2397.76	3627.85	7551.36	7460.00	4445.49	2009.53	1695.59	1694.25	2961.75	3104.25	2411.52	1294.26
719			180107.81	688736.81	114532.47	101467.32	42337.09	28816.99	43807.69	21661.46	21551.88	22558.30	17041.41	20393.62	12905.65	10025.57	6073.00	10414.03	7313.77	5332.07	2640.70	9632.26	4327.23	10634.68	6368.74	6762.28	7197.33	7649.73	10252.03	8717.33	6370.24	1756.27	3372.19	3159.89	3985.68	4293.56	3233.68	3112.29	4779.04	3153.59	1559.64	2605.68	3048.01	2984.73	3722.41	4359.04	4060.20	3490.42	2367.96
720			44062.56	306543.34	27967.44	13168.78	17615.57	16980.41	8979.94	5140.43	2882.18	5524.13	3713.28	4270.80	3769.68	2025.37	2004.86	2508.77	2681.89	5100.33	2947.76	1062.68	1656.98	2036.61	2882.65	1035.95	1259.68	3266.08	2145.46	686.00	692.12	1610.33	2094.26	1367.74	2283.59	1838.99	1041.57	839.20	1676.35	581.01	1295.68	2504.53	1558.37	1169.21	1196.71	672.89	341.93	1130.96	1318.21
721			127152.71	874979.25	230907.56	136439.31	193532.98	135468.29	61462.49	57233.97	38898.85	24102.50	23066.29	21467.38	14035.43	7669.15	5158.97	14067.22	28927.55	19257.31	24348.24	16935.89	18951.49	12559.20	11757.82	11032.21	4968.25	3649.38	6191.73	5787.23	9336.88	10697.11	15668.46	10375.35	4448.71	2236.76	4274.26	4347.54	7717.71	5699.09	3072.12	7975.82	3411.00	2116.41	2505.41	1013.42	3400.46	5401.74	1663.59
722			278194.43	1448835.37	123600.70	105090.09	167743.59	95374.17	81494.44	77635.15	45430.85	27987.52	22434.86	32580.99	17835.03	16812.66	41498.12	53777.25	38922.57	16306.21	13795.43	15364.15	17888.11	23591.43	13278.03	11151.47	8455.67	17663.59	11690.31	8982.36	7641.13	8054.99	3894.34	10071.87	15123.59	3687.21	5178.06	6830.52	4401.99	5889.59	10727.23	6257.58	8210.09	4598.62	8433.44	3763.166.96	7035.84	4150.94	3007.32
723			34187.64	349164.00	88339.18	122873.03	61190.84	50530.53	33622.26	16362.95	19251.92	23229.22	14565.66	12444.64	7795.95	4631.81	6219.15	3646.78	6678.43	5570.11	8736.69	12998.16	6334.13	8326.23	13103.25	8143.12	8913.73	6482.24	5388.50	5199.66	6121.51	2891.83	3735.84	5438.51	4686.63	3404.55	2460.10	2706.37	2467.40	1957.56	1793.10	2887.91	3421.00	2380.68	2678.68	2170.33	1723.08	919.71	1939.70
724			115151.13	748765.31	88468.40	43173.48	49717.83	59063.14	17490.26	8334.99	6144.13	4468.69	4516.57	5101.40	2151.21	2169.81	2371.32	2715.13	1307.26	3059.92	4444.95	2502.97	1620.83	1222.32	1279.92	2479.16	3316.84	2155.64	1526.70	884.87	834.16	1153.08	1597.45	1208.36	1435.50	814.41	781.76	458.72	444.88	504.27	714.71	269.38	1176.23	1962.12	809.42	354.12	1233.07	753.00	446.34
725			29285.39	1128521.50	53399.08	13867.76	18278.42	26059.66	22678.98	11155.94	7498.91	2296.44	4706.49	2306.18	4219.64	1841.78	2252.14	3083.62	1487.62	1660.91	1869.33	1126.92	737.95	1103.96	1168.40	809.05	1777.76	1107.28	586.04	547.60	1654.42	1069.04	1010.79	538.68	894.71	1540.01	1196.80	782.60	806.87	629.99	629.69	566.00	359.46	754.10	362.65	544.45	370.82	399.45	381.13
726			123703.23	904221.18	122813.52	83177.28	126210.92	64705.00	60136.86	16462.21	13191.17	14122.39	6323.94	3227.42	3140.77	2937.79	4230.98	2985.73	2280.06	3437.59	5720.57	2525.55	2700.32	3816.72	2149.79	535.77	575.51	1140.24	1620.95	1509.41	1889.96	1410.76	1012.59	660.86	720.89	1214.51	1180.08	984.89	569.63	815.32	413.78	374.06	434.20	612.67	402.45	339.64	558.08	895.74	714.51
727			16646.61	386895.37	72538.78	72233.79	107942.96	72580.28	41659.84	31323.76	26933.80	37050.06	26673.11	13295.44	7168.83	6904.52	11419.40	13196.76	8036.40	4226.63	8293.18	4423.04	6166.93	3613.86	3985.45	3445.12	2358.16	4481.34	4791.89	7518.51	7366.84	3945.93	5048.82	5716.21	4149.08	2571.02	2907.37	3041.41	2481.52	2091.08	3642.69	751.36	3090.54	2679.79	4094.24	3800.79	2104.73	1873.71	3005.84
728			142867.21	996100.68	124186.85	58827.17	44603.47	40068.72	50140.04	20358.62	16343.57	8404.47	5728.65	4806.98	4983.41	8259.41	6346.24	4031.37	4766.68	2294.33	4108.59	7245.25	2911.26	4509.14	10403.33	4715.90	2711.78	876.52	726.80	454.04	4844.60	3221.40	572.65	543.50	1057.21	1260.97	973.06	2365.07	1668.30	852.54	661.98	755.62	677.49	957.89	1024.91	478.24	928.57	1267.62	622.04
729			114697.04	2133707.00	103881.30	75481.82	45072.02	50108.52	32425.79	27912.55	18341.66	11007.86	10956.42	15971.13	10255.55	6859.58	10259.83	11391.54	10415.52	10638.74	11275.73	8676.13	16910.88	10024.81	3745.85	6539.30	7790.42	8877.99	7825.99	7125.66	4779.24	8558.49	5830.25	5387.37	7240.22	3098.08	2779.30	2397.47	2689.80	1928.68	2686.06	4590.67	4433.22	3863.49	2858.22	1964.30	3286.80	2549.52	1618.92
730			135027.48	1246954.12	88908.63	72130.60	70293.73	60572.08	36547.27	15308.05	11693.10	7648.25	3724.41	5547.05	5374.31	6547.97	7134.67	6678.13	3026.18	6351.48	5767.07	4243.18	6169.51	2249.78	2032.03	1608.13	1746.66	2817.04	5128.50	4894.41	3570.21	3674.13	3995.10	2460.95	2239.08	2390.31	3920.81	2223.87	913.52	1045.79	2029.01	2000.85	1972.60	1775.59	2265.68	1282.66	1215.27	1937.22	1360.39
731			243875.92	2302013.00	463697.50	202914.17	137801.29	99822.97	74927.58	53703.94	51075.28	29532.06	13071.30	20204.21	22964.86	19512.55	24299.55	30591.79	15747.91	6264.39	9478.12	4875.77	7429.64	12475.00	15590.53	13178.91	15062.57	8652.26	13258.48	14764.10	21863.48	11103.08	7415.69	6560.24	10154.07	7403.74	7413.75	6931.66	4755.64	8472.55	7762.48	10431.25	4380.94	2049.66	7273.13	5773.35	3728.74	5039.33	6758.72
732			69418.09	457695.40	27223.15	79561.42	169059.29	109814.21	73902.57	60122.39	22836.56	54569.35	24005.97	12777.50	19442.49	18224.09	28854.50	27330.52	24544.19	12869.30	14194.19	11781.04	7252.16	8479.42	8264.33	7709.45	3367.94	2348.79	5495.24	15834.14	16741.75	16821.26	9578.88	3703.81	5386.13	4837.30	8478.91	6064.10	6870.96	8306.15	6898.92	4243.59	3716.07	3767.07	4993.21	3375.26	1941.34	1742.72	872.06
733			207411.59	1417398.12	191119.35	45092.03	51451.11	42295.30	51850.67	18395.19	19202.64	24296.58	7458.49	4508.22	7305.76	9525.17	14988.47	6266.88	7128.12	2272.64	8821.42	4705.86	2891.31	4385.40	4691.40	6053.80	4058.56	1431.42	2407.34	1597.22	1806.93	2309.54	791.22	4878.11	4318.45	3745.95	2032.48	3223.04	1981.62	2846.18	5792.83	3929.70	5290.00	3216.69	848.99	1118.91	2052.29	1793.10	750.02
734			57643.88	795762.62	112193.87	26410.49	104560.02	113771.71	21998.10	20942.17	22247.43	12381.85	28020.57	15394.88	16427.16	19610.00	8986.01	11962.86	19740.39	9184.02	7342.58	16935.54	6039.02	5521.44	5032.90	4063.94	2324.89	4943.31	9998.78	14452.46	7660.84	9114.17	4971.52	2922.73	7888.01	3456.36	2906.35	2539.56	3414.34	2359.73	3882.57	1615.56	3003.70	7304.60	8211.91	8610.04	2397.23	3871.40	5444.28
735			27272.33	299338.00	72695.17	70575.50	48280.45	77600.06	40423.01	21227.36	26847.79	25126.40	16981.49	12774.61	10916.43	20081.19	12421.01	9595.92	8611.66	3200.41	10043.97	6232.30	9479.61	7155.45	7118.25	3473.66	1884.80	3021.15	2701.30	3767.40	5783.88	5238.53	5268.35	1874.24	4666.65	5287.31	3941.96	3512.58	2392.64	1259.87	2433.56	3705.39	1447.86	3012.51	2414.85	1612.52	4117.22	2569.02	957.45
736			73106.11	564368.50	102415.58	96208.03	83801.01	80304.95	46392.79	12359.82	18287.50	10848.13	13912.57	3165.36	2364.37	4927.44	5689.50	8420.40	4925.14	8821.37	5720.29	4836.50	5273.56	7233.81	9566.13	3536.89	4226.47	4533.10	5249.85	2455.82	940.48	2740.42	4217.34	1694.56	2893.37	3041.61	2105.36	2336.08	1565.62	2196.01	2111.85	1052.03	1102.95	1728.91	2991.02	3012.23	1466.09	2203.13	1580.68
737			60353.92	254321.54	41675.85	45418.50	75158.82	65960.18	26817.82	29426.82	27378.42	12236.77	6911.12	8273.27	5530.79	5242.64	2632.50	2587.92	2196.81	1407.59	2121.05	3316.36	3995.20	3270.40	3489.25	2838.99	2077.44	3931.51	7758.64	2098.89	3885.16	2285.14	850.71	2989.01	3676.05	3062.72	1561.49	2323.38	2772.67	1632.71	738.23	733.55	1193.82	801.06	965.77	2248.59	906.99	570.98	1182.34
738			91264.69	1248159.25	146406.76	113442.24	83994.01	15927.49	12697.48	20038.90	27470.68	21141.99	4733.89	6563.76	5908.12	4315.31	5693.21	3552.31	3741.09	5197.06	2423.91	1857.95	5853.83	3686.19	2732.00	1106.26	1438.81	5975.12	4709.94	3099.76	2762.56	1075.07	2736.27	2054.44	1799.42	3288.70	1823.58	2670.97	2861.68	814.14	955.21	1443.72	1088.21	1635.05	2105.96	2602.34	1375.57	411.44	665.01
739			408986.03	1281258.12	239190.75	147624.09	108546.35	115338.06	46625.76	15159.75	22347.36	15621.47	4500.27	4922.09	3305.21	2991.01	2677.28	3213.90	3784.68	2451.61	1842.53	1626.83	1441.87	2560.35	3586.11	1897.88	1456.49	708.80	1194.43	1562.63	950.73	776.35	1236.15	1087.79	940.52	1366.94	1005.46	646.07	1006.16	892.57	616.58	649.45	660.82	936.12	482.47	242.56	522.38	644.69	449.72
740			287710.12	1267170.87	222470.12	77542.54	50341.58	27014.26	10612.61	24582.50	12144.70	7572.51	5003.89	4600.58	2127.35	868.67	2511.63	3081.74	3420.38	4814.52	3417.00	1093.00	3718.30	2077.70	2250.33	1673.18	1009.83	1141.15	2260.98	1684.60	817.55	1528.06	1516.19	1034.60	2460.46	2123.08	595.30	705.62	1166.43	719.35	1297.35	870.13	927.30	2192.42	1306.41	627.81	260.18	592.58	810.08
741			88554.42	310079.43	166460.54	90651.53	74325.37	75929.97	29909.10	20194.21	28691.28	25541.95	16541.79	12310.41	35264.84	23556.23	9561.21	30430.88	28274.24	9022.58	11761.53	20885.35	23882.56	10175.63	2998.01	5909.66	9091.01	8927.03	10102.37	8642.50	8868.29	11671.06	3070.97	6162.98	5132.17	8412.37	1873.81	7455.75	5146.05	4278.09	3598.07	5014.41	4496.65	5033.14	3073.42	4228.45	3330.95	2639.97	3747.33
742			148408.14	1644233.62	73533.84	89482.57	69439.93	74744.96	24656.31	40658.86	57709.83	59046.47	40390.58	43534.00	17992.29	23728.32	13565.24	9522.37	7804.92	10553.18	11685.84	10289.58	18156.52	23364.12	24891.39	22495.77	12390.87	12038.91	6241.52	3445.18	9217.73	4733.91	7451.38	10495.53	5003.09	3156.88	10240.65	13274.48	5976.39	5673.84	8814.87	3955.55	3305.53	2746.99	4119.06	3016.81	2732.54	4414.59	3652.64
743			44856.37	918754.18	224450.71	114721.27	99396.21	29465.03	40128.60	30211.55	24956.06	12564.38	24150.94	28443.94	5022.70	2327.02	1878.18	1947.23	4947.14	11830.37	11382.88	11375.66	2999.55	5052.10	2595.87	3309.33	9832.53	1310.13	8502.54	3931.61	1527.53	3717.22	3351.77	4681.65	2209.83	981.39	708.43	3873.04	11396.21	11193.29	3468.46	1546.07	1979.33	2436.39	6436.09	2509.52	2993.91	1061.55	1050.72
744			109103.00	886597.75	188813.12	115048.44	68664.48	90403.22	34267.13	19645.87	11125.44	8081.63	6256.24	7330.12	4960.57	9971.64	9532.19	8165.55	12371.07	10630.18	2767.47	1963.25	1254.60	960.73	3062.84	2978.28	4096.69	7561.80	2830.35	7399.67	4994.70	4833.85	3966.96	2886.14	935.83	1696.72	3568.67	3997.05	2154.96	4175.67	3049.15	1195.88	3662.73	2498.18	1795.16	1994.29	1444.43	368.56	1193.74
745			176009.07	1855569.37	121886.44	49912.73	52662.98	33470.26	12423.00	19977.53	10170.83	16751.41	17402.81	8812.07	5334.91	13686.88	6043.21	7837.53	6453.45	6388.47	6358.05	8154.78	3304.72	6070.44	4423.76	4322.87	5518.13	3119.33	4964.97	4114.71	4917.51	5527.02	2594.24	3665.38	705.00	2173.84	4183.84	2494.74	2357.88	3682.04	2154.76	2029.63	2820.66	2045.99	1249.55	1550.64	2247.86	1362.49	951.68
746			90284.32	248298.73	204671.54	105589.21	45181.38	31309.75	47023.14	41526.11	20554.89	15432.41	20803.62	15743.57	10354.48	9854.75	10156.30	14531.95	12095.79	13249.03	14269.32	6092.75	7608.32	5660.97	6008.12	9739.72	9215.14	11657.70	8043.65	6955.58	9318.69	11151.60	4309.72	3569.21	4740.09	6082.29	2863.71	3002.42	2284.96	4562.09	4204.88	4963.86	3226.27	926.03	902.01	3145.34	1205.48	1021.34	3956.33
747			67489.32	279824.28	40186.55	55966.19	88955.25	30985.84	28160.30	19793.72	16884.44	15203.01	12521.47	7958.35	5427.93	5580.01	7913.13	8157.87	9440.56	5560.16	8449.48	9535.03	6240.94	6359.53	12208.33	9093.19	3385.24	3225.35	4556.88	2899.84	4851.93	5226.46	2849.64	2482.43	3276.68	5387.82	4434.18	4085.07	3463.69	1713.66	3011.49	2436.98	2723.03	2714.89	2473.27	1901.38	2807.05	3129.18	2337.71
748			231757.90	316555.28	123414.10	47287.58	60637.12	108539.26	52516.49	39301.44	51561.54	30384.69	9997.78	12157.29	22699.91	18755.50	13767.95	13102.38	10619.69	6810.89	6154.89	6436.83	5998.84	4073.90	3765.89	2070.46	5691.48	4314.00	7006.47	11291.56	20326.48	24080.03	16443.26	3866.71	3133.29	4272.25	6351.47	6798.61	4167.86	6556.44	4273.31	3138.83	5029.21	4928.92	2464.98	3758.95	2988.91	4027.94	2334.96
749			61196.61	2308795.75	139757.57	40336.60	100227.87	72574.12	28521.82	46950.46	45416.15	16415.41	36817.70	21201.73	8734.60	26182.88	16431.47	20821.72	17152.32	13211.12	20577.51	23673.73	18533.43	11489.33	17513.55	16378.51	15192.47	12431.46	23014.50	12577.17	13918.33	23475.38	16124.33	7842.84	6096.92	6944.67	4445.77	7555.96	11545.70	7944.95	9271.62	5693.40	5184.42	3136.94	5098.68	6262.83	7757.56	5090.90	1586.91
750			279444.25	1811760.50	148158.17	65165.16	86098.48	47475.01	15911.86	24166.56	18755.57	7854.26	9302.59	5644.86	16285.50	6350.24	6612.78	3708.28	7912.60	5361.23	1809.13	2428.21	3648.54	5273.07	3601.16	5749.90	5555.66	5013.62	4188.12	5623.52	3893.57	3695.46	2784.34	3956.57	2906.74	2928.64	1227.12	1115.86	980.29	997.05	2631.95	1524.60	909.67	891.89	1920.60	2399.55	1404.85	948.87	1503.78
751			50817.46	556693.06	66877.62	59032.17	67308.39	81355.57	48936.83	12928.74	22125.89	19126.24	2698.72	6243.22	6084.55	2654.13	2038.04	3639.33	1763.92	2111.90	2486.12	1170.42	1187.96	1436.37	2808.10	2005.60	2220.87	2523.88	1796.83	1760.08	1600.96	1065.59	882.45	1145.93	927.61	1314.93	1212.32	945.17	939.05	1179.86	765.87	629.31	470.94	731.56	872.76	1230.94	1589.60	1840.43	1802.32
752			585943.37	2603484.25	439400.65	88352.06	86206.81	122716.41	81090.80	15688.36	6284.53	10485.28	6328.76	4960.78	4110.91	4298.06	4748.99	2625.07	3361.40	3457.94	3707.83	2863.42	6324.42	5178.47	4132.86	3312.78	2403.58	1661.79	1328.09	1333.10	1915.68	2698.52	1868.44	1719.27	1162.48	1106.44	1883.73	1963.30	2095.57	1107.43	1147.72	658.60	1182.80	1014.63	745.74	773.43	1264.02	1134.40	338.21
753			8582.64	466100.09	73466.94	43912.71	35881.93	28767.25	27567.02	15571.91	5385.60	6487.91	3347.76	2927.77	4238.80	2647.69	1742.98	2205.52	1261.34	2345.97	1435.70	623.95	623.44	1171.57	852.34	441.14	1098.71	1386.94	557.24	387.73	398.27	935.89	1024.13	492.38	178.22	683.46	545.78	253.47	323.97	465.92	181.82	216.35	385.17	172.25	199.69	421.83	482.90	574.29	747.18
754			38499.39	706484.18	447739.50	272428.03	150273.17	56619.63	26079.21	25518.84	22620.30	21510.48	9803.19	8331.90	8383.86	6300.91	6009.87	5361.27	8723.98	5768.01	2425.25	2546.20	1699.87	1855.10	10045.06	4393.77	4300.45	10546.83	6641.27	2533.00	4357.81	4787.40	5957.27	2587.34	1655.82	2895.90	2026.92	1919.33	1617.09	2328.21	2250.49	3548.59	4750.35	3170.29	2300.18	1784.71	1979.75	3458.62	3689.62
755			49497.80	821017.75	44315.59	58862.11	155489.70	169845.59	50764.19	48033.88	41995.83	16579.08	23290.43	17124.99	24860.36	12127.09	12233.26	10304.51	4883.68	8937.12	11985.74	19265.06	17968.14	9131.83	5819.36	3560.51	3720.91	4748.39	8999.77	20392.15	9484.47	3753.72	2110.46	4006.97	3291.25	7449.22	5019.75	7197.92	12591.62	12055.50	5003.88	6160.24	4402.79	3854.44	3954.77	7635.21	7191.86	5406.08	3704.20
756			53949.00	455797.34	92265.74	43104.45	106025.50	84314.71	24757.61	17674.78	21056.66	25426.76	7782.20	7681.42	11332.56	10236.12	9194.10	7818.54	11711.97	5780.74	4625.35	3024.33	3973.67	8755.63	6288.93	2782.07	5375.30	1925.78	2881.57	3766.08	2876.45	2547.29	1837.06	1465.85	2623.07	3058.70	1241.41	819.78	1459.80	5339.91	4591.58	2918.88	2258.81	1226.72	2286.14	1709.52	1254.87	1956.71	1129.89
757			124064.45	505543.81	119246.93	58289.06	68079.80	55142.69	45331.62	43892.07	31520.95	30567.91	54050.81	42315.50	21865.06	14929.76	18921.24	20844.87	24418.15	14282.04	5753.22	12630.89	11779.73	7818.83	13749.64	10827.93	11505.09	15842.87	11297.48	6370.48	12235.10	5784.39	6689.92	11830.63	14456.85	10324.51	5882.26	17409.86	16116.88	5989.74	6371.19	11836.32	6503.79	12026.59	7320.64	5773.00	7544.95	5237.55	2784.93
758			86846.07	467047.68	109844.83	45765.26	84996.60	54258.86	27930.29	28282.94	42446.30	37349.26	11016.20	7412.73	18004.13	9710.75	3189.00	4549.15	2263.52	2430.97	5400.21	12554.98	11859.69	8530.88	5691.09	3796.28	6772.19	8954.35	3242.39	1966.86	830.18	1399.31	2642.70	8335.11	5956.33	3005.45	1306.10	1367.77	5437.12	2417.72	964.07	1129.12	1539.36	3188.74	2035.17	1205.52	1682.34	2340.90	1668.39
759			101629.14	564239.56	56255.94	31564.62	35861.42	43307.89	42671.75	18454.40	33569.44	19046.52	7729.78	10885.00	5595.46	7931.51	10286.09	13589.07	9021.52	4031.80	8361.95	3365.56	3427.49	3726.89	6125.19	3234.45	5157.89	10388.56	7170.27	2436.27	4268.15	3548.29	4411.00	6933.68	3377.22	3176.97	3762.78	3106.03	6531.42	8566.93	7735.02	3281.00	984.93	1758.27	959.57	795.32	1564.47	1554.19	2497.90
760			118590.04	2267996.00	321168.25	198510.31	116438.79	106399.16	54387.82	39569.65	24611.16	23469.19	11759.70	16221.52	13403.87	22670.28	14726.15	9448.96	12872.33	10187.41	12201.03	9375.52	8193.32	5851.41	5846.09	7052.89	3811.63	6210.22	3887.88	1963.45	5227.81	7798.29	4583.53	7076.32	11741.14	8304.61	8484.48	9223.27	9830.75	6639.88	5918.44	3972.07	3904.71	3593.54	6091.11	4083.29	3378.48	2941.86	914.62
761			38290.73	508827.09	40810.46	88608.19	127931.27	61967.87	24411.65	19926.76	23502.05	15909.27	10906.82	8332.19	4814.00	13337.37	11866.22	6835.44	7585.60	8687.56	4479.01	10125.34	7276.49	6771.05	5113.96	4267.53	13241.85	15050.06	9781.83	6187.30	2903.33	1379.08	2780.73	3945.20	6493.67	5513.73	8820.18	9028.41	7881.60	4453.45	1061.88	7941.84	8000.20	1937.12	5350.82	5906.75	4653.61	1910.52	3052.10
762			64868.76	946269.25	204481.21	105064.97	70641.39	62119.89	66602.47	41865.26	32650.78	12125.84	9340.89	14583.37	7085.44	17366.65	18660.88	17099.50	11685.31	10978.97	12342.51	6841.64	10992.75	8063.75	9958.29	13740.52	12168.05	4315.93	7233.87	5419.69	6089.29	4181.82	1973.39	3908.36	3699.21	5713.61	7104.65	5563.88	3793.63	8553.03	9501.94	5611.38	4271.30	4158.77	1612.34	2486.80	4816.07	2844.03	2339.88
763			40243.00	984926.06	62798.41	38223.60	99307.57	30948.95	22595.30	15746.33	20453.16	4668.28	5668.37	6348.73	3844.96	4431.78	2878.40	6642.27	4864.31	7621.08	7444.95	13218.79	5278.60	8327.56	4506.87	4907.94	1895.87	4653.49	3745.13	4676.29	5444.87	1728.42	1203.10	1099.99	1020.58	1861.16	1676.44	1372.55	2401.88	2456.63	837.70	831.26	1627.29	1973.45	990.74	1627.43	4003.37	2326.05	1640.18
764			85543.50	1296413.87	162076.43	187337.21	172128.23	132561.25	82059.82	39758.90	16862.25	35447.02	27955.94	34562.04	19958.53	44587.67	29639.26	16166.57	22890.99	27617.93	28011.94	25492.48	18949.66	25048.04	34177.91	21466.28	11149.77	4574.43	7293.94	6762.69	3202.51	19450.32	12871.38	10257.73	10171.07	4862.64	4779.25	4824.81	3900.58	1646.93	3081.22	6022.34	5665.49	4941.05	5093.93	3000.59	9587.11	2710.72	437.12
765			111548.21	2188162.75	227847.17	155746.39	57575.71	84263.89	38394.69	25953.21	27810.32	25953.86	20257.20	14061.27	14165.76	23205.05	14643.20	8881.87	12791.16	23349.06	5767.36	5439.40	19870.53	19657.19	15207.68	12827.13	9310.80	16152.74	24241.64	7875.22	3207.65	6668.13	10269.80	6800.00	11416.42	13657.63	15212.20	8875.83	11310.64	8548.02	6563.69	3691.98	5787.85	4257.87	6783.94	7158.91	7883.78	7803.85	4926.30
766			1075389.75	4464204.00	223014.96	76502.57	143112.35	63740.99	18830.54	24052.91	31265.14	28940.08	14779.44	13916.50	14595.82	13269.81	12032.24	8251.19	12852.07	8864.03	12218.82	9983.52	13517.55	14201.79	7215.19	11666.12	9241.95	5320.44	3802.95	9399.62	12943.72	9457.71	11710.74	4372.68	3699.55	4708.79	5219.91	3261.49	4802.83	4259.65	4610.28	4775.00	3283.87	1466.27	2584.15	5701.76	2924.19	812.13	3197.69
767			79262.74	974145.87	138546.25	143605.64	145720.67	66434.83	30820.52	26841.32	22695.72	33412.89	38774.03	17935.80	28990.48	29046.38	11438.11	23219.28	29833.60	22576.75	12447.99	9394.68	8031.29	20766.53	11690.11	8518.34	12438.92	8479.10	4810.99	12889.20	13874.29	18161.61	9854.65	7351.74	13547.99	18588.89	14636.74	8514.30	15334.49	14767.27	9030.33	6557.74	5165.04	1650.04	3811.18	5541.10	4358.99	5137.80	9116.17
768			118714.92	418694.78	190584.78	105993.30	134468.21	60307.60	100396.36	39123.33	37131.96	11178.16	19020.54	24724.81	13721.59	8890.28	39635.68	48265.76	8599.65	6940.24	8300.85	4836.53	10428.86	6034.38	8885.98	7830.97	4750.31	4271.28	2333.78	5519.97	4868.28	4351.84	13996.99	18450.78	9839.70	4208.20	3690.06	12427.96	16427.49	9259.78	3936.34	4859.66	4044.30	9088.74	8913.18	4040.00	3322.03	4197.19	2870.46
769			147173.21	554366.06	135207.32	58271.61	43117.67	64463.24	47404.46	35883.63	12427.17	9335.66	10499.75	14426.30	18999.99	9912.81	9452.84	7357.55	5900.25	7857.37	8733.41	6988.18	8905.82	6053.56	2755.03	11602.78	10095.23	17348.49	12856.50	4126.72	5535.33	6601.61	9447.39	6768.14	2941.34	3489.64	3758.40	4967.75	4717.10	5332.95	5041.18	3141.73	5425.80	6127.55	3681.23	1408.39	2107.76	1852.07	2100.05
770			92788.39	895637.43	291420.46	138329.96	154846.64	93452.03	34211.41	38817.38	40766.07	50448.40	42077.49	24167.65	22393.51	11398.65	17347.88	20173.70	14515.63	9126.81	10087.59	18798.77	9171.61	6217.64	12402.97	8164.05	1685.79	6141.91	3219.82	6227.38	4377.39	5445.72	4919.20	3922.59	2268.08	2214.60	1507.83	1997.39	7905.40	6842.82	13619.06	21781.98	5988.71	1980.43	3839.84	12941.14	10966.82	1903.72	2955.42
771			4540.74	227494.90	120515.22	228452.31	199684.20	85004.98	66624.71	36186.72	25393.36	13625.54	12049.47	8717.02	5016.78	16820.64	19345.03	9895.81	13354.72	14765.68	7804.05	4282.88	10390.01	5510.56	3216.43	6395.69	7661.58	8748.60	10674.11	3745.40	2306.17	2033.53	2714.68	2394.95	1887.22	2875.43	3386.84	4434.94	2002.95	2855.11	3411.43	2234.31	4964.63	1195.76	2267.53	1291.62	1814.82	1705.39	2296.85
772			14818.47	842794.25	217154.62	113615.64	47834.29	105456.24	73686.17	33820.03	14067.27	10028.15	10599.57	9795.26	4806.31	4457.06	7448.68	8930.73	9620.18	9429.83	10956.39	7941.79	11630.78	11664.66	5682.26	3666.54	7750.24	15106.70	19485.11	7535.03	5494.16	19005.45	9131.60	4638.92	2954.59	3658.19	2947.04	2172.19	2283.52	2228.20	2701.19	2962.75	5386.61	8725.52	5654.19	1343.92	2351.65	1888.00	3957.79
773			38094.31	1030148.56	147576.37	154193.09	105452.37	99975.85	52208.07	72432.00	62238.62	31013.57	20332.75	7628.88	15933.45	12596.11	10826.15	12082.65	22103.37	10369.82	7353.80	11681.19	14233.62	22565.55	13041.51	11432.90	4736.41	5450.55	6500.44	5898.45	10854.09	6924.78	7752.14	2347.84	3698.28	3790.05	6392.44	5722.45	5719.97	1686.86	585.32	1515.82	2773.46	2926.66	1384.59	1112.50	2077.95	3539.15	3585.27
774			64819.72	441339.59	128123.15	76214.43	188849.87	163352.14	64005.90	21625.45	18658.37	14981.30	12868.91	9916.78	8458.00	7217.72	10003.38	8260.35	8003.05	3602.62	3315.95	3752.79	5967.72	4251.91	3315.37	3187.64	3755.08	1795.30	6380.83	3956.47	2142.62	707.52	1289.25	3245.90	3304.87	1294.71	2191.95	1183.28	1980.12	2522.49	2085.38	3503.18	3425.12	2537.44	2154.76	2115.06	1359.10	887.85	857.51
775			166097.67	1477059.75	296685.53	194430.45	81173.47	87593.81	49373.37	47480.63	39012.39	28951.03	31545.22	47644.85	59630.28	35618.10	43891.25	14842.73	13488.95	18628.43	8502.76	7893.22	16385.80	9174.22	6685.19	8780.49	12998.59	12662.13	3911.79	3164.23	8888.83	9354.70	12546.85	4224.14	4751.34	5470.25	6109.06	2983.21	4556.64	5974.10	4169.65	4683.89	2417.58	4182.67	1892.28	1939.19	7366.13	3285.09	3598.32
776			166568.92	346322.56	140255.09	83974.54	106224.57	72485.62	50427.18	49245.00	22364.62	28380.07	33822.77	23555.20	13878.27	14922.59	14113.04	11163.59	9520.98	7614.01	13951.40	9756.45	7736.87	15736.38	13125.02	7406.43	4792.77	5901.07	17988.35	7203.59	5421.12	4112.04	4906.03	4480.10	3163.61	2308.99	3915.49	2291.70	5227.85	6437.16	7334.60	4796.34	2699.72	2299.21	3279.43	3279.58	5347.13	4298.57	2896.83
777			177848.85	1273280.87	195883.21	147242.06	217711.46	111902.41	61167.48	69082.38	60768.25	38291.62	55762.10	47691.42	12117.72	10679.66	12448.57	12789.04	9799.21	17134.39	29623.59	10173.09	14845.99	17918.11	19784.94	32532.62	20626.24	14406.11	11145.10	8952.02	7033.65	18223.97	19322.41	16177.20	4151.40	11649.21	15567.06	10013.36	3119.72	2745.25	3335.06	2585.76	1515.23	2729.04	5844.89	12806.66	4245.28	4289.45	7541.03
778			110980.45	1912898.75	207816.65	123603.40	134632.84	101688.91	72479.29	20992.08	35382.74	22246.01	11920.85	15414.59	6895.70	22875.99	12469.41	34105.49	26962.64	13838.14	16635.08	13001.35	9920.34	23405.54	26607.58	9953.78	6550.14	6897.40	4695.09	1907.65	2968.66	6336.28	4441.69	4780.20	5442.18	7433.66	4516.94	1564.15	6867.15	4536.15	1834.29	1100.30	9190.88	9132.46	5194.53	7787.14	7529.69	5125.09	3765.41
779			34213.50	900208.43	352976.53	197770.81	78521.62	49188.40	34166.57	18928.44	18744.29	23509.25	21401.91	7713.33	5089.24	4820.69	1932.02	2660.18	2672.03	3089.44	3824.61	2988.19	1527.92	4262.18	4225.53	9687.07	3988.95	4255.84	4392.48	2827.15	2121.69	2530.94	1503.58	2306.71	3251.97	2661.45	2198.39	2121.94	1200.10	4236.95	3165.36	1463.91	1667.28	1543.64	914.65	1311.09	1491.16	1505.05	1959.34
780			38458.75	343210.12	65638.69	56957.97	67008.02	32426.50	6186.46	15482.98	7338.03	3372.24	7822.45	5813.40	2515.34	3445.44	3009.28	2510.26	4442.66	5604.91	6993.39	3506.14	2427.02	1794.79	2282.62	1555.39	1463.18	2705.55	2417.91	2348.58	2658.59	1012.66	1826.29	996.73	1175.93	1708.32	1791.19	894.55	1265.39	1228.67	1012.41	716.91	305.12	747.60	878.75	1343.76	1464.65	1439.66	1541.02
781			517701.25	2598616.75	266830.12	182432.09	112350.46	102100.04	36147.08	10393.79	12037.50	6116.08	11131.95	3164.62	3066.42	6779.25	6965.17	9530.73	9165.69	10689.93	4519.24	2777.87	1445.57	4874.99	5260.10	3195.37	5355.36	4286.06	2063.72	2496.89	2076.72	2160.87	1498.71	1705.36	1186.28	858.62	1225.93	1257.64	1637.15	1644.47	1543.59	1168.13	636.20	1059.81	1900.54	1218.19	1019.68	1945.04	1157.72
782			227725.98	1860868.25	229747.78	150821.25	116649.93	77569.12	73179.00	55114.24	120570.13	133398.65	32984.82	29004.47	36705.22	16874.35	15534.10	25372.50	35150.49	6588.41	8635.71	12463.98	11331.14	18006.38	27116.55	17870.65	4111.45	21677.91	10381.18	11020.30	17472.40	5546.05	16163.07	19602.05	9662.24	6605.26	7855.13	14752.16	19076.74	20434.25	14455.64	11700.17	10017.37	10756.41	15942.16	2584.81	6058.23	7848.65	8070.69
783			49581.98	544511.50	169316.79	73888.43	122512.51	158427.53	51876.60	19466.47	23501.49	20061.09	10137.74	12539.27	10197.46	7048.08	13817.50	15660.49	14628.43	16249.94	12422.60	10601.45	9369.32	8524.49	9110.24	5585.63	9081.75	7563.46	3649.63	8347.57	5977.92	6903.26	5191.45	6022.63	6141.50	4521.58	3678.69	2339.80	3803.32	2194.78	3298.50	2866.07	3481.93	3428.72	3080.12	4612.60	6746.27	5842.68	3495.86
784			87787.82	320078.62	85671.21	50775.64	94833.51	63910.12	22457.51	42971.34	33264.94	20189.49	10426.87	9731.28	11867.67	4279.53	5576.75	3545.88	3821.86	4542.30	3937.69	4616.40	10461.38	10764.08	8858.71	5143.70	11125.30	3664.86	2055.06	1218.02	3816.95	2830.27	1938.62	3941.04	8727.39	6902.45	5936.49	2598.70	1719.15	1521.80	996.31	1885.23	3077.50	2567.56	3296.42	1677.87	818.41	2183.41	909.80
785			94146.37	1296147.50	186462.82	70911.60	125029.75	176639.18	87959.99	65751.35	32389.04	27444.32	21909.46	5308.88	6903.46	6551.66	4763.45	3788.07	5217.70	3793.15	3713.36	3316.43	7661.88	7914.69	3235.88	2019.53	4223.94	5671.99	3716.21	1462.09	2123.19	1645.09	1522.86	2693.42	1989.25	2168.19	1307.96	759.54	1140.34	2071.41	3565.10	3398.05	1763.21	1266.06	1964.73	981.88	638.10	1399.00	1943.87
786			28112.23	105568.39	83770.25	134040.87	101706.87	68168.61	30481.24	17019.34	21167.53	13023.90	11908.91	8733.75	12878.97	7345.33	4752.00	11797.99	11791.53	7439.79	6886.78	6481.79	3779.79	4811.76	5075.89	5436.88	10181.97	6717.55	5416.61	5980.88	3454.29	5234.36	3032.49	3849.93	3556.27	1913.18	1314.20	3398.95	3458.31	2243.46	1734.21	1777.42	1757.67	1946.99	933.43	1837.14	1606.39	1288.84	2443.68
787			300443.43	1614530.25	178175.42	230653.21	105120.98	97126.80	55689.51	49763.46	48662.21	40986.78	20020.03	7879.85	16874.58	18198.43	20365.35	22463.89	26148.25	29203.77	29996.62	17512.23	22083.78	15797.68	4767.54	10814.17	15619.84	21825.30	12789.80	10334.92	9615.23	5466.94	12023.92	10991.98	7805.07	6584.30	10429.88	4836.22	5041.10	5975.96	3322.17	2544.79	4022.55	5216.48	4128.26	4800.34	6248.64	5668.98	7789.25
788			86355.84	607364.50	209092.37	160052.21	139522.81	80654.67	18722.67	11226.39	14240.60	10256.87	9801.21	9035.75	9301.70	8706.66	4098.49	12915.443.81	1746.64	1335.75	1019.68	1724.19	1899.82	850.19	2779.34	3517.02	1561.54	856.19	1850.32	2487.29	1882.28	2774.59	683.39	1247.19	1008.04	901.46	1330.10	1281.93	596.41	1391.42	1288.07	1182.72	1333.23	454.37	1175.97	1040.24	1237.95	785.70	475.90
789			47677.35	472664.34	53934.49	70319.30	90089.04	51909.34	27015.21	10981.82	12289.05	11398.34	10523.29	4034.54	5602.51	4494.00	3685.98	5945.39	3364.58	3652.01	4114.57	6216.84	4759.34	2801.11	9521.36	2273.43	2452.81	2475.48	1472.80	2122.83	2177.66	2392.80	2576.56	1700.34	2146.01	1347.83	1284.97	529.29	1415.33	1176.55	878.07	1037.59	937.41	1186.29	2016.65	2245.62	2089.21	871.14	781.46
790			102399.67	676425.68	278185.68	213886.56	83986.99	45484.32	37700.17	54716.08	48744.09	26538.44	20595.76	11796.95	8562.37	5825.80	9282.43	16398.31	18976.09	7864.66	14305.57	11168.59	5305.51	8167.95	5932.09	4788.49	7512.34	5801.00	6052.04	11328.56	9451.54	9720.54	9877.10	4515.88	2779.73	5681.40	4469.58	4504.47	3549.31	5708.65	2744.81	3064.40	2458.89	3857.17	3469.71	2545.52	1863.42	3674.07	3205.08
791			23598.19	671127.81	84697.96	78511.68	125819.23	57753.14	21303.65	55086.96	33908.28	17681.46	30052.61	11405.98	13793.42	25915.88	14241.50	13840.23	24485.18	29357.89	31663.64	16974.53	13398.43	5043.29	13563.74	6907.86	6474.73	2805.30	10018.24	17771.97	18198.41	13406.19	21811.66	12279.13	8356.80	8638.44	4848.65	11864.34	10190.65	3409.54	3335.87	3921.82	6235.06	1727.43	830.86	2142.39	4817.50	3231.99	1346.08
792			130275.38	1306887.37	214410.81	195420.73	143814.84	159131.12	91289.47	86689.04	43947.92	31213.39	43822.04	26483.90	13420.32	4566.60	12180.47	5431.08	8992.49	9789.80	11201.55	11493.74	6797.71	6426.88	8458.39	8090.14	5742.29	3643.61	4291.35	7115.15	11258.48	9076.48	6990.48	5083.89	10502.69	6599.26	5093.10	4084.72	5371.26	4093.50	6276.51	4402.18	2365.61	1419.28	1439.85	2014.57	1263.70	1189.46	3151.82
793			163071.90	498815.00	145181.95	68777.22	78312.50	62665.37	46358.98	32224.02	10732.45	16261.74	9001.13	7042.21	5291.84	4844.71	3919.04	2116.53	5468.40	4131.55	3778.05	4896.30	6652.27	4242.39	3024.10	1698.68	1188.20	3067.90	3329.00	2429.95	2065.91	1541.88	1496.12	732.37	2105.05	1521.98	4386.14	4310.43	3193.52	2510.90	1272.44	709.04	2862.78	2029.19	1550.11	1120.39	730.86	490.52	1017.63
794			93305.71	1092797.00	195281.01	68538.66	36599.59	63530.80	24164.79	18552.63	41154.46	21953.14	8897.49	11631.85	8939.02	12353.64	14617.59	8914.95	5531.50	9188.69	6191.40	8197.67	10820.85	4608.52	6557.95	6171.94	5953.53	4493.90	2869.78	2408.88	3255.92	4466.43	6103.21	3104.25	6573.46	5581.07	2182.07	2133.42	1341.45	4512.74	4222.42	2486.46	3494.22	2824.99	1175.86	3160.40	4318.92	3227.25	3032.16
795			10537.79	899629.37	75679.92	68754.35	80877.68	70158.89	20049.41	11039.99	23446.25	17783.88	10032.88	7864.73	3159.76	2019.35	4221.08	6571.77	4026.15	3385.87	5426.75	6781.78	5428.31	8133.95	5307.56	2284.55	2371.24	2528.68	3012.09	3700.00	2372.10	1728.82	1746.69	1862.48	3566.58	4608.59	4996.79	1502.98	910.49	1178.50	611.78	975.23	922.83	1103.68	912.39	716.09	1193.81	441.14	1204.77
796			70498.42	375033.50	131444.79	166483.31	163566.18	80432.06	57569.87	26768.38	23606.52	9552.13	9305.92	5838.86	2925.13	5359.27	7842.63	8359.72	8744.92	8542.83	10149.64	7330.33	5448.54	7448.01	4656.33	3764.36	6413.60	5919.59	4007.94	4914.05	2763.16	1661.37	1652.32	1447.19	1884.29	3201.00	4566.63	3219.62	1718.60	4158.53	2153.86	1874.74	2445.35	1257.15	1041.91	993.73	456.53	676.91	1498.64
797			117111.93	850067.43	185477.60	59141.72	137390.26	128977.88	34128.70	7508.96	4142.39	3739.36	9443.43	7678.82	4084.27	2805.58	3207.18	2976.26	7158.00	6823.94	2819.25	866.28	2035.35	3305.24	3127.14	1411.01	1157.51	1177.69	1061.01	1447.92	1938.48	1615.56	959.88	2397.07	719.26	1430.03	1138.45	1438.79	1293.28	1485.68	794.57	493.85	453.90	704.00	730.91	535.34	562.69	1521.51	1541.83
798			122798.98	1128048.37	416067.93	171320.42	174163.03	67738.00	33155.49	18132.29	11573.91	6800.58	10721.57	5860.80	7911.46	2393.56	4725.94	5888.75	2434.52	2603.64	5386.52	10535.65	2579.22	2938.78	6378.08	5844.19	4024.67	3079.65	1547.17	3009.91	3545.48	1734.46	1101.33	1120.14	2362.08	5211.13	4410.58	1399.37	1794.00	2938.15	3174.61	1565.74	594.73	756.75	643.00	778.20	2196.17	2106.95	1442.13
799			99258.36	402415.81	205511.01	61531.57	141708.73	101419.87	45955.35	50082.92	45477.71	42862.73	20053.42	63665.92	32526.05	22065.31	30980.53	22703.17	13932.90	7157.51	24100.10	22235.25	10396.42	7857.76	11025.87	3692.11	7535.40	9496.19	3724.79	7426.07	6275.84	7087.28	4112.27	4834.85	6409.58	3726.34	2914.43	10688.88	10865.78	3506.37	5130.83	5599.07	5139.63	2256.47	9779.94	7403.37	5431.02	3768.44	6708.47
800			110951.39	1526372.25	354666.31	125043.75	188034.06	161559.62	68208.25	36155.14	43359.66	30263.83	7950.91	7904.11	15942.10	13197.04	11698.21	7621.86	14268.10	2831.05	4004.12	4161.78	5789.86	6550.42	3433.53	2460.50	4013.17	2801.99	1399.31	2715.30	3286.20	2849.51	2553.85	1996.31	7994.87	4165.00	1545.25	2397.50	2054.58	5121.63	1183.01	428.42	1960.55	1447.20	1109.07	1537.18	1039.56	521.48	1474.32
801			240155.95	4686087.00	111046.19	108433.99	85028.75	147992.06	75460.77	83093.08	49871.13	20188.79	24629.57	30060.63	34029.46	20117.50	19038.83	13874.98	8087.91	8953.14	7272.96	4162.90	4221.01	8606.04	7127.89	13384.75	10255.48	12990.58	5222.85	10452.64	4141.93	4530.55	2075.61	6314.54	3126.16	6709.40	3916.17	4906.62	5062.19	5196.47	3003.99	3640.95	2155.06	2229.26	1013.67	1525.03	3517.62	3181.13	2351.66
802			295819.43	940654.81	272272.68	101691.07	162189.81	76172.95	33049.88	28567.27	35476.80	28390.66	22798.82	12261.44	11209.81	16882.44	12978.17	5828.65	4542.45	4010.78	7086.91	4413.41	4047.39	2737.28	2357.77	837.26	6082.57	3993.04	2270.05	5040.10	2149.65	1835.21	1055.36	2923.99	3697.00	5043.12	1536.00	1466.64	1262.92	1491.02	2010.31	528.20	949.24	1805.69	1887.44	1445.95	1343.53	634.87	373.63
803			511612.09	1477115.62	209063.15	104782.61	141531.87	81030.83	19682.49	16077.40	13851.72	11968.20	29821.67	16717.02	16560.99	11392.57	10643.61	3118.32	4136.00	1857.16	2639.22	2360.62	12315.74	21740.74	5289.72	2130.72	2584.76	6482.79	4513.15	3403.36	3324.52	11035.54	12827.71	2351.54	3845.06	10096.52	8206.72	7395.11	2328.65	3386.36	5815.01	5712.62	3640.17	2864.21	875.31	2583.91	2445.44	3561.78	2479.32
804			243996.07	1547531.25	630816.25	168844.53	127689.78	80416.92	46651.01	57878.40	27185.72	44384.14	64118.32	48159.92	21971.06	18170.60	11640.73	28495.39	20593.75	18271.29	5548.12	17500.33	21010.98	18783.46	22694.61	29752.81	22390.34	16241.87	10255.43	3489.06	13820.26	15019.98	24719.66	12828.13	6469.53	13174.27	7326.08	4562.24	6071.35	6524.47	9873.87	4057.23	2765.57	4256.66	6968.59	6209.83	1590.92	3743.93	5395.82
805			120854.47	1065228.12	243692.51	50010.18	56631.54	61535.43	34171.95	36480.82	9919.73	4443.17	5184.89	12787.43	18132.22	12727.56	9039.36	7329.59	5550.86	2135.91	3323.35	4992.71	8655.69	5499.89	4053.18	1550.25	2178.24	2088.00	3829.93	1494.92	1032.34	859.84	1327.29	4335.38	3308.07	2495.70	1594.61	3411.41	1509.86	2870.14	3389.14	2086.79	372.64	449.91	1379.80	1191.26	657.57	1247.09	1729.86
806			37491.91	231090.45	95062.60	75330.00	51941.45	14144.93	40114.98	18451.73	9843.78	10893.53	11447.92	9523.05	11244.30	16675.55	25229.32	25848.53	30136.69	13948.61	14520.45	9612.52	2344.37	8211.80	13798.45	6286.54	6876.76	3517.15	1782.60	9816.31	9310.69	5055.33	7429.54	5360.39	5762.02	11899.58	7961.19	4158.55	1430.82	3159.15	2521.10	2616.34	3983.35	3916.57	3281.70	2449.90	1849.79	1758.01	2295.64
807			205412.42	842122.81	149948.46	48375.71	131691.39	74843.25	41060.24	40233.35	28609.02	33107.92	29677.12	16738.28	12493.36	6735.49	6810.26	7546.51	3996.65	3618.09	5490.22	6882.46	5537.81	4060.37	3286.78	3034.24	3994.89	2935.32	3320.30	5897.88	7694.30	1498.24	1339.61	4977.81	8430.92	4633.52	1632.75	2759.71	3159.51	5184.03	5173.64	2552.11	3103.07	2850.75	2260.14	3903.86	3965.23	3302.15	7271.86
808			297937.87	1473452.12	218136.95	138847.15	137517.10	74670.17	22141.43	22189.02	13089.49	10343.98	5877.88	1615.63	2473.91	6114.12	6081.74	3364.19	3053.01	1910.83	3607.55	3429.66	2668.77	2839.92	3197.55	1978.72	1160.77	1558.48	2639.95	2841.52	2066.55	2640.59	3663.08	1670.87	2198.17	1325.42	1068.74	1011.58	1187.77	1172.40	1310.04	908.86	2189.44	2010.99	573.77	945.86	898.68	972.59	1483.76
809			94115.57	768484.87	369731.56	357446.78	226075.34	115160.92	36691.16	17968.69	18634.30	15411.29	13609.02	8194.13	5487.90	10231.70	10260.76	4367.40	7679.30	10093.20	15584.45	21883.11	10116.24	6042.91	9074.66	9319.95	5692.82	9138.10	5169.51	9484.59	8048.28	6653.33	8017.47	3426.31	4097.72	3791.43	4580.63	5541.49	1819.86	2415.97	5506.71	3439.28	5357.59	5465.52	6196.55	3071.49	2329.25	2172.91	3496.84
810			273630.18	733176.75	383215.75	150940.87	204486.10	137705.78	86763.67	42005.35	26988.82	19562.24	11937.97	3993.70	3277.58	3132.75	2303.27	2113.03	3250.81	2618.17	1965.49	3287.00	2005.59	2800.18	2442.30	1105.16	1176.43	1569.07	1690.49	1150.82	756.12	765.77	992.12	968.49	873.49	659.48	410.30	533.60	789.39	536.40	508.99	254.50	363.61	130.37	207.48	260.27	455.26	766.28	498.69
811			503325.53	3161727.00	287308.62	186798.89	84502.25	57719.23	38474.13	24988.06	13698.24	10976.33	17189.47	13966.53	11453.32	13050.22	4478.05	4483.43	9557.82	5813.71	7201.68	4953.06	5564.16	8560.59	5588.35	3295.40	2836.06	3405.09	3176.57	2363.50	5250.94	5737.60	2786.20	4666.56	3363.31	3347.53	6615.30	2199.27	2232.57	1580.91	2100.77	2226.75	1992.01	2470.10	1864.71	679.93	1484.91	1499.12	1395.03
812			153071.31	2094995.62	194708.42	69473.97	99740.47	78277.22	73359.05	12069.88	15130.14	16051.43	14289.10	13737.63	11324.34	10700.97	11755.68	7490.36	8595.41	6469.19	1779.21	1711.12	3409.46	2489.59	1022.36	4491.68	1957.43	1944.12	3025.64	2256.08	3371.35	5211.20	4018.52	3305.28	2917.34	1436.22	1441.05	2836.30	4526.05	3883.00	2305.52	1698.90	1811.10	1020.68	1725.90	1398.23	1378.70	2044.77	871.26
813			1230853.62	8100332.50	196417.54	190005.50	356405.93	116560.14	39702.09	27216.29	35473.06	42387.10	44500.34	36903.18	24817.75	24104.99	11586.49	15880.66	12027.78	10240.39	13370.61	19782.28	27675.57	12281.49	11580.87	8932.05	17848.82	18729.15	19709.68	14397.29	4541.94	7141.21	3555.24	11049.85	14631.74	11217.47	6383.62	7480.22	5702.92	6518.87	6751.64	4893.40	2531.20	2295.95	5093.29	7784.30	10053.62	7866.60	3146.28
814			63104.82	604602.25	123065.82	93535.63	104293.53	48271.34	17015.80	14372.33	10446.38	10797.40	9936.77	18406.51	12305.33	3143.23	4535.03	3765.59	3408.45	3530.40	1977.49	3835.53	2430.16	2335.60	2579.00	1381.76	1483.26	1547.35	3315.98	3538.47	2447.85	2317.26	2914.11	2090.35	1965.07	1967.56	4408.98	3584.04	2212.56	732.61	2374.93	3165.91	1653.33	2071.65	1665.95	1238.72	718.70	872.60	1463.80
815			31547.60	476349.43	58144.64	117436.68	229043.03	79450.64	21865.55	15062.98	12487.00	24419.14	27790.34	13369.48	19005.83	14339.34	10325.63	6190.41	8169.38	4784.28	9923.52	7815.63	11639.86	12009.25	5909.87	5858.18	3287.97	6056.12	5911.26	5388.78	7836.17	5293.91	7725.29	3573.08	2939.15	4619.41	7025.45	6206.02	5666.94	7656.42	2446.45	1007.05	3442.94	2663.02	4966.21	2734.40	2553.68	4855.25	5137.40
816			57299.74	338715.75	162629.31	153163.67	97944.34	107147.42	35025.04	33315.98	16307.97	17830.63	6937.59	8073.32	9641.06	2591.12	8162.56	11831.48	8972.19	3148.76	2420.50	2365.79	1392.30	2144.84	4773.74	7238.72	3624.71	3587.85	2836.01	2085.29	1354.21	1890.06	3505.75	2457.64	1783.11	3016.51	3393.78	1893.34	1702.82	2436.82	2426.78	2056.00	1156.15	1162.86	932.31	1136.87	1232.02	802.96	1257.04
817			394681.37	3744479.00	151596.17	96074.07	57738.66	70426.95	48626.49	43832.66	27241.82	5413.18	10508.23	11306.89	2687.33	3611.06	8068.20	7546.99	8076.21	6915.84	3603.11	4288.51	3404.11	2886.03	7047.04	3085.03	2923.36	2172.57	2976.97	3546.66	4564.43	1828.93	1872.52	1353.38	1498.49	2890.54	1588.27	1970.19	4076.58	3817.54	1400.56	1663.61	1638.84	2243.66	1189.17	842.94	1535.54	1784.74	2014.84
818			32277.86	966773.43	223941.56	134401.23	65179.41	152259.79	62847.48	32977.21	20259.16	28004.26	14451.23	12330.54	3797.65	10381.87	12451.31	19124.91	18408.98	7716.48	20619.66	18981.62	14702.73	7802.95	28406.33	29468.73	14560.58	9116.64	10309.09	9542.58	7698.19	4166.47	5678.06	6364.27	4726.12	3715.26	5320.16	4832.06	5074.63	3816.95	2058.37	2901.78	3964.54	2417.19	5907.07	4986.36	1146.34	1132.92	1034.42
819			123066.34	425248.59	139308.62	126144.13	81713.72	80818.18	53703.00	25072.60	17848.60	23591.21	19805.97	21649.29	11512.56	8713.09	11983.36	7356.29	12528.90	11948.87	11863.77	8951.15	4792.25	3602.96	8129.02	8729.51	14811.22	9508.47	6186.22	8197.04	7083.48	3588.59	3469.87	5750.79	3750.57	4174.69	2598.01	6157.51	3557.79	3308.38	4229.26	3965.16	1658.41	1388.20	2565.60	1305.57	2031.84	2043.84	1760.07
820			106316.46	1119149.62	120111.87	38591.24	74249.12	80528.12	26621.37	23260.17	18248.16	12767.60	14781.60	12939.03	5096.25	4732.11	2577.45	4704.78	5275.50	4975.16	3729.23	4749.87	2558.01	2302.36	3900.62	3158.26	2239.10	3865.85	3553.93	2244.78	3865.60	2573.79	3187.56	3639.97	2950.97	1321.90	919.14	1211.39	1623.60	1769.82	1946.41	1861.63	2652.66	2050.17	956.24	1901.62	2235.35	1355.26	926.57
821			135778.53	1414850.25	108901.36	207250.10	246992.89	37389.82	16676.78	8471.12	20174.87	16071.16	12875.31	7252.74	16230.39	9005.12	26102.19	35441.62	29514.41	11281.26	612	2307.07	2651.05	4570.00	3147.37	3127.30	2337.74	2243.32	856.84	1405.77	6306.56	4257.31	1349.01	2290.78	2590.95	995.69	1539.78	2838.20	1697.49	1632.02	2237.57	1665.69	755.77	1329.26	503.31	625.64	1092.23	1083.06	652.01
822			75152.77	1542477.62	248947.84	79121.24	140868.26	95763.11	31919.32	14562.60	9244.77	7746.70	11842.54	9721.68	13314.91	12539.52	7773.74	12348.11	6611.24	3256.49	4255.94	6905.31	7442.16	5419.09	5335.32	5138.40	5307.60	4359.07	7587.68	1841.69	2601.58	1649.32	2505.10	4168.00	5257.91	4178.94	8805.17	6603.59	4391.52	3608.69	3320.46	4078.58	1487.51	845.65	596.12	739.07	2649.74	970.11	1265.14
823			136057.76	1332624.62	250790.73	180463.92	247080.00	121160.74	34991.70	70084.27	19703.02	27962.27	35962.30	32789.78	16538.38	28083.77	18011.21	21073.54	10599.52	4699.46	14569.50	19232.90	15379.70	6951.33	12149.56	11956.26	7266.41	7773.31	11991.55	15742.89	11272.77	6423.13	6264.96	4866.96	5370.81	8979.04	4570.69	2018.98	1545.36	3224.89	2015.20	7549.87	8686.41	2632.59	1727.71	1932.83	1231.91	2106.55	4556.72
824			116970.12	551777.31	181919.50	118241.53	169002.06	122612.79	24559.23	31108.68	34922.89	43010.00	31093.16	22989.57	13620.31	14822.02	12295.69	9986.36	15451.29	33956.45	23822.14	9732.16	7407.90	8045.96	9621.74	16395.50	13212.42	9303.09	6579.18	3423.76	7772.53	3969.66	7419.22	5713.75	11896.82	5302.66	2969.13	2218.14	7592.36	2859.47	6966.23	7319.99	4150.56	5560.16	3918.46	1314.19	2934.81	4162.37	2827.54
825			91797.14	351134.96	156595.15	125043.89	87764.57	55812.86	44295.64	17425.00	18433.12	7608.79	6488.26	12641.15	20086.63	12961.50	9966.91	8242.43	14519.27	4016.09	5566.70	11215.84	2551.28	12360.44	9693.65	4183.52	2839.43	4895.00	6120.73	6220.37	3690.53	2732.01	1376.47	2478.65	7420.87	1700.08	6686.68	5319.45	1294.74	3014.44	4612.59	5629.09	6204.82	1403.66	1805.33	606.71	1074.02	2996.15	7700.20
826			171170.14	1351109.37	356442.71	233901.07	132873.75	130208.37	91472.13	101820.24	145469.21	174345.82	87567.14	18496.30	32906.07	49466.07	16472.72	19991.55	22388.80	20038.13	25852.68	6861.07	12345.23	14483.76	34531.19	29171.27	9239.41	18070.11	10083.46	13701.80	19020.68	4810.00	9621.34	12587.58	8809.00	6022.76	6510.50	15792.23	9329.48	7062.66	9629.58	10888.45	5605.97	9444.18	13658.64	6520.86	3567.43	4390.85	4239.79
827			284116.37	2831854.00	154859.76	80470.46	129594.71	140245.81	49753.86	45868.06	93589.30	73316.51	34898.42	35043.03	31074.60	34886.58	34377.56	20828.88	28248.25	9809.87	13591.46	5818.30	5010.93	10575.54	20237.15	22934.52	11354.34	7029.31	5705.51	13332.86	11149.97	4526.24	7832.14	9486.36	14265.25	6492.57	4662.84	10562.03	12519.07	15755.34	8440.35	2924.67	1921.12	3030.80	4413.82	3142.94	2153.84	3296.99	2315.31
828			29591.41	500537.12	143438.07	61473.82	74540.82	70159.57	23611.70	20144.41	22693.49	12858.23	6823.34	2270.40	3881.17	8769.73	4871.26	1142.67	2672.67	4094.76	3261.32	3564.07	2822.40	2348.41	1266.82	3523.65	3430.56	2229.25	3127.65	2110.35	1993.77	1900.51	2751.81	2091.18	1047.65	1452.39	1125.21	627.60	292.81	1127.06	873.31	957.04	857.58	656.36	468.21	359.85	288.64	499.80	701.54
829			45754.35	520942.09	140927.89	130706.99	101207.48	93481.17	38788.70	48531.44	37619.07	13292.86	16214.21	14786.69	17737.12	8608.48	8981.24	16956.77	20088.85	10156.41	7944.67	9615.35	3812.46	9212.69	16235.64	7627.75	7457.41	3939.86	9929.89	9984.37	15741.43	11183.60	4798.23	4016.56	5753.47	3528.31	1958.04	4643.44	8639.69	6451.98	3732.69	5044.22	4823.56	5455.66	3027.45	2985.72	5123.24	2375.70	2101.76
830			100781.52	530076.12	202208.71	156883.59	89613.83	203641.46	78879.10	31308.87	17080.08	30428.11	31093.59	11123.65	16483.36	32976.22	39319.16	30121.83	12477.06	19698.46	13539.39	11912.50	13285.66	15399.32	14495.05	3976.47	7915.04	7450.16	4314.93	4463.59	5973.27	6974.08	3170.68	8889.27	6837.28	5631.21	6388.60	7393.11	5720.50	2703.14	3138.53	4675.08	4748.54	1918.92	3204.07	3799.58	1744.49	1772.02	3434.56
831			575858.00	11213838.00	756382.93	208138.46	196831.15	74418.05	13570.46	29738.68	20953.21	7985.78	13597.14	28207.51	12768.03	10737.14	7364.81	6694.51	9377.65	3721.69	5076.60	2991.14	8412.38	7441.80	7445.02	9434.25	10492.77	7473.36	8660.49	7501.91	5099.86	1543.85	3480.32	2288.38	3891.97	2291.31	3126.59	2448.72	3592.59	4336.33	2531.65	1418.46	1918.64	1833.98	1291.25	4230.25	4377.78	3027.75	1757.54
832			213326.48	910506.68	400040.59	128473.27	85919.35	66319.49	30056.39	38582.83	33807.80	40059.47	41590.69	45717.01	27565.33	13085.11	19571.06	31413.56	23076.85	13452.56	16248.73	19879.65	11784.92	8194.40	17297.76	22759.82	15317.00	6056.23	5974.32	6611.56	4717.45	3926.32	4690.08	16468.76	8317.08	8999.44	4968.61	1086.10	4294.00	4269.16	3530.35	4857.71	4390.54	5978.14	5831.01	5873.47	4908.73	4003.12	5954.00
833			574357.56	11578400.00	435035.87	104707.76	138590.34	63042.59	25753.65	77445.92	25307.22	11862.89	37602.58	22185.66	18092.00	23562.71	15580.09	25910.55	54113.44	30375.91	21910.82	7387.35	26831.17	32946.96	17870.03	4947.34	11730.36	10091.98	18215.92	23673.71	17034.81	18174.98	8980.78	4583.64	3855.29	4609.00	3845.59	11439.01	14747.18	3569.78	4656.15	5038.99	4836.99	5810.31	2040.06	2909.97	5011.50	6125.41	6555.68
834			191047.81	611979.43	96589.93	66779.42	34405.72	14250.94	19492.57	22204.59	10245.28	19533.74	16922.88	11341.22	4013.32	5512.80	3317.83	3031.04	23747.99	39132.37	21440.57	5900.68	17101.71	6151.23	6068.75	13748.44	6374.33	3846.32	2891.58	6707.87	8941.20	2877.64	6775.47	9456.52	2005.22	691.36	3107.11	4630.54	4766.07	4064.75	3067.57	3792.20	2441.32	498.29	2294.45	5444.72	8496.14	6248.93	1646.07
835			735027.12	4657631.00	356026.50	59454.03	96184.01	59199.19	56722.52	33078.08	37050.09	46768.21	137071.29	82732.17	33921.48	29279.61	16953.32	3326.57	10384.81	8231.49	11513.21	22152.79	28529.64	26966.86	34196.33	15791.74	6882.73	19876.40	9514.47	3512.39	12773.32	19961.95	11769.26	13667.10	5311.41	15058.79	23737.51	8583.56	17978.83	13394.65	6789.01	6965.19	10828.89	5759.96	1644.47	1522.47	2434.62	3663.20	2456.51
836			50912.30	1691668.50	139845.07	88932.88	90687.41	41836.62	35397.56	37267.59	64629.94	33704.49	8656.46	9330.92	13265.90	27886.56	16863.35	9034.39	10243.44	13832.92	26753.35	22976.21	7042.17	10008.45	14218.77	32785.42	13204.98	11736.96	9482.23	5998.14	5248.73	14724.76	4739.83	12016.07	13332.29	4408.39	3986.00	6486.52	6909.02	6284.61	2529.54	3158.70	4833.10	8545.55	6402.45	5429.01	3687.25	2941.52	2307.36
837			24268.08	223215.82	125014.34	87926.85	92494.73	51928.65	21523.80	9278.89	10276.40	19812.34	24266.73	14319.04	5320.56	7014.14	12660.62	19878.53	17233.38	14057.88	11522.41	6182.14	4000.71	6345.69	11216.88	11873.49	7966.46	1674.09	3341.71	2627.41	2644.73	5141.20	4914.88	2344.87	3326.62	4483.05	2047.46	1201.78	1542.58	3004.36	3943.78	1647.14	2027.93	2134.84	3345.96	1804.33	1970.59	1432.39	1657.71
838			41675.90	702450.68	180950.64	72451.80	61318.14	80427.65	52110.42	14352.68	9853.36	9342.50	6499.32	4092.94	732.72	4700.52	4379.21	4320.70	3657.34	3847.06	1862.33	5142.77	1721.96	2089.50	1834.09	1801.96	1661.50	1006.48	1127.62	1984.70	1844.56	1716.87	879.45	1587.66	1773.76	1308.97	3153.40	4354.44	2284.08	1669.01	1329.10	2269.41	3269.33	2466.96	3206.33	1462.37	1037.23	715.13	862.28
839			238981.17	3317519.00	419060.78	185838.39	125776.15	141031.50	106045.03	43744.72	37008.84	31381.48	34965.99	22350.08	15882.09	26749.61	13438.01	28833.15	15649.35	19959.76	23462.93	28309.84	13455.96	10298.65	11406.35	19823.58	14429.37	19137.44	5677.03	9816.80	8161.17	15730.72	9391.74	4047.00	8127.34	6167.65	5563.16	9292.69	11871.37	10077.55	9644.52	7982.16	8746.91	6989.34	8285.55	8345.70	5091.27	4641.22	9974.14
840			56866.44	600608.56	222655.95	146403.56	110291.79	61909.32	47612.45	27683.01	31614.61	42396.78	20771.96	28240.79	20897.64	21743.24	17373.50	34497.37	18124.63	10484.39	7356.22	11882.34	19830.11	13416.42	15144.45	18734.71	23033.13	13873.81	14873.40	23412.33	5515.01	5966.62	6177.55	8002.98	7913.43	9426.81	3205.01	2382.99	2981.01	7237.94	7335.24	5124.08	11678.53	4046.13	4411.41	5547.23	5252.01	2592.30	3649.57
841			90075.51	1415910.62	190889.23	177653.34	197737.01	162497.20	50328.45	47682.64	46962.19	32704.72	22423.86	22496.08	4861.68	3970.88	11270.73	18371.73	9052.70	7118.47	11661.93	6064.77	9841.26	14551.03	9574.55	5570.52	8330.98	8593.42	4169.66	3523.42	4976.33	5280.62	1278.16	3068.81	5641.02	3021.72	2568.17	3546.67	4015.64	5861.95	3299.85	3372.48	3474.40	2955.81	1868.76	3177.80	2273.58	2097.77	3922.93
842			61993.03	925541.75	171861.79	118335.67	85270.25	94526.05	37442.79	41210.85	54971.16	32269.71	15562.57	20094.49	11434.90	46890.37	41297.98	27560.54	20482.54	26079.54	15794.06	14786.69	30059.88	17026.06	9376.72	5094.54	16379.54	15795.94	17325.29	10896.71	4065.04	3107.35	20331.81	29356.64	22795.68	23537.01	12792.28	6314.47	5966.07	9512.16	8219.99	2687.89	7695.86	7009.87	5857.94	3754.73	2413.73	11686.81	6867.99
843			86784.73	816139.62	246699.93	42335.66	70377.46	45896.26	17544.75	26394.77	15196.71	8840.52	10472.52	13449.74	12148.45	10537.93	3992.70	5920.21	10006.82	12900.67	6980.22	4928.06	3143.53	1573.68	4809.11	9693.78	3467.02	5794.62	7333.08	8239.46	4424.23	1991.07	2471.41	3494.91	6064.56	7474.66	5126.80	1680.42	2861.70	1720.61	2436.54	4325.95	3725.04	2891.71	3013.11	2222.82	2096.37	4775.80	3551.44
844			79715.29	658565.56	137764.68	106864.07	46463.04	18613.30	32104.87	31161.91	21071.30	34852.77	83144.35	31544.50	47031.95	35265.04	9626.05	17194.83	10946.48	12022.32	12503.22	9126.44	6786.26	9404.88	10310.14	7054.89	7097.57	9476.73	6243.73	10992.16	19302.73	10250.22	4863.11	9433.48	13727.64	17017.88	22312.17	13763.92	5259.02	4940.33	11010.28	6588.52	4261.48	3995.48	3199.23	2850.77	7800.87	8298.75	6228.03
845			4664508.00	10940613.00	809508.87	103445.00	129833.32	82232.81	34092.58	39004.17	26099.79	16068.30	8414.62	16515.92	3822.36	6656.16	6193.95	3895.78	4188.97	7448.08	5976.62	6481.43	5247.98	5296.62	1925.00	2440.11	2996.03	5104.50	5433.98	2420.23	2047.05	4039.86	3423.19	4263.40	2551.62	1714.09	2682.17	1115.70	1968.95	1490.31	1417.41	1365.38	904.03	1164.51	881.39	2455.92	2268.59	503.45	774.98
846			157872.15	1324397.37	109994.48	107635.74	146889.43	93461.07	66784.87	115507.02	63090.19	27859.19	16410.68	20288.02	18277.89	20684.72	21374.41	15772.71	35851.88	34186.74	20705.42	27929.05	14201.55	14513.58	10279.39	6499.29	5942.34	2627.95	6369.64	6935.76	11324.44	21219.63	9666.83	3952.29	4603.93	8433.07	2168.65	5314.45	6816.36	7470.68	5001.73	7365.25	9698.00	8477.56	4633.72	1328.11	2673.45	2729.83	3558.25
847			45860.08	490877.25	176950.53	119631.49	157904.07	71602.01	19375.70	17555.44	10872.67	15491.26	19233.46	10565.22	6377.45	13779.68	14581.48	5519.38	5698.95	2558.76	4686.97	11001.73	7088.98	8469.41	7724.40	4362.42	4374.83	2947.20	3297.38	1884.62	1183.07	2157.96	2545.84	3300.76	1923.34	2704.05	2874.33	2987.30	4035.44	7817.90	3293.46	1104.95	2911.42	1702.97	1858.24	1720.19	2103.97	2150.19	1445.56
848			164013.43	527793.68	68286.58	56568.88	84381.14	64213.90	42867.55	19166.18	12845.74	22361.48	18163.91	23905.66	14782.66	8322.72	10265.16	11086.76	21562.79	11314.62	8212.08	4245.24	5613.40	3917.63	5490.13	7047.71	7615.61	7381.42	9993.54	6580.58	4602.02	6018.91	7974.53	3578.17	3630.86	4954.99	4403.67	3082.71	3732.30	7123.81	4030.85	3062.35	4123.70	3938.64	5965.00	3367.75	2306.77	2161.87	2047.78
849			26906.29	247995.75	232043.32	131936.25	145763.39	111675.42	48857.07	14980.81	13832.05	15174.89	10166.64	11968.35	19997.37	9690.51	11629.64	10071.80	13651.12	13148.26	6368.74	5538.84	3553.44	4528.32	7580.94	9370.45	9185.92	6188.98	1922.02	4281.47	3469.74	6576.28	2777.32	1259.35	2269.14	3353.62	3284.84	3848.80	9975.71	9290.12	3672.17	2978.73	1843.75	2567.15	4540.69	3410.83	3593.72	3281.96	1808.21
850			186814.46	2021085.12	209503.25	93552.29	175739.31	83229.54	55644.82	29010.93	35705.63	29986.57	26346.05	43013.08	48277.04	13441.14	33285.66	25463.12	58888.64	45524.44	24485.75	30105.14	37665.37	10834.52	6180.01	12844.46	10115.57	33433.58	15620.59	24661.67	22384.86	10631.64	10328.78	8067.64	3753.81	6214.55	14495.97	7832.57	7939.47	16174.99	9909.06	6978.65	6918.43	4319.06	7694.18	6932.84	5195.38	5761.22	5226.20
851			170400.26	555101.50	263311.21	149075.54	211141.53	135025.81	43233.73	33584.67	68171.86	37920.16	20531.92	17987.58	18460.68	20602.11	16249.07	12378.09	21186.19	19629.63	19850.66	8462.65	7570.30	8275.94	23919.29	17712.05	18604.52	10802.28	6850.89	8293.89	4081.12	13878.38	25078.18	20589.26	13687.93	14712.98	6253.39	1932.30	2279.24	3299.47	8400.97	6668.33	4413.05	3987.83	7521.56	5830.85	1889.77	4086.87	2486.00
852			38890.69	1582921.75	83262.55	154115.65	107858.66	63155.50	49049.43	15758.47	31114.36	14587.60	13712.95	18152.12	10293.55	4710.35	7815.24	8588.07	5243.74	8399.60	10465.02	10184.60	13893.24	4251.03	1884.01	4591.99	4730.75	7696.32	6392.50	4711.92	6382.53	8147.61	15061.78	7202.49	2329.86	879.65	3906.50	2917.93	2116.18	1222.93	3849.03	4628.56	5215.14	3774.05	2224.07	1609.61	2177.37	1817.15	2970.47
853			121459.74	1822624.62	153539.84	62693.63	227099.12	221909.37	101276.21	24177.66	41170.44	36842.23	11378.69	23987.42	12809.79	14363.37	10429.39	22436.72	19863.74	19246.25	18688.99	24508.53	29544.41	23371.47	8218.62	32021.82	22026.41	21126.47	18960.34	12571.93	5926.35	10985.17	12435.42	11438.96	3273.68	8948.32	15354.97	8463.91	3565.31	4732.72	7725.49	7063.99	5712.02	3719.07	3331.76	2926.95	2613.85	2656.48	2374.79
854			23874.43	570614.62	103277.80	104982.80	155035.37	100551.32	56262.45	42190.33	56220.33	58272.56	53287.16	28952.02	15553.51	16204.01	12652.95	17101.55	17041.04	3250.19	8100.83	7256.23	8803.53	6135.83	7689.86	7565.15	4509.26	6204.06	8437.31	7700.43	22161.35	8447.55	7978.14	5100.98	3762.63	10152.41	6471.88	4802.21	5474.78	5908.22	8137.87	6049.11	1799.25	3914.56	3843.72	2594.08	1129.48	3719.21	5297.81
855			224520.81	1019730.12	138365.62	211068.43	132969.90	44615.28	36975.73	42469.52	37200.90	30127.76	47413.30	37006.10	29670.41	16269.85	45907.78	22423.16	12460.66	12664.76	8078.45	9608.53	11805.18	24722.69	23863.33	11452.38	9487.96	23184.18	15870.38	7936.07	10011.47	10434.45	6210.83	6022.15	13452.46	6117.18	15976.58	20097.39	4374.98	3543.19	1621.31	3266.68	2342.81	12270.20	12988.40	5112.61	1437.94	2698.89	2056.66
856			55272.65	1418641.37	258192.03	126381.12	147799.00	173230.29	88984.75	24931.21	27341.69	21798.57	10984.83	8349.76	9146.85	7129.71	5949.07	7220.40	6562.52	5038.55	6070.38	5556.08	3175.48	1946.37	2033.16	2101.19	1865.12	4192.73	5927.06	6013.40	5383.66	2692.22	3903.39	2994.63	2559.09	2029.81	2362.62	2666.18	3446.89	1755.93	2785.63	2824.47	2217.62	2402.02	2255.67	1443.96	869.11	1048.09	598.92
857			346749.12	1174484.00	70831.05	104271.33	77168.49	124316.26	48331.50	18136.57	28353.45	16362.81	10927.37	11093.51	12226.87	14026.43	21951.12	5662.78	4319.62	8529.04	3334.62	5029.58	4260.80	4069.42	8189.61	10323.70	9623.28	8264.51	1699.53	1876.96	873.21	1550.10	1212.94	1459.01	4499.09	2757.58	1681.82	1542.94	2118.88	2273.95	1984.57	1276.90	1210.81	2052.27	4571.24	2426.93	2537.51	3238.29	2523.13
858			178594.73	683662.43	92386.16	52389.22	68877.50	107853.69	84277.92	49916.07	18415.91	10019.54	20587.34	12932.82	7516.21	9528.89	7996.62	7957.84	9497.76	5167.63	5919.14	2737.62	4380.52	2579.66	1739.14	1920.85	2284.68	4151.20	2121.12	1374.36	1538.95	2433.44	3716.46	3175.46	2732.96	1524.23	1721.42	1652.73	2142.95	857.51	2303.92	3308.05	2273.14	885.53	1056.11	1468.58	1102.97	1983.91	1284.27
859			395324.59	3761833.25	308676.37	268726.87	158495.40	134919.45	62668.69	70536.40	33015.28	34760.50	12556.86	36561.25	13020.33	12956.06	11970.44	14658.91	18673.44	13597.31	35775.92	38651.21	30255.73	29739.64	26050.94	13845.41	13110.08	12461.55	10948.50	16875.82	14946.23	10812.58	6301.33	11065.40	8553.26	8284.22	4318.53	4457.37	3518.50	5573.01	3057.61	6366.86	5840.86	2403.48	3060.65	3421.00	1545.37	2784.59	4077.71
860			40718.16	876680.43	307144.71	81150.07	107014.14	117969.35	54401.91	32104.45	29583.75	33237.03	21364.98	28556.09	12460.16	13319.97	14163.55	10261.19	10861.25	17220.84	9851.46	15007.76	17094.94	19937.11	8306.50	9414.64	12443.90	11942.58	9680.14	6927.04	4451.79	4425.01	8037.22	6086.63	4216.94	6051.01	3532.98	4927.45	4726.32	2571.74	2333.71	2710.56	4243.07	4342.60	3769.31	5189.10	2560.95	1802.47	2535.60
861			644469.62	1997105.12	171984.54	127224.02	101762.93	155066.75	97121.10	88663.27	94921.12	73622.75	32084.42	32644.94	34444.40	45660.18	16008.84	38294.09	40966.18	40673.96	34997.53	35265.31	25117.93	12054.41	22171.55	20550.44	12934.59	21521.76	24490.19	15292.98	17523.39	16078.94	11081.13	20108.17	10780.71	9359.29	21556.82	21412.14	8072.48	10520.13	13279.58	13985.08	7979.27	5011.55	3654.38	5243.44	5485.62	3464.62	3646.58
862			106924.66	1102321.37	161627.71	38650.24	63289.71	58548.98	59556.28	55350.65	38208.44	66689.03	7688.11	7454.39	9781.17	9105.71	6450.47	9127.14	32070.22	63329.07	41196.61	8499.18	4116.40	4826.02	14688.98	15917.83	14109.65	5045.02	7780.74	3397.73	9321.30	20639.53	10465.37	14202.07	12701.99	6442.35	8771.70	5557.72	5629.25	6389.38	2945.68	1691.52	6479.70	4366.98	8578.83	3883.78	1998.45	2876.89	6476.66
863			83202.78	467767.46	121448.96	94856.10	152677.20	86867.00	69876.67	32036.84	17198.38	17253.14	17404.68	78836.66	99387.85	16190.15	23648.98	18016.45	11039.44	19989.16	30405.82	8569.03	7858.27	10888.20	33903.12	21880.30	12860.62	18209.10	22221.67	13247.60	14522.77	3891.48	13364.78	9760.62	8116.25	2312.11	7974.56	13135.85	4480.39	7963.24	11647.34	13052.28	8405.91	795.23	3474.22	3607.49	2583.92	2345.40	2862.24
864			138260.46	455706.75	225916.21	150254.29	166360.21	99399.89	36880.38	21188.61	59042.25	22115.49	24024.20	40552.49	30287.72	28965.24	9126.22	12022.28	22959.18	27133.53	12536.86	41483.39	18619.57	13151.57	28933.41	18144.89	12168.85	20135.68	12345.73	21500.99	12554.99	12907.82	32566.02	17953.58	8425.33	5652.09	5989.63	7474.75	6371.27	6180.59	10868.75	7423.91	6693.14	14404.62	19869.33	9626.58	6373.36	13962.48	23911.79
865			116460.75	823600.62	176847.35	72696.70	49692.13	35486.65	22941.30	6359.90	11615.30	22875.48	14516.30	6882.17	11308.15	7468.55	8360.78	6477.89	6253.11	5137.37	7280.84	7398.40	6096.10	4046.30	3081.37	5355.31	3691.56	1432.28	3213.27	5665.27	2972.80	3269.71	2642.28	1979.70	2416.81	3770.87	2570.92	2694.58	5035.05	4136.04	1105.56	1503.03	1452.74	896.48	2312.19	2703.06	2642.04	2393.24	2191.24
866			84634.21	390968.96	99471.34	70927.46	68408.25	16589.15	54270.57	44895.00	12875.68	17723.75	22515.00	18025.17	4515.17	4089.57	3746.66	3283.58	8050.49	4692.13	6341.44	6366.19	4451.00	11178.64	3772.33	1367.71	2158.65	2036.15	1149.39	2407.30	5245.25	6993.57	5726.21	2349.38	2251.89	2539.84	3284.92	2381.79	770.71	1056.82	962.76	1780.58	936.46	1334.24	1065.70	1827.67	1473.89	1100.99	885.27
867			338230.28	715921.18	126387.14	63160.47	63945.23	19195.92	34502.46	118988.82	49216.29	47119.02	30104.45	15980.76	52452.32	41975.25	26119.19	25581.63	11250.32	7630.37	19686.93	23957.76	38247.20	14454.54	5852.53	7867.45	13158.54	18514.40	7754.88	3374.15	6577.23	11946.23	16615.75	16015.17	27659.08	27386.65	18039.17	7863.24	9361.77	5705.93	3220.19	3463.22	3247.85	3216.06	4358.67	4281.25	5807.74	10580.29	5853.25
868			147147.10	745236.31	318897.12	168387.76	141062.10	40361.82	45334.75	44240.64	27420.03	31639.45	28843.72	21353.88	20417.68	20649.00	12341.44	16967.69	10844.89	10697.55	5301.06	9534.78	7024.64	13738.48	9923.20	5917.18	5231.87	9942.11	8395.13	7197.94	3752.66	1431.41	3332.24	7357.69	9722.62	5272.85	3204.71	4802.14	1965.89	1935.43	1978.31	2446.42	3495.43	5323.80	3649.24	3699.42	2095.64	960.26	998.99
869			113161.81	811106.93	356431.90	290250.06	75974.52	61152.99	41698.07	30123.50	8578.66	13466.83	13997.09	14726.80	31325.54	19711.17	7329.49	14136.28	12695.44	21637.59	8624.48	9518.80	12977.73	16943.91	12485.07	8086.39	3295.42	12537.44	8046.18	10611.15	12641.95	7755.17	12070.74	9526.43	2811.43	4015.69	4697.54	9812.31	6115.94	2314.55	4479.79	2166.86	3241.01	5595.68	7502.11	2029.18	3650.06	5408.15	3821.10
870			149795.06	527574.18	164181.20	90709.96	126070.41	97150.98	65040.26	21700.76	22465.68	22744.31	16193.35	6681.41	5869.70	6391.77	8761.73	4091.88	11481.98	15305.33	9230.89	2636.11	2379.41	3974.04	3680.09	2727.92	7848.26	13599.63	9300.82	2102.67	4055.76	5260.03	2840.48	1573.72	2242.38	4285.04	2092.71	1915.01	1734.95	2133.60	929.47	1126.02	2392.69	2366.46	1211.63	1280.96	839.17	921.07	1232.15
871			287893.46	1669632.75	256841.54	157193.71	157297.51	143481.31	82972.78	34381.69	37172.28	21273.26	11080.95	10213.00	7077.84	9185.96	13145.52	10647.84	17902.89	20796.47	9138.09	8023.62	8955.26	7386.94	9468.55	22450.10	14487.03	16327.33	9688.23	4146.20	8671.23	6073.77	3029.87	6274.58	5269.02	5545.71	6845.33	7512.88	6015.01	6373.20	9912.38	5844.36	5511.27	3111.13	6690.81	3126.68	3407.27	7561.68	4489.66
872			275770.78	649684.93	245212.60	111411.71	189636.18	180193.32	73440.27	26111.55	24595.54	32431.78	19632.20	8880.69	28001.85	29266.71	9900.21	12891.84	7269.27	12273.06	7928.79	5604.76	5118.09	8161.98	13702.24	11543.48	6528.12	10668.24	12938.37	6408.10	4091.10	3136.33	3645.57	9608.31	10632.08	6057.47	4648.99	7134.36	3414.35	3015.39	965.86	2695.05	14997.24	7584.75	8655.30	6899.80	4668.28	4408.71	3028.57
873			98809.75	314992.00	169369.85	141136.00	97776.26	79665.37	114500.12	33854.19	20946.29	40968.77	16769.50	4333.75	8599.16	8831.02	22020.61	22820.09	31109.84	15520.97	10539.66	11533.76	3996.55	3393.35	6799.53	8606.82	9707.18	5170.74	5267.56	7539.21	4227.24	5098.99	3882.14	3949.79	6179.92	4601.40	4630.38	5092.33	5536.21	6080.16	6397.68	5224.77	1334.51	3414.25	4017.79	1841.30	1723.31	1397.07	2612.63
874			276043.68	4800762.00	140867.70	140953.92	82833.75	52006.79	21540.96	18545.53	15590.62	11249.21	16397.11	31023.14	13416.81	13080.18	7651.96	5673.59	4657.99	8041.18	6595.29	7724.99	4803.13	8676.01	13771.56	7710.39	7807.08	6669.78	13505.89	7833.87	13492.97	13982.33	4843.79	5237.63	10242.15	5205.88	3652.46	4757.97	4120.77	2861.04	7298.29	10679.81	7363.48	4714.06	6061.94	2938.35	2308.87	2594.96	1741.94
875			276668.28	1591895.50	176780.29	75217.77	43797.32	45475.40	42605.87	15213.84	18340.61	12848.22	17396.77	5595.79	11899.61	5439.77	9837.16	7250.14	12938.61	15535.73	18061.47	6593.04	7545.81	4347.02	3773.21	8100.57	6337.99	2144.48	3475.01	7827.52	7395.81	5857.99	5025.83	4998.26	3076.26	1624.21	3140.95	4562.58	4275.82	5639.52	2423.21	1646.85	2087.83	1971.10	2530.93	1647.79	408.85	1121.20	1688.78
876			140748.25	2479510.25	319051.62	178556.64	111977.35	98693.55	143802.15	95423.12	41314.04	55915.15	51683.07	59245.55	23269.40	17218.68	23700.49	25521.83	42598.26	19765.80	39714.46	21616.83	11218.33	11729.37	11218.72	14367.17	26610.70	24440.60	14472.34	17562.11	11674.32	8529.43	9126.28	10462.22	17415.58	12572.08	9608.65	11459.64	6147.92	6106.20	3783.68	10949.28	8039.06	3823.14	4264.51	6012.64	9951.11	2190.16	2337.30
877			22845.78	2321030.00	169519.06	48629.64	89479.60	129813.64	59684.29	35808.43	39204.72	52356.07	38063.25	21835.87	17057.55	14290.52	19181.93	7735.68	7998.34	5128.24	5837.59	9398.53	7119.98	6098.98	7450.86	8687.97	2874.21	5980.94	5050.59	4273.18	5250.74	5053.24	3204.25	7444.77	12149.84	3861.92	5833.30	5026.83	6142.91	5583.20	2784.78	917.48	2201.48	3838.97	2955.26	2767.86	1700.42	1396.58	2826.39
878			188993.48	1307110.62	242929.17	66658.68	103107.63	112855.93	32637.02	20942.23	39041.26	60324.87	50569.24	96193.89	39222.51	45061.76	36298.97	16867.81	3396.55	8459.41	27467.68	28694.61	17064.61	24514.53	29389.31	18774.63	19727.46	17814.40	20530.36	11965.53	14389.96	17325.00	10684.43	11391.78	8515.46	6617.13	14712.83	6066.07	8065.38	5572.62	15425.64	7382.27	7877.25	18899.82	13139.09	3396.46	7264.97	8068.28	2573.22
879			167374.79	4063414.25	655759.81	179300.03	83078.52	134598.43	86412.20	69252.47	42305.14	27524.42	23280.43	32209.22	43123.15	29969.22	22639.87	13998.00	8667.20	13461.24	11719.63	10350.67	14826.57	4599.73	12048.88	16439.78	10575.91	5484.08	7531.43	9760.90	4651.48	5264.75	13083.78	13939.80	11741.78	8408.36	7023.86	6319.57	3992.47	5527.01	4027.70	3209.97	2233.44	1638.33	3562.26	3256.63	2393.33	2296.34	2852.76
880			83104.75	460651.53	68174.54	46430.38	57271.82	67402.91	26984.01	9057.26	8700.49	9643.16	6284.22	9486.20	12597.34	6265.42	5274.05	4881.29	2615.38	7492.23	7700.04	3793.55	6452.26	11774.10	4930.25	1056.36	1688.79	4822.93	4722.93	6626.00	3377.36	3424.66	3033.58	2792.96	3772.52	2991.05	2135.67	1956.58	1423.01	1445.87	4373.38	3434.41	1051.27	366.03	795.49	809.63	925.85	645.67	1774.70
881			49902.64	203209.98	50990.45	106536.94	99870.07	112937.98	30215.72	10181.21	16840.16	12002.61	7571.45	11380.29	10755.27	5386.64	13381.87	9368.46	10921.45	17739.61	10444.46	5457.22	5252.29	5586.58	10264.22	7117.19	11932.23	7971.86	4690.45	7153.11	5009.67	2494.77	1316.87	2045.92	3428.49	6393.41	4719.30	2300.52	5323.57	4378.06	3285.60	3415.56	3921.69	2831.09	5209.91	3367.22	1132.54	1178.64	3826.53
882			117560.35	818814.50	174511.06	100067.59	230649.07	147664.68	104653.07	20731.05	43289.85	57171.92	22374.93	7532.95	19602.36	7978.15	7695.72	3209.97	8880.91	8553.24	4218.58	2146.21	3675.01	6332.78	6679.90	4497.00	3017.15	3580.60	3266.49	2192.90	4386.02	6625.97	5341.62	6067.32	2647.58	2598.32	1713.12	1637.50	3933.29	2494.86	1310.40	2683.41	2994.94	3203.11	2417.24	978.40	1535.03	3967.51	4648.17
883			259528.65	1377029.50	359056.50	108352.35	168103.84	97399.01	36438.25	26029.36	23830.79	16305.01	18847.48	8511.31	8126.29	4730.53	6499.18	6883.96	7832.49	4525.00	5477.12	4222.88	3090.08	4519.90	1974.82	2181.49	6646.04	6204.49	1879.22	2195.60	3242.77	3631.41	2302.29	1019.45	958.94	2503.07	6147.64	3509.78	2891.29	2820.72	981.93	1815.40	2064.16	1676.40	1360.56	3456.63	2069.32	1092.15	1145.67
884			233945.67	1825854.00	175835.15	141928.62	98704.76	177418.46	76741.67	46104.41	28045.48	32425.06	53095.64	128366.43	83088.89	52914.22	54757.69	27121.32	30535.42	36104.63	21320.12	16832.54	7841.24	26803.75	37747.10	51901.32	16622.95	11219.92	15095.03	23487.42	11313.99	11781.45	9669.33	11270.57	5001.99	10094.92	3791.10	18262.58	31087.61	7582.82	15538.34	13579.99	6633.91	12684.32	6176.82	1150.19	4177.33	8177.11	6057.98
885			438027.50	1141548.87	177137.53	119312.32	129035.39	133856.96	57876.84	62279.21	55777.77	28093.83	25707.53	23830.31	17381.32	22618.91	16587.77	5962.16	3746.82	8257.14	17225.82	20779.54	15815.97	15958.84	17417.51	11646.40	4874.22	17350.32	18959.45	13652.74	7106.78	5039.30	5954.56	5641.31	6551.15	6858.85	5882.77	6586.96	7105.08	10433.21	10402.17	5109.08	1913.82	2736.30	3148.99	3238.82	2660.43	1917.03	3768.83
886			120091.77	668521.50	257463.90	159756.92	160399.42	78330.28	63619.78	45744.28	27676.21	26097.53	28801.77	38647.80	48566.86	37398.01	31905.84	15423.95	22376.06	12354.15	12151.02	11909.59	14938.02	5869.58	15658.75	10748.02	52236	6764.83	11260.68	16258.94	9743.49	6334.31	5325.78	6423.39	6889.09	7048.09	7353.56	4408.40	6680.34	3439.29	12539.69	6322.55	4173.17	2892.72	5640.84	3549.31	3250.39	1642.82	3244.53
887			135467.67	2230425.50	98849.00	59984.19	76663.15	83671.78	40585.22	9036.69	8979.89	14508.47	11277.38	5624.22	6181.32	5677.82	5017.78	3864.27	3894.43	2579.28	5063.80	13661.63	6742.29	3837.69	1751.00	2576.24	3270.97	2804.44	2820.80	7129.28	3489.88	3214.40	1826.05	1737.55	917.76	723.90	1913.99	1610.31	1255.62	710.18	1046.76	3509.75	3252.47	2039.26	1544.29	1206.44	1277.70	763.81	807.55
888			98604.76	427803.06	48162.58	61769.79	35610.02	36585.77	29929.83	35471.39	17097.33	10810.39	8576.47	13708.05	12671.05	6585.20	5720.71	8453.14	6202.58	7746.61	3995.52	8579.90	6201.94	4407.64	5927.85	5924.58	5607.58	6592.16	3240.14	3136.47	3190.89	4432.05	4197.51	2118.76	1200.03	1627.95	2604.05	2301.88	2848.13	1431.13	1973.99	1748.60	1436.77	867.27	2399.37	2679.45	1919.48	964.54	974.08
889			14279.34	569222.43	81372.11	55815.51	65505.60	82148.40	45142.40	38097.73	28851.89	11513.48	8550.73	9187.10	18692.50	21467.68	12957.64	8424.22	9444.99	5207.59	9234.13	3793.06	5951.52	3990.73	4040.79	6065.91	4544.29	6600.70	5826.55	11714.63	5594.13	4061.70	6249.82	2496.05	1204.39	1994.03	1295.58	2145.68	1309.04	2686.45	1099.05	2398.73	3514.39	2551.15	1312.35	2363.01	2138.79	1323.81	906.56
890			181853.09	647131.62	63030.24	73441.58	78151.57	54507.63	10575.48	19902.45	23821.97	7138.14	21103.48	11984.67	8367.71	3979.20	3920.15	8198.53	13160.58	13582.31	7184.87	5354.63	4258.49	5547.75	3346.93	6426.32	5292.50	5630.71	6172.26	5734.32	5016.99	1764.37	4808.32	2567.73	2047.83	2596.01	2393.14	2240.92	3399.61	4915.62	3082.54	1920.79	2675.96	2244.82	933.01	537.61	857.78	941.63	2661.73
891			123873.10	428290.68	161027.68	90562.02	96614.96	66876.35	39339.85	14412.44	12818.44	22348.72	24746.37	9367.21	8280.79	11518.29	11060.21	5688.89	3067.38	2950.50	4023.39	4112.72	5641.05	9309.11	5584.93	3297.72	3386.76	3414.15	4019.63	4842.75	2461.90	2812.99	3939.86	4861.53	2914.87	2946.02	3479.01	4108.20	2265.77	1354.48	1937.38	1501.79	1028.31	1016.68	1243.86	1961.38	1464.56	1294.44	2044.62
892			51151.93	868392.12	99963.31	59218.14	77670.17	83282.48	48139.28	11509.23	23400.94	29403.45	14496.71	9259.93	11047.81	17393.84	12305.78	10606.28	16484.46	17311.25	9965.51	5814.19	4685.53	6016.29	13558.29	6899.67	7659.96	3788.35	11446.63	11538.71	2211.05	3852.67	4917.29	5519.77	3052.32	2419.56	3841.91	7887.13	3638.13	4175.65	6813.59	4697.59	1620.26	2239.52	1318.73	980.35	1646.70	1036.89	1200.29
893			73760.08	842134.25	233730.42	144172.82	95468.45	42683.51	53425.01	65767.90	42823.94	29417.14	33580.83	38523.80	21933.01	13901.09	9261.44	11139.52	12266.63	28342.74	25220.52	6270.05	4653.49	7934.57	29811.21	25251.36	14114.41	21511.17	25560.77	16294.48	14059.21	14315.44	19806.84	11847.30	4718.27	4465.01	5740.29	7055.51	9536.12	4410.56	5764.17	2905.56	3534.53	4729.39	2020.56	4348.74	3073.95	1985.51	1739.65
894			50235.85	1041291.56	69868.76	158464.68	123927.70	55671.78	49664.37	52808.67	24832.20	33375.80	11284.89	21166.95	11004.10	19014.60	15370.16	15648.30	16063.69	21743.78	22921.99	11130.77	5956.33	5283.79	9338.27	11416.01	15578.24	12182.11	9374.56	9398.39	5471.07	3214.87	1104.96	3670.18	8244.69	8699.52	14696.12	11208.90	2578.44	4212.16	7515.17	7075.01	4717.96	5305.34	5269.45	7997.33	10753.95	7628.93	3559.74
895			81104.54	426965.12	51663.89	61275.31	75633.53	65558.44	27340.81	29210.84	18524.91	7301.50	14115.28	7115.21	3385.66	4661.71	5480.83	1870.63	5890.80	5315.41	4747.30	5303.80	4201.20	2353.68	1585.66	2671.22	2718.81	2038.61	1967.77	2860.94	4000.44	1248.58	1665.87	2453.96	871.13	1618.28	1718.72	1125.99	1183.82	1619.35	1477.75	2425.35	1792.67	1245.78	839.14	852.29	875.24	658.72	444.61
896			72117.32	1001080.00	147725.53	334888.37	144056.78	128392.96	91066.39	45559.66	34888.76	19901.96	22490.39	11458.18	7954.49	16276.99	12603.11	6589.17	13112.44	10393.30	14267.95	29675.74	15628.43	11991.14	14020.75	7794.30	12112.70	8994.09	7689.68	8037.07	12211.14	7919.74	6394.40	12865.74	9585.24	6901.97	9770.53	6780.83	10385.93	9616.19	5558.24	4377.80	2210.77	1285.16	2855.63	5286.02	5013.81	2315.24	2028.34
897			100167.04	1567982.00	206261.07	137341.67	174202.51	75220.00	20031.99	14324.56	23421.46	14294.39	12970.20	6668.08	6522.60	6801.82	7854.48	12408.99	14365.72	10312.48	4265.28	6359.25	6424.10	7029.27	4659.51	2098.81	1486.22	1451.36	2813.61	2655.89	1957.34	2730.77	4993.41	2383.39	2376.59	3902.54	2928.71	2880.05	3637.83	2188.73	1080.43	2057.10	2297.47	3234.69	2411.99	1269.70	1014.03	1308.60	1046.60
898			223004.75	2042011.87	173749.82	150894.54	167360.73	83314.00	68091.28	121457.44	90260.07	30357.23	19032.15	11586.54	7903.21	18636.29	28634.78	24379.13	25505.23	21833.81	14630.20	11646.85	16850.97	19471.57	8031.50	10266.66	13387.81	11755.77	17126.38	23347.91	11361.17	9074.91	16378.11	24167.32	19517.64	13106.60	10907.95	16743.98	17538.89	6401.28	10012.28	7603.04	13003.44	16960.66	9032.92	9360.70	2497.48	3472.86	3291.70
899			162478.00	448010.68	107383.03	85188.18	86164.68	94447.17	19623.58	66993.84	58685.28	34299.69	33805.98	39739.37	44878.02	50174.95	33207.23	13008.12	11025.27	19426.00	7918.99	10658.09	14180.58	18369.86	9635.16	22090.34	10518.54	5456.18	8821.26	10840.12	6956.30	6847.29	4019.42	6559.37	12670.02	10623.82	8395.89	7681.40	4120.62	5943.40	10659.16	5206.42	1617.24	3410.53	4867.81	5950.16	5255.91	3383.20	2604.10
900			122713.78	559123.31	518441.78	139122.21	48381.01	45203.59	53820.14	79864.92	53585.14	48427.99	51098.46	15701.07	10865.93	23591.31	46879.98	34403.03	16643.81	44311.12	35784.05	34975.29	13810.56	11171.90	8531.75	16248.28	7863.11	9998.73	22542.54	14812.68	9916.25	18670.62	38239.75	18053.14	4592.62	9554.90	8402.46	7526.27	6448.51	11063.92	17963.30	4028.27	6088.12	5697.65	4631.78	9200.16	23293.36	9809.84	8816.98
901			216038.79	923673.68	143114.01	66507.14	106349.85	66133.82	12773.31	11156.92	12533.83	18341.71	8064.67	7412.47	6689.43	14108.06	7776.22	9834.09	7886.07	1483.29	7366.65	9322.66	6509.15	2769.06	2564.18	6701.26	4533.87	4286.24	3406.92	10583.12	10562.06	4945.19	2553.44	5574.79	3348.78	1794.76	3124.54	4288.62	3945.49	2772.21	2646.67	3647.75	2152.00	2978.93	3587.84	2982.71	2628.07	1827.72	1309.07
902			387636.31	1502084.87	152326.46	147503.26	168734.26	66487.24	62195.68	34317.96	22574.67	46872.91	38224.90	18649.90	12879.94	20582.27	29604.45	14999.06	9225.96	16902.23	13189.30	17559.82	20741.57	24060.61	15767.66	10725.69	11801.41	19198.73	7492.27	6809.06	14725.72	10806.04	4992.30	2283.31	4977.62	11844.79	2563.17	3980.17	3801.31	3460.36	4302.15	5695.75	3384.23	3781.82	3919.74	5563.32	4571.45	3657.08	2258.62
903			116023.25	645499.06	61893.68	41066.31	90002.58	60119.40	31147.01	25002.56	37282.19	19043.51	25667.54	16324.57	6359.36	26588.19	9059.32	5561.09	14868.72	18611.07	19365.71	7606.49	5210.10	6432.36	11026.87	7445.83	6316.55	6954.58	14723.99	7983.34	4857.48	2120.35	2733.35	5081.30	2394.29	6092.76	7493.49	3816.88	6064.31	3898.90	5366.74	4533.53	5615.65	6663.32	3793.08	2678.51	2897.24	6051.15	4189.96
904			307155.65	1792296.00	377490.25	214983.12	246492.28	83381.73	74204.58	69855.08	38623.07	29180.04	28562.52	35247.01	45150.66	51029.83	56944.20	17227.92	10156.70	21752.33	16837.21	17166.78	24562.88	17380.87	31474.16	39330.55	21362.84	17142.78	17126.54	8407.26	13484.46	20960.50	14220.85	10492.97	16089.32	14800.91	21646.75	13739.19	6582.92	11812.57	10848.07	5555.11	8066.71	8398.29	7923.83	10693.59	11565.92	8909.01	3963.96
905			52480.46	393423.25	108764.19	85223.96	61094.90	55140.71	16148.02	13230.21	7560.59	7328.76	7140.53	4683.43	5925.78	5344.16	5998.36	2506.13	2674.06	1676.92	2150.12	5384.64	6133.90	1848.39	4107.47	2992.95	2126.28	3290.75	3420.60	1837.63	2225.34	1776.84	4057.66	1903.06	1793.40	1490.59	1625.97	1318.75	2295.60	1082.32	1198.82	2036.73	1731.84	1168.17	1476.74	1562.94	970.97	490.66	663.63
906			20775.74	207854.87	84366.90	71219.22	70123.26	35099.73	30771.90	17217.43	22959.04	9061.83	4642.26	3040.93	3535.40	6413.84	4798.96	4034.95	6837.53	6155.65	4219.93	2084.49	1626.76	1724.92	2776.88	2181.51	6473.54	2817.31	3891.29	2351.37	1976.64	532.81	914.18	2581.98	1591.75	743.06	1391.51	688.13	1048.85	1821.31	1422.77	983.80	656.31	682.03	362.04	951.30	942.58	803.60	423.24
907			71781.67	1407659.12	101577.10	47379.61	26824.29	63003.24	47050.16	45402.29	20973.51	16628.12	7251.39	17505.54	12190.66	9078.94	15050.40	8594.54	9932.64	11269.75	7683.58	9173.75	9368.66	11302.52	11715.49	5292.82	6223.37	9801.83	11415.95	10050.60	5607.98	4401.26	7047.29	6038.87	7144.55	18230.99	10900.80	3325.96	3844.74	5146.97	6689.24	3216.82	3808.51	5435.84	2343.91	4517.63	1833.61	961.75	1981.53
908			122265.45	1152327.75	147312.84	32948.64	42458.57	31085.04	10218.70	14690.00	16154.78	20779.06	14291.97	20286.18	15755.26	12763.04	5196.44	9118.99	7485.54	3963.65	5503.21	5425.01	6957.84	4408.44	6216.17	6097.04	5770.69	9060.49	7121.54	8876.54	13413.75	5912.34	4211.21	2131.78	3165.46	6633.68	3345.71	4725.20	2155.11	1022.70	1724.87	3142.50	1824.27	911.94	2822.39	2362.19	3181.42	1714.82	1649.92
909			42763.55	1358303.62	122506.07	114794.21	187519.82	120295.44	18810.01	8883.29	12284.82	7945.91	15782.98	14754.27	5883.48	3685.41	5402.48	5101.20	2380.13	2106.58	4023.30	6235.87	3646.27	3029.70	6784.74	6085.50	5278.34	2297.05	2196.26	2781.61	3011.64	1665.56	1258.67	1018.46	1333.61	1407.51	1082.67	956.75	815.70	1010.24	1253.95	313.83	869.25	1860.02	973.34	502.86	1138.68	1283.20	227.74
910			135957.48	1758706.87	399848.46	109091.20	25222.80	55920.31	66106.88	71082.95	29625.78	70477.26	38966.86	15456.56	16567.49	7995.44	20901.10	67051.04	49546.31	11401.12	5274.35	3597.64	5633.82	9992.57	10652.26	5972.92	16318.36	12918.49	7930.25	14071.67	13637.45	6647.10	2001.62	3781.31	5882.60	4956.36	6303.70	4429.36	3315.12	6345.74	5351.04	2816.88	8309.17	10546.71	21905.70	9476.46	1743.81	2704.41	7118.07
911			78310.61	1875629.25	215690.87	127978.44	52443.17	89386.42	131857.96	51814.52	25243.90	17785.60	22313.66	33475.87	39986.50	40233.71	12510.42	7088.32	24055.72	8737.94	30730.52	22196.53	35520.04	10010.70	22169.99	24458.06	7311.86	14330.71	35672.32	30944.53	33634.45	15596.99	5816.22	10266.79	13461.94	12063.94	7445.91	32743.83	27107.94	7819.03	10032.54	9640.79	7421.33	5413.09	3787.85	4505.30	8498.53	2468.92	2401.58
912			102488.87	1799183.25	176461.03	98486.00	78514.21	61223.00	47899.58	27304.78	11913.37	26878.65	23636.56	13206.93	18013.80	13656.41	15527.00	16666.19	15388.65	5807.75	13598.81	25367.18	18250.74	16140.01	15965.79	14179.56	6938.51	4560.23	11410.66	10215.91	7972.70	12399.74	9826.43	7748.11	4346.32	11927.36	13919.14	5109.68	3493.61	9699.71	4551.98	4485.14	13316.77	14461.46	6859.55	5867.07	6861.06	4416.37	4369.35
913			159310.07	2748746.50	484429.81	156645.43	153688.40	163213.15	89257.80	43516.44	34632.10	29510.44	59064.02	32495.91	30463.25	37369.08	32367.30	29656.65	32866.10	44652.70	26743.34	30343.40	15394.17	19635.11	20197.63	9922.86	15939.49	19016.24	21922.03	11094.84	10695.98	7660.79	7710.35	4961.39	9018.95	7291.90	5629.76	2436.57	5275.22	4477.31	6342.06	9151.97	6151.48	2035.46	3340.63	5807.23	6141.87	2697.51	1118.10
914			1172279.75	4678121.50	195307.62	35067.32	70255.28	74063.24	82627.76	31499.68	13420.32	22620.31	25611.86	43709.00	34473.49	12168.31	14156.55	11515.42	16166.23	29612.53	44709.85	17729.66	9814.75	7842.42	8381.85	11119.40	8336.96	10221.38	14749.02	10727.41	14792.58	13402.46	11753.05	12665.82	9096.87	6690.62	7171.35	6500.46	4912.71	7781.39	7117.31	4826.14	3027.98	2994.20	7187.82	8545.12	4593.40	4030.34	7063.18
915			283375.84	1323258.37	190592.18	125871.30	79402.70	43104.18	26498.32	31551.44	18577.03	17141.48	23903.81	109870.10	37194.36	7053.70	23486.54	46143.01	20422.57	30177.39	52748.44	71379.39	59719.64	8410.76	18596.14	37456.19	19892.81	7726.91	3765.67	11736.22	23446.68	15209.49	20763.82	4652.84	7094.85	8969.40	2136.60	9167.04	10397.64	23518.45	7886.41	5880.13	3777.48	1506.94	1923.09	6579.84	1285.54	10854.20	8798.38
916			51768.14	496178.25	86019.61	83628.13	61908.08	89732.01	48747.26	31629.25	36117.62	42483.28	23663.96	9442.56	16335.37	22767.44	23957.58	18285.74	10095.14	9676.33	13596.56	13061.08	5607.32	9014.61	10640.26	8087.82	8922.87	12611.98	9370.24	8063.93	3890.65	3166.37	4831.27	7485.45	6687.20	2754.80	4469.29	3124.02	4082.39	6184.46	4362.39	4621.03	4231.31	4721.73	4838.77	3425.75	2938.67	4322.58	4228.48
917			124151.37	522723.31	433304.28	392372.43	154941.01	118119.35	116731.30	116004.78	181719.10	192599.89	66283.42	70055.01	40230.02	42601.63	54002.62	51708.32	67808.26	36804.84	25773.92	14439.80	18620.54	40879.52	59588.14	34633.62	26972.54	20378.33	30138.46	17458.23	12544.61	5277.71	15048.37	22511.59	14224.95	8779.06	12237.43	19939.37	34162.12	18049.12	10335.76	10509.18	7933.87	18045.25	9954.57	8817.35	9580.83	7726.05	16476.00
918			87428.38	1352579.50	191289.82	77075.52	80026.95	58336.04	19769.83	17100.13	21075.79	14204.42	4143.76	2378.62	2354.06	2893.16	2771.72	3991.08	3639.04	2032.37	4443.82	1935.62	1336.12	808.62	2139.42	1800.82	1113.52	1743.98	1208.26	1151.82	1508.61	1856.32	1235.37	1810.02	990.95	419.97	765.18	495.27	771.00	1215.21	950.41	1555.40	890.80	516.84	593.53	593.56	594.96	584.02	356.80
919			136585.32	3160142.50	202940.28	92812.40	31488.00	150374.23	24728.92	44430.68	47839.05	42508.90	9522.76	22128.91	19945.50	26040.58	18412.33	30640.88	12738.27	45338.85	73020.96	26276.63	6944.15	24346.27	24388.83	27548.37	14947.00	11511.75	16563.12	21843.82	18580.63	13380.28	4726.31	13756.17	8346.58	2278.43	5894.78	11728.04	7548.52	4775.76	6230.45	9644.36	12155.31	9328.25	6933.45	5792.89	4257.45	2805.55	1936.21
920			137660.35	1292346.87	250015.42	105478.04	205614.98	82761.78	60211.86	44400.85	67981.43	54361.25	58637.73	35312.17	36651.51	25516.14	15602.38	13202.07	29637.96	21318.58	14062.08	24634.96	16195.47	13887.09	11369.55	14187.12	10282.27	20996.83	16418.11	15959.48	19437.77	21709.79	11859.35	7811.60	19597.22	16918.04	16843.84	17018.58	18657.69	5725.07	8268.57	5954.02	5550.58	4973.41	3128.78	4891.32	2587.60	4501.17	7441.40
921			52732.31	398892.21	136941.64	155610.75	123993.33	31418.42	13601.18	21943.17	31572.15	19494.47	5397.50	10599.48	5134.89	16623.33	17038.50	6817.91	2326.34	4972.87	7231.24	2445.44	7087.45	11259.52	8745.28	8711.93	8193.38	6209.53	10843.44	3558.14	5284.01	1805.15	3912.70	3319.63	2828.37	4102.99	9400.98	4245.84	3883.52	5500.15	2993.11	1951.31	1510.36	948.00	1302.80	1873.59	1337.93	2403.93	2629.20
922			40723.59	634105.56	99275.96	58688.08	57192.85	42646.50	65280.66	52492.03	14426.06	7567.11	12550.28	19749.35	26418.60	17449.66	6014.10	11426.61	12457.49	10648.98	6995.43	4794.08	6190.64	4573.61	1538.64	6115.68	7967.15	5833.36	12247.00	7859.44	3790.41	2673.16	1991.37	1850.88	1307.12	4432.61	3138.90	4644.91	3520.55	3305.69	2540.58	2209.71	4672.31	2811.63	3241.46	4281.96	5285.70	3417.79	2339.31
923			234735.90	3008531.00	66301.09	94901.03	91220.96	97025.34	80548.69	18746.62	25621.43	12325.65	5541.18	8701.44	32338.99	30620.33	10164.39	11872.76	21627.08	7211.38	22443.01	24318.62	7003.20	9439.51	4897.93	5562.03	10781.96	7253.07	5532.24	14619.58	3027.36	5106.74	7186.55	7127.62	15414.82	17240.31	9201.12	2882.67	3743.45	5951.31	7479.63	2958.15	1633.23	2294.19	5855.63	14495.11	5719.11	4101.24	2885.53
924			194805.68	426738.87	128049.28	147247.21	87433.96	74550.15	29117.76	70268.36	34579.07	29929.54	74290.42	47452.84	27967.70	17215.96	10886.09	8054.08	7973.65	7526.92	45742.95	83810.07	24891.74	12892.70	16165.24	17733.13	27029.68	30678.23	6844.02	8583.96	6587.56	5742.07	19040.75	18230.99	10731.14	9571.58	11050.80	11271.12	14047.91	9801.59	9739.37	6102.99	6776.21	10231.73	19181.57	12004.58	3063.00	8067.42	13315.53
925			158440.53	969836.06	84434.49	16310.75	61716.23	57029.75	10949.87	18065.78	16486.63	15436.45	9391.16	8481.20	8250.74	8034.05	8338.14	3662.26	4581.47	3443.73	5618.07	6151.46	5147.86	6031.55	7074.42	5182.99	3186.21	4540.60	4816.87	7447.06	4113.37	6938.65	2687.86	4305.84	5491.25	3635.93	6109.98	2356.63	2884.61	3008.26	1960.40	1844.72	1880.36	1916.85	1373.37	738.11	711.88	871.45	1182.64
926			221787.53	2941016.50	615493.93	234193.31	147581.82	61146.44	29242.81	26193.58	23968.16	33016.44	32555.11	24697.97	54755.06	16843.02	13520.96	56422.88	31873.64	12046.52	17682.57	11538.45	28404.25	26804.15	25321.30	25304.32	17853.52	8088.74	10240.10	17098.29	12846.39	8394.99	16837.85	6027.31	11092.47	5330.73	7135.06	9750.13	22711.00	8882.24	5206.03	11854.88	11915.34	7083.39	2520.00	7367.83	5599.80	6758.44	4559.98
927			136004.78	1484050.75	97426.95	69101.41	93182.97	74249.96	86952.17	83835.50	49608.66	41051.06	62597.92	29169.12	24728.73	20960.17	11270.53	33966.14	23482.92	7698.79	10372.77	4448.00	18063.19	15320.01	13016.24	20280.79	27213.06	22407.25	6230.08	9841.00	8724.71	9064.19	13706.20	4563.78	9156.67	4394.43	5182.91	9867.62	8567.03	2721.26	8809.12	17806.27	4246.64	7635.94	6606.11	5203.45	5383.80	6026.72	5887.93
928			89150.26	661974.25	148396.81	164208.48	137946.18	61678.56	54399.05	32385.91	18832.46	18864.31	23517.72	27925.52	27349.37	32099.94	18420.72	8099.37	15048.58	40056.86	27295.95	20241.31	26257.66	20847.92	9104.62	12379.57	12095.71	3155.48	5792.91	8867.14	6158.53	8027.84	3792.68	6506.43	6337.84	5709.41	3271.17	5667.34	8670.38	2805.71	2666.71	2119.84	1905.00	4630.88	4894.29	5087.11	4986.62	4707.62	2337.98
929			143982.32	3983404.75	182868.75	71567.25	78593.37	57998.86	44880.66	16934.82	30955.06	36818.14	19414.95	7959.08	8279.77	30003.37	29259.56	15204.38	8037.23	15016.37	7073.53	10608.04	12632.88	13975.39	5678.06	14361.22	16025.74	3242.25	2368.41	1947.57	3244.29	6458.34	4839.14	6190.90	8444.48	5319.54	4764.52	2762.07	2517.01	5708.51	3399.88	1852.85	1299.99	2518.99	1411.16	1704.73	2958.44	3081.48	1082.40
930			54940.66	505104.71	65250.48	121869.32	72984.97	70088.64	36718.20	17952.22	16303.00	14571.98	14577.62	8841.18	8063.29	11792.82	7721.25	3908.16	5448.05	2925.99	5006.33	3557.78	6541.08	11703.42	5058.98	5237.60	6752.16	4403.32	3454.28	4291.95	2755.03	5147.24	3561.36	4628.86	5213.75	1968.07	2593.23	2629.49	3566.02	4142.74	3442.23	1368.47	1545.54	909.37	318.87	1209.94	1289.78	1441.32	1427.03
931			96156.83	1123509.62	140910.59	88371.57	66109.10	57333.90	65031.60	51019.64	46635.73	63509.23	72514.96	85217.29	89459.84	33853.77	31446.58	41936.69	35179.87	15289.09	23338.96	14849.75	32936.73	40876.95	31361.20	34828.07	38094.75	19676.39	16092.41	6657.10	10224.77	10800.36	9299.28	5207.42	23542.04	10048.15	11285.57	9666.42	6963.26	6024.48	5264.08	7064.38	5540.81	8418.28	2991.13	5484.73	4717.78	7636.69	8633.98
932			36721.35	367157.12	132836.50	71079.27	55914.91	20197.98	11787.17	35578.69	20776.86	21015.05	23320.88	15186.45	19581.82	9086.90	15865.22	10379.86	18365.83	14795.07	11316.98	9948.28	12320.14	7374.43	11707.11	7595.32	2695.57	10218.84	4690.49	6098.89	6798.17	9885.88	8944.46	6290.67	3786.01	5018.23	2588.72	2215.87	1457.18	1790.21	4322.59	6191.59	9937.27	7124.70	2708.69	1971.24	2498.78	2606.46	1081.24
933			50289.53	786161.43	108235.83	71847.49	61895.55	66017.62	33204.25	38045.58	40863.89	17135.92	17767.96	7262.72	17371.51	18657.16	18872.07	7757.81	12560.57	22060.28	11427.38	9461.51	11823.18	17535.34	9583.82	11490.86	6605.10	7765.08	5646.15	3891.69	4306.21	5965.64	7603.77	15546.91	14533.58	12845.45	11675.27	7675.30	11837.28	9523.03	8344.99	3232.24	6889.25	4311.47	2413.68	3619.44	2133.45	1858.83	3892.23
934			179961.18	3332599.00	99321.73	30768.54	55008.87	55784.98	50215.32	9560.49	13932.59	17402.91	43152.71	69236.39	13979.32	18026.83	17280.39	22035.76	11045.90	12121.85	9201.14	16252.52	11086.25	18711.64	14983.21	11898.60	23821.64	18033.01	13353.19	5702.90	7532.63	6543.34	7082.44	24798.22	7686.36	5922.76	7537.66	10152.93	5239.34	4080.58	3700.83	3440.56	1562.12	3146.38	4130.07	4667.03	5622.80	547.69	2363.03
935			2670197.25	9779748.00	633336.68	90087.01	121181.91	88017.57	62178.06	28420.11	11345.64	10386.73	11741.63	6226.44	13580.39	19499.40	42528.05	11718.22	13481.43	8996.68	12853.73	6284.02	6023.16	1994.10	10298.13	9785.98	5924.78	14644.39	12248.84	7635.58	8506.76	4806.95	5911.95	6471.62	1328.06	6341.19	5093.74	3562.76	2517.68	2855.87	2831.25	5009.80	763.22	2380.70	1096.14	1248.46	1369.18	2701.05	2335.57
936			50128.01	1338316.37	263310.43	116405.92	52006.57	18074.31	25765.98	8051.68	16216.50	21146.37	21424.46	16570.83	11840.67	9986.12	11590.66	4881.52	6072.57	7246.50	5316.31	3084.01	6126.78	6450.18	7413.49	4767.85	7117.52	4898.14	6028.40	3763.14	4245.66	2598.17	3476.77	3481.48	1873.32	2812.14	6587.46	7459.18	5468.37	3934.53	3979.88	1389.68	1726.87	2353.51	2882.03	2997.94	1477.74	1570.78	3023.72
937			90597.78	373488.84	64025.27	53088.04	85432.78	50028.95	23590.74	32895.15	48181.66	11002.98	8911.52	10620.02	10074.77	14160.86	30071.28	24438.18	15054.86	8426.18	14147.29	23608.74	27141.60	14565.92	16600.62	16081.67	11637.65	4635.05	8422.34	13639.58	6194.02	6842.61	7103.43	13206.83	3426.41	8203.68	7978.90	8826.45	3816.62	2490.25	3430.47	3551.36	4597.07	3995.56	1381.68	3148.87	4584.01	1923.36	1620.88
938			326841.84	889408.56	203986.54	127241.09	80568.57	59994.11	34160.44	39694.17	21264.87	10014.19	15926.04	23160.83	29312.21	24690.81	22837.49	22790.26	17208.41	18759.56	22150.78	6763.59	5034.53	27407.54	26844.63	18332.99	16377.32	10107.16	7778.81	11863.49	16387.13	11025.25	10944.63	2931.12	5202.10	14055.28	11619.10	4688.70	3806.69	3828.14	7499.28	5980.97	6055.58	4254.27	6298.25	8138.81	3782.53	2169.44	1774.42
939			80925.79	968941.00	371744.56	85271.82	46440.54	43314.84	44377.19	38443.46	21319.58	23323.05	25291.67	9785.58	8303.64	14257.89	7422.44	9965.27	15383.86	14386.48	25531.57	27197.00	31886.90	10569.48	3281.10	1851.47	6357.59	6377.72	13629.17	2768.25	5678.58	3930.81	2651.64	4713.30	6159.15	1724.53	4174.78	4472.10	4574.29	6888.72	2767.66	2622.24	1961.07	5554.14	8904.42	5871.29	2653.71	2662.34	2101.64
940			355100.81	6333078.00	287846.56	81439.37	163370.00	116243.51	39081.45	34784.28	92481.73	76277.89	43615.23	25461.15	9469.21	16777.17	18846.71	5240.37	12873.34	11702.41	14227.27	18117.39	25921.68	30979.44	18765.84	17653.97	25325.42	14836.16	6313.91	5901.87	6077.08	15332.46	20552.75	10550.99	14186.79	3503.07	11326.78	17738.45	13165.49	4592.03	7773.55	15560.78	7956.52	6983.49	10219.64	4581.26	5012.54	2216.41	4884.86
941			175699.10	2426420.25	258088.90	120823.61	100016.31	71680.88	54732.16	28316.44	26745.87	34484.86	20980.28	6047.36	17171.90	13903.04	9146.59	12727.60	15871.76	18716.25	14710.00	13872.75	15742.23	18008.33	27375.38	9729.04	6262.45	13603.54	10739.35	9719.20	15839.29	13885.81	8321.64	8205.31	12289.37	8139.06	8628.90	12107.72	11432.77	5361.39	3166.44	3742.77	4193.41	3902.60	3990.38	5814.78	6253.94	1369.64	1174.83
942			85448.27	1077734.25	192432.57	117403.97	58611.26	91785.91	97862.82	67915.77	22428.71	15632.02	12879.28	8618.39	11830.75	7260.29	13888.39	28629.60	21066.28	7699.46	11344.45	6582.80	16234.82	27756.30	6191.28	6910.67	3818.46	5258.74	10546.07	7735.65	1544.94	7410.67	13974.86	11594.88	8252.41	5269.55	14277.76	8113.62	3913.46	2647.68	4261.37	15479.37	9861.93	4917.29	2516.31	2678.76	2374.55	1593.57	2093.46
943			105861.18	377849.40	38640.36	77103.39	76444.49	84067.17	56977.59	50303.92	25077.09	44754.12	33416.89	31282.25	30945.99	6831.14	7998.15	9848.85	11194.31	10126.78	12941.37	13775.05	14820.33	15782.18	27236.29	18496.12	20171.80	14850.30	10005.87	7065.42	9239.66	9553.71	7291.57	4035.22	5039.57	3882.25	7145.80	5269.24	3028.79	6146.77	4306.11	9864.22	4224.43	6148.28	7784.26	3474.19	4612.52	3427.26	2148.69
944			301210.56	5066214.00	190548.21	70614.91	50908.44	91931.28	54406.19	38937.01	15673.68	14174.00	18325.37	10107.29	18694.49	7172.90	11083.99	20510.50	6992.39	11022.57	21623.28	21586.82	6961.19	9989.01	7763.14	8780.18	10381.95	4202.08	6980.71	7555.14	7564.88	10310.07	6012.99	8380.28	7133.47	11945.57	7096.38	7646.80	7785.03	4828.28	5958.63	7549.60	7244.33	2843.59	3889.01	5230.27	4672.51	3096.13	7246.40
945			312563.81	2012967.00	501482.18	191009.62	186779.21	167707.65	141972.64	85839.92	23984.37	27169.70	23970.87	24422.08	21398.51	31479.95	20019.83	10906.46	10085.43	28028.95	23322.25	7160.17	18475.77	20477.25	13081.80	11286.80	13625.87	10881.63	18330.22	15753.00	11187.56	6578.62	4733.15	7440.52	20447.36	24960.65	10779.09	10067.31	6098.05	4117.48	3925.39	3606.46	2499.76	3809.01	2604.51	1850.31	3021.09	4550.78	3794.37
946			1062353.75	16827846.00	988437.50	278347.31	256510.43	265567.18	66588.95	35928.32	33712.11	81368.32	64934.70	50046.42	25924.76	46251.85	36488.07	51308.63	68813.42	66821.20	35573.55	19806.79	16219.96	34747.87	41033.92	38802.42	26921.60	16214.14	18349.89	31626.33	32550.74	18217.87	20925.21	33654.87	37670.89	8280.86	5956.31	9134.32	10559.00	10183.56	6471.94	5728.09	4553.18	4159.90	12805.96	10977.63	2035.53	10887.20	6116.97
947			65278.05	184216.00	161025.81	175952.21	103692.25	103145.58	107462.14	46921.27	34723.99	71179.65	92191.85	48520.46	31691.68	23080.74	29691.81	37431.28	53379.37	23733.82	10524.00	16114.67	13017.34	23139.50	13536.97	13767.84	16957.73	17241.42	4515.56	5082.68	6685.54	9680.16	17209.34	20997.81	9136.14	10188.14	7167.45	3271.61	4564.70	1561.40	9168.84	11446.00	6291.09	4753.68	2519.03	2456.20	2477.77	2749.00	3252.50
948			119791.74	473457.90	156946.09	127421.71	64801.91	100989.00	78754.79	74708.84	61112.12	42936.33	20928.02	26062.00	31189.88	35648.51	9910.65	18650.34	44157.36	35718.55	13708.75	6846.99	25016.25	12971.81	10951.69	7731.05	6941.77	9995.86	17925.81	16517.05	22564.72	16829.16	13179.73	9902.39	11043.44	4548.85	11828.78	16981.35	13521.97	6462.41	9856.07	4139.87	3934.17	9507.17	8552.96	4660.91	2535.03	10474.09	9585.77
949			35254.92	397426.68	36085.23	28958.66	49788.11	66244.11	28821.65	27103.35	19660.40	21132.77	19964.88	4925.37	14136.67	10783.95	7522.03	10919.15	9076.38	8065.88	14584.90	19835.42	10469.25	10052.61	11695.24	15407.86	11142.47	2851.79	4591.58	9623.35	7872.91	9477.81	1854.63	2344.51	3985.02	1940.09	2678.36	2800.58	4024.77	4185.54	4135.46	992.65	4539.69	6054.36	6450.60	2482.54	962.81	4135.32	4919.41
950			55917.06	629596.37	204848.93	48869.19	84470.63	99344.32	104608.57	193927.98	145232.70	24068.21	29740.71	36083.46	28686.51	17170.93	33647.61	48795.43	32531.30	31174.25	29186.77	43026.75	31691.11	7799.13	18586.69	5392.90	16475.24	33020.03	35273.80	13414.45	8291.68	6629.68	15798.54	5886.24	10578.30	8282.59	7580.66	8563.71	9718.93	4754.58	5252.25	4799.32	5599.81	3882.00	5269.57	3077.57	1300.43	1999.02	4158.50
951			294183.87	2638004.50	274144.43	133452.93	151290.34	79242.46	40349.95	75036.56	1090796.09	14591.01	19750.19	29455.41	13663.09	12212.91	15213.95	4658.54	12415.63	22312.52	38698.21	16451.22	7937.27	11432.75	15866.04	17046.24	25809.80	16913.52	7619.79	28075.16	12817.75	11204.24	6696.91	15564.97	9647.12	8549.13	2604.36	11790.08	19389.09	6606.17	2906.48	4318.01	8533.91	9199.00	4726.84	3198.26	4256.93	4643.28	3837.73
952			237274.26	3162699.00	438575.71	170539.60	78895.73	145506.34	61302.14	51838.09	38552.69	24940.49	12841.79	19503.47	19071.37	17152.68	13181.36	16433.14	11161.36	11374.67	14548.33	10297.70	7924.41	13140.79	11405.53	15186.09	10109.68	11735.44	8782.61	6153.16	9079.08	6396.01	3309.43	2352.85	2528.01	3471.99	8798.24	9471.92	5043.77	5643.67	5652.10	4687.19	2801.80	7264.58	7042.47	8419.96	7067.03	5336.83	4820.20
953			45256.75	2174679.25	289658.34	176889.90	238424.09	106249.17	71346.39	63836.32	33616.89	76247.56	78518.67	81066.28	66402.22	73300.29	33333.15	32504.30	81446.60	60559.92	40215.91	9971.69	11659.07	50290.26	26622.66	7374.70	20772.83	12203.07	32546.86	33447.83	35703.24	26246.58	12867.11	10598.12	8507.49	12000.61	4826.03	6319.41	9857.57	4328.54	13315.99	12926.90	25403.81	8494.74	4420.08	14313.01	11434.18	4699.05	1476.63
954			604976.43	4807391.50	318198.28	49629.22	45558.75	64378.65	38579.11	20255.08	45964.65	55375.47	45722.50	40883.80	37968.55	28543.77	5342.01	25394.52	25014.07	19293.59	33372.37	7543.79	11026.86	9569.25	25857.52	11402.29	18191.42	14233.60	11641.70	5849.71	8124.80	21398.18	11259.87	7075.75	11642.94	8948.74	10403.71	7520.27	7669.93	3540.57	4723.92	2626.62	4726.16	1234.43	4125.37	6148.13	4767.09	3470.77	6879.76
955			193403.21	826781.37	197973.71	127789.03	90832.85	83884.46	68621.81	36867.60	52836.77	41090.56	56450.92	20224.94	23390.84	20269.31	22526.67	37769.81	58511.69	32509.31	18340.83	25612.25	28161.63	23926.33	12785.60	12275.19	10599.67	10674.12	11564.60	9338.91	18551.90	16403.15	6155.59	8189.64	13521.62	8038.82	3855.71	6503.58	7267.14	7529.60	5083.32	5414.70	11328.89	4916.58	6042.84	7391.45	7184.53	5215.57	4977.24
956			220314.42	822639.81	90801.63	53269.44	51173.18	81143.45	82636.15	43560.66	18400.25	19116.38	26328.18	24793.65	7946.52	28986.12	38180.86	18433.20	15648.91	19411.93	18535.58	18111.03	17056.09	31104.25	48270.51	31000.90	17571.84	30749.16	27597.76	35488.16	18946.21	19539.97	20824.35	23690.77	14890.08	3982.75	8323.01	7582.85	6958.44	7550.39	10768.69	15262.98	13268.19	10230.91	14734.07	3764.95	3934.18	3526.53	3476.21
957			172910.45	2159867.25	191767.28	69570.03	75177.39	65905.67	57525.05	31159.33	44650.69	25765.40	50616.37	34105.87	30771.48	17923.97	28411.66	15625.37	15261.41	17000.71	7962.86	16308.58	20325.01	31866.66	14339.33	11674.18	15607.35	14669.83	22970.89	16110.03	10402.81	14995.61	18741.02	21420.99	16356.15	15802.26	10066.03	9313.53	17630.48	23488.40	16843.19	13599.64	14733.15	7595.89	9080.89	7235.52	7702.23	16462.50	8015.50
958			193676.59	2649902.00	205012.75	134061.45	204831.17	77707.58	81732.04	21896.18	15288.37	26556.71	13271.36	32519.48	38488.78	26255.25	43907.29	36905.14	8749.42	16538.73	20371.00	21269.17	12010.68	6593.21	8803.71	10774.30	5298.15	6551.63	8823.13	12860.99	8736.13	31899.90	19003.82	10774.61	7797.99	8916.16	15660.85	13135.34	15720.66	14101.25	5293.64	9783.00	6574.51	1380.37	5184.99	6316.70	7362.77	2880.81	2460.75
959			113961.03	1839059.87	504859.37	90508.50	74432.75	137817.93	92906.47	38846.52	47873.55	81875.28	85368.29	29393.89	17205.31	20287.01	16722.66	10208.57	14785.32	28845.59	24449.33	9489.08	10815.67	4034.21	7678.21	18275.43	15323.78	7547.10	15909.65	8020.67	6472.30	13011.90	9068.44	6293.32	3961.65	6941.59	11287.67	8533.67	3486.87	7293.65	9815.00	3880.57	2006.66	6599.15	5956.35	5683.44	11501.79	4772.81	2016.38
960			196349.59	3333652.75	250304.34	220924.65	168177.37	113507.44	46642.62	41361.46	44092.34	55930.67	48065.69	15495.49	16895.64	33666.51	35504.91	16161.47	31785.25	21512.93	29167.56	26869.40	30718.16	12341.10	11322.42	9724.35	20001.73	25501.55	10211.65	16414.81	28123.00	16490.39	7012.53	4909.81	9298.81	9668.27	14925.93	11020.54	6119.23	3540.33	5836.21	6816.07	1550.64	4885.28	5727.33	5362.88	6806.58	7223.25	4108.48
961			383395.40	1343157.50	265987.09	78769.00	78986.40	57094.30	77948.44	66579.28	101120.29	43395.91	21009.79	38973.29	42237.79	51072.23	64685.33	50726.00	24683.19	23016.24	15709.05	19836.61	11425.63	28399.37	23163.51	23585.26	7909.82	11149.12	14009.16	13361.22	12057.01	10971.28	18675.41	29255.57	16963.86	5104.50	5573.42	9715.81	14242.93	2709.59	6459.51	9841.40	11355.99	7782.52	7928.97	5708.47	4340.43	2703.89	3997.51
962			83512.21	1047293.68	239097.76	84922.71	31141.25	40944.96	61550.49	26132.93	11188.60	16503.24	22298.85	7739.08	22225.34	18511.81	12116.29	13404.86	5296.79	3640.34	9525.98	17174.54	12643.73	11321.31	8056.74	3984.67	1292.76	4475.08	4960.80	3431.69	3059.65	14114.35	11908.83	10595.29	6264.32	5133.32	1281.83	1905.03	1300.90	2249.20	1710.77	1324.28	3063.76	6813.37	3158.34	1809.58	1997.68	1799.74	1365.18
963			54245.86	872558.00	122620.03	95572.43	83351.90	89260.57	51756.92	34731.62	25067.44	55483.91	26533.93	11334.58	8458.54	15380.08	19806.83	10995.86	25101.48	27374.23	19640.76	37512.81	36982.19	24193.06	16747.19	24248.84	20515.94	10893.09	5914.02	2469.77	6805.01	11812.95	2602.21	2052.04	6551.00	8293.53	8704.96	4692.73	3877.81	13770.31	5219.46	2389.11	9442.38	7104.20	1289.17	2301.89	4030.12	2774.27	2461.08
964			138067.95	1784941.25	182322.26	90370.39	74042.97	54869.26	24609.17	10322.32	29290.48	32708.11	11444.40	16541.37	26620.47	32131.30	21182.49	11499.31	9128.17	25305.54	15897.35	9498.22	14102.64	10971.91	8692.87	6301.54	10011.21	10577.81	10560.51	4484.98	5725.17	17585.48	28662.05	6533.46	4440.74	4109.23	4394.39	7219.09	3846.09	5486.33	4723.24	3141.98	4844.47	9420.01	3336.14	6420.32	3617.23	1846.33	3072.15
965			61502.48	1287670.00	102532.38	69262.82	53272.32	13147.17	23427.80	17879.46	15451.38	8467.07	8154.91	8878.13	12803.96	11553.00	9346.92	15939.41	8608.86	5762.41	14560.56	3312.24	10534.40	11772.45	1783.98	2711.05	2799.48	4601.43	3317.30	3485.10	3549.09	4691.89	2823.54	2553.07	2540.66	2578.81	1180.68	3819.28	3679.00	5528.68	1714.29	1192.06	982.90	1918.39	3351.34	3448.88	1565.90	1434.99	1839.18
966			259788.37	1886048.87	143588.15	82724.97	41740.51	81364.68	47129.60	44292.51	22260.88	35471.23	34961.54	35489.76	14610.80	7754.84	11652.49	18723.60	10850.30	17346.65	14649.38	11449.75	8601.47	9174.19	4501.89	8702.35	8325.13	8644.57	6604.06	18553.14	13425.57	8781.84	5667.74	4663.60	3194.31	4472.02	4779.61	2839.38	2707.75	5538.44	6269.74	3934.31	5648.16	3928.40	2983.57	3370.05	4805.24	2977.72	2909.03
967			36750.20	1430620.00	167288.35	73226.49	75132.13	77974.33	53444.62	46626.84	22674.47	22488.81	25339.58	14182.70	19179.05	18651.35	18431.68	20155.40	28442.55	24895.47	14715.87	14899.43	15405.46	10153.92	7988.63	6751.44	9455.39	6440.07	6260.60	8119.09	11521.62	10694.63	4911.22	5837.23	9634.94	3501.80	2756.68	2890.92	2170.07	4322.50	3320.34	2915.33	1642.46	2959.53	3883.58	2206.26	2979.92	2763.11	2649.53
968			40615.93	535158.25	182962.68	83450.45	79951.22	87839.89	53233.50	43722.89	25094.38	20343.66	5586.44	25558.42	6497.40	21026.99	12678.79	30722.62	12993.35	15230.93	13969.71	7550.92	4357.02	6360.85	9713.43	10683.93	3714.70	10042.78	6519.56	8344.60	6493.26	8602.11	4361.76	3789.82	1762.64	1938.77	10748.00	5568.14	2135.83	2189.73	1347.43	3974.27	6943.82	7855.10	5374.46	1845.70	2261.99	2156.88	4218.14
969			183011.62	2107661.00	197303.70	50201.41	31217.97	25344.74	28628.27	50459.33	24804.62	23523.73	24777.44	19702.68	26848.95	14670.61	9262.36	6114.25	2667.03	9175.94	7988.66	2692.68	6734.74	7588.80	5812.55	3130.87	4700.55	5999.88	4356.14	6180.24	3268.98	1689.55	2337.20	3849.67	6130.07	3521.78	1874.53	1608.44	2297.20	3260.61	2228.42	2842.21	1931.47	2611.85	1431.06	1929.47	3665.03	4509.31	2808.37
970			64395.25	913525.87	87306.05	134717.43	127632.58	73975.86	37233.60	46580.07	33029.73	15585.64	33372.21	28283.59	7195.40	8969.28	18807.48	16561.51	12365.91	7875.25	3700.53	6447.09	7266.35	6646.73	9518.44	11263.54	15371.06	5849.47	1993.03	5654.70	6441.13	3548.82	5505.44	3062.75	4956.95	5965.05	4073.64	3497.55	2958.63	1588.93	3628.83	5786.99	4498.07	1844.59	1875.02	2437.36	4274.59	1877.33	1375.94
971			78493.32	741035.37	134532.43	182666.70	178417.71	175400.28	59989.93	92024.83	71426.07	38764.58	34420.15	50946.55	46496.73	25441.12	19699.22	20263.92	38003.12	16858.21	20978.44	18283.37	12036.43	8328.85	21732.07	18602.52	19478.41	23381.39	11833.52	13124.13	6006.17	15652.27	7052.32	17942.12	23368.72	19577.41	16522.67	8013.79	7741.62	6282.85	21273.91	11566.94	6400.02	17882.71	6927.13	2254.41	6302.01	5482.62	10288.98
972			283803.28	4600274.50	116094.76	115454.85	53680.33	54734.08	58635.41	62187.66	35330.77	37510.76	41810.10	45907.63	34397.52	7747.67	12660.35	25028.90	34381.77	27199.76	34908.34	22479.81	14049.95	16424.83	15333.31	9611.87	28062.23	17593.04	7271.04	10537.36	9286.42	13169.00	5932.56	16155.07	8749.96	4903.70	8603.23	14628.12	20735.33	15676.42	12100.64	16801.59	7456.50	6529.41	5875.11	9264.32	6236.48	4485.49	3586.47
973			74678.27	2857852.75	106821.85	100634.32	77840.19	49939.85	41676.48	52625.09	23165.92	19391.11	23059.85	14429.48	8997.16	19469.09	26285.74	10690.62	12337.04	19687.08	5151.43	5550.43	7432.61	5682.45	6597.22	7716.11	5497.00	7624.64	7598.18	7261.57	2662.53	5124.17	5239.70	1723.80	2813.68	2284.48	3810.02	3023.98	5809.59	7539.08	5161.56	6880.54	3748.67	1341.79	2640.65	2836.71	2421.08	2887.72	3225.19
974			122364.94	459079.18	184517.96	101624.28	102180.85	42228.88	27657.75	26636.69	8914.94	5885.18	13861.63	14789.13	8057.81	8190.55	16768.46	23489.47	20815.64	14335.09	7501.74	6513.01	7631.61	2413.42	10657.60	18200.26	13555.29	4358.22	7566.54	4814.65	10306.86	9927.38	9515.97	9373.63	7065.48	9122.94	16709.60	12882.47	10507.73	7758.98	4364.81	2171.39	2374.91	2084.07	4169.73	7653.43	4452.91	5173.15	3440.95
975			255518.29	6741594.50	477519.81	219314.17	339928.06	132071.09	107593.09	76641.28	61418.66	66072.78	25977.70	75093.09	56974.94	21075.24	17178.59	31187.05	13579.08	22383.09	43768.12	18304.37	22824.45	39301.68	25263.57	29315.24	22023.66	25263.88	21253.20	23288.82	17697.81	9398.90	19155.61	26298.80	20003.06	13262.40	8813.13	21335.78	11768.85	5507.12	6681.26	11497.83	13086.22	7470.74	5560.81	5875.69	9455.91	8109.60	13034.52
976			63127.56	1087788.75	357490.75	294339.03	154929.67	109066.21	101516.39	37268.62	41816.10	31296.10	24946.09	28658.96	10699.37	17190.63	7292.41	16639.83	12143.28	13915.48	21487.98	9182.62	8685.49	10669.31	6717.54	6221.17	8928.69	6067.32	9950.60	9681.09	11213.78	6924.98	9914.25	8493.44	7502.31	9506.67	3986.27	9348.96	8768.38	5676.79	3637.90	3359.10	2106.12	4826.72	4407.37	2653.18	1857.38	2660.11	3430.71
977			158304.68	1665321.62	141930.79	104874.67	51892.26	33693.38	35577.89	26990.23	23628.30	34506.25	35195.59	20222.79	38654.19	12509.52	15064.27	17577.15	23143.94	16308.28	18401.33	19282.65	13533.66	8336.96	11469.68	8658.20	9450.51	9070.99	5057.58	3312.84	4236.72	3260.62	5314.61	5511.11	4702.30	2601.14	4247.71	5284.93	4147.27	3292.93	2517.15	1771.11	1902.84	2576.30	2019.53	3000.47	2176.27	2743.29	1948.54
978			168624.48	820701.43	57788.06	26723.07	36139.43	35672.83	40475.18	64293.99	71992.16	47587.83	24353.73	31571.47	19424.35	14277.83	37245.63	8578.09	13165.48	16131.12	26113.75	13355.03	10152.90	7775.92	6899.97	17684.94	23491.02	22355.44	8109.62	13895.19	9933.27	8144.02	9314.49	10597.49	16833.18	14637.33	6807.73	2379.14	6648.29	6483.70	6912.70	6269.35	3751.56	2763.01	3764.75	4990.47	2131.77	3214.49	3540.13
979			144789.73	1022480.43	108612.05	36398.96	90232.60	74548.05	16025.10	31375.46	30666.16	17848.93	11988.71	8385.63	10536.65	13471.63	12702.67	10153.00	22288.25	16222.03	12572.32	9470.59	3586.02	4868.75	9098.49	8617.99	2781.07	3777.20	3302.74	2002.22	2745.26	2313.40	2021.56	6202.85	4914.28	2439.43	2218.75	2708.59	3742.39	961.90	8108.00	5756.37	1619.82	2285.13	3243.69	2337.46	2514.09	2196.00	930.44
980			41581.76	527696.81	107804.10	33981.76	39790.77	23837.17	22835.57	7346.22	4856.24	2603.36	9259.90	8088.88	8443.15	8246.66	8493.82	2611.57	1938.57	3870.37	2165.28	4135.82	1091.05	2633.52	6134.59	3674.45	4367.15	4876.82	1538.13	3289.81	689.91	2301.16	1683.46	729.79	853.73	412.81	1063.65	1691.94	1728.45	2045.15	1031.74	1641.53	1050.31	689.96	929.33	1780.17	2697.74	1289.92	1696.60
981			184490.84	1008349.06	197259.37	74790.36	107237.69	100717.60	58267.18	44887.38	21966.73	25449.43	32455.22	34947.28	46883.64	47168.32	43935.68	31429.64	22926.43	17985.19	11347.23	13479.05	7884.21	12983.47	19264.14	15076.63	8492.84	5287.47	10139.27	9591.17	4768.04	6824.78	13432.33	11894.95	12533.96	8381.97	12807.14	8177.23	3762.37	2802.57	4748.13	5085.31	3808.66	2733.31	3339.70	8495.06	3975.86	4391.85	2899.78
[truncated: 4,792 more rows]
[truncated: 86 more columns]
