# Supplementary material for: A Low-Cost, Low-Power Water Velocity Sensor Utilizing Acoustic Doppler Measurement
Source: Sensors (Basel). 2022 Sep 30;22(19):7451. doi: 10.3390/s22197451 (PMC9572237; doi:10.3390/s22197451)
Supplement: Supplementary file 1 [file sensors-22-07451-s001.zip › supplementary_material/data/field_test/data/sd_000/sd_08.CSV]

1			166746.14	1216125.37	168494.81	102837.37	96647.21	190704.03	242134.73	78158.33	75087.06	39494.69	20366.43	34271.32	40123.62	25214.99	4642.20	26717.01	18779.23	12854.91	2290.81	14669.23	18955.00	33586.18	65523.42	35227.88	22276.72	17936.10	3032.68	6202.91	11809.66	7304.67	10941.78	13449.38	12102.98	1625.42	7616.57	8846.47	10659.31	3742.66	4762.42	2923.47	1502.33	2482.11	1343.61	2060.64	1092.00	1390.70	4515.15
2			131520.26	563944.31	89108.51	33397.12	26604.07	52431.60	46045.23	27745.20	31192.58	14712.84	12089.04	22204.56	15578.89	10609.72	12892.91	13711.58	12538.66	7485.92	4381.38	9608.29	9911.70	6243.31	4834.16	8222.83	2942.95	2426.70	8464.90	4823.39	6972.23	7080.65	3364.40	6304.25	4140.86	3335.75	2512.06	1423.71	2160.58	1836.18	2184.98	1964.18	2220.71	2580.26	1926.44	1780.21	2256.83	1350.46	2563.37
3			126262.73	833240.93	315128.96	143286.04	77569.58	44289.98	32677.19	21704.94	14941.69	14149.92	14268.79	4422.05	8467.53	6853.16	23981.71	28781.82	16140.03	13826.53	10269.37	9842.16	7020.55	8321.25	6035.27	4880.84	10124.57	3115.98	6137.72	7449.41	3281.14	10435.02	14510.55	3764.10	5960.52	4963.28	4743.20	5398.75	4997.44	4380.99	4724.81	6650.87	4111.13	2109.77	1582.90	3693.59	6016.37	2606.87	2147.78
4			99239.39	2954657.00	269868.65	204429.48	30255.72	54547.92	49343.26	32577.46	14691.14	43720.85	34690.60	23235.46	21413.14	6617.29	23786.58	10006.69	7550.23	9049.79	20773.98	10695.93	13060.37	9404.91	20195.57	29840.50	21244.95	6876.25	18865.46	18788.46	10083.73	8154.56	8611.40	7878.50	8328.90	3434.35	2436.75	5994.07	5139.66	3381.34	8132.19	5803.01	2740.80	3115.83	2918.04	3198.69	2208.41	2485.84	6500.14
5			21423.82	375551.25	88182.05	44860.86	71148.59	58911.23	49944.26	30317.40	18620.68	8785.01	10953.19	9714.39	15099.81	9299.52	9473.57	10403.72	8957.72	6729.95	16306.80	10083.11	2932.45	2203.87	3804.97	5675.23	4533.85	4251.95	2256.69	3848.65	3367.72	2561.22	1683.77	2182.38	2368.46	1448.33	2376.78	2191.47	1692.42	1783.92	890.12	1644.84	1426.90	1145.45	1053.32	621.89	805.38	561.48	463.01
6			23215.19	840387.06	174727.46	24488.82	26601.67	14735.64	39507.10	9865.07	36198.34	21503.44	16424.11	7914.73	7411.58	3510.95	5195.90	4434.39	6187.64	3291.28	4940.99	6586.48	3991.23	4020.10	2546.57	4630.38	18710.35	7277.12	3281.36	3336.39	1713.74	1636.29	1589.89	3933.55	8383.03	2375.67	2630.52	2256.16	1659.14	1276.18	3703.05	2104.05	974.08	698.16	1130.88	788.44	581.08	676.14	401.39
7			208141.82	597192.93	62044.97	52779.43	52146.44	68973.73	67047.04	25009.55	19172.29	9825.32	6808.04	3554.42	7364.91	9866.52	6544.47	4094.05	8312.74	9804.48	7886.01	3566.77	9834.20	8452.88	7924.15	4181.00	5688.88	3396.64	2927.41	3165.51	2751.14	3312.43	3580.07	3191.82	1400.68	1767.63	2282.30	3353.43	3483.59	2263.83	2326.76	1694.77	1752.20	4485.95	2728.10	859.41	534.12	382.74	755.35
8			302277.18	2604454.25	184166.40	42326.50	66021.09	77041.96	45869.13	29437.81	41874.46	38556.87	8333.58	12993.74	16627.60	24892.73	16930.73	4367.29	8475.44	15347.17	9374.41	8098.90	14387.94	6142.25	5210.66	7106.78	6510.06	5308.92	6951.90	7198.12	5444.31	8089.87	7922.99	5226.42	4507.65	3819.33	4537.60	3517.63	3871.25	2068.03	2650.09	2627.73	3614.78	4587.00	2599.76	3992.74	4329.60	2383.35	868.62
9			77816.55	770834.68	70915.71	55941.78	44862.17	40193.17	57310.71	77724.64	18026.19	14286.33	12266.11	15340.86	16455.21	22269.74	8000.89	9346.83	12667.81	13892.20	14772.49	15005.56	11335.16	14039.89	9264.92	7005.60	9714.16	8348.89	3860.11	6641.07	7727.41	7721.28	3155.33	4220.83	7284.84	5406.33	3934.34	5148.17	3546.88	2229.57	4434.93	4933.45	4671.77	3191.91	1728.64	3321.72	2165.27	2494.30	3431.25
10			571135.50	14396524.00	774108.87	43753.76	38389.22	110905.19	31900.93	10304.55	57978.29	64369.63	37163.28	29433.80	47842.22	33089.04	17814.76	14522.78	19257.33	22968.48	23436.59	15193.10	3847.38	15930.15	19428.50	13721.23	7073.32	7545.21	4095.08	7305.42	10600.81	12228.25	2250.32	8863.40	5032.15	5692.39	3529.20	7109.94	4133.05	5379.71	3044.53	4345.48	4554.63	9629.08	6398.25	2649.80	5492.63	3148.34	4749.23
11			229643.15	1000846.37	71135.76	46462.64	55275.26	81883.86	70839.82	29098.24	37318.32	46413.44	19269.65	9574.80	14053.95	15838.85	15380.08	16321.56	12689.28	6130.10	7984.12	5171.89	5575.58	5771.73	8710.74	6481.99	8205.80	5755.60	3692.96	4103.04	4666.80	5348.58	4464.47	1916.48	4255.07	3064.95	4396.97	2321.34	2570.16	3082.01	1869.20	4188.80	3048.03	2669.06	2870.76	1559.31	1497.48	1448.03	2452.86
12			597960.93	2038356.50	204235.39	65620.23	76539.74	30961.41	49859.85	45444.91	35805.18	27164.92	34011.09	40996.25	24984.54	38763.43	26319.69	23670.68	22991.28	23167.30	16239.52	10928.05	13554.85	15083.56	12321.35	6626.54	9548.75	8746.41	16711.19	13892.12	11239.70	7978.65	9798.71	6399.38	4929.56	10137.93	12501.82	7326.01	7734.78	5073.48	9892.69	6769.22	4874.15	6498.51	5909.42	4103.16	3123.82	2958.17	6486.68
13			56944.56	781795.50	65041.87	44822.35	27005.57	36103.18	28265.28	36364.61	8557.31	9292.66	10137.10	11774.09	16048.53	3974.81	14599.34	14423.15	12965.47	6822.11	7696.31	14047.06	15634.10	4834.11	2805.32	5341.98	5240.37	2096.85	1164.84	3287.63	3060.54	2357.86	3548.07	3187.69	1486.34	4621.88	4493.88	2561.14	1831.22	2052.62	2218.59	1558.83	1358.91	1055.33	1294.70	1101.69	2774.40	1982.04	803.35
14			277734.18	3053051.25	109350.09	68050.48	84766.05	80805.19	46492.56	39719.33	30153.74	23960.77	53938.70	24995.43	40150.71	14545.14	12927.50	5321.26	16594.86	14732.79	35872.97	21260.31	8644.49	13343.43	13603.52	2505.61	8330.74	9005.17	13257.73	10778.76	15498.32	16454.93	10367.41	7227.83	6669.50	7057.91	8009.59	5360.79	4317.74	9133.55	5128.13	2036.52	6035.77	3822.56	8668.53	7324.06	6805.89	2854.65	480.96
15			120900.32	849797.43	118984.35	132700.50	90810.42	33219.98	43811.39	16957.91	16249.81	52940.74	80479.14	48873.48	21181.62	28535.26	22081.46	29073.63	22694.69	12623.17	13443.92	11011.74	10665.07	13522.37	11247.74	13714.48	5838.49	10031.00	16309.19	13429.81	13540.92	8234.46	14591.68	8527.29	6398.44	3004.32	2674.55	7759.90	6682.17	2590.10	4039.98	2719.11	2521.33	3643.49	2079.34	2050.07	2811.69	1347.92	1409.12
16			1217570.87	1872835.75	218813.59	52885.68	38574.06	25624.93	19290.80	12132.67	30888.48	28443.45	42081.75	25518.48	17440.17	12920.45	6310.69	8075.23	10018.53	7201.08	13180.35	18596.79	8454.40	9059.41	6057.91	2353.48	5983.31	8655.89	5298.54	3943.94	3745.99	5051.34	4735.71	5275.71	4634.79	3335.71	6899.91	7094.88	1954.98	4327.36	1173.49	1259.02	435.92	502.06	1692.04	2008.83	1422.21	1666.32	3043.92
17			311455.06	3316569.00	356522.37	199101.62	158667.12	33866.88	57389.22	152490.14	28395.74	24169.60	75240.41	132007.32	48785.51	8284.72	36918.47	34684.58	3883.69	15334.51	41844.24	30664.82	21478.45	4344.77	6171.31	7456.90	13851.19	17132.39	9625.18	15812.25	10815.69	5082.09	12031.32	4318.24	12029.68	2858.93	27439.73	12473.23	5377.74	3815.98	6463.78	1963.39	2253.15	3814.10	4898.25	8644.05	4766.28	3992.27	1821.32
18			3969526.75	7784949.00	1074673.25	156326.40	104633.82	75502.90	83978.28	33643.82	21161.69	22570.77	13679.14	9502.65	11177.52	20475.78	8411.34	9029.25	11567.25	2760.32	9984.22	4131.27	6959.08	8464.36	6525.21	2475.81	4433.38	7514.82	12985.88	14762.17	3614.60	4285.16	5598.24	3730.89	3220.38	2042.33	3184.22	2999.18	3743.93	3416.16	4311.56	4968.01	4381.97	3047.63	2251.53	1699.55	877.66	3198.27	5750.47
19			140493.26	912346.25	264979.71	255344.00	72846.00	60639.60	36604.49	45920.07	30315.19	26796.59	26320.22	31366.64	46819.57	37910.95	20548.41	14032.92	16162.00	17138.80	18686.30	32283.48	19104.82	9746.76	7117.48	15469.07	19749.24	5828.49	4680.50	12099.29	11744.56	10235.38	9271.97	12565.55	12712.48	5631.81	3614.36	5588.25	2492.16	1423.80	3683.02	3797.13	2080.10	1663.56	2800.06	2085.22	5470.54	4160.07	4832.43
20			223712.07	1855171.25	212439.50	77537.07	50221.19	66901.66	35934.45	26546.41	10037.17	4675.33	10791.95	15291.65	10210.42	8208.99	16286.76	17200.77	16256.09	5001.96	3659.50	4216.90	9082.60	5434.27	2142.81	6233.88	3420.32	3005.41	2072.81	2895.31	6487.61	6614.57	2844.79	6745.20	8726.84	8911.35	4661.71	3701.18	2929.07	1950.55	2484.36	1684.31	1383.50	1040.02	1289.08	941.04	899.09	970.50	1560.74
21			140371.54	1599241.62	44732.48	68607.81	62567.27	62304.75	47508.03	10449.26	13682.00	10050.92	9798.98	9504.99	10252.63	12391.10	4722.93	4595.66	5983.74	5371.64	5467.51	12928.76	6203.65	6683.86	7044.77	6360.80	5458.54	5628.87	5787.66	5957.38	4984.53	4906.81	3322.77	5081.58	3397.66	2189.34	2897.44	5038.76	4640.62	3754.91	2621.78	2617.88	2555.40	2284.23	1551.45	1782.99	1877.73	1484.10	2437.14
22			134683.32	3149384.00	121018.21	38062.77	50600.07	27324.99	33271.98	17684.72	14102.48	5324.97	5241.66	4529.76	12835.24	14342.83	11713.79	6851.47	1510.34	2773.94	5194.02	6009.40	5178.91	4358.29	10097.66	7105.76	3775.42	3709.71	4286.14	5243.04	7062.14	3563.94	3739.32	3158.54	1202.01	1042.71	1816.56	2130.59	1506.15	807.64	1568.77	1514.99	3710.99	3297.84	678.14	1258.66	1536.72	1972.57	1098.87
23			179485.45	835956.18	116152.06	76841.32	40278.26	31742.20	21185.27	28115.09	29010.28	20810.81	6433.45	10641.05	14786.87	18272.15	13416.60	8599.94	9452.38	10496.55	4562.66	9181.99	15554.83	11225.36	4665.07	6903.44	2314.35	3875.61	2306.65	3094.35	3392.99	3399.56	4846.91	3714.38	1830.04	2754.82	4043.79	5577.54	2688.85	1827.38	3909.48	2143.94	1640.57	2265.52	1967.13	1612.17	2638.64	2104.73	940.32
24			82677.93	2130141.75	73136.87	22448.52	31392.68	23710.34	46041.11	45230.71	50381.20	15883.15	11120.35	13026.85	24718.94	13987.12	7679.16	23423.23	18862.93	12894.92	7951.16	8956.98	14837.68	14801.88	4852.75	4775.91	10891.42	20117.75	15815.10	8405.10	6309.29	4055.51	3880.85	8342.56	5740.86	3153.29	2910.17	3634.09	4969.74	3907.54	979.86	2884.81	2500.48	4974.40	7281.86	3503.96	1104.11	1736.85	1645.21
25			106169.23	2309854.00	147425.20	31127.95	31390.99	49475.39	47917.32	23507.48	20074.34	10757.32	22714.48	19724.80	6559.70	8409.97	6268.40	8290.44	14758.27	5626.22	12907.00	8815.33	11359.41	12187.58	7566.08	8313.06	12472.77	12451.38	7657.82	4539.98	7507.71	4675.81	2093.26	3559.18	3102.88	2365.51	5715.18	2349.35	3068.51	4032.21	2023.89	3540.22	2420.43	2080.17	2037.07	2609.56	1872.83	3464.92	3641.11
26			162846.14	2590184.25	393169.68	156694.12	144972.68	55902.69	82922.34	43167.78	60068.62	29870.28	16491.10	20088.52	21438.48	31172.91	25212.98	10604.65	5025.42	11647.20	8917.21	18666.27	26170.33	18948.91	3279.50	2112.96	4712.74	8999.59	6105.52	10217.94	11582.36	9446.46	8128.83	7441.39	7834.12	5872.07	13377.78	12998.01	3828.54	2671.15	7403.73	9474.08	10503.63	7960.59	7267.17	2329.32	2685.75	959.29	709.22
27			51085.59	886542.31	70634.19	44292.12	65392.11	68064.41	51523.53	76703.95	48433.46	19314.33	11359.93	5760.56	8386.15	18481.70	11655.21	15958.78	10829.64	8289.81	7712.52	6352.76	5020.53	3662.98	2433.57	8145.56	9915.46	4985.33	1958.11	2023.92	4572.98	4349.93	10479.37	13274.66	7306.16	2511.05	5205.70	2874.41	1649.89	3893.92	4681.80	2158.54	1720.54	1790.15	1371.00	1972.71	2340.16	1594.83	1542.81
28			126248.60	2882490.25	255417.78	283872.40	92710.20	57822.36	26381.69	22037.03	41936.01	70089.00	31929.92	55223.58	58130.70	47328.30	36323.92	36431.59	26982.42	14059.40	14590.51	10747.99	10269.64	12862.33	12384.91	19680.16	34309.06	36868.96	20772.42	14887.36	24096.70	16366.58	8190.51	3527.27	5024.70	7229.51	8968.46	6098.82	3301.64	4358.23	8560.32	14191.06	10689.36	5821.40	3451.17	4498.30	2786.01	2466.23	2952.55
29			400922.15	3135143.75	434628.50	318778.40	327095.84	87690.92	160533.95	107950.10	88912.54	17290.46	26482.50	124652.10	134455.34	52047.56	25354.47	37001.21	39671.85	15727.75	18779.38	16704.74	26719.16	63184.75	21647.73	11551.98	18527.93	39875.80	13850.27	13093.13	15179.53	12414.28	7920.19	3453.79	3887.63	12714.69	8384.87	11254.50	26967.74	17702.90	11845.07	16258.46	4976.00	4882.14	7662.41	5711.63	1428.95	7443.39	3903.04
30			671589.68	2411542.50	206704.82	114279.55	51318.90	33054.91	33877.74	24057.56	25815.41	15239.90	10307.75	9834.78	7202.66	3696.11	4486.23	6945.67	9316.46	3867.50	4030.94	5173.91	5535.67	9543.45	6511.40	5362.25	6525.33	3045.62	4343.57	5077.96	6307.43	3227.25	2936.52	1977.66	1269.40	3485.34	3958.07	1682.09	1779.11	1708.34	2225.11	2328.74	1936.10	1020.22	1264.45	1005.87	1194.14	854.28	1502.50
31			125432.57	1227618.00	71338.14	93709.96	82328.76	23938.26	28730.75	14003.11	5253.24	27750.06	15626.26	10670.75	15999.46	7875.62	9636.89	7496.60	9713.65	5900.61	4860.92	5100.44	8425.42	14975.75	8489.72	6015.37	7231.62	6411.94	3882.07	4042.95	3957.49	4878.66	2841.90	3074.63	4067.50	4123.25	4362.52	3191.62	812.17	2312.86	2136.20	1131.01	1012.46	2023.04	2775.02	2651.78	612.69	519.58	695.43
32			1203060.37	6106848.00	425509.90	301830.93	174847.28	86542.85	51282.14	26733.81	35082.02	19133.85	25756.54	32754.09	23264.00	9466.34	12698.04	14252.35	3180.69	7668.22	4557.37	9348.01	9229.58	3496.60	4593.23	11517.01	8179.51	3886.97	5611.98	5274.83	4803.07	6479.86	2870.96	2543.25	2981.19	3376.89	8419.84	5889.31	3507.20	5246.25	2510.47	2886.70	2547.71	2385.78	3484.14	4818.60	1705.59	1000.17	1059.90
33			654113.12	2489842.00	268805.25	218959.92	390755.25	145036.25	47330.40	64650.59	40041.31	18914.83	19743.39	7082.20	21780.52	18274.69	10273.90	23352.20	39978.31	34246.63	19795.96	17075.91	31221.20	37582.82	25363.07	6761.42	16533.16	18345.42	17234.57	23567.80	14829.42	18961.70	12454.25	9568.73	13826.21	7502.65	7067.34	4164.23	6312.89	6570.81	5683.79	3370.34	4387.57	2408.41	1647.41	1541.11	3571.88	3664.57	3404.20
34			183059.96	1244940.87	157825.78	30626.89	25278.93	15626.98	30295.03	35778.85	10547.55	17769.99	15565.92	7299.81	13219.37	8321.28	8486.54	16810.21	14975.60	14817.77	9766.01	4281.80	4161.60	4361.70	6400.36	4682.65	2639.15	2589.96	3079.06	8119.78	7567.03	7911.35	5059.97	1792.06	3973.03	1506.28	3504.58	5174.93	2139.63	1590.10	2367.09	1809.24	1985.63	1489.60	1507.07	1470.12	386.45	1715.32	2136.43
35			201407.34	572678.25	226429.67	201646.51	39037.30	106274.68	53406.45	64876.81	63327.25	32202.36	21102.95	25734.42	32873.50	30148.30	22075.23	24839.40	27208.78	10877.70	7944.23	15627.04	19917.31	12700.63	14136.40	6706.19	10391.08	19296.32	10510.64	7423.94	8744.49	16314.25	26705.51	17056.88	5734.58	8793.62	5343.88	6600.95	3244.27	1863.44	7002.65	5753.85	6977.72	5179.37	3676.22	4375.65	3283.03	2823.80	4589.38
36			155291.04	813186.75	85621.85	52056.31	86108.32	99691.91	31178.77	21493.78	16429.70	20949.92	19772.54	16273.93	16702.92	11709.91	15826.02	8947.21	2816.45	12797.95	16475.60	12034.32	8929.30	5913.63	5263.56	10496.34	5251.67	8152.42	8777.04	7301.84	10985.69	7618.74	4678.88	6896.68	4995.29	6670.48	8431.68	4988.80	3254.21	4165.98	4753.21	2804.86	3546.40	3030.36	4682.67	4059.50	1625.79	2538.25	2941.28
37			42972.27	347442.09	18862.84	37629.27	30315.38	63378.50	88938.54	12302.43	38828.76	23769.57	5672.38	6149.86	13160.81	5556.05	21057.48	21574.75	17242.15	16818.20	8266.39	7516.19	8100.03	4407.40	8009.91	12710.18	5381.67	6056.46	8962.59	5511.99	4180.82	4230.41	12451.64	7943.19	3509.92	5676.66	5515.75	5592.08	1340.17	5004.28	6229.38	1446.71	4363.13	4523.97	3678.62	2965.85	1659.74	3647.47	2141.68
38			276081.18	2887945.00	810132.00	380407.53	91981.03	243949.70	69672.00	90117.03	118196.33	52420.69	54771.02	62480.07	41997.06	46643.13	30064.65	57189.52	18903.28	11312.64	15772.28	25917.89	48672.07	46681.05	56786.41	38270.88	33469.51	26458.40	11695.51	8121.77	9848.37	29599.22	20812.23	7776.10	20873.86	10814.51	8909.18	16191.06	10260.17	14988.36	4314.60	6432.36	4700.35	5999.80	7273.24	1154.33	2163.72	7489.68	10000.99
39			210980.06	2669325.75	90354.57	74191.33	50756.51	34454.63	33656.44	54599.61	31014.01	15671.39	13185.12	18220.76	12400.66	7919.54	4248.65	11913.50	19489.77	10842.20	11955.13	6711.16	3471.32	6125.23	2829.22	3706.78	5801.84	7880.13	7464.57	3332.70	5600.46	3497.70	3961.76	4598.38	3922.72	2791.71	1886.61	2910.44	1165.31	1898.62	2224.19	2969.96	1559.80	2295.95	3800.17	3966.33	3057.36	2608.36	2066.30
40			490301.37	1356352.87	160585.60	47721.78	64294.90	69429.82	41301.73	30412.07	51374.03	19069.78	23968.56	19936.30	16826.54	10052.35	19670.34	18577.33	8722.96	4529.64	10950.73	10159.34	6461.93	10279.52	11636.95	11681.81	5156.86	5441.50	5318.75	6307.90	5679.85	6607.76	1791.30	3004.37	5518.71	6539.32	3952.06	2792.58	1477.29	2573.59	4774.88	2482.10	3882.83	4244.69	7875.70	4445.20	3432.72	6243.55	4017.10
41			208350.75	936060.50	294336.56	223491.87	102854.92	41991.90	79541.50	77328.64	71249.31	39414.17	50460.81	49284.53	55196.06	27447.05	24458.84	31481.09	13987.40	12769.43	9459.72	16187.28	17612.48	15310.49	26868.22	19851.28	14015.80	7976.48	8481.28	10290.15	6982.14	8739.84	7181.59	8443.20	7107.31	8291.48	15853.80	8939.62	9793.89	7840.37	10709.05	9655.36	13262.21	4176.17	2707.77	4808.87	4412.65	4038.42	5184.68
42			136434.17	1770524.37	267418.68	66882.49	102277.21	20776.04	25872.17	21437.85	7742.80	18920.15	50529.46	43681.75	20636.54	10722.27	12408.86	7323.14	24792.38	29442.10	11243.71	6541.17	6440.40	16361.67	7708.45	3125.10	7793.42	20641.21	28328.02	16332.45	6091.30	9563.22	2868.22	2823.41	4211.08	4820.80	7397.18	6302.39	1589.36	3227.89	1699.47	4332.31	5264.36	2852.84	641.08	1309.06	4308.92	6703.33	3070.09
43			483249.12	3721990.25	344997.59	49148.62	69363.69	49642.87	60678.10	32899.21	37490.39	17479.50	13218.72	9868.16	14050.27	12849.44	41237.88	48624.36	22800.81	8700.63	23785.36	16944.37	17220.80	7455.24	12215.09	26192.10	32413.59	14512.55	7879.78	13045.00	13705.26	5312.62	13888.07	11984.88	11665.21	13434.49	9367.00	12927.10	2233.55	7268.86	8489.40	7834.12	7658.94	4104.48	3769.43	1336.05	7021.11	5618.94	1868.34
44			1330531.75	3602335.00	210555.31	39420.53	31915.30	40495.63	23036.83	46884.97	28182.36	26702.47	6444.49	12577.74	11175.20	6568.72	8524.06	3931.16	8144.94	7370.23	4792.01	876.51	3870.45	8338.40	6979.29	3623.67	7411.03	9218.64	4057.25	6529.09	3843.74	4115.61	2680.62	1426.53	2854.27	2681.01	1843.10	1471.70	2947.81	3607.60	2129.19	1316.55	602.30	989.27	1506.33	2357.31	2833.75	2219.76	1655.62
45			352534.34	4732445.00	187551.78	52157.05	45359.22	21639.06	30221.31	18172.45	10166.80	12107.24	21027.86	13604.45	17010.69	10543.08	12588.62	5686.51	6461.19	5977.75	4785.21	5088.61	7532.54	17068.05	12314.63	9128.88	5603.40	9197.49	8683.59	5293.06	5554.01	3856.22	3978.57	5156.23	7866.31	4834.48	5974.95	9559.00	7935.17	6584.52	3997.94	3183.49	4446.83	2372.31	2712.51	2134.51	1397.87	3875.58	4283.44
46			180168.60	1339950.25	153197.39	40589.44	36321.96	64934.87	59079.07	25576.44	22208.68	13176.20	19414.61	10780.37	11033.32	15474.09	19820.19	16409.16	15850.80	19365.36	16212.45	28593.96	11169.51	12017.97	22128.85	10739.64	5043.50	3225.24	7057.81	6545.00	2233.74	4094.29	3016.61	5259.86	7452.72	7731.72	5457.59	2095.10	1527.60	2011.87	2811.16	1564.64	4428.38	8504.03	4872.74	1845.06	2475.90	1862.45	1401.01
47			309082.93	3000805.00	238547.43	41609.17	31818.22	57885.39	26005.61	27429.79	10309.58	4568.75	7082.03	17109.08	16450.50	10177.82	12546.04	13952.25	23211.99	6212.33	4383.29	14810.12	17138.90	11205.06	6013.84	9081.94	3995.37	6347.66	6859.44	15115.76	11977.54	2501.93	5321.51	7587.49	4598.25	5998.14	5356.92	1803.70	1755.02	2480.21	3239.42	5184.00	2985.23	3018.55	839.86	3489.50	4261.60	1382.70	2717.89
48			942897.43	8398680.00	613565.68	237749.75	33404.06	85952.21	24623.10	36166.71	34023.51	17655.19	14097.97	21119.77	33406.35	40643.90	27688.06	32686.40	14734.03	10105.66	10840.36	11954.28	14970.94	36303.51	34203.14	33582.90	20124.43	6295.13	10285.02	14172.55	19403.14	7279.46	8126.15	13188.12	6792.10	17313.36	20763.89	4710.23	20454.91	26539.72	17723.15	13418.90	12071.01	7688.08	10232.71	3442.81	4429.52	3596.73	2680.39
49			2361201.00	5163808.50	610888.75	93160.81	75615.25	107372.25	89558.94	66090.14	15231.91	24912.81	34301.32	42979.85	21096.82	25034.25	13742.45	10873.91	18837.25	15916.16	30348.49	9800.99	10739.62	7694.36	11472.43	9858.70	4934.17	10066.04	5552.24	3306.21	9288.86	12405.16	9811.49	15479.81	20374.79	11387.06	11903.56	9478.04	8082.21	2833.86	3484.43	4940.31	4377.99	5684.99	1320.99	1843.12	2064.58	2425.88	1563.61
50			106758.38	808546.56	46577.80	111913.08	121711.43	115138.99	33875.82	8831.56	14576.22	16994.54	34675.22	17488.79	42158.98	31304.83	19720.33	32223.84	17457.89	7820.49	20199.27	12737.42	6111.68	11252.03	18912.68	7519.24	4761.26	15387.27	7681.58	11068.28	2464.76	7082.32	7463.65	5544.04	9163.94	15283.54	4433.99	2961.99	3476.95	5555.75	3098.12	1848.33	3546.85	1877.20	1292.85	1691.89	2071.30	679.39	1055.61
51			2176731.75	6798360.00	533371.62	137133.98	108610.92	81275.58	93006.88	43248.96	44183.34	29295.46	34542.39	31701.57	35751.89	29198.54	14019.06	11323.97	10938.37	17801.87	24996.74	18428.04	11203.47	7082.80	10810.39	11977.20	13712.85	31124.82	19451.90	11634.67	9370.43	4798.83	6922.04	15530.19	13742.52	10323.01	6230.97	4829.13	5397.58	4994.31	4724.06	3725.18	5245.95	9134.78	12715.84	9368.83	3069.28	1420.11	2940.77
52			497934.40	2172902.75	334912.21	119938.50	92950.23	61645.19	35109.07	28131.37	17678.20	15742.19	11070.52	15590.48	15487.75	8919.05	13789.59	15231.60	11514.76	7143.89	8122.40	14424.79	25397.39	25702.51	18191.25	10437.94	7530.48	3043.43	5117.42	2405.39	1429.97	3954.50	3463.38	5530.42	9397.03	4815.36	3484.32	4843.86	2723.57	4205.35	4581.51	4093.45	3758.60	2282.54	3595.80	2745.05	1368.51	1996.24	4448.41
53			111889.98	1410127.37	72108.22	59799.33	83995.16	48983.19	42118.58	26459.29	22942.11	12916.65	24553.47	15615.39	14095.61	9596.35	9778.24	10349.09	7601.85	15517.87	12466.39	8083.48	3717.70	7083.29	14885.19	9780.97	5449.27	10249.56	14680.28	8286.98	7610.56	4327.90	3834.59	6428.76	6840.76	6056.77	4491.03	4527.22	5360.58	4848.39	11084.37	13094.05	8144.63	6017.42	4568.47	4070.61	5159.24	3746.53	2058.95
54			284894.06	1704982.12	172014.01	60491.74	64251.99	68674.04	106135.19	67792.79	26203.28	27632.10	53353.66	29471.10	10575.96	20217.30	36628.69	23986.20	8511.73	17367.95	7335.65	16778.42	16137.95	25277.48	22287.18	38314.48	17242.41	12740.95	17164.55	6003.71	6213.29	10741.48	16785.86	9168.34	5187.27	5926.58	6697.90	5015.08	8311.90	3415.61	2081.31	964.47	3897.81	6430.44	28430.41	38745.90	10530.74	858.28	3016.36
55			344258.68	2963289.00	199718.28	86895.32	131245.65	94340.63	29100.53	32177.03	28564.59	15324.28	7770.38	10768.86	9872.69	16184.33	16088.88	4268.58	13770.97	22454.91	6499.11	8646.74	7661.72	5779.71	1996.45	4819.42	2918.80	2990.37	4675.59	4297.28	2378.48	1059.43	2231.45	5991.74	3306.64	2818.03	4585.18	5321.18	3136.57	2079.16	2822.36	1381.72	1085.25	1700.98	1448.50	2213.88	1186.14	855.80	2019.78
56			195733.89	1366696.75	91100.82	32531.93	66397.21	88143.19	87343.46	75978.35	57551.18	49847.75	21006.44	25198.26	28062.61	29934.20	33292.14	25524.14	23443.65	19271.79	14683.46	12099.16	13428.29	12284.38	10232.89	9699.05	10886.68	9414.57	11373.62	5491.13	8280.73	7868.75	6608.13	7681.94	3116.91	3337.33	7269.10	5525.81	4159.31	5751.30	6249.86	6621.03	3704.09	4818.68	8636.08	7500.09	1981.99	1133.22	1823.11
57			99660.67	994806.06	294542.40	98372.98	16414.20	12610.66	42293.95	29494.19	11329.49	13235.94	10326.44	7397.03	11770.01	4115.51	3858.21	4794.62	4323.49	4934.71	3021.69	4713.67	11149.29	5536.62	4594.99	2283.05	3010.91	2866.16	1340.00	1173.52	1274.89	2907.07	2795.37	2959.66	3563.14	2358.69	2186.80	2123.43	1942.21	1947.01	1148.36	1012.78	444.82	702.88	1116.87	1042.58	1217.06	1040.02	851.84
58			307756.34	1035001.62	160828.60	97072.60	74187.83	92277.17	30797.79	15751.59	50575.22	13933.68	9605.78	19090.48	18914.81	7589.37	5676.63	6964.95	10023.71	11128.44	7041.69	8775.89	4066.88	5132.13	6038.42	2628.04	3442.15	5262.63	2678.32	2721.13	2495.53	1449.95	1743.65	1406.48	1478.24	5343.56	3477.84	1521.48	3289.85	4244.40	1438.81	2213.13	3705.11	3459.19	1746.30	2920.56	2130.84	948.85	563.85
59			108782.94	779438.81	104430.41	73891.70	50307.78	22362.29	31852.60	23517.71	11538.65	20758.52	17226.34	17821.51	29903.98	16040.47	10060.98	7211.90	16257.80	24187.29	21455.56	15541.63	11091.53	14034.81	11758.86	14346.55	15461.11	6189.97	7490.77	5232.09	5641.32	15167.34	4200.02	7106.29	10938.40	4463.93	6687.08	6299.52	4133.02	5061.17	7581.22	3792.79	3632.75	2729.73	1818.01	2560.03	1608.45	2384.59	1012.69
60			914728.43	5635453.50	388529.87	60371.18	75224.76	86199.61	91135.74	120717.29	103112.50	60608.89	42653.93	6672.11	17104.60	8961.17	8842.06	11804.02	16049.10	10016.17	15959.54	14927.54	8869.16	2732.84	6691.15	5678.60	11590.07	12266.16	9499.95	9266.26	2614.85	2775.70	1832.34	1830.28	7339.08	10147.74	4693.28	10237.65	8668.73	10689.28	13401.84	5296.69	4527.63	2617.92	1098.66	2351.09	962.42	1573.52	1919.87
61			891050.43	2798546.00	280349.46	43568.86	51369.84	43626.41	42834.74	40598.31	26858.56	32325.43	12216.42	17724.03	18136.17	11226.47	17380.75	12950.81	17134.04	12048.61	9759.34	4751.78	11717.77	15527.15	9625.20	8055.33	4761.11	9237.17	2922.21	5494.62	12697.24	5790.25	6799.67	10278.55	8221.42	9041.10	9727.50	5932.01	5393.16	3784.39	3736.76	2332.00	4067.94	2750.77	4400.16	1559.32	1404.68	1338.55	2338.31
62			128253.42	385365.06	102376.39	84438.33	29344.62	37949.01	64677.62	72619.47	46252.45	28654.75	11369.17	12165.20	11242.39	8286.11	29954.51	46108.76	20688.57	9443.19	35963.08	18949.33	11278.36	10556.86	22339.92	12173.61	8822.65	5706.14	2661.85	5372.61	3992.93	7731.50	5070.17	5316.99	5591.30	8693.99	8987.76	8723.86	3007.47	2706.22	657.72	1151.54	3071.17	2396.13	2630.15	2968.98	1689.70	1726.08	1758.57
63			187376.01	1819461.50	187563.87	91060.36	118347.89	83599.06	65421.81	51094.92	55650.52	42539.50	42878.46	48940.85	30080.16	12409.30	24768.01	16148.87	31697.84	23770.00	26807.66	24818.86	21087.40	8593.29	10793.58	4479.88	9657.75	13591.68	8050.95	17012.07	8581.20	5362.76	13310.55	18006.92	8007.85	13436.17	7029.36	4215.88	3037.29	4387.14	5000.43	5908.81	4408.89	5494.99	3441.22	3769.42	4810.83	3026.20	1613.52
64			143220.54	1385315.75	45192.89	39789.75	40755.54	40235.81	40430.65	27828.64	38073.70	29134.58	25761.90	27115.54	12544.80	18008.41	18761.52	13809.13	18187.76	14103.95	5658.64	8907.20	3616.40	10566.34	13390.81	4497.30	8029.61	3806.78	4217.19	7719.33	4927.53	5858.34	7911.53	7618.75	6558.46	3948.45	6999.91	5042.72	4084.66	6251.53	3865.59	2903.28	3179.47	1734.12	2414.06	3324.28	8287.20	7683.76	1728.81
65			39724.45	1029570.18	70267.25	49577.22	40515.73	21924.65	22013.37	7387.41	10550.93	9957.86	3694.03	10458.00	5383.83	3744.07	10232.97	3998.22	6835.34	5793.91	7350.35	6078.00	2144.08	3813.33	5985.31	4955.49	8090.39	6712.09	6013.86	2860.44	3981.73	3168.93	1009.80	2581.58	4208.69	1738.60	1464.18	3104.06	2608.75	2597.04	1070.07	2391.88	2004.59	1231.18	384.00	1630.81	1725.31	1891.37	1210.26
66			92314.75	735379.62	157741.32	70084.48	90908.83	49967.24	21781.49	14941.72	27440.91	13550.25	7995.31	11927.10	5294.07	10998.58	9695.37	9576.91	12359.90	7094.95	3907.71	10198.44	16643.53	11527.76	9906.36	7511.95	3624.32	6674.68	10877.56	3071.51	2424.96	2767.72	3026.01	5753.67	7872.56	5618.85	3556.52	2537.14	2389.48	2254.23	1832.28	1646.90	2677.35	2460.24	1597.64	1888.12	2215.96	2250.28	2114.24
67			145961.32	1207945.87	325517.34	134598.53	100987.85	43681.65	42409.58	28406.30	58197.41	47537.80	32393.87	23258.95	17283.44	10700.96	7190.68	4428.69	16399.08	13890.37	19404.61	5500.23	11102.51	20906.24	20287.95	13077.53	5217.08	8834.68	5029.60	13521.03	6422.15	11019.77	10207.29	6082.44	3693.32	3719.94	4788.16	2906.59	4891.03	6377.86	6327.08	4618.44	4850.51	3590.51	3487.28	3040.11	5705.72	3418.92	2203.29
68			48945.64	1054670.12	109843.18	87294.39	69317.11	43750.16	69021.02	34925.23	46545.10	88693.90	62888.81	53004.85	42506.49	30803.16	57899.08	25784.58	4600.76	20439.76	12848.88	18956.44	41901.57	39263.63	27108.70	23336.09	15156.30	4389.43	25550.34	25988.10	8283.02	4152.77	8511.45	5462.08	4760.48	2997.89	1392.44	6033.02	4668.10	2456.62	8205.36	7912.95	10810.31	11607.31	7409.63	15214.92	14223.48	4636.94	3949.69
69			108663.68	1770672.37	100799.01	40607.59	54005.31	43248.23	38519.22	14939.89	31183.56	13919.25	13567.34	21207.47	26869.47	9950.36	26470.40	18764.07	8480.40	11806.65	4587.00	11940.70	4793.51	3821.02	9963.53	6779.23	3045.88	1296.31	7750.88	5924.70	9265.38	13532.82	11484.46	5519.21	5404.21	3851.23	6241.96	6996.16	1528.92	1488.35	3349.09	1631.76	903.48	966.99	1500.17	1954.68	4568.50	3391.24	1842.85
70			302868.81	2340084.75	198065.18	156184.90	59435.96	38585.83	36100.65	30065.50	18006.42	34856.83	26050.05	32821.07	16154.81	14280.31	19971.27	23864.90	22947.22	18280.16	3716.53	13347.73	9973.52	9048.24	23823.26	16551.43	11149.54	8929.66	10196.23	4392.98	3036.67	4901.55	2968.71	7690.34	7906.56	2920.76	2900.76	2989.30	6505.03	7503.47	5134.39	4731.26	4822.81	7019.99	3555.80	1774.25	2852.10	2131.19	859.87
71			278537.00	1265850.62	310361.81	184129.93	157354.10	121060.59	47713.63	31412.65	41227.96	39416.39	59660.68	60074.33	30912.10	39218.50	25566.68	25012.47	17204.04	25351.35	22884.10	17801.90	16957.36	19970.09	18494.72	11163.44	19335.80	17168.88	7965.58	8363.88	13616.87	15388.51	13377.75	8497.28	5031.26	4061.58	7963.01	14304.01	6210.00	4913.38	2888.41	3674.96	5887.74	4504.15	4683.78	4162.51	5771.96	5054.21	5008.68
72			37401.26	382183.03	35050.25	48828.89	43963.39	50524.90	68614.25	55582.27	20833.45	10935.50	22520.69	7034.21	11523.02	11208.98	3416.94	3355.07	7304.40	11387.25	5649.64	4013.04	5484.05	1799.81	2218.86	4117.74	2828.34	3180.14	2363.34	2441.78	3436.07	8913.32	7410.62	5392.74	3389.84	3693.04	3162.90	2412.82	2054.43	989.33	865.03	3084.50	2944.05	1237.32	582.65	795.40	846.99	645.22	1440.89
73			57504.44	1354156.37	370064.43	129409.07	102746.23	112582.16	156372.95	70558.21	97044.31	34779.39	30432.44	43753.25	22936.92	13154.76	13779.14	17798.87	27937.23	6437.48	43322.80	80425.04	57975.79	25696.49	13206.15	19140.55	14690.30	14934.43	6495.80	6071.06	20923.73	17625.91	590.58	3659.41	15979.67	11355.31	3349.62	4449.24	6766.81	5077.17	1046.50	3335.77	1639.22	4038.67	2213.14	5124.80	2110.28	5775.51	7270.70
74			1682596.87	2731916.25	319771.03	72778.55	61763.18	107437.04	63463.80	29217.58	24523.56	23608.88	41955.45	22125.86	27286.63	19511.25	17387.07	6075.16	11062.31	10152.45	7629.13	6893.31	6079.45	8962.55	9232.62	15568.63	8824.04	7548.93	11123.26	10091.26	7544.21	3604.35	8743.11	10052.43	8279.48	5745.56	3089.48	1550.97	1832.40	4398.62	4820.39	2254.73	3310.02	2096.14	2594.28	3622.91	1287.66	1673.18	826.70
75			293028.53	766508.68	181897.32	79530.91	25956.81	38383.73	24838.62	39121.94	29385.31	10290.91	5895.44	7010.64	12046.40	26328.85	11573.37	6598.13	17409.54	11434.34	7619.25	5385.72	15355.64	10950.70	5739.93	9063.00	6670.73	3209.16	3564.13	8822.09	15551.94	8581.39	4986.23	5048.32	5662.54	4386.13	2816.78	2554.59	2003.68	1264.25	1445.06	2091.21	994.03	1161.40	1605.06	1257.02	1820.82	633.29	507.45
76			225478.18	1689570.12	413317.87	192477.45	121660.26	57548.43	66036.72	74574.97	15153.23	15817.03	14067.69	23673.15	14108.09	9787.02	7326.94	6785.70	6544.71	16487.87	14348.15	9984.74	7904.56	6147.75	5550.93	4308.41	4480.59	2759.82	10948.41	14582.79	7843.06	4210.81	9791.68	7808.05	2298.84	5061.68	6215.83	1211.91	2929.71	3791.52	5363.23	3526.83	1464.19	1661.38	3553.06	2853.29	3054.82	3608.02	2997.76
77			248460.46	1522196.37	247760.34	75794.94	49552.14	64156.28	77860.42	67325.07	57657.79	41921.82	32612.20	25075.24	50278.17	15525.97	14387.15	26709.26	11662.66	11969.21	17161.42	20576.16	13264.41	10307.21	14361.15	26845.98	18099.70	10917.91	7897.85	8935.76	5782.90	8518.62	14326.34	20265.43	11879.08	4625.25	1800.92	7390.00	8964.98	5642.28	8734.81	8382.35	7119.09	9365.59	7837.43	7448.52	7551.85	7109.62	3718.57
78			92639.57	1381819.87	224114.21	124420.42	105081.71	99466.62	26063.95	14724.53	51787.24	29313.57	162622.73	53523.63	37465.46	16638.65	19622.59	31675.85	24936.25	20067.07	14478.41	12172.74	25669.52	25000.21	12282.90	6709.68	14666.54	28425.93	26268.79	9595.68	11315.24	6407.58	5342.20	12067.75	6422.01	4405.03	5988.68	10640.84	6390.86	8482.11	2165.25	1498.42	2358.18	4702.36	6168.38	3192.38	2849.19	3409.49	1466.75
79			103363.26	1973944.75	157671.23	207825.14	134234.64	88464.89	102289.16	35960.57	41753.60	55444.08	19377.38	9117.90	19455.20	9993.19	9609.73	20604.23	19866.10	16956.52	16955.43	13915.78	34858.48	18316.09	20318.18	12584.03	10845.16	21843.98	25100.05	30132.59	18353.42	3983.32	2945.93	8183.10	4077.00	5196.82	6787.75	3964.26	4265.24	5998.29	8928.14	3410.09	4282.18	6866.33	5460.05	3831.99	4927.77	3566.63	3304.44
80			104336.22	380688.96	151241.42	82082.07	162950.92	108077.14	92896.79	78385.92	72690.05	87874.25	106175.42	55647.79	19804.21	39592.98	46356.87	22079.49	17373.22	13735.15	20789.08	16015.31	8133.24	11133.19	17339.49	22086.47	15031.92	14247.04	20153.03	12845.72	6836.32	4833.27	6580.41	11067.31	12644.67	13743.03	7938.13	5599.11	6153.39	11655.11	17979.05	12180.77	6556.99	3912.25	3168.02	3757.46	4845.65	5810.23	2871.99
81			314351.40	1147530.87	148453.07	33283.07	50295.67	63889.58	61693.80	27265.96	24683.33	18832.99	14613.02	10482.99	3754.05	5091.65	9420.46	5651.46	5672.33	10507.81	9085.63	6749.55	7154.90	5284.36	6873.79	3407.00	2303.17	2021.04	3097.69	1672.90	1815.91	2798.48	3794.90	3630.71	6676.44	4538.76	1927.20	3146.58	2698.97	1836.55	1509.40	1143.53	849.22	990.76	1636.35	1689.48	1492.13	1267.71	749.59
82			211720.65	2035434.62	195488.85	144299.12	97587.53	52556.79	47492.10	40391.80	37064.18	21927.15	25329.45	23097.18	12516.00	18078.02	23256.88	9969.03	4491.32	8832.68	9276.46	7772.10	3284.81	6062.13	6872.01	8551.59	7912.43	5696.85	10465.08	17061.61	12379.32	10176.30	9221.73	3808.03	3533.61	5085.87	2174.00	2351.35	6991.17	5343.18	2875.05	5371.44	3219.86	1598.91	1485.36	1565.84	1420.66	1119.92	1745.86
83			101024.14	750985.62	172606.31	57123.44	98523.24	79710.15	32158.66	72117.60	48599.92	22279.61	29692.25	115446.82	99786.04	17768.37	17448.49	26271.95	48406.70	24357.30	15663.24	11053.70	23005.02	42130.12	33656.69	34642.89	33666.41	40264.90	22300.42	8813.86	9183.54	7954.83	8335.96	9691.46	9733.69	8089.38	5863.47	4076.15	13793.14	4966.45	10282.02	8832.53	7528.25	4807.30	2215.07	3945.12	1586.75	7292.11	4924.23
84			2730802.25	7498988.50	1342014.12	182533.28	75097.79	61583.66	34521.57	42308.52	49998.92	16477.30	17612.86	17066.41	18492.86	8117.18	13772.42	46871.39	41020.59	30220.51	19207.25	11235.10	10583.79	13821.67	22989.58	16796.20	10568.37	4632.79	9977.27	13376.96	9021.07	8754.04	5926.77	4023.12	4009.74	6879.04	4982.28	3198.27	3660.72	5013.16	4776.40	4651.28	5660.51	6266.12	6933.77	1503.49	1675.12	1949.37	3342.29
85			67658.85	1569654.75	168001.70	95149.89	58795.38	84548.74	61566.94	16916.70	31891.00	31011.58	15934.00	13985.93	10707.15	9812.62	13557.98	22239.33	15476.69	14974.71	13752.14	5423.34	7445.26	14144.77	11089.09	12045.86	8287.44	8377.11	6520.03	9178.53	12528.64	2319.83	2370.30	3202.09	3075.90	6292.02	2606.40	2830.05	4916.19	5522.91	5878.92	6793.82	6074.96	6125.88	4018.91	3225.45	2936.66	1288.95	1346.29
86			81634.38	783585.43	142345.76	115937.91	66653.66	46596.56	39974.24	49444.70	38548.27	16667.74	9904.88	10949.94	11578.60	12893.70	25984.58	8481.34	6678.03	5996.37	3677.68	10311.00	18370.74	10451.23	12547.66	11940.58	8676.73	3040.73	8326.37	9311.74	6684.08	7776.85	5261.89	3528.27	3623.32	4718.34	1413.14	1473.23	2269.46	3120.23	1172.97	2739.07	3502.24	3894.98	2776.32	4134.71	2375.42	1507.43	1507.13
87			334543.25	2047777.00	265771.34	115044.13	72512.28	64584.26	38026.25	23859.43	22477.32	18893.00	18068.78	7783.71	8282.75	3643.34	4931.44	4145.38	4018.23	3488.39	2999.13	4718.68	8299.34	9907.20	6010.52	8373.24	3654.38	1981.51	1529.83	1650.81	1813.38	1794.13	1359.21	1526.62	2408.84	1915.73	1389.12	2536.23	1564.75	789.14	1544.55	1485.88	1961.17	2917.85	3397.35	2980.14	1174.91	973.01	1204.21
88			258472.39	2594337.25	224899.90	98447.95	45372.29	119818.28	93913.21	63396.82	64167.90	43025.81	58083.65	48176.82	57725.43	32885.82	24833.14	21370.25	24239.30	36668.73	22103.59	5239.44	8598.17	6966.86	17196.64	31378.52	19494.88	22848.36	15911.07	13114.95	10389.98	13013.25	5704.56	21860.32	12415.56	3302.96	13535.13	14113.54	21894.77	10558.32	3137.07	7431.25	2806.88	10263.67	3750.05	4367.67	4732.67	6099.11	2147.97
89			570196.25	2537834.25	177592.32	30044.10	35448.52	45598.17	44833.89	37769.15	44960.51	58515.76	24125.00	15319.29	20013.98	12106.42	7727.27	19251.34	11806.47	8533.84	2648.06	13419.24	9369.11	6340.11	17435.88	21220.55	5599.17	7290.15	10550.96	4441.70	11659.80	4670.81	4600.81	4728.52	3301.09	2121.49	2593.27	4252.04	2180.96	3975.51	4493.23	3549.30	2558.35	3549.95	3466.79	5750.29	3825.18	3881.30	2129.03
90			197928.34	1073389.87	197790.17	235375.92	51353.40	179382.68	131275.81	57531.03	115349.78	69044.39	28427.11	86137.45	58039.56	13203.80	16044.44	23426.17	12804.15	29105.83	20741.74	28000.16	50297.71	23007.20	24987.36	31644.33	20306.92	6281.85	8110.15	13590.97	9179.40	8240.58	9859.03	7532.02	9230.33	6632.62	5857.07	16704.98	5382.27	3399.33	9772.89	9354.32	5437.00	3622.70	12040.78	8959.18	3054.97	3061.48	9328.71
91			49597.51	1593649.25	278671.75	221693.76	126609.52	213574.25	190098.42	53376.82	57038.07	37500.59	39118.60	38058.95	70999.23	35856.79	38508.48	33137.02	39208.18	19378.31	29955.59	18813.98	9307.53	3249.45	30156.81	21501.99	11531.11	24374.27	28477.57	12420.12	10291.52	22160.38	7448.19	10563.09	15387.67	8019.53	2678.84	10827.15	6713.97	5067.77	5756.91	811.62	4937.18	8029.38	4794.72	4242.82	5300.73	4385.06	5407.77
92			895097.37	4360022.50	152885.20	176712.95	168994.40	70471.75	40636.67	34965.19	54277.51	30874.50	15122.72	12203.09	30574.32	53687.85	35656.09	53139.24	46887.70	24946.83	30879.22	1524.76	5121.88	9982.53	30174.47	15116.22	6444.53	7673.68	10136.01	6095.70	8621.26	14108.36	11785.05	17325.23	25638.12	16886.43	4412.43	6475.68	2830.29	3343.39	11089.59	13789.38	12284.59	9223.85	2338.87	1879.92	8907.93	3150.01	5849.71
93			425049.12	1642903.37	222499.62	239633.71	123427.81	132025.78	70488.54	241057.81	134283.40	28757.89	36817.00	31535.33	14639.67	29747.18	25904.42	16184.79	10242.62	10000.30	9559.20	12928.84	26305.50	27256.25	41198.37	15148.14	26606.08	12359.42	10092.38	13878.98	8944.93	6624.35	6243.14	9603.42	11518.67	7330.95	5274.88	14185.00	12167.36	6415.34	3704.96	3384.12	6278.47	4827.25	9648.31	7338.16	2694.63	3839.55	2442.02
94			818100.68	2699819.25	142879.26	51379.79	45088.23	19790.11	23094.89	8497.87	6755.62	8040.95	8566.83	10939.17	10007.96	11203.48	5190.69	6072.52	2905.98	5187.85	4809.70	6194.39	6997.05	3303.63	6909.09	4030.25	4286.00	3912.95	1687.67	1302.16	2656.35	2137.74	1626.48	1253.01	1921.69	858.43	1447.59	1533.40	1903.05	1455.17	668.37	2797.89	2191.15	1884.93	1254.02	1339.75	1197.57	1478.90	960.55
95			87648.42	1872508.12	191982.20	204158.48	91753.13	57247.12	96781.69	48255.74	23127.26	15387.80	33461.69	25686.21	21045.18	19830.78	15012.50	9600.33	9479.03	18870.49	18023.31	7718.23	1908.25	8242.56	8054.58	4584.88	6851.52	5528.29	3286.26	2323.85	4358.51	5899.66	5388.37	5804.15	5037.48	3368.46	1318.56	1150.09	2018.30	5515.09	3549.62	2817.32	2210.56	3205.32	2448.07	1550.73	1017.18	2283.94	2263.68
96			229047.89	2483331.00	243055.00	120708.53	67438.06	74034.52	67593.57	19624.12	19788.31	29634.32	12290.11	22389.63	20947.52	9500.06	14610.32	24383.47	23034.74	17851.66	10274.50	8500.22	5097.32	10362.46	20583.72	9684.18	3445.00	7418.78	9111.02	9098.64	16663.42	18229.75	4041.82	6914.47	5955.95	5933.81	6447.16	9138.25	6208.49	6089.12	5421.61	3871.95	4137.56	1906.26	2717.01	1960.49	2268.05	3356.65	1808.40
97			56120.78	692545.93	169315.76	106797.56	49346.89	25733.92	15787.93	26094.31	42881.20	23998.08	21452.26	26686.86	17276.88	16757.99	5707.64	18479.59	17599.40	7325.43	30966.91	32393.26	16854.24	9741.66	8544.55	7559.45	9380.53	8017.01	9575.48	6597.68	9548.52	15029.06	9185.40	1727.41	8554.93	14431.05	1468.10	5181.25	4912.42	5124.85	3448.76	836.04	1895.92	2781.30	1093.56	2056.27	1646.00	2351.51	6872.61
98			433402.37	5790775.00	391271.90	657193.12	437692.15	261753.81	40650.23	57229.80	98419.73	45902.26	29258.29	20470.53	20385.47	44379.90	24452.08	22632.49	33397.31	14752.12	22047.24	28697.40	51475.88	51183.25	22130.39	19744.71	28271.61	29169.61	57041.80	31110.94	7389.66	7079.69	15414.98	9930.09	9407.49	9982.12	33352.68	27375.05	12206.99	3553.02	5928.10	6807.03	12192.30	9873.88	16872.85	5676.18	4805.99	3490.57	3573.93
99			396452.50	1747462.50	398195.81	334272.90	172084.07	65330.58	42437.24	37680.84	30852.43	32323.11	80733.07	91065.61	39080.94	23471.60	31995.07	31759.07	43754.76	35279.37	10551.37	10857.50	28750.58	34794.69	56286.30	46095.95	44143.06	17354.68	21040.76	10782.60	11130.92	10258.00	8783.23	8623.40	3818.82	9130.45	25189.33	31777.67	20215.27	6607.82	3240.99	6086.77	5862.62	6247.31	4016.89	19555.14	17763.82	5634.65	3299.35
100			330759.37	2453826.25	221255.50	83594.75	94552.35	195089.98	207515.51	494367.87	202700.31	86588.32	169289.26	83796.67	39635.59	57719.33	51919.98	59612.29	35873.88	18939.20	7204.12	6085.08	20354.44	25540.90	8746.42	10974.58	8000.06	17578.85	27814.12	49326.26	29353.77	18729.45	11768.97	25133.07	12408.29	9777.40	9678.42	11113.08	7530.43	8712.30	5109.08	4285.41	4696.62	5987.49	11781.49	863.44	2708.53	2987.30	1904.14
101			251963.20	4108552.25	285006.43	150161.51	78297.75	59266.69	32457.91	16898.36	26411.89	23820.81	28115.81	13844.16	9289.87	8491.34	23061.86	45652.91	20529.72	16807.64	12379.50	18950.37	26935.15	21963.74	12387.97	7065.01	19262.28	7785.95	4238.17	3966.85	5011.75	6506.97	11389.34	9019.17	9545.81	1087.69	4744.50	6056.42	4748.73	8940.58	9608.31	4398.85	4636.77	3052.99	3058.92	5329.68	3785.38	1603.31	3714.24
102			63033.59	2793544.50	392408.06	61147.91	203933.50	50597.37	58118.98	32549.05	40962.19	28733.08	22860.86	54704.34	35327.39	14407.96	19944.02	25931.66	17881.09	6450.63	1939.95	7673.81	2575.31	11641.53	16090.47	12308.07	7863.63	4515.97	2303.68	5454.21	10583.33	9722.37	14058.14	21607.79	23237.73	10546.27	5643.85	3716.93	3090.06	1565.21	1481.71	2542.00	1806.01	3049.27	3677.25	2069.31	5467.44	10787.52	3420.83
103			636069.81	1164279.12	190565.21	193484.12	210184.85	78613.73	76613.20	34261.45	77547.23	16446.93	25067.71	15938.78	46750.19	61618.75	38201.38	19992.59	59600.08	27108.66	16946.14	14324.82	20700.30	15795.18	12296.60	8448.84	36234.91	20130.54	5933.20	7494.54	9560.35	1501.93	11341.39	15012.87	5996.45	9774.28	16837.18	18730.98	10462.39	9302.67	8993.38	6836.68	3797.30	7173.00	8229.31	5590.86	1719.51	2070.94	4819.81
104			538392.56	1810362.25	191702.67	89499.89	42687.94	46745.98	52934.42	54430.19	51562.55	81163.91	59595.29	26890.14	13694.58	10851.08	12242.48	13244.97	6847.97	8499.39	13855.72	7795.91	4495.22	2380.40	5046.37	4521.12	15512.36	11106.14	8544.38	6426.76	4598.51	4645.42	2050.87	1858.22	3944.32	4138.00	5001.88	3894.97	4652.36	3743.22	2398.48	1301.65	1942.88	2647.09	5057.02	1812.29	2218.36	3687.75	2311.32
105			275927.62	2262865.75	387030.50	261311.68	159688.60	123830.91	136871.23	63243.17	45218.81	73355.75	96214.32	39957.16	91734.11	64930.98	39652.16	48843.78	42826.54	39682.73	69983.28	70281.87	36183.30	16655.43	6938.11	17830.95	14679.95	27964.91	13351.60	31475.83	28547.25	17281.79	21575.36	16081.25	19935.79	12820.83	8494.95	8133.68	8263.61	8081.26	6586.96	5341.04	6611.14	7378.84	10958.60	10562.69	12257.48	8351.05	6408.65
106			315578.90	1661081.37	196299.35	146952.37	88625.57	77662.70	67555.20	29463.50	32881.60	21977.90	14973.20	29482.14	51174.21	32410.30	9930.14	18085.91	15683.18	24884.18	8894.53	15072.84	16541.83	18726.21	13591.66	9148.06	4945.27	7334.48	6021.82	12421.81	20094.23	14292.46	9482.78	5073.56	9211.61	9906.27	7462.67	11904.58	5049.71	5361.69	10115.85	12906.27	5965.38	3640.36	2927.79	2719.03	5188.74	4517.25	2613.52
107			2417511.50	11578970.00	1278097.37	330365.40	381159.12	146602.98	53606.67	97818.64	75143.97	59709.14	51563.84	55956.56	27593.97	36990.03	45556.37	55731.95	38823.39	29872.07	68308.10	32330.55	6243.35	8804.89	9879.02	12036.33	25856.93	25158.76	22896.70	30296.74	18438.35	13954.83	22318.83	18807.56	15433.01	15975.59	15587.89	9511.46	17310.97	22017.91	11157.43	6157.10	4069.19	15166.04	15776.91	11290.18	14507.22	11794.29	8542.68
108			691091.68	4871506.00	183153.71	126444.32	87714.93	37848.70	30942.99	23483.31	22824.18	24340.39	18969.35	10135.04	9085.64	8273.54	9179.14	16688.32	17053.56	14133.07	4821.95	2530.29	2412.15	4190.57	3675.34	3712.68	4490.63	3595.50	3484.16	3414.34	2170.33	4183.82	3362.93	4046.63	1865.91	1124.58	1378.88	1718.02	2357.48	1377.18	1090.00	975.19	2051.83	1696.31	1294.59	3227.51	3305.56	1139.10	869.50
109			135596.81	664966.93	130654.46	125901.90	63425.77	66960.89	103790.23	44626.85	31487.13	28595.37	45940.12	66570.11	12329.61	24405.56	25619.05	15426.80	15339.22	7513.43	7065.84	14748.54	15480.01	17277.63	17198.29	16150.03	8179.26	10148.65	10957.48	14333.07	7468.78	7747.52	4587.02	5895.75	5715.04	4740.99	6458.94	2485.62	3535.72	3967.85	4869.28	2995.10	1574.95	3086.58	2317.54	3692.78	2997.77	2097.88	2028.36
110			14456.97	537514.25	65801.01	106686.37	63015.37	30636.26	33069.38	39795.35	21549.06	19621.97	20789.63	18135.10	16761.56	12549.12	10000.38	9735.21	13695.42	12259.82	14040.20	13065.01	4264.09	19016.67	20877.50	4180.11	6880.79	14497.41	13016.60	6384.58	2066.86	6975.52	9205.72	9985.56	14081.69	5308.02	5077.54	5149.20	6732.80	5352.11	4488.50	4197.86	4671.66	3883.32	4535.62	5287.10	4181.69	1334.47	3757.98
111			231173.68	5861971.50	765766.56	204813.53	210393.96	183054.32	125486.92	110599.71	74493.35	75996.36	64714.20	58130.68	51397.79	71173.42	62272.80	53864.86	38921.70	44387.51	67224.66	63297.97	17554.58	33653.46	38730.40	58483.25	44838.97	50776.60	32049.45	8671.96	60563.96	42553.46	20200.94	11686.91	14531.85	22244.50	32108.67	25088.94	20464.51	20586.51	14858.00	12241.33	27890.22	21647.34	16172.13	16335.22	18773.29	31235.95	11296.40
112			101706.67	1553327.62	472601.62	286971.25	185169.37	135712.78	35547.23	15131.76	10023.54	43547.69	52994.84	27003.64	24672.60	38115.71	44658.87	49109.37	38543.81	19663.77	11515.50	12509.97	13844.13	12523.36	14162.86	6574.29	6268.38	23207.96	30661.93	24645.91	13722.46	11372.40	16392.43	5494.40	9082.75	5233.50	5692.99	2771.23	6796.35	8244.28	2905.60	4810.84	6910.35	6357.31	3708.56	5299.44	1626.63	3104.16	4840.17
113			85250.49	1048322.75	184444.53	694854.06	735507.75	185104.48	186268.84	38776.41	53936.16	60784.89	48405.66	30742.99	12052.84	29401.39	79970.71	69083.42	45027.94	21179.83	22547.64	57310.61	39619.94	13705.73	13081.72	8645.47	5818.03	57808.25	43892.93	16827.56	10361.62	11655.37	36762.37	29859.76	37849.96	10661.87	13895.85	9964.81	3067.12	8503.82	9445.48	7445.15	6928.04	6535.20	2296.36	5790.64	4680.10	4238.91	10475.95
114			317764.96	2236041.00	190919.51	77851.30	113605.62	37182.92	24965.10	7955.10	34380.24	36761.86	39912.71	46722.91	45060.34	39346.52	28221.07	28844.45	27023.98	20353.82	28473.12	38326.83	33538.41	10106.70	5158.48	8080.53	7133.47	7562.43	3840.46	7177.36	10699.14	7139.55	3587.48	7815.21	8461.84	6128.64	6133.40	15037.84	13385.00	5123.35	3609.31	3154.35	4697.55	3345.38	2894.18	3554.32	4235.65	3339.17	2476.38
115			153299.37	503062.90	71943.35	46013.01	32900.33	29608.24	18602.71	18158.23	42341.64	8677.52	14111.59	12081.99	41292.95	38609.48	11024.48	31017.11	19815.54	7789.27	14553.30	21001.38	13019.62	7495.47	2588.60	7605.56	26432.95	19041.59	12454.80	2935.06	4887.12	5703.53	3978.59	7051.79	13238.86	6100.13	4912.71	3704.00	2488.79	2739.66	3325.13	5146.63	4579.94	5795.86	7382.76	4026.07	2328.30	903.83	864.54
116			53193.67	1392115.87	193814.01	120249.22	82577.00	54859.43	31328.75	14839.20	23731.57	38769.13	12112.55	15752.29	16365.98	5728.04	13895.43	24272.45	38311.01	12673.31	18600.21	11804.10	19528.57	10744.10	13873.77	3303.61	15542.41	13570.03	8555.39	13592.60	6357.07	4535.75	6683.30	4638.51	9689.87	12202.09	8524.95	5067.00	10624.34	3074.86	6928.87	6453.05	1794.53	3610.02	3094.63	2954.60	8465.87	8197.71	7574.20
117			192572.64	1579826.12	237799.68	141338.95	62796.94	108369.02	115543.10	61275.95	61802.38	36210.63	88936.36	77330.49	119750.25	93754.97	38734.37	32171.04	18987.99	28562.17	31286.23	27603.98	21518.83	35863.25	28967.25	22639.56	38853.33	21920.78	9620.23	10325.11	17312.61	8478.61	10061.44	21277.19	14592.50	12498.65	4383.96	7216.16	7984.74	25213.15	18474.79	6982.11	7199.28	6820.11	4044.79	9477.22	5611.80	6875.40	5381.30
118			125898.26	1917240.37	286182.75	78366.10	299405.09	150062.03	60348.72	46902.59	103347.93	98017.21	47993.03	36596.62	63463.80	22264.44	44535.25	51406.43	65316.03	48271.68	28550.01	39048.28	41314.54	26594.23	32921.70	52219.35	42668.33	19248.52	25092.28	16418.25	15061.95	10210.30	15134.56	8051.16	15619.54	20979.64	12375.97	9445.74	17106.36	15115.88	7921.28	18596.96	10554.52	7592.67	9198.19	2743.23	4681.55	11544.65	6534.16
119			838752.31	12713198.00	593671.93	157180.67	169373.07	137526.10	75072.03	127608.73	100599.55	84063.36	22163.25	25441.61	36820.32	28674.42	54437.76	28106.47	20215.60	22894.81	17415.53	28680.41	14692.12	12227.47	11921.42	11759.38	14913.37	47452.54	24647.81	5322.80	13271.89	10106.67	11594.74	13139.10	4454.96	4993.38	2711.97	6479.40	7790.67	6543.86	7272.36	4212.03	3834.43	2437.81	5915.08	5186.92	6550.44	2962.65	3906.71
120			121759.10	1730791.25	270210.37	168515.93	90582.13	151290.56	103646.54	59157.37	24397.42	14993.09	15623.05	33755.68	37430.61	15527.15	13017.49	17333.03	15383.76	7417.19	11665.31	35382.32	28265.94	4496.44	4302.28	3608.35	2767.30	4348.12	6679.86	6133.36	11076.31	11321.31	2780.19	4672.73	9657.28	6334.91	2696.61	1317.42	2987.76	4462.01	3219.40	1992.45	2617.77	2724.30	2206.77	1527.33	6157.76	8960.47	7321.04
121			216780.03	1344441.00	414367.50	93821.24	67498.80	107319.47	44185.13	22998.92	37684.80	10793.61	23850.61	14897.22	25352.76	28124.21	18241.52	24335.85	38412.55	34398.55	15146.61	13118.99	9844.18	17666.80	22005.71	13322.10	8860.47	7012.49	7471.32	9929.48	8235.10	7247.47	11881.10	14954.79	11478.64	6315.38	4940.92	5091.07	6495.65	5969.52	2403.25	3157.15	5759.35	5353.10	4882.36	4107.66	4722.22	3806.18	1507.29
122			70653.75	2384871.25	729683.50	130691.92	52228.05	57376.94	33856.60	74592.58	73822.78	110771.88	228582.70	122970.28	52476.17	38271.01	36264.51	38593.44	52961.58	49154.55	34016.83	80195.67	121248.51	112805.33	54492.36	46889.86	40135.33	22167.72	27516.98	36374.84	34588.25	16460.41	13327.32	17964.71	28912.60	14384.53	16752.90	33061.69	17430.31	7937.99	8308.58	5652.31	9200.33	10428.74	19269.22	24289.29	16189.22	10646.15	5019.10
123			56538.58	260923.62	45502.39	81832.42	119949.88	57232.36	62736.79	16107.73	28483.00	17593.80	24181.87	28735.21	32528.84	19049.60	17698.29	23438.53	27803.28	17309.09	9165.58	14637.77	12913.75	23839.67	11731.73	21648.44	26468.91	9950.38	10353.47	23365.53	25156.96	8727.91	9824.05	10982.45	10010.69	3746.09	5242.87	3120.98	3275.48	4571.18	3912.35	1723.63	1319.10	7300.75	6572.25	2315.31	3120.57	2532.63	2346.65
124			658914.87	3383530.50	277190.56	81095.57	38408.51	52592.44	93655.98	65273.67	57984.84	44282.96	19905.05	39172.67	61261.86	24897.15	23524.87	24226.58	23885.74	25937.21	22097.10	14540.92	14588.99	14702.83	6870.11	9362.93	18143.16	18107.25	7986.12	9213.80	10130.38	3830.46	4486.03	10446.80	11322.24	6887.04	5268.69	7170.67	1595.10	4080.64	2974.74	1841.96	4214.16	2653.38	3675.43	1379.22	1972.43	5299.43	3744.11
125			49032.79	2456972.50	119051.92	61093.63	140800.21	65449.22	51813.19	67934.08	36190.89	25034.01	39191.25	29129.66	33280.05	57391.47	85248.54	47018.82	28128.02	33285.42	17788.08	7918.77	28195.78	3146.58	20619.93	32297.26	10224.52	15175.55	6448.27	2376.72	7367.89	14213.96	6965.02	4745.72	6446.10	5692.63	8431.77	7232.63	11434.22	6324.26	6511.04	11938.79	25071.72	11553.85	8642.69	4782.49	4559.98	1013.69	3586.10
126			138601.96	797384.18	217373.20	110090.36	127558.52	50898.45	86109.21	83502.24	86534.64	45065.84	16597.47	25139.24	27315.98	17408.59	16733.77	26218.69	26891.33	24554.32	11875.44	14220.90	16260.61	17553.01	23368.28	16641.06	19507.09	33053.67	18512.63	24778.53	22646.48	19141.90	19436.99	7251.42	3664.39	4945.77	10986.56	6789.28	2884.58	3928.52	8088.54	4348.25	7099.88	8070.35	12292.31	6625.27	4002.81	4871.40	2961.46
127			104552.50	985598.12	135704.81	165939.92	147796.78	344371.65	294695.37	66631.64	119080.71	107053.05	62578.44	37703.80	72199.62	25649.46	36873.35	38224.40	23497.15	22100.93	27685.93	16678.59	11717.35	21524.86	17089.25	17385.67	5806.07	12911.82	8777.45	4846.04	9398.99	12641.44	4405.08	7152.18	14464.08	15489.50	3514.00	4630.55	4823.22	7162.40	4169.15	3865.93	2051.56	7490.59	5833.09	3647.81	3995.07	3474.61	3588.98
128			105441.31	467776.43	645436.68	240528.25	204424.03	149300.82	230158.23	131633.89	50520.34	57020.69	42343.52	34302.96	25870.65	40681.80	49726.54	43110.45	39319.40	18782.27	33349.87	12635.63	16959.45	24213.55	22944.78	25809.35	18247.56	28955.59	35547.37	22786.27	32619.37	49242.10	22336.80	13747.87	15638.82	12402.66	6223.66	11720.03	10304.16	14589.29	4993.46	2576.79	5788.91	5731.29	4723.98	7782.88	5356.31	2720.40	11021.81
129			848213.00	3120444.75	319563.53	115713.12	119746.63	79118.25	42461.53	25839.19	28213.38	10464.89	12426.84	17493.26	9330.20	19295.21	51193.51	30846.74	13410.08	13451.32	6408.35	7755.81	11335.98	8031.10	7548.41	13275.77	5940.33	6756.83	11624.25	10119.10	12331.43	9269.97	7477.73	9828.29	15901.13	10085.14	2150.80	4655.22	3302.55	1923.36	5551.49	5125.14	4632.62	2692.23	3337.95	3539.75	4268.57	3446.40	2448.28
130			579841.06	7171389.50	157661.39	151377.90	205838.51	179120.82	169961.76	73101.00	122113.78	66709.03	24894.01	10434.18	25243.82	33341.43	52136.89	16507.82	16581.20	20688.22	14221.94	16622.31	26661.67	16904.02	8487.35	9453.41	16347.94	16435.61	4606.82	9078.85	3633.00	3976.27	4672.80	12259.09	13432.96	3951.49	11299.22	6420.55	3856.21	5252.36	3778.41	2642.85	1891.13	1042.17	5101.54	10012.35	4183.79	4240.24	9547.47
131			88790.45	3582449.25	432961.40	204926.12	199500.46	92047.16	61980.21	55931.46	60966.50	93571.78	49007.19	41495.95	22640.14	53118.23	22480.67	7899.21	14652.20	25489.13	10011.13	7066.52	6535.78	7292.02	20960.01	24117.12	14218.71	6204.13	9374.79	11454.59	9824.50	3641.60	14553.09	13020.98	5705.10	3496.57	6974.20	11583.23	3699.38	4655.76	6343.52	1868.49	3422.64	7092.21	8140.33	4897.12	2109.49	2111.77	2448.27
132			154441.14	2171368.75	398214.00	248118.00	360898.75	240972.26	135251.71	124928.61	75891.42	79368.85	54838.25	31676.98	82745.34	40262.46	52635.32	34028.18	51256.39	40549.69	21847.61	69637.79	63112.69	40207.33	42461.06	52887.31	42800.58	37912.29	13860.53	21688.37	55161.01	62518.83	31552.19	18535.99	44332.82	30858.35	14526.38	5188.62	15280.22	30468.69	10215.92	6773.81	15850.28	21188.24	15374.74	12567.83	8742.62	3500.64	7130.21
133			97488.42	1179712.25	387976.84	200443.98	129001.31	115255.65	83120.14	91942.67	50516.50	50646.14	20878.26	36365.57	35637.42	32817.50	18996.71	23634.76	55585.18	40043.44	22092.07	22760.36	28444.60	27277.57	35440.07	18080.31	18715.12	22015.65	22945.38	11990.73	16959.90	23572.31	15351.07	10287.38	9166.74	4754.80	8001.28	8851.68	7003.58	3585.55	4405.12	6809.58	7829.70	9840.99	12195.54	10894.19	3662.35	2986.34	2552.68
134			1750329.25	7535240.50	621382.87	55925.22	47070.13	106783.82	48354.48	30109.68	20595.27	13299.79	24826.04	6955.23	10108.18	7606.08	24426.42	14273.70	9468.42	15830.36	11858.70	5103.94	4291.42	10100.77	13285.63	6116.22	8042.74	8091.49	8769.91	7602.85	6681.04	4169.06	7795.86	9539.96	4168.53	2502.63	2039.64	3141.23	7044.50	4741.85	4328.50	3331.99	5909.72	4769.36	3226.16	1990.32	3173.57	1094.63	1882.96
135			192435.56	990182.37	352251.37	227814.96	76219.97	70756.83	68033.22	54141.81	21497.69	15895.49	20952.89	27459.40	24304.66	12773.04	17920.95	32695.49	27474.08	38769.19	24648.66	16490.25	6860.52	14763.10	10983.16	6816.04	10350.95	10725.18	26146.21	7662.12	6146.65	5434.54	6393.94	7490.66	10809.58	5151.75	8302.80	7358.04	4632.63	3625.05	5189.05	3661.49	7510.42	6771.19	3103.14	1616.41	1434.81	4183.98	4217.52
136			35943.64	340764.21	167372.34	185388.37	166811.79	73354.96	47855.71	54621.58	46881.90	20717.93	24492.40	13838.36	16648.99	14945.53	23244.30	15301.78	5813.84	6048.25	13880.62	19284.60	3080.06	11179.75	7295.07	19066.53	34108.47	2675.88	5842.94	11510.61	8222.44	7787.45	12535.46	4091.33	1431.67	1177.66	7281.97	4255.58	3704.85	5598.18	6980.04	4560.45	6482.75	4096.80	1419.06	3296.36	4189.47	4781.38	3144.28
137			273841.43	1409387.50	271231.50	171641.78	45565.08	66478.71	80575.37	30685.23	14089.72	11702.80	11756.75	13228.04	6501.36	8065.97	4492.96	4772.30	12375.20	25463.41	11098.74	11177.82	7375.93	8756.59	2933.49	16328.91	10221.20	4858.85	2900.21	5305.22	8473.72	10626.06	14992.20	4460.55	4125.14	3833.83	1530.25	7037.59	6119.06	17547.11	5605.44	2335.40	4458.13	1935.14	2475.38	1711.70	1807.06	1765.50	2173.83
138			268615.84	3077249.75	446330.46	317453.06	374704.15	212633.32	105714.58	71279.94	150782.84	125090.62	61154.65	58611.24	81856.28	72551.51	104733.06	46713.82	41718.02	54816.06	40996.49	28564.37	42181.89	40301.03	18872.27	13422.65	14012.07	30583.73	19711.70	15261.14	21737.38	23775.01	15016.15	10447.76	16633.87	75697.84	88112.99	19450.45	22632.19	29607.51	13156.94	8570.56	7216.61	12007.65	16775.65	18034.17	5789.16	7343.51	6780.94
139			278355.53	1329421.37	238395.89	220901.20	228491.85	82843.00	19702.58	58816.43	112511.17	53699.25	12512.53	21689.04	26911.73	48649.71	31460.11	26837.66	25837.27	14510.77	18775.33	16753.33	34196.37	29730.68	14727.42	16702.65	26691.76	25776.59	18790.11	18960.23	15784.16	9102.58	25745.65	19368.51	3096.93	18862.19	17237.41	4940.62	4622.98	7272.32	5736.80	4272.07	6022.32	8094.44	11582.54	17549.72	7603.04	4170.02	3566.52
140			235042.46	1732829.62	143880.31	324238.75	172270.51	45687.71	43415.93	33644.05	128164.02	108062.58	38510.19	45148.51	24447.47	17647.14	11457.09	14574.12	10198.74	10932.45	21418.21	35032.76	14918.37	12218.74	11612.92	6281.26	7956.49	12463.74	31434.49	45500.54	19716.51	10066.54	9361.93	6977.32	6418.40	10810.33	7662.72	5834.48	4777.95	3965.01	6305.57	5827.21	8241.64	9959.28	1632.85	1824.83	1345.11	5054.15	3966.82
141			138691.07	2816118.75	160663.06	35034.21	34080.86	26240.76	43164.80	79675.50	85796.17	37119.54	24231.85	15750.89	16957.55	31983.18	21374.87	21006.55	16573.25	14594.62	7409.16	10013.77	20651.73	21698.23	17642.78	9599.22	11074.69	6559.87	11439.69	12265.12	16701.69	6626.42	15836.28	28924.16	10647.17	3672.94	7023.88	6098.25	3597.79	10189.35	8434.58	14223.72	7415.04	5137.71	6927.64	5160.60	3070.25	5689.19	8848.51
142			198228.29	1711434.62	58138.58	63241.97	69821.26	49426.25	33417.71	21419.24	155212.10	78596.85	10828.98	8427.89	51180.93	59759.05	45039.66	42477.64	66599.96	82034.36	67736.01	11289.49	46286.78	25422.71	31814.33	24043.40	21132.91	17695.80	10477.74	21216.41	20474.16	20738.49	14417.35	4143.41	8830.56	6653.60	9691.43	4449.29	13785.73	12496.16	5790.37	3197.15	14479.82	10606.55	7464.39	7366.31	7102.75	8182.08	13019.20
143			157615.54	1944732.75	197756.75	113027.50	93461.57	163110.79	190757.46	124515.94	56586.70	96450.66	65869.78	28055.13	43095.92	39053.03	13438.20	16097.14	28512.09	61853.22	49705.80	47472.38	54113.33	50096.60	22379.31	20914.12	24989.51	20753.84	18720.49	11637.95	13999.60	20536.25	13540.92	9919.31	10456.79	11338.30	9000.71	4453.77	10466.11	15122.83	9481.01	10161.63	7234.51	7492.88	3652.06	11841.84	14312.05	8435.43	9988.48
144			47110.10	1576314.62	905615.12	342571.34	112804.53	130839.82	126546.43	99616.74	117427.26	49549.96	80629.59	59139.84	51661.03	86985.42	70438.97	70445.87	99037.50	45869.66	37087.54	52124.37	33493.39	23384.12	18592.76	27148.69	17974.50	10535.91	10155.09	26029.62	8087.31	25746.02	21868.91	9314.45	8018.19	13370.52	8552.48	8348.10	9078.93	5679.66	5286.85	6569.08	7557.09	10891.54	8895.80	4751.34	4830.84	4891.98	5303.05
145			67634.19	493190.71	179676.42	98676.85	108806.71	52243.91	69911.39	40150.01	29252.66	27325.86	15999.96	25829.48	51467.99	23541.09	18649.01	24138.21	22372.24	12983.56	10470.03	17732.53	22312.20	11054.23	3982.19	8469.45	9399.34	8151.63	3991.09	6149.47	12559.18	9058.72	9798.60	6061.91	4028.60	2598.90	4141.93	3441.28	3227.16	1896.76	855.54	4861.84	4355.58	3415.82	4657.67	2375.63	1951.73	3401.77	3772.09
146			215274.59	2153567.25	229326.90	144517.79	242973.50	149265.10	84479.23	46430.00	35318.94	7975.96	26882.61	14766.21	38141.11	47515.76	29944.07	28585.51	54140.20	65046.80	31287.77	25725.22	15806.42	22371.82	31634.97	36058.86	21127.56	9539.26	14286.53	10294.11	14205.23	16772.79	6916.02	17202.98	24608.18	10870.25	16580.52	10348.53	12198.23	9579.36	2462.82	2961.57	3730.95	1727.00	5071.06	5470.41	5911.52	6311.67	7289.69
147			102283.34	880768.62	83648.47	78136.27	28686.39	43171.80	21351.97	15796.05	11658.17	20641.24	11786.07	11275.53	11211.34	6749.00	8574.99	4073.11	5250.53	2432.58	5366.13	4471.57	3798.30	3423.76	1955.78	3244.16	3225.52	1171.76	1458.63	900.48	1154.12	1801.97	2816.49	3021.53	2887.62	2129.54	2717.18	1453.74	1112.92	1397.10	976.23	873.53	659.20	409.11	604.76	1794.53	1341.70	1588.64	2057.63
148			327774.96	1469401.12	154257.68	81301.83	96237.34	48366.50	30422.93	16773.64	25601.53	14132.14	19620.08	16446.02	30972.93	30736.03	17339.00	18401.86	6789.70	9948.93	5494.62	11116.17	14975.95	7866.82	10550.37	11507.37	7828.77	2786.92	6177.56	10790.04	8979.65	6447.37	8570.11	6297.54	7798.42	8487.72	1776.56	3715.28	5678.95	5236.20	4101.11	4564.14	5984.17	4481.24	4198.02	3520.69	4649.92	3073.94	3063.41
149			85635.32	847162.81	111245.00	72635.82	67055.60	108608.23	95565.25	62176.28	60965.62	34763.07	26118.84	25074.58	27232.10	23152.94	21509.13	11640.62	11347.66	19035.18	24630.43	16249.39	16024.45	7257.86	7948.73	11371.48	4181.37	8693.84	9054.46	9984.88	18986.23	17361.86	13131.15	9450.74	4666.93	4442.00	14959.59	14091.84	5132.52	4495.11	8475.91	13854.90	7377.55	1676.46	4966.31	3525.69	4473.43	2665.88	2020.92
150			550518.75	2550913.00	253324.81	101787.16	107349.00	74732.75	74146.07	40275.09	31251.98	34845.60	37240.65	22789.70	14697.30	24831.89	28951.96	14383.99	10152.77	7443.40	7862.94	10093.62	18751.60	39072.34	28654.84	34717.21	11100.83	3918.32	7884.93	14335.23	16553.07	14624.23	16067.72	12379.97	11719.68	5543.66	5466.46	2448.60	2061.72	4253.97	3604.83	6133.32	6727.64	6828.08	3891.19	4210.61	4430.22	4088.30	6351.53
151			329265.78	4185691.25	179789.76	175694.60	77630.26	116680.45	41057.86	14848.10	18280.10	8749.37	10036.96	7149.90	1936.18	5238.60	3786.16	5329.20	5633.94	3072.77	5188.99	8545.67	7079.39	5376.31	2266.24	1515.35	3391.52	1425.55	2889.69	780.51	3437.00	3774.65	2029.73	3903.28	991.87	3474.59	2350.96	1353.98	1673.90	1225.44	1050.72	1247.47	1529.80	1199.62	1894.86	2362.70	2459.90	628.27	1242.00
152			274567.59	1995022.00	95894.21	96771.82	104350.23	71798.14	38235.07	5486.31	43185.59	20216.70	12727.71	13961.52	16721.23	14246.29	24316.19	17939.76	4451.22	9924.70	10850.93	8031.71	8052.56	10070.24	7308.09	6129.98	7399.45	2913.46	1355.75	3029.27	7655.38	14559.96	6354.16	2175.19	3533.70	3873.80	3514.10	6025.74	2340.84	2367.50	2920.70	2865.35	2586.82	2557.22	1513.04	1381.71	1432.04	835.66	638.15
153			165485.70	1248352.12	499885.81	226410.73	128716.85	76177.07	84205.83	27197.91	42965.36	49786.25	72595.95	55050.48	21457.86	16882.01	28319.03	13549.75	24211.85	17907.25	6737.49	13679.81	9595.04	13568.43	12369.38	9180.97	12533.80	14088.82	11884.32	5198.73	8308.89	3474.86	3322.94	5698.54	7380.61	2697.19	2877.27	4204.99	2466.03	3464.90	4313.05	4305.72	6231.45	4757.49	4689.74	4831.11	3197.13	1889.03	2679.36
154			231752.82	1963600.25	127626.54	82358.35	132329.03	219785.06	134642.00	31798.60	40094.78	16471.71	21704.19	25303.45	32512.24	20668.37	17452.39	7649.16	10610.41	16638.82	45134.94	29501.31	21300.22	26370.16	20882.19	6390.11	9550.67	15222.11	10213.47	11393.51	3209.39	11361.63	10641.66	2003.38	3058.75	4868.57	4715.62	5037.72	6483.63	8554.95	6685.26	6827.90	3655.17	3110.53	6937.02	2097.90	3138.24	2191.54	2429.30
155			418206.59	1740641.50	74669.18	81769.65	47068.82	70618.93	98484.14	91867.11	53340.61	69420.00	53374.75	21612.10	29946.00	43629.37	39271.11	99019.03	67448.77	71985.74	100602.93	63894.37	40743.03	39088.12	12738.28	15873.39	18192.97	7817.40	9484.13	32823.32	16028.71	22839.73	24652.37	13859.87	8376.83	11799.63	22454.48	14975.75	7353.39	7566.61	1905.85	4628.66	11477.69	5804.02	3415.51	3917.23	3639.97	1728.45	1956.36
156			122383.53	697804.93	178261.15	284977.03	148141.98	60237.23	44495.88	93110.47	99320.44	29022.82	40122.22	27966.33	32582.88	27483.75	15211.80	15477.43	8078.78	12526.06	16282.85	5843.79	21212.31	24604.48	25820.98	25836.53	14970.88	43283.49	29843.19	6313.78	8339.35	6045.30	15721.38	14958.49	6665.79	1244.95	3097.39	8600.93	18719.56	11325.33	6784.42	14915.05	5997.08	4993.89	1469.94	5939.26	3108.94	11069.26	10669.11
157			187282.81	866709.31	151314.98	100387.22	117497.48	133808.45	105514.19	60191.22	64989.07	31233.25	56211.96	35499.22	29329.94	9930.27	11099.28	22968.26	31854.83	16135.16	13796.91	11359.93	10015.87	14632.43	14078.35	11232.70	9450.62	8433.93	3403.58	8822.42	22193.82	14385.14	8958.43	8716.18	9222.30	4304.49	4503.26	2554.02	5251.79	6217.08	5945.86	4403.40	5090.63	4486.19	5874.84	3145.50	3575.67	4852.61	3850.32
158			1489227.12	11473541.00	497406.40	207316.17	208312.29	128091.78	195021.96	62400.94	43007.37	84153.22	110318.68	41927.95	25518.70	13102.19	7932.77	12095.57	14730.11	11613.49	24137.03	23609.48	12217.25	12439.27	17898.74	4674.16	4996.13	17677.99	22924.93	13306.87	8371.93	6718.96	6717.97	8354.37	8491.02	12574.05	8243.33	5921.63	3323.59	3840.46	3466.86	3836.61	2467.44	4182.93	10680.44	7572.80	2825.37	5214.79	8024.32
159			1600674.25	23208862.00	2052164.75	118990.92	95740.65	45558.31	61212.21	36457.55	25271.93	22002.92	15853.52	14444.69	42877.74	35032.69	10639.55	7394.60	13795.93	9135.33	13096.90	6536.17	6943.34	9956.38	11214.87	12037.13	10052.70	7389.84	5188.27	8602.17	5225.88	3011.50	2464.42	9780.34	11842.92	13078.35	14079.34	8415.92	4112.94	6004.54	4322.25	2231.43	1970.43	3897.50	4630.68	2388.40	3934.27	5459.62	5251.91
160			16580.40	461499.56	66736.85	57276.26	71856.78	148929.25	114284.30	43738.25	17887.67	17045.30	33312.71	13854.36	12229.69	18545.70	11248.54	9697.88	14476.02	10769.48	5908.10	5139.13	9025.92	4784.63	2120.79	3801.90	5835.63	5938.30	7778.26	6236.74	5937.06	7476.32	9336.54	9600.03	4763.43	7935.11	9350.66	5334.27	2789.55	3439.63	1939.21	2784.14	5709.16	4093.65	2432.75	1819.94	1277.64	805.43	1267.85
161			26360.21	660069.93	137803.10	198440.78	121101.19	50537.75	45970.15	25455.61	28911.36	17926.73	32969.62	24744.59	11004.38	11718.31	9940.99	16256.79	9329.28	9205.36	14505.32	14022.55	6277.91	6727.04	8365.52	14921.29	11578.36	14703.18	5400.14	7548.40	12853.23	13387.81	6581.29	10938.75	23416.41	22425.03	5392.37	3568.94	7960.28	5014.38	7530.04	2590.73	2204.91	2297.66	4278.68	1657.04	1202.56	2579.79	2337.61
162			272449.50	2705100.00	367584.21	147797.90	129611.64	121494.54	61488.11	28913.11	62522.22	60418.19	40213.87	46612.82	35190.38	24701.92	29070.93	17224.59	23854.56	21099.81	29599.00	37906.08	23997.86	16587.92	33865.12	19179.64	11085.92	10756.72	13319.41	4737.14	19782.81	14906.31	9720.46	7240.94	12589.49	20739.23	17829.37	10365.32	10508.97	10370.23	5632.10	7490.40	6130.51	8151.08	5008.00	7021.51	3805.20	1112.14	1902.32
163			123762.03	1153332.87	235065.18	64140.49	53653.51	97986.60	135307.56	28098.21	18907.56	16762.61	75239.82	48790.82	46419.59	24671.26	29294.64	21068.98	10018.85	5034.01	7963.92	12252.11	22716.22	7186.49	6855.73	13616.36	17292.89	7798.88	8191.23	12181.62	14915.83	9781.91	11120.49	8220.36	7529.40	10351.48	3824.74	7004.87	10243.16	2172.27	3892.04	3523.85	5648.55	4393.37	7368.79	6409.43	3676.98	2537.19	2570.54
164			18216.24	1094728.12	150157.42	106526.59	53414.71	27356.46	44513.55	32947.41	30442.10	25233.00	14030.32	20091.85	53463.79	28700.48	23335.08	34781.10	40073.39	30594.17	19939.40	21611.61	84966.87	6821.83	7565.23	8776.60	10158.32	4582.61	6228.76	4439.52	13335.83	3564.21	8860.09	5566.60	4013.88	3642.26	10460.43	9565.06	8022.31	6262.73	5313.19	3653.85	3188.74	3073.32	4247.35	4105.60	2283.01	1904.92	1662.36
165			48288.35	2824850.25	270945.28	50856.75	112746.71	88430.31	60297.01	45741.32	36606.52	117512.40	205333.82	206215.98	95832.78	23924.70	12549.12	17580.71	38412.96	10133.86	19222.81	22667.56	17074.93	13876.61	8331.79	17489.36	37280.30	24899.19	11235.36	9734.67	9860.71	8395.14	9844.29	4969.56	12951.35	8116.68	5775.25	5138.37	8986.47	7174.59	8076.72	4225.58	5139.85	3430.09	1916.38	3129.05	5115.99	8090.73	4014.01
166			199108.46	4472529.50	412631.93	326971.25	175939.03	152731.12	64403.51	33598.98	46160.10	40273.19	54052.18	31189.44	28598.20	30827.04	19331.77	11334.37	10847.27	5760.27	26470.74	27661.32	34662.62	20374.39	24426.23	9420.44	12833.63	40104.90	15801.12	11419.77	10012.46	6819.06	7010.04	15128.74	16402.69	6789.67	7689.79	7755.75	5527.79	2573.39	4892.48	3454.90	4337.74	10053.51	4118.57	3609.06	3481.57	5040.09	2875.39
167			154925.67	263840.21	135192.43	43242.74	76221.06	104346.35	106523.34	74254.50	47774.25	9607.39	15957.68	9187.02	32800.73	40410.78	9279.39	7445.89	12232.98	7720.24	13533.31	19220.18	8064.06	7490.98	9704.84	12219.97	24432.18	8525.77	6839.34	4166.97	11785.24	12787.73	2998.93	8147.38	6547.47	4002.64	3046.59	1977.07	7191.68	9263.76	8887.79	4964.15	2617.27	3009.39	3605.56	8046.22	8488.96	4119.37	2192.66
168			96226.46	1001001.18	113174.35	53989.89	65292.45	35549.44	27290.04	57717.78	30748.07	34419.87	54539.44	35492.81	32338.88	54055.69	44280.60	9910.90	15762.45	14530.59	16276.27	13998.21	18958.25	15519.79	8975.46	8891.66	26102.85	22058.36	7510.18	16395.43	7457.29	14585.60	13029.67	7615.71	5487.74	4468.28	11177.56	9382.22	7920.39	4311.38	4657.37	2745.27	1980.94	6918.26	11653.79	8326.30	10278.14	10219.56	2272.31
169			113442.91	1808232.50	240521.96	106957.55	117502.04	93284.24	87027.64	18248.03	27046.80	21335.57	28066.29	22364.45	9859.10	8655.18	4722.59	15889.46	18814.80	7265.22	8707.65	17217.05	22356.13	8079.77	27899.75	15212.18	6392.59	12871.20	17908.94	14014.41	4045.69	4410.01	3262.94	7041.59	2136.24	8657.76	3203.78	1422.15	3986.46	7311.10	7688.68	4583.64	1572.74	4135.89	4888.48	1204.40	2220.77	2826.46	2868.78
170			122370.69	1200354.25	61172.76	41072.21	38163.66	27630.09	43103.50	31013.71	12270.02	9860.08	10281.40	5047.85	5170.88	8805.85	9816.59	8341.50	9249.33	2456.09	2690.33	4375.10	4845.83	2523.72	2959.20	5457.26	2203.04	3445.34	5579.61	3657.32	1887.44	2740.34	2446.17	1707.72	2205.90	1257.58	2298.03	1814.92	1504.53	1337.00	1297.62	2347.93	3641.22	1429.10	630.94	1237.51	730.16	632.38	589.00
171			131791.84	2142311.75	183695.37	80247.05	45687.64	72516.87	54533.46	45399.99	27942.56	34560.11	26590.24	47628.12	36526.32	17909.87	17614.30	10281.00	7989.02	7135.13	15876.67	20385.03	4937.08	8119.42	5258.36	8011.70	11088.54	12583.01	2834.09	6505.52	11618.16	14783.58	6159.10	8689.35	3382.15	3525.88	3407.90	3208.44	4157.45	3888.38	5813.28	4946.98	2335.59	10199.00	8120.84	7112.79	6134.10	6987.66	6321.23
172			111791.23	1932557.25	201489.96	109599.00	143535.70	73958.53	47549.12	81641.97	95836.15	98970.94	60422.04	21454.76	25595.84	16226.35	17289.48	16701.12	12154.92	15014.17	14959.79	8381.05	10903.80	10388.30	13259.99	10941.73	6974.03	6960.93	6689.10	8045.36	9816.03	8910.42	10749.21	6712.66	7655.58	5343.70	9882.07	6144.24	2275.79	5800.50	5111.93	6757.74	7304.17	2012.90	1537.70	2574.82	2384.50	2705.08	1019.11
173			79462.15	400904.09	311426.68	168399.60	124185.33	94709.81	29853.17	14550.89	34437.77	34895.05	44233.89	28095.62	13813.57	9091.99	15500.92	16038.29	23852.22	20866.74	18255.18	13272.60	33487.32	30440.55	16377.59	12601.33	20693.52	24206.13	11688.50	3054.53	5562.91	5968.20	5877.86	11711.11	12217.73	5308.29	6000.71	5595.54	9480.95	10375.97	9539.70	9018.41	7650.95	8666.69	5556.46	5323.92	5021.98	3462.42	2501.31
174			24429.36	240726.46	34414.15	82614.91	30456.27	39869.05	121889.29	110501.13	23704.85	25470.12	11983.97	18964.47	28169.99	38458.26	37918.92	11512.70	18552.62	6280.00	17538.74	13426.40	4451.06	27789.62	20613.25	9781.67	1522.23	4314.62	5374.07	4776.62	8430.78	8081.02	19031.09	9134.54	5718.74	4526.87	8540.68	3213.75	1769.32	6661.79	4781.98	4544.90	1117.76	3975.42	3870.15	4524.35	2316.75	3107.33	2358.37
175			241536.68	2744413.00	526347.75	180173.81	86636.51	21352.59	33979.41	46311.89	13342.97	25361.49	25668.53	52614.33	104547.17	63115.03	51421.80	26136.50	11969.09	18616.90	20612.37	10149.09	17174.58	24326.72	31182.63	19861.40	18813.68	16385.26	31301.44	26140.05	17294.75	8132.05	5601.64	10641.21	18078.18	11589.37	1212.33	11468.04	12490.90	6062.57	9162.52	5927.15	2767.13	1486.30	2383.53	4147.50	9582.67	3034.33	3496.13
176			72931.25	1592316.62	370202.50	279348.59	162030.26	126565.85	65422.77	52741.69	100009.30	55449.10	97918.05	29563.59	31080.56	15644.68	25369.77	31051.19	30241.32	27565.34	46639.87	52156.33	53751.38	43800.60	41980.60	39475.25	26260.73	31755.54	23667.02	27957.95	35454.05	25349.82	18386.51	12010.06	16259.88	29455.48	29111.45	19837.96	16915.18	10466.86	9672.60	10626.73	4191.57	2866.76	4368.45	3335.43	8425.55	7701.33	6512.55
177			63364.74	1111626.87	136076.60	86934.52	70205.37	67147.37	91201.20	67612.43	29973.00	39392.16	80081.67	54665.23	53595.70	51643.44	29892.82	26500.71	37549.48	36731.03	53638.78	42113.53	23670.87	18589.27	6532.63	9620.31	12711.59	22392.04	13941.12	7628.95	16686.77	12881.86	10305.56	14010.73	5488.86	3237.00	2707.91	4870.16	5481.70	6511.59	2853.94	5330.44	4791.70	4592.03	6006.52	8320.92	6694.43	6376.40	3160.11
178			320248.15	1187542.12	242466.40	134753.68	39988.78	22859.58	26073.21	13534.18	37265.00	15849.93	9380.18	4439.44	7001.90	7097.37	4882.19	3372.37	4469.82	4107.54	11156.68	8981.78	4006.42	3888.11	3075.59	1584.90	1411.33	2190.59	3447.16	5594.09	2818.48	967.99	1683.37	3067.09	5679.03	5396.56	2440.61	1740.59	3552.42	1673.56	2001.49	1099.71	1095.94	796.60	797.64	793.84	343.12	632.65	1087.98
179			129613.71	942830.25	197858.98	133052.46	81886.50	72922.70	71599.14	41950.50	47777.21	71831.78	39487.23	31731.86	76637.31	105629.53	60544.94	40892.58	21693.07	28986.22	39222.14	16171.38	14449.72	13918.32	28834.63	20895.73	17388.77	11662.69	8000.38	12670.21	9780.08	16440.48	21360.56	27097.87	18621.94	5325.43	12192.65	5968.65	4292.94	7463.76	4063.34	3745.86	4433.63	3696.09	5164.92	3393.56	2845.78	3624.56	1959.21
180			128191.59	634489.12	184744.28	182156.51	126857.32	79239.78	48276.32	46084.00	42347.14	39665.73	17194.23	20827.20	8930.07	22138.08	36947.88	40787.58	18910.41	13333.32	12624.42	14503.60	10424.14	15980.73	8909.92	9097.80	6575.83	16856.91	13279.31	6600.13	8605.76	10894.41	16984.67	12795.44	7698.67	3069.72	3402.12	5299.92	6218.02	3407.79	4771.33	3662.71	1300.99	1992.37	2229.29	4237.08	1983.35	2487.93	2485.67
181			526399.93	2538120.75	119039.90	93276.47	117340.56	57737.72	63621.16	61053.02	43054.51	23923.22	21809.40	27868.58	27437.32	16490.64	34137.24	21404.44	9803.94	4475.94	4760.71	7086.74	9671.64	2984.78	15689.79	13876.94	14974.50	19113.16	15409.43	9925.19	7536.46	12721.64	7832.43	4631.29	3485.04	3785.72	1681.28	7479.16	9746.45	4439.18	2577.97	1939.70	1195.91	1526.04	2371.19	1068.34	1587.88	1576.67	1653.12
182			84387.18	1371106.37	202092.70	120100.17	120235.00	91574.02	86996.83	70896.00	80729.76	84577.85	42018.96	39309.38	34388.05	55183.76	30784.58	31328.97	44888.08	21104.55	32840.73	15090.14	8452.00	31751.71	33241.97	20945.41	18924.33	16285.20	12407.54	15414.11	9614.98	7792.94	13808.51	9830.83	3621.72	13387.20	13417.83	15189.01	12102.39	6850.44	10478.51	3037.74	3531.58	7790.53	9757.10	8111.91	4538.20	1979.55	2930.18
183			219102.95	899673.06	150351.60	80414.41	92698.91	86334.56	45051.48	16476.48	19358.54	30227.24	37106.42	28266.62	29419.41	25754.53	10212.63	11965.70	15096.26	19818.16	16702.42	8641.34	5746.36	4503.31	6482.45	8742.56	5848.69	6250.42	10153.45	6025.65	4124.54	5991.78	7425.33	7422.37	7988.30	8676.18	3043.83	5986.95	5010.46	2475.54	3560.81	2487.99	4276.88	4101.57	2809.95	2596.07	1995.71	1054.11	2080.36
184			129716.95	1045136.43	148410.93	144021.09	113083.11	122245.89	159945.28	73850.38	53727.81	25117.53	23158.30	21185.25	21855.46	16205.61	17273.41	19270.22	29185.51	22103.94	21819.04	26685.37	22773.18	5894.96	12751.75	25554.92	26062.21	8124.92	13746.29	12391.55	16633.44	10128.30	6508.65	4714.05	6130.31	4096.69	9948.51	10455.75	3077.26	4616.53	3426.29	3528.16	7052.49	6731.01	4695.65	4351.52	5459.16	2579.58	4001.42
185			93622.24	4068011.50	232286.17	159208.62	87318.82	47839.66	49710.89	49224.71	15345.29	27302.63	44206.67	36623.16	37615.37	32140.67	11765.61	14003.82	15664.41	13148.77	7910.34	9640.72	8556.13	5187.94	20918.29	22554.48	13099.14	5921.17	5631.69	13306.98	5114.89	10078.60	6168.21	5673.63	3643.66	7877.18	4287.05	4872.10	11025.40	6515.75	6411.70	6125.41	5530.08	1911.85	4027.21	4938.46	4248.39	1301.60	2455.45
186			141536.15	1069419.50	180106.10	133187.75	71776.18	136975.75	108553.13	120822.82	68760.62	67324.70	45034.60	90181.93	111566.60	51125.76	32710.10	21172.43	28910.14	36837.49	57178.43	35227.08	40390.12	54229.76	39638.01	18347.85	22516.57	24459.05	11772.66	9667.69	10151.29	14225.93	23067.28	16301.05	11961.08	13241.68	6485.85	5987.91	3011.71	3945.81	11585.66	10822.12	8172.04	9575.87	3902.01	9570.89	5516.95	5478.92	2117.10
187			574856.18	11476868.00	668745.00	73423.46	73263.19	56223.87	64479.98	16498.41	17218.78	15219.86	19054.76	10682.79	11472.34	17571.10	12698.71	10977.92	20695.48	15511.53	11962.63	10622.05	8222.50	7955.52	10171.75	9776.59	10621.77	5904.58	5778.89	10889.86	4183.14	11437.32	6810.24	8016.91	2513.03	3280.93	4065.12	11248.37	11164.21	3363.61	3799.14	3899.25	1729.78	1713.01	1081.06	2060.22	1360.74	1896.44	3571.91
188			171125.62	2365079.25	341152.03	175775.09	41606.74	64821.72	117303.96	110502.83	63262.72	31147.86	16726.89	17942.99	9357.09	11854.22	7349.46	3536.23	16620.71	26877.60	24766.49	31907.85	48448.79	18370.21	8108.93	15973.84	12328.19	13272.64	8497.90	8640.09	4201.50	11360.79	12914.90	12004.76	13141.49	12115.40	4819.67	4218.69	6152.40	4705.27	1712.36	4884.37	3111.50	3933.64	3443.60	2692.95	2576.99	4065.07	4578.84
189			133971.04	493797.62	121472.67	56188.96	44254.59	59197.25	25853.04	31428.59	35776.21	21117.53	11908.39	17957.97	19874.13	5267.28	6075.18	6972.48	4489.59	7630.14	5394.02	7590.33	7061.87	3831.81	7596.56	9430.80	8722.69	7386.18	6571.58	6653.66	3348.40	4980.69	3864.92	3494.73	4424.15	6290.57	6974.76	5682.78	2070.73	2222.28	1787.20	984.35	1333.74	890.75	366.86	893.75	2388.27	1079.10	1351.04
190			294821.71	1437676.62	328399.68	47621.67	46624.70	75996.86	86655.87	42365.83	21820.49	13541.67	22239.04	45714.42	18393.57	16677.11	20272.47	22543.00	30519.43	25527.65	15740.57	16532.38	14924.95	9063.95	8258.35	10670.66	15482.77	16836.75	7438.62	19013.50	11473.63	11274.57	6159.56	2579.76	3731.21	5020.86	7820.09	3303.73	3396.72	2058.73	4084.20	4092.20	3174.03	7943.33	4701.79	1107.10	6746.54	5013.02	1495.28
191			225154.32	1753246.62	185517.37	69740.82	31683.94	35775.80	29949.80	30795.76	33254.37	32644.50	38780.22	19083.73	11428.29	16871.56	21210.73	25500.38	18070.06	2404.37	4967.55	7731.37	6850.04	6973.66	6217.53	7512.93	4139.34	5983.39	8766.38	10017.95	5367.46	4931.80	3471.08	2420.03	3719.46	4080.48	4120.85	3098.97	1946.83	1052.85	2342.15	2531.02	3007.77	3984.42	3181.80	1463.38	1896.87	1292.81	1597.10
192			313037.75	1611169.12	568680.25	126022.50	99343.67	45493.45	26387.32	44111.19	11142.07	27569.54	18192.32	37346.02	15832.19	10155.25	15806.17	12940.04	17372.37	12937.46	24872.78	18680.54	9604.98	6083.19	7963.60	13425.55	9667.73	12858.03	11659.88	9290.71	3548.16	7699.97	10833.21	7266.32	3465.41	7763.62	9347.39	7531.79	3469.63	4465.06	6160.79	6235.01	2977.67	2529.90	5328.14	5581.25	1794.96	2449.48	3279.24
193			89176.57	829894.81	40646.41	27882.93	43202.62	41483.14	42678.10	49367.92	42873.64	39752.19	6482.19	14079.41	19312.74	10341.93	29076.13	12194.22	9952.68	22049.36	20819.35	8332.88	4019.53	10151.82	23835.66	13001.43	6984.83	7120.64	3274.67	3829.00	3176.73	6761.96	6975.70	1842.83	3346.60	3224.30	3988.32	2778.07	2213.99	3743.23	4432.19	1583.25	2563.08	3055.16	2536.73	2214.00	3127.87	1674.82	1640.36
194			239367.79	1359511.50	274924.06	91433.10	34388.42	20070.28	63409.11	31101.00	42128.01	46557.85	14411.23	23623.94	47502.41	40266.67	20573.70	22563.88	11672.68	6091.69	12350.16	12605.08	7333.44	11921.74	9361.05	3869.10	9802.34	6727.59	4343.18	7422.26	16074.98	7572.05	6324.28	6392.93	7845.00	10845.41	5873.83	4722.87	4481.61	6181.23	6531.18	2452.40	3111.68	3793.68	5377.04	2302.21	1234.41	3140.13	2483.99
195			201216.67	4601626.50	367322.37	172470.32	152486.42	84169.25	67376.52	38758.96	49757.62	24541.43	23569.27	35908.37	18607.97	15754.33	16334.00	7137.27	19678.59	19255.03	7529.89	22706.52	28641.94	11302.57	8026.51	7632.00	13675.83	14321.61	12348.29	4638.20	3041.47	6573.56	9162.91	6539.46	11072.25	3885.94	3666.03	9448.70	5066.71	3927.65	6024.06	1848.33	2354.50	2200.51	3567.85	2157.02	691.53	692.07	1358.31
196			19069.89	843713.81	190250.46	177463.75	57077.39	23185.95	34841.29	22538.95	38626.06	68716.09	56025.05	25128.08	27960.53	42205.47	36294.04	32868.76	16806.17	22579.59	26126.29	9613.80	12740.31	6784.12	15332.86	8632.10	9839.42	11895.97	12995.48	5761.77	7402.75	8978.30	6276.95	19206.00	18302.33	3650.72	5975.24	6454.09	7581.05	5576.17	3671.36	4736.70	5823.01	3815.16	5550.38	4668.70	1425.43	2770.82	4132.21
197			156755.70	3101912.25	226295.68	136663.56	57703.15	143348.21	80585.98	60211.39	67152.10	58846.30	49256.71	11777.82	12549.27	19866.88	37532.38	39075.57	27638.20	23907.39	11354.96	13260.90	7872.95	15181.53	11648.75	15767.92	17442.32	15854.23	26651.07	14092.99	9202.69	6634.14	15956.25	22198.04	7483.73	3002.45	5657.44	8219.43	5298.28	9828.81	11661.60	6933.20	5856.46	4986.00	4920.13	5719.79	7557.32	4777.10	4853.61
198			104593.05	3687105.00	359750.03	179182.10	140470.59	66358.66	30439.01	40655.01	19704.76	93258.00	86742.77	74257.37	49244.67	37529.59	17843.13	68095.58	29461.82	64124.32	42212.89	26160.51	13750.21	8715.84	8677.20	15112.93	51592.30	7184.54	9067.90	20092.98	8009.98	14927.20	26988.90	10255.41	5541.18	8528.98	4216.91	3133.18	20852.82	22429.49	7730.39	12577.37	5153.98	6439.25	15220.91	15310.46	2482.63	2337.96	4534.56
199			241705.45	910946.81	109336.32	27421.23	31382.61	59130.80	49449.11	8631.02	13173.18	16595.88	22802.53	19891.44	9156.59	6757.93	5428.83	9018.63	10634.63	4862.58	5469.17	3404.00	3971.13	4177.17	6815.23	4219.72	4101.73	3137.35	3089.57	1300.29	5373.35	6334.47	1966.48	950.53	3087.58	4262.95	1966.88	878.74	2559.44	1582.43	1447.93	984.07	801.96	948.84	1086.66	1008.52	889.82	2003.67	1713.80
200			1104248.50	3792173.50	843307.43	500253.53	162515.84	68032.55	47205.76	129543.67	98201.82	38269.33	18812.76	22711.71	24165.01	18010.29	14938.03	36495.94	33682.69	38027.79	16719.52	21366.10	8855.89	21158.45	8835.04	2654.24	20383.75	10149.50	4589.94	15336.67	18071.69	33518.44	33923.98	21784.07	10764.06	5365.23	10469.73	15038.72	6845.83	1750.07	3751.08	2563.58	1948.19	3327.41	5002.82	5165.71	2679.51	2264.60	947.95
201			151239.31	1364588.25	143507.53	76899.64	52368.58	54714.66	92311.49	68703.35	32559.62	29290.65	17566.30	14889.08	24236.24	37898.18	17225.41	13909.86	6697.16	19140.94	26384.91	23611.60	29561.19	16644.13	6571.52	4397.54	7507.40	7256.15	5237.88	5542.39	6486.92	5529.32	1876.72	3146.17	3516.29	5915.07	5660.24	4771.43	2883.86	2146.33	3578.57	3933.01	3027.29	4851.23	5870.69	4366.42	4892.27	1955.45	506.37
202			46091.23	864435.62	248213.65	222063.03	140129.70	59909.14	51297.30	79012.97	47223.39	16349.41	30463.62	24696.20	18293.82	6857.17	11950.35	5994.95	15787.92	26805.08	24188.21	12298.34	16744.45	12780.41	20467.06	16719.84	8317.01	6372.34	6534.94	3278.74	12325.97	9559.90	2744.01	2942.30	5776.81	8079.74	3411.23	5175.78	7586.87	3488.76	6194.82	3513.06	1037.08	4189.95	3031.22	1579.16	2906.68	5163.26	4010.72
203			330243.62	2484198.50	348074.46	251702.53	109231.89	92325.50	47219.87	87247.36	57469.49	26746.29	31321.32	40255.59	55760.72	52319.06	13602.79	25682.74	23068.05	30041.59	29147.52	14998.70	20463.89	37489.44	32956.39	20372.73	25855.91	21000.54	21416.04	14687.04	25317.84	10550.69	3458.44	6370.90	25724.23	18587.41	8869.46	10597.82	12016.04	11646.56	6226.60	3862.48	6824.81	5309.42	7419.74	10484.76	11295.73	6505.73	6257.93
204			374677.34	1888341.87	479222.71	207841.98	140834.98	176233.76	148600.07	79478.64	137150.71	103202.52	69489.30	74529.45	25801.76	38567.05	62478.56	63119.00	60734.94	29390.14	63288.64	47170.55	101046.81	25592.58	21134.12	12961.65	15623.15	10084.39	14106.39	10643.81	23837.40	37184.20	29274.28	13660.31	7198.29	24040.54	14469.88	6460.01	22206.54	13201.22	9676.07	11725.06	11945.36	5080.14	15483.30	10005.21	7166.80	3110.14	6208.35
205			566514.93	2859582.50	307267.00	114290.44	73573.54	143084.68	41646.06	45343.24	33327.75	46982.94	43133.76	41546.64	27732.99	45469.78	27936.39	13410.61	22318.50	17161.19	22965.27	26282.36	13000.92	24502.35	9692.46	14579.15	15164.88	13866.70	17995.60	14491.62	12087.10	11370.64	8713.49	8096.21	11206.87	10214.87	6752.01	3222.13	5315.16	6604.28	5531.83	4849.17	6815.11	3878.62	3101.95	3143.95	1056.42	1482.16	1570.50
206			133777.37	861866.12	311653.59	182239.75	71568.53	26207.97	42525.12	95688.97	80514.07	20972.36	50863.41	20336.90	24081.90	54244.44	42701.96	25324.84	40341.26	53750.06	45247.64	43887.29	44737.17	16516.26	33682.24	24832.82	18579.47	25893.48	9515.95	9732.66	19595.59	12073.48	17007.66	13079.45	9126.95	7545.54	4358.38	4707.04	4973.75	6694.96	11075.80	17029.86	6939.66	3698.10	7021.52	7393.65	4856.60	5669.20	3447.85
207			116984.41	1006732.37	164634.71	111359.85	40091.21	19866.08	19206.43	22817.29	17601.07	11088.82	9969.46	14124.33	8162.22	8853.11	11239.21	8006.72	6652.10	9697.04	8695.38	6576.34	7059.42	3301.69	4596.08	7402.93	10067.10	4293.79	1892.24	1518.23	4802.59	2179.79	3933.22	2823.16	3007.78	2913.81	2445.09	2932.38	3340.97	3308.49	2033.51	2396.95	2066.73	2983.81	1230.33	2350.69	1722.88	1840.16	3133.96
208			399315.71	2312109.00	220809.18	136694.04	81695.51	128489.19	59200.25	44234.20	31180.93	23302.28	69179.65	56787.01	84495.71	90845.30	41172.01	10251.10	19423.17	17787.66	17108.60	6370.22	21762.39	19086.90	10521.21	21148.06	45342.61	29689.58	24162.58	19590.02	22446.34	11488.03	6238.38	7513.53	5452.75	9965.36	6749.08	11205.78	9211.50	10320.82	8003.87	6353.68	4078.38	2644.20	2757.05	4136.10	5706.58	2496.86	1744.87
209			120349.50	464217.78	117438.65	33428.03	66091.57	43671.37	45451.31	32649.82	9955.49	10609.66	12519.71	15441.72	8555.41	17998.65	10693.27	8298.91	13068.44	28819.19	21572.94	5245.11	7075.64	9990.95	20675.47	20532.43	7881.70	4003.75	20560.99	8417.33	2923.31	6968.36	14001.23	10685.06	13165.63	17332.71	7972.19	1889.65	5037.76	6708.06	12307.67	2509.28	3777.23	3575.89	4298.25	3376.40	1620.06	2049.55	3959.75
210			154358.01	2211686.25	329685.56	133253.79	107971.33	144977.07	164603.12	87023.57	112365.31	219738.54	254626.20	148624.90	86647.67	55854.49	74443.14	93124.46	64225.13	39288.40	25003.71	34426.17	89247.61	17740.99	25429.13	45975.07	14583.26	31784.62	72271.50	73125.57	23703.48	13908.40	23239.26	22087.51	11227.96	26789.37	39578.49	50554.35	26649.72	18994.88	13005.54	14086.10	10922.66	10847.25	8359.02	9164.37	3773.73	9616.96	12767.74
211			84071.39	769390.06	159202.67	136492.18	172994.79	54193.23	52212.23	20923.09	13820.17	15072.62	17441.25	27408.07	9203.26	12481.19	9789.96	4164.19	7222.52	25274.76	11832.53	8233.66	13970.93	4500.96	8371.72	4738.13	10061.45	6028.53	6596.74	10629.63	14748.74	13329.34	3430.24	3037.82	1604.81	4237.34	3442.61	3612.74	2216.34	4505.51	3620.33	3388.23	2308.72	2132.97	964.39	1482.14	1133.05	2401.47	1840.27
212			246734.40	1475058.00	51595.80	34700.77	20691.13	27977.68	36102.14	24946.23	11022.31	18169.97	10492.63	15638.80	11268.50	8422.39	13180.58	17075.25	9417.18	14440.48	9140.78	11744.51	7857.66	9924.93	11762.23	7116.61	8961.06	4073.70	8219.97	6444.02	5105.68	4351.11	7663.39	3629.55	9561.84	4803.01	5193.17	4022.25	4620.28	6871.57	8321.53	5542.66	7256.37	6380.93	6639.33	8539.90	5243.50	5240.47	2373.28
213			224395.82	4865529.50	464971.87	181473.60	204908.82	132765.93	86360.59	85669.56	80677.72	81374.84	11620.14	28653.00	28257.83	13332.80	16426.87	24994.68	18699.15	41183.91	41337.32	26673.04	13498.61	18637.65	18822.52	23442.87	13404.91	9492.26	12451.85	21504.69	22626.64	16107.80	16402.27	6566.57	6359.23	5547.62	4984.11	7724.34	6610.05	6293.27	5084.51	12508.37	9524.96	6758.06	3954.60	6961.15	3687.33	3017.86	9870.01
214			327280.46	3165548.00	304358.62	78119.20	90504.34	70938.14	112382.49	51522.34	32118.37	28632.00	29205.75	45317.12	35295.33	22483.10	42277.94	13414.18	5637.25	14699.36	20491.22	27097.28	13727.95	11166.78	11797.82	6797.24	7020.14	6698.10	4022.59	1996.25	2892.58	5481.50	3265.51	5049.73	5835.96	8544.39	5894.37	3655.16	2772.28	3022.03	5103.18	3261.85	1737.91	1137.48	1958.38	2148.62	2734.30	660.17	1139.48
215			266681.34	1830346.12	298268.75	62682.50	92938.28	96313.96	44663.03	53538.05	19453.53	71974.37	42895.17	45470.82	46246.00	16851.74	15334.54	20331.34	11124.72	16746.50	11589.63	4426.41	16454.74	24302.16	6367.47	20198.41	11504.87	29725.93	11756.24	13045.20	8462.58	4181.68	5855.43	5595.78	9956.68	5298.01	7843.61	8191.59	6112.74	4683.85	4113.23	14936.89	22293.35	11813.37	2564.34	3684.56	725.59	2158.52	903.31
216			445277.28	1875094.50	286816.71	103745.41	48064.11	66060.95	55132.33	35247.80	20395.56	42336.46	74401.90	21983.64	10136.55	27850.13	26925.16	29418.08	16481.48	9743.40	16099.21	14105.27	13833.41	18103.92	8479.99	12163.70	11577.06	14816.67	11957.58	31582.67	20102.77	11173.74	23440.13	7662.96	8680.50	7673.43	7553.16	5289.87	13370.61	6023.25	2534.58	2915.11	5768.31	3390.71	2762.53	2526.54	3527.86	2122.90	4743.72
217			34093.46	768739.56	136917.18	45641.64	85649.75	151642.92	63355.55	27504.52	17416.49	16994.37	23705.66	36609.96	26337.70	27525.76	35824.60	16432.52	17906.86	28182.70	19524.45	23791.19	23622.80	7914.06	12954.21	18892.97	8263.81	12895.13	13849.94	12335.07	12000.79	3543.05	13931.32	22433.43	13237.01	18341.02	11131.35	1466.93	7224.87	5123.80	2609.65	4694.16	4515.64	3865.95	3493.47	4929.10	3801.83	7760.96	14345.37
218			447046.00	3684437.75	209907.18	43220.94	18079.23	21186.63	17871.71	10756.92	18143.82	13727.44	13404.32	9606.59	9452.97	7448.18	7033.81	2680.53	7010.44	6304.22	4758.14	8542.38	9090.26	6764.83	4738.66	2258.31	2809.63	1774.28	3421.35	1738.00	2208.12	2594.43	4885.82	5282.22	2622.94	1145.71	1587.90	1874.34	2082.01	1997.54	1473.87	1921.14	1582.23	509.55	1084.60	1110.94	887.31	1260.20	2118.39
219			36403.97	460408.12	124864.94	181502.40	78981.94	19859.88	27716.13	24257.34	19449.83	23289.26	4823.04	8802.38	7298.69	6479.88	5939.21	11542.65	20730.72	18602.51	8705.89	2134.20	3485.36	6068.34	2403.11	2808.47	11908.28	8133.77	2646.45	6091.15	6541.93	5726.06	2974.87	5212.83	2500.91	8974.57	4404.13	1966.53	1731.73	1368.24	2429.82	2505.86	3796.96	2086.30	1081.91	1619.02	2267.63	1861.96	920.98
220			67099.97	260235.00	92291.78	25147.57	69490.72	12891.70	34246.34	43048.94	69024.91	80739.93	51412.53	54664.80	37784.77	26063.70	26458.91	43491.05	37043.91	23789.45	39626.21	12131.95	18116.75	16895.75	14072.81	13238.15	4393.95	8540.74	17815.23	6119.08	12047.65	9229.46	7243.82	18037.95	20270.62	12589.29	9153.00	8236.91	16467.89	22120.28	11603.40	7254.31	8608.32	8150.17	9122.70	4693.44	7198.67	4533.98	4076.24
221			174559.04	1422888.00	257860.78	59992.51	107799.32	87035.00	42105.02	55295.98	52353.97	21126.73	30687.29	25609.97	23247.87	34455.32	45978.94	36338.08	34059.15	35746.14	13601.08	27687.66	27193.11	13018.94	9740.64	9050.95	19229.70	34133.05	28159.79	11954.29	7784.31	11044.16	9994.69	8209.91	12077.04	26400.01	18082.46	12838.81	9211.90	3970.66	2479.06	1348.19	3360.11	2559.02	5369.05	3544.39	4166.69	1029.84	2443.27
222			60766.14	1304291.25	350474.59	60355.33	56134.35	31301.35	23402.36	101181.23	228452.32	49983.62	49572.69	17214.18	19946.57	29191.94	53246.55	19494.13	20854.82	20095.68	14779.54	38013.71	22617.44	30946.13	34944.98	8658.85	31573.05	11042.50	52978.02	37249.60	13311.83	15116.07	7739.64	9261.17	13766.49	9455.65	12960.65	16587.48	17866.95	34333.33	2907.29	14768.35	26631.50	24116.10	12371.20	7505.71	4362.14	6233.64	3615.74
223			83339.84	579195.81	591307.75	320591.34	81499.60	72178.76	91279.15	68487.21	30771.58	31927.28	86725.35	31206.57	29555.98	27893.95	31062.55	27360.19	39894.64	7087.60	20749.22	34374.93	19321.76	26786.98	13135.60	9479.70	6350.76	26646.11	17795.02	14956.02	17990.66	17724.73	19595.54	28305.86	27511.18	12060.69	3790.55	3162.50	10524.05	13142.66	8531.36	2788.81	11007.74	20882.44	15694.11	14674.72	5454.17	5915.93	6300.90
224			19771.86	408078.09	118573.23	137650.32	69967.47	42102.79	43873.65	52802.06	25065.47	15323.74	19529.61	33570.75	30912.30	32549.38	19191.77	8348.03	3046.36	8629.23	10498.89	8160.42	2708.19	7833.23	8644.26	2958.87	5664.75	4551.45	8323.61	7602.93	3004.32	1461.44	660.71	2721.13	5561.99	1912.05	3038.62	3287.16	3316.45	2207.26	1501.30	2314.66	1150.98	2309.45	1524.21	1136.41	1190.39	1894.59	1634.36
225			287215.18	975664.37	487596.25	140903.57	70721.77	64690.44	72058.47	113731.30	75389.24	19695.14	26273.04	12047.43	15481.23	25173.68	16248.90	29217.15	27147.26	20415.65	14433.83	45294.72	49943.82	29448.25	8407.87	14182.37	14820.73	4919.46	9729.06	9166.62	7245.63	5054.84	5801.54	5289.16	2888.13	3197.77	6870.92	7230.56	4563.23	4342.00	5657.53	5559.82	4076.65	2933.19	4023.90	4281.26	2305.52	1332.02	3224.32
226			176808.90	821186.62	163660.67	134667.59	170536.75	57074.85	22547.61	15932.83	19876.50	11621.19	31632.73	20081.04	8712.59	7131.89	9155.33	10810.42	12974.34	18223.68	12915.54	15376.96	13666.12	15974.74	20098.73	18836.19	16528.65	8041.70	9987.69	9438.78	4312.57	3280.14	3834.21	4038.20	7771.21	5667.72	5302.90	6435.31	3185.19	4890.95	2833.33	3525.77	1321.65	1938.11	2546.72	2517.06	3222.54	3119.00	3078.83
227			255103.51	1380801.00	89226.32	50221.08	44906.07	39727.98	14286.68	18587.55	16652.89	16740.73	32576.25	45790.64	38575.33	21257.66	13954.69	28438.40	33715.06	19620.00	16471.92	11603.55	8281.80	11537.56	8487.94	5728.50	15484.25	20909.53	11095.02	12872.48	6608.41	9543.96	8738.42	8118.64	7529.88	4046.61	5664.81	18554.13	15661.43	6730.75	4117.20	7024.05	5804.00	2151.16	5245.84	4348.89	2974.95	2716.19	2383.20
228			56385.67	1058773.00	62931.96	25497.22	36548.80	68152.67	64085.46	69793.81	58804.88	23951.16	17014.71	27116.45	12376.69	12075.80	14142.40	7415.73	17051.31	8160.76	8417.55	7941.14	5748.65	2490.05	9863.78	13583.29	6899.50	5274.72	6418.62	5529.18	8563.81	5603.40	7914.49	5973.61	1938.34	3114.70	5722.06	3707.00	6424.41	2826.59	2973.12	2835.63	3530.98	5951.14	5622.70	6102.16	4587.59	1411.38	3923.30
229			166114.68	980590.68	264303.65	130552.29	72311.49	80442.46	131655.03	120612.80	110859.20	53681.64	13704.60	12096.09	20640.88	24602.00	12356.70	36681.09	55564.64	50673.39	25611.48	37823.97	23321.43	11706.42	9320.30	7925.12	10316.66	12609.14	31455.01	34979.57	7092.56	11264.80	9272.56	6504.90	9465.48	9468.10	8532.90	16858.97	13685.89	8031.95	6738.69	3711.62	1064.69	4232.88	6526.60	5438.63	3078.24	3007.59	1052.99
230			149284.12	735930.50	239597.70	90703.95	38335.14	60467.63	36172.41	15842.97	29148.31	59744.01	36177.57	14314.90	24656.59	21681.29	13542.03	11352.07	20222.42	14620.75	14316.07	13485.81	12229.16	19046.69	19098.12	8336.48	6845.62	7984.30	7186.87	10140.02	4945.34	6127.95	3584.94	4473.99	3433.76	3337.00	3188.51	4988.37	4876.74	1808.84	3146.18	2535.74	2189.83	2119.31	1569.20	3124.78	4507.70	1750.29	1396.31
231			1349478.87	6317530.00	481589.46	340551.21	387165.87	275072.12	132287.26	56986.58	101126.60	113656.34	38321.07	35945.47	47399.11	32339.67	29446.41	12526.59	12642.07	39973.38	20209.00	56412.26	34597.63	24033.66	18868.05	30873.64	16935.38	18203.85	15519.11	33316.86	14673.56	12005.75	29070.65	20319.34	6344.85	9734.93	25646.04	16943.04	4484.03	12459.87	13115.59	13164.64	7243.73	9670.76	14014.79	8580.32	8011.11	7092.14	3898.68
232			424100.46	9794009.00	540448.37	180384.04	132382.78	64347.90	51230.29	43186.56	39206.33	62288.68	66208.94	26026.68	24174.85	27100.78	20136.13	17895.35	24439.52	25242.23	25287.92	11530.81	19807.41	29568.69	20173.14	25905.41	13659.50	14599.90	17082.95	7776.04	7736.79	6275.47	13944.23	15728.44	13017.98	16250.67	21476.89	16719.25	7151.15	5903.56	7512.77	6942.70	6359.81	6087.16	5105.00	7040.04	3199.29	3220.00	4125.78
233			123135.97	1233467.50	586217.43	250908.68	96103.39	93114.35	54684.36	34322.99	44910.62	47888.60	50530.01	30731.91	54188.76	41569.41	51128.53	29122.50	19961.86	51413.45	35712.13	12031.95	18257.29	24617.05	42609.63	67923.92	32906.16	28953.87	33254.20	37695.51	39693.36	20069.30	8966.94	20014.89	9300.60	7428.93	17588.23	8481.70	8148.82	18000.74	18182.40	7180.37	4843.29	2401.42	3652.95	5302.39	15017.04	14931.19	7154.66
234			80813.49	873819.18	346357.59	187007.48	110111.19	127345.97	96732.10	61796.68	54892.58	70621.32	127860.85	119005.98	50844.61	35661.13	33369.67	40797.87	39115.76	36274.45	14120.78	23455.85	30812.58	18688.67	21196.84	16390.55	19255.93	10715.52	14528.26	14678.17	10221.71	11836.92	8118.21	3948.65	9854.73	11256.47	7337.51	9649.42	9278.45	12566.25	9533.21	3809.14	3853.11	1928.85	6111.83	2592.39	2826.29	6981.60	8746.78
235			83268.28	515589.71	124393.39	23288.67	56248.69	82732.39	109637.42	48037.38	31624.60	38578.40	28219.62	27967.98	25367.37	16108.92	11803.80	7267.71	13415.33	12216.79	13913.14	16556.02	14411.43	10607.76	12089.68	10156.81	9541.08	13896.05	6287.42	7573.31	5794.19	5294.38	5730.36	5413.85	2716.80	2920.56	3732.90	7480.24	4257.02	3894.04	4828.61	3559.36	4017.03	3386.92	2730.46	4814.07	2655.44	1635.16	3009.42
236			141901.79	1016504.00	156999.32	274350.90	119122.92	61636.44	60367.53	26914.03	54191.06	58500.29	15217.58	30100.92	47637.54	13303.00	22532.09	24351.90	7147.53	25559.97	19352.30	7657.65	9793.74	8470.17	5300.57	8079.19	8292.74	9496.54	7220.83	7644.53	14442.59	9131.76	4518.64	5637.13	14381.73	13174.33	7797.72	7447.43	4871.74	9326.87	7583.20	3925.42	2283.05	3877.11	6703.67	3841.84	2625.59	2899.63	3326.63
237			238762.00	963418.56	183307.81	261781.70	130845.74	155190.67	119499.93	69127.86	81074.69	62465.99	32141.79	48768.69	50925.57	45900.92	27020.98	30075.28	37626.80	37036.73	36684.80	32190.77	26842.93	26959.14	20029.34	41117.26	27534.51	19230.38	18110.82	21275.28	19034.54	27540.05	34769.58	21985.08	24870.36	26377.06	14726.13	3825.09	5332.87	5824.16	4628.10	11851.00	10658.62	6910.63	3895.73	3651.12	3547.85	4102.01	2799.92
238			96376.10	530308.25	73712.91	37999.57	40980.76	74099.73	35463.33	25635.44	18444.94	12469.67	21651.28	25631.40	13901.29	22532.33	15762.67	17976.07	15868.01	11752.84	9223.87	11282.90	7499.87	8688.54	14319.73	10654.51	6350.59	9052.72	6485.28	6767.06	6487.92	5591.83	6365.42	3920.33	4879.50	4475.08	4916.25	6590.43	6075.84	5087.11	3943.58	2931.83	3262.66	2721.39	1422.50	4098.25	3716.57	1897.24	1660.41
239			42081.66	605335.31	174369.31	117031.70	109558.84	133877.92	96870.32	84225.36	63803.82	35956.85	24636.41	40818.60	50744.78	18468.28	46032.98	52009.31	32741.04	19505.66	16100.65	10876.82	19154.96	21671.50	13183.36	31636.49	26774.52	18434.86	9858.81	11154.62	27533.40	32149.42	21729.83	13935.41	18564.12	14532.16	12607.94	13073.53	12080.68	10088.68	5256.28	8504.75	4203.27	3207.61	3269.46	9117.17	8360.14	6502.59	5421.82
240			122151.22	525017.50	119889.45	76195.11	77933.52	91060.17	56071.96	37975.37	43693.90	18734.02	24155.80	24236.20	11226.87	14808.01	22203.04	16004.45	7045.07	11277.45	12229.04	6323.96	6978.65	10284.54	16175.32	13013.29	12008.22	6338.84	2531.58	6189.22	7659.16	4724.03	7578.79	6508.52	4461.97	7371.51	3185.39	6844.16	6988.76	5403.87	3756.47	4407.16	3905.31	5199.89	4691.72	2351.44	3584.16	5813.40	4343.00
241			100753.21	3067895.50	142110.34	89034.59	67676.92	57326.73	56553.76	45424.56	57895.17	57881.20	33463.58	22443.91	24713.36	16119.86	35377.13	43085.82	29050.20	18781.25	14739.60	13321.47	28726.17	28085.01	15941.86	11743.94	17075.18	13978.17	11352.52	5523.12	11511.17	9610.34	8111.30	3070.44	7402.91	6071.10	4540.54	4720.46	3372.72	4960.51	5292.39	6195.14	4076.60	4530.69	4993.93	4062.03	2308.63	2809.14	2837.25
242			132395.42	1572000.37	288716.34	149497.65	87914.42	75130.65	56438.80	45850.26	41113.04	51736.24	44043.51	34489.21	50097.07	42345.44	23345.65	31465.25	27650.58	27984.79	7950.52	7900.28	37112.29	29727.46	18153.46	24333.53	18494.30	14158.78	8495.05	15939.51	17691.16	8894.00	10779.56	9286.96	16510.22	7790.62	5511.84	7812.74	21682.88	9476.20	4681.30	6227.61	6528.72	11353.12	7927.90	5914.12	5502.74	4096.16	3016.61
243			121864.53	1089172.87	305162.68	201026.50	74530.51	39971.09	37822.75	35880.69	23782.56	13838.91	17825.22	10629.52	9551.50	10109.65	14403.08	7717.37	5614.65	6461.87	10537.10	3508.12	2971.83	4616.03	7822.95	5464.07	4260.13	6064.47	3059.19	3749.02	4017.57	5653.33	5308.62	7717.77	5898.65	3603.70	5021.58	4773.70	3062.84	3284.20	4852.28	2241.74	3475.62	5531.44	3581.53	2777.50	1923.67	1313.87	1446.23
244			244122.06	1785506.12	326672.65	271888.43	174899.60	96009.57	88383.48	61885.19	36067.08	25799.71	43104.67	105419.66	32260.57	19314.57	32887.00	37014.01	25982.02	15528.28	16779.28	15680.36	17876.77	18027.38	16923.45	15440.05	17975.21	26221.87	18397.84	20734.32	11711.79	25541.68	21628.38	4428.70	3914.47	4488.61	9511.04	5997.88	5614.40	3789.49	7744.20	7285.35	6800.17	6460.01	6487.86	6881.30	7653.71	9348.54	3152.58
245			376498.09	1796061.75	199815.39	171052.89	167251.35	44016.71	63249.71	117992.72	102414.00	74563.74	28580.24	13054.79	19315.90	33474.90	38617.72	36127.01	38082.52	39637.87	30271.15	20190.65	18676.29	13161.30	21559.05	26386.04	14840.17	7133.69	12122.56	13269.09	21855.80	16991.86	8698.85	7467.91	8343.32	12716.26	7902.20	12553.82	7559.85	7878.28	9715.62	7295.27	6655.94	5452.79	1846.68	2536.98	4693.68	4745.24	5346.88
246			236391.50	1903581.25	561720.00	386882.62	276448.12	317852.50	193109.81	130434.28	29821.60	72029.20	92316.40	94033.51	139262.17	93328.78	39365.87	44038.82	36220.31	37137.65	50796.75	37646.01	64239.03	61129.69	39433.63	38990.39	39306.37	19612.45	20972.11	33565.53	33235.64	11909.45	12915.95	9908.53	25036.56	22780.39	14038.97	17453.17	11597.57	18639.13	14947.96	6403.89	6669.58	8258.29	12927.14	6534.07	2864.34	6875.59	11673.74
247			206042.56	859788.18	167736.78	180038.46	188495.96	53976.92	36150.28	28192.41	26423.63	20032.80	26861.46	46562.73	47529.16	34003.17	30429.80	35821.87	18632.38	29337.20	18480.03	31972.06	38783.57	21157.68	13305.05	16330.54	14009.64	7483.50	3646.53	13931.19	15594.16	14133.85	7904.89	10666.02	7180.04	10802.52	9046.11	3012.64	20407.09	23176.29	7238.37	5085.10	6356.05	4006.89	4002.14	4989.89	2883.59	2415.47	5273.21
248			23337.00	508320.87	162187.26	71497.36	23944.28	32099.29	58452.90	71553.68	46012.53	13801.65	5443.89	5189.37	4450.06	10964.65	24111.87	23260.75	13023.81	10420.41	11196.04	6846.95	5774.66	27016.08	18881.17	13901.92	6217.05	11633.13	8316.49	3854.90	8140.97	6673.13	7516.14	4264.73	1942.37	1991.80	3235.61	1343.51	3297.74	3714.67	1354.58	1513.69	2266.55	984.62	1294.92	2311.93	4080.48	3598.86	1502.73
249			227440.53	1267757.12	654566.12	89640.63	75073.36	168398.43	212953.40	149492.59	71354.57	27452.73	61461.40	33623.47	25398.56	58690.12	79616.54	22795.83	22808.52	25411.00	28970.22	16019.36	13685.01	44110.45	34262.66	7913.68	30258.70	55014.08	57428.09	32110.94	18461.13	7189.06	24697.19	31281.70	32421.46	30763.70	27839.97	9998.48	5904.66	7451.84	12385.98	9830.85	9810.95	1673.93	3968.29	6449.02	15374.89	12770.36	4689.99
250			28131.69	957504.87	177740.34	56189.32	112387.21	72467.60	82034.04	63648.05	47159.88	43782.87	15487.35	24338.22	20061.47	16610.59	25864.35	18668.40	9925.29	9205.79	6277.73	17201.78	24178.99	18730.01	8146.56	7412.04	8027.31	13832.21	16630.16	9819.08	10639.07	7964.89	3991.92	7544.73	8703.71	10124.82	10077.32	7876.57	5779.34	4304.04	5922.31	9590.91	5719.23	4624.94	3002.72	5376.87	8658.03	5212.63	2966.50
251			95143.53	694649.93	71825.00	29151.18	41791.87	28710.09	39776.98	11807.38	14743.92	17835.95	8362.93	16766.22	6543.42	3707.91	4901.84	5869.84	5931.91	12605.32	11407.51	10319.88	6221.13	8067.82	4760.10	6359.13	2703.81	5901.73	3911.10	3659.22	5721.52	3005.42	5835.63	4669.01	1801.68	5553.95	4650.08	5153.56	2579.03	2573.40	2845.31	5383.42	2509.12	2570.56	677.38	878.47	2351.34	2262.51	3070.05
252			80061.32	911336.75	112731.68	51188.37	62010.78	34242.85	20491.18	31322.63	31266.66	22695.06	21518.51	11169.99	10210.87	6250.87	6664.17	17232.32	13077.35	8998.28	8425.29	6601.13	16183.08	17611.36	11102.79	7555.63	3478.61	7459.01	7980.35	13865.17	10235.98	5414.32	3986.12	5167.70	7300.51	1804.62	4611.27	2189.78	2486.24	3679.96	3234.50	3605.31	2202.51	2286.58	2394.10	1973.09	983.45	891.05	1909.06
253			87652.51	860727.18	46075.11	69134.54	64519.03	38657.80	20592.51	33184.05	16783.31	35722.39	55557.48	31435.07	34343.29	16708.03	2568.53	10739.75	33451.07	17077.25	5269.62	13481.17	13124.04	9474.42	17207.35	12253.68	12017.64	9308.99	6485.34	4249.98	2421.96	13325.79	6346.38	5170.20	16640.45	18719.26	13582.12	8732.72	9362.21	3656.97	4067.21	3919.02	1831.38	4865.32	7209.22	4706.32	5308.01	4346.64	3951.97
254			54342.87	434940.03	132937.53	110533.15	49584.30	38905.85	53107.42	80493.72	59581.24	42275.72	23835.58	42348.85	36059.39	19038.11	34959.95	40085.37	37886.18	17774.44	3893.70	15865.96	23046.15	27207.01	26149.89	36874.93	16666.58	11692.26	11477.41	10960.83	5092.79	6395.37	5905.96	4707.33	8176.78	7868.91	6976.58	8399.84	8014.35	3467.93	1635.34	4025.13	4404.24	10849.28	9462.54	2621.80	2168.95	1392.87	3052.71
255			123829.82	3795447.00	168273.31	237059.12	56437.36	56503.70	52695.01	13333.93	17182.71	47277.79	94551.35	105008.35	109174.10	20007.23	62112.25	66175.85	72746.29	18387.27	14319.50	23993.31	28643.52	62575.35	46351.45	4187.17	9836.24	16253.49	22148.18	12119.83	32077.70	34619.71	17376.30	9803.60	7507.18	3899.35	12278.46	16679.33	5347.52	6121.18	10025.78	3522.66	1875.55	3515.32	3915.33	15050.21	20783.74	3344.94	3258.13
256			205466.34	1785623.12	273525.06	181324.98	158237.03	74181.21	70947.47	45967.17	44352.64	16789.27	38813.71	45329.00	47407.57	64329.02	38709.44	18945.99	38801.01	57838.19	27440.75	29963.85	20217.07	19560.30	21460.20	55979.61	36191.75	18797.09	27051.38	19762.38	9799.55	7508.74	10716.58	8330.34	8357.24	10458.37	17184.72	15419.35	8982.21	13192.78	13338.80	18097.01	12546.25	16976.37	15248.65	12882.52	5336.54	4119.95	8740.90
257			12193.72	681029.93	83326.95	19372.13	44012.48	37223.08	18869.68	29596.63	24533.70	10493.03	4426.18	6497.07	7205.08	5339.31	3107.16	8045.91	9862.16	5675.64	640.56	4862.78	1466.97	1361.53	2701.82	5321.31	3595.73	730.34	2904.85	5062.81	1982.75	1672.50	1713.13	1369.39	2962.18	2111.97	1591.98	1467.68	2552.53	1030.95	419.14	289.60	1179.95	1037.68	520.44	1328.44	935.69	342.10	2176.86
258			170889.92	1003092.06	90433.19	146555.04	119965.14	70859.67	32201.78	35272.60	45871.06	44694.69	34641.14	19973.28	17392.09	19470.69	11235.56	4711.36	4255.31	10241.76	6958.87	11165.82	14004.79	7125.27	3095.71	3735.23	2509.42	7023.46	5182.40	3033.76	1902.20	2550.54	3455.82	3897.31	2795.23	4685.62	7199.67	7537.82	5283.57	1222.59	4271.17	5617.77	3232.42	3928.65	1962.02	1472.85	1300.38	3915.70	2995.72
259			204518.95	1880883.75	687334.12	404544.25	140085.46	246252.45	76699.17	76252.56	123305.60	104119.90	81831.50	23138.45	48105.20	62690.87	43996.27	49286.99	9732.26	6730.50	7108.28	11928.48	30481.38	54425.56	68301.94	30090.21	32397.84	22188.36	18712.26	24992.56	9624.38	8953.31	8144.49	4863.06	8085.85	4686.13	7954.21	15284.54	16457.33	10660.63	3800.44	6670.92	13226.34	19245.94	22697.19	14203.04	6226.00	4332.01	3570.89
260			137868.76	293455.62	204727.12	82743.45	174829.59	191591.70	122798.97	36965.93	62148.24	92077.54	47452.80	44772.10	13640.91	44113.61	51647.64	45396.41	33060.28	24818.27	17947.09	18008.08	22901.95	30436.05	32006.64	17560.05	6854.73	6958.06	16555.29	7674.47	26154.40	26480.27	22207.98	20990.89	11090.14	13540.82	10999.36	10026.86	7612.44	10752.81	5903.55	2835.22	3635.96	5404.21	5430.85	4927.84	6247.51	2403.62	7519.87
261			183111.62	275469.65	163720.65	93288.32	75942.05	96594.46	65310.46	35294.37	50123.55	13395.33	25699.49	38526.54	42128.84	30250.73	23866.16	6046.29	11897.62	24008.04	21171.67	34839.76	28986.26	9698.08	10077.21	6594.17	14266.53	9849.81	4809.71	8782.80	27198.42	21237.45	7731.60	4361.48	6326.77	4192.97	6582.86	7700.74	6323.74	1487.52	5112.88	4754.31	2160.25	2634.56	4939.31	4059.82	1978.56	2937.93.66	1317.51
262			100564.57	722247.81	398171.68	98222.34	46382.40	56725.35	72977.38	41132.90	24246.65	14915.40	17803.64	14727.96	32988.82	28414.03	32946.81	28658.15	22269.81	20944.83	10543.32	15254.91	8557.31	11185.89	13975.36	20279.08	7261.65	7011.70	7317.48	8146.51	6563.29	11491.94	12689.26	3403.61	10707.93	4602.85	8056.25	10089.48	9578.05	9404.16	14257.92	10218.26	5177.59	6625.58	6534.20	4427.67	1856.90	930.11	2491.76
263			227949.81	869932.56	44285.24	58011.46	45135.95	25376.58	31804.14	56352.95	34659.96	25455.42	5700.72	9139.80	23714.22	36508.81	28442.40	6770.75	23121.81	23914.10	17841.20	25870.74	11722.20	13769.55	6964.95	5217.85	10745.38	16629.74	9951.84	7112.26	8052.08	8527.50	14820.03	11703.58	3130.16	9310.25	8234.97	4124.37	3341.58	2199.84	1602.68	1504.52	2560.76	2612.97	4449.59	7828.20	3706.59	1954.39	810.32
264			45629.28	545965.06	284811.46	253652.20	35900.64	116479.77	132965.51	52878.84	38923.12	34011.33	17548.52	25578.16	18683.33	19999.37	32664.45	10291.01	8761.41	18099.08	11319.57	19127.60	18484.73	11453.66	7130.90	12637.17	7816.97	3188.93	7638.52	8085.65	6507.20	3996.80	8698.82	21748.97	10228.08	6602.62	4697.40	5694.87	6707.41	4102.33	3441.39	2081.17	7091.64	3118.64	1371.57	2688.02	7702.17	6632.02	3132.91
265			122225.85	977006.50	200058.32	107921.19	143838.59	145069.79	56886.05	19760.74	34108.38	44908.35	20638.24	27665.02	24143.60	30294.63	30819.23	47957.34	40562.05	32280.69	41037.90	45099.05	16095.25	16479.27	24922.26	30187.47	12481.50	9021.89	10235.88	11281.50	8361.14	4057.32	4831.51	23978.45	25894.08	10204.81	13438.94	19599.12	13127.46	9029.87	6855.49	5298.22	6591.29	4899.65	3412.77	4957.60	3159.83	2694.71	11074.21
266			88546.78	1332339.50	145626.54	76647.96	94151.83	32821.62	45817.48	34830.25	39622.02	22029.30	17151.78	17464.80	25045.51	23352.00	34417.56	21473.00	26247.37	21154.00	18027.00	13540.65	13824.03	23413.35	25155.31	14483.46	15429.15	9551.91	19535.91	8360.66	12849.06	17525.20	16241.53	8669.18	9438.75	18857.17	13502.65	5404.78	7457.42	6944.90	4208.28	3665.65	8569.22	4339.88	5474.60	5679.77	5820.26	3562.92	4222.22
267			110820.64	2020651.50	167620.21	154259.18	121091.40	114125.39	113093.61	111646.00	60891.06	51783.16	54132.18	45282.14	48290.76	40133.68	29608.19	46404.92	38795.13	39713.97	42035.56	29273.04	59524.94	28120.01	42635.85	13918.97	8989.76	9029.44	18452.96	22607.59	22353.36	32089.35	29704.78	20819.22	22535.49	14781.66	13274.29	15939.89	18514.76	8679.53	5668.69	5814.03	5324.88	3686.05	5914.44	6201.71	4013.21	6880.95	5831.28
268			39764.85	393026.84	79611.96	37581.78	32340.85	82804.95	58147.71	7902.20	10236.28	11351.37	21081.43	18585.18	57361.04	53426.38	29393.96	14236.22	18197.18	9309.44	6538.20	11029.80	12159.80	9298.03	2093.78	7717.49	11666.04	3709.87	4997.81	3331.58	5301.94	6180.00	2430.28	858.71	1086.77	2992.74	475.70	1429.78	1551.47	2240.23	5563.45	13224.76	5036.66	3641.27	6744.62	4413.08	559.22	1125.64	473.27
269			217967.96	343901.62	48394.62	130002.17	167110.90	73895.36	70402.35	39249.85	56488.57	59217.28	83968.02	49203.98	77254.71	74270.05	30046.18	5157.61	18194.28	6888.66	14848.42	39692.23	14139.00	41420.42	40084.41	12967.33	6772.72	11819.80	39277.70	26689.85	5151.41	24993.43	4254.15	8466.78	15843.28	5364.56	15249.43	10008.77	28109.00	20976.92	9635.04	29553.86	25004.89	4962.91	16500.06	8890.88	9613.69	7741.98	4317.90
270			445247.96	1152702.75	147195.04	132261.89	145446.21	190937.21	95914.81	48717.56	109855.62	86535.75	20539.78	56890.04	42579.92	73716.57	59184.14	30192.39	33405.12	14979.46	42502.55	16130.25	9900.65	11830.17	27761.72	23338.82	9687.01	10519.79	8644.11	13115.18	15691.49	7548.01	7305.06	12826.23	11826.64	21585.08	9445.50	13648.47	10613.56	10170.18	6521.63	4131.43	3702.01	6107.80	6536.51	6407.10	7395.29	8000.84	2825.14
271			135694.20	606701.37	189054.14	128193.29	75501.93	83296.49	58933.97	39445.01	35833.37	20755.36	35092.32	21626.26	9516.97	3575.43	15712.96	17941.45	15015.50	8290.76	12160.17	8872.27	11080.05	13657.19	9065.53	12811.77	9709.37	3067.01	5711.32	9207.95	13089.48	8201.31	3821.47	9153.41	10573.10	5636.50	3117.69	4354.36	1389.67	1329.19	3664.75	4313.73	2876.29	3735.91	4389.75	3085.71	2286.38	1499.51	851.42
272			309714.46	1357104.25	51420.08	56366.64	85492.62	70799.87	60517.05	25592.06	26185.65	41635.60	39374.00	12908.62	13508.87	22091.50	37306.96	28495.81	19620.79	10825.09	18150.42	18610.98	26018.99	11774.57	7885.39	13783.14	5773.67	10665.28	12582.25	8289.12	8196.20	1551.64	5264.60	9886.95	6786.05	3719.25	6786.49	2897.99	4604.67	5265.91	3983.56	1250.31	666.69	1150.63	1609.84	1525.68	1405.08	2262.73	2263.62
273			194466.75	1886701.37	159088.40	40045.49	137029.79	89880.03	13155.90	17606.42	16144.24	8439.24	10666.24	9418.61	19430.25	23466.16	14941.14	12570.95	20252.80	12077.55	9497.27	6282.28	12617.51	5774.33	9013.38	4511.56	3388.39	5691.36	6957.02	4112.24	7558.98	7803.86	3586.90	3401.21	2984.77	4802.32	3500.94	2073.15	1219.47	1312.24	849.51	2455.32	4644.87	4408.45	2933.15	1979.80	2252.74	1042.81	979.65
274			241952.39	1598392.00	228351.65	99125.20	53534.07	61753.33	30946.54	15375.44	38949.07	34193.71	19981.85	6452.03	21208.24	26484.88	31409.74	18529.62	10574.34	11305.94	23644.06	28322.33	13384.43	31162.93	17923.91	9306.07	18011.68	21666.90	13657.94	12814.36	15111.70	9592.19	23348.69	17160.62	8840.72	8832.80	9371.21	4961.43	5962.49	8129.87	6197.86	1965.42	3925.19	3391.11	2837.77	4494.90	5513.87	3456.45	3625.33
275			130716.39	1947591.50	267839.00	299350.06	364592.59	258578.84	163213.45	121083.01	120077.17	148593.48	157880.70	72843.58	38313.82	40220.25	70602.06	42703.98	26812.42	57968.98	28255.33	37854.75	38753.46	76242.27	49388.01	36277.39	37634.64	26691.00	21177.26	13579.23	18570.06	19533.43	40434.57	21970.83	17147.18	14717.95	28491.05	52897.33	30962.76	37037.85	34297.62	9699.03	6273.06	7471.01	18321.34	22462.09	6944.68	12833.52	3801.71
276			111314.51	406713.81	213562.64	112673.93	61868.67	50858.78	106848.03	37577.96	49294.74	40939.44	77721.63	55833.70	50422.16	16726.50	22255.28	48050.38	30652.56	17222.97	21580.48	12032.28	15025.14	13423.86	13388.07	32207.82	24604.33	28599.71	23822.91	40230.73	17791.48	4376.95	17534.46	11863.76	14550.62	25373.02	25940.70	11361.53	14807.25	28478.04	7677.96	8012.40	16847.79	17632.58	9048.60	1878.74	5712.77	3903.30	3147.21
277			17212.83	529630.75	38551.08	29343.38	14553.55	25019.18	22540.71	16883.91	18084.95	15148.43	15253.05	18538.40	17386.04	19100.44	15570.41	9278.43	8338.52	5183.56	9896.30	12508.11	14489.98	12206.46	8226.95	4357.24	6680.89	6877.40	3197.52	4456.48	4971.42	3188.58	3083.20	5275.81	6336.49	7156.06	3621.76	4114.77	1189.29	3021.66	2145.27	1778.61	1524.08	3304.41	3166.01	2250.27	1448.59	1603.43	1401.48
278			177060.59	1023832.25	80727.97	133384.18	94323.07	71339.78	41413.92	22874.63	22846.91	35629.16	20923.32	20511.16	4716.54	11454.94	12519.01	12105.91	18627.35	11307.18	5651.29	7881.80	17646.84	17469.36	11823.52	12394.15	8858.04	5067.77	5701.32	3969.86	1958.38	4310.40	5898.29	5544.74	5328.98	2635.67	2242.63	3400.41	1271.30	1384.09	1318.39	2735.95	2896.13	2135.77	2139.01	3008.18	2701.30	2096.93	2015.22
279			63540.41	366997.90	163761.59	67247.03	109979.65	88466.78	90223.98	84178.68	51887.75	48488.95	115972.22	128584.27	55091.33	46858.73	30578.50	21944.40	28424.01	26999.50	20809.43	23493.98	8993.12	11177.07	33254.82	32044.93	14985.98	16680.52	33517.16	43934.51	32669.25	20204.39	11507.15	22547.87	15524.13	7367.76	13290.16	21771.66	23737.61	10649.31	5984.90	15558.69	10374.21	3836.79	7985.63	7403.68	16785.65	13294.29	13788.74
280			110766.10	2306595.25	316246.25	313116.90	81907.43	74020.03	60448.64	107165.60	115703.10	67116.00	58954.80	97811.32	57816.80	36844.82	30872.61	19458.55	16196.92	13983.09	30538.36	34347.75	19687.43	30842.56	57840.62	46907.83	25065.04	40027.16	12125.53	15895.40	19489.54	15140.07	9720.86	26523.76	33512.13	16280.18	15270.95	14500.11	5876.14	8308.98	8197.50	5848.28	4909.50	3080.99	8707.51	13075.38	1701.38	3508.75	3119.66
281			209614.34	867488.81	336582.53	173047.29	106666.10	77403.67	35452.25	52128.93	35843.33	33638.81	31660.34	26302.93	45863.46	35663.39	22014.23	37263.72	30094.82	29248.47	32270.14	24777.01	17517.50	20532.95	22364.53	11580.64	25943.29	15696.27	20540.35	13204.25	6157.75	11248.49	7490.07	8068.67	9578.13	5676.33	13187.64	18241.22	14569.07	7978.26	5064.40	3527.12	5524.43	16328.40	11864.39	7875.74	6020.11	5256.22	10079.44
282			30306.94	354893.18	119395.16	117970.93	136095.73	105941.03	73875.89	29661.85	18825.97	36756.03	22958.85	3315.65	8252.72	13452.97	8066.82	6298.93	8788.38	18352.30	31742.31	13678.31	12229.60	6614.57	9113.00	27680.13	23612.88	15020.85	17461.50	14667.86	6681.14	8024.76	3044.30	12266.70	18102.12	4075.43	6482.67	8088.08	5682.17	3841.08	5922.45	5004.10	6820.77	5288.13	7484.20	3530.28	3081.30	2611.69	2679.78
283			162149.56	1909465.62	186712.89	100884.00	117352.56	78274.40	31138.12	41658.45	61744.16	39525.18	38729.95	37626.14	10255.10	14815.99	26594.28	27999.56	19396.33	26013.68	9659.12	13432.64	10973.18	13840.95	27852.61	25517.81	24273.79	19956.78	24502.83	12177.66	7630.08	13429.53	13956.19	11062.56	13034.36	11028.01	4789.15	8198.05	4393.21	3869.76	7567.12	10397.42	7214.26	7663.75	6142.26	7268.30	9644.48	7429.91	2712.68
284			47172.99	555771.87	118335.33	69361.94	264176.71	49208.58	56944.11	73548.64	90927.53	11168.81	21970.93	26352.55	10579.66	14503.26	16236.60	23587.37	19874.40	11960.36	9292.54	33298.48	28947.16	23356.50	23262.49	15343.18	6888.02	24098.57	27285.79	22288.37	25558.06	23779.49	14919.52	18273.26	33648.43	33884.24	27765.49	3687.47	10594.88	9699.90	6467.60	3637.38	7558.41	6653.61	13832.55	5259.81	6156.40	6312.88	7382.14
285			94134.35	779263.75	171180.98	52476.23	40436.12	75861.26	103257.76	54662.25	64820.23	88549.06	47245.72	28926.40	38574.09	45277.59	33754.11	31645.88	21095.93	13700.59	11960.95	27431.52	25271.28	12447.39	17290.36	12272.53	8097.33	2918.18	15041.33	12399.75	15647.24	6606.90	13563.06	16251.07	10615.28	16177.83	11780.68	7224.77	12570.14	8175.26	6568.50	7034.66	2051.49	3784.63	3541.96	2804.13	2244.00	2629.73	7475.22
286			36355.22	990908.56	35492.51	24402.16	11188.06	32698.26	9523.13	9470.95	18177.72	7261.18	9081.06	29358.58	26484.81	9236.25	10625.23	28427.46	19086.16	7143.27	12318.98	5296.53	2937.63	5600.52	9376.93	6673.51	5521.77	5091.95	2136.44	4334.72	1156.48	3311.53	10525.69	9644.50	3909.17	3235.86	3873.64	2811.36	2475.27	3319.19	2814.42	2747.50	2460.43	3693.43	1362.10	2826.16	2553.99	3588.24	2719.99
287			145306.51	1258260.37	277208.15	41112.00	88555.10	85440.03	111395.82	94032.21	61778.07	86933.50	89335.56	84782.81	20111.91	32684.37	44618.04	13845.83	11668.23	26412.87	60845.52	33453.38	57628.83	25441.18	25367.23	13880.25	16672.36	17921.77	18888.28	7644.74	14937.98	17965.30	11995.20	7614.96	12464.22	6815.98	9499.10	21478.49	8551.89	4481.93	4329.86	3962.19	7200.42	27177.72	16349.17	13379.40	18009.81	9908.44	5016.87
288			318107.00	911286.00	83617.17	78753.60	71830.85	65678.57	78330.80	56880.10	43906.95	38173.09	91978.17	39414.24	21274.44	52363.12	55509.97	26122.70	16554.59	15790.89	53200.44	80818.03	33220.95	15170.78	21846.75	12051.49	15014.86	12299.80	12287.06	14570.76	20035.05	13127.88	15792.02	11536.74	16224.28	17921.28	10838.21	9448.28	6794.14	5148.68	9045.61	7881.70	7596.73	9649.94	16395.39	4049.42	2904.87	6908.81	7678.46
289			43437.68	492955.06	106829.84	133992.95	129329.71	98599.43	40462.50	23802.72	16146.12	9642.88	11287.96	24335.64	33533.93	21793.86	13251.45	10713.43	10061.90	18037.50	11160.40	10265.23	14974.04	5250.02	9600.35	7005.42	1301.59	6879.66	14703.33	9742.22	3966.68	7309.03	14511.60	6722.63	5455.74	7047.78	7569.47	1629.48	4751.38	3488.91	3126.15	1132.58	2669.43	3790.67	4106.80	4805.94	5222.39	4164.70	1170.85
290			29715.56	265060.93	81545.39	44042.63	51451.03	64181.13	57668.22	26805.35	58013.44	58941.70	30215.86	52020.86	34436.76	17248.35	13105.18	25241.12	25166.24	16141.49	18964.20	24229.75	16626.43	14566.64	9924.82	15258.44	16763.65	23900.57	14441.51	9611.52	13695.35	21077.57	10566.84	7171.82	16637.19	11022.89	7422.61	13731.51	11066.41	4009.15	8530.69	7216.23	4412.77	5356.92	6231.72	7225.25	6744.95	5482.31	3913.56
291			323215.62	5729675.50	700973.06	601106.68	372107.87	186918.98	111788.58	219120.28	278432.15	274555.06	269592.40	201769.31	265127.12	128780.63	45080.94	78083.07	42776.53	109221.25	89516.94	74063.64	106059.59	48785.24	49186.81	45147.96	144701.75	141483.42	64104.02	36435.69	56393.07	43547.75	62417.57	34102.91	26800.93	18499.03	28321.13	18811.61	16749.34	10857.25	19865.52	30734.50	39109.21	31730.52	22769.26	9029.40	10332.84	17766.46	15765.94
292			45236.07	1355408.50	331538.25	144017.46	200908.82	172643.87	63962.26	63894.12	70819.19	36473.14	36969.22	73831.21	77055.57	18556.58	27505.89	29836.46	26923.40	25608.54	37422.52	48666.01	40687.59	50616.69	37937.17	23878.63	8884.51	13578.59	14372.22	24245.03	16685.71	45371.51	29884.71	10935.56	13118.46	16430.07	14410.93	26577.92	10944.45	7004.39	11925.47	9106.60	8420.82	10805.48	5562.76	5426.33	4399.74	4998.40	4972.73
293			66995.61	557686.37	167913.90	63628.84	56337.13	36267.23	27289.41	53274.42	60872.47	10624.19	15668.84	9267.71	27623.02	50005.46	19228.53	16348.03	9610.31	10719.37	11863.75	10024.30	16859.87	8309.22	9356.04	8321.24	8720.62	5080.19	5190.28	7728.85	6655.85	4023.64	3318.24	4158.70	6325.63	5436.62	2082.76	5449.12	2734.59	2018.87	3928.66	1666.24	2518.53	4540.59	3526.23	1063.63	2200.36	1925.03	1749.65
294			37322.38	515977.00	45860.90	98643.84	122389.61	290264.03	69695.54	9876.80	17769.78	30661.35	30087.30	16400.11	9019.63	13824.78	15247.86	15798.71	14114.54	17981.42	43782.93	29670.44	8127.97	19290.01	42177.78	24740.85	14261.27	8328.79	3451.43	9538.87	9110.76	21421.37	19786.08	3764.62	3235.45	6610.30	9988.14	30978.58	7837.45	4976.06	4116.97	5721.24	4017.47	3807.66	2307.16	2066.06	1063.35	2833.89	938.04
295			158853.73	352648.37	221755.50	166212.15	72671.53	25605.65	76749.46	62095.29	121872.29	199442.65	121627.03	75678.99	122037.09	56089.00	25697.15	63971.75	40308.50	34837.21	13630.45	46965.63	27242.54	27922.25	31604.14	27887.55	33601.39	32748.78	43630.17	44568.89	42106.69	22830.50	27653.01	39339.12	34394.83	18448.91	18306.28	14775.90	10912.19	14039.44	5420.98	9816.59	13896.48	11147.50	10670.77	7756.15	10268.74	5813.72	3753.37
296			68169.62	728748.56	123749.10	73187.25	99906.14	55058.47	49204.00	81392.56	45259.55	36791.82	96977.19	37980.44	46227.89	43572.74	16179.00	11412.10	20787.94	35577.35	30056.77	13857.93	26288.88	15329.82	32679.48	19795.19	15139.32	10131.59	13628.34	8672.73	12510.99	7161.44	19033.57	19705.11	19605.16	19243.89	8943.71	19981.72	15293.03	6908.35	14575.18	20681.85	9942.85	5475.20	6985.79	9834.80	8268.23	10109.76	5806.85
297			48401.14	313977.84	272343.87	291429.53	135720.62	97548.13	82476.05	67299.64	49418.93	24928.23	46218.86	26624.44	21415.20	27291.23	47448.02	21603.35	19068.37	13206.69	13886.59	8331.89	17469.38	21021.31	11339.68	6422.51	6168.75	16802.58	18825.49	15743.59	8955.10	9142.76	9335.58	8575.41	2944.28	8114.27	15027.26	6654.11	5414.87	6440.58	9015.90	10196.12	11738.10	8197.70	3753.10	4146.74	4623.29	4553.85	2850.32
298			172104.26	443178.34	158430.43	146418.25	50532.65	122398.72	207639.93	88667.64	45960.88	50567.76	26658.78	41552.42	41883.38	13136.63	30953.57	32383.49	45513.91	35654.83	25140.44	29607.79	47416.71	23869.73	14241.56	16601.77	8549.97	10588.04	16198.83	22925.39	13428.67	7203.80	12563.62	21794.60	13231.10	10477.02	10354.54	14302.15	7306.72	9653.65	3462.60	6262.09	6603.12	4481.48	6002.38	4566.46	4596.35	9193.98	9439.74
299			48690.97	1865182.37	399575.06	234671.43	109158.46	48655.82	44075.57	62627.55	43972.26	76661.60	54831.61	60876.56	67962.04	36844.41	33800.39	80210.21	50444.37	19200.63	8074.95	23018.91	34493.70	64229.29	48565.41	39829.92	37768.86	38422.23	36877.88	45459.83	24503.97	12321.33	15312.44	10262.23	9258.19	10578.88	6673.61	9718.88	10606.38	12007.55	15643.06	9239.21	9120.99	6406.79	9190.86	4341.43	6983.68	3567.47	4973.30
300			210340.89	3145994.00	63936.07	117210.85	54431.44	59636.17	52717.97	28242.44	10510.78	55381.85	37528.79	8888.67	24410.29	10409.85	12641.56	27259.08	16838.00	16304.24	48962.66	15460.00	18732.14	11851.51	6051.52	2245.74	18106.21	13183.99	4948.37	17792.31	6832.28	8848.22	8294.37	8808.57	2132.50	15596.65	18889.69	8323.33	5034.24	5660.86	4584.28	1617.81	2886.09	6040.82	4126.82	3911.79	4334.49	2945.36	4470.88
301			102087.96	768403.75	126522.85	58376.17	143096.00	95526.23	88867.32	81223.28	50940.04	100072.26	78226.05	56127.53	46829.53	23820.40	35884.73	23844.85	20287.23	53709.35	60183.96	14510.36	27429.13	24972.19	41953.35	46193.66	45381.68	14934.22	12835.39	17136.85	31532.41	22409.09	13096.21	10874.13	8213.55	12394.90	15142.33	17624.62	9832.24	22085.60	22257.37	13838.67	4432.67	11221.78	9554.26	8011.98	4206.61	5150.96	7152.15
302			247738.95	1190375.00	140662.60	236401.50	114570.46	76321.89	110238.39	186286.85	127320.10	48052.32	83655.21	151194.29	66070.21	16220.46	23483.71	45364.50	136397.48	66280.39	12606.56	5517.11	10076.91	27008.13	22980.38	13786.18	20604.78	27327.99	13617.60	14032.51	12319.52	15003.49	9626.66	8849.93	13406.46	11200.04	13572.28	12876.60	7436.90	8986.15	5195.53	6788.21	9156.15	7472.42	12455.99	8558.06	4824.14	4070.10	2038.93
303			277204.68	664305.18	40565.33	59123.93	35452.04	59299.36	37138.28	49020.43	63721.75	66795.16	61082.75	22669.45	17842.92	12435.51	22057.75	19748.02	30189.55	12491.90	19215.98	13351.87	12526.15	23753.90	13888.58	8785.01	15683.45	13232.50	15315.72	8094.90	26128.35	14476.65	6097.54	12817.93	8709.72	10626.07	8803.65	11200.75	14251.22	12712.70	8197.73	5172.98	3431.65	2458.57	2589.32	2610.63	2203.58	5452.81	3102.83
304			17075.82	628503.75	104430.38	106932.25	51842.60	36162.74	44505.45	28012.26	27268.20	11501.32	6392.53	18884.20	12619.98	8922.48	4977.85	9811.66	14716.05	7311.84	8272.24	5127.84	5870.31	4116.16	6171.56	4162.05	3303.47	3992.06	5503.26	3209.37	2258.74	1630.83	4501.77	3991.36	1219.01	4169.56	4934.06	3804.99	1315.16	1694.41	1793.21	2579.29	2290.52	2614.20	1000.60	1530.41	2233.86	924.83	912.76
305			70846.39	404160.43	102852.18	51734.71	41284.65	26578.13	42120.11	51956.75	68398.43	39354.56	8549.78	1899.00	23091.44	33737.05	16921.13	4418.95	16548.83	8771.78	10216.41	14173.84	6547.68	12881.19	2285.54	4497.54	1329.17	9079.62	17961.73	14519.20	9979.43	4253.13	3547.14	6799.24	11398.03	3930.65	2299.96	2902.23	8951.51	8781.74	13836.90	19751.80	8268.03	522.48	6913.76	3593.77	8573.87	4512.10	13943.81
306			139304.50	1275159.37	103337.00	90771.21	107023.10	87133.64	82248.65	41300.15	41484.07	9275.01	12634.80	53177.25	93737.81	19196.13	29583.90	60101.56	23696.23	27607.89	31192.17	11152.65	12512.02	16865.28	17700.68	15741.66	11975.53	25150.63	12452.52	8302.40	6477.25	6288.58	9429.08	8170.64	6320.14	2816.58	9982.40	6444.86	5248.80	1380.37	1877.03	6968.48	9438.30	10279.08	13588.49	4869.15	2045.46	3820.92	4168.49
307			899301.56	5168595.50	448228.59	190318.43	276846.71	244305.37	124195.64	83111.20	90269.17	40666.77	18655.66	26571.65	31318.83	50180.06	59852.78	31193.02	23976.40	30290.88	11438.03	6000.80	17039.39	17674.83	11937.33	28016.22	15029.53	19883.53	16336.81	16310.32	23059.04	24889.80	13078.39	18508.97	18229.63	13341.14	14524.21	22053.17	21525.68	16541.76	12113.60	14584.88	10444.27	8162.14	8364.30	5411.25	8092.46	5404.90	3616.07
308			166683.09	2273558.50	110539.50	40621.41	33940.23	24212.32	11991.64	15544.62	9889.65	9780.18	3774.59	5297.04	4415.25	3017.85	4020.88	4545.81	5819.88	1881.08	1085.10	1334.21	1360.55	1088.52	581.72	2464.68	3034.26	1396.74	1637.58	841.97	2252.35	1394.21	1286.83	2240.16	1027.52	803.30	1204.14	613.76	802.10	822.41	448.29	559.16	819.94	1163.69	906.39	688.65	749.57	313.48	347.04
309			50117.41	579828.18	137163.35	121789.44	91992.29	56183.91	76928.62	67928.71	19398.96	64535.74	35333.79	6770.14	24881.84	20665.22	9853.17	23006.65	12892.92	12343.98	10724.16	27967.35	7863.20	6583.16	13289.42	6502.35	8871.23	10182.93	7653.50	7324.49	4224.18	4042.43	5905.95	6325.45	6129.07	3411.76	2745.98	5263.69	3545.12	7261.30	12529.98	3792.15	2643.08	2655.39	1083.59	3500.79	2522.03	1901.92	1589.66
310			226683.35	1317700.87	321024.43	93686.28	132146.18	97448.17	121162.31	70583.55	96241.03	74143.84	58425.00	49267.48	25015.08	98969.50	114918.00	183391.45	67239.11	31431.47	34590.25	45250.95	31693.80	19906.46	54676.43	29740.44	31660.52	23610.40	12881.01	7938.83	40401.58	43656.92	35585.88	9463.19	7599.17	17594.83	22090.95	14405.37	8992.77	18384.61	31543.09	17048.83	15326.62	16394.45	6980.69	7451.58	13900.08	6547.66	4609.10
311			519414.31	1273026.50	212116.20	99808.78	40170.64	39873.76	29537.60	49057.79	111390.88	62882.37	7366.34	4562.34	5061.55	4332.24	5907.84	4056.72	2667.00	5934.07	4473.19	2610.26	2933.99	4579.86	4716.24	4647.55	2861.14	2509.03	1518.35	1409.55	2238.37	3031.45	1512.56	2808.33	2657.54	1758.42	3325.50	3089.11	2425.40	1748.59	613.64	2251.06	3461.67	1227.79	941.43	1771.32	2167.89	1160.07	710.90
312			2705756.00	13440153.00	1048822.50	110567.78	92776.11	43522.18	44176.62	36485.46	122361.82	109017.53	22042.78	25343.58	11726.09	9240.74	33860.38	27807.69	12927.82	15982.23	15034.21	18683.02	22556.64	19953.73	22012.46	16971.97	8635.87	11838.54	13704.32	10856.11	12513.88	7264.40	8506.38	8866.92	10540.31	9223.21	9168.08	6455.98	5540.93	11888.06	17505.53	7255.87	7289.32	7862.30	4302.31	5898.41	4465.96	4979.51	5681.12
313			455730.12	5727668.50	386207.87	44016.03	30781.44	20717.51	23014.85	32777.90	21815.67	32027.71	46311.04	50720.10	9240.47	11583.79	5941.98	9434.16	13873.91	11889.18	10950.88	6452.67	8759.03	8051.65	4077.44	5078.51	8723.93	6296.16	8449.60	4672.65	5091.52	6378.87	1999.28	1765.46	3982.94	4703.79	2272.97	3028.16	2516.97	1893.14	1109.45	1302.99	1377.73	1977.65	2411.98	1585.02	1074.31	1595.53	1590.93
314			11457057.00	22563074.00	5082572.00	87113.87	70280.83	56266.45	62514.94	47976.19	18410.55	30289.28	96498.78	119878.07	67074.67	25060.20	14432.90	7982.03	9598.78	14125.60	10769.33	4996.76	12468.22	7576.87	8986.16	14235.72	13630.57	9139.20	2720.75	6086.25	2989.92	2808.00	2780.96	846.35	2459.61	2668.35	3942.59	3039.20	5258.47	4364.21	3639.49	2752.77	4349.02	4963.01	4426.51	3533.19	3580.82	2826.31	3593.11
315			692127.12	6371084.00	427416.65	59364.88	82610.06	89592.44	43408.24	49974.19	26256.01	36724.84	77334.00	517831.18	396451.34	50295.01	22184.64	36304.66	18495.75	13083.23	42349.89	25665.12	32710.98	28678.83	27452.40	8358.72	17382.11	16031.67	9946.53	10307.77	6442.69	12069.90	15520.27	18602.13	19234.08	17437.56	9171.76	6302.14	9042.70	7810.64	6829.98	12183.41	12443.67	9696.82	7154.02	2791.17	7754.50	6194.81	8660.45
316			755659.18	11323019.00	468310.40	94955.45	62765.01	40001.20	39698.20	41026.69	47568.67	33476.46	33463.53	60179.28	35628.02	22300.01	12173.64	12489.11	18208.32	29231.18	37487.14	18064.33	13599.91	9776.11	14516.03	11288.95	5079.32	8273.22	9333.24	11625.78	17835.49	7432.30	7800.26	11732.25	14906.66	7160.28	8432.86	13441.88	12659.31	6070.41	2995.58	1833.02	6112.21	9860.81	1754.18	4419.79	8372.95	9251.09	2874.50
317			4071133.25	22040662.00	1940453.62	61256.17	72560.18	69395.05	59641.34	51715.54	26153.04	19585.20	57029.81	80502.51	50210.51	24972.46	13872.11	13009.40	9077.51	18320.55	16417.22	7110.42	13828.33	10979.19	12746.17	20152.03	17200.92	9076.04	4112.37	5330.83	15092.32	9441.56	17566.16	6003.32	8678.36	9664.91	7019.88	6703.48	5266.36	6637.72	6657.87	4399.98	8558.83	9810.99	9504.54	6467.19	6583.50	2127.58	3237.13
318			4368448.50	10755383.00	2826241.75	141120.37	114216.85	62477.62	58313.86	36119.57	24300.78	30433.02	31064.58	40306.83	12895.21	24721.88	30572.11	16178.61	17661.92	12673.65	11865.14	11374.18	5684.10	9314.56	5271.37	8181.31	8707.37	10637.74	8763.48	8296.57	8209.68	10717.87	7679.17	5848.64	4926.00	7706.23	4706.84	3446.43	4064.57	6990.96	7899.43	5104.91	4824.07	5381.45	5191.29	5476.82	2532.30	2527.65	2885.89
319			5196461.00	12615325.00	1201471.37	88925.09	47376.62	90038.84	30322.24	29918.82	35831.67	16969.07	49952.29	45194.12	29434.01	13232.17	17964.68	10862.11	9132.95	6351.65	13944.62	23174.96	17047.72	25475.47	15835.82	6207.48	6636.68	5592.04	21567.62	14143.99	10753.10	14562.46	11646.30	11143.39	10849.66	17291.34	3992.26	3731.25	4602.60	10034.95	2746.01	2757.46	4523.68	2472.33	4663.62	10152.70	4057.09	4329.12	2265.03
320			8674493.00	29614870.00	5005691.50	137944.46	98065.07	27676.35	52411.05	54907.25	47701.42	91809.15	42658.10	52879.25	35550.29	30353.76	35001.72	25510.00	17683.76	16671.36	21370.84	12937.79	7059.29	16473.44	17087.79	13234.56	7229.99	15771.73	13939.52	6373.96	14475.93	17335.88	3166.04	6824.22	5280.76	13751.89	6912.33	8129.30	7876.17	5011.61	10540.80	9940.18	5866.38	4168.48	4612.55	3166.12	4236.46	6693.78	4889.87
321			2882911.75	17047770.00	960096.93	72558.59	62874.37	50424.62	35879.48	35858.19	46293.28	43410.56	8532.67	61159.43	26819.29	15186.38	26986.62	21490.86	14409.69	5455.85	11582.53	23541.86	17037.06	9441.45	4503.45	10030.79	22903.02	6777.44	8032.94	6597.31	10051.45	9898.75	4834.43	12619.70	28629.12	7199.27	6793.82	9376.16	6681.86	10490.70	13539.70	14187.17	12145.18	11762.43	7621.44	2532.15	5172.85	7592.18	4317.91
322			3913949.25	11575333.00	3564511.75	444289.43	86535.30	41446.51	28777.84	13695.19	19587.26	13693.06	18847.31	33833.06	12648.93	9955.93	5836.39	3653.83	5303.60	2787.36	3502.43	5640.41	2150.50	2777.69	5051.92	5023.86	5487.01	2346.55	4212.94	2444.51	2567.41	1866.98	1023.03	1440.99	2287.83	2562.53	1545.62	1144.87	1748.09	1769.00	930.70	1006.61	1216.63	644.54	1085.28	1308.68	2252.02	1293.22	2328.88
323			5489888.00	15613868.00	8267647.00	602102.37	105470.18	75129.78	84133.63	37469.37	12586.86	12597.61	29883.45	44235.97	18021.31	18184.68	7822.42	5216.02	7341.16	4600.86	4124.52	10347.12	8429.45	6092.85	5561.57	4248.73	5885.03	4869.14	2244.48	7004.53	4192.67	4356.48	5732.37	3819.94	3920.73	4659.94	4716.12	1530.87	2102.75	3561.88	1805.87	3148.23	3288.59	1755.82	2102.60	1882.20	1319.35	1118.35	913.86
324			10477473.00	37528612.00	2175886.00	313764.21	188380.81	84345.30	71663.28	128968.64	66888.99	41322.79	29285.05	20750.44	32367.42	31259.21	65740.07	37100.34	33371.62	32015.21	27531.69	26398.74	27127.14	26335.70	27264.44	31502.17	29368.06	17291.40	16367.82	20522.51	33284.84	15184.91	7302.19	14765.20	28574.82	11143.61	21829.56	12312.23	12131.61	12973.59	24945.25	34332.92	20841.54	6551.25	7823.79	9559.51	15483.26	4266.96	4255.15
325			3756768.25	16801166.00	16067652.00	3730151.50	128522.60	50854.53	14659.08	13180.25	33727.51	31942.26	41028.21	34527.13	13965.04	5938.10	5492.26	6721.40	5185.98	6357.21	5029.32	970.15	5208.78	8073.75	5501.08	2443.80	2058.69	4910.46	3135.54	1170.07	2938.71	3046.37	4858.52	2863.85	1585.16	2317.98	3497.06	2382.81	2640.23	989.91	1544.56	1774.31	1138.52	1048.96	1517.30	1279.51	685.93	610.89	612.59
326			6814522.50	18328706.00	9688888.00	872554.75	237635.48	93612.95	62304.14	66018.35	67414.34	15904.42	32432.69	26861.81	11895.91	21025.91	14650.18	35325.25	28686.10	21535.04	13566.94	21500.68	16586.07	36743.76	26740.11	30265.29	18365.86	10542.42	8375.53	9105.71	5163.16	7937.04	5311.20	10010.00	8362.56	8735.42	14593.68	4895.81	5282.32	5215.75	2972.83	8490.54	6112.08	8081.40	6553.89	15977.70	7271.20	3874.58	3183.14
327			10776005.00	18083348.00	4400174.50	183376.31	44549.05	47402.26	34847.58	21379.69	21849.15	27997.54	48226.92	30802.39	18001.55	16441.17	10266.07	15746.07	11439.80	5410.18	13578.74	6926.50	3542.09	3265.61	6699.97	8720.87	10203.73	3647.02	7038.52	10012.88	6438.12	2190.76	2008.68	3931.30	2255.03	1620.25	1850.23	1995.06	3031.63	2324.65	2628.07	1314.31	1983.45	1091.04	4108.90	2159.55	1977.56	1495.38	673.26
328			892099.00	6447814.00	383900.34	46773.59	21535.74	18033.94	17498.56	13758.52	20016.30	7853.55	31305.57	38884.91	13069.72	4601.85	7955.07	4783.64	4898.07	6957.17	4298.72	3973.65	3692.12	2371.10	2827.64	3482.27	3633.75	2102.10	4191.26	2415.80	3287.23	2585.06	1873.38	1901.60	2636.35	2861.53	2577.67	2058.82	3394.15	2822.14	2098.73	2846.27	1614.87	1015.13	1459.27	3390.13	2293.08	2137.69	1927.22
329			1841743.87	12761034.00	753163.87	14466.56	16227.20	23707.92	21707.49	12766.28	11297.08	21818.28	48022.60	8453.20	2077.27	6489.27	3712.90	4716.32	4140.91	8296.71	9527.25	3246.69	6906.77	5430.54	5501.93	5061.59	9860.22	3615.47	3387.18	3679.46	2402.73	2284.74	2486.76	1686.22	5699.08	2745.71	2849.99	1676.89	5760.11	3931.89	867.11	2444.96	1852.11	1743.42	315.67	654.99	997.14	989.27	6819.58
330			5950607.00	12831156.00	1996340.00	37345.91	33717.70	24262.28	24230.37	19922.96	30080.02	26941.21	33153.56	21656.60	9349.20	4576.70	14466.42	6968.18	4183.09	1848.26	6085.92	3671.01	5036.24	6375.57	3252.91	4307.14	4664.94	2232.44	1983.85	5886.27	4820.22	3597.69	5995.11	8865.00	1690.18	1543.63	1360.11	1745.01	510.62	1344.89	1423.73	1526.38	1753.29	1440.30	1815.61	1208.34	1014.37	1331.97	449.37
331			8752351.00	55917532.00	5410954.50	34324.53	52160.96	48116.71	44967.25	32026.32	19781.75	54310.51	30177.53	46128.63	22522.87	25347.92	24410.00	29624.89	16209.53	6060.58	2439.41	10576.16	12199.79	15914.83	26193.68	21331.33	16660.17	4898.94	7756.86	5055.79	6631.39	4578.14	9311.10	8838.17	7817.32	11881.60	11363.83	9168.78	10954.10	4075.54	7584.53	4954.26	2353.41	2241.97	2673.43	3301.94	2640.88	1930.51	6704.36
332			2956997.25	11256473.00	1310177.62	191868.29	54670.55	17868.75	12642.63	21471.50	15155.17	14764.15	19140.25	8829.10	8330.23	5956.29	13192.85	4308.37	4932.91	1539.45	6654.61	3792.39	2245.28	3221.25	3585.53	3088.81	4845.06	3408.08	5261.34	3340.51	4635.35	1897.83	3586.70	3579.22	2709.36	2478.16	1554.72	3519.22	4731.77	5949.91	3325.84	3060.05	3482.93	3236.07	1441.13	1063.01	3230.32	2472.19	1476.06
333			1010581.62	8039234.00	425818.00	27255.69	57291.96	41152.08	27361.31	27707.65	39784.94	29263.49	16973.22	8414.91	5602.29	8995.27	11924.44	8636.36	5987.04	6732.69	14018.96	5549.80	3566.46	1735.30	8139.80	8474.00	9258.72	6565.11	4575.41	5089.66	5674.56	5187.75	6683.47	9389.57	15647.99	10423.15	4591.40	2879.42	1972.46	2681.38	2929.87	2236.24	1360.92	2817.64	3562.47	4015.16	3230.05	4361.76	2966.06
334			708908.56	11374506.00	629524.75	76534.04	98813.94	83120.58	155300.98	119476.10	24388.57	86546.07	33035.63	32236.53	30231.67	44313.08	40277.16	91226.89	60887.87	27719.16	7527.61	6296.56	7690.44	52994.75	32274.48	27232.21	22741.40	8173.63	8417.13	13250.28	4399.81	18166.70	9160.16	5172.90	2182.12	3573.85	3370.45	4531.78	7134.21	4995.39	5630.99	4566.59	3686.64	2115.29	7945.84	6985.64	1164.92	2130.82	3440.86
335			6819761.50	23044280.00	1721971.25	103875.19	73172.58	34385.05	19567.20	23321.65	13786.23	16064.54	28921.92	14556.24	9746.09	13316.94	8696.26	6453.55	8199.32	7084.00	5878.52	10068.61	11032.90	8557.11	6311.59	3978.52	6501.71	9263.34	6303.87	2495.68	2597.54	4831.33	5764.32	5570.46	3855.70	5139.66	3577.56	2251.04	917.39	2422.18	2181.24	1755.38	2705.19	1054.90	1016.56	1765.40	2120.38	2772.03	2850.24
336			2088074.62	9866389.00	773559.37	104417.02	64075.99	38885.37	35236.98	30514.92	23833.51	38823.01	32476.49	23123.72	21122.10	15657.46	17505.83	17586.27	14243.34	15246.81	24689.73	21080.07	8564.81	9198.64	9912.72	11675.94	10590.09	8424.24	5637.59	3927.35	4145.35	2145.23	3785.71	3167.46	3327.24	4730.50	10288.06	4083.69	5254.24	4707.21	3770.27	5298.80	4243.88	6953.62	3981.15	3833.95	4536.39	7130.87	7932.11
337			882583.31	10310237.00	3520651.50	1544502.75	168394.45	56946.44	65155.48	82724.92	70633.83	34442.52	20378.49	16192.15	17743.90	14793.37	7347.28	12390.73	17345.09	21180.47	16847.15	18630.05	14449.56	22486.09	12525.77	8745.65	10160.97	8864.73	3746.30	10300.95	6387.89	9958.60	17882.63	12855.97	6362.26	5027.39	8151.93	8581.14	3903.45	2763.07	4863.50	5630.83	3574.26	5852.54	2884.05	3107.51	1938.20	4676.67	4879.81
338			3138065.50	72350576.00	9203129.00	366277.31	159394.06	116257.83	47130.28	49758.38	14980.70	28680.71	43580.03	32698.92	22840.78	24459.70	52985.23	83345.74	58937.13	28754.99	17124.14	12974.67	14101.80	27247.84	6008.21	14535.94	18583.50	28712.49	27455.29	15669.60	20952.40	9430.04	8633.76	14727.18	38861.96	21287.06	7815.85	14083.14	7211.84	12118.79	3126.80	4494.80	16211.47	13354.53	10917.60	7704.15	11457.75	9708.40	9470.35
339			378744.25	3540339.25	387286.50	66061.49	43124.63	47567.19	42419.41	31502.13	48077.26	44042.83	19422.91	14655.97	7227.52	14742.81	16945.96	11411.41	10350.38	5613.87	7735.69	7725.02	6433.47	6684.23	8556.82	8297.03	3623.12	5370.07	13516.16	7714.24	4549.21	4153.97	3228.11	6657.60	5426.53	3726.10	4741.81	3508.30	3758.86	3159.92	1911.54	1991.23	2589.98	3213.34	3536.37	2262.77	2345.54	2488.52	1312.28
340			3786535.25	14819575.00	1187511.25	97656.66	82670.52	59956.45	24198.81	13184.40	35750.50	33635.07	17824.77	8428.70	9428.75	8809.25	6308.61	1911.99	7548.72	14157.56	13635.72	12287.94	13830.84	12645.63	9796.79	11257.02	7640.53	4076.76	7821.62	13610.73	9686.89	6648.09	6566.06	3963.12	4423.67	2838.54	1364.67	2082.70	4055.06	4202.60	3413.65	2080.70	2295.06	1743.82	4790.02	4027.25	2434.68	1269.66	3699.98
341			2400552.00	7662878.00	462127.84	31881.37	27393.08	54064.71	126960.89	157807.85	62809.82	45431.19	62304.38	66209.71	40740.22	28895.35	22678.28	44914.50	26610.57	20337.76	42937.21	43341.48	21645.90	12491.24	7664.40	5765.44	7704.47	8201.01	9739.88	7028.82	12686.02	32501.55	29506.69	7655.44	3313.32	6247.77	25670.83	16337.88	10300.77	5271.16	2774.54	7827.44	3585.75	3720.10	7840.93	5426.52	4708.63	5965.25	4481.65
342			15060851.00	33412070.00	7599427.50	243694.21	61083.26	37076.28	49142.54	27144.11	33445.52	12108.30	23895.23	9520.95	14795.14	17132.84	16640.64	11686.18	5737.48	4885.54	8536.70	9971.16	8084.52	6716.17	5192.94	3484.31	6339.35	4424.37	3202.54	3172.48	3954.67	4322.25	6453.22	7241.19	8083.56	3244.07	2684.49	2779.72	4846.57	5338.03	3211.99	4345.68	1819.98	1877.11	3170.29	5382.79	3910.33	2549.93	3237.06
343			5907720.00	41422076.00	1859211.75	85321.74	24874.24	33622.78	52914.44	36098.15	67436.48	117029.71	41027.94	25740.47	30446.30	8737.39	14466.52	17980.12	3950.01	17317.18	17238.31	13618.50	15980.54	22588.90	9115.44	15147.34	36600.03	30877.22	27596.46	13357.83	6606.22	6467.26	21254.53	20652.63	36223.57	15469.43	11511.01	6213.56	16175.36	7540.22	6093.27	2844.06	4336.09	3519.14	2163.94	1461.57	2169.00	4947.21	3603.88
344			7974235.00	13020551.00	675772.68	22907.39	50659.97	39357.13	27063.65	19267.56	21201.93	10760.53	14721.86	13870.25	10645.27	8638.57	14503.06	7080.91	4413.69	6889.86	14918.32	15692.14	5960.80	2987.03	3912.64	4766.06	5878.76	5120.94	14056.60	8066.43	2704.12	4372.29	5050.37	1156.55	2345.06	4311.57	5650.11	8378.52	7106.99	4893.86	2145.26	2828.52	4468.96	3174.23	1947.10	1765.17	2129.06	1925.00	3253.75
345			2762744.00	53904856.00	3349507.75	14001.54	54006.22	63079.72	46017.44	41842.58	25160.80	26645.16	35248.70	25009.12	21006.87	23463.48	16612.08	16734.53	9428.66	9023.49	9919.09	2432.11	11478.63	11180.79	10713.36	9899.95	5179.26	7519.08	20704.82	19085.59	20526.83	13825.79	9743.37	6127.13	10770.70	6858.87	5802.83	6456.37	12525.33	3600.73	4657.54	6726.34	5621.75	7596.08	1589.48	2031.80	2479.66	388.19	1378.82
346			3281510.00	8894770.00	1175857.50	119113.35	49965.73	19847.33	9558.86	10586.40	9889.29	21583.37	31062.47	6488.36	4299.79	2324.84	1746.75	4309.04	3803.51	3866.83	3740.52	1969.60	3496.36	1743.17	4707.72	3321.77	2594.25	2069.27	1629.58	966.21	792.58	774.84	898.94	2372.98	2660.23	1190.55	1662.24	834.09	1723.33	1236.79	1231.10	775.33	640.91	994.17	1010.19	900.54	726.79	358.85	747.40
347			1024745.43	4097514.25	570646.93	47118.67	16419.04	13649.52	14984.42	10897.28	13643.48	18223.88	96507.23	77269.71	26352.03	13793.23	12904.79	6199.27	6138.73	6392.61	2289.51	2369.57	6725.84	11620.13	9166.14	7764.29	4930.52	4060.68	4972.92	1565.57	3022.09	4516.59	1996.05	2656.63	1982.99	1062.19	1193.47	1129.75	2353.38	1105.83	1497.03	1450.74	1785.70	2567.93	3599.45	851.84	325.86	423.29	1641.75
348			7344546.00	16768894.00	1104940.50	93966.09	39267.09	59755.34	41626.72	20904.61	9666.63	9542.71	9728.64	10776.64	13653.35	10088.35	3135.94	5783.43	2216.36	4769.77	3807.73	4955.86	8687.11	7740.72	3941.30	6894.77	7049.82	3333.56	2269.64	3289.10	8289.87	3885.81	2986.84	1844.62	2407.84	2591.55	1078.63	4138.34	6226.77	2406.94	1416.12	539.86	1928.34	2556.44	2506.39	2325.52	682.11	881.42	5154.59
349			1814682.25	10693220.00	856953.81	18809.29	27439.17	15040.79	21521.18	19027.31	6810.04	28180.84	25652.36	17521.45	19934.90	7875.20	8914.85	8057.99	9136.66	9980.13	4470.17	6566.80	7178.53	5236.07	4851.73	5973.88	4534.18	5853.77	7810.07	11126.87	12169.83	2581.81	3455.07	2755.21	3082.97	2571.82	2419.24	3528.55	1759.28	1993.28	2113.20	1526.64	1741.73	1845.12	3675.59	2218.50	1522.81	1277.64	1552.76
350			4887001.50	22186150.00	2153398.75	25995.63	57384.09	28630.75	12796.55	37849.15	37010.09	8510.71	14950.35	38551.37	36600.91	29853.26	8681.10	10719.04	7937.26	20308.20	9102.48	2313.03	7091.97	9924.25	9847.52	8501.62	14971.51	13290.13	1808.61	2661.18	2058.83	2856.70	2569.51	4155.92	8434.41	2279.88	4532.62	3778.29	7165.16	3993.69	5689.94	7713.56	8636.83	7261.21	1108.41	1893.02	1098.67	697.63	859.06
351			3678369.25	12911246.00	706629.50	163199.81	96914.26	95504.03	68781.09	43068.92	28686.14	67299.15	48230.46	55715.69	52910.51	24539.69	22485.40	30119.24	19642.83	14297.62	27715.56	9166.27	7163.35	14203.60	18176.58	12030.85	10172.96	17002.33	13354.11	11843.90	10226.11	17816.99	13613.66	13873.55	9205.00	15664.00	9902.97	5975.72	5921.14	6223.15	8276.16	6255.04	10429.83	8635.50	6140.81	10833.59	11269.14	5142.72	1967.61
352			7562276.50	27164678.00	4281012.50	202151.78	58363.79	30484.29	25117.64	28615.41	33600.60	9002.98	9276.68	26255.21	24037.74	18010.24	8769.08	25769.33	16967.06	11805.08	6321.56	12815.04	19191.14	8927.57	4553.41	5933.84	4583.64	2316.39	3540.80	2525.92	4415.89	4399.50	2718.95	3844.83	8538.72	6215.99	5744.05	8664.91	7295.20	4546.39	3885.37	2302.15	2514.91	1056.66	1827.82	1489.94	2474.84	2967.09	3037.31
353			2421129.25	43736072.00	12346870.00	123864.01	43025.67	36068.85	46174.78	49082.30	45102.34	29724.47	43189.23	45916.66	17746.46	7762.32	10786.57	14017.37	22381.40	24793.72	19390.12	17399.68	18688.39	14007.50	14217.26	16385.38	20170.79	26541.68	4590.64	6344.16	8703.76	10491.31	19304.12	7224.01	16832.34	14973.46	10096.05	5214.60	7285.10	13948.06	14399.50	8084.36	5720.06	11628.07	4753.10	3217.63	2962.26	3604.03	8115.81
354			1680383.87	12868744.00	2205662.00	158086.70	19926.85	35262.55	11101.40	19095.56	22551.77	22558.23	26378.64	15553.42	8481.54	9706.47	7949.04	8229.55	12502.51	7332.92	10259.28	28726.27	14729.59	6909.71	7334.33	7458.43	13885.74	6846.66	4188.26	2303.53	1032.93	1017.38	3890.75	5035.68	1836.10	3496.81	4949.71	8850.27	958.72	3335.37	7315.67	1235.53	3078.41	6280.49	3232.36	3019.06	5238.63	3207.38	2529.16
355			5192641.00	23641384.00	2091692.50	163055.34	88488.40	99882.42	34870.88	27571.88	35909.02	15147.03	17379.55	29529.37	25346.47	17912.57	6987.03	9467.61	7630.67	11505.74	15622.91	11556.92	4908.24	16072.26	13334.45	6631.51	7628.08	14322.89	5748.85	4894.68	4127.49	3854.80	5943.58	2149.22	3826.17	2474.02	5773.25	8384.41	2798.71	1592.83	3331.11	2753.56	3380.72	2382.46	2224.29	3098.48	1525.07	3554.63	1749.03
356			1580418.75	11880450.00	834908.00	110482.69	33548.00	42287.26	29157.88	28362.83	26305.54	15620.86	22296.96	28020.51	36490.65	18633.55	12666.10	6627.61	5649.90	5608.89	7998.88	9651.39	9436.13	6660.50	5535.40	4528.73	3644.48	4494.79	6370.00	5393.22	2203.86	2119.06	3614.78	3839.35	3468.18	3336.93	3675.88	3916.94	4259.11	2888.42	3246.67	1284.59	1417.26	1227.86	2460.22	2174.07	1639.76	2073.68	2609.71
357			1506798.00	5959767.50	368083.25	271278.93	313357.90	123552.33	39114.34	79591.36	29847.16	78808.17	54733.44	14239.13	13180.56	9616.87	8831.51	12865.49	29659.03	26062.97	39669.94	27369.34	11955.39	6894.31	9685.59	9818.19	30819.77	29813.37	15554.41	26917.96	21230.24	27172.03	22651.01	9821.81	27198.62	28324.43	12384.39	26841.22	18996.77	9317.05	3576.62	2497.43	6911.07	18821.46	17775.26	11271.35	16222.79	14533.96	3245.95
358			6731766.50	15326340.00	2174835.25	54019.80	21926.18	19115.83	15227.70	11980.65	13279.04	6645.42	10816.94	24816.24	35749.41	29300.89	12406.46	15474.39	13305.95	10695.32	8073.62	8867.43	5297.44	8370.37	6412.30	3018.61	8752.38	3924.30	6552.44	5511.37	5220.26	7846.16	3255.34	3415.29	2675.29	3223.47	1491.24	2084.26	5300.22	10503.38	6161.40	4330.88	2366.02	2742.55	3776.33	1507.93	1751.79	1560.14	3306.20
359			5131793.50	69912856.00	28604124.00	442349.84	89675.48	40698.36	55212.45	27228.95	52337.22	33742.10	25965.57	23458.06	29016.96	23071.55	26964.86	11932.42	30130.18	7837.01	30653.48	33537.35	33014.75	33123.64	15193.90	22546.19	12174.46	12882.30	10152.60	21522.18	13060.17	16548.95	11752.37	11507.52	5839.01	11872.47	7254.58	6144.91	7344.33	8267.63	4023.24	5335.63	4473.45	3107.37	4293.97	6425.57	8394.13	1485.94	2947.68
360			3854861.00	19051862.00	2692124.25	28967.96	20162.64	21035.24	23721.24	23607.76	17879.58	10223.24	11566.86	19951.35	13744.90	8518.73	11082.01	5658.76	3423.46	3253.52	1419.60	4309.84	3383.08	5255.00	3184.23	1892.20	2411.55	5767.07	5177.74	8514.26	7809.50	6117.39	2998.43	1324.99	3866.81	4178.33	2317.94	2746.52	2026.89	2398.93	2934.93	2226.42	3744.74	2710.95	2309.91	2038.35	3810.05	1584.14	1654.04
361			3141779.25	5931896.00	3247413.75	596898.68	67676.39	32594.26	25367.90	24984.44	33012.51	11892.08	29616.02	49482.12	21336.92	8036.46	3310.01	2659.36	3672.67	4146.44	3712.33	1777.29	779.33	756.09	1122.92	1062.11	366.21	726.17	869.94	1742.07	1320.56	826.04	1565.02	380.31	646.32	338.73	533.83	897.04	685.59	319.57	392.70	578.04	745.17	587.21	774.09	471.42	489.00	362.52	531.22
362			8727388.00	14156241.00	1918825.37	43442.33	51674.04	26497.71	25803.65	8411.37	7650.78	9163.18	4365.52	22965.10	69886.97	18918.47	3846.28	5639.45	3248.36	1704.00	920.22	1698.50	1209.02	453.70	1566.64	2457.34	1585.50	1559.72	1246.91	1609.37	2233.40	1619.55	798.89	992.49	2100.32	196.12	758.17	422.72	535.93	592.01	1482.32	2758.34	966.48	972.28	592.27	328.27	852.73	694.42	772.97
363			8422738.00	20665006.00	15671764.00	2730447.25	46800.09	31866.24	25104.91	36758.44	32963.44	20013.42	23952.79	34703.10	20958.99	5014.58	3601.99	3259.26	8217.15	9586.47	6966.18	3950.48	2157.87	5805.65	1865.93	3493.48	926.85	1204.68	2368.41	2065.34	1802.11	1617.09	1470.66	1496.24	1390.09	852.43	1248.00	1403.77	2391.89	2097.75	2433.28	2492.66	2025.21	1005.39	927.75	605.40	1361.29	787.73	1169.73
364			2995192.50	58611148.00	4130698.75	739151.06	427877.50	279231.28	216642.57	171482.01	253327.73	162814.14	121369.83	73284.35	87845.13	137318.60	65809.98	102004.75	32635.97	36953.64	41747.78	129968.90	104886.77	97688.29	90187.97	25916.45	20638.35	68069.44	80030.06	125554.42	102344.65	75684.77	44804.03	63642.69	27416.73	17743.81	34189.06	79330.39	60421.69	22311.13	32803.70	19153.46	17974.66	12911.66	7797.00	20307.11	8646.23	16710.88	11676.07
365			7279737.00	12794047.00	3594258.50	230557.57	22303.69	27059.78	19230.13	13923.16	8958.10	11718.08	9845.64	7999.76	31323.76	12188.93	5042.59	8431.16	5839.02	5916.57	2319.55	2759.89	4733.62	3643.99	3488.45	1771.73	4038.90	3621.01	5945.06	9797.03	5400.96	6117.40	5013.60	1912.73	1263.10	3908.92	2021.58	1511.92	966.21	950.75	1101.77	759.04	1834.08	2191.45	1862.17	1840.91	1765.39	1820.69	1420.83
366			3296438.00	6793702.50	1875881.12	177493.92	35876.48	38453.05	31997.82	21195.91	18121.23	25555.47	47951.71	27638.02	10674.06	6722.35	2584.97	3583.52	2186.81	1865.45	2930.29	988.26	1133.94	1214.33	1545.91	1608.54	493.52	874.44	387.70	836.54	1267.46	1027.54	1198.26	2007.17	1694.12	2126.87	758.23	461.80	221.61	1056.70	731.24	367.46	997.71	904.57	482.42	238.89	623.25	628.59	297.95
367			646231.50	1862636.25	513009.62	36534.98	30276.29	22498.92	10136.83	13685.63	8512.05	7737.96	11362.84	22855.67	29299.32	8422.89	2422.35	1283.97	762.92	1050.98	1069.63	513.19	767.87	1446.49	461.83	542.78	824.45	316.87	362.74	339.57	352.92	434.05	169.80	308.23	371.61	167.79	224.07	225.89	191.38	133.20	117.18	293.10	361.55	215.31	96.64	142.59	129.74	117.21	92.53
368			1285359.75	7527321.00	721952.43	41458.21	48431.40	37379.37	16384.90	3805.40	8466.87	8901.35	10291.63	10545.83	6156.84	7689.12	9188.24	6810.36	5267.36	4637.33	7188.69	9912.76	11195.13	10567.77	5206.20	5755.70	5517.87	4401.12	2970.97	6464.02	6281.28	2237.84	2244.30	3217.98	2526.92	1993.44	1515.36	1751.91	2241.10	2742.85	3740.71	1372.32	1308.11	1465.79	774.58	990.08	2133.93	2016.02	1858.30
369			2263852.50	6962822.00	561143.62	314193.21	126266.10	157034.04	59440.79	27185.21	82851.25	60356.75	77549.99	77673.32	30940.12	27926.18	12626.19	16678.01	41033.09	37844.87	55163.82	18854.03	11065.96	15591.99	16057.59	14286.93	17975.11	10210.33	7597.42	20127.12	44047.23	34701.56	16871.94	7170.49	10724.74	11989.45	22352.18	20959.79	7629.96	7149.18	9797.90	6098.62	9109.72	15762.56	9315.63	13289.92	3519.00	4868.57	6246.88
370			1692996.75	7300528.00	1172619.12	24642.59	39311.22	54368.47	17814.15	11091.71	18131.12	17968.78	24106.75	30569.46	9957.16	5858.97	1784.39	9847.01	9456.29	7628.05	7114.89	6389.46	7581.27	5431.43	2988.78	5198.59	7790.21	6863.08	4382.54	4569.06	6794.07	6412.50	1883.99	2865.07	3117.96	3359.17	3526.12	2237.16	960.41	1853.76	1269.03	1642.32	1409.89	1694.99	2448.98	1073.16	1339.00	1360.86	1081.94
371			6384548.50	11428929.00	1191295.50	123131.63	61027.40	89240.51	27429.72	14913.57	10351.42	9525.77	10142.02	31847.98	19101.27	7019.03	11976.75	12597.71	6349.82	3391.05	2898.56	10013.21	4720.93	5004.96	3155.82	2020.97	3216.56	1977.35	1700.94	3390.24	2967.89	2943.34	2101.07	3977.27	3926.67	7008.05	4789.50	7170.61	2833.68	1487.90	998.27	1020.90	2603.63	2447.38	1123.73	1171.24	3740.67	1709.92	1921.69
372			2760680.00	14272103.00	587125.93	133192.09	73811.77	22744.55	30126.83	10607.87	28102.86	33916.88	44422.33	24209.91	26732.60	13309.39	20649.05	10563.08	17043.05	13056.68	8910.98	21327.60	8862.27	6693.59	10571.95	5816.28	5447.72	3759.12	2004.65	2561.81	6457.40	9799.99	6976.26	9275.41	3790.26	4231.01	4899.17	3149.70	2600.32	2881.87	6068.26	1633.83	7692.40	3477.25	1016.56	2658.91	5732.89	3651.62	5100.93
373			7840145.50	64761936.00	18592940.00	236014.59	75738.74	55124.29	49193.40	66141.15	51924.70	40316.23	40415.54	28369.14	22289.35	19828.83	7533.73	14362.40	17939.21	17324.24	8755.05	13586.47	9571.92	7306.92	9937.34	17309.27	22259.20	33791.41	28260.22	30275.12	17975.55	7989.00	8151.60	7301.31	5682.28	4274.02	3813.18	4725.16	1408.38	4203.74	4194.74	4444.85	2028.08	3507.52	2452.63	2530.12	2383.22	2615.19	4036.86
374			4046735.00	12027994.00	1932181.25	112245.00	48403.23	48638.50	56047.10	31189.12	30282.31	7072.47	2156.47	26284.47	39345.12	9185.35	11802.64	13515.00	3613.23	15884.01	19160.25	9821.94	8149.04	5222.14	2413.97	1332.08	1685.19	2844.69	1731.33	3257.99	2104.91	2291.10	1006.25	950.75	1062.57	1167.24	2224.93	4401.17	1992.48	890.54	849.06	628.62	532.76	913.12	1429.50	1645.21	3173.18	2036.86	689.67
375			4949643.00	10386454.00	6515081.50	1102481.50	50601.64	37673.73	31370.04	34132.26	22020.63	9960.45	8883.24	24005.58	104542.28	55002.06	10680.96	9161.76	3478.12	5351.38	3045.04	1678.00	4781.68	5227.88	5599.21	6989.43	8353.85	5817.46	3437.48	989.66	961.81	3341.85	5127.60	5939.89	3112.64	2771.17	1458.45	1488.04	3486.15	6251.17	3413.25	1453.88	764.70	2078.18	1185.54	804.48	748.42	1607.97	2871.67
376			5589626.50	17242008.00	1264316.50	68249.20	43784.94	56311.55	44655.42	63168.37	49770.14	31691.71	28005.66	15787.81	10276.18	7689.10	15540.92	26641.88	15176.04	11589.70	10801.76	7329.45	2781.27	5486.56	6311.10	5610.05	10087.03	3506.03	6094.34	12401.49	7964.29	5770.28	5691.20	9080.04	3922.84	5396.93	4107.64	3191.95	3160.92	2382.17	3284.35	4360.38	5663.19	3610.67	3670.03	1161.55	2979.63	3126.82	2260.81
377			5366079.00	27319610.00	5250054.00	55373.07	47928.31	44123.53	40992.23	29747.31	33020.43	14761.55	17957.00	13496.97	18392.86	21389.63	24832.28	26264.63	26520.33	10252.11	8656.08	3449.38	7542.95	7656.92	11034.67	10764.95	9041.13	6924.00	6925.84	7788.13	4551.62	3929.15	3457.79	2143.31	2440.83	6156.52	3911.57	1150.38	2067.17	2220.50	3857.50	3050.98	4434.23	2826.27	2710.13	3099.36	2481.61	3123.39	2022.71
378			2732335.25	21747536.00	19613200.00	1823695.87	228317.50	432077.34	101685.09	20792.62	8914.34	23322.52	34696.31	43996.61	65385.82	40255.22	42417.71	55059.87	80821.55	55343.08	7747.44	3790.32	2575.41	3731.03	6556.90	3944.71	3826.80	3941.21	1807.80	1319.39	2530.01	2659.88	1759.73	1254.05	2205.19	1570.76	1146.59	961.71	1420.31	1113.41	1197.57	1365.30	1283.63	839.72	1085.92	1434.06	1662.06	1190.45	1632.97
379			4544313.00	13754681.00	5573948.00	2714702.50	300218.65	32843.10	12223.03	23390.83	16160.26	13396.19	17541.51	12685.66	9157.14	12375.52	12618.39	11948.98	40759.85	42039.51	16712.31	8292.18	5277.02	3372.44	6602.95	6345.81	8717.65	4876.62	4329.49	5712.65	4744.33	6135.32	8052.22	6134.77	6197.18	3510.19	4028.16	3167.57	3010.07	2781.45	1907.24	2920.88	4490.92	6111.74	4159.23	1475.43	793.28	1400.90	1217.16
380			135774.56	385085.81	177150.07	113673.50	95287.43	50711.60	55713.16	86556.62	86150.67	99248.87	105147.95	101284.87	72653.05	80616.29	71978.51	78827.24	151963.50	124504.48	89993.78	21131.60	7283.25	5391.21	4192.82	2329.47	2328.88	2459.22	1810.23	1032.27	568.29	694.83	421.05	405.12	370.63	292.31	314.60	344.60	374.43	187.55	117.60	149.98	261.16	151.50	142.69	82.78	166.23	125.59	124.51
381			1104529.75	33211824.00	12959644.00	4321034.50	1855315.12	103944.69	33212.46	41727.12	38765.94	57755.56	65028.07	22051.51	17205.09	14712.59	20062.36	41672.93	51458.64	42569.34	41309.56	18544.32	11334.45	9330.05	5401.26	3647.90	3620.43	3533.52	2698.70	4976.17	3701.32	4253.30	1923.36	1999.92	3401.83	3038.44	3648.70	3637.81	2958.40	2336.53	1523.53	778.86	2474.62	9370.51	7215.69	3711.10	1220.78	1929.37	6144.38
382			832015.75	5924151.00	26714986.00	12812156.00	490490.40	160579.75	152467.70	80924.53	53000.84	240391.48	197579.56	90945.68	65048.65	34423.21	44207.70	74952.42	75756.00	177768.18	133865.12	24997.05	12700.23	10192.25	9916.91	5056.34	2586.67	4595.95	7916.18	3699.21	3164.39	1368.83	1950.46	2310.20	1082.58	1269.41	1817.96	1948.05	2794.30	3128.37	3759.21	2507.07	1041.14	1217.68	1295.91	1315.59	2417.38	1943.81	2276.64
383			3714285.25	12334859.00	19338964.00	25477284.00	2104925.75	119127.78	72377.77	88384.74	133088.62	70286.32	74008.90	93979.44	47631.45	48521.56	44991.40	54042.80	23894.18	71330.41	51756.53	48715.84	26005.60	9316.11	3828.11	3539.14	9166.70	6146.62	5065.95	5686.05	4604.12	5525.46	4796.56	5195.48	4341.31	1646.85	2052.48	3653.19	3754.97	1624.63	1791.87	4406.64	5877.62	3290.77	1340.31	1309.54	1297.77	2744.95	1913.70
384			1755392.00	10813165.00	23406802.00	6012315.50	558670.56	244935.87	95588.72	79747.23	55227.46	42437.69	174634.95	76174.88	48956.85	42967.46	28486.85	32850.80	24986.15	26257.57	51542.14	37802.49	9249.47	2427.61	2396.68	2323.63	3378.70	2317.58	1353.57	1322.43	2002.13	1785.21	1970.70	2782.38	1909.97	2690.81	2699.52	1739.14	1204.57	1028.21	1992.04	901.68	982.11	489.84	782.44	629.66	999.75	1505.97	1222.59
385			2087902.00	6870055.00	3009903.50	408872.25	230777.17	154491.43	135740.67	60470.32	83924.71	81179.17	85314.75	73778.28	31615.12	37170.30	34960.93	22681.75	24885.35	29034.89	37208.05	55152.11	29039.40	51803.01	11051.81	2343.12	1841.90	2196.45	2215.20	2240.16	2343.53	2086.52	1367.56	1111.90	785.91	1120.32	615.98	387.61	611.82	733.70	680.49	605.00	678.98	938.15	426.12	457.45	172.83	303.54	636.61
386			75559.16	441532.03	77705.50	63597.54	69251.10	109013.52	140878.78	68620.39	83864.85	130589.60	90623.89	40042.23	25089.01	43892.01	60100.33	66208.35	33004.84	54257.53	105799.63	303179.25	399734.53	245147.07	23050.62	11530.49	11346.19	3276.45	4110.40	2779.79	1535.54	1583.47	702.33	385.71	445.56	180.96	142.60	147.03	259.96	183.63	466.89	351.94	245.18	70.24	117.95	373.92	333.86	120.94	174.58
387			3978964.25	13244897.00	8525023.00	13275180.00	4050001.50	266035.93	191327.64	106843.70	73331.39	34494.61	40297.84	51411.66	28975.45	30475.31	23428.30	39629.97	39183.45	53389.18	27117.98	18509.15	65349.73	103263.80	23379.69	5822.24	5100.32	5662.98	4330.41	3575.89	3010.15	4186.36	4577.69	3194.06	1545.80	2016.03	1816.47	3712.02	3941.16	1253.75	604.71	1626.71	2065.05	589.33	754.65	588.15	1334.31	1050.15	1212.89
388			1619947.62	7222438.00	2285809.25	386798.40	204799.73	98220.38	67620.96	51885.71	63164.96	61196.67	50946.88	29857.09	30638.19	48062.81	26679.78	42479.11	47507.22	48617.86	100094.88	126323.37	86050.52	32990.79	32998.34	19656.40	6064.08	5013.22	2782.02	1217.29	1085.14	1865.18	1082.29	1485.38	625.46	872.73	1506.26	1236.09	1000.69	1014.48	1707.32	1918.45	777.77	575.67	615.69	613.54	439.82	499.20	335.91
389			724631.68	3794603.50	5069370.50	545793.25	97404.44	116318.89	52080.89	101955.37	163642.65	152466.81	88614.92	182874.81	227306.35	201585.96	79660.66	24974.97	29115.27	28573.70	25807.37	45760.77	102839.34	73601.61	40922.90	11164.43	3978.44	3289.53	2370.47	1719.41	1489.19	1883.78	2862.64	1115.44	1095.09	850.46	768.25	1052.28	582.21	477.13	381.82	883.66	570.72	569.12	835.81	657.13	732.79	444.97	175.93
390			461822.87	11280121.00	3603876.50	856167.06	155354.95	261648.84	207510.32	1137041.87	601624.12	100000.50	140955.89	41018.19	28535.95	41123.14	36089.16	24693.16	19474.30	37439.64	23711.29	58475.21	52234.95	34990.52	17136.96	8823.25	11841.38	15308.02	14892.42	13840.22	11032.44	7798.24	5944.14	3752.05	1404.75	904.70	1113.05	602.37	476.28	1077.03	2197.35	2991.57	2032.14	907.30	656.17	567.61	476.78	1095.72	1791.66
391			1408028.37	25528922.00	14891985.00	4977158.50	2525003.25	115823.05	232841.73	193398.78	72926.11	88078.08	254496.68	261661.92	43616.50	45609.55	74165.13	50340.80	48047.58	54483.08	37243.95	57624.60	32659.44	13197.11	5268.19	6235.16	5950.88	8056.20	7272.18	6052.83	8387.09	7147.02	7985.81	5691.60	4823.10	2037.65	795.32	1363.67	1081.43	2539.29	3270.62	2001.52	1559.35	413.63	444.97	359.71	312.01	584.44	437.69
392			1633906.75	5590086.00	6320242.50	3535867.75	5063669.00	849169.68	53434.79	38271.62	54668.48	48149.07	38657.66	31586.89	63647.26	50063.85	46947.06	103192.60	71829.55	121736.96	191390.82	166674.51	77709.74	30863.13	10964.98	5210.68	5098.97	3786.74	2162.67	1550.49	1811.13	1537.66	1126.74	1663.32	914.66	1541.67	887.78	2448.64	2607.68	1944.57	1618.93	1077.59	721.83	472.39	530.16	346.12	596.69	504.16	363.07
393			3010923.75	19730542.00	8902327.00	3194524.25	1842242.00	1449079.62	213392.68	71894.14	31950.82	47095.00	31460.05	26351.40	37013.10	53323.91	33997.57	15975.37	24339.82	22070.74	28166.11	52320.19	36619.00	26805.90	38228.17	28366.77	6187.34	3965.37	3260.92	4050.86	1801.93	3775.57	3205.36	2906.93	3248.68	3437.53	2740.90	3163.64	3072.92	1733.35	1890.30	3271.28	5228.47	1369.86	1288.82	2079.65	2502.90	1675.10	766.11
394			105799.38	762001.06	168774.32	511679.00	308145.71	172979.82	102545.64	128729.46	160066.64	98104.46	153634.79	100966.59	108701.24	150222.15	72235.15	23139.24	38928.82	69758.01	38182.99	75091.50	115319.57	160470.62	78007.71	35898.11	6579.95	3490.10	3186.65	5759.57	5012.81	3255.29	1165.80	630.54	642.44	669.27	602.36	282.85	145.79	161.19	221.53	538.02	605.61	350.69	172.97	308.72	515.28	905.90	916.54
395			2770356.75	7073236.50	1851041.50	339574.96	134024.67	87359.96	108706.54	86990.59	137982.65	41915.14	38247.60	51263.81	59150.65	23421.28	14211.89	11235.28	15974.01	17330.13	24517.89	34728.48	20206.71	50409.46	59172.88	20138.73	8979.86	5773.95	9458.59	3640.66	4548.55	3770.79	2377.81	1670.27	1134.49	3754.79	4166.38	1825.83	1014.02	441.47	560.46	514.09	647.08	595.82	641.77	644.50	1149.36	865.51	644.93
396			2587587.25	9149221.00	5869708.00	1649697.50	2619954.25	651259.93	247822.82	179795.21	86756.14	96374.65	65574.37	67036.68	76610.34	38122.60	57783.96	23356.92	42035.75	49514.57	49672.30	51135.12	64256.90	78285.48	70131.12	40885.19	18125.72	6829.61	5885.28	3717.79	941.29	1052.73	1169.09	1754.14	431.38	1080.34	1756.27	1159.65	1101.77	348.89	588.38	888.45	890.38	733.46	361.49	310.23	470.64	1016.72	556.48
397			1231430.12	2722165.25	2455091.50	926054.75	234925.71	191982.00	212073.00	236678.04	208625.20	87194.89	57825.26	105206.60	200467.65	111145.78	106543.98	97364.78	70463.35	42729.48	28647.38	17561.76	25731.22	33521.16	17869.06	8429.52	4128.01	3931.38	3255.96	3673.20	1468.94	1163.73	595.62	498.73	466.84	342.72	550.08	467.70	453.04	371.27	487.62	628.92	378.49	291.50	218.91	266.17	227.66	144.13	321.48
398			6010725.50	20245130.00	13740208.00	2299249.25	736892.25	218641.62	22594.23	32809.17	35158.41	32794.96	34806.89	35755.61	53670.74	53784.17	21445.77	22953.09	85765.22	131099.62	61988.06	43210.78	8771.34	43857.61	27095.60	4726.93	13397.88	8390.61	556.72	3298.89	3241.96	1177.94	743.34	873.87	1795.54	1413.58	1434.57	2676.39	3995.28	3028.31	1600.43	1099.86	812.55	1236.41	1582.23	1207.17	666.79	1330.48	703.21
399			37355.71	90164.55	68059.03	59259.29	44662.64	45044.66	58551.86	105763.85	165744.29	95005.60	187317.25	321966.62	273469.03	90224.25	122944.85	140252.73	101800.06	128515.63	59255.51	87373.32	81340.22	72844.32	37337.74	22685.53	15466.89	5657.23	3044.95	1512.04	1719.92	956.22	1288.30	704.26	348.64	592.32	393.87	529.85	244.71	149.82	146.48	262.29	251.61	380.76	155.50	65.33	85.53	60.37	124.66
400			1170681.50	4149781.50	4934233.00	2636020.00	708431.62	214491.28	150829.29	138713.60	65687.19	48829.76	63428.56	83220.31	49918.55	25576.57	60946.15	72890.53	59589.74	24225.28	17401.53	26426.47	19986.44	31922.99	61868.15	135564.35	46260.95	11549.12	6975.33	7529.75	4095.23	1775.67	1816.21	1100.89	821.81	573.67	1442.97	944.78	406.19	539.31	519.56	554.23	735.41	527.80	397.14	409.93	435.22	341.02	270.28
401			2663529.50	8451790.00	10155330.00	851430.87	41918.74	40071.16	124065.73	192229.43	124087.95	104768.78	135485.90	92806.51	42424.32	36823.05	68652.82	56842.76	36335.02	39361.25	66189.40	62893.55	40494.87	40802.62	42479.80	33322.87	32285.06	23557.47	24393.33	8839.48	4841.00	825.66	1281.97	1742.69	2064.68	1897.87	1259.55	969.99	421.49	485.60	465.19	453.26	815.85	969.74	1051.39	525.11	445.89	581.16	389.16
402			205697.62	1504511.25	3150436.25	1332479.87	554074.06	1033028.50	733703.68	293241.96	91292.62	136236.64	132375.79	67488.07	115648.59	162974.54	317436.53	168800.23	102780.72	107496.56	42073.42	26030.02	32137.41	34543.88	34341.74	45674.09	41291.97	23784.21	7070.88	2448.19	2261.99	1594.98	1434.53	1302.93	979.52	935.43	559.49	441.13	540.59	365.77	193.62	213.65	368.83	334.09	359.76	177.23	226.31	178.55	294.51
403			41155.50	218087.39	180764.78	100818.72	83420.44	88064.65	123859.60	250822.48	416934.90	286554.46	419223.09	154578.95	87437.59	56637.91	51952.38	65169.23	44085.50	60362.65	34196.18	36004.58	100541.24	127197.17	46940.67	11703.57	8414.68	4370.96	3281.02	1230.04	564.33	150.49	582.64	529.28	633.76	215.82	305.65	202.18	381.26	148.08	226.60	213.27	172.07	132.69	236.32	101.89	168.05	106.37	143.55
404			6108972.00	17618890.00	2902318.25	11122354.00	5168314.50	223575.29	202713.85	109022.36	42931.65	61421.70	103284.12	68414.05	28670.95	37398.18	15858.66	20173.04	7128.56	5931.12	11650.42	15818.99	23945.58	46956.58	34092.65	53847.53	23013.01	15846.23	4257.89	5588.41	3844.42	3248.87	1068.82	2661.48	3721.25	4000.36	4155.35	1097.18	3713.83	4624.95	1459.20	1998.37	2175.45	1507.74	898.63	3232.33	3100.12	2298.64	1296.53
405			32569.34	98527.10	55159.55	53836.84	120355.82	102314.97	103551.78	167897.37	260530.60	316398.71	207053.62	165440.26	240917.40	291925.12	194499.54	79502.22	36673.12	49406.63	31563.56	55396.35	28218.09	74072.48	139227.21	78236.61	57905.09	39146.80	25004.08	12755.10	8813.37	4459.48	3151.48	915.72	1299.97	1082.74	563.50	343.12	413.69	326.04	202.33	180.45	161.85	201.07	131.25	180.21	183.40	172.94	93.95
406			4525828.50	19642930.00	5218242.50	1753410.62	620201.87	101943.29	116034.82	105227.69	103311.23	86356.10	81037.19	39163.75	35201.10	19818.07	30311.26	21735.06	23211.73	39096.18	19724.17	9939.25	21732.52	20833.68	40718.39	27005.91	51390.41	30551.78	23744.34	5406.50	2516.00	1813.31	768.22	655.49	2783.98	2547.87	1942.83	2398.86	907.22	1946.25	461.05	525.75	878.53	508.32	357.04	1471.57	2102.26	3181.85	2741.50
407			1316155.87	4639870.50	3158032.50	2758514.25	1668274.62	367300.09	76211.53	40122.55	67332.83	50447.39	48658.54	157639.17	84396.71	78822.48	117970.58	81818.02	33497.19	52918.60	105174.20	144435.81	94837.10	93174.57	63961.65	25556.75	18538.31	10620.40	5794.69	4458.33	1530.49	2019.88	1443.49	1227.67	1077.31	803.92	1028.01	909.98	343.37	1008.56	1061.42	602.56	1109.76	867.46	277.38	954.95	1206.08	868.62	524.36
408			268519.06	27462320.00	35444916.00	2785158.50	85838.07	34704.08	44030.76	81815.08	25899.34	56246.13	46129.79	101952.88	58789.82	121673.89	192439.15	444673.87	1389410.37	628348.43	174538.42	69301.36	89539.63	101436.27	116865.61	105008.42	26734.24	9892.24	9311.10	6326.36	4484.58	3070.49	786.04	4388.79	2147.33	3523.35	2192.11	4153.93	2535.53	738.00	1626.55	5493.93	833.47	1594.36	779.89	1309.55	459.55	482.55	1659.14
409			7091597.00	24610050.00	28013318.00	1964059.00	815584.56	239787.04	77360.05	109513.83	116251.66	121717.89	241337.32	158518.67	110392.60	58540.62	54776.82	46680.85	47398.15	59357.65	27909.95	18130.43	18308.58	19998.39	22042.83	52115.37	64843.30	33352.61	15034.39	6685.35	3624.18	2101.51	1111.78	1012.52	2978.87	1262.16	351.59	287.29	661.55	628.15	382.59	566.95	684.22	634.11	1641.11	1260.81	433.94	129.89	1167.22
410			123043.62	400841.75	243738.53	133740.35	139281.60	73994.79	75525.01	81410.03	94674.29	64486.29	93256.46	98370.31	86556.42	96034.78	177526.53	165888.04	86703.13	91304.45	72705.40	45145.30	36634.25	26212.65	83181.85	69121.82	66324.39	39721.93	8854.67	3012.88	3406.55	1509.97	893.78	1012.05	1006.92	486.06	455.99	335.91	680.29	773.17	310.69	271.34	153.04	227.29	269.67	205.64	83.92	121.53	77.27
411			3267484.00	14488917.00	4366567.50	1596974.50	552854.18	146057.48	83980.16	59606.98	44762.96	46887.62	61991.70	73438.60	57269.79	20681.74	41009.55	39935.27	31996.61	24091.97	43983.09	33238.91	39313.11	19100.82	30358.89	36092.02	10677.31	3682.67	2999.15	2195.40	1136.00	2065.82	1739.33	2176.42	877.16	789.37	873.70	1124.29	1805.93	2117.79	1358.65	1750.93	1115.45	442.20	335.30	343.04	385.19	458.75	206.12
412			10806870.00	21363816.00	10599375.00	1601090.00	416942.90	150957.31	57465.60	58830.34	84274.89	55414.41	61978.06	45265.68	54814.78	40414.21	48397.89	19405.19	34866.51	14236.28	20011.54	22695.74	29061.01	28094.93	18076.64	18370.23	15449.53	8735.77	3619.99	1510.99	2103.36	1130.25	2657.43	2784.19	1673.62	1400.91	1514.22	1263.06	1426.35	873.17	991.19	325.31	808.73	2001.34	1595.19	1504.51	1171.45	755.93	1284.13
413			688472.81	1629434.62	1003280.50	269273.12	132229.84	126220.62	82313.34	138859.59	119883.82	63838.14	65795.40	49603.96	46826.27	47405.56	81774.94	100149.86	92277.66	90049.35	42545.71	45829.73	59260.26	37819.02	37760.15	40782.45	11239.16	7442.11	2526.15	1349.70	1145.15	828.01	468.33	621.88	705.61	396.47	418.25	313.32	448.57	718.42	245.89	229.02	249.34	538.57	410.87	290.27	367.36	179.14	261.49
414			2115889.00	5336083.00	2138306.00	1180834.87	5817049.00	2037559.00	125008.27	130265.97	150980.18	194701.70	211425.62	88828.91	71966.85	132445.35	77447.77	30792.83	27668.31	19496.35	24700.91	44725.21	33587.37	54641.26	84327.64	100865.13	59750.12	24352.20	7261.37	3652.67	3368.54	2125.99	1774.94	1559.42	1312.61	1030.89	533.13	987.99	766.16	654.07	952.50	288.06	999.05	882.10	430.33	1447.03	533.72	356.09	772.01
415			258367.37	1515039.25	6125580.50	3465613.50	174020.45	172946.78	163729.17	174503.42	74729.14	99484.01	150970.87	127903.75	139185.60	175461.56	184413.64	135381.79	76369.90	42613.54	28792.28	48416.76	52574.90	116878.37	70071.00	41478.82	26782.69	9852.94	4091.46	3046.52	2707.48	987.57	1550.35	1632.93	1405.56	720.87	566.63	1060.20	606.67	427.63	313.31	400.99	760.23	930.24	1041.29	733.98	287.16	622.46	352.01
416			1467467.12	2588640.25	1293733.25	510961.37	1606153.87	2557569.00	829519.37	179936.50	144889.60	94467.11	63138.14	102719.10	74414.21	77530.14	47796.05	55445.78	79834.92	66996.42	78426.32	66927.12	79134.24	81021.53	68008.37	59003.98	20918.42	5217.39	1415.86	1577.46	506.94	566.91	451.46	495.86	557.25	635.66	786.87	578.26	341.30	346.68	384.39	600.52	262.21	147.57	82.25	175.90	230.12	182.37	201.94
417			1734731.75	3838682.75	5391067.50	10900285.00	9088684.00	357064.59	78038.33	113407.47	87802.89	58677.93	91010.35	83619.02	226794.29	170535.89	41731.76	36893.48	62153.54	47563.00	34709.16	24722.22	30701.64	34720.55	18816.10	10030.99	8632.57	4426.33	2825.94	1419.16	5915.71	1901.56	3680.42	3127.53	2506.45	1601.28	1578.54	1812.64	1448.13	920.65	953.07	1389.01	686.98	1409.49	783.77	1734.64	687.91	542.03	1013.89
418			23519242.00	41292028.00	23452752.00	19399518.00	7958897.50	648017.12	111832.28	90814.96	96541.39	96370.89	87063.85	51003.53	61825.06	151049.09	163353.73	183973.48	117846.76	21904.15	21797.35	91911.46	102391.85	27556.69	25521.73	27196.43	21152.96	8528.28	10360.16	9770.17	7625.77	1762.45	2187.43	1492.92	6864.52	1836.47	2416.84	1038.14	3227.27	1623.47	2830.64	1922.94	2374.38	1340.02	2484.09	1370.02	681.89	1974.97	1452.24
419			1205565.62	3800283.00	4952777.50	927297.56	260789.28	391761.87	137493.17	166554.85	220638.35	194494.92	227797.31	131621.28	94126.31	83245.38	99845.28	34570.62	25820.56	32489.31	18402.50	23930.89	20430.15	80694.64	109395.59	26730.19	11188.57	7058.22	5296.67	4674.10	2346.32	1234.61	1824.32	751.26	397.56	339.13	591.09	152.46	253.00	304.10	306.62	783.04	626.40	133.55	323.83	199.88	239.75	286.53	153.81
420			1436919.50	5347708.00	2543026.00	353586.93	156485.42	105130.37	130674.92	76486.14	31580.18	34378.43	78223.57	76577.89	43282.03	24419.04	21708.65	40555.26	32604.75	24847.96	14356.86	13155.94	17818.52	50504.53	14382.40	11294.06	10323.34	4347.43	2069.80	1797.24	3893.99	1107.11	354.13	1264.25	539.20	629.90	820.54	346.49	475.94	1399.72	832.94	540.52	290.32	243.39	345.79	871.29	1785.66	1597.26	925.49
421			642115.31	1590371.00	1002016.81	174448.81	191825.04	203740.96	129229.41	183062.12	125114.69	74140.37	83360.76	88934.81	93034.95	49982.85	11867.08	13351.87	25436.20	19364.77	13338.27	16339.65	23388.19	32523.58	29804.02	26888.17	15335.96	6384.19	2304.15	1093.52	250.13	600.11	635.87	401.41	592.56	447.09	189.46	181.76	211.54	328.34	314.91	233.89	447.42	323.85	181.84	143.02	200.88	293.69	218.52
422			183236.82	562492.81	64737.99	83628.52	167218.28	81718.10	73345.44	107035.28	101232.69	57735.46	93288.05	61901.23	51307.91	66530.18	14516.24	37508.29	48923.22	40376.04	43879.83	20386.55	55015.83	18506.20	7049.34	3996.36	3359.57	1281.54	920.54	1371.20	917.37	480.72	470.96	336.79	559.81	776.15	1149.36	359.69	237.41	165.32	148.43	212.78	192.44	107.08	192.48	385.98	292.67	66.96	65.76
423			785143.25	1923793.25	1078263.62	684246.56	635005.87	242001.54	85078.31	45826.54	40633.58	143013.75	141697.39	77908.21	49749.83	31690.73	23228.02	44599.58	68124.46	94721.23	79876.83	158617.40	93619.16	25911.95	9810.88	3723.35	3779.31	1489.07	980.51	1048.54	598.25	363.05	462.68	591.51	471.01	194.56	115.34	142.39	381.82	149.88	259.19	464.87	370.03	113.65	151.79	242.62	218.32	146.23	219.01
424			21315.09	79806.95	92986.97	39565.10	98168.68	124455.58	122375.35	123031.57	130739.10	119906.21	91402.37	89024.07	211922.00	103449.22	89681.64	119530.60	55453.59	71648.48	77859.43	79525.07	61821.73	112047.61	53943.54	12147.26	8940.07	7565.59	3774.44	3452.35	1299.90	485.04	304.21	1173.05	725.48	304.28	156.31	265.97	227.69	198.17	154.60	147.10	117.42	232.88	108.57	151.99	165.36	171.26	101.65
425			148213.32	267597.37	218441.56	112147.44	52788.34	59583.16	80045.43	81311.71	83012.08	100996.10	119662.80	96063.84	61129.60	83259.82	32878.78	70239.73	54258.51	37800.19	24890.27	27311.04	23459.41	23065.55	11012.28	4687.05	1544.09	1202.34	1081.51	478.20	480.89	284.31	377.81	401.79	420.75	285.76	331.09	356.51	531.98	348.87	291.02	148.73	244.43	164.90	115.79	111.66	150.20	108.81	102.31
426			6799786.50	12132652.00	3205086.75	422296.28	469615.56	465413.68	108710.35	27056.97	14070.18	26448.33	25481.14	24533.63	23742.29	52565.85	76947.46	49770.52	43250.23	45828.09	92307.46	60481.62	44122.19	27563.88	15494.21	13319.21	9122.84	5262.64	3325.28	2358.87	3776.00	1167.13	885.54	526.63	605.32	2185.38	4025.65	1864.13	1439.47	731.82	830.15	1929.61	2723.08	4054.68	1588.69	596.21	1239.43	1714.36	1872.60
427			2104441.00	4672266.50	9159971.00	10980834.00	7816923.50	7603637.00	1426499.75	1544786.12	965623.87	189472.23	136225.71	160715.45	72164.19	50539.46	32236.80	46684.04	38669.01	37375.53	24461.43	34284.42	21032.29	13810.95	24752.78	14511.52	6329.55	3178.47	2042.18	3144.64	4362.71	4231.55	3298.83	2717.64	2202.26	1553.49	1953.74	2508.03	3447.79	3107.33	1727.95	2797.16	1754.37	770.62	764.94	1120.46	2565.21	2030.71	1513.78
428			70726.46	237584.71	113232.25	539193.31	760952.37	638452.12	95345.44	80168.14	119270.40	124578.61	53474.40	31481.64	75696.30	36312.71	42526.46	63173.23	44186.64	27056.59	26350.77	34846.85	43165.19	35608.68	23565.08	7238.46	2250.46	1911.14	820.59	1126.70	866.92	644.33	358.30	444.84	334.62	452.36	308.25	219.36	201.16	210.98	262.20	302.90	209.94	322.67	185.47	247.96	171.21	63.10	81.26
429			2899993.50	14960510.00	14959197.00	2704023.00	646886.81	112312.00	82894.24	111490.49	42089.57	63273.22	15712.87	45035.57	29897.34	17202.37	43152.66	56656.85	30352.23	30583.37	26650.05	40429.37	26220.52	18949.74	16400.65	4557.41	8240.61	1883.79	878.53	1228.00	3076.32	932.62	1783.69	4333.86	5039.09	7706.04	5080.75	8977.09	5531.55	4055.92	4846.28	2437.33	879.27	771.80	566.46	1093.67	2645.19	4644.69	2507.84
430			332512.96	850367.75	1047862.87	222948.98	78806.96	16832.08	45053.68	72980.71	67940.92	124729.44	156425.28	71757.42	69303.42	66045.78	39137.89	28323.72	47343.32	39310.55	40179.39	39968.85	35072.90	15097.49	9040.87	2097.09	1878.65	982.63	997.43	760.91	982.44	753.98	363.76	520.73	187.96	231.21	413.71	264.32	342.69	148.13	199.19	349.38	271.33	97.50	161.00	220.19	281.41	163.70	138.40
431			1150373.62	2235529.75	6459196.50	9743961.00	2725282.50	288670.84	79585.03	155951.78	101525.64	77691.81	62394.89	42652.87	68116.67	49492.11	29625.13	51841.25	26293.50	25255.30	29117.54	15240.04	16096.30	16087.33	18373.36	11678.08	5855.82	3718.19	2686.21	2622.17	1226.21	3243.23	2492.42	3469.82	2478.42	2940.07	782.88	994.22	920.49	1903.22	1620.03	2521.00	3425.67	757.77	890.00	975.80	1185.73	998.85	651.03
432			1495986.62	2828068.75	903148.56	90548.91	20528.76	16705.14	12376.55	56088.36	106241.87	104601.56	221383.98	41987.53	78799.44	85288.61	57342.87	22621.74	23767.24	49290.30	84971.64	32682.47	42734.43	62064.04	24212.46	7079.05	6174.24	2505.22	1461.51	1217.90	728.58	466.99	767.17	543.74	200.37	199.56	222.49	250.22	250.13	168.82	217.02	132.41	125.48	113.77	114.12	107.87	88.33	139.89	116.13
433			1414693.50	5270727.00	3539854.00	1607672.12	282687.18	111435.18	40972.46	33605.12	32715.98	27029.47	48767.43	34802.67	31400.35	33553.51	43749.01	27802.30	18399.15	37100.57	40408.10	15258.87	10058.79	5418.90	4416.09	3889.29	2095.55	1077.36	1040.87	1292.94	469.23	938.08	561.44	807.88	558.49	766.34	560.14	364.36	352.23	705.82	936.46	1152.61	616.99	628.98	822.11	343.85	468.85	388.54	717.79
434			1010322.56	1681740.00	183976.14	887228.62	277772.93	101790.19	71004.15	86851.74	98128.86	74764.92	72321.34	50176.26	43945.26	30121.14	42447.19	31725.10	23252.49	16721.26	16222.10	20417.92	11169.58	18830.77	11634.81	6882.38	1932.73	1291.55	1570.83	633.42	1116.32	594.51	1232.90	2243.94	2223.96	365.88	790.57	639.01	372.25	189.05	165.53	480.89	86.20	364.38	880.80	348.86	306.85	101.98	129.83
435			115972.27	178839.48	86876.88	36351.22	24526.24	20705.38	41473.76	42208.47	59582.53	96224.60	102901.50	132179.34	75992.06	60391.87	45603.23	40057.61	9807.86	19052.60	31664.84	37121.57	44487.01	22420.04	13090.06	5884.34	2787.24	1600.45	713.30	846.59	409.46	388.30	376.64	337.71	549.86	243.64	228.16	228.20	198.66	147.44	139.65	114.68	163.49	140.30	94.60	97.14	170.78	140.63	50.72
436			5726073.00	13015827.00	10842017.00	6613573.50	736874.06	427750.84	411265.37	237602.84	40035.68	34674.80	35436.60	27471.08	48940.69	26690.83	12086.72	14267.66	10535.44	7282.31	17348.60	23846.50	28892.34	53634.39	27504.60	9429.26	3246.64	1871.37	931.90	1357.00	1886.28	2700.14	1720.93	1918.10	1505.59	933.99	870.00	792.66	575.81	1076.78	1101.68	810.57	1168.69	1890.54	1381.42	565.06	844.21	846.49	1013.29
437			1926537.12	3162408.75	847094.43	265156.43	45617.52	85967.42	67911.08	61256.49	46234.92	43444.20	56654.12	46525.69	33785.10	20605.32	14370.05	24333.29	17138.60	24460.27	25324.94	35558.94	13133.61	17796.68	5276.77	2726.89	953.46	1807.65	1937.54	1235.16	630.79	1443.38	726.40	648.16	1134.66	665.97	263.31	903.01	501.27	603.18	391.04	532.77	648.35	575.29	178.98	320.84	219.63	452.74	441.13
438			1847330.12	5042807.00	2576237.50	501854.59	111992.67	43897.50	68578.96	49895.44	41259.50	30188.23	32536.29	18689.31	23316.65	21947.07	15704.60	13471.28	17564.45	11941.34	13137.40	22388.14	29598.34	27360.05	13781.16	8436.71	2715.23	1845.21	1296.38	1666.67	1428.96	1404.72	1178.36	1225.95	1548.33	1528.79	2427.55	1506.28	721.09	639.26	322.91	1151.56	884.14	582.38	366.01	578.78	836.19	638.03	469.58
439			667709.18	3883223.50	13744676.00	4858470.50	200686.42	79642.51	29342.93	22791.14	49533.70	65080.24	66008.54	32978.49	29794.10	26640.84	21601.18	34744.17	35572.68	25512.36	27381.50	19253.04	16541.31	7225.79	4723.96	4949.86	2392.62	2650.22	3922.65	1295.14	962.77	2242.74	2629.50	2215.82	603.97	467.59	371.63	915.12	293.15	687.68	489.26	1137.19	1199.43	854.15	1467.50	1767.46	719.08	585.55	881.41
440			318297.56	694158.87	199384.81	82404.72	98208.50	83939.31	144209.96	210183.23	112363.16	108694.54	80270.28	64118.73	42656.54	21627.79	30167.93	31253.35	26704.43	15719.99	29793.30	19579.10	11550.05	3471.14	3956.06	2636.41	1290.13	607.65	778.51	937.92	574.27	476.40	445.39	234.60	197.69	188.98	345.13	286.36	136.37	166.49	166.56	234.88	166.53	129.25	102.34	161.69	127.23	87.15	49.80
441			11689075.00	28308050.00	9342521.00	1801255.50	459138.18	116740.73	15619.47	56309.68	41833.69	36071.12	34967.75	44062.90	58095.30	50517.57	35222.70	18614.93	21811.91	31683.43	20719.59	17583.67	30946.88	28041.43	8173.64	4640.77	4772.03	4871.32	2076.83	2677.02	1621.26	2502.95	1126.23	1754.58	1720.10	863.07	2475.50	1967.41	2575.67	2244.95	2972.75	2332.40	2463.84	716.65	707.08	528.28	1170.74	1629.76	2396.02
442			14654246.00	43379032.00	19755732.00	1055026.50	191381.65	102643.63	74210.72	27443.36	19053.64	10518.84	12523.10	31767.60	10813.02	12369.31	8393.55	10085.28	26115.25	6321.18	6608.94	9463.23	12021.08	4587.67	3147.13	3267.58	7756.37	13963.07	8176.80	5158.88	6924.11	2905.17	7739.30	4116.89	8908.18	3159.87	5143.94	4115.83	5991.50	3057.85	12109.55	4209.29	3402.65	6601.29	1588.84	3574.99	1331.06	1448.11	343.53
443			13084142.00	24274786.00	7180823.50	2308346.75	377416.50	68522.18	47685.69	26199.47	12448.54	15887.13	30085.90	23552.99	28196.84	26649.59	40669.07	28576.77	20283.06	19243.84	27747.22	36987.83	29013.69	10365.65	14794.56	12100.46	9565.86	10440.72	7981.57	3084.23	5517.97	4987.24	14014.56	15584.92	14803.80	6104.77	5407.92	6297.72	10204.93	6475.29	5953.64	3876.38	5415.23	5144.63	1772.79	1193.89	3801.95	3023.12	5387.06
444			7511492.00	30273486.00	13715447.00	25371686.00	16754851.00	708251.00	72563.07	36679.21	71476.48	64430.45	22509.16	16904.88	15399.37	15052.62	8001.08	10951.43	22427.57	36209.82	17114.37	18925.33	14600.39	6632.37	7611.77	5158.96	2246.02	4399.59	5440.70	7152.81	6913.19	3221.51	2823.65	1037.27	1792.87	4952.28	4628.08	2227.05	1519.04	2028.53	1886.60	522.17	3135.22	1462.39	2679.28	2986.43	4207.74	4469.57	3688.62
445			3605317.25	7947137.50	2783625.25	276757.50	61169.33	33232.17	18358.25	25991.03	43108.16	23126.00	35227.79	32938.22	22233.06	13754.37	23882.38	10792.52	19517.43	14370.04	9937.81	11521.38	10769.03	5794.53	3218.12	4077.09	3095.02	915.70	2015.46	1454.02	2340.10	1582.63	782.62	1732.70	3479.66	3818.04	1905.53	2317.08	2056.68	1244.18	706.17	570.63	467.36	740.42	343.14	366.89	448.64	344.43	362.57
446			867856.06	4531987.50	1114746.75	60035.63	31409.00	33821.98	49877.87	21312.07	34139.38	25255.02	50222.64	39850.92	31082.17	13383.88	18536.00	58381.79	57480.34	51807.40	30991.37	20429.98	11676.00	3939.35	1551.76	608.70	908.04	828.94	772.17	505.99	342.95	226.56	260.72	203.67	131.97	159.41	324.17	360.74	434.43	215.19	199.91	169.95	204.07	130.11	110.75	90.94	150.27	114.86	64.49
447			535325.75	3133447.75	2937725.00	1218120.87	414836.71	67399.17	113813.70	63361.09	29027.73	19080.07	17405.10	19000.26	24855.31	17185.88	15232.04	22880.15	35461.44	31800.09	30371.20	28126.30	20586.33	9944.49	2331.13	1096.15	1107.06	1116.36	819.82	596.84	534.36	536.62	300.97	429.13	179.10	164.61	196.53	83.51	247.00	323.21	165.60	101.59	113.45	152.41	406.58	118.89	237.13	127.52	134.01
448			282890.96	1385351.75	454560.21	55263.43	36029.22	66322.16	59030.82	37218.19	56108.43	74629.24	40396.39	42143.87	41569.22	41039.89	49082.93	35697.33	22562.01	27009.32	36100.78	15595.02	6415.61	3873.07	798.57	661.21	590.25	504.63	699.93	444.55	152.52	169.92	341.61	265.96	265.89	266.75	323.66	171.19	112.47	153.14	153.86	113.81	108.86	194.83	89.88	120.00	148.17	91.13	197.85
449			635883.62	541900.12	4611986.00	1959497.00	808733.81	58018.46	252517.31	1660774.25	1830628.12	389870.96	58799.34	28861.44	23532.67	44089.03	33921.39	34299.70	40964.34	32095.17	14223.48	25024.85	13853.36	3886.56	1644.32	637.68	669.41	949.01	947.08	798.57	974.44	446.48	354.51	570.49	232.95	391.80	543.06	151.83	350.54	244.70	186.70	152.62	287.77	154.58	536.83	598.83	462.99	231.41	141.13
450			230661.26	1257834.50	520127.90	686099.87	220246.85	46178.00	49860.73	23060.09	66988.59	34726.98	23224.27	22077.83	29548.46	25929.39	28745.97	23586.69	17291.73	27236.00	18909.57	14309.47	8298.73	3158.82	995.19	351.51	531.51	619.12	569.97	482.17	152.64	410.82	311.82	109.24	192.29	140.26	136.83	236.57	153.93	145.68	95.64	70.44	85.58	78.47	66.62	68.97	98.51	110.42	111.13
451			6745075.50	23400334.00	9281844.00	343070.28	111142.55	38531.00	44689.02	34469.14	35880.55	41004.98	47341.87	56982.74	41098.01	43861.86	50622.16	12027.92	11836.09	15016.63	13751.75	9570.23	8381.95	5097.37	2936.82	1834.72	987.61	1425.42	1718.03	1965.38	2437.62	2268.06	682.46	324.99	557.93	1175.12	1041.83	1181.18	783.75	548.62	1172.61	1196.61	1476.79	1068.76	449.39	735.27	441.81	416.48	298.38
452			267225.00	1069602.00	1877874.62	809577.93	172783.34	75833.25	40681.79	35329.51	34215.41	25654.11	25221.19	23836.73	31062.31	42655.69	18600.63	24199.02	31318.36	34920.50	23695.92	11234.08	14944.90	9225.59	3417.66	2151.26	1771.85	1461.76	1201.26	1062.66	631.66	429.92	294.01	168.02	380.60	382.65	299.83	362.94	241.31	309.35	243.29	423.93	345.81	98.20	406.93	236.64	149.30	252.64	172.70
453			1181807.37	9539156.00	4728110.00	1062391.00	220064.59	50586.25	51955.69	39845.54	22121.24	12829.90	15905.25	30623.15	9177.28	4261.16	4714.75	10096.99	18132.34	23448.52	17745.33	7457.45	4365.55	5647.35	3139.24	2166.36	1361.91	2967.18	4927.42	3546.89	2864.15	1806.46	1243.94	1815.10	3086.97	4990.50	3203.32	1872.90	1682.32	3153.97	1817.04	1192.13	885.66	736.79	771.93	606.10	597.31	935.32	980.24
454			821556.37	4621291.00	3351357.00	1727313.87	307042.59	37040.44	62463.94	20127.17	23713.00	19806.69	28870.42	16572.95	10586.65	13641.64	13131.63	9289.55	6803.65	5659.48	12423.27	14953.62	6915.03	1819.72	1467.75	1708.24	1375.65	560.26	924.29	811.72	1028.22	663.81	785.21	808.75	405.78	752.21	928.57	400.38	635.18	227.00	319.98	347.36	807.99	1050.52	1376.67	1554.83	1663.52	1513.47	718.68
455			2840572.50	5547518.00	2161193.50	1769446.25	323617.68	23545.48	38122.32	35802.14	15394.23	11676.57	17060.65	12990.95	7110.97	9483.54	19453.52	15365.96	10204.84	18528.03	27230.36	14910.49	5800.10	3743.10	3533.30	2976.68	1377.93	1045.25	1101.20	1608.01	2165.64	1410.23	1006.00	1264.96	936.40	530.61	1094.06	763.28	1061.49	703.99	965.32	842.22	802.71	1535.22	1541.75	1210.15	607.10	340.04	719.41
456			9217796.00	17002668.00	2634053.00	152859.20	90429.57	71948.37	45485.14	47124.07	63270.23	54983.59	39533.76	6771.51	8530.12	9775.12	14726.32	15581.39	33688.82	21018.59	14368.39	18298.16	15609.49	4816.38	5836.48	6164.60	1712.56	6023.82	6193.44	3627.28	1726.02	4327.22	10995.63	9993.85	5592.21	2394.44	1402.52	1185.27	1403.70	871.92	2920.14	2357.47	2268.92	1834.69	4125.41	1895.40	1305.09	1561.84	1943.69
457			2184153.00	12288408.00	3848262.75	230071.84	76576.85	21285.42	9835.07	34720.04	36572.22	34431.46	34727.75	16959.94	18438.92	8920.29	14344.16	18358.54	27781.31	27877.86	22083.40	17656.65	9965.23	4242.76	3011.54	4056.41	2663.24	993.24	1920.43	4639.70	5490.23	3246.73	3873.54	1702.53	1659.90	983.74	1693.58	1079.43	1697.93	842.80	613.69	716.97	712.18	1192.40	1776.87	1223.90	749.54	428.85	402.14
458			798393.50	9469774.00	4181914.00	532401.87	102167.17	61111.79	45496.52	28756.79	17979.40	16026.28	20160.89	25876.04	13873.15	8316.02	15638.17	11318.60	6058.78	11062.30	7177.67	3593.93	4132.85	2833.41	1651.51	1903.20	1392.88	1571.70	1319.11	815.08	1087.46	1365.39	1004.19	915.25	837.57	769.50	1385.76	716.97	1297.73	524.36	629.60	672.18	985.27	705.39	701.29	694.50	436.77	408.12	339.95
459			6388689.50	16630048.00	4620448.00	351581.06	66649.75	18567.74	32770.19	24574.39	15492.46	17570.34	8577.47	7354.17	15317.19	10179.38	10948.96	30020.23	8747.37	6104.16	6151.81	8000.90	1951.55	7153.96	9358.59	11844.89	7120.71	4957.50	5102.65	3222.58	5419.99	5214.55	7280.09	7523.58	5042.42	4219.84	4631.44	1763.59	2604.19	3407.19	5637.28	3561.86	3101.55	5346.62	6263.70	6438.37	4063.67	1746.43	2886.01
460			47566.85	567052.18	611699.00	605111.06	191520.28	108992.89	76046.52	139974.78	48160.32	37304.46	21300.02	36658.52	21221.15	30316.91	17847.18	20593.11	19914.54	40381.80	29454.28	20654.04	8502.50	6582.77	3328.18	1083.92	519.66	300.80	407.33	257.08	334.59	486.81	595.61	313.43	325.72	311.90	235.15	157.35	244.22	255.00	82.57	125.54	103.88	142.01	164.07	134.69	195.29	160.34	152.03
461			13105341.00	41854712.00	11362958.00	463025.15	78504.52	38983.32	28799.68	6876.21	12114.18	7876.44	19599.92	18333.61	10601.63	11363.81	7586.11	10599.82	9346.82	17958.75	9738.22	3580.92	5148.53	5203.81	5989.41	3972.13	2783.20	2682.13	3185.58	1787.00	3301.38	1256.78	1234.24	2365.59	1390.83	2104.64	2497.32	2911.93	3004.13	4077.61	2360.76	1885.95	1821.39	1057.63	1674.92	1372.52	1260.23	1800.07	1645.77
462			350050.96	1264434.25	653260.00	48106.08	36548.49	11584.61	23089.24	27135.60	28904.98	42039.37	42449.22	29562.01	21936.07	27059.69	15082.77	11958.15	16038.63	23290.79	14697.98	10738.58	4056.41	1274.00	975.70	391.70	603.55	1599.89	870.39	685.59	462.59	594.21	730.77	337.33	466.54	734.21	432.54	357.44	227.02	167.85	227.26	353.81	381.16	352.73	133.62	123.12	185.25	305.99	365.37
463			1082616.75	8108270.50	1905645.12	1056747.87	647030.18	60814.79	46012.52	50442.59	23627.68	32470.34	38391.50	46673.75	46106.19	30577.74	24589.67	50572.24	18432.65	16547.38	6281.02	4829.94	1776.20	2099.17	1277.09	2407.19	1845.51	658.03	556.16	2887.43	1557.52	891.24	562.50	737.53	1159.99	1325.25	1164.25	291.96	465.08	2001.10	1216.04	975.14	953.26	308.70	319.36	145.55	273.51	156.54	297.54
464			1197819.37	3136684.50	8094765.50	3776897.50	336982.84	94037.96	51827.74	38132.82	27148.13	43878.36	44526.73	31324.37	12210.51	10638.41	12589.13	8542.17	11087.56	14455.81	5678.38	3194.25	7274.63	6872.83	3132.02	2169.31	1753.36	1971.50	2373.03	2068.41	1469.99	1397.88	1642.97	1251.87	1477.18	1486.15	2721.39	2155.96	938.48	1016.50	931.04	1465.37	1093.33	485.09	808.16	1031.88	647.89	387.56	178.57
465			2408882.00	7852196.50	3710568.25	595718.12	82802.07	50849.73	55237.51	36025.39	28413.65	22538.65	12783.58	38128.04	36134.17	15791.71	6417.02	8593.78	10264.86	11942.96	7229.83	9916.57	11973.64	14757.75	9601.68	10246.60	6943.94	5918.39	8934.69	3639.26	1695.41	1630.80	1308.33	1479.77	5215.72	3090.34	1322.23	1730.47	1996.04	1972.77	1553.36	1460.42	930.40	1326.10	1074.65	1870.26	3672.92	4704.56	2407.70
466			2237649.50	4485728.50	2933078.00	3216670.25	1365345.12	145813.32	55805.87	27476.34	24626.37	14246.09	6115.66	14033.34	10066.14	14593.67	12637.28	11407.57	11671.70	6786.41	6411.42	6985.28	2842.62	4083.88	1062.44	894.55	1453.36	2292.65	1684.73	758.80	1334.05	489.84	816.98	1144.71	935.30	1108.09	383.75	1008.13	492.36	602.80	806.07	1269.48	1697.89	1115.88	340.15	206.62	291.38	310.95	653.72
467			578539.56	1947882.37	732929.81	71839.39	31043.40	33892.66	39890.96	33104.92	55402.12	21495.20	29726.15	19441.89	7103.20	3585.99	2219.79	3884.92	3881.51	6000.60	3771.57	3418.58	2448.42	854.27	1115.28	1307.06	416.20	365.14	688.06	313.74	316.89	684.33	1042.17	554.01	442.18	545.28	451.32	407.51	614.39	353.59	495.13	590.37	350.53	166.59	243.56	174.38	174.50	258.16	119.14
468			4874135.00	22366432.00	9413268.00	10067600.00	5799377.50	927372.43	597102.43	333569.31	48134.68	11157.02	17845.06	25697.11	21882.44	15645.10	19203.12	24148.90	30573.24	10843.78	5049.78	5074.07	5156.64	7453.47	2754.38	5558.08	5637.24	4298.20	4876.83	6143.72	5540.09	3077.79	3954.06	952.04	2737.46	2734.98	2412.37	2788.34	5340.37	4529.09	1277.39	3777.28	3283.33	3349.07	3532.02	1410.16	2061.95	2738.30	1655.35
469			1516582.62	9330431.00	8210428.00	1500993.37	70514.78	57742.63	27460.66	41847.26	35707.96	21176.88	27638.45	11056.43	7243.48	8339.71	10069.29	9088.57	11793.09	4234.63	1972.60	2119.14	2846.14	1877.78	918.50	815.28	955.82	1151.76	1794.20	622.95	343.99	796.04	670.27	1065.56	1251.12	1184.07	801.29	896.44	657.61	407.50	890.17	998.80	547.84	301.07	378.37	649.71	778.44	639.77	754.49
470			2206417.25	4995183.50	2878578.25	928458.93	84079.53	21453.86	28386.12	15940.29	7750.46	8341.74	6014.82	4663.22	6896.45	10368.54	16711.79	24330.26	19153.65	32952.05	12633.60	3725.46	1957.47	2637.76	1734.32	2003.09	2292.20	2949.18	2923.59	1384.27	1462.12	1522.54	938.46	2132.80	1912.75	1245.80	1803.96	1417.81	1941.04	575.30	1728.85	982.47	602.33	981.89	1406.07	931.31	782.48	464.27	1160.76
471			2120512.00	7530411.50	714209.87	124088.48	35970.58	42846.00	19493.23	21006.76	20736.06	15236.70	11351.16	11220.88	23577.00	19416.13	13654.34	9478.20	13855.81	19892.50	12669.58	4153.34	2309.95	5995.92	10536.27	4944.80	1703.09	3851.06	1583.07	1725.10	3708.22	7206.29	4129.83	4707.32	2960.52	2541.92	1860.11	2179.19	3924.06	3861.18	3912.98	1993.04	2040.80	2205.56	1892.70	2044.36	1142.15	625.88	915.63
472			1737397.62	13048051.00	5198810.00	983336.37	31329.39	28771.20	24521.11	17559.75	16538.79	12605.72	17668.92	14913.58	7660.36	11505.12	23607.80	24149.18	22791.96	14420.15	11231.97	7862.01	8915.45	10534.67	7127.34	10587.93	9623.84	6051.74	8913.04	4915.44	5471.37	13437.53	10009.72	3589.89	4090.80	3246.75	2984.00	3208.09	3845.54	4282.09	3933.00	2730.54	1842.92	1331.45	1878.70	1935.91	1597.19	919.51	1213.84
473			13283074.00	31380518.00	21032666.00	1293622.37	55562.23	25489.34	17190.82	18562.85	17336.44	25113.87	32073.23	22493.00	12948.18	11809.56	12022.60	8828.44	6501.95	4812.85	7412.02	9210.34	7550.88	8195.70	7346.96	6356.25	6603.61	4864.43	4057.64	3251.01	2356.71	4258.71	5327.44	3664.13	3612.75	4521.28	3022.23	7400.35	7346.94	2758.13	2774.84	3040.88	3633.36	4183.04	3551.84	1785.77	3633.43	1613.65	372.95
474			2751949.25	63039800.00	67061048.00	3666498.75	182229.89	128982.11	115392.61	238529.76	251442.09	158541.14	71378.31	154125.82	115126.48	84584.35	60733.32	27980.30	20578.03	6705.53	33496.53	15969.19	11832.39	16209.96	39104.17	17362.45	21635.79	21992.37	19107.20	7933.48	6509.96	7710.16	6156.84	9723.50	4452.43	12464.08	10257.06	7051.59	5614.43	14633.95	22346.38	11145.44	10413.47	8876.37	8426.78	5470.63	9887.67	2521.14	3910.03
475			23396240.00	62353440.00	12895685.00	340527.40	56375.39	42238.35	31061.88	59765.02	34444.14	25106.54	16607.99	8007.64	12751.79	8745.38	5677.78	6993.15	2657.21	16334.01	9654.46	9715.92	7628.11	15474.36	32484.15	14197.88	1890.06	6794.18	12898.98	4007.60	3625.50	6704.19	10165.17	1385.74	2085.56	4175.67	5573.41	3257.74	2651.08	3348.24	4186.18	7781.51	5962.37	2178.76	4786.67	703.43	5395.93	1674.71	2294.47
476			17309172.00	60609464.00	37511636.00	8567697.00	298912.53	57527.66	16530.91	24651.51	18584.24	14515.55	18056.28	17232.80	12869.90	5132.02	12381.41	16494.41	11649.12	14650.56	17866.55	10174.04	9556.51	11473.80	4467.70	2824.36	6282.59	6413.07	6728.67	6672.88	5197.61	4625.01	5480.72	2221.41	6559.57	8001.42	4432.44	3982.96	4840.99	3125.52	3069.60	1982.98	1687.59	3112.67	3481.65	2420.56	2425.37	1799.95	2145.57
477			4897869.50	14671964.00	8976966.00	702603.37	136521.85	47477.86	26934.89	20459.95	10241.23	5331.76	11627.63	8888.15	10954.83	14742.29	25398.73	14093.07	8546.62	6274.84	5067.59	2556.23	2463.58	2755.56	3895.69	3974.82	3359.63	2437.16	1719.77	2855.42	4212.42	2685.40	2252.47	1843.00	4564.37	2247.73	1044.93	2336.36	2134.43	3292.06	723.65	996.19	1768.41	2119.77	1600.57	1590.64	675.85	527.69	691.09
478			2356137.75	21531050.00	3371494.50	181652.40	64851.10	19769.33	54120.56	33152.62	22955.32	23550.38	24257.70	10999.70	27213.16	26574.23	29143.82	23951.54	21837.30	11886.22	5060.51	6647.05	7659.06	1953.43	817.74	3455.78	3572.54	1492.44	1256.76	463.20	462.60	2224.86	1760.54	3255.49	1776.91	1352.97	1616.57	576.99	628.44	1084.91	983.31	431.29	1727.96	3034.10	1157.44	3133.19	1689.53	1370.96	2336.42
479			252037.48	4255168.00	1612135.12	431979.87	58399.08	52545.49	39461.20	37594.87	40125.58	71487.68	28480.91	31243.00	20353.15	13612.86	18332.94	9550.16	5422.46	2109.81	1453.83	1182.32	1273.69	1842.80	1277.04	1842.78	603.73	847.75	380.47	761.94	590.89	598.27	947.05	235.85	406.41	601.42	782.50	878.03	384.44	765.62	204.04	279.15	342.30	535.46	233.42	166.20	118.71	118.94	92.36
480			2569464.25	6991162.00	2806282.50	663685.18	230649.21	56336.93	34187.41	25275.06	13397.11	8484.63	5771.89	4176.46	5584.40	11236.30	11860.99	18083.86	10018.04	10695.00	2490.29	1427.88	1286.13	1218.15	1972.51	2726.68	1013.55	773.65	2976.74	2108.72	816.77	924.80	934.53	1122.41	550.48	513.01	872.11	389.86	362.77	458.33	211.95	356.93	438.50	647.45	561.88	271.13	702.63	524.62	709.64
481			6351453.00	14345835.00	5515945.50	3580514.00	549146.68	59226.53	54969.19	27620.43	30430.82	17667.41	16001.34	15239.65	11558.42	9987.04	29495.87	22220.46	48746.61	64149.05	13331.57	8043.65	6775.22	11914.71	4300.98	4520.98	6049.66	5557.01	11262.91	8782.86	3536.89	8502.50	2454.16	3951.51	7629.40	3252.63	3535.37	3596.54	7036.62	3137.15	7593.04	4302.36	1627.33	2163.58	1785.80	1565.06	2267.51	6552.90	4616.58
482			12478926.00	33841360.00	9449905.00	864520.87	96667.67	18865.45	32816.02	43320.33	38918.26	19018.36	20667.93	15757.53	12550.47	12226.53	14247.81	10464.64	11041.59	5224.69	2041.65	19822.85	19613.80	9801.16	3167.58	5034.60	13421.56	5147.47	13394.63	10183.83	5979.84	3100.48	7112.62	3638.54	1915.46	5219.48	3780.00	2057.64	1017.29	1739.74	3329.68	3099.31	1850.48	1321.62	1836.76	1775.92	1239.08	1472.49	1208.67
483			17883852.00	87632776.00	25151474.00	390236.62	113752.45	94128.48	57279.62	26842.72	55893.46	29975.64	34485.06	51439.75	31269.98	22053.02	17383.50	9812.48	5511.43	29714.79	9597.28	13848.63	13689.70	6733.65	13542.47	11578.95	10125.69	11090.60	4520.08	7381.02	4071.22	5081.58	11509.61	10311.44	25152.47	6947.15	2864.63	5395.87	12615.80	3340.34	2629.03	2540.40	3591.12	5010.81	3675.07	1942.98	2715.58	2445.68	5146.57
484			1584973.62	11470330.00	5680401.50	1776661.25	79148.80	39097.64	34230.34	22286.34	12322.53	13580.87	36557.41	14928.45	23504.97	10084.41	10406.14	7110.06	5559.90	5913.14	7161.18	7517.37	3610.06	1522.56	3521.72	1895.22	5095.13	5158.41	2324.89	5173.94	1345.41	3158.42	8964.20	5829.80	6935.87	5036.84	4239.54	1761.93	1737.56	1401.54	2653.40	3097.16	1953.71	1533.78	691.98	766.21	819.44	2388.02	1048.03
485			5234874.50	53265968.00	14592430.00	102177.71	53369.68	75770.51	34672.60	56900.87	36882.22	10689.66	4872.82	13485.10	29560.01	23180.84	8660.90	21449.12	18688.45	14263.65	5529.31	10615.11	7761.32	11613.32	17599.70	12379.14	12982.17	12445.89	8596.36	5444.43	5747.56	3632.40	3914.54	7368.72	3692.50	6435.31	5752.99	3560.28	3863.79	7294.31	5993.11	5700.44	3277.10	2965.82	3194.03	2758.82	3100.89	3127.47	7223.44
486			1853874.37	8874383.00	1812916.87	1687368.50	149654.07	31403.43	19671.90	14137.02	13289.99	6329.15	6653.58	8516.17	9974.83	17128.25	14454.74	9082.17	11242.36	1676.01	6069.10	3382.36	5349.42	4817.89	7875.43	2791.10	2743.81	2563.05	3557.37	1563.46	2630.05	2659.75	1948.02	2722.75	1983.52	1207.21	680.41	1476.06	1909.38	1023.32	785.51	1430.14	1669.79	1404.47	759.28	2171.23	838.98	2212.03	1057.38
487			593951.43	5451264.00	755962.43	150894.71	37081.87	19541.52	12825.30	9543.31	10163.73	15825.30	11938.29	6136.93	4648.04	9229.62	9156.97	6843.38	5053.47	1847.24	1170.83	1995.22	1969.82	1509.69	803.67	787.86	233.51	492.13	765.20	543.33	626.52	978.96	702.37	548.83	366.19	410.12	433.63	364.71	427.69	536.28	474.28	787.65	627.99	322.74	412.07	410.56	505.19	409.51	150.46
488			477139.37	1086229.50	285787.81	139976.76	100155.08	36216.63	8734.04	15834.67	15965.20	6777.08	9825.72	6415.05	6747.00	4540.48	6021.92	11824.06	13272.21	4936.64	1349.38	850.14	576.99	449.35	297.69	393.07	404.77	335.44	274.48	202.28	140.54	196.78	122.77	176.68	138.63	138.40	145.22	156.97	91.89	159.19	165.81	96.87	81.37	85.02	36.28	58.33	145.67	118.21	144.02
489			832311.06	4268918.50	961731.56	115691.56	62856.81	23484.99	22399.18	24193.07	59769.04	30512.37	12002.73	7574.92	7369.49	6681.19	8604.22	12045.37	13672.00	7891.20	2406.21	1071.00	478.54	1045.76	948.13	975.14	614.81	826.42	881.79	731.37	1029.11	563.42	609.50	387.97	491.51	500.33	527.43	776.82	872.81	398.00	695.31	437.61	325.21	294.28	289.10	362.85	262.98	870.99	397.45
490			11225272.00	25719206.00	13961938.00	11410188.00	2234094.50	168632.75	24034.69	134120.32	214123.32	24266.71	5596.75	12690.90	5911.36	5263.60	11456.56	10339.93	11191.34	7236.85	5683.82	9848.82	3143.44	5205.02	3151.61	1628.42	4571.86	2646.24	6421.08	2960.76	4039.62	4722.93	3698.85	4626.40	3365.36	1131.55	2953.58	1871.67	1546.80	2256.28	1664.09	1240.96	1189.08	887.56	1572.91	2657.93	2345.59	1162.12	1190.38
491			1753677.25	5509487.50	1750021.25	277170.37	28102.81	29243.56	29123.47	9201.54	9598.41	9906.85	20778.59	27227.55	21277.25	17561.37	15110.76	11642.41	10320.74	5786.27	5815.40	4271.84	5044.81	3076.72	4051.37	3775.06	5490.86	2057.08	1123.52	5660.16	6784.34	1933.08	4521.64	6687.27	4372.63	1978.30	1852.29	4031.76	6330.17	3399.73	2140.82	2292.44	2407.40	1914.80	720.93	1040.47	1476.18	1650.89	1500.55
492			2778165.25	6807952.00	1646482.25	121789.57	61642.28	28426.83	35262.54	25519.14	39229.43	22851.08	12753.32	5349.61	6694.59	6409.19	7952.72	115412.02	214608.42	12274.95	3660.97	3635.37	3409.91	2931.87	2880.91	1944.82	1749.18	604.03	1547.65	679.59	1277.15	1654.80	924.21	493.39	489.00	581.33	593.61	746.48	1091.72	532.88	578.95	330.83	370.98	520.57	666.74	281.48	590.83	506.41	346.68
493			861011.50	1303501.37	486672.43	134339.89	61997.43	52653.75	49985.73	25690.24	18099.03	17715.72	14138.28	9367.27	6703.29	12640.34	17975.67	12198.77	3725.30	4051.48	1478.73	843.17	539.08	631.61	177.26	165.19	332.88	391.37	217.27	324.88	270.29	74.02	86.81	129.29	100.24	85.45	135.38	186.31	47.30	87.30	178.30	196.78	113.24	158.99	92.57	147.42	147.10	150.53	244.16
494			4787228.50	8402911.00	1566027.50	69388.43	34152.83	22484.79	16412.09	10512.37	14078.81	9816.76	5845.39	3418.15	14894.87	16595.31	13201.51	5945.24	4338.07	2775.43	2970.74	3256.67	3779.60	3618.45	1802.81	1009.08	874.23	1952.15	1547.16	2418.07	1679.65	1590.28	800.54	1274.68	1492.98	1300.01	1962.91	954.96	1701.57	1371.20	2079.99	739.96	2867.60	1789.91	1296.93	1145.61	436.23	584.76	588.80
495			570489.25	37786844.00	124169352.00	13756381.00	110698.14	81487.29	72784.51	76617.02	57052.55	79965.98	135353.82	36069.91	23028.69	21077.01	15405.46	13013.09	18021.10	16642.65	14391.74	10219.31	28112.64	24697.73	16535.54	22562.34	3870.31	2021.80	5672.51	17229.77	4540.41	677.83	1041.92	1377.28	5253.53	5136.45	327.69	1849.14	814.27	7111.20	5461.23	4066.56	764.59	8946.13	11501.75	16405.07	1442.90	11335.34	546.71
496			2577288.75	8319741.50	2660281.00	175332.28	76766.40	38777.08	10843.39	11919.46	11034.38	5536.77	15972.33	9895.54	10888.21	15780.72	11738.59	9903.13	4716.18	7456.85	9497.01	8920.46	8647.68	3825.70	2586.92	2571.64	2595.27	2629.03	3019.75	2244.76	2668.68	3358.04	2697.91	1767.11	1479.43	2333.07	2421.16	1277.47	2617.50	1348.47	1142.39	818.35	1605.44	1993.55	1974.18	1143.43	866.96	790.48	616.65
497			4982289.50	17210574.00	7582014.50	890152.87	68744.46	27977.57	34595.38	33945.44	15527.27	48752.18	15371.65	17191.95	12304.57	7406.75	33615.22	30956.34	37604.09	16664.31	6816.84	47058.73	23189.44	6775.93	17965.09	4072.17	8805.48	8402.47	8563.82	5771.21	10400.98	5059.65	3383.83	1437.19	2106.25	4180.60	2408.52	1474.50	5166.87	1846.91	3431.11	4475.76	6992.31	8720.98	1954.53	2674.60	7756.87	2482.44	3470.74
498			4474796.00	36230916.00	19986900.00	2416371.50	200612.93	25919.05	30742.30	36788.72	23571.69	14651.01	7916.46	14242.23	20625.89	18643.03	12189.29	8562.79	13146.61	10066.54	12461.27	16289.30	9720.74	12444.91	6620.15	13958.16	7172.50	3526.51	3201.35	4086.21	5724.93	4425.93	3247.16	3433.08	7388.34	6763.61	3635.45	4679.80	6861.25	5069.01	5176.75	5375.76	3240.03	5621.84	3760.11	3434.56	3398.82	2014.81	1285.36
499			1275617.25	4486972.50	1150708.75	115767.98	33697.30	28497.86	31560.23	17374.06	11592.90	11613.95	8469.51	8852.25	6502.75	7697.90	6175.14	16203.87	14484.92	3051.59	808.10	509.92	1274.54	1660.88	756.56	564.63	739.04	696.98	665.71	620.38	379.90	245.65	193.44	378.69	417.27	207.04	126.12	160.28	412.01	273.74	216.95	147.73	205.33	305.10	179.73	188.71	302.71	131.73	206.96
500			392209.40	899009.12	376661.50	64759.94	9049.39	17117.29	14635.28	66000.53	74560.37	39382.93	21894.31	7067.61	4061.80	12945.00	21038.76	8299.73	4650.45	827.84	1004.90	836.76	935.81	695.87	595.45	508.80	491.81	234.28	234.29	194.27	95.31	244.18	136.33	102.06	143.97	167.95	172.21	85.37	121.24	89.90	200.80	114.22	158.84	149.22	116.80	127.30	51.63	44.61	52.35
501			5273397.50	17312626.00	6312161.00	390740.43	44476.62	24223.32	23117.05	27483.34	24927.67	8139.97	7501.74	4447.12	4214.47	9679.28	10355.22	5543.27	3246.45	2623.27	1187.90	1021.21	1767.95	2511.94	1171.05	613.86	1461.36	1672.36	1125.97	774.43	475.68	1243.27	982.16	920.74	896.64	1151.49	696.85	1312.52	869.24	314.55	282.62	606.78	360.55	419.31	426.30	732.77	145.10	389.69	683.14
502			1187899.62	2203435.50	347616.00	27099.31	26214.89	34133.25	27854.34	23645.99	13632.19	5105.39	12801.70	11447.39	9549.53	4175.13	7283.88	4619.71	2395.80	1567.27	986.49	1326.06	899.09	663.50	653.51	986.93	404.14	224.28	564.35	677.97	441.13	267.89	368.87	380.39	431.92	279.86	574.50	92.34	207.27	568.55	496.11	517.97	256.08	439.05	129.37	55.41	54.76	147.38	287.16
503			9846338.00	17234026.00	3407120.00	280444.43	142282.03	53821.64	34028.70	18380.55	12769.96	8819.32	9529.40	7665.26	11354.16	18348.34	8961.68	3462.88	4547.07	2708.41	7457.56	1287.44	5675.33	1725.34	1695.18	1509.71	2844.56	1308.52	1463.09	1774.27	1691.17	952.56	1050.58	1168.79	1434.29	399.10	1025.42	1058.81	570.69	396.02	647.48	473.91	584.94	527.00	858.53	1247.69	608.31	777.83	699.76
504			231220.73	2295832.00	809473.62	88195.91	49820.10	34339.67	18741.96	8231.75	13759.54	8652.49	5826.35	5973.58	7910.28	4470.84	5590.82	1929.29	1220.74	950.83	931.28	912.67	984.99	554.36	1435.03	969.89	930.01	437.07	459.24	922.57	748.09	580.91	412.13	772.69	590.74	322.59	289.35	489.15	457.38	600.66	443.83	426.41	351.09	268.05	346.11	621.18	365.32	281.17	539.56
505			1889951.37	10358284.00	5608651.50	760205.62	253324.14	18226.18	30879.81	18491.07	19635.23	8629.20	8353.14	5545.60	6643.73	8588.63	3977.37	6228.89	3472.60	5037.33	4829.76	1648.59	4215.38	2885.65	2577.33	1651.04	1213.91	1871.06	1872.40	976.08	1977.03	1824.21	1280.52	2642.22	2364.89	523.00	319.95	419.09	835.85	670.55	1940.38	890.80	1121.40	741.90	969.98	861.82	446.20	316.87	748.68
506			671295.56	1926766.12	366865.71	88950.39	49508.70	17475.84	14848.65	17827.50	14341.97	8323.98	18161.07	20927.62	14763.77	9473.44	11495.48	8386.72	5019.17	2078.87	836.66	883.15	1762.15	2366.39	704.21	1593.26	1818.50	1888.70	1945.28	1462.24	355.04	781.81	1123.06	1671.98	1949.86	1517.93	865.94	489.26	685.91	436.80	332.07	380.97	272.76	600.21	282.53	563.92	471.34	689.35	480.58
507			905754.43	2183152.25	486435.40	2560564.75	2707651.50	797726.31	55079.25	15953.42	18832.29	17552.08	13097.10	20980.58	15670.16	31112.20	7290.94	2727.26	1997.76	3379.44	2068.24	1086.16	792.89	661.13	622.65	937.51	444.65	515.33	453.75	991.95	424.80	416.77	203.92	660.88	623.31	360.86	989.42	391.33	430.23	327.84	165.80	624.25	247.93	265.77	322.06	662.87	135.46	185.60	235.30
508			3088435.50	10155366.00	1552585.12	104771.25	27577.33	10942.91	8491.68	7028.03	11596.92	8030.11	6878.19	8336.84	3317.19	5578.41	7256.58	7107.96	6007.71	11291.10	4072.93	3206.02	1093.28	1227.77	1563.15	2234.31	1204.13	732.61	884.27	1105.09	2650.01	1628.42	1891.66	1548.83	1087.05	1986.99	2214.36	1010.07	773.37	3341.97	1196.87	1577.53	1482.92	2063.24	584.78	1568.57	434.99	927.38	409.54
509			8633440.00	14812453.00	5631816.50	157503.50	12615.24	25373.20	16223.21	10258.75	12500.69	10844.81	9088.44	5459.97	9594.02	14402.01	22947.28	6720.93	2410.31	1819.81	4563.01	1183.18	1435.17	756.40	633.12	1235.58	2433.57	794.81	898.86	510.42	1935.54	1645.11	758.99	680.36	1716.67	935.64	2430.05	1263.02	488.53	689.50	1063.02	448.41	161.94	675.97	574.54	317.70	638.51	479.02	422.31
510			917617.06	6876102.00	688294.62	190086.32	956108.06	1015880.12	101458.76	26368.76	38747.19	14763.72	16676.76	27313.08	23594.97	21300.99	34705.20	19150.09	14413.06	11543.62	8809.29	11148.45	12377.16	5981.42	9525.16	13121.64	13085.41	12890.11	10592.71	6934.38	5329.58	8061.87	12703.96	16269.99	9698.17	6324.81	7468.42	8310.54	5209.91	8385.08	18270.55	7774.19	5867.86	4414.78	2700.21	7245.54	8952.98	10167.65	3706.56
511			13397854.00	29248404.00	5503226.00	1974019.00	552861.12	66594.95	18435.03	18555.94	22243.22	41465.35	43548.09	33002.07	11900.91	18523.33	17775.23	28139.35	10347.50	3847.35	14592.58	4891.48	4516.60	8031.98	7087.10	1396.66	8723.69	9963.13	6887.79	4128.31	4146.18	3419.45	3215.30	6921.47	6334.76	5943.71	2444.95	2548.58	6475.76	4237.87	2651.56	2930.55	3441.99	3089.83	3419.20	1715.65	874.15	666.60	2285.83
512			7858893.00	32687230.00	4294977.00	204943.60	44730.15	29447.48	13526.61	27508.97	13775.67	12732.12	5468.44	8137.63	6686.88	4804.42	6252.69	5997.03	10045.06	4294.18	4086.20	6387.34	5820.41	5495.43	5603.03	6661.98	12290.14	8787.15	2039.30	2019.65	5233.24	3723.90	3011.02	1910.75	4969.30	6506.97	7159.76	4481.38	2109.63	784.30	1661.00	1632.90	2564.41	605.65	1979.59	1255.58	1361.30	1518.55	2553.31
513			13634654.00	29643688.00	16971994.00	2041613.00	193372.68	59951.41	38464.81	17845.61	15128.90	35710.74	17937.36	13511.32	17021.04	7351.53	4682.89	3399.15	4509.12	5588.83	7156.23	2237.99	654.10	2637.05	6222.39	1587.09	3148.98	8103.16	2300.55	2857.91	4039.05	3018.90	1343.29	3597.46	4872.88	1374.84	1878.26	2050.49	3572.92	3224.62	664.17	2628.46	1913.09	1358.86	2577.37	2213.32	1173.90	921.91	556.64
514			2032800.37	9266008.00	1310792.50	63213.26	77272.09	29837.77	29047.92	18159.91	18907.87	23025.25	4638.20	11220.75	6007.30	12010.91	12311.31	8784.84	4510.28	3234.16	2209.73	3394.35	2590.64	2472.27	3050.02	2016.22	2674.37	2529.42	1601.37	2194.19	1535.43	1860.86	1549.92	1970.50	2390.53	1791.62	1459.55	956.16	2366.92	1885.09	1037.12	1595.63	1590.88	847.64	1278.96	1387.44	1474.81	1975.25	1979.29
515			1468781.50	14162753.00	9722534.00	1611366.87	246101.98	120128.19	32653.01	27947.56	20551.73	19495.92	17355.36	20337.34	8309.57	6761.54	32548.97	17767.89	8187.60	20301.56	18982.89	4888.47	14865.38	21555.78	15609.11	19691.88	4625.13	4893.59	2252.85	23288.60	16618.59	3630.61	2844.64	7105.49	9071.45	17490.64	8447.88	3432.78	2714.40	11836.10	4621.31	3286.49	18308.54	2816.17	2312.92	5140.23	2834.92	3834.16	4404.77
516			3645553.25	20544984.00	3530842.75	91348.35	47024.82	10900.94	13556.08	9957.70	17859.67	10049.67	4026.54	2635.72	3819.79	8102.60	7628.31	9711.06	9560.06	8200.77	2390.19	1666.62	1939.82	1161.98	973.45	1875.29	3492.51	2651.90	4727.80	2505.81	1895.20	1705.43	2448.67	3403.42	2019.38	1689.89	2814.91	1932.04	1244.06	653.92	620.67	633.71	1603.90	2361.40	1360.78	1011.83	1472.99	911.82	585.68
517			2424678.00	5952718.50	1232129.12	107423.96	17474.47	30014.74	26335.37	19921.17	19171.11	21704.64	8781.59	6867.34	13691.54	13985.67	8134.39	11461.75	7792.82	6901.62	4921.49	17439.74	21080.32	15114.16	9536.34	3943.61	3380.96	3583.41	1980.17	1957.10	1539.36	2695.14	7623.48	5520.32	3308.82	4998.24	6487.87	4678.80	1714.01	1109.50	2179.46	806.21	2023.52	2772.87	1557.26	2798.52	7513.13	10230.09	13754.80
518			6424993.50	10110617.00	2267104.00	915119.25	1223587.75	455076.78	106657.57	16389.76	22307.25	22002.71	9483.70	15329.27	21920.44	9049.61	4698.01	3030.99	1807.06	623.56	958.68	834.42	1066.92	1462.44	1086.32	1788.83	997.37	1021.71	1716.59	1511.81	970.65	1900.03	1488.72	1735.03	1148.79	997.28	1105.64	1106.78	810.72	1133.33	976.04	805.96	510.14	989.60	662.36	715.60	573.66	127.44	202.50
519			5452399.50	27674886.00	2596497.25	126336.57	79359.47	81906.85	27542.08	17111.46	30586.69	13753.04	5581.12	5609.06	11872.05	10280.29	18850.61	6416.39	8176.69	7818.13	4114.73	6555.04	4931.40	3440.41	1748.14	3823.94	3242.27	6609.86	3249.13	2017.62	2802.61	2763.00	1988.63	1385.67	2722.34	3316.60	4495.56	2328.19	2768.14	1692.31	2396.46	2960.86	2148.86	1839.86	3298.59	2147.10	2838.88	6270.25	2891.41
520			5026330.00	8387349.00	2439130.50	122755.63	49972.52	12382.29	11056.65	15611.19	16712.84	14142.28	11941.80	4884.32	6673.97	11503.08	16323.91	8226.73	4285.27	2016.72	2712.51	2133.56	1536.97	2666.71	548.61	524.61	1253.94	1111.14	411.60	322.77	1312.36	571.94	307.52	332.93	317.81	784.92	979.55	452.00	1580.84	3493.53	2795.37	660.28	173.48	150.15	287.95	520.42	630.36	370.87	125.89
521			4234427.00	10555512.00	562532.50	64214.00	38932.63	14748.60	37321.54	67029.83	52192.53	5851.33	8767.35	14513.77	6814.85	6210.00	21517.32	10367.36	10105.72	9320.34	4946.39	7329.95	3177.56	14782.04	8775.26	7504.66	15759.05	9562.26	10979.69	4275.20	6142.67	7022.29	2697.65	13372.56	5526.74	2231.00	2558.43	3779.90	5675.62	2203.26	1800.97	2103.35	3601.32	4812.63	5175.25	8742.45	2403.62	1978.76	2448.74
522			13632683.00	84057672.00	67406392.00	2278690.25	176288.53	60356.88	73735.27	42221.39	15776.70	62279.43	6434.87	10056.19	10279.14	6560.27	28551.72	2955.03	32907.94	2026.56	9939.17	5125.68	17794.24	10520.21	7267.19	13800.58	18818.93	3421.13	1122.06	5420.30	1570.31	9998.69	3551.89	7314.84	7001.27	4357.86	19767.35	6343.87	16996.40	6602.82	5801.76	2940.49	3864.82	2879.21	4609.96	6629.91	1340.80	3482.49	3822.47
523			16895418.00	33858248.00	10742937.00	272384.15	44734.76	63293.47	19334.48	25098.74	12678.62	10106.63	13927.55	5368.03	12458.70	9965.39	6341.02	7063.57	8153.68	9035.43	7939.74	10498.03	5968.47	5461.51	6301.48	5022.46	8039.27	3704.83	7483.24	12019.69	6095.18	4392.88	6225.92	5597.31	3879.58	3613.65	4527.72	3070.55	1748.88	1726.21	1007.52	4281.15	2755.28	1046.78	3019.11	3296.17	1859.29	1055.36	618.85
524			20579276.00	55539060.00	10395774.00	5545035.50	1360935.12	51545.26	16181.64	47906.27	15744.92	17225.59	17472.94	21326.38	23243.04	9913.67	19076.25	33000.44	17929.93	19230.74	9323.90	5573.36	5671.45	4391.37	3798.78	8581.69	5041.31	5200.03	14982.08	9836.80	6954.39	2480.63	6117.19	3740.58	5857.58	5947.12	7696.05	6918.15	8416.67	4452.77	3048.86	1731.93	4312.31	3461.18	4180.86	2387.26	3197.50	4685.14	4630.14
525			6714654.50	15713901.00	2787693.25	58553.48	20872.41	42183.36	28545.51	20636.28	17312.81	15345.78	6803.81	7107.95	10893.21	6533.32	4867.95	3786.51	4259.63	7098.98	7482.40	3466.98	4440.12	5607.09	2883.43	4171.97	3347.81	3051.93	2514.91	2952.65	2836.24	2445.78	2327.54	3621.97	3540.66	2216.81	2752.55	2437.78	3874.30	2473.93	785.62	1067.38	4195.34	2784.29	2426.42	2923.44	1952.46	894.16	3000.32
526			4900016.00	15565271.00	6290524.00	464722.59	23285.26	14551.34	15464.27	8913.45	6533.73	5306.87	1911.71	7898.98	7779.57	7961.81	3123.72	2418.66	1831.88	3700.22	4567.17	4094.19	2297.89	3091.88	2419.93	1340.65	1704.12	2047.59	2310.01	2848.04	1624.26	593.85	698.25	682.30	1182.26	1420.26	478.23	835.43	995.93	231.92	593.87	940.66	901.34	764.42	547.55	798.11	872.19	473.62	430.73
527			1764794.50	8386525.50	3427612.00	217337.96	43254.50	33326.83	13351.48	18680.05	17797.71	8346.87	6114.06	4128.04	4781.54	4006.80	2786.56	2043.83	1584.57	956.37	2362.41	4120.39	3815.76	1963.60	1685.76	729.63	1390.68	1498.72	1107.49	1592.06	1671.30	1219.64	639.93	1176.50	605.04	472.69	918.52	816.97	5393	857.07	601.03	612.66	489.10	417.49	240.79	201.79	247.70	510.55	332.87
528			24286620.00	41378244.00	6516025.00	66520.78	31463.18	46457.93	72251.60	70508.21	79990.42	48210.42	30438.87	29668.70	18294.83	17642.93	26961.66	17000.30	23919.38	20793.41	12785.25	22489.30	18649.64	12852.52	6977.40	7099.18	23331.85	13533.11	15010.50	5818.48	11411.98	7897.50	4709.83	7883.86	3097.65	5846.11	20837.15	23045.05	7886.72	4520.48	3342.03	1919.20	4509.56	5644.75	9124.15	6246.41	4149.38	6684.58	5531.07
529			521127.03	1878902.62	251196.06	27761.50	25430.42	29872.26	14455.32	5618.20	10085.04	12474.76	4063.23	7099.71	6666.30	4627.23	3716.12	600.69	1300.37	1366.64	997.66	388.05	574.52	154.39	205.66	321.70	312.96	245.28	205.54	243.35	227.30	393.37	194.91	407.76	221.17	210.82	96.67	98.34	227.98	193.58	159.50	231.62	104.73	102.31	202.45	161.49	115.58	108.20	130.89
530			12168297.00	44689404.00	13846791.00	722218.87	96071.37	34650.56	36096.52	16877.33	23427.10	11518.21	23912.11	38463.25	36269.26	22879.87	14892.08	10563.53	23495.24	11022.09	10156.00	11884.52	12503.54	9684.53	5207.10	11707.87	8641.48	9092.18	2223.35	8672.77	2869.20	10543.31	5754.17	3099.82	6109.51	2070.35	3823.35	6777.31	3268.89	4935.77	4784.23	5116.63	2523.20	2575.06	3711.37	2321.92	4657.13	3730.81	1837.65
531			508671.21	8649106.00	16816960.00	19213900.00	937399.50	47924.20	13678.68	24285.75	29685.22	24872.22	22769.91	17957.83	25361.23	9323.37	21036.49	15905.43	22886.51	9027.26	6738.76	4210.17	9948.58	7769.53	9118.79	11019.17	6979.07	6123.97	5350.83	10694.62	17677.53	8471.11	8782.12	9335.07	2854.67	8859.78	8475.85	5324.04	3103.48	6270.55	6245.66	2159.21	1233.62	1344.75	3648.76	3388.57	2156.85	1802.75	3289.05
532			2962913.75	11709904.00	2735561.25	2290850.00	173141.64	937198.06	771259.31	141859.10	32094.52	12107.54	9744.10	6009.72	44965.91	228135.67	80395.50	12351.27	8675.08	5869.57	8958.66	6690.86	3385.49	4539.17	5208.12	2848.03	4037.63	6122.16	3470.96	2060.85	2067.25	1355.32	1436.74	2025.92	4562.48	3215.94	3156.98	7680.49	4711.42	2031.69	860.95	759.11	641.58	774.61	1568.89	1706.60	894.93	729.70	1292.98
533			1398790.25	9340600.00	137515.04	48148.55	37074.87	41120.50	28329.84	16736.96	22040.62	18648.65	10512.02	26252.46	29520.82	9803.95	12899.25	8212.42	10372.99	15368.25	9521.43	10684.35	14857.91	9500.28	14677.38	13009.75	7283.42	1558.53	6060.99	4754.80	3170.30	2505.48	3413.17	4766.90	10120.31	21773.72	12423.57	1872.53	2547.01	2681.29	2829.42	5661.45	1699.12	3851.54	2701.78	4438.09	1589.67	2411.66	2431.30
534			6693918.50	30190992.00	17207670.00	1265635.25	2997607.25	1042908.50	12964.91	16553.44	29716.15	22986.63	17566.14	17384.60	7638.84	13122.59	10402.79	5376.77	4376.40	5364.39	4643.78	1621.66	1704.13	5893.41	5651.22	9028.08	9286.36	6907.49	8448.23	5796.26	4107.98	5360.21	1686.60	1808.17	1003.04	2607.15	2066.09	3524.37	4073.21	1220.69	2852.22	947.20	1423.69	1179.51	1544.73	1945.14	1278.20	1689.25	2655.18
535			734207.31	1838364.62	379568.21	116023.16	158235.71	344968.68	129744.43	21372.28	11168.79	10769.50	9321.47	6595.79	10111.34	10623.72	6189.02	5010.61	8078.83	6058.63	5167.35	2856.66	4236.71	1274.65	1650.92	3769.86	4941.71	5019.45	6947.28	3933.82	2982.03	2044.72	3480.59	3707.17	2579.31	1606.93	376.90	999.26	2717.57	2934.62	1921.69	1384.29	1769.61	907.27	414.02	814.98	1851.75	1371.26	242.06
536			577866.68	911323.00	245231.73	30199.35	30897.97	18147.77	24690.51	26565.65	20552.92	9221.73	7935.77	5849.28	7289.52	5698.56	5810.01	1808.13	1203.86	858.65	623.09	260.22	397.88	345.44	301.54	198.39	270.51	299.05	525.04	588.95	332.74	128.04	252.50	256.30	204.12	217.86	143.61	129.45	210.23	198.56	94.01	85.15	150.37	130.06	115.97	200.41	95.25	89.63	104.70
537			38650196.00	74175392.00	34390128.00	1969598.50	97011.63	32581.48	41037.11	24388.74	60210.22	20433.11	8503.73	23506.88	15868.57	17997.47	20232.81	26593.43	20426.43	5811.52	12462.28	9720.73	6508.18	11868.20	10090.98	2550.94	7128.66	2886.09	4092.12	2783.67	2538.29	5375.05	2652.35	7217.89	4945.44	5582.56	5117.22	3995.74	2907.20	6528.24	10780.15	6628.21	3270.37	4227.82	3858.24	925.70	1209.96	2016.12	3069.94
538			5067620.00	12241094.00	3084083.50	60450.49	33439.33	13733.60	22264.83	15657.61	9712.87	6717.20	3403.88	2918.55	5006.35	4860.00	4360.27	3075.76	1616.74	2527.88	1088.60	836.18	2143.08	1050.32	1045.67	1347.65	922.25	1020.42	1637.56	1423.49	722.45	1307.92	1517.07	1851.40	1967.61	2179.31	1051.17	589.92	323.09	456.75	341.30	493.50	625.80	683.28	900.57	1008.58	624.94	658.66	647.66
539			2350331.75	17548420.00	1746778.37	54035.90	58519.85	28231.56	21592.83	13737.94	9545.94	3460.27	14120.13	14416.34	10744.46	9701.34	3693.09	6128.15	2574.66	1797.49	2513.13	1015.43	2690.08	8553.65	11056.53	4397.88	2053.24	1744.90	2899.70	2335.43	4981.91	3255.61	2566.23	1960.19	1872.33	2252.35	3540.53	816.86	1496.51	2225.15	330.74	1426.68	1488.17	1556.36	1341.48	1488.87	1528.75	1015.60	1444.76
540			3838124.50	11210079.00	1095217.87	167257.15	25752.06	17073.04	23545.15	6648.78	14964.74	15133.11	9394.73	15309.03	14310.49	19370.74	10531.02	6768.05	15217.12	4407.69	5603.02	5601.18	4273.81	4099.46	13311.37	11132.95	7859.27	11425.33	6851.71	7457.88	10291.63	7095.86	4911.33	3395.00	4097.05	2173.28	3430.03	5278.60	4291.14	2647.78	5367.95	4682.81	1873.44	6129.63	9886.38	4458.05	3181.65	3164.08	4031.77
541			2979439.25	11877597.00	7658344.50	741238.00	31731.92	27450.86	11563.70	11788.35	17468.89	20397.96	16056.82	7204.50	4938.16	7997.94	4943.77	5280.83	3475.01	3550.13	5684.06	4707.47	4253.12	4170.63	6111.57	4794.39	4648.34	3933.72	2938.59	3585.91	3733.89	4334.77	2925.58	1967.16	3098.58	4421.50	3463.86	2161.09	2806.10	1607.86	1903.58	1484.31	2027.80	3823.86	2507.69	1364.00	3493.45	4016.73	1964.65
542			2916122.00	10025412.00	1014895.93	46622.23	33233.21	18293.73	11976.84	20512.58	16415.44	15413.99	12701.23	6050.82	9842.69	12321.60	3540.50	2979.88	7787.35	3958.66	2625.56	1980.78	2207.81	2570.15	1261.30	1761.47	2608.96	2025.17	964.10	1334.15	1277.35	3176.07	4974.01	6836.97	2396.54	2387.67	2296.25	2227.79	1567.20	2272.39	1046.69	2761.47	3382.25	1869.13	737.44	1836.54	1140.90	896.02	299.40
543			6549954.00	16730248.00	5273437.50	33679.65	40252.00	32000.54	29617.48	8514.91	16159.16	18104.13	5574.98	10664.19	9533.90	11145.77	6245.56	9387.57	4989.40	8178.78	7069.62	5859.18	2005.39	6041.76	4420.16	5373.01	3179.98	3503.64	2493.00	1335.96	1725.21	2224.76	5302.86	4228.48	1641.14	2777.15	4914.21	3932.44	1535.88	1866.04	1824.57	1647.17	2576.99	2528.67	899.69	3958.03	1562.60	1184.33	781.62
544			1337965.62	3525825.75	282135.53	47910.56	38146.27	21827.94	8463.06	13591.14	6369.36	5048.32	5432.15	9242.87	7315.60	5471.77	3934.32	2826.61	1052.96	814.95	456.66	750.53	1452.64	1337.90	721.36	345.13	1270.36	511.60	689.63	770.83	635.60	634.15	520.36	288.88	320.63	370.56	422.99	510.21	524.67	512.09	383.67	347.39	382.09	355.30	703.99	388.96	378.78	193.51	380.86
545			1342135.12	2857014.75	568076.43	53008.87	19996.66	14323.13	14051.99	16804.98	7894.80	4466.52	3639.38	3463.27	2173.74	2181.31	3409.80	1441.28	703.13	756.47	1159.22	1080.14	1044.53	818.80	982.52	752.32	812.54	509.10	761.53	677.60	612.60	776.25	594.68	478.36	436.23	679.76	503.42	597.24	542.89	548.64	379.46	525.25	570.41	315.68	535.32	295.45	334.39	410.71	355.32
546			804444.50	6028860.00	566087.93	30554.61	27233.27	13683.21	7806.15	7601.37	5555.68	5850.60	3673.83	8042.57	7486.68	5738.40	5373.47	2841.88	1268.28	2924.17	1776.62	3037.31	1610.77	1141.28	809.96	793.57	1135.91	1809.31	776.13	1788.00	2856.23	682.65	1223.77	1463.54	626.11	970.39	457.98	677.10	816.52	774.18	583.28	558.22	923.67	901.48	342.55	501.47	348.75	167.40	400.30
547			13228646.00	53033308.00	11106286.00	734590.81	132469.20	33609.44	20207.59	12540.87	11459.05	21507.62	6640.58	18333.72	32824.51	8610.68	2107.64	6119.99	6203.02	6698.60	5962.93	2030.61	2773.40	1356.74	2231.64	2751.36	2327.28	7228.38	8461.53	2105.16	1468.45	6560.33	4651.57	6544.78	4674.00	1929.41	4032.30	2193.43	4112.13	2633.39	2139.17	1361.42	2073.82	2931.70	2476.47	1826.99	443.93	2328.17	1153.68
548			16989774.00	36298460.00	7789382.50	118249.71	58011.46	13469.53	26599.35	20843.35	10996.33	18644.37	7359.06	9423.75	13049.52	4850.65	3671.04	17364.38	4669.13	5507.78	8978.10	10175.29	8975.62	3074.41	2510.40	3243.85	1558.10	1707.76	1977.20	1493.10	3573.46	3718.05	1057.23	1723.50	2322.92	4198.65	2786.99	3979.70	2278.90	679.53	654.10	1230.03	434.45	1783.13	1553.66	3642.73	851.86	4984.42	518.70
549			262863.40	2013860.62	108610.84	35972.98	13650.53	8813.61	19593.95	31978.61	16269.49	7356.01	10147.63	17003.10	13249.34	3044.59	2615.19	5294.57	1622.52	497.79	1027.67	487.70	894.27	1744.54	1690.00	1327.25	624.31	1823.96	1094.72	586.17	752.13	1220.26	838.07	323.08	316.16	176.79	803.99	749.97	651.82	236.84	651.26	1408.32	814.63	691.23	198.13	353.98	1208.77	771.14	169.96
550			11635097.00	28952836.00	2035778.75	92308.26	48787.34	12185.54	9812.43	25497.66	10880.46	14494.86	29566.31	13005.21	13414.44	13651.39	9444.06	12122.82	3563.30	9279.76	19292.34	14671.24	26248.14	25777.97	23081.81	7310.23	8388.10	3333.45	4966.14	5844.25	6230.38	6174.09	9349.45	5295.93	20303.23	15606.83	13452.24	2616.79	2017.56	8557.41	3672.96	2217.66	2273.73	2112.23	3817.30	3331.09	3200.92	3447.38	3897.90
551			7416055.00	14307489.00	2495357.25	80847.79	68768.00	38049.60	30860.43	25909.82	21646.78	13109.45	8756.85	8901.52	11101.25	5814.38	4063.09	3826.47	9282.00	7681.03	5138.61	2872.77	8466.27	14259.70	4532.86	4564.99	1311.58	2805.39	2815.28	3861.95	4459.93	2768.05	1220.89	529.65	1208.61	1460.44	4995.90	1328.60	2391.10	3514.04	5825.40	9700.21	8230.74	5420.45	2806.37	1664.52	890.64	2544.28	2407.80
552			14098507.00	27024718.00	9518478.00	301548.78	28091.21	21003.89	22510.56	15581.81	12578.03	4407.58	10374.99	7032.71	4127.24	4953.36	2318.60	3779.46	4293.46	1924.51	1993.86	1907.27	790.46	3166.17	3965.76	2314.42	3501.98	5856.52	4672.85	1323.94	1845.26	1956.79	1148.50	1372.16	2252.41	1402.92	1480.20	924.03	2998.44	2063.26	2628.76	2350.01	3836.69	2112.55	1068.74	986.00	856.01	1088.20	859.26
553			323181.28	2016785.37	233863.89	112743.21	37326.91	51138.58	35850.78	24457.41	17724.84	24163.32	16736.52	11692.69	8127.88	6405.02	1993.92	3113.91	21050.57	12261.95	3539.57	4136.69	9411.97	6789.11	4909.55	3878.41	4984.65	6016.20	4151.16	2631.91	3119.64	2054.05	612.08	1524.10	5790.71	6659.05	9532.85	7354.96	7482.56	4573.73	1121.17	1245.70	917.29	573.89	2151.31	697.39	777.76	1105.73	636.33
554			9056651.00	36914900.00	4398628.00	91886.61	17766.85	10020.64	15604.21	13247.91	10903.19	3426.38	10941.68	4876.80	12199.66	3388.82	3965.76	10836.31	3460.67	655.29	5964.18	5647.12	1058.24	1032.15	3225.49	792.30	3311.69	5510.24	3664.42	2241.03	199.77	1125.25	337.32	1749.25	2258.39	1319.64	3750.80	3124.72	2995.09	985.60	757.84	302.25	450.98	333.44	469.82	885.62	1756.70	3033.52	2008.32
555			9077099.00	30122406.00	11443976.00	480523.84	50623.41	26476.43	41869.44	24678.27	14485.48	14580.75	17775.09	8930.04	17286.45	15638.29	13640.31	7874.55	8331.40	13270.50	4780.61	1405.74	3381.45	2141.58	4174.32	3022.71	5622.74	5282.77	3895.66	2752.77	5402.61	2985.75	2230.58	1411.78	1656.19	2363.94	1941.40	2265.94	1153.85	1022.29	1101.92	811.87	984.82	1130.24	943.41	1065.11	940.98	2826.35	3182.14
556			1334168.00	5928081.00	468270.12	68409.67	33764.91	11972.84	60553.07	47667.83	29276.28	12106.43	13762.58	18529.19	77553.38	38203.82	17570.50	12190.06	4247.56	4406.68	1587.98	2953.03	6862.95	2616.30	2745.45	1830.67	1916.66	621.25	884.24	2633.35	1970.30	1219.17	2580.15	962.67	745.62	1031.33	463.32	979.57	943.39	1593.57	1306.40	867.70	868.90	1182.22	608.32	480.07	1187.98	1139.47	672.59
557			1159277.87	6322269.00	1004486.56	48270.23	20454.44	26562.64	17710.02	10619.75	12227.70	12071.14	10755.67	5951.70	4383.37	4661.90	9037.74	9960.29	7752.49	4256.00	5324.08	4043.94	2952.60	5488.08	5235.72	7789.08	2701.64	3083.95	3017.27	3082.62	4252.34	3151.56	3273.90	3093.14	5385.24	4942.15	4724.73	1567.11	1504.13	4887.17	1977.16	1171.28	1832.78	1688.07	3143.82	1311.21	1583.86	2838.54	2578.94
558			6960172.50	19260716.00	13834247.00	2422913.75	327934.15	46899.23	10475.10	7887.52	5877.26	5820.97	12264.80	10000.86	17110.41	16856.87	9203.42	11131.50	10533.78	3933.38	5292.58	4066.82	7186.97	3526.82	5841.63	3693.83	3674.06	5583.53	5461.54	3031.63	3111.91	2288.24	4883.26	2401.15	2701.96	2775.79	2192.15	857.95	2775.87	2568.63	1237.78	1092.58	1679.40	1524.50	1458.16	2242.58	1135.54	1150.95	2111.55
559			8957299.00	62697484.00	14270390.00	233853.92	40836.91	50630.26	20759.78	46594.36	53433.24	37186.97	32710.25	23961.80	11182.22	11871.38	11669.25	7502.99	11539.81	14817.55	18028.77	14229.23	15252.69	8493.97	7772.82	9430.73	11941.27	9038.74	3734.15	3654.25	5657.86	4437.36	12245.40	12658.26	6547.65	7206.10	8893.08	5868.88	5197.57	5349.95	3886.20	3518.33	5105.81	8299.22	7261.01	6213.16	4474.22	6451.05	5971.72
560			4738918.00	16357015.00	3555624.00	212205.82	74097.37	65188.51	28730.41	13720.32	12051.38	26776.91	21186.10	7697.61	7016.44	12854.11	10175.32	14164.06	25882.30	15486.84	10094.95	5118.78	5536.03	3692.24	1123.65	2921.64	5835.35	4615.24	2581.61	2641.56	3694.18	4778.95	5927.11	7792.58	5068.97	3918.83	6952.88	5121.51	4280.02	2478.82	1695.03	1735.64	2133.03	2260.48	2441.71	3602.12	2168.12	2667.35	1767.02
561			710762.56	1692918.25	655763.31	61568.28	21137.98	29494.59	31789.05	10986.28	6779.12	6588.84	3531.85	5288.17	6297.60	3966.03	4715.50	3473.26	3861.98	1993.25	1287.57	1422.07	835.19	576.82	611.53	1418.74	814.64	476.90	929.64	731.59	1457.38	475.88	1076.77	1026.41	1091.66	951.17	1884.35	2808.28	1244.18	1825.01	2698.73	596.86	809.68	1723.18	482.17	419.09	641.62	234.07	335.43
562			11519598.00	51410672.00	9460975.00	1459590.87	402687.25	136950.17	111803.19	122409.49	53749.90	40390.94	15982.73	11919.37	33086.69	16749.07	11715.04	12582.64	5678.12	13097.50	18761.64	8167.78	3174.67	12373.83	8393.84	8417.84	7714.40	11342.65	9194.31	18133.11	8889.96	6247.89	5521.45	3988.24	8129.81	7082.06	7386.34	4647.50	1672.01	2760.29	1879.67	3026.70	3146.11	3959.30	2454.18	2263.55	3210.73	778.52	1459.50
563			10454859.00	27719076.00	21403558.00	5038852.50	101660.28	46624.98	47434.21	24665.45	28454.74	29453.75	27420.66	13320.48	5409.55	7140.77	11608.70	13134.92	12190.43	8439.93	12638.54	13236.62	7460.16	11528.12	11770.91	13961.65	13624.99	10485.91	8703.26	6612.70	7755.74	3401.74	3085.58	7166.97	5592.96	3005.46	4153.70	3585.45	3327.14	2884.85	4455.85	5350.75	7353.39	6379.35	4198.34	2970.10	4190.91	1608.27	1415.36
564			8850278.00	14126296.00	1958589.25	127673.29	41629.49	16442.49	22560.92	10825.74	7700.35	6946.76	3935.08	3804.81	3906.99	3428.93	2386.63	6252.12	2923.17	2047.88	2374.24	2475.82	2855.74	2235.55	1556.41	738.31	956.51	1024.36	1661.39	495.13	1045.55	351.55	275.78	496.23	465.99	384.98	299.06	410.95	1013.86	560.05	730.64	412.50	382.70	372.63	629.29	684.38	375.86	296.04	636.68
565			790128.31	2370471.75	663477.62	127357.25	18691.68	27107.49	20511.84	17761.92	7379.07	8292.78	6003.39	5471.13	10938.35	4638.08	2607.56	3422.08	1981.32	1252.52	2817.06	1842.90	1294.20	602.86	775.31	624.10	2320.69	1452.51	1316.59	998.61	637.85	423.28	772.83	408.25	352.33	444.50	162.89	376.18	525.74	687.32	363.08	576.08	306.17	243.41	207.19	131.24	602.80	235.23	303.21
566			692068.62	5195932.00	272523.31	21177.65	33128.06	31380.74	19973.34	11304.35	8143.12	7879.01	10833.30	8003.46	6031.36	3297.69	2590.12	4455.88	4495.12	4573.52	3026.26	4492.86	2693.16	1188.80	1178.48	2386.29	3161.66	1800.54	2279.63	2737.22	1924.65	1456.24	1147.31	554.13	738.90	469.33	1272.47	1134.97	827.02	1324.04	1093.83	888.12	1073.90	648.24	446.43	317.06	387.05	647.47	543.95
567			1185353.37	8781882.00	1422466.25	231513.81	44536.95	10378.11	16973.44	12425.90	9375.80	7133.37	10958.24	13353.85	11421.88	16187.75	9527.41	6397.26	5153.65	6012.58	8990.10	1644.79	4269.21	5313.18	3405.67	2882.75	5357.50	5810.59	3277.99	4665.71	4135.47	2934.12	1930.07	1620.80	2079.97	2024.47	1984.69	3119.09	2911.11	2118.25	3084.96	2579.79	1331.35	2029.74	2639.60	2887.94	1463.96	2021.60	2235.02
568			10048056.00	18701194.00	1718802.00	48048.90	51814.78	30259.71	19911.28	20963.97	45518.10	18293.23	24027.50	32609.68	20145.80	11248.53	10136.15	6461.77	9373.92	4057.96	6603.24	5167.86	4701.49	9955.87	6052.00	9850.49	7454.69	1638.69	4994.18	6436.12	2559.42	3217.56	2157.25	3004.17	1823.00	2277.60	4040.96	2371.46	5242.57	2123.39	1404.59	1968.32	1269.76	2361.53	1833.09	1197.08	1418.60	1504.55	2085.45
569			7385033.00	16422862.00	1801411.25	57563.99	13997.71	25049.30	24356.08	10943.76	12352.45	7866.82	8659.24	7484.81	2735.80	3551.53	8501.45	4192.20	2133.11	3405.40	2153.93	2309.56	1212.07	2389.46	2876.91	980.52	4145.08	1696.59	1520.07	1779.11	1216.63	2144.39	2955.74	1816.37	1874.42	2550.03	857.12	670.75	1058.73	708.73	819.65	488.41	622.69	1121.70	984.80	1629.57	825.33	1392.18	491.73
570			3732335.50	15848764.00	1169144.75	118026.78	44342.42	71217.96	107978.97	33154.91	51416.96	89551.59	49900.63	56081.91	26275.73	23808.86	20046.41	45421.82	39101.60	19185.60	51283.15	51940.72	13256.87	15501.10	11530.24	16008.56	21649.07	47860.08	21726.95	13249.79	13861.92	11567.40	13694.97	14488.16	8485.71	8146.77	22121.43	11398.93	7711.15	10585.15	11751.15	16430.23	10231.42	9207.43	4217.40	13437.96	13222.79	4823.05	3456.99
571			529597.31	7249203.50	988341.87	52381.23	45589.01	31877.52	11859.82	16277.26	4750.73	3501.17	5908.73	5840.92	13515.56	9045.57	2996.29	4067.61	5670.01	4309.97	3054.98	2545.38	2227.11	1613.33	2975.06	4162.10	1160.64	1894.52	2465.91	2744.74	3692.99	1841.43	475.17	2287.07	4632.85	1719.43	715.58	1220.53	2765.83	1096.92	494.91	1187.98	1931.58	917.35	767.39	1358.07	1272.41	2793.16	542.99
572			3185247.75	35874580.00	2646005.00	162685.53	73529.44	34637.98	37692.70	43239.93	12019.13	50975.29	21300.34	13890.70	7465.64	6795.50	8328.80	7033.84	16577.09	3757.26	11178.24	2863.79	6855.46	8546.86	11752.48	3759.18	2995.59	9488.43	15602.77	14485.12	11875.84	7505.34	11167.79	9693.58	14039.35	8279.92	6174.41	3398.34	2148.23	4694.56	4096.96	2290.94	3484.30	3229.50	3972.08	1239.17	1936.26	3183.36	2415.70
573			182319.48	271202.93	64681.00	33394.38	27128.12	20964.10	13662.78	19525.24	7444.39	3606.40	6207.17	5697.63	3114.11	1438.70	657.07	1712.91	1200.65	716.55	497.40	206.91	128.39	332.48	693.68	610.17	265.98	257.38	281.36	233.54	281.98	278.34	194.65	92.55	125.52	164.40	102.01	86.36	85.85	35.14	82.89	55.39	150.84	209.23	233.48	160.67	70.09	45.31	48.47
574			8814358.00	31061848.00	6806076.50	38724.26	43867.09	50170.07	28500.47	24167.72	22610.34	13536.88	18300.66	2307.35	8507.66	7358.20	12280.57	11799.90	9658.84	11132.50	10265.74	10561.68	5758.80	4633.94	5039.53	7403.54	5611.06	2431.53	7587.73	7117.13	3167.80	6135.06	6972.75	7753.39	7869.95	2842.04	595.77	1285.95	3507.37	5027.14	2032.59	5815.07	1436.06	3885.28	6908.30	3010.77	1827.44	2548.47	1487.57
575			1994706.62	24246742.00	4256172.00	326301.75	23850.12	35788.71	38664.63	47991.03	26649.70	26956.46	13224.87	24654.37	11038.13	12559.66	12638.09	19927.92	16596.29	15704.75	7115.00	6959.97	8119.28	11425.30	11366.51	6556.44	6421.66	12944.22	8006.59	8511.43	10988.88	8329.51	6368.23	6628.49	13619.27	7565.85	13554.40	7898.32	9625.12	11793.18	9586.40	7752.20	5640.67	4554.30	2751.29	2097.52	2476.80	1732.17	2998.59
576			4094508.50	38922416.00	4231832.50	158715.34	82727.51	12653.79	26833.66	23092.65	20345.61	22151.87	24379.27	24367.98	27267.93	13840.57	26473.10	7485.91	6697.72	15688.94	23355.09	28724.00	15691.42	13605.79	12744.82	7786.45	15971.02	25085.91	16694.47	5729.22	8929.74	10094.70	4281.68	4790.35	8620.05	18627.17	10569.40	4404.19	5438.52	7205.33	9578.36	10847.64	11120.79	3510.13	4980.65	5049.05	6142.34	3729.06	4782.10
577			906946.06	10953343.00	1315151.62	87173.05	37960.23	74535.35	43559.51	31355.29	13620.79	16302.45	18383.41	11030.27	15709.29	15053.57	4930.79	9868.45	17437.20	18675.69	9610.25	6592.61	8950.89	9318.96	9478.27	5586.94	9106.56	10307.83	8585.49	4951.37	4585.97	4468.80	3723.72	3604.33	5585.50	5620.04	5152.73	5199.92	2726.23	4506.69	5655.65	2784.78	5230.13	7093.14	4613.67	3735.84	1526.40	1984.45	4139.73
578			2421278.25	13159125.00	3456611.25	289306.59	33293.60	75565.14	31580.62	31538.44	24634.75	13845.86	12392.84	8838.46	11845.73	4535.83	9540.74	10036.40	16141.04	10477.59	4538.68	3400.45	7881.75	8561.67	11110.44	6621.26	4157.74	4582.35	7292.75	6621.16	5545.72	2628.57	4249.41	3171.97	1650.30	3531.01	3176.58	4849.00	4139.52	3981.47	2770.58	2953.38	1077.65	796.88	1241.04	648.54	739.50	566.50	692.49
579			4782212.00	30842660.00	7795848.50	190081.64	66626.32	48915.58	14589.67	26299.83	30934.15	45291.81	11982.47	10025.45	18178.37	13783.80	10991.52	10892.97	6243.10	6146.05	5300.73	4019.57	3939.20	13756.66	9048.10	1856.20	4009.49	4083.56	9061.58	4075.30	4388.25	4721.52	5602.54	5031.27	4874.43	7027.40	8200.60	14839.17	6303.85	3756.94	4594.54	4120.40	6288.45	6681.41	3939.16	3629.69	5004.27	5295.47	2217.94
580			3791265.25	9169179.00	795489.50	44589.06	31388.44	27475.14	18026.01	11517.41	9267.34	6523.52	9361.18	4766.22	12997.24	9071.70	1878.06	4038.12	3942.97	1600.22	2884.56	5764.49	8436.20	12116.83	3351.31	1531.02	606.58	885.60	2956.20	2492.59	2073.73	1560.36	1800.44	3016.30	1695.34	1326.08	1097.49	2367.98	1275.86	773.57	727.81	950.52	1432.20	863.38	2955.37	1976.64	994.09	720.51	2148.82
581			6241259.00	12059866.00	910817.12	52810.17	89195.14	49397.69	29146.68	15357.47	11354.49	20517.70	13760.43	19755.00	11145.92	9404.77	8853.92	12546.00	4796.71	15438.60	11540.73	6590.34	8131.65	9569.48	12271.45	10821.82	9042.45	3318.78	4775.25	3883.42	4061.45	6506.67	1542.37	8367.85	8774.32	6595.13	4790.76	5794.94	9441.01	11173.03	7586.02	1339.25	6064.48	8301.79	2011.00	3414.93	4231.42	2506.68	3413.98
582			11424787.00	27429122.00	8166840.50	95068.78	23219.49	23350.54	26014.84	16303.60	9941.37	11329.15	6103.58	10019.89	6185.75	1480.61	2163.91	2209.35	954.93	525.46	1031.63	1865.45	1469.51	1459.72	1167.94	645.62	552.64	342.37	610.69	715.79	939.98	1463.22	969.68	2313.18	4242.52	1895.60	1468.05	2806.96	541.35	577.70	507.24	481.95	726.77	1543.21	430.09	237.58	469.72	504.86	165.26
583			979210.50	5678572.00	410772.96	22942.61	28460.65	19599.05	39443.79	41683.90	14123.51	20675.78	13235.27	47968.13	18348.62	33708.80	23189.53	1565.12	16778.36	21109.72	17720.76	11556.25	12433.02	7816.80	12729.33	8452.88	5246.73	6392.34	2564.00	2160.11	5103.97	6647.53	6481.37	4392.22	2310.61	1167.34	1781.64	2988.16	3656.57	3145.01	3665.20	6349.00	3131.29	4393.30	4685.44	2720.76	2366.15	1918.05	2074.81
584			1046875.43	6723881.00	894239.25	84660.62	40462.14	31151.35	11436.86	20443.42	7612.89	2146.88	8953.17	6277.74	3210.98	4940.14	5078.53	2995.02	1453.12	4679.99	2263.25	2010.67	1400.64	2788.28	2173.29	1864.77	790.42	1018.97	576.47	888.86	1406.16	2070.72	2235.24	930.22	927.55	1023.49	1219.74	554.95	521.47	1014.63	1039.66	1541.69	948.41	1717.82	1399.79	1204.64	795.39	412.32	1499.17
585			1523560.75	12278757.00	2592949.00	97754.03	46670.51	9253.76	18354.78	14487.79	4576.17	7994.89	5293.99	3566.08	2279.62	5228.11	4970.22	3416.83	3628.18	3232.43	626.12	1654.54	1528.32	940.57	1400.00	958.78	1532.23	838.80	679.02	856.46	938.39	1186.95	591.19	624.44	641.80	1427.20	779.80	499.33	637.53	495.25	247.48	920.06	1328.51	754.83	458.80	1002.19	632.43	207.24	424.66
586			1028924.25	1749851.12	768982.93	107166.25	92595.21	30735.97	36130.94	17144.37	9330.61	5920.65	6272.70	7576.10	4366.89	3042.30	1552.47	1410.55	1522.68	811.78	657.13	917.92	888.10	624.41	1340.81	952.15	709.19	905.95	1649.00	2164.38	1505.26	767.39	711.28	278.24	269.69	463.81	218.80	175.60	288.21	457.95	359.78	514.17	862.72	1003.23	539.33	313.09	146.49	88.31	136.08
587			2146687.75	7381611.50	879940.56	120945.23	27356.92	44148.91	29780.30	22159.71	5862.41	9615.37	13771.44	6992.47	11131.56	7664.54	4007.76	9378.15	5718.86	6775.85	9363.16	3087.61	6880.21	4813.83	5670.11	2558.22	1766.53	2821.63	1786.42	1089.27	2393.70	3224.62	2801.99	5199.26	1988.02	1860.75	1141.57	1911.56	3895.39	1030.30	3046.37	2416.37	1171.53	2917.35	2450.68	2741.99	2214.94	2047.24	781.32
588			7448641.00	54217304.00	16976938.00	139565.40	71675.53	37991.69	48947.91	33802.96	18599.86	11020.70	17616.85	12859.39	16927.20	11856.59	10330.64	7708.31	11255.15	9615.45	4276.97	5719.21	3669.80	5208.34	11452.25	9803.84	10713.18	5277.84	7913.50	4346.92	2970.02	4045.64	2576.37	4127.12	4654.26	2836.04	3450.37	3216.06	8165.19	5583.35	2573.35	1671.60	3863.26	4491.01	2339.98	2868.17	3313.08	3121.67	6207.15
589			2882953.00	6737115.00	575938.81	84141.03	107445.39	56251.35	13778.88	21877.85	9208.52	5174.46	3988.61	4473.88	3696.27	4620.89	9182.48	3604.05	1336.16	1534.49	2668.94	1177.56	1986.79	4091.78	2335.61	2156.30	1633.31	1442.71	551.00	852.36	906.31	1531.09	708.50	2680.13	1090.88	1274.33	1977.35	1008.53	2182.69	1314.42	833.23	1849.26	1026.27	368.43	804.50	648.92	1618.84	1226.46	1351.10
590			1167449.37	4484096.00	434926.37	56578.28	29017.64	33286.80	23575.00	8233.08	17922.16	13148.19	5486.32	4423.34	5906.52	4747.44	2949.97	3670.21	2967.75	10106.07	7025.01	6077.89	8211.76	9953.92	5219.65	4095.73	5698.83	1694.29	604.77	4635.11	3049.12	4943.78	2247.62	4185.92	4413.78	2683.73	3895.77	1172.22	1918.57	3776.65	1731.78	2380.62	877.62	1239.05	1255.54	2011.44	3710.71	2277.07	821.12
591			2005912.37	16531444.00	1580532.75	48019.13	74646.34	86488.88	51567.21	28678.44	16505.67	10648.28	6085.26	10879.21	5055.90	3366.62	7824.75	6572.46	6529.36	4625.96	2790.05	7889.15	10396.99	7899.56	4313.02	3939.21	6827.32	5758.64	6735.42	6463.05	8134.94	4701.58	2903.07	1958.57	1566.89	969.05	1321.10	789.68	2094.19	3145.32	4121.10	3480.47	3490.26	3865.59	3345.86	2646.16	1819.53	2320.95	2511.75
592			8111307.50	30251364.00	6335855.00	120341.07	51410.51	42007.34	19276.01	14454.04	25161.67	12883.38	11186.85	10284.44	12070.30	8932.16	4334.02	3909.90	5161.46	6044.49	4081.71	3476.43	3226.28	2864.90	2800.11	1451.62	1932.70	2459.56	2579.90	2191.55	3564.42	5336.48	5445.90	5836.11	2824.03	1560.89	3524.71	4449.89	4869.16	2567.11	2863.93	2239.71	2284.73	1817.39	688.37	1744.33	2063.37	2128.05	2416.97
593			7974522.50	17821890.00	2711452.50	69855.59	43124.53	19547.01	19897.04	17488.48	7678.36	8180.42	7636.78	8317.95	12470.08	6091.77	2188.76	2896.20	6170.76	3152.68	5111.89	6110.18	6088.49	3281.27	2661.18	4361.20	3657.22	3855.14	3933.78	5040.06	4864.98	3458.25	2472.21	1709.45	1094.80	1290.67	1428.36	1275.50	1954.25	2242.27	2645.96	1983.64	1005.66	2085.98	2094.15	2630.49	3679.22	895.59	2574.53
594			4967344.00	42801584.00	4599731.50	426374.09	221788.18	92268.00	54934.82	20421.93	47534.91	43395.57	16335.39	21978.57	15360.43	31209.72	53263.62	53691.92	49398.25	29440.37	350653.39	15139.36	18295.46	12960.25	15965.30	14174.31	12686.08	11421.09	9032.12	7872.12	8792.68	7155.85	14577.21	13448.14	5106.59	2766.82	7670.77	13812.29	9088.88	5327.88	4720.31	3875.30	4502.87	4629.91	3304.15	4320.17	6685.02	8136.25	9038.21
595			1701383.00	23640040.00	2328821.50	93215.44	87482.61	31310.35	27578.68	14889.24	16495.57	26371.08	34047.80	29069.72	33707.00	6901.29	10906.47	18014.16	11033.30	4064.53	6198.57	2063.13	3784.49	3408.93	10021.51	3052.77	3856.62	8018.55	9675.34	3797.69	2751.19	2732.79	4056.30	7981.46	4739.64	5699.35	2150.86	3708.46	3712.28	3168.43	3110.44	2464.26	2764.71	5331.45	9169.91	8009.64	1580.11	1777.90	1498.06
596			6208906.00	15751769.00	2274765.75	94542.54	31920.95	25175.97	17826.82	13759.55	33439.52	45543.85	33268.59	27497.57	22050.71	19858.00	30162.50	25576.47	14276.67	11378.90	7249.19	13155.81	14396.17	4300.07	3812.34	7577.42	6913.13	6015.58	3273.95	3962.18	5397.38	5420.49	18548.57	19513.91	12674.45	16739.13	11878.00	3736.57	3396.48	3128.32	3221.01	8370.36	4134.26	1857.60	3369.01	3013.70	2279.06	3100.26	1641.33
597			4752752.00	24795350.00	9031389.00	441839.71	344476.68	47011.84	24136.29	20994.13	16647.75	24805.30	20443.38	30735.03	26788.52	18321.89	7714.00	10725.32	10523.83	3254.81	4256.74	4585.24	5598.36	6517.18	12360.84	27773.71	20270.05	4169.54	6018.42	13655.67	3921.46	5817.87	3666.24	2104.83	5575.32	2257.34	2914.97	2323.79	1529.56	4187.91	4541.67	5074.13	1247.47	1433.78	4561.88	3702.10	2110.62	2316.14	3540.44
598			1017686.75	16401309.00	1610543.25	54345.75	73693.66	35454.50	22201.89	43759.26	45681.03	18735.61	25406.36	6589.10	4594.81	7724.73	7659.56	5912.33	7307.84	5712.52	4733.91	6936.93	8528.59	6386.47	5503.47	8090.03	4880.62	9743.61	5491.51	2856.73	2489.72	2161.48	5736.10	5660.83	7121.90	4979.01	6513.56	4225.70	2871.52	2836.79	2727.38	3157.06	2132.45	1952.22	3979.28	2807.28	3078.83	3915.68	2376.17
599			2786000.50	5527078.00	569541.81	10066.43	9976.17	11723.57	7454.39	3779.66	4613.26	7250.55	11204.21	2567.93	2032.24	1847.75	3448.23	2931.21	2710.38	1783.13	1778.99	2909.56	1633.50	2065.56	4904.79	3895.13	1097.37	624.57	795.11	843.08	1159.46	894.29	1428.00	1721.93	601.42	640.87	1032.66	426.87	851.28	481.99	209.25	120.79	360.88	374.94	791.93	741.52	390.17	524.58	316.05
600			20152868.00	45353636.00	10899268.00	997397.93	62523.87	75082.21	37477.61	27769.48	56155.54	57732.61	80021.02	49356.04	30382.49	9493.95	26385.62	10492.92	7768.34	4422.93	19751.66	17528.43	7366.28	6056.28	2299.22	2199.37	2104.26	13485.08	11079.54	8207.11	14658.74	7866.28	1978.13	4581.87	3502.30	4543.84	6497.25	6155.82	6358.38	4025.69	2646.15	2493.47	1644.29	3349.63	3005.49	2899.17	3412.16	5779.40	9341.64
601			10048509.00	56667796.00	25561692.00	2779849.25	61882.84	52303.80	31190.41	51618.29	16998.30	33149.98	29547.81	36317.27	34587.16	9655.09	13757.79	15255.14	32727.92	91668.82	69650.68	18579.65	11214.46	15516.70	3266.36	6742.56	7634.10	13205.23	4734.79	7284.75	12883.35	8479.02	15593.20	19315.24	9976.73	13960.58	13064.42	13150.97	3039.04	6358.81	10169.28	4243.17	4637.79	7133.36	5264.89	2366.84	2164.99	4424.58	3643.50
602			940832.18	2490545.00	187449.01	53266.53	35272.28	46362.82	34693.32	9285.12	18368.94	8566.27	12652.88	9667.87	3232.70	6069.67	6190.85	3973.18	4193.05	5984.66	3839.33	3647.20	4908.67	2655.63	2983.62	3781.54	2879.25	4651.09	4540.75	1377.01	1248.20	502.53	1313.95	2046.17	907.46	1142.55	1489.65	2154.38	796.83	791.00	652.27	1183.61	1274.36	1018.02	1163.65	663.92	859.57	1053.55	455.57
603			1030543.87	13852817.00	3458281.75	167876.48	29127.24	11872.31	19758.53	32234.99	27646.05	21346.91	22682.48	8925.16	12847.10	13183.07	20580.03	13619.94	12334.81	4999.32	2716.01	10228.24	6366.88	6146.72	3272.99	9526.16	4727.10	5771.68	4232.96	7239.72	11402.01	6101.45	4434.95	4570.70	5164.86	7145.46	2321.51	1994.34	1431.86	1854.64	1199.13	1770.84	1675.38	3667.02	2199.67	2235.03	1789.81	1697.67	2324.69
604			960601.87	5436145.50	214091.95	78604.92	68661.55	38907.39	22648.46	13770.97	6499.51	15220.40	11811.85	8363.80	10574.10	6530.55	6834.98	5603.71	6815.92	7643.95	6528.90	5746.25	2231.59	2532.38	5551.20	3432.18	3019.43	5627.52	2105.01	2161.09	2368.38	1985.54	3348.17	5473.19	3908.90	1733.17	1229.04	1122.57	2448.11	667.14	784.32	494.43	818.73	577.01	1045.23	1856.41	1844.50	1861.02	1250.57
605			4290003.00	15560612.00	9408361.00	1472861.00	126207.96	56028.33	33945.91	12364.73	18716.33	17742.64	13152.91	12609.27	15539.49	5396.70	6449.15	12078.38	13223.57	6486.83	6474.84	7700.56	7092.20	10215.85	11828.41	4050.36	8612.95	3963.54	7228.86	5877.59	4723.17	5767.39	5545.70	5309.15	6398.61	2995.76	3301.89	2747.99	2230.39	4389.15	3314.72	2108.77	2991.42	3522.05	2069.07	1169.10	4162.27	2968.76	2006.34
606			1345564.62	4307099.00	420766.40	32914.28	34787.00	4423.36	10796.53	3853.65	2563.70	10841.09	8415.24	9358.57	1808.64	5521.61	7058.52	2730.03	5810.11	2092.14	1258.73	791.46	4124.61	3015.23	8002.96	4489.76	4917.40	5399.49	1097.34	754.96	1541.15	2174.16	894.05	1775.12	195.39	272.63	422.13	1431.91	1497.01	1119.06	731.56	1227.34	5314.58	4476.83	3241.64	2573.44	1047.24	658.08	851.23
607			1158857.25	7658511.00	2504480.25	159482.89	26593.84	19559.06	11348.02	10061.89	13648.11	10725.92	9705.97	14975.94	7960.35	4169.88	7191.18	5924.82	3899.43	10897.99	6484.51	1308.33	3816.28	1637.04	1726.27	2990.54	1816.04	3736.90	2611.15	2370.41	2044.83	2682.00	2394.20	1037.79	843.80	3864.25	3233.06	2148.95	2875.59	2284.83	2874.87	2934.46	4914.81	3395.08	1089.86	1468.18	2413.46	597.06	920.89
608			5709706.00	34267892.00	10411390.00	708504.37	46505.37	22171.07	16118.92	22577.59	13758.24	11546.44	7787.16	6375.27	4714.53	5002.63	7775.47	6534.11	5047.87	3533.05	5307.50	2747.97	3329.57	2750.53	6729.43	5233.70	5658.12	4946.54	4884.55	4577.91	4267.44	3751.27	5187.01	4008.24	3694.10	2282.76	2299.53	2241.56	911.44	1145.74	797.46	1345.18	1528.86	1923.03	2049.17	1487.43	2379.34	3358.75	4464.23
609			2163209.75	21565574.00	2817264.00	858956.68	274778.87	18375.79	43273.68	22418.31	24910.38	22730.70	8777.81	7625.33	11887.70	8228.45	10448.55	10558.97	11066.28	7396.44	6845.50	7567.66	5064.64	6140.15	5493.07	3938.58	6864.05	4182.25	3056.29	6175.72	4971.21	3328.35	1262.43	3042.77	3323.91	6173.82	3853.81	3665.60	4567.68	4165.26	1623.36	2658.01	977.98	4643.51	6903.60	5111.32	6522.65	2616.17	2664.55
610			6382906.00	26723460.00	2266943.75	35628.35	11481.43	54545.30	25246.69	36511.98	56583.54	39084.64	24728.10	20335.01	12048.25	4229.76	10389.11	12590.26	11857.50	10576.19	14428.65	9843.00	7828.01	4548.74	5472.96	2317.52	9064.44	3624.03	4041.83	7178.79	6913.89	6216.07	3002.45	2777.38	5153.74	6162.93	4159.99	4886.74	4905.92	3445.86	3690.00	1551.82	2211.89	5177.70	5914.81	4570.03	9091.17	7720.60	4180.38
611			3984006.25	9565348.00	1554541.50	112951.06	70329.60	30909.58	46908.73	43589.23	18534.58	6956.52	4124.94	9600.86	6566.07	8854.85	5536.67	9735.66	18134.02	6244.98	1910.51	8141.17	5691.06	1154.02	4542.19	2507.37	2435.73	4476.08	3541.71	8048.42	3249.45	2277.36	1327.49	1572.36	845.39	1784.23	690.95	1739.51	2867.98	3047.70	2197.19	1825.80	1245.53	3296.89	1072.36	925.97	1140.99	1234.67	600.67
612			7543918.00	41882604.00	1771812.62	79029.90	114744.32	162804.01	45167.11	197319.09	42084.97	40316.58	37262.50	85536.99	15190.08	41603.79	63615.17	125182.97	18532.18	26143.64	13936.73	28361.50	21055.90	21472.45	14750.21	54657.01	18622.01	16697.76	58392.19	39091.78	20193.89	7939.29	9159.18	19914.53	6556.63	15505.58	8787.58	25528.70	22541.96	20160.25	16971.06	11559.16	12486.44	17632.44	21716.96	27379.28	13685.50	2168.41	8109.54
613			74851600.00	239710768.00	55926716.00	50532.76	44651.13	34499.91	43253.98	41886.06	63060.00	22101.19	42085.35	56221.98	55420.19	5332.85	21453.47	6657.51	12096.86	19764.60	10313.66	22148.96	10033.78	10089.18	14376.52	16250.74	7002.58	2209.75	12983.16	13813.74	3533.65	5489.96	13919.16	13436.64	11570.01	10882.05	10969.21	7282.31	4301.01	12854.84	5463.78	13062.31	12063.13	4738.21	2406.16	4311.25	4566.06	3050.65	5506.20
614			18624702.00	32976438.00	4129165.00	176314.84	65416.63	47264.02	19636.71	10986.98	16753.76	9177.09	15207.31	14340.91	10460.14	11271.36	17268.65	22149.66	17303.95	9626.06	18632.03	21031.84	11549.66	10207.87	8232.05	6195.32	7365.24	6362.41	7392.28	13538.17	13610.66	7036.92	7582.93	6107.44	9789.94	8724.28	6056.43	3952.12	6812.13	3787.58	3431.91	6461.79	4201.01	2691.15	3683.08	5554.35	2328.91	2955.81	1651.84
615			353461.62	4222536.00	191845.40	64458.03	44943.58	14257.37	29221.02	13047.58	7565.46	13663.05	7953.32	4819.26	4079.53	1862.75	4441.19	8601.87	7644.97	2439.15	4104.34	3283.50	5820.37	1241.15	3149.68	3288.92	3343.33	4614.44	3986.41	4148.62	5133.12	4637.96	3339.54	873.07	1998.09	2884.10	2544.87	3080.61	1644.38	1064.52	1037.91	1519.48	786.85	772.86	1693.05	1149.01	2541.61	2105.51	1967.48
616			198529.10	990159.81	335291.12	46336.37	16107.91	10484.24	21839.25	12664.19	4427.49	6157.39	3628.99	2292.67	1799.56	1189.90	1223.32	2166.31	1530.36	1301.67	893.76	922.45	651.35	535.12	542.78	460.64	301.62	723.01	692.09	462.23	397.13	406.96	486.87	422.17	305.25	171.84	119.94	128.04	102.67	217.33	268.94	381.00	217.80	218.45	299.13	115.62	113.71	306.02	367.23
617			3777646.25	32090626.00	1669326.00	155620.03	41794.07	85717.44	19018.64	20276.00	46423.83	20169.21	48616.60	37899.64	29492.15	22984.66	5773.81	12700.53	5975.55	5883.36	5260.31	10806.04	5836.42	6768.50	6166.81	13490.91	6657.01	15066.22	21147.18	7478.71	7220.27	4039.82	2783.93	9246.24	17453.41	9879.70	4535.17	3684.46	2099.10	3005.40	5095.28	4872.07	4147.77	5485.80	2486.04	1500.00	2703.40	3429.40	2373.29
618			3759356.75	12802882.00	925871.00	55783.03	36737.39	20182.33	19184.87	14786.17	13387.48	23987.61	17559.88	18783.74	16679.44	6313.07	6343.65	5601.93	3549.21	5185.18	13396.43	13821.35	12601.88	6321.14	3945.65	15125.66	9879.78	9223.25	10383.80	9282.26	1439.09	1440.74	1713.48	2277.31	5585.34	7964.67	9564.30	10492.59	7617.50	2756.08	1401.28	1133.13	1327.35	1848.50	2278.20	3056.38	7086.99	7208.41	1553.40
619			1023803.18	5680099.00	1989957.75	87065.71	13989.28	13238.38	15527.35	13299.34	11429.67	5742.40	3364.07	2238.47	2785.99	1436.48	1300.62	849.91	1590.60	1723.36	889.72	672.86	316.59	351.22	667.84	748.95	504.57	274.18	286.99	433.21	517.55	508.91	419.64	440.04	347.65	642.54	365.18	412.04	333.35	270.08	334.66	468.11	186.92	403.97	254.52	187.13	580.52	271.34	438.77
620			3153253.75	24147290.00	773373.81	38107.77	21658.06	48727.20	5533.12	23549.46	7333.06	20992.70	16599.32	7118.98	9388.73	7305.22	3740.36	5573.18	3910.97	5137.62	5071.55	2215.75	4045.09	5927.87	4077.56	3365.24	5744.57	6992.28	1342.06	2452.11	1785.71	7974.52	4425.15	5465.45	4143.89	1492.55	3093.90	4105.35	2654.24	2000.51	1336.62	1453.86	740.11	1116.90	1065.36	1207.27	944.55	830.42	3638.45
621			28384546.00	46951392.00	6369731.50	132217.14	139306.98	70359.92	40069.75	28975.60	22355.83	28349.15	61173.38	20487.87	17848.49	9690.31	8329.30	4753.51	19547.25	8893.78	30642.75	5439.22	10901.92	8388.42	10822.14	19364.19	7058.38	14111.68	13354.20	20517.40	19204.67	10904.16	4640.40	3522.05	4225.26	3267.09	3062.12	5446.02	15131.40	4549.59	4244.36	7932.84	6633.77	4733.71	4533.25	11980.33	5264.40	5812.82	4777.59
622			5912720.00	33094354.00	4467756.50	120163.50	65015.08	30915.15	30805.69	36257.93	33894.80	18548.04	27080.99	9068.85	7649.65	8508.31	15748.51	14894.94	7444.17	10997.76	13705.59	17837.72	17815.20	14511.47	7942.38	3628.25	5122.51	6461.16	4441.30	2323.17	8628.21	6117.63	6162.00	6759.12	4501.76	3612.50	6646.90	11088.38	2402.51	6337.23	6336.02	3915.30	5398.56	11349.71	7588.87	5249.59	7946.61	3454.18	5015.59
623			1153948.50	14615825.00	1276895.75	63563.10	45887.37	24726.99	25413.20	25881.80	32087.71	33356.80	16114.71	21658.75	35510.37	14975.86	26971.36	43025.53	46866.11	24360.51	23028.94	7916.31	10319.25	8958.99	11941.75	8176.64	3791.81	4333.81	3403.99	11559.46	7388.70	4298.70	3840.63	11890.96	11222.04	7279.43	9412.98	9122.67	5988.64	8710.75	9320.21	11088.10	5246.79	7253.14	11140.56	5029.41	6194.42	10985.55	13250.36
624			1508020.50	6998110.50	630809.75	73928.21	55220.72	15184.01	9249.62	13501.65	9658.76	9213.33	4665.01	3997.38	2278.77	3916.10	4739.79	2807.12	6330.11	3841.59	2763.27	5667.54	1398.60	969.52	2460.58	3313.91	4594.03	1794.60	1512.68	740.47	1755.87	1781.98	3305.98	1392.74	1677.68	1628.38	2056.92	1086.73	748.79	800.63	420.95	707.67	1097.74	1941.37	1592.57	846.93	615.75	289.65	411.25
625			487781.18	14032003.00	452362.00	166625.68	150791.04	141182.39	181343.00	202840.57	60545.74	74115.08	23063.78	43938.28	45370.39	35710.73	27363.29	29437.04	32146.40	17108.82	19182.76	31688.18	37705.41	37324.41	31888.67	26874.45	18711.67	18971.63	32011.43	16932.53	12512.24	8492.67	6251.07	14743.56	20949.34	12066.36	19358.87	20224.88	18104.50	8734.79	9845.55	11566.57	6937.00	14381.25	14866.32	11646.78	9372.20	13411.72	10944.89
626			1546564.62	10394999.00	471469.87	27331.79	20134.17	35165.46	16578.89	67127.49	22337.87	20798.73	37845.26	59706.94	28954.93	22238.74	35477.85	8505.94	16782.53	19009.01	1322.38	10947.83	38073.13	21557.57	9982.90	12723.51	12552.17	11532.84	5139.85	7034.79	5874.71	1945.17	9240.38	14920.10	14878.72	3876.59	4549.98	5584.78	2441.49	3294.46	6701.40	6219.32	2199.63	1723.54	1711.03	2384.77	5142.21	2078.19	2438.52
627			429550.90	8182603.00	954713.18	77225.48	78802.46	42388.28	52432.87	17389.69	22946.84	30131.70	26309.46	16184.90	7938.00	6879.84	18467.28	16171.74	7505.12	10056.55	6350.31	6974.33	3523.80	5439.63	3880.72	3250.92	5140.00	7707.23	6322.31	4989.55	6514.97	6304.30	3278.11	3212.92	4017.04	8252.61	4892.67	6891.07	5589.54	4401.94	6211.09	2845.19	3195.04	2099.10	1594.21	2690.24	2401.44	2774.90	1338.65
628			434469.12	4005935.50	2079893.87	209893.57	24342.59	12323.75	13265.88	12672.93	7008.31	4174.64	4063.76	1454.38	1544.87	1853.62	1438.15	1430.83	1626.92	1433.98	1635.07	826.20	392.62	289.33	948.28	756.83	920.34	606.24	939.02	578.50	219.42	397.41	503.29	562.10	429.58	390.92	510.28	380.89	511.37	430.84	324.62	221.08	457.24	258.56	255.32	165.51	261.60	304.90	219.80
629			9651361.00	21240852.00	1744872.25	27467.22	42682.49	34008.89	25369.98	30247.07	28391.62	5161.33	5634.30	8285.75	29014.37	18621.82	8908.70	10718.92	10036.15	16824.50	7705.08	4672.06	2105.07	1444.73	4678.11	5569.90	14970.27	7946.17	3882.25	2873.46	4452.29	4601.51	2907.51	6149.98	2200.29	2368.29	5642.96	4323.43	8285.69	7731.00	5002.00	4498.28	4036.93	2999.62	2231.26	866.50	4661.95	2083.29	1432.42
630			311137.34	2941656.00	130259.41	35499.32	37001.73	28879.76	63690.46	55574.92	16118.70	15064.58	37132.32	17107.47	20254.27	10891.05	14827.03	16743.16	12207.91	8732.56	9275.32	8961.31	14049.91	29366.51	6715.75	11639.80	15810.90	18732.19	8861.62	7668.72	20064.48	13461.73	7341.75	12947.30	5181.35	6559.34	8286.30	9421.73	5603.90	3269.97	3327.73	5826.66	5235.43	3782.01	3303.02	3504.34	7045.37	8645.72	3853.25
631			5225857.00	13818798.00	1168480.87	138149.57	48810.33	20358.43	19143.08	25821.46	23587.56	27456.42	4550.01	13957.76	28590.34	19655.20	28485.95	17722.81	13477.78	8673.93	16252.94	19978.93	31190.88	12774.39	9029.47	4781.27	6926.04	6555.74	4585.81	8185.27	6974.71	5291.68	3624.84	3548.32	5346.79	6562.04	5999.47	4072.80	6323.19	2128.37	1964.78	2355.95	4145.04	2937.86	1883.79	3866.02	4381.46	1125.86	758.13
632			346176.68	10972193.00	913730.00	224220.46	134044.67	74317.26	75320.28	105217.85	53880.87	28061.72	50688.98	33422.93	24179.42	46120.74	23503.71	14740.43	11498.30	16111.16	22373.63	6441.26	21502.48	17201.46	5971.45	13926.63	3289.65	18004.15	12378.08	14574.84	7988.28	13514.67	12755.91	10660.55	15585.83	15627.31	9872.47	3280.97	6011.43	2377.60	7736.95	8908.14	3120.38	5170.44	9124.06	6562.30	11557.83	3128.10	2325.12
633			5912574.50	24995288.00	1402117.87	16865.69	53711.70	55850.30	10463.04	14706.58	25774.35	39124.97	36943.13	25823.03	8741.08	13136.76	28992.66	15724.91	9333.93	12651.99	15944.43	7116.78	5816.44	5662.47	2823.20	8627.30	16743.48	11704.36	8728.70	4514.65	6744.54	8280.50	8297.27	8441.03	6584.12	4861.75	4577.90	3874.85	12624.27	6829.21	2468.98	2761.41	5074.87	9101.13	3480.18	2813.43	1596.58	4821.92	5645.48
634			5275669.50	16363697.00	1607760.37	81734.82	65654.50	31948.50	16090.30	15527.57	11617.99	12993.35	6281.58	11023.03	7667.21	6818.20	13021.51	6167.18	6245.59	1298.50	3549.25	1296.43	4296.90	3892.45	9576.51	5201.49	3427.15	3866.05	3783.35	5331.81	7271.95	7287.23	4794.55	6867.93	3812.68	2401.63	2982.76	2736.12	1491.44	2259.48	4621.65	2315.22	1515.09	564.77	938.21	1391.15	782.29	1316.08	2406.09
635			1980798.50	7215437.00	387259.65	112747.82	62684.45	153149.39	111985.07	44298.16	66920.12	26423.60	29720.45	56090.68	73681.04	61954.53	41312.29	48405.24	44334.45	32647.41	27834.70	34899.36	65102.50	43003.83	14275.47	12223.59	34956.46	39740.53	25213.22	18648.49	7260.95	15993.78	34458.62	16272.61	13437.71	27563.95	25629.19	23549.41	12426.16	13161.63	12570.63	17168.30	8619.42	6299.69	3710.66	5222.59	8185.97	7927.25	4482.18
636			256601.37	5115249.50	216160.70	244400.60	72656.42	28789.76	49283.21	73923.83	105169.82	52055.53	26286.99	30673.87	81373.30	34133.20	53402.07	29350.49	12380.42	15620.25	32289.44	19239.88	22282.38	23932.55	13492.08	10276.48	16193.75	22391.96	12354.93	17231.23	15466.70	37264.83	33773.42	10405.86	6606.43	4598.56	2487.62	4860.59	15080.32	7208.94	8497.51	10934.26	9305.13	13805.61	20875.25	11474.13	3134.13	4543.37	2442.63
637			2675645.00	8421699.00	1003874.50	84988.39	20734.21	13526.96	11684.55	8152.59	10402.92	17193.03	9182.21	4136.71	1293.40	3835.05	3529.61	2419.87	2020.10	4782.93	4205.00	2198.58	1577.12	1479.69	2233.06	3321.79	2753.03	1288.86	744.07	1455.45	1246.76	1442.61	1970.23	1344.29	1794.33	2127.88	1577.39	1648.83	1453.62	723.05	1095.09	1071.48	561.58	671.75	958.63	999.08	640.08	967.67	321.97
638			8011392.50	20333836.00	2516839.25	28987.49	32569.30	14136.77	6260.45	9577.90	6559.59	9718.28	6039.27	5612.57	7724.54	10536.26	5983.52	7089.42	2880.47	2042.69	1868.76	3865.40	4366.31	4201.92	3099.83	3586.84	1866.73	1161.21	8362.15	9170.63	6283.98	2132.98	2341.70	1248.03	1637.59	2589.48	1920.11	2185.64	3946.80	2704.02	1959.24	1061.94	877.17	1111.24	1031.13	774.42	1382.21	3011.85	1809.75
639			2998711.75	14549061.00	478436.00	73396.91	61332.95	55534.41	129509.39	55516.58	39788.32	16248.83	18986.99	13045.00	31645.42	17659.54	9919.71	6977.25	9019.35	7876.81	21046.29	3470.44	6199.49	5128.51	8006.63	5175.60	6445.34	4323.07	6781.84	7440.49	11153.94	8945.51	7939.05	5685.62	3360.94	4720.56	3642.14	2731.54	5298.65	6594.52	2837.16	4796.74	5920.39	1862.33	1956.38	2773.61	6676.81	5055.67	2706.48
640			8663405.00	16261312.00	1645496.00	32090.25	64192.16	52054.34	53356.08	43142.30	33428.34	11269.93	13679.51	6954.68	11539.02	4969.81	13307.61	13935.92	16526.09	9373.63	9251.11	7901.77	5728.70	7264.92	7872.30	5632.74	6315.22	5297.09	2361.24	2124.10	3360.30	7050.10	9864.96	6925.97	4723.41	3240.68	2477.83	2808.47	2271.96	4831.01	3911.96	4093.89	3682.56	5113.38	4760.22	5351.29	3602.62	3564.54	2922.24
641			1922144.00	9001554.00	536656.56	35916.07	49499.91	36429.62	28892.59	26393.93	46541.21	39621.07	32527.11	15369.61	13965.28	11911.74	6961.85	10984.86	11235.96	15333.26	10775.84	12902.17	11920.04	14004.91	10694.56	1873.18	4341.27	7573.24	7275.75	7301.64	7799.33	4779.41	5621.36	3375.56	2558.72	5434.14	5133.14	4126.34	4370.70	6592.98	4567.26	4707.80	2745.88	8272.99	4996.74	6102.71	6192.55	1325.58	4533.40
642			1572607.62	44621968.00	1426904.75	147349.45	348893.50	114866.46	124220.32	50418.81	132171.37	90667.10	50254.39	28932.74	45811.67	64375.12	65045.25	74263.36	36027.15	9307.37	27250.00	51255.42	29502.54	50051.52	45662.67	37629.33	27359.75	44695.31	52028.54	19991.34	10565.34	16773.73	10733.48	11905.09	8859.68	9921.92	20769.08	32995.17	9046.02	7203.28	20951.89	16100.99	6723.91	3580.56	2080.94	4125.16	6583.38	5068.70	4098.22
643			3378775.50	9100038.00	418439.81	130541.34	46218.89	37728.30	35329.13	62724.50	10314.53	18294.29	20258.27	20233.46	17954.92	18716.66	10991.58	21240.77	12531.24	10836.84	9643.76	17974.25	15338.71	10076.32	7143.19	6446.30	10715.90	7301.67	12077.07	12054.62	12271.19	5629.72	9089.32	6229.47	7197.06	6345.36	7243.47	9245.63	5987.61	7154.19	7905.76	7887.74	6811.66	4760.74	3312.03	4702.52	7805.95	7409.28	4291.28
644			495647.31	4815215.50	279215.87	36188.76	19366.88	15953.38	6776.58	11810.99	8381.24	6462.24	8597.84	12671.21	9392.69	6918.67	1838.53	4643.46	11427.66	5079.18	4440.75	5322.15	6591.75	9793.65	5251.51	3985.01	3764.87	1546.68	2401.38	1890.71	2494.49	1594.43	1566.94	1718.85	3526.24	2143.58	1168.86	766.91	1045.11	1542.44	644.45	410.68	1122.75	1784.13	2088.04	1578.07	1527.46	1368.37	1628.25
645			2725919.00	10640973.00	2903468.25	85938.51	27775.89	16950.88	19614.60	32314.65	14282.41	15522.35	16287.63	4458.89	6577.95	8873.20	5148.58	5106.94	8127.91	4060.39	4702.27	3121.65	6395.01	8440.22	5449.37	13744.56	10353.41	5218.59	2226.75	2543.12	4017.34	6273.94	3736.57	2924.70	6085.33	4266.32	3558.78	1576.16	2156.65	2162.89	1938.47	2752.57	3148.06	1285.33	1077.60	2657.33	2276.85	2085.67	3170.81
646			2143016.75	13546452.00	1029203.62	56899.23	53876.08	69864.43	46716.69	34977.22	12690.49	9115.39	14466.67	13148.77	10922.55	12810.19	4750.94	6533.47	8944.38	12043.84	13289.34	9676.35	5113.51	15472.77	7072.72	5654.46	9126.24	9034.83	5764.83	6949.50	1261.78	5069.11	10288.49	9393.58	8612.96	6134.80	4390.10	11432.30	9600.80	4329.36	4868.94	4345.48	6366.92	6232.92	3657.64	3261.17	7366.89	3806.44	4588.07
647			521845.68	6402644.00	252202.76	123046.61	82395.94	58086.51	52544.24	80400.17	61223.84	74091.14	50248.32	55067.00	46371.46	34417.98	14245.01	7317.78	13688.85	12152.03	16207.34	29403.10	43316.16	38346.11	22576.47	7396.70	13959.07	13628.22	15768.71	12834.01	10283.23	5572.69	5346.31	10138.90	11004.23	9017.46	4487.59	6047.56	8511.86	6395.19	9307.31	7928.00	6383.67	7217.97	6540.16	7177.01	5792.09	3112.43	8948.35
648			3548945.00	9024706.00	833920.37	84784.19	30948.11	47966.71	35888.69	43927.21	18756.35	8590.80	10432.42	11306.93	21915.65	4699.54	12630.29	5251.45	4464.09	6617.61	12600.20	11766.88	11400.16	20154.25	4898.74	4809.03	4429.75	3722.15	2279.53	5992.17	2023.83	1227.39	936.30	2290.49	2420.86	2670.31	3034.61	1844.30	2774.17	1761.05	1007.12	1266.81	3620.02	1598.43	521.65	458.74	3365.48	2625.60	911.56
649			154188.46	5204143.50	232264.70	139348.37	103428.18	53769.66	89988.03	95423.28	95214.85	67164.07	30355.26	35422.52	14380.38	41409.18	31824.28	43306.89	35544.68	56082.75	48793.83	19964.85	24924.63	19882.20	10488.11	10658.23	9828.61	13036.88	14315.97	16063.92	25753.76	37775.32	37688.82	30489.07	18338.66	11578.12	9453.75	4128.28	5885.40	13049.85	7678.66	15230.49	16013.01	13237.44	15180.85	6735.47	11175.01	6878.64	12654.97
650			1036240.00	4385573.50	337236.53	96726.26	104999.32	25397.38	18277.88	7754.92	8760.16	7526.54	3824.22	8452.55	5552.81	7032.38	8268.70	5349.35	4746.91	2575.85	5479.18	4086.95	5706.77	4636.96	3606.91	1475.68	1177.86	2022.14	1894.05	3701.87	2791.51	4021.52	1842.07	2840.31	1935.86	767.68	1039.93	913.47	418.05	610.63	1124.68	1561.65	1498.76	1256.47	1929.15	1042.12	792.20	1342.48	1097.90
651			545413.62	14272517.00	1777281.37	266710.84	59106.64	93859.81	83308.74	51285.92	23694.63	41385.90	52398.87	54527.57	15610.30	23235.74	48048.53	21790.39	20970.27	26917.53	34556.96	13123.92	9364.49	23110.05	32885.30	18038.52	5425.49	13522.49	10062.13	16850.39	12975.66	5251.81	7620.59	6867.46	5674.47	6544.57	11908.58	7852.95	4487.06	5293.81	8008.49	12328.63	5645.26	9764.79	5231.40	3386.15	3194.36	4207.82	7099.09
652			3894363.75	11053198.00	1831464.12	80842.35	74264.07	62732.14	52073.33	31121.16	25479.30	14537.52	3802.99	14152.09	10280.42	21333.97	21671.27	11571.33	7079.92	7912.54	14170.50	9694.42	5495.28	6288.12	9689.19	8253.78	7107.58	4552.56	10771.63	7992.17	3037.08	4875.41	2671.31	4127.29	5584.27	5033.47	4830.60	1618.82	2038.30	3374.25	7739.11	4890.65	5935.08	5361.64	3404.71	2956.21	3980.69	4877.67	7212.93
653			1468002.87	5163698.50	381373.37	25621.52	52962.85	29480.00	15423.90	28735.55	15894.34	29236.23	14557.18	7469.70	13679.60	6870.93	5339.88	6313.83	9289.79	6386.20	14150.95	6820.64	6791.35	7669.87	6676.88	10938.91	10199.99	4826.62	4809.21	4014.87	3905.77	7367.85	4723.11	3722.20	5397.79	17236.51	6606.33	6206.23	7025.59	1665.86	4025.07	8061.30	3936.81	4973.18	7079.61	5154.04	3710.30	3983.35	1608.59
654			4417170.00	10595802.00	662706.87	83687.64	59031.66	33994.67	19040.14	20733.19	37096.22	38217.31	17612.75	18643.78	3465.37	15005.61	5994.44	4497.93	7033.50	22745.83	5161.86	7994.25	9923.88	4439.64	12104.92	11586.45	6684.52	11646.76	5192.87	5793.32	3832.75	3781.47	7627.69	8153.44	7340.89	5598.59	4065.73	6157.21	3996.16	4037.59	4639.40	6696.40	5577.72	6991.46	7912.39	3529.52	3921.86	7430.10	12555.69
655			602399.56	10278486.00	553427.06	62585.88	96987.46	83567.43	62354.65	30177.25	87350.45	44147.83	16156.44	7504.42	17515.35	14211.10	12364.08	13114.45	5283.48	11202.81	5045.84	4514.51	12838.67	10166.53	5263.29	3486.10	19535.54	9315.59	9721.68	9466.46	6498.13	11290.60	7977.58	8117.28	6157.08	4752.18	14434.55	18314.45	7110.25	7688.84	12863.07	15504.10	11837.31	2397.09	4263.33	1980.64	7514.49	3675.73	2995.99
656			554446.43	2511007.25	763901.50	55084.74	19112.62	28910.66	50891.94	51577.52	11427.75	2562.57	6563.73	2726.89	5327.54	9559.40	4476.89	3267.61	2010.64	2769.75	2650.80	6319.05	2156.40	1976.22	979.17	957.57	547.78	482.24	1308.48	1902.30	1208.09	841.98	1883.23	1331.37	867.25	990.39	1351.07	804.05	439.44	367.61	345.51	218.76	1620.70	1134.06	416.94	984.26	1542.06	908.62	256.64
657			777500.81	4508051.00	995494.68	41776.18	12855.56	53581.55	30934.32	5454.21	7199.90	7222.80	7685.82	2919.62	4607.79	3274.92	1893.71	1936.51	2819.36	2179.59	1223.65	1813.35	2199.46	790.25	749.82	843.60	698.97	1148.56	1144.31	2225.68	1631.41	1692.46	3236.98	1836.62	1434.75	2098.73	726.35	1183.39	1095.80	494.61	334.17	845.82	907.75	509.05	283.87	412.82	346.92	561.68	285.19
658			6660231.00	19079996.00	1698949.25	32780.61	36684.44	20779.88	43788.41	23350.88	22408.78	17041.97	12585.07	4623.27	9156.26	25267.79	15236.10	8418.96	8207.06	6742.82	6464.93	7656.99	7725.54	11304.58	2967.26	4034.60	10176.37	3062.74	5127.07	7688.58	4325.94	6963.31	7361.95	5671.25	6683.78	3676.01	4404.93	2285.17	2654.87	1187.76	1641.60	1264.19	1665.76	2139.91	3823.45	2240.99	3738.65	3609.63	1643.76
659			2698757.75	6849824.00	948437.25	73941.27	39005.04	17768.74	12430.87	5612.15	9891.21	20339.19	11903.23	6040.03	5255.71	9695.81	8956.36	4465.35	6245.05	3176.80	2963.08	9460.92	4443.51	2787.96	3706.72	1906.64	2596.74	2654.84	2325.21	2495.62	3701.22	2725.35	2295.73	2457.98	2478.08	3008.77	2394.56	1934.04	1978.73	2244.55	3004.81	2199.60	3016.474.84	4071.93	2889.22	1785.81	916.47	1670.17	1458.85
660			580335.43	5055809.00	169528.15	13436.20	4043.20	6265.86	9808.57	15598.75	15219.66	7380.64	3363.02	4075.25	6189.62	5923.15	1359.67	2434.50	1967.46	846.88	6486.26	3698.02	1093.78	2626.04	2365.71	1620.54	1355.57	1657.77	3017.80	865.11	872.33	735.12	814.99	1879.02	955.52	777.78	747.54	967.87	1294.74	1706.48	1458.07	2211.72	2591.48	727.65	374.75	423.81	1764.67	445.12	578.35
661			120799.63	1332263.00	131325.54	43401.27	19884.11	25045.15	17782.87	16561.30	8000.74	17559.37	20870.88	11275.41	7817.88	8460.11	4605.20	9376.27	7792.34	7089.66	5143.79	2401.33	5429.99	3372.15	1968.46	3670.66	7852.61	5323.07	3267.17	1853.72	1534.77	3180.68	3756.02	3768.92	5061.10	2330.46	1876.73	3093.58	3746.63	3266.67	1189.29	2112.53	2932.19	4271.23	3413.95	3168.17	3838.00	2381.76	1581.77
662			6507586.00	17483908.00	1304176.75	59565.82	61109.27	47558.95	46634.26	19413.31	20906.66	8342.63	9295.17	4629.17	6598.98	6592.95	5780.23	5954.76	12944.17	13464.27	9794.50	14358.57	3901.06	3056.42	6174.33	5677.83	6971.17	4750.24	3171.28	3238.25	3659.90	1904.95	6429.53	6645.03	6618.03	4276.99	4838.85	6218.06	6341.22	3058.11	3299.13	4451.73	4402.60	3992.65	9161.26	5899.93	1294.75	1061.31	1751.20
663			2907897.25	23742100.00	1474118.12	160499.17	149799.84	83720.41	46827.49	162378.48	122262.32	203002.17	81044.31	26726.94	8631.29	6542.97	35299.92	11082.71	14862.88	18180.33	29013.08	37330.92	48305.80	14067.26	20682.62	8763.29	16870.96	28934.46	36301.68	37968.25	17073.15	8004.25	12203.88	15067.36	10417.75	9806.25	17694.34	8989.33	6509.67	7754.50	7935.06	10650.08	9773.79	8232.20	5860.89	4532.18	3806.24	4825.73	2734.57
664			850512.87	3213159.75	286325.68	71351.28	40040.73	42589.98	37569.50	26834.65	24802.62	26596.00	19046.21	20935.43	22033.32	17733.97	12132.03	10084.89	9226.13	10452.95	11937.71	7718.50	4852.10	6332.71	12421.88	6807.04	9857.18	7671.50	4985.50	7512.22	7750.45	7338.46	7061.55	5666.56	10597.04	4315.48	3006.43	5487.50	4553.60	6311.97	6081.08	799.73	2221.40	1461.62	4627.14	5355.20	3561.03	3236.45	5473.29
665			1258804.50	3798261.25	168655.48	43521.94	30658.16	28754.17	14890.12	26768.35	61742.94	93484.35	15658.14	3210.90	3961.64	5883.37	6853.39	4473.60	5503.74	2967.37	2619.20	3560.54	2061.75	738.96	5000.35	5175.53	4193.23	3386.96	4885.54	4107.37	3756.10	2128.67	2267.36	1385.71	1319.73	1813.14	2328.37	2338.83	2139.84	1250.50	734.45	637.89	3255.08	1323.03	1036.72	1667.62	1703.43	1045.37	711.05
666			3174985.25	18267594.00	4609084.00	186504.06	104509.26	56493.68	74739.27	44595.71	28793.89	57904.20	78952.51	27044.38	18988.56	17213.77	34460.77	10869.05	5182.82	6059.70	2591.52	2686.42	8338.11	7118.27	3918.10	8748.23	4556.08	13069.42	14422.50	26064.07	10961.45	2052.71	3421.45	14560.67	12744.88	7526.74	11737.30	4852.38	4688.42	4069.07	4528.37	3918.93	4701.13	8164.28	6081.35	3909.84	2650.89	5893.82	5083.38
667			2099489.00	10814835.00	329641.28	61353.83	40290.60	28642.42	26704.24	19831.35	92294.92	77449.75	40225.21	16814.45	44843.72	14017.12	21474.97	20431.59	15253.38	18356.27	11747.84	4882.06	12445.81	14445.07	13611.80	9721.67	8269.16	3017.53	5491.02	6242.28	11779.59	3056.84	5911.55	6462.17	12322.12	6905.92	9341.56	3199.59	5417.38	12488.95	4857.67	4355.44	4022.11	3133.03	9482.22	5397.03	3762.23	7791.17	7817.80
668			2958243.25	7596495.50	945562.25	48502.19	43595.09	23476.81	33758.79	16629.09	12131.30	11273.67	8597.62	1853.24	966.90	2456.28	5282.38	2374.98	4758.44	6243.21	5409.51	1995.47	2942.46	3121.39	2888.71	3698.53	2212.13	1158.16	1518.58	1952.52	633.20	1106.73	1236.12	2192.76	2048.88	3039.42	1720.78	1120.97	927.61	1712.77	1333.81	1151.79	1205.02	1168.37	789.41	610.09	637.82	377.49	1033.21
669			1828966.62	35254076.00	1725258.25	108680.28	51218.82	65276.01	51303.75	36056.22	28866.97	20392.09	33677.69	27249.22	12806.73	6504.05	13588.21	30468.21	10258.22	7762.28	9116.04	8702.90	16341.10	7943.96	12351.68	6475.74	22179.10	13328.66	10311.03	3365.50	10329.88	10637.72	8323.49	10634.20	7628.18	3131.02	8721.21	5411.41	5051.10	3275.81	2482.85	6952.31	6690.98	10215.55	5216.30	3852.10	4638.44	4598.30	3093.13
670			1175831.62	30828582.00	1071312.87	89703.92	86813.55	24857.36	44984.87	25572.27	20278.41	10450.68	25490.56	20572.40	12904.90	16358.74	13184.58	23486.19	30381.29	18988.11	11786.95	5394.28	18403.12	11701.04	5584.75	7402.45	7868.24	5510.02	8557.53	17767.73	14303.33	13757.22	2773.22	4142.19	3691.47	7973.51	7316.44	4115.11	7963.28	6943.77	4503.32	4047.77	6064.57	4582.14	4845.53	3877.66	2959.89	3638.72	3978.90
671			1670479.75	5372996.00	1104263.75	115081.39	84870.29	44342.20	21068.55	16895.45	30414.40	16623.59	7960.97	4926.78	9347.46	7974.79	11994.97	7709.23	7783.81	4268.02	4028.29	2742.23	1942.03	4925.95	4438.89	2326.80	1643.74	3440.97	2438.33	2645.09	3770.73	4245.70	4564.46	1728.56	2388.50	2322.81	1315.77	1870.82	1187.71	1312.95	846.62	694.98	1273.64	1983.30	2810.22	1627.64	2158.30	2413.68	1744.27
672			1291163.75	7459807.50	370802.09	68358.13	77248.97	29191.75	42844.33	24708.53	19808.58	40363.87	13516.12	12590.63	27219.11	21032.13	14336.16	1957.74	5817.88	6014.13	4354.00	7128.87	2888.78	7212.74	14306.82	8690.58	3001.41	5214.54	6510.10	5063.58	4067.84	6804.79	6656.50	6148.84	3474.95	5102.83	3209.67	2034.55	2693.63	1545.62	5849.83	2500.71	1609.48	5323.90	2486.85	793.44	1975.64	3892.02	3879.60
673			1312779.50	3512485.75	164911.92	46847.11	16536.76	17032.48	30894.67	16885.27	14609.48	25577.23	43362.78	24631.05	14231.97	14376.41	11841.51	10570.52	12864.39	12785.84	7808.54	18413.60	20960.55	10908.53	3931.48	4649.46	5607.65	3636.74	2018.97	2617.38	8325.11	3171.87	3086.78	5089.79	3765.06	4436.67	896.24	2184.69	2285.98	3490.29	2235.49	1662.20	2625.36	3899.19	3772.48	1027.72	2708.85	1560.75	1520.40
674			183187.26	2603265.50	92992.51	27584.76	20279.72	14186.87	22145.33	11009.39	6574.68	13916.32	9915.98	19749.04	49751.49	28200.43	5588.58	3105.63	3228.58	4156.98	2142.12	3837.65	2525.83	2869.50	4330.26	5848.06	8613.60	3050.84	3924.98	4105.15	1489.68	1463.89	2513.80	2505.85	1967.45	4636.82	4691.17	2367.70	1031.68	1419.90	3672.93	2357.24	564.77	1183.63	2515.14	1172.87	1122.81	1270.32	3232.77
675			5358592.00	27995708.00	5540368.00	103516.50	43922.41	57097.26	33022.53	47018.67	23496.92	15597.97	37168.75	30323.30	23088.66	30475.37	20977.74	12118.52	13281.46	13238.80	23927.24	13841.90	8049.12	4379.14	7311.01	5796.17	2320.69	6641.34	7686.84	6080.78	8027.53	7390.37	9450.71	13872.71	9765.34	5750.35	10100.56	11120.15	5403.98	2339.81	2052.31	2468.09	5626.17	5573.80	6270.40	2883.20	1868.72	2653.43	5398.64
676			1810463.87	8277854.50	522359.84	121886.84	89900.61	45267.41	61537.01	30885.53	23561.17	10446.97	15847.16	12409.51	10991.89	8753.49	6955.37	5436.96	7427.90	11751.12	6333.01	3770.45	10201.34	15276.89	9162.57	9098.05	5964.54	6800.55	5595.78	6465.86	8918.08	2694.64	3700.34	5644.12	5871.63	2178.88	3856.78	2911.85	1530.45	2953.87	2525.37	616.18	1016.49	3481.68	2803.27	1893.75	1631.27	2914.74	1695.80
677			659594.06	2225352.75	224519.51	69694.04	52357.31	49278.67	32319.32	6597.37	18208.17	24290.63	11814.70	9834.07	10043.37	9509.23	12502.49	5908.60	15846.62	21599.96	8796.65	3376.87	5271.91	11379.45	6028.24	7581.47	11983.60	7233.41	7212.13	7801.31	6473.69	4174.87	3295.23	5977.44	4360.16	3538.08	4323.32	4596.77	1892.22	3660.88	6134.99	3166.26	1411.08	1813.40	3574.22	2982.99	1232.31	1030.84	2592.92
678			3577324.25	9765276.00	458771.00	61958.47	38267.24	42138.98	23924.27	33322.93	23807.10	12950.56	15680.71	9236.44	7438.39	7249.60	8883.22	18847.56	13247.29	9459.39	10261.47	5638.41	4249.90	15315.69	17698.61	8371.54	3332.70	1688.59	1935.68	1280.83	2695.34	3071.31	3711.65	1061.43	4373.50	5504.48	4684.70	4276.03	2702.34	1979.12	971.01	1446.18	2130.52	1223.33	924.25	1077.12	3108.45	2307.01	1983.61
679			12902474.00	25885838.00	7499671.00	241416.20	47247.44	32504.63	46334.23	14854.88	41273.67	30393.94	10770.06	22523.32	21575.91	6793.83	9809.14	22168.12	13562.16	13025.68	9070.16	6431.89	19173.64	11303.02	2605.08	7817.78	1547.88	2405.05	5770.77	3392.65	4682.42	4070.94	2177.54	4738.05	4229.56	1655.95	6102.47	3102.61	9539.15	2547.24	4776.88	3389.25	6333.51	1669.03	1756.12	6656.41	8784.33	2846.94	775.49
680			631742.06	9385314.00	604438.25	153548.92	90371.00	115849.78	79964.25	22669.50	39175.79	49318.78	27623.29	17555.08	20458.93	20738.37	55796.34	57346.92	14610.95	21175.55	27630.15	47386.44	31659.44	17246.21	11461.38	7247.48	11598.83	17363.16	21886.46	18550.82	16532.68	10163.93	16752.96	12971.53	4459.43	6436.69	12481.20	14385.50	25835.68	13707.89	5177.51	8126.91	7027.56	7642.09	10132.47	8404.08	8065.33	6103.04	4615.29
681			497922.81	2871494.00	90009.35	43579.82	62445.46	14399.21	5451.04	20770.78	17130.19	18699.68	32207.19	24175.66	13571.73	7899.38	12013.30	9862.98	15273.93	11942.13	6485.53	6185.08	9661.01	7376.99	4338.33	4085.48	4063.53	4997.78	4979.40	3338.12	4579.14	7548.88	6393.28	3353.39	4669.95	7157.72	7392.26	4016.43	3167.98	3316.84	3892.89	1602.40	4787.78	3755.43	3958.48	4115.66	3139.35	1889.01	1628.65
682			1206151.12	10072578.00	566976.81	131116.75	92403.84	62253.44	18601.22	48148.04	48543.56	34181.88	15570.80	8700.92	15596.86	9773.99	20981.74	38651.01	9548.57	3303.57	5397.08	12512.61	8499.66	14329.05	13500.62	6406.82	3266.86	3843.35	8706.48	5002.82	7649.15	7134.12	5144.08	3892.47	12203.27	9947.97	4242.54	4818.44	10582.37	4257.46	4521.56	9468.65	2890.81	4758.56	2877.27	1820.51	3870.93	1895.69	3425.34
683			1068380.12	6978022.50	203241.46	95033.57	62199.15	29316.51	19814.33	40867.41	20998.45	9936.48	14222.73	19306.11	10143.58	19032.21	11507.02	6854.97	11438.58	5386.39	5725.70	4663.64	11495.12	4355.98	6841.39	5461.68	11165.93	9039.20	7429.27	5089.13	2607.43	6611.36	5347.10	8079.40	5774.67	4547.32	3383.91	4704.14	1606.09	6153.33	7738.88	4191.75	5924.16	2600.11	2340.30	1772.37	4665.87	7109.49	4147.15
684			1156162.25	6450356.50	246449.59	55528.23	37691.39	38276.28	32834.26	13129.18	21612.54	12031.46	7356.93	37740.36	6299.20	14469.31	9255.43	9799.92	7514.46	15960.55	3912.99	6414.28	6132.48	2193.85	1803.15	1970.17	1472.26	13702.11	13510.45	10111.66	11228.17	17857.61	12491.12	11752.20	12141.62	4117.10	4204.10	3493.08	1631.06	1960.30	5800.38	1865.17	11698.77	3272.89	1577.12	6724.69	13344.68	7034.61	2767.42
685			1023937.62	6017840.00	363644.87	69384.30	33658.17	22355.42	18688.01	32273.61	26595.61	29710.65	21390.01	48193.61	18824.76	24752.27	9594.97	6738.96	9309.89	12253.36	7221.12	17589.79	10397.43	14200.15	15834.11	19375.19	8016.53	10466.01	6459.22	8530.91	13330.40	15226.94	11887.09	11000.72	13881.49	14493.37	4476.65	6505.82	6324.73	3019.78	2045.33	8006.02	4559.09	5759.91	8083.27	7008.28	5692.26	2150.83	2238.79
686			4711224.00	25467092.00	1460094.12	28532.94	64833.49	18737.34	24430.21	36897.78	71854.28	104134.73	52651.01	39608.49	19217.80	14002.12	21964.31	9730.44	17879.60	22854.70	38187.50	5887.45	24638.23	27336.12	5772.40	10369.62	5983.17	15298.25	21283.12	26389.45	3354.24	8173.20	18646.18	4074.99	4872.81	11789.32	15658.69	5178.05	7485.61	21173.73	6087.41	1836.29	2312.50	7475.87	3803.03	5723.40	6415.35	6040.17	4708.52
687			280499.12	4731552.50	209967.92	55341.73	31833.52	32248.46	22942.65	16127.91	21210.25	31435.80	26646.64	16740.95	13336.14	23060.27	22661.14	38792.17	11117.10	14295.80	8496.66	7923.48	8846.81	4898.78	8109.38	14143.81	17862.14	9218.39	8687.06	10058.76	8134.26	6350.14	3814.20	6287.96	7295.16	2932.16	3930.94	5470.71	2677.43	2354.66	2644.67	1961.45	4229.42	11835.07	8010.08	3896.61	3955.94	3808.45	5180.49
688			987060.62	7979853.50	299876.68	55175.26	48087.30	38817.82	17668.86	30545.53	24960.65	14102.02	22093.53	16309.88	18344.34	11090.49	16033.69	14827.15	16587.09	14984.13	11326.37	6995.83	10720.60	11277.49	13517.84	12784.85	12971.35	9932.40	5693.98	5836.14	5719.71	2830.52	5314.65	2963.79	3150.71	7298.31	3976.39	6056.44	5129.06	3425.11	5365.66	4619.60	1329.25	3429.52	4111.02	1883.01	2118.41	2945.21	3157.38
689			69931.25	4105962.00	326144.96	206422.51	45225.11	45175.36	36160.84	14480.43	18890.39	16753.17	25349.34	22701.50	17547.10	6696.88	21350.54	39336.81	40866.23	14076.54	36514.03	29914.82	19467.07	10465.68	5332.56	4750.67	12125.82	10594.47	12949.06	9607.79	8814.64	4313.41	6809.26	5113.12	5169.79	2373.22	4716.81	6798.32	6972.15	3791.23	6906.53	5609.24	3825.46	2772.12	4287.30	7516.92	7136.59	6373.40	4695.16
690			3254151.75	22379616.00	999513.12	48357.22	44069.43	35959.33	53989.20	96908.93	34891.10	9498.65	20452.71	36026.96	10403.06	4915.56	12957.96	7299.83	3697.94	7648.20	11145.50	16277.83	28296.93	8744.12	2362.62	4229.39	10659.72	3637.89	8380.27	14592.10	9501.69	8653.35	6312.88	3177.96	3044.55	3528.65	6944.16	5152.07	5583.86	10099.22	6636.92	5440.30	7738.16	10440.51	8676.92	4560.03	5627.86	3174.75	4735.15
691			1423497.50	3141226.75	257571.90	88901.39	42567.85	25528.34	8223.75	15188.94	17764.78	12434.64	13024.28	11931.77	8656.84	6727.90	3444.02	7581.43	6040.74	1500.09	2509.11	4625.82	6135.45	5470.25	2635.02	2346.49	5043.14	1741.42	1172.74	2574.66	4061.53	6806.88	4026.99	2231.46	2875.60	3550.82	3095.45	2358.97	2595.92	3647.34	3712.56	1961.65	1689.25	1553.11	2812.07	3405.00	5266.06	4645.34	1982.16
692			1030219.93	7090125.50	210318.00	22924.09	76902.83	43683.35	51030.51	38463.13	18969.33	11164.46	14021.45	11673.62	15014.94	6822.14	4813.52	3934.46	5104.09	5017.13	4475.74	1285.22	3844.15	4048.58	5098.83	4580.20	3753.20	3081.89	3006.92	6535.05	1978.77	2787.25	6074.73	2279.07	1489.61	2878.15	2463.39	3384.64	1609.67	686.63	1392.02	1923.55	3949.73	3331.79	1401.64	903.08	1370.44	1463.29	3248.16
693			3626479.00	66665016.00	8627130.00	335978.00	132545.62	94447.77	91394.73	75502.92	112725.68	53877.82	49595.20	21207.97	46775.87	30263.30	26339.71	30231.89	11951.63	12015.44	22897.31	17655.07	26826.09	10948.21	2795.63	5431.03	9958.74	15681.27	3251.35	10845.80	13497.14	12540.16	23423.09	14312.30	11730.63	9153.45	9337.46	15552.42	18560.29	10862.09	3418.54	11671.45	15416.39	13346.54	6913.32	6778.79	10917.62	4749.73	8731.03
694			297806.71	2833788.00	247182.46	31109.17	16713.44	19299.83	19820.84	7057.95	3900.21	6865.67	7806.59	14401.02	16883.96	14268.69	10392.15	10006.01	3707.31	3309.23	1762.28	3807.17	5092.69	6364.89	1712.93	9089.00	10182.01	7198.15	2811.86	5937.15	5373.00	2929.62	5474.35	4493.57	4264.80	2353.80	6242.00	4027.56	1108.88	1412.59	677.21	1244.14	2126.37	2354.44	1256.10	700.25	676.52	1108.18	1175.27
695			2944530.25	10270027.00	966622.75	65847.72	24662.52	25693.89	15769.94	17823.09	21933.18	16287.19	10469.37	10185.68	11321.12	10172.58	10590.49	7061.22	9669.10	7622.21	7108.87	12168.08	13742.25	18208.56	14844.59	13967.99	10561.38	5821.26	4405.04	3702.81	7774.08	6497.17	2817.12	1819.57	2726.73	3048.08	3087.77	3046.46	2157.98	2411.28	2228.57	3646.61	1815.51	3200.94	2072.45	2745.08	2494.19	866.91	1107.91
696			164135.60	2171352.75	164447.78	100646.25	108969.61	79958.64	38316.90	49223.66	16640.27	65691.21	90311.11	44369.84	36185.09	45122.60	30294.85	22861.43	23673.96	20653.83	30133.74	29020.87	24062.05	5272.77	9165.43	12793.19	19578.16	13457.34	15615.17	9030.53	12533.82	8828.39	13207.91	11696.79	7802.68	25866.24	21612.98	11157.57	7712.27	9842.90	12275.53	9548.72	7773.91	9319.03	9695.42	22453.54	8458.25	5860.56	9618.90
697			337553.62	6505420.50	667705.81	152058.92	52544.28	39181.51	46274.72	19161.35	58889.20	31579.73	42889.23	65986.46	21263.81	19571.31	16525.62	14272.29	11235.70	8170.91	18002.35	18288.51	21740.91	21952.38	18129.37	22581.85	15221.52	17712.69	16727.63	6877.76	6956.68	5281.12	4063.38	9735.40	11781.56	11931.74	11832.77	23858.58	20132.48	3674.22	5355.61	12292.27	6759.74	3532.16	3567.18	9871.84	6267.27	3856.22	4658.57
698			256976.00	1810427.50	56513.24	20425.81	42204.78	82204.20	29135.60	21375.80	33017.53	27351.63	31842.68	52271.03	51053.39	52594.15	28611.56	18665.77	3462.18	7421.24	9845.20	22496.71	8666.22	12269.81	13762.09	8325.11	10461.14	5790.73	11714.73	2796.27	9186.21	16078.44	14679.38	11938.71	3797.00	2952.74	5705.62	8522.29	5121.94	10718.08	5002.93	5398.83	8426.28	10594.52	8035.90	4061.22	5201.86	5030.53	3457.16
699			329752.78	2906839.50	181557.26	37972.86	56151.67	16878.08	9725.59	25086.14	32378.59	21895.08	27237.21	21732.25	8348.87	5983.04	6067.29	4841.24	7994.22	7500.27	10198.62	9225.72	4839.60	5012.15	7236.60	5771.90	4810.49	7174.35	2498.41	5601.44	9588.21	6182.12	3730.90	7887.48	3848.72	4286.20	1936.84	2674.23	3261.69	3281.50	3582.27	2370.39	2304.02	6486.36	5937.64	2153.66	1751.39	1098.88	1765.31
700			73792.55	3761111.75	134068.65	56644.12	47747.41	26174.27	49344.34	39984.60	44015.48	28886.14	19296.44	28375.02	30499.93	14868.84	8354.58	9872.53	12956.68	10953.81	9380.09	9431.73	2618.42	9063.70	11550.14	1862.50	4519.28	2066.84	5949.91	6513.99	7444.78	9416.94	12493.94	11707.52	6186.94	5488.74	2907.87	2065.82	6621.73	3837.18	8607.74	4300.88	2044.74	2701.91	4172.33	1523.22	4333.08	4597.41	4824.80
701			96273.44	549099.25	89018.26	54124.09	23829.94	13902.52	20163.13	5076.85	5172.14	4014.08	3499.71	2022.66	2013.20	2397.50	886.41	1392.42	1619.02	1074.92	1120.60	1240.55	1268.54	1666.77	1501.50	1219.61	636.20	2417.19	2927.11	2721.88	1892.83	450.12	549.05	1224.21	1250.49	1525.70	1236.90	1050.92	553.31	571.04	860.09	532.12	537.80	802.34	1207.84	631.10	601.93	386.14	250.67
702			1535401.50	16908664.00	686791.81	196584.01	521144.65	384277.34	260179.37	155574.90	53922.78	57233.39	43859.40	30334.81	74142.25	85415.87	70607.03	70623.80	28733.45	14230.71	7506.56	12061.12	40591.48	37658.00	14335.68	15826.04	54062.98	33443.37	15968.48	18989.18	26600.50	50892.98	42820.47	37110.60	51100.41	36063.46	19577.71	5167.01	4408.58	21491.84	15271.86	20616.80	23861.68	26252.28	23823.50	10658.95	9641.05	17422.56	6343.05
703			1862008.50	14667672.00	608625.12	95206.79	72578.53	30650.54	104926.21	73759.23	30533.85	23658.78	27777.30	7073.40	14637.42	8704.36	2509.04	4851.96	5971.92	8496.84	6460.53	6451.65	5353.14	7815.79	7740.17	6150.65	4978.88	8296.82	2656.22	6762.54	4291.27	3927.02	2219.84	4277.37	4063.66	9552.49	10383.30	8211.28	2591.80	2246.49	5007.48	10999.60	4177.85	1554.79	1825.58	3059.92	2492.66	2823.08	2431.69
704			489974.93	19868442.00	499444.90	24098.40	67385.30	33739.58	21623.69	69926.46	122484.59	72577.66	56407.75	18487.66	45077.71	40407.80	30430.03	6261.05	37437.42	30721.32	10143.93	39586.96	30389.59	42094.00	31620.28	43886.74	69117.37	13346.49	8469.20	9455.28	48518.36	40294.93	6528.62	6989.88	15617.64	3446.66	4660.27	12256.08	6836.70	7417.12	14754.76	4570.92	5726.33	9607.23	4581.65	6544.35	2711.56	3066.04	3083.89
705			463194.09	8757131.00	198134.67	223713.03	204236.95	121473.82	88163.51	104444.64	73250.00	74694.19	27476.46	41677.42	13649.70	15350.74	29183.80	22790.34	20472.99	25862.78	15005.95	10690.67	25156.36	35482.58	13065.29	13791.78	16109.35	16216.65	21814.23	13823.46	14167.76	14082.24	10227.23	14460.15	29302.75	15218.21	13402.29	17764.82	4991.41	4908.66	6244.27	9238.75	12214.16	7628.54	4825.08	2979.65	6590.72	3843.17	4804.59
706			1196343.62	1975543.37	108930.21	30651.61	67428.53	44555.92	39647.32	43350.73	29525.64	40525.56	46112.80	17368.93	14079.59	30792.48	33354.70	28691.49	12357.23	12752.60	10844.41	18864.99	12162.63	17715.58	16421.08	16449.86	11212.67	10489.25	10711.03	4576.95	5727.72	11155.03	12987.45	13364.15	7100.01	6483.91	8641.35	8768.26	7332.62	4776.45	3510.46	2825.80	5047.19	4850.07	3340.12	6481.93	5166.87	1767.63	994.28
707			392310.03	3882799.25	182025.70	89351.14	130558.86	34904.45	55441.08	27916.52	62972.91	39561.07	20336.75	13942.07	22923.86	7391.82	10976.96	14890.06	16905.20	18592.04	10714.02	6677.86	5029.45	19968.39	15053.84	3553.05	11317.30	5246.59	4274.84	7691.22	14297.83	8310.79	5083.28	3881.60	5331.06	5123.32	14532.88	14654.10	11070.46	13699.78	26359.29	12193.25	15517.56	22592.09	13957.60	11911.99	8974.22	3885.91	3806.33
708			432185.40	5458366.50	287055.15	98015.00	74151.10	51158.70	22041.43	34236.20	28471.17	11657.02	9212.87	12390.85	2946.97	16224.05	8598.43	9660.19	7733.22	8292.90	5637.91	1615.91	3661.38	8128.63	10781.65	7542.42	8395.54	4054.24	3233.97	5369.25	3974.65	3871.77	2134.72	2029.22	1218.78	5668.24	5105.57	4344.32	4230.76	5762.01	2939.13	3828.94	4256.37	3034.01	1206.13	3232.63	2920.53	1694.25	1885.14
709			3644920.00	42165616.00	2616540.50	243420.70	114164.32	56482.31	80775.88	56034.17	52103.13	22062.49	55394.12	34186.48	66606.42	37747.53	29660.91	60943.57	21195.16	22897.00	40882.23	33057.44	17664.71	24067.25	37206.71	17334.49	36758.50	33466.59	19335.30	14877.86	15881.44	4186.69	9999.85	8344.88	7370.28	11496.76	7213.02	6636.00	16693.95	21075.04	10815.11	4771.56	10521.16	9175.10	6900.10	3937.76	3741.91	3810.55	3318.83
710			166920.87	3551707.25	162896.57	46540.54	18410.68	29234.38	29910.07	22082.83	14600.05	23855.33	8083.78	18288.93	6468.72	7942.81	19739.01	8652.11	10904.77	2108.41	6173.28	7207.12	11295.28	6009.78	5597.12	5693.21	5047.14	7010.89	8573.07	4463.23	2485.43	3940.19	4903.99	4769.71	3292.44	1036.50	1705.19	2701.63	4756.04	1460.15	1322.57	1656.96	2505.62	2650.78	1895.51	4057.63	3889.01	4752.32	2100.13
711			726650.62	14164770.00	334349.03	108703.07	131349.71	128124.60	35305.17	42625.71	93939.75	25970.02	28118.86	16668.17	17231.22	81892.52	50756.67	16513.90	38049.30	35798.99	34160.88	24157.07	13901.42	19442.28	10296.29	8358.26	11212.13	22757.53	29617.90	18086.65	24173.83	14596.62	13806.18	27133.08	14807.71	12913.36	10369.13	11205.16	16125.02	16249.08	20286.42	11316.95	11941.00	15033.53	6587.18	6286.17	4162.58	7029.55	7004.84
712			798540.12	5781546.50	1164001.12	135896.14	49596.48	27971.55	18491.71	28351.38	13909.07	8424.96	8731.47	4466.91	2419.63	2133.31	1230.77	1848.22	1700.58	1023.34	1738.76	1788.72	1606.57	1552.26	1160.57	1104.37	644.43	2241.44	3139.23	1783.82	1161.36	1368.23	1124.70	1405.50	981.88	627.20	506.15	172.78	192.18	456.50	873.56	778.37	637.01	705.78	377.44	549.28	680.33	378.00	214.72
713			867518.37	3936244.50	227986.64	227989.31	154770.31	40465.73	35641.58	31627.07	37802.44	22360.77	11921.16	15527.57	25216.14	32434.03	23663.90	24652.84	13916.98	9455.22	7069.73	5811.42	13493.90	13893.06	7686.48	3419.73	7455.87	6153.28	8518.80	9758.60	11100.59	13470.02	3530.18	3651.19	2915.18	3408.22	3847.88	1852.22	9029.50	6311.03	5481.95	5417.66	3285.66	3572.77	5987.91	4137.70	2025.89	5843.43	7591.96
714			36414.28	734791.75	35763.62	27297.12	22818.01	23733.95	11441.05	7489.92	30771.56	27723.84	14633.49	6120.90	9206.46	16013.32	19106.77	9356.92	13104.92	19307.67	10043.96	12916.47	15514.55	8894.52	4968.64	1867.72	4246.62	5481.87	3648.46	5879.78	5814.41	7116.72	4853.22	3845.02	3445.48	5451.75	4947.68	5588.95	4521.37	2092.81	3715.32	4559.44	1471.32	1775.27	2116.73	2811.18	4324.54	2293.33	1349.31
715			596382.00	2758882.50	233197.82	42242.17	24718.06	20968.50	26725.51	21877.04	10334.80	7854.67	10831.77	2764.61	4272.67	4731.25	16041.10	12605.83	7119.55	1895.66	1384.65	3991.80	6119.80	4646.73	7092.58	6360.43	4200.43	926.62	5402.86	2285.55	1881.18	3513.44	2801.73	1526.38	877.28	1388.96	1061.44	1213.79	745.61	479.71	1891.96	1448.70	588.93	1174.11	2423.51	2293.15	1543.07	1318.66	829.29
716			804508.18	11125021.00	548261.50	52675.75	46335.55	64597.64	59467.61	16216.62	4095.42	14843.40	21868.52	9158.19	18358.33	15615.78	17699.29	25101.91	15430.99	10495.51	8083.33	16876.99	14582.89	7532.93	4239.31	4126.03	3968.70	1944.36	2922.87	7836.64	5491.13	2185.84	4767.00	4086.30	4544.11	1418.63	2387.79	1795.59	2795.52	2967.19	2786.46	4287.46	4442.91	5837.24	3664.60	1594.02	2675.03	2529.05	1669.52
717			19527230.00	32028584.00	4031798.00	94102.77	106505.85	63522.92	34037.43	15790.84	19085.50	12006.16	11830.94	14602.09	26928.56	16867.27	28914.17	13523.54	5196.13	11436.44	13402.42	12886.85	10727.40	3567.65	4593.99	3053.99	3978.66	3739.54	2119.06	2461.37	5917.92	5993.82	5618.17	5650.51	3485.82	3548.03	7472.64	3628.56	7253.34	1017.08	5674.08	1635.93	1871.67	1377.91	1405.16	4442.83	4392.68	1426.81	2385.43
718			1124203.62	4554997.00	242203.85	35063.39	36629.66	16946.98	24196.86	23273.14	29245.83	19817.87	14584.33	14044.37	11158.71	13792.77	8897.07	11266.85	11515.67	9755.80	12748.92	20198.40	16078.75	6530.06	12210.49	14511.55	5547.05	4354.36	5544.81	5886.62	7901.83	2166.55	5180.49	4446.48	2942.69	2219.35	1617.97	3276.42	5421.36	5057.13	3414.88	2302.38	6866.06	3453.53	2825.56	2966.79	3882.41	5507.22	3943.32
719			121829.29	1759675.25	258533.78	83011.33	201618.65	150671.14	80451.85	70977.29	94875.67	20869.78	31239.79	42784.03	73131.75	104842.71	32142.08	26363.16	53619.41	38777.47	20308.46	9096.44	8816.04	10982.48	9794.28	9757.02	10676.07	17346.80	11015.41	21746.31	33384.71	9931.25	18121.71	6613.03	15141.30	13406.08	9499.07	19144.61	13115.49	15261.71	13636.40	15247.20	16828.57	13702.04	13750.37	5180.73	8045.12	10757.04	5217.92
720			467263.34	3484156.00	393330.84	99823.68	84405.84	55700.14	51421.82	40469.57	21849.36	12496.46	20082.31	29290.94	51875.51	26925.57	33282.95	28016.36	28830.68	14709.07	30447.94	36617.16	49626.18	16702.57	16117.54	19967.99	9110.86	11160.93	26781.85	28684.58	18780.68	16743.10	28507.34	36570.93	7277.27	24136.59	27350.65	28977.07	23965.23	19684.32	25580.08	28336.16	12989.47	7142.96	9931.76	4875.50	8187.22	12672.86	6067.35
721			878190.62	1908405.25	296793.28	79391.97	37756.23	39903.78	21457.00	10931.45	11186.37	24538.28	29002.40	32601.51	16299.54	15040.27	17605.87	8701.76	11515.39	20988.97	11338.37	14671.84	13987.42	15678.78	3670.19	5469.32	3502.13	11091.73	5455.54	1251.88	3989.21	14198.05	9710.91	4541.85	9217.36	9856.60	2182.06	4310.08	2740.55	2803.42	4070.90	5252.80	14575.42	7779.91	2966.74	5208.54	4342.63	2732.80	4721.01
722			933025.93	2925255.75	174142.71	48716.92	82838.21	37013.27	49936.71	35563.70	11849.15	13773.45	26424.49	16562.47	3995.36	3137.43	19160.05	11199.20	3027.64	8492.41	24926.79	15014.67	21894.90	19832.43	9818.94	6931.39	7683.76	1349.95	8878.78	4665.68	4996.55	4021.82	1515.18	3099.65	9895.37	9929.13	9779.80	5112.79	3135.66	1561.07	2593.72	3217.79	1643.17	4143.99	644.89	956.38	1524.30	6204.50	1487.57
723			149890.60	4035270.00	125248.94	88368.47	67701.40	21579.03	51852.27	32814.11	28535.99	49572.70	33946.10	38836.19	33831.00	24142.34	8148.90	6599.79	7744.53	10518.60	12751.50	18264.09	11066.97	19878.22	19681.52	12776.73	8092.01	7350.91	5722.29	4968.37	4069.18	5540.68	5804.66	7159.20	13412.91	7794.06	1697.88	1791.53	2882.69	3633.41	3750.00	2113.83	3281.32	3682.87	2349.50	3318.43	2926.60	3120.36	3066.48
724			487298.06	2477925.00	105571.24	31089.09	35806.89	23691.78	22290.13	22664.41	7192.52	6415.52	3154.33	3328.29	3952.45	4051.66	5396.82	3196.50	3068.77	2901.86	3721.61	3250.34	2179.88	1345.89	813.58	1610.52	1526.29	1774.36	3004.87	1874.07	1020.45	1023.46	1371.39	1917.51	1979.05	1428.32	1389.77	1372.58	1202.19	803.25	825.72	485.53	617.82	1397.71	1310.84	1351.47	642.52	1481.69	1237.36
725			321393.87	2837062.25	80356.80	22396.48	51025.50	52020.12	96042.05	68618.93	33190.89	5934.61	7939.87	14006.87	28831.10	8973.39	11787.91	14240.59	4648.86	4418.58	9514.54	16034.71	9553.92	4552.69	3525.94	5053.01	4279.02	4160.95	6502.26	8376.43	7944.43	3833.48	2765.55	7434.60	11308.98	3728.94	2928.86	8586.87	5832.72	4845.65	2973.01	5277.45	2816.65	1360.24	1463.22	2285.50	1448.94	1727.14	1473.68
726			635572.81	3360100.25	186268.70	48950.72	19428.83	6899.57	4342.78	6614.30	4193.80	5156.49	3506.87	5271.20	5458.26	1488.04	2556.48	3167.22	2833.02	2779.03	1174.87	2325.55	1669.60	1528.18	853.91	3188.60	2501.29	1738.14	1374.29	939.90	850.70	685.05	336.41	990.08	889.79	1275.93	848.11	652.93	454.69	770.74	1031.57	398.19	716.45	479.72	679.40	1168.01	1051.82	1184.27	642.62
727			1513221.75	4998085.50	220922.40	32647.74	31434.97	28850.67	27058.83	25685.65	13807.46	12318.31	10692.10	12656.32	4835.53	10708.69	9779.54	11137.66	9949.60	3750.95	5811.56	5119.36	3856.59	3010.95	4785.97	3427.37	2756.24	5302.50	4796.07	2039.13	2125.46	3738.14	2495.16	4385.87	4449.94	2844.22	1871.55	3283.05	2431.23	2106.87	2382.81	1448.55	2341.14	3043.74	2330.36	1992.59	1710.27	1541.97	1055.81
728			4601688.50	7400949.00	511929.78	54012.52	32645.38	43518.87	23924.64	10587.01	12794.57	23840.57	6558.93	6360.21	9033.47	3751.83	9492.24	8315.42	5593.80	3372.02	4116.64	3495.97	7300.62	4564.72	4369.44	4304.25	2972.28	2185.31	1151.36	2144.03	2855.94	5491.81	6472.96	2345.15	3762.17	2574.46	2306.03	1096.61	2265.32	1636.78	1658.44	1514.52	915.85	1265.79	1090.44	1111.64	932.11	858.87	2238.55
729			757477.18	9051858.00	328983.18	153942.70	73073.51	102957.50	61763.53	66741.05	93527.28	80255.05	59273.76	52390.83	10611.71	35856.10	45447.82	33121.75	27468.03	26987.80	15580.91	11807.61	10970.61	14628.47	29234.29	21585.39	19385.80	13103.85	9252.34	14746.37	10851.04	18440.92	17077.66	5349.35	12563.68	11074.09	15327.19	21274.06	17197.04	6129.92	8803.88	11109.86	14809.45	10193.95	5164.34	6751.77	11669.76	8902.04	9560.72
730			55889.26	774495.81	43303.71	19988.17	22129.24	29015.76	15403.48	12981.37	5893.87	14093.37	12055.29	7128.40	6103.34	7411.37	8880.96	4312.70	4729.75	5890.94	6228.69	2194.45	4623.99	2949.02	1840.80	4607.70	1348.74	1127.94	1923.89	1733.94	2380.29	1524.27	1707.97	2781.41	2116.40	2802.19	2014.43	1839.15	1204.26	2379.74	1950.98	1177.75	1728.03	1442.26	3302.71	2931.10	1021.08	868.57	632.21
731			215118.26	11252122.00	212442.57	241589.25	297722.68	82005.57	15090.59	121803.88	47357.22	57691.08	78489.01	14048.79	18248.21	12549.57	9621.60	12646.98	19693.14	43768.06	33534.97	37653.39	12848.75	9293.38	8550.95	6902.70	2644.31	6986.14	8985.51	3264.42	6441.38	8286.78	8690.24	7130.19	13374.24	11906.82	2254.44	4266.39	19882.47	9416.23	3905.82	2816.29	7120.18	9534.47	8335.55	4789.69	16525.39	14440.16	6699.58
732			143419.42	1262259.50	48471.30	15841.31	11516.94	18595.14	22904.48	20360.68	10689.19	8876.12	6767.76	9095.89	4666.97	2377.97	2476.89	3311.47	4016.50	2138.99	2627.87	3497.85	3329.41	3578.98	2873.42	3507.06	5312.32	3661.84	1405.84	2025.30	1236.14	2209.89	3174.55	1882.30	2846.51	2575.02	1775.85	3604.99	3905.37	3550.10	4195.44	2040.95	2415.86	2123.95	1312.12	2801.73	2627.76	1530.73	1511.81
733			139207.65	1054386.87	77015.14	21705.89	27300.18	49199.28	42840.53	26897.08	23919.30	28982.70	7525.64	23731.91	37819.53	33110.44	22009.61	14273.38	9482.66	9828.71	4141.96	5713.28	3247.23	6303.13	10254.29	12758.86	4803.85	7495.01	9958.52	6223.47	3478.48	4436.02	5491.97	15082.59	12568.70	3793.32	3110.57	8827.56	24158.70	8430.62	9441.95	3764.44	3506.41	5286.54	3749.00	2042.94	4876.94	4378.68	5538.04
734			454913.06	3534232.75	182268.01	48971.08	9894.56	25847.69	31219.57	28647.04	9296.52	8438.02	14121.86	21900.06	21621.45	6503.44	8744.68	23241.71	17508.35	6442.64	11009.56	15028.10	15861.46	16171.78	3013.48	10252.65	11004.75	12890.91	6661.68	4718.03	4558.21	2334.33	2311.21	7160.59	3258.18	6910.03	4329.44	2548.69	4408.62	2204.80	8065.94	5217.11	4424.82	3170.90	1018.78	1246.15	4859.39	2074.86	2530.34
735			301740.03	1054746.25	66731.60	23114.43	28819.76	29756.58	11910.37	28280.96	25964.08	31675.13	14435.83	8703.49	19565.41	12442.90	7486.96	13895.62	11360.54	11689.39	8595.03	7578.54	6927.60	12955.81	13878.39	14469.67	10056.50	12415.11	9429.68	4219.92	9225.60	6943.33	5091.23	2974.62	1742.31	1818.68	2011.54	2744.38	2987.37	2500.20	3159.20	4126.33	2453.99	3584.57	1791.03	996.27	1550.89	1851.12	2980.49
736			693620.50	14091072.00	504793.21	126634.51	141856.93	52992.64	65534.38	55230.91	83303.79	51546.00	31502.16	26421.10	30463.69	50337.83	50223.40	33487.71	36465.72	20885.18	19788.16	8561.55	25033.18	31028.99	25334.01	21607.83	12846.98	30268.87	17913.54	23014.79	17181.58	5375.16	18406.88	11585.82	7669.93	5106.26	9822.92	6050.09	12721.49	14444.77	7918.80	7147.12	5776.26	4642.08	3575.27	4387.17	3610.83	2290.47	1972.83
737			441132.87	9001247.00	343962.53	66986.83	15589.62	49256.31	22448.96	9828.06	13753.36	21284.04	38464.76	14936.63	8156.92	6500.05	8700.81	5566.23	14109.82	7456.00	15854.25	10399.36	8739.29	17458.60	9488.73	3892.51	6847.23	839.96	3048.67	9113.31	8760.91	9310.28	5906.38	6953.39	9374.90	3683.66	3324.94	1522.22	3415.36	1909.63	3210.65	1440.02	1482.44	3314.69	3132.57	1877.52	2487.55	1757.42	4328.22
738			321938.71	7030063.00	440576.34	276990.96	374390.15	156766.60	208513.76	88825.70	165427.26	132517.75	61954.32	59501.69	31357.25	77156.97	124794.82	71142.32	61598.00	43200.94	42386.46	31228.02	35077.93	13812.79	28761.24	81421.46	47902.62	29498.50	12689.72	19466.27	17802.22	11703.46	24284.59	45552.83	20625.83	11288.77	17686.03	36671.08	30456.74	31424.41	49277.12	27250.83	39368.85	28138.39	36082.78	20642.08	18557.61	10087.16	16490.78
739			188377.23	3954721.50	77937.40	13652.94	19130.56	22700.73	20944.77	38553.18	22038.65	14368.81	17785.69	21897.62	28762.64	24259.11	15169.53	13710.26	12575.85	11237.34	13975.45	12527.28	9974.11	8607.43	25172.31	16659.19	9776.53	5172.57	2943.09	1577.18	6312.36	3658.40	4940.41	2829.62	2724.46	6419.00	4770.76	8213.57	4984.17	1978.53	4131.12	3359.26	1474.41	3818.79	3677.63	4318.74	2488.98	1302.76	1077.66
740			237823.73	3190142.50	86517.17	32155.76	36328.73	56975.51	28339.96	11053.16	14992.96	28471.86	23000.18	5405.38	17511.43	10571.50	7940.86	21376.75	8674.73	7598.75	26482.43	12127.65	15395.19	10436.39	2165.36	6408.01	4172.95	4201.41	5489.80	4992.35	2540.45	3485.69	2910.23	5993.54	7609.04	9701.61	7803.08	3918.32	2447.62	3407.26	4087.64	8016.98	5719.01	4447.17	2533.93	1483.71	3301.38	2733.13	3249.92
741			162450.70	1143741.00	43381.32	15295.03	40176.19	27055.27	14657.98	8437.02	8296.80	11167.58	2818.49	2662.49	2457.55	4038.09	3015.81	2207.18	824.54	1030.53	2725.00	1309.56	2340.98	2728.46	1620.95	1473.48	1289.56	1749.10	2312.20	679.36	1229.75	1042.55	1436.07	2468.93	1793.40	1190.61	1463.64	737.35	684.51	665.10	668.45	702.60	886.89	1032.46	1547.83	894.58	787.05	950.37	712.10
742			196493.45	1830971.25	157322.90	62109.64	76525.88	24646.98	34690.16	29197.99	63602.25	29424.15	20047.38	28918.07	23524.89	15717.77	14517.60	14077.63	15437.16	24386.93	24575.33	9879.21	2351.98	12099.32	14234.40	9944.09	8601.75	7918.29	9440.37	12041.19	6748.37	5095.75	12044.64	8413.29	4348.46	8054.06	5748.28	4891.27	1003.34	2544.70	1093.08	3743.01	3163.16	7639.60	3980.09	1731.15	3022.55	2267.97	2101.33
743			1508757.12	7655130.00	425107.93	27348.44	36666.39	29786.56	21454.46	16239.38	16788.49	19378.32	29788.04	27506.09	11050.45	11547.61	16604.89	4287.67	6716.99	23059.09	10695.80	6311.45	3766.06	11205.84	16755.19	7918.82	11792.94	9283.14	8571.62	3660.61	15798.69	4784.40	6190.08	2807.52	2926.10	1877.93	4117.60	3876.13	6626.21	2505.74	1461.03	5318.74	10390.83	861.52	5548.57	3261.24	3544.43	2507.48	1798.36
744			178166.20	1112760.00	104892.56	112535.45	68671.20	116218.97	48985.96	49174.53	82498.17	36655.80	45792.20	16417.09	14012.29	23563.78	17854.51	16441.20	10424.51	13395.18	21973.69	22594.57	14203.33	14089.98	10622.83	8472.21	12679.83	14156.16	5755.72	8639.60	3300.11	4168.17	5700.29	7190.25	11924.40	8703.08	9352.93	5137.55	6784.14	2796.01	8139.17	3029.64	5351.30	6351.88	1951.96	1323.45	2120.51	4612.23	1545.94
745			59370.45	1361409.50	71481.17	78418.57	71856.42	43798.21	39590.25	28057.93	22047.43	16121.49	7430.16	18895.58	14679.12	12104.80	9620.58	7031.08	5728.29	10939.09	13071.54	14895.21	6599.79	7519.29	3941.80	11296.13	10706.88	11116.54	11515.28	8932.36	9795.29	12692.65	9973.71	4399.46	5110.23	2548.73	1831.09	2936.32	3508.24	5446.63	3981.40	5697.06	4078.42	3702.22	3637.62	1408.61	3230.90	3717.99	3107.75
746			11541291.00	30413404.00	2558843.25	301181.56	86519.38	42670.36	110482.25	47834.49	66755.74	139615.00	31169.78	46434.37	21146.71	28701.44	21900.78	42998.37	21653.22	31543.27	20287.29	7524.24	23656.08	49104.36	27414.47	29147.04	6544.70	10437.29	17137.79	5307.95	14817.11	12420.07	9173.51	13973.80	13277.71	13693.37	11925.50	11615.08	3950.23	8594.04	5284.47	8217.48	10006.22	5236.09	3162.50	5767.53	2771.03	3144.05	5250.24
747			1267056.25	6646526.50	277325.43	253302.25	173979.14	50554.35	34958.51	37442.04	31097.23	66796.73	51252.59	11220.80	24208.56	23703.30	11626.22	16384.48	15663.42	23057.90	24314.26	17666.55	11497.72	15657.61	16762.68	14200.54	10667.19	14071.23	5325.75	14758.37	20392.95	7046.07	5670.77	5271.07	4226.24	4592.28	5359.97	4552.37	5121.89	4289.09	3737.95	6919.21	8221.15	3464.95	2792.64	4783.80	3904.31	5025.54	7230.61
748			458439.50	3722205.25	357700.68	254973.03	173392.50	84551.36	133570.85	33193.35	14036.35	24600.10	51868.28	96606.67	55909.94	29168.93	73457.91	70660.50	11492.21	19907.24	55487.07	32705.53	23062.71	36541.47	10606.43	9987.68	20504.53	8486.24	10947.13	23357.21	15141.97	23352.00	8079.60	6581.33	28806.34	15591.83	6038.89	11219.71	14064.49	16464.06	5127.87	5159.90	8386.81	4261.25	9101.57	13771.16	5017.28	8902.19	10781.20
749			125110.10	678772.37	43621.04	67046.54	46319.12	15937.06	11357.24	14357.90	20236.76	13079.21	16310.00	7863.15	13198.47	12370.08	16405.61	24339.19	10277.06	3710.94	5621.96	4066.40	4487.43	3933.41	8167.61	5778.04	9327.70	4201.97	9355.44	12210.34	3941.33	3595.09	8082.75	14000.71	10623.27	9058.28	3831.18	5434.95	4999.46	6782.87	4402.29	3958.82	3874.96	2025.88	3280.37	4062.22	2087.40	2239.66	2275.35
750			1317119.25	11666035.00	1154547.25	146370.78	189283.03	105175.19	70607.77	99448.38	36956.99	52151.92	16521.20	30996.84	42093.85	17757.27	20533.05	66187.66	17290.31	15936.36	20296.73	14467.92	17592.18	6455.52	16189.30	15836.59	24717.14	16412.88	5728.99	13414.51	19185.56	9532.29	8174.05	13593.23	5063.76	4718.64	7884.13	5104.32	1753.68	5979.16	14137.36	8038.95	3184.37	7986.11	5725.04	3130.01	10628.95	7425.66	4573.06
751			750785.43	12515675.00	858267.93	277457.81	137208.03	74237.51	127137.88	66689.99	140680.39	306596.40	102814.75	48582.00	92092.69	60333.99	52181.03	17064.63	61024.13	73410.36	46765.51	66272.34	80344.98	36898.51	32377.71	49632.55	44041.51	34160.21	17690.09	30217.11	17372.20	30468.96	48214.35	14799.14	18221.67	20255.75	7210.34	13600.09	17042.55	26457.66	8672.52	4067.37	7844.72	26596.47	20232.70	22961.43	22270.75	11790.33	20222.53
752			244282.67	2163214.50	106664.44	121042.98	79737.46	48950.58	78471.31	79020.08	26179.75	18384.97	29286.10	61572.97	17572.34	30837.92	13314.03	11027.53	28185.09	10564.21	14491.49	7560.23	18509.84	29857.29	30761.31	12206.58	9277.89	11254.34	11488.51	14948.52	14144.18	7678.18	8443.80	3444.92	4598.95	8286.49	6804.61	3161.91	6666.03	8866.31	3408.24	3728.54	5790.31	6826.10	6365.79	10432.08	6492.20	3878.63	3108.28
753			150707.70	1983677.12	151138.51	82280.66	82780.11	44948.73	61179.25	38461.75	24937.30	30272.46	23632.71	14516.40	16623.38	14478.44	5320.45	9418.95	10842.11	10808.11	3089.37	6584.99	14801.85	21361.43	11354.10	7023.06	8938.24	7769.12	9668.51	9698.61	6628.51	7547.33	7041.41	7635.39	5523.82	3868.35	4153.89	4956.27	8762.38	7415.44	3640.19	2781.17	2297.11	4494.04	5397.40	3892.39	4580.15	4217.73	2494.59
754			48421.96	1097690.87	87487.14	50779.57	32859.68	50898.05	51432.11	22727.67	30166.31	21442.29	4891.43	17099.81	13977.99	12308.43	21245.66	15303.85	15815.27	11626.25	7942.10	8416.35	14274.92	15527.36	16455.21	12410.35	8625.15	9376.38	9853.83	8106.21	4239.29	4427.39	5018.81	2769.13	4234.42	1753.32	3037.52	3018.54	1743.40	7676.26	4855.42	3037.04	3885.40	1945.81	3091.18	2031.96	3323.60	3246.68	2054.29
755			160641.20	1031827.00	324187.31	179369.89	122920.14	33823.02	50023.45	65482.60	60049.68	80922.42	44884.41	27282.11	34713.52	29440.11	37969.92	20968.78	29938.71	23047.30	16962.89	19661.32	6770.53	19968.02	11508.81	19190.45	21380.80	7713.84	10238.21	9065.33	11763.69	12830.48	7757.02	9766.00	14627.57	19888.06	8828.59	6771.62	12238.96	14496.71	10824.42	8770.20	4644.33	3104.94	9165.82	8461.79	4433.89	5645.35	7048.06
756			209471.78	1070416.00	199955.06	97970.28	81976.50	80643.15	73129.49	44347.08	23468.59	27390.70	18075.72	45738.44	28477.67	18352.79	23796.50	13642.50	8178.72	8246.19	309937	5919.64	8016.12	7697.25	7636.09	5836.78	2787.99	4562.94	6932.44	8645.05	4707.03	3453.95	4587.93	2002.88	3575.74	6188.28	9513.87	15208.01	12070.10	5638.16	3562.26	1552.19	3531.64	3777.63	3647.13	4846.42	5197.48	6120.76	6748.74
757			1381593.75	16194828.00	312250.40	31739.33	156337.53	46082.95	60036.87	120601.78	33029.49	40702.28	13934.86	36127.68	65410.45	43356.60	39955.85	61866.33	74150.50	16626.06	34171.49	53469.61	28327.79	35530.79	37396.04	16631.09	23574.63	12894.96	12296.93	13082.73	22559.08	4689.71	21727.86	16258.52	2819.57	8662.11	6525.60	11972.25	6847.97	17275.45	3963.79	6681.99	10932.44	8169.29	9922.20	22174.83	18589.47	16786.93	18420.03
758			277861.53	8826763.00	585796.87	346826.96	240356.29	124184.79	61137.20	93564.73	47109.87	47935.68	52835.88	105177.84	74985.28	49530.15	81579.71	69809.33	71551.60	112044.91	59051.71	27151.24	50784.56	45057.74	42102.42	33861.78	70686.00	28750.08	19121.89	11803.18	59479.57	64949.47	27703.56	4415.65	9048.94	9629.80	14487.81	12485.75	15934.04	15037.67	11313.26	28202.00	13906.91	25545.22	19492.65	22491.81	14172.70	27224.29	11648.82
759			1090888.00	5927580.50	379826.09	79542.07	120382.92	73631.59	23075.84	45993.17	67639.07	45406.26	48234.90	27730.85	21134.25	19714.83	19487.67	18576.66	13697.73	12180.32	11520.79	14620.38	11597.14	11245.95	12469.13	13167.69	20761.90	14316.08	18630.75	27208.96	9140.80	6859.67	8205.71	7984.58	5939.83	5709.62	11718.41	5565.35	5138.15	4723.44	6605.50	5978.10	6434.45	7931.07	10238.95	9403.22	7567.58	5727.89	6070.58
760			105038.80	569499.87	288158.50	116192.51	82985.71	58135.29	41935.98	47749.32	73990.77	43642.60	26756.49	51936.10	53908.48	25898.16	16404.88	22738.18	23141.45	9617.03	16752.39	14926.49	4444.93	9304.61	20893.49	11900.37	16716.75	18840.18	9424.15	9240.44	15417.43	12806.18	7158.98	4706.80	4864.85	7720.56	4225.04	6655.10	8518.56	8553.54	7142.97	6236.83	8943.17	3883.66	8730.93	11282.14	5771.27	6663.57	2764.96
761			95556.14	1072982.62	44614.80	76056.17	98460.44	37713.56	45792.39	49144.57	18080.75	26979.44	12581.69	14502.40	26493.45	19001.25	9803.61	17458.61	24163.20	17520.60	24840.41	17999.36	3815.30	6077.22	4145.67	6252.92	7335.91	8397.20	6527.21	10192.74	13488.40	6201.61	4675.03	9692.46	3754.25	4187.01	4775.82	3715.70	8448.64	8927.44	4677.78	5512.63	5001.14	2125.17	4096.36	2194.35	5650.67	3448.18	2145.88
762			597878.93	4301086.00	162826.65	20213.71	68532.50	42413.76	27439.56	7836.58	8450.56	6858.71	15275.70	10683.91	9413.96	19214.02	13110.42	6569.99	10276.08	13659.75	5910.35	6750.87	6396.31	4275.73	10808.63	24517.99	16037.30	4220.22	4118.15	9434.85	12620.12	6833.24	3409.54	1523.36	3344.77	4343.74	3120.28	2761.78	5849.39	3444.97	2636.49	1792.28	1833.18	1571.50	1546.32	1189.54	1634.63	2033.45	1664.80
763			133385.79	3544363.75	110303.41	119260.57	93082.85	177517.34	76921.23	64404.92	50336.40	55173.96	34569.64	33526.20	51403.70	26559.47	30480.01	35946.49	32480.00	23821.77	18502.75	12129.19	14093.06	20138.43	21589.19	5003.36	10510.09	6244.30	10865.42	11488.60	9900.00	10317.86	8895.71	24104.93	13545.10	18473.85	15672.82	6310.56	9186.97	7175.01	4595.58	9358.32	10320.25	7737.30	9769.56	5549.60	3637.84	3649.68	2847.43
764			159758.06	2837247.75	208021.37	74420.10	47811.14	63130.18	55160.26	31990.99	44313.10	44810.75	30394.66	16418.17	25049.83	24181.62	15220.15	24287.18	28464.16	4577.01	12383.50	14319.86	15848.46	30639.52	22243.64	14247.71	12105.37	14256.28	20829.41	21052.08	9413.71	5241.82	10626.34	7743.12	7707.76	5171.71	7425.37	10581.12	12422.89	10514.05	5268.36	3251.87	6036.42	9765.49	8516.64	6458.78	2265.57	3449.98	2130.25
765			305782.93	4279572.50	103546.07	15164.50	29020.71	20545.19	31286.42	19770.14	23364.46	8969.99	11649.05	16872.01	6325.42	12260.13	14407.45	21304.96	21723.37	5652.39	10203.09	4429.01	5786.50	5387.43	6538.92	9849.05	12560.20	12002.03	4409.11	4572.62	3073.66	2478.95	3712.57	1713.70	6354.38	2876.43	4779.20	5387.51	3936.68	2356.35	2855.15	2719.70	6203.10	7485.58	6900.63	4085.20	3231.22	4529.99	2266.89
766			91233.05	14872222.00	585904.06	127577.69	179066.46	40976.70	62738.99	53506.62	100315.40	54892.63	54617.86	60259.48	46680.48	19057.29	19981.38	60742.24	35405.80	28231.83	3310.68	32655.17	29058.07	15139.62	30162.85	23938.15	21916.04	15454.56	17168.47	12040.74	14897.62	9709.31	28718.13	50744.94	43260.54	28139.70	21473.34	19885.82	15649.37	13136.58	11731.52	12331.68	19517.62	8355.45	4788.80	11857.48	15119.55	7368.27	6339.86
767			179272.93	1798882.75	251847.12	86720.32	41388.78	42167.06	37106.93	20158.11	29579.13	9336.65	23515.98	29934.51	27744.35	18452.54	56305.30	27634.16	8504.83	14401.01	24189.70	15003.91	4590.16	7997.22	8442.62	12331.52	9517.22	10770.46	11665.49	13209.24	12045.38	10182.37	7063.72	3096.67	3658.71	3701.14	5122.32	7786.70	8285.38	10819.01	7661.37	3913.90	6252.70	7500.65	7558.17	3734.76	6509.48	11794.98	9918.21
768			125767.96	4425170.00	178752.71	123711.57	26090.67	50941.35	57460.59	34698.24	47693.46	28496.02	39260.85	36415.93	37555.12	25861.53	32099.35	29029.03	45889.01	21653.19	26276.42	17082.79	11558.92	16830.16	29138.37	17801.38	39078.13	18782.51	6378.90	15731.18	16250.74	10090.76	16204.05	17248.98	12398.63	6194.26	6959.02	9298.82	11934.29	4081.59	5660.04	4916.88	5153.80	4906.04	15988.58	14198.24	9367.37	6482.70	8497.37
769			51524.02	656188.81	122991.20	50316.17	29112.88	26245.11	22946.33	19382.68	15658.33	13412.48	5221.64	3333.50	5230.01	7585.38	2800.71	4161.82	3562.61	1795.74	4298.49	5589.82	4933.17	4642.47	1894.18	4015.20	5018.16	3545.58	2554.62	2198.05	1468.82	2617.92	2688.83	3313.73	2893.09	5546.41	5971.88	1610.44	1823.31	2685.94	3260.06	2103.46	1239.16	2387.64	6069.18	2945.34	1681.47	1190.67	2848.10
770			204804.00	3619557.50	879197.87	414302.40	71216.55	163872.60	66768.85	81206.14	60469.95	31492.53	75311.84	98629.83	68588.57	41669.41	76519.71	46667.36	26194.24	50961.53	28729.41	20284.24	15313.42	28980.88	28155.22	11816.41	15089.33	5678.06	14901.83	33780.04	35689.95	25490.04	22835.75	17738.24	9523.99	8604.73	10698.10	28787.97	30928.32	13384.50	11692.94	34643.64	32110.97	19145.94	20283.40	7275.37	14539.55	17485.88	10091.12
771			510493.00	4711385.00	208941.92	203338.53	223181.31	79983.47	48899.23	46434.69	31337.17	30220.33	12931.81	11932.65	10208.86	9903.62	13228.11	1462.68	6620.80	7732.70	8606.94	4882.56	4606.75	11455.21	17573.30	23692.81	5136.60	2325.86	4402.92	3418.40	5227.10	1713.09	995.86	6747.96	5095.61	1690.77	5363.63	4067.58	2086.89	1393.63	1968.62	3014.79	2283.98	2390.09	1949.57	1922.18	1743.83	1462.33	959.74
772			50138.56	523518.03	81466.95	65185.69	40169.14	30910.64	53023.80	34601.85	25754.96	15830.26	23617.17	14374.63	6298.42	6251.52	21966.08	19075.04	10483.89	3956.82	5188.37	4824.98	6283.53	4936.65	9656.16	11850.69	13762.97	7786.73	7634.10	6693.29	7266.97	2678.49	4848.45	7336.47	3848.68	5961.25	5205.13	3324.19	2396.90	2177.50	2512.63	2195.11	5173.57	4670.77	2145.65	2935.24	3097.95	2958.60	2419.79
773			93167.88	1525745.00	142207.29	82494.17	57371.48	28308.47	20601.12	26902.94	24743.32	6527.60	6658.12	4918.72	3607.73	7658.40	4862.37	3901.98	10467.46	6259.75	1744.44	7210.70	7094.12	3904.54	7190.20	4709.79	3932.02	2013.30	3700.63	4608.09	2050.48	4446.92	4910.45	3773.88	3229.35	3043.43	2515.57	3123.59	6690.78	1976.99	1416.17	2224.69	1800.84	2322.84	1208.30	2423.10	2898.60	2382.54	2342.59
774			732918.81	3591550.50	185517.87	81433.39	82141.69	53473.06	43935.29	22532.85	6677.46	6429.06	2564.44	2877.54	5276.08	10834.01	7378.68	3096.19	2678.42	7464.46	4896.54	4925.19	1575.94	4314.21	7366.61	4774.16	3227.68	3870.37	3303.15	3559.81	4530.00	2263.65	4907.32	5828.51	5190.94	4087.47	4575.55	2538.46	3304.90	1985.37	1339.79	1695.79	1925.04	1663.63	964.45	1068.52	1759.45	953.43	453.94
775			66464.28	6543202.50	250716.06	67825.49	23370.68	44297.52	33684.52	21555.91	61634.84	30214.43	22384.56	23465.22	43562.72	32129.18	22124.77	13927.76	36717.54	32356.94	13432.64	25667.33	28857.24	11079.21	16289.72	19565.39	27139.27	22797.43	13603.27	14239.19	15619.24	7280.83	4920.07	15069.51	20865.01	7218.42	3593.54	3905.42	5205.72	5334.16	9774.02	17507.26	11000.92	6789.51	12668.98	12534.18	8879.41	10789.63	5813.54
776			50956.52	462211.34	112526.17	57132.23	30067.54	32030.35	16848.33	29468.48	10068.72	5578.83	15260.61	3008.57	3311.08	7799.49	4303.70	3368.19	5228.20	5250.73	4539.70	4468.70	5260.05	3892.05	1443.43	1981.57	4792.33	2326.23	1843.89	1791.45	1940.01	1140.27	652.59	2385.56	1288.76	681.08	1327.51	1027.70	699.50	1656.95	1510.76	1492.91	2049.84	1180.16	1615.12	1704.49	1106.45	762.02	1551.79
777			75576.54	532098.93	65078.71	69063.19	76036.32	53275.40	42676.84	67618.91	65895.83	20316.45	15884.92	10590.48	21685.05	40083.03	23803.13	16144.40	15038.42	12342.21	11478.45	9917.54	8419.24	6554.73	3662.02	6071.73	8602.65	5479.31	8582.65	8669.42	18716.76	11774.97	6548.50	4250.67	8222.74	16398.53	5372.75	3265.04	3391.13	6452.63	11340.33	15937.32	12024.68	8447.89	10136.56	7797.15	5920.58	4985.99	7810.60
778			184817.18	2809801.75	123948.89	49206.70	85782.81	37190.80	25681.12	20509.56	5075.84	5540.47	7142.73	8032.11	6611.97	12198.25	18891.74	7361.36	12477.28	17090.66	18186.33	5122.24	6350.69	14571.79	11366.53	7483.86	10792.32	3400.23	2551.89	2863.81	6401.41	6127.61	8483.07	4775.83	4897.59	1107.25	2400.94	2541.01	3274.28	4417.84	3689.97	2285.37	1839.86	2709.04	2914.57	1524.46	1053.09	1147.99	997.22
779			75883.64	2356480.75	78837.29	49032.14	25921.84	20378.17	14376.22	10464.39	8946.90	14030.38	8827.64	7990.47	8880.59	6367.87	6526.91	5761.71	14810.76	17233.76	3257.56	6400.00	2554.22	6836.35	7706.02	5834.18	3564.51	2251.21	7636.79	3515.56	3119.92	3103.06	2727.28	3268.52	4171.08	4761.92	3933.80	2964.57	3773.31	645.34	2179.03	5071.25	1909.28	2921.24	2321.16	2366.63	1698.31	2489.73	2544.90
780			79908.94	2476872.25	351414.03	96607.99	47762.14	60985.19	31057.92	27694.43	31023.08	23235.29	43143.25	26432.95	32543.54	47034.26	51266.22	23439.57	7505.92	11973.48	4780.23	25999.58	23720.53	61774.05	66291.12	30850.13	12388.23	18223.01	11026.92	25722.75	16250.86	12885.65	10177.45	15388.70	8784.40	13147.26	4308.70	11507.78	11879.45	6011.76	9852.62	2617.25	9614.77	13937.32	7384.55	4319.47	3914.11	5866.84	20449.18
781			408727.93	9798672.00	285093.43	61328.22	40508.66	48385.95	38422.47	36190.84	57483.38	32516.41	9508.87	29026.18	40512.02	28401.84	16507.35	19887.99	26223.00	24415.73	19568.45	8381.42	9072.75	10416.28	15729.62	10402.01	15834.33	10487.67	8178.00	10317.38	13460.14	7558.25	6339.72	4047.03	7870.75	6794.92	14149.52	3587.57	2678.30	6443.06	6490.72	7379.38	2833.18	2342.33	4683.88	4040.83	3492.67	1296.89	2754.59
782			101204.09	993162.75	355436.71	120883.71	48642.27	67826.69	81554.95	24532.88	56933.17	26316.87	29698.48	20119.76	9429.21	8006.80	3972.44	10996.70	10017.24	4212.83	2639.80	8530.77	19717.17	11953.87	6311.81	12478.48	5078.95	7269.30	7201.65	5365.65	5819.76	4386.47	3901.63	2881.17	5170.46	5279.42	4704.74	8670.12	4294.02	5036.87	4096.98	3388.29	1673.08	3417.81	2835.48	2896.62	5252.04	3590.62	2481.36
783			19022.59	1557283.87	91377.03	67195.67	42991.44	23437.33	54962.22	38455.55	18033.29	14126.39	11958.29	7018.55	10652.56	11224.47	8222.71	8805.51	9375.45	6830.92	5736.31	7455.92	7217.72	10092.24	8581.38	5467.37	14504.01	6906.45	7855.40	8203.18	3700.21	3207.64	4741.38	3975.54	7275.47	10356.55	3647.93	3368.50	7945.40	8729.30	8580.52	5702.26	3467.15	4558.20	9537.60	3416.40	3321.14	3201.70	4025.06
784			488607.96	9087138.00	174596.90	96577.47	82189.39	36107.48	79291.03	35521.04	50518.83	42340.76	14351.87	21649.48	14404.85	8721.38	13995.08	23451.65	10602.81	23673.51	24806.00	22852.80	13952.60	17424.17	5928.18	4063.91	5466.81	6903.57	11024.16	11579.80	7828.76	9388.89	10010.04	13182.64	5485.95	6036.00	5200.96	7822.35	9797.77	7677.95	8285.52	7209.00	4315.05	1495.08	3497.55	7948.14	7797.76	2754.48	3375.03
785			77637.21	192062.53	58587.10	86220.06	70233.99	54737.33	40030.57	46452.33	20219.34	36638.19	43378.36	20581.48	57659.30	25407.77	17638.66	16222.32	6286.63	19005.88	36611.71	26418.16	24763.47	22006.86	17565.40	13273.28	15831.22	19799.62	7542.18	6539.09	8274.67	8304.62	15615.16	16324.43	13538.24	14543.34	10755.61	7722.75	3256.56	2589.99	5021.73	7303.69	13480.56	13346.08	6547.64	7196.09	4339.26	5173.05	3958.96
786			73406.55	813148.00	72202.46	60420.52	50098.86	26334.75	36036.24	26808.22	21477.23	13301.53	5892.50	6317.00	9124.52	7235.23	8004.13	17231.52	12046.64	7125.72	9150.16	4373.47	2330.38	2560.36	5579.58	8268.99	5461.88	1660.25	2876.48	3900.35	3872.93	4757.81	2683.62	1784.71	3774.56	2410.14	2675.02	3547.86	2242.19	2166.05	1482.49	1214.07	1538.58	977.96	1044.18	2043.47	2057.09	1386.22	2743.79
787			1108917.75	6792497.50	610635.50	213574.07	115184.51	16641.86	23690.26	42295.44	30440.04	13537.19	17203.98	16145.28	16192.48	15621.70	31588.30	33177.65	31130.59	33065.68	4928.36	32102.09	34607.57	13875.47	10604.17	7567.68	17494.57	12991.71	14216.42	15045.39	12708.01	8423.91	12850.27	8346.09	2974.72	6140.51	6754.53	6426.50	13146.49	8561.39	3584.37	3828.41	4466.82	4952.39	9264.95	3354.95	5813.28	6246.21	4379.30
788			70570.65	663697.12	75425.55	30549.08	36809.63	29691.84	11673.69	6280.73	6059.38	4407.86	7810.57	7306.97	5379.98	4818.67	4487.39	2993.77	2571.41	3491866.54	1711.67	3490.32	3228.56	2114.76	1782.12	1608.82	1728.58	1476.03	1190.08	1589.43	1493.44	1418.16	1441.55	1319.17	1108.46	758.98	726.55	529.41	795.32	2201.30	2300.85	1336.82	1096.55	727.66	555.88	537.70	497.96	439.56	360.75
789			117835.42	932810.75	94807.86	52330.30	53365.84	21394.90	20282.77	10474.06	13813.20	12149.87	5253.47	18370.82	15037.89	10231.92	3168.43	4946.21	6040.46	11405.91	8894.21	3805.61	2910.91	8050.05	6545.07	7083.86	9052.71	3520.01	3067.53	10153.30	7945.52	4910.09	2520.64	3419.31	1686.77	2202.31	3430.82	1990.61	7403.54	11804.81	6313.86	2127.99	2190.89	4648.93	3933.45	933.20	3900.73	2172.06	1173.88
790			318671.00	704471.18	128341.69	149358.81	42756.77	22910.35	44105.11	41247.24	16573.47	15306.18	20928.70	42161.67	32684.55	13467.23	8584.93	14083.55	18346.50	13784.07	5188.96	6080.57	8172.86	12199.81	6610.44	10129.54	8466.22	6905.95	6657.31	11735.37	12060.66	9765.35	6899.54	4018.66	6889.00	8785.00	7266.73	5268.09	4755.61	4252.20	6779.75	5963.09	6302.90	3895.77	3516.94	2553.31	3065.60	4703.08	4962.81
791			523740.71	8643474.00	286831.71	97434.89	70132.71	53827.60	29887.02	24076.19	23088.08	14112.45	9227.64	27639.85	10933.79	12058.25	12503.15	5916.92	11955.48	15296.01	14914.64	5077.71	7494.01	4066.87	4864.56	5549.31	5629.38	6796.03	4941.79	7994.13	9419.08	10035.55	7456.36	5177.02	1956.24	5208.42	5129.96	3849.84	4544.04	4608.72	4501.65	2392.05	3822.03	3382.19	5923.26	11814.21	4684.82	6697.13	6568.97
792			633920.87	1300436.62	135693.09	42157.83	14343.33	7711.48	9703.84	5647.49	2353.39	4174.59	5145.81	6409.30	2186.13	1157.83	5663.53	8718.43	5937.79	2262.38	2643.02	3721.35	10629.66	6414.38	4392.10	5100.70	3848.61	3471.42	2154.87	1137.63	2724.21	2805.76	1762.63	2386.23	3349.02	4499.49	2183.99	1441.95	1608.27	1411.23	866.49	942.16	1329.13	965.23	1624.06	3254.07	1221.99	1539.29	1323.07
793			2514384.50	6179558.50	311654.25	34346.32	90251.20	87846.20	31707.22	40466.03	46073.92	35122.10	10200.98	20561.07	9707.66	11629.09	27183.66	20556.98	21436.67	19354.81	26934.61	15532.70	12281.82	9256.29	7153.01	9747.10	20014.15	14212.99	6445.17	3637.68	4726.84	6499.10	3153.89	3033.05	8144.38	5882.72	10478.95	13764.29	5276.94	14573.00	14745.64	3332.06	1806.48	2783.77	2627.25	1774.28	3138.59	3151.57	2184.57
794			72692.80	859687.81	131673.10	101046.49	76841.47	69071.88	20021.33	20194.25	53375.19	26529.96	12366.93	16046.71	11416.05	11191.86	8072.45	7536.73	37079.67	20330.69	14855.76	15417.60	15579.93	10328.72	14671.39	15587.25	10191.16	9870.72	10976.44	16493.82	14455.17	2805.61	3890.62	8611.96	12783.49	11821.37	4089.73	1242.32	2287.65	14306.71	16670.54	8652.12	7877.58	8096.97	1814.09	5102.98	6617.53	1519.50	1537.46
795			67193.67	950699.50	135828.42	34051.29	56956.44	44804.52	57262.91	60970.36	16081.27	2886.29	17204.46	29052.22	9780.49	9478.00	5361.98	5684.18	3163.09	10916.96	14297.81	5546.28	10418.82	7136.42	4075.63	3721.98	5521.39	3769.32	5996.60	3497.33	1934.16	3620.22	5106.56	2193.20	3135.81	1610.23	2228.60	4596.78	11757.72	3555.48	4770.48	4575.23	1772.24	2645.93	2105.87	1314.39	731.74	677.13	3924.96
796			31950.46	2138001.50	178249.23	69969.74	109114.35	59942.07	20927.46	29718.54	43164.92	38062.20	45815.75	51578.80	10650.40	17032.61	18056.45	23625.70	25386.94	24702.93	17679.73	17239.81	22488.97	23885.04	9365.66	11975.62	7843.86	7480.46	12135.63	8544.20	9652.28	8072.70	3769.53	6194.31	7691.43	9067.07	7128.98	5216.70	3689.95	7631.19	7921.38	7384.20	2983.54	5433.08	5608.85	4350.42	3673.63	5417.02	4977.94
797			32433.69	950665.50	90024.72	109099.35	50661.34	48387.14	35404.48	19273.33	22458.74	20841.03	11366.18	13090.67	5204.75	12536.38	2063.22	15147.09	11116.94	4555.32	10041.87	15253.07	13641.84	4594.85	4548.47	8926.12	14598.43	9981.33	3735.25	2532.23	4363.78	8335.89	4811.83	3232.02	2200.46	2863.30	7060.47	7325.49	1614.62	2655.96	3047.70	6048.49	3927.87	2195.55	4200.13	2515.02	1317.69	1730.04	1256.50
798			84608.48	1688227.25	35793.47	87714.93	50077.93	31767.40	85975.53	48524.82	21844.48	37609.61	46007.64	24509.99	8121.72	13908.97	5315.43	13970.38	26121.00	12438.76	7617.90	3801.14	9076.99	7416.18	29707.55	27693.97	27136.51	25469.95	21799.29	6462.69	11069.85	4093.90	3484.88	6269.44	10731.91	3347.41	6406.99	20460.60	19030.33	13192.67	15358.77	19542.12	10210.28	6443.88	3708.33	4329.23	2812.68	3065.16	4749.54
799			721963.75	14541824.00	987686.37	260345.01	49513.39	187562.29	151464.53	99326.05	51594.48	24174.77	68978.39	69020.13	78592.31	42587.50	40094.08	22114.55	34050.71	39064.55	25160.63	19660.88	28639.89	57969.35	36793.78	11894.07	14904.67	12780.21	27721.97	8053.55	16313.94	40085.96	21986.05	20589.19	10599.95	6256.99	14106.30	13290.10	14750.24	19541.33	13496.43	7223.04	9298.00	11958.68	14792.73	7836.59	11759.55	15071.53	11389.40
800			61370.11	479288.81	106499.34	89860.52	71862.34	43490.57	71160.36	55065.92	26661.25	25532.66	19495.06	42819.74	33962.21	23295.97	11040.11	9440.94	14396.19	27091.54	22583.96	23489.84	11735.88	15809.39	10257.12	11984.61	14867.68	8908.64	3671.19	6483.08	7975.36	6177.94	6305.75	9152.73	10838.28	10619.94	10104.96	4224.17	8512.93	10611.55	6062.11	4697.72	3510.11	3089.77	4911.82	5770.84	5595.33	7558.56	7612.46
801			91440.14	436477.56	41595.12	53703.43	43702.51	12137.82	22186.19	57859.51	27187.32	13380.08	11681.18	14576.23	4747.32	9713.26	5312.01	4289.74	3449.37	9960.38	9532.45	24814.78	34929.94	25743.67	24545.18	8339.56	9498.53	6969.35	2383.84	5873.58	7263.24	4304.97	3897.01	9257.80	5758.48	6664.28	2791.32	1696.49	5784.33	5830.26	4056.14	3181.22	3850.94	3293.55	5803.94	5875.46	4065.34	5865.26	3140.16
802			24554.46	150436.25	71807.09	34161.73	37491.64	81273.73	54572.91	25065.11	14483.69	18380.35	9028.86	23200.42	14836.81	31568.27	53855.11	9556.64	26960.35	12659.29	9935.73	17883.37	28873.41	10182.61	2210.61	7844.67	20731.11	7851.95	8284.67	23406.78	16928.16	10850.12	9030.09	10949.35	13836.40	8772.48	2818.04	3999.29	6517.11	5428.50	11651.62	8094.19	3609.31	6085.65	2576.79	2412.99	5514.10	8951.86	4750.99
803			193811.75	3577462.00	225214.98	76289.79	40804.19	71564.25	69064.10	55450.96	53017.28	59199.76	48800.80	81351.67	58567.11	23542.66	28360.51	24582.19	18077.97	86901.98	49736.68	24317.99	35573.34	63287.14	20444.22	8053.38	17738.28	22311.25	16053.45	18317.98	20978.30	24875.82	27378.43	21582.69	18878.66	7971.32	12330.72	15096.24	14672.72	17342.27	12493.37	10292.33	8935.15	8402.01	7627.81	10330.91	7476.03	7055.17	4964.73
804			240745.39	9305261.00	163761.56	81122.01	52604.57	37497.26	42245.26	36999.23	48349.56	23000.35	12967.37	20276.15	31117.37	39301.37	14653.06	16557.65	33076.98	25901.87	3529.54	8336.37	4086.26	12409.70	17318.51	11461.18	4735.32	2806.74	6120.23	4080.99	5686.48	8244.66	7924.90	8875.29	9723.39	9377.39	6057.29	4844.87	3010.99	7838.15	5764.90	4147.13	5265.18	15973.31	8500.98	4793.23	2175.13	3527.92	1771.87
805			587527.43	6643771.00	273568.00	34834.12	20812.04	10745.57	18444.55	21070.90	10651.40	8901.28	9708.95	7137.56	2653.72	5949.47	3867.02	7065.66	3642.13	5820.85	4051.32	6858.08	7388.08	6859.04	2434.00	2500.41	4208.24	4399.81	5909.38	3364.18	3675.30	2521.09	3474.58	4846.88	4928.01	2939.65	4205.57	2522.73	3645.66	1612.92	2313.35	1361.78	931.14	1272.64	1482.09	1257.32	1185.72	1373.38	867.63
806			97061.07	656641.93	123842.85	95085.74	34503.74	15750.39	40805.57	29533.72	19716.73	40532.83	50801.15	38156.61	29540.04	14792.58	12201.19	18830.60	19676.99	14232.90	4181.82	11715.10	13342.48	5492.63	23180.55	16791.78	8219.29	13890.48	14323.10	7603.54	12567.62	6248.50	2830.70	9749.26	9868.32	8886.07	12514.26	9330.14	11579.02	5133.01	7124.89	5927.00	8700.39	8158.35	3382.47	3330.00	2592.33	7255.88	13934.40
807			237734.23	1895304.37	47051.01	29300.19	29364.62	10416.46	10645.57	16381.61	24730.56	10839.48	22858.98	26873.09	11049.38	13830.83	19371.78	22708.26	22925.83	11793.89	7497.27	7845.85	9475.54	11461.06	6975.28	8763.62	13874.79	14366.42	9902.13	6544.44	7247.47	5125.63	5771.35	2816.79	14349.36	4923.63	1386.86	2757.56	2329.15	1736.41	3292.97	4521.02	4560.34	6477.24	4285.15	1193.25	2954.75	2526.84	5899.65
808			189469.06	961334.93	256310.75	122280.89	113968.82	66236.47	46706.12	35089.75	15088.27	10504.21	9194.16	8195.29	11594.46	15995.37	13575.80	20840.74	28361.27	19216.38	20679.64	10443.03	6767.35	16274.15	28821.96	32448.59	8234.80	14869.62	11151.33	1882.31	9791.25	9798.16	4152.11	6943.48	5821.61	11384.80	9658.92	3726.19	7545.35	4822.83	4671.18	8996.28	3717.24	1186.37	3615.28	3847.29	3814.84	5668.22	9181.86
809			123592.75	2794510.25	269281.34	115423.64	27899.47	22801.96	21981.65	16843.55	7541.62	6421.53	14412.55	12609.35	26110.28	34809.83	31267.05	3311.00	18704.20	6166.79	7842.22	4653.47	7725.44	5071.27	10598.03	11450.84	5675.25	9141.63	11596.93	5709.51	7286.13	8292.46	11174.91	7130.90	12654.60	10908.17	6339.59	4100.66	4580.20	8012.97	5188.94	5314.59	3665.18	3759.49	3222.78	2634.27	1353.20	2947.16	5064.53
810			300265.68	1390285.87	299916.84	100479.28	46439.15	42831.82	18197.71	9781.53	9561.67	9634.41	8294.20	9402.43	5071.93	5465.50	6603.63	4588.14	4791.34	7649.48	3862.19	6784.63	7374.92	5404.41	3784.47	1774.38	2910.28	2557.53	3307.45	1907.06	2803.02	3339.97	2524.26	2671.22	2646.52	3625.51	2636.94	2613.28	1712.67	3000.05	1740.43	1875.51	1180.41	829.16	1298.38	1509.17	1212.35	1222.31	1561.03
811			180488.17	622882.06	216682.06	56611.85	43753.51	49270.39	44697.00	85616.77	27745.54	18183.48	14892.36	6141.08	13053.39	58156.01	35432.33	11784.09	12232.48	22393.39	18607.57	15402.56	6754.87	9858.05	7760.58	8835.82	13410.49	12000.96	5128.05	12905.52	4960.24	7519.72	19976.01	20052.35	4725.20	10110.39	12848.28	2097.75	1067.78	1788.35	9719.57	8380.71	5877.21	6677.95	2814.06	3165.84	2624.31	6723.77	6267.54
812			2240281.50	11535490.00	387228.18	119604.17	117998.21	25703.59	83078.28	137198.15	136852.25	67819.49	27328.49	27084.25	38781.13	47334.77	53428.42	71917.74	60119.15	51332.52	23691.25	44937.21	72132.60	52436.50	24578.32	17213.97	7439.18	9420.02	8994.42	32183.78	21485.72	23551.17	17886.58	6073.10	11619.08	24948.27	10817.06	3883.25	7246.90	6872.17	3596.33	4129.95	13557.42	12049.88	5505.36	19872.55	54406.33	35401.03	12287.46
813			768595.18	3382185.00	159949.32	133411.73	73937.17	48438.74	31883.36	47944.14	70537.35	35260.91	26819.91	6573.64	14139.30	11087.55	11169.13	10230.98	9045.71	11283.10	8417.75	5902.47	4852.91	5569.82	6995.61	4715.00	7207.59	12568.21	3664.04	4355.78	6371.27	3692.60	4944.25	5637.18	10576.96	6906.59	3985.38	1488.90	3099.41	3558.54	1630.26	4039.28	5240.34	4233.05	1703.95	1544.01	2142.30	3585.21	2291.07
814			210507.98	1574123.25	171292.70	171146.50	141030.85	79044.53	66240.21	79612.50	63145.02	63372.50	69005.69	50776.57	55523.32	68355.14	44177.42	38774.00	40998.11	43932.57	41730.69	34810.79	36847.96	33339.64	6448.23	9318.69	17406.60	31886.63	32418.54	40972.12	17823.48	14165.56	5542.66	7069.70	16622.70	22008.58	12532.83	19967.98	27167.84	11885.90	14362.37	9155.83	9178.65	8211.91	8302.79	4982.60	11156.43	12041.07	8096.35
815			67052.06	1186933.00	463865.15	130471.68	51061.91	111252.97	91504.58	58900.22	25130.51	21102.75	35420.38	24046.45	39234.80	27808.28	36929.80	13931.65	11256.39	10692.57	26721.76	21888.02	25897.99	11360.47	5035.84	33610.35	30047.70	16233.13	12908.86	4793.19	5522.06	5922.95	8099.32	14680.50	13497.93	11285.48	4778.09	9051.50	3696.00	5045.71	2996.43	2145.55	3893.21	11409.96	6841.94	3103.76	3211.36	3605.79	3744.09
816			322668.53	2281772.00	140558.01	345114.34	648264.68	344294.03	152439.59	107685.77	61782.59	112599.79	107451.14	190455.56	129390.95	87686.31	106113.67	99997.87	40205.55	36879.96	25196.10	24891.45	17117.58	21747.01	24011.74	56277.42	44600.15	27399.99	21841.96	23115.89	47392.05	95009.54	42037.15	11758.35	26827.85	37003.10	32972.51	22257.30	33967.52	36894.63	25978.11	8874.26	12352.56	16557.91	17768.18	19460.63	17549.04	4417.13	11777.21
817			523745.93	3782298.25	352473.84	116097.72	90640.10	76391.77	30467.99	43093.51	39025.77	30665.78	14920.49	24027.13	32094.37	13326.31	20508.19	19641.62	15945.98	23077.03	31577.91	7731.30	4430.20	10727.50	13139.37	6308.33	8907.64	11241.61	8359.45	9361.11	7700.50	4619.01	8128.16	10589.18	13112.89	6318.72	5610.06	5314.17	10114.22	7583.29	5564.53	3249.43	3113.35	3778.21	5447.11	5813.90	2945.98	8453.84	7538.91
818			896309.37	12638245.00	448127.81	607416.12	479572.68	171821.31	108398.04	68204.48	161770.85	246660.98	98366.18	34121.38	57309.77	81712.67	112277.03	63289.12	125045.42	75049.52	52476.96	27662.44	30469.74	59693.85	90431.03	61860.71	38527.04	25062.39	37599.34	39924.15	38341.32	18533.08	20023.94	24158.61	21977.22	14906.84	19991.35	24067.43	20196.47	12610.37	27525.68	39946.59	35738.46	26565.74	14632.87	13760.01	27592.68	19979.24	19451.41
819			109437.92	536425.93	63239.14	11408.19	15114.74	4745.25	8246.84	4770.70	10510.52	9738.98	6076.50	7229.47	6541.40	5293.33	2004.02	2567.12	3229.64	3199.29	6779.12	3594.74	3096.12	2762.36	4520.09	6339.75	7748.30	3151.00	3066.87	3470.29	5379.33	2192.41	3564.85	2677.24	1974.43	1088.25	3877.43	4723.17	2505.46	1766.36	838.68	752.97	762.53	2765.51	1749.91	1302.41	1299.04	1154.07	1338.71
820			521235.71	1924795.00	138371.85	25551.89	25717.01	18419.01	5934.80	11176.53	15531.46	31305.19	19766.38	4022.87	2236.94	17162.05	18782.81	2875.54	11539.5309.26	4283.30	2456.85	2984.67	2787.85	6460.47	2558.01	921.56	1488.53	726.41	1007.63	1223.08	1252.42	905.52	1052.29	1286.11	921.70	3424.69	3679.85	4085.13	2346.78	2491.04	944.47	2488.20	2674.72	2325.76	1242.13	1716.75	2308.22	1135.31	789.96
821			104776.91	1878441.75	320835.75	114399.16	79173.92	89220.22	55941.82	40866.87	113614.82	129277.95	95078.02	67269.46	93851.03	61864.39	28533.91	27009.01	20586.46	19659.83	45291.06	31098.08	12029.61	18082.14	13717.43	13847.49	22341.71	16440.79	18454.29	8061.04	30093.11	25154.98	9013.56	4758.51	15568.52	12921.66	11345.57	9647.73	6196.37	8503.63	17494.58	14491.41	6042.44	6886.50	3195.71	10051.23	10485.53	8411.55	10534.42
822			113952.97	493341.84	60484.68	58556.23	40862.53	14539.69	16811.61	18375.38	14787.38	7653.92	7066.50	2703.21	1379.81	4059.91	5672.31	4448.49	6187.81	1934.40	3463.79	1668.63	2271.97	2817.93	2818.27	1451.46	1552.00	3027.12	1507.34	1468.90	689.64	588.92	1300.55	1822.84	1221.91	1548.31	2704.66	1020.04	813.14	1039.11	1152.94	885.62	472.73	729.37	1172.31	828.62	1245.17	1676.00	1462.77
823			3767.29	370091.31	28334.00	12241.46	12743.01	23546.70	22951.84	27867.21	25803.16	37839.47	24160.78	26457.83	20866.46	11332.37	7388.56	6936.38	11079.82	5268.02	1342.72	1958.62	4088.51	4380.46	2892.77	3953.48	5118.23	3771.66	3325.32	3232.02	2066.50	2516.61	5330.20	4210.42	4743.00	2917.37	2488.25	2385.83	3455.99	4561.71	8762.65	4334.70	2524.93	3246.94	3106.55	2618.98	842.68	1640.44	1846.39
824			138284.46	3144584.75	237723.39	148552.46	73329.27	67349.55	65841.39	16908.27	18577.85	10574.36	11801.31	10309.84	9564.37	5818.99	5609.96	7380.26	12610.67	22125.47	5474.73	7615.01	15712.72	13322.29	4821.72	2914.58	2992.48	13474.25	11356.91	2974.80	2774.31	3883.36	7446.28	2401.48	4667.14	2165.64	5105.84	1701.51	5313.83	3436.09	2202.71	1361.55	3076.47	1462.01	1714.58	1598.87	4075.95	15690.76	10197.52
825			5464653.00	20470352.00	750931.56	206959.28	102389.55	61522.44	20329.85	23090.38	24501.72	18807.35	32162.38	14811.00	10949.34	11832.19	24314.55	27809.11	6918.53	20625.84	15510.16	30228.40	10817.84	9924.60	19139.74	9881.58	23581.18	17961.40	16303.48	14263.31	6456.48	5553.74	8216.70	7644.42	7300.58	7536.62	10167.51	13952.99	16133.68	5558.59	5736.60	6586.82	6471.93	1317.43	2346.61	2659.17	6065.58	7873.22	10104.17
826			102209.14	1789870.87	142486.31	54181.94	71858.21	39717.96	84146.10	96915.57	77829.25	48514.60	39703.48	26481.75	26763.05	17259.37	22275.30	40354.16	9322.25	26432.97	7716.09	14395.13	11685.09	13801.40	22894.07	35404.32	28766.69	21187.43	19116.88	8242.02	6986.32	5995.70	7815.06	20345.15	14027.18	12975.56	4401.57	3167.36	5372.10	9073.97	6215.56	7696.84	14889.26	5522.71	4555.88	2687.74	3082.10	11002.13	10809.12
827			28409.99	853195.62	149056.43	273585.43	151539.82	51364.10	58918.01	26487.51	18014.93	8316.74	7502.25	3965.98	4579.48	2333.37	2953.16	4772.83	4519.05	7934.98	5751.40	9415.69	8021.71	8341.06	4109.07	2828.69	1854.42	1528.20	1049.58	537.64	2311.38	3335.31	2042.91	668.95	1011.80	1139.17	1248.21	2527.94	1006.14	2681.73	2735.82	1787.47	1283.88	958.11	899.35	1303.46	2207.51	1566.30	2226.95
828			100122.22	1486319.00	180712.15	46549.50	74327.32	82273.57	100060.10	31597.17	17044.58	11330.37	12968.79	27308.29	32875.87	27041.81	11324.74	9493.60	7239.08	8413.94	6601.00	2743.74	9159.54	7063.38	6195.24	5019.48	7214.72	16305.79	10005.43	4266.38	7651.68	7399.18	3550.38	7456.99	5633.54	6643.48	3520.94	4715.05	3664.80	4143.99	3531.53	3859.91	10187.53	5179.32	2722.18	3838.55	4005.63	2072.69	3064.99
829			55343.40	662934.93	95147.33	45233.41	37840.55	17288.43	51849.11	34069.22	7795.47	16801.82	15794.68	7568.58	3717.64	2630.13	33381.57	21863.01	6927.51	19048.18	11043.44	13664.12	16901.76	10538.03	4195.42	13093.03	18922.71	10193.18	5152.11	2232.60	5450.31	20039.11	11847.78	1409.00	1150.39	1330.41	3709.67	4929.75	2871.82	3790.52	7780.76	1891.15	1020.94	3161.85	2077.86	2288.50	820.28	1512.56	942.41
830			41348.86	839845.81	100960.59	46304.91	45702.71	46222.67	41036.20	20831.46	6049.84	2751.33	4903.83	9360.94	6337.77	4414.57	3764.21	5410.04	3581.11	5766.57	4068.80	3494.19	4957.65	4759.36	3130.77	2976.80	3488.59	2118.48	3046.28	2109.86	2135.17	5189.27	902.27	1860.03	3465.31	3709.38	4449.44	5245.44	3524.46	1802.96	2724.85	2699.39	1156.27	941.71	1827.71	2405.78	1156.00	1143.21	694.86
831			65685.46	1744854.75	267137.68	112062.76	124797.61	63528.56	45564.71	27477.20	41764.58	39762.70	32255.76	35064.46	30277.85	33116.64	18695.95	6407.17	6340.22	15629.63	18707.40	2588.22	5921.23	6035.60	4717.30	8552.05	21595.96	10760.01	7926.87	13495.06	11877.44	9160.90	6945.86	5751.68	8168.33	8411.87	7535.82	9165.15	4378.63	3643.67	4836.73	3967.62	6456.47	5730.81	9567.59	9046.59	2326.63	4185.96	6645.19
832			58866.22	1924302.25	196210.17	120145.04	47760.45	74577.25	23129.10	33352.72	37943.92	7650.18	7644.49	13384.85	26476.53	9324.62	5419.62	10651.65	5496.85	2978.15	13714.63	10672.66	2338.84	2335.81	5672.51	6267.47	7776.52	2845.88	6120.37	3501.28	2352.77	4237.85	4029.79	3810.69	2350.07	10843.20	7473.25	663.42	3873.60	1741.46	2787.70	5928.26	2129.84	1531.30	1625.94	682.67	3023.72	1776.15	2349.83
833			21564.99	1469151.00	56439.65	48615.37	95147.74	124338.59	51923.41	54464.64	52315.30	22175.13	55448.21	41675.80	19235.68	11589.00	9005.61	11539.90	7542.40	7669.87	8720.04	15579.19	17451.73	14792.07	18622.76	39063.68	20819.82	26354.01	18091.04	28079.45	8865.85	11790.43	3014.57	7840.79	5680.68	6124.34	1786.27	7247.36	2934.16	5996.51	13579.72	20249.83	9955.24	3872.71	5026.32	4833.85	3713.17	4109.19	3719.23
834			64761.47	719690.06	97689.44	35409.87	44197.68	26838.18	34161.72	23355.44	14790.45	23374.65	14551.18	15087.72	12004.23	7977.60	5240.80	6219.35	12203.72	14108.60	15324.98	6711.95	2678.84	6723.38	10054.12	6165.84	2198.80	4310.95	9108.55	15648.47	11636.38	3451.61	3994.36	5011.30	6848.44	3919.89	3448.85	8310.25	8608.05	12353.70	17340.68	8073.92	2066.74	7228.85	8837.46	4978.20	3820.93	3653.68	6041.41
835			99782.62	1278570.25	118712.21	126091.72	79386.15	15430.04	50053.96	42288.17	81295.85	68712.37	53039.54	46243.68	32837.33	12068.73	38443.90	18774.42	11523.95	17397.61	5336.57	19555.13	9920.68	6070.80	8067.47	10969.91	15976.95	9025.13	12630.99	6594.16	19823.83	19543.96	10380.27	3718.10	4778.93	2465.25	6695.41	16199.29	6671.76	7644.88	6603.31	5152.11	3696.15	3500.30	4664.16	4984.04	4709.85	4855.45	7158.63
836			62375.60	499135.50	115956.50	136832.21	81643.15	61949.35	55542.87	49574.23	42526.32	27822.07	12840.38	16358.79	11522.28	20674.64	33712.17	20994.03	16949.24	12816.69	7290.27	6139.71	17982.42	26072.55	9041.68	12663.49	11911.26	20198.18	11433.45	9424.43	7010.86	9293.82	15721.55	17598.68	13471.71	9185.20	12813.14	11709.32	2018.76	6929.79	7926.37	2979.78	5006.91	3958.62	5842.63	3761.44	3961.00	3174.53	3818.47
837			399746.56	5410557.50	125648.24	45403.22	39273.19	22013.73	19520.91	10853.61	11554.31	10209.21	18441.53	8712.70	3966.18	17800.10	8094.94	17111.05	9484.09	10509.41	5788.27	7130.54	4209.44	4517.67	3660.10	7843.92	5821.10	5682.51	2462.50	1246.20	3136.52	5170.20	3817.41	2454.60	2175.33	957.40	1790.78	2422.98	2173.25	945.91	1252.85	6161.97	1249.70	1928.33	2121.54	3817.31	2012.95	1074.34	3131.05
838			37784.41	307827.53	63531.16	37801.29	60229.75	43227.08	18392.11	17206.58	26996.39	31336.03	21314.93	30999.03	57135.41	24671.85	8760.68	24755.55	28237.07	21920.32	9396.21	21372.23	55107.57	65454.07	27706.75	5879.40	17545.76	30070.60	21724.40	16738.56	9814.85	10735.93	5199.94	10932.21	4001.46	6193.24	7512.38	4218.25	6483.26	6165.92	7239.10	4830.61	10202.93	9047.37	12570.32	6434.43	2712.25	5785.35	4665.08
839			752107.37	5231299.00	132011.43	60773.77	61065.01	60868.61	99008.03	103808.03	46161.83	38196.00	41800.76	46865.85	50035.31	30332.93	57607.64	65978.29	77207.01	86488.57	40337.96	81165.23	49416.47	7497.37	7383.34	8542.42	11739.48	37382.13	31522.01	15244.60	17427.14	19473.08	36855.07	17630.14	20975.39	29036.32	18209.79	16679.85	12810.86	6975.22	9638.60	7915.88	8670.21	20219.38	15008.70	15717.51	6349.31	15085.38	9041.13
840			42371.31	269186.90	148600.21	15689.66	39247.89	49592.55	48952.01	31761.62	37448.93	20236.85	15277.18	21758.30	41185.38	23462.73	16422.93	11573.72	21467.48	25327.42	18804.72	7023.72	15523.07	17947.06	15437.96	16708.06	13806.85	11365.55	8198.49	5889.99	6443.01	4041.20	12854.37	4218.00	2340.71	3170.15	3643.69	6812.60	7697.58	9335.50	12049.14	7061.89	3015.94	2444.82	4840.47	4430.06	2801.24	1230.48	5413.18
841			325083.84	5145585.50	172977.01	90740.75	90553.25	27268.61	28982.68	25555.31	30899.42	27047.22	34388.14	14539.52	3309.82	3583.23	7407.62	9580.51	4308.71	3848.11	3672.73	6433.65	9279.31	5727.68	6044.61	15932.71	15294.98	5396.35	5976.62	9842.99	5544.62	6533.61	8708.45	6245.73	6812.70	7329.24	12205.91	6605.53	2296.81	3963.71	8518.66	9556.73	8658.12	4115.04	2863.60	4089.14	3361.25	2648.70	2415.02
842			799507.12	2956956.50	262111.95	147373.04	160782.85	92598.28	47153.24	33573.35	32255.58	36883.66	8007.53	6758.74	3472.05	4184.54	2399.29	8272.20	1533.82	1606.69	3532.39	3463.72	1155.89	2657.29	2032.12	2794.46	2491.75	1330.55	2700.65	3415.77	3013.16	3183.70	6015.55	3225.05	1849.12	5012.00	2012.28	1040.24	1418.17	1069.14	1125.92	2738.57	1895.68	2606.33	1508.28	1495.66	1282.99	1084.03	1051.96
843			173728.48	5653071.50	120677.47	56078.11	42884.68	56337.68	76554.59	83204.58	49805.71	16918.77	13017.04	19972.21	17875.31	21983.82	21282.54	13569.33	11351.58	21059.27	29297.49	17939.08	10378.30	7995.97	11249.29	12802.33	12103.94	14103.55	17310.93	9442.94	6714.83	6867.06	6932.88	12233.31	7942.10	7613.85	7877.42	5543.03	7615.89	4236.92	7776.27	3671.44	2103.81	3340.62	4889.35	5068.70	5241.42	2597.96	5701.57
844			31501.20	811170.81	105298.85	104776.41	30845.67	21183.50	23914.01	20170.00	6167.48	9497.43	14537.82	12552.22	24602.14	20632.60	12831.32	12587.57	18229.49	9148.04	6681.34	4013.76	5885.76	4295.33	5838.29	4414.62	6055.13	5102.18	3830.77	2949.36	3792.48	1402.62	2939.57	2261.53	5983.87	3275.10	1940.14	1593.75	1335.57	3176.39	3681.81	6665.95	6890.32	3532.13	1273.20	1209.97	934.37	1946.71	1946.54
845			106588.58	1479235.12	224037.82	176452.12	183726.64	152568.92	175986.25	83134.46	46782.29	71956.56	22413.36	37094.71	47768.90	20745.14	16691.02	44630.22	60480.59	40192.23	25381.81	14871.33	20628.70	25636.68	20095.52	17598.60	13963.91	25031.67	12903.19	14712.59	10269.55	24571.88	18038.27	18161.38	22903.83	20489.95	14176.67	21535.51	12573.50	9598.99	11443.79	7461.76	4978.52	2388.36	7385.39	11507.97	8698.10	10842.54	9632.84
846			111855.91	1120342.37	53373.50	13978.62	12908.17	16302.80	22842.50	24572.34	24954.52	25038.79	12005.80	26951.23	12057.83	14056.51	4494.27	6695.25	7637.88	5603.35	5152.05	4810.42	5208.79	5810.91	2402.07	3331.53	3020.12	7307.43	11765.42	6531.29	3226.56	4158.83	4174.16	3577.43	4590.88	2493.01	657.02	2423.31	3681.90	3527.27	5333.59	5509.37	2527.36	2334.19	2430.32	4759.89	2522.03	1495.42	590.24
847			41930.17	1909765.75	216261.56	144338.82	98356.73	27601.60	50168.99	33232.24	27511.00	29230.46	62470.23	20866.80	11401.78	20718.84	23015.36	23899.89	21633.93	15225.44	7337.26	11589.92	23462.40	8924.08	6338.09	8314.95	5770.58	7462.03	4639.58	8536.48	12225.15	3846.66	7374.14	13903.13	12194.37	6850.58	6652.43	4047.99	5250.56	6081.35	11031.03	15091.15	6091.53	4141.80	4470.21	8561.26	4974.27	3950.48	4439.48
848			94011.14	811685.62	598380.81	135996.12	22192.11	58128.44	59439.36	9480.32	17514.07	17657.10	9067.53	9918.66	6844.66	23128.44	23058.27	7241.55	17267.78	20174.06	7973.98	8469.45	20384.11	12758.22	15828.23	6974.63	6415.63	3159.09	4345.48	3150.87	7782.36	4441.49	5720.50	8947.20	6786.84	3388.32	1755.19	4343.13	2171.88	1574.10	1807.53	1159.78	5171.83	6926.37	8021.94	7294.32	4288.12	2855.42	4426.80
849			66109.60	809602.50	75092.26	43684.95	28260.91	16196.71	15792.92	9442.51	7250.07	7622.40	16374.02	9857.24	12107.01	13772.37	5444.85	3587.31	14914.00	8506.96	4736.19	9142.08	6254.23	4119.85	10241.17	17925.55	14680.19	7219.33	11283.79	8240.51	8634.96	6058.61	2663.78	1715.93	3498.05	4795.92	4602.42	3878.45	5013.97	1783.06	4014.28	1423.20	3197.23	3046.13	3322.10	1614.58	996.11	2016.14	3325.92
850			187080.95	576412.62	109183.04	98759.65	32666.27	56049.08	39818.82	44604.00	46630.94	34713.01	34424.73	27763.37	19791.44	41660.83	42819.12	20965.40	9695.82	8350.78	15150.00	12056.99	17336.49	15545.98	6938.39	14615.64	9243.81	9237.03	12308.87	8646.81	6940.86	4452.14	6968.25	3287.11	9326.00	9945.54	7288.09	6598.48	8639.77	5354.37	5529.38	5337.31	6453.02	8645.32	8956.58	6782.31	3404.10	8616.28	10941.98
851			67539.95	846991.68	103640.43	31100.93	22004.63	37901.94	24654.76	19343.33	25157.77	18270.22	17812.16	7318.51	10315.67	5886.29	2186.07	4573.21	7620.43	9914.18	2620.22	2853.78	3488.31	4377.25	3667.22	4151.49	5540.88	5265.48	7617.67	5912.63	4206.28	4580.79	5581.58	6290.68	6453.43	3136.39	3653.54	4584.21	2336.10	4844.48	5760.94	2712.65	4521.74	3219.48	3044.11	1769.71	1380.72	2867.79	2302.88
852			44809.55	1802420.50	154553.31	82168.84	112820.30	161301.96	83188.21	36853.77	46536.77	46754.43	24372.07	25734.58	14054.66	11026.25	16442.76	13059.94	13987.17	14242.06	10255.34	23266.00	11566.78	6368.26	12966.80	5857.73	5618.51	6072.79	10112.18	7317.20	3858.16	11913.93	6451.72	7684.95	4478.59	4404.752.82	5118.94	6158.75	2910.09	5389.65	3795.03	4352.06	9186.15	8794.04	4943.91	4964.19	5317.49	1520.97	1319.79
853			55709.79	678852.43	239224.65	148307.21	111469.85	117286.03	126535.82	138872.54	45439.47	97810.88	121080.25	54859.75	82229.53	45154.14	34229.21	58464.89	70762.26	35778.40	7563.30	15688.93	7081.51	7124.04	14088.12	17277.31	11946.66	16277.53	8131.98	18514.14	18600.31	6804.22	6941.72	6235.49	7693.11	12643.31	6936.87	4723.68	7998.84	15276.27	17441.88	7436.44	6614.60	10376.66	7843.42	14856.69	6402.21	4470.02	3014.77
854			62518.78	670156.87	37998.81	62983.32	77287.97	66895.28	66864.34	36183.25	17086.78	23633.96	18321.38	17505.20	6623.15	11170.22	13087.91	9535.08	7464.03	12546.77	6668.78	25129.84	17249.16	27430.38	2953.01	10954.61	22280.19	2719.43	12974.03	5808.04	8113.81	13664.22	5541.38	5364.38	4227.13	4215.30	7761.39	3988.34	3519.94	7369.51	6493.56	4228.42	2786.25	1606.04	3073.50	7049.17	5396.06	4776.75	4042.71
855			120925.23	374963.21	24713.86	15968.87	26087.33	26613.95	17881.40	10506.29	8887.81	7771.22	5706.34	2886.55	5476.98	3485.32	1804.64	2430.75	2403.79	2197.65	2127.82	2222.91	1787.57	2691.91	3079.27	2417.47	2096.95	3912.92	4480.06	2656.00	1157.83	2096.29	3056.95	1198.59	803.95	1392.67	1674.94	1506.23	889.65	1523.70	1494.39	528.26	687.30	832.13	705.60	786.80	923.42	476.20	826.80
856			295206.25	2548784.50	108326.20	71675.44	33971.97	35956.07	37964.65	23627.56	47333.53	45277.51	31936.94	28971.49	24887.54	12310.12	9121.92	14048.25	23570.86	29653.66	13934.70	14772.25	33398.73	17985.88	11035.33	4600.50	9170.88	14058.92	8599.55	9993.61	12327.66	4306.02	5521.34	7705.74	4311.20	5351.89	6096.67	5135.41	3586.13	5051.35	5417.11	7997.58	7375.36	4877.88	3343.48	4045.09	5184.68	2632.13	2850.40
857			104028.50	548660.81	111354.46	32570.36	21889.60	54734.33	27900.47	15276.33	12019.65	19032.53	20622.45	13865.60	15594.80	19505.14	9678.62	12332.13	5561.80	3594.18	9362.17	15612.29	10312.60	12259.46	11994.90	8983.45	9672.11	2480.13	1466.06	4215.59	5113.93	2551.31	3717.12	7682.71	4915.78	4007.91	5984.31	1730.60	5535.02	2856.07	2211.69	1044.89	2856.16	7587.46	5799.59	1940.61	2041.13	1712.02	1836.64
858			127109.09	2123223.50	109024.17	21070.73	35796.16	88840.96	94016.84	19723.86	21234.97	35232.63	18079.08	4401.53	3755.22	10802.06	9626.71	4653.25	8456.97	9021.76	10582.23	11726.31	10141.69	2929.06	3474.54	2275.96	2702.86	1201.77	3679.32	3476.15	1715.66	1889.34	1815.52	1260.46	1357.93	2809.14	3898.92	1749.90	4760.68	2602.90	1542.11	1519.17	1783.52	1663.54	1787.47	1195.15	675.02	1079.51	1044.67
859			67459.91	708483.75	102373.98	82403.86	71717.63	45166.63	14603.96	13182.13	18047.68	18721.27	18361.20	17698.27	16323.24	5748.27	8792.39	9467.49	5739.09	4493.96	9842.80	6633.83	4500.54	4024.87	5295.31	4328.05	3821.52	5484.46	5727.72	6011.56	4304.73	1899.09	2586.12	2355.72	3535.63	3438.45	2958.30	3313.64	2858.45	1265.58	1275.79	1894.41	1323.21	1954.02	1581.87	3684.34	3291.33	879.64	1110.98
860			48008.84	148719.51	176111.46	273350.65	113789.56	30540.91	12725.79	59264.94	63366.15	41369.96	18646.81	47980.61	19166.36	12625.91	21167.84	23324.22	9017.13	13468.39	7864.75	2855.57	3581.80	13713.64	26296.27	7533.54	5397.89	6355.40	12012.45	18490.29	7977.20	6034.63	3585.89	8837.15	6666.36	5454.25	3706.46	1793.05	1892.04	5480.32	4081.00	3499.97	2932.38	4444.10	6260.54	4772.13	3934.54	3948.43	1397.53
861			618485.50	4056091.00	81318.86	22237.80	27247.53	12702.75	20184.80	31808.17	14746.76	10851.09	14110.50	8361.88	6748.50	2770.49	5291.95	6916.68	14646.48	14556.57	14134.13	5969.05	5729.76	4987.01	12337.78	14166.17	17141.44	9376.17	11178.75	3900.31	4048.25	3674.61	3151.60	4735.89	5294.16	7077.71	6362.07	5478.98	5370.10	3443.96	2880.27	4138.30	3080.01	3997.58	4043.50	9430.78	4878.77	875.66	3126.79
862			100277.12	1855979.62	130911.08	86258.33	104121.71	85912.67	58496.08	24304.40	45129.19	56929.43	32491.25	11977.15	15640.11	25246.14	12849.40	11988.36	53870.75	31542.92	29311.87	12641.94	14646.09	12783.03	6548.29	11456.78	30852.72	6986.94	8394.80	3527.24	3361.92	4712.46	3060.21	12392.60	17560.14	6428.14	7359.55	14453.66	15464.06	8949.78	6362.78	8332.00	8587.36	6761.93	4389.91	3837.70	5227.31	8559.24	3549.63
863			8613.44	346883.09	40355.79	27577.56	38451.35	26480.32	4771.12	30771.91	46669.05	45798.30	19719.41	10525.57	5440.79	3129.69	10696.13	10223.78	6337.40	8074.48	14382.60	3578.56	5884.47	5635.72	4244.50	11560.84	10532.16	4356.43	8597.73	2257.59	9054.85	11482.80	11830.90	6690.73	1567.27	5237.13	5486.77	6577.86	4941.96	1647.60	3281.16	2660.70	2314.06	2870.60	1747.75	3369.41	2516.20	1087.89	1227.61
864			51201.55	1079380.62	299117.53	160883.67	107961.18	66621.80	55244.34	59310.66	29193.82	42262.86	30811.20	22521.22	11282.76	17988.63	24314.75	14578.89	14518.70	20678.99	12979.92	17026.16	14079.34	31383.27	12692.12	8925.83	19184.73	9977.57	4638.39	7387.05	7492.69	8290.74	12934.21	8392.60	11029.95	11916.33	6777.62	3928.40	9426.58	12992.96	2799.38	6005.30	4605.22	2361.07	6659.74	5430.14	3643.11	2662.27	5536.45
865			42021.41	154915.01	52114.48	30026.75	14403.33	17217.01	18093.10	15651.72	8529.19	14506.16	8188.31	4159.57	12953.68	13474.42	3385.61	3646.70	1986.72	1771.65	4030.43	3941.82	1876.78	1779.91	5967.09	6721.76	2883.22	1038.83	2632.52	3315.03	2835.98	3047.34	2139.81	1786.14	3024.13	2423.35	2728.92	1039.00	4004.55	8443.54	1661.24	3483.10	1632.82	1096.81	2071.73	985.13	1426.04	1937.36	1141.57
866			34754.68	1644979.25	179081.57	48238.46	34400.95	64987.78	86772.85	74126.12	51006.12	16710.88	13032.67	17599.07	14557.31	13210.52	13796.70	15798.11	30991.16	29284.66	29570.58	11337.29	9521.71	15283.50	10668.55	7428.91	7873.10	6074.07	8072.11	17220.47	7705.69	8594.12	22826.84	7668.27	8219.89	15074.53	14108.76	9280.09	3480.30	4128.51	4246.25	2548.33	5557.19	3781.24	4664.05	4480.13	3830.26	2497.71	1207.43
867			265118.31	1558668.62	106130.23	37864.43	24199.13	23865.89	38593.02	14771.82	13172.09	15211.48	30098.68	32760.63	14622.05	8727.86	4609.32	6076.79	10774.31	13428.01	7767.46	6295.36	15503.88	12798.19	9777.10	6895.61	18072.47	11650.38	6641.12	3364.23	2591.34	3562.62	4078.47	6662.84	8149.31	5117.55	5901.42	6046.21	6402.36	5611.46	13429.48	11849.08	6636.05	3561.79	4149.12	3188.06	2526.91	1018.85	2115.94
868			274357.50	2140315.00	703203.56	604502.62	290123.46	385659.65	217080.04	201671.64	150600.68	71623.50	100560.19	74596.17	65485.94	69597.43	66920.74	86678.66	52345.40	92036.01	140961.93	99221.75	49105.08	46347.42	33330.00	46633.63	32099.93	35523.11	20812.61	48996.25	43507.64	28586.89	21151.13	41843.41	51892.64	19898.04	18201.55	22547.71	23127.97	14432.79	17434.62	20787.46	16672.46	24863.12	32755.44	27753.08	17490.87	20726.11	16009.09
869			117945.67	2374049.75	202701.75	94440.81	90297.67	114361.67	135271.29	46519.68	53104.98	23332.50	5821.04	23338.83	46140.35	26707.56	10062.84	12376.69	16573.36	8002.28	12661.48	12251.17	5579.21	2963.48	5542.36	12774.44	14316.28	4706.53	5182.17	7247.04	2770.21	4054.21	1686.19	4967.14	8979.60	6953.14	5345.04	3344.76	2189.03	5230.39	6717.32	6359.60	7150.47	5211.61	4763.07	5371.36	5673.95	2506.33	4766.10
870			41749.71	867912.06	62606.61	31306.17	43619.71	80478.87	22267.50	27055.86	81550.75	37064.32	4135.97	4864.17	14526.79	33601.41	29496.13	42489.51	49232.96	35115.42	23431.83	16546.50	20234.76	24709.76	6315.04	5348.62	10449.30	12336.35	11375.75	10625.49	7652.38	6566.95	7619.52	7845.14	10601.59	12909.09	9206.94	7137.76	14931.07	15487.13	6430.79	5386.88	5675.44	7626.81	11652.13	7581.34	4776.79	8539.20	7324.98
871			71737.50	403482.87	95563.63	97764.35	212196.84	393808.71	307253.75	209818.06	124605.03	134716.28	37131.35	37146.78	29257.20	35323.51	24991.55	14388.41	28971.15	15071.45	25056.72	36407.82	31553.22	33669.66	22403.95	22509.73	40596.47	28888.66	13715.06	8874.68	6294.17	14055.98	23622.40	24473.67	20611.86	32077.78	17173.48	29833.86	20743.01	9573.17	7781.18	13906.40	10821.22	9944.94	16616.81	22629.32	30365.39	9158.42	7836.27
872			56057.64	574113.43	45451.15	42207.96	47669.70	39374.89	22260.88	23046.83	15667.35	13045.50	9178.39	5534.62	12084.04	11115.54	5553.26	4403.59	9163.89	12207.08	11206.87	7170.05	8413.77	8244.51	4933.62	3134.82	5976.88	3187.24	1109.42	5115.42	5748.24	3636.86	3380.10	4203.36	3240.48	1412.89	2777.52	3347.28	2814.94	5903.93	3282.66	2227.34	1031.19	1017.52	909.88	1557.60	2920.40	2776.11	662.94
873			146545.53	1952270.00	95801.80	29096.64	17183.40	34643.99	14778.35	8243.80	16839.63	20183.83	14634.32	22090.89	11516.00	13138.43	18015.36	21506.10	10910.39	12640.66	11214.10	7308.89	5372.28	4010.50	2559.09	4189.12	5457.08	3115.91	3876.56	3429.13	6690.23	5603.80	3937.84	2743.00	4046.37	4539.05	4768.72	4518.93	1114.51	3674.30	2313.97	2517.48	1691.59	2536.33	2272.72	1779.21	1122.84	2447.90	1029.28
874			308916.71	5113609.00	198644.32	96505.64	79313.46	39718.17	53491.16	86363.24	54049.80	15128.66	16675.79	28469.16	29429.55	11628.70	29524.76	27949.77	15179.62	9369.52	24097.08	20239.29	16774.85	12672.27	14465.01	3887.64	14244.78	15075.11	11723.40	5026.90	11609.07	8034.56	24893.64	12058.61	8075.65	11394.61	9230.25	5955.85	6577.10	4096.00	2524.18	6071.86	7783.91	6679.07	7372.90	6122.91	7362.05	5745.25	5279.54
875			31878.92	399755.34	114495.59	56313.19	33151.74	16237.64	17306.44	13709.37	18745.73	13317.04	11697.57	13241.01	23788.68	29439.35	28383.20	27867.38	16546.14	26597.58	8402.72	6737.02	6647.54	8644.72	9795.91	9622.54	7246.94	5633.17	6291.46	13288.93	7011.60	3338.41	2106.67	2700.20	5064.65	6623.59	5390.89	8288.88	5272.06	4052.86	6316.75	5958.80	3570.64	4156.70	5672.93	7345.76	7810.76	3838.66	1252.78
876			101824.63	901400.50	305095.84	155858.00	71266.53	33967.79	23516.02	24263.54	25253.17	29936.62	24590.79	14660.26	13727.01	13069.66	16136.57	17616.90	10374.54	28641.91	22558.46	17352.95	9355.99	6980.63	9375.53	6708.05	6325.17	12980.04	8557.46	9822.63	16550.35	10330.60	13113.33	11645.94	3537.10	10064.97	3518.18	3233.89	6931.60	6982.56	4192.08	3848.45	2527.81	2396.25	3055.36	3480.53	3101.77	4937.48	6115.55
877			89036.46	1033433.56	298880.21	179734.65	96235.50	71721.80	61605.32	22488.66	55768.16	59945.50	38774.63	15646.29	21558.63	35549.78	14307.28	13963.76	39572.62	29562.15	13783.95	11495.18	7561.11	9787.51	7374.28	10681.78	17336.98	21713.01	15363.60	5447.26	10457.74	8940.65	7514.22	3223.27	7624.70	9016.88	7489.11	9435.55	4180.89	5364.22	5035.50	3140.02	12224.06	4450.85	3097.00	7373.23	4127.68	2769.33	3295.76
878			367829.03	2519773.75	243494.50	117973.03	80875.61	91255.59	148614.48	159682.34	32156.19	38092.70	11954.31	41474.69	61651.62	12837.99	7855.76	18200.67	11638.31	19710.93	18578.41	6753.65	12130.96	16772.35	6692.03	12406.12	5173.93	3673.18	9758.75	23410.19	25217.96	19342.51	7955.26	6191.35	6128.47	4161.27	7260.93	5623.75	4529.80	6422.50	7512.70	8280.89	5780.39	2634.10	5401.21	3861.13	8375.94	7320.13	4329.83
879			97298.57	1147845.25	107608.33	206140.56	219826.68	221021.26	64236.39	63981.85	84070.92	45547.46	38294.09	36960.25	24466.65	13480.44	20976.29	22976.03	18137.03	15473.13	9211.65	21933.05	17434.67	17942.15	12220.94	6503.44	10377.09	5112.85	5430.17	9274.65	4456.81	12110.01	10057.70	8221.49	11701.73	14894.53	8389.36	7023.37	5679.23	14902.33	18695.31	11040.41	5549.70	5107.77	7474.31	5949.85	5652.84	4969.87	6414.89
880			59997.62	668462.93	79984.34	41624.76	43736.08	61793.63	19433.30	72185.74	56495.62	8695.79	7799.31	15792.34	4423.44	3172.30	7661.25	15300.83	9424.45	7728.42	6708.47	6086.71	5585.00	3560.52	1390.12	1565.39	2055.26	3839.72	5921.24	4369.42	4181.58	4565.42	3214.01	1517.53	2855.60	2827.35	1061.38	3845.85	4177.85	3094.90	2735.43	4521.88	4850.85	2305.99	2799.99	2221.52	944.73	1175.88	1990.16
881			315211.62	1779766.25	83440.42	28073.22	14240.08	14070.36	7417.39	7516.11	4323.32	6891.20	7818.53	1956.96	4889.88	1678.19	3019.88	2562.08	1475.75	2563.35	2935.78	3025.29	2753.26	1925.46	1540.09	2087.83	2290.43	2767.69	2318.87	1842.74	1518.67	516.14	2206.31	3534.75	1358.42	911.56	1527.47	1415.56	2177.03	881.57	1217.42	1997.63	1248.93	804.64	537.72	1511.16	1167.21	1138.21	1990.18
882			118821.71	622503.75	68029.93	40006.88	53882.14	20100.58	14881.18	14330.11	7737.36	10550.60	7713.05	6921.58	12262.00	10374.43	6053.13	6814.42	6080.01	5092.87	16605.70	5878.56	6366.36	5202.10	2451.80	3218.46	5249.38	8839.35	2918.54	2463.22	2098.47	2580.69	1471.25	2598.44	4739.78	1815.47	948.11	1787.60	1575.66	1876.81	1890.25	4344.41	5740.13	1375.23	903.24	808.42	1143.67	1939.95	2445.60
883			74607.27	1860307.12	49271.95	32637.88	29163.09	15788.91	10763.42	21158.31	27114.87	6247.12	14278.87	9712.78	15545.99	8629.95	8486.39	7323.57	5012.47	5462.48	16416.66	9218.20	5302.83	4774.07	3548.55	3473.35	1715.03	2920.54	4857.88	2454.58	3314.57	2621.37	3722.01	6270.34	3842.76	4038.00	3094.49	2152.26	950.81	2669.08	3520.36	5246.60	2924.67	2388.73	3387.02	1949.47	4369.36	2851.87	1267.23
884			91286.64	1293577.00	74924.15	19905.75	11101.19	51102.64	35781.26	14197.77	13183.69	6871.75	10972.64	3053.40	1733.98	4607.85	9995.31	5514.68	3300.33	1233.57	1979.23	4835.25	3302.77	2768.80	5441.72	3523.19	2008.55	7817.19	9206.69	1930.08	2908.19	3797.21	4440.92	2046.81	1303.90	439.48	1826.63	2730.20	1282.51	814.82	726.86	861.52	1610.58	1736.29	713.83	2225.93	1030.56	1043.56	1040.57
885			68427.42	899483.87	325483.09	273014.81	99404.78	104962.42	61662.99	68251.65	41272.11	32598.21	23469.31	34083.32	64703.50	10560.47	14552.29	10554.60	16027.98	8662.53	21685.22	21383.31	10539.73	8706.87	9104.26	12623.79	7274.85	19908.24	29309.32	14066.00	8642.70	8531.27	7576.80	10681.53	13232.25	19145.55	22227.07	12304.73	9098.55	6186.14	7475.78	11058.01	11669.08	5626.38	7114.11	7710.43	7745.90	10843.47	4725.59
886			30951.47	144485.06	20766.51	53793.24	54178.19	17177.55	31854.76	13752.76	13465.45	11619.50	10864.60	8033.07	10543.85	6862.67	5879.17	5329.67	4716.40	4802.67	6523.89	3866.43	5987.66	4961.39	2859.23	3512.92	1722.62	2679.79	5083.94	4642.42	3328.39	3562.88	2818.06	5611.63	4775.95	2454.65	2515.81	3166.37	5862.06	2074.95	1467.01	2542.97	905.42	766.38	1020.33	2357.40	973.97	1368.70	1024.95
887			42686.51	501449.96	53077.14	31483.26	65927.72	29982.26	24754.51	27213.48	8097.21	8767.64	24763.04	31693.11	20244.00	18805.42	11640.64	8957.31	10532.17	15893.36	10548.60	5584.66	4265.24	6136.79	8975.52	6294.82	8003.90	6711.69	4526.00	2100.11	3790.34	5464.72	6946.06	3520.57	3097.98	5338.34	6049.10	5284.29	5775.94	5905.41	6224.59	6046.01	5868.72	3624.44	3447.05	2849.37	1221.20	2539.21	1224.80
888			242702.42	1616248.75	274043.21	67747.67	92018.24	100884.16	126728.89	84609.08	64844.07	24595.26	12853.73	20647.82	31186.84	28162.98	7565.92	19175.61	19222.81	14365.23	16981.52	11286.20	10572.14	7093.72	11291.07	15053.83	6202.80	11505.10	18107.26	16722.25	6718.20	5342.59	7495.61	8885.24	6917.80	3568.63	6729.14	3831.80	4344.86	7077.50	6769.88	9564.88	14366.25	8427.21	3461.02	4743.43	5776.02	3950.55	9693.70
889			192514.00	9153481.00	433633.87	146636.18	50556.88	82161.96	47532.74	17716.23	38684.89	25160.86	12828.33	14560.02	28443.50	19228.26	15482.14	16126.02	24317.75	30464.99	14027.07	10362.52	20322.83	17469.16	6361.20	7922.69	14294.24	18688.66	36667.32	13928.02	7909.80	10680.31	11788.18	8480.14	3619.15	8967.37	8797.52	16154.03	20051.53	8268.89	7504.12	7869.99	2884.95	5293.75	1798.54	5864.65	7052.22	3354.92	2954.45
890			36675.76	1663477.00	394400.25	146779.64	55444.60	28368.31	30452.17	54331.71	41075.46	61637.07	23385.32	12732.07	25637.95	26874.26	27522.48	24414.28	23531.42	13098.42	11051.03	5500.19	7473.86	9800.04	10567.09	14143.50	5380.47	6330.53	9580.72	10356.44	5787.69	3860.11	2808.22	8995.30	4039.13	9743.17	12106.75	8651.22	3433.22	7422.95	9826.78	2853.05	4701.09	4053.80	2143.66	3893.31	12645.69	12963.16	8205.51
891			138011.09	592371.93	104491.03	48758.88	22088.74	21107.10	19517.71	41373.91	24075.30	25786.51	20076.25	14487.98	17737.42	22845.86	46263.85	31826.98	21463.76	23131.47	17848.68	15806.05	13650.84	12087.99	14892.69	14111.81	20023.45	16848.56	19361.64	13495.34	6361.34	15061.42	5569.07	7080.65	9137.62	12137.88	10862.25	6243.46	9464.99	6559.88	9431.65	19247.15	7385.89	6018.35	14923.84	17537.90	10847.09	4906.36	6938.59
892			37848.12	280396.12	47425.57	24232.15	24253.95	43089.35	38152.85	16095.95	11126.75	18479.93	11292.23	11473.09	9499.96	4395.72	10474.52	10860.90	4675.11	2476.09	3883.76	4793.99	3444.34	3967.38	3841.99	6920.69	7082.80	5477.13	3335.96	5622.17	7752.08	3031.52	1542.46	4878.28	2331.95	1114.84	3963.14	3583.15	3192.66	1200.17	1339.21	879.32	2232.12	1414.05	1768.23	2369.44	3514.17	3053.15	2681.58
893			163692.60	2776703.75	290115.68	156324.75	79776.55	107152.29	107272.41	27105.57	103746.95	86512.98	34565.93	37265.58	14614.04	43660.37	11675.81	11359.20	22435.43	17770.79	3873.41	16686.28	14824.78	38183.76	30269.08	9233.33	9899.19	6422.38	19216.87	12949.59	6720.83	8743.85	16731.80	17702.18	15369.11	7111.77	4338.39	6847.00	8636.90	5562.15	19977.31	12089.01	3569.18	2392.69	10055.28	9413.56	3836.19	5829.33	8777.36
894			190195.34	1571405.62	104345.50	33666.09	21815.21	18005.16	34706.93	43793.79	33215.03	22087.90	14786.90	5661.38	27234.08	22136.24	4774.03	17517.19	36588.46	7729.07	10010.23	8934.22	13633.19	14015.53	11267.22	14541.37	9632.28	9577.28	8117.45	7607.21	11392.55	5751.07	2696.90	8435.00	11400.75	3996.60	5617.02	4234.62	1848.34	3296.45	6122.68	1537.90	4510.22	6394.19	6283.56	3807.41	2484.68	3562.47	6263.71
895			77204.25	1382629.12	146860.79	64380.71	38187.95	68069.39	43064.96	9483.71	35973.19	47373.32	28296.83	56359.85	35159.55	20975.91	14788.92	6144.58	10890.78	9202.50	11232.47	14575.40	7546.98	4824.46	10689.09	12578.99	13655.20	16976.50	5486.96	4852.20	6759.66	1614.34	9358.33	13876.95	5434.82	5927.59	5224.26	5855.06	3134.18	3472.12	3608.39	6403.44	2097.74	3780.61	6385.93	5221.42	1631.38	3393.70	7530.78
896			78145.17	629206.50	95249.53	61932.09	13927.16	43572.54	78100.50	78397.24	44207.23	19064.98	10955.28	28943.54	15793.12	20398.83	30150.02	28548.58	33756.20	16797.11	18882.98	15065.70	32396.91	32039.65	25721.83	7504.13	9399.97	12279.57	7981.23	13664.72	16368.95	17469.97	8285.05	12047.15	6539.59	5993.70	10782.73	3013.33	2250.62	6643.23	12468.03	17159.17	9113.81	6660.43	5248.71	14342.35	16329.38	6075.83	4925.37
897			67739.79	341802.31	217797.06	137700.10	116350.75	217485.85	132520.17	19967.75	79096.77	135038.89	250835.82	127632.54	67645.97	78280.45	42889.58	26654.14	14571.67	29356.33	39579.96	37135.22	14510.35	14256.23	31000.62	11865.86	12902.88	19825.45	32374.47	25613.82	8790.27	18322.68	20149.56	8564.90	26433.38	22835.82	24858.46	24711.60	16323.05	16389.44	20054.49	6785.68	9301.20	4727.45	11763.41	5911.28	8489.67	5041.35	2905.53
898			21160.78	1123298.37	108509.29	74722.37	77489.37	67338.96	37949.16	52071.23	32372.83	14529.75	21775.63	17457.42	12014.30	12058.83	15932.23	5890.26	7168.73	14089.25	12564.58	8127.09	6537.33	7573.40	10237.13	13240.83	7984.03	3101.04	1216.47	3565.29	4929.40	3731.89	5479.12	6201.74	5186.50	3844.86	2600.10	3634.96	6642.19	5815.60	4183.92	5070.40	2567.59	2206.73	5145.20	4856.67	4072.76	6063.44	4721.25
899			70123.28	259580.79	123538.55	75353.93	61991.48	54645.26	52823.11	16592.75	12824.15	16068.59	15503.03	22467.91	31162.25	32617.96	11354.53	22362.36	25458.55	8286.13	4987.71	3056.18	7973.02	19726.22	31402.44	11513.68	8709.81	10242.39	6688.67	10867.78	14987.58	15425.90	11308.43	9485.67	11569.75	11419.75	4454.61	7159.34	10579.60	4589.95	1950.29	2749.95	3471.13	3506.68	5740.29	4207.52	5625.03	2644.66	3860.35
900			9172.16	182498.48	102167.60	29281.00	28755.53	54606.48	32660.25	16209.42	17611.99	26125.15	9756.20	7386.81	16127.74	19934.66	13722.34	7555.35	10233.90	6365.70	4417.33	6367.32	3997.88	7489.65	9949.53	8774.62	4155.19	9647.94	4139.78	6447.20	6482.63	1781.91	2479.95	4518.55	5606.13	3651.18	2367.97	3810.19	4681.42	1461.87	1944.22	2107.49	1683.11	1588.26	5114.65	5977.73	1930.68	1308.82	2087.29
901			121985.84	941489.06	89798.79	48091.69	53256.87	74366.03	20401.00	25328.15	35085.25	51567.38	20942.28	4537.64	15974.68	46411.07	34393.03	13822.26	2560.88	18757.62	14857.78	6482.18	7052.16	3519.44	5001.38	4336.77	1910.66	4605.86	6264.25	5671.74	8586.42	3927.56	3994.12	9348.57	6215.28	4424.57	1883.81	3603.47	1847.66	1361.32	3241.19	2778.63	3389.05	8199.75	8207.43	7816.22	3149.22	1885.36	1985.62
902			130379.09	458408.28	270717.31	153203.87	66876.65	66032.20	52561.39	57932.96	124045.35	44458.53	18756.72	32807.65	14907.48	11168.73	30550.01	24411.94	32074.78	26335.88	25887.78	34992.44	43929.82	15716.53	28896.25	17161.79	7679.50	7871.76	12025.33	5901.04	10764.73	18205.87	11058.71	13502.80	12192.09	11657.49	14774.16	8728.93	10612.41	19951.95	11991.33	8064.91	17564.70	9396.62	3212.73	2079.91	7354.99	7670.82	5930.34
903			23317.27	136453.15	107723.06	53800.21	12607.53	21912.63	22347.78	22849.99	14774.10	12194.84	10936.30	15887.85	16130.64	18832.77	12682.86	7183.95	3683.20	1423.07	3909.14	1827.16	2744.93	7331.61	5474.11	3131.12	1647.96	3203.91	2931.41	2439.69	2030.98	2800.50	2593.63	1788.94	2368.06	2355.41	1971.69	2612.17	1803.27	1348.63	740.13	2320.14	1071.80	1160.86	994.48	807.84	1575.71	2897.74	1095.17
904			35164.81	721908.87	59741.14	71749.23	96378.03	36246.97	40215.12	36128.92	30147.25	40408.84	9499.48	32855.93	50186.53	24450.33	10415.64	9214.48	4909.60	10291.48	7126.62	11361.83	13925.31	12420.98	11402.66	19710.58	10140.25	2729.21	4521.51	3372.58	2625.09	9360.24	9788.26	5298.88	3074.24	4403.79	7217.29	5520.35	5304.49	2298.62	2780.75	3040.09	4494.91	3420.93	4110.87	4162.34	3487.72	5077.50	5339.10
905			174231.62	965482.37	60187.59	157524.21	120189.74	33559.67	28425.76	16169.16	12435.83	6028.48	3970.42	3502.76	5739.26	5615.49	9145.83	11858.98	25147.29	10031.32	10207.46	5613.75	6423.37	7785.12	9656.57	4589.35	3137.66	3472.75	9273.95	4602.74	2166.78	4369.07	2840.76	2563.68	2330.79	1835.25	2190.75	4934.27	3910.60	3185.63	1511.53	747.63	331.75	914.98	1726.28	2321.96	672.79	1195.36	481.88
906			129680.17	1438952.87	139578.76	138575.76	43033.88	40240.31	83001.23	66321.78	44799.74	67521.71	15876.74	26241.50	15438.55	66166.77	57808.10	28369.38	32214.17	50973.96	28590.09	16034.29	20278.33	19616.30	22357.83	12225.96	11278.28	29099.07	59035.69	41328.15	28417.03	18226.82	13363.93	12797.15	16930.52	23662.30	22064.92	11257.46	6416.94	11032.96	15830.26	25861.42	32387.18	17789.50	8581.00	7473.54	8907.15	3916.01	5696.61
907			99946.02	455268.53	169791.67	20705.95	17152.82	118654.17	55568.58	14407.98	36617.45	18667.75	6112.76	4558.18	31596.13	19745.51	3230.87	7896.36	14250.16	17068.52	6587.79	8995.76	11053.44	20582.59	12554.46	3590.62	7080.58	3635.27	3988.02	3995.67	5904.18	6360.62	11427.52	8233.61	2671.97	5781.64	3584.31	2472.29	3307.75	1357.49	3455.94	1864.79	1862.39	6626.05	4880.36	2918.68	1075.09	1965.40	4816.35
908			59082.61	159358.15	68057.91	33822.05	72437.13	93438.67	52138.43	23868.46	19216.76	16781.99	29711.72	14675.20	37056.60	26281.41	17330.05	6371.61	11272.53	16499.39	12695.20	17041.89	21502.45	18407.93	14158.06	7922.80	12362.88	15129.68	5387.62	7151.01	6594.49	8356.05	7329.94	7673.94	6928.42	10231.04	10623.99	6819.94	4567.22	4517.64	2315.20	4890.30	9292.65	6461.52	8746.97	7158.29	3231.05	6551.27	4764.59
909			349992.96	2819763.00	570223.31	52723.85	137290.56	100352.34	53203.91	29062.95	40122.08	62153.26	100374.28	82016.78	33257.10	49997.66	31289.74	71498.05	15693.11	41690.21	50313.00	17574.50	26570.95	12166.46	14983.88	14787.21	11844.95	6565.76	11247.12	24116.63	39037.18	36273.68	19912.90	21210.07	12971.59	10451.16	5170.11	7867.23	19925.64	13549.53	12726.79	13625.60	13585.01	10770.18	14327.90	16532.86	13882.86	5872.36	4495.52
910			113331.07	1054276.87	169921.42	125066.86	83401.50	55094.71	27591.57	34178.29	36007.60	22547.19	20759.71	31544.72	34896.20	25278.02	12191.77	9675.05	21821.56	18196.96	10785.40	13528.27	18106.94	18040.75	8394.59	4454.78	5592.82	3355.99	10085.94	16457.55	5419.06	6771.32	6250.26	2922.06	4497.97	4071.72	4249.72	10213.94	8653.48	7902.59	11548.41	5901.16	1804.33	5199.75	5677.87	2913.72	1133.20	1994.18	2163.72
911			228696.06	4054038.00	134668.04	49939.15	31187.32	25283.00	17350.46	18525.11	11587.50	20991.90	16273.54	24170.29	14706.14	9904.83	11321.87	8975.55	6010.73	12761.10	13228.98	13713.38	6659.49	13933.29	8967.55	11412.38	6217.94	6832.45	4911.03	6739.08	12394.38	6412.32	4111.48	6368.47	2464.86	6166.81	8573.13	3608.53	3890.59	6833.62	3996.93	4152.37	3661.20	6437.90	6677.19	6482.89	4438.97	3226.99	2946.69
912			157418.42	957798.31	284053.46	187931.03	106332.67	88522.60	62661.35	56037.50	35336.75	29735.77	27427.66	14603.62	14051.11	19618.39	14379.47	18167.38	25447.56	21552.68	12370.49	13722.51	25654.17	28871.74	15520.14	30359.83	10302.51	8178.85	8778.56	6574.34	6869.59	17364.91	5703.03	7572.40	6932.15	7911.25	11633.11	11196.54	6904.85	14789.25	6421.81	10649.76	12146.63	8831.84	3864.58	2541.62	10583.94	5720.87	5351.93
913			1053953.00	10451167.00	694524.87	66589.02	66549.39	36744.19	54964.98	56476.13	45323.73	38674.19	28030.33	21881.92	20270.18	34869.64	29500.54	10431.97	7649.24	21172.50	10530.35	21682.05	7093.59	12814.55	15344.49	8062.77	8690.83	10012.49	9496.80	12766.45	10472.72	2328.45	3533.07	8858.70	4839.57	6071.82	8282.68	6727.62	3088.41	4622.84	3038.63	4613.60	7489.03	7829.87	4261.31	2052.74	3892.05	5399.17	3306.34
914			191006.04	4132644.50	96717.89	43585.53	12810.91	24747.24	11545.13	9918.58	11581.11	8865.22	10407.92	3862.69	3647.76	12752.32	6600.73	9261.16	8307.22	18664.87	11848.02	6203.45	6779.00	3120.39	3333.82	5543.16	3740.01	5401.65	7305.78	6252.73	6290.49	3549.72	6955.62	4012.51	1816.94	2266.15	5229.03	10692.38	3584.78	1694.61	2340.98	3071.68	4389.81	2490.75	1224.70	1565.78	1986.00	1549.57	1252.42
915			165419.62	648152.31	140131.75	122364.63	95858.84	47868.29	24769.06	20730.32	13116.99	25667.16	16984.43	9815.79	15945.41	9290.45	10806.38	10725.68	7271.16	3575.97	4990.18	8446.04	4287.85	9954.25	7163.82	6965.22	5178.45	10537.13	11689.50	7256.39	7366.99	3243.41	2895.91	2235.44	6226.11	4980.44	5518.16	4091.70	2630.66	6248.24	5347.05	3694.75	8186.54	4884.54	4083.77	4849.88	2733.28	2382.29	3056.84
916			86290.07	1140683.00	45059.28	17651.27	22878.10	13532.67	25884.91	12212.60	14139.41	6817.41	4476.85	3850.09	1480.26	2263.95	2235.26	1860.07	7157.17	6584.24	8631.03	7337.88	7230.51	2561.16	2019.12	2173.88	3427.71	2804.82	2625.69	3035.37	1860.79	1295.88	1289.65	4181.17	2398.77	1355.64	1408.03	1134.70	1114.43	1562.65	492.06	1940.91	5438.31	2154.61	952.41	1890.19	736.15	791.19	1218.24
917			47929.62	738296.62	160698.84	156312.57	84445.84	73459.15	60191.60	29146.30	58204.51	52947.96	31953.49	49276.01	75952.35	29518.07	11575.07	9111.52	13178.39	4699.53	16559.78	29324.67	14262.68	8705.72	2491.49	6005.59	9983.59	25210.79	36173.52	16282.23	11039.77	3402.76	21298.55	22516.02	13421.58	14119.73	4743.16	9483.69	4117.93	11350.69	9451.79	3223.76	11569.31	16906.55	16165.25	14125.86	6937.95	4646.33	10945.77
918			103779.95	2766309.25	139275.10	47971.48	103178.49	100390.38	39749.55	17340.65	25275.00	14482.82	10969.12	19751.33	8438.98	3341.30	5225.58	16763.17	11918.84	7131.70	23742.57	8016.59	7438.17	15311.84	17283.66	14117.51	18329.59	25424.18	14403.82	5282.16	14212.24	8219.66	7316.80	3136.93	4001.19	6806.48	9534.07	5911.07	4891.37	7819.44	6024.54	4305.66	3807.63	3057.80	3586.61	4138.66	5729.09	3896.71	2777.98
919			36393.59	1523607.62	125168.84	63097.89	124697.73	171472.21	94262.14	76597.85	56755.70	38701.96	21666.43	48321.98	32657.23	23543.73	25374.18	21496.29	29865.52	19736.74	30499.22	34080.50	29154.05	8414.74	9101.08	12220.07	17243.70	11025.74	11235.08	39662.12	40066.19	9135.92	10529.62	21371.92	27672.51	13288.78	12393.21	18271.38	11821.01	8196.72	19531.45	12170.05	2324.36	7994.07	5820.51	8455.94	14661.91	9675.28	6691.19
920			16568.79	830863.25	34916.69	13911.06	23056.19	11325.39	28333.57	30647.45	27704.01	25743.36	22301.02	23452.82	14892.31	10447.61	7782.79	11780.79	7406.83	8766.05	7291.40	5230.72	4059.22	9629.58	9752.19	2241.74	5529.02	11259.83	12716.96	3067.90	14706.31	17903.50	10718.63	9282.56	5219.89	3705.16	1504.11	2117.72	1252.40	2884.86	6169.12	3433.20	2137.34	3132.69	2482.10	1555.81	3495.63	4421.79	6730.26
921			166862.20	1755136.87	81397.13	40843.53	38021.03	38316.16	40670.72	38294.52	22596.97	17944.94	23836.16	17199.19	41357.56	35827.14	12723.27	8055.15	4704.89	12306.48	15996.89	21776.85	10440.57	11734.31	9081.89	9171.18	26308.76	8961.33	10470.42	3928.50	6897.78	4756.13	5429.21	1330.09	3858.67	10798.40	2978.80	1780.40	5469.31	3787.46	2228.19	5383.28	4354.21	4995.60	5736.01	1670.67	10647.68	7699.19	1639.74
922			103479.81	2205647.00	557937.12	779029.31	1158548.50	762272.75	440511.62	252397.06	115520.04	113363.36	70558.57	94705.99	36525.19	20155.67	23900.58	43260.04	37827.56	14716.50	22154.38	14245.87	25736.68	20247.67	8939.95	9139.35	8292.01	8404.85	8144.72	4371.33	6911.42	9534.62	8627.58	4661.73	4365.52	13972.09	15299.74	5138.87	4833.98	11485.70	16034.63	7098.27	4436.47	5617.02	2914.85	7548.60	6977.85	4333.98	2739.28
923			576168.06	5201167.00	1242571.62	1126356.25	1516616.62	2096911.87	879123.25	206587.37	157519.60	86383.15	67130.58	43682.08	31505.35	54618.72	53749.25	63516.87	31409.72	16793.68	13271.90	15339.98	30614.76	13826.95	10729.82	12317.41	23476.88	21112.70	6414.33	14012.92	29979.83	32736.03	29095.76	24963.89	15280.69	10541.75	12451.07	27324.99	22176.16	16414.74	3503.41	7555.69	3765.23	6230.59	6775.76	4624.21	3923.20	4754.34	1976.22
924			5713096.00	19607532.00	2181072.00	1396006.87	1133829.25	2005403.25	1594465.62	485661.37	221576.68	214060.31	84883.01	125488.85	90253.50	25240.29	30870.10	37710.53	32878.84	5545.47	39563.72	30269.44	19491.50	18459.73	10938.94	10403.89	11323.66	9457.17	5501.22	5122.30	3169.82	2161.48	4192.80	2993.55	4925.11	4469.03	5235.25	4696.01	4446.98	6303.00	5050.86	3377.86	2059.69	1092.54	1825.91	1432.22	1980.45	1234.81	2279.65
925			158306.31	2755583.00	396324.18	212083.17	114749.85	151198.17	145581.98	158151.21	78362.43	74404.70	24713.32	46056.68	43238.55	46083.82	35759.99	26198.28	70775.42	56887.87	27116.54	9187.32	14297.27	9367.34	20354.34	16649.46	13116.71	17228.40	16884.36	21020.96	17783.25	12556.87	11250.28	21523.36	20572.07	14484.15	13434.90	8127.90	5138.60	7598.15	3997.75	6437.96	8512.40	12553.05	6032.96	8570.98	5504.29	6902.75	5302.69
926			163409.23	1587895.50	113112.67	59333.21	40810.27	31924.74	15727.41	15891.66	16694.87	8624.17	12116.57	14081.19	8019.69	13991.96	8745.03	4503.35	9246.85	9503.88	4907.46	3317.28	6340.72	5567.02	8508.16	5024.47	2766.65	3915.19	7799.34	9108.64	4230.21	3067.60	4242.38	2293.58	2572.37	3709.85	3409.50	4245.39	2446.03	1691.03	2845.39	4055.22	1225.90	3650.84	4057.29	1892.89	2891.17	1197.40	1969.29
927			33277.41	430479.12	109272.46	99990.97	34961.38	33997.10	64719.45	58141.56	73413.09	51149.27	20659.95	21114.36	5137.15	23682.46	24448.68	19076.65	17485.68	81349.69	20911.03	8257.63	13618.43	17919.51	13332.88	9920.50	20060.09	12686.03	21103.96	21177.50	9732.68	16295.09	10950.68	9282.00	10711.65	10472.19	13493.20	12271.93	11190.21	5720.97	5327.10	4367.16	4010.59	1946.87	6740.41	12088.55	4923.96	3151.24	5844.89
928			298579.84	2574034.25	137099.31	88167.99	53285.75	16307.58	38570.26	27420.34	16174.89	38012.41	32293.75	14911.88	10654.30	26376.66	11221.98	13616.46	25071.32	16702.82	21967.66	15042.10	10789.89	19081.39	4445.32	4450.00	10621.48	9454.17	9053.20	4409.22	7124.40	8647.52	7331.55	5705.13	7602.62	6905.34	2270.69	5759.65	10727.55	2578.60	3962.35	7304.98	6195.42	3241.74	3698.29	6034.25	2757.74	7774.65	5780.53
929			983883.68	27686340.00	1014645.68	101545.35	96072.28	64145.44	65329.08	175670.75	46047.62	51558.92	16722.78	31556.59	43232.44	28594.12	11346.95	49243.35	34962.33	7105.07	10179.06	11335.39	56522.58	27059.68	16022.58	9160.26	17492.94	7362.61	13449.71	12770.50	11950.54	16910.13	8417.91	8512.60	9933.25	35532.78	27946.11	8328.94	5123.88	10039.52	4634.83	3887.86	5314.01	3528.27	8119.95	3318.93	5183.69	2690.55	4242.81
930			960512.43	3502055.25	195853.90	215967.29	156511.21	82145.75	26352.85	54049.85	33617.82	31338.68	20762.73	26652.26	28035.60	13643.81	37954.14	38345.98	27008.69	33683.57	20697.87	8835.34	11987.66	14644.90	26118.35	8041.92	11265.80	11821.16	5341.88	13097.61	7553.97	7185.93	8666.56	8113.16	7047.57	8309.60	9599.02	4240.13	7788.11	7431.24	6497.71	4036.17	3765.82	5815.69	8596.44	6327.37	3915.56	4562.69	1741.02
931			532911.50	2720521.50	94858.27	21562.71	9510.55	15756.73	64042.70	74959.76	20055.08	14298.54	25511.46	20892.74	9282.80	6169.98	6524.40	7838.05	6367.18	3105.76	1696.08	2297.90	6451.78	4415.19	2162.42	8069.94	5242.31	7058.08	3780.39	3089.12	1242.62	1568.65	1900.01	4015.49	1119.01	999.31	2018.52	1370.09	1397.04	1968.60	1818.98	1674.22	1504.55	3877.19	2714.25	939.91	2442.29	4766.82	994.30
932			615896.00	5229020.00	302858.31	71022.50	53948.61	40328.46	46177.90	60145.90	55731.10	35876.77	37277.62	18282.81	26854.23	48371.14	41377.66	38185.77	13733.51	19555.94	35887.57	15449.59	18496.67	14101.66	18585.66	19784.44	14027.01	13071.74	11160.22	6382.06	18473.06	9162.92	11527.34	11658.55	28184.42	22932.10	12692.61	14324.67	5967.40	6607.88	14240.75	15613.26	11740.29	3925.62	3382.96	6740.60	13541.05	25873.83	11034.37
933			1158898.25	2655563.50	105310.69	41481.86	33856.99	34558.28	72193.05	41487.69	31551.00	38044.52	21016.36	26671.99	39388.14	42347.53	23261.06	38835.51	49017.67	29817.68	30992.76	19163.61	8463.80	13176.13	22663.15	18945.94	14242.44	9959.94	10719.69	6965.80	7916.48	12948.90	10475.79	8892.75	15891.76	7005.98	4840.17	6433.75	4706.30	8018.83	11460.18	6551.28	4308.66	3933.65	2779.38	3152.38	6217.17	4457.07	4518.52
934			372613.06	896532.31	263044.37	217652.20	412893.62	115631.97	152545.78	155953.78	132868.17	100619.98	56490.89	99390.42	83673.42	39129.44	25533.52	39118.36	73893.41	102446.82	26088.95	13867.71	37761.92	68321.66	30450.19	37149.55	36926.93	17364.64	40589.32	14924.87	16112.95	9255.43	14234.72	32958.72	36903.07	15354.30	29128.68	76373.14	39649.60	20228.41	7799.61	5151.25	9180.08	8021.11	14476.69	35256.25	22713.99	8795.57	7025.31
935			1325205.25	10758255.00	284593.56	106030.82	71732.27	74441.03	133450.76	34138.67	53212.37	20843.84	22400.02	9924.85	10861.95	6358.56	28140.58	33013.59	30445.36	18074.39	24961.47	6654.17	12981.55	25705.58	23909.56	18025.01	11202.89	15000.25	12792.99	15199.53	5661.68	3195.29	2971.51	6129.10	15866.44	11555.00	10769.77	2501.76	1132.44	2517.73	3337.01	3072.61	3661.51	4555.14	1873.92	2419.10	4229.19	1403.79	3124.96
936			193805.93	2140176.00	123540.96	112060.11	37467.17	28777.31	55376.79	47321.12	23600.10	42068.35	15612.99	15596.92	14347.08	10478.33	14392.19	20671.30	10536.54	14777.53	6417.78	7093.28	15708.05	16062.04	10686.76	10801.30	13925.17	6550.36	6720.86	14969.34	14457.99	13092.81	10237.18	8142.69	9101.06	9319.06	8947.78	6393.88	2426.24	3067.17	10982.75	9772.03	2741.71	3991.96	3912.13	2390.79	5870.18	4238.89	4912.69
937			4529084.00	14934790.00	2587959.75	47862.06	47251.64	30816.19	45517.07	139151.17	114420.77	28157.44	8915.53	6571.74	5741.86	10289.16	10883.47	8148.84	12622.57	4914.31	3761.91	5235.91	6928.55	3861.17	2293.26	3667.35	4609.00	4182.05	5174.40	4479.39	7393.01	7775.28	5911.76	7225.10	4756.05	3983.35	3560.35	4266.13	4939.89	2857.75	2695.49	4130.09	4943.91	2565.81	1379.51	3041.26	2592.22	1127.19	1609.56
938			779835.06	4526343.00	769107.12	78599.88	77241.06	134353.28	106954.42	162332.10	160582.18	59927.17	43486.42	11283.87	7918.96	7493.51	24663.13	18203.38	8475.69	17311.08	15567.61	29390.05	14357.38	2085.81	1631.31	8594.74	15807.01	9588.13	888.66	12171.22	4607.32	7926.51	4057.74	4382.84	8806.30	12981.07	2188.63	5947.34	6234.66	3984.07	6642.65	205.21	3303.66	4698.40	8300.23	7203.84	441.60	5090.51	3640.85
939			204716.79	1213457.75	74461.53	25218.55	34050.88	76924.25	41628.12	103183.93	65471.00	18852.14	17113.66	11121.91	9269.13	20267.23	11495.63	7466.24	3836.24	18166.12	24129.02	6467.05	7135.83	14152.71	10936.73	7574.01	6234.30	2128.37	4874.77	4955.10	3802.08	3164.13	4527.18	6408.11	6031.48	3974.97	3158.94	2917.22	2994.92	1261.85	3791.64	2464.64	2000.72	2477.88	2191.96	3384.16	3407.87	3180.98	1310.47
940			212849.79	3104943.00	167931.18	134712.34	89026.03	26243.03	32187.40	43461.32	39492.51	12720.65	24598.34	81562.61	56896.47	10976.23	10261.44	21942.54	24273.87	33049.24	17055.28	8413.35	7165.57	11999.78	19484.52	11158.15	10316.75	23887.88	23335.79	5128.82	9952.15	2674.53	8773.69	14310.75	15364.96	15603.04	12849.28	3634.14	2421.24	2774.26	3171.81	2406.68	2739.04	3290.72	7008.67	1334.97	3260.19	1853.32	3030.27
941			752802.43	2438185.00	521116.12	110441.76	264525.78	229593.60	67583.14	229163.39	76682.50	13078.04	16642.17	9437.72	9171.14	4646.48	3956.90	4000.11	4833.40	3841.00	2177.23	928.04	1444.98	670.91	1052.98	897.95	482.57	419.16	882.66	570.69	496.55	349.01	924.02	689.16	496.43	463.48	843.73	765.95	363.45	696.37	334.42	248.73	469.17	448.83	463.63	696.04	241.11	307.54	243.65
942			5511002.00	21262954.00	1259723.62	173788.25	118578.32	82171.21	45751.12	35142.41	50679.21	12852.29	33512.61	22149.16	15748.05	16933.27	11062.89	9572.40	6494.08	12564.22	6859.19	13516.99	15208.57	14310.23	21532.17	6410.40	5414.75	10611.94	11873.94	5565.04	3751.61	10407.07	10794.61	5726.44	6331.00	5345.81	4269.89	10165.15	4874.42	3275.15	3966.43	2121.88	2426.09	4948.33	5692.28	3579.30	3027.02	4158.71	6271.03
943			136632.68	1912308.12	108794.66	135612.53	100027.31	72686.07	73191.75	58274.94	21227.05	18434.24	13006.76	14481.32	20798.09	19582.60	15852.44	5628.80	7875.43	11274.46	10476.01	10686.33	7033.19	4029.22	4371.54	7037.10	11170.93	6976.72	5163.50	6251.10	10937.06	7095.05	7384.20	6452.35	5349.38	6056.82	3191.20	2697.61	6183.12	4790.56	1577.35	4157.59	2361.39	3837.05	3990.70	1794.79	1961.03	4974.27	5296.87
944			507101.31	3702946.75	653861.56	241870.01	419165.46	568532.25	313559.68	312347.46	76740.05	39457.18	13942.69	12964.34	6770.92	11314.74	12472.66	7262.82	6778.99	5238.20	4911.94	5035.74	6557.37	10306.33	7253.02	2985.01	5584.39	5993.73	3738.26	6502.39	4685.27	4271.41	8655.71	12103.48	1552.71	6147.92	5927.65	1561.06	2142.09	3900.38	1314.56	2212.14	3475.08	4046.29	2950.21	2590.70	1789.98	2483.10	1931.52
945			448489.93	1964614.62	497605.25	292225.65	57162.85	219518.31	161960.89	74164.24	25308.04	29080.28	15445.57	8563.64	4510.42	4736.98	7461.34	8349.17	1982.92	3147.21	6030.50	8161.21	7379.62	18674.20	17856.04	6701.54	2646.89	3361.86	4420.48	4624.44	12350.74	6173.07	2326.04	2835.44	6142.02	2087.25	1342.28	5191.89	5499.13	2162.74	3292.96	2607.40	1610.84	3999.64	4295.33	1508.12	2520.15	1192.97	1942.75
946			274671.46	1441452.87	314162.40	194202.71	145980.79	90583.76	283890.53	139607.12	22088.92	17927.58	24023.23	25173.85	9429.99	9730.08	14980.07	14423.18	14480.84	8717.62	5286.48	5613.29	4840.94	12218.74	11265.36	5912.38	4897.53	6466.44	7787.73	6313.95	3865.95	3306.70	6227.35	3283.58	2855.78	2631.00	2312.64	2787.10	3541.28	4001.06	4612.44	2649.24	1427.28	1911.94	2173.34	1449.99	875.20	859.17	1695.64
947			791605.56	9480959.00	207555.53	62395.61	73513.60	86656.33	71572.13	80001.57	19686.79	9876.61	21314.05	18528.34	7531.00	6853.48	3863.83	12285.18	8419.96	9626.58	11478.73	7007.01	11002.99	7191.70	4465.38	7091.60	9354.74	10794.98	10261.83	15120.93	11179.22	10009.72	9365.87	4190.29	1066.22	3020.01	3728.59	8184.90	6932.64	8366.76	5193.06	3207.96	2078.80	2587.64	1682.77	1762.00	2000.64	2197.85	3623.59
948			1696071.62	7795727.50	505327.12	253567.50	53821.89	131817.37	167585.14	97689.65	29814.53	43271.90	16929.01	46219.71	36432.33	5807.52	23559.02	24436.56	11905.47	6029.35	11442.65	18935.29	12886.48	7260.56	9165.07	7619.43	5177.98	10900.54	6016.63	3755.55	6350.75	4705.42	3516.53	2976.05	3711.86	5395.37	4481.05	5853.96	3124.63	8669.44	9943.46	5490.88	1695.75	3684.23	4217.97	2145.22	1368.37	4066.28	2979.89
949			3294128.00	11346277.00	1108044.50	150100.98	231192.37	245462.45	130139.45	153546.31	30430.92	3151.57	10370.17	10646.17	5275.35	9895.51	6706.93	8916.48	10528.91	5458.87	9001.28	9301.11	6595.99	11703.04	10144.11	7600.06	5119.81	3748.83	3899.13	4471.24	2436.18	5091.24	7055.96	3295.41	4069.30	4517.85	4212.84	5848.11	3997.97	1149.02	2497.37	2402.73	1136.22	2028.13	2708.07	2768.93	2473.54	1099.36	1290.40
950			51046.24	689914.50	164669.96	111406.00	181541.17	284469.28	321199.65	96068.97	44689.16	28454.50	9456.86	16876.68	11349.38	15662.26	8492.30	9268.84	9387.96	7140.42	5924.53	1392.12	2470.77	4685.57	3876.30	3016.07	2496.08	1784.94	4691.58	6132.90	3198.12	3282.44	2083.82	910.05	1744.37	2230.54	3091.14	1289.84	1434.98	882.99	1064.29	986.03	3455.30	2094.55	1608.25	1837.63	912.35	612.56	715.78
951			187769.37	1252019.37	82576.50	72436.28	38576.11	101368.59	99504.27	101662.57	50172.02	12306.69	7455.49	7589.67	6685.33	7651.76	7393.39	13631.69	6498.73	5282.37	7568.27	4531.35	3945.10	3830.24	7120.16	5889.67	3534.95	3912.67	4530.94	3704.06	5054.24	5701.40	2295.76	2194.62	4384.59	4009.34	4175.62	4986.03	4849.29	2377.26	1421.39	1327.01	2691.47	3658.92	2034.85	1314.44	3050.36	2890.64	1394.29
952			948282.00	7085586.00	278053.96	87757.66	37863.01	44904.91	64824.72	106106.89	36799.55	41123.92	38212.32	18389.15	19555.21	25064.36	27633.42	33778.27	15689.13	21436.37	11190.78	13900.17	18669.66	10751.13	8137.10	16436.75	21661.15	11112.90	3263.99	8519.34	15131.09	10156.85	8808.09	6275.30	4724.83	6135.50	5901.57	11947.63	7774.35	8777.72	6734.02	8397.36	4729.82	3930.26	3859.49	7254.94	10215.01	8996.94	7582.64
953			6040244.50	12141927.00	3971155.50	184919.60	193890.56	562123.31	530850.56	119035.18	20864.09	8359.88	8699.12	9355.07	6052.83	8937.84	5151.12	4649.45	5446.71	5703.17	4160.74	2824.43	2735.34	2161.73	2203.62	3427.22	3888.02	3445.33	1450.49	1397.04	5510.92	2039.30	815.21	1516.95	2791.85	2933.51	2918.18	2078.52	3000.50	1531.49	615.95	1215.49	1055.36	1572.68	1348.77	968.85	783.23	999.60	625.12
954			3046761.50	16257633.00	1154383.75	194759.14	61332.89	45111.70	109063.44	80595.40	87287.90	27559.04	13574.38	32512.48	13180.05	6122.72	9720.09	7334.91	26488.67	23420.21	8771.17	23083.21	50349.23	9420.60	5746.02	9655.75	13902.15	15486.21	6009.01	12761.32	12785.33	7220.22	8691.41	10456.58	18092.40	12706.40	10954.02	5962.34	3249.75	4814.19	4310.96	3214.06	5461.54	4765.24	6046.88	4399.76	4361.71	2900.14	1642.94
955			293297.71	1867767.37	233236.14	86223.42	122373.84	64259.87	77283.14	59290.14	79977.82	25959.11	27781.60	37052.73	30437.05	9035.27	4882.85	6019.59	14853.32	7460.35	5045.95	4458.76	6432.78	6558.53	5802.99	11124.07	6629.28	2949.23	4283.69	7260.36	6620.35	9799.02	7211.96	7443.59	5537.63	3946.39	4972.80	5904.69	7714.52	4385.45	2300.76	1032.89	2871.49	6300.09	5164.87	1635.41	884.94	2065.92	2115.26
956			535032.43	2931166.50	339239.34	230232.78	85213.16	104286.73	262764.81	307004.96	261151.12	88976.89	86321.03	109989.11	40028.28	38840.84	58807.41	46011.46	61294.25	52385.60	39107.80	51543.79	31876.40	32656.60	22374.64	22516.61	45667.99	33349.44	11790.00	11628.01	23743.83	27022.97	11566.82	15661.90	12193.98	23602.50	19991.10	16516.15	18004.49	18272.94	19651.89	6285.01	16051.68	12394.97	19627.51	12094.93	7556.44	11765.77	10497.31
957			718462.18	16149108.00	1748311.62	262541.75	30877.60	35476.38	40956.55	133009.89	126120.64	70024.41	54861.29	59182.63	27034.37	18884.02	34408.12	36438.55	32370.35	13077.76	27058.47	17255.78	19855.31	16162.82	21102.22	5367.72	10703.35	27042.03	11488.28	8381.42	10398.69	14649.89	11511.06	6978.60	5100.03	7386.03	13893.67	12449.38	12429.60	13091.89	7122.55	14079.82	15328.04	8055.18	7133.39	14259.31	9398.28	10543.64	12590.78
958			231237.31	3665858.25	182894.03	105568.51	96919.04	104793.04	72658.50	90885.10	77338.46	272125.40	91073.32	26244.94	8550.88	9663.87	7121.64	10669.78	14290.82	15060.56	13338.69	10391.23	11219.68	4952.55	4435.23	5483.51	2843.51	4650.23	5036.80	2758.90	3937.41	6375.54	7877.44	2259.61	2241.35	1626.04	3006.28	2565.27	3299.31	3233.91	3429.59	3024.67	3296.91	4236.69	3238.40	3478.48	1073.92	1300.79	899.23
959			812933.81	25311568.00	1710388.12	163540.18	103701.32	39108.32	29475.46	42588.83	44089.58	33560.86	65560.25	38145.41	39881.39	21680.01	3661.33	14973.38	6544.32	2763.10	4540.71	9216.40	18358.21	5559.65	10560.78	24358.54	3524.72	3174.75	5639.14	9904.08	26439.17	11872.70	4194.48	6567.51	5067.54	9511.62	7946.54	8568.56	6801.72	7532.09	10066.63	11108.69	10284.05	4900.30	5466.97	6102.13	10399.70	7012.92	4458.71
960			2651339.25	8627204.00	450226.84	27554.49	72633.26	277423.37	174159.14	101117.21	120320.03	129531.55	91239.75	49666.96	66883.21	18863.54	19946.06	15459.14	12094.15	4674.68	5569.69	6900.57	16466.84	16700.48	3303.03	7978.50	9879.14	15656.88	11383.94	9338.77	7374.91	5453.95	6967.43	7153.90	4520.74	5517.60	6810.75	6618.08	2651.14	3105.66	6036.99	4801.00	3925.16	656.51	3621.28	5277.20	5527.95	10709.55	6104.19
961			445296.93	1621676.12	224223.29	195829.65	93530.82	153487.96	137643.64	123304.86	343263.90	329504.15	425776.59	267671.37	33597.26	13862.95	7630.73	8532.88	6016.20	3111.14	2522.12	2407.99	2192.34	2129.89	3330.62	2193.68	1442.14	343.89	1059.33	810.59	427.82	2461.01	1791.95	289.01	747.85	813.49	511.38	627.16	367.60	1252.89	1063.65	480.76	837.70	1241.60	665.39	293.85	418.99	529.39	319.70
962			887750.18	4968080.00	977391.25	199917.14	87386.84	32633.11	33129.55	31240.89	33258.31	22631.59	84078.39	47660.17	21694.42	9834.56	9205.91	7251.30	7307.90	3554.84	3517.18	3383.06	3892.04	5858.70	4237.41	1539.21	1718.51	5328.00	2924.30	1189.97	1294.46	1464.44	2801.75	2450.37	1782.41	788.89	667.94	1390.17	1635.29	2713.98	2990.42	2656.18	729.31	569.70	1834.86	2408.70	2462.95	2219.50	1271.08
963			3045512.75	12564394.00	633111.18	34036.44	61504.78	93309.14	61516.64	25972.43	14594.94	19472.28	26377.96	109216.90	55657.02	11129.67	4476.01	6452.65	6284.69	6710.75	3603.39	2469.43	752.29	2102.57	2788.96	4200.40	2489.89	1623.89	1558.09	2766.95	3130.88	1160.82	1778.97	1978.97	2627.56	1205.45	2101.50	3392.96	4226.80	1978.42	1720.06	1321.35	772.39	1214.50	797.29	1270.13	1102.32	834.49	728.22
964			795685.37	4426235.50	1012697.81	136747.54	47016.62	41923.30	38630.75	38157.08	27299.77	11819.01	12864.46	48926.80	117240.48	59654.01	10185.54	2336.44	1799.85	2367.70	3051.64	3588.91	5266.99	6442.12	1799.62	6923.41	5924.12	6054.24	1758.44	1048.57	2252.59	818.90	1454.05	2076.52	940.60	1548.75	2026.71	1727.86	1042.61	2979.43	708.23	1013.62	521.55	872.55	590.66	838.66	495.23	639.94	1011.79
965			3337359.25	18009912.00	1541459.00	57984.47	35320.47	73109.46	73995.84	92424.91	75655.00	47520.73	26442.96	40651.83	58175.83	49566.77	23791.13	31602.43	12052.23	15780.82	21436.12	20140.17	14259.00	10614.86	8251.59	12693.24	13209.21	22252.05	13378.28	4864.81	5503.48	5628.42	5211.14	10769.48	5881.67	8780.62	14135.75	8193.36	7424.24	10239.82	1779.01	5840.30	5823.72	6894.33	7731.93	7055.39	11325.31	6568.02	8355.24
966			3056968.25	7188385.50	1527824.25	414515.28	259263.37	256025.35	180770.00	173308.23	127668.48	122798.17	49981.51	61393.50	109415.35	222181.89	334073.06	118675.50	31368.06	8497.28	6060.08	3569.66	2344.56	4640.95	3585.57	3500.04	2360.73	1258.44	1113.46	1775.85	597.34	597.67	654.00	1548.20	1894.09	1386.88	695.10	529.52	594.07	678.30	502.67	765.47	556.94	508.60	418.69	181.18	228.39	257.66	227.19
967			2367129.50	11295760.00	3655551.25	502595.28	224843.21	263870.28	328383.28	688801.81	567422.81	255085.59	176797.25	134236.07	105394.90	143899.34	143361.25	49418.76	14003.18	7285.38	4438.52	5430.88	6139.27	4505.06	4218.15	3208.22	1793.70	1530.50	1636.26	2596.96	2027.71	641.60	1062.61	2204.77	1171.99	1206.29	874.83	935.15	1067.81	495.25	450.68	405.14	455.73	268.83	392.30	565.61	445.01	545.46	274.14
968			1410516.75	5528429.00	780107.75	250342.20	176442.67	252946.31	139573.42	128018.72	109685.17	142728.79	163673.73	142426.26	153505.25	193709.31	105630.61	83306.37	31651.40	7179.37	5134.00	7809.32	7560.35	5032.86	2813.98	2405.64	1902.38	1040.64	1233.16	1245.76	1928.77	2575.47	2817.21	1730.27	1799.26	1263.76	1648.50	832.49	742.79	795.89	701.30	827.86	467.32	798.10	707.54	1046.78	729.42	785.30	537.03
969			264728.28	2651237.75	1361099.62	265931.12	107947.45	261284.12	249092.10	189852.75	97661.54	67295.32	209606.64	212053.04	82762.22	112545.35	152309.45	166293.43	72699.67	7452.33	1475.42	2407.90	2595.64	2517.37	1405.93	905.79	1161.45	1448.16	590.47	506.53	476.56	1161.10	595.66	499.46	482.55	324.21	616.29	367.76	387.02	217.16	311.57	239.75	217.30	198.84	122.26	278.21	406.32	553.19	269.72
970			2394990.00	6042141.50	1490463.50	144392.17	365094.21	338897.21	177720.98	216049.01	221770.17	265486.93	211583.14	172383.75	21408.47	69114.76	89086.90	253859.04	116997.94	12793.67	2995.21	4025.71	6214.69	3219.75	2398.69	1657.66	1438.81	448.92	452.54	663.15	925.80	1991.56	896.24	624.01	1040.05	731.82	984.33	978.83	629.13	920.11	295.02	480.76	345.62	487.31	735.15	626.24	374.06	375.95	470.64
971			3618743.50	19814430.00	8347336.00	542919.18	349266.65	193292.06	160075.70	114050.50	159328.60	93644.45	73318.66	66598.09	54221.88	32076.41	81800.66	71301.89	87848.95	17918.21	6687.66	4634.20	5648.38	4065.04	3737.16	5284.25	4787.81	2633.89	2468.37	3350.03	4256.49	5025.20	3269.76	2218.00	2990.46	3065.41	1790.75	1475.45	1343.92	838.89	1781.25	1587.45	1385.48	879.61	640.97	677.74	540.12	692.37	547.18
972			962638.87	2555506.25	1579161.25	514034.90	479323.81	168799.95	83639.71	55659.66	58474.46	73778.65	94788.23	71715.14	85497.50	134028.12	121605.99	48233.16	9547.60	9376.76	5407.89	3007.88	5136.90	4703.69	2175.19	1455.11	1388.74	1104.82	1193.60	772.12	560.28	976.14	849.16	1238.67	594.21	932.30	872.66	1009.43	957.43	1008.73	613.73	182.80	498.39	332.77	203.71	518.27	486.44	251.54	256.63
[truncated: 4,968 more rows]
[truncated: 86 more columns]
