# Supplementary material for: A Low-Cost, Low-Power Water Velocity Sensor Utilizing Acoustic Doppler Measurement
Source: Sensors (Basel). 2022 Sep 30;22(19):7451. doi: 10.3390/s22197451 (PMC9572237; doi:10.3390/s22197451)
Supplement: Supplementary file 1 [file sensors-22-07451-s001.zip › supplementary_material/data/field_test/data/sd_000/sd_09.CSV]

1			4992734.00	32553228.00	1721938.50	58314.66	44085.22	30217.62	28592.24	18201.00	24110.59	25480.30	25033.01	13642.75	14211.80	12573.54	4114.07	4710.19	9080.62	10124.95	15255.48	28130.09	12571.45	3327.89	6766.02	7508.89	21019.61	14145.81	9770.38	9098.74	8429.33	4070.76	6978.57	3365.16	4204.79	1337.69	3626.98	1464.99	6440.30	3489.33	1714.44	2664.74	1483.67	1839.59	1284.40	3370.18	3424.16	2365.95	2114.00
2			558045.93	3882607.75	146082.84	153473.35	124962.13	54458.44	85661.01	22031.28	61600.71	53976.95	18587.63	76725.49	71895.39	41989.83	50861.81	21925.01	18006.38	18232.15	18663.11	8141.51	10665.48	18875.71	14795.29	13010.16	11048.48	10817.03	20013.87	6979.60	4744.88	5399.41	6792.69	3999.59	4386.24	6455.04	4746.47	10568.30	3413.06	5666.11	12020.64	11406.97	7915.29	5945.35	4451.95	4226.10	4219.71	2776.52	4730.14
3			458285.65	9000751.00	563777.62	41624.63	40930.04	54843.45	39594.69	31201.10	18960.45	48765.48	41189.69	18400.77	13482.81	15198.31	24942.56	11154.40	12633.51	12949.77	11588.66	16879.98	22683.08	15558.58	14863.17	11755.88	9387.24	7887.49	4008.92	9940.28	6326.80	7998.35	6370.62	5433.94	10972.73	11124.49	10785.15	9427.89	4557.39	9150.79	6718.21	2476.54	3205.89	2947.96	1816.89	2583.00	1966.49	4658.73	4612.63
4			1288073.25	6176295.00	311635.34	157850.21	30329.81	20532.62	4742.81	7981.16	18563.74	8089.01	7496.74	6041.94	8608.98	6247.56	8196.35	9688.85	6304.12	4851.11	12536.72	6418.52	3003.43	4361.13	6661.93	7138.28	4879.89	4672.31	1776.93	3057.39	2638.71	3023.06	7241.40	5741.11	4180.95	1802.67	4587.29	3054.90	1662.92	1531.14	2670.10	2682.29	2027.73	608.72	2475.75	1377.71	3410.04	2685.48	523.48
5			301501.78	3566252.25	261535.17	122695.15	28426.05	35594.00	19232.91	37130.43	45376.89	43086.21	32801.62	23949.50	22507.67	14244.95	11130.44	30266.69	16464.85	10763.20	8142.37	12925.02	19264.62	17771.07	7522.34	4307.37	7520.11	5348.81	6510.17	8369.29	6182.76	7791.54	16368.20	5925.96	3087.98	4186.44	3092.22	5592.06	5559.21	5253.93	2346.55	3760.10	2517.28	7257.78	5453.21	3052.52	6163.37	8057.78	5608.82
6			9364045.00	20782948.00	1038996.87	96037.14	23794.66	56368.39	23363.68	11135.22	14839.04	6327.67	4661.30	10396.47	12767.08	11241.97	12510.88	5278.48	3781.01	6194.03	5345.00	3276.78	12433.13	1890.94	3689.10	2683.34	5542.36	8223.95	3395.20	4662.27	4215.53	8057.83	4600.90	1665.27	1067.43	669.02	1080.35	1784.74	4152.83	4338.18	2865.60	4321.86	3862.84	3786.93	3819.08	3171.51	3445.34	1951.82	3396.00
7			630453.93	6065458.50	539355.81	50477.52	58053.42	23672.72	14996.15	36833.46	54007.42	44075.23	25866.72	14021.45	25807.10	9040.60	7540.62	9906.66	12394.70	14934.74	11149.67	8540.85	8183.80	8538.22	14178.84	11298.50	10805.87	5341.35	9431.73	3138.37	7584.57	8523.29	2217.40	3129.26	3473.31	4608.32	7849.84	6419.22	4000.90	4380.83	6696.73	7493.62	2941.34	4042.89	2925.30	2214.78	3068.73	3786.47	3220.49
8			3788794.25	14181431.00	1067889.25	31377.19	38371.91	28622.38	29592.62	35768.80	23071.58	12403.16	12864.27	27284.91	22971.31	12558.79	9243.34	12180.80	6264.91	8048.36	19768.66	7062.60	5313.32	2931.94	4620.24	6571.21	12817.61	9192.80	7984.89	7600.90	1771.45	4860.26	7179.97	3459.47	7707.16	6604.68	7612.02	4571.92	2987.51	2625.66	3623.12	4563.76	6967.10	2378.70	2021.39	2555.95	4460.91	1629.30	2011.52
9			1020061.25	7077081.00	251659.31	11881.67	20968.76	35715.16	41050.20	19534.73	8382.71	11441.50	13976.71	17130.11	10113.52	5191.83	12213.87	9952.79	10991.55	10284.37	10168.22	8392.37	3423.78	1569.95	6362.81	3452.84	8514.93	4402.51	4100.72	3487.98	2975.11	3160.64	5825.23	6617.50	4323.54	3373.86	2553.19	2580.83	4782.64	4119.22	2308.48	4183.84	3398.44	2656.97	1040.18	2033.58	1630.03	1218.98	2411.92
10			551607.31	4169142.75	141246.10	96887.35	74700.81	12574.34	31908.06	21500.90	22377.16	4391.13	1430.26	20199.32	26029.59	12183.88	2200.80	13315.34	8213.53	13668.25	20271.14	10271.51	4815.28	9421.72	13962.33	5234.08	5298.52	4202.56	4457.51	6413.15	6393.28	5114.63	3547.82	4255.41	2436.01	4639.81	3965.94	6502.11	1926.78	1710.53	2601.37	5603.53	3894.89	3200.91	3637.56	1174.11	2919.49	3494.16	2628.56
11			440177.81	7972351.50	146308.48	33128.89	62752.73	81373.11	24457.75	47221.30	21656.65	20924.76	52855.17	13088.60	23415.26	39081.81	23192.85	13733.23	15798.99	13261.80	16653.26	12190.54	13656.14	12896.19	18598.15	18098.97	12529.07	10221.61	9509.80	7561.22	17206.98	9749.46	12088.84	14307.59	11876.51	2758.75	3148.80	5033.51	5105.46	7067.93	12263.06	9547.31	6113.16	7524.65	10366.19	10383.02	4216.65	4141.43	4929.96
12			137058.92	1562874.50	158009.64	167099.87	137733.54	172011.81	87484.28	73772.35	116076.15	33608.14	21870.52	18120.82	8044.86	7923.78	10726.73	18331.51	42336.72	10349.05	12910.82	5738.14	5124.63	6537.13	32498.66	27054.90	15714.97	7761.32	14886.37	20971.16	6455.90	4159.29	27118.74	24530.64	4283.64	10443.95	9960.12	6653.73	15132.41	10655.92	2293.65	8034.25	8684.00	5147.00	3498.83	3881.04	7039.48	9235.97	4526.00
13			218500.09	457622.53	289395.46	169080.46	60428.23	50125.67	45071.93	67832.10	22165.77	11250.63	14917.96	14897.72	15351.96	6016.73	7275.05	6122.10	6718.32	6076.29	4822.69	2292.41	2376.96	2421.55	3702.73	4190.63	3683.47	2500.95	2825.88	2924.83	1971.13	2739.44	1481.02	2077.73	1484.74	760.04	370.94	676.64	1243.84	949.13	2601.96	1915.29	682.05	1077.40	684.49	858.19	1587.59	945.58	443.28
14			1831470.25	5309518.00	640768.06	85622.97	30383.09	17091.12	28783.61	26683.55	25956.97	21904.07	10889.12	5740.58	8676.59	14303.45	3727.97	4101.89	1647.90	3988.17	2287.17	2711.66	11018.39	6913.19	3347.10	2564.31	3667.46	3334.64	3106.01	1701.61	669.64	2301.96	4489.36	4912.79	3438.59	1245.45	3699.97	1364.03	1233.02	1621.55	2310.10	1702.96	2016.10	375.36	1279.45	1329.23	556.66	455.30	412.26
15			908917.75	13174674.00	898087.06	42278.43	13866.34	17823.20	12661.24	40142.44	24487.85	41404.71	18709.19	13828.39	10045.51	12068.77	7281.93	6600.07	6187.84	8801.54	12700.05	13724.83	15912.86	16642.88	6286.25	7003.85	4182.29	5321.04	7341.04	8295.25	3825.63	6513.72	11729.23	9162.21	3064.68	6341.57	6971.66	10405.25	7822.02	6682.16	7355.63	5708.96	4362.01	5533.88	4204.23	3468.03	4719.75	1252.13	1216.46
16			1083185.75	5026576.50	128028.65	96439.27	54426.05	46679.92	59648.59	39960.80	27501.95	17679.52	30779.80	21023.51	13021.13	19821.62	11156.75	12787.01	14834.06	11200.42	11125.01	7733.25	10086.53	22144.43	17354.05	7824.61	5120.53	7699.46	8612.20	5282.73	6251.27	3917.47	9065.73	8152.05	8556.86	8599.54	3314.35	2969.20	2399.96	3345.28	3946.36	5078.47	7652.25	5919.76	4657.45	3926.33	3285.21	3657.72	3019.07
17			259577.34	2396812.00	129137.24	39786.46	35181.31	55444.91	56772.00	45961.07	33251.92	21231.30	9427.31	13547.00	6210.15	9878.84	11417.01	6707.69	5126.10	4736.96	9478.00	9386.54	4412.88	4377.07	4117.32	4553.45	6581.64	7224.45	10143.54	6400.82	4803.51	4630.65	5223.53	2793.96	6337.54	8431.62	4200.93	5607.27	4214.73	4866.06	5224.93	4643.66	4062.34	3937.20	3916.75	4619.92	2483.79	1941.32	857.04
18			3711887.25	27108668.00	1542154.37	72345.28	59968.52	28622.45	56284.63	40355.26	13280.66	5060.78	28703.43	1958.57	8258.63	6685.79	4561.11	4900.28	27746.17	32134.98	27236.88	15317.83	5488.79	7669.76	2719.22	4221.76	8981.46	5195.05	11274.46	13387.56	4547.48	3129.96	3594.46	2195.93	3556.50	5279.98	9744.52	2209.74	6472.94	3276.52	4372.56	2966.14	3378.02	2167.32	1991.90	4743.78	1193.85	1108.47	1405.26
19			208797.31	2761789.75	401228.81	246331.32	68931.39	110171.61	76743.20	35362.96	15696.05	11844.98	14244.88	19382.77	9665.52	9349.35	21464.97	24778.52	11445.77	6207.12	4092.14	5149.38	10159.53	14267.74	9312.65	6070.74	2028.58	8263.35	6692.79	15776.60	13943.30	5328.47	3428.44	2879.08	6664.80	5388.80	4240.04	4629.66	1889.06	2252.19	2012.63	2623.38	5488.00	5177.88	2006.17	892.65	1142.55	1654.95	1052.21
20			375936.15	5761159.50	254839.48	74195.82	69129.96	65289.06	28640.38	17003.93	10872.97	6531.54	12192.73	10355.38	9889.14	11424.75	7860.69	5939.90	11016.15	8296.12	1777.35	4474.53	9201.23	5445.32	6125.92	4706.39	10025.37	4746.57	4620.42	3003.66	2010.52	3167.81	8013.50	7941.56	3280.08	4382.48	3154.47	3639.23	6158.37	5271.12	3106.80	1430.98	3007.49	6780.46	2336.78	2538.16	5755.52	3609.11	1537.70
21			160633.96	5034455.50	290515.56	109304.44	156296.56	91540.64	59909.40	13965.96	31651.97	39000.89	38786.14	63128.68	20665.41	36016.73	57785.88	18966.59	16012.51	10394.58	19924.25	8265.56	13855.63	19439.43	34881.85	19392.58	13184.38	5449.09	7414.54	10222.77	18791.23	9005.50	10580.71	10988.21	12344.90	5934.05	10248.41	12491.88	9507.69	3832.79	6442.96	26736.94	12152.55	4403.86	7539.91	7100.16	10898.10	4998.58	3923.90
22			335140.25	2983460.00	176870.92	21366.78	30834.61	35407.74	34869.66	32084.19	23314.11	28160.04	26757.78	14678.96	13597.11	8397.72	2946.86	3117.01	8504.16	5356.87	6274.60	8310.29	8416.98	3743.60	6630.43	14825.10	4894.51	3162.07	9025.61	5761.03	2304.28	6401.37	1713.23	2031.80	1623.23	4495.45	3487.21	4412.07	1891.76	2616.12	1559.48	2331.80	1546.45	3963.85	2018.63	1357.50	2553.37	2660.21	2190.12
23			52800.69	1648758.12	395388.65	198219.98	78401.29	29524.44	44638.54	32162.28	52461.57	17939.13	9117.19	4929.37	4671.81	2785.56	2988.02	2471.56	5099.27	3341.78	2733.82	1884.93	1099.58	2351.08	1178.84	4352.64	4347.76	766.38	621.11	667.51	728.90	504.66	1351.62	1487.52	888.69	1212.31	885.82	2007.83	1729.93	1110.82	819.87	1626.00	951.02	461.41	588.28	933.17	522.20	655.22	826.27
24			169698.26	740395.06	199675.12	120354.81	127796.81	122990.05	62300.05	29087.47	17604.45	3681.25	2183.67	1304.21	925.30	1201.20	1655.94	597.50	222.84	411.94	473.40	420.56	672.89	357.33	361.31	504.03	529.75	427.21	283.03	211.09	186.81	145.34	119.40	139.82	130.29	249.45	240.42	170.98	204.11	152.46	67.80	126.98	111.21	157.31	163.17	116.47	73.98	106.50	121.98
25			1537371.00	3773313.25	762361.93	152006.57	28774.50	52347.12	38257.40	29869.73	37911.81	20946.52	8357.78	9172.93	8589.57	10495.06	8132.61	5367.30	4488.64	2288.35	2272.13	3153.01	1507.10	2580.00	3729.41	3388.61	1612.13	1233.07	1983.22	5881.89	3252.20	2734.69	1570.19	763.24	1574.28	3731.48	1931.82	2820.43	351.70	838.03	1698.29	1562.68	745.70	1299.95	1262.82	2099.01	1931.02	2145.73	1094.66
26			385538.00	2011521.00	348275.59	121833.08	65866.32	24108.57	24425.32	39523.50	65220.03	23314.05	4936.69	4132.07	2917.10	3744.16	2295.59	1244.12	1631.25	1628.46	772.92	971.02	1209.54	1122.94	1191.25	1440.93	883.36	592.94	701.43	323.97	703.81	990.61	404.34	254.74	326.63	319.99	209.50	291.72	223.90	248.73	182.60	186.76	465.71	283.81	297.25	490.30	527.41	308.01	297.43
27			52556.40	229417.84	147291.25	81196.62	70803.65	43613.41	41449.01	48566.46	31634.13	8217.72	2654.26	5690.83	3246.89	1014.49	1182.67	1355.33	1785.23	2424.09	967.84	982.37	1112.47	583.37	321.57	214.73	391.28	237.45	246.06	280.27	208.95	245.90	461.15	365.85	438.60	562.49	317.75	236.34	254.04	277.71	223.29	230.12	288.73	299.52	70.75	78.64	59.88	133.42	106.21
28			185029.28	1416600.00	214213.35	67447.58	59024.09	21644.93	20769.71	29410.14	24649.15	7633.19	2323.36	1276.10	1560.34	2376.25	3259.26	3454.02	2961.40	2276.47	3486.53	1551.60	831.94	401.35	493.46	937.39	853.15	140.98	458.56	1497.48	942.52	397.52	459.30	162.08	294.53	468.89	431.07	207.66	151.23	148.06	226.98	332.66	248.39	105.59	199.44	280.02	486.68	205.29	180.28
29			590168.37	5392097.00	327104.25	135957.07	115384.74	32517.92	37864.40	44620.64	12268.78	32730.49	18346.07	6925.24	6485.98	4168.27	3677.67	8330.76	10069.81	15190.17	6442.38	4292.09	5339.02	11968.72	16598.08	5017.94	6492.45	3494.99	8712.53	7650.21	3179.04	7698.20	9242.39	5176.72	5597.36	5282.57	3216.02	1671.83	3763.69	3896.40	3644.46	3262.65	6953.45	4891.25	6585.52	2656.03	2483.02	2817.49	3450.37
30			2911959.25	6220228.50	1117777.50	18989.51	32977.63	35741.23	23407.57	21132.40	17295.47	11425.17	7146.49	7077.61	11732.25	14291.67	22785.04	5637.95	4030.63	5830.13	8889.25	7425.96	17919.42	19261.28	7672.41	8447.82	3981.08	2099.50	2878.43	4001.09	8161.28	7521.41	4536.95	5083.61	2968.61	4297.13	8819.33	5996.59	4910.15	911.81	2983.55	3972.22	3198.33	1764.54	2235.92	1780.37	1360.24	1592.85	2865.27
31			248904.00	783696.06	109763.71	32227.20	35879.10	31485.64	30302.44	21041.58	12028.88	13559.93	3144.78	1994.29	1188.77	2105.23	2833.04	704.77	1896.85	2500.38	489.52	1706.56	1459.49	2633.54	1052.85	633.32	554.78	403.90	675.93	821.01	1583.05	1687.31	1012.06	624.32	974.78	469.11	267.00	443.06	692.87	469.51	386.82	509.20	515.59	648.99	1911.16	899.19	379.50	520.02	413.92
32			214038.10	1939120.75	319611.78	170181.56	114213.78	186801.64	264693.84	89882.13	30022.68	57367.81	32029.18	62278.73	62491.69	33791.14	16957.35	25589.12	44507.67	34672.75	54099.85	38458.31	15107.36	10892.98	14948.96	34299.71	42085.47	26198.20	21131.57	16363.27	28883.23	30063.88	12856.08	7409.02	9441.01	15988.98	17552.78	14095.88	10041.83	7224.38	11475.67	5814.59	5888.64	11294.48	11834.11	12757.64	9598.89	2878.66	3832.42
33			342484.93	5514195.00	239380.62	46721.62	60214.29	18572.61	31910.63	21676.67	45394.48	26046.38	18799.42	13310.60	5021.97	3359.07	12937.58	5872.40	7070.62	6205.52	4996.59	9956.28	9384.87	7935.42	3659.82	7589.37	1864.42	8452.06	2401.57	5538.05	9180.71	8832.47	8397.68	15459.82	75650.15	109117.92	103866.77	40532.40	15932.73	8458.04	5654.09	2320.16	1842.48	2147.18	1695.63	2936.68	1398.79	1409.12	3103.18
34			193504.60	1550250.25	83597.96	65641.25	74050.21	33923.00	28793.56	54200.54	30264.46	19788.90	24210.81	12771.21	18895.22	30726.98	27608.35	15233.46	6127.03	5213.51	9518.34	8854.10	8766.72	15046.71	11407.94	13109.11	10279.47	7245.36	5858.97	5952.48	10347.27	5300.07	9486.03	4878.52	7503.21	14418.23	8217.96	3389.42	2732.87	2453.80	4193.59	3872.09	6151.75	6580.27	4381.79	4969.17	2662.78	1584.05	2575.01
35			1276781.87	16642736.00	592373.50	55416.07	95968.03	64511.40	35144.62	22420.52	26108.65	35895.57	26479.31	42351.21	21862.16	26218.19	26990.38	19118.37	19127.80	35098.62	24877.91	20887.06	21929.97	24810.32	5591.10	11983.84	17085.59	21090.24	26398.80	32150.92	15509.56	8793.25	9149.94	9025.17	7855.38	9899.38	4614.88	4724.17	6932.21	8599.01	4183.29	3569.82	3655.74	4348.49	12380.72	8655.67	5274.66	3930.60	3494.31
36			662103.50	5281604.50	419136.25	174521.65	109294.82	114285.14	46159.92	55484.10	168951.14	65382.58	51228.67	59239.93	73670.10	53859.85	71710.31	38159.87	47173.83	54252.17	71407.66	49202.01	25474.28	29497.04	53692.94	36074.42	73392.88	70751.08	41279.86	27927.07	22291.58	5394.87	22873.03	30214.60	36853.21	17476.96	8344.67	13631.21	15616.95	11896.46	10815.77	7297.06	2541.68	6806.39	10994.70	11919.16	4129.89	8583.70	7635.75
37			233810.89	3452902.50	171666.20	83695.31	59531.37	49933.42	12071.62	35507.17	27681.48	1092.51	7573.05	2868.83	8687.42	4493.25	3888.32	15478.98	15354.38	14552.71	11726.24	6613.11	2671.58	3453.97	1513.38	3366.69	3290.20	3326.48	3522.37	4651.60	3772.30	2374.30	1464.30	1792.42	2748.29	3019.98	6072.25	3363.95	1384.29	3821.26	2312.69	1630.95	650.75	737.77	1675.83	4206.41	5419.63	2788.57	1180.13
38			205927.81	4587669.00	387452.81	92011.36	118382.59	47763.17	52721.35	63525.29	64822.94	42922.86	27919.93	26315.28	34910.22	23642.45	21404.56	10644.17	12103.30	9223.65	8207.56	10667.60	16102.52	13830.94	7797.65	9944.53	9881.33	3484.69	8735.66	8658.54	4427.52	7886.05	5429.53	1682.64	2609.28	6642.29	5803.65	4267.28	2921.26	1637.62	2722.34	3747.70	2735.91	2392.75	3239.54	2840.67	3239.75	5505.80	3233.39
39			834607.31	4135170.00	496485.59	130455.53	83088.00	33795.26	56437.37	37941.41	59237.33	39271.75	33609.37	29496.31	25772.00	31011.04	39180.01	29503.20	18807.44	10505.87	10499.96	15946.91	12724.70	5878.55	8882.13	25883.99	31802.54	6567.05	4145.74	3183.58	5040.00	9480.63	10641.82	11418.60	9129.78	4159.62	4805.29	10215.36	6436.62	3124.91	1770.78	3278.51	2116.90	927.15	3606.60	5103.76	5405.18	10953.67	12712.04
40			551563.87	2638911.50	117789.30	29031.89	29115.30	21647.95	14110.18	12377.04	11744.24	6801.77	2757.42	7206.75	4122.84	2153.34	2738.72	1959.16	4945.08	3859.12	4189.43	5053.42	3773.63	1796.49	3053.70	1757.41	1921.65	2211.44	3065.70	3264.08	1710.41	1714.13	1536.26	2231.47	1001.08	1043.74	500.55	731.50	1723.22	1432.95	1277.65	1591.26	873.40	1062.98	789.50	791.60	331.60	671.36	732.03
41			2075479.87	3497246.00	457876.15	47627.50	23902.83	21887.72	34654.44	47687.96	36397.03	13639.86	11924.82	22310.83	7517.89	8583.72	21487.05	22366.12	7543.20	13324.41	5441.59	8093.19	11781.87	6469.59	8529.74	5253.56	1690.20	3863.75	4472.44	1773.68	2247.68	1409.33	2661.54	1994.36	5338.43	3343.27	5258.70	5349.72	2346.23	3380.12	3533.13	1311.37	1183.96	1770.37	975.06	1851.52	4615.59	1435.67	1377.37
42			201892.43	1690999.62	163526.89	48904.20	30911.78	28392.61	33887.76	33261.30	13115.95	7449.79	1776.55	5243.06	6418.05	5684.52	2582.54	4722.76	6790.18	5379.63	2444.46	3064.99	3667.75	1280.72	2505.96	1162.82	1534.31	1964.50	1040.58	826.80	2007.69	3447.57	3740.41	1917.13	1929.07	3531.73	562.78	1633.69	1496.66	1859.72	264.70	532.36	979.55	923.15	1918.24	1466.83	1029.99	524.38	736.93
43			313219.18	3741838.75	390888.00	152005.93	28135.68	9902.92	21429.08	17864.09	9911.46	7847.25	7002.07	2334.19	3015.37	4250.49	7208.36	7845.55	3716.94	2984.63	5351.75	4285.31	4232.21	4932.44	6126.68	3609.34	1782.16	2163.20	3708.36	2429.52	2762.01	3965.72	1826.63	2301.72	1836.29	1655.72	3181.11	3516.96	1706.87	1849.24	1323.60	1887.95	2003.86	1483.26	811.72	1307.85	1158.51	854.07	986.77
44			175090.23	1449525.75	168979.71	72400.21	42976.59	52635.26	49009.75	47519.28	46160.37	27470.59	25092.29	11224.50	9014.31	18824.60	16351.06	21852.62	17817.78	8048.07	6462.74	15878.50	13207.15	10870.00	10288.51	3355.68	3089.35	2215.56	4719.82	6303.43	1460.10	1128.26	4289.80	5343.80	6967.10	6653.20	4694.35	3901.80	3078.10	2324.26	1110.53	1304.46	1128.18	1311.96	828.03	1270.05	1150.52	679.36	1749.33
45			360298.90	3311523.00	197366.67	38651.27	37130.05	31833.48	27644.71	36183.19	51754.48	13208.65	4840.76	6955.19	7039.43	4753.24	7323.19	9272.35	6903.72	4097.06	5441.66	4237.54	4943.47	5958.76	5300.69	3248.70	5044.75	4871.03	4392.87	3490.63	3099.80	2498.00	2523.44	4415.16	4853.10	2200.67	2076.38	2932.58	1888.45	2939.70	1214.93	2658.46	3023.14	1408.91	1139.26	953.55	720.10	1140.10	1448.35
46			340833.71	1557191.25	236304.35	38766.56	73125.46	96309.78	74881.62	24258.62	29708.33	33394.80	15753.71	12340.41	13829.03	12368.71	11568.22	16714.71	20593.16	14949.92	5877.16	13897.43	9908.58	8886.32	6629.93	3483.24	9437.86	9619.51	10038.39	5131.39	3771.28	12535.46	8845.86	5557.23	3027.41	5978.58	7676.65	6358.64	2051.28	6443.45	6906.18	4297.12	3201.05	2036.37	1836.63	1128.04	1552.95	2437.23	3812.66
47			401589.75	4392141.50	151649.34	18956.69	8941.42	17030.29	14503.12	25222.98	34236.41	10144.62	5743.56	5532.32	4058.73	4963.94	4911.94	4500.82	4216.40	6561.85	9015.19	4870.64	2156.13	1647.95	1777.79	2033.46	3438.66	1256.55	4648.60	4406.84	1685.34	2044.98	2102.80	1883.99	2124.37	1173.85	3487.39	3208.06	2587.35	1643.87	1529.91	940.32	1143.14	1188.96	950.94	1018.76	1420.96	1382.67	1259.35
48			617010.43	4278065.00	779956.87	43501.85	33856.04	47323.45	83850.46	67978.05	18913.85	8377.29	12270.45	9302.55	6890.85	6240.31	3121.07	7140.01	10098.01	2683.10	2396.24	3648.77	2829.29	2259.95	5830.22	5694.63	1904.83	1172.62	6206.83	9617.83	5798.70	3973.93	2273.05	2806.15	3091.05	2454.64	4624.84	2333.88	1301.78	2527.35	2758.96	1669.88	1540.17	1095.20	1304.57	1737.49	2625.33	1143.18	755.70
49			61142.69	1033295.93	30770.48	17549.13	16963.41	13699.07	16686.36	11880.03	21885.46	18830.16	15685.50	9783.93	7787.58	4458.95	8686.40	5548.36	3534.89	3713.37	2277.70	2916.37	3661.42	9262.87	3216.67	1912.26	1919.14	3768.28	5915.77	5975.83	3752.41	1334.85	2816.34	2122.72	2772.96	2799.21	2154.53	1437.22	1163.95	2536.38	2779.25	3823.67	3876.22	2505.55	688.37	999.85	2025.66	681.20	849.83
50			363604.62	6767019.00	310919.03	149312.93	118672.05	76073.95	71298.66	72632.84	57333.76	28002.21	36254.91	18223.93	30165.01	28098.40	26277.63	30554.25	36749.69	38692.22	5944.63	14643.11	20858.11	15177.92	8880.29	6818.32	11636.47	20423.06	23601.61	9585.23	4981.84	10255.07	21627.52	11763.52	23700.55	10899.24	5517.65	7080.36	4812.41	2676.10	6666.35	4743.64	3510.36	2705.14	3037.46	2993.90	5943.62	3169.88	4179.25
51			153508.15	1836730.62	125937.17	37561.16	23975.91	37826.98	43051.00	27676.77	15703.73	21028.54	41582.29	9297.08	27563.06	28921.08	12574.21	7254.44	9762.07	13408.53	15849.77	19791.93	24643.72	7847.04	10181.11	12253.21	4556.34	5130.34	3919.91	6931.07	4627.43	5710.01	4734.37	3714.45	2623.40	2228.09	1413.51	4010.84	4922.12	3431.51	4166.24	9801.84	4732.43	4203.74	1022.23	2246.19	1686.67	1066.21	1592.85
52			1049291.37	2867565.75	300511.87	31536.85	36902.68	59783.94	45426.30	43856.93	19056.52	9314.75	12039.76	9723.30	8570.45	6310.97	17103.48	16731.00	6552.38	8375.76	15242.28	11436.10	5638.91	3740.53	7062.66	13007.05	11734.15	8691.45	5806.08	4121.45	5233.92	5998.61	3286.56	5900.39	3497.63	2004.26	2576.89	4908.57	3478.41	2987.27	2478.61	2600.59	3274.05	2017.90	1419.47	943.27	954.99	902.17	2048.56
53			72103.35	274690.15	77242.35	21006.56	16049.13	26865.42	18066.52	9239.31	24494.27	16986.83	7178.63	9656.50	6037.14	5786.99	8933.26	7649.84	5906.04	5393.27	4728.17	4421.84	6850.79	2472.65	4193.42	3212.82	3666.42	1045.63	1577.30	2002.39	2508.46	2475.91	1735.86	2317.15	1821.17	2619.58	2969.07	1449.70	1412.00	712.51	1059.71	1046.20	1231.09	635.64	1447.32	691.72	1020.21	1065.53	790.27
54			115866.36	1222994.00	108073.14	92258.87	35820.99	21842.86	34869.75	27061.04	13911.02	9106.27	9472.75	3432.31	4298.09	6853.71	7762.91	6729.03	8717.24	4980.24	2339.77	2647.53	2921.87	2857.70	4488.76	1479.21	2866.12	2345.86	2586.10	3803.06	1440.14	1897.08	1892.15	662.65	1015.23	1504.30	1904.24	2200.15	1212.67	1536.99	2324.58	3511.01	1420.72	1279.84	1211.52	809.80	1007.48	330.52	1252.21
55			1216589.75	3832623.50	266850.15	24534.99	31836.30	28970.60	17993.82	9443.53	10393.75	8609.60	1212.77	2324.08	5152.80	2368.55	1761.60	2256.12	1482.33	4064.67	4099.99	3729.50	3274.64	2552.59	3265.44	5232.52	4128.73	1958.13	1080.90	2464.07	2657.61	1977.56	409.15	1035.25	1602.47	1026.69	1407.05	2570.57	2681.34	1337.53	1809.73	535.22	1102.18	658.81	452.84	1139.40	1020.07	1531.65	935.74
56			490781.84	1144644.87	134289.98	34497.21	29641.26	29634.91	30327.52	45436.98	24257.24	17515.10	2912.28	2766.29	3866.70	9065.78	8345.86	3888.33	2536.48	2586.24	2956.66	2698.00	2703.57	1978.59	3381.54	4156.09	4265.52	1704.25	2450.26	3407.21	1808.22	1831.29	1660.83	1024.92	1581.92	2779.69	3806.60	2152.81	1668.27	1099.26	991.74	1225.61	1178.93	1126.30	1157.26	362.75	408.84	578.70	912.01
57			746809.31	4186286.25	403940.56	39124.56	26706.92	21385.66	29352.72	38065.29	29173.49	9297.47	10973.50	10487.18	7428.32	3232.74	5589.91	2638.03	1846.50	1551.64	1457.82	2160.45	5937.33	7972.81	7102.25	5181.13	5211.44	4752.80	3052.99	4110.92	3655.35	1890.40	1318.97	1520.88	1706.32	3315.15	2684.41	2025.06	1165.46	966.28	1252.25	1200.19	1768.61	1081.73	1140.89	872.35	620.28	1176.90	533.01
58			310250.50	1591836.62	111070.22	60044.12	48443.27	11271.66	25555.13	19187.85	12793.89	8670.63	6009.02	10918.68	15190.60	16397.60	9191.04	5307.65	2959.19	2076.16	2684.11	6670.39	7103.43	7381.11	3970.91	2215.11	4119.77	5884.12	3385.09	1143.86	2159.39	4531.93	4484.36	5664.08	5556.49	4992.29	8954.08	21591.81	18521.16	45833.91	16486.14	1166.80	2800.20	2961.72	2153.64	979.59	1366.15	1721.05	2407.26
59			1022751.87	3080663.50	313607.25	90493.00	167485.00	95900.07	25400.22	51611.13	84249.30	74663.10	81275.85	59279.98	37753.87	46461.96	39142.72	19078.02	34621.72	31829.55	25574.62	30767.02	11901.63	12375.25	9649.72	21905.40	18632.68	17560.13	15066.98	21095.59	13654.35	10935.79	17824.79	14394.96	13479.53	8665.69	9932.42	4125.13	4479.09	4955.28	6436.77	6250.96	6657.12	5491.04	10258.01	7029.80	6688.38	5353.10	6234.35
60			891229.00	4661986.00	500101.31	54255.73	102363.57	87122.91	37236.71	27137.48	14267.16	10471.82	5999.61	15370.66	7147.95	6608.34	22180.97	10735.83	7658.41	3036.74	3228.00	5048.01	4984.27	3434.37	1354.16	2569.12	3794.70	4077.63	9271.81	11497.72	4861.94	8097.15	4856.88	1512.62	1180.11	1319.23	934.55	2510.84	600.39	1622.01	1842.09	553.43	1895.50	3013.34	4973.54	2463.14	4293.47	3114.86	1229.39
61			58238.19	2054861.75	116756.63	112325.21	113120.92	44443.35	23285.34	51271.02	74573.25	45605.28	16588.89	8173.63	9878.81	19950.86	18808.41	11269.20	9077.01	12243.77	15626.66	14644.77	7952.44	6776.51	5380.41	6765.71	4372.60	5194.30	4919.10	3528.91	2820.18	3240.78	3493.42	1829.58	6334.62	5157.47	1902.52	6510.81	3157.58	5626.80	2524.76	1920.44	3830.79	5719.70	1836.45	3121.02	2544.60	1458.47	661.71
62			265606.65	1926562.37	142369.56	52672.59	31839.89	38926.52	41276.59	32567.12	22256.49	10165.04	8864.72	10135.91	9737.30	4990.61	10567.29	11780.32	3651.92	4514.46	5777.39	7373.83	6150.65	7370.98	6015.02	11307.17	4803.17	3750.81	5115.47	4780.62	3010.60	1918.93	2843.89	5997.97	7020.71	4685.18	4182.79	2843.56	2901.97	1751.39	2751.10	3217.98	2910.56	2289.67	2301.61	1386.64	1263.05	2365.90	3780.20
63			369648.90	4400802.00	334920.06	36620.46	35653.45	15187.79	19315.28	35989.55	27843.87	10325.16	9869.27	9980.58	15018.74	12161.12	6993.79	6886.81	6012.59	5525.20	7565.43	10671.95	4318.65	4338.63	3250.73	2855.80	4933.69	3389.10	3983.02	2290.04	4455.36	2365.87	1994.87	3111.60	3201.35	4830.22	4612.13	1258.69	1677.25	2162.36	2250.67	2195.36	1450.66	2359.18	1509.72	1312.29	945.60	957.65	860.51
64			218401.54	1664559.62	129933.75	72019.60	49386.71	74396.07	23857.49	33038.72	38273.13	12561.82	7836.17	3125.33	5272.72	1772.01	1265.93	3148.80	5315.50	4647.20	1317.10	2074.49	5588.22	4912.78	1426.17	1469.67	4618.54	1881.50	3862.77	1053.17	1305.66	1935.34	1361.83	1682.73	2286.00	1175.83	1283.93	2455.59	2569.48	408.95	448.87	481.31	483.42	1191.97	979.62	600.10	939.05	416.14	721.25
65			588405.31	3052105.75	273085.12	53136.93	18861.11	12669.09	10868.03	27732.46	31564.34	13524.30	9678.38	8283.18	5189.77	3914.63	3941.56	5875.82	6108.37	5915.05	4212.66	7231.68	2086.15	2155.38	2691.45	3022.66	3815.08	1452.92	1325.44	1114.01	1615.70	1623.27	1343.59	3948.64	3036.35	2037.84	8975.46	8127.20	10139.59	32071.72	71953.35	63121.81	62665.61	13782.34	3960.31	1274.30	928.22	1709.03	1874.89
66			2269200.25	11292011.00	1201611.75	74171.10	30100.97	21271.14	27261.68	63151.80	60037.17	24685.28	24397.97	9974.55	19878.02	20003.02	12851.97	13421.82	6603.03	5254.20	8547.67	8094.93	7109.90	8451.86	6764.35	5350.74	8227.90	6960.54	3286.12	1749.90	5460.70	4827.53	7563.04	5802.60	3241.07	3422.21	4148.32	3309.52	4606.59	2736.97	4588.90	3571.24	3514.88	1076.09	1553.76	2030.44	2979.21	1791.98	1075.69
67			403514.03	2697042.75	201926.15	44845.00	64349.42	55682.49	31606.61	19997.54	16313.99	5548.95	5173.76	7670.98	2279.72	13223.52	18617.04	9885.02	7094.06	2631.89	8437.61	5239.96	2166.19	3668.63	3383.43	1999.76	2509.16	2646.29	1712.92	907.31	1877.39	2682.85	3600.84	2566.33	1290.87	1452.14	2052.50	2518.62	1125.13	838.16	1028.50	1213.62	844.43	620.95	1277.64	1398.59	1278.06	808.50	1686.40
68			101534.52	1973802.87	198375.32	51330.55	31742.04	16075.85	6391.03	28515.05	48203.86	13778.75	6463.63	22153.88	28031.09	11362.45	12989.77	19384.84	17642.85	8798.10	4183.57	9407.31	4564.65	3530.66	4170.10	8975.72	5524.33	5684.50	6696.45	2615.38	3198.15	4135.45	6669.61	3006.23	2526.60	4246.80	2572.40	2481.42	1764.81	1464.79	1621.25	1135.60	3588.35	6443.88	1925.26	686.38	1498.09	2012.15	1352.91
69			437475.93	1526795.12	86432.45	18626.82	15279.83	17660.99	19752.90	17685.63	15077.07	5530.13	8722.00	11763.02	12881.16	10300.66	5082.85	6649.13	3369.38	3833.91	8435.15	10634.42	6986.81	7595.64	9642.04	5122.26	6796.80	2802.55	2439.32	1677.08	2675.46	7641.35	7836.42	4754.37	2160.52	1754.72	1503.64	3493.65	3341.01	2656.40	1134.60	3970.63	2025.57	1815.13	2367.18	1122.18	731.91	1508.94	2022.25
70			263612.93	1547710.75	451417.81	115967.51	82034.28	44559.01	41511.32	48091.62	38088.37	14995.35	50009.86	22128.10	14476.06	22093.29	30710.70	10835.68	28891.68	25153.97	16452.78	9520.55	13837.38	13711.41	14407.84	9010.60	11216.60	14756.06	7614.26	11326.16	8528.54	7496.71	4410.27	5156.45	5630.49	3142.16	4388.40	4512.60	6298.85	3598.80	3065.41	5831.73	5865.01	3971.57	1824.54	4539.10	2103.93	983.98	1844.35
71			284495.50	2855341.25	216495.57	32668.29	39038.69	36203.07	62839.05	72475.03	40749.36	59790.95	20640.86	12587.96	41169.66	31928.62	24948.58	5747.58	7119.20	8252.14	13328.83	21315.30	12324.73	6883.20	7000.02	7757.15	3037.21	4879.71	8746.04	8568.78	7252.92	4974.79	7067.67	2584.16	2210.69	7076.82	7731.08	6697.23	3383.22	3769.85	5285.83	2258.43	1420.83	5612.38	10113.55	5002.04	2651.66	5407.66	2605.17
72			353251.75	1704502.75	201901.89	218807.53	244919.89	97494.03	61158.82	17648.25	34413.75	42508.89	38118.57	9695.87	12259.79	19316.63	14567.04	11850.14	10070.96	21431.48	5751.90	3647.53	1998.92	2521.65	2703.78	8928.39	10687.15	7030.18	5855.00	10672.55	6876.79	4956.81	5111.94	5270.95	5524.49	6107.08	5014.85	5902.12	9365.14	1146.05	3405.51	5923.27	3870.67	1569.10	4983.26	1441.25	1111.22	3133.96	4445.86
73			368490.75	1178631.25	296527.93	96528.85	31433.08	41961.47	56405.75	64288.59	17087.56	33427.59	25392.15	17004.46	16631.14	7776.27	14857.80	23590.98	16967.87	8644.04	4371.67	8175.55	7193.06	7660.04	7886.58	5420.92	6799.62	4569.57	5968.79	1956.55	1958.87	6428.95	10060.36	5369.37	2160.97	6134.09	6822.91	2598.83	2816.86	1992.56	2431.88	4216.16	3686.01	2618.40	2428.69	1209.12	3447.36	3650.92	2175.39
74			275095.15	1503868.87	172526.20	57840.57	53366.17	33967.83	15617.49	36299.08	29391.43	11873.70	3550.18	6572.79	3625.80	4668.52	5733.67	1768.39	2254.77	1183.55	2242.16	3181.11	2522.10	2485.86	2299.32	1992.07	1226.13	1390.07	1381.79	1107.89	1629.92	828.32	1579.87	4656.81	3261.00	2683.10	3060.53	5065.27	5028.23	20544.28	117956.57	116178.72	26938.77	6210.05	2534.50	1684.80	1967.53	1181.29	452.79
75			1094997.00	4157936.00	331746.53	84088.54	42568.28	32210.62	45794.47	12484.97	10308.75	3675.59	5274.80	10150.76	12673.51	7140.26	6589.16	7263.40	7864.95	11386.92	24114.31	6333.42	6239.44	7166.34	1638.61	1907.64	3182.35	2480.28	4067.95	6705.84	12561.15	6526.80	9213.87	4329.47	3877.97	7398.29	3961.15	916.02	4841.20	1801.90	909.45	907.19	1325.18	2152.43	2843.97	367.72	774.67	893.82	1468.98
76			257625.31	775819.87	65236.42	113518.50	63492.09	42744.96	45347.60	47245.60	22888.33	33863.03	18675.89	18989.63	26126.86	8870.46	25078.03	17510.01	12979.67	10226.46	5418.24	18890.62	27537.83	12632.94	5404.93	5995.42	6789.08	11213.32	16345.94	7718.59	12210.98	3965.17	9976.76	12970.63	3560.23	7768.04	6834.27	1950.21	2191.29	2220.33	1932.93	4409.85	2796.80	1551.33	3501.98	2257.88	5517.21	2358.81	1489.97
77			1783047.37	9159927.00	625218.62	34847.51	26089.52	20064.85	25177.70	35106.46	28182.78	21518.23	12861.42	12018.36	16487.35	8370.50	5580.58	4972.76	6591.55	6456.70	10402.77	9531.69	10553.53	5418.40	5626.84	4567.47	6235.43	7633.21	4686.29	5702.34	10180.15	7095.18	5737.51	2032.77	2965.05	2614.12	3849.44	2049.53	1924.70	2276.72	4543.77	4009.32	901.92	636.95	900.92	2338.29	2633.89	3209.28	1656.37
78			127954.46	685452.00	272423.18	123877.39	117150.12	197727.82	61713.32	73367.53	93000.00	58823.34	24756.09	24114.72	25092.96	25718.27	23116.70	31400.48	25812.57	32324.90	15635.64	33927.39	34042.32	29448.71	19910.36	7447.92	10549.87	15326.86	15752.96	5069.17	16515.23	25833.59	24912.92	10587.81	7827.61	22804.33	17384.46	9727.92	17368.25	24200.90	18384.99	7349.49	7589.58	6150.30	10720.90	13749.75	9160.53	2373.67	2530.58
79			100129.60	8286563.00	675370.87	285351.25	323557.21	270879.15	102439.25	51304.17	80464.24	58776.16	35070.27	63619.83	48924.51	56336.10	98215.22	73300.01	47740.63	27303.59	46968.08	54024.04	33452.44	38400.04	26160.91	21316.46	21400.75	34382.44	26469.43	24044.10	6760.86	5581.22	18250.30	10073.59	11041.53	5552.16	11275.20	24048.65	17619.58	3528.12	10245.98	19616.08	14945.57	17096.53	15751.40	11420.88	4823.48	5030.03	7553.52
80			1813819.25	50850432.00	11107628.00	130167.73	54991.13	95923.86	100224.76	43457.39	59458.14	37155.88	25706.94	19339.41	16714.48	24694.71	28788.94	23884.56	12720.75	15059.03	15049.32	9803.43	7967.30	6708.39	9242.63	16076.73	25917.38	32680.27	25847.75	14007.22	10647.61	8360.85	7279.34	6108.56	12314.71	16149.68	10368.26	4096.18	3612.38	5876.44	6058.62	8657.98	5927.85	2760.40	2264.22	1551.03	3097.87	4261.47	6179.22
81			2370456.00	6717783.00	919888.75	136778.92	85485.62	49742.40	87989.89	56278.79	64047.44	16066.80	10258.08	6114.06	8674.81	7033.08	2247.61	3193.55	4183.36	5436.58	7252.81	7683.55	7242.12	7438.14	3033.07	3744.71	4444.64	3964.82	1136.73	1978.03	2758.49	5257.07	3773.64	2254.31	1826.68	2667.30	1537.33	865.01	548.32	1139.83	903.91	2040.77	3294.65	1982.25	1001.45	1020.09	607.18	647.30	983.44
82			1481728.87	9332509.00	372938.71	62259.19	82274.98	88029.17	57103.18	36002.97	14752.73	13923.87	23987.33	20484.59	20599.02	22023.77	18181.30	8001.20	8322.54	15194.01	10934.01	9473.04	13259.69	12349.73	8035.29	5967.74	3895.29	2099.34	4748.77	11771.83	8169.00	8143.36	8402.51	11907.03	10776.01	4762.05	1809.83	904.42	8089.56	16337.53	13463.61	12074.68	88323.48	83203.27	55450.19	31816.89	14149.47	7698.66	3365.75
83			1722322.37	11034371.00	884789.68	103480.68	43242.61	46170.86	28683.84	54581.40	56055.52	54774.09	82374.00	13615.12	7448.65	10729.88	11696.02	11675.43	6121.73	8203.23	4265.49	4099.80	5979.85	11354.69	11287.46	10837.16	10628.31	11332.20	26877.08	9319.12	7789.14	9333.27	5573.42	3426.47	3477.85	3074.13	2558.70	6726.04	1619.40	1831.64	3770.31	2502.27	5788.15	1815.17	3690.58	3196.07	2458.26	7143.08	5607.29
84			984128.81	5226228.50	435126.37	62312.65	87187.43	106393.87	37755.87	28412.53	17469.76	9218.69	8997.22	6103.12	1771.00	4353.20	5568.66	5785.77	4184.44	2268.08	2159.75	2423.08	3334.63	1819.89	844.99	2129.97	1502.21	1704.60	2303.18	3044.42	2497.43	2559.20	952.39	1786.27	1516.45	1472.97	1205.91	1193.95	491.84	558.11	711.05	1579.28	1982.86	653.87	542.33	681.44	459.85	809.78	793.64
85			218062.29	1732308.25	90698.35	40849.24	29751.18	21964.09	21090.36	25655.09	22233.09	14299.94	10570.93	6719.48	14822.12	13191.96	5533.65	2270.56	3842.45	3788.80	3324.89	6669.94	3891.26	4968.58	4834.42	3291.46	4183.36	3783.80	2608.46	4142.41	3018.28	3095.00	2168.13	4436.40	2961.18	1715.00	3515.69	3444.33	2991.56	2599.25	2826.64	3132.64	2292.10	745.84	2604.54	3563.88	1969.45	1862.35	1138.04
86			1912165.37	8884338.00	988814.81	90567.69	84181.50	35376.88	43990.04	72985.96	80766.68	29573.90	9987.97	8672.10	6679.44	3813.42	8878.60	2556.12	5909.84	4604.45	1727.83	2759.74	4111.33	5521.78	2516.84	2185.77	3040.57	1537.95	1076.44	778.12	1039.56	2635.20	1845.16	374.66	1190.25	1642.07	1849.07	2738.62	1296.61	1842.63	1560.29	1112.97	2069.18	882.55	1458.17	1092.17	648.18	1059.77	466.83
87			431969.56	3856698.00	243350.87	55612.48	30255.07	33495.37	28575.46	13010.59	26781.15	29375.24	27997.63	34962.13	28006.71	11199.39	7797.32	12163.21	13866.13	6497.63	8261.01	3834.76	7910.16	4467.20	24088.51	6667.85	13937.36	5862.63	6859.14	3485.91	1618.72	1963.01	4052.75	2698.70	3101.89	2194.97	1572.81	2358.77	4577.45	3020.55	2193.42	2586.29	2137.10	2133.35	2578.84	2323.74	1428.13	1682.53	2728.34
88			1357099.12	4208507.50	975639.81	41400.94	61283.23	59340.83	66910.18	72415.79	29648.65	7174.17	11780.03	14349.28	3720.12	7320.01	11250.06	8786.93	4914.41	3264.63	2038.75	4387.27	4658.41	4942.77	5387.76	12848.25	9343.02	5627.86	5370.92	3348.48	1133.07	4392.60	6789.65	2522.98	3537.20	5014.18	3064.98	2305.46	1804.72	2430.12	1837.03	1184.17	1008.94	1235.18	1924.20	1728.17	1075.20	1964.45	2186.07
89			3431649.75	7884349.50	1526698.50	67741.21	38361.23	29640.37	42601.14	26376.24	54487.23	57003.91	25269.50	24185.23	9702.30	13234.66	14102.67	10500.14	9945.98	11199.68	19818.07	17173.03	12158.70	14769.51	11220.07	11774.59	5788.55	4716.56	6795.30	14516.08	8479.87	5773.93	7640.24	5884.76	7793.00	10050.48	9124.49	4302.10	5914.65	6108.20	5543.21	4713.10	2620.93	7825.00	6223.70	3386.68	2559.78	2986.89	5212.49
90			543598.31	6679659.50	301680.81	55076.48	39294.36	23150.75	36802.87	16894.74	30890.91	18999.95	23695.81	24205.49	9247.55	8800.84	10418.75	7524.69	10696.45	18768.33	9959.43	6197.14	3563.01	7035.06	8453.34	8055.80	10324.24	8673.60	11185.19	9258.60	11815.62	7321.49	4308.40	5827.94	4071.19	4213.40	3439.40	4932.04	9670.19	2728.66	2924.86	5873.92	5292.64	1922.88	1649.59	1883.37	1676.30	2132.57	2873.83
91			1228411.75	8103233.00	651189.56	74117.83	108167.53	84708.19	52083.19	22457.02	20077.29	43694.80	22165.33	11599.64	7708.03	7389.00	8761.20	9987.29	4765.67	7263.18	6452.29	3928.12	2432.25	3115.97	2934.67	5051.04	5825.64	4933.76	5175.19	4962.19	3815.79	3033.92	4077.97	2770.55	3453.76	2077.51	1354.41	1589.14	2453.36	1213.18	1712.34	1248.70	1232.14	1454.77	1466.88	2773.61	1818.15	651.05	1373.93
92			1525468.62	8124783.00	509415.53	33709.98	30532.84	67886.91	23387.84	27057.28	46430.75	54049.59	11731.06	8849.79	21309.99	15135.92	7836.34	27862.35	16314.09	7963.52	4236.16	5493.20	3443.83	9510.12	6323.72	5810.72	4829.98	6530.18	3568.82	2600.11	2526.38	4661.98	9206.31	12717.04	10299.51	5343.47	5499.25	4637.11	1717.14	2927.70	4682.52	3925.81	1130.83	2265.93	2479.73	2960.15	2283.16	2486.10	2624.22
93			418379.71	2532548.50	114368.52	86691.62	44727.11	59834.89	44569.88	40865.87	12143.86	8965.74	10006.31	8982.68	5137.72	5163.58	6038.00	3725.25	3271.28	3294.00	2867.86	6266.53	10080.51	4888.87	4959.05	3560.35	3301.13	5228.45	8898.36	1917.58	2181.18	1873.81	5720.29	3978.25	1443.38	1833.90	1282.49	1181.84	3833.71	3822.26	2095.94	1513.80	1928.79	673.60	728.15	808.92	1284.94	755.89	289.94
94			576769.50	1609800.00	155684.73	58798.57	39017.41	61798.49	45467.37	25980.25	24054.35	22047.22	10921.67	35912.14	19507.16	13833.80	8577.69	6947.55	5603.41	7489.07	3207.28	9867.24	11210.94	8883.36	7097.37	6159.02	3785.39	10409.63	9004.11	4954.61	2708.53	4018.42	6842.83	3213.10	1439.90	4897.11	1512.59	4877.24	7425.12	6339.44	5349.31	6059.86	2910.47	1505.75	1451.23	2535.52	1943.26	2063.03	2696.42
95			531880.81	3293710.75	216855.48	103638.03	64747.37	46704.06	39894.71	31875.79	18577.55	23921.25	7652.43	15921.41	38166.88	27558.14	28125.25	9143.41	10388.38	5091.89	13837.36	12152.33	9614.15	9607.19	8355.64	6214.56	3761.01	6284.96	4023.95	6915.73	7145.52	4414.68	5346.90	7545.23	5071.20	2424.16	2368.44	3451.55	2854.64	4728.95	6716.80	5954.22	4628.32	4161.86	660.47	1567.07	626.38	2212.51	2016.62
96			1524373.00	4930795.00	277594.15	134444.17	66182.39	53596.31	74743.29	86857.15	80739.51	23017.41	13603.15	11626.51	8897.45	4932.97	8579.13	9473.74	4670.50	5022.30	7139.15	6035.24	5840.13	4412.08	2897.47	10999.50	9459.09	7587.66	5798.24	2921.85	6778.55	9093.32	6763.38	3545.67	2010.54	4047.75	3286.22	1906.16	2040.75	5012.31	4468.15	2490.36	4867.66	5184.00	4697.26	6371.32	3835.49	916.41	1231.52
97			39650.07	705476.56	63120.63	23829.38	20636.77	15351.52	9324.56	28775.46	32970.29	8138.23	4094.36	4659.73	5164.53	6368.73	4683.34	3650.30	7198.36	4204.89	858.06	1792.34	2885.44	1707.19	1768.03	1665.00	5257.36	2721.92	2070.62	2371.24	1361.96	858.17	847.19	935.78	1529.51	1457.41	466.56	1687.36	3556.53	1874.07	1715.91	1503.00	962.76	1161.45	1937.26	977.78	329.11	904.44	501.33
98			264282.78	3181109.00	177217.62	64047.40	52138.98	87014.75	75892.64	34689.58	37755.40	20953.85	15077.26	11761.68	36618.84	12575.56	10784.84	7527.30	13902.66	14000.80	8241.69	4811.21	5026.39	3291.16	2243.69	3711.83	6959.41	3415.80	5147.63	6524.57	6403.16	5818.36	5801.29	2290.62	2850.40	6087.10	5272.51	1239.46	7274.04	3161.80	2659.13	1751.96	2149.84	709.24	1817.86	1506.64	662.13	873.14	881.00
99			338823.75	1407924.62	185932.07	148478.14	231566.35	33563.24	31748.77	19130.88	26908.55	21306.17	10059.99	14311.87	11554.62	26143.82	11708.93	8037.63	6628.19	7953.35	6012.99	9229.09	16891.66	6558.30	12996.71	24814.37	15524.09	10325.45	11019.25	22472.51	11432.10	3257.28	4105.75	3360.78	4960.86	4424.23	7696.84	2775.71	7195.17	7140.51	2703.45	2985.32	3777.82	3120.14	8740.63	4809.32	2964.22	5271.63	3009.21
100			377312.40	4287094.50	654712.12	107245.72	86312.15	64939.49	36177.84	42599.64	61375.67	39835.75	25136.62	19960.73	31682.00	8336.44	7524.31	16800.77	19237.69	40500.93	26350.83	19786.40	11448.95	15587.82	8785.17	15067.57	14357.99	6186.49	7373.85	6304.09	7499.72	5979.56	2457.59	4290.94	4783.22	4910.70	15687.30	10856.45	4865.84	5023.59	11845.28	13078.24	10459.29	7689.02	6004.94	3866.98	1632.49	3976.40	4880.02
101			409804.59	1669918.50	157763.79	44109.08	32263.22	21487.70	23612.36	26848.26	35946.49	13593.93	7670.82	9492.73	5607.23	3080.58	4052.24	1655.75	2191.41	1256.24	2420.87	2018.64	1424.15	2020.29	3962.38	2375.39	449.78	1852.14	1570.05	773.23	683.08	2015.54	836.13	488.65	1589.67	1462.61	1673.32	1686.84	1864.44	1608.73	1182.61	2343.69	1969.63	1185.57	739.11	569.95	769.54	1431.97	1332.44
102			179488.90	3501304.50	232659.50	28572.65	41908.73	17738.18	12973.29	10063.09	8050.58	8786.24	3611.65	4589.42	4450.27	5443.85	2253.59	3462.16	1289.52	1844.55	1727.12	2713.32	1307.54	986.37	2030.19	6428.46	3378.32	1729.97	2123.94	1693.93	2162.33	1894.48	767.30	1386.99	603.14	726.26	1895.16	2275.93	818.21	630.21	522.68	821.53	1030.89	1864.74	1340.18	972.66	818.78	1146.04	968.64
103			164559.65	1294409.25	162066.35	33789.14	39307.00	21721.01	21286.29	22687.65	16261.27	13996.33	19744.21	14477.03	10590.97	8984.96	6428.43	4297.42	7040.79	7621.30	6816.32	4489.16	4791.34	5229.59	5060.92	2590.79	2150.61	3070.67	3718.52	5085.52	4989.82	7409.34	6475.15	2642.50	2475.96	2544.76	5850.69	5056.25	3876.27	2339.75	1808.50	1753.29	1090.83	836.26	347.88	906.19	1633.38	1220.22	967.27
104			152082.57	4259720.00	236828.93	54942.01	25761.92	50743.76	43640.65	37614.09	26857.43	14375.98	27547.73	26720.51	14022.64	6941.94	10008.61	9263.01	17336.45	14735.46	8075.50	6650.85	5534.34	6544.49	5120.17	2262.30	4010.29	6865.71	4224.95	1709.24	1446.20	3085.72	1856.91	1928.54	3946.05	3412.72	3086.72	2630.19	2790.23	2088.69	2861.61	3763.79	1811.30	3035.82	2853.00	4371.97	2203.68	852.21	1771.26
105			219735.01	1609250.12	311965.84	125655.67	258872.85	332672.28	116222.97	15915.32	18893.04	9623.58	4989.29	13729.07	31206.23	20491.41	5108.43	4153.15	2834.38	12887.45	3660.47	8226.93	10102.88	23531.90	5749.96	13716.14	12389.47	4484.41	2440.38	2936.00	6801.60	2421.62	1473.82	2112.66	8552.92	3071.51	3643.57	1438.64	4755.86	4523.87	2817.33	2613.48	2404.40	2093.04	1453.29	1694.24	374.64	1916.44	2195.99
106			247179.43	1570793.87	457797.28	122518.39	45937.85	47053.67	46007.69	82379.22	86423.46	18751.77	44564.08	55628.44	13038.59	7504.02	8376.91	11794.76	16176.72	7887.86	10524.67	11162.99	7430.13	4412.27	4594.18	7163.86	5729.21	7148.16	5789.15	6596.03	7786.10	4126.09	3592.22	1842.30	3597.26	4046.66	4428.78	2153.98	2517.33	2560.29	1584.48	2262.19	2634.05	2164.95	1327.82	845.02	1578.06	2369.50	2242.70
107			811778.37	3738276.50	384438.25	153659.96	53528.39	49687.89	33518.05	65990.10	67476.64	21609.98	16583.21	5667.94	10873.73	5997.69	8321.06	11130.37	8503.28	12406.35	6732.22	7028.26	11444.32	8634.30	12135.82	14492.18	5953.03	3527.99	5003.56	1641.43	4496.55	3687.68	4180.08	9726.88	4051.41	3772.96	4949.95	7982.31	6957.80	13378.29	16308.47	83625.78	83206.35	26086.48	9377.32	2979.09	2926.21	2522.40	2340.84
108			689591.68	4923922.00	332019.81	57219.03	31421.52	68632.27	12654.68	26258.54	40487.56	27961.95	11565.30	8571.51	19787.98	5056.34	7302.76	8846.83	7082.98	4486.72	6487.39	4171.06	3112.40	3389.32	15864.45	3699.00	12087.11	9705.70	2383.43	5120.93	2454.25	3435.43	3372.56	2885.54	3406.28	2191.62	6455.60	3238.32	1038.55	589.26	2313.63	3397.11	3436.86	2986.44	1336.92	1828.56	2486.37	4510.21	1409.16
109			100528.62	878661.37	85012.05	56527.32	75559.53	35143.08	53215.39	71757.68	65274.44	10309.26	10720.97	7468.25	7391.93	8397.71	2364.71	2702.78	5601.67	2826.95	8314.18	3655.35	2542.29	6375.04	8085.26	1647.01	5807.00	4586.09	2047.12	3166.78	1961.72	1490.63	5319.91	2183.33	1719.73	2002.09	1476.40	1259.37	1290.66	2850.60	949.99	3611.83	3214.45	2677.95	1995.49	732.92	1368.06	1612.89	1137.58
110			1016040.68	6248613.00	306830.56	64194.96	50163.80	54400.16	55206.28	71121.93	73112.92	21991.56	16123.49	26962.83	12349.61	12981.23	14400.50	21181.84	20705.67	18132.76	8343.97	8777.91	8127.26	4133.59	4886.40	4287.58	3802.31	10062.68	12189.09	6414.56	8277.53	5395.81	2718.95	8446.44	12351.53	14546.22	9112.12	3404.56	1697.20	725.46	2606.86	1841.50	1438.75	2006.94	1668.02	1696.75	2677.87	3678.34	2002.78
111			547008.87	2211061.25	457343.06	249520.93	222345.37	64946.05	30213.02	48221.62	34728.38	20835.97	22204.43	28040.16	23728.65	16728.32	19892.76	10318.29	11576.25	2807.60	5719.14	3205.42	17906.16	13273.95	10145.76	8075.20	4957.17	5333.18	6376.93	10955.67	6054.93	3573.09	7234.74	5973.03	6824.74	14231.86	4182.67	2560.37	5479.40	5154.04	4956.60	4424.88	2420.06	3814.86	1653.96	3899.86	3949.16	3599.07	3470.49
112			142975.84	1484728.00	287297.93	76313.06	98039.66	98436.22	112912.78	36844.16	14234.33	5733.86	2583.94	5007.98	2772.86	3318.75	1222.19	2019.86	2067.83	1514.02	2365.95	1117.94	1580.92	1744.00	1923.82	2251.72	1063.31	681.26	759.16	1701.98	984.46	529.05	472.30	726.08	1103.96	796.71	616.68	629.54	226.80	569.06	868.62	575.66	449.14	705.55	638.29	204.03	303.99	392.16	302.89
113			1611609.00	3990107.25	532197.68	49069.08	60378.92	65361.45	46630.19	43497.24	61976.66	23745.95	10048.06	7578.11	2793.12	4920.24	3650.28	3466.30	2806.97	2038.32	2493.46	3076.76	2575.66	2590.12	1714.59	1279.39	1924.16	1061.72	1792.38	906.96	835.08	1285.59	1272.09	1243.28	708.77	1846.25	2773.96	2468.10	1455.59	1018.68	706.51	741.75	990.49	831.14	724.18	604.79	634.53	1467.73	914.50
114			360886.68	1526255.87	305301.71	79598.96	63723.98	37007.04	44792.35	44863.61	15553.12	4311.71	8695.43	13392.38	11057.16	4720.04	7698.05	4113.38	2919.28	1912.42	2789.74	4832.86	8564.87	8333.95	5305.08	2258.16	3844.65	1466.25	2868.82	3690.77	4304.26	2899.63	1503.73	1977.08	2653.62	1994.63	2026.30	2437.67	1756.85	1460.64	1085.26	1121.13	1323.15	906.79	1401.21	1954.26	1621.87	1554.77	638.02
115			166943.03	1316038.00	294890.15	213357.65	198496.68	53226.71	24443.37	18267.96	32991.09	19906.64	7153.81	4163.08	12356.78	15202.53	6624.53	4112.43	5225.73	3176.48	5288.18	6305.70	9181.73	3403.93	5805.14	9904.39	4155.64	5520.05	2930.70	897.02	3282.23	4142.99	3871.04	4199.92	3361.10	4248.52	2769.78	3001.31	3048.42	4550.63	3060.41	2227.26	1358.43	1918.07	2396.19	664.95	1357.63	793.66	937.96
116			576370.87	2328194.75	304674.09	95173.72	54345.89	73814.92	62559.94	32094.53	31265.01	16910.62	16418.13	14808.31	14193.58	15800.45	13632.51	4881.39	13899.62	22270.91	25671.31	11504.26	9939.37	14851.57	8302.47	4700.63	15741.21	11647.79	4845.20	9235.31	10289.17	11352.46	6172.36	2554.52	7787.50	13938.95	7922.98	6386.36	6090.48	10233.68	9496.19	25102.08	63703.43	95906.70	32212.17	10402.07	10149.67	7579.81	5177.70
117			2297227.25	4536776.50	1409972.87	62006.53	19912.22	48814.81	58698.20	36719.94	11218.51	5388.07	7294.18	3536.04	5524.09	2033.65	4083.20	2391.13	8080.20	16065.36	10401.93	8695.49	3590.59	2630.45	6285.89	6439.84	4716.61	2935.25	3434.01	3401.03	2342.14	5018.56	3054.88	1868.71	6478.51	5710.28	1752.69	628.69	1657.58	2866.25	999.75	2434.15	2744.48	595.25	1762.48	1675.22	1060.84	1252.21	941.46
118			2518226.00	4132418.75	517231.43	79893.78	67304.29	58773.48	61040.09	54454.80	44704.23	23172.79	16896.31	21866.83	19542.70	10804.61	6172.27	6421.71	6684.17	11675.04	10995.11	9543.01	6413.27	4360.65	8899.35	11476.71	8122.19	3116.52	7133.66	11036.85	5020.72	3532.98	3495.32	3999.98	4949.04	2629.55	1516.43	3630.08	2968.39	2422.67	3672.04	4668.10	7486.40	1399.57	2153.04	1843.98	2054.23	1604.31	1072.28
119			71131.17	754558.56	49147.73	29524.96	27523.41	22772.33	20991.23	34393.49	20482.73	12082.42	9008.14	9368.01	6873.15	7672.37	6980.73	4422.17	6903.25	14937.07	13014.09	7090.18	4981.66	2521.58	2833.87	1981.81	978.05	1486.10	2953.52	2070.48	1670.14	2630.33	1401.32	892.84	681.32	1969.28	1794.55	969.77	1325.11	1398.16	1611.32	354.75	1442.41	1497.26	1457.13	1086.70	1171.67	950.24	595.01
120			350786.53	3355050.75	275880.68	76903.41	51529.87	31056.56	33909.91	54095.23	55275.82	19962.31	11013.04	11022.31	9437.70	4432.70	2271.01	3833.25	6805.78	6988.19	10687.71	7358.85	6639.93	3351.40	4833.71	2816.44	3657.99	8738.30	4261.20	2732.84	5331.66	1792.16	9061.86	6425.74	2467.71	1405.72	1357.00	1248.09	1724.78	2007.06	1510.92	563.08	1252.78	855.93	818.77	1463.64	3693.98	1489.38	1404.37
121			688870.37	1935493.12	213973.62	59815.85	85732.90	51247.25	72734.96	85580.68	48704.02	35923.07	14103.52	8232.37	13077.67	5537.95	9758.56	4944.28	9349.25	7628.50	2230.31	1521.87	6348.49	8167.12	3635.33	3588.22	6071.55	4041.08	2905.29	2114.40	3056.42	1214.34	989.28	2820.99	2685.36	1029.33	1326.05	1142.39	1553.50	2100.05	5234.92	1291.75	2417.36	1081.57	1668.88	2180.73	1118.28	1287.53	3337.60
122			176523.50	1220524.87	158786.37	64069.79	61648.30	72673.35	57537.60	66498.98	107637.80	51424.71	33114.22	24145.24	23921.25	29336.05	23016.93	9209.11	7477.00	11570.51	17450.83	12573.58	19449.03	15531.26	18038.35	9016.26	3316.40	3212.87	5816.43	6190.21	5644.02	1007.97	3833.75	2643.76	4100.68	2800.41	4748.39	4606.45	4546.60	2876.10	3081.04	4140.91	804.62	1470.66	3427.35	2265.04	3342.36	2921.53	5332.52
123			256312.39	942258.56	135373.14	39110.42	23107.72	44969.60	74608.32	35256.97	15421.60	15447.96	9013.20	13014.76	9852.05	3316.11	4523.53	3343.67	7800.25	6295.55	7668.53	3285.05	4859.88	5752.55	4250.93	2467.11	2247.18	2046.57	3463.69	2491.89	5006.71	5820.19	3960.36	2003.57	2657.68	3034.21	3953.87	2876.88	2078.07	2039.61	1546.67	1542.41	813.15	1667.43	1685.43	1556.91	860.86	2014.57	847.33
124			109082.64	1578572.37	97022.01	58975.09	46672.19	70800.42	24925.61	81520.56	124270.04	22409.29	9890.94	15764.94	15034.64	15443.67	7273.35	3766.56	11952.41	5902.36	12514.14	7639.50	5782.44	21641.20	10100.71	17758.14	17838.75	7302.19	6519.79	3113.35	3098.31	8668.70	5860.72	3437.72	6720.86	7551.58	4107.72	4438.58	7992.57	7793.15	5751.48	2129.16	4835.36	2184.48	3780.80	4161.29	3523.44	3263.43	2220.59
125			452953.75	2115521.25	130218.55	111264.50	101280.75	97192.82	67883.13	26957.74	23934.38	11897.12	25035.11	26871.21	15400.60	8726.28	7629.92	23219.25	9694.63	21310.76	23454.70	28089.74	25517.75	16750.10	8713.68	6318.31	6391.56	4560.20	17791.82	14569.17	14074.90	11838.01	12458.04	13423.25	7254.72	11139.45	6007.42	4697.30	5277.08	4390.91	5281.25	6646.67	3310.18	6139.54	5763.99	6841.40	5254.11	5641.68	5324.57
126			1554238.87	6626903.50	707859.56	122078.94	52491.57	67789.57	54466.89	36722.65	19901.10	11626.10	9384.60	14124.09	9692.05	3376.16	2979.28	6605.31	5824.45	4479.70	9768.50	4761.20	9059.87	7548.49	7111.09	7658.06	7359.91	6114.27	5237.61	3696.59	2122.51	2163.98	3056.18	2820.44	2928.40	5662.33	3129.59	3968.47	1968.40	1314.05	2604.29	3472.21	5912.66	18019.16	3646.57	4265.58	4642.91	3024.30	2447.21
127			725698.12	2279961.75	371472.40	62050.10	67792.43	49410.76	63025.22	82329.77	89755.09	43224.04	22754.17	12692.87	10197.05	13634.06	21267.59	13277.74	13214.21	9008.77	6474.91	3672.18	4385.45	14005.23	6861.77	1289.53	3031.97	4049.95	4127.37	5810.34	3217.07	1910.59	1352.06	1362.55	974.87	2646.59	4536.28	8748.43	5911.47	2802.81	2963.73	1027.19	1116.02	1399.99	2514.00	5312.55	5233.04	2935.06	1873.75
128			572287.25	2108087.00	137052.29	57125.85	53463.71	28846.22	31235.59	47353.64	29440.13	8606.33	3049.51	7051.66	2728.02	2422.25	2220.52	4687.00	1940.75	1983.98	1340.94	2615.58	3044.97	1678.84	662.99	1078.50	3176.02	1939.15	1454.91	1243.68	1084.04	1098.49	866.48	903.62	1322.70	1419.10	1533.61	1982.57	1071.41	1045.78	1859.41	1435.11	1185.52	720.64	544.25	431.55	325.11	220.18	267.71
129			351376.40	3337992.50	186180.45	48904.64	15645.32	16152.34	28008.70	11681.03	50387.17	20251.67	11771.73	7278.79	3324.35	2040.16	3220.70	2432.07	1413.78	3029.24	3500.14	1865.69	3987.69	2450.54	2215.33	3218.01	2550.44	2864.50	3445.14	2303.56	1547.78	2489.05	2147.33	3073.71	4859.04	4765.16	1980.89	3503.19	4333.96	3028.55	3715.85	9693.31	29404.77	35850.23	50960.19	70073.35	18981.24	8116.21	1209.35
130			329088.84	3239191.50	169619.90	111895.25	143158.51	45921.00	31823.11	94441.77	37856.21	16347.51	14885.53	13841.59	18015.83	15680.06	15139.57	18826.52	20172.09	6886.72	17083.27	13313.78	7298.09	3713.26	4124.99	6296.90	9797.71	12246.18	8951.51	12687.15	5960.92	5408.63	3535.45	4184.28	8389.09	3234.60	3700.65	5804.73	6541.42	6750.48	2750.39	2320.16	3763.79	3973.20	1175.70	1466.33	1969.56	1332.76	1324.23
131			270849.18	1691637.62	401936.21	232877.92	97536.09	76261.57	111011.34	139062.04	40432.57	30481.42	14945.39	18103.43	29576.28	20253.28	39386.25	30871.50	24217.97	13682.68	18606.18	13953.33	9338.58	13479.65	20261.34	13812.85	11516.57	8693.03	11321.74	10778.07	10348.07	11026.42	9804.06	5395.99	4684.34	7140.65	17135.84	7941.08	1571.79	3554.23	4294.08	3310.31	2309.49	4004.67	4066.02	6165.11	2484.24	2131.87	1852.02
132			238162.28	2823263.50	212374.04	124732.50	99186.25	85745.99	45346.00	54303.16	23905.33	12399.51	10009.91	9741.22	27172.39	5811.29	12370.81	8434.77	12663.24	10183.97	11737.40	8863.30	4413.06	5828.68	2249.84	4734.86	9905.94	6462.81	5367.01	3353.10	5019.38	7645.72	3238.05	2841.08	964.03	1465.10	3566.40	2846.63	2731.49	2783.88	2622.54	1163.20	1665.11	1486.18	544.82	961.45	1517.15	1814.42	2420.92
133			3616572.00	7557717.00	733027.25	109472.92	52141.87	28457.16	50824.06	62969.42	39709.24	29956.82	11859.22	21757.84	11184.63	11067.06	13825.49	13422.67	13639.99	7161.43	10279.00	3880.40	5742.51	10600.77	6181.13	8764.56	4841.12	7017.10	4713.04	5966.78	9211.32	9364.81	7958.34	6064.88	4506.84	4609.40	2897.37	2129.52	5403.46	6278.33	6801.78	7508.61	5159.68	2675.39	2606.88	2473.00	2082.27	1081.53	1869.09
134			1279657.25	2177381.00	365674.78	66414.14	39803.78	61861.26	56203.56	33470.44	9579.43	5402.45	4070.01	4512.70	3277.69	3534.61	7078.79	4406.90	5272.26	5638.46	6902.69	4466.05	4042.58	3323.17	7248.96	3869.38	2287.21	1665.74	2136.74	4838.97	2878.86	1541.84	779.67	434.64	2138.79	3652.76	2058.63	1585.47	2460.75	2315.89	2628.77	819.75	825.24	1156.48	2035.83	1037.49	1341.85	1244.11	709.01
135			195896.76	1018031.37	487336.09	145791.17	56915.76	48670.11	54807.75	90176.11	44706.42	17775.73	10575.58	14961.43	7400.09	18345.85	16462.59	12743.07	10216.07	21828.58	11323.83	11232.01	7562.19	3261.03	5972.30	8349.38	5810.76	3282.38	10891.08	2692.32	3978.11	2668.18	4672.49	4217.63	5335.54	6571.52	1391.26	9319.35	13216.37	3724.79	1708.94	2655.25	4487.90	6494.16	5634.96	4563.30	1463.21	1937.77	2125.20
136			55918.38	1146918.62	325281.87	295490.34	72968.86	37430.79	69325.01	74443.08	41274.50	14901.19	12638.71	15165.20	14090.62	13613.30	15528.54	15591.21	13639.87	13745.50	9483.44	7171.43	7140.66	4433.78	8678.00	5049.83	2245.79	3279.05	3390.50	4589.60	5730.73	10935.72	8364.69	8769.33	7247.45	7231.50	9146.06	2451.48	3038.03	1856.32	8677.39	27643.86	37091.61	9372.40	17620.06	8803.83	16257.06	7396.83	4076.68
137			706293.93	2488586.50	527821.50	39398.11	78616.00	62726.02	86930.42	73641.21	29870.95	23872.20	10844.66	12608.48	21705.19	15970.72	14822.95	22739.91	14033.12	10000.59	12853.01	6121.32	3325.97	4019.22	3130.17	8047.80	8400.16	6067.28	11863.07	17450.87	4810.52	5358.99	3772.77	3683.22	1878.98	7075.72	8781.54	3140.28	3023.47	2140.55	5487.67	11819.76	2848.82	3565.54	2069.57	5814.61	2120.35	6399.68	4325.37
138			207108.60	724355.75	148755.32	132408.03	131953.37	74922.11	27115.08	52667.02	39614.73	27184.13	40815.30	31229.75	25233.93	17126.46	15068.73	5775.17	23388.12	14339.24	10030.15	8846.46	13019.12	11587.54	13049.40	16452.38	9532.74	6632.95	11077.15	11871.24	9621.29	13928.19	10654.29	4744.39	10480.02	8143.04	5725.64	5567.40	5758.87	4254.16	2012.87	2774.39	7035.49	9287.68	6169.14	7659.52	4069.50	1545.35	2035.19
139			240716.90	1729015.87	170652.21	48127.85	52221.66	45238.19	36692.30	19176.56	25771.17	11081.93	20716.91	17296.97	15433.02	15974.56	9738.62	5889.80	5144.38	5975.89	4512.07	5872.80	5618.84	3006.25	7945.66	3386.26	4425.39	6086.83	3391.05	4583.02	2592.20	3219.34	2644.86	1900.46	1337.68	1614.53	3221.66	1159.70	3111.46	2719.81	2223.76	1612.04	1392.93	2088.04	744.18	2428.15	4924.72	2325.30	954.06
140			633077.87	1263675.62	137458.87	31542.51	36388.13	22407.35	21334.68	15934.95	34392.76	24519.62	12313.01	10436.88	13404.01	9889.17	9718.08	5067.46	6531.73	6770.02	7856.94	9919.34	4504.46	2656.46	3670.04	5113.91	7717.32	4450.03	5253.23	3357.27	3825.95	3190.12	5156.44	3581.25	4849.33	3273.58	2718.18	704.70	2263.85	4051.59	2354.92	634.29	1529.55	1836.35	2361.49	1794.44	1648.70	1497.61	1325.58
141			216659.12	1390804.50	268603.43	103891.47	69616.60	54691.83	74382.21	81403.46	65454.21	37010.00	7110.75	11397.95	17082.78	23469.78	18189.86	5886.46	13062.24	2952.68	16525.54	24847.20	8007.03	4082.13	8731.92	9591.49	8704.57	4362.00	3056.26	6517.83	2590.53	1656.87	1909.56	8724.91	6271.13	1539.79	2896.15	3930.86	4397.96	5281.07	3745.84	4067.99	10757.85	6648.39	1243.64	1118.22	3587.74	4001.82	1689.80
142			123805.06	1592878.12	81752.47	44701.38	154849.09	92093.66	37445.34	85204.17	45388.74	11650.45	6796.03	9466.28	5533.00	15012.43	10229.58	12306.87	6020.81	4110.49	3609.35	5824.41	4322.51	3577.35	9629.72	6954.55	4628.66	3638.05	3548.52	1636.25	4887.88	5333.43	1937.64	1649.99	2775.36	1507.75	730.08	2105.72	2617.00	1868.97	5045.50	3823.94	1958.43	1899.50	1966.52	1377.53	1743.98	654.82	2899.62
143			271267.40	3019764.75	255452.90	99130.94	44684.41	24651.16	43334.41	43573.72	31713.50	14535.04	13907.81	14196.30	5993.61	13209.72	5917.46	7843.74	4370.68	2091.73	4369.45	6585.07	13133.06	3764.46	2721.52	4011.31	5834.87	16794.71	10835.01	2578.33	3207.19	1746.88	2541.62	2717.34	1315.89	1535.73	1816.85	3872.29	6506.60	1640.77	981.07	2884.94	2984.99	1202.05	2017.09	1351.96	1531.36	1598.74	2057.15
144			1759224.50	3507737.50	327541.28	48361.98	55520.28	68820.28	25132.43	35750.33	18058.01	15281.68	13997.05	8628.12	9409.31	10186.94	6521.76	8506.01	8782.06	12052.09	8236.07	3146.24	2569.57	3986.53	5876.52	7174.48	2104.20	2576.42	2942.04	2902.60	5130.00	2806.63	781.39	2009.15	878.35	2812.46	2499.03	1800.10	3322.75	3061.71	2001.76	2774.39	963.32	2135.52	1291.57	552.13	1455.00	507.27	789.18
145			286738.68	1093121.37	141361.92	63431.69	88020.94	50756.23	44884.45	48051.73	32437.86	25570.30	10609.38	6976.44	2604.92	1666.75	3782.19	7533.61	725.58	5737.09	3156.19	3927.49	2942.58	3803.78	2280.15	4126.88	4707.44	3593.14	2296.69	2132.88	1608.43	1461.64	1735.96	1878.21	958.24	1308.82	2982.45	1689.76	1337.99	911.90	812.36	826.66	1449.34	685.01	903.55	1009.71	1295.00	1632.18	904.62
146			107327.91	1543563.00	120960.53	55186.45	53688.73	75955.78	59257.12	101314.93	79352.03	60661.83	18444.56	11732.83	8172.30	9514.12	24467.11	42477.87	15816.25	27813.80	24251.50	39050.71	19726.64	11028.72	18343.96	24343.95	25436.83	28641.54	34864.22	20350.57	13975.43	8979.23	4984.72	4445.70	5152.93	3682.72	5496.09	6703.49	5410.55	9996.79	6443.68	10811.98	13588.18	11382.30	3128.54	2156.21	3203.18	1939.82	4234.50
147			232971.25	1495708.75	139891.10	59812.45	23829.08	46590.85	28906.28	20736.70	13472.46	9912.32	7492.27	4075.96	9063.71	6315.56	13166.25	8699.01	7256.56	4326.07	5076.06	4977.42	3646.75	2488.16	2703.65	4522.97	3329.14	2413.05	2351.68	2805.91	4496.59	1851.39	1618.82	2564.78	2170.58	1953.08	1777.98	3062.78	3255.16	1304.18	782.40	1121.68	1858.48	1505.44	2326.66	2132.38	1012.26	1093.67	1452.68
148			205796.07	815822.00	150676.21	50399.76	63688.38	66305.91	49869.21	40229.36	32619.07	11474.55	4359.73	8261.90	4354.78	2007.85	3859.42	2244.17	1934.62	3384.70	2848.20	2917.22	2067.61	1995.87	2895.35	855.27	1182.30	1656.48	1922.80	1102.80	1304.23	1081.53	814.01	1600.23	1679.63	994.72	1523.73	1763.31	1218.85	1157.24	1336.49	1116.00	641.34	548.60	1005.67	1204.97	801.57	897.76	493.38
149			253248.54	1709192.75	199404.14	31784.86	66612.09	84328.97	62044.93	51942.46	45720.80	28973.19	12843.41	44074.67	26962.26	22385.05	9163.32	21235.34	15609.15	3983.71	10405.04	14722.02	17474.77	10312.17	7737.40	10265.55	13273.61	11321.59	16046.06	5702.02	3848.08	5067.99	2672.10	6007.62	4474.50	6106.23	5332.31	3715.16	3029.52	4826.36	5063.49	1901.77	5689.07	2818.65	3703.18	7244.55	2402.36	1586.38	1015.90
150			308635.78	2897098.50	141874.01	36505.30	27895.62	48056.69	61677.96	56552.05	72859.07	34114.59	14798.30	3754.43	9807.73	11492.45	11379.36	8339.08	7760.99	10057.66	4497.56	2540.58	3712.96	3956.22	5390.26	8257.19	6865.71	5610.51	4541.92	2195.04	1716.74	1831.22	4075.83	3827.49	2298.89	1623.57	1383.16	1441.22	1437.87	1803.67	1471.35	1283.35	491.58	1248.92	815.90	597.85	1210.32	1237.24	1093.42
151			323518.50	1492795.00	169554.95	141577.93	82549.46	53532.28	34287.80	34371.78	19513.10	29068.96	25626.84	58822.21	27584.23	21920.42	22685.62	15008.84	18925.83	18440.98	14960.68	12982.64	8981.85	15058.61	17059.92	11188.37	9073.61	9128.37	10770.13	11685.60	11378.30	16231.92	15455.72	8550.90	2681.47	5564.77	7199.37	3718.51	1874.87	3510.27	4051.74	3253.57	3943.96	3186.59	3946.28	2441.37	1060.06	2536.30	1898.87
152			127465.71	1227466.75	122847.49	53430.28	44816.89	30009.76	26657.63	29820.37	24050.81	29872.96	23414.14	9587.29	9477.32	6971.05	4020.24	5566.01	3304.95	3356.94	4761.71	4523.63	4904.68	3021.13	5570.59	3073.10	2358.62	2362.78	2873.59	1912.57	3606.47	4592.09	4230.67	4146.17	2755.99	1346.46	1706.32	1454.88	1761.18	2956.62	1563.93	1344.32	1008.95	2123.52	3137.16	1527.12	1133.69	2688.04	1890.24
153			241076.82	1841450.00	406303.65	80132.51	335463.37	257128.96	72439.15	109251.33	67957.28	15907.63	26818.21	43516.66	5266.32	19292.44	13815.23	15022.17	7549.86	16593.15	15884.29	9471.85	6473.18	4869.37	9101.72	5720.55	8065.70	2847.20	7508.27	14026.26	5436.24	4138.82	3372.60	8227.91	13052.77	2902.89	1466.64	2386.02	2079.42	5131.25	2872.55	512.87	2198.87	2953.35	2312.56	2793.33	1513.34	1660.80	3569.87
154			411832.90	8001197.00	510462.09	41285.95	83937.93	92670.50	120501.94	32647.75	50643.02	21597.32	13203.10	22913.51	9641.17	8172.40	5518.00	6747.56	12431.89	6968.33	6039.30	6033.86	11368.62	5461.96	3211.88	2101.27	2193.46	2018.09	2676.82	3433.94	8903.19	12028.16	9824.22	1749.65	2029.81	2762.81	1369.36	979.72	3125.24	6716.99	2175.11	1108.53	2665.33	2532.58	1319.19	2534.10	1194.03	1176.30	918.38
155			2779950.50	10368665.00	1138482.62	104367.10	66657.67	37234.07	50968.88	59257.14	43578.58	20673.59	14156.70	8976.61	15056.52	7239.33	8215.27	13813.95	14624.54	11244.05	8827.32	16235.79	3206.43	5946.62	5779.22	6302.51	10642.68	7669.02	6789.64	4319.58	6017.99	5678.35	5608.57	7607.68	3899.03	7164.37	7089.96	3746.90	6505.52	4678.28	2846.69	2635.96	4053.84	2531.19	2067.30	2365.34	2289.55	1459.03	3256.92
156			482634.53	2779303.50	250270.48	88734.52	85341.65	54336.29	59421.99	62248.43	49951.99	20527.35	19166.81	13558.24	3279.50	10081.68	6539.01	10020.70	5367.35	1513.45	7115.57	6848.58	4089.66	4797.79	2134.05	4314.52	7493.28	5821.71	2261.03	1892.32	943.47	2759.83	5795.97	9359.74	3703.40	5309.21	2604.98	3314.27	2248.09	514.65	1719.10	2585.96	2649.17	5066.74	6324.70	2409.80	1306.34	1082.49	762.98
157			368494.06	1889139.00	210658.15	103323.06	55913.50	88528.30	80341.55	56531.48	37572.20	14940.50	7253.73	5098.50	2293.39	4771.29	2657.25	3576.09	2726.99	4846.49	5097.77	2685.53	4027.95	2786.14	4473.69	10181.42	4352.38	4020.63	6022.22	4614.13	2359.89	3024.23	1906.82	903.19	3819.67	1197.32	1505.27	5617.24	5840.14	4130.05	1590.22	1165.46	1742.91	1515.61	2555.66	1460.42	2216.00	2213.92	1032.77
158			259045.57	2905111.25	282461.71	98351.26	66063.76	44112.34	53249.30	47950.13	23507.13	6446.52	13134.08	7807.99	7046.48	10348.00	20415.64	10210.22	6872.13	2722.80	8164.13	12973.79	13625.07	4356.02	5052.16	4881.22	5357.86	10267.98	5105.61	3371.24	2588.43	5174.35	6247.56	4461.18	4899.34	3439.54	1989.96	2712.96	2348.19	2030.80	2353.45	2230.17	1776.48	1658.22	1253.14	1020.25	1379.85	1245.77	1722.37
159			438785.84	4125451.25	389856.62	204253.34	105936.01	106493.69	40547.83	37385.96	31612.00	14263.28	6914.01	4780.17	8958.50	5144.96	9105.70	5823.89	3069.47	1949.92	1525.62	1016.16	2863.26	2099.56	2355.62	1762.35	1487.02	1917.68	2284.76	2514.13	2285.78	1422.97	1918.88	655.45	599.05	1038.29	823.15	1212.64	956.09	770.29	1028.40	762.19	873.37	921.87	758.38	1937.13	1386.24	274.16	892.94
160			438718.28	4826157.00	569358.62	106941.98	57496.53	43753.82	32316.74	26985.78	11949.08	6772.65	10777.22	3675.75	4678.32	2663.12	4221.12	4814.25	4091.94	1426.65	1564.42	4293.99	2536.26	5408.51	3795.15	3809.05	2635.24	3422.25	4718.69	4741.12	5814.65	3829.66	1577.22	1470.59	543.80	1600.97	981.23	1759.19	784.49	952.63	622.85	711.00	500.48	451.47	655.83	1477.66	1188.09	1081.87	1172.94
161			189555.81	1588322.00	91001.80	54527.07	67040.50	49900.30	58495.10	78105.76	13835.43	3182.75	13049.68	15153.63	10402.29	2810.12	4663.97	15895.35	24989.30	9928.01	5972.68	5616.89	7489.97	2274.39	4876.42	6850.90	3065.21	978.50	1375.14	2384.63	8093.30	8133.35	8077.19	4282.13	3795.86	1200.89	1305.04	3834.41	2878.57	1524.04	1431.79	2754.99	1177.58	1126.84	2566.41	2150.04	1988.56	1038.20	916.56
162			282829.12	1156891.87	109666.92	75346.47	47524.65	43724.33	49959.17	25260.53	34121.72	16082.22	9942.79	8236.79	4683.79	12925.16	5411.42	2525.86	2033.87	3634.86	3129.11	3412.75	5434.91	5299.51	3596.67	5519.31	4035.69	2003.81	3108.39	3140.27	1376.56	2446.57	2369.92	1638.67	2642.70	4533.20	3690.35	1991.35	2423.02	2374.23	1106.14	2652.51	3498.62	6731.78	21192.02	22734.86	21167.05	10459.39	2725.71
163			1037626.31	3310007.50	345072.50	119264.78	70780.63	37947.98	50627.06	34471.98	32434.97	16991.36	12280.82	22582.50	12996.90	16736.76	14079.79	14073.83	7553.67	11450.97	8102.59	20257.04	14988.33	1394.89	2989.17	3345.71	2851.64	6824.89	8496.39	9802.06	5653.64	8768.12	7787.62	5078.22	7195.90	4605.98	2643.16	4116.16	2962.13	3906.52	3445.38	1911.81	2900.12	1126.88	1762.89	1029.72	4550.67	5876.87	2710.51
164			177973.85	724108.68	86842.85	63718.26	44245.42	45393.42	42529.11	70415.10	32756.45	8517.37	15359.31	13193.72	23845.38	29317.78	20670.30	18604.05	11375.42	7988.80	13842.32	23004.62	28045.30	17382.43	3821.57	12283.81	26475.09	16739.34	16647.30	17747.90	8975.20	7129.47	13075.89	11803.14	5949.38	2682.84	5537.85	4180.18	4489.62	8110.79	6073.36	1811.92	3586.13	4713.31	2985.74	1488.61	2026.76	2737.21	5490.59
165			406018.50	2029355.12	189901.15	92420.91	67525.39	19207.01	24479.95	63256.70	28181.04	10434.70	13678.16	25411.56	31883.75	31028.82	2726.82	10200.05	8283.92	22383.38	17495.38	5050.39	5060.73	14167.38	20340.45	16279.53	3032.40	1315.19	11794.01	10050.36	8274.06	5182.72	5682.72	4225.68	6572.98	3797.50	5967.91	4843.91	4099.89	1004.97	2547.24	2223.69	2072.35	1006.96	2723.20	3496.36	2988.77	587.03	403.06
166			248366.20	1611115.62	519080.28	519532.46	157348.20	88305.52	79111.08	123709.42	100653.85	66322.14	67235.98	14533.09	79482.78	47691.41	24059.42	37438.03	54772.56	56710.95	49242.76	27463.36	35675.85	26004.34	27450.43	17863.54	20856.69	11928.90	21545.45	34177.18	32624.19	10953.44	6917.65	11259.30	11552.69	16825.85	16884.25	16508.60	11325.31	3945.71	4324.30	6566.37	9349.74	7641.62	5447.12	7475.87	4715.46	2893.91	1974.36
167			1743773.25	5160081.50	366688.06	23007.57	41755.43	41680.69	22943.23	39869.44	50516.78	22580.71	43912.25	19453.65	17049.45	16874.98	23442.76	10372.39	2487.75	17834.66	10943.99	13086.98	13787.04	5310.75	10996.51	9716.52	13983.29	10877.16	7091.17	7258.77	5896.64	9027.54	8532.53	5078.14	3193.99	8385.06	7621.71	2490.41	3519.65	5222.32	4953.19	6898.20	3637.56	3030.17	3509.41	2925.02	1972.64	1361.99	2291.06
168			48892.36	1180492.75	376252.46	104713.46	36136.82	61279.25	45382.00	38947.07	45088.55	35568.98	41913.43	19590.36	12030.59	59417.85	44030.35	46019.20	45585.87	33493.12	29662.46	11482.66	7344.48	3361.31	9513.15	13574.06	8616.47	17666.87	23007.67	15615.92	5929.83	3393.51	4726.95	10775.19	8473.93	1600.42	7223.82	7531.33	7284.50	8431.00	2544.94	4487.27	6712.18	4441.86	1835.37	3569.61	2676.14	1884.52	1966.33
169			293706.90	2320428.50	281197.56	53686.34	29829.14	34470.08	17242.17	23117.97	25543.43	14857.27	18133.18	19000.55	11819.23	9477.89	10305.88	8009.13	3246.60	3542.30	5758.29	6403.56	5348.59	16247.41	14598.65	10294.93	3483.60	2070.14	3680.24	2804.98	5205.80	5107.20	6223.85	2450.91	2137.72	5085.53	3370.64	3763.37	6795.53	3434.96	4809.96	3812.06	3945.98	3831.81	5620.10	4451.98	2668.87	561.29	753.56
170			381224.84	3296940.75	201779.64	58050.56	38216.68	58263.71	57776.86	23612.78	16048.35	8145.86	8766.71	7578.13	3623.39	1220.82	5578.30	2624.86	4402.81	3036.56	1708.19	2800.46	3348.94	1512.22	3047.90	3061.39	5290.84	2467.10	2480.81	2757.89	2339.25	1584.20	745.08	1476.21	1343.39	1810.24	2573.11	668.71	575.86	1053.18	1063.88	364.89	393.89	2001.82	1339.86	869.09	608.00	648.89	441.22
171			83709.27	479726.75	50413.50	29116.18	38022.02	25126.11	20278.34	25616.07	13998.21	8135.24	7529.98	2977.65	4776.67	2711.90	6399.50	9976.45	5568.80	19004.34	20635.58	13408.31	6531.03	2383.03	4582.21	1761.07	3789.50	4026.81	6952.42	6785.68	9953.54	6390.32	2520.72	6105.14	6541.33	2646.06	2732.41	4534.31	4149.35	1555.97	1343.45	1919.56	702.68	1206.38	1970.99	2538.11	1835.49	1243.56	319.41
172			900663.31	2909239.75	405122.68	61130.08	57638.16	22104.85	50195.25	58031.12	33305.03	12324.93	7961.74	5673.60	7995.91	5034.58	3058.97	3078.52	1868.69	3196.02	2145.55	1247.38	1696.14	1676.66	2574.48	3892.45	3959.41	3459.55	1173.68	1097.34	2317.39	2775.19	2027.83	1564.50	690.86	928.41	1223.38	1028.25	1080.96	1403.88	1389.75	1379.16	812.07	519.45	647.91	526.67	722.02	418.48	381.21
173			206614.73	1372977.00	109459.39	119860.21	47740.66	89074.46	80428.48	38392.93	59290.48	61598.67	41612.87	35044.08	25390.38	18456.93	14985.51	17002.58	15375.03	10643.20	7016.04	20587.48	25671.80	21411.23	18947.33	11070.58	11305.49	6601.20	10344.04	8887.06	8679.45	12715.00	21305.05	16197.06	6332.22	6027.65	10707.03	12960.61	8657.89	7634.62	6377.74	6321.93	5502.18	5464.68	2973.84	2134.89	2452.43	2893.69	2799.26
174			116288.17	1000572.12	95494.53	87641.17	86256.35	96129.71	78479.94	58764.81	83001.53	38100.84	12745.54	28561.51	19533.87	14496.13	21682.37	11282.53	3377.19	5970.82	14062.18	13670.28	9041.49	2567.14	3797.61	9469.28	2962.27	3452.63	6418.54	9234.01	7493.08	3582.58	9111.52	8853.63	6864.16	10927.75	10762.15	4611.50	2807.41	4707.90	2716.76	2308.76	1606.52	1675.40	5310.75	4258.99	2508.64	1505.48	4128.48
175			1377685.00	9089550.00	514890.81	32637.85	57871.88	49616.11	33660.17	46691.46	12013.33	19157.03	9187.33	10701.47	8922.96	17818.20	10285.67	7222.82	7755.28	7282.39	9971.96	10502.56	6773.97	6942.64	3039.33	4371.20	3611.70	7925.41	8420.93	11018.29	5188.94	4563.08	4851.13	1892.96	3908.88	2580.31	4268.62	6392.56	4896.24	3734.19	3189.29	4053.16	3705.41	4135.78	1785.01	1342.47	3169.53	1233.83	1237.73
176			1315289.87	15123515.00	691838.75	99550.36	76393.35	14212.99	38701.92	43772.23	27193.41	10112.69	30648.43	44694.08	28875.13	29895.37	38907.29	11801.54	7455.29	3879.56	9934.50	20720.15	5003.82	4331.28	10768.30	19340.77	16130.43	5787.08	1598.24	8109.10	3940.12	5170.59	10092.32	13711.50	10128.57	2552.04	5692.55	11915.78	5776.66	3584.66	5733.10	8317.20	2643.34	6557.73	5481.78	6227.76	4332.29	4116.29	3270.10
177			364794.15	3181958.50	131062.15	90352.03	33050.92	31495.02	16745.29	34273.91	9587.36	5315.32	4061.04	2784.39	6903.30	3810.00	4515.59	4166.47	4321.92	4227.18	5152.21	3600.09	3033.33	2703.08	2176.00	1897.98	1655.28	1217.40	1187.12	1271.82	1787.73	1464.60	991.37	1363.40	1021.91	1989.43	2858.89	2274.49	1601.11	1015.02	1207.66	1003.00	832.22	726.32	523.57	305.57	628.85	649.67	382.03
178			313256.93	2433981.00	306529.09	93770.89	74753.56	47250.40	72266.07	55260.22	59835.45	29038.52	33310.59	7315.37	4110.15	6795.96	16770.85	21924.50	21970.07	11798.65	17369.33	14132.29	16390.82	8942.15	4960.88	6666.60	6428.86	5986.67	9369.99	6857.68	4489.33	8258.23	10508.31	4760.02	5968.29	9805.67	7232.25	5952.68	3741.24	7368.31	8256.62	5003.10	4331.86	2065.17	2774.66	3213.57	2380.76	2382.97	1315.11
179			324213.31	1335251.50	86605.27	19367.43	48916.08	57623.68	38169.94	48586.55	52736.44	26408.46	4465.46	2492.20	3648.60	1474.13	4140.98	8561.77	3093.48	3533.55	2453.13	1378.13	2204.36	2143.12	2877.35	4387.17	5384.34	4069.14	1481.83	912.44	1982.68	1158.80	1286.56	3112.89	2490.45	4606.20	2645.82	423.50	1977.79	2929.27	1016.34	1436.76	826.07	508.50	446.59	151.41	318.82	352.27	403.66
180			645727.00	2410769.00	206177.98	38343.86	21449.06	43696.43	35650.51	23401.11	22835.07	10679.47	10856.34	8934.65	6333.90	7862.34	8950.41	5944.33	3332.26	2091.75	3340.46	8724.69	10267.22	6822.57	4039.30	3318.54	2125.59	2457.61	3051.67	5888.86	2807.62	3863.88	1783.54	2097.69	2280.52	2961.72	3298.77	2924.74	1202.79	2455.09	2270.94	3245.50	3176.06	22096.75	45504.87	73000.14	39099.62	16180.83	16488.06
181			1922996.25	6941285.00	766625.12	314389.93	164348.76	88104.39	85639.34	44736.31	56576.52	18482.74	26442.21	45619.48	25178.68	8145.41	7971.07	26057.19	17328.32	19909.75	27550.40	21191.47	12291.90	10036.03	14533.83	35645.64	15774.52	8280.23	7017.95	10649.75	8197.88	10427.28	6699.83	8264.52	15612.37	5162.27	9834.35	14328.91	15746.73	7635.73	8444.77	9659.06	5303.49	7257.43	3985.25	5889.00	9780.64	8173.20	5353.73
182			392347.93	3080804.25	322507.37	123706.44	87926.57	61018.69	91410.82	75891.10	21200.62	3112.08	10497.97	5305.43	8327.15	19385.26	15585.38	16474.02	15450.65	11016.85	10939.32	1910.42	7300.50	9059.30	7829.42	17125.10	15674.61	13508.28	9818.24	14133.27	11642.82	4689.57	5471.79	5609.87	8025.53	5187.08	4937.88	5241.56	2905.45	5723.94	6118.37	4608.51	4046.24	2753.38	5664.61	2624.82	977.26	2803.22	2590.38
183			418073.90	2823602.75	166799.81	165188.54	114338.50	75048.66	47920.40	75453.47	57076.91	21110.42	10906.08	2693.85	17174.90	26624.33	19326.43	6055.46	7093.13	8578.08	11171.43	7677.13	18306.23	10471.50	5352.71	15575.62	8018.48	9070.00	15542.91	10525.18	4829.88	8731.00	7225.76	4642.81	3639.61	3860.83	14470.53	14086.22	6418.96	5848.02	6286.58	5905.78	3006.64	3357.15	1883.07	1921.32	2233.87	2747.97	3636.90
184			2034829.37	6316075.50	509723.90	207082.53	149535.23	56954.88	38779.16	30463.28	17819.94	22562.17	21451.52	12771.47	20209.30	12623.64	21621.40	17618.48	7059.55	4057.02	10119.55	8246.52	7956.72	4078.89	6505.18	17237.37	10191.47	4132.83	4703.15	3378.16	2805.05	9401.84	12691.46	8394.50	3806.03	3580.06	3843.40	2481.65	3095.32	3015.30	1019.32	1388.76	3267.72	2647.99	3873.26	3018.80	3650.62	2480.20	2138.95
185			471032.78	2551503.00	119826.89	101619.14	38939.63	24500.88	44214.65	27553.03	23654.25	19235.16	27478.22	18304.31	18320.47	21304.42	13685.64	14652.63	15621.58	11329.91	12100.62	11836.89	8920.90	8668.60	12153.12	15013.16	9680.15	6443.78	14912.20	9696.92	4098.43	4308.83	7572.38	6849.36	4787.09	6254.66	4972.96	4791.98	6141.60	4343.35	5992.70	7832.46	3077.02	2422.50	3638.47	3963.94	2228.22	4619.77	2829.45
186			224927.60	1397085.25	80016.04	49174.23	29390.31	38668.18	21806.95	27289.05	22997.10	15142.59	24175.91	14989.43	7938.07	11868.40	13156.99	6861.83	16706.25	8255.69	9049.60	9567.66	5612.30	3053.47	3104.78	4854.03	8566.62	10691.61	6121.73	5318.49	3263.66	5079.56	4602.79	2519.29	1927.67	1229.46	2464.41	2368.69	4115.95	3849.26	2949.02	2643.96	3124.37	4140.39	3305.07	1537.19	1776.58	2067.23	1294.16
187			1083233.50	4729464.50	177546.37	63657.06	177063.95	139938.68	98231.76	40976.09	10073.81	49426.04	25769.58	26618.08	7829.85	21258.72	41593.27	18390.44	18322.17	20321.32	14015.59	10202.21	3401.52	5768.68	10096.91	9216.76	5574.09	7457.77	4334.89	7193.88	7425.34	4475.33	6768.34	16255.80	13559.99	6791.74	4275.83	7591.78	4149.45	1445.29	3221.18	3008.95	3294.48	3291.97	2819.43	3194.86	3453.83	2254.30	2891.86
188			199900.04	1600687.37	206784.89	103693.46	108822.00	26683.91	25392.85	45067.73	27338.56	14102.48	10809.13	15174.92	8032.62	4853.18	7055.68	8830.99	4073.47	8672.93	11532.12	6767.50	6178.50	5981.51	12756.99	6863.86	6561.53	5550.68	5573.97	7254.78	7281.30	6442.66	3581.80	2983.72	1792.36	1822.95	1561.89	2046.11	2100.05	1283.09	1564.94	1922.09	2251.18	1112.33	1844.78	2335.10	1357.27	2210.91	1748.20
189			1095289.75	4504225.50	227209.26	41407.39	115070.16	106748.82	67178.23	68822.14	69090.59	18929.55	5339.29	10237.71	12275.53	17282.91	37977.94	37560.74	22847.10	4586.47	8380.78	15963.52	9204.46	7370.00	10245.93	6550.75	3789.24	3505.24	5792.24	16279.14	9686.40	4033.01	9091.16	14110.22	13724.85	5686.81	6352.03	11960.23	14064.48	13692.16	6918.87	3868.34	4591.23	5268.25	5022.10	2839.43	1748.28	1392.75	1778.77
190			752847.56	2944147.50	136283.48	44600.64	26793.67	13555.25	18622.97	24689.42	16367.93	21498.50	19817.07	9038.28	5710.85	8426.77	5392.49	8532.63	11009.66	6453.38	7037.78	5449.17	8470.54	3244.87	1974.30	4421.11	2012.76	1974.08	2744.61	1880.28	2252.55	4413.37	1693.15	1486.76	1646.13	2454.31	3477.01	1984.03	2170.16	1898.88	885.97	955.36	566.36	1055.77	1076.23	430.69	453.27	559.89	982.33
191			985097.06	13038530.00	2983972.00	249402.18	85232.90	73095.82	38003.26	77483.78	38646.85	31884.77	26884.94	10937.23	16666.46	11760.94	11599.87	9935.19	9513.88	15903.50	11247.78	5156.11	4622.43	8178.50	9885.97	8990.27	4917.68	11756.09	9189.64	6811.80	4477.71	3697.70	4651.33	3994.47	4627.63	2676.94	5198.67	5090.81	6572.66	4398.96	9214.61	10730.40	20871.19	46044.66	70304.14	52646.31	32654.58	4798.65	4147.66
192			1851056.25	4471628.00	353945.81	59106.09	68206.94	91568.76	84308.93	69047.93	31224.86	13740.50	9937.34	13379.11	12567.57	17230.49	10593.60	10477.07	9605.58	6843.35	12324.49	17510.35	8210.54	7649.23	10848.58	8464.28	3165.35	7808.23	6125.13	2341.93	1635.73	2015.79	1848.22	4404.00	3802.05	2021.82	4863.72	7435.39	2564.75	1596.68	3676.11	2130.75	3705.97	4355.06	2776.52	2782.86	1581.96	1342.09	1005.26
193			680796.06	4193320.00	435034.59	29124.15	40535.45	44167.64	44821.77	32353.48	8398.21	10216.32	11743.76	19043.62	8996.93	17183.84	18865.16	17884.72	19761.90	12134.72	6951.98	5248.62	2447.51	2593.03	3823.87	2037.64	3308.16	10378.80	3129.56	2855.38	1446.10	11230.47	10673.79	2086.99	3060.02	5555.22	5871.57	4517.31	1896.33	3551.89	7792.14	994.34	1291.87	557.52	2603.95	2867.92	3033.72	1103.77	821.47
194			603197.31	4446360.50	272308.15	75265.26	42044.24	41089.19	80953.42	72837.03	38506.57	36041.87	121084.35	75527.03	56396.56	21359.59	6247.26	12001.55	12915.70	9898.05	8099.99	2650.20	18246.36	19522.89	10937.12	12908.71	17713.89	21921.44	23259.91	12543.13	4778.94	9236.91	2004.35	8480.02	28619.75	20526.01	8633.87	3276.17	3529.50	5504.40	10118.40	9547.45	5706.29	1709.12	1665.17	2841.42	4799.72	2396.25	2655.34
195			124288.50	806682.68	35622.19	39192.17	11826.48	33181.54	32710.16	49808.54	47181.05	16088.56	4827.94	3586.11	9335.47	4069.61	3878.71	4897.86	3447.99	1431.90	1856.83	1458.77	1060.41	1163.96	1338.99	2142.13	1817.75	1275.50	634.37	563.22	1405.57	1173.01	1156.93	1218.44	1055.35	1192.00	580.42	778.10	1108.22	502.17	384.11	381.28	686.37	805.57	456.24	412.82	648.39	605.02	1005.68
196			463438.43	3958714.75	299458.21	55099.16	57986.69	36528.79	12178.48	13213.80	8775.28	4447.44	10989.26	8661.23	5336.03	7213.28	2259.03	4679.51	7310.30	11305.50	9179.17	9249.17	5849.76	2659.67	3860.57	4256.06	2800.38	2825.84	2952.54	1342.04	961.20	1386.64	3497.63	3350.30	6001.09	5795.17	1880.84	1060.09	2044.28	1148.76	822.08	1216.86	1994.54	2243.73	3841.63	1395.44	1042.79	516.21	519.80
197			100115.90	958064.31	70594.90	64523.55	113764.21	70890.34	47207.47	25852.71	11212.88	14242.24	7345.20	30174.44	14330.46	11321.59	6333.69	10728.51	18990.83	10255.51	8041.41	2977.53	6989.04	10177.15	10134.87	12005.86	8167.86	6944.52	6128.42	5210.13	5392.94	7880.76	3481.37	2569.97	2694.24	2134.96	5575.83	5954.96	5828.00	3942.66	3479.96	4049.70	3422.54	4058.14	1663.69	1524.65	819.94	1183.55	1946.14
198			489140.25	3275309.50	399676.93	171188.17	76946.63	69237.11	89248.82	41943.29	21356.44	15047.65	13425.14	8285.41	6210.04	3694.98	11420.74	12291.94	6321.62	8192.52	8996.06	11926.55	4945.81	7270.36	4703.87	3470.28	4112.22	3422.76	3832.36	2474.59	1958.10	5420.51	4774.40	2755.85	877.36	2456.91	1228.24	711.75	1498.22	1608.34	1320.66	603.58	1392.98	1062.39	573.07	1136.95	821.38	1054.89	1411.82
199			877851.18	6457563.50	320655.68	62493.87	33209.51	26861.79	39214.79	37706.92	23080.42	15678.43	10017.96	19833.40	35094.42	5879.62	8055.89	9675.64	8610.19	3612.53	3210.66	3193.14	4979.31	6021.15	4625.72	2951.43	4866.17	6280.28	9873.17	11157.78	6282.85	4661.72	2395.51	1357.70	1863.60	3009.87	2433.71	10281.54	8458.79	6955.24	2935.07	6445.55	7046.46	14845.24	29277.93	54852.16	47125.86	18077.45	5726.11
200			217542.37	1402698.00	176459.34	46233.40	22316.82	26312.44	16093.50	31948.37	31609.89	16789.98	14849.07	14256.97	9747.31	5982.22	9217.21	3834.73	2415.38	5684.68	11455.28	6563.07	3691.56	3971.56	8823.25	8370.79	4599.27	3804.41	4779.93	2147.56	5020.87	3727.29	3020.79	1152.65	4185.03	3304.94	894.38	2338.08	2077.75	2754.97	1506.24	948.92	3096.07	1471.25	1156.54	1402.59	1073.95	1004.35	685.55
201			221114.92	1103023.75	76309.17	66931.25	81749.53	38658.53	19856.45	9693.54	13308.14	19742.07	16726.29	10868.54	11160.85	7634.69	16063.40	10862.34	9350.81	3827.24	4993.61	10050.12	9267.15	6225.09	4734.50	4153.74	4466.34	6240.00	5423.78	7002.37	4156.61	4014.51	3158.05	2141.99	3649.55	6865.99	6583.13	4272.78	2488.29	4666.59	2770.46	1751.23	2495.26	3813.59	3201.37	3317.27	21045.35	1349.67	527.56
202			528809.43	3339329.00	261839.57	50591.84	33540.62	30730.84	37423.87	20232.46	28799.24	20571.14	8781.73	2330.31	3163.11	8340.30	9587.40	6321.53	6933.08	3784.47	4148.70	6322.55	5821.98	4495.25	5834.33	3818.17	8789.54	6404.71	3279.12	1150.77	795.16	1382.31	2592.64	2869.92	3712.60	2621.26	1678.24	1016.00	2018.47	762.74	1260.27	1495.67	593.52	1975.20	2974.31	1457.90	640.95	1006.79	941.04
203			1803333.50	6694709.50	572526.43	27060.64	30259.84	38176.85	27835.78	61457.28	69189.25	31196.11	35179.83	22122.60	29170.99	28326.32	22226.34	8941.36	5432.61	8080.97	5006.55	5702.39	6850.58	4989.11	5121.12	3134.05	7001.38	7090.02	3809.58	7165.72	12652.14	8404.69	10177.19	6772.54	4248.97	1535.08	1468.12	3331.24	6722.92	4052.49	3563.65	3854.34	1440.53	1151.79	1510.92	2234.67	3139.68	2695.62	1739.52
204			889948.81	2901361.75	380318.25	91962.66	58615.83	33752.57	42052.92	12536.95	14219.54	40022.48	22098.33	21596.60	15892.51	8976.18	14254.49	13227.11	15863.36	8276.37	4578.80	7955.13	7056.91	9084.12	5907.83	9763.96	4249.18	12181.69	12724.50	6868.44	5173.92	4108.10	3135.90	2750.76	7659.00	12049.83	6645.48	3834.52	1701.84	1009.84	2588.00	4733.52	5397.25	3420.88	4070.40	2199.50	1342.88	1604.94	5063.87
205			122958.70	2271180.25	243591.25	46730.29	33874.61	10611.45	51172.63	32056.96	15740.08	8000.09	12576.32	14308.66	4565.92	5432.97	7859.60	12261.65	8376.23	8398.51	6698.80	7913.99	4330.02	3289.84	6436.84	6821.77	9563.24	6158.31	3432.46	4256.23	2073.40	3164.66	5479.79	7961.14	4810.18	5364.06	4301.46	5341.99	5121.30	3797.85	3200.96	1537.15	2756.44	3121.55	2237.51	2552.78	2980.10	2209.84	1651.31
206			352233.75	3115657.25	348185.81	197126.98	228138.03	114419.73	75016.49	43234.63	73509.64	84113.43	41354.25	27325.98	58921.99	51905.16	84411.05	68501.89	49822.97	26156.77	22351.45	10700.17	32155.59	22847.19	20001.14	27356.47	13429.09	18278.34	25368.36	23538.82	25463.83	16709.91	7760.38	14956.17	16226.22	11854.82	9425.18	18411.84	5398.25	7550.96	6716.16	5722.57	4559.06	4380.91	5644.33	6940.65	7509.20	3092.07	2691.45
207			365362.65	1108718.25	104178.85	27670.95	34784.30	11421.00	11235.08	15309.92	16762.73	13230.74	10160.09	11410.37	2068.15	5958.37	2350.03	2852.87	3313.42	2201.48	4003.42	5120.90	3770.73	3511.63	2614.56	2252.90	4093.45	3803.82	2424.98	2924.05	2385.03	2053.86	2599.54	3641.95	2644.76	1945.37	2119.39	1883.58	1764.37	1672.00	2828.00	3314.26	2233.47	1231.95	574.28	1030.26	986.49	985.73	796.18
208			467182.87	4672338.00	338174.37	76872.27	65193.33	33185.05	25300.31	43611.66	18476.77	9652.17	10532.07	4244.23	8672.46	7287.04	4833.07	18369.08	12227.55	2628.28	5840.46	4316.36	6140.16	9984.73	5997.50	2400.47	2455.65	2944.80	3983.20	1730.40	1462.15	2410.53	2614.34	6683.99	1551.30	956.21	1623.36	3548.87	4596.01	3544.68	5284.49	11446.25	27727.45	77956.78	83627.34	76009.76	140440.92	47223.62	8274.69
209			145794.50	2502395.75	264062.46	135225.18	61772.78	52230.62	51460.62	44655.47	46828.07	30457.50	34415.53	39314.90	30369.37	53161.92	28648.22	16997.44	9631.42	18852.76	29408.60	32824.41	29000.42	19722.07	12457.17	20108.93	29995.37	11906.37	10138.80	11349.06	12578.69	8702.89	7605.51	9825.15	9758.59	9280.08	6962.21	6375.22	5056.39	4304.50	8172.81	3949.53	3037.56	8192.93	9942.65	6379.21	6119.67	6939.72	4865.43
210			1667169.00	7834399.00	1002785.87	69765.47	53605.50	35517.96	55564.41	28600.40	15863.04	16121.94	12798.21	20606.12	14492.33	13622.82	8540.14	3271.65	2887.51	6422.64	6424.98	8590.61	5853.85	5716.68	8700.96	7349.40	4948.93	3905.14	2578.26	2508.88	7856.72	3609.51	2806.71	4294.51	3891.91	2725.14	2538.88	3766.43	4205.80	3185.79	3994.94	3580.22	1299.17	1385.66	917.85	1472.43	1385.06	1967.10	973.25
211			140212.95	1876760.87	153884.28	22665.25	30784.59	22092.62	15965.50	23487.53	18601.94	11462.11	15903.77	5869.84	12633.09	12599.85	6768.63	12907.95	5970.45	9631.08	8474.88	5916.85	5189.91	3814.76	8947.38	6852.48	7016.51	3815.06	2968.58	4250.15	6836.00	3763.58	4273.84	2678.45	1709.23	1026.98	2942.05	4919.99	6851.31	4010.06	4755.87	5488.12	2948.96	5683.58	4998.65	3050.10	3635.91	3550.77	2969.63
212			3096116.25	5171331.50	524912.50	19137.38	33015.21	31275.22	24393.91	47535.78	22985.02	6296.72	4278.79	6556.93	4357.86	4061.27	7612.95	5609.19	4506.66	4971.06	3918.20	2866.23	3900.52	1497.56	1913.90	1268.34	1417.05	2758.78	2851.93	2625.34	2169.77	3333.20	4810.41	5057.01	2231.46	1569.35	2392.33	1981.81	876.57	1141.14	2251.77	1671.84	806.36	450.05	813.47	956.79	823.71	1037.96	1034.98
213			616902.12	3487878.00	530055.18	41179.97	37682.01	31627.69	29151.99	21267.93	30591.05	18509.14	7122.34	15366.19	8346.43	9312.82	5172.53	7299.86	7884.25	2370.58	3428.21	4697.80	7837.78	4541.81	2256.57	1313.16	2258.11	1882.00	2943.24	5907.17	7024.42	3404.41	1722.54	995.94	3720.70	3664.49	3415.16	3634.68	3178.33	1945.09	903.11	791.43	2921.92	1200.89	1333.12	1805.25	1256.59	736.82	2140.61
214			650275.43	2653151.25	315860.75	85228.99	55140.17	23302.48	51017.42	68028.39	15587.80	5776.45	4804.57	3254.04	10354.50	4733.88	3518.85	5533.93	7689.31	6947.84	7403.89	1668.57	1945.95	2055.16	1860.82	2407.99	2300.28	2640.80	4445.29	2838.83	1370.01	1747.94	1415.07	462.34	1715.49	2526.30	2594.76	1504.95	1094.73	966.78	1643.04	2692.13	1642.96	1607.56	1047.75	440.28	755.49	1611.68	1138.53
215			752726.81	8798849.00	559805.93	207571.93	130660.03	75318.37	58783.81	28917.77	30241.96	50490.06	14135.23	12696.90	28906.18	31641.65	32994.50	40027.60	22642.74	23617.55	11088.70	15205.89	8330.01	8102.75	6592.45	13504.49	19264.24	11992.48	7701.07	6973.62	10440.25	7224.58	6685.45	7371.20	6934.10	5365.68	4431.53	8957.16	9537.72	6446.83	7745.44	6811.49	13638.46	13458.40	40782.16	33000.51	91002.11	86512.31	39054.24
216			462669.00	3257921.00	553678.12	129490.89	122603.68	89028.52	76046.21	75917.19	61931.02	30803.08	31909.63	50339.33	44128.54	31803.13	27464.40	37511.19	56925.57	49433.42	37287.13	31381.09	32482.35	17528.99	11120.14	13212.87	7902.75	9636.81	3651.79	7198.14	15693.25	8695.21	11221.37	14484.88	11097.80	7909.96	15052.06	11421.77	4558.51	6397.68	5955.76	3948.04	13121.66	17849.86	10803.87	7270.81	2737.52	6236.04	12135.13
217			62768.00	1373981.87	84358.77	70446.63	45784.94	21902.32	48245.42	40444.61	30941.30	69768.18	30632.19	9963.13	20539.99	18311.59	7736.64	7351.42	5980.89	6098.67	5258.88	7812.68	9786.30	2686.84	4408.44	2445.85	11834.69	16868.82	8101.13	2281.50	2883.66	5766.43	6418.71	6211.23	2277.44	1870.71	9101.19	12745.08	8264.97	3409.51	1321.11	2537.69	4311.79	2350.64	1291.52	1391.06	840.07	1147.80	1874.58
218			720310.12	3479786.25	350920.25	201212.53	86297.60	32732.27	20013.22	22484.28	41548.14	26734.40	16221.39	13099.76	10964.41	7304.51	4991.97	9689.47	6870.88	8977.17	11378.63	6015.40	2354.81	2957.39	2164.19	7975.16	8086.32	3676.10	3020.19	3912.97	3437.28	5515.08	4465.10	4315.98	5239.95	1285.21	1585.97	1383.31	1433.11	830.96	864.05	1850.32	4107.18	1367.55	1138.92	2418.87	996.74	1066.29	536.82
219			137918.81	1136007.37	50714.53	34618.30	21168.46	19868.46	49137.18	20514.38	7953.46	31764.18	17256.40	8904.04	10052.46	7736.05	14348.06	21843.90	13563.16	4953.29	3093.01	6189.08	1884.63	6240.41	8380.10	11860.22	3038.81	4613.19	6525.92	7277.48	7530.72	5645.96	5110.12	6631.57	6805.58	7184.84	5463.53	1167.67	2019.60	4293.53	1750.95	680.19	774.81	4262.24	4984.96	800.92	1173.89	1023.78	583.74
220			288105.37	3143649.50	207926.76	30774.59	40351.66	27504.94	21461.30	24674.69	20999.93	6913.08	6285.68	4158.50	7828.83	3601.12	2966.94	3238.50	5788.15	6424.66	6310.83	3837.63	7002.33	3505.90	2239.95	2750.04	3643.79	3787.08	4549.37	3351.45	3460.43	4600.69	1776.97	1902.42	3140.92	1701.97	3471.02	2023.94	1670.89	1725.35	1400.71	2319.32	4139.17	2087.13	2328.08	1519.31	1175.00	2307.63	2391.20
221			526071.68	2621597.25	261804.56	80508.96	95708.90	80162.44	60831.60	42137.33	22563.67	29394.88	15397.50	9947.55	9743.55	8395.35	9110.31	13757.99	15906.90	8176.38	10097.04	12135.45	4233.15	11004.33	8493.56	6229.50	5321.41	7893.56	13979.36	11275.51	8206.85	4291.24	3314.12	1623.75	4025.42	2872.17	2647.65	5931.35	6965.58	3326.94	2852.42	2783.89	4020.38	1827.51	2143.53	949.15	2458.96	1572.74	1937.79
222			1088690.75	6420327.00	433902.46	48286.14	16865.44	51733.12	24599.44	11952.53	32795.05	41439.20	7139.20	48168.98	36090.45	7671.36	10297.30	18004.27	11846.42	16066.18	24090.41	20198.75	17267.48	3856.95	5265.66	8970.33	2351.26	6665.87	7219.34	7616.53	10579.79	6473.72	12396.21	5689.29	2045.31	1632.03	3820.93	6223.20	5437.14	1539.55	1391.44	3593.12	3986.29	618.09	3026.94	4304.07	13383.28	11065.45	3818.62
223			584476.37	3313839.50	387129.96	170662.70	52647.20	125708.68	95880.47	39573.56	21209.96	18042.33	10792.09	9699.03	10616.39	16989.11	15546.71	8168.63	20946.13	30246.51	9146.91	2959.48	7902.99	9277.61	5585.27	11253.37	6687.04	3954.01	2373.49	2210.82	2855.14	3522.42	4196.51	2522.32	3475.58	2757.75	2392.48	1237.35	1694.85	2866.64	3946.73	3419.00	2102.46	1214.08	1793.30	1101.37	809.96	2117.92	910.22
224			189906.00	2594750.25	153696.68	66848.88	50506.32	63617.63	63624.73	57008.08	25072.85	33021.97	30866.65	8682.13	40848.02	24908.21	13884.75	16747.03	3614.43	4182.17	7431.55	9149.67	8800.85	9837.16	7586.88	6029.70	5341.45	8027.12	9368.23	5437.00	9066.34	12827.39	2751.08	6213.61	8487.70	4177.88	3658.99	1185.29	4567.93	7070.15	5126.07	4312.63	9031.17	2796.25	7160.92	4481.80	6011.51	4450.19	2626.66
225			145441.64	2437678.50	147909.70	51917.90	22872.74	22336.32	33256.91	53911.96	75154.69	14584.27	34185.66	21122.65	10787.70	17128.19	13734.50	35035.95	33657.28	6284.18	8676.52	13492.60	15113.15	8104.13	9213.28	10013.21	16431.41	15329.01	12216.12	8207.95	5322.33	4499.01	4298.83	6565.41	4474.85	1151.44	2680.05	4336.68	5817.21	3407.22	4327.32	5040.72	2731.90	1787.63	2412.90	3160.68	1342.66	2683.43	3188.02
226			944255.93	1835687.12	253410.48	113414.83	31599.74	26317.05	29444.88	19691.83	28179.74	26330.01	11634.56	9732.57	39907.48	38427.83	23984.42	4948.61	3016.80	3676.28	6680.14	9480.17	2439.01	6222.80	3880.23	1964.47	5244.74	7961.88	13369.38	10172.36	5506.06	1855.98	1457.91	1880.66	558.03	4305.30	2331.60	2247.65	2028.21	674.27	1781.58	449.64	533.29	993.22	3266.26	3585.34	4210.50	2049.77	1246.66
227			231405.12	1907675.62	198180.96	124144.35	63730.48	34322.31	28702.52	20414.35	26575.72	22154.63	8696.41	5334.81	9398.16	11256.01	6058.05	11776.45	20659.90	8392.30	4408.96	11785.72	3901.20	2507.92	5751.55	4248.64	4528.44	4476.72	2107.98	2003.85	6273.48	1928.76	6978.71	5118.19	3455.67	4522.48	2044.95	3224.58	4381.50	2235.35	2683.97	9848.95	7983.89	13282.41	31835.50	39458.61	26388.65	27058.15	29011.61
228			681934.93	3680297.00	925214.56	98037.50	60558.41	36813.19	39778.20	33033.81	14894.84	13545.14	17681.04	5477.42	8046.64	7077.35	13240.41	6434.48	9519.04	6573.96	10758.53	7128.95	10611.32	12799.19	8967.16	3109.89	2492.02	3796.59	3210.68	4264.24	3984.37	4020.65	1397.64	1492.16	1624.15	979.05	5106.75	4653.46	983.43	1225.79	2131.73	1565.38	1672.84	1418.94	2043.12	1213.41	2106.63	1443.98	888.93
229			141573.95	1500570.00	90150.27	89428.36	123894.56	69554.17	67371.73	33690.53	37440.64	53844.62	22990.60	39095.01	24269.62	8701.11	22388.80	22550.03	20522.31	16261.82	12801.41	26117.83	25864.56	8262.36	6779.29	12028.30	7425.46	8936.85	8400.05	13746.44	20621.07	9426.13	11274.86	13628.05	9039.03	6951.34	5055.30	4856.03	9938.01	12062.68	4192.54	2576.62	2714.89	4263.51	7699.34	14699.38	32560.63	57551.12	16770.78
230			929413.18	2722387.75	266632.90	32809.50	51748.19	49570.78	29503.58	29699.81	22719.57	14275.53	12954.35	5881.16	5726.07	2602.90	9027.01	14319.63	8529.61	2697.31	1601.16	1084.41	2012.93	5258.54	10052.35	5925.72	1786.64	1120.30	811.38	1792.78	4691.11	4040.33	2370.38	3099.66	3226.97	1095.07	1900.19	2630.68	2386.68	1292.29	1681.17	1345.72	1457.37	1577.49	1415.01	1169.57	1727.13	1948.30	1538.86
231			350653.15	5811352.50	224229.95	115930.28	66474.95	40989.75	24579.96	30386.07	45887.41	22471.29	14105.11	19770.49	22062.80	8691.86	5822.40	27481.33	21135.83	2874.24	3442.91	6312.01	6750.84	5134.16	4039.81	7288.02	8251.30	2369.75	5279.20	4409.39	5970.52	6983.15	6341.47	5678.19	5777.12	3544.53	4126.04	4055.20	3299.75	2184.46	1372.76	1941.26	1677.19	2233.65	1714.18	800.07	3212.43	666.52	1941.35
232			344702.59	1853859.50	144166.78	48096.44	39916.35	46488.97	24272.44	30756.83	16070.36	8976.76	3045.07	1091.86	1568.67	2045.17	1358.37	1852.55	1520.47	1080.86	924.89	1129.79	1225.11	902.20	2120.26	2499.28	768.33	526.61	867.74	1153.85	809.88	844.38	930.63	1102.65	1632.01	820.08	411.68	602.97	401.89	532.64	478.23	349.33	338.08	241.60	436.01	154.42	290.32	527.14	469.81
233			2460396.25	13942897.00	1379690.00	193944.87	102349.84	66951.60	55514.10	102289.96	89226.84	36041.99	16766.22	31394.12	45699.14	26301.51	15669.01	27882.43	29029.29	28584.85	14455.42	17878.21	24536.50	12401.63	18889.15	20671.12	13481.73	16544.13	10359.17	15470.37	23076.35	25105.27	14021.28	7710.56	8573.71	11798.05	18147.34	10940.91	6406.22	5958.21	7824.83	7817.00	5853.47	5780.26	2848.13	2713.57	2237.09	2075.83	3408.14
234			51988.77	3037986.50	68391.38	21486.09	45362.39	39488.01	41599.25	33916.41	17510.69	21787.88	7454.24	14137.22	16985.60	15715.65	11833.91	7347.64	4772.52	8787.87	2955.92	6355.81	6053.93	8805.35	7031.80	5095.85	5436.95	7642.06	4001.12	6739.63	7111.18	4297.15	2431.99	3408.11	2909.49	2910.84	2122.91	1750.80	2113.91	2039.92	1302.49	1759.54	2483.44	1296.44	1811.35	2349.70	1698.50	1654.75	1678.03
235			611200.06	2822022.25	305301.59	183918.01	67813.35	59292.60	79177.59	100548.05	44964.90	28553.64	21356.24	22432.87	15821.91	10865.13	6522.00	5223.14	16946.47	7813.41	7624.32	3445.15	7232.18	4664.70	5023.02	7514.55	5816.28	1359.43	1541.27	3318.69	6582.49	4200.11	4735.33	4322.65	3928.96	2206.10	1874.88	1531.24	2098.37	3479.04	5360.44	4127.19	2044.81	3585.83	1728.94	1427.87	1506.22	3119.98	3383.88
236			471539.59	4200374.50	178232.64	56815.05	38275.32	33870.74	44417.81	33667.67	31465.67	19187.67	22446.38	24737.72	12060.13	11457.83	3793.04	7734.28	9693.17	25777.17	19209.99	6459.34	15120.39	13617.00	11478.21	9016.91	10367.88	7658.91	5179.38	1544.39	1223.42	10898.72	9420.31	6509.19	6417.28	4073.57	4067.29	1979.23	4451.48	5701.45	6637.43	1949.96	1743.47	1479.45	4981.50	9213.60	5267.36	1554.11	1683.25
237			86150.93	2491387.25	121889.98	57932.85	40057.25	8846.66	15089.03	25241.38	24918.31	8206.18	6896.05	3335.31	5701.70	5396.65	6080.63	1852.49	3016.36	2025.54	2648.76	2281.26	3315.81	3513.35	2750.59	1985.13	2322.30	4008.52	1859.93	737.40	241.04	1519.95	1418.20	1366.20	1759.38	1740.43	921.69	792.30	792.46	1636.15	1307.43	2441.83	2059.81	1223.72	1129.20	1419.90	985.25	755.48	513.49
238			377942.28	2976262.25	505739.18	44974.51	31850.35	69308.61	36841.98	38405.47	36964.73	39691.72	20256.50	15625.99	14351.94	15559.46	17882.50	10429.99	5378.43	13708.84	12508.21	4613.57	12572.33	5058.44	7348.46	7130.19	4196.47	2898.62	5534.86	7984.70	2525.68	2227.84	2889.56	3278.97	5807.82	3203.84	3105.04	4653.41	5183.91	4509.88	6089.51	3503.85	5582.55	3800.73	2023.17	2424.83	1694.07	1738.20	1847.12
239			161466.39	1297335.00	115176.82	62595.89	39591.15	33045.03	53533.28	35131.18	7789.81	19383.88	15769.19	2851.33	8089.41	3546.74	4181.47	3954.18	4298.07	4724.55	6453.11	5931.96	3618.78	2318.29	3389.74	2247.44	1568.76	919.07	1276.26	1553.85	3114.34	2542.74	1141.97	1640.67	1354.79	1276.98	917.54	1608.04	2590.27	1238.16	758.66	1096.62	1024.93	1235.04	940.63	658.70	976.40	1241.58	1200.71
240			306373.43	3266111.25	674381.75	41745.07	19985.48	46431.95	59482.72	58447.75	28634.80	5716.87	4166.80	5671.40	15810.98	8053.60	3144.53	3602.19	6221.05	4572.14	3357.90	4546.75	4324.25	2495.02	5957.07	6667.00	9952.98	10346.95	11901.80	7650.10	7116.57	5663.93	3162.89	3762.45	3230.02	1430.05	1086.38	2392.51	2381.89	1797.21	1702.90	2095.90	1150.16	1222.21	723.23	1914.87	2164.82	877.19	574.90
241			112697.78	810134.12	337602.96	385530.00	170540.42	136762.64	210795.84	165998.35	162694.85	151454.53	86707.42	77464.33	112851.28	85909.71	30643.67	86036.12	84314.41	39291.80	30524.62	33848.88	25118.16	28307.43	17820.13	17384.90	25835.47	36906.39	17559.69	26181.30	47634.36	7407.77	14454.81	8358.22	20166.88	31405.63	31682.97	26517.37	12508.78	18770.50	6708.85	8314.46	19455.03	11613.88	4529.72	3322.98	6001.00	5602.07	4407.47
242			962150.25	2570197.75	2446482.75	115020.61	24516.79	16285.48	10862.19	10628.88	7594.28	8403.73	4306.06	5583.07	3710.33	3114.57	11428.76	17152.57	12887.33	2385.96	1997.40	2708.15	3083.79	865.43	2970.51	2594.24	2861.21	2317.89	2650.28	2914.80	4124.32	2848.23	3053.36	2619.47	1618.47	1110.76	1363.35	2160.48	806.40	1089.25	4134.28	1969.08	642.15	825.66	848.21	1873.84	2899.46	2096.26	929.97
243			196363.87	822710.37	127464.66	64770.78	109249.85	57863.20	52817.00	18305.10	32142.10	33560.92	12378.47	17555.55	29320.81	34087.95	9782.93	7046.66	17576.16	21989.53	16091.65	5279.11	3672.49	4253.13	7247.70	6346.31	5008.14	1551.73	9047.88	9690.49	2305.45	6675.34	6989.49	5659.59	4314.36	9238.30	6174.79	5909.12	3072.25	5305.45	6705.61	2458.70	2185.77	1931.08	1580.80	1278.80	1268.11	2074.17	1694.47
244			206247.71	1559251.00	218378.65	237694.25	259593.93	178408.18	69841.39	38665.23	36651.14	30078.00	16884.30	11765.62	8592.45	24522.55	39508.58	28142.52	14263.43	20009.38	7719.92	5600.67	7822.15	6967.44	10675.99	6345.96	7925.43	3326.85	9791.61	5247.51	6919.83	11844.70	17213.70	15810.56	4576.49	5295.43	6514.46	9894.24	5102.43	4854.26	8590.45	6400.44	8812.16	6220.71	6173.27	2424.80	8236.72	3851.21	2027.73
245			198361.23	560657.43	108555.92	72335.60	47829.69	28191.75	26941.48	22214.95	14203.11	15916.39	16855.51	23437.12	15755.23	6817.29	6148.99	8775.65	12056.13	13154.54	4503.56	1771.63	4716.24	3926.12	3097.32	2484.61	2609.97	6999.14	7821.27	4302.08	6789.90	5637.77	2635.35	3677.92	3514.76	3208.31	2361.67	1004.65	3328.78	4655.86	2133.41	2723.83	2317.16	1795.51	1372.42	721.47	1391.59	1124.90	2084.54
246			447696.18	1149720.00	152202.92	75885.32	51487.20	32913.82	18559.62	26966.61	47665.40	26999.09	14878.81	5100.53	8079.45	4308.34	4776.23	5110.25	3205.33	3680.96	4630.32	4233.17	5592.06	2076.71	6714.65	5996.33	3562.05	4824.53	5315.86	4647.96	2731.71	4602.07	4340.19	2836.91	1645.29	632.53	748.06	796.82	1734.10	1456.90	1726.08	1178.95	1928.40	1483.55	546.26	1950.56	1848.95	586.37	1148.99
247			403849.21	3495325.50	180873.87	40032.69	22062.25	13216.37	22083.63	14744.80	12301.12	7547.62	11261.78	3855.73	6460.15	10003.20	3287.79	3992.85	3319.95	2940.00	2371.11	1761.99	1692.14	1478.30	1372.39	1597.11	1508.22	745.63	877.45	1353.90	1192.75	1248.13	798.39	801.13	819.31	1177.70	943.17	1739.64	1793.47	1512.93	1971.95	775.60	771.23	1037.86	499.78	516.98	696.44	683.46	601.02
248			1438846.00	10695617.00	912358.87	51699.40	99365.01	86725.72	80107.62	52885.51	25638.15	40105.72	19950.02	35722.91	41558.31	35660.56	8587.89	12537.87	8538.34	15318.35	18708.97	9925.62	25588.52	25355.93	13379.60	6901.85	13966.56	15922.04	7698.68	8618.92	3876.46	10314.13	1660.60	4880.53	4974.60	4201.27	8434.17	9330.54	5295.63	5759.12	10711.79	11697.69	6745.35	7008.08	4320.10	2900.38	3841.16	6669.24	7708.58
249			718825.25	4828188.00	423795.43	153463.96	77311.89	11538.31	25321.75	39912.76	20707.21	15268.15	12267.37	13102.47	19448.43	17798.24	18079.36	13253.72	12700.93	2549.12	1407.28	1455.19	11525.19	23323.25	11045.36	3612.63	5460.44	1547.80	1840.10	4260.64	5774.70	3192.19	4183.49	2108.25	3193.60	4963.69	4967.33	4258.93	4627.65	3626.76	2946.52	6342.14	25525.79	32489.14	33783.57	32789.59	9394.01	3561.65	2904.88
250			196266.51	1825733.87	118857.26	18472.94	18620.17	13623.53	19764.50	25294.40	23786.04	7972.32	8731.36	15545.01	5766.81	2472.34	1984.24	1926.81	3076.48	5814.51	2011.79	6826.32	3642.81	1881.54	9016.22	5832.43	2088.61	1705.25	3144.80	5366.15	1844.83	1320.32	2566.73	920.73	750.67	940.53	1932.55	1059.71	1470.66	565.41	1256.20	2072.60	1230.17	1067.51	1884.34	908.40	920.06	1286.56	720.38
251			275641.84	1368767.37	166102.79	54726.87	58709.85	28378.11	13004.79	20392.09	14670.00	16832.31	11378.00	9707.32	8479.16	2858.03	4390.36	7872.41	6473.99	3911.37	2956.27	2895.40	4719.29	5989.93	3837.74	3505.51	2784.62	2310.08	2269.90	5074.83	5197.60	3578.67	3196.15	2036.80	2344.16	3216.08	1703.38	596.17	822.18	1815.70	2294.52	932.71	2015.52	1698.39	1075.71	1442.26	757.49	1208.08	691.67
252			142317.26	2082089.75	160862.09	65857.09	64210.35	53915.89	25584.90	21527.71	21112.69	20771.66	21775.28	20119.85	12711.00	10545.34	12505.53	14651.26	8758.94	7847.96	9195.21	12727.00	6840.68	2979.12	4603.32	8849.66	10945.72	9130.19	5267.53	8841.83	8410.52	2863.11	2781.79	5269.95	6731.76	1289.60	2331.70	3287.03	1715.01	2326.87	1034.36	743.01	4647.93	6276.00	3579.72	2159.74	2320.62	1855.34	2328.73
253			130791.43	1199176.12	69670.26	41946.91	41309.87	37999.73	28837.04	17583.31	14115.51	5094.32	4887.68	5977.04	9872.42	10357.77	10718.63	7884.02	5739.27	3854.23	6915.29	2732.13	2901.17	5640.67	5030.54	5212.67	8900.66	3736.36	4627.52	2262.92	6692.65	11040.20	9387.08	4491.35	2823.89	4826.50	4603.00	3167.76	1615.74	1726.15	1523.19	802.18	1779.54	2826.47	1902.18	1259.76	1011.46	1682.81	1496.24
254			250005.46	4179190.00	136048.78	23769.25	38726.22	50302.70	25146.49	36350.90	36529.19	31077.13	29940.86	15572.40	9769.35	14205.76	18325.28	19808.46	16218.58	13578.87	9637.26	5277.88	2064.05	2995.45	3836.39	6152.77	2241.41	2812.31	6579.02	5940.01	2588.28	2824.93	4542.41	7758.32	4817.44	2646.59	2200.63	2683.76	3387.15	2674.06	1399.33	2441.30	1419.20	1028.07	1280.75	850.92	2342.67	1373.26	1825.56
255			89819.34	649880.37	79277.44	24316.90	16871.45	16375.04	15499.94	11968.47	11369.49	4170.45	10189.11	15106.71	7903.98	6317.23	5431.26	5243.30	4326.12	5722.29	4246.64	3464.17	3001.85	4971.09	5817.68	6897.42	6793.46	3172.70	3104.91	3241.28	2442.21	2046.90	2228.81	1932.26	2092.21	1158.37	2091.16	2437.68	1320.91	2090.19	3229.93	2452.07	853.34	915.04	871.10	908.88	521.52	459.37	902.03
256			152633.68	616905.50	105222.64	65279.23	46385.55	10635.70	18348.00	20652.17	19554.98	9258.48	6598.70	3785.39	4862.38	8523.74	5282.06	1199.61	2856.09	6013.03	1929.17	1382.01	2714.57	3285.60	3703.55	6729.09	4399.78	2474.02	1763.58	1215.41	3289.21	2750.05	1109.58	2158.82	1505.33	1737.25	922.85	1476.77	1426.83	1520.15	662.95	554.58	577.36	642.36	470.44	963.35	543.34	475.11	806.88
257			333869.09	3364257.25	125159.82	63406.85	60095.51	33997.29	74360.84	32791.53	24683.51	19703.53	17157.15	15855.03	25853.04	17470.08	18419.25	50044.72	45799.16	18101.82	10425.51	8889.93	9247.32	14117.00	10742.67	3659.27	7720.72	10912.78	8578.39	7606.11	12587.15	10011.19	5654.29	13215.01	20508.80	3401.73	7057.25	5626.73	10097.73	4448.57	4492.37	7889.22	4573.82	1044.16	1797.30	6184.55	12008.48	3237.97	903.91
258			187533.25	921120.25	151443.18	84114.35	27948.98	61514.27	33743.74	14418.47	31329.77	30192.70	22815.32	32338.98	6506.43	20526.95	19792.56	41192.73	26842.13	18560.62	30035.81	11643.10	13871.07	13209.90	9624.55	8672.43	13840.41	15945.25	4434.67	9299.83	11408.31	10055.36	7991.61	8732.09	8989.62	7880.11	6227.52	9502.55	2002.53	3335.43	5383.47	8375.32	9746.00	9968.14	3951.13	4341.32	4902.84	2406.97	6302.75
259			198783.12	1784800.25	152838.62	42334.47	23998.27	41317.41	29584.02	25981.88	29209.92	18878.28	15720.82	12486.46	7776.69	10432.28	3256.64	1508.97	3547.07	5164.36	5732.51	14010.88	2575.83	3342.92	9748.23	11061.13	16829.71	12374.93	7326.89	6197.51	4106.33	5821.42	5289.71	5980.86	2661.53	2096.20	3621.97	6443.07	4623.36	4035.77	2351.72	7576.12	31202.31	100272.02	24811.27	13516.82	7499.25	4265.23	3040.34
260			291281.31	1762461.12	276743.59	185874.43	62804.83	29739.89	86151.99	85019.83	45724.94	13783.79	13475.27	10468.62	34241.39	14661.17	21197.74	50761.20	20482.57	11581.63	9138.12	5766.58	13473.25	7717.11	9175.15	11928.33	10701.05	10462.00	3694.31	5325.65	7031.38	2733.99	14561.65	8292.06	3880.50	4284.22	5061.91	9403.98	9155.12	4016.00	6251.13	6919.50	3413.15	5545.64	3497.17	1928.31	4475.68	4977.86	1206.62
261			110839.28	1703490.12	163339.48	28922.78	31389.82	62975.89	48789.69	34573.72	16948.40	21755.46	11303.12	8666.08	27099.83	24240.58	5630.60	7164.98	5931.71	7034.60	2842.37	2654.85	3508.13	3041.78	2664.80	6775.17	4315.18	2339.97	2942.99	2058.29	2214.57	1243.59	2242.22	2610.68	3051.49	1019.34	787.72	1166.30	963.55	793.34	1614.59	467.01	1689.94	1203.81	2204.13	2066.01	743.06	729.83	694.65
262			217078.59	972800.50	107751.39	35506.59	23824.90	18978.22	11257.74	11252.26	7750.80	5931.38	5310.54	9421.71	6547.50	5007.40	3002.40	1522.52	2599.36	2789.47	3221.49	3381.40	3294.36	4196.65	4735.76	6408.14	3415.89	3801.34	2089.93	3129.87	3558.54	1606.27	1623.30	1929.30	2729.70	2149.47	1789.03	2232.16	1882.11	2628.44	2432.57	2618.57	1385.78	393.64	1752.51	2690.85	603.70	3505.30	1365.99
263			134243.81	1910016.25	113340.02	58199.47	32860.08	11335.53	27064.26	66571.52	63595.50	22540.33	12172.46	4135.83	14364.65	13279.31	13135.44	12674.27	6002.76	9510.96	5557.42	2515.77	4811.63	6609.35	4086.38	5895.97	14645.26	14258.33	8408.63	9280.18	2807.83	3570.85	3460.16	2499.69	2226.12	2352.71	3571.38	1170.09	2229.42	2344.56	3853.08	3645.00	4136.92	6529.38	3377.18	1691.60	4054.36	5410.12	1419.78
264			54932.80	755290.50	173997.64	124275.61	60988.15	64733.44	67303.28	69977.16	45804.55	32326.59	15132.73	18190.86	18254.47	9583.97	14816.46	25769.64	13589.74	11397.23	19080.24	6072.07	14896.67	8522.01	15605.95	22856.25	8916.59	10289.00	10270.52	5185.38	10451.99	6617.69	4984.94	13596.57	21540.09	10207.19	4282.14	3348.83	6728.40	5793.16	5268.19	5568.07	4250.26	4606.40	2818.81	3082.27	3489.61	2658.39	2330.71
265			818539.12	5193662.50	430260.34	112553.80	76274.39	49263.11	35744.52	27457.38	22153.54	24910.22	27910.41	10957.66	15106.12	7645.14	8464.85	9668.89	21200.32	13102.54	3712.20	9545.28	7341.87	4979.94	4958.86	8060.70	12262.06	11478.17	2961.81	4833.14	1948.37	5544.62	11653.33	9008.25	3889.31	2174.80	4691.43	7629.80	8418.02	3179.61	1784.17	1749.47	8981.91	6224.51	3104.43	1862.10	5230.99	4700.48	1575.81
266			692728.81	3920912.75	881453.75	272842.00	39702.59	26740.51	48994.80	98379.10	34690.81	21682.05	12008.92	21009.08	30786.10	8551.71	8181.85	13184.66	12406.56	23930.65	24575.99	22666.21	35325.89	17745.54	8966.34	11476.57	8331.63	5928.62	7153.94	6579.34	2670.18	3957.43	8451.25	2914.39	2798.64	3677.99	3150.43	1873.10	4285.94	2207.69	4409.50	5178.22	4527.12	3528.68	2721.95	3751.93	4431.02	2545.91	1734.91
267			144288.15	656524.75	119390.49	99650.77	90440.38	47120.65	47758.44	37937.46	38122.32	46326.42	40126.90	27464.30	31053.38	35466.86	33607.73	11070.04	24010.68	28353.25	15586.34	22320.11	13298.94	19339.88	14087.14	8772.90	19473.44	14460.28	8195.63	7866.20	5538.66	16819.70	9581.17	3646.33	15217.81	10494.07	13571.75	13981.82	6259.34	4557.40	1671.21	3028.10	5279.74	3611.86	6472.82	5336.46	2628.17	2966.31	2508.94
268			483863.15	1832247.37	406124.06	169417.20	74116.92	75632.38	72765.54	33454.39	44698.47	49422.06	23720.10	10988.95	61321.43	37430.10	13374.70	13975.55	35578.92	27687.86	9618.13	10701.96	12966.27	4778.124	22074.92	7733.75	20273.70	23402.87	8143.87	7559.48	10429.05	2587.40	3841.33	7435.41	4083.68	9967.07	9071.99	2061.37	2166.88	3274.00	3567.96	3466.69	4408.88	4364.16	4908.01	8454.65	5747.56	2102.30	1709.89
269			241786.87	1081715.87	104457.53	76802.30	34265.79	31132.25	29964.32	29069.45	21847.55	18011.64	22511.99	22029.96	12228.87	9045.47	8482.25	8746.23	3250.19	11602.07	2685.52	2637.78	6127.65	1931.62	3727.56	4132.93	2734.33	2737.83	3517.22	2512.42	7523.38	6797.03	2782.51	3806.80	8554.02	2860.15	4018.16	4337.01	627.98	1542.68	2373.47	2959.87	1910.57	1947.63	1673.76	904.23	1586.54	955.94	339.89
270			148918.70	1363569.37	142655.32	85683.50	49062.91	58008.06	48770.69	110885.32	36637.61	23492.65	22023.61	23916.10	23926.49	25895.50	23091.57	23075.79	20706.34	7486.68	14639.48	17586.59	12905.65	17469.22	20155.29	17500.59	21476.26	18306.44	14370.69	8925.33	12370.72	10794.21	7941.34	6933.63	10870.66	8713.73	7211.37	9759.35	11993.03	3837.55	5424.77	6721.83	4540.11	2656.48	6815.61	14717.10	7539.50	3860.01	1932.86
271			786019.93	2429577.00	181602.82	17668.60	31609.12	36695.42	21229.49	29549.81	13596.30	14457.19	9095.79	8311.34	8399.33	8918.93	14395.46	11492.13	9017.02	5108.11	7365.31	4638.66	5787.97	4376.99	7565.57	9294.37	6467.85	8103.31	6998.19	4724.81	6887.99	6470.95	3935.83	3174.92	2915.58	2655.01	783.45	1894.40	2496.67	2136.57	784.43	655.98	1310.18	865.58	519.35	1521.94	2281.12	1659.72	1219.07
272			1217321.12	3618059.00	209107.89	34743.68	17980.46	35619.20	34067.39	29367.83	18472.98	17320.98	12430.66	15011.48	10737.85	14000.97	7559.16	9037.70	14856.21	7879.45	8276.60	8606.50	6969.64	4357.95	5598.09	7502.67	7398.58	8215.47	11337.87	7089.30	3564.34	5716.76	4281.55	3816.50	8342.67	7107.00	2792.81	2383.70	1687.68	4176.67	1885.73	2035.85	1743.00	1821.92	1625.13	1736.95	1292.38	1082.57	1219.90
273			897587.43	3368410.00	574615.00	104303.23	138134.45	101522.23	34533.75	21672.51	47872.59	28638.26	35206.75	11128.87	19864.59	18578.55	33816.16	26650.72	14156.98	12243.73	11195.57	10303.15	6916.51	10877.08	15867.07	15249.82	12382.68	10153.09	9235.53	9004.12	12635.10	3365.48	8115.79	6102.84	6493.33	4612.38	12330.71	14028.52	5090.15	2288.41	3175.38	3092.41	5329.25	7131.31	2145.91	1583.71	2932.02	7574.11	6682.05
274			408251.18	1733906.00	226153.79	32709.68	15826.66	37274.28	38014.74	51158.83	30246.08	15673.50	13187.46	8712.72	10168.76	10700.60	6715.63	10209.44	10167.27	9705.78	6966.22	6864.64	6454.14	5118.24	6409.56	3236.00	2169.79	5729.54	2599.16	4436.95	3986.97	3573.38	1137.59	1792.53	3220.89	3122.08	4915.41	3963.19	2018.74	1580.96	2233.38	1505.54	1996.76	1904.07	2140.63	2445.43	2189.71	2557.79	1742.87
275			683091.68	1937011.00	223346.07	101186.96	111924.46	133579.10	44288.13	37015.42	33275.77	53454.01	26666.50	11093.78	39784.69	68485.60	68194.55	42854.53	13410.91	15695.30	19743.48	16675.92	6099.46	9887.74	6985.75	12053.77	21153.90	15060.00	6085.25	9328.93	11264.51	8776.96	13399.10	8414.25	4817.14	10110.49	3606.97	3411.37	2840.94	4391.15	5869.85	9321.52	3698.39	4124.64	4213.84	6462.83	4600.99	3232.22	2017.36
276			66099.92	1096445.37	133306.17	22992.27	21066.19	39972.31	32569.74	17047.43	18600.48	18782.01	8374.64	20580.01	12211.28	8114.24	7186.74	11959.74	7449.84	4438.27	7150.89	3825.21	5495.06	5872.42	2364.97	11576.13	20768.58	21495.71	6407.73	5175.66	2650.84	4585.72	2401.23	1440.98	1430.37	2885.25	2725.33	2243.36	2027.23	4993.85	5786.47	1724.68	2504.10	5551.98	8432.59	19256.15	96801.27	34352.14	2061.94
277			1014037.75	2801875.75	289928.87	78357.91	62099.10	45063.79	15394.61	39559.56	26197.80	9038.76	13440.28	17627.65	10751.88	11361.26	19445.30	12160.55	10985.75	9428.61	8848.80	14098.75	16283.12	7015.28	11414.65	13731.97	8142.77	2742.40	3215.60	1349.53	2511.02	2725.99	2775.00	1917.15	3292.85	3304.97	2948.85	2056.30	1250.53	2468.23	3459.84	1545.12	1268.52	3258.61	3319.97	2438.26	2245.01	2000.99	1392.79
278			225963.43	2458821.50	207898.06	47965.17	59003.07	29597.79	43639.50	30653.66	10799.04	8703.89	6106.74	7354.54	8070.34	7118.98	2072.44	1393.47	2414.11	1537.41	2205.30	1670.68	1796.20	2876.86	2604.90	3024.89	2535.62	2091.52	2023.72	1582.77	3732.82	4852.57	1965.10	951.18	995.86	1164.57	1306.05	675.56	631.03	820.23	304.24	652.49	588.25	418.25	949.09	1324.80	826.69	599.57	603.04
279			957717.75	4623904.50	312405.31	18082.37	29359.94	58315.11	61076.87	41586.40	39660.71	43704.87	37312.35	12803.55	6639.53	10555.82	15646.73	8395.48	7286.58	14647.46	10247.86	3276.29	6731.38	11221.99	9791.79	7946.48	13466.32	3812.86	2240.80	2976.55	3993.61	4213.97	2968.41	3244.61	1631.94	3341.35	6047.16	4283.38	4078.77	4895.84	3387.29	659.22	3054.97	2021.28	866.34	1071.10	917.61	2411.49	3757.58
280			480120.96	3138623.25	157586.14	47066.86	55030.76	55288.92	81788.48	90090.89	22412.03	11790.31	6686.23	22285.89	34013.89	8846.34	4673.71	1961.00	1304.80	2714.30	13015.43	23293.93	25138.62	8215.68	3368.49	5080.98	5117.36	4030.36	5152.78	3925.94	7378.23	7631.57	4634.94	2361.97	3161.61	2906.66	1047.49	3153.27	2818.56	1095.64	1853.74	3914.83	1577.62	1605.94	2598.64	4875.31	5935.99	2370.06	590.36
281			135443.32	1838671.62	192164.68	52760.05	90998.72	69970.19	35039.78	133160.46	55280.66	6636.93	5328.95	4198.95	2002.39	3243.20	4447.71	2715.06	4974.73	8086.23	11001.66	4926.79	6247.17	4811.45	1318.25	1451.27	2220.47	1226.05	3998.09	3432.73	4232.67	4164.76	1684.33	1481.45	1353.98	860.01	1914.42	736.30	1948.59	2284.46	1587.38	759.59	291.15	471.40	920.26	893.16	1316.19	1106.11	546.59
282			704205.12	2994600.25	324244.96	123041.32	28090.01	18353.56	19453.82	39621.55	13196.97	8496.95	5502.45	13955.78	3928.02	3953.57	11617.63	12708.98	5704.27	5087.25	8472.58	4149.90	2436.12	3656.50	4602.54	5503.46	4273.62	2570.34	2793.40	2127.12	3250.67	2438.56	3942.85	2618.47	4185.85	3516.54	3942.49	3970.73	4520.45	1757.90	1781.12	2843.98	736.46	1666.07	1227.21	806.96	1395.04	3085.97	1206.47
283			183658.42	3714483.00	147136.92	114728.53	221477.89	72709.10	58117.01	105603.75	76206.34	41952.09	28784.36	31616.58	22447.02	18296.42	9665.14	10007.61	20213.06	25614.11	10639.35	8103.37	20419.67	32236.16	9927.60	9830.79	12754.38	9211.75	14287.65	20880.71	17883.08	2995.51	4540.41	5345.89	3823.43	1741.10	9751.40	6961.38	2447.71	2379.70	4801.62	6504.69	7361.92	3738.52	2972.47	2409.46	1838.19	3636.80	4215.02
284			167529.09	899628.81	89747.60	34179.11	21367.01	14781.71	7584.27	19907.13	11528.75	13308.79	6329.46	10024.62	13976.09	12360.29	6947.68	3703.55	4671.30	5850.79	6077.01	6064.10	5145.25	5667.06	5199.58	2407.06	4716.81	4623.43	2101.50	3635.45	5933.12	5772.91	4479.53	2083.50	2595.15	1363.21	992.93	1715.02	1415.19	1330.13	1893.35	2580.52	2296.29	978.56	1121.78	1363.47	1396.02	1433.13	1534.69
285			345703.21	5724370.00	221586.73	81179.79	127227.24	21455.69	21993.95	24834.22	39670.46	58296.33	37466.44	33178.69	35489.78	17616.31	6249.77	18380.77	14549.64	4464.54	12666.39	7348.50	5848.90	4914.74	5376.61	7916.17	5548.38	7326.64	5482.73	11474.66	13508.86	18584.34	15226.05	10607.04	6274.72	2320.75	8352.02	6598.84	3265.24	5782.06	1539.29	2048.82	3443.68	5577.42	4710.79	3162.84	2097.86	2119.95	2983.74
286			82855.99	2491619.75	92765.41	31932.97	29993.78	70213.08	114828.07	67049.28	92317.18	39427.20	84686.78	21118.88	26559.28	23779.58	11549.29	9346.63	7151.10	16764.52	19529.13	28613.25	12013.71	9177.47	14124.73	9523.43	16343.99	9387.48	5662.38	2399.01	12059.53	14983.08	7274.36	6658.45	5370.82	5446.87	6609.41	4028.62	5171.56	5008.84	11207.78	7056.11	3725.48	3645.84	3948.38	2315.58	2579.91	3207.81	4358.85
287			333879.56	1938272.62	120490.73	25870.57	23204.50	11298.68	12590.58	31478.99	21198.11	3473.92	1419.69	2479.38	1431.79	2098.64	2218.78	6099.61	2717.39	1358.98	1172.18	1462.28	1334.45	3554.08	3652.59	3121.85	1302.10	643.84	1178.58	1273.88	1146.29	1267.99	942.27	1422.44	2300.77	1650.67	1240.86	801.61	609.94	679.31	669.58	710.85	531.65	864.42	1110.69	915.57	724.20	687.51	795.96
288			636780.75	3741975.00	409341.43	54922.03	22631.26	52978.41	62516.69	56727.50	64726.29	37727.95	13666.66	14816.37	27037.20	27670.66	23496.90	19461.70	16871.46	7292.07	8583.36	12690.10	8843.16	8653.54	9260.17	13046.32	12408.71	10714.68	7007.60	8363.36	8928.12	5566.33	5603.70	7693.97	8764.09	6018.55	7173.84	11284.85	7799.80	4635.18	7413.12	5982.87	5171.38	3742.95	5862.00	4910.50	2817.06	2456.34	2272.84
289			108167.41	2221476.25	132877.23	53994.33	43754.70	77679.78	24940.91	25171.16	21024.90	13892.40	30739.84	57491.43	46084.96	20221.89	5001.32	8877.77	15891.76	27657.95	19555.99	30890.25	31371.68	18829.92	14384.30	21459.07	19914.00	12454.00	8060.18	11378.23	10789.63	5865.47	11715.34	3409.51	4813.51	5754.33	4722.92	2036.91	5658.82	6526.46	7892.24	5225.97	5864.02	4187.34	4200.14	2562.17	1545.21	5518.40	1641.23
290			1083699.75	7432800.00	396635.03	54440.04	72471.69	65599.49	44627.25	54585.23	33490.85	44266.29	27458.78	13281.84	8466.25	5690.21	12739.05	10999.30	7431.19	3918.86	11048.86	12068.05	4963.33	6627.50	13440.80	6821.87	4895.67	4945.35	7581.03	12924.90	5501.38	3261.94	4252.39	5782.52	4979.91	2149.58	4255.14	2552.49	2842.05	2303.20	1866.74	1456.15	3142.51	2265.14	2678.57	2022.81	1096.71	1298.45	1701.49
291			275808.12	2078191.37	70789.49	73995.10	85843.26	70769.62	47639.44	38955.76	21461.48	26319.41	26121.09	30443.24	4731.59	17246.58	20245.08	5858.81	10129.80	9193.72	5324.45	12747.79	3327.06	2656.07	7027.91	8488.59	3647.44	3076.29	5234.41	3404.72	4256.78	7463.94	4346.20	2271.89	3930.08	4577.29	2124.37	1889.38	3382.70	4355.27	7574.14	2211.86	1587.09	2053.71	537.62	2772.09	2149.51	707.12	2192.83
292			332467.43	1459931.37	124681.17	26087.93	23306.39	25189.80	51333.04	50911.10	34765.60	21503.29	11709.11	13639.59	7949.05	16098.43	10542.75	14847.21	11057.73	7149.00	7785.59	5654.80	4354.01	4232.20	5723.40	8308.76	8097.14	4614.83	3508.81	4656.74	5280.46	3674.80	3491.45	3131.72	4598.06	5091.65	7802.34	2405.77	4099.86	3545.06	3686.03	1253.03	1804.21	1197.12	1450.62	1899.72	878.92	950.46	906.85
293			723855.37	2417742.00	453370.12	75191.20	26277.67	32398.08	46451.67	63750.21	19889.28	16305.99	38389.80	34682.37	36143.35	45226.70	33969.38	23296.09	7290.39	15051.26	15197.34	13884.86	14508.24	8930.61	9970.07	5149.32	6482.68	8541.51	4431.55	4498.54	3261.07	4601.77	1504.29	2319.32	4115.78	2918.45	5100.26	6961.39	6554.68	9962.63	4984.17	6095.53	3508.61	1632.13	1579.86	4863.30	2826.94	2403.11	4200.91
294			3649701.25	10120506.00	1541535.00	81575.92	41152.10	35616.19	39182.61	38217.33	17399.76	8734.26	11154.67	14501.22	16309.65	22514.55	15883.61	9824.88	4299.54	10126.42	14091.73	10749.48	7112.07	5842.28	6027.19	5066.77	4757.14	4635.04	7070.56	7709.19	6328.78	2424.59	11961.10	9874.34	7472.07	5196.51	3969.04	3478.90	5637.18	4685.11	3007.08	2005.39	3282.64	1765.23	2109.27	5929.97	5855.69	2853.37	1777.39
295			1113221.25	6229820.50	1040118.12	86770.81	15879.21	28818.93	35010.07	18590.01	33027.96	40393.31	25733.92	23120.12	15208.68	16260.58	21105.11	10020.70	10853.95	10244.65	34858.86	36523.84	15802.41	10413.50	8201.65	6506.65	4224.89	12044.20	15293.91	5556.79	3707.76	4866.92	5224.86	5354.44	4801.56	5168.81	5205.65	4662.24	5206.11	2581.93	3594.84	5598.75	7832.23	3493.71	1739.27	1783.53	2907.59	3441.56	2448.70
296			246783.00	2895515.00	170633.56	34841.95	29779.91	54533.24	43148.63	41221.83	20107.78	12062.89	5631.60	10479.08	7797.83	7179.90	9557.19	7177.31	4493.53	4826.47	2963.99	2549.77	6148.44	7314.12	8823.54	4158.42	2132.29	3647.96	6124.52	2884.42	1755.64	2724.78	3958.80	5396.02	7498.27	2670.65	2563.98	2052.51	2789.31	2977.63	4117.24	4381.78	2008.09	1374.88	1029.88	1403.83	849.34	1296.79	1260.40
297			232719.70	3283223.00	419264.75	151371.15	54853.98	36359.40	32851.51	41414.85	46233.95	43071.02	35431.21	46789.35	30080.43	24418.71	44314.69	74746.23	24489.11	5510.19	14051.57	16416.96	28043.51	17524.26	9555.25	14636.56	30692.30	16207.45	25554.41	21338.76	8700.62	18279.33	8124.31	7346.72	7133.68	8744.07	9698.66	8387.09	10932.50	13860.83	12453.64	11368.00	13680.57	10770.81	8384.33	17935.12	13156.27	6375.76	7329.58
298			572798.81	4938350.50	128689.77	46871.62	33375.05	49339.50	43037.63	51120.04	38158.02	10569.12	17543.70	9159.12	7074.34	14148.69	7392.63	10371.35	13516.36	14654.30	8368.12	9838.50	6646.80	11799.61	16365.60	10023.13	11331.53	6445.19	5792.45	4917.79	1768.78	2071.64	4136.54	9655.16	14802.07	15614.16	4439.38	3853.80	2801.27	4099.90	3093.53	3435.08	3158.70	3758.06	2361.70	1608.90	1296.92	1980.53	1431.25
299			1158756.75	2013716.00	289006.31	178779.81	128613.28	31890.28	10284.37	14050.73	17675.65	27081.33	22052.23	15305.99	25686.65	13330.62	4516.00	17103.72	16517.01	8075.18	16055.40	12384.06	11523.37	8695.29	8912.69	5299.41	4502.97	7142.32	4452.84	2061.98	5159.07	3535.06	4592.83	2214.40	3485.53	5065.21	2064.95	4436.62	4188.32	1017.44	1252.51	1815.17	1257.09	1632.19	1956.17	801.14	1638.10	934.45	1062.29
300			51515.91	557378.75	31860.27	22607.21	32001.49	25326.83	17212.81	28002.48	19165.00	11784.88	18363.48	20061.53	13076.59	6851.73	10382.89	7430.33	6412.06	2970.56	4424.54	10111.70	5496.64	8487.28	5672.00	2351.02	3283.43	3910.10	1178.05	2795.69	3745.73	1135.22	1056.19	3127.48	1662.18	1963.58	2532.62	2621.81	3767.89	2344.11	1691.36	1665.91	1907.90	2996.21	2055.01	564.13	940.64	934.19	2889.82
301			159056.23	972937.75	59975.61	35687.40	13342.83	38624.25	65510.65	84146.20	12911.32	4520.22	7803.14	21163.97	18669.57	8309.70	33939.04	14992.15	3619.17	9493.24	3749.84	11490.84	13621.75	7837.28	18259.07	3578.47	9235.42	11464.16	3182.05	1979.71	4102.86	6801.82	3912.90	4944.75	4149.83	6390.60	9552.56	2788.04	1773.86	2237.87	1999.86	1819.76	2613.77	4323.16	2093.94	2954.79	4893.68	4345.77	1678.48
302			1772808.25	4536494.50	410214.59	230459.31	105221.06	115374.10	81206.37	141667.03	85288.52	51261.10	22320.73	31152.73	15475.05	20375.58	35666.92	33170.37	12519.92	34249.91	25397.22	39586.98	32417.44	26036.00	19753.92	20756.50	26305.65	28149.43	25009.91	21917.03	12756.54	22047.94	29792.78	27768.39	20641.63	18463.12	18430.60	10453.74	6795.97	7651.23	8565.64	6590.26	5987.00	2844.51	5101.26	5470.39	4107.49	5201.73	5804.93
303			56221.78	1197862.12	87929.84	34565.01	38927.16	33756.06	30043.93	40673.53	19557.90	11644.34	10255.85	8454.39	13873.52	11876.78	14554.31	10257.24	2959.75	8008.50	8811.97	3247.88	3131.56	2542.68	3254.04	5961.22	7825.50	12842.74	12828.19	4539.52	4679.37	3961.92	4424.29	2886.85	4022.45	4203.90	2753.06	1102.52	1366.71	1450.31	884.23	2802.27	2480.24	2517.18	3886.70	2505.14	1148.28	1012.43	569.11
304			164374.45	2108746.75	99625.09	14581.44	35261.57	33111.46	48202.73	72525.44	39354.90	58571.42	38701.82	10041.35	17615.68	8746.29	21835.50	17487.84	15745.54	9046.29	19371.84	15153.99	14426.55	19698.05	4156.22	10659.04	7199.56	2189.94	9205.83	9318.36	13637.24	7759.14	8081.94	15281.62	9093.21	4998.78	4983.83	2601.47	2124.31	4024.36	6396.65	6096.36	3247.64	3860.30	3062.62	2335.87	4500.50	1285.95	1229.80
305			322395.21	3929702.25	474688.59	81254.45	111006.31	41991.59	32470.71	51447.60	32547.51	58184.20	98939.31	33845.94	45022.92	35251.07	28247.54	43650.98	42325.05	29754.33	11452.73	29354.96	43612.86	14567.71	6188.20	10848.41	17927.47	10121.83	11409.10	15504.27	14022.84	6634.13	15717.02	10749.54	6683.88	10250.94	21750.47	11017.27	4119.05	6691.56	5079.49	1519.16	4472.10	9733.66	12748.16	7048.29	6160.06	4369.62	6054.62
306			1370023.75	2865958.25	363316.90	51563.89	32395.37	20431.29	27698.16	50917.40	28524.08	14283.72	8111.64	5946.01	3098.08	4498.40	2826.46	3067.49	1478.91	4850.56	3792.05	3719.45	3475.02	6225.16	3525.12	2441.36	1902.01	1925.80	1589.31	937.35	1174.96	942.23	932.89	621.80	1855.51	552.01	693.32	668.53	394.43	432.28	847.96	630.87	902.59	536.61	555.70	523.21	1039.83	885.52	662.58
307			446740.31	2563542.50	369272.84	45900.18	45785.16	55566.89	29052.38	44771.30	24687.85	18901.06	15707.37	19036.90	24054.79	25036.90	18794.13	17341.95	15110.13	9917.52	5274.50	7629.84	9276.10	6908.91	8379.26	10214.26	5508.85	6802.67	5779.05	3151.54	3060.26	2093.71	4297.02	10369.20	6488.02	2967.17	2242.88	1598.59	3092.57	3818.48	1970.53	612.36	1880.87	2299.17	2589.93	1376.53	1435.14	1654.14	2399.34
308			636461.75	2201917.75	268181.06	37241.73	18700.35	17554.07	13000.01	34851.38	35734.87	8703.05	6549.49	11704.58	16670.17	6273.05	3422.84	6367.70	14068.62	8661.52	2387.97	2951.96	3284.74	3791.66	3468.52	3297.17	3686.95	1628.32	1179.16	1607.47	1962.68	1457.47	2154.36	4026.80	2912.75	851.76	929.86	622.14	596.08	628.43	536.12	1018.13	1164.50	607.36	348.11	763.78	1167.35	670.43	1066.64
309			942539.75	2387177.75	230358.39	30591.38	20145.29	21218.65	32516.84	23062.77	6905.35	4525.88	4377.97	4532.71	6480.62	11949.83	10965.92	5925.96	4901.67	4500.95	3946.55	4882.56	5005.50	5861.62	7158.22	6296.00	4840.31	1749.70	2222.94	2022.90	1998.99	2011.98	1637.80	1487.11	2147.95	2854.50	2379.33	2115.48	1027.13	1075.37	3046.82	1552.33	1257.98	854.88	828.35	1409.62	665.43	511.98	743.23
310			167520.37	719674.43	217298.92	25872.82	42744.59	17159.60	26487.92	14183.45	11997.38	6951.03	7196.56	5013.56	1814.09	3744.98	3512.34	9776.53	10735.94	9895.14	8304.76	5758.94	3171.87	2554.51	1833.20	2703.70	1275.04	2162.15	2714.02	1700.23	4846.39	5855.74	2276.35	944.05	1898.97	1585.12	1348.30	1505.78	1474.70	2538.23	2346.97	942.78	793.18	933.59	524.65	1224.98	841.70	517.22	977.30
311			476388.90	1791212.62	348033.93	182047.85	111580.87	33685.92	18067.99	43151.90	38253.21	35481.98	46817.61	34462.88	38724.81	20130.49	8469.64	10835.59	27883.42	4917.42	19671.31	7039.38	10415.15	18193.86	41762.36	38881.93	7195.85	9066.11	10137.31	25576.77	13321.53	3254.19	3517.46	11426.00	10488.38	5043.14	3166.24	4967.29	5657.50	6149.80	7810.74	3296.30	4196.18	4030.80	11032.99	3679.96	4350.95	2248.44	1993.68
312			189933.25	2544701.75	118330.14	117084.33	76219.74	158620.25	87490.18	63920.17	50748.95	23480.89	49512.79	47532.32	22778.50	12079.24	11086.11	24485.94	17272.22	10820.54	5433.87	7181.09	15419.02	21831.51	14629.58	6491.61	8574.66	5893.67	7126.33	9146.27	12700.38	4331.20	7166.99	8150.48	6441.52	2991.67	7861.59	4430.45	8536.94	10408.48	8508.09	4805.64	2766.47	5477.21	10919.38	12643.20	7621.24	3131.69	3040.97
313			100513.36	733021.43	139574.59	100282.74	126361.60	54500.96	43370.83	45748.10	16633.05	9437.89	16644.21	18298.15	7920.98	10344.84	17034.08	8977.67	11798.49	12832.62	11687.70	11212.19	8767.70	8646.44	7575.91	8233.14	8869.58	4413.80	4842.11	4687.79	3751.18	5631.84	6958.58	5586.97	4070.76	4254.34	6859.84	5030.62	4605.73	3159.91	1066.27	2094.91	2437.83	2863.65	2656.22	3071.38	3500.35	1379.87	704.49
314			408982.68	3328458.50	1606989.62	273951.90	44218.89	72747.17	52324.51	26018.46	20480.29	19714.97	14116.29	12070.29	6785.19	5243.34	4090.65	5166.71	2539.37	3483.84	2212.71	4926.70	3785.33	2506.90	3879.70	2595.46	4727.35	4740.69	2891.67	1854.59	2731.30	768.89	785.20	1108.31	1618.62	1870.88	2057.44	1937.13	304.23	741.55	605.69	492.80	665.42	556.67	545.91	1223.96	2156.53	705.10	434.48
315			155388.90	828679.56	193631.59	154540.15	96717.32	118864.35	49170.12	70455.98	107350.10	64584.52	40569.01	77469.64	26599.81	27538.62	32246.07	18807.36	21697.43	41810.45	19021.77	25025.12	10119.74	14183.05	14493.94	14384.87	6793.52	11505.21	21602.59	26696.46	12961.38	22371.20	9604.50	7460.51	9164.96	10396.27	17800.45	12058.41	12813.28	13064.35	7277.98	3040.38	3433.20	3705.06	6718.22	15039.57	7299.36	6425.15	9177.14
316			835660.68	4139892.25	746422.56	42527.35	22111.99	13515.28	60262.73	31631.36	15349.08	19059.87	32162.97	10070.86	14191.41	3669.07	8663.96	9194.20	8717.86	4200.30	6114.38	2334.19	4456.99	11766.14	4935.50	6573.23	6322.15	4310.18	2168.15	1894.37	4420.55	2770.75	2397.25	7056.20	6035.82	1983.76	2394.65	1661.80	3060.74	4457.56	1994.84	1390.91	2342.56	4729.01	1270.55	2022.23	1334.49	646.33	903.47
317			1118514.12	12015156.00	1703386.12	100750.34	15714.89	36238.61	20319.77	52377.42	39385.33	12408.12	15458.30	7941.91	10478.41	25649.00	23231.56	25266.81	19282.00	23205.72	19553.41	7085.89	6978.81	12154.08	16783.62	15034.77	7768.37	12013.66	7042.85	5717.09	2693.40	5780.21	3658.52	6599.88	3596.49	3239.79	11806.45	14642.88	10897.83	9342.70	8475.08	6880.33	8352.59	5507.44	4100.62	4365.78	5604.28	4196.27	2658.44
318			680133.75	4067338.75	276028.75	97196.85	85218.32	20794.89	31395.01	46148.04	43341.39	14452.33	11006.09	10220.45	7340.96	5870.64	1488.37	2930.65	8996.74	14283.82	12981.93	4491.83	10757.37	7839.76	6345.27	13377.18	5101.81	4169.01	7053.62	27199.69	26509.80	6848.66	6223.03	6008.78	4918.11	3125.74	1779.15	953.83	2727.17	3748.58	3676.87	4695.61	5177.05	1985.44	928.09	2108.72	2680.02	2648.90	1767.19
319			55076.45	734349.62	138871.76	27465.49	13022.04	5793.98	14006.92	28311.24	29497.98	20156.24	17412.68	9052.91	8822.11	4957.35	3670.38	2961.64	11601.77	7941.98	9365.85	5261.47	8336.54	4141.17	3437.75	7171.87	5978.13	7445.12	4084.82	7366.08	5794.80	1793.33	3752.78	4359.04	4116.10	3393.03	1306.05	2008.75	2143.63	8097.91	4889.12	2142.91	2625.97	1887.52	856.25	1044.05	1318.79	1368.07	1370.28
320			461741.56	3767155.50	154423.46	102768.57	45757.68	52977.00	24388.65	21273.69	24952.56	40755.33	13488.52	12830.61	9857.05	5245.52	6352.31	4701.14	36742.04	7719.62	8090.06	2381.20	3932.46	1829.77	2652.74	2824.67	1722.06	3072.44	5179.80	4859.58	1715.24	2014.82	7037.34	2874.99	1593.27	9989.27	9287.53	11721.98	13481.03	5062.02	1967.86	3791.60	1996.07	3057.05	4400.90	3974.80	7346.15	5907.68	1200.69
321			23967.99	366316.65	32379.81	17434.88	16939.05	12572.60	6781.14	30930.03	32231.05	4733.00	3653.60	4026.65	3806.73	3647.17	2501.80	4089.32	2748.09	1774.41	2918.00	3280.00	2855.43	2140.83	4615.10	3386.00	1505.65	2100.66	2450.51	1980.27	1306.52	521.95	1180.27	1349.82	1562.06	2093.48	2673.13	2655.87	2729.52	1481.31	844.84	1528.64	1157.55	783.20	1245.70	859.67	838.30	866.41	1029.88
322			1992869.12	7386537.50	784976.06	205122.00	96174.32	46463.51	103491.89	121751.25	30080.03	19349.55	8497.87	30850.81	45280.54	31171.84	15001.21	32770.37	26464.45	5046.20	7429.22	6064.07	10971.04	5428.76	6965.80	14958.20	15034.89	20193.81	13799.58	6104.72	15748.14	8236.84	3509.14	5638.89	10534.84	17258.82	6268.99	8722.09	6452.09	2544.83	4040.81	3239.46	3428.45	4884.36	10202.05	3092.06	5813.00	7749.78	4760.76
323			2475229.25	12826885.00	1317484.87	175874.34	105400.96	71949.39	25843.61	36587.04	46928.14	27698.05	16121.34	18589.73	18827.64	34932.75	24667.42	9988.39	7512.94	8209.06	13982.50	7554.22	10118.92	9874.25	5918.99	7167.26	7016.04	6044.58	8110.95	6040.83	5565.00	3161.86	5605.14	9388.78	4272.69	3002.85	2088.87	2740.52	2307.59	2876.01	2254.05	4177.50	2104.79	2624.36	3440.23	1664.91	681.01	3064.93	2757.00
324			1815062.37	4972684.00	2091066.00	166434.00	44076.45	36958.26	43101.99	12479.97	24815.21	18144.30	15465.70	21326.61	19248.33	8119.39	8485.55	18089.64	26280.96	15667.90	8553.23	6877.49	6755.83	5603.87	6279.05	5733.50	4068.44	4681.64	2130.05	5431.30	4091.45	6838.55	8733.59	2774.53	1946.62	1377.70	2047.74	3444.14	3654.66	2064.00	2501.41	3540.41	3069.68	3770.27	3700.38	3366.27	3568.08	2166.09	1765.33
325			602040.75	6619142.00	310690.34	81128.64	23862.86	50323.55	40716.30	20153.98	41782.73	36434.73	9664.62	16431.58	14983.13	26397.00	22446.87	16944.38	16392.28	10042.09	14037.66	18344.30	12676.88	6705.94	3706.58	7885.81	10764.19	14116.54	5767.25	4302.10	4729.88	7697.88	5906.66	8530.50	10282.85	10381.05	6052.42	3796.62	5791.36	4868.11	3988.73	6549.69	6987.69	2333.86	2592.14	1631.33	2547.42	4925.13	3802.37
326			650420.06	1571859.00	244465.35	104475.32	63991.80	11144.94	12318.25	13481.74	13710.28	34196.63	28352.52	8001.14	9683.17	8570.35	4594.04	4664.17	6606.46	8405.63	3217.66	2753.26	2781.04	3831.79	3167.45	2619.90	4270.03	3577.61	6527.64	8708.01	3309.96	2299.92	4269.07	1871.12	1657.51	1133.85	1766.41	2832.54	1509.78	1717.32	2389.66	1439.67	1996.68	1916.29	793.14	1074.83	1130.43	340.29	699.58
327			217339.31	503704.71	128571.63	47768.48	14359.26	10361.39	12533.38	6783.83	14934.75	22306.59	8704.40	2773.81	5092.50	4408.23	5365.39	3778.10	2585.45	1348.72	1296.91	2860.21	1493.52	1255.33	1780.46	1048.52	1246.70	630.76	1024.28	1180.46	1265.32	1282.58	2114.46	1065.94	325.28	605.77	1030.99	555.69	565.18	648.39	460.69	615.99	163.53	475.06	650.41	672.83	664.60	761.58	469.19
328			1833239.62	5325665.00	1227964.37	120231.23	35761.38	46933.02	25675.32	19627.15	10211.21	37537.75	14981.98	10081.25	8014.99	11435.90	6976.83	7740.29	7461.36	6779.96	3927.97	2910.40	2331.26	4078.25	5144.56	1284.64	3153.98	3099.76	1773.80	647.85	3250.63	2775.00	2351.04	1305.95	1410.91	959.80	1092.89	2002.72	1029.52	853.84	1455.28	1304.53	907.30	1485.91	1239.64	1720.13	909.02	561.70	1153.48
329			838979.12	5238910.00	432119.34	6591.30	11316.23	7209.79	11526.51	6102.01	27435.86	22012.23	7995.71	4928.00	4204.98	2039.81	5579.58	6089.20	3300.06	5638.13	7089.52	11002.68	6768.98	3735.22	4094.73	1797.76	1936.51	1929.80	1295.02	629.81	1936.88	1866.47	2755.77	2228.23	1308.38	1926.12	713.19	2005.10	1270.38	1563.55	1462.59	627.06	611.37	1033.03	608.72	917.61	783.24	938.02	486.31
330			419792.40	1921364.37	231251.85	83182.47	74104.43	41630.70	12068.23	9051.06	12188.09	27617.55	9297.11	10952.70	18152.98	3234.11	3498.14	6352.11	5597.64	1815.76	2776.24	3858.29	4006.38	5439.45	4385.67	1627.92	1597.80	4909.74	7572.64	5500.40	1691.22	1267.80	2635.87	3700.14	5074.49	1935.41	1031.65	756.28	4089.80	3043.79	1675.82	3929.60	972.61	386.40	1192.97	616.14	2586.77	1236.76	852.59
331			2229317.75	12051383.00	976760.31	176347.17	36634.43	74444.42	13576.57	31955.07	30090.16	42816.68	14501.71	16549.17	21614.89	15055.32	5325.07	12040.00	10345.70	16068.23	10398.74	1770.87	5306.77	6689.06	11361.84	5987.96	5792.78	3160.75	2890.23	6075.67	4535.91	5241.08	3389.65	2302.68	1374.48	3660.66	1772.88	1878.03	5510.07	5764.66	10497.95	17587.74	47925.95	53354.09	18153.73	3335.16	2790.06	1349.28	2022.54
332			358636.06	1498745.50	261097.31	29517.30	16708.10	13595.79	12299.40	14624.99	20156.62	22466.76	9266.61	4605.13	4283.79	3333.75	7603.70	7349.36	5777.75	2438.79	1946.38	2082.10	1127.00	1447.44	1836.71	1296.33	1017.19	671.05	601.08	2291.19	909.83	998.27	1908.58	2384.18	1171.63	1812.15	2028.68	708.90	420.37	806.74	645.14	814.36	4267.11	2489.11	4447.10	1433.59	1302.56	722.19	312.27
333			319148.53	1455659.87	108794.85	27203.47	9788.29	8842.60	15594.47	19307.78	25229.70	19934.23	8338.35	5762.37	3515.75	2742.23	4413.34	4099.44	4065.00	5289.57	6300.39	2098.16	3739.98	4897.91	1871.99	2953.71	3968.30	2920.54	1849.34	3547.18	2652.30	1473.67	1158.37	993.61	1481.62	869.82	1109.91	1210.16	933.34	1144.40	1204.90	699.62	911.06	890.45	761.99	659.82	1076.42	797.54	1074.47
334			203571.28	1185077.00	321371.43	66419.83	95291.89	61720.44	23422.78	22839.01	20871.61	26477.59	9756.98	5663.88	6317.75	4903.59	2663.98	5435.83	4230.43	4326.04	2939.83	1608.93	2367.24	1640.47	2772.72	2764.42	4200.92	1780.43	1747.58	2261.00	1866.54	907.19	996.48	1744.69	3023.33	2255.56	1292.00	1742.33	2038.04	3189.34	1768.99	1149.08	1696.60	2197.99	1885.95	2658.47	1463.23	809.44	815.25
335			192567.28	1118489.62	93544.20	8063.45	12405.39	8761.97	5878.56	9715.58	20555.27	27234.63	10695.29	5703.13	1818.11.07	1085.22	2643.74	2406.46	2569.49	933.38	720.20	993.71	1115.33	1063.40	1529.52	1462.35	2105.08	4040.20	2763.86	1838.74	638.38	885.51	2636.03	6817.20	17883.00	42827.56	39959.04	33487.00	23744.49	49923.55	14093.92	3428.93	1931.40	1335.48	835.48	687.39	682.31	880.24	815.53
336			363382.84	1282034.00	243023.92	43671.78	22636.50	10699.34	10221.08	15208.63	24419.08	33205.84	6241.84	3207.87	3258.42	1582.17	1720.91	2794.24	2782.97	3041.00	3355.24	2241.67	1586.99	2403.68	2511.51	1209.65	1175.08	965.06	848.17	1114.69	436.77	560.96	790.32	1142.72	1432.83	778.89	354.31	638.83	780.48	654.68	541.54	277.69	899.79	1172.62	632.68	661.16	797.32	430.53	138.44
337			1890525.87	2984129.00	444386.37	11129.77	8008.60	10894.86	12838.60	33692.76	23061.69	23618.21	11611.94	3243.30	4563.00	2350.15	1683.56	867.14	1997.92	1892.17	1454.96	697.27	1263.90	1764.61	2198.96	1453.81	967.81	759.75	935.32	460.71	874.39	908.21	857.32	668.16	899.26	1077.11	1726.03	968.08	939.94	1092.09	523.01	522.59	388.08	737.56	1103.18	994.76	496.67	390.78	260.94
338			1669147.00	2998550.25	268043.40	15809.56	49146.08	28153.42	10675.56	4278.64	16810.19	15307.43	15925.70	6884.59	3702.72	2099.57	5291.79	3048.73	1336.58	3147.03	8591.86	5068.81	3236.02	1891.42	1191.92	2201.93	2706.70	1952.21	2166.27	2344.58	1389.40	946.95	1374.67	2269.11	2643.20	3632.37	2533.90	1007.45	2881.11	3760.09	2033.05	3910.05	8217.75	5752.76	5628.90	21649.74	57973.14	27628.18	102308.90
339			282310.21	4124087.25	229508.90	76450.21	56281.23	19298.04	26385.85	13898.13	11831.48	26431.11	14875.37	12614.88	14492.05	5778.81	4887.93	3541.10	5960.37	10542.35	8224.46	3335.42	2082.06	2561.09	3803.35	3853.42	1788.38	2546.52	726.09	2045.50	2371.00	2426.01	2263.23	3477.49	3762.27	3452.07	1346.17	3204.12	3240.79	1466.63	1126.69	2006.10	606.04	1561.24	1946.67	1139.95	744.27	413.44	340.37
340			2161529.75	7212273.00	624547.81	130051.11	102755.92	57474.62	71890.58	42558.88	38746.75	50308.24	36979.36	44804.98	58675.58	26468.54	12040.34	14649.80	28521.96	15761.87	9310.13	18084.70	17499.80	12111.95	12437.57	9972.35	18042.85	12661.80	7294.25	19907.64	15410.25	9143.47	11047.91	31397.29	15566.62	9357.24	11431.57	6327.80	9741.95	9414.25	7706.70	3916.09	11195.45	31457.88	23100.95	36434.86	156737.57	40032.98	12191.38
341			558621.75	8725555.00	296797.65	31532.58	17819.27	16952.53	8056.30	24311.35	14558.48	44043.57	13298.32	15393.25	8055.91	19482.64	12339.82	10479.77	5455.66	14992.42	9949.93	5624.10	3354.49	3900.36	4090.92	5590.43	5444.57	2794.84	4093.08	2036.02	4802.45	5912.67	14289.53	8484.32	1319.78	4379.43	3632.04	3273.54	7631.23	4808.00	2186.70	3407.06	4531.40	3604.07	4035.53	9804.21	3064.12	1894.61	1521.90
342			1047686.18	11393928.00	636877.31	52806.54	49167.11	82129.25	47193.61	61687.09	82790.55	72641.36	29580.35	9238.98	33259.87	28913.70	12777.57	22091.50	17066.89	10808.89	19094.47	10668.64	4248.56	9342.15	6269.77	11649.54	8000.65	4383.64	6961.04	9132.48	11310.26	14574.38	4909.66	4970.36	2836.22	2992.81	6256.19	3250.42	3768.37	9241.09	10265.68	7027.27	3102.38	5854.96	9008.98	11426.75	11793.15	4198.41	4098.84
343			219929.17	480732.96	169402.67	37715.11	39569.60	23786.62	14506.57	20501.26	12815.71	35664.71	40535.21	16462.79	10764.96	6500.76	2986.22	3115.39	3136.36	4275.93	3450.48	4546.89	5194.86	7617.74	6516.19	3980.99	2859.43	2805.53	3847.18	2164.34	1832.33	4066.90	4073.15	2961.30	2441.87	6128.05	3820.99	1990.18	2358.91	1772.89	569.20	515.63	872.93	1585.25	1681.00	1069.04	1183.65	342.72	458.41
344			687547.68	3954673.50	421669.12	21080.12	18317.36	14419.69	20432.39	11928.87	13990.59	23714.08	15293.27	11845.23	4503.01	2164.03	3783.86	2378.59	2026.83	2411.77	1989.69	4710.15	5046.21	5942.11	8289.04	2657.97	2710.58	1988.62	2671.01	1197.33	2493.56	1896.01	2167.34	1759.65	2398.84	4207.59	2268.90	1780.39	906.63	1311.35	1511.78	2129.87	2116.15	2244.87	912.91	713.91	1241.26	729.38	747.04
345			475966.87	3112978.00	339762.28	17862.84	9505.68	14482.62	19219.16	16225.39	16894.97	24505.39	10498.70	4671.18	4896.67	3608.48	3972.97	3187.97	2102.67	2304.69	6055.58	6804.04	3766.35	1377.95	1345.03	2374.08	2435.50	1140.08	1800.25	1360.64	3858.38	4075.15	916.72	2250.41	1294.95	1216.27	1218.02	966.20	868.97	943.36	1066.65	1156.61	1378.24	1529.54	1247.48	1110.79	812.46	446.12	999.41
346			7282815.50	13930439.00	5922737.00	158721.48	23586.65	28040.67	17887.65	29859.63	18499.29	16008.12	27408.81	6321.15	10936.00	8499.53	4294.90	4961.69	9235.12	2387.55	1944.05	1425.91	3011.89	1749.28	3160.05	3144.02	1577.39	1900.54	2070.56	2859.92	2112.11	1131.17	2316.50	1570.25	3386.83	5049.12	2817.24	2344.25	1977.63	1397.76	1534.94	1773.44	844.66	959.71	1771.50	1288.89	1564.11	729.46	711.23
347			387306.37	1756680.25	145929.31	45511.94	54197.73	48647.52	22518.76	27987.57	13749.20	36214.76	24785.26	3992.84	5196.25	9085.00	6538.09	7624.71	6732.24	3466.76	3683.81	3379.26	2201.52	2861.37	2006.00	2527.06	2111.53	1889.02	1332.20	2229.45	1838.06	1549.69	1007.11	1054.52	410.89	1064.43	1316.30	1179.66	1243.36	509.38	1373.28	1582.33	1135.31	741.79	635.47	1185.83	617.71	858.17	571.57
348			643841.81	4440109.50	476148.65	76621.93	46724.66	11578.17	21507.79	24026.74	44525.56	30643.40	7528.55	7334.22	8585.23	6818.46	21601.20	7377.61	15190.75	28685.90	12147.05	216.10	681.73	3025.70	1479.37	1346.76	2241.94	1604.25	1775.65	2700.76	1432.05	1424.27	2923.69	6744.49	4621.46	1484.05	492.47	2330.36	2770.65	2385.77	4096.41	1837.68	529.28	572.19	1033.77	996.03	475.47	260.57	626.14
349			82515.25	2280622.25	160191.14	122999.19	78915.03	57381.62	56015.62	62529.30	41091.55	42154.70	21762.87	21589.21	13195.85	8593.70	4508.02	13671.70	11596.59	5887.43	15822.70	15927.31	7375.48	14324.23	18868.37	11362.67	19814.75	8174.35	7060.41	7589.47	8905.78	10890.29	10854.59	9523.33	6619.52	3736.96	3093.18	2866.82	5740.63	4116.91	1945.79	3267.69	3431.65	3276.03	4099.13	2501.80	2844.29	3022.17	4191.31
350			104013.11	2459453.75	114940.35	24864.17	29669.88	27403.92	15514.08	29989.41	15231.64	14442.15	7822.31	6855.78	2780.55	7996.72	8758.32	9171.77	15809.52	16560.52	8566.30	3507.05	1688.12	7425.51	8556.83	1930.41	911.45	1762.08	2707.57	1459.07	2114.92	1287.94	1057.62	2010.27	1263.23	1739.60	1177.34	3978.48	5524.20	2202.68	2285.58	3149.75	2480.44	1032.76	1285.93	976.42	1697.87	1455.07	597.77
351			1120433.87	10368344.00	628695.31	38749.61	39738.96	40596.34	24953.95	18356.27	22950.67	25064.98	11157.81	20230.27	19872.54	19081.40	5712.34	8295.90	21304.45	24903.50	20941.92	2341.64	8748.29	7941.65	4921.87	3625.84	3964.01	10253.27	5820.18	5866.33	5414.89	4385.57	2613.08	3361.13	2774.22	5524.01	2188.87	1455.31	5355.64	2366.46	2126.66	1535.66	2644.34	8086.03	5812.27	3601.62	8862.91	7497.94	6648.54
352			244802.01	1346980.25	89561.57	24104.85	23119.95	20893.36	23301.17	16125.99	22965.19	24722.40	22513.51	19695.12	14291.25	7455.89	5373.52	5436.50	5686.49	11994.56	1982.64	4773.13	3414.35	5644.26	6665.50	3730.15	3810.62	4292.10	3023.29	1954.29	1991.15	1189.49	1287.06	2426.03	1608.87	2888.29	4677.46	3182.82	3095.23	5537.33	2888.95	3734.92	2921.58	7315.00	23293.88	61325.92	110976.32	78753.73	14776.19
353			330548.09	2129036.50	101445.38	64885.10	36217.37	41429.15	43323.05	41784.57	50127.11	47953.71	18659.80	8695.85	7612.85	8883.45	8383.12	12278.05	13596.20	10485.33	6376.64	6793.90	7360.82	10528.33	16475.14	13694.81	12526.35	11269.85	8729.55	7329.47	6829.79	2925.68	7857.84	6653.88	3359.33	3272.32	6924.96	6757.26	4145.84	2917.24	2775.02	3976.30	3128.54	4351.56	2031.72	1407.08	1913.12	2213.87	2756.78
354			237597.75	752393.56	86814.44	29123.75	16059.68	14917.06	11507.00	15451.18	36360.55	24446.88	8830.05	11091.22	13692.04	6867.59	8244.50	12831.10	8300.83	4503.07	2563.37	3343.86	1898.19	5496.10	6233.97	4579.44	4968.94	2210.54	3558.21	3966.31	2776.79	2167.88	1404.11	4269.28	4597.86	3696.03	3810.19	3503.40	2390.46	2674.57	3282.14	1131.56	1282.25	1529.72	1206.91	1014.08	679.02	1308.01	1142.18
355			1158885.75	5637705.50	381837.34	36899.05	37337.35	32953.43	21161.06	22615.61	16432.99	16435.54	10037.35	20376.25	8595.95	6799.24	7631.24	10878.37	5166.70	9817.55	12845.88	7266.51	10995.94	10169.35	2610.47	2306.30	1790.01	2717.78	4367.71	3198.73	2448.08	442.69	2939.11	1830.09	2946.80	2741.79	1460.07	2587.75	4462.79	2400.57	2969.00	2127.21	3958.47	2822.59	3516.76	13602.20	11284.53	4063.24	2636.01
356			142101.64	1290319.50	468338.34	102921.05	28447.34	18287.93	3390.89	7058.59	24823.25	9132.93	2688.82	910.17	1083.66	1561.19	1750.49	1198.31	465.66	826.19	838.57	596.40	1505.74	770.50	1211.06	900.89	1099.00	768.81	363.90	1140.38	1537.77	551.20	196.55	361.67	651.12	956.15	383.61	659.41	813.02	638.31	1295.08	450.98	17451.25	46536.78	5815.42	425.32	568.15	420.64	359.55
357			754201.18	2232690.25	355013.50	114197.46	60859.63	37512.98	53251.96	28231.47	28973.90	13972.51	5736.79	5070.50	2622.17	2228.13	3233.15	3851.97	4097.71	1876.74	1387.35	863.23	1956.52	3138.14	1757.83	2115.28	1308.49	1152.55	1059.80	1675.31	1593.76	522.59	1513.41	1783.97	2357.77	2131.13	1355.91	452.45	548.15	361.46	544.65	562.14	461.40	438.65	577.76	472.00	713.39	921.08	1129.59
358			1120844.12	5165042.50	512499.12	89466.64	70251.98	14489.21	22999.19	12082.90	16538.89	19660.52	4621.85	2049.60	1008.74	1953.05	2924.51	1770.06	3003.62	1922.83	2097.68	816.91	1101.68	1118.60	1584.31	1111.79	1924.04	1030.92	2049.42	3666.05	2635.31	2046.60	1393.08	1855.04	2296.73	2843.55	1367.84	1140.41	3287.99	8557.00	8467.53	33013.56	143082.21	133882.71	54452.25	47241.37	34820.22	20849.97	8541.74
359			1060183.12	7668331.50	3309909.25	142714.18	18287.12	21533.42	24664.32	13613.76	9817.61	9602.94	2719.41	3148.83	2303.46	5736.19	5212.18	5075.05	5277.80	3873.86	2983.79	1775.17	997.27	1391.00	2644.30	2470.29	907.59	1332.77	1338.47	1108.39	1287.08	989.65	1298.36	311.84	890.17	935.26	834.56	980.14	1033.59	600.68	879.44	882.29	1026.74	994.84	625.00	552.73	659.97	568.00	1080.54
360			191871.46	975234.75	117796.33	34515.67	19771.97	10547.24	7394.37	7792.55	18138.86	23309.20	11352.45	3303.10	2692.27	2440.28	1370.20	3373.76	3647.29	1603.97	1053.86	2406.88	1686.30	1974.43	2846.01	851.29	461.46	780.66	1194.04	1460.40	541.81	642.10	1045.90	1002.40	1492.18	2770.50	1944.66	1098.37	2056.44	2796.57	3782.49	16379.01	74698.91	96439.15	22972.35	5894.61	2119.23	420.36	892.03
361			162176.46	577475.00	274524.78	28191.78	21941.28	24304.95	12057.45	21140.75	25111.95	15012.19	4601.22	1161.05	872.32	1426.99	1005.57	1124.95	1729.33	2705.48	1910.13	1095.82	895.39	536.96	287.47	390.47	284.06	292.52	278.86	453.56	495.62	565.91	482.82	282.09	189.97	178.20	241.53	346.68	319.91	309.76	210.96	133.93	123.02	147.32	373.99	254.47	178.33	92.53	135.63
362			2498188.25	6416443.50	619713.31	27801.29	19632.08	20102.09	35864.89	31281.14	40886.47	13823.74	10275.28	5767.85	3981.62	4637.67	6237.76	6674.50	4482.45	5304.98	8720.66	4336.53	8166.79	3823.87	2867.32	3008.22	3098.02	3463.77	3026.80	4642.60	1293.59	1134.42	1753.11	2443.48	1284.51	1138.51	1297.69	1010.41	1054.11	2181.38	1778.68	2227.52	2501.67	1415.05	2009.22	1330.09	1593.77	1329.38	1137.44
363			302507.12	1200789.25	78862.89	36510.60	19605.96	31831.67	11911.98	8613.72	33832.71	16733.08	5734.89	5847.85	2610.28	1777.81	1224.46	1774.45	3134.33	1634.05	2492.58	1083.33	2074.29	1781.96	1185.80	536.47	836.19	1351.31	2004.17	918.82	1188.13	873.62	431.85	951.55	750.76	950.16	832.26	1144.59	1476.54	1855.28	1853.76	1968.53	4129.07	26190.60	78041.32	72028.52	23687.35	477.18	2021.05
364			149247.12	1566416.87	385159.62	93971.53	19685.66	42578.60	34908.05	28277.13	42969.05	42317.71	32927.93	43358.66	24265.17	16136.33	25332.66	17205.35	8208.94	7010.10	9488.60	15522.56	7541.08	7546.33	15450.68	6766.38	6095.27	2623.62	3696.03	7842.04	4829.25	1883.10	14506.50	10851.42	6856.59	4712.44	4552.95	5949.60	3644.93	3128.97	1940.39	1254.52	2077.27	2724.55	4329.80	2844.78	2288.08	1738.98	4131.51
365			347711.62	1199646.62	301768.90	104813.86	53139.08	38531.76	27888.41	23682.32	16540.07	11821.49	5305.24	8526.46	8476.69	12897.56	10256.48	8906.86	14105.73	3701.20	6902.22	4405.11	2326.58	3397.66	4422.76	4151.71	2619.23	1063.44	3296.49	3648.24	2535.47	2626.84	1869.05	601.03	2416.48	2627.47	3941.97	2546.86	2368.71	2435.05	1726.58	618.96	1618.22	1827.29	1534.39	850.36	1081.38	1733.17	1736.72
366			457326.18	1243686.87	151902.57	15483.10	20808.41	19055.81	6315.95	8303.95	38452.55	45594.05	11303.76	5245.77	4694.08	4642.95	3157.30	1353.29	3085.32	4461.55	4639.52	3625.20	3606.08	3404.43	2538.25	1984.16	925.34	1110.87	822.91	1456.25	1462.54	1090.99	872.56	1608.37	1797.78	2953.79	1152.09	255.15	556.09	391.61	797.75	1209.39	950.59	962.77	941.62	940.75	764.82	514.01	273.06
367			1552708.62	5476859.50	550170.81	11381.07	6668.37	7223.48	6323.57	6460.06	34025.08	20641.69	2478.12	7615.94	7790.99	2366.46	2429.75	1943.76	2618.01	896.60	865.59	988.95	577.34	303.13	527.79	1258.68	915.66	1280.98	994.64	899.28	671.89	399.67	374.29	370.35	953.67	374.32	144.92	184.81	275.71	402.29	332.22	548.20	507.43	294.47	263.85	274.85	140.42	333.67	448.11
368			1362048.00	4579377.00	1036180.81	44762.21	41157.21	37113.57	10153.27	20390.57	16083.20	24812.87	5551.70	2253.35	1894.09	3468.49	3984.60	3122.39	2132.72	1071.16	1331.70	670.99	1233.75	2126.72	3056.66	3171.22	1639.65	414.36	911.14	681.12	1021.60	1059.67	519.97	674.84	523.28	376.41	609.28	451.28	362.33	776.13	819.70	342.08	354.27	427.43	193.13	308.41	359.18	346.80	418.11
369			413260.28	2061990.50	287560.59	63364.39	16823.71	40202.12	13646.72	8706.27	20754.01	15477.07	2255.41	2173.13	1660.23	2129.11	2794.04	1598.94	837.02	1049.57	1697.76	1125.05	908.39	1103.64	2006.44	1401.32	1259.22	1335.46	582.36	1454.16	582.06	364.36	520.67	636.35	665.91	1194.71	873.36	433.70	326.12	287.54	599.66	892.60	409.33	235.63	186.40	317.16	361.81	406.96	213.75
370			275673.06	1292329.87	283247.34	82328.78	108688.58	43868.17	28395.98	11034.55	38599.64	31016.42	4910.43	5538.40	4957.40	22553.77	22215.85	10607.90	10526.00	9198.98	4067.40	8394.40	8080.28	5730.61	6064.58	5273.10	7090.47	6465.08	4206.08	9723.89	4141.80	3091.80	4026.19	2816.95	2307.75	5146.44	3591.10	4432.56	4138.67	6398.43	12133.91	6333.89	5419.93	9791.23	4908.05	1824.57	3777.73	4109.79	2852.22
371			2038930.25	4567670.00	917049.62	69530.24	26682.52	18025.06	14473.80	6834.10	10793.53	9914.04	11487.20	8508.65	4706.81	3549.85	3647.85	6191.00	4681.61	2063.00	2713.65	1894.44	1534.57	1736.77	1661.36	2626.69	3267.98	2208.68	2001.64	1864.56	1269.15	2927.23	1889.55	2535.59	1180.70	3212.80	4413.68	3320.43	5044.87	7016.04	17599.93	36864.17	74405.13	52923.28	41065.72	10233.43	2979.48	1051.93	1081.28
372			142177.21	1039959.75	62184.42	67562.34	28092.60	23284.98	18805.15	34540.72	43320.95	18912.08	12178.57	11617.92	11003.28	20283.02	14447.78	8041.56	5696.26	11052.01	9076.77	8903.32	8638.57	6144.67	11043.90	7508.10	4988.35	5132.25	4970.21	3056.26	4761.36	2023.47	2179.21	2081.86	2982.60	3320.27	3513.69	2263.69	2928.49	3387.26	2748.09	1521.21	2216.09	1769.42	2374.98	2064.29	2411.72	729.28	431.06
373			450633.18	1899296.12	227998.96	82013.40	62647.99	29657.24	31637.50	45016.90	66864.57	20609.04	12040.42	14157.32	11828.13	4751.89	8742.78	5201.94	13014.93	17432.20	11088.25	4264.54	6824.34	8153.95	6605.73	5868.46	5532.69	4729.20	1908.35	2948.61	2801.13	3631.72	2478.29	3286.33	4548.55	5037.08	5459.12	4232.19	4251.43	2638.15	2659.57	2498.79	1009.48	1226.96	964.45	1391.18	964.88	1107.36	1870.15
374			695868.87	2227291.00	231303.93	85881.47	56299.49	49155.01	37919.15	16836.68	13350.84	18771.40	17185.05	17260.65	24112.02	21055.55	17983.71	11295.37	17955.17	20802.69	11681.87	9004.87	7001.91	4132.39	5433.97	8703.00	7650.12	3303.99	4367.29	10371.81	9928.19	7991.56	11966.93	7588.82	5819.46	6374.18	5039.10	2554.32	3016.13	1818.34	2140.10	3296.98	7675.36	7626.05	6553.85	4451.27	2518.69	1063.04	2603.83
375			171406.45	1251152.50	135053.98	50645.00	41541.78	73804.23	47780.16	25145.90	28904.51	14955.78	4503.90	4517.08	10160.26	5286.03	3396.33	1845.60	2764.87	778.21	1161.81	1659.58	2055.64	1181.32	1901.74	1557.80	590.40	598.01	1121.90	1532.93	661.21	646.07	1831.57	3313.85	1516.31	709.61	531.71	1031.97	2246.09	2152.09	477.23	1491.62	1013.25	456.10	405.53	611.06	551.22	985.99	697.80
376			1478301.12	8677191.00	336044.00	44732.19	38180.55	10731.49	25359.91	27106.44	38494.77	30142.94	10127.17	4572.80	3961.95	7759.89	11321.94	6049.74	5091.71	7838.45	9095.12	5941.40	9222.47	8472.69	8560.98	15398.18	14577.55	3610.63	5087.06	6000.83	6947.51	7033.57	6379.18	5253.36	12434.97	5780.45	2369.55	3042.32	1920.26	2740.05	5323.32	3948.61	1280.52	797.33	2448.58	4371.70	1578.19	1916.93	1188.62
377			308534.46	2306852.00	82392.48	32216.57	28607.11	25676.61	19143.75	23407.61	12848.63	12041.44	17769.08	20183.73	18483.50	10959.20	8188.26	9499.09	4959.90	3547.74	5642.68	5376.44	12770.59	6598.25	7030.83	4105.65	2388.00	4874.60	2929.92	3165.18	2704.19	4838.85	3477.04	4639.37	4814.81	3560.32	2066.61	1326.11	1050.51	1747.72	2498.37	2619.43	2097.04	2091.08	1955.26	1388.58	793.09	1947.01	1511.61
378			203548.85	863874.50	156400.85	115320.67	84034.22	37158.10	47100.25	102488.87	56003.44	13840.49	11178.19	10995.41	8462.95	5720.60	22739.25	16346.27	9251.22	8115.73	6866.59	18654.62	14472.54	6160.69	9386.14	5399.84	3324.79	6692.93	6555.63	4542.57	9920.76	6593.61	2864.20	3325.88	2403.83	4272.37	6211.80	2888.93	4758.10	8715.95	6553.83	3202.98	4022.42	2231.10	1589.81	2118.56	2774.30	1339.40	1598.12
379			1304516.75	5137226.50	416764.03	38594.78	42125.57	74873.37	30918.69	80644.14	60259.05	20390.71	17005.02	30072.98	18282.24	7267.18	9580.94	15189.05	20003.50	10066.58	10434.40	7140.79	4985.49	5564.30	14068.92	6335.03	2544.73	3937.52	8429.87	6244.20	4274.72	5151.56	5770.19	3297.78	5165.94	7094.93	4226.61	3523.11	3598.99	6994.69	4553.26	3631.32	5284.12	4176.93	3865.38	2195.31	3599.27	2935.16	4017.19
380			71516.44	2277326.00	77899.24	26005.95	19408.74	11629.28	8561.91	29464.71	18518.85	6468.78	4500.30	1218.10	1998.89	984.19	2378.20	1854.64	3156.43	3170.12	1808.20	1068.93	1602.70	1082.01	1318.01	1566.06	1140.28	674.42	1011.41	860.26	436.13	942.96	720.48	1225.56	1976.88	1381.17	1011.23	1014.13	512.14	373.99	672.21	778.99	846.87	854.19	948.09	700.17	303.71	434.52	572.27
381			580664.56	2266887.50	188530.71	34748.99	20896.98	22627.95	27387.07	41096.64	43802.53	10904.23	2306.26	3377.72	6556.03	3083.21	838.18	2306.16	1605.50	1224.75	1005.03	1887.41	1182.02	2367.70	2335.91	1901.07	1091.16	1771.76	939.15	664.52	1016.56	486.68	1487.75	1216.14	848.67	606.09	666.78	333.21	664.93	544.51	923.39	779.43	328.54	355.54	286.05	298.97	356.64	179.64	267.33
382			509687.31	2759232.75	374791.62	31810.72	13218.44	9495.90	12960.15	7276.40	11805.13	9287.28	8754.91	4323.35	4937.05	5662.00	6075.00	7228.48	6798.68	4991.05	2259.26	1754.41	2661.39	1115.08	2103.45	2533.65	2468.69	2461.45	2091.48	2931.35	2689.15	1512.59	1528.82	1813.87	1258.53	1017.36	1392.78	1081.37	1209.72	1448.43	1130.48	554.42	1213.52	1095.96	866.02	1009.68	769.13	217.22	676.49
383			60996.55	262879.31	32188.14	25077.98	9240.47	23528.80	13089.45	20686.31	25464.19	15414.61	5710.30	2742.56	1605.67	2449.85	2712.70	3955.44	2971.40	1944.42	1656.30	2147.48	3128.19	1914.65	1521.78	1882.22	1801.93	1524.43	1602.94	2495.93	1649.49	1046.93	1163.43	1071.75	892.86	1471.10	746.83	797.94	462.23	1003.25	1186.77	1513.89	1758.99	714.67	527.26	641.61	550.78	420.55	414.70
384			198185.45	1746241.00	136643.50	53604.71	36102.18	33461.66	12083.80	9605.40	23254.74	15870.27	8843.10	2538.63	3044.25	5566.33	10356.55	9704.29	6859.26	3088.45	4048.61	3889.08	4610.14	6734.67	6603.50	11066.59	6427.48	3575.67	2424.74	4609.93	3354.51	1741.50	2575.69	2413.06	3067.17	2968.46	1024.92	2442.47	1156.41	1284.85	2394.92	1347.94	1618.96	2595.83	1072.78	323.36	843.91	1299.70	671.98
385			263209.71	10954793.00	502022.06	105317.84	151462.00	25663.72	21255.84	114678.00	94407.78	75690.03	34517.61	25274.50	42640.68	39152.34	20280.52	19406.56	36669.10	22610.99	21534.48	20935.37	10139.39	7376.47	10842.52	32440.40	15131.23	15203.37	6784.99	9766.23	8369.46	14778.87	22337.36	18002.13	14131.30	13428.33	16935.70	6737.85	8069.10	7529.90	6231.79	6964.52	5548.12	11274.52	5052.73	1676.11	4822.78	3788.12	3405.84
386			50750.99	1156896.12	341410.59	160926.14	80296.86	28792.66	50071.38	16883.14	53160.09	30477.43	28685.24	35040.98	12930.22	31973.61	25836.27	11160.01	18720.71	9380.21	14995.77	11443.52	12963.62	20891.25	16851.56	7804.56	9323.75	12466.64	15428.64	12338.10	9476.25	13156.45	17159.29	16382.26	16360.75	14621.27	6524.67	11646.34	18992.33	14459.57	6180.35	12214.98	16480.59	14808.81	9468.35	5052.19	4958.66	3470.94	3336.38
387			717527.37	3146752.75	241790.59	41352.80	18273.30	27238.64	19665.36	20263.30	24219.58	6451.97	7199.60	6655.70	5167.43	2696.12	2315.30	2748.67	1915.61	2985.69	4057.92	2557.22	2139.30	693.41	1851.61	1004.38	1966.93	1592.18	699.38	1123.14	2003.69	1582.82	1123.94	741.65	351.46	1033.71	957.71	703.06	269.23	587.53	497.77	667.85	387.20	323.12	679.95	534.74	253.18	296.51	516.96
388			1044253.56	5474917.50	359281.50	40876.93	26900.07	15157.64	21643.01	23107.99	10492.81	15050.75	17583.60	9089.72	8428.15	8347.35	6823.33	6477.45	6060.33	6950.53	9199.93	5879.98	2567.20	1881.76	2769.32	5020.04	5996.40	6482.87	3848.03	1827.85	2794.52	4072.49	4124.59	4782.53	2139.89	1069.75	1214.82	2375.04	3807.80	1902.23	1355.79	1174.83	2756.63	764.81	425.71	659.35	942.12	1617.45	1875.52
389			767090.56	4646016.50	308105.71	23268.77	16305.25	4758.42	8287.68	10469.34	9443.20	2676.12	4673.68	2593.18	4104.10	1736.49	2704.16	3003.03	2061.74	2674.13	1099.95	815.37	922.00	897.61	678.12	906.79	597.56	1179.08	898.62	868.75	1923.28	1292.13	1479.17	845.23	558.56	807.90	1424.69	1030.36	296.39	520.43	369.09	643.21	754.40	763.81	447.42	404.43	374.86	594.11	315.99
390			670845.00	2873225.50	483943.90	102175.55	134663.42	89608.54	27717.82	19748.53	17166.97	11123.34	7331.20	2273.95	3780.36	6051.23	8787.64	20912.27	7303.30	6093.08	4023.56	4929.54	8626.90	5368.82	3819.65	1541.06	3413.30	1470.31	2640.71	4117.20	4525.93	5208.42	5260.03	1587.80	1503.70	1621.62	1909.51	2517.23	972.98	1972.48	3204.85	2770.85	2145.49	3227.39	2064.19	1661.45	1390.54	1780.82	1840.27
391			445562.18	3405238.25	336933.15	19092.54	25956.57	15106.79	13677.89	22854.90	27282.77	14273.10	5722.53	6705.99	8241.40	7838.48	6272.86	2612.24	4122.05	4031.34	7357.37	9138.55	6028.43	5175.88	6115.67	8171.12	4933.03	4830.00	5895.48	5481.18	1773.37	4210.84	6670.86	4292.77	4215.09	2429.85	2514.60	1769.29	4308.81	3988.56	3599.17	1764.10	1120.93	3387.42	2828.61	3590.13	1752.11	1470.99	937.21
392			1656162.62	8507762.00	658364.25	33877.85	36676.03	35744.65	24437.61	9689.76	13863.00	24682.52	12310.97	14684.65	9233.65	9556.79	4030.53	8321.52	16117.22	15606.96	15159.60	12197.60	15615.56	7393.02	4672.59	2916.63	6670.93	6903.76	9004.62	6249.01	5166.56	9392.11	10523.58	8611.51	4872.27	2181.02	3279.93	3183.32	5247.19	1696.05	1502.67	1022.05	1286.90	2159.07	2216.17	3457.64	2000.57	1156.04	1504.33
393			454730.40	1799107.50	403999.31	27504.04	29231.10	32531.72	93389.55	111615.41	16171.68	43909.48	43037.31	7814.74	25457.80	21377.58	13958.97	24281.76	12618.65	6391.97	11013.98	9094.50	14810.67	10073.19	4793.73	33960.81	9183.32	6524.96	6431.94	7265.69	6230.21	2443.36	3821.94	4300.68	3471.35	2960.08	4327.15	3299.84	5600.89	3088.82	1611.98	4477.57	3775.82	1700.80	6046.83	2983.30	2421.81	3020.82	1411.15
394			10579308.00	37698284.00	3743001.75	121698.42	150718.51	118488.69	70900.50	81645.10	91191.40	71243.93	49245.10	54573.32	29921.44	38422.66	78703.52	77565.78	73253.72	39357.49	19480.74	6068.39	6896.01	8485.60	9765.37	18925.94	9652.99	16404.44	13154.82	19919.82	12387.36	4821.91	10054.50	5461.64	4775.64	4918.22	7032.40	5635.66	2595.58	3955.54	5325.20	6302.38	10249.51	7610.63	5089.45	9481.72	7790.52	5967.27	2447.49
395			75025.85	1208157.37	336716.84	152176.14	182532.93	96486.28	34868.60	48915.62	18133.81	26985.88	11272.86	34318.24	56820.62	53966.17	32525.64	17962.93	8136.66	5064.68	9989.92	13706.79	32432.63	22802.88	9905.85	9791.78	14045.07	17331.39	30242.87	15391.67	8472.37	10447.48	9020.90	11994.64	9756.70	8097.56	8106.79	4193.16	2650.91	2172.14	3193.32	5429.27	2906.57	1664.36	2957.46	8057.93	3745.87	1255.64	2696.38
396			424492.81	2510039.25	257387.71	52040.21	46657.82	45687.41	28688.91	29353.50	27084.41	11236.74	4734.10	4833.38	6255.80	1571.14	2620.98	5831.36	5317.88	3097.45	3298.77	5009.89	4643.51	3119.98	2214.16	1049.42	1484.74	564.97	1794.27	1709.66	1966.75	1686.60	1758.82	1691.98	1918.34	2015.16	2840.00	1387.42	899.70	646.62	1872.05	825.02	655.93	755.21	1282.72	1266.09	706.76	424.29	337.12
397			213485.46	1462934.75	183528.59	11530.98	14426.27	12789.56	13279.59	22644.73	11586.47	10025.37	20508.27	7882.59	8244.36	10425.37	5712.55	4634.56	7567.10	8604.43	4585.64	3150.05	3025.49	2959.41	3672.97	7028.44	4728.27	4793.75	5462.00	5597.12	4292.40	2419.67	2983.10	3073.12	3409.67	3599.01	3541.51	2154.25	2277.78	1133.51	2700.34	2230.03	1165.73	1218.45	712.11	1255.90	1624.48	514.92	494.38
398			164626.81	2556547.75	121931.55	35256.88	17878.41	60839.08	26510.76	14701.95	18255.47	16951.23	13270.60	6030.58	5029.81	13793.60	9517.57	10916.37	5764.34	3162.17	3701.63	3564.75	4908.41	6237.42	4705.48	6699.81	2813.65	4149.80	2478.56	2195.82	1548.31	2916.02	4368.55	3581.68	1158.16	2078.70	4275.66	4251.01	1518.13	1357.36	1911.92	2876.44	3056.50	1475.67	1077.54	1480.97	894.46	1117.38	894.98
399			599846.68	2255954.00	127099.24	54378.92	40611.95	13507.09	10660.83	30773.00	28825.35	6870.46	4912.26	15917.64	8904.29	6339.64	29587.12	27503.10	8117.65	15271.16	15014.56	15153.43	3953.11	7113.55	7202.69	5238.36	6449.11	2950.75	4702.86	7605.59	5522.79	6950.13	8162.83	8799.12	5858.14	1843.20	1969.22	821.20	2081.91	2776.25	2476.59	1919.06	3647.21	4741.16	2669.37	1802.06	3253.43	3000.74	1359.95
400			1872963.25	6254797.50	375223.75	66327.40	20344.28	28114.75	49513.25	30617.71	42261.08	13020.54	9588.69	3786.08	7111.69	16987.77	11023.30	11939.24	4116.49	2953.02	3716.49	3207.77	6289.76	4446.38	2045.10	2125.77	2490.18	2719.21	2325.97	3267.11	6541.82	5338.84	5858.95	4072.61	2411.12	2242.95	1982.33	892.70	646.75	3096.18	4462.66	3291.96	2409.68	1862.44	1336.54	1716.25	1285.36	1144.57	653.24
401			641217.62	2673104.75	292013.06	69828.31	24901.42	65055.68	83518.43	101152.65	21077.40	32173.17	18983.30	23546.33	16762.39	13185.54	19364.37	19495.41	13430.42	20730.56	17518.34	9682.35	4668.93	6765.09	13271.49	15493.57	8737.98	13173.80	18608.09	11127.38	10687.75	10638.53	5880.46	4576.71	10395.46	5033.62	9051.40	8620.31	6071.22	3628.10	5463.87	5392.89	5429.61	5545.01	4088.33	3134.44	5561.59	4472.83	2300.29
402			187760.01	1085485.50	88121.09	25066.73	20274.10	20166.38	30089.88	48007.03	26941.37	11098.90	5587.47	8899.25	15452.33	2265.37	2435.23	3757.95	2955.06	1573.09	1297.78	2687.20	5667.97	9277.44	7614.67	9432.98	5092.86	1529.78	1541.46	2128.66	1586.11	1617.19	2201.58	2428.74	2250.06	2255.17	894.24	1795.79	4414.04	2050.12	914.19	1907.07	964.16	503.72	1259.34	912.52	465.94	634.90	805.57
403			129205.25	903755.81	105056.14	27124.97	24131.24	28937.41	26350.44	41777.77	20899.54	8996.22	6725.77	6474.58	5331.05	2689.09	4564.96	5473.08	3485.22	2885.22	5175.75	4699.87	3271.95	3544.26	3585.15	3260.81	2435.27	2951.85	1711.06	2351.28	1583.58	1507.75	1456.55	1745.6.00	1041.34	1380.13	579.58	668.46	640.10	609.73	968.65	1081.79	413.00	607.49	830.20	506.07	323.07	1146.43	972.04
404			81026.75	1337708.12	214323.28	39974.52	45275.16	37691.26	39640.36	54616.87	25626.27	34685.22	39822.00	25100.52	16111.00	19195.02	18312.12	48710.31	31689.45	15506.72	17199.31	6388.64	6106.66	7555.03	7117.75	4545.48	5226.37	3439.29	7643.18	12354.69	5473.59	4864.36	3578.71	6009.38	7613.27	3347.27	4853.73	3680.43	2828.61	2453.66	1432.29	2203.98	6788.98	5303.08	2930.19	5805.46	2791.37	1961.46	3005.92
405			881929.06	7312942.50	292781.50	41779.81	61048.41	60744.78	25372.94	32856.27	15994.73	14785.75	28163.07	17564.44	14431.97	12628.19	21854.35	8688.37	20934.62	20130.99	8360.56	6592.44	10266.42	8653.83	6312.59	7688.81	12566.49	25400.70	10629.71	5031.13	11344.72	8202.01	4420.31	8035.16	7555.77	4611.39	5849.31	3962.21	3495.88	1254.62	7208.00	3324.62	2503.67	3346.75	4378.52	2063.73	6197.67	4765.60	2831.33
406			434897.34	1968778.25	212232.84	87621.89	58080.71	46673.85	76539.26	35547.66	14484.15	13240.65	5353.93	13894.50	10746.58	6079.67	16103.07	6186.96	8805.60	15487.97	11021.90	5490.11	6796.01	7469.01	6724.33	4372.06	5334.73	3203.43	3013.56	2690.53	4838.74	3485.22	6202.11	4227.74	4561.78	6777.22	8556.07	4998.41	3723.35	3727.19	5538.64	3525.54	2302.67	1427.35	873.75	898.47	1089.41	1660.22	1281.72
407			362380.68	4142501.75	314484.90	23028.14	28240.95	50313.22	29314.92	16904.60	50122.67	24977.09	3801.64	8464.13	16862.12	21239.99	8571.28	11373.25	19690.14	17537.80	16895.54	11507.88	6550.20	3024.36	6380.45	12076.67	10918.41	6072.93	2566.40	7442.68	8719.45	8941.90	11296.82	12621.45	4917.67	9810.22	9826.53	1430.29	1557.18	3158.30	6623.64	3214.72	5522.32	5921.07	1946.69	1371.94	1417.72	2037.19	2505.85
408			794992.06	4173818.00	188009.03	8953.62	10943.56	15373.31	37873.47	34808.19	19799.63	8258.42	8762.31	8362.70	10458.49	10300.18	11697.83	5354.43	7457.44	8995.94	3374.18	2373.55	2751.71	1659.61	752.38	5946.21	7059.44	5480.29	3711.01	2400.94	4112.22	5542.19	1890.15	584.28	2171.89	1789.68	4427.47	1872.92	879.99	1678.56	1505.64	3254.36	3193.47	3301.19	3004.62	1334.72	911.71	1389.96	1294.10
409			867991.62	11525977.00	643508.93	78459.13	36234.44	40926.07	20705.45	30239.98	14355.86	10572.56	6611.90	5418.27	4139.41	8141.78	7359.22	3752.80	3844.31	2074.21	1460.78	2163.99	2516.91	3398.78	1449.82	4458.48	4288.51	4697.70	2367.31	3881.04	2217.07	2075.40	2895.11	4142.52	2729.75	1993.68	1978.98	751.87	1320.97	1687.45	1423.87	2074.55	1076.55	1735.49	1736.77	1394.61	1708.14	1618.35	486.72
410			361024.34	2519609.00	268469.90	73561.67	32109.28	38073.91	30623.28	32531.83	27343.50	16078.60	4305.45	6907.81	11368.77	6429.39	20085.49	22419.41	17186.77	10110.45	17702.79	13535.37	11699.50	17170.03	10813.05	4388.39	8664.26	4254.57	2887.66	3751.35	4891.46	10695.46	4594.59	3692.01	3677.27	3532.21	3457.30	3382.18	3541.47	3817.35	2905.18	1970.81	1494.44	1830.81	1306.00	3046.64	3255.23	2446.86	2323.31
411			909622.43	2009847.87	279978.12	37550.18	28444.68	28283.54	34068.84	20362.23	10163.75	8961.74	9614.11	4986.04	5585.96	3257.59	4314.82	6016.86	4360.57	6112.72	6275.11	12941.23	12860.45	5735.43	2919.14	8236.95	4001.38	3838.34	5402.71	3637.40	2155.89	4133.95	3112.54	985.43	2552.71	3145.64	2806.51	3016.53	2352.45	908.94	1352.17	860.90	1763.42	3409.89	2822.82	919.26	775.28	889.30	812.95
412			91583.46	977083.37	82628.92	41999.37	35413.70	25142.08	15015.60	9906.03	14708.96	10424.41	4330.00	3799.19	4907.23	5584.11	8808.94	5010.14	2328.83	4400.88	6903.55	9556.47	6344.71	2459.51	2797.42	6649.97	5460.78	5736.91	4885.63	2001.57	1994.86	1106.91	2188.92	3366.16	3336.98	2049.34	2365.63	2337.90	1578.51	1252.91	559.54	849.19	1323.11	2228.21	1318.89	659.27	443.07	1228.80	730.05
413			269043.00	9825203.00	1122720.37	138325.03	47812.20	49183.06	153962.37	271354.37	145566.67	162868.96	119322.92	123669.44	79187.35	39221.22	19984.73	49219.67	20899.51	21683.64	16645.81	27804.63	30445.54	53045.46	73693.12	56270.64	42884.54	11690.68	7942.98	20766.12	12473.81	13941.16	14789.16	29426.35	35846.75	14026.78	5810.97	10932.79	9024.64	9954.86	12512.66	4492.59	5093.63	8241.80	12614.83	15666.18	12352.94	4159.51	5806.96
414			921454.87	3294764.50	319909.71	122730.58	50366.30	30766.53	119020.36	99350.04	34590.22	21036.39	43176.90	33621.99	27694.69	16873.78	18754.83	69391.02	37849.38	6728.54	10253.37	4595.49	10521.48	15112.06	12246.15	7536.77	14016.23	10379.40	10448.72	4627.85	6481.45	2955.37	8908.65	7051.04	6989.12	10245.41	3569.28	5127.20	4833.90	8551.95	2379.77	1672.20	2247.91	6459.77	8003.19	2341.82	1898.05	1598.87	1058.62
415			10078.46	315617.93	87379.50	99233.57	62855.18	30876.34	17821.01	22248.99	36572.58	42322.06	30536.49	32654.93	33107.60	44830.51	33728.16	25114.18	16795.96	20722.78	17056.49	20411.70	9650.00	14690.71	14168.88	9664.46	10052.19	5448.41	3983.85	7020.92	16202.47	21338.24	12030.57	6601.13	4621.00	3435.64	2142.93	6051.59	4620.44	4727.44	6417.00	1679.63	2527.59	6018.80	5370.19	2622.68	2171.09	1433.39	2178.89
416			365716.00	792798.12	145016.67	80269.57	62171.91	42923.75	27575.34	23969.64	27858.18	25768.08	27903.07	25504.80	25724.39	26241.12	16235.46	6081.54	7272.19	14917.21	22027.43	12441.46	15187.98	10693.52	7912.22	13591.72	4230.56	5345.34	5152.95	4700.43	5669.94	10304.91	11295.05	9566.85	11088.89	9443.41	6161.07	5495.76	13822.06	14443.36	4448.40	3547.22	3667.44	3114.06	2249.21	1064.10	1172.79	2025.92	6496.74
417			273851.06	464622.34	45633.32	32950.05	9131.08	15505.37	23128.34	14405.49	15197.28	7445.59	5862.08	5168.51	2984.97	6703.64	13301.02	15868.09	8628.92	2498.34	2559.22	4127.21	5744.24	4518.54	5962.95	2574.37	1548.06	1401.75	3114.75	2413.90	1469.99	2932.37	2782.97	2582.67	3030.21	3690.52	2392.50	1779.98	1965.90	2775.45	1819.75	2027.49	1961.29	2754.74	4033.14	1169.68	1046.41	1123.20	1389.06
418			1516624.50	6050779.00	559327.43	51510.58	78998.63	56904.76	28621.17	16646.92	24899.30	15473.29	14064.35	14072.56	16277.84	14990.23	14912.43	13358.47	9723.14	6570.60	5528.59	7634.37	7116.26	4615.78	4365.86	6587.42	5028.49	5677.56	5961.93	3681.19	4773.30	6796.50	3638.73	3558.53	3233.80	2018.93	3421.41	3683.83	2112.43	2570.84	3639.76	6295.86	2409.05	13146.33	33766.89	12655.38	2371.57	1741.41	2153.88
419			621455.68	1740197.87	197411.84	72142.07	40602.20	20292.40	16272.25	32502.12	15521.36	9277.76	12268.47	12366.49	4654.10	3313.52	4648.32	10505.73	5892.12	3271.47	2614.55	5224.07	2790.63	3432.23	4273.70	3389.56	2185.19	4932.12	7150.08	2558.46	1455.82	3076.87	3273.54	3141.75	2178.76	1488.50	714.30	1847.74	1851.84	1094.59	1703.86	657.60	692.26	1602.84	1666.19	1104.37	1171.97	929.25	1506.16
420			354069.06	3103869.25	254735.85	66852.23	42111.32	13289.41	28955.13	36303.83	40320.35	16668.32	9038.83	9342.09	11731.09	15366.85	11186.23	4530.62	13991.57	10602.17	6369.96	2354.86	7209.74	5437.32	3371.50	4398.88	3986.12	4787.79	4195.89	3325.36	5470.97	4539.26	1887.92	2089.83	3074.39	3600.22	4333.42	2228.16	2071.21	783.84	2240.69	1929.06	1807.59	2358.04	2863.55	2232.37	1901.41	2118.61	827.59
421			654245.68	4448991.00	247434.98	271917.46	192389.75	69809.11	77305.38	126172.46	102887.88	44720.28	43547.05	69998.65	64389.71	84231.43	52724.41	17708.54	32144.29	30436.22	24730.58	53177.09	39694.01	12363.36	25805.09	19380.70	15286.56	10087.25	17080.43	17776.26	14998.64	9956.41	10677.25	16151.70	18833.64	28790.98	20939.79	7551.72	6834.55	19007.54	11055.17	4483.16	3187.17	14573.71	10648.89	10352.60	11327.51	14014.66	7043.49
422			142991.35	1904040.87	104127.11	50052.72	93011.51	42166.10	30435.56	26296.32	7368.40	20931.00	17289.80	9985.52	7294.05	5910.74	5197.32	4695.64	10964.07	12062.22	13168.56	3198.24	14558.44	6191.45	4713.83	12311.76	16674.12	8163.39	10219.79	5324.29	3221.38	2758.39	3606.12	5077.62	6592.72	4598.57	4579.14	5777.62	2624.67	2550.56	2320.28	2233.20	3352.37	1364.13	3073.06	4200.06	3720.66	1710.12	1802.24
423			141939.40	1386350.12	173985.04	72930.32	83096.70	40345.95	29487.61	61705.36	49033.21	36553.06	27311.48	27602.91	37088.39	25861.36	23660.22	15626.87	17316.79	9046.62	10746.18	19734.33	14626.45	6283.44	9870.01	9215.90	4479.94	8669.23	12091.07	7142.03	5813.20	8477.08	15763.52	15931.99	7029.50	2885.33	6872.88	5987.70	5596.54	3288.93	7435.70	9682.64	5855.87	3196.20	5866.90	6082.28	2219.00	3083.47	1133.65
424			257335.65	1230607.87	207779.17	184713.29	65224.85	77970.33	64045.43	52690.91	61222.40	67399.78	43344.98	53180.73	55229.87	28931.38	55499.37	25472.74	19373.60	26881.37	25607.05	33567.86	28265.41	21372.09	26301.43	40687.44	33223.77	15368.88	7682.57	11583.90	14976.17	6095.47	18193.45	20190.69	15904.84	12397.27	12539.60	15901.31	12670.09	13795.32	16592.42	5717.92	3025.35	2758.45	8464.65	8641.27	5721.96	3338.85	2521.41
425			154624.92	1584032.37	115067.41	25980.96	17083.59	14345.38	14492.89	16538.60	14899.85	17389.07	8045.60	9063.24	12729.34	5993.43	11411.44	8350.96	11430.27	5876.84	3444.85	3560.99	9909.62	9713.42	1706.37	2837.07	4559.67	7562.30	6425.35	4353.27	3969.43	4783.09	4142.11	1914.86	1181.58	1704.71	1704.54	2078.30	2372.78	1698.48	2903.23	2024.24	1847.57	1260.35	1133.73	733.35	792.46	970.24	779.76
426			66508.73	779246.68	155252.56	101731.56	47184.89	49173.12	46007.02	30380.68	13328.50	13114.97	12170.16	29199.96	13222.25	6590.89	5817.64	11665.01	11471.29	9382.22	16053.06	7661.53	5627.82	5182.36	4536.43	3665.30	3242.67	2876.74	4759.58	4256.71	3306.67	3438.73	3690.30	3008.12	2860.10	3504.05	4633.30	3888.09	4619.59	7505.84	12881.22	28000.17	99272.46	38228.46	3803.26	1496.14	2867.36	1555.29	1614.47
427			59027.49	1458980.37	211473.96	149760.76	46655.99	36952.95	95397.21	66010.92	69489.75	66568.09	64175.18	32882.30	19856.08	40091.91	33886.08	29066.52	10629.26	7346.34	18634.77	24420.61	15810.83	11793.84	8291.16	12674.35	11138.25	14924.74	9697.52	9972.22	7146.61	10100.45	9323.91	8249.96	3498.07	6053.91	7831.77	9195.52	14151.37	4751.25	6262.26	10327.01	5959.85	6920.34	13378.18	7029.85	5484.27	4055.69	2897.71
428			342301.59	2366101.25	82433.05	89963.53	74397.25	40660.40	46110.94	35627.58	10098.91	10296.02	10407.73	8591.94	10673.57	7646.72	7518.91	5608.87	10242.73	10452.84	5132.87	7256.32	5740.33	4811.67	4078.20	3370.95	2122.39	4542.74	5476.68	1723.38	4724.05	3792.56	3641.80	2274.77	2989.41	1551.85	2419.21	4145.43	3047.26	1090.96	1790.12	731.12	1374.27	1219.89	1019.07	1060.87	1725.80	882.56	1443.26
429			375596.71	1674609.75	132157.06	49054.42	35412.07	19764.33	20046.18	30650.74	35583.86	16216.43	12271.07	14746.04	11084.06	6620.71	6444.18	12036.90	11468.24	18398.88	17588.31	11525.34	7908.01	7829.70	9393.30	4402.82	6764.12	5279.57	4387.98	3888.97	2472.30	9938.26	14565.37	6881.93	3745.39	1834.21	2235.16	5055.27	7951.89	6982.24	13511.79	42884.38	31139.45	12967.61	22932.51	15938.30	3472.87	1740.30	2469.34
430			763890.87	4402594.00	227399.51	25608.42	20950.39	17801.84	28583.92	78213.97	29863.15	7777.12	7654.71	13928.40	4665.68	3168.77	2776.60	5255.53	9271.18	5461.11	3732.30	3692.12	1696.50	2522.24	2533.86	6672.18	9390.91	5390.09	2881.96	1711.72	1171.67	2125.43	2972.85	3565.66	1356.32	894.69	1230.79	1995.67	1930.49	1308.18	370.64	1063.71	1522.10	1837.09	1494.25	1773.76	1065.49	1653.47	1097.48
431			1189173.37	5258274.50	373439.62	60559.77	45894.96	23420.56	16423.25	12157.06	9759.56	15441.03	12441.52	10582.08	10435.48	23211.33	10137.34	5739.60	9877.86	8739.64	9245.30	11093.46	10939.89	4176.09	1736.16	1893.54	5047.90	5357.64	2982.17	3553.13	3426.92	3130.02	1839.71	655.75	1657.59	2951.07	2337.91	2671.22	2721.49	1733.44	1132.21	1499.65	2172.59	1191.91	1366.08	1725.93	974.05	1929.44	1631.79
432			588224.56	3786313.50	173433.50	41814.58	80290.42	60007.04	50775.00	39347.99	19165.73	20260.34	19180.15	17968.72	9339.19	11651.23	16647.68	12302.47	5117.63	6574.21	17451.47	10254.81	7695.36	5696.20	13441.71	8697.80	5017.16	10905.66	8383.64	10057.11	7306.73	6583.34	3569.36	3026.03	2644.90	2494.13	1120.26	2397.85	4883.74	3817.11	2769.22	4013.50	2815.00	2746.64	2352.62	2881.04	3572.81	3332.96	1573.39
433			270227.68	1872017.75	115134.34	93457.44	52879.12	26981.28	37128.09	48656.39	17522.18	24582.96	21257.54	23720.41	16128.36	10319.99	8884.35	5544.86	6719.48	6822.17	5900.48	3928.67	5540.28	2959.87	10004.95	6437.98	7226.11	6103.07	6711.89	6163.38	3719.44	2686.77	6410.53	5548.43	5363.57	3357.51	3423.10	4901.21	5678.54	4574.78	3798.76	3224.07	4044.18	3164.61	2347.80	1590.37	1372.62	1514.55	2551.57
434			112385.97	3493008.50	173794.82	87472.23	43005.86	43225.94	35521.61	29577.00	38390.22	21111.60	27907.66	23032.68	17099.85	15124.55	26813.63	26292.18	15874.73	27398.40	13706.17	12793.73	7052.96	18361.01	8550.87	7555.84	6171.99	7383.07	6434.67	6724.83	5729.85	4142.71	6160.83	13839.79	10271.55	9519.30	7550.57	14424.84	13365.70	9925.30	5560.96	9020.95	4192.95	5966.02	8948.20	2170.03	3567.39	3972.08	2718.36
435			454911.03	9787082.00	929673.87	106843.50	75567.50	72366.19	53983.50	37277.66	36505.98	22545.97	11446.19	13967.54	14961.09	14144.33	19498.86	5992.23	5314.79	8005.61	8187.09	4840.75	2894.08	1654.64	3898.38	5340.33	8552.65	7408.54	2837.47	7550.11	10424.50	6216.59	3654.70	5201.57	4037.07	5041.32	5730.04	5685.06	2649.37	898.72	2703.45	3006.86	2517.05	1370.43	3161.43	4984.65	3628.35	2282.26	1346.99
436			172094.65	2361414.25	112100.28	42131.72	53444.68	38317.16	35355.68	44825.45	24568.13	44314.61	24477.32	16195.73	14626.37	19985.14	16275.92	15740.90	13392.57	17551.16	8780.52	16583.91	10943.32	5118.11	5642.69	5660.54	9617.07	8502.58	7051.99	7318.36	13410.76	6304.59	4107.17	7124.10	2776.15	3076.72	6247.72	4529.61	2969.94	4414.66	2212.87	2985.02	4476.50	3900.06	1429.06	3707.03	1607.62	2228.34	2146.10
437			1150920.75	8321444.50	886726.37	41643.07	48737.50	50719.20	18727.24	18347.02	11602.07	12824.58	19286.33	28587.53	20572.19	11859.71	9788.26	5261.26	5479.85	1818.40	3023.15	8822.67	8643.53	8914.47	15837.24	12589.17	10440.67	18762.53	10777.53	7186.34	5617.79	5849.88	3605.64	2757.66	3623.03	6293.04	4948.10	4756.26	4267.39	3922.49	3388.00	1686.79	1589.44	3251.99	3140.90	2183.84	1028.77	2211.14	1251.99
438			304132.18	2196662.50	129061.08	46376.73	24245.23	30878.29	34099.15	20897.96	21844.53	18018.70	14725.61	17308.40	17660.05	8972.41	4985.99	7027.59	3447.38	6640.07	13361.90	14037.66	5494.93	6456.33	6976.23	8176.97	6048.78	3526.73	3332.20	6024.88	5068.22	908.78	3394.64	5431.76	4020.50	1222.59	1597.84	2735.88	875.39	1415.03	3449.46	2355.45	2141.81	1685.18	484.30	1000.15	2590.68	929.93	1017.89
439			1888261.37	10598046.00	237322.35	344959.56	193093.81	66359.64	65510.77	91585.83	32255.30	52352.07	23997.77	24521.02	21551.76	24932.26	16114.81	16730.91	33700.58	10116.24	18179.27	26025.62	27250.89	15912.07	12976.31	20250.78	18113.79	12849.63	12100.28	7617.42	11294.55	6936.44	12466.36	7021.92	6639.24	5513.39	4629.96	9109.63	6769.47	4590.89	3592.44	5542.46	5805.93	5401.60	7247.80	8598.36	9194.50	6766.46	1736.46
440			208887.53	1559102.25	213121.76	160878.17	85315.00	50587.14	47125.05	60599.80	57625.37	30963.76	29034.91	41351.28	37374.62	27537.39	31626.46	17869.63	15722.71	14192.67	18941.71	13167.29	5138.65	10389.53	15288.82	12198.72	14319.42	8775.40	8896.16	7736.39	6397.39	9199.67	3187.25	11771.70	8523.33	6347.19	4423.04	3561.25	13162.62	16853.12	11035.56	4917.33	4664.21	5447.29	5127.02	5450.68	3862.82	2293.33	1683.19
441			453866.53	4253836.00	376088.96	117079.61	73553.36	60519.83	38215.16	44879.48	37111.34	18846.96	21561.30	24331.42	14175.11	9380.36	9584.35	6530.02	12050.82	12273.94	13092.33	8361.83	5654.68	8766.14	14900.30	20500.24	10528.53	10593.10	10201.22	7114.92	8536.21	11026.15	8046.45	4612.70	3475.22	4076.67	4654.73	2440.01	3684.89	4781.17	3438.22	3703.37	2619.84	2162.44	1314.81	1458.06	1447.25	3203.65	4395.29
442			489813.12	3935444.50	161220.90	63374.22	137758.60	186288.26	77997.63	92519.92	49042.45	25206.80	23834.16	26491.60	21846.48	11451.30	21229.19	27522.44	7036.42	4027.24	2628.92	12396.15	6263.36	6146.71	5036.31	8877.15	14577.18	9558.66	8017.86	5837.73	6465.29	2627.12	3621.90	3925.21	4186.28	12648.49	12559.90	3872.82	5108.38	4194.49	3716.93	5691.19	2608.36	2342.76	5546.25	2893.36	1541.02	3287.34	4518.58
443			334355.50	1351883.87	158300.82	17884.63	16175.97	24699.49	15797.63	4748.26	6702.54	3363.14	3885.87	2359.96	5609.82	4418.06	3724.43	1595.77	2517.43	1719.77	3072.84	2852.01	3376.56	5975.02	10007.93	5856.37	3970.16	4811.22	1570.82	1026.49	2335.81	5215.62	2981.34	2745.81	1325.58	1049.15	2266.18	660.37	1830.95	2328.92	2133.47	2914.33	884.38	2362.58	2904.21	2711.02	4645.18	2396.16	1013.97
444			849972.75	2318478.25	158070.42	19994.02	7307.05	14268.98	20688.87	19306.68	10605.38	10992.63	16706.75	8405.18	9799.61	12669.21	7317.11	9159.71	3323.85	4208.01	4960.90	8802.06	3349.75	1010.41	2934.19	2766.59	3231.07	2798.33	2089.96	1912.26	1809.45	2626.86	3760.12	3099.53	3015.12	4132.10	4965.54	4023.22	2058.57	1871.06	1637.63	1519.45	3081.11	2170.29	2177.40	1113.78	1670.06	579.26	887.48
445			1819174.00	4955716.00	284632.00	38945.50	29003.81	26627.41	17560.91	16775.73	8026.56	10417.08	13201.82	8174.98	12287.61	7094.90	4511.87	3785.12	2431.25	3814.88	6596.81	2242.58	3275.08	2598.29	1356.95	3767.14	4237.70	4144.49	4468.07	2766.21	3576.52	1232.93	978.81	2457.98	1426.65	3760.07	2083.29	570.07	830.13	1568.08	838.29	3934.53	3283.43	1307.60	347.19	672.94	1412.62	1197.04	782.57
446			310094.37	3106505.00	341583.09	95584.47	48131.95	55911.32	39814.33	30005.41	24809.13	25703.91	14374.81	29355.69	18583.64	11756.74	9587.15	7505.47	4507.69	8550.12	7253.02	5142.19	9218.90	5987.12	6406.37	6805.91	10300.69	2793.75	6273.10	9057.79	4484.43	2549.26	3964.73	7756.15	5796.31	2066.82	3076.39	2361.55	1981.78	2122.55	3548.84	2698.15	1082.09	1964.09	1681.11	1234.90	2586.18	898.11	882.27
447			224102.62	3340330.25	313483.31	301077.37	159545.51	39086.73	82299.28	68100.64	40571.99	69335.82	39046.29	25760.69	37705.31	41688.82	60188.33	50102.81	26479.58	25875.24	6821.62	6152.14	12813.85	18290.77	17119.79	14593.99	16435.73	25103.63	28962.24	12815.30	11347.38	12044.53	8998.92	18721.80	16859.09	12105.04	9131.64	3740.47	3059.78	2068.98	3159.67	1902.35	4227.84	6070.63	3804.17	1959.77	3342.88	5596.64	3654.53
448			466813.68	2895235.75	485841.90	122949.17	95871.97	87761.67	120812.28	112381.03	57246.69	14447.72	30981.24	25791.34	22183.63	51882.35	28647.98	17910.86	16125.49	17435.95	13524.62	9706.38	3405.84	4232.26	9606.91	13486.30	17193.60	12241.30	6975.03	2519.21	6539.42	11572.65	9384.56	12641.89	7190.71	7119.67	4194.67	6956.06	6904.88	5411.39	6863.62	4757.29	1789.23	3538.94	2387.10	3840.80	3399.05	3833.87	1818.07
449			319296.78	2271824.50	149569.73	146724.04	17098.25	21152.14	99486.12	101402.92	31851.32	46331.64	45432.17	43185.07	52140.66	33171.41	21832.06	16915.72	21842.25	31636.42	3696.29	2076.89	10834.91	26115.04	23100.70	16840.78	5655.90	2572.18	7395.43	7306.77	10968.51	14871.38	11212.69	10831.40	5405.87	13918.97	16510.22	11367.53	7288.99	8397.49	4713.43	2060.29	7396.54	6466.59	3127.96	5649.13	4007.13	3497.17	1307.33
450			794936.56	2791149.25	177670.21	20220.65	27286.54	36429.06	21218.61	24522.94	51693.22	32831.78	11652.86	15864.26	10335.51	4567.69	3369.51	5355.26	2330.01	5618.03	13380.11	6040.86	7423.01	13835.35	9253.54	7717.42	7686.73	5798.52	8302.57	7528.25	5427.77	8111.47	4686.00	2346.75	3666.11	6937.50	7775.83	6886.30	4336.54	5484.71	4869.59	6373.11	5299.29	3742.96	3057.21	3734.07	3887.39	4387.33	3834.04
451			447973.81	4468359.00	184405.07	95989.62	82361.64	35290.97	37466.35	37605.37	27307.86	11209.62	22610.86	18308.20	10187.24	14593.26	3285.73	7301.75	5437.62	4489.31	2621.19	1420.69	3365.06	4205.41	5764.66	7570.97	13055.58	9276.67	7487.86	2780.91	4428.85	5363.39	2812.11	2491.83	2550.28	2701.39	1687.73	1909.50	3685.56	6191.50	2326.26	2255.38	4294.89	2626.89	1176.21	1033.53	1815.47	2218.47	1969.27
452			687461.56	4833794.00	300954.87	56474.52	100822.48	99145.94	49663.92	78566.96	61109.66	44503.00	21490.38	43963.14	63580.00	25964.43	57766.33	62067.85	41417.96	15089.21	21267.19	26920.87	29972.65	26917.99	20280.00	9808.76	15735.66	20303.85	10128.44	10357.54	17942.50	15201.11	7016.89	16574.71	7750.10	5325.97	4302.55	5390.18	14195.21	3706.70	2843.53	2773.51	3176.79	2585.78	3195.59	3821.95	6331.79	2234.01	1039.45
453			717463.62	2519454.75	396192.46	58676.25	20330.13	26336.10	47057.13	13170.83	23028.55	20760.84	17022.52	29823.65	31546.54	10533.52	16137.67	11530.88	9906.85	9852.50	10291.85	8656.78	28145.33	30614.78	13060.71	8057.46	11370.98	10892.63	7316.26	3575.88	5875.03	1537.94	6086.51	15744.67	15754.92	17770.60	10243.43	9964.97	9223.56	5454.05	5229.58	11872.05	6620.79	2846.57	6439.29	6720.11	6487.88	6856.53	5665.67
454			1573059.62	4570820.00	956515.75	153190.15	144404.54	126632.78	82905.98	17558.70	8348.14	12198.45	10482.72	7518.20	6632.04	4685.13	7392.17	20841.11	23344.54	16077.76	10784.89	9428.62	12856.79	8026.11	9543.07	12121.93	8397.73	9801.04	7235.52	6137.11	8613.97	4228.38	5218.39	3367.73	4322.49	5678.29	2388.44	3775.16	4504.82	2964.02	2535.12	2233.51	4326.22	7318.38	5694.44	1582.28	2557.54	1747.15	1280.86
455			734548.93	1555246.50	241684.15	76596.54	126290.57	35771.12	29420.45	42286.47	22819.05	27392.24	17997.20	18608.03	20136.01	19620.05	10849.98	8100.42	8057.14	12148.41	10878.61	7375.33	9674.84	13026.16	11648.29	6213.47	8470.45	4852.55	6782.18	7319.77	6441.58	6207.68	4881.05	5333.81	3446.49	5043.84	5172.50	1142.78	1853.88	2771.53	3525.61	4161.18	2951.78	2880.02	1105.36	1232.30	1368.19	1978.34	3111.59
456			407351.34	1959302.00	111530.98	29222.58	47652.09	12278.88	29481.79	44477.30	20322.18	14582.33	9698.67	6804.37	6798.11	12266.79	7753.74	4429.48	4443.52	9090.71	8592.51	4315.87	2451.26	3690.03	7992.91	7069.11	2459.45	4914.37	3745.03	1374.65	5556.18	5721.28	3289.83	4727.98	4717.32	3342.63	2255.76	4621.64	5270.07	4149.60	4207.35	2991.54	2662.50	2040.41	573.87	1612.72	1110.30	1275.76	2129.08
457			446853.25	3941431.75	423205.56	168160.68	55588.90	34733.83	60811.74	56984.07	30132.88	72922.69	82317.13	35589.32	23566.87	22640.82	45548.20	16070.43	30106.81	50010.07	22651.20	10645.86	12131.07	9815.00	5205.05	14410.60	33998.73	22331.98	8200.75	11297.16	11756.21	15602.92	7200.35	3658.55	6980.28	12688.58	8256.17	4234.44	5628.92	10890.36	8616.08	5412.28	4946.83	4866.12	3820.99	5755.65	5366.05	2997.10	6896.20
458			165024.18	1875947.12	234773.96	129768.07	100051.48	54421.73	20594.79	11597.25	24211.16	38836.47	32950.87	21002.69	34727.45	29005.17	20193.90	16380.21	6820.19	9296.48	16686.81	18624.13	20470.35	18543.13	13155.47	17335.89	7568.62	1360.10	7621.31	21505.91	8088.25	12367.60	17245.58	6894.51	2204.14	6376.96	4656.11	8366.56	11309.45	7126.27	9894.19	3963.31	9580.91	13512.57	4268.64	3278.31	673.67	7944.82	6501.30
459			567898.31	1333083.00	149447.60	29516.62	15655.01	12756.78	34572.32	37546.94	25405.73	22444.36	18810.01	21524.37	14991.53	9114.05	7163.18	10009.92	12521.36	3104.90	3575.66	2715.38	2373.01	4475.73	1972.40	5993.53	4624.61	6331.61	3337.44	1402.67	937.52	1114.08	3305.16	2785.17	2054.68	2390.08	3430.61	4916.14	2936.45	443.71	1404.91	1578.72	1385.92	745.53	490.63	586.49	3086.11	3034.11	1263.01
460			503140.87	2006105.37	406287.43	87232.15	48965.74	25952.75	27033.58	46381.28	17733.66	2879.38	2125.06	2152.54	2635.94	1856.42	2649.66	1766.54	1634.04	2327.07	2317.78	3051.11	1310.68	1956.81	2520.19	2673.93	1029.64	688.13	666.05	1067.89	1952.34	1060.90	578.37	840.75	2121.17	1857.77	2048.37	814.02	264.41	396.53	446.01	715.54	240.18	399.09	1123.47	547.72	390.34	674.93	556.04
461			409853.46	1390269.12	108641.35	71128.21	76925.38	31276.10	25889.46	25284.78	12751.00	8648.83	10568.86	7380.16	6780.99	9285.07	10693.28	7443.28	10677.30	8856.58	2710.76	4311.15	3635.01	6832.22	7223.78	5194.80	6214.57	3849.89	5078.04	4956.39	1367.19	1830.63	4861.55	3939.11	2005.87	2658.72	2452.85	1359.32	2640.43	784.75	3526.43	1799.88	3340.85	5707.96	5978.52	3440.78	1793.91	973.41	779.18
462			383781.71	1465106.25	96925.54	10875.14	11504.92	16247.33	16494.87	7992.48	6165.05	7557.22	5878.36	4189.26	5145.66	5259.03	4916.19	4114.30	3998.03	1498.72	1995.02	2247.65	1586.74	1712.41	1477.77	2437.79	3550.02	3102.39	1893.39	491.23	2253.92	2219.21	1202.14	869.86	1493.51	1212.89	1296.56	886.73	558.22	987.26	606.59	507.88	520.54	659.12	674.99	992.96	1238.99	269.15	688.02
463			167387.35	2003532.25	76129.46	46749.60	15617.69	10874.24	21189.31	22982.67	9659.38	15286.67	11746.45	9022.09	5262.28	13532.21	10185.39	7725.90	11843.12	4226.97	3997.45	4160.65	8884.41	5056.36	6716.81	3643.13	4988.65	3966.17	3077.12	11069.01	12940.99	8115.33	9435.97	7775.50	1984.50	4585.11	5750.28	2381.33	2874.74	2863.24	2103.25	2260.95	3962.34	5415.92	4523.80	4251.33	2012.87	1245.27	2307.66
464			262459.71	1021555.06	91436.64	34394.12	66907.89	28525.45	52531.05	31420.43	21757.82	6912.92	16650.43	14632.40	6107.53	9545.20	5348.02	6656.61	5921.53	4661.42	7011.46	6227.93	5171.89	5073.42	6001.38	5225.77	2814.86	5207.97	4504.39	5024.14	6705.48	6159.58	3839.79	2103.32	1692.96	4937.13	3449.04	4997.47	3301.52	2338.18	2398.49	3952.38	2233.33	2991.67	2965.22	1180.00	1154.26	1082.72	1307.71
465			106008.58	725261.62	56041.98	45699.28	68188.03	38074.62	43217.37	22650.78	15769.15	24164.66	19102.07	15068.81	12731.96	9013.39	6980.42	2058.35	6216.53	6063.71	4526.78	9502.29	16214.79	6114.75	7611.74	4515.85	2186.00	3894.82	4379.39	3748.07	2164.25	2084.04	3150.47	1556.78	1921.61	883.32	1637.37	1863.32	2083.35	1393.04	3338.33	2381.11	1138.45	2397.96	2291.98	2185.00	2877.34	1846.40	1489.36
466			305147.15	2331940.75	298396.46	206837.95	124252.47	29667.10	47785.48	22066.08	31913.91	32179.69	54855.36	15076.75	8653.54	12148.58	10533.43	12169.42	17840.49	9334.12	12128.44	11366.56	7514.61	3425.43	2825.74	7495.34	10693.76	8762.44	14925.32	6081.55	7125.98	9916.13	13929.33	2369.47	5981.92	3137.66	846.23	3012.08	2678.06	4941.12	1590.68	1530.53	1698.68	1076.89	1076.86	2776.02	2489.02	2872.34	1515.44
467			1454239.87	6646441.50	309092.09	44274.01	52533.30	51931.55	38947.61	10393.52	22846.23	20181.37	3011.82	8658.88	4718.07	7836.45	4005.98	4784.32	8139.37	7554.66	7592.83	11921.70	9632.04	5735.66	3429.74	4357.94	4188.78	1656.08	5001.14	4682.39	3497.13	4232.70	2141.22	3890.00	3771.83	4234.50	3542.36	2518.75	1584.19	1388.84	2913.95	4452.56	2978.12	2529.30	1224.69	1438.62	1585.50	1512.24	1275.52
468			674839.50	3675118.25	213303.18	65827.41	59576.58	12651.71	41377.19	14225.76	29062.22	15420.17	23676.42	24759.13	21461.61	10416.47	6184.45	7924.99	5646.39	11160.06	21540.32	10596.80	6631.85	8251.68	6310.03	6757.36	6596.51	9177.25	10711.08	6597.54	5952.94	3969.99	982.69	1220.75	2839.84	2647.20	3658.65	2312.76	3562.67	2320.21	1601.49	2740.22	4702.15	2390.40	1337.16	3020.14	1483.55	1379.81	837.32
469			410635.59	5923257.00	143566.95	69937.85	51672.98	28121.70	22729.41	17051.96	13043.28	3760.40	9026.59	11946.44	6114.18	9674.73	5760.43	5134.60	1524.24	8529.45	10924.47	5301.77	2354.52	2395.16	4031.95	5257.16	2944.18	2504.66	5131.86	3286.25	3302.90	3929.31	3286.46	2449.51	2331.57	2461.12	1731.25	1067.30	966.54	1817.32	2998.44	1945.52	1760.96	1176.73	1468.77	1820.12	1693.22	826.88	882.11
470			103501.78	1693127.50	66554.35	33300.41	16853.39	28300.95	56904.44	30139.54	20801.17	10054.51	42166.71	12218.06	18490.18	10447.82	10954.42	9072.82	6048.39	6583.05	14723.34	6353.69	8777.93	8703.89	6066.32	7364.06	6154.41	4585.23	7365.59	8148.22	2838.33	1878.07	3339.98	4180.87	3616.66	3463.95	5095.23	7552.73	8047.03	2181.41	1545.94	2115.39	2648.91	4602.26	7072.14	7257.51	6091.83	1602.48	1337.94
471			1179310.37	4433148.00	1065036.87	288415.12	279425.00	163737.01	79895.98	72077.58	50246.89	82799.30	94532.64	68647.45	35830.75	45950.74	40561.44	33115.57	48949.77	54617.12	53103.09	29519.59	21516.81	14496.47	21333.95	13933.24	10263.36	7429.26	31503.24	43588.92	25856.28	8861.23	11427.77	8612.67	16494.41	18079.99	19867.53	2533.18	4001.75	4286.91	8641.48	3097.18	4261.61	9683.23	14453.31	2061.71	12595.03	7630.19	7387.16
472			468526.87	2421750.00	100097.78	24884.01	22954.23	39737.08	48188.66	30239.73	23934.03	9941.19	11866.83	10228.22	5125.48	7200.43	11936.94	4871.74	13188.47	7752.86	4682.54	6826.35	9416.41	6356.47	3469.35	2490.05	4465.36	4742.35	4117.15	3974.76	6803.13	3657.66	2041.64	2733.87	2635.18	3244.18	5305.58	3665.51	1615.77	2717.57	4499.52	4236.49	2479.67	2555.69	3324.09	3253.31	2086.48	2345.56	2414.93
473			539857.56	1953422.25	239343.57	82708.44	104770.48	108502.51	73675.27	26882.42	16382.08	41396.29	31927.16	18152.43	13537.09	21396.16	19744.52	11517.87	16138.84	5210.03	10212.45	22996.60	10539.14	11187.03	21281.46	15571.77	12253.22	13355.56	7390.31	8863.87	7401.46	11414.03	8541.91	6910.31	11150.42	10588.55	8085.96	8093.34	5617.87	6545.40	5490.15	4737.69	5719.27	4451.88	5041.61	6507.84	4091.36	2328.41	1715.84
474			1355916.12	4671162.00	247202.53	127445.73	65014.67	43591.89	51771.28	61599.49	30384.15	24667.46	16949.77	17527.15	28467.78	17580.11	33059.07	18387.23	20824.32	30745.10	24116.27	21641.20	18388.69	8682.97	12474.27	8667.38	3620.44	5645.84	7887.66	3792.35	10417.29	8466.96	5102.63	8885.67	6645.42	4901.50	2952.76	4477.84	5517.93	6535.49	6969.57	2391.05	6665.18	6770.23	2788.02	7406.85	6695.53	3858.23	2620.84
475			202431.59	3418013.75	167489.93	68662.82	47571.73	27669.82	37604.17	98328.12	49732.94	47520.23	52997.69	20268.76	17622.14	25983.48	13451.77	11012.65	11831.73	17467.76	10763.05	7370.23	9988.16	12740.21	19395.57	8792.18	9033.45	9310.95	5962.14	7903.13	2110.28	6528.46	9577.18	7556.51	6660.55	4432.33	12226.45	8629.55	5615.82	21488.80	27461.56	48640.62	29588.38	8595.41	3037.99	3582.67	3484.85	6398.11	1947.13
476			158808.73	1197436.75	96415.28	40983.44	28542.87	33732.82	19854.38	29960.55	28575.46	13087.15	11588.94	12876.15	18019.44	13603.47	4886.86	5077.87	5842.81	5409.48	9850.93	9779.69	8172.06	3942.18	2146.92	2626.60	3321.08	2423.30	5287.86	4347.25	5170.21	3570.69	2364.83	1785.79	2073.93	1739.85	1376.86	2387.37	2578.73	1728.24	1380.59	1549.64	641.97	702.89	819.16	735.93	906.05	577.39	871.95
477			463204.68	1625546.25	332844.03	58650.60	33285.55	21407.76	34717.01	27069.10	7310.32	13257.68	8783.64	6866.90	23025.50	17582.30	4580.80	5208.35	5264.19	6154.16	8646.04	12259.55	8219.28	6336.94	2683.02	13301.87	10590.34	4758.34	2214.43	2431.44	2502.53	5703.22	4401.46	2436.96	855.68	3331.94	3112.90	2074.97	3486.61	4155.08	2995.04	1170.31	4128.62	3211.83	1080.89	3365.39	5205.56	4745.83	2993.15
478			1556636.12	4237838.50	1022125.12	93790.47	27051.22	23347.77	21763.68	10683.69	8031.52	5381.55	4706.94	5082.38	1138.46	675.76	887.84	1371.17	1265.65	1730.16	3938.34	4388.11	3461.49	2393.68	1681.33	1208.16	1309.59	1651.66	2114.28	2679.69	1540.51	995.78	1365.86	832.63	1440.35	2867.00	2798.63	3638.54	6941.22	14372.21	29819.70	20038.22	22631.04	22930.05	23041.72	11971.44	6135.43	3373.24	1735.21
479			135513.09	416161.56	118519.07	27871.84	52529.66	48820.47	33101.00	33923.07	9403.51	9759.72	7784.48	6174.67	10495.77	8762.25	7372.33	12425.73	6227.12	5112.09	10158.87	9327.20	9339.14	4586.88	5724.46	5246.68	1597.23	1987.57	2675.69	4908.74	3683.88	10912.39	5093.78	5906.02	6552.13	4440.47	1629.50	3449.81	3137.77	1717.24	4140.23	6468.45	3070.40	1379.36	1359.40	1183.24	1516.28	2577.98	613.63
480			428480.62	2686848.25	357648.78	68544.03	69026.97	92026.76	83632.76	42192.51	24283.53	19384.91	12842.49	15513.65	10104.51	10270.46	24519.37	9902.66	7691.80	19651.50	20871.37	7209.07	10790.00	9990.16	2525.21	1499.55	2243.26	5889.80	4259.77	3532.01	2576.50	2953.33	3273.96	5619.26	4560.89	4294.28	3334.73	1881.38	6938.77	7217.28	2929.41	3679.12	983.32	3217.57	2690.00	3224.04	5121.27	2998.19	882.26
481			102978.42	747034.81	117426.93	43045.62	26594.73	21431.80	69826.37	83402.67	28033.34	15997.60	6063.43	10658.91	6416.13	10126.22	5625.23	5143.47	9358.79	7177.83	11998.56	29669.34	7841.44	7377.50	8463.73	13347.75	10540.75	6877.75	9791.94	10745.56	8741.97	4441.78	3052.30	6081.04	7360.26	4565.54	1261.43	2371.40	4309.63	2015.58	2022.43	3327.46	2346.11	1676.27	1794.97	2319.38	1615.74	5084.63	4767.45
482			68987.52	703574.00	51214.65	102388.92	75396.50	68927.35	76175.98	62961.36	25632.34	26092.98	25628.90	6265.68	14260.56	11147.76	11067.62	11757.53	16293.91	19979.25	6982.39	7209.65	11361.48	18599.57	7887.23	6010.24	7522.17	8470.36	7236.63	4887.42	5133.09	5659.71	3296.81	6954.53	5559.81	2343.06	2874.36	4103.90	5456.22	11403.59	17903.74	31517.37	108333.12	130308.21	20218.03	7909.03	3986.62	2835.16	1777.35
483			232258.65	1136478.12	114124.56	39908.75	26353.90	17620.62	39752.96	32257.31	16496.88	6989.82	13350.39	15805.21	14652.62	11067.96	15836.82	17570.58	10735.28	8504.00	3131.20	4494.21	6395.71	14138.69	4900.20	9027.46	5754.70	5387.05	4742.96	3764.13	3364.81	2973.27	3612.74	2445.26	2185.94	3207.08	4202.28	6851.16	4944.53	3167.94	2264.42	2026.39	1604.07	810.25	2144.46	2149.87	1237.89	979.09	2008.54
484			568005.87	1932757.37	255750.01	158930.01	88232.45	20029.45	86555.42	66820.10	26557.24	20562.53	9855.00	17898.06	18542.05	27314.30	10127.50	11210.75	5404.25	11578.63	15716.30	7412.64	6228.33	5046.46	6674.73	5977.05	7084.77	5597.68	7878.15	7058.70	6339.03	3392.33	3093.60	1743.51	1963.90	2601.98	959.03	1487.71	2212.47	2823.83	3002.14	2821.08	3532.04	3904.90	6484.50	3092.66	3463.73	996.29	1087.22
485			1102998.37	2412186.50	351214.03	137026.71	114243.57	82438.46	80148.15	80549.25	50949.19	66531.22	50431.89	24189.81	28117.62	32452.63	20262.08	17579.05	17034.07	19614.14	16453.69	24169.06	17385.87	10265.25	11355.69	11235.08	11065.27	12262.97	5659.58	7159.61	7691.65	6824.47	3821.10	5770.65	7265.28	4525.59	5086.48	5209.49	5420.08	6635.46	4887.56	6448.13	3354.08	1419.24	4719.44	3090.24	2132.66	3993.29	2089.29
486			458403.12	5745924.50	411704.53	258933.70	141863.67	107116.82	86985.25	98847.61	80164.18	86380.58	50030.51	52836.14	29151.18	20901.74	32404.95	28275.97	17982.33	22468.78	28412.38	7524.39	10154.61	18975.16	29585.88	15488.81	8059.19	11789.69	10110.54	16162.04	6333.78	4142.01	5937.23	10559.09	2696.34	2191.58	1899.08	2555.17	4844.75	3707.17	9698.73	9955.92	6256.01	5492.42	4671.86	1882.78	3413.99	3222.80	2740.58
487			1639249.87	6794781.00	601714.37	105117.25	37927.20	70482.71	108886.01	36872.73	23526.24	9864.07	10164.46	8909.15	8507.63	5109.79	7103.32	8657.87	14220.88	9786.45	7143.80	6271.60	3788.54	2162.53	3058.43	2060.45	2921.08	4660.65	5092.70	2338.06	2352.45	882.93	788.41	1600.37	2564.54	3173.92	3291.08	3611.87	2678.31	1118.01	2121.13	821.66	1183.65	1189.07	466.09	791.30	580.66	1154.82	990.98
488			1241598.87	4625581.00	463137.96	17003.29	17073.81	30007.05	63262.48	63152.01	28103.16	12468.44	21353.33	15301.81	6118.88	7214.91	4739.29	6712.50	13802.71	7022.75	6237.89	6487.62	5266.84	5206.99	4846.92	4060.97	2459.07	2340.98	3960.28	4979.86	3232.14	3767.14	3116.62	600.03	2330.48	2254.65	1786.09	3166.80	4344.65	6762.58	4689.53	3153.39	1172.88	1161.93	1678.14	1206.01	2390.87	1124.35	1013.45
489			187819.17	1722533.50	288781.96	58706.66	68528.01	23445.04	34468.01	37744.41	8590.86	4814.41	8933.56	4568.30	6277.44	4721.50	3912.76	3894.51	3635.89	6935.15	6040.73	9190.09	5363.32	4899.82	3584.35	3429.41	4458.44	6059.92	5748.10	3483.79	3849.78	2731.31	734.66	639.69	1372.51	1484.04	911.99	2777.83	1475.01	1176.61	1687.91	2707.49	1167.14	868.92	1205.55	2153.59	4445.59	3073.85	1551.13
490			333761.53	1621382.75	75074.18	60647.10	58694.48	20545.93	54217.83	65060.88	22882.30	11085.35	6515.79	6444.62	6081.64	18352.92	24070.00	34641.20	40678.96	29034.73	10907.83	16414.57	13815.48	4762.43	6168.58	10398.89	17644.22	4046.96	4775.31	5522.53	4027.68	5308.78	4165.58	7403.58	6117.75	4130.56	2444.77	4906.73	7864.41	5452.46	2347.32	2946.39	3254.57	2116.70	1289.26	3070.98	3377.69	1866.35	1883.96
491			1735682.50	7496543.50	836487.68	278740.46	222963.20	105823.04	44514.01	66467.78	36698.75	52230.85	34643.08	23530.19	16004.22	13729.64	10461.83	5587.78	6277.54	17565.67	25241.83	35188.12	14412.99	8933.96	11268.54	14231.91	9371.77	9111.29	7180.26	2302.16	3798.22	1455.45	7699.09	13230.79	15146.09	5501.69	1964.86	2821.15	2412.73	2174.78	1741.00	4731.48	3612.29	695.66	1805.47	1216.89	599.62	607.00	683.41
492			134290.65	643858.50	145593.51	95688.48	113053.76	44153.50	19447.58	49861.67	47441.73	34542.24	45528.37	24546.71	23953.55	15932.13	14199.29	15771.14	24914.55	18727.15	9220.15	10750.40	11379.10	11664.14	17048.65	5305.06	12269.51	12154.48	2863.26	6726.46	7195.24	1381.46	8918.78	10122.44	8512.36	9330.55	3884.61	4695.98	2252.38	1954.90	2472.11	2798.75	4626.18	8516.42	2644.39	8329.20	6245.20	4530.50	1572.50
493			1310913.75	5166187.50	337817.40	101599.85	49674.60	38601.96	24245.40	23093.07	22444.24	9071.86	9130.51	6484.48	14928.51	15135.77	18850.53	8714.72	19000.27	25071.61	20952.16	10939.80	7188.32	5356.42	5474.19	7116.88	9781.92	7173.35	4832.66	2563.07	5656.78	6927.33	8235.76	7718.27	4603.99	1683.60	3836.89	2751.79	5127.81	3462.48	1877.40	849.18	615.56	529.33	759.38	980.58	1626.35	1565.95	884.29
494			508575.62	12909260.00	754669.93	372772.62	111079.10	90443.18	93651.55	72410.37	97701.44	79515.69	108320.63	12445.44	14133.99	24245.93	40566.19	35650.61	34257.21	19219.98	9128.74	47080.71	23361.68	11784.75	21930.08	8058.14	24580.38	21574.06	21040.67	12304.37	22806.12	30591.43	16372.60	12917.45	5072.25	20134.41	15196.71	14648.49	8386.82	8226.51	12948.85	10940.09	20965.38	28336.04	13556.19	6348.07	3321.55	2622.71	4988.74
495			121447.79	2266776.50	134629.95	90941.66	59992.23	86790.99	43394.46	27338.00	85499.39	37956.02	20168.99	11821.81	9689.49	7028.84	6764.43	10641.79	12469.56	11229.87	10036.75	5968.10	6487.34	12249.16	6270.54	9535.80	9679.26	4079.02	4182.97	12994.44	12461.04	6301.13	3671.39	10221.25	8600.52	4506.55	2944.21	3169.96	4861.28	5693.50	3352.25	1948.41	3796.01	2785.12	4414.59	2636.83	1514.90	775.24	1530.80
496			84490.82	1493615.62	102167.44	98128.42	79879.71	50210.01	54590.57	13574.96	5447.14	11041.63	13555.37	15142.90	31496.91	9176.46	10084.01	12839.24	10330.07	9488.30	11609.37	8519.22	8337.57	4573.80	4273.64	10996.00	8071.59	6591.30	6396.55	2684.88	2805.32	4273.49	6246.87	4099.93	2074.51	8288.87	9424.42	3992.47	3866.65	2848.91	2750.93	3646.80	2503.79	1934.17	2726.99	1368.23	742.27	635.77	2120.42
497			485366.78	2555487.25	178450.18	63636.64	59636.03	19531.91	61079.66	44285.50	19684.93	7295.28	12557.47	5419.23	7034.86	9381.93	4720.27	10377.86	3890.42	11306.70	6263.23	10292.49	3275.79	3583.18	6441.29	7193.32	18076.85	8788.40	9969.35	3319.14	975.10	3992.94	3961.77	4989.71	3145.45	4234.58	4521.59	2903.23	2112.19	1601.50	2729.82	3730.53	10732.15	14844.87	3292.64	2521.28	1282.88	2073.91	2184.30
498			510560.06	6225648.50	910791.68	72997.58	43935.86	26624.97	41874.64	33317.56	13794.04	11414.27	10175.40	8122.39	5676.50	5490.21	6096.03	6314.66	8750.39	3908.20	5290.41	3829.29	11075.75	7486.78	4448.57	3379.11	1170.03	2724.36	2932.77	2957.16	1895.37	1945.88	4245.13	4209.10	4172.12	2676.48	2001.45	1526.12	1249.05	1742.62	1582.39	1613.23	2183.40	3233.31	1532.56	739.82	850.35	1077.87	1080.07
499			297554.96	1990965.25	215247.96	54903.71	57647.89	42135.60	51145.57	37405.35	18900.18	18812.35	10425.96	12995.32	16510.02	7935.61	3956.38	4547.41	3118.74	4050.51	3549.56	7679.22	6434.97	2342.32	3462.27	6712.50	3915.01	1379.38	8974.72	8311.59	3315.43	2183.18	2171.77	3667.38	1454.16	1573.98	2191.66	3015.96	3956.07	838.62	974.27	1527.89	2174.99	1751.97	1746.81	2591.18	4290.27	2047.40	1005.44
500			640780.81	3164107.50	255180.20	22062.37	52415.54	49874.61	73905.38	54475.23	19928.64	6414.17	6189.71	8540.98	9090.79	8333.10	6831.18	5819.88	4451.24	3305.43	9151.54	7059.63	1544.98	2909.98	1956.45	1904.08	2424.35	5868.06	4105.66	3914.73	699.90	3579.87	6095.99	4575.70	3816.21	3277.50	2905.28	1045.65	1447.94	792.37	571.88	956.27	1545.37	1143.24	3874.87	6234.10	2631.27	1952.81	1785.72
501			1073710.75	4167245.50	420683.43	56859.83	28748.84	57898.02	46941.51	68011.31	68030.42	87476.48	80043.72	25888.75	24754.20	17296.50	16154.23	11049.55	7069.65	10233.92	24572.15	23057.51	8745.54	10859.04	8114.87	7591.63	9102.72	11738.36	14956.82	4981.69	8998.62	5016.41	13672.73	14990.22	8347.49	5343.84	15378.30	17217.59	17695.39	15717.12	8262.47	5676.20	4833.70	9683.20	4739.52	2121.39	5106.40	6546.44	4240.19
502			720838.75	2972306.50	398039.15	69890.85	32048.93	26141.63	11997.24	14160.34	25573.77	15333.60	5000.04	7013.09	14202.53	10063.96	4652.18	4824.73	8082.19	7600.09	6117.87	3517.84	2196.95	2785.68	7183.79	2959.03	3097.51	744.00	3921.14	1657.80	2163.98	1569.65	2769.00	1642.77	2591.42	2078.24	1045.77	2384.69	6160.14	2451.66	1956.91	1033.12	1702.34	2100.17	650.35	886.78	732.73	927.55	873.18
503			197654.39	1606566.12	153865.21	52305.21	26380.00	40807.34	51795.21	38180.70	13053.90	10590.58	6177.84	4374.82	2389.54	3512.61	8054.14	2864.60	3565.91	4504.24	4562.42	4125.25	5411.26	3947.23	4327.09	3200.60	975.19	786.27	1530.86	95	1231.68	1714.09	2099.04	2569.45	1189.28	1357.29	1230.46	945.33	660.60	1294.34	1947.73	1311.82	701.62	1091.70	911.08	429.96	278.72	782.55	705.32
504			382161.62	3532227.75	219630.51	28317.48	49936.64	36124.72	21106.54	16520.51	19959.38	19502.99	11242.95	31341.16	38168.02	23396.18	16434.20	14965.21	6948.13	10488.28	8522.64	6002.04	6878.78	9319.17	13385.54	9685.33	5453.96	5936.88	6224.81	5564.93	6619.49	6371.74	4324.25	2967.71	6091.64	4077.37	2500.82	4313.98	2079.27	4203.62	15388.45	33952.28	96884.16	66654.35	22337.55	6817.55	2389.36	2196.41	4883.52
505			1590503.87	8015700.00	246827.29	19310.31	26489.13	41043.87	22377.95	78217.10	70928.43	22140.20	27401.01	8118.43	6900.59	5181.66	6346.95	12642.42	10449.24	16123.11	5169.30	6956.66	33479.98	18669.86	17719.99	10397.54	17005.37	9530.01	23956.52	24775.27	17655.87	5936.51	6292.94	1664.40	5906.93	7559.35	10125.85	3581.43	7394.09	5180.41	2583.32	4125.62	3432.03	10256.01	5179.34	3886.47	16845.06	12438.54	2212.88
506			304836.84	1957404.50	301873.37	40710.06	57474.33	43086.80	37669.35	63970.77	10148.75	19528.91	6904.14	26487.91	17385.16	5573.11	14036.81	39170.85	38212.45	14301.03	19128.07	3740.27	706.94	1748.95	6510.24	4896.36	3407.06	1261.68	6122.67	2799.22	951.64	986.65	674.83	2594.00	6202.52	3370.99	1616.32	1131.07	1809.58	12085.78	7288.75	3732.76	2118.30	4341.34	7419.94	4449.75	1529.88	343.46	2701.49
507			98109.59	1188846.75	508149.90	417446.59	109893.92	155763.54	61502.98	61341.12	73106.08	52726.20	33663.96	38473.30	49474.71	19196.17	20696.77	13640.47	23486.72	11411.36	11422.01	27888.91	10732.20	17420.83	19603.29	21414.77	26587.72	9665.20	10777.21	13122.63	15619.49	6523.54	12518.98	25077.91	14175.81	4285.23	4965.69	7384.70	3002.96	8716.29	7076.13	8304.92	5917.57	9055.67	17626.96	13634.87	7541.10	6478.98	6079.05
508			349539.56	2447733.25	184770.31	117096.20	60655.07	53771.59	64678.38	39740.70	44549.91	36734.57	25893.87	9867.18	21378.44	31887.23	31158.37	30494.91	25728.75	23230.18	28624.09	12854.25	6773.95	8177.56	5791.31	4698.87	9455.40	6494.48	3788.92	2385.46	3315.96	6358.23	3711.14	5083.30	4798.41	5626.99	5977.93	5151.52	5087.78	4316.00	1856.89	3704.08	2825.77	2222.13	2658.18	1831.29	2266.77	3795.69	3441.21
509			257771.57	1779688.25	140608.62	85937.15	31529.66	30666.59	51567.95	35345.58	11769.71	25210.05	20777.81	17032.95	14059.40	19878.87	14467.83	19590.03	21357.54	14496.91	6679.06	8942.09	6130.94	8274.33	6128.73	3167.06	7527.29	12420.49	14382.79	10941.04	2908.23	1365.85	2528.75	3691.79	4110.34	4565.29	4379.73	2877.06	4024.15	1393.51	1295.74	3104.36	3742.27	2167.25	1525.26	1880.37	2924.24	2318.11	1572.29
510			567936.75	4284406.00	357780.87	42673.19	29524.98	67574.42	28002.57	31805.52	18896.10	9961.86	10436.21	6815.95	5028.75	7288.33	11304.52	7804.54	6710.42	2730.93	4109.71	3023.77	6490.74	4673.69	4021.45	4248.76	4751.41	3748.67	5095.97	2766.80	987.60	1870.59	2857.09	2932.93	1445.69	1720.32	680.27	1461.26	518.70	846.52	1136.09	1669.62	1640.71	1669.16	1581.06	1441.78	750.22	852.03	1321.93
511			593485.25	1152003.87	155559.03	15706.00	21430.20	18463.29	23278.14	22503.76	17550.33	16330.56	7771.39	4887.57	4279.62	5812.70	6912.54	4825.00	1935.40	3565.90	6168.95	5230.56	4519.55	648.92	3659.25	2074.47	3515.09	3124.65	3165.63	2006.28	2583.87	3053.31	1944.84	1854.38	1891.18	3360.83	3274.35	2093.20	2337.11	1390.29	1842.77	991.00	1480.04	1768.49	1913.77	1046.98	686.13	920.39	970.33
512			911187.93	4286482.50	336975.90	158232.51	156389.21	25055.99	41644.44	29876.94	21265.16	15085.48	17940.25	20396.82	22458.80	37081.16	56929.97	16715.83	6320.07	9586.09	5477.32	5783.86	8466.14	11154.04	22668.78	6990.35	3804.16	11331.15	7705.46	2315.88	2811.37	2287.99	3072.34	3303.11	2652.04	824.41	1153.19	2700.87	3030.91	3258.39	5173.46	5514.99	6019.20	5925.65	9107.68	5394.13	2102.65	1878.29	2156.39
513			117605.63	2004045.25	79769.90	16231.12	16196.99	27992.31	26596.28	10562.82	6158.31	4994.14	6261.69	16326.93	4488.13	6654.17	2520.14	4335.08	701.78	2445.45	6214.96	5799.47	1332.79	2100.41	1727.11	1964.24	5242.56	11633.92	2448.21	2753.67	5622.66	4643.23	4258.54	1993.88	981.94	1301.91	1171.12	1924.17	2734.00	1121.75	1589.60	1169.52	627.22	329.87	217.88	748.85	379.56	326.29	414.27
514			209433.48	1960705.62	208028.90	86471.32	20791.54	21964.87	30684.57	25356.95	32703.67	16499.65	14187.95	10095.48	9623.53	13931.38	15275.54	12249.73	16323.24	9842.96	5430.37	8950.50	3843.65	4976.34	6699.76	6919.20	7737.54	3146.77	3703.71	6950.45	9727.47	8113.05	5230.58	2520.99	6427.13	5287.32	6056.07	6632.33	7082.54	6133.79	3529.61	2217.44	7354.14	5922.16	3161.42	3113.75	1653.53	991.95	2045.77
515			227243.98	6541418.00	323019.93	35771.12	24811.85	25279.41	16472.19	17164.52	22938.23	32320.74	25139.33	22054.68	7826.52	18177.85	12368.86	6623.81	5836.37	9117.20	6558.83	3314.48	2334.15	5029.59	9583.38	7602.56	11901.97	2046.51	2776.77	5966.20	4029.49	2495.30	3703.99	3330.33	5863.19	5070.31	4712.80	2197.27	1633.54	2667.81	1782.77	1160.94	3031.37	2711.60	1436.33	1716.23	587.41	826.89	1471.28
516			678264.31	3534888.50	230356.06	32570.67	35061.52	16875.82	24859.25	24466.44	17408.50	12144.25	20360.35	24277.37	19763.18	9270.47	3524.30	6977.78	8429.61	8872.62	8192.26	4536.43	5316.96	7367.34	5684.76	11280.41	11561.23	5574.62	5325.82	4717.67	2984.82	3243.52	6713.30	3824.09	1878.08	2513.74	4006.60	2369.83	1544.29	1888.92	2864.42	2285.21	1303.91	1379.47	1665.92	1652.18	1056.53	1125.36	398.77
517			169806.29	937761.12	326884.15	103980.72	105048.99	43435.04	63030.91	31007.62	26815.47	15610.42	11876.65	29595.92	26666.58	7214.17	10156.78	25283.42	60224.32	46182.69	14311.90	11053.14	11092.96	8241.35	12100.58	4217.27	3057.68	5770.09	3651.57	8051.58	5224.18	7833.17	12295.98	8444.58	3889.94	3514.97	6868.91	6015.26	5905.76	5160.33	1858.75	4584.65	5278.86	2718.96	2485.87	2191.71	2116.74	3059.55	3798.94
518			432882.62	4787636.50	429852.12	105419.96	125727.70	72020.03	52962.40	51827.30	57418.17	39749.52	29104.94	32577.90	30146.40	34112.06	51882.82	38004.08	25516.50	17773.54	18095.47	22633.09	13844.22	7481.16	20498.45	17883.72	18319.97	16491.14	14071.13	9923.32	18418.21	15222.60	7156.41	2536.54	5078.41	6600.84	5160.44	2183.78	2635.77	6149.25	11447.15	13325.47	6886.16	9627.92	12683.12	11195.44	9943.91	5637.96	2464.92
519			966126.37	1791576.87	160057.26	30002.15	31507.61	57983.33	53868.47	52239.53	9869.65	7414.06	12568.90	16392.92	5689.95	10283.76	4943.09	5260.46	4960.90	4370.74	3313.58	6540.20	6568.81	5466.51	7097.23	4997.17	5665.16	3843.01	1915.32	4326.45	6187.75	3330.15	2723.45	2590.84	2038.08	4328.59	3560.55	1745.00	1679.25	2908.89	1902.89	1212.50	1872.40	1543.54	2510.68	995.86	1476.86	1494.99	1607.72
520			1145153.37	8903430.00	904539.43	100297.17	55297.58	42473.32	24007.23	17701.62	13777.98	21670.28	35762.30	22483.51	7829.31	8906.85	8140.42	13422.04	10699.22	17304.80	9856.21	6575.58	6742.12	3345.83	4315.03	3576.13	8078.00	5403.19	4617.34	6272.92	5687.11	9070.01	4628.33	4740.76	6682.08	4773.51	3011.92	1265.51	2164.15	2532.94	2884.96	2781.24	1896.94	1946.07	921.70	1185.67	695.46	1577.11	2905.64
521			200853.43	1971184.37	175309.00	45832.29	50406.42	35089.34	57132.18	15793.24	33957.09	48982.41	66761.78	26837.20	47926.04	30080.92	35652.53	11477.57	14496.28	24225.56	36109.68	19374.13	11480.05	12682.35	16718.38	6365.98	18330.55	26856.55	13272.80	10040.83	11291.78	17392.92	14845.39	19730.41	16753.10	15457.06	9300.56	13072.93	12290.66	17664.07	34274.62	72674.76	88757.58	54406.89	27204.38	10299.50	1995.29	1593.21	4102.93
522			105878.52	624080.81	224360.20	199603.10	81309.55	72625.18	34908.07	26364.11	18565.38	14277.84	19990.34	26380.56	33281.35	31625.41	31785.60	11717.94	22849.33	19877.04	17395.54	6242.44	9360.91	5640.94	16039.45	17711.52	12037.60	25088.55	18713.73	8020.94	10834.08	8597.95	6027.61	5680.38	6195.26	10746.73	7288.74	4817.34	5802.39	6457.04	4556.11	1823.60	2568.69	5554.00	8267.59	7402.30	3308.38	3663.87	2102.23
523			255873.31	1136152.00	132541.68	62442.21	57137.13	43456.64	42403.20	65671.38	32440.67	9275.64	2546.02	1032.07	2539.76	4233.09	8147.71	3553.93	1404.46	3589.81	5249.18	3221.14	3203.08	2318.31	793.57	703.65	298.72	732.64	912.80	426.44	1014.62	1506.22	1615.53	1603.44	1366.16	654.32	1206.27	520.14	601.55	652.39	692.77	610.86	624.31	1108.15	998.60	990.21	1066.95	1129.48	837.50
524			306832.28	733962.68	114441.32	44002.74	32699.61	26015.09	48105.11	21271.83	7084.08	9542.38	11010.88	10771.87	9199.21	4141.52	4464.86	12427.44	6599.00	5873.93	6394.13	7993.60	6505.97	4508.70	1628.61	3917.45	9565.93	7732.06	3917.70	4884.75	2499.91	2526.50	3152.98	3127.36	2761.39	1651.09	5674.93	3044.35	1907.60	1070.63	1629.71	1629.46	2234.99	2126.97	2444.75	2701.47	2090.88	1142.92	1388.64
525			42032.05	1628263.87	91690.17	56252.17	62695.28	39104.57	41879.48	23839.91	14641.81	11770.82	26146.97	19177.71	15270.82	18776.25	28075.62	33222.96	21349.74	6465.86	3277.57	7032.62	10399.60	9138.63	11105.56	5801.98	8170.59	6821.38	15250.96	15838.07	8970.05	3036.65	2949.14	7374.47	6755.14	6597.69	2745.27	2957.11	3342.34	3083.72	2748.97	5346.25	8946.34	4267.76	2753.02	4696.30	2613.60	1447.32	1964.12
526			240461.21	1736450.12	155178.37	22367.66	37718.62	36472.78	25299.15	31636.18	13820.62	6770.38	10947.01	12933.61	9453.86	6676.68	10804.10	5398.54	2699.41	8306.33	11557.60	5064.53	10005.37	17110.08	13450.34	7413.80	7771.53	3421.80	3489.78	1766.55	2996.62	2871.83	4461.69	4667.66	3967.28	2392.13	1432.34	2493.73	4440.89	2796.16	2996.47	3381.33	2452.67	362.70	1441.68	734.24	1062.58	4337.29	3911.60
527			642011.12	2795245.25	240656.85	18731.09	17389.54	13043.46	8142.88	6116.74	8668.56	3568.59	4237.13	8277.24	5762.39	7297.59	6422.93	7339.66	4826.93	5076.91	4811.25	3197.85	4202.72	2767.66	2423.20	3351.94	1694.26	2543.69	4495.02	1373.09	2848.85	2003.52	1994.41	1163.23	1821.07	3245.42	2372.71	1671.18	1726.89	1572.92	3234.88	2043.04	975.44	1068.67	394.79	923.31	658.51	542.83	1306.25
528			70459.27	650071.18	46137.76	60345.02	85526.21	59681.48	51018.11	42432.83	17506.61	13278.86	10464.41	11027.32	7199.62	6294.03	6502.02	9717.57	13244.87	13399.58	3144.08	617.04	1549.44	1160.47	1506.88	2725.95	3693.46	2646.38	7528.04	10646.70	2769.12	2112.43	2810.87	3882.02	2521.60	1825.06	1556.82	1212.82	1084.46	1331.69	449.40	671.43	1266.63	618.93	717.50	1776.09	4204.69	566.80	826.49
529			295060.37	1021733.43	198879.42	61575.30	55753.70	40611.86	18568.99	13376.52	16957.26	5175.62	7726.28	13513.84	10941.66	5066.72	10598.66	5082.64	3572.46	6306.64	5768.30	6091.18	8901.08	9434.70	5480.90	8998.01	5530.27	7060.75	4003.16	4868.18	2851.91	2284.22	2590.10	2728.58	2072.29	2226.92	3250.42	2623.62	1905.07	1304.53	2348.58	2456.72	1435.98	618.14	967.26	1850.94	2397.05	1206.31	618.04
530			455138.75	3154553.50	143622.71	47857.66	21845.30	41392.28	69422.57	26368.66	19052.53	11284.20	7899.87	20748.34	20620.36	26714.04	28303.17	40723.27	39592.88	27165.92	19345.33	7558.89	12720.60	2999.81	3125.65	5369.92	8058.04	3883.51	4914.40	10650.96	3669.20	4958.25	2933.37	2157.67	13296.60	3174.78	3706.77	2405.68	6217.38	4567.65	3013.11	1598.99	863.24	1187.57	3883.54	2684.85	2004.00	3833.95	2877.34
531			648574.37	2941332.75	195470.01	82600.07	67063.50	55044.83	104453.90	73374.36	39763.78	17764.98	27821.58	14709.50	14028.65	11253.19	17422.82	12722.98	11234.10	9889.79	7488.72	6668.47	4622.83	4249.20	6469.68	7563.66	5905.36	3546.14	3062.96	2147.80	4860.30	6186.27	3635.63	4719.90	3413.55	4266.79	3831.38	2972.27	3496.55	6462.99	3233.06	1540.21	2814.62	2512.52	2117.00	1327.77	1124.06	1090.32	1550.80
532			246676.21	5421076.00	496053.12	136360.10	67154.69	52920.50	54559.66	24498.39	67591.05	48320.12	24870.72	33975.82	28351.36	13954.91	10599.89	3923.60	10815.94	26222.07	18202.18	18808.83	9854.01	7517.46	7068.56	8229.19	10507.18	5983.47	10547.51	10525.78	7886.82	10441.13	6849.35	6402.65	8441.01	10209.02	10619.22	6784.35	8408.42	6315.41	2699.81	4773.61	4619.57	5039.24	1778.68	2911.46	5803.59	6338.32	3496.27
533			253638.54	1426786.62	68881.35	39672.61	30197.69	23089.04	15385.01	29783.63	24794.38	7719.45	8698.98	7765.88	6863.50	7487.48	6152.69	7738.13	5232.62	2944.94	5467.76	2720.09	3995.83	6662.77	6601.49	2325.56	4114.92	1519.82	3266.30	6269.82	4654.50	4742.04	2167.11	1737.95	2822.86	5024.98	3328.17	2997.86	4567.86	1614.01	859.76	1480.16	1594.26	807.29	487.75	1034.45	658.00	705.33	942.55
534			712596.56	2982985.25	253134.37	84265.60	29048.60	34706.80	64313.67	58964.23	18812.32	14449.55	11541.50	33091.46	20512.78	15703.63	14146.19	10696.70	7475.24	7665.43	9288.09	8301.35	4831.24	4548.91	8913.99	3709.64	2206.37	5855.37	10331.90	7357.11	6322.84	6268.58	7641.67	7188.74	4547.34	3726.84	2833.51	4259.77	7337.11	3812.57	2282.12	4383.53	8412.42	6282.57	4485.10	1747.84	1973.46	1558.78	1607.30
535			71943.31	1450690.50	118780.55	171476.54	99310.59	47797.31	24227.24	36410.31	33693.30	22905.44	25131.63	52924.13	52675.92	25644.98	18141.20	21844.04	9025.13	4307.88	13182.00	16503.88	5674.46	4301.46	11630.81	10637.41	7460.48	14270.92	14802.34	8890.17	26864.27	21065.16	12487.11	18934.07	13008.70	12113.59	9796.61	5373.49	2054.52	7748.40	8152.28	3886.80	4583.07	10185.21	14754.58	10570.81	5813.61	7548.45	2102.89
536			86719.00	1000290.25	94335.76	38753.67	22525.86	16565.13	56131.05	32404.30	17237.12	14483.00	12471.90	9210.63	12205.11	15186.55	7053.46	6623.32	4145.98	10584.27	7796.37	3260.79	5757.03	8264.61	9342.42	7319.02	3763.99	1963.63	2917.78	3411.34	6311.80	3167.46	1420.14	2696.92	9349.21	9233.08	9071.37	16407.93	42546.30	67936.68	158514.04	125732.10	47961.01	8800.68	3875.66	3292.68	1891.51	1581.99	2107.43
537			1007882.12	3652211.50	79450.50	54533.53	34578.03	28973.39	22646.55	9823.86	22684.24	29896.04	17607.75	8538.97	7530.30	24693.53	26551.81	6238.69	8358.95	9340.39	5512.35	6424.30	5043.91	3693.42	2241.08	3417.08	4256.82	4607.79	8159.53	8939.41	7438.07	5778.52	2271.75	4022.63	2441.95	2882.48	1582.74	4048.65	16725.16	8891.15	2079.03	1650.89	5603.23	8928.04	4733.77	1508.88	1379.18	986.72	1266.37
538			2417813.50	10849936.00	896470.93	181229.01	47602.05	59416.30	66660.99	10889.34	17027.35	55307.62	16225.66	13520.76	14593.08	5708.07	8090.05	22544.55	15055.56	11735.58	6277.42	3943.01	4339.24	6307.96	4813.54	2710.54	6054.97	6510.30	22641.05	14955.65	2839.87	1304.24	5771.02	10919.51	8930.28	1607.09	3719.77	1990.95	3828.74	5666.48	3010.32	5727.22	5151.68	3337.03	1894.55	1228.39	961.14	1475.45	2734.85
539			47860.08	3474139.50	162500.84	45552.99	56025.10	19142.75	69877.63	76779.59	38837.27	14103.55	14478.21	11466.32	16605.20	23794.22	23324.72	21893.61	18623.53	4274.59	8091.77	7307.54	9170.93	8958.41	11429.06	4063.93	4988.45	10143.93	9629.39	3919.93	2552.28	2158.21	5629.56	7743.98	12687.03	4564.83	2314.43	3457.25	5569.92	4320.58	2629.42	2031.69	1107.23	1351.93	2411.88	1316.13	1621.31	2559.43	2774.36
540			1105538.37	2723000.75	237496.62	46501.02	24259.48	19794.96	6437.03	16186.57	16166.43	27276.44	17116.98	5851.97	8409.40	17396.34	10528.08	4506.86	9367.13	10931.84	10055.98	5678.24	4455.76	4813.32	1699.63	3878.43	5491.95	5235.39	2333.97	4354.62	6282.73	3786.00	4013.32	1491.66	1953.34	3505.50	3693.15	3097.81	2223.61	1834.16	2751.63	3136.93	1774.43	1831.73	2386.05	2018.58	2095.35	525.67	1132.29
541			1090729.25	3095612.75	329851.96	47009.92	105399.49	56224.69	39604.48	24025.57	8383.62	11918.97	5729.67	8420.67	17043.84	16614.49	5405.77	3949.12	6013.92	1207.24	3966.34	5067.46	6595.96	13200.19	13616.77	5281.47	1596.68	4088.04	3220.72	2721.03	6160.08	4617.83	2230.86	1010.38	986.00	1698.70	1570.61	1597.21	3099.82	1957.14	1463.82	2269.85	3121.55	696.08	841.68	1664.75	2519.70	1310.62	1263.17
542			265593.28	3070518.75	678584.75	331983.40	269697.53	129336.31	167426.21	125799.23	97220.54	54195.02	65504.32	74759.13	139594.70	124213.82	99083.70	132688.43	178834.98	121534.89	24163.85	4337.27	50933.89	43185.44	37272.04	29635.81	22638.92	32758.08	36181.75	64848.58	14452.55	7953.18	38582.80	33506.80	13501.39	23378.43	10942.54	6907.23	4958.20	12511.36	15731.15	7493.56	9023.36	20640.79	9746.73	3145.56	16965.69	18082.17	11625.72
543			512525.62	3878957.00	200903.01	63961.89	39634.59	23805.55	20032.61	35657.65	20525.23	10919.98	17135.74	9242.15	6301.66	4119.61	9485.07	15561.34	7594.50	5390.59	4936.41	6308.68	10493.28	9106.03	6357.36	6764.88	9181.70	8317.98	6436.28	4633.63	3698.04	3125.86	3832.44	3464.20	3416.39	3189.72	2821.16	3173.45	3038.11	1975.98	2639.08	2131.30	2365.00	1086.88	1148.42	1672.54	934.78	987.46	944.78
544			233370.50	465996.68	188829.01	89226.20	40558.26	14983.24	19914.68	27399.34	33107.45	52975.60	41616.48	16681.99	9239.28	14934.76	23497.33	17851.23	14424.88	5948.83	7928.58	5592.40	9901.69	13233.80	8318.73	8154.40	7664.40	10288.97	9469.34	5514.36	3561.62	5004.95	3388.13	1259.14	1882.84	3506.67	4083.00	2617.32	3456.30	2456.51	2997.15	1593.52	1806.51	2553.38	2597.77	1148.49	1096.97	2169.75	1176.24
545			176692.01	3351796.50	400375.59	38247.72	48552.23	59920.57	40397.89	10636.91	9078.25	8685.81	16292.13	12679.45	3797.00	2939.50	3313.06	6229.95	9909.75	5495.62	2548.12	5350.90	5096.98	1940.34	3387.50	2429.65	3702.68	5166.97	2095.13	3084.71	1621.37	1255.75	1716.88	1413.48	1358.06	1811.31	1626.06	2763.89	3680.37	2754.88	1703.98	1454.34	712.98	606.77	797.80	1080.92	1543.01	1219.98	830.69
546			589636.31	2101334.25	84775.27	27988.47	42837.28	25325.86	17234.85	12925.98	15584.03	15625.07	8009.76	3986.35	5536.38	14284.25	12697.55	9322.61	8859.87	5093.07	2410.17	5227.75	5094.73	4627.77	4682.18	3701.70	2545.69	3396.39	4186.19	2767.72	2687.48	3635.50	2505.32	2625.04	1491.93	944.39	1259.01	884.19	2131.85	972.17	1013.67	1754.19	2761.01	1231.20	743.20	1374.87	1311.84	854.32	1757.86
547			347523.65	2222100.50	101170.06	18280.03	15754.72	38824.80	31619.68	28644.82	8684.45	13381.88	9920.89	12085.86	6517.47	8767.24	7147.87	9852.91	11899.46	15062.48	15200.03	5698.87	5359.29	10067.69	6580.34	4743.45	2960.63	3326.81	4815.72	2828.00	1894.96	3619.91	5407.98	2350.90	4587.23	4271.80	2805.84	3578.05	3676.53	9392.90	20610.57	39313.89	56249.38	75299.79	100304.67	91163.50	15017.40	4695.57	2889.57
548			122992.17	987625.06	37608.53	7615.18	9403.08	4961.07	12327.40	7382.39	4602.02	4791.85	4134.55	4117.50	6374.29	3076.46	1810.78	2763.63	2285.38	1800.57	3070.58	2207.69	1720.64	1563.28	2226.93	2171.77	2131.84	2076.71	4479.76	936.83	1135.86	1112.43	530.90	644.74	1104.60	773.00	1012.82	2051.47	1266.82	1373.30	1396.93	889.85	831.27	520.27	604.36	715.97	1368.55	1333.46	1262.88
549			273568.50	3046152.50	260573.70	25962.97	54720.28	42239.16	48846.70	48265.65	20098.49	20410.49	15898.66	26915.83	18330.64	24258.23	27529.94	27101.31	25916.03	25549.70	15933.95	8741.30	16305.62	7701.30	8362.14	3690.19	3771.92	4517.25	8161.00	5576.19	4481.97	6526.28	1934.95	1666.51	2560.54	3615.23	9692.27	8305.02	5813.41	1833.54	7812.75	8918.37	5745.41	2011.47	2868.29	4981.29	4091.66	1771.95	2302.16
550			256484.28	2701735.50	402156.40	522233.03	101764.74	86704.53	119723.35	93907.89	89715.93	57813.23	42771.92	17831.04	14210.64	56021.32	49715.88	10953.16	15660.63	5967.67	24697.26	10562.15	8705.60	6813.98	10019.49	25740.79	23499.12	15934.19	30267.01	38587.90	26076.60	4952.77	8007.84	10058.85	6216.91	14855.74	8479.34	26367.53	60640.98	69542.28	55504.38	78693.71	34876.59	16024.36	5866.84	8714.09	6702.75	3062.16	8124.37
551			464976.53	1477882.87	173694.09	29095.79	18106.32	23061.93	59763.59	69110.35	28534.66	8284.89	5091.10	2392.83	3066.98	4394.85	3116.41	1578.60	3307.14	1562.37	3053.41	4529.34	1343.23	4853.53	3369.71	937.08	2766.04	1468.22	1547.14	2109.55	2196.18	978.03	1285.83	824.50	1518.89	1842.45	3830.14	1379.40	872.41	946.16	651.76	462.40	371.21	630.78	832.78	1321.12	664.63	297.27	801.84
552			59452.00	1170855.37	167898.17	66107.71	62836.62	30697.49	33961.23	23125.15	15792.79	5692.42	7471.48	4122.05	8635.40	12493.22	5441.72	3969.77	6601.59	9556.64	11254.00	9540.13	5557.01	6476.49	6020.21	3054.27	5015.22	3576.21	1815.72	4508.12	5787.64	2053.06	1411.11	1159.42	3811.58	6845.92	3661.82	1996.65	2346.37	2852.60	3696.77	2566.21	1604.74	1514.32	575.99	801.93	801.26	567.26	555.40
553			70561.60	977693.37	75789.41	29865.73	37706.37	39523.68	34142.99	48279.78	42995.43	24420.36	6026.98	8336.13	24577.69	10533.08	6431.14	14477.96	11311.41	10517.20	5042.62	3465.71	8129.89	3530.95	7460.29	6706.70	15459.67	9833.63	2991.44	5231.83	4369.21	5046.79	1977.66	4357.52	2310.54	3526.96	4892.50	4278.82	2726.81	3013.46	771.26	1932.40	2985.59	2407.56	2323.89	2139.40	1539.18	1665.25	3481.23
554			170250.81	743194.56	147502.65	79792.78	42702.04	43024.82	25326.22	30203.08	24345.24	9378.19	29142.54	27402.88	11458.41	8846.38	23520.77	16944.31	8005.23	6031.80	6995.73	7839.25	7811.86	6798.79	3831.41	4570.10	7668.73	11327.03	2839.28	4232.13	5349.43	5561.69	7548.32	5461.86	3600.57	2762.20	1993.12	2912.98	2881.88	1417.85	2121.73	2705.68	2539.07	1599.66	1858.19	1037.97	984.11	1567.90	1767.13
555			1442783.87	13713299.00	1048781.50	68661.00	27949.20	53441.62	24773.99	39101.76	41998.75	36806.60	30752.25	47591.27	32532.87	8528.13	19077.60	28408.20	18984.67	25445.92	8088.90	20767.76	15774.81	11427.25	8461.67	5650.82	7038.05	4348.08	4481.88	4252.19	5652.19	7841.63	7905.31	7446.10	10420.34	10079.84	3218.46	3377.41	2789.17	5805.60	7623.43	5596.37	6013.55	6292.73	3697.38	750.08	1725.39	5631.95	3457.16
556			947454.25	5366731.50	668053.25	57481.25	31606.85	25663.56	43110.13	31855.12	21661.79	16361.63	15546.22	15217.19	14565.04	16838.21	15293.91	8423.27	5257.80	5118.03	3740.66	4127.71	4975.24	2750.52	2817.67	2899.09	4378.69	7745.93	2677.50	2238.89	1401.87	1114.52	1702.95	5854.92	6774.86	4501.93	3478.80	2243.18	3929.08	2198.95	2981.34	4104.53	10212.22	23227.66	5643.85	1754.78	1177.02	753.43	908.28
557			383490.12	1158534.87	184447.87	78476.41	37148.61	30058.34	34546.55	42989.57	32032.56	26630.78	22491.86	19095.49	6181.12	5874.23	20099.07	26582.12	19623.66	7341.73	10536.20	16635.15	10695.25	7179.31	10478.47	10175.16	9534.78	11215.60	7985.63	4325.88	3067.56	4404.28	8436.18	4771.71	3967.46	3785.40	4550.40	2899.84	2828.81	3597.78	1695.71	3482.69	3058.02	1754.38	1781.32	931.79	1183.27	974.32	1727.56
558			200805.81	3273847.75	177114.39	72647.76	36905.05	18564.37	29020.53	23322.67	24709.65	17478.32	8835.51	2327.63	10473.34	5777.85	17150.19	13297.02	20066.53	11207.74	7998.65	11035.90	6106.32	11236.87	17803.76	3301.62	4199.49	1650.56	2579.77	3905.27	5963.36	5386.05	3241.20	1828.00	4667.13	7122.42	3159.33	2629.50	1453.85	1977.28	2171.49	1562.07	1986.01	3437.57	5129.63	3398.19	1838.88	2135.15	3491.28
559			391171.15	1302308.87	113999.71	33690.52	27474.58	20682.55	13844.53	20434.19	7588.87	5582.92	3212.48	3829.90	4511.20	4829.61	3801.90	4794.38	5953.56	3333.87	2585.13	1685.99	2048.26	2927.18	2763.93	2135.95	1654.52	1073.12	844.92	651.18	2024.37	1878.73	1200.98	1361.93	2467.95	7141.53	5436.79	8991.91	25974.91	81259.63	181582.39	101601.15	78410.00	27846.30	5173.52	1358.40	1788.97	1571.99	751.44
560			49897.14	1245744.50	256442.29	209163.62	17607.23	27499.00	48163.33	55358.66	19516.76	49157.86	58879.61	43668.41	59323.57	46909.75	12931.31	39845.22	24882.51	7954.15	12236.43	20214.72	13856.46	13609.10	12888.82	13490.11	17220.12	15176.53	24353.93	13630.04	9310.08	4000.41	6643.79	6394.72	10094.84	6662.24	4050.87	5505.90	7497.60	7746.86	3069.51	3607.61	9316.56	1773.43	1554.02	2797.16	5329.11	8166.84	5607.59
561			489459.43	1577920.25	261147.96	66560.09	42189.25	42498.50	109622.32	23797.90	23157.74	22026.06	19646.70	35927.87	3376.91	2668.18	8612.98	16122.68	8459.42	8409.03	4986.17	21779.19	54380.65	15682.66	4375.25	3983.84	2552.39	3052.05	1646.70	5109.51	5743.31	2542.71	3519.44	3464.58	3083.72	3237.69	5173.22	5358.31	6782.97	3442.55	1988.06	2611.51	6232.39	4891.80	4019.15	1905.33	3032.34	5222.79	10560.66
562			389192.18	2459837.00	199598.57	60816.09	89664.73	79703.15	33125.16	56980.08	55089.37	15360.38	17390.41	21053.05	26953.08	14808.30	13391.92	34669.74	28175.90	21432.34	18187.00	6439.64	9138.33	18678.09	14689.76	14853.74	22158.36	16955.97	8576.57	3851.80	9616.18	7328.70	4403.42	7825.66	7773.43	11483.14	4763.56	5786.05	10542.41	14992.99	23718.27	73934.30	134617.10	101305.56	14221.60	9691.07	14385.17	9297.43	7541.78
563			67426.24	837190.00	43044.98	44668.12	72853.14	16413.80	27124.19	24099.44	4683.86	12828.63	10310.08	15788.56	4397.98	12289.19	8143.01	4523.71	2825.19	3691.93	4570.68	6385.18	6521.50	2732.57	4826.26	4991.29	4401.29	6658.72	2029.59	8140.69	3360.71	3496.69	1812.24	2661.14	1265.05	1285.12	1660.37	3742.96	4781.82	1913.00	1714.82	1767.92	1237.79	1261.87	1707.09	1874.77	2984.10	1481.29	2100.56
564			40600.50	809738.31	627770.37	265139.12	144664.29	167555.70	49729.38	35115.75	30760.03	56568.55	42241.34	15780.54	34965.13	58824.51	36439.14	16927.97	21878.85	32768.07	20318.99	30563.15	57561.49	18824.12	15648.27	19033.00	19667.35	44587.96	30385.02	12206.63	20383.66	8804.91	10528.47	5179.67	8514.46	16201.34	6624.30	10111.62	4570.36	5668.00	11563.04	9077.65	7498.67	3252.49	3211.67	5323.58	1970.26	6658.48	4288.66
565			510147.09	1042261.06	67415.05	42571.52	20554.87	28203.19	14073.67	29692.93	25211.30	2672.77	3492.31	2604.46	5912.13	9268.42	4101.57	5111.74	4152.60	3304.69	11195.12	10397.05	13272.08	3464.07	3477.23	923.55	1287.23	2690.61	2706.20	1338.59	5763.72	4381.79	1557.75	1022.36	2001.73	1758.39	2288.29	554.19	1687.21	1418.86	670.82	919.47	1302.99	1310.29	1083.80	606.98	660.39	1038.82	1824.87
566			547432.75	1430421.37	397279.43	155178.37	55465.73	106369.12	102807.89	180299.48	37159.82	13722.58	7395.63	21438.06	17263.75	5384.79	4813.53	6697.56	11702.98	11464.77	5525.99	6222.07	3117.91	7663.65	5484.95	2785.05	2867.09	8690.22	8346.42	4201.83	1992.42	3751.36	4751.69	4617.32	3906.06	3220.50	3027.70	2589.72	1771.72	1880.96	1912.34	3587.88	2730.82	1185.47	578.59	1568.18	1278.70	2051.43	1488.85
567			697811.62	4340038.50	274740.56	22055.07	39922.67	54856.21	47604.12	51499.17	59915.00	17318.44	10251.00	16631.28	19548.41	43144.38	22463.05	7767.04	12869.68	31909.45	20129.33	11527.44	5836.04	9098.49	4038.82	4199.78	7828.80	5989.81	10425.42	15728.50	20909.83	10580.01	8002.81	3443.59	11376.09	5673.57	3354.03	2152.79	2238.23	2961.10	6872.87	6138.75	1633.73	471.13	635.75	1960.25	1943.91	2639.20	1851.89
568			388955.87	3643598.25	167438.82	27411.37	45751.79	109236.56	68601.23	53294.63	40670.69	42752.17	33449.85	12597.56	12817.79	8969.38	10553.01	19936.08	14355.27	16997.99	5851.60	7349.37	11166.15	13292.77	9563.15	15880.51	28227.60	16538.77	6673.43	6677.58	4090.20	6838.70	14945.20	7310.16	3109.76	3073.20	11070.01	6573.04	5334.05	2103.60	5880.11	5702.46	3515.27	3371.07	2401.54	1635.94	1384.75	1519.34	1424.95
569			539759.62	1585473.37	261048.43	72175.40	118862.92	75805.74	56790.74	47639.35	17907.85	9909.40	3689.40	10420.09	9595.64	10816.63	3407.57	3419.79	2942.81	4790.07	5425.02	3100.43	5014.98	4684.99	2567.44	2322.88	2666.02	1537.00	696.03	1080.18	151.13	804.92	2336.76	636.87	738.15	1460.52	1898.65	1479.22	664.30	867.48	454.09	603.35	738.23	672.03	527.99	382.31	1133.38	539.05	1032.72
570			496069.15	1364621.12	253677.62	66120.11	23225.30	19913.84	17148.56	26366.86	30098.58	17071.25	13566.93	13958.45	7775.88	10208.85	10348.41	16047.64	8710.76	3273.11	8688.03	6651.45	15102.39	11000.26	7250.08	4209.35	3872.53	4030.14	10640.66	5734.43	4808.04	2923.46	3175.93	5415.99	3292.46	3806.44	3153.10	6207.36	5817.71	3284.16	2214.92	3161.52	2054.34	4546.41	3300.93	1240.47	1616.85	1992.22	2076.34
571			358903.21	4559169.50	312408.00	53338.63	35555.89	55836.50	102220.95	50341.22	20627.27	17483.42	19190.54	25553.05	17452.33	18415.64	21524.93	43336.14	20016.29	12344.17	14944.29	15200.16	14171.23	12747.75	12097.13	19397.66	11574.38	6409.82	3718.62	7139.15	17619.41	21260.86	10389.30	6030.74	12111.34	10797.36	7020.18	2928.39	13038.55	7518.48	3852.49	4002.32	4958.41	2247.35	1578.45	1905.00	1670.58	1186.09	553.22
572			311897.12	2947257.75	174748.79	82144.76	52212.64	120185.64	52647.61	13861.94	19018.18	27612.49	31540.29	25527.38	9726.58	57255.57	35636.64	6182.34	6542.41	18533.12	15439.02	15294.99	12401.50	15185.93	6022.08	39167.89	44193.31	9765.09	16000.94	15540.30	16625.66	8924.73	4360.67	26926.69	21849.35	13072.77	9160.42	21355.85	17623.53	5525.07	6006.92	4940.72	2413.51	1555.40	1491.95	4173.46	6358.58	4678.74	1402.62
573			152700.71	619074.25	81447.96	31116.51	21338.22	21744.78	12324.92	13473.81	17286.61	4026.93	6361.64	4049.35	2714.01	2450.85	1315.31	4958.77	3700.84	3369.09	2890.88	1447.69	4425.18	3915.76	3654.20	2938.61	2634.92	1750.57	1213.06	2109.55	932.72	1886.00	877.69	373.47	1050.70	567.14	2132.47	4116.02	1745.65	2057.54	1074.91	869.32	926.93	710.79	466.71	765.84	681.04	587.06	646.51
574			268061.93	1902374.62	194232.18	52396.07	22334.41	17232.37	27984.47	8752.30	12072.14	23785.60	10104.34	6562.91	5733.42	5742.53	2647.44	2681.96	5947.69	2589.38	2176.40	2767.58	6599.97	1561.14	4307.48	2579.92	3040.02	2805.58	1588.87	2405.15	2406.35	3533.76	1265.45	1221.41	1212.68	2918.35	2311.18	1150.17	1473.17	1088.85	1348.55	1086.45	985.04	430.81	862.64	1114.41	1399.75	720.82	161.00
575			1282564.50	2994328.00	293302.28	36425.50	17696.66	32807.40	54791.32	47143.89	29168.40	27877.88	13115.77	13822.73	22110.90	16945.35	11904.01	20491.82	23918.58	23143.19	18541.64	13845.82	6249.52	10220.87	6131.31	5187.77	6041.21	4655.78	4056.16	2673.39	1802.10	9178.15	7409.98	5516.70	4310.11	2705.27	4172.96	3568.96	5492.80	7635.26	4962.28	3204.55	602.26	1726.96	1546.37	2129.54	2770.40	2457.02	1370.24
576			146805.89	2084981.25	83908.53	35206.51	21025.34	18673.86	6593.73	55823.31	70500.63	24091.69	28921.79	30112.50	26923.94	13300.61	11539.39	3857.52	13393.90	7461.62	15155.68	13909.85	17097.33	16191.84	17865.99	8564.98	9833.98	7648.69	4709.58	5969.25	11039.41	3924.74	4470.99	6700.15	8468.91	3209.32	7975.98	13542.61	17442.15	20574.41	29388.65	14241.38	7958.46	3027.99	2348.97	2581.79	2687.00	841.81	1082.35
577			80871.26	2079302.87	146815.51	121913.88	57224.05	57958.29	92451.00	144937.10	40990.96	32569.18	32686.69	14064.64	45642.17	70373.61	34035.05	10175.17	21261.25	16929.38	21880.94	30886.14	36483.51	10107.47	21890.21	17771.73	13604.83	21105.40	17567.24	22839.47	16538.72	5163.26	3925.19	7474.50	13914.11	17143.08	17351.23	9105.63	9049.45	9700.11	6653.59	6345.08	9078.17	5423.87	9432.92	8753.29	4825.82	1581.45	6152.28
578			113480.53	1574880.37	148449.35	164212.71	39308.68	64772.82	33466.56	57726.82	35818.32	14895.55	56543.32	47587.33	23942.07	17510.60	30609.28	42421.46	30935.63	19777.69	26390.69	21591.43	8705.22	4191.84	12121.83	14766.70	11306.99	8365.50	1592.91	8406.22	4266.21	4026.88	5525.89	7584.26	1486.21	2572.66	5737.27	2560.04	1961.96	3795.36	3597.08	8843.53	2671.53	3692.83	3271.75	1573.84	690.91	754.67	562.35
579			334121.84	1900029.12	123524.64	48346.46	35650.10	40162.45	23745.16	15291.18	13127.60	9894.25	8198.93	11524.19	4761.15	6593.45	8294.70	3913.47	3615.55	2493.95	8213.10	9652.31	8946.98	5767.59	6878.64	3937.23	4082.97	4029.30	2046.32	2780.09	3087.20	4013.12	2912.25	2719.94	1675.83	895.90	872.50	512.09	1241.94	2692.33	2723.10	1205.26	1443.71	2013.50	1470.52	1528.54	1008.38	961.57	1108.96
580			604384.37	1015850.62	266637.37	48977.42	32434.55	25884.65	28679.39	21233.03	15378.60	5054.81	1706.82	3712.31	3377.92	3689.62	4600.20	4523.78	4221.34	4606.11	3390.70	1561.49	1247.31	1971.69	3171.27	1082.04	1975.18	2372.39	1245.36	425.34	1581.57	1330.22	505.11	1118.73	778.62	244.32	856.53	1176.86	706.45	697.73	994.49	697.44	826.57	778.69	452.62	628.73	1047.94	440.35	664.79
581			145844.04	1211250.50	80256.69	27135.90	43364.87	35820.88	46496.72	23757.77	11152.66	19670.89	7306.41	9890.39	15297.03	11384.53	8719.74	14859.26	14899.21	9655.90	10900.86	5641.93	5153.66	6595.79	4071.60	6697.99	10217.56	6467.24	3741.97	4948.39	6244.91	10555.51	8685.38	2456.58	1865.98	4376.30	2001.43	1455.05	2398.53	1665.15	1778.24	3084.51	2033.77	1288.30	2978.06	2453.61	1947.08	1283.37	1752.15
582			43845.55	409609.40	89537.82	26218.81	16653.88	16862.50	39875.44	26871.48	8813.97	6916.25	11239.29	5531.08	4325.59	3781.21	6564.41	4723.44	4269.89	5138.82	4522.05	2837.93	7134.32	7093.12	2722.49	4358.39	3692.66	5389.67	6212.92	3854.92	2717.23	4316.36	1616.42	2015.20	3504.68	3093.47	2384.30	2032.83	5196.84	4160.92	646.44	219.31	1329.82	901.97	682.65	1216.71	1810.65	2054.63	977.40
583			977322.18	5912925.00	683167.06	82804.16	37155.92	27451.82	59036.63	31915.38	13952.92	12321.67	9122.51	5342.10	7185.09	4299.75	6188.10	4169.94	6014.91	5115.61	5357.92	5146.55	5967.19	4802.61	4270.72	1582.66	2424.92	3406.41	3922.90	2834.93	1522.04	1294.26	3676.77	2806.61	3867.76	2571.28	3596.83	1024.17	2138.83	1877.49	1909.07	977.41	1891.34	1170.10	1379.17	1746.58	1571.40	914.73	405.45
584			278170.81	1279831.75	243623.93	65378.41	80373.82	71056.14	48155.24	37648.88	44226.56	21364.30	32606.72	15809.02	48240.84	56172.10	15997.23	24139.20	16791.94	12713.19	15143.24	19541.93	17247.73	6929.88	14809.05	15823.69	6638.69	35191.75	32348.03	27448.27	11158.84	18788.02	9998.65	2241.98	4156.03	5279.65	5065.82	7622.56	10141.29	9947.67	4560.33	3578.37	3258.90	1507.50	2493.12	2009.49	7900.07	20043.49	14551.88
585			731657.25	1525920.37	395139.06	130572.78	85221.39	59539.67	51155.60	39992.91	100586.07	136752.18	60226.07	38868.94	67983.83	28691.62	25007.56	8656.76	37682.21	38852.08	23231.46	29493.04	65863.35	28716.69	17477.92	13348.05	18457.43	27752.76	59088.63	10635.62	10088.71	15130.24	5099.10	11065.70	3605.12	16035.08	6219.53	13201.20	7708.85	6306.08	9496.31	10305.63	3368.75	5423.10	7378.46	8340.75	6870.05	4515.17	2666.58
586			549395.06	2632870.00	127483.43	21844.14	33185.10	36284.02	24658.60	23326.19	17360.45	9678.04	3055.80	2986.79	6543.70	6248.97	4394.08	2559.37	1510.77	2378.42	5136.59	3133.84	4484.13	1587.68	3981.17	3835.53	2175.16	2945.22	4085.20	2304.09	2313.71	1549.78	3122.24	2651.40	3564.83	3565.11	1535.61	792.39	1726.98	2446.74	1701.32	632.23	1228.44	1784.64	1195.44	760.46	1064.08	821.86	642.49
587			410999.09	1459491.12	538485.18	110761.07	377605.56	265427.37	77203.31	97052.46	48735.67	26279.80	22593.24	41508.75	50995.04	37832.26	49559.45	44643.20	12451.83	21804.88	39865.47	39768.85	66923.71	55713.84	33523.15	8001.02	11691.04	18750.49	23907.41	20281.75	8214.15	10044.92	18085.32	18085.44	45397.06	20324.90	10813.43	4552.17	8714.09	18081.10	6880.77	14801.72	10144.67	7371.79	4460.37	3647.83	1504.08	2400.35	4004.37
588			484600.00	1892918.87	352920.06	183007.14	114849.73	58727.91	27503.75	31541.45	15304.11	28304.38	21900.88	23923.22	28524.14	24732.55	32173.61	28384.79	25902.71	36008.79	38225.28	32407.93	18365.04	35846.12	11993.87	13993.67	16411.50	4892.27	8164.26	5656.56	5263.79	9662.98	12611.31	4515.29	5931.92	10255.80	8109.12	7012.42	20395.22	4835.45	2525.88	3632.41	3433.05	2941.12	3874.60	4414.26	9440.45	11740.66	6470.85
589			89116.13	903182.93	190048.32	31905.55	26109.11	25139.75	21286.13	18703.97	5062.61	11720.65	8530.29	3286.65	13431.26	12956.78	4661.62	4792.30	20101.80	14145.24	5443.32	9410.16	8161.58	9776.51	9362.81	6191.24	1835.76	2558.95	4660.12	1936.69	4474.72	5429.72	6046.11	2419.42	783.11	955.84	744.83	1613.43	870.42	1375.61	1465.02	2704.00	10813.65	6053.12	2083.44	2789.91	2859.35	1700.64	3484.96
590			155744.37	1771049.25	258941.75	138433.67	181559.21	207746.59	54702.85	70882.07	101243.71	65103.05	31505.96	51043.35	72274.20	35369.62	23514.29	31742.49	49985.58	29937.61	22467.83	34646.63	8720.28	18160.64	20407.56	34459.07	13091.33	19560.17	27594.79	20504.57	11570.93	8767.45	3567.05	7388.80	7031.71	8383.96	13769.72	14334.80	13044.52	14141.33	16949.95	8165.39	5448.29	4747.05	6940.06	4212.89	6732.74	5466.72	3413.48
591			475898.96	3282110.00	234498.20	119640.96	58925.60	44367.42	53018.50	61890.52	27259.15	16826.47	16419.48	10501.41	5629.58	8104.53	15314.75	11227.74	11193.88	10416.09	7136.34	8467.32	5605.18	4292.14	2440.84	4122.25	3276.24	3263.83	5692.37	6525.61	3010.92	4249.53	2012.58	3000.98	3970.51	7154.64	2427.67	1728.47	3815.43	3399.38	3073.55	1823.71	1217.08	1764.68	2032.95	530.85	996.57	2536.91	798.28
592			1711784.12	2727054.00	322989.53	92941.66	74059.08	33417.00	28596.38	16725.91	18798.77	16479.44	11310.92	18995.62	11722.03	3674.33	2161.24	5145.92	3643.46	2695.32	5726.29	3868.10	14136.55	12192.19	5764.78	4390.18	2794.64	1912.93	6443.59	2318.17	519.42	1918.78	4531.87	2478.16	4525.43	7119.68	5120.65	2345.84	1155.55	1718.69	1285.14	1059.34	1161.24	2016.62	1266.42	884.16	496.02	835.43	733.93
593			1940152.50	5031965.50	490721.62	74823.50	205198.79	151389.12	72581.50	78692.10	18393.72	4504.97	11058.92	21884.42	38305.99	10232.42	20980.25	19173.94	30202.56	9701.66	5226.97	5179.41	9003.51	13462.99	11467.82	6773.71	15869.82	10765.61	7318.30	2851.75	2116.17	3837.58	4266.47	4831.69	5002.95	3346.92	1910.65	1261.55	2141.52	1508.33	3743.22	5780.30	1937.20	1958.53	1478.03	1593.50	2231.73	1024.33	1125.32
594			100139.89	601114.37	233645.68	109041.53	70978.16	11892.00	74582.18	87273.07	9515.40	27319.27	21166.16	6685.58	7318.49	7596.11	23068.69	34162.06	20357.43	9623.95	20753.43	8900.27	21555.32	32682.01	5715.73	5536.29	13224.04	8934.15	2312.19	1833.94	5713.59	9745.60	15989.39	18068.92	12671.66	10483.01	4823.72	5224.98	5615.64	7495.26	9024.23	3056.79	8085.01	5851.97	3068.48	2158.32	3978.98	7781.00	4493.09
595			63899.90	120991.50	78742.64	45732.05	26913.16	28318.86	33661.95	26514.06	20415.54	6706.88	17520.50	6557.29	13717.26	18896.15	15336.88	13075.22	12129.24	12222.47	8472.67	5736.72	4033.27	5383.89	4678.59	4193.97	2444.32	5003.66	10066.03	5899.68	3262.19	1390.35	1362.22	1190.61	876.43	2989.55	2313.35	1759.74	4093.62	4419.09	3099.81	3379.28	1349.18	637.04	1733.24	2271.27	2538.91	1770.88	1568.33
596			282742.21	2670607.75	191372.28	79805.05	51184.16	29698.73	33866.69	27591.70	9687.79	16470.25	3924.27	5921.49	19678.44	13826.31	5728.92	7489.70	11224.29	16924.64	6959.26	3765.74	14096.69	15588.18	13786.68	12072.87	17290.65	9006.75	4283.90	4314.41	5330.12	4898.28	3998.23	996.71	5314.01	3641.14	5003.26	10880.05	18869.83	37580.32	100058.55	115234.77	41988.50	39330.78	36211.66	16012.14	4583.76	956.86	1465.04
597			764000.68	5322779.00	284618.40	15395.57	18280.28	36462.56	15910.01	10415.88	13921.46	21107.17	11591.60	11355.20	6756.33	4261.58	5003.30	15175.86	14473.36	7392.93	5359.02	8743.62	3088.96	2735.12	6994.55	7921.72	6285.87	2639.22	4865.26	4381.09	915.48	3065.54	4507.20	3627.80	3065.84	1071.68	809.98	586.68	1441.14	1203.76	936.75	518.99	2534.73	4672.14	2370.63	1240.24	1794.94	1979.00	1006.84
598			193665.70	2194501.50	102295.20	14262.55	28403.15	20925.76	34679.31	24838.33	5195.42	9067.86	8848.45	10461.07	3669.53	16526.60	15030.07	3395.15	3229.00	2287.22	2317.47	7289.91	9244.21	3901.12	2483.14	2355.11	1452.78	824.37	2302.69	3227.41	3750.76	4442.39	3722.14	4253.24	2543.58	2931.07	1807.67	806.72	1743.02	2735.12	1689.10	1004.71	1701.31	2259.36	2356.66	1719.20	1186.59	922.10	1135.15
599			248360.76	1804611.12	182603.73	60438.78	28040.46	42026.48	66417.07	33561.62	28730.79	16353.63	23251.80	18351.27	14871.81	2363.81	1808.82	6089.20	10321.02	12332.24	16001.78	15379.98	8167.55	5358.49	2919.03	4164.83	4077.83	8748.31	5672.24	1802.54	1800.44	4122.61	2981.16	2170.41	3614.64	2605.49	3193.11	2431.42	1668.88	2559.08	4426.08	2735.86	2367.43	2304.49	1565.45	1861.47	1443.17	1327.96	1642.38
600			106448.82	1872905.37	368729.28	232331.53	94211.32	54961.03	49511.19	23019.13	24625.05	19369.48	4383.90	12254.58	19484.22	13148.45	6848.53	7915.96	8311.76	11735.13	15560.84	14304.21	11477.74	7353.72	8030.01	5934.98	9751.23	6555.32	3594.39	3357.76	4060.30	2622.25	1937.72	1982.68	4398.91	5280.71	3280.59	2053.10	1385.86	4361.67	3796.74	778.04	1283.73	3355.17	3023.46	2483.65	3702.65	1360.92	1610.46
601			1637535.25	5968836.50	497779.65	81206.99	51505.09	56163.39	78794.97	24749.52	23737.79	32951.12	14868.80	32865.15	32951.73	9171.70	8346.39	9948.19	18719.87	17734.84	16293.51	8212.08	6143.77	9865.45	10904.21	14435.28	10203.74	12298.37	4938.52	11539.44	8379.50	4761.50	8765.15	13135.57	8991.89	6623.15	6841.81	3790.69	3231.08	5356.50	4322.36	3254.50	2128.36	2503.77	1941.09	2750.52	3446.29	2860.75	827.88
602			147161.32	3384454.25	177730.43	173359.15	121082.51	54151.73	32576.39	44102.52	44532.20	24290.12	21347.68	22972.33	16185.97	5000.25	6318.77	28868.77	19120.89	19561.65	16096.20	18088.23	15213.78	11948.86	9457.94	4192.38	7578.13	12321.84	10127.12	5305.68	7200.23	3911.95	4004.68	9243.80	10389.07	6180.15	9848.92	8989.34	5766.28	1593.74	3924.33	3606.15	3133.85	1838.47	2930.85	3411.45	3917.89	2741.07	1935.73
603			1552868.87	4449817.00	497061.84	21172.89	40686.73	14963.34	63977.38	47323.57	53097.58	35229.91	17659.32	16349.43	34346.16	16084.94	31128.58	15957.73	12493.76	8221.74	5095.32	19365.27	12271.06	10513.24	11845	11947.46	4418.96	2747.43	7833.03	4605.24	6364.11	6528.97	7521.41	5727.11	5661.72	4712.09	5177.34	6010.66	4291.08	4266.85	2231.82	3750.84	3174.09	1312.49	4509.98	2500.89	3083.21	2733.80	3063.19
604			644348.81	1884761.62	127305.26	18429.69	36315.14	36428.80	30932.15	13565.03	9548.48	3805.04	4127.46	5169.70	4409.61	4581.51	8239.12	7701.62	9678.93	5855.44	2269.07	4013.42	2772.48	2367.85	4253.87	3861.06	3011.45	2507.19	4154.99	2457.21	3543.18	1888.47	1891.30	1578.39	2096.92	5821.39	7136.55	22215.80	65475.82	97642.20	25872.87	6287.59	2583.67	3008.51	2569.31	1649.83	1021.86	1516.12	1335.92
605			344094.59	6444736.50	273872.34	41056.31	21050.60	16366.91	13923.12	9041.69	13539.32	10750.33	17893.61	11744.69	7840.75	3289.55	6666.19	7265.61	5762.30	4497.00	4346.91	6137.87	4792.54	6129.72	3112.16	4932.83	5023.36	2902.04	3459.72	2251.37	1475.05	3351.63	2906.60	2369.22	3204.01	3276.00	2659.72	2567.27	2070.10	2630.86	1117.62	2093.76	1406.50	1353.75	1407.99	803.95	741.37	1603.39	1643.99
606			135008.60	704207.81	126334.01	99262.29	53119.26	82659.06	105907.02	49892.14	32537.26	62274.40	23033.03	18842.22	51333.05	16198.06	22116.04	20713.85	17716.78	8763.20	9645.61	21204.40	19821.98	26884.77	13475.33	4809.90	11089.94	4964.57	21091.77	13649.28	12854.73	11144.26	19886.90	16835.92	5940.32	4081.71	7123.04	8068.58	4664.67	1768.14	2684.99	5714.69	3078.85	1146.86	2674.04	2660.11	5823.69	3704.02	2244.91
607			215567.70	5344099.50	203233.68	27188.50	23957.48	36909.28	23789.07	36822.99	12935.43	26783.26	34495.84	22159.96	21743.57	23012.28	19496.06	7060.36	16739.40	19395.22	12616.57	5941.29	5126.14	10766.97	3749.78	3403.80	4785.62	6943.16	8478.51	9103.19	8189.02	1920.99	6135.10	11087.46	9529.44	3946.73	3496.35	3172.13	5284.64	10057.14	7869.96	4464.64	3275.68	2901.68	2688.99	4048.86	2885.19	1501.84	2013.18
608			2075495.62	10969524.00	773175.62	213611.40	143524.53	151490.76	99113.31	30139.02	33125.64	46093.20	34061.75	51518.74	41566.44	23588.81	6573.39	12037.90	27528.45	20184.36	13820.57	21120.75	24068.25	10063.38	18015.92	18001.54	20725.21	13817.76	32245.68	16901.11	4425.57	3342.72	12021.05	8101.83	7086.98	17358.56	16833.03	3837.04	1752.33	3100.63	3836.69	3042.13	10689.36	4660.42	3884.32	2949.98	3868.26	965.81	2381.02
609			239502.26	1390442.37	259534.45	55549.04	34752.91	34891.23	26457.37	29366.95	23903.48	16530.67	13616.43	10968.57	13988.13	11029.60	17266.21	7488.52	14218.10	10202.71	6472.17	10183.46	11130.91	8941.72	15202.53	10504.17	7355.69	4744.66	5342.04	7012.11	5987.23	9712.77	6948.15	4184.14	6671.61	9427.78	4018.35	3924.89	7361.06	7070.06	4670.48	2874.39	1997.28	3125.60	4493.73	5959.55	2367.15	949.61	1667.58
610			47325.21	1399646.50	146213.18	67561.60	31761.46	8421.08	21720.80	24857.02	14621.70	10460.81	5681.40	13830.90	7356.48	6443.77	4460.87	4593.40	10418.72	12210.59	11183.88	6687.52	7245.13	9657.55	9844.98	4888.18	7830.94	9871.56	6115.38	8069.87	4160.96	4721.63	1962.04	12198.31	15659.79	8808.31	2197.74	2740.06	4301.12	1915.99	1219.78	1745.35	2251.62	2063.17	2741.65	880.58	2058.45	1639.25	2856.41
611			251641.87	503352.53	65682.54	58362.94	78196.96	60393.85	28127.04	32215.06	27293.39	12442.57	14394.90	20519.17	14369.37	12441.70	14735.30	7537.68	16920.33	20842.00	18090.43	6484.69	10802.06	20930.19	9152.65	11282.08	13672.10	4524.69	4347.42	4391.81	4404.35	9202.53	4187.50	5048.66	11714.12	7063.93	3321.19	2553.84	9263.77	6807.37	4650.21	4612.35	2128.84	3596.27	2682.00	2156.99	2548.37	1105.61	3884.18
612			191896.59	1746040.87	94946.43	31227.28	20741.22	27824.36	25600.06	22395.75	17284.08	26677.66	17448.01	7012.93	7838.25	5413.10	12263.21	9371.36	12202.33	10243.60	13329.80	7061.01	6258.32	6341.60	4303.94	2079.21	6471.22	3053.46	3602.74	2676.09	3277.90	3697.19	615.91	3435.56	6113.79	13289.39	5817.96	1354.65	1316.15	3246.15	1454.15	1125.51	871.54	3205.74	3553.77	775.70	767.39	402.34	1200.44
613			314290.34	1763021.50	197295.07	37551.91	30098.30	41524.75	40907.93	36156.24	19560.85	13383.79	16274.30	14191.26	9449.00	16856.37	21301.55	12635.37	30164.03	28700.88	11021.54	15420.66	12427.84	11811.27	6348.62	3041.54	2246.45	1651.48	5986.59	9636.70	10331.77	9134.78	4358.60	3857.09	5092.55	3740.75	5823.41	1789.32	2947.93	1739.03	2455.59	6624.40	7052.80	4371.87	5031.87	2981.60	1935.26	2960.86	3130.76
614			680303.62	2052912.25	182621.78	39417.56	26537.21	25342.62	31551.69	31711.97	15016.11	14532.94	11795.12	6107.46	7114.23	6620.90	2101.97	3662.90	6972.85	3305.79	2437.69	2483.71	2095.28	3694.65	4739.82	4024.85	4607.70	3143.40	2952.65	2346.28	2762.34	2105.10	2717.52	1001.77	1137.52	604.44	1031.57	1690.27	957.86	1493.60	968.95	1120.21	1955.45	1026.78	1835.83	1243.77	1279.62	943.93	2050.28
615			50352.62	456464.12	21493.46	17547.95	21050.63	25460.20	23172.37	11507.68	10599.19	7390.56	6511.43	4315.04	3703.90	6051.57	6124.54	3600.28	3973.00	3271.00	3166.29	2855.64	1902.13	1542.18	2848.21	2174.60	2047.53	854.97	1499.21	791.91	699.37	849.68	1403.10	1158.02	1266.37	1955.96	933.71	824.90	1345.70	1740.00	1295.89	828.72	281.91	554.98	840.38	1138.93	396.16	169.64	631.59
616			59367.98	1156541.50	221507.79	44898.37	30968.25	22000.58	39416.67	38365.70	23570.36	10013.76	8303.56	7680.88	3104.27	3145.08	2474.68	5074.50	8156.45	8012.99	8908.49	7928.96	4910.96	1500.22	5461.92	11433.12	8574.07	7448.14	3334.20	2146.88	3502.72	5208.21	3764.82	1719.01	2084.87	2564.88	1879.47	1519.37	2482.33	1399.17	3907.93	2640.30	3024.90	929.76	938.09	1162.89	982.01	1032.97	1830.69
617			187774.17	1834068.00	107021.98	47389.40	33342.58	29710.85	11896.57	4895.18	8351.41	4733.82	5099.54	2581.87	5701.70	7335.71	3516.20	3569.18	6640.35	3025.37	2090.59	1484.45	3290.72	2553.42	1480.46	2893.77	3545.04	3773.36	1456.87	3059.61	3980.44	3958.81	3037.22	2384.94	4041.73	3295.57	2743.79	1331.02	1778.76	1745.82	320.01	1621.42	1889.97	1797.73	1239.07	1761.02	1780.50	1553.89	412.38
618			397660.28	969537.62	152101.39	58689.21	96502.35	47954.42	45575.39	23148.41	20081.85	20711.88	12610.76	9664.53	10458.26	10892.68	13656.59	12018.09	10049.26	14072.41	12308.37	5001.37	4596.67	4956.02	5965.44	2147.07	4751.85	4800.73	6382.18	3126.32	3429.49	4884.53	5176.12	4780.03	5327.26	4895.53	2818.41	3601.89	4222.52	1223.85	1832.55	1544.60	1311.70	4199.83	5009.50	2189.26	2438.14	1928.79	1225.71
619			106390.01	461895.34	149041.76	79259.85	26381.29	27499.40	16351.75	16655.16	6283.72	9585.11	21153.04	12255.39	7336.81	5391.72	6858.48	7246.89	7904.87	7619.98	3856.97	4741.68	3401.75	4066.47	2970.51	2106.36	2173.57	5284.28	2519.33	2167.34	2167.90	2474.79	1745.45	1270.15	1427.90	954.12	1940.81	1476.34	2130.56	1316.09	1928.59	2373.53	829.07	766.52	503.69	1017.75	1016.80	646.40	2011.41
620			354393.37	1207274.62	68098.23	20409.69	12033.13	13909.43	33906.51	21953.93	6771.79	5448.86	9668.97	8905.27	5432.34	4500.69	5161.84	5608.17	2575.76	1145.75	1798.65	1497.40	648.01	2253.28	2001.70	1424.87	2843.08	1374.08	3799.43	4605.99	3884.82	4036.41	4478.22	2890.41	2528.78	493.22	824.84	936.94	2147.06	1835.91	892.41	797.95	829.28	1294.02	2545.96	1574.39	751.86	399.37	555.55
621			343924.84	2079994.62	145327.71	26099.49	31097.90	17255.33	11304.89	16524.72	19554.14	9411.94	11874.80	16819.91	24457.10	16649.59	10971.43	7879.63	7863.16	15582.97	8219.15	10974.45	7621.21	8103.49	9525.06	6198.06	4427.07	5728.99	2256.06	11847.31	6757.63	4284.26	3275.44	2771.86	2100.80	3724.81	1930.55	3620.46	2865.52	2332.96	2231.30	2846.90	1710.08	2680.40	2504.26	1076.43	1760.25	1369.46	1375.70
622			224732.75	1104491.50	59386.51	66343.24	155183.20	190901.06	131425.67	109076.27	91551.26	76057.72	94408.70	91047.05	42958.87	18026.21	26716.19	21411.54	13198.72	28926.29	15874.47	16650.39	31090.06	17626.86	11597.37	6460.18	6748.95	7434.81	6094.18	7781.04	13154.92	7025.63	7496.67	7233.95	5524.97	9877.23	6835.41	6980.15	6394.46	10004.17	5103.65	1516.32	3671.67	2036.42	4594.37	4757.01	7705.11	6417.57	4811.64
623			279267.09	1686670.12	249831.65	39503.23	28440.27	27284.46	45185.70	49684.83	20828.12	14471.79	5703.53	2899.52	5414.35	6787.89	7224.91	5239.84	4101.23	3705.01	2693.89	3857.35	3949.62	3274.85	2978.47	1764.81	1988.92	2437.25	3680.88	3530.32	1393.26	876.55	1814.48	2643.73	1767.09	1632.36	1041.19	1391.41	2075.77	1479.77	1037.05	1197.20	1696.16	977.34	569.88	725.51	974.76	338.76	477.63
624			290484.03	1877151.50	143445.04	50397.63	15640.37	34284.59	21077.23	17917.61	12377.58	19911.43	16828.67	15054.27	6245.79	7558.18	4562.95	9500.34	5019.33	9464.52	9628.90	14416.01	11402.85	11938.97	3819.72	3802.67	3166.53	2441.30	6179.85	7260.21	7501.20	3892.63	6083.11	6792.35	4871.62	2857.25	5189.14	8677.11	3617.76	4199.23	3694.44	2953.76	3658.06	3623.89	3776.64	3299.84	3400.07	1729.40	1788.98
625			492489.84	1432741.50	178366.14	65254.79	26937.33	14583.67	21807.47	11752.64	16455.11	8977.16	7929.30	12643.13	10884.84	4102.07	9459.87	9256.35	6823.59	4438.11	4453.91	1518.94	3982.86	4947.23	4649.83	5157.12	5584.97	4318.49	5559.41	3621.44	1029.56	1179.62	1605.76	1836.41	2632.00	3160.42	2207.02	1408.74	1603.76	1864.84	1826.78	1740.84	1880.14	789.63	1402.00	2674.85	1073.58	457.64	552.38
626			97310.01	1886958.50	289658.25	53112.61	41672.61	21975.58	45773.86	42638.07	18576.01	12179.98	10573.35	4792.81	4879.27	4116.25	4319.63	5181.15	4122.13	2615.55	2773.50	6732.65	6378.07	1603.35	981.87	1570.43	2835.86	1897.22	2691.87	1896.35	2283.34	1839.73	1657.30	2560.14	3418.02	2686.21	934.70	377.28	1425.80	567.48	714.38	1106.29	1321.01	1026.65	445.57	729.57	1199.43	657.17	466.24
627			266631.56	2211595.50	140295.39	103597.32	84510.64	36057.13	42064.56	48620.58	27024.33	31892.03	46255.16	71862.38	52345.20	18960.18	15364.40	12011.87	11659.69	17569.89	22878.94	17915.20	13688.99	12699.25	14873.61	9750.22	12017.99	11650.45	17018.19	9710.38	11809.08	13721.98	8369.77	6639.39	7143.63	6895.40	4977.95	4105.62	4825.47	6577.67	5394.63	4986.75	3961.24	6399.76	7864.30	2199.07	2113.91	3259.02	2186.35
628			249286.40	2466282.50	242020.82	79656.95	26618.47	31845.33	19471.46	19991.14	14082.96	44875.48	28423.50	11242.12	22619.37	18142.24	9432.01	9587.47	10527.09	16443.12	16326.70	10130.77	4091.86	6126.95	10799.21	3397.00	2283.81	3437.15	1805.05	2952.16	4473.30	7593.39	4687.61	2536.93	3364.37	8254.61	15634.12	7206.78	1843.79	2155.87	2568.55	5187.88	5018.80	1224.65	2661.01	2232.94	1507.67	2378.88	1127.96
629			1032611.50	3384437.25	447774.59	29272.81	18246.20	8963.25	11672.72	16524.83	7783.83	4330.48	2295.04	3784.84	2678.58	1813.89	995.83	3161.26	1881.82	970.55	2456.05	591.87	1394.43	2018.72	1906.69	1161.26	1351.00	2268.04	1998.88	1151.30	630.12	544.81	687.40	630.26	527.98	507.17	432.87	1100.79	1081.87	1231.09	1126.94	820.45	779.32	497.09	367.47	385.09	383.88	447.38	377.28
630			95782.50	829066.87	118809.47	53856.48	42542.23	32597.76	66372.25	56668.85	18673.92	13213.00	13569.36	14526.03	9928.02	19469.55	10555.87	5630.74	7521.96	5812.92	4560.17	4691.56	7233.43	4046.24	5164.25	6489.17	5813.61	2295.49	5530.21	3486.24	6428.05	7507.35	3510.61	2258.57	2737.28	1660.57	1885.52	2241.62	3644.06	3027.14	6337.93	3373.12	3265.92	3383.94	2238.63	3273.90	2888.53	1262.39	1551.14
631			256739.67	2033144.75	195053.09	56147.01	36274.71	47706.85	68762.35	46132.60	9694.45	7249.84	3391.67	4898.87	11395.75	9286.74	14044.22	4787.67	7606.08	10819.20	17179.57	10078.27	7104.75	3795.13	4910.30	5698.97	2978.44	2554.16	1804.46	4419.11	3611.81	1675.41	2065.69	2816.22	2730.88	2573.08	2246.48	1366.02	929.67	2733.95	2232.44	1448.44	3629.13	2574.92	682.12	1645.73	1793.75	849.77	1263.13
632			166986.45	395192.84	107379.24	34862.19	27291.69	15054.26	28170.00	15186.60	17484.67	12075.56	6871.35	8738.59	16718.40	7654.12	10623.74	14098.39	6221.36	3184.25	2540.69	3613.48	3040.11	2076.22	1725.95	4138.31	4664.11	6901.09	6225.88	3673.31	5039.27	3372.40	1212.59	981.23	1178.12	1840.11	4895.99	3332.31	2130.12	1219.50	758.94	1099.37	953.77	1625.07	1276.48	1301.35	1843.53	1386.53	993.82
633			1012110.56	2546876.50	183476.06	108801.74	46604.02	27097.88	68815.43	58928.45	25119.19	26808.57	19427.21	18658.02	28456.59	13234.46	15496.01	21261.81	18391.20	11078.87	16869.06	2901.15	10698.71	12348.32	2252.82	3420.03	2440.47	9723.41	4722.14	11693.34	9876.53	3293.88	6517.22	6098.83	4529.17	6071.93	2962.95	541.69	2236.50	3279.94	4276.40	2681.29	2832.89	3666.41	5788.05	4323.67	1982.74	2918.05	818.95
634			114843.75	796434.06	73131.60	12649.68	13871.26	51904.29	32088.46	15321.20	16644.18	9095.39	8822.33	10631.10	5885.92	13594.95	10591.69	7820.01	10077.84	5529.07	5640.29	3394.81	2804.80	3070.34	4198.42	2287.73	2042.97	1977.93	3860.98	5353.23	3388.82	2167.87	1986.52	5697.70	2584.70	1214.79	1345.38	2701.63	1879.62	1942.02	1906.53	1760.17	2173.81	1370.71	707.55	1079.94	614.18	1071.36	1259.91
635			264651.90	2828767.75	242599.31	65118.53	25665.12	15138.90	24396.10	33260.23	11672.33	15001.26	12286.90	12545.98	9338.86	7374.24	5345.61	7350.99	3471.79	4183.11	4229.37	5179.02	1777.15	3867.13	1291.47	3411.05	3858.68	1090.65	1526.44	2108.31	2309.99	1081.07	1337.29	3556.18	2100.43	2819.11	1312.43	1431.55	990.00	2269.57	2470.87	754.62	1965.61	1391.98	2363.34	2024.19	1213.35	941.54	1266.27
636			595857.81	1156740.12	162695.70	246233.60	205598.40	80927.07	34979.91	73203.86	49508.52	18987.37	17489.86	23414.79	25065.79	8018.26	5861.46	13688.25	11736.38	20188.68	10157.84	10831.97	17892.63	11657.51	3286.70	5086.17	7021.95	7050.87	5391.84	3593.86	9301.21	6381.05	3295.35	3082.41	6423.95	3187.44	4120.83	4545.19	1987.11	3124.31	1708.63	3275.60	2788.54	1722.45	4849.65	5553.54	4252.87	5099.14	1797.89
637			1568442.37	4234244.00	413335.84	70045.20	67003.60	47857.16	30216.33	29281.35	31795.05	23696.80	11183.26	9808.51	19996.71	25279.79	17296.45	16488.42	20397.44	16425.98	12934.51	11507.35	6764.27	10528.45	10042.41	3252.02	6403.05	3952.15	2534.27	5122.83	9436.69	5343.24	4965.86	1498.86	1762.88	2969.73	930.15	3466.76	4501.07	2994.78	1505.17	408.78	2837.77	1887.85	3877.45	2526.01	1567.90	1197.80	1222.12
638			184068.98	1330110.25	237115.81	93503.00	115127.16	81281.23	42114.66	33262.55	45123.08	56693.80	35891.84	37784.32	29962.19	18848.43	18704.61	19047.75	26115.00	11348.43	15672.33	9464.39	9964.83	16822.39	15065.82	6656.67	10371.10	9727.87	11169.88	13883.57	11812.41	8540.52	9131.76	9882.12	7180.08	5350.93	5050.83	6103.36	8035.81	6118.64	5823.96	4685.08	2402.88	4802.93	3897.12	4369.16	2848.60	1866.39	3474.70
639			148205.23	2326378.00	56142.11	71947.18	41328.22	73909.93	125132.11	56113.55	39816.78	45774.22	52695.22	20353.66	13813.69	31286.90	34249.37	16587.05	14762.52	22220.09	23459.94	18903.87	11485.63	13324.79	9377.07	8866.20	11200.83	8577.58	11329.58	13744.90	12635.40	9499.22	4645.56	11475.16	14786.50	8084.00	7468.73	2800.15	4741.07	8036.71	8719.70	6165.67	5824.50	4778.99	3850.73	4773.95	3056.17	893.55	1947.62
640			254079.23	2359732.00	346292.46	129819.66	141808.96	50018.44	28205.25	73418.85	66694.78	28712.21	38089.25	22380.66	19354.04	15714.99	15158.28	17910.36	9285.34	13598.55	11619.16	5526.93	11039.84	14101.96	16399.47	21073.68	9348.61	10409.93	11632.76	23010.13	5064.13	8599.16	5509.67	9151.82	18577.21	27183.11	18976.45	5266.10	10083.30	7117.19	1821.70	5704.12	8959.57	6946.18	5315.58	4135.52	2920.65	4909.20	3916.23
641			61017.52	1062719.75	149185.90	71901.82	24675.35	40336.17	11613.45	26161.83	36626.62	13976.76	22906.58	29788.91	21951.75	11830.27	8181.25	6271.47	14365.53	11909.38	7469.69	6599.05	7884.98	16162.66	7276.55	2989.59	8186.17	5338.99	3653.57	1257.82	2329.83	3596.60	2211.90	926.30	2806.35	5067.30	7058.58	6742.71	1868.00	2671.04	3137.00	4639.73	2500.55	3246.41	4266.49	3925.88	2740.32	2271.03	1540.63
642			311606.25	2139990.00	263478.81	95504.78	28984.34	30550.05	88852.42	82510.71	26827.54	11496.96	25650.48	11021.35	14470.30	13290.92	31194.42	28714.26	4506.79	16171.33	6247.61	9141.09	21823.25	8222.33	2772.77	4009.07	11579.29	12639.44	6263.31	2484.90	5175.18	3958.47	4306.78	3391.35	5181.61	6146.14	4117.03	4120.63	3366.43	3667.57	3852.33	5217.63	4605.44	3984.99	2097.73	2909.30	2563.50	3043.00	2544.62
643			1581171.25	3470518.00	148377.26	51461.77	38671.28	17986.59	34877.17	24081.90	14172.30	13851.26	14476.89	22648.54	29243.00	17141.91	13935.69	19933.40	23053.49	15548.08	11365.59	7025.71	10207.16	11825.86	7746.06	4820.52	6867.53	12988.16	8755.12	5103.64	6152.06	4253.24	8848.00	3414.22	6082.08	5118.37	6860.62	12219.58	3353.26	2242.98	2731.32	3684.30	2207.58	1225.25	1600.30	1152.66	2469.21	3379.04	1487.30
644			696787.25	3332282.00	169583.79	69365.31	30126.44	11472.64	16610.27	10893.76	12221.74	9921.50	5812.50	2200.26	2751.10	4249.46	4008.15	3110.34	3357.17	2327.43	2863.85	1437.59	2402.69	4703.21	3006.40	2876.43	2504.90	1611.08	1078.88	729.13	1294.46	1663.12	1654.17	1474.31	1355.01	1480.80	614.04	604.00	593.55	485.87	531.14	352.13	364.66	519.07	419.22	390.76	328.69	382.02	231.75
645			481457.68	1580197.62	118336.57	42907.66	119388.06	32616.47	28408.41	59531.96	24550.29	8126.38	6895.31	7544.14	2503.05	4110.26	4941.19	12082.44	8802.24	10165.80	21471.11	11899.20	1783.18	24228.88	20426.63	16319.58	4390.67	1759.59	1004.72	5529.94	4722.13	3514.55	4163.28	2821.56	6145.02	4153.91	544.36	1187.76	1080.12	3154.45	3282.11	3189.19	4837.58	2203.83	2320.37	1834.89	1910.40	2527.35	2030.34
646			516558.15	3582044.50	258619.10	135432.93	76993.74	28787.33	72284.21	16776.29	45052.64	53005.34	34924.35	33473.91	29897.46	14409.11	16842.41	29733.49	20282.27	11528.16	16286.95	10701.04	25259.23	29189.72	25094.22	6414.97	9370.40	18470.76	11370.74	9313.94	22145.45	32298.35	9833.29	6748.59	7154.05	8453.68	8388.99	10933.29	21885.82	6500.02	3166.52	5589.53	6523.28	4613.37	6984.89	5692.56	4232.24	1974.48	3960.47
647			224503.50	2281348.50	247556.68	254976.40	118085.00	120770.42	96702.99	34073.38	32389.33	49659.53	32724.80	16914.36	33865.83	23397.32	30382.96	25514.10	10740.84	15577.31	12248.96	14686.79	7973.86	6019.62	5751.94	10844.05	3419.53	8614.79	3687.35	3602.32	4420.50	3001.62	4541.84	4799.70	7398.67	6903.18	5919.85	2260.77	1326.84	5557.50	3488.38	6394.70	5116.25	1794.47	2566.96	3146.51	1297.43	899.56	2477.16
648			205782.50	1629475.12	110497.75	45942.19	60193.69	43447.03	29986.79	53401.82	12148.61	24267.06	19399.00	18715.93	20746.39	12786.31	11194.68	6820.65	2890.27	6957.66	6595.31	18347.99	13392.81	3022.43	2190.19	9167.58	5652.60	3833.13	3156.07	9842.68	8385.58	5271.86	1347.10	3097.17	2789.55	2667.56	3682.88	5025.86	1980.49	2187.42	4700.61	1343.11	3128.46	6563.81	2674.31	2066.83	4118.84	4781.34	589.71
649			48696.13	574332.56	124188.51	111705.56	65834.17	15515.81	27130.92	11929.92	24245.94	39351.12	23767.53	18280.38	15302.69	16059.60	29657.81	14430.07	14648.79	22969.57	19978.29	10133.54	26779.75	20546.58	12683.90	11907.62	15025.48	17050.45	8497.02	8543.29	16441.05	9681.53	4266.19	3495.77	3773.55	7242.35	9568.38	6390.98	4893.56	2700.20	1844.48	2038.81	4192.69	6596.84	8108.65	5858.87	3267.25	2836.60	3538.84
650			266162.75	1946603.75	224968.75	27198.92	21770.37	25133.85	69323.10	38606.28	30077.48	23560.95	48243.34	42069.71	24524.52	16608.11	27710.01	32871.62	11825.61	31254.88	13782.75	4334.69	17001.00	18625.84	11379.10	6177.44	5362.27	9698.10	7095.10	14936.53	13290.22	25058.06	21540.79	10425.13	11498.92	11152.83	12070.67	4382.70	5368.49	5985.87	8942.17	4605.82	2323.61	5072.47	5889.40	5623.53	3209.50	2152.44	4870.47
651			82926.24	2463313.25	119004.25	46693.61	69950.87	74465.21	48874.66	40915.01	36738.49	8164.51	24480.77	31660.13	24310.01	14570.28	9396.56	20161.16	16561.00	28259.71	28762.25	14609.37	24636.59	15217.40	11239.41	17511.04	8586.84	9506.48	10994.58	8749.46	15106.17	13442.14	6330.35	10556.08	5314.46	2990.31	9026.12	6851.21	4880.14	6075.15	6749.76	7127.65	6093.60	7821.33	5858.32	2992.97	3619.80	2417.77	1649.94
652			101409.13	1340888.50	80216.67	42143.25	74424.67	86232.30	58047.83	25564.58	25424.11	30906.47	29948.49	30028.12	37861.95	23574.21	15714.30	25083.34	12179.91	15419.77	5509.97	8361.43	13184.25	8315.03	7883.55	7437.22	10862.72	8921.28	13578.97	8379.07	8471.12	11305.89	6854.24	4889.58	3732.50	6657.69	7088.73	4268.42	5897.61	3426.66	4193.07	4733.51	2602.98	3413.84	5044.25	3666.34	1998.36	1428.62	4832.42
653			111067.02	798288.12	168056.60	108097.53	62913.98	42965.15	43206.63	39371.75	39707.64	17984.40	18445.71	18153.73	7149.79	18231.66	13994.17	12748.11	8277.44	7143.28	16645.74	7321.68	5687.90	11820.67	8742.87	2779.87	4960.22	11963.97	12439.28	6253.98	5670.13	5026.07	5386.34	11820.86	12277.59	11480.03	8366.32	7918.46	2990.46	3665.62	6541.56	4622.73	8213.83	5155.73	3522.52	5097.69	3167.21	1742.79	1689.75
654			255911.65	609438.37	81236.32	23789.25	32234.19	28736.16	17449.16	11085.03	6507.38	11832.72	20284.59	22957.64	10332.41	3810.77	1227.87	2795.93	4929.82	3101.50	1651.37	6300.51	2759.03	1586.04	3428.41	7320.10	4244.84	986.91	1836.33	5549.97	2571.82	1658.58	2560.72	1014.39	1795.90	2135.36	1486.25	913.58	3621.60	4202.66	475.09	2189.46	972.48	1143.96	1469.26	2392.63	283.33	858.29	2930.59
655			532998.18	3544449.50	311286.21	78823.18	56017.85	41833.94	9216.42	13047.28	41342.98	28786.57	39665.69	31366.13	20838.10	4628.98	5901.80	9886.37	6344.59	6205.07	6012.87	8944.57	15036.35	6264.72	5949.98	5236.90	7935.77	8992.81	3817.11	5227.02	6128.07	3395.64	3608.19	5414.76	3433.95	7372.16	6167.92	4622.31	2221.85	1049.61	1074.62	1736.32	2639.00	2438.36	2038.65	1913.75	1614.38	3240.59	1772.18
656			946202.62	4231314.00	269564.40	242732.70	184037.53	34320.92	74886.75	84921.80	79738.74	46033.88	50096.84	27364.59	49030.50	83998.08	30988.27	24455.41	23642.47	30735.51	24891.63	10167.10	10346.01	11798.60	27345.46	23155.72	10994.37	5485.52	19061.34	31260.51	29727.73	7408.82	11996.37	4006.79	8532.59	11573.04	9738.41	10384.01	2979.10	6401.63	5946.35	1743.07	2064.39	1868.42	6240.56	3179.77	5641.91	3380.89	5464.81
657			374082.62	2655896.00	239769.68	70265.92	25404.80	12047.95	15087.19	17899.15	20101.86	20438.83	12623.26	9627.04	10729.54	6405.04	17074.75	11041.80	13811.33	9353.30	11360.71	7942.40	5113.86	3057.48	3586.91	7008.47	10181.22	5533.11	7445.31	7043.01	3058.30	4690.23	6605.61	4772.36	4272.21	3646.03	3225.24	1750.70	2007.02	2734.35	1813.61	1564.84	3668.18	3630.22	3136.66	1719.09	1340.00	1637.83	965.25
658			572674.68	2070066.62	123048.38	18406.89	20966.20	12701.40	18846.79	18385.82	34741.39	12968.26	12504.84	13356.98	4675.73	5990.69	7655.08	6606.23	6647.91	2907.14	3072.89	7005.20	6964.14	7615.53	14844.62	4176.95	2041.82	3831.35	2304.12	4820.24	6400.59	3960.67	2837.80	2611.93	1835.01	4424.05	4424.87	1884.90	1706.95	3989.00	4050.43	1427.53	1890.07	1505.89	3552.79	1899.11	490.59	960.73	1764.84
659			236148.50	1536489.12	256336.39	71156.42	68030.49	106179.92	100867.08	55516.14	50174.37	26265.83	57619.77	24169.89	35203.09	30704.25	32420.78	24933.01	11236.16	15669.40	21329.24	18775.08	25707.04	20132.40	16461.83	19498.60	5431.54	5234.39	9579.98	13780.45	7713.25	5972.14	8286.76	16433.90	11134.87	19631.59	22362.51	80334.45	51895.42	36353.86	25269.97	30843.71	9033.51	9442.32	3783.96	3411.10	1454.49	2711.31	3174.42
660			150214.53	1207323.75	177202.43	124010.20	89303.23	48817.25	61356.89	48212.88	147472.67	51294.74	16316.35	55035.26	23334.31	17223.99	30194.31	45525.67	25904.15	17216.33	10959.73	17974.57	18185.86	14909.51	8739.41	30919.98	27498.88	11984.38	16961.86	20853.65	14583.04	19626.02	11186.29	6715.41	4486.21	7924.91	8724.85	8114.91	3054.68	4092.54	6487.94	4343.10	8640.59	4285.99	3778.22	2976.81	6870.40	5694.52	4116.21
661			310784.34	2462907.50	185096.85	48020.63	75995.80	81724.31	97667.90	101055.94	28172.66	57137.85	25000.94	44078.22	45312.77	24435.94	15867.77	19746.39	28842.38	27911.58	19602.96	30469.54	14000.07	29559.25	14487.51	16710.55	14731.42	12221.25	7011.99	5727.44	16649.19	13299.20	15205.39	29730.75	23010.89	14489.83	9563.28	2503.31	2008.51	5468.67	20856.25	14218.21	15786.85	7802.50	8646.15	10991.06	3193.97	2999.96	4147.32
662			91031.06	747032.50	67889.95	66549.60	48132.50	35580.21	40623.84	20618.79	11378.32	19004.68	17480.67	14935.09	6389.53	20608.52	11969.77	11184.20	5084.08	6340.13	5416.83	8776.52	7205.49	1227.28	5610.17	2689.12	5239.51	3983.66	8201.56	2108.26	2584.42	1807.67	1401.16	1727.81	1170.08	1178.16	3036.93	876.72	6778.09	4939.79	1126.22	2511.30	3791.91	1774.86	1686.23	829.68	1338.62	3708.69	1085.43
663			386518.65	2292426.25	106464.69	57294.65	57390.60	32995.61	31440.63	31190.43	14867.24	13241.84	5593.64	9320.91	6304.96	9678.06	12534.45	6777.52	7513.28	5845.67	9865.60	10997.63	11371.20	9563.77	4206.39	3335.21	4134.85	4978.72	4878.93	5583.44	2230.71	2213.15	5057.52	2550.35	2354.94	2445.31	2129.85	4867.66	3879.79	1941.40	3793.53	3080.31	3047.00	1429.59	761.19	1873.32	3415.62	1765.30	1105.17
664			108828.64	3822323.00	498909.15	71577.45	65838.92	47723.07	53409.58	60974.82	26055.32	20882.43	15056.69	13249.58	6971.50	4961.43	2965.96	2316.01	6333.99	7862.59	8418.51	4780.13	6716.68	5939.24	4192.90	4178.66	1962.24	1291.29	2023.23	4118.41	2703.16	1507.35	1014.06	1565.03	3240.53	3836.92	3399.95	2920.04	2146.15	2172.21	2505.41	2496.79	1728.54	1521.78	939.05	1082.14	698.53	1039.88	1495.60
665			109694.26	900287.31	60720.10	45836.46	28981.98	44818.09	39419.94	12810.34	16285.71	10480.03	7770.74	10865.89	17267.08	14192.07	8513.02	9229.56	8942.16	6088.28	2315.79	1479.07	1917.05	2900.42	4122.87	3207.89	3522.11	2719.99	2165.18	3150.32	2614.09	1712.43	2686.48	3559.34	3347.27	3349.92	1193.77	1329.33	2103.31	1817.86	1331.51	1856.75	2925.58	4573.44	2129.73	584.75	885.64	1022.73	1028.22
666			67559.82	347229.46	75873.57	59686.49	51149.75	29067.57	35428.54	24436.83	17053.04	15165.64	8681.86	11736.01	2838.46	5382.92	6598.13	8205.47	5635.22	7002.04	7743.32	3754.61	2936.63	4386.34	5592.84	7506.92	5599.71	5014.70	5167.89	4236.37	3900.05	2970.61	3460.96	1423.07	1779.73	2698.93	2820.27	2011.67	1854.70	1167.81	2495.67	2204.89	945.07	1602.90	1234.91	2613.04	2626.72	1244.66	931.92
667			65558.33	851621.18	159021.57	97682.55	54067.95	30804.83	37766.27	59290.35	49106.22	25203.08	8520.64	13019.25	12306.67	36607.48	20055.86	8143.34	8949.84	14291.23	27134.89	30216.50	5797.83	4683.61	23133.51	23656.25	18745.74	6867.20	7759.58	9509.84	14536.70	10687.97	6210.13	22380.96	13867.96	6534.45	7047.22	12376.83	8796.41	9522.40	7504.03	9705.58	7306.56	3602.11	2411.47	6400.62	8963.20	7287.96	3119.23
668			310725.93	2832051.00	230230.03	113238.17	97535.75	49019.19	45520.44	52534.22	25658.85	7604.96	20295.32	16776.25	19380.87	15093.56	21321.20	9188.44	6629.62	11489.72	15463.72	8001.41	14598.18	12003.73	14616.81	17115.60	14906.33	10290.18	5663.43	3970.91	3562.80	7443.98	7720.39	8547.03	6970.41	4091.97	8984.99	4663.05	2203.92	3858.88	4444.85	1525.80	2686.40	3906.71	2013.91	2684.79	1497.32	1893.29	1482.03
669			492879.18	3320829.00	299368.62	36699.84	19157.28	33921.24	31824.46	23337.91	11132.29	10843.80	7652.00	6219.70	7199.53	14679.30	10726.92	3897.56	3443.38	4262.34	5662.54	15960.28	6271.00	5134.58	4595.88	4899.29	5062.64	6008.70	4652.17	5252.93	4899.33	2198.72	7075.60	1367.35	7138.57	2715.52	3975.97	1517.78	1349.70	1330.98	1567.86	1769.76	2416.02	1112.96	2468.49	3435.08	578.82	1901.48	1414.69
670			41049.21	678778.68	98188.61	77696.07	80388.06	63752.81	18527.62	63751.72	32096.93	23966.37	34699.21	21286.65	12511.69	22156.58	12252.35	11840.09	40508.09	28234.62	13046.94	11063.48	15324.16	11712.25	12180.20	5575.53	3891.42	4429.31	7716.94	6147.52	3747.63	6173.84	6219.58	6243.28	9254.29	7204.55	8071.85	13893.78	5490.90	2918.01	2644.76	1814.23	2561.45	2912.98	3484.70	2322.89	1930.91	2431.34	2366.65
671			108509.59	1012772.25	138094.43	48353.29	23782.98	36503.95	18695.86	8744.30	6206.72	7731.47	6972.91	5316.19	3630.48	4759.42	4490.85	4426.78	5277.60	4990.97	2559.24	3276.03	3335.09	2869.51	3995.49	3830.93	1347.45	1639.62	2783.48	1465.19	1107.66	1554.13	2313.17	2140.98	1677.72	1128.70	503.85	1778.96	2240.96	2103.49	2532.70	1451.24	1324.78	2450.01	1502.43	840.16	946.42	1172.68	1577.81
672			146198.79	1107661.37	109844.82	41494.44	33499.73	12076.03	38099.43	20064.56	8252.23	30713.76	19875.70	14744.59	14014.15	10964.05	12990.63	10189.44	6459.09	8084.27	9981.94	7746.98	4123.64	7854.99	5964.57	4064.97	4469.72	8457.31	5812.84	4778.14	8981.88	5312.54	2111.94	2283.68	4635.87	4001.50	5818.10	4780.56	2983.77	4650.84	5538.35	4833.78	2959.36	4357.62	4520.83	4782.99	1470.13	935.23	1135.34
673			128127.91	1300428.87	118113.94	44543.02	32305.13	48037.14	43208.68	43276.86	11396.55	9725.63	13746.44	15431.76	9517.72	5507.65	8212.03	4869.48	9385.19	9589.41	21892.12	11811.44	9837.84	5324.70	6442.41	3874.30	3248.23	3465.76	7639.06	6793.05	3223.28	4677.57	3137.43	2227.56	2142.54	2025.22	2141.72	3225.96	4089.17	3892.38	841.52	1620.31	1599.82	1294.95	878.67	1355.54	841.41	1857.15	1633.23
674			1681282.25	4536282.00	748020.62	92964.38	41506.79	40022.32	47376.34	37832.76	33205.81	14265.57	7405.79	15785.02	11254.17	15085.29	11740.21	16843.66	20559.71	15917.69	13369.17	19139.48	18852.81	4819.52	11051.21	11013.53	4723.90	2878.47	7512.89	13356.61	17811.23	10363.88	6875.10	5313.40	9446.08	5394.17	2318.71	2499.04	3172.49	2724.51	3064.55	2980.19	1537.86	1825.46	3485.40	1953.39	1209.71	728.71	960.39
675			73055.61	547077.06	159141.03	57031.42	87926.48	72319.03	53125.41	40994.46	46220.77	47750.21	29087.79	14159.41	20832.49	13749.96	5387.32	9390.91	17992.47	17459.52	12422.05	8306.08	15325.23	10406.94	10265.42	14004.13	7010.33	3740.22	8227.20	10230.12	8595.84	6464.91	9682.19	6820.49	10168.41	5768.45	4679.20	8051.15	5697.62	3941.83	4230.56	4143.67	5522.50	3370.39	2045.87	2781.85	2417.02	2211.79	1393.01
676			221663.39	1748706.62	137526.20	46830.71	33983.01	41052.32	22623.66	15733.84	13616.63	18627.63	8299.49	10785.73	9442.09	13742.14	4610.42	14408.04	4392.37	4572.47	9368.22	9669.05	8441.74	14277.20	10853.99	8015.60	7028.96	3579.86	3331.58	2274.39	3334.63	3715.94	4383.59	2362.62	1695.21	1104.81	1638.40	2192.57	4437.33	4174.11	3445.22	1472.45	1450.65	2585.90	3285.35	3395.12	1122.47	2079.87	2352.57
677			100453.57	1415226.12	77542.21	103816.82	52341.29	45688.07	58796.30	50495.97	23870.57	38022.08	35246.02	46407.81	34812.58	29099.15	15531.77	25711.20	14822.76	28005.77	32171.96	40219.89	21236.61	8626.21	6991.82	7578.12	9015.79	3936.50	11829.14	16728.08	3842.31	5294.58	3948.95	3696.16	2043.93	3454.52	4181.18	4060.79	6446.70	8543.15	9790.45	12411.34	11193.42	3908.90	3189.45	3080.04	5498.29	5432.42	4151.14
678			98775.03	592259.93	42440.89	46669.61	58659.20	81172.75	61757.81	24557.20	17351.40	35130.39	27597.88	30658.33	7977.03	12920.97	20458.02	14135.94	12910.75	9670.59	13024.54	11602.12	11769.90	10955.22	17688.95	9306.74	13052.10	13453.53	8533.37	9534.93	12955.23	19349.53	17011.27	12199.97	11010.65	8513.37	6382.30	2728.20	13855.39	7181.68	4098.88	4710.24	5599.20	2595.95	2459.81	5287.05	5548.91	2244.26	1766.95
679			121036.25	870910.12	237770.64	150354.29	35362.84	171266.82	193661.12	136373.65	83452.48	62397.86	20112.33	40158.74	57705.07	17929.58	21385.74	57248.30	14626.61	27720.39	20267.01	31795.33	16437.07	22588.07	48707.89	53119.24	30527.11	9196.95	16197.60	16284.91	31336.71	30277.20	14365.62	9374.36	25658.46	20993.73	17111.70	13945.06	25686.68	23355.23	15386.85	24779.51	62737.91	64946.39	20842.03	8632.89	8755.64	12282.74	15968.60
680			50545.13	548357.68	75659.22	60453.54	88056.89	84998.10	79689.83	68029.16	43732.67	20420.77	16614.33	35238.42	33109.73	16509.31	20984.00	25625.16	27467.80	28286.21	16600.57	12952.65	18133.13	12513.66	30008.44	17549.63	7774.81	7462.38	11715.54	9317.75	15952.36	14927.27	7386.40	9474.03	10162.38	8119.34	6137.03	3221.43	4897.41	4858.55	8636.89	5761.53	4343.42	5021.17	3510.51	3322.61	6679.59	2568.03	1949.43
681			218926.48	1939717.62	206339.48	135521.15	54152.74	65807.64	89608.47	39593.31	33634.79	41815.59	34352.34	8046.97	7668.63	14782.07	4977.35	24259.17	23195.06	5052.16	10127.70	18066.07	13406.94	4518.98	3043.84	5416.56	21601.87	19597.83	8165.40	10466.65	2997.57	2520.43	7846.01	2151.43	2083.54	2434.99	2074.85	4447.14	2401.08	3396.60	3927.54	4119.11	4057.79	2014.96	1110.14	1886.15	3443.08	1537.53	1036.32
682			71448.14	757072.93	77680.14	40541.49	46535.92	46344.41	28040.92	36112.97	42548.48	40345.36	16024.17	16669.41	11515.75	12489.79	15236.85	18721.08	9217.28	9583.70	5717.76	13925.99	6156.56	6417.41	10416.80	6809.73	9277.83	9029.01	8685.16	5713.77	5945.36	5267.56	1552.36	1867.03	2488.81	3476.09	2256.98	3128.90	3574.82	1768.10	2268.77	3509.01	3668.56	3985.84	2423.51	646.10	477.97	1256.81	992.15
683			193198.06	1223772.87	295809.00	233051.62	119222.32	24666.86	30666.21	37985.19	30571.54	32888.51	42617.02	54887.26	35141.49	27880.36	15237.11	23418.82	30142.97	21815.03	26174.01	19862.19	15753.88	17524.95	14668.53	20526.10	19467.08	10427.06	10011.92	12360.19	13826.91	12147.77	9548.40	11424.24	14052.39	6310.60	9584.56	18967.13	7500.58	6116.28	5506.47	5001.43	7876.15	6611.92	3134.17	5258.20	5956.32	6757.97	9963.16
684			487243.06	2485066.00	111751.69	94166.50	45455.80	27342.09	89867.59	66135.48	33724.38	15838.27	44542.59	32701.32	14578.41	15082.29	29168.92	23639.72	8953.21	10729.28	11017.57	10286.20	5983.83	11768.56	7324.33	6737.11	10223.36	4938.47	5014.44	13013.92	13227.96	9428.99	5026.87	4400.73	1925.65	4443.78	8668.71	7084.15	4055.77	1936.64	2882.28	4286.16	3467.09	4490.00	1353.06	1876.46	2434.37	3888.85	1888.97
685			166391.62	1983977.87	197731.73	49254.38	28974.62	30682.22	31962.56	15889.40	12221.61	19053.21	15881.61	17406.84	13446.46	16009.22	19131.32	9488.79	5408.84	8518.07	14560.48	21979.83	13625.82	4337.45	9082.28	4530.71	7080.44	13286.27	5724.89	5818.35	6755.06	3758.50	3043.50	4873.39	3070.32	2046.38	3484.46	5449.31	6100.70	1247.71	6959.33	3514.29	4037.97	5919.63	1745.48	1666.11	1821.27	4539.19	3536.65
686			175596.42	3112657.00	218000.56	100210.88	39686.43	70016.50	54609.09	41305.83	85425.78	49122.69	30620.06	24920.34	29337.76	32057.31	27860.93	15696.27	46974.43	44687.38	33242.39	14707.67	18246.05	20555.61	23495.20	19441.42	14262.55	12256.41	21385.43	9017.70	14501.09	13024.18	7106.12	4796.34	5161.64	3182.98	5569.74	6929.97	8789.59	14215.39	10978.08	5773.65	5612.68	7399.61	10957.40	5870.41	3190.89	2881.43	1469.34
687			196820.03	398913.12	67428.72	41152.25	28158.71	10796.09	19464.13	20086.71	10013.13	11990.99	23714.78	12533.63	5887.17	9493.62	9142.79	4627.23	1384.83	9039.86	5559.16	3716.92	5267.58	7487.05	3367.29	7000.05	5225.93	1678.76	3124.71	2489.27	2283.73	5387.15	2930.97	2633.00	3196.45	2414.98	3165.37	4978.47	3869.49	1077.31	2027.00	4176.23	3233.25	2308.94	622.08	1554.83	1590.96	1526.87	1041.61
688			187255.40	2517676.00	95331.72	83122.14	80871.00	62202.53	43393.41	14290.01	32372.51	20178.39	32691.17	32852.11	30328.33	17178.73	17980.89	17074.89	19368.27	33333.09	17465.30	12823.51	6146.56	4060.57	7876.43	12600.19	5260.44	5723.09	8916.05	8329.79	9155.86	8530.62	15256.88	6021.06	7902.82	6978.05	5715.43	4404.52	6534.79	8679.51	5094.54	4942.94	4633.60	4498.94	3932.77	3452.49	4855.84	2111.39	3779.23
689			878218.43	4027747.75	276291.78	48476.82	40853.38	48558.27	117792.92	136500.35	106286.85	37335.44	45588.89	21363.62	19959.13	18124.94	14619.30	13527.90	31685.82	19359.20	9549.91	12744.25	7461.61	23016.66	14173.71	5125.24	8168.20	5374.40	2996.06	3775.04	4548.53	1102.61	1930.04	3490.52	9167.83	15135.08	14715.16	7912.55	6281.97	8726.49	12640.91	3394.44	1562.44	1957.03	5695.50	4431.56	2446.03	2193.26	1291.49
690			819172.37	4900506.50	152839.34	47613.09	36706.18	17410.25	42810.03	30304.51	26580.39	23429.23	11611.89	12605.58	16711.42	12245.80	10762.43	12170.35	2370.40	4981.86	10961.94	14122.28	7665.33	3527.93	5710.19	3676.78	4599.09	9011.13	18788.75	17754.21	20983.91	5586.44	2181.77	3788.84	3708.34	4876.12	4306.36	3345.10	3810.93	3149.18	1266.43	2798.82	2854.92	2226.27	2989.57	5122.57	6035.61	1461.87	1461.67
691			1121219.62	3472199.00	581318.81	170505.25	75418.12	49647.14	62560.32	33563.00	43740.98	33302.86	10564.08	8918.55	19300.17	12517.50	15045.95	18284.62	10411.92	9877.61	9030.87	7673.58	6603.46	5375.29	11263.85	9476.08	2772.02	5343.63	6666.42	7044.16	7908.86	4651.00	4315.70	3955.58	2395.65	4077.33	2323.96	906.06	1629.12	2333.72	5067.08	3986.46	1299.40	1901.73	1018.00	3001.14	4244.92	3239.30	1873.38
692			1218055.25	2921360.75	111231.28	65405.57	38431.32	29187.18	13016.91	22548.79	8272.44	14574.00	17194.35	15732.27	10987.49	8013.13	9847.85	6893.95	7164.95	6825.89	18575.14	15143.44	6343.05	4299.27	3625.73	4978.06	3766.08	4963.89	8550.19	3613.95	5380.38	6587.95	7842.78	5764.11	2464.13	2517.87	3023.07	4414.11	2852.41	4483.22	3648.25	1905.94	2313.83	2973.55	2366.68	1024.69	1663.59	1551.65	1068.87
693			1052524.37	4700795.00	856564.75	93921.39	58990.09	101225.11	109403.47	30286.56	24994.25	12303.34	5471.32	10249.77	11701.63	28673.06	40379.69	46080.83	26932.21	16545.38	6748.55	15076.33	16044.59	17012.34	15242.05	11784.68	16600.51	10403.18	7993.52	4094.06	5639.89	5017.64	4737.57	3927.13	3229.16	2611.46	3179.84	2583.40	2395.39	2969.09	3113.47	6247.37	4451.97	1398.49	1503.45	1908.63	4175.50	2358.22	1008.05
694			582599.43	7527900.50	469978.09	177377.95	100286.32	64765.18	73755.63	56575.17	32703.01	31736.07	33986.93	52733.05	73661.71	58548.10	7890.22	13587.08	42451.60	24928.84	14699.61	26639.27	42171.33	16137.69	22736.57	35113.82	27837.45	6943.63	4875.41	13026.72	16200.54	7677.72	3240.59	7760.84	11458.62	11525.74	6351.49	16583.41	31345.11	16646.85	5679.95	5216.40	3650.17	3332.82	2664.50	2731.50	5946.93	5322.45	5010.81
695			474963.56	2027271.37	178950.40	44327.32	38686.14	47757.78	119865.75	53885.53	18188.37	13835.07	14216.78	8599.96	2808.36	14307.17	11767.98	6521.52	2204.88	1381.53	3011.76	6797.00	4415.11	1969.42	7908.38	7459.91	5213.95	6395.19	3777.02	3247.10	2081.51	2208.80	3102.21	4036.57	1257.99	3140.82	5823.79	6669.50	13147.69	10733.28	19592.89	16442.19	8963.08	4679.11	3948.58	1398.61	1459.50	927.09	1008.36
696			142722.70	1973315.50	652944.56	175695.20	141113.17	147678.37	38518.67	33960.82	61205.41	37853.07	14353.12	17753.25	31681.43	21508.86	13423.01	17573.70	28757.39	23925.52	53445.28	29766.39	22956.24	19803.47	50215.29	37823.19	21515.43	25580.05	23984.43	8599.66	13337.14	24756.17	20737.83	23893.80	19790.66	15244.97	22511.60	19967.00	16926.72	12125.00	14006.78	9980.42	4323.84	3616.61	3896.80	4903.49	4506.52	7648.64	9935.68
697			317565.65	1540020.00	291867.25	164127.62	89852.39	73163.23	47513.74	24377.55	26284.85	32938.78	45121.22	25615.98	13036.10	12008.66	10526.00	20639.18	15061.46	10142.92	9450.68	10214.73	8157.45	9946.60	10856.40	12256.66	9249.93	2207.22	9134.39	13163.45	5558.45	8504.06	16764.83	7038.54	7293.98	5122.23	1570.94	2507.18	4586.34	10214.22	5166.76	3644.36	4510.26	6268.51	7363.05	779.81	7629.72	3872.77	3957.94
698			449120.75	1197464.37	158486.57	46800.16	32272.95	29968.28	78079.23	49668.70	25275.27	26140.96	18869.42	30463.22	22627.88	35738.74	26212.57	2366.19	7839.88	7764.20	6940.96	6988.48	4750.37	4890.50	4857.21	7413.28	12022.16	6308.25	8859.15	9668.21	6726.44	4501.62	6051.46	6515.64	3959.68	4159.87	5857.79	5440.65	2336.36	3443.74	3068.19	4022.83	3762.89	3814.69	1526.28	1601.01	2989.71	1773.95	1309.20
699			269329.93	1038920.06	134414.20	117811.75	76387.41	20908.92	46247.76	31647.19	11470.44	28543.06	22743.39	6205.33	7624.77	6575.59	22825.58	32217.06	17085.03	2674.20	4385.57	7024.92	5536.72	8418.56	7177.84	3725.72	4564.15	2327.93	1540.38	2664.43	4776.54	5161.80	2891.21	4406.06	3211.47	7117.77	12598.65	6718.16	5884.72	3486.58	1286.25	2115.15	5922.79	1708.19	2092.07	2508.46	1237.09	1255.13	724.30
700			118729.29	1105565.87	113719.65	38790.39	33044.44	30348.60	20114.72	19084.12	25005.86	21703.24	18943.39	12681.28	9753.23	11662.30	8950.43	12797.26	21656.25	21149.25	5985.76	7935.09	7230.02	5239.91	5990.08	10074.89	9443.00	8246.19	2168.45	3583.19	3743.43	1926.88	2300.54	4129.51	3592.44	7234.00	3865.79	4196.12	4071.50	3881.99	2353.68	1801.01	1123.17	1694.20	1747.83	2754.22	3325.90	2301.19	1845.82
701			371243.56	3041953.50	235297.04	73855.42	71220.16	49045.67	46441.49	40995.33	55623.75	66770.29	10922.05	19959.62	16374.24	12981.83	13812.99	10513.90	9427.90	13460.64	13315.46	13027.59	7644.06	27739.76	26203.81	19373.04	8733.68	15023.53	6680.09	3056.13	6479.34	3647.16	8359.85	5584.05	13803.80	12754.32	17154.05	3670.38	8276.22	3820.52	3003.77	3530.51	10088.56	13270.18	2964.03	2439.44	755.16	948.05	2730.04
702			709420.87	3464348.75	228623.29	45984.91	100303.68	71887.81	109692.10	72683.91	35121.60	15706.32	9086.26	9995.54	17371.54	13672.04	17675.11	10012.83	8452.46	3442.48	6779.70	6278.38	3720.48	4256.11	6208.44	6278.43	4411.41	4790.16	6919.84	5370.52	7603.23	5656.51	3621.45	4737.67	1841.99	1870.56	3771.87	3096.21	2822.59	3995.68	4013.54	1928.35	1598.55	2412.46	1578.12	2374.97	3490.04	1860.88	900.46
703			112962.10	1258279.62	65679.85	64384.31	42298.17	50598.35	63280.32	40035.40	1287.68	7495.02	6695.03	4523.86	8707.58	6192.45	7770.32	7180.00	4445.04	2944.93	7260.77	4572.43	6291.61	6753.14	5636.47	3732.58	3149.03	6444.08	5518.96	3479.61	3080.84	2707.88	4984.04	4587.39	1359.64	1801.57	1568.45	1676.79	1599.68	678.10	713.88	1192.59	1175.29	1843.59	2349.38	2516.24	1275.78	1348.77	1563.31
704			211489.67	3669310.75	124765.03	16888.06	54698.48	80949.60	63994.89	44605.09	35625.61	12482.49	15017.74	16594.37	18784.60	22734.76	14349.45	4895.96	8350.05	4274.66	4559.81	7633.77	9910.41	6719.83	11785.93	7398.98	4955.55	4190.28	10126.14	6589.12	2132.60	1686.34	3575.04	4039.80	3436.89	3946.59	1924.68	1719.96	2144.84	1766.63	1005.78	1995.13	1592.08	1041.24	1565.89	3146.86	2456.08	1950.40	887.21
705			66480.40	3745339.75	392079.15	13510.89	45730.04	44109.17	47901.35	15887.02	17521.10	148896.43	62166.03	58071.85	15911.48	28925.68	46269.08	5337.83	7812.01	6069.88	16523.04	14198.80	16405.44	23132.02	18116.44	11980.64	15111.84	16135.05	10213.20	8364.27	6283.47	17040.71	18284.17	10173.72	18301.29	9726.80	2356.32	5264.11	8650.38	2208.38	9953.12	20647.22	14845.96	10295.04	2250.06	1023.06	1389.21	1496.92	2239.43
706			1726093.00	2410104.25	256536.90	95756.36	118207.99	85660.67	47890.56	31724.11	13094.68	11139.63	5695.50	2792.36	3018.76	4991.23	2924.28	2932.80	1512.97	2378.90	5780.51	3970.85	5320.00	4597.52	2317.54	1692.98	3552.28	3746.28	1069.68	2107.24	2041.81	1625.29	1712.94	1147.84	1554.58	980.31	520.75	921.07	575.77	493.61	487.66	830.18	485.52	760.92	825.01	366.03	564.17	847.10	1230.65
707			158135.93	322022.00	66660.60	20608.66	21045.52	23444.33	20419.19	22961.31	27362.97	27977.20	9664.93	10010.62	10621.38	17582.78	12268.61	9624.95	9096.64	5486.38	19252.37	23493.53	15504.61	7102.37	9728.97	2970.34	3707.67	3969.77	3103.41	2362.64	1789.86	2688.51	3854.14	3939.92	4666.51	3947.98	2565.11	3345.89	2967.34	1707.85	1999.13	3706.65	4053.81	2425.82	3393.95	2053.22	2234.48	2253.56	1441.68
708			502774.90	2067215.50	60372.30	24048.97	22470.93	32727.81	24323.22	18031.34	4568.68	4927.92	12731.02	6268.06	2151.36	8903.19	7669.73	3904.81	3032.44	4787.95	3211.00	3675.22	4485.03	8968.62	4682.22	2791.35	3703.85	6533.47	11867.53	6961.06	2270.38	2776.23	2703.86	1369.74	2940.60	1995.71	2079.29	1794.93	1934.92	1871.58	2254.43	1611.91	1627.26	889.85	1197.85	1763.71	1856.58	1974.93	754.53
709			270616.21	734436.31	100654.31	58978.75	51986.85	54740.83	119838.20	72231.64	16842.71	13893.99	9921.68	9067.49	10058.50	10095.45	4696.67	2468.23	3766.41	3735.90	9000.93	6886.40	3468.38	4229.08	3097.93	1397.49	1565.40	2052.50	1988.17	1493.62	2330.09	1664.20	1268.70	826.32	759.31	999.54	838.24	2418.44	1802.12	892.42	454.80	274.34	635.10	896.59	1081.45	528.42	869.68	991.76	1159.99
710			194452.32	4406363.00	342980.71	30756.98	26840.98	17015.84	28109.48	26946.19	15103.23	7645.42	9898.16	27391.71	6167.31	10854.49	8038.42	4669.98	6337.20	3774.88	9558.57	8075.93	12030.17	6324.88	1072.86	2792.32	2229.87	1551.61	2038.14	1513.89	1728.94	5069.45	5125.04	2871.99	1161.00	2952.98	3048.13	1503.59	2289.68	1662.24	1661.95	1258.63	1132.51	2876.07	3063.01	2196.31	1746.00	1099.69	913.35
711			39377.36	2050352.87	188895.28	119344.71	134503.06	45946.92	49842.19	39573.47	13344.64	13808.08	9331.47	7177.93	6983.32	10638.64	7453.72	3847.75	6264.09	14467.70	14575.74	5444.27	7813.11	6786.36	2927.60	12659.95	28409.38	16256.15	6287.14	5105.11	7875.22	5673.22	7799.09	3237.22	1088.82	1566.82	3702.96	3182.86	3774.85	3737.48	3346.46	2364.97	2971.50	1374.14	1612.26	3029.44	1316.87	1906.98	745.39
712			185209.21	915932.68	71826.60	36463.60	25136.75	30370.98	26164.46	34356.14	25116.33	20933.32	7677.80	7150.88	9495.62	4484.36	5807.65	7398.99	4264.78	2985.00	4895.88	5622.25	5769.91	5202.69	4942.84	11012.87	7611.89	6385.04	3690.68	2405.02	5590.47	3968.43	3616.21	3312.39	2303.07	3472.65	2292.58	3554.74	2356.11	746.10	1322.84	2010.90	1158.67	1318.40	1819.48	1473.65	1026.70	1883.36	1718.53
713			330756.62	2090821.87	626500.06	219426.71	67741.36	89983.92	106031.36	32916.61	96574.60	127970.39	59720.25	56586.35	63013.80	44009.06	21495.25	21777.77	38267.68	61569.27	57241.90	17883.13	5363.51	20078.34	31545.74	42366.63	30071.34	16670.19	20301.33	32910.73	31391.96	12763.43	9200.55	13261.34	16791.68	12201.47	7774.54	8022.73	12713.69	13767.27	4729.44	8700.96	11562.19	4661.79	1922.41	3141.98	6862.75	5240.03	3807.69
714			176307.34	1308662.87	54068.02	89564.92	97092.59	39505.85	44263.14	24859.40	9995.34	10252.00	23313.76	30405.27	11583.02	5471.69	3151.86	7460.21	3346.95	7777.41	9530.52	2741.10	5835.29	6533.19	11172.27	16631.34	5258.53	7659.09	7187.64	6432.56	8972.15	5104.35	4745.91	2845.33	6119.52	6310.05	7576.78	2980.32	2885.36	2841.69	3466.92	3697.12	2124.91	2785.21	2658.78	2070.51	714.01	888.03	1609.49
715			197067.21	1052443.87	163590.34	245360.82	145081.46	46602.10	91021.13	112255.21	44463.57	34121.45	20793.22	13122.55	34202.28	28249.65	14834.70	34692.21	29828.22	23668.47	41508.19	37241.08	30988.43	23967.16	20204.21	16251.64	24545.49	32386.69	24165.43	17824.95	9028.24	6566.14	12523.89	12202.68	16107.59	9466.06	11325.75	8109.88	5843.69	6360.35	9227.93	9173.05	3478.83	5045.33	4916.89	3297.12	5405.68	10960.41	7953.04
716			31210.72	207015.03	9578.20	15190.20	8862.57	13709.14	21475.00	11326.47	3706.61	6903.49	5563.13	4063.84	2872.03	3111.83	3217.74	3123.39	5177.26	3433.58	3407.53	3825.09	2289.65	1833.21	2138.97	1596.20	1817.54	910.74	3076.55	2809.99	1258.56	983.79	362.77	1003.61	1033.18	624.99	332.75	430.69	837.96	517.30	466.26	298.24	508.10	490.63	182.67	395.11	286.34	346.42	274.67
717			66554.32	1107224.37	204419.50	90861.22	95020.91	121253.41	67624.47	21253.40	6384.39	12590.47	8131.21	6068.65	19400.59	17724.74	13526.98	9687.85	8136.36	5749.35	9933.23	7810.05	5987.89	8428.27	10241.77	6676.24	3574.97	5626.30	6304.19	3474.03	3164.27	3060.23	1919.97	1444.70	1883.37	1954.90	1941.20	2221.97	1766.33	2852.93	2209.56	2685.95	2996.14	2686.60	1377.65	1147.93	1630.81	828.91	1561.45
718			1382185.00	5779023.00	419083.21	57254.76	76720.81	99565.23	74880.15	35985.95	37957.91	17358.95	25923.58	22071.04	18224.15	11224.08	28700.90	27561.17	8333.55	22656.49	7559.49	7260.22	8506.25	6248.77	6145.41	10226.65	7076.45	1779.34	2849.90	3783.36	2950.89	5839.91	3371.73	5509.06	5339.87	3365.66	3369.64	3819.35	7562.04	9226.25	5434.81	1713.72	1045.29	3177.94	4153.07	2297.80	1744.00	2825.21	2364.47
719			67091.03	964207.81	168127.79	141594.54	56507.46	20020.18	33117.75	8471.14	37178.27	43180.14	55736.99	40626.31	25737.59	13838.01	14784.26	20610.67	10461.02	13118.03	10819.64	6586.89	17637.21	15189.30	12147.22	16595.77	10904.97	5305.03	2319.88	5111.26	4471.14	5180.01	5633.44	5512.31	4355.21	6151.64	15352.18	2991.27	3608.57	2565.86	2706.40	5478.95	6796.41	3049.62	1443.95	1862.47	3388.20	3862.56	1836.39
720			345203.62	651986.68	115955.71	59961.94	35632.81	21520.93	32722.35	31255.14	13908.20	12668.81	4139.38	5067.18	2589.89	5195.70	7315.59	4000.66	5106.02	7598.20	4973.88	2106.35	3046.29	2300.38	4538.22	5976.60	4260.79	1045.51	1418.82	1638.33	1611.36	1314.80	1381.40	1421.42	1344.82	2110.86	1232.51	831.66	1501.17	2121.95	583.52	701.87	772.84	1134.42	1208.34	1277.49	982.77	1083.70	804.95
721			117674.21	1559592.25	66190.07	97224.60	62567.35	54109.81	68060.67	31251.04	38048.42	21156.10	13754.43	20608.70	12540.38	12533.99	32108.21	56073.80	24005.52	11702.13	7689.69	5420.61	6139.34	16474.62	33507.47	7190.36	41015.26	29387.04	6197.99	8015.91	7415.30	10568.09	12839.15	3963.75	19142.30	23801.29	9867.75	4591.35	2868.96	3792.90	1107.09	1120.98	3550.73	4996.12	4407.48	2536.58	3960.70	1640.62	1262.53
722			243454.53	3755117.25	208249.71	75636.28	69689.76	65937.29	80065.00	30090.34	17826.76	32880.74	16805.44	10904.76	7102.11	13647.65	12628.37	8564.30	7798.49	5537.51	6998.12	6682.67	8497.08	5657.80	7698.66	4573.59	4190.52	4651.89	6449.22	2935.70	2269.23	2053.00	2021.04	2365.20	3113.06	2184.17	2383.02	2025.71	2682.85	2861.22	2835.11	4303.25	2888.25	1585.75	1136.63	1896.94	1730.22	1828.84	1306.02
723			93197.78	697103.56	59766.78	57419.06	33278.16	32644.69	59588.42	51887.05	14076.04	13037.52	8976.41	7040.55	6135.01	7390.34	7915.05	5830.23	3093.85	8297.20	4332.90	3343.72	7540.77	2073.11	3390.32	5502.87	4130.54	2474.86	2529.84	3995.20	3889.51	3056.97	1810.31	3196.42	3425.76	3063.83	1729.31	547.37	1215.06	1607.43	1362.43	833.02	1179.47	780.02	1119.34	822.38	1603.96	1395.33	1161.54
724			183048.00	1104432.62	197269.00	110088.94	61569.96	111017.96	137790.75	119256.20	60304.87	31095.29	26470.59	27017.36	45556.90	11605.79	11741.70	22040.93	19566.49	21414.31	5796.90	8117.50	4498.45	5009.69	7272.25	5546.18	14069.54	11961.02	4681.76	3008.58	3506.34	11424.40	12726.85	9844.29	3624.40	4417.37	1999.34	6896.58	8270.54	3455.69	3254.25	3771.80	3249.05	6001.87	2999.27	2714.21	2787.86	2495.64	3338.97
725			82996.16	1168649.50	153836.14	65552.81	90083.90	76718.75	77411.28	79829.84	52344.10	24601.03	45586.03	62529.19	20399.24	34602.04	16788.20	11812.69	9900.57	17299.05	28691.85	18724.49	21102.10	22562.11	15448.56	13291.29	25331.73	16621.75	5866.28	4712.63	7092.99	10759.46	8150.54	5695.31	6363.42	3162.96	3541.59	4537.91	4127.03	6116.61	6153.73	5913.92	7038.99	4701.88	4934.03	6419.78	2723.81	3144.33	2437.29
726			235841.17	2674311.00	58044.35	119428.15	241954.18	119085.62	56599.14	142186.67	124142.26	96727.23	75700.31	42279.02	54701.12	55184.45	47450.01	21868.13	11697.41	15817.39	18394.49	21388.00	10405.98	6826.81	14926.57	19316.81	12314.40	19868.03	9852.64	7811.31	4337.45	7698.51	8528.95	5446.51	6671.72	9205.61	7192.21	17931.35	8250.91	3615.36	2191.54	5534.03	7370.37	5622.33	9865.69	5780.68	3354.89	5888.14	2862.63
727			1348719.12	4864290.00	585667.31	115484.47	106118.35	59612.23	122198.68	168443.43	39104.80	19400.91	23418.14	7194.43	11962.20	15836.13	10188.61	9711.98	7576.57	4491.96	3593.07	5930.72	9760.66	15194.97	11057.06	9334.73	8842.75	6724.53	3065.13	2369.39	2728.90	2007.60	1676.20	3306.85	6731.37	5452.66	3921.78	2254.39	1705.31	906.03	641.26	990.45	848.61	979.76	670.82	938.51	1111.55	781.59	1613.22
728			498450.40	1475980.87	152336.87	27934.00	68221.22	69578.03	54870.44	28980.29	18360.16	18969.07	10575.80	6967.06	8453.39	9936.06	10961.37	4597.69	6545.27	14122.56	5070.67	15157.23	15307.37	7969.89	7519.69	5928.09	9008.00	6051.60	5100.24	4301.80	5060.52	3870.30	1458.99	4439.20	3692.09	3218.65	3914.27	2963.36	4278.92	4976.21	2484.99	3176.66	3022.20	2091.98	1984.94	2123.05	3242.76	4910.79	1696.42
729			234476.25	1088659.00	144625.95	105160.31	51427.97	30072.17	73567.39	62541.53	19002.88	10947.83	9251.17	8846.19	10791.70	11939.90	9756.21	5351.82	5551.57	8281.33	19442.22	12820.20	6107.67	6025.97	6962.74	5510.77	3897.76	5974.03	2446.81	3426.33	2585.05	5402.18	6959.96	6419.77	3656.97	2245.05	3818.37	5932.31	3611.83	3061.68	1768.04	1315.75	1142.02	1580.54	1754.42	2555.92	1593.56	931.62	1654.83
730			78392.81	468468.06	89711.37	85953.64	58130.14	21690.63	22644.63	41610.25	59918.55	63445.46	57176.55	24205.29	10319.32	6986.98	5366.82	4027.54	5628.78	9782.90	7652.07	3945.27	5457.68	6702.84	6174.21	5386.55	5530.24	3504.27	2548.68	2613.47	5942.60	6326.15	7091.41	8365.87	3691.32	3717.87	4080.61	2748.91	3444.25	2192.70	2538.27	5188.42	3656.60	1994.12	1385.04	1969.17	2648.18	2807.32	964.20
731			511755.78	2497053.00	240114.95	54573.55	72608.54	131727.79	68149.43	31245.95	10604.48	10461.98	6651.39	7597.39	6991.31	2372.49	8449.35	3316.15	5048.89	4398.93	10263.27	11865.40	9216.74	3256.16	2431.99	2738.45	9164.68	5860.21	4854.51	2731.72	3459.59	3572.49	2544.42	2364.85	2775.48	2059.67	1193.85	1082.16	1960.02	1167.61	769.16	844.46	880.38	3044.25	1480.92	1006.91	1577.00	1118.93	1719.56
732			282767.12	6143736.50	362365.31	157338.10	89705.82	52994.77	75713.17	75416.32	38549.14	29577.51	57061.38	67029.07	61981.27	58407.61	62510.96	31026.98	7986.50	3732.26	5622.24	6574.09	34715.84	16842.02	5489.41	5191.59	7511.24	25988.29	21169.96	20236.95	16298.68	9292.06	9987.64	18610.84	4781.60	3482.32	5215.18	6575.33	3615.23	1959.77	3295.77	7209.23	4072.21	5599.40	7030.93	4648.62	9692.04	8275.49	5713.43
733			149925.46	1203930.75	116751.92	82802.28	62432.43	41913.76	22186.04	50828.63	63070.67	53470.33	11374.08	18384.99	9712.57	9234.52	23355.45	29115.88	19837.42	10063.65	6392.26	3480.08	1939.50	6992.56	6890.77	16242.37	6088.99	3608.94	7270.84	7867.79	3301.77	9376.27	4032.80	1623.08	2167.78	2441.71	2778.35	3170.44	5441.21	4859.10	3191.98	1878.43	3271.79	4071.70	1874.95	2177.58	1451.24	1433.35	403.83
734			214348.79	938836.06	198421.20	119109.00	71869.60	79628.41	70393.59	92526.76	91123.49	54748.48	43602.06	95477.64	105056.88	70316.78	26350.69	11628.53	7627.22	35023.06	46156.27	33280.92	17456.57	26358.07	23185.51	17306.34	14112.57	28320.55	19423.16	15749.07	11291.77	8194.05	8965.79	11842.69	27400.41	9009.46	3660.61	929.90	4205.10	6563.86	7784.62	13075.86	4923.72	3427.78	4568.75	3631.89	2234.38	7301.71	8423.25
735			318738.87	1676584.12	123018.53	78303.25	66213.11	50014.35	31666.70	30073.75	7227.79	12105.62	5140.45	7287.53	7020.20	2168.18	16933.38	46162.67	27550.58	3844.65	5694.74	8555.64	11578.17	6735.59	6738.91	6169.16	8202.25	12398.80	12699.33	5330.25	3939.59	8946.47	2183.88	693.04	3189.71	2423.61	2903.14	3276.06	3103.44	1594.10	1711.32	994.39	3294.28	5129.66	3628.18	461.72	3039.73	1436.12	1233.37
736			303851.03	3556591.50	155578.21	102958.85	35908.28	76561.42	128087.36	32263.65	46275.91	37850.92	12332.30	38538.83	27306.20	35728.22	13427.09	8573.71	13087.05	8200.96	13972.67	17392.35	11674.68	14672.31	10139.74	4257.19	9784.19	4368.71	9908.05	10951.58	5737.85	8332.69	6775.48	4633.00	2652.99	2916.44	7391.56	2777.98	3211.72	4670.11	5764.00	8553.13	8995.90	3459.34	3929.22	2435.24	1511.65	2296.83	4471.93
737			651761.56	9344878.00	533124.87	172389.87	142851.50	111594.50	165351.75	116856.14	29956.73	44397.65	32679.00	24222.01	77628.21	59241.52	23943.46	18888.34	21294.39	51692.02	40477.51	23065.68	16726.19	42065.65	47202.23	7191.24	67050.78	45844.49	11281.83	23604.77	17879.93	17512.56	14017.91	11020.39	6649.77	6536.07	13600.51	6779.32	11966.05	27743.88	10770.28	11443.01	6844.08	10577.07	13234.40	12309.22	12373.24	4814.33	4047.41
738			1192244.12	4839284.50	436752.53	67664.89	21118.95	24717.15	23758.70	17056.38	9966.13	14333.70	12772.27	18000.68	6399.82	5856.39	7919.40	7570.44	10771.86	5796.97	3043.79	6419.81	7399.50	5416.01	6642.98	13934.75	7582.16	6759.80	4184.24	3303.18	2787.05	1786.68	4434.99	6554.77	3138.12	3318.29	2051.09	3291.33	3377.13	2105.74	3380.34	2302.06	1170.23	1137.63	994.78	1882.39	1302.91	1190.13	853.83
739			113752.94	1140532.12	58334.08	40757.31	30250.45	30477.65	33037.16	17414.84	27951.84	19810.69	14284.50	14056.49	24896.13	16736.82	9876.87	27280.62	16025.55	7620.24	8208.62	11097.13	9589.23	7762.21	4282.79	9598.64	9790.57	6675.00	7435.20	4824.62	7472.46	6848.95	6513.00	4563.87	6513.33	6193.60	3635.77	3057.20	3421.92	3593.61	6293.29	1603.02	2407.05	4574.70	3762.97	2883.87	3333.57	1566.23	1046.06
740			86312.60	683284.06	87545.89	68562.60	36849.68	20273.40	15364.96	41382.14	19759.14	5359.77	13048.11	15936.20	13560.92	11020.57	11028.76	6202.64	9100.97	5751.51	6544.76	6622.80	4766.09	8714.84	9289.79	3739.75	2325.64	5379.89	2753.90	3937.96	1714.41	1383.37	3138.88	6462.87	3496.07	2156.74	1776.58	1399.48	2929.55	1103.28	832.80	1192.83	835.50	832.99	1393.44	657.88	642.18	752.82	446.48
741			1034160.87	6635759.50	344970.62	28189.74	11072.46	25961.50	28381.13	33479.95	52465.89	8456.95	22527.88	19913.45	7836.61	9667.37	11518.42	14264.26	20141.42	8649.64	10781.66	11495.89	7949.76	3494.32	2243.63	6331.41	6893.50	2812.18	3863.08	3310.29	4189.61	3911.04	4981.34	6274.76	4386.93	4099.11	4279.02	3192.61	4704.57	3820.30	2685.85	2801.03	4133.40	3343.99	5603.10	2691.08	1435.62	556.33	714.77
742			208916.40	4074824.75	193623.09	42355.98	26215.55	32395.85	34930.23	60160.37	80114.00	41281.65	27301.75	8840.66	13220.81	9636.50	21868.29	10533.39	3648.56	12076.36	12841.01	2255.33	11368.02	2891.96	1914.05	3125.46	12497.39	5979.59	8954.12	5667.68	4287.70	3060.65	2493.54	2642.15	2108.56	4352.67	9999.42	6359.84	1867.19	6159.40	5098.47	4660.12	2254.53	5176.27	6693.05	2351.83	2188.07	1538.25	2038.42
743			439941.15	3906108.00	172844.04	28520.78	27028.88	74421.51	40361.48	37885.46	49684.83	25529.19	29465.44	11321.55	14874.14	24373.78	19045.92	2882.62	13899.21	9325.67	13695.12	18985.74	15111.96	11635.18	6845.28	16679.16	21024.88	14465.38	3247.80	2867.94	10232.65	15456.11	4411.99	3347.97	5771.82	5282.50	4293.28	5448.55	5522.19	3632.08	3367.66	5153.80	11851.21	4681.85	3416.66	3547.04	7135.60	5516.71	3137.55
744			76235.17	651740.31	63645.44	26885.77	41738.82	27023.75	9283.78	19764.28	40175.33	30997.08	14405.39	12970.36	6665.27	6575.73	4498.90	6886.93	5338.88	3404.84	4190.76	1369.76	1895.08	3284.60	3609.39	5022.32	11386.71	3823.46	5476.48	4035.47	3225.13	1388.31	2159.82	2143.50	1891.19	3354.82	1083.26	1510.30	1778.33	2159.15	2851.54	1555.63	1861.06	2614.55	1856.82	714.74	712.89	539.70	1643.79
745			1399202.12	6194082.50	511603.28	139022.82	121602.96	82261.07	119030.31	67904.05	10403.02	35994.08	35872.37	30350.72	22230.16	18573.10	13173.56	11223.16	19106.95	11637.18	4780.59	9433.52	14345.17	17923.72	12059.28	9335.55	8147.10	7486.84	14990.15	14541.80	10410.18	8403.39	9826.66	11967.34	15179.83	5223.09	4716.26	13326.22	6265.38	5477.39	5371.79	5344.13	3854.17	4054.95	4039.54	2421.66	3376.60	4315.51	2771.16
746			209721.73	2026876.25	197783.73	77603.60	78681.36	84037.21	51681.67	72040.53	54802.70	61786.04	41631.16	25077.87	41939.26	104674.28	61939.65	33199.52	12605.11	7532.72	25089.26	19026.26	20002.44	26457.41	16264.48	10095.69	13829.96	9701.34	10042.86	9055.73	16306.83	17918.31	15242.22	12102.34	11968.43	8126.30	7893.75	8595.73	14072.03	9417.35	10895.42	16536.79	4285.37	7256.98	5291.48	1720.78	3398.56	1891.20	1318.85
747			260859.23	2896071.00	214240.85	79622.07	79054.40	116228.32	47674.36	89860.47	71894.92	42150.64	29442.25	57149.68	103645.71	22637.50	15829.32	22437.11	2929.34	13055.51	23400.61	13725.57	21697.78	28540.69	16162.53	10709.66	12394.52	9385.99	21001.18	20001.82	12833.81	13249.19	10290.09	5998.19	5533.34	6345.88	5702.21	7178.06	6488.06	10388.79	5761.69	1679.47	4045.51	2349.82	1988.69	4449.68	4938.26	2846.02	5945.70
748			351298.90	2652926.75	211557.70	35304.71	54239.65	28720.28	65228.42	66761.07	33911.28	14273.68	8133.56	21377.22	8416.75	14702.16	3032.44	3590.05	7771.81	7259.68	5975.07	6884.49	9030.23	8576.62	6479.53	7993.77	7660.78	15202.65	11333.26	11298.96	4534.75	6152.39	13017.83	7731.59	7437.30	10697.09	4481.05	1841.84	3747.26	3524.04	6092.48	2987.65	2597.99	2196.24	2719.12	1920.87	2181.29	4092.26	2341.86
749			577996.93	2632887.00	131904.93	71670.51	92363.53	80843.62	100999.87	77806.51	80126.26	46278.30	61229.04	34291.17	10101.07	19389.10	26739.18	26083.13	34941.20	36308.35	12338.40	15318.61	18051.26	15273.74	8966.71	9853.59	14452.10	12178.55	6264.77	6963.72	8209.30	5773.42	2641.09	2460.76	4983.07	3749.90	6870.55	10697.49	6757.62	3340.20	7163.99	3757.10	3713.69	6979.23	6395.75	3736.31	2803.68	3252.62	6001.74
750			777160.56	6641006.00	375174.28	357727.43	339039.06	130285.05	43470.24	128342.21	139448.82	66949.84	83500.26	103902.60	55163.23	75968.29	50706.84	20712.90	48450.96	41123.52	12992.65	12402.58	29548.24	65833.21	48276.97	26244.76	17999.30	33025.08	22555.59	22024.38	34946.53	27629.70	34804.05	11068.16	17081.27	20990.95	21175.25	14033.75	9631.61	15467.14	12437.53	8764.57	6702.08	7762.85	8072.16	4538.33	5447.69	3051.49	2272.65
751			61337.45	1497523.25	41421.71	74124.82	59361.17	97843.95	30202.68	26556.49	49432.73	42085.62	23515.77	16070.45	19249.97	22404.78	7890.27	12577.84	12385.09	16355.97	11136.31	9722.57	8562.50	6581.87	16023.45	10227.54	8911.29	14972.45	10209.71	18063.38	9306.73	6206.88	5733.35	9071.72	6187.55	3804.06	7061.10	14076.04	3194.73	12640.66	9495.59	9731.32	8484.05	2140.89	1525.05	1237.69	3500.48	3855.35	6205.52
752			1125360.62	7731587.50	618433.93	87396.07	60604.66	30100.87	15513.09	43162.14	59982.26	29618.23	9358.27	11265.38	6561.88	9312.76	5768.53	3395.23	6976.05	8244.40	6300.42	7375.31	6981.98	9746.17	4459.96	6764.57	3064.23	2229.12	4100.03	3343.41	2156.17	2236.91	3935.03	4797.15	2961.30	3248.03	3972.39	4947.88	3130.99	2391.48	3344.21	1813.16	1284.60	1954.95	1891.26	3260.35	1872.78	1181.01	1320.16
753			422479.43	2193065.25	194074.12	114046.89	52031.94	125008.83	74742.30	98817.72	103339.96	58409.03	63853.58	42663.60	45885.66	59286.53	21755.34	16186.25	15024.76	19481.08	19031.28	6299.26	30612.61	19363.26	18355.39	11664.82	44041.56	38946.18	14295.49	18247.24	14566.09	10160.70	9944.25	8456.39	9094.14	3685.44	10052.39	8895.50	3685.87	17548.81	14245.10	4623.95	10050.85	3813.55	4205.31	5130.13	6332.95	4175.06	6531.07
754			149266.71	732613.81	290508.62	134464.59	109460.39	55218.45	60743.89	30686.84	34536.31	18999.13	4336.66	3665.83	3991.53	3032.56	3330.61	1564.81	4237.61	5246.38	5626.99	3082.05	2592.76	1676.82	2883.65	3690.98	3340.26	2990.19	1200.82	4038.06	3520.50	3140.57	3910.86	784.11	1351.63	1912.93	593.61	935.89	2681.39	3364.03	2103.79	2871.77	4638.94	2975.08	1539.95	646.80	479.15	432.81	624.96
755			524554.18	3718114.25	519183.46	44310.58	34945.55	25936.97	26665.25	20579.34	29131.03	18137.14	6252.15	8129.97	14342.79	24152.47	6859.61	6819.67	9382.80	6529.24	2885.63	4198.01	6296.38	4611.41	3083.72	5069.61	3588.31	2137.90	1530.28	2447.02	3870.41	4030.60	1079.84	4891.60	11350.77	9470.19	4001.88	1469.17	1834.04	3762.52	2606.16	2537.60	2070.76	2249.69	2629.07	881.87	2457.34	1860.96	1618.59
756			3472987.50	13766990.00	1411157.62	64561.24	31159.30	35515.77	39044.69	31619.12	14171.82	38916.23	25348.64	4838.12	11345.60	7843.05	7314.02	7218.47	6146.48	11123.38	6507.33	6665.25	4064.53	8413.32	8752.29	7878.32	4918.68	5867.71	8136.97	2730.95	2586.17	5345.38	6336.65	2687.61	2405.27	3783.45	1439.79	2025.04	1727.85	1019.55	1262.12	1916.73	2450.49	1981.53	994.17	908.06	1446.12	2745.39	2313.51
757			13753906.00	20305386.00	3077298.25	69636.82	33379.05	39400.24	33878.14	25402.24	33814.45	22044.61	23093.10	20111.90	16738.98	13226.82	16425.02	29307.67	18940.69	9073.40	9615.89	10048.34	14421.52	4481.01	5553.81	10607.00	5127.34	7635.70	7397.13	6694.75	14179.87	9045.71	3849.54	3839.67	3255.93	3450.19	2745.43	3225.59	3698.66	4103.81	2251.41	2212.67	3504.04	9227.77	4499.03	2262.06	3691.35	2187.64	2640.11
758			5838305.00	10182346.00	2003514.50	76714.16	36953.00	30002.17	52690.87	28634.60	24928.41	60180.63	33143.20	8282.95	8787.46	14605.36	17301.22	12166.16	8732.82	8726.65	12008.71	10756.39	9985.53	6544.16	7719.73	7071.24	3761.15	6066.77	4441.71	3632.92	4733.33	3157.31	1909.28	2878.79	3231.61	3512.96	4438.26	3262.61	2746.44	3155.36	6060.64	6646.14	4100.17	2132.60	2020.87	1712.11	2279.33	1251.48	1129.62
759			810424.37	1156095.50	244038.03	111730.47	49741.37	50830.76	60310.76	40845.71	13914.11	12646.15	37239.55	37707.25	13621.71	3776.11	3594.36	2467.18	1186.78	1417.68	1376.57	734.45	753.65	1450.96	1308.04	608.24	790.32	820.19	474.28	622.99	291.04	590.87	204.30	427.51	323.34	308.20	182.46	169.90	99.40	72.87	114.41	177.35	266.75	122.50	152.26	120.08	243.24	87.85	123.37
760			999006.00	6048080.50	567295.06	55533.47	28799.47	30558.46	15807.23	15488.62	5193.31	16493.72	26332.71	36457.23	24282.68	15793.57	3927.40	2995.18	7001.81	9774.06	5725.55	7558.42	5241.59	7129.66	7191.16	5513.58	1983.31	2812.07	3101.05	2971.09	3989.58	2594.09	1788.22	2286.39	1310.76	1050.38	2300.29	2153.95	2385.71	1901.37	2190.82	1188.84	491.09	826.02	800.05	1457.12	1152.56	1121.21	1259.86
761			4336171.00	9420771.00	1113716.75	95147.46	61231.19	37623.65	14865.00	14035.16	8853.62	12674.24	29347.14	47893.15	39417.86	35505.56	9443.95	5936.39	3691.09	4667.02	3142.52	1477.48	1483.21	1837.27	1781.25	2291.39	1905.05	1693.59	1353.86	1051.22	938.68	1344.87	1290.47	1363.99	1289.30	977.58	471.60	363.50	888.07	1074.59	1684.73	2893.69	1472.27	777.70	404.54	570.92	999.71	804.76	1290.49
762			1359019.25	10402719.00	2422142.75	137162.29	34212.73	28604.56	33065.67	27263.00	24378.66	23609.78	18893.39	7779.43	20689.35	51187.53	51036.23	23073.66	11929.50	9895.00	5664.44	4709.50	4186.43	1784.07	3259.58	2406.82	6201.57	12974.58	11502.87	4218.19	3652.79	3130.67	2042.77	2802.55	2529.14	1147.25	1645.50	3080.04	1683.07	1774.12	2098.46	2066.99	920.98	710.80	1055.12	627.89	608.88	354.35	468.31
763			1582627.75	7969910.00	7457831.00	498927.00	55918.34	54126.94	74033.32	73751.85	60807.98	53799.65	40893.21	20760.96	22139.27	29260.22	26174.44	16952.74	4189.58	3994.66	5613.79	3649.89	3810.97	1501.30	1988.47	3780.23	2966.39	570.66	2216.36	3453.15	6417.81	2715.88	3360.78	3501.48	877.88	1878.76	2526.76	2265.59	718.69	451.08	542.01	1186.39	1001.73	1477.65	864.19	551.47	649.73	1124.65	1179.09
764			1537043.62	3271740.00	1671657.62	737043.75	422963.12	254086.12	231409.92	55332.80	43187.76	31749.21	20987.18	17015.52	16918.38	18437.63	34994.07	42972.23	13182.56	5127.28	2703.95	2141.92	3907.23	3554.11	2065.03	2324.18	2457.77	3025.58	6417.71	4636.69	2235.01	1169.25	1490.39	2550.30	1477.08	1538.03	3239.51	2420.99	1576.31	1299.27	889.79	897.36	489.02	293.43	763.18	2099.51	1905.98	1314.41	1274.88
765			173371.98	704207.06	4398161.50	4549881.50	381323.90	32072.46	44695.05	71582.63	52682.01	28679.19	22191.28	28680.65	15772.68	15555.23	49358.20	54027.40	19557.31	4377.55	598.26	1563.32	2233.44	1859.89	1774.72	4901.68	3933.65	2263.81	904.13	980.28	2521.20	1468.30	476.59	551.88	1130.59	2367.14	1608.32	488.43	440.60	664.87	1432.26	402.64	311.69	566.06	1331.71	541.36	239.84	319.36	261.25
766			199514.10	668873.12	677289.18	229206.50	88134.69	66157.82	70075.71	80627.88	99267.51	32312.11	18448.76	18439.73	31132.08	33590.06	34159.88	55433.78	45032.10	21895.97	5099.59	1781.73	1468.40	770.91	1089.92	1108.38	903.00	1228.32	945.21	712.65	668.61	506.95	537.42	336.90	434.43	553.39	389.86	335.34	306.35	282.51	259.36	138.49	209.19	420.76	181.63	178.40	187.35	112.99	90.01
767			1082312.50	5197897.50	5525802.50	591521.68	105012.46	104587.90	28673.30	35236.15	17785.88	15750.12	37841.83	39021.20	41122.85	95499.67	103490.01	37246.23	20083.60	11669.07	13641.25	6336.59	4194.59	16170.50	28591.14	5450.83	7815.51	5256.16	8784.61	10140.36	5436.39	10245.62	5171.13	2460.57	5282.67	1833.88	3273.60	3917.91	2652.15	3204.88	2581.87	3175.50	3482.77	5183.01	6025.31	2306.56	4248.17	6000.72	4522.18
768			4708635.00	8173307.00	5511347.00	641898.12	97608.57	43882.92	30114.59	31944.67	16510.82	16368.37	14414.37	14678.79	14652.47	19232.82	29536.41	60816.35	45313.97	8225.96	5969.45	5314.12	3631.91	3530.41	3815.56	2617.15	1744.51	2732.33	4447.73	3616.79	6293.86	7045.69	5207.50	1425.95	1720.51	1428.49	1417.36	1135.94	1996.31	1791.17	832.96	965.32	1192.66	696.07	959.35	1364.95	372.09	1141.91	582.68
769			2875134.50	5707249.50	2252393.50	220131.43	104917.93	18189.15	30440.37	24776.34	13372.29	15245.41	12175.24	27207.51	18159.35	26538.60	43857.92	51626.17	47606.57	17815.96	4593.42	1520.54	2040.93	1034.13	1439.37	415.63	460.91	691.64	953.39	378.56	152.46	413.93	188.70	217.34	339.61	295.01	454.12	377.17	344.12	433.70	614.26	392.00	480.61	406.63	358.44	220.48	321.97	223.04	450.80
770			28475614.00	48829660.00	12654533.00	3126841.25	480455.84	28119.70	21237.36	34318.51	38256.07	33421.32	21191.71	36593.29	25040.25	35557.02	10255.22	18889.39	21072.05	14379.88	14421.53	10407.64	19176.68	7396.86	9453.31	12066.71	9137.06	8452.34	5004.91	4545.35	3529.73	2408.90	10117.82	8151.40	10072.32	3125.53	5768.92	2642.47	4868.88	4941.44	9763.78	5590.93	7502.67	3119.96	3797.63	6557.42	3596.90	1720.90	2151.05
771			3627102.50	25962358.00	3863998.50	193371.79	35394.69	23135.65	24478.64	16806.00	23354.33	21901.40	12846.98	6199.18	8718.04	6094.16	5704.00	9517.87	15349.45	12373.35	5967.62	4347.15	3197.27	2742.03	7184.88	5334.44	5193.38	3641.99	3947.59	2683.98	3257.90	3353.48	1082.20	3054.29	2149.55	2979.27	3690.73	1182.87	906.08	1713.52	1193.88	2111.38	1106.62	2947.25	1467.97	979.83	1393.84	1099.02	862.98
772			1523549.50	7847374.00	2146235.25	78450.50	33159.35	23016.73	14679.15	16531.49	10357.49	20239.98	7192.66	14389.15	11732.64	4198.73	6890.26	11954.54	19078.57	5622.36	3048.01	2364.14	1435.00	2428.86	2212.47	2275.49	815.17	1538.25	768.25	707.74	1160.35	861.54	455.29	642.66	759.81	1149.19	1037.82	884.99	391.72	284.50	571.53	585.23	881.83	534.33	549.21	683.53	407.89	285.07	650.05
773			10249513.00	54302080.00	11288321.00	219599.64	73397.39	44565.03	34810.17	19383.63	28635.02	18622.07	17265.69	7138.32	17296.64	10182.25	16094.46	20536.21	12333.83	5622.98	4146.46	5148.64	4790.42	3334.84	5080.31	3433.13	4313.56	5649.11	6134.33	3173.21	4359.37	4509.49	4573.72	1875.86	4240.27	2320.44	4596.84	2692.56	5143.56	4137.47	1221.15	745.80	1654.55	1615.18	1230.01	1844.33	2563.99	3678.97	1966.89
774			32933.91	2192821.50	285414.68	93703.89	64521.14	44750.00	38160.26	40613.85	46093.43	21279.82	6888.69	6467.57	11095.73	16032.68	12027.72	12822.47	12790.66	8634.29	3687.97	5153.22	4663.81	518.16	680.25	580.27	454.54	4019.26	1002.55	750.06	2645.30	2187.71	643.96	1197.22	381.57	803.84	3212.52	1207.44	1283.68	458.88	260.69	222.31	425.51	634.67	601.19	85.34	661.69	1366.10	302.39
775			760983.68	2293459.75	2781086.75	363222.90	58309.20	37219.64	30447.34	27830.70	20248.98	26514.87	15422.90	17551.30	8151.59	14172.91	7892.05	17145.91	17222.34	5825.47	4931.93	993.40	831.88	954.44	346.86	628.24	311.47	369.24	338.76	170.45	87.97	359.10	246.58	319.48	246.95	185.97	179.39	255.96	260.15	159.15	236.86	135.81	201.15	274.83	99.58	179.12	103.40	134.69	95.57
776			731485.31	3161278.50	944940.93	152102.53	25685.34	15589.79	14018.62	19212.21	16461.82	14862.80	13744.60	11053.05	15377.56	9914.60	13120.38	6932.59	13948.36	40382.77	11640.22	2600.81	1029.39	2272.42	2682.37	1078.70	1931.34	1106.57	1246.18	1668.30	1089.22	886.73	1281.35	866.59	735.22	494.11	420.45	552.13	438.42	413.49	473.19	389.34	324.66	365.85	216.52	231.63	356.08	294.47	244.06
777			1201152.50	3665613.50	1275201.00	79509.95	78486.55	38377.28	11996.13	19509.40	8119.47	5602.61	5856.46	2674.24	3301.99	6870.30	7520.92	9129.46	23475.90	24072.52	8270.62	1882.80	2218.98	792.62	281.04	800.36	1083.61	696.16	1075.99	1626.60	268.56	803.14	350.75	1094.24	344.00	485.39	380.42	131.60	327.23	335.17	443.53	498.10	549.01	942.79	130.85	239.40	485.30	315.19	391.84
778			1258479.87	5990493.00	1042144.87	205697.64	100709.83	131677.12	75498.16	36830.82	32228.61	41035.46	18333.87	19600.37	11776.27	16684.53	14002.62	15098.64	9218.28	5395.76	4109.50	1115.56	1492.01	1856.44	3218.40	2946.06	4461.62	3423.80	1770.39	1096.66	1312.86	2254.35	1411.52	2061.57	1683.62	1393.09	1020.64	1161.86	756.78	1030.34	867.34	1203.53	1710.63	1777.03	850.76	697.37	332.58	551.71	1038.13
779			1969887.87	7733674.00	3634465.75	470377.03	29412.75	20538.28	29209.83	47114.85	30006.68	17443.27	17183.03	11247.69	14344.85	11767.04	4095.20	8042.47	10868.95	12527.16	6286.71	2285.21	2798.93	1643.96	1227.75	815.23	946.22	1015.02	578.25	436.63	702.93	712.38	929.10	981.15	771.77	658.26	392.11	180.62	298.44	454.20	608.42	240.88	338.10	254.54	221.01	217.19	224.49	185.62	263.65
780			188829.14	348918.56	154684.29	136588.14	117424.78	56300.50	19344.53	20232.95	17381.48	25045.06	29420.71	14153.63	9458.99	8334.49	12615.24	18513.02	17865.37	14987.06	2731.02	1510.38	793.31	488.24	469.27	710.21	933.99	728.69	369.50	155.04	187.97	296.63	206.42	419.04	257.54	229.17	268.19	204.96	120.68	130.90	119.45	155.98	169.59	196.39	157.40	87.41	57.69	106.97	51.98
781			384728.28	4557390.00	1084837.25	118218.86	48050.40	44137.98	32291.74	12725.54	10758.98	8499.29	8951.70	12566.95	10896.39	7454.18	9632.95	9203.50	11043.09	21932.12	36987.32	11270.56	4939.31	1998.55	3735.21	3259.89	1095.31	1307.19	1469.35	1505.15	1787.26	1334.27	927.15	1892.54	2256.04	1234.09	835.47	608.23	1073.99	1361.99	1245.00	719.65	796.61	1365.20	926.55	633.39	494.05	744.62	915.25
782			1323064.75	4066027.25	2149426.00	641896.75	901287.25	277065.78	61369.78	21493.55	15288.84	26638.50	27435.62	18537.25	12950.91	7672.84	18564.67	13833.15	36698.67	28550.70	13275.67	5330.38	2231.61	2312.54	2435.84	1594.08	985.90	1621.38	1045.85	882.50	917.31	678.97	866.42	766.45	443.73	499.14	382.40	354.73	365.87	349.23	525.59	364.28	338.03	569.11	338.48	231.37	228.58	348.54	291.88
783			5307054.00	17704590.00	14510002.00	3327882.50	1736496.00	1000689.43	81401.45	32716.07	61400.39	49593.05	33738.59	74171.19	27897.80	10997.05	11191.99	15879.51	24572.11	17794.51	13319.84	26228.69	20689.28	5987.56	4392.30	2193.20	1576.85	1820.73	3804.00	3256.13	2451.45	1975.10	2022.46	1062.19	862.60	1143.85	1105.15	612.59	1256.75	764.41	1096.87	2161.06	681.72	581.53	709.04	739.51	616.13	186.64	909.27
784			381119.25	3272302.00	826750.06	142787.84	88809.23	27784.54	23574.57	33761.24	34706.77	26882.41	14832.63	19253.89	33844.38	42796.38	28922.30	26217.73	19134.87	40104.65	41101.91	64584.96	132651.71	47831.57	38972.14	21569.98	4012.07	3434.13	4211.02	3815.51	1715.40	1151.76	1205.68	927.95	658.66	522.30	333.39	236.37	270.39	443.02	506.19	236.19	146.30	239.15	180.31	164.89	195.26	181.97	110.53
785			2531988.75	7338733.00	3209672.75	1963502.25	563089.31	152350.93	84455.16	42499.42	14119.24	47483.25	70566.21	54663.82	42029.17	47703.17	18215.33	30225.58	29394.91	26720.00	46325.96	47445.16	46611.59	31578.70	21095.84	2631.81	1447.28	1370.85	859.44	1165.30	1246.29	650.51	756.38	732.35	582.32	506.40	344.90	588.69	709.93	366.58	282.09	128.48	198.95	239.41	323.71	213.06	223.76	126.38	324.21
786			630514.00	1328844.37	1735930.00	577433.56	55430.86	83098.03	53523.07	155670.93	130948.45	89280.98	43479.47	44124.20	51640.96	26306.08	46538.62	24446.38	13940.04	24279.90	38287.78	21898.93	21927.61	17236.43	23679.05	34081.32	32652.95	26717.79	11324.75	1541.79	888.37	1295.65	1203.35	694.90	818.80	493.90	262.05	198.07	143.18	173.65	216.02	243.80	490.57	354.08	324.62	213.20	436.82	173.74	141.52
787			10285166.00	25251410.00	14277921.00	1904176.37	496223.15	313093.00	122303.39	83744.86	55151.65	44942.12	38658.30	26570.80	17030.96	28347.13	63778.40	53504.11	16317.18	17868.50	24508.07	15218.69	17443.29	12838.28	8381.01	5774.04	10235.95	6590.02	3062.39	2003.11	1164.50	3957.16	2567.33	1111.37	1969.09	3603.39	3145.52	1867.54	1580.24	1993.48	971.80	1463.64	3852.03	4484.78	3128.97	865.31	1366.08	1015.12	536.19
788			1760887.00	1648439.00	4487133.50	2093590.12	637079.68	82285.56	54701.87	53180.05	23842.25	31865.86	71801.58	88551.78	46032.32	25968.97	29177.07	44045.16	30929.25	26463.09	22685.84	41952.81	21024.80	26872.98	17881.96	31463.32	43385.15	28035.35	55607.92	34571.09	43079.77	31799.13	14575.08	4565.55	3133.38	2632.09	1577.71	1638.50	1296.73	731.07	896.23	401.93	700.69	295.89	272.09	156.63	391.67	272.68	438.12
789			295215.15	2798999.25	887518.37	585080.25	377766.75	198843.20	56977.57	55798.19	81465.16	107358.61	182370.37	83759.37	55144.60	106257.97	115236.73	55717.82	130289.37	138483.01	51606.76	85184.86	103967.92	80576.51	96150.42	30604.82	82738.31	117549.34	123374.56	96683.14	87914.45	63593.53	70970.96	88351.69	73770.27	21287.62	12795.39	5520.13	2838.56	1984.37	1734.45	878.72	768.83	269.98	212.86	390.19	337.27	316.32	286.72
790			169197.23	730151.68	757913.87	442009.53	444188.21	1076786.37	1654479.25	91928.00	193794.68	148291.29	211427.31	110503.96	73284.13	200360.70	156091.42	157504.54	101623.83	56231.62	78930.16	100526.53	87507.89	95234.66	21808.17	62538.95	56336.66	59363.99	93345.14	87901.44	90248.58	69523.01	46536.49	23589.23	4694.87	5493.93	2701.89	2507.93	1699.91	1005.05	1342.33	1024.23	1029.64	716.38	443.34	355.19	469.02	227.32	444.46
791			620676.56	1715661.62	424057.56	279423.50	170703.17	90522.75	27203.87	26671.23	89491.66	148075.29	125923.62	18891.51	106709.03	135028.78	79978.82	107051.03	114294.11	44796.66	56046.08	30392.89	33385.12	27958.59	13158.59	20832.42	51218.33	38438.22	25602.58	43262.32	67912.89	53984.95	25616.98	38557.30	21988.02	5321.88	5939.61	2409.06	1298.41	1155.89	432.43	597.66	318.85	357.97	454.68	355.08	416.21	453.03	265.42
792			37576.88	247559.98	159394.25	50586.35	25049.67	10801.88	19545.89	32588.71	21345.67	35164.83	31753.21	65452.97	50840.63	67124.07	87410.78	81944.90	146896.95	86065.65	203002.00	261708.26	265617.06	331862.00	192086.26	111640.63	84429.63	37959.66	81563.69	37724.23	94642.99	115944.14	40060.12	28404.99	30972.81	30368.88	21547.53	12838.04	5496.93	5555.84	3069.84	1436.60	1172.26	374.93	318.69	110.32	361.90	220.50	201.55
793			200485.54	917595.62	1671114.37	3207810.25	3061672.75	665176.06	66862.36	42209.38	18478.47	18466.94	59713.85	62999.81	115737.97	265277.78	326467.78	195992.42	138033.57	124527.25	36734.51	85595.28	70923.97	57614.80	79017.04	74293.12	43975.34	46032.27	29256.70	11408.79	22354.13	46124.35	56543.22	33249.38	30533.91	22762.08	45869.53	16130.12	15922.73	9212.72	3573.02	2324.04	1429.89	677.67	1426.64	853.54	627.79	279.00	407.86
794			90524.24	475060.81	433710.12	672487.37	140908.68	93959.00	251682.67	216635.85	80495.02	58252.20	31688.54	66131.81	106408.78	59810.86	54707.39	111949.07	198485.64	352632.34	79880.10	81951.35	79943.12	88259.82	46613.58	25278.44	105892.00	88450.78	35985.10	52593.73	40655.23	50958.97	62344.95	25372.61	20169.59	19115.61	31482.07	15807.36	6225.36	7609.65	2857.22	1542.85	1466.70	887.05	829.33	595.56	465.59	485.62	108.93
795			70683.20	448624.00	359445.31	254291.93	289611.37	1008296.75	588860.68	283500.03	91450.58	64892.47	114781.82	59820.90	39016.57	77436.52	43716.78	40251.04	42008.68	27341.50	57153.77	66660.28	72420.61	24778.28	48996.35	59279.54	87374.74	67174.81	99924.31	62137.58	27965.53	81832.42	58121.85	55657.00	87895.10	20549.60	24627.49	34706.20	16951.00	8215.87	7419.12	5192.89	2109.49	1911.13	1822.21	1082.94	638.46	453.35	133.08
796			25800.61	6312557.50	4642429.50	1185756.25	292471.03	787800.00	132665.20	104254.93	85862.40	85891.52	246359.68	173851.87	237566.34	265706.40	148309.21	158670.01	170696.39	126247.21	103089.83	36094.92	48992.53	104426.00	109292.17	61115.50	50619.91	47710.46	43130.91	24700.48	39542.58	32353.95	37903.91	22060.07	26109.64	14761.95	32281.00	32998.36	19793.68	11687.51	5831.92	3717.13	3107.66	2821.81	1615.29	1438.63	1351.85	851.77	1338.62
797			891659.87	2264435.00	3948145.00	7048482.00	5774690.50	1523325.12	100521.32	195675.79	128586.18	72111.56	112421.35	54130.32	37007.57	50451.40	69053.03	55975.69	29469.87	34617.26	35667.32	54971.54	49125.57	32261.91	35386.96	28693.96	20812.30	18541.03	26755.44	26613.26	16932.29	25053.88	24283.21	23145.67	16551.02	15639.74	22834.18	13172.47	4128.86	7332.59	5773.76	2714.61	1644.42	1842.16	1705.15	956.63	1242.20	373.21	565.05
798			2634828.50	9113605.00	4239627.50	1675685.75	1709309.87	1277646.00	648623.12	1850383.50	2044112.25	135106.06	19965.17	39030.16	57395.38	53348.10	42011.24	61711.81	56327.50	53281.30	33592.37	19554.08	43861.88	39378.94	31999.22	36809.04	24679.91	53024.46	36331.77	70348.81	78451.66	37373.80	31437.01	28522.12	13156.62	24559.46	20794.92	22620.07	7460.82	8397.49	5601.40	2303.03	2024.66	1432.06	1393.09	1494.72	1214.44	1052.40	929.54
799			343283.81	423549.84	2884868.25	381912.03	1717416.12	453678.37	177518.54	176496.53	170475.56	56640.98	33493.51	61929.00	138349.34	140824.26	89547.65	85125.60	134101.89	197353.45	152142.21	123686.73	72093.56	35994.93	46926.49	43836.12	78985.07	59632.80	32829.98	23534.41	32297.51	28369.57	39576.28	42019.60	57371.41	35777.36	41548.27	35733.32	15562.04	7223.52	6842.56	4035.56	1792.61	3048.84	850.07	563.54	444.53	291.59	813.05
800			221288.04	509378.21	1329801.75	13492849.00	37796884.00	6618521.50	683890.25	313154.68	123584.77	142058.71	102377.98	53687.83	51350.79	45064.29	63043.69	162823.42	117917.77	254573.01	170449.12	106447.63	110142.79	75899.96	60199.73	55538.01	17543.71	9506.96	18581.66	24388.33	17717.09	23026.87	26621.06	38289.70	23224.59	22211.54	30772.01	20311.17	16228.80	19830.84	15384.43	5694.50	7222.06	5614.35	1531.49	3057.92	3281.75	929.29	2698.80
801			68093.11	127458.37	953659.50	565972.00	46139.57	31762.65	28512.19	42184.50	67672.50	61215.42	162625.07	128167.76	59757.78	85649.28	132371.81	122372.70	120941.63	168607.62	141681.32	32012.22	52729.40	60623.23	30275.57	32058.51	48814.16	57456.92	71012.98	106312.45	82172.82	80643.19	89954.82	24602.25	80365.92	119891.28	90926.49	65605.30	79901.60	47315.36	29229.94	18459.57	8598.60	11062.82	8149.06	4612.81	2706.98	1382.52	1509.66
802			42182.36	393635.71	1461506.62	7996298.50	11012524.00	6472033.50	2110989.00	43714.18	98728.81	26467.58	37730.99	167925.90	179101.50	87290.20	131185.32	131910.10	64463.77	95146.31	68916.43	82102.21	98842.29	40059.36	49500.90	51570.97	65021.05	73527.33	54174.80	31094.85	66032.07	48181.96	20342.44	36598.80	28791.23	47729.15	48000.17	34541.68	29783.08	32131.92	22959.28	22514.08	5805.53	2766.33	2490.88	1039.56	346.22	525.92	1060.96
803			486885.40	2763599.25	546105.87	65193.09	34082.91	56438.18	18334.58	15730.59	25786.24	42613.98	33397.91	46425.65	62455.98	74230.26	103982.50	69693.94	99014.14	151903.21	143821.01	61640.32	42552.76	65296.04	38771.28	99254.85	94948.02	48509.81	46034.43	36213.92	39740.70	19112.44	21736.50	16722.64	19264.91	23290.74	31221.82	54248.39	91928.28	38439.06	16374.39	5408.08	5632.86	3988.98	4757.28	2325.37	747.96	574.82	680.65
804			31814.94	206878.92	131573.26	70055.21	76642.57	98237.33	90251.60	67808.65	67516.80	37542.67	68121.67	105735.71	71919.31	77120.56	71248.13	51984.28	131010.18	113851.08	142513.06	133610.15	159221.50	40014.25	26765.65	54989.91	46149.51	67384.72	69202.16	66726.83	37301.94	73140.90	52244.94	50460.38	53208.33	45804.73	44778.89	24784.46	21442.34	19349.33	13574.85	9296.91	5996.64	3867.82	1028.70	789.83	804.79	780.43	480.53
805			139608.96	240727.37	203962.95	61713.51	73800.60	54247.61	69544.87	107444.42	156136.98	193002.92	56279.50	38996.58	28061.47	119495.41	256032.57	116021.35	85361.50	94804.86	140578.34	50021.98	57466.67	52883.37	88759.74	58218.25	47430.16	29912.78	72944.35	94660.85	60431.21	14923.80	26389.85	19280.21	26111.21	33409.42	12241.11	18474.80	21022.81	14844.50	9782.15	4858.87	3164.51	1341.37	890.71	265.34	384.62	374.74	251.98
806			2141233.75	6882438.00	8632332.00	8712642.00	4418743.50	2815199.25	938136.00	353411.50	1215109.12	611351.68	190084.57	185591.18	222982.46	266170.96	252009.17	70670.83	53715.21	83715.26	58360.70	19481.74	25139.10	40993.48	40113.33	24205.50	27535.30	24627.63	27813.63	22167.51	21110.65	23000.71	26442.97	32520.51	32964.57	21784.23	26317.81	20039.83	31245.34	29544.81	18077.75	15459.62	5072.40	3813.07	2664.49	3731.59	3658.46	1419.43	1031.74
807			40284.28	166471.87	804586.62	269969.96	41034.13	43120.99	37931.23	47711.97	14375.07	76075.82	110867.67	77585.32	81796.17	46162.55	54388.16	50764.35	57997.31	43164.62	30941.54	20799.56	28906.31	43803.09	31724.82	70332.14	72495.92	59457.67	39674.92	50604.96	49646.92	44164.78	65933.48	81079.18	115928.63	112266.57	73962.28	39109.89	24863.88	23652.06	9420.21	6923.52	4969.76	2617.74	1553.76	1224.03	394.95	264.22	482.26
808			14245.21	42756.05	68432.82	72525.21	82733.01	53755.67	25603.53	4653.83	12689.74	32386.06	13273.12	23302.32	56704.28	7971.14	32130.96	42412.31	54654.47	59563.79	97869.01	70780.86	34619.68	41851.28	53954.87	67251.70	83456.65	107545.35	112685.81	209425.15	82630.91	68098.15	32650.69	33352.68	61582.46	92916.78	70460.30	62066.92	43984.73	35519.89	17725.32	30908.64	13845.41	5280.03	2972.53	1733.18	1307.93	961.95	531.57
809			1775924.25	6557741.50	2641507.50	4693347.50	2880416.50	516308.78	514442.81	540234.37	274120.84	65743.51	58072.12	29888.21	32414.83	34095.44	30087.47	28830.63	50730.58	33063.87	12913.24	30370.48	55080.08	55455.96	57012.61	81806.10	59591.72	47833.51	22770.50	32473.96	67002.59	30628.84	23293.30	38499.12	59071.04	65090.94	47046.65	50682.60	32023.63	15891.55	10616.39	11348.92	5465.88	2341.04	1644.02	1346.59	1232.29	756.45	283.04
810			515464.65	2116993.25	1322097.00	293821.03	50799.25	68002.27	46085.59	24123.53	20668.08	28711.62	58291.64	88953.52	26692.53	106970.07	165675.28	71660.71	47643.10	92819.04	107247.71	61743.54	35159.08	16354.20	17920.67	19063.72	18817.27	37200.27	62447.10	36568.40	21120.97	32325.54	34545.48	65428.93	55572.21	34345.28	38280.86	55399.73	45336.85	19533.85	22911.55	29652.66	14071.53	7955.59	2772.42	2192.24	1314.78	767.98	373.38
811			918410.31	5851519.00	2578785.50	1644819.62	1440559.25	366861.03	96445.36	76979.28	83030.17	84221.62	67448.28	38540.93	40358.63	41969.46	45122.42	64450.99	95475.17	102675.07	26083.26	41082.23	100260.38	68595.98	43151.53	34557.92	14163.31	15482.25	17018.16	20389.24	13467.74	8136.93	7315.92	5947.25	4657.46	11351.75	11473.38	11845.54	12470.75	9479.09	9781.21	6546.64	3871.39	8906.83	5995.65	1152.70	595.19	518.09	467.23
812			34846.35	622620.37	1898775.62	3345648.25	13375869.00	12140257.00	7973272.50	1100032.12	1020808.87	476103.96	276493.18	122459.57	96870.74	94608.12	59045.91	59560.04	49248.48	33929.21	55004.48	15084.60	18755.36	36556.73	20892.06	66410.64	112508.36	76688.31	67258.45	30269.94	16113.91	18797.77	24953.65	38439.17	50915.17	40572.59	24966.52	17959.71	11385.67	12178.86	13065.10	10311.62	5492.42	4671.63	2419.18	1757.15	2190.64	3568.16	2841.96
813			16929.58	83108.00	251403.48	99086.35	44312.35	63284.37	205226.10	41520.93	42918.85	29409.82	40200.23	88121.10	75332.00	48452.52	28316.55	93885.85	165705.18	96712.18	47506.66	60565.71	65685.65	72584.14	80908.08	64367.53	49507.87	50850.44	28569.41	72755.97	49324.93	46910.82	57188.21	56676.70	37141.99	29734.76	23895.49	31376.25	15584.35	15031.05	13878.23	6210.24	4745.36	4117.67	1093.90	986.85	792.24	431.97	335.30
814			143407.54	899722.50	1515084.12	1146137.87	2715565.00	1092073.00	613290.25	270278.75	1032170.12	291359.06	688383.31	87406.07	95627.75	53934.50	32290.24	54735.59	77077.40	73769.42	106868.31	84244.04	66800.40	20657.24	51796.43	28219.87	43998.36	76022.64	36345.87	26891.53	56678.09	53319.57	50609.77	66724.52	21907.50	17581.25	20084.29	21992.13	24199.78	23453.81	31508.37	24529.55	19155.25	12187.49	7161.23	5131.45	2151.51	897.36	965.13
815			2727397.50	12284109.00	6436501.00	4014012.00	939878.75	591311.62	140357.96	71667.68	57271.68	37395.56	49502.99	99129.30	50915.75	88545.72	63776.52	45227.38	69798.45	40277.94	34140.92	19209.98	25438.83	12301.34	15681.26	16183.90	11103.44	13549.56	9417.20	7223.69	4636.60	4040.51	4341.19	16214.58	8259.55	7516.57	15868.69	28765.74	11195.14	18016.21	10869.18	14930.33	14159.65	2973.16	2523.08	2023.07	2369.65	638.68	831.17
816			663015.06	6711863.00	3708698.25	1910517.00	1404295.37	457289.84	74702.03	304580.56	274306.00	195944.45	85966.79	71675.81	45689.32	62847.79	37922.33	63546.58	30848.14	11359.08	15494.79	40536.40	40796.15	28105.82	64161.28	34943.42	58342.19	39072.39	20071.41	24602.67	19627.54	15989.18	12025.01	12406.77	18258.81	12505.82	15925.52	15231.36	12542.47	8052.16	15921.71	20653.46	7579.75	12072.05	12259.86	9943.68	1361.22	1244.21	2034.34
817			49498.34	452404.78	205999.40	12315.48	27029.76	97804.69	150053.87	75710.46	38544.38	38806.42	42855.39	71340.60	47356.29	58954.90	135893.98	117429.57	114816.78	106991.47	12603.68	36170.38	32733.59	105560.14	90840.41	31832.62	47334.89	72630.89	88921.42	98016.85	38855.75	16322.24	13116.43	18969.82	52819.79	49870.95	28442.02	20705.77	22471.16	39215.50	52933.52	46664.56	40095.91	24582.18	14390.38	11680.07	5393.96	2494.39	2151.12
818			327707.96	476302.12	200251.50	141912.90	54183.35	64346.64	45847.62	23972.11	20756.91	39402.62	300423.78	712973.12	179622.98	77425.87	181629.00	71892.58	99166.17	64635.69	80280.71	17973.47	10582.31	14559.87	12687.57	7083.62	11258.78	12458.99	7390.21	9121.16	11539.74	17936.97	32903.85	13754.64	11788.36	15696.23	14274.49	20700.06	18355.55	12604.89	17524.18	41503.72	32064.38	16642.92	7324.90	2907.81	1516.95	1165.43	739.24
819			66817.23	735502.93	2865990.00	3671526.00	1716293.25	1556497.50	300267.37	205538.78	115887.49	60123.98	66207.42	196827.57	205053.03	65258.15	28936.99	40377.73	75764.92	149311.03	55996.23	90328.00	85122.69	20353.12	14034.30	17170.15	32004.16	30762.27	21875.17	23655.98	28506.35	28528.08	22277.04	18465.81	15275.22	12946.15	13612.31	10411.64	12439.71	17398.74	19757.31	19428.18	16777.34	14061.10	11974.41	3782.53	1671.67	843.12	815.40
820			50165.41	114262.88	120399.11	118835.55	464243.21	208538.68	42271.92	25516.83	28113.06	18089.89	38298.72	120275.88	61533.37	115452.35	116999.84	93215.32	63945.91	70071.44	45769.82	88092.40	62806.86	31158.23	35961.76	35392.96	65951.83	44528.60	45992.19	60041.14	55126.62	14405.90	18503.02	30235.15	36077.39	35545.66	36067.54	39668.85	34373.17	46748.99	36110.35	29578.23	9126.93	5072.66	4435.72	3229.11	1261.21	593.80	803.38
821			16742.36	55357.98	43598.67	16164.78	15797.78	8304.10	8610.27	27334.68	115045.67	196727.01	108341.50	68877.51	42958.25	49917.08	71592.29	72914.48	87589.15	161493.25	135413.48	115956.17	36660.79	42399.16	72646.21	35801.46	18667.54	24453.51	19775.00	12466.02	6665.41	8975.89	20731.43	38395.71	30164.68	23932.42	22051.11	26543.28	25984.09	11832.26	7994.03	6680.51	3770.39	2623.48	2385.30	2643.33	1617.04	764.71	445.20
822			1254269.25	2183904.75	1608785.37	309738.50	396721.62	310907.37	692541.68	739416.81	196278.14	157035.25	93664.53	100083.51	42617.74	59828.38	55052.28	60715.19	55277.67	55920.06	47500.25	45450.67	18538.20	22328.09	26322.44	10512.39	16251.16	40922.37	32687.93	19758.98	12827.79	11316.11	19075.52	17810.33	18854.24	21236.98	18816.13	17590.54	14109.11	7684.45	3926.08	3208.71	1928.31	529.46	521.19	490.08	584.43	476.20	739.58
823			710764.31	1795428.25	2302201.50	1943134.00	426493.81	150867.70	438420.56	695225.68	233001.29	28869.20	38453.21	58600.58	22268.57	15543.15	47085.47	38074.78	51248.91	75868.85	43853.60	19426.75	28047.16	16368.88	13415.67	10718.54	5347.47	12249.75	22475.41	10736.14	9359.20	7618.44	9540.67	13576.85	12708.21	18813.24	18608.09	20077.75	12252.88	11824.10	6422.93	3805.48	4772.89	2186.08	1172.84	826.66	857.54	268.30	211.58
824			292843.18	428440.12	517217.62	691549.81	159472.60	46189.29	81504.85	57808.42	14380.37	81104.78	18517.84	31847.00	45162.03	60949.11	187841.07	219745.87	50799.17	65082.85	84475.89	58045.38	36362.51	18832.55	36564.68	52986.00	21686.04	27927.22	27021.92	25197.29	15487.14	24587.32	31427.45	55408.33	73930.45	35912.94	34528.67	46180.57	25616.98	28918.74	36546.37	14333.17	15576.15	15073.48	5491.42	3108.18	3131.90	1202.01	772.16
825			82753.25	772581.50	718157.50	1377105.00	966663.06	180392.95	30025.16	51715.86	74239.59	29738.79	17579.20	39402.14	66894.31	48589.76	39821.26	36272.42	70481.53	27473.85	29012.40	31607.62	53706.37	47233.67	39013.16	54252.21	32899.48	26385.56	45724.31	20049.59	9377.84	38959.29	52310.89	64397.24	17047.21	7670.90	26728.31	22874.80	29843.85	24662.87	15799.40	12330.72	10007.23	4718.91	3329.43	1223.87	1199.67	667.95	792.80
826			46996.98	194424.12	126097.14	283345.09	280483.68	159417.62	1315427.37	3671795.00	89134.65	982334.81	1471633.00	131365.39	59158.75	46460.69	47184.37	51999.85	106095.44	57392.58	43802.29	58896.91	35425.08	66327.81	112879.69	58407.62	40592.77	54817.12	49031.66	28062.48	43747.73	24718.98	26379.31	18858.76	33696.35	35301.44	37107.87	14706.28	6878.33	18150.64	22709.33	35106.07	34265.17	32511.80	18796.22	7420.31	4538.50	2363.35	2997.09
827			26991.31	124672.78	41042.41	73365.39	116074.22	110026.50	51000.07	62848.27	70471.82	75181.60	30913.33	84384.88	79575.14	43418.84	40024.45	55729.35	21440.79	14535.84	43857.82	56393.70	74670.67	66762.22	27081.43	40584.00	24711.61	26258.29	13239.88	17811.37	57247.59	81461.03	80708.70	28451.32	13794.70	29435.08	78010.32	136414.46	178442.10	113684.27	40991.50	24545.24	21623.96	14820.94	5539.96	2377.35	1575.38	982.64	656.18
828			298599.71	549669.00	165129.51	127373.21	133514.43	76875.28	65142.26	22312.43	38691.90	29705.16	57133.32	43156.32	27013.81	44501.72	50968.72	43111.50	66622.39	59592.16	77799.12	97493.07	95594.05	80816.17	73598.34	70426.79	41422.56	40030.96	42156.69	26470.89	23058.76	19299.84	11234.56	10064.73	33174.45	18670.39	19636.36	14775.91	20357.43	19909.03	10356.42	12466.62	6886.87	6430.80	3082.79	2303.15	1172.05	482.97	452.60
829			149441.62	301029.53	39323.03	84218.22	187137.54	182267.25	2417124.50	2881761.25	2173041.75	1191611.12	409499.21	237842.60	41503.10	51995.70	38124.76	49052.59	33554.26	41560.51	24421.15	30234.18	111738.64	115921.28	97182.32	79790.42	132699.90	96290.01	40702.16	42497.89	38423.25	41060.29	23272.84	15055.71	9803.79	9501.81	19342.54	10575.89	7179.10	12580.87	15550.79	10590.31	3312.56	1325.21	1451.14	1177.62	821.75	831.23	701.31
830			52266.51	318123.62	1010687.43	1977737.12	653671.00	238980.84	677849.93	441725.15	40648.94	88658.85	53679.50	27703.18	49085.26	85218.65	21106.53	28639.62	45577.13	29053.87	86337.34	25916.85	54303.74	55303.62	64804.79	71885.29	24070.19	45813.51	37067.31	30482.80	23874.99	16717.92	26105.84	42161.35	29706.97	15999.28	35101.17	27307.30	22786.76	7865.73	9410.92	6256.19	2955.60	2170.65	1821.23	679.79	828.84	533.31	242.68
831			30656.11	114551.90	67813.60	39322.16	9905.67	14674.92	9623.72	3596.16	6094.50	10952.47	20997.08	61267.63	55470.12	14523.36	29558.59	35959.78	33860.58	23417.60	51541.90	58732.80	38316.25	79169.78	44770.60	63057.14	99601.79	100364.18	88310.55	63321.17	31209.04	39311.81	45705.32	27031.45	38170.07	41294.15	35561.04	26413.55	26084.65	12428.09	18349.13	18203.43	8505.28	3141.23	2034.65	989.22	1024.02	702.75	243.00
832			1049091.50	3707373.00	1958776.75	138844.92	119847.18	264533.65	35863.68	27244.57	41942.28	21304.97	33456.72	33212.25	53775.59	41133.28	34339.18	32783.42	30516.62	27056.08	16926.78	7706.22	14932.70	8083.32	29392.74	42296.87	45769.32	19854.88	16357.06	17958.02	22261.67	32756.73	19567.02	7300.85	17881.78	12080.04	6840.64	12900.05	13370.01	17291.38	14593.58	15439.73	8313.10	5022.42	5077.43	2299.98	1352.97	1773.06	774.29
833			42614.53	906495.75	3385367.25	3368685.25	1601023.75	399470.25	124773.52	46421.48	72021.71	33825.38	52656.52	72320.69	53799.42	40677.50	78582.02	47532.76	56512.73	37419.12	25846.95	68241.23	86653.35	46809.91	58278.26	45667.28	60718.68	32223.03	37801.68	31858.21	27789.38	21614.39	54311.64	51837.82	17847.47	21399.78	28297.57	32096.82	15259.21	5176.90	7922.70	5561.79	3069.84	2658.12	1525.23	1227.28	748.88	532.85	411.87
834			275150.37	613654.68	919420.37	3235375.00	1586525.12	720853.75	1342130.75	1027461.62	140399.18	167148.59	140768.96	57133.51	68885.21	43660.07	47301.70	25995.11	52278.96	86022.17	36542.45	32015.69	72663.56	37390.28	51745.89	58577.26	32858.75	21288.39	22086.88	15833.08	16979.99	15487.52	14619.38	9437.97	3498.01	7386.91	14570.51	11278.97	11262.03	11586.06	4437.63	2039.65	4399.21	3990.94	2382.94	1757.82	1169.06	334.58	448.46
835			870227.37	2040810.37	3830948.00	1987846.00	3366281.50	6719558.50	332556.43	234858.93	119869.85	290551.34	247463.67	92086.73	43832.62	58084.69	44813.92	29329.69	29543.81	25936.62	21343.94	8646.51	20567.86	17950.07	14121.26	19311.39	9713.52	12668.28	8029.69	11128.36	14305.48	4543.03	7328.93	7059.43	11884.92	33313.88	34182.34	15697.83	12039.80	4636.88	10744.30	13122.26	6932.06	1487.70	2874.30	3319.68	2281.74	996.67	859.35
836			1921384.62	2286141.00	2199461.00	1313673.75	3795469.00	10559285.00	3272741.75	60378.54	98974.50	86933.92	44397.23	18065.97	30009.65	38887.47	15703.60	24597.50	37657.30	15148.54	7924.67	13175.70	13461.80	15925.02	21269.33	14441.49	23485.41	10197.20	11159.23	14412.10	13256.58	7539.92	17384.32	18642.28	17661.35	17100.06	28605.89	28398.47	23579.39	13590.51	5132.55	2511.79	4744.12	5799.34	2778.97	1835.56	1200.72	436.95	421.58
837			294512.75	1025615.93	1465638.37	198522.81	495159.12	42770.56	105088.63	63492.44	126523.10	118034.67	78192.93	219855.56	137974.42	67688.95	237711.15	207970.87	121011.98	66346.14	67952.46	89732.87	63233.24	29068.71	23943.92	21357.83	33286.26	38567.24	30955.01	44063.04	26800.46	14306.56	17374.71	21718.46	20947.53	8331.767	9287.75	5729.98	5842.91	1698.80	974.60	824.11	557.00	205.64	271.90	201.36	134.17	99.46	334.83
838			99061.35	4732259.50	6092378.50	1746125.00	1133779.50	3289138.50	3215286.25	574419.43	54788.20	105573.28	104964.14	53299.98	68206.59	42135.57	28672.77	37659.01	16756.14	26555.26	36976.50	40909.63	42247.75	41802.88	24328.45	18179.67	15122.24	7344.74	16816.15	15739.11	15455.41	20925.87	28444.01	18722.21	16360.98	23962.34	19757.68	14546.71	24114.68	28540.69	19938.79	18412.72	10771.28	10812.06	5176.38	3200.90	2610.88	1340.09	2538.45
839			63017.29	76898.53	262215.87	885648.50	926729.68	235296.50	59057.48	20378.70	13636.62	7319.37	25638.50	42224.41	37839.70	52333.80	37692.69	19714.23	22727.36	20861.09	26134.96	37414.64	40460.34	27205.21	18085.22	30470.40	41224.03	28609.57	25983.55	11517.44	10598.47	30055.74	29422.67	10796.50	17774.56	7972.26	22877.14	41884.05	30131.58	16476.84	35639.63	21251.88	2616.32	2693.72	3812.68	1771.39	1471.98	632.41	422.87
840			61368.89	576815.87	376050.03	269370.59	50946.41	39240.69	20002.35	29455.50	40869.62	72003.52	54714.39	10611.53	40031.85	58293.07	30005.90	35624.51	36756.42	45388.05	40032.86	29679.27	32177.33	41473.78	30172.96	34144.94	44036.24	40086.05	36173.92	33918.16	29873.17	22376.87	22915.51	12554.33	19677.45	39682.81	35508.69	18394.01	16122.65	7763.20	5999.62	3704.26	3775.30	2264.49	1726.27	717.72	379.28	417.32	219.05
841			45090.28	120207.39	82665.12	41571.24	26399.91	10175.97	14952.84	12428.17	13853.98	33222.78	24549.48	52154.04	56628.60	55996.46	115529.35	116483.20	85522.40	27034.36	23120.91	18578.74	15633.90	35652.56	33011.43	19801.63	61617.37	54796.78	43090.21	28322.98	16605.45	8384.51	39448.83	31653.95	17499.21	18356.73	22957.86	28418.56	26850.03	14342.29	4209.73	986.31	1505.13	1421.07	552.62	562.07	341.16	318.87	161.95
842			7018306.00	12252246.00	5496771.00	1834368.00	905813.75	251392.40	279312.03	95769.02	94066.27	33483.78	55455.15	101523.21	57796.94	36673.00	44830.31	15591.74	23159.03	29529.28	36744.23	36769.64	37632.03	21727.87	22232.66	45213.33	45118.78	17914.78	9748.50	6061.59	13732.92	18474.23	11516.16	6057.80	5119.80	6791.19	9359.56	18668.91	15945.95	4518.58	11198.68	5983.97	4115.70	2339.82	876.50	1170.16	455.28	379.56	351.01
843			1415660.25	2687102.25	963210.56	1117588.00	247886.68	755561.93	438329.18	1180563.50	1506152.37	528492.93	57568.90	34869.80	24838.45	14273.06	14726.25	15296.91	12864.79	14251.04	10300.37	18583.53	7058.48	7415.15	6754.18	2641.78	4986.22	4968.18	6034.10	3267.34	3792.22	8527.60	10995.85	11251.78	11085.67	10306.39	7794.42	11344.66	13103.40	20535.16	42695.81	14720.08	4789.87	3587.35	1390.72	1142.57	661.53	741.45	658.26
844			156958.31	104320.65	451340.75	738648.31	536996.50	272580.68	58187.32	123621.08	72480.21	85206.90	41774.21	33379.83	27719.89	39067.28	50275.01	31205.06	62757.03	35014.87	23358.91	19083.82	28462.18	41641.67	23399.37	26919.88	15089.98	14449.57	18063.22	19581.82	18586.35	11311.20	13933.94	19313.35	11268.49	8330.97	6195.58	9214.44	4672.56	6794.29	4568.13	1496.83	2268.98	1943.61	816.09	614.11	395.57	275.52	319.67
845			20454.41	80540.96	81156.76	83752.53	18149.93	21002.63	16539.97	14067.77	9623.98	17473.36	42635.59	66235.75	26004.67	19363.68	34373.13	34774.39	43613.67	70030.70	53749.45	48893.01	38879.03	57964.44	55071.88	56546.32	91779.64	132726.34	44938.68	39228.11	31609.62	49005.44	66955.91	43697.23	18480.73	11867.40	16474.25	12799.83	4782.28	3534.43	3903.04	2517.96	939.85	421.43	329.64	241.07	215.08	119.05	145.74
846			1657764.00	6828396.50	20681368.00	19534854.00	6424502.00	1993828.50	478080.78	138415.09	54587.83	52607.93	103961.64	91261.57	24780.80	37820.32	72530.57	16332.49	25840.29	60222.83	56584.86	33227.73	23911.21	24595.95	7506.34	15334.42	10334.53	6226.29	11153.47	7065.04	45719.55	42701.70	7003.60	7971.90	7445.80	8296.26	13897.70	15476.37	13690.32	5885.57	3011.30	4862.81	5619.07	5249.77	2556.93	1731.32	2790.19	2914.88	2281.98
847			80815.39	9908379.00	1114984.25	927713.50	359965.53	148067.89	41173.73	61167.73	41150.56	28418.52	29673.28	45573.54	79822.57	75816.23	38625.94	22930.10	27321.20	18231.16	12813.29	16734.30	6381.38	16207.18	15264.30	13464.08	15544.55	15418.41	9696.70	11180.28	15344.64	29048.84	40282.78	30726.56	24749.95	32308.72	17917.42	10488.10	14542.95	8487.87	3566.01	1360.52	1031.49	998.50	428.80	985.42	372.99	1033.71	295.20
848			16494.77	59571.10	149869.37	71079.05	13693.21	13162.00	30647.99	50228.95	41030.64	10200.08	45891.76	80832.02	31714.91	61573.91	44525.76	15480.91	52107.26	64344.58	43157.61	23831.59	55143.96	154642.81	78276.85	28789.24	7746.33	21437.51	15301.91	10653.04	17571.31	16104.56	20056.20	19045.14	19965.31	11225.53	3730.44	4362.60	2196.35	1068.93	664.77	654.16	172.95	245.40	334.31	318.30	234.11	211.60	301.13
849			16274.20	93294.75	617528.62	1187049.00	96613.45	26205.98	40074.47	24798.72	50209.62	33206.47	31087.77	36114.71	58624.81	68124.91	109868.50	80410.39	50199.90	31917.43	21348.68	10083.44	22009.48	21090.51	16634.85	10831.60	16304.33	24100.66	19389.00	25427.27	27100.73	13272.47	14911.15	20558.15	11850.40	4932.35	2655.13	1772.86	857.44	601.75	344.00	376.77	244.35	343.29	186.42	88.48	103.06	233.49	95.90
850			15962.67	97671.29	114778.13	43010.03	28776.89	21977.38	57776.94	59557.75	28366.42	20705.63	41025.08	51162.63	56781.33	120370.13	81446.92	114095.21	51968.11	28573.43	21807.78	19122.61	14889.29	18027.98	25356.98	7469.50	11783.53	11071.04	9987.17	8066.06	13524.72	15337.27	15146.86	17601.78	15407.61	8906.90	8508.96	4005.34	1636.66	880.38	668.54	482.16	539.83	408.45	259.74	116.03	161.55	167.01	124.84
851			618655.12	3245568.75	801904.06	208620.93	84337.33	44091.55	34255.44	22190.34	21077.07	37084.98	35788.00	14607.49	14383.64	20971.19	16058.68	13342.18	16171.28	10412.76	10525.10	14353.26	8476.63	5496.36	9448.93	5582.16	10230.82	11783.68	13105.45	8597.68	3453.39	3194.04	9422.88	13009.42	9247.11	11135.66	11957.64	4948.50	2992.21	2237.53	1869.37	980.41	603.61	333.79	360.63	230.30	252.31	363.22	320.82
852			250601.50	386650.62	1416040.37	1649188.12	842053.00	202601.81	247647.28	167753.65	72308.22	117862.03	69179.17	27300.20	74250.03	118047.42	54294.25	55025.49	27670.51	14633.91	23401.29	17456.79	23626.43	17285.53	8667.39	15584.49	14277.50	7181.19	8376.82	5502.21	11949.41	11548.09	7152.76	11760.15	10491.50	14251.93	10237.52	12431.93	12310.62	7277.22	2922.81	1951.20	1417.99	1337.79	1174.81	1067.22	397.16	177.05	260.63
853			261794.92	1287378.12	1027137.62	251105.60	292922.50	235136.42	169407.89	102140.21	37718.57	28560.60	32867.73	34267.12	37674.79	38313.52	29863.92	12764.32	34166.10	52569.91	23552.15	15933.13	13963.96	16880.19	24116.22	17130.72	21065.89	22286.76	31814.31	67117.59	59065.90	32091.67	35117.84	20837.42	13136.41	12688.68	4884.41	3310.99	1656.65	1158.48	975.88	488.81	317.02	494.12	501.83	429.33	287.39	97.08	135.73
854			624408.68	1842885.87	4950626.00	6803459.00	4811459.50	890700.87	109748.83	352698.65	584581.56	284196.12	122704.32	110507.73	128280.03	24664.23	24977.12	31034.37	19906.59	6716.22	15694.10	22465.73	15231.97	15997.12	24485.15	17435.89	11072.70	17669.40	16463.53	15438.58	13390.19	12353.84	13213.46	21489.70	11271.56	9588.93	5739.66	6927.96	3701.69	3923.49	1328.30	1041.74	591.39	372.49	462.82	150.72	395.92	305.68	452.82
855			436616.00	1011740.06	1277733.00	829043.18	4246549.50	6887436.00	643538.62	302112.90	54415.21	30818.02	18591.92	42905.64	38177.88	36623.37	25197.70	8661.61	26624.78	39811.24	29387.05	28473.78	24420.62	20765.08	22446.20	11749.58	9349.51	10838.17	11038.30	17231.86	10581.09	10831.65	11272.69	12123.81	11086.76	8747.97	4158.62	2246.43	1777.53	2335.05	4603.92	13042.54	5498.06	3802.00	5049.68	2693.42	1200.36	1026.30	658.31
856			445880.65	3759860.50	5226790.50	2090025.25	918675.31	290734.50	191725.60	44777.32	20634.00	26895.75	59257.73	90212.95	49329.19	43609.46	37456.96	36646.66	22000.80	57258.32	57281.69	13111.29	6831.87	7412.25	7729.14	12712.98	19475.73	9338.45	11960.22	13174.39	15514.08	13868.23	8236.86	7654.30	8718.95	4949.45	3753.28	4709.12	5278.09	2739.59	1495.53	1444.00	926.98	449.84	710.49	976.31	295.85	588.03	515.34
857			218963.76	1752210.75	1687892.50	909242.18	591752.93	528319.87	271072.43	187302.79	48347.79	46710.12	41712.16	13619.14	17242.24	25503.14	24494.32	23744.69	17956.94	11218.13	9396.79	18998.93	27382.95	22773.41	19848.12	17613.10	13201.98	12719.83	16791.62	19477.75	28868.12	15394.85	4806.13	38551.71	35511.14	10057.19	3945.33	1146.91	1918.68	955.90	798.16	757.78	468.70	341.75	401.07	288.18	158.22	374.87	234.66
858			1163723.87	3285360.75	1488129.62	672484.06	463039.40	113504.28	184727.26	168745.37	195025.10	865354.68	7846735.00	6757383.00	190660.54	392151.00	854983.56	376450.43	148772.15	62201.65	16367.72	24197.22	20185.45	17902.41	7786.76	12538.46	9630.87	3012.32	8487.50	9796.51	8071.76	6574.08	5451.45	7386.15	4744.90	4614.08	1372.70	1336.12	1119.42	804.50	532.45	428.42	280.47	763.71	766.60	157.94	233.03	271.37	148.53
859			2399246.00	9920864.00	5273499.00	1050821.00	758953.25	1542158.75	368526.34	41851.83	38926.35	21295.87	5852.12	12007.44	14535.57	10775.38	11330.46	23841.75	10660.42	16244.99	13646.40	13229.68	7362.75	16083.98	23112.09	34185.23	13876.40	7778.13	17248.27	9856.78	9099.44	7014.15	8235.94	15237.31	13653.38	3960.88	2260.19	1767.79	1087.90	606.55	1120.80	635.10	846.66	1040.49	246.10	289.73	378.07	1703.70	1938.63
860			100462.47	371102.59	342327.62	144686.79	68509.32	14045.74	18628.80	16987.97	16591.05	18545.80	28230.01	35377.34	20090.50	24127.34	48112.98	39982.34	32505.88	23806.11	25955.64	14485.82	7104.86	11179.84	18070.62	14419.72	8466.80	5882.62	7006.31	11955.04	10678.12	12077.46	20515.31	15605.50	10056.97	6324.40	3842.98	2627.39	1883.98	780.52	346.74	387.22	174.73	124.55	142.47	129.65	93.84	99.82	105.34
861			16170.57	61385.44	45244.41	40357.24	32967.69	25361.26	37135.41	38594.57	29877.41	40046.98	13670.71	33481.25	68342.90	35178.19	14483.37	45698.15	51504.47	56627.85	38758.79	25527.83	22830.86	19272.09	7891.95	11691.27	4247.29	7311.33	8573.19	10725.39	21248.80	20456.93	9236.06	4454.93	8339.25	4417.20	1107.15	522.89	712.89	525.53	174.70	135.82	124.69	163.30	122.89	130.45	66.89	69.94	61.53
862			4002787.25	8330708.50	3777992.50	4356244.00	1227233.62	89633.40	53994.83	33768.64	35043.61	24724.07	17206.81	13975.56	15650.09	11573.77	20695.75	24377.68	9021.90	8284.37	5197.88	9680.00	10775.95	10213.78	9582.47	12659.40	15880.55	7098.09	5428.75	5915.98	4091.28	4541.26	3695.24	1376.83	2978.32	3664.25	2786.81	1818.71	2391.02	9897.62	8413.50	3206.09	3535.69	2876.15	2614.24	4004.19	3524.24	2186.63	1953.85
863			755750.06	1894909.37	900156.43	141909.87	59729.94	55434.15	23069.05	49549.91	33830.92	66644.73	49516.06	32598.66	40310.49	34795.72	7620.69	24873.90	29498.28	28658.73	14226.46	26375.86	27822.37	32949.19	14146.67	14308.03	10605.72	10515.92	9444.99	33839.27	23244.05	13443.71	16064.32	14196.89	10156.68	3835.09	2223.58	540.40	494.71	502.42	147.18	289.07	243.08	150.94	267.36	248.76	202.35	124.43	186.52
864			183190.12	456934.00	295054.68	78893.59	82685.26	76235.83	36111.33	39267.88	21982.28	25464.14	18303.87	12336.27	19158.70	27122.90	21598.82	29318.11	26443.33	21058.75	20963.13	26114.54	19680.61	22436.65	16923.02	15476.65	12127.09	16454.10	9061.77	12114.16	17604.46	13591.62	11466.62	23304.43	25106.50	9805.42	3681.50	2650.35	1813.45	1052.47	1110.96	626.90	424.28	504.95	294.68	162.38	94.70	96.48	91.06
865			103209.34	2458109.00	3485404.25	4364079.50	1869776.37	151377.51	26466.46	48310.09	48256.84	15199.59	21742.30	25639.23	26879.01	26016.52	17295.22	9557.78	26846.79	30274.17	35706.11	25606.52	20347.38	11290.60	10617.98	18819.08	11644.46	9026.67	23763.83	7439.93	19516.15	22275.26	6823.27	4794.50	6077.27	5287.39	3045.11	1976.01	1363.05	2771.96	2093.30	2635.90	901.74	1305.11	1287.50	1884.47	1633.68	1235.79	1093.10
866			107500.32	206585.42	80897.40	61029.03	38761.14	49911.68	71144.93	50714.09	59193.83	40620.86	24978.37	27889.78	30105.96	37315.60	37795.21	21561.66	13862.91	16527.09	17518.73	22164.57	14527.78	7193.12	4459.53	10663.61	14910.52	20043.60	17720.11	18123.97	18486.50	12264.98	11569.00	5374.44	5146.69	4810.69	1430.83	1758.09	1197.89	387.65	394.30	268.24	179.78	174.26	167.15	99.26	232.18	192.79	78.71
867			160441.39	437920.03	444256.21	375608.81	178584.14	74206.54	43108.94	25986.60	36122.58	43373.32	24686.35	27321.67	33624.82	53601.09	34941.35	23606.54	16465.76	16332.86	22901.37	25567.83	13871.50	12809.12	7764.83	6559.65	8747.37	16736.07	17958.52	13197.99	20802.43	24325.94	23729.60	14251.75	11250.89	4102.81	1824.23	1178.32	1111.38	586.42	756.88	557.31	180.38	197.82	175.09	160.12	224.28	192.52	203.98
868			200611.26	339511.03	125717.56	106631.94	70421.61	44943.38	28191.42	39232.79	92630.63	74733.82	28055.44	22473.06	22274.72	28308.36	49418.89	89637.76	33541.08	11566.27	4400.94	10821.08	24040.37	18295.89	14835.80	14105.41	8207.81	5234.04	7952.24	9363.07	16355.30	13916.29	3592.41	2107.36	2742.85	3108.11	1543.05	385.47	335.97	395.71	385.96	293.43	196.17	149.83	164.58	284.99	189.65	101.57	237.66
869			3149414.75	11102194.00	10216432.00	2245101.00	249696.87	128516.14	50487.66	18843.85	24304.97	31008.72	9233.48	18744.17	9662.08	14494.93	15692.29	16351.42	17116.84	21610.40	19611.69	9919.48	13249.20	11526.67	10061.09	4647.71	10935.33	14548.70	8577.85	7521.10	1627.72	4154.86	1758.03	1598.19	1533.88	1534.11	1252.14	2271.09	4194.71	2717.66	1061.70	3642.35	2392.28	501.18	1419.74	839.92	476.25	975.01	1037.32
870			2776909.50	8632571.00	3065671.75	16241852.00	9855998.00	2045433.50	6088784.50	5951670.00	2425027.25	4650787.00	596546.06	158692.03	44508.98	12553.02	11529.90	18224.69	15384.16	28797.43	18015.96	13054.35	5477.64	12960.37	12288.90	14194.11	27962.41	15530.37	17362.45	9029.02	14788.51	14664.99	8515.74	7478.03	3413.11	5364.73	4047.19	2493.98	3408.43	1936.37	3807.07	1877.34	1768.76	2099.10	3231.76	3480.18	4902.53	3229.29	1266.75
871			168501.98	2954029.50	3361812.50	1656394.75	806817.25	715121.37	138439.59	155711.79	86364.86	39326.68	35154.09	46319.67	29852.75	17349.70	22229.40	20143.20	28596.24	16976.02	13072.12	11689.15	11782.05	18222.44	13466.78	12876.09	11057.72	8765.23	6987.57	9434.42	16561.61	20903.96	12996.12	6956.93	4116.04	2541.99	2332.33	1000.83	850.98	616.97	286.78	376.60	305.78	245.66	235.57	298.69	496.22	434.57	363.84
872			1177440.25	3556108.75	990765.87	1363224.50	142446.73	49033.65	20987.33	18755.14	31609.70	40030.09	55196.04	49388.38	28130.18	26279.12	12452.41	18070.64	12227.34	13869.49	5639.57	6976.99	8862.87	5921.97	8539.50	12271.24	15131.51	11597.21	18772.27	21030.14	13843.49	16172.80	9713.99	4980.26	4485.28	2062.27	880.39	964.98	971.74	497.28	585.38	983.65	256.35	633.56	788.77	594.29	610.31	1144.80	984.05
873			538208.56	2757428.00	4412699.00	2104423.00	570245.93	470574.12	351787.12	50523.85	58428.40	43367.37	99325.04	60900.81	16584.54	31009.41	39585.30	30745.66	14113.62	10569.00	5201.85	2933.36	5483.35	9469.15	7450.83	10645.89	14334.15	11634.51	12199.43	7650.30	5202.21	1614.63	1911.31	1505.22	1189.35	924.15	340.46	572.06	602.47	972.02	303.68	319.73	199.82	422.66	724.61	311.64	398.90	329.57	79.49
874			28129.13	1265714.87	397913.78	328700.62	244607.35	10462.30	20015.79	23985.15	12534.20	16460.33	19313.33	22779.13	20893.23	41952.26	49499.25	32081.03	35232.11	29239.01	28407.71	29941.32	21325.50	25318.55	26583.18	26824.00	15859.49	17381.22	14081.41	18350.06	14221.27	10371.99	7993.09	4620.41	832.88	1364.73	452.30	523.55	576.77	320.48	154.15	222.03	206.15	149.59	198.21	146.51	143.71	212.43	266.96
875			10376130.00	17947656.00	12005725.00	6455793.50	3545863.00	669829.37	108277.15	103705.38	138034.98	258949.26	278316.53	52051.46	67398.39	59463.87	29517.02	32146.64	45772.37	37193.62	45599.05	30467.30	20457.24	5384.85	10123.89	6507.01	10199.95	18580.27	27651.31	13151.19	11683.58	6976.25	10087.01	10557.92	5069.54	3788.68	1710.43	464.50	1379.35	2236.79	1811.83	1741.38	1331.23	1146.63	418.10	232.64	77.09	802.84	780.31
876			71691.00	268219.53	795210.12	778981.81	574430.31	317212.56	59149.79	12076.68	19871.15	46053.80	32253.70	24943.27	74906.23	74690.15	60749.83	43915.16	18954.76	21147.82	26193.37	10316.84	9076.50	8651.88	5192.19	10122.67	10852.68	15472.84	14995.77	14359.74	8452.77	10032.02	4988.16	4217.77	2554.62	1248.16	271.73	502.52	383.04	492.71	345.93	271.92	244.85	286.09	219.92	164.03	124.10	148.16	179.72
877			460381.00	1631030.25	633614.00	1640832.37	747697.18	73597.32	33920.32	12891.68	14312.73	25544.06	48782.72	43704.23	26589.40	27020.89	27661.28	26492.04	34297.98	21428.33	8531.50	7842.06	9670.61	5311.37	12142.57	7216.01	4385.91	7325.37	10743.15	24203.86	19116.84	11908.95	4141.95	2497.09	832.63	568.41	346.75	879.29	412.45	401.04	346.25	1237.19	588.91	672.47	175.60	295.64	207.05	482.43	133.35
878			778470.43	2380725.50	5231951.50	2647289.00	1328856.25	106353.69	26585.39	24053.31	20480.39	10338.26	15529.49	14827.63	9589.18	12942.87	19964.57	15393.90	10040.93	8200.16	5211.70	6822.38	8937.45	13790.02	7794.62	11231.60	19350.16	22835.52	21453.69	18225.02	9519.51	5490.76	3510.98	3829.83	2365.08	955.86	790.29	759.71	568.70	1208.69	644.54	471.44	323.49	389.75	214.80	546.31	502.49	319.88	450.19
879			614610.68	993581.43	956417.81	942648.62	203349.20	66397.42	26944.83	30226.54	34356.06	26856.86	16747.21	21760.65	17101.29	56573.39	49656.79	41066.85	34263.66	17552.19	40392.75	63164.51	29915.96	12997.31	18470.19	22283.61	19963.78	9432.92	10797.42	6695.40	2486.87	2213.66	1385.71	559.16	653.56	809.12	845.03	534.55	272.30	463.96	314.82	313.92	243.66	569.09	930.93	311.14	183.76	439.33	442.99
880			312792.43	1815944.12	2382729.00	796269.56	221422.34	58296.44	32065.40	32690.37	29356.00	35621.09	29456.51	34143.26	35217.17	15377.43	14970.96	29019.54	36411.24	25687.90	15630.23	15257.52	8799.12	6776.31	7708.94	11369.39	14787.87	12545.06	5623.49	9056.83	6696.71	2041.88	1431.04	1424.38	683.27	448.23	361.97	267.83	252.12	175.11	264.21	343.42	231.55	332.17	207.42	173.96	288.92	286.87	194.13
881			101094.17	423669.09	860310.25	2470097.75	2295639.00	1083063.00	293211.50	71743.19	588460.06	309613.78	66053.89	65578.16	55333.03	51515.90	57760.69	44692.99	21539.54	15217.94	26851.18	27759.93	18114.12	13665.41	7970.57	10666.88	13590.28	12393.27	10484.63	14277.48	12644.59	12580.58	6900.46	5023.76	4130.03	1312.46	516.04	925.40	801.22	609.45	756.27	524.90	603.27	464.83	268.44	77.36	406.28	253.99	184.16
882			853289.62	1196392.12	155441.73	930438.50	252493.32	123981.74	131257.68	135355.57	88424.32	42780.81	37982.17	51125.98	24023.63	27074.54	25231.55	12447.73	18726.80	30747.11	38965.41	27436.46	15460.22	17401.25	17683.18	11821.56	19437.67	11822.81	18831.08	18729.37	17517.97	6854.78	2862.84	1512.24	822.93	316.40	374.43	569.22	434.39	201.43	223.55	161.29	102.59	123.22	97.85	149.10	166.86	151.86	152.76
883			242104.37	3833184.25	2275293.50	382406.31	35632.05	20797.16	40528.62	25644.47	15991.92	15637.28	17804.20	25375.94	12234.19	7202.57	11360.17	13249.23	5935.47	13212.29	9532.19	10126.78	11612.55	10028.11	17444.92	15808.55	13184.72	10713.07	5865.03	4279.17	1737.33	1073.17	846.74	1109.72	606.13	588.54	535.28	207.13	395.00	612.51	500.07	507.85	579.09	301.80	170.11	215.89	278.87	456.93	238.95
884			65845.82	268750.71	1452968.00	1538516.75	562869.50	314441.90	12630.02	8527.22	8432.80	21965.98	31247.30	29189.32	32165.09	39633.73	33686.00	38066.95	23450.84	28235.06	21908.58	15644.39	19402.95	16164.46	6193.04	13264.01	13819.08	12832.34	11994.40	9802.72	6275.04	3301.89	1181.67	986.39	332.36	555.66	389.52	503.76	279.64	183.15	276.44	569.19	302.69	589.23	3362.83	6408.02	3618.02	867.53	219.74
885			1014212.00	3137582.25	3107161.50	953392.43	94317.35	76357.85	56576.07	29607.34	10665.95	15180.41	37373.50	44962.66	21444.74	26415.96	43848.48	33236.33	26210.81	16896.42	10691.81	18260.82	26829.09	33561.78	26698.81	10558.85	11131.05	13757.72	27570.49	30617.12	17409.26	9088.20	4037.33	2473.39	2658.08	1175.49	565.94	848.83	1168.50	844.00	216.13	284.14	418.52	220.87	493.83	365.68	257.20	340.82	211.19
886			2121741.25	3986747.75	1998068.50	4252574.00	1153389.75	45667.71	22410.01	24772.89	20741.18	30704.80	20494.36	39343.82	54851.96	36764.77	21361.00	11845.33	36572.04	26327.26	6983.05	14646.63	17037.64	19380.81	32711.56	23228.12	19129.21	12397.09	8275.70	4646.60	3652.17	1789.21	1873.83	1507.69	877.64	431.14	501.85	520.31	848.51	901.20	400.79	538.53	1807.83	3169.10	1033.16	53.97	46.57	685.30	2248.49
887			65741.13	149854.35	106568.97	50428.00	40849.82	21399.45	10256.69	24872.12	17563.94	25139.68	25768.72	26900.50	76512.67	69164.84	22092.67	19388.70	33800.28	20682.54	28781.27	21134.67	15078.48	39722.44	29719.56	15399.88	11509.53	17824.97	16896.86	20890.16	8160.95	1811.14	1579.50	752.75	457.62	331.40	349.51	494.24	235.46	139.87	123.06	86.57	66.24	117.43	74.22	48.21	60.04	58.68	85.97
888			1022716.93	4147360.75	1167578.75	378787.87	98931.14	88553.80	32661.00	73575.14	38206.56	8113.52	21520.19	23048.69	26606.10	34311.30	26382.98	12088.53	11072.03	14768.12	11365.77	19748.35	23778.32	17988.32	17168.42	12979.78	21011.33	14035.11	13265.19	5516.11	2048.56	1104.32	844.07	1544.13	976.07	1123.23	655.87	453.66	467.41	484.73	427.65	270.67	283.19	210.20	373.14	500.30	326.38	212.55	170.26
889			513113.78	2690156.75	4486492.00	1864767.25	226741.03	36495.48	39080.92	12534.79	20807.53	49250.46	57512.90	36000.02	23338.45	18589.13	31697.96	43591.95	33780.55	41374.58	27550.41	20656.80	14042.82	13767.15	6156.60	14581.08	13575.45	16819.16	14044.38	7211.22	5002.97	3281.76	1195.32	800.86	424.73	277.20	580.89	963.83	371.04	272.19	269.03	393.78	265.84	287.54	215.15	328.09	120.54	346.39	209.46
890			85375.92	733186.87	8311028.00	12278977.00	1447526.25	86700.28	66674.04	44734.15	30771.10	28418.73	74742.78	105307.30	61713.76	35199.59	30874.70	41076.04	33018.59	20435.30	16955.96	18979.83	44657.40	21554.77	19080.37	11444.20	7171.92	4536.09	6370.02	3515.57	2386.41	959.91	647.37	238.95	353.56	496.35	663.81	269.22	263.08	1096.37	526.38	851.99	808.18	1030.88	1540.38	1527.25	580.97	493.14	464.75
891			236375.18	612632.75	203239.23	63566.74	319353.43	668856.62	153614.51	38098.38	42420.03	40361.48	38223.60	22181.34	17801.80	20642.49	20756.00	19214.59	17687.78	23724.77	30222.56	25850.94	33528.43	31359.10	19435.59	23109.55	15213.36	5708.52	4267.91	3913.31	3870.12	1806.93	532.80	470.17	788.49	899.57	733.62	509.52	501.75	1036.12	700.52	5400.16	3195.20	12498.66	33403.24	21731.81	4975.90	1531.36	1096.45
892			3017849.00	8826617.00	10546364.00	5107896.50	877238.62	115609.46	44411.20	25508.75	24486.21	44641.39	30928.69	31233.33	6871.48	10024.13	14060.00	9194.43	9947.02	14684.26	20900.72	12933.31	12294.41	12333.30	18897.66	4272.04	10421.40	9045.02	6740.64	2930.23	1119.22	1308.38	1359.69	2271.05	1130.59	1060.33	1569.15	1788.07	346.11	1011.14	1688.81	1234.95	1577.75	1175.42	718.03	793.04	318.45	498.99	307.99
893			1318260.12	5299235.00	7482340.50	3069981.75	969425.31	325618.06	226902.71	98198.25	89322.93	33356.41	32897.15	28484.59	10895.46	25227.55	21848.49	15580.63	16072.57	13084.30	8782.29	9524.07	11346.14	6347.37	8935.82	7435.18	8782.44	6297.53	2077.25	1254.01	2093.72	1024.81	1342.07	1345.37	2658.02	1859.16	1363.91	1442.96	627.48	806.40	964.42	813.33	910.31	1198.84	981.21	749.62	729.98	674.22	1046.15
894			408812.53	1334042.25	1063840.25	284763.31	882089.18	240207.10	88185.25	56636.06	51816.94	50767.17	77373.37	56680.82	38029.28	26237.54	23575.73	33609.42	20359.57	12237.95	13331.72	8831.94	6648.82	13605.93	20104.68	16699.12	17660.79	8722.03	2371.46	1652.66	1283.03	1464.22	1878.98	1088.14	493.10	831.71	251.05	770.21	3183.77	2279.94	1371.05	1227.58	1264.69	260.58	785.45	1577.39	900.33	850.52	358.19
895			2746658.25	9322375.00	5204483.00	5721657.50	2387549.75	222999.42	57433.73	10850.25	75695.73	164163.09	142892.62	58469.64	35746.69	25386.79	30405.80	12468.68	12580.71	11169.33	13508.89	12764.19	13677.86	7369.92	8332.55	10710.40	10525.84	13401.37	6617.06	653.85	932.46	1847.07	1309.61	861.63	399.61	420.74	541.17	414.99	287.13	166.05	372.01	901.16	650.08	756.30	377.17	388.95	530.83	341.72	444.59
896			4859987.50	8603637.00	4516229.00	1561487.87	392046.62	113526.16	54971.25	33541.14	28623.38	23628.62	21829.43	25364.16	47398.41	28704.17	30933.43	27440.74	64243.29	24161.53	13286.37	13808.53	8123.08	8347.85	8415.21	8240.30	6859.93	9067.22	10470.69	3942.71	3289.56	2486.49	1282.92	1917.28	1301.23	408.76	594.71	569.98	603.67	243.69	444.43	827.69	833.68	412.74	401.96	276.88	422.54	323.24	574.93
897			6062171.50	11129602.00	3122828.50	408830.12	218636.06	100562.16	42930.02	34421.80	41813.89	32671.52	16591.27	27768.56	28505.51	13377.04	26718.49	37149.16	18601.05	20719.35	11725.02	4635.84	6162.62	10576.79	8696.10	17105.76	16370.09	9218.21	3529.37	2068.40	2175.62	2705.90	1662.34	1191.08	1792.41	1252.15	738.46	1821.57	511.28	617.20	1034.72	964.93	1485.72	1244.32	998.57	1046.87	420.04	578.79	221.28
898			222404.46	959767.31	552553.68	297390.75	104688.61	32788.08	8317.45	5610.13	13991.64	24576.49	19652.58	37197.59	32538.13	7721.52	15018.96	44470.87	66880.74	48620.95	21938.18	14338.24	11221.14	16685.80	10559.40	13560.34	16871.01	15426.79	7562.56	4073.38	2909.27	985.68	706.99	784.29	550.82	318.67	260.45	240.77	378.88	466.70	727.62	531.33	473.70	543.38	451.83	389.63	173.30	97.62	109.09
899			47651.39	112041.97	62103.32	26516.59	12555.00	17423.06	18700.25	28759.63	8624.38	14912.83	17775.69	32434.40	56813.40	24527.09	8455.66	32647.65	42538.46	61618.31	26119.67	25124.66	23189.28	14985.36	9188.31	11252.34	7546.54	3981.40	1715.60	846.55	457.79	302.42	261.19	178.79	121.76	233.59	238.40	140.34	83.26	178.28	216.36	132.79	138.22	125.64	63.94	67.89	77.60	132.10	87.39
900			70003.58	228897.15	138127.37	52487.50	64409.15	63176.77	32945.44	40801.66	47338.05	36868.16	41535.75	36959.00	28022.79	43667.20	24080.63	10535.16	14400.46	21933.75	29166.02	14510.24	31023.55	9897.72	18747.74	26057.15	11135.76	11562.40	6794.13	2818.84	1481.34	562.80	358.36	349.49	265.99	334.18	316.45	123.70	87.49	101.89	146.23	112.06	126.97	153.60	123.19	105.75	89.69	107.91	116.64
901			125671.85	884895.93	3040965.50	3572393.25	1868282.25	669841.31	766040.43	172498.40	275885.96	119155.69	47075.78	16955.59	13506.12	26944.06	31199.15	13016.24	15614.11	22165.84	15110.72	9793.99	10861.04	10476.43	8314.61	14589.34	27811.23	9686.08	2935.88	1918.72	896.29	830.91	582.31	465.25	730.53	494.52	374.61	351.94	131.60	176.63	522.59	473.75	99.09	144.90	238.42	194.75	246.15	396.39	276.51
902			3047429.25	7157528.00	1850973.62	1707330.50	1466705.75	171740.32	95611.03	27136.57	22153.52	44673.48	38762.07	27326.95	20937.67	20278.11	20021.75	17149.15	12072.49	15027.93	16680.36	13473.49	25741.25	21286.38	14894.54	7752.06	5392.98	6323.28	5893.42	2590.67	2403.52	1774.83	2317.71	2122.40	1613.22	2530.75	2534.48	1458.53	1333.37	1544.17	839.08	623.80	851.53	1420.41	3420.75	1951.85	1076.73	928.38	480.75
903			143808.35	824246.31	3318995.75	705648.12	67939.49	23789.18	27433.78	24568.67	49664.99	72638.71	52435.75	25018.45	46338.31	30494.58	28947.51	46333.49	35414.28	18123.88	18672.00	10247.32	19043.11	24248.00	32917.00	14613.53	8333.01	4418.12	642.58	525.06	561.59	506.53	375.33	215.37	235.93	258.66	193.93	179.29	263.11	219.53	240.68	193.17	171.53	198.18	183.42	172.72	172.21	144.63	165.92
904			446011.40	1580682.25	2393025.00	2015188.62	1384546.87	4468642.00	570605.75	357450.62	98204.96	18088.16	34281.60	36667.83	16407.01	20158.63	11962.68	13790.89	16564.72	23054.70	17594.06	24259.25	19360.22	15539.07	13272.58	13780.66	15564.16	15910.73	6194.90	3722.82	2429.87	1923.22	1441.84	1107.11	984.70	1055.95	1066.32	1004.90	531.22	442.88	549.07	1039.70	491.63	2411.42	5214.98	4849.48	1553.23	1622.15	595.85
905			2336133.75	3818047.00	2901887.00	1192333.75	108899.95	94774.21	39015.44	32654.37	16115.32	67657.01	32860.31	18606.61	14640.97	25503.09	13382.86	9263.12	12077.54	8219.07	5399.94	10036.29	20102.18	9238.95	5083.42	4832.31	3449.35	1234.77	1120.27	986.12	741.84	898.39	1111.60	1343.66	1917.57	1387.50	869.81	696.10	966.34	965.66	981.76	896.98	605.01	446.77	369.91	378.89	395.06	397.39	466.64
906			289122.65	1370210.37	1098614.00	277554.81	126846.67	99341.78	83961.30	52602.95	48042.24	52373.98	52262.99	32972.68	21675.13	14504.38	16039.07	16311.24	18067.67	13724.11	218.65	2418.49	1201.69	1070.72	733.94	431.37	458.25	389.72	174.96	409.89	360.55	475.38	318.29	168.47	186.81	133.73	478.24	412.25	214.44	210.82	230.86	206.72	99.24	115.15	116.26	93.33	47.87	203.32	201.10
907			83711.72	233078.28	206507.65	277188.71	55698.76	21334.33	14754.60	26405.72	25333.41	46626.20	61904.78	41203.39	16006.45	32837.30	29473.22	20730.12	12518.22	19843.91	18387.17	30174.05	36562.60	18204.94	13995.15	7584.80	2252.52	1590.42	1621.41	643.45	240.15	381.04	229.58	298.08	267.54	196.62	134.98	126.50	143.89	96.85	132.95	136.97	190.10	140.72	92.83	57.20	94.98	53.27	98.93
908			190890.46	699295.87	767730.50	260828.84	24673.31	47669.56	41288.74	61162.91	59218.52	25263.62	20545.54	31942.24	23642.55	11964.60	11517.27	24677.71	29935.55	28838.81	28019.96	28525.55	33330.40	25481.33	9074.00	8485.89	3338.89	887.32	478.81	565.94	660.85	738.72	530.57	323.60	236.29	267.35	195.21	287.25	208.09	371.18	326.75	39.97	65.15	73.59	60.99	204.31	158.88	59.49	45.97
909			170165.96	1667217.37	606438.75	159502.12	128027.41	74893.32	75570.13	55875.74	23177.86	18169.82	21894.26	21560.24	11051.31	17913.58	20278.62	16742.40	16260.88	22280.06	10959.09	4087.21	15745.12	28944.33	20867.80	10975.32	5712.09	2730.75	1975.98	1935.17	1888.77	1139.42	642.24	233.14	220.33	305.10	381.49	176.42	159.97	238.86	431.80	367.35	290.23	144.79	191.80	115.15	108.77	77.57	82.63
910			101516.84	1093216.62	319193.43	143309.26	66546.10	43532.93	37057.80	25180.30	20483.21	47888.84	58438.53	21210.64	34499.17	14066.49	8363.02	13507.07	14367.24	16322.93	12594.54	20200.65	27676.94	21988.01	11499.90	8254.61	3626.87	1154.89	364.06	451.33	238.52	196.77	465.16	552.74	239.05	191.70	165.62	207.02	154.51	151.03	62.19	104.93	214.58	213.12	212.06	405.13	351.56	215.02	108.46
911			46690.89	429303.15	48386.21	59163.48	52718.27	29467.17	32434.38	34799.88	23151.22	68522.54	53751.02	35948.33	28473.99	15231.74	9067.08	7375.61	10562.25	12775.08	12563.01	22999.81	28423.34	16142.33	6659.48	7872.04	1906.01	1735.31	1235.20	847.35	544.99	183.52	285.20	585.47	254.79	130.65	183.98	144.41	81.76	151.63	152.09	158.13	214.56	195.48	150.19	63.88	83.58	125.29	105.66
912			428552.71	630411.68	148055.81	83299.42	54770.73	17138.88	15679.79	23332.57	10379.95	10823.40	12534.66	12740.72	19661.65	41434.30	54006.19	38945.32	47397.77	58749.06	48925.94	14682.63	20847.40	21503.61	9731.89	6367.93	2422.58	1319.89	902.68	929.80	338.40	294.35	295.79	299.00	274.14	235.48	180.15	222.15	339.14	264.36	122.59	110.67	115.24	62.69	127.42	95.48	72.25	92.42	124.55
913			111603.07	243016.50	148954.67	41168.03	39904.05	17201.75	21667.69	21608.14	18408.50	20373.74	53176.20	35284.58	53851.69	38494.61	17131.36	42096.51	41972.17	28617.70	19011.37	28560.85	28522.19	15467.64	10336.65	5476.57	2323.68	1769.95	543.29	731.90	472.89	324.91	236.30	200.14	221.11	143.05	141.89	174.96	157.17	53.10	89.44	96.29	147.24	164.91	133.25	119.91	109.14	87.60	44.20
914			254592.04	1570692.75	3093813.25	2546133.75	662200.31	367645.12	112600.00	61658.60	89752.00	64880.34	48102.88	23558.52	13836.03	31640.50	38416.30	17983.03	10479.42	21334.71	22665.27	16916.36	15893.92	16337.53	8958.57	8097.12	3934.06	2209.93	748.25	247.91	857.90	592.02	792.70	810.50	999.31	749.47	519.30	500.89	954.97	632.06	551.85	704.23	864.27	119.32	723.19	1208.68	420.14	193.63	358.17
915			98550.59	309770.12	155763.45	51458.37	41675.80	19759.83	12649.19	19991.81	10015.95	14828.77	19604.69	14193.44	17986.81	31834.96	52361.40	40025.44	22077.83	49927.44	28771.80	24431.73	16490.84	20180.33	11923.76	4890.62	752.54	1428.46	1125.88	893.19	560.20	443.34	336.52	394.18	297.69	264.00	153.32	119.55	129.39	143.47	186.98	95.99	127.35	219.06	254.49	201.96	308.50	124.28	208.50
916			1000970.18	4815724.00	2915702.25	1036325.00	168766.29	38534.22	21366.27	21993.45	16770.80	64402.42	43317.43	33575.61	29926.32	9913.67	5286.42	5195.18	7104.51	5415.92	7207.15	7937.96	9557.12	30036.02	19126.29	9341.85	2727.03	2413.61	1709.27	1811.41	1173.43	636.56	506.12	820.51	846.84	682.97	946.80	765.66	900.39	619.01	803.89	525.91	628.94	346.61	268.39	350.18	262.65	229.10	129.83
917			172524.59	386714.00	364982.59	530977.43	313566.46	57812.40	33017.77	22149.41	21485.80	16609.11	22940.90	28264.32	25947.46	28012.77	31733.18	25804.55	26824.16	22197.30	20741.74	30742.18	38551.10	26616.63	11485.00	3333.97	1038.97	534.60	524.57	477.06	329.91	448.79	176.74	182.16	215.27	206.34	175.49	160.06	93.21	67.98	78.14	127.89	228.28	162.74	211.63	107.59	105.17	162.40	307.94
918			272701.34	2158979.75	844460.50	145796.42	64300.04	22900.63	25568.59	17823.59	21566.38	21951.39	12186.77	9789.24	10825.86	6823.36	9846.13	14262.24	6512.30	6857.40	8248.92	19381.21	14020.95	5261.12	2835.25	1460.83	470.87	534.84	846.96	424.32	373.90	398.85	333.72	180.24	178.84	112.31	262.80	263.75	169.45	263.32	190.25	268.37	565.52	458.42	252.48	214.85	235.31	204.73	160.95
919			2077540.75	6915460.00	1852626.87	338228.31	141119.35	31380.20	11181.02	10350.34	9880.56	10690.44	10500.98	19864.90	15112.46	11396.41	4661.34	6067.69	5547.87	9385.97	8617.87	11930.44	15415.37	8721.33	6643.56	842.46	1305.58	1738.28	933.12	685.48	894.64	470.46	624.27	793.56	300.55	241.22	582.17	257.27	358.68	772.30	562.02	172.35	380.15	109.82	521.70	366.54	258.27	154.28	201.08
920			134900.34	636549.81	278824.78	97760.60	32170.89	47906.09	44673.96	28598.70	36896.15	24848.38	21557.60	43143.09	38613.28	42741.67	11889.81	10297.01	17910.52	7873.74	6152.75	24356.86	17328.64	5985.67	4024.72	2461.71	949.72	617.45	551.69	463.86	211.26	434.93	607.07	358.26	317.76	176.33	469.14	211.09	399.41	156.57	167.31	146.36	498.82	417.46	314.54	261.08	148.00	106.37	106.00
921			706552.31	1212806.00	773204.75	356168.96	62799.32	26295.00	8225.34	11415.12	15856.16	29650.77	35165.42	24145.77	10232.26	13598.52	16326.09	9489.85	18129.75	17374.84	9802.09	23316.83	35137.57	17003.36	6393.77	3097.66	1762.45	863.37	772.67	683.79	846.65	388.27	506.74	460.02	284.22	158.85	234.24	465.14	427.03	370.38	600.17	369.52	153.59	250.34	264.36	113.78	245.63	270.38	198.88
922			4009620.75	13756006.00	18292300.00	2298906.25	735167.00	213143.42	97733.75	147289.65	61622.83	8175.61	21240.94	103708.62	36413.90	15357.67	7758.90	17777.76	23148.72	44996.68	17181.43	29985.14	17960.16	9363.28	13358.36	8483.47	5818.43	25708.10	72184.25	82201.12	16131.60	6418.38	10578.01	9950.04	26523.23	10231.64	1869.38	3237.89	3346.20	18054.89	15779.07	8703.04	24809.35	18997.87	4313.69	22180.31	12170.48	6816.40	5039.65
923			1005853.81	10922823.00	11835524.00	848341.37	118110.42	37462.57	36880.70	33237.76	16108.43	24851.25	16446.27	13409.37	13511.31	8140.51	6747.40	6913.12	14661.19	8556.59	15246.36	30005.11	34852.08	13940.82	3942.39	987.21	1339.57	1092.67	1149.42	1022.84	1516.62	561.69	818.50	471.73	1196.50	900.00	986.33	521.31	556.28	594.30	424.30	319.89	600.09	538.00	280.31	192.90	273.75	612.08	789.23
924			135385.93	544133.37	267522.34	56729.47	62736.83	22335.02	36015.64	27874.29	37452.22	70193.48	35188.38	30629.62	47127.11	42808.28	16628.90	18048.27	11037.76	6946.42	10802.64	11913.12	12489.10	15603.20	5405.02	5417.96	2028.64	1000.96	220.47	894.45	1259.13	494.32	724.29	431.83	442.70	352.96	278.00	234.34	102.03	741.12	648.87	258.64	105.73	328.85	347.33	179.65	129.30	371.45	324.34
925			1984371.37	14929348.00	965427.31	166427.40	117963.75	52336.19	39897.01	13911.39	27117.98	20454.87	20009.37	7885.10	6443.56	20918.83	8756.23	6489.84	9193.66	9688.36	7470.47	11978.26	7805.21	10227.63	14531.41	8146.28	5529.75	8154.36	6750.77	3749.89	1812.12	4224.77	13588.65	6905.27	4508.82	3893.66	4284.95	2261.94	1303.20	3428.18	1700.67	1453.49	3627.35	2744.61	3224.29	5106.79	1805.18	890.86	2769.98
926			1480659.00	5534535.00	1930158.50	581054.68	229762.62	28448.08	19089.46	11084.31	5916.13	11889.03	9029.25	8599.50	10389.07	14278.14	13735.75	11459.66	8080.34	6935.38	4632.53	5912.83	9852.84	6750.63	5866.23	1530.17	1532.91	1664.12	1243.43	715.58	747.04	549.17	1069.14	711.76	685.76	966.37	1195.85	953.88	533.52	1065.34	1137.00	1048.51	805.58	619.80	300.62	413.05	980.41	636.69	767.88
927			47485.01	917823.75	580818.93	80448.30	30386.01	29253.27	27408.55	27066.28	19467.41	20826.49	19376.54	50027.00	28041.83	18810.22	29081.42	63537.78	89054.61	26765.64	19234.74	11894.62	13160.28	10807.63	5190.93	1299.33	728.50	658.97	321.44	249.27	327.36	369.35	692.08	524.17	406.04	281.99	192.36	143.54	248.29	133.26	98.32	71.72	100.28	39.50	61.17	118.20	59.05	67.26	119.76
928			13032958.00	32558822.00	18022136.00	2912335.50	716251.75	66926.00	89371.65	70419.50	44806.60	20377.51	31745.89	12615.21	21046.63	45174.32	36165.53	27120.90	18149.81	9865.73	8865.77	12414.69	15836.29	10301.42	12904.80	16638.45	12950.19	5651.22	5426.16	10969.06	11524.67	19647.94	13440.94	5053.51	2502.04	8577.74	10388.30	4206.00	4363.49	3303.21	1259.11	5895.21	5790.30	7416.60	3851.13	1394.67	2350.30	7281.64	8728.87
929			361291.43	3362601.25	822764.06	153651.09	51916.58	39100.93	42822.18	26436.61	36149.22	42208.92	14912.52	16680.03	14888.81	18032.45	38164.56	60018.20	49962.45	17167.55	19554.30	20634.69	22514.49	22270.13	16394.22	8117.54	2763.45	1628.84	2102.32	1806.22	1042.12	515.35	250.98	542.23	279.23	818.13	1520.15	663.23	682.72	695.79	235.03	128.14	324.75	467.96	344.70	739.37	339.60	548.15	125.31
930			1811522.37	4863822.50	4121710.75	1012163.37	50037.73	20071.59	14509.58	8635.40	12502.69	41077.82	44569.35	30941.76	18292.66	15540.03	12642.59	33227.89	30304.48	21058.59	9964.52	11892.72	9965.87	5041.90	2774.31	2556.99	1829.52	1086.16	896.70	1176.34	1599.10	575.15	1059.30	2924.36	3480.43	1974.45	1493.35	1433.80	1004.49	624.05	895.94	840.80	768.92	953.83	1149.22	835.62	1072.98	469.90	187.23
931			1640509.75	4165481.50	2667421.50	299481.03	196534.43	62308.12	27134.73	15393.48	25866.63	15216.35	30630.06	19070.89	16674.51	25570.99	20112.01	34352.51	27749.03	30948.04	37646.67	12838.33	11475.97	5613.39	2644.95	1555.32	1451.65	1238.34	866.56	783.21	500.09	306.76	468.14	184.95	345.48	243.69	294.59	620.93	287.60	243.76	258.91	118.84	101.95	307.09	147.57	187.06	479.94	145.79	96.04
932			1877279.50	11156801.00	3168790.50	765702.43	1576292.75	518890.43	169304.60	36096.12	25783.73	32444.24	10721.17	5769.62	6193.32	5476.07	16650.19	16116.94	10567.06	7657.55	11245.57	12385.66	10494.52	4771.32	4429.89	1611.15	2013.48	1645.25	1011.28	1396.06	1349.55	2368.72	3777.43	4538.65	3251.30	1180.51	543.90	1858.27	830.01	862.47	401.13	574.15	337.57	320.15	268.60	252.19	324.05	1076.38	969.97
933			840474.56	3016001.75	2570384.25	1278748.62	2558483.25	523083.25	76609.76	59333.30	47250.59	29171.89	22359.74	13762.08	11453.46	9214.92	12431.83	14569.42	16869.44	18002.61	12958.88	20903.91	20512.21	9996.66	3050.51	1816.51	1506.02	626.60	546.19	737.46	601.28	465.46	387.93	458.17	878.09	589.50	446.54	707.43	540.27	365.56	408.21	294.88	191.66	183.83	177.54	311.24	146.45	207.44	413.62
934			56621.12	119088.46	82527.04	54875.18	36873.26	32376.29	88397.96	90880.64	32148.62	37538.68	32193.41	15011.21	5047.66	7361.91	18798.80	14810.86	6384.17	16150.41	9399.33	9836.35	7590.88	6741.90	4829.99	1244.31	719.33	430.97	421.24	422.49	389.89	191.65	197.12	168.85	70.30	135.00	143.13	140.29	145.20	155.12	128.81	117.28	122.45	117.12	134.14	77.05	110.97	102.45	44.10
935			1612576.37	7194678.00	1026501.56	402240.53	198942.40	37671.18	37676.23	34946.43	21170.48	8701.25	6101.75	6185.62	4319.94	4158.60	6922.66	7927.60	9180.79	11406.29	5081.43	4312.74	4914.63	5172.57	3021.52	752.27	1220.48	1499.16	876.33	1125.19	780.79	490.79	415.48	705.68	607.90	854.96	506.96	589.45	506.16	316.27	314.09	773.20	746.48	476.30	265.98	276.69	411.56	453.47	410.94
936			195364.42	765560.12	317745.37	38601.37	31761.24	42615.33	51848.82	42731.14	26792.89	25317.25	38040.21	41365.48	46811.69	30880.02	20603.29	10159.04	18058.66	8013.27	3794.99	6390.86	3500.36	1744.60	999.12	448.71	476.77	469.11	113.00	418.26	408.61	269.92	206.88	184.08	164.77	235.98	189.86	142.12	113.74	96.72	252.56	126.04	211.67	185.60	147.90	95.68	198.45	196.43	121.54
937			3333757.50	24853728.00	5828710.50	2092946.12	1086881.87	472791.96	80247.28	54046.51	60834.10	34003.15	37644.36	16475.29	15373.31	29787.88	43353.59	26912.29	36892.86	27815.86	18949.59	19448.74	13212.45	13437.43	16112.44	12420.10	6329.21	9465.54	5326.76	5989.94	4057.44	7411.32	8343.79	8500.99	6900.04	11988.37	4016.88	8101.71	10788.73	7880.35	3965.57	3165.36	3600.88	3104.10	2064.50	2155.94	2111.64	2456.71	2064.71
938			1320085.00	4179563.50	11205844.00	4140228.25	233597.25	43313.98	35842.64	67679.39	34498.83	17711.60	14098.52	56914.12	43422.97	50597.76	62260.32	32009.23	32475.39	17610.06	44800.90	34376.84	13218.31	8288.86	1579.13	11632.86	14871.95	8033.48	6503.93	4675.70	2467.89	8669.01	5045.84	937.37	2266.72	6023.46	4717.40	2871.13	4780.44	3285.14	1733.06	3792.58	1596.56	789.63	2280.18	2607.99	2438.14	1572.55	1640.79
939			1524996.62	4963961.00	2031847.00	550035.62	750254.31	458868.09	575647.75	111036.79	19755.38	8376.86	7452.38	6777.68	19290.96	13876.16	12201.51	29135.95	26284.55	13763.65	8022.86	3881.05	1651.12	1946.74	2554.72	4723.31	6924.70	4186.68	2077.06	2595.89	3273.31	1659.35	1953.88	2241.20	1974.39	2165.89	1091.96	2687.07	2460.29	838.49	1695.49	1409.56	521.83	484.99	1049.26	560.85	541.13	877.33	833.09
940			5446922.50	12477724.00	7293929.00	1732701.62	208141.60	26326.10	36999.05	18641.91	33167.60	18388.26	32123.15	46011.31	14939.45	23510.73	13526.14	18359.20	37266.21	52236.08	23343.37	9293.43	3053.25	1100.33	1237.78	722.71	1056.35	453.32	885.60	182.30	669.57	703.36	1452.43	1438.94	866.42	222.41	886.08	436.55	596.68	280.52	208.97	241.98	341.18	469.52	182.37	537.73	384.14	547.79	272.49
941			1540007.50	3084178.75	2118071.00	173867.87	168162.07	28312.84	12522.85	16802.99	21509.57	19002.14	27372.80	61478.25	27722.42	18508.55	23094.16	12934.98	11613.59	10232.88	11169.38	1064929.39	1161.93	1273.25	571.38	196.45	532.84	934.66	806.63	412.23	214.66	238.41	414.41	201.84	300.43	395.07	310.63	474.11	485.27	164.04	277.09	347.68	220.82	151.82	135.33	412.25	140.38	353.26	295.50
942			2589255.50	7850126.00	5998476.50	1795253.37	121249.83	64296.54	50191.92	12630.70	21860.50	17915.28	12654.86	18391.09	29039.64	22381.40	28434.88	25475.79	4608.32	18610.08	13133.66	6809.87	2075.67	2101.47	2776.85	1716.21	1595.25	1048.91	1218.08	823.91	758.79	508.45	760.69	410.42	453.54	630.39	978.34	610.34	811.63	460.28	723.49	1024.03	903.50	404.13	470.02	940.23	1034.10	408.17	216.14
943			770645.06	2347990.50	816588.25	183007.42	47178.67	19714.31	12964.20	9032.61	21353.84	27050.96	9655.26	7305.23	6050.40	15918.57	14531.43	5895.04	7298.06	8116.01	4759.47	9559.48	7308.05	3522.73	1730.74	829.17	368.48	836.78	1066.82	905.27	881.03	682.85	1485.36	1157.08	1051.23	1116.56	840.72	454.78	468.61	861.12	437.94	180.79	396.88	446.49	311.44	159.79	185.76	192.23	159.03
944			1737422.25	12700202.00	24021246.00	4895833.50	61634.69	22576.98	17063.22	10681.05	12594.28	8585.60	32807.82	21096.82	9935.88	25942.46	36661.71	28334.39	16918.43	12888.85	5207.08	8161.47	4126.23	2793.04	1465.43	543.55	1041.41	1260.07	1440.43	2298.65	1771.16	1071.18	1289.11	830.81	760.51	1097.88	2393.55	4207.80	2148.19	924.82	609.23	716.23	1243.66	5029.79	16904.87	24716.37	18848.98	11689.13	2970.92
945			1593308.00	3301285.50	1952624.12	198440.21	35537.94	34852.79	28382.31	12316.25	26819.95	20395.05	22914.75	25117.27	26527.09	19141.48	12031.23	16129.10	18576.25	11254.49	10636.88	4334.23	4328.38	1890.11	760.35	1786.07	1218.74	1826.07	2170.51	3051.37	2702.61	1297.76	1071.86	538.05	389.72	493.73	819.25	1055.43	930.73	1343.65	2723.73	3431.51	14648.31	24735.02	10451.32	3467.41	2620.59	896.95	511.63
946			177240.39	671886.31	408797.65	81185.85	42211.73	30316.40	19624.24	35894.66	38421.22	23481.13	28842.38	33057.07	28204.09	14209.20	25125.87	16017.99	22933.12	49214.26	35677.82	12349.14	2590.57	2751.30	2403.17	961.22	1369.03	861.23	235.20	559.60	928.75	658.51	690.67	472.00	307.96	195.72	190.01	333.04	172.52	170.27	161.73	82.30	62.13	61.69	101.53	197.84	122.51	85.45	136.11
947			960793.18	4203860.50	695375.93	53774.29	75888.71	24418.10	27469.90	35128.27	26892.77	20555.81	12181.56	5921.69	11755.54	9523.48	11560.08	9689.83	13427.97	4782.94	2111.55	4064.44	3420.92	2088.15	4035.33	3319.07	2312.32	1497.79	2130.90	2472.10	489.98	1892.77	2141.99	2057.06	2137.49	1597.03	1264.95	779.66	1078.18	1299.01	630.83	1432.08	1167.44	2867.34	19055.64	13437.28	7997.05	3902.97	392.77
948			302233.00	1118353.25	680703.68	1704279.37	498091.53	32233.79	22466.49	60867.45	43340.55	27486.01	25156.34	26066.81	15822.48	16600.80	13149.58	8679.49	8491.26	13841.97	20140.32	11833.62	9011.96	2337.46	1012.25	1664.18	896.50	894.54	735.40	942.96	771.32	489.70	744.34	634.50	792.22	273.46	224.44	371.85	492.41	2607.14	5434.74	3660.86	2443.29	2896.10	4605.21	17353.79	29163.90	2500.31	2854.01
949			4153584.00	7939752.00	1202463.50	46082.27	26175.08	22563.86	21275.88	15607.45	14885.37	16101.90	15639.11	15982.30	7327.43	6674.47	6696.23	5642.20	6800.05	6424.87	8199.18	8864.58	3497.04	1967.08	1394.96	1818.50	1535.31	2315.47	1660.02	769.08	350.66	633.27	1270.49	849.12	942.83	323.88	505.74	1279.36	900.71	1006.20	686.06	492.06	1138.14	489.70	837.80	829.05	669.94	606.63	282.57
950			445059.59	2612217.50	744039.50	54956.18	78895.04	38360.00	34787.19	22100.01	15687.76	30714.29	28145.79	21415.19	14064.25	11733.13	8041.48	11564.92	15063.45	21212.78	39435.47	8818.32	3201.44	1915.30	1037.89	714.87	958.79	1415.40	2104.02	2667.50	3617.92	1622.88	721.70	957.44	943.06	909.24	1016.75	540.96	365.79	250.66	344.56	654.73	1061.05	3533.24	10881.07	18719.95	27165.09	23923.45	15577.92
951			55505.56	172038.26	69210.28	39135.25	25346.45	29440.39	26331.96	19656.11	29215.91	47604.13	62869.97	39589.85	34932.75	13145.87	34303.95	35348.35	36796.60	28093.85	11344.32	2462.15	562.55	371.38	420.09	526.55	636.33	387.00	273.46	159.03	255.34	339.11	302.18	154.94	123.59	114.02	104.31	168.40	125.49	191.71	181.85	238.73	164.57	154.62	80.44	108.21	91.64	78.83	88.19
952			9146022.00	19544472.00	9789896.00	1048198.43	72771.61	41962.89	43508.28	54604.67	44836.02	30995.42	24448.39	17511.63	13060.01	8088.49	9487.90	11615.52	10959.34	9997.03	9926.66	6267.83	7351.51	6182.94	6327.82	5711.39	5102.47	6188.47	5348.43	2183.75	996.01	609.97	810.10	1143.13	2270.79	3430.78	2558.43	2544.51	926.05	3437.61	2408.19	642.02	813.82	1657.42	1529.19	1032.33	900.81	1641.09	2222.49
953			1907365.62	2909272.50	624933.93	31158.07	18999.36	28001.66	15634.40	7816.32	15215.80	26500.58	30493.58	10959.39	10271.25	11274.37	9532.40	7431.17	9568.94	8769.74	6516.91	2301.46	1411.50	1546.16	2222.83	3958.57	3540.53	1588.89	2654.25	1394.76	1854.72	716.54	1293.24	1893.81	1434.04	1189.31	1061.32	973.11	1637.45	2864.05	942.73	547.93	1257.85	2048.84	1120.40	429.45	769.46	476.24	552.27
954			1569593.00	7887387.00	8343761.00	1299780.50	364475.09	52651.30	21530.54	12521.38	10982.81	10545.56	9108.79	11369.44	11101.16	7790.31	9921.67	11729.48	10976.97	13868.96	6630.97	1169.56	1681.19	2054.91	3533.66	3454.23	1613.16	1007.32	2067.09	2135.64	3081.37	3897.29	4786.94	2082.87	468.33	503.69	1592.93	2784.64	1799.10	2195.71	2376.53	1807.67	1607.87	987.68	956.16	2017.49	2739.93	1808.52	1195.43
955			1018544.06	5562866.50	3641261.00	1492350.62	916352.00	133851.65	37573.82	19102.79	19216.27	18068.76	12335.11	15922.61	11742.88	17189.93	13968.06	11918.44	8019.55	15481.62	7232.77	4608.86	1679.35	2007.86	1494.63	1634.05	1783.17	1737.06	1217.75	1079.84	677.49	522.73	814.12	1202.05	957.26	1243.28	1496.66	1005.94	1152.75	662.00	1244.44	467.59	565.16	559.77	747.58	431.74	251.51	487.75	220.07
956			1387960.75	6231628.50	2901309.50	217141.51	51241.94	74253.56	103751.71	65146.96	24781.55	16071.96	18973.26	12769.03	13434.83	6332.29	2606.81	5311.61	9187.50	7732.43	6317.89	6662.59	3277.88	1869.73	1153.88	1127.34	1037.95	616.10	721.90	908.22	1170.01	502.86	258.97	707.27	877.44	682.17	411.71	499.16	754.73	451.24	809.32	676.95	874.73	561.49	639.97	568.81	491.45	395.23	438.17
957			1063818.87	2149246.25	526822.43	113204.39	46557.59	54418.76	51101.51	41877.50	38212.78	33719.29	19601.45	19258.08	4351.74	8313.12	6820.23	9597.56	20076.07	16438.01	11883.75	8206.60	4817.30	3068.81	2119.09	1997.48	1127.25	908.77	1232.08	935.77	1080.44	1401.64	373.58	622.38	895.12	1018.75	1152.14	912.27	1093.82	639.62	625.84	596.11	421.65	247.85	219.02	355.84	295.12	244.97	115.44
958			5385806.50	23968798.00	9293653.00	2654188.00	131202.10	45145.85	18344.88	24125.12	30661.55	20433.38	16542.82	18717.78	11572.89	10465.68	23914.44	16517.30	16547.71	17863.66	9195.38	4277.90	2892.90	4822.18	6606.05	7151.16	7619.61	5852.44	2767.81	3188.83	2561.96	3709.16	2130.30	7609.43	3603.82	3308.22	2799.14	2845.06	2872.97	4633.65	3504.13	2519.62	1541.55	986.82	1927.44	1785.85	2128.19	3978.11	3754.65
959			267207.65	789500.25	533913.37	622433.75	68062.26	29761.00	13889.54	20020.91	24289.97	22845.70	44936.94	27476.81	49087.58	16998.41	10729.55	9273.17	9578.29	10409.29	15218.87	6595.82	1586.32	1124.91	1450.62	458.59	547.00	546.34	281.56	278.99	194.77	191.38	161.55	184.87	184.84	165.24	109.79	184.12	165.92	99.14	174.41	171.12	125.92	119.24	125.72	224.97	133.33	80.83	134.22
960			1710062.62	6718923.00	1581172.75	152996.76	76114.46	16179.51	16282.72	19284.41	14877.98	19302.38	12379.96	6930.03	13450.51	12474.76	11007.19	9954.57	6912.07	3752.99	3181.71	1066.76	875.32	1366.31	569.78	744.97	739.12	1472.37	1840.90	1287.05	1117.57	1128.28	1195.99	1465.89	765.49	1473.99	1090.33	883.01	454.27	170.81	447.85	872.40	535.44	410.21	575.87	423.79	713.97	500.43	351.51
961			5662796.00	17239856.00	7205552.50	442851.18	57901.70	15749.48	15034.05	27082.37	15705.58	25703.45	33343.68	8996.70	8745.83	19859.74	22407.41	18058.38	9965.90	6001.12	3148.22	1344.58	1653.50	855.88	454.69	859.64	4431.86	1402.08	1007.18	3048.82	2075.26	869.53	879.77	1308.54	1799.72	1632.88	1123.05	417.16	1323.86	2877.02	2530.80	1015.24	2044.76	1798.45	887.99	355.78	717.86	1165.55	732.18
962			915157.00	3795123.75	1094385.00	100727.66	172358.84	141099.42	48274.20	51337.35	26899.40	18003.83	21894.05	11408.60	19712.78	18517.83	10145.15	14051.50	11902.11	6121.04	3819.19	2267.88	1215.64	486.52	931.68	1590.73	1817.14	2055.66	1123.28	973.96	1537.51	1054.99	522.12	371.15	372.47	443.28	515.40	196.12	461.36	512.01	483.96	284.59	496.54	582.44	215.56	144.77	270.82	285.16	322.55
963			240435.73	1828862.12	294558.59	75368.83	47156.26	46510.44	20739.26	27367.44	35096.40	14753.96	11122.61	12850.41	17503.88	15324.97	12288.41	13257.47	10498.56	7308.83	1879.60	1131.55	1262.30	1406.58	582.99	514.61	276.75	256.23	248.11	552.29	295.71	204.33	203.04	277.51	477.51	1049.60	451.80	433.41	268.59	107.38	183.72	113.50	124.94	185.42	155.19	208.52	81.45	115.68	42.59
964			8483020.00	29316992.00	4968038.50	309901.87	67778.32	39756.51	40860.33	27930.91	18365.26	30204.36	54648.58	23889.41	10661.70	16605.57	14269.10	7258.68	11457.52	8413.20	12691.14	7792.16	9507.03	2782.14	3795.49	2225.97	4323.39	3477.73	4473.92	7509.32	11657.62	6137.11	5621.86	2906.26	3783.13	2090.92	3850.20	3964.27	6399.15	7539.51	5469.17	1310.35	779.68	1147.54	2002.00	2388.59	3204.82	4527.13	2328.31
965			2577935.50	16022530.00	1758554.75	114034.37	44253.75	20052.72	30648.84	17255.17	16889.10	17383.72	13464.73	10361.91	16337.50	14740.96	6144.48	10717.06	15605.43	16669.83	7889.41	3827.26	6570.35	6213.80	23422.93	30051.79	14720.28	5004.85	7815.73	9799.80	3563.01	2330.86	7824.31	10948.78	5303.24	2062.21	2298.45	3722.25	4171.37	2334.68	2541.37	2606.98	2140.77	4618.64	4097.48	2750.03	3153.25	2206.23	2956.74
966			3447850.75	13885938.00	3735524.25	214563.03	95569.07	27645.19	16388.26	17760.00	18341.75	15526.88	9506.95	12347.62	11026.92	7877.63	10250.67	12541.57	18317.15	13007.15	4469.92	1568.68	1934.75	1715.12	2076.32	1669.41	2289.73	2089.23	1495.95	1525.63	1405.22	1030.99	1363.11	959.74	728.37	518.97	636.11	1808.18	1814.33	1913.51	1599.14	1052.84	655.86	647.01	436.62	447.60	585.26	257.67	229.07
967			1408280.25	4147574.25	1720876.12	128365.82	20252.34	27452.83	33502.33	40536.87	24779.51	14710.69	6655.72	6236.98	3692.92	9388.65	11979.98	15086.09	6279.37	3273.90	2361.33	2043.03	1021.44	1021.83	553.10	376.84	450.59	462.10	437.62	415.82	231.54	176.27	345.00	239.70	317.54	276.79	354.60	163.13	282.30	249.06	328.13	343.62	342.53	121.06	109.20	45.53	57.38	122.22	225.34
968			22083928.00	37994780.00	8399172.00	122137.83	57934.87	34086.34	41539.75	30881.41	19889.34	21631.26	11850.53	7940.45	7963.88	14482.38	16156.89	16038.86	15699.06	16958.93	9764.97	7461.22	5067.92	4970.27	4535.56	1863.42	1562.69	5554.03	3596.68	6220.97	5575.00	7275.71	5186.77	3419.59	808.47	1185.58	2423.65	3052.69	3178.60	1705.22	1569.05	1590.67	2130.86	1029.20	2104.18	2302.09	1844.36	2498.24	784.32
969			1951839.75	8472653.00	1209927.50	205211.25	75271.14	30693.84	7971.28	22136.91	20432.37	14298.84	13761.50	11153.03	4337.37	10741.22	16534.93	15523.90	11144.90	7368.03	6367.59	3420.05	5560.74	5425.79	2012.05	1751.54	2683.22	1878.59	1652.96	2073.20	1891.80	1570.97	1322.41	3125.20	3703.08	1643.44	1810.92	1498.87	699.21	908.43	1858.77	1617.47	1558.36	1095.00	647.61	817.15	530.71	716.68	1802.38
970			3006993.50	41979100.00	10371420.00	3261968.75	1520010.87	3555253.25	5669528.50	735272.62	21733.89	41393.83	55059.53	44600.01	31390.05	19792.75	21031.84	18671.01	21386.60	10049.50	3047.98	6036.97	3180.88	9749.58	4805.12	11402.08	13527.17	9545.29	5262.33	6103.03	5337.25	9302.65	5584.14	5370.38	4975.55	3748.32	4343.08	4212.20	5243.34	2498.30	1048.84	849.81	2060.37	2583.64	1536.59	2340.62	2591.57	2575.57	4864.10
971			840705.81	2770380.25	552126.37	60594.10	77994.79	31446.86	18186.16	17065.48	28460.17	28060.51	15014.79	12744.17	17732.83	13627.64	12773.66	9025.34	10862.41	6211.86	3882.78	1626.71	691.23	823.21	740.28	1843.24	1041.16	430.16	938.83	1423.75	679.72	779.72	902.87	109.92	302.62	632.82	1046.27	1157.56	478.46	293.27	278.33	318.80	668.40	666.54	176.15	292.47	576.81	553.16	498.01
972			283480.25	1685939.75	2194108.00	545962.06	56587.05	33208.69	16661.95	8454.05	10183.26	8178.42	8857.37	12370.20	6004.85	9444.56	10934.83	13881.57	18091.93	9103.10	5065.53	1868.35	960.37	1082.40	968.76	632.98	555.42	338.44	308.32	461.08	231.83	574.30	335.98	207.69	105.04	127.02	195.01	313.75	618.86	419.07	328.67	280.92	225.16	172.38	195.74	441.97	122.53	156.08	300.18
973			728636.00	5307740.50	1004293.50	114552.04	120786.31	158602.56	104540.88	36336.46	23521.92	14728.80	15637.73	30798.22	34933.47	16526.70	13280.13	15630.25	8596.66	5480.79	3806.53	2367.04	1443.13	624.69	1309.70	650.10	720.83	1479.05	926.05	897.71	885.88	411.91	640.75	1032.28	628.45	671.72	767.83	1444.92	1098.17	569.58	654.27	425.32	503.25	575.46	583.89	199.65	156.42	250.64	412.54
974			14180597.00	27371680.00	13011900.00	1119784.37	106568.68	26399.98	21214.69	16874.54	29372.26	26621.61	8667.28	6830.69	22461.96	16263.09	10352.80	8360.98	11545.16	13502.71	9850.49	4746.28	3022.25	4510.60	5128.76	4296.86	4133.19	3703.79	2042.10	818.87	2955.41	3222.22	2020.04	945.79	1522.77	917.45	975.35	2474.00	1170.63	2318.93	2184.08	1938.22	2339.74	2298.11	775.78	1088.41	2019.02	4974.35	3318.75
975			4075249.50	16565415.00	5007383.50	316364.71	43918.52	49055.43	67959.58	43228.87	12796.63	8300.33	3917.23	5220.61	5901.39	16573.97	13353.51	13463.71	10610.68	7635.22	3410.93	4643.78	5129.53	4280.10	3440.05	2758.72	4976.92	5470.72	6479.54	7244.64	6638.41	4961.77	4325.33	5264.60	3546.36	3308.12	2427.58	2130.25	2062.23	597.86	2263.78	1971.81	1320.73	1372.93	933.41	1655.99	1557.86	1141.28	897.08
976			878545.00	4519748.50	408250.34	40606.07	40620.56	33824.89	22290.47	9960.05	12057.79	15815.41	10766.75	12222.64	8456.48	3356.49	3958.70	6313.07	4065.70	3062.94	2658.32	4017.26	1430.12	1973.67	1168.78	2929.78	6900.97	4800.91	2286.14	1900.80	1871.61	1473.86	1026.44	1490.18	3047.51	3096.23	1086.29	1114.26	742.95	1600.10	1723.48	2430.09	2042.31	1672.57	899.37	584.83	1123.27	1002.46	1030.69
977			743204.37	4604392.50	1794426.37	96079.54	50580.66	30970.34	27052.73	39340.98	26042.19	30800.91	14733.72	22048.21	30992.71	20513.76	25225.98	32723.85	13871.07	9123.34	3295.84	1487.09	987.32	793.00	945.64	1010.49	1188.74	1212.61	2214.63	1076.82	736.73	1459.22	1416.29	1592.74	867.47	1253.18	1574.04	1308.99	776.52	1435.04	1182.13	2332.35	5440.65	14127.77	18555.22	43019.74	45728.19	33405.79	18176.97
978			1411641.50	2901379.00	1080620.50	76130.53	36330.26	60231.77	62140.25	38273.47	35680.81	23967.84	29048.98	16116.53	10620.04	7018.72	6805.98	7018.47	6905.39	3635.27	1885.64	1140.83	1020.10	979.76	824.76	690.54	443.12	535.02	385.94	664.67	828.50	471.12	445.28	204.20	222.88	198.56	335.48	365.06	169.52	247.06	440.93	372.86	249.33	290.06	259.22	123.69	194.29	136.04	185.97
979			2944028.25	9835784.00	8791537.00	837268.37	53650.96	44832.32	40823.70	31803.77	30611.38	15709.50	9893.81	6450.48	9892.49	10808.84	7286.99	10020.44	15353.58	5922.86	6387.34	5232.86	4034.21	4345.29	4870.78	3406.67	3198.78	3011.57	1759.71	2435.09	4515.46	2361.40	1825.08	2193.49	1891.42	2615.42	1725.76	977.60	1736.09	1864.74	1244.61	1927.29	2328.60	1079.63	513.08	483.80	1512.67	846.58	830.00
980			1362833.37	2701610.75	1937584.12	103208.76	20740.13	33853.41	36932.35	24614.21	18986.06	23613.55	45036.32	24952.52	11522.61	12382.83	8149.20	7339.32	3444.45	2246.05	1690.68	1174.15	1262.74	898.17	415.98	516.44	486.63	1142.65	705.30	997.85	1066.02	1194.38	1407.07	785.70	571.18	538.78	1161.41	390.11	497.52	1029.61	2177.85	3998.61	10713.63	33585.98	33651.48	58264.51	48157.02	12784.80	11457.34
981			2117328.00	12240067.00	2363509.25	139840.07	36038.77	18559.54	12505.76	6321.32	7749.09	12353.97	18181.35	10735.58	5392.12	7484.54	9679.17	4973.44	5623.48	2532.75	1229.84	1728.88	1354.66	1683.93	3599.89	3488.67	3093.06	1492.81	1570.72	1098.16	1201.08	1270.97	1776.95	1776.39	1249.99	515.62	1126.74	879.44	1606.64	1436.60	1140.18	685.54	1086.96	467.96	333.03	726.10	639.63	1118.67	461.19
982			1528791.62	2291652.50	939114.75	7743697.00	23111158.00	2429388.75	28480.75	42681.62	38537.44	47653.89	31230.26	23446.00	28605.68	21411.88	24168.46	27753.28	24446.57	6281.82	2523.90	884.27	1251.86	1938.41	2624.75	380.94	547.72	1130.33	1421.92	454.27	632.67	1565.57	824.24	507.42	155.07	1383.99	459.63	297.23	265.67	120.60	263.48	499.88	349.04	276.56	265.87	1068.20	1660.05	806.95	405.38
983			1094933.12	5221157.50	895128.37	196025.67	30104.85	6654.50	20257.02	26147.66	32429.52	22046.07	14535.94	12295.05	28118.05	33713.97	17101.53	12042.44	6092.87	3595.24	3299.32	2531.14	1465.81	1464.62	1705.79	2017.06	1447.58	1912.46	1236.45	2070.15	764.58	1008.23	616.73	1211.70	1321.45	1441.92	1283.43	2131.58	1471.90	857.71	1670.53	5438.05	15887.58	9020.53	7433.16	16263.56	22383.16	22259.49	22003.63
[truncated: 4,751 more rows]
[truncated: 86 more columns]
