# Supplementary material for: A Low-Cost, Low-Power Water Velocity Sensor Utilizing Acoustic Doppler Measurement
Source: Sensors (Basel). 2022 Sep 30;22(19):7451. doi: 10.3390/s22197451 (PMC9572237; doi:10.3390/s22197451)
Supplement: Supplementary file 1 [file sensors-22-07451-s001.zip › supplementary_material/data/field_test/data/sd_000/sd_10.CSV]

1			7080140.00	18261910.00	1506597.75	52527.26	114086.44	158866.82	35984.35	96006.74	77585.30	42589.80	31518.04	43764.32	54565.16	51719.19	52231.03	33721.32	35408.04	24030.72	48459.12	42263.39	17411.06	22808.99	31100.21	12142.16	10122.92	10813.55	13152.56	12224.45	16228.77	11658.32	21719.61	19771.52	8661.58	23343.78	4233.86	18751.40	43837.91	4994.18	16125.99	25171.26	7396.38	10421.43	5736.38	8219.83	7525.60	6557.49	6451.40
2			439582.00	6689506.50	661800.12	17244.22	34278.63	33911.52	37650.08	37403.32	2792.78	7638.98	13258.95	6225.80	3920.98	5002.88	6830.93	5574.65	7788.97	8683.63	5434.55	5381.58	3305.50	3152.28	5359.13	5299.02	4213.46	7344.71	3006.85	2887.25	2352.65	3208.86	3182.74	3365.58	3081.31	4651.47	3171.50	2145.32	2305.84	3637.47	2669.47	4365.35	5188.10	2474.80	2228.85	3411.96	2515.35	926.43	1393.33
3			859944.68	11658385.00	3938918.75	206357.14	57962.73	40342.26	15616.55	28938.85	52940.54	25102.41	15147.67	12129.32	10433.19	11560.77	14435.51	11458.17	10702.00	2008.64	2575.00	3254.27	6815.91	8135.53	7620.24	5556.46	2768.26	1549.83	2134.03	7610.44	8076.04	4220.07	1928.28	6073.25	7344.50	4809.64	4775.47	4324.03	1925.94	1763.18	1796.18	3323.04	2734.31	1447.93	1220.50	985.24	1246.62	1356.95	2060.54
4			1916558.12	5288386.00	737385.43	43753.68	15873.55	25567.10	26971.94	43537.39	38348.32	31862.40	30732.66	10333.45	6811.57	17258.40	10504.11	2857.20	2645.68	4785.10	5691.24	6552.89	5505.18	3179.77	3322.91	3458.16	2200.45	3251.52	2268.12	1750.50	851.65	1603.59	1739.18	1359.48	2179.69	1907.45	1875.99	1427.93	909.93	1042.95	1249.84	1078.99	2220.59	1966.86	919.67	343.25	1957.33	2184.37	839.95
5			1872390.37	8770827.00	362926.59	78801.13	67927.11	57793.51	39355.26	53404.33	59739.25	40035.88	20358.00	18443.49	13782.98	24110.97	23094.94	8352.69	11474.30	7849.95	6735.77	8872.68	15319.97	8650.42	9742.54	3643.92	11284.49	5393.65	3350.00	2444.65	6564.25	5621.17	7638.54	9705.74	4907.78	1849.66	2304.39	3255.86	1074.08	3109.49	2054.90	3046.15	2082.36	3126.93	2964.58	3700.21	1708.64	1823.88	1049.07
6			1342337.37	10337993.00	712620.06	34289.05	44572.79	21661.47	11029.95	23944.60	18515.77	12401.70	23468.76	12858.38	20664.61	29799.72	17049.28	16434.79	4932.18	7000.31	8785.04	6270.64	8914.93	4638.70	4847.10	3311.20	4730.09	2325.56	4700.26	3365.20	3053.54	3451.14	3698.68	3429.17	4916.88	6006.90	3663.07	2998.92	3018.43	3127.31	2241.97	3089.55	3397.57	1053.87	853.01	2480.78	3507.06	4169.67	3188.38
7			3862224.50	14605670.00	1723452.37	86755.82	60457.54	29680.12	21909.88	12153.91	7638.01	7260.26	3959.25	10220.51	5320.01	9727.59	5602.85	2534.84	3822.51	3570.58	3483.97	6167.18	3208.03	3404.24	3964.72	3339.04	6131.14	3410.87	3585.04	2791.18	3749.23	2161.24	1190.06	1906.29	1996.61	947.04	1177.71	2430.91	1638.83	1838.71	1454.21	3244.18	2759.46	2289.21	1698.92	1042.75	1118.51	757.48	1519.18
8			1946506.62	18031482.00	1346113.12	83437.75	105110.76	18852.66	22946.53	17002.41	18962.00	15427.04	13810.79	9133.49	16538.76	20781.18	16094.40	43360.88	17068.92	10561.05	9724.79	15390.13	11282.96	12104.45	5239.71	6904.97	9966.53	7014.62	4611.93	10910.13	2640.73	4206.33	2938.59	4647.64	8825.16	4017.86	3244.67	1336.18	3721.37	4854.90	3573.51	7801.01	4830.51	1596.97	3499.32	4676.30	4851.16	2353.43	858.90
9			333051.15	3381246.75	397400.90	82328.47	63260.48	11118.87	11521.15	21650.28	35425.01	17813.39	8243.83	4008.65	1235.02	1483.26	2718.39	2187.84	3629.93	3416.96	2402.86	1440.44	1635.97	1134.32	2502.24	2028.93	604.52	4375.31	1780.41	3092.37	2967.28	5259.58	923.35	3121.27	1258.83	3162.86	1360.28	802.38	1401.34	4533.13	2997.35	713.41	2380.74	5179.52	464.67	211.70	3769.37	2202.46	1060.52
10			6459160.00	28687576.00	5938690.00	213054.98	66912.15	26716.82	49417.94	30507.69	12511.50	8873.06	14918.83	10158.24	5490.14	5746.12	4741.56	10633.68	9441.88	8152.49	4685.74	8265.78	10958.82	6508.23	7503.31	5217.34	4655.78	8237.14	7365.66	5234.79	4679.45	3729.35	2861.24	2667.27	3344.43	1254.19	1214.05	1790.55	4973.67	6544.96	4080.70	2054.68	1893.81	2474.14	2499.67	1930.75	1286.08	2408.82	3245.99
11			5453403.50	9513161.00	1002683.93	73380.02	153642.89	47535.94	34912.41	17198.86	17846.44	10674.82	7118.63	5514.81	6611.14	3158.03	5045.87	2581.00	2844.07	2054.51	2913.67	3875.30	1611.05	935.03	1105.79	1212.29	2200.11	1182.55	2104.13	1481.34	1469.94	916.75	1211.29	1309.69	1218.94	2355.63	3523.24	1994.11	1436.68	767.18	734.34	1222.81	1032.37	943.64	585.82	1264.35	2707.16	3416.54	816.43
12			34297388.00	94682208.00	9456652.00	115136.65	71497.75	65313.89	122986.92	67318.72	62646.85	143980.39	72207.79	65969.71	29332.55	58955.67	46047.16	30884.87	12381.39	14787.02	17235.54	23181.82	17764.39	16315.73	21632.69	14533.47	38877.44	10372.92	10440.49	13491.89	8135.03	14409.14	9713.20	23883.00	13455.32	9787.74	18275.69	12160.38	22395.46	23836.92	10351.27	8890.31	7746.39	3635.43	10896.40	5703.94	3770.91	6251.29	6926.89
13			5140896.50	26948038.00	3141942.00	64380.63	25030.18	70976.71	32096.67	106809.85	56450.04	20312.74	57260.05	8511.78	29231.90	12783.45	15797.56	31941.66	17930.26	8383.03	18846.68	52863.21	37417.49	26912.75	6703.07	7081.39	12336.01	15870.57	14396.72	13807.16	16732.97	5463.82	11666.91	14984.49	11970.41	5576.48	11104.26	9396.45	8924.49	5223.42	8943.92	7836.76	3175.90	4437.31	5930.07	2433.96	2631.86	3091.08	4316.56
14			982699.81	11389479.00	1246587.75	29357.87	33170.94	9530.50	12617.14	18815.43	22057.64	20947.68	25919.12	9271.11	7382.19	1795.75	8231.32	7159.16	5744.02	5018.61	2671.87	2324.16	2769.51	4714.00	9029.70	7572.35	6206.02	2267.66	2954.79	5266.37	2366.62	1777.85	2646.25	2263.21	1521.72	2109.03	827.05	672.00	1573.45	1258.91	2061.37	1686.49	2102.03	1006.60	1330.70	1386.48	995.15	1983.76	1522.16
15			1281858.12	2371738.00	178388.62	15310.04	8246.51	13063.16	10875.32	11137.97	7020.40	6888.60	6883.77	8620.00	26854.85	17308.09	7968.75	7129.30	4610.09	4201.18	1877.60	1927.42	2275.17	3676.84	5093.57	2867.70	2635.16	2628.24	1456.13	2715.89	2494.55	2536.62	1454.69	2978.88	2418.29	4486.79	4201.28	1992.39	2361.59	1132.57	635.16	1364.10	2231.36	1792.56	1275.26	1429.03	1415.56	1373.97	1218.98
16			499381.28	1738889.87	155753.67	28690.77	19464.82	15284.32	25473.96	10972.94	14479.85	10125.13	6197.61	2172.81	6475.55	4259.89	3464.95	3714.37	2831.27	3265.63	5298.76	2567.74	1583.17	1755.54	2447.67	2224.95	3095.14	3595.45	2605.48	932.29	2044.50	2504.68	2123.30	801.38	1928.57	2344.13	1409.88	1073.20	955.83	1057.80	3092.00	4577.18	2666.67	1143.58	1228.12	622.66	1025.88	769.44	334.21
17			1007364.62	3268113.25	288292.03	42046.35	53083.74	26229.39	21150.65	12909.10	11608.75	10199.26	23989.48	14777.70	7375.82	7434.65	17060.05	22239.02	16583.59	5773.62	11443.43	14510.83	8036.26	4774.04	3065.16	5972.67	7909.66	5187.79	3249.17	13034.31	5286.42	1165.11	4125.58	3013.15	1246.57	2693.09	4406.48	6773.06	8314.22	3370.23	660.22	2114.56	1127.22	1250.47	1272.25	959.55	2969.48	899.60	3003.15
18			1777679.62	3719122.00	275155.87	10028.97	22459.16	18377.53	18352.35	5887.20	10845.69	10815.86	10302.01	3491.77	2297.55	7053.56	5683.42	3683.68	4664.55	2278.14	3487.20	4482.24	3223.45	1658.71	1574.96	4192.90	3543.44	3015.02	1229.97	1600.19	3264.68	1547.55	713.58	1202.42	895.19	1256.49	1505.66	2101.28	1597.34	762.93	260.95	492.09	489.77	1543.13	1032.44	326.06	687.65	698.53	1145.33
19			1895187.50	10946098.00	719130.75	39476.15	27978.13	16296.56	15766.44	9651.29	17567.24	19050.50	6268.29	5502.99	3612.15	2532.97	4193.65	2834.77	4893.06	6098.08	10674.74	3566.58	3221.78	2077.42	3104.76	1718.63	1580.09	977.70	977.25	1025.24	1121.24	1634.06	1044.52	1609.29	1283.68	1687.73	1591.00	1308.71	1111.74	617.05	1382.87	619.34	511.08	1081.13	555.12	696.10	541.99	802.41	379.24
20			4286881.00	23108904.00	3393929.25	139130.96	39743.75	23039.93	72131.58	38665.21	39322.96	57101.79	76520.43	84452.59	60731.17	47899.42	24600.14	21276.72	24594.52	9132.74	12792.49	9463.20	8443.42	14294.27	10163.41	8512.36	8713.58	7668.79	6473.80	8599.92	6984.19	5867.86	12374.27	13861.35	11958.43	5454.75	3523.62	5900.17	9349.72	8069.55	9403.83	6754.43	4738.00	2595.91	3884.57	2643.01	5111.00	5786.91	4076.16
21			843502.56	2365890.00	171847.12	63528.30	34813.40	28160.66	42961.82	21659.13	25470.53	79043.78	55622.62	27045.92	18765.14	19201.50	20292.02	10635.36	12935.20	5487.35	12817.06	20912.28	14476.17	48055.99	42627.55	16731.01	21917.12	11377.04	4852.15	15060.15	5429.23	9503.62	6427.02	9140.14	14474.85	17464.78	14944.45	6284.60	6717.12	4808.78	3237.24	2203.72	8821.98	5471.98	3452.24	6025.47	5823.56	5997.50	3223.90
22			446385.00	1632907.37	279979.28	110036.64	46477.69	20437.89	14514.88	14826.24	10119.95	17088.88	12907.48	10644.82	6698.83	4368.09	2251.02	2803.34	2517.99	1162.16	1108.17	1676.32	1694.40	1503.87	1751.21	1071.20	377.80	471.75	1421.77	1526.47	1241.52	895.19	679.79	705.92	984.78	827.04	461.96	877.10	474.96	729.93	828.24	1221.17	806.08	1120.22	606.51	673.90	767.17	662.42	368.06
23			506343.43	3506513.25	189603.40	39280.43	24902.62	19014.74	13634.99	14583.45	13537.12	23874.05	12327.50	4423.70	2630.02	5084.87	12228.69	12232.76	13342.47	4205.17	4443.41	5849.03	4902.02	3175.64	4509.16	3275.03	4314.36	3309.04	1448.84	1243.67	2312.28	2248.08	1527.14	1116.51	1999.20	5269.12	2772.68	773.56	2055.51	1517.93	4679.68	3094.98	1074.62	669.50	2822.05	1334.55	1078.84	1236.77	942.43
24			741797.50	5266888.50	436487.06	171569.06	114620.92	64028.02	54915.74	95174.82	43887.71	60526.07	42604.65	29102.88	19612.74	19379.01	25532.77	11154.88	21876.16	16303.90	18591.76	17800.33	12930.17	30736.20	36428.55	39865.17	20273.91	18837.76	14113.77	15398.47	15277.30	11656.25	11458.20	8752.91	10739.05	7831.60	4276.31	6345.39	7704.97	5383.31	5376.24	7044.80	5955.56	6793.07	4677.50	2329.42	5465.61	8585.60	5087.83
25			1127176.62	1892562.12	141205.53	67147.64	49962.37	33019.46	44218.87	32112.85	15194.73	27431.77	31037.20	18612.85	17443.80	10741.72	15925.57	6762.44	6068.79	8223.43	7842.07	8930.79	14746.16	11149.19	3121.22	3488.40	2272.51	5560.34	7053.48	8453.05	8649.85	3698.08	4233.54	5644.02	3696.57	4545.53	2361.14	3091.19	2672.71	1774.06	5932.14	3041.85	4499.51	5932.71	2601.92	3144.76	4132.95	1830.49	3173.71
26			2979998.75	8817984.00	981703.37	121110.46	16974.22	14141.08	20673.00	28819.66	10627.86	7901.59	9965.29	8198.58	17975.71	13703.38	13419.41	3757.42	3732.87	7404.40	5238.54	6537.95	6732.37	1974.31	4045.54	2243.79	3305.45	1792.30	6816.19	1998.41	1196.09	3054.51	3270.59	3048.44	2756.76	4138.74	3408.15	3828.97	2690.41	1659.89	1119.48	1122.34	3693.55	1852.55	2166.80	1537.81	3697.37	1873.99	2718.80
27			1651240.75	7286218.00	252445.46	54520.91	70254.89	79907.76	33952.07	27188.92	23992.30	63312.86	51844.18	71103.32	55631.58	20822.86	6440.16	9836.82	13500.64	28160.67	25995.79	17783.37	19333.41	21418.14	20964.32	12010.48	13521.51	34519.23	24759.68	30346.48	17849.32	16203.19	18291.86	12709.32	5893.66	14072.20	6456.79	3018.92	4049.44	4597.37	2505.22	6742.47	3557.71	1766.20	2089.43	2920.19	5760.65	5800.84	3700.50
28			4645889.00	7355705.00	1134349.62	49830.72	68955.35	40297.79	27126.14	8632.96	18134.84	20546.76	10392.12	5316.58	3402.63	4548.53	4037.35	4527.06	4112.54	1488.46	2429.90	2339.90	3636.81	3424.46	2069.70	866.57	5109.71	5308.00	4543.99	2923.43	1447.09	498.95	2070.70	3030.90	1738.86	2100.84	1915.73	2603.95	2710.27	2707.49	480.19	483.56	1275.91	783.95	993.62	842.14	998.03	475.33	670.39
29			1933647.50	9772182.00	968454.50	50273.11	50374.15	49489.17	35542.14	23372.51	21493.45	14707.62	12756.19	17456.31	20137.95	15457.65	6486.24	11767.79	28194.42	16535.76	17968.06	17268.58	17760.01	5300.02	9503.55	9624.58	9744.45	4671.23	7234.37	4497.37	6586.73	2595.61	4972.38	7185.50	4719.80	4555.05	8736.52	5572.19	4246.43	7150.06	10791.20	7641.64	2410.80	1211.24	2507.41	1778.19	2763.68	1992.84	2563.66
30			4533077.00	14795214.00	1256937.75	105566.76	90055.31	103199.33	29994.12	18700.12	29902.66	41016.73	44061.42	74894.11	47768.30	37975.56	24602.13	29070.29	14044.73	11685.35	22842.75	15015.51	21380.53	22765.79	24215.66	13597.00	6224.05	12714.99	20680.60	12739.50	24476.55	35527.60	22838.47	3358.10	5627.58	25318.99	11831.07	6045.87	4734.62	1907.22	6793.90	6321.89	6631.79	11108.29	10212.19	11753.40	7553.47	7482.85	8555.58
31			466194.59	5409292.50	158595.95	30329.31	11938.63	13574.40	12421.85	4263.47	8409.41	20665.10	15096.37	4701.38	3786.89	3957.40	6079.23	4228.88	2960.79	2859.45	6470.66	2876.92	1074.16	2562.99	2616.24	3730.64	4501.49	3445.53	2545.28	2353.84	1914.27	2455.69	1452.54	2643.03	1152.46	1148.70	3787.15	3595.59	2501.50	1631.82	3224.91	3800.36	1311.74	620.84	1055.38	1449.17	380.18	1490.36	2511.61
32			1914257.37	16468610.00	866314.81	311564.93	96013.21	61716.80	65097.51	47906.85	38773.65	38298.39	63773.72	81779.00	32016.80	23571.74	21405.87	62781.19	38028.65	40627.41	46889.97	22492.31	25164.03	28498.50	17678.90	24621.44	23009.46	11843.85	29308.00	26801.69	13600.91	19095.89	15272.94	6073.41	11396.13	8154.33	9276.85	11429.21	21993.12	20104.51	21510.79	15880.83	6730.06	11076.03	10477.64	11393.65	12222.59	4931.62	11114.66
33			420309.93	3377617.00	190545.76	56224.54	61201.37	18400.77	21164.64	17161.90	9661.71	10388.33	4517.23	2505.94	1846.70	3162.44	907.38	1236.62	1211.51	1390.39	1805.85	1823.27	1986.74	2370.87	3778.77	4124.35	651.32	754.38	831.53	639.73	1095.45	1929.63	2278.08	2456.51	1672.46	823.91	721.66	441.79	756.49	1641.67	1079.01	986.84	708.69	905.09	482.11	530.92	683.23	549.00	891.32
34			1127268.12	4956145.00	4135497.50	217006.01	51857.65	29762.41	28014.36	17580.33	5859.29	4679.20	6385.62	7515.72	5496.52	6341.09	4830.87	2919.38	1467.64	1468.88	2297.68	1889.04	1173.14	1361216.00	1205.43	1274.46	899.73	878.93	625.17	332.77	746.64	635.24	491.44	864.34	747.31	268.78	279.63	366.55	387.01	482.76	324.41	514.30	373.84	332.67	370.09	271.15	359.09	410.16	153.64
35			3539796.50	30429088.00	6886572.00	172258.81	219713.10	68492.74	63975.78	77533.18	72341.75	69224.80	51048.49	38953.39	32322.37	20534.34	11357.67	25385.68	27987.00	21345.03	19479.98	30969.04	15974.49	18930.45	6462.28	17550.55	16923.40	25780.50	12726.64	12178.91	18714.25	10629.51	6100.79	9000.57	28929.75	23306.61	4340.52	10219.00	24838.02	19382.78	15529.68	21633.52	8065.64	11359.99	4771.62	7993.82	11606.81	3149.49	4309.11
36			2140802.25	11750585.00	860968.50	21199.78	11785.95	24263.26	18323.92	19159.16	16224.72	15434.27	13329.76	16243.53	17379.94	7777.43	7771.53	7745.05	7960.37	3887.85	2959.55	6681.24	6658.59	7789.80	11824.91	7672.10	5831.05	9410.59	6223.83	2642.87	2632.43	1712.91	5575.30	2914.50	2783.57	1628.51	3479.35	4915.49	7107.03	5897.59	2614.72	2678.88	3763.24	1265.72	1552.81	2873.29	3488.96	1357.31	2239.55
37			2284843.50	7958036.00	354817.93	50679.12	17338.79	27410.55	31198.17	20334.31	9609.63	14133.81	15159.80	6464.32	7254.38	8368.55	4804.98	4795.47	11419.82	12638.28	9204.36	10854.31	9595.89	5611.39	6265.05	8028.02	5442.64	2119.68	3055.68	4530.04	3117.30	3503.76	2477.62	5184.64	4435.37	2244.58	1928.87	2871.90	2641.64	1925.41	1777.57	2220.99	2445.02	1865.43	1784.47	839.73	2277.99	3028.97	1864.28
38			739537.81	3074579.00	175342.01	96364.75	19058.83	8850.72	10779.66	7801.96	14549.79	13007.99	14326.79	8211.37	7283.65	2097.23	5434.34	9711.86	2346.93	7334.05	2855.71	7654.87	3990.11	1416.15	5704.89	3701.00	1713.12	2953.36	1396.43	2623.68	1370.87	3743.60	5083.18	2792.51	1010.58	1960.51	1284.24	1420.37	585.04	926.58	773.66	1334.35	1283.76	553.17	1053.50	1386.17	1484.01	1132.72	1023.78
39			535260.81	1768716.37	154172.73	46955.71	50149.23	15624.27	14321.30	10615.32	12855.13	7518.21	8032.03	12734.18	8463.15	6613.43	7654.94	12012.32	3065.95	7672.03	6016.11	7484.13	5719.63	3649.18	6074.17	6201.26	4096.62	4102.89	2764.10	1130.08	3391.77	4079.66	3713.95	4086.38	5138.17	9111.73	2320.16	4308.99	6922.18	2642.14	1851.73	722.36	1310.54	949.94	4611.32	5094.24	3149.87	3485.29	1769.54
40			1556289.25	8670930.00	257738.53	88435.14	32682.83	33434.66	46029.46	22686.45	28699.71	25009.85	43775.76	22709.21	31445.47	27817.18	24576.94	8659.28	6710.99	8294.27	11953.89	19632.24	13483.53	11284.98	11415.05	12596.78	5660.39	12154.92	7540.96	10523.40	9199.77	5812.98	8200.84	12183.92	5097.03	7411.89	4018.67	3626.55	6616.89	5195.83	6745.46	10181.29	6408.87	2894.28	3608.49	3314.92	2350.41	2926.51	2394.94
41			264389.09	1587089.50	232561.82	119908.20	70891.71	73885.00	53832.52	59968.14	53741.82	47211.51	28675.57	27129.06	19386.23	36327.96	39006.71	22379.05	16938.60	4179.20	12139.69	27441.26	12863.38	3071.14	8501.49	2716.60	9816.46	6636.33	9639.47	13834.04	15285.60	12181.16	8950.79	2363.26	2712.23	5454.12	3461.36	3445.48	8964.69	5766.07	3166.89	3370.13	2176.08	598.58	972.12	2363.58	2104.46	1573.88	3559.47
42			927099.43	11231467.00	523351.50	34712.09	21838.56	9440.17	6009.60	8507.39	12759.09	10736.66	11304.63	6163.02	3515.82	8613.99	8400.24	6091.45	4799.84	5969.71	3135.69	2683.65	2645.31	2257.39	2942.43	3140.13	4281.81	2703.11	8406.46	5917.43	4387.67	784.50	3617.26	4459.76	3765.85	4017.65	4646.28	1979.82	1566.52	2015.85	5075.22	3945.41	4537.61	2870.59	3868.40	781.60	607.95	1475.98	1328.32
43			2300735.25	12030184.00	7631377.50	336055.71	23053.93	24869.30	24626.02	20260.91	7861.64	18193.13	27830.95	18667.24	19492.55	12164.15	12499.77	7402.75	12098.55	15524.79	10195.46	9890.61	3635.88	6616.28	2253.07	3218.41	1771.24	3189.76	5580.33	2770.67	1854.34	1581.81	3505.20	2091.24	2700.83	3155.22	5272.95	8791.44	6236.13	4494.59	8388.67	7009.68	4468.63	3326.01	1271.91	1535.49	1273.05	2713.76	2487.40
44			433049.18	4319236.50	318499.84	133677.93	40227.19	26556.82	25406.79	11986.89	20029.15	21870.51	10085.93	13882.56	21089.01	17793.63	11842.37	8576.62	16127.70	4741.70	6066.87	4677.90	24821.54	26078.59	7478.89	5363.16	4392.93	9111.06	9347.47	6113.99	14895.78	7093.41	5318.89	5713.91	2594.29	2684.61	4264.92	6036.12	4349.67	3783.32	2610.91	2847.16	4393.96	7239.02	2545.45	2048.37	3043.33	1976.79	1804.63
45			2802540.50	3900461.25	469171.65	36619.05	24504.35	28413.65	42524.90	35119.91	15731.91	19067.14	27193.90	13006.68	10993.20	6868.25	5830.01	6832.72	11173.28	15822.99	6624.97	10611.11	8005.24	14509.23	17210.18	8930.21	6361.86	4602.10	6109.69	4785.55	7206.21	6953.86	7719.05	7097.05	6618.19	8039.66	10426.72	4269.66	3654.19	3075.00	1960.83	2082.80	3828.57	2714.70	7974.15	8012.36	4356.48	2866.34	2129.81
46			1554593.87	5007044.00	615991.43	94255.12	32444.43	33848.26	16615.85	14725.00	9883.24	7994.83	11662.23	10995.77	6143.59	5497.17	5474.98	3666.97	3514.47	5051.86	4842.61	6500.60	4976.44	4877.09	4832.92	8496.48	4394.34	9024.77	9159.70	3199.21	1574.47	2646.52	3121.82	2874.64	2870.62	4214.89	3990.44	4101.74	1596.02	1220.62	1495.66	2267.08	1393.47	628.64	1344.32	1272.92	2188.31	2382.63	1333.72
47			1766814.00	5709948.00	662521.50	123751.63	30647.89	42420.51	56075.41	49863.34	36928.48	35496.75	36938.84	94227.67	21727.00	11365.51	19597.50	16350.34	11736.22	16594.48	19740.96	8249.49	14780.23	22126.52	17703.30	16291.84	9150.61	7017.08	14510.73	17963.73	22021.80	10816.21	6963.02	8388.12	6023.09	6312.25	14672.35	4616.20	4233.29	5498.89	2136.07	2138.25	3968.93	1822.03	9164.55	8975.13	3517.64	4311.20	2454.39
48			3024806.50	6724486.00	735127.50	28870.24	16365.96	19496.30	7774.87	13276.05	18901.69	7817.92	7756.18	6599.79	8195.68	7470.78	3827.55	3424.90	3210.60	3657.37	4099.98	1979.84	2966.24	2512.27	3384.87	1928.85	2789.38	1319.95	2266.10	1767.37	2403.20	2542.26	4571.70	4051.14	1274.10	1121.81	689.72	703.13	1658.81	1095.41	753.81	663.91	845.07	997.60	605.21	824.65	1372.39	1092.02	1363.17
49			383865.53	12586227.00	728762.43	82284.58	121168.34	47779.98	36028.21	31564.67	23299.06	23748.58	28453.68	14548.15	9163.63	8089.30	4867.54	7228.11	8335.67	13678.24	8827.59	8207.19	7954.31	6431.57	9060.45	8544.15	6804.16	5799.78	5566.64	5266.28	11967.93	8089.05	4660.42	5059.76	4515.29	6138.85	9637.50	6094.79	8442.47	5876.68	2552.17	2636.94	4187.27	6869.84	5474.72	4484.88	1179.65	2447.26	1891.87
50			2320189.50	16146572.00	1109031.50	113847.38	108624.63	54701.60	56627.78	51357.16	67993.38	38796.78	25526.15	22066.21	19177.92	40577.97	21495.35	21306.92	6897.95	13699.09	16397.08	15745.19	8624.21	9565.94	14894.52	10284.81	14044.45	23006.38	28783.87	13560.26	7854.27	16231.08	19863.23	13273.03	4349.75	14482.44	6381.88	7382.61	15808.86	11339.79	6969.17	6505.44	4445.87	5718.07	3443.22	6468.86	9504.79	7334.20	2199.72
51			1870997.37	8130639.00	845139.06	51026.93	58967.45	38798.03	19254.81	8547.57	5163.49	11569.59	10512.61	5547.22	5909.19	8191.91	6106.86	6424.00	7366.93	5591.93	4029.33	3795.57	6081.54	8423.86	4095.03	6212.12	1591.12	2857.75	4303.62	3229.49	5706.22	6416.79	3327.63	2039.34	4000.47	4964.60	2114.24	1790.20	3746.09	4249.20	2973.34	996.05	1714.13	1851.47	956.44	1264.08	2350.76	2477.77	4553.54
52			8349887.00	65911448.00	5053684.50	106104.22	375333.84	155222.70	151512.43	29322.29	18565.62	36973.05	16226.53	8560.79	11440.40	14879.43	27157.05	11989.67	27556.24	16120.56	16847.33	17716.34	28080.14	45873.03	53649.99	43217.80	31831.41	8945.07	8622.07	3345.79	4857.50	12368.82	5855.81	13576.42	5049.86	3754.78	3424.67	4981.32	4040.58	5585.29	9877.56	5614.70	6027.02	14978.31	9295.40	10310.32	4952.05	3608.81	3130.79
53			13591293.00	49794836.00	5616125.00	72985.98	112236.90	110730.71	60060.05	36432.87	67488.35	29106.97	34242.32	49619.29	34128.24	30042.47	32128.59	28029.11	19191.78	9085.61	17057.11	24175.18	13854.07	14543.36	14086.04	8290.52	25412.21	15506.12	12003.87	16711.84	14450.39	4712.04	14548.93	8226.89	6348.78	7396.67	9505.75	6134.65	11983.20	7418.79	9674.22	11042.88	12026.76	8064.23	6354.55	4407.55	8075.54	3628.67	3505.62
54			1332361.12	5001161.00	436657.00	80758.13	77842.28	44446.47	43870.37	69216.42	64934.18	30124.91	27277.20	13238.64	13658.55	3273.80	8903.57	21794.53	17702.39	47618.12	91220.44	26622.65	7588.00	16468.80	28287.17	17170.45	35529.31	22096.43	9503.03	6625.82	3644.14	4064.40	3023.36	15804.31	9791.61	12808.82	9348.26	3977.94	5952.51	13843.12	7372.84	2911.11	3706.03	10489.29	8228.60	2811.40	2678.37	2814.62	5663.13
55			1756527.87	12600371.00	1804656.12	65346.22	36746.39	21196.61	12662.94	7349.23	8606.52	3722.01	9822.88	2976.63	2599.29	1275.99	2280.56	2872.56	4349.39	2121.73	2649.00	687.00	3511.59	1205.85	1988.63	636.55	1143.59	922.87	2580.41	2801.50	3890.86	1695.15	958.86	747.28	1685.14	1082.45	553.79	620.48	658.23	932.96	550.80	439.81	383.05	455.37	220.00	509.71	897.76	915.32	703.17
56			8305277.50	13182908.00	1820565.75	76501.14	48434.38	25038.50	9995.98	20664.63	19533.97	31824.42	21657.76	21350.18	26580.47	21640.25	25641.69	11390.46	9827.42	17832.25	24111.91	10745.48	2375.59	3837.39	7342.54	7644.68	5710.12	6098.40	7991.24	6275.34	9979.62	9602.80	4521.97	5543.11	4573.44	3609.50	4813.17	3784.77	3227.95	2392.58	1469.44	2054.59	1958.01	3300.77	4480.91	2458.24	1942.98	2015.85	2944.93
57			883512.56	11397442.00	603964.68	144545.12	91332.71	56060.61	91676.84	46290.85	25362.74	53535.01	37205.94	37199.03	35099.12	15081.20	24556.78	26529.23	40121.09	30324.01	12836.35	29013.31	32692.90	11670.84	11147.03	34047.53	18440.31	19873.46	29068.77	10951.11	13628.80	22444.77	17174.49	11521.53	11803.84	15035.27	22908.16	21211.90	10161.85	6306.00	7805.11	5432.31	8583.10	4882.41	8647.48	7680.82	4884.27	13174.88	6901.13
58			275158.25	1495100.87	98247.42	74462.03	94763.98	38467.05	42334.25	19663.34	17371.18	52706.21	50371.25	33828.04	6289.05	12776.72	18483.17	21086.55	18005.24	15024.58	22539.78	11400.47	9447.50	9465.14	10713.02	12312.16	11878.02	17193.99	12104.76	6449.08	7751.82	5269.74	5541.87	9172.34	12719.63	17364.01	18099.97	3749.35	5386.91	5553.24	4695.13	4375.70	2986.30	5516.00	7385.32	4655.56	3228.36	3169.63	3514.08
59			303533.71	3061313.25	176555.73	42673.14	28853.50	8872.75	14953.64	25021.13	9104.02	13548.80	10435.83	14228.37	3999.59	5888.43	5255.38	10043.54	8693.96	11639.25	9680.68	6643.40	7347.75	5180.29	5964.03	4220.75	3402.27	1369.81	2624.06	1374.97	1914.12	1374.40	1601.11	3379.76	1844.74	661.44	1518.30	1523.64	770.76	2100.08	3027.85	2024.38	1640.56	1166.97	1944.12	216.65	1231.51	732.85	409.02
60			1710221.75	17381732.00	1027954.12	266119.90	252197.20	63721.98	39255.67	17367.11	63494.65	80519.78	100008.23	81804.85	46384.67	21994.09	40314.21	32388.64	44874.46	50630.60	25968.88	20099.43	8029.61	6859.06	20643.94	21954.40	25599.92	19083.83	9584.54	14363.28	8976.69	17347.38	18179.67	26412.33	23048.31	10044.51	16492.24	20268.05	14714.26	14845.54	15338.01	16635.91	11179.51	9590.14	5655.39	11024.24	4897.13	7293.87	4910.64
61			2610011.25	16503641.00	781380.37	226113.89	86098.18	71057.20	72462.32	41287.43	32259.14	49215.55	47188.44	46906.34	40959.68	55850.42	18296.27	15161.99	22609.98	20807.41	15992.59	48862.69	58345.17	30716.36	26593.16	18493.31	8524.74	23341.82	17570.55	15135.55	24176.70	6139.42	8922.72	20269.83	22177.19	17478.36	27788.42	20349.97	20068.03	14952.53	11384.15	11217.53	8203.39	11219.61	9662.80	6917.80	6857.32	3977.90	8360.88
62			1194265.62	4186890.00	126159.28	25638.03	35063.87	18201.68	40505.36	28502.53	20856.73	28923.72	31800.99	14302.36	10004.57	6238.33	5835.77	4419.88	8117.07	4580.61	5922.35	7550.73	5249.81	9945.84	2773.56	2935.29	4854.51	7642.87	5651.81	1124.55	2494.05	3989.90	2753.30	1731.66	1167.04	1663.58	1417.99	4598.83	7879.93	3500.85	2420.74	1730.95	1684.58	1573.71	1352.48	1420.33	1207.80	589.36	1416.64
63			76979.83	1560140.62	267917.84	165781.35	119035.53	148601.87	118838.07	38051.28	70106.60	92356.99	52045.70	24790.72	19016.06	18872.61	12385.76	15832.16	14806.31	5933.02	34371.88	34984.67	22607.28	8751.45	7932.52	12284.39	23637.18	24386.20	17830.64	18554.10	14395.79	2894.93	2533.13	9566.53	30346.26	23137.00	11341.35	7801.49	11008.43	11147.28	5624.30	9124.42	5923.77	5737.70	5829.30	1210.15	2525.72	4774.46	7442.75
64			14161089.00	27484130.00	1824157.12	44094.37	13308.31	23078.00	9181.73	11478.58	15000.53	16316.55	9012.01	12940.10	5258.30	3584.21	7905.20	5050.82	8540.86	5104.42	4351.91	7935.04	5259.12	5184.30	6497.96	3131.73	2234.02	2796.39	5402.05	4312.89	5558.15	5676.93	6727.77	2782.56	6355.82	7538.01	2704.18	2435.25	1367.14	3413.43	6009.27	2649.68	2792.77	2563.09	2605.19	3426.27	1693.23	1114.23	1114.10
65			710299.56	10767631.00	1132996.12	150853.26	81438.21	38358.96	40644.58	53122.39	23298.08	18400.67	20866.47	28652.53	36847.62	13282.25	15884.25	2947.41	11519.47	17333.14	7211.63	14786.35	10040.85	9477.21	14079.05	4618.34	3075.73	12103.95	13737.62	10350.75	5036.29	6189.78	6900.39	8525.95	7659.84	6489.72	7103.83	6012.85	7118.15	5776.80	4142.77	4685.77	954.14	1000.26	1781.30	2005.38	3303.93	4244.10	1964.04
66			9165611.00	59962136.00	4526662.50	126563.57	64261.08	70601.82	57188.12	83690.03	42535.69	20813.75	71103.83	22405.17	39049.39	29599.66	27876.67	39707.45	11221.03	18256.12	26141.38	17024.06	29080.17	17936.85	16516.72	8915.97	9643.54	17764.52	29937.50	27532.03	58442.30	50097.64	31740.41	5920.23	9781.64	17119.33	22986.55	19310.03	12900.99	6695.24	8922.57	11668.17	11169.59	14912.67	20414.45	12202.70	10502.26	13003.10	15200.59
67			62930.06	9431769.00	830451.81	110466.25	71090.13	92941.66	124131.51	31059.54	51720.50	24395.02	52073.03	38365.19	48458.53	57372.12	24963.37	26090.54	20539.81	5298.29	7864.00	11505.98	29813.39	18666.56	10714.82	18297.07	5829.82	8514.28	17953.40	15841.48	16117.34	18908.22	15636.72	12888.88	8962.65	6465.85	11493.37	9489.75	14825.17	5515.74	6682.51	6757.93	4552.58	2682.74	6845.71	5981.32	10154.90	5503.03	4935.23
68			1913630.87	4469281.00	372002.46	28489.50	31033.66	13540.66	11266.78	5935.11	2499.94	3561.12	5424.63	8886.22	5150.53	7221.82	13347.35	8799.24	3640.92	1894.46	5980.74	5004.87	2795.96	1868.46	2338.10	2820.32	1723.66	2397.10	4203.33	1621.93	606.66	3795.39	3911.24	2025.75	797.75	998.75	1908.00	1809.76	1159.36	1181.18	531.18	581.32	454.83	1539.68	2958.79	1266.84	993.56	373.25	398.56
69			15622709.00	40206112.00	6542296.50	93840.31	21585.69	22140.55	22178.58	8693.24	15456.47	20299.47	37503.73	17646.08	17872.51	13816.34	8380.33	8948.13	7229.77	10624.88	20399.23	13950.94	14197.44	14904.75	11884.69	13328.91	19017.44	14470.02	7097.18	3919.90	8999.25	8243.10	3400.29	3864.53	6105.66	4418.26	3389.13	2327.29	3887.44	3169.12	1899.45	2446.86	1609.42	1436.49	3211.17	5074.29	930.94	2195.27	4208.81
70			407053.40	2650938.25	298622.21	47827.35	10336.39	7952.15	7684.54	8143.48	15418.43	10204.84	9759.25	8234.26	3764.26	2790.80	3602.55	5454.68	9701.66	7142.74	3908.35	3084.29	3222.58	2486.89	6046.58	2856.92	1259.88	1832.17	2892.42	1833.72	1789.11	2032.91	2501.05	3080.92	2825.58	1283.00	2908.43	2843.10	2531.41	1786.17	1126.47	1282.66	986.08	1190.77	800.97	1961.80	2068.33	1641.37	2141.47
71			2347333.25	11572755.00	2977638.50	1018250.37	55167.59	64108.16	71770.37	37104.20	15159.39	23026.54	40605.64	22503.08	22804.81	6411.00	7780.87	7837.80	17227.08	16320.09	14857.09	14795.07	20016.09	11613.77	15955.39	29037.02	14427.89	6455.11	7274.19	6290.77	10545.64	15583.41	19022.65	11752.01	9713.75	2928.03	7672.13	12511.91	17436.80	12738.93	4674.44	7894.11	8016.36	9014.15	4761.83	7004.06	7921.53	4284.44	2639.10
72			1643527.12	10692140.00	1570718.50	73016.44	36197.16	19142.61	32554.03	48936.50	28353.35	13978.37	14449.26	6792.68	6180.26	5497.04	4837.85	8445.59	7301.54	5690.66	5684.42	4941.76	5523.61	6209.33	7080.12	5316.70	2564.36	4044.09	4720.55	3474.45	2201.17	1715.82	4650.54	4042.28	1999.41	2005.46	2058.09	5566.18	3656.86	2132.36	1642.25	1836.22	1346.61	1494.31	1163.23	709.36	1002.68	1035.93	1564.74
73			8925964.00	27566580.00	3976396.00	76417.27	82142.76	23855.76	21832.27	24363.60	38229.37	13356.32	9366.64	10652.85	14396.46	9962.04	8257.07	6409.17	13104.90	8754.89	6310.25	5372.06	5087.35	13125.00	8524.86	8018.04	5947.99	6604.63	4512.57	5046.72	6198.53	4148.75	5972.70	3368.96	3823.59	6970.88	8716.16	4252.10	1894.99	2134.22	2195.84	1937.07	2539.00	2148.20	2164.13	1333.53	2791.14	2903.65	2477.05
74			503554.37	1915536.37	193180.18	17496.04	8921.05	9964.31	10803.87	6484.85	2727.77	4885.69	7785.83	6987.50	2425.04	1206.52	2709.93	3311.74	3419.02	1283.27	2154.67	1705.10	732.36	1416.15	6929.02	5420.28	2172.51	716.59	1679.77	1275.76	1261.98	1939.59	2223.83	631.71	980.75	2694.35	1748.64	714.88	1488.64	1397.95	756.26	276.11	243.77	523.75	678.81	263.57	789.03	468.26	352.19
75			1979356.50	9214349.00	631849.06	32319.28	9775.11	13892.49	21554.40	25651.69	18675.15	11978.02	5767.28	8830.93	6003.67	9828.88	13699.70	8335.44	6501.28	8720.57	5317.83	4564.80	7545.00	8338.26	5162.87	4120.52	3039.36	5851.57	9593.01	2950.52	1236.17	1986.83	1768.56	2757.57	3179.82	5777.99	3456.26	2189.12	4210.24	2448.58	4524.15	2590.26	2316.78	2218.32	1244.01	580.44	1843.24	3684.18	3327.10
76			3161936.00	13287914.00	588157.31	91018.75	90220.30	60617.67	59941.78	38256.27	39662.33	48425.74	35856.71	12650.90	15522.49	22033.83	18857.73	19962.02	15276.31	10971.55	12370.48	13180.51	14484.47	11661.92	6429.91	6921.59	14610.48	14125.63	16183.62	10160.51	12496.39	4720.41	9550.88	7022.01	2742.95	4705.72	6888.86	5082.93	3091.40	4540.77	6105.10	2894.98	2846.70	2072.44	3997.78	5151.37	2494.94	3345.20	3692.29
77			416992.21	3952152.00	1006555.43	86111.75	21069.03	17672.49	15096.59	14619.24	8356.27	16420.67	6216.32	5676.83	10416.33	8112.94	4292.35	2536.99	2405.67	3749.82	7376.60	8809.77	3842.72	5667.42	4783.70	4352.42	1973.22	2208.16	1757.77	1903.70	1537.85	1491.99	4026.63	4662.29	3184.55	1528.64	1192.99	1406.64	1970.76	2262.15	948.36	1744.58	1061.37	1313.48	1880.48	595.49	1398.65	1329.40	929.09
78			1965027.50	6752196.50	442097.28	40500.98	19970.47	25798.68	27855.38	26291.96	16274.56	16426.16	8576.44	6962.87	12084.23	10628.62	15906.44	15549.06	13595.39	6405.62	13242.18	6472.76	3828.30	6615.59	9945.88	10879.70	9057.90	5660.75	7071.60	6181.93	11338.71	8722.83	6906.95	7675.64	5487.97	2802.89	1209.81	2019.19	4628.04	5132.13	5141.75	5979.41	7351.80	5669.22	1859.12	2782.28	4325.49	4537.60	4551.16
79			484372.03	3443478.50	230020.89	86712.35	137620.95	79631.31	69687.24	27248.59	46586.80	29537.44	18025.42	11648.81	39625.28	53032.34	25300.27	19350.85	23323.25	41375.11	32977.39	27991.03	53850.81	19132.77	19204.69	34540.45	34694.27	20353.99	10465.27	12388.22	12578.44	12426.46	24567.27	23042.21	22096.56	12393.41	11903.03	12360.72	11178.23	11451.13	9854.11	8911.52	7340.82	7019.72	7254.91	8777.13	9475.42	5008.16	11736.12
80			1512795.25	11292436.00	402592.12	111158.39	55351.71	43250.27	32648.86	27572.35	48426.35	38284.92	39156.50	15351.54	9639.06	13554.15	46250.39	27259.25	23039.32	28952.16	3708.12	10667.78	16662.03	21994.97	13067.31	10754.19	27477.00	4738.09	7524.37	10350.43	6725.51	5688.06	3336.38	6082.38	12717.11	6990.64	7442.22	6606.80	4381.91	5660.05	5181.29	4777.18	4505.99	2156.70	4012.26	4788.98	4314.30	3414.01	4860.54
81			2827958.50	24436710.00	3161122.75	95996.60	25927.54	29634.55	30826.70	24689.73	19330.38	19222.44	33075.17	15715.47	12576.55	11187.55	14252.82	4420.12	7227.67	9692.13	8654.82	10564.29	7493.62	6314.60	5169.91	2212.34	5534.48	11665.60	10943.56	7127.30	6276.19	3596.09	6235.24	8722.92	4904.21	4013.24	2807.15	10583.81	11129.35	9523.47	3350.45	2536.71	4188.33	2565.75	2547.84	4061.71	4865.02	4429.48	7235.84
82			243747.92	1940897.62	201409.35	69370.85	62707.88	22327.45	5847.99	6067.86	18523.25	16075.20	3430.28	952.12	1450.58	1343.12	4867.64	3833.44	2987.39	1049.78	1830.28	795.52	997.30	999.30	1274.40	2111.63	600.24	908.42	586.37	510.24	375.29	978.02	630.48	402.98	679.79	634.17	195.42	418.72	399.70	300.69	306.77	331.92	295.62	268.78	265.47	269.07	433.68	352.64	495.46
83			1180315.87	10955894.00	471119.31	207381.84	125911.89	47518.61	24855.40	16248.32	80017.78	41837.32	53914.47	55772.74	58183.13	29445.80	20883.62	43537.19	29523.67	18237.32	22625.86	20955.75	18927.89	11522.20	14697.76	28946.03	31197.62	19792.60	20440.12	16226.85	16172.59	11273.41	28753.68	22656.40	10695.50	19488.75	14463.15	8234.47	11455.20	12215.77	19994.32	15196.54	7854.60	5488.28	9395.64	10123.26	10640.48	4947.36	4579.00
84			4217985.50	7994115.00	1095202.50	166308.89	52752.35	21756.08	27208.63	16201.90	15060.89	22430.30	26011.58	26582.91	8236.30	6809.69	9142.04	30600.28	15095.39	5190.06	7525.29	6625.06	6534.36	10615.97	14842.65	16000.86	11304.73	10516.23	10925.87	6548.56	5367.32	4945.70	4181.08	5167.38	2236.34	2531.46	4683.76	6731.79	5546.44	3335.72	3695.92	2328.35	1764.44	2164.43	2516.68	5427.94	4306.63	4322.36	5472.07
85			1455818.50	4803745.50	400282.43	27147.41	41586.21	33528.92	50946.53	29616.13	33661.14	10523.93	7930.33	7014.24	24241.81	11498.40	13924.06	13053.64	14764.85	11031.14	15384.22	12366.33	22010.18	27282.57	13233.14	6075.14	3901.40	5308.59	9986.00	4933.65	8575.65	2309.28	4314.68	4602.13	4053.77	2551.26	5083.76	5949.70	2868.95	2177.55	2534.32	5419.97	4475.19	1197.18	3131.64	7941.99	6181.82	3241.85	4224.54
86			378298.00	1556634.75	138646.42	32687.05	29360.37	23183.91	11194.22	6199.63	13916.21	21884.12	14353.37	9494.37	7916.43	6241.81	1526.80	6179.46	3460.33	8666.08	7724.48	3738.53	2723.74	3807.89	1753.21	2034.89	1776.04	1571.84	4838.94	8520.41	5830.08	5041.93	4222.47	1360.02	3058.66	2399.80	2474.80	2777.60	3621.57	1685.15	756.59	1009.98	1926.63	2628.75	1043.06	432.16	339.50	1419.76	2362.34
87			11701260.00	22191626.00	2343896.25	44526.69	36919.25	29239.39	31665.02	33219.88	39786.00	10674.40	17093.46	19892.05	31659.05	24990.97	12546.50	37839.21	38443.69	20942.10	8717.75	2513.88	17411.30	13888.99	9699.91	13181.97	10436.31	4622.30	12618.15	10486.95	14836.95	18207.65	6573.13	1954.17	3764.06	6838.01	3862.22	4983.46	3114.13	5704.35	6214.34	4512.33	6264.59	9165.99	7736.28	3693.88	1509.18	2212.22	2901.79
88			4254898.50	7422059.00	810344.31	71291.95	119446.32	81009.91	57802.43	39753.91	20630.19	23320.76	37202.55	11239.95	9253.11	17573.64	22762.01	22306.96	18388.71	13589.15	12111.00	8789.83	8293.62	14030.40	13623.88	7195.03	4117.15	9290.70	10468.15	7551.10	6329.74	2607.90	5435.02	9876.19	6917.90	11504.19	15535.81	13760.07	8255.99	3234.30	2953.61	4772.72	5510.04	2788.68	4852.17	3070.88	1265.43	3533.60	2653.17
89			2472354.50	5527664.50	415730.18	33715.48	39384.71	41477.68	36598.28	46618.82	39036.83	22868.58	15845.69	17048.87	21231.79	6788.67	6789.89	14244.68	34128.39	29826.24	13648.44	17169.09	13167.48	14497.54	7097.44	7980.87	7777.50	7542.90	7738.69	7875.94	4558.22	4615.84	3646.46	3079.96	3668.18	3967.21	4555.57	2293.98	2817.43	1826.28	4307.41	2583.86	1348.40	1651.15	2271.89	2609.47	3129.95	2469.91	4326.29
90			1248946.37	7272673.00	669791.56	156180.54	35905.33	51295.71	55814.56	54912.83	18043.00	13285.40	22038.44	12747.63	14908.01	12060.12	8714.89	13486.76	28187.72	30978.37	29200.96	13700.88	17380.16	15565.92	17301.28	10999.50	8323.73	23628.83	20579.91	10996.75	12719.72	6371.47	6209.34	6868.33	9194.44	12090.20	14961.24	15151.23	10431.47	5413.94	9569.67	9281.35	4668.85	3260.45	2429.32	3049.77	4790.41	7043.89	5001.73
91			400931.56	2898866.00	282348.09	91551.69	48748.96	44568.80	45786.04	37495.90	38786.18	22127.13	29511.90	36114.78	29514.16	12534.80	14790.42	26749.32	12436.65	12606.80	11506.97	6415.76	12888.26	19165.83	18927.57	9750.14	14293.41	13388.42	8174.20	9127.39	9462.55	9112.11	13267.70	11931.75	5520.57	5530.34	5514.66	3084.19	6466.95	5266.12	6061.75	8432.12	2757.02	2032.08	4953.51	7257.25	1546.79	7083.87	2854.08
92			4198724.00	20323064.00	1826958.50	34352.03	18968.08	36292.57	69540.92	44889.85	14189.56	12301.66	19322.75	17618.67	26649.35	9566.34	12387.62	4136.89	11387.75	12642.90	6009.41	2697.20	8906.03	3227.21	3697.50	4317.62	7223.04	5527.67	16195.23	4480.32	2245.91	4860.95	2548.20	3842.54	3032.42	4566.86	3220.72	5369.69	3024.65	4810.92	5848.90	6154.43	3735.90	2369.77	1526.50	1588.46	1409.80	1410.29	2542.58
93			1259434.12	7482281.50	396648.93	43247.66	49077.12	31500.76	15051.63	19250.32	7958.40	7935.53	11595.79	7967.26	7146.72	6463.53	7964.55	8573.76	5474.34	4808.60	2994.31	3823.79	4750.69	3400.35	3196.94	1956.26	788.01	1643.76	2919.15	3990.39	4421.40	3111.52	2813.74	5881.60	10998.21	6389.16	3424.03	2726.17	1743.96	2123.66	2349.13	2317.82	2170.32	1976.75	4657.03	5948.77	3392.13	1384.12	2375.57
94			1600663.25	10109747.00	330292.59	31516.55	13476.87	24766.11	19387.82	26828.40	29608.55	23067.25	21939.76	10095.44	5429.40	12145.49	8186.14	24463.62	9764.40	13362.78	7819.05	13751.84	18046.25	19630.07	9993.40	2668.42	2216.11	4499.23	3265.12	9407.11	4152.12	5280.38	5923.07	4135.26	7510.48	2768.34	4796.37	3586.58	5533.08	2542.18	1856.97	3752.72	3582.89	3234.49	1573.95	990.20	2888.99	3216.95	2182.22
95			2186043.00	8515490.00	771332.18	18609.58	25966.83	13766.96	6932.16	3677.73	4354.07	5596.93	3857.48	4349.93	4337.87	1661.62	2519.77	3043.73	2534.53	2336.40	2456.84	2064.79	4299.21	5110.86	3192.82	2565.22	4725.06	3433.75	1880.60	2398.84	2503.35	2570.57	1148.47	775.16	751.87	1064.47	1815.16	1362.61	1735.40	1813.56	1477.93	2006.21	2350.69	1842.58	999.01	881.40	961.18	865.38	643.60
96			870078.56	8139610.00	552530.50	199055.34	161052.95	37243.51	36839.10	111313.95	67770.32	39022.18	54334.61	24775.19	12953.72	7964.69	6703.07	47622.64	40117.03	17740.98	22202.72	9587.42	11796.46	4567.54	5944.27	6389.23	17072.57	31506.18	39577.37	12660.89	23578.98	13512.06	7179.98	6146.38	6188.29	14073.56	9691.49	3285.02	5145.27	3697.33	2874.50	9194.58	9394.29	6816.26	4637.18	7022.40	1985.02	4998.74	4919.54
97			269960.59	1442579.00	225940.68	135720.67	164040.07	86254.93	57044.51	79440.21	107611.99	77812.55	50208.50	52551.94	120265.36	79317.27	39965.91	32515.90	35932.36	51625.44	52009.88	18004.68	29158.08	30526.56	15295.50	10151.86	7427.25	6507.54	22708.26	15134.86	7802.10	7528.74	12196.22	10843.73	19854.41	17485.11	4331.01	9492.43	11717.10	22216.07	6172.08	10162.33	8705.23	6000.63	14095.30	14599.04	3922.66	3596.66	8929.56
98			392385.81	5784692.50	369774.09	51129.02	12407.50	28405.63	11134.16	13157.23	23971.86	28506.44	15878.15	14839.04	11897.47	11481.16	15591.45	8442.30	7794.94	10018.61	19982.65	11794.86	11219.72	1782.63	5904.16	4874.28	3916.44	1652.87	4247.09	5030.57	6732.23	6155.67	5533.69	4460.60	5475.45	4387.87	4314.89	2120.23	5081.09	8077.66	7922.15	3174.36	2993.03	3911.89	2239.99	4208.60	2904.23	2441.43	4103.13
99			8712788.00	22000456.00	2501126.50	68281.37	47194.37	29486.80	41885.99	51639.93	44592.14	20575.14	15650.39	12768.15	15631.21	15382.32	28170.32	43727.63	7666.77	7620.02	17928.74	11928.74	10351.19	8867.89	6369.00	9148.45	6595.61	5710.04	7426.00	7243.25	4478.53	11218.09	5134.63	3143.09	2375.01	2519.66	2835.87	833.65	1777.44	507.528.72	1396.58	595.61	743.80	1415.57	994.67	1233.74	2035.01	3913.25	1076.03
100			220280.18	2035139.12	167231.84	51317.96	25420.13	7377.91	12276.29	9948.83	16738.87	11076.07	16059.81	12666.92	7489.64	9758.94	6777.88	6310.73	17880.67	22941.61	29948.31	12981.27	4918.99	4010.13	3528.47	5385.18	8576.89	7778.39	2539.55	3694.06	7217.63	3668.16	5187.88	6924.13	6670.40	3514.72	3247.70	1333.30	1595.47	2804.42	2006.74	2145.63	2094.63	640.42	1005.61	506.13	1789.98	1841.93	1358.07
101			5370685.00	14465031.00	1706676.87	111950.50	55552.27	18200.20	16564.25	22291.85	21266.99	20782.14	15337.51	9676.64	9086.04	6066.01	7923.06	10693.18	6093.43	7060.16	7976.06	4116.52	3030.85	3897.38	3699.61	8524.90	8845.90	8071.02	1983.22	2817.86	5720.89	1773.24	2509.79	2561.34	888.40	1394.70	2467.24	2974.10	1391.24	1443.99	1977.91	2037.72	2062.80	1485.27	2058.91	2375.69	1395.81	653.45	2014.73
102			173681.54	1283273.75	178409.60	49794.69	97171.95	74374.07	20008.63	35262.76	60722.00	29027.89	8172.69	9918.71	10085.21	7922.35	10061.65	5499.72	3221.80	11143.86	9950.55	8165.15	17965.76	11370.45	9751.18	12349.09	7766.01	6188.08	2782.06	8412.80	14329.42	9726.96	1524.89	3161.40	4370.30	4323.56	2738.66	2627.65	3335.41	4072.02	4107.64	5874.01	3757.74	2385.30	1688.79	1548.78	580.18	1690.62	2596.94
103			3285818.50	18363790.00	2770954.25	30550.00	39366.83	21965.31	27636.77	11818.42	32903.31	16681.02	7001.13	9861.41	6770.91	9247.02	11779.43	9352.14	9935.78	8028.29	6808.74	8081.01	12881.44	6811.76	4195.27	6408.17	7320.50	5370.60	3365.51	4103.58	4403.34	6662.52	5699.95	5661.65	5909.63	5448.12	3623.61	3986.37	4981.63	2810.08	1792.40	3623.08	4208.35	1859.96	815.03	1987.28	4753.77	4662.10	2695.54
104			2419010.50	13591239.00	8627217.00	453250.50	29322.92	15359.22	30446.75	16621.13	5677.34	15334.09	8311.09	10193.77	4902.23	22102.81	35841.41	40291.39	14908.56	11083.38	19096.76	5899.72	4197.98	3395.37	7667.77	5394.68	1160.34	4637.92	7231.15	3884.72	3959.88	1625.94	1789.50	1214.18	1920.58	3174.90	3886.93	3220.35	1622.77	1530.12	1581.08	4184.05	2264.45	2040.73	2708.78	1076.01	1307.30	1282.27	1664.89
105			977228.06	24949738.00	22468724.00	726406.87	72217.34	51011.42	42667.17	14600.82	25266.09	26799.27	16540.06	4398.82	7355.55	5818.03	6447.50	13152.94	865.49	7286.93	7072.09	16379.93	9799.90	16616.76	14017.33	15994.40	1115.34	5445.74	7535.68	6585.52	1834.49	3258.10	3798.25	2255.63	5580.06	12936.54	6096.95	11590.52	9227.67	3463.63	3697.82	2671.65	1615.95	381.49	891.10	6842.74	2045.50	1124.20	832.10
106			997966.81	1679040.00	109941.25	16737.42	8310.44	7326.16	6161.80	5510.50	5020.67	5347.46	1632.25	2723.92	1826.90	1087.79	765.69	1448.19	1910.59	783.84	586.74	590.10	553.17	548.17	342.37	818.46	952.91	1218.20	695.74	321.75	485.16	689.36	364.65	226.39	442.55	283.04	162.76	336.96	287.55	522.31	601.68	368.47	230.89	133.37	253.70	220.60	217.46	355.99	389.69
107			34325776.00	67584424.00	12226981.00	54440.05	47236.59	99807.15	74866.66	28247.02	110492.59	32884.33	6526.45	17718.41	17592.43	16939.81	16066.64	35050.81	18730.38	6937.04	10571.53	11367.32	16030.25	8316.21	12876.59	15151.85	8408.12	12570.58	7730.45	10580.89	8505.84	5598.63	8042.39	7917.25	6169.34	4739.10	4234.09	2024.39	4343.93	3179.48	5745.34	5863.35	3039.77	3731.19	4274.72	4028.60	4731.75	3611.14	1501.40
108			873348.25	5444504.00	765360.37	192057.39	45973.20	42664.63	38919.52	29274.72	23362.30	18477.32	32110.09	19715.00	10635.28	21092.68	17842.37	17202.05	5977.11	7722.21	23480.08	12722.43	9713.80	12186.42	8685.21	6070.02	8662.63	7750.62	6691.18	3668.00	3809.59	12185.10	3565.95	12582.16	14131.72	7167.75	3006.15	3906.68	3221.68	4621.49	6929.60	8553.73	3025.47	4796.93	3793.44	3695.38	1925.05	1808.40	1680.79
109			955608.18	5358677.00	373424.65	80920.83	46177.87	50132.41	40885.13	12125.26	12347.12	19815.84	25832.88	23970.94	15709.15	16557.07	8602.69	18021.88	20544.17	9709.56	5226.31	11630.53	18168.75	3743.31	2535.54	3595.50	14802.90	11437.67	1216.97	13577.30	11720.98	4671.90	9827.69	7837.04	12865.00	3625.56	3090.90	5843.23	8180.88	4659.93	9311.84	10342.41	4858.66	1803.46	708.34	6312.41	3584.16	3220.91	3097.34
110			2818252.25	14679410.00	923827.12	100751.73	34368.02	99446.60	70080.19	31391.87	15346.77	26497.21	27786.04	7259.85	63034.24	16823.72	49111.39	51112.69	46169.05	37016.57	20918.29	28283.29	34843.24	25825.77	11045.02	6074.27	4413.97	6613.43	11833.40	42965.16	64657.21	22052.12	8936.17	16918.56	19124.49	20203.44	14523.55	9312.26	10348.43	3602.50	19561.54	13897.70	8505.06	18203.59	6762.41	5275.29	2358.51	5999.55	17932.65
111			193394.95	820003.81	344977.15	217057.48	80880.96	41706.82	30229.71	41559.67	64464.87	31216.23	21350.22	15660.05	11260.50	14139.82	14103.35	18116.59	4660.43	15571.39	15534.40	3949.01	8831.77	11508.32	9824.25	3233.35	4168.11	5866.66	6730.16	9626.57	5509.97	7138.55	4869.87	5114.37	2885.58	4729.95	4820.94	4437.04	9267.20	7477.98	4152.92	3062.14	4922.25	3752.45	2530.92	3037.12	4110.09	1397.55	2710.15
112			10957716.00	39888448.00	3492136.25	101786.17	70868.86	61138.83	30692.39	76694.98	40670.16	42073.21	30732.70	20553.57	24897.56	28487.88	24280.60	18072.59	22943.59	13184.48	19197.96	14625.06	8505.35	13208.29	6782.29	8241.27	15626.84	17654.28	12294.82	20086.92	7731.42	12136.32	11664.20	11180.07	9245.08	5465.42	17456.55	27149.31	6873.48	13018.68	12661.90	13811.12	9248.97	16015.63	13241.04	10571.46	7041.31	6037.66	4836.60
113			5899655.50	13197947.00	964229.93	97892.89	61495.96	33369.82	22720.84	43181.27	32628.22	31811.08	11834.88	11871.54	17936.58	10782.77	6840.10	12865.24	12331.37	12307.68	11232.51	6456.20	8830.12	14167.18	8933.97	6116.98	5387.35	5043.08	10601.64	7757.50	4598.99	3643.20	5729.66	5941.30	5620.24	6541.37	8236.52	2441.53	2308.84	1982.06	2113.92	3637.86	4194.71	4185.83	3954.17	2017.67	3465.20	2189.26	2656.71
114			3135303.25	38238024.00	933137.00	211369.75	292174.84	238240.10	274206.84	349090.68	37154.53	96267.00	59785.65	20276.59	109266.60	83250.15	30789.53	77272.77	66564.55	68638.32	37595.88	49975.16	42780.81	36917.51	26158.00	36636.75	39434.28	14051.42	23451.06	33190.58	38525.94	37245.84	42265.82	24527.35	11944.75	8887.72	50166.11	18692.66	12229.68	22234.79	20218.71	16092.39	8022.85	5226.03	13454.58	9747.38	17255.99	31539.20	14079.23
115			592729.75	4293921.00	415334.31	27711.49	12185.49	14073.39	11535.62	6383.90	10108.78	11706.12	17114.33	5764.93	4074.52	3746.76	2793.51	2801.81	3050.25	942.61	1727.75	680.96	989.38	2260.52	1890.86	1482.40	1816.88	1695.63	1464.07	820.63	1328.36	760.60	713.04	1641.68	2059.98	3430.69	1915.09	1742.94	2490.98	1694.53	1093.32	783.46	481.74	408.40	730.47	846.94	599.28	643.30	686.07
116			532795.62	6970273.50	960915.87	46446.84	16823.44	19998.11	7292.00	13978.27	13065.21	5728.63	9279.43	4741.12	3871.75	2673.96	2695.28	1777.93	4165.86	4133.23	1358.37	1498.72	2171.35	3186.66	2434.61	3543.95	4410.04	2935.35	4406.68	2683.79	1192.91	1501.35	2398.68	3202.65	1860.59	566.85	992.64	1696.53	1497.19	1546.23	669.91	1039.24	1772.03	920.15	1506.54	1381.81	892.04	774.48	720.58
117			326962.50	6578481.00	238999.81	34670.50	31106.33	22122.83	12380.89	10387.06	7876.22	9387.97	5491.15	12654.27	4061.39	1854.91	6225.06	4311.58	7738.91	5049.76	7273.74	6060.48	5708.89	3332.35	2480.23	5374.77	4075.26	3341.36	2047.24	2221.35	2885.16	3429.46	2542.68	1721.04	1917.37	3518.76	3237.05	456.66	1780.97	1558.02	3330.76	1776.04	1760.33	1333.32	1544.81	1350.54	913.47	1339.98	1213.78
118			1840160.25	10241948.00	1231618.87	49404.90	53455.70	37398.85	16763.76	26708.55	49338.36	20400.37	14926.12	20072.84	14707.07	7937.88	9867.15	7083.23	3935.03	3670.91	7562.79	3109.24	2769.90	2743.74	5491.98	5385.00	4283.74	7651.59	14413.07	4476.55	1001.18	2856.59	1866.61	3013.86	6711.23	10074.43	10692.58	6915.25	5859.03	3180.12	4718.06	2845.04	1653.80	3301.69	1223.39	933.08	2088.51	3488.83	1402.14
119			878049.12	11583395.00	492641.75	98915.93	34912.13	48809.79	48394.51	40576.30	45761.24	31216.90	30763.59	17948.35	21447.02	17238.42	11096.85	15374.61	25142.16	13778.51	19976.93	8126.50	13120.90	25845.10	26907.65	13447.41	15494.39	7382.38	12377.03	14984.62	24283.40	28152.04	12043.31	9556.30	12864.58	5230.60	11319.54	20018.68	6848.83	3076.64	1343.68	5424.73	8527.60	5176.32	6392.27	10421.52	13756.26	7493.77	7670.87
120			378815.34	3088281.00	77369.67	16056.10	10915.25	16890.31	12864.92	17072.71	10562.64	13729.04	18521.77	10580.99	5127.66	7731.71	10888.12	12585.49	6351.74	2450.92	1832.42	1921.64	3910.76	2579.95	1463.48	1834.66	1768.42	2281.87	1655.38	803.03	2975.25	1714.13	1125.75	2608.03	2999.52	4402.17	1120.56	1032.97	2238.07	703.53	362.15	1077.89	3139.30	3236.75	1788.96	1201.53	1022.04	821.93	736.38
121			26598192.00	42158224.00	6087222.50	110398.80	111920.85	161072.64	77023.47	72043.82	49035.37	65411.87	77620.46	65950.52	68191.11	26821.35	24011.29	27048.06	46520.75	62100.40	43044.51	34766.93	45980.28	33863.12	28014.24	15070.44	11234.89	7883.26	20465.63	22933.03	17503.02	15692.99	3710.11	11386.52	5902.97	9095.74	10921.38	2973.76	4183.53	5239.70	6483.11	8612.82	6423.25	5071.04	8778.61	4994.88	4566.91	4712.70	3551.58
122			1027212.62	3524567.50	535838.62	212015.10	107965.84	77800.89	91261.30	105402.48	7660.26	10728.20	14832.29	17964.13	23619.00	6496.93	29341.53	40850.58	7796.31	1302.81	7243.06	5059.62	6645.77	2099.54	3952.75	2616.60	27205.17	21385.57	4199.08	3642.33	5044.08	9211.56	5459.16	3986.97	5923.14	3509.08	648.97	4934.84	5678.56	4607.54	4177.59	1594.78	1237.96	3097.12	2306.19	2228.40	2594.33	2519.89	1659.09
123			1012947.68	6995044.00	1069534.00	50401.78	39254.28	33032.47	16125.78	13763.66	25477.79	18721.88	10152.32	5050.25	7644.07	7234.83	6326.04	2672.58	10621.88	5624.16	3550.37	1443.70	6674.30	5422.40	2188.89	1723.29	3330.48	2452.93	2185.88	5412.16	4431.86	5392.65	4694.86	6180.57	4252.39	2350.19	3899.20	2219.19	1879.44	1280.10	822.33	1336.40	741.05	2298.58	1941.07	1758.66	2789.34	2176.93	2129.91
124			1928786.87	7194927.50	321936.96	24116.37	56709.31	31614.84	19898.21	30471.97	59602.19	34926.04	29417.75	12533.91	15184.57	18206.05	9396.63	9038.96	30126.28	10113.87	10639.33	14932.88	10644.07	9097.70	6228.85	10220.67	7100.47	8194.17	5195.04	12756.15	13616.45	8604.81	13697.49	4532.87	6445.91	5003.51	13994.00	16223.24	8724.73	3599.13	4390.59	5673.69	3006.43	6184.69	4261.36	4296.62	2152.40	2008.70	1755.87
125			2512887.75	8266774.50	568740.75	44242.33	39307.17	29189.97	22547.78	5495.51	16546.25	5857.52	8770.38	6583.45	4361.04	4375.36	4239.94	3366.62	2416.27	3886.26	3185.97	5957.61	5822.52	3923.93	3855.60	3194.26	2246.22	842.04	628.67	1856.81	2828.40	3143.97	2189.96	1183.60	2145.48	3752.49	3162.87	1325.87	1739.83	1800.43	1070.56	1336.23	1641.64	1735.39	1784.86	1243.10	1040.72	522.74	506.85
126			1004117.56	6585982.00	484490.56	73773.57	61656.49	49884.19	23371.12	16588.45	12558.27	13340.77	3438.79	4232.81	3891.40	3709.41	2024.89	1822.71	2586.95	1551.16	3559.16	2546.45	2031.97	3499.71	4520.45	3968.11	3530.96	3187.22	1831.15	1481.39	1296.23	543.71	1351.81	1038.76	1568.77	1250.06	1324.75	1075.04	1474.13	990.87	1023.84	1073.97	349.53	1122.86	665.77	1036.65	845.10	423.37	344.43
127			7134509.50	21289326.00	2598510.00	41230.89	76773.75	31455.67	26620.26	37132.93	27152.05	19311.97	18537.43	11255.69	5033.72	2314.92	12416.71	11126.61	8171.29	7327.77	7722.46	10857.29	13130.73	14857.82	9759.97	8184.05	7144.23	3944.58	4627.78	6585.97	6494.08	6854.41	10342.39	12547.01	10768.22	5759.69	5667.52	4626.19	4250.97	1954.87	1983.92	3858.02	5037.48	6470.90	8864.29	5614.97	3478.27	3645.87	3667.32
128			2513871.50	11152208.00	1111354.50	203767.28	126762.96	56596.71	26443.67	33155.38	18470.61	72287.45	79469.64	30978.08	27059.98	17021.48	14278.76	14971.64	7655.54	11030.99	29586.59	15225.62	14063.46	6464.93	14198.34	15843.16	8144.76	11417.54	15440.94	12685.89	16131.88	16559.45	14235.49	6234.94	11854.81	4836.34	7045.56	5951.85	3952.05	2374.08	7667.88	8805.83	6743.04	6484.57	8369.55	5339.66	3049.44	3440.98	5218.41
129			103046.57	3383854.75	93193.27	82406.50	100725.28	105402.52	53141.23	51514.67	70156.58	36574.00	60878.31	42702.88	35867.87	35530.27	48977.58	18746.03	31674.40	62689.88	94446.01	31728.72	16065.32	26497.84	27378.28	34741.26	32067.69	27328.69	26591.65	23151.28	14409.89	43428.69	36901.66	24678.24	34639.45	17665.17	14351.14	8697.99	6752.89	20114.20	32227.12	17241.87	16900.82	4608.08	14758.64	15899.44	27162.03	35210.23	31952.59
130			6508535.50	10337078.00	2072179.37	42542.26	7675.09	12047.35	11656.99	6566.69	5990.27	2974.26	5388.72	3322.27	8390.87	6172.21	5095.36	5301.03	1978.67	3836.45	5519.40	11087.01	7125.34	6246.37	3277.14	2915.43	2755.20	1159.71	2473.63	2229.53	1972.01	3434.41	3103.62	4407.76	4083.36	2150.45	1189.21	1700.59	3162.57	3636.57	2077.03	1630.33	620.72	1909.71	2022.41	1021.38	1799.82	1537.96	943.72
131			732678.37	10493983.00	237176.90	56262.54	48448.25	70252.95	55226.08	21155.02	46896.13	33728.86	24556.48	5165.43	8825.66	4650.43	1450.78	2810.96	2715.19	2438.44	4374.77	3985.58	2451.81	8924.34	4099.13	6517.88	4573.10	1358.68	1417.87	2528.19	1077.67	5071.38	5551.93	6621.90	3110.51	3999.82	1113.48	1511.06	3238.04	1029.89	3029.28	2851.93	2200.36	3417.50	2480.68	2475.51	390.38	1370.40	2588.25
132			6671546.50	15908903.00	1818439.00	76535.66	83886.21	65571.00	29497.75	27441.76	20423.37	24307.77	21407.86	9404.57	2099.48	14805.13	12623.14	14674.99	11500.43	8771.31	12868.81	10053.77	8607.89	9658.90	5329.33	6295.67	8151.17	10493.25	9711.23	11005.37	13625.67	10126.37	9984.60	3466.05	5379.14	3527.87	3229.00	1911.80	4206.73	2524.70	3064.80	2732.54	934.86	1559.30	6576.43	5216.79	7615.23	4857.55	1021.64
133			3057662.00	5589345.50	964192.81	26385.23	24209.34	10913.57	9841.37	15639.52	33086.07	28876.60	8429.76	10102.61	9080.97	4373.73	2923.63	5240.93	1386.34	6252.85	8113.77	4852.13	6846.86	5433.82	1070.60	2563.50	2931.36	7053.27	11297.43	1493.18	2533.51	1028.26	3558.02	4437.25	2629.73	649.87	1168.86	1019.02	2489.86	1696.69	2544.86	1598.38	1918.72	1822.40	1512.92	1934.86	3343.51	2950.34	3739.82
134			1887264.00	11789063.00	1082466.87	143926.07	129816.99	116129.22	40684.95	44173.82	35404.35	40022.45	9632.24	24928.77	21837.86	10812.56	9247.38	5722.08	2021.52	5032.45	6840.51	6610.51	3148.47	3169.70	5269.12	1592.36	3133.65	1765.67	8703.89	2427.77	2748.47	3556.59	3189.57	7791.84	8680.56	4831.63	1185.44	2899.70	7225.65	2056.51	1028.37	1192.95	1034.94	1896.89	2393.49	1381.04	3567.30	5317.40	4833.38
135			3119133.50	12896745.00	553924.25	88942.08	41854.22	155072.01	38441.44	60142.99	32231.14	25086.50	30608.69	70741.61	30527.73	58713.64	40616.37	41728.31	50334.92	43301.17	19414.36	13124.87	13083.21	17884.61	16655.57	25439.71	12378.63	8423.20	6787.20	9500.07	22975.65	12347.22	11048.51	14714.91	10656.05	11404.71	7402.69	9283.89	13447.65	11863.27	12153.99	4590.69	11221.62	6500.50	6520.56	4265.89	3763.72	10746.73	5065.10
136			5022059.00	20154270.00	1319766.62	127753.30	95398.64	48779.77	43740.19	35959.66	42070.49	36168.29	27906.90	14614.62	36958.95	43020.80	10575.56	20951.83	36574.41	23812.07	12277.79	16366.00	26288.68	5817.37	3060.91	3824.99	8289.03	8986.53	11534.96	13569.44	14647.35	11474.09	21668.59	10766.99	7493.43	16985.20	9156.88	9261.70	14207.74	10289.55	5482.62	6377.87	6382.10	7695.01	8591.12	3592.78	2750.38	6196.56	5927.14
137			334094.53	4432062.00	255267.14	169939.62	72072.13	51041.62	38301.29	64616.83	17415.00	42319.23	23815.43	26987.24	95595.94	60060.38	65343.58	43094.72	15857.67	22849.82	38662.12	39988.86	19893.36	27099.91	14148.43	18537.59	36253.79	29944.04	15857.54	10187.34	19415.47	28453.20	33389.21	13955.04	15564.31	11647.30	3568.80	8623.83	11649.85	13694.66	8535.77	5776.97	10071.59	14800.31	12768.06	9732.82	17965.10	16563.75	7201.63
138			674894.50	4462610.50	256755.28	31052.73	68954.68	28195.83	15619.48	7690.30	15037.31	10732.28	11459.98	10939.81	32535.07	42725.86	43701.94	28190.32	7296.35	6469.07	3942.85	6068.47	5918.22	7573.56	11768.26	11636.81	7605.33	3729.82	2469.22	7415.86	3218.59	2105.15	2511.35	5022.52	5674.44	1898.58	3567.15	7443.16	4495.13	5058.14	1640.09	3056.48	4666.98	2281.45	2835.52	2715.75	1273.35	466.94	725.98
139			355792.75	2139915.25	55966.94	27435.56	44816.72	24006.03	18355.52	23514.45	43501.86	66918.21	43514.79	27753.71	11240.17	6681.58	1308.40	5821.84	13160.63	4375.52	2868.27	5803.76	7702.78	6662.41	4303.69	3383.30	2674.41	1845.42	1831.29	2762.17	4013.19	2903.62	1754.51	2227.04	2536.71	2107.72	1608.05	4515.89	3848.20	1932.54	1161.54	3311.10	3191.38	1314.49	1054.07	2317.87	1572.01	2174.08	609.74
140			450378.84	2519107.25	149939.64	10739.30	28322.58	29166.01	29241.49	14392.95	19213.55	14820.10	9790.83	4204.98	10433.28	8072.26	5731.12	3613.59	1261.07	1886.12	1281.70	762.43	1395.49	5376.04	3243.13	1759.12	3056.01	1451.40	488.28	2371.05	3083.56	1773.43	1311.34	968.01	1980.01	1220.32	2164.97	1738.85	960.36	860.78	2171.31	1808.29	1217.95	825.68	1278.66	678.09	679.60	677.89	710.46
141			4572774.00	11651327.00	624912.31	55608.75	44048.92	50823.37	11757.30	25157.82	102963.36	57282.42	42080.36	7536.00	9919.63	7916.19	11812.71	4273.89	16279.09	15968.04	7787.99	18847.14	12395.07	6603.21	2904.22	12256.40	9277.79	4664.92	5916.53	2055.40	1825.97	6173.92	4286.75	2594.58	2589.81	1812.37	2190.72	5883.67	4505.65	5654.85	4249.99	2227.24	5434.64	7030.74	4026.24	2121.19	2002.99	2984.24	2504.18
142			79563.30	1820167.12	71899.58	24392.87	27562.69	24520.74	23344.92	10742.62	18841.12	11429.01	6962.89	5300.40	2459.02	5110.66	960.22	3311.46	2290.61	2886.38	1056.17	1712.17	4379.85	1204.66	1114.05	822.64	2076.96	4497.27	2094.82	1617.48	727.40	868.68	1723.44	2524.32	1576.99	592.15	956.95	1245.45	953.31	1272.07	2751.14	1729.10	1130.41	491.00	395.61	288.73	103.95	89.86	450.88
143			1078080.25	3988940.75	87210.35	73380.83	26929.62	20726.28	39960.59	38600.33	50722.81	23796.00	23949.51	15308.06	5640.51	6508.57	20105.23	13086.07	5512.36	8803.04	5599.60	6485.65	26729.42	16376.08	10509.30	5972.67	1467.04	8129.39	18810.61	12763.12	3926.52	6335.50	14987.75	17841.50	1286.47	5628.47	6081.01	2625.02	5230.15	13240.08	9520.07	1954.68	5632.78	1698.51	1120.88	1111.49	1145.30	1687.77	2962.95
144			310581.00	1284618.75	147471.76	24013.72	28766.54	10865.06	6824.40	6442.47	9762.38	10777.89	8500.55	2923.85	2215.65	3196.38	1514.43	2126.32	1998.71	1985.00	1200.66	935.59	1056.12	1097.19	622.31	306.69	394.20	361.99	880.42	938.34	661.25	891.27	802.92	968.59	607.79	1111.92	1044.42	628.85	756.38	678.49	395.45	417.66	437.26	568.15	558.92	526.67	572.60	425.37	339.38
145			3554544.75	14189513.00	702183.81	33057.25	21440.63	23134.26	11492.15	15651.04	27794.35	10308.33	3784.77	9153.91	12447.52	3394.00	16969.54	8767.68	8155.35	8263.23	1668.28	6374.10	3361.60	2839.27	4355.50	3229.66	2083.01	4287.51	2571.00	2544.61	4319.03	6624.90	4641.18	3314.83	4203.90	5901.85	4744.86	3262.07	1535.30	2293.71	2426.76	2149.17	836.40	5143.64	4258.12	4781.90	2827.52	1459.48	1596.49
146			1071829.62	10400900.00	1084678.25	54571.12	14768.11	17205.01	10136.34	11377.58	12164.61	14284.17	13900.19	22635.63	13669.14	3588.37	2396.55	1967.22	4184.70	2674.83	2862.17	4763.69	3217.45	2458.01	2574.31	2539.94	1847.67	3226.02	4814.34	1663.68	2056.88	1375.84	1552.66	1730.42	1087.69	1258.78	2669.86	3662.79	2126.22	785.61	289.99	538.77	509.64	529.18	1250.26	1649.21	1589.45	671.36	1825.79
147			2015480.12	18018004.00	2428899.00	89930.76	42605.89	36900.72	34729.53	45195.64	17993.47	51660.98	17717.16	26240.10	13288.71	7830.01	15138.26	21536.61	4681.27	4640.23	9157.50	7330.51	3417.95	2223.46	5127.15	7054.15	3768.94	2881.07	1860.21	9459.17	23154.45	10126.09	8771.21	5442.18	4365.05	5997.37	3080.76	5525.41	7023.03	1876.95	2087.75	2152.35	2903.36	4453.99	2380.67	1675.78	1444.16	583.83	773.08
148			471769.18	1476620.37	222609.93	69771.63	28101.15	30313.68	32376.79	14502.59	13873.17	12154.10	9551.88	5269.21	12027.33	12641.64	14810.68	7873.29	6792.38	6163.82	10499.70	7473.96	3617.97	2615.22	2822.94	3567.88	4714.96	3236.70	2818.43	1725.07	865.01	923.02	2351.20	1205.43	1003.69	1393.39	2871.70	4178.00	2461.25	3881.81	4456.83	1479.49	1241.34	1107.97	1205.65	603.95	801.38	985.94	1028.42
149			13255688.00	31290610.00	4615472.50	140282.84	75037.42	95972.78	107129.89	44538.94	19500.88	47854.43	35389.59	27282.33	26922.66	23112.46	24004.67	9232.82	3206.38	10735.90	25356.40	31433.25	12543.01	15975.90	4608.81	11781.80	14426.74	5292.51	3042.73	3038.96	4801.67	2916.16	5769.15	5224.06	3772.82	4289.90	5792.26	2463.58	5923.27	5356.69	4796.82	4115.06	2024.47	2085.43	1368.18	5047.11	4402.12	1138.14	5173.38
150			467912.84	2815572.75	198177.73	37597.04	13292.84	7223.30	22402.01	13446.53	7266.88	8914.82	12026.77	7757.45	4394.70	6012.57	9452.71	16274.55	11401.04	15167.22	4826.57	4220.24	4662.92	3135.18	7911.89	8550.57	4862.59	4293.88	3758.80	2532.04	3966.62	5281.05	2839.21	2272.02	4310.76	538.41	2286.92	1703.85	1519.86	1598.09	1509.65	2064.10	3238.42	3327.32	1713.77	1395.27	708.64	1031.02	1822.36
151			3515108.25	9922555.00	991936.18	90277.79	55369.78	48366.75	30090.99	92949.67	97412.55	50231.55	24610.58	13899.62	9616.79	8229.19	4335.54	6602.76	9122.22	5942.41	8675.00	7421.14	4659.58	5595.60	6786.21	4361.27	6500.25	3899.81	4787.72	5216.87	4492.37	2314.56	3176.96	1862.71	4172.10	2362.13	2169.42	1524.93	1849.81	2183.96	3902.84	3434.25	1275.43	2409.94	2266.52	1901.16	1894.95	1248.23	1797.30
152			1366430.62	6828682.00	412595.90	115684.95	104550.26	146058.60	223615.50	76256.92	61879.04	13501.67	19251.79	23328.59	13005.11	8154.54	52585.43	46282.30	7168.61	14616.17	12778.72	10746.58	17082.08	10714.62	9581.72	43571.51	46250.51	9650.02	11743.78	4933.07	23869.73	12040.97	11850.07	5470.65	12066.84	22965.73	3538.43	2127.01	4102.01	2736.38	3723.78	4280.69	5258.26	4872.14	8747.54	12571.45	2819.55	2078.44	1913.83
153			633115.18	3850468.75	473506.25	33614.50	101324.72	85997.05	74466.95	66439.98	50568.73	14842.93	19663.62	20757.98	16120.89	31689.72	16414.78	13375.68	8729.17	11279.90	25991.44	37360.10	16996.07	13547.17	10979.60	8003.67	16150.39	16232.51	8755.57	12635.68	8547.90	5777.35	10042.45	6535.24	14242.41	14543.27	9342.94	9577.50	8764.32	13750.54	14550.47	6371.26	2076.78	8199.98	10892.47	5813.71	2658.30	7257.07	6327.66
154			536059.87	3695930.00	166894.09	64978.93	24334.00	13189.48	21184.55	21832.19	27271.99	22711.75	54744.83	15952.02	19235.31	17648.70	4594.91	9639.69	18132.75	9342.49	3896.96	4585.89	5100.88	6262.28	11665.11	12406.62	11120.37	8638.72	18491.76	6718.67	6651.86	16809.01	12695.33	3963.02	8272.01	8270.53	6496.63	3347.84	2370.23	2515.38	4581.60	3866.89	3642.82	3381.82	1106.18	2552.16	1615.93	1917.81	2239.32
155			229434.75	1270203.12	56951.07	8978.66	6926.71	4404.99	6670.13	16106.10	10986.84	8712.35	6261.49	3834.56	5217.17	7935.56	5374.38	4030.77	3338.74	3417.31	4961.19	7764.32	6976.72	2703.80	4423.19	3645.44	2456.81	2529.89	2683.77	2349.70	4192.40	2491.43	4659.85	4197.87	4803.27	4642.52	2588.24	1139.97	2002.00	1147.91	2520.29	1778.43	1074.87	830.12	868.07	1027.83	1287.14	2112.02	2022.12
156			3001665.00	19111106.00	1541381.37	99602.87	19044.66	18564.42	13033.32	27886.61	16682.99	15913.58	4921.47	14054.63	8471.18	17451.43	8171.31	8736.71	16489.76	3708.69	1648.24	1164.26	1834.85	2557.71	2173.02	2620.91	750.48	1417.84	1571.61	2380.04	7264.54	4958.23	5145.45	4102.25	2619.72	2690.60	1056.00	2431.54	6770.85	4642.60	4105.50	4773.79	2454.63	882.41	470.81	1185.30	2146.22	981.94	768.28
157			6059893.50	33044412.00	2352982.50	125946.30	69476.81	199556.95	71722.96	84274.03	26517.90	18020.51	65622.06	22811.37	35539.35	39978.54	24589.39	14526.73	10560.07	18799.09	17203.34	24138.54	21348.33	9378.22	20369.34	14216.45	14606.16	5025.14	18008.58	22418.26	16561.72	17511.86	24004.35	27587.33	33946.41	21455.15	14570.12	13181.13	6273.20	3362.83	5060.93	3894.96	4772.71	9755.00	9079.08	6122.34	7108.33	7080.87	6216.44
158			1928726.62	14980784.00	627777.93	16099.96	22443.47	15416.46	10047.38	37609.95	11547.28	22280.05	27466.26	12947.10	22461.91	7551.28	10555.47	6751.59	2206.04	6575.64	3199.65	11870.37	13575.05	10838.35	1769.62	5487.64	6507.27	3121.91	2404.04	3281.03	12376.50	7825.88	2523.69	5345.44	3146.50	3930.15	3992.49	947.34	2107.99	1974.55	1404.79	1571.11	959.81	1456.55	1678.68	2314.54	1216.64	1652.89	1559.96
159			4211969.50	11566318.00	3838881.75	142879.25	111419.08	58505.46	16546.71	18314.43	22604.42	37568.48	62281.89	52531.14	6742.52	14782.37	31892.66	12183.60	24468.70	10716.29	32259.74	68841.73	25255.83	12889.30	17217.71	10469.87	12568.70	11043.88	14708.21	20336.10	9122.30	5009.72	12157.55	11302.83	5162.18	13659.09	18445.38	8052.81	6618.63	3978.85	7368.95	5695.81	8003.80	2422.89	3669.86	9777.74	14440.11	8619.64	6872.53
160			2464478.25	8660512.00	567295.43	45416.87	52078.18	21590.41	36602.47	21551.94	12882.00	23070.13	22471.18	16124.99	14480.89	11405.62	10850.12	12658.06	12185.84	17637.64	19734.12	11980.68	10397.92	5456.38	6199.26	5376.07	4753.01	4770.21	6542.75	6005.67	8464.66	7138.37	4259.33	3705.87	5549.85	2931.09	1737.83	1409.22	2760.76	3336.67	4294.64	2361.53	2613.99	1730.63	2873.52	2184.39	2642.01	1307.95	1581.26
161			171549.87	4502767.50	87837.68	94113.64	86644.21	66250.57	63547.43	80646.53	41890.17	28196.01	10956.61	11693.41	39596.99	33237.10	12164.46	21231.65	30633.21	14946.87	8934.27	4431.02	13241.88	5317.43	18703.52	27601.06	25122.49	20607.84	8537.96	4402.41	6002.73	9292.16	9442.11	13329.08	9269.48	13528.99	9086.01	8555.08	11497.65	7750.54	6666.63	3396.71	4300.28	5378.15	1987.04	5704.57	3287.71	5299.17	3706.82
162			687831.93	13208115.00	699056.37	79891.90	48495.25	20085.20	22307.18	13592.71	9943.00	7038.35	7363.18	11935.05	8445.76	3871.78	5583.63	4017.38	1961.97	4065.42	5413.54	4340.92	5232.73	3959.76	6546.74	3397.41	3806.16	2903.87	2644.51	1204.44	1738.74	2826.63	4301.01	2533.77	3093.11	2117.16	3150.64	1742.90	1947.28	2784.27	2409.16	3472.46	2900.93	3108.06	1909.80	1661.65	2106.26	1106.41	1003.50
163			304607.03	2766762.00	69128.64	57874.33	54375.26	29066.94	53122.11	66040.24	29302.81	11661.99	20281.29	27072.70	8116.50	7229.82	15773.75	26053.75	21014.13	9746.79	14100.89	12155.76	10006.14	6167.47	4429.32	10400.60	16619.52	11186.10	5362.04	3592.28	7912.60	8532.43	7775.36	5013.15	4967.86	6752.77	7357.95	6276.14	4083.22	7654.00	8187.53	8980.56	7640.78	4651.94	1466.22	4382.13	2530.07	3084.00	2004.86
164			1099982.12	6255952.50	320782.12	35644.36	53284.86	39424.74	21890.83	19813.61	42461.18	11654.54	10381.72	13387.70	8238.04	15306.68	8265.61	4254.07	2877.62	2360.49	3008.08	4487.54	6041.18	7852.52	4701.69	2079.95	1997.68	4520.18	1989.90	4092.83	8092.37	3490.53	1905.60	5488.18	10409.81	5849.61	3069.99	2451.10	3050.75	1712.85	1651.20	2840.27	3400.74	1847.97	682.64	1005.12	1837.38	1709.85	1260.81
165			13552069.00	23871186.00	4832415.50	49025.53	43913.85	25962.76	29701.68	14480.14	14867.49	45632.92	31214.35	12114.56	10416.71	10346.85	9463.58	8477.28	6443.17	5610.12	7391.69	5070.61	7036.22	4503.06	12370.04	4979.44	5034.12	7541.62	5493.00	5475.93	4051.17	1401.35	3744.64	2105.45	2080.34	2511.33	644.66	1381.03	2171.52	4008.87	2560.91	1763.53	1795.27	2370.58	2697.60	1188.95	1699.90	1372.81	3200.87
166			1239337.50	4968468.50	297320.15	32540.46	32616.84	27495.35	14898.01	26050.00	39642.25	14495.42	2736.86	12728.23	3720.26	5360.21	4771.02	4356.80	6942.14	3600.75	10634.31	8367.90	10519.31	5960.29	3052.64	9694.77	7386.54	4805.55	2861.92	3540.59	4211.29	3253.79	5545.43	2413.69	2168.55	3895.53	1237.92	990.43	2327.04	2144.25	1824.79	1234.15	2570.23	1102.46	627.82	594.26	1479.56	2720.87	816.93
167			704347.87	3412545.50	399867.78	227120.67	84271.17	49994.69	53611.73	20858.91	31228.72	35395.03	37192.10	47243.34	47424.14	44139.56	29691.40	17711.46	20898.82	18586.78	15779.54	14572.08	12654.41	10844.22	15855.96	18106.10	18452.86	16856.52	18048.04	11269.89	14571.31	22439.66	9243.93	31138.20	27426.80	6586.71	6266.46	15845.16	13935.70	11642.85	5646.84	6052.57	5830.03	10517.71	9829.50	9158.18	13695.25	14176.73	16331.67
168			1035691.56	5161010.50	3977563.00	341749.84	14515.02	15750.74	8487.41	6787.27	22582.34	21591.50	5026.23	3316.94	3287.75	1558.97	1895.20	1680.20	2433.59	3756.17	2867.41	2196.89	3305.27	1471.98	814.78	863.00	1691.34	1461.96	709.71	537.80	1110.06	1034.10	506.88	1537.50	2215.01	1026.31	522.55	563.78	399.33	470.48	321.23	251.16	811.38	877.29	552.09	767.06	1048.04	348.95	224.10
169			1723988.62	7982468.00	222962.93	235329.04	156117.07	64417.06	14248.77	52111.37	22576.85	17451.40	24233.88	13758.78	7391.81	8421.93	19238.50	4717.21	10465.29	7975.35	19176.75	26787.17	11137.09	16911.09	8917.02	6456.17	1520.49	5595.88	7968.18	11748.86	7132.49	14714.90	5555.06	5990.69	3115.05	8385.40	3633.60	7429.91	19985.50	10264.14	1987.00	6443.72	5669.92	4470.17	1460.59	918.28	3632.08	1076.83	2897.35
170			4904708.50	17361576.00	2145239.75	211807.75	77207.35	64208.70	64741.57	30268.06	34704.37	23886.68	75328.24	83346.21	45860.03	33914.43	13817.63	17490.85	23256.33	11715.55	42934.51	37015.12	32049.37	25701.24	19436.93	21939.93	16891.39	29156.11	8626.67	10772.53	20114.76	20836.81	7335.22	15119.80	24739.88	16690.99	9241.65	6281.13	5428.25	8354.20	16096.57	7653.36	7673.51	7957.32	8931.88	6963.56	9892.14	11766.33	9811.99
171			527546.68	7837310.50	2716838.75	133930.92	40953.07	21111.80	21371.49	33353.82	25419.18	23890.27	14673.21	7797.11	7568.53	14087.75	12971.37	23199.83	13746.53	8222.68	6146.04	15562.44	18793.04	12840.41	12868.00	8002.31	13896.96	8806.41	2541.72	4911.86	4092.60	5617.78	7676.08	5044.53	4612.17	6468.19	5113.39	2809.74	4589.72	4351.51	3015.65	2746.77	4519.91	1591.82	2082.70	3391.63	3413.20	3094.20	1884.35
172			1647389.75	6473551.00	325204.90	75482.14	43240.03	39406.37	70061.86	94529.92	66251.06	70005.94	30214.78	27630.24	45110.69	22098.54	21610.47	31190.49	28527.51	16181.66	21782.66	16490.67	15067.75	11716.91	23345.73	11946.18	11914.23	4193.77	12577.18	11381.79	8020.49	15654.76	13586.84	15394.53	9149.76	9378.45	7235.75	8468.86	8776.43	7275.07	3196.01	5329.25	12239.02	7563.09	5856.48	8111.58	5942.70	3574.60	1263.03
173			2908369.50	11146455.00	404170.40	50079.59	35101.76	62810.03	27928.80	28746.33	34330.31	15895.09	30884.95	19195.19	19417.44	34025.02	20380.63	18205.38	18748.96	19349.55	5758.49	18046.24	8073.62	9820.23	6995.84	6008.47	7105.34	7995.62	5967.32	11655.47	11948.79	5015.58	9535.83	12589.42	11075.64	6120.00	2134.40	1042.03	5323.34	5039.39	3516.79	3763.89	4276.49	2716.36	2114.15	3681.00	3348.71	3817.35	4579.59
174			440886.31	11272947.00	999242.87	68272.02	33480.57	31807.63	19189.47	11895.71	26623.90	14927.05	8860.32	1529.39	6951.03	8295.83	9816.39	3509.19	9180.14	3959.92	3792.46	1646.97	3352.51	1913.20	1831.12	1437.80	2718.30	1511.75	1030.61	3458.12	3085.80	6024.21	3453.65	3599.57	845.17	593.13	1399.44	1305.01	1697.83	578.07	1281.68	1399.94	841.36	1071.01	792.23	769.59	1018.15	620.33	1365.27
175			176255.45	2488361.00	64539.21	166554.57	119647.72	111785.33	94988.21	34654.84	56882.62	46946.70	33285.16	17502.90	17128.61	26138.95	14566.22	3948.14	7161.19	9160.61	14183.95	12315.35	11936.51	12152.40	7883.80	7949.04	10940.78	6690.17	15093.01	14211.24	12816.01	6960.92	15622.30	10859.53	4702.62	6341.51	6992.83	7768.36	14556.58	9568.78	8047.77	5404.77	5407.80	5362.23	3268.35	2522.09	3025.40	3999.54	1390.44
176			4097928.00	33690304.00	3149002.75	149732.29	46922.36	74643.50	141635.65	177603.10	54119.04	24519.27	72066.50	61902.26	60925.52	42535.89	16752.07	41148.51	45699.93	37351.89	9057.17	4036.82	2453.83	3708.95	6001.01	15021.14	3257.35	13361.15	37166.60	8195.37	1392.93	3792.58	3887.98	2618.68	2169.07	1379.10	5043.53	2843.45	5685.49	9662.45	4410.84	1817.29	1572.02	6729.25	5085.27	5055.02	1619.83	4220.95	3749.22
177			8014220.50	16240627.00	3739327.50	67034.32	20464.43	18820.62	16778.62	31283.45	32719.76	35352.06	15975.14	4053.25	3729.88	5673.86	4209.16	3198.30	7902.87	4703.86	4493.59	3803.58	2403.79	5843.97	4403.74	3254.84	2781.53	3101.30	1915.79	1595.21	1259.67	2476.25	2958.33	2513.84	1032.13	802.72	1672.56	663.62	952.36	616.80	1025.13	1636.86	1266.33	773.12	1240.72	919.18	936.80	929.47	969.89
178			5040256.50	12541128.00	1380740.25	34499.87	31174.50	33714.91	14009.92	16128.42	22807.70	25915.39	18126.76	5473.11	10563.15	4663.07	5492.17	4963.18	6127.50	6498.52	7369.33	3712.52	3502.07	2480.41	4814.73	4445.96	3987.38	2507.81	2384.78	2709.19	1562.86	2059.73	2111.19	5087.71	1921.08	1412.79	2324.74	2448.72	2805.28	2395.93	1521.83	655.03	1111.50	1765.47	1549.55	1842.31	1535.86	1473.12	1152.06
179			3791955.25	13431962.00	713831.68	55545.98	70995.85	59997.28	27324.10	4115.97	26459.97	15243.29	15925.05	9042.40	28214.18	14321.28	14426.15	10510.39	11037.56	18174.65	10582.93	7647.22	12975.11	14559.40	13758.73	12638.50	8608.74	20968.14	15903.33	16981.98	4617.51	5146.03	7627.33	7218.69	5581.62	3339.73	2906.82	6549.58	6369.13	6464.32	3256.49	10822.06	4618.98	2852.87	8688.67	4614.30	2500.65	942.34	3457.33
180			2334060.50	6150937.50	648357.50	35133.59	20908.59	17940.10	43321.13	28582.01	20161.14	13504.86	9602.19	4217.11	7572.21	4825.54	2693.23	2910.41	6349.47	5495.38	6196.75	3157.07	3470.42	4086.53	4563.74	3004.84	2894.40	2490.34	5613.50	6809.71	4012.47	3046.04	3247.87	4206.89	2743.24	1141.85	2169.38	4407.55	2561.61	1257.85	1945.94	2911.73	1897.95	1061.75	435.58	458.76	546.67	479.56	319.92
181			694656.25	4968337.50	319609.15	14914.26	21993.44	27148.63	21112.86	32444.85	23239.40	10736.61	12401.10	17582.55	12290.71	13595.47	21691.13	15786.46	22941.48	17120.33	9936.39	7042.56	3987.83	3429.65	7899.39	5899.86	4502.70	10810.92	13721.93	14084.97	11676.80	4995.99	5492.65	2494.46	5311.68	5508.90	2589.71	9920.04	7453.89	2358.85	2866.13	2072.67	2227.42	6728.36	6151.95	4100.00	2671.20	2677.61	6314.18
182			5153170.50	38326096.00	2208589.75	129300.31	117017.86	50826.18	53356.59	32084.73	73160.39	47188.89	45440.55	54452.01	44922.52	22390.69	11305.33	18572.18	20709.47	19120.14	8340.23	17980.78	21729.73	13394.22	18214.26	18283.92	14736.35	13821.57	13948.14	15909.11	10091.71	11775.62	9412.46	16483.09	11632.37	14162.85	20810.94	21238.97	8488.48	12271.17	15959.79	18831.77	11696.22	12142.77	4449.78	3929.01	9657.99	7229.74	4842.47
183			422554.90	3470990.50	580887.56	47913.78	27417.01	42747.73	23459.58	23724.86	18056.17	11544.96	8051.82	9615.34	9307.14	6975.87	5881.87	5265.47	5839.49	4011.88	5819.94	4742.36	8199.15	4231.56	3978.43	3241.23	5438.67	10682.91	7779.18	3303.92	6139.68	5572.99	3603.45	3348.64	3964.81	4770.10	3494.87	2874.87	3677.04	2383.64	3153.41	2372.13	1830.12	2274.66	1920.60	3933.15	4960.79	2768.82	1100.40
184			9172530.00	34322084.00	4091026.25	783857.68	86768.41	57870.91	78844.19	28764.44	28385.39	54807.58	64510.44	18203.17	16206.12	22050.79	27445.57	42927.12	23188.64	23867.67	9240.55	13179.05	12193.38	13460.68	8829.36	6005.59	7101.03	23134.78	16345.69	9362.05	4694.53	6406.63	9091.88	13575.73	20163.65	15416.38	36724.98	25569.48	12517.93	16183.74	9312.44	5500.45	2490.70	1619.47	4672.29	2054.38	6002.69	5490.33	6500.31
185			439907.06	2590040.00	299256.56	39134.92	24007.53	12407.29	27229.79	31673.08	66746.57	45988.58	25982.00	16365.74	10928.51	5638.70	20444.51	32337.36	19090.66	10753.75	19324.09	14383.51	7418.43	3346.28	3564.11	12857.09	11398.98	9992.69	7940.62	4015.35	4171.86	2702.26	4042.95	7237.65	4115.75	3942.17	6944.19	7192.39	5918.69	4933.75	2963.44	3525.50	3188.21	4473.08	2813.13	2132.45	2202.91	2287.64	2074.90
186			240577.12	962823.00	134044.84	56709.85	33113.89	21918.97	15088.73	14007.52	9465.63	16587.26	7059.52	4267.23	2991.15	1526.73	4076.15	1850.30	1616.82	4433.90	3689.97	2501.20	1380.86	4205.84	2358.37	2999.70	2475.45	1900.66	774.37	789.92	1491.23	1174.72	2309.98	1784.76	6872.34	3030.00	1377.97	1922.15	2389.41	788.28	951.09	1817.19	719.46	651.12	664.85	1021.04	1349.33	3255.44	621.56
187			2613356.25	5032905.00	320132.68	26318.65	43461.05	18828.58	7207.44	21738.94	18987.14	8977.78	10402.64	8687.34	3989.68	11903.28	14719.82	4966.86	4330.23	9633.68	6928.62	4148.82	7399.71	11411.44	6366.12	3593.15	2619.37	3049.64	5909.04	10069.79	6205.06	2094.13	5091.68	4340.68	3877.76	2234.32	3991.31	3787.38	4402.29	4160.26	6997.55	6178.40	3476.98	1858.41	1550.28	3590.44	3235.13	1152.52	2009.47
188			55232.90	3487324.00	133748.50	40829.08	119063.78	44881.64	14685.15	16856.34	24568.39	18774.73	32478.77	13933.04	17969.65	10314.76	10837.02	16781.91	24413.32	12053.28	8394.38	10920.76	5035.11	10950.72	12105.05	13196.08	9822.88	11978.76	7961.92	5408.79	3492.92	2724.28	6813.00	6539.20	3186.20	4437.07	6148.21	4289.66	6502.01	5108.67	1438.80	2669.38	2908.53	3372.23	2081.81	1441.51	2829.09	3277.67	2770.44
189			1252353.25	8228620.50	717146.93	176386.00	168060.84	170573.37	109301.74	69388.83	125912.52	114285.00	72376.49	65149.42	58549.78	48002.60	25082.61	15623.94	19123.76	27517.90	26913.43	68672.38	25592.96	25976.00	18074.54	7495.83	18793.55	36598.32	19044.19	9726.83	9314.63	8538.56	9199.03	6896.53	8155.06	8821.40	12012.01	3854.13	3327.83	6980.61	11815.41	13313.38	6857.91	11076.37	7687.44	4112.05	9465.54	10116.55	9055.87
190			2572465.00	5134076.50	769005.31	61286.15	51264.69	30565.72	29587.43	20150.24	16453.41	25809.94	15801.84	31053.58	13373.18	5418.06	4293.83	4191.41	6580.73	4521.35	3155.80	7839.73	9946.03	6336.62	4130.49	3672.30	3418.49	2619.37	2801.85	3456.39	10999.97	8239.61	2697.29	1859.70	1365.21	1375.10	996.46	979.27	2377.51	4224.56	2472.05	498.67	1162.31	1230.90	1075.36	3720.01	2361.69	633.85	1162.03
191			998586.68	4071948.00	232435.92	57168.53	50801.58	37348.66	17567.43	20901.53	23838.90	18695.42	17768.43	17026.91	12018.44	7189.52	4838.10	9274.47	6725.06	10530.00	14503.95	12292.89	9391.72	5682.67	5368.61	7429.39	6840.60	6520.85	4813.62	5078.79	4192.78	3316.57	4021.79	3911.67	1607.40	2539.35	1470.48	1037.40	1567.09	3945.04	3854.88	2800.89	3625.32	776.62	2064.39	5037.17	3243.10	3170.89	2187.41
192			117339.95	3751346.75	197581.35	66508.67	43151.21	22061.81	26377.17	21181.87	32054.82	16058.93	25893.46	28582.08	33434.46	15150.47	15812.32	8606.06	9277.65	15040.49	22719.93	6835.51	4977.43	10703.57	7853.57	10997.25	9040.14	5397.33	4649.00	2315.25	7233.85	9944.31	8272.22	3321.78	3590.38	8078.87	9597.23	6409.56	3545.20	3636.38	4966.90	3277.37	3527.04	3282.97	5631.02	4635.19	2166.37	5320.88	3753.54
193			297664.62	5697106.50	376220.00	65458.46	35051.78	16852.89	17152.37	20004.37	38429.71	25129.66	11492.62	8675.85	5589.12	4351.10	3506.78	8011.55	8581.51	8152.00	3141.15	4932.19	8431.30	6587.88	5398.62	1863.07	4614.59	2628.27	2933.79	3447.48	3281.48	1566.61	1632.55	1443.21	3119.45	2093.69	3730.76	4025.88	2382.62	4073.09	3351.54	2393.36	1293.18	2000.56	1185.74	1318.94	1918.76	1317.76	1885.96
194			5000479.50	14562188.00	1964678.12	328078.96	63648.31	29455.13	25922.99	25200.91	24183.28	21104.92	19822.22	6084.88	8295.86	8473.52	7020.26	8626.00	7195.05	8217.78	4145.44	5379.42	2643.54	3633.05	2841.83	4869.29	5210.91	4909.37	3108.39	2163.88	1880.94	1991.20	2924.48	2637.12	1504.49	1866.90	2559.04	2096.73	3352.18	1321.55	2958.91	2577.58	2476.44	2081.73	1112.88	1770.28	1097.58	958.01	1047.94
195			593858.68	4138298.25	649258.43	136616.71	40439.94	33042.85	40672.26	25812.66	21082.39	13798.35	10209.20	4367.39	5026.59	3903.63	2423.95	5605.74	6786.25	6608.09	5750.50	8794.93	8285.21	9665.24	8475.41	6909.63	2567.11	2907.83	3057.33	2719.14	800.06	1100.30	907.37	1731.09	871.29	4419.48	1693.13	2025.07	1842.37	2381.78	4216.53	5823.54	3074.03	2404.34	1782.70	703.64	1521.39	2391.14	3680.26
196			752214.93	1950314.62	308381.03	144633.79	50136.07	15495.30	32688.71	16326.79	11439.77	24988.99	20211.11	13551.30	13359.74	9816.20	8749.54	23544.76	16620.71	14803.52	18832.42	10486.68	11554.51	12110.67	13306.71	6939.06	5174.66	7533.18	10407.82	16175.76	10709.98	6420.94	5190.90	2213.64	3783.11	2474.17	5890.94	6758.40	5446.94	3917.90	3211.21	7443.39	5095.48	5421.46	6318.14	5553.21	6455.89	5864.68	4221.51
197			1482817.00	8554456.00	241311.48	142189.73	49077.55	61264.43	80229.65	25798.57	45954.57	51740.69	32635.76	16453.37	12866.31	33103.47	60159.21	51273.80	13743.25	13599.74	18909.18	18932.76	32819.30	33159.72	12338.80	5202.78	2665.37	7624.77	18092.23	17820.80	15040.30	16687.48	10686.85	10409.95	8044.66	5358.51	8248.87	15691.70	8285.81	8476.40	11884.55	6827.00	4019.85	3912.43	6026.78	3413.33	9141.32	12793.63	4820.74
198			139580.67	1681734.25	98771.87	36615.79	32127.06	30338.00	76176.49	69710.03	49320.09	14678.01	14772.58	13662.21	18684.79	20212.23	28357.93	15956.28	15108.15	12081.18	8929.64	6915.26	7453.11	5483.75	5479.53	6068.23	8574.06	5649.97	9544.45	6225.91	6784.59	5163.02	7181.99	8671.11	3162.42	3894.69	8052.51	4856.44	5932.90	9111.77	5822.10	3665.84	1113.95	4067.54	3822.50	4977.36	2235.23	1950.59	2871.72
199			2882751.00	6403459.00	670730.12	89268.58	47857.89	15075.19	10504.96	7575.47	4121.65	5239.63	3239.16	3070.27	2360.07	3536.17	2309.49	1814.96	3525.08	4806.84	4702.33	3627.27	2767.34	1407.32	1602.70	2066.79	2099.14	1212.05	856.66	876.09	1952.64	1322.40	644.44	1224.41	1421.09	1328.46	1817.90	1729.76	584.28	494.91	534.00	607.11	606.55	671.96	539.66	637.80	814.81	692.36	780.76
200			851532.18	5617340.50	636872.43	56803.35	22577.17	16599.30	10009.04	6920.38	23627.59	44973.41	21083.26	8876.70	7233.84	3738.85	2225.87	4506.98	7455.74	5351.52	5327.50	5087.23	3279.15	2697.30	1214.18	2750.82	1210.10	1067.87	1090.88	1135.58	2923.90	2624.01	1404.57	1272.01	605.29	701.53	1193.03	514.05	604.58	658.85	401.36	1050.34	915.00	975.12	880.33	1079.46	1330.95	626.22	289.48
201			1666220.62	8048081.00	452611.31	19214.57	9062.89	28604.23	48084.08	22216.88	18220.71	15167.73	9680.04	5113.41	3140.91	4387.06	7461.74	5224.02	3751.75	5603.74	5228.65	5003.69	6474.05	2734.91	2888.05	3405.12	3051.82	5555.19	5422.08	3267.46	2184.11	3954.33	4272.18	3950.33	1759.26	980.05	1040.69	1043.09	1471.28	1661.28	1955.32	746.41	1330.01	1392.90	1209.37	664.67	651.94	747.99	1451.02
202			832479.31	2386858.50	337285.25	18384.10	20131.24	14963.99	8028.34	4822.41	7961.90	7220.58	3545.36	3206.51	7318.00	17591.05	15717.44	8119.52	3662.95	4177.99	7027.95	4536.96	5393.12	4252.36	4470.60	3878.39	2243.38	2185.42	2512.54	2595.76	3417.36	2790.96	3282.48	1644.13	1250.61	1159.61	1157.14	734.05	2239.48	1982.95	1064.37	1692.00	1714.50	1425.70	806.20	695.83	722.68	955.45	2100.01
203			1391299.50	16718841.00	952587.00	143535.07	87735.30	41628.94	95705.20	65776.99	18580.38	26095.99	22179.59	34292.57	17231.68	11130.51	17352.66	20337.54	15904.11	31764.59	14744.13	13343.24	3966.13	12558.29	17218.48	28081.05	13304.17	14075.19	9804.56	5655.57	6086.64	9580.52	1352.14	4883.63	9678.63	8537.69	4938.50	3584.12	2957.94	5480.48	4339.13	7233.96	4216.16	3977.45	6565.55	8301.14	5096.97	2114.33	2870.15
204			803520.75	6713982.00	578020.31	26232.23	54583.19	10216.36	11685.48	6054.01	4703.17	9769.89	11285.71	2971.66	7767.29	38750.45	27928.55	4314.50	23555.54	12787.75	1503.21	1712.57	3860.92	6208.01	8813.79	10131.28	9738.34	6323.73	1924.01	329.84	5227.73	1724.04	4459.84	9177.13	8599.31	3274.50	1590.20	4145.64	3061.97	2391.16	716.16	2767.34	6972.93	7138.38	4081.41	1597.85	628.51	772.68	2805.41
205			1317193.12	12999965.00	350328.53	21281.94	29803.52	27109.37	16401.99	13672.37	10052.89	24289.71	15365.87	15746.39	8149.36	9151.75	5486.70	6395.04	7371.00	9686.01	4634.90	6876.07	9061.34	8745.05	6084.85	1818.84	5068.94	5569.69	3120.60	2083.17	4550.00	3623.61	6111.33	2150.53	6377.57	4668.59	2759.79	1679.77	1416.72	1362.14	1993.94	3652.56	2000.58	992.00	979.31	1535.46	1421.91	1938.88	1258.39
206			6289960.00	16730132.00	2847532.00	127046.71	71410.23	61408.61	32914.26	15846.91	35237.47	35044.26	12408.81	24946.35	14564.97	12544.03	13150.03	13357.82	14647.72	16673.72	18605.58	24295.94	23622.94	17682.49	8907.49	6034.79	7137.38	11320.11	7143.99	6079.03	5644.30	6670.74	7145.25	5855.21	3235.76	5727.11	7728.51	7093.52	6258.62	3754.64	5693.87	3747.65	7124.47	6026.30	2750.65	1522.07	2133.71	3362.45	2490.04
207			156515.84	581225.75	125759.85	73122.71	100455.84	57671.09	73256.30	33480.37	22130.64	19202.30	5404.10	13366.41	26941.27	23759.40	18669.93	10033.25	6128.25	10346.58	8263.86	9266.35	8145.29	5226.87	8972.28	5773.05	3455.50	3349.19	4085.46	6757.55	7894.53	7105.70	4084.87	3229.89	1876.38	3551.32	5318.34	2831.75	3823.18	1725.29	1789.84	2274.83	2790.77	2323.87	2113.32	3244.49	2312.72	1759.21	1995.64
208			51975.52	1253786.75	59234.89	208563.37	115160.06	72957.66	78367.81	65586.21	104746.71	42216.75	42516.86	24750.05	31311.18	37704.67	55166.29	58350.79	34553.71	21582.00	28265.12	31147.23	42809.83	28789.54	24137.20	38083.19	41245.57	22776.42	14421.24	15332.84	13736.29	15806.64	21019.33	9662.16	14386.75	7421.32	6099.56	9008.08	8626.34	12130.25	5312.54	10896.52	7147.05	6598.05	3768.67	6272.93	9249.51	4357.94	4980.95
209			376557.81	5884311.00	270533.28	78694.70	43319.92	37868.68	20097.91	51467.79	36616.57	26528.15	14828.33	7367.60	3656.14	9524.15	6021.69	4768.52	11126.55	9227.06	5484.44	5328.38	7349.04	4823.12	1725.93	7039.01	8043.43	3925.90	5992.61	4903.60	3695.61	5772.29	2897.85	6935.26	7095.02	3074.03	4010.03	5384.06	3333.18	3338.47	1874.82	2018.72	917.21	1390.37	1592.71	1402.34	2912.19	2612.65	957.79
210			2102816.25	11981955.00	1466128.75	85426.17	56191.53	23159.76	25293.88	35309.26	28002.12	6634.06	15883.24	5622.08	4122.96	6901.99	2460.83	3137.52	2584.86	1339.90	4106.85	13629.99	2693.78	2821.73	1429.89	3138.63	2169.53	1620.21	2202.00	1681.68	1579.94	1094.64	654.90	2184.99	8373.74	6828.63	1913.51	1922.69	922.80	1028.21	422.01	1455.57	1067.71	982.65	3205.38	1599.99	2235.62	5558.62	3332.72
211			176685.39	1510017.87	223823.71	50589.25	48342.28	19823.82	12004.21	8750.15	8464.73	13382.49	7650.90	2154.71	3133.06	3325.92	3462.75	3623.60	7715.34	7766.65	4615.62	7180.54	6326.94	2954.35	3912.98	2697.33	2577.21	1683.27	3050.56	2973.13	2602.23	1410.52	1296.60	1432.12	1615.94	1984.48	2138.37	781.09	1350.26	1907.37	2022.24	1111.56	1361.10	1666.01	1192.68	1455.28	635.48	876.09	766.96
212			455088.31	1037104.68	92920.32	81236.82	21852.53	36758.23	77674.60	61003.61	105957.49	165368.00	108130.96	56006.05	32517.56	20727.16	21808.78	5859.72	14440.79	19091.40	23549.69	29499.61	10072.05	4934.36	6361.93	6149.96	7599.83	6456.89	6695.09	5284.85	7472.19	5967.39	3237.00	5023.81	7458.97	7977.32	3864.13	5166.33	4452.53	4263.61	6964.01	2737.13	2386.18	2194.11	9383.70	3616.57	1265.52	928.49	2495.50
213			2978748.00	20458692.00	979647.37	49000.62	79749.21	73145.14	61154.09	43175.87	40339.79	39229.08	23526.26	19537.39	23336.04	6265.15	22335.63	25399.18	14351.19	24723.83	27045.37	25715.72	9472.39	12587.34	14556.05	14215.00	10306.97	28045.47	32049.43	15902.14	8391.82	6777.28	5721.62	8305.37	10710.59	11601.73	5980.57	5152.30	15328.00	7872.08	7234.99	6568.83	4110.50	5760.79	6614.78	5785.74	5047.05	2723.28	6364.31
214			369687.53	7025896.50	498382.15	100495.27	47867.39	9172.28	25037.68	18470.45	25150.03	20252.08	26159.04	18428.67	26037.87	11742.15	12566.92	17315.44	28784.59	20498.33	6814.65	8050.10	9279.11	12202.55	9623.84	14833.52	10556.78	6274.54	9903.03	8685.31	9304.71	4017.13	7524.64	5993.51	2925.53	4599.96	3397.10	4347.37	5441.89	3574.39	2963.97	2872.34	4124.77	1658.88	2591.28	2679.95	3068.42	1609.85	1131.32
215			319836.78	2480133.50	90421.33	60094.92	37567.26	21478.67	10000.61	5877.94	10141.62	6196.63	9344.39	4204.22	3500.96	3255.08	2259.13	1915.45	3194.35	3121.09	4088.61	2253.34	1126.25	1162.01	853.23	1246.59	1712.31	1705.42	493.62	1171.98	872.87	1855.80	1132.92	1292.69	909.61	405.88	1024.38	1436.01	823.48	632.62	986.88	1131.40	990.34	969.18	653.02	542.35	758.48	1018.47	313.97
216			668062.81	2602622.75	178245.15	96116.85	141540.14	94286.53	78303.50	73065.88	103407.92	90250.40	60136.24	43989.73	27558.53	20278.48	28601.84	21978.69	46989.91	26536.43	31300.23	31813.58	21144.38	22971.79	15340.48	18986.48	22722.84	11169.60	11525.30	9388.07	20637.95	30356.80	19142.19	6927.76	3795.30	7526.49	7274.85	6886.95	6230.93	6427.00	9034.36	8658.10	4203.98	5365.73	6356.64	3346.53	4530.78	3168.21	3561.55
217			218614.56	2320517.00	36003.58	8872.50	11517.19	18768.49	22514.11	16653.69	14255.00	14000.93	12379.18	8318.54	11790.37	9379.20	6078.62	2148.90	4059.72	2954.97	4529.58	4299.01	6169.91	4603.20	2134.63	2474.18	8069.65	4486.84	3684.43	4356.59	3266.51	2797.53	2064.00	1785.85	1288.98	1643.19	2897.75	2042.70	1461.66	1792.58	1608.23	1998.51	2309.29	2465.06	1923.03	1615.73	2009.25	2120.15	1462.27
218			1271964.75	14357390.00	633606.12	41338.77	66040.30	48179.99	42656.07	36609.58	71864.01	76821.25	16102.86	20358.72	7249.98	6043.16	10731.41	8669.25	2959.07	8322.26	5356.94	7969.74	8875.06	8966.04	5427.20	4613.49	8589.31	4861.75	9952.76	7572.75	5760.24	6069.87	18955.77	7849.90	5633.53	7297.36	4066.12	3814.06	4128.04	4999.59	3399.21	2985.27	1079.34	1916.63	5379.23	2399.35	2262.58	3411.04	6013.86
219			288308.75	1891046.62	162872.65	81700.24	61403.49	47429.13	30235.29	40735.23	33422.36	26775.73	13117.52	17903.40	9837.17	12633.85	4929.00	22319.32	31838.11	22201.51	32946.14	15750.23	7386.17	7831.40	23133.18	25874.30	11764.74	6011.88	9538.08	5640.48	7690.25	12654.05	1769.03	3243.34	3907.33	4632.67	1629.69	2861.84	7464.86	11139.33	4283.64	7187.18	11997.23	3653.59	2377.86	5900.29	1892.20	3945.95	3389.49
220			956206.50	3069480.50	154193.29	16735.86	25296.16	20983.33	10636.86	13316.58	19645.06	10610.12	7040.63	5466.22	5184.95	3372.09	13488.14	6637.87	6325.64	7117.18	1802.47	1084.77	3634.82	2694.72	2973.72	2246.19	4505.40	4494.08	3357.39	2098.74	3507.09	6083.42	3396.92	1355.01	1983.12	5419.85	1233.00	2361.01	1431.99	1154.61	1772.81	1060.12	766.19	1278.00	1852.12	1311.60	1243.67	802.14	889.21
221			7576886.50	14269635.00	1829032.50	58097.05	35722.58	8313.32	21729.34	10743.84	22964.77	16555.41	5465.89	4354.08	5296.09	6110.83	7846.11	5491.84	11948.98	5162.22	6384.44	5832.25	7766.55	8492.57	2826.22	3312.12	2289.79	6060.24	808.33	3769.46	1767.92	4542.19	3245.15	3344.49	3956.38	1884.31	2305.93	3345.50	1857.75	835.22	1389.81	1383.23	1393.96	989.61	1656.35	557.85	680.73	780.31	920.32
222			4033818.00	12112706.00	479171.59	264687.53	160115.56	75793.25	84043.30	41583.85	15330.65	28348.19	6409.39	14621.89	12819.48	15787.85	13987.98	2850.29	6670.12	5728.04	6590.17	9148.29	7105.33	9410.70	12958.89	6655.19	12201.86	8663.20	5216.13	1747.67	1681.07	7817.92	6317.98	6939.46	6610.01	1615.84	1355.85	2232.98	1762.03	4595.41	4788.02	2934.60	2065.67	2190.64	728.88	1251.64	1086.52	566.57	803.01
223			855059.81	6634923.50	187364.81	141272.67	162761.57	48259.26	53334.30	63446.53	61194.36	92996.00	43145.87	34959.56	44861.80	30705.30	40305.65	33096.64	27917.50	34323.09	17795.00	15802.05	14399.99	15596.56	19458.44	18516.10	7864.64	9243.91	5456.61	8397.27	9921.28	8461.95	10582.37	14085.79	14202.60	6072.99	6867.39	6376.58	4179.84	2959.84	6191.89	7995.95	14935.32	15964.28	5347.54	5161.24	4346.06	5257.51	5567.71
224			439364.65	5563533.00	385600.71	34269.77	28689.52	34789.04	40739.99	44942.62	54870.39	10465.30	10603.60	17917.31	5983.30	12291.34	14331.07	10284.20	6162.04	3656.95	4522.41	5176.31	4313.08	3703.36	4679.63	5881.87	5107.70	3351.39	4862.90	4727.70	5582.94	2151.91	2416.06	4472.58	2439.09	2091.32	2395.05	2504.52	3606.94	2878.14	2860.85	3013.56	2117.70	2622.54	1273.79	492.80	2012.31	1577.28	1204.29
225			3438865.25	13794961.00	1328935.50	43975.67	35060.94	21257.34	38551.75	33750.06	21719.38	22409.03	9711.83	12086.42	5399.59	9918.92	6595.94	15730.94	10705.56	7316.43	12187.63	2786.16	4800.06	4562.83	11890.87	4823.16	4397.91	8518.51	4353.62	2759.51	3387.84	2432.02	3446.87	1633.89	828.86	2448.02	2193.64	1112.67	2534.92	3563.29	2248.38	493.88	1064.82	1773.02	3126.24	2210.05	2780.50	2468.03	3113.50
226			242330.62	2825975.50	142848.81	23355.93	32390.91	9561.56	9564.49	17734.88	13129.17	18772.76	8806.64	4124.34	10529.26	2750.11	3670.64	7668.36	16279.45	8439.31	12280.58	7894.54	2350.80	3624.16	1846.63	1774.22	1434.06	1024.00	2090.28	3078.85	5404.88	843.11	1411.81	2230.27	776.83	4117.12	3264.97	518.91	377.70	574.85	1254.22	1076.94	800.58	1619.89	2635.04	1199.62	1978.58	1777.80	2043.48
227			2030249.87	7925940.00	317408.93	151943.32	59722.64	63548.98	68368.43	62401.48	39983.91	27371.48	6497.47	19275.33	11450.48	14657.99	25629.99	26556.46	15315.83	21199.92	3196.48	12250.14	7315.02	9704.74	6489.67	10628.33	9766.58	12280.77	8275.50	13591.39	14133.81	10362.44	7789.16	5076.66	7640.63	8207.70	5108.53	6211.60	8432.41	7441.89	6802.38	3761.34	2609.73	4708.15	4061.77	3145.01	3034.34	3950.48	3489.41
228			2317013.50	9505396.00	251141.32	96366.99	91779.86	47974.76	43206.52	52964.18	67628.42	57192.92	17578.26	20181.38	12523.63	4943.18	31124.29	42230.19	12779.67	13217.38	11693.58	21294.27	28500.40	13899.01	31171.49	24958.39	28698.90	9207.63	9004.60	4389.35	6377.26	5648.01	17799.81	21102.81	11222.11	10053.37	11754.17	7083.63	5997.45	3296.20	3468.78	2168.01	5318.26	16767.57	17426.33	22562.92	24191.53	5071.04	1874.53
229			215564.95	2322742.75	280834.96	83828.32	83453.80	55928.87	50967.62	41734.95	13217.55	7003.13	13061.66	15468.92	36243.86	29598.05	13272.53	28835.17	39496.05	14165.49	12898.37	11635.99	8571.41	5609.91	8644.12	7035.57	9295.16	6152.49	10107.09	3405.00	4675.00	7734.82	3479.90	2223.84	4944.79	6868.87	7252.58	7908.44	4416.52	3697.32	3714.40	2441.51	1678.08	2458.06	2564.89	1441.24	2346.86	2560.25	2100.65
230			118227.46	14313721.00	375340.31	84639.97	55793.34	103438.46	50684.11	78342.12	49557.75	33231.81	41172.52	28650.32	25748.00	33289.40	18369.53	11887.82	41138.42	16938.34	10045.29	8125.71	25450.67	27007.81	20610.08	18842.50	26399.90	10503.05	8590.57	8919.53	15357.35	5364.76	4957.52	6627.77	8241.34	12969.62	12661.62	4324.38	3121.59	7428.99	7343.68	15762.80	10270.00	4974.18	3699.96	4027.59	3211.22	3761.62	3639.98
231			6833057.50	23629728.00	2289566.25	96374.96	79049.38	30679.63	28336.02	17149.83	20713.71	27185.60	8989.42	17369.26	17960.47	12424.86	5461.65	6752.35	14446.80	17894.69	20816.02	14969.13	23001.15	11141.82	13051.39	20153.35	9079.54	5047.48	6029.38	10731.02	9684.62	12339.36	9363.27	12188.40	6466.42	6186.96	6161.68	3171.49	8541.49	6239.78	6491.82	6344.84	5209.40	1653.67	4740.08	7610.73	6531.84	2246.56	3052.79
232			1364799.50	7960391.50	545135.62	79819.91	40677.46	16286.27	18441.14	12058.01	15191.23	9309.45	17235.04	7253.53	16700.42	17953.27	5183.92	7430.68	7606.50	3476.71	2369.00	7886.44	3522.37	519.59	3113.80	5832.52	2165.68	3156.78	1199.05	3757.64	1176.82	1398.34	1875.91	1424.48	4704.46	550.81	534.19	351.93	539.09	1131.24	1103.63	816.88	728.44	489.10	801.49	952.58	543.41	1070.66	1869.17
233			926264.62	9391233.00	268396.00	18573.85	44407.30	23101.42	11953.36	19442.39	34332.13	50961.44	12127.42	8499.86	16170.41	16168.86	6643.64	11999.68	10891.67	8348.65	21783.83	13032.68	13894.09	8085.98	5662.40	2985.10	7965.87	9380.73	6477.78	9176.14	3446.06	2130.01	2642.69	1417.23	3050.02	1543.31	3546.69	2693.30	6332.99	9778.27	5489.94	4776.25	7811.39	3542.52	2634.59	2084.85	4605.53	6476.69	4454.98
234			966626.62	3581327.75	511118.28	458888.31	267440.96	126182.34	56514.10	49692.99	45084.51	42671.99	22449.25	56004.53	50863.58	36185.99	60115.52	32876.32	35693.87	17547.79	13921.31	15439.90	10509.36	5183.00	7066.25	7389.95	9034.92	19171.16	17360.08	33599.23	34193.55	16092.46	9197.82	11952.72	16287.65	11960.66	17465.90	10909.72	8061.09	4752.31	11186.44	8211.50	5642.06	2521.67	3029.56	3197.84	6494.22	6974.63	11407.85
235			710761.18	1994178.00	141764.07	64108.96	34507.04	30446.74	21378.91	8814.06	11376.89	14234.57	11083.91	17498.84	8631.03	9131.07	4941.81	9065.18	8942.47	12405.45	17846.12	11350.67	8205.50	10009.47	4759.55	8550.16	17398.61	8165.55	3546.00	4216.13	5136.22	8434.62	7136.93	4241.25	9978.60	6331.61	3591.26	2485.74	2604.52	3279.83	2298.01	1758.61	2116.12	3753.36	2732.81	2461.01	3593.70	1514.64	1760.50
236			108925.16	1839174.50	190581.17	38896.85	69083.04	44741.84	27874.01	8868.30	16954.26	19057.12	14092.97	6368.85	10525.62	7693.81	6921.62	9838.39	10371.02	4735.39	3155.35	10775.41	10202.63	8099.65	11134.61	6323.31	7384.05	4948.93	12825.24	15223.26	8526.80	7941.71	6401.08	3789.81	3887.41	5740.66	5299.63	5791.47	6024.07	2148.65	2623.84	3553.52	4097.96	3154.87	3073.84	1448.48	4003.04	5323.46	3473.48
237			1034904.06	4924210.00	582429.31	144023.70	114189.76	137611.42	41727.66	14593.50	26328.80	15025.44	12363.88	28154.48	18451.92	17803.52	19101.01	16081.89	6960.72	19891.26	20813.71	15770.37	36528.66	25955.22	8234.65	6011.57	6524.31	11019.68	7705.80	11853.52	11337.26	8547.61	11228.19	4058.64	5013.68	12942.65	15978.51	7372.04	6754.01	8840.69	6297.40	3289.82	2640.22	4033.11	5362.16	7466.56	5861.64	3558.42	2959.69
238			5904692.50	50870412.00	2640562.50	67328.22	70514.71	116489.71	92587.58	112234.23	57435.03	29737.18	41583.09	30776.07	26955.91	24478.87	19334.50	20346.10	25568.14	23508.09	39556.52	50249.35	35324.46	20608.77	12951.72	6390.30	25187.38	31488.90	24733.44	21429.54	27377.48	26018.10	13093.35	11872.09	19141.25	24318.75	12616.32	6518.79	15987.91	22686.49	23253.78	25751.19	16741.43	17086.15	10951.14	13041.71	4310.23	4035.44	3331.53
239			275957.03	1253239.62	114835.15	41533.45	18080.21	21986.56	37708.03	36610.57	15903.25	10541.77	3293.94	17378.17	14497.42	3835.91	4925.75	4314.24	4725.91	6868.81	9723.71	3480.11	8166.67	4778.26	6313.83	9649.98	8332.54	5875.15	3847.71	2414.06	2288.94	7293.54	4190.69	2249.37	2104.63	1901.13	4347.60	1054.75	758.74	1134.95	1767.84	1040.83	920.01	2410.47	1669.68	1441.16	1367.83	1437.48	2001.75
240			1776023.37	13226824.00	368046.18	20842.49	45009.30	28409.87	26642.82	68038.74	41073.11	18864.50	11156.40	9688.73	9657.91	9971.35	9304.55	8436.90	12961.48	8085.12	13035.61	12889.10	18159.80	4823.33	6529.88	11006.80	12737.62	9020.87	6107.75	2941.55	2438.55	1627.36	6411.34	7103.95	3402.30	4007.40	7807.09	5747.21	6786.39	4289.48	2901.03	3173.40	3272.36	4859.04	2826.91	2705.94	1792.40	2529.60	1550.48
241			1684047.37	16188337.00	883176.75	31836.80	17066.06	37450.21	14634.49	17191.01	10293.14	7812.29	13326.28	11863.67	7850.22	9274.17	10370.58	9271.74	2310.46	6586.05	7534.08	4781.81	3438.34	4539.36	2451.02	1916.77	2970.30	3421.83	6747.83	6764.09	6539.23	3402.79	2309.55	1317.04	1644.18	1948.65	2833.37	2317.03	4499.03	1352.25	1326.85	1726.69	2418.29	1968.42	3247.18	1330.20	1165.12	616.27	2077.19
242			240883.45	3768695.00	199639.48	160896.48	71206.86	33035.38	41681.34	63917.12	22894.24	21215.00	18258.14	13292.38	32831.16	22720.13	23449.02	10896.66	11164.13	10229.47	11535.95	6519.96	9739.40	10377.59	9372.43	10113.92	8484.75	9416.78	14556.80	14358.52	4585.03	5475.42	5833.96	2987.69	4301.58	3664.30	7534.83	4201.44	4647.53	4278.08	4125.51	7443.18	4928.84	2829.26	4099.95	4762.22	6154.29	4453.96	2895.35
243			3336149.25	10560113.00	817377.68	52629.82	50812.79	43453.66	7337.47	9975.98	19941.77	27890.87	6783.96	6984.94	11337.91	3235.31	4884.04	13928.29	13157.08	5665.67	2631.40	5129.24	4799.31	3477.29	2432.67	3692.61	4272.47	2504.63	1996.06	1467.25	2076.63	2294.59	2256.42	4756.01	4417.57	2499.38	1446.30	1541.12	1288.24	1607.56	977.26	997.26	1211.01	1164.49	1038.32	1703.86	2789.07	1477.20	1294.38
244			346252.84	3494109.00	336379.37	61525.18	52027.84	42074.25	35989.08	53569.16	79691.60	51585.01	34997.34	30788.83	28154.58	25773.10	24897.37	14599.35	20938.94	12934.01	19922.49	27672.34	17490.63	16639.11	14727.98	21277.39	12804.46	8424.29	14679.79	16598.45	13689.07	13963.82	10528.06	6171.26	3078.85	2948.91	5770.12	6128.77	3417.75	6313.26	4988.27	6743.15	7854.41	5287.46	4389.47	3617.44	4766.47	8649.72	8318.36
245			1251495.12	7734029.50	424137.09	29672.92	29500.92	14916.20	28585.86	6762.25	33271.16	55639.30	49984.19	34284.58	19640.96	6212.89	4393.00	4218.52	8490.58	7376.02	5268.70	5692.32	6411.07	2584.48	2680.80	3073.02	12038.30	8922.14	4683.98	10487.16	7521.95	2705.23	9305.27	8508.05	2552.83	3462.15	3506.64	3608.51	3495.03	3896.45	1553.25	2160.63	5336.44	6608.15	3679.16	1412.95	954.72	1775.46	2969.90
246			1021394.81	7346845.50	553353.12	136297.96	61453.95	62127.98	46950.10	71089.13	31918.22	31235.33	11469.04	17682.89	24166.98	9171.91	9614.29	13672.62	15462.24	4207.78	10702.67	17702.47	18979.00	25126.55	20208.41	24657.83	32218.91	19666.26	23318.05	18025.32	13141.45	7416.02	15786.97	22804.58	15471.13	6174.47	7945.36	11913.12	16759.65	10918.91	8608.13	4396.16	4577.79	4583.21	3380.54	3791.52	6051.10	2556.18	1072.82
247			1673583.50	6743605.50	503310.62	37933.07	23113.67	11573.54	17414.34	11153.48	23815.03	12124.10	9828.30	10652.45	5921.73	8810.37	5584.75	5041.75	10231.03	9293.62	5935.92	5880.81	6400.52	4687.00	5790.76	4946.44	4829.55	2548.64	2461.28	2484.74	3941.76	3626.23	1637.37	877.94	1498.55	1028.64	2019.94	2132.39	1761.64	1079.26	2184.85	1848.87	1476.07	1075.92	986.53	1012.78	1274.03	1443.28	2016.44
248			1620243.37	11741093.00	681861.06	26319.43	82206.03	44460.05	66640.21	32159.08	45520.45	52674.75	46992.66	21261.60	16153.04	16335.21	9452.79	9360.79	8543.96	9785.37	14670.10	28411.80	18368.91	18972.56	26883.72	9696.59	7259.87	11792.94	12654.04	18608.94	8999.82	4002.93	2670.33	5216.94	10317.88	3399.22	6293.73	5581.43	3057.57	1461.50	2243.66	4929.21	3804.68	7603.60	5981.64	7004.28	13705.86	9870.28	6400.96
249			323866.96	1506407.00	77719.00	13121.90	28339.10	14065.33	12874.91	16451.69	32381.88	51230.66	9352.00	18404.33	15336.83	6936.62	2765.58	3452.45	4012.81	8752.71	6413.45	5083.53	5759.61	3710.23	3513.55	9471.21	9692.17	9743.54	3487.67	1544.67	1509.09	1462.91	1677.67	3076.25	1708.35	1174.00	1267.89	1740.92	1599.43	1958.79	2730.41	1418.46	356.82	1680.48	794.54	2850.23	1338.14	1264.59	1545.99
250			803784.93	5762121.50	282390.96	40583.88	69959.13	59915.10	33881.65	21523.14	46049.48	42152.62	36337.72	23406.92	21614.00	59969.07	57647.09	30494.76	23641.01	20281.64	14982.57	10739.09	14039.65	24646.11	11472.04	13030.91	23582.93	11570.23	5052.42	9533.04	5718.57	3029.20	3652.23	6079.13	5164.52	3449.98	5338.71	9172.40	8846.32	5254.62	10543.60	4791.80	2678.94	13566.80	11233.43	5171.12	5272.23	3903.47	4210.35
251			456469.15	1553600.37	88611.42	13639.37	16305.44	10088.46	5901.70	8013.05	8986.38	12085.83	10228.46	3668.76	7057.30	3069.05	3125.21	4407.22	3181.06	2417.48	3302.81	2292.10	1726.15	2229.85	1424.58	1311.17	796.31	1315.97	1765.88	1591.80	1663.46	1065.96	942.13	535.69	863.18	1851.20	1633.70	1286.81	492.75	619.73	223.58	528.29	768.09	1147.61	279.97	792.49	635.22	250.69	312.80
252			1267841.00	6475909.00	619512.37	61528.50	48075.45	40884.51	17723.25	17723.41	13038.78	10088.23	4523.17	4845.01	10454.12	7877.30	14740.77	7733.99	8286.13	7678.58	6350.01	5724.87	6318.60	5586.49	4801.19	8762.77	7500.03	7890.50	4732.74	2196.64	1579.84	2556.60	2357.72	1251.53	1938.12	1697.94	2617.26	1596.35	1135.97	1244.23	1066.10	720.49	1106.72	827.58	737.95	1209.54	1662.90	1183.73	1274.13
253			630038.93	5074653.00	307457.93	33536.41	25759.63	21290.97	9186.95	11439.27	16546.78	9910.42	11401.17	9312.15	5131.93	4560.66	3981.53	7240.62	6682.81	3453.71	4725.53	3406.91	3609.65	5269.83	3168.67	3865.83	2946.80	2691.71	2024.03	1287.01	2950.41	1291.05	927.51	828.53	2122.91	2232.21	2006.75	900.99	1075.47	3275.67	2655.58	1417.37	2169.57	2585.68	1122.42	1607.26	1481.02	1359.50	827.82
254			1107442.25	4485858.00	233750.87	81263.04	59993.10	24868.13	19330.25	11745.69	18015.48	6805.12	9694.96	4594.44	4617.77	10916.86	4471.90	6349.32	2193.87	8213.37	7698.21	3943.53	1879.72	4153.14	4623.91	4331.27	4134.23	2884.13	2672.96	2809.20	3971.30	7988.87	4324.70	3884.69	2037.03	1361.79	2010.70	4185.05	3802.04	2282.94	1108.66	810.58	3841.42	3326.25	2101.08	1858.37	2749.50	1116.18	469.33
255			920683.18	8123622.50	561378.37	113213.39	44249.46	28756.58	26286.82	23958.33	22671.02	19309.97	34221.78	20474.26	13832.62	11506.50	18846.01	9993.51	5995.01	12074.61	14192.97	6025.73	22194.52	24307.71	7757.02	8036.71	10423.90	12989.99	7435.58	3903.93	8336.48	8648.13	6491.42	4282.28	3240.46	3562.65	6348.99	3701.52	2680.07	2856.23	2452.61	2426.93	2765.08	1932.54	1591.09	1853.16	1303.27	1440.34	2063.74
256			1162615.12	18867282.00	481695.68	101373.58	117513.26	116829.87	66735.67	69157.02	35711.78	79511.81	60030.16	110848.60	123992.17	82516.62	94911.63	42549.09	82992.31	20682.66	13495.20	21883.70	12752.83	21775.07	18503.83	13440.24	15993.91	5414.76	16651.58	45301.30	30694.53	27059.10	25778.73	26505.09	22136.98	13369.31	35735.92	25549.21	11174.15	11253.67	3062.03	4602.28	10137.02	9156.19	10286.48	5850.39	6128.44	8880.16	14806.17
257			914715.25	3002110.75	187957.04	95112.21	89045.98	61258.19	30380.73	32031.25	44601.77	25728.01	16065.18	12786.94	14849.93	15990.01	12629.81	11342.21	14064.92	13375.01	11129.44	9564.61	6143.86	5901.31	7073.00	4369.70	2500.64	9010.38	11281.02	8055.15	6142.97	4822.69	8911.97	6551.52	1965.37	2660.48	7143.93	3912.47	2603.46	4063.51	5430.56	4903.89	3051.26	2046.80	4186.60	2777.16	3427.98	4581.98	3080.55
258			440070.50	1796393.37	86089.14	83089.67	32923.32	21424.27	22779.41	12545.09	17188.07	8680.33	4322.99	3409.19	2255.60	2932.42	3379.99	7860.04	8372.01	6635.85	6801.95	3903.71	2880.23	2255.49	2637.36	3760.10	5324.17	2422.81	1924.00	1347.37	2820.75	2836.05	3340.14	2746.54	2280.56	2339.99	1970.92	1475.05	549.02	1108.82	1020.52	2063.14	1362.19	1157.72	1259.16	962.79	721.80	669.38	785.11
259			344185.18	2890599.25	139157.29	8196.14	16881.31	34613.51	43976.86	36936.03	22191.00	27627.20	14841.24	5623.49	9397.87	9595.01	13540.67	14014.20	5885.74	3969.86	2139.84	4509.52	3493.61	3884.69	11193.96	5209.61	3315.40	2219.23	2279.33	2840.11	4047.92	3986.22	3846.38	5436.65	12272.18	5051.49	3385.66	1380.69	1115.70	1704.68	1906.73	2133.87	2135.13	2426.91	893.21	1448.43	2495.97	5058.85	3538.43
260			221396.71	4862402.50	169711.51	17611.11	19369.84	12249.68	16918.41	12439.19	29297.87	10322.21	3048.03	5977.31	5734.78	11656.96	3998.01	6480.57	7118.75	5945.20	4475.75	4245.20	7936.04	6002.55	3364.12	8380.53	6500.10	3854.35	4289.23	2448.14	2299.95	1382.92	2631.22	1935.56	1255.16	3887.66	2663.43	2845.01	1966.33	1604.19	4226.93	3059.54	1601.02	1777.24	2282.37	916.98	1109.29	690.20	1237.20
261			1002389.81	5404920.00	229304.20	66587.53	124495.31	68627.68	41230.69	58584.15	40653.07	41152.41	12412.75	21067.74	17274.50	13760.59	9310.66	5615.41	14894.83	10273.27	20451.04	28598.81	18543.12	6427.19	3913.88	9587.48	9626.48	11525.05	12541.24	9055.79	7284.66	4873.88	4863.24	4671.96	4334.01	3433.99	1387.83	1967.81	4768.18	8687.69	6160.40	2202.92	3707.24	5451.80	2643.38	1029.37	1937.44	3726.11	5631.73
262			299865.28	2670072.75	152089.48	40872.57	68739.26	154644.54	175775.65	56882.53	22775.26	54398.82	28627.55	39980.32	41048.01	55303.72	27548.33	11997.11	19303.05	20052.29	14170.75	10088.23	30470.26	23280.35	7413.55	7584.01	15391.92	18247.66	13682.34	19946.28	8937.88	8713.26	12015.41	8405.10	6055.20	5440.69	12064.50	8938.24	24264.34	23954.56	20866.66	7309.25	6385.33	3015.35	5647.09	14432.09	6974.71	2155.75	4104.44
263			292225.78	2330938.50	348464.21	205009.78	134683.68	119681.32	204500.85	133773.90	132840.67	100462.56	184262.85	141769.10	82152.65	29936.09	66260.57	27027.65	16911.00	20150.87	34752.01	16312.86	54129.51	59706.67	40726.04	31807.66	14484.33	17190.91	6897.45	45953.54	50357.87	9235.48	14382.51	11396.59	19249.23	12893.26	29023.70	21947.04	11986.69	17863.81	18853.51	14017.84	12089.77	10917.48	13944.72	12226.39	19097.10	11844.29	9314.73
264			131597.12	2081716.87	93903.04	26481.03	16230.41	16604.28	14187.80	15204.84	30343.83	21677.64	10644.07	12414.32	11230.51	4427.65	1655.22	2870.37	3209.32	3720.00	5328.51	4716.57	3571.18	2253.43	3868.09	3001.49	2347.33	1412.06	1247.37	3286.12	2506.82	1750.50	2034.75	3877.24	4388.69	6454.34	5153.22	3763.49	2452.28	1496.03	2630.57	3078.16	2456.94	1385.75	1146.33	252.54	1403.55	909.92	1735.20
265			259288.01	908751.68	110580.94	29442.83	13939.48	8019.76	9600.81	25770.69	23199.59	17072.54	7929.76	10112.81	13190.00	4808.87	7609.24	2548.11	7267.67	2911.72	4109.59	5120.86	8340.54	21632.49	12324.26	6146.72	6361.14	1705.11	3843.14	2634.34	2084.47	2912.89	2870.71	5890.39	3617.97	3128.54	5981.33	5153.23	3299.63	3056.49	1473.26	2950.34	1440.31	1289.71	2968.38	3469.48	1363.21	1041.41	967.20
266			579747.62	10720117.00	463739.15	112835.66	71059.40	107221.20	60613.18	22497.20	18836.42	36238.04	19740.58	32538.42	58737.08	29888.43	25693.53	18344.51	26350.65	24427.77	15723.04	5903.82	21480.86	17024.73	31336.54	12980.19	20924.46	25425.08	8273.20	7526.85	21638.04	12209.63	7783.08	14848.06	22393.64	13599.38	16502.22	20445.87	8684.54	6889.90	7314.46	4159.39	7521.62	6282.63	3126.75	5427.50	2168.09	3206.47	5936.79
267			5025110.50	9238968.00	1189851.75	34073.30	21991.25	24660.03	22339.24	12299.55	18781.36	13847.77	10228.53	18890.77	8214.57	4565.77	3352.92	1989.86	1435.13	1157.91	4980.71	3475.04	3059.33	1893.00	4091.30	8528.24	5053.64	2785.74	2190.63	1966.54	2644.25	2414.04	1337.25	891.01	1370.03	1383.02	1458.24	1878.15	1701.55	2260.08	2738.20	2571.89	1422.16	1522.41	1941.93	1630.28	1464.24	1024.35	1150.11
268			641840.25	2958826.50	205870.42	56364.44	109594.64	97974.21	51385.28	65766.73	102517.38	47474.99	25798.52	44800.23	32722.52	8224.31	13703.26	26555.60	16233.77	16851.08	28109.00	16476.20	10265.77	8634.57	2308.04	15891.62	18759.18	17296.95	15332.91	26697.47	21513.74	12005.12	12637.74	9082.17	9787.66	1709.54	1391.74	2027.88	5531.36	5815.27	7659.67	11655.09	8264.03	6516.47	2604.08	2650.14	2975.62	2930.14	3295.16
269			1981178.12	2859844.00	166081.40	13317.31	30564.45	27283.65	19767.18	36090.89	28589.71	26674.24	22346.05	24314.46	8981.43	4121.33	5322.60	4107.08	4134.80	7056.10	9933.21	8108.81	7822.54	3992.30	6534.26	5036.49	5363.56	4396.60	2395.40	1881.81	3197.63	2061.22	3501.08	3015.52	2338.05	3081.43	5036.39	4277.24	3858.67	3324.14	2708.77	1642.82	1872.77	2642.06	2076.22	1793.11	1898.29	1221.26	915.46
270			192857.01	9263370.00	728898.50	142028.81	79190.43	74130.27	60330.12	30208.34	31991.35	11778.96	27797.14	28709.78	32235.45	20297.12	31686.00	21191.11	54970.74	39074.05	28532.85	21747.09	27406.77	30236.13	7650.83	6923.78	6082.41	6573.43	5553.58	2012.92	4875.35	2709.93	6469.95	4034.90	6278.64	2598.21	6212.72	7720.79	4863.79	7241.92	7377.48	5951.29	2897.82	2575.92	1605.31	2040.14	2063.67	2202.95	2341.57
271			344404.78	8337665.00	479918.09	40013.05	42829.08	19375.18	32289.68	18013.49	47327.01	23904.62	30268.07	20009.24	21661.28	13454.16	10910.40	8447.48	11162.33	7499.41	5817.73	9701.80	14166.21	5990.88	2158.65	2858.16	4256.90	7718.23	8032.74	8703.14	10836.29	7452.31	1713.69	2831.15	8988.08	6791.41	272.05	1625.33	2187.80	790.30	2381.62	2933.04	3672.69	990.95	1964.86	3397.91	614.23	926.53	1763.30
272			291836.12	2908910.00	225620.96	33516.15	41135.80	31149.94	18227.72	32582.22	33429.88	16265.97	17440.32	17868.57	16346.38	16522.42	13654.88	6929.89	9995.64	8939.41	3665.58	4596.91	2987.02	6443.44	7691.26	6825.17	5231.33	5318.63	2894.51	4925.95	1166.37	6200.85	7519.12	4615.35	2993.44	2853.75	4474.52	4158.57	3156.44	1424.73	5872.23	3690.60	2865.15	2100.96	1880.60	1801.39	3896.79	1998.89	1517.15
273			111022.89	1666472.75	175416.28	81921.25	114372.96	105630.07	70108.05	61210.48	37287.19	40462.23	21203.59	21134.95	16590.04	15644.04	16514.58	12477.46	19578.29	23577.91	21341.21	22133.19	23673.13	14453.51	4993.73	14634.69	20074.44	19954.95	16479.79	13836.91	11665.20	9540.20	13704.43	8166.83	7364.06	7142.66	2940.35	2852.99	1147.27	2801.68	2721.55	2515.85	3068.96	6079.79	3672.06	1494.67	2249.38	4394.35	2150.30
274			231072.45	3816306.25	249295.96	26707.61	23472.16	39072.71	7915.29	15644.02	16570.74	29273.86	17783.61	9640.09	19361.75	19916.06	22120.91	12267.54	13308.79	12932.63	11273.44	10380.25	3636.59	4752.71	6584.43	6013.00	9355.86	8691.83	6688.98	3519.07	5374.69	2829.43	3189.84	2292.05	3359.41	3297.22	2132.69	1536.01	1650.20	2694.81	1911.28	2727.80	3113.84	1931.16	1815.75	1948.99	1122.44	1654.49	2097.11
275			163514.53	3482738.25	328422.62	103763.38	42406.28	34156.46	19075.76	26195.35	21893.34	6362.94	5676.58	14839.08	12536.41	11306.52	13903.42	17477.00	20903.45	9669.10	3978.59	7946.71	5478.35	4813.80	9222.03	18693.16	6191.50	4446.72	4096.95	4269.95	3102.59	3338.36	6443.24	3609.25	3836.72	2353.20	2505.91	2759.04	1952.91	6656.29	7680.16	3952.14	4540.48	3352.32	1649.42	2814.06	1380.75	2586.20	1671.41
276			840572.87	5414246.00	275610.68	45852.96	24628.45	35496.75	19185.90	23934.67	9359.78	13290.60	10080.55	5385.94	12955.31	6379.61	7055.76	1992.38	6504.88	5621.79	6021.93	6644.75	8498.52	4962.60	5002.12	5955.62	12304.95	13277.75	10449.26	7014.48	4881.83	4831.92	6287.60	8746.93	5415.06	2825.78	2290.14	2768.39	4010.78	8728.26	12863.66	3353.17	3691.01	1632.34	4501.10	5239.42	1963.99	2082.45	2076.09
277			200527.90	1356052.12	60515.68	62234.32	48473.01	24271.77	23571.03	42641.14	26874.48	17885.07	19975.33	23253.06	25487.41	24640.47	16710.34	14527.28	10809.87	1589.44	13487.73	12041.02	15216.13	6797.39	4384.61	3599.82	1756.67	2284.68	4881.71	4493.23	4988.80	4576.31	8193.58	3590.86	1612.40	2287.21	2424.97	2567.40	1732.12	813.80	3088.83	1204.41	3576.68	2144.36	1338.73	3864.92	3538.49	3599.62	3285.12
278			64356.85	2003102.12	79559.05	31033.11	40351.78	40403.06	40634.55	36218.36	26403.43	19075.18	16429.75	15075.40	17368.41	12685.83	10592.81	47476.22	50743.61	22890.58	13795.84	15812.15	18569.10	20587.50	22875.53	10132.76	5700.56	4162.33	9580.94	7579.69	6237.48	5279.76	11318.88	13356.70	6570.59	8282.97	8349.31	5171.81	5624.89	2092.61	5876.13	3071.99	1453.70	4044.44	6181.32	3985.33	4096.62	3335.65	2803.99
279			183491.68	1439285.25	105188.32	46966.92	49114.06	39557.25	6112.84	10399.76	26333.00	26010.04	17009.76	14080.60	9299.64	31268.93	27657.35	15983.85	14251.78	10647.34	5083.48	6840.24	10342.77	10939.52	4933.99	6973.33	9604.36	8999.49	6211.39	13305.39	9743.37	9953.78	19237.00	9024.45	4458.16	10189.25	6522.33	3191.93	4572.55	4383.89	7557.72	3207.88	1352.33	3171.50	5200.16	3026.01	3123.00	6842.80	5674.37
280			296660.43	3011323.00	144995.06	39735.18	36914.70	101511.97	92676.64	51675.06	28727.19	12578.61	26985.39	13271.71	15861.48	13914.49	22788.37	17687.73	8075.22	7470.75	9284.75	12092.26	7099.70	4306.43	10934.87	17451.30	10584.33	15326.91	20017.13	22009.92	14331.07	1840.53	1390.80	3665.49	4914.64	1909.33	2779.49	2556.57	1543.25	5386.43	4130.49	1743.30	3061.53	1431.18	1294.40	564.09	2188.01	3480.92	2018.68
281			253299.54	1733534.50	126245.52	46088.69	21421.41	17487.36	23960.82	31494.06	23600.68	9196.59	10915.87	12632.74	8025.49	11817.88	20224.03	15452.76	15322.28	14503.02	13162.55	7248.07	2463.81	12611.60	17232.40	9074.67	5705.13	12887.93	5843.08	1293.91	5835.42	6816.92	4772.44	5898.17	5848.18	6114.58	8209.41	2785.13	2559.93	6298.99	4079.76	3838.72	1943.01	3767.02	2421.30	2934.59	5628.81	6181.53	3342.89
282			1945769.00	4596029.00	329369.03	21072.55	26150.64	10738.83	9238.21	18377.60	45407.11	19084.86	7511.34	10160.93	4940.49	6098.88	4358.20	3409.67	2424.42	3152.17	4236.75	3752.97	4770.64	2654.10	1390.08	1486.13	1526.54	3334.99	3946.40	3551.02	3101.80	1973.81	964.73	2122.01	3378.46	2350.24	2511.69	2657.98	2527.00	1013.62	1380.91	1166.63	560.79	1895.14	1373.80	1658.43	1850.98	1184.46	2338.92
283			236636.62	3067756.75	106360.51	32080.83	34315.66	26360.83	39319.77	18323.71	13970.99	11458.07	5683.02	6639.08	6161.18	3456.59	2292.92	3327.24	2705.19	1877.91	8818.52	7326.72	1991.86	698.78	4776.61	4080.12	3272.62	414.97	2441.53	1412.32	2918.20	2118.29	1058.96	477.13	865.52	381.28	868.84	1261.62	854.08	1379.53	1031.73	2184.74	1949.21	680.75	1818.34	2959.47	2797.32	1026.94	988.78
284			333851.12	1325376.62	204244.54	78799.53	64214.30	32480.68	63502.37	87611.31	62918.62	48258.09	17714.31	43109.94	42323.46	13062.00	26945.05	7221.20	22446.20	27796.49	19980.85	25079.45	6528.97	11512.88	8397.05	9554.70	7686.93	4174.26	5815.88	8371.00	8319.75	12041.34	8326.11	7220.58	8213.42	4389.37	1106.97	9776.35	6997.57	1486.80	2215.06	5984.24	6734.95	2614.95	2968.17	2273.30	2637.90	5727.30	2959.85
285			1274341.00	5874651.50	245011.21	17127.69	25717.54	24646.98	16057.39	13571.88	7273.01	8092.79	2824.01	1508.71	6868.97	4769.03	5688.75	4336.35	4370.54	2931.70	6090.31	6583.57	6704.00	1660.41	5414.56	11530.51	5079.31	4104.48	2016.76	768.17	2367.04	7025.39	5634.49	3791.25	2500.86	2533.45	3402.89	2393.82	1166.69	1852.08	2369.91	1408.05	1209.39	3433.57	4102.87	1783.19	1308.96	1572.21	1092.38
286			425208.59	5009600.00	121236.53	31427.42	70441.82	53264.54	16807.42	23199.92	34544.39	13748.42	33451.92	20439.83	15540.33	26782.29	7361.74	20670.39	10972.14	6634.54	13691.21	10678.49	8007.82	13428.43	2327.45	4930.72	7739.29	7693.58	4908.45	7208.74	11126.27	9840.46	4078.77	5084.32	7994.48	14121.19	6536.69	7998.81	7388.51	4842.50	4773.51	4135.78	3512.82	6354.18	3634.58	2448.29	1311.26	3313.56	5624.74
287			407367.21	3122586.00	77595.06	39817.18	17098.81	15176.70	17800.07	6107.33	22753.58	9363.99	6104.54	6231.00	8479.93	8383.83	6874.36	6749.75	5221.33	4851.39	3907.37	4791.93	10883.31	6988.57	7002.76	2515.51	1985.63	1383.52	1096.00	2540.30	1483.28	1600.02	2243.84	1453.91	1592.26	1522.05	2922.93	3541.94	953.71	1593.44	1973.63	3429.26	930.45	749.43	1044.55	623.55	896.44	849.72	3515.24
288			214985.48	2450762.25	259486.23	88368.40	66531.30	70346.83	49939.77	51544.71	54062.79	31978.27	23413.56	30883.00	27856.79	12806.62	23226.54	24613.67	30446.05	19691.98	24402.44	19029.62	23926.93	12800.87	8022.21	8691.02	4104.60	9837.77	21218.00	12144.43	4000.84	6084.86	8046.75	6169.90	9642.23	4166.50	4654.48	3446.43	5229.97	5017.43	3798.89	4513.60	3399.30	2244.57	3042.50	4142.82	1618.61	1896.51	2692.65
289			60258.93	1446491.50	66738.41	34592.50	66119.86	63109.30	53262.40	28519.75	25445.89	17224.90	16451.38	16028.51	9071.79	23455.07	25680.99	17295.12	17835.64	14900.58	6896.05	5871.99	2086.71	3600.99	5114.92	6592.58	5131.88	3230.18	5555.89	10563.38	3233.57	4625.18	6957.68	5490.19	7648.67	9984.46	1631.54	2934.48	5007.46	3860.95	4814.69	2979.67	911.47	1460.39	1293.64	2161.19	1294.41	1700.20	1194.01
290			241310.57	1494036.12	137880.01	35642.33	39100.02	34919.52	14226.85	37622.03	35652.23	22551.99	25176.03	15238.50	11051.33	38612.62	28863.02	14313.08	23008.65	24775.57	21673.48	47950.42	24639.66	16567.71	14453.80	7813.72	5995.03	21552.88	14353.50	3598.68	8108.55	9355.67	2539.74	11612.03	2905.33	11381.39	6553.11	5994.27	3514.42	3792.05	3476.10	3817.63	10251.58	8983.68	6409.57	2940.24	3360.51	1290.22	2794.66
291			1127921.12	7092106.50	296457.65	60567.85	48143.01	20776.66	29752.93	7250.18	8664.83	12481.44	5399.70	6648.68	11354.97	3868.95	6757.98	5213.34	4449.10	7227.02	5355.20	8511.13	2542.16	2957.82	5599.45	3516.51	5725.59	3068.20	5736.68	2824.44	2743.55	5005.42	4346.69	5906.84	2541.72	1260.80	1031.30	4698.81	5166.92	4373.71	2699.24	1698.64	3031.27	2613.25	2623.33	3107.40	2643.83	1675.27	1551.17
292			942557.50	1551868.75	119947.35	51344.73	43824.51	85440.03	55391.00	14502.95	27322.28	26316.08	15342.73	13923.50	7291.45	13438.16	16352.96	8106.29	8264.15	10963.20	6580.21	4823.87	6152.24	7309.88	8235.28	8009.84	8751.83	7237.60	7483.06	8669.75	4119.19	3598.21	3922.11	2165.04	1561.27	4557.85	2090.14	1627.79	996.55	5485.20	7520.51	1260.46	2494.75	3666.36	2786.10	3709.46	3922.04	3735.54	1147.10
293			1459931.37	6279029.50	400853.90	71695.07	110678.46	28126.35	21954.62	65955.63	20413.88	15090.31	9627.26	18229.36	34886.90	7905.80	12117.06	14745.21	11410.41	7235.11	13658.93	5181.36	11976.68	10580.59	4711.03	4284.66	3941.12	5247.00	11328.36	6737.54	2941.13	3725.85	9691.16	7038.36	15219.96	17683.69	3540.13	7684.69	3856.59	1758.19	2662.88	5861.50	4368.34	1542.51	2031.60	761.86	991.23	4910.65	6883.82
294			1742334.00	5680701.00	316086.21	185313.26	167219.64	92142.92	34156.46	37085.72	23492.31	30052.73	19840.30	13049.27	14346.04	4844.08	10989.43	15962.34	18095.57	5269.77	13606.18	19475.00	12509.66	7496.58	9483.60	2994.74	7983.46	13808.31	10808.24	15679.09	5707.76	6695.08	6364.78	7511.96	6171.34	4286.92	7397.48	6386.99	4502.83	1897.92	3664.80	4018.53	6482.31	5082.97	3398.47	4671.52	4968.87	2821.81	2415.40
295			129238.13	3245216.50	76527.57	10385.22	6441.95	22582.42	6585.50	13918.00	18639.63	11018.48	7807.97	3885.74	3312.37	1784.34	7637.60	4804.48	1503.69	1960.82	4777.20	3038.46	3456.70	1940.84	1745.85	4633.93	6496.16	5376.43	3282.94	4207.49	2129.54	1112.21	1667.84	1612.66	1586.35	1486.51	1057.70	814.66	1382.48	1085.15	841.55	748.58	698.28	841.88	856.83	658.26	593.20	1168.39	404.71
296			182670.89	595635.25	138766.14	118120.86	167261.71	175098.01	130441.75	131491.12	84980.46	54436.76	57382.94	62079.36	30822.09	48944.28	42459.82	31593.25	40737.73	43616.37	25648.57	11395.04	15375.42	34910.85	26977.16	15004.47	22012.98	10468.21	15177.35	12757.08	5612.61	11783.01	20291.51	14738.52	5433.94	9501.18	14375.13	11320.21	5632.80	8164.24	5812.01	10708.06	3832.37	2368.10	7502.68	10557.42	8562.30	5688.34	8060.50
297			126068.11	1141695.50	128955.09	47574.30	27593.62	30005.10	36532.66	22677.23	13711.42	9708.19	14651.56	6509.62	8455.00	5442.53	5404.43	2597.26	5960.55	14601.12	7373.10	3098.37	5246.81	3644.09	2771.94	4967.06	8874.99	6977.22	7680.98	5665.75	3974.50	4817.14	6161.43	8420.61	8052.90	8989.45	5916.58	5291.93	3653.93	2353.81	1789.03	3418.52	861.39	2542.49	3151.58	1627.30	2876.48	1637.82	767.04
298			2632422.75	5295268.50	591623.31	25285.34	9011.48	12341.29	4671.57	5519.22	9327.26	8403.48	7351.50	2250.07	1918.04	3323.69	1895.56	992.80	2017.17	1891.20	1251.69	3299.69	1897.75	1908.97	673.38	1045.85	1062.66	1680.63	1543.86	1270.85	1998.54	1028.36	1056.57	1540.30	1627.68	732.22	2091.28	1653.30	1047.37	586.88	636.03	1036.66	811.78	885.10	1492.21	813.48	677.82	1357.82	1340.90
299			13202811.00	24887704.00	4016695.75	121844.96	180319.51	52469.13	43660.61	30173.22	44560.72	24502.59	20101.83	6815.00	18384.62	6522.18	23002.98	18297.30	10177.48	17211.09	13934.93	3863.46	13057.80	6098.34	5442.18	2513.45	3273.28	4091.20	4281.49	9027.38	4179.37	6667.74	3493.36	4583.48	2677.27	2138.65	3184.30	1385.26	2127.51	1837.65	4587.64	3903.97	2428.17	1395.29	4401.60	3494.51	1357.65	2029.27	882.16
300			1485936.00	8055234.50	481416.09	46195.74	22259.26	13383.34	7584.52	22001.94	12017.35	11213.22	5373.36	9426.39	4250.41	4498.13	2234.44	2807.89	6679.98	2304.06	5807.59	2039.89	2258.93	2529.45	1988.81	1568.90	1548.49	2107.02	1585.77	1560.35	1048.82	1013.75	1619.21	2321.76	2301.39	1137.38	1921.79	2752.94	2017.36	1835.94	1096.02	1398.40	846.86	986.13	1113.92	811.52	1123.70	632.10	401.95
301			327827.90	1849078.50	404327.50	279953.15	171891.09	44515.01	94777.45	172685.68	106059.36	18245.30	54576.33	12389.62	21840.99	13561.01	6850.02	20114.54	9774.70	13472.66	11157.00	10283.75	13324.88	6928.87	12546.71	20260.65	12528.23	3417.45	5825.00	7644.27	7268.02	12703.22	7160.16	6085.05	3470.22	4303.48	3403.61	3376.34	6024.56	3124.12	1064.55	5519.72	1638.44	1780.74	5139.17	2140.50	6539.46	4672.30	3489.42
302			445961.18	1169563.75	194668.96	122504.96	97735.62	51110.66	24559.13	22355.05	29028.41	21955.06	33415.66	26724.08	15480.03	13412.64	16296.19	18697.42	12415.85	11823.90	17863.07	14489.97	16257.80	18790.89	11732.06	5989.32	7180.77	8059.73	10225.12	7132.36	7248.50	5193.24	7273.59	3923.10	3201.70	3885.06	3578.30	2808.93	4097.73	5002.51	2877.64	5554.76	2007.13	1784.51	2439.71	1962.72	1746.41	2888.27	3265.26
303			241704.26	1325092.25	231785.34	66125.26	87103.98	40197.23	29518.54	34943.89	59008.57	42937.21	16655.23	9683.63	8272.37	8072.70	14156.00	22624.90	16441.37	16387.61	16297.06	7325.64	6017.63	9908.04	9831.02	6419.49	10744.01	9158.23	1986.24	5263.22	12987.69	10030.73	14649.25	8852.58	6809.31	5502.21	3664.15	4228.55	5532.45	6219.01	5000.72	3270.47	6886.65	4807.86	2307.58	2267.43	3717.92	2775.33	2146.28
304			1164699.37	4393635.50	279752.87	63429.25	85699.57	46772.46	16475.52	39092.83	33559.22	14733.40	8871.05	14161.45	12995.41	19526.33	23410.14	12795.21	9416.72	8282.75	7109.36	6433.66	4973.46	8176.38	6017.20	7220.55	4477.75	6636.67	6820.81	8847.98	5920.10	9262.87	9268.83	9054.49	20829.88	17657.96	13112.93	4220.42	2925.15	3188.95	8533.12	4141.88	4037.70	6144.66	3341.31	2605.30	3322.60	5112.37	2930.56
305			174351.43	432288.81	58880.28	39344.78	23164.36	11188.36	15690.33	11696.31	9482.34	4183.15	8307.88	16189.10	20536.49	11802.19	14763.07	9529.98	7270.53	3748.61	7742.89	3193.97	3825.92	3701.17	2290.70	1494.23	1675.95	4631.35	2422.82	4304.14	10317.58	7997.65	4464.70	3243.70	2187.58	4888.55	2257.69	3301.16	3673.97	1662.34	1359.35	1285.73	1241.32	1401.66	1970.05	1142.63	1329.90	2565.35	1981.48
306			8662361.00	21069996.00	5578936.50	115380.59	31449.72	19920.78	10053.29	18986.04	31227.24	18117.78	7028.36	9002.76	4517.52	6464.66	6256.56	8466.77	3607.57	1806.79	2323.85	1856.94	1008.68	2390.78	1560.33	633.11	3595.12	2876.48	1079.24	1039.57	2118.91	908.14	1641.24	1899.19	3666.05	2307.85	961.10	1062.37	1614.05	1770.86	1639.35	1064.39	1079.05	1372.11	518.90	642.01	380.06	2508.25	1197.17
307			640826.50	1657151.50	153835.34	104695.24	108776.05	67830.15	57080.91	55439.67	48523.68	28520.85	28044.30	17240.99	17292.25	16107.50	21244.86	25183.40	33834.28	15380.48	11365.11	8536.13	11230.01	9450.72	11803.11	12822.80	9896.88	9563.00	4744.92	9315.45	9976.46	17969.54	7263.95	5263.80	5573.54	7331.26	7549.01	3880.92	4672.08	7149.71	6650.81	3906.96	5908.74	5907.81	4572.10	7747.82	4592.44	3981.51	1872.14
308			1088113.50	5374337.50	566550.50	240213.68	104532.60	56089.76	30124.15	30561.15	32454.51	7368.93	8183.23	10396.92	11632.73	4537.03	6435.19	8753.80	5541.86	5409.20	9781.74	9408.07	9873.24	6891.55	7716.66	6007.85	4447.09	6358.55	4707.69	4649.67	4893.78	6429.15	8670.80	4756.78	6189.97	5466.28	4923.56	4780.91	4792.27	2707.10	3832.47	2104.99	1864.20	2859.91	1373.14	1228.33	2378.97	1330.32	2416.77
309			372414.43	2375731.50	58069.28	33125.55	22858.59	48335.31	14087.13	21759.59	33488.85	15729.12	35368.62	23027.98	24342.53	8957.94	15726.57	8536.38	5674.55	6871.88	5458.56	13187.31	8697.89	9301.36	12073.13	3619.20	3517.08	4658.37	5379.97	2339.28	5362.57	2757.59	4928.45	3521.33	1593.35	2965.67	6825.52	5205.69	6941.31	5757.38	2618.40	3227.14	2708.18	2205.36	1062.86	2517.34	1754.59	1386.63	1139.21
310			897592.93	1696433.00	243748.92	27845.91	23319.75	16462.43	15009.00	15055.86	28377.52	13799.57	7506.83	6054.75	9346.92	9663.67	8045.72	5499.91	4412.50	2917.16	3550.66	2430.34	5755.37	3997.61	2147.13	4263.37	4918.15	2263.31	2688.58	1233.53	1182.24	1472.08	1962.31	2831.72	3114.33	2787.77	2231.52	637.78	1373.68	909.91	1560.93	1638.81	2271.97	1551.32	1616.60	826.84	1035.26	1293.53	1703.42
311			208764.62	2231385.25	110316.63	27748.43	34319.83	29614.43	17135.21	5787.17	11013.15	8071.52	13582.63	10215.58	10212.73	8253.39	3272.01	5285.96	5602.66	8160.45	4553.34	3571.43	4090.91	4808.88	5519.75	3762.55	2891.93	2587.48	1462.98	3769.91	6581.69	3329.63	2862.13	3658.80	2712.59	2803.01	3363.08	3996.29	2917.75	563.29	1563.70	1563.39	1881.71	1622.15	976.95	1086.95	1332.24	1092.70	2010.53
312			3989207.00	8809284.00	1087009.12	29098.88	24487.85	23774.04	19447.49	18686.24	8129.22	11255.07	13464.45	15820.16	9781.40	12620.64	8222.64	3575.36	5314.97	9137.35	8609.85	4191.35	4624.67	9517.30	5216.14	3346.47	3750.59	3225.89	3975.05	5992.72	2500.27	2013.37	1741.69	4794.28	3453.40	2878.47	3191.65	1122.35	1281.90	1627.76	1127.13	1043.68	1704.53	2237.58	2849.29	1665.00	2367.14	1979.54	1675.14
313			307772.56	4941520.00	212964.73	54550.19	46163.39	78483.46	61509.61	53694.78	28918.65	25666.88	27903.22	38674.53	12124.32	44627.37	40955.02	43942.26	27805.23	24038.09	28813.72	11419.62	19635.45	18649.81	20432.42	13344.25	8337.24	7432.27	5442.97	5800.53	7671.78	6859.78	3979.00	6901.06	9384.83	6577.26	11776.01	12796.04	4650.55	5880.60	4885.85	4437.98	7837.45	3974.78	3698.14	4783.18	3118.92	1916.24	4797.02
314			826350.18	8555342.00	480901.09	84519.58	70288.03	65950.49	102287.44	29383.94	20980.93	23237.42	27100.60	28388.42	13166.31	6755.85	13796.63	11575.68	17875.71	10016.99	5751.09	4491.28	4944.94	5258.14	3169.91	12496.67	6038.08	1904.04	3880.83	6694.10	10721.83	7953.01	7943.66	10610.58	5472.96	5942.52	6648.46	3476.95	2946.12	2739.17	4121.93	4092.01	4703.59	5461.76	8060.94	6174.45	7396.57	2905.83	2884.09
315			7481107.50	16398224.00	1746566.37	111425.80	16211.76	15223.18	13626.85	13170.62	12109.82	18915.67	17439.03	7622.93	6893.42	5140.02	3346.58	5329.90	4552.53	6876.36	4685.96	3977.01	2511.91	2655.90	3914.73	6768.08	4853.07	2242.65	2056.31	2252.06	4916.31	3537.55	2466.59	2340.12	4516.73	4384.86	2850.05	2477.29	3554.31	2442.45	1124.97	1754.09	1995.29	2994.66	2132.22	1697.71	1828.43	2203.05	1897.73
316			3725166.25	16193375.00	1301156.37	64463.19	37347.25	63789.12	40597.48	59569.32	21922.55	24578.52	21873.54	23897.09	17729.29	20959.59	32951.45	19984.96	12245.36	14990.50	15304.13	8591.02	10168.43	15049.58	9811.17	5363.41	4167.14	9706.91	9266.77	6873.03	4898.48	7275.73	14305.10	11548.55	4469.43	3330.67	3042.03	2397.36	7556.07	8558.68	5784.06	5562.45	1815.53	4559.40	7489.43	2842.03	4195.62	4397.86	3275.23
317			76555.00	2951684.25	200569.10	109426.12	78749.32	33060.10	25882.90	25717.88	17257.72	19633.38	25589.96	31181.64	17074.17	14673.72	11168.86	10826.54	10603.98	5402.00	15522.90	21568.84	11739.47	10983.12	6673.40	7683.83	10045.98	13644.54	10513.73	10624.64	10311.80	5862.34	2925.72	5426.31	6093.09	8223.84	3478.30	2673.53	3191.48	4334.66	8088.77	8491.73	7630.37	6096.31	2209.32	5182.92	5501.98	4141.22	2086.39
318			556293.62	1369527.25	123431.35	32058.25	52541.02	69164.47	48332.67	36328.82	24164.09	25232.46	12291.11	10811.62	33455.40	16619.39	21404.68	14963.50	15343.13	11469.74	13115.88	21644.55	15852.90	5899.14	4208.00	4808.71	5754.94	6754.05	8933.83	9417.70	5540.52	11894.24	17573.13	8648.24	5014.66	4419.77	4570.52	6000.91	6067.76	5915.93	1942.32	2849.42	3123.44	2448.75	2304.34	3748.79	3436.02	2892.05	1228.57
319			1501323.50	4116922.25	536521.31	66341.35	31930.00	37378.23	33424.53	19462.94	26565.10	18123.05	8174.25	4517.85	3981.41	3262.28	3140.60	3067.34	6625.73	4671.21	6415.16	2814.45	3106.80	3691.36	3902.21	2836.43	1705.14	2245.81	2797.63	1124.99	743.63	706.09	2384.49	3599.79	3074.76	1723.03	861.49	2633.23	1931.76	1785.08	1350.67	1421.10	817.13	2132.60	2192.68	1757.19	2216.24	1769.16	708.78
320			162767.68	1575396.00	198437.68	169324.15	132940.40	103025.64	35182.81	19861.63	62594.62	89319.48	47598.03	62631.80	92524.89	41754.12	37706.53	21012.55	12881.17	39479.43	38576.35	20922.58	28377.52	14431.86	9076.58	6548.46	10125.41	18555.62	16142.40	13625.11	18711.91	14817.00	7619.61	7843.91	7742.88	4332.36	6670.34	10497.76	11951.73	16448.03	8528.72	3351.31	3834.44	7875.97	6653.85	6262.82	4023.59	6260.47	3586.23
321			933194.25	11988112.00	552538.56	84351.72	53301.50	42153.88	33042.30	25596.70	19763.41	70048.29	22498.99	30385.92	21704.70	37127.08	38352.43	40958.76	38285.14	23992.89	21265.63	14357.95	20613.77	24125.85	16661.53	15025.18	8281.21	17426.43	20692.71	17206.20	6176.93	12667.46	15503.10	8998.73	7332.65	3148.57	10254.59	10013.15	9950.15	5252.72	4715.30	4570.69	4510.77	5113.64	4564.12	2909.69	6167.70	3884.00	1938.70
322			197564.65	3275805.25	126847.85	29452.61	17803.33	9633.40	17648.23	17637.15	16406.83	11971.01	10264.35	11883.68	6831.99	23787.79	28230.15	7709.77	6687.97	6114.48	9023.94	19691.32	7200.83	3566.97	4365.61	8691.42	7073.40	3230.60	6834.10	7533.31	4442.99	2811.56	1894.86	5779.60	5061.11	5517.29	3884.52	1447.32	2795.22	1578.86	2702.76	1889.35	1982.62	2698.45	3126.10	2851.93	2353.39	1041.52	1114.67
323			2484247.75	8163437.50	499113.59	84414.69	71142.32	41139.92	37250.60	30992.34	20490.67	13156.95	26281.38	32475.70	21739.40	11115.62	22861.52	59674.52	62999.93	23694.40	6228.34	22800.72	6188.89	10917.72	18012.28	8759.33	6306.20	9482.75	15549.86	8947.18	6331.39	7867.45	8879.92	24221.42	21007.61	15281.87	12496.88	3632.88	6406.17	7082.47	3714.73	6908.75	2596.35	2842.74	5501.82	3921.16	3421.64	2379.57	3770.39
324			61332.17	2396915.25	147549.20	108273.70	96680.93	52631.05	14308.31	16962.64	14437.92	16817.54	13328.85	12290.87	4968.46	11809.92	11209.52	12314.86	11117.11	4117.13	6804.24	6712.96	10362.62	5127.84	7265.44	5939.28	3277.56	1469.70	4211.76	6674.62	3676.61	2854.67	3408.45	7156.04	3086.95	3579.64	2882.56	2417.34	2414.90	3646.13	4214.00	1405.43	1768.18	2807.38	1624.79	1201.29	1027.72	2315.02	2090.42
325			565912.37	2911588.25	178343.34	51923.06	70224.75	76327.82	73958.17	16310.04	17894.61	43938.50	36519.59	37847.44	12574.54	22223.43	10479.35	72419.29	93099.44	30769.95	20094.56	47620.95	18120.42	46815.74	19527.67	43668.41	20042.55	10798.23	17385.61	6308.58	17207.36	10269.81	6751.46	4157.49	12303.36	3966.09	10180.17	14320.91	1379.82	11619.50	16898.37	11817.12	10103.15	2477.84	4941.84	3410.16	4173.67	2433.63	2755.67
326			145789.39	1831941.25	171351.32	47177.50	117966.68	125718.21	35950.28	32223.91	10310.97	39556.53	41529.98	50844.52	45524.50	22276.19	10750.80	17501.73	9006.91	14560.52	11518.69	10247.19	16063.56	12994.84	27691.52	11614.48	12452.69	19330.46	7861.22	15777.03	20632.06	17717.84	12357.33	9488.19	23841.60	13380.85	6413.65	10348.04	19839.05	15497.98	20925.96	17198.35	4353.62	3011.01	4742.54	4200.25	7771.82	10945.77	3470.27
327			122107.41	2603576.75	187610.60	27260.95	30240.05	29978.81	32661.08	13644.07	10328.71	18879.43	19541.43	4637.19	2133.19	5479.93	3236.27	2623.71	2745.41	1189.13	3964.39	3542.47	5885.76	5501.73	4946.54	3414.03	3472.67	2295.12	1295.12	1332.15	2458.97	2899.77	4225.66	2804.59	1850.29	2366.77	707.10	636.35	1378.47	838.52	1153.01	2154.27	888.20	1066.49	767.47	1615.00	1667.47	937.21	1328.98
328			2776945.25	11598945.00	2470470.25	32139.15	25758.77	21600.73	11731.63	20578.86	17468.47	13462.48	5834.35	6337.11	6285.77	3715.34	4963.07	7421.31	10206.91	6167.06	4046.81	2662.12	1118.49	2354.31	1867.73	1215.12	1592.93	1437.65	1682.59	2464.98	3642.36	4550.86	4139.43	2685.87	1567.54	1018.68	892.61	1518.43	2727.15	2269.57	1825.41	1486.89	729.01	853.82	640.55	411.39	700.22	797.37	555.99
329			166456.46	4372131.50	183203.04	98679.96	66611.39	44111.73	39257.41	22236.51	40831.07	39595.81	25190.38	31627.80	43732.92	26881.33	24225.68	25173.93	39756.38	36918.83	16729.60	16674.43	9843.85	16950.28	23975.27	5944.78	9485.24	11957.37	5748.06	8999.53	14504.85	7981.45	11544.19	4346.12	4985.13	4788.89	4768.60	9885.98	6159.30	2607.62	5882.47	12120.87	9349.52	3833.87	3350.28	675.72	2964.76	2888.71	1468.38
330			487710.56	3154185.00	195959.70	40152.83	27829.30	13544.13	26456.11	23686.99	16485.56	18350.76	30633.46	17751.15	10073.14	10399.35	15902.16	10688.14	11921.55	16783.86	8167.32	16319.79	5376.82	5869.29	9935.33	13340.29	12559.42	14926.68	13701.75	8275.30	3136.28	2454.32	3919.83	5280.91	5470.50	3632.99	3674.89	2065.16	2739.84	1795.85	5912.29	2603.85	6064.39	2036.52	2107.84	2550.98	4682.24	2410.86	3153.25
331			1753797.75	4684260.00	527269.56	54721.07	20188.67	14365.31	19063.17	17573.89	9526.10	2175.40	3453.29	4562.49	6678.02	9138.08	15469.44	17898.14	15535.81	6136.49	3347.75	1159.41	2490.61	2104.97	1177.09	3764.85	14231.50	15925.80	10742.34	4187.52	2295.49	4727.09	5770.16	3420.52	1598.89	1802.49	3263.26	719.16	669.82	898.02	4444.23	5467.98	1667.57	2232.12	1789.38	380.79	144.59	1318.88	1623.83
332			68578.35	1934309.12	115559.56	44788.89	83722.90	115155.46	39308.85	36072.90	10310.02	26991.87	16049.44	34432.66	66726.87	77013.96	53492.46	32176.85	12755.67	16827.85	30982.62	28314.03	47967.37	15860.70	18900.42	21758.56	9834.58	11486.77	14900.41	12467.21	4574.91	6750.79	6096.80	10642.63	11560.38	7123.84	13181.70	17746.28	9821.35	5860.93	9319.97	7877.29	6118.20	3429.87	9603.06	3668.40	4885.48	6385.73	10373.21
333			2027919.50	5300593.00	1024192.12	77809.82	39744.23	15415.00	11919.51	15130.22	17547.10	18695.98	2676.38	1748.84	1032.24	1536.77	1935.11	650.21	944.16	1908.87	956.98	1517.23	703.15	1167.10	792.92	659.10	1335.04	987.94	953.17	820.18	582.46	325.28	491.23	356.05	858.92	796.52	784.41	1051.84	364.75	625.07	661.33	372.91	482.68	263.80	422.10	363.08	213.39	226.30	272.48
334			928719.18	9451447.00	560223.43	47183.45	22185.43	22244.42	22537.01	43353.57	31113.48	15604.37	17915.49	16565.40	9190.43	12718.14	9468.79	16012.43	9695.88	12427.76	19507.96	16295.16	7324.20	9163.60	8514.75	6375.94	3411.84	3952.44	5767.89	4440.31	6495.94	4451.01	5042.80	6414.42	6312.09	4828.64	2520.65	5550.19	6318.28	5383.94	1913.83	2282.38	4589.37	4303.35	1569.53	1207.73	950.20	1334.31	2343.92
335			2943632.25	14430318.00	821312.87	17468.92	29255.99	21493.10	42157.78	23643.45	12003.82	10287.53	13062.57	13691.40	14685.28	14846.14	9879.97	12401.96	12384.48	13852.86	19344.56	10031.05	8475.75	3096.61	4880.38	9836.08	8152.16	5401.19	5109.84	4809.24	6032.45	4118.86	4801.71	2590.95	3837.51	5542.40	3631.08	3616.55	4273.54	1511.72	810.08	1127.16	2960.74	2128.14	1792.72	1197.21	1714.21	1853.32	1870.94
336			145698.81	3641900.75	101561.95	100329.89	32614.90	23320.96	73778.12	58142.09	35691.12	12029.91	8790.34	12516.83	24109.43	27268.96	10865.57	3789.90	7493.43	12108.24	13444.98	4934.40	10753.89	8672.11	7608.11	14533.43	15913.42	10984.83	11490.83	10969.95	7966.42	5056.03	6870.22	5922.00	5340.03	3880.29	6046.43	5592.49	9466.71	4720.47	703.88	3369.99	3242.59	1920.88	6305.70	3135.52	2246.68	3826.60	3528.93
337			1015078.18	3168064.00	228897.59	61034.67	43072.00	19863.92	19340.44	23391.06	9707.19	17970.25	5398.46	10822.28	13810.40	6661.49	5780.29	5546.39	8398.90	7794.09	5360.88	2078.95	1720.40	3914.67	7185.55	5321.07	1375.32	1883.01	2509.22	4302.03	2497.31	1410.40	4144.95	4436.73	1972.49	1948.27	1801.36	1061.75	2122.48	1120.08	621.74	1899.95	947.11	1107.35	2615.87	1992.37	956.47	1597.25	2933.51
338			2000118.37	4863077.00	622429.87	77617.98	51324.21	36523.63	21994.33	16830.53	10102.84	6882.57	5124.74	5741.94	14539.63	8100.92	5576.66	5191.55	7195.63	10057.64	8592.45	3299.85	4570.30	2148.83	4375.51	2397.65	4351.73	4335.53	2206.31	4272.74	2856.70	2414.24	2265.28	2046.58	1829.70	4133.06	3291.40	3216.53	3903.03	4275.81	4611.73	6565.35	1578.02	1614.42	3148.17	1650.41	2499.25	1338.43	2640.20
339			2009810.25	16980272.00	1089333.37	117804.67	123265.23	93412.46	73455.07	39595.65	51364.96	17233.75	60322.02	34343.29	45812.66	36339.13	54654.35	31677.33	21120.69	32138.16	27016.83	19844.44	20376.39	20455.12	26942.01	11254.72	11214.29	20642.24	24153.06	15097.43	12726.64	5279.84	9989.48	15851.81	20485.33	16837.40	15857.72	8796.88	7184.88	9414.06	15460.66	18684.01	11159.03	12450.55	4163.95	6556.29	4704.70	1534.33	6457.59
340			800281.50	5915068.00	199772.67	40437.69	22659.72	108043.50	122242.57	16825.71	33727.53	32008.17	51475.43	19861.69	12614.20	16820.78	18329.97	20467.27	32226.20	23311.52	24498.07	14654.39	11562.90	13475.23	5022.27	2990.14	13144.59	11787.30	25688.10	15558.58	19663.95	15161.49	11996.28	7461.56	10584.63	14087.39	9728.06	3024.42	7587.43	18144.29	20288.63	3702.09	3561.16	2406.76	7411.62	4547.05	2267.74	4724.93	854.61
341			5283746.00	29353202.00	2035682.62	104171.02	73417.42	79788.89	53486.68	85829.88	56007.42	37704.09	40966.39	27119.75	28463.37	14276.95	23306.21	11938.66	18473.13	23647.50	17795.45	7537.69	11510.10	16203.54	17069.65	10700.09	17964.39	14461.78	9298.65	5717.17	10426.51	7677.67	6720.30	7135.85	7439.12	6089.53	3402.37	7771.09	7404.94	7040.25	4892.49	2684.68	3749.92	11407.52	10286.15	6060.82	4457.47	6729.43	8430.32
342			1304512.87	28922964.00	802462.87	118505.41	137329.06	19306.13	78372.04	11603.72	27422.67	101088.13	41830.87	53199.45	8128.43	4924.45	24257.06	30886.28	78512.71	43806.78	43152.78	8829.97	7994.79	8152.94	32834.30	18961.37	14202.70	10472.74	8680.81	8767.46	13004.97	7157.25	5068.21	5383.60	24214.25	12781.76	8555.60	5771.32	13662.85	10853.85	11806.30	9909.37	10212.00	8801.04	4410.43	2661.36	5807.19	6924.25	2935.07
343			47411.01	884484.56	131358.01	174942.21	107171.04	70268.17	29528.87	32204.77	56435.01	37314.80	41351.34	42435.07	32673.44	16520.35	14731.70	19069.75	17045.39	13848.86	21233.62	11912.63	7649.29	14136.89	6844.95	4050.66	5527.15	5297.49	13480.61	10971.53	6342.74	5915.25	7671.59	5526.89	4319.99	12518.31	12777.87	5224.10	6830.40	3323.38	2025.13	4264.02	8282.34	4105.89	2214.78	2637.56	2352.06	6442.19	5854.90
344			960106.37	3592901.00	210260.98	32711.45	35268.07	34409.91	7041.81	4491.11	22668.07	17967.97	17386.49	13310.11	24893.10	12535.44	4775.92	5933.10	5027.82	6233.06	5650.73	2405.21	2279.12	3732.52	4187.79	3992.13	4251.85	2488.47	3138.19	3229.53	3216.30	3385.85	8495.58	9002.86	3044.30	2501.02	3349.81	1898.28	4779.65	3235.93	761.71	3887.32	4838.60	2697.75	2481.81	2163.93	3409.55	3536.07	1514.75
345			360903.53	17170204.00	747526.00	176308.87	42622.80	67776.71	53973.83	53168.49	79021.72	80996.36	132262.34	67536.60	6638.92	25900.99	41038.35	13051.14	29197.78	65168.58	14268.16	30654.20	28278.75	20126.11	4940.63	17939.75	28576.98	47410.71	36860.84	21732.62	24608.52	8425.90	16053.00	8152.63	15214.04	6887.51	7230.21	5980.37	8688.08	2584.33	9516.41	4846.62	8025.16	7188.66	15826.50	4293.27	8285.54	16072.12	4334.35
346			819039.81	3488348.25	340024.53	30148.27	25671.74	19032.52	28993.48	12469.91	45945.42	31252.22	11321.37	7586.46	7316.60	8118.70	16410.69	13836.58	16283.12	10159.68	18757.75	22497.50	18784.71	8449.96	10512.53	6800.94	7616.68	8976.76	7253.76	9148.60	6172.87	5846.98	18298.43	11334.79	8032.29	10737.00	11306.02	4714.53	4228.00	4533.39	5342.05	4558.45	2162.37	2335.81	2357.23	1428.35	2859.60	3470.47	9356.81
347			1593497.62	5615250.00	500571.87	27340.95	6606.50	21784.01	29454.47	20986.79	22876.33	14536.14	5444.92	8034.34	12310.12	5611.09	8288.85	1400.25	5884.18	6121.50	7931.05	4365.97	3346.68	4905.18	6190.19	17466.06	13391.08	4649.63	4561.76	1683.55	2648.29	2206.03	4848.94	3893.39	1471.34	4521.19	5176.48	3236.18	6710.21	9059.22	4002.98	1594.99	2327.58	2228.54	1639.58	853.27	946.49	471.61	1671.05
348			957887.81	2785911.00	354023.06	20785.88	16553.18	14065.23	15164.08	11510.80	6733.25	4589.24	7268.72	11915.36	8250.76	2299.46	4411.00	15623.17	10734.29	6433.44	9289.25	3831.08	1921.73	2335.40	3478.00	3467.83	3808.24	6407.80	7720.94	4542.71	3419.86	4505.06	3073.49	2935.25	2811.46	2338.94	702.29	1478.63	2638.02	3767.75	2989.35	1348.93	1183.19	1080.00	1636.44	2253.15	726.47	1890.96	2457.90
349			610384.43	2815319.50	178209.48	42742.71	13367.38	12036.97	42888.53	25155.61	16264.54	24225.98	6031.43	16417.05	16229.30	6953.34	4451.93	7242.75	6545.36	9062.70	4234.53	8163.00	4641.57	7135.96	7446.38	3416.01	4928.45	4709.33	5503.09	4580.91	5033.78	4721.99	3548.48	1538.58	2376.02	2916.02	3627.15	3584.04	4690.76	7135.14	3630.45	1618.81	3620.47	2498.30	3053.53	3772.67	4227.67	3371.05	2608.88
350			1130049.62	4098786.75	229593.23	141420.46	47604.35	31745.52	46035.88	23922.95	32383.79	22386.16	35215.13	21327.11	18083.64	16558.41	13654.48	25755.06	16667.15	7040.98	11462.67	4863.26	5987.83	6309.88	7663.56	8567.20	9208.28	13725.63	12512.47	18046.70	14413.30	6552.69	8378.05	5315.81	2320.00	3069.10	5142.06	8556.69	4855.81	4355.36	2478.09	1868.32	2521.82	2949.24	4132.97	2108.67	3102.66	5064.10	4319.30
351			158099.26	1286444.00	123445.67	66293.98	58691.24	36934.59	30138.88	29211.52	24020.00	11529.99	10757.55	8997.79	6798.39	13792.89	15674.25	17527.37	8764.44	19701.16	6162.58	4448.36	2603.22	6754.61	6008.03	4089.43	4427.52	10671.29	7017.99	5005.33	4455.50	2927.98	2084.94	4460.60	8468.36	13423.34	7608.75	6923.37	1808.96	8786.17	14479.70	12944.84	6674.66	4942.34	3168.02	1323.55	4882.73	5816.03	2336.49
352			4868101.50	20534662.00	3616901.75	106754.16	81218.03	53760.66	88703.00	55747.35	57985.94	24907.75	12501.68	40768.84	32519.55	56433.10	14931.27	20707.96	9176.53	3843.91	11202.04	8222.09	11464.37	16298.11	7832.75	7781.88	3408.82	12844.61	13065.64	18396.18	25742.90	5794.92	2371.74	9247.23	5687.02	5125.70	8969.56	14500.12	16655.45	12786.82	5489.09	4413.31	2150.93	2127.69	1586.73	2242.13	2276.79	1952.94	2100.07
353			876281.43	2620600.00	128858.39	35099.99	26682.54	41575.92	22766.74	13869.51	17751.38	6441.18	3784.07	2455.51	8188.31	4774.43	10359.71	2163.19	4965.11	9348.74	6359.26	9551.79	7701.48	5915.91	4803.14	4985.50	3563.43	14937.03	5798.64	4868.87	6296.86	13999.31	7199.90	1151.20	8882.65	4387.73	1614.43	1890.76	3850.82	5121.18	3992.99	1969.08	947.57	1045.85	1719.87	3303.87	1826.96	1649.37	677.72
354			1477847.87	12154793.00	664784.18	20904.50	40440.04	25487.46	16741.29	15188.09	18565.70	9619.50	14903.66	7807.05	12320.27	11559.88	13018.14	2856.63	7491.08	5577.90	4567.63	3701.77	2817.35	4619.05	2795.15	3589.78	11850.50	10239.02	6182.18	4879.05	6826.30	4012.85	4319.70	2377.22	7378.61	3925.82	2326.29	1911.27	3169.89	2714.88	4551.17	4674.05	2320.10	1681.35	853.65	1605.56	1807.04	1229.23	924.23
355			838030.18	6001943.50	238406.15	49003.34	39574.84	28477.62	17076.70	37648.37	33569.87	18099.99	7112.01	8645.07	8824.43	10732.57	14723.32	16499.30	9213.06	6037.19	8186.44	6838.20	11888.60	9381.81	10083.56	3703.64	4052.49	7215.11	7730.64	3096.84	2588.65	3599.11	1969.67	3467.42	2996.53	2153.14	1487.60	3128.00	4388.79	3586.55	1210.25	1722.96	2477.20	3169.32	2943.93	1545.09	2157.57	2267.29	1395.23
356			987375.37	8417471.00	298696.78	49909.95	64097.11	23485.14	16020.02	16508.18	28648.48	12084.39	28444.57	17836.15	13465.40	6045.37	5960.98	5481.06	6375.07	10477.38	4633.97	5341.31	3838.24	2816.24	4360.27	3483.16	3703.62	4206.81	2040.76	1836.54	3590.73	3143.71	4716.48	2442.83	2588.29	2272.29	1852.73	3201.42	749.56	3016.96	2790.00	3934.40	4440.22	1848.74	960.95	2178.28	740.35	896.56	657.20
357			99257.13	2429062.00	116185.82	34722.51	178558.62	205721.71	52644.46	32987.76	85821.63	51593.71	42296.95	55244.28	41582.46	46496.92	24397.16	25923.49	25996.77	17932.95	61297.56	43131.35	18329.39	16356.62	17779.33	23052.49	31517.85	41902.09	16795.67	13821.51	18053.16	23934.14	12115.56	9948.65	12996.36	7918.41	15582.47	6983.12	6730.92	13210.88	10308.90	8667.96	4307.73	6341.51	10760.18	4383.46	3998.84	7601.12	5706.89
358			220975.32	1330030.75	258454.68	65133.43	32092.52	25633.82	27753.89	26319.60	23528.87	33235.65	32547.05	15037.44	19665.16	15009.18	7622.18	5420.73	7161.00	2638.59	29840.32	13946.31	3208.49	1844.11	5695.34	10574.91	10708.13	10502.98	6434.90	3612.96	1115.31	3702.04	3169.97	4839.00	8846.22	4747.48	3008.23	1983.07	2788.18	2439.09	2079.87	703.11	1693.87	1437.83	2736.49	1862.35	1134.31	1774.84	926.84
359			1130465.00	10917706.00	712612.75	62967.92	31178.07	40174.55	14420.54	22119.82	10479.12	25830.25	15074.43	13315.24	10931.10	18133.76	14252.30	5982.73	11619.28	11509.10	16159.22	14856.48	11126.44	12325.69	12478.11	6649.43	7927.27	5278.21	6058.81	6360.93	13826.02	9633.15	6703.98	5566.10	5785.37	4698.86	6613.68	2049.54	7681.71	7608.65	6843.48	2873.65	2824.74	3362.48	1870.55	2500.23	3780.69	1768.65	1579.36
360			1139756.50	3736932.50	371083.25	58288.89	38043.60	48717.95	48740.17	13057.47	19745.58	7426.64	9891.58	24724.24	20331.34	11838.66	5628.33	2362.80	5959.34	9112.59	5985.88	6863.75	5594.60	3856.30	5091.91	1284.48	1980.64	4278.38	11706.99	5076.91	2703.83	2140.43	1531.55	2592.04	4269.44	3320.97	2181.47	2656.98	1254.45	1941.94	1567.39	1245.79	1427.14	2750.50	1558.83	1133.80	2327.43	1710.66	1740.98
361			380657.93	5755893.00	455090.90	84477.03	49799.42	54348.30	51897.64	23399.91	29050.40	13938.04	25198.56	39244.22	19815.91	19835.80	22708.74	20138.32	21754.36	22362.84	15589.48	12366.46	8756.76	7166.07	9269.95	15120.08	10856.77	5768.83	16467.40	10636.09	4771.37	5334.06	4289.14	9849.41	9326.71	5633.53	2092.58	4974.69	5142.48	7183.64	5850.85	3852.79	4869.76	3979.84	5139.25	4224.11	7436.12	1639.32	3775.41
362			498961.28	5312558.00	353709.81	61934.32	21549.63	31011.48	39923.18	28109.36	12229.70	20062.40	15295.33	14829.37	9455.46	15003.12	19965.34	10577.75	10487.43	15959.82	10165.35	7485.33	7013.75	6833.60	4726.45	4341.33	5046.10	6573.30	5575.80	5746.08	3131.56	4530.85	5730.21	3687.76	109	4315.80	4019.24	4907.47	3380.99	2806.04	2477.41	1694.43	1381.91	3830.65	4770.27	3352.85	1366.59	1254.49	1629.54
363			4152144.50	12050201.00	1479646.62	31164.05	21000.02	8827.52	19330.42	11720.96	17660.35	11255.39	32673.44	22697.43	14856.66	4649.08	8132.10	4542.31	5130.76	4543.89	4645.33	2151.61	3591.22	3262.48	2305.59	5852.35	3179.63	2173.41	1551.58	1344.62	1965.89	3942.37	4524.23	2019.56	3525.56	4115.43	3283.61	2150.34	2489.01	2834.44	1819.14	808.64	1697.72	1001.52	1059.71	767.38	1667.17	4332.89	4595.79
364			72842.96	1181602.87	224474.26	74331.97	16323.51	13015.54	13666.65	17387.71	14185.90	20086.70	16660.67	14657.71	8352.86	5637.77	7872.85	9697.20	1971.36	2771.87	4100.97	7357.04	7591.73	2923.69	6294.40	7287.93	7542.62	4818.72	3208.59	5682.94	3994.75	3831.29	2692.99	1296.54	4313.66	4913.89	7087.36	6768.13	9171.63	19033.35	25781.13	32703.48	11210.96	4411.12	2663.55	1057.47	7129.68	1984.76	2046.85
365			198550.50	6090179.00	225415.20	59369.66	38153.80	12442.96	60632.53	51058.59	39516.56	23387.71	30549.33	23430.67	19925.25	8618.78	14463.18	6438.37	4555.65	6423.70	5022.57	12996.19	14573.15	11843.30	11881.88	9975.55	7465.57	4943.42	4302.60	6954.64	2041.15	1255.33	3675.89	3665.72	3625.50	4643.18	3113.56	7014.17	9733.08	5071.63	3957.57	3758.98	3351.40	3332.29	6046.62	2694.90	1047.59	2112.11	2169.07
366			2340658.25	7275332.50	628245.56	28942.61	37254.83	32866.53	8444.05	13710.52	9853.57	15705.00	12858.25	11298.89	14920.34	14047.27	7279.06	8027.58	5652.62	3081.53	3816.09	5782.56	3579.31	2643.43	2437.76	3746.93	3153.04	3352.08	1991.59	1874.80	2190.33	2611.01	4563.47	2404.56	1169.72	1292.47	1013.29	622.15	756.13	887.23	948.33	1636.44	2963.93	1602.21	1074.10	1380.45	788.28	892.09	966.41
367			329690.75	1414269.00	187369.98	28487.25	64739.05	43663.85	57592.34	51469.49	19086.82	19887.04	24340.89	20260.54	27501.65	38781.33	13460.13	9052.55	7547.60	11750.45	13624.81	17019.59	4922.95	5879.10	18125.88	14435.05	7635.02	4678.35	4965.95	7732.09	7525.55	3113.13	3849.14	5397.22	2990.33	5848.35	3362.18	4974.19	5321.85	4209.80	3160.18	4422.77	4000.70	3033.70	4069.30	2008.08	2661.93	1263.15	1431.04
368			1952997.50	18466106.00	892095.62	49820.53	28831.59	45944.77	36063.79	30496.09	33517.24	21714.87	19965.99	14828.88	27811.95	15449.71	17611.96	10836.00	25104.29	4670.37	9473.95	14064.86	6719.56	14291.72	12370.89	12828.07	9990.23	33152.46	26180.87	9146.67	4320.78	8009.43	18872.82	11054.49	10579.09	3625.33	6955.01	5554.20	4210.82	2936.13	2683.54	3301.05	4615.18	2036.90	5008.95	6553.51	6113.71	2723.48	3098.61
369			4840700.50	22069898.00	2285098.75	58534.78	45408.71	94055.77	49526.99	58820.41	49693.52	31961.74	23516.97	14172.63	32244.26	15387.40	20223.29	25154.67	35208.98	14557.20	29240.18	30217.36	16460.47	8682.79	15248.65	18223.60	40742.25	40478.81	26056.25	24894.14	7401.57	6536.07	6608.85	5945.88	14945.86	28478.79	5147.20	13199.60	14140.01	6696.79	9631.76	14346.02	5905.75	4504.68	4118.48	6231.52	5645.84	5462.28	4052.45
370			296279.25	1798042.25	112811.37	43032.62	29418.07	31534.08	24972.36	13848.53	24894.46	24664.99	14286.72	12273.16	13469.35	11587.10	10912.85	6878.30	8724.40	3659.95	8224.19	11635.44	7405.02	4136.20	4830.10	3372.04	4134.56	3361.08	3546.65	1271.34	2904.13	5757.12	6068.78	7727.79	4173.80	1153.77	1441.66	2173.90	1825.78	1995.87	2504.52	2763.27	1345.19	2306.20	1740.82	2038.03	570.63	1135.59	1218.88
371			1167509.25	11315792.00	295018.50	63492.16	107173.10	114807.37	78615.29	50156.18	60502.31	54253.77	45659.56	37039.82	16434.52	24374.59	28676.85	22762.48	5498.32	23154.86	17217.11	19533.13	15410.82	12045.57	9273.61	9508.42	8605.03	11496.33	6879.64	2563.48	15312.16	20722.07	11989.67	18981.32	13870.93	8093.13	5216.27	6600.95	3627.04	8234.16	13858.77	17326.19	3550.84	14870.56	8269.19	4087.22	1802.36	5238.60	7136.91
372			2435567.25	12548784.00	1056479.25	81470.06	67135.13	57026.48	48953.47	30311.60	24222.43	37167.24	29878.01	32669.98	31009.18	17917.40	20589.90	19035.91	7391.89	11228.80	12315.38	18527.98	17225.82	20261.68	18239.53	6534.83	3109.29	3252.76	7079.76	10354.36	7540.74	7211.78	9081.28	11320.47	7250.23	3706.25	6279.23	5314.74	3656.09	3288.58	4748.59	2486.93	1997.41	3538.86	3128.27	2797.79	2372.30	2847.66	4526.18
373			4438054.50	9547058.00	760022.62	201353.10	63415.57	45050.34	88545.54	71351.73	30088.70	49996.49	23825.22	17716.93	12696.88	12006.57	42774.04	35907.97	15320.66	6162.50	7617.88	11401.22	6575.62	9282.14	13025.62	5946.10	7469.91	10289.74	8145.34	7300.47	5876.23	4123.05	5260.48	8815.02	8206.08	1423.88	2884.38	2973.25	3724.14	5652.15	7651.38	3805.61	2066.27	1490.59	3795.49	5518.05	6939.59	2056.30	3026.33
374			1475527.50	6160512.00	261776.20	82926.01	24739.46	33346.56	38961.44	29385.08	15728.48	34723.06	19243.10	6511.40	4236.26	2265.62	4313.34	6823.66	3950.40	3855.27	6512.87	5725.07	2801.89	2017.62	1991.92	3513.09	3730.07	4050.54	2318.02	3507.93	2061.36	3289.62	4368.34	1963.35	965.18	2855.45	1677.43	2317.59	2068.05	1397.61	2526.44	2956.07	1425.94	2959.01	1059.43	608.00	1722.60	1977.69	754.91
375			1248256.25	2773906.75	479519.90	37658.67	43812.36	38637.35	13543.79	4791.99	15437.06	25879.89	10812.68	10977.56	21075.35	20165.22	6998.38	2760.30	2565.53	1756.11	2946.09	4768.47	7608.56	12431.21	5451.82	1899.26	2913.48	2138.26	4081.52	2177.09	4172.78	3785.53	4995.20	2654.21	3699.01	4837.39	1388.87	1546.56	3401.95	4034.94	1939.75	2867.20	2819.36	4500.12	2774.07	2320.76	1690.52	1350.15	970.58
376			681187.56	7872177.50	365984.81	45979.62	20311.14	10994.84	29122.96	32068.02	27249.90	26562.73	30413.64	20722.20	13360.30	9032.20	14281.61	9966.54	14211.85	8760.68	9124.87	4281.21	8547.81	12660.34	11668.81	8709.52	2746.08	2809.23	2615.26	7335.51	3876.69	2547.51	1843.02	6245.80	3190.31	988.33	1179.39	3235.78	3726.43	4998.55	2958.03	2505.75	2448.26	1728.64	1036.86	3512.10	2477.90	1863.77	704.42
377			249387.51	5747562.00	560635.68	46335.60	26772.23	28653.24	52246.75	36898.93	14730.56	19249.15	16512.07	14567.44	21719.79	18725.77	13783.04	19318.56	11941.41	14450.64	21605.29	10012.22	11497.83	11483.87	12424.18	7241.80	15793.25	4324.24	8285.59	5681.72	10327.08	1653.54	1878.31	3644.73	6039.47	5803.15	6722.41	5351.37	3977.84	3532.00	2159.19	2234.25	3066.49	3293.95	1201.48	3166.24	2461.67	2550.52	3653.97
378			8976172.00	18821080.00	1669159.87	239897.92	76513.96	81790.61	103005.76	82133.39	41329.81	11528.63	10535.54	10913.70	10625.63	13696.37	14831.12	14750.05	13470.36	7659.84	1793.82	5483.20	5515.00	6891.85	8650.35	7491.50	4338.05	6092.77	3227.65	4366.26	3503.92	3656.38	3170.02	4440.10	5127.48	9925.89	5905.18	2447.13	1994.90	4162.22	4641.20	4928.57	5475.52	5139.11	3764.05	1333.48	1765.52	1549.47	1931.12
379			2538859.25	8476294.00	1184304.37	49926.03	19298.66	12693.90	34631.80	12095.87	14506.58	26944.26	17787.86	5948.74	10119.63	3726.47	5429.94	5696.05	6108.37	3523.57	3274.63	10476.62	7248.83	5958.57	6395.29	10562.78	6261.12	4839.95	4890.70	4480.63	4995.73	4835.89	2126.44	1970.45	1937.10	3150.55	1339.75	1875.46	1306.71	2357.47	3075.84	3034.96	1635.90	1141.31	1608.97	1727.37	1686.51	1235.85	728.21
380			6088331.50	24138442.00	1589565.00	134327.45	65014.96	25671.10	49371.75	18465.86	51848.24	40679.73	34117.62	8076.80	11434.99	11111.84	14563.75	5207.55	8987.72	9856.57	11129.09	9757.70	12503.41	10617.24	11247.48	8987.00	7475.81	4848.33	7914.18	5501.28	8558.37	3447.18	3630.67	5566.37	9416.76	7746.21	7233.79	3504.50	3546.56	3671.41	5247.75	4561.13	4460.90	2613.09	2410.78	1984.32	2000.00	2494.69	2055.62
381			2786702.50	8117887.50	1216370.87	38650.77	32153.45	20380.02	14090.12	12684.77	16361.26	22473.72	10463.90	14207.58	12383.04	6632.68	7481.12	3582.47	3864.82	3953.96	6432.66	4536.71	2786.47	2979.99	2956.90	5546.54	2994.39	2480.83	1923.66	3820.62	3768.15	2890.55	1229.46	2921.15	4310.19	3604.09	2159.93	2526.55	1767.68	969.27	2579.14	2168.21	1786.07	1103.89	878.35	1048.13	1291.29	2614.35	2283.89
382			561480.68	2974417.50	105278.48	41557.65	27657.08	35108.35	19552.70	21589.63	8110.65	14102.62	10347.46	6135.31	13268.51	15587.90	16261.02	15992.31	7927.86	5459.99	9015.51	6715.03	5870.12	5247.58	5698.30	6639.37	7442.83	3547.58	6551.77	4095.95	4184.36	7334.74	5243.11	5528.73	5115.51	2854.00	4767.30	3788.78	3774.96	2895.82	6949.11	5315.21	1875.25	2626.33	4557.94	2249.87	2741.17	2365.67	3197.85
383			1180973.75	10002955.00	441346.18	59474.45	62716.60	36237.78	27814.79	10915.19	14153.53	28167.19	23334.02	16839.84	8644.43	14019.10	11112.82	8095.79	20532.10	6562.32	4735.20	5244.68	3056.19	3357.14	5071.70	3978.97	7420.92	5888.59	4677.15	3335.20	4545.27	3729.13	1756.34	3276.74	2093.06	3526.09	2837.52	2400.21	3167.72	2092.26	1280.36	2118.81	1741.10	2279.72	2840.64	2307.93	2940.10	1993.13	1712.06
384			6640582.00	11108973.00	1158527.62	47038.39	31135.43	40809.33	48632.94	42399.80	48084.35	46609.82	16062.91	12235.62	29502.58	37585.09	14713.97	14271.76	16532.42	5590.28	14718.99	19452.93	19247.97	9673.79	6963.48	11707.94	13231.89	4092.02	5933.85	4043.13	3722.56	3158.07	3233.72	7045.49	3793.10	2077.19	6251.93	5838.01	2968.36	2310.85	4379.19	5992.79	6186.65	4569.93	2781.76	948.15	2661.65	1276.61	597.58
385			2858632.50	9011849.00	404420.78	54358.32	51585.41	30175.83	14632.93	23847.51	28357.85	29710.44	31855.17	12890.24	12995.32	18582.60	16859.77	18809.69	14921.03	11338.49	13544.02	14879.16	19304.51	9509.52	10112.89	6481.95	6855.83	10852.45	5506.23	4916.72	7023.64	5636.54	7794.37	7495.07	7711.39	5597.80	6812.59	4203.04	2440.91	3083.15	4522.80	3783.45	4114.56	3093.81	2636.06	3788.75	2833.04	3350.89	2427.80
386			1210535.12	9546309.00	591546.37	59118.38	46343.59	30539.42	35706.90	22980.70	16520.93	10834.63	16241.52	12480.86	19951.15	15491.46	17424.90	8372.96	3950.36	9059.83	9684.96	5150.31	3997.95	4759.98	2299.99	6196.16	9284.20	3056.20	5277.75	5377.56	10145.47	6964.98	3814.84	3470.51	1355.12	3997.21	1134.03	1490.48	5995.84	3479.69	733.56	3214.92	4806.02	2569.84	2078.20	2341.01	3287.79	2458.44	2281.73
387			738279.75	4054622.00	344733.78	38037.04	15874.17	28685.35	31632.87	30239.46	19808.42	16423.53	12732.62	14151.83	17786.37	9420.32	10363.09	10091.29	9857.34	6360.66	6091.58	4535.90	7279.09	5769.38	8499.72	8093.79	11239.95	5307.43	5718.30	3778.39	1956.38	4876.27	5989.32	2290.02	1399.55	6033.30	2060.40	1680.93	2116.39	4308.79	7850.96	2171.50	1645.88	1220.47	2051.63	2427.74	715.81	1320.57	2041.93
388			3502674.50	11151897.00	687693.00	51247.19	33434.21	67326.94	19751.49	21525.39	22944.22	46865.08	20788.26	14054.42	15249.52	16400.25	13578.17	13506.37	8663.68	6212.17	13551.41	11570.29	7176.34	6303.84	3957.56	3166.14	6813.33	15541.08	16560.27	27085.12	12269.06	7941.66	11713.48	9812.70	5680.81	3381.12	919.45	1808.27	3398.32	5825.35	5880.45	2161.79	4088.78	4217.74	1918.25	1732.04	2821.76	2788.01	3224.54
389			6551361.50	12676246.00	1929233.00	97042.75	79173.57	108051.43	38642.46	60204.14	28352.74	18201.70	21089.48	21086.58	5888.06	7759.86	10818.82	8838.75	11330.11	16063.87	6758.79	8742.92	6275.50	11468.54	8171.23	8293.43	6666.54	5818.83	18837.31	19504.15	9448.59	13015.12	14186.99	13391.11	2895.07	7497.85	12426.40	7185.78	6872.11	4067.96	3020.30	2066.46	3017.92	4289.17	5874.31	5575.16	4028.06	1272.21	1799.41
390			2374932.00	22032914.00	1249408.37	49928.58	62770.47	43796.25	17920.20	38251.77	43136.28	44212.43	83077.50	48965.66	39326.87	9893.81	11681.39	20258.78	9889.61	9456.59	10035.64	8435.62	6172.52	3468.68	12981.00	12641.49	10807.56	14352.59	18067.79	11295.10	13837.85	7235.15	9104.89	6165.32	3434.54	6856.72	9200.21	5376.87	2784.70	1910.62	3079.05	7658.14	6735.93	4688.72	2199.58	3348.90	1030.02	2141.28	3795.19
391			476670.53	2762413.00	369235.93	57419.10	102732.39	58069.53	40486.26	28883.14	21445.74	30513.09	22378.85	46773.42	24580.54	11239.62	23723.20	12911.65	16570.43	25756.71	30234.42	15598.18	10818.16	17984.37	18143.11	5789.89	13458.48	15579.78	11347.01	3339.85	2727.23	3934.64	9208.90	3005.67	5468.81	7045.01	6579.43	5839.63	4283.45	1534.70	2020.07	3825.98	2765.93	1408.99	2692.87	2775.15	2257.70	3565.54	4526.64
392			2904443.75	9306876.00	578979.12	57786.81	55206.12	74761.17	18163.66	28934.94	30917.74	13056.26	27168.42	36605.88	23041.02	14789.96	10396.90	12911.93	22662.98	17086.94	8886.40	9973.56	4917.29	3174.83	6224.37	10392.19	8569.22	12038.07	4617.72	3913.48	5632.75	9742.31	4909.96	2441.17	3834.62	4446.80	9106.79	6073.08	2492.77	1040.14	1105.57	1785.91	2624.85	1837.27	549.88	2298.62	1564.56	854.47	1566.27
393			880886.25	7727658.00	615115.93	184870.26	164911.57	182349.46	116452.17	156299.92	136946.62	87610.47	92914.48	69762.58	52114.29	51248.34	50701.54	50130.65	36962.93	16340.29	5391.82	39633.55	37954.45	40669.06	29984.97	17953.54	12880.81	22017.75	17897.12	21621.17	41463.70	25428.93	36475.02	20048.03	22736.83	22590.16	20981.62	17625.30	9000.93	8413.57	13982.17	31333.03	16657.67	4264.41	1863.37	4276.55	4789.67	3305.67	4982.41
394			429975.50	18925086.00	1335042.12	27569.82	25544.11	56795.30	15183.43	20183.89	48573.36	23954.42	17633.35	11825.51	32429.90	10943.17	6009.09	7250.25	6763.87	8102.59	15164.04	12962.68	15700.02	10153.34	5704.19	3068.33	15907.42	13390.96	12070.53	5969.90	6564.08	11896.15	16922.14	1552.13	7569.21	9700.64	2147.50	3542.60	8410.88	11875.51	7072.05	1630.73	4064.87	8427.52	4951.25	1635.09	1407.90	2430.31	2701.18
395			725248.56	4228281.00	160682.56	24851.97	26393.45	27617.22	21726.11	9309.53	6760.75	7675.14	11366.48	11049.63	3929.01	3165.92	5631.99	4007.02	1849.86	5589.24	5823.18	6048.68	3931.32	2350.10	1468.07	1940.70	2741.82	3522.76	3325.97	1903.40	5486.42	5716.49	4387.80	2250.35	2176.33	2196.56	2227.10	1874.26	1375.14	837.08	1679.28	5041.35	1883.55	1722.97	1331.05	461.46	869.71	724.45	617.75
396			273894.65	3126684.25	345821.34	80118.61	64023.81	34095.32	17746.99	9886.00	7644.31	13086.19	16370.00	5203.73	11886.92	17026.06	5102.27	5054.15	6451.34	5286.84	5565.61	3563.41	3385.90	3316.27	1485.95	1172.57	1025.93	1021.55	1362.21	1104.56	919.23	1444.32	4153.93	4486.55	2489.75	1931.98	1978.76	878.26	1264.18	1596.86	1395.49	1607.29	924.61	1091.01	615.07	1055.91	1771.89	1411.25	870.65
397			516247.37	4043446.25	293621.34	35919.23	23657.78	11490.25	14281.73	25511.89	34773.35	32150.30	38621.66	47101.98	7324.38	9319.41	11009.79	2415.77	6761.01	3904.86	1049.98	3046.96	1271.97	1006.23	1254.99	3931.62	7336.27	8407.44	3295.34	5138.76	4804.75	6107.96	4679.85	4381.19	3163.99	2144.55	2882.83	2086.09	1412.84	2267.99	1697.90	990.34	1188.52	1395.50	1510.33	375.87	657.99	1572.88	990.95
398			195752.53	2535166.00	173136.06	68213.07	73058.17	107966.47	58329.51	125654.90	41464.64	62850.32	38784.31	25512.60	25302.37	28289.07	21622.51	29600.37	12933.09	18153.91	17295.41	8319.94	13674.84	9475.97	28724.36	16703.77	12575.12	4661.77	7459.41	10165.88	15859.37	6653.35	6121.69	26293.07	16621.39	9518.96	9139.45	9284.52	6917.93	9131.59	9481.49	9699.97	10824.56	5238.91	4391.32	3386.06	2955.67	2512.57	6688.86
399			807246.12	8997248.00	690770.31	117266.12	89074.44	115903.24	129008.96	87347.85	20191.20	26556.00	61813.56	22957.99	14751.22	6439.46	6418.54	8883.51	20654.04	24686.99	11995.65	6980.92	6844.02	9812.79	26345.65	5582.49	8874.04	11341.71	13802.31	21465.09	15642.15	7718.49	1105.86	3418.10	2276.85	5081.92	7772.11	4213.18	4810.71	5812.92	6620.09	2412.97	2216.19	2704.52	1181.98	3564.33	5950.15	3172.41	1391.20
400			6758440.50	37985960.00	6736206.50	700911.25	86346.74	44758.22	22758.04	19743.15	45147.52	38495.02	47041.38	8253.59	16652.74	10001.28	8222.74	15118.75	16234.14	9686.36	4091.98	6355.54	1995.79	3808.42	8049.26	5535.70	3006.53	8142.68	2460.40	4700.47	2451.70	2775.83	2396.85	4023.75	3276.38	1943.41	2985.53	2901.51	3056.58	2543.19	2727.17	2422.32	1575.51	2856.90	3325.49	2711.63	2470.18	3483.00	1331.22
401			3063787.75	9877548.00	4053544.25	143268.18	19082.54	18945.94	22006.13	8325.73	8566.98	25365.54	26061.75	3745.46	2566.97	922.54	3087.79	1674.84	1451.19	893.94	1519.65	2668.18	1595.71	2088.67	3071.52	1906.45	1664.95	809.09	729.96	422.84	814.53	288.74	660.58	479.34	496.43	471.50	777.73	460.78	385.37	589.65	1229.61	1004.50	971.46	627.38	812.38	1283.51	521.55	623.50	439.08
402			851794.00	5126506.50	332553.15	38849.14	24440.42	17558.97	14261.23	19286.84	5217.51	15402.35	8712.85	6149.76	3263.17	2092.34	2266.52	4276.45	7113.43	5403.21	2615.17	3060.59	2299.12	1828.76	1420.51	1710.20	2078.32	1451.70	2105.11	1383.86	1353.09	1711.96	1731.12	1158.03	1808.96	3500.53	2430.16	569.96	1137.59	1425.43	973.92	829.41	1924.44	2045.65	1170.11	986.86	876.11	732.56	1572.25
403			535709.31	2619803.25	216135.32	122081.60	39792.03	58450.45	60719.92	32006.33	46173.91	32562.39	44942.74	39601.00	16796.13	31298.51	15711.37	16903.61	43585.34	41913.76	20545.91	8224.12	8912.88	15421.86	15387.25	15324.43	14652.54	14572.30	12056.75	9166.81	9547.76	9708.20	8546.01	10155.29	3565.08	2116.82	4916.24	10495.17	2866.19	7398.34	5628.06	7136.54	10033.63	7207.54	2604.93	8097.92	5192.09	5053.66	6446.18
404			191959.46	833478.81	72081.60	37367.23	19276.62	10592.84	7551.24	3080.08	4130.75	3348.53	4521.26	2842.10	2055.03	728.30	2492.53	2946.33	1376.50	864.62	571.94	2321.76	602.30	969.42	1207.84	1504.00	924.95	784.20	1168.42	1046.42	1355.84	990.04	796.59	1275.41	1016.78	650.41	1302.53	1378.55	607.22	594.49	664.98	1395.46	895.12	623.94	1042.82	809.94	496.81	341.61	760.32
405			5293960.00	14766832.00	1040157.25	70972.99	46860.40	35583.17	44993.82	34329.49	21575.37	26293.29	12842.58	17957.33	12753.37	23072.50	13562.28	10770.68	11792.39	5000.54	6299.82	7812.02	8768.27	8267.58	13029.72	7414.69	8345.98	11234.54	9727.20	2953.83	3567.79	3495.30	4322.51	3964.85	4011.94	4711.11	4397.14	3179.27	2457.89	1377.19	1814.24	4111.95	2442.75	1576.14	2245.72	2616.59	1836.21	1553.00	2252.82
406			1152594.62	5262038.50	728302.68	91467.32	32649.83	14987.54	13055.46	6422.62	20658.30	19983.14	11229.52	3885.98	7337.52	4296.01	3258.90	4464.09	5205.33	3231.43	2709.14	2230.36	2261.52	3042.58	2091.23	3447.59	3037.67	2533.10	5633.75	3341.85	2673.33	1524.39	2333.84	1128.10	1372.16	1285.40	2332.01	2627.76	2088.68	2587.43	1682.98	1241.48	1454.25	1524.63	1378.23	975.82	666.34	263.17	387.89
407			2228283.50	14642505.00	648630.75	75133.91	47116.71	53582.47	16535.86	31272.33	25573.45	30848.77	22401.31	14228.62	25683.44	16625.75	16690.14	19002.13	24589.79	31325.98	11429.07	8717.78	7365.58	7495.81	6242.42	9766.34	8172.29	10755.96	6656.10	6770.17	14758.37	15588.31	9821.77	4187.13	3256.85	5154.52	9519.40	9286.43	7548.84	4801.44	1824.21	4579.79	3607.76	3099.10	3803.60	3229.13	2743.29	3829.03	5010.00
408			1738983.12	7179600.00	381976.34	55747.25	15599.51	17634.31	28035.79	26231.75	35798.03	31438.39	16060.72	12309.47	24003.73	12250.70	7754.66	15225.22	16687.97	23238.53	15115.96	9052.78	5007.89	3585.42	5512.54	4249.23	7758.27	6171.08	8181.38	8602.66	7813.14	4728.44	6239.94	5475.91	5210.42	5989.93	5372.20	3044.57	3916.36	3669.88	3183.11	3687.43	3601.73	5199.54	4666.11	7474.52	6206.37	2192.71	1323.95
409			2088428.00	6995468.00	699565.37	36271.05	53167.13	29474.33	32400.10	21690.41	17592.92	20923.51	11702.36	8290.18	7829.35	4735.35	7314.07	2512.81	4702.85	8145.04	2050.67	4002.97	7083.45	5542.41	2128.36	4720.48	3469.52	2354.11	1717.81	5684.98	2258.58	479.63	940.97	1691.29	1780.14	2504.23	2181.12	919.19	1292.05	1431.34	1291.27	1134.88	2832.26	2370.09	725.75	983.58	2163.90	2205.20	713.04
410			1217433.75	6089339.50	349817.31	43033.59	26695.90	29905.00	28927.99	42422.88	44943.03	60161.81	14031.88	11975.61	18110.88	9840.83	8291.05	16234.02	24875.90	17319.37	7392.40	9088.98	20608.19	14889.87	12640.35	6762.31	16683.17	11682.66	3402.38	5315.19	9873.20	6340.88	4091.17	3216.86	6990.85	11125.78	7319.98	6261.33	4254.35	3438.14	4143.17	5801.24	3193.82	4872.88	5679.91	3026.56	3918.58	5689.49	4073.55
411			152853.78	1016658.93	178316.87	75833.59	48834.57	39736.77	16306.13	25376.79	21375.14	30629.41	15783.47	13574.56	15345.94	8170.45	12838.96	18438.15	10898.75	8573.41	6289.23	7392.64	9068.46	12404.56	10175.28	12822.19	4849.09	4313.39	10707.23	6775.45	6863.53	8559.56	7446.59	5516.96	11701.62	7089.02	2407.90	4075.88	6118.92	3280.38	1322.80	2289.38	1146.21	1243.56	1091.42	1729.55	1638.47	2500.05	1582.57
412			6805058.00	22274600.00	1561804.87	52622.95	27028.22	45790.56	24789.65	34096.34	26378.67	18954.18	15510.17	22256.39	21287.52	14091.89	14833.99	5034.07	9327.13	19037.77	12134.32	14156.29	10782.46	7363.44	3996.32	7258.27	6963.40	15101.36	12385.95	11595.99	7730.20	3458.56	6256.04	5600.51	2937.95	6177.58	3302.85	3055.11	5609.61	5026.84	3149.83	3602.02	2368.49	1932.72	4319.62	3308.28	4186.54	4912.95	3796.68
413			1142543.87	3755406.50	415874.78	44419.35	31577.07	13003.35	20630.03	12806.80	13742.29	29518.77	35902.84	11487.84	8790.99	25915.33	26478.75	17895.90	7924.35	5481.83	6922.42	4937.45	8045.16	4930.05	7506.63	4041.09	919.88	5131.12	6011.13	11678.35	5662.99	5927.49	4762.73	4438.37	7500.88	7650.27	1207.07	4784.99	5235.61	5503.01	5750.59	3435.31	2716.93	3584.35	4988.06	3334.97	2256.69	1525.69	1918.01
414			12771934.00	16896748.00	3275368.25	108680.72	43534.83	25129.72	31122.63	59812.53	53900.14	16046.76	22680.15	14277.61	26514.09	28473.65	13275.89	2349.34	5697.66	7144.08	3845.74	3355.47	5915.33	3258.78	4974.12	10124.01	9633.90	3690.54	4953.60	5595.51	1130.86	1733.02	1042.54	4422.64	1073.60	2064.09	1264.93	1560.06	1897.70	1997.45	1168.18	3067.31	2042.43	1839.32	1709.05	1185.89	2870.17	2863.73	1409.32
415			723470.93	3465390.50	225642.40	37452.59	32499.10	32605.53	9852.82	8698.44	59602.76	30112.55	39625.66	45502.62	20650.04	17267.70	23619.57	24521.59	20981.29	7159.05	19726.74	8390.94	10197.72	4648.71	2581.40	2538.31	6863.38	8718.33	5598.32	6134.49	3438.08	5962.75	12408.78	9956.05	4915.05	1333.50	3885.34	4123.05	2639.05	1277.97	1041.65	1694.17	1842.85	833.83	1851.29	2076.49	861.12	2135.70	2350.31
416			383721.15	1783875.25	160601.00	17781.07	33134.33	7278.92	40809.52	47610.82	35359.14	12720.14	9586.48	3986.45	9226.50	21366.83	30380.62	19205.21	19664.60	10783.47	4540.15	10178.51	6828.72	11242.56	516.51	5318.58	4465.81	10288.50	5942.34	1776.70	2260.29	2646.80	3521.38	2429.37	5101.48	3053.77	3526.90	3775.36	3343.63	4410.46	1334.57	3191.43	1115.34	3820.08	2719.72	5357.25	7019.93	4010.27	3288.03
417			684548.75	6259640.50	473532.28	61683.46	29912.66	29735.27	48269.62	17671.95	12446.58	22677.67	3196.53	19859.51	20125.99	10316.78	10138.61	18793.08	13284.30	8519.42	20852.09	26853.23	13001.88	9576.52	9747.47	8436.20	3544.81	2823.16	6867.64	6892.42	6024.02	4741.02	7147.05	3309.34	5849.53	7830.48	7285.92	4158.84	4191.37	1545.73	1822.33	5107.24	2920.98	946.56	3405.33	1416.73	1051.97	1932.83	4320.48
418			1785858.62	4368871.00	368071.81	46065.39	17440.82	19474.93	16887.35	6101.31	19221.82	19850.83	4889.31	4749.89	4357.58	4943.92	7937.70	5654.44	1415.67	2008.47	2781.94	1822.41	4290.01	3104.26	2861.90	3328.74	2322.03	1394.81	2495.13	1588.78	1398.25	1513.43	613.23	1081.63	1311.98	841.78	408.96	910.91	1295.44	2059.73	1370.81	1052.87	665.11	718.41	605.81	1273.98	477.51	881.91	430.19
419			2633691.00	14801820.00	1015914.43	102955.20	66800.46	36522.27	19228.54	34699.68	27603.60	29301.79	14598.27	47617.20	19903.91	17528.77	16598.21	8289.81	20597.62	10471.37	21380.87	5172.12	12668.72	9076.75	10152.88	12962.53	25546.16	21736.65	9850.21	6649.91	10618.35	12440.62	5998.34	6827.14	8955.32	6533.41	5201.69	5244.91	8824.84	2512.90	5228.71	2299.65	3400.22	5675.30	5543.44	8166.75	6625.69	5025.64	3493.29
420			5580134.00	15271437.00	3108817.75	268510.68	68790.53	41920.14	19693.83	27899.84	45046.73	42696.70	22340.66	15056.44	12860.18	13617.30	8973.29	6618.00	10407.65	16824.14	15633.43	14966.57	9797.19	9855.58	8283.32	9587.66	15417.48	8256.64	5905.91	7879.82	12841.68	8399.07	6289.17	12236.91	10103.85	6659.23	2609.72	3241.25	8382.49	5129.86	3412.76	1983.38	2874.18	2415.15	4268.69	3927.08	5913.89	3862.08	4108.15
421			204864.03	3262975.75	244483.73	182429.67	186360.17	272032.28	102408.82	79750.60	67672.78	52705.94	43880.89	33957.44	34853.27	61183.05	46161.05	15895.20	24312.64	19416.06	20400.14	16837.25	17230.97	26513.89	12682.65	7779.59	12521.09	20205.48	19845.53	18857.67	4895.96	11795.97	21701.65	13475.37	11709.13	12539.00	7486.96	4423.13	11054.63	7834.34	4783.57	7804.35	5560.46	2352.54	6859.33	4333.79	2943.10	1357.88	4918.96
422			850125.75	2512659.25	216802.60	53391.58	57070.75	24994.31	47789.35	48272.80	19332.72	17785.70	24220.83	45947.12	31360.65	17616.37	18698.76	18280.95	11532.22	11983.09	16207.27	10328.49	17784.56	6420.32	8041.66	14770.76	7724.37	8156.66	10937.43	7122.33	16173.22	8107.55	17287.11	20516.62	20159.49	19859.33	18471.74	11320.86	4288.54	7334.04	8863.17	7945.61	4241.70	3947.70	3056.72	3307.46	2661.68	6970.25	5229.41
423			1418562.62	16994742.00	973619.50	112735.89	123938.30	116657.53	98801.03	74426.18	29478.60	38496.33	18425.56	12764.94	15048.79	18904.13	8367.06	22493.99	61397.36	24398.32	27069.36	18019.15	38892.08	18376.30	12467.81	24371.36	9831.19	19437.90	16156.64	11961.03	7244.14	7805.96	9751.47	6492.44	11880.11	8387.22	5708.48	6602.10	9339.56	3341.11	6177.08	2906.86	4056.45	3449.34	1667.70	2373.85	4445.57	8779.29	4789.98
424			2673327.00	11045563.00	2842826.25	642825.68	65535.76	65155.42	93128.03	61630.57	30354.05	15259.18	13098.36	22530.41	19009.51	35926.19	51108.37	21642.22	12148.73	9935.92	7137.13	9858.41	5223.20	6952.40	10433.55	9487.74	9143.26	15261.87	4576.65	5465.45	10813.06	6486.46	8339.75	7615.57	4159.46	13266.76	3874.49	4002.23	2449.29	3975.24	6532.49	4077.20	4837.90	3140.80	2923.64	2726.29	2577.84	1613.45	1859.74
425			403212.56	4296773.00	131714.40	24558.56	10860.83	15750.74	17293.53	18023.98	32541.71	10825.63	9392.11	8466.77	9561.13	8126.28	17110.38	7983.03	11106.44	11660.29	8874.00	13881.42	13566.52	13285.58	10849.92	3314.64	8236.41	10707.74	9708.70	9933.20	3073.39	2088.84	2453.74	3112.76	7526.55	11279.73	7229.48	5503.77	6002.65	2965.70	2368.62	5302.04	6761.72	6997.22	4533.64	3504.64	4262.21	3386.53	999.40
426			383555.68	11849522.00	402670.87	78188.14	98993.47	53595.68	43130.41	37077.34	18578.78	29256.02	41499.13	67569.95	16961.28	13303.82	42043.15	41107.90	15881.35	13901.10	7755.06	12063.46	7892.25	7334.61	19920.89	16833.92	11360.57	14895.25	9709.48	10193.37	5506.11	5750.18	7311.82	5348.84	3977.41	4298.16	2202.95	3082.07	1412.80	3339.84	4833.81	4275.16	3718.18	5148.51	7303.85	3972.08	3170.44	3778.26	1554.03
427			3362657.50	13619232.00	1284676.75	64460.10	73643.99	8045.78	32122.00	18773.61	29829.24	36767.46	33884.29	17741.87	19487.19	11963.74	15028.22	5752.47	11424.03	9433.03	21527.00	5824.27	11228.29	13691.90	13592.77	8963.91	11209.38	12564.51	8370.97	4400.28	1414.75	3468.43	4919.26	4914.42	5821.06	5827.30	4731.24	6700.03	2002.66	4149.77	4735.43	3247.91	1254.11	5648.43	6517.70	3056.25	2218.13	2106.73	2949.96
428			187965.00	1511963.00	116069.85	28451.42	31204.85	18543.91	15912.71	33208.98	33337.03	20287.96	21028.34	25498.72	21091.47	16965.64	13393.75	10324.81	12158.31	9953.70	8545.49	9505.92	10226.41	5721.44	7395.96	5881.78	4340.88	5593.68	7477.24	7135.55	6042.87	4516.39	2072.45	3894.13	5826.51	1824.89	2553.30	3655.17	721.52	1436.28	1371.01	2100.93	3832.26	5389.59	3661.45	1698.86	1820.29	2179.04	849.31
429			1267499.00	4614777.50	260341.40	100779.57	43652.80	33686.76	27621.99	34276.10	19718.90	8096.74	10775.90	7928.43	8241.31	12595.39	13767.58	17121.28	9468.12	11233.99	8593.06	2823.32	4635.66	3723.34	5769.77	3410.22	4977.85	2938.40	6079.29	13994.24	15614.08	5446.86	3037.38	3739.76	3699.95	5213.39	7343.09	2544.60	2618.96	5315.35	2761.15	1436.98	1670.95	4079.44	6224.96	7071.86	2442.38	2021.08	8680.13
430			4417060.00	6454788.50	817275.18	84314.14	31628.28	47761.39	36753.50	31425.52	18412.43	22066.25	22455.13	18433.88	31389.48	42466.76	19170.99	15759.03	38553.70	50643.71	43004.44	19962.98	7992.36	4364.72	6861.68	15906.57	12452.58	11399.17	7286.13	4605.24	2342.11	4995.71	13595.69	13647.77	8059.92	11608.79	11687.40	11649.30	8664.55	3725.51	3314.08	2097.08	3640.08	5861.37	4437.85	2277.26	2702.04	1814.00	3544.29
431			1519992.75	3753489.25	500855.00	75952.37	54902.71	79948.53	22976.07	22865.76	8302.21	9092.70	45893.89	33500.35	7663.33	10781.50	23748.17	13211.38	14930.02	20462.24	30654.11	16496.95	14120.16	7854.14	15376.84	25470.35	15260.15	4016.82	8043.91	5448.64	2829.00	10499.45	8440.19	5754.18	6089.19	6565.13	4159.48	11046.96	15358.97	7523.34	3889.71	2199.94	4305.68	2430.36	1527.09	1138.06	1586.28	3581.70	3602.76
432			947291.93	14356624.00	1010968.37	42408.55	36084.73	23375.15	37101.71	24014.15	10564.94	15818.84	20940.55	17586.07	20014.06	22739.71	11522.91	13233.38	17942.90	7551.68	15811.10	28909.63	24065.73	32704.02	19035.00	13046.83	9858.46	4267.92	1864.74	4406.99	12083.50	11334.26	11413.33	5465.82	15927.54	9114.02	5986.81	3195.02	6116.15	6246.39	7979.78	4335.63	2026.02	1683.03	3354.67	4902.07	3520.06	1323.40	2405.59
433			3943538.00	18585246.00	1069002.37	21878.22	12674.98	14252.79	17982.36	12554.35	8266.41	8402.87	7439.18	6639.51	3373.22	2882.17	2955.27	4719.18	6016.91	2727.27	4559.87	6038.26	3160.71	2905.97	1701.90	4315.34	2201.03	1054.16	2299.69	1034.45	1180.03	1296.14	935.71	3006.51	2925.52	2213.07	3506.88	4399.88	4505.19	2647.86	4125.26	1631.00	505.84	474.84	1323.28	1184.16	720.39	709.28	1234.24
434			2327815.25	10671659.00	1095334.50	53129.45	36785.92	97874.39	58994.00	54131.79	21543.06	40559.89	65439.81	37314.55	17457.21	23408.88	48605.42	41110.05	18806.37	16871.52	31525.40	17421.02	9434.42	5837.93	6742.87	10598.07	8537.24	19035.81	18511.58	6554.27	19635.62	23362.01	14495.65	7457.89	3820.84	1975.27	9637.82	5292.57	7056.12	6316.75	12644.35	5231.07	8601.89	9967.41	3109.77	5968.64	2665.79	2585.10	3118.97
435			2410252.00	6155647.00	671100.25	103683.95	59165.78	17045.05	17055.10	16138.61	28713.01	20307.72	7391.42	6830.66	15014.20	20560.74	8771.68	8301.85	11553.92	11051.20	10553.25	7533.50	13760.54	11212.51	12908.24	7178.39	3323.10	2333.40	1633.64	4139.39	3349.42	5082.01	4865.69	1716.22	2567.26	5597.59	2744.32	1556.99	1716.76	2712.83	4182.55	1623.78	1097.93	2136.97	1526.62	786.62	2688.43	3804.09	3132.72
436			6106094.00	16735368.00	2186004.25	73799.68	27551.71	26611.22	18754.18	19376.74	22438.71	10897.08	13771.90	17621.70	22526.28	15146.27	13764.62	8080.00	4256.87	3929.57	5491.15	5637.80	5744.62	3689.28	4622.14	4633.98	5929.68	6384.84	4059.67	4078.89	2921.89	3175.29	3111.18	925.81	1311.21	3155.32	7795.31	2527.04	1692.29	1356.82	1402.82	878.01	1172.58	1677.15	1300.57	901.30	1865.95	2354.44	3122.36
437			19317140.00	38062356.00	12007194.00	318287.87	34458.26	13170.70	15158.67	24466.82	22200.79	19743.71	31410.97	27410.65	19984.95	9160.33	8154.90	8064.42	5923.22	7180.72	10199.35	6613.74	4033.19	5457.32	3115.09	2575.97	6199.35	5594.65	1365.40	3591.78	5107.93	3787.20	1715.16	2224.20	2650.54	5586.78	6482.50	3070.75	3856.01	1228.62	2462.20	1715.37	1482.13	1360.50	5083.81	2459.03	1791.37	1293.53	1196.06
438			1819384.87	5683846.00	557560.00	40308.54	36394.40	16118.86	12484.70	3860.15	3357.44	3463.76	7614.45	5954.11	3546.04	4694.51	2547.44	4419.64	1662.07	1647.58	1470.22	4132.97	2309.25	1211.87	1230.33	2533.25	1964.18	3584.45	5200.89	1510.47	1189.03	2271.99	1430.44	725.85	1745.58	1053.77	3473.05	1758.18	1895.68	791.70	1232.97	1597.23	1021.13	532.75	343.81	714.76	883.78	776.07	653.60
439			2157560.25	5275072.00	1570604.75	102776.08	64695.30	31188.53	18554.00	12712.42	9719.52	14213.43	26562.17	23408.95	18510.32	7012.69	6414.92	2907.81	4139.49	4670.32	2020.29	1147.81	2350.39	2911.81	2705.71	3081.04	3162.59	1528.04	1835.17	2687.53	2266.52	3102.56	3512.30	2823.61	1074.10	1820.65	2579.41	916.04	793.78	1669.86	1046.05	1523.73	783.04	509.57	1566.02	2318.86	1775.65	638.55	960.74
440			5426839.50	10235705.00	1125601.75	50464.11	38043.51	21009.13	11891.90	24358.64	22379.54	20330.32	7768.91	5489.93	17129.14	13678.59	7030.66	4945.48	5568.43	6146.46	2089.44	1845.14	6559.18	6223.20	4682.64	3323.62	2937.99	1855.42	2570.01	2161.28	2012.86	3567.74	2425.83	1561.64	1499.53	1983.61	2714.82	2089.45	910.41	1231.20	1454.38	1725.26	2170.02	1303.21	1922.04	1544.42	881.46	661.21	462.00
441			1654358.62	19585716.00	1221005.50	102482.84	33060.82	33633.09	32795.14	46998.79	15157.62	19557.90	30513.41	47089.49	16185.53	22182.25	27449.38	19829.73	17696.56	17564.75	8647.44	13031.83	7582.86	15155.93	15867.17	15182.24	19047.84	13637.26	14489.11	6811.77	13044.37	21570.79	12241.73	10026.33	5894.00	6947.78	11997.82	7207.90	10248.17	4453.51	5277.76	3524.99	5013.59	6605.59	2794.51	3209.37	5210.47	3850.14	4460.73
442			1696770.62	4532918.50	660082.00	88337.42	42766.77	17928.48	20230.42	9368.14	8418.51	16128.37	11253.83	5542.68	11782.73	5121.23	2862.17	7546.01	7365.19	4462.19	11565.26	7923.97	2753.59	6892.32	13893.70	14361.40	2302.59	1722.64	1153.33	2156.43	2589.15	3712.91	3808.34	4918.34	5325.89	8887.58	2484.54	1554.91	1404.17	2350.48	1097.99	1930.41	3772.45	3674.27	1143.73	3274.50	1559.02	3148.43	4357.65
443			794555.37	5293721.50	235830.23	20255.83	28923.86	15065.44	33393.09	40679.79	9055.39	12834.61	16459.23	13599.15	16022.42	15879.49	5779.27	13213.25	9342.15	5699.69	8295.75	11528.60	10663.11	12817.91	4248.18	3880.91	3901.51	4485.54	1644.61	3652.27	7524.63	4645.72	6932.21	3583.34	5628.13	5587.64	4066.07	2831.96	2282.38	3808.65	1364.52	1182.47	3213.31	2920.69	4312.38	5465.69	4714.55	3086.78	1850.51
444			1107722.87	7449111.00	879971.18	46942.56	31159.07	23700.80	7199.86	10014.65	12692.30	14131.62	11668.35	10697.01	12114.47	3680.61	5540.99	3351.63	2658.23	6767.74	9228.53	11945.83	3108.11	2822.26	4658.81	5483.89	6639.53	6232.30	1126.46	3355.28	3604.74	1254.81	1332.12	1269.56	3683.59	4633.02	3266.41	3549.73	2279.47	3105.24	3838.57	2211.21	983.33	2432.05	1970.33	1472.17	2275.11	3189.80	1813.67
445			6432503.50	11990477.00	1125741.87	32375.79	36682.52	11659.41	8693.60	9789.59	5540.33	3342.44	7540.33	14417.72	9264.74	6284.74	3529.84	2291.58	2694.24	2328.20	999.61	755.14	1439.71	1947.31	3545.21	1639.83	974.29	578.86	2029.00	3625.89	1272.90	629.43	916.81	2297.33	1960.78	834.99	425.20	793.17	1456.93	1121.13	1294.85	281.06	760.18	427.93	716.78	612.14	364.92	200.09	595.04
446			3202704.25	14826040.00	2222689.75	82586.28	60129.67	21383.41	16299.05	18738.46	20299.33	15802.21	21506.78	16193.23	21876.64	22160.21	12844.15	14248.71	10706.17	7915.98	6593.41	8046.23	8698.30	9883.24	2943.65	10075.29	6415.22	4017.85	12012.89	5444.65	10057.46	5671.92	3305.22	3749.13	3027.39	3167.28	2668.99	2245.27	2988.69	2984.25	2382.95	3410.59	2701.15	1605.73	2847.52	3132.84	3288.59	2787.67	5076.95
447			151654.78	2326189.50	187381.12	38007.57	56157.80	44015.21	31585.32	28118.28	10483.40	7650.81	15447.42	12091.31	14055.87	14088.71	15599.80	17173.68	10793.52	8001.56	5163.70	2270.91	8063.69	8771.99	2302.17	2869.85	6894.75	5135.95	4907.08	3670.03	4819.02	2988.85	3569.69	10755.31	5577.15	3826.85	3269.40	3118.23	3301.65	4583.35	1956.47	2927.03	1798.31	2446.59	1895.07	3725.31	2047.39	6983.18	6421.17
448			5986018.00	20765944.00	40907504.00	6247033.50	185960.79	143861.48	56818.05	24932.50	16807.65	18907.32	18770.46	27462.30	33891.39	17350.12	10461.17	6993.67	11545.52	7340.12	15627.57	11012.41	3493.49	2404.73	13165.11	18609.92	5661.27	1676.39	10364.83	5223.47	9335.83	3202.78	2697.29	2961.11	1692.13	1555.86	6347.34	6194.17	8596.70	7768.92	5967.09	3383.71	3134.23	2945.83	2833.42	2620.81	4828.24	3452.17	687.55
449			3388245.25	18937568.00	2466602.00	66525.68	37819.04	21895.13	50662.13	10344.63	36881.73	55120.80	19325.24	17902.33	32785.82	21200.66	21462.83	10838.83	6024.16	8083.91	9491.81	8271.49	4036.91	4928.08	5996.74	15563.17	14791.27	7342.92	7693.49	6888.09	11696.04	8998.73	5647.38	6515.30	5625.37	4357.55	6562.57	6260.58	5881.66	2381.27	2979.92	5268.56	5668.32	4341.70	3806.85	5630.94	2612.35	3277.11	3238.46
450			176247.28	2731016.00	292497.09	40156.74	37632.85	12921.04	28196.19	9139.34	5353.21	10367.03	12151.27	18428.00	18853.12	7962.59	3966.86	1679.97	9061.18	7721.33	12279.38	7687.08	7823.14	8173.40	6116.32	5375.57	12049.10	7845.10	1658.77	2487.11	4228.41	6232.35	1997.58	2169.68	1310.11	583.67	1154.57	2220.55	2764.67	2815.24	5903.19	6538.80	3347.20	1225.29	607.72	1664.05	1009.04	814.89	900.59
451			1193083.50	9076390.00	722012.12	67416.38	52848.04	55192.06	72807.42	39497.58	20455.63	23750.75	30081.13	14452.35	7857.29	10163.26	10535.09	9582.08	14773.60	21470.59	19019.79	18908.78	14392.48	11108.16	17066.76	17885.03	10860.55	6423.96	7315.76	9987.99	11607.96	2811.97	2888.68	8065.21	10554.08	12914.24	7484.51	9078.09	9419.58	5179.02	2901.44	3255.71	6890.59	3557.68	4473.71	3186.43	5566.75	8082.99	3764.84
452			1865446.62	13400860.00	1482360.00	79368.41	13578.85	13222.06	24839.99	37830.16	20520.53	16357.23	6145.90	14892.00	12534.06	14081.46	4482.69	8432.00	9019.52	9584.48	11098.12	5012.18	3614.87	3807.35	6843.89	6695.18	15016.68	15538.98	10211.62	3028.89	2345.35	1292.38	2881.74	1331.55	1902.17	2181.55	4332.44	2457.78	3507.25	2775.32	4512.76	4722.27	3017.93	1119.16	615.91	1084.52	2717.87	2436.13	3126.96
453			2091297.75	6010444.00	1319437.37	84578.53	54601.49	16241.21	23649.40	8813.38	13063.29	11029.66	5988.10	29043.59	30090.86	14311.79	9892.38	6112.06	5236.35	5405.78	9153.55	6457.53	4467.24	2918.71	2035.62	5395.80	12407.00	11251.12	1503.64	2586.32	1738.92	635.90	1318.42	756.24	633.39	1329.95	994.85	812.18	707.97	660.42	1224.19	3346.41	1288.24	793.17	1065.67	1660.50	2052.70	474.46	439.53
454			685642.50	2144382.75	399848.68	155207.10	32652.48	13627.79	29372.21	53739.62	15886.21	5421.68	3398.10	8792.09	6489.44	11719.84	31099.27	20169.45	8610.17	11086.27	20975.85	16378.39	4810.83	1967.87	4895.70	7396.94	3252.43	4253.18	2419.93	5059.49	5618.81	3531.00	11703.97	12845.34	5723.62	1452.86	2502.61	2244.18	2108.76	1948.33	2741.40	1287.62	2907.47	4397.06	3187.15	2358.03	3835.34	4437.63	1890.58
455			2095107.50	12128550.00	4671633.00	603379.00	30588.33	14096.30	16825.31	12712.93	6538.41	6557.67	6722.36	10485.96	10380.30	3941.69	2927.00	4703.47	7045.99	5137.12	1811.53	3667.04	3934.65	2464.92	2778.97	2791.94	3370.98	3248.34	2313.15	3490.94	3548.21	2100.56	2363.07	2220.07	2123.69	1560.21	867.88	301.52	415.72	882.54	1514.70	2020.15	1990.93	1022.46	961.13	1471.72	1750.24	1164.62	1076.65
456			876218.18	1978073.75	575583.56	47745.64	35992.07	48823.22	14350.97	4477.85	5161.49	3581.21	3904.75	15532.84	25485.25	7887.81	4132.44	2070.62	562.08	1548.08	1387.98	1504.82	1765.63	1851.34	1771.78	2731.80	1686.37	572.30	783.89	2947.48	3712.56	1806.94	1026.67	659.64	568.07	1292.94	1154.58	782.19	867.39	424.55	856.73	232.22	355.03	548.33	432.28	174.22	365.44	182.40	417.59
457			1199128.37	11475689.00	720351.31	60919.76	16907.59	43621.83	35270.99	24136.89	13049.26	6437.12	25997.48	13434.13	13920.40	6742.58	10553.92	4457.99	2849.31	4642.02	2538.71	4162.91	4856.60	4038.33	1836.98	3632.23	8513.56	5140.11	2690.17	2732.82	4673.78	291.58	3736.62	5768.53	4585.31	1075.84	787.51	4172.98	1685.26	1834.34	2583.68	2712.87	1890.86	646.61	1037.24	964.76	1267.83	1585.95	1816.58
458			26643314.00	66434212.00	14156167.00	95976.28	55057.84	39786.80	53560.89	30864.20	36916.94	20108.63	28640.94	22094.22	19391.47	22724.03	34062.00	43261.84	23953.40	9592.21	25512.94	10795.96	9061.86	6984.76	12209.58	10032.68	12770.01	6758.08	7785.70	11120.25	4951.15	5160.02	2263.55	4357.05	2908.07	3611.00	3187.29	5540.76	5932.39	7004.12	5331.99	4555.11	4506.59	3535.86	2381.29	5214.57	1798.36	1752.24	7938.40
459			6027445.00	21221748.00	1286395.50	173974.81	119284.74	91786.02	42758.14	18926.05	29114.75	157783.73	176505.85	208165.96	71988.39	8362.43	28169.68	78227.30	16772.26	15287.50	15463.88	30241.20	13496.43	9439.66	6012.33	3154.43	14778.15	8886.54	5239.80	17722.41	7983.07	12292.75	13504.28	23424.81	6300.13	13722.04	11501.09	2059.18	1730.89	5384.08	18131.68	20540.31	18738.30	8686.47	5762.21	8358.83	12395.04	9258.50	10906.41
460			2974762.50	17367974.00	3180535.25	52407.16	33388.01	28236.94	23088.61	8963.69	10639.61	7646.63	13013.25	13841.00	8052.29	11677.91	8884.97	2916.05	2221.38	7719.73	7941.39	5293.27	6914.39	3655.32	1611.78	2272.77	4106.21	4127.99	5018.62	6009.11	5364.73	3107.42	2453.42	2215.73	2977.58	3462.40	3210.28	1809.80	1147.67	973.13	1874.52	2562.62	2167.10	2087.83	980.91	1292.10	592.45	998.79	810.11
461			3325675.75	7340705.50	1879932.50	94945.00	46469.71	35812.02	37354.77	19034.84	10921.86	7518.38	6394.58	15475.84797.27	7931.51	5065.89	4527.84	2385.37	2167.93	2202.42	3215.99	1824.62	2436.52	3114.03	3161.28	3927.61	2414.61	1455.13	1828.29	775.53	1737.72	521.76	876.49	672.31	1038.18	452.32	506.26	617.92	594.44	385.94	773.64	804.14	1415.42	873.92	744.08	661.74	608.83	428.27	517.19
462			1839625.75	5279874.50	506998.37	11261.35	7925.46	8061.57	10925.09	7020.66	3643.85	2615.72	5810.00	19249.48	31069.82	10894.01	10231.22	1510.75	3254.44	3026.43	1179.23	1278.31	1494.21	1335.44	508.39	1681.05	2930.82	2957.14	1620.40	1160.60	2337.55	1289.58	1676.97	588.93	528.62	503.21	788.62	643.05	1256.85	789.32	631.42	587.11	673.92	763.42	376.89	707.32	667.12	842.61	1005.88
463			4029528.75	30751346.00	2061768.87	58919.48	64476.17	99715.56	100259.35	98776.36	105705.56	69498.89	88293.07	56183.26	30871.37	56397.29	89515.21	57392.17	106667.42	61111.25	32951.89	30109.90	35619.40	45023.75	17371.58	9547.95	14453.53	8787.96	24764.36	64014.12	22197.13	10568.07	11362.55	4746.01	18840.01	16561.57	11961.57	8388.25	1793.23	9690.77	11178.27	7830.43	2318.03	5039.13	11345.10	7981.76	5772.81	5390.00	2519.45
464			552428.68	9512185.00	281988.65	48959.17	41016.00	14972.57	12985.87	7480.36	5919.36	12558.23	3815.59	7400.84	13304.29	7387.36	4547.26	10450.41	7112.77	4832.60	3969.95	4105.14	2967.09	3595.03	1784.17	2398.74	2067.28	3100.27	2369.35	5234.79	6453.44	5416.80	4501.56	1806.22	1480.31	3427.81	1819.45	1117.47	2805.39	2340.48	1978.57	806.57	1024.31	1249.22	1789.51	2073.16	1486.53	1717.92	3243.69
465			1494785.25	3001521.25	2689655.50	379685.34	32375.47	22545.59	14874.25	17037.28	24701.35	12717.74	7657.62	37674.39	50248.03	8951.50	2759.48	2201.73	2164.47	2143.75	1298.57	1400.97	722.60	1007.44	878.19	848.54	571.76	657.36	346.07	364.21	234.61	603.87	666.04	681.10	294.15	257.11	452.27	464.63	624.98	235.65	263.50	637.16	691.71	261.19	163.58	403.94	434.09	171.32	264.35
466			1369981.62	6425471.00	744874.75	78825.28	67875.86	49449.30	7542.92	10230.21	16116.79	5774.15	25529.96	21545.89	33236.35	10839.67	7317.75	8377.52	2941.41	2974.17	1386.05	3774.31	6045.04	8501.07	5132.34	1787.66	2688.77	3357.95	3840.73	1925.03	1105.44	2057.64	2778.64	3322.71	3455.72	1390.52	1531.48	1027.25	1209.75	1153.93	952.24	2169.28	3856.02	3676.07	2278.79	3267.51	2145.54	1908.33	1526.69
467			49376504.00	147581792.00	28226008.00	99187.85	28345.96	17732.08	30980.14	13828.56	10017.11	8423.04	14118.61	10540.70	23948.70	15654.37	31828.61	18620.86	44753.73	23956.48	20151.77	23840.20	11853.67	19778.89	5787.07	9668.21	6756.37	1777.50	4715.74	11245.16	9799.01	4786.52	20951.96	12747.20	14433.16	12787.04	6335.31	7598.32	6333.79	2461.50	2686.69	2071.92	3909.18	4225.04	4610.46	9293.44	5431.92	9674.74	4755.58
468			2316529.50	15525358.00	1044249.93	123939.76	72056.64	49569.98	57032.42	35606.82	27067.01	6941.10	14619.17	23232.73	23925.68	45602.36	18156.25	22657.83	17563.29	15834.75	7805.78	13614.26	10411.86	15832.43	16279.73	9138.88	8772.18	17764.77	12122.24	10282.34	6250.51	5459.16	15227.36	7176.36	6370.47	9636.91	14020.98	6300.38	3368.11	4874.07	6212.04	8159.54	3866.93	4226.25	3126.70	5998.09	15865.58	8610.68	7221.89
469			24582.08	522907.81	494142.15	166819.06	23526.51	15796.90	32293.66	82012.27	24327.32	6667.81	17272.66	7931.82	25723.04	33059.89	6713.38	2383.16	957.41	1634.16	1136.00	795.69	540.76	596.67	789.12	443.03	648.57	1014.17	546.76	258.71	564.81	470.58	913.04	592.82	371.07	168.68	206.10	299.10	155.51	202.50	274.23	233.46	375.71	233.43	402.87	299.96	210.75	169.58	290.27
470			6271198.50	15282816.00	2738032.50	64858.60	27998.92	34390.05	33560.01	17055.42	14858.60	11195.63	9543.31	28162.68	20353.04	2175.32	3734.98	7509.96	4880.34	7337.60	1906.15	3885.89	3714.57	1910.66	1835.17	2662.19	3851.82	889.71	770.49	2970.55	2322.36	1709.35	2491.24	1291.44	728.81	1121.29	442.04	801.49	708.18	795.01	432.09	393.18	616.24	877.04	1001.65	810.24	440.96	758.10	720.37
471			8832098.00	41033648.00	6486932.50	85065.78	37263.44	6641.67	25486.32	20833.38	9636.62	7131.72	8961.54	5572.33	9759.53	13081.43	5160.31	6016.46	5261.08	4980.64	3535.97	2101.56	6562.59	5936.69	8876.27	2116.47	1498.19	1821.02	2065.56	3411.86	5336.00	4401.86	3638.05	2754.48	4496.33	1868.15	1217.00	721.81	1426.66	1377.76	535.65	1238.65	910.80	1866.74	821.47	908.78	2058.51	3269.67	3594.50
472			821674.81	1641323.12	394227.46	62395.65	44328.57	15809.00	9980.10	10233.67	5531.52	2619.94	8415.99	24138.57	36260.27	18445.11	3446.95	3314.82	1704.74	1083.04	1178.07	929.63	929.83	528.20	306.14	224.21	368.70	333.09	486.06	678.53	670.79	465.57	355.88	327.55	224.04	172.17	274.54	122.73	257.28	276.17	261.33	191.98	281.72	289.33	140.37	244.16	440.33	612.61	339.93
473			5216402.50	27352780.00	1054229.12	127152.15	66650.52	56310.17	85396.33	42016.07	33880.04	23818.88	21659.08	34324.27	53264.05	23756.17	21368.88	35280.88	32102.91	24398.50	19566.07	18782.25	8208.05	24700.70	23413.61	21002.74	13303.27	18825.69	14007.44	10339.40	12086.94	14782.97	17544.36	9184.86	14159.83	3305.87	2841.17	5600.60	4615.07	9350.14	6592.07	11858.29	3983.83	7848.84	9456.95	6221.36	3420.35	6613.97	5268.54
474			2070070.75	12059640.00	3086958.75	226217.51	64825.96	22310.83	22740.08	23529.99	27562.16	24041.33	20117.25	8803.40	4846.14	6807.75	5614.85	2770.76	4126.39	3963.09	4774.58	2775.94	2540.72	1810.69	3741.65	4806.79	5416.26	4585.71	4147.96	3442.43	3004.59	2367.81	2252.25	3073.17	2401.38	2163.13	2469.03	1686.94	1837.46	1323.37	1333.18	1727.92	1327.05	2507.88	4102.50	2706.14	1863.79	1477.86	875.40
475			7216313.50	14516461.00	2243721.00	281095.03	41425.27	19585.33	41225.57	7162.79	6743.41	10978.45	11815.46	9976.98	17034.57	21464.86	9282.49	2301.53	2316.65	1296.01	2879.75	2087.80	2685.13	3503.73	2626.44	1416.08	1646.19	1507.86	1312.16	940.92	471.57	950.69	729.41	1366.06	571.76	808.89	409.22	823.10	653.68	1025.21	844.14	712.25	616.96	1442.28	924.68	845.63	1438.38	822.84	584.52
476			3501600.50	5596068.50	1285387.50	192122.09	32942.67	7293.37	4491.81	5677.18	9331.66	4576.69	7295.41	5829.50	5722.33	10568.36	4499.50	4113.83	2094.45	3011.15	2713.09	1883.05	1802.90	2364.74	2781.16	1954.62	2438.04	2430.45	1877.80	1068.99	1194.93	2640.67	2223.16	1087.24	1034.71	1878.30	3287.80	2091.08	1291.75	745.31	492.54	337.46	591.25	844.14	784.11	504.41	804.02	507.67	255.73
477			16836534.00	40080224.00	4514484.50	31369.71	24745.30	19785.11	39364.90	25293.57	28149.30	24215.66	14550.86	14294.29	14535.27	16883.54	13655.60	9854.57	20612.67	22057.23	18279.62	13875.42	28134.60	32352.60	4936.55	9807.50	2919.92	3488.84	6865.09	10280.76	5306.44	5768.78	10623.26	10736.73	6543.17	9282.81	6283.97	2756.09	4721.99	9844.78	8717.03	12464.92	5041.44	2674.34	3110.52	6160.13	8324.28	5520.44	2351.03
478			811642.12	2336790.50	772929.87	184004.56	42144.96	12100.71	23390.39	12226.03	6910.09	7434.87	4898.13	3705.82	7762.88	10107.84	5202.96	3094.81	2305.19	3965.35	4233.12	4639.47	4407.72	3597.37	1959.00	2467.14	1863.34	1745.90	850.68	630.47	1198.44	1064.64	1021.76	510.22	431.33	685.77	1244.95	1912.35	1595.57	1349.18	370.64	447.23	497.85	527.71	468.17	634.41	529.98	272.55	571.76
479			4189404.25	9158968.00	1034621.37	216173.12	44883.23	38983.91	34119.78	35639.37	20472.38	6907.58	5867.76	7635.52	9718.99	13049.74	10701.64	2254.95	5684.57	8367.12	6995.05	10895.66	7167.76	5424.23	4031.21	2576.52	2847.78	3242.89	1943.79	1376.09	1262.49	1818.97	1331.86	1463.87	2019.86	1738.83	1113.47	1670.34	540.37	1611.73	1496.49	3638.74	3894.13	2247.10	1943.46	1280.38	1481.54	404.85	1016.50
480			8541062.00	44316204.00	4774173.50	174104.76	38269.90	28391.56	14442.59	67189.14	84350.07	97522.77	40071.41	63978.01	78866.25	36681.68	8844.86	8126.51	16707.35	7836.64	4703.76	9288.24	26390.80	45047.12	19631.94	16671.06	9104.92	15646.39	15062.24	5047.07	3807.35	9903.71	13192.77	5824.74	13575.86	12447.81	6905.15	3729.70	4089.13	4161.61	6308.65	5928.08	4091.21	10473.66	4657.47	9893.66	4382.53	3646.08	1439.78
481			3436170.50	9996323.00	1623122.87	67598.21	21787.16	32079.36	13832.95	23634.91	4116.16	3950.74	9898.58	18817.67	20914.15	17433.27	7647.42	5437.23	8654.73	14014.21	12626.63	16587.52	12856.06	9958.57	6814.77	3404.96	4266.68	4907.87	2596.45	4303.22	2782.14	3330.29	3676.25	5288.42	2921.13	9556.77	5414.60	2118.83	2440.56	1963.49	3535.54	4355.99	2374.04	1717.10	1017.05	2809.41	1781.53	1380.63	2198.55
482			2931329.25	6308462.50	982762.43	398344.28	16927.98	18783.15	17378.50	9178.03	9223.68	8650.21	7266.98	8160.91	4280.47	2438.92	2868.61	5512.94	3674.66	2495.34	3085.45	2628.85	1849.54	2322.58	4234.16	3805.67	1239.35	1696.84	2585.21	1613.78	2587.71	1333.12	1056.22	1342.04	1920.78	1701.20	1716.91	1703.05	1011.96	788.39	1473.67	926.13	933.05	472.01	1183.85	1007.29	563.32	290.14	587.09
483			1276750.25	4633917.00	395742.00	67218.55	25754.24	10770.63	16482.45	5815.84	7440.95	6181.84	4313.57	4325.21	11060.03	11726.39	4695.78	1724.21	3812.23	1166.72	1319.97	1903.04	1667.74	2831.99	2371.79	2333.71	2891.59	2123.98	1444.33	832.28	759.58	1692.83	1256.93	549.69	733.88	233.98	369.53	400.02	756.73	1551.47	1106.80	561.67	423.06	526.13	402.44	292.62	674.66	475.02	387.33
484			3450435.50	10496108.00	704330.87	110549.92	45731.77	16775.50	18299.16	30024.46	33926.90	19749.93	27795.37	30000.82	19476.80	9784.07	20541.51	16339.02	19173.63	5391.84	12528.29	9047.82	12019.41	14298.27	5648.00	8350.30	8833.36	5208.55	7092.21	8957.90	8315.29	9535.68	4039.69	1340.65	1633.26	4008.01	3246.36	4281.69	7548.76	4325.31	3597.79	1198.73	2594.18	3814.26	2329.58	1973.01	1096.09	1170.29	495.85
485			1239298.00	2782234.25	262009.35	23648.37	17323.48	6586.48	6707.32	11551.62	14807.09	4040.58	8157.95	10735.03	15703.59	6816.65	4001.44	1338.48	4921.34	4193.14	6169.50	4472.81	1673.97	2261.02	3612.91	2893.52	1085.75	1079.59	1830.35	1235.48	2117.93	2108.75	1507.94	385.37	1205.34	1848.68	1512.27	559.74	1139.82	930.90	516.77	1303.24	1419.12	509.50	626.62	503.39	1226.46	534.24	746.56
486			1721734.00	4499595.00	1263707.12	40595.48	15910.62	9184.39	6882.65	3879.66	3366.65	2905.94	3890.75	3668.30	5905.70	11371.77	6022.03	3406.70	1495.58	969.75	859.20	678.21	698.63	801.88	1181.81	700.35	422.71	327.21	508.09	271.07	386.44	652.10	682.27	420.69	295.15	364.07	574.63	685.73	607.67	340.38	567.97	446.89	438.44	296.74	365.18	186.85	231.05	198.10	146.36
487			4333663.00	12186854.00	2152634.75	506526.12	35320.05	15572.58	10008.79	5035.35	5223.53	8160.58	11271.62	11344.12	6200.74	5370.65	5513.15	2670.37	5858.13	2192.07	4436.17	3014.69	3037.09	1388.10	4841.88	4365.59	2812.81	7766.72	4699.18	799.94	1379.68	1446.80	1718.37	2887.10	6254.59	6315.31	3940.18	2320.98	4127.76	2947.24	1711.57	1775.40	1630.28	963.52	1674.64	2839.13	1382.64	1269.81	870.57
488			5998878.50	19433108.00	10796279.00	991351.56	32388.51	4506.65	5846.41	4552.45	8108.79	2261.96	4262.30	7424.54	7225.57	2557.85	3319.88	2021.34	2979.35	2708.34	1704.15	1572.38	2272.33	2032.50	1855.43	980.86	2071.74	1315.31	682.02	1492.68	1373.78	834.03	945.56	1357.51	4337.64	2655.69	1995.65	1458.33	800.26	614.75	710.79	746.70	842.96	1133.91	1041.09	792.40	518.60	586.70	694.46
489			4193451.50	15821036.00	2481183.75	29944.48	17509.81	17340.28	23342.97	14477.90	8775.33	5111.39	3336.05	6178.35	9606.99	7444.58	10098.94	6857.37	5144.03	3427.68	2959.43	2633.95	2153.85	3707.29	3026.50	3774.93	1925.72	2799.23	1248.65	1294.97	2314.89	612.56	1186.42	2397.14	2555.62	616.65	1351.71	390.55	746.59	999.89	765.68	1315.21	1089.38	1039.57	1630.40	2049.73	1514.99	1310.21	1206.25
490			5962989.00	36022408.00	5990044.50	249734.90	43328.51	15811.99	21426.98	33801.30	23079.20	11691.29	32500.05	23414.26	11599.88	13289.67	14955.33	13719.15	23084.03	14249.02	8919.58	8994.93	6958.52	2498.34	8182.03	9269.08	9396.97	14607.34	7819.15	6454.20	4276.25	4268.05	8511.28	12538.76	11336.54	7039.70	5996.97	4202.20	3529.23	2403.64	2295.29	1737.81	2143.43	3732.66	2427.64	2190.92	3473.29	2576.30	2273.20
491			19022482.00	101147944.00	11669843.00	359072.90	163051.75	90083.71	24183.34	25687.54	85494.82	54479.17	35000.94	26532.19	87296.17	43283.52	45488.68	9122.16	24255.86	23311.41	20916.11	19200.70	3746.34	8847.91	17562.40	22379.23	19345.30	13603.24	14971.62	9430.92	11384.25	42685.29	31618.06	19034.36	8812.78	8944.79	10227.64	8673.53	5810.06	5156.37	4598.09	10136.80	5909.75	5128.51	5854.81	5657.68	5737.67	6395.66	3603.06
492			250895.31	1442443.25	145192.21	26686.70	2367.93	5478.77	5140.22	2485.40	5592.65	12968.11	19033.76	10697.61	7512.61	14132.54	6519.32	3457.34	2433.00	2291.42	2484.68	3992.97	3153.97	2080.95	4126.87	4144.24	1400.09	1177.34	1393.68	1123.64	1071.41	1783.20	1183.09	1572.98	953.27	1587.50	3395.96	1131.77	1386.10	1872.99	1379.18	1483.96	642.53	1111.22	843.33	1030.64	1147.18	648.40	259.72
493			647557.68	1979045.87	805200.43	95189.89	13456.11	7848.87	5864.86	8705.50	8257.20	5876.13	3322.60	5829.70	12444.70	4888.07	4760.48	4932.87	4649.16	2112.19	2228.17	2249.47	1920.70	2377.26	2833.35	4512.73	1647.83	1446.04	1569.75	2621.37	2218.50	2878.09	1512.55	1339.97	1508.08	2428.77	752.21	999.38	800.21	297.96	1355.96	724.19	541.80	722.55	720.23	568.29	312.94	899.45	751.41
494			4629272.00	17579934.00	2792031.50	318983.71	68595.04	29499.42	36695.62	28818.53	29484.90	45227.18	25656.09	31711.30	24118.98	6580.76	38030.57	39797.33	16287.87	35070.18	17511.74	32991.60	17038.79	15694.84	7377.26	21030.43	13037.10	6380.51	9298.37	11862.13	12375.91	5221.22	4995.05	4416.41	4066.24	19528.54	12038.91	18577.86	10525.85	5156.41	4962.72	4700.83	7641.22	5735.12	3424.86	3142.71	7788.35	5466.94	3626.31
495			5369125.50	12695921.00	32711614.00	8081391.50	69055.96	62910.29	58493.69	27864.74	14092.79	8456.48	17215.99	5141.58	6885.98	2567.42	6477.12	9229.70	17947.90	4972.79	1962.00	7867.24	13700.48	17200.79	2849.19	5684.22	15130.37	6443.08	2559.62	3039.12	2009.17	1372.50	1042.51	1179.92	823.64	1146.42	1494.23	1582.65	621.89	614.77	2867.57	4182.58	1928.70	6266.91	4563.70	1872.29	1922.06	518.34	967.51
496			108794.25	460167.62	35131.45	16019.22	6174.93	2406.22	3468.19	2908.48	3543.53	2862.02	1205.54	1169.82	5611.74	7342.51	2146.44	549.68	1489.83	1270.66	764.51	537.90	532.06	422.45	413.57	453.63	228.50	318.09	449.70	240.82	228.16	181.34	103.35	271.03	211.95	249.88	364.57	94.56	231.33	139.89	301.83	345.92	212.52	166.06	156.86	107.48	101.71	99.71	82.31
497			11944164.00	30792624.00	15891563.00	1160790.00	97312.73	31424.26	21885.68	19798.26	19103.73	14969.16	16128.41	14896.56	24902.38	27699.75	9287.29	6172.32	5501.62	11999.85	10623.34	6560.79	10723.43	5554.20	5368.19	4130.95	5618.74	8329.27	5939.67	3847.03	3435.99	4417.23	1843.26	2016.07	1973.23	2257.79	1752.54	2105.08	4202.00	4318.14	2656.02	1900.75	3045.31	3140.71	3727.90	3970.80	1336.34	1737.86	1539.53
498			2674228.25	7695596.50	4332255.00	186248.82	42879.07	26286.10	11535.71	9666.67	8656.58	7791.41	5998.74	7329.73	12311.05	14711.91	10701.20	8909.14	4946.44	6633.69	8547.76	7864.92	6124.84	4959.38	2928.94	3710.12	6177.57	5934.33	2930.62	3624.22	3325.36	1413.35	2700.81	4058.70	3696.09	1914.50	1943.61	2827.18	2432.48	1861.56	2479.28	2002.46	2407.86	3428.75	2572.89	2405.17	6583.45	2566.59	2811.35
499			1020266.50	6292685.50	665708.31	38805.25	29011.32	21849.46	20529.67	23600.40	16701.24	12713.51	9577.90	8792.37	9923.50	8242.69	7143.23	11489.30	18337.31	14534.14	10024.90	4362.30	4025.97	5443.67	5444.48	8832.25	7383.03	5205.62	3907.44	2483.24	1701.74	1612.39	2660.69	4009.87	1536.80	1307.73	1002.35	827.25	2070.63	2185.21	936.02	533.94	796.91	2030.89	2104.76	1941.04	1393.75	1670.21	1147.10
500			947530.18	1572787.50	667794.43	109549.00	72384.89	14011.05	11424.42	10153.34	15105.22	11811.92	8508.90	6094.11	7588.64	6798.19	3944.78	2575.50	2435.59	1104.30	1661.03	1920.42	1255.67	1513.88	838.99	1166.57	970.61	1499.02	851.52	1053.21	881.22	508.17	689.26	437.20	863.53	467.95	367.29	710.90	342.76	299.37	561.84	1626.47	1431.74	519.23	310.78	453.78	554.39	420.45	433.64
501			30459936.00	73143000.00	9413298.00	56725.80	95570.51	46954.83	44120.15	24990.33	12827.36	33941.69	32231.61	47732.76	23532.29	9992.28	12644.92	7329.88	8381.84	10896.66	14602.25	11622.54	7303.05	10030.54	11111.46	9175.39	11379.61	10393.86	13757.54	12627.55	13079.07	5221.32	4165.65	10452.84	6844.75	6002.48	3172.07	6404.48	7642.69	4408.45	6232.51	5068.81	2725.31	3408.36	4226.99	7129.40	3055.77	4541.77	2354.19
502			2871307.50	11299330.00	1831195.50	98930.64	17736.79	12507.63	9679.70	11267.29	7655.42	7739.43	7826.24	9006.36	14655.25	9028.99	6651.97	17146.80	10959.47	9737.70	7542.06	6101.87	8169.89	5811.62	3471.41	4048.14	1749.67	4093.63	5853.29	6329.17	3524.74	4864.10	8587.88	6471.03	1504.49	4374.92	4026.69	2738.52	2031.69	2840.31	2743.98	3899.73	856.25	531.80	1051.48	1038.42	985.53	1748.26	1775.72
503			2584756.50	8077577.50	821700.00	56014.85	37063.54	24795.82	14452.72	6723.09	6862.69	5132.55	2686.45	2896.76	2830.76	5715.52	3757.56	2351.92	5787.58	2976.89	1520.07	1828.80	2160.89	1387.32	3130.84	893.19	1098.69	1388.53	915.46	1208.47	458.09	1372.67	698.62	908.33	2125.74	1217.86	527.08	728.94	672.20	990.26	1176.10	690.43	1086.31	537.35	1074.26	802.65	828.47	1283.87	1383.02
504			5681221.00	11521424.00	1693559.75	61633.35	27957.53	23452.67	7312.82	15276.26	17543.78	16805.59	33443.35	10472.63	24584.39	13701.34	16490.84	6289.77	5093.84	9428.02	9137.42	7800.07	6427.77	5653.23	4773.96	2138.45	2761.79	4447.63	2602.31	11567.03	4323.42	3840.64	3121.82	4206.58	3249.79	1364.57	1689.83	3833.06	5150.24	3457.08	2959.28	2258.28	2439.66	2965.79	6071.20	3363.39	4307.42	2194.16	3294.00
505			6941612.00	18043956.00	2013263.62	81858.97	15739.46	25710.14	21163.94	31054.16	15744.93	6583.09	9034.19	9312.13	6994.54	12683.40	6059.04	3290.30	9880.02	6093.45	14790.39	2434.90	4689.21	2566.58	2548.43	3730.96	5298.39	6113.51	5035.72	2851.47	8285.70	5159.35	4947.08	3389.54	3387.67	3809.34	2611.03	2331.27	1386.00	2310.50	1685.97	1649.40	1669.51	1675.35	792.47	2897.01	2992.13	1504.97	1059.62
506			4688170.50	7880285.50	1116122.50	35831.97	33809.08	43683.67	54728.53	32934.08	14579.59	10566.49	9339.79	11975.04	18376.38	18004.11	22933.02	10420.81	4701.33	7046.30	6982.89	13662.73	6655.65	5764.89	10434.10	8199.82	4594.55	3597.25	4341.58	1389.68	2020.56	2007.76	1963.62	2950.45	4335.79	2728.65	3207.67	1976.78	2308.18	3529.50	2250.46	2954.19	4598.81	761.20	2057.26	632.01	1415.80	607.36	1758.85
507			1180382.25	2891897.75	658711.00	106832.84	23964.16	18019.68	16847.44	10251.63	7556.77	4309.69	11889.71	5934.97	15947.89	16326.11	15415.18	8489.28	8766.08	6982.75	5481.35	4766.35	5280.10	5621.66	3403.07	3338.17	3704.78	3701.37	986.17	2654.81	4806.49	2390.25	1321.98	727.99	637.73	812.77	1289.35	1033.58	650.09	1233.98	1052.78	958.83	879.35	465.07	728.29	347.72	477.53	686.71	749.04
508			5242451.00	33507018.00	2223171.75	43193.75	36562.41	29855.50	75520.46	35763.17	34869.14	18285.72	18009.69	23607.66	25484.92	30664.16	39469.10	23304.61	10192.46	4328.16	15655.09	8013.54	5618.48	3871.33	11146.85	27035.70	14144.08	11881.76	5602.34	4180.89	3280.89	4728.02	6778.65	2359.85	4280.48	4645.71	7075.12	2727.12	5902.46	5106.60	4027.75	5959.00	4200.28	3819.15	1463.05	1774.54	3278.13	3732.95	8888.50
509			1263075.37	1939555.87	262237.09	34857.83	37369.55	30721.63	31989.12	16150.23	10163.45	9628.66	5300.25	6585.11	6837.21	16820.94	6197.95	3102.56	2424.50	2601.21	1487.05	1681.64	3658.91	4222.29	2968.91	2069.08	1132.08	3125.44	5325.45	1538.73	1862.10	2976.85	2767.80	2250.58	1317.87	1156.59	1538.97	2226.49	2342.06	1643.75	594.28	1058.03	845.56	570.55	621.42	982.49	1067.75	1475.04	1067.32
510			3349653.25	8282806.50	2918615.25	117557.04	27005.14	6073.19	7040.87	4946.79	5934.46	2626.31	4338.50	3512.11	9151.61	7940.59	1775.53	1976.65	1840.06	1505.02	2489.17	1240.67	973.97	732.79	1560.28	959.56	684.91	2179.40	465.03	679.24	1980.41	1098.68	650.37	632.78	1472.82	626.91	518.11	506.06	365.89	460.46	629.54	616.65	583.10	1054.96	682.17	461.62	1239.25	266.12	424.26
511			2977291.00	26179752.00	2221055.25	73088.85	61888.73	19046.04	15621.59	18171.45	14819.10	25518.22	12976.98	4976.65	16216.42	12220.49	12928.49	13704.73	22148.06	8323.28	8137.34	11996.63	2592.04	5823.64	21368.25	9900.22	6791.00	4153.79	4903.55	7002.28	2678.21	6832.38	8029.71	5095.52	2085.81	3313.36	867.07	2631.27	4120.35	1747.27	1424.39	973.79	2995.63	6520.39	1964.72	5822.11	5239.74	5491.23	1395.88
512			894218.06	2720330.75	350659.96	34853.86	18795.66	20035.26	10331.17	8641.95	10248.75	8764.22	7265.97	10095.34	12907.30	7731.01	2176.64	1539.58	2920.37	1843.53	1701.46	4388.70	3082.84	1014.30	340.95	1944.95	970.80	905.12	1164.93	622.42	813.28	509.50	195.28	196.84	1048.59	1014.31	708.65	951.82	659.95	665.39	603.87	804.39	718.47	506.41	949.61	835.64	412.20	684.54	637.04
513			2959374.75	5316941.00	517483.65	32616.52	5036.69	5487.96	4362.88	1526.25	3936.37	1801.66	2700.04	2030.31	3136.02	2179.00	2175.77	2791.29	3197.26	2983.43	1324.26	2011.25	2403.57	2435.24	2030.31	1003.62	1100.02	587.77	782.16	915.19	581.60	456.13	854.70	432.38	461.92	367.25	560.27	321.73	474.89	813.91	1519.02	962.01	800.89	695.45	847.86	510.88	287.51	231.00	376.76
514			78107.84	328620.34	123619.30	17336.42	12738.04	14919.55	14117.28	11589.31	19012.45	11119.58	9906.14	15067.20	47406.35	55637.58	4892.73	1140.17	1119.57	2224.49	1491.26	692.10	618.16	837.66	525.63	346.10	247.17	407.71	349.21	210.59	85.46	145.12	159.25	204.26	245.90	206.28	212.47	138.48	170.18	180.54	156.19	125.43	201.31	75.76	41.98	114.81	117.43	178.42	146.51
515			9345168.00	31235004.00	4228713.00	106064.57	38680.59	19585.21	15494.80	11014.40	9710.64	12034.32	10553.41	6804.88	11015.82	3306.02	4211.79	4666.87	4146.24	2964.73	6683.48	5073.74	10719.66	12684.48	13652.86	10224.62	3835.48	4266.42	5753.57	2186.60	2343.13	2865.43	11622.64	12877.02	10688.36	7676.32	4883.04	2695.17	3486.39	3173.27	2152.51	2112.32	3251.84	4613.98	4394.52	2832.50	2812.54	2245.79	1773.61
516			3585335.25	25688360.00	1809672.25	37281.39	29346.99	56676.14	29556.77	34526.07	18817.64	15516.53	19409.47	19237.82	49189.16	47497.35	42767.57	40443.89	18870.84	43959.83	30463.10	20835.48	5842.48	12405.66	4289.42	13187.01	24401.47	21972.11	8763.01	1902.89	1981.97	4055.92	5272.94	3317.00	5736.67	8246.57	6270.37	5874.37	11055.25	12719.56	4694.35	6569.03	5969.78	4868.55	5500.86	8935.65	3467.01	2303.62	955.15
517			1784497.12	7066843.00	600703.43	76382.14	38712.30	20680.16	15946.32	15266.96	11655.57	18069.79	13131.85	9762.81	5496.19	12947.93	12984.35	7916.13	5907.46	4255.36	2251.95	2947.43	3460.06	4978.38	4216.73	3948.79	4361.78	2964.80	1416.34	6079.98	5218.89	3890.56	2419.50	2494.19	2077.90	978.19	2091.99	3576.47	2409.10	1572.75	2732.80	1414.83	1247.89	1995.91	1687.79	1441.23	1061.53	1977.76	1906.71
518			5422629.00	15344535.00	1401190.87	73344.04	54775.02	66650.17	32322.73	27100.86	27071.88	34483.00	20478.19	26819.46	14286.31	18703.00	26688.31	11572.31	4973.82	14817.63	9018.45	8095.86	7926.52	9447.17	16878.39	14483.88	11139.50	4125.80	5563.21	7393.37	5814.62	4134.29	1044.67	2257.50	4610.07	4150.71	3483.93	5743.96	1950.41	3136.76	2689.65	4595.91	2768.49	1366.46	1976.07	3117.58	4883.48	3073.99	2158.52
519			2986677.00	6366114.50	542203.31	22859.59	8376.34	13641.42	10228.24	9535.22	7961.04	5035.62	1733.89	5776.24	9911.50	1690.51	1482.06	1949.88	2314.71	1869.97	2981.70	2286.93	2477.47	2872.70	1790.76	1105.15	1680.10	1698.17	1075.86	2276.17	2150.71	2270.38	1490.11	980.38	311.59	674.97	1128.59	1029.63	1440.76	1066.91	506.57	2055.12	1908.64	1302.76	1149.76	1126.51	1399.69	1459.36	1678.11
520			15015050.00	28064240.00	4374930.50	598960.93	76440.24	46937.57	36775.15	48865.79	27521.97	14557.52	19526.57	19407.63	15758.00	11707.91	15227.25	4837.89	8812.57	12482.37	7413.60	7316.99	9610.19	3751.97	3890.20	2044.10	5376.60	3875.71	3649.88	3728.15	3782.72	2905.93	4116.24	829.80	2166.57	2305.34	3067.19	2211.50	1246.61	1333.03	1073.11	2079.68	3129.04	2519.67	3581.02	4297.54	1494.04	1224.65	2349.93
521			4867269.00	17723250.00	2596252.00	105238.57	7866.66	8613.81	10691.58	7070.72	7235.18	1574.24	6591.12	5951.77	8280.03	6934.11	5496.41	6432.59	1031.45	832.19	2723.06	4475.91	3468.43	1004.16	3230.10	5665.38	6271.54	3478.21	1194.18	3421.25	2781.65	1930.44	1452.40	891.07	1865.73	2719.52	1764.72	892.58	967.09	761.24	1182.22	1122.78	1309.06	854.41	611.51	434.93	947.78	1151.25	517.56
522			9771231.00	16002418.00	2997442.75	110576.62	42243.05	19669.75	24376.93	27973.46	7967.30	7363.68	5921.07	7757.48	12811.32	12173.07	8604.20	6275.26	6566.60	3608.08	2451.27	1659.36	2082.18	3019.13	2977.90	2388.40	2081.22	3453.62	1227.93	4685.13	5217.57	3715.11	4442.42	2485.75	4074.67	1129.20	1350.27	1303.75	1685.33	1422.22	2382.93	3291.41	1152.03	910.28	1405.17	1703.94	2259.29	2294.97	1419.54
523			2878113.50	41768828.00	4438770.50	584292.25	146146.43	90456.57	65080.82	110469.77	42550.24	15284.14	37714.84	19923.01	68481.14	10125.93	10274.06	31056.69	17616.28	30470.87	9197.97	22962.68	24276.38	18728.38	3163.08	3361.40	10330.87	11392.23	2848.94	5867.43	15148.87	8102.10	7667.51	12332.34	4224.58	1736.89	11334.34	5458.52	3895.67	4427.35	673.42	3354.38	9582.99	7242.78	11189.75	6282.84	2012.61	3040.08	2537.15
524			2604784.00	6998254.00	1434511.50	20421.87	9790.08	5396.76	2353.09	2621.12	5406.93	3384.46	3267.53	4124.10	7217.78	18633.10	8602.74	1401.78	1341.74	1231.62	1145.68	640.25	1497.80	1046.48	1046.73	377.96	923.30	601.81	431.10	436.52	1073.83	572.25	612.59	975.89	810.36	530.11	685.27	247.05	587.44	692.00	501.04	148.98	221.95	290.96	305.38	191.95	136.43	301.04	283.04
525			2912368.00	10258552.00	1132158.50	68924.66	24814.86	21418.75	29716.34	16394.78	21799.39	22229.89	13924.57	5474.05	21225.95	16455.01	14623.35	17474.05	9202.78	2810.09	2330.94	2674.72	2481.13	2513.88	7924.02	7764.96	3338.62	3430.82	6767.54	8733.63	7095.97	1745.16	3034.66	2496.91	2707.18	6062.52	6308.79	4995.39	2573.93	3004.62	3356.23	3153.83	2134.84	2421.18	511.85	1434.88	1301.50	1636.29	1506.09
526			8523071.00	23799848.00	3033115.50	91174.24	60368.10	107318.42	95431.64	27703.37	38229.42	27593.75	27348.02	13264.32	17702.56	7320.15	20296.28	25265.39	12749.32	4804.32	5642.62	7350.69	8110.28	9504.06	6682.98	15226.17	7881.64	8574.47	8548.81	9936.39	6716.71	19006.32	13085.33	4540.67	4637.15	10152.15	8941.95	7138.01	4064.91	7962.90	6077.46	5307.15	6442.22	4460.85	5603.53	7116.55	5773.16	2705.76	2188.10
527			1965194.25	4800006.00	1649207.00	306986.21	86461.42	20675.59	25870.96	18149.69	28163.49	26564.87	20517.64	9676.79	21112.37	11967.43	6816.88	3616.14	5173.67	2554.27	8128.78	3884.73	4936.98	2303.62	1414.29	1772.24	6002.62	4386.62	4643.93	2296.45	2556.91	1329.51	2474.76	1828.85	3357.20	4113.75	1626.84	776.98	999.11	1942.14	1757.51	2013.99	1122.39	1337.77	1667.34	4498.49	4121.92	1606.88	2955.67
528			7362662.00	16332903.00	1100979.75	108759.50	25571.48	9337.19	16697.85	3840.63	8658.62	12367.84	5371.92	2780.12	4377.12	3533.34	5887.96	5829.04	7034.13	4917.42	5072.66	8483.49	2428.38	2081.89	2555.90	881.17	1241.14	1200.69	1425.55	1033.32	2765.92	3305.68	2848.51	909.15	1695.00	2250.32	1482.03	1232.42	1235.21	787.12	633.33	906.68	1143.66	759.90	965.29	1152.27	1079.38	218.68	1444.38
529			4384669.00	15313876.00	8835965.00	227933.23	3611.32	12753.76	9300.47	9341.75	5928.69	2661.11	1841.93	1788.23	3178.71	2774.94	1247.10	1864.40	2721.57	2964.59	2345.99	3366.37	3147.16	1986.23	1294.43	1081.70	1287.54	2746.98	1405.81	1016.76	885.84	1011.35	1054.15	2341.76	1444.51	749.84	460.73	517.36	298.62	1671.25	1711.33	314.19	1189.82	908.36	586.77	1181.04	1421.42	1368.73	1209.32
530			1525827.87	11157160.00	1674729.87	113611.00	29741.19	30389.70	42197.32	23984.45	19511.96	11101.27	6460.31	8551.12	9969.95	13995.28	15584.65	18025.28	9919.70	6804.18	7930.13	3253.66	4053.65	4745.56	3877.45	1167.27	3142.67	4359.21	4300.89	3470.16	1082.08	4383.37	4508.23	2165.47	1617.24	2248.41	2301.09	1334.56	3626.50	4063.29	3164.09	2567.99	2530.74	1628.11	1043.58	1675.48	2206.14	2226.61	1653.88
531			802898.87	3904334.50	226389.32	40230.19	36529.53	14307.96	18535.98	11980.40	11436.58	9834.95	5450.34	3693.92	3780.34	2915.99	6532.03	9114.59	7798.94	7517.00	6488.09	3000.45	1353.44	2441.55	2596.87	3505.64	2748.14	1134.12	1446.46	1766.60	1934.21	2158.60	1657.22	1583.77	1907.89	2697.12	2324.19	855.71	969.41	1309.82	2566.54	1570.81	1182.65	1688.43	1051.60	1414.58	1639.21	1289.32	1016.80
532			5354539.00	18113482.00	4329443.00	232983.03	38335.94	24936.05	12401.77	43439.16	31643.04	14186.42	17264.59	11313.70	23479.43	13121.05	10741.44	4208.10	8863.29	7259.99	14491.59	2776.51	8927.39	20521.17	13312.14	3739.25	9765.19	2906.65	3021.41	1565.81	1940.05	5776.44	6464.63	5521.29	5038.80	1308.54	4763.42	2220.36	2821.36	2614.84	1675.84	2646.22	3167.66	2276.18	2596.32	1510.25	1192.56	2029.24	1719.73
533			3144734.75	8909042.00	1285014.00	48491.08	12471.39	8308.85	14245.34	5866.38	4966.65	5421.29	6318.48	3159.90	4771.78	6521.97	6221.19	3243.47	2047.19	2335.26	8084.56	7862.72	2907.31	4933.59	3526.84	1931.82	1868.71	2684.02	2185.70	818.61	750.09	1608.57	777.04	1043.70	1816.65	3319.07	1351.28	1026.46	2271.80	1659.22	1989.77	1174.59	1835.00	957.26	782.31	944.42	916.42	1536.89	1122.25
534			373829.00	1315984.50	271933.90	78172.37	43853.45	18439.33	12021.47	13175.40	6729.03	3798.57	3773.43	5479.43	9780.50	16773.57	16168.36	4503.53	2863.17	1141.95	2364.21	2729.73	3502.77	2046.14	1459.72	4387.38	4119.20	2697.36	513.00	1509.46	1527.33	642.83	2109.07	2595.44	1726.20	2189.15	1419.48	997.34	600.18	478.50	784.86	1139.65	751.05	778.79	501.72	1885.06	790.81	604.48	1311.00
535			437022.31	2671609.00	426507.62	78119.85	54151.21	22966.49	28146.83	27681.69	20945.20	17209.21	8771.66	5148.42	11710.82	24483.08	16380.50	4638.90	1956.68	3567.82	1959.28	1085.09	1185.34	1634.48	2013.98	2546.37	1917.06	1702.38	1639.73	914.83	2429.29	2217.32	2446.76	1761.67	1017.29	1659.59	654.93	1222.26	1021.42	702.82	1409.69	637.75	956.64	2018.74	1320.08	740.61	1322.92	576.24	322.04
536			31362186.00	89005080.00	11875151.00	88552.48	38430.21	14316.96	9251.20	16999.29	19342.37	9882.17	14579.00	7707.67	11554.01	4933.50	10071.72	7410.52	5475.54	5591.96	7641.26	3408.30	5624.18	7454.49	5715.66	4978.97	5279.45	7250.60	1978.41	1773.01	2231.86	3623.01	4356.46	4011.21	4440.38	6607.10	5492.97	2740.55	2306.77	3643.03	1541.14	486.77	4165.47	4004.97	3044.61	2578.13	3382.12	2219.99	1432.81
537			3438856.50	9913065.00	525959.56	41270.16	20341.16	14142.46	7394.25	14974.28	16894.94	16213.85	11922.74	13662.95	9801.73	11661.74	6199.81	9549.88	8142.85	11261.48	8708.80	6265.41	3987.33	2676.01	2191.50	2687.62	2835.80	1929.70	1667.89	2524.21	2471.59	1432.43	4638.88	6097.47	4312.08	4086.56	3273.35	1874.51	1689.38	1998.37	1794.01	4887.46	4102.64	2107.70	673.91	1344.98	620.32	425.69	1323.04
538			3828622.50	14002095.00	1486289.75	98105.66	35300.03	27330.16	24589.15	7990.00	23264.42	28047.54	10081.63	16925.02	21991.61	18177.39	12388.23	11749.70	8548.76	5616.54	6082.82	9289.69	11153.23	3630.15	3512.84	6240.97	4030.10	6846.89	11892.82	6172.06	4565.84	4794.34	4081.64	5168.50	10025.28	1928.36	3346.28	6384.09	8562.26	3717.62	2842.62	1874.09	4605.34	6276.74	1551.58	4900.32	2258.88	5049.16	7024.08
539			3121779.25	7939425.50	1812720.62	144090.93	119735.96	22031.26	14197.88	31869.35	12137.19	16760.63	23272.04	15273.55	6138.85	9236.76	13105.58	5406.81	1470.46	3059.17	2882.48	3994.62	4808.75	6045.49	3901.82	2414.88	3254.07	1681.19	1810.05	445.20	782.59	971.09	2052.40	1236.21	2377.23	986.52	1358.31	969.59	1881.78	861.27	965.25	725.32	745.50	681.73	431.36	931.68	872.86	606.09	589.57
540			8250416.50	18338024.00	4876479.50	702857.68	71249.51	39794.14	19037.10	9318.57	9689.48	7743.55	9083.78	8509.21	10059.84	12950.33	5494.76	3175.37	3316.79	4438.72	3786.68	2277.61	3806.38	3154.14	2564.22	1678.02	2486.21	2760.80	2306.10	415.86	1094.52	1325.69	1538.08	2919.73	2068.15	2234.98	2308.22	2444.87	1382.70	1212.25	1415.21	1273.64	653.29	896.70	479.92	421.70	628.08	741.12	649.75
541			345388.93	4555693.00	193694.46	31444.45	12965.18	25010.21	18620.62	11527.62	6584.28	8715.81	4220.08	3772.92	6398.21	1903.40	7455.80	8587.97	6547.05	3333.24	5343.68	2165.45	2113.42	1873.70	1228.63	2003.01	2484.11	685.50	1041.24	160.72	1344.12	1796.29	2717.28	2729.80	1449.32	2186.80	2077.56	1191.19	1382.91	1632.92	1047.42	814.70	569.43	641.42	574.10	741.54	890.75	885.79	1168.93
542			6313138.50	26088628.00	3337044.50	180669.89	46973.07	34642.55	17551.50	15850.15	16033.53	4440.72	12016.15	7753.51	7175.80	7340.69	9649.24	21301.69	17144.76	9732.04	4277.08	1451.91	8803.98	8231.82	5179.75	10604.08	6604.44	2791.55	3529.00	7026.37	3921.39	3860.77	2197.17	3374.08	4189.60	3017.77	2603.46	1225.27	1128.55	1296.68	2637.23	1265.68	1333.93	853.03	1412.38	1860.31	2467.59	431.71	1349.87
543			19768704.00	31588038.00	6294106.00	186398.79	51238.36	28394.57	21248.65	7682.75	11852.58	9805.49	6025.73	9213.95	7069.83	9494.66	7353.08	8435.76	5143.53	3561.63	5732.59	4861.28	3490.69	3507.72	3734.92	2384.12	1859.71	1061.20	1169.24	2374.79	1673.69	2745.58	2955.93	2540.98	912.06	2634.63	3240.33	2184.44	1220.20	1177.15	578.61	963.18	1040.57	912.30	1349.06	2384.12	2144.35	2396.19	3215.97
544			8631645.00	21723962.00	2487883.50	121116.35	20462.10	18200.31	8464.90	8900.25	16335.83	9138.77	23579.73	10369.01	7589.37	5117.66	6325.07	4219.15	5439.93	3553.20	1723.64	2512.39	4853.17	6551.65	4926.58	3284.58	11384.07	5494.02	3250.75	2389.50	2437.51	2508.97	2857.57	3029.48	3381.14	3199.12	2133.12	3669.62	2370.39	1248.51	3038.91	2785.43	1220.38	1630.36	3668.95	1122.17	878.54	196.91	414.40
545			844731.87	9868743.00	1016605.37	123166.66	51465.85	26412.65	20868.56	19317.62	19854.78	33093.01	21290.75	14910.03	12397.61	5159.59	7927.00	6917.89	10250.49	10192.00	3973.46	4725.23	7335.89	8443.21	11907.79	11418.44	5701.31	5511.38	6365.10	4752.42	3448.07	2233.13	3592.48	3485.54	2591.48	3415.26	4741.47	3203.75	5730.25	9908.76	4721.79	3386.98	2214.63	2484.16	3204.03	1947.83	3252.07	1218.33	1437.46
546			3094176.25	13961595.00	949635.00	22196.11	9016.57	20396.60	17929.72	14745.18	4844.09	12477.69	5170.89	3258.46	5678.34	8232.47	9760.34	6218.53	2541.22	3274.05	3148.75	3865.58	5462.38	1881.45	3018.68	1230.12	1875.42	2694.30	2994.51	2612.83	1695.54	1942.89	1537.41	2713.34	1665.37	2148.21	1285.61	1631.18	1649.04	1554.05	1202.24	1420.69	1329.16	1557.02	571.41	1486.86	656.13	1315.96	1550.38
547			266569.46	1716344.62	197633.20	36747.62	25710.56	16672.11	16304.58	10825.80	4264.89	5272.74	5429.65	9653.91	6663.01	10056.01	10693.88	5763.89	5980.58	5998.97	6502.30	3119.52	4637.77	5247.66	3899.65	2772.58	2219.22	1844.19	1259.54	830.79	1191.55	2832.01	2871.60	1323.59	2020.72	2872.84	3168.29	2177.74	1511.95	1139.88	1071.36	1521.46	886.59	1198.93	1146.72	850.46	1452.37	1586.26	1456.06
548			3379274.00	7740780.00	1306865.87	104041.11	28291.38	16309.90	4818.06	9576.23	8714.79	11765.87	5508.72	6412.25	5913.55	5271.71	2235.85	4242.89	5705.43	4050.41	4580.22	3256.44	3321.17	3585.15	2534.62	1009.60	2844.22	2959.76	1784.23	2061.99	2245.04	3700.14	3855.16	3299.89	2321.52	1399.48	1404.17	826.75	1337.53	1877.99	1836.23	802.37	1079.63	1713.92	1552.90	1082.93	1209.72	820.81	1546.26
549			18702400.00	58635676.00	9467524.00	413038.43	62026.78	80502.57	75905.03	55254.99	35058.61	43184.43	30197.75	38686.17	28761.00	32733.06	33296.89	31220.07	35171.48	9531.31	9127.10	15893.81	9894.56	17542.53	13019.96	15734.44	22154.09	21988.33	17799.99	27044.20	29542.89	13791.11	3487.66	2991.46	6468.09	9004.46	4575.29	12946.55	17492.61	9371.32	2983.29	3889.83	6660.51	12513.12	6200.89	7451.08	9512.42	10729.04	4308.76
550			1961010.50	8133945.00	2511466.25	180503.28	79362.62	46793.99	48892.67	17268.53	9461.79	9308.11	12429.86	11479.93	24090.58	15177.48	8091.76	8048.62	7245.01	2789.56	2680.39	1136.95	2852.86	4983.61	1631.42	1163.13	2078.83	1863.73	1784.95	1758.39	1952.11	1220.75	465.26	1141.50	1113.08	963.15	875.27	943.67	2175.06	457.06	1120.47	1112.61	372.48	1258.36	973.82	525.43	1248.16	951.08	1244.16
551			3677047.25	31686924.00	4725321.50	719089.56	102392.56	47811.96	22366.94	15074.39	5045.02	7264.24	4008.26	2754.29	10606.81	9094.08	6474.14	2831.06	3424.56	5083.83	12863.69	12297.72	5731.37	1655.64	4048.06	2800.32	3489.30	3147.36	2863.77	2889.74	3139.24	5822.32	5294.06	5709.38	3368.25	3556.47	4459.89	3893.20	1490.12	635.58	1246.89	3230.66	2978.07	1384.29	587.16	617.09	793.84	986.56	951.18
552			54656176.00	105648288.00	23549536.00	305462.50	46630.21	40281.09	19167.65	15016.92	13998.01	28210.33	12362.96	19954.04	18060.61	27865.64	10209.99	8450.00	11401.60	10322.13	4809.87	7048.25	3588.98	6084.35	6654.82	6214.10	17908.16	5166.15	9828.02	14878.99	6916.63	7464.31	7877.57	5908.12	6300.61	2139.58	6782.02	4973.95	6494.64	4404.95	3448.33	3308.73	2280.86	1855.33	1127.93	1688.05	2209.32	3951.46	3548.37
553			2676016.75	7395035.00	3799453.25	1057724.00	189358.98	28697.23	35015.08	14431.01	10699.15	11555.78	12366.57	18820.64	16865.48	9175.03	7429.41	9384.32	7084.74	10081.80	5358.19	3857.98	1752.01	4136.67	2573.77	1076.44	657.93	3328.08	4441.22	1081.14	2620.25	2383.10	2424.64	3079.50	3995.94	789.64	989.69	671.02	680.74	1343.50	2038.07	604.84	686.22	516.59	280.26	295.14	415.62	834.76	941.89
554			10495939.00	35990080.00	3826678.75	86960.03	48767.14	62802.05	33983.34	45416.21	44061.13	32031.78	24888.54	12737.27	17447.50	17974.40	15678.94	4576.55	7416.50	15137.21	8559.31	11410.78	14341.02	6537.37	4771.02	9552.96	16615.50	11210.08	10487.31	5480.35	5366.91	3441.61	1785.31	6266.57	4525.68	3771.91	4792.26	4964.21	8428.49	5633.04	1222.21	4493.40	4518.41	5448.80	4306.51	3396.81	2384.25	1737.56	3014.98
555			13550165.00	35564276.00	4404736.50	36125.51	27326.41	18376.17	26845.73	18312.85	37325.05	18755.97	23886.32	7740.92	18020.86	9115.97	21573.65	15856.75	19797.84	8623.11	13788.97	8090.61	9558.01	28302.99	16566.57	10735.07	6263.87	10654.92	4250.43	3133.26	4386.96	5446.96	6787.59	4616.68	5074.12	4899.34	3264.01	2548.55	3535.05	931.21	3735.71	3580.80	1573.03	952.31	1341.28	4099.57	3934.98	2107.75	2741.72
556			620290.62	3131440.00	325910.56	57746.03	86331.23	29746.75	25234.29	27218.82	12238.13	4449.38	13144.96	7297.75	13395.69	5390.24	4276.77	17804.98	17708.72	18156.20	10633.79	3069.85	669.95	3733.21	7569.29	2085.44	5223.06	2843.77	3018.18	4132.53	2322.14	1841.75	3488.95	4269.69	6206.93	7660.13	1659.18	1008.96	1643.65	2763.55	2028.69	2896.28	1328.04	2027.66	2053.82	1535.29	1200.54	2300.66	1427.49
557			6725063.50	13858436.00	2183738.00	200162.42	31408.81	45916.36	15941.74	14413.40	12713.99	7808.76	9705.09	25992.83	23044.04	7470.66	9997.74	21746.88	18415.61	12207.68	11106.29	7074.77	12363.00	6736.35	22299.18	24876.12	8173.27	6129.46	7736.37	6342.50	5314.70	2884.91	3837.22	2749.12	6169.74	3086.26	2544.05	1016.85	2481.42	4039.24	3395.54	1209.62	641.26	2721.27	3185.14	1246.26	2228.79	1510.84	1987.99
558			4844058.50	18668402.00	5834076.00	702063.00	70776.39	17306.85	5827.98	12152.89	10822.07	9506.48	9796.38	14096.11	6994.35	7184.81	5964.53	9952.96	16184.31	9359.62	9769.71	11733.36	10257.87	3360.91	3937.59	4299.46	1853.18	5675.72	6923.39	4410.81	7113.43	4883.75	1428.17	4751.59	6791.14	3139.41	4156.48	3427.11	2447.03	3461.33	4553.33	3315.17	3312.31	1784.22	1919.73	2251.05	3548.13	1467.32	761.86
559			1885630.12	23517460.00	1819363.62	54962.91	52456.50	23429.24	25839.93	13312.41	6617.40	15726.66	12111.83	18616.41	3851.25	9528.11	9247.19	16894.67	6765.52	9884.12	8353.81	4313.35	6013.47	4562.47	5546.05	6913.59	4563.99	6849.29	4815.15	3574.15	2550.76	3021.12	4074.82	2814.88	2932.52	6715.81	3238.70	1863.71	5343.28	1149.84	3728.66	5152.43	2653.04	1894.50	1968.74	3758.38	4952.44	1523.10	3923.54
560			1540902.50	5349807.00	482212.40	165711.39	19614.10	9000.00	13214.04	4085.44	3746.98	5639.93	5627.11	3908.98	5709.76	6686.52	4515.25	3114.08	3165.39	4379.90	2939.67	2689.06	1358.78	1851.52	1230.07	1372.87	1658.50	2024.00	1933.53	2223.61	815.70	1066.76	1188.29	1149.08	1051.00	989.67	1938.03	1290.67	1009.05	1063.84	1110.65	1090.24	824.31	615.44	641.64	770.22	1048.29	547.22	423.29
561			5916546.00	15808708.00	2266084.00	55583.65	60664.07	20386.87	50880.51	11911.51	19825.95	29790.19	19490.84	14104.84	9210.76	25986.64	14081.73	13799.07	12897.60	11663.39	6183.71	3969.04	6077.04	4246.62	9260.62	3006.71	2347.64	2263.11	5324.29	9003.41	5391.12	4167.80	7887.07	4228.18	820.17	2388.47	2266.40	2589.62	7421.69	6550.25	6765.45	2649.08	1853.31	788.00	2023.28	4731.17	2178.89	3300.82	992.93
562			3465137.50	16360285.00	2981485.50	82928.26	28426.19	27330.03	15168.96	9618.44	20590.73	21561.66	12756.18	11617.11	15233.20	16086.51	10630.00	10272.54	6178.29	8787.82	8621.69	4988.09	4597.14	5117.47	5123.30	4654.38	6803.58	6523.13	7933.63	5166.70	4034.21	2675.63	3814.75	2257.51	2854.12	2677.98	2913.89	1748.86	3459.51	4089.34	2536.55	1957.34	2316.57	3473.37	2458.06	1185.40	1024.41	1723.35	1629.09
563			1638375.75	6842012.50	1849023.62	48518.87	23929.94	16585.53	7039.20	8089.36	7978.97	4054.18	6005.82	4835.90	9783.41	15182.48	6282.06	1791.50	2028.49	1691.09	1863.53	2381.35	2300.38	1194.31	834.26	1290.59	606.06	263.12	346.80	773.70	1277.49	655.50	367.26	581.01	742.42	822.70	439.79	365.35	399.63	382.78	667.88	639.26	747.56	528.89	534.69	183.50	312.64	524.87	251.17
564			1126957.62	6553105.00	2156232.00	375483.75	83553.63	29007.37	6732.81	18378.86	10647.92	3868.65	9115.57	13283.44	14887.58	4999.09	2765.38	3175.56	1861.89	1761.10	2327.07	915.62	2048.26	1031.25	1053.74	1115.73	394.27	855.33	735.88	650.11	951.02	475.97	705.60	666.65	501.55	1503.76	811.49	503.90	492.03	1302.53	335.89	619.20	973.92	446.99	565.65	267.94	767.26	877.85	584.17
565			6089123.50	14717149.00	7871062.00	857500.93	26240.36	15219.93	13365.83	10793.96	12545.61	3084.71	7899.86	7796.55	8633.14	13470.53	13231.22	11154.90	4866.13	4205.00	2901.57	1419.04	2874.11	2082.19	4173.33	3395.53	4740.61	4574.75	2583.15	1378.12	1279.47	2069.73	1079.62	2520.48	3335.63	1529.47	719.28	994.74	1742.75	2594.52	1274.24	1186.44	999.31	771.81	719.05	813.02	630.20	1198.86	560.09
566			2084626.50	7659093.50	894938.00	29448.86	19415.72	13438.94	5386.96	9157.31	9606.06	5403.75	6476.30	2713.27	5422.66	8979.91	8008.20	2889.08	2771.97	3427.41	1113.21	1319.57	1137.96	709.79	637.28	1016.32	796.05	1026.32	775.09	468.74	352.26	632.56	974.52	916.61	840.70	600.46	603.53	465.10	505.86	371.10	393.97	250.79	249.79	143.70	289.87	539.63	604.60	330.99	198.46
567			5206952.50	28405886.00	7263727.00	762617.00	134394.60	26946.96	22054.17	27799.53	18810.02	22426.07	13323.74	9333.80	13652.90	13554.51	11918.46	11542.79	16124.76	18707.21	8660.80	7177.21	6405.20	9572.82	8295.99	6303.49	6813.97	1769.94	3787.90	6548.26	6868.26	8466.30	4926.09	5968.45	9222.60	9857.53	4561.52	2400.96	3621.73	790.08	2610.26	3132.21	1984.79	1619.32	1308.11	1594.25	1847.23	2718.79	1104.87
568			11469151.00	19706896.00	4486129.00	105276.80	23528.25	21301.34	34455.91	26599.59	12659.36	14956.39	7284.10	16760.21	10263.76	17440.55	18020.81	6540.71	4623.38	8259.54	1671.10	5859.14	4576.67	2942.20	2615.70	3498.17	2081.67	4783.22	3180.79	4153.45	2498.89	2080.87	8455.84	7695.18	3455.68	3279.93	2338.03	1593.70	2160.26	1651.49	1646.49	5349.25	1598.21	3391.25	2627.01	1243.11	1770.13	1970.71	1613.88
569			503857.18	14219766.00	3356715.25	121091.27	40620.07	20461.92	21957.69	15404.79	9020.21	10593.20	13877.24	7792.56	8162.72	6916.67	7168.95	5820.76	8668.06	9724.84	4650.11	4885.59	3439.06	4478.18	3918.15	4881.76	4104.15	2419.84	3177.31	3403.46	4687.24	7729.59	4613.88	4076.51	2323.01	3525.99	7126.13	5479.13	3531.60	2723.98	1581.77	971.27	1475.34	2202.46	1907.07	1829.59	2439.07	1313.98	1663.87
570			583319.56	3451711.50	462065.43	17554.08	7676.46	5375.49	7853.26	6023.18	4253.12	2594.69	586.94	1701.36	7595.11	10224.52	2759.85	875.78	1050.72	1472.39	2091.72	2310.77	844.69	1477.53	1542.42	2035.23	1434.60	1553.10	881.05	1352.89	484.96	576.13	846.34	739.09	513.83	361.81	815.46	1092.72	1027.87	542.48	264.41	372.99	1138.27	801.72	574.90	567.76	527.66	378.06	592.89
571			2731596.00	13433081.00	1888456.37	197335.12	17222.07	22374.61	13437.11	8665.73	5790.40	5883.43	4339.26	6080.08	4741.87	7165.21	3832.80	2021.15	4203.62	1555.05	2366.52	1405.92	3267.90	1228.18	1089.11	1081.85	2429.28	1279.25	844.83	1143.47	706.05	1339.09	1628.60	1256.25	1414.48	617.45	680.41	1814.97	872.83	123.27	761.33	881.32	1100.45	992.99	239.39	461.94	460.90	563.36	688.42
572			11747848.00	25097416.00	8479214.00	1175409.50	100518.85	13870.62	15999.65	17368.04	10877.68	12454.04	10788.37	7290.10	15343.91	5822.05	5613.20	4100.65	3955.43	7304.36	9014.63	9837.01	10876.99	5772.15	2437.56	1347.98	3218.15	2557.38	3367.24	2622.40	1751.74	2800.71	866.85	1207.67	1029.65	2277.90	2377.37	2606.73	2136.53	1135.16	1245.97	878.74	2070.07	1521.48	1289.14	780.43	755.67	861.67	577.36
573			4044256.50	14989588.00	2838345.00	145300.51	24943.28	15676.17	18605.17	11670.91	3930.53	7523.94	4377.36	3746.21	5742.37	10355.84	11429.23	10626.13	6190.15	4776.05	2296.41	2999.58	6116.51	6516.84	4600.50	3165.09	3290.57	3346.85	3239.01	3456.91	5515.62	4422.21	3247.59	2278.88	1350.99	2466.70	2756.19	2941.63	3213.82	2431.18	1230.14	758.86	550.99	1638.95	2546.88	2280.10	1478.92	927.99	1201.82
574			1398997.37	8245743.00	7603518.00	1689228.75	38891.92	24556.33	15775.01	11798.11	9365.89	6636.05	3398.68	2034.18	5398.63	18424.59	15013.61	3933.89	2063.08	1773.68	1556.58	2213.04	3214.20	2116.36	1196.13	1785.40	3021.38	1681.31	919.57	368.41	762.28	607.07	584.08	1975.94	2068.44	690.63	467.40	421.25	1250.00	966.89	1246.04	2157.29	1379.45	719.47	684.94	515.73	882.68	1120.25	1158.73
575			1390640.62	8848880.00	5795552.50	803128.62	51016.75	29472.90	15172.24	24465.48	39594.58	19478.08	38933.75	40035.24	26618.61	16210.15	8960.17	5390.69	5780.74	5811.47	21085.49	23562.30	3320.21	13055.11	7794.08	5015.69	4183.12	6422.52	6296.27	5663.59	4070.72	2133.11	5615.93	12149.69	9512.67	8759.18	2753.09	3183.62	1280.87	4469.65	2907.55	6036.75	2977.86	3145.28	4990.14	6615.85	2506.67	1638.34	1410.70
576			3019679.50	19874244.00	2736296.25	74936.14	58245.10	79886.74	91609.64	57054.71	22718.89	22125.29	17057.86	18075.15	13674.08	25073.41	25919.07	21296.47	15026.81	21375.27	7212.75	5865.61	17210.88	17753.89	22901.13	12539.80	17714.62	8088.20	11148.39	16256.67	4651.16	7250.12	10194.35	8150.69	2916.92	9781.80	8510.68	8353.21	4904.88	5100.57	3201.43	2455.54	3537.33	6228.96	4624.72	4471.79	6042.50	3707.30	4463.99
577			4948211.50	10826116.00	1987660.12	159315.98	16427.51	7915.08	11396.50	10449.50	13500.22	7956.54	3131.01	5380.05	7371.38	8654.19	8098.65	4946.08	3984.29	6765.96	7449.03	4552.26	2818.64	4668.10	3808.08	4154.44	3435.10	2195.29	2641.38	2131.10	1351.63	1175.77	1447.33	1399.24	2225.69	2515.78	2363.27	1878.86	2305.73	914.34	904.86	781.39	1608.68	1866.90	747.71	1075.48	1179.00	921.35	1847.65
578			3141122.75	25668760.00	5265327.00	191320.96	84820.95	43718.64	30994.91	24324.97	19870.67	5565.09	6506.94	13933.59	20056.36	50735.10	21417.03	10637.83	4373.83	7126.02	2494.92	1735.93	3426.75	676.90	2898.16	5384.94	5353.76	6776.06	7438.14	3567.56	1576.58	1610.38	1260.15	1829.63	2313.98	2485.59	2743.53	3297.48	4810.51	2267.62	1065.69	1845.67	3179.89	2207.75	2100.71	2803.97	826.53	436.16	1190.43
579			9371529.00	33094608.00	6520453.00	284509.87	36293.89	19493.47	6868.69	7371.96	5111.53	7661.69	3103.62	5264.63	8234.37	7499.41	7666.52	5373.51	6848.12	3814.39	2420.81	6939.12	13922.01	5924.58	1347.31	2526.28	4164.75	1773.41	3872.45	5320.94	4621.19	3871.40	6458.18	3985.65	2123.57	1325.44	1785.36	1432.23	1558.11	2411.90	2803.23	1890.80	1227.74	2909.37	3361.35	2226.85	3233.48	2828.20	1573.58
580			5601643.00	39461440.00	4299391.00	78532.29	76652.71	58461.92	67581.43	40428.98	45434.85	26813.28	15439.73	14089.64	13137.23	17566.78	14965.00	27911.73	11542.66	16412.95	20366.25	13244.77	9028.40	12126.23	17141.49	8434.40	11139.89	13302.10	15403.89	18552.29	18103.30	11510.29	14969.35	5744.35	4747.27	6500.69	6137.22	7350.83	11211.99	7263.06	6861.20	4200.17	6220.91	3128.66	2538.37	2760.81	4511.77	1054.74	3019.24
581			169253.79	1495320.37	267780.25	28300.33	11450.42	8914.11	9259.57	5357.82	1888.75	3294.22	3783.67	4738.93	4652.58	6756.34	5498.57	2386.24	1712.43	1077.69	2246.50	2819.26	2071.60	516.37	1128.34	3209.55	826.62	363.28	967.01	906.96	529.28	166.82	377.62	554.82	492.29	453.84	468.18	471.14	474.25	166.86	181.92	215.27	300.53	475.24	312.91	251.30	788.58	739.47	371.44
582			16576679.00	35234112.00	8527753.00	180943.60	33707.54	19389.41	29904.34	7245.53	31627.70	15939.00	14645.72	14195.43	11791.68	8807.47	9279.04	21398.91	8975.12	11916.53	2921.28	6200.97	7239.91	12103.27	13296.79	5508.99	4992.42	7302.99	7736.66	10535.00	6317.50	10828.21	6268.88	4459.56	13439.11	8017.78	6508.72	5142.94	3814.90	3664.37	1693.85	2469.70	6699.96	4507.27	4815.42	2688.05	3433.60	2049.96	2926.45
583			936734.00	4526011.50	294426.34	34032.59	32634.60	12676.52	12571.10	22471.26	13457.17	7089.38	10922.44	9477.75	9432.60	4146.22	4150.83	4684.50	7221.90	6606.99	3533.98	2461.21	4501.24	7177.85	3561.43	8675.63	6555.53	4882.07	3543.84	5557.76	5550.23	1780.50	3771.02	2469.18	1690.40	1891.13	1807.71	1398.03	2841.45	2239.11	1894.49	1843.77	2752.01	2334.86	1964.51	2167.72	2306.10	2165.22	2301.67
584			3069616.75	11438606.00	1094196.37	50871.08	44468.37	22198.23	28590.71	20624.58	18056.36	21338.30	12982.57	18700.08	15488.51	8714.50	3504.16	7405.80	4726.45	5574.99	2328.74	7468.77	7128.74	1662.74	998.82	5587.09	10383.96	4070.14	2130.36	3017.03	3442.55	4599.53	3907.19	2672.09	3316.22	3822.43	3951.53	3706.67	1072.53	2237.06	2433.14	929.19	1219.10	1835.26	1572.74	2339.43	1262.52	829.69	978.70
585			11410831.00	48699840.00	14389580.00	991197.93	196864.31	119714.45	30735.89	30592.47	35360.21	44053.46	18463.24	13313.52	39606.35	46633.91	23534.08	24070.86	48156.25	49724.38	36826.63	36195.91	44736.97	35992.09	26343.38	23176.50	22312.04	5459.10	5817.97	2588.83	10680.95	18500.09	27377.64	24042.95	16773.31	13670.52	8352.42	12042.70	7949.83	6434.05	6114.92	6078.51	6571.05	6092.58	7945.79	6133.04	7289.84	4414.21	3018.98
586			2660549.75	6170335.50	1024413.06	102004.04	40116.45	31943.69	19383.51	13806.41	16129.01	10048.04	2542.94	6929.12	10960.47	7127.53	12149.08	10952.34	3290.16	1262.26	1293.24	4651.10	5196.40	3189.04	1731.34	2054.71	1693.69	1434.07	1044.87	1236.88	3116.65	1734.31	1957.84	2442.61	3266.50	4457.28	2422.31	2277.17	2596.58	601.76	1550.20	2974.31	1975.24	3903.51	3935.52	2474.08	955.46	899.06	1395.69
587			1193316.62	3866157.25	997941.50	144895.82	28167.88	12918.75	16792.26	13033.48	8417.19	4303.32	8663.87	5674.65	8807.26	7780.60	2316.61	1506.38	1395.79	2038.60	2092.78	3102.21	2123.54	1652.26	1132.96	854.99	1487.45	2205.58	1672.24	1428.00	1021.48	1460.45	1468.07	1366.71	2465.54	1559.81	1496.53	446.05	757.41	818.32	656.68	720.42	678.33	334.51	751.82	564.72	192.99	213.65	639.62
588			832901.62	3303599.50	109504.41	30900.89	14470.19	8679.39	5184.92	8776.96	5095.47	4948.04	6261.46	4052.06	6128.98	2528.28	4554.30	3244.02	2419.90	1481.35	4168.18	1576.43	2071.05	660.39	2760.09	3981.11	2746.84	2611.12	2662.17	2534.00	2546.85	2433.33	3137.38	2554.28	1648.40	2422.66	1562.58	696.61	1358.19	929.14	1564.24	1939.69	1438.79	1038.85	1820.77	2857.41	1701.61	1272.64	1533.84
589			2896952.75	9887819.00	759085.00	38225.06	10459.69	13698.45	9334.76	9440.76	10593.91	15844.91	8147.78	2603.47	7505.11	11145.41	3603.86	2045.36	3512.84	4709.18	4755.77	1620.10	1390.08	2566.19	6981.59	10180.94	3390.31	3231.71	1666.73	3268.07	3303.37	849.04	1985.68	2517.59	1069.64	1565.55	2076.83	4215.43	5365.97	2844.62	1261.66	1383.58	1199.16	1116.53	743.82	1289.40	729.89	862.66	1468.77
590			1378361.00	3502877.00	835715.50	53512.27	24897.66	22373.47	10877.91	21199.38	30673.70	28005.43	8284.32	5811.55	8242.05	12729.34	6873.26	7653.29	2421.63	6025.90	6993.95	3082.73	1128.78	4706.27	6094.18	1535.21	373.45	1648.58	2237.92	3834.79	2918.08	3693.51	2697.67	1216.64	908.20	1489.01	5296.50	3458.49	2137.40	1976.82	1189.61	694.21	1804.30	570.93	2197.03	2600.87	1073.54	1116.91	795.32
591			3181637.50	16148727.00	1457516.75	102295.86	17927.37	18000.13	13373.60	13475.09	9622.11	5764.72	4092.73	5727.24	9769.02	3449.86	3053.80	1163.47	928.06	2012.14	2821.91	2202.53	778.51	1659.71	2709.71	956.61	564.96	1449.37	820.23	1189.44	1361.34	435.09	400.44	795.54	1201.00	610.17	1148.00	491.10	1074.44	623.94	1168.86	872.06	309.42	335.99	333.40	166.65	329.53	335.07	420.63
592			195423.71	6671230.00	666630.06	53995.80	45832.56	23492.71	18673.16	29008.29	18619.65	18296.78	14016.23	10375.02	10790.69	9634.66	4770.39	19662.62	7932.79	6016.75	2095.61	6084.18	5228.05	8166.81	9235.02	4691.22	2487.48	2748.19	6398.99	4488.20	2618.33	2959.96	3272.43	3089.25	3587.14	3780.53	4123.83	1595.27	1337.66	3768.87	1554.22	1609.65	1179.66	1041.84	2570.55	1154.34	2122.37	2583.33	2307.67
593			711773.00	4240232.00	1590785.87	245202.09	38168.81	21059.33	20965.66	19369.23	12724.73	11694.54	10507.10	9754.80	12559.98	12881.80	8082.17	6737.19	4719.80	3958.93	2441.34	2603.77	4882.22	9836.66	3915.29	4652.93	7256.37	7818.85	3910.20	2461.24	2796.72	1551.72	1418.34	1478.00	1310.57	2458.53	4236.23	4019.22	1496.52	856.24	1256.67	1289.94	1707.64	2657.44	2770.85	2569.35	1358.20	1104.96	1365.63
594			3772672.50	15691323.00	9521748.00	427648.46	30779.50	14699.10	15251.97	9041.66	14912.88	5829.49	5384.22	6151.90	10189.93	9619.49	3147.74	2391.89	1837.77	2005.85	1999.86	1111.14	508.07	1964.17	1174.96	793.21	952.12	338.78	543.91	669.63	650.03	335.23	683.44	548.13	1475.73	370.60	590.53	223.53	401.21	701.24	742.20	947.67	848.88	796.76	1089.90	702.42	678.62	593.16	456.22
595			560090.25	2564037.25	215333.87	8373.68	8180.25	5708.82	6333.62	6325.96	6281.93	4197.95	4159.70	4317.11	3234.71	3783.60	4468.08	1559.50	2232.46	2534.30	1144.11	735.51	1393.87	2510.63	2581.25	3745.97	4013.52	1096.16	940.82	1638.15	3166.38	1784.84	3006.00	2688.80	1781.29	819.30	1562.85	692.90	363.91	532.30	719.19	566.43	1376.01	929.88	392.22	522.54	574.23	685.85	485.58
596			10188589.00	28300788.00	3882770.75	78099.28	8400.73	20317.49	11213.08	8695.76	27242.79	4408.75	10074.90	22092.38	9454.77	7470.51	7005.18	5254.93	21298.47	15620.24	8775.50	19053.27	24932.07	10026.51	8581.61	4249.19	1035.46	4240.13	2056.95	942.56	1371.87	1529.63	5571.00	3702.25	11795.22	9034.86	3834.17	1756.67	1562.91	2195.80	4482.00	2301.66	1403.66	3384.43	2791.10	1665.06	1614.98	1547.37	2449.75
597			512233.93	3324686.75	426471.75	18721.09	7769.96	9962.87	6942.17	4175.58	4721.23	2932.39	4152.55	9905.51	12301.30	10736.03	4747.97	1186.21	1686.97	1444.53	1583.00	1718.92	1185.66	463.19	1690.55	1452.28	892.60	726.25	433.55	577.33	1246.11	1187.83	956.05	931.81	703.10	1385.09	1227.61	683.31	402.51	551.12	939.17	650.41	211.83	600.89	499.76	318.73	309.39	678.14	904.72
598			2609568.00	6454677.50	590714.06	155581.71	39712.31	14830.39	17431.57	8766.53	8164.27	13881.80	21648.83	10558.50	35427.14	45932.31	20903.00	21013.76	11457.39	10451.27	15690.32	30721.33	11866.30	8428.72	4145.85	3668.23	4790.73	7005.67	7565.95	11213.95	16708.80	15972.71	3771.34	6224.45	10191.33	1079.39	5461.18	5221.23	3245.48	2581.56	5191.59	1951.96	5741.77	2070.44	491.01	3749.29	4387.49	5267.80	4846.12
599			2486351.50	4696736.50	905234.43	22028.82	24126.80	20625.28	13396.93	6777.98	3202.03	5749.86	9572.53	10204.39	10759.35	5184.68	3030.98	1007.17	1156.06	882.60	1142.07	670.68	727.91	1092.42	552.05	1113.67	1139.40	763.03	1221.54	954.70	577.12	551.27	609.24	639.22	428.92	376.17	447.01	406.68	278.67	414.10	396.62	199.14	229.11	271.42	365.79	174.68	250.38	120.73	365.60
600			5624133.00	32044602.00	7635727.50	180380.89	278135.93	8806112.00	13560771.00	1167965.62	27957.16	31169.72	16920.53	14161.65	8771.01	16084.75	12654.94	7000.97	4872.31	4749.19	5150.84	10140.76	4142.63	1377.12	2297.40	2403.24	4018.83	2797.61	5064.65	3355.85	4232.85	4549.61	2542.94	2347.80	3937.75	3398.09	1941.28	1931.36	1911.21	740.24	2246.27	2679.97	3799.70	3234.56	2663.46	1337.41	1973.00	2315.23	1775.32
601			8412722.00	47983432.00	11101236.00	204640.73	105037.36	52652.22	62982.38	49111.52	34295.51	23304.04	15884.28	10905.63	9653.51	8501.16	7750.94	5609.79	9378.12	7170.11	6417.45	9558.76	6622.47	13746.75	17279.86	19878.75	11925.44	10846.84	6673.58	7570.77	4605.12	4360.76	6127.50	10337.05	11581.31	8867.89	9807.31	8152.35	2187.60	4786.65	4818.71	1937.31	1091.63	2786.65	2903.25	2084.58	4992.00	3531.20	2045.54
602			3170664.00	27792422.00	11737724.00	379272.18	43474.85	29215.21	27529.49	13141.67	25587.36	19301.11	7498.02	18430.59	17403.61	9842.48	15105.62	14368.85	5329.20	15067.95	10545.89	21785.56	11043.57	12356.62	9018.42	6585.84	5604.13	4315.51	3372.96	5628.88	6108.73	15425.22	13433.11	2757.89	5603.77	3356.79	6795.41	2497.20	3495.68	7114.79	3178.71	3334.98	1371.42	4488.09	5626.06	7366.41	1854.15	3396.61	3253.74
603			5243658.50	15930199.00	2303582.25	60810.33	48259.58	71616.26	62203.27	22773.20	24655.00	24703.24	8021.99	6127.95	6628.29	21541.55	14703.26	10989.91	12327.91	7326.16	6468.41	6384.33	10437.57	5400.65	5636.70	5626.61	3051.02	3372.21	6582.37	8170.29	11166.89	18959.95	9264.21	2203.55	4790.30	8569.90	3019.79	3313.72	3005.19	2789.80	4286.41	6729.45	6067.00	1847.36	3791.63	2839.01	1320.48	1957.12	3314.00
604			5795661.00	30096114.00	13409079.00	136433.68	92902.14	53825.84	49437.23	56714.91	37068.55	31958.22	38846.80	7870.27	29115.24	26583.00	7615.03	2284.14	3472.94	2329.90	1681.26	2725.99	2916.44	989.36	1337.74	1490.68	1831.17	3165.89	4242.69	5037.92	6325.72	5701.82	4493.43	6033.60	5509.07	4439.69	2674.51	3626.47	4788.05	2923.71	582.46	912.00	575.03	533.07	260.74	801.71	1073.74	657.46	448.77
605			869028.06	10390177.00	983864.00	42119.75	10788.31	21132.94	11252.24	15778.79	11108.02	23155.91	15431.51	13689.54	21884.40	5827.22	4638.95	9185.45	5966.53	6632.69	4534.77	7408.79	8756.81	8888.40	5272.76	4738.29	10385.93	7187.83	11197.81	6540.92	4749.49	4114.76	5577.41	6123.36	3989.17	2969.76	4196.98	5692.94	3053.01	2507.17	2351.74	4454.03	2281.70	3486.97	5021.96	1655.10	3159.19	1289.33	3033.63
606			21247350.00	49568244.00	10157995.00	225887.53	23595.02	27315.43	11842.06	34281.87	10030.32	12444.25	9671.19	16782.09	16562.26	18028.73	13846.50	9619.23	5013.26	7074.59	8354.79	12256.20	9193.52	9186.64	6216.67	5847.69	2902.41	4506.05	3357.34	4060.18	2186.69	2950.42	4752.42	3017.77	3056.66	2318.92	2300.34	4608.10	3270.30	2479.16	3299.26	3559.66	3573.68	4322.80	4853.58	2502.08	3619.15	3707.73	2898.61
607			4186063.75	23508516.00	2159968.50	107037.50	73296.10	34708.67	67495.89	65840.35	80766.37	59893.33	49758.93	28583.85	37385.06	27318.31	11571.79	16574.06	21573.97	12247.91	9925.16	12422.11	27472.87	21439.28	31055.48	16379.98	10283.04	25780.50	21754.24	12156.95	4589.63	2414.70	8040.89	8804.55	7103.98	5463.72	4364.54	4337.61	3870.40	6262.65	4547.65	5413.41	6108.33	4864.18	5715.48	4515.60	3805.42	5365.58	3775.30
608			2564742.50	8042084.50	5942891.50	417840.53	36384.58	20734.40	16276.73	17770.75	13026.68	15408.50	9135.63	7857.18	25498.78	16353.96	3326.10	3608.26	3984.46	7821.98	3547.75	1388.64	1595.93	2258.91	4299.33	1920.69	2328.81	2172.35	1927.10	2141.24	2343.97	4035.20	5462.64	6609.42	6364.40	3685.44	3455.52	2277.36	1657.36	746.92	865.90	689.28	671.29	728.64	1258.44	991.37	938.42	811.64	824.11
609			153813.25	2579147.50	170131.90	68535.32	42907.33	8966.26	6617.60	12026.42	9944.33	11630.45	6363.37	8808.09	8759.55	13713.17	24290.45	13785.07	6070.37	2592.35	4034.52	5815.53	6251.36	10341.61	8192.91	9515.08	2664.67	5792.71	2545.04	729.16	1131.01	3439.58	7097.21	3982.86	3774.93	3500.31	3783.43	4542.35	3222.74	4880.18	5123.86	2387.39	2151.44	1553.95	987.79	859.67	2637.54	1819.89	932.19
610			1607160.75	6533744.50	458602.71	36583.55	48852.73	57235.97	30707.59	17787.88	16385.28	9766.24	10649.93	15617.32	18290.66	12947.72	19026.22	10546.69	7947.82	5569.25	3470.33	5973.57	4902.37	3803.72	3827.99	6585.83	9405.12	9724.29	8214.85	5962.25	5313.44	3561.49	2549.34	9287.08	5816.94	3427.84	7716.72	3428.53	3369.43	4400.97	3664.93	5572.41	12998.14	6468.50	2112.33	2297.23	2702.92	2790.42	2357.05
611			8846890.00	20959816.00	2853500.75	178606.62	45913.36	14752.37	23469.74	22971.78	15491.12	14517.74	5190.63	9091.35	6283.57	6683.23	4654.98	8307.42	16445.67	10408.91	5624.12	12678.04	11511.68	10744.05	8877.90	2401.43	2666.15	3448.15	4944.36	8827.16	5190.02	4581.49	1881.36	1645.69	4131.33	5109.84	8371.66	4273.77	4293.29	4201.17	3117.41	2552.78	1471.58	1350.57	1155.53	2198.20	1438.83	2034.44	2502.46
612			6077157.50	12580920.00	2039249.50	88990.16	33208.12	25324.38	18122.60	10024.15	11654.63	13955.18	11497.29	13262.01	13595.25	14520.99	15777.54	14877.36	9064.01	3709.30	3090.59	5549.63	4522.22	3580.87	1503.39	2022.07	3461.29	5232.09	6285.60	3208.84	1661.76	3634.41	2486.69	3617.44	3029.07	2822.01	1976.82	2756.99	2786.51	1760.38	1288.25	1050.65	1639.51	2748.71	2528.77	2986.63	2875.17	3686.81	3160.43
613			4002896.25	13215551.00	1395442.50	24158.82	16741.09	9858.81	11953.75	13537.36	14692.08	6968.07	8373.50	5311.68	11164.44	5199.08	4553.61	4388.19	4533.42	1247.71	2621.25	2505.48	3564.80	2423.07	2148.10	3374.60	2385.32	1946.39	3592.83	2267.53	1028.20	1268.88	2311.23	1875.47	3075.51	1687.24	1818.77	1316.54	1301.63	1602.56	946.89	1124.70	758.05	944.96	1047.27	526.47	917.95	1283.89	1203.87
614			5817560.50	13935003.00	1940313.50	32428.38	15696.08	24282.23	13416.78	7809.53	20357.35	10480.82	12470.91	18459.30	5441.43	3886.71	2566.99	4395.70	3670.44	2040.67	3839.45	2615.03	3056.18	2785.48	2840.82	1886.39	1551.82	3371.45	2260.54	2309.54	2401.52	1750.28	1548.46	879.64	1357.76	1324.17	1243.53	1108.14	1064.42	1553.95	2143.01	3088.00	1512.86	988.54	1014.37	842.17	1588.03	1958.82	733.35
615			1109291.00	6361581.00	539130.75	38834.02	33899.81	27944.52	19514.08	13131.89	13170.44	6711.29	11343.29	14799.73	6060.79	11215.44	9913.64	11484.35	19533.77	9865.46	8480.24	13895.94	11303.13	5389.16	7338.42	3552.12	2546.19	4690.09	3275.47	3210.65	4267.06	4958.05	4464.59	9582.45	9635.68	6189.94	5512.29	2554.57	3535.30	4576.78	1609.44	1459.04	3708.20	1969.25	3309.28	1953.62	2860.54	6155.70	4546.31
616			592720.50	6387699.00	430136.00	26744.24	21742.97	13989.07	22118.22	13316.35	8747.26	9039.40	18874.72	3617.08	5212.39	4080.29	2400.73	8173.24	4800.41	6304.48	4130.05	7819.49	3440.11	4417.46	3198.53	3401.59	4895.44	3707.81	8301.77	3542.88	3668.83	3583.39	4002.50	1570.86	2184.51	3317.82	2099.74	1365.98	1587.93	2367.82	1784.82	3468.01	1322.32	1356.20	1596.12	1366.00	2398.43	2720.50	3420.13
617			1029131.25	4082391.00	1013027.37	58388.04	26097.45	8969.05	6770.45	9282.45	3127.51	3383.35	3096.85	8976.92	8610.59	4474.47	2782.50	2948.77	3339.79	2375.42	999.86	639.66	1683.78	1826.71	881.01	1026.30	1085.02	1341.28	523.44	1259.10	1562.01	1045.69	948.86	1191.18	676.33	974.59	1286.15	1525.31	1832.83	587.98	1506.67	757.47	883.33	1110.96	554.01	463.12	266.70	317.11	338.50
618			1315458.12	18902570.00	2184162.00	227150.14	85762.07	16080.99	21329.37	32688.58	27519.93	27005.91	54459.51	16243.85	8740.37	30594.45	25920.53	19996.52	2911.21	1075.95	5384.51	4829.72	23200.44	4737.83	2893.77	1846.89	1555.92	6515.29	2047.17	5946.20	1049.21	1205.34	6283.41	1185.66	167.65	2316.32	2209.74	645.41	3847.84	2167.24	2967.28	2674.29	792.30	3733.16	2667.46	4834.61	835.40	1244.56	1413.08
619			4569369.00	10485054.00	1246671.12	52144.96	18928.80	9557.62	6074.70	3275.94	9765.52	9486.68	7657.76	6283.77	10191.13	3399.74	2371.86	5482.19	2937.47	1525.10	1033.79	2124.66	2009.29	2032.01	1843.98	1231.31	1771.67	1954.28	1250.74	1668.03	1611.12	1314.40	882.76	1700.40	1409.14	1041.38	966.42	730.09	937.57	849.78	1332.02	663.00	1466.00	1194.59	1361.51	1097.63	827.11	464.50	203.43
620			471502.96	9501364.00	464652.25	7403.99	10782.02	26016.99	7932.15	8726.65	13923.34	5503.29	6089.84	3678.83	3579.23	8257.22	10836.75	7919.45	5831.32	5647.62	5674.01	3334.85	3441.86	3755.12	5322.28	2193.87	2367.71	3245.67	1375.49	2908.86	1824.88	1038.63	1078.08	1857.26	1408.98	1664.52	2388.36	2991.07	767.84	958.11	965.15	1234.66	2339.11	2192.01	1772.97	1445.67	1236.64	599.92	647.80
621			427262.50	19991794.00	549285.18	125784.26	66001.70	23652.88	35510.07	37704.08	55128.43	32912.96	23566.62	27790.62	33987.73	49619.26	30103.61	27365.65	13147.25	13947.95	9787.77	10452.56	19051.00	11187.32	25776.72	34281.30	22744.53	20769.10	17507.08	16217.50	16568.73	17271.12	5489.92	7084.55	16477.21	10387.40	2372.10	6468.22	13901.31	12819.83	5668.70	5701.52	4214.14	6042.29	7834.88	7202.13	1252.68	2970.87	5365.90
622			3607932.00	39955984.00	13683175.00	858163.62	97657.32	25710.94	21703.71	14609.53	9411.58	10527.92	13715.41	11434.59	24178.10	23456.35	10694.89	3318.89	1645.28	1981.17	1205.29	2934.98	2150.14	2622.76	844.53	418.93	1849.81	2209.79	5020.05	3273.65	2562.99	909.42	230.82	1522.85	1350.53	2811.97	2570.57	3391.19	2062.30	1072.26	2509.20	1788.49	735.07	593.37	617.26	778.19	542.61	373.11	556.87
623			1238748.25	5026579.00	464470.21	46650.28	29017.09	25677.37	10589.49	9223.18	11414.99	9431.15	5481.88	13870.64	9619.38	8676.70	2951.17	3162.42	4039.29	4714.37	2667.93	1598.31	1534.41	2243.10	1803.91	1713.74	2535.01	2071.45	2815.19	2293.44	1986.38	2254.56	1292.07	1140.15	1186.76	1538.44	3069.70	1137.10	994.88	1522.45	1179.89	1266.34	820.39	1544.75	1307.42	1132.51	1133.36	900.25	1280.11
624			6290059.50	10622275.00	1177839.12	72978.70	31877.85	22875.60	9406.79	11715.34	4251.05	5902.85	5777.50	7041.32	10197.89	6855.82	3902.80	2890.30	2115.03	2183.65	2492.62	3307.69	5036.30	4401.78	1717.25	2506.28	2315.12	3566.79	3602.98	2304.57	1378.84	949.56	960.70	735.16	426.67	2409.93	3030.78	1168.89	1378.65	2151.95	542.70	406.66	498.46	494.69	828.98	2361.32	2539.02	662.47	702.18
625			856843.50	8258369.00	350589.37	79517.70	49925.12	20545.20	9669.11	9700.90	10744.04	7426.98	12058.89	6501.38	9255.83	5393.01	3801.05	4296.50	3190.68	2597.80	3658.92	3067.48	1606.80	1885.79	3343.13	1901.55	1976.97	1692.06	1937.57	2749.54	3529.03	2561.13	2148.21	4683.47	5170.12	3280.97	2503.59	643.99	1005.03	1666.14	2975.18	1247.81	2295.04	1958.94	1408.64	1040.62	821.94	884.44	1081.32
626			4779891.00	14392917.00	4058310.50	139329.75	34314.73	25627.83	29213.53	35336.36	32480.44	34532.50	12115.29	5130.74	14088.19	4900.71	9411.51	9246.66	2124.91	16750.11	14593.35	6701.66	8934.50	5863.54	8383.78	4341.93	3926.64	5743.95	4520.00	2532.17	1019.85	939.70	4185.93	4036.89	5960.95	3979.70	1225.05	1971.04	1828.54	1201.39	3114.97	2676.42	3340.12	1890.77	686.63	848.09	1100.39	2038.28	2624.45
627			1348915.50	5205208.00	392075.03	128967.52	33159.01	31108.09	16488.71	28191.08	23425.11	59356.82	24902.21	11381.72	8089.48	8459.93	12742.60	16435.55	20160.85	17932.65	15164.18	7933.72	4347.65	8969.55	15283.16	7653.15	7522.66	14151.58	9756.92	14114.75	11745.10	14587.29	7907.79	4772.34	2260.87	3039.61	5976.98	4890.73	5028.23	4117.83	3026.01	4943.62	1888.58	2406.85	3705.82	6333.46	7788.32	5009.24	5202.07
628			1794991.12	7584245.50	713745.87	20913.89	15490.08	12165.91	21328.22	22181.93	18959.35	8784.62	5066.39	5367.07	8008.00	9829.01	3409.69	2473.95	5480.95	5597.48	4092.66	2036.29	2075.25	821.77	2500.94	2807.08	3545.53	4206.67	3352.16	3845.05	6915.58	5704.88	1282.40	728.60	1513.46	5954.18	3080.06	2278.31	1171.33	1007.41	1323.64	1456.37	1652.63	2412.54	1888.33	540.03	835.40	885.51	1649.24
629			2184114.75	7073940.00	4762789.00	270294.34	44192.85	30857.35	6540.05	3560.11	5910.85	3392.96	4727.16	4092.70	26884.56	17457.68	3559.16	1333.42	1946.15	3781.99	1957.20	2994.75	3318.19	585.23	534.54	1073.67	679.25	859.68	692.93	759.20	1065.12	351.94	801.81	1131.87	1351.01	1299.37	1785.84	774.49	1329.71	1145.70	548.35	308.17	707.59	318.09	460.89	325.69	675.25	610.35	335.36
630			9282194.00	26041306.00	3097548.00	85584.19	65683.87	61453.39	37544.29	32558.51	40563.96	51877.79	39102.50	13186.64	23564.08	30741.60	38457.40	19136.80	11570.27	6213.69	12195.29	12090.61	12741.55	12881.25	7935.22	7829.76	8231.18	4890.66	9353.28	7846.37	8789.29	9644.54	8138.22	10584.13	10080.81	7376.14	9744.14	9599.40	7223.20	7512.94	6900.30	2907.04	2572.49	2312.80	1697.72	3378.18	4052.25	4305.64	4270.73
631			442717.75	2055049.75	239114.78	43845.78	13672.73	19860.90	6564.99	4817.64	4617.96	7014.35	8695.27	16082.02	5784.78	3139.77	4101.03	1478.84	2676.80	1355.93	2820.29	2049.18	2417.22	2189.93	3558.93	2632.15	559.15	519.97	2226.68	2291.91	1574.33	545.57	736.35	1050.44	925.94	817.04	986.90	893.45	720.85	617.94	554.77	675.94	547.90	1307.00	376.72	419.97	585.41	178.36	286.44
632			2734283.75	12983135.00	2007225.12	155886.03	22374.07	37730.65	15313.39	15667.10	7614.73	3315.75	9790.83	10280.17	5122.74	8934.92	1482.42	5416.88	2237.82	2156.06	2982.39	5695.18	2865.31	3369.14	1583.14	3063.00	7746.69	7852.11	8543.43	2693.87	4714.70	2828.21	1581.58	1108.67	2704.23	2007.46	1906.69	1873.74	1391.21	807.59	850.55	1595.72	1496.56	1766.71	6667.49	1616.16	696.65	968.79	1266.58
633			4070022.00	13810414.00	1942418.50	70060.81	16347.28	31984.64	13808.84	8309.43	10214.15	5279.21	10513.34	14892.48	12335.86	9021.27	5758.19	4938.90	9003.15	4292.01	4215.99	8116.21	3555.74	2129.46	10169.53	4832.48	2194.26	1655.42	975.02	6500.20	1599.60	1602.89	2575.14	5812.59	3913.95	751.20	1703.55	3578.88	2234.78	917.10	1685.81	736.52	2536.70	1978.63	774.09	1016.83	1379.25	1581.30	1186.31
634			114399.67	1806820.87	224110.75	176009.40	164408.39	219642.34	142695.96	54701.33	11070.99	26142.65	31534.09	6960.82	17898.17	25530.43	26868.18	18122.88	19726.34	14424.13	21206.18	11871.48	10663.08	14049.85	21205.04	12593.17	9043.69	16808.46	14154.75	15764.07	12598.71	14778.95	14771.34	8255.69	4868.36	4704.30	3969.48	3057.81	9733.68	10545.06	4108.36	7781.34	15414.39	14293.40	7006.64	3943.73	3846.51	1581.15	3025.89
635			1508078.00	7179543.50	1665032.62	411563.65	99061.59	15336.80	11553.14	15973.38	15791.34	16605.94	10953.70	11217.40	15644.35	13001.00	6819.86	3237.63	2887.09	3846.22	2498.46	6890.69	6695.84	8923.36	3787.01	3518.67	4801.48	4374.93	2086.16	2838.05	5662.67	4863.90	1831.63	2047.55	2775.12	2344.22	1859.38	2290.25	3135.86	3213.42	4306.71	2520.80	2551.42	2564.78	3134.19	2781.49	1646.82	2324.25	3198.80
636			966017.06	6012490.00	501776.84	62419.14	20508.02	9013.87	20115.02	19511.69	9890.32	9818.89	6369.87	19679.23	18367.82	3180.09	1510.53	1993.23	1768.40	2053.43	1588.69	1136.33	1299.07	985.04	482.20	725.22	500.70	498.52	230.47	306.20	783.48	573.29	1443.33	955.75	1283.42	175.61	150.74	177.06	475.22	1481.27	639.85	604.78	579.39	433.87	248.14	343.51	291.21	488.57	779.34
637			3749514.50	8146016.50	1020917.18	41077.29	37601.55	21349.67	30160.05	19369.32	8376.27	4745.94	15389.08	18730.88	15439.99	5027.12	3741.66	4640.81	4769.30	1989.24	5195.83	4218.85	5115.01	1839.31	1700.02	2327.29	1338.46	1430.88	2635.78	1707.29	2363.05	1430.45	3474.73	1316.32	4510.38	1351.05	1040.64	1578.99	1408.30	614.37	1016.37	1342.07	905.85	1031.54	821.06	836.46	681.13	836.14	263.00
638			381224.43	2571866.00	194672.21	29135.33	17699.76	6114.65	10232.88	4755.73	8693.66	13908.39	12093.42	7930.82	13211.16	14755.86	6949.47	3609.06	3801.80	4377.72	3123.19	2666.15	2019.91	2842.53	1823.11	2964.19	3865.01	4257.91	5819.87	6989.78	4459.23	5089.12	4031.72	3624.59	888.05	1618.77	3258.66	5057.49	2786.32	1814.09	1386.33	1433.64	2031.97	3094.84	3174.16	2387.54	1153.46	1928.59	1310.95
639			654593.93	4881761.50	219888.35	55187.61	28553.00	22556.56	23268.69	18386.16	19555.46	15313.72	7992.79	27421.97	12700.92	6247.68	4545.71	4759.24	4561.66	4668.45	4125.94	9532.96	7436.11	4992.91	5345.21	8159.00	5966.04	5181.93	2430.27	2748.99	2030.19	3146.08	4969.70	7120.22	8205.05	7326.59	8139.46	5901.24	2607.85	2146.42	2641.04	3245.03	3512.15	2512.22	2009.34	1093.87	848.93	995.81	1632.77
640			6326266.00	15007109.00	3734582.75	72054.44	25386.43	8169.19	7211.46	9745.09	10328.40	5290.89	6739.26	7174.20	6972.60	3638.09	3998.33	3286.81	5007.61	5603.13	3111.15	2513.84	3094.37	2850.83	1654.47	2552.81	3048.19	3200.95	1738.32	1825.71	3923.99	5090.07	3076.97	2493.38	2594.66	1867.80	1388.31	2108.98	1101.62	1799.87	1375.13	1041.52	606.21	732.88	1744.69	2201.43	1803.50	1106.93	1143.22
641			3049928.50	24213004.00	3851761.00	57954.96	75939.80	94164.95	40400.28	16877.20	6590.33	26224.98	15869.99	10435.53	9499.58	19313.01	9080.69	11773.34	9443.69	4534.93	8800.36	2844.50	7947.76	9469.79	3774.77	7161.13	3253.20	5651.46	3824.65	3230.50	5183.02	6795.37	7002.28	3909.92	3077.78	3967.04	1606.64	2885.45	4015.93	6960.32	3801.17	11173.53	6562.08	2388.15	4119.69	4681.19	791.10	774.16	727.32
642			5278832.50	17278756.00	3461536.50	204315.53	33443.94	64570.48	17173.04	12739.01	23767.89	27010.85	36935.01	32319.36	9046.77	40619.98	43008.12	25148.31	19624.02	51318.36	35298.43	11089.54	5129.47	6760.74	11939.38	8739.07	12567.97	10120.79	4466.02	1799.26	2458.16	4778.36	8809.43	5125.39	4423.25	1776.45	1272.18	1991.52	2619.67	2540.19	3979.86	2058.68	2163.31	1359.80	1550.82	2522.79	5066.64	662.70	3744.89
643			434431.37	11923675.00	340492.15	41637.66	24628.70	27282.85	8708.78	21701.97	13923.83	6386.57	14177.16	8863.86	6974.71	5191.31	6575.12	4640.34	8300.42	3324.57	5561.43	4962.36	4778.68	6116.91	5032.34	6136.66	3471.52	2379.43	1387.41	2518.75	9294.46	5096.44	1875.91	4150.17	2114.78	4673.32	6527.55	4659.27	2154.81	2289.97	875.01	1773.36	2629.61	1656.63	4330.41	3469.61	2530.66	1986.99	922.55
644			1368999.50	6502347.00	312555.25	33825.54	36256.68	13248.28	24720.73	12156.59	32164.68	14701.73	12770.00	2699.69	9374.81	8209.21	15318.72	14771.42	6488.78	3779.17	1187.04	3614.85	3604.23	2779.14	3087.84	3968.31	3748.11	3497.30	3739.16	805.60	4687.42	4076.30	1502.93	1502.44	1599.55	1902.72	1179.31	2464.14	5572.43	6061.52	1821.01	911.98	1941.08	2850.57	513.79	2371.53	2078.79	2614.29	1277.16
645			1695318.62	10837434.00	787303.56	62360.09	50702.05	22209.15	31943.68	11889.13	27926.74	14913.61	15472.45	34246.42	21778.95	27201.54	11447.78	15502.04	13995.62	8354.70	6608.27	10997.47	9239.17	10705.18	7684.58	4833.05	7661.58	12287.69	8324.13	4906.77	10334.61	6546.68	6920.74	5318.81	4111.72	6873.99	3746.09	1834.06	2756.48	3618.28	3228.75	5363.55	7693.06	7001.56	3900.57	3782.96	1451.91	1945.75	7375.82
646			1314434.75	4368857.50	485550.56	32510.62	9917.13	8604.76	5539.63	2838.49	3982.18	3749.29	14295.06	12406.76	11252.84	2781.89	3011.07	3424.92	3758.38	6484.14	1611.49	1025.15	1371.89	2525.96	2414.79	1346.22	845.97	1188.52	1958.30	1342.78	1120.05	1370.09	998.17	810.02	897.00	1180.38	2125.50	815.98	1061.24	867.12	854.57	1020.14	1267.78	673.98	536.84	531.67	584.24	761.79	384.38
647			767804.62	3638437.50	601885.93	197965.18	67175.43	60460.28	90343.40	51454.20	42600.89	27234.13	30712.29	20860.56	33454.14	56236.75	35640.14	18374.14	15223.31	24852.55	35230.69	29442.93	19808.52	7927.84	19019.70	13411.97	14676.75	14643.96	19616.51	4081.56	3493.24	6557.48	12327.72	9710.81	5723.33	1997.92	9137.95	9414.39	5319.30	7509.06	5334.07	3216.78	9933.49	10630.99	4799.95	11243.10	7998.77	2741.40	2319.76
648			1509230.87	4433640.50	1305032.12	87694.71	51104.29	38272.82	18464.58	5337.11	6863.88	10896.18	10298.45	8601.83	10091.74	5222.56	3081.08	4831.29	4179.55	1755.21	3539.40	2039.58	1301.86	1664.21	1784.51	1036.56	1796.13	1172.56	1121.48	845.32	2428.09	1549.75	727.52	731.74	1158.83	800.70	597.84	1017.84	1235.93	518.27	618.39	639.76	1021.44	655.19	721.53	452.01	630.76	404.25	712.65
649			574449.31	3959940.00	441014.28	185889.92	29973.56	6719.92	9425.93	14197.92	14671.17	15313.31	12574.21	25716.40	21952.81	3391.16	4121.47	2699.61	1404.49	993.06	3038.50	2200.21	866.31	1605.94	2800.16	1805.52	977.77	1225.28	1569.82	2286.47	2734.14	2345.57	978.61	1675.69	1415.08	583.66	683.84	877.41	448.40	174.80	342.76	609.93	1075.50	1779.33	1735.98	919.27	1155.04	1215.94	1558.40
650			634207.12	1283101.87	251071.15	67705.35	41465.68	83562.46	32248.09	8810.69	11725.35	3172.43	3400.16	5888.22	19195.93	16359.55	3380.75	1485.79	2935.94	2908.75	1877.66	1234.56	2432.98	2313.39	1923.96	3614.38	8938.04	3943.31	2172.61	4393.25	5850.08	6002.18	2015.78	1156.71	297.60	1701.14	5175.77	1621.34	2332.63	1024.62	714.70	804.11	511.91	787.38	695.77	937.19	1417.63	1249.55	867.04
651			345262.84	1789065.87	113138.99	9917.72	12414.08	12376.71	10934.14	14633.11	23547.93	19006.96	15999.56	7293.59	10561.55	8145.81	6741.06	14188.47	10875.82	3702.63	4566.78	4725.65	5049.59	4918.50	4469.19	4872.51	5220.20	2133.69	2909.24	4685.13	3040.40	1527.69	2506.63	5818.14	6927.23	2733.91	2879.20	1982.14	2173.88	1835.26	1762.53	1609.53	2861.27	3188.97	1440.54	1192.38	1373.55	1322.01	1275.04
652			1337888.12	8359685.50	1591000.25	81852.70	14552.26	11650.98	12862.71	11619.54	15576.36	9403.29	5327.09	15372.87	4369.14	2260.42	4795.29	1983.88	7460.22	7236.18	2996.36	7653.46	968.11	2122.22	4048.57	4887.64	3533.52	1030.52	1062.06	1398.81	1833.60	3469.50	4330.53	2275.51	1531.74	1223.76	631.13	1032.23	768.07	1917.81	1013.30	935.28	522.72	1233.96	900.13	2666.36	1126.67	625.91	497.84
653			953718.81	2678386.50	414917.53	47581.53	66653.06	36399.62	34525.02	13291.70	7088.53	4662.98	9989.06	19737.52	8350.74	5267.34	2384.75	1276.92	2155.36	1497.19	1411.88	946.79	1959.81	1363.88	853.25	2287.62	2514.58	2297.94	1158.09	1613.03	988.26	2016.99	2080.47	2245.92	1788.91	2548.11	1554.28	2605.86	980.11	101.78	684.58	688.24	925.75	437.49	245.52	373.94	267.76	390.54	449.88
654			570834.93	3654984.00	216042.62	46141.83	57729.75	18565.01	22784.35	17604.46	15462.83	16347.29	29032.10	21630.65	27198.31	10950.55	23340.61	13057.65	13364.77	11666.79	15608.49	16471.09	8091.09	1639.84	4091.60	3000.48	5356.46	7009.64	2422.00	4321.43	8656.79	5451.63	6161.74	4712.79	6556.72	7300.98	2686.49	4777.29	5170.30	4635.43	2113.37	1835.11	1741.59	2117.85	3837.77	3776.69	3098.33	2666.68	2139.20
655			451560.62	1737483.37	156991.43	359741.56	284297.46	52093.78	26206.74	37693.52	35688.27	15177.21	14786.95	7889.04	5623.04	17899.15	33057.41	21413.79	12719.25	11732.04	5519.45	5306.03	9542.14	9341.12	4191.45	8437.77	22929.37	5102.28	7808.52	4386.52	5594.25	10592.59	9496.32	9966.71	9821.83	8001.44	11199.86	5258.45	3245.84	3257.70	1931.61	2611.74	4736.75	3316.30	4038.07	10139.17	7708.10	6792.66	3492.30
656			9404289.00	40434616.00	2630308.25	143800.59	121945.25	80158.35	96038.32	50955.41	20460.75	45210.30	50733.85	24643.00	18841.23	30204.15	27115.20	39138.98	27869.23	26222.83	26258.66	35690.67	22985.73	26787.03	16491.76	9263.79	16110.51	22294.22	16672.49	10654.59	13380.23	7068.07	13582.55	13629.61	12730.30	11775.66	6749.11	6275.77	8375.98	10396.09	6100.15	4379.68	2368.87	1678.09	4239.56	2801.28	1972.68	5755.91	4540.77
657			905962.18	6457044.50	1084070.62	24947.64	18055.85	12315.85	6365.41	7458.33	5041.57	5317.45	5175.06	4280.88	4614.10	3475.75	3167.87	4132.71	3284.73	2488.50	3830.33	4845.96	2759.21	1808.82	2400.95	1163.69	1349.77	1433.37	1455.87	1109.30	884.30	1585.83	1345.47	1234.46	1221.21	1089.27	1959.50	1075.77	990.82	796.43	1136.22	571.58	728.54	560.73	999.87	1337.79	1973.37	2097.83	1825.01
658			1289675.87	3114566.00	671264.12	109711.28	36155.10	28690.55	24440.03	43377.97	30177.24	17387.91	12537.64	14387.23	2509.71	6090.25	6897.47	3315.94	2283.97	2571.73	2830.39	1619.41	2282.67	1049.22	1722.46	3534.91	1946.63	1588.61	979.96	472.37	533.13	1274.76	1214.29	552.31	1298.98	3333.37	3232.98	1722.20	910.23	810.33	1336.12	1873.28	1510.65	842.56	504.30	546.97	1862.04	1118.80	1310.44
659			4372470.50	32084148.00	7607965.00	257926.82	30717.27	51818.41	24673.08	30031.89	16735.03	13624.62	17229.08	12649.15	21688.25	14424.05	15260.87	7501.36	7787.88	10450.75	10257.06	6761.88	2774.31	3050.25	3560.58	3545.59	6752.83	5537.75	3083.32	5659.84	5321.10	7487.24	10455.18	7049.82	6981.75	4405.24	4375.74	2909.10	4557.92	7187.88	3368.79	3150.84	2405.05	5750.09	4027.81	1263.86	3105.48	1916.69	1247.28
660			410602.46	2964077.00	324684.06	29340.31	11378.15	6687.49	3388.57	3211.72	3632.81	5177.88	12787.05	30168.39	15165.24	1916.32	1482.58	2608.18	1854.90	794.64	995.56	2246.64	1402.70	1488.77	1698.16	1437.78	1377.71	1004.07	423.98	522.87	559.04	341.63	436.28	482.07	321.41	474.22	301.97	343.34	566.33	435.44	265.96	197.11	319.58	297.43	636.92	502.51	311.70	298.33	266.21
661			1410189.12	8575895.00	7045413.00	1647778.00	37776.06	15742.44	19481.45	22570.23	15937.24	12697.88	5524.79	6458.71	9313.66	5930.64	9620.20	10238.02	4006.14	2309.77	2003.08	2416.91	2836.03	2705.41	1373.12	2206.10	3444.58	1617.60	2526.26	2075.43	2095.64	6481.24	3392.98	2392.07	1955.33	2515.86	1192.78	1896.16	1690.26	1244.37	795.69	627.41	1695.02	1893.70	1922.02	1637.90	1318.14	1983.45	926.39
662			867800.93	1925901.75	503937.56	42356.03	27783.85	31465.63	17696.00	8247.57	6771.43	4693.77	10427.55	19514.60	8089.52	2788.83	1582.89	1469.84	2990.41	1480.98	569.00	1389.93	767.04	961.54	700.16	180.60	686.42	280.07	311.83	612.27	701.84	189.99	141.86	202.24	296.44	389.23	297.38	211.57	213.02	105.71	306.21	368.78	262.46	175.84	238.20	263.86	171.73	154.32	151.12
663			1216394.12	13600290.00	656477.68	51294.00	64060.06	42585.29	31469.06	19549.83	22893.31	8008.92	21711.39	22152.21	27063.78	7609.49	13633.06	13115.78	21576.28	12426.78	21717.28	46502.42	13306.03	3486.68	2495.66	5951.20	3929.66	3672.49	5919.08	12722.20	9958.95	7404.88	5854.51	4015.50	6722.39	6843.31	7016.07	2795.81	1136.79	3107.01	2178.49	2697.81	5633.41	1389.04	1775.43	1208.80	2952.01	7156.49	2184.75
664			2609625.00	4979646.00	591866.25	28463.20	16854.29	10248.31	8308.27	5107.27	4846.86	4153.91	5828.13	14396.74	7565.34	2236.33	2964.34	1038.94	1886.24	2940.48	696.45	662.68	624.44	668.91	648.61	535.50	710.92	1289.20	1492.78	1340.24	1571.27	400.89	673.28	883.55	346.66	729.93	484.30	430.39	560.42	219.57	489.65	457.84	270.86	592.74	286.69	100.01	370.33	299.36	216.04
665			346419.68	2291184.00	146878.84	45432.19	35202.71	12301.70	19336.96	15463.13	11572.13	14298.95	32395.45	12431.38	5810.67	4982.70	6254.85	2532.67	3061.95	8616.06	7763.40	14058.36	5746.32	4353.72	8975.13	13183.90	6731.71	4669.21	4624.44	4887.21	4332.46	7188.89	5521.99	4780.30	1519.46	1888.80	5623.92	3989.77	2591.73	2093.88	2412.58	4064.50	1210.35	4466.42	4542.65	1277.35	1166.58	1021.06	498.00
666			2941036.75	11888805.00	817781.93	38198.65	30869.97	18417.35	21360.46	10793.66	24099.99	15085.87	16826.30	16831.31	20997.57	14421.80	16332.93	10072.39	6826.58	3814.62	5358.71	2702.66	4597.82	4763.03	2935.40	3447.39	3894.62	2509.59	2190.55	3904.61	2056.12	1058.35	1655.89	3481.73	2867.48	2338.88	2012.18	1277.36	1150.62	1155.41	1061.23	2299.80	1065.86	1206.90	794.57	1037.21	1533.79	602.46	502.14
667			510395.50	4502492.50	212216.00	49454.89	24100.36	45012.37	15908.87	20236.55	4317.81	8136.81	13191.46	10816.80	10155.98	1369.53	2115.21	1654.79	8469.81	8430.58	7423.56	1552.77	3419.12	7707.66	4044.06	3183.35	2417.23	1609.51	1146.04	1519.25	528.20	526.84	1412.10	838.83	1190.83	2894.86	5598.28	2681.26	763.40	830.44	814.49	4738.54	2852.84	670.29	461.60	1594.87	2170.46	2703.02	1935.67
668			1797242.62	3556631.25	2412319.25	980805.18	29433.97	40560.01	21163.70	16930.94	4456.35	6675.15	5825.27	20994.41	13251.78	6360.68	13024.14	9458.54	4471.37	5148.13	4605.91	4201.28	4484.71	3199.71	5222.00	4323.45	2690.00	2833.53	3583.02	4379.14	4372.09	3163.09	1813.49	1329.20	2678.65	2041.01	1195.39	3714.26	1891.30	765.96	1881.90	2358.93	1643.12	335.20	922.77	1621.67	1010.10	1102.55	724.15
669			1847269.50	3963737.00	521276.93	116328.84	46184.67	26450.84	17127.01	12239.69	23820.57	16549.34	6370.43	23829.83	14989.24	3292.91	5128.77	6521.12	6047.99	8148.17	6028.55	7959.96	11511.67	7438.48	6149.61	15723.17	16110.87	4731.63	4793.14	1874.69	4529.09	10646.36	6975.75	2475.90	2741.09	2273.36	3281.95	2540.29	1720.77	2213.15	1571.52	3260.59	3120.41	1631.46	2332.88	4250.76	3317.46	2532.40	2943.79
670			295737.37	800531.37	114212.64	74031.48	49604.64	35672.70	19180.78	4664.61	4684.49	6396.73	7443.75	8988.45	6909.59	1595.21	2874.79	2338.03	648.72	657.80	1163.40	515.44	372.80	355.94	472.10	661.15	362.92	245.47	169.56	307.74	195.38	336.01	633.49	285.85	359.92	575.56	372.67	202.88	144.52	120.29	243.95	363.69	239.60	181.07	79.55	134.97	272.86	263.50	141.29
671			1368779.00	11963551.00	1534232.37	80959.14	36201.88	15153.56	18498.33	18036.18	26607.63	20909.51	21914.30	37576.53	18727.30	24541.06	37092.78	43369.35	31716.47	16146.74	17142.26	14782.71	11209.17	13228.56	9084.56	4660.06	6707.18	7072.10	4709.86	4913.21	6356.85	3405.45	2593.27	4926.69	3505.76	2209.89	2580.91	3508.70	3694.87	5222.94	4951.34	2722.25	2418.22	2649.60	2854.60	2617.36	2699.43	3203.96	3656.01
672			955928.43	2296351.25	375357.12	48890.92	16875.52	7876.14	14659.04	10397.85	8387.49	6996.56	8414.67	9650.19	4351.27	459.19	1608.87	2744.04	1622.61	589.90	863.46	770.25	640.39	1038.73	854.80	804.76	1309.65	982.09	1742.14	1777.59	571.55	610.26	236.75	813.20	973.82	1361.56	1157.72	584.09	476.43	311.72	232.52	484.37	679.45	745.60	786.64	659.31	396.62	294.96	272.39
673			207268.00	2683172.50	125560.50	22079.44	11729.20	10668.19	8715.50	4269.79	10063.92	10387.99	8654.90	8848.95	8598.43	5545.71	5669.51	3152.42	2885.53	3267.87	2908.84	4670.71	3197.26	3638.44	3330.94	2701.79	2090.96	1918.01	1273.93	2198.01	2014.51	794.52	4956.39	1754.26	1454.21	1550.23	1680.21	1251.77	1520.29	1856.75	1679.33	903.02	1745.93	1717.47	1295.73	677.04	753.14	1599.16	1762.32
674			1455279.87	7409609.50	380817.43	59088.85	75898.69	32652.77	40516.49	18683.05	22200.87	17101.57	4928.11	9132.57	9058.11	7419.28	4519.76	7944.01	16190.05	7959.34	2708.22	4036.78	7375.98	2819.01	3824.47	3206.11	7180.36	7395.01	4391.76	5153.12	4820.86	3224.54	2694.49	3380.58	3155.97	2935.20	3814.38	2122.91	2381.50	1814.37	1903.52	735.31	3325.61	3480.63	1426.01	1930.10	1986.42	1479.96	1248.80
675			576983.93	5644885.00	451927.59	28256.91	26936.45	21415.18	43614.25	53480.67	17341.45	10590.50	13861.17	18475.64	21567.30	8333.78	6599.49	24190.86	29376.31	12372.57	7223.38	9837.39	6141.64	3966.91	10327.68	3448.92	7252.20	12928.65	9046.16	3695.52	14560.13	7587.83	6412.38	4115.49	6661.23	7762.93	3439.17	4328.53	5309.65	5072.31	4094.70	2222.47	3160.55	1645.60	1523.02	1385.54	3824.18	1531.04	1220.29
676			768066.37	2137336.75	982272.12	29604.24	9436.82	13166.21	9876.77	6294.53	3735.04	8909.78	5968.20	26023.59	24619.59	5470.90	2814.33	2324.67	2615.29	2632.80	902.68	905.17	1458.98	1025.22	2009.50	1524.14	1267.13	1373.40	1214.68	820.20	1179.82	850.69	992.03	1072.79	487.13	244.19	585.03	564.54	869.05	523.56	419.15	166.11	512.65	1275.82	1254.59	828.36	359.17	409.14	488.39
677			6920969.50	11906005.00	2303695.00	34416.99	4339.76	16549.52	9204.38	9170.16	23579.23	18995.40	17801.07	10961.76	4985.55	26870.43	11662.51	2144.76	2510.68	8945.35	12172.66	23799.57	23248.80	12953.06	5557.03	4018.91	2144.92	5035.32	4376.75	4070.53	5185.24	2379.64	1517.99	1965.39	3313.00	3651.70	7897.64	1100.00	1302.73	1701.61	1602.79	1479.51	2217.33	3375.54	4058.00	1699.50	3205.76	3413.88	767.60
678			1616669.25	21313080.00	588097.06	341334.68	233525.76	204489.07	157435.32	48011.03	111587.98	63370.73	24646.27	99982.28	60597.68	27612.66	68844.87	37744.12	47910.72	23899.25	15654.02	22433.51	49129.40	54909.78	25130.46	11711.66	21994.59	8932.36	6696.38	28004.01	22604.53	12074.68	15987.09	14171.29	11444.58	16226.80	24394.36	23546.17	20120.04	13640.14	11903.26	11531.45	15210.53	14486.67	20320.24	18935.46	23023.48	31130.88	8370.88
679			3220957.00	9399932.00	842731.12	24423.95	28095.59	33991.27	6352.00	11614.56	16854.34	20819.56	9616.58	3807.04	9463.30	12624.20	7360.72	14314.41	6640.60	3873.56	4253.42	1092.91	2986.63	4163.53	3725.19	4207.25	7116.54	4346.97	4010.35	2716.15	1274.07	1567.01	4257.35	4045.31	4101.56	3542.90	4406.85	2836.06	2620.42	1324.67	1698.77	1129.97	1445.45	1916.43	2057.57	1171.31	664.78	1190.69	430.88
680			703637.56	9041191.00	1085446.50	65152.94	10825.71	7685.72	13427.48	4832.77	2626.24	3402.38	7891.38	7555.00	3977.53	1804.67	5116.53	4112.26	5666.92	2180.19	1082.20	2588.62	4138.66	3336.66	3560.09	1312.88	3101.83	2742.75	3027.80	1304.28	1075.42	1597.27	1494.16	768.90	287.72	238.50	335.27	1046.16	1341.66	669.71	1324.74	294.80	310.65	205.79	287.88	624.18	734.22	615.09	610.85
681			488110.09	5325456.50	241843.31	46175.40	22530.47	37232.45	17283.61	7493.27	12921.01	8428.09	10387.77	9953.82	10731.49	15754.40	2351.92	2202.09	4476.35	5832.29	3017.54	4908.22	4460.12	3153.18	5031.99	4307.63	5504.35	3972.77	5433.35	8031.75	3617.65	3381.83	7172.28	4671.74	3744.51	1694.93	3178.87	12031.76	3345.18	550.03	1818.13	1270.52	1735.14	2119.94	1255.69	689.08	689.05	841.34	1965.02
682			12007872.00	24882736.00	4334949.50	342022.78	45304.48	29416.31	28574.35	28667.79	25131.18	26591.66	31622.00	25043.81	22342.20	10470.97	9102.57	10807.42	12237.48	7910.54	7425.76	5653.26	4029.78	6873.68	4885.03	6072.20	5542.29	7091.18	3016.53	6918.47	3621.05	3694.85	2343.83	3608.04	5065.82	1405.43	1970.45	2036.34	3044.61	2577.46	2226.94	6027.76	3473.77	1425.29	1849.61	1253.71	2617.52	1725.77	3907.51
683			1016899.87	8248615.50	371386.31	43126.39	61547.10	23357.94	18987.33	28411.28	11244.06	17714.77	15436.45	23529.11	23037.20	23143.00	9513.00	3924.64	7316.64	2960.36	6519.31	12075.12	9936.46	5598.26	7806.62	7340.42	9065.28	5372.59	3286.80	3733.47	6259.49	3896.23	2923.46	4310.80	5750.91	4099.86	6126.68	9569.25	3092.06	3124.58	1818.58	2837.88	2850.16	2118.19	2421.89	2777.13	3130.11	2171.34	2222.05
684			14366140.00	24238802.00	4403495.00	64829.49	44802.21	42000.45	38459.56	28298.10	30507.50	18997.09	17644.63	16764.30	24260.11	21358.23	25932.93	27668.53	22218.08	10325.85	6334.35	6007.89	12238.50	7248.63	7536.80	11896.54	15509.43	4990.29	10511.26	4836.38	6321.15	6642.01	3198.26	7786.72	2587.42	4166.99	7622.66	3696.80	7282.59	9040.24	8023.24	8457.39	3631.32	2302.94	3474.88	4848.57	1938.40	1946.01	4003.56
685			2079616.00	19738758.00	779456.12	57648.02	113742.58	26210.54	66384.88	68060.54	67104.34	119211.74	69834.25	94494.84	37128.34	39073.98	60821.78	31141.92	12224.23	12881.62	19323.79	23065.29	41944.16	21753.28	21069.26	38224.07	57936.19	47166.33	40428.58	24284.26	19317.40	17215.54	14370.68	20146.75	19837.85	14081.27	20287.66	30706.32	8959.89	10473.06	11032.50	9366.17	22654.86	16279.31	9106.64	7682.63	8874.84	4787.18	3020.23
686			1765738.12	4891387.00	1142646.75	85381.59	48740.95	40068.39	32768.69	14705.74	21244.58	10654.31	21005.35	18204.32	9382.74	23440.33	8982.60	4428.67	7495.21	4279.70	12361.70	6288.14	6870.44	6098.64	6767.85	3565.70	7221.33	3350.29	6571.23	6938.49	2242.29	4991.58	3226.44	6260.39	8459.18	8276.01	4033.85	4336.40	2238.10	3965.81	8326.46	4827.51	3342.40	2359.83	1861.00	1191.77	1185.38	2375.06	2798.05
687			1543069.37	6238324.00	439859.90	30996.37	44916.17	53765.05	24900.75	9468.20	19457.32	33139.60	8114.37	12008.77	4624.53	13517.22	11310.89	6286.19	4280.64	2997.75	2317.28	4445.59	5453.77	6579.80	8706.43	9177.36	5448.48	2641.39	1585.58	1255.11	3844.28	5372.18	2591.46	3623.52	2621.42	2131.90	3035.28	2899.77	2033.13	3437.90	3497.51	765.18	1870.44	1489.50	927.37	1596.45	1944.84	994.12	1441.21
688			4418542.50	14674758.00	1645930.75	88189.14	42243.48	29551.40	13268.31	14545.52	22584.95	6837.71	20202.79	16173.75	13157.29	7312.76	11573.42	10947.15	12854.03	21141.28	5852.63	8065.29	10971.73	7924.23	12390.00	8049.01	8612.93	11908.03	11444.27	8219.06	3787.98	7126.79	4437.56	12912.44	12498.05	9618.30	6332.53	5979.94	2570.42	2760.36	3676.94	2301.73	2850.95	3409.99	2084.61	1281.14	3143.81	2593.36	1107.10
689			2349835.25	8142525.50	686792.93	66835.70	36416.07	25928.21	37072.35	17899.41	28638.42	16533.89	21544.52	22803.00	15795.52	8192.11	18324.48	30009.61	9456.10	5901.91	6447.55	4648.70	5449.89	7300.16	4110.52	5896.35	4010.67	9702.62	3170.00	4828.02	5948.54	5259.40	4493.62	5604.00	3217.18	10579.17	5431.55	2173.98	2217.10	2890.87	2917.67	3576.15	4974.79	5519.42	5591.25	3960.84	4049.36	4291.56	2074.37
690			358785.37	2490734.00	183874.96	41943.18	21122.71	8000.36	8566.57	8973.65	9979.78	5598.05	13568.19	7069.35	2842.98	3353.53	2185.79	8846.02	5735.25	1940.99	2045.89	1376.98	3605.69	5766.64	7230.49	2389.22	2494.72	2205.79	5805.46	3617.20	3458.62	1717.26	4493.33	2886.99	752.35	1935.26	2253.92	1128.44	3124.23	1161.32	1657.18	516.83	1032.46	1162.59	1563.13	1397.61	4539.44	1801.63	991.98
691			10129004.00	39247024.00	3112032.00	19006.92	18220.56	24054.02	9201.56	13556.19	10803.67	12195.56	11692.52	5556.50	5648.34	3118.94	11978.30	6116.32	13335.55	4155.70	5510.29	5316.62	1593.17	2831.43	5529.82	6506.37	3566.53	5033.53	3557.25	3308.77	2721.41	4378.08	2908.61	2482.51	2743.82	3532.28	4828.70	5182.41	1193.07	2663.57	2484.37	849.57	1762.45	2579.55	1762.56	1489.60	1120.33	973.93	1338.52
692			1027653.43	7600806.50	587481.00	97850.13	57252.14	25092.75	38400.44	21593.30	97336.27	97766.23	36007.51	24132.86	31218.90	19814.02	7971.51	6899.01	14078.85	6780.38	9496.24	23854.12	9668.74	6431.79	13842.49	9828.86	5390.27	8169.76	2287.19	7977.22	2928.68	2353.04	4160.90	2029.05	2175.45	1114.32	1700.50	3247.52	7404.00	9600.15	2519.74	2461.18	6291.95	9416.14	3447.76	3171.00	1208.25	2756.05	2252.80
693			2533546.00	10911943.00	3775731.00	357505.87	15018.38	8313.20	6777.17	13417.94	6742.33	10307.42	14570.21	10782.74	6077.73	9498.97	8337.36	8551.93	9102.76	6366.85	5235.16	8083.67	8005.15	6426.22	4917.96	3884.18	4468.99	5961.95	2555.08	1449.77	2034.11	3123.01	5097.09	651.25	2025.94	3170.27	2764.59	2004.96	2437.60	1412.80	1248.94	3759.76	6693.86	3525.09	2124.49	1728.67	571.90	922.58	934.94
694			612713.18	34981004.00	1170722.00	298291.28	174476.59	52781.46	52079.90	40232.16	46223.49	43301.78	16833.92	46436.33	58443.83	54135.53	42517.35	94217.11	86865.17	68102.24	24966.38	20853.96	23261.79	26553.55	7449.78	9087.64	19041.41	21798.35	25958.98	29673.69	31575.85	13451.21	14653.34	10498.20	15314.98	9428.11	6339.80	6363.30	6240.89	15653.32	17865.74	21620.70	8976.94	2146.79	2402.91	1912.35	14308.43	14618.70	10680.92
695			2112073.50	5849345.50	416543.21	30812.97	13355.62	12466.16	29169.05	22065.79	9445.45	5216.59	7156.52	3679.10	10591.82	4824.75	5548.99	6077.74	6872.17	4664.81	4050.19	2705.83	2573.72	1692.06	2636.56	1893.31	3128.09	3182.51	3590.82	1966.93	1331.69	1359.54	1331.56	1953.02	827.42	1080.48	1402.18	2708.39	2958.07	4309.37	1686.76	921.25	883.01	584.91	1036.83	1300.91	1214.51	427.78	523.50
696			3600651.75	17309746.00	1160888.12	28969.63	43705.38	66518.14	29310.21	25109.83	18956.89	66563.57	127122.56	70203.13	41731.08	17905.84	21245.05	4322.22	10763.22	22980.91	8932.72	17201.66	12214.91	22694.47	14098.84	6637.30	20165.57	14386.10	4332.11	6283.61	11744.39	10918.13	12564.41	7595.03	12392.99	16663.86	29096.23	45379.60	85629.95	99491.25	35958.32	15188.53	4195.77	12314.60	7733.04	2278.67	8064.69	4812.75	2542.56
697			493954.18	5051057.50	226537.75	56960.61	38676.37	37271.72	12323.25	18241.98	34245.91	26839.60	17454.84	35285.44	9558.67	13133.90	11505.28	11269.56	7369.88	12060.17	15211.04	11306.18	4040.57	3736.41	6530.25	14533.31	5944.82	3203.19	18561.41	23301.84	5790.27	4637.99	7034.00	7057.96	4778.66	2863.05	5967.26	8152.53	5901.05	7379.99	8852.06	4770.48	2196.35	1833.79	3154.20	4407.79	3287.91	5459.89	4286.00
698			367201.84	3170133.00	583109.00	336099.06	218672.87	129076.40	151264.25	166575.17	128008.74	67442.91	48546.48	94484.17	114363.53	98360.61	77140.27	59618.71	55496.49	20780.32	21146.13	25063.55	22598.23	20670.13	25064.10	38820.45	33035.06	15642.51	20456.00	26319.53	20850.89	3592.31	7187.62	12829.60	28185.94	27939.42	15355.36	12155.18	13490.64	11448.77	6705.15	10601.88	16423.19	21734.90	16879.39	9859.54	9640.12	4876.31	15554.07
699			210474.98	1792640.37	85551.25	11011.49	7212.42	19256.86	13620.10	12099.69	19625.42	17466.36	17733.84	7030.14	8183.45	10285.77	5988.24	5660.75	5871.30	6061.93	4793.18	4522.47	13059.77	7671.34	2304.90	2690.71	3467.87	7930.52	2425.14	1781.04	3783.39	5852.17	9762.09	3236.95	4149.36	3372.42	3483.62	3400.55	4830.74	1977.34	2547.93	3068.90	1290.18	3710.95	3454.66	1890.95	2053.21	1147.45	1717.77
700			399107.31	3927696.25	232305.98	49911.39	25010.07	137643.54	55493.81	25618.65	16112.27	15870.54	16736.16	20647.37	5917.21	15512.66	15973.00	30196.92	34483.76	37538.00	40807.36	22823.05	14716.73	10137.51	5626.68	8651.74	6187.33	4784.79	7087.25	4958.18	3636.01	5736.62	9472.70	17231.23	7672.96	3639.50	2360.63	1181.93	2749.59	6244.64	2402.31	1501.61	7284.62	12602.65	13031.50	14760.69	8062.90	2035.32	1898.17
701			750605.68	6170534.00	550699.50	13600.40	13702.78	11938.16	6474.62	6646.49	12988.48	10951.42	18814.15	7560.51	4843.85	2820.92	1702.29	1581.56	2295.61	2181.99	3543.64	1163.93	2755.79	3432.01	789.87	1686.93	2333.61	2477.24	1612.55	1023.19	1289.20	772.82	537.79	1301.15	1906.64	1239.95	1128.73	1584.46	773.84	518.82	1421.43	879.85	926.75	709.21	1128.55	1058.26	2014.37	1448.94	813.10
702			7025817.00	20764764.00	1372202.25	23549.03	63230.83	39328.46	31218.63	25718.55	52653.45	51987.87	21927.10	39880.26	26927.85	25578.53	30624.83	14848.84	20824.71	48378.33	39864.83	22940.58	52663.03	18236.95	22712.94	21374.02	17316.33	8766.22	18285.42	15133.39	14412.90	4424.59	6521.78	4980.63	5268.99	5805.40	3061.68	2859.44	2102.60	4490.67	6469.21	1722.55	4355.21	7361.64	3613.55	5737.68	4683.14	4587.16	4095.99
703			757297.50	5656186.50	398510.21	59116.11	18706.25	19732.34	22930.67	30665.51	20232.48	13529.68	25111.63	23694.11	15391.37	9024.90	16529.50	16124.48	7873.96	8762.33	2817.53	8557.58	9114.82	3523.73	5583.43	6640.45	2620.69	1666.00	1226.24	2375.41	5184.93	7087.69	5364.91	5325.95	3898.85	3193.36	3492.20	2970.23	2718.41	2535.24	5269.24	2744.67	1335.70	2638.99	1918.22	2014.09	3252.58	2136.72	967.87
704			661502.43	1953010.37	111641.50	45590.50	18930.81	29497.14	66745.33	43080.67	49286.50	43648.94	65854.99	28229.33	4775.30	15408.19	15817.33	11164.43	9649.60	7866.27	5047.88	2850.11	13152.17	25837.93	21597.75	3954.27	2456.30	2597.87	6629.95	15667.24	17447.05	4187.08	2093.63	2851.39	2020.94	6136.48	5448.52	3996.76	8817.43	11964.39	3278.01	2357.79	3262.01	1905.80	3007.05	3993.69	1371.81	767.19	915.79
705			1955434.75	15845824.00	1344234.00	33826.40	48013.77	20196.44	18502.83	10309.61	11572.75	19065.83	14503.89	9549.25	14445.61	16341.35	3489.32	4566.25	5902.43	6636.64	10710.03	8428.53	5662.43	9154.05	3608.19	4529.04	6534.11	9196.70	6209.16	5781.16	6096.27	3868.63	7068.45	5646.26	2974.21	3424.56	3178.08	3676.13	2426.99	1500.57	2296.90	5106.46	4920.48	3308.11	1692.45	2215.12	2147.52	2684.41	1917.47
706			231642.65	2788222.75	156736.25	68177.79	23772.86	11834.51	5122.69	6887.33	9209.74	7057.78	10454.23	13074.13	8555.71	8664.67	4183.82	10172.00	5295.28	4323.14	4203.75	3950.68	5997.79	3385.10	5904.00	4194.85	3013.89	4322.00	4619.00	5120.05	2729.52	1341.49	1597.55	1242.26	1832.08	2939.88	2189.63	1433.48	1243.41	914.67	912.44	979.37	1852.31	1023.03	2362.04	2035.13	923.29	928.17	968.43
707			587431.68	7282122.50	1943393.87	801373.25	80599.43	15292.33	58882.23	14910.45	11968.45	8813.14	8095.89	11189.30	5936.69	23333.70	31680.34	13157.94	15843.06	12244.50	3997.39	6911.25	7424.99	5877.89	24550.43	7612.46	3310.73	5066.76	11352.09	5123.87	1931.58	3266.58	6132.14	11832.92	2467.17	5561.02	7050.08	7809.36	3007.27	4533.93	10714.07	26266.73	7276.51	2430.01	766.95	1801.75	4391.37	3464.06	2211.80
708			1670054.00	5599030.50	922878.43	35342.37	17825.53	16130.96	11881.95	7047.20	12298.02	8587.19	14312.77	6793.04	9025.28	12371.64	11261.73	10862.38	5774.56	8633.02	5945.66	7678.48	3864.06	1625.84	3060.92	6722.69	9725.65	11024.63	5993.11	3810.12	2424.64	2981.98	3186.86	4670.16	3907.15	1739.90	2975.07	1953.44	2484.44	2474.07	2042.83	1367.94	547.00	2012.77	2471.71	1375.82	2004.37	1484.91	2081.55
709			205469.87	1985912.50	269353.96	34936.15	58452.17	39630.59	8689.91	16333.53	33338.51	15418.68	3463.71	4606.54	7493.70	8521.57	13998.89	6546.36	13143.35	4488.46	4409.22	3362.08	3392.03	6544.72	6269.23	5341.75	2655.11	1282.54	1758.41	3186.35	4605.90	11294.53	10901.38	5615.23	3715.61	2176.90	1459.01	2223.85	1782.84	3654.92	3848.30	4284.16	1832.36	806.85	1140.30	2169.41	2073.96	1058.13	759.80
710			507945.75	2201146.25	158684.37	40074.97	29958.05	15095.12	17217.08	17179.42	5621.04	17449.46	18547.33	4979.72	1747.21	3122.94	4428.49	1837.97	1593.90	5158.61	13757.41	9725.75	4890.07	3661.60	2363.21	3172.24	5755.20	3714.67	2534.01	3223.64	2168.91	2547.55	1463.08	1894.23	1544.12	1662.07	1339.21	4399.18	3027.41	1144.18	1581.58	2145.45	2948.25	2157.88	470.26	577.25	975.99	1966.35	1693.59
711			239163.32	3156983.50	222542.90	148266.57	80869.42	45593.62	63460.85	40829.42	18220.65	22067.57	23391.61	13019.28	78870.64	42962.71	13333.56	4133.30	19091.93	15122.24	13381.50	16042.25	21668.78	19644.51	11388.52	8854.95	18440.44	20489.90	16084.16	13381.98	9207.92	12145.27	13297.55	6151.25	19815.92	9813.77	7552.71	6528.48	9324.10	7617.18	3795.63	4388.47	3649.59	12686.53	7979.54	5695.16	4954.10	5944.11	9040.21
712			5119758.00	34991160.00	2054479.37	49500.55	36183.96	28987.32	19109.47	20615.18	17938.49	27572.25	11543.65	9027.21	9787.65	7266.65	7464.98	11119.29	12940.22	12536.82	2882.15	5371.33	3900.84	7133.80	4428.84	14441.41	4696.74	4031.63	3005.27	2366.37	1365.44	2912.53	2916.52	2587.10	4066.94	3129.04	6184.35	1704.01	5123.03	3797.16	5659.34	1488.54	2534.61	7105.85	4489.35	4688.87	2749.25	1620.73	492.43
713			163330.18	5485614.50	143299.26	36514.00	22047.11	31766.60	31881.07	22406.11	12267.24	15567.92	9690.92	12587.02	10017.55	8747.51	7020.29	10828.36	5557.63	12430.28	6118.10	6843.60	11673.21	5192.00	7651.66	6891.34	4660.58	3479.23	4067.07	6625.46	5362.87	3741.06	1693.49	5994.64	6019.71	8134.01	3491.61	3359.72	1596.78	2165.67	2111.40	2547.52	5751.98	5665.02	2791.36	1299.26	1176.40	2487.97	1957.72
714			1823756.50	12831621.00	666712.62	50693.76	60252.59	16545.12	13332.11	14508.35	8006.24	16669.94	12009.19	26665.67	19459.77	5315.08	8690.64	8828.52	7667.60	7644.07	6698.80	11030.32	6253.99	1631.67	4872.01	5190.97	4759.39	3335.62	3223.86	3671.18	3731.75	5480.01	5110.84	6432.00	4995.42	1941.22	2128.83	1041.08	1167.66	1245.97	3181.27	1718.66	1261.66	2024.95	1122.66	1560.21	1117.44	1609.61	3007.30
715			177759.17	1172370.87	118399.78	166247.84	114161.11	29283.69	26741.17	19797.94	25317.09	24058.43	31565.89	56064.10	52398.57	30097.43	26556.88	10937.56	25589.88	4696.33	7165.51	7614.28	12573.52	8461.22	9305.93	13128.32	13791.53	5478.65	7268.79	7553.72	8727.42	4597.12	2774.70	1883.79	2460.00	3988.66	7411.84	7677.46	6357.43	5638.20	7400.06	7016.61	8881.09	11396.68	6766.97	1260.08	3248.29	5643.86	2912.51
716			4279523.50	13274390.00	1808300.12	46413.76	32351.84	9762.43	8672.93	4867.72	5461.30	8471.25	12975.01	3124.75	5415.22	3439.59	4140.56	2572.02	2164.36	2731.28	2670.50	1610.63	3030.33	1213.38	1014.72	1954.41	1865.83	1798.86	1208.78	1737.68	682.11	480.76	517.30	970.21	996.56	1378.29	1195.29	886.35	791.09	578.81	806.14	592.94	1141.94	495.81	385.34	652.88	378.72	598.21	917.29
717			817996.81	1977994.50	412849.12	76422.50	25797.72	10690.88	13802.50	11199.61	10517.28	9269.67	15830.01	22408.54	5848.79	3205.96	3403.11	2757.70	2901.68	1848.46	2136.56	1144.84	1867.86	5084.83	2129.87	3058.93	4183.17	1980.42	1645.03	1130.99	1850.97	2932.79	2266.10	2008.13	4107.11	2015.56	3048.57	2364.81	951.45	5423.21	3034.36	360.78	1166.03	2962.03	1460.31	689.45	704.09	868.21	2326.09
718			1747091.00	6251841.50	425008.50	62263.92	84160.14	56073.28	16879.20	23401.24	13218.86	12147.02	17838.12	19343.17	8876.21	13506.64	10816.10	5924.32	5745.50	9820.30	7232.31	4866.80	6129.15	6036.89	6855.87	6141.76	3575.94	5394.00	4891.39	4589.46	2211.03	1690.61	2104.96	2579.63	945.46	1685.32	2613.23	4102.27	2114.38	2785.69	2098.74	2417.71	2233.88	1675.77	492.08	1587.35	1859.10	1076.47	1053.67
719			989852.75	6005632.00	631981.81	65196.67	38361.74	38058.19	58846.92	48398.78	13004.97	19303.71	23215.78	31952.99	27331.68	17446.19	11966.11	13928.97	22929.92	11697.64	7684.42	7283.05	11057.93	12462.93	11320.10	10762.25	6064.60	4452.72	8440.75	5752.11	4545.20	4766.04	5749.19	4020.07	3210.92	2757.99	5092.06	2808.47	1910.26	3989.58	2762.06	5560.69	2356.12	1223.46	1951.73	2901.05	2110.25	2606.60	2621.03
720			3178790.25	8608886.00	1194665.50	32655.66	12202.75	14404.37	13968.20	13397.25	7006.31	10412.94	14327.26	9343.83	7162.07	12186.87	11319.02	8216.11	5434.90	4529.44	3351.82	1917.78	1368.10	5208.19	5008.72	5452.93	6029.29	2847.71	2642.54	3097.83	5171.62	2675.65	2247.68	1646.23	2567.22	1637.88	1041.25	2305.51	2799.81	1501.42	1471.57	1146.53	2094.73	1216.75	1276.56	1482.02	770.21	791.39	1233.48
721			3352631.00	11491923.00	1925361.87	44146.93	24204.78	19155.06	10485.28	11072.55	7761.90	5911.12	4675.52	3652.54	897.80	1847.64	2734.54	2509.81	3227.10	1048.57	1772.01	1490.87	1411.51	949.20	1931.27	1656.62	1095.37	1195.28	1486.23	566.96	788.48	417.18	591.88	547.83	574.18	637.08	429.75	540.76	745.90	577.94	528.73	1295.93	1181.16	629.33	917.66	442.28	386.05	404.01	577.52
722			3321044.50	7824450.50	1455329.37	173434.54	94173.92	53273.37	37452.97	12124.75	21766.50	13961.88	26702.75	23373.75	16574.72	20213.53	15677.26	8861.55	9000.23	15939.78	8799.68	3871.41	3805.99	1815.53	3035.14	3415.84	3587.08	5590.41	4544.11	9188.67	10731.03	3153.22	1361.35	2783.56	2580.76	3936.15	5851.12	4330.80	2342.24	871.74	2853.19	4993.55	1888.54	1031.77	1335.21	563.21	460.13	511.74	635.94
723			843698.37	6075817.50	224801.00	64111.82	26957.57	13010.34	16166.92	12260.23	19279.86	10571.16	19159.65	11015.65	24925.26	10425.39	7697.45	7181.90	6408.08	6430.75	3931.92	2526.61	5587.19	1921.74	1347.75	5769.53	6849.05	4454.69	2495.40	2602.54	2774.04	6375.64	2217.77	2100.14	3206.51	3062.25	4684.15	1768.22	2618.48	1112.82	2622.32	1925.65	2028.73	4305.95	2201.43	2332.99	3210.84	1637.95	539.48
724			11330237.00	35914060.00	4184095.50	176292.73	41951.07	13116.66	21567.80	28752.35	28433.04	36097.84	14551.14	10728.04	17653.42	26225.30	10259.05	14002.61	8317.27	10762.06	26675.42	12542.82	7787.95	17987.20	6783.48	8849.30	15168.23	12781.80	18024.54	13330.16	7404.83	8263.40	8062.41	1784.58	3623.21	1989.84	5939.10	10444.82	4415.27	7752.74	5930.99	2948.57	2683.02	2655.70	2874.95	1646.71	1483.15	4360.99	4475.00
725			1036806.06	7113782.50	325631.68	66942.93	51499.48	48338.14	27403.50	25885.74	62896.16	39988.32	52667.35	30773.61	20744.05	20531.05	12761.58	7774.40	25197.62	40858.95	37055.92	21606.61	21936.70	33514.31	14631.30	5153.98	5533.20	7936.52	7440.14	12701.73	19792.14	17819.10	14143.06	10134.21	7432.31	4766.69	8584.41	8167.18	7605.29	8469.58	6422.52	6512.98	2463.94	3641.29	2619.94	4435.46	5117.84	6613.36	3843.05
726			18494086.00	41312576.00	6876840.00	67455.47	52869.20	39137.61	22704.27	22551.41	16393.57	7487.46	10952.82	9630.09	12393.69	11479.28	15717.48	8112.58	6247.20	5659.49	8542.65	4801.42	3479.29	8091.22	4812.65	9892.05	6066.44	7250.23	5666.84	5468.07	5365.99	4157.84	5188.35	5914.32	6425.20	4734.51	5688.55	2536.39	1064.69	1378.28	1995.87	2980.36	2171.68	4100.04	2462.59	3842.94	6841.63	5113.43	3280.67
727			301652.50	5231853.50	320530.71	58533.03	37773.81	27434.56	45633.30	14217.63	13831.30	27454.99	27736.19	25997.91	22545.31	29778.96	24238.60	11261.69	8399.44	6934.75	9401.28	8980.86	10532.34	12387.99	13169.50	9212.14	15131.39	14132.91	10736.87	5636.16	4241.76	3445.35	6783.71	8305.03	11457.30	7329.16	6385.73	4776.17	5061.56	5312.64	5169.93	2773.63	2554.52	3359.72	2000.76	1676.81	1909.13	2173.36	2120.13
728			1382332.50	12267705.00	1061619.00	102242.18	44136.53	87125.29	28494.17	6646.17	17297.91	12144.28	12761.21	14559.82	19451.61	10310.47	5685.81	18967.71	17703.32	11894.08	8212.70	8369.36	13938.06	7469.67	8675.21	6798.03	9945.26	8952.24	5248.76	9039.89	5229.73	6300.59	5499.04	5336.17	5496.93	820.88	3280.78	1869.74	3245.94	4541.10	1234.96	3031.75	1964.47	2314.53	4207.05	2562.62	4144.99	4014.02	961.38
729			1005882.62	2764437.25	183431.82	11575.34	11386.90	6086.13	15754.36	5366.05	1379.89	4721.77	11318.23	4412.00	6012.04	6462.17	4205.12	2866.06	6526.27	9412.18	3786.92	4527.46	5324.81	1977.60	5559.15	2384.30	2562.67	1783.91	2476.25	1587.81	2489.88	3984.32	6043.25	3744.28	2897.26	5331.55	2326.48	3389.18	2612.42	2867.64	1739.07	1278.93	2028.57	392.49	780.16	999.73	2111.90	1363.64	1096.77
730			219047.90	1352823.50	114570.41	35786.81	49505.59	33497.29	18419.88	6827.13	12000.95	29952.59	43550.74	9706.41	9727.04	6405.94	2498.70	4585.41	8600.32	4028.69	8037.34	7054.59	21400.77	13201.23	4432.44	1588.78	6137.84	3355.31	3878.49	6529.16	3760.25	2011.94	3126.55	2242.14	1708.63	4441.19	7269.45	4309.22	2222.00	3425.68	3720.82	1937.27	1072.79	1088.18	1110.84	1057.11	1255.00	1969.89	1820.54
731			13101650.00	35458336.00	2970703.00	144954.57	107272.17	76889.00	77533.93	34593.03	51859.12	48743.96	29749.65	53249.89	20719.46	13100.84	64358.12	42366.17	10657.20	15041.88	6484.54	8709.70	13673.42	26904.64	16340.80	11975.41	16060.36	13344.27	18261.89	11139.55	11116.54	6078.69	3392.87	7286.59	6029.59	6767.02	5984.86	11839.79	7377.87	7404.44	6990.01	3834.31	3224.53	1741.09	2900.65	5497.16	15724.96	11519.13	5322.89
732			951359.43	4486646.00	443476.56	167858.64	89599.76	54307.67	58712.32	43583.77	28701.58	19796.73	50616.83	52183.22	34319.52	17824.53	30674.98	27870.26	7780.07	23131.83	17992.76	30931.94	14274.62	44246.14	49383.44	18050.29	9321.04	25774.64	4770.88	18172.34	6279.70	17940.24	6550.14	7785.72	3746.33	3951.64	6620.55	5557.47	12567.23	7479.06	3605.62	2136.23	3612.52	4651.79	1271.45	3406.70	2311.39	1153.65	2365.01
733			398946.12	1601381.12	153453.59	28172.94	35997.44	49692.14	29304.43	17264.75	5211.71	16236.76	9869.79	30132.00	26575.20	14773.28	23707.13	47383.77	39707.62	12527.62	6145.91	9208.04	3873.12	5326.69	2727.36	6657.21	9272.44	32577.62	27103.49	16859.92	7626.68	921.36	3233.30	7318.82	12855.92	6270.67	3525.36	8116.57	3270.42	8721.12	12135.97	3076.97	1785.07	3968.24	1368.68	850.79	1679.58	6956.97	3822.23
734			797945.68	11173816.00	409168.34	64637.82	79748.03	40904.21	54750.10	52169.51	31160.06	29155.21	57759.00	39726.35	30753.61	19413.68	18404.45	18529.92	23264.03	19393.52	10717.46	10701.97	20947.17	19636.80	35560.58	27196.34	21776.81	15877.16	27316.89	28104.74	11868.39	8805.81	14021.68	14920.17	11548.97	12385.62	9476.58	4678.53	4189.74	4821.46	5992.89	3614.07	6982.10	8823.72	3281.71	1408.41	7948.39	4201.41	3487.40
735			989464.56	4013727.00	373944.68	54918.43	18876.27	23659.36	16782.80	6587.25	8165.41	11521.78	28683.31	16822.39	9919.31	1361.13	2070.68	805.09	1237.44	3325.58	1467.74	883.22	2126.13	924.87	1577.81	1008.52	311.84	622.99	870.78	1555.15	2031.36	587.18	310.56	304.42	1119.84	1319.61	227.72	113.00	297.43	225.05	739.34	333.59	545.20	269.97	423.59	1371.66	790.74	488.39	444.51
736			26354096.00	63535528.00	15060086.00	303300.25	89572.75	83578.08	38487.77	33430.05	45663.46	39731.12	40788.25	17487.79	8097.65	36456.48	22708.32	16818.97	17082.66	7389.92	10106.02	16347.82	8239.98	19701.97	22328.77	6866.31	11910.12	10242.27	6812.35	6194.44	2033.89	2578.30	2980.29	2172.55	3505.11	8424.54	7665.61	7391.74	6054.77	5383.36	2526.57	2101.28	3830.13	3386.87	3256.36	4210.72	2472.05	3755.70	5174.55
737			1293012.75	5507546.50	568123.43	75529.53	17778.45	16513.43	11231.40	21440.72	28479.18	6864.14	20168.22	11500.90	9095.45	35888.32	24398.84	19886.01	14420.77	6566.42	6271.43	8673.56	6306.06	6284.78	3294.65	4914.53	6620.43	12432.77	4699.99	3225.11	3692.58	7057.67	6837.68	5232.68	6244.96	4001.51	2512.69	1348.14	2167.30	5056.82	5036.68	3292.02	1997.22	1068.77	4318.89	2339.46	1885.91	863.24	919.49
738			1214268.75	16149494.00	1040833.62	26229.39	15295.99	29869.19	18166.37	22408.50	7506.85	11719.81	17557.02	20198.12	17300.40	14959.25	6086.78	5443.04	6104.35	4735.81	12591.74	11836.53	13570.03	10850.62	2223.07	2218.33	1790.57	1373.41	2689.64	3226.99	2154.59	708.74	1572.98	1264.52	2126.16	4270.50	2812.80	1713.78	739.21	3817.46	2254.14	2998.50	2971.64	1027.94	1829.03	693.68	1101.87	2141.90	898.64
739			753022.31	3261832.00	216645.14	39978.12	38707.23	24419.11	25277.41	34515.25	70498.24	55568.08	28837.74	26995.10	11039.01	7539.32	13077.24	15272.69	27176.93	16664.16	12110.14	5351.67	14929.06	13017.28	15801.66	11971.83	4667.36	16078.86	20830.71	12105.83	17449.59	14644.73	6097.04	5909.36	4558.86	7749.49	9748.95	8588.67	8450.29	3327.52	3635.37	4369.57	2435.30	1484.50	1422.51	4565.92	8306.13	4049.27	2706.87
740			3213512.25	14342896.00	3171628.00	89417.18	17487.57	11477.30	16934.59	15270.16	18481.85	14648.31	12763.25	7935.22	3289.78	3613.71	1816.98	7691.17	3923.90	2051.89	12033.06	7298.25	3161.62	8231.11	11587.64	6276.78	1604.08	2266.28	3594.82	3205.87	5960.38	6204.00	2830.05	959.91	2136.85	2102.78	3756.83	1384.78	1387.32	1636.61	4552.85	758.10	1489.29	727.30	694.73	1760.35	873.88	1136.53	1170.51
741			5075863.00	36262700.00	2464026.50	43620.95	101410.35	133041.34	171474.79	57106.30	44700.18	16798.81	11868.83	19769.51	21853.17	20828.38	8004.93	17515.83	8963.04	31591.69	17038.80	12722.97	2093.77	5750.53	28157.45	11002.29	7994.74	7259.46	7937.69	5957.04	9999.27	4692.68	6039.62	4158.30	12735.82	11142.20	18298.55	7729.24	9317.68	15585.74	14400.83	12338.80	2372.78	3981.26	8743.09	2266.89	3883.04	2152.73	1436.30
742			1317810.50	5843044.00	456922.09	18630.87	49697.28	13796.04	14019.11	29447.59	13580.38	9636.20	9234.32	4090.65	6559.81	9385.31	11931.63	8758.00	4666.88	6356.04	8664.50	7405.17	6553.39	3710.71	2389.50	2413.44	2128.19	2141.35	4355.72	1355.74	1674.16	3517.32	4904.28	6874.96	4893.52	1713.90	2162.90	3848.50	4616.50	2241.61	2802.33	2620.33	4091.60	2667.85	1932.46	1375.62	1197.55	1114.96	1614.47
743			291639.65	4062534.00	247526.98	38173.13	33348.54	29091.03	36326.18	43419.43	14464.74	30137.00	15473.36	11455.21	16043.38	10043.78	4340.71	10444.52	5924.65	7062.23	8788.13	6587.78	11516.66	14751.59	13454.24	4015.90	7216.29	12741.81	4883.49	5509.47	8778.30	5163.13	3843.64	2580.45	4134.98	6868.44	4484.33	2997.83	4883.25	4528.61	4513.47	1221.77	1634.28	1877.72	902.23	720.31	1294.43	1551.48	2782.18
744			865438.68	3582109.75	237918.20	166035.78	82114.59	55488.53	56637.08	87087.11	57574.34	32867.51	30559.75	14545.39	24188.29	23508.92	31062.70	42583.89	25126.77	14840.45	14657.25	26072.13	26891.86	11253.91	17938.08	8389.04	10740.20	8739.06	9740.04	7862.76	5631.76	10027.96	4029.32	8282.28	6871.72	3904.35	8226.07	5919.59	4254.33	4876.99	9084.61	4562.34	5353.44	4189.40	3198.95	4425.52	4074.35	3960.72	1865.43
745			3197564.75	16256885.00	3711618.25	95961.64	34080.83	20327.81	14297.65	18155.89	10976.18	11571.69	11844.55	17212.85	12520.77	6061.93	8115.20	11759.87	2751.65	9373.66	5811.84	8346.05	15139.92	11124.18	3034.85	2553.13	2174.55	2805.65	1369.48	2435.63	4290.03	1712.74	2677.92	5982.42	5062.08	2373.08	2602.17	1074.34	1973.10	2144.20	1284.12	1148.85	1520.70	1441.09	2526.97	3565.57	3215.78	2520.71	662.52
746			307592.15	3758523.25	202817.48	49761.58	38767.81	21820.10	19179.41	31998.72	7128.19	15029.21	20916.28	28832.53	22827.41	7191.90	4976.13	11441.31	13850.65	13209.45	8517.54	9846.47	8896.87	4061.63	6479.86	3475.65	4008.47	5871.76	4300.57	4901.97	7466.31	4542.45	4895.69	6697.43	9659.43	5050.45	7183.87	5868.78	7320.87	7712.57	3431.92	1489.20	5022.24	5397.97	3906.96	4480.48	5134.76	2671.23	3447.52
747			19460394.00	26442510.00	4014043.00	63094.00	60055.43	26963.02	16175.78	7435.00	9609.09	24730.70	21331.37	2738.81	11305.14	22182.79	4237.26	8393.11	4369.88	9678.22	2438.74	6365.79	5404.08	3670.12	2213.45	6946.38	4495.39	7642.18	9842.23	7305.84	8084.24	5963.02	3983.86	5183.17	4398.82	4379.97	3064.49	3273.95	2993.34	841.86	2658.44	2196.62	1602.84	1204.71	1939.96	683.90	2585.11	4387.20	1364.21
748			419031.03	1584976.00	424628.34	25332.09	7674.44	8716.66	12989.22	5228.42	6976.00	7591.81	8506.36	6013.08	3670.29	2706.05	1834.95	1860.10	2620.27	2510.89	1985.61	1769.30	2025.16	2668.31	2149.28	468.91	906.06	741.99	677.45	1197.34	1459.05	1123.72	1285.28	896.69	626.47	572.90	444.47	594.20	732.13	552.80	434.81	607.95	449.94	477.14	724.65	888.21	383.12	446.48	906.70
749			540866.43	9003668.00	1758023.37	350635.00	54703.62	31842.63	26293.89	42739.81	32199.96	26976.92	18298.20	12630.74	4764.44	9905.12	11768.10	9244.18	12438.53	6719.40	2855.78	5975.78	7659.71	9972.67	6507.47	5989.84	5029.97	4754.46	3971.92	4808.84	2153.35	3011.98	2151.85	3738.23	5106.40	3749.11	1647.22	721.45	2036.60	2565.63	2008.70	1168.92	1386.88	1911.01	1719.83	990.35	1296.27	1044.46	818.16
750			1756192.50	6586694.00	270582.96	20605.28	11761.91	25627.40	30548.33	34544.16	29844.47	28954.92	21165.69	8377.95	4526.81	6350.27	12618.25	13796.58	10833.40	7076.51	6215.24	4875.84	5859.97	6820.42	5596.22	8115.71	9094.18	1670.34	3578.22	3824.80	4322.50	4159.41	4340.59	1635.25	2344.65	2061.39	2169.99	1313.57	1900.67	1567.94	2118.06	3424.98	1645.18	1599.02	1436.28	1385.39	1951.14	997.43	547.03
751			872332.75	1805609.75	654784.56	93493.36	28769.18	16059.62	19306.33	7061.70	3975.52	5554.83	11219.25	6614.65	3819.66	2250.90	484.40	807.01	772.96	1178.88	694.06	530.73	530.84	678.03	445.42	372.35	504.65	384.51	224.36	268.34	337.32	127.24	260.52	709.24	410.37	261.49	232.50	149.96	160.34	180.66	112.97	193.42	208.06	144.68	225.76	101.98	108.61	128.63	76.46
752			535123.37	9472983.00	542966.62	29885.66	49328.28	23031.08	14360.28	12723.46	14857.30	17169.74	23608.74	13221.59	5019.40	11686.82	13146.28	5751.71	6499.95	7176.50	4053.99	3174.48	1928.09	6333.43	8120.98	6348.54	6199.50	3814.47	4584.97	4919.38	4320.45	5533.39	4906.53	3750.77	2082.07	3427.51	3487.12	1710.85	1617.07	660.78	1966.33	2905.89	3036.57	1727.05	2369.02	1899.01	1225.33	1642.59	1517.38
753			903583.18	4666061.00	441402.25	31567.96	22953.40	17943.92	10130.66	14316.84	34549.20	46805.41	22903.72	12293.83	17044.23	32322.06	40245.19	25295.01	22957.38	12540.90	10586.92	8328.13	13138.95	7013.24	15351.63	27157.36	19886.11	7999.99	6135.50	8311.72	8075.80	10605.10	9140.79	9151.89	4443.15	4191.46	5205.92	5428.20	6087.59	3299.09	2901.21	3309.51	5943.85	6039.85	6955.28	7487.15	3951.84	2062.48	1511.15
754			377634.93	1751827.62	133116.43	32666.40	51817.67	51252.46	47102.12	32456.30	22069.84	21289.15	16384.47	10762.99	11860.81	7229.04	6627.71	12855.59	20903.39	16265.19	12910.24	7416.79	5315.81	4319.28	2103.19	3932.48	5642.08	5276.73	5055.47	5644.53	4491.29	2251.35	1635.85	5156.70	3697.79	1422.52	1627.76	2924.84	3805.04	3355.50	2757.24	1049.84	1028.93	817.13	986.20	645.80	1184.51	2296.18	2913.83
755			3065283.75	13494406.00	5840640.50	127166.49	65166.99	28651.23	14006.27	15545.42	23023.67	27185.94	8640.29	6531.06	5389.17	1842.20	2398.84	7028.68	2165.32	8665.88	5431.21	4234.99	2877.77	1466.51	1352.74	2466.25	2893.61	3654.98	5237.40	2285.41	2619.20	284.30	650.84	4086.84	3403.79	1972.84	978.81	960.86	259.68	768.23	662.13	936.95	1822.80	803.50	303.42	555.17	1661.55	2254.63	1380.96
756			1728067.12	9831377.00	1198528.00	32001.65	33420.96	37166.67	43458.39	19590.29	13927.17	31680.30	35234.80	29896.06	5273.06	8189.78	4979.41	6220.87	8210.49	11156.53	13513.68	14494.31	12310.38	8945.23	7622.07	7400.24	7261.00	12630.61	6286.81	7439.97	8681.81	5411.35	1868.83	2611.25	6847.06	9037.56	6066.55	9551.52	7193.81	3374.84	4025.13	2404.80	3277.37	4347.35	3961.69	4998.74	4015.86	3610.83	2570.95
757			1943481.25	5336184.50	561192.12	25357.29	28977.80	46343.07	27116.84	4690.64	4394.54	6896.26	11398.52	6414.99	8530.19	17303.64	14733.59	9104.70	4429.53	5108.13	3321.71	3202.28	4338.79	3184.94	5888.65	3746.77	2240.72	4000.31	3877.61	6218.36	4372.63	7335.81	3416.76	1699.53	1015.29	1812.31	3490.41	2767.97	1764.23	1066.86	2192.49	2226.36	429.89	1186.20	1208.10	1078.89	961.14	935.26	1647.52
758			1153880.00	3049893.00	1662466.62	457992.37	49001.23	7426.79	5982.69	5275.45	4235.11	8483.35	8118.92	9354.59	5854.49	852.58	2162.53	2583.80	2660.11	5128.25	2730.66	1727.85	2623.92	2090.38	2629.76	2450.01	2785.10	787.17	1100.84	1334.71	1263.17	3654.84	2128.14	1242.02	2330.81	1261.14	401.22	819.87	1265.95	332.14	474.30	975.53	1349.61	1391.89	1892.36	1633.63	774.41	373.92	864.58
759			1640527.87	6234196.50	448402.31	30361.16	48817.88	72981.23	21513.08	42679.87	25329.16	23683.54	30152.53	7483.01	12337.37	17488.70	23262.72	30711.99	20670.24	10950.41	4711.84	4799.84	5929.52	7837.70	20137.41	15473.70	14987.53	1856.71	4983.45	4838.25	4070.99	7788.24	2335.44	6257.88	3990.43	4591.05	7591.82	5472.06	4591.84	2758.14	4800.14	3963.01	2581.35	1185.00	1606.89	3838.82	2538.48	4874.75	3411.77
760			560405.81	3907806.50	736329.43	37727.77	32626.53	15029.30	8309.79	8529.91	6366.61	14908.43	11301.28	4236.01	8505.93	8681.69	3576.57	4848.31	3061.07	2669.86	1357.00	2555.09	3828.60	3840.32	2625.85	3687.34	3431.20	2053.71	3655.28	1514.76	5802.01	5496.41	2721.85	2673.69	3512.17	1637.08	4229.79	1707.88	936.15	3509.88	2574.10	643.78	1237.26	439.88	467.37	1230.88	2240.76	1410.93	913.32
761			1968159.12	11805659.00	2103851.00	47515.54	12117.48	18522.39	13874.11	10018.31	4460.90	12834.16	8852.18	2004.66	8189.28	16224.85	14876.71	11444.79	7100.89	5066.16	2848.37	4490.65	5301.80	4842.17	6321.99	4805.20	4941.91	1625.35	1296.10	938.98	1596.81	2003.03	1267.92	2890.90	2889.05	2407.14	1628.86	3016.19	3827.91	1499.72	939.43	1796.64	1479.46	1130.42	1506.49	1127.32	942.33	2532.28	1103.17
762			655003.31	3308009.50	272970.12	117315.25	104135.99	51475.25	35434.23	18303.89	13113.76	20537.60	29055.63	42210.69	52130.00	30775.73	12491.39	4254.85	10532.27	11904.85	13340.55	9446.44	11819.95	28001.64	12452.80	10603.96	7713.346.81	8295.65	4090.28	7318.12	6646.06	11759.46	12333.90	10745.25	9556.54	8388.56	6099.93	7284.14	11218.84	4368.47	2293.51	1935.28	1921.99	1123.94	2169.47	1548.40	4395.24	2729.45	5574.14
763			46617112.00	77421928.00	25668770.00	580692.06	148864.20	162030.98	132230.76	64272.17	49608.85	15828.61	34349.21	18105.77	21092.51	28830.01	24771.47	16256.05	27522.75	30816.77	18200.13	5149.54	7730.31	10465.14	9534.18	8732.97	7369.69	10025.75	10475.78	2995.44	4324.97	6058.28	6081.17	2751.83	9005.25	3305.57	3048.34	2982.74	1910.13	4371.18	4877.02	2253.99	6598.40	7629.16	7435.92	4994.51	6210.72	4593.97	2810.75
764			2706126.00	5663416.50	874720.75	84611.98	37079.03	17347.41	33701.55	48011.46	17339.65	12316.02	21549.84	9793.37	10833.19	14873.79	13305.95	5109.60	6950.40	11213.45	9357.33	5620.18	5349.48	9776.02	3643.34	5063.80	4361.61	3944.68	6531.54	5027.63	982.89	922.56	12351.99	14091.65	11096.62	7014.75	1264.94	7365.67	15941.72	7589.60	2047.96	6380.26	2295.06	2416.64	3372.73	990.91	679.28	1085.79	1313.88
765			2572118.25	21027482.00	1683841.12	52412.35	52154.14	27684.56	12192.24	13621.17	17756.81	20522.78	8136.90	5299.11	6668.62	5911.84	2129.64	2529.82	4368.89	5091.31	12021.45	5994.49	4980.93	7542.50	6138.23	3157.86	3958.60	2688.53	2118.28	2099.59	4454.76	5710.85	1742.21	2276.14	3804.29	2431.81	4387.33	6152.81	4379.61	3382.58	1548.33	1037.27	655.86	3178.77	1549.63	1872.50	672.62	1412.74	765.46
766			1321398.25	7419811.50	675796.93	17802.56	27528.15	50482.81	42784.62	7887.85	12903.06	14987.11	11083.17	9642.77	6533.31	2551.64	5340.50	3100.42	7045.06	7959.64	7507.60	4901.58	4248.95	4284.05	3241.16	7050.95	2944.20	2569.20	2323.14	3819.32	2952.58	2031.16	1406.57	2198.25	1227.95	1574.14	1402.85	617.20	1110.89	1446.18	1410.95	789.61	692.76	942.45	1609.34	1590.35	1762.35	2214.70	2334.54
767			160649.65	1158663.00	93389.25	41626.52	31080.50	11530.11	7786.86	10354.05	18401.79	16143.96	5761.32	2403.81	5253.30	3431.59	2904.10	4572.33	3388.91	4461.93	7752.10	4639.48	3808.00	4591.44	3251.12	2556.67	4016.18	1083.89	1404.55	768.38	1216.92	1516.24	1544.17	1467.87	2102.06	1687.67	912.63	1582.86	1741.31	1162.18	1433.79	2060.06	1253.46	1224.50	607.59	506.70	862.88	1355.59	1090.83
768			2671104.25	5837554.50	830547.56	129822.99	13709.72	12120.37	10965.38	17103.58	21491.33	13374.62	15975.78	4043.52	1394.32	3343.38	8923.38	5419.36	4855.37	8209.26	5426.24	3646.75	3454.03	2519.58	1366.58	1961.83	1469.20	891.97	1739.69	1658.85	1548.11	2534.01	1690.86	2621.85	974.66	1134.92	1624.28	894.70	572.10	432.24	568.79	2385.34	1978.64	1131.31	1412.83	1643.48	2564.05	1354.22	700.09
769			1501943.75	19289354.00	958435.62	44113.60	124473.46	48181.91	32658.30	33654.10	27835.58	13507.23	17823.04	14609.85	16546.71	23325.85	39977.50	34294.26	19370.56	9413.67	6922.44	8359.50	10752.78	17611.10	15102.09	11280.39	11213.10	7192.54	4444.37	6456.24	7641.97	8198.22	6392.26	8650.33	10330.74	8363.60	5125.43	4253.58	2883.77	7016.07	6225.96	4907.08	3149.15	2232.79	1899.72	2372.39	6962.65	3988.88	2483.28
770			166841.57	1703396.50	131830.03	6475.99	11953.59	17627.29	17287.91	3388.23	11933.01	9595.41	6778.02	4341.73	3251.34	4581.96	2420.20	4721.31	6646.82	5010.89	5104.90	4749.18	2482.51	1217.93	1866.93	4088.67	5165.56	2014.46	2399.33	3921.52	3522.60	2991.44	3295.14	2425.89	2279.31	1704.62	1079.02	2455.10	1706.42	899.63	1665.57	1606.71	948.34	1072.39	2770.11	1006.00	345.72	648.65	625.60
771			3455238.50	14673138.00	589839.25	41352.27	40653.48	64983.20	19913.73	32238.95	34090.62	37082.96	44513.44	18212.13	46151.23	47711.63	20220.56	5310.49	19361.90	27046.76	12231.70	12243.36	28732.12	27438.22	24904.89	8985.55	5968.19	6412.82	5236.02	3504.21	4249.59	1996.09	6467.33	8952.17	13601.89	20218.78	9916.06	14729.54	10814.74	6181.41	3265.04	3884.04	8605.33	8185.92	4352.57	4430.48	3534.79	1373.47	2106.56
772			7168359.00	15325476.00	1898289.50	119837.10	161757.01	69720.41	62745.36	22417.38	15331.89	13826.41	7342.70	6207.24	6289.75	8028.93	5846.69	11589.51	18573.87	31547.43	19941.02	19968.47	12726.30	7477.79	17694.36	16048.94	7760.81	5967.58	13361.95	7305.25	5565.36	5764.02	7228.96	3052.78	5164.71	3917.79	4874.95	7629.22	3572.28	1980.25	6015.37	11431.13	3708.64	2617.36	4751.05	5094.32	3524.36	2909.07	2932.61
773			994947.75	6687863.00	334199.78	94235.32	51365.16	42483.05	24243.54	5698.56	10031.81	20278.25	25501.92	29094.49	24784.03	22384.09	32316.27	9202.80	9419.35	12660.04	7494.71	5032.86	5605.54	11656.31	7793.25	5120.30	6493.34	4189.75	10134.84	9917.80	8752.48	7419.01	5499.15	3086.48	3301.71	4634.53	4945.72	10894.77	11401.33	3754.51	2446.38	1774.40	10058.40	13833.49	5388.17	1853.78	1395.94	3390.27	1605.91
774			2273692.00	6094823.00	665800.06	89472.78	38448.05	16969.31	23391.55	22343.30	20874.68	14946.22	6199.95	2276.87	4887.68	6049.81	4948.58	5098.10	5990.33	6911.66	4844.42	6995.95	6219.12	2977.18	2138.58	4659.09	6186.13	4965.59	2266.37	951.18	1575.10	4506.10	5323.63	2228.46	901.79	1323.39	1937.87	1925.96	2732.27	2830.98	1579.95	834.03	1104.78	1431.07	2052.35	2042.60	2151.23	2520.16	1530.64
775			3907735.75	13134299.00	5024869.50	158408.39	112448.25	98701.59	58524.96	65036.76	19857.74	18083.66	21815.22	22535.25	12190.12	20225.93	45161.80	37120.10	20537.13	32725.44	22648.51	12171.56	14775.98	11809.48	11166.52	17325.29	25527.68	15623.79	18771.74	9012.35	14576.28	11127.02	14822.87	4834.51	5132.24	9118.09	11233.31	8299.72	3647.08	4050.72	9028.42	9670.54	8756.46	8723.77	7282.91	5973.09	3455.00	5601.32	3226.04
776			211324.79	5655541.50	218660.23	44814.71	31586.37	53298.53	19615.74	23637.69	21293.91	10932.36	7148.46	11938.12	6803.74	8304.89	9398.15	4589.12	3908.86	3167.66	4253.46	3220.94	7187.85	14157.10	12041.81	9458.82	5170.57	9844.47	3744.27	5759.40	3958.27	2359.89	2705.72	4434.19	2879.57	4611.35	5083.83	5667.79	4509.18	7456.09	4986.06	2054.22	4307.16	5437.16	3179.64	2962.75	3026.72	837.40	2788.41
777			1384269.87	3428308.50	387666.78	46328.73	25019.31	11752.60	5336.63	12568.97	16898.28	16450.11	6919.27	8841.50	6543.41	6528.67	5900.44	7348.81	5797.19	5150.75	8262.94	3506.88	2596.02	3788.88	1922.23	1138.17	1604.06	3204.28	2862.46	3828.36	4631.34	1936.64	1629.97	2884.29	1520.19	2343.57	1897.68	1481.23	2608.22	1273.63	753.76	1017.37	922.55	2407.52	1016.19	671.13	1381.79	1637.63	1518.47
778			3255877.50	9240305.00	661732.18	52835.48	43780.48	22655.36	25765.73	37757.06	14286.12	16758.42	38791.47	15069.37	4929.95	6268.91	3654.65	6784.58	8300.93	4895.68	6112.17	10301.64	4217.52	2265.67	10150.14	4000.81	1460.96	1842.53	2932.57	2220.10	3606.86	4173.45	3421.19	3201.95	2432.54	2394.09	1994.46	1324.84	1500.80	1986.46	1633.82	2479.04	1896.58	2626.47	2558.73	2133.18	2119.13	932.33	2156.59
779			4341097.00	12075563.00	906089.25	66957.43	77644.76	17231.05	23440.40	21649.16	37593.85	29222.29	37082.89	23906.78	13951.79	5220.69	6042.63	15449.38	9122.33	5717.93	7748.43	5301.17	14847.83	15488.25	13923.27	6509.21	8914.31	12118.52	10859.94	5651.90	8433.86	11676.43	7467.73	4730.49	2384.93	2899.96	4461.51	4522.08	3524.73	2301.55	2035.39	1062.46	1970.45	5146.75	3633.10	2666.34	2890.41	2983.59	3257.82
780			15820391.00	29650022.00	3098761.00	41711.36	46968.87	17674.52	50051.04	36957.09	102538.41	191337.95	61039.08	19661.10	26660.94	18671.20	22796.30	29713.58	36457.48	29438.45	8566.26	7015.17	8102.94	9578.57	8123.60	10620.09	23423.44	7707.19	6969.24	10854.98	10339.90	13147.77	9358.67	3664.08	3711.20	5297.48	3765.04	7144.25	5067.55	5891.14	5266.74	4142.17	7260.70	4959.09	2118.86	1273.48	2091.39	2513.98	3348.68
781			1465117.75	4116831.75	417977.40	63370.83	34132.53	10017.11	7026.61	3050.08	7657.93	4079.26	7353.10	7686.86	2977.57	3685.59	3017.14	3467.26	3019.24	759.51	2549.93	6315.47	5327.47	1446.97	4431.66	5351.67	2513.52	502.07	948.26	2523.93	1112.66	1444.41	1227.53	1822.58	1404.38	2183.87	313.88	766.33	1853.22	1221.04	1743.57	2129.61	1040.60	1140.84	3264.12	1324.64	440.04	723.94	847.50
782			411659.15	5020271.00	234360.60	26491.23	28768.37	18144.00	23011.33	23996.16	15739.31	12654.95	8135.32	12037.72	7728.19	10732.51	16799.34	16057.56	16513.88	13243.35	14877.59	10065.04	1924.28	2741.80	6085.16	6620.20	5956.84	13130.17	3313.03	2791.37	4936.59	5298.02	5936.41	3771.14	3387.65	4123.97	2848.42	4391.66	4977.94	4741.37	3214.22	3762.98	2601.48	2123.16	3796.52	3108.08	3967.10	2789.18	1646.13
783			2266649.00	11961867.00	924141.18	262309.59	162978.98	70859.23	52103.09	36562.05	34134.87	27733.40	41222.73	52832.71	12592.99	23728.80	24461.48	9076.88	23661.59	18176.48	10999.90	14063.93	25964.18	5282.05	6269.44	15753.58	16192.71	10451.79	12436.69	7062.60	14331.63	12316.80	10126.31	5147.42	10942.52	3586.76	6177.06	8818.77	5125.59	4128.81	9471.05	4739.99	5645.69	5065.54	4434.14	3111.52	2693.67	5123.22	2791.50
784			963692.37	10647644.00	509015.50	57413.60	36082.13	9707.50	23092.96	18178.24	23373.65	7568.81	12406.64	8469.58	10380.11	14330.91	10655.65	12404.54	9172.84	10521.33	8836.79	11057.17	9561.09	17399.48	22883.51	14022.53	8418.24	7249.17	4815.81	5586.14	6105.27	3107.19	2203.64	5068.61	3723.22	5558.03	4437.16	4260.12	5271.18	6254.96	4743.34	5734.55	3285.95	1854.13	3902.28	1819.51	2089.88	2183.47	3042.63
785			471039.87	1738192.87	147685.90	37104.14	39103.95	28282.54	36059.96	28751.96	12831.84	13525.75	13553.51	14870.82	23059.39	48464.51	32303.00	6874.43	6005.93	5430.74	7536.97	14406.18	3842.34	7475.73	7836.87	8169.35	10166.66	4111.37	5724.77	3833.53	3772.17	8495.06	5535.95	3001.83	7308.76	9431.51	4579.26	7601.72	7916.64	3726.83	1514.08	3170.73	3552.10	6414.97	6212.68	5872.06	2652.42	2840.86	4587.99
786			1888261.75	17995094.00	4422446.50	64077.25	23970.35	27435.67	17881.99	18804.87	27676.77	19243.78	14074.07	3294.62	2153.92	2656.36	1921.26	4068.43	3066.74	977.86	1807.60	2908.14	4848.52	3657.07	2158.16	2250.31	2104.63	2838.91	2601.37	2826.46	2663.79	2210.12	1699.89	955.16	1067.67	1304.40	816.32	384.73	1160.84	1257.43	2434.63	1173.00	2044.18	1805.58	1308.51	1434.32	842.65	777.16	276.14
787			9891124.00	21132968.00	2217573.25	104657.95	95315.42	71421.24	61371.71	23102.64	11781.80	21701.15	22543.64	21333.91	27427.93	19795.93	17946.69	10884.02	15505.32	22197.45	18817.64	11056.57	7199.40	6787.20	13961.60	5851.54	2866.56	7079.16	6276.90	3154.46	3392.30	2482.74	4765.45	6312.11	4231.91	7442.03	4953.55	1489.31	1512.59	6288.00	7469.56	2679.17	1529.67	2199.42	2353.80	1834.08	2182.90	1348.22	2060.82
788			1085545.87	4063110.00	344089.03	91009.09	65989.67	61142.07	64188.17	34014.12	19214.76	38994.71	60457.00	26203.15	26719.09	29595.66	30461.50	22811.62	26430.96	12530.41	11707.26	8294.07	21044.55	23864.15	10836.06	6435.43	20375.06	12403.83	5578.85	10968.42	16419.87	11611.02	16465.59	10089.18	8855.02	5555.86	4986.65	5980.24	13243.53	10007.65	6192.05	4128.77	3559.36	9854.93	7151.76	5694.20	3037.35	3489.01	1857.84
789			641065.93	2292245.00	212064.70	63442.28	19669.85	10430.12	9357.79	9295.28	6170.68	12030.70	22196.76	9561.74	5494.74	3338.87	6831.13	5308.41	2868.14	3418.87	2527.39	3580.19	1909.05	2715.06	2030.75	2435.03	3950.88	2806.97	1984.45	2071.16	2681.97	4362.09	2472.63	2569.49	2601.37	1029.16	1749.60	2969.22	2092.74	1847.62	1755.88	1694.35	975.50	2183.65	1907.77	1199.11	929.63	802.44	1150.80
790			6716681.00	19499742.00	2697972.25	23667.03	32354.49	18150.73	32425.68	22454.90	20881.06	14127.06	20002.31	7328.75	8690.66	5947.61	3572.62	6043.55	7680.01	16755.16	10345.52	4630.23	2824.60	4246.45	3054.25	4291.38	6613.25	4881.77	2256.09	1445.12	2102.15	1580.14	3373.49	1876.95	2171.80	5756.38	4765.53	3931.05	3493.00	1759.77	1212.13	2700.21	1520.80	871.61	862.76	1218.39	1317.85	1128.21	1281.20
791			577653.68	7195053.00	270453.15	9305.91	14188.24	15484.57	11181.34	8820.08	4263.94	6787.32	11222.88	5037.97	3710.16	2985.71	1945.75	1582.03	3777.34	8344.16	6199.66	2601.22	5686.80	7269.07	5357.88	6901.92	6735.37	1123.03	1210.88	923.08	4587.17	2210.92	1652.52	1973.96	1350.40	1658.10	1677.84	1585.21	860.84	790.94	957.95	1063.72	1508.58	2455.64	4042.73	3838.87	1366.81	650.85	683.49
792			839074.18	6458173.00	217568.28	60959.78	28596.50	32721.43	14068.08	19334.21	30673.06	25306.75	22331.02	9972.18	11192.38	12362.71	9934.97	17115.88	8899.07	10453.90	16003.17	4498.55	4582.59	5318.73	7464.44	3462.67	4384.95	7222.82	6375.30	4550.92	1988.76	4327.78	4985.75	5743.08	11537.34	4580.28	4627.34	7315.78	4653.87	2766.45	4012.96	3469.42	3615.54	7260.84	3658.45	6927.32	5053.13	4246.28	2994.77
793			1896764.87	5458045.50	938577.56	56978.86	23374.27	13609.11	14493.55	9154.56	11056.39	7584.03	7553.10	9717.48	13059.09	10044.92	11131.95	8458.12	3028.56	7396.19	1899.64	2255.51	5260.53	6381.07	3058.82	3167.88	2201.03	3261.53	2796.42	4023.56	2811.49	2867.40	3084.89	2853.89	5117.62	1985.83	861.59	761.65	766.78	1279.25	2173.10	1519.69	1094.92	1067.03	531.53	1432.61	1249.32	899.54	941.06
794			491043.81	4497593.00	359231.59	105396.02	54793.94	12464.87	41242.12	19433.00	30468.79	14687.79	13055.78	17382.73	18795.48	12424.45	10362.67	6786.79	7326.13	12019.77	13025.36	7781.84	5930.05	6317.29	3631.06	5035.07	2329.36	4826.42	6016.60	5528.63	1146.19	3054.27	1935.67	2995.73	4113.19	4747.19	2062.84	898.36	2209.04	1470.34	3019.95	1932.12	1093.68	1286.33	1137.67	1373.93	3943.60	1354.21	2632.31
795			502234.12	2583793.50	239300.21	31093.59	65947.64	69866.37	76528.96	34286.53	25763.91	13069.34	9053.63	18259.05	39483.26	36109.35	17236.24	18498.87	19922.69	8280.38	5939.94	6340.28	11852.58	11765.95	2316.13	7981.28	14748.32	5584.90	1673.98	3325.50	5555.41	2707.16	7092.27	8316.14	9920.34	6988.87	6003.10	11094.95	4608.52	5820.72	2744.30	1285.95	60	4814.74	1529.90	1732.90	2078.38	3216.93	1502.52
796			154207.07	1149858.00	79906.10	24908.98	17872.49	8887.36	26550.08	14716.36	21530.65	17185.58	19246.16	17979.67	15488.83	5201.75	3099.90	3156.72	6309.32	6587.47	4462.34	2362.30	7646.64	9701.50	12682.16	2343.02	3425.77	1215.81	1903.79	1913.58	2407.68	2055.98	3298.50	1179.29	5751.23	5322.67	5803.46	4741.72	2695.20	1953.84	2389.22	3472.98	1521.56	864.70	1311.64	855.18	2262.68	1277.65	1956.69
797			294054.65	2114865.00	109358.48	64523.36	11414.15	33839.90	32175.24	18414.12	11113.08	18114.76	7582.27	16235.57	18890.10	28251.74	21592.76	6190.61	8717.27	12169.52	10695.42	3351.07	9115.77	7283.25	4286.52	4023.83	5224.46	2393.65	2094.78	3837.18	4061.25	3556.06	4915.82	5343.27	6172.27	2648.88	4563.68	4182.74	2380.10	1636.89	1856.82	4121.53	4138.77	4623.38	2387.67	1078.37	2026.16	841.96	1462.19
798			133755.12	3253815.00	164885.31	78825.02	53709.97	27278.69	35122.27	30877.68	4497.42	13785.03	11567.93	3306.65	11696.26	15918.79	12431.82	9893.78	9621.47	3014.55	7530.06	6675.15	3788.08	4403.75	4300.51	4574.20	2203.91	3300.56	3556.37	6094.22	2816.61	4029.46	5071.06	10031.63	6005.64	1763.01	4387.21	2556.56	2055.90	1548.64	685.00	2491.91	3405.47	1832.07	999.70	1919.43	2468.16	2049.64	1855.20
799			15509345.00	31490580.00	2906387.00	86340.33	56811.29	93872.07	58139.45	98042.59	77558.07	82383.78	73036.13	32112.51	13232.98	8351.33	24567.85	22259.35	30785.87	8317.55	11903.42	11843.60	16765.65	14946.49	9003.87	6625.66	4862.48	4353.26	7674.44	7568.09	8128.00	24971.64	16764.61	34463.53	6369.01	19840.54	13528.42	9218.77	10808.12	7029.91	15352.52	6549.72	8325.04	5194.64	5925.12	4456.05	4411.89	4457.15	2218.46
800			148255.95	2305693.25	244653.00	102892.87	37046.39	39422.26	78426.24	33355.54	46907.51	40400.10	24425.95	21736.12	34286.94	28110.25	46252.35	50904.29	63270.39	16662.81	15083.79	11937.75	19919.81	17956.37	10836.08	22756.92	16824.15	6137.93	6691.45	12610.17	9567.02	8949.77	9174.14	10400.06	17208.05	18623.16	10352.22	2318.93	1606.74	2520.12	4573.04	4852.11	7441.28	7807.60	6714.59	6093.21	6922.89	826.66	1299.57
801			7927425.00	35133908.00	4656295.50	65800.80	28593.53	27292.71	25370.64	14814.13	25726.18	26042.62	20874.57	10876.24	19563.16	8929.86	6482.31	10813.78	10635.06	7381.98	9314.06	8306.15	11194.61	14758.50	8085.40	6917.76	3195.12	3631.18	7398.36	12659.53	11524.42	6648.55	4225.93	8962.00	9321.11	6435.96	4219.96	2753.08	2518.91	2460.35	1760.06	3427.80	2913.02	2558.07	1880.40	4338.71	2188.75	1258.11	1077.38
802			3334697.75	16368098.00	1842120.62	80635.10	192589.60	110188.86	42371.17	28872.06	12775.60	16946.70	58406.73	20174.68	11045.96	6902.91	4213.02	12231.02	6885.25	4875.10	5379.29	1806.18	1460.18	5079.28	2565.77	1782.65	4960.54	7883.76	7078.24	6843.97	2221.67	6255.88	11833.88	2567.63	1460.25	9048.08	5135.08	2001.11	2235.05	1709.21	2809.55	3655.22	1081.19	1138.62	1405.09	1888.96	2390.15	918.51	2667.16
803			1956643.87	4674876.00	368697.15	61144.99	35818.23	18678.42	15274.09	11745.28	14705.29	15527.37	5453.83	7654.25	5835.97	3041.12	4002.17	6254.50	3394.34	2966.60	2957.32	1070.25	3722.75	2108.21	4212.36	7381.65	1918.54	1871.19	1723.27	1669.12	1611.18	1592.41	2928.32	1754.72	1180.38	2338.43	1837.90	3204.96	2695.43	1292.57	2091.72	979.69	1236.74	1024.14	2876.91	898.61	822.19	1573.00	1737.33
804			7532781.00	23915072.00	1750093.12	72723.48	18967.43	14385.14	48924.58	23087.19	13781.35	24577.00	21886.58	12828.47	19240.91	9711.51	9036.10	10156.66	12226.15	24234.40	27822.03	21223.01	6750.29	9895.44	2455.10	3083.35	3885.87	2744.57	4869.25	2201.52	910.02	1690.71	3283.98	3351.36	2799.27	12595.78	7799.44	3879.45	4958.69	6552.15	4401.55	1975.94	4972.39	3063.36	1169.68	1906.68	1616.00	2946.84	4594.82
805			5025607.00	10831668.00	639204.68	52249.30	58145.95	59380.40	26736.66	38305.65	10050.27	21002.24	66587.83	32327.23	12852.13	25041.44	13748.72	5715.98	9047.92	9054.23	21741.76	4031.20	9541.55	13563.35	11298.60	9014.60	11515.38	3714.13	5045.52	4415.96	1905.61	1268.92	8172.57	9931.96	9123.48	15530.89	4556.91	2368.71	1673.59	2536.84	4231.10	5719.66	3813.94	3604.92	2654.54	1943.08	1816.09	2663.96	1680.32
806			688607.68	3484112.00	247057.75	83895.14	95147.00	74922.73	40183.27	22120.02	19573.22	22731.46	13375.59	13315.30	21944.32	34717.76	7446.26	9472.55	12798.63	19304.70	22932.33	15580.50	23634.52	24256.65	16536.96	6122.95	6334.69	5834.00	3627.83	8769.64	10877.79	13628.70	14334.30	9377.94	9094.28	10219.52	6578.93	4520.87	3632.95	3257.24	3013.34	8129.40	5428.20	4683.83	4904.51	1558.75	2966.62	3084.65	4901.47
807			114289.12	3331804.25	438117.75	333990.34	406882.06	319994.25	96520.44	126381.92	79434.03	136086.06	69348.08	71331.14	121928.34	42925.96	51685.24	49504.41	42917.19	26184.56	16361.83	36506.67	48553.08	24191.69	24555.57	35090.72	49909.55	33023.82	24100.28	28659.88	20812.27	7548.45	11070.83	32814.80	23115.84	18150.03	31088.40	22081.42	15296.36	11474.13	13347.20	10451.83	8445.47	18111.43	9249.97	7716.17	3403.05	4224.31	8529.90
808			796143.12	3385850.75	190829.81	79762.83	48160.48	35271.14	23061.65	17044.11	14488.99	33257.50	21768.55	10400.10	19989.28	28413.19	29301.34	35589.99	18686.43	9800.12	19276.24	15747.05	11494.23	14671.48	16668.29	10184.55	4632.20	7240.41	12903.04	18041.33	9243.40	6455.38	4660.65	8661.43	11982.81	12788.21	9174.57	13352.23	5346.33	4542.21	2645.31	5281.11	5576.97	5700.22	5013.85	5041.37	3600.65	2241.44	3177.52
809			562884.93	1665806.25	98639.14	67277.96	40481.05	26406.53	30790.34	15528.94	18398.67	30137.78	11270.68	1774.97	1797.05	1337.11	2111.19	2684.52	2102.88	1620.49	1547.90	761.34	1724.87	2313.13	1992.99	1126.85	901.41	921.15	605.18	628.78	800.59	1127.72	1313.27	1011.94	1247.19	1496.16	658.23	385.38	994.68	655.47	587.93	560.24	382.02	659.10	615.54	494.00	694.58	422.11	351.81
810			1962420.37	9028519.00	467172.34	23437.47	21776.54	21898.86	7185.11	8968.04	10243.49	13026.06	7458.37	3092.08	6946.21	2504.70	4193.97	3549.26	9370.59	9805.76	4755.76	3423.41	6070.12	1888.43	2245.78	972.56	5358.19	7233.56	3761.28	1768.11	1648.89	1969.98	2860.30	1293.70	2419.56	1379.17	2105.95	2680.88	1737.48	1665.83	3339.17	1519.44	2162.31	1306.40	548.15	1426.46	1827.93	1433.68	1236.85
811			1385219.50	9194735.00	338289.75	35253.95	58316.37	48657.05	34406.72	25260.22	10731.87	8677.12	8378.56	10475.96	11477.88	22369.69	9350.04	17778.63	20485.66	11934.54	8445.45	20131.82	12245.78	13792.08	12924.72	6347.80	11997.01	14632.84	5872.75	3912.26	7369.59	10750.35	5823.68	5309.53	4365.99	1444.51	2812.67	6742.74	4715.59	4811.65	4956.35	7420.27	3172.16	1389.77	1360.89	3167.16	1287.44	1775.45	2980.77
812			452952.96	4944708.50	267039.87	20332.49	26588.96	26987.89	12780.15	15282.79	17676.53	20019.66	6592.18	12667.68	22004.83	11905.69	9171.90	8629.63	10782.70	4937.42	7272.87	10383.96	3361.72	6836.71	6110.49	2918.54	3196.32	2664.76	4629.03	1281.77	2059.59	2765.59	2752.44	3982.25	8381.13	5366.95	2361.52	3144.73	5544.20	3369.02	2679.92	2398.55	2923.49	1468.54	1537.09	2520.16	2345.93	1941.08	1100.37
813			7818182.00	18996342.00	1553759.00	67569.21	19855.12	58490.22	17367.34	34172.13	39078.99	13081.89	25651.67	5697.79	7336.32	1611.49	3301.57	7791.62	25231.83	10913.27	7876.23	4517.49	14174.63	1980.98	2330.94	4760.31	6390.38	8420.08	4510.53	3455.29	4978.95	4203.15	1334.14	796.74	1058.99	1135.76	5695.89	1681.80	1377.55	3785.46	2849.26	1728.58	2995.19	761.53	870.11	2348.02	1147.35	1575.77	924.93
814			8301212.50	31096770.00	6825307.50	74730.29	43968.61	51943.65	50873.26	37311.87	26257.45	21100.15	28352.00	31095.65	11886.13	6741.83	15318.50	32062.44	34688.42	25399.36	19674.81	7073.79	19966.53	14848.77	5984.72	7537.35	11191.60	10435.45	9363.90	4437.33	7549.65	6536.87	3539.19	15463.94	18136.06	14618.21	7666.91	6636.61	4470.16	6714.81	9475.27	3660.28	4875.71	4226.98	2488.27	3565.54	3701.58	4237.05	7180.58
815			1628711.75	17205306.00	656664.12	21795.51	28257.54	33702.02	21479.70	30635.46	13102.08	27653.30	19913.43	40500.75	30858.42	46050.63	17361.93	19184.94	5327.33	6611.78	4636.29	11221.28	18214.73	11947.68	8877.12	5427.02	12487.59	8885.99	7077.73	7735.80	5872.51	3706.69	2714.76	4634.98	2094.82	3300.82	2800.34	1074.41	1989.85	3908.54	5020.59	10685.17	17694.05	3539.81	3361.86	4398.69	3558.43	2318.80	2719.06
816			193092.40	3798060.25	155654.71	17354.57	18868.82	27531.20	30622.53	23969.31	31131.45	20313.01	26689.82	11835.18	6649.27	13050.83	5092.90	8821.42	7097.73	13507.02	13194.21	4317.18	2472.21	6326.74	10405.21	7065.02	13684.24	7558.14	7280.15	4863.23	3025.70	5987.44	15165.61	2541.31	1737.85	3480.88	2799.48	2773.04	4300.57	2996.48	2144.48	4934.59	3409.71	4112.90	2752.99	2057.81	1367.13	657.73	1398.42
817			4755899.50	7399776.00	916558.00	35396.93	33619.08	19124.05	12708.28	4298.97	6872.43	10811.58	12558.46	10130.83	3771.21	1876.99	1914.54	6708.61	1424.82	3058.99	3264.49	3092.18	5184.17	1802.82	3619.46	1310.00	2195.81	1670.52	2623.22	2698.71	1057.66	945.50	1323.44	3274.89	1181.17	1412.84	1446.03	2248.29	1992.44	1601.68	609.94	857.61	2083.78	1193.28	1188.74	477.79	367.92	766.95	333.02
818			1727263.37	13851384.00	1014547.37	103197.00	107549.20	67143.35	66389.60	20167.75	34504.82	51087.28	25123.12	14021.25	5100.33	15906.93	23689.81	20759.64	11612.69	9141.20	16418.80	15429.95	23819.27	20970.54	12544.03	10477.43	9418.87	6951.20	5669.42	8931.08	7291.99	6178.47	7913.96	19362.77	15143.36	7699.90	12188.80	10000.54	9118.20	12444.95	6925.22	7658.69	2526.24	4399.17	7200.16	6467.95	2230.52	2106.58	2648.37
819			287414.43	3154936.75	205116.18	23447.48	22515.76	27424.62	27958.95	17007.31	19206.43	7913.43	6165.18	10555.98	12292.25	10378.22	9405.73	9986.55	7583.71	7244.72	9157.48	8764.20	4393.51	1842.95	2503.24	7664.75	6759.39	4056.72	5390.54	4171.03	5724.75	9829.69	10699.12	3338.42	3071.58	5599.75	2286.56	3332.95	3068.14	2371.43	3336.90	3318.91	2130.76	2552.63	2636.57	4093.11	7994.07	3834.54	2294.05
820			1273693.25	5555870.50	704416.00	35833.20	19618.33	13883.31	22190.22	14589.84	9911.45	10705.73	12634.90	6307.44	3064.16	6790.55	3913.56	3591.73	3911.65	1278.85	6889.50	5760.63	3326.13	4077.96	3488.92	2521.62	3528.82	2815.12	1759.57	2691.50	3070.62	3689.03	2523.06	2317.72	3281.93	1314.83	2281.48	1673.57	1510.46	801.08	2087.78	1416.97	1327.88	1066.13	1872.19	1349.86	843.55	466.44	567.06
821			530321.62	3116005.50	247337.81	16887.20	38535.94	33241.77	62063.28	50091.70	38720.90	20759.31	19915.71	22773.71	18937.79	27239.25	24129.18	13986.91	16279.07	31850.27	30510.29	23649.63	15470.67	18918.76	28752.56	17969.16	10759.20	8803.18	2548.41	11403.37	5778.34	6745.65	12398.08	14460.16	11008.33	3259.54	6391.50	5112.18	4246.22	6584.57	6428.85	3841.70	3538.90	8723.44	4581.89	1986.39	3283.40	2466.52	675.46
822			306297.12	2986179.50	227576.04	110016.71	108886.23	33327.51	13385.35	12988.53	27192.96	25323.67	15500.28	2151.65	5945.01	5039.48	10658.44	11026.91	9176.45	7779.84	3779.05	4689.11	2149.40	3159.99	3387.71	5014.87	4176.73	1286.38	2929.26	1458.42	1597.29	2030.47	1962.45	1101.18	1690.47	1816.41	1409.37	1014.89	3582.77	4276.82	1304.57	1802.55	1890.95	2333.07	2549.84	1801.18	906.24	965.46	649.26
823			285692.56	5409267.00	530917.75	211493.12	55499.57	55297.90	16803.24	46441.28	29831.52	17655.79	27795.20	25186.79	17529.98	18506.08	24344.43	14502.80	8727.78	13261.57	13406.85	4799.47	16267.80	5895.88	6540.70	17799.88	7272.28	12604.05	10780.19	6149.53	14820.15	11955.87	5181.26	2907.17	2535.00	10106.20	7452.41	3871.44	3895.14	3853.59	5045.68	2974.66	2858.17	8306.51	6041.89	4212.91	2273.83	2115.23	1063.64
824			3776382.25	5614388.50	407064.81	41147.62	38551.90	17524.14	6720.69	25266.71	12284.06	7518.14	20091.63	5714.18	7251.70	10752.19	5132.55	5028.16	5227.39	2333.84	3357.52	3067.74	2938.23	3922.18	4926.38	5435.45	4628.07	1051.94	1743.74	1572.10	3837.26	3050.00	2196.31	1065.04	1947.08	5194.29	2191.50	1192.07	1199.28	1639.18	1609.59	2107.45	2124.45	1356.85	1441.14	1373.17	1988.64	2351.91	1077.98
825			1149852.50	5576528.00	367194.40	60050.79	19774.22	26256.61	30809.89	33574.31	27725.88	31271.14	14821.55	16790.08	10709.75	7130.39	8420.63	2044.32	10881.85	5218.38	8025.01	7508.13	4203.99	4176.24	1760.82	1487.63	3028.24	2192.73	1856.60	2002.99	2105.18	1451.49	1649.50	2038.44	3189.64	1593.09	1145.36	2056.70	1443.55	1718.66	1159.41	1873.12	2098.93	3833.64	2219.63	1601.85	931.11	975.93	778.05
826			6363803.00	10140302.00	2447978.25	69767.40	17809.70	14898.04	21689.17	15623.79	4179.48	14610.05	18830.75	6457.65	4896.87	5308.28	4209.38	2556.73	3897.17	7506.86	6305.76	3149.25	4283.24	1505.87	936.91	447.10	974.51	1625.80	1801.96	1492.47	1405.94	1489.87	856.62	1069.10	1588.72	435.39	516.30	671.98	1362.10	720.89	862.06	606.60	655.28	397.96	647.84	807.90	697.62	746.30	1269.25
827			447925.65	1350107.50	207645.53	73715.70	19691.41	32648.98	49227.92	42007.87	18618.71	44634.87	52155.26	22450.14	8487.63	8877.24	14517.50	16000.90	6337.39	6070.29	8595.45	6013.25	4569.72	5398.35	7494.40	14596.03	8366.81	10633.06	6794.25	4898.63	5353.03	20606.77	10777.77	4063.25	4113.67	2837.90	4785.48	8864.33	9816.69	9555.28	6959.54	4448.16	3680.98	3825.28	2916.96	2523.56	5784.86	4075.36	5129.96
828			2276869.75	11077105.00	930182.37	101438.13	49247.73	75705.89	25330.53	56584.90	10302.95	26358.16	19920.66	23429.25	30672.86	14767.50	34117.15	32037.75	25620.67	20907.22	11395.06	14635.37	14169.82	9790.67	10046.86	11099.17	7370.32	19603.19	7953.12	5042.42	8961.09	8053.13	7225.33	4747.93	7160.50	10891.46	9004.35	2884.16	171	863.24	3626.20	5046.25	4017.05	2778.61	2105.56	3858.19	1822.14	2946.11	1866.65
829			1274032.37	3176716.50	354763.43	54973.16	19495.45	13928.48	20388.70	15852.67	10959.50	19553.94	7253.74	4489.27	3201.49	5254.93	9097.11	6369.74	3124.64	4473.24	3526.17	3879.39	2156.22	2114.78	2106.18	3116.24	4271.41	3450.97	1813.12	2278.50	1708.94	677.91	854.13	1456.52	887.18	859.66	671.65	469.22	845.84	498.77	523.74	470.70	653.81	821.05	1065.51	942.01	628.80	831.75	323.31
830			3855211.00	12388406.00	1316087.50	33401.17	32830.92	21649.15	13126.69	24255.45	23004.38	9697.92	6872.63	2338.15	9413.97	8561.07	18393.74	9312.93	6516.55	9711.41	10609.34	7580.75	8100.49	8208.63	11139.82	6422.93	3503.73	5049.08	5555.75	6167.81	7292.09	2937.17	2780.42	2854.87	3218.83	3759.62	2893.99	4222.19	3271.16	1833.57	716.22	989.41	1425.07	1012.11	778.41	781.12	1429.13	2269.91	3314.48
831			1671353.12	13012104.00	660878.43	90962.75	146820.26	72616.99	65906.53	26769.24	37428.38	37055.62	18330.63	29787.26	13816.18	34906.77	65150.89	40457.78	27243.40	21041.58	12431.92	17733.22	13299.04	6354.40	8373.88	5830.05	22619.75	30977.32	9537.02	7986.12	5479.19	6697.28	8888.33	8943.23	8878.17	10116.68	11968.77	12127.44	6126.00	2872.51	1653.49	1920.58	2971.83	5367.96	5094.65	2590.56	2290.34	5643.16	1640.78
832			2628224.25	7560175.00	643813.12	144502.31	82193.79	43381.16	30022.67	29705.73	20557.55	17702.77	8078.13	14009.28	35877.87	32954.86	15317.67	10375.81	15907.02	28580.84	25399.47	8148.92	7198.71	4838.53	7915.35	7999.33	7712.56	8396.67	12866.81	14239.88	14259.03	11037.10	3464.83	5381.02	5081.32	7642.99	4481.11	7551.07	9722.04	5122.09	4288.50	5203.08	4424.68	4200.42	3264.22	5381.94	7728.98	2775.74	1815.31
833			2959522.75	5993918.00	785291.12	78083.29	34402.53	25550.13	15411.25	11893.28	12580.08	5610.73	8744.50	3409.47	4578.57	4714.79	6928.48	3726.56	5127.93	3561.59	1515.63	1188.47	1133.50	1681.69	1289.82	1611.42	2035.48	1091.98	1252.26	1060.27	1027.98	890.16	606.08	830.38	1335.42	869.67	792.65	401.55	907.24	1106.91	567.97	831.79	841.28	549.86	342.10	87.89	328.53	339.36	506.23
834			2586438.50	13412775.00	836585.06	24771.47	70252.13	22360.73	24914.78	16220.69	28550.62	7776.96	11447.82	22839.97	11644.20	15396.17	14050.77	11899.68	18498.43	18314.93	19295.85	6187.56	14537.46	14588.79	24549.25	14690.09	2882.42	8552.56	8114.36	5959.15	14704.81	10279.10	6318.39	2776.88	2658.42	6118.23	4476.47	1910.64	6327.88	9464.72	7291.37	3182.17	1900.73	4506.40	3458.40	1745.75	6221.32	3321.60	2494.02
835			145551.31	1347581.50	108590.89	29978.24	50862.83	22453.95	21263.59	26117.53	17104.80	21664.18	18456.41	12137.79	6794.94	4918.84	5634.14	3058.99	4826.30	5321.54	4011.42	3072.60	4850.20	4351.74	4847.65	4536.85	3994.59	2707.54	2818.67	1634.49	1632.95	1042.51	1209.78	1882.72	1843.28	1676.63	3059.99	1553.42	1287.33	2591.74	1863.34	1236.44	899.07	1136.94	1859.91	2409.86	1139.34	595.96	339.73
836			1556059.37	5193785.00	868029.93	124966.80	50847.57	27030.40	32345.45	13768.17	23584.93	21994.21	31629.83	10509.11	2745.51	3756.68	5972.06	7663.87	6120.52	2667.64	2960.25	1056.95	3808.51	4243.04	2414.40	1427.44	2552.17	926.03	1005.80	1273.37	1284.01	3931.57	3343.04	2070.36	984.66	1537.61	2653.21	1329.39	1535.78	2485.93	2640.88	1339.49	1295.87	1142.36	911.47	1181.28	1001.14	1377.16	1739.75
837			5833522.00	14272736.00	1363113.37	81256.95	51019.06	40767.45	44121.17	87368.62	126868.02	103269.97	29461.74	17575.85	28944.02	44309.96	18384.54	16171.42	24195.70	10688.45	7692.24	10204.14	9598.97	16115.97	11937.33	15704.66	13124.94	6156.64	7291.89	9627.05	17828.35	16779.18	8165.32	10708.81	10882.46	12350.95	6255.24	5409.27	8014.66	6651.64	7047.61	6755.80	4917.46	4167.96	2663.70	4713.97	6657.88	3331.84	1772.32
838			3409943.25	10447503.00	734779.62	43942.78	33777.28	67626.27	43203.98	30181.97	32584.47	19382.35	22003.20	13657.07	6772.70	7489.72	6189.29	10386.05	11506.74	16081.82	12180.16	10628.98	3303.34	2070.82	9629.14	5494.98	7903.16	4450.67	4870.38	8058.22	3176.61	6801.34	2465.97	3359.52	3259.54	3101.01	3803.92	3619.73	3259.70	2003.45	1650.18	1196.87	2795.29	2401.63	2160.32	1044.95	1176.24	3508.94	4670.20
839			491412.06	781355.12	178363.23	31610.33	20884.00	16236.20	13129.50	12434.86	21112.58	12329.07	4634.46	2057.53	1279.57	2117.35	2082.33	1602.76	1348.06	951.85	801.40	860.40	1193.81	1085.27	1785.56	2003.89	694.04	905.06	860.05	641.96	874.65	633.28	411.12	355.34	519.86	379.87	557.70	516.88	626.17	749.08	622.46	319.52	283.18	409.58	925.54	1254.80	516.09	376.54	265.28
840			336926.12	1717465.00	85412.85	30776.70	37697.01	29570.71	28744.42	21815.55	28186.88	54380.55	40959.60	24934.23	19596.35	15291.89	6521.97	16655.27	17161.56	8162.49	5580.06	7625.62	8944.46	5760.38	4680.80	6502.06	7151.54	4781.10	2401.68	6362.82	4911.62	4199.33	4457.42	3104.16	7100.21	6818.92	4666.80	4562.00	2868.27	2901.02	3998.23	6373.65	6724.65	3066.01	628.52	1936.93	3877.69	1297.98	1173.21
841			710635.87	4228862.50	256072.40	30582.98	11657.42	32902.09	19743.33	15433.90	38746.38	40015.53	15788.35	12035.47	5133.50	5168.73	2330.91	3608.01	3109.63	4158.16	8292.47	8450.24	1086.35	2466.90	2464.09	4740.11	5152.55	5157.80	1951.34	3714.21	3952.43	2081.37	1314.07	1552.48	1668.27	2612.70	3080.68	2614.81	2665.78	1592.10	2302.88	3836.79	3553.79	2244.87	980.71	926.78	2577.08	2516.63	709.76
842			707417.25	2916287.50	224442.03	55219.49	30530.45	18882.89	16280.82	13533.61	33423.06	15238.32	8618.74	5478.11	4539.37	5576.74	4043.07	5885.66	13316.06	6387.69	3837.32	3236.98	5085.20	5293.09	1777.69	4327.43	5424.00	5241.51	6592.06	1921.61	1100.29	2324.78	2351.06	3123.32	5609.85	5344.57	5095.74	2735.21	2877.92	1520.55	1808.03	1231.85	2092.06	2491.74	2068.62	2470.02	1084.57	1226.21	1963.58
843			157748.14	1961279.50	78440.70	19054.43	32153.41	16342.25	18456.48	14900.80	15147.05	21287.35	12461.13	8384.37	5026.23	10196.16	12595.44	5227.10	11438.30	14295.00	3532.62	5178.87	7348.40	13941.43	7015.71	4715.40	5280.33	2434.63	2665.35	4801.59	4522.55	5200.57	2397.17	1756.96	4448.51	3319.77	3449.96	2761.59	1744.41	2563.37	3324.06	1869.43	1241.47	2059.68	2677.66	1824.19	1421.84	1472.76	1685.04
844			111518.28	1453265.62	85002.02	88738.14	45645.47	29959.71	22810.74	32458.99	18887.44	15795.13	16276.58	13187.52	12279.26	6263.09	6059.91	9211.95	11503.22	8144.05	11982.20	10541.94	14647.91	21416.62	9004.94	5831.21	9925.80	8825.65	4867.48	4063.22	9067.42	4438.11	8405.81	7148.25	1670.56	4963.81	3105.03	2779.56	3924.03	5086.69	5858.67	4466.67	2262.81	2188.68	777.67	2954.60	2976.62	5992.32	1460.33
845			734463.75	2848032.00	186081.17	27188.70	25401.72	20630.59	9553.39	12187.52	26609.16	16162.27	14751.78	12031.53	15382.50	14359.43	9604.38	5617.75	12448.47	4519.40	2373.19	2105.70	3633.09	10968.11	8920.72	8880.45	11378.18	6800.26	11197.13	8116.00	5866.23	2199.25	5827.95	5965.15	4956.06	3286.81	7621.51	5989.29	5489.50	5182.22	5591.20	5019.97	5320.10	5786.46	8530.40	3407.17	4565.43	3131.50	1440.90
846			2855822.75	8731014.00	512626.96	58301.85	36976.53	60110.92	63013.89	24144.35	58052.62	44410.08	22712.65	16453.28	24628.72	22624.17	15851.60	10418.66	18337.72	33710.09	21711.81	7853.25	11548.26	13433.63	14251.63	14514.30	16590.18	17413.68	14509.79	12355.63	12959.65	10398.12	14204.82	10899.40	8965.56	10071.15	5512.44	6631.26	5355.21	3201.97	5944.86	6718.59	7215.72	4553.72	4811.94	3881.30	3273.89	4690.75	3885.18
847			1497219.25	20087422.00	2140111.00	154277.37	101267.88	57103.20	59602.90	55420.60	97808.99	64350.41	11983.81	43628.03	74860.57	23025.32	15475.25	42437.38	44728.46	21659.33	18284.18	35623.23	32321.35	6710.05	5254.78	3825.70	17062.33	10188.34	4296.36	14391.31	13719.72	6785.95	15303.31	10188.64	14588.97	19831.89	4009.14	8971.29	9258.01	7178.34	9198.34	5090.05	6298.18	4919.72	4410.83	1342.86	1989.40	903.07	1651.27
848			2458550.75	7932797.50	942595.43	88085.71	216625.62	268275.00	211647.01	103154.10	65719.45	37930.14	33541.53	34938.95	31883.48	20901.39	21534.05	39327.40	32623.86	56055.62	36579.91	28734.58	41291.55	30014.96	19324.77	37460.32	34925.62	18142.28	13619.39	14302.76	13623.40	10171.50	4779.88	11398.57	23734.19	10537.04	8850.25	32031.20	28814.98	19268.46	10191.59	5199.80	6596.10	5639.74	6768.62	6953.50	5451.22	4514.44	11360.30
849			4900018.50	25022998.00	1185595.75	37270.02	21808.32	64869.62	70858.45	36557.53	16609.85	45352.80	19177.93	16521.50	20511.06	14211.13	17958.23	18633.48	33276.19	21478.41	7444.90	11080.18	14920.83	19397.90	10925.41	10651.72	26806.80	12087.70	10837.97	6628.42	7891.88	5303.85	2866.16	5637.78	13463.99	15263.82	4862.11	13265.17	2261.57	2627.37	8444.79	3284.36	2878.88	8798.21	9497.45	4854.76	3423.70	1952.91	3126.13
850			1276017.25	3092933.25	584585.37	35086.61	26557.55	19332.49	11683.07	12218.80	18555.30	15829.71	4579.80	1294.27	2367.71	3320.80	2330.66	1219.67	2333.98	896.27	1194.76	1130.46	589.21	1079.64	2058.80	901.69	835.51	765.22	417.32	640.21	411.89	293.88	388.42	273.65	447.10	625.51	344.34	675.33	735.14	725.90	954.26	663.52	331.90	180.07	359.87	300.16	276.44	261.61	452.52
851			571395.68	3187911.50	175531.56	36494.66	17333.68	13928.18	13583.11	36472.63	18088.91	35082.36	18018.25	9429.65	10539.42	7445.43	12180.46	9157.93	8266.72	8162.58	5041.13	5624.70	5631.03	3471.96	3494.27	4144.30	4877.70	2889.40	7288.45	3390.10	3180.83	3727.26	2291.36	2182.85	4258.57	3483.18	4198.47	2734.81	1527.48	1725.91	2245.23	2384.08	2668.95	3020.20	3424.45	3030.58	1205.05	1323.73	938.55
852			1567583.87	5363193.00	383808.68	25941.54	14762.98	12865.46	16476.69	15817.57	10013.44	17874.16	8159.56	5248.87	11579.25	3931.69	2634.68	2125.39	5772.70	5543.76	3001.76	3894.43	2452.28	5186.66	4209.10	3425.08	5138.43	5676.79	3075.03	2657.03	2290.42	1471.86	1016.77	1376.12	2535.01	2534.27	1985.23	1188.76	1718.43	2600.96	3873.71	2496.18	1494.38	905.91	353.10	569.05	1232.55	1167.29	2143.59
853			240195.09	994809.81	114949.75	127472.96	66496.80	42459.19	60174.51	84447.32	50811.15	48592.63	21782.74	21840.51	29067.38	33873.67	11270.02	22735.58	18627.22	11689.53	15814.14	20468.69	25918.86	10666.13	11165.65	10655.55	4834.65	6480.51	5710.69	3951.03	8271.84	6837.21	3659.58	1546.40	1678.71	3356.43	5751.47	6552.41	5670.54	1731.02	5173.67	8075.28	5882.92	2971.08	2821.73	3072.71	4809.99	4285.41	2901.29
854			896041.87	2888570.50	379593.87	66928.22	36125.05	27703.66	9412.34	16234.37	19994.63	14301.46	16292.83	10610.74	3851.17	1350.92	2890.49	3050.67	5649.00	2047.00	2921.37	4761.31	1461.08	2628.42	3859.27	5172.68	1762.17	2899.45	1049.40	1632.00	1702.31	1403.03	1177.33	3369.55	1398.20	935.55	995.43	830.75	1645.63	4383.74	4142.08	2165.04	793.77	2087.02	1546.63	1651.40	3016.30	3094.47	1883.68
855			3947110.75	21424756.00	1176070.50	48405.87	88942.68	112322.16	90903.56	115886.68	102174.43	58620.51	33710.26	55560.14	32441.23	19950.06	20769.13	41360.96	35917.77	45185.41	39633.54	25841.97	18240.94	18791.64	38324.29	13095.94	12783.55	11693.90	9968.15	9040.57	7503.31	17641.85	16742.77	16601.23	10154.63	7953.84	6353.14	4894.04	5888.96	6792.24	11191.25	4249.23	4416.60	5031.35	5831.96	8146.87	7620.76	2884.82	6489.79
856			293530.50	1860928.50	110043.51	30478.44	29029.13	26419.38	53300.47	46936.86	14165.63	12661.43	22746.56	18839.72	23363.56	13884.08	9660.33	13113.07	18342.24	5444.42	9873.24	5397.47	10423.43	5365.34	7552.56	6446.94	7448.70	9604.19	9549.97	5992.29	4399.41	5019.67	2997.69	4350.20	7192.99	5626.04	7763.23	4583.56	4090.64	3235.71	5163.65	7309.76	5368.71	2630.41	1127.53	1257.22	2691.72	2039.93	1442.74
857			2147468.75	15359327.00	466914.40	46534.76	28902.79	70816.62	70514.94	41018.50	31449.73	18491.60	9339.79	24865.49	11590.33	20711.18	9962.86	13771.59	26029.66	22192.56	10338.88	10001.97	21884.19	17820.06	11943.20	19122.48	16997.10	12846.76	11617.54	11161.54	7852.98	7460.37	7023.15	3137.85	8173.81	10932.35	5776.42	4902.94	4760.77	7358.80	7587.99	6331.85	3376.73	4746.09	9938.83	5446.29	5096.54	3204.34	3049.54
858			1018495.75	7092923.00	309168.90	53160.37	53750.00	29303.28	43708.55	35974.07	32213.62	20792.93	25905.24	14594.91	14776.53	18849.92	11211.18	6845.32	3869.08	5937.31	6036.32	14730.76	12500.43	4814.09	10260.15	16026.31	12647.86	3629.99	3788.55	8019.32	7297.74	8308.71	7573.94	5609.21	9607.24	9700.32	3031.14	5804.81	4721.50	3260.70	2952.79	2745.09	3003.62	2044.33	4740.09	4470.39	5474.67	3051.06	2285.35
859			160233.03	1402953.37	63633.21	35798.28	58448.77	31722.59	31988.68	6983.98	10048.33	7483.28	10292.33	9823.62	8866.08	6482.16	5012.15	2689.67	2636.48	2945.19	3882.63	1165.29	4583.01	3136.98	5077.67	2287.26	1639.90	895.51	2021.82	4099.36	4304.23	9083.22	3402.07	1320.56	2297.65	3376.76	8534.25	7665.79	1901.05	1000.11	1591.25	5009.89	5040.67	3758.25	1360.25	619.78	445.35	1322.71	4379.07
860			2190237.00	9911252.00	610099.25	31308.26	30553.25	25368.17	34248.48	28967.41	48002.69	52629.95	25413.37	21881.63	28935.67	18392.97	37829.13	17821.95	8314.50	3172.14	2395.59	6469.30	7456.86	4850.01	7614.78	4793.28	9585.92	19917.91	15337.19	10819.51	9510.76	3178.66	4077.74	4207.27	3932.10	2181.40	4354.33	985.19	4294.45	4437.98	5883.32	4480.22	2872.34	1441.22	2877.22	1532.05	1817.35	1363.80	3121.22
861			2720613.75	9385170.00	887483.25	65818.14	30226.61	25761.21	23493.42	19669.45	19033.28	20212.04	14736.64	27677.63	11437.27	17565.36	11693.12	12776.92	12167.55	26034.37	22852.17	9295.86	11693.56	13717.27	10674.99	6048.00	6166.82	7544.98	1717.28	4071.95	6676.80	5112.79	1542.10	6170.92	2760.55	1518.75	10682.74	5180.55	1962.10	5021.24	2427.49	2588.02	2289.50	1861.32	2435.88	1910.92	1509.42	1356.07	800.63
862			90695.15	1409036.87	151825.45	70886.30	57728.14	40723.94	26511.57	22900.67	26492.14	24248.80	7711.99	19591.24	24695.44	19932.78	37614.07	16371.62	18670.34	30725.65	8454.69	4349.85	15823.40	22296.30	5788.68	6994.67	17068.90	9347.53	5465.75	9164.71	1935.30	6357.41	9842.21	14055.91	11193.39	6428.61	8375.29	5345.56	5457.35	6001.31	4681.88	7632.16	9643.50	4875.67	3519.76	3263.55	2907.32	2250.58	4579.65
863			233574.23	3995078.75	131719.34	140886.42	64908.27	101728.82	97553.42	88111.33	47115.03	40046.26	22399.31	15470.50	33733.48	27712.43	21751.30	48802.46	45211.31	31430.78	16826.29	28572.00	29158.50	32448.69	35533.28	24360.85	23333.08	8402.86	14060.75	15791.17	20551.98	13467.15	12858.83	15009.57	9187.99	8704.65	10271.75	8117.83	3871.73	5186.31	6811.10	3155.70	2311.93	4137.86	6759.11	4066.85	5929.06	5592.85	7092.43
864			1248443.37	2635796.50	390660.53	108557.95	57591.86	78147.07	38954.04	29796.01	34116.31	48261.55	22733.21	28356.90	49104.39	21895.12	11389.63	20660.25	11036.48	14419.99	17078.70	10459.68	9634.19	10628.10	8588.91	6319.39	10084.98	8857.66	8241.67	4134.24	7483.92	10870.13	5839.84	8047.46	6014.55	5138.45	3744.66	1557.50	4192.62	3313.94	3503.24	5101.77	8145.21	8564.05	1726.37	952.00	2157.00	3055.91	3132.72
865			6798464.00	21855942.00	1265970.37	54321.37	14005.58	15684.88	15265.52	13546.22	18204.65	36550.73	15650.02	12768.12	34628.37	2532.30	5570.98	15556.57	16115.96	3505.97	5362.27	10765.59	10096.98	7033.18	7784.91	12986.59	10093.86	6326.43	2559.62	3406.42	2008.64	7069.64	11254.37	3898.56	6144.19	5565.07	4039.06	3826.53	2813.39	2139.75	1776.29	7376.44	16613.96	16183.97	8393.84	4120.45	3889.81	996.18	1687.79
866			1958953.50	6699587.50	583446.68	155637.98	46996.73	44573.83	42685.72	63822.68	51889.57	24719.61	32004.51	10583.56	21083.51	29932.20	21592.19	11990.70	26930.77	25275.68	9333.09	9202.03	13666.53	6118.47	12363.54	16749.77	19615.41	14386.97	12649.35	12666.22	6324.71	2603.36	2580.79	3867.50	2507.13	8440.46	13074.28	3459.71	4334.69	2766.87	4149.67	6703.76	5010.51	2455.51	3969.26	2919.21	3023.56	5033.58	5957.51
867			1007572.12	3376435.25	165863.23	65343.20	61271.66	23761.85	31930.47	14442.62	12406.96	24795.25	17372.92	25835.61	8970.06	5697.57	8653.45	10412.72	15705.46	26093.25	23651.49	11234.91	5777.17	8465.65	7140.18	7216.49	5823.97	6709.27	7705.75	2641.13	5372.48	5825.60	4326.17	6851.66	2421.42	6472.01	2406.93	1147.46	5410.33	4702.67	3251.18	2713.71	4903.63	6415.57	8954.87	4519.66	6811.97	4645.19	2099.04
868			247192.01	2476278.00	351913.56	375153.00	101897.38	37235.31	185218.53	36471.11	28258.72	25094.24	40617.60	27470.48	35904.27	36370.25	20193.40	17684.96	22570.09	14945.77	30677.90	29461.47	11192.98	11916.47	12573.68	13291.03	21436.83	5214.40	21680.52	41128.14	22766.97	16174.10	18970.20	20721.66	13204.24	13508.27	26178.63	10657.29	5656.36	9474.35	20724.43	18817.87	8732.16	8766.44	2903.32	5518.38	7165.64	9102.60	5638.69
869			3174430.25	6158882.00	780433.25	68773.08	28421.23	15840.45	10062.16	7622.76	7701.24	9806.08	8254.61	4646.71	5903.97	6113.54	4751.21	3763.98	5935.70	5871.72	4725.37	6718.40	7686.37	4936.25	3499.92	3776.74	4686.79	7517.59	5652.87	3368.45	5201.90	5185.36	6825.05	2731.09	1453.62	1325.64	2044.91	2772.99	2412.44	2046.70	2452.59	3124.14	2569.05	1603.51	1055.92	1018.99	1731.82	1178.48	990.37
870			1847959.00	8258389.00	960306.75	34543.30	12549.96	16570.79	15254.65	6856.10	17487.17	11461.40	17184.16	22281.01	20874.50	8672.58	9868.86	8771.60	7472.61	5860.84	5691.78	2882.31	9062.54	9119.85	5741.39	5096.08	2281.72	2979.53	4466.50	6316.91	5246.34	3898.58	3351.79	3714.69	1281.97	1527.46	1999.78	3417.24	3064.68	3233.84	878.75	2865.85	4153.14	4157.66	2473.80	1589.24	1959.47	1901.25	1915.01
871			6564315.50	23040034.00	2333854.25	53395.32	35590.11	32441.24	20190.08	25756.30	17228.28	12088.97	9390.18	13216.12	18496.93	16763.23	13341.33	7488.93	6760.33	19149.04	11853.30	13103.96	13082.35	8073.58	7428.71	8209.86	5427.13	5608.49	4310.71	6509.81	8248.08	8340.73	11487.10	12217.58	8073.79	4179.87	4412.39	7941.83	12177.97	4342.88	2038.36	4119.38	2065.51	2975.68	5179.78	2697.63	4016.37	4269.63	5467.14
872			652972.25	3776653.50	241015.64	19906.11	50346.05	31938.38	57659.26	77919.91	25874.73	19551.49	12067.87	20477.20	33346.63	8410.24	14015.13	6451.00	7247.42	13133.95	8145.60	14390.09	17229.88	13570.54	5725.67	9857.62	7499.03	10478.79	5428.84	4420.85	3032.72	6342.80	10599.11	7291.93	4777.64	5454.45	5808.24	2990.48	3605.28	2532.72	3594.05	2290.35	1568.11	5091.01	3201.60	794.45	1844.06	2606.99	2047.08
873			793229.68	2184903.00	182550.98	66651.21	89003.24	84199.47	49639.30	16290.43	36503.70	27546.01	13661.19	35638.08	20178.65	14815.95	14495.17	10930.50	12659.69	15472.04	20572.33	21439.41	13326.52	24065.44	22522.49	9618.38	7571.48	4294.93	3994.84	5766.60	4678.68	10964.32	10971.09	3410.05	8069.47	9673.82	9459.23	7095.13	13155.79	10091.38	6314.56	3413.33	3679.49	11487.42	11167.61	14216.04	4256.23	2519.13	3011.04
874			402830.78	1246307.12	61352.21	20380.07	28859.47	19684.17	13996.44	17407.43	20086.43	9101.68	7053.96	8461.90	4953.51	4169.81	2340.70	6919.63	4458.27	4987.16	5189.89	4397.04	2734.00	1156.88	2703.52	2430.21	3918.11	2869.06	2193.03	4047.45	1432.87	484.84	1551.71	1847.23	1282.26	736.77	1026.71	1611.48	2554.30	3583.12	3064.72	1000.00	616.50	2021.85	1014.27	664.90	627.72	670.86	526.20
875			75715.09	2702111.50	317838.78	28618.35	86541.70	48724.98	36979.23	14156.72	19470.82	31261.47	18273.59	16963.11	5785.81	6218.15	16552.87	10051.00	6306.14	7601.02	5295.78	5458.65	4235.56	3722.62	6868.96	8952.90	5303.61	3203.99	4968.83	6368.30	5042.53	2040.63	2077.25	2648.21	6236.30	8271.29	2565.84	1739.05	1224.11	1777.61	3872.62	3889.21	668.58	1184.35	1563.10	409.29	2598.64	3795.04	2701.87
876			903216.43	4173911.00	223836.15	26051.13	21442.31	18234.54	15113.95	18041.43	18813.46	17051.99	5114.16	4253.45	8788.14	10472.14	5897.35	5632.93	3188.51	1394.80	3001.67	4007.95	2136.02	1240.65	4367.39	7298.15	4477.82	1078.08	2348.21	1188.04	1581.82	647.71	1645.47	3610.59	1427.55	911.26	1002.47	1650.35	1852.89	1372.81	2838.40	5020.60	4110.93	891.49	623.02	1048.44	777.72	1458.48	1329.08
877			8026279.50	42170404.00	3146471.75	46510.49	32961.56	139528.84	52519.08	60339.01	43520.62	12953.21	14389.82	19755.45	29428.25	16004.21	19533.62	8385.17	14776.20	24380.63	26448.26	19638.33	29013.62	18461.83	10676.29	9477.74	5074.24	6650.70	4500.81	7375.38	4559.98	6445.86	6290.11	6949.05	9497.49	11438.95	5759.53	3995.48	8930.36	5177.62	5494.78	6135.37	3004.25	5903.13	3501.77	2461.55	3917.98	3109.18	1767.62
878			388402.93	5611940.00	211543.73	11238.87	7436.67	6861.40	5381.82	10925.52	6767.12	5755.40	7931.84	5734.59	7483.57	3436.14	3787.96	2945.56	5168.61	5793.75	2805.59	1757.56	2999.79	2765.17	2895.47	2910.37	3291.82	2837.04	991.86	1544.18	1607.50	793.79	1106.00	1335.23	1760.15	1463.84	1719.45	1024.01	1842.68	661.03	1597.53	1169.30	1333.06	1177.51	1190.21	1834.67	2147.64	808.43	1786.64
879			633516.50	6532759.00	380733.15	138765.60	95135.50	82838.26	61934.93	33101.73	13409.34	19458.71	23239.14	16488.65	21130.58	19384.32	16819.58	18654.62	12271.13	17041.34	14905.84	7401.71	7014.71	6241.45	11544.50	20302.08	17017.30	3378.76	5221.57	6957.31	8550.43	8428.64	5517.87	4936.43	6608.34	16510.59	17754.19	5963.86	8481.38	5284.17	4390.56	3323.74	4865.39	5147.42	5378.90	2253.97	1893.31	2372.20	3413.74
880			776844.25	15756831.00	802694.00	207059.35	104811.32	99889.48	75906.75	50486.01	20003.53	50055.45	19047.57	40035.08	35422.85	19962.21	45131.58	35088.57	16082.27	8706.64	17577.10	20009.10	10219.86	9181.98	10194.15	7039.45	9641.34	11398.42	16496.92	16413.61	4051.31	15224.42	13238.65	8124.92	6304.53	5840.42	3156.13	3663.17	6815.73	4752.66	8249.78	8178.17	5981.28	3066.39	3153.02	3169.79	4539.10	4847.97	5764.38
881			3027464.25	5113146.00	664956.62	128458.99	62203.94	42493.62	24818.47	11518.57	19178.36	24580.14	9852.74	7055.69	10895.58	19107.59	13881.82	9908.24	6672.74	3700.53	2973.83	9080.56	5821.41	3218.56	6040.15	7981.97	9679.70	2994.00	4536.86	920.45	884.23	3528.11	5051.61	8775.01	6396.93	4344.00	3266.75	1769.15	2953.62	3652.00	1737.19	4123.90	5748.56	2305.13	2007.42	1730.71	2703.63	2930.24	3665.53
882			493867.31	6803373.00	324561.12	25096.91	17787.46	29142.91	26235.30	18418.15	7905.71	8813.22	10427.43	7148.92	11214.28	17131.58	6738.78	11354.52	33915.38	15286.70	6736.24	3629.42	5038.20	3536.56	10480.97	16125.07	11279.81	6415.98	8888.28	4023.73	4179.62	5196.30	3533.30	2293.38	4661.79	2020.56	4961.44	7515.16	9536.88	3037.03	2231.23	2083.45	3969.61	1553.20	1442.85	772.64	2914.08	1414.22	797.07
883			1757520.00	11332715.00	485848.96	86569.22	82397.53	55759.37	63191.64	105583.54	38396.56	27038.94	23528.09	47317.68	27901.28	7488.97	15902.60	40024.84	12640.86	22160.41	34684.19	15418.16	31840.58	48790.28	35974.96	25417.66	8808.98	8362.12	10150.47	13145.76	8115.17	10087.28	4375.21	2453.13	4610.77	5835.82	7000.76	7955.88	8951.32	7469.67	8663.84	4577.21	5198.00	4263.18	3415.38	6026.85	5575.53	4438.66	3086.40
884			585536.81	4117733.25	395125.06	20916.01	21231.58	17790.77	9693.13	16242.85	14398.11	8888.84	4226.54	2322.47	3597.87	3605.45	3967.78	2697.92	2155.73	1190.80	1717.45	2017.01	1623.88	1854.88	2129.06	1797.84	2000.26	695.87	916.42	545.80	1366.76	1193.60	1772.25	1101.19	582.77	1133.50	944.29	592.67	990.47	976.05	913.64	341.67	411.86	599.88	685.37	542.87	370.03	246.79	318.17
885			1787804.00	6017339.50	327537.46	37393.33	26326.05	26379.82	20552.84	10664.08	18675.82	19140.57	12064.41	5486.18	9122.03	6598.71	6880.43	4606.79	4196.11	4153.82	1754.71	1079.81	3089.34	2558.65	2868.33	5062.34	5020.98	2703.46	2930.84	1610.01	2994.61	2688.98	2851.96	1843.79	1122.80	2264.97	2092.85	3305.84	3468.01	2044.99	2545.56	1812.08	2518.65	1605.97	664.36	850.24	1634.47	2476.95	2522.94
886			793057.18	3423078.75	242116.39	48850.10	32791.55	19615.33	10266.38	6464.66	26064.57	12005.63	8780.65	10427.81	3904.41	10224.76	6991.04	9833.78	5982.30	2990.07	5835.92	5262.24	7472.24	3524.71	4144.32	4399.07	7503.78	5094.65	3301.88	3138.09	3408.80	4237.08	3677.88	2074.23	1118.79	3490.29	1202.46	883.16	1540.45	2863.24	3058.88	1439.66	1384.63	1654.88	2359.20	2032.96	1309.61	1168.61	1734.34
887			1123848.25	6138206.50	354583.34	72964.25	75112.14	84757.96	41553.51	15255.12	21200.32	25816.25	18709.24	23594.79	17281.81	9600.68	10240.11	6074.20	15544.18	11491.47	8528.78	9088.87	7663.20	2660.32	2534.42	6170.36	8825.57	5596.15	6213.83	5623.78	6720.39	6794.52	9474.90	9576.88	6883.05	5634.91	2708.56	3782.61	2012.61	4825.32	2555.77	1890.01	1788.93	3488.54	2433.88	1934.28	3117.17	3369.60	3819.51
888			2182913.75	13790484.00	896446.93	107521.16	35373.89	30279.52	65317.55	44801.02	50067.87	73377.91	23626.94	23189.86	20043.11	17837.01	15918.42	16078.82	13951.04	7562.17	24973.41	17221.86	4384.93	3131.00	6694.58	9242.11	7585.71	15640.54	7411.99	5307.98	10874.54	11221.77	6162.76	7938.92	4852.45	5479.70	5263.27	5680.06	4175.94	4106.87	4749.28	3691.85	3218.38	2639.94	3025.49	2557.34	5422.20	4749.62	4119.61
889			2564016.75	6590841.50	840695.75	35953.49	29705.41	10185.69	18327.62	16414.76	25822.45	16710.86	7235.56	3331.81	3601.45	2130.96	7687.74	8615.74	4529.50	2527.28	1558.36	911.97	3358.15	4024.02	5096.89	2308.72	1864.94	1153.24	1383.04	1869.58	2508.58	2862.41	2089.50	2877.91	1374.23	1327.52	698.31	462.63	414.72	960.85	945.03	881.03	1023.10	963.15	940.40	530.99	289.57	367.17	721.88
890			5166072.00	25091996.00	2936096.75	27405.62	26999.33	31308.18	18394.29	11908.99	11710.75	13310.49	5065.72	6704.95	8406.83	13748.69	21162.28	15763.94	5631.20	3055.94	3946.47	3881.91	4138.59	4109.11	3412.99	2260.69	3244.59	1637.89	1486.29	2558.91	6036.72	9608.36	4950.95	1033.42	1607.59	1638.95	3256.29	6629.58	5202.46	3226.78	3703.55	3980.68	3375.96	1501.74	1622.09	1636.70	3975.07	2914.65	834.81
891			703842.68	5589794.00	365088.25	55355.89	40031.17	28984.66	33238.01	23285.89	50706.85	17909.18	8558.60	11192.52	31045.90	16905.00	5523.30	7029.38	4516.40	7654.26	3044.06	4931.77	13497.46	7841.94	7731.94	8324.00	6857.07	8123.59	5196.40	5840.58	11883.98	14139.98	10782.14	5645.28	3976.90	5046.87	2142.24	5882.25	10882.66	8104.26	6262.33	1647.45	4034.34	1379.20	1800.14	2944.17	3847.76	5409.17	937.44
892			257549.59	3592018.50	180393.45	54959.16	27231.16	37959.57	22519.83	7784.02	32572.81	32530.88	13518.19	7813.99	19589.36	9512.89	8075.20	16428.89	18175.89	5631.71	7632.40	11362.48	14466.39	8190.42	9271.18	6573.63	10309.22	4717.87	7779.77	6367.22	8795.80	3115.85	5269.37	7055.14	16446.61	10117.80	4544.97	5458.70	5163.98	4244.63	7364.74	5135.49	3126.71	6027.55	7147.62	4068.59	5613.68	4899.19	2066.11
893			841587.06	6229908.00	267893.75	55038.91	56877.41	80191.89	45937.84	23614.33	34700.35	32778.65	20708.48	61321.19	65560.34	40770.13	24884.30	35387.10	30155.20	8704.08	7813.00	10702.36	11938.28	9719.92	4954.32	6996.20	16873.53	15152.87	17114.03	6692.32	9000.23	10925.03	8111.70	17401.68	6524.80	10521.80	14422.52	7348.61	5288.81	3344.66	5389.70	6130.59	2799.20	1709.80	1229.55	2105.10	1347.48	1955.64	2410.04
894			102632.89	4698911.00	141633.25	72279.64	90873.83	49447.62	29265.27	34045.78	38311.18	41322.83	8693.13	27129.42	15441.98	10474.91	8502.66	8100.31	10699.39	10746.24	13737.50	25585.02	30933.68	14449.97	7350.98	14410.87	17330.74	20707.22	16289.88	12895.21	7757.03	4118.09	9401.07	8376.49	11844.86	9017.93	2884.05	3120.57	6454.07	5737.75	8726.10	4856.76	4042.84	6922.61	5975.62	5255.53	3799.01	2320.90	2502.80
895			1922011.50	6494228.00	397487.81	34842.08	24888.22	51820.70	42291.17	31819.82	15651.85	15118.97	52938.41	18274.43	9130.30	11361.54	10460.36	8227.42	6883.56	12773.69	6937.08	5382.48	7301.29	4243.94	15227.77	18911.79	7204.95	1540.78	6502.39	5006.18	4926.82	3646.32	3831.83	6439.69	4865.21	2940.98	5588.63	4497.21	4349.12	2147.36	5014.52	10596.65	8701.93	5257.41	3547.21	4107.42	4936.29	4452.19	3281.99
896			99252.67	2095504.50	141134.28	108308.60	68334.95	46632.95	21424.85	17673.32	37111.22	16660.58	17349.08	38029.39	58446.92	39095.10	15452.02	15124.59	27309.41	19537.12	10880.13	18845.63	17779.35	11890.94	14994.88	7424.92	9488.94	6214.50	4197.71	18375.93	19392.48	10900.96	6826.70	10008.02	8176.04	8767.52	5383.96	6292.38	9403.45	19813.26	7744.89	3852.05	3758.65	3243.43	3760.44	3115.57	5649.18	3619.52	1654.14
897			555166.43	3613951.50	238925.07	31828.72	31501.05	18746.33	12711.99	11671.79	16313.43	17869.37	11701.00	13140.69	9771.86	4288.45	2819.34	3759.68	6428.66	4198.32	3244.84	4969.53	1653.41	1907.99	1759.29	5571.45	6522.60	2854.72	1325.47	1893.44	3836.88	2275.77	2375.89	1149.75	1098.34	1914.23	2471.66	2930.99	2390.53	2635.20	2121.03	2045.26	2546.85	1214.53	816.87	1059.59	963.63	700.53	711.51
898			1987847.25	6319358.50	411059.59	76041.70	55416.15	15857.98	20644.10	48139.05	42840.41	27317.62	9282.67	16520.83	15929.42	17243.70	21013.08	14356.05	6452.80	13467.38	10652.99	3010.33	5577.70	6219.96	5971.15	2764.38	1486.60	5267.89	3501.97	1994.81	5042.04	6789.79	3110.94	2484.71	2825.67	5825.31	6358.78	6817.10	4683.85	4449.56	2277.27	3967.26	3745.56	2717.61	1570.42	1109.52	1491.81	2064.23	3221.13
899			55752.42	711880.56	40462.30	22870.26	14390.57	13683.89	10050.61	10265.38	14034.14	9288.88	4641.42	2563.48	4142.76	3547.49	5019.14	2762.69	1221.88	3088.74	2353.05	2452.84	552.27	1675.03	2988.15	3750.83	3064.56	2025.42	1841.03	1956.11	2353.85	1771.19	1231.69	909.03	2164.83	1980.49	853.06	834.52	235.73	536.87	1203.01	912.71	376.53	779.20	536.76	731.40	1652.47	1056.50	396.17
900			108827.71	1346311.50	195582.84	94972.60	28823.90	28222.05	20846.35	9236.04	39963.23	43219.65	11765.63	5950.55	4870.85	2907.55	3923.49	6204.96	6455.31	13628.70	7314.01	4625.76	6980.61	2282.72	2678.24	4456.28	4470.50	3264.59	4886.65	4056.56	3580.32	3835.93	2650.71	1905.07	2593.83	1212.72	2716.57	2940.37	2561.98	1039.54	533.87	733.92	603.15	1432.95	1824.22	1509.78	1179.69	668.20	693.65
901			73007.88	1302149.25	277194.12	80324.14	28957.00	50249.65	89897.81	58371.82	57306.63	85980.85	61828.45	27365.22	46135.62	17058.33	10971.65	24047.29	41090.58	20586.93	28314.45	32753.05	23816.03	34841.87	42747.38	21361.92	16625.79	7372.81	2795.24	3688.69	10567.36	5662.14	5356.65	13980.62	9400.10	7360.05	13256.17	17737.11	13211.66	12192.78	4739.22	5589.43	6229.13	6232.34	6379.69	5949.84	7285.02	2509.45	4377.32
902			634556.12	6242637.00	156468.20	46123.39	31750.26	24219.51	81725.72	19105.70	26603.83	37474.09	6268.15	20348.37	15898.04	28047.79	12913.66	9389.78	1102.41	2858.82	3496.25	3789.55	8561.90	6426.79	8116.40	12047.01	7818.36	19535.11	3544.35	11644.32	9820.64	8346.84	2201.24	2283.20	5392.08	14453.54	8548.31	8711.67	3466.38	3288.88	7849.06	4781.26	2685.46	1396.04	2648.25	4353.02	9340.76	3906.82	6410.28
903			3613639.50	15640780.00	1404051.37	78369.46	85492.00	27873.81	19619.16	21702.73	23288.15	20442.69	14307.63	6549.13	4287.17	2112.51	4747.03	6804.68	3963.93	4146.31	9042.89	7186.69	7837.91	6638.68	6595.77	3361.94	2805.78	2522.22	2089.25	3159.74	1137.12	1179.09	2080.44	2519.23	1936.46	2096.52	2680.45	2308.40	2068.38	1893.36	941.31	1674.72	3047.06	3223.19	1123.70	1890.39	1348.25	1044.90	1148.07
904			1778927.62	24711112.00	1066470.00	61224.48	58424.47	30367.96	62685.15	28067.95	63885.17	42604.63	32773.16	15316.82	17204.03	15773.16	14196.21	25667.14	28489.92	42873.85	16580.58	10316.34	7196.77	19133.27	20203.06	16803.15	7115.49	4680.76	6635.12	6877.76	7174.26	8479.89	6248.01	3957.12	7732.50	8562.76	21457.47	17435.61	6823.71	3185.80	3129.01	6851.69	2848.59	6422.26	4907.28	4331.37	3375.91	3278.36	5577.98
905			190828.73	2737459.25	165914.32	69469.92	95865.72	103580.87	61105.44	35105.67	36500.14	34153.00	15884.43	41720.59	52689.46	27978.08	36773.70	44152.50	38486.33	17592.96	15708.16	23932.95	43996.38	54097.53	34090.98	23544.33	14522.06	9797.62	10837.50	10575.00	21787.89	29157.99	24121.30	14884.26	11821.11	21364.67	18241.87	17584.35	5853.01	6368.59	2916.80	6610.60	14810.89	7465.29	8939.28	9307.59	3843.07	4048.51	9592.20
906			290178.06	2672459.00	178198.46	128475.64	48041.76	9833.73	22541.10	9673.68	17060.99	19622.42	13050.14	13960.62	17595.35	14509.16	8638.45	6693.50	12850.70	8067.66	4436.86	5513.58	5072.37	6844.35	6677.74	4463.25	3532.30	4371.85	2991.80	8933.84	5188.21	4274.19	7098.77	5176.96	2589.27	6084.78	7207.25	3005.82	2846.25	1603.31	1019.41	1654.48	2159.18	3831.61	1995.47	2007.25	1692.18	1923.30	2684.89
907			74945.83	356645.84	42100.92	22024.93	14567.83	18545.04	17255.82	13427.95	7766.47	6208.96	5166.85	3461.44	3716.44	2156.91	2734.33	4055.12	2095.60	2290.71	2054.04	2389.77	1683.66	1963.22	3024.09	1594.67	1810.21	1609.63	846.39	1271.45	760.26	1281.43	1462.77	1020.61	1887.17	2221.03	1413.69	1159.05	1465.13	1476.90	734.49	342.55	550.04	377.26	745.91	571.11	343.91	254.44	328.96
908			526015.56	4232386.00	209244.60	66029.10	75982.39	73559.70	38672.21	30172.16	19332.93	18035.51	8486.26	3599.87	5284.87	5856.78	4799.69	3971.78	3778.93	10149.70	5870.16	5628.28	3977.13	1824.11	3531.50	3872.17	2317.50	2234.06	3493.49	2092.34	975.26	923.36	1280.55	1736.95	3065.48	1370.71	1763.73	1112.08	1298.39	1447.39	639.36	680.63	1238.73	1482.22	1508.07	1527.71	1375.98	2173.64	1612.01
909			358022.15	3172116.00	78969.98	21929.46	24164.17	27574.31	25985.42	12994.68	12781.36	27139.14	26371.11	14516.33	10769.87	8676.19	16506.92	36146.46	42106.24	16672.62	26997.37	19652.28	11863.24	9601.23	6569.02	5038.34	6926.70	13252.16	5488.61	8578.31	7891.08	6319.37	4778.65	4567.89	12725.40	6439.08	2210.50	2936.93	1998.41	4883.02	3437.46	1945.68	2629.45	2615.86	3834.40	2625.62	8688.55	9077.55	6069.13
910			130001.21	1374832.50	58194.57	39134.38	47294.06	15216.15	17115.34	18639.38	23049.72	11778.97	16116.31	7562.39	8706.19	7654.98	3357.94	11049.73	8962.97	11000.90	6496.16	6600.87	4558.14	3344.07	4578.98	7154.20	4728.28	4890.86	8123.51	4388.36	4432.78	3681.73	4444.36	4918.14	3420.59	3902.16	2812.19	3446.38	4346.36	2973.70	1920.08	2109.36	1026.79	1862.56	1716.43	1349.73	1996.84	1288.59	1929.57
911			526317.81	3789169.50	276210.62	35390.27	44204.24	11257.80	17731.12	13825.69	8913.05	15397.22	3681.05	9826.31	10579.64	5431.05	6370.75	9535.03	7485.38	9925.16	3623.96	3039.22	2608.79	5312.54	1947.45	4988.20	3809.91	4359.43	5731.08	6128.61	6524.93	3275.73	2419.69	2321.92	3521.74	2381.63	2320.73	1848.57	1060.32	1860.46	1076.72	1320.46	1565.42	1773.50	3509.09	1488.22	920.35	1357.85	867.58
912			250006.23	7731222.50	597898.56	70469.59	75887.11	80373.36	30181.77	54421.15	20600.66	36966.62	22468.82	26421.58	17047.00	19877.06	40453.22	32314.17	29900.24	19780.70	13644.48	9874.56	10117.24	9257.29	22107.76	21542.40	12185.80	7064.48	6727.22	13826.13	12776.71	14209.36	7255.42	8151.68	1210.94	2654.59	10981.52	21094.38	11183.07	6820.99	9699.93	6487.90	3499.94	2687.46	2394.62	1843.58	7481.22	4723.61	6662.04
913			511799.53	1388477.37	106297.77	22747.63	10315.95	6928.64	10237.95	14464.16	8601.29	5261.07	5273.50	6219.10	6147.52	10697.39	10021.95	10090.80	5039.62	3533.69	5260.51	3142.45	4832.06	3487.45	4340.80	2436.13	4592.58	2002.72	822.70	1963.48	2276.67	2305.32	2464.43	1567.48	4388.43	6118.61	3358.07	1519.51	1177.11	997.50	1603.79	1446.88	1454.15	772.84	1225.62	1903.31	619.63	670.75	414.89
914			716707.31	5364799.50	1144586.25	109546.76	72080.04	58835.74	7333.19	20731.51	44599.66	22439.39	8229.10	11724.15	13899.54	12681.88	9095.72	11431.73	3897.53	6541.03	4157.56	2751.01	7570.76	9991.11	9321.61	9068.98	3286.87	4795.32	4188.17	1242.68	2496.46	6266.21	5046.47	4453.88	8933.98	4194.08	5813.93	5275.18	2347.43	2597.49	1170.17	3645.65	3973.84	2883.05	5512.52	1099.24	4235.97	2937.83	2378.24
915			2907224.75	14641962.00	733553.68	79296.74	77451.06	55042.35	28337.87	12036.58	34050.79	32554.91	4967.11	11284.35	12065.92	25512.08	18102.41	14900.35	33078.07	24988.90	6957.40	9878.02	22098.34	13954.76	13975.85	6981.04	12771.08	18807.58	6636.48	8495.17	8598.05	7422.50	10140.08	8363.61	8256.14	6621.50	5634.07	7675.07	3681.38	4332.19	3447.75	3946.88	6452.68	5640.20	2703.94	2396.10	4886.78	5160.18	2293.85
916			64677.07	1241218.12	89551.66	50155.87	37934.23	40621.53	18459.58	16117.40	18409.67	10851.34	12641.46	18914.52	14476.11	8665.28	16388.77	3817.87	10514.82	14949.79	8221.15	18303.83	15422.03	8773.24	14931.58	10910.71	4668.35	13017.58	10824.35	6689.89	4395.82	6688.50	5303.38	4573.22	5394.21	5949.56	2384.54	2967.74	8163.47	5452.22	4040.23	3186.38	3343.32	3441.39	4569.38	3411.86	3609.27	2376.71	2277.70
917			238525.89	2687488.50	110112.50	66282.53	19778.82	62802.42	89844.14	30263.62	89427.31	29361.14	9580.91	12666.36	7500.96	26153.40	30652.26	6291.46	11852.95	33542.85	43478.55	11048.00	11299.32	10616.45	24852.97	32338.32	5582.44	4564.10	8802.88	13699.56	8004.05	4583.31	18167.23	26954.61	4157.35	4032.14	5590.21	4394.97	1270.57	9121.45	14093.29	3792.76	4024.70	4365.99	1695.45	3371.42	2464.31	440.84	3458.69
918			574133.18	4172496.50	173773.39	27373.98	7312.53	19689.86	23220.96	37084.25	24997.68	24222.34	7340.44	3291.63	3173.66	7282.27	2287.46	3660.30	3968.91	5873.89	3038.02	3330.40	4953.08	990.11	4250.78	4100.31	2327.15	1581.86	533.91	339.27	1940.28	1023.02	1991.63	695.08	1939.82	2504.31	1201.69	885.68	1228.10	1100.10	894.99	1904.24	2517.02	2132.56	2718.30	2393.46	1598.84	1586.17	1213.78
919			65351.08	667997.00	34880.10	36524.18	35196.40	23735.79	20109.97	4885.91	18572.95	31468.12	12967.58	8405.48	7585.08	5873.49	3836.10	8512.10	6735.23	3895.86	10983.78	12924.21	4867.85	3537.69	3965.41	6353.73	4468.82	4018.24	3741.50	5550.36	5011.92	1502.86	2647.37	2235.88	2131.31	1204.22	1937.46	3810.74	3208.48	2602.80	2219.60	2301.20	2028.66	1212.03	861.14	988.60	2435.15	1482.32	717.34
920			84249.95	389405.00	43210.61	12342.03	9428.76	3947.90	2878.20	10283.35	13300.01	8676.19	4125.35	3338.70	1439.33	2362.18	1537.83	1563.05	1675.64	1354.28	794.09	1904.60	1102.56	1393.33	1207.93	1657.69	1430.48	1417.73	781.44	894.09	663.50	910.70	687.95	2212.84	1902.31	429.65	951.91	652.62	1376.62	1378.00	520.11	890.23	622.58	823.82	280.60	812.38	251.34	400.09	650.16
921			50066.05	1346874.62	49310.03	37877.57	21038.12	56664.71	77489.42	33841.15	32664.40	18879.43	18110.27	22073.79	3539.31	3437.15	10125.76	15224.96	25506.08	20054.76	9931.06	8030.51	1984.81	2750.81	5133.87	16135.00	16380.20	5072.71	1594.90	9230.66	13141.71	12891.99	9040.34	4843.58	4298.14	4459.97	6894.02	5521.00	4434.19	3040.07	4648.83	4335.99	4754.42	1531.08	653.54	706.39	1697.04	1999.99	2533.55
922			3290623.25	4398936.00	298856.03	323426.06	77689.46	43047.25	38021.10	47496.12	37486.75	21371.55	16466.47	8908.84	18298.72	10228.63	7956.99	5783.52	6813.14	19312.08	12443.66	17111.10	20505.62	18503.41	7396.36	9151.82	19385.68	10906.54	11277.57	12679.56	9433.42	11995.03	8222.47	11117.21	13081.80	3656.85	2624.82	2771.01	3579.41	1856.55	4863.15	5258.67	3635.17	2502.36	1608.04	2975.50	2592.06	1463.27	1186.25
923			99975.28	3284036.75	319276.81	62409.24	24751.64	45094.21	42575.80	14177.55	10168.45	29368.72	20525.11	9927.93	11302.94	12832.46	9983.03	12743.04	10538.36	7529.06	9755.40	6151.17	8161.85	9756.47	6207.77	9311.97	6746.95	7280.75	6620.54	3236.68	7900.69	7568.88	6076.06	4160.05	4720.24	4455.42	3700.45	3794.99	3328.45	1968.11	1240.47	2542.73	1805.62	3868.86	4269.03	4155.85	5569.54	3673.71	2590.34
924			2610769.25	10919994.00	754729.00	38014.56	17848.94	50735.47	15534.41	14800.34	15012.87	25717.07	12019.60	10453.75	8931.95	9525.65	7001.47	8480.89	4586.59	3075.72	2405.84	4946.00	4688.41	5040.80	3992.61	3004.33	3592.83	3966.60	2612.05	4545.50	6061.56	6761.21	2725.38	3448.40	3636.34	4702.40	1739.85	3520.32	1807.01	1379.57	3357.56	3328.62	2942.54	1839.24	927.57	2267.44	1968.45	1597.18	1933.20
925			300700.71	1811671.25	85609.93	7847.66	18152.14	19560.20	11600.99	8279.12	5818.95	13685.06	17558.23	8089.75	8359.77	4761.25	13327.74	33387.29	19230.10	3590.55	3577.08	13154.97	18760.08	9691.30	13969.72	14736.33	3846.34	1802.06	3961.55	2429.40	1638.00	3621.17	9927.68	8571.95	9916.10	17729.73	8115.79	22908.14	62110.75	25354.58	7833.05	6315.45	3574.08	1619.54	1125.56	3474.32	1911.10	782.56	2797.80
926			1382363.00	10969832.00	624131.81	74640.03	43277.24	31486.13	37449.88	17287.84	41734.18	15021.64	5926.56	9586.92	20272.88	11092.06	6649.73	16656.81	13944.50	14831.86	13964.50	16717.24	28725.09	24845.03	14375.21	9785.50	20002.57	8638.45	5143.39	6186.96	10538.64	17185.99	3300.32	5653.38	8013.50	10961.20	11760.50	10998.12	10052.55	6141.15	4804.62	2874.22	6247.32	3661.99	4022.39	1787.44	4607.89	2250.88	3082.88
927			794670.25	8461199.00	311418.68	52186.26	62203.67	55705.92	68176.03	39887.81	64927.03	23889.73	16546.19	32173.92	12553.84	16114.10	9774.88	18621.39	9927.75	10559.43	8768.90	7849.41	12076.30	9006.93	7415.25	10531.62	16929.89	21437.57	13862.09	7778.41	15968.76	11585.22	4450.81	5831.55	7521.77	2023.49	7675.67	9368.47	4067.45	4275.74	4434.57	3224.53	4904.39	8013.02	7506.04	3713.93	6110.87	6190.56	10397.90
928			1663962.50	4572610.00	402797.09	53916.66	31276.33	40399.10	19409.92	19984.52	16811.33	15716.89	9464.32	4429.06	7548.09	5858.21	2649.87	5425.74	5032.70	3563.65	4662.99	6880.22	4760.30	6796.99	6558.05	5171.93	1997.24	5487.17	3694.45	2687.62	4602.99	3910.79	2094.11	2178.35	2084.97	2577.44	3370.14	6767.67	2333.18	1043.17	1607.38	1439.07	1198.57	5632.42	4939.25	1763.98	1017.69	824.95	956.53
929			338081.43	1583444.37	298554.06	71638.75	47630.60	48597.49	85025.50	48896.32	51675.10	32788.16	23344.06	16572.35	11284.98	24473.94	16669.85	13205.76	17244.08	14345.66	8229.00	14506.52	13035.71	12273.02	12041.90	8812.80	8382.37	8568.96	7186.49	6767.03	4865.23	8083.40	8230.54	7722.13	3980.62	2898.35	3164.10	2746.78	5142.72	6916.96	7405.86	2703.05	2138.62	2198.04	2265.74	6896.54	7510.91	3253.24	2094.84
930			186098.46	2100791.25	144060.00	76203.21	47546.53	34863.09	70764.05	19755.77	19149.23	9650.25	11394.06	14625.77	14199.04	9655.99	9601.11	5764.18	4038.96	7514.72	8816.76	9665.61	6725.49	11515.13	6299.60	12268.74	11306.22	5949.57	2717.00	4264.22	4718.23	3047.58	7452.76	6619.84	4234.40	1812.27	2896.35	4148.00	2213.17	1455.25	1055.00	2362.25	2779.73	1064.94	395.44	1109.70	1211.73	1799.55	1817.19
931			129922.59	1427430.87	58046.92	28428.05	30515.87	28303.15	19382.73	12632.12	29249.53	15498.37	6100.94	7408.54	7890.94	16046.54	7135.96	18655.24	13387.02	7948.46	3704.23	6455.51	15332.07	6723.80	5873.46	3809.38	3393.75	3027.31	2666.67	7386.96	2865.89	2520.50	2111.18	1194.65	1190.32	2285.15	1069.36	1855.51	983.90	1585.34	1112.46	875.06	2292.45	2473.51	1264.34	4434.23	2904.28	1528.45	2346.17
932			2214078.25	3480737.25	476214.06	53685.13	18954.86	13184.50	9984.24	14901.22	10218.18	25075.30	26118.50	16845.66	15975.61	10198.85	5417.11	3586.97	10356.31	7743.67	3881.79	3846.91	6007.00	2687.56	4769.93	4253.70	2091.98	2173.23	4069.45	4860.09	3244.14	5632.58	4393.87	1829.13	2706.55	3349.83	3730.36	1617.94	2324.43	5458.72	3735.50	2796.82	2678.30	3657.48	2542.44	1956.75	2879.23	3357.79	1547.13
933			126199.68	750211.81	138276.21	39506.13	57158.44	68036.21	71769.61	41036.08	33925.03	20327.93	15336.23	11316.81	8588.91	9095.76	4050.29	7579.20	2823.64	5255.88	5635.42	5637.54	8958.37	9574.97	6540.36	5340.63	5165.17	6061.26	3986.79	3227.78	4353.12	2785.48	3440.06	5880.04	3616.24	4049.41	3509.50	2769.49	2639.23	2874.49	3898.41	5820.43	5321.37	3189.64	1984.10	911.70	2641.11	1477.73	2617.44
934			1151736.12	4902835.50	260207.68	50646.56	34068.79	24645.24	21863.49	20984.76	12077.39	12547.38	5336.79	2087.94	6834.05	14437.79	10749.05	9205.47	2070.99	5282.20	4893.26	6442.93	3142.64	3507.86	5822.83	6378.49	5794.71	3283.11	4186.69	1928.86	3651.34	2044.57	4995.51	3946.97	4147.44	5165.73	5435.04	6322.88	3055.91	2294.02	2820.89	3512.36	3528.91	3776.50	3059.02	1860.07	1584.39	2153.77	1465.90
935			261486.54	983914.00	46142.85	22287.93	11915.16	17007.62	22681.69	9836.21	15193.27	11902.70	14048.38	11435.23	14285.19	18483.93	19197.54	9939.79	12697.21	8576.58	11427.07	6484.55	6276.17	7499.73	6372.68	9535.56	5466.18	2328.45	1830.47	5243.97	4211.92	3244.85	4439.36	1869.00	1453.82	1626.16	3742.87	7083.57	6776.03	2566.42	3512.85	6365.73	5243.20	2053.27	1446.29	1381.12	2320.57	3345.00	1753.44
936			2187976.25	4304495.00	401529.03	38067.22	72430.96	42116.35	21627.70	21695.07	15172.52	14758.14	9054.07	4980.13	5964.49	5106.89	10143.04	4202.98	9845.50	7415.20	4590.37	4771.13	4827.54	2878.19	3471.93	4367.52	5131.50	3196.09	3140.97	1415.42	3208.63	3208.91	3670.98	5198.65	1996.48	3135.61	1675.05	3325.17	2042.88	2817.20	6272.50	5459.11	1180.73	2326.24	1639.73	5582.25	2370.40	1185.62	1208.11
937			31427.02	1206649.25	58526.71	38856.82	19944.98	45965.55	19978.58	12270.02	7432.57	6244.00	10984.22	10330.35	4943.79	3241.85	5400.42	12081.37	6805.55	2992.49	2992.33	3034.99	5886.91	4143.81	7117.91	3511.60	3117.25	2516.84	2062.29	5562.84	1297.59	2062.16	3626.76	2078.05	2183.86	1557.79	3629.87	2543.33	2221.52	2347.57	3372.03	782.57	1005.94	2377.29	1380.91	1156.83	1992.18	1347.66	958.66
938			2464068.25	6799494.50	904963.93	206553.57	107298.81	52123.64	43877.51	17666.24	35153.25	19229.76	20557.13	23436.07	19611.30	10957.00	13511.25	15602.65	11115.32	18597.22	25037.06	10065.13	7496.72	13987.68	20212.82	7613.65	9531.13	12247.39	13280.21	8444.72	5941.47	11413.53	7242.21	5672.26	5588.05	10307.43	5434.13	4588.68	4026.79	1391.69	1816.35	5379.81	7842.45	2849.88	4373.31	3528.29	1975.05	2383.70	2128.12
939			157700.89	5301002.50	200699.07	18591.15	41685.58	17584.56	31361.38	29524.47	40179.22	32962.23	22356.91	17477.73	14606.67	15772.41	25772.74	34116.37	28481.76	24081.50	23726.04	7562.61	9093.87	4516.56	6875.15	7634.63	4972.48	4922.58	9321.19	10188.28	9267.81	7576.57	6451.03	3396.42	2603.05	2279.17	2055.30	4189.18	6424.16	2758.62	7452.17	7324.38	7325.92	4326.38	2159.84	1652.53	1868.98	1885.15	1495.32
940			1313549.12	3982593.75	199381.54	5870.45	16640.35	22603.71	30314.92	8383.78	7085.08	6270.31	5399.40	10571.12	9197.11	11105.14	11597.80	3553.83	1461.58	4795.53	6385.65	4663.67	1460.68	2132.11	4828.52	3679.69	4418.92	3733.23	3871.21	2476.96	2278.29	3530.83	1932.79	4869.40	3308.17	1369.87	1476.80	1669.24	3179.54	2773.72	1339.24	1521.15	1890.47	1654.43	1120.43	539.89	757.42	1071.74	619.18
941			236696.96	3326909.00	193101.01	212043.82	111778.08	58489.03	43616.75	33879.65	45353.61	12114.17	53654.91	52960.26	40204.35	32022.28	30012.35	11649.95	20347.13	35261.91	18464.67	20616.59	27803.50	18468.58	31987.50	14882.11	15164.92	15018.04	23059.22	11631.56	6250.60	6575.38	3513.66	6415.69	8367.20	13257.25	10102.20	11943.73	11816.59	4848.33	7184.68	11358.33	13467.13	12354.52	5697.66	2928.61	6692.55	7579.94	4563.48
942			242137.54	7807594.00	266893.40	159944.48	125224.15	74953.72	91420.11	94774.12	46064.37	31922.28	23413.36	16089.87	16817.85	17169.38	9986.78	19475.80	20388.40	17331.04	25195.00	14917.21	4102.02	3209.13	4029.97	4866.77	9451.01	11444.17	3661.11	5733.43	5406.05	2964.22	5589.40	8111.74	3780.55	12745.19	7961.96	4767.89	5716.79	2907.30	1690.97	4899.42	3241.51	4208.12	5432.81	7292.15	5305.48	2774.06	2837.91
943			99768.97	1262899.00	40372.89	18162.65	18823.54	26567.61	7579.99	39650.48	31965.05	7959.85	13683.33	23256.57	44635.53	51793.00	67080.57	40711.50	4896.40	5998.38	8573.68	6832.34	32273.27	6382.28	2610.00	5320.28	3466.48	5148.40	3415.44	8478.12	3123.71	3275.86	2484.65	4661.41	5271.16	2022.91	2334.10	1702.30	1434.68	3305.07	778.64	1555.45	1047.66	6362.74	14047.06	2444.15	9528.25	12974.87	6890.01
944			63600.41	627791.87	60172.73	43189.54	42496.30	32127.71	18160.67	41038.84	20998.75	16851.08	7496.69	10138.07	11370.63	5974.37	5008.83	6040.46	8208.41	6564.06	14863.62	28147.42	28190.94	6356.06	2656.14	2028.76	4111.98	2228.33	5248.88	5617.46	2198.32	3262.97	3630.28	2755.53	2324.21	7142.23	6863.16	7311.63	5368.11	4523.72	2934.16	3698.94	2556.52	858.98	1280.61	2316.15	1049.60	1717.74	2912.73
945			456383.00	2523112.50	148035.32	33837.62	42776.53	27616.49	32977.67	47629.09	24313.87	16317.55	17867.82	16662.90	12519.39	11291.83	18454.45	13941.88	10584.17	10130.75	12506.47	15129.83	18845.54	10769.45	5747.93	8964.69	11668.76	7839.87	11208.67	11778.55	9466.07	7168.32	5626.85	4762.65	4003.15	3533.28	5397.05	3977.15	1664.43	4075.33	4086.94	2869.42	1663.05	2910.13	2290.52	2114.74	2537.42	1825.25	1828.58
946			932854.31	11271271.00	787229.93	66546.06	13277.16	13361.24	16271.39	9232.25	16235.98	18620.27	18331.74	10743.92	11368.64	11145.89	7796.47	12075.78	6744.86	4013.90	7083.67	5162.87	4621.96	3790.00	5153.80	6142.49	5036.89	2634.99	2757.67	3537.15	3132.78	3615.80	3516.50	4303.58	3875.92	4893.14	3086.82	2667.37	3926.38	5116.09	3326.95	3407.16	1846.20	3088.97	2634.56	3768.70	1684.14	1060.73	1977.09
947			308318.31	1473822.25	83445.90	25371.14	24027.76	30751.33	29617.85	36900.26	31345.03	17609.68	27295.71	4960.41	5957.75	18975.01	13488.31	8760.97	12272.56	10553.60	7269.91	4741.84	7547.21	14059.62	13679.53	2882.35	3601.27	5947.58	7275.50	8256.56	5750.04	3007.61	4019.08	6387.06	5830.35	3914.23	4812.03	2655.03	3928.48	1252.66	2535.86	4442.17	7844.57	4577.95	1735.94	2189.41	4063.52	2081.51	1572.16
948			5612288.50	12532836.00	1013861.18	37656.43	53747.45	35391.75	24817.10	23870.04	12266.20	7758.97	14744.41	17570.39	13452.35	15023.48	5323.62	7299.81	6824.62	5775.77	6746.68	6946.68	6553.38	4356.01	8677.95	3262.89	5212.89	4207.72	2613.90	1507.09	1785.24	3247.86	7589.32	6833.55	7336.34	4300.79	2318.22	2450.00	1816.75	2330.75	2268.93	1645.49	5103.97	3577.44	1392.02	720.63	748.58	786.70	599.76
949			1677398.25	7085375.00	608521.12	33004.11	34101.23	19707.40	17979.71	10519.81	18946.89	11065.62	9586.93	6972.64	17957.74	14147.60	12404.18	17191.17	7913.14	10861.17	14311.03	16908.71	5765.69	6439.89	5769.65	9960.45	6940.95	4424.27	6233.80	7965.77	7035.80	5971.85	6330.02	4099.55	5876.05	5303.67	2453.79	2523.08	2079.36	981.02	1935.37	3169.87	2095.84	2046.56	1257.82	1575.34	343.61	783.71	2481.94
950			554030.75	4946133.00	305709.31	50088.12	31647.59	60585.89	69290.16	99025.20	40520.41	25617.03	39682.01	37484.51	12090.83	35577.98	78179.84	34485.05	12809.43	22994.29	8226.08	13489.96	14463.00	11767.00	11213.77	6775.49	11333.92	9189.29	10372.44	7025.77	7181.67	7148.48	5392.18	2725.98	10365.86	33494.95	21146.94	11568.84	7637.82	28443.79	37685.06	18912.87	16419.75	7241.33	2575.26	2706.80	7424.99	6587.58	2612.98
951			3077501.75	7032330.00	815772.56	102163.78	155542.07	142649.34	45318.14	69553.52	83906.37	118260.79	70414.14	44742.85	52114.35	14145.22	19153.34	35840.21	39333.20	11882.26	30348.90	37716.21	13182.15	9005.12	8215.44	10075.66	13164.65	12943.63	16877.31	11144.44	6736.76	5442.07	4454.41	4301.14	1111.74	5602.84	17720.00	9891.61	9960.17	16044.39	17581.69	16037.68	12841.25	3123.27	5460.65	5518.63	3162.10	3400.39	5195.25
952			1204680.50	6463010.00	199060.48	64626.84	26734.91	35238.10	35438.21	85318.56	91528.46	42093.98	39737.40	15803.35	19435.26	29729.05	51533.63	54234.05	44556.75	26939.62	26930.89	35274.17	26838.26	8635.72	23958.23	15391.89	16194.78	9885.15	6549.40	13536.98	4009.05	2099.82	4308.78	3702.86	2099.43	9307.21	7569.79	6254.44	2085.89	4009.08	2571.59	2729.38	1653.94	1534.64	3107.00	1830.80	1121.36	1644.93	1630.69
953			96828.97	1823391.25	203712.32	65289.50	22528.25	39833.46	16304.28	19910.38	54958.60	98787.24	28200.07	13014.39	15008.62	21790.10	29227.97	17039.52	6677.34	11589.00	7634.07	6172.21	12016.54	11787.74	13053.77	18644.81	13525.77	19472.13	20159.55	13250.32	3546.73	9656.20	9033.49	10244.45	10879.74	14354.75	4455.09	4156.78	8790.53	8433.80	3465.65	2412.11	1726.69	6583.98	6117.02	4524.94	3469.61	3775.85	3046.24
954			1380264.50	4932857.00	381436.71	24165.73	32621.35	16117.04	9743.09	17501.88	26152.36	26899.02	11965.77	7329.59	4572.98	6161.82	5054.43	2768.58	1290.62	4641.19	5114.79	3785.77	2261.60	2085.37	2059.47	2242.31	2331.50	517.24	715.28	1278.55	917.61	1417.57	3245.39	1296.66	2691.41	2489.21	1057.08	1728.51	529.58	439.53	329.90	522.80	428.24	349.95	599.52	424.50	649.94	690.85	887.71
955			277905.75	1161731.12	107097.35	33172.70	64544.29	40029.85	40488.77	41670.25	60079.80	14793.06	18941.79	22397.44	16604.85	8530.98	14475.37	9049.28	11643.25	6320.60	8138.43	8416.03	6443.18	9557.00	9233.88	10447.19	3787.96	4372.69	3155.55	2647.10	4190.70	4202.86	3044.49	2890.06	4328.48	4393.00	3144.27	3216.65	3040.48	3675.92	1450.03	2984.13	9983.89	10443.30	6930.83	5886.31	5282.21	1904.05	862.68
956			88048.23	631901.68	78362.32	104588.05	77614.83	23129.80	10104.61	9569.15	13002.81	7568.47	4368.37	3414.96	1806.73	1585.99	2983.27	4159.47	2795.35	2018.49	2272.00	3653.07	2854.53	1951.46	1783.79	2565.17	2771.43	1703.63	2073.37	2737.87	2843.92	2642.85	1366.31	1039.25	309.35	750.58	1434.23	743.06	2188.79	2395.26	4465.01	12008.18	10991.02	10659.62	8891.39	1197.37	398.33	954.51	677.36
957			730149.87	3297179.50	290257.96	144174.28	96899.43	39497.52	60810.76	74384.66	37244.85	34946.03	13113.03	3826.16	14422.81	13525.54	14966.56	5919.14	9428.78	13575.31	19147.80	7238.94	4095.43	13818.94	12513.92	19672.33	18832.97	3573.63	4478.96	12088.38	13520.86	10836.32	10057.19	3497.01	5944.79	12050.10	3389.17	4945.68	2079.52	5087.51	2759.46	2214.14	6832.39	8919.36	2241.41	1771.88	4064.76	2617.90	880.84
958			125214.82	3321323.00	230627.67	98863.71	34697.31	19935.46	54360.77	57890.78	42245.06	15736.06	10999.93	6953.72	11065.83	14890.42	30591.79	122196.78	85295.53	40901.68	21322.32	22112.72	11576.17	10418.15	9834.37	11538.08	15086.85	8828.86	20369.21	5264.30	6067.01	9737.08	10851.16	7907.36	3188.59	8309.04	10198.89	1454.22	7395.42	5751.61	7878.77	9769.51	2483.96	7273.23	4613.63	2171.27	7443.72	11433.70	2356.24
959			680408.18	1808816.25	133771.32	13952.32	19273.47	11947.70	11534.06	12132.88	7979.41	11154.68	4798.15	3170.21	4286.46	2381.60	3964.14	3937.81	3500.74	1508.72	2174.68	2118.02	2765.41	3657.63	3121.22	1957.22	1465.72	1582.93	875.90	1326.65	1212.30	1250.40	1297.78	1127.43	1612.19	2606.98	1294.22	1669.04	1553.54	1614.31	626.22	659.61	838.11	1198.80	759.55	935.28	997.48	791.48	437.99
960			877001.75	22483450.00	1548708.37	57187.23	47843.50	31680.99	42618.30	19353.34	13890.75	25183.08	9588.87	11315.58	16709.82	24877.59	7730.05	4020.41	6903.48	8339.93	15626.29	6907.80	2112.94	5359.43	9485.92	5297.98	5289.23	7813.09	3909.79	3131.80	4206.08	5462.53	5791.06	5711.56	9388.19	3209.13	7091.25	8645.11	1872.30	1077.66	1367.71	949.93	1680.82	5844.60	5695.48	5853.40	1781.81	1475.86	1154.18
961			530405.75	5330432.00	259893.79	28888.65	37829.94	19709.63	10249.23	17894.27	96180.30	92578.51	96824.35	64730.81	46220.04	60466.51	36993.83	28101.17	18420.14	37106.40	46028.17	31807.71	35582.56	26956.25	18261.11	15695.62	5644.33	7466.06	8250.50	10580.87	5945.79	13142.41	18562.59	13267.96	5929.38	2746.54	6629.54	15376.15	10002.11	3255.03	5845.48	2904.43	6729.53	4879.94	1636.26	1731.50	9428.62	13195.64	6790.76
962			426467.09	4012315.50	189121.90	80884.99	116026.72	67264.70	37478.42	52029.22	26586.48	30156.95	28976.08	26330.18	39213.24	43501.00	30775.35	33191.85	25351.86	16378.35	9192.96	8754.55	19347.99	15426.90	7474.65	17423.91	27881.24	20628.45	8245.63	10541.10	9761.73	11415.91	8239.27	2356.09	10575.53	11833.25	10190.12	3880.67	5834.43	9235.63	9274.83	8342.70	12827.87	12035.80	4527.60	2752.01	5624.54	12348.09	5301.73
963			5937357.00	16930772.00	2711183.50	88548.59	20210.45	16788.49	26153.63	25025.23	18768.81	12119.21	18384.73	10427.61	7968.29	2816.03	7479.97	14486.53	20207.16	21861.87	14082.39	10414.28	9562.50	3935.71	4713.94	3858.90	3571.64	3797.72	2046.44	1953.74	3410.24	4010.86	2263.95	4299.75	3174.53	2245.28	4534.40	7285.31	21951.48	56003.00	101382.89	56035.00	15981.96	3915.77	1704.39	1492.85	1262.08	939.38	869.36
964			463513.78	4326715.50	267076.03	54783.36	25058.72	25768.15	23962.63	11967.62	21984.95	26393.22	10883.49	6149.03	6745.99	11051.53	3760.87	7618.52	4555.21	9344.02	7777.26	4905.33	5133.72	7327.34	6221.78	2826.73	5979.55	7559.29	3401.87	2612.80	4143.05	1892.81	1382.41	3030.06	1851.88	3103.92	2227.40	1807.68	1776.08	936.46	2280.23	1301.34	2162.11	2394.17	806.39	2235.57	1773.54	607.71	884.87
965			1777779.12	8489120.00	2374961.00	134167.14	20358.77	19952.74	17087.47	10143.25	12034.79	5430.03	7517.24	2606.02	2683.43	4173.36	1805.78	3418.33	1422.01	2533.82	1741.82	1399.47	1959.96	2820.91	1316.17	764.42	1059.13	1405.16	1016.44	2576.58	1666.23	1308.94	2607.31	3620.69	3033.33	2680.14	941.35	780.72	768.67	738.76	612.78	903.34	422.88	950.90	1192.92	783.42	560.81	492.47	665.74
966			85990.90	895626.12	50942.96	22781.53	21609.54	25633.21	39119.83	47587.76	29351.15	17492.35	10205.15	15249.96	20244.47	14749.88	11524.50	6345.09	5615.50	7747.51	13761.67	9774.67	6116.11	4117.04	7791.51	7399.69	10155.96	6363.22	2964.37	2292.24	3745.34	9528.62	10203.86	4044.47	1866.50	2574.85	3839.28	4984.62	2145.64	3151.51	3944.01	4385.94	4388.66	3388.34	2302.35	1443.89	2423.07	5781.83	3669.81
967			516523.43	2859497.75	404588.75	27026.52	10293.96	12072.95	9604.90	9064.19	9159.62	5679.33	4684.65	5647.75	5751.99	5520.76	1788.67	4719.58	3543.72	2774.45	2359.14	2961.57	2249.97	2889.88	1139.88	2625.96	3773.76	3372.29	2938.84	865.07	1163.77	1136.31	583.28	1827.43	2513.62	2302.91	1858.91	562.91	468.86	1236.83	900.57	577.44	917.38	1253.46	1220.91	933.97	242.26	499.94	661.90
968			2248955.50	9135156.00	625020.37	23135.24	16593.95	14699.71	11249.89	16284.55	25120.33	50369.82	35274.14	14488.52	8108.52	8527.12	6137.81	7876.05	5896.10	4847.60	8128.95	6564.89	5650.12	6027.16	4665.39	5768.36	5032.79	4264.50	6402.55	5341.36	4070.30	1970.92	1342.01	3262.72	3070.18	4394.49	3574.33	4882.98	5032.17	5644.07	1754.03	2161.78	2373.96	1453.05	2690.83	1185.34	4146.03	3411.39	1548.60
969			317982.75	1175136.50	120382.05	58711.75	38273.41	34539.53	18957.72	34081.50	39597.14	22786.38	20719.17	33250.64	21714.96	19235.59	35813.80	9037.00	14666.57	15603.08	10956.49	12995.47	10912.74	4579.56	5464.04	12623.38	7558.47	14114.41	11425.23	3722.08	6163.05	12505.50	5620.06	5177.31	9000.25	6427.35	3643.24	4671.59	5930.71	4326.44	4001.30	3841.04	6324.25	6028.04	1998.23	1963.16	3060.12	2308.44	3311.87
970			1018881.87	4857168.50	188249.81	15375.73	11638.38	12810.42	9026.45	7077.35	6793.18	3448.07	7770.24	5438.52	3225.54	3730.25	4299.29	2765.77	4541.26	1965.65	2815.08	2622.91	4203.33	5250.48	2559.08	2660.59	2312.88	2311.13	1508.44	1955.57	607.87	2690.27	2243.11	3771.97	2424.78	1103.66	1919.32	1213.27	1172.81	1521.86	1264.90	1211.93	571.10	644.20	1996.00	2525.67	2669.03	490.86	293.03
971			2082701.00	14086955.00	2273525.00	102278.71	16869.21	9334.37	23966.85	18957.87	33815.27	32035.68	7752.64	6455.61	6707.61	3227.85	3694.01	3329.23	6314.03	6251.60	7060.15	2884.63	2011.59	4559.23	4339.89	2337.34	1787.56	3764.30	2956.75	4871.28	3467.62	4605.49	3407.49	1878.32	2901.93	2884.69	3511.14	2281.42	1611.25	2322.93	2047.17	1519.32	1467.24	2523.77	2545.00	1266.18	2219.08	1444.33	1517.95
972			2084420.87	24533238.00	4906494.50	32972.60	81379.38	103752.51	66804.23	12213.06	35102.69	35763.33	9191.48	8547.28	12052.52	17223.38	17971.76	17158.85	11963.48	5228.20	5194.41	6280.94	3577.90	4320.44	4440.97	3432.14	5733.94	6078.59	8669.23	9162.84	5606.50	5428.47	3975.53	3456.82	3034.36	2710.05	4272.29	4829.52	4853.32	5491.41	3651.80	2274.83	1770.37	3717.38	3114.97	2401.24	2458.76	3543.30	7207.05
973			210730.31	1105183.00	222712.42	48622.43	57032.69	32183.51	16570.52	44451.55	55358.12	19268.40	11081.63	25571.08	37113.52	14101.86	20159.53	13314.44	8843.77	6844.77	6140.91	8272.95	22701.03	17343.89	9619.92	8238.72	7707.52	2962.94	4524.41	7028.98	3430.19	3900.09	7961.21	4380.81	7063.70	5027.85	2877.61	5257.41	7636.14	7630.72	1829.63	1450.37	3819.12	4004.82	3026.70	2792.35	2609.00	3396.86	2057.56
974			39045.11	958170.68	74817.53	40828.26	28655.44	44768.87	25744.45	18533.88	16180.27	19051.62	7251.44	2997.98	2953.55	5258.07	5728.35	4986.90	2828.25	2596.18	3906.32	4277.96	6032.73	5514.79	2555.75	8352.48	5121.10	2398.28	2926.15	2265.25	2864.10	5698.85	3527.27	2186.10	2495.02	4693.48	7608.25	5149.05	3395.56	3708.07	1384.39	1254.98	1014.80	1541.42	1270.91	1778.66	3066.69	3211.99	2526.33
975			125983.23	2014149.12	197793.67	100395.39	55741.24	21160.23	55043.00	30661.49	42698.55	37361.38	26105.57	11760.39	15727.18	16697.27	5972.13	17326.18	16637.64	14567.69	7685.68	3867.95	2702.68	3054.40	6687.36	3224.03	13534.19	12666.93	13055.62	3552.07	9799.75	5823.46	4896.53	2776.54	5157.72	8323.31	9059.67	5859.82	4358.86	6104.51	7530.94	6064.80	3504.12	2198.93	1764.33	6593.65	29144.39	21423.30	6011.56
976			2668944.50	9650640.00	708370.62	23887.55	21934.06	12193.26	19929.60	18020.46	15480.55	14633.41	15424.96	28348.22	12806.69	6369.45	14188.72	16046.69	12481.29	10989.87	4116.12	3237.39	4431.05	5028.61	2497.36	4726.41	6081.29	6397.98	4425.55	5094.70	5479.18	3683.10	2034.95	3736.24	4527.65	2198.00	2678.12	3666.14	2709.53	3678.79	4954.56	3562.39	2356.89	1430.37	811.36	1200.10	1501.16	1074.81	2328.43
977			133880.56	5296654.00	327954.34	90194.76	153785.00	168512.23	91633.62	160994.37	52149.75	14122.41	2676.94	4476.07	5029.77	17091.81	16084.06	5562.51	2354.00	10495.62	3654.14	7694.66	7668.68	3017.37	13390.33	5779.17	1292.78	5246.67	4865.51	4847.99	2003.51	1592.37	3433.54	2072.47	14089.51	7619.68	3456.74	2412.82	1369.73	2432.11	4629.25	1272.36	1255.42	1782.84	642.25	2980.54	4793.33	3251.26	3040.01
978			274482.40	1955382.87	99599.46	21125.56	13895.17	11632.50	19136.09	7706.30	20005.01	11065.83	4341.69	2741.32	3152.22	3042.82	3630.21	4336.51	3116.11	2380.65	2315.84	2882.48	3468.65	1755.75	1148.42	1369.56	566.09	1508.05	1045.15	1759.57	2023.94	839.44	1129.14	1459.30	1449.19	1118.10	1155.25	951.24	482.63	783.53	1082.90	2081.06	1254.57	879.46	483.92	556.11	350.35	730.28	1080.67
979			2978660.50	9310711.00	869546.68	84027.50	38198.01	25403.32	118924.02	98737.90	82502.46	45433.39	46268.83	31181.01	13184.15	7138.76	14085.18	14343.10	12878.67	10519.38	11977.20	9745.08	19621.09	15722.00	17244.21	5339.31	15659.33	17563.15	20079.53	10812.80	9269.93	13510.49	11210.38	16263.09	3997.27	3874.82	1352.70	6669.14	4733.23	4780.44	10397.21	11705.65	10343.82	4405.21	3469.61	2625.92	5374.55	3556.34	2382.19
980			2554748.75	12463733.00	253084.12	122801.89	76615.61	45256.13	36512.77	17513.55	53666.15	29624.32	19081.83	27864.55	50109.28	27654.45	31182.97	15453.41	25706.13	28052.94	33791.11	13973.76	8620.50	15361.25	15504.70	27435.97	15036.54	10009.19	7641.84	16590.33	26823.69	8967.67	2678.56	5268.12	12515.08	11298.13	7020.77	7374.94	5201.54	4118.85	4499.97	7799.37	6332.71	4270.75	3189.89	3507.97	4065.75	2553.75	5738.32
981			110275.58	1512389.50	121758.58	119366.50	83906.79	83027.04	47002.42	62161.79	52839.01	17058.47	22100.74	23731.84	23010.35	17075.52	17504.98	15543.09	17717.40	9946.54	18065.64	16931.61	5096.08	2895.46	1775.19	4806.07	8784.36	5069.75	9250.12	6510.93	15535.38	6663.84	1925.99	5278.54	7901.38	5935.87	2916.79	4028.45	2901.99	1628.36	5229.59	5325.25	3653.70	1289.15	1939.38	3069.15	1894.73	457.39	1709.87
982			830325.50	1799693.62	138831.82	42071.08	9691.03	10679.57	9159.13	10016.20	12701.45	9966.51	7868.71	5238.45	2656.52	2141.74	4808.20	5573.82	3791.80	3618.75	3302.67	7994.43	6060.18	9913.91	7353.08	10271.15	10302.03	4877.36	4363.22	7640.52	2233.84	1766.81	1660.81	4249.13	3898.53	1788.74	2329.05	3482.93	3886.16	3743.24	8912.38	21395.99	13168.80	14722.78	39461.89	70190.76	42503.10	5747.79	2359.71
983			243803.60	2790992.00	207034.78	86814.65	34066.38	49646.05	52957.26	40073.83	32848.36	21620.41	26221.34	46111.19	44409.82	40512.26	19356.08	14792.08	8562.16	6582.59	9941.19	12083.88	14553.75	3959.19	21029.83	2239.16	14502.00	22444.99	15071.83	4576.60	6235.93	7775.21	2561.65	2039.37	8263.09	6487.99	4877.21	2479.95	2997.57	1621.75	2456.47	6086.91	13946.83	5565.87	3700.05	2474.01	2640.78	2085.99	3678.96
984			670682.12	3057058.00	231576.75	24168.21	52040.69	54761.81	21411.67	23179.59	39402.96	12180.66	9237.66	8673.66	6278.76	11141.04	4112.69	7248.45	5597.58	3775.62	3745.62	4607.03	2319.39	5199.28	2207.05	8206.06	3945.07	2995.59	3336.69	3744.85	2181.56	2645.36	2248.87	4691.40	3034.90	2290.72	1212.76	2406.73	4792.60	3576.08	799.12	1763.12	1268.08	2327.09	1401.41	1323.12	1441.49	888.57	1394.16
985			4855867.50	13541643.00	1825507.37	85919.58	44165.43	34308.09	18490.48	23177.19	12448.67	5278.37	7359.09	5935.95	7400.10	5140.57	7449.44	9992.19	10910.73	4783.27	4789.56	4379.56	3703.31	2355.13	3328.56	2531.21	4026.86	2518.07	3761.60	5200.78	3867.04	5170.95	4988.74	2517.20	2011.50	1943.35	2507.54	3952.82	4682.43	2645.07	2687.48	2067.22	2866.38	2219.60	1749.05	1255.62	1403.84	1414.48	1702.92
[truncated: 5,682 more rows]
[truncated: 86 more columns]
