# Supplementary material for: A Low-Cost, Low-Power Water Velocity Sensor Utilizing Acoustic Doppler Measurement
Source: Sensors (Basel). 2022 Sep 30;22(19):7451. doi: 10.3390/s22197451 (PMC9572237; doi:10.3390/s22197451)
Supplement: Supplementary file 1 [file sensors-22-07451-s001.zip › supplementary_material/data/field_test/data/sd_008/sd_09.CSV]

1			40208.72	246632.29	153206.68	42946.14	17524.28	15373.99	26685.43	21775.04	4300.38	1777.01	2333.81	1718.28	1189.45	1109.52	605.21	763.48	1001.80	1039.72	1900.98	1763.79	720.38	445.93	303.90	235.49	119.38	213.34	192.33	148.50	168.94	196.07	280.45	257.70	125.98	182.06	208.42	138.22	113.79	136.71	94.16	88.60	60.63	94.00	44.47	32.04	39.35	61.93	88.20
2			6544.04	30562.61	71323.74	57345.62	49915.17	21730.47	28742.17	51351.95	68101.62	11238.18	554.25	358.30	307.83	115.15	212.31	260.13	230.41	363.87	266.47	230.31	117.70	160.57	434.31	346.95	234.61	280.06	162.74	70.26	83.45	109.79	114.46	39.59	67.68	120.46	117.25	67.70	95.43	37.18	61.13	93.34	70.10	44.17	43.72	27.83	36.23	51.16	60.55
3			52401.36	177874.73	61510.85	31898.19	9988.92	7799.25	13083.73	16834.72	12832.33	3450.12	355.06	771.72	339.72	246.82	360.56	495.40	355.50	268.92	262.61	650.55	273.22	206.18	701.15	384.51	277.75	199.41	153.44	137.96	225.37	272.86	326.15	155.90	175.05	80.55	143.92	186.06	195.57	185.95	165.29	65.29	120.69	181.53	94.62	43.99	98.46	70.43	59.32
4			43816.62	82003.37	39433.74	27311.23	73887.57	64933.98	66235.87	42733.68	5527.83	1232.01	2916.32	1050.87	184.46	229.99	266.22	191.43	292.67	166.55	344.99	207.42	124.09	441.22	808.69	272.14	92.52	147.89	96.27	90.56	111.31	131.11	68.63	49.62	81.14	87.78	49.43	64.07	84.89	118.72	73.51	86.84	110.01	126.20	73.74	86.77	90.67	52.59	78.67
5			23469.51	84297.64	28514.16	19315.47	18178.30	20467.34	40699.51	52131.30	16909.15	2860.21	1685.91	951.14	1089.70	218.37	208.31	319.25	193.26	160.13	277.80	192.49	231.08	379.84	544.24	374.90	119.15	107.62	103.06	131.61	98.96	56.34	82.27	84.26	107.99	63.65	65.52	73.39	134.10	72.91	124.99	52.10	78.52	126.81	63.04	34.11	47.79	57.01	91.40
6			4952.16	24883.21	15506.02	29637.35	61880.62	65408.37	95943.81	85643.39	8651.55	1880.13	1251.23	798.55	264.23	325.66	399.16	187.22	164.25	224.78	233.71	300.49	367.26	157.82	219.90	79.99	79.76	81.18	42.96	65.95	84.39	136.95	155.86	143.85	99.55	170.63	98.41	80.31	101.48	27.68	56.99	29.42	54.45	99.67	69.62	40.73	51.05	83.89	50.97
7			29874.08	77226.26	46414.81	54159.13	44564.96	35343.60	20185.17	47862.97	72201.44	86164.83	17259.07	674.06	564.36	296.40	203.42	208.61	448.67	372.22	253.08	407.90	573.02	228.05	121.59	157.93	84.30	88.07	119.77	92.37	103.59	120.60	86.24	119.83	77.01	107.07	63.67	114.79	149.44	96.91	47.10	47.65	102.37	64.01	58.68	67.61	58.19	52.81	50.81
8			12595.28	51036.12	37663.40	23288.57	20751.78	34457.33	29395.72	33531.99	4990.20	488.07	472.68	164.89	156.34	134.17	87.60	204.61	213.68	136.35	218.49	187.73	117.32	150.39	188.58	145.87	84.61	91.26	75.51	89.31	104.62	89.80	72.62	29.61	82.43	92.54	156.65	65.78	42.49	34.74	33.20	33.89	43.74	33.75	22.16	42.31	67.04	66.65	54.70
9			19154.39	87489.60	72143.32	42037.61	45925.95	61045.50	162290.18	80783.64	10891.83	1550.15	2397.48	1320.03	1045.98	408.72	289.21	408.29	490.02	504.99	465.91	369.24	712.88	289.59	830.25	498.50	363.79	257.36	225.95	155.57	51.96	88.09	85.90	75.62	67.52	70.22	108.87	165.24	89.39	140.06	155.73	28.98	53.22	46.18	27.37	57.17	32.19	75.39	93.72
10			60843.29	171061.79	42635.33	29289.06	30294.42	45406.93	101874.97	66336.61	11867.20	2628.13	733.62	649.78	298.18	386.00	288.86	272.02	345.35	885.12	722.68	706.39	629.91	345.28	209.84	240.05	236.87	360.20	229.14	116.04	108.11	139.96	124.31	170.02	134.42	83.00	94.88	65.88	86.02	55.74	66.55	114.31	98.05	112.94	129.01	52.77	62.81	87.51	84.69
11			30163.56	82972.39	37184.62	22964.49	13590.19	12200.85	50102.53	88079.27	12312.04	706.42	595.08	222.44	218.81	135.71	288.96	608.70	434.15	201.16	302.19	549.86	282.57	538.62	563.85	253.25	138.51	177.66	139.47	104.49	60.15	93.30	102.66	78.66	85.17	40.97	112.82	96.51	73.90	66.71	82.73	76.40	48.51	35.54	109.63	69.25	62.00	38.62	48.31
12			31539.59	226208.37	66864.40	22318.05	42302.58	62052.41	66589.56	56939.60	12867.26	2082.88	844.12	1266.01	1148.64	434.55	165.83	249.63	201.20	189.57	318.09	266.69	632.31	516.42	388.10	263.92	164.14	190.36	165.77	105.39	53.41	82.56	74.98	43.92	129.10	44.21	49.78	44.10	104.38	79.59	94.62	61.65	113.79	63.84	74.06	55.12	97.82	53.98	42.01
13			19420.60	52797.95	28611.81	25059.36	40282.32	52190.19	55460.15	31132.30	7575.13	1346.29	571.54	520.05	569.38	363.38	457.28	108.30	160.37	306.75	202.01	231.88	318.76	337.98	619.54	370.25	257.74	137.12	141.53	109.54	148.72	96.11	81.20	48.20	58.57	52.63	132.23	80.53	101.04	101.64	104.69	102.05	84.68	54.18	45.44	58.26	68.03	64.45	71.20
14			10045.61	77037.88	115673.11	124525.88	148824.14	153017.32	36580.32	31785.97	16978.84	6315.01	2035.11	617.96	444.90	491.49	307.13	222.01	127.66	167.37	272.61	526.65	626.69	1213.51	1719.60	450.95	312.73	212.17	129.97	118.57	237.56	94.67	74.69	71.04	101.60	128.49	190.68	140.50	223.05	130.38	176.14	114.36	149.41	75.80	180.63	66.12	69.04	51.99	46.92
15			36152.18	135954.04	178356.68	72086.53	52022.21	24634.36	59155.39	60775.82	11400.26	1773.93	339.10	192.45	656.66	476.82	260.12	238.64	256.56	287.36	260.59	193.05	345.76	352.45	709.54	287.76	255.97	129.93	119.65	211.05	191.34	120.06	129.18	96.31	55.37	64.52	66.85	133.38	197.89	115.21	79.91	62.74	90.39	86.80	82.95	56.66	56.89	59.84	39.52
16			19426.68	102519.66	42012.42	16184.97	35829.64	32381.48	35365.77	50489.94	22664.35	3171.53	2191.79	1023.16	472.77	136.38	298.93	206.17	308.04	331.10	448.74	480.08	456.74	398.79	950.28	716.10	587.39	212.31	99.88	102.15	96.22	96.61	60.96	83.01	113.07	65.08	66.40	175.68	191.60	142.72	122.80	41.95	68.27	79.68	55.30	58.10	82.92	55.79	21.88
17			22605.32	89333.66	72562.46	27032.87	25472.83	30130.29	54620.25	116618.24	32429.06	1580.51	1336.66	444.73	496.27	198.40	335.29	488.37	401.87	336.98	419.62	309.72	418.89	459.44	1016.04	418.43	129.13	98.62	48.37	98.75	138.49	159.70	156.62	295.88	206.11	45.01	66.47	84.32	152.85	150.84	122.17	97.28	106.45	70.89	41.35	33.83	35.43	38.28	53.82
18			49183.62	80410.24	72105.47	68332.08	63830.07	74599.92	72135.83	55684.79	68712.80	16555.46	581.39	448.69	427.17	670.08	369.31	262.15	284.05	239.54	590.26	1205.58	633.14	359.57	460.54	335.31	217.64	110.94	135.26	128.04	90.87	164.49	200.58	115.23	196.45	113.16	74.99	44.69	83.74	101.06	100.79	73.01	75.96	67.80	71.96	42.92	67.85	74.87	52.19
19			34257.17	143131.78	144914.04	77221.30	56787.85	40861.09	34388.57	40128.82	52972.16	10539.68	1267.71	869.30	535.33	218.65	330.34	339.29	532.81	277.04	327.71	189.59	363.43	476.69	321.37	113.80	140.26	187.94	72.18	40.99	101.63	75.96	90.25	115.01	105.72	80.16	58.25	38.58	76.84	55.00	41.64	51.32	36.68	34.70	61.66	76.53	84.81	56.94	83.40
20			27256.87	166460.42	35583.22	40721.71	33514.69	12490.56	14421.74	38698.04	21854.06	2977.47	398.30	512.49	340.42	530.14	536.57	364.14	91.66	185.21	213.88	174.30	187.77	183.57	158.49	331.69	162.14	148.78	106.71	123.81	131.97	109.71	82.56	45.80	37.93	65.85	61.60	72.01	56.05	75.76	55.77	54.47	74.92	89.29	59.77	44.58	56.75	66.36	59.83
21			23850.10	238894.65	75693.66	21722.95	13221.24	35297.88	82183.45	72829.00	12491.35	2808.22	1845.19	772.00	303.57	379.96	187.53	470.94	1347.00	1143.86	752.62	629.67	593.04	312.36	236.02	199.84	300.89	225.14	146.63	138.96	147.42	116.28	252.86	301.29	212.76	141.48	94.24	95.43	146.53	107.34	42.32	63.28	112.06	122.92	87.49	51.71	88.09	107.45	61.43
22			61690.19	242180.89	82073.42	45343.90	40458.97	31045.41	76238.84	77454.18	17976.80	1860.40	701.62	455.35	207.28	417.23	207.12	258.21	289.87	276.85	191.95	269.62	144.40	118.09	164.49	160.20	144.47	208.52	205.73	68.68	70.90	104.07	77.11	57.49	87.24	54.21	45.72	39.19	57.81	54.14	65.29	61.86	34.82	104.47	82.09	29.33	89.53	47.85	44.39
23			25905.77	157311.76	163725.25	60346.77	32092.39	32868.16	49176.76	74780.53	105570.62	10478.93	1529.03	440.06	582.26	687.50	293.35	455.18	935.72	1693.59	1331.71	844.53	498.25	201.74	397.35	484.94	335.33	123.61	152.41	178.45	129.51	116.66	213.32	218.03	108.85	111.60	141.93	191.59	117.79	44.13	77.88	42.03	54.71	109.24	62.50	67.14	67.67	74.45	55.52
24			15305.05	23546.45	78583.63	132172.82	115502.45	55711.68	90692.55	75673.55	14263.69	2057.23	460.00	542.13	855.76	809.34	686.16	327.82	214.74	299.86	430.01	262.47	234.15	340.64	247.84	229.65	144.52	233.15	103.92	119.24	82.48	112.72	83.46	65.82	93.85	112.23	139.18	50.89	67.20	82.10	66.34	49.37	96.96	178.47	79.65	54.72	70.79	62.31	39.16
25			44361.31	90700.03	43462.23	53525.00	44288.10	21335.54	30539.35	32538.65	31374.63	7638.67	787.97	409.46	319.83	206.73	94.14	185.46	199.96	283.46	222.86	331.02	206.71	205.49	111.99	92.76	84.83	93.17	88.07	165.17	116.42	75.66	72.85	103.87	79.99	96.89	69.64	82.79	76.06	45.53	52.59	37.71	101.60	75.43	32.94	43.49	74.28	58.84	53.52
26			87921.21	131828.60	51102.76	63500.46	35767.19	70992.92	67896.47	172263.06	42719.85	3594.30	3079.01	1110.76	643.65	391.04	494.83	458.15	467.75	351.65	201.67	554.88	843.19	583.51	501.45	235.29	204.10	184.02	201.34	181.39	161.19	109.15	108.68	59.66	86.36	110.69	153.88	129.31	135.81	119.37	46.83	38.26	55.10	64.22	48.96	40.61	20.81	36.85	19.16
27			39641.47	153839.51	73564.48	34589.50	33622.25	43943.53	80915.64	61878.15	4565.75	491.14	449.53	517.16	356.77	222.68	198.44	175.14	168.91	161.64	233.92	256.65	231.40	188.61	185.57	83.82	113.09	75.78	65.66	59.63	137.57	136.02	100.32	68.25	65.03	60.16	104.35	51.55	67.46	35.16	63.05	40.69	63.19	93.54	32.73	32.89	42.20	69.02	67.81
28			33997.89	71066.75	80971.76	49139.83	33511.16	27269.17	24262.07	42953.28	16195.27	2637.31	580.19	352.45	172.62	116.57	146.21	220.44	178.48	333.04	125.72	329.47	312.78	196.21	131.07	131.14	237.20	127.25	91.64	92.85	136.49	245.74	153.74	165.80	75.75	91.08	103.03	104.70	70.72	39.43	59.83	78.08	92.93	74.64	26.32	47.21	67.49	48.69	42.05
29			23867.19	114793.83	106449.83	57799.75	59871.28	18282.72	37349.13	37917.24	4763.71	1259.07	590.40	514.79	388.10	251.30	304.88	407.39	213.87	347.58	413.64	200.83	305.95	322.31	375.04	174.87	81.37	103.78	97.45	115.80	155.83	75.88	118.88	103.37	71.55	64.94	87.62	106.64	143.27	62.96	44.97	54.86	43.10	89.98	50.04	19.49	31.17	78.67	42.86
30			19670.22	106151.28	69403.07	89597.52	116455.87	90049.93	58211.50	19097.18	4001.86	2324.96	1382.68	965.07	583.53	194.76	158.20	151.35	205.77	419.79	234.23	216.63	516.75	516.28	163.09	303.54	223.6182.66	133.66	156.20	137.68	271.13	229.64	272.09	602.77	1397.13	2745.57	5460.31	8112.96	20607.48	29791.98	28039.88	8240.78	1780.48	592.46	713.52	1188.16	1038.06	707.94	218.01
31			25378.01	59634.24	45510.23	111706.34	211342.50	212940.68	157234.62	84816.03	19177.61	2969.77	435.33	201.31	272.14	268.33	286.23	132.15	290.00	292.73	117.25	165.33	160.07	129.33	220.07	413.09	167.20	109.99	150.25	127.48	64.83	53.95	86.31	80.80	31.89	44.61	74.50	42.75	54.12	75.60	66.58	87.95	49.84	25.81	37.50	39.63	55.54	33.96	58.20
32			72104.44	339405.65	136494.59	46507.99	38875.37	45201.18	102992.85	85670.32	17439.24	2895.93	864.00	1040.78	704.90	260.50	549.55	660.49	520.96	638.44	653.78	314.71	216.31	340.20	238.30	251.92	236.27	180.87	165.38	231.26	225.11	182.91	183.18	149.91	128.04	129.01	117.45	183.40	106.49	93.54	57.31	51.09	87.58	59.44	60.73	131.51	100.82	33.99	40.86
33			30626.33	102496.04	72038.17	79272.54	93977.50	109394.69	112042.25	53911.43	5313.20	1017.35	525.08	507.14	381.25	522.26	552.87	901.90	403.21	257.59	462.96	494.05	401.56	178.92	220.18	101.98	259.29	194.36	73.45	121.29	197.13	413.52	230.69	62.28	81.17	111.00	109.84	134.54	136.81	123.48	123.45	81.04	131.74	113.09	93.00	98.44	113.85	114.67	76.87
34			117357.35	221451.23	74628.76	54718.59	33424.12	21648.23	26434.90	48043.19	19436.91	2628.68	1094.91	469.73	451.31	274.99	306.74	289.05	436.81	314.58	258.94	185.80	280.45	395.39	302.04	277.21	227.68	225.84	164.97	92.81	162.91	136.40	110.50	174.72	160.68	172.92	63.61	68.94	178.72	97.65	66.09	80.40	78.09	99.25	54.74	71.99	42.47	42.16	48.25
35			26944.17	147889.07	172620.23	82881.84	44193.95	44485.37	59144.23	63090.33	32258.31	5971.93	3120.20	1986.51	366.93	241.45	263.73	382.71	718.99	379.27	754.58	566.00	381.13	287.34	304.17	644.23	668.27	314.41	82.80	72.90	77.69	77.57	80.31	138.57	86.23	96.33	240.30	184.06	161.17	106.08	62.43	60.69	58.40	117.99	93.21	53.98	42.64	54.88	37.41
36			33322.62	103453.83	95770.42	106332.90	118078.35	120407.85	129236.53	80026.01	5970.12	1573.01	2425.62	953.30	509.70	584.53	327.11	187.83	382.42	279.43	556.09	431.15	327.96	400.88	334.71	227.95	170.33	155.56	154.46	156.05	105.70	61.05	71.54	128.17	42.32	90.67	99.38	85.16	103.41	96.62	66.91	130.25	92.54	54.76	95.02	58.82	61.43	51.97	39.52
37			70938.59	314549.06	78572.79	90084.39	83993.64	28165.59	39352.08	93256.32	57383.24	4524.10	2856.16	2262.28	1229.39	523.83	439.05	167.83	320.76	521.90	272.09	489.05	483.97	698.90	640.64	375.47	207.70	227.89	170.36	129.02	162.74	103.30	76.04	50.17	58.50	68.63	105.10	61.72	44.43	110.58	77.38	64.13	152.65	98.41	93.27	55.77	50.15	58.51	81.80
38			73033.02	157367.95	139550.84	151486.35	46105.28	53032.53	111666.24	82292.52	16654.92	2611.15	864.95	1168.10	848.73	439.16	481.09	761.13	365.96	316.10	372.11	259.39	291.68	393.48	416.97	444.11	235.11	251.73	202.55	311.29	161.16	165.99	196.83	392.13	574.70	523.42	954.34	2304.16	7564.42	13806.33	24203.12	32349.00	48546.94	93050.46	28123.60	2292.84	1124.77	1648.68	966.93
39			20580.80	47805.15	136938.45	336347.25	178576.45	42574.27	70715.35	61024.44	16520.58	2679.47	2504.69	1727.17	594.54	296.43	361.55	531.04	480.89	669.29	658.48	878.69	899.44	307.62	294.50	242.14	212.72	143.33	319.83	185.70	139.47	160.54	300.52	307.57	176.99	182.14	134.71	139.56	53.78	101.47	71.87	45.70	96.65	120.81	93.38	74.48	111.19	114.39	51.55
40			30440.46	79885.73	109708.24	170049.59	189127.71	119674.02	79399.50	59262.11	10176.57	3342.59	4391.02	2073.91	813.88	429.54	220.68	623.13	672.06	365.90	434.34	577.18	360.95	184.01	359.88	630.26	413.47	279.64	147.42	258.61	186.99	140.55	93.21	52.72	101.44	124.26	86.12	46.95	146.72	84.94	60.45	81.92	156.14	123.21	50.57	53.17	26.12	59.56	68.25
41			52528.95	316909.09	107159.91	61965.99	31852.69	37193.89	61178.62	64767.32	36712.26	5092.63	1416.91	828.38	146.93	155.57	241.61	408.93	681.09	294.89	360.42	460.59	755.15	387.55	420.77	380.71	588.54	273.31	134.80	174.49	99.57	220.92	135.76	95.39	88.04	211.98	164.37	66.56	99.59	186.64	69.19	77.87	96.62	122.64	112.91	34.74	66.34	43.55	46.13
42			11150.79	78981.72	65243.34	77871.25	104128.29	72115.14	96934.68	64403.56	18133.87	2927.89	1442.67	1026.42	446.90	314.68	545.54	390.86	345.03	163.70	152.01	306.10	127.44	107.44	171.62	149.79	106.67	39.13	59.84	40.67	42.33	63.03	34.88	42.87	33.31	135.88	109.22	48.37	57.56	70.66	47.94	23.57	53.87	68.71	46.08	22.31	50.11	74.53	88.58
43			32147.79	140727.95	141528.18	186844.06	119908.16	73566.42	44885.11	70415.42	52011.25	9315.06	1470.24	498.24	366.61	177.43	225.44	335.66	303.78	295.61	384.63	330.67	283.62	230.33	122.20	201.70	188.89	206.51	101.96	64.89	42.85	75.56	93.74	91.26	86.25	77.71	75.90	51.73	60.11	50.98	81.20	81.79	61.39	35.92	32.43	44.38	40.35	46.48	47.04
44			30488.67	135528.37	242541.82	311006.12	176273.89	93192.48	163683.14	101767.87	7574.04	646.90	540.49	359.21	893.49	372.02	385.07	210.60	273.37	415.33	356.27	337.39	376.41	163.74	187.04	87.03	174.76	118.47	103.05	116.77	117.86	103.23	67.32	91.08	135.82	101.91	130.44	84.51	55.29	54.40	122.66	105.80	73.86	84.39	86.33	150.75	67.91	40.59	54.43
45			17461.58	99546.03	107577.68	48919.49	49362.11	29461.50	84032.19	57776.92	74478.86	18182.01	1485.60	759.09	557.52	533.11	533.18	378.43	212.15	519.35	194.26	279.56	206.60	283.26	205.85	209.82	163.41	92.48	77.84	98.85	73.51	76.17	132.96	247.18	204.08	128.55	101.43	496.66	854.84	1800.00	1604.24	7860.06	16699.48	8795.69	13105.00	4893.25	1624.39	2472.03	542.50
46			22523.23	208554.70	43438.93	86421.65	76898.96	58483.01	39743.17	82114.75	36950.35	2897.27	548.39	293.97	272.61	181.43	360.29	379.74	411.00	503.13	529.43	852.87	696.25	322.15	143.83	176.50	179.68	129.79	85.50	151.14	178.93	95.39	134.66	172.50	161.15	119.40	170.39	86.39	56.97	121.07	73.96	58.08	73.54	113.54	100.71	67.26	85.68	45.48	80.26
47			23478.11	120043.03	145894.31	244007.39	160207.85	60080.65	88943.64	85700.42	64089.42	6109.81	1177.46	647.31	338.06	597.21	586.77	277.72	112.30	160.21	183.88	230.44	346.06	245.35	334.38	267.41	209.34	153.89	91.25	69.31	133.23	110.57	79.48	66.76	124.80	57.38	42.46	114.42	183.28	100.77	96.09	87.98	73.47	60.00	51.28	86.42	29.29	83.50	90.64
48			16034.36	73566.11	170170.73	249340.07	163468.18	131176.75	276831.09	68105.26	7590.06	1858.28	1020.92	1116.75	610.22	868.82	670.90	555.20	246.13	242.87	179.24	247.04	397.40	212.85	100.65	254.54	230.36	195.49	165.69	144.56	104.52	100.39	70.68	54.16	88.56	84.34	52.86	49.45	67.27	97.20	100.28	51.50	24.56	54.28	51.47	53.08	41.09	33.87	76.44
49			50937.04	264894.93	111552.68	81326.18	36992.19	41206.07	35990.39	132294.75	72183.86	4808.43	1808.66	1384.03	941.72	892.37	360.82	279.23	370.85	303.86	262.66	381.70	251.07	475.95	643.44	489.84	438.33	413.69	309.94	137.57	114.11	175.01	96.55	69.27	200.88	91.75	97.03	157.97	106.92	105.54	62.92	31.49	54.63	50.59	30.85	59.24	49.85	31.08	58.77
50			30571.57	156794.98	143908.10	247025.54	155455.62	84943.39	93266.46	73109.87	16717.41	2676.23	2104.79	1043.29	1026.55	441.41	225.83	196.10	470.60	468.65	292.00	260.65	305.05	410.52	140.18	282.86	184.37	137.52	105.51	210.17	100.58	98.86	87.78	74.86	103.79	99.17	98.07	77.54	55.17	79.26	96.33	89.62	35.43	89.46	76.58	57.20	40.02	48.38	72.97
51			25263.07	246415.03	103555.81	79355.78	54201.57	77773.71	59439.85	42193.80	44272.25	17689.10	2917.38	1114.11	795.24	543.91	394.66	379.55	249.78	387.76	442.33	354.34	447.25	380.27	523.46	470.01	158.67	197.85	169.47	155.93	92.73	58.26	111.42	121.22	120.74	102.66	136.60	106.81	70.16	104.60	113.09	125.82	61.30	99.86	67.22	80.89	60.04	14.30	39.89
52			73493.19	136079.87	149226.81	208046.40	178221.15	46339.30	31340.34	26278.59	4994.93	1137.89	1396.07	665.42	238.31	267.72	136.07	216.26	231.80	205.36	279.71	152.51	290.39	403.26	252.05	135.47	33.05	133.97	105.56	72.99	53.84	145.95	57.24	137.04	86.96	52.71	92.27	44.79	60.77	38.38	67.48	71.34	56.41	84.81	53.51	67.71	48.02	77.79	51.07
53			23740.88	55166.05	65295.46	116142.21	74476.53	61547.89	116873.76	85947.18	31429.05	3580.89	2050.67	1897.51	1855.03	730.23	359.78	368.60	354.32	195.96	277.66	300.77	192.38	440.30	378.59	404.17	252.51	170.12	158.21	79.43	106.14	175.31	114.06	141.57	155.68	110.16	53.68	81.28	78.19	55.25	62.31	59.32	52.75	62.29	53.80	48.19	45.75	59.96	23.26
54			40221.18	86707.58	45353.60	20333.32	30921.91	109282.19	149972.17	38459.57	8150.75	1622.49	1500.56	861.72	967.77	817.77	705.82	596.83	363.05	355.55	111.20	228.96	248.37	369.68	279.58	270.84	243.60	160.20	205.58	189.54	106.47	113.71	77.26	49.67	71.44	79.55	80.69	105.52	88.78	40.70	51.52	70.45	54.54	89.09	62.90	67.38	71.21	51.27	51.78
55			21984.17	125114.07	49772.95	36068.82	90785.52	98922.57	55446.26	61165.24	22283.48	4153.71	837.94	1572.81	489.50	279.35	187.94	733.33	1075.35	993.95	557.35	522.00	617.96	327.99	328.20	424.52	213.48	313.50	607.70	194.15	96.68	87.88	138.84	96.81	177.06	161.43	108.69	137.39	75.44	235.00	514.09	191.05	496.77	616.05	7035.02	13340.11	5245.27	2136.64	235.59
56			35760.26	167175.92	56980.27	180063.50	90209.73	38841.94	44245.80	106800.42	49523.91	4352.68	1030.17	481.61	457.49	346.03	252.02	343.20	317.12	318.89	208.11	659.32	360.50	757.31	519.42	227.17	197.16	176.74	204.80	75.10	99.77	49.66	106.45	78.90	99.53	58.90	42.83	74.80	89.07	79.24	94.31	118.99	77.42	98.98	88.71	81.16	56.30	45.55	26.37
57			63028.37	282346.75	107024.96	77486.78	44446.89	65848.26	82634.78	71019.49	44882.32	10175.68	4416.86	1511.46	609.31	242.55	364.56	164.65	302.34	442.51	694.49	637.33	324.51	190.51	127.57	181.18	175.30	65.73	152.94	156.10	227.76	251.77	235.05	92.77	84.64	115.49	72.89	41.15	100.44	51.72	59.77	88.28	91.19	106.40	77.83	50.47	67.77	72.01	84.67
58			20652.81	126076.96	79624.45	148096.46	123078.78	159689.01	230345.75	80412.92	7473.05	2015.24	1001.21	776.43	926.42	778.12	570.54	304.53	316.82	424.61	473.49	301.10	439.58	463.77	259.05	142.89	112.69	93.58	85.63	67.17	86.64	134.13	107.70	103.56	109.89	112.46	131.08	107.11	78.21	66.74	73.65	48.30	77.60	38.27	84.69	87.27	69.55	55.00	86.05
59			22579.52	166970.96	154493.45	184846.34	229825.07	162479.90	161882.26	75263.03	6725.87	839.18	639.55	748.50	492.58	148.65	128.57	219.09	512.59	359.74	372.27	478.51	316.65	199.49	262.84	175.57	150.44	94.96	63.62	103.73	132.19	81.53	129.76	123.85	242.85	83.39	144.06	109.19	144.26	83.82	50.27	69.97	51.51	54.75	97.62	86.95	68.00	94.28	37.17
60			33825.91	121310.58	134698.00	128940.03	90674.10	55071.37	45252.41	39727.90	41942.48	20577.29	1490.10	734.39	783.82	896.25	255.47	286.91	307.72	197.97	255.71	303.16	298.31	343.87	302.49	230.72	184.51	287.30	291.45	264.76	385.60	176.80	140.18	133.21	119.23	84.20	137.01	230.59	153.95	190.64	158.01	171.64	140.38	81.46	94.56	80.60	35.29	43.23	45.78
61			66046.45	293167.96	124949.00	65644.31	42118.98	36431.53	83852.47	111234.16	48852.41	10523.35	3379.13	2278.81	737.33	260.72	637.79	662.86	618.48	1091.25	940.97	1389.14	939.04	721.61	701.08	511.16	410.19	314.24	187.01	91.90	120.96	241.43	112.57	146.21	301.15	270.49	268.96	255.65	186.71	248.27	113.05	109.74	267.08	278.91	51.93	61.12	35.54	55.42	99.26
62			43289.93	85784.25	70307.21	91299.21	123890.82	81253.21	36635.78	35600.88	71582.13	39531.66	4774.17	831.83	738.50	690.54	471.30	311.71	211.34	171.60	309.67	169.59	289.22	458.26	134.93	177.49	301.70	195.05	151.47	113.19	138.44	138.97	95.24	96.77	127.84	70.52	49.35	119.75	88.08	45.97	69.14	83.15	50.44	77.21	77.87	76.78	46.65	61.81	90.14
63			92632.25	240964.00	157937.59	102578.58	85278.78	59590.25	53863.50	105770.79	63816.62	7889.55	2441.85	756.88	376.17	549.65	698.46	358.40	279.68	580.97	1074.45	1154.24	937.61	837.79	664.03	278.81	259.99	212.55	174.05	138.13	103.74	154.39	107.22	108.78	116.56	127.71	122.48	118.35	109.82	78.79	48.02	42.51	188.41	227.57	148.34	112.97	163.29	115.22	80.55
64			80120.26	119288.14	47138.50	51751.10	66510.68	92176.77	116650.80	63005.05	8587.07	1545.13	1045.98	868.13	600.47	565.36	340.57	205.31	218.78	489.81	422.21	397.13	183.55	164.76	143.73	147.51	271.23	65.82	127.76	147.62	93.89	85.51	84.76	108.93	165.75	186.29	196.05	78.16	89.44	123.04	149.03	77.07	89.85	74.00	149.38	57.81	34.02	69.19	72.42
65			16653.48	94250.35	86442.29	159843.14	201012.35	170868.81	163693.71	47440.65	5956.15	3852.91	975.30	874.44	763.02	516.15	302.70	320.92	257.48	141.56	300.84	346.65	488.53	243.28	230.74	145.69	157.73	184.59	146.86	65.68	192.25	54.22	119.99	149.35	144.82	96.52	49.96	62.91	47.04	68.60	90.52	83.84	100.20	84.46	43.96	46.40	60.67	74.62	75.24
66			31968.06	165073.98	78086.36	69618.50	64855.54	57491.29	36379.92	112176.30	99190.96	9058.45	2080.06	2318.74	1652.33	731.44	478.50	639.58	752.75	222.07	338.40	393.66	745.52	637.76	621.08	288.07	264.65	431.16	260.00	446.95	254.59	159.42	193.10	140.34	154.77	155.05	78.40	51.21	115.41	56.57	123.79	163.77	87.23	187.84	61.22	119.98	230.48	115.44	42.63
67			11446.49	107095.24	65078.85	81368.07	147876.79	73035.85	73742.45	129018.16	119071.42	13140.15	3103.22	737.74	306.93	317.36	315.60	318.05	868.94	1059.61	497.88	174.88	480.74	923.71	222.78	309.67	259.66	217.30	224.34	194.47	212.21	122.69	82.89	159.71	78.17	77.66	94.11	88.79	133.32	128.88	279.60	1552.97	2701.03	567.38	659.41	281.38	101.80	165.18	236.28
68			57162.55	138392.67	272339.03	226707.23	121984.10	92775.76	79052.26	72061.00	30689.94	3760.55	1287.19	452.02	388.97	347.93	543.51	262.53	430.02	196.74	793.54	759.44	452.01	494.00	214.77	374.94	466.26	143.75	137.43	111.12	114.01	60.40	176.76	198.68	200.32	254.95	133.04	110.10	110.01	68.46	95.18	101.44	91.53	112.94	93.84	57.19	35.84	29.32	50.00
69			38156.55	104913.72	109472.54	150790.51	161689.95	83352.39	97140.45	46357.88	21340.58	10293.43	1952.46	946.74	1324.44	780.54	440.34	383.99	377.76	465.27	493.77	461.15	584.35	539.54	427.58	374.99	294.73	130.46	115.83	109.85	131.52	87.19	53.54	74.79	76.19	61.43	200.41	88.72	60.72	103.42	79.85	103.25	120.45	46.10	56.83	33.93	43.03	65.59	82.18
70			56904.98	121188.49	77241.78	62676.53	52623.21	48235.97	44795.89	97425.65	35295.74	4928.78	3330.85	3567.40	1084.76	697.68	614.87	427.09	467.09	479.01	90.47	445.77	388.44	251.61	304.48	667.97	368.29	159.30	173.77	189.70	79.15	123.57	117.57	139.67	151.68	94.99	67.47	71.36	81.64	151.85	124.51	71.60	150.71	152.43	80.33	45.88	83.58	78.73	40.88
71			35764.14	174321.68	137006.90	76962.10	44820.57	67538.00	89614.03	106528.52	17648.18	487.50	322.49	307.38	627.63	194.76	172.94	214.47	716.18	521.70	337.87	180.01	464.58	742.30	236.81	217.42	184.80	201.80	67.19	106.65	141.59	126.23	122.47	80.35	63.24	60.14	71.63	63.09	97.47	66.52	53.33	80.41	74.72	77.67	47.10	44.51	54.68	35.62	58.53
72			37987.29	161374.70	196693.21	224893.57	170934.31	196367.98	178040.62	103237.02	23862.70	3660.77	1492.51	425.35	447.92	528.78	272.64	608.59	662.42	523.71	258.70	270.86	432.24	682.05	624.14	413.79	345.66	299.30	185.66	201.16	163.40	147.93	179.39	255.19	186.80	171.44	133.96	156.89	194.92	95.39	97.74	101.73	96.22	112.07	169.16	159.67	55.81	40.48	85.10
73			45383.66	103610.77	58732.27	58800.69	58586.53	151608.89	263752.18	106873.78	9263.00	3068.39	1670.80	1819.73	931.01	485.47	660.51	370.93	519.80	851.44	505.00	385.49	389.52	493.58	341.13	352.73	286.02	317.45	200.55	153.17	103.35	212.86	108.96	159.46	226.12	215.60	120.41	114.88	157.84	224.19	118.28	47.91	79.14	92.70	88.94	91.53	87.55	85.91	83.96
74			34535.48	78608.32	128835.27	174249.29	45176.03	38718.65	61497.32	55351.28	8311.07	2655.82	1233.67	990.05	385.43	332.84	382.83	246.94	298.57	149.44	659.94	589.05	388.63	300.42	213.98	128.72	267.91	262.98	156.42	292.62	232.33	200.62	142.75	148.37	122.52	108.56	85.98	103.39	109.93	103.63	103.25	110.31	113.37	76.50	75.10	99.38	42.72	97.86	70.75
75			363244.96	3107547.50	685748.81	103199.67	64106.35	23382.17	62984.62	108003.44	27744.94	6976.47	3376.19	1812.23	1684.73	638.82	868.69	564.96	1341.60	398.10	337.35	190.67	307.37	289.17	312.50	245.06	332.00	259.53	155.63	151.03	383.75	274.74	272.83	249.33	256.42	259.16	229.68	328.71	841.41	1632.97	1302.71	1670.51	6777.76	24585.62	59297.95	12094.29	10407.76	6311.72	2096.39
76			33706.60	150227.35	111272.71	160231.68	133528.48	105929.44	174343.10	136193.15	21522.50	6353.90	3910.37	2935.52	806.88	569.12	324.78	279.71	160.68	982.35	941.62	885.99	430.55	390.71	392.36	686.91	914.23	656.55	358.45	392.52	234.86	213.40	236.91	224.76	136.78	233.34	175.19	61.33	131.59	141.58	197.19	143.05	60.45	131.84	120.58	84.93	81.78	51.79	52.66
77			76136.18	322916.75	279281.90	118140.21	41226.61	31109.70	88191.64	67802.34	16864.01	2618.44	2434.27	1087.55	315.26	529.09	253.64	292.89	434.31	644.35	617.25	167.63	228.08	359.77	417.41	466.31	140.85	106.57	169.12	129.26	73.08	70.84	136.80	133.96	143.82	87.05	36.76	60.17	78.83	57.98	71.65	80.91	79.91	91.77	66.26	45.02	52.07	42.13	61.45
78			16368.06	303251.56	101550.69	130631.89	124436.00	116029.04	110630.72	46970.65	12041.90	3060.13	2063.26	1448.33	1384.05	1181.66	763.78	338.93	381.88	320.50	485.96	556.70	566.60	686.92	875.74	665.15	465.26	254.97	304.15	145.87	80.02	39.60	38.76	110.64	76.68	40.72	82.65	180.07	202.91	141.65	95.94	86.69	90.74	109.59	96.28	107.28	44.51	42.79	87.57
79			33232.49	162734.81	74639.02	78969.58	140120.75	130772.21	91289.53	109760.54	23104.88	3371.19	1479.68	916.58	868.86	507.26	221.59	379.13	413.91	329.02	285.18	252.89	266.14	205.80	588.51	515.22	200.54	139.70	134.94	154.17	140.54	79.48	99.74	76.51	120.46	93.08	119.39	69.39	120.36	134.78	68.06	62.51	86.12	68.39	70.29	63.84	52.98	26.28	57.99
80			92247.09	200533.50	257837.60	133065.67	122414.50	88554.11	45578.53	38913.69	4900.11	1291.74	1650.70	900.52	405.87	395.02	242.64	218.96	231.39	323.07	152.06	334.66	443.96	436.89	686.50	206.46	256.42	242.71	112.99	166.71	160.31	88.66	82.73	142.53	84.61	103.37	68.14	70.20	152.01	119.81	77.24	44.32	38.48	104.52	57.41	76.99	72.33	57.56	50.61
81			19653.62	42149.78	83641.75	133182.65	91725.50	95258.83	107310.64	258395.14	86862.84	2288.36	894.21	1369.53	930.08	730.05	611.71	414.84	603.87	658.40	1019.21	933.35	657.12	299.89	1292.74	935.07	392.65	405.93	261.59	229.33	184.94	182.29	268.16	245.80	251.86	237.60	234.27	109.70	202.74	262.36	161.51	163.38	102.25	247.46	203.22	90.33	100.34	77.17	152.56
82			29801.06	121377.27	71114.44	35299.94	43195.19	43891.20	155631.57	57374.06	4932.64	1567.04	713.71	513.72	271.27	740.89	626.01	359.71	236.42	342.17	463.80	357.60	275.89	222.37	973.16	502.09	197.39	167.35	122.92	208.94	310.28	312.78	129.06	79.13	67.31	103.94	61.53	66.90	107.83	111.30	106.62	84.90	51.21	78.20	38.49	87.96	92.98	53.67	78.11
83			36372.74	111843.26	205238.84	91958.12	136036.42	93963.96	112618.79	90029.03	23471.73	5310.80	1331.07	801.00	740.71	545.44	354.19	443.03	553.84	650.79	955.05	654.90	676.04	485.80	1050.09	949.11	689.31	475.93	370.75	364.17	261.10	420.12	200.17	115.20	202.83	152.40	176.51	264.13	353.58	158.89	137.75	109.42	88.23	81.75	141.45	107.69	38.25	112.09	49.96
84			31871.44	111428.96	237327.25	115241.31	66244.12	63812.64	61459.67	152428.21	54474.43	3374.89	1009.45	688.93	587.39	390.28	590.66	492.54	213.08	232.61	212.69	258.19	403.58	574.33	627.14	267.90	225.28	140.64	81.77	68.35	69.39	121.70	82.35	101.08	181.32	150.03	116.61	136.23	128.96	109.84	103.81	32.71	72.87	66.51	71.33	49.97	49.78	64.07	107.63
85			38500.43	103565.07	51869.86	134700.42	117935.14	45085.31	70504.72	91415.85	26374.75	3720.16	1182.70	899.66	840.64	530.53	467.68	278.48	427.17	825.40	822.70	446.25	688.27	474.91	224.15	140.84	177.93	118.57	102.12	53.58	181.92	215.98	180.56	169.06	155.31	133.30	93.20	64.48	69.14	94.31	55.24	70.40	53.79	90.57	49.54	39.51	58.91	88.12	49.21
86			36626.53	136599.14	135341.64	200563.96	214522.10	152514.00	52540.45	20211.10	9901.20	1744.66	844.72	1137.65	572.97	457.09	435.85	285.88	222.87	177.88	509.79	1055.93	932.86	1131.63	980.85	284.21	266.78	304.47	148.24	59.49	88.26	62.55	169.61	144.57	188.09	202.10	242.21	191.86	127.23	130.33	154.95	117.40	70.87	77.76	72.34	67.28	45.66	92.64	81.99
87			53887.46	196609.73	117868.22	100870.25	73799.67	55239.05	61517.14	74574.89	17003.19	3337.01	1237.07	506.40	344.00	319.67	382.71	427.76	296.36	491.07	696.32	558.66	564.55	736.87	684.68	380.01	457.07	210.89	195.63	225.43	203.85	225.44	248.65	252.75	298.77	273.49	318.60	201.91	338.37	215.34	185.37	137.41	58.11	79.89	57.01	125.85	141.05	88.64	94.92
88			26334.03	326957.09	187880.03	52638.12	61898.05	58784.93	52334.59	44141.13	66298.10	10217.80	4180.28	2017.67	1797.63	670.37	409.42	210.53	407.21	1148.54	887.55	702.03	815.50	563.20	392.28	666.01	402.96	371.44	207.78	211.63	193.44	240.07	137.04	273.74	93.27	199.10	266.87	361.60	168.06	133.40	139.50	195.25	195.53	302.61	2527.86	26347.68	25898.64	8190.71	1830.74
89			103426.29	492756.56	152587.70	61751.02	38154.76	53244.73	208487.76	180284.46	22616.64	888.31	1117.39	1636.49	1342.23	755.76	338.93	284.02	400.72	538.95	1103.06	573.65	279.88	326.50	473.07	288.85	350.22	372.56	296.97	272.74	178.22	185.64	177.15	85.19	119.38	274.92	158.02	119.12	69.64	161.19	96.93	101.59	154.35	110.98	103.45	91.15	21.12	51.90	88.58
90			30582.51	150702.12	61849.90	71683.29	38245.68	51259.33	123287.83	113385.96	12927.85	1216.30	1295.87	1342.22	529.32	527.50	470.58	529.60	438.18	288.31	408.98	315.13	269.63	280.19	198.35	153.87	162.97	117.45	58.05	85.30	66.56	95.24	114.90	143.04	140.52	84.13	102.89	97.38	32.74	61.71	83.91	70.95	111.88	88.88	86.25	85.11	59.41	53.89	63.47
91			7776.25	55637.66	50507.72	104871.20	165578.87	78459.57	107505.25	82972.06	15898.18	3019.76	1007.61	1745.23	1263.29	525.63	550.39	516.86	1613.24	1801.84	985.16	1968.79	426.43	732.96	306.81	1111.81	907.95	220.62	265.66	219.03	349.74	138.66	390.70	265.06	170.33	261.42	360.43	187.11	152.81	92.75	69.46	133.80	252.37	201.81	91.32	169.82	279.90	147.88	53.59
92			138595.20	398545.50	205790.12	133206.84	126634.13	151236.29	262383.87	178587.96	43950.81	5760.34	2150.75	504.39	943.39	1767.37	1083.40	575.95	658.91	702.28	800.21	812.60	860.51	628.19	530.09	304.95	285.81	219.14	157.58	141.77	212.48	112.81	80.49	119.35	185.01	120.13	98.44	104.45	89.94	65.09	130.12	93.00	81.94	165.02	69.67	79.28	84.01	78.56	67.92
93			8140.93	105522.15	100175.25	66290.95	166606.50	138934.95	66948.46	18748.85	4391.18	1010.46	638.27	226.01	201.98	183.66	497.63	274.87	352.49	157.43	418.50	454.15	393.74	458.35	210.36	160.55	302.47	91.89	186.11	203.92	129.55	143.22	95.48	58.94	140.88	192.74	89.51	43.94	98.02	94.21	115.59	114.81	88.55	83.02	119.65	71.82	56.31	48.11	25.77
94			67742.46	208104.07	207166.46	112031.81	45960.32	63230.09	120984.36	114951.24	20790.14	3548.23	1210.40	398.84	326.89	364.21	146.85	210.15	336.55	140.93	377.79	352.15	296.64	579.92	544.09	465.63	262.96	101.81	245.42	100.40	56.36	49.18	115.91	80.02	123.49	90.58	88.05	93.38	111.30	79.09	104.80	64.60	83.49	89.26	86.26	59.25	39.47	27.28	34.37
95			85521.56	100845.25	75764.74	118171.33	159435.85	108364.43	124384.25	137368.10	29301.00	1160.79	602.29	356.74	418.69	685.22	492.97	336.38	368.67	264.86	170.91	186.62	167.54	201.77	301.72	104.96	155.46	116.73	85.77	101.55	111.39	126.41	171.28	48.76	81.54	51.34	101.65	68.55	74.86	69.34	85.57	109.97	70.35	53.55	62.37	88.69	57.02	63.03	137.36
96			67283.42	166440.64	137289.42	94719.54	78898.68	66489.73	120680.91	75859.14	13955.40	2521.76	998.68	710.06	535.71	319.90	324.11	498.39	528.56	438.23	680.54	378.62	419.08	328.20	200.87	172.34	498.06	380.71	399.49	329.23	155.33	226.81	202.26	164.05	86.66	119.61	67.82	49.06	162.23	86.33	122.35	113.08	116.59	96.15	174.57	73.20	65.25	84.28	46.05
97			94133.96	287876.62	81657.22	107543.65	68440.92	95750.05	164339.26	70125.19	14913.89	3711.15	1896.81	1282.04	486.86	554.62	468.98	800.03	1418.34	1270.18	197.30	671.56	722.83	598.97	899.78	800.58	259.14	268.40	202.74	151.78	169.17	208.22	151.89	288.60	256.95	427.87	314.82	183.60	184.40	229.16	142.61	138.85	88.18	150.58	163.13	173.40	77.68	68.37	103.11
98			42654.35	111153.89	59688.29	75323.16	148320.09	126426.28	79454.75	58204.95	9811.44	3312.41	1235.90	603.51	575.32	359.59	202.14	494.89	302.21	163.50	537.83	894.50	642.13	255.05	717.97	497.91	551.04	610.35	411.12	508.60	394.46	220.81	153.99	94.04	360.01	473.36	346.76	220.36	212.64	193.48	56.21	200.48	208.95	131.81	86.19	77.91	54.56	130.51	145.15
99			70455.85	173544.84	67938.32	47186.13	62364.82	57347.65	97784.76	116966.99	54610.30	6914.65	1981.00	1003.44	468.82	608.34	545.59	550.96	1129.41	972.46	604.14	251.14	387.82	604.53	299.14	361.53	592.65	362.13	114.36	199.05	140.74	73.80	140.32	102.80	207.11	113.19	151.22	161.88	153.13	207.17	110.69	156.03	216.25	138.97	98.72	71.37	114.07	72.44	48.51
100			77059.07	243012.28	119953.57	55544.08	36348.52	20394.64	71760.29	111578.42	34744.38	1824.58	854.41	373.52	441.26	310.40	377.88	453.15	482.14	307.47	584.84	399.09	367.03	785.25	273.67	419.56	468.68	301.23	159.17	71.64	195.35	191.44	193.37	199.36	190.46	202.01	258.60	274.81	93.29	110.96	78.21	101.12	111.88	75.56	108.59	89.26	79.23	66.88	64.87
101			45290.85	225050.76	148323.57	43018.89	60649.58	54674.32	115451.71	95767.75	18034.05	1964.71	984.10	619.52	563.32	505.70	317.54	148.03	266.72	825.50	726.51	684.66	495.05	470.08	382.68	192.22	169.80	114.76	147.05	307.40	220.34	227.24	199.67	135.01	171.34	146.19	160.49	102.90	91.67	84.22	133.24	93.67	62.61	62.53	43.72	44.90	74.90	89.47	117.87
102			29042.16	120178.00	62744.19	85803.89	84390.15	158473.87	189041.64	78131.03	39857.07	2285.19	589.27	925.63	947.36	597.48	369.32	236.58	391.36	339.70	189.51	414.40	203.44	458.19	924.15	440.49	237.13	215.62	155.73	207.23	79.14	161.14	166.36	65.81	84.00	218.48	128.50	83.98	178.48	140.37	83.61	111.32	53.37	98.28	81.52	87.59	93.44	107.19	88.52
103			24385.80	168421.46	86292.91	79940.35	66508.53	50456.47	47324.52	54125.69	18188.27	1727.14	1284.77	503.47	447.43	492.32	532.24	275.95	205.76	220.59	72.18	250.08	405.03	404.78	573.94	396.33	242.50	120.23	160.78	121.19	141.92	94.12	79.79	124.93	108.44	138.11	71.28	84.83	163.39	155.74	182.27	173.22	137.79	143.20	86.45	584.49	2384.11	1950.11	925.33
104			71828.00	128165.71	106821.00	183587.98	154591.60	90798.97	56820.55	59425.14	13936.74	5482.43	2987.15	1605.73	700.87	470.79	479.26	301.43	405.03	694.94	637.93	709.28	364.32	531.92	836.20	381.61	156.58	135.45	178.04	138.23	127.82	236.97	250.49	190.85	129.47	65.99	77.65	185.17	203.82	182.59	117.73	61.50	118.53	72.23	55.97	53.67	52.15	38.68	64.02
105			15395.21	73104.60	45930.71	49564.56	71804.29	48135.38	58116.93	91747.59	37389.53	4874.78	1608.63	1495.35	1070.33	596.13	695.18	286.45	161.48	305.52	513.59	207.48	270.92	346.14	594.12	491.33	277.03	184.52	68.44	65.78	108.25	42.17	84.76	115.68	74.65	109.39	95.72	122.51	84.00	86.15	40.75	35.06	106.40	65.91	26.88	24.00	33.53	61.78	69.41
106			59000.08	143232.10	102963.67	167384.87	157249.21	126564.75	173966.93	145254.20	37690.33	2652.20	1981.10	1806.56	1108.39	499.43	620.69	389.47	392.81	300.84	199.41	118.37	183.24	676.76	922.10	489.11	202.65	179.08	201.64	140.35	121.12	60.68	107.21	84.89	88.23	70.65	66.61	88.60	158.35	96.5.03	92.50	57.34	61.32	39.97	30.65	42.81	68.37	45.74	78.07
107			62475.47	162628.64	81969.67	92006.11	61629.04	59102.69	83360.49	52161.28	77468.28	25809.64	3640.14	544.44	217.54	196.02	136.35	260.96	355.34	465.86	498.27	1306.39	1344.25	823.77	875.61	465.72	278.99	291.29	233.05	61.47	115.52	69.07	92.42	190.38	249.49	103.60	148.10	233.26	137.84	118.65	127.86	76.19	38.71	42.96	52.17	46.78	54.39	67.12	59.74
108			18554.50	137067.65	113003.99	105982.03	72378.81	53218.31	63695.37	86229.63	20914.78	2966.01	1126.81	479.36	378.71	325.86	252.44	406.19	469.84	565.51	608.69	506.47	197.65	616.02	1261.07	620.18	197.24	158.55	140.67	214.95	247.15	261.47	329.29	221.53	223.92	88.21	141.16	154.94	219.15	331.44	265.29	289.79	68.88	101.66	117.69	101.51	102.55	74.30	72.53
109			29053.05	220943.31	73600.97	39503.65	30608.69	24754.30	106463.40	119807.07	15411.81	2165.36	1600.57	1764.56	1211.95	628.32	338.33	157.46	214.67	184.73	363.44	361.62	430.72	633.09	1121.05	727.33	335.15	290.75	202.94	56.87	84.09	132.03	77.91	169.73	173.65	83.92	99.24	110.55	83.14	78.47	198.81	199.72	99.55	66.05	96.68	52.23	65.04	70.43	80.99
110			63554.28	158628.90	115228.21	76971.50	85196.73	66034.63	66995.81	80863.29	39589.23	3571.75	1205.16	637.43	297.56	356.27	603.32	295.64	502.79	634.06	550.64	315.86	363.16	422.19	813.42	778.58	379.57	164.29	160.91	165.21	189.49	198.30	125.30	115.35	147.89	192.58	69.57	96.81	64.00	73.60	46.62	83.48	65.37	97.18	38.86	32.05	62.63	91.16	56.15
111			17834.89	110467.68	133629.51	135066.51	110974.66	78339.39	125602.07	53033.67	13397.98	2930.30	1817.41	837.11	1008.63	611.22	258.82	394.93	197.00	392.74	553.98	376.94	176.41	266.75	1014.65	687.20	280.30	180.53	141.72	103.48	188.81	130.83	57.18	111.92	78.88	98.57	66.02	105.13	169.96	178.91	122.05	127.07	100.85	70.73	66.38	47.80	68.82	27.50	60.33
112			114739.09	248444.84	133508.60	65808.96	136868.67	82466.42	86469.36	154846.34	56263.06	6734.29	3791.10	1186.95	440.23	476.19	292.38	266.05	497.40	477.53	369.50	198.67	481.33	521.45	930.87	485.88	174.11	74.07	97.35	169.67	124.21	121.56	115.40	100.98	90.78	83.91	77.55	136.68	157.74	153.88	120.16	94.09	88.81	131.34	80.95	88.19	65.29	80.24	85.27
113			24932.80	133945.25	58942.53	69925.38	71167.49	41243.12	41914.47	109003.60	20023.84	914.89	775.77	305.02	321.16	125.60	443.63	573.42	554.45	151.48	314.19	352.14	473.79	390.47	137.87	263.99	243.38	204.34	72.05	92.51	124.38	64.03	112.94	167.40	142.85	147.27	165.58	184.92	194.04	121.29	136.01	96.78	176.14	106.32	42.07	37.16	43.54	62.95	43.27
114			56761.47	162278.03	81619.25	53761.07	79543.13	98099.38	49895.98	93111.60	119998.91	34710.00	2137.39	1421.25	943.23	365.56	271.47	716.26	607.99	391.66	500.13	380.36	215.35	229.80	224.56	140.69	162.58	182.19	191.65	130.99	115.15	73.98	98.66	113.28	181.58	200.80	106.84	127.68	193.88	146.12	126.10	134.79	69.94	132.10	103.64	91.35	68.35	52.38	84.92
115			55858.55	72738.18	61176.35	57333.13	48891.48	64808.73	58849.73	53827.10	49245.66	12454.76	2145.17	1001.48	739.78	496.71	579.14	219.71	183.00	299.32	473.17	366.63	377.91	338.37	337.45	402.21	386.29	434.19	113.95	156.29	177.17	128.50	118.69	71.22	94.13	108.00	106.08	76.16	110.22	80.47	151.10	147.18	115.44	134.27	47.92	51.04	44.04	35.86	31.59
116			59963.34	123550.64	77026.38	133775.93	55578.70	39469.35	29083.49	84884.82	53393.48	5715.76	1030.84	1619.89	724.15	292.22	196.18	272.16	291.78	388.86	190.76	178.17	185.83	287.69	204.02	135.22	208.40	159.23	140.28	90.72	102.15	86.54	89.07	104.37	106.84	108.08	51.33	110.90	159.57	116.76	104.75	60.17	81.53	120.96	118.44	85.26	40.20	95.40	57.64
117			51132.76	238320.15	198350.48	101654.90	76888.53	66020.79	61130.64	54068.21	15122.78	922.13	215.69	400.16	461.72	286.13	402.59	144.17	194.15	272.95	192.52	229.68	199.39	175.12	156.05	158.23	152.07	154.92	83.16	172.37	175.30	98.74	140.90	88.77	130.28	174.25	116.44	81.80	65.59	45.71	71.01	51.59	180.20	93.14	321.87	785.83	719.88	2950.56	13505.78
118			38959.84	240528.60	95814.06	125990.07	113575.25	87406.42	94848.65	66201.19	11895.76	1182.89	984.81	484.96	249.22	330.85	480.02	302.45	462.06	530.96	457.95	545.55	341.74	223.20	240.61	133.08	260.49	319.56	202.89	106.49	113.14	141.18	138.98	199.08	166.66	100.20	64.42	93.06	117.08	121.78	135.07	69.55	105.77	111.65	35.70	51.77	58.05	57.96	52.01
119			23922.99	69245.29	122137.34	82254.13	67073.00	92329.78	123810.70	45199.20	7364.24	1789.78	1889.68	1367.20	334.67	156.20	634.20	606.44	634.91	419.65	332.29	397.43	406.26	217.95	192.04	118.57	132.06	107.85	119.36	125.22	103.14	62.00	69.65	109.78	85.37	85.57	257.15	80.36	54.64	118.95	56.85	138.60	92.19	59.25	71.01	43.81	76.72	69.35	43.25
120			12898.79	66185.36	133089.71	99021.78	35425.88	31224.33	32229.56	100942.30	54526.98	3050.04	1945.51	726.78	284.65	349.08	414.57	200.93	598.72	496.84	721.90	409.40	180.17	480.58	428.94	236.41	247.49	193.15	126.90	137.59	119.00	55.95	62.66	106.75	133.69	127.30	111.46	126.37	128.15	57.68	86.28	109.73	105.21	48.55	59.66	45.02	82.05	106.63	37.96
121			72151.85	345257.43	242980.10	87922.51	66736.69	34700.30	81427.30	117524.43	11217.31	2520.97	695.92	539.01	679.58	532.48	540.47	393.05	299.11	200.77	256.15	277.48	264.31	315.98	316.49	292.47	207.86	72.10	77.08	170.00	165.83	119.16	121.28	111.39	73.68	111.15	130.20	182.61	121.78	67.11	112.43	75.76	81.62	97.77	70.49	70.51	65.53	94.50	74.80
122			15083.83	31938.34	88244.87	118189.74	233271.21	142612.92	63246.34	64541.17	19453.02	1768.04	304.42	394.75	963.88	865.61	462.16	344.87	108.80	220.74	290.32	285.46	117.92	275.12	407.63	309.82	115.45	66.52	76.74	167.19	138.38	103.02	66.36	59.87	64.51	107.44	126.55	61.20	87.61	129.63	79.97	61.17	71.98	40.44	29.70	34.50	31.28	75.44	57.83
123			62181.60	213629.51	51684.98	62060.59	37615.81	71787.25	78590.67	59442.99	12055.61	2309.02	1398.79	1011.34	847.43	386.12	164.97	210.65	225.53	647.92	416.64	204.93	339.49	264.68	488.29	503.54	366.50	110.35	126.59	197.43	92.89	112.32	105.84	99.27	129.19	152.82	140.00	105.30	123.69	112.14	94.42	92.81	91.20	88.78	31.82	57.72	43.74	62.69	98.71
124			32911.64	80507.09	94186.00	68095.79	27949.30	47420.96	71697.82	64793.64	17313.43	2417.60	845.12	1099.02	650.05	220.33	297.95	141.96	310.47	335.83	498.52	291.79	187.15	428.50	279.01	163.97	133.39	151.02	68.20	134.48	162.09	137.48	101.64	126.42	161.66	107.57	66.18	129.47	83.60	43.24	79.62	76.24	67.29	72.46	69.05	44.63	67.09	66.97	114.53
125			16500.05	62515.05	86773.79	115775.25	86867.04	72347.46	123483.70	100529.29	13136.70	2591.49	1625.05	598.50	479.60	255.73	642.89	775.09	193.76	195.13	918.05	474.67	246.92	280.03	793.54	733.83	336.74	125.22	242.63	193.55	166.39	123.69	105.95	41.98	99.46	103.04	87.59	126.31	62.52	69.60	133.95	71.10	658.06	1108.28	1893.75	6339.54	5942.97	26140.71	23952.93
126			33190.71	108080.55	126833.02	86231.85	49907.87	29883.89	77180.91	86786.07	15647.96	1522.57	919.77	657.30	290.44	495.70	346.88	466.95	219.84	159.24	233.59	240.16	165.48	50.43	309.36	406.19	206.92	74.80	103.37	146.27	143.82	81.43	38.73	59.84	84.26	96.24	79.84	47.46	66.43	121.11	86.82	69.52	76.59	90.63	65.34	37.83	63.63	59.05	49.40
127			60030.47	174605.48	94506.32	134624.46	88951.75	70359.16	87504.70	97634.96	27046.20	5988.88	4393.51	1647.43	984.84	1038.20	964.50	459.75	121.54	196.89	270.11	366.94	400.97	369.04	275.32	215.05	466.91	233.16	109.32	184.52	152.39	134.95	69.31	37.26	64.99	88.85	261.51	227.21	111.29	128.28	124.77	77.29	61.30	66.61	108.28	38.70	31.81	38.08	27.67
128			34488.03	114796.07	80030.09	62816.32	70188.36	45186.59	21833.37	81800.05	11929.86	1841.73	998.56	504.58	381.22	226.12	174.45	258.95	291.11	129.59	96.16	296.72	363.27	272.25	172.53	212.96	239.80	126.07	102.40	148.80	67.95	70.50	73.37	127.83	79.12	58.62	82.94	100.21	115.11	107.06	86.06	77.37	184.64	158.43	76.17	34.29	59.53	55.86	47.60
129			28274.78	71088.05	46126.37	38102.03	61730.22	46648.36	38796.19	91501.13	51710.83	6960.26	987.00	482.86	624.01	396.50	731.03	288.50	388.22	472.97	650.85	518.84	226.46	193.39	205.05	127.98	133.66	78.84	108.13	113.16	166.57	191.22	129.05	36.01	75.54	63.11	105.22	86.47	75.87	60.82	73.25	49.10	59.12	63.70	84.31	95.89	69.16	47.45	61.11
130			11013.06	139211.09	108028.65	79016.93	32871.72	23161.49	80221.30	69424.16	9399.10	3154.29	1324.87	831.13	800.84	428.52	266.66	148.37	63.62	198.35	318.89	229.82	166.76	688.69	603.66	335.51	235.87	210.29	225.37	272.99	131.87	75.58	94.60	110.41	100.23	70.71	89.40	55.88	81.68	77.86	68.93	147.11	116.97	82.35	53.40	39.20	31.92	48.83	70.58
131			11085.94	123199.39	78563.50	43036.66	21363.47	17185.03	55862.48	118037.22	26865.44	3594.09	2649.73	1514.82	511.47	327.73	424.11	944.26	1121.59	1778.92	983.13	1052.76	910.62	614.92	443.51	299.15	238.06	410.25	522.71	435.53	410.09	228.72	229.69	475.41	323.73	430.74	210.16	145.41	319.94	100.78	213.74	379.11	254.08	216.05	148.12	96.44	103.77	119.46	108.45
132			12724.76	71158.74	116321.79	89736.28	58721.50	54529.22	93462.35	64456.92	9176.17	2743.28	2216.74	808.70	467.88	331.72	206.33	263.56	284.88	164.19	211.82	262.20	215.87	618.42	889.87	318.24	145.47	204.54	247.74	264.67	132.61	97.36	140.87	77.14	53.10	53.38	71.17	81.05	163.90	99.25	79.41	52.96	76.16	65.55	46.75	42.31	66.79	70.68	71.68
133			29162.87	87335.28	45539.89	45178.32	62748.37	88840.56	185511.43	97456.82	13453.38	1622.96	687.40	623.96	701.56	752.05	677.97	508.72	358.55	298.43	581.48	440.71	188.64	73.23	133.24	234.40	149.65	160.13	115.26	86.54	145.57	147.17	145.86	139.65	123.48	92.11	73.71	128.17	238.75	164.45	157.29	158.84	128.56	75.88	73.62	97.38	66.97	70.60	56.79
134			17687.05	49219.91	43222.39	104551.15	93775.95	70382.76	44504.06	28849.87	5144.84	1295.53	525.90	315.23	280.93	211.48	179.96	298.62	170.41	378.48	136.37	354.83	420.55	281.86	159.01	113.10	55.26	83.66	185.94	63.31	44.52	77.21	66.21	65.76	85.26	111.60	82.41	83.07	161.91	148.34	98.08	93.42	122.92	65.82	38.96	42.83	31.09	63.34	91.75
135			10589.10	56440.19	52256.02	66186.07	82641.04	98505.10	113161.39	44127.32	6411.30	1982.20	3512.38	1194.08	416.48	577.99	777.39	629.29	896.00	627.52	449.19	822.81	955.60	906.81	1151.83	288.37	209.78	233.45	188.15	143.82	191.45	151.28	106.69	119.23	52.54	66.06	81.57	134.79	161.33	170.93	96.17	158.13	160.18	123.54	76.83	48.06	44.26	46.49	61.50
136			34892.90	117242.31	54733.83	80226.79	64783.06	61219.09	93596.75	40903.53	4552.89	957.56	1150.42	483.84	586.86	491.56	317.58	85.93	334.95	285.23	162.95	119.61	298.57	276.57	73.89	104.66	269.24	217.42	158.52	153.07	93.27	125.90	119.64	115.89	118.48	48.41	76.74	71.31	34.22	72.96	71.84	49.80	32.68	124.15	96.95	39.00	26.48	22.72	40.70
137			50612.15	69300.04	30927.53	23863.00	60676.99	64350.75	58173.87	83896.63	33939.73	6365.47	3423.23	979.41	650.83	397.03	274.87	467.51	630.13	620.96	404.36	535.94	490.26	357.58	357.14	273.49	530.47	580.67	182.09	102.93	95.55	141.76	65.87	48.83	103.80	105.23	111.82	143.74	94.87	54.36	83.30	209.85	86.41	38.43	44.12	61.85	59.39	52.82	94.29
138			54045.00	154082.45	224442.96	147758.45	106780.28	70081.03	112615.28	65612.84	15419.56	1613.67	6593.01	2621.71	604.80	302.42	283.02	550.67	711.02	948.41	1825.45	1686.13	716.40	444.79	774.10	414.65	240.31	170.26	213.00	225.84	228.57	178.78	161.64	296.99	530.89	403.06	364.12	157.18	373.92	169.17	135.06	115.22	126.51	151.05	166.89	134.11	100.51	109.46	129.11
139			20380.11	112133.72	71252.60	99829.92	55563.02	30759.41	54012.54	34584.54	8659.05	1725.51	2293.62	1417.62	355.64	512.45	904.80	756.47	1088.15	753.08	321.45	755.83	707.77	466.44	373.15	260.85	265.06	180.57	155.17	107.15	57.10	75.81	84.05	180.24	161.33	232.56	196.23	138.95	183.79	160.88	91.71	89.25	89.89	124.67	135.56	84.11	43.81	53.13	53.18
140			60421.22	171790.92	93062.50	24351.73	13887.79	26284.08	42211.71	59549.60	10017.18	3624.11	2379.52	870.45	826.27	829.58	493.34	349.51	484.30	639.89	395.83	208.03	189.23	229.52	201.29	307.03	265.23	401.04	250.70	137.80	147.75	213.61	191.67	145.12	64.07	94.29	116.40	166.65	44.60	68.60	129.96	145.98	94.87	96.34	59.53	72.81	67.18	56.51	76.60
141			33872.96	75880.95	54532.83	68726.92	69210.35	30764.52	32080.47	99474.55	65374.56	8824.55	2501.04	1217.06	478.82	269.71	118.37	268.19	402.08	902.46	2399.10	1278.78	390.60	317.23	423.19	295.49	234.90	190.79	170.26	103.75	116.10	140.14	116.48	83.80	200.62	109.24	138.25	83.22	47.54	76.31	46.00	70.07	70.64	66.87	60.82	46.44	76.81	112.91	82.28
142			48171.82	228068.64	90030.31	88167.03	67532.21	36235.74	34309.25	30166.53	73533.87	47545.15	5168.35	1060.76	994.39	419.57	248.33	131.21	329.36	524.15	576.38	698.00	647.16	270.06	642.06	1109.77	707.39	376.26	343.64	268.27	194.56	139.47	155.62	182.49	323.51	191.31	181.25	172.67	205.13	177.41	81.80	106.70	148.20	204.67	298.37	174.74	111.73	114.80	75.79
143			36430.60	202785.50	23062.86	21732.75	47981.86	44570.99	69007.29	86469.55	19317.59	2508.45	763.61	766.82	879.37	981.52	356.40	142.65	678.80	525.77	438.66	136.51	489.54	528.16	245.34	325.27	309.94	167.71	215.52	148.93	102.03	169.89	184.65	90.51	81.87	124.80	128.59	115.13	92.31	90.88	99.23	73.50	155.89	153.05	63.68	81.71	49.10	42.82	43.26
144			21614.09	110174.10	48498.76	34013.55	53727.35	59075.11	27178.44	58953.34	31557.33	3284.91	1158.41	588.86	560.98	796.72	444.03	197.53	485.80	491.10	462.42	347.04	208.05	203.99	191.15	208.07	169.87	249.60	411.99	287.38	209.50	160.85	54.94	113.09	81.40	92.98	79.57	41.63	56.81	27.61	105.43	110.06	109.38	80.37	68.01	47.98	41.69	42.42	3250.22
145			15331.32	50060.46	23776.98	30893.91	52863.09	60806.03	52974.00	33767.82	5736.41	3134.23	1731.34	774.60	342.26	659.06	399.59	143.58	119.74	251.73	321.42	428.56	958.24	567.28	234.64	310.53	311.50	230.61	66.69	170.68	123.02	84.01	72.45	147.45	159.08	61.35	147.30	173.62	171.77	80.35	441.39	623.69	724.75	557.67	2519.83	7425.05	26823.23	11504.28	695.60
146			20541.84	78237.24	59092.50	27439.30	43768.38	59812.84	112946.47	76910.61	11136.05	3150.50	3110.54	1392.13	649.32	399.28	627.58	541.55	506.65	665.19	900.19	594.52	316.24	366.78	251.94	104.72	117.76	190.77	114.11	81.97	96.14	140.18	82.85	102.32	109.13	54.37	49.16	27.71	26.03	106.79	81.69	40.80	36.31	85.69	29.95	27.07	74.07	70.43	58.60
147			32800.35	171082.00	99646.14	29288.66	45743.06	81478.66	160626.09	102631.54	23951.93	6339.85	1446.51	772.16	385.78	424.96	270.56	387.76	384.29	470.06	272.15	126.72	322.30	590.78	243.92	394.45	419.40	272.69	156.35	103.86	207.53	160.24	155.23	81.12	82.43	134.90	70.22	101.59	89.74	145.55	110.98	81.74	85.99	84.14	118.83	95.76	68.86	66.58	54.21
148			43133.78	149115.78	140031.09	57964.00	19858.58	22378.41	61784.28	28645.22	5373.11	3571.95	1673.70	1168.70	364.59	378.00	325.21	333.71	212.74	376.76	293.48	601.55	1374.96	1024.88	302.65	249.63	248.44	116.14	182.43	167.91	251.75	114.54	77.91	79.14	74.27	145.30	40.72	103.04	41.11	60.49	96.89	57.70	115.30	113.91	58.12	69.28	45.21	63.97	50.08
149			24755.21	142054.39	85418.57	64232.97	73427.74	105574.75	66057.86	18532.21	2666.91	2025.73	1541.54	462.10	403.32	430.88	249.65	232.66	168.19	263.17	247.82	277.61	246.30	80.08	319.65	241.03	253.05	244.60	215.67	72.78	65.38	75.29	70.08	80.23	77.25	89.53	120.48	51.10	58.92	85.92	90.26	95.17	89.62	59.44	86.48	81.19	48.25	39.94	45.61
150			30367.34	78286.94	57708.84	73373.05	75518.22	58948.78	130424.72	49461.16	3483.36	1388.42	853.13	577.75	138.19	354.90	424.18	207.44	362.36	485.96	379.80	117.00	272.99	228.87	184.75	175.70	127.61	98.90	57.60	52.36	97.75	93.25	147.49	160.27	85.49	77.90	104.43	74.29	56.04	52.94	86.40	56.96	64.37	98.00	77.12	39.35	34.46	35.06	43.94
151			50418.23	131692.98	43003.06	24855.26	29849.53	30588.26	52680.36	43426.03	15224.71	1962.22	1384.65	1478.56	728.62	454.15	193.07	388.13	445.88	433.21	363.38	334.67	135.70	257.75	340.62	177.31	60.74	95.36	116.02	95.18	132.72	62.55	68.59	67.78	85.62	147.01	78.68	91.22	67.55	78.79	98.23	82.75	57.11	112.55	46.30	36.56	60.68	28.17	47.02
152			29282.87	80055.65	80054.05	61515.08	27780.65	24296.12	49371.50	55422.25	6121.12	2269.04	536.67	546.11	254.53	358.86	443.92	278.61	322.49	540.37	657.41	478.94	422.55	173.80	503.06	370.09	283.73	272.53	173.06	143.57	213.20	147.87	203.62	64.80	158.46	303.51	281.65	393.13	453.02	217.93	226.99	406.59	1057.01	1299.83	2633.37	5421.87	61744.83	110098.17	65855.03
153			18082.00	32708.99	20977.37	44121.38	42484.92	14548.29	56897.15	80234.33	17850.83	4649.58	2268.34	1262.60	392.76	288.12	220.59	202.05	231.14	304.31	556.77	462.58	166.93	122.80	249.61	306.45	207.00	227.09	148.72	208.68	99.50	65.84	119.89	87.90	42.37	89.81	99.39	79.51	132.20	143.48	101.66	41.28	84.27	87.43	90.43	23.78	49.90	62.98	30.66
154			30204.73	42742.80	17344.52	53570.62	42980.37	31913.15	66624.35	37698.92	12269.96	1654.32	577.47	441.91	567.24	383.31	144.51	181.45	312.75	218.70	303.21	246.95	267.91	238.73	253.61	308.87	156.86	121.26	128.95	172.85	122.94	215.53	123.18	78.12	94.86	96.10	166.82	184.94	95.66	48.48	79.68	73.51	46.40	38.76	65.46	69.97	29.33	41.34	25.89
155			13022.95	31805.78	14393.63	14361.89	25281.28	49590.41	104847.42	51865.13	1405.96	891.67	510.12	1005.92	476.53	311.89	253.74	155.51	125.74	227.47	373.82	407.14	146.29	480.32	850.15	401.86	212.48	105.70	62.84	99.38	91.28	68.91	52.60	105.79	123.79	137.71	133.01	96.39	137.99	136.24	78.11	85.88	87.27	79.45	59.54	45.31	44.36	46.79	57.36
156			35785.84	122274.39	51465.33	42944.28	69900.91	85459.78	94905.29	38201.30	11722.03	3372.44	2495.36	1835.45	896.01	574.25	551.72	570.25	542.43	402.97	894.70	946.20	555.35	378.44	524.31	142.40	209.94	153.70	91.28	177.49	132.68	128.52	78.08	105.30	69.66	85.46	114.05	115.66	52.78	55.21	50.46	58.03	108.91	76.02	43.49	59.43	37.16	42.30	72.27
157			21175.18	229373.14	37934.76	16050.43	12952.65	32763.21	44819.84	18803.78	4975.98	3132.03	2396.44	1707.13	1536.35	602.48	319.17	395.84	501.73	338.93	432.73	320.05	480.60	617.06	873.05	491.82	202.22	424.47	307.00	324.53	195.04	223.64	109.07	144.07	123.04	124.71	102.07	104.79	159.61	148.27	195.95	91.79	111.71	346.18	205.59	77.74	61.75	84.38	51.46
158			18004.79	65770.71	33506.45	50101.00	46062.98	56488.41	109527.60	97323.87	10728.03	3646.76	3883.84	1000.04	587.81	569.48	388.19	497.14	1023.08	1691.08	1010.33	1455.56	910.51	193.87	490.87	432.26	311.31	166.18	85.65	148.56	176.45	212.98	215.62	139.10	114.25	169.19	70.22	127.10	54.90	77.98	135.44	144.19	119.29	65.06	75.70	82.14	77.52	102.65	59.71
159			16865.89	36299.40	19758.80	53780.26	54295.37	36238.66	110421.47	77908.12	10011.69	763.76	523.20	822.66	330.02	183.47	423.14	252.73	264.57	453.35	367.05	294.47	398.53	299.20	307.06	226.67	159.26	107.38	138.51	48.12	99.27	92.86	88.25	122.86	93.33	75.65	41.56	55.56	81.57	86.49	69.64	74.18	71.74	57.64	65.60	80.70	74.41	44.40	37.67
160			27798.56	77080.57	50767.88	52095.33	38303.66	31083.17	51933.39	30287.59	8897.01	2197.45	1555.12	821.09	604.74	577.63	315.39	237.19	156.90	436.78	329.90	321.17	168.39	345.36	227.11	189.88	194.66	213.17	217.84	168.99	119.54	181.84	250.46	72.77	188.40	108.43	192.97	285.07	289.58	261.82	346.59	1006.21	878.06	3244.34	4605.49	13577.07	56714.98	28090.33	8719.16
161			25762.72	65486.13	22139.51	15302.80	16862.22	46342.68	86709.50	14295.21	2193.85	974.00	316.31	320.74	439.51	216.30	170.69	203.48	230.42	271.11	144.88	108.94	203.38	242.36	214.86	202.12	231.58	175.51	66.58	104.42	102.28	71.14	54.41	55.89	79.36	46.52	66.37	52.80	76.78	52.03	46.79	99.05	120.97	73.67	49.99	66.34	24.82	57.26	34.52
162			3888.45	30206.12	36043.87	39140.74	63404.57	42639.80	66773.54	69117.37	16397.07	2728.98	899.01	697.95	911.84	780.32	161.58	204.85	237.09	205.21	388.66	512.92	658.95	588.59	878.08	806.29	379.81	143.63	100.22	79.90	150.15	107.89	69.95	90.72	138.04	119.58	67.92	108.49	180.23	132.36	173.41	155.89	163.90	99.63	66.85	64.70	73.04	66.66	61.27
163			73607.84	126679.75	49168.36	39305.48	36449.44	33666.08	132165.32	131206.84	12776.93	2954.19	1941.32	468.77	683.58	536.55	465.24	473.02	423.99	522.51	942.24	882.71	825.09	732.97	668.26	632.16	485.67	270.88	192.34	107.95	120.85	202.57	109.11	135.81	32.20	186.50	290.75	281.34	153.75	127.85	207.12	116.27	129.86	107.70	46.61	92.54	64.58	52.92	80.25
164			39755.03	123442.26	36154.66	32624.79	70084.27	66964.21	81208.29	17358.73	2683.43	1660.47	1404.62	485.19	296.57	396.49	721.96	376.78	265.46	776.83	551.04	499.46	468.58	695.64	870.09	625.80	394.72	131.05	207.93	212.57	179.02	53.30	263.54	229.95	184.26	185.17	86.65	121.25	128.38	94.76	207.36	153.13	84.49	79.93	76.15	77.43	40.63	64.75	68.94
165			66810.69	146126.26	43346.69	25041.08	34037.63	25597.86	68869.58	120753.23	39005.69	2539.04	2521.58	934.55	575.19	345.42	295.68	224.74	333.86	488.19	267.72	548.48	943.73	584.97	569.18	771.26	1075.03	615.88	319.69	314.71	279.21	109.58	50.16	94.59	98.04	357.14	465.14	107.94	420.02	545.05	106.54	79.87	67.88	113.00	71.42	88.19	42.11	39.33	77.51
166			33675.55	194814.01	57128.67	58976.45	33303.98	68516.00	69646.03	11171.95	4398.85	4629.35	1734.11	1027.32	749.50	485.72	680.26	592.98	516.93	516.69	352.32	594.18	643.74	484.48	550.92	121.41	121.03	251.62	207.43	300.33	188.88	135.01	88.69	87.02	150.54	188.21	104.65	127.24	103.55	69.79	86.50	63.35	142.69	77.94	23.42	73.35	49.15	44.98	72.12
167			15322.76	28434.62	21744.11	31557.79	32148.25	15838.91	55382.91	71631.51	22580.70	2324.07	1893.30	1732.70	395.98	525.56	294.74	379.73	458.22	200.54	246.18	221.11	232.61	282.18	301.93	195.21	111.46	187.40	133.24	50.67	66.05	69.36	85.09	147.10	200.76	153.86	94.09	156.11	173.87	187.91	85.64	63.69	36.02	83.79	43.83	62.89	79.13	54.09	46.08
168			17142.15	76836.40	73890.05	73635.90	60909.52	66517.98	55441.65	45664.53	18057.49	11695.15	2471.34	862.64	1395.40	1038.16	620.49	364.76	308.37	214.74	382.86	467.47	663.19	886.11	879.06	421.57	250.89	208.05	223.19	240.22	174.94	110.70	98.05	97.26	120.56	169.31	276.23	434.22	240.89	618.04	1393.90	2726.04	2723.09	6999.70	12171.87	15720.65	40304.86	25394.41	8908.10
169			71410.71	158130.31	65783.92	27475.12	24551.26	26111.23	25845.95	85772.43	58278.06	3028.65	1357.16	1143.79	637.82	558.74	386.76	507.62	235.29	643.81	795.73	365.10	257.46	582.62	510.89	525.13	432.62	471.68	470.99	215.53	70.33	191.10	227.46	129.67	131.39	204.37	154.93	169.19	232.56	191.18	239.92	182.99	112.44	125.48	85.15	38.23	83.55	97.50	32.62
170			33615.87	134372.92	131467.96	148653.78	144015.15	55873.37	26519.62	33282.34	5760.26	3279.22	2013.49	1865.32	623.66	284.41	243.32	259.42	133.22	346.68	538.58	354.39	617.47	371.51	214.28	99.07	77.48	103.18	80.63	72.89	109.11	136.03	50.79	160.73	135.53	145.83	109.12	54.25	93.30	87.36	54.72	48.99	54.75	53.61	20.36	47.31	84.81	48.93	54.15
171			15392.12	48758.03	28401.14	8030.26	21835.01	12191.63	29322.18	39771.80	6764.25	3805.10	3281.33	1111.45	552.46	508.14	160.73	335.85	390.89	203.35	373.78	182.50	101.95	284.86	468.05	339.49	204.97	182.22	351.67	136.22	144.00	105.28	121.53	236.00	128.79	101.44	136.15	112.89	180.21	117.63	61.31	72.26	73.94	81.74	89.11	67.62	81.96	35.66	29.62
172			39172.73	84339.60	29435.05	22752.96	18865.30	47205.47	43747.35	28878.92	13116.44	1952.96	870.04	507.54	277.08	332.61	224.08	218.97	188.92	122.40	123.29	274.74	231.14	341.90	443.76	528.78	349.17	230.36	113.91	74.64	80.97	29.61	60.48	92.76	97.00	76.75	72.25	107.66	101.75	45.32	35.88	66.09	50.06	41.86	39.46	38.32	40.45	49.70	47.63
173			30341.42	100213.07	52990.37	70451.76	60898.77	60130.27	51218.64	41514.07	16043.61	3240.37	870.82	1230.98	710.32	565.82	250.41	296.19	355.42	263.80	475.50	310.78	450.00	523.28	522.49	192.28	227.22	251.58	120.84	67.79	117.19	205.82	176.42	98.23	198.28	179.73	212.20	114.56	163.44	131.76	152.03	154.65	110.69	82.50	69.63	69.56	65.51	53.42	73.14
174			20992.63	273473.25	94335.42	81048.57	69583.70	51810.57	50212.38	35702.73	5964.20	1647.85	3513.07	3217.41	1882.14	667.79	244.50	359.61	826.45	317.79	562.45	252.51	786.35	701.90	392.38	455.03	747.50	311.69	222.41	234.01	168.23	169.98	160.77	112.69	144.29	138.07	227.19	113.25	80.03	124.22	145.36	74.23	85.06	48.54	161.24	145.08	78.12	96.16	53.12
175			24755.94	72832.36	46765.17	35029.91	17155.83	40325.02	46118.84	51266.15	10928.26	935.02	1298.38	918.06	342.04	182.48	118.66	252.63	309.80	211.13	365.06	308.21	318.02	163.73	360.76	203.31	142.53	228.46	260.06	169.66	66.82	78.06	103.73	87.73	46.34	49.70	50.28	38.47	68.76	78.25	90.68	69.62	99.29	130.66	61.75	62.84	43.12	54.92	31.30
176			12391.82	113483.07	26465.70	22248.25	19313.73	38509.95	90196.96	102865.81	31483.23	1361.36	1638.63	1172.44	828.62	733.12	136.08	324.56	522.05	448.77	368.31	116.10	260.25	154.97	200.07	277.41	362.55	158.12	150.46	130.17	125.62	83.15	122.59	161.41	242.27	188.08	116.99	45.66	58.35	66.54	135.09	70.38	70.26	79.85	92.48	80.90	103.56	74.24	27.36
177			17242.65	68021.21	35784.35	49730.81	40864.22	31910.53	37699.28	45547.96	11136.68	1120.66	1138.79	1381.11	598.51	235.01	399.13	420.16	69.47	96.22	165.60	240.55	199.68	334.60	276.96	393.18	615.28	552.37	291.73	86.49	155.84	56.86	68.94	65.19	38.60	69.91	57.78	50.17	96.89	108.35	107.50	65.33	103.71	99.34	82.54	47.80	83.19	44.56	57.60
178			21754.30	144415.34	51648.81	20743.76	9475.05	11330.43	37173.96	84843.72	25005.36	1802.46	1903.41	802.07	634.10	597.10	334.80	216.92	172.21	69.09	141.19	106.81	166.37	142.08	239.22	208.72	169.08	65.49	70.68	58.86	52.20	54.33	48.21	48.32	37.47	48.48	84.41	75.53	64.48	33.67	31.77	32.13	124.18	102.39	76.42	40.79	58.01	70.16	52.61
179			204245.59	536475.81	81041.43	44619.28	31424.76	25145.50	114267.60	84198.24	5475.23	2047.57	1483.43	1998.61	1300.15	843.53	352.40	312.91	770.93	771.64	576.97	253.35	358.48	231.65	206.32	108.62	216.89	135.98	102.82	151.00	114.04	85.47	90.89	149.68	76.78	78.62	90.58	99.17	91.95	88.27	54.97	81.53	51.27	68.19	86.27	87.67	46.26	48.63	49.16
180			45152.00	71591.41	12040.48	44590.50	67548.07	41692.31	29676.96	56722.81	19457.55	3951.35	2418.69	900.19	588.34	392.34	686.74	579.83	649.46	488.79	375.97	309.18	586.36	339.31	442.47	233.25	455.85	310.04	107.74	81.87	106.71	95.33	103.79	72.36	114.41	140.08	145.33	283.42	196.98	106.14	49.10	84.45	50.74	82.56	47.77	66.89	46.02	53.26	84.81
181			10551.67	30173.51	18625.29	17505.91	45061.91	69608.54	86689.03	22858.86	4839.13	2650.57	819.52	459.85	420.28	420.39	389.07	345.06	403.91	528.16	348.00	198.96	186.13	250.35	174.51	167.68	120.31	231.45	264.65	104.50	101.42	99.48	85.71	96.06	236.24	93.44	242.52	331.24	171.44	155.16	473.81	827.26	699.31	1717.26	5780.19	2955.61	6363.68	31296.09	38702.42
182			31578.35	59461.51	15369.36	9830.74	32194.04	57651.34	51259.83	17706.91	3393.99	3057.08	1225.03	729.60	595.30	256.37	189.08	383.13	532.60	227.65	444.30	236.72	434.06	351.31	351.85	217.20	298.84	272.17	128.09	277.59	177.17	201.47	119.24	65.55	61.68	130.93	105.51	105.96	98.75	90.14	91.04	50.71	108.08	57.99	73.06	86.53	78.85	45.50	49.31
183			18120.70	113902.21	63646.03	103803.28	53425.57	55400.44	61852.84	20440.26	3698.34	5462.59	2520.45	674.29	776.92	596.19	306.33	581.55	824.26	788.11	427.52	247.14	104.37	560.90	438.28	164.34	172.27	142.72	152.18	74.15	101.28	140.19	89.94	113.70	101.40	147.50	152.82	78.91	121.82	94.26	106.27	66.84	41.80	80.44	42.13	43.82	54.93	46.94	46.54
184			40211.06	76380.49	25540.39	27596.32	32262.06	16392.64	49769.49	48977.87	16067.70	4019.40	1658.76	912.57	570.68	287.89	350.15	275.72	422.83	914.29	648.59	486.24	382.09	680.71	410.29	380.52	461.99	250.39	231.08	229.41	199.62	141.62	111.46	138.66	171.59	173.91	178.50	136.25	91.28	113.19	128.58	147.94	93.32	65.14	73.18	125.55	175.46	109.79	85.88
185			24681.75	135467.26	31808.21	39433.19	20725.83	44245.75	25188.25	26388.38	36828.91	7493.00	1463.12	692.42	751.23	352.89	151.52	302.57	360.39	429.15	604.06	702.84	438.64	612.63	586.70	511.27	552.38	394.07	213.28	121.28	147.49	201.73	104.53	112.91	89.96	153.32	307.81	64.44	61.25	83.48	70.48	86.12	55.22	62.23	74.71	75.08	75.34	47.17	72.92
186			3275.19	21479.14	15939.95	13721.39	21952.71	23874.06	54886.03	49063.69	4990.12	3744.14	2494.20	1040.75	396.18	256.79	420.85	378.19	407.80	348.39	354.68	79.53	146.91	248.09	200.74	116.34	74.09	130.66	57.29	101.14	110.69	35.74	52.18	54.72	46.90	72.83	107.25	82.39	64.39	128.21	93.28	46.64	32.05	47.24	80.78	74.55	60.19	46.13	39.58
187			21086.48	59925.98	119920.53	74844.16	35974.40	34202.44	32426.38	47799.73	24109.14	3427.13	407.95	613.16	220.20	283.60	124.77	322.89	585.15	729.93	500.47	713.88	869.55	593.90	205.42	191.91	380.28	241.33	125.70	59.34	26.45	92.94	147.34	193.73	90.39	195.29	244.29	173.52	155.85	67.20	76.37	45.37	54.10	49.17	46.36	48.02	31.92	43.08	63.24
188			15765.45	46546.82	15484.90	34554.11	42168.52	16588.78	49886.67	67578.13	11015.82	963.32	748.18	859.58	999.32	397.32	173.55	271.53	253.80	376.04	254.51	135.02	137.53	149.04	294.52	208.58	237.77	142.59	136.29	141.28	95.69	82.65	98.54	120.74	165.17	125.54	71.97	64.33	45.67	49.46	94.80	91.89	94.76	88.19	43.41	44.36	43.07	33.61	25.06
189			40654.50	94292.29	22281.70	19476.67	16440.48	21293.46	31243.80	39126.21	20777.66	1035.19	999.92	383.54	248.41	262.57	303.88	366.20	384.67	285.98	259.20	201.88	175.47	175.59	138.00	138.00	170.17	134.02	104.94	150.71	71.48	128.99	87.50	55.49	129.11	73.89	74.40	75.34	59.95	77.46	96.08	84.26	79.09	47.51	48.20	57.79	70.30	42.94	71.74
190			11253.33	33083.72	12391.79	20846.66	33092.28	18685.12	40841.68	51917.13	12039.41	1459.08	1352.67	398.94	517.51	394.14	376.67	298.83	354.01	244.66	223.48	270.12	255.72	264.14	292.66	172.23	130.58	112.72	181.30	154.28	113.53	71.15	77.71	75.41	39.79	45.73	115.01	81.07	61.69	52.28	41.12	24.02	44.13	99.09	27.74	29.10	45.67	33.05	44.09
191			15030.98	552364.43	52002.17	17207.85	20450.95	38376.33	43078.38	32753.64	4254.75	1652.51	1448.89	871.56	1211.31	357.40	272.07	342.60	390.43	260.97	282.84	120.30	511.46	1269.60	572.18	282.56	159.44	325.28	206.19	80.47	145.56	92.61	125.82	144.94	118.05	55.66	82.18	139.27	131.19	112.00	143.64	65.52	81.88	107.43	106.83	104.16	143.92	60.42	74.54
192			27671.89	47980.19	19644.81	34221.17	51694.22	30010.24	40519.94	70528.37	15654.00	1078.36	1638.61	1185.78	702.89	381.00	288.52	206.62	236.99	195.29	149.88	191.10	246.99	233.93	159.59	446.70	376.82	450.21	437.94	244.80	314.95	200.49	71.83	55.16	52.31	40.05	77.06	117.86	96.39	58.81	80.57	85.17	87.16	42.34	67.37	36.12	38.55	57.32	93.73
193			31761.62	164341.92	51648.60	48126.87	28242.88	16488.56	61240.83	118506.13	19075.66	1170.37	2084.41	1059.50	812.41	555.53	569.75	321.57	466.33	345.30	196.88	471.51	470.56	644.71	687.33	308.18	349.47	601.47	153.19	329.12	197.18	168.46	132.33	83.57	220.81	179.00	101.41	171.25	280.45	95.81	99.99	114.49	114.76	136.69	75.18	44.85	61.48	51.92	31.87
194			7421.66	36811.92	19329.26	13879.26	22213.09	19751.89	78369.80	57478.71	2293.03	1114.66	662.21	448.91	219.88	758.46	393.91	244.36	246.28	209.49	186.14	114.85	159.41	251.94	206.69	355.20	280.66	150.95	263.87	150.30	76.53	100.18	64.27	54.92	95.88	82.21	33.10	48.44	50.81	81.72	69.23	99.19	75.08	37.16	45.13	61.63	31.75	39.03	25.95
195			14725.20	53483.35	17610.38	24343.39	47588.59	57267.62	52962.73	26318.78	4960.90	1446.72	2326.35	2331.61	1309.25	332.16	139.04	139.50	175.47	408.69	761.79	509.97	532.23	831.97	379.45	89.52	195.85	278.15	223.39	135.81	134.62	119.53	65.29	114.50	98.48	75.61	47.09	67.43	97.69	135.36	207.92	156.93	138.88	148.37	110.79	94.63	71.98	55.68	69.23
196			37868.75	144167.28	62341.07	27454.82	23094.22	18239.96	47129.30	37396.29	8020.88	5566.13	911.49	449.28	301.75	137.84	346.26	479.75	465.30	301.34	523.76	780.78	124.33	375.25	281.75	327.67	315.17	198.09	148.29	228.49	104.92	110.41	143.89	140.41	83.52	91.06	100.90	92.18	76.83	102.92	100.71	72.67	75.63	58.33	63.14	37.71	43.62	49.59	45.71
197			13838.44	58083.51	20734.82	12095.82	16053.65	19433.34	29023.72	47310.33	16464.69	876.30	511.19	628.48	682.03	404.88	560.19	471.18	595.31	315.98	312.98	375.22	305.81	411.23	290.51	179.35	159.99	171.92	197.45	129.41	156.36	81.81	81.08	76.39	110.30	95.21	64.21	76.21	32.40	61.62	48.93	127.66	57.23	111.98	100.00	56.46	35.34	50.45	149.66
198			36257.41	98829.76	28000.23	36480.36	24893.19	26900.76	46521.75	22689.11	3151.55	625.43	663.44	1236.72	481.87	401.71	214.11	207.99	201.80	130.27	113.58	188.16	275.16	145.38	269.59	182.08	202.14	159.68	201.95	124.15	119.40	108.04	81.85	123.79	107.22	90.10	72.51	45.58	35.89	74.52	82.98	58.38	81.46	109.25	45.64	40.54	38.91	25.55	54.69
199			38056.80	118134.33	68935.38	39891.41	17642.01	48854.14	127207.20	38755.41	3351.49	2999.59	3139.67	1877.65	710.47	483.13	161.53	622.26	774.58	397.18	467.93	598.05	390.24	238.34	346.89	365.29	199.48	203.07	124.07	76.88	193.58	232.21	203.74	124.35	124.08	74.87	68.50	131.60	119.09	97.57	90.05	73.74	99.46	62.67	74.55	83.08	66.98	56.04	66.77
200			23572.01	74471.57	19226.85	11778.04	20938.53	17772.13	55649.76	84176.90	11568.92	3590.01	2368.48	1073.70	541.00	479.36	199.72	287.50	211.64	236.43	221.71	271.49	209.60	384.23	661.15	615.71	478.56	373.42	192.42	151.35	66.95	117.46	70.97	53.38	90.47	100.97	85.16	156.07	160.30	65.55	99.05	97.75	105.25	99.18	59.44	75.24	55.94	49.88	27.14
201			9075.71	47932.05	32808.32	10569.19	6886.81	8505.35	22860.01	59060.14	9117.45	3385.21	2107.52	526.73	603.51	443.54	312.42	201.37	300.58	532.20	532.53	461.12	371.62	179.15	828.29	186.37	101.09	129.98	166.82	180.16	179.78	143.23	97.96	95.38	37.46	105.06	162.34	151.92	143.69	135.32	72.25	44.00	77.98	95.93	66.29	55.92	41.80	29.90	72.96
202			42963.38	106908.73	20085.17	16552.25	30819.10	31869.80	43921.25	108250.00	29247.84	4743.04	410.58	1264.96	1496.35	443.83	368.02	368.42	254.21	648.71	834.01	463.47	1063.16	671.70	442.35	198.48	262.18	277.35	131.81	54.87	50.48	49.56	97.02	135.99	80.70	76.05	137.55	165.62	250.55	398.45	1044.30	2221.25	7209.77	17072.56	8287.62	2954.75	655.34	139.77	239.55
203			27327.00	92655.11	20466.06	13508.33	26534.46	18092.83	59678.65	26946.12	9081.25	2053.73	1369.22	1175.90	681.64	293.53	139.12	249.06	829.94	629.40	795.47	382.42	549.97	841.93	468.81	409.63	297.67	303.38	181.30	105.15	163.80	328.48	202.79	110.90	118.69	127.85	91.64	172.62	125.05	164.31	122.66	146.94	116.28	108.20	78.16	65.89	113.26	60.27	100.83
204			174170.59	257493.96	101867.87	45049.99	56733.10	48012.34	63080.16	52651.12	14998.72	3521.07	1742.39	742.73	667.20	508.19	206.63	333.18	556.46	280.64	630.35	452.69	562.41	493.11	569.70	206.24	272.94	259.03	78.39	106.06	205.31	88.19	48.79	129.31	133.16	87.40	155.68	117.63	149.73	59.77	46.61	36.84	38.77	59.67	69.13	63.44	53.71	132.69	111.30
205			11485.88	49821.73	16059.92	15829.11	12718.78	37258.78	81649.17	36306.72	2320.51	1911.16	4065.75	373.63	439.46	429.36	335.80	462.25	204.84	316.97	315.93	249.67	238.34	200.82	676.09	321.88	204.42	168.33	135.53	129.63	103.88	92.40	66.52	69.50	45.87	59.43	49.19	60.06	99.79	105.49	41.25	61.89	99.59	84.30	73.05	95.42	88.12	77.14	75.17
206			10241.07	57269.37	21624.51	8839.02	18259.11	30554.87	135699.51	63853.92	3758.68	2232.25	955.49	741.68	470.60	273.59	422.70	434.79	498.73	866.44	410.89	346.39	387.40	351.61	229.17	270.42	222.01	143.38	80.90	153.47	99.15	139.01	132.14	87.48	147.37	138.90	150.41	123.80	58.51	81.87	108.15	92.04	98.58	121.62	92.68	93.45	76.68	98.31	66.95
207			11949.58	59371.70	12169.82	14190.97	20223.03	24202.26	53822.96	48340.91	4679.55	903.57	780.86	551.43	299.95	677.12	399.18	184.66	203.51	245.35	298.86	377.32	318.67	182.79	117.87	235.84	178.53	112.19	129.82	121.89	115.60	101.05	147.61	89.07	93.97	112.74	77.50	43.92	67.55	102.99	64.04	62.45	92.77	80.14	113.37	65.58	32.87	38.69	73.20
208			24707.34	115153.99	18497.30	24299.75	14824.13	13985.55	23109.51	35186.34	11974.54	2675.69	2244.89	780.09	436.59	615.90	371.25	492.07	237.24	539.08	724.76	759.59	326.27	379.55	411.68	344.62	527.27	265.21	118.05	60.34	84.54	125.14	115.11	151.01	120.82	52.41	210.29	260.21	248.14	159.25	105.42	63.76	72.11	85.00	62.99	81.63	86.31	113.04	82.40
209			15807.84	53122.05	26188.27	30018.62	34492.13	25968.81	80296.21	62766.22	6573.39	4302.19	2802.89	1412.56	836.01	178.31	412.95	419.95	384.44	828.27	365.40	412.12	478.91	433.54	262.32	197.39	134.40	127.60	246.04	103.75	80.89	93.91	169.26	124.26	138.33	127.52	197.26	111.97	58.82	104.48	55.74	73.08	123.47	97.15	80.92	95.14	83.79	34.28	59.59
210			2856.66	74521.22	12903.70	13359.30	17138.49	28826.14	64371.00	46332.11	5451.70	3865.95	1225.83	876.51	658.71	296.38	354.36	414.35	304.00	290.79	352.41	553.55	430.97	957.85	316.77	292.53	237.66	356.39	247.06	226.57	73.90	66.45	38.56	106.24	175.21	112.93	188.86	149.69	158.66	98.77	98.67	58.19	74.88	101.57	79.08	89.14	78.00	55.63	38.83
211			16723.88	64361.76	23641.78	16900.32	20695.33	18630.17	47899.64	42276.59	4375.83	1591.45	1128.29	1531.80	567.97	263.57	166.47	130.34	128.22	268.13	204.31	319.04	412.66	165.17	283.91	168.86	198.53	274.40	319.38	404.52	349.30	236.68	223.48	133.30	193.31	416.98	318.16	218.93	554.08	1034.26	4025.51	16182.12	56511.08	38852.60	51934.14	55110.14	23135.21	4582.77	1773.24
212			11915.27	49958.70	23448.62	24047.94	23497.47	12997.42	30140.76	10934.88	1591.21	597.96	389.23	505.85	258.77	173.39	259.94	188.17	257.95	240.30	160.51	358.67	339.22	241.26	177.60	106.96	87.02	112.53	99.65	51.13	66.69	84.74	93.05	295.94	228.10	43.70	44.81	36.15	54.76	53.54	57.46	71.71	97.39	51.99	63.91	68.74	103.37	126.13	31.95
213			13302.70	63254.76	26401.52	18962.52	17721.33	18408.04	67707.98	78907.68	9198.53	1194.12	637.79	580.17	170.09	392.11	488.01	764.35	1184.37	1309.73	614.69	274.25	501.31	382.49	569.18	300.59	148.59	175.16	33.83	270.28	361.32	161.04	110.68	202.28	166.22	121.11	152.73	147.70	207.76	133.62	268.53	135.43	87.43	89.39	115.83	66.59	37.10	60.85	75.93
214			21160.36	50482.70	31572.31	36442.51	17881.42	25643.78	88017.88	30098.29	7970.10	1824.92	1298.19	1676.09	1090.87	208.55	332.92	317.04	279.03	514.59	443.78	188.78	407.27	420.77	833.69	533.53	259.21	294.49	114.30	85.18	64.01	41.85	153.89	92.16	69.33	71.80	61.67	121.53	190.68	106.13	176.79	138.99	89.66	47.68	81.25	65.70	55.98	105.26	94.26
215			21305.04	58959.83	43976.76	20299.36	18983.85	25181.55	101960.26	41217.43	8627.06	1936.67	800.91	1042.67	466.99	456.22	481.62	245.45	368.11	397.34	391.27	301.96	525.16	571.99	529.02	198.92	227.37	185.54	127.25	69.35	74.85	59.73	74.14	160.20	72.94	92.12	97.12	146.87	217.85	131.08	181.69	70.43	56.96	72.45	73.30	36.64	37.94	53.87	69.04
216			23326.25	135588.01	63589.53	21530.06	34130.96	23889.37	24627.10	15249.94	3445.92	1021.90	1445.11	710.18	774.08	590.76	291.95	132.37	560.97	743.22	769.56	841.19	737.06	491.90	823.57	417.48	445.35	173.74	120.56	134.25	138.74	218.09	102.62	97.30	116.65	149.68	183.89	220.66	281.73	240.37	133.65	133.78	56.13	213.43	167.81	97.82	111.40	64.24	55.66
217			9853.76	66216.11	44829.46	24486.75	14485.94	29470.95	58532.32	89248.59	16791.10	3044.66	2116.54	1915.37	739.05	541.50	270.43	250.75	429.31	464.98	264.85	353.41	272.88	108.64	279.03	174.22	111.82	132.07	96.80	108.63	97.09	68.55	98.52	120.47	36.62	57.39	63.62	88.59	111.10	74.55	49.54	61.95	112.49	75.28	70.69	31.78	24.92	37.62	30.89
218			8639.34	83976.50	20843.55	13020.26	9559.62	9689.56	57252.19	66927.36	12802.83	1803.01	493.66	388.30	319.48	299.89	308.47	605.74	432.30	401.60	301.66	361.96	165.94	206.35	454.66	237.94	135.93	86.19	66.77	47.69	115.98	79.49	94.18	76.70	67.72	64.31	80.24	42.37	41.64	59.17	46.80	25.78	52.88	105.30	32.63	44.62	47.89	82.43	36.14
219			18170.24	30866.82	20342.24	9630.42	13638.89	20053.95	43823.23	24840.08	1292.22	1987.37	1659.36	1081.76	365.94	436.07	249.01	233.99	213.10	162.54	240.84	264.82	356.57	338.84	154.21	345.87	437.53	222.20	134.06	140.82	138.88	139.91	123.15	85.16	42.91	32.45	33.71	48.04	70.33	94.33	50.10	72.15	79.73	81.03	41.31	28.41	26.17	41.47	19.51
220			12779.10	32406.97	24476.16	11599.79	8703.41	20135.15	38747.03	20571.07	2258.11	3058.04	1944.68	934.04	970.09	828.62	282.76	282.62	292.68	282.93	219.17	333.77	447.06	332.16	167.50	211.83	243.68	210.00	68.06	87.93	152.45	169.13	100.90	75.91	133.60	50.38	81.39	85.14	121.95	109.03	134.22	62.14	56.94	45.34	67.86	82.02	55.40	43.97	29.56
221			18486.85	84590.63	78718.35	24303.53	15614.87	25901.60	30892.90	10415.76	2680.76	1064.89	1027.31	917.50	471.94	213.35	98.00	159.12	169.60	144.22	585.66	311.57	278.44	208.13	116.54	65.29	140.55	180.33	163.80	191.34	132.34	120.97	82.67	112.14	52.01	37.69	51.48	71.91	87.53	96.71	98.04	122.27	84.41	100.89	70.76	64.46	60.50	43.58	38.17
222			8843.08	38361.21	16643.36	11436.21	13386.81	35060.67	224658.07	91147.48	10518.48	2395.90	1639.66	500.13	629.70	251.61	289.77	466.08	379.39	348.29	457.38	183.66	161.54	296.12	204.53	319.40	365.61	324.74	125.96	99.32	48.23	156.67	198.08	64.69	72.60	69.84	57.04	58.54	63.40	67.35	43.79	46.08	74.84	63.55	46.30	31.98	55.14	50.69	50.73
223			5426.65	46973.32	12633.65	14889.04	11061.18	26093.73	38323.35	9019.39	974.51	754.99	424.58	264.38	307.66	366.38	511.73	181.76	172.27	233.13	328.74	162.58	118.30	174.37	344.67	238.49	138.41	244.36	164.36	120.37	173.47	117.09	103.85	79.61	112.97	96.18	68.95	98.96	150.15	176.30	48.70	54.31	96.87	101.22	72.00	29.35	80.57	47.77	61.98
224			5019.64	20163.02	10242.21	10238.76	11572.41	53746.65	86422.59	13818.58	2137.66	1299.50	781.87	347.68	306.32	206.78	375.47	423.92	308.04	202.49	514.95	496.76	380.77	374.29	370.06	215.36	62.80	68.86	193.65	121.28	154.74	57.35	123.57	172.76	125.61	102.36	51.67	94.97	102.37	68.93	72.91	63.41	43.06	101.05	90.57	34.62	73.07	68.29	31.21
225			24415.93	39857.29	19734.12	12194.65	12576.90	11463.97	43385.81	41469.83	20295.82	2616.66	1101.05	414.93	279.74	324.82	236.98	231.31	177.22	232.91	89.87	147.70	139.23	151.28	232.20	104.11	179.89	156.56	43.30	46.79	40.21	70.25	96.65	82.41	57.84	50.67	68.72	101.92	59.15	52.09	121.63	62.73	43.09	41.69	26.80	44.58	39.64	40.49	21.00
226			26425.06	82057.06	56504.32	15753.49	55469.98	13585.47	39457.70	17343.59	4142.63	1506.50	876.47	333.88	178.52	489.11	275.41	149.44	246.21	285.20	439.37	461.58	326.15	133.53	106.22	174.15	71.16	302.97	153.14	52.16	69.27	67.53	109.29	118.05	77.52	128.51	145.66	196.26	114.58	56.93	31.38	65.68	92.21	59.64	79.47	40.84	34.17	28.31	38.67
227			20307.77	46850.02	20917.85	22944.16	17667.28	8461.64	56422.88	131660.00	27103.91	1918.60	1244.67	527.96	364.79	327.59	526.05	271.16	223.92	218.07	320.02	657.73	616.27	431.70	241.87	135.19	215.04	219.68	197.44	136.43	144.90	72.62	95.19	266.86	164.73	125.40	307.41	349.09	278.33	1008.37	1077.96	758.02	3237.47	979.34	994.07	1894.58	62807.70	148702.46	47474.09
228			18787.12	47784.57	18506.70	11822.60	14287.45	15172.11	81585.43	127906.89	15636.28	827.29	1011.44	862.53	639.08	283.17	456.16	321.58	193.93	304.41	377.70	540.39	404.00	480.18	262.77	135.14	125.61	136.71	94.32	55.17	72.23	78.17	66.44	75.88	80.37	37.42	70.03	61.10	67.43	89.25	123.02	67.07	59.58	47.71	26.93	24.42	39.61	37.58	67.39
229			243963.96	651488.31	298699.25	16734.69	53616.07	42421.10	57351.84	65573.35	11791.33	3133.21	4060.16	2021.87	783.63	2221.88	978.64	490.49	602.16	190.57	225.34	474.72	291.79	551.49	880.98	435.45	280.30	89.99	135.98	157.29	178.67	209.71	163.90	64.81	76.59	54.65	91.84	79.97	154.09	81.68	87.72	65.77	245.38	167.76	108.34	59.21	45.36	84.93	62.49
230			18765.95	54719.58	12643.13	17676.63	15263.83	16442.92	44729.15	46119.83	11588.82	2018.00	3681.82	510.89	394.14	363.78	469.39	534.51	483.65	556.13	620.62	554.47	445.79	884.20	514.58	347.99	206.84	159.92	199.63	137.54	67.86	53.13	111.89	143.70	124.07	125.17	67.19	57.00	121.29	124.62	44.83	64.21	70.32	78.49	35.66	56.12	73.04	47.48	54.25
231			15812.40	132502.62	27832.71	22174.00	12733.09	9219.03	42538.35	30011.39	7824.79	3544.45	1876.92	763.92	1025.16	445.85	261.62	127.69	115.34	197.74	729.09	512.53	622.40	439.38	389.84	435.56	362.75	135.37	145.77	99.70	95.61	108.76	93.69	124.72	85.88	118.85	128.64	106.90	134.65	106.15	66.71	41.80	106.84	80.16	99.65	38.66	50.38	62.23	53.76
232			31700.96	80187.03	14532.75	2611.89	4641.24	17552.64	72286.64	50939.03	11739.29	883.66	936.08	375.23	609.28	526.76	443.44	84.64	347.86	265.86	270.31	186.64	339.68	310.48	96.02	131.94	96.96	135.83	83.99	76.18	47.88	68.04	94.16	117.33	133.19	181.05	104.83	70.60	95.41	97.73	168.92	93.70	79.68	104.35	69.85	41.60	62.58	35.79	31.33
233			11807.65	66761.96	18352.98	9117.76	6314.86	9025.04	32306.16	24880.48	3676.65	4362.55	1866.93	581.51	366.11	280.08	223.20	428.32	226.54	753.67	964.97	346.59	259.19	283.52	972.03	550.39	110.00	90.75	72.24	69.47	80.65	148.53	194.42	78.72	135.01	49.17	45.53	49.71	94.98	59.67	62.36	57.31	44.91	74.08	61.81	47.11	43.37	56.79	46.76
234			19398.06	29537.87	9343.53	9756.79	10001.79	15559.84	25948.68	26808.89	3735.76	737.26	604.61	420.83	199.55	136.04	161.05	244.37	286.65	382.21	229.87	157.17	457.11	340.34	138.48	164.60	103.50	59.72	110.31	84.76	51.48	61.57	91.61	168.03	113.36	100.31	192.76	71.35	45.19	48.00	66.62	83.37	100.03	67.51	47.93	44.39	52.61	24.61	32.06
235			26373.90	33257.15	15998.54	18394.67	6684.33	27091.50	67973.28	71089.78	5833.55	609.87	592.19	401.08	438.02	175.74	180.15	202.75	230.92	236.33	181.26	82.68	194.16	395.67	92.53	218.71	154.82	74.88	75.72	107.17	49.15	80.57	84.02	86.00	98.68	88.23	68.57	112.22	115.25	123.81	51.07	31.00	63.92	76.26	35.94	52.73	54.66	53.16	59.95
236			14950.19	121818.95	27086.71	10492.09	14926.42	34878.80	53422.54	29467.01	9790.22	1554.87	678.60	679.05	788.54	374.86	267.93	205.62	210.69	197.92	103.65	217.04	273.98	325.88	241.25	178.73	121.10	134.82	148.45	113.28	191.97	138.79	132.11	123.69	68.23	51.72	55.68	50.24	65.32	76.78	36.51	17.30	64.76	77.49	46.86	69.30	76.98	58.51	66.55
237			12774.80	133726.90	6155.53	2058.16	3245.89	14336.42	53888.39	46903.60	4791.44	1206.49	940.82	798.86	464.28	375.79	356.93	275.03	255.80	183.31	275.99	341.20	199.84	132.76	321.72	100.97	311.61	132.46	240.22	118.00	116.52	147.13	94.49	85.22	117.91	132.62	213.41	118.59	65.37	138.16	105.01	45.77	49.89	59.14	51.76	48.13	65.10	60.64	59.10
238			33312.84	78330.26	30143.40	8400.27	25213.86	15003.99	37545.17	35767.51	10570.05	1609.08	871.36	305.01	183.45	229.58	188.67	206.46	252.84	144.94	149.12	119.15	181.28	344.40	291.62	185.45	177.57	199.91	153.31	89.63	114.83	119.86	117.98	148.19	80.20	73.31	70.61	96.57	56.30	79.01	70.22	87.58	127.79	84.95	48.49	33.19	16.88	40.82	52.51
239			19347.46	48631.44	12657.79	9988.05	8527.32	15876.20	50045.62	20275.19	4117.53	1528.67	1007.70	709.45	350.34	225.74	515.57	304.13	414.53	423.43	557.71	363.64	267.66	162.76	193.27	483.70	202.06	104.32	185.88	139.99	166.40	181.08	101.31	210.78	181.54	139.11	152.35	184.61	99.92	78.04	99.16	63.56	38.25	83.45	36.54	70.53	67.83	53.09	49.99
240			17163.35	34994.66	24814.91	13801.07	18359.38	55336.91	140793.59	16680.16	8378.61	4301.16	1830.73	743.53	424.00	278.48	270.32	316.43	516.95	303.02	471.96	163.22	460.17	415.27	615.19	519.16	317.71	274.03	319.61	81.93	117.65	70.27	87.38	108.77	162.31	138.48	80.35	90.63	74.35	81.01	97.77	65.41	56.89	93.83	53.27	69.65	63.74	46.24	56.96
241			13149.69	75995.57	11867.33	5175.32	5387.82	11158.67	121235.92	210706.81	34252.63	1324.77	1054.02	613.54	437.82	1424.44	1028.71	444.69	385.02	189.96	281.37	317.00	218.17	223.61	199.60	170.27	81.20	160.69	113.92	88.04	102.07	91.69	49.94	66.23	112.49	57.96	52.24	33.91	64.77	66.51	61.19	96.75	123.83	97.31	33.90	41.13	36.55	36.53	53.04
242			23279.94	46115.30	42145.86	41154.53	22273.98	13669.26	27106.03	28599.17	8698.28	1884.56	2239.66	853.55	227.11	137.95	255.63	53.95	103.45	148.98	263.51	276.28	345.20	648.47	242.70	110.61	117.71	49.72	98.18	105.97	69.37	57.00	50.47	94.66	82.59	60.16	143.76	121.49	102.91	81.18	110.64	55.35	47.46	121.63	75.04	48.34	41.36	40.49	51.57
243			15579.94	62715.44	17815.08	12698.10	11919.52	14727.62	44921.90	62516.04	12544.36	2091.57	1491.42	468.21	498.03	212.75	186.87	206.25	279.04	218.76	380.40	241.55	208.19	250.63	245.72	353.10	147.84	153.28	127.12	146.05	106.04	53.70	70.30	62.66	51.70	84.66	136.93	141.45	179.24	91.27	135.43	102.79	116.70	171.39	143.68	80.65	77.03	28.59	25.41
244			16186.59	63860.57	15625.83	17645.28	8441.64	22341.77	86855.37	94879.74	21091.78	1607.79	859.06	814.46	566.82	449.61	285.89	200.63	272.26	172.11	350.99	441.83	451.26	211.78	180.78	200.95	168.50	100.98	133.63	85.88	130.27	138.30	189.67	158.27	139.11	165.39	94.95	77.48	111.43	111.16	72.86	82.45	64.38	81.28	114.53	159.39	63.14	55.29	49.28
245			3760.66	23573.34	10629.67	7267.26	5384.31	11391.21	30629.31	21215.51	4494.05	2368.26	1446.06	803.06	434.54	231.58	243.64	221.41	281.68	204.48	266.35	255.78	209.50	187.26	756.76	437.49	295.46	123.10	108.63	72.09	67.80	54.36	73.16	49.23	62.78	72.04	76.79	83.29	137.03	67.38	98.78	121.90	100.46	93.20	47.68	71.16	61.23	64.81	55.58
246			199184.59	373317.78	132072.20	26603.18	57123.94	22051.76	60499.01	42198.92	5152.27	9549.85	5697.54	8153.28	7878.42	1406.78	1743.08	1932.64	708.08	918.02	650.35	641.60	295.87	434.07	236.96	399.57	328.47	98.68	103.01	82.38	59.08	108.09	169.88	271.57	275.10	147.05	159.35	97.79	74.30	58.39	57.34	43.61	82.28	169.28	169.20	98.46	80.38	41.19	55.20
247			23917.24	54138.09	28614.30	39467.06	25067.67	37090.82	58371.01	42891.92	6661.30	1206.51	695.36	617.52	414.77	522.14	431.03	313.97	567.06	495.08	278.55	298.36	329.93	124.87	276.17	487.69	401.32	331.98	438.96	282.17	162.18	73.52	91.16	76.28	38.57	91.67	51.51	57.23	63.92	83.45	155.27	133.14	111.15	96.45	36.54	47.18	58.70	67.44	54.93
248			70514.92	472420.68	276392.53	45181.97	41313.65	25733.88	18217.03	48284.32	30884.13	12323.73	6544.25	3104.38	1915.40	2301.26	1092.91	680.87	1123.21	506.89	651.97	516.11	505.00	690.10	566.47	966.20	591.83	200.03	140.86	247.09	175.19	132.76	59.44	101.02	148.11	203.34	172.84	82.40	124.13	180.25	114.14	83.58	72.83	79.85	71.31	44.76	73.34	86.58	66.12
249			13342.70	42730.18	15044.31	9504.14	5792.29	16184.23	55912.92	41973.99	5068.51	1027.55	604.24	417.58	482.05	528.61	276.07	191.77	349.46	439.45	181.97	445.10	418.73	356.08	428.26	244.47	70.88	90.68	137.84	102.16	72.10	59.01	112.06	102.41	84.21	102.67	57.19	71.92	97.72	97.81	62.06	59.07	76.78	64.62	57.81	52.73	43.36	29.74	31.44
250			9050.67	56780.55	26995.52	9813.28	10617.85	7084.39	21567.81	13189.97	4437.85	624.89	480.53	274.36	267.06	374.94	468.23	210.47	321.21	787.33	547.89	437.60	458.99	233.40	111.85	136.87	97.75	92.22	80.49	102.02	119.91	82.21	77.24	103.58	120.02	126.95	123.62	127.22	149.26	128.33	90.28	37.07	72.92	71.76	98.21	93.18	74.74	89.39	83.73
251			24186.53	108080.57	7980.56	1967.62	10276.36	5593.22	61287.59	64796.25	3345.63	1046.49	1205.09	469.04	361.47	215.39	161.31	228.76	211.98	389.99	295.25	343.48	508.61	539.73	184.60	301.15	275.79	380.69	124.60	78.52	79.53	86.02	153.05	78.93	101.65	110.43	78.42	69.56	58.07	120.42	161.47	93.11	73.22	103.11	69.30	40.83	38.99	49.60	42.98
252			20739.55	160806.34	73806.04	38367.25	25469.70	25142.03	65967.28	93887.60	15413.07	2662.24	1432.97	897.38	1053.90	275.97	147.77	181.27	204.52	134.93	255.51	209.74	319.73	227.47	241.13	209.69	275.68	129.01	115.66	117.62	121.92	67.68	39.27	55.24	52.10	26.78	102.46	120.62	68.88	75.27	83.86	74.59	64.06	88.85	74.49	46.70	58.86	62.27	48.79
253			6382.20	32873.55	31141.88	20295.78	11061.29	8470.44	27211.07	68647.87	17539.99	2620.39	812.48	536.71	437.42	602.16	536.34	385.46	219.34	365.08	292.80	378.21	206.46	337.85	369.38	138.05	95.82	184.45	44.89	107.39	216.76	90.24	96.19	49.64	61.44	117.78	116.51	44.94	54.23	38.77	82.57	65.44	85.08	121.93	93.16	63.31	88.80	111.44	75.53
254			28151.00	76553.06	12852.94	29707.58	20502.03	21544.75	24504.39	26265.24	6845.80	1669.26	682.03	820.58	703.46	273.79	411.78	435.28	673.23	1179.67	863.87	477.10	429.70	397.42	361.56	238.41	331.17	225.40	356.74	192.00	158.81	124.46	157.15	128.96	92.60	117.75	103.09	88.82	56.34	59.45	131.48	90.52	85.21	121.08	128.75	75.66	55.93	30.78	35.46
255			11069.81	102419.65	16498.35	4347.75	8414.44	11322.19	61401.81	175698.50	33236.24	1693.01	1169.60	605.95	204.19	405.62	595.31	330.57	327.93	995.31	670.72	224.10	264.33	442.04	257.26	335.49	474.50	177.59	145.95	123.58	104.52	43.32	53.27	127.34	96.09	82.10	80.87	58.28	77.99	89.87	102.80	131.11	134.22	205.86	162.84	117.12	34.99	34.43	50.32
256			50522.53	99281.38	32792.61	14652.52	27215.61	16031.19	79596.92	51704.59	6718.32	8106.58	3183.16	906.66	285.51	790.70	175.42	391.64	694.13	659.03	490.64	443.18	515.25	1129.77	965.98	237.05	163.19	174.11	244.67	462.98	322.82	213.52	115.77	115.76	160.78	168.92	250.02	207.58	152.32	210.87	179.33	112.67	122.17	116.37	112.08	164.86	112.06	61.04	86.81
257			6795.39	26518.34	11401.01	11558.89	6380.46	2263.45	30656.00	35083.12	3964.45	1474.25	700.09	536.32	461.89	281.52	122.78	200.03	181.60	373.66	353.13	264.16	559.10	162.50	438.67	162.18	120.22	68.19	52.87	79.48	100.59	91.23	155.15	131.67	166.85	131.53	94.97	80.99	113.48	149.01	48.30	23.77	37.97	67.31	72.87	90.48	44.04	30.31	77.65
258			33091.83	91607.43	51187.50	24467.16	11610.74	14689.07	44529.83	30278.92	6955.72	2300.04	1582.30	1823.77	832.11	297.17	193.48	252.92	405.34	442.82	514.94	929.80	1005.77	253.11	148.95	648.71	330.83	163.28	161.77	231.63	203.80	170.03	116.18	97.67	92.77	165.77	106.84	105.06	141.88	145.85	83.80	66.18	58.24	54.66	35.95	33.24	64.47	60.61	71.19
259			21794.80	40568.39	17107.31	17001.78	13012.52	35869.26	68398.55	16451.46	5297.98	3897.31	1762.15	975.89	512.51	297.23	144.84	79.11	335.87	262.30	734.01	344.89	445.92	456.63	166.70	183.06	338.65	204.50	272.30	154.38	145.79	76.01	84.24	140.56	146.96	140.17	71.67	71.39	131.21	112.09	90.51	142.78	63.36	89.49	40.21	32.72	62.12	8	51.73
260			20799.12	55146.31	14542.15	29743.43	20010.73	10345.50	81181.30	64632.36	6847.61	3101.36	1686.13	1118.27	712.77	572.12	379.52	345.24	407.63	317.16	410.98	232.48	205.87	286.68	392.65	337.28	198.83	154.02	152.70	113.86	91.04	60.58	25.47	31.86	153.53	206.04	92.09	78.03	57.42	42.57	35.64	37.88	76.01	84.74	76.63	70.03	57.63	33.19	29.46
261			24633.62	68631.93	42375.50	27391.16	30846.33	6550.86	32630.64	100220.39	47756.54	5891.23	1663.78	2242.43	717.72	225.20	320.84	438.36	600.40	899.78	1745.24	1394.92	768.18	491.57	404.33	312.99	139.69	144.46	104.77	208.30	165.97	146.77	72.00	144.97	361.53	284.95	79.82	108.67	199.91	151.82	78.18	125.82	163.86	219.52	137.82	55.23	62.02	51.34	48.65
262			41300.05	161999.31	57261.00	23356.82	36608.17	39367.67	93157.63	85592.44	11431.62	4537.76	2900.16	1132.02	1211.77	1078.67	531.23	307.63	489.98	654.36	413.75	1221.11	1415.22	1209.88	504.02	311.26	453.18	221.50	162.78	137.24	62.10	69.30	134.45	99.02	163.63	95.35	184.88	192.92	200.34	117.28	168.98	137.96	126.05	170.45	157.98	152.93	32.26	111.43	147.50
263			29092.65	123562.25	48732.33	53406.44	84682.57	28345.20	33871.84	82665.82	25278.75	5692.95	1662.37	936.54	702.87	513.47	275.18	432.91	611.01	371.75	936.60	829.71	255.38	306.48	149.31	340.89	415.87	124.90	74.44	68.24	96.72	83.13	125.38	131.07	64.81	119.87	83.64	93.98	117.33	165.21	188.86	115.34	50.44	64.33	91.99	79.18	65.81	24.18	40.50
264			10012.12	27950.41	18856.11	17626.42	5944.08	10699.79	147424.15	110172.43	9583.95	2018.43	1145.57	1302.68	848.11	310.08	569.69	480.83	498.25	631.32	817.97	862.29	566.52	535.74	659.26	250.95	193.67	253.23	222.87	124.86	148.79	164.63	153.16	116.74	109.86	166.63	124.62	136.13	158.05	106.58	55.89	47.25	44.12	151.76	105.65	49.79	79.10	96.70	64.47
265			4012.53	32768.28	4867.83	5324.56	7843.38	10195.18	12246.94	71080.60	39330.16	1926.83	876.18	729.95	501.06	209.08	216.36	128.31	154.33	100.26	179.57	225.89	275.06	219.29	454.20	212.36	157.66	116.23	157.76	183.38	178.19	102.94	70.11	59.04	85.65	85.47	129.62	121.94	194.66	142.23	95.13	119.04	213.31	104.59	85.15	62.58	104.89	111.74	57.33
266			22101.46	84265.18	42513.71	21509.14	21950.76	8332.25	39013.60	109252.69	28538.18	5315.12	2734.37	1157.12	690.64	1252.25	621.53	696.28	678.36	485.04	238.28	332.21	431.01	468.85	581.34	339.20	157.17	125.36	110.41	138.22	120.20	182.52	160.54	103.94	141.88	138.19	178.07	148.82	132.25	87.46	74.06	75.66	142.43	91.74	47.60	37.69	71.54	43.96	103.57
267			39048.75	74946.51	17982.41	17598.33	24738.84	19898.00	51628.94	96224.53	28213.35	3834.93	2085.51	614.78	505.29	361.64	479.47	749.20	777.42	434.81	482.64	440.75	306.79	309.27	258.69	303.38	277.08	201.72	237.32	54.10	147.44	183.43	75.70	96.91	108.33	79.20	95.88	190.39	241.30	178.14	74.20	60.53	201.66	176.11	85.86	63.50	27.10	45.96	43.59
268			8001.55	59390.82	13529.44	7670.92	11128.76	10798.57	118469.88	235286.85	35508.15	4288.55	2056.62	830.85	890.53	698.54	810.46	654.68	462.69	134.55	396.75	216.08	301.91	196.42	286.47	216.49	132.30	191.95	175.11	64.41	154.58	141.08	127.31	73.05	27.37	85.78	94.08	65.48	77.80	152.08	36.75	75.58	62.60	86.18	95.51	94.42	91.90	96.35	78.60
269			30310.49	106715.43	8146.52	4803.45	7253.85	5166.89	8822.42	37340.53	12779.98	2031.44	769.65	161.68	255.84	300.20	160.55	232.52	239.90	256.46	133.09	187.53	282.87	174.22	349.34	266.74	393.10	236.92	49.94	128.81	162.48	96.54	114.59	138.80	54.87	69.37	74.23	115.99	165.94	169.00	70.82	100.37	82.92	54.45	56.58	101.15	112.35	51.70	44.64
270			7973.98	33883.64	10090.43	16133.29	19624.33	8695.29	17774.21	98041.43	115942.52	14301.29	3409.75	1717.66	552.71	320.79	479.69	516.80	594.73	371.95	256.41	122.22	362.34	331.22	376.06	65.77	376.96	207.84	163.82	102.39	187.90	184.12	107.73	133.89	136.87	78.54	92.15	93.24	46.08	111.79	115.37	40.87	101.61	75.69	82.91	40.02	57.71	42.60	50.18
271			23167.83	69880.28	46162.34	21231.88	21197.46	6717.92	12615.33	103478.21	84382.86	10053.03	1486.14	574.98	201.62	235.65	232.35	527.89	935.09	1204.95	1457.52	692.77	206.24	302.82	544.70	552.57	213.10	57.97	132.97	73.85	108.34	198.38	167.96	207.09	209.41	156.56	132.54	53.72	88.23	97.28	74.64	53.18	112.91	74.45	48.93	88.51	47.57	81.78	80.42
272			8413.22	41135.89	38498.28	39252.19	10825.98	24175.75	32666.99	85075.01	40740.34	1638.17	1030.74	381.73	402.58	235.97	260.65	400.17	434.26	247.78	203.17	281.39	500.07	593.91	1153.65	691.17	326.58	130.12	130.40	113.42	99.90	83.78	218.20	272.37	132.38	60.38	42.58	86.40	113.37	93.53	137.28	106.01	71.15	96.05	149.57	142.52	60.58	35.08	47.86
273			127519.04	606541.93	80925.78	9956.58	8176.07	13345.56	26200.88	39484.94	30411.23	12045.83	2609.99	271.28	410.84	327.96	277.50	584.92	428.81	604.43	390.28	323.58	546.82	667.93	961.05	447.00	231.90	195.30	175.43	79.63	82.44	123.31	135.94	246.18	208.40	125.50	92.31	114.24	109.69	51.31	87.54	96.99	87.52	39.14	61.12	44.86	124.31	80.55	118.33
274			44283.05	84338.51	20171.86	19631.86	23438.38	14386.02	41846.25	132681.95	76252.89	9980.23	1703.47	1596.68	935.66	452.28	312.45	309.69	350.50	285.49	590.91	829.78	393.45	241.58	307.42	340.47	277.54	152.24	128.34	114.06	158.56	186.83	140.82	91.15	104.84	97.57	70.12	159.23	136.90	79.56	130.53	129.75	111.08	57.27	51.44	41.35	72.95	58.36	60.63
275			56222.76	132443.71	15632.75	36077.08	17876.63	12963.87	15314.53	56690.50	62948.17	12249.88	1483.96	589.85	663.14	331.38	274.36	265.88	477.95	533.55	642.28	311.57	181.24	261.35	834.62	395.05	269.62	221.36	135.96	62.47	101.81	92.24	81.68	155.90	120.22	100.98	62.33	94.19	152.72	106.25	89.46	90.09	104.87	126.55	89.64	56.73	48.52	79.45	70.72
276			13875.05	63396.05	39218.13	17486.42	19893.90	19383.78	15349.25	35390.68	73003.26	26880.68	2411.39	1003.43	1062.86	293.33	406.03	166.79	500.61	388.72	416.64	1211.96	866.77	495.68	328.92	181.42	136.36	191.65	128.00	131.63	96.62	82.52	141.11	198.19	177.10	151.07	117.81	127.02	76.15	130.42	125.21	42.30	53.04	99.07	23.36	38.83	55.83	75.66	103.06
277			11582.08	55480.82	11946.14	3738.26	15233.13	8226.51	7269.36	17162.76	82523.07	98833.81	19102.69	1040.13	264.29	205.71	204.95	247.66	411.34	907.53	490.06	317.60	531.47	186.47	132.33	97.66	88.98	99.60	70.29	62.50	80.44	144.01	173.72	105.50	94.23	122.50	123.48	70.53	52.69	64.28	88.57	66.36	60.77	85.71	66.27	82.16	52.04	90.12	63.34
278			46035.10	84166.96	14113.71	11642.37	21034.19	19740.71	10662.71	35789.01	66917.64	9463.61	901.30	519.46	324.99	216.22	105.96	186.49	252.18	102.97	465.72	330.61	250.27	357.66	155.41	138.58	153.12	77.86	65.40	146.62	113.31	39.66	80.04	140.91	56.51	52.17	26.73	57.46	48.12	52.46	52.89	68.29	65.51	51.09	44.68	20.49	65.53	43.31	37.31
279			148796.04	371340.50	55195.64	10935.17	3681.02	4941.15	15053.10	56165.43	95577.65	21211.25	847.62	548.99	334.03	777.16	704.07	665.14	730.70	732.74	620.34	420.94	217.66	269.66	296.83	215.54	185.67	388.07	165.69	336.56	191.43	200.25	286.72	113.10	362.60	263.37	115.79	111.97	148.33	83.36	195.13	341.66	227.72	105.37	86.33	54.28	51.89	80.20	56.20
280			149288.42	440733.21	101027.71	10473.62	17567.02	10068.41	11922.15	34846.39	47492.68	15707.17	3138.59	2132.77	1477.89	518.15	525.49	511.12	259.70	524.20	774.97	845.69	936.70	526.78	352.54	305.65	189.97	178.42	382.92	244.85	123.98	166.38	247.69	276.19	244.71	400.54	473.04	864.11	958.66	3687.54	18089.78	31180.51	28668.23	18925.42	29084.99	28518.78	17698.95	5051.05	1331.71
281			87602.79	260559.62	34987.16	17599.53	7427.61	12233.47	11593.93	41063.50	100649.94	45274.23	3869.67	748.68	639.24	1042.14	481.46	317.95	381.23	199.45	468.45	455.23	211.40	180.86	203.00	72.96	71.93	117.97	65.13	167.32	120.01	44.78	70.23	137.64	89.94	114.60	179.68	144.01	81.21	40.22	45.43	76.02	91.85	100.39	41.82	56.13	75.61	41.24	72.03
282			31887.08	56671.69	25293.46	13237.47	16069.53	16214.28	21312.43	51590.22	36689.76	11031.58	2913.97	854.07	164.44	393.23	584.44	501.13	823.09	824.05	773.85	548.06	510.13	198.90	156.40	250.41	114.03	118.11	153.94	142.41	88.25	187.07	210.19	217.26	146.83	68.01	79.50	106.16	99.85	90.37	83.75	113.21	158.91	163.48	138.14	105.13	112.69	66.13	70.34
283			171230.64	338960.06	27994.94	9805.72	12259.55	13123.57	20655.04	36725.70	95132.64	33042.39	4778.22	1112.86	273.70	707.02	1451.90	1911.89	831.40	631.61	717.67	931.03	385.37	636.83	1396.77	787.86	400.80	354.48	136.79	427.14	474.88	279.05	791.79	306.39	238.26	386.65	394.51	351.87	132.32	399.73	246.47	132.79	37.06	217.63	223.73	167.78	109.26	169.21	105.45
284			14630.54	47112.93	12435.57	2798.70	7288.36	6537.00	14736.98	44019.69	37164.66	19342.50	4060.43	506.59	398.08	203.50	160.98	229.33	328.16	257.69	226.89	492.79	350.90	248.39	270.68	224.58	235.09	156.47	131.89	86.30	72.05	48.71	130.71	171.08	177.83	76.99	182.88	208.04	643.33	1024.65	1151.07	3038.72	15783.31	34979.32	22976.56	4730.53	1972.77	1647.00	737.11
285			19474.43	161778.14	38596.04	13114.49	8298.51	9290.30	12704.85	32553.95	85542.83	29493.25	6056.59	2025.35	1233.59	632.84	842.62	828.73	339.35	307.63	476.01	365.22	437.94	463.22	488.14	327.73	259.18	246.93	108.31	177.23	144.16	149.31	185.56	156.98	117.93	123.43	69.30	150.76	193.60	166.18	134.92	69.62	60.87	79.14	46.59	55.01	80.52	123.34	83.16
286			11932.95	104305.30	23086.63	27878.43	45926.51	25106.91	7064.91	17557.30	109366.46	98172.03	7919.30	803.46	473.74	306.68	430.68	319.98	335.31	327.52	771.96	437.23	900.83	629.69	376.64	282.11	111.27	134.68	108.28	247.26	239.95	117.84	110.69	95.11	118.71	209.20	138.71	143.56	94.77	42.26	56.62	144.23	112.31	73.94	87.75	93.54	87.62	71.87	45.31
287			12958.91	60666.32	24339.61	27601.34	29145.39	29918.84	16062.19	26531.11	98910.98	30500.70	612.85	338.48	444.00	411.12	598.94	889.79	667.41	686.95	558.69	584.05	312.63	281.34	172.62	170.27	194.29	170.64	137.77	139.37	203.02	208.52	137.50	143.62	277.36	103.47	157.31	250.51	220.02	323.65	480.67	502.45	1182.93	2356.93	4193.19	6973.76	12488.75	23235.31	52360.35
288			107963.59	354310.62	32133.37	9952.02	6763.25	15972.63	22564.80	23411.93	129029.76	117478.52	7360.52	2138.80	991.81	256.82	314.24	430.63	514.48	505.38	341.09	549.03	569.73	295.31	477.22	411.48	231.48	303.01	138.95	170.17	138.70	148.69	207.06	150.98	160.39	112.69	113.70	97.44	119.81	82.11	220.95	164.74	118.65	101.48	120.40	95.98	49.59	59.61	75.03
289			88528.57	198282.53	36336.34	19061.91	26481.17	31442.80	17230.28	10735.65	28562.98	29870.36	3267.65	940.37	252.10	270.48	437.43	523.70	556.04	583.61	569.84	755.14	276.10	265.28	887.59	312.49	99.38	113.06	187.83	263.11	174.86	182.68	110.58	113.27	181.54	121.71	83.65	172.22	171.18	110.61	106.68	110.62	111.69	110.28	64.95	77.14	109.98	132.95	64.06
290			27361.91	57484.41	9765.07	5118.27	6453.16	13890.08	5855.70	52343.88	106782.97	25742.17	1365.30	215.27	220.76	245.36	157.97	370.04	1095.36	828.06	333.29	235.73	189.48	162.64	137.67	70.23	201.57	88.69	48.46	56.50	124.30	69.86	47.97	68.51	43.47	24.56	39.30	53.98	81.35	57.88	41.96	89.11	103.64	85.40	16.83	34.82	46.86	34.10	44.64
291			9404.62	52554.35	10275.81	5170.70	8500.16	16657.14	29457.07	43668.58	38372.01	5557.54	646.75	393.26	910.57	612.59	735.88	232.44	169.70	113.94	234.37	269.11	276.72	298.82	743.30	390.18	201.09	147.76	175.85	170.64	102.14	60.29	49.23	63.00	65.39	66.85	129.80	139.47	143.89	140.10	119.32	74.45	83.16	56.42	43.83	50.02	39.99	52.64	82.17
292			17497.02	53054.14	39574.69	10441.64	16699.48	17381.37	16341.60	26568.90	71873.67	46093.66	5934.08	909.57	842.78	387.73	385.14	725.94	207.64	382.45	387.93	485.83	163.05	368.17	656.13	566.64	290.62	285.76	161.84	94.98	40.05	56.69	176.81	130.44	231.09	230.41	114.06	92.77	133.85	152.50	113.59	79.18	125.46	113.19	91.01	41.72	40.37	55.93	82.63
293			5491.98	7168.79	9677.13	6666.17	14456.86	9040.67	14657.39	39886.01	67517.35	30354.17	4341.05	368.23	266.90	369.19	410.94	793.45	1014.58	896.27	505.90	559.18	416.22	456.74	651.46	464.03	185.94	138.04	111.05	177.56	249.32	291.33	153.65	55.74	44.63	43.90	67.77	107.79	144.42	93.23	124.54	150.28	113.74	92.94	76.54	70.26	59.56	72.09	63.29
294			40938.64	316111.34	39373.18	24730.59	12438.76	16682.21	10546.49	6027.15	60774.38	68773.97	7705.51	836.05	384.50	507.67	736.41	785.69	385.63	837.77	1091.44	572.45	764.93	977.67	831.82	223.56	331.83	208.39	241.43	449.35	608.09	283.92	132.49	217.92	116.48	92.31	84.88	89.67	56.79	68.92	78.05	60.71	89.77	105.70	97.37	126.90	185.91	71.95	78.61
295			26848.16	112245.24	32033.99	15992.87	22661.08	14505.24	9383.67	18374.63	34301.98	17044.80	712.33	155.09	119.05	154.34	353.94	342.65	356.65	179.14	113.34	223.56	274.29	176.38	156.40	315.70	96.22	145.03	157.75	106.96	161.32	146.15	152.57	151.54	76.52	59.65	54.16	81.42	46.86	73.93	46.73	104.74	113.01	61.60	65.68	54.54	66.64	28.35	29.08
296			17041.46	67183.91	40287.51	42673.82	14517.78	18736.40	16927.61	25288.67	43511.01	46829.52	8770.16	2437.17	1151.69	300.90	656.53	373.13	303.84	649.85	484.11	467.03	400.03	271.76	411.74	294.84	102.25	287.44	76.75	48.70	130.15	47.45	78.98	157.03	174.74	236.48	180.58	46.14	63.53	43.61	50.82	61.21	35.65	82.88	78.86	46.56	63.56	48.67	66.30
297			8759.96	41922.73	31493.68	22390.03	12143.46	7910.71	2535.92	22008.73	84659.78	67779.25	5648.58	834.87	314.90	236.01	257.27	389.50	375.56	409.15	320.95	540.85	291.81	197.56	106.93	142.31	106.31	72.46	119.48	114.39	108.05	150.93	154.13	167.26	84.26	93.15	45.80	74.353.57	52.24	49.31	55.29	55.90	54.03	55.38	37.56	47.59	21.13	22.69	33.92
298			14462.00	50873.31	33656.35	13698.52	14765.98	9950.87	7690.28	19924.15	71038.64	29644.26	5045.39	645.37	606.84	211.78	357.04	266.42	172.59	267.14	358.04	263.78	295.31	184.82	149.07	87.86	78.70	74.12	151.29	160.92	113.42	80.95	94.14	114.26	118.03	95.91	46.81	46.09	43.39	62.18	67.48	55.08	82.32	63.68	38.17	75.09	65.40	45.56	29.85
299			179582.89	1603354.75	97941.45	27274.81	11773.41	8850.87	6338.92	32299.70	51552.09	12722.49	1361.17	688.84	624.96	401.87	402.01	801.05	563.21	557.40	679.19	464.53	892.28	588.94	716.16	617.17	342.65	361.34	154.93	99.16	250.22	226.66	351.20	262.39	376.63	211.67	233.75	80.20	105.35	177.74	297.57	154.98	204.01	116.54	49.40	96.58	122.78	53.63	83.39
300			13531.17	65163.82	30215.33	33409.92	17661.07	18418.89	5501.68	31925.61	11446.87	2794.08	2204.29	1934.52	902.82	269.78	277.43	292.38	305.27	508.86	314.63	839.03	678.60	377.37	490.73	216.95	139.12	141.51	63.28	78.42	117.50	194.88	52.98	83.25	194.78	113.75	86.78	43.99	62.73	83.90	77.73	78.23	85.69	116.12	105.33	63.41	67.09	42.31	28.60
301			27657.23	46598.73	10045.86	7512.81	4415.27	12229.50	16849.05	50594.57	28243.09	5675.54	1109.12	607.10	239.45	209.61	351.43	213.27	154.29	225.53	158.38	246.93	520.16	314.35	350.31	265.35	105.88	135.96	96.27	99.61	196.56	180.80	149.61	209.70	224.61	178.00	242.35	243.69	129.31	290.33	860.38	1029.46	1042.49	5489.04	9944.04	27585.26	26061.08	29121.31	14611.05
302			12577.47	38212.61	40213.58	81691.75	77457.75	20274.16	8455.14	29697.12	63427.73	14735.17	4641.69	2142.29	1274.42	312.62	214.62	441.30	674.16	444.04	340.95	394.81	531.28	418.02	714.44	508.87	177.91	133.97	176.48	102.76	132.37	96.04	231.52	227.93	153.87	261.33	259.83	113.77	259.77	212.60	142.08	104.34	90.78	110.90	48.74	60.54	74.99	51.38	52.04
303			9047.74	44976.62	8516.19	9115.28	3614.92	3639.65	9648.66	27054.05	31623.31	27083.80	4283.64	492.31	222.51	135.99	263.74	151.72	269.04	333.57	247.54	97.58	240.39	116.11	514.13	239.72	165.49	103.39	100.52	112.31	49.13	88.87	108.58	62.00	129.08	127.84	148.94	66.10	147.56	84.26	74.85	71.09	108.04	110.75	61.74	28.90	35.41	57.79	30.59
304			5833.71	29305.18	23446.15	38032.62	21241.54	10371.54	10258.94	10671.07	37362.26	10498.61	693.88	444.07	207.37	278.60	586.55	414.79	546.65	415.72	495.85	518.35	480.59	344.27	580.50	232.64	145.93	176.01	148.37	177.40	291.47	195.38	106.41	81.97	134.36	146.74	256.62	220.65	356.93	418.88	796.04	1785.06	4410.49	12143.16	11450.83	22951.02	18600.07	14905.14	32783.91
305			23890.23	61522.96	18011.30	12435.26	14122.58	5459.83	57544.94	104390.09	36018.91	4926.47	1556.64	1164.06	755.53	492.99	632.24	334.83	154.52	271.10	501.16	962.13	522.28	255.58	173.97	250.25	151.89	134.24	184.55	125.02	119.37	79.14	203.20	106.54	118.44	161.08	117.73	104.58	115.27	135.97	70.51	54.49	73.73	96.50	47.63	64.82	80.85	78.54	52.35
306			10441.25	46847.92	40699.19	45505.09	29048.80	13202.10	24687.51	37662.57	86689.34	20363.03	2255.86	630.25	177.00	272.66	96.87	274.68	1132.51	718.35	642.90	528.04	485.68	490.95	306.13	405.17	290.70	93.80	57.01	76.61	70.70	137.52	113.17	75.47	116.70	181.63	90.83	64.26	72.80	40.07	71.48	72.67	54.04	95.75	50.76	57.48	49.17	111.40	56.28
307			35362.75	99346.39	25655.83	13538.69	8176.33	6295.15	6149.85	46181.09	81111.10	14947.14	1394.76	1112.79	543.98	551.85	793.85	518.37	458.01	785.94	566.71	565.16	470.59	341.39	333.53	248.23	191.82	118.30	175.50	73.12	99.38	146.59	161.88	111.94	105.41	167.15	87.88	137.95	121.37	118.68	332.71	842.36	1180.18	969.00	8220.36	38553.65	69318.40	41024.70	13180.21
308			12759.81	69558.07	41735.33	30414.54	10910.45	16428.02	32002.72	55255.06	17441.05	4241.83	2347.65	738.66	762.39	731.60	297.09	284.13	215.82	211.73	325.71	363.19	159.97	141.89	262.02	292.51	223.59	154.57	100.74	55.74	60.67	67.46	49.91	55.32	74.33	75.76	85.00	85.32	61.54	79.06	65.51	37.35	53.05	76.71	55.06	43.98	38.75	49.01	33.56
309			6365.44	108074.64	31149.56	13624.27	10754.31	14055.70	31474.31	117707.62	67571.07	6439.30	793.75	444.21	460.50	377.52	317.22	254.18	416.80	315.83	346.81	199.51	218.74	195.70	406.13	327.42	67.08	62.07	111.58	209.71	104.70	131.39	177.45	100.16	72.99	57.84	137.70	118.13	153.26	116.23	105.70	116.65	81.82	67.43	58.07	50.21	21.46	70.43	86.88
310			135117.82	411669.53	101902.75	14084.19	7995.88	6657.77	15830.39	72395.75	37386.08	2446.76	689.73	522.51	260.82	446.33	196.20	267.83	863.50	685.15	399.03	300.03	283.06	97.96	227.87	108.86	191.71	206.27	188.83	189.95	135.69	85.63	105.98	106.30	92.47	61.75	135.04	64.70	67.12	86.76	45.59	91.65	53.06	93.34	34.39	55.49	98.85	47.12	47.66
311			18073.15	49231.74	12460.82	16672.18	14834.65	6764.60	19051.79	64201.12	62676.22	6997.10	364.63	292.44	269.02	384.27	359.24	241.94	149.98	441.02	137.08	215.18	581.83	256.12	128.39	150.26	249.69	142.89	62.58	46.22	39.98	60.46	170.01	89.19	49.77	93.60	58.39	56.98	52.46	77.29	89.95	84.23	66.34	52.52	68.98	79.59	56.60	93.23	65.44
312			13649.72	68007.23	22099.81	5382.58	2207.86	5732.68	8908.20	48054.36	42437.80	3443.66	471.96	251.12	133.55	131.20	224.69	484.61	531.75	176.61	134.75	72.10	112.37	142.89	162.28	66.89	82.30	86.36	84.20	86.45	122.38	155.32	116.82	144.75	166.51	278.75	347.68	324.08	224.14	670.22	2412.02	4675.16	8248.26	15781.65	15521.93	20534.52	16446.44	43345.65	26542.79
313			12141.47	44845.16	10615.66	13707.14	7787.72	5538.43	10958.36	33465.55	146521.43	55388.24	2462.70	781.12	350.56	329.71	276.41	128.75	255.48	228.04	427.31	194.08	1035.61	669.33	298.41	221.98	295.88	237.83	104.25	74.00	75.55	60.04	30.95	39.50	85.14	92.51	46.11	58.81	49.56	84.83	32.66	38.04	52.04	98.67	68.78	19.18	43.18	48.96	72.47
314			22202.38	271463.96	17447.86	16815.67	21219.79	14583.10	35572.56	95803.80	50922.33	5209.06	2057.35	684.77	451.77	128.47	273.89	529.78	794.48	484.52	237.79	186.09	344.15	560.25	555.72	382.88	201.95	203.55	148.56	68.04	58.08	86.39	86.19	71.70	122.13	161.63	191.61	130.69	156.42	159.62	127.89	144.83	84.20	53.64	71.41	38.43	44.39	35.61	26.97
315			25464.00	145738.89	27827.98	12414.78	21611.85	16362.50	36597.39	45080.84	15386.94	3508.20	1467.28	1023.07	964.06	494.30	377.79	513.68	490.24	360.24	211.82	199.40	187.64	197.73	216.01	126.80	205.49	161.39	136.98	61.41	71.38	71.83	96.33	115.90	86.13	68.47	34.20	37.38	92.82	118.80	76.61	37.09	91.03	105.49	48.34	67.92	95.34	98.03	72.26
316			18444.19	107887.37	27369.85	11822.56	10215.86	22599.37	17758.78	32416.35	64799.78	19784.15	1052.10	363.51	438.31	552.19	603.76	232.81	301.27	235.06	206.61	408.30	429.41	255.76	62.61	173.66	108.98	172.61	143.50	111.90	189.07	114.71	102.03	68.63	95.22	78.33	96.01	90.78	67.83	91.28	54.89	63.97	44.17	64.46	43.95	48.00	47.82	91.28	95.34
317			436469.90	880716.93	117619.27	17294.08	13270.29	6480.69	5525.66	50936.96	89457.35	11251.47	3097.20	1357.24	988.96	1557.62	2826.01	3841.14	1129.74	741.26	997.20	542.81	377.53	1164.54	2166.08	2289.90	1710.61	1219.54	871.67	554.12	404.97	120.15	156.85	655.04	1476.04	835.29	408.16	321.58	90.54	102.34	210.52	272.45	564.21	192.15	703.06	932.66	345.56	359.74	355.66
318			52379.72	176973.90	24559.02	34297.58	12020.12	18431.50	19705.30	54105.28	27563.22	6225.84	3744.00	1094.00	540.94	659.43	864.30	908.99	1287.85	1089.68	1060.02	935.34	128.56	263.74	321.85	357.94	357.73	277.54	259.99	314.18	288.53	126.87	122.50	188.13	155.69	111.22	102.15	173.03	83.66	49.95	52.66	79.77	67.90	60.53	79.85	42.31	63.85	52.19	63.35
319			21940.31	41240.57	28188.58	32040.59	17877.58	9659.92	11129.38	29494.71	26781.01	3262.96	821.21	1277.75	868.35	430.91	374.15	751.79	417.41	521.67	506.50	139.97	972.43	561.32	243.61	207.79	332.65	376.78	254.44	205.49	280.44	336.79	267.79	412.64	558.76	557.22	739.39	1812.87	5362.43	11654.64	17752.81	79334.77	80317.23	36900.33	59298.79	32787.84	4808.48	2327.86	482.49
320			13774.80	90100.14	23097.63	21193.19	25163.73	20813.33	28023.87	45780.53	19254.10	2679.38	1327.99	859.41	405.03	430.52	475.10	580.71	1034.35	840.93	520.64	346.87	179.80	249.89	585.98	272.44	150.91	150.23	83.50	125.50	100.44	107.47	127.75	124.00	217.05	256.61	146.72	93.51	97.37	63.48	100.21	64.46	58.74	120.43	60.15	95.39	91.31	67.70	65.32
321		R			0	0	0
322		R			0	0	0
323		R			0	0	0
324		R		R
325		R		R
326		R		R
327		R		R
328		R		R
329		R		R
330		R		R
331		R		R
332		R		R
333		R		R
334		R		R
335		R		R
336		R		R
337		R		R
338		R		R
339		R		R
340		R		R
341		R		R
342		R		R
343		R		R
344		R			0	0	0
345			34775.50	212531.18	28062.43	16849.87	16665.68	5941.56	34755.26	52812.41	10113.95	580.87	921.59	1109.59	174.36	243.14	509.48	392.10	569.29	275.29	156.28	234.70	388.02	411.32	468.51	483.24	176.31	248.05	70.47	79.76	217.41	158.55	92.83	94.26	92.65	122.09	79.81	66.39	33.28	178.94	129.18	73.30	77.64	113.11	72.68	63.19	102.03	83.64	45.43
346			15353.16	50958.17	11446.47	6953.21	5613.40	4889.88	16762.02	30985.30	5791.52	3233.49	1822.63	692.33	609.43	486.55	450.27	577.99	462.99	138.25	321.24	623.58	371.92	699.55	929.97	581.04	534.65	185.61	140.04	140.60	125.38	43.85	103.28	233.88	156.58	150.48	170.12	97.12	171.62	139.67	105.04	101.01	192.41	112.21	119.43	125.59	108.66	44.49	9.82
347		R		R
348		R		R
349		R		R
350		R		R
351		R		R
352		R		R
353		R		R
354		R		R
355			29109.01	51445.41	19338.13	13972.31	19228.53	10360.45	16793.81	41033.53	19908.43	3905.19	1833.42	661.34	279.11	276.04	322.94	288.21	546.11	867.80	722.77	1299.93	912.25	260.02	504.49	789.21	381.36	136.23	133.61	176.54	266.55	336.45	202.42	139.52	128.23	96.02	89.39	124.26	144.49	153.19	88.11	67.12	56.68	106.16	91.37	119.71	69.00	49.60	47.34
356		R			0	0	0
357		R			0	0	0
358			18615.58	160740.79	26212.57	17965.04	23270.14	29386.64	70963.77	45300.72	5302.80	3673.70	1629.55	369.12	398.67	341.16	287.52	158.33	207.90	197.26	134.72	63.45	273.13	215.58	145.49	246.07	240.70	157.09	163.19	159.82	151.88	126.66	55.22	65.25	62.57	72.42	49.76	34.43	77.96	54.39	53.94	43.12	52.03	78.52	37.51	45.57	29.63	41.16	44.32
359			16958.01	26552.91	10715.15	9133.69	6547.03	10678.08	53467.92	66008.24	10499.79	868.10	1447.39	475.76	507.54	248.55	223.56	162.16	185.79	703.79	1191.35	307.34	269.27	186.90	317.47	244.20	110.99	130.79	129.21	62.72	77.96	81.91	92.57	69.52	77.86	52.00	228.90	188.64	119.15	68.77	49.66	33.45	65.12	82.66	99.71	54.53	61.88	46.78	40.88
360			2678.61	23089.74	12926.36	17354.84	16154.01	10317.11	44080.48	81486.29	6388.91	3665.04	2336.30	690.05	591.41	373.79	321.89	358.70	279.23	211.64	247.20	366.65	418.47	345.35	293.61	175.16	146.07	361.15	371.67	238.76	138.19	176.80	68.72	46.42	73.72	60.29	77.67	121.17	82.24	95.21	105.47	147.10	169.76	138.70	96.23	47.41	42.10	51.46	39.75
361			27000.97	72488.86	19980.47	12291.14	15327.47	15820.34	34651.49	33163.82	5403.33	4284.12	2452.49	360.29	423.66	388.64	312.29	209.29	320.09	166.04	121.90	270.34	149.93	220.04	99.97	137.05	80.69	117.31	75.85	38.58	105.69	111.95	100.44	59.13	45.95	78.41	78.88	93.52	64.92	48.11	30.67	57.34	46.04	35.14	45.02	59.02	39.88	51.24	48.73
362			27194.36	65370.31	17878.58	16469.05	18090.26	50201.76	67701.70	8989.89	1593.65	811.70	1160.25	389.17	361.34	395.24	791.46	620.40	622.11	453.67	472.51	1012.45	1804.77	669.86	470.16	446.09	307.49	377.94	318.65	128.77	114.25	123.57	164.27	254.96	299.25	163.08	145.55	123.06	143.59	81.33	50.16	82.49	172.53	229.14	206.60	99.07	76.76	127.66	96.35
363			6125.97	45007.31	8588.78	7665.46	8239.74	7858.65	37437.57	39615.03	6124.94	379.05	393.08	357.88	218.19	94.57	265.38	213.58	101.68	161.26	174.84	200.38	244.92	169.35	84.97	173.83	124.36	77.98	60.02	57.10	83.35	92.89	76.51	135.07	119.79	87.33	55.10	33.17	39.72	25.62	28.93	37.80	77.52	105.64	53.40	59.70	50.18	50.47	61.15
364			11925.36	49106.84	18370.36	16935.93	17802.84	28546.48	62804.67	40851.30	18106.02	7014.55	1487.88	379.37	774.73	921.28	402.75	254.05	648.73	240.62	261.58	267.12	468.38	602.35	457.60	250.22	242.05	292.32	166.28	176.15	147.86	142.29	75.68	191.44	65.66	194.43	225.64	220.22	98.43	66.51	40.50	113.72	97.12	59.76	52.90	21.25	44.08	77.81	35.15
365			29206.97	103329.08	55336.57	32296.83	12690.75	14695.56	18441.23	55431.03	15088.53	3623.98	1849.46	1173.23	426.24	415.88	251.78	360.29	299.44	560.29	678.01	522.27	596.26	537.95	163.40	156.02	233.83	61.73	54.29	66.66	50.56	188.79	198.36	144.77	115.14	116.19	132.83	58.34	56.64	32.91	28.11	130.68	121.51	83.80	43.13	82.22	96.25	74.97	76.17
366			22541.64	111082.87	61062.76	58422.34	23733.72	15465.21	24272.60	18464.23	7465.72	6620.90	3225.37	3054.25	1476.73	541.23	313.53	348.00	820.17	1460.00	568.05	229.89	221.04	1336.20	846.19	480.08	353.89	281.66	248.44	158.92	94.02	120.26	50.60	69.23	167.33	167.16	302.04	78.13	188.45	121.80	100.56	64.44	129.96	144.18	54.43	97.39	109.78	58.26	69.36
367			17996.73	136746.09	38963.31	10101.33	18651.64	17678.84	23626.12	56797.77	8968.79	3458.61	1391.94	700.68	545.90	440.48	338.36	280.77	361.27	302.47	330.74	151.69	340.72	229.41	95.77	207.92	392.78	363.22	264.53	308.27	200.03	111.98	180.01	228.51	147.13	109.73	107.14	76.26	105.39	109.66	102.65	54.18	181.61	145.12	62.02	58.45	56.56	67.79	57.23
368			23055.52	168331.17	30066.53	21329.70	17553.14	87887.17	99756.07	36594.45	4190.40	2469.18	3255.21	861.15	302.45	298.28	434.66	290.11	319.39	351.89	490.63	607.11	790.70	447.28	481.00	239.50	237.59	196.92	154.66	153.03	176.48	218.94	167.66	107.81	122.95	117.54	84.24	107.28	93.29	163.39	151.39	109.04	68.22	102.15	52.92	75.54	57.59	67.95	87.66
369			40050.61	61770.78	11035.14	5695.52	4101.29	5118.38	33024.09	57043.72	23147.65	5257.16	1454.83	439.54	402.06	178.90	185.30	194.08	286.75	85.58	330.80	168.96	128.67	776.13	1325.99	770.59	234.97	245.62	124.49	170.70	132.44	137.89	112.86	93.21	51.32	91.68	83.74	100.10	65.14	168.74	192.63	100.90	132.49	81.08	49.83	53.91	40.90	26.50	32.96
370			8684.84	24121.34	15663.59	18973.97	16325.74	29538.60	26856.73	6960.17	4916.40	2025.75	949.56	825.64	692.43	466.84	389.02	156.42	471.35	675.32	428.52	405.24	813.78	765.72	1109.10	772.54	462.76	271.23	195.57	123.60	173.18	130.93	54.65	97.99	78.30	98.56	92.75	109.24	150.39	138.15	170.97	89.67	73.69	118.08	114.32	95.25	40.25	46.29	83.57
371			7087.98	50481.82	61008.80	39349.67	18078.94	6593.47	19132.41	9790.61	4606.96	7521.51	6830.03	1463.26	751.54	412.86	472.89	635.35	507.15	381.25	473.57	428.87	846.90	893.18	816.62	567.34	551.52	340.32	217.09	156.92	174.86	125.91	112.06	261.89	254.89	88.46	153.27	193.27	165.21	209.36	87.68	86.63	88.06	110.52	111.42	139.72	120.84	30.33	27.55
372			22474.25	90281.52	14661.92	18738.05	17909.76	47674.17	102746.35	28013.64	1754.73	2002.41	1186.82	244.90	293.23	291.04	380.08	290.96	239.49	331.18	253.76	456.59	631.63	368.88	288.13	283.88	237.30	179.20	141.10	201.69	153.60	88.51	113.11	54.36	195.97	241.32	170.71	91.81	37.63	89.67	84.69	58.20	54.58	73.56	79.24	77.23	40.77	45.99	88.59
373			11879.77	40155.14	14684.83	6249.25	6843.83	8687.69	30038.27	32351.33	6362.44	1894.67	1205.26	677.28	479.09	397.97	261.36	260.63	200.59	238.22	276.26	245.95	267.21	120.69	279.99	161.19	181.94	314.86	126.13	101.16	99.49	116.87	136.54	46.84	54.76	105.94	139.66	60.90	28.27	41.96	39.20	145.05	231.43	417.38	1574.51	9322.07	42756.52	11578.72	8375.76
374			13823.61	29062.49	6428.63	5014.87	6303.45	7334.93	53329.33	56951.79	3443.86	1502.48	1350.30	748.98	505.33	396.63	224.80	306.26	137.23	182.86	381.88	322.95	302.32	697.23	428.98	359.21	258.39	151.89	82.98	102.30	90.82	37.66	129.97	76.39	101.15	113.17	259.53	174.05	98.95	116.55	108.65	94.63	118.15	112.00	63.05	92.18	88.11	33.17	62.50
375			9232.80	65901.03	24770.23	16379.75	13082.14	12723.86	64455.49	39858.08	5166.33	2992.13	2503.29	1261.48	830.97	255.83	173.65	219.73	440.38	362.86	242.31	364.31	701.99	623.32	306.18	320.82	228.02	118.36	149.25	164.61	98.72	112.66	85.95	133.83	119.81	107.62	117.15	175.43	220.95	185.85	147.65	172.77	89.39	60.53	32.13	38.15	48.95	71.10	98.05
376			14756.61	56100.40	18025.22	34746.89	19859.60	5554.56	23600.59	62037.69	11894.25	995.92	927.87	307.33	67.76	139.34	205.13	472.54	435.40	793.15	904.72	415.82	373.48	523.10	287.75	174.05	219.05	183.19	94.94	141.43	93.66	126.50	160.79	142.14	298.78	163.63	83.81	57.73	50.46	82.70	43.05	43.09	102.83	124.61	76.66	112.58	130.51	91.73	76.24
377			52200.69	225422.64	34762.37	14843.95	25078.07	26128.37	62301.11	23818.65	7158.73	3939.93	1533.87	1235.13	760.31	372.41	425.99	515.23	577.31	804.88	171.49	492.08	946.74	614.40	654.43	721.19	501.98	337.71	167.88	218.31	205.08	165.21	187.76	160.74	124.42	158.31	290.59	284.98	131.20	214.41	250.28	210.63	164.11	201.44	179.15	134.28	88.12	105.03	77.18
378			14799.94	52502.29	15708.00	17641.91	17745.12	5348.28	15968.00	73900.62	44174.56	4022.91	784.54	716.16	389.81	567.69	368.48	278.95	299.68	232.82	186.84	127.59	130.28	235.51	851.05	320.73	184.37	211.61	224.04	129.95	36.10	96.93	100.50	110.74	100.10	70.05	86.42	131.15	195.68	70.66	91.58	74.39	66.31	57.86	52.87	73.26	83.44	68.31	30.41
379			36997.01	77170.36	37545.21	25758.76	21697.96	28212.06	46270.41	22418.90	8627.31	1645.76	2656.16	882.08	252.28	253.14	517.16	195.81	464.69	560.90	581.43	263.83	874.25	536.57	833.71	832.91	378.31	157.98	112.82	148.55	174.78	155.44	223.93	63.62	101.23	55.44	26.58	53.35	104.61	87.04	84.73	94.11	115.84	88.38	64.50	48.81	65.85	59.83	73.36
380			15493.22	29429.31	8378.81	6167.34	8661.61	22108.83	50027.98	17807.94	1367.11	1657.13	938.98	1463.02	631.84	208.77	313.67	401.16	516.49	315.90	203.86	306.12	113.05	303.54	582.11	280.66	228.66	249.99	173.97	219.93	169.11	170.79	165.80	124.60	110.79	49.90	71.88	72.38	72.46	86.70	83.42	64.09	77.85	99.87	68.17	25.36	35.26	72.82	141.69
381			37208.55	166781.06	59185.94	20123.73	14943.12	11350.25	34837.45	50368.74	22627.22	1712.86	2263.25	1337.91	416.44	234.97	281.36	298.69	276.84	545.72	294.70	428.55	554.58	468.86	485.67	558.68	378.43	368.73	141.20	207.75	55.55	48.59	112.78	181.96	159.03	77.62	111.02	139.83	158.74	113.14	67.94	108.83	83.94	82.96	56.81	54.83	35.29	38.34	75.76
382			20187.61	80848.04	25037.10	12313.00	11420.19	9568.99	52924.90	59353.14	8289.24	2810.78	1304.51	407.79	404.98	321.48	430.30	242.40	400.24	197.21	690.93	458.64	795.03	671.34	543.09	652.66	290.64	191.79	155.71	122.41	190.07	115.53	133.72	114.73	140.41	142.84	131.87	149.13	116.57	63.98	81.24	82.86	72.86	89.74	80.87	109.49	100.81	146.60	97.04
383			8874.30	45373.25	36699.10	25231.38	21087.23	63046.87	92313.22	9385.03	5600.67	1618.51	964.42	1052.13	582.62	747.21	427.02	239.21	354.19	391.26	195.96	584.24	506.47	640.44	577.73	359.12	566.59	407.56	222.09	96.65	101.97	71.75	63.05	62.86	101.69	62.99	62.96	101.18	69.39	51.45	125.74	126.57	122.43	60.52	64.09	80.20	64.46	48.46	60.63
384			20083.92	125219.75	28628.79	6199.44	9471.50	16344.49	63468.57	21321.76	3197.38	628.31	778.86	275.15	314.09	416.52	251.72	281.35	379.51	279.35	338.51	333.60	74.80	90.76	169.36	120.50	164.58	61.93	103.70	70.43	112.48	143.81	192.23	153.04	176.07	122.54	116.19	68.88	54.53	102.88	133.02	46.00	32.65	41.65	68.60	34.98	36.37	35.91	43.56
385			14207.71	45229.03	18641.83	11087.68	15962.88	13786.07	55175.23	30785.22	4986.91	3431.71	960.54	873.35	665.37	270.60	266.38	136.98	109.23	441.05	351.83	226.94	295.74	321.64	402.20	409.62	383.10	117.60	213.73	110.64	109.01	91.01	79.55	130.37	146.86	87.76	206.07	244.77	168.80	111.96	77.78	93.47	82.79	107.97	66.29	48.72	58.18	60.18	76.34
386			33012.67	97086.11	37954.74	12600.20	9436.59	41091.13	66824.47	21728.66	3512.01	1931.89	249.05	424.72	252.52	232.98	360.09	453.57	650.42	782.12	204.06	299.42	222.93	338.22	296.47	197.31	183.27	65.77	141.97	81.04	88.15	122.13	283.48	346.94	430.96	216.01	57.13	103.87	58.99	124.40	59.75	55.71	78.30	62.63	39.13	95.92	76.82	76.32	75.50
387			28490.95	78113.86	21361.28	14260.63	11520.89	56306.44	75467.33	30519.18	4826.71	2252.67	1278.95	612.29	244.20	197.28	142.55	326.29	425.43	684.48	657.92	726.97	733.26	262.67	181.52	101.94	62.10	86.25	80.24	90.68	104.05	167.65	118.80	120.88	89.35	45.36	54.25	42.59	20.99	20.93	31.41	53.22	56.36	52.47	66.17	81.33	76.86	64.40	137.35
388			34406.08	58827.76	29224.41	16413.32	18233.00	24384.76	54839.44	49796.31	9846.50	3296.25	3798.11	2748.77	1128.77	317.73	562.59	370.70	229.50	208.42	855.31	666.76	357.17	310.55	605.89	704.98	457.59	213.30	255.89	221.56	214.65	127.72	68.28	59.34	77.44	72.45	79.55	109.12	110.69	216.20	244.94	105.80	50.19	72.30	62.52	61.45	67.10	75.59	55.67
389			15243.11	30958.94	27255.64	22140.26	18762.96	25768.07	98488.28	45922.31	4572.51	2516.39	1440.06	865.67	561.82	349.56	380.02	394.46	378.73	475.29	362.47	315.19	265.69	474.88	269.37	248.48	229.24	144.94	128.15	59.33	93.74	92.91	264.53	272.94	204.97	125.72	113.77	64.55	90.16	70.79	93.04	52.12	114.32	64.93	146.78	79.18	75.87	91.25	108.02
390			18861.24	50298.66	6384.60	2158.37	2976.36	9929.17	37558.87	23015.19	4011.34	1630.40	894.65	453.94	511.09	469.97	199.75	309.65	177.49	296.62	268.31	245.47	308.58	106.16	138.61	156.35	346.20	116.90	95.10	128.37	82.30	96.04	42.15	58.62	67.32	68.88	60.85	38.91	45.41	48.74	37.69	26.86	26.42	139.54	92.28	60.86	86.46	83.93	31.25
391			61737.98	178159.56	23205.38	22807.27	23959.30	12649.61	55620.70	61249.99	10699.31	3846.94	2922.75	2578.63	1910.69	544.53	370.13	202.46	222.80	179.73	408.58	501.60	527.84	437.04	295.39	292.25	142.69	352.35	599.11	367.10	139.88	109.10	121.66	47.58	64.54	97.04	122.04	131.36	64.23	47.05	151.59	97.24	173.25	150.74	80.09	90.35	112.85	41.53	44.92
392			3639.99	59689.39	17248.67	18367.81	12933.48	9777.64	39393.05	14949.01	2586.21	2355.45	1457.73	607.46	274.54	234.21	291.27	225.57	377.16	408.33	380.22	383.81	264.76	217.71	115.94	186.18	113.29	155.62	100.88	48.72	40.63	69.54	42.47	181.71	153.62	92.79	82.83	139.40	173.18	127.58	101.98	134.28	83.91	73.13	56.01	28.12	49.85	33.38	58.79
393			24662.98	138370.76	30285.50	23439.78	7640.92	7130.59	50604.00	56313.66	10119.89	1438.99	1325.42	785.25	772.99	389.72	245.68	248.11	415.60	626.03	568.07	514.39	512.04	605.75	1162.16	497.24	196.53	413.66	451.22	277.26	106.68	156.00	251.08	149.47	82.60	94.39	121.76	343.95	347.42	178.49	167.66	83.67	93.42	135.76	118.27	97.17	44.04	55.63	55.40
394			22920.43	116473.57	10383.13	12071.85	13364.85	19741.56	27785.26	25326.96	3590.58	2350.07	1412.89	483.63	411.62	282.44	210.32	313.39	123.78	321.03	313.31	460.51	613.61	788.10	1123.48	419.78	346.58	243.63	215.59	171.15	105.61	84.28	162.15	44.91	23.90	46.27	170.47	169.02	147.96	206.74	171.91	120.33	175.18	132.36	68.21	47.71	93.39	51.54	81.67
395			68761.86	222025.76	74386.77	29123.52	31225.78	37489.03	34216.24	15831.56	3914.48	2603.25	5128.45	2034.50	1261.83	654.76	639.09	265.87	160.26	138.53	267.20	364.71	748.67	628.32	269.91	190.85	231.68	182.53	215.03	180.36	104.51	68.64	59.88	49.69	62.44	45.05	87.82	102.95	137.78	55.94	87.60	89.17	94.49	70.96	41.58	60.01	85.12	56.94	40.16
396			12915.71	85981.08	75301.54	66082.54	28833.56	48092.37	84721.79	48681.42	5150.22	2562.92	1725.02	672.62	605.30	568.57	318.55	212.38	726.87	328.78	331.01	556.45	425.74	395.24	493.53	237.56	146.36	168.37	188.41	301.74	158.19	97.80	61.97	84.14	139.48	64.07	57.65	125.85	100.18	73.56	76.07	77.69	39.70	39.10	60.63	49.61	81.34	73.21	40.76
397			29220.98	95252.35	17375.42	5988.91	5991.14	17815.67	33635.86	21544.40	4794.78	1280.42	1357.96	1233.58	502.38	372.74	473.32	170.36	151.05	217.32	426.80	519.34	452.98	491.23	690.00	508.52	438.91	207.06	101.46	50.71	39.87	74.17	70.91	63.82	30.67	37.86	57.63	67.52	110.44	115.98	104.62	86.09	188.79	111.18	66.74	70.09	22.29	58.60	71.83
398			22177.91	70124.78	68976.47	39051.48	12461.51	22639.79	74563.89	39758.71	8818.14	2734.81	1252.09	877.74	406.63	354.80	373.65	194.89	202.06	295.10	293.04	298.72	738.39	381.61	385.47	336.85	364.93	263.79	168.20	61.76	303.35	206.55	81.62	99.48	55.35	80.19	39.80	62.15	51.56	45.63	92.18	80.69	163.40	128.53	98.15	48.78	42.43	64.44	45.12
399			9607.10	68512.64	45102.02	93590.32	46862.44	31264.25	50411.34	20523.68	5327.91	974.25	553.53	259.48	583.26	375.83	195.64	162.10	325.11	386.64	319.00	228.56	252.11	140.09	219.97	151.48	217.99	231.33	151.22	159.08	182.00	82.21	126.51	95.80	58.45	99.26	76.18	93.84	65.70	64.26	96.33	95.79	64.24	195.16	167.40	165.79	136.87	81.15	82.69
400			9157.09	77916.33	20214.72	13225.95	21952.98	36892.86	59789.42	43979.68	10268.43	9255.43	4336.69	1087.51	740.35	220.61	297.25	332.64	531.36	444.36	539.83	960.00	933.17	606.73	418.70	349.24	238.12	244.97	242.12	89.07	82.54	72.16	127.48	213.27	164.47	125.91	99.31	155.26	138.09	117.98	84.57	39.38	53.51	84.95	57.82	56.89	106.70	77.95	60.64
401			8446.16	79541.10	22575.72	7102.84	6962.34	23705.75	87957.23	20970.92	3111.78	2792.37	1514.89	923.89	534.73	549.58	382.62	316.94	528.30	444.79	116.41	289.71	369.34	427.69	502.35	265.48	119.49	133.16	104.54	262.93	156.30	131.24	48.47	95.33	111.90	59.77	55.99	115.98	128.65	182.09	362.12	160.61	77.01	86.65	46.26	72.83	63.89	37.57	25.63
402			10522.09	42885.56	21862.09	16564.41	6128.90	31062.31	48975.51	13635.03	2394.71	1438.93	560.69	916.09	1002.96	234.47	244.55	310.39	350.58	215.38	471.59	477.07	536.62	427.58	241.08	272.46	178.46	171.10	268.15	89.14	58.78	56.63	80.74	72.41	113.13	99.13	37.10	61.73	54.72	110.11	48.13	62.98	114.69	105.42	50.93	41.27	31.27	32.89	66.47
403			38949.80	115358.25	23691.00	16018.73	14145.13	6657.39	24043.90	16154.61	2381.74	4470.58	2546.65	728.22	328.92	275.40	177.44	212.49	375.53	325.38	297.79	168.14	406.79	690.49	453.08	265.78	427.05	468.63	215.60	189.11	317.35	192.87	131.73	86.59	135.30	106.81	132.68	68.23	108.48	108.84	155.58	98.36	34.77	75.83	89.94	133.66	59.11	45.14	40.40
404			15656.85	126526.30	28678.15	22032.20	38216.48	36962.77	73695.33	33963.17	8924.47	5379.94	4138.74	2939.81	1337.24	403.31	412.78	480.64	620.57	608.57	503.14	298.34	708.09	1011.09	362.99	491.17	243.58	213.34	144.87	198.47	95.29	76.55	137.41	176.64	54.53	88.10	125.65	86.26	76.95	94.22	79.84	102.10	85.37	96.24	110.07	65.96	66.81	77.35	51.58
405			4003.71	62293.39	9261.26	3641.63	2424.23	8165.16	62935.73	66387.66	6029.36	1606.04	989.05	624.36	496.69	600.82	296.26	127.38	215.66	185.18	184.96	274.41	278.90	550.63	345.76	169.91	208.58	178.51	108.03	100.62	56.38	92.07	49.19	21.26	87.79	96.18	84.46	83.65	97.90	138.19	77.83	80.67	140.31	104.57	69.79	67.47	49.48	57.16	62.08
406			14403.33	50149.47	13345.93	9212.64	20271.50	80946.44	92680.38	14565.75	3244.77	1413.61	1084.58	1272.15	410.79	287.41	559.22	337.26	382.56	219.60	97.83	223.67	201.28	184.84	121.09	230.57	82.19	142.51	121.27	92.72	94.66	72.92	96.55	79.73	147.69	161.58	122.45	117.41	64.02	111.44	96.54	98.42	78.58	120.32	74.54	90.27	36.96	19.90	49.73
407			16823.00	131330.71	14384.73	10282.86	11112.29	13287.20	58779.20	32568.63	3996.43	3673.47	1234.48	1228.90	1592.95	688.75	371.98	377.64	292.34	230.49	104.32	340.03	244.97	342.17	629.57	578.42	300.33	149.85	261.07	282.38	132.18	104.99	103.84	101.48	113.72	108.32	223.90	80.69	128.23	148.79	128.88	97.91	103.88	83.58	123.22	114.5.69	63.23	63.26	44.01
408			7406.79	227912.03	18470.51	5376.73	12792.22	21552.74	54509.46	36796.00	4770.04	1440.41	1472.84	1658.22	937.41	491.40	933.43	499.31	667.93	499.45	552.97	427.99	410.37	150.84	347.60	712.94	442.52	362.38	439.14	213.59	303.03	454.96	280.03	332.04	241.23	113.20	282.32	175.48	178.46	148.95	152.62	182.36	248.31	171.06	84.00	43.47	141.58	153.27	68.06
409			75482.10	205262.26	63967.14	39611.91	30837.89	14052.07	35618.09	29956.95	13256.92	2926.25	2633.39	1565.32	1954.53	647.69	352.16	384.08	252.32	826.26	619.26	115.92	702.56	544.77	627.64	456.35	252.37	214.96	179.09	209.41	162.46	43.84	60.98	47.41	178.43	181.43	146.26	156.37	150.60	88.71	103.17	96.43	120.17	56.68	30.92	69.30	95.60	57.05	62.87
410			17641.46	57481.67	23494.60	11220.83	8294.10	11556.45	54590.14	41807.01	6119.71	1816.98	1248.70	1395.25	896.63	384.86	143.52	209.92	189.10	310.43	556.43	468.91	872.41	666.55	472.38	389.91	283.54	284.54	126.90	103.01	79.96	42.46	85.13	95.03	129.29	85.70	75.46	137.07	153.94	186.02	206.44	81.72	63.63	64.67	55.25	61.53	57.58	79.22	86.08
411			13693.54	57967.48	9047.12	3136.81	10112.83	9591.47	55395.88	47651.18	2747.07	1199.27	1011.35	466.19	264.50	245.99	261.66	342.10	311.78	262.29	252.89	187.55	177.20	176.13	161.25	103.34	154.96	42.62	64.51	69.69	85.22	75.86	119.28	102.20	106.66	109.09	56.15	96.57	81.16	40.50	109.13	110.03	64.88	84.27	71.23	80.88	62.42	33.69	50.84
412			11530.54	155436.76	47079.55	13219.10	8811.54	16089.48	43686.17	31022.79	10397.85	2390.04	1439.28	1040.85	944.63	342.13	415.42	129.72	94.01	193.62	165.95	222.71	357.27	573.08	597.86	392.91	239.62	97.76	107.64	253.82	180.96	71.93	107.60	140.32	53.87	57.37	53.58	23.40	86.58	72.72	56.16	73.95	85.31	93.01	29.26	47.89	62.24	63.18	40.42
413			14563.30	44637.10	7274.67	5679.91	6793.23	46072.18	71031.05	6911.37	1921.36	1223.39	1371.51	1133.71	445.65	318.29	291.69	293.70	160.41	347.08	264.49	113.99	138.65	189.71	693.11	397.95	296.65	60.87	120.48	135.01	90.27	78.34	106.54	148.79	227.30	87.80	75.29	125.34	132.58	109.25	94.92	163.69	103.49	86.28	67.22	67.01	68.92	42.23	46.29
414			954326.62	4535796.50	360710.84	17458.23	13097.45	12836.25	43986.07	29869.49	5347.65	1548.51	1902.98	2266.18	2487.44	2753.01	2923.07	2753.53	2023.27	812.77	953.39	1317.15	569.75	1104.45	961.75	1267.55	943.21	764.72	1259.35	267.44	1181.08	2146.64	1325.28	538.85	811.16	380.82	855.39	1222.24	954.33	809.08	749.19	228.11	199.12	538.84	318.67	404.79	472.65	290.37	488.27
415			6840.25	27797.41	5501.27	5617.96	4149.83	25856.34	39356.00	8796.31	1417.26	703.37	635.03	350.52	567.56	458.91	250.93	295.58	230.87	199.58	160.44	293.37	231.30	245.30	361.84	305.84	232.39	233.08	137.64	124.05	116.48	168.30	108.40	153.41	147.80	97.35	132.41	87.47	63.51	133.79	129.04	78.85	85.22	84.35	84.85	71.32	68.69	63.58	69.38
416			43210.48	157889.84	70573.17	39078.62	10310.59	55968.71	94491.92	24572.87	6826.74	6687.60	5636.76	2541.23	1229.81	703.04	289.71	297.89	152.09	597.03	509.30	412.31	279.19	294.71	288.13	437.33	378.72	384.14	328.97	79.73	89.32	109.58	44.27	94.59	123.72	147.77	174.42	283.43	179.72	111.44	103.56	65.24	90.29	116.50	110.26	56.92	48.33	65.02	39.17
417			34207.07	156151.20	38536.87	21984.99	15543.48	26475.23	53901.83	19275.00	2747.66	6450.83	2469.91	3249.03	2096.34	806.50	533.72	232.46	139.81	609.74	713.50	399.62	1039.44	728.29	638.63	688.07	685.95	267.81	136.36	114.89	133.24	113.64	98.19	138.34	142.71	124.13	121.37	138.33	158.68	142.31	93.79	205.15	115.88	235.19	76.71	99.72	45.33	51.43	60.02
418			7812.68	83061.85	9581.12	12203.63	9744.02	19475.65	97318.10	26703.90	3095.11	1814.24	596.66	1114.88	491.48	281.19	440.46	242.95	269.87	496.05	460.70	368.95	814.10	567.29	218.07	278.64	198.07	254.26	289.10	127.43	179.59	152.09	71.34	33.88	89.81	240.87	255.44	108.21	123.90	148.38	94.04	65.86	55.83	64.39	41.43	40.76	57.14	36.68	63.63
419			17474.96	104635.37	15456.72	11749.64	5861.68	13544.57	88223.77	40450.87	2816.03	941.90	434.76	511.78	254.95	479.69	375.51	350.87	519.85	481.14	220.18	226.77	219.16	300.18	199.11	126.71	87.83	94.84	161.20	289.61	196.57	84.99	153.75	170.94	72.47	92.23	132.36	166.70	126.43	77.66	77.69	61.63	87.34	119.11	87.35	69.20	97.98	88.22	62.15
420			16353.75	41025.46	10707.02	3424.49	6488.64	26591.75	46366.45	13384.42	2248.12	820.37	355.99	250.67	473.32	220.03	176.44	182.98	267.13	252.26	240.88	384.18	428.14	250.49	321.17	240.79	155.90	95.67	161.11	134.71	138.89	131.06	105.40	93.97	127.52	124.36	98.95	127.06	125.39	45.02	52.31	77.86	135.79	111.83	51.10	59.39	52.99	43.89	35.72
421			17343.72	64251.39	10914.84	10185.54	12314.69	24923.82	27189.44	6491.28	1192.20	431.81	592.08	319.09	400.76	101.08	133.64	171.04	184.17	75.71	324.07	439.54	240.10	1000.44	867.15	495.01	261.92	187.28	143.05	107.41	80.73	68.11	58.36	120.24	102.39	73.25	88.24	124.56	247.68	242.48	104.97	69.62	51.41	61.39	54.80	60.14	29.92	35.34	64.63
422			11514.95	38415.69	8135.43	12762.57	10893.29	7052.73	33461.57	44762.46	5564.13	2050.40	2321.25	1283.95	1350.16	679.88	279.77	119.96	165.46	129.71	104.86	234.20	283.49	201.88	240.52	55.50	162.00	265.28	176.39	119.39	144.43	133.03	85.14	50.15	82.62	83.70	36.01	30.09	57.33	20.30	46.01	62.87	77.36	53.49	47.85	37.15	44.51	51.05	37.48
423			53418.73	237035.18	61904.73	40969.76	23503.84	14553.18	80996.42	57909.09	4668.73	1185.48	1367.04	1802.90	1521.87	515.03	205.42	271.23	468.54	564.45	479.55	553.96	567.47	224.52	457.39	1008.98	664.82	306.55	300.58	227.87	373.37	229.93	163.64	181.75	221.35	233.21	189.64	554.51	2352.60	2270.70	2273.12	7305.65	2857.04	10152.63	46047.17	15873.56	687.50	2585.31	1835.13
424			27301.84	115130.80	41668.01	24008.30	17688.73	28003.97	37609.14	12547.42	5519.52	6139.31	4727.55	1274.45	791.05	297.09	339.28	327.71	285.79	512.54	593.25	480.76	351.82	362.87	173.46	508.75	545.10	467.33	239.28	97.43	230.88	56.37	78.10	79.86	175.73	157.43	121.89	133.19	163.98	172.34	144.25	96.70	85.89	63.39	90.57	87.82	72.32	70.49	57.47
425			30712.14	74218.66	42050.71	12513.74	10215.36	23150.56	33556.73	8675.73	2138.65	2265.60	1437.67	871.97	501.54	282.15	216.49	170.27	69.95	135.73	98.73	200.99	299.79	342.05	259.66	433.51	183.17	95.16	95.91	92.91	97.55	73.99	62.03	79.25	77.25	54.04	85.32	119.30	127.40	105.33	74.47	68.73	66.06	64.88	59.22	80.10	29.40	32.07	27.99
426			51452.07	142770.51	39437.97	18797.26	5762.65	16574.12	68316.12	19730.84	2913.76	2520.09	1307.94	1910.15	984.89	742.14	535.21	602.70	448.34	209.95	216.91	167.39	388.73	393.47	354.89	278.85	511.71	487.46	339.93	206.01	173.49	84.09	56.31	117.22	92.00	132.72	72.03	71.92	99.21	110.16	133.16	110.67	101.28	80.96	73.22	85.44	70.71	43.01	64.30
427			37104.77	63983.04	25997.60	19528.97	15039.02	47175.15	115026.64	47809.65	7298.12	3682.25	3449.97	2337.90	1514.89	735.22	168.09	190.10	302.46	374.59	697.13	534.92	648.65	865.92	1052.01	594.07	437.53	268.24	229.94	333.94	173.38	178.30	67.91	227.87	333.09	395.39	279.84	550.95	1255.89	3680.11	10034.35	28165.81	88204.46	59115.87	30093.98	36088.44	11215.82	2362.14	1395.83
428			46525.79	123775.10	11274.18	15060.51	14042.66	51733.81	103399.00	18436.03	4114.66	4205.60	1722.95	1075.85	1571.96	735.89	475.45	643.77	486.80	1117.79	1137.58	694.55	563.78	272.65	1555.98	912.36	311.40	266.20	296.29	159.54	160.25	189.32	65.70	139.36	147.06	117.79	58.82	178.92	118.69	76.31	205.52	94.69	115.17	111.42	102.53	69.81	53.02	35.46	51.19
429			12061.56	76148.83	57090.00	30384.87	22550.38	38672.99	107702.14	42966.33	7348.97	2355.43	2178.00	1176.90	1495.41	538.01	737.81	574.69	346.20	435.88	296.40	1341.21	1027.05	542.03	639.56	424.00	214.15	127.81	92.21	74.59	90.66	36.59	53.35	97.89	72.67	94.15	99.23	94.52	122.19	42.29	99.90	95.06	109.15	40.77	44.49	81.40	65.51	86.40	42.99
430			6167.75	154500.00	42253.90	13637.33	9776.39	66840.87	124983.65	30565.83	3008.92	923.45	1139.06	1646.40	553.70	352.52	360.60	285.27	239.78	190.90	200.72	365.54	666.03	636.26	257.77	332.71	612.99	648.95	206.17	84.69	121.68	158.30	148.13	155.61	201.15	99.00	85.60	134.97	108.39	277.01	151.04	109.49	47.93	43.80	63.02	62.87	31.84	52.90	86.99
431			24073.20	78422.50	18116.01	18366.43	13490.62	17064.60	93013.19	67843.64	10119.87	1882.39	981.92	1358.27	870.07	876.75	297.91	315.32	255.95	338.10	375.58	383.12	301.69	363.56	310.28	336.22	281.57	213.45	240.34	187.25	269.24	247.18	139.59	90.81	122.71	209.19	226.54	385.96	739.80	1233.99	2072.22	7725.12	25526.43	102309.12	88969.27	16474.45	3323.83	1348.63	1159.56
432			25379.19	48916.72	14108.19	12788.83	23484.22	71389.51	52076.78	3361.44	2074.76	1120.82	903.91	798.55	388.49	460.71	269.73	141.98	201.31	295.24	339.17	293.21	75.80	132.64	208.16	162.32	153.03	126.77	98.40	80.56	71.53	43.45	57.12	65.10	99.37	52.37	73.87	83.36	79.40	69.39	34.94	38.93	39.96	53.82	49.57	53.89	56.66	28.00	32.55
433			45981.89	88064.53	27938.62	35205.67	23376.76	18455.35	17686.23	10037.21	5635.25	2949.89	2363.36	1594.49	933.48	949.82	1022.73	370.79	732.54	1099.40	1004.76	908.62	873.05	983.73	1224.70	439.29	414.58	874.00	236.43	241.18	214.47	193.88	258.40	185.76	291.02	266.47	203.86	262.61	333.79	250.12	142.23	74.86	96.99	83.40	90.48	69.43	80.04	106.70	85.84
434			18902.51	75334.66	20046.01	14439.71	17602.58	27591.93	104757.19	71518.96	7189.19	2533.57	2187.45	1039.18	674.13	627.12	488.95	765.59	581.89	548.99	474.98	684.65	660.86	409.81	155.67	238.56	52.81	90.35	154.12	198.19	203.12	106.61	150.33	71.04	144.18	93.70	135.26	138.62	105.06	59.87	165.25	132.17	47.71	104.27	121.14	174.02	145.82	87.24	74.47
435			19616.82	122740.32	18539.99	27202.91	33246.46	32948.62	39011.91	12266.50	10803.97	10087.51	1664.67	927.93	289.14	161.88	181.33	233.26	295.85	322.06	568.26	822.52	1296.61	1704.98	1027.05	282.86	232.34	138.02	388.86	311.83	138.59	143.06	91.10	36.76	59.08	96.92	94.10	92.75	62.37	103.26	183.25	174.64	113.87	427.02	240.94	74.04	88.13	87.84	47.77
436			46864.92	62644.26	15275.80	11122.45	7562.04	8400.10	48062.24	53652.92	5389.23	4117.20	3088.21	1486.86	1198.89	588.66	579.91	914.43	492.56	404.21	577.79	580.67	358.52	707.67	392.75	343.89	227.87	203.07	116.08	145.85	116.04	138.44	63.93	81.00	125.04	82.48	101.09	186.55	204.34	173.60	96.85	101.48	89.52	57.15	54.04	65.09	55.41	48.47	65.48
437			32768.85	61578.46	40140.18	46505.15	12665.81	37689.43	174637.79	57086.55	7149.07	4184.73	1517.03	751.92	561.34	625.24	414.40	227.66	246.10	245.90	372.67	1023.05	337.25	257.78	378.24	515.21	335.08	191.31	86.13	72.90	83.90	93.91	68.27	81.66	158.07	236.08	89.77	79.96	75.74	70.95	53.94	44.72	69.95	95.30	92.49	72.88	42.53	76.74	52.75
438			14947.10	48659.85	11959.97	10579.48	15008.29	34324.57	39066.78	6737.30	1454.72	1874.42	1981.53	2441.98	871.68	112.87	251.14	378.42	622.33	746.35	306.65	214.87	344.85	359.72	304.48	355.87	244.91	304.41	195.89	70.06	71.76	83.31	139.33	136.97	99.44	58.37	96.76	138.01	140.09	175.80	71.53	33.46	62.45	101.43	70.90	71.74	52.30	66.78	59.33
439			16846.04	62007.29	10971.52	20518.85	40317.14	44222.01	54521.79	12069.19	1776.69	4774.66	1039.97	2726.91	2398.33	484.47	298.46	198.44	97.08	246.53	244.11	875.05	1641.05	541.95	548.28	486.53	386.30	164.14	258.26	212.45	110.66	135.49	275.09	128.07	173.19	127.27	123.43	129.87	142.57	115.36	119.15	115.89	208.47	95.86	41.18	149.07	171.33	71.14	60.42
440			11610.71	70890.10	18140.22	6333.64	15699.71	52453.76	113647.54	50752.92	7861.16	2423.14	548.37	978.05	299.40	284.31	483.61	861.66	602.63	260.48	401.03	1160.22	814.03	457.08	384.84	505.57	309.91	308.67	186.41	71.39	123.98	149.23	191.68	126.02	369.06	245.67	149.26	161.56	120.49	86.59	51.93	43.86	123.15	95.57	81.83	65.66	112.28	76.83	58.39
441			43038.42	133112.90	29532.81	12080.44	10475.80	31536.88	161075.84	85610.67	4249.41	2308.07	2003.43	864.09	605.18	291.41	138.14	404.63	418.27	549.96	776.20	923.69	512.42	329.18	197.90	263.02	691.94	501.81	263.89	452.53	234.80	180.98	242.55	153.45	155.79	60.75	142.82	100.15	86.57	148.67	218.91	311.14	217.11	166.01	120.17	115.62	131.48	130.41	59.16
442			81740.74	146921.43	48499.34	19013.30	49082.86	44017.91	82489.31	37515.25	7152.59	2772.44	3866.49	1796.77	840.58	486.82	464.64	693.80	894.18	680.94	570.43	846.76	975.97	997.29	1234.72	922.03	467.61	326.88	382.57	209.44	132.83	153.94	333.79	241.16	67.83	166.96	128.45	136.27	177.75	161.36	147.87	132.22	120.75	57.16	134.29	89.95	86.06	115.10	45.08
443			21865.53	59591.92	20313.93	20098.53	7439.77	34387.65	41758.05	9200.51	2650.02	2129.98	2381.56	1646.03	1163.83	624.47	323.39	266.58	284.62	235.94	213.05	266.33	290.38	759.57	668.74	411.30	248.76	266.09	306.14	186.79	80.93	146.30	105.67	199.14	217.77	110.00	196.47	189.12	527.14	690.21	2773.52	5442.78	11819.06	50709.87	46120.98	54459.17	17962.09	4403.74	1433.28
444			20919.61	62938.00	41291.50	38496.55	36973.17	41731.20	85030.60	51089.20	5996.27	5227.96	2311.75	983.26	255.91	379.37	260.26	226.61	512.18	299.15	523.92	1163.68	965.61	521.23	521.47	411.90	392.93	211.33	182.55	108.79	97.13	123.14	130.11	101.69	128.97	173.62	186.98	99.06	77.58	84.84	81.34	56.07	74.18	77.76	72.53	51.89	45.07	56.86	71.86
445			17729.55	53096.68	14655.90	5009.92	4293.70	29935.61	140252.84	23761.99	979.80	1204.15	663.29	1103.91	860.42	665.35	363.99	204.04	421.34	333.94	347.49	353.60	342.57	286.79	169.94	107.55	272.27	254.50	145.44	310.05	79.62	71.91	120.32	82.64	85.05	69.67	63.71	143.52	105.44	92.54	61.12	44.99	75.00	74.14	94.82	78.99	121.29	73.17	57.86
446			10367.92	52736.16	16089.93	12985.63	8759.63	15906.95	70335.60	34042.32	3209.99	2403.92	1418.68	526.67	424.63	889.33	410.80	128.28	104.38	111.55	150.96	260.87	171.88	399.47	304.09	123.15	189.02	142.37	93.05	106.62	86.15	112.31	186.62	394.91	299.12	197.38	226.63	316.54	655.47	1667.38	1701.24	1558.30	1882.39	3111.88	13323.04	19445.54	9863.15	12413.51	2556.77
447			20062.55	81336.32	8958.61	4668.34	6775.93	6365.04	34827.00	37307.88	12348.81	929.47	1280.12	877.26	600.25	201.90	247.82	338.34	257.07	417.25	411.89	421.54	607.00	430.36	118.61	229.72	189.31	183.29	138.13	85.67	68.44	91.70	117.37	148.16	101.16	121.72	68.12	64.88	97.86	167.28	87.53	76.29	131.68	74.61	62.53	84.81	43.77	38.53	32.76
448			13133.24	59492.79	15497.66	17185.30	14446.43	37514.34	198905.42	68858.74	5520.79	2109.95	1111.43	1561.64	688.67	459.32	734.10	150.21	309.86	307.79	555.58	587.84	543.32	358.67	562.50	415.21	240.19	324.74	255.20	289.04	94.91	96.34	199.10	117.90	207.32	191.63	97.56	61.47	146.99	169.99	133.98	110.99	67.98	67.75	48.86	69.57	73.08	97.42	75.26
449			21006.65	44339.01	31404.44	36916.16	35059.91	80048.16	103013.62	17280.93	5012.95	2753.00	2124.62	1213.01	1168.65	582.17	203.91	315.22	495.49	647.61	622.86	330.89	312.36	343.30	327.82	386.83	242.51	184.42	214.99	160.79	115.65	125.99	47.72	77.13	98.98	97.38	120.96	76.55	199.30	126.69	69.82	62.11	62.78	75.20	32.91	74.60	60.77	41.12	39.88
450			14740.80	139152.04	12953.27	32771.39	40623.60	23688.77	55720.23	48234.95	9025.87	3872.94	1104.61	939.70	435.26	147.59	636.92	408.00	834.86	646.73	693.98	1254.24	1534.75	696.25	679.69	1177.33	879.25	200.28	418.47	440.85	147.75	89.89	124.45	171.08	161.67	169.42	132.38	320.62	367.41	238.55	189.60	342.17	82.43	58.54	119.34	75.93	61.55	55.80	71.39
451			18976.63	64990.74	13709.65	11528.67	7039.00	15261.59	51905.62	30113.68	4346.78	2524.32	3430.10	3236.93	1710.83	903.72	310.71	308.51	279.65	513.86	508.66	580.34	341.07	103.92	287.19	336.43	55.64	120.98	127.90	77.68	106.36	92.08	53.36	58.92	109.21	168.46	172.11	42.75	70.44	97.39	115.36	110.28	39.62	52.36	39.14	39.19	38.56	28.94	49.38
452			15970.68	21398.28	7384.16	8946.65	9051.82	43902.40	106587.79	17830.68	1866.91	1646.06	2033.05	786.99	340.04	161.38	200.73	342.81	317.89	280.18	151.82	429.31	360.29	153.39	242.44	183.39	107.11	172.85	78.58	49.59	62.49	64.55	54.04	86.70	188.19	99.94	54.78	53.70	55.31	37.57	30.29	51.79	54.32	79.33	65.41	45.74	51.66	83.57	97.63
453			24983.05	70053.14	27257.70	16841.32	7516.23	75414.26	128849.28	22147.14	7498.66	6658.20	1951.97	1038.47	555.75	610.65	516.05	661.83	406.14	234.34	515.91	496.55	380.80	370.74	190.16	300.11	236.17	153.57	242.05	116.19	146.48	123.16	131.78	294.36	326.54	188.73	257.33	519.50	1975.81	2563.31	1984.98	5631.93	24208.99	68319.99	59716.01	21805.76	3764.23	2593.78	1554.08
454			9589.31	57335.32	18828.88	15553.28	8066.66	21067.71	76212.62	68756.60	17543.44	2476.06	664.81	3832.63	1970.85	293.77	173.79	271.72	181.05	379.23	579.74	486.46	302.31	743.46	1486.83	1070.92	981.09	588.27	225.02	153.26	102.69	98.06	147.37	101.93	56.01	140.36	167.00	108.15	166.52	141.19	253.09	133.02	166.68	59.61	78.20	40.09	36.02	48.44	54.33
455			2725.26	85571.61	8103.12	5249.47	8807.50	39428.73	41880.28	5673.56	2534.87	1989.03	1164.47	709.11	275.57	236.13	206.66	371.77	620.23	262.33	334.96	207.82	337.52	265.96	201.18	180.80	157.67	35.62	82.37	113.00	64.63	65.00	73.96	87.86	86.35	106.74	92.27	67.99	79.51	116.21	64.82	67.19	95.42	97.74	121.29	82.89	44.04	63.24	96.35
456			25467.62	76780.91	18536.24	11467.11	9571.62	9798.62	54628.28	136773.85	42216.79	1215.40	1772.52	565.69	990.44	520.16	460.63	362.97	449.17	356.38	705.76	254.03	219.41	358.12	376.88	384.69	177.17	206.76	164.23	179.38	135.15	107.84	173.16	84.11	70.95	146.44	193.30	185.39	104.64	85.58	127.77	48.88	63.51	57.23	30.28	49.24	50.90	68.44	77.08
457			20909.99	124396.90	21454.19	7190.07	14300.18	31720.69	46833.91	13946.13	4610.09	2709.12	1460.56	611.14	277.45	175.19	141.52	164.13	136.54	462.23	391.07	545.87	227.03	481.51	287.05	131.51	293.74	143.79	155.96	134.22	77.07	56.80	52.92	73.18	116.89	102.20	108.50	80.78	75.32	91.80	81.89	71.17	128.14	101.39	66.12	58.78	37.90	58.42	64.57
458			6178.96	36751.56	17755.53	9120.96	12063.38	25291.36	173907.42	112147.81	6955.89	6716.34	3646.78	999.33	688.03	1048.30	301.23	438.28	312.67	357.15	158.96	523.31	1627.96	1725.99	877.74	457.43	239.07	365.14	440.38	242.09	170.56	184.87	179.33	142.83	111.90	74.39	72.33	66.60	137.38	235.98	183.41	92.00	165.25	232.44	184.60	97.64	91.75	162.55	85.92
459			5140.73	34132.26	15990.16	12903.38	11637.08	14000.30	45459.30	45268.25	10366.85	1614.54	551.36	665.82	266.66	115.32	225.81	194.87	188.94	304.66	599.23	395.68	290.78	179.28	136.96	207.09	245.87	146.03	119.33	150.61	145.60	144.13	65.12	63.44	33.79	56.51	87.76	170.84	136.07	49.02	31.95	80.29	92.90	136.26	105.82	106.93	121.16	70.62	41.83
460			10489.83	218157.81	16412.53	6815.60	6570.46	9739.25	64127.85	31620.41	1935.93	1038.53	739.26	367.65	202.17	370.36	189.31	433.08	308.69	187.09	172.49	341.69	193.13	243.31	162.68	97.38	104.07	177.15	207.04	183.01	131.47	121.75	102.15	118.90	75.02	81.09	60.26	78.63	70.44	93.48	81.26	58.64	71.78	44.21	69.43	51.27	33.70	25.39	64.37
461			18857.31	128662.76	30381.65	7197.21	14048.07	72187.44	71974.67	10449.84	4401.57	4151.36	2720.56	1151.40	744.19	419.14	379.42	115.95	382.94	677.08	978.04	248.49	382.09	434.70	210.36	375.31	216.51	178.06	135.79	85.52	87.20	95.21	229.99	199.06	78.53	107.04	94.04	163.76	108.63	82.39	81.13	84.67	44.91	87.30	86.06	30.84	91.92	67.31	79.96
462			14174.01	40411.73	35230.48	13236.46	6328.59	11848.75	103139.60	81436.68	8211.25	4263.14	4420.58	1838.72	950.51	1222.28	1218.10	639.33	227.46	333.17	223.41	328.13	510.83	553.36	387.46	514.43	318.41	184.25	94.64	66.82	132.38	64.24	46.82	64.49	67.75	104.19	244.22	153.28	76.31	81.88	63.00	56.45	124.00	80.50	71.92	99.69	54.33	53.83	72.97
463			9749.38	54371.42	8297.54	4965.00	13746.97	17744.38	187026.95	98808.26	4539.13	986.07	903.10	1270.69	1291.07	575.68	273.74	315.17	345.48	267.40	205.81	182.33	198.89	153.51	208.12	223.11	369.65	379.19	304.53	250.25	288.77	270.62	105.99	99.89	140.97	87.71	63.76	102.81	93.98	89.32	33.61	86.01	86.03	99.07	66.87	32.22	52.62	29.70	62.86
464			23540.54	55901.10	34152.62	12497.06	7016.46	6655.28	98753.66	70995.64	9562.17	8334.14	5354.72	1249.98	458.03	416.33	362.17	807.88	492.66	664.75	637.94	523.92	374.38	455.13	418.71	461.55	165.37	214.94	117.57	133.68	147.25	82.71	104.00	274.00	254.44	189.92	130.76	66.30	95.16	106.84	40.92	50.34	67.78	94.25	106.16	74.47	52.46	71.44	49.73
465			10613.13	63396.86	18087.21	11655.17	4673.22	14245.53	51746.30	45814.89	9659.91	2227.57	974.97	965.39	254.63	508.36	422.80	297.69	164.60	220.46	272.84	234.47	250.86	111.99	255.59	242.71	180.09	152.24	103.11	106.91	219.45	122.62	163.58	96.69	61.74	83.56	127.57	61.90	107.48	166.52	132.74	158.62	86.61	96.55	52.22	80.50	48.91	90.17	64.89
466			26083.30	108243.93	10008.70	10324.85	8359.89	41319.73	95914.92	34325.78	10934.22	10856.90	4367.73	1712.83	561.45	377.99	515.69	590.37	500.14	457.57	352.87	399.67	295.86	181.91	272.37	942.92	464.05	174.72	115.79	92.13	191.51	88.02	155.16	165.34	212.21	164.78	129.13	136.29	141.65	128.37	154.02	73.62	87.57	76.88	78.22	78.84	70.52	90.85	88.93
467			17254.42	90292.45	11931.83	17182.43	11965.99	65719.45	82702.53	8502.22	5711.21	3688.64	2020.17	758.71	913.50	250.84	321.59	187.15	363.51	218.94	557.45	640.68	263.54	286.12	265.43	439.44	248.32	211.61	151.70	94.98	91.01	92.71	36.56	67.51	82.20	62.73	74.99	134.54	86.45	96.81	78.83	54.57	90.96	65.89	30.89	40.48	38.41	62.71	72.35
468			37388.98	377238.93	50813.44	50078.92	72149.10	28701.42	144607.93	109335.82	8832.60	4054.59	2068.01	1504.60	1631.39	1656.10	688.87	625.44	504.25	688.56	654.91	517.58	567.15	661.46	598.86	532.31	638.29	451.91	548.40	349.84	503.39	290.23	151.47	199.65	287.63	375.57	217.38	110.69	173.41	201.84	195.21	129.72	100.37	278.10	363.30	212.52	124.35	178.54	127.92
469			7365.39	47459.52	56218.37	47582.91	40132.78	27063.61	38745.28	13358.95	2510.42	1572.60	1063.27	1613.43	513.59	647.93	270.54	234.57	252.18	333.19	211.88	291.64	401.59	285.08	447.65	313.81	208.70	291.33	287.02	282.54	96.11	97.56	72.37	52.49	43.46	43.06	43.33	92.89	128.78	137.52	73.11	79.94	115.39	185.61	144.38	62.39	39.45	55.97	48.11
470			29217.84	101440.17	17031.01	20007.19	20433.13	56503.25	58580.30	9523.21	2765.29	2211.73	2078.77	1572.52	975.07	743.19	270.72	324.86	263.25	489.83	898.20	1541.84	637.31	613.00	501.97	285.39	315.31	238.94	348.05	116.11	126.29	437.67	344.23	456.46	119.81	140.24	238.85	255.34	155.80	159.14	240.19	101.11	158.04	206.09	75.17	104.38	57.31	56.51	111.54
471			30006.03	46416.32	11552.67	6446.80	8585.05	16372.30	76568.96	16853.86	3795.24	1206.33	848.72	702.21	633.92	785.50	591.31	441.30	316.54	341.40	249.17	458.13	283.24	306.31	259.64	205.77	138.51	98.63	89.08	101.55	102.29	87.49	90.14	110.36	160.21	59.62	50.55	53.11	25.60	45.27	68.87	64.84	79.48	89.22	63.52	33.39	50.37	45.97	82.88
472			22266.90	41402.26	33025.79	14736.61	18050.54	56111.42	83014.30	38695.55	4532.73	3755.00	2495.47	2754.66	1597.52	384.33	213.27	222.11	253.59	808.61	831.19	545.79	860.56	1216.66	633.34	576.10	583.38	424.34	220.10	177.24	96.89	77.38	108.98	74.22	204.06	329.02	315.04	356.87	956.57	753.57	834.00	959.64	12387.79	20056.19	8554.11	2088.29	447.83	497.90	499.88
473			8115.10	27461.96	6960.47	6073.68	4764.92	50717.72	62234.18	8090.07	1879.69	1604.18	700.67	303.09	377.90	179.85	84.46	86.79	116.30	156.63	238.10	154.40	114.95	255.76	800.85	584.18	234.99	121.10	126.05	143.10	183.68	130.75	93.51	114.78	90.25	63.81	87.07	90.66	235.51	181.07	144.10	88.10	44.87	71.90	65.56	69.92	80.41	80.21	72.99
474			19648.15	96019.75	16179.78	15216.90	11733.24	27105.82	58160.55	10742.41	2752.97	1848.01	1164.57	626.60	621.24	215.60	150.00	280.38	213.19	178.80	203.44	219.93	344.00	409.12	212.32	102.98	212.95	305.17	355.88	242.37	191.30	125.25	68.16	54.07	90.97	90.90	73.19	161.28	121.70	113.35	119.22	91.64	119.66	98.79	65.24	60.14	71.09	40.56	61.83
475			24053.99	102303.03	38140.29	18269.80	28324.45	29182.18	29686.08	16019.72	7678.46	2139.89	1135.71	913.50	660.53	729.20	300.26	443.10	336.19	927.61	976.97	1533.37	938.82	234.58	286.70	415.64	486.75	290.52	189.09	133.67	174.42	204.34	324.85	281.21	223.40	230.50	176.65	119.08	198.63	220.63	313.53	351.32	731.80	2372.86	5369.59	17711.58	110465.76	64393.34	11370.53
476			7431.14	24411.05	15514.17	8249.53	10435.88	19373.25	49756.17	17103.50	3654.37	4260.29	931.14	1226.86	518.85	234.67	213.00	111.44	182.68	348.25	118.80	361.02	600.38	251.34	640.25	509.65	323.93	232.61	154.86	97.54	102.03	124.71	82.52	51.02	75.47	145.65	144.77	48.57	154.24	194.95	234.40	169.74	50.45	43.89	57.28	40.91	28.15	27.96	31.04
477			85514.92	879778.31	58103.79	31343.92	50018.62	86863.16	41383.53	11318.30	4316.70	4813.46	7316.26	4064.56	2238.94	858.98	355.56	372.73	1051.65	1173.03	664.26	895.38	570.57	168.47	427.52	282.18	130.60	314.42	489.85	264.56	264.98	213.69	297.30	356.24	778.45	543.55	471.59	268.35	421.40	99.79	262.45	346.87	126.28	229.01	232.37	198.26	144.02	261.64	409.23
478			33115.51	599738.37	19910.87	19127.93	19214.27	53097.81	153713.93	148570.17	12891.31	1714.82	2539.08	1270.83	600.26	674.05	208.55	167.24	359.93	500.32	697.52	1763.12	1839.33	877.40	434.86	532.33	414.08	242.07	198.77	235.01	101.04	77.19	148.04	207.38	197.37	272.62	212.15	122.95	98.08	104.92	85.87	142.93	77.24	84.88	86.78	64.93	85.14	42.47	103.87
479			12064.86	81896.92	14968.67	6809.35	4620.41	11261.51	33143.92	11417.49	1930.48	902.24	525.42	372.05	247.27	212.42	243.93	206.36	218.17	220.47	211.50	239.65	159.18	232.16	121.70	117.08	124.13	115.20	118.49	122.89	53.66	63.01	48.10	73.48	29.79	41.32	80.69	114.55	42.52	72.43	61.89	51.20	44.69	61.49	53.57	72.93	66.79	31.56	58.28
480			15677.21	36527.86	35261.92	25323.42	7715.98	10633.43	83306.60	69811.10	6895.19	2100.33	1700.07	591.57	258.23	276.89	115.78	232.71	220.48	388.00	419.11	313.83	377.02	548.82	572.13	363.25	359.98	167.65	114.38	80.50	103.19	65.42	47.61	108.57	185.29	117.66	133.33	152.93	118.76	70.75	61.20	121.41	158.80	87.61	68.62	54.60	97.16	46.49	87.28
481			122015.36	218928.40	44262.45	17332.63	8846.16	30417.40	54660.82	6911.17	3712.34	2350.59	2151.60	1058.87	536.37	266.20	261.37	439.01	666.72	634.63	241.01	163.81	383.21	679.87	619.79	370.94	120.95	471.86	524.67	239.79	207.15	212.48	126.44	50.24	107.60	88.88	88.61	90.97	122.24	121.06	107.20	151.90	127.27	83.24	93.71	48.79	89.69	78.61	54.39
482			22814.07	24450.12	19149.99	14203.74	22435.87	49823.23	75150.86	13822.68	5486.63	6585.36	3459.45	901.17	240.92	328.47	256.41	633.23	344.29	422.75	390.90	428.61	660.24	847.24	351.83	143.43	129.03	489.82	211.55	113.23	242.97	119.77	97.04	79.99	74.23	187.69	188.27	246.43	132.14	101.30	113.22	32.25	93.10	103.25	77.45	71.52	51.07	71.52	41.35
483			170445.57	373504.46	174633.89	110791.71	92068.87	86970.47	121893.71	109860.15	56953.30	26084.00	9708.91	6500.63	2535.82	809.68	403.34	705.92	853.19	638.19	1702.75	2696.77	964.14	2730.42	2615.66	1087.79	620.29	508.96	530.62	476.68	360.95	166.63	195.49	214.95	160.64	430.65	321.23	337.45	107.10	302.39	450.52	295.89	188.81	196.76	105.34	104.64	166.26	89.48	120.48
484			21038.91	27678.25	5200.29	4773.93	3621.81	12342.95	20565.30	3441.01	1843.14	845.53	745.50	843.74	620.59	88.61	377.96	294.24	145.69	198.10	164.43	188.58	304.66	181.68	296.75	147.66	122.01	198.60	132.71	111.33	70.38	69.01	94.78	50.27	52.96	53.62	51.73	64.46	118.64	162.21	77.39	53.62	29.41	62.91	80.95	40.71	46.69	21.89	27.00
485			28190.77	192837.21	43492.66	28925.29	28972.80	47636.50	81708.56	22019.15	6159.84	3762.02	2165.67	752.65	817.28	559.16	1244.14	1845.79	1062.26	388.66	586.39	670.55	657.14	774.85	357.08	100.01	171.52	274.67	194.49	217.82	123.02	92.48	199.90	254.62	161.23	222.80	221.80	103.93	115.25	103.19	83.18	100.31	98.76	70.63	76.46	50.60	66.54	22.78	38.43
486			22239.57	90914.06	118917.07	79949.87	97388.84	122215.70	126978.17	53078.01	6399.43	5831.67	5938.77	801.10	618.66	412.56	828.42	1867.21	592.49	315.44	392.47	1107.23	1723.34	854.19	419.78	482.12	242.59	317.44	172.06	182.21	163.63	138.79	216.04	172.15	102.86	156.85	219.95	100.72	174.05	296.36	82.55	119.93	154.25	84.32	47.74	48.64	191.31	152.94	88.63
487			23768.28	70662.28	60281.37	31595.42	12231.82	31260.67	63606.52	20334.26	4609.22	3355.37	2094.87	1364.52	503.39	212.39	211.22	163.78	453.83	758.84	731.49	498.75	252.96	176.31	263.91	269.53	461.22	346.47	186.76	228.24	213.47	259.74	190.39	157.93	311.25	348.08	915.69	1077.30	1107.08	8066.32	18248.96	34921.53	15272.13	8887.87	4709.38	1304.51	445.40	403.07	269.11
488			14366.33	43702.01	8874.90	6276.96	19272.21	81908.01	116485.53	32998.90	2997.14	1533.46	1240.32	574.82	616.59	451.32	537.47	506.50	173.35	115.22	192.09	178.50	75.30	173.84	320.07	173.67	83.92	128.75	74.04	95.81	106.58	78.93	43.03	55.22	52.53	38.18	106.31	96.58	95.30	61.89	41.05	58.22	53.11	70.23	96.19	22.55	47.46	46.04	40.89
489			15882.75	53603.51	22570.40	15890.46	8124.44	25620.38	34400.98	56567.25	10187.24	1333.75	995.27	708.44	211.97	165.93	542.78	655.38	522.59	348.02	319.56	291.04	424.17	405.81	277.81	188.11	115.61	62.85	109.69	125.04	135.92	138.14	179.03	97.23	58.84	65.89	127.78	91.24	83.18	87.45	105.92	155.99	71.45	100.59	103.48	47.38	49.46	108.71	101.26
490			16800.86	132729.25	30240.98	15699.40	21315.78	63446.07	136971.42	46775.27	6889.74	2183.77	3453.22	3208.06	1212.16	297.45	390.81	515.17	440.06	551.13	763.41	640.13	752.05	476.21	550.41	537.21	681.21	263.08	125.76	110.34	232.95	149.04	82.78	110.81	154.49	149.48	161.93	79.51	51.90	81.68	93.74	133.74	96.17	124.30	104.28	123.53	95.17	64.71	60.59
491			19962.12	128406.35	13714.10	6539.80	10324.88	67505.87	61956.43	4347.95	1096.60	1030.66	798.46	330.01	154.85	362.08	315.12	119.03	301.63	374.28	353.02	340.55	296.31	135.38	302.83	199.58	189.22	52.65	117.73	106.27	133.68	100.48	139.72	92.20	193.23	89.40	42.03	55.91	63.83	28.27	75.30	57.48	93.63	86.12	84.13	47.14	30.56	75.34	93.65
492			21767.12	165498.51	70394.83	24811.02	14997.68	45912.33	45611.60	18799.45	15436.33	16149.13	6105.57	3148.22	2062.15	647.61	329.01	372.60	329.57	386.72	404.29	502.91	652.42	512.00	571.87	676.57	327.16	213.34	123.30	137.53	176.16	163.87	150.39	192.92	162.69	120.33	142.00	95.08	93.36	83.05	77.70	145.22	116.82	127.54	85.08	82.73	87.09	123.22	98.65
493			18841.76	299785.90	233872.04	59661.80	59851.66	139778.54	136924.73	41798.61	23334.65	19659.53	6250.86	3402.61	3990.71	1565.54	1356.94	569.45	405.26	721.39	631.19	983.67	871.44	797.55	692.92	620.15	392.28	229.96	107.37	88.32	161.00	164.37	116.16	174.17	167.94	87.75	136.01	174.66	88.11	135.72	226.32	174.31	59.42	110.36	169.87	132.10	76.10	89.63	50.90
494			26658.10	38698.43	35896.35	25317.81	230104.03	1393184.25	386792.21	14445.96	12371.77	10946.17	8398.34	3904.66	2642.39	1180.28	2095.84	1023.32	740.06	1024.83	769.27	422.15	496.29	865.49	1861.29	635.32	419.20	609.76	446.79	460.38	383.83	247.11	187.72	205.85	185.19	107.53	200.03	134.90	354.65	255.30	146.83	168.57	164.94	225.62	85.91	77.73	51.30	65.31	44.57
495			11898.53	64918.04	18884.60	9257.98	13852.32	39597.57	58307.99	13262.61	6821.87	5308.73	3197.31	1541.08	1798.05	996.65	231.12	398.58	485.88	481.04	696.21	719.78	624.23	716.83	1043.45	702.08	420.39	136.49	153.43	164.89	124.67	110.61	139.46	129.92	182.49	173.65	162.12	191.38	167.63	187.23	188.32	97.48	51.32	68.83	47.83	32.82	70.06	112.30	73.42
496			17519.06	30609.34	24581.24	30385.68	67061.44	84690.21	79997.69	47528.57	4509.35	3038.41	3471.89	2405.15	1938.21	592.02	169.58	232.57	390.54	444.36	486.29	303.18	586.46	735.53	341.23	302.21	308.73	324.50	161.87	149.55	133.73	119.97	100.37	73.96	48.03	100.85	147.66	136.13	119.70	57.67	64.98	99.49	85.84	53.21	39.85	34.51	48.29	77.42	88.68
497			8545.70	45905.84	21286.28	19126.38	20550.27	12141.25	29425.85	12530.62	2300.68	1832.81	3086.38	1042.61	342.88	526.15	287.94	377.85	272.33	457.01	558.48	398.82	244.95	450.87	738.19	490.44	215.14	129.51	133.08	155.45	188.91	154.73	97.60	98.50	110.27	212.38	178.69	202.03	271.36	196.83	120.25	84.38	86.12	94.49	50.00	43.00	78.73	40.68	37.65
498			7193.25	59623.58	65784.60	19338.78	19750.99	42458.33	50333.95	16995.75	8969.99	3182.71	5309.78	1481.92	1076.53	554.56	383.94	500.89	471.38	305.02	325.09	148.43	255.88	482.82	442.16	633.35	562.85	246.84	166.72	140.68	134.62	93.44	151.45	137.98	156.70	161.82	160.24	319.40	706.82	3420.91	1981.29	5088.31	32340.32	60081.69	28223.61	10463.42	13471.89	12537.84	2071.75
499			41820.05	82069.47	24999.61	19245.79	4929.72	41549.04	66246.00	11491.03	1651.69	1707.34	832.65	670.64	671.79	344.86	309.79	402.56	254.37	342.89	453.39	374.78	502.88	319.63	224.38	268.40	211.83	228.19	168.64	48.06	72.61	47.46	59.43	68.65	83.23	69.25	59.15	64.27	101.26	81.99	106.00	65.26	73.57	77.23	55.89	32.68	60.27	37.03	84.71
500			27432.72	111970.55	62156.55	11896.21	18691.55	6597.89	18993.92	16982.21	7815.90	3012.10	2514.84	1241.48	810.53	981.57	447.77	373.00	612.14	252.88	206.20	222.14	861.71	572.16	794.05	1042.55	322.60	193.16	100.97	216.22	255.64	119.94	35.57	147.17	116.17	92.70	93.70	118.68	169.10	154.87	67.81	37.16	64.62	124.53	95.48	58.93	84.78	55.76	63.19
501			7123.48	22795.36	5104.25	3406.38	5466.81	5803.39	11698.33	10528.41	1888.54	448.74	895.88	584.18	561.01	462.34	324.13	129.14	68.79	169.48	232.08	185.27	174.60	117.07	276.39	213.08	189.26	94.02	100.96	221.13	236.51	303.70	371.68	452.39	486.70	739.26	727.17	712.21	2081.98	30746.05	41410.74	39881.71	44655.31	28828.28	5318.87	2040.08	885.70	387.20	954.66
502			13183.81	55862.60	17629.20	13515.88	6577.54	60162.44	187118.31	63204.01	1914.88	2150.12	1186.99	699.86	368.05	399.03	164.15	283.19	181.05	229.83	499.33	598.83	520.95	769.76	406.50	300.31	195.15	246.52	140.60	137.22	164.07	47.94	92.44	133.22	88.84	108.36	113.64	113.02	81.60	72.35	78.57	72.00	84.04	60.34	68.61	16.61	85.88	61.68	55.32
503			20856.42	34112.78	19500.96	36545.06	8470.81	18918.93	103530.53	73862.80	4604.82	2032.29	2826.39	3919.45	1035.89	639.29	403.43	310.06	440.50	578.16	581.68	471.61	290.14	706.64	794.48	311.81	172.92	391.21	307.44	173.70	130.66	169.10	181.44	120.88	189.31	171.55	127.29	152.74	140.50	62.58	68.22	158.05	127.35	47.98	51.54	91.44	57.83	93.80	145.43
504			18802.08	78696.82	73393.88	25879.08	8416.21	20187.76	65794.80	56379.43	6427.33	5112.26	1669.55	1070.66	427.11	544.49	294.04	387.60	832.35	966.95	404.37	849.50	479.15	584.74	446.81	258.90	364.21	214.98	117.66	112.08	386.06	249.19	278.35	195.09	176.23	240.78	244.05	212.73	156.24	243.24	256.62	238.66	140.74	77.42	54.00	66.59	76.92	47.53	43.90
505			45652.21	172946.87	12521.29	31164.35	19649.20	23575.97	41911.35	28701.63	5914.12	2491.18	1142.93	632.14	1832.30	1002.17	437.54	258.83	201.15	312.73	329.98	258.37	117.05	142.41	162.90	285.11	218.80	202.48	155.36	138.08	72.87	63.70	70.88	140.31	90.87	67.02	88.80	179.12	107.07	70.38	67.36	120.21	80.32	95.27	72.88	47.90	42.31	53.23	48.92
506			11436.78	94519.73	45852.48	24467.47	35038.09	34675.06	75247.40	52271.26	11094.83	6126.01	838.05	1422.57	1774.53	588.48	217.01	319.36	300.82	356.19	551.33	1480.23	1688.23	435.62	1138.45	1255.23	456.06	700.49	697.81	163.65	154.44	127.30	158.65	232.86	143.95	178.07	172.22	94.08	116.89	144.95	113.42	147.12	75.09	45.78	65.16	85.12	73.11	72.85	65.29
507			43567.78	325079.84	105347.71	28910.21	19607.11	36520.12	100368.70	60305.12	13897.89	7270.24	4403.73	1639.88	1449.22	529.39	540.44	418.34	373.27	393.11	239.28	429.19	314.63	666.94	676.31	433.43	320.46	201.14	381.23	391.63	342.94	504.39	451.24	378.77	257.98	194.09	499.52	758.09	1094.39	1966.58	4275.44	11970.21	23232.58	30283.46	93481.28	40598.60	6623.10	4704.92	5603.80
508			28389.90	69359.88	20351.99	16933.05	6530.78	13303.08	69159.59	35152.17	2544.00	1706.49	817.47	795.23	414.54	243.98	279.30	275.77	175.91	188.40	171.00	136.67	138.45	140.51	253.13	197.68	130.02	130.26	91.74	85.43	110.67	58.52	20.72	33.25	59.27	61.30	48.40	59.44	121.16	106.90	89.42	88.12	100.39	106.76	51.18	82.86	85.89	29.07	38.68
509			37092.33	124793.71	64583.53	35990.18	38316.71	33934.70	129303.93	52081.10	8952.70	3887.00	3607.98	3496.81	2205.74	836.39	412.60	436.78	401.14	566.84	986.84	743.49	823.19	620.61	315.07	553.45	644.03	590.38	463.39	143.42	171.52	240.13	94.92	104.12	78.89	110.82	227.58	315.47	167.31	104.21	92.77	164.65	95.88	96.63	61.83	72.64	54.26	43.31	51.69
510			14353.38	38276.02	21228.57	6139.05	10516.99	25165.59	67184.67	14599.25	3052.49	3602.02	3188.08	2904.84	1511.38	484.12	549.36	710.13	639.69	337.50	320.07	372.08	280.86	438.85	648.93	348.91	371.79	590.43	605.88	350.94	228.49	152.58	216.06	484.07	662.24	794.71	970.42	2629.35	2696.41	6843.80	15619.99	56826.28	137219.07	60780.83	36867.77	13185.56	5213.00	1402.88	1742.86
511			32557.40	53169.04	22397.57	8250.18	8566.72	42574.89	62936.88	15481.80	2703.13	2872.64	1389.00	914.62	554.75	277.03	351.58	352.48	216.57	319.73	188.73	111.54	492.80	316.65	678.42	566.55	172.38	102.93	166.87	70.67	98.31	113.72	159.60	139.88	130.62	99.10	97.37	123.01	204.67	187.47	134.07	132.03	91.89	101.45	40.07	56.53	66.36	47.02	50.90
512			37285.80	64824.61	15569.08	5188.32	11179.58	12781.43	31316.03	14866.85	1905.24	1965.04	1740.34	1001.12	861.43	630.89	392.13	301.38	155.99	191.65	306.18	234.91	150.41	275.42	693.00	784.45	416.07	137.70	190.59	284.86	239.94	100.70	127.92	162.32	212.24	79.75	90.31	72.06	121.73	185.87	166.94	136.58	107.45	87.11	54.21	44.94	37.65	88.21	62.61
513			32759.50	73830.03	25882.56	54667.17	60610.85	34753.52	54587.07	13672.42	5205.59	3171.34	2844.45	2872.25	1099.47	303.49	329.05	291.95	839.10	1345.17	1053.23	727.57	886.38	1220.06	2190.25	724.57	184.90	152.08	210.01	291.28	123.22	214.75	201.90	108.10	99.26	133.80	477.35	695.97	785.52	277.51	470.38	469.00	6222.04	12705.50	3964.81	420.25	164.36	84.35	82.56
514			28973.00	83411.39	32662.33	25473.89	19605.01	15508.09	76438.33	32723.40	8632.07	3023.45	1899.30	1232.85	608.45	462.89	209.21	297.74	392.54	201.10	349.59	312.91	226.41	186.41	318.74	235.14	152.20	212.24	216.66	110.56	63.88	130.58	290.43	245.08	101.58	51.40	84.46	40.25	78.43	108.36	94.66	112.38	115.69	133.70	48.62	60.52	71.46	64.59	49.82
515			26940.45	54006.51	29548.63	18482.54	11826.44	32881.20	84144.15	13162.20	1835.01	888.77	479.19	273.78	136.08	106.99	206.38	530.88	405.72	612.89	447.49	612.09	438.95	273.81	986.33	659.47	181.64	87.50	105.08	97.50	47.72	76.31	69.21	66.77	140.38	113.43	108.07	151.41	185.71	162.19	107.42	60.00	56.65	55.90	36.68	39.20	20.89	27.73	56.74
516			75874.13	179078.73	48503.47	82062.89	27009.40	17446.63	81915.17	65527.65	11022.20	14382.27	3835.50	2024.10	1239.01	559.61	342.91	354.21	410.29	354.39	643.65	907.54	1094.37	378.00	309.07	343.26	438.80	395.28	153.92	145.19	93.83	247.66	346.72	129.49	422.12	199.15	226.48	198.84	165.69	203.12	195.08	90.92	122.64	104.06	153.50	150.71	204.62	84.39	83.14
517			19579.31	113639.52	36983.03	13464.62	14530.32	10471.08	55898.74	41189.81	3433.43	1085.10	1232.60	1028.21	770.25	495.49	290.50	298.95	380.92	420.16	344.70	421.11	350.44	183.08	215.18	296.46	368.66	99.94	169.63	43.71	108.28	204.52	181.74	86.89	163.55	197.89	181.06	138.44	107.03	144.06	263.96	184.51	139.49	131.88	98.23	60.18	56.35	64.10	103.31
518			19140.76	31168.75	9925.69	5244.64	3100.48	11626.63	57661.46	31690.81	3613.47	3137.63	2426.49	1514.37	745.78	526.90	369.42	300.52	240.74	334.41	288.05	241.79	277.96	274.89	202.30	132.22	357.40	261.29	213.61	135.88	76.00	113.42	121.35	88.62	50.57	67.71	75.75	71.28	36.10	65.47	62.55	69.88	72.54	48.36	101.59	84.61	46.72	30.21	33.48
519			10894.33	48944.44	21084.65	51212.32	22986.53	34799.08	76589.89	13316.62	3354.14	3957.69	902.18	479.78	330.62	315.67	202.89	133.72	123.31	263.10	267.64	208.80	317.02	469.60	194.88	145.31	113.26	156.05	213.55	59.80	86.27	134.18	215.26	146.91	54.26	63.63	100.43	145.40	199.85	174.61	115.96	98.40	115.84	128.39	89.76	69.85	47.93	36.76	43.54
520			12090.98	46244.62	21132.87	13285.80	8898.63	31596.73	144817.06	45400.90	19214.27	6012.71	1750.01	4737.04	4046.49	1155.28	281.89	379.69	390.42	692.55	927.69	1140.87	491.41	259.10	1223.34	313.39	355.59	210.98	105.14	118.06	147.41	180.48	270.16	277.37	204.14	282.86	181.49	186.42	269.15	255.10	246.27	107.62	119.51	117.71	50.55	51.37	62.40	35.36	60.26
521			52691.22	115323.62	41608.69	23722.77	8767.01	10493.17	81573.10	63736.67	6971.31	1912.23	714.30	339.15	326.09	777.95	462.67	610.76	1124.65	1141.96	995.27	891.38	395.71	721.58	564.76	437.33	384.82	439.01	539.86	202.47	246.98	279.60	228.86	252.80	239.58	137.07	81.85	138.22	147.74	95.09	76.42	86.14	124.29	105.65	151.91	258.16	122.37	107.32	110.23
522			9308.75	30270.67	12473.52	9637.03	22950.18	18248.44	41517.04	12143.73	2348.53	1062.65	1891.76	986.69	218.13	87.33	182.10	214.70	332.62	486.78	233.27	287.98	376.53	408.61	435.10	414.42	269.06	143.79	95.34	66.29	74.40	73.25	87.78	107.01	89.71	79.75	124.86	142.05	153.71	95.46	80.45	65.11	39.57	65.06	37.75	53.28	50.58	66.61	63.87
523			14210.50	39491.41	7549.32	7944.06	14415.52	35859.68	64306.18	17363.67	1232.85	4511.82	1379.38	1110.47	825.00	266.90	306.39	294.19	235.94	391.88	674.92	321.64	472.10	955.00	476.80	168.52	452.35	163.54	117.20	173.10	80.64	69.19	152.39	206.71	166.72	71.15	87.73	134.70	140.60	67.09	26.78	65.41	64.57	39.34	64.46	61.41	57.05	64.99	59.98
524			13319.66	56993.77	23601.08	13032.43	11171.04	9307.02	45119.45	22788.59	2063.55	1282.02	715.63	164.62	277.90	159.69	192.28	353.05	242.00	152.24	210.37	340.80	428.64	359.86	319.47	207.66	321.92	238.70	93.10	71.63	75.48	71.94	71.66	129.31	221.35	161.06	90.81	101.13	65.02	93.13	113.09	63.10	68.42	70.42	67.99	33.41	52.39	56.37	49.64
525			15259.88	71470.50	7302.68	5152.05	38680.15	277432.06	132232.32	8121.58	3961.26	1925.54	800.91	808.46	707.65	567.40	369.92	402.73	474.72	287.06	375.70	246.66	187.10	162.73	204.42	176.32	229.85	176.38	163.74	222.72	245.30	187.52	211.23	353.78	226.58	91.55	53.13	49.93	130.48	110.72	83.85	88.33	74.12	58.27	71.76	68.07	39.88	28.07	33.75
526			42587.08	98864.28	22304.60	7208.64	6279.00	16717.44	20901.72	21899.09	2879.75	2017.66	820.20	761.40	426.33	193.17	300.59	299.81	343.31	330.19	196.94	319.46	131.10	307.75	159.17	162.48	191.56	167.96	149.73	71.05	83.56	127.69	53.10	39.00	43.56	96.43	98.69	69.05	41.78	155.36	168.73	93.00	87.35	74.53	29.56	40.02	48.30	77.76	80.28
527			19510.42	56576.53	16119.94	12882.83	13065.29	22065.98	34680.56	7640.91	1570.77	2986.25	2817.09	1159.55	870.91	357.62	147.00	182.19	258.17	432.12	311.20	244.52	518.71	251.89	512.98	445.10	216.93	321.62	189.97	87.79	95.60	97.80	78.53	185.23	223.56	63.72	39.15	83.16	72.30	132.72	120.86	38.46	107.77	114.84	62.04	66.74	56.57	58.92	45.68
528			10218.13	51384.51	26046.58	42973.73	16383.22	20233.32	39815.00	51227.71	11641.36	2373.39	810.38	1209.36	517.41	473.54	578.44	503.85	598.01	273.45	433.58	359.22	981.97	704.90	704.40	405.55	224.71	68.66	81.75	150.34	98.32	231.80	310.64	204.10	56.35	104.62	188.09	230.25	106.05	135.16	108.38	85.97	257.72	246.43	116.34	65.55	85.50	57.84	53.00
529			20588.98	58149.04	21146.83	20867.62	16820.31	14157.51	69303.75	34569.58	5316.07	6500.61	6069.17	1687.94	389.82	478.06	306.62	132.12	161.49	207.24	246.54	221.14	96.49	276.10	284.84	105.29	100.22	200.80	212.76	128.06	142.28	369.95	188.97	181.91	101.19	636.04	888.53	844.75	2398.52	6194.64	8200.66	31411.21	60398.56	4099.48	3977.75	1645.63	552.76	105.86	180.67
530			7670.52	67640.12	49458.29	11254.14	3971.20	12720.77	55633.56	32254.51	3229.80	1478.14	1368.72	424.74	508.89	212.36	164.29	215.41	286.69	185.77	228.74	350.53	399.72	276.33	261.12	276.22	240.35	143.41	116.14	110.58	94.34	54.56	132.10	162.74	120.07	99.75	107.60	79.90	114.67	109.58	64.43	56.75	68.17	57.57	71.28	106.32	68.45	60.28	65.48
531			42672.24	101328.30	14641.52	5802.99	10511.06	5574.51	11355.02	6392.00	1105.32	1140.70	1022.42	808.09	344.96	278.12	135.94	218.15	331.87	242.86	346.43	490.69	387.53	303.50	233.08	164.88	85.55	86.64	83.45	50.59	61.55	65.43	224.16	208.58	72.91	67.05	43.46	77.02	52.62	62.53	60.01	154.24	148.56	221.60	85.04	51.19	28.28	31.43	49.82
532			9223.54	47655.73	36861.73	26108.89	18495.61	58279.81	82826.18	19126.30	6617.52	1559.60	2844.63	1574.36	470.98	392.68	442.62	502.54	240.31	251.00	335.64	633.19	470.58	597.96	1042.38	379.17	442.34	143.82	204.97	378.36	98.64	47.11	74.72	73.51	58.98	46.87	100.83	109.98	161.81	170.41	228.22	228.00	169.17	147.04	59.36	62.68	61.45	72.37	65.15
533			12782.09	69849.62	17292.52	27976.92	36937.39	86976.48	52687.52	8394.57	4265.17	1297.93	1287.50	361.94	248.70	342.06	214.90	169.40	149.98	258.79	436.86	270.13	310.09	170.14	176.82	278.84	218.69	98.78	139.73	200.42	166.77	89.49	100.73	109.33	84.21	60.26	53.69	62.61	58.62	28.35	61.32	55.70	63.88	51.66	55.61	78.26	64.10	43.90	50.52
534			13820.42	33217.92	11868.21	9257.92	10878.03	127262.52	115529.55	5915.94	4161.56	3530.22	4939.46	1353.38	1568.35	539.85	135.04	251.64	166.17	247.45	246.65	252.46	152.58	231.79	165.92	198.29	224.62	283.34	235.25	142.38	130.31	115.70	129.33	85.58	112.35	73.05	55.24	42.11	121.07	173.40	59.35	165.57	209.93	118.36	72.66	84.72	84.02	60.67	34.55
535			81523.81	364737.90	35472.14	37702.18	22492.51	102369.64	133488.79	47188.79	8926.04	3966.76	3553.90	2057.85	1058.18	990.33	662.05	445.99	397.33	592.23	474.08	336.14	312.96	1310.36	1869.51	1012.45	670.84	283.75	245.74	386.12	264.43	145.77	82.48	85.25	78.29	155.07	220.22	214.54	403.98	456.74	326.45	201.59	139.06	144.65	73.53	97.52	75.69	131.71	71.09
536			37589.79	80262.94	20204.90	21887.87	8772.70	21864.29	73758.46	25502.25	3556.80	3294.95	1892.59	1220.65	799.71	277.64	163.52	213.19	132.77	200.69	169.02	182.35	277.73	298.32	583.06	606.46	285.46	190.60	138.90	145.71	263.91	135.59	101.15	97.80	101.33	93.59	103.49	163.01	138.88	62.73	132.98	92.71	73.34	119.79	90.48	55.57	47.90	79.40	64.25
537			22035.80	76638.10	36423.54	31906.74	15996.87	21111.18	45984.04	22442.47	2878.27	6404.11	5851.14	2684.03	780.14	1266.54	682.12	249.52	292.12	410.66	635.53	439.34	534.87	748.23	694.72	383.25	439.84	193.04	294.84	159.60	154.75	215.43	193.76	134.42	125.21	130.54	253.81	160.46	233.00	218.53	171.30	121.53	142.61	78.79	54.25	34.35	120.60	104.48	56.31
538			18760.03	139422.54	25150.54	3108.52	16973.73	32364.21	27503.56	8835.87	6846.30	3043.44	809.76	732.65	698.31	650.16	244.21	186.68	274.26	244.02	176.70	199.71	227.30	353.99	211.74	99.79	131.73	201.31	93.82	102.86	76.23	66.21	80.46	102.70	56.08	72.76	85.60	117.50	70.91	54.64	48.88	46.06	40.66	30.70	62.66	44.10	25.19	27.76	35.79
539			21497.98	46201.65	12047.89	15453.86	8679.72	26656.47	54490.17	14821.54	6806.92	3240.94	3253.15	1265.60	1156.18	314.16	217.55	278.57	372.56	483.59	531.83	376.71	375.26	442.84	319.43	175.52	179.24	152.66	127.44	65.27	95.41	103.46	42.76	40.98	78.98	76.05	60.26	71.91	54.85	106.96	83.94	62.26	119.24	46.75	79.10	34.98	35.42	39.70	50.10
540			33370.83	184793.23	43972.52	16380.23	22745.91	16223.84	114049.39	42850.56	10450.74	2996.00	2650.06	1914.80	936.18	1206.24	962.09	415.86	231.94	213.13	201.76	478.19	779.22	221.65	290.25	307.76	482.81	135.70	166.23	224.94	274.39	183.97	99.59	80.36	89.85	101.59	61.76	45.52	44.85	125.70	110.17	150.18	160.67	239.17	122.04	141.12	98.54	51.44	58.61
541			32403.33	45681.57	9608.08	5604.77	3951.39	28895.49	55107.54	5619.83	3013.06	2573.29	2000.51	742.88	353.98	263.05	285.53	283.83	604.79	329.00	191.63	276.24	181.89	289.99	246.00	114.95	106.76	103.30	115.10	168.18	128.96	82.93	60.62	157.22	105.99	140.59	122.39	84.52	124.00	73.71	34.77	57.25	56.04	26.00	65.79	42.47	40.88	78.95	90.93
542			442146.87	1581669.37	89749.61	7843.92	18713.00	30582.34	51737.82	22077.68	6129.62	1835.96	1157.90	1467.29	406.70	815.19	687.10	982.79	1472.94	861.16	927.16	846.47	668.63	1336.70	417.68	528.90	385.38	465.60	326.15	366.40	905.48	762.29	377.94	349.89	314.01	167.24	401.95	488.02	460.86	381.62	240.54	240.37	114.48	196.84	80.70	110.44	206.33	262.97	217.40
543			8154.84	17269.09	8842.91	5581.50	6111.31	32293.10	111392.68	27887.46	2451.31	1246.62	764.19	1113.39	638.66	584.64	519.41	210.41	157.17	221.98	172.71	238.22	237.88	224.46	148.54	188.48	246.57	191.57	148.28	73.53	79.20	83.04	77.97	82.96	96.31	113.91	63.27	44.40	53.51	74.98	58.26	71.57	137.54	105.82	81.38	54.48	41.57	49.78	36.96
544			15295.81	31754.64	13025.61	17228.04	28252.49	64127.96	75308.20	13359.92	5615.55	1650.54	2100.88	1395.29	968.90	1313.71	890.45	668.03	435.39	334.41	420.19	430.33	452.43	344.91	235.73	259.37	512.81	530.73	330.56	226.91	288.20	198.38	77.13	157.16	155.34	187.77	153.11	93.88	119.40	140.29	171.06	107.84	150.77	245.85	98.50	84.36	81.45	55.87	32.80
545			49446.02	585656.68	283344.06	107182.52	42812.67	57325.20	153820.98	78860.59	18586.25	10744.87	9923.40	6737.28	2798.90	3570.95	1221.48	982.95	1267.48	1054.56	420.14	274.96	284.63	284.16	243.17	344.87	225.80	170.92	164.55	131.13	164.27	182.86	148.73	43.30	47.60	80.30	123.26	77.32	70.34	139.14	60.61	98.92	58.65	73.84	56.04	76.16	72.12	53.50	45.75
546			46780.48	403412.28	26468.97	10004.36	14679.07	29034.84	60289.00	24617.35	4248.41	2508.56	2850.33	2260.35	1129.29	393.81	714.03	892.20	748.91	617.48	360.44	517.79	475.56	487.60	407.72	229.28	335.60	649.33	538.71	304.87	228.08	255.35	370.56	304.63	152.69	346.37	300.34	147.16	293.52	164.24	154.92	221.03	391.57	328.90	166.88	151.44	131.02	146.22	109.93
547			46674.35	100236.03	89907.53	63775.59	32800.20	78899.39	114081.60	15795.00	6292.20	3727.22	2226.13	1348.50	986.13	602.53	538.98	357.41	210.89	436.31	930.18	784.68	510.92	881.34	964.76	518.63	338.14	263.62	242.88	260.77	230.41	276.70	328.67	511.75	564.44	582.38	792.29	2723.01	8158.11	16300.09	30575.91	34265.88	66110.46	66671.07	34267.30	11604.53	2458.37	2085.24	1122.57
548			18364.93	48187.28	42450.42	43062.52	20851.79	59396.05	55081.16	16714.71	2755.98	1845.59	668.05	1234.84	651.85	300.72	225.74	150.55	237.35	196.25	242.78	350.02	277.98	477.82	330.82	334.95	197.64	136.56	68.35	55.32	50.42	71.36	127.60	138.74	113.59	74.36	83.06	56.19	88.29	62.61	66.08	78.53	94.21	46.38	46.49	58.92	102.70	71.62	29.01
549			12795.00	101550.64	10133.60	6713.33	3160.57	24188.59	167466.51	66198.20	1784.11	1222.89	586.16	498.95	510.74	300.04	222.93	451.62	614.12	434.50	186.28	343.95	487.73	235.13	200.86	203.57	95.94	188.46	97.36	134.08	101.62	189.60	135.74	68.83	37.80	73.36	108.39	117.30	64.96	49.91	91.80	58.32	69.83	68.36	53.55	89.42	79.70	55.22	47.16
550			27382.22	80250.42	11664.58	7782.13	12384.28	19003.04	48226.65	26267.88	2775.29	1009.44	2822.02	1980.20	536.08	557.76	364.53	407.82	310.39	222.79	168.54	421.10	507.19	314.33	207.74	250.36	141.53	131.70	91.16	66.72	103.81	100.73	43.82	42.20	52.88	80.88	55.38	28.29	43.65	83.42	37.64	31.24	59.39	94.53	70.10	46.85	47.29	35.04	39.39
551			16852.33	59296.01	31711.21	40174.05	42160.96	50080.69	121662.16	34712.91	3788.66	5591.84	1473.56	3242.45	1257.19	653.17	260.43	489.41	624.29	1082.34	1321.74	386.35	337.50	329.80	668.79	596.27	345.17	184.80	193.90	253.72	178.94	140.15	140.60	197.58	159.46	125.80	110.50	77.39	89.28	40.95	88.02	74.29	75.78	45.89	27.91	101.90	107.07	67.41	42.01
552			8678.64	64748.24	18669.10	24766.34	22146.80	29763.33	67666.09	19382.74	4331.52	6140.91	3130.18	1361.99	979.73	277.84	194.79	130.14	186.64	192.34	331.14	422.15	527.04	311.00	253.21	486.16	79.09	199.91	170.47	164.21	70.97	69.73	94.14	68.53	58.07	109.75	92.84	92.37	76.08	165.31	113.75	92.35	123.52	104.00	88.96	110.70	46.92	43.38	40.06
553			25048.50	147774.31	14667.94	19617.37	12515.58	31736.68	59729.60	27509.16	5232.95	2240.33	1729.08	1777.66	1120.83	846.10	750.79	486.43	835.51	1354.86	684.31	540.57	665.22	527.82	780.42	1076.73	649.53	521.08	830.08	382.90	421.15	354.69	152.30	277.19	171.75	48.81	202.32	263.20	231.90	422.82	251.82	139.29	156.26	222.76	137.74	109.97	70.08	59.99	58.16
554			14535.25	86735.79	35126.43	16828.54	24579.40	56918.88	88173.75	28330.76	11862.78	6797.82	1256.99	873.68	452.40	806.27	746.13	311.40	225.47	423.94	1183.17	992.61	675.76	580.68	367.16	1125.93	1353.88	557.25	508.62	521.48	345.96	112.89	126.85	106.67	83.12	299.10	339.20	240.38	219.45	189.18	224.12	206.57	156.04	163.04	146.06	202.27	49.89	13.26	68.27
555			27816.00	120170.23	32609.52	20109.22	20318.56	88080.43	43389.78	4444.30	6497.91	4742.86	3148.49	1928.19	399.20	299.33	560.24	570.88	642.59	571.08	593.60	474.76	444.29	274.77	229.15	220.89	370.71	183.66	155.70	132.70	87.17	194.35	297.97	299.11	270.43	634.13	210.80	1692.34	9597.81	39650.51	46853.67	3758.21	2141.82	1170.63	832.46	526.20	54.55	58.92	32.58
556			36122.27	190622.20	35786.74	6670.06	20010.15	24814.21	122216.97	46204.41	6418.70	2140.33	916.27	1210.13	388.78	515.57	635.17	482.54	470.15	601.11	789.64	535.18	363.98	744.73	582.29	353.97	281.68	120.21	408.82	304.42	242.31	185.78	104.83	135.75	155.46	125.71	91.86	90.23	166.49	172.39	112.50	108.15	308.15	385.94	145.71	59.55	67.92	46.18	82.61
557			36975.07	93271.42	23467.13	15089.25	4816.02	18552.83	64858.93	15796.57	3126.90	2517.42	1649.25	1024.16	616.42	319.26	403.81	287.00	239.08	186.47	437.36	852.37	688.59	668.57	1169.33	734.63	459.05	288.26	253.86	122.52	232.68	151.95	91.95	50.61	127.68	162.17	159.56	121.38	210.09	161.82	195.23	118.22	145.71	142.01	125.64	89.90	107.73	61.13	80.89
558			8273.86	40615.95	2672.80	4362.93	2064.48	5721.78	42467.66	24580.30	1756.72	982.69	1319.83	1306.57	706.58	465.46	394.78	245.07	320.34	248.01	323.91	244.27	152.07	512.48	1351.17	653.08	245.06	153.88	153.43	259.17	130.45	92.08	76.19	86.67	70.24	78.44	57.54	38.90	92.35	69.09	44.95	140.40	132.16	100.03	59.61	41.25	31.11	22.80	46.41
559		R			0	0	0
560			28054.75	66745.72	6871.79	10441.31	12078.76	73722.95	85611.86	12111.33	3113.65	3608.12	3156.95	2242.41	580.56	494.15	522.90	399.84	294.02	322.38	436.95	299.44	468.04	638.94	754.81	445.30	449.89	488.51	346.31	302.18	243.98	102.97	72.05	105.43	131.56	190.00	150.09	210.14	314.31	226.14	91.16	107.59	84.78	164.64	147.99	127.50	64.06	56.61	99.02
561		R			0	0	0
562		R			0	0	0
563		R			0	0	0
564		R			0	0	0
565		R			0	0	0
566		R			0	0	0
567		R			0	0	0
568		R			0	0	0
569		R			0	0	0
570		R			0	0	0
571		R			0	0	0
572		R			0	0	0
573		R			0	0	0
574		R		R
575		R		R
576		R		R
577		R		R
578		R		R
579		R		R
580		R		R
581		R		R
582		R		R
583		R		R
584		R		R
585		R		R
586		R		R
587		R		R
588		R		R
589			15794.56	37303.87	9462.08	16174.45	15188.08	22939.76	61856.61	34163.80	3637.09	2106.23	1007.46	541.88	510.01	568.38	409.98	161.76	57.93	271.37	404.51	191.76	159.62	229.39	327.19	490.76	657.08	423.85	283.99	205.38	109.35	135.25	123.51	91.59	175.58	95.95	65.16	50.61	85.43	108.15	69.24	25.60	41.16	118.17	70.47	76.57	54.83	41.34	47.84
590			15453.58	117435.91	26819.93	5743.81	9522.74	13612.33	33107.54	14453.74	2667.99	679.66	463.75	710.48	310.01	300.92	63.07	147.93	230.58	158.55	191.04	264.65	396.14	343.45	292.69	152.91	282.19	105.57	143.14	116.35	44.79	54.85	36.63	147.19	183.64	82.62	63.16	117.37	88.65	73.44	79.56	58.70	32.82	37.88	58.55	63.05	28.83	39.12	36.82
591			8181.99	41099.85	36499.90	21393.75	3564.88	19132.74	84585.80	43985.67	2745.54	2591.26	1881.10	1005.40	754.20	195.67	177.00	220.96	192.98	124.19	198.09	263.71	280.87	267.98	296.58	455.61	381.76	373.06	466.14	196.03	102.94	96.04	103.15	64.56	60.01	91.86	72.06	85.33	85.77	61.65	67.35	99.40	86.78	77.16	40.85	53.11	50.35	51.19	25.58
592			42694.96	93714.64	37299.35	22982.18	14274.64	48260.71	133645.40	53146.47	7766.39	6554.25	5075.43	4280.83	1503.81	768.06	209.77	238.88	184.31	445.62	690.55	508.73	297.77	581.37	243.79	284.75	717.78	691.37	396.32	160.46	193.90	143.58	73.29	129.63	163.70	188.86	246.10	289.17	210.38	55.70	113.09	179.52	140.25	118.06	93.20	102.69	47.47	69.39	106.92
593			37248.21	85000.92	33354.45	15167.63	21944.17	69467.90	93041.75	32650.91	21498.59	4670.94	1784.86	2584.35	1983.82	726.24	437.34	204.04	402.37	380.83	310.91	616.01	296.28	330.71	505.15	634.28	1284.73	502.04	465.84	104.10	124.72	194.07	95.02	37.44	103.42	115.84	285.33	191.14	155.05	188.38	196.38	88.33	135.98	195.85	114.48	123.20	67.53	59.71	94.78
594			25531.47	51667.55	26470.39	17496.74	8929.78	28155.06	45326.21	29997.36	4665.80	2959.71	2060.04	1338.14	450.88	414.45	393.50	284.00	215.50	148.80	309.18	428.34	756.16	413.80	286.14	306.35	201.20	157.01	62.84	126.17	177.87	134.11	54.05	75.58	134.33	100.60	85.30	105.48	66.79	97.32	142.19	97.52	105.16	159.09	137.94	115.08	62.37	59.21	41.48
595			3499.35	88679.04	17497.48	10245.26	8027.15	137351.89	176908.43	38280.59	5955.44	2080.95	3759.22	2202.89	1102.81	795.79	630.42	516.60	226.39	430.08	821.84	565.48	194.53	215.04	157.96	346.28	361.18	218.23	182.64	238.05	143.30	48.14	80.24	65.85	65.69	48.50	75.13	155.71	93.27	146.27	91.59	167.95	110.65	81.86	70.70	97.69	61.71	68.77	103.46
596			21608.55	50268.98	19038.75	4235.17	6771.77	77766.09	85514.26	10156.29	8115.97	3357.33	1401.00	1112.57	702.87	535.57	412.56	454.34	276.14	406.88	252.20	341.41	483.34	177.29	271.76	91.14	138.04	251.58	272.11	282.37	210.02	159.50	97.18	91.66	143.11	79.62	67.93	41.95	43.79	67.84	102.35	54.89	66.44	76.13	51.90	26.39	59.08	88.10	96.20
597			9549.30	31535.11	9765.23	8672.75	9135.28	35138.03	42825.51	8552.15	725.94	2002.68	1684.41	880.42	544.55	344.03	255.44	201.32	153.77	135.85	188.79	152.22	168.70	233.16	310.55	216.75	125.17	230.73	184.18	152.64	79.08	35.73	28.25	32.81	37.13	51.49	56.83	31.41	54.27	50.87	54.88	65.53	72.38	100.65	84.91	79.52	38.09	21.09	33.81
598			30509.50	123050.03	32515.68	8265.80	6008.85	33710.99	92630.20	44538.83	4489.14	1471.18	1386.39	696.62	484.21	224.20	264.73	354.26	246.35	319.85	250.08	233.98	211.20	506.19	730.08	357.66	148.20	82.19	96.80	156.27	132.16	108.40	100.90	110.35	157.06	76.87	83.81	73.00	77.04	80.76	46.73	97.42	91.58	52.01	66.92	82.74	56.88	67.99	73.23
599			16025.89	73928.69	40264.51	16689.20	38973.70	68794.71	31193.86	5229.91	4387.63	659.29	842.58	816.84	491.90	709.69	251.51	178.78	343.41	455.67	616.84	715.95	552.36	424.46	1080.45	510.55	174.71	69.86	314.92	113.19	174.66	208.60	109.35	68.37	42.36	91.82	79.55	84.21	214.41	161.42	173.79	120.43	36.73	52.79	59.07	106.07	71.53	69.75	91.95
600			22823.23	80443.78	12296.11	6022.81	6291.32	19940.92	81027.45	46176.02	3563.81	5214.87	2885.02	638.34	191.83	302.17	401.69	292.00	401.90	423.82	394.18	336.54	276.56	283.92	344.85	305.76	176.17	121.39	39.37	77.39	97.58	55.39	55.47	84.91	110.52	237.91	123.53	120.79	168.50	113.16	72.12	48.47	111.51	154.91	89.81	95.94	105.86	69.81	91.10
601			9441.70	74732.56	37922.94	30474.53	35117.32	105129.49	41280.71	8048.05	5175.95	3364.63	3609.39	3027.00	986.38	624.84	444.84	316.78	307.37	505.88	504.01	556.56	442.37	444.45	1164.74	355.28	161.49	146.49	165.54	176.88	120.43	74.19	74.16	110.91	85.52	49.16	55.11	119.62	129.17	169.12	226.12	81.44	46.57	61.36	51.85	45.28	26.39	30.43	70.78
602			16636.49	122446.02	30787.40	19462.47	19915.74	41938.06	31855.11	7108.67	5609.57	3446.89	1804.25	418.17	535.65	149.57	216.49	272.18	326.96	343.67	486.51	421.62	321.26	188.64	289.58	187.66	107.61	169.44	68.18	93.61	107.37	55.76	99.55	78.95	120.27	59.01	61.16	98.54	61.34	53.36	169.29	125.09	66.48	69.70	60.18	33.09	39.68	30.36	10.42
603			20810.51	76742.39	11577.03	14189.78	25444.49	33178.75	126319.85	36303.34	2399.09	2123.31	2021.27	883.57	470.94	608.03	339.79	348.67	556.05	636.88	421.86	390.01	440.39	611.53	708.78	499.55	349.43	207.98	200.21	92.07	172.62	229.66	193.18	204.66	143.94	37.89	95.79	50.25	90.80	200.48	101.08	63.14	138.57	71.40	90.19	135.16	103.33	89.21	78.72
604			7411.69	10204.00	5383.34	4339.07	10370.64	18399.33	13970.75	5937.92	2056.27	1048.83	438.17	248.99	145.64	197.77	156.70	130.25	174.91	134.50	69.93	98.60	83.45	140.67	124.84	137.91	103.70	120.62	128.77	88.32	69.80	51.19	48.12	87.61	98.25	112.54	66.46	48.11	42.63	51.00	59.23	51.61	97.24	97.44	51.81	59.51	41.46	40.70	69.26
605			40493.82	43242.40	10342.93	5026.68	6174.14	56705.29	119651.72	24277.76	1829.77	1446.65	1228.14	899.76	654.72	570.21	287.91	278.29	184.31	213.17	184.86	264.25	221.85	208.95	186.92	148.58	208.83	138.92	153.36	88.08	47.98	51.85	99.42	48.46	51.95	77.05	74.51	76.50	51.57	91.48	92.74	84.88	113.42	47.35	29.29	34.03	47.48	26.57	44.48
606			7421.30	91195.81	40625.89	18147.22	13351.26	17504.73	41057.00	19871.23	2620.92	2048.35	916.93	363.89	419.51	402.50	241.56	86.26	171.21	696.47	1266.65	692.84	970.88	580.74	193.16	89.56	179.90	180.91	177.01	87.41	62.15	116.89	89.53	74.93	121.51	219.56	154.70	189.28	198.13	149.61	97.93	97.66	85.60	90.02	75.79	58.77	32.53	28.63	48.14
607			17504.45	128331.41	90737.95	42727.74	10693.35	33198.68	128315.28	98870.66	9411.51	2930.46	2269.96	3235.74	1606.70	1021.81	478.02	261.25	356.86	747.72	456.19	435.95	577.19	500.93	702.18	555.32	317.46	311.42	540.82	346.10	210.26	391.11	464.66	213.77	975.47	2259.02	6104.73	23932.92	25983.67	10266.61	6482.28	5409.38	1003.68	792.63	875.37	355.37	227.98	247.36	261.27
608			26979.73	77555.41	35106.37	10107.41	5865.93	30535.36	65333.44	10793.81	2178.61	1547.00	1923.47	784.50	369.17	279.30	235.29	194.09	360.95	144.22	125.94	215.11	173.81	198.51	220.96	237.33	265.81	89.38	197.83	119.02	92.95	83.26	180.88	176.94	166.79	48.70	38.18	45.74	63.45	84.19	101.63	49.33	44.14	46.25	80.65	57.25	69.35	50.47	54.20
609			18132.42	39828.63	24057.73	8578.51	8243.28	38344.59	37766.79	4581.64	4574.56	2493.50	1823.95	1618.22	889.39	391.89	255.96	218.98	275.44	485.67	551.10	403.54	249.50	221.77	725.22	548.49	241.48	118.66	165.25	151.34	81.16	26.41	50.45	69.41	85.69	80.29	112.84	66.56	130.78	82.79	46.18	69.96	87.44	93.83	35.71	36.79	38.25	71.79	109.23
610			1633.69	30132.45	19206.56	8525.19	7488.60	46169.33	115478.17	28937.41	1991.80	1522.45	565.64	436.59	377.57	247.42	454.14	248.80	149.97	129.09	232.84	163.26	240.26	194.71	571.69	207.65	275.03	259.01	142.17	152.44	80.05	54.46	59.65	65.97	48.09	61.99	86.70	62.66	98.92	88.29	147.96	112.84	79.76	107.85	43.90	64.10	48.44	67.52	72.47
611			19115.03	108291.68	39557.42	14986.36	14930.34	14785.51	52477.01	22394.18	5824.27	2425.22	946.67	951.11	795.50	390.05	482.78	316.53	289.08	893.23	1787.84	1336.00	981.61	383.96	337.21	368.47	363.50	280.21	356.00	263.85	109.93	96.60	100.59	73.72	179.34	86.91	79.03	81.21	52.80	90.96	99.39	77.97	99.39	83.22	106.95	74.36	63.37	50.19	56.19
612			6797.16	36306.78	23134.25	9430.13	3926.62	15316.55	55480.98	27664.54	5193.81	975.48	1303.19	964.21	298.30	221.75	229.63	346.47	336.64	136.30	186.54	337.55	213.79	310.66	899.44	484.58	172.89	224.40	191.43	133.19	139.43	130.57	72.08	70.86	117.58	112.15	57.07	56.50	77.01	95.12	118.50	122.56	60.80	120.10	114.85	67.17	84.40	86.20	63.36
613			13784.12	63743.58	12792.42	19800.35	12150.43	42345.91	115202.92	40334.93	4174.76	3647.18	2146.84	1151.03	1064.78	708.46	490.56	359.94	213.19	306.63	352.07	257.32	569.68	349.26	173.50	297.02	305.23	237.09	311.99	128.58	115.95	116.68	72.18	76.28	88.00	92.31	77.81	70.66	39.38	42.24	69.46	97.72	119.23	92.61	44.74	68.69	50.84	33.11	61.64
614			16202.58	30962.48	14731.92	4255.38	4701.42	19680.67	42981.82	12292.45	1474.53	1894.10	930.90	569.44	824.00	263.47	431.18	488.76	413.85	478.29	315.95	298.38	172.61	98.43	163.49	167.77	128.54	283.33	246.75	156.71	125.19	191.52	172.22	167.54	107.92	66.49	85.68	70.18	86.92	103.60	65.08	136.70	95.51	101.17	78.58	51.92	43.16	32.69	57.77
615			13212.05	37187.94	4190.83	3637.70	9489.80	79857.23	69834.28	3995.35	523.21	625.49	582.95	310.22	317.55	559.26	398.96	314.52	282.33	201.27	126.28	152.95	111.18	241.00	235.23	111.37	93.27	97.73	85.79	99.76	64.79	55.74	50.28	74.46	38.38	86.87	56.01	58.10	53.64	53.73	29.33	49.61	92.70	47.59	45.62	53.77	68.03	37.95	33.54
616			30609.67	163611.85	38918.45	14788.35	6961.67	16418.83	117333.43	94655.94	6217.57	2255.50	1441.09	708.74	772.00	473.07	256.30	222.88	186.84	118.52	164.53	251.15	284.18	294.56	312.98	224.56	87.03	154.10	273.31	305.21	154.08	146.15	76.82	66.45	89.57	94.47	32.38	84.33	83.42	70.97	75.32	89.96	81.49	53.73	32.06	35.52	47.10	42.05	70.99
617			11266.50	38761.40	17839.81	5854.72	3270.79	25605.62	38769.54	6477.43	2258.22	1054.08	957.76	521.52	173.70	186.99	215.86	154.24	199.80	180.33	283.46	327.09	162.61	226.92	176.24	249.49	272.25	137.30	67.53	135.17	132.83	176.95	200.18	145.63	172.26	104.01	99.09	82.58	59.10	148.33	83.01	62.79	64.67	126.69	122.22	90.59	64.09	83.17	47.10
618			10450.22	36578.98	15666.71	16058.01	16661.51	51091.48	29493.44	10362.61	3103.51	2168.15	1504.35	1178.30	471.60	360.75	375.96	310.60	219.08	256.14	255.24	577.37	368.39	258.03	692.10	466.81	172.48	138.89	143.50	119.98	116.68	79.79	96.47	147.84	86.69	108.97	106.69	79.37	67.42	74.76	69.90	96.58	73.47	76.60	57.44	45.20	42.82	40.84	58.56
619			10985.05	30381.97	7285.57	7157.42	10059.01	78947.84	134847.12	10787.12	5014.15	984.10	572.58	665.48	878.91	954.01	493.03	157.47	230.48	151.55	270.71	333.20	288.67	220.64	329.03	373.64	219.32	180.63	223.89	104.90	78.88	78.36	53.33	68.76	65.24	24.02	36.83	53.56	41.55	79.94	60.24	69.76	119.13	74.51	40.81	80.21	66.05	59.90	52.61
620			18742.91	64441.23	28259.14	33153.26	12195.68	33982.13	75209.42	39735.75	7788.08	3984.23	2705.31	2343.42	1155.59	400.80	180.82	270.31	300.03	394.11	221.19	286.06	310.33	672.26	574.29	389.55	268.12	221.77	265.46	204.31	178.12	246.41	180.89	115.97	113.10	72.72	116.43	158.87	225.86	220.22	241.01	185.06	146.23	115.16	115.57	42.59	40.12	41.41	49.97
621			12665.92	45009.57	18324.52	30717.02	22355.34	44442.28	76310.62	20651.82	1932.79	2317.50	1956.52	650.53	503.80	327.20	219.62	220.86	415.40	555.12	449.18	261.65	356.89	444.83	324.30	517.09	830.31	549.66	444.36	679.27	380.25	254.47	107.14	171.01	220.90	126.23	136.32	125.88	155.15	116.96	149.71	159.47	156.14	39.64	54.45	67.77	58.95	70.51	66.08
622			9475.32	70862.70	31951.74	25877.62	20277.08	121250.61	71381.85	13506.04	8598.89	4796.92	3325.79	2332.45	1128.49	285.78	249.01	162.34	469.48	413.91	306.92	474.33	666.44	847.98	425.91	472.95	233.82	215.38	259.65	78.90	115.51	148.54	166.80	137.96	121.70	75.86	100.37	160.77	197.79	165.43	137.11	81.48	105.71	149.44	44.86	59.15	87.73	32.97	70.61
623			14866.20	63323.41	9953.27	11246.55	17297.64	85567.20	38125.97	1703.92	2278.26	2876.81	2707.90	635.51	338.78	384.94	345.33	243.02	234.59	244.35	844.81	428.35	185.87	399.39	207.99	221.83	183.66	240.57	81.04	141.17	193.72	85.74	158.49	99.36	104.35	115.74	130.42	154.90	125.70	120.48	93.37	113.26	85.68	52.03	37.89	82.97	71.15	35.50	47.29
624			10511.28	23096.96	10982.17	8753.29	11073.83	48670.53	28249.93	5830.21	1782.14	2048.17	1653.79	1089.27	734.51	405.14	102.04	282.89	161.21	208.15	223.47	105.12	48.75	101.40	377.79	348.12	419.77	345.45	138.22	127.31	98.44	83.40	87.83	97.49	109.73	93.63	116.76	157.33	149.88	142.51	99.10	81.79	118.76	119.44	81.61	61.39	34.33	37.70	51.56
625			47188.09	377275.28	209411.21	88310.85	31137.32	26209.00	51081.89	58942.33	11953.72	3502.16	3684.30	8369.96	4192.21	3102.86	1861.32	683.39	855.46	374.30	501.57	1049.07	430.39	726.91	1127.93	521.80	296.66	349.36	295.16	426.70	326.58	241.12	299.72	255.85	270.79	115.05	87.70	163.57	118.57	82.04	24.09	109.65	91.86	92.80	39.14	75.87	56.62	71.02	84.50
626			7892.58	23076.34	8384.17	22173.43	46039.00	72667.86	9868.34	4347.46	3687.99	5588.48	3977.21	828.16	784.74	350.60	270.87	208.32	328.95	609.09	387.64	463.30	457.41	260.52	188.09	347.35	290.86	89.74	85.37	214.41	293.55	119.07	97.33	76.56	40.94	90.63	117.40	73.80	137.31	72.77	111.09	145.86	167.00	119.88	120.27	73.95	42.12	45.23	46.05
627			103131.28	291038.90	62475.94	18393.48	11174.88	53274.34	138788.59	45325.29	5402.43	2729.51	1710.00	1012.50	487.59	297.10	188.15	133.19	260.87	244.02	134.69	288.43	586.45	263.67	779.45	476.19	343.44	147.26	153.88	82.02	183.82	109.38	146.71	162.65	184.70	76.07	64.07	157.12	252.49	178.68	175.96	77.24	43.29	50.65	42.56	39.08	30.05	53.53	48.09
628			56329.62	123597.41	38298.88	43718.66	13105.73	41713.74	52507.69	13814.54	2978.75	2953.86	5196.87	998.09	3674.98	605.89	523.68	395.75	480.72	1314.37	1255.54	592.00	510.76	576.04	521.51	446.28	428.29	466.24	308.65	273.97	215.18	215.62	508.47	357.89	177.66	158.90	169.64	73.26	83.33	67.88	142.84	191.33	122.19	96.53	174.05	110.23	83.04	53.54	73.32
629			30492.14	85819.17	29742.40	14107.29	13089.16	57239.39	79471.37	21986.56	14240.09	6000.04	2733.84	2161.17	646.62	482.29	584.41	238.28	226.60	478.59	491.46	500.28	344.27	183.93	231.17	451.29	320.36	119.21	99.17	148.08	95.66	91.19	124.27	145.98	122.25	45.29	39.27	51.13	58.90	54.88	41.63	59.59	117.96	86.94	39.60	94.48	122.91	94.51	64.35
630			4738.37	91073.74	21825.36	20614.12	22343.60	71528.30	68873.75	14356.63	4183.90	2797.80	1667.00	1764.25	366.29	338.48	164.93	114.79	102.77	117.52	251.03	555.16	644.76	477.50	666.05	574.17	451.53	158.12	103.71	99.03	91.17	114.90	93.01	52.60	73.17	127.13	78.77	60.91	92.27	114.79	27.80	49.32	148.85	120.27	39.28	71.39	53.22	73.45	42.00
631			37244.66	148382.56	152131.06	63461.42	30032.37	67466.76	28742.70	5535.53	4284.29	5658.86	4751.94	2075.74	371.60	247.53	231.13	175.79	197.83	575.95	1322.03	877.13	370.76	1124.56	1089.96	326.00	249.82	100.81	85.99	113.40	213.91	110.11	83.65	136.47	168.09	63.49	97.57	123.23	144.84	96.76	69.08	98.64	129.38	164.50	104.90	49.93	41.84	78.20	57.56
632			31783.09	125105.45	21952.76	21875.59	24121.23	169326.32	206621.96	23631.26	3345.07	3241.10	3448.54	1581.18	2628.28	2093.77	1326.37	1073.10	1683.26	545.38	649.43	900.92	471.84	1209.84	813.43	372.59	507.51	384.56	250.80	465.55	201.15	161.78	179.70	101.51	135.05	112.76	185.70	137.24	187.80	72.75	122.92	138.90	142.82	119.27	108.23	62.46	47.01	82.08	89.79
633			42212.43	81867.60	12896.66	19510.58	32248.55	37989.42	112733.98	32897.97	7732.47	3497.97	2616.70	2087.69	1538.30	997.90	420.77	335.91	468.18	450.77	301.41	431.19	687.86	387.93	272.30	349.75	221.08	285.32	75.29	109.90	91.44	67.67	64.49	74.87	86.16	98.30	50.75	106.00	146.26	145.85	103.42	46.23	57.86	60.22	62.93	37.42	38.11	43.83	52.25
634			17545.49	69107.73	18859.08	13884.06	12975.92	21176.41	12469.26	5365.86	3474.95	5962.47	2669.21	1948.11	581.75	738.18	554.45	230.79	254.17	198.98	233.01	282.98	214.49	282.41	92.88	176.89	271.96	124.08	253.72	247.36	235.52	117.26	104.05	186.19	152.50	83.98	49.39	166.98	135.76	120.03	50.89	153.72	104.14	87.84	105.02	86.92	50.51	36.58	108.56
635			34252.77	152304.35	47045.85	36532.53	32758.05	65216.35	116654.10	29251.54	6013.12	3394.49	2684.09	2155.78	1045.44	621.24	345.53	221.09	298.80	259.80	368.21	319.75	286.80	311.40	224.48	418.09	249.68	347.25	279.39	266.34	171.49	121.96	96.48	88.59	165.82	141.97	132.43	191.93	152.46	85.83	80.22	94.57	84.27	100.78	88.16	36.09	54.17	92.98	62.69
636			37853.19	159001.59	103847.67	26128.93	34876.19	54575.04	69598.46	32319.18	13250.63	8304.04	9786.19	9490.44	8433.73	4728.40	5308.14	5535.74	5018.10	2596.98	1826.51	2504.73	3131.68	1049.72	631.21	1389.61	816.52	303.96	412.13	305.54	327.11	269.94	292.06	287.05	173.46	125.14	129.17	138.54	144.69	110.36	116.81	146.74	62.67	54.32	147.97	181.47	66.10	69.57	56.26
637			8089.37	101709.06	8947.97	10668.63	33386.49	161801.93	271174.50	51004.44	5599.68	4931.63	3432.80	3487.61	1122.26	380.28	858.32	613.85	398.07	443.43	561.14	516.80	344.77	184.18	318.80	272.13	305.61	253.05	206.15	205.03	159.02	82.14	74.17	65.11	41.44	41.84	35.15	171.17	111.65	119.50	59.39	66.19	116.39	114.00	109.74	97.25	97.67	86.95	42.98
638			35064.18	400036.78	100667.49	11323.41	9554.92	31012.63	92748.90	20694.94	6255.16	2785.93	3160.67	3012.19	1395.65	1349.75	658.68	1090.14	656.27	721.35	511.68	773.71	894.63	1282.35	2317.13	1648.39	365.35	335.11	297.24	316.28	215.83	191.12	281.21	610.49	226.75	242.40	297.47	232.95	362.10	174.41	93.13	206.67	200.95	161.57	120.99	76.11	52.37	108.32	96.96
639			24990.47	63046.50	23187.10	14891.30	38168.98	196175.32	125411.89	11517.29	2578.37	3327.68	1714.40	1350.12	1118.49	1234.97	704.23	886.82	626.38	727.38	1045.37	1047.99	752.04	449.27	811.71	581.69	361.88	241.65	257.38	188.85	130.60	171.57	186.39	117.91	79.40	96.72	77.50	99.91	200.16	84.91	88.52	65.97	96.28	123.35	60.73	18.33	45.90	86.09	67.72
640			30373.85	123970.83	35138.04	35425.67	34666.40	102677.07	224666.29	47385.12	7022.65	3559.27	2511.18	1140.68	1314.75	1163.50	449.37	1004.25	267.51	773.68	1128.53	599.74	571.45	822.22	729.40	431.62	389.20	188.10	198.87	163.73	129.88	154.45	158.61	83.63	122.19	102.93	183.01	150.80	140.66	309.35	396.33	150.74	180.50	147.64	77.38	114.93	87.08	66.81	86.88
641			30777.03	62667.52	15280.99	20590.30	39623.26	63777.40	97845.57	22681.85	3128.31	3815.57	2608.20	1131.91	1172.51	576.31	306.64	260.17	342.83	313.99	640.41	623.35	576.54	694.22	1128.78	506.42	541.09	258.58	145.35	149.04	138.96	103.36	113.19	71.49	59.37	50.00	88.15	102.53	156.36	160.91	114.06	103.58	69.27	79.47	60.55	32.79	44.38	70.80	71.55
642			90607.16	355739.06	84797.54	35517.48	34196.40	85583.43	254019.01	72621.37	7483.14	4999.32	2900.05	1888.88	1717.25	695.26	504.81	365.86	360.32	642.42	998.88	1101.43	1173.69	900.65	1025.65	530.77	273.73	200.51	308.91	224.84	223.65	137.03	131.97	47.00	75.70	111.82	113.96	137.28	251.74	306.41	227.25	177.76	96.02	170.16	100.14	86.90	83.75	59.42	81.41
643			36408.95	89533.50	77311.66	19495.69	9539.75	39246.37	120548.42	42274.02	3996.62	1124.35	3478.79	5615.19	3278.39	669.17	1443.35	1298.51	508.91	661.45	612.13	613.33	308.89	271.44	264.25	505.58	297.25	402.33	238.47	137.16	107.06	152.45	104.72	71.16	116.05	180.97	112.61	148.38	111.74	56.08	57.04	69.54	89.87	104.72	76.53	91.15	68.21	56.34	132.70
644			26563.94	150293.23	22019.59	19712.72	15507.90	187838.35	207073.93	28286.12	12833.67	6088.23	2472.45	2440.52	3385.60	2400.52	2184.16	749.94	594.53	650.80	570.40	355.92	571.48	293.92	448.38	368.19	444.86	239.09	200.87	254.24	270.51	114.35	183.00	331.19	164.71	136.05	94.13	128.90	71.66	70.16	203.28	278.57	130.62	68.13	33.49	34.34	99.91	89.70	67.99
645			60238.82	152730.31	45908.43	28633.84	35093.15	88269.17	159911.65	69333.47	8551.67	3110.95	1839.43	1765.95	588.58	271.02	328.57	440.04	540.90	351.98	474.93	846.74	468.11	544.52	251.83	149.22	191.89	192.87	186.81	46.18	113.09	115.55	138.19	134.41	99.39	74.46	113.69	141.46	181.89	79.12	193.93	132.90	87.18	89.02	89.33	58.01	32.28	50.45	37.72
646			46949.51	53495.41	32916.11	21479.28	49052.98	195413.64	201486.06	20903.89	4428.54	5486.35	6325.40	4525.56	1655.25	1401.92	894.08	338.96	670.40	566.75	674.95	677.60	266.94	358.02	573.56	553.09	329.46	328.64	672.90	511.25	289.65	342.45	476.98	103.46	181.17	232.18	478.37	636.88	1299.53	4043.69	18217.12	49269.41	77484.57	77089.87	56851.71	76735.77	13091.32	4632.81	2920.41
647			24754.98	173823.81	71336.32	37722.65	33287.38	57603.96	127395.25	77144.89	30545.18	9079.30	5386.50	1014.80	1767.90	2804.37	1658.88	1903.75	1354.68	814.00	1488.83	974.97	943.21	1065.66	413.40	584.64	501.40	381.32	327.82	404.86	285.51	228.83	204.02	201.69	128.19	82.94	103.89	184.19	90.52	169.72	140.53	149.46	83.89	65.33	111.24	106.55	70.10	53.65	73.82
648			97609.23	293482.21	79724.64	42733.19	48036.70	252182.89	266297.96	59300.86	14731.27	5331.57	3101.30	5602.60	8543.61	4045.65	3099.06	3325.85	3313.70	2398.21	1779.31	1396.07	1681.18	1225.06	1152.90	1719.14	1501.88	1002.88	907.84	821.43	722.23	619.00	421.46	334.16	256.82	295.14	231.04	231.44	115.96	164.49	254.36	196.96	127.51	90.62	110.50	75.92	65.89	76.66	78.98
649			53165.74	229614.03	31051.93	25024.58	75205.97	177819.06	711641.68	218329.37	24782.24	14650.03	6425.34	6345.32	16942.83	13959.16	4702.17	1755.66	617.71	1253.63	1329.03	637.97	877.18	969.21	420.75	346.64	705.71	725.81	240.69	417.73	251.96	84.56	191.91	358.68	183.59	89.73	115.48	89.08	180.92	70.08	90.19	97.76	177.62	222.77	178.84	184.53	89.76	133.97	59.36
650			87801.50	203848.79	59910.37	19017.07	25558.52	244390.90	227783.39	11553.91	6727.13	3737.52	2952.93	2651.83	1751.05	1562.55	1193.66	1248.81	1291.35	1618.46	1678.90	1710.10	1884.29	1326.43	821.22	905.83	952.58	704.37	653.68	1125.16	546.90	443.81	462.82	283.50	604.50	375.95	504.63	423.79	122.54	156.73	141.88	252.55	167.51	215.00	117.64	67.68	54.28	73.23	99.27
651			131177.85	341065.40	49955.87	15992.40	11265.01	51109.21	159768.50	49833.91	6052.95	3839.25	1497.10	2306.39	3132.74	1912.67	1477.38	725.08	1330.45	1299.10	832.17	838.06	1164.94	1596.61	1053.84	1138.81	1678.82	2162.31	1847.48	1893.78	1235.44	968.38	1107.10	621.63	480.81	607.46	598.41	436.05	415.60	324.77	317.72	190.65	242.39	324.74	212.82	200.29	167.03	127.74	132.63
652			39933.75	316120.15	53473.93	30930.63	109796.05	167193.37	82137.58	14790.98	9790.99	6086.54	3042.24	2785.38	4449.46	1980.71	914.39	566.33	387.48	524.58	455.59	226.25	322.90	212.29	200.00	136.24	272.71	206.66	185.37	115.08	104.15	78.63	104.16	61.05	133.66	98.84	52.47	88.38	57.55	105.09	73.32	56.24	106.59	124.75	83.10	40.63	53.05	40.05	76.72
653			111603.09	295058.96	137583.65	34952.91	39457.21	34123.21	230279.35	172365.17	31393.01	23637.94	43708.05	35973.09	22370.69	24125.98	23379.66	7457.67	2814.66	1754.26	2095.20	1242.11	681.11	2035.00	1644.88	1277.65	1557.10	881.35	810.98	990.79	784.32	907.63	647.62	1258.56	535.18	249.21	739.54	370.52	192.42	225.89	228.64	230.53	297.50	281.27	140.32	77.46	127.55	90.45	134.23
654			54367.56	81691.37	25189.90	20397.78	38094.57	100857.97	164864.71	62232.94	5544.29	4707.25	11248.91	7378.72	6778.55	7475.22	4580.57	3366.39	3006.53	3170.60	2754.86	1723.85	1333.56	2085.47	1868.74	1680.95	1549.77	1341.92	1306.51	1396.54	1380.34	1320.07	941.29	665.90	716.05	626.32	599.10	549.80	417.06	431.92	304.66	220.64	284.62	298.73	83.90	123.91	166.27	125.59	96.88
655			14043.62	197214.98	39185.86	49450.32	79934.41	95058.28	172275.85	48180.05	5793.12	5549.41	4751.59	2322.06	2375.94	1205.50	777.88	429.92	264.00	374.20	891.50	522.87	400.64	486.09	216.08	285.99	471.30	424.30	247.92	484.10	246.58	102.33	73.88	90.01	136.40	160.13	145.71	229.41	177.27	208.81	157.39	96.67	87.69	130.81	133.25	79.05	92.02	81.22	94.48
656			11481.85	133028.98	52919.53	23474.41	29857.68	74505.76	193962.92	85322.36	9836.38	3245.35	3807.79	1225.16	2660.40	900.69	1209.42	358.56	377.65	381.31	375.63	877.81	1437.96	950.22	936.78	313.93	245.37	371.08	280.40	118.45	153.28	156.22	201.43	215.26	187.53	114.65	190.22	119.17	92.31	95.72	122.16	88.01	61.73	234.03	127.80	51.34	35.49	46.04	69.18
657			50557.87	140841.42	50582.72	32650.51	43868.57	160491.59	360108.00	162521.56	38656.83	9526.78	2315.87	3480.13	3952.11	5330.76	3383.93	2533.03	2388.93	3032.62	2839.71	1980.73	2348.62	2053.89	1552.08	1445.67	1776.99	1535.65	1597.54	1369.70	840.61	651.62	457.93	602.25	580.32	605.63	500.09	336.83	235.06	241.48	186.90	210.99	179.60	160.49	143.15	102.03	149.43	200.54	95.14
658			13662.92	68038.05	81142.94	47734.83	26222.10	62497.43	54250.67	34165.37	5760.17	2472.64	6240.77	4691.86	4450.94	2874.12	2506.45	1655.31	2386.67	2688.45	1983.04	2103.17	1227.67	1331.01	1564.79	1307.88	451.22	599.37	620.92	571.71	463.64	323.57	221.10	312.17	172.98	201.53	252.83	209.37	148.13	94.50	169.25	148.45	54.81	78.40	102.97	138.75	131.16	117.92	57.60
659			55379.84	154288.23	21207.80	26121.10	18280.93	37463.14	53321.64	26529.63	4210.58	3870.22	1236.65	2206.29	1659.33	1133.76	1738.70	1896.94	1405.29	1828.54	1396.90	786.91	995.11	1254.11	987.69	1024.21	613.96	343.92	445.19	367.06	323.66	281.19	281.74	267.44	303.08	143.03	152.68	119.56	141.81	194.20	155.34	130.39	91.91	143.72	99.74	72.06	52.87	59.82	86.35
660			50794.32	100062.84	13407.18	7165.57	19428.55	144153.28	163824.12	17521.76	1947.86	1297.35	2105.39	2515.50	3882.25	1182.93	753.83	1009.26	268.15	516.17	548.73	503.45	354.05	259.18	189.99	356.80	425.86	188.65	158.21	243.03	281.07	189.83	129.19	126.64	101.68	80.09	149.71	137.09	40.44	68.43	97.58	54.76	96.45	109.87	73.42	82.33	89.10	73.63	29.85
661			77295.85	198710.84	27031.87	27280.56	55282.42	196084.54	182917.06	18861.96	4879.91	3508.54	4444.58	2985.16	1772.56	2847.20	1616.01	526.43	568.20	680.75	762.41	338.12	457.89	521.05	756.54	398.51	600.14	273.60	442.86	292.59	179.92	86.15	118.78	140.52	67.61	80.72	128.23	73.71	104.77	58.45	76.09	99.94	86.59	91.42	83.52	96.80	96.97	71.38	55.52
662			16014.73	79510.06	37817.78	39915.03	27236.73	28712.00	73165.21	27964.41	5725.53	4464.31	3465.03	4607.88	2468.85	2093.13	1255.59	697.68	358.35	224.89	246.46	533.09	619.40	1096.18	369.43	249.32	280.15	312.55	490.26	246.39	143.88	95.21	69.41	45.41	97.64	101.80	144.62	94.10	55.89	92.61	57.05	60.80	73.27	106.89	117.82	81.10	62.57	51.73	46.31
663			27794.45	170087.48	31495.21	10009.98	16212.32	25310.92	32415.16	9744.21	4314.08	1915.84	2417.54	1278.33	652.55	434.28	747.35	634.98	392.60	182.61	231.90	591.80	425.86	572.32	643.94	603.74	350.65	464.48	299.90	214.57	213.99	108.20	78.79	37.26	86.17	73.49	153.77	140.76	181.38	131.39	220.55	200.69	153.32	153.77	104.61	109.33	66.51	53.55	27.01
664			29912.37	84149.31	60026.74	35604.70	27022.02	17671.37	87911.45	83497.76	10783.52	2193.28	1873.35	1475.01	532.39	279.77	360.00	181.26	244.40	428.83	436.46	447.17	516.23	636.51	496.52	443.41	479.07	228.16	143.23	126.99	72.31	83.87	109.78	115.82	222.56	212.71	107.07	85.23	154.62	123.36	116.79	112.44	89.23	77.54	37.40	55.96	50.56	59.04	58.19
665			14823.81	35028.26	23853.94	18653.47	11371.96	46064.21	65904.43	29359.19	4210.66	3969.28	1638.89	792.09	984.05	859.91	604.12	386.69	501.01	230.05	398.49	460.06	246.67	475.30	918.04	964.57	205.29	159.59	160.82	87.83	156.74	177.49	119.61	101.42	109.48	153.87	66.01	54.30	87.62	139.18	167.02	105.01	124.92	113.19	45.94	126.11	59.66	91.24	52.40
666			25725.22	199702.62	38329.17	13238.86	19942.00	43803.52	59792.14	36253.84	14850.40	6744.52	3135.04	2064.85	860.30	909.31	385.28	310.26	301.66	768.77	732.79	457.34	166.51	342.93	990.94	738.23	442.56	362.09	370.14	150.49	133.15	107.62	64.54	93.62	124.13	192.67	238.47	163.05	282.71	239.98	158.27	68.97	69.80	127.73	87.61	82.42	67.22	70.45	54.88
667			12544.45	278288.09	47673.83	16289.00	23993.58	95310.77	123871.83	45031.53	9074.58	10344.06	5132.87	2171.79	1631.02	895.22	814.13	399.72	300.06	329.75	407.39	796.56	548.55	319.48	791.05	684.26	355.44	221.90	217.37	270.81	97.51	158.51	166.63	156.28	167.22	156.04	141.94	219.35	176.44	182.66	128.42	97.56	118.71	118.77	79.87	123.29	45.45	74.34	98.27
668			108186.10	688570.18	107169.26	103007.46	129719.64	290082.28	331288.00	178089.95	38039.63	10342.87	9654.90	9639.33	5491.79	1418.87	1236.73	1648.51	1462.26	822.10	604.34	1151.57	434.88	1232.00	1912.79	1441.95	491.96	462.93	304.77	339.08	185.84	423.13	348.52	192.77	138.34	153.90	129.60	183.58	255.93	190.96	174.21	107.77	158.52	185.14	148.47	190.21	164.47	120.51	88.81
669			44160.04	163572.03	94835.74	52063.91	73656.62	304558.96	375241.12	82196.17	12339.82	7480.46	3874.02	3167.68	1053.71	637.87	1607.42	1316.21	1670.09	651.27	847.97	612.88	1237.74	1688.36	1138.60	822.37	450.62	460.90	379.21	292.39	329.21	275.47	213.00	303.05	169.98	61.57	116.66	111.24	215.69	247.12	205.81	106.94	104.05	87.62	100.91	124.10	143.39	71.01	70.42
670			56728.26	359360.09	104468.67	28325.38	67565.16	276705.93	556636.31	159021.46	8348.20	5861.86	5090.46	8416.13	11746.36	7007.70	6559.65	4343.89	1659.88	2066.62	2185.26	2092.37	1010.91	1357.83	1977.31	1602.97	618.60	335.52	431.81	472.85	285.47	276.03	372.24	578.52	297.59	241.44	732.77	486.04	683.52	534.60	341.74	181.34	134.46	245.28	216.39	152.78	228.99	136.09	173.86
671			95619.63	451266.50	187926.96	95735.03	253885.18	1115786.87	626020.87	97008.93	33951.40	27394.48	25979.59	13221.10	10625.02	18315.52	11526.86	5001.00	3722.96	4223.77	2572.69	4725.94	4050.17	3220.93	3463.43	1383.85	924.95	1734.24	1025.84	951.69	916.66	327.12	267.50	378.70	293.48	261.70	159.41	457.50	495.98	277.64	297.75	289.49	258.03	201.83	236.08	302.67	226.97	189.68	157.54
672			149957.96	640447.87	278338.90	147161.32	99798.83	282030.31	443096.68	104406.52	14943.72	6207.37	15665.00	22020.56	16998.23	7167.19	3991.82	1837.00	1502.05	3436.67	4628.40	2398.85	3121.39	3639.89	2651.32	1903.11	1767.71	941.13	1254.16	510.16	444.12	396.11	264.70	417.37	488.04	440.10	244.25	370.08	285.94	264.06	238.77	155.05	269.67	208.85	129.31	147.46	138.16	135.95	112.23
673		R			0	0	0
674		R			0	0	0
675		R			0	0	0
676		R			0	0	0
677		R		R
678		R			0	0	0
679		R			0	0	0
680		R			0	0	0
681		R		R
682		R		R
683		R			0	0	0
684		R		R
685		R		R
686			112838.34	465333.09	96246.53	29102.24	47267.96	40321.04	118464.27	102828.41	47077.92	12127.74	6476.05	9541.03	4643.80	6924.62	6863.58	5273.25	5096.28	2356.94	2138.32	2114.20	1949.01	1100.79	1144.75	616.98	573.52	1107.78	1054.16	708.74	693.14	673.80	383.57	512.04	409.00	310.95	206.81	270.74	171.04	149.75	272.56	143.03	151.08	89.17	88.30	148.13	122.92	120.63	93.36
687		R			0	0	0
688		R			0	0	0
689		R			0	0	0
690		R			0	0	0
691		R			0	0	0
692		R		R
693		R			0	0	0
694		R			0	0	0
695		R			0	0	0
696		R			0	0	0
697		R			0	0	0
698		R			0	0	0
699		R			0	0	0
700		R		R
701		R			0	0	0
702		R			0	0	0
703		R			0	0	0
704		R			0	0	0
705		R			0	0	0
706		R		R
707		R		R
708		R		R
709		R		R
710		R		R
711		R		R
712		R		R
713		R		R
714		R		R
715			47436.60	91497.36	49154.19	40371.73	20099.26	17253.50	46480.93	30989.69	15288.38	9025.18	3303.64	5923.49	9525.64	29237.23	104070.67	134625.84	53422.66	6590.91	869.45	707.03	505.09	326.65	266.93	286.45	175.45	158.30	199.67	190.29	161.64	85.71	113.33	87.23	43.91	62.23	41.94	67.56	67.28	68.39	98.32	93.78	107.38	53.98	38.11	62.22	38.99	31.23	29.27
716			82205.89	361430.31	151179.60	51516.10	19589.85	22844.17	13156.12	24410.88	23028.32	13022.23	6394.31	18576.37	18052.63	27478.18	41619.89	19674.01	8437.40	1820.24	428.00	235.52	387.37	319.77	223.35	244.14	212.79	161.64	108.84	125.90	156.34	78.01	145.33	106.94	84.78	93.38	92.71	99.58	58.52	116.48	77.46	52.95	41.73	72.36	87.75	53.64	39.25	61.96	46.06
717			178307.46	990725.37	282333.84	27456.26	38011.70	28673.87	11304.34	14679.63	14216.50	16128.84	22335.94	23012.43	15599.97	30819.93	31092.20	77323.85	98101.71	22405.79	1155.93	376.09	559.21	602.70	467.37	169.53	199.77	180.69	195.65	187.53	229.35	181.90	95.52	140.18	204.97	45.12	104.22	69.64	28.74	34.83	78.68	105.59	69.89	64.56	82.70	49.42	91.52	85.78	91.12
718			35788.66	803399.68	176331.21	31875.83	23148.02	13152.48	15281.51	10290.90	7519.97	3948.33	9889.86	12396.89	9172.12	21176.12	46909.43	60126.20	29811.25	15266.74	2837.96	504.55	226.19	118.45	198.53	251.33	271.96	123.43	156.22	104.83	121.33	35.78	72.45	69.34	95.00	75.29	63.52	65.46	66.83	92.11	39.90	32.26	66.77	78.52	85.68	117.79	85.97	34.58	46.83
719			126783.14	272852.43	67545.79	34153.73	14234.77	8508.91	9964.42	7816.84	7696.58	4068.36	4221.06	5224.02	12921.46	10195.96	27355.47	45264.56	50018.79	17246.39	6245.14	1058.16	662.39	479.38	585.68	263.32	295.81	191.78	163.26	131.36	172.93	127.05	126.87	124.11	89.62	57.47	61.46	56.24	66.79	60.01	52.56	88.01	91.27	114.99	107.73	81.91	50.25	39.55	43.01
720			18262.42	114971.08	45376.94	31558.76	62497.79	15291.11	6221.33	15251.37	16562.34	24170.40	18710.28	13908.23	10408.91	12950.40	25141.97	51738.43	26208.64	2308.33	249.24	411.26	407.45	145.33	184.49	177.38	289.93	278.55	137.15	147.43	128.41	90.74	119.46	84.31	152.05	128.21	39.29	83.07	79.01	108.64	69.18	102.17	136.86	86.32	66.24	51.82	80.66	86.60	48.46
721			164017.92	505279.59	97706.04	26218.21	14036.69	35084.18	14097.67	5599.02	8064.08	10759.58	15566.76	9218.44	11233.34	11487.40	30741.28	43240.51	34736.85	16723.90	5326.08	874.97	443.51	216.83	281.40	234.51	245.07	204.49	146.29	212.56	107.60	123.38	103.46	154.00	141.03	126.51	91.67	62.88	40.34	56.10	64.93	65.64	62.53	80.01	62.78	47.55	30.13	51.40	57.31
722			976959.81	2593091.00	1031300.31	41821.88	45568.26	48492.40	24746.18	6941.56	13780.48	7517.22	7531.30	5167.84	16857.20	30729.75	29362.99	25445.50	23352.03	25983.42	21498.86	6121.00	745.63	466.45	379.23	444.72	282.68	332.21	342.49	117.07	174.16	220.08	152.92	109.27	103.56	154.42	208.18	158.28	58.74	100.39	59.52	61.94	89.80	124.88	179.65	133.85	96.94	82.27	162.28
723		R			0	0	0
724		R			0	0	0
725			36887.67	115291.83	36587.35	23954.59	11937.12	10851.99	9429.64	17560.39	18110.43	34936.57	21339.48	24880.53	27996.57	17241.47	19472.46	29254.22	71770.97	45006.01	28430.34	14175.11	3540.38	981.30	512.74	353.47	278.32	201.75	147.10	165.60	217.43	108.73	66.04	94.68	113.37	116.58	148.66	92.60	95.43	42.12	104.96	255.65	2052.21	4282.79	1848.71	317.50	90.98	72.90	46.39
726			16843.55	84366.93	57521.01	65619.12	55854.47	32705.08	47861.30	35851.37	22985.47	35171.89	44457.04	25921.22	29432.69	19062.07	13012.60	14511.78	35751.39	105903.88	135930.39	58624.41	17978.73	8668.60	2362.30	804.46	630.86	196.56	254.23	445.58	412.29	364.57	211.14	91.42	141.60	93.68	87.96	57.12	67.17	55.76	40.51	104.06	141.41	94.45	47.48	52.37	83.01	109.30	78.93
727			47513.71	214138.64	577412.93	315763.18	244835.04	150072.54	115182.26	58869.10	22793.73	24231.03	65680.46	57761.77	29222.22	33691.53	15958.62	23149.95	29046.69	38097.66	60936.80	95087.36	99941.67	135992.03	141547.28	41320.32	8479.25	3861.88	1162.70	826.60	784.83	708.42	455.35	339.45	388.68	441.06	203.66	204.36	217.29	77.67	78.22	90.97	118.80	89.42	145.05	107.42	132.63	112.40	77.90
728			758089.06	2109157.75	2276030.25	288690.65	117423.42	142631.84	64835.41	26986.92	90075.60	85455.61	85653.14	67971.53	38558.30	8093.90	7853.62	6162.51	7359.43	11234.69	19903.93	22431.41	32535.15	40763.33	63374.63	172496.75	83120.68	39964.14	23508.79	10063.41	4174.36	2100.34	1158.89	1050.15	957.95	442.00	238.32	271.95	230.79	123.78	178.09	79.18	96.60	113.47	124.02	164.34	191.33	127.55	103.06
729			139789.70	399696.00	174504.42	115530.42	85756.81	104986.96	95527.40	68947.67	63400.38	41742.98	68640.00	67415.25	71250.99	42682.04	19652.90	34863.83	23889.46	28487.52	40095.10	56542.49	27029.98	55439.96	97700.29	84431.37	52006.09	22171.55	16728.42	12941.83	7709.71	2044.61	917.68	525.23	273.14	347.58	200.20	193.42	139.01	150.76	208.10	116.60	103.60	145.75	189.44	149.52	104.90	80.37	77.37
730			44990.34	161779.43	64315.53	68744.20	54745.20	75162.14	105557.66	53258.30	107811.30	84362.46	71223.56	89952.40	100250.64	127328.27	52347.49	59649.37	79450.89	91985.15	93845.89	71057.49	37880.25	55185.73	28237.96	48184.67	55125.18	110080.12	72436.46	54825.15	63163.46	31698.66	23786.07	8492.95	3981.06	768.06	469.53	483.07	231.84	129.94	136.04	171.81	76.21	87.83	63.79	96.76	104.12	113.38	146.24
731		R			0	0	0
732			137719.29	141656.84	396132.40	255674.42	77466.64	67616.28	101189.28	79146.03	57688.85	22227.07	31605.07	62954.71	55163.14	39396.80	62057.64	64706.26	42636.34	29771.50	41379.33	21678.05	19595.27	17553.69	20106.15	26926.60	33003.07	29284.97	29749.57	28029.84	30411.23	31940.06	29253.97	46054.62	39750.07	9446.83	1498.92	723.72	638.09	437.41	316.74	279.68	77.39	188.56	226.67	113.30	54.33	106.78	320.38
733			20954.27	311433.00	270083.37	90848.33	668233.12	750986.93	48288.96	66862.96	85320.55	65304.84	48087.10	38748.51	69991.16	89411.85	118073.41	35720.64	66068.67	75718.73	72318.29	56272.39	66923.45	19355.19	45125.26	40768.78	25167.43	50918.70	70442.80	81817.79	99749.48	108731.75	111571.69	175239.29	130879.50	34525.80	9200.22	4069.09	1862.78	1559.88	710.07	398.22	539.37	325.99	326.94	230.66	344.18	596.34	526.44
734			101611.21	159501.98	155375.14	103587.10	35163.97	83898.91	231918.50	181767.35	89531.88	55767.95	40648.36	75415.75	87078.28	37959.71	39761.59	118694.37	111765.25	78036.15	56602.68	46621.24	50682.73	63776.73	67227.32	52499.25	85152.78	82282.24	57047.71	78253.73	83491.21	85113.81	43157.13	18071.44	7926.54	4183.79	1956.24	708.85	410.44	249.33	286.78	207.80	179.56	188.28	176.83	147.69	114.80	157.37	199.91
735		R		R
736		R		R
737		R		R
738		R			0	0	0
739			14806.39	39140.83	58970.05	28298.07	12755.37	63981.88	113366.71	89949.85	140314.92	153084.04	146868.73	89428.14	78436.78	77358.83	90751.91	82638.60	115619.67	114740.91	130228.17	102043.66	96847.06	129959.78	110425.24	44432.27	39926.97	27808.36	15435.25	13214.87	22403.66	30526.80	36297.69	48620.29	63615.42	141689.12	131698.71	60663.39	49367.01	15990.08	18878.61	13642.42	2667.73	818.31	647.12	457.42	289.50	109.77	119.95
740			16887.34	46698.50	74421.91	116746.34	110416.61	169967.01	89627.03	37737.83	81473.09	64947.94	155431.81	231683.45	97314.88	115311.12	105252.76	97051.83	95137.80	52709.31	33580.42	73519.71	51221.55	24386.74	36067.59	37662.44	18220.95	26068.52	20726.57	18419.14	22435.18	20984.16	20964.81	17015.01	13905.96	28081.86	37217.55	38313.40	49607.14	39964.45	36232.80	17346.75	12022.24	955.24	344.01	291.08	233.70	432.82	261.83
741			120219.33	199663.71	110851.10	167622.39	170723.57	46758.73	39687.46	39850.21	16199.94	29350.68	37323.08	87296.12	107434.26	129695.71	58222.03	80485.22	89579.94	143647.64	86279.07	71711.71	52459.62	26914.31	25840.76	39227.41	31904.85	11848.34	16169.63	22797.95	26521.83	27576.63	18448.33	17456.34	11139.44	24852.77	62839.17	33699.05	19946.47	13485.74	11487.80	4057.14	331.03	327.74	277.32	227.78	148.95	126.77	80.22
742			230568.39	600892.81	1594460.75	878857.37	59213.67	60545.30	68896.82	39243.72	46119.32	59931.19	39693.90	34126.55	40274.66	71132.67	45001.42	68537.60	87359.39	42455.28	61441.23	128309.32	88073.60	40827.50	28174.11	21507.15	23879.43	14066.73	15766.47	13395.32	12381.73	11763.82	12558.26	26422.42	30597.22	29417.00	17684.91	19311.03	59268.60	49630.98	38909.51	26864.00	5866.20	4082.59	2349.66	705.31	197.38	358.14	227.73
743			12774.15	49419.55	34443.42	61535.11	76895.28	58369.05	31440.81	8596.65	38131.17	33141.91	40225.96	39524.97	25814.46	50653.51	30420.35	50389.26	47535.48	122956.99	97877.71	47379.30	67394.93	107465.20	145041.50	50287.37	160766.82	142413.67	101848.11	107435.71	109963.22	94005.90	56690.92	36546.59	63365.95	82685.01	68391.80	25174.29	25657.64	8894.38	2050.66	1550.59	930.48	372.94	358.38	238.85	191.41	183.59	260.49
744			7355.75	67983.59	101163.86	47916.28	31718.24	77137.03	76426.17	57873.80	65625.01	50707.55	50743.18	176957.59	271168.15	501351.62	817316.25	269817.71	154899.56	243612.01	583325.75	216109.14	221412.32	228912.76	77943.33	50803.73	68185.44	52134.79	48221.34	87485.18	43502.19	32919.10	26795.16	24317.13	26410.03	27938.90	19175.62	23111.65	14360.83	16218.57	16007.73	3989.98	1710.52	1083.50	277.10	261.50	630.07	330.66	232.62
745			252812.68	624597.75	453941.84	254279.23	477539.84	520435.37	445314.03	482377.03	170911.85	159134.00	96231.28	89291.03	119506.75	64104.59	23555.50	37678.07	55285.81	60323.08	48063.00	75814.15	24660.68	30244.17	41037.63	23240.37	36171.37	45531.02	23838.70	34561.26	19980.90	22232.41	38064.76	24854.64	33302.78	33499.60	18909.26	15015.38	6965.58	3497.23	4132.21	1323.99	308.48	521.75	364.75	249.81	242.66	64.91	73.22
746			217680.26	472807.84	444026.40	116548.88	234511.84	61774.38	100809.31	64885.35	94257.00	79347.96	92195.24	71641.28	49011.78	55669.02	59874.58	44979.94	41021.22	47220.46	37739.06	46696.83	39165.21	27985.12	28051.80	31357.30	62845.81	94188.29	81124.28	62632.92	74518.77	136085.23	48887.22	81324.24	68603.95	45065.14	42474.82	13423.19	12728.38	8436.25	11476.16	5913.87	2319.72	1152.90	491.26	219.93	214.88	166.19	149.55
747			47403.38	107244.78	317470.62	111470.38	30102.46	34598.03	29127.77	79322.14	41597.56	83227.36	98131.56	89137.72	112229.10	103209.41	93219.68	63304.98	59098.39	78900.82	93426.74	79494.58	62614.37	53764.03	33281.83	32251.60	27180.40	37004.37	20259.84	27527.29	38985.39	35572.29	37808.33	38643.58	25744.97	30755.66	46602.02	18033.08	6707.29	8651.16	9163.89	1809.06	972.49	903.45	416.30	121.45	223.48	133.78	133.68
748			12319.75	98001.35	182266.51	170589.90	105220.83	176237.43	66351.34	77828.59	38372.72	51122.61	75472.60	35851.61	8186.78	25089.45	25128.26	62783.37	171354.54	75691.22	20398.85	78217.12	41882.28	35361.90	23601.00	40617.88	31505.09	26962.74	28184.46	13200.76	20088.11	21302.54	7772.34	20582.87	41526.18	43392.78	54677.20	68730.25	34590.57	47752.88	31401.78	19084.05	13561.57	15440.76	9729.87	4253.28	1300.00	1596.28	834.86
749			28682.26	135094.09	60925.53	124772.85	101501.22	122253.25	105203.56	105088.97	110401.75	84594.31	51139.14	66105.13	96136.10	65204.79	92922.32	99782.19	85790.58	89734.48	148422.67	98537.77	78067.97	95845.00	37195.75	33000.46	30461.13	33408.93	21407.37	25471.51	19107.62	33097.02	65774.87	56079.12	14780.57	17831.20	6732.96	8674.04	5222.62	3403.15	1554.23	258.90	395.72	233.76	131.16	97.98	114.00	102.12	86.01
750			216026.60	2954241.75	1179466.75	486755.09	344283.96	103656.13	459171.56	687100.62	166909.70	22012.91	34493.36	50823.47	36602.07	45896.96	53559.27	39334.89	32592.58	30127.41	28982.57	36819.52	28222.18	31635.56	7930.03	12891.74	15760.15	13912.21	12374.64	19058.85	12581.43	9651.04	14996.05	14038.24	17159.41	29568.29	35414.92	21134.59	20854.35	19177.26	14050.20	6400.92	3513.96	1034.60	870.79	488.84	218.45	246.42	89.24
751			156351.32	162511.04	73307.41	168057.92	539084.81	720442.31	251448.32	22391.58	117809.10	187807.37	59823.73	35504.91	30372.38	27106.42	30228.96	48609.68	64185.62	78504.84	150434.43	56308.28	59015.71	64104.91	105479.89	88767.92	112011.78	102040.25	65204.87	31649.18	36481.61	42803.45	51848.91	104465.51	188248.17	68980.01	33483.61	52869.77	14533.53	21583.90	18265.41	6198.44	3347.78	2896.11	1310.93	577.45	216.48	278.17	168.07
752			15367.56	61376.39	61020.35	30154.44	29128.70	35663.00	36500.97	16871.34	32178.23	25231.32	19980.13	48325.00	40870.60	34930.33	59830.60	80448.59	108553.71	85747.37	91744.98	37126.04	30428.46	43109.76	65612.96	45071.78	39779.59	32983.17	65793.12	59915.43	89496.64	47052.40	45386.08	58144.29	43316.86	58439.70	37074.74	37013.40	19293.20	21108.73	31269.22	23543.83	19628.23	6894.07	5796.71	1998.60	1033.03	558.98	166.52
753			29102.79	50448.86	92380.24	90065.27	65172.29	18603.53	57006.41	15698.03	31151.95	123546.01	59341.12	7622.93	27326.59	28286.92	28383.39	69833.93	78939.40	391229.90	5191249.50	5307465.00	2350936.25	661720.75	115672.54	50689.97	108710.93	94103.80	34024.71	43741.45	66091.92	54441.57	47177.96	40835.40	32295.31	17630.52	30071.37	18404.09	17272.76	20228.69	13168.64	11055.24	3120.64	3364.07	2604.11	2503.83	981.06	484.10	152.22
754			53384.17	118395.25	74291.33	71344.88	88170.04	74559.79	101139.58	100328.73	94468.35	109602.35	110660.53	89407.36	45139.88	54096.89	42139.30	75604.47	163010.98	151517.79	39243.53	40675.37	29032.00	18510.83	16430.78	13400.81	27169.19	23360.46	21397.00	12200.52	14590.92	13627.83	19560.47	28825.13	19789.86	5970.08	16179.36	31670.92	29081.27	19282.76	17243.25	4133.91	4231.15	2798.57	1277.01	882.09	283.52	166.76	173.24
755			45942.42	217516.79	393109.75	223778.62	108510.96	20747.14	43890.87	22885.41	27987.87	36831.41	74765.74	52294.02	55000.88	54008.11	74008.40	47120.81	56712.80	33494.68	24492.87	18372.52	17767.81	14593.97	20099.19	13423.26	19023.29	25953.43	34969.13	37427.79	24909.87	32545.00	29651.37	26171.30	30526.87	38087.73	40616.06	19012.46	25390.90	20263.39	7708.49	2461.38	1609.34	528.97	257.73	132.63	124.31	103.66	62.11
756			7737.54	62562.92	53550.12	15686.16	12746.67	5646.84	4151.48	15158.66	7943.62	10324.16	13891.98	32306.12	20443.16	20163.02	24510.94	52701.19	34779.66	34985.36	24297.21	56489.14	60772.74	90092.67	66738.14	77434.57	33088.48	24623.51	31502.16	32889.38	36613.71	38870.35	64068.60	49772.31	30503.32	18458.79	21602.98	18092.41	27215.16	17379.36	38063.25	34605.14	6377.53	2996.37	3005.18	1077.28	786.75	217.92	374.48
757			13551.24	33606.50	38022.58	13610.48	26220.02	12928.07	18459.23	26992.14	36381.71	66643.32	42312.28	23306.03	30242.58	70879.87	42744.19	19412.44	14997.60	29858.58	49162.73	28364.27	13315.17	27243.59	50051.10	39018.21	20483.42	21014.72	51487.32	29448.97	21563.81	82268.82	81743.88	51584.80	37225.69	39488.17	81553.07	121140.80	89889.38	63390.32	67954.59	56594.56	12385.73	6320.32	4131.88	4062.74	3382.07	403.84	246.38
758			34727.35	95107.43	39087.91	25170.40	44556.41	6387.52	31436.38	29879.51	7468.94	15016.78	19772.23	29517.65	43225.64	32975.29	45724.49	77509.15	64547.27	53838.45	29399.82	48892.18	60222.31	93998.72	48857.30	36759.26	36227.85	60580.97	36519.79	25143.60	24858.71	32860.85	82193.04	40447.03	7452.73	10626.23	13558.59	18910.77	12822.79	3799.10	3295.73	1694.25	1428.03	352.42	281.82	263.83	152.80	59.09	46.91
759			14040.34	37661.20	25780.29	18274.72	15122.01	19074.19	37162.75	61069.28	26738.97	68860.48	76171.78	51939.61	27763.39	31478.46	57130.09	42268.05	103371.89	120228.02	60890.25	35154.62	44215.15	49290.72	64309.68	63752.90	32774.00	10555.20	16968.86	17645.69	8826.19	8413.34	8970.14	7742.57	14091.93	13720.91	9314.11	18251.75	17380.62	16059.59	8703.90	10805.77	12306.30	6693.73	12147.35	6451.86	977.00	891.00	1012.71
760			415947.00	991483.37	373926.84	81288.65	101384.12	60826.33	88865.77	48895.91	25443.72	27256.63	22946.67	13328.81	38501.23	30546.99	48556.50	43414.67	24123.14	46269.19	17867.18	15443.10	31278.85	25666.72	11209.93	13920.93	13324.50	15236.50	9759.92	6381.30	11060.81	11688.75	14878.63	13645.96	18370.10	20557.22	8696.58	24579.36	38375.50	44815.42	29228.28	10442.31	6474.57	3176.77	991.45	532.53	466.01	421.27	120.52
761			47508.95	73091.61	61510.17	57678.56	75166.35	144968.40	358342.28	434249.21	1052148.62	350935.00	282273.15	183993.87	46068.71	41123.98	22031.79	33814.10	20119.44	51609.52	39411.98	34830.68	35279.58	46602.75	29468.50	43281.43	36508.64	23783.39	23911.32	20254.02	28141.98	26611.02	30889.44	62171.80	77148.22	18955.95	41906.16	40253.52	32025.06	24257.73	15363.08	15566.36	5232.41	4283.62	1876.47	672.39	646.10	391.86	684.42
762			26130.83	250413.82	316049.00	124984.57	142691.82	68550.60	21954.82	13669.92	17199.78	13452.39	31276.20	30568.55	23984.61	34853.75	51471.58	85163.92	67955.42	20650.55	20020.82	13131.27	11017.98	22292.91	27540.78	50318.49	49444.04	81811.42	77382.32	30718.71	53497.39	65498.20	21510.17	49707.55	56019.74	22377.28	43188.63	42838.87	21625.91	12560.49	6109.48	10025.68	4062.39	3371.36	11805.46	24128.79	19204.34	4152.79	2804.63
763			18878.01	83491.72	117591.39	75443.70	81980.17	28060.43	53649.75	51749.45	48236.20	59966.20	36933.94	251485.96	178912.37	59349.50	41593.03	48861.12	14320.20	10335.14	4764.35	12058.75	6154.36	6120.82	4643.65	7692.60	6226.59	3966.57	4899.06	6387.96	5429.30	11891.48	11250.71	24381.20	21374.39	35149.93	30599.87	17869.45	36084.71	28291.28	34899.47	26463.62	14751.02	3412.79	2553.00	1443.90	466.20	848.79	300.81
764			29459.23	86478.02	65502.80	55027.23	51801.72	27034.91	15849.07	75246.38	126710.00	79878.06	60916.35	55767.14	70128.19	146826.06	106368.54	48417.50	57329.36	84891.17	76157.55	86146.83	62829.28	65291.67	26390.03	15587.01	45936.93	20305.42	13099.45	12639.06	13646.70	4793.47	8469.91	17801.29	24989.21	34472.32	37161.33	43960.66	36461.31	26707.38	12335.95	4727.69	1714.85	681.35	605.31	336.68	123.12	144.85	211.44
765			33269.27	162313.89	82137.36	53117.68	44091.84	37710.54	32372.54	24226.91	37217.22	27634.01	42786.14	40361.71	46300.48	35906.55	33310.06	32039.66	46337.01	98623.00	51540.92	60080.53	57343.28	60165.57	101158.53	97648.43	74148.29	42600.25	18593.56	16157.75	17587.91	28045.15	33477.70	17687.39	11268.38	3419.08	7930.65	4228.91	4254.79	585.63	309.85	329.88	228.40	140.50	142.61	154.02	118.53	84.01	68.66
766			27961.18	87178.01	67255.85	25912.95	31524.91	55223.15	33857.55	22090.82	20620.70	49907.33	90846.92	44567.32	88542.54	68211.33	54942.51	28323.40	58497.05	72229.76	41172.07	35424.35	76982.04	86253.99	23745.48	29678.99	22861.66	19219.15	13624.71	10023.28	24806.20	28234.82	11946.81	11416.36	26094.22	29375.78	27165.17	28869.04	27961.58	22874.43	12875.85	8072.22	1662.21	817.11	283.61	401.67	443.07	302.11	184.08
767			12333.45	38475.38	43295.34	49688.84	39250.59	25776.86	54715.89	82626.76	59860.90	45280.41	65578.17	91894.59	212727.12	249721.43	60976.37	38261.03	58759.55	82794.42	35974.97	56793.60	22473.41	22577.81	20362.93	34166.73	29631.94	39148.30	24377.82	14079.75	13577.64	27301.05	52958.78	41704.37	20911.80	18073.61	12305.47	14359.05	13334.12	8937.08	1277.05	3561.30	3162.63	891.93	593.49	242.35	134.80	118.33	59.51
768			88121.82	235219.67	221065.32	69608.92	64390.82	25176.27	31901.18	27003.69	41568.28	82968.78	66402.17	57922.76	92998.38	72612.96	35879.80	46058.27	49958.79	40999.95	46006.60	41521.10	29497.20	15713.34	13964.36	25752.76	24128.49	6616.97	19436.35	21018.26	15602.92	10112.60	13562.62	5883.29	12329.32	12502.99	12518.56	7257.55	3402.73	10089.21	10587.59	2502.44	749.11	851.14	351.11	370.96	288.77	102.65	97.15
769			77222.45	179322.71	130117.21	76767.84	47671.94	24795.14	21101.81	8492.11	19843.56	12461.63	7201.88	32134.44	32191.88	23740.12	18932.37	25041.79	27326.31	14569.68	35672.19	48337.16	24414.80	15257.95	61560.07	24874.80	18370.55	12968.28	10575.20	17734.86	16975.57	18108.31	12650.87	9868.68	18432.93	10020.48	18100.98	15315.67	9791.62	12347.62	5169.81	1192.26	417.57	372.92	203.71	281.39	124.22	88.99	65.08
770			19675.46	89148.86	78221.84	31944.03	22279.63	34761.00	40066.79	19791.86	13812.58	20422.58	57499.06	26170.74	32428.23	39161.32	24954.20	28302.13	28837.00	39152.90	53789.61	87841.89	80672.58	51719.35	42702.89	44405.91	23577.58	17069.05	28377.60	22150.48	39705.83	23986.01	29134.61	33417.04	35955.32	28767.89	28355.98	24736.42	21180.68	22426.08	10800.48	4838.92	6894.47	10426.96	11406.83	6263.62	2009.95	2985.52	1971.61
771			15808.90	79200.97	54451.12	18150.57	14934.68	20270.73	66083.19	70386.33	35639.17	90598.51	63155.01	31676.18	57916.85	30002.29	33334.11	43967.63	43153.47	36274.70	42421.62	32154.09	46299.43	38029.88	21729.97	14639.29	23650.18	26595.20	22225.50	13122.98	16571.96	9071.38	22348.28	43325.90	55163.14	79960.66	36444.69	25054.34	38075.27	22913.65	26406.43	31540.02	12279.44	5405.23	1244.68	935.03	324.94	201.06	211.56
772			49522.03	212305.35	195459.92	55411.25	22397.71	27970.56	11245.23	14267.43	28785.17	34003.05	44699.12	36758.52	14818.75	41277.57	49343.20	31048.52	37121.89	46294.24	37698.59	35942.41	33436.39	23200.49	36008.31	34141.84	50436.68	53095.96	30626.17	34362.98	33769.32	41228.49	31924.97	19322.43	27404.41	36424.36	22855.75	10943.66	6608.17	3074.12	1498.42	793.33	293.18	296.78	228.64	144.76	131.84	70.69	82.99
773			33211.53	67267.17	39692.87	31423.10	38717.06	25585.57	21284.20	15060.00	18090.27	20973.34	19334.87	22949.23	36548.54	60644.70	37683.48	34201.52	22461.76	48965.91	55943.97	42531.09	35548.13	26345.99	21588.75	22575.53	43054.36	16387.06	30793.74	46984.50	45367.01	53451.51	48520.67	32934.65	27698.45	33117.12	28796.57	42137.85	50363.64	15684.63	8527.97	3053.49	2156.38	673.34	290.16	266.38	202.41	168.06	72.32
774			23109.73	95061.35	26103.51	35519.05	21628.03	7512.69	49522.35	23454.55	6870.02	13556.05	25393.07	25754.55	34508.76	41295.72	55544.17	49121.96	61726.18	40791.52	34853.12	23300.85	28804.22	44169.35	50935.95	42587.31	9296.65	15512.44	41541.08	28099.18	8091.47	10121.24	14662.32	12545.97	34676.83	51315.00	66905.32	29769.23	15948.10	7572.84	2587.31	657.45	482.47	338.90	181.74	264.15	143.68	57.23	56.61
775			48970.40	149584.28	89604.67	77743.59	242914.40	164043.82	33138.38	12818.97	10655.69	19601.59	26544.73	24184.07	28913.31	26713.86	14847.33	44427.21	48274.64	50807.97	20206.81	20110.69	12034.83	26246.94	19397.03	18600.96	11528.71	8876.25	10735.61	12790.81	20053.56	30793.27	43088.39	46440.36	13887.21	12515.02	9258.70	4194.02	1505.48	1070.63	639.25	231.04	151.81	79.53	85.00	67.88	98.07	105.79	94.95
776			639660.06	988334.81	209076.34	100746.35	160028.78	135321.75	58708.70	32998.97	72118.81	50020.43	43081.42	39675.23	109893.28	59337.35	41865.57	36132.83	43263.89	66004.20	18868.15	10788.42	10137.42	7686.23	6231.94	12063.28	31334.85	27164.38	16535.67	17972.11	30025.82	35831.49	18803.15	23034.39	13591.43	10971.93	6943.54	4294.59	1389.96	871.44	286.44	346.20	110.93	83.76	183.70	109.39	77.62	129.90	104.18
777			50851.17	121397.41	52011.13	30399.99	27014.69	57789.80	52576.01	56163.57	40005.84	27030.27	39171.97	28429.50	34235.18	32055.04	14033.13	11621.01	24125.18	26412.04	36608.69	57506.85	58276.34	32759.08	35807.05	38703.11	25229.42	21679.47	11864.52	10324.88	6499.07	9955.71	16765.25	16382.23	15395.17	11732.05	18848.38	17602.87	11982.92	3620.49	4552.95	1579.72	539.00	415.32	331.24	163.80	224.61	292.70	335.51
778			27991.20	58223.34	87404.02	27975.77	11793.59	17662.82	10257.81	31644.60	44572.91	22997.57	17833.11	49777.80	75982.60	70451.76	27924.77	26017.16	42024.79	43920.61	70601.63	36854.68	43267.21	35716.10	12561.59	30290.40	19676.85	19212.91	18791.73	19605.90	13206.72	14641.18	18545.23	18875.36	21086.61	27640.54	42055.48	32113.93	33492.91	3886.19	1105.61	379.97	381.82	261.77	181.27	132.70	102.17	77.91	107.96
779			40275.48	148882.85	74316.91	37875.79	44328.22	41681.26	36381.63	40627.25	72349.39	28680.70	46155.59	39152.25	20065.73	43685.20	55884.38	19706.99	35931.84	42185.75	33336.31	32171.04	21296.38	20275.05	10315.65	22755.53	12577.43	10630.40	28255.90	26680.38	24412.80	27011.06	19039.08	39693.14	38697.60	25340.68	14359.25	7395.40	6091.74	6113.62	6745.09	4778.55	1050.46	1469.73	301.34	192.45	160.14	91.05	53.64
780			16678.12	84047.93	97836.71	78723.00	29941.06	14966.53	5802.26	6239.00	5210.87	10296.55	21022.08	17395.64	31778.44	36750.08	17127.50	57547.53	93451.52	92844.84	114152.31	72230.86	110927.10	43844.52	44883.79	32673.03	12200.74	21701.62	15870.22	12847.90	14576.89	16811.94	17498.99	5842.53	5213.10	10002.99	6157.50	1863.66	768.27	397.40	246.22	286.66	139.76	78.34	102.69	92.20	57.38	108.63	96.17
781			15315.80	85982.94	70128.17	49655.43	34704.59	23958.89	27394.60	36735.66	32493.95	40011.84	50938.64	49366.42	74464.03	44470.41	45230.55	31140.38	16948.45	14581.70	30819.56	25857.27	15555.19	14790.90	6084.70	5133.26	8266.36	8324.94	6011.56	11788.60	13796.93	16054.29	16988.50	10499.99	9122.17	12354.88	3500.57	5958.98	2413.43	699.42	296.73	232.52	160.39	103.37	64.33	62.89	102.91	104.40	103.50
782			33672.00	86012.96	107293.47	51819.92	20845.45	11208.62	5540.93	18034.65	29113.46	38319.85	26765.10	47448.09	45641.25	21747.60	36844.54	25294.02	26098.86	15141.52	168675.12	70910.19	18008.83	6452.07	8830.80	11386.69	24896.58	31814.54	20310.29	14004.67	20877.44	35347.62	44101.35	64366.78	27683.21	19200.15	7126.10	2799.99	1666.72	818.92	195.27	386.72	182.42	141.56	209.72	120.58	128.03	64.97	64.88
783			67923.69	222915.06	67880.82	92731.27	72781.80	90874.68	57786.89	58472.94	90580.32	49668.76	43998.37	49220.43	53051.58	31963.15	26200.71	32701.06	36373.97	30881.30	26511.21	39050.40	21121.93	22542.20	24524.95	21213.26	24385.94	21825.05	15190.36	20323.19	26785.03	25916.17	21620.55	14889.42	13693.40	5044.88	1667.97	1211.01	978.74	433.65	316.49	156.12	183.64	91.74	106.11	129.41	102.61	81.52	72.40
784			56259.31	151642.65	54236.21	19577.58	14266.29	13798.68	12507.35	16752.28	22897.70	63569.74	63936.01	28195.46	43956.56	19143.66	38273.27	67434.74	42464.67	40556.97	19176.69	10508.04	10021.15	26447.82	33928.17	19189.25	12683.89	15173.94	17846.52	14156.86	25878.44	37076.90	58386.61	32978.62	31770.66	14093.43	6882.66	2775.24	1356.48	774.27	272.22	205.02	269.13	147.00	130.82	106.78	116.34	63.30	79.73
785			52280.18	92983.42	51487.73	15326.31	6586.83	3561.94	1329.61	3050.29	4044.46	4118.14	2846.67	5140.18	13511.10	26367.61	46495.04	23321.29	33289.51	26490.22	43768.04	51062.45	55248.32	31478.84	41260.75	41594.74	39606.20	14308.15	17870.40	29884.68	44258.94	34046.19	15121.83	7757.76	8602.71	5076.46	3844.56	1308.87	463.11	323.70	321.91	208.81	140.26	162.58	101.07	119.60	102.51	82.26	61.39
786			35664.21	115988.00	77313.68	57422.85	28623.05	11579.55	16754.75	50578.73	56251.80	32063.04	30094.71	24965.37	14244.29	18445.33	11572.88	32589.19	37248.39	14469.68	10900.04	20904.02	27129.51	28434.89	11398.16	12977.88	11959.63	35622.07	33799.98	6067.88	19059.05	25978.62	32943.17	24267.84	15938.93	13102.62	11299.33	2062.08	2124.06	1113.81	452.42	240.22	119.05	90.74	99.89	66.99	67.37	118.42	114.96
787			105626.91	213492.51	94946.01	24821.10	43583.33	66151.98	87709.50	58506.26	23112.73	38806.07	42884.87	11143.18	33107.48	30642.69	25376.62	13059.42	7145.65	11362.94	11414.89	9938.47	6814.81	9277.48	12896.03	10240.89	15432.38	18892.81	20515.95	28637.43	16694.31	28712.03	37965.55	37123.24	30551.53	8334.43	4354.85	2658.95	1983.27	426.73	92.96	164.51	165.41	137.51	130.43	76.95	111.02	64.60	53.24
788			45537.00	143753.65	60357.25	59015.92	61944.17	39946.03	18667.91	6004.42	13431.88	19278.10	23546.91	18077.16	16558.34	15431.44	18632.12	24068.55	18061.97	40223.83	67606.82	29959.10	35730.05	40415.23	36988.65	17287.52	18350.40	42496.16	30959.68	67887.94	170129.96	72125.25	36850.72	7995.49	7953.71	5711.38	976.72	984.03	659.13	269.66	141.92	213.10	225.98	261.53	185.71	85.17	62.68	70.57	30.09
789			80911.69	201810.70	163534.03	1262092.50	732984.81	56400.62	35648.01	20163.66	13226.29	19105.75	36065.97	120570.67	88521.16	24170.20	23553.41	13683.33	18038.89	12288.21	18873.05	26028.78	25593.39	13165.35	11889.85	15788.25	16457.64	7003.01	6709.83	23878.31	27475.60	31552.79	35971.33	35079.50	8530.29	2427.52	1134.18	400.52	369.37	308.29	350.75	231.41	172.07	74.78	86.19	45.65	47.36	114.57	118.74
790			34078.84	117927.53	107270.82	9687.38	35056.61	36001.59	12438.26	11201.13	12518.33	39912.51	22336.00	22746.44	19191.67	21168.64	16930.69	17236.96	13560.84	7851.63	7297.37	21213.69	19658.85	17956.18	13725.11	19291.28	24876.61	15583.85	23500.19	17492.84	24508.62	26875.97	39213.45	29067.34	9056.35	6343.18	4377.59	1114.00	707.26	716.41	239.37	400.81	350.21	110.62	69.00	54.13	96.72	79.37	42.40
791			73233.73	1564416.00	7398422.00	5788124.50	537863.87	26428.26	25007.80	32665.44	63236.76	38503.77	29724.28	35585.73	19709.39	16815.00	25621.02	29995.65	26785.66	18788.39	7847.83	5141.98	15409.35	13415.83	19389.41	16490.14	10011.01	10493.40	18906.85	13656.43	4869.03	8776.53	13352.40	13714.58	2640.11	1407.86	919.21	159.91	487.86	203.85	128.75	158.16	104.65	126.41	156.64	236.80	240.50	83.20	70.05
792			45286.69	130291.50	116905.87	56764.85	28304.28	26925.08	17801.88	22838.68	35423.41	30754.60	22907.78	29883.54	30085.94	44544.60	34009.63	32127.93	19370.37	18732.98	17138.16	15928.29	27431.75	20228.60	10332.07	6384.79	11088.66	25277.03	23100.50	27204.59	26293.20	11159.08	9039.24	31201.74	13412.59	3575.65	1307.40	1114.81	250.03	185.83	226.83	132.67	153.49	132.98	52.90	75.26	36.72	41.92	30.81
793			37433.67	85560.09	74959.61	84239.73	42864.56	22876.49	18846.61	39266.63	46139.07	31498.05	30673.79	71236.25	104296.50	41775.97	17207.69	33558.17	34718.45	11144.55	30856.05	22040.41	17475.37	9396.41	15026.74	12429.06	14285.17	17307.21	7036.42	8567.60	8356.28	5763.63	3712.39	848.05	589.90	496.14	153.37	155.38	130.73	90.08	77.83	78.18	55.23	99.63	52.68	44.11	70.00	36.35	97.17
794			49372.31	99833.94	45954.26	36426.34	20999.13	8201.97	14914.10	6514.93	9470.74	12851.68	18201.76	19348.68	22461.60	32680.35	52182.50	74671.82	62537.65	47436.60	64294.71	41994.98	11942.69	18702.70	18797.80	22222.49	22765.94	16663.92	16667.75	19985.02	15422.53	5891.38	4426.76	1769.86	378.39	296.47	294.90	216.42	111.22	81.54	54.93	60.19	54.99	52.68	42.47	53.37	52.72	76.84	38.93
795			58700.16	124202.23	97538.03	16890.40	22187.07	17392.36	10564.51	12251.19	6491.80	9282.72	22471.52	10968.03	5949.92	17855.86	23739.87	22440.64	42223.35	26568.64	23366.86	39865.84	47034.41	58314.60	17395.68	41778.75	32952.95	57936.14	54026.62	32859.15	23553.38	12741.10	4394.01	1746.60	684.79	486.01	262.09	187.22	133.94	60.81	65.57	59.56	88.46	68.38	48.12	57.16	70.34	90.50	63.49
796			34610.44	91415.17	52757.60	47602.39	20213.19	13998.46	16115.75	24544.44	61039.48	70522.37	70754.50	75720.16	35927.61	27414.94	25651.33	18102.04	16167.58	6075.93	6527.22	10466.94	10995.08	14379.18	13499.59	13700.50	20844.53	26444.33	19193.84	21238.69	5522.93	2051.37	426.24	377.31	210.42	215.70	228.35	210.66	166.58	80.76	104.34	110.55	78.00	138.30	103.68	68.03	73.60	58.57	45.33
797			41160.64	374948.43	562043.62	233180.56	1277027.00	700059.31	163106.51	49619.89	41006.34	25591.80	15349.79	10131.35	34855.09	47226.01	28438.84	20161.30	14147.73	10233.98	6141.09	10788.69	4175.05	7259.05	10430.88	5767.65	5607.30	8843.97	15989.77	11652.61	21596.79	22937.22	19204.59	10348.45	5595.39	1148.17	300.03	204.47	105.84	84.78	131.51	149.63	184.89	137.33	127.03	63.90	68.86	48.53	78.28
798			49419.75	78081.84	153310.10	27005.07	39380.85	25757.64	26593.46	21680.31	10769.05	21901.79	31367.02	21812.12	15971.26	26972.09	16108.80	18311.39	21546.22	23478.59	32010.29	21578.47	11282.67	12748.73	14388.81	10167.35	10297.42	14171.72	21721.35	30949.03	25635.40	26903.75	11510.26	7522.25	7204.45	2100.78	387.64	185.22	83.86	57.94	87.84	98.07	51.96	70.00	81.33	39.38	49.44	73.22	39.30
799			60748.99	141342.10	133542.18	69764.10	29990.36	5739.52	8885.81	7032.66	11955.48	15608.39	18950.77	15664.58	12117.11	20619.71	26895.98	18801.32	13955.82	10020.50	11252.42	16564.26	11912.55	19507.03	46042.10	55147.10	32844.50	48712.21	43490.36	59338.90	74776.19	66443.02	39386.18	26334.75	5744.43	2919.48	1233.29	423.38	294.65	286.30	123.46	103.06	81.04	105.81	134.79	97.98	74.60	46.89	60.72
800			52598.00	176512.87	112597.28	32663.93	14281.98	25249.38	80127.65	28871.02	16460.55	28547.51	61081.34	51383.69	45531.76	29575.61	16896.00	27742.08	54841.91	30153.27	14030.44	14749.85	13459.25	19992.55	27584.54	10532.03	16110.06	22419.53	9704.81	3729.17	3772.11	1782.02	1042.16	297.40	259.50	149.78	124.79	73.63	106.72	88.47	52.86	76.69	73.73	61.85	67.85	51.83	62.88	37.87	39.66
801			104458.90	449365.21	150555.40	79139.25	29686.75	40701.61	30709.81	25706.55	52762.44	48379.03	52133.02	74835.64	39095.24	20540.98	20731.09	10867.99	14305.86	9712.49	4765.52	12446.67	9230.35	6618.87	10629.66	14955.45	17728.24	19826.96	18590.80	13075.15	6239.27	6626.86	8496.60	7705.81	2581.16	676.70	267.09	121.23	225.27	90.86	117.02	83.93	80.34	77.35	46.57	70.18	35.84	32.03	47.35
802			37526.53	133962.04	46169.31	23987.96	19174.00	18925.49	16948.71	17100.02	37849.57	32725.11	22616.72	33067.69	33953.33	16008.33	12410.12	13520.24	23327.65	12811.57	10343.57	3677.78	10135.74	17005.69	10066.26	12049.29	8776.51	7943.38	22395.19	22485.39	32230.55	19115.40	16427.32	3794.06	2553.24	367.48	261.93	261.00	258.75	98.28	91.29	68.73	52.32	67.76	97.02	61.34	100.19	89.33	97.87
803			30763.43	168976.03	81255.14	54897.30	29483.21	10009.48	14985.25	38998.56	41001.33	13692.14	14430.17	12295.47	13737.51	15618.23	18061.79	34277.83	55991.47	42503.69	24797.09	24930.73	18490.57	22346.03	17423.38	22605.29	34533.68	25889.21	14013.43	19139.55	17319.83	9093.61	3141.50	803.48	178.28	218.74	141.47	150.10	93.34	79.07	42.99	55.34	85.46	143.81	32.54	52.90	51.06	65.82	34.33
804			18856.55	123007.61	48329.46	52919.75	30968.87	19612.70	22052.77	47535.60	52223.78	45519.44	17875.28	16395.29	25379.31	39274.63	30241.30	22750.21	25920.97	26655.19	16264.06	15551.46	21482.76	14769.18	10222.66	19206.37	12508.03	10145.42	6972.62	7048.67	5412.25	3304.15	2007.90	718.57	372.46	220.29	161.84	174.29	91.96	74.81	51.54	79.80	103.80	82.13	68.73	43.35	56.68	59.67	92.85
805			89186.35	242113.17	36635.61	38928.80	39371.16	35644.12	28942.27	27260.34	23959.85	28916.18	22923.54	17038.10	9568.52	17107.28	40815.21	60601.81	149790.60	58107.21	12438.13	6007.40	5612.88	10466.85	21194.55	19033.53	13562.31	19753.16	14873.93	29533.38	17210.42	6284.71	3093.00	1462.53	402.53	495.64	316.67	178.60	201.63	103.04	146.62	137.46	100.24	78.26	87.11	93.65	102.06	91.58	79.76
806			50301.80	115112.41	31257.68	40681.23	51508.19	26830.23	23882.41	36382.11	37030.43	33761.21	23050.19	20031.57	43601.85	45130.73	38321.37	26567.84	50031.39	43320.07	20723.58	17606.32	14161.11	10598.98	13239.90	6977.69	5761.37	13259.78	16140.51	16394.35	23647.63	17999.50	5528.22	1641.75	559.24	449.93	206.63	182.85	160.66	173.34	119.86	82.00	104.89	119.99	49.87	69.20	36.05	53.30	45.18
807			83799.57	335519.25	166234.00	86192.88	34507.08	161480.06	53975.77	71862.65	51461.40	24448.73	13874.62	15510.29	15614.53	10683.91	4739.15	6597.17	6943.16	9391.09	15297.98	7804.62	18961.16	13024.51	11616.15	20628.83	18389.07	23171.04	4856.07	3679.24	3714.35	707.64	135.54	153.36	140.07	200.11	178.31	123.30	39.21	74.15	66.02	101.68	65.63	61.80	37.28	86.25	66.87	57.38	64.52
808			33131.03	119926.10	46056.42	20476.37	15705.11	17145.47	19480.30	8515.74	29386.29	41053.13	20831.84	24978.40	36033.30	16103.71	16243.60	34569.21	15647.38	29649.46	45172.22	61167.15	54560.46	36588.75	20128.79	27239.17	23401.69	15894.01	11888.45	8508.78	3100.27	648.59	384.90	137.37	110.44	155.46	183.45	120.53	75.60	54.53	111.30	43.21	45.98	62.21	111.48	74.77	29.79	64.55	64.67
809			109645.61	352446.06	352627.43	249846.85	50838.93	28069.37	6088.37	8148.90	20737.31	26904.17	15705.25	16066.83	14076.16	15907.56	7893.86	28260.92	29487.72	15149.99	19195.00	12945.04	10287.83	13236.28	16878.24	11866.55	20825.85	20810.44	18338.01	6233.17	5294.41	3732.97	1105.62	507.06	177.75	74.13	132.30	67.12	60.03	101.32	68.19	120.78	112.38	148.44	97.92	43.15	55.52	56.00	39.70
810			36096.16	186924.62	77102.96	16807.06	29671.20	26905.46	15880.92	28227.09	18370.57	14422.40	4608.89	11262.62	12146.63	14387.89	10871.18	15329.66	52757.86	32347.87	43038.44	71800.99	52270.60	42583.94	104425.75	205853.96	72090.91	22803.69	10787.91	4296.06	3019.34	1198.28	649.14	372.36	258.24	230.23	182.21	196.62	144.80	153.68	75.54	152.00	88.99	110.59	123.23	127.39	49.74	82.51	47.54
811			53143.96	195501.60	95540.05	47097.64	74042.32	102057.87	48063.39	16699.45	21701.67	39157.11	30033.66	36987.91	48893.06	20491.72	29879.42	16604.96	25169.47	17397.92	19471.62	24215.65	21489.04	18833.27	10431.43	17375.65	48898.64	49886.15	25669.26	15659.23	4668.22	1218.82	466.60	400.82	137.76	122.07	136.44	145.43	132.37	45.77	28.87	70.10	44.58	57.59	70.24	73.12	67.88	73.96	56.91
812			43130.41	151340.15	97831.46	58526.90	24039.57	10097.01	6037.20	10477.39	17997.41	21575.20	25100.10	21411.16	26575.21	57755.04	154816.57	122871.21	62519.89	27978.73	11117.97	12870.96	14309.17	21396.60	41822.67	36201.83	28452.37	17984.01	8112.42	5791.51	2818.62	2230.58	370.84	216.42	178.22	270.30	255.40	77.12	78.02	52.32	77.71	58.39	95.77	77.62	92.36	64.13	35.11	54.40	78.75
813			261577.09	853962.18	314777.62	101127.28	100068.32	44111.83	21517.82	20654.98	24645.02	10447.77	20919.00	14517.68	28147.62	9768.97	11443.41	14994.52	23274.86	10179.04	6097.91	8746.43	13174.43	24866.11	38176.19	40623.13	22107.95	12987.66	6343.57	2208.38	910.18	572.46	359.62	234.92	167.17	157.18	174.56	111.41	88.70	93.01	66.83	68.30	83.75	65.70	50.21	42.15	82.71	53.48	43.21
814			39919.26	138889.32	68861.01	106789.20	100206.18	38328.09	128292.70	238313.95	44977.96	37930.68	59280.61	38172.41	36795.96	24622.62	25238.96	12522.04	15602.20	15074.59	13765.55	4893.40	6737.69	11833.68	13822.92	10847.75	10542.47	18747.05	9214.82	5320.11	2732.05	708.68	375.17	194.77	143.97	128.33	61.55	84.93	134.64	110.70	104.91	108.29	95.95	52.83	54.78	39.19	16.67	48.23	61.21
815			46210.77	184916.60	69267.93	74778.03	231560.18	172030.85	64062.42	26691.24	58810.08	48046.37	13983.43	21948.43	23290.33	25672.95	13614.75	11845.41	15295.34	9741.80	16591.40	9929.77	9412.21	15689.39	26804.69	24617.65	24508.89	22367.03	13235.67	3853.52	2405.22	918.60	366.08	97.90	90.04	77.44	119.52	199.49	103.46	129.72	113.65	84.78	63.93	112.61	75.16	83.77	53.04	51.33	53.60
816			51079.21	160948.34	35808.87	15366.61	9886.03	9490.75	5967.63	19767.63	22654.98	14539.78	38804.86	28735.04	19038.24	34985.73	20889.33	19442.34	16195.27	14577.23	27139.78	39022.77	39964.71	39876.35	34743.11	21271.85	11861.18	11110.94	7516.49	7926.19	6623.43	1991.63	365.61	296.23	146.07	95.63	111.24	150.23	146.06	190.62	149.21	119.60	62.04	76.65	116.67	62.29	63.20	63.69	57.68
817			30778.86	188668.00	102533.48	56835.78	80406.22	68780.32	48367.21	36202.12	39745.84	23750.68	26384.23	16855.03	6530.71	12417.81	16697.46	11230.52	12749.51	20108.91	20517.88	18177.30	13271.70	18917.49	20162.46	15206.06	11631.99	16481.29	12628.74	12365.02	4928.92	365.39	455.24	300.82	287.60	152.03	302.19	214.80	168.05	148.49	263.00	219.04	1059.47	3331.39	7330.56	11607.91	16251.79	5740.43	1418.40
818			131051.42	398604.96	113375.21	38107.39	12523.33	5491.95	8977.94	12224.48	10006.18	18257.88	16732.98	18979.81	22317.29	20548.57	33918.26	24124.41	41129.25	27970.24	18795.00	24295.95	19403.21	35965.60	45444.44	22368.05	21618.40	11619.85	4186.60	2760.83	1721.25	500.31	266.70	241.59	135.75	57.71	82.62	149.35	201.76	70.52	84.41	78.08	99.35	44.73	57.87	53.85	28.84	57.19	66.70
819			68552.84	175701.82	447776.93	546993.68	98773.07	36946.60	22536.08	1045640.10	35175.86	23213.91	11295.56	14218.77	8375.00	8546.18	14586.39	15763.23	10557.76	17588.50	24382.64	14373.78	15223.43	14535.49	7289.65	5090.97	1308.24	648.66	518.88	505.83	527.36	202.32	142.14	68.54	94.26	122.25	73.07	77.25	72.97	136.30	138.08	128.92	122.82	75.29	84.15	79.89	62.03	96.71	74.09
820			76994.52	288454.43	223364.48	35316.46	59491.17	14784.58	19309.16	23732.90	17643.57	26533.02	49449.46	33877.51	15118.03	23214.92	10725.42	8552.59	12240.39	14854.65	7791.41	5056.22	16047.30	64136.92	43631.89	20578.00	10590.66	12846.94	14122.65	8514.93	3015.75	598.90	140.19	200.44	146.84	138.82	132.02	112.12	130.15	93.36	87.88	44.75	79.51	94.17	110.50	92.25	39.36	109.14	46.02
821			58678.80	260498.32	124480.68	45317.28	58200.32	24148.11	22678.36	23604.98	25496.38	14078.37	36698.38	91396.21	76324.47	22088.37	23864.70	25826.41	32758.11	40695.79	23436.85	20563.95	12632.69	13677.22	19961.19	21988.08	34685.05	27305.84	19056.00	6715.29	1765.60	486.94	385.81	154.41	231.59	224.48	207.90	116.55	87.87	48.00	76.83	95.09	160.68	105.83	74.32	65.90	99.89	69.66	70.89
822			97353.30	348411.46	96615.24	12547.23	14654.65	17265.00	11066.06	58380.57	30420.31	20102.30	34921.23	18233.96	21955.68	22981.03	8375.22	6273.21	11617.08	18672.05	20783.40	27895.50	30218.71	10918.34	12516.43	17537.64	18108.85	4729.56	801.03	234.22	115.09	68.00	115.51	75.86	64.97	86.65	59.87	70.66	116.55	68.96	101.03	69.22	66.33	99.71	82.18	37.39	49.66	62.14	37.77
823			26217.51	170850.76	803164.62	537411.87	44682.50	21028.80	23305.89	25669.13	18330.42	20515.94	27313.63	22996.24	25429.03	33090.32	28221.04	9673.63	14977.80	20997.34	27549.36	47887.59	21810.67	29826.55	23412.05	11250.22	7434.73	1672.13	724.24	569.88	264.08	196.61	319.59	217.36	206.86	134.43	72.21	68.24	42.99	106.46	81.19	69.08	65.23	61.83	90.86	76.44	39.30	43.93	40.88
824			28618.35	137301.32	55088.08	17991.72	34810.15	19420.82	12593.59	22571.55	24633.96	16600.41	56479.48	107389.54	59330.11	37889.05	56391.55	41109.89	26440.45	15700.31	18846.22	12051.65	10804.39	16925.21	8361.48	20004.78	17109.81	3479.09	678.18	893.15	374.35	481.78	233.94	101.97	123.84	64.14	54.53	110.91	66.31	74.67	98.64	43.61	55.57	49.28	73.91	73.54	76.41	57.17	62.88
825			28449.41	185781.79	52242.35	11855.09	23671.31	28898.00	28282.00	62851.17	41585.23	34071.88	39009.89	22714.51	32906.71	20690.81	11695.68	22436.94	23773.51	12146.60	13377.42	15353.76	13832.20	26229.30	20468.56	22325.17	23121.20	7825.30	4257.13	4082.83	1180.06	619.60	372.61	201.68	242.03	119.53	96.63	52.49	66.39	91.16	64.87	105.30	83.54	102.69	91.23	101.29	71.76	46.41	35.91
826			27041.03	113932.62	66598.32	725060.37	1051564.12	548245.06	48023.89	24849.70	40928.86	41028.85	19106.99	32099.84	31575.50	34511.79	23642.03	28409.82	25365.91	13313.91	8018.56	10984.91	12241.72	11715.48	15626.13	13831.22	6304.38	3325.14	2733.15	801.08	506.98	257.97	390.97	389.98	361.69	130.12	52.68	109.96	201.36	186.70	263.15	197.09	92.15	85.90	77.81	152.76	108.08	65.21	87.92
827			42322.57	99962.53	197883.56	64762.94	59362.30	96908.17	23318.55	20532.83	15288.51	21338.00	32103.43	36674.53	17079.34	13613.59	9316.21	16510.34	17424.59	8097.94	12492.64	27725.87	25473.75	33453.54	28396.39	8571.33	2564.57	1414.31	780.97	261.30	177.02	235.26	108.03	121.01	169.55	239.91	162.02	97.57	74.17	78.57	87.46	65.14	67.00	39.81	56.53	67.64	74.02	43.09	58.00
828			23661.91	49108.84	20440.21	30295.09	29058.81	53461.74	66496.86	40323.52	41248.07	23824.67	33674.08	37808.58	60813.89	68861.82	24364.38	15966.60	19857.02	19521.34	10350.59	13166.66	11630.73	19838.02	25804.00	28185.12	17614.76	4340.29	943.93	415.87	432.12	235.41	109.01	236.02	212.95	183.04	146.50	89.18	48.58	43.66	112.45	101.14	97.12	61.01	64.64	43.42	45.83	38.15	30.47
829			152268.81	581721.43	254615.26	404083.03	151993.57	43598.05	37012.60	27147.04	23137.83	14833.74	13728.34	12839.79	24743.87	15735.62	17653.08	26563.34	20178.91	40376.28	42917.86	16143.02	13269.35	10492.23	5085.18	3112.62	2471.36	1177.42	697.23	271.98	227.80	123.44	84.97	93.36	63.31	144.62	99.26	43.14	71.99	68.01	59.74	62.62	87.99	97.33	113.61	69.08	107.32	86.69	43.26
830			118802.97	468582.59	292119.03	110010.84	40552.68	37381.41	58485.33	76446.60	48663.69	27595.17	16790.41	12412.76	36307.23	31673.97	12529.34	31894.97	16715.87	10682.63	7411.84	7154.73	8954.34	11708.47	20238.43	14748.32	11602.39	7450.25	3042.79	677.45	242.14	163.98	181.91	129.64	116.51	81.73	76.07	83.77	116.43	40.14	59.85	81.09	57.39	96.37	73.65	128.77	90.96	70.22	42.30
831			41009.18	141140.14	42757.67	36252.12	21076.64	10153.00	31704.32	17224.02	2542.62	16813.28	26338.68	42097.72	45863.87	36631.84	67478.63	64927.31	38734.57	62623.69	39842.44	16754.97	27280.57	30414.88	22267.14	5742.11	3980.37	1011.49	470.19	385.94	258.20	172.77	168.40	70.03	91.41	152.69	115.47	61.61	61.56	48.70	34.46	52.58	50.78	85.54	91.58	56.99	54.72	57.71	56.39
832			325557.18	618184.81	238357.56	130494.20	51332.85	30947.87	43489.58	28707.25	43265.51	26219.81	14239.44	9780.71	11864.19	6141.96	17482.82	11037.09	6856.69	6915.15	15271.56	12685.44	13041.37	4760.57	5969.77	6841.36	9371.78	3300.00	1107.35	242.71	241.00	215.40	158.43	151.86	155.67	132.14	118.83	111.63	175.11	163.02	78.15	56.04	56.37	45.57	60.94	63.62	69.86	75.01	138.87
833			34490.05	98275.48	49654.79	38658.05	54064.60	28642.79	9695.38	10115.49	18174.38	11893.84	36640.18	34014.52	28770.51	44185.18	43644.78	58924.51	73480.77	42657.39	22935.68	24609.04	24326.96	21273.19	20172.74	14083.43	4113.27	579.92	221.63	171.18	144.34	156.74	266.62	192.15	100.60	105.92	135.00	160.61	101.49	143.54	101.16	125.74	117.87	79.91	68.53	57.98	54.82	60.32	69.83
834			52648.78	148440.59	105455.56	68896.05	65746.10	23765.50	22677.84	35933.98	19196.71	10202.27	6481.04	5649.45	16553.59	15720.08	8395.01	7764.20	10182.77	8371.69	10435.49	12711.90	22965.87	22720.74	9968.92	6110.55	3120.26	588.85	76.27	237.46	84.24	80.38	118.27	78.48	73.24	44.74	74.45	66.54	54.22	76.29	78.66	75.41	58.64	50.44	45.16	65.82	47.18	23.70	49.99
835			141045.68	455759.28	169352.65	161377.82	161369.10	53732.12	31811.81	33815.90	15200.10	10119.54	10892.55	10049.97	16788.36	14734.10	16606.63	16562.58	11477.79	17995.73	20016.58	13936.94	12155.04	3677.33	3196.15	1091.89	1758.33	473.38	295.08	173.55	142.04	115.00	70.65	109.88	148.25	149.28	65.31	145.08	97.50	76.12	137.92	86.50	77.35	69.49	58.56	47.31	60.58	50.86	36.34
836			96857.50	207075.45	51912.38	23539.43	21748.91	38446.76	63321.45	35991.92	15163.19	29254.38	29870.14	28886.50	22864.70	35356.45	33042.25	24038.69	19217.55	22528.04	33828.16	31870.04	49992.98	38123.35	10794.61	8246.89	3046.21	2416.10	382.23	311.51	369.50	196.54	158.66	102.93	102.40	122.51	81.77	81.87	63.83	44.18	76.19	104.08	81.91	78.98	69.08	65.30	77.63	54.27	54.18
837			28351.78	141720.78	83298.91	80452.82	34963.33	25477.86	37562.78	106058.09	130761.63	40076.57	28315.33	32728.33	48149.41	36427.62	23830.65	16721.66	33659.39	22591.23	27433.58	24181.24	24441.52	16554.97	3496.37	710.07	442.55	233.38	346.15	221.22	110.61	143.33	184.16	132.93	130.28	198.97	143.16	114.74	241.42	432.77	402.03	307.35	344.46	1017.53	2983.22	7899.02	9741.32	12585.53	9794.90
838			77578.14	171528.96	91134.64	17068.29	11353.91	7598.94	9129.29	16325.83	28813.91	22943.30	35314.87	37076.87	38818.09	50585.80	69405.02	56319.84	14635.15	18979.25	12247.61	35552.25	27981.32	12203.45	3486.24	1269.51	407.19	342.56	261.39	153.26	131.25	121.54	103.95	89.87	101.37	84.83	93.64	56.29	52.34	72.73	36.99	68.62	73.37	51.18	39.66	57.06	69.56	49.99	50.73
839			81321.23	226535.17	49739.81	20008.85	12087.08	21338.50	31495.00	47752.13	49706.89	48534.96	57198.49	70950.17	23943.03	27601.35	18005.23	7537.36	16373.14	14438.38	16963.92	21891.62	17416.97	17469.04	10610.02	3143.69	998.28	356.59	274.93	255.20	410.75	282.32	63.76	71.68	123.84	88.95	54.74	66.47	67.68	37.11	54.97	81.51	76.07	58.30	87.02	52.39	56.84	32.86	75.21
840			45500.35	95186.07	82799.78	40142.90	52894.67	43496.16	37502.76	25188.06	13595.10	16539.76	18505.88	11405.05	21693.12	20854.56	40061.60	29314.11	16469.09	10143.78	23497.56	18206.82	14583.69	9088.66	5066.02	1209.80	222.72	201.89	127.43	168.14	208.86	224.87	168.78	158.58	142.95	62.28	77.84	60.77	63.91	41.37	52.53	63.64	54.95	91.28	80.96	83.80	88.48	79.53	38.57
841			41405.41	104384.50	72808.28	52825.55	33270.18	30115.27	27784.23	17800.12	23837.31	37000.25	34664.89	46542.42	36105.50	31136.61	49346.80	61218.96	26329.05	21477.97	24098.71	30913.65	35654.08	22234.87	16373.67	4676.65	1098.44	371.91	205.00	122.97	283.05	158.03	172.39	136.16	95.56	113.21	89.71	51.64	115.26	94.40	55.58	43.28	40.39	88.04	62.32	64.77	48.14	57.81	40.70
842			38248.41	96014.60	37116.35	17265.92	22143.50	41525.13	37176.00	12771.94	21952.27	20751.52	13731.42	53298.28	70063.66	38566.23	20179.75	12992.80	28796.41	40210.99	22708.72	17658.75	26189.48	16272.46	2933.58	1744.26	383.50	256.10	91.95	166.42	92.84	124.79	105.09	54.27	36.31	52.20	65.73	58.02	45.90	50.48	73.82	39.43	89.30	76.02	59.15	29.00	47.82	34.61	30.03
843			49783.43	161307.01	77905.57	179579.40	64068.35	32696.63	24047.46	19667.18	16721.45	33326.36	27458.64	26360.62	44424.55	36938.59	28480.97	17716.99	21096.95	19730.12	8997.20	6648.41	12062.90	11120.11	7307.19	5750.90	2443.73	337.30	326.12	205.76	261.22	159.68	113.60	69.88	82.08	109.48	77.63	58.14	51.35	134.97	96.68	74.84	49.99	51.79	78.17	38.79	58.71	71.31	112.22
844			183156.26	392548.53	796165.25	955751.50	67937.41	30717.49	42982.35	58596.95	41857.51	22356.81	13995.36	18767.46	13953.00	4718.63	6793.03	17217.05	15723.20	12967.69	28903.85	31211.25	13835.87	11294.81	3303.16	669.69	489.17	280.63	117.76	154.36	170.58	209.72	143.19	117.81	153.36	216.67	141.49	176.16	92.15	77.31	70.27	45.19	122.31	56.64	69.79	59.77	43.29	52.48	52.31
845			64250.60	132552.39	129522.15	369267.68	145788.29	16676.88	11187.83	22112.46	46768.70	50152.76	96048.60	92350.15	45028.92	36122.53	12564.87	23392.38	26135.69	22596.72	20130.08	27510.33	36777.77	25260.89	13642.54	6299.10	1544.45	381.67	512.30	357.64	199.27	184.63	119.69	223.20	291.55	229.44	180.87	157.52	96.22	253.46	161.60	93.22	121.92	84.55	103.09	38.33	51.42	72.70	94.33
846			45095.56	130743.28	45671.11	29678.33	33783.11	24704.95	24046.20	30767.99	42321.45	31963.85	13823.63	14459.16	19223.48	19372.42	25901.93	16194.48	23611.51	17176.27	19194.98	13292.43	21098.47	24893.02	19227.75	19013.97	5772.15	694.17	121.42	113.05	131.62	98.79	170.67	75.03	122.88	64.20	64.02	86.41	35.05	48.45	39.93	61.97	93.87	82.08	84.61	35.18	37.66	40.35	48.33
847			23042.91	110246.88	39031.83	21127.32	18908.80	14081.07	6879.34	16645.95	48030.16	49536.49	54707.70	28770.65	35313.43	23033.19	21281.53	14221.27	21008.50	34790.52	34258.28	39825.91	50111.43	34732.18	34414.66	33668.53	3895.14	825.19	147.63	230.33	348.16	366.32	119.15	118.21	85.80	92.75	117.93	179.62	175.43	68.53	47.49	40.49	47.07	63.01	53.70	57.25	60.40	72.22	52.78
848			65307.26	222065.18	64489.05	26475.42	16044.21	12285.51	20336.07	33398.01	18156.79	9257.99	13453.65	15208.13	42117.13	48377.61	35866.84	35246.91	31183.51	31087.40	29058.68	21094.24	23722.00	24949.65	7651.31	1772.97	784.91	350.63	295.67	134.84	144.80	85.16	121.44	94.42	38.95	64.07	122.60	51.23	72.15	95.51	50.82	56.46	32.82	55.49	39.41	59.11	51.38	61.66	70.18
849			68458.67	204186.68	54429.90	16109.24	5584.94	9008.42	20663.62	21731.37	38978.73	42189.08	31424.24	40296.17	42090.03	35428.64	32869.55	14073.38	10097.39	14234.43	12181.37	15883.74	22050.80	7386.00	3106.33	1150.63	431.21	325.90	130.44	85.88	136.68	97.24	115.82	49.34	76.82	148.45	79.58	62.48	61.33	29.16	18.95	38.98	113.10	73.94	68.18	26.67	56.87	30.55	19.29
850			124665.91	571650.56	130810.40	37532.04	26844.28	22117.01	14882.83	16747.46	24784.62	30295.36	38078.30	42605.14	25853.26	20927.24	16420.22	7693.05	9376.14	12475.54	7441.37	12499.42	10966.31	5831.96	1363.09	315.35	266.57	99.48	134.63	119.68	99.73	101.67	163.16	172.58	77.56	89.54	115.13	114.94	87.02	84.77	100.67	104.47	124.03	60.47	69.07	102.45	86.87	45.64	61.28
851			37398.56	167592.75	98471.32	55593.04	114892.68	60534.72	20764.79	13530.89	30890.99	30794.60	21434.91	10764.41	6531.84	17301.47	22748.85	13802.45	17024.92	15848.34	15155.32	11036.42	28144.59	26809.19	10372.84	2597.66	545.30	274.45	142.83	129.13	130.92	156.09	140.48	183.72	103.02	91.38	154.16	75.04	96.53	92.36	57.07	46.04	96.77	76.62	103.75	60.11	54.04	78.32	50.61
852			275711.28	2401987.75	2895837.00	863466.12	181374.92	87345.85	58943.44	25892.08	27395.62	16932.06	11499.62	12264.78	46252.96	74759.27	21477.38	11173.46	7664.08	13179.55	11614.45	22270.66	18366.37	5010.31	2617.34	1458.79	944.89	1178.66	783.19	779.22	450.43	260.72	162.94	191.90	155.50	115.23	137.27	118.24	216.79	198.79	161.77	367.38	202.79	179.22	119.63	102.46	171.76	115.45	111.78
853			51576.75	144930.87	123377.16	67335.67	27386.86	34275.78	36398.82	19260.06	9735.16	16390.33	16553.65	7336.43	17268.03	30457.73	30833.40	25726.90	35654.60	22663.09	23480.69	27069.97	39192.39	9137.33	1045.61	422.90	267.13	249.51	227.45	331.50	178.18	71.22	70.16	92.43	156.55	103.06	75.95	135.24	148.47	134.92	64.28	87.08	65.69	128.03	167.24	109.55	66.16	64.22	63.06
854			25668.72	190308.51	97930.94	86826.71	71449.32	218559.87	16002.77	142412.35	36338.67	29755.93	32296.84	57662.78	40970.54	23998.20	19003.89	12533.39	8139.97	6839.42	13122.45	11903.00	8422.15	16971.08	9904.40	3749.57	1782.65	850.69	272.15	186.63	220.20	171.38	116.63	170.67	119.92	123.04	133.83	59.61	79.70	48.90	64.85	35.40	52.06	72.01	69.51	57.64	54.36	79.46	45.26
855			129187.19	470532.12	420868.56	1277079.37	997952.25	743105.56	39585.82	17074.17	27562.92	16804.00	15094.20	8597.21	15360.51	22851.78	5200.35	10582.18	16699.80	9918.53	28556.36	27780.91	15993.21	7267.96	2622.80	852.31	458.60	211.08	335.80	203.95	183.63	304.50	377.25	252.48	386.86	307.88	203.54	250.16	108.46	98.87	130.38	58.28	155.22	162.04	104.40	97.01	44.16	101.43	127.74
856			40918.94	460466.87	234536.62	111388.69	33545.89	43809.57	40326.94	27394.06	3453302.81	19761.19	16710.80	14685.27	17084.24	10147.49	10156.56	18312.65	20167.77	24750.17	12120.84	6092.20	2294.97	525.78	267.49	291.67	254.56	185.18	109.88	116.53	112.39	87.13	119.13	129.21	167.66	142.67	93.50	79.41	57.11	123.48	141.47	55.93	74.38	82.03	90.21	64.97	36.76	35.32	47.29
857			161621.25	368540.68	142848.54	24384.44	31824.80	19811.60	20917.59	33587.65	57338.15	85922.26	57413.27	21304.82	23968.29	25245.34	14160.43	18042.03	25316.70	18535.83	17804.48	27636.38	52158.08	47868.81	4015.93	581.36	215.65	242.75	164.96	242.79	248.52	88.67	78.76	207.78	186.07	152.68	87.64	148.61	96.85	84.05	47.71	69.18	63.83	72.94	62.85	43.38	46.64	36.41	59.60
858			58196.42	125852.82	13682.33	11468.14	10893.15	34100.61	74668.67	146929.92	36974.08	49063.41	32609.77	17250.43	29759.82	33009.30	39820.93	38537.02	23793.03	42359.54	17796.56	14262.69	1394.49	1576.26	578.14	193.33	145.80	303.62	136.45	117.34	91.07	94.83	162.03	93.09	108.55	69.34	104.94	94.50	105.48	105.64	84.32	76.63	68.07	51.03	50.44	34.61	40.01	38.75	44.65
859			91766.81	464280.46	231454.28	111712.64	100141.23	97460.88	63539.91	45544.89	17650.95	24879.56	20851.81	17693.51	18208.73	12411.36	6470.93	8421.01	13435.25	14910.69	14525.04	9277.51	6835.00	3137.61	991.97	603.40	221.12	75.78	175.16	71.88	146.45	83.98	99.43	127.78	79.18	140.61	119.37	105.46	73.08	65.25	63.54	60.45	76.49	61.09	80.91	83.24	74.82	87.63	79.24
860			67051.75	106717.68	51367.24	66869.37	29797.93	46311.82	22502.15	15183.79	24871.13	29385.02	24818.48	13060.21	18778.29	23883.69	13239.59	13776.93	18265.25	25372.06	21166.60	17807.42	13555.84	3128.39	625.69	348.57	232.67	161.73	126.98	114.27	156.63	86.68	85.34	54.77	46.72	87.49	47.30	17.33	54.03	61.03	55.30	50.90	84.85	64.55	37.90	49.08	75.79	57.53	67.19
861			43410.67	92314.95	31651.97	25846.40	13041.76	11799.09	17255.71	11618.90	17544.69	21447.00	33938.62	16185.19	24300.27	43290.37	24458.80	26552.20	28348.54	17792.27	13441.32	29638.47	15948.14	3590.20	635.93	220.07	227.93	182.69	239.02	144.80	116.73	91.26	100.62	112.27	121.33	124.42	123.82	130.96	116.11	90.92	96.32	79.52	73.54	138.90	93.64	51.90	47.17	77.10	46.70
862			45052.63	273036.12	145793.89	100648.88	79400.54	39223.75	32386.65	27753.31	20533.04	9887.93	19543.89	24097.43	12572.68	3347.09	12086.95	9365.60	11120.71	27056.28	17411.03	11972.69	5698.06	7713.69	1066.91	277.02	191.30	315.85	270.82	330.85	373.01	251.38	148.10	177.44	90.36	62.37	65.85	69.08	54.07	47.07	49.41	99.91	119.09	63.20	72.51	29.31	40.48	60.61	49.94
863			29980.14	85404.30	67223.28	34020.26	40082.43	40532.03	18609.19	9554.78	17297.04	32255.40	57131.25	104788.60	52704.31	13678.22	12276.89	8773.23	21021.05	16600.43	14862.59	10389.28	11556.96	3005.67	510.13	337.15	543.22	349.37	271.17	152.01	132.08	172.13	142.75	171.34	109.24	83.64	92.53	114.82	55.72	89.60	88.35	71.07	74.15	71.93	55.58	75.28	46.58	34.83	33.01
864			11158.14	89826.10	37894.10	36011.07	38038.12	52379.86	40877.86	20095.94	23334.32	48914.70	31144.53	38447.96	30603.35	25712.78	11116.61	19329.91	11646.03	27991.62	54587.63	40837.43	14535.09	4303.64	1326.08	1079.32	329.83	211.36	341.89	174.81	152.63	100.53	167.19	73.96	77.18	138.89	85.57	55.41	50.62	56.17	36.12	46.18	64.01	68.28	43.09	70.26	68.22	47.21	33.45
865			268686.00	1008577.93	568405.06	56652.13	31131.77	19031.28	12298.41	3711.61	13028.99	12256.62	19109.16	34686.30	37850.45	32399.53	18210.59	17932.54	69902.50	93331.12	55117.93	16903.76	1697.07	882.35	661.83	581.67	622.41	265.96	323.16	160.04	177.05	162.03	134.91	67.42	43.47	161.95	159.80	111.16	81.06	131.92	89.36	87.95	54.60	43.73	167.33	111.39	79.39	89.28	120.13
866			51447.57	158638.57	103929.10	73140.51	160685.07	76574.84	24855.93	23962.64	30006.79	51158.96	33575.00	17972.18	13529.63	12501.10	13185.75	8115.40	19780.84	19743.65	26561.07	30653.08	8791.80	5142.32	1474.12	556.49	392.13	77.13	245.21	180.93	199.93	95.39	132.33	92.15	128.60	160.02	139.38	97.03	61.65	86.48	50.47	46.34	42.72	46.86	51.43	73.69	104.22	42.01	44.78
867			56841.92	516194.81	499056.84	136542.01	31330.07	10167.01	23848.74	6140.46	8107.78	19629.77	31083.92	31935.84	34318.90	35981.47	50024.63	37472.19	28269.76	28462.78	20164.26	5323.05	2228.98	988.64	264.56	319.18	121.23	122.64	179.20	194.03	176.72	110.88	95.11	106.05	124.93	172.54	159.23	122.82	64.29	110.49	71.88	14.81	60.28	72.76	64.35	43.66	75.80	78.84	52.78
868			27653.62	121567.29	64543.44	20508.01	19704.08	18953.37	22523.09	25939.28	16032.57	16104.59	34291.33	12742.99	14213.55	28491.22	17083.47	19997.00	43005.07	33945.78	15315.36	10664.40	2683.48	734.09	506.22	597.65	232.59	273.83	286.91	95.06	117.93	94.62	137.38	80.60	41.43	104.50	104.90	84.90	124.89	62.16	48.87	62.31	68.66	60.50	51.75	44.98	47.48	73.23	109.37
869			67514.53	243528.29	130909.31	61525.92	37585.89	30560.12	18395.09	26327.83	14658.26	12796.89	10809.57	16156.31	18611.13	17545.71	14375.51	17177.63	20476.58	20798.72	14454.07	9248.68	3722.80	2521.67	739.73	407.10	251.73	210.40	303.79	221.94	133.21	104.36	105.80	110.82	106.90	143.90	82.59	119.84	229.32	96.35	61.44	122.89	137.85	130.00	94.56	77.99	118.29	78.38	70.96
870			26249.48	138831.32	35685.49	21731.47	40894.89	18250.24	26034.58	18261.92	52628.47	51065.97	41150.51	19721.69	21945.52	28049.28	17388.04	9171.58	9921.89	7571.97	2490.34	1193.82	713.24	272.89	379.56	299.57	568.45	416.22	216.01	95.87	53.03	101.57	83.22	126.54	78.81	47.36	84.90	70.20	89.96	119.00	60.04	57.67	58.28	50.42	56.20	30.44	30.94	28.65	45.01
871			19702.60	95106.00	240558.39	470320.56	242974.32	73900.63	23165.34	10321.47	9511.97	26654.08	36554.78	29002.78	38483.22	16519.98	18604.73	49658.46	23675.57	30247.60	26637.20	10980.35	6786.90	3657.52	608.52	558.19	199.61	186.80	159.26	250.95	133.80	111.92	118.60	92.07	91.60	74.51	69.57	57.92	98.15	134.12	61.68	54.70	79.37	110.37	170.63	59.25	114.64	101.54	47.55
872			242405.45	543170.81	116549.00	27239.14	10792.29	15013.53	19018.65	14423.84	4711.06	11658.10	16180.91	12571.58	15845.60	16323.06	10961.31	10199.69	15448.76	14027.99	14932.00	9034.70	4887.15	1183.47	543.26	153.25	81.20	204.69	170.81	157.45	147.15	174.35	227.30	184.07	143.07	146.66	120.01	51.79	74.84	80.95	100.16	54.62	79.44	119.51	74.86	76.45	58.28	65.95	57.18
873			14566.42	314024.40	150559.95	86240.90	89374.32	53645.39	28806.91	52474.21	47305.52	34541.57	23661.50	10142.00	13245.05	15194.48	12758.13	14850.34	8264.73	8801.74	7708.33	6114.44	1305.39	561.68	348.95	158.43	193.85	193.73	133.55	183.44	151.31	107.82	55.79	58.55	71.96	71.72	97.04	137.56	84.03	68.12	24.78	75.40	82.03	55.88	74.27	68.94	84.49	42.47	41.28
874			2202.43	82338.73	38837.51	52665.83	54476.60	25266.49	29213.90	28782.73	21483.17	31039.55	22388.71	20062.18	12260.66	10941.82	18516.60	14843.06	9469.48	8404.81	6781.06	1760.48	295.39	167.98	218.82	285.89	205.64	78.69	73.84	64.60	132.44	58.51	67.47	54.74	65.75	86.64	146.50	61.16	50.73	71.96	67.43	73.97	88.31	62.22	59.55	38.78	47.24	49.59	37.20
875			34324.67	173758.70	64776.03	34852.31	13799.33	7359.17	6778.95	38323.14	35289.48	15314.20	10651.44	17166.99	30375.93	21686.60	12695.75	8994.26	10461.97	13636.15	12536.88	6058.12	1724.37	440.88	327.30	338.16	115.78	99.99	131.97	104.07	99.33	110.74	93.04	55.48	80.52	48.73	52.77	72.26	119.08	94.04	72.29	36.53	88.89	80.66	68.11	43.45	33.43	39.05	79.19
876			59860.74	308342.12	91394.32	35082.30	35412.68	27627.49	9674.65	12292.45	20720.26	9958.87	12050.62	12490.77	33014.71	18977.21	10541.55	19038.72	15798.42	18958.78	14261.10	5515.91	1320.10	392.08	384.49	282.58	153.86	45.71	97.00	55.13	97.29	131.14	80.78	73.36	80.38	62.78	32.92	65.52	54.67	64.37	59.94	40.87	39.82	67.56	40.13	26.16	52.14	31.78	40.67
877			98453.11	597939.37	792229.43	1685005.75	184475.29	71536.44	51157.24	22419.17	16790.23	21749.36	12685.01	7454.50	12093.95	17669.87	17370.68	8916.61	11812.00	12475.28	7407.93	3214.75	1375.02	147.91	152.15	233.10	330.50	330.95	424.17	147.72	273.00	409.42	433.54	142.90	243.19	116.35	265.47	252.43	72.73	139.62	163.76	197.24	230.72	272.98	172.92	93.05	74.59	48.51	66.64
878			375159.87	1277773.00	473601.93	49540.29	24591.35	11300.68	11859.65	7059.60	5347.77	3861.09	4302.65	5331.71	3568.21	4905.30	11978.00	17020.74	22165.50	27904.37	9513.67	3081.06	1110.11	604.05	348.69	528.80	771.63	396.98	561.07	889.31	314.62	294.76	611.57	346.11	196.21	474.71	610.69	500.07	947.69	755.25	915.50	1050.92	1857.03	8638.84	38466.57	38382.99	25924.82	53109.14	42549.94
879			33235.32	131118.65	62399.50	28897.57	33560.66	41315.63	63379.48	33487.26	19185.44	17092.25	11153.67	17440.94	19811.14	17450.81	30453.73	42010.09	44232.38	25229.37	8920.63	1694.62	447.02	425.77	336.80	252.77	201.74	307.74	190.01	240.50	143.86	80.83	92.66	89.45	100.93	107.90	98.29	88.29	83.69	91.84	98.02	44.29	92.72	66.50	57.11	47.36	71.26	39.42	53.88
880			23267.97	276891.28	65559.28	88877.24	56285.12	23124.23	26886.32	49303.41	54812.01	24067.26	30729.53	26690.65	14688.54	11334.43	24342.75	21894.05	11569.03	3118.28	1156.08	688.41	415.65	427.03	368.40	384.30	314.20	187.68	272.65	213.63	55.90	52.56	99.59	144.64	98.45	44.86	60.08	84.83	68.14	86.23	124.67	131.80	42.03	101.83	68.81	84.20	55.58	40.75	49.88
881			21143.13	164133.01	41633.76	57434.27	37694.25	33729.32	26708.90	28723.51	14939.92	12566.16	20953.79	18579.78	18101.55	10276.36	11793.16	27873.14	42057.45	17388.48	13903.69	3808.75	517.50	337.15	317.88	248.21	188.07	331.90	210.58	129.19	100.38	95.03	68.02	68.70	81.74	111.48	70.40	132.93	60.85	113.39	306.60	805.73	578.48	6954.76	9808.68	14079.07	11189.12	6789.58	2311.08
882			46797.60	333993.43	50814.17	69395.26	32380.40	41330.22	32358.74	14015.99	17100.82	15220.78	9268.28	10024.28	5947.34	12752.26	9880.01	6876.75	10812.24	26668.43	16697.47	4160.86	729.50	404.19	252.23	211.35	152.83	98.95	110.43	73.95	107.94	92.78	126.57	53.39	80.97	208.71	193.54	88.18	48.63	54.72	86.80	26.63	36.64	71.78	93.91	78.34	36.63	37.91	40.27
883			74315.43	158711.51	58278.79	36504.64	21190.75	47543.46	21351.06	29039.25	28210.29	27621.33	24702.39	18970.58	11944.54	9125.29	6103.12	9633.56	7001.35	4220.64	1345.51	1222.21	477.72	363.11	219.59	160.02	138.07	151.90	99.07	115.83	43.60	48.42	97.55	129.38	89.67	40.74	44.72	54.68	40.14	30.86	41.91	45.91	50.86	47.11	50.27	50.23	35.54	46.03	66.71
884			24565.63	100440.34	63985.17	26002.98	29306.38	21670.06	18020.27	20703.49	26520.35	21960.33	14296.60	12777.87	11138.16	15010.93	23302.33	22365.22	21998.44	21261.61	9305.05	3195.03	670.76	485.58	193.88	108.61	167.36	183.06	98.65	158.13	228.09	204.86	94.36	45.51	78.61	95.76	105.92	138.29	118.67	158.81	217.25	221.33	601.04	1589.45	1452.40	3637.94	25386.95	41050.92	24156.78
885			17775.88	51044.78	54260.05	25696.91	33432.23	40342.35	36943.07	16305.16	9966.67	15123.94	6714.09	20602.09	15247.28	9707.12	13831.00	20902.59	30331.48	11529.47	3659.12	1096.79	441.10	156.20	209.77	147.00	168.85	134.22	102.98	101.23	80.57	106.62	38.44	119.50	63.74	63.19	95.43	84.08	58.90	33.65	24.77	35.99	56.80	64.19	58.22	71.14	53.99	50.72	32.10
886			11838.34	57370.88	36730.94	27121.48	44544.91	32804.42	24301.69	30513.62	23740.05	33980.24	39858.60	22274.13	14846.77	14690.69	13602.31	27662.23	20089.06	13450.82	8235.72	1814.24	454.26	303.22	313.86	141.22	231.71	254.25	183.24	128.60	85.69	91.20	115.12	123.75	153.98	136.35	95.72	59.43	57.53	33.00	54.61	51.91	39.37	65.98	78.27	112.50	92.21	65.85	63.37
887			62323.78	201130.31	89610.86	29339.20	39754.89	31494.72	51890.52	22476.89	37723.70	14923.73	14582.82	21666.51	23957.69	29734.16	68205.52	35560.29	21040.05	5160.36	1184.06	417.08	209.33	404.13	1244.68	803.53	311.37	253.30	111.97	128.01	87.43	78.90	105.84	180.98	287.52	229.78	55.73	131.34	190.27	147.40	62.52	66.18	104.97	52.30	34.46	62.65	44.24	37.90	40.90
888			49359.48	305757.68	65920.43	14158.82	11144.91	15902.16	46815.70	42716.31	32363.93	33649.00	33248.09	17943.04	16334.06	25886.66	29943.68	24635.70	23038.36	15813.09	7856.48	2651.78	505.87	183.99	196.34	215.32	204.51	227.58	320.97	113.97	90.92	80.91	114.15	105.30	89.83	75.60	57.20	52.20	62.90	55.35	66.98	33.65	29.13	49.35	42.60	35.23	63.99	46.73	37.01
889			74677.89	167038.03	122570.59	31646.24	30797.26	23338.17	23151.14	12413.61	5217.18	6692.26	7329.58	4654.97	6906.39	9656.99	17465.18	24772.15	16329.57	6457.03	5752.79	1283.36	223.78	145.27	136.34	74.36	87.68	164.34	109.66	146.18	79.47	36.01	91.80	57.35	113.55	75.73	80.94	54.23	58.61	97.77	75.41	47.84	43.77	52.46	48.72	38.99	41.66	31.02	40.04
890			116913.56	429629.78	118839.64	78720.86	39759.25	52871.59	23977.04	36426.17	35223.32	12507.63	15802.99	14704.36	12082.29	10771.83	3253.70	14852.72	21177.41	7241.11	3195.80	1346.23	395.69	87.12	248.77	229.79	205.84	110.71	188.42	171.08	121.60	127.07	140.48	120.96	107.08	65.49	68.51	41.59	64.08	48.68	92.92	48.39	75.51	83.82	51.11	65.07	53.05	31.00	109.27
891			47961.77	235220.59	43769.30	48967.57	57590.43	18161.07	6728.00	29139.72	49875.52	19954.41	14927.97	27796.74	41297.35	26782.43	33146.01	48178.61	22523.57	15402.67	6669.22	1449.03	303.99	356.99	336.22	244.32	435.15	372.38	193.10	117.12	117.67	123.97	87.05	62.74	51.96	67.04	72.45	64.94	111.53	56.81	52.02	71.71	87.10	72.99	33.26	89.22	116.27	33.49	70.04
892			1591099.62	2611380.25	434458.62	77996.45	41860.06	16004.18	10250.55	15941.11	11094.36	11007.69	13397.13	7493.05	12070.67	10919.94	15082.91	18004.95	7385.58	5046.55	423.33	671.17	646.14	291.00	489.39	498.55	533.93	444.67	490.70	440.00	250.68	459.71	180.90	224.52	238.66	625.21	237.22	124.93	166.32	156.48	186.28	193.07	145.64	139.46	62.15	38.48	89.76	213.33	112.72
893			50177.85	169432.04	55829.33	44276.98	23931.61	16051.73	10332.04	5582.52	6736.21	8705.90	15225.01	18352.80	12618.48	7964.33	10620.64	30381.48	13478.59	1788.10	647.29	246.08	148.08	189.46	137.05	129.80	122.32	148.03	129.78	96.80	96.21	90.61	68.97	105.73	116.90	78.17	64.25	70.40	98.93	61.16	59.73	59.79	69.24	76.91	56.22	51.85	66.70	72.67	67.40
894			22242.08	136310.95	76092.32	72888.53	68266.86	81111.20	53017.53	31355.89	29970.40	17283.34	14300.56	11641.80	35556.34	39648.07	22942.24	20387.25	14230.09	3962.86	1862.03	568.63	359.69	276.45	341.01	149.51	207.14	146.89	220.61	232.42	194.54	64.76	106.36	80.13	70.34	45.92	141.24	50.90	43.26	20.33	48.55	83.36	46.98	76.76	64.82	57.36	32.14	59.56	53.29
895			15062.35	79380.71	48992.58	28681.97	27736.03	32236.69	20174.25	29127.76	33857.35	16585.35	35779.82	35149.60	8367.87	14022.99	14757.91	9298.23	9603.55	4009.44	2787.14	853.06	235.18	181.87	263.30	236.79	226.95	257.40	231.14	114.69	69.95	54.62	88.80	74.16	76.49	53.73	47.99	65.91	31.27	37.99	45.61	28.94	44.08	65.11	51.10	42.72	50.76	53.71	42.36
896			51505.93	489641.81	372649.84	672049.56	250684.56	54511.79	20161.81	15305.78	9873.04	15927.92	16494.00	15517.78	9313.90	7853.92	13220.95	6262.78	14504.79	16716.27	8678.69	1220.75	276.69	345.90	275.23	467.00	375.46	237.25	200.80	243.46	105.69	170.95	84.30	134.50	67.74	84.16	212.19	106.46	62.59	147.52	121.16	100.30	79.67	116.80	91.21	94.23	105.76	70.44	106.56
897			105316.52	769014.56	4740331.50	1874999.62	53302.86	25057.02	20797.40	10703.24	8800.12	9548.74	12664.32	6984.10	7153.72	6024.09	11479.32	12142.65	7345.24	3148.72	950.22	615.03	355.25	419.52	657.47	165.18	311.25	391.98	307.25	263.35	449.34	247.38	167.97	176.19	176.42	121.76	122.46	412.26	156.02	52.86	85.74	332.49	79.90	41.68	61.24	101.90	54.71	129.01	279.05
898			88074.07	219730.20	75687.91	51821.45	50469.00	23892.04	40418.66	39437.53	26403.59	36464.33	23421.99	4398.00	4276.02	4084.53	4341.88	11555.09	16515.20	10545.79	5085.78	349.61	426.28	179.38	82.20	128.37	61.20	117.49	160.84	92.70	108.22	87.41	154.81	90.43	128.59	157.37	84.26	103.70	185.74	210.53	214.02	194.07	284.57	278.52	625.48	648.62	1217.50	1714.03	14578.54
899			30707.22	107967.60	38334.30	26608.59	19164.28	30535.61	43894.52	39770.90	13103.62	10912.14	17744.40	16003.47	19856.83	21496.59	28089.54	30651.45	17101.28	4199.45	369.97	369.63	257.91	242.15	296.54	140.21	121.05	151.45	191.19	178.60	104.99	122.10	184.29	112.55	78.40	47.79	46.10	60.22	57.22	39.97	31.95	44.58	39.81	51.35	64.33	59.45	53.35	44.15	72.54
900			206759.56	787228.62	438937.21	62817.28	58240.32	34844.09	18543.25	15493.34	16577.93	11869.45	14377.13	10951.70	19974.36	13376.12	25710.27	10684.64	8520.92	3427.94	304.59	365.43	362.63	182.04	268.23	283.43	351.54	145.54	193.43	246.44	230.08	115.60	111.09	98.40	76.69	132.90	104.77	101.46	127.02	70.96	146.80	119.64	80.80	68.83	57.79	59.92	78.85	42.86	114.89
901			145540.45	336959.71	92226.76	73363.84	34029.48	14425.89	24961.74	24745.62	16707.71	19079.21	21181.69	10535.55	8075.25	6831.17	10004.33	89488.92	106590.44	12978.99	2158.17	805.70	610.11	283.37	121.61	290.72	320.76	208.12	117.53	236.55	125.35	114.88	95.74	70.65	43.68	42.90	51.61	127.72	92.51	99.23	52.41	44.37	81.09	84.46	44.33	45.49	57.37	55.40	47.13
902			55888.48	85091.24	53087.47	38404.54	54303.45	50875.65	36256.89	24959.43	9639.72	11789.67	18433.11	10795.86	27824.11	15966.00	6327.96	10510.88	11368.43	4365.58	671.88	217.68	224.89	113.34	119.71	216.13	223.11	190.45	118.36	90.76	63.16	83.42	61.92	90.10	55.57	66.54	51.45	103.35	61.78	37.51	56.06	57.12	33.73	74.41	111.32	84.25	132.60	54.26	72.80
903			111589.31	404595.65	76152.16	14792.73	25418.35	30267.65	27760.29	27451.09	19369.59	13555.67	9567.59	15144.26	14981.87	11045.36	17308.62	15074.38	12618.66	3202.36	407.45	104.14	176.47	187.52	194.71	209.68	240.79	342.24	287.46	131.60	92.27	156.14	110.95	184.06	78.85	54.90	63.89	65.92	88.81	173.34	158.18	85.72	64.96	66.57	71.71	44.62	86.83	94.77	73.69
904			64240.26	144321.26	46683.46	22643.80	32746.94	36276.03	32654.52	26606.01	25292.69	20140.23	19001.54	21121.16	8139.03	12355.69	22865.27	30804.57	19984.72	8062.30	1530.39	313.63	190.44	220.23	213.46	263.72	216.56	101.24	140.29	79.91	59.67	181.20	98.38	38.58	44.83	58.34	74.66	47.44	33.37	53.23	71.61	61.75	48.45	55.54	65.17	67.88	51.04	53.39	56.31
905			61241.09	226449.93	127722.56	34137.08	17650.94	23581.61	20676.53	19240.11	14506.32	7449.25	7845.75	5100.47	5842.29	17922.33	21686.41	12199.23	4030.59	1152.43	255.93	256.35	161.50	194.72	103.01	114.25	114.87	154.50	225.86	151.50	101.96	129.35	157.39	119.04	166.81	149.44	75.48	104.60	63.51	84.55	85.60	136.18	221.83	97.69	57.87	61.62	54.70	64.74	46.47
906			51393.62	147015.21	39168.82	25502.60	33967.80	15519.88	18604.86	30485.57	20736.42	6468.41	9284.08	12451.04	18301.63	12012.13	6489.80	14105.43	17441.49	11261.40	1754.59	209.39	125.55	211.15	251.83	277.71	143.50	118.06	146.16	80.72	52.78	53.49	86.99	60.53	59.19	61.33	58.59	73.31	52.51	56.76	57.86	61.75	64.07	76.19	52.72	51.29	84.96	54.90	57.64
907			996971.62	1389601.87	232944.90	38625.03	48484.37	18129.74	15447.98	14459.48	12475.91	6731.25	10626.11	6266.66	3667.46	3662.33	20950.66	17799.95	10404.48	11462.00	9198.77	1850.84	411.90	867.15	508.56	837.93	862.45	328.25	377.18	247.37	312.79	138.35	97.28	315.57	248.49	217.42	124.11	188.65	83.42	126.27	105.51	63.08	103.94	86.71	97.11	85.13	83.45	57.51	97.47
908			25433.85	190184.00	68880.75	27070.92	27453.77	31538.94	32743.20	58329.10	70829.10	34869.95	27747.16	12888.33	9996.21	20867.13	35411.09	16805.88	3476.53	1432.12	791.16	284.24	192.00	392.34	498.62	206.07	323.94	369.82	225.54	160.91	115.30	54.37	107.45	87.91	117.15	62.02	313.88	270.54	152.28	58.59	62.66	64.08	56.06	45.75	66.85	102.22	93.04	118.13	45.52
909			484039.81	4572723.50	658715.43	61449.67	20246.79	12326.04	6970.74	22140.83	16794.63	3989.98	7717.95	7117.78	15238.39	18271.40	8297.09	15505.75	9934.88	2967.73	1009.80	375.91	962.48	665.81	1538.10	1434.24	2001.75	2257.25	454.96	342.21	1372.36	598.21	537.86	1425.86	1511.39	1712.53	2034.58	395.71	461.88	160.94	1314.50	783.72	1004.46	625.02	256.07	182.09	428.89	272.17	338.34
910			66341.08	196362.42	148045.31	51188.89	21956.99	36159.30	13464.51	27684.36	30749.61	37389.82	26253.70	41124.26	28785.58	18583.88	41640.69	23346.38	15293.42	6023.75	1470.28	232.76	118.19	134.17	151.36	185.14	114.86	119.04	124.88	167.55	93.37	67.65	59.23	56.43	46.16	41.16	75.46	73.50	84.27	72.23	68.26	100.93	57.97	61.73	22.37	73.09	40.60	71.77	62.06
911			22370.44	60294.73	33781.59	28398.18	28384.58	25257.92	25235.81	23886.55	8301.27	15210.29	19735.79	11880.78	16526.32	23198.54	11170.97	14711.15	9365.06	3814.34	782.75	450.92	111.05	135.54	117.59	116.57	132.89	376.86	200.45	183.65	110.68	54.10	77.11	51.55	59.36	35.98	49.11	116.41	89.04	114.09	229.85	223.31	142.03	579.68	3093.74	6910.39	4664.24	2857.36	3424.32
912			180431.57	1010746.31	171218.12	53814.64	19094.16	9459.92	18213.77	18784.93	15912.27	14208.46	12407.90	9756.68	9187.09	10389.69	14023.75	12834.45	7704.87	4351.45	548.32	593.16	306.57	344.44	172.53	395.74	613.36	283.81	124.44	91.73	132.68	103.05	118.14	159.30	77.17	148.09	141.40	134.16	129.08	176.52	101.57	125.58	133.06	62.40	146.10	99.20	71.37	82.37	118.38
913			662755.06	1189204.75	648138.62	100596.09	41811.39	16290.96	20733.22	43412.68	62970.05	27756.39	14292.56	24548.89	17838.59	13720.97	18933.53	18200.71	11970.08	2065.02	407.00	158.33	170.05	201.23	213.17	204.20	204.03	212.97	206.90	137.49	207.38	217.54	92.75	210.70	212.74	62.19	53.48	73.05	20.71	66.37	65.64	46.52	85.26	101.38	143.23	22.82	107.31	167.12	74.13
914			22463.26	65083.92	23845.27	27104.49	29803.67	19798.26	18429.66	14518.04	24667.79	33587.27	27969.12	24944.76	15571.33	8000.30	13888.16	11747.82	13189.94	5872.96	2042.21	356.26	130.30	127.62	161.64	220.50	206.32	81.83	241.86	224.83	111.92	70.32	85.26	51.81	65.67	52.97	34.12	43.19	105.72	99.93	60.47	145.30	296.65	580.64	1174.79	856.47	232.25	147.98	767.13
915			16386.63	84707.17	16160.60	14689.87	24420.32	27753.35	27483.47	24140.62	38321.35	30753.32	12489.70	31588.66	28309.61	12283.85	17855.45	13450.02	2596.93	489.81	310.16	189.78	180.54	152.81	153.69	93.64	127.66	79.06	128.24	88.78	69.06	125.46	103.64	71.00	93.01	100.19	31.27	67.72	77.29	71.01	69.52	60.65	37.84	76.34	95.59	61.45	36.36	29.47	29.28
916			64794.66	127293.60	68983.41	16233.58	27489.07	37508.57	41392.56	39116.76	28771.78	10232.40	15110.91	7991.54	13438.34	12339.23	8822.28	6445.81	2964.58	523.45	787.65	342.49	137.96	96.11	75.03	162.47	103.24	224.52	103.89	152.46	69.11	94.97	103.57	55.29	44.76	46.58	57.32	47.18	68.85	86.44	61.09	40.60	51.33	47.23	26.86	39.90	45.80	41.90	75.46
917			20070.00	157182.32	61102.00	27541.56	24325.64	11254.13	34538.11	35105.25	17223.81	15568.12	22722.30	15461.07	14877.90	10687.10	19633.65	9018.21	3709.52	1306.31	479.42	384.01	291.70	281.97	130.61	102.82	101.33	100.14	122.69	119.99	152.55	68.44	70.88	92.55	58.13	119.89	130.08	82.63	141.10	208.96	273.35	367.60	1199.93	2439.85	3392.66	2627.99	7055.26	7447.15	7008.72
918			19650.67	86116.48	52816.74	76938.60	27510.50	23714.54	28091.07	15675.18	16463.82	24337.76	17348.44	30523.49	31819.80	12620.22	17507.10	28566.71	15644.61	2407.21	500.08	171.59	195.82	276.40	270.63	208.04	85.00	130.20	109.76	115.53	114.63	83.34	73.29	71.29	68.17	130.92	148.74	93.15	108.49	75.59	59.76	82.28	93.27	72.26	58.17	36.98	69.77	38.92	46.75
919			96297.59	1082422.75	118661.66	31778.11	33412.04	31691.14	24147.03	15206.90	15127.57	21803.95	10274.88	13396.65	14080.20	29710.54	54818.25	29687.50	6836.64	2211.54	387.52	219.84	321.57	364.46	390.34	582.01	466.43	437.82	549.03	233.33	196.64	119.93	238.16	226.70	219.40	198.56	113.65	314.47	129.12	176.05	232.96	88.17	65.57	161.75	140.64	78.98	19.37	47.54	75.33
920			120201.03	460940.65	161332.06	21507.94	25855.16	22866.94	14343.43	6223.44	7544.31	6116.62	4719.77	8101.56	9185.43	10245.49	9209.29	11974.25	2421.32	1140.12	385.44	223.55	337.04	646.64	550.48	262.26	481.21	218.97	167.55	227.37	211.82	237.65	111.58	308.44	506.26	308.58	109.76	125.16	140.91	228.55	372.18	364.68	190.14	189.15	108.89	169.54	155.74	67.89	58.79
921			181062.43	510538.43	631071.31	461028.59	45734.61	21293.32	19843.00	37682.64	19232.88	15418.61	14478.14	9831.77	6988.34	11015.21	14653.18	12152.26	7552.27	1357.49	919.58	541.68	718.94	599.48	405.59	296.02	162.10	216.55	291.73	260.39	141.79	80.65	138.67	216.82	235.76	105.28	119.50	111.59	305.57	221.97	123.94	55.19	45.34	64.11	121.89	93.57	124.00	155.23	105.50
922			19776.40	106002.64	68891.85	97958.57	33681.08	12223.96	7534.78	9718.11	30395.24	28927.14	12711.94	17080.45	16631.91	15314.20	11336.30	2673.05	456.73	364.40	222.88	150.93	184.46	219.83	112.74	81.35	164.09	151.10	128.15	114.83	118.28	73.18	67.16	71.65	76.16	67.85	40.88	49.58	63.32	70.53	29.42	61.52	33.66	41.18	34.79	41.96	42.28	59.56	36.35
923			343052.96	2868947.25	292093.84	23099.77	23328.00	10820.56	10909.59	3362.11	2627.87	6079.90	5532.17	11998.93	14781.23	8173.70	16515.92	14186.25	9066.28	2133.11	512.47	254.76	691.16	488.00	519.02	447.65	759.52	171.89	231.14	490.25	543.29	320.92	393.14	267.93	656.73	474.86	641.29	378.68	559.21	477.78	275.96	409.23	299.03	1015.93	3243.84	14591.49	31657.94	22506.11	19494.43
924			33712.37	366503.81	145884.43	23960.03	17163.47	20926.67	13792.40	17188.22	15030.31	15507.90	17636.87	21641.40	20352.83	27983.11	12492.77	3735.41	975.04	214.03	166.80	205.99	146.86	397.94	390.67	235.22	187.03	135.20	144.44	164.84	110.27	52.84	71.46	59.16	114.15	130.17	292.45	258.23	68.95	89.23	62.18	52.19	30.66	61.61	83.01	125.29	44.41	112.93	27.98
925			13582.31	60442.69	50233.18	21185.08	15747.59	8501.27	30509.23	36116.29	49232.91	53000.35	30313.90	19679.91	17567.74	19194.78	17089.41	5450.86	1576.14	988.81	353.20	111.91	153.72	129.10	163.06	274.81	424.35	133.12	153.69	56.55	62.73	65.87	66.23	99.65	97.31	71.53	49.51	41.49	39.08	43.62	51.09	57.00	56.64	53.73	59.60	46.24	48.91	59.62	54.48
926			34275.01	183756.64	67573.57	38120.75	18229.49	28410.91	25662.15	19452.42	26397.44	17028.57	16304.89	19279.12	11610.29	23916.18	16539.46	8347.30	2257.34	597.62	172.71	123.27	168.77	142.32	82.16	124.14	182.70	148.57	148.56	118.00	94.01	145.55	101.98	89.09	33.71	28.47	38.39	69.79	46.72	29.92	29.35	71.69	61.62	48.31	80.84	39.89	22.95	64.28	53.24
927			84662.75	1743331.25	2173599.25	85021.41	30587.90	23189.66	59330.13	28544.25	36638.90	30759.99	48263.51	28294.83	30060.20	33304.64	44065.61	14246.78	2560.53	3103.14	955.47	475.08	565.48	300.96	182.99	223.81	631.15	201.19	229.24	94.49	146.51	314.79	164.85	262.32	141.95	133.16	311.46	122.95	214.09	64.95	302.69	60.90	129.76	84.18	83.06	70.58	150.25	153.11	144.68
928			196726.10	832762.93	172837.04	108646.09	58637.05	74545.45	32447.62	14590.46	13064.20	15959.19	11894.22	13048.74	15635.72	8500.62	11935.20	13116.49	5349.74	858.01	956.88	350.24	263.98	340.83	241.09	609.85	273.99	202.03	160.13	204.07	73.42	148.90	368.22	230.19	285.59	144.47	123.31	217.70	232.74	151.28	71.85	107.76	157.40	460.24	585.50	1251.61	4798.71	8108.92	16197.41
929			11014.41	57219.97	35532.30	13359.67	24336.08	42027.71	33129.94	24514.22	62012.30	59303.16	17436.26	17508.19	14775.40	14225.25	20165.12	6693.83	1734.20	425.99	164.58	110.63	204.61	598.59	948.04	393.28	101.11	80.70	186.28	172.78	86.17	65.25	145.85	164.64	91.34	77.16	94.93	47.21	76.14	136.51	122.27	81.29	52.91	77.41	73.45	73.45	116.49	64.32	122.53
930			675964.50	858759.93	293923.25	385644.90	22556.74	22078.01	103286.25	19541.90	7612.95	9048.13	9542.41	10414.18	9861.40	31022.71	31815.71	8499.45	1380.11	234.46	337.31	325.80	256.45	86.67	233.48	157.73	71.94	85.33	150.34	139.27	312.81	69.11	143.51	73.39	138.73	86.70	88.92	81.30	66.45	49.38	70.95	80.66	87.54	66.75	60.84	74.36	126.95	84.45	55.48
931			25576.59	153903.78	51252.42	40660.61	15020.10	20161.97	26526.85	9367.93	8283.50	12536.83	9268.33	14520.24	21193.39	17569.88	5460.95	1997.61	658.87	351.23	319.6599.04	241.88	303.82	102.83	108.28	153.04	127.46	85.82	206.90	128.30	93.09	180.69	298.70	381.10	405.61	743.18	886.06	1049.39	3387.27	5654.28	14122.72	23405.68	47870.94	44751.78	5742.96	2741.35	1033.85	1383.61	542.03
932			115959.03	309864.06	71923.14	49767.93	43358.00	27596.55	34759.14	36993.03	73710.78	76581.35	26191.77	13239.30	10369.18	8792.45	9317.95	2193.70	445.39	488.50	347.60	227.02	162.97	313.84	242.43	172.60	250.63	241.35	165.68	293.19	230.15	185.58	64.63	54.98	28.45	65.58	64.78	43.25	44.00	87.03	93.76	76.71	67.36	155.96	137.36	105.35	53.78	43.52	32.00
933			125954.60	222018.73	61849.67	12740.83	19616.85	20035.90	25746.61	20681.50	17599.41	17584.88	28674.33	30923.83	24071.60	17085.11	20572.98	8469.03	1945.40	414.50	145.82	257.09	178.32	119.24	146.89	218.20	128.21	136.32	102.35	92.63	138.40	113.77	61.90	73.27	92.26	99.04	84.18	67.83	50.87	51.06	48.14	42.57	47.82	43.01	30.20	41.73	42.22	18.14	48.51
934			82531.01	182169.12	120763.53	153658.54	73134.25	32728.84	24308.61	21841.18	35425.16	36203.47	8529.87	9907.51	10050.94	16133.79	9686.94	3899.50	1209.15	671.58	453.56	274.74	119.17	97.49	98.18	128.66	138.15	225.44	202.61	127.05	62.72	135.68	128.27	55.76	62.84	82.46	60.82	100.01	79.00	60.58	69.23	59.78	67.55	68.45	75.24	48.26	36.18	33.31	32.93
935			75567.51	491747.40	217885.65	75294.91	56464.69	22231.06	9363.57	11381.22	5576.54	5513.83	6157.93	4939.62	16662.72	18130.89	5174.78	1379.63	688.55	487.92	348.60	354.57	205.96	156.13	154.77	172.57	77.43	226.35	157.42	154.56	282.06	229.25	215.05	176.94	137.25	88.43	90.79	65.36	97.12	41.97	53.43	117.23	65.76	92.60	51.70	47.04	63.18	42.84	39.18
936			16738.98	102170.66	56637.69	36876.39	34062.10	18480.50	13189.73	14015.41	19437.48	9927.13	10196.23	11816.16	20311.48	31331.47	14968.39	3790.24	737.17	313.18	204.31	118.18	150.80	138.94	186.04	253.66	252.76	93.10	101.11	74.06	132.16	106.45	101.37	101.04	121.68	165.24	102.20	70.54	51.52	48.69	36.22	33.54	59.62	93.30	42.95	49.21	74.11	71.80	51.57
937			114802.19	188830.68	253762.29	72895.10	75051.44	16761.74	18509.67	17977.99	14564.12	11393.15	12955.79	11773.79	12724.65	35341.02	20491.95	3293.24	1707.40	355.94	275.33	144.42	111.23	291.70	1194.76	547.97	196.96	138.42	188.40	69.13	46.83	85.80	67.12	114.44	128.32	92.61	61.17	96.01	113.47	59.10	46.91	99.51	114.76	96.51	26.14	51.49	90.71	50.32	94.63
938			293013.25	1212106.62	729632.81	116794.59	16481.29	27610.80	24210.85	14562.84	10870.11	4566.55	4804.23	10461.51	6529.64	11715.01	11478.57	4121.16	847.54	525.68	535.26	710.75	440.70	658.63	451.34	363.83	180.02	209.45	420.36	281.55	188.05	120.62	119.84	113.12	154.18	246.19	190.38	143.72	121.31	120.37	152.05	123.10	163.09	134.90	106.05	144.03	172.63	90.32	188.54
939			31196.42	99797.61	40529.24	17206.83	34922.52	57635.16	35195.41	25443.45	25892.04	22066.07	21181.49	17576.69	37206.07	108309.92	25455.28	2883.67	814.69	448.95	343.95	276.85	138.42	174.39	181.32	330.45	153.92	145.59	188.63	122.47	79.12	117.66	100.03	98.32	142.09	110.25	73.06	75.35	77.71	41.35	44.35	40.21	69.37	47.71	44.86	29.32	25.45	21.33	22.60
940			235810.03	1196121.37	1547127.25	63449.91	28806.18	16542.34	8628.00	4894.68	5898.47	6634.38	8996.18	23806.49	26668.07	20281.14	12346.58	2487.88	368.94	571.30	397.73	722.86	142.72	107.51	103.34	144.97	60.15	158.99	183.89	186.12	150.46	190.84	37.16	40.42	49.07	81.49	90.55	70.67	84.50	51.37	102.52	47.60	108.41	120.15	102.23	59.53	24.34	57.88	33.71
941			228779.71	1286524.75	431676.03	75147.86	42602.10	27757.52	37068.91	17742.63	7734.14	8119.82	7750.40	7857.53	6929.63	5616.87	2378.20	920.47	625.78	338.67	478.18	247.00	199.65	612.31	403.97	400.43	238.26	262.48	492.75	220.26	182.63	312.69	349.19	69.11	215.12	291.13	134.53	140.78	241.22	484.41	683.23	651.11	655.05	336.99	91.45	119.50	100.63	66.27	70.38
942			29473.83	77246.10	39847.26	34129.91	26713.02	11106.61	19140.55	11839.15	18676.92	24810.86	18992.99	16290.46	15772.84	6694.50	3570.11	1155.32	364.59	213.66	175.15	157.91	57.23	81.25	82.37	84.04	84.11	76.23	67.94	86.58	95.78	146.67	191.72	161.59	74.22	75.39	102.24	55.48	30.39	44.42	27.31	38.52	52.15	69.32	55.48	60.16	77.31	71.93	32.19
943			71405.25	176260.45	100074.44	22182.94	22264.67	28070.48	28250.50	13920.55	20183.86	5271.82	5644.04	4886.90	12925.28	10286.07	8573.26	4092.60	1480.66	620.51	312.01	258.32	245.49	380.56	383.33	155.50	159.42	210.89	244.38	120.13	185.47	145.79	102.60	70.94	130.15	139.84	104.35	72.25	78.67	99.99	73.46	68.37	105.90	69.76	40.52	55.01	48.31	39.96	58.52
944			34358.17	62964.05	23928.33	63055.08	277413.00	96526.72	35567.86	19550.22	16133.09	3908.96	9015.93	6886.34	4606.66	7256.74	6750.80	2672.12	814.34	358.00	194.93	179.61	161.70	123.02	94.85	83.59	191.01	158.30	106.77	75.39	56.72	68.08	79.41	154.42	121.34	107.88	85.77	95.77	53.41	60.04	70.83	44.99	63.86	58.16	37.81	30.22	35.40	45.74	25.35
945			14460.81	185827.20	440354.12	285292.59	56731.11	32556.65	21275.34	15413.24	9386.94	6250.97	6052.65	15071.12	28521.10	21822.16	6122.02	901.75	258.56	314.65	267.83	266.66	138.99	158.46	105.80	88.51	107.88	79.52	88.40	54.24	113.62	173.09	100.50	65.77	90.71	142.94	65.34	28.97	39.46	57.95	118.52	140.34	49.22	86.96	65.53	113.87	78.50	80.49	63.47
946			55505.07	275613.68	115591.69	51977.04	41868.85	29743.40	49629.11	40950.45	34481.53	20197.57	6539.21	5343.37	11921.66	13655.41	10304.96	2247.43	991.27	288.68	695.68	305.21	321.34	322.37	149.20	167.30	205.28	193.53	160.17	60.83	117.32	102.92	103.38	253.72	262.87	377.40	181.56	160.54	89.67	105.10	55.60	77.11	149.14	68.62	62.48	117.47	113.47	74.95	77.69
947			64452.90	701716.43	373300.50	52550.87	25566.96	26548.54	20353.24	13554.98	10114.32	9510.51	11193.75	14182.31	18559.41	26546.32	8375.22	3790.98	1127.74	890.97	458.18	239.70	144.59	168.74	278.58	105.26	108.04	115.19	134.32	131.95	137.92	251.02	127.26	63.08	98.38	83.97	79.93	101.02	148.76	124.37	120.80	82.50	62.66	59.11	29.68	79.60	71.05	46.60	25.31
948			53588.93	434338.53	537902.56	88474.85	31979.15	39870.74	14805.49	27294.53	26554.45	16064.67	6464.39	10763.45	7582.96	8060.44	4135.23	1828.57	317.55	388.41	585.95	147.51	179.40	197.45	165.88	89.52	150.71	127.95	104.79	142.91	229.26	94.29	62.21	71.78	40.27	27.80	129.08	94.20	59.19	53.48	54.22	34.49	42.22	66.97	100.20	74.74	62.70	39.49	27.53
949			87565.26	485206.71	56623.36	11516.86	15311.67	11784.00	10929.05	8033.86	6574.32	6685.26	9521.22	8710.27	8386.28	6040.56	1487.52	518.14	750.47	541.29	417.24	224.75	430.01	332.66	380.20	212.49	276.13	218.16	168.80	82.04	267.97	298.11	350.71	351.82	298.38	265.22	154.69	230.83	97.30	123.46	63.94	54.39	29.36	72.64	129.12	106.88	51.46	112.56	138.52
950			30986.87	143510.45	250370.00	115343.57	38990.54	25842.72	22124.52	7981.92	2646.88	5497.04	5981.05	4919.42	10202.53	16435.60	9706.89	3781.51	751.02	220.19	197.83	267.77	191.86	196.21	91.52	136.10	90.69	94.24	117.44	200.87	132.81	53.74	88.39	52.54	64.41	89.14	65.09	59.54	38.44	73.87	74.92	56.37	143.80	123.27	20.76	40.69	32.83	35.63	47.15
951			71138.62	338633.87	107038.51	59995.91	35296.26	27644.91	21013.20	20893.91	11708.01	5926.59	11060.50	17687.79	12808.11	7036.95	1693.89	691.37	578.82	289.38	165.63	185.05	242.99	167.89	168.10	94.88	79.46	238.69	208.85	164.22	129.49	62.84	36.95	109.41	150.78	104.54	65.86	83.10	60.14	48.91	86.24	64.69	68.19	87.31	63.36	70.41	75.86	104.25	155.60
952			119139.06	581377.18	76606.32	27008.81	24742.21	5189.18	7863.01	7607.67	2823.76	4254.86	8719.03	11004.83	23763.71	14648.88	4763.12	585.69	313.72	584.46	744.13	457.05	215.55	279.75	511.91	250.96	216.00	196.54	198.83	175.56	198.58	100.64	188.15	161.15	87.11	79.76	76.49	99.21	131.35	106.12	48.50	156.84	196.84	133.87	92.83	69.16	86.88	34.48	38.16
953			26907.12	541957.12	115577.57	41017.25	38844.71	23700.87	29401.09	26252.98	22184.16	21800.68	18810.94	12918.67	10198.55	14775.20	15511.84	3292.74	902.92	850.91	623.28	423.61	142.22	278.38	161.85	76.08	120.61	80.28	125.56	79.53	127.45	145.30	95.76	184.58	126.24	144.05	109.35	60.25	50.83	71.32	59.41	60.19	79.21	131.63	81.46	67.24	81.37	91.97	57.65
954			139703.60	277220.43	78502.89	15412.22	18537.52	25036.85	30101.01	10724.46	15269.95	15489.90	32137.39	44391.63	16315.69	14257.87	6016.16	1090.75	519.40	284.91	279.62	459.40	447.20	262.95	255.43	262.49	120.34	201.90	125.05	117.35	187.95	191.95	176.86	171.89	300.46	180.39	92.52	160.31	266.88	672.70	1461.77	11362.44	26665.09	23290.93	17490.81	60898.35	127453.09	63229.69	7954.81
955			62427.28	123367.64	17004.65	8621.50	12173.33	32006.29	32506.22	8990.60	7175.04	9706.02	8032.54	12686.08	13449.97	22463.08	13631.08	3583.36	637.45	553.92	357.44	234.89	190.99	129.18	96.53	110.38	110.46	49.40	50.66	41.49	55.49	97.98	74.72	49.25	48.44	54.14	23.98	32.92	55.32	59.65	61.20	32.92	45.40	35.29	58.99	57.39	46.73	37.89	57.01
956			202014.37	517461.37	513886.37	184245.25	27370.04	25513.32	20669.95	13563.04	13914.71	12293.72	4206.72	6677.06	14974.48	15454.26	7801.74	467.46	126.45	421.25	723.98	257.23	307.60	194.98	120.25	149.07	174.74	140.76	196.70	174.27	211.45	214.42	119.59	134.18	111.44	81.98	36.97	41.60	41.42	92.27	139.86	132.65	104.97	137.09	100.72	57.92	36.75	27.22	33.63
957			30270.47	379346.78	156873.92	27834.97	10098.39	9961.77	10386.08	6431.04	7739.42	4687.85	7073.53	13210.52	13898.79	7992.93	966.32	400.72	243.28	421.41	243.66	118.73	216.24	89.53	85.34	194.32	173.82	95.50	153.90	191.18	114.80	58.66	110.79	140.90	79.57	86.73	117.86	82.31	77.37	46.03	75.24	74.69	71.38	135.36	97.78	112.15	100.77	111.22	103.98
958			566797.25	1042968.81	488374.21	105654.89	36887.89	32942.90	16252.87	21619.41	22761.29	14117.12	5617.74	9115.09	9136.26	11738.38	8553.12	3319.58	579.48	255.77	169.28	333.32	300.95	255.53	301.16	161.85	154.32	71.95	36.88	108.73	132.03	109.66	135.68	194.19	154.10	73.38	91.62	33.44	84.19	95.36	59.70	92.37	65.60	85.59	65.57	41.62	49.22	141.83	45.68
959			63377.57	303523.03	36167.69	53045.17	26294.38	7380.67	16267.15	8015.45	5137.95	5486.38	9665.29	7161.42	9565.88	4905.43	943.35	851.92	613.91	386.10	283.79	271.86	443.97	116.54	147.26	312.75	161.23	242.19	312.60	257.19	275.27	502.59	240.92	107.98	110.72	113.65	78.70	101.49	123.74	90.30	38.68	75.40	51.82	54.61	69.82	66.15	78.44	101.22	71.76
960			77879.75	169059.54	56890.29	48806.07	41066.39	38443.98	54023.31	44508.91	29112.12	13164.64	10150.90	5525.10	13159.11	5843.47	2559.94	1197.40	945.08	832.83	367.33	314.99	337.24	289.23	211.49	98.40	150.79	207.18	164.49	164.83	117.90	115.88	55.68	57.40	175.28	98.70	58.61	29.85	76.87	103.52	45.35	89.20	70.36	53.06	47.72	114.48	68.53	70.42	77.35
961			29256.87	535414.00	151966.81	31111.86	17313.03	16919.01	20331.80	9143.98	10496.40	10705.10	7512.94	10152.91	11674.64	4499.08	1039.58	1338.80	966.39	932.77	627.00	391.34	491.41	135.72	313.93	188.75	122.81	462.26	534.13	209.22	220.38	312.08	180.75	127.62	127.21	116.74	108.97	91.77	137.59	114.34	226.45	348.52	96.78	135.37	109.23	116.49	71.41	72.38	39.64
962			19440.36	129779.60	60712.45	31042.44	14853.53	21941.03	11929.78	10931.20	6712.66	8109.44	8339.03	13872.26	11634.87	7084.90	1268.50	478.22	367.54	283.78	181.25	127.36	277.47	136.06	123.20	112.53	97.56	143.02	138.77	98.76	101.24	61.87	80.44	78.14	67.60	130.02	133.89	77.93	62.48	37.02	44.05	46.79	75.24	73.35	54.96	32.45	33.30	35.00	40.15
963			739519.06	2637743.25	628722.87	190208.64	32371.85	30963.68	21985.76	14902.04	11612.44	10211.02	5550.87	10854.35	13215.43	5284.96	940.61	599.83	447.88	270.95	196.68	384.14	160.99	164.83	193.62	141.89	167.80	181.68	134.99	99.13	174.22	319.24	208.13	142.64	191.96	257.86	294.03	95.89	152.66	193.11	62.42	114.20	106.67	102.32	172.02	103.83	69.51	71.60	140.19
964			48441.91	176533.45	47333.86	26594.99	20031.00	41155.41	39161.45	17261.03	26715.99	17652.62	10567.41	7658.02	6609.34	3102.40	1085.10	369.17	481.41	524.58	380.56	256.87	141.56	92.91	88.29	100.02	117.38	168.40	206.81	150.57	246.80	140.75	90.25	131.49	118.18	108.26	104.85	112.63	92.65	57.66	55.53	46.12	78.51	83.39	72.45	84.70	49.98	51.05	51.92
965			83086.78	416525.09	94051.29	24788.73	40330.60	35282.53	23720.91	15614.93	10208.96	7453.21	5028.99	6352.64	11967.44	9458.44	3074.86	472.83	258.65	248.94	95.55	63.28	112.54	204.24	148.89	103.86	93.87	89.98	137.44	155.01	150.33	51.34	40.46	73.49	80.28	89.72	59.00	53.44	8.77	40.65	73.18	88.16	43.23	32.58	25.56	42.91	76.21	55.32	45.62
966			21473.75	82098.48	32059.72	38910.06	37501.91	40558.96	21583.21	19412.71	21328.70	17404.56	17844.05	13455.32	8357.84	3726.15	1067.09	855.76	448.61	274.47	368.17	262.71	107.71	207.72	159.23	177.90	200.34	117.70	242.88	118.87	164.47	114.54	61.09	92.67	32.61	46.92	54.30	60.59	45.89	61.96	53.27	100.91	98.13	57.63	75.69	83.73	89.23	89.55	44.33
967			318030.15	828550.62	108733.78	11734.48	21485.28	12308.43	11115.14	6975.44	13290.00	9188.44	17677.44	15254.11	11290.69	5101.30	700.81	1094.70	1437.08	736.52	642.96	326.02	164.90	173.23	607.50	283.08	423.92	368.03	116.01	125.62	85.20	137.65	162.13	168.40	125.19	146.47	96.20	86.30	151.95	111.34	78.32	113.01	103.34	67.69	79.56	48.39	80.79	89.14	36.26
968			23570.85	55214.41	24416.14	22501.01	15144.78	14551.10	7610.94	10726.56	17278.57	27819.11	35011.28	34810.27	16705.25	7353.04	1824.19	1803.50	1608.39	252.16	358.13	291.49	236.83	373.60	551.04	136.79	29.35	211.78	216.37	141.02	149.02	100.49	103.23	70.29	85.89	61.63	24.77	78.52	119.78	68.34	57.25	56.23	42.03	66.12	55.54	59.89	42.50	31.43	25.48
969			29727.76	173713.65	41042.97	17575.26	13869.23	20633.21	6786.81	4022.90	4354.25	5864.23	8486.69	8780.69	4795.50	2128.65	1697.87	968.06	0.82	239.66	241.70	164.39	166.65	201.62	162.88	206.54	158.07	99.16	82.01	51.85	109.39	120.50	107.28	71.76	54.08	22.09	91.23	79.88	36.48	94.44	136.72	107.28	101.33	73.80	33.01	24.16	38.33	33.89	30.86
970			97123.03	203666.14	317518.15	329411.71	50102.48	34318.19	16985.89	15202.87	11308.11	9787.50	10902.73	10385.54	8381.84	2414.11	394.26	401.88	481.88	549.20	479.33	252.29	254.65	144.83	99.04	117.75	136.98	62.64	92.61	119.84	173.07	142.04	86.86	54.99	129.68	87.05	110.78	69.72	67.76	73.86	54.01	81.26	104.52	60.60	127.12	108.24	56.63	48.89	77.80
971			58640.38	200807.73	194059.64	55856.06	16958.99	16145.34	16834.99	32034.81	13162.81	7000.80	9597.10	14500.00	14798.33	4835.31	571.78	259.32	208.54	477.20	456.38	444.61	268.84	71.40	89.91	117.64	146.98	210.09	146.84	62.57	73.94	73.27	36.54	91.13	80.94	77.67	65.40	43.29	49.52	59.98	50.89	54.98	81.72	68.60	53.04	28.78	77.73	89.03	74.59
972			425264.46	791992.31	185638.87	38620.33	10498.55	9221.84	7388.82	3877.08	5475.08	7383.72	14534.20	22738.25	14720.68	3800.52	363.44	378.70	430.81	374.71	261.25	289.30	323.55	86.02	108.90	191.16	165.94	195.94	53.05	102.27	154.36	99.18	96.42	118.29	56.84	66.07	95.01	94.42	141.86	91.76	172.61	121.48	162.65	84.70	56.76	47.25	17.71	49.82	162.92
973			33064.66	442767.37	86374.55	27325.01	24769.27	27494.95	41698.69	26963.86	12702.69	6612.98	8849.48	9993.02	6441.84	5332.81	665.05	654.71	878.47	402.87	473.43	515.25	456.92	537.72	247.73	202.21	108.27	209.55	242.47	221.08	254.91	194.23	127.48	177.90	84.19	62.09	100.81	59.05	90.55	55.08	181.48	150.85	159.77	92.66	206.87	39.31	50.02	47.94	48.39
974			1241818.50	3265444.00	348517.28	29255.66	22826.21	34896.14	13994.90	9403.63	8315.83	7192.61	7603.41	13202.73	7775.10	4663.25	2404.40	1044.75	752.16	795.05	827.69	496.13	554.93	625.90	240.82	576.26	393.99	462.49	665.48	446.50	509.41	248.07	255.25	430.63	274.07	208.06	95.06	204.51	448.22	257.20	151.14	112.79	223.91	152.10	351.34	368.68	263.94	157.16	122.77
975			28184.69	125339.36	16200.66	28378.15	45025.94	59219.22	18129.51	4573.41	4950.03	4215.60	4094.19	9684.20	11122.49	2840.42	490.62	443.08	278.56	307.48	282.12	457.91	155.03	117.56	126.12	185.20	178.04	177.46	195.44	281.65	248.26	115.64	93.06	119.35	260.84	253.23	100.69	144.02	43.36	100.39	153.89	288.81	464.23	490.44	630.72	3616.67	8621.45	17852.24	19636.22
976			1557499.62	5243087.00	2162533.00	167724.39	22920.67	15893.39	25427.21	36241.50	30512.30	12745.48	11408.93	13501.19	6164.25	1542.15	655.39	679.83	714.48	1070.85	360.66	265.47	154.76	89.70	132.81	211.94	170.55	60.16	113.90	123.85	125.59	183.49	335.70	299.77	278.15	171.91	74.65	107.79	92.84	67.95	116.66	126.26	110.11	81.99	90.13	144.77	103.23	116.70	77.23
977			40486.45	124843.25	68201.99	43510.14	20653.77	15520.06	15771.67	12870.31	13094.33	9356.01	11086.91	6699.57	3564.65	857.26	445.83	300.82	318.14	320.54	242.54	131.63	229.84	100.70	273.80	390.95	149.48	47.65	79.13	69.02	41.60	60.23	117.69	82.82	70.46	67.69	63.26	62.51	49.29	65.43	43.30	44.67	39.36	43.20	50.58	70.38	19.09	22.89	52.39
978			134650.40	192456.51	56479.51	52916.71	24843.59	13587.03	11680.15	11453.96	11471.81	7978.43	5926.72	6346.46	5526.88	1842.24	657.58	989.52	660.01	254.55	167.05	123.59	142.09	123.00	162.75	195.16	152.87	265.46	212.89	97.52	100.30	82.18	103.03	141.68	71.07	119.62	54.60	78.51	87.91	42.78	68.86	103.94	76.80	74.29	34.50	39.79	59.50	37.30	32.35
979			827553.00	1988401.00	424945.62	56885.44	33914.09	16622.63	12480.41	11149.26	4426.82	13189.97	67242.58	131888.64	97090.07	8755.41	1225.02	369.08	1803.70	1799.08	844.04	406.08	391.93	585.60	610.38	703.60	989.56	259.42	159.25	155.41	102.14	99.73	98.15	140.55	153.77	146.90	175.87	239.72	437.98	227.88	250.56	143.69	95.62	97.76	98.30	97.59	163.00	319.99	109.10
980			31228.58	918541.50	109987.71	46269.25	36405.49	24777.37	32488.98	23379.63	7537.27	11144.96	15161.55	12975.02	10724.23	2170.53	199.06	362.34	317.75	787.70	633.76	460.75	344.40	201.77	125.84	117.19	90.36	123.89	127.67	155.29	131.55	92.33	148.66	225.36	123.68	114.93	110.10	115.58	71.14	48.61	100.34	55.92	95.91	44.09	63.46	87.71	51.48	49.65	98.78
981			23531.93	133902.79	42229.99	13303.92	4537.40	18656.53	21791.07	10979.29	10386.77	5578.27	3890.69	7580.33	5664.06	3959.21	892.03	436.64	378.09	323.00	240.32	131.65	229.14	171.85	209.51	162.21	154.18	201.09	58.15	127.07	153.46	94.14	116.17	126.79	112.79	61.89	79.35	86.52	88.77	92.61	69.35	61.93	62.51	78.75	56.36	85.69	46.27	44.76	24.33
982			50936.28	117235.09	32880.27	20592.72	17673.86	23385.42	14695.98	11351.74	17323.65	11465.04	16645.89	12097.69	11869.64	4052.68	1000.02	684.53	356.48	166.85	207.96	241.36	229.55	105.84	98.94	85.46	50.21	84.19	109.52	130.99	24.57	87.23	82.41	56.79	109.30	142.86	92.64	35.43	60.35	60.37	76.79	73.95	67.14	67.35	36.08	42.23	65.24	56.04	36.42
983			20958.43	69042.03	24114.34	22361.38	18269.77	44287.75	26606.59	19794.66	19691.45	10134.44	6144.63	8001.12	15070.33	6796.49	1046.43	448.70	368.01	584.06	1928.03	893.34	283.79	352.23	265.77	156.54	111.33	87.96	100.33	120.29	51.41	232.76	188.72	58.70	161.69	184.28	160.62	78.41	68.20	69.46	45.00	43.35	135.73	78.88	94.18	66.71	77.15	65.12	48.51
984			76111.20	201931.60	127290.89	64214.90	53915.91	20930.85	17711.71	17944.75	10181.86	4638.90	10570.17	5355.20	2076.85	1797.40	960.87	622.99	357.64	469.02	210.34	203.20	116.02	106.89	178.73	115.24	187.87	202.30	86.20	446.59	265.46	421.15	102.50	140.90	208.46	52.87	85.15	137.46	158.90	47.38	59.50	67.34	71.29	68.37	63.21	58.06	104.90	41.46	37.00
985			23067.70	120866.53	38132.24	26991.68	18590.25	12839.89	15111.07	16088.29	13738.34	10033.05	12426.93	13434.73	6047.54	1190.38	278.00	550.93	888.10	246.90	143.46	142.06	243.53	224.45	256.04	334.29	336.62	271.57	194.94	129.24	128.26	219.76	202.78	157.45	99.10	94.37	70.72	51.85	62.68	52.18	68.93	89.95	53.42	58.03	70.88	74.18	42.60	48.23	31.55
986			30288.69	149048.90	25970.41	42822.49	29219.56	16698.55	13710.83	14820.21	18919.83	17954.00	18219.40	14541.92	8179.59	3313.88	1063.35	984.17	579.06	347.32	337.95	229.30	259.94	307.79	206.29	54.21	70.62	84.37	135.92	69.33	72.06	46.71	94.51	145.29	84.15	68.54	60.41	66.35	69.01	74.42	63.09	53.26	63.02	29.78	27.46	66.25	43.38	58.02	40.74
987			23128.61	86088.68	15799.39	16553.62	11967.80	10025.13	5956.25	6166.38	10496.17	9222.90	10804.64	7892.91	2237.53	670.46	462.67	215.91	93.35	181.66	306.88	486.74	130.36	120.27	119.52	140.75	153.15	112.77	98.01	113.72	92.06	58.01	124.03	65.57	77.36	56.07	49.38	47.08	57.14	48.03	109.21	121.57	60.49	61.32	36.72	28.09	36.20	29.28	37.46
988			192001.87	426921.96	61005.51	14439.41	12361.15	8209.85	8932.46	5304.40	6528.58	7190.85	12184.81	6711.52	1814.18	1242.11	565.40	243.41	415.06	715.00	683.61	291.61	186.27	235.21	149.79	307.18	140.55	195.86	200.57	109.52	128.73	164.44	160.60	145.44	390.43	265.74	118.10	129.53	121.89	140.08	124.96	79.36	113.32	119.87	86.59	70.09	68.52	62.30	152.20
989			680839.37	4210502.50	3372881.00	178052.51	26976.32	26487.82	6096.32	5056.22	6905.11	3733.28	6940.42	4956.23	3044.44	1373.31	694.65	1005.18	435.70	375.21	296.53	249.58	27.12	251.61	938.81	452.19	468.42	196.92	95.92	221.95	63.77	105.00	341.95	219.91	132.10	126.17	100.05	217.17	397.48	253.26	105.07	342.40	150.02	90.19	80.46	39.58	46.32	232.92	119.95
990			29284.19	53954.31	76723.71	50551.16	41797.56	29076.36	42854.81	23198.33	16935.78	18991.85	16080.50	8657.17	2031.70	339.53	461.45	443.59	331.46	542.33	636.01	599.11	298.98	170.45	99.69	88.70	48.59	74.99	48.71	69.49	148.54	54.00	72.99	85.18	64.06	54.87	65.82	42.87	46.85	79.90	46.55	97.96	132.42	81.44	77.85	156.33	215.57	130.82	87.48
991			378220.31	768250.18	93675.71	42790.89	34201.30	21719.14	16210.68	4776.42	10340.40	11754.50	12155.44	7448.90	2762.88	663.77	799.79	1013.96	673.76	725.70	793.09	362.23	258.06	380.96	400.80	579.41	266.65	264.37	387.31	243.00	474.45	888.29	317.85	169.74	326.73	389.89	443.56	952.96	817.04	854.76	1450.24	1631.97	2356.19	3798.07	3933.85	16546.74	57149.91	13547.45	3280.19
992			205540.34	493595.68	125048.52	11070.19	11623.39	18640.02	14232.52	16605.95	26873.11	16573.57	5730.19	14415.54	11747.93	2243.98	699.62	933.59	1145.63	443.39	177.03	480.87	354.46	382.06	181.85	157.93	193.34	258.12	196.07	138.15	97.95	134.49	121.11	155.15	155.96	86.14	94.26	63.85	81.49	90.78	71.55	62.72	99.20	91.62	87.99	72.37	61.37	36.40	47.63
993			13117.05	161010.60	27049.30	28115.96	16338.58	24464.60	30155.02	25281.75	22640.00	11491.86	10508.79	14036.68	3684.78	426.37	190.28	216.36	271.22	208.70	386.08	476.32	264.59	156.76	68.15	79.62	153.27	90.78	56.10	127.56	95.12	82.60	96.22	83.96	123.30	48.00	88.69	42.24	59.71	41.49	109.39	74.16	70.17	71.51	72.66	64.76	36.73	32.75	54.95
994			57156.59	119238.00	37786.16	38502.54	28819.51	14485.69	14194.54	13242.78	5647.21	3798.82	8591.97	4646.68	1219.18	369.47	356.24	526.85	461.97	244.85	204.60	103.15	53.72	42.05	61.11	133.28	130.47	37.33	108.03	171.95	112.07	121.47	78.22	46.56	46.29	69.65	45.97	32.27	82.66	103.36	65.44	61.04	80.58	72.03	60.65	48.40	36.85	35.97	39.39
995			129531.85	585457.75	130702.61	52931.23	38001.44	25581.91	12734.18	5912.10	7599.46	3946.89	2038.46	4228.54	1802.85	508.02	235.84	246.91	454.57	630.97	794.70	404.04	242.86	194.00	240.11	127.29	128.27	115.05	209.87	175.60	125.05	101.41	43.62	141.86	77.58	105.69	116.59	119.87	98.33	62.76	123.34	151.50	119.76	73.31	83.97	126.58	89.85	105.64	85.46
996			241114.31	790443.06	105991.17	60586.57	53310.21	12907.20	8194.63	8891.90	10307.66	4078.58	10900.89	9430.06	2647.33	1279.35	703.60	825.74	437.48	562.63	414.48	233.43	259.33	467.46	511.92	326.20	316.46	432.29	410.51	167.18	84.03	437.49	473.57	111.69	121.78	93.20	142.34	215.98	229.65	182.26	190.43	139.76	191.08	373.81	299.40	150.50	106.18	276.88	175.46
997			41494.18	62758.08	21297.98	44280.39	41115.75	17596.15	13019.69	11140.42	10028.58	10028.16	19062.49	17322.45	2120.95	729.40	1194.18	1248.78	1017.91	832.38	549.66	200.04	162.70	154.18	151.03	206.08	214.21	154.35	189.73	140.59	112.44	98.54	70.30	62.52	60.28	58.63	65.65	104.89	94.45	28.81	41.01	38.05	66.97	28.76	28.08	57.93	61.96	62.79	35.80
998			38353.14	155966.18	29741.29	23994.78	24525.11	13063.99	17762.83	11657.73	22112.10	23770.56	14341.24	8245.27	1409.82	102.49	380.14	305.24	348.21	190.02	223.71	355.49	284.39	133.88	167.94	133.28	80.61	82.89	62.91	65.64	74.61	230.85	153.25	64.68	118.50	76.29	33.77	53.59	38.93	64.98	58.88	78.22	95.01	83.15	30.86	59.85	64.06	55.06	45.18
999			408525.90	1572912.12	430811.84	29847.04	15896.81	9973.80	3582.27	3014.04	6960.58	11076.45	8908.53	6502.02	905.80	479.06	1062.34	597.71	400.21	432.41	446.80	592.46	330.81	336.09	603.95	764.53	943.44	1038.11	496.31	170.21	249.71	313.59	101.65	570.82	1279.23	429.69	187.14	93.00	193.90	203.51	199.03	160.04	176.17	152.81	124.86	63.32	107.09	77.29	94.43
1000			420629.71	1284464.25	328199.12	58473.35	42057.44	23794.27	30819.38	19978.83	28420.05	21006.49	22299.43	11330.42	3145.96	3866.25	1735.30	1843.12	962.78	612.19	531.50	596.55	481.79	164.59	167.57	272.61	330.68	219.58	299.73	327.72	107.75	274.12	352.61	255.81	125.11	48.10	182.75	129.66	145.23	237.47	171.96	98.25	71.43	67.93	53.55	87.55	101.92	116.76	117.10
1001			15646.31	43688.85	23378.69	23001.33	12096.15	8012.76	10457.30	13670.06	29487.19	15489.84	13293.24	12011.52	2571.14	388.57	212.71	213.11	265.12	263.91	225.80	161.78	120.06	114.04	87.40	67.75	104.98	96.75	77.57	99.62	169.31	134.17	102.46	73.56	89.85	110.22	74.26	62.56	97.99	76.77	42.57	39.00	70.94	50.85	49.49	56.57	23.07	28.08	50.94
1002			20625.83	55439.22	40567.05	37163.23	24637.91	9905.11	10695.90	6602.36	5064.46	4417.50	5601.55	3104.08	1862.05	480.56	595.11	638.77	429.77	434.76	200.45	68.50	96.87	50.68	58.67	42.30	116.02	122.92	110.45	75.13	71.73	72.84	151.18	161.48	77.88	121.48	199.33	276.13	188.98	266.34	596.09	931.24	1940.30	4090.38	7689.21	10353.19	5184.62	3714.32	705.69
1003			77516.85	140066.65	22673.60	21638.48	19864.03	18727.95	10337.91	6886.70	6791.31	7788.10	7361.30	5383.62	2456.17	1813.86	619.11	440.40	340.07	582.69	521.41	643.42	408.31	221.61	245.59	173.43	167.90	163.12	85.19	154.74	149.99	85.48	182.14	221.92	110.60	143.56	186.02	165.89	137.44	81.72	141.68	120.27	104.22	126.85	231.50	121.54	90.24	59.64	43.65
1004			32196.22	83784.66	37783.40	12011.54	16911.12	22683.89	5138.45	5803.02	5875.75	6103.85	12036.15	8116.29	1347.19	489.61	335.33	251.39	475.12	607.73	458.46	332.68	233.91	119.40	131.58	144.29	167.96	130.39	73.06	124.64	151.45	177.53	61.56	54.65	62.46	50.71	123.10	54.47	102.34	114.16	70.56	62.79	109.93	65.92	46.25	31.16	46.13	80.93	51.31
1005			30122.64	135512.18	52843.03	37227.31	50927.41	37130.56	14487.29	15993.18	7649.10	8298.78	10499.58	5262.37	1459.54	294.28	228.89	375.52	331.66	149.87	232.17	154.21	197.66	111.46	73.35	55.29	35.10	68.14	121.48	99.53	49.15	71.55	64.04	49.89	83.87	95.55	82.69	106.17	58.25	46.88	47.91	45.78	23.62	43.86	21.40	31.22	39.15	57.61	86.37
1006			14399.46	117165.64	32325.14	6266.32	40120.04	29691.44	24156.34	38172.08	19467.45	11898.22	6633.94	5872.19	1411.12	479.41	539.77	975.90	493.69	688.65	830.92	111.33	292.11	278.70	223.79	142.62	124.53	65.31	183.92	149.70	108.51	120.60	397.24	234.96	119.79	77.87	96.41	80.63	72.48	82.46	108.75	118.83	56.26	72.43	88.44	79.61	37.81	52.28	34.90
1007			483714.93	1413387.87	170563.67	14478.12	6138.17	6532.82	3172.07	8824.28	4807.89	5567.09	7840.49	5344.97	2242.18	718.60	257.36	426.88	401.34	577.63	446.95	285.29	524.07	407.42	800.27	940.57	467.59	372.77	272.26	568.60	535.15	453.93	410.0889.21	237.45	244.99	274.06	296.35	232.24	380.17	231.10	127.51	142.27	93.37	100.47	71.80	123.70	155.96	141.30	194.37
1008			309870.18	440761.25	81574.10	11432.15	10133.72	15111.84	10790.30	66730.06	67172.14	11878.51	6380.71	2834.19	672.74	236.67	504.95	260.73	180.56	206.39	213.18	238.45	124.36	319.66	148.57	118.99	176.31	193.55	70.74	72.60	74.96	146.35	95.70	99.40	70.37	75.90	145.26	117.41	98.68	107.25	85.19	101.46	68.91	68.31	40.57	43.16	61.44	132.19	101.95
1009			311687.09	3629135.75	1101084.75	7002.79	9522.06	8925.01	5442.17	10241.99	8984.50	4561.59	5675.00	5015.12	1781.48	486.70	451.79	480.17	469.22	432.57	211.23	205.94	254.48	636.76	534.92	216.82	224.95	136.19	187.05	132.64	27.82	123.50	326.84	299.02	158.63	95.75	284.61	323.94	353.18	251.70	100.99	70.29	157.68	173.68	145.87	64.75	144.01	78.76	125.73
1010			23295.42	133187.85	30024.18	42410.23	17696.39	17742.77	19135.03	25026.16	12080.25	6290.85	6504.12	2538.75	931.30	321.33	204.40	466.03	427.44	97.26	160.44	119.04	126.48	126.13	89.16	171.70	186.87	70.46	156.23	75.16	49.92	77.09	75.00	96.36	95.22	61.43	88.21	106.20	87.96	73.21	128.35	79.92	67.98	91.25	68.69	47.42	44.18	49.12	54.37
1011			133116.03	478250.87	114225.67	38794.19	23296.75	20680.66	8654.25	4648.67	4962.72	4471.07	4514.88	3811.69	3780.62	959.07	472.76	503.49	536.23	670.04	480.35	543.95	268.46	181.97	166.23	241.44	227.04	150.27	174.47	248.65	226.45	168.08	222.35	363.09	335.88	236.46	193.17	95.45	87.70	166.86	136.50	164.26	65.69	119.11	80.30	132.26	132.14	77.30	117.14
1012			66943.60	344531.46	55363.08	27444.97	24122.36	15395.99	14106.42	9484.58	12524.05	19908.05	7220.97	1412.77	578.47	843.70	1057.28	532.94	340.12	324.21	473.43	256.98	240.57	392.95	171.83	134.51	96.73	249.06	225.83	198.08	109.26	268.31	191.36	174.07	144.06	108.24	174.03	119.64	125.49	58.15	81.52	153.65	130.33	162.78	235.86	286.05	257.65	167.12	50.93
1013			20664.01	104107.44	50211.99	19118.98	5597.55	5023.34	10975.47	12839.32	17412.13	15455.78	7177.78	2222.64	479.06	156.64	342.93	404.77	456.60	382.16	206.68	139.91	132.97	93.18	52.02	73.91	70.83	158.99	167.66	179.89	94.47	93.32	66.71	138.36	38.20	53.82	58.55	69.31	67.36	104.18	62.64	58.34	84.60	60.37	38.37	61.42	61.16	36.36	37.52
1014			84289.46	436552.62	128323.05	14209.32	7606.59	5210.91	3403.94	2701.83	3777.38	4097.20	6066.54	750.64	730.04	555.45	583.98	993.66	698.77	549.07	451.70	381.44	233.55	275.18	299.68	690.42	358.68	225.92	164.52	244.26	112.00	91.17	542.69	575.69	186.55	193.19	121.07	78.44	77.99	57.83	43.78	66.42	71.16	72.93	120.90	66.47	61.46	144.40	94.95
1015			60054.40	982013.50	51756.66	10251.31	16898.20	29616.63	24412.70	9448.77	5300.08	13054.83	21080.76	11975.96	3292.19	402.14	354.63	707.44	433.35	390.40	415.08	222.08	325.79	379.51	609.59	210.88	203.19	136.67	162.93	122.65	80.70	89.47	143.77	181.49	298.77	67.42	118.76	298.46	147.65	137.81	102.33	49.56	152.40	133.06	213.71	169.17	168.84	231.01	80.62
1016			38899.96	180068.54	76349.18	41359.62	38178.52	47149.76	34275.62	34752.08	16121.95	32451.55	19222.03	4364.07	531.54	569.54	657.40	426.96	366.94	461.09	277.78	314.30	438.11	467.57	802.23	542.80	115.13	85.60	114.15	116.68	115.25	116.27	125.89	130.61	127.94	118.96	161.37	164.90	140.72	84.34	54.58	69.62	70.69	71.52	52.89	122.35	72.24	38.59	58.52
1017			45266.64	285636.56	68451.25	15225.01	23614.77	17983.22	6930.09	5800.91	7232.56	6719.78	10408.16	3747.28	923.05	642.50	444.47	256.23	293.81	636.09	481.73	565.74	182.30	197.13	454.44	292.40	267.63	350.31	127.84	60.05	225.03	161.94	108.73	126.49	160.50	79.06	102.55	137.04	189.38	139.90	84.14	24.80	75.43	80.97	96.64	61.37	45.41	66.24	93.02
1018			79118.25	192759.03	41688.55	4238.48	12733.56	10185.83	13129.11	8834.85	9729.12	6903.27	6206.18	4268.45	768.26	313.70	234.44	462.46	405.90	201.53	294.72	161.52	146.80	113.71	105.38	148.77	160.37	283.49	173.99	122.45	84.58	47.47	101.78	80.93	72.90	52.58	75.79	61.71	84.34	95.96	63.08	59.40	86.92	65.92	41.31	51.10	71.95	59.91	31.36
1019			169967.32	694166.00	366152.12	84862.39	23821.95	34390.21	22597.69	24939.82	16215.98	7050.53	3406.57	1687.27	1442.31	763.58	643.64	264.55	518.99	1344.74	812.70	370.75	786.70	511.07	321.14	372.17	148.01	55.49	161.89	80.01	183.62	247.46	193.46	187.20	159.54	182.34	77.22	62.13	111.74	63.67	98.13	98.11	47.43	157.04	106.80	61.20	45.62	91.22	53.15
1020			101435.27	218822.31	72093.48	15080.93	17903.25	5401.44	10017.86	9104.08	7315.06	6452.06	6749.36	2899.58	460.88	266.00	475.79	326.11	498.18	571.81	448.80	468.01	416.65	385.56	847.16	215.34	128.05	122.87	159.82	132.31	144.14	164.26	232.46	165.57	111.54	190.25	128.76	111.95	128.06	94.92	53.43	40.31	120.11	142.28	81.88	33.87	65.63	146.31	119.39
1021			48135.38	240115.29	60822.66	15421.90	3747.04	3133.40	5360.48	11785.16	9108.05	6782.60	13048.75	3425.92	323.74	132.91	274.95	183.06	224.96	253.98	220.13	173.39	137.78	201.13	211.47	119.22	69.78	65.59	51.86	87.64	112.27	93.79	151.08	160.66	64.90	86.16	80.22	94.40	93.72	77.82	71.44	76.88	148.29	81.09	61.69	76.73	45.79	80.02	59.65
1022			278673.56	1578964.87	130338.52	14907.74	12334.11	10387.13	12482.34	5787.66	6417.42	14070.96	8198.60	1395.91	764.45	318.35	515.49	391.28	316.81	1026.76	658.88	458.70	236.05	291.05	397.72	158.80	97.60	95.86	170.84	280.19	261.99	130.75	177.34	215.89	303.52	169.00	158.18	79.47	102.46	80.14	125.59	51.79	78.48	155.57	166.03	350.86	445.86	128.56	48.74
1023			17016.01	53694.61	10793.58	13229.06	10123.51	16443.51	12547.44	5324.79	7560.12	8746.59	2664.02	1100.48	417.76	280.39	324.60	383.50	451.29	210.17	252.81	484.41	450.05	278.02	243.25	233.74	211.29	90.93	86.82	84.41	110.00	104.76	97.21	64.98	84.10	76.32	101.87	87.45	60.40	39.58	39.81	84.80	55.30	48.85	48.98	55.53	43.63	65.02	57.04
1024			52582.02	180890.53	17205.16	20573.60	15957.47	9771.53	6849.63	11274.01	9682.30	3991.50	2187.26	1218.72	213.29	218.33	357.25	372.64	221.43	264.02	404.20	302.33	215.00	180.67	174.00	135.06	134.06	106.34	98.28	143.00	119.94	82.88	118.58	138.90	158.37	98.86	99.31	68.23	59.88	50.72	51.06	80.81	108.26	86.44	84.08	52.15	82.55	51.80	43.95
1025			48579.42	149025.09	33342.85	23585.45	24598.03	18230.11	3202.66	5730.05	14360.70	11590.97	4026.49	1457.69	544.51	169.48	452.69	389.54	379.33	640.65	488.87	492.81	195.01	200.46	118.58	104.76	103.18	125.70	252.55	118.80	161.51	122.48	253.27	176.78	182.53	259.36	126.21	65.88	83.59	77.51	103.91	62.59	54.47	54.85	43.84	48.92	68.73	97.86	33.73
1026			309876.90	558130.31	85738.53	40006.68	28341.94	17803.45	15168.92	12663.86	10519.53	13745.27	7028.64	997.11	420.11	307.17	513.55	788.83	826.75	463.90	476.15	606.69	446.22	164.45	133.83	145.64	226.19	187.61	120.20	264.29	160.40	142.10	164.86	180.60	188.68	194.63	147.78	95.68	59.52	101.79	121.56	79.73	189.55	149.05	104.66	82.65	101.12	89.01	104.02
1027			197796.39	367942.53	95209.44	30543.16	28348.70	13424.63	6318.62	9619.17	5736.11	5232.51	10524.11	3915.13	553.88	166.51	347.97	313.67	496.44	1364.40	905.67	1248.56	518.45	203.81	131.39	120.33	91.58	126.00	299.00	114.91	181.23	270.61	147.87	255.75	192.89	32.85	91.86	72.12	63.77	57.53	41.37	58.74	155.65	105.20	163.43	147.12	160.21	45.60	97.21
1028			54827.83	132325.15	31308.45	19256.58	16156.57	12718.09	9868.42	8185.32	12691.65	18400.17	11143.33	3655.61	830.58	285.90	307.04	311.41	171.38	252.27	51.26	242.53	282.43	190.26	66.28	121.32	103.75	60.70	56.33	136.56	72.00	122.75	129.40	116.07	58.79	54.69	68.38	82.05	54.15	31.59	61.85	54.81	26.90	62.27	53.07	84.92	58.07	52.87	26.91
1029			520319.68	1495583.50	480686.40	68079.50	21055.94	8362.78	6505.63	4107.65	3179.43	2755.14	4849.29	2839.85	691.93	229.02	254.70	248.75	213.07	399.05	111.45	151.94	247.89	242.07	155.31	236.06	202.07	226.24	177.64	108.16	98.45	131.50	170.17	99.04	46.56	81.89	143.94	119.01	113.88	127.35	214.05	203.56	111.92	106.86	87.64	73.02	66.26	64.61	58.53
1030			345666.31	1787228.62	640390.93	103249.92	71077.08	76886.52	51056.22	23536.69	17220.27	16319.64	5185.12	2654.04	1899.35	675.30	1558.48	1061.66	489.26	327.90	711.09	361.59	529.89	348.70	347.08	349.32	169.25	136.77	196.70	126.32	162.55	207.94	296.60	131.17	165.44	173.10	149.90	72.57	57.91	67.56	86.43	154.04	145.49	67.66	72.88	54.55	85.81	79.26	119.60
1031			70130.59	496749.25	36187.28	12023.27	7304.30	9097.38	7261.96	6045.74	9859.70	3924.56	2322.91	1543.75	475.18	364.11	352.65	153.54	612.81	454.50	473.88	568.13	592.99	150.35	220.45	143.99	251.33	116.01	170.78	136.11	117.65	125.56	213.68	195.89	96.01	181.01	126.56	119.93	92.80	97.26	87.28	96.15	94.41	94.36	79.50	49.93	52.68	64.25	55.56
1032			107298.50	319099.31	39817.31	11481.46	12262.68	13249.76	6293.25	4773.35	4310.99	4211.91	8038.21	6180.33	1196.17	154.10	208.33	256.20	338.62	637.90	515.41	325.84	260.34	144.35	88.51	163.86	227.26	210.21	98.82	108.05	129.76	152.38	218.65	163.48	84.82	102.12	73.52	110.90	85.58	72.41	35.89	59.37	57.85	76.23	70.97	43.56	43.70	52.11	50.25
1033			294224.62	3611815.00	776948.25	10785.88	9071.13	7548.01	8272.94	4254.95	9216.42	16318.11	5395.97	972.55	914.26	1025.87	1247.04	778.91	1217.99	1182.45	1669.18	839.88	780.10	801.30	407.10	630.92	449.34	344.69	388.82	524.11	387.24	370.08	167.17	278.16	170.10	195.76	275.61	285.72	196.88	188.96	179.55	151.39	172.38	162.96	321.75	269.42	321.03	263.92	241.92
1034			73337.42	159444.28	29985.42	24503.25	19894.24	31115.43	20052.07	9515.31	3830.94	2957.48	4589.66	1092.97	182.85	37.36	145.29	220.86	342.96	236.87	366.07	485.20	237.42	268.36	259.62	119.52	148.44	174.71	68.37	96.05	43.35	95.72	67.68	46.80	81.63	54.97	65.30	85.12	79.30	70.40	50.10	54.80	26.60	49.09	64.54	45.08	53.98	83.32	39.18
1035			27667.46	151489.67	70796.06	43808.19	16025.89	19160.07	24889.20	19303.02	13020.95	13318.65	6105.41	2032.30	482.52	271.92	259.31	620.09	1136.31	1693.65	1476.61	684.99	747.74	600.89	344.48	215.81	166.83	124.35	144.10	137.15	143.73	105.33	84.07	180.03	262.16	166.36	143.65	96.44	76.18	37.85	43.16	64.97	45.75	59.82	98.51	56.98	67.55	79.56	92.36
1036			49339.05	171836.15	41663.19	25676.42	15464.96	14372.48	14750.99	3998.06	9304.29	20329.71	13258.34	2535.01	280.77	115.39	473.62	474.69	385.72	515.81	472.86	634.41	344.70	269.14	671.83	279.94	149.19	81.38	59.31	41.10	57.26	181.50	121.58	126.43	93.08	60.27	75.90	172.97	83.36	67.30	73.03	61.53	64.91	72.60	35.76	87.78	51.74	65.87	30.08
1037			133321.57	1791065.87	1035075.18	172729.20	6167.27	8393.89	6631.42	7963.68	11905.22	10777.74	4709.16	1770.10	882.89	576.02	711.99	565.92	1067.63	599.60	814.53	795.72	408.01	1249.04	566.60	334.03	409.85	258.89	162.39	250.73	291.95	558.04	252.49	299.98	285.38	209.01	474.52	665.19	695.19	406.30	145.03	103.24	79.48	161.12	117.35	155.99	138.87	142.36	273.20
1038			49438.14	338155.28	58914.25	13802.46	25026.75	10964.04	6626.62	5337.40	6523.34	13773.30	8587.42	4306.49	1574.46	1152.57	628.41	893.03	1054.52	1099.79	691.53	348.84	701.09	329.13	266.62	185.41	143.10	269.13	64.49	88.43	168.44	91.41	206.66	178.59	131.03	185.04	208.47	173.57	116.97	100.44	60.90	51.78	33.25	54.90	45.89	68.16	84.35	102.01	78.13
1039			861327.68	1949010.12	269926.18	38944.28	13043.77	15333.03	10124.53	11018.07	12407.57	48614.60	121412.94	46260.94	4126.42	3624.06	2735.09	2953.80	5255.18	3391.61	1652.53	1164.90	1356.59	1199.46	1591.21	1179.36	930.16	1353.70	811.51	429.40	536.72	678.03	384.24	447.53	281.85	309.44	465.28	318.31	265.89	151.70	232.47	310.15	493.39	387.24	181.25	99.67	92.49	102.27	192.94
1040			241308.53	429143.53	92224.62	41818.09	46946.08	29424.12	29274.52	14995.57	138977.34	223172.20	70018.49	32142.97	30365.05	17625.19	18739.14	15054.80	6515.74	5266.10	3964.79	4252.55	2291.61	1144.23	1455.43	1151.33	543.44	278.87	245.13	268.71	170.74	135.52	150.27	254.18	180.65	204.91	899.66	846.21	252.29	91.37	156.42	216.38	131.00	122.32	88.09	66.67	100.32	55.24	88.33
1041			443509.12	825951.37	246405.15	35179.96	26393.57	13860.05	16312.58	14693.70	35011.22	99546.85	63398.70	7054.61	1427.02	1695.87	4527.33	10164.38	3223.86	1184.18	1421.76	1566.82	1770.80	827.73	1926.81	1008.09	773.26	389.49	647.37	272.03	654.68	475.69	193.68	347.33	328.60	285.39	349.42	310.94	239.12	219.79	300.29	181.77	140.08	168.81	197.56	162.19	113.14	52.10	84.25
1042			71994.09	185926.59	60789.32	31747.45	28432.94	15896.28	15822.93	29261.82	37218.73	51704.35	30930.22	13693.16	2378.85	837.27	799.50	671.37	643.34	1088.92	1874.86	802.29	491.64	713.95	619.80	403.10	249.43	276.81	393.60	309.82	330.83	337.43	596.48	366.03	273.16	125.32	150.42	169.46	132.73	113.49	183.72	140.13	144.55	112.63	165.26	129.70	109.74	203.01	143.84
1043			21571.56	281238.12	56890.28	57671.98	19583.84	17167.95	28261.01	55119.00	63802.66	239302.10	169523.07	15622.58	14447.20	13262.29	10209.59	6170.83	5442.89	4330.85	1203.79	1577.37	944.98	956.67	767.09	516.75	319.22	141.12	231.20	324.41	153.32	95.87	127.94	92.53	162.81	169.52	93.00	78.45	42.91	93.82	133.63	97.55	71.55	97.19	82.37	60.16	39.01	54.56	84.03
1044			60962.27	169651.39	82702.85	63787.99	47025.21	39820.91	62951.88	32952.26	160750.50	444671.40	244231.34	41151.38	11750.27	15597.56	16033.74	18423.96	14549.70	13966.04	13473.07	6129.49	4970.27	4845.16	3809.83	2613.94	3255.67	2288.57	1622.45	1219.18	1400.13	1524.00	842.03	577.81	600.72	639.40	545.34	451.17	466.19	518.01	314.03	273.58	474.09	250.66	158.38	148.49	199.12	116.62	192.10
1045			88454.65	144702.93	73978.90	45991.61	20135.90	26429.06	34478.06	49478.20	73087.39	93004.17	81619.87	20180.44	4000.06	2430.30	1838.59	3127.92	3385.42	2870.40	1455.04	824.29	864.34	671.33	972.42	484.08	426.84	424.43	257.90	283.12	272.20	302.84	233.98	354.96	288.60	75.48	171.89	158.72	142.48	97.09	125.04	87.88	106.90	94.24	71.57	72.59	66.59	56.09	81.08
1046			402942.90	1561395.87	235455.82	29432.67	19323.39	31197.51	24338.92	40886.11	174853.96	125859.05	25949.52	3212.11	1975.60	2552.81	3291.65	1618.64	1185.85	2186.60	1094.89	1098.86	1590.10	1732.65	1490.33	247.45	716.28	725.47	506.36	376.80	565.28	361.28	222.03	451.44	672.96	104.02	270.01	235.93	289.12	177.82	319.38	227.29	149.91	204.13	228.08	189.38	111.83	187.69	147.54
1047			1401053.37	1852032.62	218390.17	27077.30	28072.23	13722.63	20598.99	10094.32	26317.96	23619.21	17649.23	6548.24	3449.17	1747.30	1051.37	533.20	712.93	868.79	646.32	642.33	539.88	892.38	424.18	246.36	444.20	289.46	274.60	212.37	184.09	148.50	245.37	382.84	188.44	135.36	120.65	152.58	194.13	141.34	64.21	115.83	179.29	185.99	156.59	229.37	84.90	309.09	117.55
1048			257280.10	455506.78	50324.02	9570.21	16067.39	6776.52	5740.75	6905.35	7062.06	42721.71	36381.90	3336.41	591.16	309.85	390.09	498.86	926.74	355.85	385.12	425.74	621.37	556.43	619.81	362.28	290.87	215.12	225.84	57.25	61.75	210.77	244.88	232.85	328.74	336.61	111.61	148.47	92.43	236.18	139.41	544.16	3083.49	5293.08	6561.60	3699.85	1675.60	524.52	273.14
1049			19749.84	112569.89	42514.93	22760.73	14147.23	23270.31	29856.01	9770.28	13113.95	31977.51	40070.42	7236.26	984.63	688.69	612.50	753.91	491.56	404.74	627.30	496.59	555.24	399.21	296.96	194.43	98.97	133.24	79.37	128.99	100.03	54.32	101.87	189.77	208.47	86.66	120.91	82.39	67.92	60.26	76.48	94.13	33.73	98.60	71.52	50.70	72.60	51.07	26.75
1050			28701.64	89889.71	69481.93	31956.54	12672.17	32029.85	27497.06	17548.84	47529.77	73916.83	40355.07	4784.26	2246.80	870.75	329.21	1329.92	1283.17	1385.93	867.86	802.24	323.36	461.97	492.56	402.09	210.51	254.84	274.23	43.43	234.63	183.78	108.40	195.86	207.73	176.98	70.56	106.57	98.88	107.23	100.19	49.20	45.65	75.68	109.29	89.79	66.86	67.42	70.25
1051			13031.25	51687.30	13796.16	12726.71	9717.45	13313.39	11076.30	15881.83	46306.41	124436.90	80622.29	19400.87	3013.11	1104.25	1906.78	1710.61	2121.08	2223.90	1928.57	1462.15	1403.83	876.34	1112.96	690.35	367.54	299.61	391.42	383.76	304.27	320.33	262.47	306.63	244.25	158.72	90.73	119.72	137.62	137.82	167.64	111.18	100.65	134.94	80.50	55.98	72.79	47.54	71.16
1052			54943.22	575292.06	114589.45	57244.41	28104.37	29987.91	23684.84	18839.54	51006.21	199821.43	188967.53	54337.57	14731.79	7774.79	7508.13	6050.73	3247.92	2247.47	2031.48	2040.51	1190.44	1132.45	1844.54	1015.87	311.59	668.92	842.03	657.58	743.63	500.59	274.41	354.89	176.91	252.85	259.79	250.91	139.83	210.37	267.27	123.40	49.53	112.13	268.15	144.94	114.46	72.55	98.29
1053			120024.50	276990.03	64422.60	20733.68	40453.74	43694.57	35717.40	43268.76	44182.21	57624.53	188872.76	72598.96	13249.04	8087.22	7509.60	9056.34	6409.51	5979.07	5799.03	1823.50	1765.01	1235.37	991.87	1389.21	667.77	809.12	500.66	619.78	413.79	201.35	226.50	179.63	151.86	135.96	153.34	157.51	143.99	116.22	212.13	87.66	117.76	209.13	201.59	121.64	75.28	51.99	73.83
1054			127082.27	313070.75	194400.75	96352.64	81584.86	52028.58	28655.26	56997.13	108814.33	77189.53	44915.30	10168.79	5777.50	7784.43	5272.54	7731.60	9915.84	4077.22	2002.43	1548.61	2625.84	1698.86	2340.93	2260.45	1970.14	2114.59	1779.93	914.18	763.68	1175.73	1034.80	765.67	504.02	423.67	537.37	291.90	361.05	268.65	213.23	179.74	237.85	123.61	216.53	126.09	92.30	86.82	80.37
1055			57858.21	152489.17	38355.96	16500.84	8139.78	23611.52	14895.52	24161.32	41369.48	58158.85	42203.03	9670.90	5805.69	4111.05	1671.06	2571.85	2747.32	1972.72	1464.80	953.26	1126.64	484.55	1172.61	1131.43	394.69	385.52	250.77	304.68	253.53	246.31	483.32	171.57	229.39	172.15	217.20	111.83	129.50	82.53	210.52	126.92	322.03	234.49	2074.89	4101.09	8405.67	4370.31	3399.26
1056			123175.78	274783.46	94989.60	47399.26	31916.54	31233.27	28966.44	34066.09	60482.63	62867.89	27340.32	4413.85	471.44	525.08	478.62	617.49	507.09	275.28	564.50	523.07	449.68	407.20	405.12	308.84	144.92	152.07	100.33	163.47	167.03	273.14	190.37	60.37	106.62	88.75	116.14	100.42	47.76	81.49	65.98	142.90	140.31	80.09	68.37	58.42	53.16	28.20	36.52
1057			19423.88	100542.61	42907.33	16370.32	7085.73	4580.36	8064.48	11049.74	16119.81	53702.25	20043.94	1568.45	273.67	205.79	205.57	134.21	289.32	351.26	393.49	332.27	138.86	169.66	542.11	327.38	155.15	95.45	82.78	98.11	88.90	87.72	138.40	237.49	257.04	187.48	149.66	59.19	145.16	72.16	59.75	98.64	115.48	61.59	45.75	46.40	66.22	88.60	63.55
1058			80676.28	223431.53	52135.09	28750.97	24103.19	25106.14	9838.17	16317.26	43254.51	76927.32	58152.18	9882.92	1303.48	2045.77	4792.32	7741.30	2899.24	531.94	811.36	461.39	161.59	446.93	863.53	589.28	230.77	199.09	269.99	379.60	308.64	242.98	143.27	146.69	226.89	109.79	150.15	147.67	68.50	60.59	88.86	51.27	76.64	87.18	73.25	98.24	85.87	48.45	65.52
1059			565238.75	1881132.37	617634.25	34950.88	29447.80	50182.21	15701.19	9734.89	18502.68	27100.83	8971.58	4661.99	958.86	883.61	1124.06	1079.68	1224.01	570.17	678.31	849.94	441.40	437.81	565.92	377.54	109.06	254.70	269.14	86.85	233.78	328.81	497.84	288.68	218.64	234.17	243.33	142.80	200.67	197.26	54.02	75.51	180.78	139.93	120.54	60.12	85.08	88.08	60.86
1060			39358.91	85742.32	26003.56	25907.01	16560.29	21161.84	23915.66	35819.07	32068.07	25765.00	9570.61	4354.50	2517.49	2312.20	1829.16	2016.83	1378.89	516.89	500.30	454.86	434.84	135.90	224.44	203.05	276.85	113.26	80.84	66.28	49.74	127.86	93.86	52.63	95.27	62.79	92.84	54.15	53.44	28.40	50.32	128.80	71.73	61.17	48.57	26.72	44.14	46.75	32.50
1061			353236.06	591005.81	80054.02	20344.64	22485.20	21454.95	18293.22	8581.59	12643.58	38123.53	70541.19	46766.45	14943.72	5940.50	3103.83	5732.08	8638.33	5421.91	3260.88	2001.48	2226.93	1442.86	1064.97	808.87	525.01	997.77	750.51	873.79	643.95	426.92	272.27	294.54	330.68	308.03	333.56	345.19	263.69	122.78	145.42	186.37	125.95	100.23	114.40	173.94	126.04	267.75	247.99
1062			100659.05	255637.56	105440.27	27633.33	17443.66	13585.15	24618.91	133344.15	242858.76	261393.59	153344.78	82931.76	26984.48	13759.23	30851.47	37336.00	40617.95	17912.91	5643.82	6448.73	4626.68	4358.18	3904.66	3976.74	4057.58	1279.47	3432.71	2518.17	785.88	1273.81	748.73	1894.93	627.23	678.16	1276.52	565.75	937.55	308.11	193.87	365.08	294.40	184.91	278.51	343.56	193.77	153.63	81.79
1063			91405.64	237854.78	265301.43	87333.30	28857.12	22228.69	22102.54	34300.30	65152.98	49170.38	10442.78	1568.62	1775.36	3297.74	3158.60	2823.40	1389.14	1007.27	846.81	641.90	647.82	521.05	479.36	270.04	278.79	222.81	81.57	82.07	137.16	79.39	106.25	132.06	124.50	134.92	123.17	91.28	67.14	53.67	42.44	98.22	53.61	91.38	68.00	44.52	89.41	87.77	50.86
1064			55204.65	567553.87	113667.75	68518.30	63005.37	43274.67	25892.70	23733.70	189850.85	327976.90	239129.98	43099.42	13987.82	11865.45	19973.44	13621.26	13707.42	6391.21	6191.80	8692.78	4253.24	4216.48	2308.92	2667.59	2698.73	3389.60	1056.68	1108.83	1274.95	1128.08	873.04	747.86	763.81	608.38	705.45	669.01	518.13	473.52	475.43	328.00	565.71	312.35	207.47	189.98	182.67	123.00	139.85
1065			62582.69	310786.34	184564.56	85843.78	61846.12	24784.72	24982.07	38917.64	83588.71	135591.64	90723.53	55147.56	42022.05	9528.87	4382.45	8053.02	2099.35	3948.92	3794.25	1657.54	2806.80	2741.80	1799.41	1713.19	1308.06	932.21	1492.62	1361.23	911.35	373.46	531.86	246.06	298.08	170.62	149.77	197.54	261.07	177.56	159.95	110.65	354.60	196.91	102.55	74.73	150.59	57.94	66.37
1066			214092.46	1678699.62	330714.68	66021.90	54086.42	33740.28	70448.19	83590.35	224115.87	303663.93	70625.35	8992.84	3593.30	7515.51	12222.43	8814.32	7395.93	10525.89	5006.74	6418.84	6557.83	7404.48	8783.53	8910.72	5817.81	3072.82	1591.26	1379.55	1405.89	1178.47	730.86	664.61	662.84	385.53	188.84	123.92	274.02	415.73	311.16	328.16	285.19	402.96	274.14	194.78	350.47	292.98	212.09
1067			121176.30	307461.40	167713.14	219483.46	114622.57	81806.80	54128.98	87476.62	131423.57	286879.65	657577.68	401774.03	127845.75	34128.17	30486.64	25307.13	22297.87	17217.06	10557.52	6507.95	6844.64	5323.71	3245.39	2923.41	1763.55	1336.36	1298.45	1052.11	905.47	453.67	473.68	289.37	238.74	583.97	290.63	189.92	248.16	340.82	277.74	182.55	123.37	81.81	149.22	107.35	120.73	119.40	69.25
1068			49025.19	507082.00	115840.72	37436.50	39973.75	52484.88	51167.12	38088.01	24453.72	68507.52	148360.17	165137.03	27289.98	3175.21	2039.95	3691.02	4427.46	4010.75	3440.59	1758.77	885.68	790.07	1449.05	1390.82	1020.76	373.46	526.42	462.99	273.49	142.30	398.32	306.72	197.99	212.05	35.62	136.26	102.34	137.59	86.79	143.76	140.15	79.56	88.90	76.99	88.26	69.50	96.75
1069			247817.46	681033.31	133894.35	36741.17	16267.28	19771.37	35971.40	22367.33	24191.62	97925.54	138158.26	41253.66	7964.67	2283.33	5110.09	6170.41	4346.86	3317.22	4000.56	2121.19	1993.19	1847.90	1591.87	1665.09	693.32	607.31	949.29	793.30	623.49	865.12	920.60	268.02	671.29	806.90	312.35	436.88	697.31	526.29	250.19	350.54	452.74	303.29	295.51	257.13	182.10	343.04	154.51
1070			85693.95	1491898.87	248682.29	29073.90	11270.45	35609.08	60959.98	33591.03	19926.33	71942.05	182675.01	99817.32	26294.45	3048.94	2287.07	2158.31	1646.30	1564.29	774.71	308.40	341.61	706.22	1565.51	1065.87	392.22	669.28	383.16	599.61	334.30	282.27	562.48	324.75	209.64	197.45	277.71	174.33	251.88	95.65	272.19	1268.33	1552.76	7650.04	28039.83	11869.30	4221.47	6966.07	3600.67
1071			65973.78	133251.89	40051.01	30624.03	13296.67	17268.50	13181.58	20362.47	8230.14	21544.74	57971.17	41242.40	6282.86	1277.71	2034.97	3434.24	4178.81	2627.94	1372.47	1016.51	755.36	985.29	1611.29	1426.75	631.93	376.07	272.48	265.35	127.66	103.36	246.61	174.84	200.45	156.63	83.61	101.37	61.47	67.63	101.28	82.22	75.28	97.15	94.29	36.31	39.05	34.12	44.78
1072			85259.89	231498.46	48664.32	45300.66	53286.87	58808.69	37479.07	53221.35	73309.01	268070.53	269564.93	42042.92	3795.99	4940.82	6210.13	5361.11	2987.60	4567.83	5759.92	3843.39	2838.23	2371.52	1106.24	823.44	848.25	956.68	1007.50	446.71	296.91	310.51	380.92	127.94	200.72	288.38	192.90	220.90	189.49	145.56	55.35	87.98	140.67	186.64	84.64	124.65	156.16	146.45	108.77
1073			864119.31	2876841.00	592363.62	59238.07	28483.77	24532.17	19599.36	17413.11	24467.55	42607.91	59282.75	77714.45	36742.86	4244.39	839.72	5652.22	6762.41	2817.08	1680.36	1278.91	909.42	862.31	746.78	627.72	287.17	722.48	882.23	442.61	667.22	791.86	607.37	268.83	196.32	225.73	215.98	231.98	320.09	450.83	333.94	248.36	269.79	436.79	163.54	119.23	115.87	161.25	203.87
1074			46223.82	94797.40	31210.29	26757.45	27138.76	20311.50	17195.73	9199.07	14384.16	7356.22	15004.39	17697.81	5251.85	1153.19	464.67	602.83	482.02	761.86	311.49	325.80	446.54	161.28	336.65	186.42	93.31	66.54	74.12	97.81	176.27	93.49	111.36	75.67	73.20	94.41	71.89	116.22	97.19	82.77	54.93	70.92	76.82	47.04	69.44	32.28	45.40	99.78	89.73
1075			35652.70	616584.25	54276.24	25943.31	31220.01	10265.08	15092.80	20635.12	9128.17	7702.92	13380.99	28916.34	52259.32	24706.54	3000.44	614.49	730.75	778.31	596.35	517.21	516.28	213.88	369.02	292.88	292.42	205.80	511.27	618.46	553.02	369.63	220.01	314.24	175.40	117.32	108.41	96.84	127.88	173.70	98.20	122.07	78.75	122.59	61.81	52.08	76.02	41.68	115.72
1076			313451.78	1329487.62	599642.18	70754.61	24371.91	37687.63	56054.62	24881.26	13042.74	12676.25	9601.77	5681.19	7646.01	7396.54	1353.18	928.17	904.76	592.90	331.23	295.30	443.88	312.06	234.89	128.00	81.43	160.48	292.87	149.59	124.70	139.59	174.22	136.81	123.66	128.22	111.22	55.16	192.85	134.92	190.29	139.68	108.46	121.55	143.67	98.70	81.01	61.27	35.46
1077			121314.40	469018.21	174075.18	61044.07	38153.53	26635.05	28249.71	22487.63	21635.29	47759.14	33873.15	27202.07	31412.05	15247.81	26228.66	36854.78	30426.35	4321.00	535.59	408.71	291.51	427.76	759.04	86.36	261.12	205.47	592.20	513.99	191.70	162.12	93.10	48.66	91.35	82.67	100.78	97.66	79.34	98.33	94.77	59.02	48.81	67.03	37.84	69.48	41.44	43.56	27.98
1078			116241.55	894800.75	987246.31	157747.59	38139.58	41034.44	19458.11	28557.67	40934.98	37025.38	32847.45	21917.29	11661.23	10978.78	9712.42	20536.66	31544.65	49901.62	29322.01	5264.26	902.93	435.95	431.49	319.77	197.30	171.69	115.10	138.18	173.93	110.07	176.43	112.89	44.63	85.11	89.87	100.05	71.79	101.12	43.29	87.61	108.40	59.90	50.43	31.51	51.39	38.42	25.92
1079			56859.17	144908.82	129732.46	111891.00	71830.81	59681.95	65660.30	74996.18	44572.27	16376.49	10671.59	11749.41	12295.44	13205.13	12760.97	19791.32	21381.01	19527.49	36130.02	103117.56	85980.51	19938.63	5367.71	715.96	324.66	469.49	277.63	474.77	214.67	214.40	133.88	115.60	310.77	227.74	94.75	89.41	154.95	155.04	79.72	73.74	83.16	40.34	73.49	52.80	63.91	90.21	38.81
1080			39139.33	113557.26	94940.28	144665.37	77434.29	22153.50	8843.47	11365.23	21154.17	22091.83	28256.39	67353.34	111894.73	68896.01	40021.50	40095.45	29845.64	45672.11	42775.79	32121.33	85622.14	90014.92	34087.78	8880.79	1546.27	717.65	424.51	373.03	151.99	236.87	211.14	119.47	127.14	109.32	178.02	203.55	125.82	65.87	86.78	40.91	26.30	43.04	73.21	67.10	61.82	89.67	100.94
1081			839132.06	2235564.50	1170770.12	493671.68	46688.83	48850.92	45173.06	51613.10	59125.00	90691.04	85496.07	30081.28	41024.15	36513.12	20868.20	34753.16	67213.85	32600.89	45917.42	32085.73	34915.17	34257.00	35984.26	13292.83	5773.55	1761.72	369.91	347.70	334.83	604.55	545.34	598.95	383.42	104.63	127.13	182.77	113.98	70.17	139.87	159.42	128.24	166.70	109.77	88.65	75.14	88.20	116.42
1082			153076.71	448404.96	325179.03	131149.54	126828.51	69965.31	24792.89	16194.77	48623.91	53625.76	79364.46	80928.60	38346.67	49464.82	52486.90	21562.17	16718.90	16791.17	10282.61	6439.74	8718.22	14271.02	23178.40	15036.93	30968.33	60423.82	58703.47	18492.89	3861.49	852.29	917.06	870.71	740.09	580.54	234.30	128.71	113.24	97.57	73.75	151.82	106.88	37.03	32.75	85.07	51.87	37.04	66.53
1083			21977.39	174226.14	74176.38	44722.26	28375.82	28929.84	66856.90	58004.49	32525.79	27148.32	43298.33	106308.57	129007.05	51777.28	47976.08	47088.19	33073.39	32769.93	57924.50	51594.23	58405.90	54936.43	64900.56	61196.76	60477.12	59537.41	9407.96	7376.24	3786.40	675.25	494.50	364.99	441.38	318.81	208.63	132.89	142.24	148.26	143.49	123.34	72.79	64.89	38.62	58.30	61.94	111.56	64.20
1084			24541.13	126675.59	101151.53	59532.03	42052.07	42900.39	48582.99	19754.74	26087.88	29307.36	30190.32	30624.73	45294.66	55912.17	53567.87	60900.82	76148.53	46576.23	62238.74	54011.57	21778.10	57272.58	105487.87	36549.46	53709.48	58420.21	69547.55	78183.20	37590.65	12566.78	8023.83	2537.21	754.38	752.99	371.81	313.95	210.77	77.84	72.93	59.13	86.72	70.73	62.47	145.04	166.65	97.13	67.30
1085			25149.43	170300.64	121094.57	38852.38	67695.37	48994.35	39797.25	60786.18	51888.15	30833.06	15415.44	5309.13	10162.32	25820.87	40854.15	24307.24	30706.25	46660.96	30797.85	54834.38	37209.45	45619.92	82627.19	106585.46	61358.07	22639.12	34174.67	29299.10	65671.31	55250.31	15200.13	2538.95	1023.03	1379.49	834.85	271.21	286.54	267.75	127.61	103.49	86.57	75.58	117.17	85.31	42.54	75.99	84.82
1086			292793.68	175046.89	800591.00	330497.56	296479.15	174667.07	167117.40	73999.80	43177.57	32077.74	35108.62	27533.72	28495.84	59328.54	33713.53	26423.61	46492.46	33928.05	16605.39	26450.90	42612.69	41871.43	52602.80	64822.63	47037.10	20198.77	28378.79	40351.31	41200.44	45262.60	45775.58	42885.97	35582.04	37591.24	27624.68	3043.22	710.86	502.80	450.91	470.94	257.96	256.68	218.41	147.15	269.99	250.83	160.64
1087			102932.71	157072.26	104617.43	40323.32	132528.84	806012.81	5078284.50	15674445.00	3337270.75	34841.45	30664.03	40817.84	54664.44	81512.84	123071.37	83922.82	107371.19	79719.52	246446.68	114438.54	68210.27	46935.44	48936.42	50721.91	31802.10	24976.39	21945.75	16511.22	16330.92	21894.60	49031.35	31567.01	19121.01	17308.04	9202.89	8232.76	3609.43	1002.39	2084.01	2574.92	605.15	475.77	341.55	651.23	366.26	281.05	176.49
1088			45394.62	104766.78	42555.78	25165.13	14598.99	9509.16	11371.30	22467.03	33818.03	32465.99	132503.70	129623.27	60954.67	37770.30	40018.05	90750.36	61001.44	43752.35	42081.87	96683.92	88136.70	26916.93	62312.43	25335.43	22995.43	70881.42	58061.92	19015.90	23027.50	51293.40	42444.21	32280.28	29849.12	42629.83	72004.41	33091.97	7746.61	14644.56	9973.57	3793.38	975.48	326.39	281.77	140.06	139.84	132.22	151.40
1089			66456.55	221360.70	95519.69	44405.00	49934.90	47851.89	120151.24	84564.42	38515.84	55117.79	92703.53	110314.97	86047.62	30865.60	53355.40	50619.31	36102.53	34595.08	40894.62	30786.26	27518.03	13128.14	21212.58	14259.66	10680.67	8567.20	9122.93	15790.36	14635.29	13131.10	13227.46	14816.83	24105.94	13950.53	7588.15	19350.84	30887.71	19835.74	15779.32	2701.04	352.65	504.35	351.74	184.37	137.84	96.16	41.54
1090			33323.03	85031.25	111226.40	172306.37	86269.23	35855.08	37470.44	10808.63	12250.81	17673.71	44842.68	55065.07	55261.69	44306.92	48316.72	31347.40	21910.65	31206.09	41490.20	134940.71	108714.78	40279.23	5906.09	28923.83	36211.66	23567.08	21896.20	6057.39	12680.76	13551.83	10289.21	18975.64	37384.31	70939.33	87424.22	76173.44	76507.47	44138.17	21826.90	10907.54	1755.08	1062.99	556.54	550.13	389.39	198.59	89.32
1091			27102.59	204197.46	116857.02	45210.87	72801.33	72207.03	58875.23	39776.66	113792.14	194552.03	237392.42	83652.51	53897.45	97367.54	59679.09	15623.03	16843.60	23866.43	51789.24	19232.88	19650.87	22670.75	10942.29	15291.77	20556.18	17859.77	26055.52	24199.66	12791.21	30335.93	37576.53	40234.69	35362.16	27494.70	54832.15	22757.29	40426.87	46904.14	20486.23	7463.46	3532.99	1927.77	1645.27	578.45	474.98	892.45	1386.45
1092			30994.73	50775.42	76794.43	214513.71	234307.93	129577.85	115689.13	109461.46	61253.89	77143.96	74773.50	61362.57	38659.50	35222.55	48013.50	56641.44	31539.77	13709.25	19412.31	21759.84	13638.11	14409.25	14625.54	15132.06	10532.63	25038.19	21577.84	5479.25	13147.78	16199.46	9672.68	15348.07	14095.50	14095.00	24958.00	16384.23	20287.93	14320.70	5561.18	8231.34	4378.43	3907.77	2348.98	1617.36	3741.27	3554.56	1295.96
1093			20347.28	87193.15	95716.08	136228.32	46345.11	102309.86	140312.23	56083.29	33354.47	44662.97	76718.45	66125.82	68114.56	59498.20	46747.65	36212.46	95036.97	36959.75	60802.67	97867.89	66892.37	39433.11	61887.74	64270.12	93406.19	95309.92	84780.08	65403.34	23271.10	26713.94	50299.80	47796.62	32122.47	35652.33	31321.43	14768.73	11427.54	25736.08	27427.10	24480.19	8480.99	2440.67	1300.24	540.64	693.68	480.28	78.35
1094			28048.91	70950.59	48363.54	17977.91	14902.37	25869.91	21412.52	28026.55	117477.14	123905.26	48435.46	73234.19	49630.05	62631.21	63125.94	84491.79	45047.79	52071.14	109777.02	29963.88	27675.82	39906.00	36430.84	56530.66	82965.21	50216.39	95219.47	104089.40	71537.07	47525.14	74852.69	71414.63	44534.63	27935.17	76754.80	54737.76	45945.74	66827.77	43072.05	8985.87	18774.40	11474.31	3870.78	4237.74	1309.22	1524.61	1935.35
1095			9513.02	81254.05	88556.72	72174.58	29991.11	68749.67	37465.38	60104.06	87905.69	104276.92	69802.78	36934.76	47378.80	29169.87	65852.71	65073.83	75634.14	119159.79	104303.25	85150.87	91264.79	59057.02	69779.96	59241.33	66773.31	50137.21	61596.16	38196.38	53430.46	36047.44	55033.82	85693.99	68559.70	20201.73	29185.14	14350.93	15419.71	17832.78	8806.65	6802.54	4186.02	1497.89	858.38	445.75	132.68	395.07	180.95
1096			35228.44	81020.59	129375.07	169550.48	90204.07	72021.26	58541.24	58963.96	65604.66	54550.25	102084.33	94684.29	146114.56	161916.34	79968.67	43356.20	84869.72	129387.51	61738.52	47964.52	79655.06	47182.56	80928.46	97892.80	61217.98	58739.83	43841.39	23902.83	22795.51	28851.32	33357.56	30151.16	13762.30	20860.34	43815.30	26769.22	23122.51	38412.38	51867.51	23119.10	13892.03	19796.81	15115.58	8561.75	4740.04	2113.62	711.05
1097			29851.06	187838.26	123516.14	42571.10	30417.79	52891.51	57844.63	46151.58	40751.59	92885.60	76515.30	99099.38	92554.32	90366.39	110196.23	97731.99	147391.31	194182.56	122131.61	140383.10	91183.23	74059.16	55706.46	33605.90	34610.34	27933.12	23301.61	23122.95	13198.52	12204.58	10935.09	11655.33	15525.24	12663.00	20089.19	12669.28	21950.12	23901.38	28251.88	36076.42	32711.97	37605.98	20587.08	24232.93	10715.55	1787.81	1772.49
1098			18945.78	62518.94	53620.79	27379.39	90106.80	69286.71	101778.12	102872.82	84343.77	139212.04	124435.14	90126.48	37056.10	139400.79	202444.53	114000.82	74569.04	108216.52	201410.68	148682.32	85852.04	66431.80	52498.36	69428.39	149145.89	97828.51	104967.52	147801.17	139691.71	98372.87	88862.73	43533.11	72898.90	80330.17	62409.51	86791.28	88018.39	54948.33	34048.25	31124.16	16300.07	11443.53	5788.53	8697.95	4750.63	591.71	475.66
1099			132098.79	326411.59	469155.12	658175.62	566237.31	344213.15	78426.30	98927.07	197482.50	282968.71	181752.06	108054.79	144018.18	59756.96	38701.02	65437.17	60731.90	48439.31	58223.50	45868.02	69974.89	28252.32	47199.53	72927.58	54146.38	64766.46	53000.45	78660.41	74862.51	66850.44	79273.27	69795.91	38415.53	29562.50	77827.68	53714.43	43889.37	45590.00	24628.65	19962.10	29216.92	12843.75	10381.49	5467.46	1633.29	1701.48	808.45
1100			31263.23	67623.52	55282.92	26307.35	15926.28	20754.14	15432.91	14259.66	21033.90	14602.16	31809.19	42462.08	98950.14	86283.67	57586.17	62840.41	166434.65	149093.31	91498.96	95864.59	70561.92	72881.96	115731.72	115828.02	77669.98	100569.09	109582.75	103722.50	64924.40	88452.57	91894.61	70201.21	101969.42	46078.91	47179.55	85437.39	56068.20	47340.77	29834.06	14763.34	31464.28	50638.44	20926.19	7204.34	5675.80	2273.81	1373.43
1101			84340.83	153998.51	136335.89	207150.40	251840.26	523992.87	299462.18	172660.14	333256.53	289762.43	203574.75	201583.95	204777.31	234404.87	176687.70	89832.15	46914.14	77022.72	66638.14	110338.28	68556.17	38661.33	37524.92	19212.48	22116.21	24874.90	32406.12	37889.24	32187.31	38188.92	17372.33	33995.50	30303.91	19551.82	24718.13	35646.99	32157.90	25474.75	20056.19	18927.80	23720.52	19336.45	28761.30	25536.31	8073.01	1263.53	702.88
1102			23999.08	38848.64	72540.22	50888.87	68126.98	45065.09	53327.55	137589.84	167343.09	57860.19	245899.39	130121.43	129475.16	145600.04	174144.57	280047.34	229307.84	83570.20	213650.92	228636.59	159853.64	196358.93	197268.18	117592.55	53436.16	34549.23	32515.05	18835.99	24638.33	29060.34	24071.11	31109.37	39005.07	23805.46	44367.96	39490.96	41895.51	48885.23	65351.49	62753.14	71969.93	41903.65	23589.18	26691.09	28526.50	10402.24	2881.65
1103			5816.52	29106.71	33563.00	22899.87	28618.40	24248.27	47689.66	53628.71	66529.40	43799.33	89486.57	140525.59	185601.26	271806.25	266781.56	123956.85	52344.98	63696.06	71655.10	107480.41	206421.50	213822.31	210737.59	183631.18	180554.79	88715.54	91568.81	141768.28	132247.78	65274.06	83672.38	65237.17	54309.11	135864.00	55046.45	138877.62	282601.37	453242.68	300640.37	59949.54	54028.39	28799.67	11675.64	8689.74	5207.04	4392.85	4213.31
1104			44559.75	73455.46	44494.05	46975.24	64389.22	59007.31	18219.90	37820.49	97235.18	102896.18	46220.13	120114.79	134310.18	100518.84	212574.75	269764.43	152724.04	89599.00	90566.21	90915.73	231339.46	172641.20	132088.29	132019.76	181767.40	100798.05	85624.56	76392.92	100780.50	101492.93	42453.05	39564.19	77692.19	66247.46	62870.50	37903.67	57442.53	33856.77	22438.78	5872.98	3020.20	4747.18	1206.76	972.58	443.35	732.43	1255.46
1105			11404.53	13331.40	10548.26	8799.22	9372.72	23278.15	46343.28	67284.91	50870.24	71630.16	62941.01	75927.06	140703.67	145144.40	50917.10	119281.91	136350.21	157716.23	121502.40	59943.10	113749.81	199308.89	62375.80	54405.31	159440.54	101108.48	82757.92	81277.18	54262.51	94706.67	87031.02	75307.14	61835.01	28817.88	28400.15	34064.41	38592.28	36975.57	17387.46	18575.33	25532.40	15280.57	10019.91	6089.72	2785.93	1526.78	1117.24
1106			26761.46	53456.15	37232.35	275529.96	282040.50	179986.10	155535.25	74673.17	110313.62	387328.40	254461.06	85202.69	131514.31	75684.38	153198.17	132918.92	82139.42	66277.69	84125.59	84470.51	135397.56	107728.31	43891.07	42395.41	21857.10	33247.01	24644.98	35644.36	14521.10	21516.64	18766.63	22124.76	57478.50	89733.26	185761.17	223175.76	128985.86	50100.96	81622.10	62726.76	40293.65	39166.78	6487.01	10670.35	13193.95	4823.36	2520.29
1107			10246.19	16659.87	16474.43	20248.49	15362.03	14978.19	18201.37	15403.62	12078.54	19011.26	14679.00	24043.57	21992.15	41511.82	84435.71	72320.80	38074.11	68498.29	123570.78	136623.71	111243.50	132283.48	170115.89	177668.00	155886.34	197220.39	73970.70	75633.89	124429.20	99380.21	43284.43	23470.09	33858.36	24853.07	25316.44	30541.79	35279.35	50509.67	58097.84	39045.44	40558.19	24143.68	19103.34	8175.59	3413.76	1623.22	537.20
1108			9763.40	11621.77	5711.24	10345.38	11966.76	11420.13	17449.30	19294.65	60826.72	74178.03	49028.08	122808.10	169153.51	115629.10	130492.10	113478.87	115186.35	51416.28	112473.75	339043.21	137069.07	118380.39	107197.96	77996.04	94243.96	47703.11	45363.11	87790.62	186705.28	206819.07	144405.45	72792.43	39235.92	91101.64	63909.59	59877.71	84001.74	56031.98	31402.96	80778.12	60564.58	32477.72	11675.69	18436.10	34274.49	36807.82	9673.69
1109			11993.16	23585.10	74310.80	98522.93	47453.67	59208.35	134556.40	101967.20	101694.57	93896.21	179790.25	129579.97	140285.64	127866.41	103280.77	34244.67	70965.28	97049.74	50439.55	95147.30	95537.98	128167.85	120333.72	69115.25	60706.80	55378.71	96028.05	100918.19	76181.26	79981.42	101452.79	73274.53	35829.68	55237.87	59989.09	51697.81	59954.61	27272.97	31323.71	36645.75	41708.79	37235.28	15524.81	30207.22	25943.47	23775.09	16518.14
1110			6748.56	13204.49	10575.42	8618.93	14086.72	26318.65	42943.62	31651.41	16872.79	55821.08	106485.12	82653.60	51383.45	36379.61	38110.26	41739.11	67878.77	61129.04	41099.00	41589.54	82808.92	80270.67	143464.62	206641.70	160490.71	171484.31	154850.40	95733.37	64267.51	111351.28	133468.28	203240.26	175414.29	63544.55	99810.67	79265.26	42467.32	58792.30	62707.29	42735.99	45474.83	37831.38	78263.43	45927.59	11234.12	9474.85	25744.76
1111			11557.01	38433.37	24446.88	23650.66	42890.98	58766.10	63577.69	69914.43	82433.21	50014.40	81582.48	123285.85	128187.07	73851.91	110373.79	135831.40	76685.46	96094.46	103168.63	71424.95	105253.54	83653.46	37903.81	45905.16	50474.31	38177.14	84830.20	110401.75	52064.13	101852.25	145722.32	101215.28	51325.94	84446.02	71902.94	40041.98	38382.10	61907.53	89961.83	92767.38	71041.45	58084.63	35895.28	68813.50	57960.82	23550.64	25476.55
1112			19821.38	17519.30	9744.50	10384.72	46830.53	58071.53	34174.28	75896.85	76435.81	86155.46	37005.42	70669.29	95686.75	108807.89	208048.87	149326.89	198206.82	160995.48	88137.68	92185.42	194373.67	201376.45	104366.17	97387.05	104929.98	63134.85	84993.67	108200.32	58424.62	120161.51	131963.50	70890.51	24896.07	22302.04	53419.09	115148.57	73635.25	42982.14	73644.13	48727.85	16388.93	23655.66	15011.42	28708.43	29476.61	27787.98	32494.25
1113			5729.73	5935.79	10727.38	6526.08	11329.68	11688.10	9447.05	31627.13	65043.17	89126.42	62862.73	57224.76	96292.04	116192.17	244768.26	121165.79	182118.65	104224.19	57307.77	132189.26	313467.21	164072.84	100776.06	147254.00	127029.79	51977.02	26281.75	41597.25	128398.46	77308.80	70865.13	56248.63	73008.63	66698.05	31015.19	39765.56	26634.96	15618.73	11762.12	10543.32	12764.11	18693.31	28606.10	18220.26	21036.35	28553.33	17460.50
1114			8549.91	16881.51	12974.79	7827.85	8304.56	6056.62	9542.43	11636.86	7686.60	5328.61	10716.20	4876.28	7573.40	36313.35	67716.50	42169.90	75853.64	74504.24	45754.69	49503.62	67403.77	31779.82	65765.80	84847.71	90226.09	72632.22	86945.79	66980.00	96522.85	39806.30	39280.21	53458.73	131078.87	84929.16	59630.40	54926.77	50014.26	44247.55	38206.25	52684.30	73324.87	66560.65	74640.37	65441.21	43929.40	117392.69	124604.85
1115		R		R
1116		R		R
1117		R		R
1118		R		R
1119		R		R
1120		R		R
1121		R		R
1122		R		R
1123		R		R
1124		R		R
1125		R		R
1126		R		R
1127		R		R
1128		R		R
1129		R		R
1130		R		R
1131		R		R
1132		R		R
1133		R		R
1134		R		R
1135		R		R
1136		R		R
1137		R		R
1138		R		R
1139		R		R
1140		R		R
1141		R		R
1142		R		R
1143		R		R
1144		R		R
1145		R		R
1146		R		R
1147		R		R
1148		R		R
1149		R		R
1150		R		R
1151		R		R
1152		R		R
1153		R		R
1154		R		R
1155		R		R
1156		R		R
1157		R		R
1158		R		R
1159		R		R
1160		R		R
1161		R		R
1162		R		R
1163		R		R
1164		R		R
1165		R		R
1166		R		R
1167		R		R
1168		R		R
1169		R		R
1170		R		R
1171		R		R
1172		R		R
1173		R		R
1174		R		R
1175		R		R
1176		R		R
1177		R		R
1178		R		R
1179		R		R
1180		R		R
1181		R		R
1182		R		R
1183		R		R
1184		R		R
1185		R		R
1186		R		R
1187		R		R
1188		R		R
1189		R		R
1190		R		R
1191		R		R
1192		R		R
1193		R		R
1194		R		R
1195		R		R
1196		R		R
1197		R		R
1198		R		R
1199		R		R
1200		R		R
1201		R		R
1202		R		R
1203		R		R
1204		R		R
1205		R		R
1206		R		R
1207		R		R
1208		R		R
1209		R		R
1210		R		R
1211		R		R
1212		R		R
1213		R		R
1214		R		R
1215		R		R
1216		R		R
1217		R		R
1218		R		R
1219		R		R
1220		R		R
1221		R		R
1222		R		R
1223		R		R
1224		R		R
1225		R		R
1226		R		R
1227		R		R
1228		R		R
1229		R		R
1230		R		R
1231		R		R
1232		R		R
1233		R		R
1234		R		R
1235		R		R
1236		R		R
1237		R		R
1238		R		R
1239		R		R
1240		R		R
1241		R		R
1242		R		R
1243		R		R
1244		R		R
1245		R		R
1246		R		R
1247		R		R
1248		R		R
1249			35113.31	147132.57	63648.43	44946.71	36460.61	22894.04	34934.95	28434.01	42400.40	23220.23	40186.72	37329.50	43371.77	53117.39	17162.01	26090.13	17750.81	6371.00	5163.86	15591.19	28633.46	21548.97	14060.65	12980.62	37746.08	31619.54	49405.99	41630.40	27089.84	14694.06	20340.08	9703.14	4099.82	770.04	267.11	71.05	229.10	170.65	152.14	108.05	134.18	139.18	106.88	83.38	121.53	57.73	58.67
1250		R		R
1251			44296.62	124469.75	75170.63	14588.75	4790.53	6343.66	6159.14	8615.19	11680.34	19719.55	11109.67	29175.84	43062.17	39517.52	19911.46	36834.05	37445.04	33247.28	74648.33	56506.64	32898.38	32691.13	53309.18	87904.64	38242.74	26328.09	31867.54	42300.76	21956.00	10708.40	3599.14	1410.20	569.06	157.13	163.78	121.60	155.63	241.09	110.42	62.23	64.86	112.01	84.23	96.53	56.96	35.55	20.67
1252			36467.78	102653.66	23511.80	65715.17	41896.88	20260.99	22077.54	35788.21	62815.21	54286.10	24328.69	30906.33	41015.64	35375.33	36473.69	21036.29	29395.65	23798.44	16576.17	25365.57	31932.54	32022.32	23012.55	19146.52	21008.83	56844.79	67762.58	41864.50	39031.17	10777.61	5012.50	2754.83	2821.06	1282.00	481.48	358.23	178.20	123.75	53.96	54.60	85.07	81.09	80.85	56.89	42.04	54.61	66.68
1253			10311.35	65203.65	40009.39	52479.43	28206.57	29879.22	52735.05	60106.76	57270.04	47874.79	30600.05	42292.60	57058.07	48197.04	19554.20	19038.24	20391.74	16215.74	36772.14	29331.75	23848.15	18300.29	9570.59	26206.42	22513.56	21695.08	32596.92	28095.21	11816.87	3876.85	2761.80	1580.23	1106.54	356.89	176.99	115.51	173.47	101.30	86.79	77.96	77.64	82.97	88.56	53.39	57.07	81.93	50.51
1254			85486.97	370304.37	310976.25	225292.20	352171.65	53044.07	148725.79	30191.87	31826.82	28448.91	14151.44	24727.08	31135.18	12115.51	15100.85	13370.54	22712.56	18851.65	31049.91	24311.53	25943.66	18109.84	16845.74	26731.98	30312.02	26294.85	31203.34	23082.78	12446.91	17328.87	12841.51	4761.59	829.01	397.23	493.93	314.03	210.84	240.29	220.76	135.26	85.86	109.04	59.43	50.87	50.01	79.94	62.13
1255			23369.90	101117.40	43269.16	19560.89	5160.03	12778.99	16373.60	27514.79	23902.05	22407.56	19366.77	23804.97	17342.24	32512.24	17055.06	23459.77	36141.56	43683.18	75927.82	230772.90	254381.78	95089.00	35315.65	45408.79	39514.28	32180.64	19065.30	15705.46	6268.30	1666.03	651.23	406.88	229.13	124.80	160.80	197.09	210.22	127.96	121.18	77.72	67.90	94.67	59.39	72.68	41.31	69.38	44.71
1256			37484.54	84114.06	27118.67	21154.51	9519.57	13225.17	9826.99	14175.84	17577.21	10271.70	7378.11	16939.48	23500.44	15744.65	24303.48	30180.23	18171.97	27144.02	77539.39	52097.84	42625.41	41778.05	43941.90	62967.61	59208.96	40330.97	32416.91	32759.99	32517.48	8679.02	3055.36	2201.64	442.43	395.76	228.09	63.30	75.80	125.84	86.36	59.27	81.26	79.63	107.29	43.88	67.14	37.57	34.45
1257			24508.26	91061.09	79786.65	66915.64	52846.96	24927.71	20802.02	19857.49	23276.28	25816.84	26080.19	12739.98	22422.95	56511.41	49307.58	24398.68	28677.96	42097.35	49712.50	39841.23	20078.75	22576.53	28110.19	20001.06	17335.70	22669.00	20957.53	13127.49	8032.26	7407.72	11179.02	9974.53	2273.47	1256.13	702.22	195.80	252.32	193.00	145.03	57.94	73.91	107.20	59.81	72.91	83.72	55.41	118.25
1258			30532.00	85291.86	66449.37	57854.39	66923.28	36147.37	25236.72	58607.61	112656.86	76239.07	58822.67	103916.25	60493.03	45742.07	36954.83	28212.71	48020.76	29522.02	18520.79	19266.36	10211.10	12796.12	10336.56	10915.44	14181.45	17909.19	21117.52	12566.79	8428.27	12302.50	9929.80	4550.93	1095.68	785.61	381.81	255.68	151.84	111.17	98.78	95.63	132.95	90.45	71.48	50.06	49.40	57.85	52.13
1259		R		R
1260		R		R
1261		R		R
1262		R		R
1263			19068.79	114941.49	56397.87	29443.71	21324.94	26361.11	12878.87	38947.52	51009.92	57607.67	34731.08	17740.21	30199.44	42804.75	45363.80	19713.15	12817.03	20200.50	13780.82	11788.63	13934.07	16509.42	24945.15	22426.00	51152.89	68452.55	42011.86	24039.70	14195.21	12391.19	4798.53	1926.64	875.86	311.78	152.16	121.10	102.56	40.15	103.77	82.53	104.27	109.70	47.24	13.46	36.68	43.16	48.81
1264			34126.08	77173.67	61798.68	83921.60	76562.85	50959.87	25810.48	26069.70	32463.15	31981.93	28672.44	40145.68	35703.64	31623.22	13227.10	13124.15	34639.03	40614.23	27865.94	16665.77	21826.51	10584.76	4885.59	9120.82	14668.21	18173.30	32465.66	23277.19	7092.17	2286.10	1507.99	680.72	277.36	106.03	85.27	116.13	159.91	78.31	82.97	76.40	51.76	92.66	66.24	62.94	50.54	38.80	42.41
1265			41889.69	109923.97	24359.85	28935.06	25808.93	20419.34	35982.87	41812.89	35031.12	30825.12	27577.67	25692.89	51446.01	44792.76	32970.01	38053.85	22884.87	13857.75	14218.34	12302.67	16114.12	7137.22	8535.35	15794.45	14277.89	13609.26	3694.43	2137.54	2406.17	837.85	347.80	380.18	342.59	259.21	307.21	341.77	654.55	1059.62	2337.49	6349.89	8234.13	13538.12	12922.75	16752.17	8560.93	4832.99	2218.13
1266			26940.16	134535.50	44930.13	39379.99	19640.28	23374.22	17115.83	16426.83	20657.77	31179.89	20036.48	35303.57	34112.05	44912.39	32124.56	21234.96	28206.02	32520.88	44299.41	42453.23	18169.40	19875.60	19994.54	13492.40	28460.62	24842.61	31371.78	19921.79	8119.09	4882.89	867.40	380.10	199.50	164.25	146.51	117.34	117.19	144.40	103.91	46.45	97.16	51.00	40.37	58.49	69.24	83.77	62.19
1267			35835.43	158824.34	67336.05	23376.10	16518.94	42834.47	29824.56	28885.01	24139.46	39670.04	47544.13	50456.59	33704.92	32050.51	5469.91	25227.93	28131.69	29840.93	20442.74	17579.74	27628.62	11363.76	21012.08	22842.12	11223.01	8693.20	7714.86	7050.89	8584.51	2762.37	1064.65	356.87	258.86	115.95	111.41	110.92	38.97	55.38	65.00	55.54	65.41	54.22	86.18	115.36	84.80	74.18	40.17
1268			23105.80	122443.59	50788.71	18595.25	13842.14	20474.09	28071.04	13903.17	27482.05	38118.10	8923.54	8558.41	14511.32	37585.41	68520.44	55989.09	39229.23	38896.39	42775.61	26913.99	70319.07	49193.20	41495.10	26868.69	35351.26	60134.41	36513.91	16434.78	16668.52	4328.87	1199.74	521.01	465.91	343.68	233.54	169.43	156.25	156.72	181.99	97.48	80.96	45.91	41.20	30.10	47.07	56.57	38.37
1269			96981.42	383526.28	494727.06	213631.76	74916.53	39819.77	29160.54	56828.88	99823.52	58185.88	69907.03	43448.34	46961.94	31302.20	23111.53	20183.45	11585.44	17213.25	7015.69	6805.01	9375.20	12653.07	6764.31	18650.84	14479.05	15219.54	14235.99	13394.05	12362.68	6962.08	1537.39	667.86	337.65	247.62	169.58	124.93	111.42	84.12	105.45	72.34	64.43	61.00	51.05	51.11	59.67	39.10	78.28
1270			92534.85	205409.53	61345.84	18724.56	31724.80	15841.09	12677.33	35080.00	42249.44	25996.30	33225.16	22667.91	20352.40	38998.23	47944.86	29544.72	24605.25	17576.27	17844.33	32308.80	34712.63	38564.87	38637.03	61355.22	52417.20	26219.97	52415.49	20839.13	3509.93	1346.17	524.98	322.06	261.79	279.54	163.91	154.17	68.00	138.60	124.20	71.58	75.13	51.48	21.65	27.16	64.72	71.46	46.98
1271		R		R
1272		R		R
1273		R		R
1274		R		R
1275		R		R
1276		R		R
1277		R		R
1278		R		R
1279		R		R
1280		R		R
1281		R		R
1282		R		R
1283		R		R
1284		R		R
1285		R		R
1286		R		R
1287		R		R
1288		R		R
1289		R		R
1290		R		R
1291		R		R
1292		R		R
1293		R		R
1294		R		R
1295		R		R
1296		R		R
1297		R		R
1298		R		R
1299		R		R
1300		R		R
1301		R		R
1302		R		R
1303		R		R
1304		R		R
1305		R		R
1306		R		R
1307		R		R
1308		R		R
1309		R		R
1310		R		R
1311		R		R
1312		R		R
1313		R		R
1314		R		R
1315		R		R
1316		R		R
1317		R		R
1318		R		R
1319		R		R
1320		R		R
1321		R		R
1322		R		R
1323			30636.04	120519.02	33723.65	28595.00	27218.08	21945.77	25500.00	24922.08	27635.83	25917.99	14919.95	11148.09	8420.90	11106.54	19701.07	27117.47	28551.39	34182.48	13642.27	12203.56	17624.67	32011.68	17821.10	7116.45	3600.58	967.17	279.36	256.37	84.15	114.81	148.74	110.66	93.86	44.92	103.20	80.41	129.21	111.54	43.23	34.45	97.38	104.10	42.68	42.96	36.48	78.76	83.96
1324			30500.67	78144.21	59113.85	42998.78	12555.13	13337.06	9666.19	12615.34	13921.70	8971.33	9887.48	21967.35	38453.38	33621.91	9018.00	10848.11	10160.79	8690.05	26080.26	46124.21	15364.03	13821.37	13062.19	10188.07	6040.72	965.00	294.75	170.28	121.07	112.46	117.66	47.35	68.68	69.20	68.38	91.58	64.04	45.97	96.83	105.05	94.84	57.93	73.67	75.95	55.77	35.80	35.60
1325			44639.33	139163.73	88308.60	49701.19	28414.98	25524.68	23549.58	37957.20	44730.65	18999.49	12822.58	8367.19	17370.08	14107.31	17066.08	11129.86	11502.73	17381.25	15323.51	30026.00	31177.32	21577.14	12963.43	8905.25	4113.52	1012.40	282.18	203.42	67.28	71.74	144.56	262.09	176.17	75.13	70.70	85.19	105.52	83.31	154.81	85.57	64.65	36.36	82.12	78.29	45.69	40.89	56.63
1326			80380.99	173199.29	87016.40	62069.62	38523.51	28647.52	34717.51	24835.63	21018.35	28062.39	10462.63	14491.11	11437.58	9901.11	7291.04	6592.50	3638.63	8816.82	12720.56	18662.19	24534.69	14586.05	11485.39	6228.32	1239.08	390.59	250.17	161.25	99.49	96.93	75.45	52.20	97.59	60.73	87.09	89.50	120.11	73.86	42.85	42.83	77.08	111.95	60.59	53.52	62.65	73.52	99.57
1327			92829.78	270440.87	200073.42	47715.41	17511.56	8323.05	12686.38	14527.39	22647.21	35863.89	16206.95	24346.02	13677.53	14091.41	17879.22	16390.49	11655.42	9201.38	13142.79	9372.60	8527.98	10312.36	14833.95	6686.75	4590.02	1947.52	1310.19	413.99	246.35	139.11	261.20	143.86	122.07	93.81	128.71	81.15	147.61	79.21	120.80	113.58	94.50	61.51	45.93	21.77	41.26	58.59	70.10
1328			31505.74	90630.16	26087.42	14695.66	11958.70	8289.58	18794.84	20328.64	10759.98	6670.03	29848.62	39812.37	18380.45	18711.88	16897.80	22782.64	13210.20	8166.30	20428.31	27663.15	26886.16	15144.45	11292.31	6775.82	5327.11	1364.85	1305.88	380.29	231.56	257.43	140.02	112.38	132.15	128.28	153.13	92.72	163.81	67.24	65.16	42.07	45.79	54.88	27.07	30.93	26.51	60.17	51.49
1329			20349.46	89076.53	58398.90	36134.46	46534.95	20822.06	14959.94	6340.17	5411.36	17883.23	25242.09	29553.82	19901.52	12933.25	25626.64	16479.58	7559.37	6140.72	6539.11	11609.71	16777.21	9651.67	16508.98	11529.52	13690.21	7998.24	3429.56	1863.01	1349.31	136.00	120.69	145.11	96.66	203.01	171.48	80.46	138.42	126.42	53.70	59.35	61.60	99.12	77.03	40.20	52.77	48.85	44.09
1330			74181.33	470565.00	98861.54	51535.85	54356.24	45148.31	28353.34	8760.14	8955.17	16293.16	14114.34	12892.97	20999.95	8834.40	25385.75	31109.45	19016.60	20731.17	16559.65	13329.81	16238.23	14892.75	7711.67	5815.55	5734.66	726.13	207.73	338.16	311.43	339.02	343.44	463.27	405.22	201.40	131.67	120.77	161.46	231.81	223.62	118.84	111.87	79.06	128.56	189.49	84.97	124.95	145.70
1331			29359.67	152407.79	73982.91	33512.89	12982.83	7883.76	11384.99	13376.50	22377.40	27512.41	38675.09	42117.12	32256.91	21641.90	16898.75	44336.24	61987.89	39667.54	28476.06	17834.74	17935.40	12922.82	5363.25	1116.92	276.63	247.67	86.75	112.26	156.89	88.98	109.69	101.34	52.67	85.23	103.86	106.17	133.98	59.89	52.35	47.61	87.42	78.88	65.76	56.34	39.49	36.61	36.09
1332			12061.92	83537.78	56277.02	23304.91	14066.19	9171.54	7290.04	10600.79	6313.21	12254.58	18147.30	14495.04	11957.51	45337.38	43513.74	37861.21	35447.32	14127.88	14292.76	17202.97	25749.25	11761.72	28116.11	20694.53	9097.62	2546.36	1177.30	213.88	100.03	292.22	254.61	103.01	78.76	108.04	118.47	76.88	97.80	79.18	54.85	70.69	50.96	71.04	103.52	53.86	66.43	65.89	57.09
1333			23196.00	89050.80	47456.32	49576.94	9645.87	33953.00	22389.17	6358.70	46538.85	32092.65	20070.65	20985.59	5544.13	8599.49	9258.17	15391.45	16034.32	6479.36	8255.69	14167.51	21555.71	16925.97	20757.15	16543.88	7497.52	1541.08	588.63	294.91	311.88	140.30	101.19	74.55	113.63	136.42	99.27	62.46	37.58	55.10	49.52	58.06	30.44	62.75	84.14	59.56	56.75	48.18	52.91
1334			67201.94	262572.12	132387.21	28615.59	20147.15	6135.26	9120.58	11740.70	12776.24	11869.77	17008.61	27908.13	45219.84	31568.58	19324.34	8636.16	16306.35	13290.69	14291.10	19521.89	14018.10	11304.21	14435.19	29982.72	24870.23	20997.17	11146.21	997.00	223.47	177.85	336.47	149.30	161.55	187.89	169.92	71.67	44.01	46.77	45.60	47.20	46.50	50.96	45.48	59.66	51.69	48.97	85.91
1335			14269.31	92687.62	39218.98	28698.16	40175.60	19044.37	29670.71	13677.74	16100.45	19594.64	9786.95	14554.21	30891.82	24937.58	12187.80	9968.34	12807.06	6589.50	10519.73	13616.01	19416.34	14714.09	19976.75	5428.92	853.46	405.88	417.91	368.42	165.31	94.79	107.37	98.36	105.98	99.08	90.49	51.01	59.02	117.71	106.94	57.73	77.70	38.28	48.87	99.72	40.66	23.95	58.49
1336			44515.92	166529.14	81056.35	13386.78	13927.66	14169.03	14212.20	45931.84	50559.82	19831.11	12595.27	19959.96	15290.59	5514.68	15301.73	10537.34	9397.52	17875.13	11925.24	14747.91	29059.58	22240.21	27780.03	19483.10	7532.08	1574.95	916.77	906.87	395.82	316.53	316.96	176.42	166.46	153.03	173.24	141.58	106.99	105.61	47.91	44.39	98.22	60.87	35.08	53.05	52.61	84.42	79.56
1337		R		R
1338		R		R
1339		R		R
1340		R		R
1341		R		R
1342		R		R
1343		R		R
1344		R		R
1345		R		R
1346		R		R
1347		R		R
1348		R		R
1349		R		R
1350		R		R
1351		R		R
1352		R		R
1353		R		R
1354		R		R
1355		R		R
1356		R		R
1357		R		R
1358		R		R
1359		R		R
1360		R		R
1361		R		R
1362		R		R
1363		R		R
1364		R		R
1365		R		R
1366		R		R
1367		R		R
1368		R		R
1369		R		R
1370		R		R
1371		R		R
1372		R		R
1373		R		R
1374		R		R
1375		R		R
1376		R		R
1377		R		R
1378		R		R
1379		R		R
1380		R		R
1381		R		R
1382		R		R
1383		R		R
1384		R		R
1385		R		R
1386		R		R
1387		R		R
1388		R		R
1389		R		R
1390		R		R
1391		R		R
1392		R		R
1393		R		R
1394		R		R
1395		R		R
1396		R		R
1397		R		R
1398		R		R
1399			9525.70	77293.57	28704.60	39915.03	16980.58	5568.62	5508.12	9081.63	10192.65	15510.22	6996.70	18992.43	19119.38	15059.24	19077.99	20628.47	9934.72	7817.02	24982.91	42923.89	27327.30	11988.53	2103.80	531.96	263.10	264.47	214.57	137.90	155.77	176.96	124.64	73.47	89.11	92.27	55.70	78.99	52.67	35.99	70.22	85.47	58.13	44.38	28.49	36.75	79.02	69.26	50.64
1400		R		R
1401		R		R
1402		R		R
1403		R		R
1404		R		R
1405		R		R
1406		R		R
1407		R		R
1408		R		R
1409		R		R
1410		R		R
1411			27333.02	96623.45	27171.84	18178.57	14799.45	32083.43	25328.88	21309.63	34386.23	31023.99	10465.87	9895.44	6669.53	3973.40	9430.76	18850.26	28142.11	21418.71	5434.77	2410.50	730.02	263.43	174.48	172.99	95.24	108.17	117.41	103.14	98.88	50.52	71.03	89.43	87.46	63.58	69.30	35.61	43.37	48.18	50.32	61.10	52.01	121.18	58.33	39.63	37.96	25.36	12.76
1412			49154.87	198197.96	67000.66	20816.48	12666.93	16840.58	21257.60	33089.92	17727.10	12955.67	13950.69	10873.16	10231.07	16282.30	17179.77	19932.16	25729.69	17693.55	44855.98	56835.73	18007.27	1931.73	881.48	330.32	119.82	204.51	348.04	275.96	143.39	147.37	125.68	168.17	80.42	88.33	114.34	122.95	73.21	52.78	61.08	59.41	46.97	41.27	22.31	43.69	40.11	55.74	60.95
1413			30500.20	133004.85	96368.77	21430.66	10362.79	15976.68	10555.13	21014.95	16386.20	15167.69	8453.79	7333.68	10834.43	7095.50	11991.65	1	37961.16	25862.63	6956.66	4497.01	891.32	309.57	332.96	397.61	271.81	183.97	229.06	84.09	62.02	72.68	86.93	103.47	85.17	75.99	97.96	52.90	75.47	88.47	63.07	63.35	75.85	41.97	60.02	70.95	44.45	47.88	39.99
1414		R		R
1415			46307.98	112976.95	83069.48	49951.98	37389.91	14854.03	10427.67	3840.88	1955.25	8692.08	12923.30	15324.29	23587.60	12298.12	8125.56	21040.84	47955.99	44896.81	17237.17	3511.10	1691.30	999.68	530.76	384.44	306.25	197.94	134.57	147.66	173.61	91.14	64.47	37.76	64.15	105.13	49.81	58.02	65.58	41.45	56.28	47.60	21.13	29.45	31.81	78.10	71.69	43.06	34.30
1416		R		R
1417			9543.49	62421.78	62586.87	31673.77	13300.91	10072.29	14155.77	18155.68	19352.09	18286.74	8058.16	8679.19	5796.75	8096.80	12050.80	6167.88	9007.57	22707.54	24802.38	38245.62	28150.15	4610.84	773.79	202.16	250.56	230.17	173.08	145.78	63.28	74.81	174.33	117.70	104.95	93.47	93.71	72.85	41.78	33.87	42.22	39.35	46.09	89.52	79.85	109.22	73.79	61.31	53.23
1418			34004.98	109022.23	20261.18	7016.09	13557.80	22557.88	18078.83	9693.35	16332.46	20067.24	30207.78	26179.78	24031.24	14300.30	17125.04	9031.98	5504.96	6816.85	26498.14	30021.13	12290.01	7593.15	4006.59	653.25	358.79	184.91	388.59	159.07	46.47	96.98	120.73	42.80	123.33	58.02	83.17	34.75	51.53	63.96	51.92	60.96	33.09	45.54	41.12	84.62	54.95	37.47	49.49
1419			32626.34	310150.53	308994.75	39391.88	133344.23	16992.03	29381.53	23211.19	17226.73	9052.78	20039.21	16018.49	13683.97	11790.64	6202.32	6913.63	5672.46	12544.66	29019.79	19263.08	7927.85	1135.88	255.20	435.20	412.76	231.96	242.75	132.21	166.27	150.50	145.03	90.54	73.24	71.65	80.43	140.71	79.32	103.55	121.32	44.77	81.18	59.77	77.81	49.39	24.26	40.98	80.39
1420			31552.70	57126.88	18626.70	17461.46	14077.54	13582.06	13499.40	16153.32	20371.00	22833.97	21758.01	18913.21	11076.64	6302.20	6050.68	9054.05	14735.87	12817.71	27791.51	26278.78	9384.35	1168.35	399.51	225.61	231.98	321.47	228.98	76.80	42.74	100.36	103.30	69.90	44.05	70.97	38.42	75.68	82.44	56.05	53.18	44.64	76.99	87.49	50.29	54.14	67.39	44.68	45.14
1421			44078.82	245427.73	54063.01	40483.96	16464.99	11406.57	23750.39	17812.82	14206.94	15513.00	23197.88	31587.24	24084.90	5069.52	5931.27	4906.46	5592.67	11853.63	31660.84	47890.86	54189.31	12584.52	1782.61	401.24	796.87	854.65	665.42	349.65	156.15	183.33	209.16	220.80	112.78	359.37	337.34	1142.35	1739.87	8104.06	12412.90	27010.95	22338.58	22905.03	43980.24	13815.01	1317.75	1074.47	261.37
1422			68838.62	115081.51	64487.05	41699.40	23886.75	8570.51	7451.54	8045.76	25003.81	32343.21	12744.79	16948.03	46358.92	5483.53	6923.62	8041.40	14521.34	30001.22	23912.83	11837.20	3068.98	756.59	426.55	257.01	77.55	135.94	90.09	121.98	86.27	75.33	73.32	100.45	207.64	136.81	118.12	48.55	114.57	75.18	82.41	41.08	52.29	62.81	21.94	46.69	48.03	96.16	44.03
1423		R		R
1424			35744.11	84196.42	31314.51	24908.01	16769.49	8441.17	7648.21	2999.64	10195.98	18064.28	7059.42	16678.63	20217.20	14831.16	9374.84	25418.84	44352.84	19036.95	2002.16	1110.41	745.86	299.43	143.65	193.92	111.83	165.83	118.76	90.97	90.13	103.55	81.97	124.12	91.08	70.71	97.87	56.99	78.93	71.35	46.85	29.94	26.19	39.89	40.51	60.48	56.26	52.73	39.95
1425			28396.15	95966.65	41775.64	25249.08	23079.67	18691.63	22783.79	21644.09	18584.54	13842.55	36442.02	23674.41	15233.47	9095.55	3348.68	7406.94	11964.28	17617.58	14463.05	19132.79	7213.13	2726.94	447.75	223.05	235.38	304.47	354.87	271.80	212.33	241.94	296.40	154.16	310.59	924.12	1222.74	2200.57	3450.89	14178.69	9131.08	1958.44	312.60	712.41	538.11	185.95	326.33	416.28	105.36
1426			35034.67	101652.56	44445.40	10938.61	9725.74	21372.16	22282.49	7060.89	12745.98	27336.67	26241.09	26867.58	24912.83	28997.61	22014.68	22779.87	40609.78	22469.30	6330.28	1668.73	474.45	311.58	234.76	169.15	202.29	109.51	132.82	137.42	123.90	129.44	46.99	86.40	65.23	53.45	32.04	28.83	42.92	77.61	59.71	72.44	124.00	64.90	38.82	36.89	54.69	39.31	56.91
1427			33865.03	87781.69	22326.95	6038.56	6956.00	8162.96	8207.55	5464.76	16925.25	32658.12	25280.56	20524.56	17979.52	18633.22	16040.23	16328.46	17695.80	12466.09	27588.49	21963.66	7057.55	926.62	587.08	285.69	240.71	146.43	66.21	159.84	188.24	113.18	48.58	88.18	125.32	87.72	60.50	80.84	98.78	42.77	27.94	67.62	59.02	60.05	71.68	48.35	54.55	66.29	44.45
1428			212214.93	714423.06	347629.93	31783.98	7747.86	15640.46	13314.68	4412.09	4136.61	9516.20	4066.16	6254.22	4581.19	4548.24	7404.52	6617.51	9648.66	22291.29	35270.09	13732.59	4302.54	1150.17	425.60	191.97	243.31	102.72	157.61	100.24	93.02	210.05	144.72	174.95	107.57	98.37	140.81	98.22	58.91	97.33	100.91	65.49	75.44	89.04	45.67	61.34	70.23	64.73	59.44
1429			48452.37	251647.57	114294.30	39835.28	16914.12	9398.08	16442.68	19442.35	18488.97	20260.79	8028.99	12015.18	13255.87	14378.95	5445.43	9040.63	23432.10	38223.80	38024.53	9364.33	4846.52	1681.90	908.67	195.21	101.30	136.18	126.41	97.03	81.59	126.59	213.17	134.15	144.70	152.17	96.76	39.54	70.77	42.16	69.82	35.62	43.33	36.34	47.18	54.51	45.57	41.73	58.50
1430			71449.79	169048.53	301365.06	82871.91	13609.73	14196.23	18683.39	14926.59	9652.59	9276.86	14186.47	11903.99	9268.45	6072.59	14054.54	16741.72	21713.64	9942.78	11909.28	8557.44	2390.05	465.92	270.56	226.21	180.69	152.87	73.07	152.26	107.95	56.48	69.26	77.06	81.14	49.49	54.98	55.28	34.76	57.92	57.83	94.53	85.98	103.17	47.82	35.94	65.78	72.90	79.12
1431			708439.06	1463655.62	743653.50	65335.23	32678.64	28646.04	7034.03	8166.46	10583.73	17021.71	8374.68	6099.10	5650.51	4416.79	3565.35	4294.68	15785.00	34168.00	30308.40	23435.95	7295.71	1240.90	323.96	307.03	299.62	310.76	208.84	69.18	96.04	91.67	75.07	194.00	143.68	88.42	113.37	53.96	77.25	64.86	117.06	66.61	73.91	113.63	99.80	102.57	30.76	82.51	63.54
1432			20857.13	153538.75	107921.10	30325.85	15937.04	5139.50	7540.89	14492.74	13443.20	19106.99	29119.72	30686.69	9150.49	3841.01	4527.81	8540.90	13122.25	17182.60	23652.45	9247.78	1558.92	339.07	265.88	199.35	161.31	131.48	98.45	76.76	163.72	184.26	61.73	106.33	127.69	91.72	75.64	67.35	79.96	52.78	57.11	31.99	51.15	59.83	45.70	78.55	39.34	31.99	34.97
1433			7018.64	89331.40	38897.91	18649.06	5564.75	9067.76	10574.15	10429.21	8694.26	8787.98	10664.90	10133.51	21632.29	25615.00	14315.96	23791.86	18002.79	11268.28	24482.35	50312.22	30787.43	10008.29	1853.84	341.70	365.58	217.89	182.76	224.56	331.00	179.56	153.32	168.27	98.31	63.20	81.42	70.58	35.05	30.39	46.45	56.08	105.71	70.68	52.27	22.37	74.32	50.55	53.44
1434			10966.79	112929.63	45506.98	50869.77	87558.57	26082.31	18393.46	14424.76	11501.39	6312.77	11225.21	10154.96	11924.39	11360.45	12090.07	23820.15	37946.22	27641.02	13142.32	6295.60	1373.25	386.01	250.71	450.49	276.71	152.45	140.41	83.92	110.28	57.27	112.36	105.02	91.08	67.78	49.79	43.73	38.08	63.43	39.63	45.00	66.66	58.94	43.75	53.79	64.16	48.62	47.54
1435			65331.75	242131.23	105040.82	75889.86	29014.30	12450.58	25456.42	20976.38	18366.10	13283.73	16903.95	10463.69	13342.25	5565.91	15857.61	18195.04	19479.05	33839.64	23849.34	13639.17	2416.64	902.55	567.59	396.92	147.81	111.63	87.82	106.44	104.00	107.10	125.62	81.15	56.13	79.93	51.33	78.68	102.42	107.13	64.85	33.97	84.57	75.30	121.35	88.62	56.24	39.57	39.95
1436			92748.00	189056.28	74726.76	31758.13	10588.55	13124.26	13713.45	13777.74	10858.05	23374.83	18369.02	18355.88	8246.07	9658.81	26180.49	30878.71	28572.63	15464.79	5287.14	777.86	683.35	474.14	695.65	469.77	369.68	177.03	65.55	93.55	117.66	87.02	113.60	109.13	106.12	45.60	49.81	90.30	140.20	141.58	111.69	41.54	77.77	44.44	44.93	36.20	27.53	26.78	35.70
1437			24848.93	113296.10	60205.92	14837.67	18464.96	12556.06	8149.41	6566.89	10635.93	8730.04	19532.81	20501.12	18031.22	17471.41	12949.80	7478.77	14874.80	23103.75	24745.82	17026.86	2849.06	630.08	350.29	183.53	221.18	205.23	106.96	113.42	157.06	110.79	82.45	81.23	123.56	77.01	49.99	61.54	71.17	51.77	37.00	47.21	52.66	60.83	36.59	39.48	48.61	48.11	42.25
1438			28822.36	116733.71	31509.81	12404.50	7893.26	2693.89	2887.65	3227.68	5727.15	14759.74	17656.75	27801.69	20701.01	14058.39	27400.37	40073.57	59621.21	23128.98	18679.27	20882.14	5295.56	541.56	229.80	209.44	37.96	79.79	85.79	95.94	128.61	210.49	99.42	89.13	138.58	107.31	51.04	78.95	62.31	40.76	52.98	52.51	42.62	43.54	98.08	104.12	66.03	65.54	52.75
1439			68194.71	222647.17	221147.25	52250.94	11597.69	7297.04	2025.16	4272.89	9158.01	15307.04	10182.75	24953.37	39799.16	28358.08	11686.09	11351.88	41380.89	24850.23	27825.90	7768.01	1147.85	295.42	209.01	265.02	246.33	310.72	170.45	120.26	120.93	119.60	83.28	110.02	83.71	58.78	71.34	33.35	26.83	42.56	47.01	46.26	51.57	44.22	69.51	50.54	39.06	65.59	49.77
1440			50821.65	154530.29	45429.07	14627.55	29343.89	21548.25	20237.86	15704.27	14529.30	11093.14	9632.56	11092.49	12393.28	35215.03	78733.32	28636.37	40650.13	29635.70	27552.93	16748.51	492.81	582.72	242.58	186.17	150.20	107.02	147.24	58.58	30.72	47.45	53.37	116.04	102.28	81.08	64.98	33.63	56.79	75.36	88.59	66.87	84.39	62.75	70.54	61.11	66.88	35.90	40.91
1441			15396.23	154558.57	59208.41	15004.40	16472.55	16407.30	19296.85	13187.05	23202.20	33123.30	40910.49	35204.59	28084.97	27345.15	18921.76	10497.59	6971.05	11345.67	7642.41	3401.06	841.81	387.10	358.45	227.07	238.37	161.18	135.16	166.02	110.58	110.68	95.48	94.81	94.37	84.04	128.38	99.20	61.57	62.50	65.25	54.33	41.44	44.40	58.51	50.15	51.54	19.64	49.00
1442			48923.22	100510.11	33721.30	13925.31	27415.45	33854.46	40033.32	13979.14	9981.70	19701.45	37306.87	18065.20	7281.92	7066.56	7988.59	31678.97	19243.76	23812.45	30629.84	20055.99	8369.02	2806.39	729.66	409.01	269.58	202.62	172.02	184.10	145.21	72.90	112.23	120.76	63.29	81.59	62.96	70.86	27.82	59.37	68.93	35.75	48.62	64.86	75.20	62.82	35.55	52.03	37.08
1443			276924.37	447453.25	124009.73	47814.87	28018.65	29684.50	37175.10	45595.37	41039.28	13524.79	5857.25	6273.13	16496.07	33334.01	17932.59	20625.58	35275.87	17655.01	20956.49	8265.03	626.93	583.99	625.20	768.80	409.76	142.74	285.04	152.05	165.08	151.19	152.82	276.98	183.78	218.67	120.98	119.66	126.19	43.98	43.85	88.39	133.34	125.63	136.43	103.03	116.22	105.50	88.87
1444			217925.07	482191.90	545676.93	847069.68	266450.37	8806.04	7669.48	5006.72	1687.38	5402.46	7815.24	14790.28	14952.62	16730.65	22827.23	34603.12	30044.18	16776.43	4772.50	1583.63	631.21	382.88	532.09	395.72	209.01	262.76	142.29	93.61	242.43	297.26	121.45	120.31	86.43	165.32	123.75	134.87	113.22	117.72	141.26	103.28	74.63	91.29	148.59	65.09	44.61	103.95	83.21
1445			70992.42	135631.53	43785.85	17375.03	8292.28	26766.97	13139.83	13518.41	18750.25	13720.40	16949.01	9629.23	11665.75	16425.89	17182.31	21420.83	24307.70	39157.00	21356.86	5963.22	5127.14	444.68	270.73	214.34	198.85	222.57	135.07	233.02	187.08	144.72	97.72	72.06	52.85	87.58	109.72	89.59	61.80	71.42	41.12	30.66	67.13	61.29	31.40	36.31	70.94	64.95	33.82
1446			44338.44	376522.43	109576.37	47773.43	60093.07	18911.10	29304.36	19399.41	18931.00	9753.07	41186.28	29453.74	6471.28	7497.82	9563.94	21799.60	18032.17	8434.32	4341.15	1905.96	380.78	729.29	545.62	380.70	521.10	546.93	284.41	596.06	441.58	270.47	146.18	236.44	244.67	185.23	211.01	221.22	121.51	130.73	177.22	58.21	84.11	88.11	51.43	213.30	317.95	291.27	93.10
1447			18886.44	80870.64	8898.01	15336.52	29020.32	24622.23	13746.89	11471.59	13078.84	10366.35	9516.31	5254.15	5700.71	13462.98	13379.51	14156.05	63153.61	39387.07	15408.92	15563.63	2254.42	538.18	531.06	305.64	177.16	205.20	220.82	202.63	173.95	59.40	54.03	132.09	86.25	112.49	71.37	62.60	52.31	47.21	83.44	83.39	93.92	44.83	36.34	64.38	53.64	61.57	36.83
1448			47536.72	70335.26	30950.45	31861.86	28053.28	18536.67	24597.08	33083.90	25226.22	34646.73	29272.18	28937.17	16392.99	13806.09	19389.27	9412.51	12904.00	30793.49	21564.88	3867.11	2189.74	892.69	246.75	249.13	145.24	232.92	212.19	194.79	88.87	116.13	101.07	79.56	49.15	35.77	48.48	69.40	58.99	56.76	17.86	35.18	42.11	82.70	27.05	49.95	56.46	47.52	28.04
1449			51721.51	157355.82	45380.11	40158.44	19463.19	20574.02	21143.40	15754.32	11535.26	13582.89	5568.40	5122.83	11388.18	7284.92	5775.26	13034.77	56637.96	36778.71	29323.83	14362.88	3154.81	278.44	401.01	540.15	646.88	283.63	261.65	209.52	248.81	107.60	74.90	139.79	147.72	97.11	97.51	119.87	124.98	56.60	57.07	48.59	68.59	96.25	57.13	94.77	122.31	39.02	57.08
1450			39306.87	106844.99	18072.39	13368.91	20981.02	26897.99	36565.77	16929.41	27714.78	20129.05	15007.39	9301.21	13021.70	19144.70	21831.74	43498.01	16913.04	13482.98	5055.66	547.38	258.80	238.02	130.13	107.88	185.59	162.95	174.19	210.45	133.59	92.97	70.24	83.85	71.82	72.82	36.61	51.75	53.42	49.43	62.47	53.40	29.99	51.90	75.38	97.55	51.77	56.61	43.58
1451			23938.02	64377.73	48244.84	37285.37	15583.50	10483.82	5369.22	2274.83	6850.63	11879.88	15719.73	25146.00	24336.96	35969.61	28022.46	27047.42	35553.59	21645.19	5618.40	3129.56	1193.92	300.30	245.54	218.54	162.12	245.95	199.48	158.88	82.92	60.57	81.80	102.21	75.36	58.73	90.17	54.28	44.74	99.89	44.55	66.44	69.24	66.72	56.59	67.32	79.66	43.90	79.36
1452			36462.57	93932.18	42794.14	37378.02	52302.07	27076.21	33139.99	28472.62	22228.06	14864.24	15583.73	8065.71	6527.02	8764.15	13416.73	23086.64	14127.93	9673.55	15491.95	9943.54	1935.57	568.47	390.85	502.89	594.22	451.48	153.86	154.10	116.42	184.19	201.65	131.69	162.92	143.08	36.66	72.62	89.52	54.26	52.23	62.70	77.83	129.80	165.12	93.36	39.28	46.12	55.28
1453			1343181.75	1521947.62	238146.40	613077.75	277935.40	47549.79	19723.09	15811.65	17300.99	3931.23	3379.14	7470.13	8747.84	5080.14	6294.26	6902.86	20415.47	65251.89	38436.73	11900.74	4308.89	730.99	565.44	260.74	345.99	201.95	229.33	242.40	284.47	339.46	175.14	171.81	243.29	231.56	163.13	160.33	217.52	81.59	133.34	78.77	96.18	111.56	126.43	59.84	43.27	93.25	97.84
1454			86407.36	170645.51	77655.71	45210.56	23464.11	38157.38	10680.04	12516.14	11180.81	11072.71	18279.85	18674.36	10117.58	14726.72	15630.32	13602.54	23516.99	27140.41	9676.85	1396.24	338.65	139.38	128.23	155.63	52.02	137.30	179.18	109.28	63.52	82.31	87.06	93.81	104.38	76.56	102.11	109.16	97.53	57.54	34.00	68.49	56.97	42.92	43.20	60.23	58.18	43.27	22.07
1455			28836.84	50712.46	25722.95	15165.95	17235.21	45766.78	50173.86	15675.45	16016.91	27962.64	25003.94	19104.24	11198.01	11688.07	37955.14	69421.17	43813.17	5821.78	848.29	343.04	358.47	300.53	232.06	285.16	254.12	126.42	146.38	64.05	66.65	59.66	87.19	60.23	84.54	97.24	58.06	33.24	47.88	29.03	40.93	49.96	50.18	64.86	40.16	72.02	52.53	28.85	27.08
1456			19012.27	68791.43	36059.46	19839.95	6367.28	11244.91	22945.73	8235.27	20383.71	15964.41	16352.90	17988.37	21805.85	17865.68	31096.50	23465.13	21611.32	18536.97	11363.51	3313.33	1922.26	370.57	376.69	156.99	92.50	230.71	154.10	267.79	120.05	77.55	109.69	221.46	157.70	46.99	99.37	78.13	53.17	68.84	46.21	45.16	63.14	92.05	79.93	43.42	92.54	107.37	35.42
1457			54845.08	154136.46	55787.65	28458.70	21700.37	17249.84	18455.35	6825.36	7941.77	14784.50	10378.46	10587.61	8490.37	12312.14	35268.31	23557.47	52323.80	33251.14	14472.67	8178.46	2676.39	916.96	414.11	351.39	184.57	231.97	244.24	212.75	204.19	166.03	119.00	101.74	107.66	150.47	61.10	101.78	78.43	71.33	82.62	82.07	97.42	43.52	96.90	99.16	72.94	69.38	88.93
1458			12810.15	146783.71	45771.74	31540.55	32899.40	39504.25	31068.17	10198.49	3975.21	8388.60	3288.40	11247.88	16037.97	7458.59	4989.03	12933.50	27028.48	30321.05	14377.54	4576.61	1017.37	436.27	154.99	201.55	261.42	176.48	191.24	241.78	131.84	140.61	140.10	113.60	113.61	39.35	82.25	54.35	59.60	63.33	50.77	66.55	97.87	80.98	32.20	31.37	39.66	69.19	45.88
1459			569448.56	1494022.00	667083.12	39984.77	21862.77	10144.17	14647.80	21513.98	23072.93	10296.49	7141.39	7965.86	9514.85	8545.18	9781.27	11877.44	22107.01	19929.44	9382.36	3611.55	277.27	213.52	223.73	478.41	437.51	385.47	300.45	316.51	184.73	170.25	119.33	73.07	124.85	172.73	160.30	113.20	117.25	256.21	80.84	60.22	178.10	68.34	154.76	90.11	110.02	76.23	77.25
1460			27058.64	69013.99	37453.53	19918.83	17037.37	13405.64	10480.28	13185.49	19457.95	17418.79	18003.80	21660.80	49101.48	13784.50	13455.90	28289.74	16925.41	10032.93	4596.62	520.71	441.97	243.80	124.45	257.61	135.53	156.71	114.01	105.13	76.03	76.93	134.94	113.40	130.98	111.59	56.99	58.54	112.65	107.13	40.33	41.81	41.49	66.50	109.29	100.31	49.69	21.68	35.21
1461			38566.66	135436.95	33056.64	27766.45	37591.55	16221.98	21682.64	21025.78	8614.92	10427.10	5123.36	3923.20	3912.17	9383.37	6952.93	20412.19	32923.66	30446.20	7872.51	1219.58	303.98	251.29	206.05	96.33	129.09	151.47	200.20	93.05	102.83	88.38	85.72	68.74	59.53	31.27	33.55	40.70	17.00	52.54	70.86	78.27	80.54	75.74	34.77	82.93	62.75	40.20	40.49
1462			37985.06	96852.92	31746.74	26634.22	16119.48	17310.02	17996.29	16696.91	12828.08	8811.70	11442.22	7878.19	13792.37	16243.91	16012.35	25673.80	21568.10	16888.73	2991.23	331.82	321.59	310.58	208.31	227.56	222.24	106.06	75.62	122.04	76.60	69.96	46.15	95.00	94.50	48.10	60.65	83.43	78.53	85.61	55.68	57.16	58.08	86.03	78.20	60.04	35.34	34.49	39.39
1463			31170.00	120134.64	53463.29	30393.23	25801.05	24175.20	7476.28	8324.18	7741.10	1470.53	4641.88	8556.37	14467.33	21304.45	31979.29	39663.61	53932.68	24343.78	22583.54	2995.77	498.42	144.12	224.94	127.35	173.50	171.91	58.48	236.59	236.07	261.77	165.10	142.23	228.18	346.49	526.58	1022.74	1659.24	1632.77	5505.76	16968.79	19960.41	23215.42	27293.67	5724.76	3169.61	1385.80	351.92
1464			35516.75	66904.57	39243.66	22901.43	15304.24	13037.03	10744.86	20004.14	19786.20	9678.72	9059.70	13575.00	10642.29	4094.51	11800.69	19901.23	69892.35	40658.04	11768.43	3588.44	662.13	256.75	206.53	330.31	245.87	278.10	204.33	217.30	130.32	84.42	85.97	60.17	78.50	83.20	51.66	83.17	109.82	45.21	32.27	35.29	61.91	87.74	50.99	40.38	48.73	62.79	41.89
1465			19084.61	118956.39	35911.84	17311.16	39922.13	23204.14	18258.75	8060.79	13747.35	14528.14	7740.29	14907.65	15562.28	47065.01	53694.35	26602.11	61891.80	39529.93	14618.76	2783.96	499.84	218.67	278.43	126.67	224.30	333.58	235.86	278.33	256.72	131.61	155.35	145.74	141.70	108.36	73.58	54.02	56.07	51.47	58.90	86.10	94.17	69.26	75.28	59.14	47.70	83.84	55.80
1466			12685.84	82159.50	34718.70	61974.75	142020.96	47808.33	16475.87	34524.48	32357.41	24436.05	27396.59	35663.12	17663.35	12152.60	29161.71	46432.25	22948.08	23219.50	19726.27	15413.26	3635.55	297.45	538.45	394.63	413.57	352.17	152.72	114.50	102.93	164.63	104.49	156.66	149.12	56.58	94.42	108.03	120.02	91.90	53.05	22.77	57.38	71.59	41.86	66.04	75.00	63.47	23.39
1467			161756.20	377226.37	130118.00	168441.29	85682.46	28089.70	16519.80	28368.27	17890.38	25742.44	19782.53	20529.74	3854.00	18869.93	30513.14	19729.74	14930.15	3481.18	530.97	452.59	272.32	175.21	232.11	308.45	290.46	109.13	109.27	113.97	189.06	112.82	128.96	94.39	62.87	77.90	45.13	72.91	96.37	69.75	53.11	34.45	22.82	108.96	91.45	86.22	58.06	51.07	62.04
1468			24010.35	109737.39	9499.88	37536.26	41721.82	17160.17	13252.98	8446.72	11312.35	9421.46	7572.04	10328.50	8164.19	16152.59	25718.08	69260.89	82670.34	26202.74	4071.88	610.36	448.26	354.23	375.21	242.38	397.43	301.85	235.53	159.34	122.79	90.74	96.25	106.20	80.17	111.86	75.79	50.91	250.14	297.49	335.44	2270.83	9167.08	12290.56	3012.29	1164.63	583.76	307.97	115.45
1469			54724.60	156820.10	67908.06	16415.25	7552.60	3627.62	14047.55	18749.51	20451.03	17166.27	26854.45	29717.84	17354.21	10879.23	6075.48	12429.30	17342.48	29201.10	31574.55	6741.76	1150.73	610.03	260.49	248.27	121.78	51.37	90.17	73.59	79.78	114.77	85.66	79.93	100.16	83.98	26.93	75.19	154.35	164.20	73.04	37.23	56.65	34.03	43.97	45.16	43.23	36.59	47.13
1470			38574.31	72147.46	39098.41	24712.98	23113.64	22170.86	15246.60	19118.56	10528.51	6124.04	4533.16	3670.42	7383.47	7253.54	20064.93	25445.72	26758.41	15226.06	4243.07	696.32	218.19	128.60	139.99	205.22	257.07	280.54	92.62	65.05	113.39	66.23	70.47	58.38	74.27	50.46	45.51	60.52	84.54	66.92	62.13	96.63	92.10	63.78	38.53	30.16	49.27	37.87	44.46
1471			50865.83	106352.45	32707.57	19583.08	38879.70	15911.06	20618.72	16771.43	14481.53	16027.39	13104.83	16727.32	18647.22	12011.67	10504.25	28054.80	27626.30	9023.43	6207.89	816.22	244.19	116.27	164.61	132.37	68.01	128.30	120.39	149.81	127.62	100.35	100.96	100.03	90.32	61.93	95.31	124.70	76.73	66.24	61.05	58.89	50.82	79.68	63.30	43.59	58.65	54.01	77.98
1472			39322.04	155478.96	29307.49	45327.51	36073.01	34695.62	22463.74	14429.20	17130.13	26314.29	42922.70	20454.59	16057.99	15067.54	24339.38	57025.06	38076.34	10693.71	2209.72	635.57	741.20	816.32	296.95	249.50	150.39	148.38	60.06	71.56	120.36	81.61	39.86	46.60	86.07	100.81	115.72	125.74	104.94	85.25	72.44	90.60	75.34	101.88	110.28	91.00	45.60	35.14	35.72
[truncated: 4,039 more rows]
[truncated: 86 more columns]
