# Supplementary material for: A Low-Cost, Low-Power Water Velocity Sensor Utilizing Acoustic Doppler Measurement
Source: Sensors (Basel). 2022 Sep 30;22(19):7451. doi: 10.3390/s22197451 (PMC9572237; doi:10.3390/s22197451)
Supplement: Supplementary file 1 [file sensors-22-07451-s001.zip › supplementary_material/data/field_test/data/sd_008/sd_10.CSV]

1		R		R
2		R		R
3		R		R
4		R		R
5		R		R
6		R		R
7		R		R
8		R		R
9		R		R
10		R		R
11		R		R
12		R		R
13		R		R
14		R		R
15		R		R
16		R		R
17		R		R
18		R		R
19		R		R
20		R		R
21		R		R
22		R		R
23		R		R
24		R		R
25		R		R
26		R		R
27		R		R
32		R		R
33		R		R
34		R		R
35		R		R
36		R		R
37		R		R
38		R		R
39		R		R
40		R		R
41		R		R
42		R		R
43		R		R
44		R		R
45		R		R
46		R		R
47		R		R
48		R		R
49		R		R
50		R		R
51		R		R
52		R		R
53		R		R
54		R		R
55		R		R
56		R		R
57		R		R
58		R		R
59		R		R
60		R		R
61		R		R
62		R		R
63		R		R
64		R		R
65		R		R
66		R		R
67		R		R
68		R		R
69		R		R
70		R		R
71		R		R
72		R		R
73		R		R
74		R		R
75		R		R
76		R		R
77		R		R
78		R		R
79		R		R
80		R		R
81		R		R
82		R		R
83		R		R
84		R		R
85		R		R
86		R		R
87		R		R
88		R		R
89		R		R
90		R		R
91		R		R
92		R		R
93		R		R
94		R		R
95		R		R
96		R		R
97		R		R
98		R		R
99		R		R
100		R		R
101		R		R
102		R		R
103		R		R
104		R		R
105		R		R
106		R		R
107		R		R
108		R		R
109		R		R
110		R		R
111		R		R
112		R		R
113		R		R
114		R		R
115		R		R
130		R		R
131		R		R
132		R		R
133		R		R
134		R		R
135		R		R
136		R		R
137		R		R
138		R		R
150
151
152
153
154
155
156
157
169
170
171
172
173
174
175
176
177
178
179
180
181
184
185
186
187
188		R		R
189		R		R
190		R		R
191		R		R
192		R		R
193		R		R
194		R		R
195		R		R
196		R		R
197		R		R
198		R		R
199		R		R
200		R		R
201		R		R
202		R		R
203		R		R
204		R		R
205		R		R
206		R		R
207		R		R
208		R		R
209		R		R
210		R		R
211		R		R
212		R		R
213		R		R
214		R		R
215		R		R
216		R		R
217		R		R
218		R		R
219		R		R
220		R		R
221		R		R
222		R		R
223		R		R
224		R		R
225		R		R
226		R		R
227		R		R
228		R		R
229			182985.53	715448.06	55359.33	4832.95	16375.18	12478.62	24950.24	40927.37	19625.93	3658.48	3069.38	2504.87	1772.56	2775.53	1507.41	2500.56	2202.54	3905.39	2717.74	2685.05	3215.63	2586.99	1269.10	850.37	943.63	2649.37	2484.80	1298.61	840.80	674.91	1215.31	1486.21	974.57	1437.75	794.74	548.66	457.73	368.60	489.17	477.91	472.61	667.35	629.44	357.73	254.98	443.64	395.66
230		R		R
231			115673.82	815185.31	206863.50	79112.78	45388.45	41728.66	27845.98	59039.31	72979.64	10288.62	3744.40	3711.39	659.16	549.66	425.27	547.27	1083.75	1062.02	347.35	278.03	1291.85	245.03	345.22	924.18	431.66	434.84	444.96	566.34	361.81	361.16	209.00	297.06	274.25	197.24	248.51	312.87	260.13	96.41	72.56	113.25	165.10	81.01	109.85	50.09	179.89	104.51	52.31
232		R		R
233			1137721.37	8871105.00	3655246.50	249998.20	49668.66	13594.85	8839.61	29156.99	26393.77	10492.95	2528.34	2592.52	1805.82	1836.04	929.30	1003.42	1638.24	1371.67	1642.76	998.73	1353.40	1121.36	1334.08	1006.68	1653.35	586.04	933.45	477.27	443.59	489.81	1258.79	1275.75	1570.50	457.85	397.99	351.80	686.15	994.20	567.08	389.76	466.29	500.03	254.59	314.27	147.62	267.34	231.36
234		R			0	0	0
235			410743.68	867115.50	105917.25	9676.90	10375.08	11073.09	26396.57	41535.41	20362.26	4137.46	2085.77	1294.49	915.47	611.83	823.75	794.37	508.22	411.14	1097.27	877.10	1024.04	908.03	624.78	605.18	705.86	641.42	404.99	443.19	667.91	455.32	329.34	243.60	151.31	175.43	275.04	210.98	530.53	454.99	122.47	189.86	234.32	368.63	257.23	146.05	139.15	96.96	164.09
236			955034.62	2881729.75	755482.00	15718.88	9867.57	6691.34	12804.61	12955.06	5267.42	1127.88	2191.11	1158.28	1193.47	1075.84	501.40	304.97	341.93	437.08	855.72	333.56	297.81	404.03	420.10	468.81	484.59	236.17	444.49	165.19	297.47	164.27	87.45	278.22	312.40	380.55	303.58	370.36	688.66	532.07	266.64	172.96	192.41	200.91	129.54	154.94	91.17	104.85	104.12
237		R		R
238			241093.45	985601.81	397875.12	45353.80	34802.06	37440.52	45414.98	22151.00	19734.48	23479.83	7398.25	1837.86	1512.32	1427.07	3106.79	672.56	619.56	1119.42	901.58	670.22	749.42	783.45	1210.35	744.18	1148.47	1104.90	1608.12	720.48	250.56	468.03	675.67	485.44	365.97	451.75	249.51	224.73	373.99	516.54	460.57	374.63	182.77	160.28	258.56	150.65	177.21	277.54	194.19
239		R		R
240			278859.43	1148387.87	68458.62	10925.12	11877.89	8627.83	17476.19	26154.70	18267.04	2411.91	1692.46	2813.44	1290.01	1168.08	1054.42	813.30	808.69	640.33	750.61	826.17	1039.06	2809.86	4916.41	1324.55	1241.61	587.00	1066.59	1100.78	1462.84	1189.81	786.39	584.67	513.80	356.00	324.06	339.95	482.83	924.26	931.60	618.84	736.39	455.85	250.99	162.81	326.88	406.09	188.47
241			64484.60	902080.62	60973.31	8128.70	9364.85	10288.69	26811.29	45501.69	12965.34	4092.11	3022.06	2342.28	1312.47	776.73	726.84	533.47	230.70	564.15	566.69	878.54	1107.50	808.97	247.73	413.34	593.91	511.93	759.03	908.55	452.88	81.02	90.98	249.38	180.58	401.29	217.98	281.77	490.57	247.70	353.13	246.72	268.45	285.38	270.47	113.65	124.68	115.91	72.00
242			168441.98	426021.46	50177.04	28361.19	21519.08	14630.58	27578.30	85340.71	31958.60	4270.52	3132.27	1814.71	1556.19	706.19	361.55	443.99	508.96	291.83	269.36	571.25	402.83	565.98	413.29	413.34	444.94	329.14	321.46	262.38	116.29	195.85	227.60	147.49	226.83	197.68	123.42	148.79	140.39	121.31	196.82	291.50	158.89	98.48	90.91	97.51	98.71	94.20	90.11
243			240204.10	559792.31	104782.73	13450.98	27565.02	10192.79	8054.76	42469.45	22975.67	3383.94	1716.84	1017.34	336.21	350.48	348.24	411.59	378.84	376.76	633.32	1005.37	724.66	991.70	340.58	86.34	420.56	187.52	268.04	267.71	284.24	279.04	340.81	265.80	166.51	248.20	241.57	156.49	133.97	133.55	234.02	148.86	203.40	67.07	84.74	81.83	81.93	76.71	92.76
244			473451.93	1339906.75	188884.70	27907.68	23160.88	14233.61	25370.26	55631.11	26697.93	3980.56	1622.22	1785.94	1334.39	1717.07	952.77	1266.53	1142.18	1037.40	866.87	798.63	1131.66	1007.13	933.47	587.61	444.44	664.87	536.15	322.44	247.43	660.07	690.87	504.95	237.37	426.02	296.75	204.79	229.40	259.42	130.94	177.37	177.70	268.14	228.64	141.69	139.27	181.40	217.48
245			383747.81	1024899.50	356744.37	15401.49	13787.78	8454.00	6435.36	22938.62	21497.60	5562.41	1184.73	1575.84	2210.56	973.60	857.06	565.41	1271.11	2168.32	1759.70	1742.75	663.21	851.65	655.60	591.99	909.77	647.66	477.45	652.78	341.66	317.39	400.40	374.16	509.74	893.47	557.00	342.47	487.37	526.71	486.51	1090.33	530.37	199.60	207.18	193.87	253.92	384.59	285.59
246			174834.51	1245842.50	137795.60	6417.85	10269.95	14146.46	8374.76	20736.25	10743.66	4749.59	3144.82	3283.39	6804.51	4637.81	2634.28	1240.94	328.43	653.06	1531.70	1979.95	1781.27	568.02	1099.72	1390.72	1026.50	630.29	480.33	860.51	700.32	242.62	754.96	320.66	301.13	224.40	180.85	493.45	235.37	171.53	605.89	280.97	417.45	2041.93	15043.33	5477.90	343.18	161.58	180.86
247			192233.89	551172.81	44945.91	10702.70	13495.54	22592.79	29050.55	20817.64	5798.25	2352.58	1499.36	1317.66	752.38	287.71	295.41	586.87	1064.75	945.86	268.40	307.09	250.54	470.66	443.55	163.50	204.25	195.86	186.85	236.16	514.58	354.67	102.90	284.34	240.26	279.23	242.18	133.20	80.60	71.74	124.83	111.89	70.19	106.37	94.79	81.19	65.54	167.79	204.71
248			72872.00	434208.15	109773.84	27853.53	35583.49	16402.13	32259.63	122252.62	46662.41	5909.67	2700.31	1630.59	551.65	509.50	375.12	283.96	574.66	796.35	746.11	926.71	848.73	333.81	321.31	217.66	130.13	206.48	239.71	275.03	158.22	124.28	116.29	113.97	197.97	129.39	95.98	81.21	140.71	167.91	115.12	109.26	163.03	86.12	101.58	121.47	93.62	76.52	70.84
249		R		R
250			115211.48	763279.06	50152.21	3408.69	5091.38	4276.40	24644.51	71894.99	14998.31	3289.60	1498.51	1081.55	1306.64	2009.11	2122.75	1171.29	813.28	833.81	346.07	493.00	583.02	470.50	1134.16	1038.81	669.12	922.25	574.03	400.20	1249.53	812.35	608.17	511.81	350.20	124.65	273.04	519.82	283.57	144.30	150.88	109.55	554.07	612.43	577.52	424.53	407.33	309.44	52.08
251			7613.70	29276.09	9648.30	8024.87	4525.55	4252.72	5100.08	21596.99	9799.09	1658.09	614.61	251.66	189.77	189.16	269.54	415.23	312.20	530.58	264.14	152.56	209.91	176.44	86.04	163.24	70.51	104.72	69.28	70.01	107.98	90.80	63.37	152.15	67.37	56.75	51.01	99.19	29.84	37.43	45.53	46.96	66.96	69.59	73.12	41.75	35.53	45.66	53.25
252			462530.71	908516.25	134942.60	23932.20	13622.30	16301.14	11168.49	20087.48	18196.60	5460.43	1870.05	2062.17	1481.45	1298.23	596.24	153.19	791.89	687.98	634.96	865.43	556.99	383.45	305.69	730.83	626.48	318.20	261.94	336.52	974.22	649.15	277.87	566.98	248.89	118.67	149.08	143.98	226.35	312.08	271.50	168.94	75.51	104.77	105.07	131.77	238.95	82.93	106.17
253		R		R
254			89300.30	1767544.00	177416.67	32074.58	19959.69	19440.38	26887.29	38779.78	58573.16	15300.43	1606.43	3997.03	847.19	435.08	499.84	1064.91	647.30	1364.29	523.35	797.52	1666.63	718.95	868.93	644.33	589.95	826.26	1098.61	814.27	640.92	189.41	152.67	162.71	70.59	112.62	228.52	94.26	128.24	353.24	232.22	271.52	259.76	332.86	259.62	194.13	146.86	147.99	115.24
255		R		R
256		R		R
257			263252.18	480097.12	21807.54	20451.47	17212.96	9026.09	15999.40	11230.79	6221.73	3169.53	1991.70	982.17	1499.37	2121.87	1321.89	448.35	392.04	584.17	139.76	367.63	735.07	460.12	796.34	1392.15	1190.87	905.40	719.04	590.32	175.84	461.75	184.58	1034.15	820.74	448.16	500.29	410.26	120.91	358.99	417.28	414.27	248.89	291.14	95.06	86.50	143.02	72.16	123.32
258			64679.91	449498.65	20275.83	4895.74	5567.94	3178.63	8451.41	27320.12	40090.07	12272.06	2055.74	2883.90	1910.17	1052.88	1823.18	1569.04	2128.13	750.21	1237.99	2160.89	1112.08	1441.94	1180.97	430.77	1301.19	967.92	788.00	295.83	521.75	501.27	711.91	338.39	520.00	321.67	517.80	653.40	386.90	404.52	578.16	601.40	610.94	493.16	279.84	556.29	588.56	434.72	447.04
259		R		R
260		R		R
261		R		R
262		R		R
263		R		R
264		R		R
265			254548.87	940760.87	71852.92	27140.39	30468.12	9101.58	5771.36	15308.54	25764.74	7938.95	919.10	754.90	794.81	1057.26	1357.55	544.39	522.35	454.19	421.56	942.15	462.78	133.95	339.27	320.36	701.48	365.43	433.41	457.90	646.04	612.22	687.54	743.31	391.20	441.49	469.87	379.12	295.19	189.59	236.33	314.88	482.79	410.00	217.90	136.74	117.22	155.12	164.29
266			223878.53	666535.68	52172.25	7152.53	6875.34	9160.92	3629.53	6332.68	19838.87	29433.15	7028.26	710.25	466.38	806.14	242.32	204.69	456.49	414.64	233.98	401.20	376.52	175.89	248.39	340.50	182.19	305.43	287.88	396.11	263.38	180.59	142.04	92.83	43.49	54.08	146.06	91.78	155.57	188.03	81.61	128.92	166.05	147.54	69.84	52.21	112.54	129.45	141.74
267			402094.50	772475.81	135787.09	24915.95	11599.56	10489.42	5008.44	33845.94	96171.07	31856.61	2110.39	1846.62	1816.60	927.23	860.90	796.11	723.26	1453.67	961.62	808.08	992.93	901.66	953.65	448.18	395.50	466.04	511.22	241.53	389.20	313.07	388.09	509.45	308.00	399.74	239.87	302.90	203.79	156.27	243.47	194.76	194.71	172.52	128.74	131.39	125.07	106.97	176.46
268			32416.95	230291.09	44394.65	27566.60	16763.89	4753.17	26552.22	172103.95	80309.96	5467.49	1824.64	1172.03	2048.79	1733.45	980.97	715.96	1002.67	483.79	783.71	779.78	1150.34	291.39	837.29	424.02	623.29	972.76	836.83	477.68	284.50	340.59	427.90	400.85	339.18	214.34	553.90	333.68	441.24	161.04	349.11	511.26	344.94	259.43	272.40	202.99	171.19	85.15	48.76
269			100317.76	2576799.00	223907.17	8125.43	9949.55	12396.65	8049.79	25697.14	41761.74	18961.55	3018.91	1944.53	3664.31	1675.89	1112.69	367.00	263.85	496.83	540.43	2181.92	930.21	414.79	629.10	1422.09	563.66	1095.34	824.89	519.68	388.21	217.34	376.05	354.06	179.01	136.18	252.02	420.00	779.84	274.24	356.55	441.05	319.69	358.33	283.52	228.49	272.21	138.27	162.20
270		R		R
271		R		R
272		R		R
273		R		R
274			446826.34	1014489.93	314969.68	25835.15	29977.76	17136.53	7838.58	44236.06	47671.07	5398.85	832.72	464.50	487.87	323.15	151.45	160.63	174.39	457.16	286.34	357.90	432.72	689.19	1072.33	415.39	170.29	238.64	235.14	124.59	95.18	133.66	155.64	97.27	127.70	173.34	175.20	122.65	134.47	209.32	160.56	69.95	62.34	140.63	125.42	70.75	98.74	127.93	132.53
275		R		R
276			626879.50	2030779.00	259201.35	3776.26	10883.79	6148.67	2920.58	8272.25	20287.93	10300.87	4432.14	2880.35	1728.83	2861.39	1765.74	1457.40	774.82	739.42	1086.68	727.47	1051.11	1066.01	1396.08	1319.60	1112.00	1482.61	981.03	430.17	356.81	877.35	398.69	231.73	230.59	381.72	226.28	131.68	137.60	322.98	269.98	357.25	363.59	534.36	438.21	108.08	169.63	109.98	169.32
277			80766.43	1185218.12	103664.75	9397.24	10058.98	15430.89	4834.90	13316.54	47293.42	40538.50	7294.57	1931.57	1479.42	1240.73	860.18	1493.48	1075.08	1494.12	1010.27	751.06	1436.97	2680.49	1877.12	1312.27	672.26	583.60	889.61	344.37	623.41	304.66	240.60	350.54	614.96	116.57	426.52	252.07	279.34	366.30	264.34	463.20	358.51	362.00	403.73	670.14	329.38	137.72	316.29
278			226727.15	722881.56	130573.58	15113.16	8832.55	4499.40	5887.23	23338.75	16513.00	2984.25	2215.04	1029.39	1041.65	1040.46	301.77	268.74	720.21	875.52	953.40	477.40	257.56	384.03	671.48	564.71	222.09	459.57	589.60	456.89	297.58	392.74	614.98	311.38	437.35	706.12	551.69	843.05	3084.21	3564.59	5871.79	16826.44	44695.33	63879.40	25968.70	22820.55	10074.87	3516.70	883.74
279			98445.13	173584.45	36187.00	9265.85	7055.39	6032.40	3987.85	19835.91	35196.72	15045.88	1672.64	448.38	242.70	167.39	337.23	520.83	382.26	494.53	470.38	346.58	592.08	262.03	522.63	406.15	224.08	135.83	183.24	135.57	134.95	103.77	89.70	50.20	73.73	288.26	162.16	149.65	119.23	45.17	85.65	94.04	85.00	105.46	46.31	26.44	64.90	74.32	63.78
280			452166.03	2540948.25	264916.12	8107.84	4685.13	5197.37	8637.37	15963.50	33336.65	16770.47	6644.97	3170.82	3881.70	4155.81	1795.84	837.49	1736.99	1248.33	1033.93	835.32	1357.46	993.17	1252.84	1665.02	1680.53	919.72	898.47	902.84	1002.36	320.29	876.54	945.37	946.74	917.25	1094.60	1187.12	729.44	801.27	866.34	703.14	913.91	219.24	231.99	560.98	215.57	209.78	131.65
281		R		R
282		R		R
283		R		R
284		R		R
285		R		R
286		R		R
287		R		R
288		R		R
289		R		R
290		R		R
291			265013.00	594767.75	63080.46	66098.32	21754.27	5098.55	9805.11	13680.86	37355.51	15485.03	2724.99	2654.46	2902.24	1079.60	1089.72	2282.38	6513.95	7534.93	5140.54	1716.33	562.82	1379.03	1502.90	834.48	885.50	1187.46	1096.75	2524.22	1175.36	943.59	896.77	1056.47	520.54	360.23	669.34	1114.96	448.46	513.80	358.15	338.83	485.01	757.50	639.59	263.05	210.29	159.51	140.26
292			294871.40	1070684.25	73188.91	11379.03	8411.10	4007.40	9054.33	26411.82	22275.16	23642.93	6241.90	2577.87	2157.84	2013.97	1139.37	906.51	1437.38	1008.41	771.32	340.89	815.64	503.63	551.44	1377.71	964.84	502.88	372.39	566.62	527.77	444.78	613.49	155.91	284.70	363.70	365.20	624.79	515.81	403.27	214.14	149.07	224.35	179.39	262.16	239.68	80.59	163.83	169.43
293			110391.24	524298.81	29228.71	8891.23	4678.02	6779.46	7725.34	7742.19	10483.88	4248.66	1003.96	1655.38	1151.62	934.40	627.58	836.04	1278.68	901.25	665.90	1165.21	1118.68	464.18	708.15	637.33	493.27	283.52	386.62	520.54	238.72	540.77	717.00	412.56	129.10	249.26	355.28	264.54	217.72	313.92	315.64	182.79	143.38	297.08	423.21	157.69	72.62	161.59	178.99
294			160942.12	2272934.25	368029.71	28936.72	17564.83	6371.60	5621.62	15644.44	32144.15	15358.35	2731.79	2780.53	2698.74	1588.58	2129.09	2301.34	887.39	2074.79	1212.26	1196.84	1559.15	1246.02	1877.39	696.96	1692.35	810.95	608.76	1342.68	1580.26	722.39	648.88	1116.03	824.06	134.56	492.88	447.39	494.39	330.85	480.81	689.90	841.11	971.46	522.18	372.56	500.01	295.73	165.28
295			66437.78	670023.37	44852.31	25963.77	7251.10	1896.79	11575.82	12401.28	25612.49	26040.80	3073.61	650.79	695.38	768.24	707.36	677.73	286.59	588.68	590.83	387.32	614.37	278.43	646.98	838.59	294.37	301.20	155.58	126.17	151.36	233.34	189.08	124.74	136.20	112.11	137.92	277.67	197.76	219.35	203.52	249.70	155.41	143.48	40.88	106.24	103.13	78.07	101.14
296		R		R
297		R		R
298		R		R
299		R		R
300		R		R
301		R		R
302		R		R
303		R		R
304		R		R
305		R		R
306		R		R
307		R		R
308		R		R
309		R		R
310		R		R
311		R		R
312		R		R
313		R		R
314		R		R
315		R		R
316		R		R
317		R		R
318		R		R
319		R		R
320		R		R
321		R		R
322		R		R
323		R		R
324		R		R
325		R		R
326		R		R
327		R		R
328		R		R
329		R		R
330		R		R
331		R		R
332		R		R
333		R		R
334		R		R
335		R		R
336		R		R
337		R		R
338		R		R
339		R		R
340		R		R
341		R		R
342		R		R
343		R		R
344		R		R
345		R		R
346		R		R
347		R		R
348		R		R
349		R		R
350		R		R
351		R		R
352		R		R
353		R		R
354		R		R
355			76491.96	142338.46	44835.70	10551.33	15533.27	11636.85	1816.88	8344.57	9081.75	12147.73	64776.45	90684.19	16335.45	897.18	469.70	393.53	602.67	408.32	196.69	530.71	426.71	488.63	700.47	357.83	78.37	126.66	176.19	108.26	129.83	133.80	98.53	101.44	170.21	67.26	48.56	56.86	90.20	51.32	60.75	85.72	97.36	137.48	102.72	53.39	61.44	30.71	69.23
356		R		R
357		R		R
358		R		R
359		R		R
360		R		R
361		R		R
362		R		R
363		R		R
364		R		R
365		R		R
366		R		R
367		R		R
368		R		R
369		R		R
370		R		R
371		R		R
372		R		R
373		R		R
374		R		R
375		R		R
376		R		R
377		R		R
378		R		R
379		R		R
380		R		R
381		R		R
382		R		R
383		R		R
384		R		R
385		R		R
386		R		R
387		R		R
388		R		R
389		R		R
390		R		R
391		R		R
392		R		R
393		R		R
394		R		R
395		R		R
396		R		R
397		R		R
398		R		R
399		R		R
400		R		R
401		R		R
402		R		R
403		R		R
404		R		R
405		R		R
406		R		R
407		R		R
408		R		R
409		R		R
410		R		R
411		R		R
412		R		R
413		R		R
414		R		R
415		R		R
416		R		R
417		R		R
418		R		R
419		R		R
420		R		R
421		R		R
422		R		R
423		R		R
424		R		R
425		R		R
426		R		R
427		R		R
428		R		R
429		R		R
430		R		R
431		R		R
432		R		R
433		R		R
434		R		R
435		R		R
436		R		R
437		R		R
438		R		R
439		R		R
440		R		R
441		R		R
442		R		R
443		R		R
444		R		R
445		R		R
446		R		R
447		R		R
448		R		R
449		R		R
450		R		R
451		R		R
452		R		R
453		R		R
454		R		R
455		R		R
456		R		R
457		R		R
458		R		R
459		R		R
460		R		R
461		R		R
462		R		R
463		R		R
464		R		R
465		R		R
466		R		R
467		R		R
468		R		R
469		R		R
470		R		R
471		R		R
472		R		R
473		R		R
474		R		R
475		R		R
476		R		R
477		R		R
478		R		R
479		R		R
480		R		R
481		R		R
482		R		R
483		R		R
484		R		R
485		R		R
486		R		R
487		R		R
488		R		R
489		R		R
490		R		R
491		R		R
492		R		R
493		R		R
494		R		R
495		R		R
496		R		R
497		R		R
498		R		R
499		R		R
500		R		R
501		R		R
502		R		R
503		R		R
504		R		R
505		R		R
506		R		R
507		R		R
508		R		R
509		R		R
510		R		R
511		R		R
512		R		R
513		R		R
514			121820.29	206609.71	24780.98	9048.10	5903.64	5991.48	3621.69	6198.26	34001.75	27898.88	19812.17	9728.30	3934.28	413.16	264.75	394.73	201.82	157.62	189.21	217.16	93.86	191.76	243.52	85.36	184.20	218.44	212.47	139.02	107.12	203.97	110.30	160.78	99.22	34.51	37.73	50.15	64.90	40.79	83.23	50.45	51.51	88.04	152.90	104.97	80.36	47.27	74.24
515		R		R
516		R		R
517		R		R
518		R		R
519		R		R
520		R		R
521			97331.02	220361.51	91263.49	16250.33	16507.85	17324.40	4434.59	3213.00	6289.99	12972.27	11393.83	3293.91	495.69	435.51	210.49	184.44	279.20	294.39	212.58	106.36	356.84	221.39	402.17	236.98	81.47	55.68	57.35	58.91	144.48	116.62	68.92	100.22	62.87	44.46	88.99	55.74	79.51	64.61	54.26	62.19	86.60	63.11	101.58	84.01	78.20	74.21	63.50
522			843052.25	1589190.00	717988.75	38212.51	31890.70	26066.21	26050.20	7086.44	6885.45	10050.19	11581.97	9467.74	2189.60	527.46	414.45	431.81	553.86	453.18	656.15	611.71	633.33	646.93	844.48	1222.31	508.71	848.62	1904.86	914.32	602.96	421.56	289.46	694.51	695.89	440.33	395.73	101.89	229.79	287.82	74.02	269.22	200.64	271.55	314.66	198.09	212.84	117.95	239.74
523		R		R
524			749646.62	4100765.25	737465.37	528795.50	740102.12	81441.18	10514.66	5388.27	3738.48	16252.76	8213.70	2300.25	546.36	909.03	925.25	506.00	697.57	274.45	663.18	384.58	113.88	259.84	459.97	499.21	454.13	445.51	593.65	237.50	262.71	296.62	603.34	142.21	125.31	152.01	131.50	157.50	90.96	141.23	107.93	114.25	73.36	40.87	100.37	137.15	92.43	130.02	152.36
525		R		R
526		R		R
527		R		R
528		R		R
529			281806.28	762361.00	125214.66	34682.97	35292.56	24094.09	11545.45	9097.02	8530.60	39034.46	37080.71	3219.77	999.17	2479.24	2291.14	1351.00	886.24	619.19	1052.15	1333.36	738.81	384.22	270.65	399.47	105.93	157.86	241.10	293.54	323.23	767.87	743.00	648.37	536.29	1072.05	1269.24	12521.48	52380.63	10337.86	3203.85	1844.34	760.84	525.58	554.45	852.74	913.49	313.88	250.64
530			718789.81	2655529.75	245972.00	10324.73	13481.04	7120.88	14113.64	20570.57	13176.33	22213.76	25756.43	16710.59	4550.95	5758.55	8929.45	4110.89	3244.45	1803.44	3944.97	3426.55	5085.11	3661.89	2672.40	1762.70	1527.35	2562.14	2876.86	3605.52	2884.83	995.81	1485.96	1279.86	2007.74	818.26	513.09	348.93	704.92	2538.63	1454.34	304.43	839.04	810.93	549.29	1302.96	782.36	735.72	396.32
531		R		R
532		R		R
533		R		R
534		R		R
535		R		R
536		R		R
537		R		R
538		R		R
539		R		R
540		R		R
541		R		R
542		R		R
543			754324.18	2034263.00	645062.31	23396.03	10513.02	13870.58	7366.77	2617.47	5311.73	28080.61	17819.70	5015.14	1377.86	870.62	792.82	597.95	626.11	385.36	804.57	954.89	1262.60	857.74	456.07	400.47	204.60	92.16	139.11	144.84	163.61	254.76	364.31	286.90	290.93	589.63	273.55	163.91	286.21	228.49	373.37	204.23	156.52	258.99	192.32	123.44	191.01	146.81	122.73
544			191359.01	2331775.25	492971.78	17545.79	18645.03	25699.10	15422.36	11501.33	35551.96	27121.56	5266.04	1814.57	1689.52	1206.05	1242.39	1128.02	1023.94	1541.22	1961.02	378.41	304.84	597.17	475.37	337.20	866.02	603.00	302.17	692.70	504.35	194.26	205.82	118.69	134.40	217.37	133.91	185.19	332.32	196.33	140.70	342.39	342.88	191.30	229.73	222.63	275.43	317.28	216.45
545		R		R
546		R		R
547		R		R
548		R		R
549			106998.17	607355.56	461231.46	38438.71	9431.11	5576.63	8963.56	7606.96	16077.34	40823.71	27147.91	7070.31	370.99	454.06	435.53	237.99	249.38	498.93	886.20	649.46	578.50	434.09	355.41	129.98	169.71	195.59	156.71	327.74	254.82	301.28	299.60	250.55	421.18	325.96	97.56	55.41	125.79	147.07	185.39	145.66	92.67	118.90	123.58	162.80	136.04	125.89	186.92
550			1587296.12	4323099.00	1304536.37	57114.23	27388.49	14384.01	6531.77	7709.68	16725.48	35071.60	15105.89	4360.73	1432.92	1140.13	1352.29	642.23	997.74	751.00	687.34	1232.55	1133.46	1671.75	3090.56	1331.59	699.17	1094.82	864.09	1080.02	505.90	486.50	542.21	406.52	451.75	388.90	167.39	143.97	130.80	241.51	192.67	208.02	156.23	86.84	158.13	126.01	271.12	94.20	395.47
551			107790.42	851615.31	127721.98	2106.01	6778.34	5851.32	6303.94	3095.48	32561.22	39395.77	6218.26	766.57	1317.15	1133.03	696.51	470.58	903.68	1458.45	1392.67	772.10	303.68	419.73	921.09	815.17	317.99	559.45	191.41	205.19	305.74	252.41	228.14	125.38	213.57	344.50	732.01	535.39	332.01	251.87	192.48	122.98	197.93	162.62	159.93	116.86	166.33	106.52	100.50
552			1404825.62	2399668.50	360856.00	9442.34	10118.79	14373.04	5976.24	2394.45	4638.85	29096.97	17302.96	2864.29	1152.09	979.57	2493.06	2655.38	1672.66	1512.80	2010.88	2185.53	3481.05	1714.46	2007.31	933.10	1138.28	649.80	804.28	597.24	572.12	1179.64	1174.30	614.31	445.57	518.82	528.66	765.21	520.73	516.56	309.39	236.16	306.30	367.12	298.51	476.80	434.31	215.13	380.48
553		R		R
554			319976.62	577267.43	402944.15	158386.10	9649.83	7358.54	6510.28	8812.67	26210.50	32387.06	26268.97	11044.09	1613.98	886.55	1084.93	473.04	182.29	312.13	418.57	443.10	516.37	549.31	453.90	223.63	137.24	103.69	141.84	94.60	97.94	80.79	48.32	60.16	139.37	189.51	181.65	226.35	100.78	88.77	70.48	50.57	68.72	59.74	50.75	55.90	98.00	36.42	60.24
555		R		R
556		R		R
557		R		R
558		R		R
559		R		R
560		R		R
561		R		R
562		R		R
563		R		R
564		R		R
565		R		R
566			141203.82	1084932.37	142760.06	16226.03	8223.13	4403.32	7427.41	2707.68	19488.31	63340.65	15827.65	603.37	419.83	162.20	170.43	376.89	839.53	766.11	347.18	334.79	735.16	296.87	258.49	216.53	375.46	363.19	137.98	89.75	64.14	340.45	387.33	108.51	83.53	65.26	78.02	228.81	107.72	173.48	193.40	58.34	198.00	242.60	158.02	105.18	70.24	86.52	44.86
567			195446.90	802070.81	148261.59	7998.24	8915.62	8888.18	9836.50	3744.22	21277.58	36687.94	13104.02	1797.15	250.56	481.40	397.47	463.97	387.57	484.17	331.88	313.24	546.55	222.02	257.99	172.85	172.97	215.16	196.05	215.01	224.03	317.90	248.77	140.81	108.90	491.68	238.56	1903.18	12390.16	27644.58	25655.51	8628.62	5131.21	1710.00	527.19	265.21	348.39	292.97	313.39
568		R		R
569		R		R
570		R		R
571		R		R
572		R		R
573		R		R
574		R		R
575		R		R
576		R		R
577		R		R
578		R		R
579		R		R
580		R		R
581		R		R
582		R		R
583		R		R
584		R		R
585		R		R
586		R		R
587		R		R
588		R		R
589		R		R
590		R		R
591		R		R
592		R		R
593		R		R
594		R		R
595		R		R
596		R		R
597		R		R
598		R		R
599		R		R
600		R		R
601			537758.62	946223.62	161792.79	11806.91	7313.49	5987.24	7083.87	11535.77	16461.90	14104.57	3338.69	1836.71	497.41	1376.22	1313.14	2098.05	1834.86	2327.99	1502.00	899.40	766.69	520.95	821.91	1120.99	370.84	603.69	772.66	221.57	337.95	837.39	407.49	75.21	475.86	827.01	679.66	101.93	220.92	319.97	352.07	335.91	152.22	341.47	345.72	123.32	113.41	93.96	81.59
602		R		R
603		R		R
604		R		R
605		R		R
606		R		R
607		R		R
608		R		R
609		R		R
610		R		R
611		R		R
612		R		R
613		R		R
614		R		R
615		R		R
616		R		R
617		R		R
618		R		R
619		R		R
620		R		R
621		R		R
622		R		R
623		R		R
624		R		R
625		R		R
626		R		R
627		R		R
628		R		R
629		R		R
630		R		R
631		R		R
632		R		R
633		R		R
634		R		R
635		R		R
636		R		R
637		R		R
638		R		R
639		R		R
640		R		R
641		R		R
642		R		R
643		R		R
644		R		R
645		R		R
646		R		R
647		R		R
648		R		R
649		R		R
650		R		R
651		R		R
652		R		R
653		R		R
654		R		R
655		R		R
656		R		R
657		R		R
658		R		R
659		R		R
660		R		R
661		R		R
662		R		R
663		R		R
664		R		R
665		R		R
666		R			0	0	0
667		R			0	0	0
668		R		R
669		R			0	0	0
670		R		R
671		R			0	0	0
672		R			0	0	0
673		R			0	0	0
674			115487.20	723717.68	88060.63	6667.72	8794.01	7483.08	26148.45	92200.79	35837.48	4153.90	993.73	1055.06	568.14	256.93	179.85	323.74	126.92	139.16	298.74	387.97	599.90	260.44	172.89	209.19	132.35	191.40	193.54	317.03	183.77	133.91	142.36	145.75	132.79	158.10	97.39	126.30	74.58	122.36	136.10	81.30	186.05	170.74	108.66	96.38	58.39	73.78	63.36
675		R			0	0	0
676		R			0	0	0
677		R			0	0	0
678		R			0	0	0
679		R			0	0	0
680		R		R
681		R		R
682		R		R
683		R		R
684		R		R
685		R		R
686		R		R
687		R		R
688		R		R
689		R		R
690		R		R
691		R		R
692		R		R
693		R		R
694			372458.28	1831169.50	177196.26	17706.28	14653.39	18736.73	41672.33	49340.71	12550.59	6203.04	3510.44	4573.56	5418.31	1235.14	1139.78	952.05	2818.71	4100.33	8162.04	1281.51	1176.14	3382.60	3916.74	2700.70	2284.75	1303.82	1061.66	1259.67	291.07	957.60	1014.52	504.47	896.04	376.99	839.53	929.87	394.80	157.94	255.24	492.14	317.49	258.56	204.33	96.35	265.98	227.29	309.59
695			295685.03	2884813.25	151667.67	6546.76	4588.25	6957.82	16763.47	41732.71	15152.27	2365.17	2549.69	1155.61	1320.68	994.94	1214.53	800.03	1213.26	784.66	637.89	522.89	296.77	324.03	408.51	211.10	220.42	325.40	395.74	520.97	320.35	269.93	293.92	175.16	228.89	206.45	214.61	226.61	106.55	66.99	143.59	152.12	264.32	290.65	115.05	105.26	117.03	156.95	129.80
696			81123.25	410633.00	43456.25	4894.38	9088.59	4105.28	4647.60	29029.21	41984.65	3064.26	844.33	811.12	814.89	1306.59	920.41	571.10	647.76	328.85	358.30	567.13	1158.25	601.97	375.67	320.99	331.00	246.09	127.20	264.18	379.18	357.29	257.44	230.41	236.05	314.00	176.38	196.20	115.18	144.46	104.32	193.59	191.25	114.76	101.95	153.03	144.89	76.66	119.85
697			19566.97	118870.75	11926.48	9720.31	13418.19	4803.05	5652.28	61146.98	100285.53	9254.53	560.34	686.24	975.90	581.27	683.72	838.95	385.41	128.48	274.59	490.93	391.32	196.17	418.67	468.54	259.61	123.69	91.12	270.20	75.67	103.74	208.87	162.39	71.86	70.77	69.72	63.93	42.04	64.06	79.91	107.39	59.44	113.88	129.21	64.33	71.38	75.22	59.24
698			257955.96	996923.43	58014.90	10820.23	8932.76	5385.59	5881.91	13225.50	23719.82	14265.97	3511.48	2793.03	1025.52	669.41	319.10	211.15	183.30	362.97	409.38	385.42	726.07	1277.79	901.97	241.30	137.87	159.36	285.99	122.33	128.72	81.37	97.87	155.75	111.31	157.19	217.78	242.12	174.14	197.62	202.95	197.59	133.57	141.08	139.02	45.35	55.05	81.50	108.48
699			2560111.50	8125418.00	1463160.87	49520.28	21514.58	26975.38	13577.91	27324.91	17015.09	3413.85	4101.92	2030.54	3305.71	620.86	1253.05	870.69	3037.88	2658.94	661.91	389.17	2268.07	3051.92	2896.27	1539.51	1115.39	1568.95	1419.13	1779.60	1190.79	586.89	551.09	1540.66	924.06	1158.20	368.33	433.01	634.71	235.66	507.36	955.93	15720.45	16786.20	4369.15	1625.24	796.28	363.13	678.24
700			112006.35	1715639.00	187792.00	16590.49	5170.53	5275.49	4058.71	41097.61	72469.46	16074.58	2006.96	1380.26	3425.58	1808.10	2694.20	4069.26	963.70	1174.33	530.96	314.84	381.72	513.82	479.89	857.94	673.25	675.42	1248.46	926.91	888.27	727.61	1009.01	755.17	565.22	72.29	377.09	369.63	162.34	311.70	513.83	326.69	678.26	675.13	209.37	223.60	539.45	255.28	337.39
701			297050.65	1024257.75	92239.25	10207.67	11200.09	14099.42	17595.71	23736.70	33837.09	14397.91	2493.90	1617.18	795.32	542.94	440.54	363.67	601.67	914.33	964.11	982.60	674.00	874.43	1378.07	825.25	865.92	886.57	408.34	376.16	431.61	193.31	147.32	206.55	189.04	265.73	385.45	289.09	400.22	214.17	234.72	149.86	453.62	193.49	155.08	136.18	109.45	76.44	77.68
702			343642.25	1855150.25	999670.50	70527.13	12170.54	12463.00	12651.24	20561.30	32676.10	5298.49	3755.61	1715.00	968.62	964.59	2012.62	2348.65	388.43	1005.22	840.73	1071.52	2012.00	789.08	830.39	1231.92	1248.73	524.05	749.86	361.07	338.39	361.62	432.51	386.06	403.26	435.06	775.00	747.90	617.34	494.90	176.30	427.39	262.41	264.02	134.88	297.38	261.27	145.60	132.42
703			142203.56	2656249.25	177008.92	5147.01	5344.61	6286.68	6317.90	15792.46	17352.93	6006.40	3762.24	1468.31	3299.57	702.92	267.67	513.15	566.73	653.86	538.40	923.86	992.41	640.90	820.60	506.06	611.93	370.34	380.55	278.79	631.72	411.49	195.51	496.76	504.37	454.99	338.73	530.50	231.68	414.64	124.37	177.49	96.10	92.97	219.89	285.85	531.56	452.73	431.14
704			457727.59	1200049.37	155847.45	9039.77	4645.76	5029.95	19476.67	44261.39	18781.74	1895.57	1296.84	1135.69	791.04	400.37	373.01	477.10	845.54	694.64	615.39	292.89	309.08	230.26	219.76	289.30	332.76	432.36	448.61	251.78	200.56	243.31	106.90	215.48	262.36	254.27	1498.22	7131.00	15078.68	15093.83	18298.62	13110.89	4555.71	1005.42	225.99	456.56	295.47	170.15	79.60
705			10642.23	295969.31	40295.07	12872.78	14884.29	12976.27	45160.39	116783.32	39670.71	6900.76	3072.95	1858.49	2288.25	1632.88	1932.52	7106.06	9929.23	4533.29	2587.36	7382.60	5095.68	1867.60	1281.13	1393.93	2024.64	2023.35	761.76	1072.66	1080.66	548.74	517.03	977.66	834.94	272.90	208.93	384.33	1414.62	611.06	605.9329.97	324.63	306.93	177.61	159.03	480.68	450.44	76.04	145.77
706			146122.31	601714.81	40477.14	16247.97	8097.15	7788.31	6346.70	41219.62	43242.55	4061.51	870.79	1148.00	533.95	946.86	448.45	730.90	928.61	717.27	582.07	897.84	828.83	395.30	376.10	714.71	531.67	250.47	383.49	725.10	632.13	482.18	201.96	239.39	358.96	433.37	347.57	281.53	138.12	181.19	255.26	225.22	184.57	272.96	100.64	191.05	211.52	158.02	214.85
707			138641.53	739278.12	74155.30	3288.79	4424.84	2712.10	8561.32	17678.52	12362.63	1347.39	1844.59	908.82	2872.21	3471.43	2014.06	1080.55	1793.15	4106.15	2349.83	2306.19	2072.91	1940.09	1751.74	557.48	571.36	463.88	559.58	489.01	583.40	456.51	488.14	596.71	241.52	196.26	199.70	171.75	338.12	419.53	354.53	289.29	550.36	310.67	113.61	241.75	220.85	475.46	477.80
708			67641.68	392157.68	26198.98	9475.50	7953.01	5628.74	11875.29	20218.12	20303.35	7261.14	3719.22	2487.65	1617.69	3274.83	1693.84	3370.84	2294.90	802.30	869.31	880.91	1450.55	1020.28	1031.36	697.68	425.25	510.49	1052.90	579.64	400.30	586.86	349.53	566.59	452.48	824.57	398.22	570.87	326.30	180.43	424.35	339.52	351.00	348.54	279.13	291.47	459.39	475.31	303.60
709			572195.43	1870728.25	262863.90	32036.61	9295.45	8176.40	10709.66	26230.24	22054.37	6876.82	7348.14	3131.14	2980.66	1724.44	1265.50	481.09	668.95	1520.83	715.78	1775.80	4735.25	5590.76	3522.76	1476.55	1706.94	5552.68	3208.68	2115.48	2517.03	1376.18	872.47	1764.13	408.22	764.90	557.79	849.18	670.66	299.12	223.02	1242.24	1311.88	602.25	201.08	511.93	514.79	268.50	1041.49
710			211981.10	541266.00	95700.58	63525.49	10653.54	7105.60	30483.26	84546.71	23262.46	2881.13	858.02	636.34	355.74	353.74	373.51	180.51	412.54	531.92	360.86	124.42	142.15	172.83	182.74	177.56	122.30	131.33	127.86	66.90	85.85	67.61	94.24	118.49	138.45	120.51	109.95	67.29	49.94	71.53	102.73	70.81	70.70	67.33	53.74	85.81	101.07	83.23	68.59
711			824758.56	1833740.12	138772.67	20615.81	7522.71	6957.21	17197.32	41695.87	31113.71	8081.97	2148.18	682.01	688.05	316.05	579.42	965.22	597.57	471.60	189.47	304.90	618.12	599.14	656.02	482.47	366.60	781.18	281.89	113.84	351.76	485.65	215.32	150.92	310.88	115.20	290.72	142.28	168.00	121.78	111.64	91.78	89.31	122.04	114.44	189.23	78.56	121.54	64.06
712			367133.31	1884107.50	233364.95	14097.80	6823.98	12258.32	6782.30	15547.35	31680.28	13676.18	2284.19	1541.54	1113.19	724.38	494.57	671.94	405.14	839.66	898.87	863.21	316.68	200.19	272.02	251.23	354.18	716.68	411.65	292.20	262.51	358.93	189.01	208.11	223.24	165.24	114.16	128.48	164.56	148.81	129.14	213.47	97.81	107.45	59.20	154.10	178.59	118.47	103.33
713			858306.25	1408758.00	174934.03	16273.70	13200.42	13307.38	35092.81	54518.81	24758.95	5717.79	3550.50	1883.14	1475.51	466.76	505.95	1260.29	3076.39	3427.72	1467.91	950.47	656.17	352.69	433.37	239.18	275.90	499.00	370.38	454.26	449.46	338.22	314.03	608.64	499.85	387.48	311.46	104.36	71.11	115.65	135.94	115.26	155.92	223.07	135.21	110.05	90.12	87.75	84.05
714			631505.68	3271296.75	262869.09	7866.75	9330.17	7634.06	20830.86	67721.51	32359.58	4336.54	2304.43	1593.50	2191.68	1658.72	1402.31	585.45	871.92	933.05	1998.30	1906.74	2051.50	3386.04	5638.89	1363.65	613.69	698.41	703.91	682.51	557.74	998.28	590.41	842.75	377.47	392.06	631.04	285.93	418.56	228.69	323.11	297.15	198.39	437.78	361.97	176.52	114.02	199.35	250.88
715			40821.08	518258.12	58896.83	24209.69	35376.01	21562.54	27976.81	51634.86	19134.88	7262.93	2205.27	1978.05	1557.22	952.36	659.82	561.57	387.90	417.77	316.43	1031.51	577.14	1059.42	712.12	450.20	209.27	188.70	250.35	284.94	187.45	87.62	238.57	248.77	280.20	432.37	581.80	297.23	635.69	1116.82	4422.76	7549.88	7988.76	5447.70	6159.65	10377.75	6011.41	331.88	826.46
716			83808.33	639258.18	67242.71	31139.83	17883.83	41270.17	37711.24	22433.80	3924.10	2134.87	983.55	776.23	1949.73	992.91	575.01	800.87	928.03	1069.58	1275.69	901.49	802.52	563.87	1334.54	827.66	595.10	511.07	559.02	389.02	423.51	480.58	443.19	191.82	235.98	888.57	1528.09	714.42	265.56	140.31	702.01	697.91	1050.50	541.64	212.97	225.85	163.67	325.28	286.67
717			188977.62	328991.31	72043.64	13135.75	4633.40	4441.71	6605.21	29090.06	43759.51	13579.96	1254.03	711.12	946.01	698.78	663.27	898.96	683.24	606.53	542.61	603.50	585.30	404.78	299.47	289.93	179.75	282.06	264.07	310.70	198.01	259.21	234.73	454.42	456.28	276.29	266.97	108.30	55.10	122.67	123.55	79.15	130.75	69.06	52.44	43.32	95.32	113.59	32.91
718			268606.34	2863259.75	121153.32	9609.00	20152.71	11347.35	53516.05	72172.60	14530.78	3553.38	1932.82	791.72	733.34	682.87	433.66	216.30	215.22	583.44	360.60	393.58	253.66	227.85	707.03	708.50	474.02	182.81	284.18	63.12	455.35	98.62	228.03	68.32	216.95	257.38	275.33	151.19	72.25	102.05	135.24	139.37	197.45	795.26	238.98	128.50	232.18	196.46	140.11
719		R		R
720			236938.70	2868131.25	200222.39	11876.36	7199.79	9403.37	9457.05	23508.30	35668.92	9949.78	2159.05	761.61	1697.19	821.05	447.38	398.96	466.99	202.72	107.00	444.70	471.44	411.74	215.93	199.65	153.13	267.42	277.36	122.66	282.95	357.85	726.53	858.84	780.59	410.77	285.35	75.59	270.72	131.90	176.60	120.84	1872.01	4298.76	720.58	10661.44	12945.84	2742.19	753.28
721			123791.26	268577.75	25424.01	10294.32	12448.92	6416.30	32909.52	54200.12	10848.87	2650.12	1840.94	545.48	1126.15	1319.97	1127.46	506.21	615.73	354.96	411.07	295.31	329.08	245.20	235.28	367.31	112.81	257.65	286.94	630.63	247.65	266.04	112.98	125.97	178.09	266.97	141.81	177.32	236.27	86.57	89.06	57.43	130.99	146.85	94.92	88.10	108.95	122.54	54.02
722			184303.82	2588479.75	98385.46	16178.03	14317.69	8119.13	15241.76	30289.36	50332.91	13238.26	1356.91	1741.64	1286.71	1326.37	630.49	1310.82	759.46	1268.88	1297.09	717.85	678.00	1115.77	476.95	1015.34	548.90	536.34	653.58	451.69	583.25	429.34	346.30	456.65	515.15	264.90	301.87	211.90	176.24	158.14	332.10	569.27	448.51	413.26	301.03	240.57	234.55	214.83	349.96
723			249453.76	719518.25	162920.93	28944.91	24109.38	10360.88	10184.16	21097.32	49514.40	19843.15	5783.59	3952.82	1243.24	640.20	948.73	1034.42	945.50	287.19	300.91	450.16	724.54	806.99	385.75	391.68	369.72	535.42	685.15	551.46	519.01	622.20	433.59	111.66	87.14	180.37	637.99	536.56	244.89	120.42	151.36	106.90	268.68	190.41	215.57	155.39	289.64	270.35	169.82
724			29331.26	235264.17	14418.34	13153.22	9963.16	7249.76	19200.52	35118.74	17120.42	2497.49	1317.22	1658.15	1475.75	808.73	1086.49	481.95	894.40	1021.10	543.56	705.39	525.91	534.20	586.60	429.12	834.88	848.58	408.20	359.85	291.26	265.66	138.79	268.31	328.14	330.18	225.15	376.16	304.22	137.88	83.81	251.79	222.96	162.93	162.20	188.50	398.42	139.37	142.22
725			187354.93	2364752.75	118124.78	3179.85	4517.77	15628.63	38673.52	23896.60	4624.34	3182.75	13029.07	5657.50	4702.94	2804.41	2369.32	3188.84	3586.74	1177.13	3117.14	2712.06	2916.16	1799.32	954.56	1525.83	1666.07	712.15	1139.27	1850.68	2563.95	1428.72	1392.24	2738.31	1377.84	514.63	679.76	559.27	574.43	349.31	841.66	981.34	526.74	866.16	992.94	575.04	234.32	164.48	221.15
726			74318.53	1476349.37	453129.03	15625.83	13058.30	7181.31	28989.55	38698.54	13308.15	2891.46	4454.31	2828.42	1358.85	1317.39	1286.14	644.09	1491.15	975.13	1302.11	983.03	509.55	429.17	759.08	1191.53	1292.78	578.69	692.61	762.54	683.38	321.72	134.73	306.43	220.64	155.21	306.15	421.59	347.57	201.05	190.68	148.36	177.05	280.46	123.71	205.37	395.05	287.67	138.16
727			28697.51	217652.95	35127.41	26823.34	30875.06	12748.25	19365.34	44034.36	81944.81	16832.06	1486.93	322.99	577.75	810.99	641.53	498.27	461.34	805.85	377.51	612.78	589.83	459.88	549.26	711.43	246.60	201.45	141.85	231.68	181.35	81.53	290.98	370.06	344.57	261.16	1252.50	854.70	97.39	91.74	102.79	62.54	113.91	93.54	125.77	114.30	106.90	36.70	45.89
728			71449.67	992490.12	46286.52	15555.53	13394.89	14062.35	25058.17	60354.81	22841.68	5922.61	2180.51	2824.09	2011.98	1262.69	1521.02	803.57	1210.24	816.92	1776.74	876.84	1186.43	577.92	1019.61	1057.41	592.27	937.49	642.52	893.03	630.22	614.74	627.87	805.36	766.56	577.71	283.96	869.51	421.31	448.29	551.78	818.99	606.75	361.20	176.06	177.99	243.10	211.91	247.84
729			590050.06	1607733.12	137384.12	6807.95	6999.62	7201.08	35052.35	30213.56	9622.26	1247.85	1573.80	948.01	1135.37	943.25	1022.32	1597.73	1080.10	524.02	504.10	780.40	1305.75	1274.94	734.79	899.54	812.75	795.35	806.89	461.47	400.12	364.07	494.87	241.01	256.29	396.09	414.08	351.23	310.28	259.26	383.95	153.09	90.44	111.50	150.83	117.13	256.66	149.76	78.79
730			273164.93	719086.18	78673.85	26794.01	20335.30	14463.54	24802.72	98696.62	72862.17	7980.28	1452.39	1910.18	1920.44	1224.60	1311.85	1024.15	1028.84	572.71	1064.51	2237.00	1152.74	259.43	679.83	959.25	625.23	313.42	231.17	169.89	348.73	438.73	195.93	317.32	343.66	347.24	202.08	187.22	151.07	183.46	404.90	166.09	204.12	71.01	174.92	93.46	167.12	103.35	152.70
731			106339.56	394769.96	195895.17	58182.58	48017.25	51712.80	38336.31	49379.68	38193.74	13350.82	6335.58	1176.40	432.49	620.44	238.29	311.57	230.28	698.61	587.30	801.66	615.19	766.30	526.02	758.48	791.98	549.00	88.00	150.21	124.46	162.34	272.21	99.72	86.90	54.58	117.49	102.31	62.55	112.36	199.75	230.43	87.39	65.15	97.75	62.21	60.46	50.22	73.33
732			102914.28	1588534.62	182526.87	17554.81	12766.13	9663.60	16365.16	26969.54	27187.59	10221.81	2394.15	2482.37	1387.06	1188.21	1519.83	773.95	902.94	1071.50	1283.31	786.08	1086.54	684.63	351.70	776.14	881.32	560.75	789.60	849.38	854.90	694.58	735.11	448.68	333.62	510.56	394.09	737.70	282.24	389.50	333.13	211.34	409.78	253.97	452.57	224.38	672.37	92.39	194.27
733			1220133.50	3257644.75	242897.18	14691.61	17090.46	25946.91	29963.68	43759.08	10582.98	3060.84	3392.16	4280.07	2712.65	2508.49	2687.05	1571.61	804.72	1849.13	2053.42	2011.98	2231.30	989.98	1434.78	1408.83	2098.64	1291.01	952.00	802.51	703.67	709.30	510.75	966.52	478.05	382.48	714.22	663.28	577.57	148.53	601.14	553.77	396.67	238.11	350.66	455.69	183.55	301.83	314.28
734			161590.15	968575.31	131669.07	9150.67	6131.62	9491.51	10775.67	38161.67	56393.28	8170.17	1429.81	966.30	458.60	422.39	352.94	230.36	316.90	237.17	578.03	424.23	622.61	395.49	227.50	590.91	430.77	306.83	317.39	203.93	414.29	146.26	121.08	136.32	99.92	127.24	146.79	92.89	103.36	109.82	125.38	284.08	175.73	155.60	79.68	104.72	73.14	156.80	90.03
735			374946.59	2858572.75	167357.34	11837.27	15524.61	5392.28	10341.54	35915.63	66254.88	12206.05	1744.72	1272.56	1036.21	1939.35	1175.03	765.12	715.55	1477.37	936.84	1606.17	907.86	920.48	534.07	992.61	927.86	747.35	529.08	501.44	402.39	300.54	1369.39	1567.04	995.36	311.60	319.79	468.83	556.81	312.78	424.85	346.95	438.74	669.12	364.29	320.53	177.50	253.26	200.06
736			170480.43	1257113.50	73178.64	5873.10	5256.97	8772.48	7816.39	11994.74	6728.18	1720.70	1830.97	918.14	1009.33	1015.28	335.14	582.98	1073.16	1649.98	932.91	964.38	517.15	354.14	293.84	686.45	914.64	497.91	267.75	573.04	665.38	553.30	430.84	466.30	756.15	521.70	1685.14	6100.88	14283.23	15937.18	5407.57	27601.81	76225.94	65375.82	16375.32	7412.35	1364.72	1362.44	694.47
737			476222.21	907976.18	102749.38	9939.00	5481.27	7697.78	7817.33	25871.79	38860.68	13666.64	1369.43	676.66	179.93	180.82	896.39	308.28	487.13	372.32	499.73	468.26	351.27	242.22	308.94	248.89	230.13	302.40	343.58	249.78	135.67	214.21	168.47	122.10	407.86	233.93	123.04	61.09	108.08	221.01	118.88	91.15	133.26	72.30	99.91	145.04	107.61	92.50	72.67
738			75977.66	269526.34	25067.61	18501.07	26802.46	10693.89	16588.56	25177.20	15159.45	6052.01	2120.52	2050.71	1789.83	1741.78	828.06	1204.45	3139.61	2240.81	729.81	1413.51	837.78	478.97	687.71	852.59	1099.98	862.28	934.66	615.33	415.77	297.91	531.07	509.44	239.41	372.69	452.01	342.39	393.12	227.95	275.34	255.47	461.94	383.30	273.30	317.25	479.03	412.50	280.04
739			220607.84	1208269.12	58215.09	24725.28	18622.98	14056.25	10366.76	43815.55	39769.05	9373.71	2982.61	3449.16	1708.82	1667.20	1254.94	1333.50	712.50	1138.82	1209.04	1688.19	2008.40	903.22	560.38	755.35	612.62	699.01	346.99	350.15	272.77	667.18	279.69	227.07	493.28	587.06	357.18	377.10	348.63	369.36	327.80	471.57	404.37	236.56	486.90	367.03	181.93	96.88	95.31
740			216679.59	2436897.25	101998.00	9087.38	6123.01	17716.65	33375.82	42945.79	25635.42	3730.78	2236.47	3000.99	2646.86	2912.19	2862.46	1533.54	2312.74	2703.22	1545.62	824.46	737.67	1370.59	2064.80	1331.33	1118.05	1015.55	915.88	1722.49	848.46	2339.93	1677.29	638.58	345.69	374.66	225.27	237.43	266.82	545.13	533.58	648.25	773.56	335.21	258.78	156.76	154.36	233.62	217.66
741			420257.21	1588931.37	232308.07	14761.71	14583.67	16536.16	9784.96	56793.67	70953.63	11135.04	2801.21	1374.79	1373.81	643.64	841.20	509.92	1020.09	531.47	423.36	477.70	587.96	572.52	480.61	663.74	590.61	277.01	285.19	261.66	159.50	388.60	298.91	171.18	207.80	333.21	572.70	422.82	1672.94	2241.53	6307.02	7846.31	23331.48	20420.81	7916.22	1828.80	1712.15	690.79	298.66
742			1090688.75	2369502.75	581159.37	20077.60	8402.16	17360.06	19636.27	17023.61	14530.84	4219.50	1987.47	847.75	379.49	487.62	367.62	348.85	441.49	222.31	251.45	411.76	140.83	401.93	267.51	177.80	224.28	276.16	249.55	139.23	112.05	173.56	77.62	131.02	122.75	166.20	133.50	144.40	85.19	32.29	72.78	115.01	94.80	113.20	114.53	37.89	29.27	57.29	81.06
743			190268.12	326164.59	40119.26	14534.52	28387.81	22471.71	34419.90	32514.66	4748.98	2802.32	5787.18	3405.57	1185.60	540.90	680.57	498.50	149.38	267.19	276.86	1093.71	519.66	345.56	236.83	124.69	246.37	237.21	124.53	118.39	127.13	142.13	122.84	119.40	238.27	174.69	93.35	211.81	125.15	99.99	155.83	75.62	157.95	55.96	88.36	82.64	82.42	89.50	89.76
744			56365.79	969687.50	35005.47	3801.15	2176.69	7071.74	18394.05	25452.63	4713.39	1799.11	2055.49	3312.18	2106.76	3792.35	4286.33	640.16	1269.15	1278.60	1716.19	2514.80	1477.45	224.90	557.57	428.66	298.41	671.11	453.06	793.60	677.53	746.94	784.40	844.74	688.06	1187.65	491.14	283.59	435.79	1436.06	1677.43	637.26	547.92	295.69	253.35	328.22	223.62	206.95	300.90
745			525212.56	1557907.62	122501.09	18445.30	12800.67	14889.93	8811.02	5825.04	5666.24	3330.35	4597.59	2423.56	2429.47	2542.43	2912.59	2040.07	1307.59	1323.39	1133.47	951.16	1272.30	528.84	385.32	430.07	289.48	535.20	706.02	879.91	662.56	286.05	277.28	329.43	331.57	292.95	319.35	142.78	415.61	444.45	139.21	157.58	273.06	186.49	278.47	158.79	174.01	148.02	125.99
746			200952.26	515000.93	96466.50	12838.83	8771.65	14816.50	19578.41	29159.59	13980.89	3168.16	902.75	609.17	544.12	532.94	844.96	686.46	850.85	564.80	859.45	1589.88	1225.43	1128.15	814.87	329.16	248.31	210.48	285.79	316.21	285.63	196.72	215.46	214.93	281.53	206.49	314.97	407.94	495.83	428.73	282.21	368.58	280.95	1425.96	2102.91	4734.46	13632.45	67831.96	50698.12
747			167965.04	691645.81	92349.75	34138.69	33766.43	22312.52	28659.32	122642.84	70957.80	6363.71	1303.68	905.49	520.16	781.21	1187.44	532.64	547.72	841.87	1728.64	1401.83	1153.14	525.28	1019.10	405.78	636.61	372.40	306.04	247.27	301.95	473.53	382.12	162.24	112.48	331.93	236.72	172.30	191.33	131.93	136.73	180.70	95.72	122.99	54.57	168.33	83.73	56.55	83.81
748			227669.45	1696618.62	164988.06	49569.84	19395.70	11677.68	25898.22	97065.89	67687.85	6991.65	2468.50	2218.17	4102.79	541.61	1321.63	2546.54	1664.46	1451.39	622.34	1114.35	1209.45	3197.16	1510.55	1024.62	538.56	582.01	764.13	708.66	463.61	556.27	398.29	735.53	444.06	956.84	540.31	737.56	298.34	419.63	436.28	216.91	300.11	338.36	498.48	388.36	253.87	240.93	177.29
749			407239.18	1229272.25	155844.51	29061.03	39352.08	17772.55	20529.62	62931.96	56657.19	11399.36	1191.84	639.95	606.73	585.16	631.56	530.83	977.50	749.44	1134.71	488.50	360.30	533.12	385.58	180.56	263.03	377.33	488.07	148.08	174.11	167.13	181.36	256.44	187.77	277.13	165.14	195.58	240.76	75.10	225.47	265.15	191.64	115.52	133.22	198.03	146.20	170.33	235.39
750			65747.96	217893.70	20529.36	7724.48	14728.89	23751.54	44932.50	41205.55	23130.88	3947.84	1468.78	1333.60	751.24	608.67	1371.68	982.90	391.24	458.41	469.19	332.63	582.61	2021.07	976.84	388.52	727.37	381.86	416.25	432.55	442.33	368.31	189.52	147.37	132.57	170.79	207.77	413.70	250.09	259.56	192.33	149.14	270.91	95.83	50.03	195.67	174.80	115.04	101.06
751			449054.78	1734034.12	82785.68	10022.90	9774.70	5695.40	27138.62	29897.23	17391.27	5028.62	5681.06	949.29	1296.94	701.86	1671.07	4836.30	1316.21	374.17	4206.92	579.51	1582.48	3884.39	2705.27	2030.38	6246.37	3476.12	1061.81	639.37	1058.10	1979.80	1806.49	575.24	242.65	424.76	837.19	664.52	542.88	605.28	442.63	448.36	260.05	273.32	429.12	416.57	201.53	173.30	123.04
752			638407.00	1016719.87	172045.21	13005.45	7701.62	11228.70	23132.12	34667.75	10539.84	803.55	323.58	649.60	298.56	692.66	779.87	796.19	503.20	661.81	619.72	409.37	116.04	285.54	349.44	277.32	153.23	298.04	407.35	271.28	107.72	401.94	286.73	260.94	304.31	267.68	339.09	423.57	453.69	546.05	495.11	1009.08	863.66	2153.15	13493.17	50243.75	73711.45	91769.04	36483.55
753			34476.64	102664.72	48216.14	17116.93	19706.83	11576.80	24942.06	26967.62	5907.40	2052.62	1613.66	1312.08	667.63	229.17	203.03	364.12	650.46	1145.37	742.31	357.78	437.13	615.71	705.58	434.98	259.66	324.20	241.72	197.93	117.59	140.29	127.85	131.63	113.69	75.59	134.71	167.23	78.79	83.02	108.63	87.65	106.81	182.97	121.57	107.83	109.64	93.10	43.99
754			68404.98	381383.09	30362.46	25607.99	15407.23	5324.35	18353.59	71053.57	26024.14	2528.87	347.80	976.20	839.11	1260.91	1017.39	334.90	301.37	666.02	566.52	316.65	270.00	166.77	427.88	405.77	104.14	258.14	213.35	306.09	278.11	410.07	220.17	115.73	96.24	131.94	97.43	132.15	115.58	112.85	244.75	111.86	112.87	142.22	75.30	90.71	187.72	105.30	72.56
755			99866.85	299611.21	263885.06	24367.99	10592.87	20739.06	9844.58	62120.11	28905.98	925.56	2667.90	1901.79	2422.58	454.81	288.00	415.29	325.83	178.05	286.73	394.69	294.66	372.58	520.27	628.34	428.55	124.87	111.10	104.72	173.19	104.36	192.23	147.06	124.51	70.98	142.45	85.54	136.60	159.74	97.13	71.60	92.28	48.13	69.60	76.88	66.57	66.58	74.18
756			70524.39	1071648.50	69472.60	24596.59	15599.95	11804.84	17046.93	38496.39	24052.84	3656.46	4738.43	2811.80	1313.72	1656.23	3010.71	3321.04	2331.49	1671.34	1559.51	2016.66	1026.49	742.81	519.54	887.44	1168.38	1107.61	835.44	845.82	2074.11	949.34	698.28	1478.90	1511.62	754.93	1509.78	1712.90	1358.68	415.67	892.06	726.40	1049.09	554.13	686.45	375.84	165.22	271.99	305.60
757			211562.65	599047.00	82478.01	5309.14	10614.43	3594.00	10971.00	32885.31	8625.86	2319.43	823.03	1025.38	899.39	449.55	348.10	783.98	1146.40	1217.12	640.27	641.27	768.08	645.27	497.04	1222.86	986.08	289.94	357.24	258.16	384.02	206.36	285.95	261.82	186.97	301.66	274.03	181.18	240.77	167.04	69.66	130.28	233.90	206.42	251.23	205.95	136.83	155.83	161.57
758			36974.55	478050.78	63495.37	24668.96	18386.98	10578.24	27188.94	61872.08	27020.95	3418.16	5815.58	1449.36	875.17	1376.92	1855.12	935.25	566.72	653.35	305.84	361.90	290.19	543.41	949.21	654.33	343.15	1149.72	687.79	471.08	622.57	404.76	419.86	221.85	231.16	280.74	467.46	329.14	421.20	1478.79	2802.06	4533.65	10818.81	30660.82	49099.45	34712.54	1971.60	1174.09	770.06
759			117126.55	1605966.37	56961.12	28269.48	14867.60	16066.28	31146.64	59437.60	24832.88	3418.63	2519.55	3048.45	1545.36	1798.97	1400.84	2077.77	1669.87	829.03	633.96	358.98	395.96	1262.87	2452.35	590.94	1256.35	2005.14	3350.11	3353.22	4215.32	5000.02	1932.63	526.90	2234.46	2226.01	1606.02	1751.53	1863.18	1902.63	514.00	432.39	1340.00	840.48	978.95	330.75	276.15	185.59	360.31
760			30633.59	499809.65	55248.30	21528.22	19195.15	18224.92	67115.95	72512.44	25009.67	5289.23	4029.40	1898.81	803.63	894.73	352.81	394.43	230.22	231.38	653.56	472.21	556.85	366.47	678.74	627.66	454.20	260.05	167.11	217.99	117.91	145.55	133.09	146.44	148.65	222.77	136.11	122.33	229.07	117.28	83.26	144.98	85.94	110.77	99.51	67.87	97.73	118.30	79.99
761			30730.88	669297.87	97501.51	31762.34	24023.86	14029.17	38349.40	58465.28	20584.71	6241.75	4856.14	3052.32	1020.06	475.56	430.36	401.32	369.19	535.17	362.43	480.18	467.54	409.15	555.86	279.53	99.92	528.05	444.52	473.64	196.80	208.65	400.46	284.97	147.94	156.72	214.74	309.07	371.09	191.73	202.60	94.31	103.75	193.42	138.01	135.40	260.55	205.04	202.08
762			93990.40	1117447.37	90560.89	19962.61	17607.31	12594.83	27411.40	29783.73	18813.98	4854.23	5173.39	2081.19	1328.15	2358.60	3239.99	1358.41	2758.21	1460.57	836.80	1322.76	1149.90	813.88	659.14	579.29	832.44	596.72	898.52	878.34	732.28	397.58	778.69	399.97	427.72	274.38	468.08	664.09	360.06	367.81	252.16	117.09	286.76	309.85	135.99	242.90	291.38	114.71	233.31
763			210905.81	875352.62	135658.95	87969.60	19138.81	7396.63	22532.97	56835.09	26431.43	1807.72	1621.45	1873.29	1453.40	1259.31	1543.03	981.16	759.09	289.20	299.27	602.57	339.95	412.77	873.49	554.16	605.56	643.13	432.41	440.57	275.76	325.94	208.14	155.53	202.21	142.22	177.28	126.45	229.51	323.15	218.21	126.76	189.88	318.25	116.17	104.32	146.85	210.99	176.29
764			211590.54	412452.37	373686.34	66660.50	38594.26	30145.33	58924.49	49806.00	10343.18	3848.77	2283.42	2307.10	702.46	432.30	293.45	221.29	589.03	1117.00	390.54	312.61	358.37	1054.45	1577.64	750.54	419.17	432.64	423.11	213.88	107.38	296.01	276.98	308.05	298.96	498.78	227.55	198.44	155.46	71.35	81.98	95.18	71.62	80.67	60.49	51.02	57.57	110.02	103.68
765			284366.37	815337.56	128353.89	23324.42	20780.89	40252.40	56914.80	51061.13	19766.35	3232.46	1064.29	1050.14	850.68	282.29	392.80	373.59	188.11	375.91	297.12	312.37	799.88	273.67	895.07	622.01	602.80	128.22	194.46	82.46	117.68	120.29	179.82	165.94	298.39	161.67	212.91	104.77	97.99	81.93	88.41	92.44	202.85	82.36	84.27	45.71	38.67	112.87	59.24
766			104423.76	1604931.62	297661.18	7130.83	7147.34	6309.29	12314.19	35851.77	16529.36	2957.05	1214.61	1777.69	2176.29	1474.63	1109.26	1174.59	1210.40	2474.80	1867.06	247.31	1058.03	798.59	1379.48	2028.59	2295.31	1029.27	437.92	504.51	1156.05	388.68	726.03	643.94	460.76	286.44	308.73	164.58	213.12	279.41	528.62	303.88	155.35	565.13	714.75	253.54	39.10	142.47	172.75
767			706911.87	1620311.37	218463.57	7647.19	8795.20	4295.67	13159.98	36439.26	19807.15	4072.07	1240.89	494.39	839.80	1250.47	706.15	791.53	1261.88	1240.32	1251.38	1207.36	998.73	1000.07	1185.88	687.12	318.11	241.51	409.15	627.40	495.42	361.65	588.39	369.89	537.90	363.70	263.97	514.04	471.18	442.76	322.41	314.11	292.67	460.02	241.14	237.38	242.52	172.11	158.03
768			344314.00	856708.68	188766.23	5022.21	11022.78	7063.06	25545.21	34919.32	15931.11	5169.80	1297.66	371.65	419.81	262.39	104.49	193.94	437.29	210.98	323.79	300.38	369.66	612.19	890.80	423.80	450.67	287.03	99.13	61.57	137.85	186.26	175.87	176.61	118.22	151.98	107.98	150.17	197.62	112.82	107.06	77.30	68.43	67.00	100.71	80.87	102.74	125.29	87.44
769			165810.09	1123678.37	103983.47	32332.11	38417.33	35591.81	47124.90	47519.81	22118.60	10104.10	9408.43	7487.75	8593.85	4632.25	2756.67	2295.80	2970.87	3020.56	3031.92	1557.29	948.72	1670.30	2068.45	1566.28	1362.62	1731.38	2200.70	1114.40	647.80	790.13	555.24	303.79	355.56	419.51	553.05	604.60	254.00	138.51	265.67	380.11	590.77	561.74	418.69	239.77	282.25	55.56	106.38
770			342299.37	1869841.62	133379.95	15703.75	41359.58	50317.91	44870.03	45389.10	26390.83	5080.03	3312.84	3081.82	1714.10	1443.18	801.94	1445.69	700.18	495.62	606.12	1344.39	1080.53	1028.63	457.78	319.86	633.97	554.91	313.78	216.54	202.16	387.07	348.00	286.38	263.73	160.98	267.58	150.45	142.55	206.40	206.47	255.06	126.06	93.57	133.93	185.21	160.82	204.63	133.67
771			1272928.12	2371820.75	429454.62	26528.15	25839.60	28198.62	97043.14	236656.76	108242.96	16077.05	4286.02	1448.41	1100.23	1521.04	797.33	444.38	865.75	803.80	1110.50	396.61	613.75	769.94	537.38	1068.46	623.94	594.58	1183.60	355.36	423.63	480.29	403.38	433.24	277.18	439.63	480.36	138.20	198.39	411.51	440.83	248.22	401.02	275.62	264.50	175.20	195.41	121.33	134.31
772			177848.07	1888426.37	112445.25	18586.67	18624.46	19136.40	37024.92	77950.83	62287.41	10798.00	3664.05	1887.77	2279.79	2083.87	2533.83	2446.36	2281.43	2260.99	1913.35	2048.55	1910.65	1522.19	859.14	942.03	722.42	741.96	650.19	200.94	395.95	303.58	267.79	395.23	223.62	216.62	191.00	153.08	220.01	294.08	201.94	501.75	284.43	125.77	157.65	122.53	215.49	143.41	120.33
773			104653.57	564978.25	107986.17	69880.72	37932.53	36130.91	67115.82	46012.20	47185.79	17891.75	5174.81	2747.74	1038.93	737.19	935.60	658.24	865.01	936.59	1320.94	869.66	642.03	833.19	1029.18	552.52	242.01	391.47	321.08	321.35	435.61	262.03	154.62	288.57	377.18	162.00	387.53	179.46	194.47	290.90	228.48	104.77	163.40	123.99	58.16	154.99	139.82	111.55	116.98
774			62387.44	1655829.62	56402.21	18386.88	26058.03	27884.51	47340.85	59809.03	18034.21	14021.00	2729.44	3243.06	2735.10	6731.35	5689.99	3431.79	785.83	1143.39	2287.50	2136.71	2373.00	1840.47	1583.04	881.43	1544.37	1989.44	2869.40	578.60	1697.01	1285.21	894.55	420.91	418.16	708.45	400.78	333.35	298.33	258.22	584.36	385.96	469.96	369.04	1307.02	480.96	296.09	253.48	159.64
775			69128.94	621099.81	52299.40	21053.59	19670.48	11798.38	32035.31	38987.59	17449.41	4072.11	5468.87	2082.63	2527.75	2213.76	1032.43	392.00	524.43	890.44	849.90	816.48	728.10	588.70	591.90	219.95	369.15	560.18	331.60	371.42	201.42	152.39	235.49	346.56	309.26	451.67	503.13	120.10	163.71	153.77	124.89	96.85	124.89	364.46	190.65	94.61	152.05	288.17	322.99
776			405949.90	2200641.50	259977.71	4191.81	11176.64	13936.49	16548.70	40412.83	22407.60	1949.18	2554.33	1591.58	1002.28	642.33	824.56	437.54	324.78	746.94	432.02	512.95	764.01	390.73	938.29	737.58	649.30	279.38	510.74	310.90	620.97	177.35	361.99	594.26	257.63	404.73	387.28	251.68	224.48	196.74	382.05	303.36	218.68	192.87	223.50	228.74	173.06	139.35	79.01
777			59386.03	1214206.25	156949.28	49591.98	45972.73	18825.16	19316.01	42693.06	23825.65	14656.00	7545.95	6486.58	5367.72	3558.73	1303.84	1078.83	2471.34	1590.11	1548.99	3727.98	1819.26	958.07	2658.05	1131.17	1239.12	1167.76	1715.64	336.72	614.09	988.72	391.35	435.37	196.12	451.93	620.47	993.75	601.05	832.21	556.93	337.53	661.39	812.20	825.26	614.30	619.27	406.26	330.93
778			224915.78	772857.62	119233.41	43515.07	43425.96	26836.62	58238.34	69764.77	22574.83	2377.90	2162.10	797.88	1199.89	498.06	388.48	576.62	506.25	238.32	459.34	428.17	419.40	402.85	328.86	296.25	152.36	204.57	314.46	402.72	573.61	562.06	768.26	675.10	175.58	198.98	124.24	211.30	143.43	251.95	186.41	115.61	161.44	361.15	116.62	73.83	79.30	167.26	283.93
779			142250.53	409869.56	32342.43	31447.01	17443.96	11083.92	18795.69	40178.23	14812.14	4758.53	1822.20	1520.33	884.05	842.34	742.62	866.10	718.35	711.13	384.88	618.65	792.55	581.91	499.51	992.33	541.84	351.12	355.35	224.31	309.61	348.29	182.43	259.88	185.10	183.36	229.75	87.11	131.14	258.47	372.01	150.48	107.82	127.13	140.52	152.60	121.65	109.56	23.66
780			642010.00	3261016.75	380086.96	9224.17	34902.30	22557.52	21434.08	33947.59	8432.37	4025.75	1614.19	700.69	500.45	358.75	535.84	716.68	614.54	476.44	346.27	390.35	387.17	222.52	423.52	345.97	417.29	490.16	293.03	297.39	190.89	103.01	125.05	145.85	244.97	217.83	177.78	321.00	438.29	327.47	304.94	144.89	144.21	228.01	257.35	156.03	105.76	156.82	139.38
781			229781.09	1868267.87	174014.35	34304.37	19061.24	29818.31	39084.50	19544.53	7057.98	3334.61	1331.34	2030.16	1424.42	1609.34	1306.80	1942.33	1448.72	1166.57	613.33	627.57	623.33	470.62	1155.31	938.31	844.14	283.10	650.86	205.31	172.21	435.38	274.66	211.16	322.64	346.36	116.72	204.46	163.44	103.34	154.09	108.32	275.29	378.98	237.26	118.92	128.77	125.27	171.35
782			66624.35	832535.81	49720.03	12392.22	17408.37	17272.22	29414.32	69726.15	39822.10	5146.52	3739.98	1352.11	1854.13	2684.67	1681.93	630.23	1004.48	783.47	742.59	758.41	1058.88	1822.28	1569.97	1634.00	491.30	1191.24	840.60	193.30	452.06	333.54	259.28	477.32	595.33	430.93	223.71	201.45	271.63	168.55	172.30	242.24	244.79	242.43	172.85	151.03	170.94	198.75	98.53
783			113900.94	1389217.87	73041.42	35160.41	24870.17	36453.92	32388.07	26678.34	6577.50	1407.42	1725.78	1351.07	502.56	476.89	1992.58	1010.73	773.18	389.73	516.09	575.22	969.84	1047.35	2507.80	1770.85	785.34	231.75	306.78	410.29	1572.79	1645.98	878.57	544.74	678.99	185.82	461.23	429.10	202.37	252.17	286.66	336.45	280.53	138.81	175.17	219.50	105.56	212.59	93.28
784			29943.96	448955.12	51789.75	21840.56	26099.42	30063.56	41208.57	21697.71	11928.84	8186.02	1615.96	1669.57	1215.84	732.61	627.24	302.29	277.28	500.60	1127.78	687.39	533.33	349.25	579.86	325.73	194.21	349.57	159.13	301.75	477.90	415.86	297.58	231.95	120.26	266.11	246.92	202.83	233.51	120.23	260.42	190.92	126.42	111.13	68.79	169.28	109.87	133.23	187.20
785			503718.06	901831.18	99862.46	9010.73	10228.97	6979.15	21772.95	59280.12	38935.75	4564.35	449.48	1085.46	764.91	707.58	698.30	359.28	456.77	395.27	457.77	468.24	553.00	227.82	263.47	486.92	469.49	223.56	366.21	438.09	298.72	137.87	236.50	283.57	240.02	185.80	131.43	143.52	245.87	282.54	157.03	175.97	156.73	198.09	96.54	176.91	150.51	203.39	173.75
786			23908.15	246648.98	27050.34	21740.45	17347.10	36353.66	45784.41	43106.42	15622.23	2208.12	1148.39	1438.50	1108.31	402.77	555.03	220.72	144.06	355.59	548.64	1008.37	1068.32	443.11	438.42	719.44	344.65	433.81	330.95	450.76	203.37	133.27	154.67	94.03	171.21	115.81	164.39	225.71	131.55	102.35	224.56	144.93	128.95	104.19	76.76	61.75	94.11	123.05	70.64
787			117796.33	974721.18	29409.27	12961.67	17104.95	17240.59	28623.17	43523.91	30216.89	5431.25	1503.89	1112.63	918.31	781.41	709.22	857.84	458.51	741.47	1422.16	480.04	554.27	330.77	542.88	605.55	376.30	429.93	430.08	147.41	139.98	309.64	183.12	196.83	136.58	118.23	47.20	40.47	73.54	108.09	176.26	249.93	260.67	144.95	85.14	75.11	77.23	17.40	187.59
788			73683.90	502838.56	48702.24	9351.16	15497.43	11427.10	33880.21	24099.36	7497.87	1160.07	2069.80	640.25	439.47	432.61	413.76	373.38	1454.05	918.15	390.64	438.81	694.26	647.19	815.19	285.95	191.90	207.39	182.56	184.12	205.77	87.56	111.28	127.12	108.49	119.12	344.93	138.21	112.05	95.32	174.34	95.07	52.94	115.22	159.01	138.98	65.60	71.82	126.12
789			38333.99	95418.50	17204.30	4705.71	10382.51	9424.47	19988.29	24329.35	7887.02	848.92	875.02	1428.27	1072.78	973.61	482.11	630.78	474.89	563.89	493.84	698.35	570.22	458.70	330.75	234.78	349.47	191.54	120.84	538.38	682.39	377.58	156.95	256.07	164.94	340.77	404.07	242.84	185.93	197.59	212.49	196.45	171.22	49.10	146.44	218.80	81.13	76.64	198.34
790			66054.75	886266.06	42788.53	20592.00	15448.88	18246.63	20133.35	12227.57	9663.86	5576.59	2379.34	1588.28	3722.27	4473.13	3804.90	1969.69	1646.31	2669.59	2161.72	1401.59	3365.45	2627.82	1458.49	1297.61	2139.27	669.43	2446.23	1642.04	1868.36	1615.03	1720.57	1679.70	396.57	426.45	673.30	289.40	415.00	1169.58	2485.95	1867.47	2226.87	652.66	424.28	580.48	455.58	840.22	1234.24
791			696048.68	1375628.50	418173.65	28576.65	18290.38	22018.68	24729.07	34540.63	11088.46	3618.74	1263.77	727.92	942.01	373.42	220.01	470.98	869.80	1037.79	1058.85	428.97	553.29	300.09	278.31	753.50	501.26	408.84	638.40	946.61	512.91	313.50	370.48	216.65	171.23	174.43	183.91	116.36	108.83	211.38	241.04	273.69	244.84	120.17	128.68	145.25	168.45	129.37	96.08
792			64688.71	146599.67	22742.96	25433.64	18000.36	16419.64	17121.43	41082.15	26614.80	4799.31	1811.57	2090.11	1281.67	502.10	236.32	291.31	740.26	769.05	345.33	400.34	410.08	673.61	743.14	390.95	754.95	564.29	276.88	316.95	147.65	184.39	199.80	168.17	162.05	101.08	173.04	264.66	253.45	433.82	400.88	219.68	139.01	190.37	150.41	61.54	72.75	73.48	136.51
793			146477.25	361237.90	26797.35	25893.48	5785.76	15472.55	29355.58	47724.24	16473.73	2993.32	2754.98	3130.02	1016.17	1888.16	1055.18	430.35	135.57	1763.81	1020.66	888.68	1090.28	1633.13	1376.44	624.45	362.79	780.30	812.19	655.10	775.86	295.57	376.99	343.96	440.82	437.11	587.44	547.34	376.58	316.77	149.58	77.31	123.95	188.35	185.61	371.97	192.33	177.73	233.04
794			720553.06	1857594.00	365138.90	36851.25	30721.49	52531.76	80920.84	59979.14	38692.66	12759.93	4406.51	1910.80	599.80	661.78	759.23	647.15	395.85	701.59	560.15	777.56	1310.67	506.81	794.16	603.88	193.99	222.42	259.60	416.45	703.68	319.56	357.04	246.30	164.46	219.00	103.39	171.37	188.77	144.39	74.42	219.18	247.40	261.30	169.43	175.24	225.02	146.00	121.33
795			122066.70	480705.40	93783.29	49976.10	30735.04	32143.41	55949.94	45539.50	15142.05	1392.10	2137.02	3116.07	1428.22	1097.02	244.08	294.40	444.07	465.55	478.55	492.96	360.93	511.97	711.07	607.02	479.68	218.47	304.43	454.08	243.85	119.08	70.88	158.59	149.20	246.16	267.43	214.44	107.48	28.14	70.05	166.50	95.29	73.92	65.10	45.08	92.91	64.45	97.03
796			29888.71	221811.65	43097.48	38229.01	9951.20	32100.85	50893.98	31703.47	13545.07	3694.72	2133.64	1387.88	750.24	225.14	279.84	369.52	254.90	290.63	292.74	637.98	341.54	294.71	463.04	424.54	604.44	546.40	448.31	251.37	180.29	164.18	270.72	221.00	122.90	82.32	107.26	113.91	235.06	258.43	96.21	122.27	180.75	121.51	107.65	65.26	46.70	108.40	155.66
797			186761.98	287482.87	35492.36	16888.69	37389.10	92392.03	90860.38	29205.48	6784.77	3351.80	3313.36	1120.61	1682.05	472.31	1091.30	725.26	547.19	296.10	279.36	437.50	509.34	169.68	315.76	335.70	309.11	241.10	206.62	138.49	208.55	350.57	193.76	122.22	67.36	82.29	118.39	113.64	107.51	185.24	89.41	106.54	46.91	78.23	109.28	124.92	142.08	61.50	61.98
798			304460.50	1059151.87	160393.45	44944.83	32606.03	21117.43	45845.34	102134.35	44481.39	8478.56	3308.20	4142.20	4546.30	3122.11	733.15	1213.61	748.76	685.61	1499.64	1524.35	524.52	715.25	675.73	418.34	497.82	470.18	390.83	398.47	535.31	495.18	400.32	215.26	376.83	1167.01	352.80	214.53	398.50	518.28	216.06	189.94	396.48	145.40	256.33	318.86	97.39	218.87	285.97
799			132927.37	302533.34	257987.37	27870.71	19652.51	39503.00	73349.14	37100.82	8895.37	6528.74	2018.81	795.64	651.55	508.14	356.38	375.60	595.45	299.45	358.62	288.78	183.53	360.15	219.14	174.28	187.41	51.97	69.05	119.13	76.21	102.90	134.27	179.08	100.23	60.24	52.74	55.15	80.74	66.68	55.21	61.70	96.00	57.88	38.44	35.71	37.89	41.49	59.46
800			33678.89	810388.06	28497.97	29013.01	16741.28	26206.84	25029.54	41855.51	17285.77	2269.49	2362.04	1597.00	1684.39	796.94	839.82	2546.16	1147.00	609.84	1416.47	1705.89	1211.39	1397.34	1530.16	1059.97	1032.07	577.05	528.11	531.48	1390.08	1146.32	708.33	309.38	866.79	1045.75	780.05	502.38	376.04	699.62	1579.93	5001.69	11817.18	6891.04	3202.24	4504.36	10289.34	23153.69	3805.78
801			549057.87	1325500.25	202445.87	56204.48	34708.46	51196.82	30847.32	40558.05	15052.12	7036.90	4702.76	3688.70	1800.64	910.54	696.75	1363.41	1369.50	1218.94	918.89	1400.97	797.54	932.70	1497.34	952.58	1413.48	1531.42	1116.54	1044.83	952.18	181.35	509.67	418.13	387.32	335.40	287.41	238.15	380.93	190.41	230.22	234.80	385.54	281.02	261.15	299.78	174.16	184.77	226.04
802			89904.01	284713.71	26489.83	22952.62	39804.68	54311.77	26926.88	77396.79	51568.82	11647.46	1686.77	1402.24	332.47	455.44	299.43	338.36	595.91	582.10	954.95	520.89	955.67	1080.22	641.14	567.64	727.18	458.83	197.57	228.46	234.27	241.76	161.80	184.88	330.26	268.44	146.29	144.49	171.02	157.91	135.48	132.07	139.71	111.26	108.82	129.01	70.12	91.62	145.48
803			241643.95	1138752.62	115105.63	13870.52	14354.26	12178.23	31407.59	78687.85	26240.10	3595.37	1650.06	1310.96	1568.72	624.69	1896.26	1575.62	277.14	1043.89	663.45	1378.02	1002.67	357.89	964.48	512.87	488.57	553.40	964.43	496.38	354.63	381.17	265.89	250.48	320.01	541.36	412.95	317.35	227.61	259.17	264.34	109.37	194.51	279.21	144.90	192.99	271.65	303.02	197.63
804			27581.45	406354.78	68552.39	22614.59	19447.64	16934.69	24422.77	118644.14	91253.21	11113.33	2156.84	2588.19	1445.91	1560.91	1771.56	2522.35	1751.58	1171.56	894.59	1181.01	632.38	433.02	485.31	725.20	595.91	312.65	213.36	205.99	142.84	274.20	340.49	193.65	171.64	171.25	200.49	134.64	263.75	260.24	109.60	157.39	131.91	77.24	83.99	122.50	125.59	93.34	57.32
805			314483.12	946867.62	140750.79	51728.44	62384.89	79585.09	41547.46	51016.07	19673.38	3004.61	1498.63	1594.90	625.78	462.62	484.30	382.02	309.04	540.19	526.88	948.30	1139.48	1212.92	570.54	459.98	955.41	519.41	704.18	779.04	367.01	268.57	297.00	338.78	394.76	429.42	410.80	133.55	133.84	119.72	121.96	83.36	75.86	98.10	186.61	300.15	105.06	41.03	74.51
806			112058.66	461184.15	68195.67	24406.56	26187.74	12252.11	25616.84	40159.25	11976.44	7004.06	8185.63	4035.10	2746.13	844.33	543.31	1045.45	1447.61	1135.46	1121.55	878.33	712.17	516.08	583.47	324.44	306.03	640.35	204.05	235.02	108.27	129.80	227.88	130.43	82.45	126.52	155.01	141.14	215.73	175.82	108.62	156.37	115.33	136.10	175.13	137.96	80.83	66.78	83.81
807			40698.88	586308.31	41868.90	29014.86	18785.60	12164.35	29852.67	74364.82	19307.83	2606.24	1891.57	1830.95	1136.13	500.87	215.56	492.10	545.37	391.81	592.49	627.03	415.16	223.35	502.34	909.25	1111.97	705.14	705.75	297.19	273.72	324.18	496.19	286.91	118.40	131.08	103.04	200.01	260.56	209.36	193.50	88.30	190.51	150.69	181.63	79.97	215.27	146.69	147.97
808			199255.35	1326366.62	106414.45	21631.67	8771.14	7775.90	24134.48	33958.93	9503.80	5495.85	1629.83	1293.80	461.76	638.61	1049.14	613.57	818.63	1244.25	779.58	1169.95	848.17	646.40	555.21	590.49	483.66	702.60	592.58	387.72	861.87	615.17	687.37	387.55	397.56	323.32	575.68	372.47	440.14	376.83	317.88	322.11	572.74	241.04	180.83	235.06	308.45	258.28	164.33
809			510429.37	1154864.87	97436.88	30271.98	32560.58	38707.30	29952.88	27426.64	29596.59	9000.92	2949.95	2560.29	2257.85	2179.81	2167.02	3259.60	1091.61	1540.18	1237.57	3581.91	2975.48	1208.02	859.23	714.29	678.57	908.77	897.44	586.58	627.92	287.08	486.61	689.28	434.22	1283.51	608.24	790.46	1185.63	401.83	338.28	362.03	889.83	1648.10	664.05	252.28	248.76	310.93	286.31
810			821971.18	1070628.00	164445.35	25863.85	17190.32	15451.43	17233.82	27912.37	5555.07	3370.21	2041.46	2259.97	1567.55	761.53	868.90	361.46	1402.77	856.22	1072.56	997.45	627.95	1030.63	965.73	778.66	380.13	474.72	485.30	428.91	244.91	683.69	581.85	211.79	198.92	242.93	257.40	131.02	87.01	203.97	226.77	272.40	223.92	148.06	80.68	84.51	111.50	105.27	120.65
811			28583.95	99430.96	23533.24	23354.77	41330.50	37284.51	46827.43	44653.29	8850.10	1369.42	1558.54	780.61	750.14	262.01	175.84	280.25	571.47	546.51	841.00	466.10	300.48	170.30	171.49	232.62	229.21	249.05	197.76	214.07	150.71	156.44	264.10	119.98	129.41	113.47	49.05	44.98	116.21	158.41	63.01	113.81	172.60	131.00	93.01	56.55	107.80	70.10	92.86
812			93099.57	571157.18	37537.55	28537.72	27056.99	36686.26	76444.10	65969.13	8672.86	2985.91	4720.26	5094.55	2615.26	965.32	882.96	588.82	1410.84	766.21	1375.04	1558.90	3355.74	1810.08	684.37	1967.41	3095.78	2849.02	1099.50	1052.72	827.69	730.82	736.04	854.93	234.14	238.12	385.39	771.51	507.61	552.64	471.67	828.60	496.02	347.13	274.50	696.63	792.30	242.88	222.78
813			70125.30	313978.40	45346.33	26311.39	28781.81	27928.99	110601.25	62245.70	9949.84	3431.75	1784.19	671.04	1234.32	775.16	269.84	531.56	433.13	193.56	256.41	463.10	607.66	776.11	570.85	420.67	306.39	192.62	315.54	229.39	275.96	294.60	795.67	734.63	319.58	469.16	306.87	218.11	365.69	248.68	216.82	85.42	207.79	219.98	244.29	185.00	170.07	39.08	173.58
814			48493.42	749068.75	17095.48	10921.57	7156.02	2973.45	26822.87	37055.04	6582.03	1226.36	760.06	1184.06	497.86	1168.09	817.13	226.32	485.07	518.17	698.77	400.11	568.17	259.79	227.99	245.77	378.32	701.00	529.94	609.77	326.73	296.27	381.00	257.84	215.98	165.21	140.93	154.24	210.50	140.53	146.40	127.77	161.74	148.45	166.66	92.95	96.23	51.89	165.17
815			78756.65	2222777.75	102846.60	11147.14	8839.25	16097.25	22380.76	37043.19	16621.91	5908.52	4530.03	6114.27	3531.07	1653.32	2578.65	3077.22	3233.01	7547.80	5878.79	2881.17	2011.50	1035.54	2108.85	2149.82	1140.95	1320.88	1923.26	1661.71	1664.92	824.78	225.93	412.23	761.66	830.85	644.36	1464.16	1496.41	609.37	564.80	626.07	596.64	349.24	372.71	307.96	527.49	446.37	421.27
816			900732.50	4841256.00	546842.75	25901.55	26757.28	22883.20	25911.29	62576.39	7438.70	3898.09	2963.30	3957.91	2588.23	4127.18	3481.75	1228.90	2722.09	2629.67	5914.05	3466.11	2273.85	1107.60	1226.34	2456.07	1135.88	714.21	1133.38	1998.45	3134.70	1285.78	1666.32	2235.88	1939.81	875.67	673.86	1143.63	1285.70	1575.54	2788.39	1457.46	1517.17	1518.52	3371.55	12164.49	72293.03	72407.05	30836.00
817			173556.06	618226.25	119009.50	29765.04	19971.34	20025.05	26285.06	22951.51	7954.71	4780.02	2121.40	1037.98	1069.97	1392.17	1603.91	708.09	502.97	1078.85	997.43	744.01	575.84	787.48	600.67	748.50	797.60	449.54	290.72	445.50	572.24	476.93	485.95	718.76	409.87	241.78	349.55	429.39	326.24	185.81	322.79	532.52	292.61	337.44	201.42	172.43	198.13	215.82	195.17
818			49708.31	421875.12	26285.56	21676.74	15042.50	20471.11	24534.31	65662.39	14634.20	4161.95	4513.97	297.23	704.10	623.41	924.97	822.13	330.50	669.51	374.69	393.40	418.89	427.77	477.71	554.60	380.89	270.04	302.23	205.86	363.01	319.65	247.75	125.62	122.51	275.81	97.07	99.42	190.27	161.02	128.58	151.11	171.25	206.56	199.80	174.70	84.41	62.04	49.16
819			198886.62	1223250.87	86939.59	16185.83	14736.72	12251.30	13005.42	50875.72	30391.08	3818.01	3227.28	1343.16	818.98	1201.17	1032.70	572.90	2020.87	1577.24	887.81	989.07	912.74	463.73	813.28	723.54	478.18	441.69	252.31	258.12	917.55	986.63	1245.30	485.52	259.07	528.46	543.45	408.84	341.62	390.02	467.85	244.92	229.20	292.23	190.42	214.48	344.21	144.79	59.59
820			45722.78	695669.62	24879.65	10932.93	9822.68	9055.53	19523.63	36436.21	23263.76	5484.66	2741.24	4754.73	1469.45	503.62	880.01	2594.06	864.26	1427.18	1102.92	572.75	548.51	262.71	351.07	1099.62	1210.53	739.22	1328.05	457.60	368.94	385.89	316.14	476.83	424.19	842.70	500.51	333.17	142.16	232.44	298.93	443.13	234.10	163.00	240.94	151.27	184.16	84.79	105.18
821			573758.43	1444190.62	263154.15	38601.91	15894.58	22028.00	19884.44	24940.88	17884.44	4178.52	877.49	1063.58	595.73	1189.18	1202.53	686.81	195.11	434.60	497.13	716.72	718.77	748.94	442.12	606.99	819.65	271.71	176.66	347.91	371.08	160.93	322.24	250.92	307.98	252.19	269.52	540.44	528.64	228.94	859.83	2107.31	6485.27	8464.44	89068.99	55452.59	39344.39	31452.28	2787.71
822			1183536.25	3537479.25	263286.81	10845.10	14541.86	16296.05	47599.11	63040.03	15797.71	2334.59	788.08	1397.83	1388.08	230.83	522.45	192.93	415.22	417.66	543.09	614.34	717.75	712.16	305.40	452.27	981.07	483.12	702.36	364.33	291.65	446.54	523.38	168.88	307.65	145.00	265.14	136.18	126.04	309.14	352.28	299.65	249.72	218.59	115.15	108.15	109.17	132.14	105.98
823			168148.45	1099357.62	115173.72	10050.69	12421.42	10964.82	22016.19	39826.60	29729.36	10628.51	3839.55	684.17	574.92	1621.07	999.79	1075.81	835.70	987.42	465.62	938.37	2309.33	1329.20	2681.89	2393.81	642.53	895.80	771.58	2127.97	1975.63	449.70	578.70	208.48	635.99	924.50	452.36	645.87	637.02	109.54	347.78	675.78	851.21	808.76	233.19	277.28	279.66	126.24	160.83
824			701227.75	1385877.00	166175.93	15802.24	10951.44	8262.64	21097.75	48765.68	34863.70	2330.02	3454.07	1267.04	1213.57	1050.09	1046.76	960.32	210.67	317.48	717.63	344.70	346.48	368.20	710.28	396.00	435.14	306.36	416.84	402.16	320.78	281.34	83.58	221.50	71.38	204.59	67.14	158.10	89.79	126.42	105.32	92.70	120.88	99.38	115.39	112.97	114.74	122.88	72.94
825			581554.62	1030240.75	229178.48	11191.67	14460.85	22569.08	13131.23	29970.33	15213.20	2457.07	1059.38	790.55	452.14	251.71	393.30	287.14	493.79	411.85	530.39	539.22	468.51	596.20	895.98	632.61	281.37	244.77	286.66	302.75	53.04	147.79	354.80	205.32	255.64	87.26	76.38	108.71	109.14	78.88	167.71	58.57	188.11	214.70	142.28	65.96	87.42	36.10	102.19
826			61902.67	451689.81	50749.48	57543.18	43607.14	19028.92	11059.34	35289.93	16246.61	2785.70	773.87	1165.37	1092.60	717.06	448.06	723.01	970.13	1549.32	1427.47	439.79	761.26	268.19	916.87	778.26	439.01	278.34	256.38	331.68	250.39	243.29	639.33	1387.01	966.74	573.45	326.57	644.42	648.51	155.83	187.39	690.19	214.68	283.01	160.81	348.04	129.40	138.34	212.94
827			753268.12	5585000.00	1734670.75	42544.35	18976.62	28464.77	48647.65	62887.55	23100.15	2166.83	3697.25	5255.30	2287.03	1068.11	2153.52	2671.34	2202.91	3075.26	1125.33	1012.06	1037.55	468.00	935.40	2158.68	1514.54	452.18	309.63	376.18	297.62	480.21	598.84	869.88	810.04	396.10	262.80	362.01	452.47	355.36	213.56	286.94	125.31	275.17	294.07	296.21	74.99	194.28	201.13
828			96103.50	700051.93	80437.11	53117.98	26703.42	25776.07	28502.28	28494.42	28415.14	13290.13	3234.89	1808.23	2639.07	1434.39	663.83	313.24	527.94	665.84	473.33	262.69	226.61	810.14	1670.68	616.45	452.01	486.15	376.41	242.67	344.45	472.19	145.87	313.98	470.90	164.79	190.60	144.72	302.11	164.20	129.03	237.79	138.72	70.32	98.63	83.98	104.26	69.16	161.73
829			81245.39	185196.50	28796.16	9697.97	4212.70	20119.68	49865.35	22502.61	7737.94	2190.23	1873.89	1021.04	933.76	706.42	868.65	517.59	1009.61	610.39	836.58	1035.19	612.49	619.28	725.64	599.23	564.35	671.71	394.21	415.55	247.62	271.44	241.16	308.82	87.28	109.07	249.89	270.57	195.91	170.96	136.02	131.67	115.33	182.46	215.30	174.24	38.28	95.22	108.83
830			238784.32	644471.93	89148.18	25968.10	14776.00	8979.45	42781.90	52955.08	23542.17	2064.24	2169.68	2259.58	1671.52	820.37	2124.00	763.13	1041.19	638.08	382.66	884.74	623.80	551.50	803.73	546.66	294.75	421.43	304.74	409.15	326.16	386.74	228.71	248.09	282.62	307.87	247.04	116.84	117.21	97.53	129.08	293.54	247.30	153.81	214.27	270.58	222.49	223.84	155.93
831			192398.82	1399782.12	59050.31	12463.37	20929.72	15942.79	51260.41	65570.29	16472.86	4580.79	5212.07	2542.48	2667.15	3727.24	2715.51	2706.66	1699.23	1477.48	2501.31	2906.21	1801.15	2463.81	807.68	1100.15	2153.56	1596.41	1493.42	514.00	446.42	550.31	903.47	809.35	496.82	1201.78	1355.57	1032.36	748.77	1074.56	539.02	383.34	803.18	589.06	444.23	360.41	484.58	420.56	602.64
832			52542.69	289416.62	17825.53	15100.78	6585.01	11236.11	14787.32	29360.06	20750.21	5396.00	4472.95	5394.74	2682.11	1280.05	607.01	677.63	405.81	623.39	471.72	760.35	904.31	364.95	1347.53	988.28	822.71	560.72	373.78	345.06	420.15	319.53	318.64	211.65	142.83	379.91	244.43	100.76	100.74	172.85	383.34	545.73	499.12	316.90	375.52	327.18	226.89	179.53	202.18
833			40117.49	415417.37	22867.85	12599.36	24901.72	13131.71	27318.41	70262.16	41804.72	3262.12	1327.62	2649.22	1551.84	1600.92	1061.70	528.32	710.97	704.87	1079.04	863.34	898.60	823.78	1413.33	922.76	712.18	865.88	799.08	872.65	617.55	615.31	537.82	259.61	164.08	493.37	690.29	466.58	460.09	314.07	223.14	265.53	366.96	164.21	93.89	154.66	62.32	80.50	147.97
834			1660509.62	4260754.50	337905.68	14416.81	18195.06	40134.35	39560.93	66467.67	30989.21	3415.80	2939.54	891.14	549.84	1245.50	798.61	361.97	798.56	706.00	736.13	551.66	357.90	619.12	148.82	381.73	616.24	448.60	438.20	689.40	625.16	406.57	564.26	542.12	666.28	652.36	408.86	140.52	160.18	224.16	176.60	76.59	285.90	331.08	214.27	311.89	224.53	298.33	126.86
835			885554.31	1932072.87	157447.60	8173.38	3259.58	5583.43	25054.12	69560.77	18781.32	2778.07	3013.51	1754.16	895.09	671.13	953.36	911.28	294.33	742.04	632.89	547.96	597.40	777.69	369.63	715.74	653.91	292.28	715.52	531.94	425.93	554.68	1009.87	987.16	955.60	552.78	385.49	568.32	248.94	103.51	310.70	450.35	552.65	451.89	259.11	269.15	305.44	332.70	367.58
836			406186.18	2109044.75	199100.01	26120.30	7028.48	9654.88	35881.46	38646.95	6427.84	1775.93	1494.14	1151.89	854.89	477.49	1059.27	1064.68	1168.09	592.32	670.68	802.17	958.19	635.41	323.52	1098.07	1036.22	852.70	311.72	345.86	749.85	239.18	209.35	408.52	209.42	227.45	592.33	156.71	218.93	123.07	123.56	114.88	279.29	346.05	258.23	341.65	605.89	397.92	459.30
837			312854.56	2574898.00	146703.25	16216.45	10436.01	7649.28	35002.00	10728.54	9457.43	4555.16	2283.85	1035.02	1064.88	1454.81	290.57	572.49	761.32	872.51	599.74	179.41	1185.98	423.64	435.87	525.70	1402.03	1014.02	415.25	655.24	389.09	235.83	240.66	90.75	266.55	309.56	374.65	514.24	183.43	572.57	544.50	403.45	254.09	563.43	267.99	170.48	138.91	114.21	88.35
838			164472.45	364534.31	55469.52	30760.30	27056.51	32202.07	25162.36	25558.25	12388.24	5243.19	3728.58	3222.97	3782.49	2771.85	1214.72	624.09	783.26	1743.49	1716.99	2048.26	1596.96	794.21	730.79	912.97	821.98	901.31	1058.56	1011.87	567.77	336.91	265.51	152.84	276.07	189.15	238.08	245.34	220.55	553.39	583.03	716.64	584.96	395.61	286.18	143.30	245.97	258.37	194.19
839			98845.87	273958.78	20978.40	25691.85	19318.73	24911.89	28784.15	39443.89	14882.02	7041.29	2749.25	1486.54	2630.41	1057.14	1110.76	635.06	2085.82	1287.99	422.68	1303.03	1021.24	565.74	354.62	408.82	151.13	476.93	623.68	1114.91	203.57	1426.28	1508.17	454.01	646.98	621.11	113.12	159.78	576.30	881.74	580.38	490.95	311.19	191.92	370.05	143.75	168.62	208.59	359.03
840			178894.95	426654.25	61194.83	27412.81	24300.80	15215.67	20081.93	62734.46	27980.71	6395.77	2901.72	1814.44	746.43	865.59	296.77	550.16	557.76	539.95	277.43	382.19	429.96	365.25	446.13	316.04	356.65	541.90	251.44	95.51	169.46	101.35	72.57	195.44	257.66	249.75	174.61	77.77	142.29	137.90	219.23	159.42	257.62	214.52	117.14	118.44	80.23	63.52	104.51
841			175320.56	378655.40	42320.61	10131.59	7794.14	14299.70	35437.05	51513.40	11269.94	2302.38	1845.51	670.41	1182.49	381.23	265.07	178.99	204.55	192.30	458.70	593.50	273.35	147.56	272.38	191.14	184.79	183.72	165.03	253.30	118.97	143.81	112.96	206.37	190.36	275.67	361.27	179.83	80.11	64.32	105.17	66.12	126.47	72.84	41.62	42.70	102.52	72.03	55.38
842			26980.20	106161.20	15314.70	6837.87	11712.20	6763.28	17034.17	115507.73	66538.41	3334.55	2744.66	1415.01	656.54	328.51	289.27	395.79	257.26	336.85	532.58	351.02	325.46	323.22	376.14	387.06	330.01	260.59	201.48	116.63	81.15	109.34	100.72	194.51	172.64	231.98	202.01	138.30	62.15	214.13	272.36	294.16	334.49	301.63	818.69	518.84	4368.84	3993.74	15310.82
843			186573.98	1399595.50	227642.15	50800.74	28922.26	21739.32	195908.54	287514.96	35079.64	15760.24	9944.28	5508.49	2162.80	3738.68	1812.88	1590.50	2118.25	816.83	520.75	675.28	952.54	873.79	692.49	841.79	1042.76	539.78	888.39	989.42	1085.64	968.72	322.31	643.22	779.15	1048.43	527.33	440.07	422.31	190.06	276.72	264.03	365.75	335.20	165.30	213.37	367.33	132.49	180.89
844			60061.82	680550.00	65308.41	8216.83	5738.37	19630.85	27539.76	54241.91	16112.93	1848.22	1772.86	1259.15	545.56	898.70	458.15	207.95	377.11	346.02	610.05	720.30	596.00	177.13	274.65	224.88	461.67	273.63	571.21	342.77	185.36	133.66	212.60	159.71	174.27	288.05	82.28	128.17	157.35	336.71	239.46	89.37	147.77	177.35	130.95	78.19	110.46	47.68	145.69
845			37220.41	410761.78	70178.35	14722.13	26642.33	13805.16	42727.05	34030.44	12534.57	13525.71	8110.42	3702.54	1581.76	3001.47	3224.41	4953.43	4069.02	4405.42	3251.51	4085.00	8856.91	2754.64	3422.79	2603.31	3001.60	2866.85	714.73	948.78	1504.05	2090.77	2217.92	782.70	1856.33	776.21	562.69	510.25	463.89	1537.70	3273.82	962.58	603.60	231.52	416.15	437.79	558.54	509.63	699.84
846			721941.93	1791947.62	163627.62	15781.00	17743.07	7510.12	12066.09	32944.32	17816.19	4589.54	5132.98	4364.19	2592.33	2091.45	1041.87	2298.14	1537.50	2457.92	996.44	1270.69	2919.14	1323.38	3139.23	874.21	495.96	524.44	788.50	482.12	1613.00	1112.88	431.28	450.95	1309.73	1094.24	233.29	345.17	623.48	916.19	455.13	999.07	296.92	786.41	595.07	360.81	242.76	302.72	183.26
847			91414.79	313374.25	34578.80	13758.69	15649.39	14120.80	47814.95	76930.43	22796.50	4802.38	1562.12	1365.04	846.15	626.88	374.04	499.12	533.26	570.28	899.59	869.69	512.82	491.32	923.25	1103.09	1381.32	728.46	468.50	126.42	559.19	378.92	255.99	156.90	174.92	190.50	289.04	290.69	56.28	138.70	54.28	154.26	91.84	153.10	61.84	76.48	62.68	99.68	131.74
848			94733.99	222925.50	49908.00	12134.84	4985.17	7494.08	39929.19	54640.43	13085.48	3030.81	981.60	806.82	752.60	1054.76	659.83	399.99	548.91	506.89	589.26	358.83	658.65	459.11	344.85	597.80	518.00	532.47	246.21	220.56	157.20	195.83	137.90	92.14	212.44	147.23	150.88	296.78	171.50	124.87	135.14	83.83	94.31	177.25	184.55	113.66	115.80	61.51	59.66
849			23651.41	411309.81	26773.06	25286.86	30259.66	15202.39	36236.05	45287.78	17020.61	5652.44	2654.63	2018.89	779.34	270.21	298.13	337.05	510.25	450.81	130.73	692.06	711.01	993.38	647.48	500.00	564.17	390.45	690.76	560.21	628.42	340.21	356.09	250.05	340.63	307.83	209.21	287.67	281.21	160.91	206.61	165.59	185.27	230.75	157.42	113.72	115.72	83.70	76.58
850			86973.52	276209.15	61575.75	23707.34	20807.75	27484.77	38377.06	30080.68	9608.26	7723.63	2973.70	1724.86	1754.65	1461.71	550.45	432.77	409.87	221.29	819.43	1004.61	893.75	399.85	412.65	772.60	318.23	271.08	104.40	136.30	128.61	79.15	145.12	152.78	140.98	312.33	271.64	126.32	95.66	234.70	158.07	125.75	188.55	145.82	63.30	72.52	65.08	90.52	100.09
851			37416.57	676510.50	66302.07	30184.20	13185.18	7841.23	27815.30	49491.20	13884.95	3006.15	1859.02	952.63	570.67	689.50	851.65	812.30	751.42	849.18	615.83	604.72	1139.45	956.21	922.79	707.69	376.09	581.68	358.74	662.58	560.38	187.04	301.13	650.00	687.37	258.20	114.32	265.79	352.93	354.72	451.28	336.13	293.27	313.98	186.50	107.67	219.05	103.99	138.11
852			562290.93	1914131.62	140622.81	8996.32	10614.68	18590.04	45183.55	56214.83	21356.02	2684.24	1125.17	1811.21	2485.76	1099.55	1256.96	804.76	954.37	1458.82	1190.43	1460.05	1056.69	836.30	636.05	796.89	857.11	993.44	473.04	571.34	1158.35	706.07	680.97	574.52	546.66	360.42	333.50	345.59	285.82	266.86	250.10	281.22	117.07	181.33	92.17	97.65	165.28	97.90	125.95
853			698114.68	1114950.75	123662.58	11888.73	19384.12	29731.27	41054.73	64075.29	12380.97	1513.07	1755.81	1694.61	1130.64	1041.43	531.90	533.75	264.15	804.72	871.73	522.07	583.06	394.22	573.06	613.07	588.39	442.51	198.17	416.08	202.45	222.93	570.50	357.66	185.38	209.77	204.83	144.20	232.48	334.04	451.68	336.97	377.39	301.92	148.57	157.45	190.81	163.92	268.73
854			1058167.62	3949030.25	313764.31	18111.10	19253.92	33057.69	24635.81	21124.66	17650.98	5246.87	1994.24	2277.64	2310.25	1600.64	2280.34	1564.16	2405.06	4559.06	4417.74	3629.63	4748.29	1507.69	2747.47	2352.89	2427.22	4143.89	2721.89	1877.22	541.95	943.27	1153.90	855.85	1360.79	385.00	344.04	583.43	460.09	698.24	1561.98	1058.17	893.23	1080.57	1259.36	724.61	946.94	537.36	637.41
855			118642.25	305481.87	34956.65	25141.97	12927.83	15238.31	45314.43	90456.67	14232.80	5450.97	3455.97	3419.06	2102.77	1493.13	1291.04	783.44	396.93	654.53	609.58	778.80	1080.03	912.63	644.73	504.84	581.30	566.22	275.15	188.00	704.46	777.54	665.84	902.36	1061.26	376.48	165.75	158.28	473.22	463.03	223.56	935.45	660.11	264.20	170.77	164.22	190.32	275.01	282.49
856			65099.32	497422.87	46246.15	17290.34	17669.98	7785.33	30269.89	43578.32	17192.49	4940.86	2362.10	4097.17	2846.52	2520.53	2502.71	2696.27	2034.78	1473.41	1426.57	1700.42	2891.25	1715.64	1776.44	1539.02	1114.91	1422.78	1615.25	1407.09	2059.51	552.28	1206.42	573.45	792.58	843.60	873.58	1899.84	1961.02	1900.07	997.92	461.17	818.83	624.09	352.19	631.97	730.45	573.06	522.86
857			381077.15	2616436.00	238090.07	46559.07	26072.60	16199.03	20211.76	37640.32	8276.01	4867.16	4689.45	1619.67	1964.51	272.80	672.00	266.80	552.43	312.66	795.67	2786.67	999.39	748.37	984.03	2176.68	566.49	714.61	582.13	1026.62	742.55	197.19	266.41	480.11	199.29	406.62	700.61	387.29	646.83	164.06	140.64	107.66	221.01	188.88	104.30	201.06	203.27	248.65	160.00
858			497943.56	1392658.12	393847.62	47325.26	29521.73	15204.19	50629.75	57547.44	10141.92	6841.01	2010.73	4277.20	1432.93	1944.03	1967.64	1276.12	983.52	622.66	560.17	746.57	591.10	509.20	1132.40	364.43	1517.87	1150.61	1289.13	1728.37	1087.28	770.11	454.90	401.67	780.83	391.71	482.61	317.78	395.10	373.51	383.41	242.85	309.84	184.81	208.09	212.15	151.33	198.66	108.40
859			32738.61	266687.31	20136.25	19665.14	9100.62	11274.29	28772.43	30365.34	5969.64	4923.19	2390.09	1950.08	1449.02	678.99	716.81	498.21	572.68	735.52	681.04	855.11	832.97	463.72	714.90	307.98	742.04	409.88	317.13	314.19	354.72	373.55	252.92	274.07	369.26	364.36	578.68	317.71	182.96	172.78	314.76	388.15	306.30	391.40	371.23	349.39	228.73	232.20	303.68
860			312434.87	2517650.25	90446.86	13798.12	21531.20	10826.08	22618.85	47447.07	26297.41	1999.45	1453.56	1523.16	1968.57	1044.58	841.74	1325.89	898.16	1285.45	1530.44	1657.48	1376.55	1646.54	1758.93	745.39	844.32	453.78	967.31	1272.23	701.94	558.59	531.61	462.24	705.63	625.71	617.65	302.52	79.76	218.48	268.85	231.21	420.55	465.09	275.77	286.36	310.97	143.95	249.11
861			255591.25	1071375.37	97434.25	20587.34	29350.92	26666.32	42045.05	37366.44	8840.22	2335.39	3145.41	2427.61	859.01	515.44	870.42	841.36	1066.62	1718.91	814.69	1288.38	992.46	2071.81	1025.21	990.84	963.42	687.99	260.01	208.04	234.50	602.72	959.90	617.44	292.60	211.00	365.21	159.41	270.41	196.80	239.13	117.74	267.80	237.53	237.14	230.47	107.99	170.29	376.36
862			30915.76	155437.89	26277.04	10417.65	16443.05	13643.20	35125.18	68761.58	33651.02	6477.17	4599.25	2766.84	1369.32	666.24	533.72	487.30	238.25	534.72	477.22	350.12	706.24	744.78	248.01	429.98	442.17	414.04	408.49	296.76	186.30	89.22	61.27	166.68	170.28	130.76	111.85	132.35	151.99	90.18	130.46	101.58	184.74	163.80	116.46	181.42	130.09	71.69	117.21
863			274838.87	2116453.25	115317.96	21826.85	17029.01	23782.21	24321.04	14629.69	7269.27	4213.44	4127.46	2337.09	736.00	3122.16	827.30	1480.73	2031.72	1760.70	1085.37	2104.58	2111.83	1362.07	1569.68	1251.33	876.30	1203.55	910.27	785.87	2269.71	1066.33	909.79	807.15	791.49	976.35	566.94	981.87	1811.62	742.08	663.29	949.50	776.99	491.32	512.53	535.24	389.90	1408.52	811.18
864			120350.64	1413221.87	53553.27	13172.03	7314.36	13687.83	18195.82	22396.63	6906.20	2112.90	2241.07	1793.49	2592.01	3019.40	1451.78	917.47	1421.96	906.64	489.92	1223.78	565.56	299.57	305.90	562.92	691.98	634.32	669.05	530.30	441.10	354.50	340.03	155.35	151.18	245.43	300.43	255.11	136.63	361.71	596.07	587.21	534.52	243.98	158.03	146.39	217.13	189.10	194.25
865			425537.78	1048990.75	96202.27	12110.06	10040.58	10260.97	43073.98	71531.66	22086.72	6822.99	4199.53	2296.51	1708.28	1998.13	1641.21	289.39	815.11	843.44	995.87	1107.75	1499.50	1029.25	740.15	1050.26	522.78	715.67	379.54	344.15	603.95	1217.18	496.58	722.92	456.34	431.95	223.99	272.57	119.59	193.63	180.89	322.00	144.76	240.56	206.93	255.50	166.43	251.65	253.38
866			353560.25	574567.18	70536.28	3928.96	5129.07	10785.89	19042.38	13919.07	5662.33	1137.52	934.61	1644.00	746.38	1469.49	1041.78	560.09	541.72	389.39	767.05	2822.28	1977.93	1788.79	1914.64	643.15	645.47	681.65	681.87	363.91	995.40	761.74	1161.23	672.02	360.22	410.62	351.51	435.33	227.70	331.31	243.60	208.48	348.05	351.86	257.55	157.34	218.11	199.52	205.58
867			491806.59	2082765.25	129642.53	22985.41	8996.92	12168.01	32431.82	44400.10	14474.25	5693.06	1151.85	2348.29	2558.74	1018.21	1016.43	1571.89	2427.26	1699.82	1327.21	1389.15	1987.15	2808.36	889.64	941.46	626.33	1756.69	1710.97	1084.33	837.55	771.91	454.12	1015.18	862.32	744.05	291.45	494.65	879.71	487.16	359.64	532.71	424.40	367.90	505.03	1039.50	843.59	414.02	426.75
868			110248.78	945385.37	25323.44	7753.06	8833.82	8936.80	13808.74	30037.94	16865.52	4544.27	2884.89	3958.21	11457.36	8327.38	3157.90	550.54	5453.76	5770.28	2553.92	610.46	1422.03	1171.51	870.34	326.43	322.74	955.00	611.16	870.37	3951.23	1466.02	1004.37	1367.98	1826.19	421.67	246.91	394.11	258.99	262.33	592.53	486.47	551.15	286.49	412.25	189.81	185.45	138.81	138.74
869			421644.21	1782483.00	428550.46	8464.09	5173.49	6414.81	9101.38	16177.08	9079.41	4159.79	4011.57	2604.46	1658.43	1330.49	1439.22	4613.00	2846.71	507.81	695.31	561.23	332.70	607.89	600.25	677.11	653.00	311.92	472.65	740.03	515.28	605.77	927.24	575.90	540.65	369.11	406.75	214.48	222.61	179.89	127.73	202.91	246.26	141.27	153.56	279.34	125.66	131.41	99.38
870			207278.25	1249259.75	89523.25	6337.43	5830.76	8797.07	26741.71	29325.97	4186.92	1753.55	783.86	1946.28	1148.30	1326.94	1124.53	1044.92	786.73	816.80	372.08	270.11	576.54	279.83	652.11	1218.89	358.13	295.11	246.74	254.71	220.46	376.72	442.76	486.88	583.27	361.93	387.75	633.55	273.69	271.60	182.64	206.13	175.68	306.32	81.63	182.04	464.38	232.89	322.19
871			247992.96	766600.31	40859.23	7257.96	6632.95	3546.44	32660.61	54879.99	16508.42	3665.00	10540.71	4795.31	2050.96	2191.07	2212.90	1970.46	3240.87	2139.38	808.78	2003.27	2291.58	816.18	1081.92	991.39	637.66	704.22	585.74	394.25	319.03	364.10	996.85	311.90	446.78	768.97	759.48	639.18	363.89	758.77	323.44	184.47	358.34	271.79	173.75	200.12	269.95	222.00	211.68
872			240334.60	2182732.25	143152.09	10464.14	17561.20	15416.41	28932.18	41722.81	12747.92	5439.59	4846.00	7038.17	3584.83	2031.75	1405.37	1212.36	1126.36	780.95	2877.06	2785.91	1686.58	773.49	639.02	969.12	1918.68	1901.76	759.12	765.29	1013.87	1165.34	822.14	708.50	483.92	1006.92	953.80	226.97	465.00	391.89	916.71	874.72	565.58	796.31	479.70	554.91	623.74	226.20	208.92
873			150795.39	950346.25	70080.14	32063.50	22801.35	10789.49	27091.74	86399.37	20385.68	1745.21	1040.93	1893.78	1491.74	1104.47	900.44	371.39	415.96	562.50	512.71	207.76	605.64	816.45	556.64	591.35	333.74	608.03	204.27	806.00	415.85	281.94	229.24	323.84	603.90	487.69	492.52	271.00	162.55	165.22	236.73	260.75	249.73	150.92	169.43	136.01	225.73	204.44	124.99
874			111550.77	703687.31	57340.97	16041.54	14883.90	5592.11	12201.32	32090.28	18766.94	1846.27	908.80	725.31	900.10	1170.29	594.42	566.82	1315.90	938.64	530.52	1152.50	815.58	821.67	1411.99	703.34	498.36	726.34	296.75	384.35	518.54	499.79	196.43	175.92	326.36	318.71	265.66	302.85	437.07	239.46	201.94	374.57	305.06	282.68	174.11	169.29	176.67	109.43	139.51
875			150989.95	644205.75	95882.38	16320.13	16658.68	24047.79	63858.83	47108.73	4944.06	7350.74	3669.75	980.18	627.10	831.87	840.48	2200.41	3346.47	1795.24	1158.07	1142.40	868.01	500.98	1665.01	2709.65	2037.01	760.92	711.89	501.44	1457.78	1324.94	554.60	585.61	1077.74	664.08	361.92	215.70	164.12	322.10	231.22	403.39	349.63	362.71	538.16	549.32	549.41	556.68	275.43
876			271559.21	1309887.25	141014.76	36520.33	32826.26	74634.14	107186.49	63067.20	21238.23	10829.48	5900.73	3910.31	2721.94	1766.41	1056.83	918.68	1548.49	1675.22	904.88	784.65	2031.81	993.26	984.08	2524.33	1661.12	1744.89	1780.74	707.24	339.61	406.79	315.22	457.62	846.70	905.26	865.69	747.39	479.43	315.78	276.58	413.36	321.66	391.15	402.49	165.26	311.63	298.26	319.23
877			165276.10	1109837.50	92836.91	17869.49	15264.84	20819.00	43030.25	59772.21	14899.49	7957.34	7793.31	4560.85	2708.60	3080.98	4458.02	2330.16	2293.99	1877.25	2558.32	3723.76	2101.75	1925.95	3025.69	4315.27	3407.53	1584.93	2493.84	2115.84	1627.70	1683.68	1562.86	1847.00	656.51	882.41	1057.16	2010.89	1206.47	1359.96	902.39	1206.85	664.63	1057.36	770.85	1349.84	1099.47	907.58	938.50
878			278101.71	1399624.00	262906.03	99754.59	59395.75	47046.64	50736.33	95161.23	55265.30	15242.07	26905.92	24377.76	3662.76	1586.92	1438.33	2312.06	682.75	621.86	1446.78	2210.62	1335.62	1923.07	1273.66	901.91	1832.11	2348.41	613.29	530.03	1624.93	671.43	562.47	584.27	456.17	813.95	418.42	499.43	265.13	550.70	375.47	499.59	129.49	515.43	406.79	315.63	977.09	471.64	464.42
879			21499.75	359879.12	41237.42	18650.53	3285.47	17590.88	46674.07	52265.07	11020.15	1617.58	1255.27	762.40	2041.71	1517.00	838.83	1621.40	955.66	1988.30	816.22	776.66	587.31	3600.84	3351.49	785.74	428.34	1317.26	1336.20	1494.19	463.00	662.67	552.09	465.55	661.88	366.75	578.48	613.74	1068.25	794.64	360.23	774.36	1086.50	5079.30	9561.62	17795.68	23695.90	34925.70	64685.91
880			162134.15	667608.50	88349.44	16721.47	9075.47	8655.97	26178.86	61347.02	11943.87	3590.33	3085.06	1046.13	1170.35	1231.85	962.54	726.11	228.65	508.70	561.29	786.86	863.65	814.97	669.34	433.39	854.66	1396.18	1179.50	345.96	243.42	549.90	559.95	625.20	300.37	646.48	247.10	646.61	681.97	186.11	317.16	261.48	354.20	242.89	121.59	172.41	191.93	180.29	161.14
881			116103.39	551531.12	123755.25	45271.10	14345.12	12116.16	23503.00	44084.77	16230.28	4641.93	3880.26	1986.53	1043.33	638.05	1545.85	1033.06	747.66	344.04	485.18	1034.74	351.21	836.06	736.39	883.49	683.17	782.21	431.30	477.85	390.74	384.36	197.69	258.94	236.00	222.31	122.75	178.62	236.04	369.33	263.66	268.89	198.12	210.65	76.38	176.69	122.81	98.60	73.09
882			172192.40	922830.56	44930.51	13515.26	17377.80	17176.78	25061.33	55452.75	19236.50	5811.47	3299.59	2060.43	1731.51	1512.11	876.43	472.34	1034.71	616.14	272.68	716.47	492.51	541.44	558.22	599.15	203.05	254.93	412.33	529.25	163.88	340.85	316.43	159.33	151.60	151.81	85.28	111.12	162.02	177.57	107.93	146.77	206.01	139.42	140.33	156.36	94.98	85.86	85.78
883			265688.00	1520238.00	121682.82	20026.22	27193.23	9302.78	14480.62	59163.00	19120.75	4350.71	1981.11	1544.73	585.10	1960.31	1998.19	1111.54	1205.14	1138.33	1572.22	1336.96	890.85	1049.50	549.08	838.89	826.49	982.28	510.50	592.74	825.02	719.02	535.41	395.55	420.67	387.33	329.88	83.21	222.88	335.04	308.81	224.85	244.62	237.67	89.43	122.77	187.40	339.72	137.49
884		R		R
885			145698.23	932733.62	101604.18	5504.53	4513.59	5631.85	46365.24	35331.65	10673.88	4363.60	2953.89	1679.25	1301.84	1443.11	905.29	769.20	625.54	709.98	444.76	501.14	619.24	1292.37	919.81	749.57	818.81	714.99	1024.25	1000.12	365.00	161.54	192.16	423.11	228.28	302.46	170.40	242.53	138.83	271.38	133.72	156.19	245.04	119.05	233.48	242.94	243.22	189.73	133.59
886		R		R
887		R		R
888		R		R
889		R		R
890		R		R
891		R		R
892		R		R
893		R		R
894		R		R
895		R		R
896		R		R
897		R		R
898		R		R
899		R		R
900		R		R
901		R		R
902		R		R
903		R		R
904		R		R
905		R		R
906		R		R
907		R		R
908		R		R
909		R		R
910		R		R
911		R		R
912		R		R
913		R		R
914		R		R
915			578639.25	3045524.75	525002.00	12741.77	13073.32	8308.15	18953.19	37357.81	20915.08	2655.48	1281.40	429.31	535.26	654.88	724.43	682.58	506.02	694.36	494.95	930.32	861.50	438.10	597.85	573.87	225.94	351.79	428.42	167.98	173.63	79.25	165.70	227.22	418.57	395.13	228.32	113.56	208.69	139.39	192.89	142.32	160.01	165.43	104.28	73.17	114.63	91.06	95.41
916			76770.66	642771.18	37948.60	7583.41	7314.11	8611.38	12065.62	16073.24	6595.93	3298.98	2801.92	4782.80	2886.10	3427.04	1718.24	1789.23	1470.01	1950.31	723.13	1854.77	2209.21	1577.06	841.87	485.71	368.16	704.46	681.45	708.00	796.08	621.18	304.31	479.63	336.24	665.31	1102.58	599.71	879.83	1069.32	214.25	399.48	476.98	324.46	465.99	580.00	431.36	165.22	306.46
917			186874.35	326045.56	47917.52	13577.38	14788.00	17988.27	57084.64	95645.05	27380.92	3691.29	3170.67	1887.23	1353.01	1395.88	924.14	933.98	907.09	1859.84	959.58	387.92	1285.00	1407.74	1606.53	1684.30	1578.76	1349.41	650.60	618.01	729.08	264.81	206.62	280.22	599.51	141.20	273.84	305.75	304.33	332.46	175.70	124.29	251.42	142.45	89.59	277.26	165.98	102.04	75.85
918			26762.12	518002.15	63380.83	30924.65	18204.70	18829.55	24922.12	53310.94	34655.57	13008.32	6903.59	3475.22	1462.87	1280.82	1885.08	1367.32	1355.72	2446.63	1834.34	3058.47	2660.78	2207.27	1900.77	1811.92	1771.30	1646.49	524.81	814.77	474.31	565.52	740.87	940.83	827.35	566.34	840.26	531.12	657.51	606.32	609.60	730.26	579.24	1449.28	2092.58	2759.48	9646.89	33387.51	51353.13
919			126018.60	274585.56	32604.01	10312.23	16993.71	16434.47	35335.31	137263.60	115912.83	17689.94	2636.01	612.13	457.76	658.51	397.34	515.75	641.46	284.92	750.54	635.44	314.95	494.07	262.34	402.30	210.36	145.16	182.36	180.11	143.92	131.56	73.46	115.22	270.59	143.62	57.87	96.14	168.79	120.31	93.29	144.24	161.45	87.28	69.36	63.40	38.40	33.95	90.99
920			61180.52	174175.12	17467.57	8620.92	6121.94	12438.30	18435.11	19739.97	8886.14	6590.78	2177.01	4803.96	2607.19	1819.12	2184.87	1120.84	5173.55	3722.83	1462.25	922.90	2782.33	997.80	551.82	645.40	1017.51	784.95	915.03	348.84	765.25	1201.52	1017.51	821.63	684.06	456.19	489.36	2386.27	1363.41	237.64	1023.71	375.20	446.61	538.21	368.68	127.84	244.22	506.75	521.33
921			18925.33	198937.68	6238.80	7014.03	4259.82	3469.92	20284.52	51400.64	8478.23	3193.64	2927.43	2454.48	1663.91	2279.48	1126.34	1120.42	1360.12	2257.56	1699.49	1102.07	1231.08	1456.91	763.83	800.29	1237.18	1474.38	1056.33	1657.37	1147.21	347.70	342.61	537.06	444.88	556.51	881.41	681.38	821.08	374.14	1044.74	936.23	147.96	171.29	239.46	379.45	182.39	240.39	144.38
922			219589.76	270005.87	793097.62	1149457.87	81475.88	23012.00	114004.96	110895.43	14347.95	4733.33	4191.99	2555.11	1115.58	1564.08	791.93	1289.62	1195.13	980.04	1430.64	893.01	1731.03	3065.89	732.80	937.98	547.65	1452.71	1116.59	795.93	803.36	341.55	301.23	487.35	1035.18	943.07	810.10	430.44	682.81	840.23	715.46	615.61	410.68	344.54	316.71	342.64	377.67	402.62	199.32
923			76359.53	604205.25	27165.85	8597.44	11245.41	17496.02	16870.97	11028.12	13617.82	4168.91	3405.51	2581.80	2331.67	1551.84	814.79	903.96	621.87	830.05	907.67	784.16	593.77	845.48	890.50	409.85	608.39	925.07	522.52	810.31	841.63	386.96	478.64	305.88	155.66	293.29	199.28	195.81	280.01	273.14	243.63	115.02	89.50	163.55	261.73	200.76	179.63	222.62	107.87
924			287500.53	2580424.00	281543.46	10974.52	7538.28	7856.86	19575.62	28199.71	14162.75	3781.97	4677.62	1928.40	751.06	1737.71	2534.63	181.44	244.04	301.00	455.86	242.13	267.25	297.73	176.30	379.91	408.98	667.78	662.90	135.18	168.91	170.93	433.15	331.03	269.55	144.23	284.17	241.06	125.64	155.20	278.48	202.07	147.10	105.97	174.39	216.53	307.92	195.22	210.18
925			185776.40	403240.87	57399.70	14078.87	20563.11	8180.79	16232.83	74074.89	18958.60	4195.12	3667.12	1346.08	1533.10	1613.71	2156.85	2440.59	793.07	738.04	427.87	526.22	341.42	636.64	403.24	661.95	521.06	562.08	377.21	316.45	475.55	675.15	469.05	481.44	433.64	430.49	127.35	137.82	452.98	384.72	238.76	500.93	2004.73	3274.37	13546.17	21522.70	55690.96	67873.38	10914.63
926			172009.00	285634.96	44335.69	29643.89	18523.48	35853.73	56060.74	44739.01	10530.42	6587.00	4870.16	3455.03	1548.89	619.58	153.59	519.35	836.35	794.59	513.97	462.83	736.97	610.28	360.41	96.19	272.29	459.49	277.97	168.95	172.81	216.52	251.84	201.48	238.78	205.59	143.15	391.70	317.20	200.64	136.94	139.55	214.27	152.89	110.84	116.94	40.81	57.49	66.56
927			5464149.00	37408060.00	17114402.00	56244112.00	92718856.00	33730872.00	740503.31	69375.89	68337.23	21838.86	6149.59	15118.73	3017.15	6767.08	6349.84	6399.66	7711.57	2728.02	9143.53	6695.76	4014.25	2588.04	7687.00	4202.73	5737.86	4852.47	723.63	3761.19	4314.00	5223.65	9508.17	4668.29	6099.11	3820.46	1332.97	2501.78	2926.69	2073.46	783.31	2039.51	761.38	2931.86	4123.41	2524.20	734.56	1030.40	704.32
928			33485.44	130348.05	12911.50	9759.46	9310.84	12259.55	16160.30	31153.95	6251.27	9030.35	8386.42	3766.17	2589.42	684.32	219.67	279.50	241.71	336.72	221.41	159.25	226.88	218.01	264.26	333.53	244.26	301.22	286.03	218.34	514.02	597.10	222.38	121.55	116.45	118.21	216.14	102.61	220.57	102.55	51.49	67.10	57.21	67.11	35.70	45.56	48.83	66.52	58.37
929			31178.37	1162114.25	243586.18	20484.35	22691.00	14888.08	23028.84	30522.40	13097.39	7691.59	6644.37	4496.03	1951.37	2619.11	695.73	667.05	490.45	1050.42	933.27	578.04	1952.58	1904.77	6037.44	2337.22	1195.34	945.49	1628.75	1919.62	1430.95	2376.91	1131.92	413.38	800.78	1768.51	1746.45	1271.95	807.00	772.32	1185.83	255.69	584.74	316.13	494.13	450.15	408.78	338.77	266.70
930			73505.24	203083.07	18474.56	3334.82	8854.13	11866.37	36206.00	42339.73	4826.66	1338.51	727.79	528.93	417.09	131.67	109.66	293.54	133.55	156.08	109.41	103.74	136.25	136.21	63.25	82.68	225.21	158.90	86.01	125.88	98.00	50.83	50.33	49.65	117.28	89.48	55.58	64.15	78.99	50.96	52.30	68.34	27.44	43.68	76.50	83.23	81.84	50.89	24.89
931			256302.06	568241.68	69980.40	25481.64	14062.87	11107.84	54819.13	323047.53	140760.10	5753.77	3519.12	2866.59	1001.47	306.92	944.22	398.58	575.47	2635.19	1586.88	530.49	852.00	684.94	628.39	1411.04	263.24	449.50	844.19	1140.08	459.97	185.06	260.24	305.04	365.74	240.09	113.06	71.31	287.80	54.89	86.31	105.74	126.46	149.45	325.61	142.78	46.43	83.49	117.27
932			61623.14	654867.68	33582.78	9707.43	7714.35	7773.59	15771.11	94020.30	44563.20	5155.48	2312.44	717.85	638.71	415.12	932.36	340.78	402.39	540.30	348.84	719.82	439.05	432.05	477.27	438.27	352.45	318.82	155.58	83.94	297.86	186.41	336.31	158.79	118.62	192.16	457.29	241.78	248.57	399.53	287.79	308.59	130.22	172.72	145.31	230.99	333.70	145.44	184.30
933			24737.22	101774.39	35728.76	23150.85	12192.76	13318.11	13323.86	27088.42	17228.75	2945.95	994.53	847.10	1337.05	473.05	297.42	520.14	189.98	181.91	215.73	200.99	251.98	244.49	365.97	285.84	170.12	131.58	150.12	218.16	94.76	92.85	162.36	175.79	89.11	60.95	57.34	45.59	147.21	93.18	73.50	79.65	111.16	80.17	60.99	117.97	77.15	51.14	68.09
934			96352.48	410518.43	97168.08	11016.39	13016.51	11551.83	62291.75	70892.08	5637.50	1307.07	1084.16	344.72	1013.76	638.80	294.96	160.02	189.88	340.06	430.11	410.08	306.32	505.84	662.14	580.96	909.63	614.52	240.35	133.46	176.20	199.08	137.92	175.85	230.03	124.21	80.67	101.82	128.26	127.62	63.86	154.64	159.29	207.57	180.02	169.99	170.66	90.60	113.44
935			36612.76	123642.51	37642.71	16852.48	14815.03	36979.20	15633.07	29889.51	31620.26	7112.40	1622.52	1593.30	1108.16	886.10	1211.80	324.61	300.34	217.01	170.78	522.79	440.25	477.10	689.50	431.68	183.24	301.02	232.10	67.80	149.35	151.14	96.54	115.91	96.41	44.21	78.23	88.94	83.99	77.67	78.39	111.05	111.97	82.26	44.08	151.23	151.04	119.25	102.80
936			53246.07	191184.76	10256.79	7837.61	4857.28	7802.89	39729.41	35882.99	7111.85	1070.19	2422.06	3437.84	977.10	890.51	908.19	201.44	573.89	1059.48	1610.82	560.72	539.69	352.47	282.62	795.78	842.97	426.78	474.38	423.64	272.29	255.69	388.65	299.33	167.02	233.17	495.15	513.71	294.38	357.90	203.52	167.26	199.77	219.96	144.86	215.54	141.18	91.78	110.36
937			151856.75	1038256.18	81191.92	9923.31	19326.59	15468.19	17021.57	15491.37	6891.48	3569.87	2431.76	2207.02	1695.09	382.18	808.94	898.53	589.66	543.34	1530.68	754.94	1062.51	2771.20	2098.95	1241.18	1266.29	1496.20	767.20	830.11	1539.70	680.68	423.52	417.00	234.55	279.04	477.41	375.28	352.03	351.32	370.36	296.74	588.53	465.20	313.68	290.72	584.85	717.24	357.83
938			472225.75	2027272.87	511441.12	28568.35	9959.20	22041.37	39215.41	27655.76	4337.08	2837.12	972.94	1040.73	900.16	501.70	313.57	143.77	538.57	772.69	1431.94	1052.18	537.17	779.87	583.03	534.03	373.89	522.40	404.71	152.04	248.35	362.22	440.12	615.03	347.92	211.51	106.27	154.16	282.53	514.05	374.18	121.63	102.24	210.26	208.73	148.48	142.59	117.43	134.12
939			265893.56	725182.25	281945.50	62160.48	21347.74	9552.68	10654.38	26089.11	27023.18	4594.20	2132.91	974.11	815.61	668.82	392.32	198.65	244.38	247.69	376.53	490.47	599.72	685.18	546.58	535.51	670.66	506.31	436.31	193.07	237.57	181.78	143.11	130.45	125.91	245.24	164.09	142.85	231.94	419.11	318.40	190.55	134.26	169.17	107.98	68.98	61.66	82.29	42.73
940			117992.67	563144.43	90014.90	13665.60	45090.03	21420.42	31252.15	62273.53	19642.61	5593.89	3168.29	1900.62	1501.14	1122.10	737.25	814.78	741.39	410.25	304.41	887.64	902.01	337.55	1100.11	993.23	645.72	756.37	351.86	795.90	328.01	273.52	333.60	188.78	161.02	258.36	188.33	116.68	216.21	458.97	202.90	284.12	216.20	394.89	265.51	185.69	60.06	76.42	140.66
941			81200.31	254823.35	18281.40	9843.95	12019.10	11419.71	17387.16	56369.72	23864.51	3365.63	2727.70	1288.39	1030.49	664.97	845.27	1197.03	715.78	342.62	640.04	703.36	786.33	1079.02	1291.10	844.78	604.52	396.53	272.75	481.16	237.74	328.54	313.10	250.22	304.69	197.06	223.29	202.89	180.01	253.94	113.87	207.44	692.66	662.08	272.36	458.39	199.32	110.75	48.34
942			304785.03	1075094.75	89204.68	10104.79	28793.65	23974.09	46297.28	36730.16	19935.86	3955.67	3135.14	3296.22	1541.61	967.72	520.42	667.24	490.44	1551.13	1590.21	973.23	753.53	1546.97	748.70	1267.66	791.55	2125.29	1015.76	511.44	399.04	365.14	267.15	268.59	368.21	731.03	440.92	321.50	264.84	167.88	386.48	270.75	196.26	385.28	249.97	254.97	263.58	218.29	237.97
943			286823.75	1000129.12	202652.09	54982.65	30870.95	22741.87	59987.60	48363.26	10719.49	11090.44	8084.30	7444.30	8021.60	3576.46	4912.54	2270.80	1086.21	676.70	761.54	3546.92	4881.33	673.20	684.94	1229.81	3149.97	1803.64	1665.16	1960.46	1255.39	1122.40	832.00	753.49	355.97	178.68	665.20	584.68	340.82	551.20	481.22	624.43	1401.18	616.59	2033.91	3278.72	1846.77	10034.55	20837.90
944			80012.23	643728.56	68123.16	6258.42	8027.64	4653.21	10210.12	51392.23	32987.29	2469.80	430.19	466.66	466.39	484.05	622.86	490.76	976.06	795.28	790.44	646.14	541.63	473.00	502.86	281.05	137.02	381.90	362.02	227.17	92.98	322.19	121.10	144.23	385.95	252.16	128.80	186.25	253.08	219.57	235.10	218.70	344.73	93.78	119.36	100.46	105.22	76.38	85.10
945			724920.50	2697435.00	265432.06	12345.32	4655.50	29590.85	23494.44	22075.57	25416.62	10905.52	2438.58	4937.57	2535.38	4823.55	1375.52	993.30	1960.37	2126.55	2679.30	1217.16	825.47	843.04	1149.79	745.79	858.71	1193.95	809.42	651.90	415.11	971.04	1149.08	1323.05	215.78	305.36	352.36	477.99	341.76	269.65	232.77	817.23	917.27	481.46	530.71	224.05	513.71	237.20	213.31
946			708328.75	2703755.25	196234.71	27725.43	8086.02	5562.09	28385.29	27677.75	2494.32	2178.45	2422.63	790.59	3286.04	614.07	1716.51	1486.51	1465.60	1733.62	767.20	1499.41	876.47	765.05	614.33	227.87	1530.97	1523.78	2329.39	1454.67	1490.05	808.51	1422.34	602.15	480.61	250.69	343.68	411.09	465.79	351.18	113.86	253.79	168.18	384.24	286.21	175.91	170.56	137.00	152.50
947		R			0	0	0
948			138251.50	738482.62	44169.83	7329.84	6986.07	12879.35	38308.73	43691.24	23599.74	12001.82	4549.01	3460.25	3189.51	3042.89	2024.94	1978.58	2012.13	1135.18	1088.64	1624.59	1483.75	1262.85	1097.90	598.10	599.59	721.07	876.20	456.61	528.25	523.38	937.43	374.23	218.14	256.76	172.36	350.50	188.58	105.12	133.52	246.50	336.42	267.55	234.46	158.34	169.78	219.89	102.96
949		R			0	0	0
950			369611.40	983150.00	304437.28	18213.21	10983.12	17224.92	28327.24	45971.04	18513.81	1454.72	814.35	665.43	949.08	972.17	608.86	873.44	782.03	989.91	876.26	219.74	709.95	747.96	400.09	957.08	446.54	566.22	421.68	557.63	461.87	356.18	272.00	215.78	185.20	128.57	154.56	250.88	216.44	135.40	240.71	146.34	120.43	150.33	143.47	117.51	131.23	116.21	102.35
951			190663.42	740809.81	53648.25	17528.89	10137.95	5776.00	44310.83	41157.89	7950.22	7005.24	1287.71	1043.61	1902.67	1647.76	1748.80	1084.54	504.03	766.59	1018.48	519.56	390.05	878.12	794.58	540.97	471.79	475.58	371.22	427.47	343.50	423.70	481.24	463.78	622.34	479.48	358.62	389.21	630.05	842.90	372.54	321.52	191.61	315.38	243.25	178.21	242.53	100.55	209.60
952			1100673.25	2616942.25	204711.90	6446.40	9761.98	8016.21	16892.12	30802.54	9623.05	2906.94	2237.60	1789.78	732.29	1379.80	679.57	522.39	931.75	768.25	624.90	331.30	513.98	403.27	893.75	626.04	616.81	327.97	351.97	500.82	357.81	314.34	359.70	174.93	227.56	85.58	309.26	191.86	256.70	240.44	364.33	392.74	197.97	214.00	141.00	156.58	166.87	132.35	170.79
953			45533.91	749682.18	60031.28	18536.58	23774.10	10488.40	7246.13	21945.93	18808.18	6715.57	3723.17	1591.16	1088.55	3368.57	4685.16	2298.36	5324.87	1134.82	348.00	3519.90	2372.26	785.37	1663.05	1682.46	1416.01	1436.41	418.60	246.99	559.29	1070.56	1817.65	857.18	681.68	293.30	435.31	332.98	371.70	974.87	901.76	261.40	242.51	110.91	467.23	632.97	1081.96	720.74	450.78
954			1138423.50	4143984.75	1117535.12	75577.93	25147.92	24437.83	42897.24	22514.35	15553.26	5940.95	6729.57	6634.25	3491.26	2735.84	3479.51	4357.13	2241.82	2350.94	3486.64	2756.03	3196.06	2107.63	4235.20	5093.89	1007.21	2703.00	3667.69	2139.17	5539.19	2626.28	771.75	1323.88	2419.52	3313.65	1680.72	1572.85	1863.58	917.30	1297.20	1362.11	2140.03	2068.55	580.93	501.38	611.87	658.17	333.69
955			203311.25	1347713.87	76937.83	15836.21	7256.63	12086.29	20730.20	42058.11	17291.26	3613.60	705.70	1508.47	1890.44	566.44	628.30	658.38	394.38	532.72	550.12	571.54	350.36	390.04	731.79	243.47	250.45	388.71	395.66	258.09	219.09	361.10	306.18	195.14	189.19	184.87	309.84	397.18	142.85	197.47	79.26	99.91	196.01	136.24	146.66	145.47	114.16	124.28	115.56
956		R		R
957		R		R
958		R		R
959		R		R
960		R		R
961		R		R
962		R		R
963		R		R
964		R		R
965		R		R
966		R		R
967		R		R
968		R		R
969		R		R
970		R		R
971		R		R
972		R		R
973		R		R
974		R		R
975		R		R
976		R		R
977		R		R
978		R		R
979		R		R
980		R		R
981		R		R
982		R		R
983		R		R
984		R		R
985		R		R
986		R		R
987		R		R
988		R		R
989		R		R
990		R		R
991		R		R
992		R		R
993		R		R
994		R		R
995		R		R
996		R		R
997		R		R
998		R		R
999		R		R
1000		R		R
1001		R		R
1002		R		R
1003		R		R
1004		R		R
1005		R		R
1006		R		R
1007		R		R
1008		R		R
1009		R		R
1010		R		R
1011		R		R
1012		R		R
1013		R		R
1014		R		R
1015		R		R
1016		R		R
1017		R		R
1018		R		R
1019		R		R
1020		R		R
1021		R		R
1022		R		R
1023		R		R
1024		R		R
1025		R		R
1026		R		R
1027		R		R
1028		R		R
1029		R		R
1030		R		R
1031		R		R
1032		R		R
1033		R		R
1034		R		R
1035		R		R
1036		R		R
1037		R		R
1038		R		R
1039		R		R
1040		R		R
1041		R		R
1042		R		R
1043		R		R
1044		R		R
1045		R		R
1046		R		R
1047		R		R
1048		R		R
1049		R		R
1050		R		R
1051		R		R
1052		R		R
1053		R		R
1054		R		R
1055		R		R
1056		R		R
1057		R		R
1058		R		R
1059		R		R
1060		R		R
1061		R		R
1062		R		R
1063		R		R
1064		R		R
1065		R		R
1066		R		R
1067		R		R
1068		R		R
1069		R		R
1070		R		R
1071		R		R
1072		R		R
1133		R		R
1134		R		R
1135		R		R
1136		R		R
1137		R		R
1138		R		R
1139		R		R
1140		R		R
1141		R		R
1142		R		R
1143		R		R
1144		R		R
1145		R		R
1146		R		R
1147		R		R
1148		R		R
1149		R		R
1150		R		R
1151		R		R
1152		R		R
1153		R		R
1154		R		R
1155		R		R
1156		R		R
1157		R		R
1158		R		R
1159		R		R
1160		R		R
1161		R		R
1162		R		R
1163		R		R
1164		R		R
1165		R		R
1166		R		R
1167		R		R
1168		R		R
1169		R		R
1170		R		R
1171		R		R
1172		R		R
1173		R		R
1174		R		R
1175		R		R
1176		R		R
1177		R		R
1178		R		R
1179		R		R
1180		R		R
1181		R		R
1182		R		R
1183		R		R
1184		R		R
1185		R		R
1186		R		R
1187		R		R
1188		R		R
1189		R		R
1190		R		R
1191		R		R
1192		R		R
1193		R		R
1194		R		R
1195		R		R
1196		R		R
1197		R		R
1198		R		R
1199		R		R
1200		R		R
1201		R		R
1202		R		R
1203		R		R
1204		R		R
1205		R		R
1206		R		R
1207		R		R
1208		R		R
1209		R		R
1210		R		R
1211		R		R
1212		R		R
1213		R		R
1214		R		R
1215		R		R
1216		R		R
1217		R		R
1218		R		R
1219		R		R
1220		R		R
1221		R		R
1222		R		R
1223		R		R
1224		R		R
1225		R		R
1226		R		R
1227		R		R
1228		R		R
1229		R		R
1230		R		R
1231		R		R
1232		R		R
1233		R		R
1234		R		R
1235		R		R
1236		R		R
1237		R		R
1238		R		R
1239		R		R
1240		R		R
1241		R		R
1242		R		R
1243		R		R
1244		R		R
1245		R		R
1246		R		R
1247		R		R
1248		R		R
1249		R		R
1250		R		R
1251		R		R
1252		R		R
1253		R		R
1254		R		R
1255		R		R
1256		R		R
1257		R		R
1258		R		R
1259		R		R
1260		R		R
1261		R		R
1262		R		R
1263		R		R
1264		R		R
1265		R		R
1266		R		R
1267		R		R
1268		R		R
1269		R		R
1270		R		R
1271		R		R
1272		R		R
1273		R		R
1274		R		R
1275		R		R
1276		R		R
1277		R		R
1278		R		R
1279		R		R
1280		R		R
1281		R		R
1282		R		R
1283		R		R
1284		R		R
1285		R		R
1286		R		R
1287		R		R
1288		R		R
1289		R		R
1290		R		R
1291			124839.00	559329.31	568451.81	1398265.25	1355733.62	520855.71	370103.46	271959.43	274956.15	148763.21	76232.24	173632.43	95839.12	170621.31	172515.78	116814.30	96988.25	62087.89	43764.43	65756.72	37703.92	36759.96	26279.20	29085.19	30605.00	14961.88	8578.08	15646.29	17738.46	26673.7.13	12378.53	15622.82	6913.42	12433.54	9508.19	7102.81	10813.88	7936.57	11816.10	11997.70	11119.66	6783.84	3070.56	3985.15	2093.65	1613.30	1708.94
1292			22353.49	97961.75	493265.53	415017.62	369315.62	114951.60	58650.59	61450.15	44994.41	57912.56	53195.09	40241.32	42670.14	47949.53	84994.56	50334.13	63101.00	62961.30	55875.40	55940.30	59604.12	32534.25	18070.12	21780.67	37186.21	52542.24	38738.83	82313.25	69749.95	62243.18	75865.54	30846.87	35933.55	41406.21	32549.19	37223.90	43148.80	29668.33	33409.12	22095.23	43218.23	26593.98	8213.54	20248.30	8787.12	3066.30	3429.01
1293			65570.10	155626.87	145855.14	194701.51	106659.33	88405.64	50480.03	44992.07	63100.48	101243.83	142814.85	124403.18	106487.97	40275.28	28905.58	443469.93	422594.75	48554.26	52777.01	40025.43	62687.91	32407.19	33234.61	25355.45	35603.78	33814.78	24071.95	23779.47	75892.96	29789.32	26615.37	48564.85	67772.39	39106.00	31284.94	37662.58	26722.20	22303.79	20264.83	17233.14	18589.31	7412.29	2651.35	854.01	580.80	360.61	207.88
1294			64544.37	133000.50	140906.78	61909.91	39554.39	35851.29	20360.12	60617.17	43143.19	22409.31	29081.30	56169.67	56878.10	95271.00	122058.67	51784.41	29062.54	53657.39	108582.21	127272.03	146901.28	147456.43	119320.24	111802.79	61809.30	37388.90	54511.85	51307.02	64201.15	48746.14	30522.09	21352.94	14685.06	15002.30	24270.84	34627.53	64391.54	52542.72	17482.41	13374.99	8697.90	16935.10	9702.65	2598.63	621.13	305.83	302.08
1295			10666.27	30914.89	22905.83	13838.89	12836.35	9124.32	10893.95	11879.66	22816.19	40624.21	28329.46	30545.21	36652.10	43832.22	40161.66	87846.69	95828.49	161313.68	161124.14	208819.62	191618.40	191434.54	99628.17	74416.51	77452.03	54036.00	51616.67	75434.36	116588.46	37367.29	26933.47	21786.75	9536.91	20878.41	13039.26	17677.32	27009.13	40805.81	47756.75	19897.31	20624.94	19255.92	6322.25	7743.62	9849.70	9663.77	4027.50
1296			49840.41	121485.45	128037.65	56800.02	26898.19	46610.54	51035.14	94099.63	142746.23	130055.68	117990.60	94210.63	170839.87	203302.87	156861.81	121504.07	122784.99	112062.35	136999.40	143124.39	97273.84	44445.14	41343.12	33529.76	26668.32	9729.74	15939.78	10315.57	7497.00	13831.18	10907.63	6574.10	21041.99	26206.34	19413.85	25453.65	38995.77	33709.40	17127.43	26634.15	20903.39	12449.00	6406.43	4825.35	2449.47	1322.62	437.07
1297			28471.84	64304.51	62927.98	38705.98	38325.34	49588.62	121628.46	66140.01	71564.36	41314.38	67637.91	123713.69	116407.80	175324.73	75302.37	31443.70	78660.00	129846.01	69786.24	69093.34	74310.71	83773.21	31884.82	58205.04	129943.43	48632.36	39536.58	28954.96	52938.64	48502.41	27202.37	26647.72	16753.34	10837.77	14522.72	22395.88	12362.13	11378.59	12848.88	6520.06	10991.26	6885.63	3375.53	1448.02	820.45	229.25	252.21
1298			1466339.12	6737860.50	4154484.00	1036688.81	368566.96	128086.82	56146.24	57546.28	74644.10	155871.59	155957.56	61974.33	69397.24	52246.27	76905.73	83029.74	81703.42	51433.27	38777.22	28954.89	18232.19	29498.49	20843.09	106804.89	102111.60	81571.10	44713.84	51788.01	36305.32	30536.93	50461.36	71485.56	71703.91	36066.99	11933.51	28489.26	24795.19	32911.25	17865.30	8149.03	12075.73	5387.76	4343.89	2785.39	1821.32	946.73	415.31
1299			20270.50	47579.37	73301.41	147812.37	169400.26	152302.98	101459.45	115149.14	186733.25	27272.75	268056.06	91389.24	94883.60	95212.07	51064.21	59503.67	103996.10	114404.91	53977.17	49896.91	31520.49	47676.76	57233.51	36328.71	33324.38	43188.93	50183.40	40240.21	52728.83	42637.06	39545.42	106207.39	62213.96	80948.54	68993.12	82223.11	41514.30	30426.05	62364.20	74725.03	57387.41	27464.19	12564.07	7335.51	5539.26	1270.37	439.21
1300			35640.13	60756.03	48026.44	15733.73	19862.24	25896.96	47649.11	80866.40	29547.64	81751.11	33607.10	22274.60	26636.23	21615.02	32706.88	37288.48	111141.50	124235.25	68829.62	62021.88	96409.71	36425.82	59555.19	77233.50	87450.69	68304.46	57582.14	55043.57	62072.82	32383.47	62498.67	49814.37	39262.52	77798.60	51942.36	61259.00	61340.15	20769.19	20784.75	15063.04	5134.13	7819.83	8963.04	2269.34	1495.00	693.50	281.53
1301			55078.52	127205.92	252249.89	695067.56	296804.37	475066.21	147119.79	12871.47	52999.54	112517.24	72780.75	90779.60	100675.21	49423.33	11168.56	39358.91	76489.64	37097.59	70436.92	75433.45	84660.90	124692.43	141697.65	148077.31	160971.40	141032.37	122754.13	68179.67	43216.18	41679.43	37002.12	21641.93	21767.07	22882.24	44166.81	31409.06	27860.43	21181.79	19636.58	23784.27	16435.62	11910.96	2252.14	468.98	723.16	596.69	303.51
1302			243070.20	576480.00	211114.82	210289.53	179464.98	409735.34	167361.43	129985.54	100235.47	88470.60	62836.77	63284.89	71708.31	68670.21	54684.65	49023.40	43572.62	47488.33	82969.80	115549.75	84238.28	49753.80	41033.59	21381.75	26966.03	51627.92	42888.33	40661.16	23112.36	31073.88	40396.01	36923.32	37035.23	38492.71	48092.32	46242.56	59961.32	54770.22	25044.84	33329.61	30645.46	14539.31	6297.33	5348.36	3701.20	1169.18	789.61
1303			76142.30	145317.20	120127.39	187946.29	112715.96	39524.19	59793.50	128176.59	103111.92	63505.58	107068.10	112458.81	163534.32	154022.26	74211.13	54587.53	83767.06	93759.37	86431.33	114633.11	154789.23	117349.57	103441.14	79975.67	62344.78	32829.26	51061.71	41126.61	22440.89	21022.21	13148.87	32256.56	30668.43	54008.32	59807.63	32726.52	61984.41	51487.21	43499.44	21733.02	8890.91	9676.71	7308.87	7276.82	2541.73	1180.89	565.24
1304			471592.34	1226546.50	1327645.00	791729.12	201039.65	545231.37	320139.53	78022.64	113631.53	189278.35	140711.53	42234.02	28686.85	41091.19	101853.47	120823.57	57784.88	33935.06	47257.63	19565.95	60054.17	74909.75	32620.92	11386.58	24182.49	27983.79	44260.39	33788.78	23369.66	24239.86	35322.51	27654.45	34593.97	77817.45	145701.17	66827.60	84688.87	126492.17	120351.39	45044.44	14810.20	14404.24	12862.57	3749.47	1276.82	391.98	499.53
1305			62978.83	143611.48	80029.37	24997.08	31031.06	126787.28	72215.22	51410.53	175285.70	156382.26	41559.82	62661.35	122993.28	150902.37	148629.67	226135.92	269680.06	134241.15	113182.21	135708.84	79491.79	40055.67	43147.59	34616.98	36270.60	46545.23	43756.78	38738.86	26060.40	17941.69	22893.58	20106.33	26445.99	22149.89	24549.82	21040.62	23371.58	23353.12	8707.49	3537.47	1436.12	441.94	277.81	615.03	466.68	154.26	186.11
1306			53017.95	112755.96	41432.65	62282.15	183738.26	295236.93	42844.82	63223.33	120649.49	60312.07	175884.18	65172.63	95607.35	75980.17	50504.86	71696.30	68176.95	127337.36	222527.54	168009.39	133770.46	49819.98	68060.16	93065.16	101242.90	55145.81	36243.89	38117.03	46272.46	40815.42	21363.24	20167.68	39470.87	43112.01	36533.66	32881.39	38185.80	39004.92	22537.13	7975.99	4896.35	1994.18	983.29	615.35	391.00	301.21	278.80
1307			60317.28	76850.04	803529.43	2462292.50	716848.43	64252.68	20637.91	42903.90	41380.67	76633.00	53404.66	38726.06	42080.89	51622.26	54521.63	40009.46	44239.00	100318.89	95962.35	59235.53	66786.39	186797.95	211547.14	101271.61	62904.82	43792.41	23291.79	28600.47	32613.33	50286.67	40946.20	53267.33	85149.03	28071.19	22607.86	14314.71	18179.86	16728.58	7634.28	6328.97	2852.62	919.24	398.45	428.38	222.30	163.63	229.89
1308			43383.27	47134.14	54253.86	53431.34	111401.66	47742.46	659164.93	781170.50	73753.53	1042945.00	799163.62	206602.73	460638.46	105043.30	815844.93	1961176.75	1763637.87	1208339.25	432465.84	45067.79	64111.89	80760.32	32543.12	23871.30	34363.01	28785.89	40864.11	86059.27	18238.69	118256.13	157429.68	112432.09	171657.18	132623.34	67952.32	115302.82	116814.96	65706.64	52622.85	35418.06	23371.76	15350.98	9789.62	3042.49	6185.69	2384.29	2129.73
1309			20379.19	58190.69	35262.41	16768.45	14402.91	5638.55	6644.50	13236.61	16941.71	34714.95	32800.84	26656.60	37368.21	33769.82	30066.25	40988.87	26642.25	47984.30	58176.41	78339.28	109790.59	120515.24	152733.73	59331.34	101147.23	56558.78	77839.58	67436.39	70455.14	34561.66	33382.36	41575.65	24955.51	37611.44	34399.91	39642.60	67250.59	53021.16	30088.12	26132.96	22642.84	16566.22	14925.84	6397.02	1960.94	596.30	1162.75
1310			24499.90	86059.72	84215.87	167955.14	123976.78	90211.07	67328.29	73634.39	46714.88	82888.25	78987.40	95082.09	82770.57	96935.94	138762.53	134871.73	62480.75	24011.47	41753.88	67635.99	53353.98	61169.28	29596.58	16112.94	35378.37	35633.87	33987.20	49281.05	41824.08	40954.81	13643.50	13164.87	15078.77	18727.39	22153.40	31327.95	25537.34	46968.41	75706.75	56503.94	27256.79	15074.96	10578.56	9671.91	2043.29	495.20	232.16
1311			18228.88	45941.00	34014.40	29021.78	17328.35	5180.09	6133.31	4951.72	4964.86	16515.65	15467.18	18551.19	17534.16	16628.62	33980.89	38355.55	70915.25	76311.89	107498.51	145528.68	79490.87	111640.49	74116.50	75080.78	121943.57	46455.99	48123.63	22826.63	81574.79	84819.06	68010.62	73316.45	98223.86	48218.24	33275.80	76305.35	83620.25	51458.57	44739.55	35800.60	20090.41	7031.33	2388.72	1794.50	1020.49	634.60	525.79
1312			50978.89	133857.50	114280.85	62993.80	23588.96	97358.07	100276.32	94395.25	54665.58	75596.25	82337.71	58948.95	49088.16	88130.40	82814.06	86820.27	64410.71	182779.96	99307.98	32371.13	49353.29	52345.81	64786.56	52793.71	38338.94	50204.68	41754.89	52027.34	28724.49	9346.98	18984.55	30591.13	41412.30	56853.55	26313.89	23588.24	21911.59	16801.20	16972.71	6605.44	2536.57	2121.39	1034.74	536.07	213.80	173.25	96.66
1313			135220.54	329555.34	733974.87	350651.93	196502.20	73496.21	91288.51	252588.73	298677.06	104976.26	77827.35	61357.89	74774.28	47544.47	36213.87	36031.47	33926.68	26962.30	70765.89	63511.06	15295.76	18276.11	44173.07	31660.76	28892.33	27977.54	40933.17	55010.83	55615.60	51551.25	53263.71	45482.12	41149.05	23428.48	60150.51	58419.49	30016.27	47516.37	20512.21	20269.88	17028.73	9519.99	1661.07	728.54	847.62	568.80	261.14
1314			70930.04	198525.06	150583.84	39560.23	167300.23	82964.50	76294.45	51853.50	32999.83	86715.16	155999.65	132697.15	88765.79	143850.00	162914.25	85005.78	175380.96	315134.59	143559.92	92680.19	88222.82	29338.19	50789.33	52046.32	30482.28	48279.49	51414.30	52419.16	90509.60	31495.73	30721.25	35987.19	49577.49	32038.89	27204.47	21443.78	19641.15	19686.36	11096.08	8110.73	4284.76	2357.75	2412.48	1346.37	932.17	361.88	183.08
1315			362094.06	1072045.62	2881195.25	3089850.50	2653796.25	1151700.75	923262.37	1885600.62	516386.21	602705.62	224645.15	187324.01	166570.18	124623.97	138607.34	80711.92	71549.89	18529.06	102916.12	94023.67	27358.02	40329.55	28359.19	18022.21	4300.11	2731.63	7290.14	11966.82	13652.81	13996.49	19884.93	19149.72	19304.52	22779.35	24432.46	19985.04	19264.52	13243.92	10658.06	2760.65	854.52	479.93	503.51	430.95	369.70	638.15	612.82
1316			38027.80	111326.10	93060.61	98950.99	96026.43	81117.82	50142.45	121772.90	132832.54	92509.27	118414.50	91553.16	54722.19	114547.71	106514.69	54768.83	59746.67	73729.95	34795.77	46208.00	19903.80	66600.73	30497.93	23041.61	17210.89	13886.27	9308.24	23548.74	13117.41	11010.79	33735.24	43056.11	32073.41	42728.47	54579.73	36397.98	36173.07	18292.01	10419.10	9451.62	3063.38	1342.15	759.13	305.66	291.89	265.44	146.31
1317			18760.25	111421.86	47755.48	80689.58	131150.51	40591.91	27936.70	69767.71	37449.92	42792.96	104872.90	83770.85	82128.67	52229.58	35172.61	25551.00	24992.97	44169.71	89139.87	41376.03	57081.75	57971.12	85472.79	111506.91	92505.64	84359.03	51758.88	32514.32	40757.28	27352.80	48222.21	61790.16	30375.81	39401.13	56624.08	62000.29	27412.98	11354.15	11586.88	2528.37	867.40	379.03	201.68	158.87	146.50	137.51	144.18
1318			19548.77	92068.78	46915.41	12557.99	13936.36	14399.62	9335.93	8726.17	16095.35	35559.08	58415.94	39657.86	89577.39	155224.35	112037.42	145781.09	52268.12	65659.60	100228.75	161329.82	175544.90	70351.43	65345.61	47229.04	55643.24	54117.26	58793.28	46835.80	59431.73	87311.14	91571.94	65733.24	35802.18	18939.95	36452.78	17848.09	26965.52	26143.60	16674.48	5623.78	2786.09	1869.48	666.24	254.71	178.94	85.57	145.06
1319			33471.98	102432.93	143904.95	124316.44	182029.65	184508.12	214427.15	361859.09	378457.62	171410.09	156877.84	294829.50	314594.59	222039.46	94143.10	26715.40	68023.36	64388.35	47364.94	41598.04	62554.75	61433.85	31880.49	28453.78	47424.77	25459.68	13445.82	11697.10	18559.61	10683.46	19459.67	17233.61	19939.49	35146.38	69116.07	40310.01	13275.91	14468.42	6664.85	1844.02	1089.26	821.68	582.43	221.65	159.37	135.52	148.93
1320			67217.89	121420.92	216157.01	248607.01	133392.93	80760.10	30957.72	22292.92	47100.97	36019.91	25134.70	40863.94	44238.05	63684.37	78536.07	61716.75	73453.45	58985.84	62923.53	57674.99	55545.31	73438.30	39622.17	14379.94	12022.58	16847.10	20428.05	21955.88	13206.25	23159.66	14071.11	23205.49	46052.56	66932.75	62584.37	49191.42	25993.37	5394.50	6240.83	3154.31	2611.75	1308.31	722.73	234.84	162.13	112.14	116.73
1321			23118.42	71441.65	140044.90	160379.81	138904.21	126537.80	58421.21	55708.19	28101.76	61552.32	37981.65	27105.51	77025.62	64723.18	109443.46	183304.45	71688.15	111582.04	93208.89	67501.56	35480.00	38710.67	34484.58	22671.95	13911.98	18826.83	8255.09	16078.45	11821.25	33865.26	18849.78	28125.37	65312.05	32217.26	46830.46	40239.81	23942.35	14833.75	7628.96	2091.09	1789.28	880.78	356.29	173.80	158.42	99.70	175.12
1322			34409.89	258382.35	89543.99	297788.81	319509.09	234831.04	211003.59	109077.12	45590.04	42443.23	31632.96	20822.43	17037.32	75062.17	64430.34	56395.45	73635.71	70749.76	38844.78	20916.10	32662.26	35453.76	31591.52	43884.34	28857.18	51969.56	60777.77	24817.32	21029.14	22411.89	26438.19	45532.50	71039.43	101843.14	126654.00	156301.79	56068.83	36307.46	11354.17	5253.57	1505.95	1627.24	1739.36	3271.80	651.34	122.00	571.43
1323			166349.26	1065361.75	1353115.75	895535.12	253757.06	232367.67	132315.53	103541.30	29195.06	42716.10	63639.94	80919.21	120373.14	41630.34	43090.99	62887.58	53554.14	47829.05	33084.19	53635.35	45984.34	37652.48	34683.34	27546.87	26047.61	24368.67	23219.30	21752.33	15561.85	21574.71	17275.44	22259.94	17521.94	29748.11	24309.72	26078.96	17633.09	13313.11	7298.38	3278.86	1697.98	1013.55	275.35	189.10	138.92	289.83	173.93
1324			66936.35	158944.76	85417.48	13179.30	35979.49	57815.64	44875.71	33147.41	25043.36	65744.62	59041.49	42948.73	50280.07	132242.07	91984.07	87633.90	71210.10	44138.42	41622.15	40531.91	70749.59	68138.71	48776.71	55737.67	39272.03	60993.79	27210.98	46772.30	60494.69	31591.40	22515.04	17357.72	23710.19	38691.26	46159.66	60906.67	39310.24	19417.45	10298.98	2241.16	4329.39	2459.83	2119.89	681.70	121.98	106.56	105.37
1325			71997.57	239558.87	298315.84	192346.46	147444.28	103074.69	170446.06	186254.37	84479.00	56844.67	37423.59	41143.71	52823.53	34047.48	29238.17	20735.02	6643.73	16586.86	14324.45	7246.39	45359.26	44745.73	24899.08	46578.04	69432.32	38127.29	84515.09	77034.07	69338.21	59680.10	34023.33	54951.57	26768.03	24903.75	24454.57	9377.33	10218.67	4088.12	2597.90	700.11	478.23	323.70	290.79	214.10	275.89	167.67	139.57
1326			55654.04	85936.42	191463.84	361192.71	164297.35	117619.46	81162.97	48949.35	69152.25	30408.36	46796.57	66427.47	62652.57	78050.94	112762.64	105635.88	46468.90	90328.61	85877.22	46718.25	90140.40	45233.73	55804.46	79719.03	70587.64	41197.76	46809.00	56726.31	59163.35	93368.46	108408.52	69143.00	81996.75	75353.82	49980.69	49342.12	28441.75	17741.31	11834.44	1939.80	1308.23	378.34	586.69	530.39	300.95	274.20	128.39
1327			261678.35	1570915.12	769891.50	109572.38	804975.37	877646.75	112455.64	69403.20	135351.06	86081.17	66247.98	43195.46	85880.05	63992.62	22378.21	57380.92	57608.91	32008.12	24402.76	23624.35	29222.23	26045.61	31628.52	15743.32	16069.47	28805.99	28484.99	23457.16	49149.66	38175.68	42256.45	60317.22	40962.85	41034.10	23478.38	7478.64	4018.08	2334.47	1374.16	503.56	194.58	299.62	327.47	318.80	127.96	74.72	74.35
1328			44409.51	339802.37	797363.00	904748.87	331371.12	155009.18	81661.75	150839.75	168958.43	90646.03	113671.15	85062.52	53917.07	96824.48	166091.56	99536.00	29610.97	73622.63	35000.98	41992.48	33689.60	34811.89	19923.68	15073.72	7317.80	7967.99	12183.70	23071.63	31080.42	21383.41	25262.15	23209.82	15972.20	14049.76	9357.14	3638.94	2804.27	1099.80	841.42	533.65	290.39	365.46	251.64	175.67	132.63	60.17	116.51
1329			54388.31	163022.29	150458.21	123668.28	197424.04	460402.59	254361.06	95902.02	94558.95	69879.13	76047.47	120203.55	163066.09	122239.83	95520.66	96138.67	37354.41	73195.89	51302.24	50722.98	30685.53	30777.52	24325.11	24795.68	27142.73	25219.68	19447.61	27056.99	32570.58	28164.86	44010.87	23764.00	35063.72	24504.60	11265.48	5131.26	8145.01	5146.53	2780.31	2397.99	320.02	201.97	210.71	241.93	101.21	110.87	148.24
1330			73044.31	204946.18	205686.71	92005.65	100736.45	133537.73	126601.79	74644.79	126914.78	95154.10	110623.76	116678.89	117129.43	77967.57	56093.82	29560.63	47605.71	35740.37	64620.50	68145.00	42746.26	29349.66	15801.74	45341.00	28068.82	29956.31	24603.08	20414.64	26666.42	13421.03	19762.01	25575.63	26787.10	21557.70	11479.90	9002.01	6834.43	4241.21	1450.89	1543.73	953.17	555.51	279.67	135.43	153.84	71.80	43.61
1331			124082.39	555441.31	883396.06	197610.43	36045.41	24507.05	45685.27	43230.54	61602.63	89875.55	88093.50	73792.61	106816.85	101439.20	77882.40	77401.62	67562.66	45128.87	47872.57	63402.22	22991.28	18529.65	48190.69	34838.92	22292.41	24975.05	29148.40	24702.70	27857.33	44532.35	32587.26	55813.40	79646.89	40514.92	25082.59	12121.33	8755.96	6422.40	2873.65	433.02	301.94	199.69	99.99	80.07	122.03	115.11	53.96
1332			2393410.25	5139571.00	1114893.12	2295706.00	1238378.87	243469.56	591164.31	453101.09	85145.00	43585.80	96950.82	98676.96	85912.99	98590.21	42608.76	30201.04	29328.14	61269.44	53010.41	35478.38	25225.59	6190.15	11012.99	12339.92	9690.21	9839.75	11338.19	10724.35	17330.24	10091.59	24505.96	46637.70	60693.10	32125.57	18169.87	7367.07	4681.82	1913.17	2169.36	1278.92	471.25	364.38	336.99	232.30	167.05	217.89	156.91
1333			22358.84	181030.70	113300.70	85255.01	34904.04	35823.00	48290.89	57371.94	86220.50	82104.96	90506.71	108736.10	75208.10	99568.06	44948.15	52778.74	110066.90	53229.53	100811.45	42670.31	35495.12	34816.14	50209.06	20793.30	17805.65	11971.23	18078.35	21376.41	37986.57	25965.75	39871.87	42475.23	22636.55	14433.22	9330.26	5945.02	4955.75	3416.04	1795.84	938.95	345.67	283.15	101.13	126.57	99.03	44.99	50.79
1334			189737.82	1873585.62	582602.56	562148.43	495212.12	344374.31	195987.84	150766.57	162742.03	304020.25	161679.93	77982.59	62279.16	64106.96	80342.35	49029.80	15883.77	20137.90	19784.24	30122.03	10165.43	5132.35	20383.79	15946.26	10467.20	9622.41	9483.27	22675.86	19335.93	25444.72	39965.73	28315.23	26258.74	21343.06	9847.94	8578.61	6250.20	2688.10	1537.84	925.45	453.89	241.36	188.64	91.09	76.30	128.28	73.77
1335			24785.42	131051.55	108564.56	67191.29	101348.91	80500.82	80491.07	145076.31	96141.69	150450.59	103787.84	179554.43	106938.80	157385.60	59370.81	61664.25	43433.94	57396.37	58084.17	30972.18	24583.90	29762.10	29277.26	20023.08	19730.53	27465.15	47115.32	35765.97	35693.53	43933.72	30712.54	42130.39	25504.45	14325.93	8347.54	1535.92	310.56	472.89	229.84	247.23	155.43	167.62	133.40	96.40	76.38	49.85	57.03
1336			20106.09	298498.09	67163.10	288617.21	284737.71	33010.10	100364.13	73825.72	46167.41	57620.61	57733.26	72470.61	58230.93	44034.81	32673.76	53592.96	64570.00	72638.07	98863.51	89845.81	32846.30	20344.77	42247.56	66351.56	37196.51	47446.36	26570.56	19646.05	44740.53	29906.47	15033.88	17102.96	21976.42	7261.32	2696.95	1411.72	838.86	432.92	324.79	326.93	228.17	66.41	143.26	84.59	62.71	78.58	72.94
1337			593258.56	5281150.50	16061080.00	13527155.00	878705.50	765663.56	1126761.00	251628.54	64540.01	42467.75	77037.72	61832.08	94081.96	108866.71	83873.57	234921.39	227343.93	48669.52	40674.78	26169.34	31696.65	20955.03	22716.58	19891.62	14805.17	8782.11	12691.03	16347.16	22431.02	21819.43	52610.93	56116.39	46642.22	14450.31	7603.06	5489.38	2478.72	4497.33	5219.33	1645.30	599.89	263.08	379.03	1133.57	982.02	599.22	266.75
1338			69023.96	124990.24	79766.65	70919.17	103579.69	107504.11	104236.69	79115.33	161458.06	161130.95	117574.39	86867.16	34798.38	38798.97	42342.59	48008.91	68807.27	69860.65	50695.83	20042.16	6545.64	16886.51	22806.05	11265.01	10960.80	21482.62	36546.96	47697.64	43955.43	51284.85	58821.28	25145.20	19339.68	9846.79	6341.75	3611.46	922.36	667.84	269.98	185.03	221.07	151.47	214.18	227.17	128.55	111.07	65.66
1339			12078.13	96137.71	84296.89	94420.72	81655.75	18383.26	80065.03	63368.92	75426.86	101166.04	49430.03	51657.09	83200.50	113888.37	159459.87	79874.41	110005.15	58499.39	23480.50	14665.32	20077.52	30297.30	16121.71	28584.97	59198.85	46782.70	31972.87	33510.00	18477.73	22704.83	51543.74	54284.88	27964.32	13986.61	12313.55	6136.19	3041.92	614.43	299.39	177.65	257.51	139.60	109.53	96.40	91.64	68.39	81.53
1340			209383.46	1899717.87	1518987.00	201306.31	694806.75	851378.00	102469.90	188820.67	325989.21	115995.54	43863.56	36344.02	19404.79	15367.46	34606.54	27398.09	45469.54	48887.33	23425.24	20188.75	19254.49	8783.99	19004.28	30655.63	38970.48	25098.59	18309.36	22624.02	26656.74	37919.50	26693.79	11955.94	13184.78	6468.63	932.65	616.07	542.54	275.30	134.20	158.11	98.30	71.69	104.95	185.05	153.44	133.29	124.53
1341			107233.00	236785.39	89773.10	31970.30	46819.79	77527.50	82339.08	73053.96	94569.90	73524.85	35845.81	29053.23	52373.60	84015.10	49164.35	37629.64	38562.33	33147.83	46303.61	51950.41	73987.97	96977.26	49920.23	72149.15	64339.15	75223.81	55540.23	22910.00	37115.16	64589.21	53229.36	18145.38	35108.76	28844.24	30990.38	13254.18	5761.79	3473.50	1195.53	621.32	309.26	241.75	296.89	185.93	70.85	98.47	121.60
1342			11676.02	49428.69	44874.04	29496.71	22240.85	40233.73	23342.80	42254.76	59533.85	60116.98	46960.67	52561.38	105714.64	115893.37	111279.39	69264.97	72027.29	56863.60	45641.51	43319.55	32270.70	37002.04	43195.03	63360.79	87583.29	104263.17	50222.39	57771.59	23707.14	23538.78	29987.91	18144.18	19047.89	8749.48	2645.19	2045.17	1082.97	348.75	145.35	122.45	86.94	109.50	132.05	60.93	126.96	75.52	91.88
1343			1340517.00	2304608.00	744617.81	246509.37	550720.37	221183.53	231059.98	91108.64	218480.04	167169.01	51432.43	17875.35	27146.87	12120.86	12003.99	20789.87	45216.11	43967.66	44655.84	35725.59	37342.00	41750.76	31462.86	17435.44	47001.89	34313.15	25918.52	28863.70	15641.64	33547.24	25803.65	18971.00	11184.95	2871.57	2557.89	1089.83	1120.88	417.02	188.15	177.52	184.35	79.07	111.75	175.50	153.12	99.25	110.99
1344			124465.53	320945.37	289916.53	71286.96	62978.84	71890.13	74216.60	44825.99	130821.65	80885.87	101831.85	93264.60	86802.11	92135.15	76434.53	100919.01	81826.67	84657.21	63152.79	59185.95	92032.89	111558.16	101906.02	36624.98	31522.42	33497.33	25309.24	28377.64	35933.35	28292.99	44698.44	30552.85	30955.94	15019.93	9514.68	3899.71	1694.69	595.27	817.25	488.34	290.44	313.63	272.47	135.90	73.76	44.54	92.42
1345			310337.09	3721901.75	2527715.50	521199.12	330295.65	292559.53	160259.64	161465.17	107377.90	70832.27	59992.22	34768.06	18511.38	19864.20	28549.27	35740.28	22967.04	15982.63	22139.46	17456.39	16660.06	15413.97	13475.59	27568.05	39187.84	35624.85	37739.69	51219.52	26193.03	16678.45	20109.90	16093.58	3795.65	1385.96	918.98	453.01	385.09	237.56	331.33	230.82	227.23	192.88	155.21	150.60	170.43	173.82	197.50
1346			64747.77	277362.06	205013.64	167536.32	84047.43	66379.97	26915.63	43673.29	64422.41	53533.17	135476.29	86458.15	1693799.25	6947668.00	1269569.75	106183.49	55016.83	41634.05	34697.28	36107.05	41922.53	35671.81	15651.11	11032.35	23662.03	27142.93	15053.48	21629.36	41349.30	28752.55	17393.13	29952.50	43488.82	22291.32	12848.96	9356.47	3678.90	716.15	302.25	317.94	348.01	510.18	230.05	110.96	149.86	140.96	155.21
1347			266811.40	1181327.00	1284672.37	251975.81	75021.23	95854.20	59595.04	53597.51	33684.32	35612.23	176903.04	220365.09	102384.38	78724.07	59409.05	106778.08	101522.77	65803.55	38711.31	38802.69	17129.90	26002.35	15397.83	15205.09	19385.24	35211.01	12947.13	11057.18	23849.43	23513.51	25285.82	18464.16	35535.00	31047.69	12595.44	5223.17	1475.71	700.13	614.06	314.12	166.92	328.84	661.63	414.43	556.20	1446.47	4150.98
1348			49230.81	122080.79	156772.03	148963.01	174427.65	78892.04	64078.25	59552.50	59954.48	110994.37	69361.07	68213.16	147612.15	79169.78	82441.14	61974.64	58126.08	35821.90	37783.51	45991.57	26179.85	31378.84	21682.73	40966.46	27781.49	26817.21	12912.67	23766.55	37062.19	33531.55	24399.30	29775.00	21275.83	14054.64	2024.15	4709.70	1489.88	420.93	374.44	132.09	138.51	67.07	63.58	68.84	86.28	82.30	45.56
1349			24377.25	252827.10	126894.83	46372.31	25265.00	40630.92	383032.28	271433.31	35383.41	23163.70	19767.65	30679.95	41652.28	51539.48	39348.05	61072.60	85545.09	67885.80	48895.59	61457.38	104643.98	79796.75	65816.18	63665.26	69053.05	56599.55	39182.04	28767.16	57813.64	43582.05	32930.08	32389.49	38305.28	31519.23	9319.65	4610.79	2620.54	1115.71	291.97	267.73	276.20	159.44	278.94	210.89	195.21	85.52	86.53
1350			32265.04	88396.91	191184.98	174180.53	138782.34	82121.15	87931.25	145377.20	107612.25	72962.30	32940.80	27931.05	69105.14	155931.98	45241.46	90964.37	58171.86	40340.35	11190.63	7439.89	6804.55	11495.15	8355.37	29081.35	46564.94	49658.16	51379.37	80769.35	43002.55	31367.43	40077.73	28201.00	11849.57	3983.84	809.60	548.04	486.00	431.64	343.12	343.79	248.21	216.34	85.99	115.76	48.80	89.02	120.98
1351			29256.12	295576.84	224134.57	191355.79	154605.48	74286.15	46365.08	113288.51	176869.81	86976.86	37604.78	39236.62	69426.19	55366.92	100910.42	59109.66	48172.74	29140.54	26029.89	13384.38	38936.51	29887.19	16227.59	31099.83	39477.48	30818.60	50024.62	44235.95	17563.63	5982.94	2183.47	1772.64	698.10	685.81	643.11	528.68	283.69	106.72	163.09	94.91	171.31	104.54	98.58	34.43	60.00	88.11	70.18
1352			99158.85	131129.93	419317.00	618188.75	156336.03	32355.57	38457.24	74507.68	107524.10	72731.01	50741.82	24967.00	23539.92	38371.13	37028.17	132887.96	119503.37	70893.14	39283.17	32227.07	72558.89	63622.94	35433.03	37753.87	27653.65	10998.27	29236.28	22629.39	37549.25	30149.72	36573.12	58778.85	44178.88	43270.16	9662.20	2102.09	1152.76	418.55	427.86	196.45	182.70	182.44	208.96	250.21	179.03	132.76	123.94
1353			45762.01	132332.67	83548.04	21227.31	29499.09	61636.31	53615.07	47477.23	82912.83	55156.91	73834.19	41042.13	89648.13	83517.15	95820.60	70499.18	58241.76	68430.69	129865.35	84968.89	62216.97	196448.87	167767.26	72897.92	44652.78	36728.45	31562.55	68490.40	81330.12	38435.74	25528.25	8026.01	3611.41	1615.00	728.55	577.23	455.17	248.64	94.61	66.54	154.08	195.47	107.86	181.01	113.76	106.55	74.73
1354			189343.20	537512.93	1267331.50	2261711.50	371256.43	143884.43	74737.67	36875.41	31533.70	45163.35	67382.00	68711.90	64285.34	57413.56	118436.64	89408.80	26202.89	24213.95	24287.72	24951.89	86700.96	50568.28	13131.85	25583.43	31001.98	46561.94	37822.84	27122.14	17716.85	35973.28	63437.94	34691.45	19336.58	9956.79	710.23	1116.45	373.15	377.82	455.12	185.67	191.98	326.09	176.62	194.03	131.59	138.57	107.50
1355			46456.32	214722.84	84565.26	35846.37	25718.61	21692.71	31664.49	21294.21	14036.01	30692.50	104544.82	83700.90	59958.76	81544.85	56750.23	26496.87	103637.15	40048.75	72574.01	102176.45	76317.67	71017.45	67274.11	81794.36	32269.23	66596.45	41797.13	43988.87	47657.18	39356.18	39892.62	48111.27	20241.71	17382.87	4164.07	1607.26	1044.21	203.44	342.41	260.65	147.70	222.35	116.72	124.30	163.03	86.74	116.29
1356			71380.94	377486.40	154459.73	46558.17	102534.15	36336.90	27415.18	18894.84	17839.95	24537.71	77356.57	113400.67	70999.76	64894.40	27360.59	22578.17	36649.58	48053.96	63645.63	69254.54	129401.08	155167.42	116743.00	73765.75	46786.18	59063.28	57631.46	52282.08	43545.05	29596.70	20883.75	4370.45	5355.29	2156.49	1352.83	487.18	306.22	230.59	146.79	112.84	103.28	124.05	111.48	96.84	77.75	75.46	79.59
1357			33005.35	217874.32	100214.82	35719.52	31709.99	62549.80	49272.74	38237.75	92687.15	59625.62	52883.33	58967.31	45096.49	53979.79	107532.88	103081.22	30394.65	52171.28	39483.82	28975.76	47094.70	51533.37	40456.53	50362.28	64243.50	81654.09	52342.03	28027.60	31147.40	8983.17	7110.66	4879.27	2217.86	775.26	686.84	403.51	188.85	217.15	148.44	105.59	61.77	101.84	103.27	111.33	96.23	113.67	41.96
1358			76358.94	207524.54	266766.96	322945.59	69003.82	71921.32	99746.11	115511.82	78903.02	78345.39	98858.87	108110.21	34943.82	62689.67	86590.89	65574.75	26985.45	16884.25	39020.36	71072.82	58229.60	30962.13	39758.64	39235.34	91739.16	49497.33	37288.30	41132.97	57257.27	23754.69	24098.44	13072.97	5270.86	2535.51	1074.29	270.32	294.22	208.35	257.65	111.36	102.45	89.38	45.69	92.84	100.57	48.29	50.34
1359			287903.03	4327402.50	3185110.25	399757.03	220491.00	89946.03	79144.34	68782.96	37435.17	25854.26	47866.91	29656.88	30851.51	58287.50	74826.81	33012.53	35285.77	38139.20	28439.27	38014.79	28106.17	16591.22	19825.53	36692.00	39436.07	40306.40	49204.48	36209.87	26817.93	17313.51	9538.94	4699.45	1877.89	1672.03	1003.50	568.26	430.39	318.65	152.72	268.93	514.49	530.64	1233.09	2948.27	1496.80	2202.29	10193.19
1360			28480.84	536889.43	962501.87	178434.35	46654.44	138999.64	104139.43	94284.60	171959.84	181211.23	118407.28	70615.15	81180.70	61725.10	55950.57	36937.08	39945.68	48148.23	45693.47	31766.97	23053.35	12922.29	12304.24	13049.39	15184.83	20767.48	24213.14	24772.17	21029.74	25598.08	26971.17	17407.22	12231.56	4162.10	3760.17	1344.70	284.93	167.20	175.90	165.94	143.28	88.97	191.68	86.43	94.73	116.44	68.69
1361			21056.57	77957.68	34925.05	15748.98	29309.02	49503.67	40027.73	29843.30	48054.77	37639.02	65192.76	61671.16	104837.55	119620.52	81189.48	63178.04	55247.50	43593.92	52476.67	41912.28	32517.14	23005.64	11287.94	16516.94	14118.54	20348.46	35168.11	42976.41	49553.13	47751.31	120532.61	304470.62	81761.13	14021.72	4221.7	452.54	749.74	932.27	545.20	212.91	379.63	89.63	124.94	218.28	90.96	76.49	86.53
1362			33963.64	165829.09	157441.18	30451.55	16474.58	24880.69	24832.17	57669.91	91271.71	181625.40	181488.01	84940.56	67837.89	51964.54	64752.03	67324.25	59840.32	131238.28	54864.03	61919.68	63712.80	152417.00	83243.71	29737.85	17623.71	22055.01	31074.58	40936.66	45062.37	46976.44	40092.94	17360.91	7212.34	3260.11	807.84	728.92	428.61	261.09	150.12	129.36	187.60	105.57	144.56	77.76	75.04	92.30	78.86
1363			83672.10	157018.15	61611.05	23672.18	38774.64	103101.59	90467.23	44601.73	58665.75	44566.25	42894.43	90324.25	85839.17	87408.71	155238.39	195039.51	134419.12	93962.00	86526.71	46699.29	41160.83	96214.63	43988.08	58713.48	54055.81	78671.07	69905.09	44651.07	67404.47	39512.08	20368.05	16834.16	23106.89	15665.20	3071.84	1431.44	936.04	424.60	280.11	81.76	225.50	176.34	90.44	94.11	120.22	72.91	154.92
1364			181334.90	442392.00	159826.59	36463.23	18716.66	14634.20	30601.24	25720.97	45313.65	38152.33	49708.12	35974.87	20185.56	28365.52	53858.78	94297.56	35056.37	36430.98	77669.57	109459.34	56195.58	60052.12	89257.56	42183.57	45451.48	55987.94	80600.03	71166.21	79116.99	38344.88	32602.41	21275.11	33193.19	15845.98	6666.21	2778.34	557.35	375.15	388.48	298.26	176.93	132.61	60.07	84.08	80.70	35.52	121.43
1365			42165.05	120246.09	75287.15	38536.29	97156.14	276024.25	128377.65	32986.74	29465.21	41455.79	184428.71	157791.12	152836.71	76285.45	87249.14	162154.59	82646.28	49129.00	55602.97	63462.42	63017.30	32789.05	26903.93	13452.36	12855.40	45638.23	73272.14	38825.79	17312.45	18514.89	9609.10	3627.93	2047.53	895.57	544.53	339.32	305.48	150.55	99.55	236.16	252.44	142.41	136.37	132.25	66.01	53.97	47.99
1366			553949.18	990878.81	832222.50	937514.31	702344.81	119128.50	58265.10	18893.99	12045.15	13107.41	15987.89	52158.85	122278.83	75685.64	40301.41	28822.70	21258.79	19215.36	30378.86	38163.94	10354.66	19492.98	14174.00	10758.89	13454.56	19339.04	26987.18	21549.33	55714.83	55919.70	45729.53	53830.02	28466.04	26729.34	12423.07	8615.83	1621.19	1913.80	860.51	504.45	542.02	389.97	159.06	125.94	130.72	108.73	122.59
1367			38585.60	408448.25	162665.31	28261.01	26302.25	15688.72	18062.34	7306.00	34708.07	89465.02	79757.77	79458.21	47171.69	72617.03	144832.76	111476.25	62277.55	53697.90	129402.59	102282.67	102393.02	141695.96	46977.67	22974.92	23028.89	21464.90	28208.55	38192.02	35367.66	54926.65	48416.34	26670.78	37423.81	11009.10	1202.88	651.03	434.42	305.79	227.82	122.95	133.95	85.34	41.39	75.74	126.21	120.06	77.93
1368			507444.65	1236977.87	1144050.12	381952.81	446652.03	333128.31	100275.68	109828.71	104240.99	88904.39	63033.78	54004.54	31740.72	14423.74	51867.35	38749.88	36950.01	31909.01	30168.59	37983.07	23869.40	31827.13	36481.35	31378.52	17750.94	16941.46	23152.77	27679.38	26671.67	23371.39	26448.32	12134.20	8267.56	2968.02	1017.55	926.26	671.85	503.40	307.21	247.39	159.17	280.16	406.75	124.03	242.99	178.26	87.81
1369			1775524.62	2940152.00	4183430.50	4859308.50	3373656.50	390528.15	122713.40	39340.08	23056.11	14571.11	17698.22	23358.96	22607.45	10826.02	13191.73	7645.81	27191.34	29033.60	25440.83	11533.16	11292.69	38187.99	29328.36	47569.98	74638.94	53329.57	49994.80	37670.04	43983.03	35149.60	14412.87	10475.76	9028.56	5690.80	1689.06	1030.06	876.13	574.79	366.80	261.68	220.21	301.78	181.65	120.50	300.15	212.40	168.52
1370			57130.39	121804.15	60202.26	22716.27	72241.52	89372.63	55029.79	53150.30	39167.21	35496.39	33114.71	44078.78	75551.88	26869.43	48144.31	70507.46	29337.61	67757.10	125262.80	51027.22	40140.13	33391.00	36602.27	26826.00	51220.50	103268.10	86913.39	91576.33	48394.96	35523.68	15757.40	19923.69	10145.52	1647.43	978.43	874.20	435.14	300.40	178.82	155.39	137.13	167.88	146.85	166.82	61.44	53.44	70.95
1371			8411.73	86611.07	54904.69	54112.21	31052.00	23755.19	25618.65	40641.30	61738.81	104910.42	86462.84	134908.06	172884.81	85938.46	45485.81	71950.07	80096.14	139206.71	105377.77	75682.14	52291.30	50350.19	33513.88	11106.24	15551.65	18469.64	34282.05	53954.54	25854.84	26460.43	23193.84	10269.41	3267.55	1849.22	1614.87	786.68	426.43	330.38	221.20	107.28	79.75	69.81	75.09	64.28	61.79	110.09	106.60
1372			134011.64	390718.03	711366.93	537951.62	201341.54	124301.25	79547.82	64459.99	50489.09	37464.08	50144.87	36787.60	75909.43	93754.64	60476.10	29154.05	35756.51	29729.71	21481.64	31177.25	17657.21	11487.29	26650.92	23096.25	16708.60	12783.48	10865.17	14649.44	17547.47	19533.78	18412.62	18197.25	19247.20	12514.73	7891.47	1511.72	239.76	219.12	326.96	438.03	226.42	221.08	179.04	55.41	89.46	80.50	41.85
1373			58136.50	204882.48	118742.61	64169.81	30780.73	23214.81	43747.92	33428.70	12792.23	19370.37	26380.53	25743.20	29963.49	45966.02	53220.38	35546.78	115526.59	89359.18	74558.80	69248.45	104229.36	64205.16	46217.07	52570.16	99831.01	75029.32	46301.91	21228.86	15831.72	12345.81	16391.27	6753.06	1255.49	1339.34	805.33	393.51	184.99	170.89	194.97	189.06	232.52	244.51	348.35	283.71	346.48	1482.00	1831.28
1374			37847.28	99935.75	121345.80	68718.77	42399.82	38699.85	38863.02	59071.25	110063.40	48809.83	107941.16	51696.05	66797.53	130126.33	130680.95	59557.10	36961.88	16844.66	30569.89	39958.24	54568.60	40768.26	25224.58	17065.00	17246.47	26071.77	27582.50	22048.16	26583.74	45486.25	38733.01	22714.08	21905.31	14397.92	11523.88	16995.94	3192.59	181.39	292.48	291.47	304.72	79.92	126.25	103.07	55.33	51.86	58.84
1375			97442.40	190185.46	79424.42	110452.75	90636.07	47224.05	41745.71	30398.73	21077.42	25900.41	23348.60	43710.90	100210.56	116696.21	74759.60	128464.71	72395.71	65080.95	41758.43	37577.23	48067.78	56432.83	28623.41	20773.02	25880.66	27209.94	46256.00	49514.15	21077.35	21102.42	15901.52	3905.30	1095.50	559.48	377.49	225.54	93.25	144.59	71.86	101.81	71.13	57.18	51.71	66.21	125.50	98.46	87.64
1376			95048.71	341299.37	148468.82	50042.69	79112.45	71957.19	149036.76	179512.85	102791.78	119652.31	97132.23	61118.73	40831.45	36197.05	46987.34	27918.80	24773.03	18266.07	17554.23	21501.87	25301.53	24963.23	9912.78	19129.05	15451.03	39555.44	36772.82	25921.90	21722.34	19818.14	19286.63	15827.13	12028.50	4010.82	2204.32	408.38	392.08	308.34	124.60	188.92	136.19	155.90	103.65	53.59	83.58	64.77	73.66
1377			275150.03	940964.43	1557072.75	586648.62	49616.30	24510.64	52266.60	55838.18	49238.03	62760.28	21338.04	40199.41	29426.39	57734.05	56571.07	33242.76	36525.76	88640.67	80412.42	53985.14	74498.18	44689.25	61178.73	50325.44	26816.19	52123.48	35275.16	15089.73	11117.57	16270.11	13512.48	2392.77	2479.84	1738.03	358.09	254.09	148.69	242.79	136.58	126.59	125.47	128.62	105.71	127.34	122.25	128.36	62.41
1378			154530.75	954689.93	307644.31	128210.35	121653.91	109896.22	70108.12	74234.37	88058.07	114847.67	42958.92	21436.29	50885.46	38070.28	19998.98	19909.68	17273.00	12901.71	19684.06	14095.36	7036.00	6644.97	14976.65	20002.82	21057.95	22770.15	32519.98	16014.56	37140.76	37626.83	14420.32	16872.05	4299.09	1624.31	731.13	239.69	195.48	214.95	255.58	174.28	147.33	199.98	91.96	129.77	106.00	97.12	63.53
1379			26194.34	93260.78	54411.98	25227.85	27136.72	23246.66	16527.48	4079.33	44506.18	50215.08	7711.63	28578.93	37948.74	48984.29	46428.95	35734.71	36225.07	71122.35	103361.83	55798.99	66588.03	112344.82	75456.03	49652.01	56630.47	65518.82	40540.72	44886.24	45573.12	36224.11	33775.37	12662.73	4677.80	1900.40	516.89	342.38	202.26	223.23	264.97	144.71	115.60	159.29	145.35	70.43	125.47	119.98	111.66
1380			94772.23	293545.31	517846.62	320874.90	40336.92	26930.28	16710.00	20678.45	113042.32	76168.09	36408.03	66334.88	61646.57	91632.90	111288.54	68476.20	37655.89	58431.89	65716.53	49075.04	93371.57	26467.60	27307.47	27344.82	33493.52	41320.54	51727.81	37512.79	32920.73	20257.13	6099.31	2098.27	1392.01	1150.12	509.41	160.37	229.31	70.64	151.42	175.51	195.00	199.28	108.93	129.01	102.65	152.70	104.89
1381			6151.24	215070.37	72574.67	34093.48	23586.27	27027.26	12813.50	77668.35	163076.51	899606.50	1743322.75	537443.31	1664964.37	2915136.25	1049303.87	143158.46	88213.78	57066.32	68844.80	61737.41	63009.86	58766.24	32793.04	62968.01	48147.19	49643.87	90053.37	75972.57	68343.86	77599.79	18640.09	6344.06	6320.78	3576.39	1998.22	1310.26	707.89	401.96	608.96	363.23	432.44	320.58	141.38	235.37	129.71	130.88	81.03
1382			202816.23	441601.53	400942.59	85678.19	36466.65	58439.16	37122.93	40945.85	45025.79	54143.83	97335.41	72025.17	56104.10	76323.38	70628.62	45977.36	51297.20	50903.62	17996.67	14888.25	19137.35	18289.50	27645.36	20862.57	51782.55	28114.29	18433.88	64452.08	50827.66	22918.60	35048.60	52494.69	31883.97	3935.87	3907.81	2619.73	1128.34	386.75	221.81	331.33	255.91	108.83	132.42	55.83	66.16	92.89	55.00
1383			87863.07	396665.43	378406.81	374100.34	128724.85	68500.24	96233.23	104914.43	91594.32	59903.87	43695.32	88447.15	107113.53	91630.82	27592.84	15638.37	31324.67	13487.90	13586.24	19473.66	23437.84	36682.23	58120.61	33498.95	57174.42	62261.89	38127.38	47024.77	47158.34	26981.68	20860.29	9131.04	3189.86	868.65	438.97	216.42	223.05	227.53	176.19	140.75	205.74	169.93	177.29	70.58	132.15	55.04	78.30
1384			426769.00	923285.93	858097.87	428141.59	337447.50	828515.00	594548.93	924515.12	130058.37	90335.07	63884.65	52756.00	46113.55	38733.35	47070.42	60426.77	50163.07	27704.86	21136.46	23877.04	28225.47	19287.29	33728.23	34023.05	21196.66	47603.98	37872.30	23459.86	12096.15	6305.24	2040.69	1435.89	925.11	172.16	272.93	413.68	272.69	119.43	202.59	274.32	235.56	333.97	330.40	368.39	605.40	1147.04	1084.42
1385			567040.25	1564495.12	242175.98	396672.59	281154.31	125735.73	30310.05	50317.71	100340.73	61650.10	24664.05	51128.25	90110.60	51047.41	50808.76	14838.54	24987.95	20175.18	23017.64	18304.16	22196.72	13859.75	18810.14	15028.96	12194.52	17173.25	11731.00	27658.09	27196.64	22251.94	9342.96	3359.79	1749.34	1740.60	1122.15	504.80	336.82	207.35	148.86	96.10	74.20	84.76	61.05	141.89	124.85	133.60	88.97
1386			140853.59	281536.12	283809.06	173849.59	87382.03	188708.01	130740.36	265283.43	137068.70	95721.82	19560.65	28336.35	38130.61	52863.33	30650.51	37364.57	22622.62	26288.81	38062.64	31210.02	27914.70	31941.68	31777.94	20677.49	39515.02	56129.46	23050.93	48278.17	52685.34	62544.48	57209.48	39346.83	24287.79	8301.61	4448.90	871.29	521.41	394.09	207.16	140.61	222.62	233.64	197.24	65.37	84.03	69.49	122.57
1387			23518.33	173016.89	205733.18	55160.76	82581.63	63142.25	47288.50	60633.41	29411.97	14175.88	29511.72	40674.32	33725.99	28549.91	41245.64	41024.85	21282.82	13231.62	16727.56	16582.03	27665.46	23763.04	29279.79	36842.33	52414.48	50997.14	43920.11	36732.71	50921.55	70271.25	55304.10	87719.92	35297.71	8721.61	4813.12	1965.92	734.84	244.60	226.10	273.37	301.56	292.26	96.47	54.08	112.43	156.05	105.89
1388			82900.73	244644.65	85851.68	63044.55	16516.71	22127.19	47931.31	33403.92	31276.03	110616.58	126951.36	49934.22	85912.25	86396.68	68984.59	87339.93	71521.95	119842.42	77761.04	31352.26	36581.26	71499.48	64601.90	21342.63	25821.16	22183.31	24851.72	28351.93	74880.86	54672.51	59805.21	13782.36	5999.89	1372.22	546.68	551.62	372.10	269.78	191.15	347.16	347.38	111.80	212.97	138.01	105.24	107.57	119.00
1389			168660.12	444269.81	991484.37	545053.62	86494.92	121126.63	80390.03	73968.00	61412.17	40785.71	62187.82	85686.93	38067.16	34030.07	29697.84	54559.64	70444.55	82917.20	20842.68	36502.42	55221.31	54101.44	33379.82	17705.06	10633.05	27232.27	39229.83	35905.26	17873.93	18113.25	24901.18	17159.58	6593.86	1689.80	1227.10	352.60	445.37	485.62	243.91	97.10	123.32	119.45	68.43	74.83	60.88	129.50	108.94
1390			77636.13	206686.73	124812.01	42404.28	49172.87	27077.05	59599.30	54201.25	46836.73	52384.74	41524.71	66622.95	61170.26	51557.43	44706.28	31007.75	38614.68	28274.53	20241.56	24768.05	13329.44	6824.22	18598.61	21012.05	16081.29	16648.60	29080.75	29535.40	32331.73	41477.74	38033.04	12108.44	2279.81	1311.47	558.85	443.39	443.45	229.36	179.09	143.00	120.84	75.55	59.32	78.77	82.36	90.48	77.13
1391			38566.28	133411.48	78168.60	30382.54	9879.34	5264.16	4187.43	12541.91	37971.03	34796.60	23836.76	23795.52	34286.58	28565.70	43722.03	45394.75	52308.70	65376.98	65292.87	57309.50	61973.03	54924.53	80816.28	107404.91	116913.46	59074.94	28204.80	17187.91	27701.91	13667.24	14332.85	15831.92	5717.71	2124.22	726.28	354.28	189.69	171.78	131.57	137.17	145.31	99.32	101.37	67.30	55.69	39.94	52.94
1392			329554.75	743150.93	414007.34	343260.84	2235625.25	1878079.37	139594.20	73453.42	61209.11	42562.42	56208.08	60615.05	56078.39	48341.15	24733.16	31078.95	26450.18	20440.99	7302.62	7863.11	8304.63	10776.33	10310.58	22519.42	13450.45	8687.52	16511.03	26962.86	32277.46	34540.44	14047.66	12213.04	5581.21	1324.26	400.60	444.95	556.41	213.74	243.67	177.82	253.81	57.73	139.41	255.80	248.70	101.15	74.03
1393			288567.53	389883.43	98574.96	93376.77	52913.14	91406.32	48341.01	51316.61	76878.67	85364.12	110933.51	75336.25	54439.27	15761.77	32232.11	32528.94	19098.33	34222.44	18290.30	22388.78	18232.10	12708.00	20871.76	51644.67	57251.30	56961.23	103973.53	70169.41	37289.75	19898.18	6964.19	3050.78	1831.30	834.99	458.46	255.13	154.61	149.63	100.78	133.75	188.90	142.11	100.19	89.74	83.07	75.46	99.30
1394			155241.56	297399.93	144838.82	57496.87	42556.67	42366.42	18052.13	76215.42	75588.16	62913.83	70807.42	54153.16	51136.56	86366.10	37694.47	47105.06	73533.05	33184.24	58249.96	37331.72	33792.23	22910.42	28999.86	36160.64	36480.41	30657.87	27029.36	47255.63	70574.57	74696.62	28447.02	11056.29	4316.16	1285.27	661.47	339.98	305.24	247.55	157.09	246.07	170.79	170.26	135.37	66.75	71.65	61.77	130.78
1395			42570.54	202840.06	87570.67	17057.26	29438.04	20745.89	17753.43	30814.17	15021.93	27290.84	44455.29	54906.69	205382.79	114454.67	76574.57	96600.77	28864.97	47509.81	34881.62	52538.51	66087.69	83965.33	58038.24	44455.44	23411.80	22381.43	33616.59	24189.93	26334.95	20592.27	13298.83	6524.10	2417.78	1017.62	521.21	214.41	374.29	182.38	200.49	79.33	100.26	89.52	44.69	53.58	62.96	43.43	58.62
1396			39196.55	349407.59	532519.75	126197.69	321873.84	167219.48	24667.97	13756.49	10318.37	15156.55	18294.92	17216.43	31873.90	69564.88	55672.82	30088.28	24468.44	67060.22	70341.14	51749.57	83273.84	83371.68	28407.26	21322.22	18474.23	23799.37	39185.11	31694.10	37821.03	37101.85	22320.15	7723.34	6097.18	3209.49	870.55	548.15	434.56	283.76	279.52	256.63	147.06	92.10	97.65	126.05	64.22	110.60	109.93
1397			69428.84	292676.78	165078.54	84594.67	77839.92	40476.00	70953.35	32136.67	28341.33	54281.67	53455.75	61268.66	68780.42	64400.63	62877.62	88168.07	105805.52	35974.38	47206.03	35455.27	9190.20	5423.92	8458.96	7080.98	11010.64	12428.71	21557.92	35587.96	51029.17	29937.16	18263.57	25917.80	9944.06	2089.18	665.29	497.06	309.02	313.77	137.07	112.93	130.25	112.58	69.82	61.05	50.11	99.39	97.60
1398			455854.25	542636.00	149813.71	94745.64	308864.31	2115708.50	1485271.75	143941.35	100041.13	75324.93	68417.77	48869.62	12978.54	53083.21	61710.25	23917.28	24740.10	24433.08	12640.75	31110.48	32345.33	16109.46	30625.51	43343.46	39031.99	31451.32	39020.17	46247.05	43951.62	60470.62	1913.60	1470.92	1109.21	797.82	453.81	144.86	196.13	265.47	281.68	110.51	168.78	173.92	86.64	146.35	115.68	124.72	75.50
1399			481164.31	850146.75	5711838.50	4991552.50	927174.18	575425.06	93644.89	23540.72	30008.54	23833.32	14963.65	29100.52	33198.29	24984.69	49133.46	75513.75	31536.23	41376.15	42606.89	38741.12	16815.35	21457.91	18120.52	28579.70	29772.86	60274.73	87119.89	88903.53	59033.77	33138.66	14825.35	4103.20	1844.40	948.11	538.57	326.28	699.76	239.99	300.55	221.03	182.31	172.95	262.85	113.30	240.54	306.10	328.00
1400			52084.52	150679.70	153235.79	52169.91	41203.89	53306.85	36002.35	37548.33	64063.71	96558.87	33185.37	68914.91	69842.21	42699.75	38378.62	77604.09	152358.87	77663.25	79671.81	71420.04	44192.64	18987.44	12797.96	9650.39	24037.89	14290.50	51369.65	43933.07	17817.84	11167.62	23321.40	19845.09	7494.06	936.12	1730.04	662.83	413.51	272.36	105.92	164.19	136.16	104.55	73.36	124.32	68.53	32.53	94.95
1401			46587.15	196006.14	171086.18	78018.97	66602.95	49832.22	99069.84	91397.74	43949.80	88555.17	74843.82	57517.61	63127.22	23341.41	29521.66	19787.53	23982.79	18225.57	16569.18	13182.51	11305.15	11870.77	11303.35	12475.42	18739.56	17636.29	19625.09	13171.62	14147.72	26395.53	23603.24	9103.13	3966.73	2246.93	743.60	262.63	218.94	172.47	187.77	133.46	299.86	251.43	316.83	363.97	238.82	902.16	3047.06
1402			59456.68	423793.59	225122.50	114937.37	109518.21	173067.60	196829.21	87181.28	59033.78	18788.88	30854.47	19002.64	32748.89	55589.27	64651.35	73513.24	114133.04	305174.53	63922.57	28429.39	36956.03	28622.56	27018.56	25306.26	16063.45	28863.26	25400.33	30994.91	36276.35	49846.98	42441.72	26798.52	11722.88	2116.86	685.11	684.31	120.16	343.38	175.50	119.28	136.98	298.90	278.99	175.91	89.23	91.71	63.48
1403			39141.58	202661.70	282010.56	102014.16	70863.79	60384.71	45876.86	30134.02	17939.36	36335.36	52924.99	43027.98	55736.69	46736.38	38337.25	71126.20	62715.84	42005.41	46962.49	29526.95	7824.19	32294.16	38432.02	42303.48	20206.81	31312.84	25339.42	24828.95	25987.86	26131.27	25428.75	21918.43	8756.69	2308.30	533.41	588.87	500.35	306.63	188.26	132.64	60.24	55.84	83.61	129.05	146.13	80.39	89.82
1404			57691.28	320530.09	1006482.25	393259.46	159909.89	28723.70	69778.57	56278.71	36409.60	50659.19	94201.28	68263.22	46624.42	55407.07	45640.84	43409.17	52163.65	47629.27	35452.35	25624.71	33293.89	44508.02	17785.59	40616.82	44159.01	70261.00	63387.43	66026.08	60502.14	33202.76	13516.16	5506.05	3473.85	1347.42	538.89	629.16	589.74	367.20	323.78	105.23	126.90	218.79	80.47	122.42	167.19	65.61	80.51
1405			88391.40	337911.81	676235.50	61723.50	115609.70	39926.61	64602.92	11824.36	9649.70	23138.02	13151.96	17906.30	63838.81	55838.25	24694.83	56541.95	29341.37	43793.35	58283.55	37803.14	33228.38	19834.12	50899.26	88292.88	82080.80	126154.42	94133.38	76422.81	36872.10	21383.86	18154.89	4175.22	1359.91	399.50	808.16	492.75	222.14	318.17	331.26	227.62	189.39	129.10	57.94	58.82	127.41	77.43	165.62
1406			703405.50	1393313.75	1057379.12	298692.34	151317.89	53971.80	18926.07	29913.64	25632.36	51919.08	42161.25	24170.19	29358.35	11992.11	27456.25	68656.80	55272.75	23086.47	32456.53	33399.45	29647.22	21968.52	21734.02	19580.68	18294.78	29047.41	20693.14	20236.40	30886.03	24810.33	12046.36	3956.61	1163.87	772.36	411.79	298.78	287.34	258.97	126.69	105.77	108.45	195.02	205.01	85.59	79.06	87.92	198.74
1407			28626.05	96822.90	58332.65	49397.91	51648.12	29895.89	55598.58	57099.56	31177.67	77286.40	44577.48	31527.08	28105.55	22502.33	37380.17	47478.22	58657.15	69112.33	46503.48	18283.97	61327.56	44973.80	51937.44	47234.45	65336.29	66221.58	32372.76	58138.55	69183.32	59414.51	25964.06	15545.76	7835.22	1219.46	902.97	727.03	399.34	179.34	158.42	80.01	175.92	231.95	176.55	107.23	80.54	68.66	74.61
1408			33670.41	86583.57	117128.18	37856.58	28420.00	22142.99	137784.73	622852.43	384556.37	95513.90	108338.46	78202.73	14120.91	72557.57	135511.95	63731.16	45387.35	23425.20	75091.04	56896.95	10514.80	17891.85	14213.61	14830.80	36269.08	52696.46	45179.71	62015.57	45447.67	5613.77	4020.40	3193.61	1538.90	323.84	538.02	316.68	162.66	174.27	194.94	235.33	232.11	308.23	123.11	112.62	214.60	74.88	81.86
1409			64010.57	166437.29	86397.38	33351.90	12298.68	330827.78	1234388.12	403115.37	45820.41	51517.87	49313.08	100669.77	89537.68	64644.35	37628.60	73441.00	169542.25	127909.60	40974.85	39850.40	43607.86	30838.27	26067.77	23617.76	17691.67	12030.95	28203.55	38439.37	32901.00	29244.38	17183.14	6398.76	5947.23	3196.24	662.89	327.04	228.17	217.69	157.49	107.87	54.72	96.25	61.43	113.15	75.02	60.11	91.23
1410			335642.40	558569.68	297371.09	52126.67	23867.09	27183.82	56666.74	50178.20	34816.46	47766.85	64292.82	46571.22	44473.16	21195.78	31642.47	40728.43	33550.09	23693.35	29944.89	16041.77	21330.44	14858.76	18187.58	40795.18	54904.08	40958.78	31045.05	49585.27	26500.17	22429.35	22363.11	11404.18	790.35	814.61	508.13	441.11	415.80	368.23	256.76	161.85	123.46	122.33	149.72	109.67	78.32	146.18	44.58
1411			311029.03	1124824.50	334186.68	420016.59	295765.84	128270.63	31044.55	29487.56	29913.86	14496.69	22762.16	15003.21	18134.43	8556.56	8671.95	13183.71	19520.56	35784.00	40722.19	21654.40	21829.18	19477.99	20807.11	37773.46	26458.46	12188.29	30717.36	41295.65	34854.98	42077.51	40965.65	7665.80	2032.25	832.01	589.14	469.37	381.60	218.49	144.54	161.52	199.95	127.05	106.54	181.02	251.91	112.06	76.90
1412			51075.24	135856.71	102353.86	130563.71	83570.33	30706.76	28373.34	81426.59	103612.49	109723.86	120550.72	69353.01	35361.94	28335.31	53515.49	42617.35	50557.06	47667.60	60775.09	164497.15	72833.30	32115.91	23356.99	27034.56	34054.85	26293.61	20893.34	24960.48	22750.01	21597.57	21758.19	52793.35	38038.91	9089.67	7191.87	2511.99	533.69	443.20	224.62	154.62	241.29	280.83	171.59	99.96	106.46	57.55	91.21
1413			45910.85	257773.75	81320.85	21713.03	40138.41	28635.34	49947.82	32881.59	68544.19	66515.32	58560.62	18872.59	71600.81	70795.28	57060.57	73098.01	29764.16	80895.42	52204.93	16682.96	24717.84	21338.95	19995.45	12613.90	13977.67	14469.25	46603.72	43287.39	57941.06	27121.92	8818.59	8041.68	3968.28	1274.11	269.91	233.40	250.92	136.83	148.89	144.64	115.25	97.05	47.12	79.30	117.40	87.04	105.09
1414			207281.01	479798.75	381279.53	472936.43	607382.93	733140.18	52127.57	138330.28	92507.54	34440.59	32357.23	54053.66	38957.90	56077.32	85112.70	47468.00	57583.16	43901.67	53006.30	29795.77	18538.61	31473.74	6746.11	7061.55	29030.69	34277.26	26255.22	41724.74	43278.26	33413.40	36397.01	16665.37	5887.03	2342.72	835.87	824.49	639.66	376.94	295.14	252.96	226.10	105.44	158.37	70.49	89.59	127.14	168.75
1415			23580.07	109011.02	68698.63	29860.51	17388.67	39761.49	29132.00	14965.21	18063.12	29783.55	48063.42	78325.88	56921.20	97237.65	92799.96	61656.31	92296.53	63550.75	59025.05	46153.56	34094.49	22630.65	10088.41	21688.11	32105.08	24571.59	12776.14	30913.36	40509.56	23864.73	30624.80	52972.99	25381.01	3907.68	1029.52	1152.68	300.66	233.54	314.36	161.64	75.21	69.15	145.17	107.77	96.00	75.30	87.13
1416			309972.59	1279994.62	1301249.37	115269.86	343692.50	114784.50	37204.99	13286.64	40473.98	29596.13	89107.73	100857.70	38318.17	45033.28	22520.11	21321.34	47828.46	38599.98	35998.89	38706.49	27894.45	29489.11	36842.91	45398.91	63198.85	86630.22	74284.07	55421.24	35417.54	21808.80	25071.23	17516.06	6656.79	786.57	1238.94	981.75	351.12	357.84	207.93	238.15	241.32	256.46	203.93	99.21	74.48	77.70	71.42
1417			180905.09	259858.21	53933.97	72933.28	53360.78	50230.50	43790.84	60766.75	44296.08	44889.03	41981.71	24451.78	63522.43	73437.67	22106.34	29305.85	29582.98	34139.97	28946.96	29068.43	20764.16	27117.90	17256.23	23567.03	53285.98	44417.49	68865.48	73665.03	72348.96	100298.44	38175.66	16284.78	11903.57	2774.95	1173.63	303.90	366.87	140.79	106.52	175.72	173.59	58.86	86.90	62.25	46.10	80.68	101.99
1418			991126.43	3436451.50	2305627.25	483664.87	208004.56	143068.76	394742.06	514852.12	140515.32	70877.24	91161.14	76739.92	29843.06	15514.55	20936.22	20342.63	35438.57	12301.27	14436.78	15502.05	18343.04	18185.36	10824.47	10100.38	18625.07	23149.51	27375.69	24502.16	59087.43	20156.28	1335.82	1381.17	1675.66	1662.32	1027.26	963.40	698.94	592.56	319.12	127.87	212.71	165.07	205.07	367.30	193.17	231.36	311.48
1419			122917.46	368371.18	147543.48	56277.85	62328.51	47318.50	30902.02	24556.29	95520.09	288770.81	36973.96	37274.26	30416.12	39878.29	62931.13	49396.94	26505.85	29651.29	56829.57	55144.05	36958.46	17444.88	28279.01	26484.68	30633.29	31380.80	24527.91	24070.66	5217.55	7260.28	5249.92	1472.68	356.54	331.27	153.42	144.57	153.56	117.88	202.33	135.12	229.80	107.48	87.63	79.26	53.78	31.54	38.88
1420			49141.44	280346.28	2382142.00	784163.62	129222.28	86373.53	139053.84	154592.21	97700.49	39833.60	50481.32	29560.36	24992.54	51225.79	45234.76	60251.76	58992.35	31942.30	29665.42	40696.26	46854.78	28037.35	34907.75	37794.14	41763.87	30361.75	48288.91	46950.84	51865.87	19173.40	10994.53	4863.95	1813.20	1687.05	1003.48	474.41	463.50	413.63	268.31	152.83	97.17	160.90	130.39	234.18	152.30	89.28	53.41
1421			61618.12	98078.07	57069.26	32632.33	15007.52	23534.01	26515.64	45783.84	134845.73	140036.43	54433.02	62058.23	98143.77	53893.00	71131.32	38342.22	35537.41	27379.24	8604.54	8191.91	12430.37	24918.84	13906.09	13011.65	13645.28	24367.03	27792.69	27570.83	21484.91	19642.80	12710.20	4876.62	2764.05	815.71	716.57	491.19	251.55	295.49	183.64	231.64	155.09	84.01	52.88	46.40	88.71	71.77	71.66
1422			73219.78	299995.31	81995.47	101644.35	201700.35	105334.58	69295.82	104194.61	82328.27	46016.08	180887.42	99959.17	54201.92	56995.68	35551.63	67633.88	38181.65	24522.66	28713.34	18933.39	16099.02	17655.48	18675.48	31182.32	66295.69	69188.03	66634.99	43230.71	18089.83	12955.82	7226.74	3220.33	1361.79	550.57	395.05	350.86	99.05	183.20	136.18	95.13	127.58	163.26	125.89	126.67	128.12	60.41	81.03
1423			38939.90	148634.43	101659.64	229408.09	143776.81	515108.93	76628.07	69953.75	62301.97	45420.70	37148.75	70282.68	78722.52	34674.62	24127.26	18060.88	25971.61	19686.85	13812.46	29089.59	63455.56	56262.92	40770.23	105099.13	131357.56	94419.67	49867.64	57049.77	98333.83	88539.48	28856.21	5904.06	7484.28	2850.07	1495.31	603.33	176.91	150.84	232.60	344.49	171.56	133.45	186.14	167.45	58.85	111.51	88.95
1424			122281.64	1442522.00	2748585.75	471312.53	463362.18	320703.03	63464.05	76549.99	32424.31	62449.85	109074.29	57619.00	70158.32	82258.54	55498.76	36050.50	43104.67	31895.94	24274.66	37588.78	24283.34	5118.89	9284.84	6830.75	15175.95	18399.48	16538.65	38886.55	85841.58	44831.57	27802.88	15416.16	13418.14	5602.99	1609.23	613.92	566.40	325.56	198.93	181.88	436.46	295.13	359.83	120.87	137.43	117.71	74.77
1425			39749.72	297501.00	188558.12	103742.02	47806.95	47943.44	69138.85	61660.66	99918.90	62557.62	69592.68	69847.11	76158.61	88592.89	60533.75	49728.17	66448.45	35308.66	14221.05	11399.34	14360.32	9692.07	9346.35	18453.13	25116.99	22956.38	48501.67	71759.81	25752.27	13065.82	6655.29	3539.45	2766.75	621.43	210.11	246.82	220.74	121.24	67.92	82.80	97.88	133.80	49.85	34.62	31.65	32.16	91.31
1426			48218.24	210256.95	59682.60	41314.30	32541.86	35545.30	79617.82	83005.93	76945.79	71172.94	148269.10	77984.43	48740.17	36030.92	20504.13	28351.59	28333.05	34421.76	21266.80	15641.77	10090.43	10764.50	9021.50	13030.19	15701.34	24977.21	33957.37	59534.91	43286.93	57162.30	67293.26	26224.39	2765.05	1191.78	1287.65	789.48	436.17	289.47	188.89	245.28	177.19	114.49	82.33	62.02	110.60	107.52	93.89
1427			94864.64	317448.43	164887.56	40269.18	28805.25	38079.71	53415.58	49166.62	44062.41	35138.50	29429.51	42980.91	44195.59	30866.70	19253.59	18258.55	35517.57	40281.05	29031.31	18735.96	39280.62	63024.95	28246.04	43336.42	60422.31	16745.37	52233.60	78463.78	25224.92	5680.95	6980.10	7419.95	2496.10	225.88	295.87	351.01	175.70	79.42	84.43	73.03	104.24	76.31	48.48	70.38	76.39	63.86	66.35
1428			139153.07	301383.65	114816.15	69124.29	184100.01	43034.17	29274.65	25402.56	36606.33	36242.84	63775.89	83182.90	47820.12	38603.16	59464.13	35840.35	53873.29	49062.46	29294.17	35650.21	31398.65	29477.02	18255.04	17070.27	26328.05	36449.04	55478.30	39273.94	18492.14	20786.48	7217.11	9270.90	4495.20	643.93	466.00	244.29	193.55	121.86	183.01	153.77	87.88	86.26	100.24	104.34	48.76	36.86	55.73
1429			56489.08	189228.45	68943.18	58895.25	63392.95	76761.31	75879.55	35766.60	37888.89	26318.16	39475.56	62008.12	32599.69	22881.31	36422.44	22457.64	25127.36	17099.49	18086.41	14832.32	8149.41	4785.54	3752.12	5275.00	10161.75	20605.72	39060.78	19951.50	23137.76	19518.49	22846.92	15265.49	8652.54	3857.46	1060.46	537.22	418.96	247.90	181.78	171.48	109.04	96.46	80.11	98.99	77.23	36.19	57.96
1430			128901.64	426830.90	394103.46	375028.21	232993.98	100326.87	24002.53	33560.32	38276.82	25544.57	14371.04	21355.54	22451.22	56215.60	46806.56	36363.56	22071.91	29864.78	19942.46	24095.59	21957.89	7620.91	30526.82	36500.75	11426.37	13168.35	10107.52	3561.91	2921.74	3129.49	2090.51	553.55	215.42	227.51	407.57	62.75	164.92	158.42	142.03	106.52	161.04	283.18	253.65	151.49	131.63	60.64	28.39
1431			21402.14	93840.15	58012.58	25958.86	15228.86	33844.20	37358.32	25826.45	41807.48	77670.10	96804.93	90161.61	82199.63	109652.93	80747.78	40101.56	58055.43	52789.55	42110.84	21385.37	35640.10	35199.87	43533.89	37098.69	31077.11	15539.48	19675.77	21160.16	17594.31	4063.61	904.41	1020.76	619.42	391.50	347.11	494.96	310.51	184.30	192.36	260.93	174.00	120.36	153.45	199.62	119.91	101.38	72.91
1432			93992.48	150279.10	267551.93	89359.57	14205.78	17457.21	16531.57	16946.34	10253.78	11662.25	49578.97	35032.67	47773.28	51362.22	71465.39	36457.35	30637.14	30376.73	50128.54	89296.07	71791.81	46050.82	39666.97	69092.38	65797.24	61049.59	48486.19	47018.16	34722.61	32489.58	13184.77	1737.23	904.87	550.87	353.78	481.71	290.07	203.18	181.22	156.59	134.26	122.08	150.18	115.83	91.65	50.41	51.73
1433			39266.97	85511.63	114096.78	85370.66	50836.82	17250.06	60210.42	63108.88	74082.03	46934.75	66415.09	60972.87	86901.66	61634.21	42913.37	38970.57	72000.82	64978.07	40051.88	23711.75	27251.15	19124.83	19198.23	16286.64	39502.50	41891.41	71944.29	45713.69	66661.48	62941.63	34972.75	7467.39	1953.62	854.38	658.53	642.97	575.96	282.05	195.30	164.97	104.78	28.58	65.95	104.22	73.40	56.46	43.60
1434			23782.02	125680.29	136571.79	115137.33	46295.99	65949.19	68033.93	35233.21	18811.12	16702.93	26587.01	26166.83	36542.02	47865.85	29895.84	35708.20	48442.88	43421.35	21321.10	42304.56	21729.74	20148.95	13959.65	18105.40	28848.05	63313.12	59313.05	31399.94	25829.26	19530.59	7278.92	8791.02	5228.39	1759.75	838.57	496.70	296.47	115.18	119.03	193.72	95.85	70.70	26.11	57.96	50.30	46.88	59.70
1435			54010.87	222171.10	90866.92	64328.62	28817.10	19013.26	11410.38	15524.17	22021.29	15912.18	26742.85	43798.34	46997.15	61965.71	44677.76	35305.39	44378.89	34481.14	16812.01	10425.10	11341.58	22292.97	19401.22	36744.04	26425.44	28914.92	29220.41	99430.87	65500.97	26888.77	6674.92	2581.72	651.43	1104.89	681.46	599.90	416.50	468.16	233.81	244.43	131.46	197.54	116.38	186.93	231.95	135.19	75.67
1436			55618.44	121618.87	136340.89	337639.93	534696.75	45689.22	96216.78	45852.01	40815.32	57332.22	50944.58	56714.98	39884.93	54598.78	40258.21	24865.29	46459.27	48508.89	44147.32	37001.57	13908.78	25055.70	14855.97	22097.44	53774.50	37033.87	20229.70	17512.70	19071.18	26687.81	10877.59	5593.26	1450.60	488.70	350.63	363.52	191.14	67.04	74.79	28.75	98.92	89.49	105.98	102.40	74.92	107.79	99.61
1437			132480.70	310577.40	162637.92	51058.81	40691.31	42070.45	43777.85	52826.34	32885.97	35969.24	27975.83	62665.35	31494.40	36723.63	32161.42	54695.30	70200.72	42289.25	26647.87	17443.85	33927.59	50721.53	35424.15	46730.72	59343.23	36401.91	42242.94	29158.38	13996.34	8173.85	2786.66	911.79	625.54	620.35	481.89	539.63	219.08	323.42	381.51	331.52	246.39	389.83	234.83	121.41	124.70	139.59	166.60
1438			234565.45	761356.93	275618.18	118924.27	46540.05	78466.06	55392.14	47206.17	59528.98	24019.17	65098.70	103037.32	50733.09	36476.12	65111.82	26815.75	24260.34	26993.77	17153.77	9304.86	7554.97	19541.48	42132.82	52078.28	35179.19	21020.77	11397.73	9979.13	9410.85	3551.83	4578.73	1589.24	1074.20	421.31	338.28	271.93	335.81	132.45	166.63	128.53	178.26	147.33	199.27	128.31	133.04	120.99	122.95
1439			10041.95	185514.07	493595.09	481846.81	136044.73	40882.66	37336.75	15794.02	45984.33	54998.76	24368.12	32138.98	24710.50	53368.24	30684.59	20800.51	49606.76	35954.12	30856.97	42639.76	35533.50	11791.73	39163.56	64883.98	30948.58	17989.41	26283.76	8784.41	12835.78	2816.15	1297.79	765.09	564.93	462.34	170.96	186.23	342.88	197.02	81.27	104.79	106.12	68.33	72.64	67.73	93.00	94.53	58.31
1440			34782.88	202167.10	128002.96	35467.30	27024.83	30339.79	26745.69	36831.51	26776.55	13986.69	39782.85	50394.35	43046.69	40100.27	39670.74	44116.35	57367.25	49070.24	30041.69	17834.40	32645.10	44085.20	22509.98	41962.09	58102.89	29686.87	24637.84	15556.22	11693.04	10677.82	7645.31	1712.15	1465.79	761.11	533.82	440.24	408.85	311.82	398.43	289.99	170.56	168.76	185.95	109.99	132.52	69.85	82.60
1441			716633.18	2827681.00	2109149.25	329102.65	594673.87	358230.90	238900.60	229802.37	213470.48	41887.46	24268.35	13970.58	24723.57	14170.93	16688.45	16641.57	17543.20	7304.72	22328.92	22430.41	12511.18	14054.73	15476.52	23226.20	26202.15	39631.24	53987.39	20670.40	17906.04	6992.71	5567.09	4489.15	2654.54	1480.16	1170.58	1218.54	1529.60	516.91	560.18	853.67	416.61	231.72	170.16	493.61	644.11	328.75	373.84
1442			76147.12	325950.62	449130.46	369746.15	66945.29	63666.45	50444.51	38795.08	29377.43	26543.04	44499.64	17102.10	38777.87	45170.24	34772.73	20732.18	41063.91	39159.59	24707.53	28726.25	60214.57	32687.61	15628.97	17453.83	26429.32	51814.44	63928.71	60892.68	44628.03	18101.01	9768.51	2154.60	3062.59	3754.65	1582.27	967.32	715.69	404.64	557.19	565.61	551.14	359.46	432.53	449.82	176.23	169.68	216.29
1443			282725.87	954640.62	3166662.00	2838679.25	113585.98	14986.01	39993.95	58095.61	40267.66	40065.30	62111.48	51325.06	44021.54	18659.38	21091.51	15555.68	9416.09	5373.04	2180.37	8539.56	12241.55	16504.38	24110.34	13373.92	39523.94	55377.10	68161.71	58259.39	42214.07	40835.62	16988.41	2887.62	887.07	407.63	266.65	510.11	520.06	416.13	485.79	153.93	345.43	298.94	280.37	237.51	400.09	147.79	210.92
1444			219212.23	555527.75	926740.37	354304.43	193828.96	195949.12	61146.01	52269.00	30241.06	89086.87	101658.00	83178.59	32321.58	28977.27	17559.06	35465.18	53237.16	18571.86	36303.02	40561.14	11416.43	15237.01	19007.55	27243.08	24440.20	28179.43	55511.21	45471.71	39846.19	44965.91	6725.98	3094.04	1009.70	727.53	984.41	1044.50	639.13	341.84	469.53	371.56	292.71	221.12	196.24	255.80	149.20	110.90	86.90
1445			1003189.06	3185518.00	3590052.50	2993211.25	839313.00	241828.73	206754.51	178179.82	154218.35	58719.65	34834.24	32787.55	22250.23	34021.67	35432.91	32886.98	58498.88	43677.13	17118.67	9457.59	13346.02	30935.59	34193.29	21467.03	22996.57	18883.44	15293.73	5572.01	6418.04	15291.89	14476.99	6891.32	1187.69	1148.68	1239.85	1302.70	1340.57	1154.83	970.90	720.72	708.00	982.17	428.73	127.15	195.00	491.19	528.98
1446			34616.37	118994.88	118723.68	41101.35	55354.58	32663.29	17992.82	24838.54	39118.48	46264.70	25514.51	83898.60	121110.67	88202.69	65515.64	56861.32	35236.44	30796.66	33737.23	50148.27	33330.32	51074.57	39184.10	5963.82	13293.18	25608.75	50456.65	54280.03	35840.89	13917.10	14437.10	5744.45	535.07	596.41	339.17	273.82	215.49	198.23	115.22	90.24	105.36	88.77	151.72	171.00	130.41	92.76	40.02
1447			82966.25	179311.51	63127.76	15226.23	17810.80	22699.69	7269.70	17792.10	18139.85	19278.84	37684.48	78242.58	56409.96	37589.76	30530.68	33297.97	32927.48	42526.04	37211.07	45003.16	31081.15	24300.62	6130.88	12195.16	24965.16	25001.55	46320.64	67924.50	49883.58	35497.10	15265.00	4589.51	1049.07	370.68	203.54	443.75	383.90	182.52	95.82	159.26	71.11	81.51	79.42	80.30	93.97	77.80	134.05
1448			27880.36	138665.98	62963.70	20069.62	20764.24	30519.25	42407.23	18018.36	24291.31	18765.00	31205.72	37373.96	42133.36	25392.31	27384.86	28157.44	26179.66	31476.21	58444.97	72294.85	81802.72	34166.63	72313.41	128734.92	173136.26	123345.39	72796.80	32124.01	4741.21	2032.03	771.65	477.87	500.34	287.40	431.51	326.66	163.13	157.51	258.71	198.27	139.35	135.46	103.98	77.41	102.94	54.51	95.14
1449			48951.78	313842.59	1434985.25	2413650.00	468295.62	121631.60	54727.60	53283.82	18163.89	14131.64	22409.32	19028.25	24196.47	26977.35	26056.63	29385.43	24791.52	14798.76	43226.93	35885.05	43546.25	54351.44	25201.65	45334.21	37970.31	49622.57	34062.68	60853.83	37670.21	11269.64	3132.35	2290.27	816.57	602.31	661.57	438.90	753.80	574.77	240.91	277.61	191.39	136.09	149.28	108.01	195.09	195.42	315.41
1450			391251.46	1507763.37	1824231.25	997515.62	154393.04	53669.66	52004.54	35428.38	33752.13	34521.55	30763.42	35224.65	36795.16	19375.12	23278.47	14600.23	7713.60	8534.91	11193.26	11256.48	10761.40	8059.93	16289.17	35559.36	48952.82	52850.01	67809.86	44451.03	12848.36	8360.46	2981.07	1250.46	687.76	779.81	649.09	125.52	153.92	251.64	142.44	88.34	90.98	307.78	242.95	71.13	193.78	208.54	156.92
1451			1866316.37	3607312.00	1362847.50	147070.92	141133.43	50686.16	38799.82	20830.26	25102.08	33776.91	31203.48	33042.12	18966.15	24916.32	22697.09	24059.19	21587.96	31952.98	44058.01	20280.23	12103.40	15815.66	19365.79	31049.03	39089.67	50244.60	69200.02	34413.44	8848.32	2763.40	1185.30	288.55	509.04	302.98	165.76	204.30	187.81	187.34	140.07	153.59	142.64	143.49	117.00	64.23	70.68	68.35	72.59
1452			53169.78	199824.40	108774.69	89839.14	61942.83	128452.63	252688.64	134322.96	64203.71	53412.67	68255.91	45621.18	50566.41	45179.03	14815.75	31842.77	32633.91	19877.62	37863.34	27165.97	13603.54	11301.87	8860.07	27225.87	49516.07	73691.23	68739.13	18079.48	6089.74	2741.89	1401.44	919.57	874.55	398.87	209.68	222.81	189.08	174.91	209.27	107.60	131.41	165.35	113.19	48.05	40.60	106.12	78.76
1453			100144.82	350514.46	418368.53	124994.40	125760.75	192989.28	123433.82	27960.12	51445.40	58847.64	47135.67	21552.23	21343.54	32294.43	40497.04	36566.78	25843.47	29781.27	20220.11	32989.13	36666.79	35798.44	8626.38	29707.45	43821.93	21694.71	36575.46	28752.74	15901.83	7923.58	2418.65	1083.79	469.31	177.63	389.33	189.07	128.32	187.34	116.69	109.84	155.43	242.35	349.50	174.46	147.42	155.25	48.62
1454			31032.20	119482.78	63400.55	31278.65	22824.46	26547.23	26277.44	11703.18	18268.94	25202.46	29554.10	27631.27	55138.32	61909.28	31186.64	16521.28	24707.86	37508.08	52478.13	82301.84	82496.58	94309.63	55981.28	26156.75	31333.29	46677.14	66699.08	29805.95	13923.83	10405.09	3149.23	1129.25	627.37	438.51	254.83	174.92	107.43	130.33	93.47	103.16	143.02	106.74	74.29	63.99	80.44	42.78	75.14
1455			118620.55	582123.00	1202119.12	1631838.00	365395.18	47622.46	20803.67	66646.41	65420.92	30138.14	41388.21	47961.05	69775.67	51462.68	53141.33	35012.68	28810.42	26104.47	24583.73	14727.11	21307.30	24648.40	32282.23	28197.45	19913.54	15389.98	20737.75	21517.70	7580.93	2300.18	801.72	1015.11	309.08	235.75	138.07	80.08	151.48	219.28	248.29	158.17	179.21	136.37	66.18	67.19	42.32	54.97	93.97
1456			64016.55	176633.64	60503.63	59696.87	22033.47	11224.17	12506.24	20981.63	37411.99	13467.33	28009.54	64656.02	48651.18	31363.25	39962.01	32104.51	22234.48	31523.97	65111.46	32578.29	25996.08	25753.66	34616.82	30256.19	59699.91	87807.60	89442.53	49092.41	15358.90	20609.00	2597.32	1111.91	888.25	322.48	274.51	226.16	166.20	237.26	220.79	319.39	511.11	629.63	482.33	4356.24	6557.78	6800.13	7260.24
1457			50936.18	154149.71	71140.11	30997.28	18897.91	18598.09	8928.03	10766.52	6543.68	14355.44	32745.29	35321.44	10249.65	50351.81	112646.30	60365.91	62362.94	67842.53	58570.47	42211.73	35994.98	47213.32	49134.33	80428.41	44746.56	37556.51	46311.03	42178.33	16103.99	5745.54	3627.67	809.19	365.57	333.23	312.79	202.87	212.93	202.34	179.61	91.58	94.61	99.78	92.98	125.85	67.35	54.58	31.41
1458			13874.92	68174.89	51525.41	29506.80	38451.28	109057.90	19007.36	60584.26	60667.51	63407.84	87769.07	70157.96	125987.30	90220.95	29603.42	112850.21	116993.62	71776.42	37278.30	35761.24	27782.83	42853.44	45165.91	52239.61	53245.92	23905.32	9264.55	12369.01	11947.47	6411.45	1932.31	407.86	403.08	307.50	182.57	152.71	83.23	89.52	70.27	88.44	78.66	87.44	65.80	148.71	150.32	96.13	53.86
1459			318071.90	619038.56	372954.65	77084.73	35254.14	24925.50	7674.73	9717.62	31917.45	61259.73	50475.01	105652.19	43466.02	43580.03	78949.56	61320.96	30796.84	31429.27	54302.58	30883.12	22952.04	31365.15	38278.29	18630.96	22290.22	24693.43	12578.89	18153.94	13547.72	12590.21	5992.95	1459.21	567.14	346.91	151.09	176.65	119.04	166.13	95.78	108.31	103.75	144.75	100.53	94.21	76.54	65.94	52.83
1460			148442.65	411540.62	3148001.00	5705083.00	5467428.50	625173.62	42877.21	50689.44	27705.80	18451.58	46269.35	35910.95	47031.89	55627.16	30949.16	27684.45	54369.16	54277.29	52225.55	46288.77	44103.44	27428.88	23364.01	37369.82	35111.85	50502.78	55198.06	75953.47	31206.61	8290.84	3386.16	2018.29	975.22	507.98	373.67	709.83	990.77	158.38	215.68	275.57	432.94	422.57	208.74	308.68	379.58	697.07	314.28
1461			44581.96	253991.93	236273.45	50698.15	34931.75	39160.16	36468.04	39330.92	72524.78	63853.17	36840.41	21806.32	40615.50	23960.96	21773.18	17166.02	14460.26	25999.50	15323.57	8351.80	9031.87	18521.14	15322.39	25625.52	20636.91	22597.08	10874.20	4879.26	7382.35	6808.65	2937.35	1362.86	118.52	138.65	60.76	85.65	42.90	62.96	128.62	81.02	89.72	100.14	31.08	48.98	49.11	59.17	96.34
1462			59906.12	142815.09	225688.87	209753.00	67040.71	80792.78	82884.35	48834.40	33563.75	27754.20	52591.28	54457.58	27226.70	66946.48	27726.46	25699.65	38955.31	49215.42	50657.60	17355.52	11998.34	32201.07	31644.35	14720.59	21684.05	29568.63	20458.57	11851.59	9305.03	5244.46	2865.44	890.06	457.11	324.89	342.15	295.88	229.72	156.78	93.15	53.21	88.47	120.90	48.39	85.61	89.37	38.53	69.91
1463			23139.54	84029.17	70864.93	28875.91	21951.28	13796.91	9434.93	23402.75	33207.89	60188.62	38515.25	40954.03	36241.98	23335.13	58678.71	61422.00	36091.23	29999.93	44211.55	39399.56	28452.57	24674.59	26701.58	23992.60	24954.99	27369.04	21564.00	14071.69	11075.79	1892.94	483.31	268.39	197.26	274.61	207.61	261.07	191.55	164.55	126.40	100.83	94.19	56.14	65.97	120.99	118.37	101.24	66.34
1464			1796676.75	4703035.00	1840729.87	359872.53	203306.06	80481.82	86097.27	106695.97	36046.51	15567.59	13640.44	13914.45	18190.48	19386.30	18308.25	6601.62	6937.22	7616.15	4771.79	6700.44	7595.79	15412.51	20174.76	22501.15	22726.33	20512.37	23400.85	15252.29	12174.81	3086.54	2635.15	1442.83	547.25	238.99	423.59	337.97	326.32	365.94	387.47	384.21	115.04	235.13	524.91	262.96	274.59	437.78	92.99
1465			828972.87	4998848.50	5559505.50	3753231.50	4183158.25	1259451.00	169800.12	65910.44	42123.22	17583.84	17610.50	14112.96	12811.87	8838.66	11918.11	7360.85	10079.24	8665.72	14601.56	8571.82	9156.33	12588.40	22660.84	18906.34	29812.00	50212.48	46370.57	13380.24	12145.24	5373.02	3356.34	3269.58	3283.09	1595.28	761.87	935.60	849.30	878.90	621.92	420.15	769.82	587.94	802.00	436.59	300.87	114.33	180.86
1466			284518.34	768604.18	1918868.00	921196.43	136242.43	108391.63	39194.82	70131.83	62114.25	76349.89	47086.88	17260.33	24692.16	30636.14	31774.76	25294.90	26651.38	10274.06	17246.39	13896.00	5497.20	10039.41	17649.61	20198.28	31511.90	26261.64	22148.67	31011.93	6351.75	1678.70	1332.48	782.50	428.96	202.82	181.04	285.19	240.89	203.66	126.92	46.87	121.96	104.85	38.64	68.59	112.28	74.69	225.70
1467			66323.07	362568.78	232863.18	51821.46	24751.29	26430.27	15126.46	17545.66	19008.08	16584.84	12401.97	23415.86	32932.21	14675.34	10429.33	14261.63	42472.72	44098.99	23534.95	21336.42	7496.42	22841.04	36178.60	37249.30	39398.39	45774.23	29310.56	5457.42	2531.67	2146.42	1612.27	921.	243.92	186.14	228.39	156.75	209.89	398.96	302.67	256.84	139.04	88.16	109.26	56.26	97.63	86.46	126.73
1468			324652.31	782716.37	451375.78	149674.98	110974.46	57955.14	45808.10	29177.24	15274.43	14395.80	35366.92	40754.93	43582.98	26670.60	27172.78	25786.48	39271.18	19164.59	9486.84	20847.66	41873.12	34994.97	27118.86	30297.92	63238.50	34501.69	24781.33	18993.62	13672.65	6768.96	2421.79	1053.15	635.18	311.18	263.65	187.23	251.20	194.94	336.26	181.25	123.69	154.84	109.93	60.38	46.52	62.62	87.26
1469			147290.01	2319413.50	882067.68	492827.53	1062709.25	516013.87	71915.57	336096.93	113966.83	101409.05	61934.87	31473.35	17381.26	21807.87	20162.45	11330.89	13455.29	14153.13	7878.55	13305.14	14335.30	13819.20	9002.90	19320.89	18853.55	37287.64	36330.89	13807.10	3182.59	2338.40	565.69	463.45	376.06	244.54	394.23	317.28	209.93	151.58	188.35	259.35	182.92	195.37	201.53	191.70	335.87	209.64	160.85
1470			308645.03	645978.50	616976.81	369834.43	281293.56	166046.98	79634.06	54922.57	52662.87	25089.36	29481.26	23330.97	24559.50	18977.29	29647.83	18066.76	28022.88	21599.80	14558.71	14166.84	10022.21	15781.88	14578.36	50552.37	38949.17	17421.02	20966.69	7212.56	3215.71	1393.72	439.46	487.97	375.95	117.56	165.15	345.17	328.65	169.37	99.72	97.06	123.82	168.74	185.73	190.00	88.65	89.71	61.81
1471			142024.48	439234.12	328415.18	213299.43	56888.42	102335.35	103871.48	131804.73	57468.30	27189.54	24583.79	25419.93	40642.14	34160.75	16114.81	15248.73	7864.81	4547.05	5983.38	6260.14	11088.17	11001.41	26661.56	28191.94	21877.43	26929.79	52235.91	35565.07	32334.15	16668.75	4112.83	1592.38	423.21	292.42	347.19	308.07	203.40	214.01	115.88	83.88	133.81	178.74	242.30	367.57	154.80	68.27	88.59
1472			149055.78	440994.93	575363.25	139575.71	49384.44	84951.74	73410.36	17556.15	26692.32	25063.76	18037.58	14556.99	15246.38	26480.87	52655.50	56914.15	31668.94	26328.60	38299.09	24475.23	27530.81	30337.06	20524.27	10459.60	18902.56	29703.05	31375.09	10856.44	2929.13	779.63	305.74	473.96	263.32	214.79	80.66	159.84	107.02	72.96	87.49	142.31	142.03	92.15	47.52	90.21	70.22	264.95	91.73
1473			76244.73	233595.10	197105.57	220797.34	183856.17	95922.02	52859.77	25992.91	20654.19	50376.69	70051.50	41419.10	40583.01	19192.72	78444.68	68755.35	45675.70	30289.99	36804.94	36086.61	22437.98	36182.08	48446.76	48909.02	42619.52	37237.87	28378.54	28792.02	5866.99	1471.57	441.92	1156.75	605.70	220.60	111.04	153.16	90.06	154.26	168.99	178.10	280.80	357.68	457.07	1571.82	2659.22	6986.49	7771.70
1474			242887.79	513607.78	308792.25	212238.82	124541.24	476414.43	354894.06	43061.90	33336.53	26611.43	39523.57	27753.88	22893.61	16876.18	21164.13	23798.34	22554.68	17376.87	23128.40	9752.19	11277.51	15653.50	9836.99	15146.31	25575.28	47049.34	62800.54	24214.48	11450.17	8290.17	1680.55	273.69	359.85	329.38	277.01	138.96	132.29	78.34	101.24	271.62	221.78	102.35	50.47	58.68	72.22	43.34	70.56
1475			24358.90	140797.79	101926.55	111245.22	63537.76	29755.88	35520.06	13613.51	13764.28	13050.56	17897.88	45795.01	43926.70	33689.46	38628.57	53087.61	53462.92	39183.01	73767.75	108348.50	74397.30	26183.89	42767.24	21149.56	13183.28	25228.34	36979.92	22825.65	11757.78	2520.37	1054.20	1110.42	175.41	254.52	170.88	114.51	152.60	87.12	56.97	55.86	87.22	42.29	97.63	118.15	139.87	95.94	100.84
1476			120691.88	287182.62	561482.06	494226.21	75656.88	37198.82	40908.34	59244.46	33331.98	35571.26	37158.37	12732.18	14513.54	38399.32	18517.08	27237.30	43843.99	16077.91	61546.21	40708.76	44070.67	45843.79	27708.48	23140.99	5100.76	3488.54	1089.80	957.97	440.25	203.36	344.72	286.11	152.31	119.33	110.80	157.87	203.58	82.23	201.03	128.13	100.49	99.53	98.49	146.82	118.05	103.83	90.05
1477			172783.12	471688.87	219166.10	52974.45	21666.68	7737.49	29531.76	9213.46	38282.66	23916.65	10376.47	14442.72	37672.18	47607.57	85442.94	100524.57	102478.36	59973.53	48630.28	51602.55	61726.56	51910.61	42703.20	41173.47	48300.78	60709.86	47473.95	34694.80	11099.21	4810.90	9251.98	2654.00	547.17	511.74	281.66	162.56	95.07	189.94	119.02	87.23	124.28	124.22	27.09	43.83	106.92	106.65	73.30
1478			38320.54	137764.10	102837.94	76420.07	25770.79	34477.35	48310.42	32905.61	13442.33	16609.73	25919.71	30581.61	81398.60	64070.45	51431.73	60722.27	30992.74	21511.35	12561.32	8953.11	21768.20	13811.54	13110.61	28883.40	26853.90	24497.53	20724.75	8946.05	3755.10	2662.04	1758.60	352.49	267.99	245.61	72.15	119.99	133.57	96.32	75.83	72.38	52.18	71.95	59.16	53.46	27.09	31.12	59.10
1479			866332.37	1501203.50	686295.43	213966.14	59769.37	97990.33	63264.33	59352.00	25281.75	42142.41	40647.32	34155.85	22719.03	17350.37	34684.76	25653.11	26342.82	15358.41	18682.88	15929.18	7281.87	20844.08	53734.61	85523.91	65173.78	28870.06	14740.43	7781.12	1683.21	1009.12	460.07	240.48	294.21	225.76	228.26	176.29	189.10	209.60	156.36	143.45	91.28	74.13	81.61	104.31	30.69	66.99	74.09
1480			15360.01	261736.87	268804.62	310445.50	149747.73	108020.79	205741.25	123698.32	149335.76	171549.12	52072.50	60548.94	17916.06	31093.73	22238.31	11933.54	17113.58	41912.38	38845.36	37933.24	43025.78	28920.53	14457.18	22213.86	15172.06	32257.43	59662.71	39060.44	18946.38	12852.14	4253.68	960.57	440.15	338.02	284.92	240.53	177.27	121.32	103.76	88.38	142.86	167.56	122.88	51.22	67.91	59.43	88.72
1481			57763.21	74214.33	46683.43	77496.16	14257.90	10915.68	12650.16	16395.36	25519.98	46342.96	42261.83	42802.19	37696.88	55890.88	69562.20	31904.42	33962.80	25241.53	36782.60	76323.67	79991.06	56946.08	54834.96	57554.01	40572.77	9225.77	5629.71	411.24	532.06	424.40	386.31	395.59	200.35	173.58	146.77	115.04	108.87	84.40	72.81	85.51	106.24	59.16	56.93	88.81	106.28	57.48	57.48
1482			918329.87	1798291.25	1537660.00	1633565.50	741565.56	51042.78	12082.40	12136.13	27929.44	12773.97	14379.20	15928.99	33869.88	37524.32	42339.72	37758.60	30216.94	17342.35	17528.83	27827.89	34955.66	28605.11	44325.46	68327.92	50090.60	28228.94	14278.49	8770.94	7490.95	3783.91	1678.05	699.75	517.44	646.85	420.04	188.26	108.18	163.58	252.28	160.41	192.90	268.12	79.04	128.87	139.28	172.59	132.66
1483			243568.18	868655.06	381078.93	359782.03	209019.84	61233.66	47957.73	66374.63	448639.75	104579.96	16421.43	6849.91	13144.55	31885.27	34545.79	21564.44	22164.09	26983.54	18460.75	13428.13	17129.09	30142.86	40158.39	32061.02	35113.31	27957.96	15992.33	17671.86	3869.63	2816.29	1947.54	804.14	312.71	185.84	103.23	110.52	96.89	94.72	105.54	154.91	159.54	109.43	148.37	122.34	85.40	68.59	108.41
1484			409492.06	572373.93	268998.56	124225.09	79130.03	81789.46	46649.10	31989.87	26865.80	35331.49	52022.05	84392.08	44892.57	35407.59	32172.56	17722.40	19583.16	17888.01	13845.19	15148.91	27516.82	14583.76	35068.44	38986.01	29328.33	32706.40	29984.17	14686.34	9053.81	3229.43	1252.93	211.31	212.44	348.14	154.64	181.57	63.59	150.13	139.59	100.36	106.07	108.82	66.82	87.15	89.36	58.94	109.07
1485			22728.34	73695.82	39356.87	24948.91	9110.92	11250.59	32861.15	47016.22	38515.81	67361.46	46091.19	66111.49	103231.59	63757.46	81939.67	82282.18	41437.91	23964.12	42220.98	26967.07	13905.55	16147.23	31266.50	30957.04	34916.62	33386.62	35398.76	14453.28	2535.56	1571.67	470.65	371.94	200.08	178.16	180.86	171.20	137.36	114.59	102.41	102.84	76.40	85.02	80.37	89.24	71.14	59.04	58.03
1486			871245.00	2600647.50	747093.25	892111.87	2458905.00	630688.75	89967.19	55919.05	93147.53	69769.79	40837.70	18962.69	8872.06	6354.39	2962.76	12158.95	12385.03	24150.03	11013.00	15925.26	26616.11	48339.69	69746.70	52948.35	47474.48	32561.20	30704.87	13468.90	6662.08	3558.64	1403.31	1535.50	1137.64	693.70	654.50	586.92	611.64	516.81	372.36	560.89	717.40	530.20	322.03	375.82	134.44	312.38	246.29
1487			171000.62	1175484.12	3553932.00	1191141.37	97404.40	60805.16	21731.29	24593.31	26951.27	11390.81	9761.53	16169.91	24353.62	19319.67	20094.62	14000.09	18470.84	9938.11	13163.31	15038.21	13714.94	9578.50	30647.91	33437.56	26069.64	22123.50	7144.26	1322.89	662.12	956.07	635.95	519.08	258.90	203.06	267.47	426.44	374.80	156.00	467.49	274.38	195.77	411.19	192.56	355.03	507.25	1103.64	1229.78
1488			60468.67	852533.62	855714.43	234394.23	71749.35	26329.09	40222.68	14889.92	12815.99	19137.66	25998.42	38440.94	53345.53	26133.09	3790.82	7548.59	9559.89	16566.33	23592.24	36878.36	44560.72	67881.51	38249.83	42342.26	56184.94	31702.19	20386.52	6426.79	3319.01	1501.33	534.40	119.16	251.04	290.47	300.58	179.26	165.85	116.89	47.13	53.51	43.00	21.90	67.84	72.39	60.79	59.97	72.32
1489			217453.32	520756.37	626365.68	444609.15	150283.07	29423.66	37861.53	59238.07	47308.71	48398.73	46775.80	40127.46	28323.61	27188.38	31550.67	63691.26	71824.28	45152.06	47064.52	29245.76	56298.64	55246.19	77522.51	89952.85	25911.01	30111.43	41811.53	17373.40	1430.49	1686.92	1156.93	396.82	359.30	390.63	341.77	117.14	119.54	109.53	167.70	115.55	119.33	83.63	107.92	170.46	135.26	109.68	99.38
1490			252457.89	869507.62	319458.81	114033.73	75909.49	29589.65	34823.67	19112.16	38047.76	71289.77	40037.46	11937.16	21312.17	17651.43	8943.62	18452.52	25294.21	17855.64	12821.04	10369.96	13823.69	19061.54	24749.18	37074.73	48443.98	19022.48	3326.96	8076.94	5150.87	4423.75	604.65	320.88	261.79	309.32	118.17	134.87	104.55	165.23	70.39	97.48	46.07	120.58	52.84	59.74	26.68	55.06	70.29
1491			32706.15	385764.87	193048.40	56718.01	28587.48	52724.92	34339.65	45186.09	55721.00	47565.17	51731.96	18845.46	32001.06	55376.96	63378.12	33935.22	16061.52	14977.00	5307.95	10077.21	17840.75	20170.25	19869.73	10465.24	11378.22	17781.01	22961.70	18492.89	9269.14	1566.94	511.61	377.02	173.36	203.18	82.00	27.89	95.63	165.72	111.41	65.46	101.73	308.93	853.50	1052.04	5056.70	6286.38	8200.88
1492			68173.53	794552.81	738699.75	76843.89	60170.75	51790.83	17588.00	16133.58	12519.94	28502.09	21292.33	19900.01	9386.29	47254.16	84241.28	40775.98	41164.07	42133.17	44917.05	26197.43	36254.36	38578.64	35393.87	31785.36	68042.33	62304.39	177735.01	154315.10	24897.93	2668.84	1289.92	847.71	283.24	466.93	238.76	259.64	318.03	274.52	188.27	178.75	132.15	170.86	113.56	257.15	391.05	542.54	1872.98
1493			167930.84	370314.06	142852.78	190792.12	179775.93	106883.12	93952.42	39696.30	34331.08	41225.81	43209.34	24664.81	17872.17	19982.34	19726.18	16650.16	20135.56	18952.78	10044.38	8069.98	17227.52	35818.53	27208.10	32188.70	48273.31	93883.36	87021.63	19378.35	1397.66	972.24	1318.23	498.05	403.45	208.45	283.53	330.98	201.45	140.14	76.96	128.87	63.84	73.24	38.37	55.63	76.87	98.02	75.01
1494			42141.94	139362.18	36576.49	78834.52	77645.03	20518.35	23500.01	32128.02	51060.49	87599.95	94574.60	67883.33	99117.07	56176.25	44451.80	39223.55	21602.66	20065.47	27823.15	16775.27	22323.55	29970.53	31781.80	26728.38	10446.60	7451.90	1213.55	939.65	545.51	151.10	177.32	174.74	120.13	51.64	109.80	98.67	79.46	141.29	44.72	61.50	124.13	94.58	128.39	324.57	301.63	1122.12	3651.59
1495			148663.93	504671.68	477051.62	568114.18	88047.09	50342.77	11108.86	30571.32	39728.24	18354.33	32954.53	55049.54	60852.64	45192.39	46604.05	35953.87	11889.69	36791.40	26403.38	34293.69	21372.35	6966.49	15147.81	36151.72	45456.63	51146.52	54607.73	17455.11	12459.87	2832.86	820.36	473.31	304.13	195.47	133.92	112.66	151.86	90.22	149.56	109.64	65.81	85.47	38.68	60.13	79.99	82.88	90.05
1496			269083.40	787574.25	297394.71	28466.50	43644.58	256172.29	245436.92	71552.75	28614.89	32124.17	62575.11	49600.56	51522.45	49441.69	47315.12	46194.38	25806.77	31280.49	36638.17	30281.17	33492.68	19375.23	30824.10	39711.49	27976.95	25501.84	20719.92	11136.70	9805.80	11905.05	9686.54	1688.96	1041.23	284.92	214.82	205.90	120.90	225.75	84.85	62.64	75.21	62.22	75.32	56.25	80.69	90.38	63.85
1497			17224.49	123619.60	393789.03	318647.28	157614.93	78793.67	36255.01	34316.56	36028.84	39931.32	33785.73	28333.35	27806.33	28558.57	23288.92	11680.82	12559.30	10606.66	5678.49	3769.34	10781.83	11039.20	16467.89	33216.27	31646.03	33061.51	37610.95	24693.41	13728.86	5649.84	825.20	396.46	460.72	380.60	304.85	200.92	147.40	174.63	143.71	95.79	83.34	75.98	108.71	68.17	75.56	58.52	49.34
1498			207585.89	1406575.37	1157576.25	324409.68	72302.34	37998.02	38544.87	24919.98	48804.07	77184.21	64202.19	25833.35	42380.88	65275.47	33944.62	7145.12	6651.93	7860.37	9218.14	13665.30	17345.74	14804.65	37563.21	37468.87	41123.70	34075.38	47288.62	35252.87	6514.56	1583.73	1023.49	568.43	735.87	445.82	221.00	246.42	259.23	97.17	111.43	129.14	132.09	102.39	177.18	99.34	71.35	121.99	158.54
1499			37497.05	127045.25	414393.87	623815.93	251647.92	32072.43	17916.63	36801.69	31502.65	38215.33	35090.56	28305.59	44292.05	45526.83	27925.47	21902.28	20344.92	21383.02	23068.47	21969.02	15777.17	25987.92	58199.91	39231.42	13896.05	10223.87	5230.77	4019.46	1430.68	228.91	195.71	228.68	109.05	196.52	132.39	118.08	96.08	57.40	61.47	127.82	127.18	103.80	78.85	64.76	57.37	66.60	60.76
1500			99505.45	387001.12	200764.40	65739.60	47189.24	92034.34	54450.69	68578.00	52947.60	32816.69	39350.37	32214.21	32537.55	14569.85	18161.54	23859.00	16582.87	14940.40	13452.79	5509.84	9652.38	17005.18	19583.71	27977.68	42864.20	38597.92	14555.62	12340.52	2868.51	862.83	644.02	447.63	226.95	218.28	145.92	89.64	59.79	56.18	99.52	75.83	36.47	126.10	63.85	32.05	36.30	45.01	60.07
1501			30262.07	114292.30	51339.07	24819.34	88781.33	49138.91	17445.74	18017.33	38721.14	24451.14	16463.72	33681.41	50815.01	64442.06	45526.30	24736.72	29268.44	27944.92	25532.04	15864.57	40837.39	43053.49	48970.72	29892.90	16693.48	13841.17	5126.40	1353.86	1047.07	553.06	150.33	96.01	83.24	131.09	71.09	52.37	103.47	105.02	57.31	70.17	52.18	68.83	94.95	106.67	49.38	63.83	46.43
1502			98583.82	304603.09	248223.54	162226.60	43623.03	27740.99	19334.62	29578.46	42145.93	37648.94	36169.00	31530.34	33560.75	44698.18	36718.12	21762.72	13555.54	12027.84	10322.49	9875.19	7635.65	10025.89	12341.10	22828.16	43953.60	25312.84	19537.96	9429.42	1606.21	378.54	275.67	337.21	497.42	213.23	106.70	106.86	99.23	113.56	111.83	32.59	69.42	100.97	71.99	69.11	84.46	66.46	68.68
1503			56177.65	274232.87	113914.80	46734.00	49132.12	45137.00	60783.83	53781.53	26826.73	48052.70	66511.96	45873.96	2	11799.88	15103.57	26505.57	25663.56	20116.70	18057.96	8159.96	13156.40	32845.79	32432.13	36180.57	42530.64	53811.79	65253.12	15698.69	2564.58	1942.96	1489.39	1240.11	537.82	803.32	570.10	476.12	150.80	98.38	114.07	169.42	142.46	89.82	75.98	109.25	86.96	111.84	94.56
1504			204269.93	678715.31	349026.15	328944.65	207942.51	45154.43	139487.07	228382.29	140447.68	104479.27	82468.96	18416.75	38337.05	33582.19	34789.15	14457.43	26623.41	13950.42	20194.81	16892.82	16321.55	12451.62	3855.47	7928.21	23332.67	23225.72	19552.91	11418.91	2966.28	795.65	628.87	177.38	142.87	430.75	269.27	129.28	128.75	76.39	157.51	102.42	176.33	157.33	62.10	70.00	79.82	83.09	142.67
1505			82046.60	572141.12	421556.46	567568.81	153246.92	21739.42	50456.73	61630.19	25744.83	15931.94	27429.98	24261.85	28285.10	33433.66	19409.23	35048.41	37446.35	33631.41	22789.39	22429.08	19169.67	23849.81	43356.65	35026.93	54227.36	48032.75	25325.83	3724.97	1219.78	477.91	245.37	349.79	220.34	117.41	177.48	293.54	247.81	90.14	61.51	90.20	104.25	177.76	119.84	100.77	88.41	101.73	97.35
1506			61649.35	211308.90	250727.18	283792.75	574946.93	229609.84	40277.04	62574.39	55856.53	68694.57	53423.92	19994.86	13965.24	14972.52	17399.48	11135.55	9581.00	16536.37	13037.25	19939.44	19065.60	27304.40	33641.12	65955.48	40244.82	25921.99	44871.65	31850.05	6463.75	4102.77	774.02	830.67	494.87	377.47	260.84	334.89	218.63	109.50	214.15	135.04	80.98	145.39	96.21	117.10	94.15	80.41	87.76
1507			65609.01	146979.96	260546.90	138934.04	63167.50	22933.23	52905.73	30748.62	24478.41	34846.84	18968.84	15220.07	15319.95	24359.78	29568.95	39041.16	23319.94	25404.55	20611.41	36782.78	23420.03	22316.61	28200.69	49186.92	19379.44	27291.45	18000.58	6183.04	3579.77	638.93	392.44	170.60	191.90	102.37	97.22	181.86	113.22	162.11	107.14	85.63	101.58	107.13	81.30	37.06	42.27	36.96	40.23
1508			46622.56	171641.10	98064.97	37174.37	42494.96	25761.23	44652.60	77982.13	59510.57	53757.37	46040.11	50444.11	21023.71	15649.30	25195.40	21389.61	27691.17	12756.71	9874.94	11791.21	20881.26	20593.52	16228.43	28532.63	39252.11	15698.76	30173.63	31303.95	5363.82	826.30	906.54	612.79	366.98	244.47	305.19	393.30	222.49	128.59	145.00	147.15	144.90	70.82	95.30	73.97	44.40	90.18	47.68
1509			93841.60	237621.71	117706.52	58331.73	101042.46	127174.51	75895.51	82025.46	95007.10	55346.91	33347.50	43996.69	29263.05	24800.33	16748.03	23950.20	22367.08	31047.51	24279.16	27579.99	27070.86	58746.20	85478.32	140169.31	106173.57	39785.80	17329.83	8819.29	3843.29	1521.59	625.92	821.78	381.75	495.85	466.33	460.39	185.41	132.96	258.40	187.18	142.69	203.66	98.29	74.29	103.75	91.73	65.89
1510			113854.68	395060.09	153112.98	99518.62	50714.00	64692.03	83315.33	67295.26	26234.90	17668.18	31536.22	22108.80	39763.96	27086.30	33779.18	40885.26	27671.51	16350.40	6469.38	9165.38	13314.20	20871.00	40971.89	21448.73	32407.39	37144.50	23769.51	17099.73	7106.68	2112.26	478.86	253.04	317.72	176.06	115.01	113.36	82.51	74.25	75.23	63.61	44.72	62.26	40.58	32.11	30.67	62.35	70.45
1511			161872.95	692831.00	433245.53	629474.06	616280.37	62357.39	66725.64	74622.96	48303.61	25576.50	26971.21	13738.64	17573.46	9528.34	8679.69	20728.12	9865.10	6866.10	12256.45	8383.88	12329.21	20332.81	38952.55	45860.42	48917.23	71289.43	38537.43	26861.36	13019.16	4065.88	1346.81	552.48	815.34	851.73	712.87	577.01	220.25	345.27	221.29	145.11	133.97	161.75	54.29	106.78	146.47	101.57	97.91
1512			32801.83	98877.00	78179.24	165117.09	147377.62	50323.66	18884.08	31544.30	20960.66	49173.27	69036.46	60646.94	99240.00	39437.46	45642.76	31307.95	43697.68	40743.46	17635.54	18710.57	19683.81	36382.12	32013.80	58411.47	57549.15	15245.26	12244.39	9490.32	2523.39	1762.90	1441.25	1220.90	709.59	624.50	627.35	426.84	178.70	212.28	118.03	152.83	186.30	177.85	128.29	95.39	71.39	70.72	53.32
1513			24640.03	621411.75	504429.90	177564.76	80011.02	53270.89	40378.48	36919.13	18893.63	27148.53	38424.26	38847.07	21808.70	36117.30	32322.95	14325.57	22165.33	24141.64	16619.46	16272.45	16536.52	23760.69	10748.88	20647.99	68639.13	20762.33	9144.66	4737.01	442.46	1229.25	1908.00	1140.45	1068.51	1347.78	614.00	856.86	407.10	214.98	176.55	150.20	107.72	142.53	165.72	224.54	81.20	63.63	102.58
1514			18703.30	195048.60	154930.23	45460.79	42035.28	30603.34	79140.44	102815.50	45150.19	43918.18	52898.82	40488.86	71144.39	25923.52	19906.16	13267.23	13165.99	12238.43	15278.23	16194.43	13126.68	21634.78	32536.97	34818.97	36840.76	15234.90	2820.94	2182.02	396.78	315.10	331.53	226.30	255.08	272.71	259.59	271.25	216.37	211.13	112.72	98.53	128.96	144.30	82.42	76.10	99.95	63.09	63.79
1515			249791.26	978833.62	601570.31	127565.35	197472.00	162178.42	61547.21	33249.33	19237.47	39619.94	42837.55	35727.41	34709.53	16456.44	16198.71	26043.38	29667.35	18888.85	22840.24	20836.09	31714.00	29423.32	47375.29	86351.23	85938.96	60211.13	68561.39	38270.20	7602.76	3399.20	2356.13	741.28	644.76	311.85	595.41	217.48	354.44	228.36	244.34	119.38	162.78	105.39	76.78	76.18	84.05	38.37	50.78
1516			37557.57	111582.04	39431.89	25924.48	30584.97	22463.87	14189.69	6713.61	9345.38	19325.88	9515.65	16886.24	46389.13	58962.37	52361.20	24368.44	29454.65	18388.15	20843.37	18051.28	33534.71	63246.96	74540.60	109789.16	116525.34	61101.60	26227.27	5533.22	2653.78	1370.92	1119.24	403.28	295.05	332.08	170.58	338.40	182.04	105.79	241.92	172.91	130.95	101.65	97.78	189.06	277.62	535.22	1146.78
1517			36374.51	133250.76	97344.20	53047.41	11068.75	11147.93	17069.86	20175.87	25189.04	51210.42	63706.78	52722.44	72911.23	47275.04	32065.86	30862.98	18083.30	17045.70	27373.71	17287.81	18385.94	17474.46	23544.91	35014.41	59733.40	46811.43	20599.20	18243.23	3083.37	943.42	886.48	638.49	263.82	174.75	145.21	210.71	136.10	90.96	134.70	85.48	77.09	67.22	66.72	32.96	34.88	58.81	65.92
1518			50720.82	241566.29	231928.00	152958.09	582833.75	1406953.75	136564.57	115478.93	93894.42	45673.74	47436.24	44680.96	18703.23	12876.98	17418.25	12715.93	9898.78	10094.87	15405.11	12164.14	13073.88	31728.17	64433.92	61664.41	26459.11	16212.14	4650.38	2053.14	474.46	285.92	232.75	77.26	171.81	120.57	123.70	161.76	94.53	145.82	53.35	129.96	66.47	82.72	94.00	51.67	86.41	118.75	106.01
1519			37871.51	210115.75	288287.25	94125.61	33851.49	51740.12	70719.53	52958.91	64327.30	64044.32	44704.00	14085.45	23305.39	50058.09	50731.92	46483.21	20199.05	10207.37	6849.04	10737.12	12065.86	31915.73	78461.69	50326.98	119863.42	125908.63	45293.51	15242.79	6777.13	1994.23	1253.69	904.05	1099.32	499.41	138.10	87.36	132.06	55.88	79.88	53.20	59.80	84.68	42.10	111.15	95.24	57.76	52.68
1520			71830.77	182322.50	212520.92	530688.37	246966.89	41141.42	51611.08	50269.00	38599.09	46606.01	62951.35	45984.52	36608.75	50716.33	40742.60	30191.16	44763.42	37729.50	13830.33	53079.16	40173.44	39043.76	35827.07	28674.20	45640.85	49674.64	28120.50	8704.85	1737.50	1269.61	793.43	518.85	938.51	739.30	697.62	559.83	354.67	491.12	393.47	248.85	275.03	173.24	226.43	192.84	190.86	135.10	76.66
1521			42044.26	237535.10	342109.50	124070.14	21836.64	6487.26	22711.57	45066.82	26924.21	42509.61	52585.74	29185.63	42427.82	48255.69	61714.02	30794.38	24763.83	17901.33	44688.30	48904.64	31696.89	21829.26	36622.92	25115.75	13363.53	7640.90	2982.23	526.39	385.89	293.72	342.38	473.56	365.22	135.72	125.73	77.56	85.33	82.93	102.06	60.05	61.70	59.75	22.35	56.08	33.87	32.39	41.53
1522			115463.49	286990.84	135793.34	18234.43	14076.30	9962.31	10838.57	10712.15	16549.69	14275.55	36716.05	51019.58	63159.67	26880.99	38972.34	72331.36	88759.14	36258.19	23525.24	41283.25	22709.70	28996.03	34358.95	66465.62	74466.88	75981.07	79418.60	56094.59	17942.54	4457.50	1672.75	692.08	564.26	383.27	297.66	131.80	158.57	123.12	82.39	91.84	58.09	72.16	98.44	72.00	47.51	48.44	78.53
1523			23439.15	200864.78	141178.32	18188.50	49438.74	146268.40	611216.81	185792.01	50896.22	52286.39	105721.35	54691.18	66719.16	54519.73	51657.82	83425.44	59464.35	26811.64	27860.37	36015.55	30351.53	21420.44	16915.26	11977.72	15313.19	15475.63	12347.88	6131.05	2649.36	2607.36	1477.51	1068.01	437.46	741.25	574.39	315.22	132.11	225.49	247.06	386.24	287.72	108.94	247.86	753.61	264.17	63.46	63.41
1524			242335.28	712743.81	980543.06	348096.09	40727.72	15754.63	29657.66	33661.21	31421.80	35225.49	80643.00	31870.16	17535.73	36309.57	38924.62	21005.58	17782.69	13764.38	5538.51	7635.81	15209.80	38631.57	39428.35	26332.29	29682.75	26808.41	19532.96	10909.28	3432.80	1008.21	479.88	482.44	296.67	291.73	267.48	286.09	208.45	126.56	91.48	95.61	109.21	92.92	100.53	78.97	42.49	55.47	85.45
1525			1062582.25	4945475.00	6422726.00	1416032.75	93260.96	23480.40	27725.34	19053.91	13773.09	9129.37	3724.73	8259.13	4399.11	6232.02	4870.08	7243.59	7655.41	6809.56	7247.20	8857.84	4840.34	7244.04	15204.86	27637.25	14666.73	10656.43	5201.55	2316.02	916.77	1349.78	1483.31	938.07	778.99	558.24	920.80	444.15	281.04	240.15	228.22	194.64	241.25	973.23	349.96	293.03	314.56	414.79	151.82
1526			3932674.75	5131939.00	1031757.56	289254.81	62734.58	87477.99	20881.20	41872.52	57545.32	40941.67	42040.73	20146.60	14374.55	12368.65	22024.39	36686.35	41663.88	32702.24	43601.06	28579.36	25521.02	49703.37	59875.43	28972.53	14532.78	5596.88	1446.48	774.80	484.55	1201.71	888.76	973.46	623.17	575.66	721.11	1013.21	835.40	533.97	824.29	641.13	349.95	137.46	278.31	132.10	100.91	132.42	110.91
1527			117215.34	237784.28	147446.14	448314.93	63820.71	68526.64	47662.87	31187.91	14338.21	26236.35	42293.93	42900.40	30013.83	20802.13	33937.74	21642.06	47257.50	52650.39	19715.71	27170.52	18629.29	15709.56	19411.54	31569.20	15573.90	26035.25	10031.12	7093.27	3912.38	1282.03	350.78	593.89	442.48	163.55	251.15	236.45	221.84	323.37	104.01	140.10	106.98	160.99	209.90	196.00	171.07	77.61	104.55
1528			60732.07	219045.96	389204.84	229992.40	84670.55	44653.48	22333.73	17257.28	12194.47	22706.73	25904.89	9581.38	26850.45	33945.74	27050.02	55274.72	36055.70	43798.64	6557.22	10372.94	18686.68	18553.84	29050.40	54279.57	62760.55	54830.67	10813.78	3302.06	2259.29	941.67	742.24	577.20	669.94	355.72	204.08	183.40	231.91	181.02	111.54	48.01	55.79	73.05	76.93	95.57	102.34	106.31	88.18
1529			45939.37	142875.25	20678.30	48205.77	72403.09	106251.40	48802.53	38485.47	50553.09	30206.28	30665.39	36844.69	41553.08	15437.84	17743.04	17722.68	25244.66	30421.23	9814.62	19252.38	29868.55	25178.53	24131.61	26144.83	35772.22	23090.99	8524.48	4721.82	1295.17	843.12	591.89	372.52	252.97	229.42	135.20	165.79	119.26	94.04	128.28	138.59	171.87	310.15	1029.34	3092.71	3434.14	631.31	1690.66
1530			83078.08	254225.95	88726.71	24964.39	12327.67	13125.58	9213.20	22048.40	23200.51	54959.90	38014.60	60806.32	54959.70	71292.00	79774.96	34190.87	39917.95	47020.76	17805.93	19267.77	21438.46	16530.57	16586.00	19274.84	10875.16	19565.25	22369.42	10663.78	1946.78	529.80	361.04	155.42	88.85	218.32	96.15	60.53	85.94	122.37	107.26	74.94	87.23	162.87	104.49	66.15	60.50	72.09	51.50
1531			339216.87	827958.81	642902.31	81071.25	61114.56	140097.64	167892.95	217344.07	316237.28	38305.86	21239.68	18123.09	31066.30	17644.05	8605.80	8912.64	14810.61	17825.85	9850.20	8901.14	7970.27	5795.74	4882.42	13686.25	26941.10	50370.96	39983.74	16276.04	6729.71	1597.32	788.33	425.72	272.29	238.09	271.14	303.96	82.09	93.75	87.83	66.48	81.35	77.43	108.82	134.79	68.19	87.23	78.27
1532			26503.06	103469.67	71715.46	44746.80	48174.70	246924.68	568653.37	204249.25	84698.14	90531.28	115335.98	157097.98	131418.54	70816.39	39633.64	43180.98	38533.00	17201.87	41218.32	23940.60	17340.27	74181.95	64850.72	40870.31	44865.68	24924.25	9688.99	2897.77	2870.69	895.78	884.86	703.28	624.06	469.93	242.18	209.53	221.77	151.45	98.77	109.07	179.22	217.04	106.05	135.52	50.47	53.36	26.65
1533			414537.68	1661971.12	3291539.25	1118286.00	448969.50	136169.48	43099.63	36806.34	30969.20	20715.50	25631.77	41061.73	23794.33	8375.51	9072.61	5800.96	8003.97	4239.14	7184.37	10124.81	15230.63	18617.21	17820.45	13939.25	29087.25	15458.21	6279.61	1923.03	680.09	875.21	539.79	340.98	431.54	1334.71	738.99	147.25	422.86	1029.73	331.43	328.56	392.80	378.91	169.90	221.08	159.18	113.54	164.84
1534			144466.34	469444.15	834361.37	3806035.50	2717132.25	187008.81	27525.71	14046.22	30079.03	38622.45	38058.88	35387.82	37264.85	24779.34	11094.20	7999.74	4488.93	9852.62	14499.38	23504.76	40649.78	50647.00	38187.33	56284.01	60901.79	23385.48	6100.08	4919.74	1534.03	2148.45	2306.31	1654.31	1268.70	1432.32	288.72	1499.15	1396.04	1582.64	485.69	483.09	473.42	173.90	481.30	431.99	546.59	617.82	398.25
1535			49617.49	106272.09	62229.24	45543.30	40421.69	36731.26	28531.81	58497.09	87208.10	67123.69	54031.87	71404.10	78613.72	41581.64	16924.31	45330.72	26500.93	13226.95	15568.23	19916.21	10295.15	15975.64	35490.76	49155.14	42796.01	9928.28	5234.07	2017.80	1161.45	702.63	304.77	319.67	258.25	67.52	144.93	257.91	226.89	184.37	128.69	141.81	105.13	92.14	60.38	58.98	54.03	26.59	46.18
1536			94792.49	256930.46	532152.37	281437.46	58777.51	58690.75	76719.76	83987.29	73397.17	38067.89	52395.89	92910.20	31577.38	37487.18	47397.07	30210.37	14974.20	8908.62	11852.05	13822.83	15460.87	24276.02	40682.49	74889.85	52041.06	38472.82	15911.54	2335.28	663.96	411.79	373.53	644.14	443.67	304.86	221.41	148.58	231.03	290.72	297.75	232.17	238.22	234.62	170.84	48.08	80.72	53.67	90.07
1537			77602.28	664883.37	203292.18	426582.81	116350.94	47308.39	83146.71	62265.02	48612.55	44394.40	30197.33	20121.79	17472.18	10280.91	15286.81	13320.73	7327.08	6532.40	15628.93	14873.12	13626.41	14509.57	15668.11	14919.75	21170.33	12274.34	17071.49	15338.37	6572.23	1404.77	456.77	426.17	368.49	598.53	235.11	179.67	329.60	135.19	175.48	132.54	186.85	53.78	85.46	79.89	183.92	77.36	46.31
1538			47402.27	172833.45	89112.34	98160.19	78201.25	84029.72	64573.37	37004.69	22799.90	33533.44	32052.05	19891.58	25022.20	20745.29	16656.23	11146.28	15603.45	15850.12	10675.71	16597.26	19844.19	33944.18	50474.37	46069.53	25095.33	50563.61	18917.87	4413.70	1266.19	308.64	467.29	330.97	176.25	282.16	90.95	79.11	98.27	86.18	42.03	48.05	108.43	112.28	134.19	114.08	85.90	72.58	44.24
1539			101392.06	1767351.12	985944.75	54235.45	65324.32	60208.96	54799.45	50815.58	56010.64	49692.79	72607.95	36007.9217	37225.71	24566.68	33395.07	16427.57	20909.08	16640.12	12430.51	11864.98	16839.42	40820.26	51139.31	12498.82	7030.93	4976.42	1300.83	865.35	505.41	127.97	154.36	204.11	269.38	174.30	136.96	84.41	86.05	93.22	179.17	134.52	181.43	88.89	143.26	65.07	80.65	35.89	54.44
1540			215214.04	799232.75	413000.56	201185.89	135980.23	117210.53	340127.71	235525.53	34678.30	38780.30	26897.54	24950.38	24074.50	11840.42	16641.49	21250.78	19818.54	6596.23	14937.58	9799.25	18510.54	33102.13	50528.75	55158.82	35239.53	15476.67	7285.70	2747.90	1474.52	645.62	445.13	502.10	347.86	610.79	442.03	490.00	201.93	268.60	227.85	372.27	473.75	375.23	208.20	251.76	201.99	135.94	191.54
1541			54347.39	802787.50	1695739.25	418551.18	36976.37	49703.56	73360.38	66865.57	40503.03	30985.34	15017.31	31945.97	76685.57	34627.23	18548.81	30747.51	22902.29	12706.30	13278.91	14184.84	18811.87	19204.66	30624.17	43721.14	24288.11	8406.05	3643.78	914.95	510.83	413.45	374.98	210.50	177.53	239.78	143.47	117.66	143.97	153.65	72.28	284.11	223.79	102.13	67.23	166.36	104.40	144.89	142.35
1542			104775.02	517656.71	97457.81	2943051.25	5959428.00	778999.25	161684.23	67555.50	19400.79	17413.55	26848.68	15766.52	17971.63	43047.22	28046.76	15056.64	17900.07	24860.48	12934.99	13972.30	20602.20	36342.13	20663.82	19120.10	26192.30	25315.87	7397.67	1094.03	1170.04	692.12	393.33	165.06	141.84	246.74	404.45	92.02	225.28	225.41	220.06	129.20	108.72	152.85	80.73	47.07	59.13	177.66	50.83
1543			131136.03	227820.54	71666.39	45062.33	50513.27	35371.25	25247.53	12451.98	18230.45	25471.60	23053.50	15456.20	16490.88	21731.56	10533.54	8372.30	6894.32	5564.38	9211.75	18552.69	56246.31	76766.76	36444.21	34948.96	17400.97	14952.25	5650.93	1842.52	942.51	313.80	172.23	293.88	275.61	136.90	73.74	142.27	88.48	77.55	60.08	70.94	55.90	89.52	79.92	47.83	95.98	77.70	64.83
1544			380524.28	775148.75	231533.45	49032.14	18641.45	22079.10	134919.78	89408.10	51810.94	32161.97	34448.26	30860.06	43561.57	25975.31	15103.70	20680.08	30495.01	26231.47	21007.58	14679.74	15632.75	20256.35	34006.87	31943.95	12911.00	3658.41	1085.87	411.18	176.90	288.23	326.47	198.01	84.57	123.60	100.63	40.65	87.67	149.51	224.69	71.27	100.16	55.88	39.91	84.64	140.16	115.80	52.91
1545			36488.15	100313.48	45793.45	70539.10	22077.48	37445.83	43687.95	56060.17	31542.03	18861.53	32121.00	34233.20	20895.90	27434.22	29717.05	17790.47	20219.42	18893.41	12056.71	7968.92	7034.11	13602.38	35054.98	31385.73	31236.10	46919.55	19579.73	10094.78	5551.54	590.67	246.65	332.35	250.33	234.01	216.50	157.59	215.52	194.46	66.01	68.80	45.85	59.91	50.79	45.51	125.68	109.04	63.21
1546			52789.71	260825.29	185952.90	101446.89	156146.82	70887.32	61143.68	51827.76	23230.50	22314.97	10964.47	14831.05	30898.50	30816.26	24293.30	27831.70	37470.69	19037.98	8689.26	9196.73	15445.06	34105.56	49168.57	28495.35	22513.00	18516.02	7761.34	1175.66	822.81	317.60	335.64	289.18	255.91	88.51	75.15	53.48	96.63	120.58	91.08	72.59	58.96	62.49	74.66	87.66	43.37	24.77	63.52
1547			780227.31	1416405.62	1285251.50	1722148.25	170475.62	50027.15	89339.45	62175.33	35352.92	40651.73	29674.48	25928.40	23762.01	22168.75	16423.66	46709.18	39287.99	17683.33	30537.84	17304.40	36715.00	64907.55	53044.77	42998.74	23635.11	8685.51	9849.84	3292.75	770.76	1235.06	598.51	325.12	160.45	210.50	198.36	210.45	121.92	230.38	179.55	191.69	167.18	275.48	272.77	229.99	380.87	794.33	3237.62
1548			58319.71	177110.37	189043.34	37267.23	18732.34	32630.61	37433.65	42466.44	29693.77	19416.32	34899.65	31709.08	27749.30	27165.24	16356.48	11460.51	17690.05	13938.54	40875.27	34354.28	17337.85	19882.79	28593.34	10581.49	1190.07	2517.94	1278.94	564.90	351.67	265.23	134.74	96.44	188.79	119.36	81.01	69.30	80.76	93.83	99.46	38.07	93.20	64.17	83.46	81.95	42.76	40.07	44.21
1549			58845.08	266750.46	104875.60	62598.33	50044.41	63689.64	29830.20	17345.37	8023.48	10574.47	22546.66	30264.70	22451.95	17549.86	21122.00	17881.48	18225.87	8498.60	6014.11	18671.13	17423.00	14258.53	29105.15	18220.17	7704.50	2311.94	754.47	546.79	255.15	190.25	213.19	154.84	217.83	143.98	131.44	175.12	74.18	52.53	94.75	55.80	87.03	114.28	110.98	77.45	62.04	47.29	106.78
1550			77126.66	353261.28	169045.71	48642.19	18079.63	24572.19	30173.52	14520.04	12827.51	32286.86	49315.80	25285.44	17015.12	26540.39	23391.97	17930.35	11110.53	17055.20	20953.62	33676.34	50938.68	34791.25	23654.04	27770.84	12619.05	25596.01	40868.84	7474.19	1191.92	777.71	261.14	247.89	262.28	236.72	125.48	65.59	51.43	57.26	66.47	128.58	72.11	45.45	31.68	62.78	54.54	50.54	42.98
1551			81371.84	280646.09	164254.95	69851.67	53552.37	87920.39	41828.41	39934.42	73261.28	54578.91	44876.71	33988.47	18723.65	23453.59	14929.85	12018.95	5604.01	1729.54	4764.33	6242.99	6708.06	9850.90	37938.97	53958.03	41668.54	25077.47	12485.09	4895.67	1534.53	562.31	562.46	458.03	282.66	155.38	205.31	290.57	155.32	80.31	63.00	63.40	108.93	101.04	69.67	42.52	65.12	66.27	51.30
1552			157784.76	435974.59	281372.78	118591.81	50157.53	22565.18	41523.09	32520.68	26590.34	25281.19	51976.18	36382.11	41688.07	77952.81	35823.50	37501.42	22785.75	8900.82	15800.87	23006.54	33769.87	40399.95	53156.95	72527.35	69341.03	21918.59	5336.92	4714.42	678.24	529.58	299.12	215.43	313.76	190.03	150.72	175.17	107.84	113.20	143.06	102.41	71.48	70.84	74.67	51.10	46.79	68.60	67.33
1553			24065.81	77629.27	55164.31	52021.11	58051.86	21854.08	9885.79	10420.16	8367.50	13139.68	19541.08	50024.65	40049.56	39338.97	22316.25	12753.19	33824.78	40732.42	22583.97	20648.38	12791.55	25618.63	40579.12	36927.89	15952.12	6142.34	1384.84	1140.46	783.16	556.65	174.80	400.22	223.56	248.93	150.74	102.47	144.37	73.95	30.07	32.27	52.00	76.76	104.96	84.84	43.71	90.45	65.31
1554			190745.10	618082.93	244730.53	451864.75	118571.01	61833.18	23349.81	13067.98	9588.70	6040.69	7143.40	8923.62	6246.29	11205.68	11251.42	12852.75	10415.29	8016.74	8434.54	11928.93	21759.76	41876.26	25038.34	21218.37	19590.55	4224.25	2657.35	1033.22	368.99	305.95	328.23	223.10	236.84	272.77	156.50	223.24	194.56	123.13	136.99	138.72	124.22	87.26	160.77	83.70	70.13	113.81	150.09
1555			189928.85	433842.81	455406.18	1867155.37	214315.34	18104.65	43977.02	23543.30	9839.72	8225.40	7423.03	9547.34	22730.39	10204.12	9668.97	13550.67	17033.44	21927.51	19041.14	20415.13	19632.96	30348.10	22078.70	39660.41	22817.74	15095.26	7117.95	2417.24	723.49	1091.37	380.83	202.09	202.07	149.41	159.24	105.22	155.03	126.14	196.86	59.13	106.56	98.83	33.56	53.25	84.84	48.08	48.74
1556			87117.67	569959.93	472789.34	665750.68	411712.43	557374.81	526271.37	273448.71	230321.46	90888.75	22286.32	37215.95	8036.18	7608.36	12617.91	38912.78	59942.26	44306.72	34805.34	31950.91	31464.68	33142.40	40194.48	13936.31	20570.54	20620.52	7350.05	2239.53	1609.33	394.48	180.80	250.13	162.34	125.42	120.72	128.62	155.38	91.11	220.73	99.76	97.92	156.29	83.13	78.67	53.71	66.53	51.51
1557			80392.00	324268.50	230904.90	71502.94	22450.26	24166.33	34472.69	26289.34	31292.77	16810.08	12600.04	21069.17	22967.09	33312.78	36197.03	28732.06	28983.11	35575.77	16453.74	11246.22	11795.34	18168.89	47301.37	62424.01	62312.76	44134.82	14791.85	7409.20	1736.24	444.28	175.03	167.28	166.95	109.59	104.35	118.99	124.10	151.43	138.81	50.85	101.01	137.51	67.45	30.36	84.39	90.83	54.21
1558			129771.92	275696.31	85853.79	31423.65	28988.23	19916.16	35787.13	42145.36	50654.87	47573.75	30457.91	22278.57	25036.13	33124.35	32134.70	25110.49	7683.73	6184.55	3552.01	8802.77	13201.37	17678.44	26793.26	31626.90	26030.74	17523.03	4586.78	1568.58	421.99	285.23	557.57	243.99	173.37	126.96	123.14	60.60	81.98	54.01	68.45	71.37	104.08	51.50	36.64	18.38	30.77	39.84	56.69
1559			897216.06	2393225.50	1189754.62	233704.57	51231.68	24169.18	18934.48	43195.60	35193.86	26373.86	10311.35	20509.79	29811.49	24427.88	22393.05	13010.41	22788.23	11702.74	15456.52	36600.23	36727.13	41374.75	46301.40	17122.25	27489.91	12578.70	1478.09	880.14	616.32	814.70	529.94	192.87	211.49	168.46	225.94	194.19	247.70	245.99	215.58	193.07	87.90	164.00	328.11	1016.54	2209.28	6510.30	10485.19
1560			212295.42	1577255.87	656874.12	692709.93	367559.40	107386.46	370277.81	229941.70	61532.87	56352.38	27129.47	26944.51	22675.08	8483.17	16680.51	33210.05	56346.77	67598.27	75974.99	55004.46	30881.10	22686.16	20360.57	8341.32	3587.60	1237.27	1011.38	354.15	134.21	313.37	389.53	155.49	82.09	242.14	153.77	98.26	166.50	104.11	88.39	71.02	108.75	88.61	132.86	120.86	114.30	108.96	146.36
1561			278894.46	416645.40	532019.62	518549.34	427106.96	141238.59	32439.36	18352.85	14738.02	28094.09	39469.12	31414.24	25566.93	12004.40	20857.41	17967.75	32307.98	26082.75	26571.33	21488.54	10756.58	17714.02	35671.39	82462.14	94280.18	58321.50	19849.57	8078.99	1139.17	670.36	192.04	294.31	373.54	202.35	181.94	182.04	268.65	200.81	112.89	128.65	148.41	118.33	67.75	98.65	79.14	84.43	56.32
1562			244190.53	690342.31	633360.81	377762.21	1116045.00	803288.75	317060.15	86904.28	19618.65	8939.04	32230.50	31116.46	22992.04	26346.77	22421.31	10619.43	11915.06	19075.16	31458.71	20335.82	30174.43	11973.79	24914.99	28790.22	21366.18	6773.39	1370.45	699.81	464.70	803.14	979.99	807.80	148.86	276.36	399.67	489.25	211.90	132.40	117.76	142.58	275.89	260.59	260.45	320.20	189.84	154.50	186.28
1563			35226.46	57895.60	74723.93	90203.17	30347.53	11408.49	32002.22	43568.88	59447.30	53192.16	36733.27	37179.02	55541.03	51008.89	36770.13	31652.48	32221.12	28477.43	22163.53	19490.58	19818.32	39472.18	32133.05	15346.23	13537.68	13179.21	4494.00	870.25	374.27	210.25	156.78	168.62	121.95	156.70	140.82	101.53	103.11	99.33	127.00	82.59	76.76	91.73	94.97	61.15	85.61	91.51	66.30
1564			399568.90	1357756.50	518984.53	192696.87	85976.72	17909.95	21392.64	15096.41	12546.62	12645.61	20036.04	32714.15	16586.47	15886.62	18184.92	20047.37	13708.54	7829.02	24502.60	14191.35	7590.12	23793.53	38003.10	43472.45	30083.82	22735.21	8581.04	2051.70	1196.69	535.16	370.70	342.60	448.04	311.27	135.74	213.66	112.89	114.53	271.15	156.22	117.59	248.08	194.37	137.94	151.20	168.82	164.21
1565			91905.16	222474.45	76400.29	34783.95	24991.50	12086.17	16092.36	29942.04	27200.79	46380.34	30344.95	29689.33	32287.83	33094.28	17828.84	19331.44	16315.20	6249.98	6413.98	11028.37	17106.61	13301.14	33668.00	25205.35	18197.95	21179.02	8958.83	1440.19	519.28	109.27	189.30	262.23	173.80	140.79	173.46	99.36	90.30	82.21	34.44	54.74	35.71	69.84	50.37	48.44	33.57	46.94	50.16
1566			169385.90	856646.06	870178.00	756409.68	328447.25	103590.01	75032.36	67335.47	31969.57	22404.51	22521.55	16478.94	40561.45	26451.35	16293.21	7249.35	20984.84	35549.60	32670.49	45830.51	51974.59	37772.35	26763.33	8735.39	35622.33	13159.14	1127.45	475.45	295.87	218.96	317.15	189.35	181.26	158.22	83.59	143.22	219.55	162.35	100.07	102.85	122.40	142.18	126.13	98.80	69.55	72.47	80.97
1567			111939.50	218665.65	1087433.62	1664918.37	846019.37	163356.12	36611.49	34925.08	43969.64	36075.07	22474.71	14912.69	14876.16	17241.64	10274.57	16099.69	23515.01	18422.03	16541.73	16889.31	31186.67	27060.58	17144.93	7334.06	5690.94	4809.14	1348.36	643.74	210.75	217.82	325.95	213.43	235.49	220.53	195.88	185.54	316.84	277.22	178.86	119.72	154.02	213.29	203.76	241.22	150.79	99.14	93.03
1568			45279.41	124703.14	79253.20	81215.06	74629.71	20552.90	73853.61	96927.07	24716.78	14520.91	21120.12	31181.49	27005.25	13917.88	19867.91	21491.08	19778.91	16311.12	15957.33	31197.07	87205.17	90612.52	44824.50	19364.41	5257.97	1477.69	434.93	352.13	192.05	114.93	181.05	145.74	138.68	116.59	246.74	143.60	91.50	49.01	52.51	53.80	70.77	117.61	69.93	62.63	47.03	64.10	53.00
1569			129125.86	244916.89	174456.75	84241.73	31233.23	32269.20	11027.91	13494.12	17262.66	13171.62	14838.33	23905.53	49885.70	38523.26	52692.37	41861.67	21345.03	21458.50	6142.75	15735.02	20035.96	37672.69	66282.13	60721.26	19720.93	5093.88	1673.01	268.11	244.14	348.44	278.68	368.90	213.62	166.60	138.45	199.35	124.21	46.89	49.97	81.88	64.49	59.33	39.03	72.66	55.75	79.47	45.42
1570			23174.11	107404.22	50267.64	17080.93	11725.35	15297.77	14606.12	28624.79	18752.04	27977.30	31012.69	26668.80	26437.18	59999.72	75707.96	17921.17	17124.13	11161.22	17925.13	23598.53	53996.83	98515.78	51247.98	10473.45	10566.37	2067.99	422.02	439.81	372.46	248.47	222.98	204.17	208.28	188.65	109.42	194.05	60.30	85.45	259.18	356.18	1371.38	870.41	642.75	1172.14	6466.30	11367.07	3928.18
1571			45427.72	307670.62	65799.46	87407.10	105455.79	90655.05	23681.47	62640.85	132723.56	49083.99	24309.01	62290.73	33511.28	11476.70	27018.09	11627.47	30205.83	11679.68	8148.73	11067.51	17291.13	16712.83	47774.23	71062.99	54758.35	12023.50	2347.67	275.61	240.39	164.05	273.31	335.94	288.25	188.85	208.92	122.57	72.24	46.04	64.53	62.12	33.54	76.19	88.15	108.69	66.56	41.41	51.50
1572			457436.71	1971036.25	877664.06	180255.00	60917.11	31102.89	35576.05	7749.01	7984.88	27021.08	16197.15	17056.22	14096.80	9358.96	10312.32	17369.37	28083.92	23185.50	10980.70	11533.08	11457.09	12281.13	6166.45	1251.72	2559.80	1131.28	474.15	530.03	462.90	240.35	263.36	282.68	185.01	141.19	111.80	166.28	243.73	122.45	169.70	161.96	126.15	164.34	188.39	222.65	200.93	83.34	58.72
1573			30189.66	231542.90	272052.50	178184.06	225062.15	139066.78	41272.94	30796.91	56529.73	92636.00	75832.21	42965.93	22988.17	28513.03	23169.97	23334.42	18376.35	26227.90	28681.70	22634.06	38834.37	44907.58	26781.85	29275.50	27934.59	11066.99	7014.48	4937.30	579.25	205.80	283.28	237.51	159.78	85.44	118.99	161.71	114.40	89.86	91.22	36.04	105.89	97.13	71.71	131.15	71.23	85.65	80.48
1574			174995.53	765269.62	254893.71	212686.40	68100.97	21614.26	25388.07	34693.96	48471.44	21419.76	18405.70	43188.92	22160.64	19489.17	11256.15	21310.72	11822.46	13555.96	16829.67	20349.45	18630.96	17195.32	15575.01	8714.93	13121.76	5086.60	3076.04	1220.63	508.80	325.33	341.15	337.76	284.26	201.88	136.56	167.13	327.13	275.62	165.08	125.66	142.58	92.50	80.03	95.31	100.58	131.40	110.86
1575			47094.69	81950.77	37065.60	16062.62	9909.81	31438.16	17049.92	9564.62	7487.42	5022.71	24998.56	57136.53	39135.80	41141.66	41259.82	39507.16	38193.25	30757.37	32618.08	40213.19	39916.26	34069.01	28228.30	9334.91	5549.09	1916.14	425.07	199.73	228.40	238.89	167.90	128.92	176.44	223.52	102.16	82.23	43.96	63.01	64.35	119.05	59.5.64	69.79	28.09	46.93	51.53	59.30	36.06
1576			56179.25	135475.46	140956.09	44207.55	23743.59	16962.66	41537.62	62253.32	68197.94	37522.92	27337.49	27421.65	22186.45	18842.26	19063.46	13808.41	18117.74	16577.69	38366.42	57144.69	42366.81	20678.19	15887.96	14144.49	9343.97	1154.82	307.95	188.67	49.36	142.13	130.55	198.32	200.84	180.57	48.96	37.32	81.81	129.22	90.97	57.37	62.43	66.32	51.94	56.79	46.94	45.90	66.05
1577			501945.46	923800.37	264643.53	227056.54	658643.43	200378.87	17312.85	9004.48	10014.27	11645.85	21179.62	14652.75	12394.47	7438.13	19962.11	29439.75	17359.56	6653.40	16389.20	14053.95	22131.62	50129.20	52206.64	22470.00	6107.47	2246.66	1834.67	540.26	392.62	310.81	307.85	318.13	199.66	222.32	66.95	158.37	193.99	227.13	249.64	245.41	129.68	200.60	72.07	99.34	141.33	84.13	69.49
1578			351115.62	461555.21	851258.50	736021.68	113441.75	47007.35	21111.28	9953.61	23607.64	14594.78	32372.89	24229.52	17141.25	15554.61	36946.53	30342.32	29295.49	35240.36	12845.24	15733.23	12923.17	11746.16	25777.28	21547.56	17556.53	8870.01	2153.38	388.36	335.92	236.12	164.30	150.38	141.93	198.21	270.97	117.47	113.18	54.96	104.31	83.11	97.10	136.52	101.24	90.94	117.40	80.62	81.78
1579			53439.19	201301.12	60480.98	67656.76	19874.42	29688.86	23813.75	13748.68	18699.98	21380.38	56906.97	57279.03	37669.47	18854.31	9275.53	35450.90	22345.20	11774.48	13340.38	13906.99	9686.88	44297.58	90819.42	73173.43	15817.43	4046.46	1648.04	618.73	293.60	207.56	240.51	160.64	143.88	61.23	70.05	122.28	108.05	84.64	38.27	60.22	128.43	75.09	80.70	69.13	71.18	77.10	55.38
1580			90010.85	190672.25	119247.89	289208.81	433012.71	353328.25	100058.68	26003.31	16957.95	11052.53	17073.59	19809.14	27278.99	38030.96	43509.10	33092.45	12475.86	12074.73	28040.10	24728.89	29954.50	20157.02	38435.11	62911.58	81196.13	38214.91	22684.34	7819.72	1308.64	555.48	292.08	361.33	394.22	365.04	284.76	182.85	98.06	73.30	73.76	64.55	79.62	75.98	105.74	65.17	69.65	69.03	109.60
1581			44116.31	214125.76	94298.78	35786.65	22797.21	18532.07	16797.43	26627.90	18927.48	13283.06	75398.51	78658.28	31686.69	40298.62	24595.45	16473.71	13234.23	6020.65	9923.51	15854.48	32062.83	60911.35	82564.18	71864.17	33074.07	10272.47	2723.45	1300.65	853.64	614.17	572.00	357.89	276.24	161.69	157.57	161.27	124.77	176.89	285.44	252.38	592.96	409.90	2476.18	4137.09	2819.02	26498.74	34634.35
1582			92352.90	293959.43	189519.87	177751.04	20843.14	37972.43	20983.27	13432.02	9057.89	11844.04	16072.21	56762.23	85032.85	49963.12	27992.75	39757.25	44450.36	14838.60	18800.76	27988.58	32881.16	51162.10	40224.50	29865.36	11489.03	2716.59	2153.40	1388.71	570.00	525.62	323.52	173.44	157.15	141.01	171.96	121.06	107.00	146.93	214.73	157.04	156.65	63.47	38.98	63.45	60.22	68.40	67.23
1583			33366.54	147694.71	56281.80	30830.15	19832.57	17401.51	20429.61	17528.13	32476.90	51599.13	55940.51	49923.57	75786.07	60806.69	55236.57	56793.55	27297.37	25523.51	12342.88	17200.62	23266.67	18672.74	24276.65	20191.09	7357.69	1535.91	395.15	261.97	202.56	166.28	131.87	92.92	100.35	82.69	128.62	108.48	74.93	63.62	72.78	61.94	24.96	54.43	36.63	90.07	104.46	28.32	39.19
1584			78410.55	677822.31	813814.75	232978.93	175860.59	54915.11	243791.29	111825.67	21710.82	33547.05	44857.65	34889.49	37420.19	31158.90	10528.80	14033.42	29902.81	29234.38	6927.02	9979.64	18613.45	40832.26	27483.17	18445.71	8569.42	4072.41	907.51	561.95	581.57	506.22	346.46	229.83	165.13	197.64	167.50	135.18	90.18	75.76	103.38	108.78	142.50	74.01	64.08	77.50	113.70	85.90	112.79
1585			28731.46	94738.47	86748.10	50502.28	25296.15	39221.04	21349.85	16374.65	28614.77	30224.81	20929.90	4984.75	8353.54	24410.72	58600.98	51590.48	18695.18	35009.35	48941.17	48372.85	39133.69	68097.52	60192.73	19067.61	11277.50	12574.46	2770.08	763.41	368.53	184.67	203.46	146.40	125.04	167.97	107.07	95.01	116.67	83.50	51.22	76.05	45.77	50.52	38.51	74.41	49.69	63.49	50.57
1586			364223.93	1606655.87	619637.93	46931.76	35774.77	23174.96	27055.89	21319.64	60330.98	55817.78	27753.35	30050.53	21784.78	41948.93	18667.84	9857.92	12843.80	11442.25	8949.85	10428.54	7909.61	9155.01	8647.13	10543.61	11059.58	2498.45	1165.07	657.38	1199.19	280.85	403.99	233.37	681.26	115.19	982.42	468.86	379.48	751.59	506.67	592.87	600.38	389.02	724.38	108.88	174.58	137.66	130.55
1587			51826.02	178693.64	107361.42	38392.89	30811.26	24679.28	10735.52	25396.23	40172.27	64055.09	35206.44	25768.75	32080.53	36844.94	58635.80	62141.01	44835.69	10808.78	32819.69	34613.95	24802.77	11531.90	13169.66	23736.83	26904.31	5318.38	765.52	380.66	518.85	263.17	107.49	147.40	229.56	164.05	86.96	167.78	120.79	83.93	85.86	97.24	104.90	82.05	34.42	47.55	55.19	61.43	45.98
1588			63926.51	373532.87	129213.53	98666.14	25456.26	21331.05	23270.72	37596.58	24846.46	25122.55	18228.75	19072.46	24110.31	21481.77	25024.07	29718.04	27174.65	30499.37	15266.70	9084.03	22463.05	27276.62	38531.38	45431.25	8561.70	12303.38	8216.26	2445.58	1423.97	703.85	469.31	342.10	257.11	268.53	399.26	308.00	236.01	138.64	80.19	111.47	95.20	54.76	90.38	89.76	123.88	63.70	38.36
1589			66513.27	169508.43	139972.28	46115.34	52124.57	22784.90	23814.87	26646.67	6868.40	10631.43	18164.00	14218.14	18158.61	20109.38	14275.58	14342.29	21105.71	38403.46	23140.60	32290.84	44061.60	49027.59	30474.47	49824.52	24965.86	7813.92	1426.37	814.55	321.64	372.75	249.45	104.30	130.14	332.56	260.11	133.11	98.02	87.26	66.97	55.12	78.38	118.05	80.73	88.60	64.84	87.61	78.01
1590			122435.44	489149.68	471701.06	700893.50	1559984.62	1418435.12	142078.78	77176.82	47192.93	27879.88	22184.67	34745.70	14943.20	16855.10	21263.32	11508.45	9771.45	13605.81	15131.48	17671.35	22932.28	21616.43	19131.50	22581.05	18577.74	12304.03	3724.08	701.90	317.26	124.77	151.76	209.03	207.62	240.58	184.72	150.01	163.89	154.87	82.77	111.28	142.33	74.68	90.54	104.99	68.25	68.45	98.34
1591			48956.72	569612.18	251694.45	44892.10	17649.73	18860.32	20937.71	20289.03	16759.14	19349.43	22592.56	15174.69	37468.77	35201.82	10367.73	14854.57	7768.62	14228.67	16813.06	7026.14	17475.40	58328.27	38530.68	8589.43	13553.81	7492.39	1848.99	1276.02	593.18	352.24	216.12	219.86	180.81	135.67	100.34	72.54	124.98	85.88	90.32	52.02	93.63	65.91	50.81	87.46	80.83	70.05	63.52
1592			753653.93	2205922.50	1040920.12	83121.94	67002.22	10001.44	13407.31	26065.85	11319.93	14093.81	18539.03	18258.23	8321.24	5716.41	12603.12	7337.76	7679.24	11829.15	9750.57	2998.58	14696.74	20474.18	13475.84	23604.00	17117.78	5846.11	1209.52	602.54	644.74	285.41	200.19	194.19	322.39	232.27	455.17	325.89	471.46	254.19	111.58	118.96	176.53	46.25	346.73	156.60	258.92	149.29	182.05
1593			191983.37	515643.15	658647.81	132950.90	47533.92	29466.90	49119.89	40538.26	33266.18	52315.40	43740.15	22507.57	28289.75	9205.75	20998.03	18674.68	29516.24	27780.93	12413.30	13247.36	9181.96	21872.84	13363.15	28146.90	57725.61	38104.64	13293.13	3301.91	1091.31	499.97	419.46	223.41	237.65	91.57	82.51	77.91	164.10	72.20	65.03	134.07	72.88	107.85	89.29	66.74	75.31	65.08	69.58
1594			39934.16	143207.54	51892.89	22741.32	8898.40	9355.82	5859.12	12973.99	28600.45	22499.34	13812.40	26082.63	21506.84	28452.49	36688.11	43778.42	18089.18	14454.84	32335.55	23761.43	26730.07	42862.31	82693.78	57726.58	23529.88	3822.63	2987.54	1342.86	544.68	341.64	322.42	270.89	145.33	333.54	200.59	187.42	85.58	112.42	91.41	82.50	91.55	92.01	58.34	74.35	37.44	55.27	69.93
1595			39596.68	120062.58	201520.15	124722.28	68668.46	36275.84	27794.39	14263.43	14322.74	26509.85	11463.88	9290.74	9930.48	10883.28	11604.77	23504.39	17853.62	18392.53	13575.93	24638.04	22623.06	31293.27	47973.15	81044.37	98459.80	44128.05	9645.52	1577.25	1432.96	335.29	617.31	591.62	649.67	696.95	212.37	201.69	213.38	288.36	133.90	47.57	122.26	293.52	198.23	430.03	840.55	2145.45	9712.90
1596			516954.21	1290692.25	326138.68	109874.88	26591.74	9823.02	12613.41	13463.19	9091.53	11697.28	14727.96	10698.14	8234.80	31885.51	11108.37	9764.75	18739.43	18357.07	14125.94	22060.60	36442.62	46357.12	36904.47	37014.96	28215.22	9966.13	5116.58	1934.11	1245.32	777.58	582.16	293.57	327.93	205.77	232.57	102.53	103.43	178.11	119.82	69.99	79.40	175.21	127.73	131.03	72.55	92.29	81.56
1597			66120.71	882859.81	89606.08	72335.08	111776.78	209790.78	115823.43	45388.42	34800.61	26263.65	28175.09	19883.19	20280.18	12833.00	15612.84	26372.90	16007.19	21504.31	30311.00	24453.66	23321.55	22759.96	21145.60	18677.69	9936.91	1277.11	1001.67	1285.49	1073.93	393.38	865.13	840.54	445.89	368.79	414.22	361.35	287.77	331.87	282.87	248.33	203.91	134.42	130.37	249.53	170.87	117.41	59.94
1598			1824353.62	5737313.00	1121272.25	258113.17	66908.75	20859.80	23867.57	20231.12	21286.69	18159.36	17070.88	23018.72	24782.59	23664.87	23603.87	17037.87	25022.24	41924.02	28587.90	44283.75	63331.28	32506.76	11198.54	14196.61	9453.38	1422.21	472.08	618.45	864.86	624.35	728.20	606.80	274.76	475.37	565.18	307.25	515.86	482.78	256.30	103.42	222.09	208.77	105.35	87.17	74.30	162.89	123.53
1599			168934.35	282176.68	124028.61	33540.46	15345.38	12306.37	21336.75	17529.44	20749.03	26506.60	38388.54	55310.35	66561.93	24383.01	16923.42	23375.20	26545.70	10740.97	48042.37	46899.16	22876.66	40127.00	33873.35	29244.20	19330.57	15674.28	4119.17	1413.96	2830.59	1774.69	1735.69	985.61	691.40	301.65	169.08	228.30	373.98	282.46	334.22	169.06	90.51	132.52	95.48	141.99	197.45	103.28	74.83
1600			31362.85	163974.18	87648.03	25078.29	19884.55	18204.92	30192.14	24621.61	18737.41	10487.32	27446.69	14229.37	16519.11	28586.91	36504.77	63167.32	30232.55	17111.48	21410.15	17627.95	11929.07	13938.88	36653.78	41728.35	28193.88	23635.27	35082.55	12057.33	6764.83	4284.78	1564.69	1290.77	1226.84	896.29	427.66	251.23	155.82	189.81	178.38	174.41	254.06	137.93	55.32	123.88	83.71	50.28	22.87
1601			1132162.37	2460314.50	2416090.25	657070.62	67414.71	24816.84	39263.23	40294.66	18203.11	21541.02	42753.90	40303.92	37231.65	10956.00	46318.09	77889.51	33218.59	25641.25	20257.18	15521.91	19127.03	28291.58	34608.41	43918.22	41391.05	12362.63	1997.51	1079.92	864.07	206.38	621.98	497.65	482.22	306.71	315.60	179.05	158.34	187.18	177.33	552.92	2088.58	792.60	4408.49	10007.66	23096.30	30049.44	20654.93
1602			282472.31	547224.12	181010.28	48623.96	75451.77	61733.44	24509.87	7464.40	8042.59	17513.82	14416.10	20824.28	30705.81	19616.07	11226.89	17869.13	21232.74	26929.60	20197.40	20584.73	37951.90	32783.38	19032.47	16218.06	13987.51	2435.65	948.79	460.29	536.31	408.12	219.07	341.62	177.88	140.16	144.87	96.62	127.33	72.46	91.76	57.17	53.00	92.56	99.20	114.99	78.33	85.28	70.58
1603			41159.35	126958.43	60401.32	30532.26	33986.12	31857.96	17210.16	18376.47	26867.91	27227.76	27981.12	37815.52	15879.10	5036.49	19368.40	25288.31	11345.67	9596.87	12317.17	12899.11	16150.48	20414.84	27467.59	35720.89	20921.21	11011.88	10416.62	2941.49	328.03	118.50	144.89	186.39	52.38	97.60	84.81	95.68	98.44	51.79	59.86	91.54	84.38	77.35	48.84	49.18	43.04	32.74	49.43
1604			210337.56	618300.06	439808.18	120082.42	55591.94	41879.90	12569.12	23267.40	37842.45	39189.29	25049.59	32498.99	17416.50	16811.33	4692.50	9768.64	9505.14	7378.92	14160.56	11494.41	7921.92	8822.40	17519.59	30766.97	17607.96	5486.51	3614.87	1920.81	562.46	311.43	421.64	315.78	140.99	244.92	149.56	98.22	83.27	80.28	130.83	89.43	98.80	143.71	87.86	51.02	131.45	81.30	82.94
1605			123896.67	650629.31	1049279.25	1019035.50	1135250.62	417530.81	188458.75	60888.14	22821.21	35642.65	25807.22	5207.72	12173.72	13480.04	8078.86	9351.64	11251.92	16039.04	13375.78	5597.82	14477.47	25775.01	37655.59	46885.12	67866.89	29700.94	7740.48	2448.93	862.76	457.65	418.70	357.96	250.65	143.43	305.09	337.55	179.75	236.73	174.48	208.86	203.67	139.70	191.85	157.63	189.72	165.14	67.27
1606			132690.37	406488.21	142009.50	264180.28	107334.89	53831.89	34554.27	23151.92	14359.83	16504.16	7571.57	6024.24	12111.87	25310.87	22945.14	15947.68	18266.15	21270.23	14069.16	13629.01	13048.20	27799.21	42471.27	42747.59	42434.62	22579.77	32719.34	23733.68	3418.81	826.12	538.32	342.72	327.61	315.03	539.73	1098.27	492.79	122.09	277.64	216.95	184.69	253.45	214.56	240.92	238.67	227.25	117.39
1607			60966.62	184897.50	153854.07	111102.10	34448.82	16667.01	27931.91	126325.27	133040.48	88147.16	69769.89	15441.45	22924.60	26447.15	14832.78	22958.69	11741.11	16611.73	11115.25	8955.54	10887.31	40271.59	55919.24	43140.64	52832.21	63881.81	29188.05	5586.20	3339.76	1096.43	670.28	310.29	373.61	144.15	86.05	80.44	82.62	81.54	83.23	106.54	115.35	78.46	110.59	139.48	81.33	55.23	41.72
1608			82322.17	506485.78	92443.08	60516.01	77639.89	18171.81	29982.68	50155.55	22713.96	10211.09	23647.85	18352.78	14983.05	17850.48	26412.82	44517.25	33523.82	28712.27	26029.45	21807.40	16245.92	18847.99	28333.62	37814.50	37859.44	22427.86	5154.83	1753.30	1882.29	827.40	558.54	554.21	374.08	222.67	81.51	122.15	125.01	86.38	74.25	93.49	91.42	80.15	50.38	63.48	76.44	97.38	79.93
1609			281312.68	571591.25	181354.12	48501.77	30378.84	18048.03	19981.86	25363.04	13426.89	9267.65	19451.33	9600.05	25503.93	19650.24	7492.93	9097.53	6585.97	5377.79	5712.05	7587.19	5553.23	7817.53	11927.94	37947.03	39152.26	26462.79	17491.75	14569.11	9489.64	3398.05	380.92	166.60	204.58	129.33	67.61	149.88	44.01	35.12	48.06	42.45	77.77	73.59	45.01	30.78	36.22	35.49	44.48
1610			157096.20	1866128.50	313460.00	62855.40	57644.97	36522.29	32803.48	31155.74	22590.31	10792.34	21182.64	15940.93	18234.34	29280.63	25470.13	37207.55	23011.65	40584.56	19511.06	8663.82	11937.67	12295.37	15897.35	44165.05	39172.58	23914.42	32732.42	26332.98	10947.09	1370.97	426.85	228.25	309.21	181.27	427.33	132.50	490.94	223.50	104.08	240.53	183.36	152.58	117.06	154.09	294.64	143.47	119.31
1611			1272887.00	2661553.25	1357048.00	251691.95	47781.33	19382.88	49718.05	82670.50	47074.65	22790.29	110282.07	32726.95	64916.31	139195.09	46312.53	40676.56	31511.55	13800.50	11585.40	21405.70	12492.93	7975.53	14246.29	20885.56	20942.29	32075.58	15736.48	3387.36	776.92	416.91	588.63	649.13	323.35	157.58	193.04	295.83	241.00	167.52	283.05	332.42	460.13	202.66	116.97	99.63	162.59	73.66	184.25
1612			47666.95	180092.56	138963.84	43331.75	29385.25	14914.22	9159.09	13573.36	14726.99	22860.08	22406.83	26387.26	47647.41	31243.82	33159.25	18622.39	16249.49	17821.65	12160.95	15178.25	17034.10	54869.74	44413.48	37001.42	29112.67	13089.03	3073.59	894.46	333.14	261.55	187.23	122.02	162.73	212.79	173.29	124.33	182.87	104.37	44.48	59.01	54.69	112.69	118.99	74.03	113.17	62.88	91.10
1613			389231.21	1516198.75	323235.90	121918.62	29611.65	16392.11	33961.33	25451.11	26284.66	24553.77	29122.18	24568.47	22556.68	17250.10	25407.74	24407.40	9243.95	10254.70	8678.06	13446.26	8867.51	10928.98	14666.45	23620.10	14694.43	18321.80	4441.91	1950.07	542.71	424.54	482.89	184.57	124.86	338.35	375.24	215.52	260.96	222.51	143.64	257.57	608.24	1086.78	2312.16	6825.97	13711.02	24882.42	18720.84
1614		R			0	0	0
1615		R			0	0	0
1616		R			0	0	0
1617		R		R
1618		R		R
1619		R		R
1620		R		R
1621		R		R
1622		R		R
1623		R		R
1624		R		R
1625		R		R
1626		R		R
1627		R		R
1628		R		R
1629		R		R
1630		R		R
1631		R		R
1632		R		R
1633		R		R
1634		R		R
1635		R		R
1636		R		R
1637		R		R
1638		R		R
1639		R		R
1640		R		R
1641		R		R
1642		R		R
1643		R		R
1644		R		R
1645		R		R
1646		R		R
1647		R		R
1648		R		R
1649		R		R
1650		R		R
1651		R		R
1652		R		R
1653		R		R
1654		R		R
1655		R		R
1656		R		R
1657		R		R
1658		R		R
1659		R		R
1660		R		R
1661		R		R
1662		R		R
1663		R		R
1664		R		R
1665		R		R
1666		R		R
1667		R		R
1668		R		R
1669		R		R
1670		R		R
1671		R		R
1672		R		R
1673		R		R
1674		R		R
1675		R		R
1676		R		R
1677		R		R
1678		R		R
1679		R		R
1680		R		R
1681		R		R
1682		R		R
1683		R		R
1684		R		R
1685		R		R
1686		R		R
1687		R		R
1688		R		R
1689		R		R
1690		R		R
1691		R		R
1692		R		R
1693		R		R
1694		R		R
1695		R		R
1696		R		R
1697		R		R
1698		R		R
1699		R		R
1700		R		R
1701		R		R
1702		R		R
1703		R		R
1704		R		R
1705		R		R
1706		R		R
1707		R		R
1708		R		R
1709		R		R
1710		R		R
1711		R		R
1712		R		R
1713		R		R
1714		R		R
1715		R		R
1716		R		R
1717		R		R
1718		R		R
1719		R		R
1720		R		R
1721		R		R
1722		R		R
1723		R		R
1724		R		R
1725		R		R
1726		R		R
1727		R		R
1728		R		R
1729		R		R
1730		R		R
1731		R		R
1769		R		R
1770		R		R
1771		R		R
1772		R		R
1773		R		R
1774		R		R
1775		R		R
1776		R		R
1777		R		R
1778		R		R
1779		R		R
1780		R		R
1781		R		R
1782		R		R
1783		R		R
1784		R		R
1785		R		R
1786		R		R
1787		R		R
1788		R		R
1789		R		R
1790		R		R
1791		R		R
1792		R		R
1793		R		R
1794		R		R
1795		R		R
1796		R		R
1797		R		R
1798		R		R
1799		R		R
1800		R		R
1801		R		R
1802		R		R
1803		R		R
1804		R		R
1805		R		R
1806		R		R
1807		R		R
1808		R		R
1809		R		R
1810		R		R
1811		R		R
1812		R		R
1813		R		R
1814		R		R
1815		R		R
1816		R		R
1817		R		R
1818		R		R
1819		R		R
1820		R		R
1821		R		R
1822		R		R
1823		R		R
1824		R		R
1825		R		R
1826		R		R
1827		R		R
1828		R		R
1829		R		R
1830		R		R
1831		R		R
1832		R		R
1833		R		R
1834		R		R
1835		R		R
1836		R		R
1837		R		R
1838		R		R
1839		R		R
1840		R		R
1841		R		R
1842		R		R
1843		R		R
1844		R		R
1845		R		R
1846		R		R
1847		R		R
1848		R		R
1849		R		R
1850		R		R
1851		R		R
1852		R		R
1853		R		R
1854		R		R
1855		R		R
1856		R		R
1857		R		R
1858		R		R
1859		R		R
1860		R		R
1861		R		R
1862		R		R
1863		R		R
1864		R		R
1865		R		R
1866		R		R
1867		R		R
1868		R		R
1869		R		R
1870		R		R
1871		R		R
1872		R		R
1873		R		R
1874		R		R
1875		R		R
1876		R		R
1877		R		R
1878		R		R
1879		R		R
1880		R		R
1881		R		R
1882		R		R
1883		R		R
1884		R		R
1885		R		R
1886		R		R
1887		R		R
1888		R		R
1889		R		R
1890		R		R
1891		R		R
1892		R		R
1893		R		R
1894		R		R
1895		R		R
1896		R		R
1897		R		R
1898		R		R
1899		R		R
1900		R		R
1901		R		R
1902		R		R
1903		R		R
1904		R		R
1905		R		R
1906		R		R
1907		R		R
1908		R		R
1909		R		R
1910		R		R
1911		R		R
1912		R		R
1913		R		R
1914		R		R
1915		R		R
1916		R		R
1917		R		R
1918		R		R
1919		R		R
1920		R		R
1921		R		R
1922		R		R
1923		R		R
1924		R		R
1925		R		R
1926		R		R
1927		R		R
1928		R		R
1929		R		R
1930		R		R
1931		R		R
1932		R		R
1933		R		R
1934		R		R
1935		R		R
1936		R		R
1937		R		R
1938		R		R
1939		R		R
1940		R		R
1941		R		R
1942		R		R
1943		R		R
1944		R		R
1945		R		R
1946		R		R
1947		R		R
1948		R		R
1949		R		R
1950		R		R
1951		R		R
1952		R		R
1953		R		R
1954		R		R
1955		R		R
1956		R		R
1957		R		R
1958		R		R
1959		R		R
1960		R		R
1961		R		R
1962		R		R
1963		R		R
1964		R		R
1965		R		R
1966		R		R
1967		R		R
1968		R		R
1969		R		R
1970		R		R
1971		R		R
1972		R		R
1973		R		R
1974		R		R
1975		R		R
1976		R		R
1977		R		R
1978		R		R
1979		R		R
1980		R		R
1981		R		R
1982		R		R
1983		R		R
1984		R		R
1985		R		R
1986		R		R
1987		R		R
1988		R		R
1989		R		R
1990		R		R
1991		R		R
1992		R		R
1993		R		R
1994		R		R
1995		R		R
1996		R		R
1997		R		R
1998		R		R
1999		R		R
2000		R		R
2001		R		R
2002		R		R
2003		R		R
2004		R		R
2005		R		R
2006		R		R
2007		R		R
2008		R		R
2009		R		R
2010		R		R
2011		R		R
2012		R		R
2013		R		R
2014		R		R
2015		R		R
2016		R		R
2017		R		R
2018		R		R
2019		R		R
2020		R		R
2021		R		R
2022		R		R
2023		R		R
2024		R		R
2025		R		R
2026		R		R
2027		R		R
2028		R		R
2029		R		R
2030		R		R
2031		R		R
2032		R		R
2033		R		R
2034		R		R
2035		R		R
2036		R		R
2037		R		R
2038		R		R
2039		R		R
2040			21514.75	51034.70	20656.11	16781.77	13839.07	19953.18	19849.99	28817.11	31101.48	30023.09	26693.84	29107.28	25860.32	31385.77	34950.51	67183.21	74508.37	70743.10	42794.31	46560.80	84851.36	114300.62	97647.69	63329.02	39534.98	51541.01	36721.26	46258.28	23590.03	16411.48	22730.08	25527.47	19573.63	27708.74	14180.85	10474.34	10582.45	7587.86	14118.79	26634.24	62657.99	60122.49	47066.08	26575.74	32844.22	29419.80	10458.26
2041			14620.22	32286.94	26866.60	17660.23	8148.47	5365.60	1413.67	1011.62	2540.47	1943.57	4587.06	6408.34	14521.54	39924.12	32106.69	53096.42	41512.46	144237.28	133127.98	132558.23	158648.75	35981.78	36677.39	68429.82	70999.93	66996.94	77372.42	61738.59	20692.79	34941.74	46953.01	35258.33	28384.13	29067.94	26454.64	11699.15	13560.90	20426.70	14144.95	5721.67	9679.17	4744.90	5209.30	3075.55	1552.17	717.49	461.39
2042			25755.95	58515.86	46445.57	16535.88	7833.36	10283.76	21457.23	23868.35	22313.39	13262.82	19659.83	20350.44	21425.97	37742.31	40748.08	27566.47	23511.63	27596.34	46412.28	54501.36	73648.05	92575.93	50693.42	38654.80	45590.84	53324.89	66750.69	65590.70	86417.97	70439.10	33897.03	38358.62	50492.73	32532.13	35599.19	66563.27	68608.63	58419.53	22035.14	62877.63	51673.51	44738.87	29147.40	12652.57	7647.61	2028.92	919.39
2043			33445.48	124717.06	62570.21	38401.85	267564.71	84340.37	126298.87	81055.00	21242.93	50251.57	12031.48	48796.66	44944.68	20085.43	44145.18	46876.41	55903.43	57368.86	52316.19	23118.70	32564.59	37612.31	12535.07	28635.65	60320.16	33543.57	18338.95	16932.09	20035.59	20939.56	42154.77	34997.98	15771.44	30238.38	21246.83	32018.08	17731.14	9388.26	15465.89	14294.27	11150.59	8498.88	18294.97	10693.92	3078.19	1709.39	378.57
2044			25146.98	113059.89	71720.80	200321.75	103176.15	67032.53	39413.29	103523.53	47312.01	82623.53	89004.42	69719.71	52975.87	21697.36	49060.93	52523.90	26020.56	40477.46	38035.87	32663.58	38335.84	52603.64	63067.56	28346.78	27366.03	25523.98	12401.84	12945.97	23001.93	21414.75	20201.92	14416.41	15932.12	30741.02	22228.24	17092.95	10388.96	7186.39	15387.91	24019.15	5944.75	12586.27	7229.32	10538.01	12208.52	10648.11	6214.11
2045			30974.50	63536.16	63787.83	29250.95	16991.84	49743.37	168777.56	197324.62	25063.61	82047.85	160732.17	53339.57	90286.57	52103.99	25952.44	37233.71	67202.60	102081.14	76766.83	63881.57	28429.27	37143.84	19030.16	26021.05	54072.74	65041.40	33761.87	9954.38	12256.70	15263.79	12477.35	14691.37	17471.06	13965.90	12975.96	11038.55	12562.24	12916.43	19397.52	10409.86	6561.15	4774.84	6962.22	5980.44	4148.78	4799.92	1885.47
2046			18883.69	143198.14	460174.53	312963.59	321186.90	36093.05	32871.98	40211.97	119099.38	142792.43	38926.85	27004.61	30476.49	31409.75	31581.91	34971.07	64706.15	70144.14	41579.00	76984.14	119268.35	45224.30	43121.94	70922.88	73517.64	50576.50	40586.40	34211.99	25761.75	13003.56	15878.43	19908.93	18710.17	13529.36	11767.72	13234.25	16444.93	13034.84	26852.59	36147.48	39152.30	37673.17	45952.23	12409.35	13355.43	19169.08	15248.85
2047			17963.63	50074.21	121689.35	299649.53	438653.25	302663.03	61046.49	29971.08	52534.39	31535.10	21358.73	43209.78	50784.43	34989.04	25126.53	55411.27	85981.71	25556.53	22459.43	50540.80	52664.29	33939.74	40847.72	41900.37	35112.19	44860.97	56939.85	38550.64	18792.74	15973.70	14001.78	18991.16	29617.09	30461.39	22668.19	32648.72	24810.68	25126.35	27500.19	18360.39	11822.72	10441.15	3476.32	2258.42	2339.56	1547.37	926.61
2048			21824.27	63152.60	41023.83	30607.99	14253.94	7348.40	14774.57	14965.42	30706.90	56945.51	45860.44	48847.44	33195.91	17881.33	21369.83	21720.88	14665.88	16716.39	26105.85	32171.88	43894.29	64559.73	79464.42	74720.19	81942.93	64195.23	35580.37	40370.61	86887.16	86665.78	77601.82	139053.71	45045.01	54613.44	39562.00	32524.44	45764.62	22250.01	41836.21	28989.23	15229.13	25812.92	5993.66	2364.90	2569.97	1360.96	684.63
2049			34779.62	95046.02	233739.09	972423.87	1088955.00	341776.93	119293.87	139847.65	139805.07	83018.42	48106.34	27309.84	49661.40	27512.81	43710.10	58296.23	26835.14	31630.64	56327.10	41196.97	32561.46	21693.48	30759.53	9115.30	10672.93	11385.69	10624.12	8750.19	10703.93	7959.60	13426.07	15012.41	19320.63	13718.91	8738.97	9849.23	16037.00	19819.31	22466.83	33972.71	42335.64	35142.48	16618.05	18700.96	11775.17	8155.65	2509.02
2050			11009.26	112759.50	64439.92	27950.26	24993.50	17929.88	11941.21	19623.17	54615.59	65071.02	34843.09	18880.12	70973.96	40092.44	39504.38	46731.05	53989.17	87566.06	87614.94	73203.49	39197.89	65359.93	76911.60	65106.60	33798.84	18711.74	18917.39	11898.75	18189.99	23781.91	10394.90	10312.19	22691.56	11311.91	28397.57	39883.62	65594.39	53922.12	96141.33	108883.31	102776.03	65021.02	32647.91	33042.04	15682.45	10501.27	3987.14
2051			24105.59	31781.28	33938.32	18430.57	24649.77	14828.64	11490.53	19174.33	35048.20	38691.11	56550.29	167526.70	550692.62	123625.15	18783.95	20132.86	14687.25	58593.00	76328.25	48772.18	41616.76	35075.30	25231.12	48618.71	21127.16	34453.12	20847.23	22314.32	36123.88	20537.79	31840.64	34809.58	19466.05	32876.42	75089.65	101286.27	104984.19	87060.63	29905.16	49646.21	60388.25	78069.41	75943.60	47217.87	9965.87	16638.47	4810.08
2052			8441.16	33475.42	22077.71	26681.04	27705.57	36837.01	46826.11	11749.31	29241.15	17487.46	28740.55	53001.09	48704.38	198558.62	475943.43	612072.62	1484508.00	1012236.00	371856.71	360193.62	692893.50	200943.01	59132.09	99383.02	90544.48	82276.49	51037.30	25958.11	45125.69	54599.23	42825.70	39616.02	47772.16	41664.00	71582.30	115602.98	94073.93	60335.18	61143.44	83034.14	105816.07	91093.23	68603.09	53926.03	21746.67	23460.11	12078.26
2053			32383.16	75410.11	37153.86	45644.04	56967.09	54352.52	27203.10	47276.70	123414.81	74823.39	34451.74	65090.82	30155.77	16203.25	43164.82	117195.46	119457.25	56546.60	34902.96	14266.62	20458.40	28455.58	24868.21	43574.46	51230.18	29747.51	42847.35	36154.51	33064.08	35343.93	33704.20	25272.23	39038.62	52821.36	43931.14	41419.04	48602.87	56521.26	34191.55	39594.73	36452.94	27337.62	17743.13	10362.39	7295.94	4350.02	2285.15
2054			41740.18	204661.78	95748.24	36488.24	36660.21	60468.47	108494.53	87325.16	48315.14	74177.02	61241.60	71516.97	56471.85	61320.88	31468.57	15757.57	13768.07	15346.96	24786.17	37686.23	43304.24	15046.37	19636.29	24581.91	42856.54	27757.21	21231.76	33789.67	34172.51	59391.34	43523.31	32534.32	25867.99	48193.33	35024.29	26139.82	43368.16	38997.41	73111.61	36804.10	10732.49	10966.21	2169.31	818.99	873.17	414.62	212.26
2055			22429.02	37000.16	107559.18	119467.03	70532.16	29951.66	29492.43	43382.02	25824.14	40148.46	49656.05	69323.07	80760.43	56827.14	28598.37	70993.54	31163.85	25022.41	51571.87	69248.54	131035.32	59954.58	32837.36	34778.17	41758.91	32514.25	20694.50	68687.33	69069.92	83787.48	39789.12	60310.16	75156.15	38020.47	39332.40	51381.96	51977.49	14263.36	10664.26	19857.94	11816.08	15705.13	8422.72	7269.84	2548.97	1862.24	1090.90
2056			21127.77	44733.98	28366.26	19800.40	14273.60	15233.09	20230.96	37399.01	46286.72	17159.60	38694.26	29753.88	17085.24	73729.95	64410.73	38204.21	46690.11	37752.11	26462.65	22982.52	27004.72	44126.41	41045.12	23226.20	39817.24	59097.89	43268.58	51430.02	24215.39	29649.02	31832.22	30276.87	61813.47	62744.90	60424.25	46733.01	47052.23	26076.05	34654.82	44203.24	90043.72	36960.28	16013.34	7747.52	4760.03	1652.31	197.66
2057			40620.47	105160.96	129668.94	46862.55	115212.93	20985.97	15814.58	11008.94	6477.31	15534.43	17711.51	6814.86	45292.35	81594.32	49832.12	46824.60	41467.50	49478.44	49642.85	68645.25	111386.05	57714.34	58734.60	44194.45	64834.00	68455.28	86093.86	45275.14	39383.68	25072.55	33020.06	33514.39	33321.41	24248.81	34697.87	38339.05	32028.95	28819.02	48969.96	74713.92	18793.44	8554.05	4173.55	1481.88	1031.94	525.29	224.76
2058			6267.81	25477.60	32302.50	20189.23	36553.60	41773.01	38576.44	19492.93	19845.23	9185.49	9995.87	15522.46	20855.52	26276.26	17328.28	53569.35	53055.82	35272.86	14395.00	39584.47	67959.10	65910.42	70678.27	30797.09	49495.84	79169.85	23211.19	24632.09	28148.38	13791.05	18404.88	13689.75	39172.33	68967.46	78555.03	61025.18	41722.22	64586.07	43401.91	43264.32	68687.45	22181.99	8878.94	6836.84	5701.60	1211.88	412.09
2059			19957.53	26709.55	22785.31	17391.78	16509.09	12180.19	4916.03	19746.76	6912.65	13398.65	34064.56	29218.50	33528.28	50085.57	99904.50	29445.27	160395.68	367043.53	290632.03	159356.09	51304.82	26839.95	31105.17	36249.39	41542.02	30463.79	27762.20	16066.41	42373.83	49511.14	54496.73	93283.60	95803.70	114909.05	172478.18	131102.10	109405.00	98616.10	44580.36	50569.55	37672.12	6516.90	3753.18	3123.88	2808.03	998.15	1013.51
2060			4452.63	28670.62	23075.26	17080.95	11229.06	9662.64	19586.64	20566.78	15670.61	25261.49	35303.38	53538.83	77558.73	39706.42	54265.63	84732.37	28669.18	35738.10	51925.20	42200.44	47161.12	58164.59	67339.36	57006.96	52533.33	64807.14	45085.62	24713.30	55450.61	78800.11	93389.02	61932.39	41699.63	31988.91	77185.48	125539.63	168308.53	35660.94	69444.33	43000.34	21966.78	32749.45	26018.81	16001.09	18059.22	10482.83	3518.00
2061			124883.00	155773.93	32549.27	75159.64	32321.67	12271.86	24501.26	22440.36	21141.30	12541.62	36179.50	52264.12	56415.18	59859.00	103891.84	61983.38	31963.62	94446.99	49240.66	62929.95	52146.92	36068.94	34689.52	63107.24	37091.85	10710.33	26040.90	26540.43	12664.79	20517.22	31833.43	35021.02	10381.60	9603.47	28463.32	27943.55	32297.25	16925.43	14706.36	19920.53	19960.50	26098.22	23275.12	8790.65	2019.80	366.69	1026.67
2062			132640.12	160379.65	1045854.25	766759.68	64054.96	44905.37	55891.39	83437.93	82038.97	76924.39	42315.23	22027.54	32547.60	42764.07	32260.56	37544.85	64049.03	37751.63	29769.52	34289.81	28489.02	32736.06	20705.06	12301.68	53843.88	35655.07	26732.58	36219.99	43829.40	29839.02	37010.57	16072.09	12466.89	15143.18	31556.60	44572.07	43055.49	73262.32	33278.34	20732.39	14205.50	28834.47	32942.48	16378.02	8282.30	3766.46	1917.05
2063			22572.57	101795.82	170033.07	68258.99	68758.50	55942.76	25318.60	38344.95	64488.37	34415.74	21240.60	15044.42	20686.49	60089.37	99755.21	36009.37	25815.14	39862.41	59854.84	30123.23	16558.91	48945.21	54365.15	34924.08	40106.37	33397.39	40769.01	49758.07	46300.94	37449.78	41378.82	39748.48	79718.51	67109.73	41681.91	65365.94	80380.21	53548.05	61119.23	46413.36	26892.03	41374.86	26831.17	13449.70	9783.25	5058.42	848.85
2064			10503.90	75514.09	129219.77	28510.89	16395.73	13269.73	13877.79	9266.19	37481.62	55753.68	26667.46	34358.98	71208.03	48420.38	46180.42	41989.25	53634.60	19339.14	32336.18	58461.47	47529.24	34439.76	59159.56	48523.87	25302.74	32475.05	48690.82	35402.45	26919.21	30012.64	24190.32	17732.47	30465.76	19243.32	14573.56	37260.21	48841.57	54304.55	28494.72	39415.73	14548.33	10298.82	9896.37	9131.72	2254.32	798.66	632.77
2065			26190.76	137498.15	58252.16	39406.84	54866.36	42578.10	46598.78	44169.64	29233.19	71991.51	130672.01	68435.63	38289.16	53165.98	36815.88	34400.59	33246.62	43907.61	20051.36	23394.50	21401.04	44397.05	25018.24	25630.37	11686.87	11704.76	15066.33	20678.81	50502.90	75473.79	71677.96	65162.59	41642.34	62345.95	54319.15	32900.88	15940.67	9170.32	9406.43	2882.91	1805.57	1144.10	530.34	775.84	269.22	103.17	48.57
2066			6711.75	49448.66	52288.96	122724.53	203934.82	47793.25	11502.39	11904.75	17408.36	23394.82	33496.63	27304.31	16530.09	41877.17	46627.75	78247.02	54601.83	23116.79	35813.81	45866.01	77884.46	59427.66	53018.80	49016.92	64601.78	68524.26	54301.62	49800.28	38822.01	54298.37	47592.00	60333.14	73723.67	47004.05	39793.92	48535.32	52577.50	49714.53	36979.69	47568.12	48979.86	26394.09	6768.99	6648.42	2558.58	1674.51	411.74
2067			183917.18	396248.21	219809.50	81750.92	49736.17	20407.19	36751.19	63636.45	41846.28	13773.75	8774.37	10335.69	8728.80	12021.23	15451.41	17577.72	26548.14	21992.55	18952.32	34104.47	28297.66	48008.08	48775.36	44383.68	22152.70	28105.38	50859.10	17028.10	19120.74	28855.11	28145.01	47913.93	48604.74	58642.35	142695.48	147108.07	101510.37	88641.60	111956.73	132091.00	113563.78	72601.21	43492.80	30724.22	6330.38	2289.09	1390.24
2068			83781.58	263765.31	169785.10	272159.53	315004.00	150521.00	167896.48	419074.81	192230.06	118644.02	26351.40	26961.65	8392.79	23397.67	33167.68	18285.39	38587.11	101175.42	72174.04	97142.42	90702.85	79991.80	204476.93	180526.42	15247.24	33946.32	38781.82	38005.36	38415.55	37459.87	39335.05	59173.40	47536.28	58804.92	66893.05	56820.34	71635.17	81545.35	108667.00	132555.29	72422.46	51422.94	47997.50	12790.28	6641.34	2417.49	675.38
2069			45294.10	124226.40	106029.92	72368.82	38865.35	40419.81	78954.27	39211.29	31622.12	50319.32	58353.98	47193.56	43013.06	23610.49	73627.54	45770.86	40137.27	126960.60	157676.87	85975.67	51040.22	39511.96	46288.27	37501.88	38202.61	15519.82	40641.87	34301.98	47973.46	24865.04	10263.77	17525.24	23302.77	15214.61	13250.28	29585.57	53285.33	40374.41	36177.45	23182.50	13503.99	5842.76	5059.44	3585.17	1450.62	462.78	472.59
2070			11894.44	84429.39	88404.30	88988.23	77759.58	34070.59	11362.98	6122.99	5011.88	15081.12	37302.07	24749.42	24430.26	44839.30	63066.28	49329.55	49390.50	92412.33	75642.07	41655.61	31520.94	32601.37	35281.28	35433.43	35911.16	47952.91	33051.46	18885.09	31655.41	44822.89	41489.44	18960.96	14562.28	17862.25	16913.45	37464.08	80006.67	81038.66	45936.39	26151.21	16730.37	15735.18	7024.04	2354.07	2556.48	1508.92	689.98
2071			12298.67	48638.63	72393.18	49548.67	35253.38	15595.09	27156.21	35725.06	31701.79	18758.30	28565.84	53102.16	46024.37	51109.85	107380.30	49736.62	62434.74	131993.26	175136.56	113755.75	64639.77	31689.64	45623.30	69968.26	95654.38	35987.01	9959.65	13959.54	11383.40	26327.72	40204.25	19062.78	23679.64	32650.67	41257.83	46556.71	33961.26	36854.19	29502.40	19306.87	11637.24	9110.57	7181.19	6230.05	2943.48	1094.19	449.06
2072			23229.06	71200.84	95825.92	246416.42	174798.96	34457.72	36059.65	64764.87	61528.90	31554.63	38772.34	72307.89	55853.75	24758.58	18456.79	28750.17	40385.43	123079.45	73819.73	12529.19	38539.01	72013.99	42659.38	13834.50	19718.48	27919.78	46508.04	25908.55	45334.58	41914.83	26291.40	22131.67	114141.16	125509.00	63751.28	56627.87	51182.05	59100.02	28524.57	13942.45	15538.44	8345.11	4624.14	1046.84	439.06	436.27	176.27
2073			21747.00	104419.64	236716.56	182706.98	385789.06	248588.01	241460.07	71835.20	59227.62	84934.83	78774.21	147672.84	103397.50	254049.45	1132118.37	1287284.62	323595.00	41749.88	49016.19	95239.47	57075.86	48687.58	33349.51	18994.71	21211.72	20704.64	32293.86	33937.77	23749.57	11371.45	16516.24	11500.86	11718.98	24649.17	18784.89	24324.80	17940.47	33951.20	24142.40	29624.33	21203.23	14055.66	8590.10	2602.07	1326.36	945.99	351.70
2074			16610.76	69686.53	21051.99	26324.03	40121.16	20505.19	9497.89	35428.86	64307.62	59159.64	98428.64	124204.02	45612.61	90418.85	116015.14	110391.06	48246.39	39562.21	54056.04	65977.84	47789.76	26616.89	25771.57	15799.34	43635.25	23477.18	19205.91	20528.26	28847.69	32355.73	14319.74	12227.54	20921.90	37675.16	28109.54	65263.20	72842.30	58442.10	32183.34	57795.52	41963.39	26057.05	32445.56	13175.81	8069.42	4543.56	2314.13
2075			206635.81	272274.59	161817.79	241226.09	72070.60	142755.40	123504.35	76867.28	163910.84	99072.30	44552.09	29594.53	90678.96	95225.03	58287.51	90109.59	81749.30	47170.96	42881.64	26656.38	23518.27	31994.63	20439.00	19471.71	15339.61	21821.94	17917.02	11620.67	37079.75	29223.39	26112.14	30619.19	37862.79	46929.86	61499.16	47331.50	33726.14	21342.48	9917.76	4082.78	11101.78	6267.31	1858.23	831.66	511.08	335.79	181.37
2076			10784.87	58842.40	40085.33	45162.17	34896.15	14097.94	17201.40	20650.91	28690.78	46655.61	62418.18	86992.76	156733.15	132903.57	77672.05	31761.18	45716.78	21705.68	65508.58	58609.16	25934.11	25335.93	21809.88	23557.53	22018.36	10177.80	13455.53	9303.70	7967.77	11455.25	14776.27	21067.90	13624.63	12216.39	17664.10	19515.59	31081.93	45723.36	48329.27	69442.36	41688.52	13011.90	10299.34	6329.24	2501.42	1336.98	790.46
2077			31524.42	173167.57	69790.70	47739.59	85763.77	38814.99	64057.61	39041.42	119579.03	481485.93	563051.31	176041.59	76544.53	90356.14	45255.18	18511.73	29381.06	54470.58	35471.78	31298.16	35219.99	32963.57	29216.70	30895.43	22470.91	37468.73	46968.35	63999.79	128659.93	82242.53	125392.44	82820.07	49701.69	66180.77	86039.43	67604.10	52657.18	49146.44	34338.66	25951.64	15214.08	5636.95	4579.50	1195.80	571.70	341.01	334.75
2078			28672.39	54914.75	12523.74	63168.59	31577.69	45101.86	41396.01	50527.31	47161.24	32350.47	21743.32	6395.10	36138.90	6099.92	25391.17	26884.61	13125.93	28382.69	79227.53	47804.44	39919.23	36399.69	53732.68	64637.61	56618.71	43915.33	49706.26	78831.87	84697.17	49913.54	77548.02	64470.29	145294.09	125623.68	50365.65	63493.31	39778.55	23379.56	32954.98	25422.79	10212.95	10808.14	3716.65	2130.23	1011.80	410.56	359.07
2079			55155.05	143267.89	85716.07	84388.63	66576.57	94711.82	502674.12	674300.81	170124.82	126766.25	78541.15	115245.25	117355.22	66802.68	32447.33	63988.55	107572.17	70659.60	53201.27	14273.43	13721.87	32249.68	36396.57	11513.13	5598.36	6235.94	6500.13	12981.99	12829.36	5815.51	13221.88	21842.32	23784.53	39641.59	29140.56	28951.42	29622.39	30184.56	44517.83	40548.42	34791.92	16470.48	9049.32	4882.85	6327.10	5032.87	5305.34
2080			2458.51	28418.06	26344.93	15281.55	15923.30	11085.44	24285.59	41285.67	52817.22	36653.52	12178.83	47785.11	42657.07	16094.25	27597.44	63996.71	110312.45	69495.17	38524.85	29465.33	28990.25	43755.63	38620.11	49367.49	47291.25	25348.42	33838.72	43928.55	11443.34	11471.80	15601.72	20739.55	49925.34	37857.74	48693.28	43319.30	51647.14	51723.97	41683.92	40774.53	22272.28	18937.52	6031.63	5531.75	2440.71	1378.10	372.86
2081			164541.03	578339.81	359124.06	1373553.87	270790.56	19293.84	28894.98	20641.62	29860.86	20340.09	10107.05	13693.03	9397.34	16072.68	26656.97	27416.81	27536.12	31882.82	40215.84	52925.76	46921.11	25538.72	21853.06	67328.11	68802.85	43773.16	39773.31	57332.90	87337.13	55809.94	101897.97	143300.04	118964.35	65441.29	54257.55	32271.22	29272.83	32414.16	29755.65	18528.94	15769.11	9824.58	6717.60	1387.53	1289.00	727.80	311.75
2082			43432.66	70030.95	38810.25	23931.23	23047.18	10732.45	24647.47	30387.80	30997.23	46773.01	33494.21	30794.44	32014.49	29341.51	16287.13	32135.07	11374.73	7709.63	38735.07	61904.71	48260.22	47960.07	37542.86	21020.62	43366.96	73105.16	43825.14	57507.92	61431.35	41667.00	110615.30	97183.93	47684.08	70346.89	48924.21	91401.46	134131.12	100111.40	56808.34	47084.44	27244.81	22052.72	17247.01	7273.06	3465.15	773.52	509.37
2083			31973.78	74254.56	69325.35	27642.52	10360.29	15317.94	26817.40	6518.99	8555.91	23029.18	18056.40	46257.08	91130.66	49207.53	45972.91	43351.30	58818.73	74670.72	70769.75	64858.64	43046.83	69852.64	75893.21	70476.53	79926.21	117012.70	84588.46	77512.67	41358.90	46319.46	32080.76	24068.17	46033.12	44855.61	23581.99	20760.87	27952.19	14502.62	15067.99	17808.96	3746.31	7974.60	2303.71	1474.19	875.44	212.64	122.86
2084			5108437.50	7854293.50	2320132.00	219927.73	106514.60	33458.42	13898.89	30803.12	12312.95	28152.69	12616.78	13331.29	18468.67	14752.52	8638.33	30961.32	19890.56	29274.60	40601.31	25200.06	48223.53	70751.53	54521.22	67371.57	111923.82	55608.11	51896.33	38563.14	28363.52	64986.63	36604.68	35690.26	56378.19	22528.40	37680.89	55887.17	46323.14	40621.48	53052.85	20086.71	10175.20	6478.52	2649.18	1313.96	577.45	527.45	474.14
2085			49581.23	168503.29	159513.29	615050.68	1452550.87	572193.25	260671.21	96257.81	28079.24	45824.57	53652.37	22508.14	54880.19	51693.62	82648.98	117667.56	55066.14	63426.62	47221.27	59106.92	36242.58	24033.61	17539.98	19243.06	24129.66	11201.50	9674.53	25019.52	12992.90	9871.89	8292.64	11239.91	9942.21	18845.50	48480.26	47983.06	34567.60	47804.66	23883.75	11329.96	8982.98	5812.27	5446.05	3618.00	1325.73	235.37	173.18
2086			44110.76	149708.14	168977.03	106968.44	103054.67	110014.17	191070.82	212667.01	76173.08	280649.68	749386.06	239972.84	56869.98	49107.26	64928.55	47035.16	42383.64	23826.32	27740.24	26798.75	59185.87	71332.39	9664.71	27028.61	33469.53	46315.16	73276.89	54410.19	62886.74	55581.62	44280.89	21947.71	26457.08	13303.18	27015.74	28852.55	18430.64	9142.78	3336.35	1776.36	1802.77	1617.97	1317.68	733.62	459.59	324.92	381.53
2087			24087.64	50407.00	102466.37	32261.87	16853.43	14340.36	17424.16	6894.42	5962.98	24487.73	58085.48	62640.42	26298.46	29802.90	42301.16	55870.70	64873.69	25628.43	47061.16	49836.35	60836.78	61194.25	92878.60	91998.42	53629.22	57972.11	37760.24	41297.70	64479.61	27344.41	36691.43	26040.99	36166.72	34736.98	47869.64	28951.31	73282.99	94281.11	79942.42	44023.64	38532.77	42169.42	13508.85	2041.13	3305.35	2179.69	1506.09
2088			33364.57	162068.70	175728.50	66361.57	54288.60	127070.07	407360.50	106103.77	49956.87	17393.80	11126.10	48588.87	41584.13	92013.92	95025.96	61103.28	44580.67	53070.36	55454.74	60065.82	37889.33	39003.77	38872.32	33424.55	34820.50	26280.20	17227.36	15099.70	17495.95	29524.03	17519.68	21309.74	24355.92	23100.71	37692.95	35590.85	23193.08	25285.42	28583.40	26009.81	14260.46	27506.73	12729.14	7162.44	3031.32	2308.22	1508.89
2089			78460.81	276391.03	266344.56	134403.67	76995.82	13490.07	42935.67	40616.66	27118.24	20651.52	34220.33	59417.06	19677.51	19700.95	35687.21	26486.95	40983.42	56130.88	55393.02	42505.36	87012.10	126658.74	67668.07	52470.68	43321.69	48249.87	25437.74	26364.78	26264.69	17734.00	30759.24	25638.21	12907.12	28825.01	47247.72	37153.38	23686.10	25043.37	37106.75	26240.91	11994.22	19255.80	7451.91	2139.14	983.98	1055.66	459.65
2090			16302.87	37560.06	26055.16	9773.38	14484.01	26237.70	7074.49	2499.17	10648.58	20718.48	11679.76	18767.73	18488.96	57324.50	46390.39	29275.74	44016.55	31302.25	31345.75	31373.88	67829.60	57450.26	92860.42	100622.56	114302.35	87678.64	58500.83	59009.68	41755.50	24853.75	31129.32	28797.71	39650.73	59998.86	58754.29	86612.63	145221.35	147327.25	103963.07	58604.48	35615.45	14229.08	8931.67	2162.76	1043.34	432.64	611.29
2091			86343.48	358963.75	655845.43	692977.12	320945.59	79455.74	173134.85	391699.46	200835.45	56894.71	40350.36	41344.66	33568.78	64079.27	64531.10	16564.09	37121.26	46961.51	29918.77	20713.22	11380.16	10401.26	5365.06	13259.32	18978.48	9300.44	10759.38	10521.20	7890.36	8974.71	10775.12	13951.45	16739.89	27952.32	25609.62	26638.93	33389.19	41305.12	22700.19	32631.02	27826.88	13458.44	10626.28	1379.29	1484.41	1412.10	281.83
2092			25780.11	52298.06	35814.60	37275.76	40594.01	18066.75	10498.78	21463.09	41405.39	32423.69	29065.52	29584.10	21838.50	54879.35	46427.80	39853.72	36743.60	131965.20	157576.57	208246.46	126013.53	51496.85	87376.15	55595.59	47091.64	48459.54	29009.83	23208.15	18698.42	38212.53	117680.87	92986.83	59861.87	117065.08	68827.09	48077.89	37417.54	49238.82	30594.07	18588.43	12047.35	9613.77	2742.38	1413.06	433.07	482.77	338.13
2093			9583.47	98604.54	56401.16	30885.73	26116.74	16265.17	18184.21	20180.39	43938.47	49468.46	57509.81	46286.10	52028.45	94872.13	93517.35	70500.19	47587.10	39211.65	28575.84	25442.03	32835.26	20951.20	43989.76	60981.87	28502.04	18419.88	15293.21	36377.85	36793.82	29619.90	20429.36	26901.16	19848.15	25319.67	58165.06	73520.64	72761.32	152157.03	114095.16	74382.70	36945.69	35028.09	13230.43	8610.75	3625.75	1078.51	1053.60
2094			5676.20	45039.25	52997.90	21795.16	13579.60	11150.99	13141.23	7530.06	13106.91	28183.43	54308.55	56849.61	27606.89	37857.16	77816.27	20595.31	123691.69	129775.03	59529.12	52909.20	25856.62	50530.21	58952.11	47326.62	82341.15	84266.10	102688.15	68871.68	35078.55	33039.24	26021.30	15841.60	27850.55	29230.43	40562.35	65960.65	109639.64	65164.18	37177.69	20196.30	21601.96	9506.27	5472.62	1772.02	1208.30	694.33	359.34
2095			255785.65	338627.84	150023.34	109889.46	205840.62	491425.28	439647.78	265606.56	164142.14	44364.25	34903.34	36900.26	51875.24	101731.68	65199.24	51457.44	38633.41	53667.91	39618.44	75963.48	69396.23	33530.72	39751.97	31297.49	24850.05	27524.36	35006.90	25127.42	30752.21	64966.49	54399.13	57966.31	41279.10	72646.82	52103.78	58354.37	34565.17	41638.42	49946.77	39428.69	25955.63	15409.30	6879.98	2310.55	1548.90	615.80	230.42
2096			39165.47	134490.92	332970.53	391331.53	358017.40	156841.73	41431.10	34327.76	26928.54	27160.13	35773.75	68735.83	51738.97	84616.99	48658.14	83248.11	68345.85	59362.95	68545.67	69907.28	60430.98	53616.25	59299.30	70453.32	47466.60	36748.68	38461.12	37268.81	17292.88	28651.16	49914.93	43653.08	62726.61	74268.23	75222.09	99722.98	113999.10	36992.94	17080.45	9018.76	1510.03	2166.79	1160.95	953.93	1331.03	1660.12	872.38
2097			187621.71	531594.62	513089.09	192683.75	72560.94	224937.03	423989.15	76961.82	67586.33	63443.51	29574.28	63144.23	55852.41	23541.99	18667.83	24427.50	44593.72	26333.28	14608.43	16597.21	10120.33	11980.66	10992.43	15479.56	9025.08	6759.93	7382.34	18940.09	22096.41	12887.20	8674.42	7087.67	8142.47	31553.91	32985.82	59937.07	31828.56	17339.68	23529.98	11502.12	12762.00	6206.34	2329.79	2235.77	1701.32	949.90	939.18
2098			22628.26	59027.20	105440.16	58903.17	25933.75	17994.70	11983.82	16490.89	34620.78	48369.62	47128.92	17216.95	15139.79	39808.98	56168.37	71306.97	72133.17	39083.95	29480.06	35726.68	57787.28	45220.92	31469.98	17943.33	19647.95	25732.53	29229.88	42933.75	77427.11	74177.02	85541.15	55146.21	59558.03	82502.95	50110.74	39162.28	47842.37	34034.08	41189.08	20295.70	12366.77	8103.25	2829.58	1241.68	1515.67	368.71	309.73
2099			28951.93	72875.30	55123.73	55597.08	65816.98	59821.00	137313.29	123788.36	91856.50	99493.07	66002.87	70416.50	155961.42	141574.21	100316.25	87990.25	74214.16	51259.02	72890.22	44707.18	24974.60	28758.46	28491.28	28633.25	30656.79	39888.20	45063.04	32529.78	28212.05	22081.57	52855.60	63407.11	54477.29	52922.94	60503.84	109523.02	99438.34	95388.40	74810.57	77728.21	39161.52	10751.10	7232.26	2812.68	1360.53	787.25	653.60
2100			384009.43	1439072.25	1663281.37	145294.43	18603.08	29323.85	14639.68	9433.58	7099.13	14742.82	19331.01	32732.06	33826.09	48332.90	77536.88	89027.35	61943.75	28020.07	49759.05	50034.17	36788.67	62883.62	29706.70	28367.25	112643.53	62003.65	44351.26	94732.49	92821.02	45150.38	35610.23	36926.81	58520.73	55481.32	59960.90	34798.64	20950.71	38622.39	12582.84	6622.73	5497.02	2515.77	718.08	423.03	211.47	302.94	343.50
2101			10899.48	41823.05	17293.95	18202.72	32432.00	19815.83	21667.86	8456.06	4707.34	16125.28	21933.45	36283.35	36357.18	24921.12	38417.89	20392.08	49849.64	51469.69	90067.91	86312.55	51066.48	65101.36	92845.39	97994.95	53345.07	53886.32	71215.96	59454.47	56569.01	78834.71	139512.04	55775.05	94531.99	95928.55	119113.54	104815.97	139755.53	54919.25	40184.75	45415.48	33059.96	62462.86	22548.92	8262.07	4406.39	3419.52	2476.36
2102			16804.59	31615.21	30701.39	31301.48	10370.93	16728.09	21794.79	15328.96	26670.75	24270.92	13077.90	27741.74	31021.76	51607.13	37863.54	41893.77	66329.77	88737.07	109689.57	159052.92	41736.48	53124.74	86745.46	158083.53	134338.31	98670.40	111676.67	99413.79	99899.53	103322.55	46006.86	56720.40	114120.64	73522.96	45807.58	80746.27	65446.92	18786.90	7797.73	9019.61	8605.36	2442.63	769.44	266.40	193.67	118.57	116.88
2103			43879.51	146786.57	144771.50	67783.20	75907.10	59462.99	54450.23	51745.99	43799.17	56090.64	48669.97	102121.01	118504.34	49023.98	42989.47	22294.42	27799.34	9101.19	14057.70	17271.85	15425.47	20293.25	33002.89	32334.93	19950.75	22122.30	26484.51	29788.15	18033.82	19235.14	19694.86	25497.70	23295.27	15972.95	12554.71	7053.31	4177.26	3461.37	1206.72	848.61	415.07	624.89	369.96	392.57	182.61	370.74	258.83
2104			10917.27	59586.48	62691.28	66588.01	130907.26	181654.71	53161.90	53436.75	89555.20	42695.28	23695.91	40905.25	51319.55	77004.69	42090.66	58709.18	88472.42	52510.67	23770.99	35303.75	55472.02	35493.82	35599.18	40073.37	65710.85	39651.97	22104.51	52037.07	68685.36	50959.39	29499.25	47673.75	105862.64	78984.96	107605.05	25741.53	51985.92	33394.66	21226.84	4988.21	3205.37	3082.09	1958.44	1075.74	670.84	1352.65	940.16
2105			13919.63	71036.51	71025.84	66667.17	64137.10	43148.15	110707.90	60343.41	21264.60	31441.13	38393.86	69990.43	50077.03	48340.36	35584.86	46641.89	77777.63	71402.27	84015.20	118825.81	73375.50	71061.96	63391.69	31267.62	18940.20	10085.16	27592.60	33851.34	40260.42	51545.48	27107.72	25214.92	27405.43	45834.04	70159.97	53938.92	91948.32	116346.32	75674.94	46905.44	26707.68	11688.17	5156.69	5670.32	1985.53	617.62	470.33
2106			684513.12	1076442.00	173672.95	405205.56	571681.62	235709.92	109823.26	61491.14	60536.22	102632.85	156744.93	77837.62	91742.92	115411.38	47949.27	39976.64	39692.98	32741.90	24012.42	7875.98	10825.66	21558.21	12044.68	15707.85	10516.60	9640.23	7553.56	8163.29	5306.38	7985.87	9169.56	15302.73	33865.66	44382.90	29533.95	39136.11	26848.75	41451.67	48901.56	27547.16	9782.16	4279.28	2007.72	785.96	667.65	326.72	140.98
2107			25129.10	151977.07	138799.90	92093.58	401547.68	527376.31	226247.65	53461.45	70033.88	34818.37	16233.72	23877.69	50265.54	35514.62	17205.41	36238.60	39867.62	38241.94	40890.43	50270.94	34650.94	23160.38	20861.75	25104.07	61064.10	39245.85	47613.01	27963.14	34577.65	42991.00	27929.85	47189.05	50175.62	71240.24	48931.04	85342.37	39378.52	56895.33	42800.83	32964.85	15561.68	4550.70	5377.76	2720.45	1430.69	832.93	403.25
2108			13372.78	51883.96	59504.38	12739.30	12521.59	15581.42	5687.75	9590.58	11590.72	14721.12	24296.46	25532.32	16186.21	34603.94	46395.12	57028.95	22865.75	26236.41	18985.75	58033.73	33655.87	20036.83	52456.41	71287.85	68345.28	36922.27	62433.96	85849.89	78327.37	53575.90	33775.61	35424.25	75935.06	73002.81	85923.42	51268.35	23917.91	16456.51	13680.12	8176.75	7092.49	5527.78	1122.73	663.08	267.80	221.32	124.59
2109			52435.67	130059.95	93952.16	39909.07	64593.46	86125.25	29396.91	89715.29	89396.65	46565.68	40679.03	35653.73	22179.87	33040.45	89544.77	54100.82	25326.98	16349.28	31925.92	82837.07	101960.22	47627.49	61979.98	36013.18	28554.12	39092.69	25570.89	51493.74	22640.25	44725.92	86761.48	87438.82	104209.82	93009.07	65501.45	29731.35	46060.87	57252.24	26714.71	21966.12	13043.65	7471.07	5607.66	740.33	744.82	362.07	263.46
2110			182602.14	503218.03	151482.20	61016.41	53112.46	44804.04	88445.71	121752.74	86883.96	116840.19	14118.71	40059.21	22773.42	12661.42	21484.29	44680.64	87359.80	90159.39	69612.35	65412.42	54017.21	51361.42	18963.16	41380.24	48915.21	35576.07	20427.50	61892.15	71958.44	57595.93	53566.57	46013.58	38519.12	45351.83	27492.92	12339.74	7153.85	4642.18	2428.40	1530.30	294.29	201.42	102.81	112.28	70.08	86.57	192.37
2111			83094.61	230271.15	191558.14	186711.14	108936.18	32250.59	108490.80	121877.10	28544.70	50495.64	40650.33	79023.69	117185.25	46147.69	83735.15	59542.33	30515.38	30867.26	29966.34	36844.03	39799.90	36582.92	24846.29	39368.84	18459.03	17116.13	18251.20	9657.41	29381.07	29496.37	73432.57	118371.57	55790.39	26731.33	41330.61	35628.01	13978.85	11996.59	7203.02	3832.37	2392.44	1745.11	618.64	527.43	208.82	128.00	110.31
2112			33079.01	86984.58	84551.24	29231.21	27062.22	14304.76	19275.09	72601.95	72188.06	114706.52	109700.23	50257.02	37790.38	97850.63	74184.13	30247.64	55106.01	85751.57	59666.51	26709.36	37951.25	32198.01	39970.45	34024.94	37324.36	20067.19	67568.76	39121.71	35959.42	33014.00	64686.85	112628.15	62113.56	29790.93	33923.32	28759.37	31621.86	37638.15	51571.22	64865.60	51192.02	52610.13	41729.23	21037.58	7420.01	2491.95	1017.53
2113			40278.18	78989.71	92374.03	86009.20	89725.73	102630.67	39387.08	96118.03	90867.11	68074.72	67346.76	93058.59	29217.49	101015.14	106457.80	42205.94	56599.84	38301.63	27027.34	48448.24	22693.79	11650.89	9526.30	33180.10	37041.67	16501.28	20024.87	24214.63	19981.06	23812.47	41049.04	38521.73	35716.52	19569.64	19817.99	40946.89	42570.26	35021.41	22221.82	12882.76	11577.57	3296.62	2262.01	1061.29	470.36	444.97	278.02
2114			134795.26	296858.87	84021.26	37302.09	64970.16	20813.51	27685.66	52058.02	95206.78	124241.21	93507.17	50433.22	63435.02	76502.50	27542.45	16989.88	26557.56	31076.46	31281.82	23215.55	27208.18	46570.83	29406.93	48665.73	58010.55	35206.09	51000.21	119574.85	169645.81	98623.99	81561.21	40652.73	18109.32	27089.77	36606.83	34671.63	12851.52	7381.42	3230.14	1088.20	1062.10	607.23	450.34	309.91	241.40	158.81	120.33
2115			31347.16	71306.67	112620.30	132542.12	67480.82	49149.50	88027.67	50125.75	68979.98	59400.21	52078.99	53058.17	13404.33	21033.93	95241.82	60996.72	71490.38	59673.62	106047.14	115525.14	99032.64	43923.25	45754.76	43991.17	50711.21	34279.11	41681.51	64228.15	38598.45	62175.88	85608.02	37229.01	26295.64	27841.45	25990.30	19799.26	80728.47	66202.56	49173.06	21050.50	7482.94	11095.04	7405.31	2922.97	1787.44	626.18	343.63
2116			14488.39	61916.20	33119.51	21546.28	15031.91	11531.92	11760.84	3739.87	9799.24	18372.04	27497.68	22776.25	27994.56	52662.26	37731.65	59218.19	60451.43	46954.76	31555.35	28422.31	44029.59	16658.22	42019.23	44233.26	39006.72	37921.24	70654.67	52434.12	45623.22	59664.20	81982.39	51376.11	106709.56	114299.89	94250.17	56667.50	39830.57	26601.21	32006.88	22546.41	19098.87	7507.40	4400.63	4464.79	921.17	543.89	553.38
2117			10041.78	40070.64	34570.44	10302.00	16983.83	37987.12	15371.64	31994.20	12044.01	29720.12	18422.99	44887.62	132414.20	132697.06	101940.25	133646.29	133984.65	93202.37	69505.57	71608.84	81455.69	121620.12	74541.98	52467.50	36938.69	37076.43	55822.38	59887.29	40891.93	23204.26	42692.71	45505.44	80123.88	49921.14	96264.80	104364.59	75597.85	58855.14	55731.49	12330.91	12528.03	10934.51	4150.98	918.84	409.92	420.52	359.08
2118			291284.84	1581901.37	2273486.00	1951040.25	764401.37	90456.87	68145.88	99026.75	103242.99	293838.90	171042.76	81917.50	92716.85	107108.58	82024.53	46080.07	46439.52	27357.48	27007.22	41238.41	42632.14	16055.28	31713.82	16981.02	8047.71	7578.58	6570.03	8212.82	10719.95	26332.44	23158.66	27536.89	17770.35	21733.13	11564.59	21409.78	48031.38	25826.36	6248.70	2406.97	1096.51	535.35	462.97	608.78	621.01	197.93	183.23
2119			30402.45	111605.07	901664.50	514715.09	79824.59	69822.10	8961.37	10365.37	32416.46	48892.35	46058.45	17894.02	20644.32	34707.66	32922.08	38366.66	29560.26	31847.39	37508.44	34925.14	33216.53	25986.24	33417.66	73884.50	77244.45	72402.00	124771.01	112239.30	86338.93	50282.37	33354.05	89236.75	54127.19	55335.16	39171.09	49322.70	56989.19	17543.73	7520.95	17745.43	8019.54	4131.09	1897.26	854.98	1716.33	682.19	186.16
2120			94860.69	185303.42	93532.94	118173.57	58802.90	47240.58	41522.44	12241.53	57574.33	126975.70	102851.35	55586.02	27969.86	28333.21	22343.07	25655.35	49118.46	41727.67	21446.19	25303.48	76992.15	57364.70	20597.00	38416.38	32023.36	15282.99	16591.46	26066.83	26881.65	48327.76	82727.17	60394.41	55963.83	56788.13	70932.79	55664.12	39160.37	29554.71	22918.82	17431.48	20348.82	7349.67	1192.63	790.76	325.66	251.97	147.62
2121			26412.14	57603.94	68521.97	43487.38	34631.53	71317.73	85768.39	119788.07	79183.59	69683.83	75830.03	36723.94	53590.91	66285.05	92417.20	66119.39	51725.39	62916.14	70108.16	74809.50	58482.82	22055.04	33771.93	38551.22	11417.01	41013.73	41092.07	24901.11	43085.35	65519.61	76817.37	94317.93	51162.53	20015.88	38378.07	41174.57	24275.91	8380.26	8650.21	6697.05	3639.34	536.44	381.97	242.13	259.88	214.22	147.87
2122			47073.44	368529.43	328216.15	195601.54	171207.57	20995.19	32821.32	39922.75	56544.15	77149.89	37099.21	21073.31	38944.78	37735.88	30053.70	41141.15	58957.47	30147.91	42430.96	11754.08	15074.56	54453.06	48094.55	14624.04	46691.49	44413.71	29222.10	65211.51	70920.30	43843.66	36549.83	42105.67	47519.53	84074.30	78184.45	26397.49	50930.68	59757.33	61125.16	24933.38	12090.55	5318.83	4506.86	1415.90	840.15	584.17	232.58
2123			34176.36	110251.00	148170.18	60324.30	44153.75	44297.91	22535.12	20754.61	34248.72	14374.86	20002.01	21873.71	21891.08	50789.33	55786.33	66019.25	42041.14	47828.18	39682.75	30004.93	45847.67	83830.68	34367.41	31602.68	54237.38	99675.79	90893.79	58168.43	17440.84	16011.67	32201.83	36043.73	32657.55	38587.35	69181.01	106585.00	87269.35	26032.53	15612.81	4257.17	3719.20	2607.12	1232.33	582.63	270.92	222.88	226.09
2124			73766.06	442585.15	219185.73	19423.29	58879.52	55193.06	30780.11	11188.48	39781.46	53910.79	36809.71	19986.37	72279.21	112601.88	122396.97	123147.46	94755.36	56067.57	70471.52	108741.19	42480.71	40191.53	46070.61	20126.93	20173.75	23946.69	24167.47	28121.69	22714.48	14911.38	12448.57	13809.71	27891.76	30003.73	40276.49	15071.38	14492.90	31840.54	33503.15	13359.02	4356.48	1884.41	1661.19	718.35	393.84	103.74	38.65
2125			110618.61	129549.52	84497.45	90448.14	75043.78	85324.75	89366.28	163002.70	175251.45	83315.87	67475.17	68099.36	38760.21	58402.55	40814.42	45802.51	65206.30	70536.64	51362.90	50279.24	52832.58	108328.59	83389.04	31801.45	30845.13	34675.25	30545.98	12616.58	24216.61	25323.04	25127.91	39642.45	62971.64	31589.93	30935.77	21818.76	7256.22	3185.03	1668.99	1542.62	788.62	280.22	317.60	234.42	245.99	140.65	72.86
2126			188229.43	476831.15	209648.75	379415.25	35066.68	40929.19	43967.52	35337.12	152185.32	205470.32	63335.34	105670.13	242883.56	254921.39	108768.09	55264.56	93671.68	93533.07	119050.21	95672.62	45020.41	38592.47	39878.89	45659.36	62360.20	61177.58	100115.34	94302.03	80427.72	85433.78	126511.88	87260.36	40951.80	57708.26	78329.39	29496.07	35718.03	35538.92	12572.30	6388.96	4450.88	1387.80	1127.70	495.93	412.82	327.97	373.70
2127			27280.63	57401.28	13104.78	16851.53	23180.08	17682.82	15639.06	21955.52	16499.43	68871.02	22006.93	7191.36	6673.57	29639.10	43277.64	48092.93	26563.58	18422.25	35764.78	57631.57	77413.42	47202.46	50554.69	96666.15	56829.33	46614.41	57596.79	78047.92	74590.85	107416.83	131440.01	126823.64	104365.24	70552.07	34411.41	29080.71	11897.46	8235.39	6513.70	2796.13	3852.76	3889.56	5393.15	2256.38	1759.55	1922.08	1710.35
2128			21269.16	48051.70	31695.22	25774.92	39868.58	35803.25	30280.41	28040.72	63667.32	49429.62	65757.07	87852.15	100969.29	71773.79	67775.22	94705.91	33484.59	28652.44	40036.14	46914.29	27069.42	24407.37	29821.10	11247.75	12242.83	22966.90	21062.48	12221.26	19610.12	23206.34	22469.51	8047.28	30704.26	57338.04	33007.70	23333.41	46774.30	72868.47	32887.58	5594.32	6581.31	5448.64	1596.01	809.15	786.06	383.27	171.04
2129			1088908.75	5469954.50	967063.75	160885.09	150736.18	97193.60	39028.03	60154.69	65624.51	62948.92	53344.92	53419.16	50374.42	58349.54	69811.79	37952.60	50053.75	32411.68	38221.58	29636.96	39393.37	35733.44	15969.69	69946.35	68135.76	21957.99	15951.08	44593.55	33825.22	19980.38	25445.17	12902.66	16299.49	16764.66	25512.95	14602.98	7548.01	4039.74	2215.11	1377.85	356.87	208.00	210.36	121.62	207.19	115.15	112.11
2130			61216.67	85869.01	24455.70	23428.51	53870.65	47462.73	34372.92	12440.12	11813.72	29586.15	46319.67	61348.85	26844.92	47520.96	67531.04	69889.18	54382.91	31637.45	41095.01	41636.61	55505.70	34049.98	42034.25	101280.28	52901.49	85155.17	81682.44	110171.80	253067.53	205629.93	83551.45	96024.17	92808.59	61282.75	93134.67	102442.73	66443.55	52762.53	40255.85	26115.41	8736.70	2615.93	2240.42	1643.12	505.18	252.10	298.51
2131			114607.54	297819.50	108414.97	21298.16	16182.19	31358.28	34499.91	43547.24	23618.59	56959.21	85070.42	126038.79	44359.73	52086.09	53989.40	126289.13	150723.07	100409.56	90240.12	71143.57	49841.32	61982.68	58587.39	28891.86	36083.98	28303.37	17572.74	21738.16	26163.66	6063.27	14994.86	32005.88	13731.62	50913.67	59806.75	89895.63	63820.91	25573.52	19791.11	14430.38	5431.14	3300.93	1203.86	653.88	952.10	665.74	304.61
2132			54272.60	156865.53	66985.28	27558.41	82733.64	55580.90	63380.99	74827.80	111116.58	90942.37	74060.96	42569.87	90747.31	53999.00	50754.19	69415.90	77131.08	74062.30	53153.19	39460.64	38322.43	39236.92	38265.59	50380.89	27471.16	8801.96	16313.66	36560.58	32905.26	35011.28	88965.32	137339.21	86524.64	49863.21	53087.61	34679.21	29601.72	17855.02	15927.23	6088.04	1452.02	1168.97	406.79	307.68	430.51	266.30	392.53
2133			17407.23	74017.22	41215.92	28867.93	8376.04	25248.54	28094.55	23486.49	35792.53	18761.03	32305.95	32295.45	29852.30	68501.25	49803.68	63816.22	63962.02	113777.48	57534.67	38462.58	34294.12	31396.04	69274.77	61514.73	14319.10	14871.73	17175.26	9139.11	6264.91	11654.52	19512.97	17161.85	25193.70	42168.69	68785.82	53723.12	67780.56	38244.51	26941.35	12662.89	4000.18	1834.83	996.31	476.93	310.73	318.09	374.90
2134			63568.92	130864.35	42427.26	16013.77	33669.59	19940.95	25773.68	32719.77	30055.36	35904.72	35965.62	76224.89	147375.64	71764.07	89895.04	82998.07	73261.67	78767.71	58092.84	50628.26	66386.25	33981.15	13934.63	14092.84	13723.73	9123.55	12947.19	18936.87	14427.63	14942.10	24424.18	34823.25	63700.09	75758.39	31856.85	15062.45	7104.55	2263.40	5133.09	6855.06	7312.69	2966.04	2347.73	2087.21	1094.36	305.08	567.67
2135			36624.83	242025.85	544973.06	305396.65	415873.40	441782.21	124496.11	43113.98	25567.69	25543.68	28719.42	26834.37	20384.25	47488.94	46311.46	39833.30	31327.01	30876.30	42072.98	20966.14	21033.82	43016.04	37769.49	23756.75	14166.52	26898.21	36335.81	28813.46	24781.45	28051.99	23386.99	54180.71	80723.27	46264.02	35639.66	55848.89	22874.39	25271.69	36838.85	37582.43	14692.11	13315.86	3790.06	1193.41	1142.11	471.06	349.17
2136			28892.27	154350.06	309787.46	533561.56	199410.76	185827.42	145383.71	49068.73	28427.77	27152.30	30217.98	37686.75	92859.98	37074.04	21416.36	61564.42	35016.30	29275.49	28564.73	55563.73	41030.66	68400.91	71417.26	43526.48	24551.34	25475.77	38486.21	54815.80	16194.35	32373.71	43332.00	73239.61	63262.30	35184.59	64492.19	90878.53	52945.24	37082.96	29477.54	10883.00	19267.81	28408.75	5748.25	2298.83	679.71	496.54	395.94
2137			65531.28	160646.31	290885.84	662925.06	138195.00	9881.37	4033.35	11310.65	38179.74	35226.29	21451.04	32018.75	13396.52	33670.74	30545.55	24134.71	23499.91	15556.57	38539.15	30777.97	33919.92	20449.19	3634.38	7014.35	8998.62	7284.86	8550.18	7202.50	37538.82	35436.86	23420.40	29386.95	111528.45	86413.64	93899.35	63599.43	21182.11	16427.00	6495.10	8863.92	2091.62	378.09	458.72	280.41	209.77	194.73	422.69
2138			16223.26	38609.76	31589.73	23184.53	14830.89	19635.42	6028.61	13299.05	23246.32	32801.88	55838.16	40778.65	17759.49	29333.52	19957.13	28731.47	57423.31	51884.17	37108.99	36676.56	32024.37	24801.40	29432.25	29687.51	21789.60	18471.04	13144.38	16505.41	28283.51	25291.33	48129.98	44737.58	14691.67	25829.27	45650.96	52027.87	43406.43	55779.93	36017.02	26213.44	13165.67	8736.15	2525.25	1626.88	953.47	321.58	239.55
2139			52262.10	75719.78	22104.79	42775.74	24570.61	17672.33	8776.23	29233.13	33630.73	29944.74	26528.68	66489.10	50996.00	36780.36	31972.78	30217.03	30390.36	35643.25	38463.52	34908.27	15039.08	17265.07	31220.21	22632.20	9923.46	16057.41	12819.10	11558.75	11601.63	15301.44	19762.56	20302.74	49235.79	40129.35	62283.35	46574.90	46623.81	18048.89	16006.57	6474.37	2289.98	1513.12	779.87	550.29	362.18	303.28	141.93
[truncated: 3,622 more rows]
[truncated: 86 more columns]
