# Supplementary material for: A Low-Cost, Low-Power Water Velocity Sensor Utilizing Acoustic Doppler Measurement
Source: Sensors (Basel). 2022 Sep 30;22(19):7451. doi: 10.3390/s22197451 (PMC9572237; doi:10.3390/s22197451)
Supplement: Supplementary file 1 [file sensors-22-07451-s001.zip › supplementary_material/data/field_test/data/sd_008/sd_11.CSV]

1			41963.70	829685.37	46641.82	18659.15	22759.16	22828.56	20356.11	28257.79	12827.74	6673.21	6587.95	4695.23	7842.80	5591.65	5929.45	4709.04	6968.51	6274.05	4986.67	12869.47	14731.65	9797.57	8314.91	3833.28	2544.11	4635.94	3330.60	3315.11	1364.98	1825.63	3163.56	1509.95	1964.18	3419.54	3847.16	1259.87	2639.83	1822.47	1030.18	2169.90	1786.69	458.45	1238.74	840.57	896.20	309.53	1181.27
2			31451.93	250530.51	39957.75	11248.66	10221.39	3646.44	7353.41	16387.26	11866.98	5538.41	11010.12	27220.16	20518.74	3972.37	7702.45	6438.23	5469.95	12961.93	7335.96	5187.96	3262.42	3347.81	4270.68	8032.21	3511.89	5081.05	5502.45	1518.70	1814.74	1014.50	3365.62	2485.14	3150.00	1385.53	995.10	1046.84	1187.35	1056.75	736.49	997.84	544.22	639.88	1014.61	711.67	872.87	484.63	785.44
3			2348941.50	3942623.00	688599.93	35031.59	27554.66	13387.20	16096.69	8582.48	3956.08	3676.37	2071.44	2833.04	1473.28	624.05	311.29	536.50	750.58	956.41	1262.95	1749.76	1255.51	2456.29	1724.98	1420.18	1181.79	674.93	616.89	767.93	558.25	449.74	434.47	352.65	459.83	208.30	459.26	629.12	445.26	94.29	156.50	694.08	270.44	326.64	375.06	137.31	142.65	285.47	181.60
4			485167.25	4182074.00	164369.32	18899.56	15111.40	30060.34	19467.25	7030.50	8388.67	10191.53	4981.85	4383.58	10680.48	7309.13	7236.51	11465.19	10575.27	5652.02	3016.22	3828.86	9225.50	4998.54	2783.88	4712.45	3062.95	3298.86	1390.80	1924.15	1146.39	1301.28	2478.65	2313.48	1937.40	1849.15	1279.77	1395.99	1606.44	1365.32	933.05	1072.83	723.94	673.59	808.89	883.16	1464.73	617.53	411.77
5			4540609.50	11850694.00	7934837.00	4222000.50	2739904.00	1896856.00	819506.87	821590.62	424582.25	606096.93	150721.70	123290.30	182833.01	223670.48	85206.57	38807.86	62715.59	27882.90	15525.00	20242.25	33918.12	30210.39	23582.66	12649.85	13507.39	12331.14	8591.62	9079.22	7395.49	1805.11	2496.91	5890.32	7872.12	2483.23	5811.45	4014.52	2002.84	3293.30	4345.54	1863.71	943.20	1299.68	1207.08	1005.38	1168.86	1141.09	811.87
6			2982112.50	9187422.00	2566029.00	1348572.62	264295.03	22042.85	9056.34	6535.20	8810.08	9143.02	3899.21	3193.29	6397.99	4595.09	3999.66	2952.45	3053.87	2934.88	1814.79	1133.65	996.73	639.87	579.11	1031.22	2661.29	2840.08	1921.01	3786.18	3892.79	2425.04	1827.61	1518.92	1413.99	1160.74	727.85	1319.59	511.92	519.51	408.26	781.47	896.63	530.84	559.93	289.41	462.19	351.82	293.96
7			819630.31	3026874.50	437212.59	23938.28	13722.89	17274.20	15383.60	6928.44	4571.97	3134.07	2088.30	1785.65	2091.31	4580.71	5544.70	2557.51	3341.50	6796.21	2392.89	953.03	2096.51	993.41	777.45	496.81	592.87	920.84	509.37	965.69	1145.83	686.49	509.74	338.02	241.67	698.35	419.18	347.12	178.51	300.17	572.36	172.86	329.99	310.49	343.90	537.94	406.86	288.37	349.71
8			19952.72	38157.96	15905.65	6840.81	2980.07	5412.73	18113.30	8515.41	2881.52	174171.06	359429.75	23687.61	270.90	648.76	937.78	599.57	691.65	1043.21	408.97	610.37	766.45	878.12	603.00	431.75	332.18	537.92	693.22	554.21	229.84	217.98	305.09	172.22	241.75	189.28	248.38	179.53	387.00	144.44	70.42	46.72	159.65	130.36	122.35	77.33	168.94	119.37	93.69
9			43484.29	606911.93	34512.44	9520.33	9004.64	11179.33	31029.08	12766.93	4024.39	2958.09	5397.33	2778.09	4025.62	4156.37	4778.55	5919.79	2979.69	3870.25	2989.54	1252.28	2339.21	2384.49	2017.03	1707.22	1205.54	1257.94	2226.30	2170.71	3884.23	2413.50	1113.40	1114.91	1172.35	709.76	453.27	839.92	1068.98	448.18	193.00	525.35	283.56	242.50	253.15	557.10	476.72	193.93	157.22
10			241179.79	1104082.00	352612.87	65055.97	33997.21	43594.76	42047.89	16763.14	13891.20	10856.39	8250.72	7181.63	1413.05	1559.40	943.88	913.76	804.21	528.12	429.12	414.17	451.58	92.72	275.76	564.03	716.60	495.18	618.43	251.77	514.42	471.58	345.00	181.96	174.11	179.94	256.75	115.04	111.16	173.36	154.69	109.48	109.36	119.95	127.46	104.42	72.15	172.92	132.76
11			732368.93	1696123.25	219372.59	6594.00	10944.79	13788.52	14975.26	10096.75	11853.91	12451.64	5863.80	2673.59	2358.14	1231.80	2247.80	2808.64	4286.24	1925.47	2620.72	3882.08	4378.61	4413.26	1538.76	4335.70	4601.60	2298.58	1705.85	1201.39	1764.84	1117.95	1277.76	917.27	931.01	424.74	345.01	364.76	1009.52	982.51	380.52	503.81	1185.13	862.78	933.29	1049.81	1147.96	843.46	674.21
12			53442.02	1113176.00	31119.82	8352.45	20235.07	38302.60	70328.29	17572.89	10645.12	4355.42	3195.63	5597.53	4320.59	3235.90	2021.65	2438.80	2160.32	2455.82	5456.10	7036.55	3942.48	4353.37	2165.90	1464.38	1958.76	3218.33	2905.97	2276.06	2994.91	2879.91	1151.32	2741.78	2195.42	2111.52	1604.71	1177.15	625.40	1128.73	1572.09	1360.92	1325.64	1183.12	2162.73	764.26	411.49	902.12	545.74
13			1237307.87	6907267.50	222116.56	3115.92	6406.45	16169.77	20636.81	8277.19	8317.34	5422.54	3785.02	3318.09	3289.10	5684.99	5670.88	2704.83	2196.33	3643.41	1997.07	2350.08	3769.35	912.49	950.52	885.84	1132.29	2550.53	758.12	1003.95	1065.41	1640.07	951.77	600.22	676.98	295.56	498.86	812.39	726.67	469.04	599.28	586.50	840.40	900.73	923.80	1064.20	357.52	265.25	292.68
14			243662.96	1383414.37	93801.37	16796.73	13834.32	6485.73	14520.51	4917.10	8121.04	6175.77	5516.54	5885.27	5747.10	8377.81	3966.80	1409.22	5917.87	1538.70	3175.76	3797.48	3087.70	1778.25	2143.13	3671.00	3245.60	3808.73	3305.29	2504.09	1845.79	1776.41	1119.09	695.07	364.63	913.73	1375.71	1358.05	1595.36	1050.60	1571.63	799.17	1763.00	1060.59	728.38	677.44	753.98	650.87	575.68
15			1757019.00	8496339.00	761767.25	10999.12	8091.07	16651.58	32570.10	7797.16	3567.58	4254.17	6556.70	3621.08	2736.90	2273.48	3376.97	2875.89	3176.52	1851.96	1017.88	1257.52	1772.32	2740.64	1798.89	1445.78	1571.92	2093.53	2798.85	3276.66	1731.94	693.56	630.70	595.26	565.02	262.63	433.25	620.63	876.31	541.19	391.70	402.19	447.69	351.88	347.97	364.08	411.05	127.60	357.64
16			102567.71	474907.25	28400.62	21091.85	14013.72	9050.92	31399.50	27630.00	11698.32	3831.68	6096.14	6278.14	3350.38	3195.74	2300.20	2430.28	4922.14	3207.98	1899.56	1523.53	1138.04	1609.83	761.81	1101.02	936.58	766.42	611.53	1261.51	484.61	1030.50	276.13	275.95	394.64	323.24	499.16	606.38	451.92	617.91	612.74	174.90	496.51	865.99	251.05	137.36	164.46	238.60	295.29
17			328920.56	798435.31	56248.94	17738.69	18208.42	21277.83	32274.32	12092.83	9933.41	6124.04	9056.57	4448.71	2003.02	3716.34	1806.65	2076.73	2204.70	2960.51	3048.46	2519.57	2401.74	1582.65	3159.16	2690.29	1590.42	2263.16	1790.95	1676.18	1549.40	934.52	1281.25	861.93	1143.32	1233.66	888.47	793.96	827.90	735.07	561.24	567.20	1046.63	1139.33	431.18	663.31	388.36	232.21	321.89
18			129130.51	381725.12	47930.04	10786.24	19828.60	9146.79	35196.58	28683.72	19530.84	8579.68	6518.03	6478.36	16316.33	5236.27	1249.96	4256.45	636.70	496.21	1461.44	806.42	2837.47	3487.30	7540.43	2140.96	3009.09	8989.48	5983.31	6356.38	3472.24	2909.99	4058.49	2716.25	6028.41	5282.41	5159.71	8139.84	3455.02	1380.51	1681.93	908.28	568.24	1333.75	854.66	487.69	859.93	1058.90	669.19
19			759052.00	3053864.75	271226.56	21864.51	23137.12	24062.93	30707.63	23496.29	9676.90	6942.49	8521.92	10513.55	10739.40	7482.37	5897.58	3639.32	5583.41	3314.94	4642.75	6072.98	4623.09	2346.68	4277.63	4611.30	2485.05	2380.90	3563.94	1104.03	1099.23	1354.60	1086.19	869.00	690.22	1405.03	1526.18	1426.75	596.05	755.02	798.54	789.21	871.99	640.02	513.21	483.12	442.80	314.87	408.04
20			855605.62	5135530.00	334359.90	23489.74	27131.64	11890.64	32901.71	40925.52	13432.61	4712.89	6044.54	4299.40	4388.16	2121.20	2026.44	846.03	1204.41	1724.69	1008.99	1844.64	4257.15	3068.42	2407.52	2860.20	1989.80	1920.64	1244.58	1204.14	1589.61	634.32	642.51	1902.35	1547.78	2490.15	2513.76	1500.20	658.31	361.24	873.37	528.86	419.93	505.89	137.44	245.43	862.26	753.79	408.17
21			384590.21	1738714.62	99556.49	5657.60	5661.40	16325.73	35815.75	17077.71	7438.27	3903.51	5089.26	10087.64	5753.04	4694.97	2358.36	1614.14	2067.71	2195.38	4993.48	2178.87	1243.16	2468.07	1088.43	1175.38	1264.72	1823.58	2091.68	515.65	612.90	821.49	1204.05	973.54	593.40	883.52	874.51	799.89	407.07	738.96	573.37	634.39	189.32	396.44	443.49	290.14	256.29	352.97	731.83
22			2232170.25	5122105.50	719495.62	14745.41	12984.46	7472.87	15616.98	13839.39	14542.90	2863.17	3975.31	4795.46	5872.00	8309.27	2380.27	3135.37	3970.01	6561.33	3661.88	2428.15	2495.92	3078.56	3784.06	3699.15	1926.67	3347.46	2749.69	1880.31	1341.58	2791.34	3095.75	2811.48	2466.69	2042.86	1479.65	951.12	1461.30	648.76	713.64	298.66	944.13	500.91	409.38	196.94	624.40	352.26	289.27
23			2038736.12	5268650.00	477884.56	17338.95	19118.05	14794.88	32556.00	21457.54	19706.80	12808.72	9421.12	6258.98	6901.21	14485.12	14871.47	7142.00	8293.02	6323.40	1707.73	2463.28	4677.59	3430.26	2024.89	3963.53	6214.49	8181.28	9279.04	8041.20	8146.43	3954.62	3237.00	3317.06	1224.48	1594.14	3041.22	2521.47	2641.10	2192.72	1834.58	1330.43	2192.51	2575.15	1427.77	914.58	1294.47	980.18	1267.26
24			39521.03	741520.43	20562.35	6240.00	8500.56	10111.18	24999.08	22758.65	6680.06	1556.22	3304.39	2967.01	1802.99	1693.76	2289.85	1387.27	1959.22	1060.24	875.59	860.08	1339.58	916.62	387.92	471.97	795.45	577.93	364.42	865.98	578.73	404.99	575.97	893.48	654.94	589.24	476.21	339.28	326.74	468.74	487.64	151.31	297.80	224.83	94.46	147.64	126.20	114.28	52.82
25			318819.21	2886455.25	184264.39	14331.34	11866.83	15025.65	32868.48	16485.43	7485.26	8703.41	2505.65	2113.37	2390.38	3023.69	2152.23	727.96	1619.32	1536.57	882.71	907.87	867.30	1248.08	1923.91	631.57	568.15	169.26	432.65	784.97	656.84	216.18	693.08	1310.23	690.15	289.17	175.46	358.67	314.84	129.78	355.23	238.38	451.79	265.95	333.84	293.87	151.44	57.36	115.51
26			2713001.75	8634966.00	620972.68	2194.07	10710.90	15216.39	25538.71	6744.86	4184.36	6770.73	3910.43	1017.59	6216.64	4683.52	8705.97	5232.65	7024.19	6107.24	2142.90	3440.95	1729.93	1325.35	1971.98	1828.04	5759.05	5640.50	2595.33	2397.51	1605.75	2197.65	1663.70	1751.64	862.58	836.70	1000.43	1279.13	573.49	574.18	493.94	453.19	546.34	870.55	748.66	410.70	1173.69	602.59	880.49
27			335684.43	1487194.25	196715.79	18852.59	31077.56	17375.50	21400.13	7769.66	7584.94	4139.83	8038.73	6252.86	1833.73	4359.43	3549.12	2614.46	3581.70	3915.48	4532.88	3532.73	2040.93	867.37	1474.57	1109.41	1139.38	1723.69	1081.77	1068.46	2207.83	1127.82	503.40	857.87	1006.59	503.32	575.80	2042.94	1054.60	674.24	551.75	322.70	351.50	421.08	919.50	686.59	544.89	356.25	262.53
28			683548.81	1463790.87	74286.90	10930.73	7781.14	25047.88	39294.14	31097.31	6339.15	7331.12	3346.86	5572.96	3463.62	4870.62	2548.91	2567.99	3878.49	6674.70	8085.12	2649.93	6652.27	8394.60	8169.83	8063.51	3456.03	1964.94	3508.41	1948.46	1549.70	1445.35	1563.62	1479.71	2269.02	7179.74	4762.88	2523.59	610.86	967.32	265.69	299.17	490.23	899.17	1050.76	654.49	673.67	576.58	597.79
29			486361.96	4332696.50	150236.34	9824.24	10349.59	17233.83	40848.29	38759.53	16243.78	9681.99	3231.49	2572.15	1691.77	1698.72	5826.14	1690.72	3031.14	3682.15	3040.64	3607.06	1495.86	2345.39	2424.52	2191.64	657.36	928.21	1782.47	1017.91	1521.19	2004.41	1700.19	1077.45	2756.59	2125.00	1740.61	1183.85	1111.49	877.01	804.97	627.11	1160.82	1200.71	481.38	710.44	509.19	523.46	411.20
30			643010.18	2136380.75	93611.15	32390.08	22268.39	16004.59	10863.20	8969.00	22171.62	8153.21	5002.51	10530.97	7746.35	4950.81	10103.72	13354.20	14525.27	3002.14	4181.73	6735.04	8083.87	7373.55	7649.71	4323.92	4578.71	4355.83	3303.64	892.52	1774.81	3549.24	3993.14	1849.35	1873.77	4271.61	2269.33	1238.36	2511.29	703.23	1497.34	2020.81	1253.69	800.01	1121.25	1320.47	1642.35	1781.26	1126.11
31			140686.90	916314.50	130405.33	22339.00	5721.11	12269.50	30429.44	9797.61	7912.79	3034.81	4198.81	2141.65	3504.45	5936.84	1666.06	2306.68	775.67	2152.06	657.03	1392.28	2224.94	1523.24	1690.95	2182.74	3742.49	4709.49	2988.66	1395.54	633.31	550.29	567.79	803.38	711.38	609.85	706.21	819.64	760.98	822.68	1184.69	857.17	565.37	291.76	377.66	402.13	88.53	168.85	412.29
32			1036696.93	2834088.50	82037.51	31096.47	20119.83	11938.43	11635.84	17448.19	8893.95	4307.87	5098.38	2917.67	9598.58	9066.15	17775.69	13757.77	8320.39	1940.26	3717.74	7126.17	7629.27	5438.56	4779.54	3102.78	2345.50	2184.87	7574.96	6914.55	1000.17	5242.60	6323.60	2144.69	3976.12	5965.17	1554.11	1584.06	551.73	340.74	968.11	768.80	784.04	1131.38	740.54	2958.67	1539.91	1406.13	2125.05
33			3437356.50	8680268.00	3257465.25	44579.72	16071.96	19943.34	22075.27	10325.04	6873.38	4168.82	7600.65	6182.00	6948.87	4852.94	2973.95	12298.18	14069.76	10117.27	3329.25	6660.69	5671.35	4442.57	5386.04	2996.07	2816.73	1624.57	2023.14	1080.99	4059.41	2398.17	2193.17	1833.49	2483.34	1997.53	575.05	2315.43	1547.30	1497.35	2401.31	1337.03	1821.28	2353.94	1116.21	558.92	1346.43	1202.95	1258.05
34			276074.96	4617808.00	144591.17	24578.89	6764.47	14879.16	15544.58	12741.33	4459.39	7587.15	6098.74	7281.53	3524.69	5971.34	6140.95	5321.85	1943.21	2741.95	3439.15	4538.88	4434.04	3033.70	2441.64	2065.28	1500.79	1747.11	2726.53	1786.40	1878.67	2203.56	2296.34	1775.32	918.12	1162.06	1599.58	1845.84	1749.24	987.42	1390.30	1486.36	1072.00	547.89	1562.97	495.78	917.37	1087.23	771.66
35			230130.62	855715.87	57475.77	16152.99	13594.29	12596.79	24128.47	19447.26	5416.32	5303.51	6876.24	10883.31	6662.07	4038.47	4606.10	6574.38	5360.20	3408.65	2144.22	3479.26	3221.47	2441.33	1979.60	2286.16	2980.74	1839.84	1618.98	2067.55	2328.83	2164.55	1893.51	1377.98	1798.71	1652.70	834.99	1408.44	2384.01	612.76	1640.18	2382.94	1504.99	530.43	1086.43	580.05	473.79	713.84	309.76
36			346251.37	2770313.00	88518.60	11639.14	10746.70	15586.16	25827.56	26774.77	7842.09	5588.97	2939.85	4480.80	3523.27	3591.40	2767.08	2256.19	4455.39	5650.35	1188.36	2959.72	2707.55	1535.18	1706.89	1322.66	1794.78	1933.34	824.50	1325.21	983.55	1972.11	1655.84	605.42	612.42	773.97	331.32	1427.96	905.21	543.21	1139.02	1798.25	672.94	195.48	180.09	164.67	266.68	234.16	257.98
37			322350.31	1783269.50	82720.49	43690.28	28296.60	37840.81	29844.06	9389.37	4084.13	4992.23	5505.31	4201.68	2794.01	1036.28	1911.29	3043.51	2760.33	831.57	1184.50	1602.91	1336.08	688.22	1240.80	2147.72	1454.66	558.64	824.43	844.58	760.69	666.50	811.11	390.97	766.47	864.78	793.44	490.46	266.20	315.22	464.43	171.62	275.63	280.75	260.81	143.57	380.22	398.54	239.81
38			180098.84	1703658.87	78385.30	15802.66	17322.28	18816.79	27685.06	15321.61	4803.40	9757.99	18380.79	8917.92	7115.49	2735.92	5047.25	5963.83	6350.87	4861.04	4704.33	4760.43	2525.73	1903.23	6404.91	12139.63	6528.98	3392.74	3021.48	4319.48	2741.17	4425.54	1861.75	2648.47	1585.12	1161.94	1703.49	925.65	1268.78	2233.46	2254.52	871.06	948.40	906.90	827.53	643.06	699.16	464.09	389.08
39			692502.25	4299890.00	437237.56	54015.29	49692.61	37822.17	39104.45	22006.61	9518.19	8088.48	5033.36	1730.09	3190.90	5393.39	5455.02	6104.39	4283.30	2261.65	4076.95	6249.56	1883.05	3566.26	3611.70	4347.22	4629.52	1734.42	1333.72	1508.56	1403.44	1840.09	928.16	1116.87	818.09	1815.31	1082.74	907.56	1075.89	1388.75	819.98	854.69	273.89	270.84	168.18	271.32	359.93	554.98	287.38
40			3873593.25	12640473.00	945961.43	32457.25	28809.76	22332.41	28398.12	16006.41	16419.92	17769.44	9711.56	10806.83	20682.52	17777.88	9781.06	4821.69	3844.26	4697.47	11322.04	8079.39	9852.58	11595.63	3733.66	4967.26	5656.43	4705.87	5172.67	5752.73	3176.59	2501.30	3056.37	3464.46	3286.66	4228.58	3769.29	1580.78	1407.58	1261.80	2096.77	2520.09	1178.37	1594.84	1454.06	1130.66	740.14	1277.48	1496.87
41			281507.53	3487940.00	155263.29	28156.46	43756.64	52105.36	40834.60	59922.30	40263.05	14554.97	12141.56	4131.52	6199.01	4727.71	2116.50	1259.38	2541.80	2631.42	1790.50	3689.10	1247.99	1228.93	3492.95	4279.72	5581.87	3228.79	4592.20	2899.31	1352.70	991.03	756.01	1249.68	1633.38	2170.31	1479.32	588.26	934.17	700.12	991.54	821.83	566.39	647.72	273.45	514.80	1475.37	2045.36	874.64
42			48268.44	1826112.25	84465.25	14764.56	29468.40	41492.74	48044.51	31199.04	9399.62	3908.63	5026.28	5822.50	3051.20	750.84	3981.61	4638.53	1633.30	3679.30	1372.21	3285.95	2758.57	1931.39	2109.29	4805.92	2142.51	2078.84	1765.25	1510.84	391.97	753.40	616.45	849.95	1770.34	766.07	708.76	660.61	796.27	1471.79	1471.85	1295.28	1166.65	1482.44	359.07	242.83	545.86	413.58	322.58
43			662894.75	2853922.25	300454.43	25739.51	35467.77	39118.33	73730.75	82239.61	10261.93	1695.55	3452.23	3331.26	2542.37	1975.75	1730.30	2907.22	1350.00	3785.28	4568.45	2166.48	460.14	1045.34	3220.60	2060.29	450.48	1155.77	1079.11	605.90	900.19	1362.18	816.38	655.25	381.38	559.81	971.78	777.02	404.97	143.13	458.24	431.47	694.82	528.93	439.55	395.04	173.34	68.81	153.15
44			1822093.87	4341787.50	644841.56	57631.64	14279.94	30535.45	90048.10	44943.43	7239.50	4096.49	3900.36	1424.96	3668.56	2670.06	1234.26	2412.51	2724.39	2524.53	4213.77	1359.45	399.54	750.82	1095.93	762.94	2124.17	565.70	460.09	796.21	802.74	452.54	596.61	482.90	622.37	424.15	428.21	120.11	364.75	415.95	655.29	197.33	548.21	674.06	415.59	252.79	275.38	218.48	140.60
45			360487.78	4428101.00	374767.75	19256.22	57282.24	42111.25	36517.69	13168.57	8592.31	15179.64	11602.85	5944.50	16159.15	10128.03	5149.66	12006.89	27517.53	11036.78	16574.28	21806.35	11303.77	6005.76	6694.15	5204.18	7364.55	4865.92	8648.04	6740.74	3068.19	8464.46	6474.39	5488.96	5506.85	2044.16	3164.05	3845.88	3594.83	3290.04	3815.41	4073.31	4672.00	2433.45	2765.01	1579.31	672.83	534.33	869.47
46			2457196.25	8861640.00	1515893.50	44645.00	36733.86	31871.83	55573.98	26301.56	4157.54	4236.21	5909.16	5435.83	5563.00	1257.64	2108.99	2471.35	2382.02	2022.98	1828.87	2985.73	1162.94	4900.87	5891.65	2235.15	768.42	1761.74	1502.41	1032.23	812.32	938.03	885.97	517.05	1458.79	2300.05	1735.01	1844.92	911.83	286.32	762.23	534.25	578.98	1010.37	478.88	803.91	687.00	546.00	959.48
47			1949348.87	3315341.00	217766.26	15022.78	10300.96	10918.19	19847.16	9952.95	3249.99	2136.38	2542.59	4467.30	1848.30	3165.93	3031.64	1363.37	2834.75	1653.86	2977.22	2009.33	2463.30	1243.05	1002.82	1041.53	2085.24	766.75	566.14	530.58	1207.40	944.21	301.91	368.39	1176.71	989.21	1533.64	622.76	369.79	221.50	373.59	385.25	455.87	570.30	315.71	427.99	200.89	125.72	333.64
48			250751.54	1506021.75	119877.50	57322.96	76351.64	44897.80	31912.95	24017.97	12859.66	2985.79	2431.47	4851.78	7824.16	2883.52	2481.70	1435.11	4077.62	2657.70	3295.69	2842.84	1543.12	2764.04	2042.32	1051.04	4418.11	1414.78	1185.25	833.37	420.06	1206.15	1864.24	5747.03	7298.87	4035.46	3330.63	4796.39	5092.83	1386.25	2718.08	3463.17	2772.90	411.53	339.05	554.86	864.03	1393.58	1340.77
49			268549.12	1012657.06	103065.63	12805.44	10543.32	5510.38	9440.82	9005.83	2554.80	3310.85	2084.09	2233.22	4404.09	7023.44	4486.76	2132.98	2004.04	2435.63	1122.71	2613.03	2053.11	1549.10	1188.31	1219.98	3064.24	2364.28	2114.87	1092.41	1532.93	1692.40	1138.36	959.66	491.77	412.23	888.76	657.14	189.81	1063.43	747.38	547.61	619.37	672.80	341.63	402.33	516.91	576.31	736.70
50			457795.96	3858829.25	337111.21	125718.28	63442.38	69127.13	27686.79	6200.27	6087.09	8010.82	6526.66	3552.86	3102.43	3354.90	3241.02	1606.13	2824.16	4943.83	4551.51	1999.96	2569.77	1997.34	992.66	1011.34	412.77	1028.15	1942.74	1353.83	1178.18	1088.10	654.72	582.11	1060.13	1070.36	243.01	224.82	603.50	522.83	707.53	488.24	813.36	624.33	602.96	411.49	269.53	268.71	431.85
51			145023.34	2052348.87	74230.83	33565.32	33766.56	10032.91	20755.33	10402.81	9510.57	3199.53	5686.64	5379.93	5586.20	3313.97	4557.06	3231.64	2353.70	1138.53	2139.49	2614.23	3809.37	1217.37	841.48	2174.19	1311.33	3603.97	3334.17	1406.11	2622.13	2639.97	2484.17	885.81	666.34	1072.47	1690.42	1273.87	1374.10	963.32	727.01	942.04	1100.36	445.20	299.09	373.01	227.04	256.67	428.14
52			314793.18	1428883.25	133094.00	37026.04	28345.48	25977.22	54226.30	43509.51	24823.25	36373.39	18557.91	9429.80	12939.61	4464.07	11710.93	17487.75	3443.82	6736.79	4446.26	9582.87	2709.90	2538.19	7038.94	2919.73	1894.15	1714.09	3503.10	2712.96	1562.98	1179.06	1863.53	3764.10	3404.18	1768.93	1454.66	1332.24	1315.13	1699.50	1602.66	1229.02	1931.74	917.71	450.12	1171.44	1425.83	888.91	640.14
53			695109.62	3806560.00	375591.53	61742.57	62565.93	54864.32	74677.93	37653.46	5044.99	6770.53	6363.42	7026.17	7045.96	2286.18	3167.62	3165.98	1794.09	1704.13	633.29	925.71	1502.48	1294.27	1760.79	1764.21	881.60	1839.93	1835.88	1769.31	1341.06	1154.48	534.91	1140.57	691.35	372.20	157.46	346.34	497.29	511.09	415.75	238.41	392.10	251.47	390.34	473.61	624.32	326.01	353.48
54			241350.15	1016681.87	46416.26	25852.05	10677.88	22801.74	31812.20	7362.18	4650.67	5935.70	1946.46	1989.99	4891.25	2841.97	2539.91	2135.67	5110.40	3752.27	2890.02	2739.17	2015.46	2626.88	2617.53	1998.56	3152.22	2753.41	2207.59	1727.29	1450.55	874.67	1420.16	1473.24	1231.69	1726.63	1642.02	1043.87	903.61	481.66	752.01	1096.19	766.26	825.59	613.55	403.21	522.44	627.62	247.58
55			1032933.50	5381080.50	260262.09	15820.03	23798.28	39655.70	31981.20	27701.82	9419.71	12705.03	5679.51	10961.27	5723.32	6299.68	6448.50	7510.42	7593.71	6990.37	3023.41	4222.86	4763.24	4055.73	6834.90	3767.19	2908.71	2629.80	3485.00	1757.99	3125.60	4504.23	2985.40	1569.75	2326.22	3544.97	2662.00	2242.25	1387.70	4481.68	4798.92	2195.37	1444.92	1347.01	2220.98	2158.67	1402.67	965.28	1555.60
56			204036.85	2021113.37	331376.28	67679.57	36386.42	65012.64	28627.93	9969.66	8089.78	6283.12	3281.46	3353.54	1446.12	1860.31	2299.44	1564.58	947.86	1001.78	1147.09	1090.86	2016.02	2548.53	1983.24	2334.96	3119.15	1518.26	1025.14	433.95	335.63	526.21	721.65	1122.47	1116.69	1848.58	1010.06	960.18	742.92	503.92	307.89	562.09	910.35	754.97	428.69	230.10	511.60	1120.51	538.27
57			1538462.25	4426945.50	826484.68	44349.32	29399.21	15364.62	35531.83	30881.62	16560.48	6058.78	6004.17	6336.91	3688.59	6090.24	3050.45	4034.94	2474.69	3548.17	1705.90	1025.98	1225.00	1065.44	1512.21	1138.32	1721.89	765.08	1084.50	1879.49	1584.43	1602.04	1309.67	2040.00	1785.50	953.85	578.30	944.61	483.24	406.58	322.31	818.09	942.09	276.52	206.03	116.67	340.36	445.49	445.87
58			239495.68	1259858.37	149055.54	56825.88	56031.64	27921.20	37954.17	23554.29	16039.33	7027.03	4620.77	2495.49	2215.51	1966.94	3376.29	6480.20	5462.61	5284.07	3101.05	1714.72	1245.46	667.84	1003.45	3563.49	2754.36	1328.14	3237.45	1064.54	1376.03	973.96	1258.78	1097.58	1152.01	719.80	1738.04	554.16	1326.06	313.43	566.99	653.12	531.55	313.49	502.53	716.76	492.68	135.78	263.51
59			404034.00	1118864.00	79537.40	31062.87	15586.99	9423.69	53635.55	43138.19	9663.42	5755.48	9604.21	8547.60	2736.60	2198.56	2830.36	1809.94	3543.70	3603.50	3189.55	1948.29	2008.92	1191.21	880.34	1251.21	1924.15	2049.09	1654.13	1700.53	1774.20	1354.12	1382.68	1574.13	1854.44	1948.97	2331.97	1101.38	632.28	1123.48	1539.60	1429.68	571.80	397.01	519.89	778.65	325.89	314.04	307.34
60			1826030.50	3328226.25	342664.00	151841.04	56419.26	32221.45	30307.91	4994.30	4090.80	7274.87	3588.25	1370.90	2085.06	1203.01	2032.59	2031.64	1556.12	1019.76	640.49	807.73	572.21	895.63	914.17	972.99	553.50	1028.46	1584.66	2219.33	2595.29	1107.63	1440.05	1116.90	206.72	1338.20	535.92	934.36	928.70	759.81	480.69	760.98	540.24	495.39	314.54	281.32	163.24	257.83	184.20
61			336945.03	13789934.00	563182.00	67498.84	74693.00	21056.37	29067.55	36270.66	14995.19	11359.06	19085.54	34097.67	11881.19	9436.55	7771.47	12510.55	11260.31	36127.40	20970.08	13885.14	7426.43	13607.65	20254.82	18558.83	8028.36	7260.63	9153.04	4371.83	3557.89	5651.18	4563.60	7291.19	5852.32	2446.85	3459.89	9294.77	5935.92	10834.88	3921.09	1662.59	1865.34	1497.32	1700.04	2267.80	1651.47	1369.05	2285.66
62			1059482.62	6335995.50	858806.25	243688.28	70013.75	22594.13	13227.86	18452.58	2648.92	4674.93	1247.90	2330.08	3829.44	3167.75	2885.04	3363.18	1828.68	4024.12	1797.14	1054.43	1472.29	2170.69	1571.44	2506.96	701.22	949.98	756.12	1041.43	1282.98	998.97	333.68	903.63	466.94	537.02	1440.83	504.13	319.22	1140.65	1223.87	1545.80	543.35	343.67	535.95	247.99	197.91	542.25	615.82
63			78354.35	469763.87	123568.25	71915.35	37414.21	19400.14	43010.42	16171.34	4765.81	5398.85	5366.03	1781.54	1810.76	3854.01	2727.99	1835.60	2937.21	2361.09	3226.92	2505.49	2610.48	3537.97	1977.63	1421.63	2529.08	2169.67	2089.26	1714.86	1045.11	896.85	600.96	1464.12	1573.42	2387.95	1781.61	728.59	451.04	1190.70	811.68	886.18	1295.65	1283.02	966.11	1901.68	1314.27	733.16	882.24
64			664906.68	2376962.25	237043.09	42680.83	64615.37	20471.04	29761.34	26311.78	9545.73	7270.13	8681.01	4691.47	7278.17	4366.48	2001.95	4214.09	3371.31	1583.75	2245.06	4218.67	4345.59	2326.14	1976.98	1307.26	1798.49	4175.71	4158.01	1818.77	1574.32	1453.89	235.99	811.48	1816.31	1106.64	1168.80	1422.74	1594.29	2706.38	1044.63	450.15	699.81	406.43	658.28	832.59	1145.44	1348.32	714.34
65			113828.26	391240.28	44508.60	24578.98	44297.37	33002.92	21570.13	10042.65	11208.59	10542.34	4574.13	15981.63	9238.25	12153.63	10222.33	6764.67	2027.58	9556.53	11460.13	5733.57	6184.52	11040.93	10421.27	7253.21	3693.06	3243.56	2618.89	3412.71	1541.91	5562.17	2606.78	1258.26	3452.72	3405.04	1816.89	3129.07	3325.74	4533.74	3258.54	1401.82	1789.85	994.85	925.19	737.99	564.38	782.06	402.42
66			731317.87	1896358.87	482644.31	55724.55	119588.51	56444.39	21425.76	16456.20	21345.82	27045.61	38966.96	16440.35	14229.34	18963.82	5727.14	9163.62	11375.29	7525.09	5778.38	9881.45	4141.12	8064.33	6142.83	3158.54	5590.63	3443.38	4437.05	9255.77	3222.50	5479.23	6059.76	2180.12	2922.32	3205.77	2711.18	1868.11	965.35	1940.47	900.60	1004.75	1511.96	2299.48	1805.98	1384.48	1252.31	902.55	983.79
67			228369.23	1641253.12	113346.61	44381.64	26698.65	38210.83	34319.13	30543.09	39782.35	13225.11	3916.14	8994.48	10288.24	9988.62	5994.50	3436.95	3166.52	7739.48	7409.53	4694.21	5237.25	3090.46	3257.48	7344.34	7871.01	2489.22	3409.09	3527.14	3922.08	1489.47	3827.64	1730.17	5965.31	6242.17	3030.96	2167.79	1834.38	2468.18	2625.42	4201.16	1856.37	977.44	629.15	712.45	1891.58	1380.77	724.73
68			148462.12	3743709.75	348484.00	128666.50	60976.97	33250.84	50970.65	28851.10	10967.39	5660.73	5729.13	8394.54	5005.52	3699.68	5304.48	5022.64	4776.56	9031.74	9277.53	4940.57	3225.10	2159.11	1622.53	2662.91	2488.69	2200.95	3280.06	1918.17	1511.96	2398.79	658.48	1447.16	2220.95	2126.04	965.85	1324.13	635.35	2008.10	1730.05	1352.70	1217.89	538.77	563.61	951.22	1572.12	1551.42	1296.73
69			652731.75	2476285.00	282601.87	37683.19	40280.23	49306.70	39626.03	28613.07	16867.96	5413.05	7389.46	3552.04	5767.77	3689.75	5013.35	3916.73	3059.33	2357.33	3357.37	2506.37	3087.04	3490.55	5089.92	2491.58	2082.23	3114.98	1721.80	2045.79	1017.28	2893.20	1720.20	988.24	1604.39	2083.98	1797.56	1649.53	1518.23	1172.29	685.49	660.74	649.34	864.63	2736.56	2878.69	1594.40	601.82	787.04
70			1025845.31	5745712.50	1119518.62	110750.25	13871.66	35888.16	73442.48	19146.33	5707.88	4479.14	3988.07	6369.84	3584.91	2917.35	1750.44	3591.56	3475.61	5377.00	2156.90	2967.54	1114.97	1583.80	1625.32	2559.34	3023.39	2744.06	1885.79	1107.46	788.31	732.77	724.78	696.60	247.46	532.31	997.52	495.60	365.99	547.32	267.24	1205.61	845.01	277.27	514.28	415.18	263.81	151.82	527.16
71			47055.14	802286.87	122451.15	84241.96	36069.53	41800.97	30398.63	15999.10	12549.42	1474.59	3823.22	2188.81	2714.04	2902.67	4102.13	3831.29	2892.93	3080.45	4136.59	3959.85	3039.76	1884.19	4296.96	5505.91	2347.66	1530.00	1917.18	979.93	1542.52	768.87	1229.04	1605.51	696.23	856.49	551.12	614.51	1060.88	633.85	420.92	609.49	956.27	607.40	406.07	275.63	165.42	214.18	353.48
72			794719.93	3811768.75	578203.06	80352.77	92670.69	91227.34	137941.04	58562.97	9107.58	7445.96	10488.50	5009.69	3992.95	3950.20	2253.41	1599.39	1946.29	7564.22	4289.79	4131.63	2613.66	6163.52	3810.35	3629.54	3927.80	3823.36	5146.94	8252.16	4996.90	2536.70	2371.77	2031.22	2189.65	1325.45	1108.73	882.50	707.44	268.40	1699.34	1203.97	594.13	724.81	1367.51	662.74	304.07	923.17	743.69
73			306018.53	1144255.87	102536.81	38273.73	24645.33	28081.86	28171.18	14723.71	19318.48	5947.68	11347.94	10810.75	7150.37	8817.88	5364.10	6507.32	12054.62	10663.93	2302.03	5799.50	7332.76	3221.91	2991.59	4001.79	2595.98	4133.70	2365.90	3719.67	9373.02	1939.91	3006.42	1710.00	2634.92	686.53	1107.31	4184.07	4215.89	1704.49	935.48	2597.15	2646.23	1871.69	1099.68	1261.13	435.22	906.29	882.21
74			4338676.50	14592007.00	1285046.12	41490.58	65967.41	28447.22	48600.64	25186.21	5410.38	18415.64	9349.44	7249.48	6288.23	9265.21	7318.78	5844.57	5831.64	11297.77	4834.57	8761.00	2963.28	5651.76	6159.21	6222.98	7004.53	7004.42	6038.33	9603.45	4775.54	2160.82	3971.14	1965.02	1569.69	4642.22	5146.58	1843.77	1108.21	2647.49	2496.53	1176.32	1130.78	1126.34	849.77	784.78	591.06	1226.77	689.05
75			896042.12	1762891.00	203298.12	37612.74	44059.21	40538.80	54901.03	38662.78	17718.02	10431.61	9736.64	7881.30	11111.90	8517.83	5751.16	7349.12	7335.23	3272.66	2767.27	3713.13	5133.85	5732.63	3282.34	3663.01	2330.98	2910.11	2453.79	3538.72	5695.13	3316.80	3661.91	4294.39	2627.89	3247.24	1778.16	1583.37	1455.64	1660.75	937.63	1195.46	1962.69	2057.33	1223.36	1340.01	1356.31	1314.89	981.27
76			346534.12	3061308.75	184302.35	21093.78	22843.79	28699.50	37353.03	13779.38	4120.32	3339.98	3438.47	5701.90	6247.17	1652.62	5584.96	862.66	1677.27	2439.70	2960.22	8159.01	1906.39	3250.26	4766.14	3439.90	375.75	1161.04	1402.41	3395.85	2657.56	1153.06	1806.80	2053.63	1500.13	1403.13	961.89	1083.29	341.68	667.43	411.24	810.42	1459.63	702.05	836.72	428.35	492.30	575.79	544.81
77			516307.62	2875857.50	225212.65	41956.64	64122.46	43077.42	30718.87	40254.75	15086.03	9720.07	12913.13	12725.94	13755.67	7892.26	5748.21	5450.43	3838.97	3330.99	3594.30	6261.65	10662.94	7221.10	4827.39	3446.21	1446.72	2888.14	2377.89	1748.18	1761.86	1120.36	1257.92	1752.72	2420.21	3418.60	1660.81	1901.96	1248.09	1677.14	1338.65	1079.03	1234.85	1365.91	1348.23	1006.84	2072.40	1120.47	992.52
78			1270432.25	5059696.50	673614.68	199412.12	175348.71	227192.04	279297.93	35594.44	8220.41	4920.21	3259.93	4427.19	4327.99	5796.04	1948.17	758.73	6291.90	6269.19	4162.93	4241.47	4685.57	3968.90	3340.10	3015.18	2623.05	2253.39	5262.16	5670.90	1255.59	3194.37	2237.03	737.34	664.77	1874.34	2863.36	1661.51	539.74	246.49	859.70	1079.70	575.31	930.27	864.96	774.48	412.97	381.89	632.68
79			1840876.50	5372441.50	699448.93	128044.78	56649.28	28128.18	69802.75	121736.24	21589.48	13702.41	9893.56	11975.36	9355.04	4320.35	5038.34	3439.83	14794.81	15665.27	5663.42	2355.11	2243.26	4974.53	14351.16	15227.89	10141.43	4909.51	6271.69	1689.70	4147.35	4592.62	1700.85	5804.96	7751.00	3477.11	1461.28	1457.84	2606.90	3330.10	6125.22	3517.61	2855.20	5227.29	2227.17	1350.95	1280.75	1567.01	906.58
80			30895.50	432765.62	58925.21	32305.26	14057.19	49249.54	32323.49	13716.90	6602.98	4248.94	1781.29	5903.36	5087.93	8887.31	1767.06	4715.97	1001.79	1486.26	6864.64	3691.74	4105.63	2655.03	3043.18	997.07	3778.93	3608.27	2951.66	2448.24	1555.94	2661.84	2569.55	898.46	901.44	639.89	804.38	1113.09	439.79	278.12	514.03	806.16	276.99	301.19	422.13	362.03	1365.76	1351.75	404.23
81			1507188.25	3156529.75	321508.34	56170.36	77632.57	83870.00	46167.33	10168.69	9082.86	17100.36	16118.28	4148.71	13395.98	28341.41	20691.17	8159.11	8692.40	9098.39	2438.07	2311.19	4009.56	742.78	2296.27	3486.42	2959.44	7574.14	9884.39	8241.58	3063.74	1117.32	2941.15	1479.69	1396.90	1267.38	1682.33	2487.77	2935.45	1502.33	1012.93	790.92	1330.86	1166.89	492.98	1106.00	334.30	743.82	820.49
82			4396388.50	16858316.00	1550761.37	54035.30	101650.66	59933.20	87421.16	45516.78	23973.69	12965.97	18522.26	13519.35	16090.81	9355.64	10880.45	9246.27	10021.97	5137.98	11572.72	11656.92	11743.99	11859.21	5573.96	5257.43	2869.92	7048.00	8297.47	9795.81	8750.11	3168.38	2777.94	5154.42	2922.14	1092.15	1834.75	1932.80	4141.87	3939.00	4331.56	2423.23	1983.83	2204.27	1206.73	1843.31	1634.59	1516.41	735.97
83			512302.56	1989023.00	130976.62	18155.89	38619.01	27172.92	24070.07	35916.89	35586.91	9784.85	3281.71	13620.70	13205.66	13535.48	4162.78	7942.61	10235.82	14679.34	11244.64	7295.53	7730.41	3932.52	5136.42	5911.92	5624.92	3858.36	4140.64	3843.07	4012.62	3621.62	3388.93	2625.43	3463.23	4568.99	1988.11	2262.56	3864.95	2425.89	1220.73	3110.93	4756.93	1919.86	2164.78	1404.66	562.29	780.01	856.92
84			3021414.25	8744136.00	566520.87	29261.28	60764.35	80365.02	70637.00	9184.70	10638.56	5538.57	7032.08	13297.51	13517.17	12934.90	6570.73	4733.86	5680.65	10795.57	7260.24	8594.42	7437.94	5099.66	3761.70	3595.24	2794.81	4694.12	4464.28	6293.41	5673.72	5301.69	3048.46	2972.59	3223.45	3299.92	2848.54	3213.79	2359.89	1416.19	798.82	1109.81	1270.39	877.38	1791.01	1996.56	906.33	733.05	1123.53
85			1264515.50	5310990.50	652231.00	69410.20	66220.77	47057.07	79514.63	39883.59	17649.12	11309.50	8957.60	5658.05	5596.03	4969.79	3796.42	6151.24	6863.96	4814.09	3937.63	3392.13	5072.08	4693.49	3104.09	3871.21	3928.74	2970.21	2601.20	6045.41	5386.28	3004.98	1437.37	1645.35	3306.33	2450.17	1731.32	1149.18	884.14	739.20	1110.86	1267.42	1112.29	1815.62	1764.28	794.64	621.65	414.03	662.85
86			186008.25	1884245.25	110831.60	38255.55	44726.79	27414.47	57020.68	33576.95	8827.30	4479.02	4171.62	6122.40	4563.58	4038.27	3826.83	3783.20	2348.81	3403.99	2879.95	1475.37	1631.44	2053.08	2704.67	1345.62	759.61	1103.85	1437.61	1904.06	2494.90	2728.14	1190.80	1308.99	1226.77	913.95	905.65	1277.75	829.43	951.75	707.10	846.52	1263.33	736.34	610.09	683.36	512.30	273.76	271.65
87			254147.56	2620312.25	141451.21	61335.01	47385.35	35447.83	74074.72	40351.66	24808.81	25698.33	32314.51	13227.81	24142.10	35739.75	12134.52	17332.51	21528.68	14495.42	5930.98	3979.51	9418.74	11576.18	9892.72	8736.29	2614.26	5609.11	8680.05	10764.17	5235.96	11747.10	8376.70	7177.12	6044.81	5155.93	4952.72	3831.11	4103.88	6568.46	3254.42	4645.75	2285.23	1555.28	1726.32	1232.11	624.59	1424.75	1318.71
88			1802793.00	4047362.75	538179.62	69680.26	128903.92	113503.03	46518.92	26429.18	21639.50	12996.20	4482.52	1614.68	6916.18	9870.45	9532.88	6650.91	3784.24	2645.19	2097.98	3486.44	1620.44	1746.84	3830.66	2415.45	2093.48	3753.54	2564.46	1645.44	2491.16	2474.66	2819.81	1284.26	2323.81	2255.35	477.64	1268.46	2853.84	1553.25	854.69	1461.49	970.87	587.10	443.55	430.15	506.62	494.81	260.61
89			3324614.25	10944595.00	1106725.25	76611.91	82866.43	75556.76	119785.44	49330.30	17301.47	15973.79	31551.95	11206.38	8390.05	5552.51	4660.77	8596.32	9151.18	8760.39	9386.54	5446.42	6997.60	3653.95	4114.93	3694.08	3362.69	4257.68	5425.14	3839.23	5511.93	6288.18	4772.99	3943.32	2347.88	2863.03	1599.20	1239.15	2366.51	2704.63	1872.25	1390.56	2014.10	1311.48	1552.22	1313.09	884.09	924.24	658.39
90			457564.09	2843896.50	285421.59	86971.74	57350.41	44232.89	58018.67	65668.85	23102.96	7534.05	11398.78	25103.48	20343.35	10576.24	9427.61	3814.68	29931.00	29173.42	22834.17	24128.43	29107.99	24217.99	9907.86	12178.35	21022.43	14772.55	5063.82	9042.29	3545.15	2519.77	2595.15	2636.61	3255.72	5193.15	3814.96	2215.80	1565.71	1624.44	5074.10	2645.75	3144.31	3853.22	1958.13	833.42	809.92	1906.84	465.31
91			273017.87	795599.75	60599.84	33785.16	52677.33	68115.23	55237.28	6786.53	13752.88	14419.44	11537.72	15375.20	22419.85	8801.18	6822.61	4863.69	19039.36	29063.56	10996.89	19164.79	22352.70	17960.43	16393.77	4373.38	8781.87	9865.42	11891.69	1043.22	4954.64	6094.39	1547.12	3719.96	7000.16	4050.89	5548.27	3100.64	1033.82	2056.36	806.17	1491.51	2772.82	3955.88	4995.35	2763.84	4067.08	3607.91	604.06
92			999508.87	3433882.25	393291.37	35257.11	24311.91	29838.26	20042.03	15493.10	6127.98	13178.09	19829.67	23266.29	7557.59	7526.58	8266.26	2943.43	5686.23	23302.31	30206.83	8757.54	9771.43	2034.67	2765.21	1263.70	3067.03	1980.41	4636.79	5496.42	2911.27	2278.56	2810.02	1614.49	6812.16	3991.19	1020.48	3781.94	511.42	1062.95	738.06	1212.46	1995.71	391.36	479.12	598.76	652.08	612.13	496.45
93			998764.87	11966333.00	444423.12	78863.74	74451.44	72977.83	79230.64	68445.57	8701.31	17401.94	31350.27	13786.71	27943.20	51756.98	18501.83	28219.03	16633.02	16936.06	21866.74	15438.46	7893.10	33440.10	36078.96	22623.90	12828.24	29328.84	19337.31	6342.69	4396.71	8275.48	11740.68	12809.85	7596.76	9653.12	5246.20	6478.28	7228.77	18747.74	18445.47	11038.75	4689.31	1844.31	2768.79	5421.74	4005.31	2005.04	3769.94
94			2587554.50	5975197.00	375294.75	42076.99	35366.99	33553.01	37515.96	7588.01	3483.89	6708.67	10589.38	2326.58	9116.12	5087.86	2652.63	5146.56	1670.73	4979.59	2707.57	5154.60	7477.95	4937.63	3901.83	1614.57	5391.51	4702.90	2473.93	2246.45	1734.40	2397.47	574.23	2547.45	1310.26	3205.00	2124.87	1553.04	1511.77	1068.04	899.52	638.94	1097.52	463.56	1117.34	1132.36	1870.79	505.97	720.08
95			532474.81	2964434.00	172500.23	84991.37	126768.64	29540.32	53992.34	39817.30	28938.18	26209.69	16927.22	16890.60	20966.45	32603.57	21251.75	29914.97	27957.65	16214.94	13199.97	10451.92	11168.69	14627.03	13657.68	8244.24	9886.54	14311.31	18847.04	11970.79	9835.68	9426.16	8124.27	7339.91	3733.57	1901.35	7122.79	10059.00	7034.29	2724.28	3792.67	2800.81	1760.21	826.30	1137.19	1502.78	1885.04	1371.20	1063.92
96			366748.06	1308851.00	86038.48	25014.00	19863.96	32277.89	27208.38	43944.89	11980.59	14361.07	13783.69	9021.81	7025.69	10182.25	3482.97	4284.48	8088.86	7878.34	4608.90	8101.83	6018.52	4425.57	2940.30	2603.41	4180.23	2641.39	2683.32	1791.91	1219.10	2551.13	1582.76	1479.57	2037.95	1821.12	1850.08	1769.34	2032.78	2940.37	688.61	1061.00	751.68	882.20	1845.75	2065.37	1176.47	531.30	853.20
97			147102.31	1976121.75	151972.23	35384.37	18088.00	47344.93	75952.54	22414.15	5210.04	11961.23	5434.18	13252.18	4376.02	3741.51	5625.64	9405.19	3984.99	5380.76	5794.41	4089.71	3912.73	3789.87	2221.98	1124.30	3417.46	5190.22	4631.95	3550.21	1417.30	1321.22	1619.18	3056.19	2139.03	1506.34	981.66	828.06	383.52	557.86	505.72	676.77	801.44	862.70	1255.81	1107.38	513.94	387.04	516.39
98			691097.87	2357821.25	177376.67	45009.58	22433.57	33046.75	26688.24	5241.77	4336.77	4654.50	6628.91	5195.56	13276.59	12037.33	9310.06	2968.32	8160.05	4502.59	4384.38	3718.85	1482.03	2763.39	2559.18	1868.15	2444.51	3222.29	5831.05	2396.22	2922.52	3386.25	4822.52	3192.35	1376.96	1838.29	3399.20	2000.26	845.46	1974.11	2734.20	1653.17	865.23	968.73	753.35	744.94	941.37	653.02	662.15
99			388562.28	4050045.50	532427.31	214191.26	84244.11	57176.93	248482.42	138213.17	17865.59	6868.13	13153.32	9449.60	9434.57	6017.17	3118.29	9508.87	8200.84	6972.02	11226.12	4495.59	3450.37	4103.55	2556.53	4366.11	3441.72	2972.08	3054.19	2606.25	2584.14	3549.83	2157.27	1038.73	2705.93	6470.11	1492.50	1140.66	1711.45	1135.12	861.88	2053.10	1479.46	579.15	1849.86	1012.08	1684.12	635.21	1708.49
100			506834.25	6640797.00	249712.54	143181.45	120906.56	22938.62	47321.85	35517.90	13292.39	14054.36	4396.11	6738.17	8318.44	9856.00	12077.53	22806.08	9973.99	5017.66	5513.13	9249.93	2340.12	6048.64	6643.69	7720.84	5025.55	1553.66	4170.09	1154.87	2226.45	4877.21	5447.24	6643.46	1540.61	3709.25	4439.93	1765.95	1481.86	1058.58	2220.46	2052.45	1358.92	563.58	2613.89	3415.74	2629.18	895.68	554.21
101			184545.59	3473133.00	169762.40	64083.15	76208.58	89750.76	107195.96	36247.94	8528.11	5267.72	6039.18	5657.75	5038.94	7958.27	1520.54	3047.46	3025.73	4274.73	4767.85	1768.24	1361.36	7707.99	5265.93	4225.03	5178.31	6494.18	3346.75	1077.37	2936.17	4504.99	3579.64	4331.20	5343.48	3271.71	2567.84	1355.00	786.67	1226.86	401.97	620.31	742.42	666.22	921.66	447.76	146.30	132.83	490.99
102			211380.93	2883252.00	139069.21	75512.58	53144.60	48219.21	39859.41	27700.93	19404.72	13726.45	16583.31	10968.44	7698.07	21365.15	10446.24	8928.79	7711.62	6334.97	4708.31	5805.13	7810.30	6217.29	10444.35	3986.85	2967.20	3527.96	3559.36	5983.24	2978.07	3105.42	4750.07	4204.41	4892.37	1962.49	2308.23	2965.80	2905.31	1293.95	1137.94	1820.20	1202.40	1806.20	1955.23	1852.33	2142.09	1312.80	1110.69
103			1182776.00	2010382.00	258054.46	32799.66	56542.21	80538.53	61410.39	14660.37	12900.66	12104.51	28356.94	21467.99	4634.92	11630.43	24685.62	12320.12	20103.32	7601.59	11634.21	9024.14	13117.32	12897.52	10285.78	5869.91	7755.58	6561.07	4848.24	8527.36	10372.40	2350.75	3765.88	3929.65	4563.06	2610.66	1653.71	2642.40	4695.52	2384.67	1185.46	3484.88	2330.85	962.30	1990.12	1795.42	1454.00	1534.25	1968.01
104			8627953.00	28567592.00	3998146.75	73408.47	72424.52	55281.67	79336.77	14032.37	16858.37	38686.87	15418.59	19049.09	20059.00	8014.81	27411.51	20233.99	8801.32	14271.05	8480.61	16187.48	22136.26	25871.45	8907.82	13651.67	13946.58	13082.04	12336.10	7690.48	5995.59	6260.71	3518.62	7588.84	10546.26	10203.43	2472.17	2628.23	7376.84	4819.28	2966.68	3311.73	4503.29	3948.23	3374.77	1068.49	1646.49	1254.42	1442.30
105			5095588.00	17988920.00	3968785.25	465867.40	564347.31	131875.93	74214.74	80815.90	37149.98	35352.63	40783.03	16269.52	23671.91	25529.14	17881.03	13158.90	11706.62	6168.99	9113.22	6517.49	6878.43	12574.88	5902.56	7241.92	10786.06	9620.27	3706.10	13984.33	3332.43	4086.46	2156.65	7833.19	8563.87	8526.81	5748.83	2597.85	1832.89	8108.92	3175.28	2685.41	4847.58	2739.87	2269.49	2418.47	1571.23	974.63	486.98
106			2004621.75	4756980.50	405154.71	44935.65	22438.52	35814.61	32472.02	28551.28	11057.59	15885.69	6992.41	2262.15	5738.99	5887.63	4022.32	9110.98	3961.27	2252.27	2924.04	8813.56	4759.71	4152.29	3574.73	2577.58	4056.10	3430.62	2862.57	2232.09	1573.61	1106.60	2703.66	2158.88	2284.61	829.98	780.08	1251.59	854.36	1176.52	1514.29	918.86	1423.12	1507.91	1332.41	638.89	201.36	540.16	844.75
107			869555.87	5396215.50	557906.68	159667.00	63257.89	24551.31	10287.18	10233.10	10439.24	8465.40	2897.63	4644.94	1679.86	5114.95	1932.93	5131.31	6810.45	6006.96	4045.62	2172.33	2780.15	2404.95	963.87	1241.31	931.32	3398.60	2882.86	2288.70	1116.37	2892.80	2261.70	1244.67	3172.81	1397.84	1661.01	520.36	2040.80	1770.04	608.36	1209.94	472.81	868.32	788.19	665.08	351.86	893.44	200.07
108			1497648.75	5452680.00	689434.50	76832.31	69990.89	81009.46	134728.00	84547.20	24354.90	7706.30	8126.86	5979.47	5434.55	3260.56	2965.09	1418.20	3083.62	3005.10	1413.57	2469.74	963.21	1798.39	1899.71	1993.31	854.51	2581.34	2639.00	2369.64	2024.60	976.37	607.89	1581.34	1019.84	443.88	394.66	1157.94	788.36	1226.04	632.26	749.81	511.87	530.29	400.03	470.16	457.89	181.92	390.17
109			1089544.87	6201723.50	325140.06	82482.78	61406.88	50408.56	35753.24	9512.14	13887.41	13980.27	8036.62	8143.09	8761.97	8104.57	5686.26	12019.86	6950.57	5379.14	4988.12	3090.74	6657.42	4331.03	5401.64	5067.96	4948.23	5096.00	5096.27	5163.83	5139.71	4166.85	2776.66	2626.43	4627.39	5443.64	3420.18	2754.67	2435.79	2988.15	1663.23	537.97	1029.18	1087.04	866.00	425.28	408.01	482.79	297.94
110			6915212.00	12520408.00	1232120.00	61866.94	22941.63	41822.05	55312.00	20285.31	9782.02	12651.17	7117.57	11094.13	6245.13	4190.13	7721.22	8096.21	4737.44	3041.24	3940.29	4277.84	3368.88	2749.26	3041.95	3102.02	2045.67	1858.08	889.15	1153.66	636.93	1842.11	3228.83	2995.05	3062.64	2252.41	2587.28	1956.41	1887.62	2018.69	1433.51	763.93	927.02	1457.19	1282.56	1114.77	1031.30	1107.07	1497.46
111			413745.21	1799315.62	240647.28	63164.96	63463.24	59882.73	82901.43	110072.70	37220.12	14805.45	22029.93	17755.57	24314.94	14199.87	6174.13	9528.52	19899.68	22516.24	24072.71	33242.40	13358.31	21570.80	36222.25	24182.81	14500.56	10045.79	9693.61	20313.95	15130.33	7925.52	4971.48	2089.95	4056.81	5558.19	6035.45	9015.68	6045.92	9797.28	5350.33	6406.44	5096.75	3366.64	5742.67	2666.40	2472.65	2844.17	1832.02
112			1852423.12	5030458.00	310304.15	63223.35	51678.21	66362.53	35499.02	26059.85	31154.12	11617.32	5146.19	6146.25	3328.69	12974.85	5340.50	5788.13	11642.71	7601.77	18715.83	12399.87	4226.46	5615.02	4923.27	10216.46	3087.58	4083.90	2355.01	3827.85	2107.55	5214.78	4510.57	4538.96	3512.59	1583.18	7398.24	9911.02	835.14	2065.51	1375.67	708.62	1799.92	3648.38	4422.61	1496.03	454.00	1979.86	679.79
113			492617.46	8784455.00	408593.50	84527.63	52414.98	51279.25	36122.75	17171.00	11517.49	8992.95	12504.46	8598.55	2707.26	3803.60	2788.24	7403.19	10996.87	8665.07	9661.25	11946.55	14105.47	11002.74	4318.01	3241.60	9145.67	15960.37	3530.25	2068.66	8047.71	4122.45	3951.70	2143.39	2008.89	2276.60	2610.34	1306.75	2999.57	2495.75	1943.63	1204.58	472.84	605.21	432.02	1279.32	606.20	580.29	710.58
114			1061655.75	4994169.00	357353.59	156304.95	238538.31	257241.57	150377.21	118493.52	20446.82	48540.33	46472.26	37443.89	16932.69	13296.21	18836.50	8711.40	12513.14	31081.09	20996.08	6923.39	10011.92	14519.25	9419.87	31659.66	18060.50	5321.88	14736.93	8807.56	7711.15	9453.40	5421.85	5764.21	2710.73	3843.76	6276.08	3988.11	2858.99	4052.57	2695.81	3187.14	4228.94	1498.80	1129.43	5098.03	2162.48	2094.35	1022.20
115			2458462.25	9717462.00	1023510.43	149399.56	60040.14	70752.82	61824.05	15615.73	9563.01	7398.92	8565.91	6342.11	10257.42	10249.25	7722.03	6165.32	4434.10	4335.14	7321.66	6952.43	6297.77	4926.37	2370.96	3269.78	4926.32	5436.09	4631.01	1545.60	1658.32	2559.58	1312.71	1965.31	1316.15	1572.58	2110.04	1893.63	1601.60	816.46	1307.93	680.48	838.09	853.50	464.50	306.32	695.83	277.64	260.89
116			360486.06	2889220.25	340362.37	35618.55	18332.35	34597.38	29591.60	32430.07	21352.97	13298.54	5755.69	13267.51	6198.96	11564.71	6648.27	6701.70	4052.86	4268.94	3483.47	5447.14	5965.48	3036.06	2561.70	2686.06	2330.30	3776.41	2020.63	733.40	817.93	1166.32	1536.87	2441.57	2717.01	1581.61	1499.18	479.25	943.24	1645.59	2380.28	646.17	1098.92	999.17	1512.31	514.67	334.01	191.61	104.79
117			1859815.50	13743474.00	620105.37	77606.31	123731.18	78498.60	77564.76	33562.37	30084.89	28378.50	16402.06	30393.61	23065.10	23124.45	16507.15	20268.59	18592.37	14055.37	12426.56	29412.19	12415.30	18270.85	24631.78	11594.06	13154.99	11214.21	11631.24	7343.74	3716.01	8001.15	6546.19	4889.20	7063.58	3612.56	742.69	1024.09	1868.01	2621.21	2899.25	5135.73	3774.11	3537.79	1784.84	1013.21	1533.10	1552.44	2026.02
118			2622522.00	13127985.00	1603612.62	245886.31	162181.45	152161.60	68141.56	24343.71	8824.81	8818.73	8300.25	9106.02	10678.45	8848.92	5683.18	2967.97	1609.32	3509.84	7842.70	5116.99	2414.50	2749.07	1785.16	1073.30	2619.84	1534.24	1864.63	2557.59	2685.74	1597.98	1962.28	812.06	751.09	720.45	531.45	856.95	1010.47	775.58	1171.01	499.09	570.10	803.35	336.26	440.53	573.47	420.30	302.63
119			3123083.00	5366033.50	702759.12	78158.10	48238.05	68581.84	23875.34	26286.44	58162.64	37928.08	35332.24	23179.59	18564.35	15427.91	10124.92	16247.39	24233.54	25730.52	15268.19	5414.11	4956.39	7862.84	5862.00	8085.43	7819.09	7170.20	12423.86	11090.13	8451.61	3960.52	6483.15	3965.59	2756.68	3958.60	1873.26	2339.42	4419.73	5255.72	4115.97	4234.26	3170.61	1747.97	1885.04	1749.04	3924.94	1668.28	2073.52
120			552511.43	1873997.50	403241.62	225486.07	169647.28	69831.78	41468.09	53055.81	8505.21	6791.70	6101.41	10197.47	7500.81	4628.05	3431.87	1484.19	5516.04	7868.65	2765.71	1764.03	2903.14	3518.05	1818.10	3953.00	2471.81	2297.01	3201.53	1809.25	1159.77	2750.39	2131.83	1290.00	949.63	1100.71	1360.75	1240.14	1707.00	673.65	364.88	697.87	386.51	203.72	307.89	607.06	652.41	528.86	174.85
121			300151.65	3859337.25	360312.56	46003.45	37715.27	66228.86	61640.78	17390.45	13430.44	11615.07	11368.05	9411.48	12391.88	3386.85	10948.30	19552.18	12987.77	3006.84	4986.77	2247.98	5938.21	6864.47	4561.86	2988.52	5589.06	7729.93	1104.05	3847.50	3337.21	1133.13	3057.29	4739.42	3973.87	3654.02	2583.75	3565.84	2018.45	1520.47	1385.35	1242.07	2104.14	1272.76	635.47	1171.76	1461.33	670.59	389.76
122			2105781.25	5084681.00	447380.50	165015.46	109599.51	51624.02	41863.52	15221.79	16547.46	7059.35	5892.70	8443.81	9652.75	2998.93	3105.29	6834.73	7441.91	7299.51	2393.49	3848.09	3786.50	6922.04	10441.38	5574.54	4201.12	1254.87	3014.74	3265.53	3593.79	6968.44	7847.75	4578.91	4604.41	3390.33	2403.05	1742.45	1864.88	1333.52	1777.76	1217.89	1851.72	1453.10	1467.86	1355.90	727.17	381.98	310.57
123			3215710.50	15154602.00	2175196.75	107827.96	102554.78	97411.81	40870.28	46919.59	11743.04	12273.67	10547.48	4717.22	11129.24	15632.23	7829.00	8108.51	13710.96	6837.45	5638.99	8091.90	9875.38	8504.19	10658.24	6767.13	4998.47	5220.78	7382.32	4576.16	4378.09	3772.38	3522.54	2675.24	3184.06	1282.28	1311.78	2211.00	827.53	2256.84	1944.51	1124.86	1339.02	965.17	1160.87	123.08	322.18	640.61	761.63
124			672642.81	9687705.00	613945.75	36861.12	29122.24	30688.72	41555.84	38753.59	32889.34	12737.20	12926.98	8391.46	25207.65	23705.75	25188.99	22191.39	21020.80	10754.41	5107.43	9207.75	12786.90	7424.45	5295.31	7446.86	7309.54	5369.56	4713.16	8704.41	10005.74	7838.12	6000.54	3362.39	5364.89	7347.94	6313.86	3396.95	3865.83	4737.21	3510.08	3486.94	2813.91	2420.70	1518.66	2795.62	1659.17	1866.12	1952.23
125			575198.12	4699381.00	214127.46	33578.70	20024.36	56047.78	63255.25	36452.72	19086.80	11150.02	13743.81	18252.97	7394.94	10282.82	8607.10	26839.18	22706.44	6095.59	12226.52	10978.11	10142.10	11891.31	15079.00	11845.01	12381.79	4539.88	7221.44	2959.90	9719.57	5049.78	3539.16	2880.27	15538.20	4978.81	2642.53	4315.44	1098.13	2786.66	2975.07	3248.39	2213.65	2341.54	2486.60	856.31	1542.51	2273.29	2497.57
126			2527796.25	4707360.00	873861.18	79740.67	59234.91	52405.12	66357.35	31517.17	13183.84	6626.11	10551.17	8058.24	10858.28	8088.49	5494.24	8511.70	10531.12	3944.77	2147.37	2750.73	5742.86	2273.93	5715.01	5885.60	1713.75	4706.45	5622.73	6084.73	3273.75	3420.62	1079.85	1553.95	2095.98	8297.44	4320.94	1972.07	3007.19	3791.37	2765.82	1772.49	3520.47	986.55	652.65	543.33	1440.35	1467.09	1772.18
127			2521905.75	4721400.00	559025.75	84296.37	45790.85	62336.19	47243.98	69631.08	31225.87	9505.08	6932.16	7097.67	7170.25	5762.59	8454.10	10356.04	6903.92	5239.32	4167.29	5315.71	14159.82	4524.24	3249.76	2706.25	5584.08	4776.19	4774.92	6404.68	5136.60	3496.89	928.54	1846.77	2499.28	3159.16	5904.22	4578.35	1684.81	2073.59	1736.82	1487.23	905.49	892.21	3177.05	2115.99	900.30	927.86	412.22
128			3653600.75	6818023.00	772467.93	76491.03	98292.38	70360.65	39233.72	36914.63	22728.27	39107.91	61782.71	29766.35	17782.95	16954.98	18161.69	9720.10	9579.86	12284.49	5423.27	7159.65	8799.15	13111.40	6256.23	6912.11	16583.46	10315.17	4861.88	4887.56	9344.11	7913.72	8235.45	6145.12	1748.68	3330.07	5400.20	5216.26	5388.85	5436.14	4618.82	1651.77	3036.40	3081.53	2706.72	1549.40	927.14	1125.34	1891.11
129			6228524.00	17438636.00	5093138.00	378604.31	316847.75	83828.45	120553.89	82494.18	39579.37	34271.90	34816.71	58406.90	36855.37	35419.53	24183.47	23332.08	16643.93	36751.50	12786.67	22324.15	23712.25	10765.39	27861.27	33018.40	20925.84	22785.87	21671.25	13834.73	7238.08	4318.90	6496.72	6471.47	4372.02	3941.56	3728.72	6146.07	6377.96	3457.90	2701.11	1875.20	3714.02	2920.39	1493.11	2629.35	1486.71	885.15	1795.64
130			2534182.75	7780587.00	1062004.12	41986.98	37370.26	44938.67	46742.96	15987.38	15774.20	8159.63	7409.04	6931.76	5210.47	5564.14	8528.23	10737.48	4902.05	3661.22	6094.73	5623.75	7335.06	4856.00	5710.91	3989.98	3426.38	4107.93	6239.20	2753.41	3346.73	3445.11	4242.09	3091.71	1752.57	1312.38	843.64	1066.75	1294.67	944.68	1609.59	1553.13	692.73	642.62	667.92	794.79	620.11	574.85	266.99
131			3125772.00	8377717.00	997736.75	115382.34	73381.68	74355.08	69095.34	56328.07	15241.19	11348.66	18078.23	12269.69	10902.93	15294.27	16899.15	15214.86	9333.72	8158.83	10397.51	8121.19	4569.58	5727.07	5538.98	9071.65	8502.81	7539.82	11315.48	5117.17	2724.91	4324.93	3988.69	4022.75	3852.13	3717.26	1677.21	2340.00	841.97	1334.53	1629.95	2143.22	1266.08	1346.66	2085.75	1044.94	1303.11	916.85	628.03
132			5027287.00	16119192.00	1393513.62	43672.87	60241.46	65036.20	165008.76	61037.17	39536.62	16116.64	15603.28	19879.81	10847.91	14092.11	14924.04	18566.98	7761.46	4414.33	12279.55	4846.60	3767.93	7083.55	10476.41	9051.36	8250.73	7959.69	5660.56	6596.45	4844.32	2350.34	3223.92	4243.37	4409.54	1721.34	4003.22	2979.39	3420.05	4901.38	6288.48	2112.80	976.05	1695.81	1169.09	772.63	1475.18	1645.75	891.24
133			1253030.25	3921432.75	357637.93	101545.79	93392.53	73331.27	69444.33	28524.89	22080.43	15362.41	5943.04	20855.47	16310.05	8360.95	12658.98	24720.74	25297.41	8433.30	10741.09	7222.15	5437.22	6250.04	6929.61	4055.59	3394.04	3401.08	4569.17	2053.97	2520.56	1030.43	3042.97	6638.37	5648.06	2729.02	833.64	2287.50	1415.03	1480.44	3220.33	1232.08	1410.69	1545.32	504.61	739.22	679.33	520.08	388.32
134			5008020.50	10564819.00	2016516.87	139702.29	72698.33	108294.89	84261.10	29195.11	15941.97	9902.98	12033.59	10700.24	10941.29	5214.96	5078.67	11014.37	6990.98	12881.28	11675.36	13093.64	10905.53	4566.08	3869.59	2051.78	2608.26	6473.66	6421.19	7641.77	5558.20	2677.52	2826.21	3397.72	1820.98	2096.69	3655.66	2370.38	3382.26	3354.13	1311.32	1240.98	1684.77	2229.28	528.70	1496.10	249.89	611.64	722.10
135			946727.00	10172776.00	717806.87	119692.54	55671.95	46100.90	38532.07	33786.91	13526.24	19524.41	4150.84	10771.05	9328.64	19076.45	8286.65	2990.78	8281.19	9867.36	6078.23	3672.64	9248.73	10983.17	6708.61	4521.26	7888.29	9027.19	4409.78	2322.99	910.47	2392.24	2983.78	3238.79	692.69	6490.76	8812.36	2520.46	690.42	1561.73	757.10	1311.92	1164.47	2163.74	1256.88	541.72	873.36	1460.98	1414.47
136			2175464.25	13909392.00	1599540.25	163675.10	131795.40	128573.49	73634.05	64405.83	25979.52	51177.76	41448.35	31517.75	24875.76	19553.93	20614.92	17791.81	9867.55	11096.81	13131.06	6330.80	6096.07	6464.63	5454.54	3830.16	7185.25	1931.60	1729.05	3721.59	2671.10	2509.18	3901.51	2469.87	1839.37	2349.44	3052.56	3535.65	2470.01	1756.04	1851.17	1566.76	1298.42	1006.36	172.70	927.45	1533.74	302.84	486.20
137			2156789.00	10175505.00	756795.43	118420.58	100901.92	79037.97	95638.67	92610.54	18955.18	17008.35	20944.92	21530.40	19167.26	10837.12	8713.03	7235.69	4414.05	8551.24	17413.37	23757.52	10116.18	8005.25	9959.02	4034.46	6975.95	8039.89	11477.87	9435.20	7997.72	5543.86	4762.31	6243.95	4713.84	5224.62	6478.00	4213.80	4163.30	4464.79	4430.49	5660.67	3419.73	1856.64	1429.46	991.17	622.77	617.25	956.62
138			2104563.50	8679854.00	1450860.50	106463.12	89667.81	80424.66	70732.28	68313.09	41582.66	69086.63	44655.99	16470.29	28273.37	47155.20	61328.03	43620.69	24628.85	23339.45	33590.64	19007.26	11386.95	23258.37	25198.37	27251.79	23538.86	11944.84	11185.91	22274.20	14465.01	23239.37	16991.70	6834.89	9795.60	6984.55	4574.92	4369.05	4429.59	11606.85	15809.54	8103.85	2301.59	2114.18	4017.32	6104.93	2184.58	1693.47	1370.44
139			619090.37	2744918.00	278501.65	38146.76	27680.85	39701.27	38022.71	15345.27	7928.36	15251.71	10916.95	2899.56	13620.74	16812.09	5921.30	2760.62	3651.71	5694.75	7487.42	9935.41	6456.90	6374.23	5144.78	2861.31	2365.66	3726.06	7298.27	3973.84	2789.99	1826.04	2629.42	3935.86	3184.18	2622.40	3716.93	3681.69	1140.70	1258.03	1100.35	1499.64	1482.47	1022.20	1288.48	811.10	1196.95	538.50	656.81
140			1839697.12	19138678.00	1112325.00	62170.57	125139.83	58062.56	28761.54	17013.81	7999.85	10294.50	14938.62	25785.89	27937.24	40697.66	33669.96	14388.39	20806.14	16781.49	8104.36	4441.66	10658.41	11133.38	16453.13	7724.67	6925.48	10906.39	8822.44	4281.58	4123.38	5202.23	8031.62	9846.65	7235.51	2941.94	5408.68	8376.32	2267.53	1417.21	2571.49	4941.73	3345.32	2318.78	2238.34	1760.90	1212.68	1255.77	1631.50
141			1639858.12	6826929.50	1067011.87	267855.56	160310.87	81834.85	51098.14	51426.42	30181.24	16480.30	19714.95	11439.93	20816.23	15154.55	5434.91	3047.77	7915.48	5054.54	8107.04	8194.74	7300.19	11185.92	12203.80	5765.01	6036.70	7742.07	6573.53	3864.64	3871.85	3989.11	3838.96	4353.92	2931.56	1022.80	3881.67	4229.17	1656.20	3852.66	4718.00	3010.74	966.84	631.07	860.78	980.24	1381.19	685.87	806.63
142			3669825.50	16059464.00	1827124.62	87170.82	192364.42	135687.09	64573.69	23447.25	26731.09	18043.77	12406.35	21683.10	12896.35	25123.11	11911.61	19613.57	23001.23	45738.55	16604.37	15747.76	6994.74	10954.60	11132.92	12730.43	9605.16	11207.49	5726.04	11251.19	8541.33	9725.26	8527.50	6090.28	9855.06	3756.34	4462.08	3812.82	4007.66	4615.24	4784.50	3285.50	1940.96	3444.62	8010.02	6294.67	4151.07	1962.57	2850.01
143			4057237.50	24292746.00	2212484.25	300699.81	222284.31	148893.34	160311.42	65777.94	15090.89	3858.47	6481.06	12729.11	25249.65	13214.69	10907.11	11866.20	10963.03	7405.66	3552.92	6016.37	11907.43	12083.71	4406.10	8886.86	7176.16	9256.30	6978.39	7528.43	7730.34	5882.33	6511.97	6571.24	3723.46	5099.76	2277.83	2672.54	4258.33	1472.66	1291.12	1000.42	2255.41	3661.55	1920.46	1543.87	781.46	494.98	645.85
144			546630.06	12054339.00	1288266.00	201573.37	94216.21	78888.45	61881.56	38480.55	22897.87	9524.02	8148.20	4437.25	3369.13	10223.83	11287.80	6296.03	17117.89	12296.33	6342.41	3785.33	7834.22	9885.30	7018.53	4427.05	3652.25	1637.12	3233.28	3460.77	3767.23	5381.32	2014.86	814.49	1153.88	1582.93	2022.08	1495.64	3555.96	2458.87	1325.26	1251.61	1745.88	1327.85	723.76	817.34	468.93	523.41	206.73
145			1881294.50	7162873.00	637390.50	150719.50	120611.78	62182.37	75524.02	31016.11	18091.76	10471.10	22090.96	27601.76	13308.39	21034.87	15916.67	12908.44	10262.65	10038.50	12993.14	8447.24	5025.17	7954.46	4923.66	11622.07	8211.89	8260.08	3446.19	4804.96	5056.03	8872.29	5482.37	2696.37	2417.79	1386.73	2494.26	1669.85	2546.28	2314.09	1468.89	1387.70	901.13	916.16	1480.69	1218.58	786.35	1661.89	1153.29
146			1365756.87	4072137.25	487038.65	95281.50	73496.62	53323.06	95711.86	110241.65	26813.34	32413.99	30418.66	28259.48	25084.07	73003.03	38846.69	34222.05	13854.22	22356.95	43192.49	20815.67	14357.35	19128.30	18552.75	9932.74	11283.10	3181.86	8374.28	6689.81	11292.75	6568.97	3521.27	1772.63	2483.02	1887.96	2830.40	5443.44	4049.67	3145.77	1680.25	3431.96	3676.20	2632.33	2582.05	923.21	1525.09	937.55	1881.24
147			11316985.00	33357532.00	8549022.00	317358.46	55399.71	36649.62	23694.62	46289.85	39416.87	20429.24	30856.75	24992.64	32751.28	41971.09	27796.33	8447.16	31106.09	25772.30	20975.55	4915.33	19209.13	23423.09	8022.49	12255.52	24841.44	21954.85	5398.31	5254.63	11241.31	7305.77	5016.97	8303.24	4515.22	4170.36	5832.70	1896.07	2397.79	2012.23	3142.64	4717.98	3157.94	2992.89	6148.28	6303.55	6014.26	3933.08	2890.54
148			2472765.50	12871605.00	793935.00	74488.07	114572.58	111314.39	58695.14	86611.00	56786.22	15555.71	19851.25	19113.28	31901.89	14619.27	27742.11	13988.79	22465.42	57201.30	30333.65	7951.07	14734.85	12850.67	14650.57	16158.40	15095.17	10509.25	9087.27	9291.20	8603.13	5335.10	15639.19	14734.15	5958.76	4473.06	8322.10	11906.19	1644.93	1651.25	6248.85	7800.73	3448.39	3412.19	5734.99	3787.65	2205.48	2178.67	2464.39
149			1938813.37	17014564.00	1364059.87	202883.39	110226.39	42912.99	27209.58	27151.99	13903.63	4931.78	29710.51	12282.86	6594.65	5378.22	4890.25	5898.58	12318.41	6587.00	7767.92	6539.14	5513.96	4327.27	1972.69	2595.15	6323.61	12464.50	6156.73	4046.10	3799.32	1404.11	1579.77	2280.81	2105.72	1352.62	1960.08	3040.65	1764.23	4739.95	2977.37	2584.72	688.21	957.37	1613.55	1131.00	1422.22	1204.21	936.70
150			6929752.00	12678024.00	1915836.62	82474.99	35007.98	51984.82	57415.42	18992.59	5656.36	4781.50	13610.51	20435.93	16818.91	13438.13	10636.59	5665.75	8092.88	5355.57	4628.48	8429.56	5365.16	4144.31	2948.50	4147.96	4488.57	2229.27	2664.50	4709.07	4394.06	1855.84	1684.70	3355.77	4742.41	1926.12	2457.89	1830.91	2291.72	2447.77	1308.57	1340.00	1865.46	1600.24	625.03	1092.78	676.85	651.86	633.82
151			3841137.50	10645149.00	1056007.50	98942.28	76140.35	43963.45	40604.42	24943.57	22602.04	8011.95	16762.24	13776.06	16264.72	12459.70	30019.06	23670.75	11769.46	8073.89	2901.15	3195.56	3236.82	6916.11	4620.10	4431.93	7116.15	10520.75	5373.10	3192.11	5863.98	4986.10	5523.47	6158.66	3798.73	2914.78	3778.62	2351.90	2819.95	1625.04	1678.62	1387.89	1526.12	1916.18	2399.11	1643.76	827.97	1340.11	1124.25
152			774294.56	6762697.00	416323.46	87583.69	62920.66	76795.39	136870.14	96746.44	44975.45	31217.32	28084.66	18176.55	16494.74	34887.12	9505.34	16604.02	11410.52	7553.86	21981.02	9610.47	23374.20	21915.43	10977.32	11223.36	14625.74	15065.26	14470.89	6967.22	2430.20	3682.38	6554.61	2541.95	5604.71	3260.68	1974.64	1694.84	2026.14	7150.64	5858.53	2966.46	4105.05	4390.62	1934.67	1663.20	1743.74	2745.48	2951.14
153			2499716.25	10498388.00	911375.62	76275.46	22956.14	90395.43	221572.85	44305.17	16617.89	26885.70	23165.17	24437.83	25861.80	16380.47	4510.95	9930.62	16762.37	16729.16	6591.90	17235.94	20260.04	15644.76	11097.87	8194.06	14509.03	2963.04	6764.04	5573.62	5829.80	7584.79	6643.77	5155.71	6941.71	8060.58	7312.15	3167.31	1171.47	1790.80	2084.80	4127.19	6400.59	1618.81	1980.32	1708.09	1644.02	800.81	1046.62
154			14997349.00	24775268.00	1867648.75	148527.98	79400.97	56158.04	49328.13	26042.22	29659.22	13093.51	10009.72	14648.05	31988.13	25474.82	23333.22	17734.79	6320.71	17171.93	7233.03	12678.80	3151.67	13194.08	14927.76	11296.66	5151.41	4122.26	8030.57	8414.42	9049.31	5656.54	7601.15	5370.22	3225.15	7453.07	2869.39	5864.79	2648.05	2196.44	1468.47	5635.29	4957.76	3354.68	2787.61	1340.14	5187.72	3010.00	1411.49
155			731175.68	4073874.25	232152.26	24069.50	28706.86	27098.39	27915.16	27369.55	8317.19	4563.19	16980.01	9893.11	6519.43	8001.43	7181.87	8357.68	5644.66	6766.33	9561.42	12293.87	5718.64	5363.97	5624.65	7253.16	4826.89	4430.96	4668.66	2967.69	3351.62	2313.59	3045.69	5688.38	5731.81	2564.65	1959.39	2740.68	2545.96	868.66	986.23	666.66	712.54	704.16	855.73	1104.00	671.80	295.78	425.75
156			1356691.12	12853033.00	626625.62	186147.37	159073.28	57828.32	44639.75	54939.06	54194.16	72999.63	31416.01	19298.87	19135.66	35299.07	34636.87	31042.76	22499.56	8401.26	17163.71	11391.39	22287.29	51518.61	33588.79	20680.34	17535.83	10578.28	16392.26	11121.47	17633.07	16827.75	11262.81	8197.99	12464.82	14570.63	3091.12	3503.93	2356.78	7179.86	3563.38	3591.71	3951.95	7692.95	3636.61	2657.71	2765.68	4263.11	3505.54
157			525221.50	7920270.50	273398.71	165098.64	160152.87	125541.00	173586.76	87372.67	27311.29	35801.91	53483.12	83553.36	36212.99	23280.38	15909.88	22080.29	36945.75	54382.22	54203.73	25694.01	16222.40	24873.74	19405.32	20376.17	16903.18	5922.98	3950.47	10974.91	12793.34	11958.31	17729.92	7510.09	12631.85	8220.14	6363.16	3668.28	6322.96	5924.55	4276.92	4433.15	3763.06	3899.64	3013.33	4271.40	4655.03	635.26	1261.80
158			1106968.25	6163071.50	1182031.25	148533.03	84472.22	61266.26	53298.21	11228.35	5996.27	6558.37	6350.79	6938.04	10728.45	5175.72	4926.06	9362.35	8991.60	5835.97	4616.50	2407.50	4045.77	4032.73	4161.13	5082.39	2546.42	1833.35	2707.78	1981.10	1486.64	1841.03	2300.41	1843.98	1890.48	1890.79	869.80	1220.64	2111.20	483.66	764.69	602.22	577.91	1440.56	285.71	265.96	518.59	349.51	344.39
159			379215.65	9780202.00	351690.15	40934.93	57017.25	117566.44	96801.05	44108.25	61317.85	30375.87	45971.28	49043.64	41099.01	39354.85	36648.54	17027.15	25897.12	47082.03	55837.71	31350.34	42493.39	28394.26	30955.63	38755.12	21924.49	19105.64	10288.01	10775.70	16220.94	17148.23	10956.16	6405.54	3004.38	11862.61	2874.54	7211.32	8554.35	4684.35	4861.46	3428.61	2276.90	1565.25	1897.37	674.67	679.64	513.19	280.09
160			330414.62	8397817.00	608998.68	76640.60	191089.21	53050.54	50241.07	154335.68	54093.26	4711.78	20016.22	13806.68	7277.74	13148.40	29089.35	44190.44	8875.06	5220.16	24595.73	27075.33	11382.14	13662.32	7848.17	9084.52	11294.38	7913.50	14314.61	8715.23	11707.73	4578.39	2538.53	3284.81	3783.63	3312.77	5406.80	2465.19	939.62	4160.95	2197.26	1162.02	1398.04	1267.12	506.69	280.43	686.94	659.40	327.98
161			2647594.00	16470616.00	1452034.12	58671.63	100029.82	52479.96	38720.01	42346.27	40030.64	31468.29	34964.49	15293.10	14665.90	15631.54	8847.56	17885.24	22039.39	10528.82	13660.62	9837.53	8555.00	12950.52	10516.52	6730.47	7111.10	9956.99	6933.30	5665.25	3647.74	4453.60	5453.60	2899.71	2946.30	5356.63	5111.73	3072.60	1946.03	2196.13	1696.47	893.57	1754.69	1224.12	888.47	594.23	673.68	1231.71	732.50
162			1242133.87	7467875.00	241187.89	99847.00	93993.71	127772.72	133202.23	67809.88	38200.54	42476.34	83693.80	22595.69	39284.51	60045.91	45318.38	36075.39	11785.72	45376.96	33291.39	6663.74	29086.53	29951.56	36093.92	37121.67	20309.99	14538.80	8935.03	4630.86	11643.82	19299.81	42766.44	12620.87	15349.70	10970.10	13616.62	7324.46	5229.30	16887.40	11186.47	5710.98	4872.83	3207.69	1588.04	2270.43	2206.56	2518.01	1501.20
163			5057087.00	15045441.00	1253184.87	58961.51	59790.89	62416.90	43405.08	46852.26	23104.35	27079.99	22871.03	27184.41	30974.72	23249.00	15601.58	14605.91	10774.64	8868.59	12147.79	10216.33	13872.31	16786.02	5377.17	7348.62	5565.77	4845.83	7795.83	4674.73	9233.58	7034.28	5032.50	2073.15	1999.82	4332.38	7102.82	5957.10	5536.52	2387.81	2094.36	463.37	2296.43	1343.05	757.97	1963.59	2299.32	816.03	396.66
164			1531015.37	5766577.50	461735.37	174316.00	177215.57	86883.85	105780.44	113857.97	52893.54	34787.85	15272.03	13299.41	30389.33	8069.09	17677.66	28551.28	8683.36	6519.68	11458.09	26479.53	19167.89	12663.91	7447.46	21210.78	14604.64	5745.91	4819.70	7488.36	17216.07	18111.89	9736.23	2485.43	7294.51	7113.86	3232.64	3190.87	2168.55	2733.78	629.69	3647.20	2136.24	1508.39	1234.23	362.44	856.14	393.94	881.60
165			384670.65	4165192.50	242587.82	22559.15	56925.92	46158.06	47172.58	15448.97	20257.64	14254.50	16889.63	14328.72	15357.65	11061.79	8261.22	10350.69	8734.28	17092.66	8124.58	4394.89	16226.78	10178.92	10851.52	5616.35	3038.34	3347.20	2298.42	2878.82	2217.15	1787.99	3611.88	1865.70	3105.46	4658.77	1666.58	2635.88	935.30	684.51	2416.10	1348.77	965.16	496.49	1144.10	798.75	650.79	337.37	496.21
166			1039378.68	5127097.00	293802.90	72097.78	44824.34	45427.00	64698.37	66712.42	83793.84	41705.84	27263.68	45028.25	20957.41	33995.40	19999.98	14476.79	21505.50	13361.19	12885.25	14891.54	20596.93	21146.78	14104.10	11463.32	14221.99	14125.20	5843.38	4675.27	4814.21	7604.37	7460.00	3399.07	2084.05	5626.69	6524.73	2718.06	2782.50	4367.70	1615.15	2570.64	2441.14	1418.60	1813.88	1037.77	2230.83	1227.63	1178.89
167			806388.81	7297568.50	594035.75	73090.11	103090.38	50390.29	34856.33	64725.15	52637.01	49482.13	28490.93	16705.51	31342.98	28839.08	24001.18	26840.60	22016.96	13013.77	21779.82	25265.30	24609.83	13138.63	20175.42	8838.39	9258.33	5858.89	5964.71	7523.31	8310.70	8037.41	4283.32	6110.07	4964.08	3087.50	3498.32	8881.15	10021.08	2801.06	4726.81	3645.17	3660.67	2591.66	1169.29	834.33	319.38	358.72	192.43
168			730574.62	7486167.00	514588.87	117345.11	35908.90	28820.42	49070.98	33817.95	19447.20	15241.90	62173.31	27697.93	14857.37	24572.43	14452.48	13698.37	23403.52	16487.04	11684.80	5946.95	7495.96	8238.25	13866.00	8712.71	4917.06	4710.23	10721.35	10404.42	5374.59	3567.85	4355.82	3707.38	5611.22	4270.13	3892.62	4759.71	2879.65	737.88	2720.77	5118.70	2086.91	2158.64	1634.86	1657.08	967.24	1073.64	488.71
169			255101.20	29321376.00	800578.25	106343.89	94184.53	224065.57	81947.64	83627.73	36380.92	46377.64	43915.78	44633.57	27935.22	17161.68	48202.32	28024.58	27747.30	52852.32	46335.35	50841.75	42624.69	15590.47	23834.58	26553.40	12836.31	17490.69	13916.71	30196.18	16884.16	4864.21	18926.16	8612.58	10713.46	14219.67	5421.38	2919.87	15903.15	10244.98	13428.62	6100.48	3518.58	3404.94	3598.37	2936.14	8295.14	8253.94	3590.98
170			324887.75	2391205.75	214543.31	130274.17	63549.87	81966.61	89423.98	67526.59	49646.19	43942.69	22577.11	48091.00	36890.94	32347.05	31752.89	36474.44	26336.70	32513.44	14559.44	11327.36	7871.07	8408.98	20224.07	15522.32	12362.57	18079.31	26479.72	15780.66	14253.44	10989.42	10875.66	8810.45	10787.24	9131.41	7645.11	5348.20	1606.78	1651.27	2248.73	4395.60	2719.99	1444.57	1716.95	3437.03	1610.23	612.59	1056.19
171			2079934.12	5028231.00	769112.50	55622.48	17612.18	25552.50	16586.68	9704.97	27619.06	63102.06	42053.77	9497.21	9194.37	18595.27	4958.02	4657.08	5868.72	4382.87	6587.03	10204.68	5093.32	5472.41	6104.54	6590.89	14087.96	10291.96	2514.31	5336.66	12960.89	5255.43	2918.44	1008.35	1268.05	1246.95	771.88	884.39	625.45	708.23	1778.68	2308.82	2078.07	1165.40	1867.87	1659.46	802.85	249.82	395.27
172			968754.31	9473076.00	414207.50	31779.02	36525.09	36172.57	53587.66	44140.37	77338.33	14394.82	21755.32	33078.58	27822.84	22622.11	16059.54	22432.90	26950.66	17312.07	9501.72	16062.23	15332.65	4780.48	11721.26	9670.67	7204.20	7509.31	2715.66	3676.45	7135.20	2384.64	8716.11	20996.08	21092.23	10972.86	3022.25	3818.94	2199.20	775.49	1557.23	1164.68	1016.05	1309.64	2596.38	1517.91	1370.79	1008.43	1383.35
173			1816908.87	7995643.50	660172.62	45548.79	49772.14	16015.80	66140.64	30205.13	18479.81	24369.03	35107.06	19319.55	26280.13	40930.91	32992.98	7728.56	12345.98	7965.78	11027.68	11433.19	8160.14	7626.95	6469.92	10837.62	8410.75	6216.50	8881.79	11359.16	5129.26	4906.81	8871.34	5296.56	5001.31	2721.08	2637.07	2085.70	1987.29	2555.91	1895.98	1003.26	1142.24	750.51	1652.88	2011.65	1559.86	925.53	1679.02
174			4811104.50	11233428.00	2013277.25	101784.90	158642.71	155453.39	71932.24	71873.39	56352.05	28545.80	18868.49	19917.80	35580.58	46468.01	22821.67	13513.67	12842.42	8328.84	9683.38	8470.57	16098.25	6031.93	6987.53	8039.95	8268.20	7179.81	6581.05	6569.71	2388.98	2906.31	4982.84	3805.62	4643.99	3824.39	1885.70	2136.66	2812.82	2568.46	1489.41	1967.78	744.25	2526.85	2737.42	1834.38	1441.20	901.87	337.88
175			2032138.00	17357648.00	797604.81	30872.39	61270.15	67440.17	148391.12	132343.15	52891.30	32796.35	9297.32	3905.52	17568.66	15818.68	8957.15	10172.22	7486.79	23807.25	30840.43	26572.15	45384.78	24772.82	62140.03	58471.33	55387.36	17965.29	15951.97	18312.49	16886.19	4078.00	1780.00	12893.66	9981.66	1793.47	4732.95	5304.65	2535.54	1954.11	2797.89	7498.89	4386.00	8507.57	5365.82	3094.10	704.07	2477.20	694.08
176			1101075.25	4959518.50	404866.65	37199.66	41129.30	35048.64	18308.31	6260.87	13720.78	6123.43	9325.09	14247.78	10607.70	17115.43	30915.66	17909.41	15731.99	25809.42	13526.38	20291.41	8824.36	1301.01	3212.86	9828.97	4986.77	5570.60	3078.65	6896.42	6445.23	2124.40	3329.87	1599.58	6264.97	3934.98	1756.31	1618.85	1852.04	2045.08	3885.87	4414.55	1950.35	1704.55	1997.58	2152.55	1124.42	760.07	869.82
177			1355512.50	3661967.50	145054.56	80792.81	80438.53	49281.42	60620.74	58556.51	40893.79	35693.05	13076.03	12557.91	15216.14	12610.96	10920.91	16427.45	16966.91	17182.91	17058.45	24214.70	14661.04	16161.31	13425.17	5161.38	4441.07	6249.89	13560.57	9889.19	9130.61	11752.09	5252.73	6502.46	3087.72	4528.86	2674.71	1870.56	3443.36	5997.20	3303.58	4725.61	2150.31	1802.00	935.78	933.11	633.49	615.67	1431.16
178			2077123.75	9593085.00	1424154.00	129532.85	44882.29	29256.17	25224.26	15292.63	12966.93	7744.05	9724.75	3886.86	7053.85	3750.34	4658.18	3913.64	3611.73	5250.85	9022.63	2882.06	3218.23	2750.59	3265.44	5352.46	8540.70	3140.66	2758.17	3125.99	5742.37	1907.12	1741.14	2562.84	2002.30	2028.13	1001.51	733.86	1030.26	1412.21	1009.27	1119.19	1242.84	1147.04	818.13	857.72	1013.12	501.96	770.79
179			905612.75	5136759.00	251356.76	108187.05	38130.04	56463.06	50001.06	45827.35	65704.07	50900.28	30745.28	38432.86	28604.39	80870.26	90149.02	44190.94	28022.82	19052.94	4810.47	12438.25	14723.36	8896.59	4930.99	20213.58	37745.02	16877.69	27763.80	34301.95	10365.62	4775.93	5561.29	4941.07	4836.83	3419.26	2780.08	4944.88	3418.73	4042.63	4024.45	1479.51	1324.84	483.74	881.08	3720.87	2942.39	1734.82	1298.73
180			708579.50	5200327.00	213116.17	54333.80	37564.53	66577.09	36560.45	20856.39	13793.46	19999.71	15068.64	16122.34	10299.70	13244.22	8736.36	6707.77	10369.51	8661.12	5898.95	7101.07	9146.66	5269.48	3854.20	8582.37	11423.46	6896.32	4986.52	1802.56	3863.49	3237.79	4045.11	7607.92	6019.59	7722.04	5700.30	4298.26	3882.72	1710.98	1655.04	2283.87	1576.29	1704.15	935.39	1569.50	950.37	750.61	531.32
181			1060138.50	8233253.50	482088.65	34275.64	20894.25	41573.73	32930.49	18646.42	14312.63	22153.89	19464.27	26052.44	8528.73	9496.84	6978.03	16410.76	8094.68	7837.06	12789.18	6107.45	9330.84	8215.67	6773.84	3880.88	4764.72	4609.79	5176.29	5388.95	6195.54	5934.27	1456.91	5876.47	7761.64	4117.80	2991.07	3442.35	5666.97	2585.14	1757.65	1203.33	693.76	1471.63	2469.52	1571.04	1325.86	557.99	474.32
182			4192385.75	9544478.00	467061.62	76239.57	46769.23	98925.94	66666.71	8009.73	15318.28	36490.15	7688.42	10035.84	6806.90	8087.99	8989.51	29527.00	16713.25	13524.76	15765.33	12827.04	7906.91	11203.67	9980.41	5900.31	7811.70	9617.99	8376.04	8475.37	4805.04	3827.75	3388.30	7603.45	8124.14	4583.70	3896.38	3902.38	3920.77	4065.46	3218.74	886.21	1759.33	1532.55	873.22	660.76	557.04	902.17	1003.55
183			1209709.50	10586400.00	1098970.87	106584.39	129188.07	81868.75	79450.45	48514.90	54005.22	41339.71	30063.67	17072.56	62194.06	63394.76	51627.48	28199.21	29218.97	21357.25	22035.73	24703.89	24927.24	23220.60	12918.26	8670.60	7799.74	7583.93	7835.28	6913.94	6755.00	4756.89	2043.84	2283.26	6699.67	7313.87	6299.13	5822.40	7178.39	6502.22	3723.58	1978.54	2487.49	1751.10	2303.09	1124.48	1207.65	1086.45	888.14
184			3327039.75	16014655.00	638705.68	46674.25	35915.31	60217.06	51524.52	47148.01	36225.00	80631.92	27975.66	13243.72	34632.13	27606.43	10652.77	13445.70	8952.75	12943.15	9370.38	15708.33	25543.33	6146.52	6365.74	3705.99	8524.93	4249.19	7950.53	4769.47	4087.73	4327.54	3001.71	2505.87	7869.68	8808.46	4623.18	2748.27	1901.45	2282.68	1688.67	904.92	1490.86	785.78	700.88	591.01	1137.02	435.25	739.04
185			3320183.25	17717146.00	791687.37	62699.40	32720.94	161579.31	150135.67	52959.60	53388.63	13241.75	24315.98	27571.43	32762.32	48136.91	31724.54	51403.49	28738.20	29772.61	17097.57	16088.73	15886.48	7299.80	9480.96	23308.90	40698.56	49198.28	39536.32	13155.50	24835.12	5720.56	6313.05	19318.72	16815.01	5465.26	6200.70	4383.49	3065.02	1624.13	2782.52	5382.56	1752.13	1039.73	1525.32	1759.92	1226.01	359.85	1555.59
186			6647211.50	20159750.00	1467434.62	39949.73	28072.52	67914.33	80006.03	122116.57	45536.69	72722.86	24273.31	19815.97	8767.47	21644.55	20277.87	21164.88	7813.38	30617.79	37537.67	32611.86	22598.38	5051.27	4735.82	3839.54	4611.52	4889.51	4139.82	11020.36	9691.08	5978.82	7369.19	6476.54	3306.99	3423.44	2384.54	4024.36	5957.43	5438.55	570.99	1483.18	2454.99	1091.72	692.84	1188.88	1098.11	1465.24	1101.10
187			8267929.00	33549740.00	2501339.00	204151.45	338681.03	59562.62	24894.42	41629.78	33900.43	56196.64	53545.19	40655.84	83706.50	57169.19	90852.92	67537.43	36362.37	57256.62	37656.63	31799.46	30548.70	31502.22	58677.73	43291.39	32317.92	23855.03	16512.57	6491.50	17034.22	14975.35	21622.48	14663.94	4438.07	7203.88	3654.56	4506.92	5340.84	1066.94	3084.66	3284.99	1834.25	1340.41	1830.84	2825.76	2350.75	1440.22	1970.81
188			7103061.50	26917772.00	2864997.75	91651.70	62333.16	62165.77	73762.01	51264.23	77674.75	50147.58	22745.51	24720.39	15904.91	23924.36	46041.55	41431.75	27080.27	16809.75	15722.92	16933.04	18439.83	17483.97	22074.41	8675.73	9946.51	13097.34	11660.69	4662.19	9781.34	7968.99	4604.96	5125.38	11254.47	21554.92	11123.78	5536.45	4665.68	3197.36	2347.48	2882.51	1752.01	1626.49	2038.31	1836.18	2652.27	1812.95	945.13
189			1773533.25	14443468.00	769463.06	112138.38	79159.89	63713.86	34650.83	24000.14	35249.47	41002.19	27858.94	15096.84	58780.08	39578.76	33235.83	54333.59	33834.45	30912.02	14273.36	7609.94	10278.14	9209.65	9814.89	13174.40	12741.34	17362.71	15274.74	3919.17	3542.06	9997.18	14429.30	2246.71	5023.24	7420.27	7911.81	7464.19	3761.76	2625.63	4330.14	3189.16	2495.30	772.89	1035.71	1240.16	543.11	1203.94	686.81
190			15913014.00	30097074.00	4224045.00	47503.01	29119.09	37102.98	14123.42	18938.53	14434.03	21576.78	17462.25	20948.41	13353.74	17262.85	20253.68	16865.29	6693.57	11609.16	11730.50	8147.88	10420.75	10773.73	8627.33	10514.70	16457.30	5646.59	11723.12	2761.73	4214.34	5764.64	2978.78	5931.85	9047.14	7266.38	4837.77	2637.76	3601.71	1690.86	1525.67	1204.68	1130.21	1269.56	1385.80	602.07	1294.04	1014.61	798.23
191			1073575.50	7662583.50	414927.84	53169.54	134013.68	85746.09	55808.32	32318.19	18326.46	8376.86	12185.78	6145.18	9629.10	4512.66	7945.81	8063.37	2556.58	9293.29	14324.81	10234.14	6620.23	5861.49	10822.23	12443.72	3751.82	2016.72	4050.10	4356.13	3774.79	5071.76	2233.65	1714.74	1064.36	2060.01	1282.29	831.79	2016.35	1352.23	716.51	439.14	580.62	744.37	1417.82	579.87	1050.69	879.90	749.27
192			1351312.87	7534238.50	428107.87	44842.85	53427.97	80709.11	73198.25	28319.11	28361.05	15029.85	28976.44	33587.55	31741.16	17119.72	9253.01	18582.03	12767.67	9503.09	13281.28	13117.61	6876.91	5631.84	4183.53	3852.88	8937.90	9847.78	5820.60	4590.76	1625.42	2354.36	5428.34	8716.48	1885.13	2579.11	5080.31	2646.51	976.28	848.57	1738.67	2226.87	1064.94	913.58	683.97	147.00	438.84	358.88	540.73
193			926696.12	4199303.50	288830.78	41224.42	32772.05	51718.27	43743.76	50754.67	48657.95	42775.32	85203.32	36144.45	26588.44	34166.64	18916.97	14302.24	26716.15	36292.76	30487.09	36636.55	37586.64	16403.02	5833.90	8574.42	11682.13	6552.94	16024.47	21226.15	6555.51	12286.16	7019.64	8091.34	9397.65	5067.72	2937.20	1850.85	2751.91	1613.70	2508.75	4551.81	3698.36	2152.81	1878.64	433.64	939.84	738.62	1130.58
194			471891.81	7595587.50	296713.40	61642.73	48673.04	29486.30	15443.85	71116.55	32588.27	11814.04	3924.01	5290.48	7811.99	9645.80	6351.88	9727.05	6580.13	5615.92	4409.19	3010.56	4253.02	1968.05	3622.48	1744.61	3656.43	3044.00	3093.09	1870.85	1751.10	2663.72	3022.35	2784.14	1630.58	1533.72	1119.09	661.63	1782.01	2473.66	1130.88	1449.27	652.70	569.03	348.27	213.91	852.77	381.41	285.37
195			20180896.00	34360056.00	3768170.25	72044.70	59713.34	67404.60	52524.94	24275.22	17360.32	15764.61	12458.66	16974.93	40622.17	13511.06	8781.25	10585.49	7387.16	11211.82	17024.48	11566.53	10244.99	6004.95	7884.72	2743.97	4220.26	2481.73	4383.27	3959.43	4964.02	5847.00	4980.61	1590.68	3662.47	1342.86	3956.07	4793.59	6430.26	2061.22	1433.29	1134.16	1959.35	1489.23	1016.49	870.76	744.76	884.81	391.62
196			3820518.50	6873939.50	944296.12	32102.20	24166.60	59298.44	76284.20	61522.03	48871.73	6339.27	25727.56	50314.85	79196.50	43231.79	61468.97	87943.64	30369.98	20895.09	23744.91	12858.58	12737.84	8570.77	11593.97	4484.52	7786.58	3230.75	9866.52	2632.76	16594.91	7783.06	2813.85	4889.57	7978.03	6798.68	1645.51	5454.86	4444.30	4163.48	4335.99	2283.86	3866.73	1670.26	1109.93	1395.40	1405.69	1753.05	671.09
197			1562811.12	6443333.50	405005.25	31599.34	31067.88	27116.49	31482.44	25402.75	46460.75	16383.00	34039.10	8072.69	19187.16	11831.95	13525.35	14153.16	7811.03	6926.64	9590.95	11124.09	10274.10	9186.30	6915.85	5747.72	10022.43	16326.25	6332.11	3969.02	2947.35	5833.48	5850.31	6748.99	10797.03	6396.66	3298.06	2030.53	3009.64	6429.80	3620.08	1509.27	3164.33	2071.13	1424.67	1499.42	761.80	2016.21	1137.03
198			2519484.00	14616443.00	587555.06	62376.55	68154.78	58306.41	53055.09	20916.89	50429.58	64697.35	40605.16	43039.00	22423.80	20371.91	69863.09	44226.41	46940.20	25768.86	16700.54	11718.66	11329.49	3185.03	10291.16	7549.62	6657.42	6724.83	10021.48	5979.37	9875.15	8355.61	6676.65	5886.78	4534.90	4406.99	4340.98	4410.33	2537.56	3043.25	4967.65	4117.83	4394.89	1941.31	938.62	932.10	2824.01	2479.89	2235.55
199			3743945.00	17826816.00	1124996.62	79049.88	110137.97	123627.63	35331.97	59438.25	25290.32	22552.63	33993.12	60933.70	34296.08	9052.03	23255.37	20492.73	15808.10	14646.39	31983.69	21926.78	47833.51	18199.45	16942.94	18587.52	19542.29	10779.91	5161.14	7258.83	10308.71	4943.35	1584.92	3805.81	4517.88	8615.91	5678.28	1864.01	2917.49	1603.04	2197.58	1249.42	1323.46	2313.57	172.42	580.88	334.78	481.56	127.51
200			894873.56	7170108.50	212183.98	39833.47	58855.62	38714.70	33492.92	38552.12	33465.80	56351.82	52651.29	39570.21	55686.94	15520.80	17855.97	22218.92	12489.21	27814.73	31755.47	21116.20	26372.13	17663.60	18252.50	8999.27	15797.12	13795.71	13260.04	19288.65	10928.21	6879.16	9346.36	4881.36	3676.08	14476.74	14316.05	7262.21	3644.51	4338.72	1621.79	2169.00	3285.90	3075.29	1546.51	1204.77	887.58	640.20	747.21
201			1838351.75	4902305.50	417687.62	113612.10	163443.48	160560.75	107997.26	44928.58	45233.33	34441.03	42844.97	31167.13	39038.18	23581.72	31446.86	23278.41	18588.87	18294.72	14302.64	16534.82	18593.55	9871.42	12569.92	14895.54	12984.89	13855.65	6414.69	6346.85	4611.71	4023.76	6627.34	12355.44	7290.01	7163.46	5350.23	4585.24	5208.39	2287.69	3835.12	5468.77	3006.19	2426.15	3183.40	2924.31	2823.56	2404.28	2444.68
202			1188555.75	7200413.00	380894.31	70042.24	80514.28	109263.71	71731.87	84897.91	21124.01	26032.86	37203.14	24163.12	19906.26	23411.38	25836.16	27810.38	24300.45	13491.21	5748.73	6745.50	5687.77	12955.01	20876.66	20849.43	27012.79	11829.94	13031.84	16727.40	7670.87	5919.48	12754.22	13832.32	3183.42	4837.04	2607.40	2576.94	2044.22	2853.74	1936.39	3949.55	2735.91	1370.06	447.66	708.77	566.84	417.15	305.38
203			655468.50	7916694.00	296696.00	64948.44	73413.29	35470.01	63045.62	79152.44	43845.97	34396.22	50594.82	47865.57	40370.71	24596.53	47079.27	30912.30	63690.52	42034.08	29383.99	27885.91	20578.13	15779.76	11278.94	14063.74	19046.72	16156.40	5360.79	9627.95	12591.94	3645.51	4068.23	6299.01	6463.88	4113.60	1861.41	1492.26	1830.34	2262.08	1805.41	1938.57	1354.18	1958.57	1479.52	1342.40	1623.48	662.54	777.18
204			7347749.50	20150118.00	2074022.00	40788.91	77780.68	98784.97	129091.46	81436.93	27456.89	25949.34	31849.29	27135.20	18584.98	39073.20	35704.07	41581.03	38065.83	42849.32	28514.73	14741.83	6900.35	11682.16	7691.56	13898.03	3880.32	6956.67	25486.85	63669.41	39950.31	5087.66	13493.41	12433.09	12347.09	11805.55	14029.63	11239.84	3424.43	3237.75	781.88	4973.29	3403.33	2483.35	2047.83	2523.81	2083.06	1444.63	2078.35
205			727515.56	12246746.00	925203.62	246795.01	107855.92	77401.98	75315.99	56713.67	31960.88	80035.21	138757.01	94018.34	30715.11	36214.57	65038.64	64381.23	54057.80	37797.29	37864.53	38148.19	35754.92	23608.21	17122.20	20052.46	36971.74	21966.47	19130.57	10870.08	16608.16	9335.01	9431.45	8164.98	8655.19	18503.35	9709.45	5078.95	4469.39	7884.40	6685.24	5655.00	5215.87	1906.91	5164.51	2022.59	5114.11	1470.43	2055.22
206			268234.50	3621070.00	241912.54	22577.92	19156.39	67894.79	42100.46	12377.04	5548.82	10611.00	26672.43	12962.81	11700.33	4118.88	5072.02	8195.36	5038.29	12341.56	6075.88	920.43	8127.46	14890.20	4103.46	9381.39	6731.05	3910.03	2483.76	5198.39	2509.69	1441.84	1424.76	2529.24	2379.39	1027.95	1745.91	4322.47	3496.74	1734.43	1841.67	2088.93	919.68	1000.46	778.06	539.28	396.18	146.95	237.99
207			2581418.00	9992332.00	869649.31	95594.21	45939.58	48763.89	94687.60	61781.34	59884.80	46402.92	27462.92	20738.01	32949.05	35491.87	36993.93	54498.40	20505.79	15489.85	32521.94	24496.81	9521.17	4943.63	13007.61	24010.01	23741.59	18633.72	6538.20	7947.21	7372.78	10005.97	18280.57	20253.44	8610.35	3857.46	4993.67	10839.58	9076.04	8304.04	2645.42	2092.72	4724.22	6722.82	4996.24	3509.48	1974.94	2543.23	1329.28
208			9163014.00	20479444.00	2932476.75	105822.21	101693.70	131189.96	52400.41	20797.28	18537.99	22475.53	53148.32	27238.17	17305.10	10252.97	13085.50	15741.72	12457.48	5045.25	3784.74	7724.42	14370.32	22074.29	22078.87	11811.06	5721.83	8811.93	5697.51	4372.24	7747.34	7434.15	4133.66	4894.11	4840.24	3331.18	2790.31	2928.78	2355.23	5500.22	2940.82	2721.58	1873.81	1644.13	1648.04	1463.04	949.87	370.72	785.97
209			446260.37	34194004.00	1598826.87	80028.86	198525.62	275826.00	123340.70	72693.89	129242.06	39303.62	65098.49	61408.94	107465.00	45965.10	43222.06	32881.65	63061.98	62187.21	70799.93	79774.99	75369.42	57732.02	57025.82	46588.84	25483.50	26752.83	35159.80	21452.64	18071.49	15309.28	15955.68	9251.66	10563.42	20625.23	8176.93	8892.12	6353.55	1744.09	3602.54	3915.97	8341.60	5814.38	4108.26	1220.43	816.22	3334.51	901.45
210			2792687.00	25755406.00	2142594.75	785037.31	533200.37	77231.15	130641.38	145320.43	39690.22	81133.32	37904.75	54229.92	28956.62	52428.85	68001.07	30686.10	25929.35	21706.45	33624.90	27778.00	17541.90	11246.62	10823.34	11487.73	19640.97	30958.88	23102.48	22200.14	19384.86	19538.54	12297.27	7820.09	9981.49	6277.62	3499.42	7184.76	9907.08	8132.08	4304.79	6343.58	3725.65	1616.36	998.59	1220.33	1039.21	1573.62	954.77
211			6619974.00	8676897.00	895545.06	66009.99	51258.10	29899.85	72773.40	36884.63	23097.57	42883.46	71342.32	31587.08	21760.31	25345.41	18756.28	21640.72	29511.12	20228.25	12428.49	8866.06	8401.15	11853.34	5141.57	6009.88	3179.64	5740.62	5353.48	11454.01	12122.40	6139.03	5204.28	4412.98	2889.40	3768.16	2320.39	3087.95	1558.66	1098.97	1661.71	1296.83	1051.56	1742.92	980.56	807.30	280.43	506.62	502.49
212			1975295.25	5979266.00	800108.37	55619.65	28816.18	35852.74	29267.10	19963.32	22517.80	34517.26	22405.50	26938.57	26135.30	22486.39	22913.67	23014.59	9250.15	12835.24	10553.04	12317.59	7978.69	10401.04	5995.20	2650.46	6311.99	9714.06	3846.69	7618.27	3899.92	6815.73	4570.96	2588.29	4805.63	4818.39	3617.37	2393.63	1806.08	2662.05	1043.50	598.21	1905.40	1292.52	600.61	578.22	559.69	452.27	336.30
213			1900392.00	13625863.00	451355.43	66156.10	72242.33	38312.07	45356.09	68037.16	46257.01	62942.13	35267.53	31051.43	21591.65	20927.39	17508.02	36799.89	23658.90	24787.64	24875.65	17959.55	25941.17	18199.25	9338.18	8158.50	7472.73	6857.36	4951.27	8486.87	8927.44	5447.56	7637.41	7159.15	3481.38	4539.91	5079.91	7108.42	5768.63	3348.51	2592.94	1344.41	1602.74	2103.35	1313.74	1214.83	1721.44	919.42	901.49
214			1669163.87	5229290.50	709213.56	90712.04	49497.10	108980.28	118864.85	34718.52	25590.50	44463.77	47432.79	11466.32	17780.07	25616.48	12995.06	42263.48	38119.39	16234.53	18497.92	18399.83	9396.66	12790.32	20513.02	12200.97	9072.92	11674.22	9011.69	2936.94	11329.76	7439.28	8331.43	8444.57	6387.06	4884.78	5977.08	4028.22	3483.31	1225.00	3104.81	1359.17	1659.16	1390.38	1216.90	539.73	543.95	783.07	399.53
215			276565.15	8236670.00	388587.09	101567.05	28247.04	23039.76	23899.00	14676.73	56357.44	26838.89	14201.55	8988.13	14417.93	8811.41	10579.79	16975.66	8399.80	29767.79	29513.87	18950.68	31144.88	7747.32	5353.03	11966.74	10598.55	7206.26	15437.64	6249.49	2267.46	7394.50	6170.71	4357.01	2009.91	3937.42	8530.54	4429.44	2548.26	2244.98	1657.18	599.18	1859.91	1226.00	2181.43	3420.03	2279.63	388.65	517.09
216			3363028.75	32105138.00	1246104.37	43180.61	45890.40	35265.80	59259.92	37333.23	42810.81	32849.79	28657.35	63838.03	30929.16	12002.15	14262.98	25292.84	28893.78	34576.81	17633.42	23437.84	24936.58	11715.55	23337.87	17833.14	23330.60	25578.16	24891.78	17294.75	21028.25	11429.90	7823.83	11090.42	10209.51	8729.15	8598.28	9059.00	6451.07	4428.58	1921.16	1941.88	7204.76	6311.90	2436.86	2415.04	2512.96	1801.91	1217.95
217			3665702.00	6832560.00	443525.21	84907.44	81877.67	33403.99	32091.23	55981.06	50303.25	17053.58	31645.37	12665.42	19290.20	21641.01	30259.39	20092.88	10828.25	21214.00	17190.54	22457.50	24354.96	8572.88	28299.35	14045.94	9999.82	7954.85	18192.73	18616.49	5380.65	1210.83	2850.14	5724.28	6669.00	3865.20	2964.61	1861.11	1733.99	1255.18	1330.23	2198.97	1548.69	2608.71	1558.78	552.51	1007.35	1198.89	942.23
218			1722291.00	10092951.00	605848.06	42527.93	52433.94	44021.50	51960.80	43585.23	57933.85	76184.09	35850.17	15293.25	28799.37	53337.98	45113.31	29789.54	41532.00	32554.84	21779.87	13657.25	12166.00	11595.52	5684.53	8294.09	12174.34	8681.24	7012.65	10421.36	8269.92	9743.34	20505.62	17311.62	9471.21	4035.46	4434.79	4566.39	4046.46	4668.38	4057.94	4931.50	2644.62	1438.42	2599.72	1559.52	1545.39	1919.82	1768.41
219			348779.87	9177343.00	429441.75	113109.35	37520.19	24902.12	37835.62	23961.40	27019.88	31706.84	20872.71	8813.31	8543.99	5578.52	19480.60	21971.35	25196.45	8444.03	9454.27	15009.99	12991.02	4819.57	10605.25	6913.63	5213.26	6925.74	5380.18	8434.18	10487.55	18141.30	8483.24	4293.16	2461.23	2775.43	2990.99	3454.33	4467.64	6830.62	3537.99	4640.35	2822.81	1406.42	1150.60	1073.42	2079.80	839.47	616.14
220			4007581.25	10495293.00	4412871.00	804659.12	49831.08	122039.04	89037.89	98933.84	40541.01	16422.41	18481.32	13208.10	25363.56	29826.18	20145.90	12840.43	14183.53	12300.89	8694.08	11313.30	14164.71	11486.46	7458.26	5458.54	7071.76	6645.25	3992.74	2289.10	2343.72	3974.65	3598.71	5472.59	7194.99	5827.96	4865.24	1892.31	2909.90	1577.37	791.96	1191.73	1189.27	1244.90	1189.70	1641.36	829.12	959.85	706.90
221			3240082.00	9225440.00	750331.75	200294.93	129032.65	102489.71	77038.44	38638.78	54349.10	12514.49	11524.83	66650.69	65837.81	41206.19	42484.53	21761.88	27555.70	10280.85	22651.09	18600.09	7028.25	12069.79	8388.68	9633.87	15923.51	47629.86	14866.60	26896.23	30013.20	4233.34	2978.32	4437.57	3469.03	4681.85	5463.87	7700.68	3893.15	1510.63	3151.51	4148.52	2538.22	3147.62	3298.83	3198.99	3754.28	2216.51	777.99
222			1219180.12	6063364.50	355916.65	60446.20	31779.52	46860.16	59502.50	78283.35	39226.88	24929.38	48907.93	38908.54	27236.09	47522.92	29549.14	26678.16	25949.88	17022.09	10782.77	17720.22	25360.82	13223.83	12632.79	17172.62	9088.61	8699.36	10018.24	9244.30	6631.33	7036.31	6445.99	5031.89	5792.26	5634.05	3784.37	2658.54	5062.83	3071.45	2475.78	2759.52	3166.84	4489.23	5356.79	2954.08	1872.65	1079.09	437.38
223			3751231.00	11121679.00	1041516.12	59319.89	33270.56	43618.95	76465.09	139972.85	82287.29	7912.62	14293.31	36497.81	60253.70	27334.01	23321.09	26355.36	27394.39	53558.58	31136.08	11505.35	20822.46	24075.90	18876.04	17357.41	17059.20	20375.20	19001.37	40834.19	27407.76	6773.39	3105.67	3845.81	8521.61	9567.52	7111.84	3960.41	2487.70	5428.53	2185.79	2409.38	1584.71	1474.51	895.15	765.34	1664.08	643.43	440.84
224			5414579.00	20656146.00	1925875.75	40856.85	27192.52	54480.60	27038.66	24518.94	30706.06	23964.18	21252.38	30586.33	26649.11	8262.08	6190.81	5977.40	8284.04	17052.94	22732.70	21824.10	10344.80	15981.57	4106.86	3572.31	8866.87	10566.23	10898.40	8208.98	2027.42	6617.50	7692.71	2977.68	5042.73	4132.28	1489.27	3033.23	1579.43	1864.05	1878.76	946.99	1878.39	2143.42	1009.34	1074.47	833.56	1383.19	526.97
225			1040658.81	4031711.25	375908.46	97699.95	42496.54	41783.80	19863.19	36764.19	35144.74	32288.65	17752.37	17095.97	28876.37	19990.77	10307.44	19201.56	12915.96	20954.48	15974.88	23034.84	21692.13	13639.73	13417.88	6524.10	2207.40	2032.03	5951.33	6149.34	8419.15	4365.79	766.72	1597.82	3454.18	1815.71	2662.37	1260.59	2100.21	2828.79	1472.95	779.63	1453.28	1376.95	805.96	1106.90	567.49	548.14	640.71
226			1241120.62	10857994.00	1015771.37	44410.33	31332.29	47336.47	28925.06	31670.93	29299.96	24741.00	39187.97	50767.42	25601.02	22883.55	30914.06	29058.28	21465.76	13174.32	16167.43	17958.91	15672.76	17441.69	16709.69	13907.10	8761.49	5788.97	2971.03	7501.68	7009.42	4768.71	2269.51	7519.36	5468.18	4273.45	6679.49	1687.46	2695.40	1720.89	1049.21	1498.07	1025.04	1839.68	692.84	1857.69	1325.65	812.46	705.63
227			1907356.25	6272571.00	635043.00	54757.42	95269.67	51423.44	33601.50	22597.62	38796.22	38438.84	39366.49	25509.00	38931.44	55449.96	18682.21	12598.19	10176.20	11578.29	16754.23	8478.63	7041.79	18664.57	21249.55	4100.74	6547.80	6876.82	8772.66	12988.46	6736.79	3307.36	6248.43	4868.38	6892.45	2653.03	1853.36	589.72	961.91	1580.51	1357.29	1764.35	1093.22	864.73	468.56	602.15	531.11	537.50	261.72
228			164360.01	2351390.25	168403.59	35857.76	22072.11	88680.72	47993.69	41709.42	11853.91	10952.28	9289.81	11475.93	10745.34	6205.11	10950.98	9374.67	9412.85	16210.04	17846.32	12195.94	7660.66	10217.38	6234.47	7389.76	6548.19	11053.51	16742.16	10215.47	3301.84	1336.82	3867.24	624.47	1396.86	1004.55	6265.97	12007.00	6139.06	135.70	1484.66	2429.78	1481.21	311.67	1107.75	1527.08	604.93	718.66	226.33
229			149143.73	2731901.00	92151.02	24492.39	21218.37	11794.56	16584.61	11567.11	18034.03	16524.56	11173.76	10821.92	2905.85	11769.78	14818.19	9389.15	7833.12	6638.65	8537.22	4893.35	4122.46	7754.92	5818.96	13220.52	15040.40	8578.44	7927.34	4669.23	2234.37	1106.11	2808.57	5280.39	3937.32	3590.22	5034.80	1103.79	597.58	983.70	627.99	1545.38	733.30	780.20	998.51	708.86	532.73	393.66	500.60
230			1103023.87	4544129.50	298947.62	48255.28	83848.82	33539.63	34849.26	19139.13	26407.98	20677.60	21849.31	33057.70	18392.46	7452.29	14641.73	45297.89	36829.34	30951.90	40296.09	19438.55	12665.62	25974.14	12561.00	10934.52	11984.02	16002.50	18996.17	6622.00	12131.09	10352.82	7317.76	4453.86	7080.86	4136.15	1888.24	2908.89	3853.51	1123.83	1833.34	2953.28	3478.79	1724.20	2603.45	2103.08	1838.35	1691.91	512.61
231			15942911.00	37680876.00	3644150.50	76558.79	68096.81	84871.03	58291.56	81608.88	80984.92	66854.25	82453.88	63741.67	78769.38	45287.14	95890.23	54861.98	49935.71	27516.70	25058.69	41643.83	19671.13	8885.00	15996.98	29126.55	23327.98	29807.05	8876.54	4866.15	7217.40	5614.98	5395.57	13371.48	5837.00	4363.54	8522.37	7401.27	8042.76	2303.72	2014.38	2097.45	4673.11	4593.49	1975.41	2135.66	1655.07	1732.44	4139.29
232			2392309.50	13091962.00	568507.68	37901.82	40137.57	13874.43	61729.25	29927.99	17464.32	19954.31	25333.97	12085.79	23099.59	23337.70	12502.91	16303.25	21092.19	27936.64	21540.22	28465.04	10246.88	7718.52	5826.77	17125.27	41147.83	25108.74	9315.62	14899.75	8216.55	10885.49	8697.81	3467.84	1750.57	4957.48	2788.55	7908.51	1552.97	996.26	2735.15	2007.01	2289.34	2247.79	1337.80	1940.14	617.39	569.80	634.67
233			5964273.00	26934408.00	3338167.50	101278.50	52497.62	42312.28	28122.20	22278.53	18722.66	28130.63	16455.21	12200.96	17463.09	17991.27	21838.15	14196.60	11217.54	17301.81	9839.57	7488.15	7656.99	3652.43	5066.12	7502.63	2518.52	6961.69	8473.73	8682.28	6186.56	2982.00	1690.42	2255.42	4853.59	4557.46	3418.82	3907.82	2091.81	2447.99	1110.09	872.37	512.21	719.87	1831.93	1797.41	1684.57	932.81	1234.39
234			10118160.00	40324444.00	4175132.75	165050.32	76180.82	96893.01	52171.10	33785.96	44317.47	13692.22	24328.40	27423.41	27519.25	45687.63	23575.74	18814.12	17976.08	13386.30	27340.56	21878.19	21007.57	19743.42	32446.01	31418.07	23885.37	17402.98	6863.62	9246.63	5567.44	10360.55	7169.24	6116.73	6758.37	4943.56	3008.94	3058.73	3870.82	3057.84	3205.40	3856.60	3289.49	3264.05	5405.43	2795.79	2105.11	1942.19	1328.60
235			288017.12	4248802.00	195487.40	64019.96	32351.34	50318.70	99182.53	55540.50	37059.42	11470.38	27874.42	22577.26	44357.60	40948.58	37905.92	16482.01	10352.95	11516.59	31040.18	29237.65	35929.42	15672.44	14820.96	14339.33	8128.79	7143.60	4056.81	6932.95	10577.69	3860.14	5792.84	10873.24	12796.66	7623.27	2797.57	2571.70	1326.48	1917.48	2564.42	1003.23	1646.86	1481.58	1733.42	356.57	351.31	800.99	451.70
236			1319093.75	9147439.00	1801880.12	51119.84	44131.64	46838.15	26407.14	21242.24	48015.90	92041.91	80510.96	21768.19	32359.42	31297.92	49492.90	38609.42	33800.37	21293.04	19335.53	33205.44	39027.16	55470.74	24029.11	15132.09	29627.47	36459.39	22530.06	10875.89	11972.69	9902.24	5227.15	6705.92	10603.68	6165.71	3074.81	6566.38	6657.29	5210.70	5568.23	5825.18	3268.65	2210.82	2354.28	1814.99	1883.36	1685.53	1787.47
237			2472024.00	5717362.50	592919.62	63382.94	26348.72	26869.31	35696.96	47347.91	55889.43	40413.01	41323.18	26851.70	23614.85	24959.07	24478.44	11898.87	10744.55	25041.87	22666.15	37532.60	11876.44	11435.25	14158.77	19290.53	19929.67	10296.81	9179.10	12188.15	14717.39	11142.38	4305.21	5736.25	4419.06	2407.50	1929.15	3155.52	3330.04	2209.49	1295.50	1192.68	2370.25	1166.78	1843.23	2110.41	462.40	436.55	412.99
238			947828.62	2930611.50	129366.85	22201.84	19602.60	36552.35	32354.35	22259.76	32833.59	8647.99	11683.67	12556.85	12661.24	11197.25	11030.33	15022.20	10600.17	7770.22	8797.21	9569.89	9090.10	6908.79	8003.19	5891.92	7531.66	8184.65	946.54	7450.06	4191.67	3204.84	7619.81	2896.14	2709.87	3159.80	2612.41	1497.59	2239.65	1751.55	585.91	1765.14	815.08	990.64	636.48	293.21	322.19	493.45	501.83
239			4003759.25	9868907.00	1148556.37	146013.17	103130.30	88398.46	46240.45	58192.83	79251.32	25445.30	32005.58	20478.64	11039.29	3399.44	6571.65	5641.26	4953.03	3338.73	6219.93	8460.03	4882.67	5429.93	4284.64	7109.23	6405.00	4179.21	4081.11	3988.74	2898.44	2246.15	2466.96	1194.86	1789.58	2188.86	2633.21	1762.83	3145.61	1767.78	1337.67	866.35	701.76	448.08	1567.39	483.13	519.32	425.82	638.73
240			11362549.00	25047268.00	2449491.75	40043.74	36718.22	34345.02	36384.30	35435.14	35641.28	29423.43	27891.84	21701.01	21204.00	20801.16	21012.58	9227.35	17207.40	12901.93	3163.36	9362.44	10261.04	6528.56	5765.64	4841.76	16234.21	13424.64	13794.31	7429.48	4084.41	1275.44	6099.35	2523.33	1862.28	2732.29	5427.63	4835.84	3922.02	1441.04	1202.66	1332.53	1238.87	769.94	992.48	1154.94	409.43	855.66	662.74
241			2605331.00	17173408.00	675342.25	124702.50	50275.35	68472.13	68605.78	57083.35	48634.72	18851.50	31779.32	26616.72	27730.58	24399.81	27505.89	22505.86	12736.93	19088.20	17933.76	29435.22	34728.01	21331.15	20513.24	25464.07	19592.54	16972.25	3047.50	10965.05	23211.87	17784.70	10742.45	9189.11	3134.63	4429.52	2465.94	3020.81	2072.45	5494.89	1521.47	1796.55	1103.59	1750.69	3064.77	3304.48	1716.54	2452.21	416.43
242			912075.06	3155603.00	122273.92	73595.09	86584.14	33193.70	11569.04	13562.67	13363.90	11757.74	15436.54	9974.04	16610.12	12008.65	10285.94	4713.56	9020.65	18171.42	19600.37	6699.03	4306.58	3772.06	4358.30	2699.49	4975.45	2528.25	3452.88	2676.54	1579.27	1782.65	3221.25	2029.07	2218.07	3217.15	2314.72	1185.04	1052.71	677.44	1091.95	948.22	1868.20	1417.18	425.33	684.56	423.54	358.44	149.52
243			633629.50	6915362.50	146179.89	67338.88	45726.83	47937.79	95605.42	77746.67	10265.87	43037.82	62294.78	75294.98	36074.41	38400.81	21851.06	12442.36	16067.96	11060.69	12623.41	24277.99	20581.47	19887.05	29980.90	9042.05	11357.73	20336.17	13942.01	7726.15	2380.30	8890.37	9913.43	17654.97	14349.66	6050.41	3652.50	3054.92	2630.73	2605.33	1256.02	1290.79	2187.46	3584.46	2465.15	947.41	1574.73	897.53	700.03
244			11769607.00	38507092.00	5004989.00	128080.29	88727.25	103877.92	104708.96	58960.09	84720.96	56329.53	52743.65	34929.15	29667.13	20818.68	38977.44	50511.98	23408.17	26020.47	21142.82	15441.25	16699.38	7813.85	17520.14	17098.45	13808.94	18285.13	13039.49	10263.34	20753.28	24000.18	7049.18	12893.63	9151.71	14932.05	22042.00	12094.79	3544.64	3685.41	4536.21	3344.30	2645.99	2057.22	1239.39	1525.64	1563.84	1467.66	2660.01
245			1113278.50	13056965.00	742070.50	48389.71	75693.10	117395.12	120152.07	34807.32	33684.92	83903.78	52082.55	57298.64	26792.95	8654.23	6110.25	39801.75	35291.73	19872.28	10849.42	7134.17	6429.25	4805.42	13227.45	14797.33	17908.11	16952.62	12244.47	11330.79	4233.65	4479.80	5103.53	2672.47	5642.38	6603.99	5617.09	3482.66	1941.06	1358.91	1081.41	2888.90	3816.07	2561.96	884.68	531.21	734.40	818.14	1240.07
246			1464504.75	4326816.50	373564.34	39240.59	26520.92	56259.42	53358.47	35609.31	26360.79	13654.06	31821.58	11831.18	10180.88	11661.33	16692.89	21807.47	18834.37	4502.26	12498.11	10037.32	5512.63	16578.92	11969.63	5920.48	9093.58	11923.86	6251.58	7905.47	2838.65	7069.23	6895.71	2435.32	6671.16	2782.35	2110.59	1834.35	4590.65	3665.35	3964.62	2784.49	458.48	1322.53	1446.99	892.67	886.91	772.19	198.28
247			527090.87	2905754.00	254204.34	52720.98	19565.14	11542.00	15528.39	23493.67	10184.01	9997.08	12674.39	9711.13	6422.98	10592.77	6738.35	3250.95	12235.64	10208.74	4012.76	4273.54	5077.34	4213.08	1685.29	8276.06	2305.97	2239.20	8763.64	6127.28	3552.50	1895.86	2745.80	3415.65	3375.06	1902.16	2550.17	1775.13	2053.86	2665.69	1092.68	506.33	967.86	489.37	583.79	618.49	531.69	677.05	299.50
248			534163.81	1336534.12	156281.93	32669.33	31100.47	22415.31	22285.92	25011.48	26525.82	21397.79	18091.55	11865.45	13244.61	16266.32	12163.36	10063.84	7948.86	10209.80	6818.36	8993.49	13214.67	19940.17	8235.40	4502.52	6954.25	9053.30	5902.35	8671.98	5223.28	3574.84	1547.23	2186.52	10214.83	6849.89	4399.52	1774.98	3112.11	5065.05	6311.40	3850.86	2316.78	1041.00	637.96	414.20	514.93	450.72	569.20
249			1649307.62	14923350.00	878231.25	977385.56	804312.25	168537.34	66642.44	60143.74	44384.29	100188.18	83442.24	140921.79	106694.14	30809.25	52816.77	56989.44	164778.09	141304.23	73910.53	45052.51	51102.71	21504.81	39239.46	12096.84	18777.11	10576.44	16765.58	21531.74	13152.65	26154.85	31559.98	17653.01	6954.13	20034.78	18134.75	15316.57	13685.71	15836.50	14467.91	2367.05	9072.80	3822.75	7267.49	2082.71	3016.50	2009.32	1813.14
250			543781.56	4087986.25	492107.34	214238.45	122016.17	118254.92	153406.17	63387.94	53249.27	23569.01	46021.28	27087.72	47333.56	59228.31	22235.12	61576.71	57288.74	39293.96	20128.65	11644.79	21949.11	43647.50	29813.86	16922.90	8560.55	11405.90	12725.27	21915.92	13762.13	5548.64	18406.58	12886.10	6319.94	5876.40	5241.38	2023.47	2712.07	8546.22	13693.46	6846.96	4422.68	7286.60	3348.63	1587.40	763.61	1494.05	2024.66
251			4730982.50	11128443.00	1671704.00	53454.82	21285.67	85902.43	83147.85	83439.16	79412.13	18924.17	29067.53	37008.48	28149.77	23703.52	27090.55	21273.42	25395.16	31924.85	9779.18	21161.26	40981.04	17643.56	4313.49	6989.57	13107.42	17758.01	18512.25	5278.43	6393.69	18843.57	8770.64	7752.96	5635.29	4534.56	8865.37	12395.40	7012.82	4808.49	3835.53	3647.25	6239.57	2564.97	2086.40	2670.26	1584.21	1002.56	408.28
252			1042004.81	6402748.50	218580.68	10685.07	41080.38	53607.26	12871.28	21879.83	33025.55	11021.91	8844.77	12449.24	14859.44	9951.30	12445.11	13958.37	18006.83	11921.07	4457.77	3913.09	12069.52	14263.43	16869.76	17239.76	9617.11	4822.56	6699.88	6002.12	6551.09	8993.87	4341.44	4238.43	1773.61	3357.82	4837.62	3580.28	967.36	1399.33	1256.65	1501.35	1976.12	1456.25	1062.96	668.28	845.94	759.01	1298.47
253			224754.98	2080260.25	113920.54	67334.77	50776.56	29846.69	39088.10	43153.73	28611.96	29287.24	30644.56	37845.08	49249.40	46827.41	54454.60	31917.68	19001.81	21945.76	46110.62	35806.10	35409.58	29365.64	25968.30	25800.48	31569.81	22704.23	18100.57	17616.20	14272.80	8894.29	9207.67	13924.64	8701.11	8098.70	6111.65	4194.44	3327.85	5150.45	3952.07	4305.19	5519.46	3500.57	1838.75	1240.46	2016.89	875.46	1486.52
254			2012796.75	4419512.50	506460.93	97741.13	53108.71	66874.19	43110.73	38474.62	24098.54	27881.10	193251.57	197238.06	101261.57	52972.26	16575.33	17530.48	28600.73	18420.21	21457.31	12093.60	17477.07	36533.41	28842.31	4867.18	8617.39	4116.81	6727.15	10759.14	10740.09	9746.20	4872.92	2591.09	10171.58	4084.20	3765.91	2574.27	2848.31	2872.40	4151.50	2378.18	14881.41	4442.48	2263.02	8243.95	3303.30	2378.10	2329.26
255			2175244.25	14531204.00	600748.18	137266.81	124374.28	41487.67	32419.17	72364.71	88133.33	28831.84	26319.24	36893.10	45069.09	20659.50	26667.19	32872.27	15109.63	10560.86	38791.66	32655.35	14386.11	34182.01	26561.36	11366.98	8979.79	14530.74	10929.97	10718.62	17236.39	20507.47	18392.26	15962.87	11175.26	10359.13	14253.09	1968.05	4247.18	8270.06	3539.07	4662.28	1083.53	3899.01	1529.90	2564.32	1234.75	2405.39	2205.08
256			7711353.00	28083712.00	2852035.75	152380.67	41897.48	53390.23	37671.19	22609.71	36629.24	16422.68	26086.17	8902.26	22501.31	35639.33	9348.25	20437.92	30959.38	20285.24	10651.84	6697.44	6134.89	3129.98	8150.50	17013.03	6887.95	7535.05	12524.04	6685.17	9626.67	5211.23	5855.26	5410.76	6600.25	4962.65	6444.73	5734.66	2047.17	3430.91	1857.56	1132.35	609.63	1024.99	1653.59	969.41	505.71	928.56	1117.97
257			920249.68	7576290.00	324812.62	53186.55	77523.25	129174.22	95544.59	94219.66	153000.29	97025.98	75503.58	36141.97	37847.66	29685.96	14503.03	30473.53	49518.20	19059.39	11572.84	41931.21	35653.64	17944.10	31216.65	59597.26	21133.67	33607.21	21578.99	4445.34	22416.32	11833.94	5676.22	5249.66	3302.14	4721.70	4196.75	5508.16	3918.60	2442.51	2535.06	2124.12	3782.92	2594.78	553.74	948.12	410.90	456.38	610.61
258			2023950.87	5366861.50	510938.03	223093.17	57984.84	65995.85	58777.12	56339.51	33153.20	94230.14	64945.23	54190.05	31665.88	67463.25	30930.35	43992.38	29986.23	25858.88	49126.55	39943.37	21793.35	20232.59	38484.81	49312.46	32873.05	7353.20	8700.39	8298.75	15525.58	10761.28	6501.86	5263.22	16567.24	5602.20	5860.00	6968.50	10581.27	6721.65	3094.56	4437.31	4692.61	1387.04	1690.46	2932.50	2109.41	2284.60	772.16
259			2492570.25	28688916.00	2318835.00	98362.39	97281.23	84197.40	101714.84	67876.58	54098.58	51458.33	73748.56	110756.42	33284.82	31448.63	37696.69	17463.92	33097.63	12858.70	18348.63	29222.72	33241.05	38431.18	39416.17	17311.45	14171.27	40047.71	23535.21	26508.00	28320.94	8631.20	11701.62	6020.51	2645.04	6831.89	10295.25	4108.92	4667.47	3753.09	9796.22	6453.88	5709.90	2279.12	2435.96	1206.70	1924.34	1166.23	472.92
260			923770.25	7761326.50	258387.84	26609.19	48899.93	29367.61	15595.04	10800.19	18414.00	6186.44	10663.87	10754.96	8418.84	7613.33	14891.63	7241.56	9755.68	10325.18	8557.51	12166.40	8943.33	6116.56	3058.92	8086.88	5838.03	2694.82	2792.50	6059.39	4737.73	2469.40	4331.05	3677.97	1817.16	2144.12	6596.75	5022.06	2803.90	2930.46	965.04	1648.58	1643.41	281.46	565.11	681.19	807.63	873.31	318.77
261			8196366.00	13963802.00	1366251.25	52466.53	104004.61	118446.46	62412.23	96678.37	62037.98	44310.65	55415.46	30704.73	26857.26	37094.71	37208.50	23495.33	32223.29	38528.35	22821.19	34668.21	40634.99	29981.89	45668.30	33139.88	24030.97	13504.36	11967.21	14722.28	8693.26	6760.27	7874.66	9019.08	22044.71	10893.45	5511.47	11035.02	5596.49	2728.91	7212.40	3704.63	2581.42	2990.17	2515.25	3470.94	2672.04	1373.30	2575.00
262			1475221.50	17801186.00	746796.37	72802.18	176842.95	171625.28	103367.40	25046.52	98736.78	68202.94	36800.32	19976.87	40087.08	33063.57	29602.54	38173.78	74381.71	46690.80	30052.34	31671.34	25134.70	42572.25	38895.52	52953.51	16981.19	12318.09	18756.89	14892.83	8426.45	14862.49	17471.18	15107.01	15856.35	9630.75	22356.63	17132.64	9582.45	3285.09	4785.63	5008.62	1214.02	3873.26	2560.93	4308.92	2837.58	1937.25	1661.03
263			1312850.12	5763574.50	408736.06	28310.50	30358.74	36126.00	55434.44	12891.79	14486.94	10970.42	19915.29	17140.05	24069.79	17117.18	15216.23	11547.54	11295.68	8025.12	12400.14	9101.78	9683.82	10235.62	8121.36	6353.62	6271.20	8240.17	6764.92	7982.05	9895.94	5507.20	4351.10	4803.79	1849.53	4469.95	3590.40	2475.36	2422.52	1600.39	2196.78	1700.96	1527.60	828.23	1096.50	939.39	556.95	1165.82	829.21
264			9124010.00	41403544.00	3211289.75	132115.50	126552.36	61903.86	23052.09	57490.56	58456.21	52503.55	38900.44	31684.04	44855.97	81136.71	58077.71	34240.22	21029.72	20777.82	29248.54	24138.84	19696.60	21446.95	20919.43	25465.59	16764.31	5904.43	14776.69	6089.87	5555.02	10257.89	6884.67	4832.12	8806.95	12415.32	5156.04	2344.54	5192.25	3184.12	3712.61	7721.00	5736.60	2838.08	1189.57	1142.20	1437.62	562.60	1050.86
265			416935.53	5379431.50	252295.35	121081.75	50008.21	55466.37	59312.57	66467.07	85442.57	26347.49	40158.64	40661.83	24104.74	13083.26	53643.78	32001.15	9922.83	17762.00	9343.19	8775.17	3436.63	6363.10	13631.17	5656.61	7229.24	7021.08	8806.08	14278.68	10949.26	12874.35	9067.88	2812.26	3277.81	3381.74	3118.53	4173.78	9331.93	5220.61	1636.91	4256.76	3693.98	2578.50	2501.41	5072.80	2040.49	685.66	399.15
266			852729.00	6397805.00	433326.65	49602.57	31106.34	49344.01	53458.19	51296.56	22014.23	27511.94	49296.08	26814.96	24233.70	28150.61	29682.33	24507.25	38379.05	23479.25	30856.69	11302.47	11808.78	13620.53	8539.69	11158.70	13673.52	7012.77	8275.37	6296.76	7546.90	3070.66	3225.78	6272.75	7881.73	6875.99	2685.80	5156.06	4696.11	2000.31	3832.21	3484.82	3218.03	3327.84	3517.61	1413.72	1000.44	667.73	1147.07
267			3021248.75	13762542.00	1591804.87	35726.80	59935.15	115876.86	96217.46	72591.78	100543.60	14463.45	42069.36	50067.62	20252.63	18107.91	32888.62	17643.55	9766.55	10284.56	26663.70	22721.87	7816.72	18344.15	33489.16	17635.89	15075.10	9486.05	8815.51	19827.71	17780.20	17582.95	6913.34	7705.02	13618.36	5840.77	3782.21	1438.92	3548.78	3268.77	4703.92	3565.47	977.00	828.89	1514.02	1329.38	951.35	882.52	662.21
268			3428124.50	18618394.00	1306981.12	49563.62	58157.84	57222.78	95385.46	23504.28	15430.29	69538.06	80263.61	96977.11	101129.09	37701.63	30201.80	24321.32	17516.33	26616.10	44727.49	27923.08	16649.89	12114.00	11674.98	15931.10	8099.12	23377.80	11317.60	6221.86	4554.22	12008.28	9656.85	7821.71	4357.43	12867.37	8738.97	4979.01	5220.99	3096.77	2149.99	5726.67	4216.30	3098.57	2054.92	1563.07	1246.13	1084.83	2734.63
269			2352275.75	27352398.00	1227603.62	62248.39	143028.53	133822.12	194194.18	143323.01	151062.37	42986.78	72142.19	21111.02	74370.58	84459.00	61817.22	30674.86	18513.50	12898.67	14289.80	27222.43	17983.16	26292.09	14173.79	15902.10	18389.82	13731.55	31632.95	55618.24	31577.16	12950.06	19851.14	6681.53	12926.89	15256.32	6490.99	5791.86	12929.95	9277.86	14804.38	9441.17	4612.87	2998.45	2280.97	2726.56	1560.56	2365.92	3045.82
270			215987.06	3736896.50	122455.70	46651.21	22477.54	22536.31	73254.21	36551.95	20197.76	34527.73	29469.50	32840.62	19294.94	23283.03	7383.43	22300.15	23980.32	26252.79	19294.55	25828.16	23126.23	18322.60	25247.07	10051.40	20460.63	18637.40	17328.69	7998.00	11878.44	17664.35	12433.47	6702.92	4676.31	2924.64	6230.60	4643.30	5048.74	3436.69	4077.73	5641.93	1078.84	1430.59	985.57	1011.45	1326.92	2562.52	2383.82
271			5642834.00	39363928.00	3517527.00	131541.18	198412.46	56615.30	99830.21	135293.75	64088.76	35492.97	23070.85	55823.82	63158.91	104074.33	37151.34	27986.63	20368.62	14044.36	20935.52	27500.05	21804.39	7530.65	16686.77	13199.93	18784.33	17249.48	4434.84	8204.17	6746.47	25336.03	19785.40	18945.91	12534.96	12697.54	5300.61	3862.60	5342.63	5096.66	6645.16	3215.99	1885.55	4738.08	1337.26	1100.19	475.50	1974.75	603.40
272			1722265.12	5275932.50	380976.46	25502.31	20112.35	11503.50	18524.81	23780.54	6657.03	21971.46	9795.61	10918.21	4764.37	6321.77	3232.56	7219.75	4394.28	1436.12	4586.76	2524.32	11012.87	15776.90	7586.52	3129.68	3942.14	1616.39	4721.41	1727.77	1537.49	2237.96	2001.77	3430.16	3578.73	3313.06	1658.30	1427.89	573.31	1255.85	420.28	303.43	254.18	471.14	846.36	880.67	698.63	302.52	593.72
273			745671.25	3457997.25	551277.37	71152.01	86089.52	50314.18	37117.51	47669.21	47959.64	58107.30	31284.15	21949.52	32714.65	23623.07	35748.21	30546.51	37100.30	23680.09	6901.00	10292.54	17232.94	12630.65	10864.63	14318.50	35105.60	20260.61	7131.04	8630.48	11030.86	13185.49	11384.16	10653.00	5327.77	5120.73	4756.04	3462.30	2787.33	3213.12	4021.98	4543.10	5438.57	678.19	1230.70	1811.68	1532.04	339.26	216.42
274			290680.31	2882652.50	73952.28	49886.28	39050.48	14432.66	17700.85	18914.83	18096.99	17117.09	19273.91	11221.94	13832.76	18538.66	12119.14	7384.73	8511.44	12410.26	11503.57	18536.55	9907.95	2633.37	3065.45	9451.52	4759.47	1640.34	2967.85	1576.99	2796.83	2083.37	1567.43	3106.35	2113.14	831.15	1367.74	1424.24	697.53	1262.14	398.96	329.16	577.40	519.50	434.30	378.87	487.86	279.38	175.03
275			1091239.62	7862423.50	441587.62	29600.60	29377.25	67686.33	52776.14	41259.36	39742.04	70793.46	89853.38	61295.33	44409.86	38625.99	29800.06	32743.24	26558.80	27255.86	18452.29	30187.99	19692.61	14333.91	20928.57	17040.66	14573.96	22079.83	12212.33	11579.33	10886.07	7752.70	7424.63	5872.32	9796.84	10158.83	7633.91	7119.77	4820.26	2482.15	3855.35	2773.17	2372.76	1829.18	777.65	544.61	875.33	1295.22	1353.70
276			2208088.00	13657549.00	687084.62	82942.35	141414.85	100105.55	69453.49	59579.71	29310.33	34914.26	28228.03	36208.42	31385.49	45323.04	18478.04	9628.65	17757.99	13951.26	18813.60	35895.88	29376.27	10842.91	16123.71	22952.14	11162.10	10746.09	12851.07	4166.38	9981.91	15934.04	8171.49	5652.07	7711.88	7348.74	9844.43	12461.28	10042.34	3235.48	3713.34	2755.55	1872.15	2759.62	3889.98	1811.04	537.04	680.34	983.79
277			3283836.75	36474344.00	8002834.00	219084.01	20091.42	113525.11	59423.60	42625.67	34429.23	28869.99	16919.13	28835.28	31821.23	29728.83	34248.90	45211.50	25538.09	16369.25	13303.78	40177.78	21117.56	10391.57	11292.66	9744.35	22813.91	28395.83	10358.21	9353.38	15252.08	18200.01	7422.03	4854.57	2981.09	5066.77	5230.92	4031.45	5222.58	5786.23	5456.57	8550.29	8100.08	5648.61	3787.88	2977.68	2252.89	1776.83	2432.78
278			785378.50	2396612.25	111673.09	34286.79	35513.57	76952.14	74244.05	40127.46	10759.77	8986.57	4546.76	10416.85	14340.49	4065.12	3902.87	7392.64	9943.69	14803.67	51713.26	39463.17	14790.21	5770.50	5780.40	5536.15	6590.56	9060.74	14660.66	10738.23	8732.09	11475.10	9526.50	4603.88	2849.70	1524.87	4352.50	3018.87	4079.02	3906.45	3815.97	3351.91	1461.68	993.23	1604.46	1278.51	1304.97	1158.87	1436.00
279			1494070.25	4264022.00	177525.78	20688.83	10958.40	16570.23	20983.66	9630.80	5798.82	4142.11	14655.41	7905.99	8913.13	4777.27	7077.32	4805.96	7836.34	8224.73	11307.46	10855.35	9400.09	7538.92	10878.76	11351.47	7093.61	4911.45	4650.57	1910.70	2275.03	3725.78	5411.15	3154.59	2427.37	2940.01	1349.48	811.78	1062.11	683.69	1720.45	1304.61	1505.95	756.59	769.21	1156.83	655.75	587.16	378.25
280			681982.75	4633473.50	140955.14	15824.37	27633.70	44797.67	44443.48	46314.33	34731.22	22297.73	44902.93	25321.30	10031.33	14139.25	6131.09	15312.25	9221.46	7439.01	10133.34	5992.36	14010.30	8563.56	7259.76	7365.86	12459.02	14001.44	8299.48	5702.70	10471.29	8342.93	9373.37	15406.86	5586.97	3512.79	3324.49	2276.53	2426.59	3776.77	4108.23	2279.03	3596.63	2492.10	1298.12	1436.51	1719.15	586.71	818.98
281			243307.10	3208479.50	170390.14	117453.78	66438.82	36047.96	21128.63	38150.30	52907.53	13608.40	8709.84	35442.79	48932.87	50877.08	10948.64	20306.60	24845.31	13788.13	15281.03	16928.40	20760.62	35024.97	21932.35	9830.52	7860.44	6273.68	5013.75	8764.03	11089.74	8256.21	7711.70	7530.70	7461.41	3825.48	2543.97	1126.84	3090.80	2499.05	2809.55	2396.14	1899.63	2061.86	1402.45	1138.36	1389.74	1756.15	483.69
282			2066150.50	4349888.50	198180.57	81116.16	49291.44	43482.76	35428.51	53202.21	23348.76	37908.67	36841.01	17028.90	14387.83	31094.17	30630.81	22848.02	13481.76	10246.56	10337.45	19544.15	8869.74	8060.39	14702.82	7360.85	14170.15	9261.64	4357.09	5621.72	5844.73	9601.55	2871.29	6488.82	9903.40	4649.65	2822.34	1874.66	2022.97	1960.87	1021.44	3513.65	1571.11	733.66	1167.66	1661.04	1325.41	786.94	453.34
283			639232.50	3812928.25	286940.03	70665.90	56240.50	37729.48	36170.19	43892.62	30420.83	34417.00	52573.71	47052.00	22135.08	18978.16	24106.59	24909.95	18269.58	24192.00	25512.17	22689.38	31927.70	10637.95	11091.20	11857.54	10495.23	33401.88	21362.03	3856.68	5992.65	3922.92	3204.23	3635.59	4100.95	6150.71	5788.03	4200.43	3280.39	8352.36	3578.36	3138.45	3411.11	5285.26	1425.43	852.48	1098.16	782.28	430.78
284			65639.21	2963860.25	295291.18	110652.90	55505.01	82073.66	67527.65	64680.64	57042.27	88349.60	84493.03	27430.85	19059.89	14452.91	14422.83	20800.09	24132.01	38303.82	31505.91	30075.94	17240.06	17552.43	21652.76	21714.27	28069.33	18457.82	5740.23	9016.27	9929.76	4983.05	9719.61	23241.88	11680.75	17380.22	18605.43	11419.61	10772.38	2081.83	696.03	1964.12	1908.00	1961.50	4869.26	3217.45	1762.31	1382.28	2285.48
285			694616.75	7971771.50	385921.28	52049.42	40364.61	66384.53	31686.91	14451.38	38006.71	55439.36	64515.47	34313.83	27437.28	11513.68	32414.42	14088.54	12023.76	16281.46	15261.72	14272.83	17716.85	27603.33	39576.71	34339.43	21090.58	4049.12	9249.95	5175.66	7758.31	8342.41	2807.37	3933.54	10259.73	4584.51	8102.19	5024.65	2913.13	4826.67	5128.68	3083.13	1244.93	860.13	615.05	732.14	382.01	1331.23	1143.68
286			607356.87	3222325.75	364377.09	21620.83	24256.97	56236.10	58515.68	46992.26	38460.74	10735.61	16459.79	25273.74	5199.73	15408.26	19772.57	10077.00	16457.64	10060.07	9879.65	8279.67	5364.77	10205.77	8815.69	12069.04	11762.01	5753.86	4308.72	5588.33	6068.46	3516.10	7952.59	5998.55	7570.41	3469.12	4087.78	3062.43	2178.70	1216.73	913.15	1259.70	1573.37	1149.28	1663.25	2389.05	1775.14	620.07	1162.24
287			1313608.00	9583640.00	497056.59	39585.93	33923.51	26081.20	45418.59	29024.81	33882.92	33519.38	21150.61	13846.99	20544.30	13395.28	13277.29	13857.23	11345.40	26192.04	21805.19	13032.63	9858.51	12755.13	12009.86	15823.86	12909.48	10548.57	3275.60	5997.88	13676.59	2746.28	6163.28	13426.63	11888.56	4813.59	990.36	2224.62	1103.74	1892.10	3522.64	2694.01	4045.84	982.96	1299.32	649.44	478.98	1187.20	1097.96
288			230280.37	2298112.25	133738.76	17785.25	17749.05	45456.10	28812.59	16401.22	13835.64	9167.56	10190.66	11216.44	10352.45	12896.35	20202.92	4652.10	7627.03	7042.87	9272.01	4946.53	4651.15	5428.49	4516.48	2262.94	2238.75	2814.59	2465.89	4086.25	9706.99	6302.04	5820.72	3962.76	3439.81	1649.08	1088.47	2718.88	2072.80	1558.02	1911.30	1513.79	1187.50	1185.26	1341.80	510.81	377.19	252.66	644.61
289			2282130.50	17493426.00	1407080.00	62876.60	80413.36	98124.42	53406.98	30990.98	26065.93	27260.27	17354.00	13856.83	37296.75	24560.93	36583.08	40569.17	23475.55	20022.65	20914.81	27797.00	12803.72	19590.65	11370.11	8207.37	5981.10	2970.07	5035.07	4694.94	8214.60	3420.98	9705.36	7198.09	13559.10	12619.96	3203.94	4768.96	5596.33	2131.77	2612.64	3275.28	2311.09	2130.26	2795.22	1822.52	2968.24	1046.20	1124.95
290			1131817.25	10434865.00	633830.50	54451.53	84505.76	35938.47	21781.03	17854.72	10611.62	31524.80	21137.78	24576.26	18729.96	15399.89	7302.14	14658.84	25264.52	18813.34	19383.64	17890.23	15988.36	15893.50	10658.27	8167.61	13873.58	9062.25	6117.74	4853.83	8698.15	10435.23	10245.11	6686.79	3680.84	3821.97	4737.42	3607.69	4752.11	2057.65	1455.60	1301.36	3382.10	1768.86	2227.80	1365.22	796.94	695.12	534.48
291			3350845.25	13548920.00	1674747.37	23616.75	16448.02	46509.80	40738.27	21143.85	6423.54	18012.28	7747.36	16784.25	5419.39	9263.46	8011.65	10819.81	12362.91	8426.70	7522.67	7953.64	5050.22	2292.04	8070.17	5142.97	2555.84	2254.41	3611.09	3032.07	3343.12	1893.01	3122.29	2118.75	1068.88	1972.00	1455.97	1376.86	1956.10	1529.49	762.87	794.47	577.05	764.55	502.32	366.58	392.46	266.63	403.62
292			545026.56	1580605.25	88700.33	43356.73	53326.19	29996.52	13027.09	22283.16	16524.99	12666.70	14584.55	15912.31	16978.41	14295.47	33727.14	26756.38	9481.82	3689.27	8384.47	5760.09	8534.96	9393.30	4934.88	6381.85	3920.87	4559.71	1222.85	2590.51	2274.42	5403.45	9587.95	6374.69	3943.80	2444.96	1099.22	3383.20	2871.77	1338.65	2242.20	3978.60	3068.42	1005.78	783.93	578.42	302.05	519.82	541.38
293			5093225.50	21216526.00	1414138.37	15996.57	15450.37	32025.94	83889.42	34187.28	25928.12	16379.67	21923.38	41717.87	43531.78	16578.41	18036.01	10302.66	29207.41	18251.58	32498.16	45736.29	20715.08	6986.91	9632.37	14653.93	20739.10	11736.05	12471.68	8500.65	16073.46	4450.66	5626.39	4082.99	4591.06	8086.81	5762.15	2625.61	2752.91	2993.43	2270.29	2336.29	1440.28	2690.45	2983.12	1519.51	837.01	532.78	1097.05
294			2424642.25	16249381.00	1037599.81	36653.00	25087.83	32667.16	37143.46	22428.02	47317.43	31874.25	35059.65	39815.66	37396.66	61343.40	26146.65	7086.53	7835.93	15773.06	10957.25	2469.36	10333.94	16006.84	7665.89	8290.08	7112.57	13313.12	15331.57	5909.96	5024.25	10656.63	14029.50	14962.30	11079.71	9973.80	9621.37	4813.73	1348.57	3007.91	2886.55	3732.87	1715.14	788.88	655.01	1481.14	1022.00	1980.60	576.08
295			1399925.87	3536042.00	437409.00	40462.51	52469.64	79644.67	63137.82	48485.51	33939.16	31628.79	14792.15	27865.08	52879.26	46976.50	23136.96	40865.75	40156.21	7399.98	5433.06	11740.82	19918.52	37448.01	27659.63	16579.21	14987.65	13899.33	13608.97	9034.25	6832.33	11120.77	9308.72	5813.83	2809.40	3437.43	3730.60	1974.51	2928.25	2066.16	4031.88	1527.69	1814.10	1926.81	1655.52	2290.21	1726.87	948.03	523.94
296			12828243.00	37055396.00	4447977.50	135224.14	51986.25	47810.21	48510.40	62690.14	15767.24	20697.43	32595.27	28495.60	23035.33	12379.14	13656.33	18201.46	12841.11	15337.15	12079.44	9441.03	11314.78	12571.58	8419.78	14359.50	30715.28	17715.47	17646.68	5684.21	3237.08	3788.17	6345.36	6193.96	8014.31	7142.86	7928.70	4091.47	1236.83	2095.72	2257.85	2063.60	1146.21	2841.50	1782.78	985.65	503.20	961.64	766.47
297			876873.06	5409894.50	208501.42	56488.70	90654.04	77174.53	39928.49	26366.40	38246.64	55526.84	10038.02	21545.33	21146.29	10164.26	14493.20	32636.41	45501.20	27972.76	49230.76	43880.08	19735.54	15414.61	13479.90	13233.66	26400.93	12327.11	15963.49	41060.55	39802.35	28959.85	15263.74	14984.90	14342.96	5255.62	3765.39	1883.33	2710.52	5746.39	8981.52	4258.74	8352.02	6747.31	4634.48	2807.96	2320.47	1644.19	1134.75
298			102664.50	2260838.00	142996.25	24972.34	32209.45	25949.82	86277.39	36535.08	25164.99	23968.50	32251.85	26780.17	76619.16	48908.47	21422.88	11216.07	19183.87	15145.41	11167.81	8637.52	14614.04	8680.33	14089.08	21811.52	43096.68	14436.80	9167.03	11681.93	6302.76	4145.88	4189.41	3075.30	13149.44	19797.45	19289.19	4316.70	8582.88	7096.92	1738.83	1312.67	2124.97	4027.98	1330.24	3170.06	1256.24	1852.61	1661.48
299			1238179.37	8180649.00	524265.43	44388.06	22477.68	29925.68	19810.34	26797.37	29125.49	21177.19	21676.49	45019.08	29615.17	24195.45	14127.74	12544.17	5479.92	4421.97	6736.08	13850.70	13782.94	8742.54	5580.43	2246.23	5711.03	6826.60	7595.86	5429.93	4963.53	6025.46	4095.50	5365.46	5401.51	3427.40	2655.56	1552.31	880.63	956.67	1559.81	791.00	1364.52	1296.63	912.91	900.59	1008.58	657.16	1216.87
300			934886.18	13374359.00	1605683.37	33306.47	36997.66	20567.45	30577.19	14555.17	16410.54	19166.53	19082.87	14395.93	23114.40	10560.26	8275.60	14228.56	11853.26	10332.35	8439.87	7980.33	5612.75	11036.12	12422.67	5468.42	5769.96	3437.57	6183.85	8664.68	6622.94	5414.92	3933.35	3774.44	1820.76	2133.46	1867.81	1765.93	1751.25	1488.58	718.58	377.76	581.57	891.63	1070.55	2038.63	2781.27	640.13	603.01
301			151036.51	3867597.25	69867.64	137052.87	89995.97	91419.50	133975.04	100303.99	86111.97	43307.35	21801.11	45083.17	59059.54	18718.29	44320.01	13797.56	12603.28	29677.48	50894.27	18018.96	15888.88	22874.15	18159.57	12324.92	10304.19	8901.02	10944.51	20403.02	29232.87	26667.65	21114.25	8229.50	14308.01	13375.85	8322.89	3885.80	4457.63	7009.65	7453.84	3208.34	1160.60	1985.80	1694.69	3790.75	1203.50	1244.98	651.33
302			634036.75	6896413.50	215662.87	90650.74	70426.65	56858.49	68652.02	78549.49	25675.65	6757.24	32253.48	25339.86	22618.43	42701.95	91129.32	20458.40	16717.23	19699.89	16339.24	9605.59	8438.48	13951.90	9190.37	12160.05	21128.46	11462.42	9316.22	11342.93	9845.40	4808.55	4898.53	8166.05	6565.29	4191.64	3688.52	2754.98	3969.26	2376.67	1789.96	2200.35	2062.37	2148.40	1294.86	857.94	660.12	1045.86	488.84
303			1617524.25	10499127.00	568270.68	51350.26	40454.64	35473.94	152678.14	200308.62	49621.20	31354.24	11672.39	22070.50	16075.27	23263.46	19744.73	26839.36	36072.74	14994.97	23321.02	17538.17	14539.44	5015.25	7264.51	8915.02	12603.45	13582.61	7589.37	7026.05	2390.61	3409.34	6525.91	4462.62	3797.12	5499.19	11303.51	5157.79	2884.95	1808.86	2014.92	1212.30	1220.59	1342.85	754.68	516.57	1011.42	778.04	1503.95
304			7273256.50	20484608.00	5143671.00	60728.22	33037.49	18658.73	34704.92	34245.58	32550.32	20982.48	22291.35	25806.77	18425.65	27800.60	29198.65	25444.51	13480.56	23952.23	22824.73	19729.72	6007.88	8747.91	11318.33	7706.63	8115.70	6329.07	4394.97	5047.81	5335.43	5921.57	12109.66	13255.77	4828.82	8212.29	7469.62	4591.01	2879.89	2629.48	2039.99	1642.25	990.87	1839.22	1392.81	1567.53	1532.84	1132.83	742.38
305			898272.68	3895445.75	568867.00	101088.93	91080.50	109179.84	89365.24	84246.03	49478.66	42897.44	35058.34	21477.18	28059.44	15571.21	13528.65	11753.08	8096.43	11046.20	12185.03	5638.89	8024.32	14006.22	6180.44	9598.10	15506.40	11936.44	14354.90	8417.06	6506.89	4232.57	7228.26	10205.11	6196.61	6153.41	5272.85	7975.13	12106.56	8200.75	5213.56	1601.49	1726.71	2041.48	1911.52	2528.45	1378.42	535.06	562.67
306			157580.59	4444619.00	189024.45	20033.58	35396.55	63543.44	65536.96	74131.27	34232.13	34096.92	23342.59	29164.21	16639.67	13594.88	18113.28	10519.05	29042.31	21368.38	10573.60	6036.25	6297.66	4052.48	15295.01	18981.68	5910.20	1930.47	2899.82	6284.23	9108.12	9575.89	9946.28	11829.47	7400.25	6132.32	5996.30	5037.97	4868.89	3666.97	2821.26	5112.58	4480.88	3213.03	3022.44	1815.46	1015.57	1238.82	1164.55
307			2332871.00	14977273.00	1015430.62	35995.26	39401.54	32987.39	36862.60	47754.75	44814.03	11026.07	4682.09	7447.35	27470.34	14493.75	26514.72	19174.07	13530.72	12299.76	16713.09	16138.99	11215.89	7843.31	13649.45	31273.27	28479.16	9385.41	9225.71	3548.16	5230.26	4869.90	5655.20	4052.17	2643.67	4882.34	1799.30	1293.23	2328.45	1147.97	1291.95	2492.92	2797.44	942.59	1102.65	1021.57	1769.92	1283.28	786.54
308			1125353.87	7095881.00	370802.71	15275.93	28375.01	39811.85	19770.17	40749.19	35715.30	32207.41	4704.02	3511.31	9346.97	17508.64	27446.89	13765.72	7395.49	12527.69	14348.70	21429.83	17891.92	11403.40	5970.42	7442.09	9901.09	23340.61	21467.24	9316.02	2520.98	4929.64	9627.63	10529.98	10720.62	8606.41	4946.29	2760.95	1361.38	1514.46	2099.84	3681.43	1714.63	905.04	1283.12	618.69	2079.74	2755.58	1955.65
309			3953118.25	33611488.00	2376509.25	72336.59	105512.57	45122.18	93109.28	113314.62	81098.82	25508.83	11257.25	36609.22	33847.58	44650.04	54612.58	23878.59	23477.90	28938.86	33862.01	44098.13	60244.20	64454.87	25381.79	17874.51	16763.01	9864.41	9500.50	10716.01	12704.42	14757.21	18321.40	12372.36	13330.98	3198.59	5706.46	7071.28	5325.67	5979.24	1873.42	2254.24	3987.19	1779.78	1925.93	912.52	2049.88	1289.42	496.36
310			831389.12	6523838.50	286824.03	48537.50	53895.92	56852.23	88969.38	92177.88	66222.84	24141.25	29046.86	5666.19	22105.60	78746.64	45810.64	14852.24	15421.18	11825.29	15163.82	16711.82	24452.19	16226.48	15031.60	24328.66	25642.42	14160.03	7838.02	5895.14	10511.95	6781.41	5425.24	4201.45	2951.37	4789.03	10483.52	6919.47	4782.56	4730.52	6543.14	4088.35	4612.03	5138.68	3678.97	2663.99	1705.90	600.32	741.22
311			3106534.75	15620216.00	601232.75	40405.00	36145.17	13248.53	74697.67	16012.60	21503.22	16739.03	26651.86	29478.66	25101.71	25198.74	17856.91	16825.61	14832.74	11549.65	6523.50	15264.90	16842.41	11291.53	11945.64	6401.98	10796.05	13644.39	12953.90	2199.95	8665.71	10702.69	2188.59	10940.17	7302.26	6070.90	5499.74	3809.26	3950.12	2446.69	3996.32	2773.02	2787.40	3473.52	2382.49	1017.86	1088.22	1275.30	1373.54
312			882803.62	3833920.75	469599.09	163322.78	53154.58	72128.72	84665.04	56478.37	17841.57	40762.68	78426.55	65811.12	69399.39	59135.28	106040.96	99976.17	61564.29	68994.49	57550.63	31379.74	14483.53	23187.79	15491.81	13507.46	12712.61	8671.55	13932.99	14363.04	11581.27	5982.17	5888.45	7672.67	9587.47	12900.16	7147.54	3730.09	3826.68	3342.26	2287.09	2898.87	2611.61	3953.27	1809.09	2166.07	1219.61	824.80	1228.81
313			2135045.00	16270962.00	581990.75	64487.01	48565.67	73872.48	68983.35	99715.12	35196.01	30366.70	11730.94	8292.52	41274.69	65282.98	55313.14	25008.86	57151.81	29251.29	46038.89	28083.52	19558.71	23892.62	23132.02	29806.82	23602.93	9570.53	8893.59	9086.21	17633.02	17680.14	7986.12	6196.00	2927.10	5185.20	2560.05	5283.33	5749.28	2536.75	2300.22	2145.85	6810.40	3257.40	3774.25	5403.60	736.78	1882.65	1942.80
314			4090719.25	16696408.00	940003.43	47157.40	39903.74	45487.39	27803.71	18323.66	30575.17	11886.95	24208.54	11494.37	14113.77	15431.95	16485.22	11332.41	13316.06	14363.11	11577.96	8994.67	11269.00	4938.55	8806.93	4849.83	6387.40	3386.42	5741.95	8463.01	8843.62	6056.58	4223.51	3331.77	2437.01	4730.91	4707.59	3668.03	1668.32	2594.48	1577.69	1440.63	2327.19	1706.95	1842.79	1312.41	1544.50	662.49	558.88
315			1005271.06	4132885.50	183511.40	40836.90	95410.50	147503.71	60325.37	65288.88	61917.68	26987.93	65152.21	31602.98	23711.63	50137.25	41105.19	21104.40	17376.04	9498.20	16404.30	19982.80	14566.47	6493.37	8090.56	16562.20	4755.16	6065.02	7361.12	21206.12	6020.57	2860.80	2396.32	3109.42	5517.62	8000.80	3279.67	4007.74	1165.10	1667.97	1918.41	1225.44	1520.15	1242.97	1139.40	3152.94	1601.62	1219.38	1523.99
316			747874.62	4245797.00	251219.12	18585.10	17669.24	28358.91	29905.30	19603.95	7243.03	5816.33	10184.79	13777.31	21067.65	6205.70	8618.36	5388.67	6001.14	8016.35	3905.22	6141.79	7861.03	8429.69	6043.81	3273.16	2003.97	5209.98	4254.45	3340.08	3990.44	4389.34	2316.62	1744.11	1759.93	1718.69	1492.49	1974.44	2376.81	2005.26	1295.95	2328.97	1437.55	690.80	778.19	566.67	115.09	190.21	295.10
317			589716.12	1539195.50	123491.00	37952.24	9505.74	11774.52	8951.80	7255.43	3462.65	2903.92	7469.81	9594.66	6524.03	4624.89	6632.00	3131.29	2309.15	1655.44	5006.77	3813.70	2479.75	5300.15	5746.04	3364.14	2340.40	2128.52	1858.35	2905.77	4028.51	1568.56	1763.45	1687.66	1054.62	1192.83	1084.55	936.86	1871.93	1067.97	1319.12	511.06	590.75	392.64	820.46	831.34	816.53	446.48	205.64
318			688450.81	16610870.00	1180082.25	85323.19	41745.90	28809.04	71348.93	52507.78	27045.61	32508.90	31131.98	29553.45	17397.21	33721.79	51174.71	53179.67	53207.39	41054.73	34977.08	7471.92	12601.71	10734.36	6719.70	11673.34	16088.26	12019.76	4058.44	19083.79	13068.76	7599.94	9067.58	17107.12	5176.30	2213.37	4220.11	3945.73	9211.43	6649.80	1936.73	1353.88	1712.55	2756.60	5845.85	2683.14	456.58	648.98	1019.82
319			466458.78	9030769.00	215012.23	92770.58	42416.39	31463.38	68404.67	53979.92	29437.99	16172.90	44149.28	17661.83	21288.64	34641.06	37334.77	36153.01	19153.13	13968.23	15017.32	12927.77	19629.61	23529.89	18152.50	10063.12	8614.33	11592.26	19937.08	9681.32	14824.15	20404.19	5856.74	3088.43	2681.15	6932.51	9225.41	9959.10	3371.32	3564.50	2470.00	1590.90	1490.51	1999.47	2798.87	2213.42	985.08	1541.63	805.99
320			3100790.00	21057858.00	3201021.50	652282.12	396086.59	224989.42	269650.43	262758.56	142740.70	74170.35	120242.14	116551.15	91274.20	71269.47	34300.55	15794.88	34580.32	29242.06	54289.62	67554.67	35378.98	46984.60	16367.29	12866.04	13720.41	5240.06	6008.70	10017.30	11939.58	2122.33	3785.97	3803.72	2774.19	3769.03	5362.89	3887.00	4911.06	3259.02	1832.58	1331.20	876.29	1955.31	1531.05	1230.06	2700.34	2301.39	1965.02
321			388382.03	5331836.00	119791.84	47750.51	63685.46	39401.03	15589.19	25973.74	41741.73	34864.10	8606.15	20197.43	16815.46	23119.65	12770.02	12143.17	4390.85	5017.35	5100.09	9073.18	11325.36	9142.00	4962.12	19029.24	5340.04	3430.16	8308.46	6710.65	10307.55	7834.80	4356.69	1865.77	2354.67	5151.75	8033.78	976.28	3394.74	4249.13	1383.07	1477.19	2339.10	2733.68	1379.57	1170.83	1663.64	2246.99	1752.45
322			663998.00	4075549.00	327205.31	10228.87	14431.58	20536.24	35016.58	59786.66	14440.66	14723.16	7143.44	7837.51	10202.39	4342.29	3142.24	17002.41	10776.93	9012.20	6656.55	7605.04	5015.04	2008.16	5623.38	9362.09	11551.65	6452.71	2067.47	2907.67	1195.68	1139.77	376.29	1814.04	1268.38	4040.91	2022.15	2456.47	2071.88	3611.64	2859.75	650.19	1043.61	1426.05	813.86	282.05	233.71	311.61	383.93
323			633759.31	5223301.00	565115.12	35781.75	59526.33	55125.63	47222.86	37117.26	15872.98	19685.56	17254.12	4535.81	8582.45	16210.74	6752.55	6312.66	4700.56	9151.51	4086.64	4299.06	4504.31	6373.70	7054.62	9129.62	8230.35	1466.30	2141.52	3841.92	2822.29	3547.68	4518.08	4386.53	4560.81	819.13	2342.35	2949.68	1991.51	1895.29	882.09	926.70	1009.61	805.26	444.68	1080.09	1364.73	1865.88	1413.47
324			151836.28	5156423.00	163859.26	90139.09	37349.84	38587.55	33363.82	63306.53	9934.05	36137.20	32645.07	29023.63	23219.62	35793.15	32098.52	28696.76	33656.63	24765.22	16659.46	15643.37	15617.78	28781.69	27291.38	13563.74	3759.99	10895.37	7347.43	3636.91	3907.19	5475.29	11738.13	9474.99	5984.69	6805.02	3739.06	3891.14	3517.99	5687.89	6786.84	3603.30	3190.45	3519.54	2295.80	377.46	1447.54	2024.91	1274.20
325			16857314.00	51958824.00	8979978.00	426999.53	230180.67	204950.89	176364.28	87537.92	78862.12	80274.05	57178.15	79814.76	93556.66	75389.29	31774.23	30907.87	36611.17	52020.85	33207.78	24470.50	29349.78	22413.15	21692.17	14596.24	24545.19	14132.08	12768.96	12256.65	6891.45	4802.92	16475.57	12354.20	6637.87	12718.50	6930.47	6615.44	5135.22	5417.73	2405.98	3644.02	3160.86	3821.27	3603.26	3882.43	1419.61	2826.51	3227.22
326			620403.87	2975874.50	205963.32	15747.96	16204.31	19896.13	16065.43	11468.38	4676.77	12703.65	8436.67	8353.23	9687.07	5529.48	5384.78	12787.48	16887.67	6916.83	9609.24	11487.63	11052.65	13381.63	7412.61	8253.24	2584.56	4417.54	4240.49	1010.97	2943.68	1341.79	2300.45	1657.67	1903.54	1848.85	631.55	992.64	620.22	1374.92	1453.99	1108.24	556.04	432.86	613.84	1021.10	600.78	551.24	321.35
327			1198671.62	10506992.00	624916.62	134077.57	79921.89	74194.23	57506.87	105825.39	29988.71	12823.67	21776.24	20285.18	15989.12	27055.67	31654.39	15327.38	40386.64	59646.92	28485.71	22217.87	9426.15	7835.05	10364.68	7161.43	7189.07	6399.93	16830.41	11901.62	7102.09	9816.92	12138.76	5007.11	7849.10	8584.46	4524.65	5393.43	5006.01	1713.76	2073.53	1909.33	3746.50	3160.28	2814.68	1810.44	1975.06	2279.16	1255.66
328			393693.90	4167806.00	429229.84	44737.62	8272.62	26658.68	43742.92	34689.79	18537.25	6577.31	11704.07	14469.09	10549.49	6882.85	9079.90	18975.75	13220.56	17447.18	9386.61	4777.53	4652.92	5080.14	5465.59	11614.99	5035.73	8577.89	5891.12	2577.06	4376.09	8194.82	5743.20	6161.61	2975.06	3323.22	6452.41	4099.31	3553.70	2267.16	2435.08	3445.03	1995.66	2188.00	413.41	668.57	1107.05	1649.17	1431.14
329			206680.31	5109086.00	279098.28	63652.47	35967.46	46703.49	87300.10	30708.95	23228.21	26987.93	37338.30	38364.14	20670.65	7262.55	14992.48	20142.45	21005.37	15452.56	18547.92	9785.68	6994.14	6311.72	16908.80	12598.97	12406.10	20334.14	8628.31	5079.36	4286.32	5350.22	8311.69	7814.53	4745.12	3225.18	2445.38	1209.17	2200.93	2754.37	1920.81	1438.52	943.87	766.30	1567.09	749.12	531.46	365.94	323.34
330			273936.56	3039636.75	188294.42	52149.57	34985.91	68439.57	108082.31	64053.78	65112.86	94373.63	26618.52	16710.80	4851.41	10743.16	14506.89	11552.55	9881.89	11165.78	14934.95	14678.23	13035.72	16111.58	33997.08	14675.42	6945.72	16783.31	21189.73	10182.67	7475.86	7497.73	3911.40	3063.49	9263.82	6106.20	5124.78	5655.22	3991.68	2672.04	2130.48	5454.25	4742.31	3591.43	1946.18	2833.78	1770.05	2206.43	1198.00
331			6882709.00	17197646.00	14683890.00	8391150.00	353085.34	7639013.00	8704795.00	1338487.87	172754.48	35399.03	42380.23	38512.57	10906.16	19504.15	10463.75	2321.01	17620.48	5603.62	5486.17	9849.63	4536.36	8395.65	9732.50	3597.61	4758.53	7873.94	1994.85	2812.31	3550.56	1910.81	1966.13	3780.76	4619.10	6257.77	1703.22	3118.25	2324.77	1134.33	1971.65	935.72	1483.84	1187.55	1619.32	1414.11	715.40	628.43	1150.27
332			12014886.00	34676960.00	4800246.00	288608.59	33166.10	42671.87	89023.67	35607.73	54125.44	26576.20	16604.03	14627.68	13447.21	15360.58	10589.92	12967.49	12632.49	9048.79	13488.46	21957.79	13224.63	10760.54	5073.31	7107.60	11011.94	8712.00	4183.29	2548.29	5130.00	6008.16	2619.42	8962.11	8233.86	6747.92	7699.40	8011.10	2159.68	3431.94	4637.25	3109.52	3777.51	969.72	2154.25	905.78	1668.96	1409.27	1994.97
333			367151.56	1381548.87	121280.46	13172.94	18139.29	11585.83	23044.86	50915.68	46340.23	29212.32	42979.77	26389.74	18766.99	16625.31	20176.45	18366.64	9274.55	21233.87	23445.74	14896.02	10736.40	20558.78	16407.58	8702.70	15947.69	12987.89	8508.75	3871.87	6857.89	11208.86	7713.26	2710.41	3669.66	3091.61	5423.99	2681.78	2737.68	1619.88	4338.53	4250.05	2016.78	1923.25	1085.32	789.99	1568.08	1116.60	903.75
334			1791351.62	5416290.00	343798.31	23523.35	34109.98	53234.31	52444.47	43293.40	19639.67	11203.42	26540.69	33609.56	20878.52	17352.72	20846.50	19058.98	30594.27	7369.39	8319.42	9203.77	18742.74	22992.00	15835.20	10307.34	15977.84	9872.63	4233.21	17071.61	7677.85	6759.06	4633.90	3447.67	5936.68	5376.88	3748.75	2270.15	2709.58	1659.87	1622.14	4995.55	1718.14	2395.10	2136.09	3168.39	4278.93	3976.04	1329.42
335			444347.25	1246331.62	55900.90	16234.93	21545.85	36260.01	29800.22	10982.74	7277.03	7426.08	6291.69	11904.17	11669.33	3403.65	10015.59	13010.56	6886.98	3106.75	6030.87	5119.78	2278.18	2618.43	4353.03	4580.79	1316.71	5148.16	4238.66	1227.59	1653.44	4287.57	4265.22	1400.14	1999.11	1862.40	1166.48	2460.42	1617.83	1117.11	793.15	666.57	212.66	482.92	872.42	673.96	674.55	495.24	364.93
336			843734.93	8774174.00	424123.18	140827.92	187594.45	107515.14	65624.70	15364.44	40619.92	71574.42	69640.88	64415.32	51068.14	36830.26	34797.78	8421.63	17810.52	18414.41	16696.22	18581.05	16296.24	15269.26	9616.25	16835.86	24749.89	25876.88	3706.13	6094.48	9766.85	7070.06	6001.96	3635.16	7570.98	4449.80	8067.62	3602.68	2156.35	2031.17	1795.60	2503.92	1942.33	1688.05	2747.41	1751.12	1649.54	1511.83	1342.47
337			567823.50	2525920.25	259646.31	71211.19	77959.77	73143.49	71819.06	48303.38	20037.64	15146.33	18359.16	16763.57	10243.33	7807.06	12284.68	15112.41	19122.80	16235.40	10713.40	10930.15	5833.83	13581.38	19473.75	7826.32	4482.02	7544.98	6403.73	7811.26	5934.84	8695.80	3246.01	1962.62	3244.51	3310.75	2318.45	1529.81	1779.62	800.96	684.37	976.91	1051.00	1556.83	2025.95	1416.10	772.62	788.52	818.46
338			621106.68	5192967.00	181701.68	28545.43	32321.00	16937.68	14188.58	30420.44	39241.46	16926.39	9712.55	16126.87	10577.84	7256.72	15690.81	11531.90	14312.00	6647.42	8257.85	12304.30	8084.17	3730.24	5637.58	7303.92	8143.31	9410.74	2284.69	3416.26	1647.73	5237.92	4456.60	2868.54	2132.10	1684.92	1723.71	3116.84	2624.96	2008.09	1765.44	715.73	1001.25	1629.82	694.26	1118.47	832.13	789.78	542.18
339			546683.93	6944098.00	297585.31	145496.78	114711.53	139981.56	75376.13	237801.51	136335.14	121500.82	25588.07	49110.78	80916.07	46721.00	89726.33	65264.51	44549.55	25320.11	20827.26	35500.07	49275.42	92019.85	59099.49	24980.61	9226.64	17203.11	16710.45	20292.00	11925.65	29784.37	19086.02	11580.29	17905.68	12137.65	3341.40	9731.82	4181.27	4572.78	3535.77	5306.94	3137.82	2103.15	3331.40	2760.53	4478.08	2247.59	1727.39
340			382421.21	4097406.25	195832.28	13398.93	21012.45	30929.39	8617.86	10559.41	19537.38	15012.46	13842.52	13387.08	13279.86	8939.56	6961.00	10619.45	6572.57	4347.87	6959.70	9583.54	6202.31	5478.69	10235.92	7501.07	4187.59	2107.00	2767.63	2166.46	2715.88	3551.28	1590.78	1678.65	2550.48	2802.56	1384.07	516.57	956.29	1906.00	1936.79	1734.97	830.17	1184.28	596.58	1025.71	796.01	789.15	347.98
341			1097124.37	11115243.00	415484.00	40562.72	32576.09	19667.91	29195.73	54892.89	52927.94	42758.94	32686.68	31404.83	25457.29	34289.66	23468.77	23977.09	22546.95	14644.99	11365.05	23770.43	10113.64	2934.54	3277.92	6933.75	9514.55	13467.17	9192.35	6025.22	5612.72	2782.71	5428.37	5797.86	9965.78	7449.80	9276.33	4517.70	8566.91	4740.59	3842.38	4804.83	3269.75	5940.32	1247.95	1064.12	3606.76	3635.03	951.04
342			207553.57	1717999.87	88721.66	22053.19	24334.67	22690.17	37601.17	28662.22	25428.95	10250.23	13692.72	17914.31	18343.98	15947.51	13102.78	10773.39	14504.13	10344.91	6638.21	10013.08	12441.37	12897.45	10121.10	10990.28	12118.00	11625.06	7822.30	3466.88	5070.08	3456.02	4494.40	3205.67	2728.20	2742.63	4557.42	2418.20	1453.93	1627.60	2560.96	2026.00	736.63	1195.36	2187.31	790.30	506.67	778.43	925.18
343			259772.92	5041097.00	135252.21	37570.55	15170.91	35925.12	26883.41	28785.87	16201.05	10769.73	31253.36	41632.12	20015.53	8850.42	9124.34	5486.00	13692.69	5827.97	4182.93	6678.40	10450.63	11644.47	7391.90	6609.86	3220.40	10423.59	6656.31	2799.33	5245.76	2633.05	3654.68	3341.84	3356.66	4336.99	3810.38	2055.12	2516.18	1792.77	2840.30	2193.98	1203.93	1404.67	1842.67	1029.45	1691.21	1004.22	778.16
344			1353296.87	13054623.00	562222.68	30802.70	37665.80	39155.56	50160.15	37007.78	22523.10	20550.69	18520.82	25066.33	28153.94	13855.28	9426.54	15281.86	10569.63	12429.96	15841.30	8584.62	19020.82	11382.10	4986.70	9727.72	8040.93	4310.29	3700.33	4766.65	5198.70	6563.56	3138.02	7003.77	7091.32	6118.72	9249.41	3199.66	4318.05	5512.39	3171.43	1804.49	2771.34	3328.47	3251.54	2163.69	816.46	895.89	497.41
345			332496.46	10243432.00	417036.78	18715.61	28045.96	29453.94	15167.98	24242.20	12458.32	17489.11	26681.48	15393.25	10607.30	8126.20	14214.15	4328.99	5655.01	11750.78	5739.59	7488.24	4467.46	4996.25	8270.53	7813.21	7770.06	8235.08	6853.44	5667.74	6034.63	4504.95	4511.23	1775.83	3873.30	1425.61	2027.20	1503.75	885.08	1215.19	2585.83	2236.52	2297.61	588.89	528.43	779.04	1630.66	1422.69	537.25
346			1577745.37	2857007.25	259747.32	14153.49	7541.32	43615.57	33299.15	12552.40	24872.09	15299.33	7729.14	8288.54	5709.20	4403.94	10407.82	4266.30	2495.17	3902.85	5854.03	4020.14	3519.39	4125.09	3241.63	1819.09	3655.92	5023.11	7169.55	5267.36	3218.72	2947.10	1902.32	2483.70	776.09	832.62	855.00	1714.64	918.33	627.97	772.61	761.91	1049.29	1064.26	449.91	298.32	314.62	137.23	205.35
347			193128.25	1476346.37	81945.09	36844.30	36208.65	36559.07	37914.62	9257.04	7565.94	12641.84	12305.62	15320.55	7102.06	19352.35	11548.81	10066.90	14300.00	31799.00	25715.88	18844.93	1585.02	5414.04	10948.53	9897.17	19403.54	10623.68	7299.30	8072.02	5541.13	5202.20	2128.14	1784.08	3140.55	6308.22	2230.95	3623.96	3642.20	2735.84	2223.26	1143.62	157.19	2408.79	2920.77	2850.62	2361.27	1203.88	647.17
348			1661402.62	7624602.50	273230.96	28765.44	16311.51	41080.46	5741.77	14753.20	13251.58	20992.94	19575.43	37786.49	24564.26	11884.32	3872.18	5896.22	9540.93	5838.00	6910.87	5132.18	11890.04	15190.71	7965.67	3725.54	10285.99	8835.09	3648.90	3459.85	3576.50	4403.03	2810.17	2593.34	1482.74	1648.65	1651.95	1564.20	1458.76	2154.81	1840.67	1598.79	1764.51	1546.19	828.23	1024.14	881.51	326.11	649.67
349			11289560.00	88014136.00	5119600.00	20970.90	29156.90	21340.87	25992.23	36359.12	14640.07	29856.33	14717.92	5994.48	8553.79	8207.85	4704.66	8540.12	5551.14	6791.57	13539.97	8012.42	15408.98	8353.66	5725.90	12303.10	2931.23	5894.00	3972.50	10884.11	3561.80	7578.50	7554.74	5344.80	2320.62	2143.80	2888.33	5723.34	8155.93	4853.07	5057.86	8485.52	6097.16	2839.56	2031.13	1338.09	3757.50	1585.75	3528.12
350			348787.56	4200463.50	121469.75	8980.77	5525.33	39551.62	30443.10	22943.84	7119.76	5618.44	8686.47	3367.09	9746.18	9467.90	7974.86	10072.37	9230.39	7244.60	4335.02	8363.63	5526.00	6418.28	4996.52	5061.73	7635.63	5744.16	2432.37	2977.53	4586.80	3242.79	2961.26	2781.65	2506.57	1521.43	1206.46	1807.95	1958.28	3114.98	2010.01	453.84	310.77	630.87	709.33	514.51	548.11	691.67	578.55
351			185398.37	1163763.75	34740.87	9160.40	15602.24	24010.99	42846.58	28544.18	26568.56	28836.44	4488.86	6947.87	9034.02	8276.27	11942.04	8798.94	8366.26	8158.08	15457.82	8844.96	5359.97	9237.14	9022.21	7641.58	8071.78	5128.78	5311.73	5272.07	6418.47	1533.13	4186.81	5456.60	4321.32	3567.50	766.11	1544.41	1790.30	850.66	1140.24	1051.42	1310.76	774.12	1215.93	894.48	712.55	897.07	1237.86
352			2545124.75	8397754.00	588072.75	22338.18	33299.99	21902.08	35852.49	7531.88	21484.87	53694.52	25302.26	7121.07	12464.44	17995.85	22341.96	20494.36	8504.92	7794.45	9588.27	14304.53	10610.46	8287.78	4627.15	6811.44	4537.05	5739.98	10986.65	9754.11	8136.18	5764.79	9274.31	6040.76	1550.55	3767.43	2639.06	2811.82	3261.51	2117.25	3002.01	1257.89	1965.33	2557.24	2092.78	2376.60	1430.71	933.33	774.71
353			151066.09	6371924.00	232625.64	33118.54	19654.07	64559.64	44808.19	36582.82	17774.21	41007.21	26379.17	36838.68	29142.10	27056.80	19300.73	24251.14	22696.33	24292.91	12481.93	18209.09	19299.36	26363.17	8571.02	8047.14	8348.57	9105.69	8404.17	9115.93	7122.99	8244.87	8406.82	7715.26	5791.37	5985.35	4809.81	3828.78	4711.49	2723.40	2585.49	3038.11	2572.78	1251.58	1302.69	2457.55	2862.69	1765.13	1619.17
354			560881.31	5354832.00	296748.71	15182.62	13188.75	14776.98	23800.89	35430.94	34207.77	17882.61	8269.68	7728.82	7919.99	7224.48	4698.25	18698.97	9329.13	3052.57	6780.12	7252.46	7656.68	6676.36	4264.16	1751.99	6835.29	5726.06	3723.81	1628.02	1717.82	4478.06	8863.33	13058.86	2642.34	1537.26	1854.06	1102.21	273.64	2666.13	943.52	1417.03	1186.46	1565.19	1176.95	2017.38	725.54	677.16	401.91
355			3820043.25	35081132.00	2357158.00	32708.35	31602.16	49026.29	81833.78	47797.49	37738.64	17666.56	10075.36	35298.78	11409.45	15143.56	10700.51	20457.43	14880.82	10295.27	8314.90	4414.35	11451.86	19792.46	15512.95	21095.31	8150.63	7777.61	4091.80	9502.80	8249.85	2534.66	4289.03	5254.94	6379.61	2956.06	2024.01	4074.38	7543.45	6144.91	2859.11	1907.69	1627.48	1168.97	1471.22	1055.19	1388.08	695.55	624.58
356			376629.18	3334650.50	84262.05	32490.42	38861.38	17195.85	12762.87	19067.23	12306.44	7610.17	8669.23	5098.57	5001.23	8928.90	4263.29	7084.07	5343.41	6796.00	8204.10	4112.77	1221.21	3613.75	5395.85	4371.14	5034.92	5631.42	3869.32	1727.39	1005.20	3004.14	5460.72	3459.83	2955.16	1633.03	1245.21	1229.82	2065.14	539.16	754.33	337.25	227.02	568.14	252.62	409.81	343.87	136.79	226.68
357			258212.31	6363760.50	335325.81	34451.45	29362.74	70543.89	26209.26	11492.03	32510.23	29701.42	20124.83	14529.16	17842.45	14761.69	23700.25	27883.23	25300.68	21019.90	11927.45	4979.74	10962.42	10326.17	8506.15	8459.00	7609.30	6795.44	6723.46	8013.15	11105.10	9434.65	5440.96	2608.01	6169.82	729.27	5236.37	3184.52	1006.73	1980.97	3140.09	3237.49	700.78	2651.49	1828.36	1676.96	2879.49	1113.93	2333.29
358			1523721.62	9015585.00	572728.31	43030.76	48152.94	13121.87	29626.86	55547.99	46391.88	59343.42	43383.37	19094.67	4223.14	14028.64	5297.64	7792.28	7942.05	10037.16	11097.55	11454.65	14844.76	10995.87	7779.56	10997.53	6671.59	6446.67	4567.92	5978.64	7149.77	7547.05	6260.59	10652.07	12792.79	6272.22	9208.68	3650.67	4676.68	4264.26	3625.25	2981.94	4961.77	5132.14	2043.96	1504.35	1551.42	862.37	2760.79
359			10624185.00	29706844.00	4535460.50	69937.49	175209.54	125275.88	49205.19	71568.20	60062.60	20348.89	27278.40	20207.15	61833.67	43596.30	12330.34	38101.31	23793.75	7654.91	14975.57	10390.70	7481.63	10162.71	3971.88	6535.28	6916.51	5818.05	4335.45	3300.01	3857.59	8354.79	4346.86	3246.99	4220.00	3956.76	1615.99	2828.98	1658.86	4411.83	4432.52	2845.49	3116.83	2609.02	1932.80	2006.89	2362.87	1547.14	2944.81
360			1393082.75	6398639.00	1091586.50	223606.18	233554.53	81577.26	41860.07	116919.62	35340.44	18509.41	29663.65	17272.76	14864.93	11973.98	12308.10	17753.87	19877.38	27571.31	8503.23	18111.48	20427.85	20587.39	17991.21	8550.07	17347.86	25216.05	12537.32	6249.74	8132.42	16295.49	6782.23	2136.16	3544.31	5901.68	11943.40	8213.72	4677.45	3026.29	6134.15	9273.39	9831.77	5034.53	2220.91	1756.29	1196.97	1842.17	2895.72
361			409776.75	5222539.50	198466.21	20364.68	24803.78	20803.90	50325.72	13279.44	59897.83	26758.28	50455.45	48073.12	58438.03	13231.60	11513.28	11378.71	5942.94	19042.98	9842.75	6837.66	14879.85	12431.51	9804.09	9454.77	15799.36	11047.38	8670.44	5398.31	3044.64	5936.42	9450.54	4964.39	10058.03	10069.53	5518.17	7302.12	11446.52	2383.58	879.90	984.59	1180.62	745.90	1422.66	1307.54	510.21	657.99	790.65
362			1842124.37	12466675.00	622577.00	28324.79	26588.78	14989.31	14975.65	12044.18	33405.46	12255.22	11453.16	12775.62	21101.65	17926.38	4265.38	8101.59	19489.58	9277.13	18666.95	10470.89	7606.92	8850.75	8640.97	21047.96	11211.48	4674.55	8358.77	2087.01	7939.33	4348.28	2185.17	1723.24	1894.17	3567.83	3865.13	2148.85	3494.70	3946.93	2872.28	4314.44	8533.54	4394.80	2516.57	1683.59	1377.71	959.32	431.14
363			103172.57	3393791.25	118521.99	106209.52	136579.89	39281.86	23710.99	31955.25	50049.64	32185.47	34309.07	36054.33	32285.06	40177.82	33534.75	18551.67	17740.10	17076.89	16165.64	14209.54	3568.86	10425.19	20344.10	24671.55	10060.78	5610.48	3198.19	4944.23	7528.12	6463.85	11063.72	2726.03	3434.33	2994.48	4458.55	5632.79	3290.16	5196.58	3293.17	1782.08	4625.38	3127.03	2082.96	1130.17	499.88	672.60	573.24
364			223570.70	1080874.75	82868.24	23911.25	26173.32	23342.64	25634.28	16905.77	13987.03	12507.51	25632.08	9248.22	3356.12	6508.29	7375.62	2730.62	3687.75	7544.05	5228.04	10378.94	5739.49	5858.49	6107.63	4133.83	4043.22	1446.74	1576.18	2024.94	1676.47	1955.53	2069.11	2726.33	1705.76	946.20	1551.03	1199.01	2287.65	1000.84	600.48	301.52	321.92	659.24	723.60	322.16	474.85	762.42	397.19
365			391934.25	7073611.00	255925.64	27916.50	33844.26	61891.94	43283.52	15571.16	25210.24	10155.96	29938.83	14376.78	18889.28	26329.37	15618.25	21099.97	17271.73	18140.04	31867.44	25582.68	21491.03	9618.84	11291.98	10412.99	9038.89	16698.63	29760.44	18359.47	7509.17	6913.49	12694.02	5806.44	9401.75	5366.17	3936.12	3242.94	5864.79	5444.09	3401.11	7230.79	2440.71	2192.29	2869.00	2981.56	1684.38	1298.01	1203.29
366			649099.18	5571244.00	180056.51	21654.87	13285.02	36929.70	37523.38	14445.21	15679.57	15259.10	11712.01	13598.97	29706.63	8159.43	18564.38	22640.30	18679.72	20630.33	15034.59	13247.11	12587.02	20777.94	13579.86	2520.95	6062.52	6926.83	5800.63	5370.51	7100.53	17164.58	7456.41	5563.70	9868.66	8595.23	1262.65	1842.83	1970.23	2377.47	3089.35	1118.09	966.79	2561.80	4696.47	2315.75	3111.85	2193.59	956.82
367			2115603.50	12034483.00	941175.37	19604.68	29767.05	19724.36	57271.17	30256.51	32988.32	16250.93	13471.87	19946.85	32570.76	22027.94	39843.70	30742.05	34876.63	24103.50	10578.42	6531.73	10488.68	6188.38	8114.27	12566.13	9647.28	4958.98	4659.39	9643.14	11386.31	2731.27	3120.66	7974.24	2052.19	1843.78	3020.75	4489.78	1429.70	1893.36	2355.41	3199.66	1684.91	2761.35	1600.35	477.51	1276.59	514.54	829.57
368			145693.48	830853.81	72172.21	18069.64	14135.54	15211.73	21383.08	24872.76	18650.98	12961.51	15492.83	14575.40	17573.93	12860.89	11926.14	11354.41	10113.70	3291.87	5793.83	7545.64	8053.56	5082.48	3300.65	12529.01	7047.83	3238.73	2855.83	1472.09	7635.53	7834.42	7593.68	3934.46	5007.20	1719.65	2844.59	3285.83	2078.37	3322.59	1494.07	1363.82	1208.09	2108.49	3988.57	2946.79	1132.34	1011.90	928.69
369			1829741.62	5267335.00	400587.00	46883.60	28217.83	35356.14	12691.30	24582.59	22114.15	20373.58	16656.99	12202.20	14591.88	18261.29	20887.94	12795.88	20529.79	7453.69	12670.90	10696.19	7077.77	14903.54	14830.60	9551.90	6141.09	5281.81	1784.37	2871.34	2460.06	5291.89	3497.08	1556.94	1710.42	4370.40	5441.16	4235.88	2925.61	4555.98	3226.26	3057.53	2540.27	845.65	1480.05	2952.02	788.91	315.65	810.70
370			1322759.62	3613155.00	274363.65	20588.32	27460.36	28800.54	19581.14	16701.37	27462.87	20617.98	15947.37	13987.87	23119.51	38868.79	29838.77	17387.38	16504.88	9933.73	16561.08	18697.37	8742.70	9020.53	12372.38	5459.40	9772.05	12890.28	6810.16	6283.53	9907.32	4874.87	7818.13	8008.33	4300.06	5508.64	6745.51	4422.87	2441.28	2563.70	2311.09	695.34	1147.75	1333.09	1774.01	1323.09	1266.40	1155.21	803.51
371			2169121.50	11968758.00	790123.06	44437.76	21463.09	35579.85	20626.84	19925.58	21602.11	20093.50	12427.85	10607.64	4436.68	9477.37	16238.92	18798.18	16974.71	20197.64	14361.07	6548.17	10236.59	10860.97	5527.97	3203.96	4977.49	6914.32	3395.33	4052.48	2486.34	3973.95	3326.52	2991.04	1117.23	3022.53	3782.93	4386.77	3986.05	1501.73	2405.37	1900.99	3365.07	1828.23	1248.82	1877.75	2402.53	2011.86	959.80
372			1893836.62	5637285.50	589462.62	80758.11	108326.51	94914.47	41426.50	24171.49	20714.28	36725.38	32719.40	18084.42	17109.63	25678.35	13949.07	8623.17	12870.34	21183.64	7643.40	11279.88	8600.86	7918.99	15420.46	15792.22	3924.43	8123.28	13051.15	7404.86	4362.86	2132.41	5945.01	3731.83	853.51	2663.70	2822.93	2368.83	2538.63	1852.70	2518.45	3182.71	2258.16	1532.67	1000.99	824.75	1519.56	990.62	1149.58
373			279982.03	2971981.50	136516.28	68961.85	35280.35	59560.68	37975.26	24104.43	47813.16	51846.14	14400.42	19783.18	10426.67	7062.39	6692.25	5273.57	5632.17	19819.44	37631.20	32916.35	7290.64	14307.42	22315.92	3011.47	12632.95	17999.21	23880.62	12927.00	7620.77	3082.46	6338.23	14159.43	2826.10	5167.18	5530.17	2113.63	1874.87	5472.92	10649.04	4674.10	1146.45	1684.78	1788.71	1240.98	823.30	1572.22	1831.25
374			14301981.00	42926880.00	5601666.50	32774.53	23330.83	50927.03	34127.57	31918.12	20380.31	18167.34	33521.21	26027.15	11870.84	11325.83	10432.91	12109.67	10984.57	9377.05	7244.94	5616.40	7633.44	9360.91	7184.30	14625.03	6169.71	13197.06	6575.07	3517.15	5809.60	3383.19	3292.41	1758.87	3089.34	1522.33	3044.95	1424.28	1946.49	2435.81	1370.57	1507.72	1221.01	1875.75	2369.49	2107.47	1895.48	1091.37	770.59
375			1713083.50	4237171.50	243639.96	9723.87	8342.61	38473.30	17712.42	16179.87	8756.34	9147.17	13364.37	7907.34	10009.80	4498.22	5846.22	11669.20	20028.37	2473.37	4764.39	5755.53	21091.12	10472.97	3831.96	4393.56	10328.67	11153.29	3332.53	2209.56	2293.40	4646.07	4740.25	3835.76	1014.18	3764.57	2088.10	2364.15	1515.35	2666.18	3271.86	1018.08	1188.34	1453.76	1122.81	1374.35	1650.93	450.75	797.61
376			192215.45	921397.18	57675.79	26132.52	35514.57	46574.57	29708.13	66773.24	22931.17	48376.74	45472.79	37482.18	28190.15	15250.55	11632.51	24457.84	24425.11	15257.47	18992.50	20303.07	11186.67	14132.60	5448.03	3292.59	5524.91	4016.54	7009.25	9735.96	8496.35	13822.38	10975.80	4671.62	6468.71	4408.67	3762.68	2956.89	3223.06	1727.74	2563.10	3723.42	3436.43	5026.60	3965.20	3194.24	737.86	1061.53	1107.24
377			596359.50	3756878.25	155651.12	34464.60	46778.66	16253.71	23665.27	32530.46	9457.65	6059.35	5855.21	12356.84	17292.10	19438.95	27124.34	9859.77	2349.06	5523.16	8769.90	6950.05	2948.36	3157.05	3667.26	4039.24	12267.29	757.83	8677.05	4293.94	903.82	2880.48	4407.15	2844.97	2406.62	2614.31	1967.25	1593.65	3124.32	4685.70	1639.61	3335.26	2498.53	846.48	575.09	684.84	882.85	1018.13	869.67
378			1026236.37	4606162.50	164334.06	14854.49	9772.97	16035.57	16349.07	8127.17	3749.20	5315.65	7528.22	17073.02	9711.25	13669.73	14133.08	10442.98	6317.92	8577.84	2444.68	2641.40	8456.48	7790.71	3510.46	6583.72	4488.80	2438.99	3742.79	3565.77	5226.10	6138.64	5951.11	4323.91	2073.05	1076.49	647.48	895.38	1988.22	1357.95	1273.63	1747.03	384.12	734.08	583.37	398.11	419.58	595.04	1247.08
379			4249753.50	24646586.00	1967070.75	32618.73	74120.75	58662.60	29562.06	18241.57	35010.48	12839.43	9320.99	10848.50	9670.45	20422.19	11459.60	10625.33	13445.59	10824.92	8719.80	15008.10	11357.05	10734.51	2885.71	2284.69	3827.13	4955.35	4587.35	3369.01	4448.08	9025.45	3638.40	1984.56	5617.75	3387.75	7151.67	2889.66	3627.70	4790.53	4871.05	5452.51	2527.76	1072.88	1213.02	1966.21	2391.43	1266.12	834.45
380			282321.78	3968297.00	119486.55	127917.01	114445.40	49135.66	23174.32	64770.26	61310.58	33980.41	59094.33	22052.58	31109.24	50340.33	44327.17	15862.12	31124.48	18516.65	34663.07	21284.64	10848.09	9298.29	18649.68	9714.43	6559.77	6122.71	11801.26	3615.60	3161.51	3751.57	12093.37	14291.12	6005.33	5273.62	7877.96	5737.79	2274.18	3164.02	1720.30	4081.47	5725.37	3400.78	1440.35	1592.94	590.13	2548.82	4042.72
381			406650.15	2886187.75	493880.09	130746.00	122231.91	71337.24	71498.11	30685.32	59225.41	33554.06	38706.58	30010.60	21048.67	20909.57	33707.76	24278.30	25067.20	30492.68	12602.40	20426.36	25007.83	14139.33	14415.16	10382.00	9941.54	7616.46	14791.56	8921.19	6610.51	3876.05	5150.64	5618.01	7941.47	12647.51	6763.65	2366.18	4639.46	4294.68	4307.35	5242.65	2686.90	881.54	3534.46	2322.84	1216.63	2225.52	2056.98
382			92744.51	1758242.25	90399.13	13917.78	7076.51	17523.36	26621.56	10854.35	12259.19	4628.69	8844.78	6835.68	9272.21	9039.26	8142.71	12554.43	4549.38	7375.90	7247.24	4372.91	3611.51	3566.78	4090.69	2438.96	2314.04	3974.34	6127.21	5875.32	4008.35	1104.46	3291.13	5137.19	3514.27	1415.39	2646.96	1940.18	1225.35	2263.09	1913.38	1302.16	1793.52	859.63	2373.07	1684.47	336.50	597.66	846.32
383			97767.87	1038592.75	69409.97	49793.17	66795.48	37916.76	36223.95	36943.65	42204.17	21069.56	14173.36	21497.21	32470.22	41269.20	56145.87	33872.57	41444.89	25441.33	11505.81	11948.02	13934.12	12427.19	14645.15	18098.33	21426.93	7343.63	7269.95	10117.89	13493.53	11387.12	4901.28	8082.34	6189.35	6873.29	6407.24	6303.87	3073.73	2152.16	2765.23	2849.22	2718.36	3351.41	2227.02	912.60	972.27	1684.29	1084.24
384			2816955.00	12325956.00	3919195.75	25174.60	12765.91	23712.95	55328.66	12251.75	15621.70	5682.05	4334.80	5718.95	9025.42	4733.87	3185.32	7686.32	3729.44	5861.35	6288.05	7447.46	5129.36	4378.23	3619.26	6991.80	6037.62	5464.75	6299.59	4742.79	6315.83	3180.30	1775.50	3037.77	1184.02	1341.58	1486.34	2393.65	1746.26	1035.73	836.16	1181.21	790.71	427.04	866.86	284.50	468.10	272.66	399.93
385			48057.53	1538225.75	91179.22	13014.21	23321.50	30780.70	11978.86	8120.03	3601.78	8723.98	7062.48	5674.45	6509.55	5432.30	1789.46	3023.01	1939.26	3476.63	3508.73	6306.63	6026.92	3537.42	1122.92	4804.38	2427.23	1893.25	1728.13	1107.40	1376.48	1061.16	1995.37	3056.82	2088.06	1086.76	1949.57	1307.35	197.10	570.32	502.57	315.20	319.29	433.08	268.53	208.59	220.85	126.71	140.87
386			118380.03	3391580.75	82617.50	19689.90	80497.01	71926.37	36207.05	38136.41	12280.13	33437.53	27079.72	20370.56	33616.34	21795.52	21305.02	28180.45	19886.27	33110.45	11859.98	13073.04	20916.13	12531.11	16516.66	12396.86	9492.85	21723.26	27193.11	7521.02	18807.70	8367.27	1640.91	7785.23	4987.69	4812.30	4062.54	5560.57	4767.12	11094.32	5112.75	3576.82	2419.77	5113.59	14166.17	4348.66	3108.59	3058.00	1598.63
387			4886791.50	11457859.00	634197.43	50860.79	42729.95	47696.32	62654.24	23514.73	16382.98	47808.01	27527.00	19312.17	8248.63	30076.64	29643.98	19311.87	19293.13	25571.24	28174.39	18019.24	12163.98	11764.75	14295.55	7587.54	11043.53	12096.88	10961.14	12106.25	11793.33	7501.63	6693.67	6062.99	6198.34	7340.13	6693.31	9225.95	4018.98	2202.67	2845.29	3081.33	4277.46	4111.50	2786.12	1991.00	2568.14	986.32	2243.86
388			627285.75	1792063.00	131357.40	18560.11	12006.34	10619.33	10883.87	2936.08	11745.43	12005.38	14145.77	7069.90	4111.13	7562.55	6681.56	4260.46	4846.79	8031.41	8597.59	9883.81	11089.22	8745.12	7823.07	6971.86	4784.18	4517.75	8133.54	3599.20	2479.14	2884.49	3762.56	3303.10	3484.84	1912.77	1951.11	1943.58	2648.71	1944.21	896.86	771.77	828.07	1245.52	1379.66	1663.22	1318.96	943.85	859.17
389			1062361.37	13003878.00	452354.87	36219.50	36099.08	22959.29	36079.29	11348.35	34273.16	23605.73	16312.09	19044.05	8608.70	13190.85	16900.57	18716.84	9841.82	11324.09	15278.60	11451.49	6849.08	12067.04	8945.26	5575.97	8263.20	7945.16	8603.79	11899.42	9017.65	11783.22	6846.95	3799.56	1477.56	3624.73	3359.35	2064.85	1864.97	4465.96	3044.59	1668.78	654.64	1249.36	898.27	1135.59	1626.48	1985.19	1828.07
390			836729.12	4973189.50	194837.64	62212.23	108668.81	59429.28	31917.75	38523.14	6667.90	9085.17	19111.70	17197.99	6043.06	9926.35	15945.07	7747.91	15365.61	15526.48	11967.78	5310.24	28925.22	18328.29	20920.72	12375.78	19561.18	7719.81	23347.43	18756.92	16778.98	5877.81	3327.06	7389.52	5181.81	1248.22	894.01	1573.03	1703.64	4218.04	4705.89	2351.53	2729.58	3611.89	1991.41	1567.48	1579.81	867.90	629.83
391			2607585.75	17561448.00	1293305.75	35395.78	16048.11	26424.35	39778.19	47017.83	38086.77	25854.41	42332.47	18306.76	19425.02	33609.90	28378.42	17324.60	11149.38	12098.01	21365.47	28970.73	23848.06	24304.47	30472.05	18850.51	10398.66	7297.10	8339.16	5848.59	5746.92	3692.80	2581.81	5092.23	4021.71	2530.06	8113.55	6893.78	2562.09	1058.34	2623.28	4392.88	1520.57	1934.13	1775.05	1908.57	1830.40	940.10	695.87
392			958014.68	7232876.50	276897.81	68567.40	39932.62	31522.66	44990.43	57211.20	39809.77	86529.65	29695.52	40365.14	22136.89	24831.91	29071.44	19300.31	19279.39	22622.12	12207.78	7409.87	5613.76	18680.37	10562.19	6384.98	10342.76	11759.05	21934.08	18123.57	11502.39	7329.02	7951.57	3611.50	6512.94	2310.37	2271.98	3202.70	8282.29	5945.92	2683.05	3016.78	3588.56	4845.99	4911.94	2092.01	2238.56	1987.49	461.23
393			5467349.50	16225502.00	999830.18	81776.06	89477.38	58652.42	35022.53	21793.19	31040.00	15527.39	19816.06	33077.51	27426.18	15448.03	16821.51	35153.32	27212.53	16576.08	13653.44	8971.06	21453.38	16469.08	7402.63	13669.08	15396.81	11078.72	6872.28	9596.04	11792.90	9608.31	9832.02	7471.57	6193.68	5576.51	8651.80	6852.20	7634.71	5652.85	7523.96	3354.59	3015.04	2899.64	1880.83	1088.47	1648.84	985.93	766.60
394			84555.12	940963.81	51194.71	45425.72	36673.37	33303.58	38859.07	41425.12	40690.54	22699.95	22637.85	12319.24	12137.52	13026.80	8484.96	15236.85	14283.72	10135.55	23647.18	33976.01	27606.69	12111.09	10649.01	19143.34	5109.79	9185.99	12127.08	14885.53	8824.20	9920.90	10471.67	4525.13	7331.99	5976.31	2927.25	2145.86	3766.45	1760.42	2119.39	2892.07	392.60	1379.32	2107.58	2479.88	1495.25	793.83	772.24
395			2849170.25	10774121.00	463771.93	21543.13	28002.41	30179.09	36058.23	36457.37	51875.73	7990.62	33733.62	28747.56	23713.60	11184.21	18001.59	40143.49	13678.10	11595.89	11488.83	17416.38	23330.90	11252.50	5302.99	4324.08	16943.67	5655.41	7229.53	9086.27	10495.13	10845.85	6388.90	3959.42	2986.53	6668.24	9503.17	3321.66	1662.71	4207.13	3881.62	1319.79	2690.39	1814.76	1062.71	576.78	528.71	529.28	1005.52
396			1114439.62	3584737.75	190157.70	36474.69	54125.00	36123.14	19448.59	6749.68	26760.43	26385.49	24186.95	31597.91	30485.05	25788.19	12217.89	10111.67	12799.87	7583.43	8007.49	9539.25	13299.04	9211.62	8583.74	11772.63	6467.95	4595.62	4553.05	2486.50	7331.51	5835.05	5039.98	3192.61	1644.97	2663.63	2294.00	1294.12	1519.63	1403.64	1431.98	1589.36	829.50	560.72	1165.68	585.60	949.20	730.31	684.56
397			2043574.25	11346081.00	546213.43	38465.12	78143.51	45839.00	17956.60	22794.58	38352.42	16116.13	12440.42	21872.15	25390.54	12390.60	7848.66	12211.73	38383.46	37848.96	8217.78	15381.52	18272.12	9515.17	11567.01	28656.36	19287.57	8436.14	7378.67	9929.43	8255.15	3177.04	6402.82	3403.14	4280.80	11226.55	5975.70	5487.11	4885.02	4023.15	4782.74	3317.47	4706.31	2210.97	780.67	745.51	1252.68	1021.00	479.32
398			664929.25	8559076.00	596208.00	84855.25	74450.47	80822.14	49943.51	27562.59	42295.44	33496.73	26776.58	51624.31	42770.31	14184.46	11388.73	20239.25	23718.30	25247.41	17398.37	43693.60	27412.68	19437.42	13108.38	14375.68	15895.11	14430.16	8734.24	2449.47	3532.34	4098.36	4518.31	4125.36	6880.70	7846.00	6406.67	4440.92	7370.26	9344.86	4359.64	2725.36	3384.39	3247.91	2174.31	3765.83	4068.18	3476.69	2658.11
399			2269319.50	7936374.50	594247.87	30946.67	32088.12	14831.50	55522.83	67511.63	36792.38	83872.78	49957.55	31314.49	45174.58	49054.38	42061.12	44982.82	26377.31	13235.28	19018.41	10972.80	10983.18	2757.77	11540.74	11898.08	16120.13	4542.64	6154.91	28898.08	10289.61	10668.79	10365.48	14213.17	3549.81	2034.59	7114.22	3662.48	2792.08	4177.03	2342.21	1885.13	2357.36	5017.86	2944.28	916.53	921.59	1407.61	1292.54
400			651055.00	2740791.00	200270.60	24134.93	61638.13	43837.51	29433.84	28695.80	12254.95	25918.06	8743.33	14739.31	9792.22	6353.65	6009.30	6797.42	6581.46	14528.49	15963.93	16729.39	18373.23	6094.63	5031.33	3702.33	7055.04	2170.56	3822.78	5097.80	4192.88	2838.48	6811.96	4191.75	2139.01	4419.30	3117.18	2300.04	1464.09	1537.45	802.16	2234.13	2335.02	2644.41	1836.74	1256.02	753.89	847.17	152.27
401			706778.18	8544969.00	215792.12	25876.89	38322.80	37467.08	23208.09	28891.63	50914.68	50651.75	40611.80	41541.07	34241.04	16664.27	18776.68	18758.94	35159.82	20121.10	17773.65	22611.88	10196.64	23753.90	16583.44	8842.91	12620.89	9880.14	8335.57	5299.37	16889.86	21721.02	9256.99	5386.89	2746.39	5553.15	6137.21	3966.29	6221.04	6409.59	5088.01	6368.41	2597.40	1656.15	2260.12	2286.90	1305.75	799.25	1993.77
402			1525460.12	19349978.00	697926.18	144185.82	140449.68	63962.24	55047.18	64430.77	113050.89	70238.67	38886.22	49013.18	6621.11	5107.36	32963.09	44712.15	19799.73	54760.27	114927.83	49568.82	16379.30	13855.21	18280.89	4362.79	12921.96	13713.14	16560.91	23612.26	29769.61	17276.88	3637.31	23431.97	18828.69	14463.66	5114.40	3535.83	7048.02	5634.04	11484.48	8112.83	4270.71	2400.76	3202.89	2890.08	1608.88	5219.49	1440.88
403			135090.25	1277609.87	38270.63	43980.95	27872.76	16802.16	27581.60	44945.28	20591.45	10247.68	13705.31	15580.74	15824.73	8977.52	8393.46	16432.05	13829.83	4108.43	4261.22	5658.49	11293.20	8247.66	5507.20	3431.72	11984.99	10100.84	2924.18	2963.43	5699.57	4945.68	5700.50	4031.79	5302.86	7478.54	5243.78	5103.25	2222.06	1646.20	1681.25	2144.09	4830.18	2958.04	666.57	1378.82	2118.07	1292.32	1190.92
404			4383752.00	8884416.00	803809.31	26390.33	27041.87	27716.35	28100.70	29428.43	21341.55	19301.47	13558.93	12627.70	7813.44	11169.28	15325.91	14064.94	26754.73	35728.58	11065.41	14554.91	31968.18	17049.57	8165.58	5816.14	7767.98	10478.05	13942.74	10003.03	804.82	3879.41	4619.28	4245.42	3979.90	1613.48	1788.07	2192.70	1687.02	2885.25	2668.08	4985.84	4448.75	6628.06	4955.64	2447.80	4325.93	2322.30	1379.36
405			150673.60	637273.68	80416.26	47687.77	75643.93	147921.62	53689.29	15098.84	35143.15	21670.08	26004.22	15990.70	41417.82	12429.44	9202.81	7991.59	11627.60	23497.78	19434.19	10822.83	17797.65	15547.66	12584.24	11190.74	8542.72	5065.60	4591.46	2956.16	4080.20	21200.58	26137.96	13098.10	11781.17	6785.43	7444.65	5344.67	5922.87	1419.34	4221.15	3795.95	3396.01	2021.98	2316.76	1640.67	925.23	999.77	1608.32
406			2166414.50	7437877.00	337852.50	86869.13	21747.93	39762.89	58994.04	48437.79	19981.29	29318.33	20002.17	15412.86	30176.70	64533.65	33542.32	24537.62	11957.32	8414.89	17451.59	14254.74	18890.49	11535.04	11149.64	18056.66	15494.02	4405.94	4964.49	2200.49	3477.81	2003.40	7124.43	8871.76	6926.70	6171.20	3888.37	6423.45	6280.60	3129.71	7398.32	3461.08	3654.50	1952.10	3140.05	4172.70	1200.77	1226.37	516.98
407			2565653.25	5721077.00	447074.81	8163.25	9871.54	7237.99	12550.48	12791.25	4659.10	5000.55	5807.73	2373.62	3601.85	4250.14	6221.66	1573.50	1508.75	1263.29	3537.93	1638.84	2979.88	2525.54	2691.28	2221.58	2816.79	2130.00	2371.45	951.52	1256.31	2637.15	1404.44	1124.99	1193.34	1922.49	1520.16	792.52	584.58	966.08	1034.73	509.90	551.58	1069.81	1141.20	976.54	1269.33	784.84	234.86
408			1429682.75	3465871.75	254952.89	11598.51	41200.11	36844.91	27925.94	13972.70	19547.94	17469.06	13718.33	12143.90	14702.65	8376.39	10013.75	3587.45	4014.48	10302.84	7428.03	7292.56	7370.30	3554.91	13153.64	8165.39	6860.34	5061.16	5257.58	5934.65	4938.34	5504.26	5435.48	2425.38	2909.47	1521.45	1090.46	3210.91	4231.32	1949.34	1574.47	3173.41	3074.23	1494.17	1080.92	1514.42	864.55	923.89	1141.31
409			333756.18	4028174.25	91108.25	15364.38	39019.87	31012.59	32127.83	19876.06	12978.55	33120.23	14558.01	9762.12	15030.56	13541.11	3954.74	8756.89	9023.27	4982.99	5246.58	12513.49	8996.98	4770.72	4221.40	3383.98	7213.81	3481.86	2015.19	3848.73	4785.95	5917.04	7566.64	11918.56	7327.49	1468.57	3213.09	2597.46	3398.43	963.35	4679.03	5075.97	1280.71	4339.81	1424.56	775.43	585.09	734.02	664.10
410			1419782.12	3748493.00	169995.64	32120.88	41252.87	31679.84	34625.42	13928.17	28969.79	38912.08	22744.83	15207.22	15581.94	15956.40	12490.83	7534.05	12869.63	10948.23	5502.26	14760.37	3728.62	3087.24	4135.75	3120.87	5571.50	4620.06	5426.70	9531.42	4730.86	3888.92	4055.03	2851.93	2367.08	2432.53	5466.30	3265.10	1228.63	792.00	1410.22	1366.29	2638.78	1604.03	1002.29	1391.82	1827.06	548.71	399.54
411			1651236.12	12033472.00	361606.34	84746.68	81562.01	29301.87	21725.37	20998.28	29845.15	26562.26	37922.71	18365.68	21144.58	7922.76	24782.09	10155.69	13898.21	25674.53	9209.65	9700.97	17792.53	7414.59	5251.83	5891.99	10956.41	11193.28	14399.45	4917.44	7246.28	2352.48	5641.47	19555.27	20526.84	15133.71	5921.63	5712.56	9721.62	10711.90	9409.57	2542.48	2922.96	3260.75	1738.35	1358.69	2566.10	1853.87	4310.21
412			974840.75	1680826.62	270678.21	16855.19	12250.61	19168.41	24148.74	15272.16	10489.12	13318.96	20446.12	14605.60	11257.11	4520.75	5847.95	11653.01	7857.73	4446.35	4560.49	4997.48	4506.15	6597.64	4779.29	2849.97	5612.11	7994.33	5928.08	4168.59	3788.63	2427.89	3688.45	4086.38	2664.05	2098.99	1063.51	3692.98	3324.03	582.17	1696.57	1754.16	1446.99	1986.93	2275.21	2520.81	1157.59	703.45	930.89
413			1667637.87	10097136.00	314580.06	79528.03	45494.54	39311.00	35737.53	48941.88	31192.50	17199.40	19723.06	23126.63	33590.26	13437.44	12098.64	54555.13	22577.99	12108.13	15934.39	16704.08	3453.92	13905.48	11243.50	7852.64	16899.03	8740.05	9192.18	12168.75	4785.25	5358.92	4332.35	6955.15	5262.78	11991.53	4591.72	1953.49	2908.56	7116.15	6971.13	4270.39	2356.21	2230.54	2546.80	1735.95	4679.54	3063.84	1620.37
414			860862.43	11059449.00	532430.25	21069.23	20951.80	56265.12	31237.27	14881.90	18736.44	23041.43	14810.76	8487.38	14940.09	9315.21	18539.33	18026.57	12776.88	10323.41	18715.34	20639.76	28368.52	19001.48	4943.53	6356.11	7706.98	2874.55	7111.35	6318.30	6565.23	2882.54	2552.18	2292.22	2153.13	3008.57	2132.90	2010.46	2715.46	1529.58	2048.06	1067.36	2016.20	1816.27	643.97	1161.57	1123.61	895.15	896.02
415			934372.75	3945175.50	280481.00	7887.16	6945.96	8665.53	32690.43	17467.40	11963.90	8040.08	2871.95	4559.96	4227.41	2072.76	3696.54	6317.58	8134.88	5007.84	2919.36	2703.71	2185.09	951.32	2181.94	3150.71	4180.60	5607.05	4816.43	982.76	1188.88	2202.47	479.38	803.08	1077.39	1966.37	1273.17	1176.07	1847.18	1038.95	417.87	492.73	1001.36	595.53	607.76	231.25	262.80	405.87	436.42
416			1617289.87	6407423.00	357056.71	7844.78	26531.67	28916.37	15043.13	26213.82	16338.21	8257.13	5399.28	4738.73	12270.68	12163.54	15524.41	17081.77	6128.98	3488.60	2839.11	5506.93	15483.89	6321.20	1944.13	4125.42	6008.77	7106.60	2530.66	3900.88	4182.31	2536.42	2488.60	1017.72	2363.60	2774.47	4072.57	2362.74	2113.74	533.69	714.01	1099.78	888.80	1554.94	2318.31	997.61	664.96	1037.25	598.25
417			393899.18	2395860.75	86094.28	11735.56	10898.16	30353.34	33756.36	18326.99	12882.80	5237.33	4372.00	8167.86	15624.41	10460.51	15794.96	9809.97	7701.10	6966.42	5098.53	3396.07	6442.32	6172.46	4876.73	5359.29	4519.16	4583.50	4755.11	8268.67	5707.48	4121.49	2800.66	4198.51	3047.92	1287.46	1678.22	1617.90	2099.34	3373.01	1488.43	1067.58	1754.27	383.04	1301.36	1214.89	894.84	1171.18	839.81
418			535957.06	3100827.25	143404.01	25905.68	25329.54	34398.84	36462.78	24512.35	17238.86	14158.27	12299.27	20921.00	18141.66	19252.72	31542.04	11943.19	16259.29	18625.51	11453.67	11881.58	10706.69	9544.35	10377.43	15169.54	9101.50	14742.98	14631.69	11129.96	8204.98	9439.03	5989.18	4779.74	6259.19	3391.55	4420.79	5365.42	5605.28	8230.72	5088.00	2452.16	2246.35	1473.33	1915.71	1849.39	913.72	1296.39	1123.39
419			1340665.62	9031802.00	452528.25	166512.85	97186.28	46374.90	46768.14	19464.05	37687.74	13883.16	24504.69	26626.62	26825.16	25187.62	15600.42	24533.32	24671.85	14927.54	22630.14	11613.29	16819.58	8788.66	15358.27	8920.07	7628.71	14470.67	10280.36	6647.53	10352.84	8171.34	7241.34	4084.59	6129.52	4484.78	5591.77	5988.58	8061.80	5714.11	5781.04	3434.94	5670.65	4231.38	5852.50	3068.76	1419.75	1599.41	549.10
420			139688.09	633512.75	48361.08	27300.69	25172.75	30823.35	33977.41	37360.15	37845.54	25472.76	14257.85	30080.09	27805.48	9315.46	38137.68	24645.41	6765.82	21475.96	41079.88	24271.31	12840.80	16652.25	5330.47	8968.52	7123.26	2155.99	6962.80	5021.12	2250.87	7747.37	11771.09	12298.69	4358.39	2208.10	5360.65	5103.50	774.42	1440.40	1556.55	1316.08	1872.08	630.91	456.90	967.32	1448.15	654.45	697.25
421			154067.60	1589955.87	69196.47	24726.26	15248.29	33735.32	10271.74	26606.05	24498.65	20265.35	11174.55	9190.43	8209.21	7167.91	3668.98	8340.86	7861.50	9913.96	8210.25	8087.38	11009.19	10361.58	15560.86	12959.41	16324.81	8642.90	2721.12	1847.86	2948.38	3650.54	3631.93	2918.67	1928.02	2599.81	3996.65	2250.90	1918.35	1967.45	928.36	941.39	906.67	861.93	1078.31	1515.22	859.18	425.85	412.24
422			785055.12	5319030.50	395416.75	65156.10	33394.03	34395.67	31107.63	32966.52	10220.97	10949.14	17168.66	36295.23	32622.61	20303.29	21902.26	22094.30	11783.35	4188.14	19651.12	23262.80	15021.01	15020.97	24057.58	14856.55	20660.22	14489.45	19946.12	7802.02	4238.05	5597.89	5604.45	10105.66	7860.39	1352.88	6352.53	6189.85	5347.75	5713.66	4558.76	3220.73	3793.82	4875.16	3532.47	1719.47	1477.61	1083.49	1121.67
423			6500031.00	12308132.00	1175439.75	17755.86	35120.88	7952.20	4868.84	8090.05	12835.30	21393.56	8396.95	3290.38	7012.11	3930.91	6038.56	4310.09	3995.99	8030.46	5116.72	4044.53	5610.10	3825.76	4555.46	2690.96	5177.59	4108.47	1656.02	2666.86	4099.72	3434.53	2474.57	2923.11	2077.56	1883.07	1507.69	2124.44	1113.49	1089.10	393.29	506.10	942.41	725.03	862.90	1292.79	817.98	498.78	389.37
424			186333.89	2160130.75	54728.70	28993.69	10441.73	25228.19	20044.96	21524.20	28181.50	22186.01	19682.58	20568.49	24738.91	22571.09	11734.47	7708.19	10026.04	14740.68	7518.41	12799.65	19525.61	12607.32	17515.66	11571.92	5051.29	5147.72	12120.77	6318.80	3719.09	9387.36	8866.87	6504.49	4900.11	2991.68	4253.76	4543.89	1883.67	3188.22	2157.55	1288.09	1728.07	1972.66	1984.84	1889.47	1581.45	971.80	601.41
425			277638.21	1653201.00	105896.82	4682.38	13352.36	15965.76	15316.70	27026.39	6360.65	4425.15	5295.32	9174.02	14876.45	5213.90	6594.53	4618.26	7630.15	9148.06	7974.86	3428.60	4659.19	1967.47	2527.97	6007.93	4107.65	1926.06	5399.42	5009.52	2171.00	2616.97	2064.65	1687.78	1361.42	1046.98	644.14	807.73	829.77	801.59	1013.79	991.33	816.95	245.13	425.47	594.53	503.17	360.43	388.38
426			76966.71	875933.68	70144.88	21325.35	10362.28	27575.96	15714.57	17141.61	11124.71	15134.31	24087.36	21366.83	26443.90	20262.75	6272.27	10846.23	14375.72	8211.45	15101.75	11813.06	3198.53	14105.23	13363.83	10057.12	5725.71	7907.06	15057.02	6416.06	4194.82	2481.08	2837.19	6542.46	3427.25	3437.27	2443.11	4038.24	5777.24	1548.35	2694.24	1159.50	866.66	1697.37	1126.88	619.59	470.15	531.36	959.65
427			130999.10	5007277.00	210867.45	18552.33	16240.99	17677.11	25491.82	19521.02	17560.78	38434.25	69869.41	39345.76	7385.52	3568.75	19039.94	22007.51	5887.55	11092.71	20117.42	13949.60	7647.39	8417.86	6027.95	13293.48	5022.66	15026.81	9692.01	6113.96	1713.40	5804.17	9696.92	4111.36	2934.11	1253.32	4015.19	3516.42	2687.96	1153.59	1673.38	2301.38	5882.36	5753.82	2269.09	686.63	2764.10	2142.48	563.23
428			113329.86	7127089.00	185894.78	33534.94	59553.65	11618.56	30604.18	17962.22	23189.09	20014.23	25449.15	36670.71	42278.71	47299.61	31748.75	14505.95	6847.63	6238.95	12478.38	7309.94	6154.62	8986.92	10460.09	9697.42	10509.11	7945.99	3296.71	5962.55	7174.94	9048.35	5279.41	2928.98	1768.94	2901.99	5270.37	3480.24	2964.68	1541.61	2956.73	1772.64	1501.23	2921.20	1731.43	2150.52	915.72	1051.59	1444.35
429			603487.56	2296103.25	119003.67	5487.18	3144.51	9283.59	11969.56	4003.37	2613.71	4027.18	2051.23	3118.79	2424.44	1569.51	696.02	1100.67	4794.55	1983.48	1760.47	947.01	2356.31	2130.86	860.88	2967.25	1539.25	457.65	705.37	1772.48	2088.27	1877.91	1151.26	1008.08	498.29	541.11	1251.19	793.92	552.76	858.53	578.97	536.86	486.96	616.20	883.27	565.12	167.42	257.86	197.63
430			571928.56	5042578.50	173054.71	10346.14	28602.83	44636.01	28595.84	15732.02	5620.41	6917.30	11500.78	13631.76	11824.04	14056.58	16902.39	8846.99	11937.89	12082.88	12114.30	8091.45	7015.35	11310.18	9169.14	2486.83	3383.69	4750.81	1510.15	1373.27	2798.76	5423.26	6312.29	3164.27	2463.01	3652.77	2880.58	3011.43	1794.13	1091.83	1542.55	3529.66	2163.68	650.26	1393.85	1196.65	1422.87	1144.05	1467.87
431			56021.75	1057289.25	119001.42	85430.07	53983.19	60152.95	27596.67	34398.44	61219.96	43826.15	40042.54	77450.11	75734.61	54793.27	26322.15	23336.19	24345.37	17991.71	39952.83	61976.10	30091.25	28782.95	17796.51	16150.06	17338.69	19722.89	9311.00	6873.70	17827.10	17935.10	22528.60	14047.22	11631.40	8229.35	4171.43	4144.90	6002.16	5373.87	4768.66	3054.09	2011.01	2069.29	2619.66	2450.72	854.05	966.94	826.27
432			102142.55	1492303.37	92467.08	40105.56	65144.29	25729.18	19845.96	27759.53	120913.67	56766.55	17042.93	42050.80	29837.95	7313.25	21481.36	55033.81	30987.28	3174.99	24394.73	14929.04	12867.16	13213.44	3492.84	14496.48	9126.37	4485.89	9937.40	20697.69	10302.64	2034.96	6980.55	21141.75	10892.10	4414.86	3160.74	1279.83	5357.55	7662.64	3623.48	630.56	1936.04	2011.96	307.83	2742.12	2792.07	812.10	413.21
433			190362.28	1325557.75	44119.70	10831.22	7605.46	8183.37	10077.44	22551.32	7523.49	10441.89	18289.91	15291.96	5718.68	8221.97	6680.41	5803.57	7117.13	13424.12	7938.67	6157.49	6387.16	7656.71	14900.72	9611.94	7297.23	6240.92	4291.37	4986.12	8714.71	7990.06	7272.05	2825.59	1086.56	3634.29	5229.08	2604.01	1713.76	1436.62	1565.41	785.33	1813.33	1555.08	412.24	327.71	980.89	429.09	873.10
434			376908.81	5908981.00	263873.40	141540.73	118446.26	27348.08	40506.77	33341.37	12135.81	13495.87	39058.37	23871.64	24615.26	10940.79	14088.30	37950.21	21024.61	6595.36	17555.22	13328.45	6679.02	1514.25	8131.74	7751.11	10784.75	10917.25	9809.22	4019.28	5309.39	2390.12	4707.38	8349.74	4898.60	7724.07	6503.86	2752.22	2533.32	4866.74	6146.61	3456.26	1782.26	1603.51	1384.36	806.01	1109.87	630.70	1018.60
435			1720834.87	9932248.00	962789.75	69580.46	52588.25	46662.30	37313.38	5334.21	7637.76	12030.50	4256.46	6997.91	1023.78	2279.85	2113.05	3232.78	2426.96	2507.75	2689.58	1906.96	5074.30	1785.29	450.89	1509.49	2428.15	1672.03	2208.59	1400.29	924.21	800.14	962.61	3135.87	2998.25	508.57	840.25	1576.61	1222.82	555.00	313.52	433.72	465.68	395.42	435.03	714.88	535.12	679.97	693.83
436			629188.12	6961524.00	184132.23	26603.60	29679.05	32152.50	18382.81	13719.44	13665.29	12907.43	11330.77	32768.87	8544.18	11754.34	10610.88	7942.82	9688.02	15285.72	19042.47	5495.25	2807.66	3500.86	2546.98	4242.72	6173.90	4956.95	2391.57	8875.74	5179.55	7313.06	6494.89	2361.08	2752.50	2509.82	3886.52	1177.27	1762.31	931.43	2302.12	1598.01	738.79	1431.04	666.96	1054.65	1063.18	1372.37	809.51
437			4214948.50	6988362.50	681526.25	37068.48	22301.36	38562.03	24923.52	24248.99	21353.44	24985.86	23243.52	21530.83	35353.61	9546.31	16357.41	4552.19	13687.69	24054.05	12959.73	7972.77	13666.06	20909.20	14459.24	13541.56	16375.51	8998.75	4599.58	6852.63	6586.39	4320.67	6196.56	2750.87	4632.56	4796.74	4215.20	2841.98	2817.41	1712.58	4152.79	3187.48	3112.08	1212.79	1944.77	1775.16	1785.40	1127.29	433.64
438			40848.85	651640.75	30270.13	19835.36	46542.43	61051.29	75067.39	42124.53	34005.29	19300.61	27579.83	23830.16	8854.52	18291.83	28729.33	8845.99	16384.49	17115.11	24396.81	23665.73	8604.09	10960.80	22379.84	44757.50	33112.73	11425.71	12159.11	5054.36	9247.81	9181.15	7532.63	7715.29	4491.50	3907.00	4837.38	2590.06	7332.76	8370.64	4688.87	2326.78	1294.67	1770.40	4592.99	3149.19	3115.06	1514.38	2505.32
439			228773.14	2466384.75	90172.05	12211.46	47053.08	80689.17	126349.54	78653.61	89734.38	57612.95	32042.48	18093.11	20214.04	19616.03	56907.68	55323.61	18684.42	22079.62	25381.46	4228.96	7616.46	19240.55	18372.07	1943.20	5023.54	7308.23	8969.55	7312.29	9681.59	7145.84	4897.31	6283.98	5494.31	3010.87	2689.77	8457.72	7195.08	1722.02	2071.24	3002.48	884.35	1462.58	2249.20	2900.53	1124.73	1100.29	1003.05
440			478034.43	7017831.50	457651.56	55243.19	48549.66	65557.42	67262.59	24627.65	14222.37	18738.69	39165.46	15473.48	9131.24	12829.06	33441.10	45596.10	23238.40	10997.34	5658.59	8399.74	3945.79	3578.34	4650.62	8505.06	7441.57	3166.44	5606.09	1269.69	6474.98	11496.81	7231.21	6791.19	2566.16	893.08	3932.84	4955.17	2259.87	2413.03	847.04	1417.17	2166.01	6628.17	6745.34	3544.87	1627.59	296.99	286.37
441			742138.81	1950746.37	79103.58	12324.04	3337.02	23463.40	13044.60	11115.28	7993.77	8658.82	12927.32	5071.00	8604.95	8964.30	6356.62	10845.74	7136.32	5707.94	11815.59	16327.26	6485.55	2790.16	6414.50	5970.30	4729.02	5203.03	3693.05	1900.98	2981.32	3676.43	4948.15	1683.88	1044.27	2149.84	3116.18	1415.18	1842.49	2135.30	492.05	1854.21	1168.34	752.52	2543.71	1302.18	425.11	322.11	578.12
442			322965.37	3153172.50	112449.11	21307.47	21561.23	26244.22	26522.36	12148.21	11951.01	40148.39	14643.22	9996.83	17815.70	23629.28	6903.73	3532.39	11068.32	6138.22	5282.14	6393.58	13747.68	29367.89	12609.39	10470.84	7841.80	3686.20	3049.81	14894.38	9780.75	2269.48	2269.79	3065.09	1095.58	3891.12	5813.27	2293.39	3661.28	2816.32	1983.37	3282.84	2708.82	1649.76	1234.03	2168.23	993.78	1154.88	1087.47
443			170340.96	1517640.00	45360.44	15482.22	31569.15	23838.02	14501.39	24959.58	8623.12	38887.29	44572.57	29064.47	20021.69	16665.60	16318.15	9608.28	16537.21	8993.06	12431.38	16103.66	11277.59	22616.98	26489.57	9718.29	18363.83	12137.23	6378.20	7854.41	10466.26	12511.07	4508.70	4602.62	3193.68	4035.14	3371.06	3707.49	1018.36	2533.53	2381.03	2419.86	2685.85	2506.84	2171.50	3341.81	1239.54	1136.50	1115.95
444			963471.68	2554051.50	202504.71	15796.11	12607.57	15148.43	12831.18	13385.86	10189.65	4082.73	10554.34	17442.22	12767.18	12283.49	18011.89	14806.91	5971.64	10903.02	14098.92	10939.10	14422.21	5496.40	2261.01	2241.84	4559.37	3452.72	1682.16	3623.09	3231.72	6354.47	10166.14	4434.78	3033.20	1924.89	2353.55	2751.92	2390.44	847.49	2775.51	1729.88	608.86	609.50	977.84	1676.38	597.73	449.10	806.74
445			477822.21	6984851.50	273193.68	28121.16	79573.71	69695.71	43039.16	45557.28	24844.02	25429.99	16471.31	25229.89	31762.84	21258.60	44196.09	11925.11	29481.52	44581.92	25679.80	13210.31	17577.99	12365.91	19597.14	14282.94	14561.53	14255.63	11968.25	9729.42	10360.00	8820.97	9074.56	17211.13	8612.86	9143.09	8194.49	6192.17	4578.94	6401.69	8079.92	8428.42	6656.68	2699.79	1266.53	1332.52	1465.57	1347.37	1634.23
446			107542.41	1068261.87	50926.92	17439.47	19517.20	28847.13	31474.76	22014.75	11469.42	23397.15	32241.61	14431.15	15946.16	19987.58	13871.70	9072.87	10519.72	14670.12	10643.49	13558.88	16091.59	3921.66	5011.25	4318.43	6969.80	9553.56	7498.53	6934.08	3903.50	4387.57	3518.21	4837.65	9793.01	9758.90	3436.87	2516.85	3481.87	1972.22	3549.30	3017.26	2960.71	1926.15	1751.86	1464.92	745.64	872.30	422.34
447			1746706.87	4206794.50	614899.93	13704.10	10113.01	41674.94	35660.08	12042.23	6817.55	7144.41	4265.05	4956.11	7959.17	1707.72	3631.65	3509.46	4274.43	5352.06	1501.26	2080.69	2746.48	2713.71	2220.06	2133.86	3118.43	2285.47	1347.67	921.15	1712.63	1485.02	1707.26	1751.10	974.25	576.19	620.73	811.49	890.96	1436.08	1147.01	587.79	255.39	865.94	667.10	645.31	297.44	459.08	347.96
448			891213.37	5181638.50	141844.39	12543.86	28647.85	11593.34	40299.74	19373.39	10386.69	6731.29	13870.49	14099.57	8858.72	22043.81	8624.74	3023.09	4143.11	6026.15	12321.54	13691.62	5573.02	4903.99	7055.94	5821.34	4204.16	8291.12	4800.77	8395.20	10095.64	4912.35	1993.16	1023.88	3741.68	3923.90	957.71	5490.17	4804.02	3327.14	3906.13	2056.09	1421.95	1269.75	773.18	789.92	1150.60	553.78	991.16
449			504989.46	2196245.75	78880.63	9072.94	7960.14	7434.66	26678.34	20012.34	8844.48	8970.14	13066.24	13138.75	3084.09	3561.70	3063.42	4457.73	7558.49	3758.07	3946.61	4966.31	3844.29	4155.27	3190.95	2678.59	7585.98	4824.35	2177.77	1936.32	3199.74	2768.31	1724.02	1044.60	1736.93	3161.72	1465.71	947.57	609.59	1327.05	1921.12	1660.84	1257.69	677.48	665.21	1401.76	722.93	195.86	394.92
450			78812.46	1473143.62	58517.94	41687.16	26882.70	79287.22	73498.36	72999.34	19454.24	30078.72	44581.84	44982.60	32503.32	34488.60	15720.57	8961.54	5364.39	8144.25	19967.62	24040.85	27633.91	47195.86	14027.65	9052.50	6579.99	4899.48	3998.41	11171.65	6513.75	8970.75	15775.00	7419.31	5502.97	7511.88	8505.62	7221.86	6325.86	3785.15	4966.24	2881.52	6107.41	3279.45	1377.07	1585.05	1334.63	1011.77	1899.50
451			1787398.87	7739391.00	422444.18	36534.03	89785.25	38940.75	33525.90	29676.80	24499.65	8894.16	15753.04	12227.78	50593.54	31589.43	31722.69	63204.69	20859.20	11532.94	12213.29	16798.66	10757.88	16472.23	13274.22	7116.30	13292.55	5993.46	7006.89	4879.68	5337.70	16163.92	6144.11	3684.60	7713.39	5294.13	3939.36	2422.61	1431.85	2800.35	4202.44	2603.44	5653.67	4132.64	4586.00	2113.52	6633.28	2713.70	2484.79
452			605602.43	8369597.00	237150.78	53655.99	36727.88	60898.60	26695.58	8457.54	39048.71	21770.14	10180.37	22056.29	15418.70	10553.00	12395.83	9621.84	6167.33	11935.73	12482.72	5898.46	13412.77	8127.75	6660.57	4039.25	9908.85	5336.26	4238.33	4667.66	3535.40	5381.27	2569.20	4868.62	5942.35	2833.81	3402.85	3987.26	1863.89	3197.90	1653.44	1962.77	2940.84	1302.99	1108.74	2235.91	2159.55	1177.61	1173.73
453			76340.39	1581911.50	56939.59	13784.99	10226.64	19370.98	14580.65	22418.35	8428.23	4991.03	7035.76	11485.51	8354.14	2512.26	5065.50	4985.00	6892.34	11219.54	5548.22	2723.75	1550.08	2548.63	1449.93	2304.14	5134.96	5655.19	4073.26	1186.52	1404.56	4114.06	4648.77	2311.42	1912.84	2406.46	2762.23	2397.84	282.79	224.04	599.69	2920.06	1972.56	838.11	721.49	501.38	633.87	438.90	415.92
454			108093.28	4832284.50	150043.06	41916.58	32585.14	81090.08	60592.92	94644.21	23253.22	26423.27	23552.01	23133.02	15878.42	12148.08	5973.81	20313.21	14495.92	38698.05	8273.20	24009.72	21556.13	12820.31	15979.91	25597.45	20094.52	15421.46	5133.61	5986.38	4788.34	6702.73	5206.21	3392.92	2765.26	2484.47	3498.27	1310.67	2250.64	3366.87	850.40	1678.03	1753.32	1417.81	779.41	1166.08	1348.74	1527.83	445.09
455			212148.70	6430395.00	127260.42	26595.35	73776.86	65688.28	42360.77	25472.57	47911.74	15257.91	15534.61	11555.26	9007.07	7072.88	7451.59	15314.05	7454.70	3395.67	4093.82	6249.41	12004.33	21655.85	38468.88	14367.67	4194.83	3772.49	6997.87	3660.38	3468.69	3534.40	3535.96	1814.19	6517.65	2779.24	2306.30	2702.92	3663.39	2507.98	1058.32	2591.51	2472.20	1930.24	1536.63	1803.50	957.28	3429.16	2220.47
456			403353.21	3557617.00	177364.95	25171.09	23022.75	37967.44	24793.36	35574.45	23073.41	28080.46	30323.09	29489.43	37377.60	13618.88	18305.55	13726.41	14263.95	16404.84	21676.82	20276.23	12053.30	14911.60	8817.80	4414.83	14552.45	15215.40	7903.38	7327.36	5391.67	3835.11	4755.59	7201.27	10640.99	2632.79	2859.43	1638.71	2588.54	2219.87	2564.12	2360.91	4330.31	2498.01	973.66	731.76	1624.37	851.37	1041.24
457			68863.35	452924.81	27021.38	12478.99	16763.73	28761.30	48711.13	35139.34	12957.45	4945.25	10775.28	11908.85	14342.59	12418.29	7574.84	5700.21	2969.05	9751.12	22376.58	6309.92	4902.42	6211.95	5942.70	8134.76	16139.38	9735.24	7422.42	4569.96	1555.94	8196.31	10430.00	3490.70	1944.80	1488.37	1456.16	1062.03	368.61	739.07	452.59	666.99	903.71	304.02	118.37	269.83	712.19	276.96	221.36
458			350897.81	2795225.50	104577.13	54183.75	54176.09	58434.05	48495.55	45474.82	34004.88	30652.11	17874.62	19129.35	30394.75	26180.85	16382.08	22267.93	20828.11	11919.19	15436.92	15488.95	14159.39	38078.10	47317.57	11581.28	14788.95	19576.67	6900.86	8253.59	8042.65	12052.37	4654.87	5692.33	4888.41	2993.15	4399.78	6197.32	2645.35	1598.93	2750.34	3238.95	996.04	2422.98	2282.34	1786.88	788.31	664.61	1143.12
459			246240.09	1347268.62	35066.19	4457.32	5044.49	7815.85	10968.58	5719.13	7873.21	10445.61	6472.19	1963.39	2073.52	3805.20	1646.65	2251.70	2980.58	3586.28	3514.07	1337.66	1313.58	845.27	2614.22	2176.58	1676.96	441.93	1763.11	1834.57	726.04	1253.24	851.90	1303.85	1407.37	1022.82	876.38	637.73	800.28	309.38	264.24	291.20	1046.54	461.66	193.93	235.90	377.29	194.73	244.31
460			186994.32	1923049.12	76060.78	18228.73	41884.39	41071.44	15910.25	10889.10	15265.04	15090.11	8556.35	10447.43	6750.55	5485.32	11614.76	12258.65	9387.74	7311.33	6722.67	6352.15	4303.34	9470.48	5102.40	5176.02	8937.12	7540.72	2881.43	6237.69	6813.39	7326.46	7824.10	4285.77	3000.43	2373.35	1668.86	1708.63	989.95	1456.16	412.52	918.00	2230.77	947.11	784.04	717.95	744.71	243.04	803.50
461			2570070.75	12532340.00	953978.37	17840.50	26465.64	42370.77	29227.45	19183.22	12814.26	12108.08	3749.01	5338.99	6587.51	3481.98	6199.33	7450.45	11888.44	10168.62	7290.67	7486.02	5020.12	3889.79	3952.13	6015.43	8616.73	3899.36	2803.51	5069.75	5832.62	2579.39	2629.04	1384.40	1881.08	2312.53	834.71	1647.58	4038.51	2091.45	1121.38	2264.39	1710.92	1315.36	1033.96	531.84	656.40	1344.70	1620.34
462			1090313.62	10314934.00	837990.81	63769.38	23633.32	29587.38	49603.23	20785.94	4174.85	2781.52	10487.53	7346.28	5133.04	6630.97	4503.01	4920.88	4445.75	4713.85	4207.89	2470.92	1295.08	3912.63	3847.43	5760.34	5842.89	7806.50	5293.17	2745.80	3125.22	1440.46	1969.83	1235.98	1356.57	736.74	553.49	1702.86	2668.57	1248.30	324.28	1119.61	1104.19	922.76	618.58	655.25	673.68	459.30	328.44
463			126295.61	1919894.87	97783.64	51278.37	25293.33	27481.60	34843.91	29143.07	16767.38	10949.21	22249.60	26294.56	11865.05	17816.50	16122.01	9440.77	26698.86	21816.44	30942.45	14906.46	9818.25	25473.77	23455.49	8265.81	6519.59	6735.78	6075.09	4956.74	5503.17	10438.88	8284.74	3825.25	6098.45	4578.91	3785.89	4388.38	2740.30	1710.97	2642.01	3868.37	2913.42	811.16	1914.38	1591.34	1807.38	1880.83	2438.01
464			140031.62	5028408.00	261857.17	24698.76	22220.45	28127.29	9888.06	26908.77	22811.29	13032.92	9052.63	6293.65	13437.58	16400.06	14266.02	9128.10	5086.73	13011.70	9756.59	16147.95	12116.42	6835.10	12626.57	12172.33	11856.65	5873.97	5257.01	1686.20	596.03	2199.25	7220.25	3511.71	2307.47	7278.93	8043.47	4773.09	4256.82	3815.99	1176.04	808.28	857.94	870.40	876.88	735.98	1055.40	910.15	603.62
465			876471.87	8611677.00	393884.46	48483.91	54725.99	28679.76	36273.17	28676.63	10367.32	15378.63	18673.83	22179.47	15469.44	8231.74	12977.26	11565.15	8730.63	11931.83	10791.28	13337.07	7520.21	12998.61	16184.62	7824.10	8475.47	10786.77	6625.21	10973.87	6942.22	5236.38	4827.49	2190.71	2213.13	7434.56	3487.38	3919.80	2619.29	2006.13	2466.49	1414.01	2884.70	2448.50	739.20	380.67	1052.35	841.30	642.33
466			1531412.62	3313696.00	205650.03	23641.69	39990.62	28329.71	16889.84	9799.55	17183.04	15289.60	9051.10	5253.44	11415.37	8104.08	2870.14	4343.93	9773.12	11158.87	5713.39	3543.02	9807.59	6407.58	5443.58	6469.79	7879.59	6368.27	3979.48	5587.14	2090.41	2221.29	1893.09	1442.10	2592.39	2383.74	2540.18	1719.88	818.48	1420.37	2710.81	1859.18	2307.78	1751.29	2250.20	647.62	1174.93	380.87	501.28
467			221803.85	2974906.00	128349.58	22163.79	15338.63	20125.79	21002.68	17851.27	20845.62	10279.13	7163.16	14753.99	5122.79	3206.51	4099.74	8089.99	11796.75	14882.75	12946.38	6399.22	4190.59	8423.54	10205.04	9363.32	5817.51	1719.59	3797.65	1515.08	2829.35	6019.30	4549.66	3975.75	5179.56	3840.31	1636.43	637.24	1990.86	2474.90	3875.75	2060.44	1015.95	1233.72	835.05	688.45	760.35	1120.71	982.54
468			520723.84	2884962.50	194452.37	8434.54	11551.03	18949.80	24053.06	9040.96	8853.14	6228.30	2392.76	5806.95	5183.03	2832.21	3421.90	4405.75	4575.54	6311.21	3667.61	3400.01	3695.84	3234.68	3477.93	2080.90	2175.28	2522.25	2980.51	2538.68	2038.94	675.16	800.19	2351.45	2070.42	1627.81	1071.02	1527.95	1637.08	753.44	1902.72	450.64	1376.86	1531.39	627.76	738.52	471.75	260.62	263.85
469			144523.07	1789017.00	51134.10	11757.51	29668.98	52093.81	33924.27	34919.68	21002.80	10978.28	7440.10	10240.21	19535.69	17582.68	5815.12	9335.53	11077.25	3981.95	7015.61	5318.06	4946.64	7336.35	3957.98	5760.00	8026.26	5982.89	4154.32	4212.57	8672.21	13085.06	14535.57	10295.60	2500.40	4046.12	2494.86	1765.53	1936.72	2130.80	2390.15	1381.02	2350.37	3940.96	2492.43	1762.63	2936.71	666.25	1035.45
470			1009059.56	2460995.00	175076.65	34056.39	19228.31	39663.28	64214.08	15630.21	18598.35	12756.04	4996.84	18749.74	18347.56	5225.78	4732.64	3461.78	3436.96	4393.41	4756.65	3016.84	2548.21	2329.37	3695.46	4296.86	2164.87	659.36	1328.07	2154.66	919.13	938.91	391.00	1125.15	793.88	1324.84	1818.82	1800.09	667.94	1225.65	1791.65	1308.48	1249.04	534.25	241.76	458.22	552.30	222.02	203.03
471			64494.58	577490.50	23636.17	31193.87	53274.61	25290.31	32625.11	54900.58	65718.50	17272.47	11033.42	14752.98	9047.44	5904.46	20544.33	37539.71	12713.08	18060.54	20748.47	22728.59	13241.24	14302.94	14061.00	10299.43	5698.10	7143.50	2876.12	11133.46	7175.86	5400.17	3331.55	6380.00	3373.98	5065.86	1828.21	9989.25	14378.16	5031.46	1586.40	1487.67	8424.48	3020.57	1622.35	919.34	3332.66	5482.12	1726.88
472			245812.67	2953068.25	62955.82	44185.30	48201.84	16592.89	28518.29	21342.64	26549.89	34529.65	26903.80	26336.80	36105.75	25682.37	17324.38	15624.83	14847.16	22227.52	25770.67	11563.64	14559.61	7012.08	5488.18	4516.69	10417.01	17475.14	15247.78	12271.33	5877.19	9435.71	6152.39	7340.02	5844.43	3156.77	10463.33	4066.53	1997.72	2144.47	7080.39	3137.40	706.31	2107.92	1266.73	3343.53	2062.54	1229.76	1513.42
473			5620533.00	10936328.00	965235.75	36421.38	64676.94	54443.14	74881.14	22861.77	18894.24	14015.77	26697.80	8665.24	12314.73	9246.06	4502.54	6719.81	5180.00	5025.22	7729.22	5058.80	8870.07	9126.31	10940.27	11748.46	8126.60	4542.77	6555.56	4408.66	3506.60	3201.72	1971.19	5898.73	4889.18	2792.99	1454.76	3897.72	6854.48	7316.20	2118.73	2731.34	2247.93	1932.31	1100.04	738.45	2038.40	1069.86	894.21
474			1048456.12	4192193.00	844994.06	10451.63	124744.48	71086.53	26217.94	59435.58	24800.02	21461.88	15734.91	6284.34	7633.27	23979.74	6970.96	10128.11	16729.75	15276.70	6657.26	3766.37	2249.10	14078.16	14254.90	1685.37	6339.48	3187.28	7801.68	6528.38	2527.88	5517.36	6550.68	6458.53	2294.86	2722.77	3992.08	2240.85	1533.77	1257.17	1613.58	1449.64	686.62	1494.04	2489.98	2228.35	1455.72	972.67	285.67
475			422387.15	4110820.75	258190.51	59697.38	47909.44	50133.59	50513.96	20024.70	14918.90	10169.44	15392.62	10986.26	10979.02	8157.43	18058.94	5476.65	9425.15	12541.31	18226.38	26830.57	15230.80	2168.88	2197.95	4090.89	9488.55	6242.61	3787.83	5393.50	11664.00	11816.78	7829.79	8564.71	1297.29	4817.55	6023.21	1913.37	4834.02	10380.10	5341.45	924.93	2735.10	2506.40	412.61	1903.82	2640.59	1794.27	3115.44
476			424020.21	3282496.50	107567.81	9558.94	20519.62	31220.58	33164.94	26662.51	18298.33	19437.67	9244.27	7638.45	6838.56	5279.88	11174.24	7555.38	4784.76	2431.03	4870.01	4380.11	7417.20	6212.95	6000.22	3415.73	6183.04	5129.79	4463.35	1545.80	3214.32	2091.72	2619.01	3372.31	3914.32	5499.18	2176.17	2664.16	2219.19	1198.08	1179.49	888.81	1233.83	1289.09	1752.36	1385.71	624.89	593.64	504.04
477			317159.87	1543468.12	115737.64	30341.99	14782.14	18420.65	10536.44	9121.24	18398.25	16512.34	4709.45	9861.75	8330.83	7550.92	3253.45	5276.37	19340.21	6213.65	16943.80	7899.00	10228.10	19030.91	12565.05	18293.95	23191.76	22277.34	6332.84	2366.83	3515.66	6626.43	783.12	2510.54	4174.17	4300.28	2348.77	2237.02	2604.02	712.69	1673.51	1730.96	723.68	5183.00	2771.99	603.70	736.53	250.84	509.06
478			4647279.50	12982499.00	1534762.62	28336.17	41015.98	45157.25	30828.75	15945.02	13185.83	22332.96	72083.80	39121.96	30770.98	14822.16	10045.27	9172.57	23283.71	13503.22	15028.62	21025.57	17800.42	6912.69	7048.04	4778.83	9850.50	9983.67	6642.38	10237.05	7573.53	4326.63	3316.26	2384.84	5802.98	2779.58	1890.67	2805.85	4908.85	3930.51	2548.91	3228.04	2805.47	2373.99	1231.54	630.39	1206.09	1633.73	1890.77
479			380353.68	1562347.37	85442.76	28248.09	20839.09	22976.33	21932.33	11455.60	19477.86	11487.89	24220.72	25098.42	9259.91	20122.01	12994.35	8997.61	30114.67	18510.80	17952.80	10522.90	10912.31	19566.66	11716.36	11354.75	8712.82	4395.61	6937.07	4743.63	2571.53	3922.63	10204.22	5436.86	6291.60	3015.66	1175.80	2457.35	2940.86	1122.18	2772.23	3189.80	3072.93	2102.13	3466.80	2377.78	726.27	1051.22	1295.41
480			102324.46	925024.93	26376.53	16465.88	18644.84	26884.34	21253.05	18666.72	6856.15	16003.52	10281.63	21705.32	33038.30	14340.26	10200.54	6998.39	5302.65	16552.92	14207.77	9004.46	6865.67	6873.81	3260.24	3393.81	4393.58	3994.79	2821.13	6263.35	6854.83	5484.07	4121.82	3183.74	6849.05	5311.18	8307.71	4447.63	3687.51	4843.61	3267.74	3925.48	4262.37	2645.47	1478.97	2525.67	2703.20	1488.60	842.89
481			191747.73	984437.12	46550.82	8468.87	16376.75	19397.75	44735.57	19840.19	5087.50	6280.78	11254.10	5543.33	4978.04	4203.22	6422.99	6749.79	4468.83	4692.65	9388.89	13047.30	8291.74	4351.97	2337.41	3799.42	5725.72	1049.61	1123.07	2665.69	1976.17	1666.74	3097.69	2476.90	2913.40	3835.36	1900.19	510.07	472.62	834.74	1396.69	1047.53	443.48	441.73	1121.36	2196.47	1454.05	856.40	1065.23
482			305315.37	3583863.50	102412.47	5249.13	11149.54	17114.51	8609.40	9952.33	5824.82	7209.78	10780.27	5028.49	1520.26	6685.08	4550.40	3297.21	3875.00	3924.57	2095.99	3764.68	2514.25	1706.22	1898.42	2730.81	1314.88	3460.96	1214.75	697.74	1854.97	3285.76	2134.85	591.04	816.82	1123.66	840.91	485.82	200.05	1725.98	2138.48	1863.40	1116.74	1304.03	1940.38	672.88	678.94	354.33	714.17
483			240355.40	1414015.12	98162.70	18214.94	18195.39	10455.17	9944.66	7673.78	6910.56	6799.55	5400.51	6207.25	7407.11	2531.34	9225.28	7579.54	3185.41	2897.84	3175.11	4285.62	1637.62	2328.56	2861.90	3903.49	927.80	1731.41	4013.74	2472.82	3777.85	2136.84	1708.17	2016.48	1968.66	2006.71	750.26	529.97	896.35	1165.81	977.43	1040.02	822.03	556.70	441.25	708.43	450.33	384.43	478.18
484			4763912.00	9176648.00	677547.12	46911.14	22629.03	19709.00	18266.34	6761.43	7193.39	5027.03	9510.92	14890.08	7931.82	11663.24	14281.08	11771.17	8176.58	1386.11	5179.35	4166.94	7112.90	3473.27	4536.97	2018.81	3534.59	5141.16	2122.10	7480.90	2802.34	2134.10	1910.14	1143.13	6692.77	4031.41	3254.39	5151.38	1065.02	1995.80	1919.70	1801.69	2246.53	2011.38	1497.66	1700.58	835.27	460.33	1301.25
485			196758.59	1999378.50	63599.50	18037.74	11208.47	22468.04	16697.24	7579.86	10721.66	12101.24	8350.21	5537.64	18571.30	21816.29	14464.85	5750.18	5644.29	7624.88	11250.60	9119.48	7664.65	6530.27	8220.62	4314.87	7289.99	11699.54	3958.18	583.01	1049.53	1620.51	4845.78	6317.06	1249.71	1063.55	1610.52	1475.26	502.15	986.53	1555.83	1149.21	1637.65	1028.24	1158.73	818.68	408.10	1025.00	702.09
486			270744.87	1192735.12	66176.57	7432.86	13699.54	25704.29	26308.74	14061.13	8147.65	10035.93	9996.47	9080.75	5540.66	5178.81	5376.97	10344.43	4586.63	4127.93	2959.59	6854.19	4637.41	4479.40	5137.49	4893.72	3303.84	4357.17	3970.04	2577.79	2655.82	1331.07	2961.70	2179.70	2190.14	2414.65	1959.20	1660.55	898.72	1403.96	1962.11	1179.09	398.68	632.98	809.18	1659.40	616.81	203.02	415.90
487			594938.56	6855258.00	191657.28	37028.58	15328.57	13346.95	10168.86	16339.73	10725.61	17807.32	19998.08	11292.67	2916.53	5505.45	8753.28	11607.21	6010.66	4504.56	6854.96	5819.68	10231.52	6186.11	6865.80	6372.60	5265.15	2780.13	3628.59	3651.50	2583.04	1639.56	1715.37	1214.82	2227.36	3800.10	1622.51	2379.50	2778.06	4381.16	2705.17	2366.36	1156.37	1673.37	464.45	312.39	1092.63	630.85	475.55
488			1448043.37	10823289.00	876975.50	64916.83	21261.35	20449.12	42399.87	25127.44	15972.22	8377.34	9567.00	5206.13	9178.22	3181.81	8333.14	5673.97	8655.85	9015.53	10663.83	2238.70	1572.26	1954.64	1792.12	773.59	1214.65	2342.18	1730.32	3189.63	3705.04	3162.03	1942.84	949.20	1367.07	2203.73	2312.24	1802.46	1056.78	1555.61	815.16	667.73	464.78	1106.80	766.80	695.39	786.17	421.60	350.75
489			904952.93	2591435.00	131528.60	9146.01	10201.04	24690.21	16087.40	4976.31	5031.95	5353.73	4968.52	2724.74	5351.33	1366.52	2291.85	2316.72	2184.18	3675.23	2107.87	1879.74	1998.73	3885.40	4030.61	2724.27	1477.61	845.07	1860.52	1174.95	577.76	1242.30	2248.34	2348.82	2097.66	1959.33	1533.83	1111.62	1437.45	705.95	1573.52	982.68	687.71	585.84	449.43	219.07	354.21	342.91	597.58
490			319636.18	2322920.00	98559.15	22373.71	23351.49	53354.66	19001.00	12223.05	7879.64	9675.80	6270.11	11726.00	10044.64	4431.84	3434.34	3537.93	3408.44	4246.63	5050.85	3884.11	2783.81	4552.93	12944.76	5552.47	4127.02	6873.04	6261.20	2988.14	8006.48	3368.07	1835.23	2262.85	820.23	3047.97	2620.15	1417.98	1173.95	1047.59	620.46	1232.37	2450.27	2158.00	1853.51	1447.02	703.36	385.76	1005.45
491			425153.62	1569227.50	77958.02	17209.92	15626.26	11290.84	58885.42	44856.83	13085.73	9727.68	8873.80	7147.71	9684.64	5567.71	3748.78	4176.82	3389.75	1242.29	6118.30	5493.37	4158.62	2031.85	3083.46	3180.10	3338.08	4503.68	4541.49	2161.17	2569.33	1351.89	2786.07	2543.93	1663.54	1328.54	1384.03	2798.90	1283.24	1466.48	1162.65	1755.06	1103.88	636.38	1419.35	383.21	292.61	329.85	380.77
492			180602.71	982495.50	25253.52	25733.81	22260.58	52935.03	11689.80	14250.75	7269.99	6562.46	10037.95	7441.31	2416.53	4802.47	11338.08	8081.59	2487.53	6477.57	7705.47	6665.22	2353.15	3165.01	8120.11	4580.75	1362.52	2210.84	1664.93	734.67	2170.78	541.37	2867.60	6718.73	2724.12	1242.06	1023.31	862.89	1279.26	1165.59	1094.18	807.47	642.41	597.63	1345.97	1423.33	703.31	99.93	168.48
493			78934.63	1519580.62	60747.10	8403.78	22113.56	27948.11	26789.87	16449.68	7360.81	2904.17	5358.44	8466.19	7729.97	10041.88	8800.04	5640.68	6831.97	5884.06	2397.51	4607.90	5101.61	2023.11	3016.71	8693.26	12001.61	1460.77	2794.02	2441.85	6362.08	6873.72	5564.95	2793.87	2340.17	2742.76	994.44	2404.28	2265.78	3353.36	2692.65	1392.23	1131.78	1109.31	1127.32	1040.29	989.82	367.42	282.78
494			170097.68	3696670.50	58819.70	15604.67	38580.06	48973.21	23962.23	15756.27	18542.96	24906.49	20408.27	12722.84	18016.75	23217.79	15738.88	10665.79	13612.17	11461.72	7352.52	4158.49	4416.12	9670.04	6701.08	3917.97	7995.26	5386.79	7916.52	12431.02	8158.52	3915.07	5176.59	2091.61	3145.84	5187.84	6047.75	2175.79	2848.53	2842.46	1526.62	1336.79	2029.76	3110.35	2319.64	1097.04	831.73	798.21	649.82
495			8825409.00	23173154.00	2329762.25	54648.68	45391.41	31351.35	69434.49	24915.29	28073.60	22914.43	39493.91	21920.23	18637.23	10183.97	12374.07	10080.09	8916.79	9838.13	6086.27	6403.96	11495.71	15448.33	12114.88	14546.32	14439.04	9935.34	10745.46	5810.31	10134.91	8327.59	6491.15	6054.66	7371.53	3453.14	2201.40	2108.24	3379.37	3389.46	2504.47	3521.66	4102.26	3335.86	2929.42	1638.11	994.79	951.77	751.99
496			4970061.00	12787661.00	1816267.62	128525.84	14894.74	58019.35	102878.71	15296.72	10216.58	16118.20	5789.00	13549.24	8214.78	6466.36	11834.95	2492.88	3202.47	5492.67	2641.05	2878.01	2751.75	1966.75	4528.15	1773.70	3131.90	1488.59	1191.85	1634.19	2646.90	2483.17	2877.12	2835.56	742.31	858.50	1752.08	2133.03	2826.43	1665.36	1122.36	1119.44	795.36	825.76	425.42	616.69	658.66	526.82	783.13
497			757029.31	3039065.50	112882.04	6966.50	17815.21	19483.67	16914.15	16702.59	27020.95	43706.55	19116.21	15012.54	11117.13	12898.10	9946.26	6111.38	4541.50	11745.42	11831.39	5819.02	5408.57	5648.24	4051.93	4099.48	4116.17	5975.66	2494.58	4362.25	5214.81	3497.29	7317.28	7947.82	1488.13	915.90	1032.60	1236.45	1014.26	3541.14	2204.89	1115.81	835.36	1279.46	1694.16	2246.76	1355.07	820.85	301.41
498			71639.41	874903.75	44405.46	27910.67	45744.10	16862.53	35370.78	43282.57	20171.28	11812.71	6760.64	2870.63	7734.26	7500.67	13533.45	13152.91	12003.60	7730.94	7623.29	5769.60	6271.74	5253.49	2024.77	4086.57	6776.11	7687.43	8145.44	6867.62	9672.80	3845.86	1536.16	1218.70	3285.60	6133.31	5090.89	1983.60	1847.70	3043.61	2265.51	1267.91	1202.48	1351.66	2087.45	1524.04	2695.66	1545.80	837.06
499			218799.65	1795363.25	77946.72	18263.24	35496.18	17592.44	45049.67	44173.99	18670.21	19305.28	19341.85	38066.62	49137.48	16086.48	9668.96	16885.43	15907.22	8858.43	9795.29	17237.44	12901.21	6650.63	6689.06	6190.97	3723.56	7933.57	4470.80	4079.91	7334.43	8677.67	5145.91	3826.91	3592.72	2985.71	5472.28	3188.43	2729.56	2533.15	3912.05	2606.36	1636.62	1862.07	1674.29	761.18	1646.69	1392.35	1126.79
500			226848.34	11199294.00	392561.12	34291.42	36782.63	55534.47	55096.20	68055.95	44379.66	22222.97	25106.92	26716.34	16277.07	22180.01	20816.94	29133.33	29790.45	9301.34	12521.72	8524.63	12348.28	20756.57	15758.37	7218.52	14141.51	14163.98	4539.46	10107.83	5596.79	12164.90	6578.53	6003.42	5814.10	3945.26	5625.34	4757.89	6071.18	1672.45	1734.14	5563.57	1395.25	1025.91	1252.16	781.50	1399.43	1801.61	1716.96
501			8154337.50	40227296.00	3847874.50	43859.21	18599.54	34062.12	34365.06	21169.41	19235.62	16140.73	29263.10	22596.60	18129.53	6121.14	6072.08	4280.67	8900.73	10520.95	5737.04	5606.38	6682.04	5636.80	3930.24	11414.65	7727.19	7253.87	6901.49	6299.68	7123.05	8371.92	6311.76	5144.43	4065.84	1960.28	3673.76	1062.50	2492.90	2971.31	2003.80	1658.12	1192.26	2028.27	1888.92	719.38	2961.77	2746.02	2289.19
502			4254804.00	18972528.00	2000396.75	16807.88	13542.88	30666.83	31715.33	30019.56	4436.85	9880.48	9815.30	12813.81	4576.85	4885.61	22254.34	23579.49	14213.18	12111.38	5606.35	9648.87	6193.60	6372.54	3901.47	5138.65	4592.91	2279.75	1026.64	1371.86	1143.71	1785.42	3683.73	5762.28	4032.97	1773.89	1073.13	428.09	341.27	1856.93	1882.88	898.89	1049.31	825.82	941.92	551.89	1362.32	1241.37	1419.62
503			172498.62	731596.50	48176.98	42544.79	37727.33	37289.82	16812.04	10798.28	18173.86	7699.18	7754.44	9685.10	5460.51	5733.46	8263.54	6562.61	3384.44	6980.12	6068.59	4402.23	4699.11	2705.11	7309.38	9154.50	4330.97	4056.63	7867.27	4217.59	2689.12	1597.19	2145.85	3661.62	5354.37	4014.78	6701.27	1785.02	1041.66	577.89	1523.16	1569.80	1281.98	1527.73	866.42	2035.05	1500.67	675.65	293.40
504			171545.14	2166617.50	63135.27	12474.58	7088.69	18063.82	34931.56	21004.89	6750.39	10207.22	10380.14	7027.19	6165.65	3062.40	2145.83	3424.61	5348.56	2216.68	1530.25	4211.58	4841.37	4240.40	2415.98	3736.22	3605.97	4303.44	3132.29	2829.03	1794.52	2236.94	2340.41	2263.07	2122.18	2325.19	1469.86	1294.98	1138.63	1645.14	2870.19	1709.52	1396.24	1022.57	503.68	698.84	413.74	467.58	443.62
505			171319.96	1261415.37	119283.23	7902.03	15289.64	17644.15	27803.21	15354.59	8480.27	11756.72	8217.69	5876.17	11359.35	9244.46	4312.63	11050.67	8865.77	5039.82	6705.47	9895.50	8796.10	15916.92	7533.42	5980.37	5871.56	1801.65	3667.62	2261.13	6203.71	5085.52	3530.74	2810.38	3356.01	1092.60	2476.03	3627.16	2600.87	738.03	1940.40	1431.59	522.62	441.23	501.74	578.25	472.63	143.43	283.63
506			301848.21	536835.50	35979.59	12271.06	60665.00	136838.34	17097.33	6133.13	6075.25	2987.33	6558.10	3907.83	3745.33	4270.92	2619.48	1685.76	1762.80	1898.66	2282.17	1357.52	1964.09	2160.17	2806.01	2456.18	1561.55	1825.50	3238.88	1087.47	1105.78	1049.07	931.09	1345.94	1716.38	710.69	529.63	332.29	660.78	673.87	379.31	473.06	435.68	685.81	513.94	591.11	795.53	270.95	179.07
507			181982.42	1185851.00	41321.48	7729.61	6149.05	7467.65	45570.64	22413.25	4837.45	8913.09	10548.18	6246.30	1592.32	3695.13	8604.66	2359.88	3916.26	4631.98	6205.19	4700.53	3412.04	4948.99	3865.89	2286.48	948.63	2393.47	1182.71	2325.55	1428.10	1253.02	1477.41	1884.28	3082.29	1310.86	934.31	1027.61	773.42	513.94	662.72	221.01	616.28	406.33	324.53	195.32	460.41	358.91	316.08
508			62547.81	418711.28	24687.37	6999.91	10605.97	8134.65	5957.33	6207.49	5266.90	4982.90	10893.56	7372.12	3587.70	4081.89	3328.31	3253.00	4374.01	5860.86	7443.55	5841.96	3876.04	3414.60	4984.68	2453.04	2089.00	1280.00	2278.53	1588.66	1634.80	1066.84	906.97	1362.48	2298.30	973.56	1241.15	909.27	766.36	1136.27	380.11	665.87	615.44	430.78	463.87	583.31	304.92	259.95	265.21
509			301573.37	2224205.50	122164.94	13105.61	10266.21	19998.32	6365.71	1184.27	4287.25	6466.03	8078.81	4964.89	4024.62	3136.10	2786.32	3570.52	2937.07	5018.26	1262.65	2399.31	2511.16	2940.11	2583.58	2294.51	3061.25	4357.15	4328.43	1825.36	878.22	1824.79	1079.26	1433.31	1212.07	1763.34	925.15	1138.39	652.81	503.66	493.65	308.73	1171.03	692.96	979.97	450.24	365.47	413.69	230.30
510			227172.82	977455.87	41740.66	14093.18	6714.33	11693.78	18274.65	11496.10	6074.41	5120.03	4656.90	2202.82	1906.91	3330.97	5856.44	2472.29	2999.42	2469.71	3500.02	1453.60	1708.12	3176.66	4030.23	2257.62	904.64	2038.74	1508.92	1516.19	998.99	908.75	1576.72	1225.02	739.46	1468.81	1187.23	726.13	625.03	363.65	487.92	479.58	496.20	379.74	729.35	411.02	265.02	291.41	314.26
511			198060.95	1470344.75	300985.59	30649.87	23144.95	15725.62	7613.29	5161.61	8832.58	3139.48	8073.21	9963.73	20307.66	10547.19	5887.00	9414.52	9487.88	5362.61	9162.56	14772.05	4083.60	2943.73	4559.39	1537.20	2294.67	1911.99	2283.77	4785.13	5132.72	3020.40	4563.68	3752.73	2503.73	2241.49	2395.21	1675.81	3492.67	2738.03	1933.09	1015.55	1166.75	846.39	431.84	376.82	1371.13	1190.08	694.60
512			431147.34	4783182.00	80769.29	10577.25	18839.77	82249.60	38358.25	27275.71	16047.36	12857.38	12349.04	12005.77	12025.91	2520.90	12583.44	8075.60	7796.05	8495.09	3431.79	7070.52	13034.46	5829.27	3270.26	8679.50	8565.96	7165.60	10233.09	3995.34	5670.91	6310.05	1683.29	2741.27	1888.66	1274.96	1347.60	2102.22	5125.09	1890.03	1592.46	2216.65	1757.36	2013.34	2695.40	2121.17	133.46	341.71	652.46
513			114206.51	731613.12	26330.12	23808.23	47355.37	71077.77	63871.28	38848.21	10252.26	19248.53	31462.60	42306.41	13554.44	8998.72	3492.77	33221.69	23111.40	3150.03	19662.91	18250.81	20067.60	18621.22	8076.11	1544.03	7065.80	6477.11	2477.63	5139.94	10939.60	5801.51	6190.50	11539.21	7140.91	3997.97	3823.33	3751.12	3347.81	3530.15	2022.10	3308.66	2797.88	1243.30	1131.79	843.69	1095.92	1828.14	791.59
514			751510.68	4310539.50	303645.25	19129.97	10021.70	13273.22	34337.43	14909.09	8735.96	11761.36	20758.47	24309.09	17416.31	16920.26	5271.22	7731.45	12408.49	4773.18	10813.13	9925.97	5867.24	3749.07	6229.23	6554.47	2364.00	4527.08	5806.59	4883.00	1360.74	550.56	1208.57	1285.27	2437.26	4709.54	3890.38	1302.19	1849.15	2546.78	1395.32	452.99	1127.38	1180.64	1385.36	398.91	1863.79	1678.01	656.94
515			326650.15	1995682.25	212375.39	17014.17	4972.46	40190.21	56845.61	17012.08	2876.99	5169.81	4228.38	3748.32	3001.47	888.37	1536.13	1123.33	2105.81	1464.01	2386.56	2512.46	1414.89	839.80	1012.35	1416.59	1293.09	921.99	1121.64	1205.02	1320.11	1332.36	1799.10	1104.40	743.91	822.50	795.75	847.41	592.90	466.56	493.23	237.45	456.31	205.36	583.66	138.53	152.36	419.79	382.30
516			515452.50	6089138.00	282922.59	23144.09	27212.69	25478.16	17963.19	45478.91	17182.71	2822.35	11130.02	8258.70	10557.50	8248.42	3301.47	12535.98	8315.16	17306.01	9657.78	5171.25	16031.39	8995.70	6823.46	3221.87	2497.47	4523.21	3969.48	5664.76	5367.11	3597.75	3543.83	1894.93	3272.65	1874.71	3699.81	3757.26	2273.00	750.69	1087.54	1918.44	2450.64	2795.66	3220.23	1220.42	1218.92	1647.58	1130.27
517			1297504.75	5171292.50	385469.15	37114.16	26399.28	19399.70	21862.86	20216.10	7050.85	5795.21	10813.97	14482.01	13810.68	7280.44	9685.41	3795.62	6879.56	5761.24	5415.17	6082.41	4318.39	3921.60	6307.43	5159.77	4032.19	5491.68	4310.42	3287.91	3634.95	5374.24	3423.07	4269.69	3764.31	4174.26	4925.07	2632.19	1152.21	1633.41	538.93	1644.83	1148.96	857.41	578.11	993.97	1034.21	433.47	1246.27
518			148492.65	2184851.50	62261.17	36370.46	32072.76	13705.87	23574.32	18578.58	16503.31	22232.74	15019.37	12033.66	7344.75	8033.98	13472.75	13892.24	12773.53	20768.96	22860.55	11369.40	13132.96	11642.16	16288.17	25585.72	6555.21	5350.00	5613.57	9043.97	13927.67	7625.24	4011.43	10688.16	8415.21	3308.12	1502.82	4818.85	5731.12	5819.28	4416.86	7255.56	3082.66	1342.59	2548.14	3191.76	3408.02	1665.84	1200.56
519			908876.93	2703604.00	256360.53	23329.45	20885.56	35839.57	54186.86	49422.96	18371.55	20320.02	8435.71	9403.61	18512.05	7801.24	9517.95	11381.71	3827.75	6106.93	8361.66	6145.55	9639.70	5633.91	6256.01	2309.43	2491.11	2267.22	4935.21	3468.06	1198.58	1774.94	4326.97	2555.52	3501.22	3384.48	2980.87	3122.84	728.92	1319.88	1505.74	1392.46	1938.11	2403.64	563.78	718.15	615.04	865.41	1106.93
520			134603.20	2415500.25	169069.89	16971.05	17442.97	14979.89	13448.12	11380.03	10693.44	7808.41	4148.50	8054.18	6040.37	4518.16	6199.40	5444.07	5705.04	3487.09	2494.84	3433.16	4127.24	2391.67	2470.63	3230.43	7445.40	3121.10	2735.74	1697.05	1370.01	1807.59	1362.42	3490.33	2018.65	3395.99	2232.33	1709.30	1274.50	844.21	1751.95	1271.14	916.76	864.41	502.34	1000.15	1072.40	790.76	876.62
521			183155.93	809347.68	76418.67	17473.28	14646.12	29527.76	40599.72	30515.84	17949.45	19561.24	11487.77	5475.35	7174.16	6448.10	4206.73	7343.76	8225.77	15485.67	27443.11	12834.44	16171.12	2758.61	6763.20	12933.05	5471.34	5816.25	10371.26	5530.20	5456.54	11910.13	7133.61	2537.63	2792.33	2400.71	2325.91	2891.62	3635.48	1719.60	2183.07	1563.01	1210.52	529.77	1764.82	656.14	836.83	973.79	903.98
522			2837751.25	10278010.00	621237.43	37498.04	69680.60	32808.16	46384.23	31706.18	15797.47	5454.42	9609.96	22101.60	7827.26	18065.87	16670.69	17749.56	11562.33	6209.59	10960.25	17670.32	7701.27	15774.27	10926.86	9132.93	4630.89	5335.99	7589.20	4815.34	3514.37	7283.43	17028.87	2337.88	1980.48	4160.05	4122.72	2666.27	4583.88	2609.36	2129.89	1150.09	2113.47	2262.59	501.88	1794.28	1007.17	494.65	1708.61
523			396100.46	2459822.00	204446.60	31109.46	29102.64	24586.79	52705.16	51367.18	21214.89	7712.57	16973.06	16554.83	19356.22	8503.56	13711.60	16425.03	15366.68	12833.59	36632.98	48383.72	12923.55	3161.85	7693.61	15016.94	17119.86	12137.29	9635.76	10658.65	9624.42	3530.11	4228.00	6583.51	4455.08	2521.94	2379.68	2691.48	7280.40	4892.85	2399.56	2045.10	2516.05	2270.29	3166.06	1986.36	2034.91	1641.88	1437.72
524			91571.00	437133.31	23445.86	17674.32	22779.24	35545.89	16505.03	12781.38	8166.25	5126.47	16436.46	5308.57	20694.32	18059.94	7203.48	8997.56	5066.88	8217.21	5892.05	7282.63	7721.49	5247.77	6141.22	8424.66	4591.18	10018.10	13912.12	10019.02	4762.67	1783.17	3167.63	4086.18	2452.38	1161.40	1678.46	1864.40	1243.13	1328.93	1113.47	1486.50	1409.32	2155.79	990.40	607.71	234.60	379.86	601.54
525			226418.62	928359.25	38334.07	15451.25	24523.36	24827.40	12867.50	2986.94	4870.05	4898.33	3351.27	4331.25	5214.22	3229.28	2010.86	4392.22	3677.15	3444.15	2021.72	1956.45	878.76	2387.78	5109.58	3717.18	1040.60	2078.66	3061.78	2286.08	814.69	989.85	1796.09	2599.32	4290.23	2080.83	2842.00	2165.78	1675.04	573.74	357.26	626.86	949.99	463.69	343.05	694.01	1036.99	378.15	370.50
526			235136.95	1500579.50	75451.66	13860.01	12239.49	22407.45	34232.75	15866.95	14131.43	11537.08	5949.73	4595.64	13276.48	7342.52	3714.33	6342.17	7682.90	8526.77	10685.51	4188.15	2698.20	5073.27	4396.70	4095.62	3313.72	9384.75	7458.16	2302.87	4331.16	5287.49	2153.76	1684.44	2883.56	1896.33	2340.19	2285.07	2049.99	2185.72	2211.62	1770.35	1276.82	1268.39	4055.34	2711.25	1959.50	953.95	301.06
527			48177.85	1111470.00	25602.06	38991.20	22689.77	11432.07	9407.17	13850.79	14942.95	14215.77	5898.51	18715.17	22221.11	15637.92	16858.59	8140.67	7606.31	9284.32	1973.44	5631.44	17110.44	11378.87	5948.43	3822.65	1855.02	1779.55	7637.38	10477.85	1177.54	1442.90	1888.41	11708.16	11782.66	2873.55	2261.08	2007.35	1137.20	2702.52	1889.31	1113.02	4711.50	3409.70	766.99	1229.12	463.83	1361.16	455.95
528			514773.75	5074216.50	222969.85	27054.90	5831.97	8876.51	20929.95	9436.23	10842.88	3618.29	9906.90	10088.03	3477.96	1725.99	4170.41	2691.96	1780.84	1166.24	3317.95	3665.33	5540.08	4943.58	4713.25	996.70	705.68	2751.02	2547.19	1447.30	1122.17	1302.80	1272.58	2482.44	5060.87	4232.32	1257.49	773.76	1594.69	1010.45	934.67	465.26	1055.40	403.64	537.80	381.95	982.03	358.20	594.06
529			185810.09	3499904.75	322384.09	59748.40	56232.84	40585.51	30642.47	24786.77	14523.32	10323.51	15740.70	10551.25	8740.69	8965.67	12183.04	8580.76	9559.70	6883.79	7700.78	3631.66	3710.53	5776.04	6879.86	7236.85	4698.12	3941.24	4925.18	1967.03	1857.85	1516.08	2374.36	2830.74	1240.75	1341.07	2261.48	1394.46	1146.69	1843.47	878.12	1235.15	1271.39	1306.59	769.69	1243.74	1134.27	884.45	1157.54
530			1194471.87	8673039.00	310958.56	24396.61	52635.91	40925.88	59062.27	14524.57	16572.48	14980.24	34513.17	30632.84	9599.48	15417.49	16673.60	22505.29	8936.40	11508.21	20749.67	14488.92	13347.13	4925.30	7939.92	15456.19	19365.68	8076.45	9608.15	6062.15	2148.09	3777.61	6930.56	10218.30	5444.60	2550.73	3957.54	3127.01	3147.34	1721.75	2515.10	2647.89	1575.53	2921.92	2512.17	746.72	1549.35	1684.25	1052.67
531			30053.44	544757.68	40007.53	39421.42	26346.00	26337.41	25839.94	15055.72	21420.15	30623.75	19151.59	6359.65	12275.27	25426.69	25199.68	8800.83	5681.12	4903.00	5702.86	8777.55	5819.54	8493.31	8822.89	7449.01	15386.23	8081.19	5581.36	8501.59	8660.00	4947.98	3087.76	2992.29	3207.03	4117.34	5330.86	2924.01	2999.08	2994.81	926.39	1556.78	3117.34	1151.11	498.54	658.31	583.84	2077.43	1365.38
532			252394.46	4765320.00	150882.14	50020.82	28704.63	34356.55	91219.26	37876.30	31736.25	14973.48	21345.11	15078.99	28358.54	6347.76	9114.57	9320.09	21659.43	15649.78	16141.76	12976.33	21690.68	8654.01	18281.44	20362.50	7786.65	5574.36	5623.22	6829.18	15490.94	13742.96	5417.34	4554.64	2716.96	5653.69	9118.73	6241.15	959.38	2813.75	6173.80	4418.94	5670.52	3040.29	2656.87	1213.63	1208.50	4814.55	3924.68
533			418930.71	5269931.50	58722.43	9758.08	13705.42	24697.98	45619.07	21803.59	9326.25	11064.16	4277.36	7766.04	9334.14	6751.55	13905.33	17281.63	10023.00	4679.53	5064.02	6378.98	2067.48	3989.36	1778.32	3755.18	3856.61	2972.76	3027.86	3685.66	3637.64	3518.21	2277.19	3353.14	1648.71	1252.43	1264.98	1535.92	484.88	1211.52	650.50	1684.78	1473.30	3128.13	2157.66	902.27	1691.67	806.12	580.63
534			883485.62	4694302.00	246475.54	24837.88	10912.12	23708.72	36485.85	16503.81	6552.59	4406.84	7104.30	9839.13	12570.23	8303.69	2468.36	4627.70	7302.79	11915.91	17503.30	6515.04	6915.29	5403.57	6562.58	4872.08	4540.63	4679.46	2713.02	2533.12	2952.42	3275.39	2321.72	2608.42	1296.70	3116.93	1932.90	1316.16	1135.67	1676.90	1243.16	1452.84	2326.66	859.30	632.54	542.75	716.68	1049.93	1527.89
535			608916.75	2155464.75	94997.20	14679.82	23472.51	55021.58	49483.41	24665.75	36607.38	24418.59	21216.60	10845.53	13427.76	10334.74	16441.50	14241.93	11605.34	8468.21	2241.87	6581.63	5027.40	7997.59	3652.38	6141.34	11011.07	5468.55	4968.93	3260.01	3879.62	5929.80	3581.10	3149.66	6771.74	8776.91	7698.55	6303.94	3412.69	2201.02	2552.44	679.84	1534.68	1207.23	3360.59	2553.26	2251.01	1898.30	1615.08
536			1723020.37	8281138.00	392635.71	19697.77	21448.37	21093.99	36289.55	25635.76	30837.60	36652.61	16308.01	24167.79	5632.57	18917.09	30108.37	20989.71	11578.79	13679.70	6640.93	9262.53	8805.97	5281.61	9289.11	24140.41	19701.82	13739.82	8149.21	4929.92	5468.89	7174.42	4295.27	4449.67	5345.54	4764.09	5944.88	3101.74	3325.94	2878.38	3535.90	2049.10	4028.95	3046.64	2674.39	2851.94	1970.57	887.72	1783.99
537			58127.83	766928.31	43903.19	9740.12	8201.10	34208.38	50297.69	7520.19	18043.24	12299.88	3302.48	7639.43	14668.98	19855.21	4351.48	3925.66	4973.19	7450.33	5735.70	9234.81	5517.51	3653.91	5917.17	4248.45	3746.60	3359.91	5452.46	5491.02	2387.99	2333.01	3097.45	1854.71	2995.23	2529.32	1532.53	1926.93	1810.53	3691.60	1818.70	1538.29	1821.36	2033.97	2156.64	1056.68	614.37	568.96	396.98
538			76152.94	442588.37	48980.22	23577.87	27648.13	34833.23	20157.77	9277.92	14815.96	8609.73	6893.67	6334.27	10114.00	4558.17	5239.09	7661.60	9968.38	12172.93	7936.95	7587.35	4557.81	2776.90	2308.61	2936.68	3029.61	2795.98	4492.94	5467.82	3646.22	1982.36	3445.89	1995.00	3202.62	6339.74	3186.46	1129.70	2568.66	2959.98	993.73	826.53	1286.74	538.89	369.00	634.28	815.21	1184.22	1428.01
539			156683.54	948164.43	45085.64	7657.33	15336.33	27772.44	37085.03	16337.19	9129.08	7464.91	12753.88	12924.83	7132.69	11443.14	6027.67	4077.31	6815.64	5417.44	2241.68	4094.62	3727.77	4852.15	2867.78	5471.07	2020.85	3473.89	2359.95	2189.88	5783.37	2855.17	1859.81	1128.63	4191.33	2542.08	1973.29	3066.20	3429.86	2131.86	2069.87	1258.00	1627.67	992.57	358.96	731.27	225.45	412.06	386.44
540			608087.43	3722426.25	173246.35	15999.68	14568.29	19269.09	27447.79	16658.27	9706.13	13775.31	6312.49	7464.15	3808.89	1631.79	1709.01	3691.48	5774.31	6275.22	2380.68	875.20	960.66	1710.89	901.86	1264.72	819.75	1069.10	1916.16	1401.40	1051.38	950.45	518.56	505.74	609.82	907.53	679.01	897.80	749.88	1272.23	773.71	939.58	286.16	204.11	247.38	324.32	451.99	599.29	443.30
541			104093.46	2222244.25	59392.10	29394.45	25012.37	15884.84	23964.75	18367.39	14306.42	6400.46	5232.12	5148.04	9559.04	10120.54	7304.06	8363.89	4409.52	6120.47	4174.27	1912.81	5310.23	6096.30	2816.35	6354.24	3012.03	3785.30	5736.27	4417.46	3341.17	3351.89	3237.54	1531.47	1303.25	1266.47	2150.10	1981.32	2269.00	1225.34	660.39	1493.95	1781.61	1517.71	805.32	475.61	738.93	979.47	951.86
542			536989.00	2453888.00	89240.31	24664.65	14879.12	10169.29	21675.47	22320.74	8208.78	5298.11	8915.87	17437.03	4761.05	1578.40	1601.95	3679.89	3791.97	8384.09	7691.11	8120.71	3685.94	5087.99	3342.10	6248.53	4359.41	3291.14	4330.10	3872.69	2655.28	2119.52	2445.35	3404.39	3178.28	3632.03	1736.23	365.95	1743.93	4004.24	2931.00	950.17	945.19	816.97	791.89	1303.02	612.96	615.35	195.17
543			333270.50	3653170.75	140076.15	14836.38	23385.35	22968.41	53675.58	10742.40	7084.31	8334.47	6860.17	15151.58	8157.81	4507.75	4505.62	6693.80	12577.32	5325.98	3618.45	4310.16	4976.83	4616.99	4906.62	11488.11	8651.99	2111.01	5940.61	4185.00	4935.13	6615.11	9038.41	6954.95	3025.52	4784.58	2163.06	2046.64	3553.95	2555.58	2704.38	1808.80	1275.10	1283.87	386.75	673.04	1032.45	566.66	303.08
544			139184.79	1643077.75	68178.92	25261.54	24447.02	15298.68	25682.04	17504.04	12078.34	17371.82	16530.18	11706.22	8166.44	8193.22	5433.18	6558.44	9897.32	10606.15	4069.39	2495.97	4999.95	2520.25	6398.49	8852.74	6690.17	12808.35	5717.76	2271.01	4575.01	960.10	1986.81	3639.91	5969.26	2088.18	4785.56	2880.11	1218.25	1241.92	2768.09	1202.33	469.03	793.80	738.95	962.64	1672.93	1162.04	465.60
545			155012.60	962671.50	28244.56	9734.90	5317.03	18042.68	41583.65	27006.70	4852.37	3579.18	4872.21	4419.14	3904.40	4654.11	5224.87	5395.96	5864.66	2176.50	2874.95	2913.73	1729.95	4549.63	2247.16	1288.36	1243.51	1153.41	1159.10	1059.86	1390.56	2328.83	1047.03	1743.26	1133.04	2163.37	3043.77	520.91	623.93	1499.41	981.31	879.31	1343.99	328.64	385.64	566.95	222.81	334.14	530.91
546			265274.81	3703076.25	106691.58	19150.97	28498.56	61770.14	26928.25	19024.13	17293.05	15175.70	8409.47	14284.67	10968.26	6405.51	8082.72	16890.88	11000.70	12673.33	9845.96	8387.49	8750.63	8276.75	8830.62	9828.24	19801.20	10871.86	4240.01	1640.54	6379.87	2759.01	2435.95	4063.78	3994.43	3807.19	5367.18	4509.34	1230.18	886.12	2534.37	2825.96	1450.10	675.19	845.55	1651.19	938.83	854.55	1491.46
547			299661.53	3072931.75	69404.68	4649.82	9926.68	27328.76	25869.95	14035.29	10876.77	7531.95	5379.05	3837.17	4093.10	4418.65	9358.35	8478.74	6373.84	2574.26	4071.57	3771.97	955.32	986.56	1675.52	4351.57	3235.87	1995.99	2517.94	2320.45	3093.14	2087.99	1444.59	1806.82	1526.48	1809.66	2468.70	3204.15	1082.45	1305.03	1284.12	1546.89	1154.68	1077.55	1356.45	1545.42	1425.29	736.88	1022.52
548			231309.48	559778.06	36430.96	20010.71	16718.47	17983.68	34160.26	26822.76	6861.52	1948.62	6486.80	8916.74	5538.77	4907.91	5663.56	2843.32	4874.24	2927.82	2954.79	2314.42	2224.86	2041.09	1697.41	1513.14	3051.05	3864.94	4060.29	1568.71	1278.17	1369.21	895.70	1105.02	3064.79	2422.67	3588.88	1621.83	960.52	382.90	722.77	554.22	342.24	269.88	910.13	365.98	354.26	376.51	543.87
549			39518.32	532046.50	16886.08	4908.35	21281.50	12749.19	7135.94	9459.54	6827.96	2369.96	2891.75	3919.28	4864.14	5210.66	1776.37	1911.31	3103.25	2734.79	2836.71	1896.18	530.48	401.66	1127.38	2816.58	5273.57	1827.01	1693.40	1112.40	1104.60	886.06	1442.42	849.61	1205.71	797.00	1691.81	1092.57	874.09	452.24	408.10	663.21	759.71	315.79	403.03	402.13	235.33	317.70	214.06
550			91200.61	594448.25	53646.32	17883.61	17464.55	7285.64	12960.08	5518.01	2776.27	2227.99	5621.82	2364.03	3060.45	2498.05	1612.18	3822.77	3575.66	1773.09	2016.50	577.75	1485.98	730.12	486.94	674.86	538.97	2468.32	2779.56	1626.84	1230.05	991.79	436.85	688.45	559.36	526.86	496.67	806.97	210.96	604.46	346.65	422.64	1361.00	773.10	438.54	329.18	352.37	137.48	415.48
551			64629.02	680869.75	20942.51	9906.14	6080.12	12627.33	22189.34	14371.84	6045.12	4355.33	6884.81	5353.71	6496.07	6336.55	5556.73	7881.32	9576.29	8716.75	1683.65	2698.09	4475.11	3415.47	4284.60	5742.02	1769.39	2564.15	1848.14	1756.45	2637.44	3121.02	3273.12	4230.94	2211.26	1497.39	1594.56	1203.46	2032.31	1440.82	2209.45	3039.96	1647.89	645.60	626.56	369.60	376.00	628.46	917.24
552			270438.28	2544960.00	88655.53	9574.85	5641.55	22439.91	36684.65	14159.18	11017.39	6960.59	3668.07	8383.93	6746.71	7299.42	5714.82	9733.08	7480.09	1057.80	5861.47	4306.60	5597.15	10484.75	8789.55	2471.50	1353.00	3437.20	3266.17	993.29	2088.79	3596.82	3932.04	6071.72	1408.69	2330.87	2222.30	3960.16	5299.07	3112.14	3659.26	1102.68	796.47	570.70	1426.07	482.00	246.63	627.02	585.83
553			138308.85	1221544.62	50567.22	32698.55	47771.48	98398.03	69271.54	17387.14	5409.34	11951.53	11932.88	9761.09	10774.13	8293.87	2916.04	8996.18	16227.58	5309.20	5847.55	6594.18	4321.62	9458.81	8278.13	3556.80	4013.72	4655.15	3661.62	3939.81	3846.40	4513.41	8574.21	5844.93	1380.85	1615.37	5654.55	2854.44	2737.77	1405.91	712.36	2137.09	2510.06	4314.20	2328.96	1638.67	2377.03	1922.32	2012.20
554			480960.21	1570093.75	90652.71	12849.58	9443.83	37530.88	37469.75	13685.96	9912.65	4713.94	3146.53	4578.79	4146.48	2784.89	3507.66	3330.18	5361.52	7606.66	4430.72	2579.66	2743.53	3291.30	4028.80	3420.77	4698.55	5197.86	2630.16	2316.67	3619.30	770.44	998.65	1365.98	2301.45	1152.77	1426.32	995.65	250.34	588.85	1498.33	795.50	700.47	1333.15	1617.47	1296.16	932.88	672.87	800.61
555			139804.90	2328684.50	54139.23	6284.56	11708.20	23661.80	22478.94	27876.17	23505.22	7603.77	15373.05	15406.09	22258.04	28882.89	26581.23	15726.45	20493.32	21561.72	13222.56	8650.00	6566.52	1342.75	3137.16	3411.66	7414.44	9372.70	10489.89	2248.82	3069.24	4828.42	5536.66	4149.22	3322.64	7802.08	5739.37	1657.92	2102.92	2084.24	2963.90	5052.34	2847.48	2387.09	971.42	2534.04	1430.61	864.00	523.58
556			289157.81	2189970.75	224454.60	127850.89	86872.87	66382.14	60481.03	25187.07	28960.54	24224.01	17714.50	17373.06	20170.40	17022.14	15822.05	9296.55	8404.36	12723.33	11390.87	22266.50	10136.38	4789.68	7549.45	12203.93	5861.08	1710.60	4138.57	2493.73	5905.27	3316.85	2764.17	3640.59	5260.67	3404.31	3587.99	3062.52	1041.51	807.79	1168.60	1058.67	2688.07	1821.38	2025.50	2108.49	1457.15	972.04	413.77
557			116952.17	371145.65	54091.69	15714.05	11172.28	50298.06	71699.32	20434.71	30572.02	26085.56	3775.40	9434.52	5777.42	3635.21	7153.95	4272.72	4444.31	5004.82	10836.20	6735.27	7145.34	5654.44	2310.40	4219.14	7065.01	7480.41	5168.51	6436.36	5572.94	1682.19	3944.77	6950.52	6745.74	4627.38	2564.02	2182.05	696.23	1637.43	2211.81	1678.85	1430.66	2282.09	1505.51	1741.49	1836.31	842.99	643.06
558			426308.25	3838007.50	322731.84	23697.00	16543.56	10131.79	16499.33	16993.36	6164.97	5936.29	2610.14	3900.33	2070.00	1937.92	2345.45	3301.97	2653.87	3064.96	1329.62	1006.85	466.00	649.34	1111.45	2802.89	2280.02	2868.27	1228.28	1243.49	1021.67	1136.08	761.28	939.66	2096.61	557.51	1090.38	938.65	383.28	319.78	441.65	725.93	594.60	539.15	252.09	206.10	298.93	457.02	221.11
559			1075837.62	4840384.00	392976.78	7147.63	9708.75	12732.49	13072.60	13500.31	13252.89	11080.27	3691.61	7784.07	6008.52	3777.25	3061.96	2678.68	1154.11	2872.89	2474.46	4892.70	5100.10	3239.76	1894.83	4232.10	3158.50	2025.91	1946.72	617.29	1692.03	2219.30	1087.59	646.42	2799.65	1253.47	829.78	700.93	417.89	2078.66	1561.40	885.19	2727.33	1135.01	871.16	1022.14	757.84	356.52	351.30
560			75552.36	961704.37	86191.95	64338.13	38586.32	25537.08	22894.50	11956.44	6998.98	2744.26	2535.88	5692.08	1544.66	778.26	593.29	613.04	352.99	456.56	432.33	478.57	332.13	701.47	593.97	780.86	384.82	419.95	526.30	347.75	392.62	260.29	240.39	263.93	96.63	102.65	140.53	141.18	169.85	197.91	113.04	159.21	195.24	153.50	85.74	42.77	152.64	136.94	202.78
561			380263.34	6369850.00	252725.81	12261.35	6727.98	18419.78	31191.94	13412.47	6155.55	3598.81	1949.26	4118.10	2651.96	2512.80	3117.07	3900.75	5488.94	7360.25	4188.26	5236.74	3408.30	3808.68	3471.19	5644.20	3652.97	4353.55	3461.41	1170.95	1331.96	2587.53	1752.92	2074.60	2250.32	1748.47	1765.70	901.04	1251.69	622.74	853.24	546.22	583.93	1037.57	707.64	1270.02	504.13	642.45	869.03
562			180234.25	1673045.00	43621.26	13045.80	11920.92	15643.46	17484.36	14874.47	12412.94	16195.95	6091.82	6462.89	11279.20	10366.83	9576.61	4960.46	5382.13	7496.15	13141.61	13652.76	8696.78	6434.94	2160.42	13364.29	11534.05	2079.89	3577.51	5278.90	8480.14	8535.35	7358.92	3893.12	3686.11	6646.63	3158.38	6781.40	4296.69	1862.68	2615.53	4306.00	1391.53	3090.64	2944.15	3855.08	3750.12	1455.82	569.08
563			116536.10	1501634.75	45893.18	10854.10	8039.44	13909.59	5402.44	8362.50	6984.31	7029.70	6588.18	5824.39	6262.24	4700.75	1589.57	2366.88	3152.36	1672.08	2864.67	2111.85	2563.01	3947.89	1890.83	2110.06	2721.98	1605.01	548.39	823.89	1149.83	1087.22	899.51	938.37	2261.00	1850.52	1300.96	998.34	546.58	1068.24	1432.77	842.61	490.68	674.13	472.30	460.42	483.62	725.22	307.10
564			115965.39	1802470.75	66973.21	15705.49	21249.74	18167.22	24080.92	15347.85	7261.21	10301.93	11914.74	5050.58	6893.23	3726.80	5471.52	3849.47	2551.97	5261.97	4944.20	2604.50	2613.01	3153.83	1572.06	2892.64	7456.70	4545.70	4208.67	1678.57	3458.88	2996.55	5137.62	4631.54	1197.76	760.56	772.89	687.04	1027.43	615.00	724.19	1671.11	3269.26	1205.85	568.71	587.91	538.92	672.91	591.62
565			753046.12	2341550.75	165574.90	11927.29	19202.54	40445.17	46343.56	14228.35	3485.63	4004.18	2530.17	3003.81	1597.82	989.24	1402.72	1245.35	1599.67	1495.97	2730.55	2225.90	2324.75	2503.62	3455.23	5185.46	4700.72	2656.81	631.93	1521.61	1771.12	1202.57	714.47	1158.84	1002.73	743.00	599.65	324.99	819.90	269.61	664.15	340.79	603.13	752.78	618.72	816.59	801.51	797.71	476.86
566			265789.81	958308.31	59333.31	25246.15	11135.32	23391.21	23606.23	16547.12	10217.63	11032.70	7221.12	9641.33	8680.50	11788.25	13550.77	7594.29	3454.64	5900.35	8418.76	4305.50	6464.86	10796.87	5600.74	4073.29	5945.79	3775.69	7176.49	5129.38	1551.56	2046.99	2378.95	1971.66	2242.50	1658.40	1808.07	2645.21	1624.37	805.03	1342.00	1030.80	738.17	725.95	751.04	411.81	707.05	696.05	624.24
567			113316.90	2016333.12	70384.50	12593.02	13210.35	53958.35	67076.79	10341.87	8621.01	7997.25	13533.51	3970.92	15183.41	16181.90	3316.61	1692.67	11658.12	17026.84	15469.93	2699.44	3142.87	4993.78	5075.51	5978.36	8582.58	7854.84	2826.24	2359.67	901.43	1503.52	3756.31	3114.87	3336.11	1407.84	775.41	738.91	1498.17	1194.67	3218.00	5022.77	2797.23	530.18	1214.01	2852.67	4258.43	1729.36	698.47
568			41045.58	450289.40	94207.50	46872.76	35223.89	28483.17	13133.08	16701.50	14375.51	28236.87	13829.51	9547.64	11317.41	12671.54	7601.68	3643.06	5414.02	9875.77	11280.94	3084.41	12285.31	13866.45	15264.39	8648.14	11403.11	5162.27	5911.06	8602.94	8583.57	3728.53	3249.17	7533.19	5582.37	3649.53	4672.68	7326.42	3893.20	1280.82	1529.95	2035.85	1046.46	1086.81	1977.90	2408.71	2039.80	1023.06	852.49
569			197707.04	2071595.00	45972.80	6975.91	3564.52	12809.81	17670.71	15941.80	16351.63	6395.05	3409.54	3149.96	2709.91	4821.83	2409.40	4803.70	4638.34	6499.46	6057.00	1653.11	4637.81	2566.61	4635.60	842.55	13787.88	4844.22	2709.58	2654.90	2500.06	4070.46	2332.71	5380.41	10725.46	5241.09	2854.82	3423.96	4202.04	4195.79	4283.68	2278.77	2006.38	2905.34	303.14	1002.97	789.79	1090.78	657.86
570			85971.74	1160467.00	28875.14	11437.68	15146.70	56777.57	16482.99	9319.59	5403.12	6266.28	7051.43	3909.54	4790.81	7126.65	9887.78	13632.71	11173.83	5328.35	1531.86	1192.82	997.73	1710.53	1047.09	2659.06	1417.71	2968.65	2580.28	1507.37	2322.69	1906.28	1923.51	933.45	546.69	1104.10	1814.92	1216.51	1933.53	454.59	517.75	330.88	1537.91	1523.32	487.06	383.77	1295.57	471.72	416.05
571			41798.99	180143.68	22161.46	23951.05	11684.70	16831.74	8618.86	4360.80	3033.92	2164.94	1421.73	796.29	2076.96	2271.05	1387.53	557.67	1203.29	921.59	835.65	369.64	576.47	396.43	996.23	679.03	790.28	979.50	394.36	684.20	598.70	375.73	632.42	984.06	663.72	332.11	278.14	163.37	376.66	404.30	406.31	391.30	370.46	213.38	207.07	321.19	300.44	229.09	421.27
572			318023.87	1245817.62	50132.48	19431.24	27009.89	15893.81	17250.21	24959.84	8858.50	4223.72	6181.98	13068.53	7048.99	13659.14	8960.54	3400.80	3135.98	4246.36	5938.95	2697.51	3769.59	5616.51	2796.10	1274.68	4708.12	2480.45	1806.20	4039.92	1208.72	1283.84	1708.50	3882.74	3430.36	1186.33	1096.02	1704.95	787.07	788.37	1504.46	950.68	975.98	1024.60	1799.15	1462.50	656.03	639.54	791.58
573			83245.21	1342656.00	63001.45	30520.16	32138.63	46312.30	37300.40	17675.61	10504.01	4689.79	10703.24	13407.06	11865.12	12857.39	5474.43	4827.44	11164.66	38042.30	30859.24	12210.68	23250.60	11606.05	3132.20	5360.08	2418.13	4470.61	6368.88	3859.66	5147.44	7619.45	4533.18	1452.64	2184.33	2622.96	2943.27	4128.84	7381.79	1442.91	7537.04	6487.53	1523.75	1494.38	1923.23	1384.95	417.22	1336.09	1180.20
574			48953.81	304862.50	9244.54	3554.90	4451.78	4949.36	25854.70	19051.35	4501.65	2073.35	2049.09	1627.68	1506.03	2062.72	3848.48	3094.41	1520.70	939.80	1044.76	422.02	1151.81	1294.14	1290.22	2094.04	904.26	354.60	475.86	228.60	444.31	406.62	319.17	780.20	1146.87	547.25	260.59	208.79	306.09	266.55	248.75	358.68	332.05	260.45	273.77	184.84	270.76	406.25	408.26
575			223170.68	637164.75	100918.33	10049.32	8434.38	14976.68	31406.95	20551.00	4908.49	2642.96	2343.29	2916.42	1446.54	1947.36	4072.45	2101.05	767.34	1798.54	1860.22	749.19	1750.56	2400.99	1855.49	903.69	1712.16	2688.54	1810.71	2263.41	1152.64	1012.95	1024.13	732.87	1092.49	556.51	746.62	948.51	532.16	592.16	715.10	916.94	849.93	972.72	331.43	217.33	214.85	226.00	355.36
576			458018.65	4468472.00	194606.43	27032.98	24292.81	40113.11	34548.01	24050.62	16940.38	7980.44	3877.90	5381.59	6159.88	10307.51	14867.22	6601.25	7917.18	7819.43	8797.67	7258.43	7294.25	8412.40	5155.31	5777.95	9151.02	5195.92	1894.75	2685.58	5256.77	4921.20	2782.96	2167.24	3018.74	2714.81	1445.53	3073.63	1101.40	953.71	1952.26	1834.40	1049.88	818.10	813.65	1075.57	1736.90	1865.29	876.56
577			78539.19	348446.00	14651.47	13311.80	9904.85	16034.52	28888.87	9810.97	14032.96	21177.55	14870.09	3977.67	5540.58	5933.00	3195.41	4833.37	9742.81	4349.60	4357.70	4674.87	14355.74	12476.55	7609.70	6284.07	3674.43	13064.19	6619.31	1255.77	3216.02	1088.11	1486.19	2013.07	1280.79	917.24	2474.08	446.16	1433.17	1923.29	1920.15	3620.96	4170.09	605.66	998.46	1101.93	419.68	446.05	997.16
578			100637.27	416823.18	31635.45	19964.78	22359.95	17478.48	21131.75	12459.98	6495.40	1593.94	4233.94	5295.42	3435.54	3414.75	6817.86	5676.15	3023.30	3424.33	1418.93	1453.67	2676.46	3379.29	2210.56	1792.15	1281.90	1650.63	3903.76	2737.97	907.02	741.37	1658.48	961.80	1298.92	1546.64	1067.26	1489.54	1151.79	759.35	849.63	814.29	678.22	1196.41	1410.34	1360.15	307.24	257.81	179.07
579			220847.81	1317764.87	37431.91	7105.31	5261.26	8852.22	11727.53	14810.18	4112.76	5815.82	2527.79	4515.20	4701.92	6972.58	6862.54	3675.77	3340.33	3195.52	2679.21	4311.97	4128.24	2587.98	2427.81	4368.93	3874.80	2733.22	1443.44	1224.50	1495.15	2746.24	1382.18	1499.39	1940.40	2330.72	1411.85	1582.08	1381.16	588.55	514.53	463.88	535.81	444.65	371.12	129.54	434.25	546.61	766.39
580			269208.96	2354908.25	35640.47	24132.88	13505.77	18011.15	39813.33	20057.86	10745.96	5365.55	8852.95	6617.16	4767.42	7441.42	4369.68	8713.81	3818.95	4487.30	9099.21	9836.54	5558.97	5112.44	3892.96	958.45	2997.28	4386.99	7070.67	3537.39	3317.50	2935.52	1471.31	2461.88	3170.24	2844.18	3428.50	2742.52	1760.64	2322.91	1679.64	1751.78	1355.52	1033.54	487.74	625.45	715.33	794.83	802.05
581			123490.93	992477.62	17120.38	18768.61	10710.46	6378.02	22371.71	21571.11	9622.82	14673.37	10987.34	6771.73	4905.09	3658.08	3887.14	10858.01	5302.53	2012.31	2573.43	2364.94	4514.58	6242.47	5295.17	2732.59	1615.68	1549.46	4166.88	5103.66	3067.81	1659.34	1477.68	1197.36	2202.61	1212.21	1046.95	1282.70	1788.25	2440.60	1070.76	845.36	1526.78	1332.62	563.46	443.08	316.13	236.59	406.43
582			84325.82	629264.62	32333.04	9932.42	13662.98	13120.13	12762.21	8455.86	3540.12	4651.53	5408.41	1234.22	2223.71	2135.00	1726.57	2487.84	2505.42	1796.93	2365.98	4433.29	4691.64	2128.71	1149.09	3306.96	3890.33	1948.12	868.68	1122.89	1581.78	728.44	1006.87	894.33	830.75	666.59	982.74	335.65	313.20	549.31	208.55	356.58	592.16	202.13	445.69	287.04	303.87	338.71	576.93
583			65872.47	1504511.37	77120.60	12229.02	10421.24	7475.67	16149.24	10342.81	4780.75	10240.78	7463.74	3973.11	4972.02	3480.39	3568.36	1501.08	2084.99	1561.07	1965.76	2283.67	1910.85	2141.56	1492.64	2294.18	1323.29	1219.60	1214.92	451.32	493.51	495.84	1469.67	533.99	357.21	972.83	435.31	309.31	491.12	478.46	571.73	699.45	614.42	693.69	329.13	515.81	615.17	280.16	379.95
584			919306.18	2844537.25	300870.59	36328.72	40785.78	62301.27	58217.90	17820.94	5450.90	2549.23	1982.69	3264.68	4377.91	2431.60	3769.35	5659.06	7802.80	3854.32	4865.05	2231.04	1726.62	1743.67	2480.98	3373.26	1618.32	1016.71	785.64	1433.25	1004.47	721.15	922.94	1495.70	1097.64	1473.38	1756.07	1119.27	511.00	646.05	634.11	122.83	281.45	282.15	745.72	929.12	186.75	357.40	449.26
585			71638.27	715152.75	56100.80	9526.59	6813.40	4990.17	16601.31	11988.21	5153.32	2797.56	2640.69	2413.64	1594.75	1991.13	1822.75	2821.32	2183.47	1308.26	894.19	2894.75	971.89	493.93	974.00	1407.80	1195.66	504.10	1060.31	866.50	418.72	618.39	982.89	459.16	616.64	467.96	353.59	311.59	414.60	373.26	300.08	377.01	292.45	262.04	281.78	134.01	178.30	136.07	174.64
586			145536.28	2628321.75	126636.65	54496.02	76401.70	33243.27	53602.31	50437.13	11250.59	49843.19	40438.88	27420.64	40255.94	36482.24	33187.64	15950.90	22928.22	20744.47	25373.09	17793.13	42936.44	24489.30	21035.58	50789.16	41811.28	15414.77	9572.41	12660.27	15258.79	16068.07	12653.06	7615.46	5708.46	10380.15	9761.94	5475.48	9019.73	3722.97	4767.79	6350.77	2140.18	1722.41	3173.43	3201.37	1940.82	2286.71	1064.16
587			331416.15	1218778.25	70922.79	20051.48	31876.60	28684.58	34309.26	14540.84	9992.84	25643.79	19680.60	18211.58	8124.19	16572.19	22685.03	17951.07	9483.11	8784.67	7513.79	9621.30	7882.66	8497.43	7804.75	4202.93	6284.52	2524.38	4292.63	3849.71	4738.87	1557.43	2395.82	6712.48	3573.06	1505.22	1874.45	2251.21	3660.07	4098.26	1830.67	1515.15	901.45	875.19	805.81	1133.58	772.47	887.38	682.39
588			71790.61	1173804.62	50690.57	15524.67	22127.98	21347.44	44281.72	60073.86	45399.92	16871.60	8790.57	7338.68	16854.85	14023.74	13589.37	11035.72	6607.04	15814.57	19844.03	7606.54	11340.93	17324.11	13317.60	12618.29	10935.05	8984.27	8407.40	9021.13	8948.09	8861.90	8905.80	5976.30	4521.79	3618.27	5390.79	7440.97	6366.41	4782.84	7392.85	6316.19	2978.40	5260.51	1788.72	788.77	1106.25	1550.90	2037.71
589			255556.18	4938729.50	151839.39	42350.88	54214.51	80921.50	31651.13	11352.96	13274.85	7924.94	29269.93	23784.18	8894.03	6085.81	4957.02	16863.16	12139.04	10327.31	3166.52	10240.82	7756.41	3466.27	3240.54	6096.74	12906.42	14307.66	16897.37	11069.46	3440.06	3676.43	6916.35	4600.96	5335.12	3617.38	4645.04	1812.42	3087.65	3114.61	3277.69	2940.73	2337.38	1230.35	1121.34	600.19	1205.27	1123.40	1001.97
590			67502.28	766641.87	41355.11	32177.42	22130.41	45694.61	38113.33	20245.09	19715.74	26026.86	33807.70	34608.30	31095.57	10641.74	7008.60	8182.95	9984.77	6003.23	8715.26	10093.84	8854.95	10258.18	13405.71	11321.04	5494.40	1991.51	6050.28	17762.31	5878.34	7474.33	6032.93	6079.12	4278.91	2183.18	4484.60	3410.55	5979.32	8635.49	15409.08	10848.32	3762.92	2926.21	2388.02	3071.34	4062.45	518.08	1544.85
591			77194.50	3166614.25	111238.00	41521.16	79137.80	66640.42	32485.42	45492.88	28151.28	6735.69	5585.23	11223.52	12437.01	10766.17	4619.96	6791.65	14668.87	15365.89	18265.03	8870.67	5601.64	20780.17	17660.49	16385.14	2406.22	11138.19	9267.68	2706.95	4175.23	8015.32	3106.23	4335.60	1688.50	2975.38	5047.01	5481.26	499.43	3728.50	2043.82	1451.64	3251.81	336.73	4905.46	4354.01	1226.84	1747.65	1216.10
592			654166.12	1928454.75	112027.05	7933.95	10225.82	9408.58	31563.66	30245.33	5557.01	2362.20	1794.04	3845.04	2897.07	4786.32	2051.34	1501.06	3384.48	762.42	804.25	2427.46	928.03	1113.02	1492.01	2083.11	3357.22	2564.03	1038.36	1386.70	1201.84	500.42	469.97	585.18	1023.22	917.93	1357.64	1930.75	298.52	207.20	442.61	583.68	380.34	539.80	1396.72	555.62	464.27	194.37	96.89
593			1005048.18	5725521.50	5994817.50	8150355.50	2301569.75	2917943.50	545990.06	79843.95	31264.35	53152.92	45475.88	15438.45	5499.49	2940.00	6586.87	6117.06	11522.48	6037.97	1610.27	570.05	2499.20	3263.10	1763.45	4497.90	3545.73	5698.38	4003.71	3929.28	4671.12	1831.03	2416.69	2312.55	1069.59	2184.18	1786.75	849.68	890.48	1090.95	1027.46	762.72	451.16	451.47	948.46	728.43	347.24	887.29	573.93
594			296727.09	1289416.87	73211.85	27319.89	43457.07	21870.73	9452.25	7149.13	2682.94	2350.53	4019.39	5510.30	2308.77	2368.70	3087.04	2306.82	1633.38	1874.91	1964.26	1997.84	1556.05	854.10	572.09	962.45	2077.44	2105.48	1833.33	892.88	923.32	985.52	624.67	1177.50	565.55	732.87	652.89	323.04	327.93	569.16	278.44	237.08	239.92	250.34	343.09	346.56	310.08	450.94	530.41
595			277378.56	2482779.25	129781.05	21745.37	17524.70	30226.88	7079.49	14405.55	6479.03	9510.93	14138.49	15350.69	7603.41	5673.37	7899.76	11023.18	10550.96	8113.52	10283.05	7544.39	10358.20	6631.59	4476.36	4515.36	5426.46	2701.13	2450.04	962.04	922.27	1305.84	2110.73	2928.09	1899.62	3090.07	3534.78	2182.75	916.31	1005.19	1304.43	2507.36	960.71	1274.10	1695.43	1439.90	1308.62	844.19	876.05
596			71433.39	657785.06	30571.96	14702.89	6202.26	11948.54	16009.46	14223.26	12773.47	5804.70	2990.90	3812.31	3038.39	4605.85	3115.39	994.55	3884.44	4369.42	1086.42	1196.96	2045.23	2490.71	460.90	1046.84	1443.97	844.88	1770.67	1426.67	1468.90	1999.26	1198.71	423.24	666.09	882.45	991.06	667.06	464.09	410.75	247.38	421.32	400.55	417.70	410.53	459.43	368.56	305.26	364.49
597			79189.28	244877.04	38027.50	14189.80	7389.66	18373.04	32107.62	16114.56	5463.56	6256.13	2343.50	2520.61	3440.28	6494.77	5536.13	5944.80	4105.50	2737.95	3069.35	2556.19	1693.47	2633.12	1984.11	1957.98	1792.32	4111.81	3337.43	5894.34	4030.72	2093.50	2722.69	1492.44	1293.05	2830.76	1499.75	2041.71	2202.35	2162.50	542.52	1032.82	383.86	496.13	671.60	798.16	774.28	1134.11	798.91
598			36207.58	408310.25	17377.05	12122.83	11295.25	31881.68	12678.08	5012.13	2902.51	3243.92	1337.83	2444.26	2490.25	1751.95	1822.15	3559.95	1695.66	1642.89	2082.54	1421.07	582.01	1192.92	2428.36	1865.66	491.39	1012.44	1274.21	1407.58	439.58	1697.76	2412.01	1431.61	854.55	835.43	458.27	886.92	1433.89	409.59	402.38	324.64	473.00	404.35	315.19	298.71	535.04	125.57	212.90
599			181189.90	3201472.25	102389.57	16005.90	15286.32	27943.47	27163.66	27381.41	21338.58	14565.77	15612.13	16153.78	10666.92	2904.19	4389.11	9771.33	2972.09	4440.20	4119.28	2590.83	2610.89	5055.49	6202.17	4376.74	3384.59	3975.94	2440.93	2688.31	2930.87	6296.83	3598.24	5148.48	2107.91	5759.75	5391.43	4674.72	3406.49	1131.58	1258.63	1661.51	648.86	1323.09	1446.20	1658.30	1257.76	308.55	447.09
600			36224.72	459575.68	31614.74	8627.13	10737.65	10496.12	17658.05	9755.75	6844.42	9759.76	7055.75	6120.72	6935.89	10699.81	3292.55	8616.21	6797.68	4115.29	3380.98	4647.53	2301.46	2371.76	2438.22	1640.78	3576.28	5631.70	1664.90	1120.77	995.80	1699.79	1913.96	2697.22	2874.15	2506.84	2478.97	2751.06	2401.42	1552.28	655.52	1172.07	839.81	632.71	282.24	678.49	620.60	993.46	1481.20
601			143691.60	1225727.50	23482.08	10843.96	15636.95	15106.43	11871.07	8613.99	3684.29	4058.51	2283.68	3599.94	3372.29	2279.69	2813.99	2455.20	4431.27	3340.85	2241.11	1049.71	703.67	1423.30	1830.97	940.27	592.54	1091.82	1843.60	2285.72	2281.72	2561.07	2220.24	1054.67	820.68	686.53	521.30	551.24	1284.69	1087.81	1001.56	665.01	289.61	374.32	387.47	327.84	835.23	539.06	706.13
602			231978.76	1135747.37	30069.01	14857.25	14151.13	21293.51	16276.10	8389.69	11700.19	5976.30	12307.78	9850.40	13645.58	11549.74	9059.94	16633.91	5885.60	5230.67	5691.87	9358.00	7911.07	5364.13	5739.51	3715.22	5269.10	4942.44	4049.71	5627.17	6121.41	1824.15	940.83	1807.31	1935.98	4326.59	4154.04	3140.03	959.23	676.64	1550.40	2144.35	2194.20	1237.55	915.84	1999.37	1587.00	875.36	1154.82
603			44349.03	1072059.87	80965.53	44959.78	24070.33	18356.70	27593.10	32214.33	16938.79	6188.09	5463.65	5663.71	10456.40	8478.50	13668.31	12694.50	10677.97	5210.09	4978.15	7186.34	4041.41	3466.98	4875.57	7388.91	6702.27	3917.06	3934.46	2189.11	3112.93	2711.23	2693.56	3269.82	2994.09	2466.76	1208.13	1406.51	2588.94	3254.04	1063.30	1335.01	2045.76	1175.92	673.80	1447.08	1698.63	945.51	460.90
604			2508105.50	4065206.00	296286.96	6988.38	9791.31	20947.01	33620.21	10963.06	3894.54	4714.83	4213.22	4634.73	7311.26	6822.78	4855.06	9036.80	3071.37	2395.67	6335.86	4661.16	2682.97	1703.55	2568.64	3531.88	3514.62	3091.80	1401.98	1747.53	1023.71	1114.93	1456.32	1484.37	863.54	1003.13	1011.90	459.89	850.14	1191.50	1170.35	781.16	724.65	1804.32	1389.75	671.28	1311.67	342.43	370.96
605			136608.00	3129675.75	80317.37	5822.18	9772.96	13953.65	14783.69	11903.92	10719.04	13017.62	9373.47	5280.72	6428.50	2570.29	6505.47	5039.19	5318.13	4281.63	2498.24	4138.86	6408.70	5882.66	3619.93	2667.98	3350.54	3128.35	3333.19	1653.50	3357.78	1402.93	1799.52	3807.57	1495.47	2393.53	1482.10	2286.05	1577.52	2567.01	2471.00	785.65	1236.56	635.87	702.25	594.47	706.40	820.90	575.59
606			246491.60	1175951.37	45877.08	30661.06	21210.72	17587.88	28036.52	33593.96	23913.77	18610.75	8413.33	7460.45	5674.20	6279.35	6322.05	5765.00	8664.21	9500.30	9651.73	5788.52	4435.33	5567.94	3538.74	4240.65	3856.28	3727.92	1909.83	1999.23	3733.79	4223.36	2233.26	2654.76	4422.78	4284.75	1513.06	956.54	2371.24	2077.71	1840.05	630.99	982.22	1682.57	2652.55	2059.67	711.72	329.88	386.76
607			181313.17	3356335.50	109006.89	7651.61	9097.87	36654.01	20507.17	11140.25	6741.98	7557.84	5397.28	6605.73	2084.30	1913.55	2583.97	6508.78	2532.06	3166.41	2751.57	1907.56	2373.03	3259.11	981.75	3930.43	2431.39	2600.86	2618.85	3110.15	4441.37	2720.08	2476.28	2516.91	2642.83	2697.19	1010.75	547.89	292.64	377.67	1845.43	891.58	1032.80	570.31	753.39	343.89	303.48	282.96	605.28
608			215682.43	2833574.50	144563.07	12223.96	7738.40	11104.71	17825.42	9779.65	2882.24	2221.95	3803.12	5425.73	6061.47	5331.22	8429.47	11830.16	6142.35	3799.87	3258.18	1889.14	3167.14	6537.98	4144.10	2344.90	1187.74	1185.23	742.42	819.08	1123.78	1297.85	1246.48	2107.03	4102.26	1605.01	2347.85	1374.35	251.05	456.82	297.21	615.46	647.84	558.67	327.37	210.35	506.96	535.52	310.00
609			610279.12	1528841.12	73889.55	14049.60	13615.45	32524.93	47279.24	17772.53	5143.22	7653.65	10721.15	6169.74	1958.36	4279.17	7000.12	4263.08	2572.16	990.67	1609.37	1687.68	1700.83	1292.87	1825.43	705.93	1764.84	3350.26	3096.86	1370.27	857.69	1682.77	2025.92	2233.66	2050.74	1355.94	716.85	413.86	537.33	1045.54	1555.85	2005.67	1805.53	2024.30	1997.52	748.44	608.72	333.46	515.65
610			308653.15	1538985.12	49344.37	19758.85	15075.32	19063.00	19109.05	9418.76	10011.35	5418.68	5995.52	3013.53	11233.37	4630.42	6391.38	7483.06	4851.06	2823.83	1683.24	4063.27	5755.87	3012.83	6191.40	1522.05	1682.97	1312.39	6942.92	5932.85	3020.62	846.88	4350.26	3674.65	1685.42	1224.18	1643.11	1017.93	625.82	708.45	1420.92	1687.09	1188.80	495.34	418.19	1384.17	1686.73	1112.12	1176.76
611			190424.42	2649748.50	47516.12	14123.37	19474.55	25493.47	13532.40	11088.15	16961.93	15683.55	6602.60	15441.33	10998.62	4959.89	10383.95	11268.82	9107.30	4979.23	4281.85	4586.84	8275.45	3658.18	5370.06	9627.63	11866.98	3964.27	5991.02	3183.46	2967.88	2578.69	4293.67	4283.71	2414.79	3208.27	2656.50	2295.34	2328.03	2033.08	1726.45	2740.78	3572.00	1408.02	2927.44	945.37	610.81	1511.12	1227.21
612			1054692.87	4141394.75	193614.23	28119.31	30542.20	26957.44	13802.77	26121.05	18784.93	12825.41	10348.62	3950.07	6063.44	1883.20	3535.56	6929.13	4329.30	7616.22	5933.27	5107.36	3520.06	2980.99	2535.64	2523.10	3715.52	1741.83	1079.94	2915.66	1661.54	1293.12	1697.60	2677.04	1196.56	504.55	961.29	2520.98	2040.75	1514.90	840.78	1332.12	1494.91	749.65	1037.26	1549.09	822.33	209.59	539.74
613			219531.93	416771.96	31502.21	17828.20	15295.24	19071.17	13115.02	10067.33	7193.68	7342.68	5440.36	2335.42	3025.30	3503.17	2460.40	3045.37	5434.72	3631.46	2506.55	2411.73	1263.74	1626.62	1542.85	1977.94	1989.74	858.34	1540.10	2402.47	964.53	691.07	886.57	667.81	1087.04	1675.97	943.31	336.18	1167.26	1254.21	1175.30	305.84	570.92	529.76	476.34	451.94	376.11	159.19	311.20
614			90993.66	564833.18	30389.00	35351.71	27150.93	22816.71	21622.48	18505.97	12002.59	11153.54	8174.08	7020.90	13150.17	11121.94	9013.72	6884.06	7822.46	3937.58	9669.81	6348.46	4957.03	3791.87	8311.89	5578.64	4390.61	6303.30	6572.58	2386.05	2875.80	2698.27	2015.41	1605.36	1822.52	1249.72	1583.32	1491.71	1154.87	1311.01	2198.10	3659.66	2359.52	1140.59	550.85	649.16	1172.60	1048.34	1094.79
615			178328.79	827160.25	48755.76	27502.35	19395.95	36191.05	41877.00	31095.11	12664.04	16187.78	38628.28	21559.69	7403.75	18058.52	15986.19	12418.25	15824.31	22549.04	32328.67	22489.57	7870.29	14152.30	5467.26	3636.62	5435.59	7069.00	1801.46	2465.68	1267.46	6474.75	6458.62	4432.65	2826.74	8839.15	4830.48	4534.17	1848.66	5004.63	5040.37	2474.09	4405.71	3675.65	3207.58	2564.19	1133.25	1914.65	1241.73
616			457937.53	4009788.00	213454.23	10168.61	11948.15	21586.03	19278.38	11637.41	4963.43	3739.55	5001.62	3940.84	12529.12	5096.14	9211.99	6084.72	5309.15	4348.08	1979.13	869.45	4308.94	1552.80	3209.88	2023.00	723.68	2048.43	2738.27	1950.96	1401.77	1866.96	1524.92	2139.17	946.17	1555.03	2780.74	1967.69	1197.44	1030.96	808.59	873.12	714.98	558.86	454.69	463.65	624.15	1273.11	505.57
617			175129.37	769521.00	32876.59	6233.83	11478.73	36819.37	49084.87	7029.43	7757.96	2776.04	6145.40	5220.25	12088.70	9739.54	6534.67	2194.79	1737.98	2614.09	7303.43	7043.51	2652.96	1742.31	2551.32	3173.56	6253.30	4781.00	1826.02	1433.91	2832.36	1656.54	1520.37	982.05	406.52	1414.82	1611.96	598.51	1620.19	1102.54	543.64	866.13	1557.73	2147.12	2045.30	1200.01	1012.94	707.03	465.41
618			136246.42	858945.37	52164.27	21283.83	27521.71	31755.96	33342.59	14044.07	12419.68	14846.59	11177.72	8249.69	14513.84	10749.82	15931.63	6003.57	8641.58	5106.46	8832.98	20500.31	14658.10	18218.33	7418.73	3529.53	3134.26	3871.04	3214.40	4323.64	4448.88	8853.55	13079.99	5716.64	3854.00	3024.25	2604.34	2473.73	2055.00	5775.94	6043.43	4589.01	1397.53	2107.92	2346.37	1734.66	3151.04	994.70	1360.72
619			45966.21	1317292.50	102625.96	36077.62	16861.93	29501.11	8750.99	15635.16	10439.19	18870.10	15014.57	35819.50	31554.80	20136.60	4184.45	6473.38	8328.33	3905.63	2993.87	5019.65	11751.88	9111.73	2100.46	1627.50	3326.67	10180.95	9474.38	7553.61	4399.19	3076.77	3896.62	2025.14	2660.06	1302.35	2281.28	2136.59	1376.18	3519.71	2130.18	651.89	300.93	760.66	2602.11	2541.21	1682.66	278.97	556.92
620			223584.17	1727224.50	46940.85	14052.63	13376.40	5384.74	15447.62	18123.49	9296.53	10518.87	5429.44	4044.06	10055.66	12067.77	17299.81	4681.99	8396.16	5523.90	3362.77	16273.00	24776.39	8332.36	3230.87	2649.45	2623.52	7347.21	4239.57	3007.70	2574.42	3894.04	5063.08	6944.11	6271.86	5914.41	3755.71	1175.16	885.52	1845.74	3008.64	1286.36	3050.68	1881.65	3235.99	2444.30	813.90	1393.57	2333.45
621			224921.98	2431906.50	87096.28	8996.65	12563.42	7280.34	16094.23	22357.18	16308.77	3376.40	18878.92	7638.30	7214.42	13016.46	7146.12	7133.61	2620.07	6363.52	5916.29	7064.25	5355.20	5653.76	6537.01	9744.15	6229.14	1294.45	5561.93	3188.41	4626.91	3764.27	1720.67	2935.50	6147.28	4243.17	1909.60	2801.32	2001.57	1951.34	1486.58	2219.31	1675.12	1652.03	1906.22	1942.51	2032.66	1072.99	434.57
622			1701360.50	10541546.00	704683.06	6101.34	18961.05	53593.75	40133.74	8559.16	15853.87	11831.48	9999.75	8299.67	4682.14	4180.81	8929.85	5089.19	8408.93	9478.70	6421.68	3771.74	2545.67	869.23	2139.35	1700.63	3621.57	2802.08	2986.20	3089.42	1642.45	818.84	780.72	1079.55	2079.24	798.39	909.88	1086.62	2459.77	2591.34	1783.00	1978.25	2541.44	1225.16	376.51	653.70	708.58	684.42	1195.53
623			45780.32	987919.31	70613.85	23114.27	53033.87	59887.18	50214.93	60240.18	39457.99	52925.46	21413.45	30922.98	12031.72	11849.61	19774.45	20722.22	23873.56	20571.10	10905.46	23003.60	7235.09	4344.10	9378.36	9469.33	7118.79	4882.40	7140.25	14504.06	14157.13	8906.88	10524.62	3434.48	5228.12	10265.06	8675.25	4621.24	3332.58	5129.74	3520.08	4948.93	4016.35	1760.54	1365.22	2424.55	3089.82	2514.59	1469.84
624			816346.00	5323402.00	175054.54	50728.18	37469.10	34136.94	15283.30	9846.08	15782.49	10247.16	17806.04	14071.81	22847.86	6795.92	5534.95	3925.79	14747.70	23785.53	6870.70	10149.85	10966.85	7387.21	4224.22	5687.68	19205.97	9176.49	7913.04	3631.86	9513.60	4022.89	3034.83	1137.83	9906.52	5293.89	1334.05	1394.00	1986.43	875.12	1365.40	3611.14	1534.23	1181.52	488.61	738.54	2321.65	1412.85	1142.56
625			7924.40	548929.68	15600.34	4329.55	2876.88	15571.45	33042.99	4834.83	4772.20	8173.49	5840.93	6128.24	1642.78	11210.80	10251.32	11890.98	7279.88	5178.95	7225.01	3300.61	1946.15	2063.39	3298.14	4089.67	2063.33	2027.06	2698.07	2211.78	2872.65	2136.60	2855.20	2216.24	1247.04	1363.53	3064.65	2078.91	766.15	1306.28	1399.14	2968.18	1902.30	797.84	754.40	1075.74	1146.93	501.82	376.88
626			266581.21	1018048.37	118438.23	3361.76	4777.08	5922.74	22065.56	18432.60	12508.50	7906.05	6700.56	13455.80	9088.97	9188.02	7225.89	13126.00	15398.25	2857.67	1878.67	1179.26	4958.37	3098.55	3578.94	4554.96	6592.78	4682.97	1237.96	2167.14	3064.98	4390.16	4910.92	1370.11	922.31	911.12	1471.53	2195.51	1488.31	1585.51	1443.44	718.63	833.88	751.05	1041.74	249.80	518.98	2348.38	1496.32
627			125264.68	1720835.25	46398.13	17423.45	26236.18	14661.26	28854.45	8480.29	15373.04	35464.25	32303.61	26276.37	17741.84	10223.51	21409.22	14605.56	7909.08	7088.66	7785.49	18841.12	8237.70	7777.94	10606.71	4778.69	10549.66	3911.10	8800.88	10854.06	10166.93	3670.71	4810.72	5386.91	11336.25	10975.88	9135.36	4196.11	5145.89	5952.95	7187.61	3573.06	2698.84	4427.95	4729.07	4059.76	3281.26	1563.79	1277.95
628			68320.77	1025138.31	85305.21	48613.75	8817.78	26610.30	33182.75	25820.26	22771.79	17068.69	11117.83	12650.91	14176.79	17335.04	5642.76	13702.60	12736.98	6665.49	2134.85	4805.64	6461.09	5986.67	3672.28	5820.72	7648.52	7541.09	5232.36	2611.06	3611.77	2155.35	1233.82	2187.25	2800.06	1915.48	4081.92	4382.13	3524.06	1707.59	1755.59	1465.46	3030.77	3108.31	1053.13	1090.19	649.20	814.07	1499.23
629			74506.61	9882125.00	381080.65	21090.85	11520.64	21032.03	35612.74	15112.19	11953.73	45972.53	27574.47	22871.49	12411.14	11721.50	23319.14	16353.03	8641.97	41713.68	25165.95	9333.62	5588.28	7950.09	5567.09	3674.71	9098.70	10818.29	3807.31	8289.65	12218.54	2070.70	7536.54	14202.80	10485.00	8657.28	2999.72	7831.29	13950.25	16128.80	10049.82	3846.07	5420.53	1788.68	961.75	586.12	1170.00	1720.01	1272.48
630			255764.81	1023220.62	36274.14	9056.35	11623.12	22746.74	44631.65	25878.77	23766.64	8533.01	12865.65	6462.64	5866.36	6340.31	13157.11	16421.76	9049.38	5985.65	7958.63	9214.13	6552.98	5350.79	3980.99	2977.19	4720.72	4166.21	3830.73	1942.07	6401.27	6335.48	6401.59	4938.85	2747.82	4463.42	3620.75	4828.63	2653.58	1924.79	1321.31	1282.93	1078.23	1240.51	826.90	758.71	650.56	1049.68	683.48
631			364478.50	4210364.50	80992.58	25359.07	12397.04	12424.80	18183.34	21950.39	4852.49	13229.44	28152.31	20303.83	10315.67	15365.32	9896.12	9125.94	8821.09	5396.12	12418.78	16684.93	4616.88	6581.84	4203.20	6819.06	8493.02	3511.44	5679.86	3823.62	3619.40	3546.85	7958.24	1925.89	2059.95	828.48	1549.07	2559.10	1949.12	1970.48	2927.50	1556.69	2406.10	1267.53	1548.66	1091.80	1092.40	764.84	1204.84
632			151270.06	1035179.00	73822.17	25010.87	19427.26	23044.61	15179.35	15171.79	8619.78	9105.66	3943.43	5653.60	6106.04	5781.22	6403.61	4107.90	4840.38	5848.37	3777.01	2693.13	1657.25	1892.66	2403.87	2938.14	4881.68	4772.93	4275.49	2335.96	2548.49	2765.43	4567.23	1570.64	2424.91	1862.60	885.57	790.53	1399.56	1152.80	1716.91	1689.20	918.65	691.03	718.90	1269.79	752.58	243.72	860.65
633			79057.24	2209808.25	142415.43	17750.24	33355.92	65457.75	24483.60	30576.83	14521.32	8405.36	7537.91	3511.26	6250.14	3603.95	6175.76	1192.65	2369.82	3318.17	890.19	1451.17	1354.20	1018.91	1199.40	1942.90	954.43	1730.59	3077.49	2242.17	1970.81	3255.67	1556.81	1086.00	2403.25	1704.37	1562.22	1026.93	1095.52	813.15	713.34	666.29	429.37	329.19	373.37	933.83	240.67	482.84	364.87
634			55958.30	613629.00	17120.58	10419.93	24284.14	40095.74	58440.57	19676.24	10312.39	6022.41	17831.70	7681.16	9461.17	7046.29	8396.56	3903.19	1210.93	2343.12	2644.18	4971.19	5165.71	5507.68	4636.49	4314.63	2856.61	4948.62	7543.69	7724.50	7961.47	3251.16	1965.24	1910.46	1862.45	1579.56	1892.76	485.36	1401.20	1702.49	1842.55	873.64	1268.79	1678.08	861.75	413.83	866.41	746.74	418.48
635			133169.56	1260441.37	54977.62	13094.62	8404.15	9389.33	5679.66	9636.49	4410.61	5651.26	6975.58	7197.62	4119.54	8387.41	9041.79	6365.88	4625.02	4412.53	6877.97	4900.00	5903.03	2636.35	1619.75	2016.61	3212.27	7167.35	5113.76	3800.93	2639.24	1606.18	1834.65	1430.71	3060.32	1075.45	622.65	530.76	843.92	577.16	1026.04	1905.08	654.72	662.95	549.81	410.92	328.89	505.51	715.08
636			474691.09	2911592.00	131937.62	11612.65	16189.20	14926.39	20633.72	15642.04	2727.77	6625.55	4404.88	4306.98	6479.58	9807.19	7004.00	6165.85	6608.75	3619.71	1971.73	2459.75	5600.79	5032.97	3966.25	3031.15	3691.88	3508.81	1858.35	882.65	1002.77	1014.46	1335.88	1236.51	3278.34	3770.79	2816.33	1039.11	1382.31	1106.96	1332.26	519.40	263.79	866.27	1080.33	704.25	599.27	707.81	419.45
637			89798.34	1686710.12	52488.39	14924.90	10778.31	14636.49	28073.47	11437.07	9238.06	4014.31	6611.05	3555.22	2297.31	6766.17	8542.36	5202.24	3280.23	3398.63	7469.49	7148.82	2305.77	1906.39	1687.53	1152.96	2523.19	1311.41	3048.98	1502.49	1728.13	1904.83	1546.04	1313.22	1681.33	1634.31	1487.94	1282.26	1913.66	942.76	553.05	1141.38	712.60	313.81	387.29	159.69	156.08	440.87	441.62
638			1739906.75	3751986.25	338667.53	41468.39	11074.08	7975.50	22110.93	51529.01	26558.08	10149.01	1682.23	3794.65	3764.71	4533.01	2848.79	1593.29	2072.67	3182.41	3482.22	2746.65	3444.79	4191.53	3370.09	2499.63	2868.67	1963.66	543.55	959.25	640.13	880.49	1133.34	3867.99	3761.46	1387.90	1780.83	1195.00	1090.33	628.40	845.91	952.94	1078.31	1210.59	1226.22	1021.58	1443.46	1210.55	268.58
639			1672049.12	4829638.00	347816.31	17810.84	15298.32	11204.52	23088.21	24712.51	17119.73	5364.87	6297.77	15762.67	14379.60	14825.89	3778.91	6971.18	6876.90	14407.70	9024.52	6505.65	3731.30	3928.55	10138.14	5251.68	5829.62	3499.60	5724.77	5562.14	4475.79	3928.78	3490.58	2132.57	1824.16	3696.64	2960.76	1839.39	855.45	2617.70	1718.88	1092.19	1505.90	1791.68	1705.52	980.10	1302.28	813.41	659.29
640			358224.12	3908586.50	127976.34	27451.87	19885.37	25693.18	20675.95	11896.78	12703.13	15542.01	7959.71	11043.99	7640.27	3067.14	10467.55	11029.90	11990.01	6275.58	9206.46	7724.03	14582.25	7663.24	7538.87	6106.93	4504.35	3139.64	2231.18	5376.75	2002.24	1438.35	3621.28	3183.92	1707.12	2328.57	3460.14	1746.99	1217.74	1951.95	1437.93	735.32	960.96	1644.35	1771.48	830.30	1456.59	693.47	1748.51
641			47884.62	774206.75	78758.65	29307.77	27376.03	21392.78	17081.25	20238.48	24640.10	29467.86	26380.89	16412.16	7831.98	5849.32	4568.68	10770.01	5367.87	6079.17	5319.62	7971.84	6534.87	5738.17	6956.82	10780.51	8442.84	7283.50	8615.68	4116.88	7854.67	6145.41	2470.45	2766.67	2901.50	3064.43	3708.09	2191.89	2014.45	3649.61	2593.45	2265.12	2765.70	2549.45	1395.15	2276.67	2966.69	1422.12	1052.25
642			530171.37	1842409.50	70510.33	15803.84	43811.16	48187.56	21857.35	36444.89	26896.66	22176.74	17317.84	7822.56	8324.75	8628.39	7215.64	6732.43	13253.77	10616.46	11179.89	5110.58	9633.03	10269.08	6927.48	7485.15	10461.30	7837.14	3315.87	3161.56	2681.62	4236.95	2805.52	1365.48	2239.76	1822.27	5742.59	7604.77	5473.48	1964.56	2590.76	3190.54	5839.57	3653.75	1261.43	2139.71	924.90	892.00	1956.62
643			59070.75	144286.57	22844.56	13229.02	12494.02	12437.39	11724.29	3120.97	3189.19	1936.74	3080.30	3633.70	2410.11	2006.37	1575.46	2410.71	1719.33	1029.70	2282.94	1660.60	1864.71	2085.68	1353.75	2150.49	2051.94	2609.04	1787.70	1196.70	1729.18	714.24	1114.02	1116.15	1240.17	461.33	538.78	665.84	809.18	476.03	401.50	331.99	192.84	93.02	200.66	495.71	109.80	259.59	325.27
644			28830.54	456098.37	51227.97	23737.41	8950.95	24681.80	58262.84	25654.29	9579.96	7647.85	10617.41	12780.03	7047.62	11333.43	16963.37	10727.40	5141.09	16866.44	16789.56	10314.87	6459.90	2425.67	3258.55	3847.36	2305.46	3683.94	2332.86	4092.12	6204.12	6294.62	9066.72	5288.42	1536.10	3475.62	858.53	1613.39	1241.40	1491.83	1405.49	1301.22	588.05	567.83	788.63	380.65	341.27	398.44	563.94
645			450358.15	1434297.37	103736.28	10979.31	9590.82	27486.94	27154.38	16397.37	5753.10	3480.96	4324.75	8759.16	12539.88	8503.86	7779.57	5409.03	6281.97	3024.87	2823.84	3664.66	3493.47	1342.32	2007.92	3259.94	2917.78	1697.39	1374.10	1285.17	766.72	830.86	1595.33	1295.67	1848.54	2403.24	2192.86	1578.69	1075.28	464.63	609.95	1626.85	750.95	791.65	311.06	1158.80	2353.09	1162.16	797.53
646			687327.31	1628432.75	108588.25	14820.88	17400.65	15883.97	23428.34	12983.46	6900.89	4672.76	6774.90	5173.03	3035.21	5238.31	5205.85	5858.06	4554.71	6062.03	5042.64	2548.40	2106.83	2860.81	1234.44	1595.04	1319.60	1782.00	825.65	1295.65	1305.59	846.09	573.41	1216.47	1441.08	872.56	1501.21	1028.73	1121.14	484.26	408.26	467.42	784.50	361.39	258.69	395.89	707.62	809.70	91.02
647			205563.57	3434954.75	302174.81	37824.07	12590.73	12292.02	33062.22	27853.76	6559.42	3877.97	13899.58	5223.21	7004.26	4997.89	7664.44	10918.09	4987.59	4408.72	6701.60	2569.99	4266.70	3809.63	3339.28	2988.50	5157.29	907.04	2959.02	4139.82	1742.00	1555.16	1583.07	1225.92	2119.67	2557.84	2020.76	1645.18	1152.37	1345.15	1527.96	494.58	983.09	1417.52	681.32	569.27	721.89	1810.07	571.47
648			157230.76	1240157.75	101937.26	27715.65	12658.00	26129.36	43246.82	15627.78	5621.29	7074.55	3228.03	9367.06	3051.05	3028.22	4764.16	1526.40	1842.67	1262.42	4138.19	2751.25	1122.35	908.91	1947.20	2702.96	3826.28	1959.17	1795.52	2191.35	674.32	813.66	2331.28	849.90	970.49	652.37	557.85	720.12	442.18	671.77	657.19	738.17	387.68	562.51	469.65	1063.50	894.37	926.28	436.62
649			448078.40	1043873.31	101175.07	18544.62	13857.99	17176.09	30969.06	23195.42	8694.15	5831.29	3322.49	4252.96	2134.26	2140.58	4208.35	3154.78	1521.04	2285.77	3387.66	4783.29	3647.71	1386.90	1623.23	2797.43	2728.61	3623.90	1191.41	987.31	1114.19	1111.21	1383.55	1238.04	1368.18	1018.11	265.99	553.68	679.18	889.79	936.21	447.05	195.75	433.46	187.06	413.58	379.42	379.48	436.28
650			261855.21	1015126.56	70075.68	31996.52	15984.46	35987.94	15351.16	17669.19	17805.33	6740.16	10953.12	3630.44	5330.77	5131.81	5229.39	4573.11	10154.83	10971.98	5846.91	4660.11	8400.20	8657.78	11090.50	6141.72	6854.48	5889.37	2081.72	3102.56	5059.14	3012.15	4746.39	4583.92	2613.82	1628.05	1967.58	1804.58	3276.20	1622.99	1827.71	787.82	249.03	558.08	1405.63	1294.76	667.77	522.88	606.97
651			3785927.50	7679682.50	3105591.75	105339.45	15221.14	14334.31	15106.59	21051.82	26483.18	28801.39	29020.57	10982.14	3499.20	2697.53	8583.18	7102.50	2534.87	3802.31	2632.88	3643.44	3691.04	5242.56	11079.02	13136.12	3176.10	2973.76	5879.88	5112.09	4985.31	8224.19	4829.79	3821.64	1529.05	1716.55	2234.78	1410.34	1308.37	3471.01	1812.14	999.39	753.35	762.92	1088.64	763.02	751.09	379.99	886.72
652			324850.46	4250057.50	1357039.25	39519.89	18225.32	21942.97	7219.20	9414.19	34317.82	16697.24	9310.65	9187.59	3716.88	4260.94	3898.16	3255.75	2165.19	3411.30	4099.61	2224.99	3627.18	3996.22	1391.99	1095.58	2007.83	3000.31	1626.94	586.31	926.95	710.12	1155.52	859.19	225.63	542.74	1324.70	567.84	554.62	719.88	938.89	997.84	588.36	642.08	599.32	707.94	905.21	427.23	438.82
653			673617.00	1800406.00	97325.24	25729.75	46602.07	17064.14	29027.22	40706.02	21703.02	14300.20	12465.18	9171.79	6571.14	7311.16	3474.61	4939.06	5658.26	4698.40	5548.38	5849.62	10508.83	4645.38	5989.83	3616.65	1565.05	2520.77	2276.31	2823.51	2359.76	2221.20	3005.12	2036.62	2431.30	2140.72	1119.31	1192.23	1483.49	1550.12	2552.96	1923.23	882.01	408.42	464.45	253.31	383.03	321.87	573.99
654			64676.75	671683.37	90309.03	31752.39	33465.96	33974.26	47615.96	25766.94	16538.29	15758.17	7990.98	9306.89	10087.50	4229.79	2403.19	4079.75	6825.65	2270.61	5094.53	6655.10	8584.96	4709.94	3013.96	3907.94	3934.52	4570.69	9900.56	6097.15	3936.90	4208.60	1073.13	5731.89	3070.68	2876.81	2631.79	2302.59	2095.32	2133.10	1988.44	1529.16	1123.82	1138.92	870.34	539.24	456.74	601.92	358.42
655			259027.12	2015073.75	100710.35	27864.52	25236.41	32819.01	31377.62	18167.94	11545.71	9759.99	8576.53	13224.60	4917.71	2626.04	7140.24	8621.03	6583.55	5466.44	4924.04	4973.28	5512.02	8210.54	5544.44	2806.60	4938.18	5350.23	2841.52	1594.65	1268.08	2204.59	2675.18	2324.23	2610.50	2438.20	2594.57	3214.98	2517.61	1334.77	890.34	1298.65	1345.47	686.75	790.91	490.97	583.02	635.33	1020.24
656			157928.81	1995930.37	67071.78	7586.43	15139.72	17607.19	12472.13	23531.15	30622.71	9597.29	3301.94	1671.34	1338.06	3222.83	1381.30	1379.82	2021.13	1906.91	3171.81	2220.86	2643.59	418.34	1054.94	509.73	1022.82	291.55	727.06	1438.55	1163.37	1695.25	866.35	579.97	668.46	417.78	1263.44	935.49	475.04	661.06	1844.35	2573.84	880.44	606.47	538.44	325.32	125.60	262.48	441.17
657			91386.00	485119.18	29345.06	20921.82	22445.74	18833.57	25450.93	42403.33	23163.27	7844.42	7926.60	7951.35	7357.74	2621.53	2351.93	2885.66	1477.88	4228.99	3331.12	5324.07	4781.40	3055.44	3337.32	2068.42	1866.41	1354.70	1066.11	2703.42	1212.52	2805.52	1666.23	423.15	722.38	817.11	434.62	587.99	482.64	565.23	1129.93	784.86	544.45	340.78	372.18	487.62	927.42	522.66	431.76
658			146113.29	2373912.25	167475.60	183264.73	120576.97	46701.75	54255.10	106663.17	48969.39	22708.04	19266.07	26601.17	23179.50	18963.51	16469.42	14195.38	11012.59	35784.48	23189.47	13829.62	14061.43	12760.56	15386.91	9222.88	10496.97	13101.59	15967.87	13498.74	2595.03	7612.94	7220.73	4051.76	3773.38	7906.60	4980.73	4225.22	3841.32	3341.43	4389.61	4205.21	5165.07	5212.20	2177.49	1878.59	1783.63	2096.40	3159.65
659			139193.39	2660408.00	123945.93	18761.90	13781.32	21387.76	12020.89	12783.03	4736.46	7698.53	4900.95	6300.56	4929.08	2574.30	3077.66	1774.56	1923.67	996.76	767.46	1055.02	3227.25	1777.38	1707.56	770.85	1037.48	509.21	793.10	1228.57	895.78	1657.34	992.56	1034.05	958.88	1308.24	541.86	546.95	238.94	557.56	1075.68	435.36	577.26	695.45	499.71	251.62	393.69	558.37	696.11
660			118488.97	1301934.25	96833.56	16254.07	6884.02	22153.89	37678.69	41821.21	24483.39	19564.16	6524.93	5510.90	6106.98	10187.79	2799.59	2340.38	4942.37	5075.31	2690.56	5010.23	3534.25	3763.20	4897.56	1940.58	3256.70	3564.73	1198.67	3061.38	7553.62	2291.06	1582.18	2948.04	3199.01	2141.77	1271.79	1320.73	1468.30	2155.11	3537.80	2295.82	2157.38	1534.62	875.88	482.72	557.19	695.46	252.23
661			18131.81	134847.64	29872.73	25665.91	28662.84	70986.35	175855.29	15970.63	20003.53	23857.78	8874.29	5073.89	6093.92	5967.97	11274.96	10174.94	9304.94	6717.00	4621.82	4105.69	4272.23	4778.91	2785.51	6783.53	7685.61	4022.01	4321.42	3777.07	3357.66	2138.79	2153.81	2258.34	1230.90	1200.74	2231.56	2070.06	1192.37	1163.39	1003.73	679.08	1035.96	830.81	817.28	554.20	356.81	514.41	1005.87
662			491386.12	5709880.50	273069.21	48203.21	24819.15	25841.60	35050.02	23651.20	27930.49	17995.51	20112.22	16335.48	13346.45	16311.89	11587.08	20281.29	16712.94	12240.43	14345.09	12311.35	13268.25	3663.26	6377.65	7130.13	13378.08	9292.38	7069.62	9337.66	4074.70	4618.14	6075.69	6375.25	6453.72	7169.33	2744.75	2074.40	2990.45	2911.82	2082.89	4625.89	3097.09	1403.91	2439.52	2432.85	1801.53	892.08	562.75
663			86242.10	494505.71	31147.06	6146.38	4755.56	12016.10	14739.12	15586.30	8088.27	3008.16	4717.20	1796.42	1323.00	2061.76	2150.64	1426.87	2428.89	4325.04	1221.39	2763.35	3046.76	3404.22	2497.28	1381.04	1173.56	1704.31	1856.02	997.89	1638.04	1124.75	743.65	642.52	1181.65	2883.99	3214.88	1849.63	881.74	623.02	798.26	1188.45	821.45	614.21	231.29	430.13	490.56	341.64	208.96
664			53486.69	1693017.37	69455.33	24262.71	30438.80	20901.47	32008.95	11367.23	8780.93	5956.74	12905.16	14973.60	11987.34	5496.34	5331.84	3596.13	4171.92	6379.37	2388.26	3907.34	4047.53	1930.81	1167.01	982.75	2516.37	2035.06	2009.63	1891.64	1187.14	2077.22	3183.43	3021.51	3938.95	1102.28	271.00	698.17	1605.52	1994.26	1813.79	1088.26	246.39	784.02	1247.21	578.17	795.48	1267.71	1199.50
665			38796.62	289593.87	41119.20	45046.86	19766.81	11795.69	24054.67	26915.26	14906.14	7721.34	14548.37	3894.65	5425.07	3578.85	3343.22	8167.62	5587.62	1270.21	4253.69	5992.95	1660.37	1681.21	3161.25	2056.50	1397.65	783.99	1951.46	3389.20	2552.49	1800.44	1994.15	2017.00	1683.56	1323.15	1347.83	665.80	933.51	805.66	546.18	799.36	1174.46	1161.13	696.63	670.49	426.65	488.11	297.43
666			204134.43	896916.56	37303.05	7161.01	16955.34	53401.89	28062.52	19153.01	15036.12	9893.89	7444.44	6809.10	16206.63	20453.24	16618.40	5644.61	6597.82	10036.22	8867.93	4314.76	7376.47	3235.46	5906.78	8964.14	3789.77	3565.94	5821.69	9550.27	4542.29	2346.82	2602.86	1800.53	2222.24	4154.61	1336.02	2269.18	1459.51	1929.75	3976.05	1585.01	690.15	2366.41	3150.03	1156.05	2587.66	1765.61	816.04
667			252988.43	1649170.75	81602.34	46588.75	29711.19	28703.61	71710.39	17028.79	47014.71	40724.73	12324.22	10378.16	15294.00	25350.78	19843.40	9390.51	10037.70	10285.05	10407.70	13000.70	7642.04	12177.91	12656.65	6014.68	3154.78	13308.00	10818.85	13724.00	18489.17	12122.65	7130.80	2975.59	4295.61	8604.33	7216.86	3453.95	2856.54	5444.47	3699.50	3691.28	2593.32	4210.81	3502.31	2506.44	856.61	2481.75	3552.69
668			122190.42	1273797.75	51302.28	17254.18	10334.08	15082.95	29035.04	17853.47	15981.73	15992.83	22393.22	9850.36	8694.36	7905.77	10489.46	5691.40	3000.48	8003.85	8758.36	3177.36	1399.78	4268.84	5299.46	4685.78	3819.16	3704.43	6101.33	6520.97	6183.27	4394.89	3334.56	2404.17	2924.45	2010.05	1987.63	1832.39	2334.17	1672.30	2141.30	891.01	1944.66	1270.38	1836.84	954.26	576.02	395.22	880.95
669			102218.25	5381610.50	383637.28	44444.15	35392.76	51513.35	35361.27	11665.09	14927.41	14498.15	23237.69	18957.70	16324.84	13023.86	23665.54	17739.72	6054.38	12608.85	11974.13	6165.86	7651.06	5976.21	2047.49	1436.48	2581.50	2759.48	4125.01	9274.31	7503.20	1358.92	3711.44	2614.60	3022.58	2272.06	1291.07	2208.58	1634.40	1974.58	3081.54	2032.30	1402.12	2451.20	1083.15	712.09	1046.10	865.09	892.04
670			3727776.75	7708366.50	1058402.12	30766.26	20848.70	17373.18	64547.61	37881.70	16657.66	20253.39	14438.06	5715.67	6927.00	11852.44	6136.97	7770.70	6304.77	5126.48	7748.83	3727.11	4241.46	3162.11	5519.98	3181.49	1421.84	3320.90	2167.50	3105.25	2831.74	2442.67	2150.64	3374.41	3812.65	5586.35	2081.79	1603.61	2140.57	3429.11	2691.00	2969.79	2497.54	1469.88	1333.10	1783.36	1202.24	942.02	554.21
671			56264.74	744267.18	16918.55	6748.42	5103.26	7636.66	10321.46	23529.97	15688.70	12178.19	14710.02	10828.54	7411.17	20236.47	8357.10	6990.04	3124.13	2499.34	3331.78	7011.63	5372.20	1979.85	2202.75	3176.00	3044.33	1877.91	2466.26	5619.46	5575.97	1813.49	4510.41	4755.27	6396.09	2538.31	2832.61	3601.22	2094.08	1562.97	1747.49	3110.42	2260.61	3083.01	3381.26	1031.56	605.80	742.70	258.19
672			532032.50	1471695.87	96055.75	10884.54	6147.62	7189.33	15031.72	8241.33	7716.91	6187.79	3401.38	2570.17	2698.97	2407.52	4368.42	5083.73	2613.76	1371.48	2509.61	1367.95	1892.07	1479.00	442.85	1297.66	1508.85	1776.79	2415.11	1501.29	1366.09	624.66	535.55	787.08	1176.77	1628.96	2186.75	1818.28	1023.94	664.97	631.06	918.89	688.30	600.70	1458.51	1759.25	811.17	1263.48	1161.15
673			392056.84	2052277.12	66441.82	29595.85	34340.00	27918.88	31158.33	29637.21	37773.67	23732.11	22618.20	20953.20	5860.12	4860.69	10264.57	15862.67	4341.13	7684.94	6923.54	5822.88	5996.97	11174.23	19437.01	12820.86	1020.34	3547.69	6703.98	9982.82	6591.71	9626.96	3594.87	4185.01	2254.55	4791.84	3220.45	2213.34	2917.05	4884.07	2761.77	2722.34	5771.76	1697.13	1147.26	1095.61	701.13	2347.49	959.29
674			928418.25	10565452.00	700394.50	30171.00	14065.29	16788.56	40463.74	26397.89	27083.21	14148.33	19558.75	14141.36	9516.42	8634.93	14143.21	14544.16	8482.00	4197.58	5683.94	8054.17	11459.67	11494.85	9917.52	9058.50	10406.05	5770.10	4564.55	6374.17	8335.42	5893.41	3202.88	6369.84	7239.21	6415.67	2948.92	2226.19	1853.06	3611.78	2205.33	1431.52	2748.56	3324.62	2337.65	1491.79	1534.65	2032.84	916.86
675			213638.93	2269550.50	150758.18	9096.23	4190.14	22488.39	41428.00	20332.46	7816.90	10993.00	3816.02	5632.32	4500.49	3615.21	2609.62	5432.22	2762.96	1744.39	3780.00	4059.64	4404.09	2796.03	2989.51	2423.72	3456.33	2532.23	3054.39	2234.14	1405.07	2399.96	2364.23	1958.57	1737.33	1905.50	1579.15	1205.04	632.65	986.77	1322.19	1013.14	684.85	1047.64	567.79	420.95	479.49	654.69	462.66
676			217241.95	3097780.00	62171.31	8992.30	33114.83	50043.76	29356.04	6050.32	7430.34	21919.80	19120.12	6500.32	11194.69	4074.87	7432.41	12403.42	7296.51	10444.43	7103.07	4116.53	8907.40	8450.67	7226.80	8080.75	5262.17	3111.85	7311.77	3160.66	1866.01	2866.55	1998.48	1289.50	2604.46	3761.01	2960.02	3701.55	2650.51	2753.13	1525.12	1049.51	1588.00	789.83	1838.17	1311.03	1241.50	1298.80	1373.36
677			93679.09	1744560.37	45974.67	5956.48	22131.55	20422.65	15332.91	10851.87	10751.99	9115.26	4372.82	3372.61	3764.93	4486.22	5712.52	1982.84	4271.00	5493.24	4148.21	4808.50	2633.18	2531.22	2458.03	1165.72	2661.13	3453.05	1252.40	1363.05	4713.87	5127.22	2432.93	3019.43	4230.04	2418.69	1543.41	2918.64	2241.63	1613.63	1132.81	1278.95	1804.22	1092.44	1306.55	349.68	794.08	550.44	1140.73
678			87453.53	910971.75	14246.62	9705.36	7471.97	10951.99	25820.35	10259.45	6545.23	13721.76	14868.67	5409.46	3179.29	7919.01	9505.90	10035.07	3936.94	1959.01	3297.04	4958.97	2843.78	2953.13	4195.65	3649.92	4832.87	5167.96	1582.72	2866.89	3141.11	2005.88	2081.96	1834.15	1993.50	2275.07	1421.79	1365.40	999.79	645.39	1106.02	1579.61	1828.49	926.26	740.10	791.93	873.01	1160.38	725.70
679			4486254.00	13581227.00	1432328.50	40461.74	35629.68	35303.37	39851.81	23884.04	14806.25	10038.82	7371.29	11384.11	11852.01	7324.14	10146.05	3046.47	4351.02	2577.35	3976.55	1553.01	3759.39	3735.29	6105.26	4408.35	2434.09	2606.14	2870.23	1559.96	917.50	2296.10	5984.49	2796.20	3483.98	1124.62	1978.67	1541.25	2752.84	3519.94	1712.36	2533.20	2212.72	1210.22	816.07	582.01	873.25	320.28	1038.30
680			8260546.00	21198030.00	1332479.50	21350.42	55321.79	57106.00	77735.53	25901.69	15564.87	24895.86	15579.28	19710.23	22257.19	22457.92	90340.96	47047.63	9038.15	7940.70	8692.05	14209.85	12789.28	10349.90	15363.45	17179.58	18800.44	9002.78	10111.29	4720.88	6032.34	11242.25	12906.75	11215.95	4085.85	6728.29	10933.73	6422.21	5243.81	1852.31	3988.36	3001.92	2672.63	3856.74	5917.21	1794.91	3676.02	2979.36	902.36
681			101244.57	905527.37	25946.70	25315.37	40048.91	20032.24	12441.85	16085.35	14195.39	6048.89	8009.87	8597.00	9757.28	9936.72	14738.72	19859.45	10765.47	15261.16	6144.16	8620.49	14213.54	15418.41	13185.07	7656.47	7330.74	11599.73	5217.48	6342.82	7920.00	8223.62	3115.62	5147.22	3893.11	3745.55	3144.43	3936.20	3888.09	2343.90	2413.96	1437.64	1625.80	2275.58	2833.01	2937.91	1007.33	1742.43	1013.35
682			180061.85	1083520.75	36575.44	5920.16	16641.07	18524.92	23483.99	5007.86	3093.71	6033.12	2773.37	2642.84	2947.81	1921.86	1008.02	1575.34	2466.95	1193.96	1676.83	1451.44	1732.95	1586.13	2012.34	2403.39	1356.74	1203.11	1288.20	690.66	876.10	1818.95	979.32	600.32	1862.29	1992.95	1099.19	500.63	480.55	692.66	484.30	507.99	416.44	590.18	403.90	229.26	231.97	490.30	599.57
683			486955.59	5557140.50	183611.45	26555.51	20425.93	66054.02	28542.36	12941.82	21709.27	20092.19	7327.04	3117.54	10974.09	7518.91	7304.46	5544.71	20969.29	13462.15	3604.69	8452.05	9155.37	7541.36	3705.01	6934.25	13156.30	5881.89	924.78	2406.81	2032.24	4553.00	5898.90	2674.72	3653.15	3699.92	3074.68	2557.51	3283.33	2680.50	1161.69	1664.69	1874.30	1951.56	797.67	1034.29	623.79	550.61	719.74
684			2555240.50	7846608.50	418695.00	80286.31	30457.47	65963.81	45080.36	21850.55	13481.30	12500.80	11141.73	12436.30	12556.63	13399.22	18324.62	9348.40	4309.18	9262.80	10930.16	8358.60	9791.48	13126.84	6653.83	8502.49	3170.86	4787.82	6131.23	4357.26	4744.51	3672.91	1640.75	2379.96	2656.99	3138.38	2179.09	1164.71	1830.33	1034.70	876.88	1453.53	2099.53	893.91	647.86	1048.75	602.73	829.52	1726.20
685			76825.70	2812109.00	99990.60	40269.64	41013.48	24976.24	40573.78	39467.85	44113.83	20899.50	20276.91	44660.12	9550.49	17818.84	22976.72	11123.80	3108.77	8486.52	7019.62	14267.48	17530.63	7149.69	9231.06	17223.58	15375.34	9686.25	7327.59	12381.33	4009.51	8020.57	10884.66	9773.66	11072.19	7815.00	5898.15	6865.15	6901.36	6524.97	2894.77	1110.81	2751.03	5533.58	3913.36	2664.37	1684.74	968.47	1158.93
686			60956.97	1217606.87	78722.96	32258.54	24047.31	18344.96	38964.95	19058.92	6826.54	5925.75	3251.02	5405.93	7664.54	5126.03	5922.48	2852.50	1961.26	2473.84	3345.82	4901.18	3576.89	3076.74	4042.01	2862.05	2574.98	1144.86	2197.18	1917.04	937.05	1179.20	2943.63	1693.73	1726.22	939.34	1581.03	1129.40	769.21	2398.88	2432.30	1413.40	1001.33	1488.19	579.50	547.45	459.61	978.33	744.94
687			403326.09	5630356.00	1900437.75	104222.92	16486.53	33722.93	33204.65	22192.85	14335.23	10295.32	16043.71	7757.70	18994.42	23042.89	8847.17	8391.22	8068.69	9040.12	4289.83	3055.51	6642.12	4459.65	4147.68	8770.45	7905.18	6169.32	2724.15	1607.78	2436.50	3677.63	1334.41	2464.09	2049.66	1467.35	1370.37	2532.37	7068.08	7547.17	1997.56	732.37	2065.03	1415.21	796.60	762.54	2060.82	1178.83	646.85
688			53696.32	662441.62	48689.71	29147.19	29545.80	18194.63	18420.68	14967.66	14270.41	20830.31	10149.08	5127.42	7933.55	8020.02	12619.65	15337.01	8134.70	7506.57	10921.64	13522.27	9853.88	4611.90	3253.60	5503.01	7900.58	5023.74	5349.94	4240.76	4449.08	3391.58	2380.64	1983.23	2078.44	2390.84	2616.52	1115.02	1232.47	1312.70	1707.15	2504.35	2673.97	958.64	763.49	544.36	463.64	949.45	716.55
689			271678.93	788439.00	56226.30	4951.98	8764.94	30153.10	49010.56	15508.22	1465.61	1521.90	2795.69	2459.13	1739.64	1015.15	673.79	651.29	970.54	1899.72	983.53	1189.78	1400.70	778.91	782.49	1100.96	448.98	955.46	981.12	1026.03	664.49	220.83	545.59	458.94	762.68	702.44	387.42	516.49	399.09	290.38	281.92	496.12	295.16	263.15	190.01	469.64	351.86	234.33	139.20
690			25756.84	273255.12	7325.84	7999.78	15130.52	20449.43	9022.97	7502.62	2733.03	2667.86	3143.33	3659.13	3266.62	1436.50	2946.19	2722.09	5473.82	5005.16	2998.32	1978.11	1959.45	869.07	1301.46	763.04	534.20	1417.40	1197.52	669.93	499.21	708.42	937.73	427.16	1329.60	354.39	328.25	522.76	589.41	365.93	154.67	270.31	590.16	531.32	122.59	326.85	152.11	142.43	77.13
691			77388.74	927258.37	108100.85	15368.73	8596.09	25893.80	98084.07	47862.89	10947.85	2700.26	2244.26	2744.57	2568.45	1510.08	275.68	2151.22	1704.45	443.25	501.32	795.42	925.78	1679.61	1839.75	1003.79	859.62	1604.23	3079.05	1946.57	1419.43	2767.06	1023.99	679.60	495.49	531.50	341.64	179.51	243.30	130.59	165.79	204.14	485.49	322.34	323.40	228.15	312.56	371.84	341.98
692			852374.25	3279097.50	161714.82	10609.33	8600.12	18733.58	16076.16	14381.56	6458.52	17260.10	11485.02	9751.97	12116.12	8628.30	6110.91	7958.72	4371.16	9290.89	12920.04	6103.73	10471.65	9449.28	3895.68	3572.59	4549.64	3450.60	8491.68	4669.10	4100.28	5918.69	3122.07	830.21	1218.25	2593.36	528.46	1038.85	832.14	754.92	1750.47	2101.34	2434.55	842.65	559.17	863.55	802.27	447.33	417.06
693			157915.48	2135317.50	94819.91	9254.99	6463.82	9504.93	44789.43	22938.28	9423.57	3672.05	3917.98	4614.44	4751.49	3421.88	2613.70	2874.97	4650.44	3695.40	1574.19	1242.29	1283.68	2759.89	1945.67	1272.02	1857.89	2450.71	2959.92	3159.02	1645.05	1385.59	840.99	1013.95	876.67	770.08	1337.00	980.88	1605.24	1184.61	885.33	1147.84	1085.45	610.36	668.29	444.23	591.03	532.43	575.30
694			1126557.00	4377712.00	272174.84	7021.67	14348.40	25888.91	17716.82	7426.28	3929.48	7399.64	6143.65	9022.18	7648.47	2373.13	3456.26	3386.29	4084.03	4290.38	2066.84	2571.29	3620.40	2278.03	2614.40	3350.62	2518.11	1636.64	1506.87	3648.60	11685.01	6385.87	1819.86	311.73	1164.55	2212.79	831.66	1200.00	1310.07	2306.66	3556.19	1351.24	623.26	568.70	1213.11	1124.62	854.40	871.30	546.84
695			224473.18	4313147.00	134432.26	22980.03	21801.61	77346.05	43737.92	12380.91	12546.11	21497.17	34907.41	20934.26	9258.11	29110.22	24016.15	10734.60	5586.82	6624.36	3909.52	11095.89	2094.12	5796.39	4612.52	12194.10	3201.97	2783.35	8674.52	3556.58	1573.10	3299.83	1728.83	6681.80	4897.52	2710.42	2450.70	2419.60	1355.45	1080.20	452.29	718.10	2838.05	5397.55	3311.74	3083.42	1857.16	1299.81	1847.84
696			666489.18	2217951.50	113467.84	15860.45	10209.65	12319.16	46717.34	39859.00	7546.23	2910.50	2389.25	1498.48	3091.03	2051.97	2966.85	2766.78	1964.27	1379.28	1885.82	1743.09	1493.70	1084.36	869.83	1153.91	1101.00	1673.93	1425.45	1466.70	486.02	642.65	783.90	770.99	428.32	566.69	502.46	530.99	838.61	300.65	508.93	504.13	521.05	462.99	401.98	324.87	480.00	256.40	351.26
697			514699.96	10902800.00	390460.12	46491.40	20820.25	44192.56	18336.39	36354.08	34160.89	18824.36	18268.65	15225.34	10058.55	11896.99	8608.89	20595.88	25997.50	12056.80	8584.42	8741.22	6518.46	5605.31	13155.86	30742.81	12919.87	4752.37	8672.06	13691.55	3711.92	5036.37	10685.54	5833.66	3206.84	2326.24	3616.07	8485.00	6081.97	11979.90	6110.64	8044.42	6138.68	2414.02	4916.44	4002.36	3916.73	3245.73	1168.11
698			102667.79	1637651.50	32581.28	19881.43	16691.62	43669.94	31716.42	12161.87	4389.76	6766.03	7656.58	4064.23	10168.37	7798.08	3626.67	4951.81	7756.34	7871.22	3418.06	6882.78	4717.50	1887.03	5290.04	3607.13	4230.57	5369.06	3781.41	3578.97	1299.81	2261.00	1095.07	1301.94	2247.50	3657.79	967.47	1232.22	1598.80	1387.94	547.71	524.45	730.03	649.34	1023.84	641.39	418.94	668.82	681.33
699			259078.65	2393190.00	145360.09	70965.84	54127.74	38731.44	57178.79	21642.17	6976.91	6621.28	5595.15	5508.21	9943.47	11210.26	19572.53	20086.16	16060.44	7755.26	6561.45	3879.22	10580.56	16601.46	12621.44	9176.77	6209.21	2208.66	6052.42	2454.03	4749.72	4559.89	4584.03	2372.60	1662.30	1131.71	1542.70	1278.29	1559.93	604.46	1287.62	2234.82	1224.84	937.36	643.39	935.62	764.08	517.34	769.06
700			6582093.50	22357728.00	1552223.50	47418.78	31599.04	34423.85	24723.57	49705.76	21119.30	17975.37	11083.67	27826.19	28496.01	21577.26	20629.71	39593.52	23355.01	34048.28	24518.14	19573.01	22571.42	24870.69	11083.65	9117.08	22483.76	23934.26	24042.94	7688.73	11097.47	8861.62	4357.41	6668.06	9158.08	6724.97	4805.75	10029.33	10753.80	8502.04	5582.45	4560.81	3029.72	3202.80	3155.07	1561.96	1420.57	3948.02	2180.33
701			143475.04	4175105.00	218628.45	53515.85	49297.50	40244.18	90401.03	65949.19	30699.83	19382.27	20197.22	28773.34	16464.52	15341.69	16896.62	18274.14	11610.92	10753.37	16650.54	14075.42	10438.91	19360.97	13095.48	7477.95	5824.01	11005.95	6641.04	10375.91	5595.51	6173.15	4442.10	7774.80	8837.76	4291.23	5180.41	3741.62	6583.15	3113.18	2549.79	5998.75	3000.87	856.51	4497.41	2113.40	1941.98	1241.31	1288.38
702			267897.46	5290502.00	200459.62	8523.37	23338.09	48904.88	35548.27	17723.77	19049.37	13727.20	7811.85	7820.13	8376.25	13632.84	8693.72	7494.57	5420.23	13005.70	14217.82	1818.51	3270.57	3746.76	3154.02	5795.09	6998.76	10989.33	4552.62	4088.57	8194.92	2868.98	2544.56	1695.33	1608.88	2409.19	1146.88	2412.22	3844.92	2566.60	1450.70	792.52	713.25	352.74	407.21	577.86	923.61	1150.99	720.76
703			7024059.00	16949334.00	1281648.75	12524.46	18123.04	44945.95	31767.49	31024.78	26971.47	23086.16	19970.31	16557.71	16874.43	26415.57	13494.86	10062.00	5931.37	6526.86	7664.94	5931.65	8348.81	5448.17	1696.61	2291.88	1750.12	3088.79	1871.29	3358.16	2852.97	1616.35	774.31	2506.90	4483.97	3475.57	2995.07	1318.70	1304.15	1822.98	3361.89	1790.91	2109.46	1032.71	2580.26	2562.55	2395.13	1887.01	727.66
704			102171.02	775738.00	60729.81	29661.78	23109.11	32461.73	10477.17	14675.09	10871.55	9060.44	5553.59	9180.16	16437.31	9703.24	10729.52	11347.34	6770.72	10211.35	8411.33	3524.51	4975.91	3919.27	5089.68	4645.90	11260.81	9369.85	11250.20	7869.00	7075.35	9564.78	4545.87	7071.80	7964.95	3678.57	1590.19	1461.48	2004.55	2761.93	1739.62	959.10	2044.63	1319.83	1097.62	1396.40	1167.60	2042.91	2242.14
705			27938.01	378792.65	35358.82	11551.65	22725.37	28255.28	25127.64	45629.24	32576.03	27744.81	18071.98	21533.72	15330.72	7026.61	5270.07	6246.30	7265.30	10364.52	21223.03	9287.86	8619.53	5501.25	9269.57	19550.27	13401.23	4443.93	4980.88	3965.34	3534.58	3371.41	4757.06	7511.41	4935.64	2041.29	4673.89	4433.74	3492.17	4199.32	2270.56	3571.77	3707.52	1163.50	2135.43	1549.04	1163.09	1236.17	1434.95
706			244960.42	3121666.50	513864.50	84564.71	97541.83	145751.53	77940.85	43988.81	33648.95	41218.14	28963.01	14109.82	10905.13	5490.86	2888.46	5360.90	10955.37	7710.35	4573.86	4767.38	7233.03	1518.15	2702.57	2817.84	8280.54	3757.03	2421.95	4988.70	4484.43	4600.68	2170.59	4376.37	9181.54	9832.43	2645.69	1911.06	3709.10	1591.42	837.25	3345.49	2448.79	1599.18	1905.91	538.82	706.86	292.74	632.17
707			256007.40	2346768.00	68971.92	6442.80	11539.21	22121.73	31078.64	17230.80	4407.11	6751.75	4355.63	6863.24	7867.90	6136.44	6149.64	2620.09	2438.11	1787.23	2072.90	2029.21	2381.69	4139.84	6650.57	2386.10	2405.22	1590.37	1172.87	870.38	1149.78	763.18	999.78	942.37	672.43	669.98	1054.48	524.73	515.79	586.52	335.28	1362.36	1515.61	755.69	708.07	402.74	268.72	772.47	512.51
708			3689262.25	7989927.00	856078.12	14131.59	26193.42	22117.83	22724.22	16565.30	5800.00	7892.23	3940.13	7081.99	17632.57	12282.07	7214.34	15555.37	13720.22	11920.96	5669.96	8225.37	4244.55	3205.77	4002.01	4460.12	2988.94	1405.08	4600.85	6640.04	3591.67	4452.94	2059.77	2414.52	2104.58	1152.99	1122.76	825.61	955.45	978.23	1241.91	547.22	596.88	1023.16	594.78	533.31	489.40	256.84	549.34
709			165977.32	1084945.50	43987.94	30226.34	25839.13	10412.77	24620.53	20384.03	5158.09	7532.25	10618.92	7374.72	6190.53	5773.59	10679.97	6207.16	5428.75	5001.04	5215.19	3378.74	3402.20	3110.90	3734.26	3076.68	2943.97	1427.74	2953.72	1635.25	1501.57	1549.29	1044.66	2229.79	4358.82	2124.45	1819.45	1160.37	1909.95	1745.03	706.25	580.08	647.01	709.15	381.61	248.50	568.94	330.84	454.81
710			155084.39	752513.31	42379.37	16031.55	14851.71	49896.56	69568.14	15333.22	5292.64	2868.70	4090.31	3412.39	2728.12	1532.11	1385.54	3418.57	3988.13	3983.73	2143.49	1960.64	619.66	786.55	1101.77	1842.32	1257.69	1173.59	1138.70	805.06	663.78	426.41	452.06	1534.03	2297.50	1038.15	510.25	457.78	339.70	616.75	451.14	492.63	1178.01	443.66	347.22	210.88	454.00	460.22	260.00
711			44707.14	1680797.25	170304.21	47598.23	10050.92	42031.79	50138.28	37860.40	38826.08	14263.59	7294.36	18574.12	9054.13	16017.09	11434.06	13020.75	6677.79	4755.07	12541.26	12103.54	8459.85	6166.77	6083.15	6216.69	8856.41	7820.62	4168.52	4558.86	8936.14	3503.61	6593.38	4203.33	5341.90	2342.51	3838.86	4369.83	2559.90	2912.61	2892.33	2159.55	2750.32	2646.26	1814.87	2385.02	2125.74	1478.83	554.35
712			147994.14	1330898.25	80646.69	12752.81	17102.72	17843.43	29561.30	31470.86	21215.08	11460.70	5425.63	2662.73	3666.40	3356.83	2217.38	2481.33	1294.84	1460.76	1764.72	1298.01	2454.33	1701.75	2415.16	2802.22	2512.42	987.41	992.54	1637.40	3472.08	1766.88	2687.93	2007.62	830.00	478.53	776.00	774.97	307.21	612.79	628.77	632.29	593.94	883.82	468.50	649.25	619.94	310.11	232.62
713			654337.43	4900529.50	487526.84	27099.42	16266.34	7343.00	39418.09	18252.20	7997.13	5626.40	8888.31	10126.95	8659.60	4977.56	4740.37	4099.85	10675.57	9466.88	8158.06	2328.11	5576.90	4765.96	1665.45	2791.14	4374.35	4038.65	4053.61	5814.96	3802.56	3204.58	6106.09	7194.09	6819.93	1498.01	849.36	1267.54	1149.67	968.99	1685.01	989.34	1715.94	1446.57	1201.10	1049.53	533.18	540.28	713.86
714			860723.50	3043483.75	204743.32	19414.11	10516.65	26655.52	85144.51	31126.95	9121.84	4910.62	2785.66	4684.79	3410.60	3340.88	1462.18	2251.07	1259.92	2579.60	1196.93	710.23	1988.69	1549.94	882.64	3114.08	1718.30	1354.04	973.22	1079.52	526.08	488.20	684.79	371.98	802.41	588.03	493.02	326.55	511.89	600.04	192.35	482.27	407.35	714.11	900.19	561.12	287.86	111.65	163.24
715			95117.23	819645.81	59383.21	10839.64	18633.32	39973.75	17054.96	9616.66	9797.35	9977.19	34820.63	12623.49	11213.58	13780.99	11386.69	8513.51	12202.57	8165.93	8707.46	5239.47	2703.25	2768.11	4520.57	7022.17	2431.16	3264.67	1919.13	5022.39	4872.11	2842.16	1952.44	1527.18	1378.84	1756.79	1731.87	2052.62	1240.12	1717.33	922.87	1252.26	876.67	1626.05	1098.30	856.18	760.58	392.49	748.97
716			215407.23	1935653.37	110566.44	35967.03	11717.62	16438.02	58184.82	33969.03	12310.26	9167.91	6879.89	10241.95	9550.94	5046.32	2255.06	5365.03	10176.11	9114.53	7832.41	5521.72	3900.73	2100.27	1872.81	5129.05	4223.36	3716.54	3172.30	2259.90	824.54	3415.95	6606.04	3639.31	1842.17	2134.13	3227.96	2625.30	2162.08	2209.11	1091.28	1824.49	1127.37	1019.99	1842.19	1382.35	665.29	467.80	750.15
717			232973.89	4836318.50	335365.00	26828.48	17864.36	46631.07	74832.25	33529.62	17073.32	25423.11	10383.08	4264.70	3716.24	5618.28	17192.51	11569.75	6609.96	5561.03	5372.29	8333.91	6910.43	6860.86	10846.99	4422.22	6381.83	4628.97	3993.08	2183.98	2104.78	5334.55	5683.53	2595.85	4518.28	2970.34	3157.98	1426.45	1577.72	1516.23	1729.05	1691.73	2331.24	2077.70	778.15	958.36	2029.20	1288.21	772.64
718			236179.14	1146576.12	73861.80	20009.69	18438.61	44224.73	66075.03	21408.38	14369.58	13673.66	10112.89	11910.38	8526.04	5320.83	11337.30	10942.90	9176.38	11450.52	10741.59	9024.73	8177.77	11978.46	10288.66	3564.52	6073.00	6814.16	4802.26	8533.66	15115.59	7809.41	5503.30	1759.05	1872.91	2439.71	2741.86	3680.54	4806.28	3306.14	1598.53	1038.62	1443.70	483.96	437.48	730.83	750.00	959.39	431.84
719			946627.06	2583470.75	163788.45	51980.30	13895.16	9408.85	26952.97	38467.89	14371.53	7947.18	6309.73	7133.35	5720.56	7220.88	3883.97	2452.97	7419.30	7647.76	7926.36	5974.62	4479.32	3192.79	4312.29	6733.13	4734.52	2202.34	4635.36	3243.44	3131.56	5492.40	2487.85	5317.73	4722.99	2035.81	1201.25	2161.28	2169.97	1800.91	2296.28	1353.07	934.20	971.03	1334.38	2774.92	1631.10	508.31	524.71
720			1399829.75	7157572.00	436092.71	121202.03	29866.42	33148.35	36527.44	22316.45	15187.43	19853.42	13588.38	9602.21	17946.50	21083.99	19584.11	8642.64	8029.79	11080.23	11624.31	7293.26	17467.53	24044.99	31148.76	11568.06	6436.33	4268.48	9575.28	4145.86	8649.94	13891.05	13354.99	17003.80	11807.79	9012.60	7062.31	5443.38	3856.72	5198.71	3241.96	6040.23	5131.62	5127.93	3621.23	3724.61	3459.61	1568.67	3254.63
721			243032.10	3472157.75	95530.25	24930.83	28447.97	87891.04	56345.53	34700.49	18804.92	6955.99	31541.86	23297.51	6440.01	4755.27	6045.03	13884.69	21031.38	9907.78	6448.38	8900.43	9831.22	11918.06	6928.76	5674.19	5544.09	4093.84	2680.35	3795.65	1882.63	3571.10	2037.34	2101.26	1049.79	1990.44	4938.18	4650.51	2031.70	3673.59	3062.75	2000.93	2416.14	1609.18	1048.58	2066.27	2356.76	2213.21	628.75
722			25391.27	164505.48	45729.31	28402.53	13454.01	13383.47	13100.96	18612.96	20940.86	7127.73	7203.32	5953.18	10476.28	7402.14	2115.92	1391.03	2894.13	1987.15	2158.44	4511.85	8279.52	12153.87	12231.23	7432.67	2342.63	4315.68	8247.94	5355.47	6003.57	3814.60	2201.24	5743.47	4534.78	1446.10	2596.46	2999.18	1282.05	1070.59	1149.29	1108.86	1446.92	1326.59	1291.53	1403.78	490.49	570.61	429.53
723			111744.95	900794.06	33028.90	12066.32	15918.83	21912.32	30612.52	8577.34	10724.77	16403.66	14810.18	5021.09	4704.61	5384.59	4333.67	3333.60	3250.77	5223.57	3765.71	4023.76	3774.90	2221.51	1516.76	1789.55	994.85	2569.32	7574.00	9579.91	3433.48	2282.03	2401.50	3920.79	1224.02	1739.02	1018.30	1463.23	1316.22	1647.14	937.50	2282.38	3866.35	1905.13	1160.29	412.30	821.84	950.82	1080.28
724			26057.67	1599964.37	80419.42	23556.73	9474.18	16999.64	22047.33	10570.83	8584.56	7713.77	12023.87	5568.75	5758.14	7381.48	6247.44	5992.11	6017.02	6392.09	926.44	2464.75	5017.04	3478.46	6083.48	8702.52	5408.88	4425.44	3668.99	5591.90	1617.07	1466.86	1484.05	2207.79	3336.62	2762.74	1555.82	842.14	1355.28	787.95	1151.08	1612.90	2428.46	1362.20	952.72	1324.27	1097.76	885.53	629.25
725			101695.68	1169386.12	50632.42	30267.83	28058.62	20637.66	26419.48	13480.79	10398.76	11886.59	9951.15	2567.52	6187.56	7084.45	1721.67	5187.44	5349.77	4915.86	1895.13	4400.36	7405.26	2216.76	2710.29	5165.77	2935.22	4806.09	3679.45	3010.20	4740.94	3507.06	3061.80	1886.09	1775.92	2151.45	2818.69	3084.75	1196.88	2839.81	771.31	1363.19	1022.50	884.74	1263.98	1507.18	674.81	1015.06	581.92
726			157444.29	1228116.12	91378.13	11527.85	27528.40	32535.07	19248.94	11686.63	8950.76	4763.89	7216.09	10273.09	4714.59	2311.35	5086.19	8142.27	7204.49	5968.20	9582.07	8047.08	5664.87	5097.46	6626.62	4301.26	4264.45	4766.47	1981.97	2899.00	2059.73	1927.44	6594.65	4315.81	2718.52	3902.79	2740.05	1829.33	1958.52	1574.49	2649.62	4611.13	4063.02	1152.81	1514.96	886.86	848.57	990.12	1544.75
727			521695.53	2623866.25	221219.95	40214.16	21514.29	9959.17	14447.44	18033.47	8786.24	5362.95	3429.82	4100.55	3160.61	1730.13	2398.84	2052.38	3961.03	7796.92	4917.87	3751.83	6558.04	6463.47	3521.42	2440.13	3476.15	2674.68	2384.15	3088.87	7446.72	4071.77	4185.84	2392.45	2291.85	1760.02	2038.98	3684.12	1466.24	1465.77	1721.93	846.17	1151.11	1137.39	1061.55	478.82	1211.82	816.33	765.85
728			88204.08	3264744.50	189255.65	84153.89	77328.85	17822.59	40696.09	47602.66	25980.60	23597.75	28727.99	47759.17	64130.04	27444.86	38798.37	30836.29	28505.41	17114.43	11224.38	14824.98	30464.89	6012.52	7655.92	18329.13	26595.05	20686.64	14828.77	21764.55	11225.20	3433.46	8875.89	11665.71	7907.69	7379.55	13055.18	14847.26	9138.45	5258.74	9165.62	9563.42	7800.70	5857.93	3386.97	2869.87	1399.09	3496.02	1971.73
729			95238.38	2173475.25	60772.93	19131.85	73732.21	42409.74	23559.80	8926.66	4737.35	6960.52	5824.20	4004.72	5996.53	4736.81	4775.74	6950.29	4098.40	2651.37	1799.58	2483.23	1499.64	3384.11	2970.57	3662.38	2654.89	1953.75	2154.77	1809.27	1378.46	2171.43	2446.60	2400.54	1418.15	2502.58	1853.40	673.85	1032.34	1371.14	705.71	685.73	418.62	462.42	497.13	1104.38	410.42	143.50	248.49
730			914793.50	7390333.00	312762.59	16528.72	32241.78	49617.39	16025.40	14629.62	13971.65	9710.41	12982.38	51422.64	34755.26	45899.48	45716.66	30928.07	7467.42	7331.98	6776.41	4791.53	3293.17	3023.91	6847.28	3103.29	3475.18	3042.97	4887.61	3977.68	3445.07	5508.35	3745.23	1830.52	3990.45	2752.18	2465.69	3905.35	616.36	1128.77	2953.35	1684.66	1409.58	1030.28	3178.90	1491.96	2419.15	2313.79	1298.07
731			174400.46	697034.75	56881.14	80703.56	67158.97	43663.64	45287.40	45515.50	48303.62	33910.28	13800.67	16475.99	22958.45	17522.70	17172.41	20655.09	22939.13	18283.46	15934.73	17204.90	27553.71	19180.90	12505.37	24139.53	14276.85	11160.08	19277.08	11414.43	8135.40	18702.93	13770.71	7838.55	9089.13	15949.55	9198.68	6448.03	5410.90	2990.81	5066.71	3399.31	3081.18	6792.96	4165.21	3645.06	1960.20	1549.77	1976.65
732			233908.34	2424917.25	233593.04	20017.61	15001.59	21996.12	25338.87	4846.83	4398.59	1701.45	4108.47	4649.76	2507.64	1961.99	1969.92	1727.37	1714.31	2575.88	1985.59	1638.16	1535.28	5444.84	3346.17	1521.74	2757.31	1724.95	1070.64	2436.23	475.42	946.47	1014.93	1163.20	1877.94	430.03	965.65	517.92	270.14	819.12	1136.60	699.45	455.22	344.72	538.36	318.28	246.21	336.53	154.08
733			368005.18	840838.25	44075.88	18473.98	17476.46	24579.12	29502.07	12202.35	6065.62	7015.59	7452.73	8453.80	8113.22	5995.83	4710.28	5784.85	8566.36	9511.65	8170.44	11079.87	2365.08	7617.50	6499.63	10246.65	14439.09	4086.48	7101.15	9467.01	5756.99	2266.77	3331.11	1779.03	1416.80	2565.75	4200.51	1382.70	1078.83	4033.96	4000.00	2154.15	1747.50	2200.32	3866.28	1584.98	953.69	460.74	1385.74
734			243195.68	3314041.00	153861.81	27594.19	19846.16	66093.90	74426.78	20320.57	32223.55	44132.77	41053.60	21334.40	36856.28	8373.71	11065.41	8277.68	10441.16	9841.93	18775.42	13706.40	12899.34	12340.62	10088.52	3703.05	6782.86	15102.71	9995.87	8542.59	8630.38	4549.73	8610.66	5277.75	4234.24	2657.42	1459.52	4432.32	7854.91	3389.14	4957.42	3592.68	2368.97	2452.90	3394.25	1474.38	382.05	495.26	911.44
735			79061.99	2488585.00	85907.03	32293.55	64538.33	40206.63	45361.30	36734.14	12478.44	26083.96	24655.23	9402.42	17459.17	9600.47	47763.32	31515.40	34552.21	14092.46	4197.09	3368.11	11126.16	4828.55	8168.12	14862.65	4469.69	12645.70	17902.84	6281.25	4535.50	2277.25	7408.08	12289.07	17280.38	14289.91	4664.02	1163.71	3514.84	9666.19	7221.09	3545.43	2589.28	687.83	515.13	1457.99	3478.11	3235.62	1311.65
736			204801.53	2012953.12	77105.26	8457.69	6392.00	12412.63	45940.17	37467.90	8597.59	4741.82	3040.74	7917.97	1014.84	3660.74	2852.60	1981.04	5362.08	4282.48	2425.11	3061.60	2796.10	2163.14	2571.55	4156.30	1390.66	1271.55	2329.89	1309.18	2947.86	3208.39	1044.01	1092.53	1186.80	265.66	574.16	559.32	261.43	679.49	1353.04	340.54	490.13	1226.61	561.13	422.43	587.65	307.61	959.92
737			113183.23	198669.43	22993.31	16660.22	33299.19	10243.69	6792.36	5273.82	5131.49	3197.54	4789.33	7118.27	5437.64	7333.59	6953.53	4798.72	4936.78	2012.09	1368.45	4884.61	6598.05	2886.17	1892.56	4076.39	3364.25	892.42	1193.51	2600.26	2326.24	2304.38	1164.00	1526.56	1246.16	704.37	473.74	679.01	1222.61	1527.22	916.66	661.78	419.32	447.56	385.38	647.28	546.11	287.00	369.44
738			248103.98	11547880.00	391231.40	26984.60	13688.65	48844.00	74375.27	69201.63	35390.36	10206.28	35719.83	18870.57	23905.22	28600.34	7521.82	7372.32	7704.10	15680.25	10841.47	8248.79	10578.09	10260.01	14384.03	8254.00	3555.77	7817.38	4987.61	6094.48	4646.80	3848.02	2254.54	2187.49	2620.46	1249.59	1418.11	3066.39	5146.45	3375.85	2266.99	1598.40	1728.78	2326.08	4149.14	1426.18	677.71	1550.76	383.22
739			42128.17	2350857.75	57915.00	34350.92	24096.17	38716.48	22175.42	31414.97	30794.65	15610.20	17124.37	12625.26	5386.34	10484.10	7674.86	11030.23	10906.83	22582.92	11707.71	7020.88	14085.19	17644.50	3675.46	8086.50	4213.98	6888.23	2371.76	644.22	2000.38	1495.50	1214.64	541.15	869.54	1654.61	3953.47	3592.16	2551.88	1890.16	1573.14	1228.17	2639.47	3532.76	559.71	231.16	517.60	621.79	1734.81
740			440601.40	1262975.37	93583.51	22067.16	33389.76	35906.51	32748.10	27271.99	14016.88	17387.21	13076.76	7615.62	7159.53	8197.31	14528.28	14699.47	15108.77	14391.89	11116.49	6441.51	7818.31	6115.80	4105.76	2103.21	1545.73	4638.10	5850.03	5520.18	1510.08	5092.44	5485.98	3761.38	3652.60	2073.37	2180.01	3363.73	1440.99	1473.96	1881.60	858.26	1593.58	1034.49	1924.68	1805.17	761.30	299.76	926.76
741			338991.84	5391422.50	264533.71	16188.34	7441.37	14438.84	39746.01	18956.96	8779.01	16557.71	20816.40	15383.03	13420.25	8115.45	7350.45	13808.05	17108.80	10322.03	1537.94	2534.88	1378.57	2012.46	4792.42	1375.25	4155.70	3368.95	2007.52	3009.99	1777.77	1725.74	1735.80	1526.36	1586.35	1644.45	2301.58	1152.96	882.75	1486.19	777.15	692.06	1040.11	1692.87	624.67	681.89	844.45	836.30	447.11
742			1480639.50	5077476.00	225851.82	7029.34	7381.60	9622.43	25106.06	13950.64	6346.92	8472.91	8469.16	3171.63	5637.15	5923.71	3951.56	3068.81	3423.41	5978.51	2453.35	1366.96	4884.68	4542.62	4816.27	3675.53	3005.39	4879.86	2749.89	1645.99	1028.31	968.82	872.13	761.49	1557.65	1111.12	547.09	1023.38	1238.66	997.19	444.93	1012.34	606.81	698.40	802.57	501.53	642.87	132.84	343.46
743			731714.93	3594265.75	148120.00	11644.92	4925.18	15675.08	38071.93	23889.05	5228.70	6715.48	5523.08	5981.60	6765.46	2408.19	2812.11	5556.89	4154.18	8078.07	2972.31	2291.77	5984.88	5762.14	4369.44	2351.20	3921.15	3197.76	3018.83	2857.77	2791.89	1369.91	2361.21	1619.97	1834.45	5324.76	3947.07	1460.72	1105.24	2157.62	1239.17	1428.12	1162.71	2704.86	1124.06	1505.81	693.10	976.69	604.04
744			2716487.00	6565466.00	673221.62	36648.17	44651.67	40754.66	32409.31	24180.10	10515.19	5024.27	5262.61	9375.13	7513.96	5907.36	4057.00	1716.50	1191.63	1720.86	2863.71	3867.60	3671.76	5443.64	2393.41	3951.89	2936.89	2454.33	2024.94	1734.20	1394.14	1965.93	905.42	1344.45	1078.34	924.19	855.97	1112.85	957.07	1716.56	891.75	713.50	482.13	334.16	418.40	1024.71	1374.83	621.82	742.67
745			289966.46	2326644.75	125574.05	7660.87	16273.16	42677.61	22150.71	16651.74	7334.31	3399.91	2286.15	1928.06	2703.24	2824.20	3615.82	2315.19	3856.81	2569.88	1396.99	558.55	3500.67	2524.64	2078.76	844.55	1850.93	1358.34	1262.78	617.83	1498.16	1621.67	2065.01	1450.06	636.53	388.00	323.92	719.30	587.68	415.71	513.12	690.55	214.44	149.33	254.33	262.78	238.07	120.08	251.67
746			223914.73	1074850.75	83471.92	48155.10	63535.19	61582.13	26665.20	24062.10	23530.32	9012.62	8176.06	4761.51	6030.02	3510.96	10506.47	11344.31	13543.20	7301.97	3203.08	4439.56	6755.92	3633.02	5179.31	6704.45	3885.46	1429.31	2998.46	4899.07	1573.45	1053.24	1863.60	2514.18	2771.89	2365.11	1379.81	367.49	1412.57	1723.49	1717.62	792.46	1683.95	1395.72	839.07	2262.79	922.28	493.24	619.51
747			558938.93	2653744.00	325468.12	42726.26	36385.68	10031.44	38323.43	19981.44	27138.79	14179.59	18879.01	20232.57	7143.50	4753.44	6187.38	13456.77	13771.00	5891.94	3760.99	3369.57	2458.69	1028.59	2618.39	3660.39	5625.49	4794.27	5005.22	5618.96	1749.72	1692.50	3809.96	2224.58	1648.67	1859.10	1274.19	1263.59	908.09	1360.72	1322.62	1863.66	1029.38	956.83	915.15	1197.78	479.02	961.54	846.50
748			1582490.62	2683813.75	183001.42	23172.54	16359.11	11166.45	81365.14	59463.72	41357.03	8184.03	7284.09	2906.55	4622.57	1987.70	5362.76	1887.24	2344.39	2600.36	4480.29	1555.02	1632.35	4166.42	2626.30	2208.02	1882.34	597.95	884.57	584.97	1185.91	1436.49	812.35	2055.07	666.57	482.64	916.04	506.66	639.50	436.17	451.37	252.59	628.94	470.41	195.15	279.96	419.43	215.75	298.97
749			162069.79	2717735.75	79895.94	16813.94	14622.51	30227.93	18937.19	10885.04	12377.39	8816.98	7246.96	6997.74	7986.49	5741.26	4844.07	7268.62	6605.43	6027.91	6359.47	4361.26	9011.64	15432.10	6523.29	7960.49	10438.66	5265.07	2153.82	4481.65	5826.27	3723.97	3786.99	2064.91	3592.53	4821.03	3203.53	1967.58	1945.18	3692.42	3119.81	2411.84	1678.12	1811.62	1587.76	2878.28	2449.87	2135.25	426.88
750			79375.62	803930.25	20625.59	5579.62	16926.91	21314.81	34368.38	10143.86	7100.86	3239.93	3492.33	4536.05	8062.47	2435.71	1925.08	1118.42	1796.13	2182.66	1454.47	2434.94	2575.84	2194.74	2340.41	2430.50	2354.63	2029.41	2776.83	1949.70	1528.46	1294.70	730.94	798.46	1332.17	1543.90	770.97	897.00	626.85	557.56	1083.28	533.14	530.77	758.76	565.88	528.23	466.24	514.50	645.36
751			162645.53	406117.09	22412.34	19413.00	30303.78	64369.36	39987.52	77709.00	48364.84	14691.78	14059.01	15355.56	12123.20	12271.70	12377.03	22678.28	28245.58	15749.75	7811.58	19628.89	6968.28	8630.18	3725.15	5821.27	2493.00	5529.64	5938.05	7206.00	10954.80	16293.38	4814.00	6336.61	5752.80	3299.73	2699.99	7195.77	3585.65	5280.70	3640.09	1351.26	2703.39	2027.13	1444.70	1388.54	1317.60	3113.77	2506.85
752			413125.12	5060678.00	169201.12	8790.70	12880.07	15186.47	33466.56	15828.25	13774.82	11231.95	7062.31	25006.55	23054.68	32313.63	26599.66	9832.22	10387.71	10070.79	4661.57	7419.27	3255.30	1793.38	2123.54	1550.38	2228.78	2524.92	1647.99	2261.10	2961.29	4124.62	6086.13	2630.01	813.30	1481.84	2221.27	1445.74	1348.90	3498.51	2274.65	2861.05	2038.77	1557.37	2061.66	1462.57	473.76	233.25	494.12
753			1136289.25	8333001.00	402641.31	32846.48	52432.30	58153.28	53781.01	34131.56	30072.02	20368.62	26428.97	19971.64	9582.69	10654.70	25889.29	17695.95	8058.94	6912.45	11272.07	8165.22	8947.01	4652.39	3459.15	7754.94	6904.29	4915.39	10269.46	8103.63	6654.18	3688.48	2185.20	3658.85	2228.51	3621.57	2037.01	1000.12	2394.80	2734.14	885.63	1855.56	2220.95	1811.57	921.60	935.00	904.87	752.60	420.90
754			225708.71	574677.06	18558.90	10482.45	18378.18	18463.19	32764.76	14314.33	8245.69	4223.26	5888.57	2985.05	4524.53	5183.59	3079.20	2553.77	2281.13	3185.91	1213.16	1001.67	559.23	477.58	885.51	2533.53	2557.60	1032.85	353.59	961.34	837.87	772.11	602.71	474.05	806.27	554.68	593.79	246.10	333.99	921.58	1380.99	569.38	551.11	260.41	406.41	644.66	628.34	374.88	442.40
755			395478.50	2359735.25	131019.29	21938.82	47093.47	101547.13	30470.13	32657.23	13147.18	10482.36	23273.34	15448.62	3625.09	17843.81	9726.63	6280.42	3806.04	5876.21	7773.51	6443.40	2919.04	5010.78	5290.14	2963.44	3809.69	3114.05	3215.68	5116.70	5641.94	1375.26	2138.82	1810.89	2826.07	1580.32	2686.10	723.29	1153.10	1847.43	1138.09	1421.28	1249.12	1975.86	934.20	380.23	226.33	598.00	260.93
756			756160.68	2021998.37	102075.16	14556.33	6727.83	23690.06	42921.60	39262.51	32398.91	24668.29	7806.64	5429.52	6036.82	4462.76	1315.96	3665.27	3780.12	2321.19	4793.78	2802.32	2137.84	791.97	2284.18	2156.34	4384.19	2991.71	2368.27	1389.68	1389.51	1395.51	6461.39	5138.96	2846.55	3028.59	1113.15	1514.04	2637.91	1169.37	1433.28	986.85	1165.54	1723.82	1967.55	1258.68	634.92	620.77	586.62
757			849040.37	1518882.75	127176.16	61251.25	25421.76	36347.99	35923.17	26481.03	30523.79	15314.00	7140.47	13365.78	3299.70	8037.95	5927.94	6171.32	8227.85	18791.27	4348.91	11609.69	3620.90	3651.36	4213.30	4739.64	1832.49	2226.64	2238.93	2623.18	3283.44	3118.02	3366.93	3088.03	3757.31	1775.87	1889.99	3209.19	2022.39	1793.40	713.99	609.42	3350.18	5146.67	3205.36	3266.44	412.30	976.01	378.03
758			1968215.50	9056651.00	665127.75	29770.95	21938.00	26476.71	17704.47	16433.87	23207.47	11722.55	3437.41	1849.09	8163.33	7360.99	8228.50	11872.92	2033.48	3048.32	2385.31	3544.44	4315.16	613.07	4622.22	2722.77	2338.94	2607.68	1706.84	1718.71	1961.44	1761.25	629.87	2186.82	1354.26	2885.23	1914.92	1227.66	903.74	868.90	1055.89	464.12	1459.78	712.66	659.96	337.98	257.19	500.65	320.47
759			1067917.87	4155151.50	339705.75	25866.44	9034.87	23880.86	31038.02	14956.37	17640.56	25015.16	32807.98	21971.26	16312.04	16501.81	14177.06	15680.43	4613.98	6479.20	9033.12	9076.91	2576.97	4461.72	10605.47	11521.74	9039.63	3242.07	4824.87	9164.61	16330.59	13196.95	5543.95	3463.34	3949.95	3292.45	3122.98	3070.76	4984.90	3658.18	3981.26	2438.77	792.54	894.63	692.39	737.92	1102.36	1564.50	1847.68
760			597690.81	1086561.25	78246.74	20038.75	15157.37	15676.09	36015.37	31383.85	8162.51	4248.44	7015.46	8101.80	2757.72	2434.01	2275.86	1362.68	2179.09	2182.00	3006.17	2860.36	4555.77	2491.00	1947.14	1787.13	4143.82	3890.49	1267.24	1547.79	1531.67	1544.42	1624.69	1735.69	1492.85	622.47	880.64	964.16	1777.23	1220.18	808.44	928.66	398.29	412.28	359.02	429.50	306.98	189.05	455.84
761			44475.73	1439670.87	40057.71	29591.91	45980.80	15262.23	16953.38	10274.48	11056.93	4502.78	13114.38	7027.36	6187.71	6720.20	12601.23	8250.39	11724.04	6159.86	7450.62	10737.40	9036.65	5299.45	5598.68	3904.29	2843.17	8251.95	5867.61	2695.07	1582.68	1458.32	2238.82	1940.10	3334.27	5056.07	1338.63	1423.23	1252.67	1267.52	2085.81	782.97	941.34	897.67	1070.43	884.96	1629.42	1126.39	644.77
762			126759.06	746998.18	59956.15	10214.73	17387.70	46072.67	83917.80	37567.72	17764.51	6284.21	8571.89	17348.44	8157.95	5226.61	9945.63	7685.67	4365.09	3942.18	1264.10	2009.84	6065.20	5905.41	3450.13	5716.48	6552.37	4736.48	4180.20	4507.02	3441.41	1642.26	1124.28	1523.15	3591.20	4699.02	3621.85	2519.54	3666.88	1660.68	1292.42	1695.10	2743.34	1776.73	1067.44	3225.57	1145.42	1445.73	1734.30
763			377201.68	5191218.50	598129.93	49780.15	48617.10	52512.35	52338.23	21717.56	17121.46	18731.37	15931.34	7337.07	3276.27	6318.57	2299.60	2471.32	2297.02	4126.05	2733.05	2677.53	1472.23	1613.37	3200.52	3312.87	4450.69	2137.13	2315.60	2262.80	3656.36	2894.69	1115.51	1422.17	1575.29	2845.76	1866.76	252.40	344.07	613.69	630.24	896.34	597.44	749.44	1673.99	641.18	554.67	612.25	537.32
764			204440.23	1817227.50	76214.29	21505.91	29206.06	35418.71	37798.93	18295.57	12113.89	6183.34	8630.90	13980.26	12419.20	4491.91	6801.09	3079.23	2481.53	1794.30	2998.51	2715.06	1845.08	1591.77	2295.11	1573.98	2130.90	2317.97	900.87	2313.10	1476.46	3231.47	2715.47	1388.17	1422.95	1947.39	450.41	729.26	555.16	1226.02	494.09	638.01	460.58	567.78	304.48	524.44	323.11	526.16	377.20
765			172675.42	392557.18	23130.01	14770.04	16591.16	44227.17	69798.04	14998.48	9102.51	7314.85	4251.60	2764.08	3648.09	4817.97	3758.07	2784.31	4476.47	3880.39	1274.85	1105.12	1932.65	2740.42	3097.12	1059.43	957.15	1067.23	1336.02	1335.22	965.74	1274.35	2863.05	1493.85	826.16	1149.22	595.25	898.86	1083.61	734.29	843.65	713.19	1304.32	500.98	332.33	197.18	254.41	303.95	212.79
766			1052696.00	4313853.00	381033.84	7951.10	14583.71	30555.76	62417.61	16652.02	3561.95	8542.66	5716.91	4808.89	6268.52	5896.07	4132.44	3887.53	7179.73	7061.75	5872.49	7350.29	5297.58	2663.21	5584.11	2829.62	2277.53	1823.37	1706.72	2480.16	2164.71	1449.21	925.48	1224.89	1915.20	2006.88	1209.45	520.68	1252.17	1739.15	1696.98	520.20	544.43	1687.43	959.97	247.65	713.85	444.28	410.51
767			194568.26	1625690.00	74122.17	9053.37	6884.29	18997.90	18563.17	13799.58	2200.75	3479.23	4460.00	2601.49	2900.73	3538.10	1755.19	2821.55	1158.31	2407.50	1653.24	2715.36	1393.80	1395.71	2388.28	776.53	682.75	413.48	996.89	1100.76	1716.33	802.52	644.99	1237.04	1287.39	380.71	606.02	1250.04	969.99	318.97	187.65	296.52	294.47	474.72	445.70	331.00	240.42	222.95	197.74
768			275787.81	2627263.50	87756.57	7061.40	27403.58	21914.33	20210.32	22334.60	24221.13	19619.34	22593.70	10626.75	9202.76	7798.81	7495.17	4953.24	7765.84	7218.82	6097.29	6197.86	6553.60	3347.31	1208.00	2055.70	2765.28	3397.93	1702.11	1847.52	2401.15	3876.91	4972.38	2769.61	1500.68	1196.88	924.89	1363.40	1607.90	1036.49	483.62	485.47	1163.70	1632.64	598.31	427.37	1133.88	676.35	642.45
769			199068.40	2189190.75	62633.04	20723.29	38697.98	27622.61	49615.98	25173.16	37582.26	20333.64	15819.00	43011.87	31836.44	17102.36	7019.99	6382.58	11267.05	9222.49	6191.47	10859.72	12073.36	17058.29	12451.79	15080.65	9914.59	8579.23	13481.44	14218.15	2699.79	3236.81	5870.60	4639.17	6386.06	5437.36	5246.10	4080.83	6826.21	3332.29	4150.30	2739.34	1519.00	2160.34	1496.01	2460.27	2471.24	2139.08	927.00
770			116747.16	441714.96	58314.68	31699.95	28998.53	39576.98	42559.82	15177.60	16537.37	19964.85	18042.22	17902.83	11032.05	7354.64	4358.51	5860.45	5693.14	7671.26	9923.22	4514.79	13602.13	10416.13	4242.04	3630.83	4812.04	4687.84	6113.84	2702.16	2356.62	3929.77	4035.19	6054.24	6785.71	2491.69	1286.40	2592.91	930.01	790.93	684.68	420.45	1089.89	459.03	663.86	1773.37	2188.32	1009.61	1403.95
771			523285.84	1693615.00	94754.10	5729.18	10219.99	60749.08	48787.78	13091.35	10320.48	6046.88	39808.93	20020.40	10229.55	3537.23	3955.78	7771.41	17190.80	5277.69	7556.84	11665.12	7423.59	3811.39	8045.44	7492.64	5020.83	4251.85	4842.56	3032.04	7759.72	7099.89	4215.52	7706.09	5599.08	3614.00	2523.84	3238.17	1328.18	1400.28	925.94	4507.34	2732.71	2978.45	2731.98	2505.03	721.23	793.17	868.33
772			202474.45	1765662.87	168818.48	80122.94	76629.52	39798.00	54609.01	49966.46	42073.94	13165.09	6058.60	9656.01	5615.82	2377.86	2722.66	1954.07	1012.32	1192.03	861.99	1499.28	2973.83	1789.40	2646.32	2286.04	2982.15	2421.73	1164.80	2622.66	2961.29	1822.43	711.19	1462.55	1101.36	901.36	917.58	599.30	197.46	453.00	638.61	474.11	712.32	671.02	365.48	576.95	1352.54	655.33	226.10
773			194705.51	1856683.50	81184.42	34569.77	34411.98	42140.87	33549.78	19884.36	19267.31	5629.38	7624.28	5440.47	7814.26	7274.09	8730.34	7031.90	5274.21	7518.36	7815.41	5390.24	3668.07	2919.94	2860.34	2621.59	4355.77	8814.94	2610.72	2444.24	1788.95	3265.42	4698.61	4505.17	1862.25	1732.97	1233.73	756.27	1219.15	1639.34	2299.51	1945.89	1563.51	1849.23	1681.65	1271.46	865.95	697.34	738.49
774			469406.68	820363.37	133638.20	32578.09	28644.77	17247.42	13785.64	13737.37	7409.81	7067.12	2523.23	5153.49	2795.50	1100.24	2404.59	2671.42	1500.28	911.58	319.92	1322.37	3206.67	1917.61	2356.84	2142.29	2045.95	1326.99	747.38	1173.12	715.61	528.26	446.29	253.60	502.41	715.01	310.04	650.33	629.04	958.60	606.74	392.56	166.71	221.06	274.99	196.03	297.53	299.50	211.15
775			264989.40	1211534.50	87613.39	21635.24	86927.12	156223.56	37290.43	33663.41	44758.56	5809.30	6079.77	6276.42	3869.35	3335.86	2790.56	2389.75	2114.52	3096.49	3356.42	3097.02	3100.17	1701.00	2042.94	4059.11	4300.17	2082.59	996.29	1629.64	2212.95	838.05	1353.94	1419.12	1247.47	958.25	1186.56	1089.34	600.88	523.72	565.66	274.45	626.24	567.57	377.90	653.73	236.91	356.83	393.55
776			345042.56	1511967.12	62543.53	26380.13	28883.03	77696.63	103242.27	27932.89	10690.25	6689.27	11902.00	8186.31	3464.05	2801.82	3510.69	2153.73	2023.11	1262.60	1476.48	1575.50	1976.98	1135.61	1355.30	945.25	621.51	857.70	1132.58	1656.27	1062.50	968.71	817.07	688.93	619.78	339.07	261.90	283.16	452.34	440.19	653.38	232.91	379.21	553.65	164.17	242.95	143.21	303.96	510.31
777			1164024.37	3096139.25	230605.43	54943.72	45012.66	50887.56	44309.99	21575.72	33335.13	7791.16	2895.78	8115.51	5319.22	9198.88	6373.30	12371.74	14157.63	4613.51	5928.27	4305.67	6209.96	6887.03	6217.57	3485.97	3194.85	1460.71	4044.71	5992.02	6661.17	3038.70	1624.08	2734.12	3370.08	1981.88	2011.23	1445.61	1640.97	4406.07	4110.71	4165.21	1921.29	2764.43	1515.07	2719.05	847.73	766.13	782.69
778			65644.45	735728.75	68364.39	54588.62	45070.27	58386.90	41003.80	21450.45	16077.97	14894.00	15177.30	18583.14	18855.20	18665.47	28129.74	15273.32	11313.46	19713.01	8630.37	5321.10	9253.14	10763.57	10658.14	9694.35	3772.60	5733.09	6001.94	3018.72	5168.04	2191.43	2580.41	3564.23	4691.04	4299.54	5008.40	3704.81	2995.16	3683.27	5281.29	4781.09	1686.41	3965.26	4745.34	2320.29	1474.52	1456.55	2036.97
779			184010.15	1717625.87	54765.46	16494.26	54308.05	45896.49	25925.37	11872.91	8343.11	10880.75	4934.36	11291.98	8325.32	4769.55	6986.02	9263.50	21967.86	16550.65	6601.18	660.38	1601.08	11017.34	3782.83	4453.55	7491.73	2775.63	2389.44	1613.57	3586.89	1438.90	2448.39	1397.47	2836.07	4072.79	2007.89	3913.35	3203.32	646.29	850.53	1310.58	1378.10	1711.36	2034.64	2371.37	1366.49	594.26	670.87
780			229609.71	502089.81	38002.49	15217.34	26900.02	35475.14	51034.97	25565.12	9439.45	10733.78	25668.23	31124.39	13976.71	6162.03	4238.10	7327.76	3635.93	3667.78	5599.05	8147.39	9812.29	2827.91	5800.22	4417.50	2765.91	5622.72	5632.84	4099.99	2457.92	1640.95	2038.72	3155.37	2572.00	1898.39	1751.62	2315.31	3029.19	1542.35	704.59	2741.07	1002.37	1225.39	1048.79	973.09	710.18	1853.20	900.71
781			177335.42	589199.81	69348.03	9253.80	14038.65	24310.21	26776.47	7506.60	5019.41	6026.23	4174.41	2723.00	1463.93	1380.75	2490.66	1165.88	964.07	1438.30	1083.08	1918.69	1840.46	938.63	1524.80	1459.98	1469.31	1536.48	1391.50	1415.02	680.96	707.66	600.21	495.39	848.65	809.53	389.66	568.42	300.20	874.14	866.26	500.77	371.60	439.74	344.78	243.67	334.29	196.39	128.15
782			663155.50	1289004.87	88939.28	14672.22	6973.86	18564.67	16312.96	7060.72	10067.46	7019.05	15423.46	17868.13	15190.12	11640.94	4445.77	4826.81	10906.30	7990.19	3825.97	2904.04	3287.41	740.47	2363.65	1901.83	1467.35	2781.87	3500.35	1798.08	2959.68	2802.64	1614.48	1211.48	1958.95	1846.21	1513.98	1224.26	957.36	853.08	1629.09	745.95	906.82	871.05	877.12	559.42	704.76	665.47	353.53
783			47528.85	398387.71	66052.73	24226.31	7176.55	8219.06	22523.34	40941.70	15516.67	5733.96	4317.38	5093.39	7512.05	6644.74	3700.12	3287.55	3492.77	2965.58	3201.66	1998.31	2726.64	3335.11	3536.97	5942.84	9254.43	4501.77	2091.10	1146.80	2853.36	2451.41	1704.40	2180.04	2025.04	556.20	999.20	966.87	401.22	728.00	1571.20	771.78	278.14	531.58	967.09	677.78	554.84	616.62	749.23
784			431583.28	2592939.75	160599.45	53410.74	46444.91	79782.00	37610.95	22484.55	24217.38	6748.31	8079.97	11153.20	15572.64	7006.33	2137.64	3888.02	3954.08	3782.80	5555.02	5952.78	7274.24	7146.53	2572.23	3604.61	6041.07	3057.95	3612.79	1790.20	2946.22	3680.42	5559.66	1909.13	1429.39	2852.88	2013.40	2154.50	1392.53	1258.71	607.44	1117.28	1100.57	777.09	772.13	1037.96	565.14	396.36	391.53
785			37533.55	85964.13	9418.34	10532.79	3952.28	14524.60	15999.18	18027.93	12234.90	4696.52	9871.89	9511.97	7356.91	11691.39	12192.07	12576.64	12589.09	17415.05	11304.42	9668.39	10265.17	5177.46	7010.48	14068.94	4874.04	12098.36	12486.34	4301.55	1974.08	6134.16	2693.92	6719.37	6377.92	3994.61	4859.46	2445.32	2176.19	1670.92	2864.82	4503.66	2609.12	2448.47	989.74	921.72	956.05	956.83	526.67
786			59839.99	425022.03	11355.46	13641.98	24855.04	28472.29	27201.91	22372.34	9473.85	2352.84	4756.13	4245.33	4644.85	2161.60	2018.05	1736.45	2461.95	1590.26	2703.59	2323.45	4611.86	2842.63	5773.70	2006.02	1766.63	2007.06	1943.24	2010.34	1181.22	2269.94	1723.96	859.66	767.80	642.61	1000.90	1350.29	2190.14	2020.37	1423.32	1422.63	1008.10	830.23	546.58	941.22	982.09	1737.93	1112.92
787			268147.28	1153319.00	158772.62	35695.37	60269.48	33897.32	29338.20	42749.79	35994.65	24424.63	18812.61	14293.29	19438.54	10909.15	14480.98	11468.48	3673.80	5372.58	23547.88	22514.76	20813.24	12037.55	14233.70	5916.87	6295.88	8520.66	9141.00	5256.92	6514.92	5128.49	1648.36	3304.50	3805.63	4504.88	5066.94	3860.46	2746.07	3369.78	4575.85	3219.26	3858.75	2907.04	1861.49	1125.82	724.98	596.33	945.94
788			21950.26	1423042.12	39140.47	52033.13	39192.13	21452.23	28115.85	20075.42	15823.56	19073.96	8649.30	6850.10	19480.73	20886.65	12314.13	15077.06	9832.81	10598.67	6974.61	11087.06	8916.52	7614.45	8763.62	5469.09	4096.63	3152.81	6326.09	13605.27	7796.31	2582.37	1702.15	5177.86	4540.39	2861.80	1730.85	767.89	2461.29	3845.49	3641.38	1726.83	503.35	657.12	1082.16	2202.33	2237.58	1180.50	637.37
789			49199.14	1082847.62	58125.81	22470.41	21597.14	63888.73	51105.16	14899.46	6390.90	6369.17	17706.87	12668.78	9288.85	17450.41	21134.69	15102.95	20878.46	13905.98	10263.10	4932.62	4863.84	6465.70	6941.99	10835.15	8043.62	8549.54	9572.91	8424.43	8170.57	6527.04	4248.94	6255.06	3722.14	4019.41	6551.04	3862.58	1487.11	2929.12	2083.78	2728.56	1941.62	1566.09	1432.23	1777.56	1563.17	946.61	1415.84
790			49596.46	1023681.81	23383.46	17808.52	17004.93	11160.95	13401.95	11655.24	15110.33	8828.54	6796.58	10316.84	9249.36	10602.58	3816.68	7282.29	4851.65	2908.77	1436.52	1524.53	2950.72	7350.87	3966.80	2689.16	2283.82	3378.20	3865.26	1740.54	1554.25	2666.14	1797.21	1866.56	3616.57	6459.34	2796.80	1291.00	1018.94	1937.61	657.38	671.70	1622.86	1289.57	2222.06	1055.01	747.15	966.18	580.05
791			1880637.75	4311229.50	312376.62	6191.98	13372.88	27421.73	39327.87	13696.88	4004.69	5636.03	6853.49	5225.49	5894.80	4401.32	3098.88	3007.44	1845.25	2620.53	2572.49	1221.91	2084.34	1197.71	1096.77	2226.45	1719.87	1167.49	1588.42	2817.91	2865.10	2348.99	1590.96	585.42	1311.65	1977.87	1003.82	901.50	1010.04	853.21	270.69	348.96	614.37	307.98	538.52	285.88	692.34	377.79	352.25
792			272395.00	2223680.00	62419.11	7061.51	14472.64	41143.41	27850.77	8323.29	5340.85	9426.74	6943.56	11394.76	15369.27	6284.31	4381.02	5088.46	10138.70	6496.82	5677.29	12223.02	8304.12	3520.97	2890.69	4572.78	1892.20	1838.75	3091.50	2298.82	5731.88	6833.36	4049.19	3754.15	3340.60	3074.24	1611.62	3791.06	1891.20	1199.24	960.85	839.86	1097.33	439.95	476.88	406.51	1574.80	1068.51	557.15
793			409699.03	2361100.50	129792.34	26989.56	17621.21	35811.37	37554.70	13550.50	11311.65	10496.58	11769.43	5927.42	7192.40	4965.25	7253.59	10639.86	7266.37	4268.90	5681.67	5242.04	2640.11	6861.64	3803.60	4684.16	3567.42	3406.45	3257.25	1508.34	1893.15	3108.25	5910.33	4683.50	5352.27	2820.48	2300.78	2319.23	1879.07	1489.81	1325.98	1673.33	1657.49	1756.89	2690.63	1000.48	697.32	1840.72	1700.66
794			229140.67	4485777.50	319298.87	41220.32	27376.63	36006.92	26514.92	25369.75	22940.90	34966.80	26240.64	15789.65	11006.56	7874.34	9527.59	2480.70	14176.69	19527.84	7405.95	8865.15	13301.30	4516.62	4233.59	5661.63	4130.11	3999.62	3319.00	3009.14	3114.19	4693.01	3799.53	5405.39	2718.11	2358.37	1873.92	1096.61	2855.95	2465.73	4308.70	3086.40	1803.27	1198.97	1747.92	1423.85	1323.10	502.08	901.36
795			61359.26	1957532.12	91160.96	59052.07	42148.41	70061.88	67077.94	21339.52	38914.44	38296.16	17720.34	17203.71	6439.00	14570.26	9172.90	21268.57	23346.00	21640.51	8273.20	13719.13	26456.42	24143.56	16850.75	12323.40	16693.66	5905.96	5226.71	4593.97	8414.17	9241.69	4892.05	5083.02	3985.24	4503.85	1801.05	4070.11	3449.70	3344.08	3023.01	1688.99	1991.26	1839.62	1422.93	1546.29	5758.16	2960.82	1140.05
796			1926543.37	8305929.00	724083.12	49498.88	15308.27	14943.41	22579.96	4740.16	9978.13	6329.12	11280.23	4431.25	6143.79	5915.32	10424.11	10623.90	4199.40	4666.28	2937.21	2505.40	4981.46	3340.05	2343.40	2010.33	2245.95	1823.47	730.94	1379.82	2078.24	2278.63	2727.60	1205.38	472.14	1387.01	2508.56	969.80	580.54	1104.23	1060.17	782.01	664.73	530.30	419.48	587.17	1396.50	445.51	436.39
797			445122.68	2574970.50	341336.06	28983.45	23958.07	47494.20	20230.05	5483.26	3105.89	3730.58	5289.27	4983.19	2186.55	3742.46	4305.78	4542.21	4509.89	2237.51	3351.50	5088.60	4243.35	2539.44	1887.01	1373.39	6420.41	7609.98	6764.25	4524.06	5315.62	3482.53	1959.83	1871.21	971.07	1086.35	1905.76	1504.45	1341.67	2195.62	1702.89	2608.61	2543.44	651.29	362.82	1182.59	1427.12	2376.07	1315.83
798			101601.93	620904.12	34366.21	31073.75	40063.40	31777.82	49589.12	14919.49	18292.16	12822.80	10167.51	5897.91	7252.27	14503.06	10611.22	12761.31	5004.25	10322.71	5326.69	6094.13	8301.26	6057.93	3434.41	15716.40	22162.56	5287.07	4129.46	5536.80	6315.93	3210.30	5774.99	7150.14	8393.96	4072.05	1531.53	1601.67	1924.48	1620.82	2267.75	1945.59	2266.39	1153.34	1917.76	1986.92	1424.84	951.42	1298.15
799			110542.50	1710363.12	37704.70	49309.32	53902.97	26932.98	37403.13	32048.55	19038.95	12150.01	10604.52	11295.24	4948.29	5552.84	4640.12	3304.99	3276.73	9464.56	8228.00	2496.97	2718.99	4035.38	3370.40	3130.95	3330.42	2560.78	2075.14	4011.68	5970.65	2688.15	1030.84	2027.05	2905.44	2418.56	1827.04	924.52	1068.04	1182.12	1590.61	1098.23	752.54	909.16	972.96	880.55	819.94	875.12	798.55
800			67879.33	439202.84	42939.14	12942.81	30430.99	37744.96	63013.00	19783.96	7439.56	6706.49	6974.77	16250.77	3762.73	5674.43	11836.41	8840.06	8126.94	4293.72	3049.70	7675.07	6245.30	4460.46	4044.69	3856.12	2719.61	11068.56	12997.33	4119.08	2301.36	1359.26	875.04	1291.87	646.11	1125.27	3178.42	3274.99	829.74	1087.91	401.39	826.37	644.96	524.66	2162.20	2017.86	1012.59	841.94	762.03
801			338617.75	1066882.00	94881.86	8773.31	4269.87	21209.06	30702.77	20420.28	8488.16	9328.60	5160.26	8002.27	8210.06	4822.57	1594.89	1728.13	3703.77	2521.45	1397.80	2098.56	4059.03	1531.23	998.35	2388.44	1873.40	2853.89	2450.18	1051.84	3228.80	2208.70	850.71	1001.12	1640.94	424.77	759.92	1266.05	834.07	463.76	633.46	139.21	967.58	917.48	379.13	838.17	1083.30	351.74	724.56
802			509515.50	1401330.12	194713.15	38662.60	19930.30	26090.82	19717.23	31541.34	17794.14	22545.13	16305.14	7410.20	11961.32	11318.09	13109.05	4986.57	7063.08	11436.38	4059.48	13472.50	14287.75	4881.95	7871.64	8894.80	5430.98	4119.78	5316.10	2600.03	1315.52	4000.43	3021.44	1766.45	2843.91	1637.03	3836.28	2341.38	1847.48	1115.94	4779.28	3628.55	2661.02	1511.44	937.28	1094.05	1226.67	382.00	383.40
803			134144.21	3716149.50	152289.34	100368.17	63681.40	11938.59	32985.32	46930.18	26278.79	24739.36	7813.72	10194.47	5430.32	16930.64	9027.76	17387.49	16870.43	9689.54	20502.25	24718.32	14892.18	9919.17	6081.73	8211.27	6751.29	3138.85	4363.75	4496.98	1620.11	2776.86	6226.30	6894.68	2093.93	6215.59	6817.99	1810.81	4059.41	4563.13	1855.16	3066.08	1328.05	693.06	1713.75	1175.99	953.64	867.95	1659.98
804			492361.15	2183167.25	99723.36	13391.70	37842.76	106315.47	46718.83	8599.99	6345.32	3136.72	2121.67	4221.24	1654.37	4881.24	6991.01	5822.87	12437.94	11340.15	5657.99	2324.76	3426.05	1114.28	4809.47	4349.54	4207.42	4229.19	6346.54	2449.59	3175.71	3374.67	3629.28	4360.01	2425.38	1307.64	1303.55	1164.40	430.01	916.06	901.16	1576.65	2491.45	1022.84	856.70	1140.16	1029.60	1188.16	986.41
805			30780.25	1646926.37	50271.09	25599.72	28584.30	28120.25	25516.36	8731.27	6665.39	6780.30	7133.91	8207.52	7048.46	3473.01	5751.51	5371.32	8018.82	6798.94	1180.41	7111.81	5886.76	2663.35	1608.03	2140.06	1761.95	2408.51	1746.28	3487.91	1276.44	2274.45	3667.62	6861.91	2694.25	3000.86	1980.04	2518.70	1922.55	973.76	1093.88	119.74	728.27	578.42	416.63	527.09	606.95	437.56	165.74
806			503216.84	1478703.12	102995.26	10776.22	9878.71	23180.13	39859.52	48347.93	21074.86	14462.39	20716.70	17028.68	6964.55	3347.96	6973.19	7635.81	9492.08	7408.20	4663.19	3669.76	5630.05	8354.43	8257.65	9227.27	10502.33	9067.02	18858.50	8182.87	3895.79	4820.43	5030.09	3038.52	5283.27	5782.92	6247.39	5362.40	3119.92	7727.55	5373.31	4030.15	991.87	2431.25	4146.55	2563.29	1261.00	1368.02	515.47
807			101113.81	1859510.12	153376.90	36441.53	63487.28	41906.29	18129.08	22869.34	8532.51	15399.39	20979.20	24569.77	10237.57	19716.36	13988.46	8516.78	10661.63	4829.84	6996.82	14661.92	3068.80	4321.45	4643.70	3571.05	3271.66	3110.55	4266.69	14960.26	11658.87	5090.00	2823.87	5418.52	5976.18	2186.24	2364.65	3110.86	5657.91	3201.31	1693.68	3885.74	2091.38	1993.34	1160.60	598.12	518.33	330.57	420.33
808			2202753.00	8565128.00	794818.56	16951.66	11435.94	18933.17	7069.58	11556.37	8876.56	12598.16	12513.47	7624.96	3279.83	9892.85	9826.26	5085.90	7291.24	5473.50	4391.44	1928.98	2637.65	3860.35	2291.48	4190.59	4887.13	2736.04	4046.14	2332.43	1289.21	1974.50	1480.32	1672.02	712.23	533.62	620.69	815.38	671.83	638.34	1131.65	812.38	954.89	1067.89	643.33	454.84	381.18	843.21	363.45
809			505793.43	3481604.00	155461.42	12945.66	13808.53	25949.03	30338.67	34551.45	14904.53	3173.72	12800.24	15269.06	10080.33	13056.95	17123.03	10376.38	9947.92	7296.86	14481.69	9370.32	6597.76	4979.22	2336.17	958.39	4366.86	17503.19	11045.49	1999.54	3666.25	5505.17	3399.72	1737.34	777.63	1432.34	997.61	2081.92	1397.13	895.86	1559.99	1607.47	1410.53	6216.95	3784.54	667.03	368.43	660.77	173.98
810			541841.75	3732077.25	171760.35	32532.59	27360.13	41974.07	62490.06	28644.85	21247.90	32562.91	30152.52	12843.16	5764.71	8200.71	10550.09	17977.90	12452.29	12524.57	7202.39	6362.93	11306.37	7469.99	6495.03	4653.72	4867.79	3278.78	3999.28	4936.72	3420.52	2802.39	2515.04	4266.65	2391.26	3974.87	2947.65	2024.96	1639.18	2938.05	1971.89	2145.36	2322.65	2085.02	1521.07	1379.62	742.62	1090.79	905.65
811			814315.81	4861205.00	195295.34	45628.16	35789.92	49114.14	29259.34	10775.10	15106.18	14046.18	14000.21	9758.93	9582.22	16605.69	8854.74	31257.12	33792.50	20657.66	17467.08	6536.89	2449.21	4451.99	6085.12	4999.61	4743.86	7112.79	8737.00	5774.45	6983.72	5542.02	2646.56	5704.32	3914.22	3753.52	3762.60	2615.59	3483.40	2970.29	2548.79	3158.78	3709.84	5308.93	3955.24	2407.82	1271.91	2044.25	1135.05
812			646822.18	2428065.50	122742.78	28219.29	24174.32	32101.16	41941.03	12131.59	9232.02	5993.79	6722.15	4567.14	3130.16	5111.62	4280.51	4975.31	2500.14	1960.49	2739.88	5866.29	2065.81	6310.70	6156.53	4234.69	1721.04	532.26	864.77	3468.77	3612.63	2221.94	2200.90	1411.42	1474.40	795.48	1197.30	651.89	2179.26	1475.13	1074.42	1990.70	1047.48	758.50	746.62	372.82	502.00	903.36	490.48
813			3566849.50	25830936.00	1995672.87	56811.73	69929.93	47821.09	112439.39	39637.64	56837.14	12024.17	15708.22	22849.45	35390.83	4296.01	5491.20	3250.18	23622.69	2888.32	9991.75	5484.26	15037.72	5949.41	7299.76	2369.45	2192.06	8482.66	5676.02	3532.93	2593.60	10559.41	23430.28	11838.55	5944.50	1898.75	1721.73	4564.09	15699.13	11836.80	6108.57	3843.48	2504.47	5333.36	3577.32	1669.47	2093.12	1161.24	251.37
814			1149005.25	3397094.75	167980.46	17749.74	26916.09	33269.13	12290.07	8778.48	10628.69	17126.27	3515.30	2027.90	4284.76	3155.73	3577.31	9228.85	6539.76	9122.83	4220.70	1046.44	2307.47	2670.83	1601.01	3291.41	2410.28	1838.23	1246.55	2078.64	1677.47	2761.83	3365.04	2861.46	1727.76	1879.09	1429.02	2311.53	1297.49	2393.87	1316.15	1177.08	1328.00	778.65	801.51	796.23	1329.97	1233.03	627.58
815			406814.93	2533252.25	135772.15	14949.10	64633.14	51002.39	36593.76	18292.15	26318.12	15903.36	7237.09	14307.90	20017.27	9773.51	19687.41	17503.51	9918.19	10921.43	5698.99	8707.24	5788.09	10568.41	8670.06	4674.28	2157.43	1714.90	2158.20	6880.81	9718.30	10542.09	2273.26	1325.18	3379.21	5963.14	9775.21	6518.94	4404.55	3617.66	3273.54	2520.12	2994.10	4046.70	2425.29	1144.27	1376.14	1221.79	1928.37
816			599124.87	3720112.00	196510.10	11922.13	32365.28	53915.82	17608.91	11167.38	5953.56	7713.62	4151.87	5767.10	752.84	1022.21	2070.54	1002.31	614.69	916.33	2027.62	2357.63	2231.25	2891.99	850.11	827.01	2183.91	1811.21	971.42	249.29	232.91	442.51	839.79	1765.11	1758.99	1929.76	543.65	367.24	683.88	419.78	702.73	846.74	977.16	689.09	194.49	343.44	596.00	327.56	191.27
817			271343.68	809545.62	33287.56	54183.77	49736.23	22696.41	18047.58	22388.25	14762.97	8828.58	3876.97	5973.26	5870.18	2604.36	4468.55	2438.23	3079.25	2418.31	1408.97	1081.44	1237.41	2294.55	3039.96	2946.22	2923.56	2687.33	2120.17	1880.32	2168.69	1242.72	1207.48	1106.79	1500.25	1111.67	922.05	332.80	523.53	730.62	936.81	395.43	382.12	506.89	835.43	486.61	714.30	355.91	662.53
818			211670.60	1022172.56	105131.94	7655.33	8209.87	6425.99	30451.96	25046.60	9901.20	4550.07	11435.42	7093.46	2944.39	8094.26	22701.10	8912.72	7053.90	6173.47	8138.84	5986.13	9626.62	4468.64	6588.37	7532.42	3237.67	3486.15	5281.49	6101.57	3667.45	2379.65	5037.65	2087.41	1644.95	599.07	1339.55	4135.76	4404.56	2572.64	1912.36	663.80	1536.09	3781.30	3253.76	2259.68	1024.61	1151.92	736.03
819			3404890.75	20562370.00	1901004.87	37295.46	16492.07	12188.39	23415.64	22172.61	32434.59	13169.19	8295.06	9310.92	8670.29	10386.73	11460.26	6282.74	5828.84	10286.38	6885.09	15709.56	7391.88	5838.24	4142.21	3911.56	2824.11	3410.76	2995.31	5190.14	2491.39	1582.98	890.29	4474.91	3668.27	3914.48	1237.47	1684.56	2403.77	2314.53	1965.19	1704.74	1942.67	1106.39	2489.26	1056.33	1660.30	952.75	780.77
820			46599.78	1538809.87	170426.89	86576.81	52802.36	25070.08	26339.39	48362.00	41470.95	41213.00	38972.16	13952.65	24582.02	20924.64	16093.45	21658.68	14212.17	9968.97	17400.32	19869.77	14607.88	8831.71	9797.57	8047.49	10286.48	6512.24	4445.54	4391.65	7657.99	5778.10	7819.93	9913.54	6229.12	4364.79	2620.84	4223.92	3198.07	3794.48	8607.02	3144.11	6436.52	3948.14	2705.78	4114.29	2444.18	944.72	1735.70
821			119608.99	976648.25	67028.75	16712.14	20790.23	33755.73	38125.90	16305.77	8342.25	6305.26	4969.60	5101.14	1272.39	2164.16	2461.18	3982.83	2913.34	6517.52	2431.70	1716.74	6520.10	2246.39	4223.79	3654.05	637.96	1457.61	896.91	394.59	261.87	488.63	596.84	214.56	707.81	534.22	747.84	1140.46	482.65	477.15	262.11	405.75	479.45	141.47	219.22	334.03	330.86	444.46	541.30
822			423705.81	3047957.50	129525.33	25149.07	33597.30	36141.90	51262.03	18860.07	17447.83	12383.79	14283.43	11487.65	5391.96	4473.62	6177.08	8441.07	3530.86	3309.03	6937.08	7742.64	13158.70	16146.30	13713.80	7658.41	3733.55	5861.89	5976.51	4747.00	5131.86	6298.36	2826.64	3717.03	2379.34	2791.64	1213.70	706.44	1216.49	1529.51	2577.52	2934.14	2875.42	2878.46	1459.13	1583.69	1326.91	1271.19	792.09
823			87758.20	465276.21	45988.20	13205.89	7418.19	31197.20	29369.28	12593.96	5239.73	6311.23	10108.09	15958.39	13021.47	13611.47	17892.31	8849.33	4672.11	16612.46	9593.47	3475.90	3520.00	3872.49	10377.10	3891.29	2626.83	2882.54	3817.52	3625.40	4646.44	1694.42	4167.52	3070.65	2705.28	5434.36	1835.99	2661.75	2779.10	1594.28	1386.38	864.26	1753.74	1553.46	569.04	1363.35	1934.59	2437.89	1034.15
824			1096177.75	4437522.50	218387.35	31712.03	27746.03	68349.16	37765.14	21102.34	8608.66	14284.00	17075.02	7127.26	6442.85	3921.10	12646.74	9386.69	18746.40	14977.73	10981.12	8315.29	8585.57	4051.51	6161.09	4102.51	10649.28	11434.88	9180.65	2421.23	4740.72	4630.25	7753.98	8754.62	2239.72	5922.57	6722.71	3702.14	3012.00	1461.17	1765.00	1353.86	1459.20	2735.21	4012.26	1935.18	2120.30	2485.02	1699.51
825			2355075.00	6940174.00	1488500.75	14532.32	30294.37	27611.70	37924.94	11346.49	5698.18	5790.95	4533.39	2250.08	2363.40	2161.42	1948.41	2191.61	3947.40	3010.61	3174.70	960.82	1805.08	753.38	2400.32	979.85	1558.04	1436.28	911.82	1319.93	1041.82	643.68	692.07	758.75	361.50	529.13	537.01	1130.85	543.12	344.81	519.75	240.79	134.51	169.32	302.06	506.40	314.07	284.24	389.43
826			21460.75	1270850.37	23953.11	29229.69	43285.57	28304.66	37320.35	12289.38	9242.16	10628.85	7425.88	8594.98	8658.48	10700.91	10718.91	5432.70	6726.24	8001.34	3209.09	8303.61	8205.50	5584.49	7583.08	5251.98	6802.29	3819.96	3958.89	3431.87	4682.30	5666.74	4494.06	5848.60	2115.16	3058.17	2567.32	1641.98	2028.98	1344.73	424.63	924.06	2204.42	2316.25	1577.97	1017.52	1831.90	1069.56	1127.97
827			103218.21	542580.06	55094.88	35100.30	15221.29	22004.02	36793.08	17103.64	9599.21	12319.64	12086.13	23647.80	13785.60	4837.38	4221.31	3041.10	1082.18	3222.79	3209.06	2284.08	2859.23	3214.01	4547.19	2085.65	876.56	1375.57	2717.52	5222.37	3203.84	3899.42	2059.27	2650.28	2680.95	1612.27	547.76	965.21	1253.02	759.89	803.46	850.30	2194.06	1583.95	492.72	484.75	854.47	409.16	484.89
828			29016.92	568079.00	14421.91	3171.03	17310.12	24713.65	12803.67	5354.62	7215.10	9065.31	5131.28	11165.52	2448.16	2893.97	4415.86	1975.43	8453.96	6965.27	1979.71	4729.05	7339.67	2153.76	2697.42	2556.54	1428.00	1488.04	1355.43	2173.73	5709.62	2895.76	1179.95	1172.55	2996.99	1529.34	904.52	1974.93	503.99	1360.51	1780.14	1158.45	1250.19	1513.34	1475.66	1263.49	1318.14	921.45	357.98
829			236129.54	2730699.75	131517.18	21065.40	6461.06	40757.06	94532.49	21591.25	6397.28	13390.61	14204.41	11820.57	4941.54	2383.79	2019.94	2755.31	4223.45	3680.58	11768.20	11297.84	4558.34	3012.73	3677.54	1200.51	3370.59	2490.66	2524.32	1530.12	1330.07	2355.38	2432.92	2760.49	1988.69	1042.71	1495.74	2016.65	2370.75	3225.89	1423.31	1142.62	809.70	527.89	977.62	639.71	409.66	582.34	777.07
830			267506.15	1284291.50	167160.65	39538.30	20006.83	29070.23	58049.37	41004.76	15738.81	8055.87	3572.31	5238.01	6806.40	2222.43	1757.87	2162.35	693.07	483.20	1796.22	1217.94	170.29	1063.53	5993.14	3260.26	2055.29	541.06	1601.37	1459.01	2022.24	1405.64	925.66	1685.01	2260.32	938.57	363.94	558.05	980.35	860.39	1363.15	909.15	689.07	683.06	635.55	510.73	607.09	1052.26	1052.06
831			250844.68	3502145.50	89496.10	21696.85	14000.85	28884.31	26525.72	44194.56	26023.48	13583.75	10224.39	7003.70	7305.58	8084.88	6698.72	6909.55	14898.60	10774.94	9111.13	8118.66	7129.87	5763.68	7089.41	4814.77	4334.91	4270.35	5432.61	5212.64	7601.32	6298.42	5657.95	3752.10	2663.84	3325.16	3950.33	3059.17	4860.65	3774.81	1770.72	1303.89	1320.69	1280.03	1488.61	1459.78	1574.23	1708.71	592.97
832			84082.14	1115820.50	42621.88	9935.03	24619.36	20548.11	20552.12	15068.23	3913.89	3920.96	3779.32	2255.38	4699.06	1267.07	5585.43	9230.20	4661.91	8835.62	2175.54	1975.07	2421.46	779.72	2903.02	2591.73	1966.43	2245.04	691.82	1740.65	4597.23	5183.36	3383.98	1979.45	2003.29	927.18	1465.97	1872.71	1597.02	458.85	456.98	648.22	1035.56	1645.76	1195.47	203.43	490.80	816.55	686.94
833			137908.20	1214501.00	61329.64	5820.84	17188.23	39170.07	68603.71	45077.26	7937.37	6092.09	6466.73	4118.70	4306.06	3420.61	4313.16	4653.07	5231.63	13325.66	5674.65	1245.69	2142.99	3499.96	681.21	1255.95	5584.63	2883.37	2501.63	1150.21	1704.62	2206.96	1776.40	1827.66	1093.99	1381.59	1484.50	1539.30	840.97	1209.41	1357.51	1456.01	1215.11	510.01	895.36	1602.08	328.65	242.82	314.44
834			80741.14	1261648.25	60048.60	13471.27	15066.66	26760.64	37242.12	14608.27	20297.49	21424.12	12844.22	6682.18	8376.71	8309.09	4912.72	3608.67	4331.59	6471.56	4042.10	7233.06	4574.98	5372.24	4430.23	8320.72	3555.71	5042.84	2187.55	2557.50	3311.93	1130.54	3288.05	2494.35	2489.63	1527.89	2927.99	2574.57	2512.31	770.92	1148.13	709.57	2147.29	1241.52	1790.81	1248.30	1509.07	1385.98	1222.93
835			35049.87	562187.93	42177.98	25467.27	38079.91	39229.76	25092.37	14737.31	10370.80	11679.98	10940.63	11799.69	11698.85	7069.34	10519.70	9164.18	11569.29	11051.07	6100.31	5748.25	3107.60	4618.24	6069.64	6539.20	6422.77	4749.32	10491.22	3406.65	4032.79	5553.16	5767.53	3611.68	3558.36	2849.25	2501.57	1788.91	1412.32	3185.38	3243.91	2959.54	698.40	579.67	491.73	1646.35	1821.18	1164.47	1298.75
836			592238.12	1197494.25	97341.78	10376.55	13448.85	23324.57	32579.71	20937.88	13369.25	5567.37	8281.49	7182.21	3184.08	8467.21	17729.62	3345.50	5851.06	4540.51	2624.54	5965.26	8949.57	3044.73	1670.49	2470.20	2183.12	2864.09	2512.25	2739.46	2473.16	1791.45	1264.49	2384.97	1546.23	2861.39	3715.66	1656.23	560.01	730.83	1762.02	1620.87	1138.42	1392.34	624.18	708.96	712.23	1228.74	1239.88
837			2589580.00	7035424.00	459096.15	6009.43	18228.85	18360.29	12255.76	9497.83	11339.57	6351.45	12394.33	6901.47	6736.93	6283.97	5097.82	8623.29	12504.04	3536.94	3869.29	2276.08	3419.38	5071.66	5430.13	5855.87	2645.01	2444.31	5658.28	4201.24	5143.98	2980.39	1102.73	3279.62	3754.75	3455.81	3966.63	3777.88	2443.50	1714.01	801.95	550.91	1011.32	2091.47	1629.28	1128.41	1791.02	431.52	433.81
838			4459392.50	10616994.00	1695357.00	19748.83	12354.52	32678.95	77060.25	67585.43	12863.05	6189.45	5003.69	3508.34	4055.47	2265.85	1557.81	3572.70	1916.31	2123.90	2396.13	3834.99	2230.10	2876.52	2299.08	1599.62	2195.10	1584.72	1890.70	2744.61	1470.07	2647.48	2821.11	844.00	2102.58	1205.57	558.66	1223.95	325.49	678.69	979.71	1117.33	238.05	464.63	397.90	818.71	1261.07	1172.07	549.92
839			163650.21	1352255.25	96655.27	10081.42	23583.62	19239.55	32587.88	16917.54	10247.20	2384.85	997.82	864.10	3550.63	1076.83	654.18	1552.48	1247.06	772.84	968.13	1422.12	2349.70	477.54	817.38	1193.68	2113.75	1185.31	1286.08	1176.79	1063.97	1093.76	882.83	709.48	663.89	679.77	632.19	200.65	327.76	575.58	703.71	472.39	444.66	334.91	308.89	370.51	445.63	198.68	259.78
840			341381.96	2219252.50	100403.33	29029.46	55367.18	37005.71	61746.55	46304.81	8057.31	9955.13	5157.86	5610.50	8796.35	5081.59	5899.38	2472.94	4642.89	2873.51	3228.32	3958.24	4660.43	1821.47	2006.96	2278.37	3831.27	2043.95	1838.93	1274.94	3309.34	3154.06	946.53	3589.57	2626.71	2440.88	1949.51	522.78	639.32	657.72	373.39	568.06	1291.52	1159.94	432.10	272.76	651.34	386.67	302.55
841			141900.35	736510.31	41396.05	11984.07	10113.79	27295.75	33351.29	7460.87	2591.27	3435.14	3825.96	6275.00	7809.00	3087.03	3173.09	2595.26	4485.85	5002.54	3449.32	1129.25	1679.43	1933.57	705.99	989.23	1724.93	2967.80	1519.37	922.85	1183.35	652.93	1154.99	590.21	603.32	883.03	461.72	1267.01	1574.47	736.30	422.81	459.81	499.51	420.57	201.18	291.99	282.45	176.68	365.14
842			60168.89	1275580.37	53651.75	18495.59	9077.12	19695.35	29319.21	34524.28	22637.02	31609.64	12857.37	21239.52	21706.27	14715.59	14750.52	22560.25	14383.88	7156.70	21703.98	15370.02	21990.64	24872.16	24592.71	18865.23	7837.35	8478.32	14142.09	13684.24	9586.27	8163.66	4847.67	6280.08	10461.35	6482.52	3742.35	6355.20	2228.42	4135.97	3250.38	2834.71	3507.26	2096.83	3493.12	2116.51	2818.90	3179.34	2287.17
843			410207.53	1481485.25	819404.81	296678.53	262029.34	72784.36	37361.46	50087.42	66346.23	48303.22	39170.51	43272.24	53617.84	19058.30	20449.46	35823.80	45775.55	26867.93	20215.10	13180.39	7384.77	7530.76	7441.64	8631.96	5813.85	3622.86	7111.33	7093.90	5171.72	4512.43	2962.48	4427.65	3154.87	4846.14	6786.36	2707.59	1105.82	2365.25	1725.48	1146.73	1376.53	1653.72	1173.33	1127.22	1223.01	615.62	1428.40
844			78560.16	1734436.25	59295.53	35062.17	27506.97	136918.15	127294.91	19551.41	20586.71	11635.50	17571.25	9044.60	14252.04	7372.76	7105.95	11832.48	13616.00	6066.03	3530.53	5242.26	4902.80	8832.72	7757.20	4250.99	2083.68	2990.17	3653.37	2900.19	2267.47	2136.06	1693.03	2168.81	2086.17	2111.17	1697.89	2430.54	2508.93	2589.88	4267.76	5274.89	2119.72	1686.30	896.78	1234.43	1109.88	547.02	1367.46
845			873834.68	5261201.00	324500.12	22351.35	51239.92	56082.62	16554.63	19747.30	20863.00	20318.90	23846.15	20427.28	15170.15	23605.18	8475.29	6653.75	3811.51	7871.44	10319.73	2801.84	7273.41	6861.16	5685.34	1039.92	1281.52	2631.14	3725.15	2454.14	1948.24	4039.52	2966.73	1948.31	2775.40	1942.29	1646.99	1237.88	966.80	1352.60	822.91	686.44	1492.64	1190.98	751.76	889.10	824.09	614.06	540.84
846			257728.26	3168187.00	184530.92	30891.92	33670.12	48908.58	37833.02	13257.75	24128.00	18458.65	12674.43	5186.00	12747.66	14492.13	13690.38	9135.87	8594.27	8504.04	4143.98	5288.89	8240.15	16411.21	7656.63	3845.85	4311.27	2517.59	5574.22	4459.49	4854.84	2381.82	2039.55	1070.11	1527.20	3266.35	3685.06	2789.32	2138.12	2341.95	1230.71	695.30	704.17	1102.07	1890.26	2623.95	1752.02	742.06	681.91
847			136019.07	728170.56	33916.04	3238.80	4521.62	10821.92	11149.64	3663.63	1530.65	3406.57	4167.03	5443.63	6819.34	3823.24	5636.09	2836.69	6183.20	3597.42	2816.41	1367.23	1667.59	1234.19	3006.42	2744.31	1695.53	2078.44	5817.80	4081.43	2843.77	1925.07	2201.40	1463.45	1476.37	2158.73	2290.52	1191.10	327.20	186.85	677.82	1223.93	1108.40	876.56	383.03	730.55	1664.47	1536.34	899.23
848			41348.94	3140683.75	44207.43	44365.91	57147.06	6999.94	28491.75	8260.32	11240.18	17740.45	15797.10	5603.96	3044.57	5887.74	6404.37	6287.14	5549.94	11345.87	17777.07	14614.41	11583.15	9877.62	16058.57	21173.25	7880.34	5621.64	753.90	2723.34	3314.21	3067.06	7217.90	5627.49	4577.71	6370.26	8662.69	5735.56	878.18	800.72	2732.68	2428.72	1640.84	1273.35	922.47	513.80	727.74	579.51	276.18
849			153643.56	1123815.12	89717.13	59935.25	48035.93	63800.56	57512.73	35317.44	16678.19	18281.23	35579.26	30070.49	16343.86	14300.90	28806.10	9236.52	14377.64	5146.94	16575.83	29889.20	27414.05	15905.51	12949.99	7760.00	5636.85	4854.06	7683.64	7795.53	17622.07	11233.57	8401.85	4565.61	7923.23	5213.85	4592.31	4203.69	5210.75	2382.63	2768.72	2734.23	1395.32	3688.97	4488.26	3200.66	1299.52	1825.82	784.35
850			860233.62	3747680.75	177756.26	12051.06	15555.60	47625.15	40896.77	19107.06	19438.57	10027.21	6377.42	7021.62	14367.33	12399.26	5136.72	6756.30	6670.20	8048.66	3131.70	4486.76	4360.53	4223.78	5679.00	5396.33	3126.16	1652.92	3774.38	5390.92	4945.85	2900.17	2933.70	2801.20	2457.61	1289.03	1391.88	1433.75	778.23	2411.74	2015.93	2308.53	1543.38	492.07	539.44	410.38	760.92	695.12	654.38
851			74819.51	1369389.50	95895.06	21870.56	36193.03	49728.56	46374.89	16082.72	5342.65	16111.08	30922.84	15257.56	15727.10	7115.34	10947.33	11175.83	8698.37	13052.44	3877.01	5511.74	14174.60	15794.70	13896.73	13561.49	11531.97	6869.97	4979.88	6959.39	7302.19	4067.53	2154.91	2750.61	2048.99	4155.00	1429.94	3302.29	1554.63	731.19	1398.99	1447.14	1166.16	1583.56	1216.29	3822.29	3155.19	1128.92	1593.34
852			118836.71	1446636.87	36904.69	8303.37	12296.85	26957.73	45450.37	22484.16	15984.10	14627.34	4730.02	9210.41	4797.23	6799.55	5821.52	4887.47	6152.43	4545.21	1410.20	2232.06	1224.02	2616.88	4026.90	4755.61	10001.93	6929.18	2796.23	1194.02	2070.75	1727.36	1550.75	1676.66	1754.71	1435.63	2393.73	1875.59	1305.10	1014.51	825.61	557.16	982.50	740.28	454.98	953.48	657.06	776.15	226.73
853			234148.81	6802023.00	264222.43	21881.16	26854.80	14695.96	23386.29	33629.42	42502.17	21300.45	14996.21	18364.07	14988.17	25338.56	8164.65	15985.79	28659.45	12138.39	8128.06	8934.85	14067.38	24119.97	7292.94	4813.11	3069.51	6406.15	8603.06	12312.76	5353.26	4300.30	4773.93	5959.62	5225.89	4639.54	7267.70	4253.56	5272.58	2714.81	3054.81	806.19	2101.10	2754.74	1779.96	2922.93	1648.54	2323.91	683.51
854			310311.87	2523380.25	107040.86	36616.17	40154.10	29951.72	18624.02	12591.95	16234.92	15268.62	27083.70	43792.67	8768.34	41231.05	29757.70	21218.68	9593.42	20413.66	14529.03	12015.82	8385.60	6495.73	6279.10	2676.59	15125.56	4273.84	5165.50	7847.25	9292.20	3951.96	7694.50	8967.82	5893.81	7948.23	6715.40	4771.89	1418.11	1939.27	3772.42	5693.89	3596.85	7282.17	2429.57	1895.27	865.12	2017.56	2879.30
855			577752.62	3543288.50	224424.10	24028.74	40427.36	39773.54	28559.54	15811.21	9382.46	12876.63	5663.63	5727.83	3967.60	1941.61	2638.61	1145.59	2109.04	3051.53	2255.52	1689.24	3770.29	2708.08	1780.85	1771.74	4228.92	2523.26	1639.89	1736.02	2633.45	3609.67	1846.14	1567.82	1375.44	807.49	1187.52	1041.96	837.65	829.97	891.90	1355.30	1202.27	428.96	341.45	544.17	383.19	319.64	182.79
856			104380.38	2183274.75	70517.39	6911.62	14807.16	20818.88	14356.43	15610.05	15792.44	15163.55	11764.17	11173.68	6078.34	4845.62	2152.96	3085.66	2997.43	3072.82	3950.63	15487.30	14025.07	3364.83	4076.64	3113.38	6026.84	5001.79	3457.44	3401.13	1521.77	2621.31	3561.57	3188.10	1359.68	1283.14	610.72	790.31	1060.11	3898.33	2464.13	1716.97	1260.94	1504.12	1810.19	1846.82	863.52	525.48	597.34
857			57683.08	311417.15	21459.36	7154.05	33715.75	59634.72	22773.21	8573.94	4082.40	11237.86	18554.15	6975.56	9125.60	10232.26	6263.69	6334.73	8059.10	17476.43	15674.77	9770.23	5468.08	6947.08	4712.56	2712.08	1572.83	2297.10	2436.08	3077.02	2227.15	3432.83	3892.50	2623.92	6170.93	4838.16	1553.35	1660.36	2252.86	2007.35	2943.12	2601.64	1778.04	1214.28	1071.74	1398.74	1573.48	1090.23	698.88
858			105042.33	1226505.62	85444.89	27583.64	22858.17	49962.30	25911.46	7343.39	15511.82	14162.93	6398.08	6155.35	6541.75	1571.20	940.14	1314.00	3510.08	1369.42	4317.26	2024.19	6072.05	2156.93	4698.70	8802.84	3851.93	4628.60	3202.42	3495.59	4870.09	1804.71	1067.37	1166.36	1391.33	1346.39	1671.20	1043.58	2070.77	1374.44	1245.15	1936.52	2150.66	725.55	683.62	348.92	1187.45	830.41	624.68
859			42613.91	972703.12	18213.19	11142.47	15892.66	24276.36	120150.14	36733.92	8149.54	5422.57	3157.96	3873.49	7430.42	3397.33	5085.09	2424.34	3684.28	3685.46	1962.22	2866.96	4082.10	2638.43	1035.90	1630.74	2499.40	2534.76	1306.17	1696.50	1706.20	1572.00	796.60	922.76	1013.40	1173.91	817.29	379.14	654.23	714.44	1740.18	1587.89	555.24	934.38	325.91	268.41	417.14	168.68	309.54
860			356612.96	3089101.25	185862.00	31576.02	26097.62	28033.59	34441.74	22193.30	19532.49	16374.98	9169.79	6762.41	4431.01	6056.62	7579.44	2458.59	5434.77	2500.88	3185.51	4212.71	3982.53	1539.74	1672.12	4233.13	2843.85	1714.19	2468.41	2375.32	2328.13	2306.14	3024.11	2016.72	2503.88	2226.52	1165.94	1780.48	1937.77	467.73	1925.17	1947.68	620.48	933.22	2600.13	1506.28	1666.72	1063.03	1288.75
861			211095.37	1204525.00	65681.46	10355.28	13890.75	11821.55	44537.26	33211.50	7521.03	16780.66	14359.78	17120.33	10981.00	5293.63	6634.38	9308.20	14732.45	12351.19	9381.36	11537.37	5566.68	4028.06	3323.92	5239.46	7200.00	5096.01	2932.78	5639.67	13741.87	15775.84	8308.93	6474.73	3835.24	2863.69	3303.22	3006.81	1741.47	1553.09	1056.76	990.38	1974.58	1468.34	1897.12	1738.68	772.96	987.10	587.95
862			49938.21	914992.81	74321.76	14188.72	10047.24	16910.88	28834.45	8519.08	8464.17	7092.25	16782.96	9464.98	11151.46	11289.26	10379.79	9881.86	11648.99	12504.39	4192.73	1642.55	4626.72	2646.57	4752.12	4194.75	4419.21	4742.43	3581.25	2427.52	1336.04	2753.85	4576.58	4703.64	1310.58	3032.71	1005.40	1773.61	1338.77	890.97	960.71	1108.94	1672.73	937.74	374.37	1266.44	958.57	1528.46	703.33
863			43627.50	588943.18	26113.37	14260.40	14219.91	47435.39	52434.64	35481.93	24249.17	17446.12	24303.63	8589.00	6867.94	6588.42	5844.88	5480.98	10032.23	5825.06	7245.85	5424.13	3130.70	6979.09	7654.97	3566.20	4807.76	6284.26	1962.95	4233.87	3806.79	3120.27	2586.80	5597.72	4102.18	4382.35	4331.91	3396.22	1986.92	2084.69	1213.83	3143.93	1763.64	1172.38	3950.20	1667.20	461.80	548.94	890.07
864			520771.28	1330179.00	67587.44	5656.25	16714.83	67402.63	96339.96	15739.79	13304.75	10512.22	10433.95	3587.81	5911.44	7131.41	6145.38	5647.14	2227.54	1367.90	3325.55	2618.88	3680.09	10087.24	12153.88	6269.49	797.07	1388.84	2151.21	1143.04	3014.31	2140.89	1938.77	4980.84	2550.33	823.39	716.26	832.21	1962.96	2201.30	563.48	772.04	463.31	638.52	429.76	437.23	229.68	234.65	278.64
865			388975.00	1999579.00	216284.68	91629.38	43702.39	31374.78	20117.13	32080.24	36445.14	15152.02	8076.59	16526.64	16008.67	25808.81	34263.18	29002.04	15197.74	13554.46	8994.65	2449.03	6268.79	6637.84	4802.78	8057.24	14460.86	7106.98	5889.17	8693.45	4097.35	6627.74	2642.92	5470.00	6482.74	6477.87	2178.03	731.97	2717.05	3455.95	3427.34	2639.42	1806.80	1441.92	1055.83	1348.19	1589.16	1244.64	730.95
866			321383.90	5036311.50	197298.81	36828.07	13529.44	24703.88	29538.51	8448.04	6050.78	7445.38	7123.32	3715.43	4577.40	2095.73	1749.16	5024.90	1682.41	5737.72	3996.05	2628.91	2040.38	1372.88	1827.24	4220.50	683.48	2016.80	1846.31	633.57	796.36	1357.90	661.63	382.95	1159.93	1523.73	1905.73	1342.39	552.79	313.58	861.37	378.79	388.52	671.96	491.10	767.14	398.27	309.96	1154.11
867			50877.19	1910171.25	63313.22	30447.74	49472.60	54224.53	19037.29	18206.27	9172.42	8733.15	1878.39	5678.67	5230.49	7002.50	8976.94	4246.52	10150.89	8106.58	11681.95	8716.32	8008.89	8422.77	5176.03	5484.29	1541.71	1754.33	929.88	1296.83	495.33	2970.61	1975.10	1809.09	2564.64	2598.65	1703.16	1402.49	2111.88	1340.26	1679.23	2333.03	2368.99	1117.73	1365.98	1465.17	959.03	1939.99	806.63
868			1036265.31	8429177.00	305596.46	52707.03	55062.82	46773.55	37276.03	16887.93	12900.17	24929.82	32813.88	39132.15	30952.82	7728.64	5569.29	4392.83	8523.38	17319.58	18757.21	7588.42	11679.05	4944.80	5980.24	4901.15	8631.87	9229.48	4721.34	4307.70	4165.31	5618.29	4849.64	4394.55	7115.74	9412.03	6134.70	5809.72	6294.83	3985.27	2273.08	1230.30	2339.86	819.92	902.55	2608.16	2119.67	953.14	850.67
869			308528.90	2143865.75	75948.70	29438.28	34229.69	38425.94	32718.20	5535.21	17143.44	9301.03	8349.74	4103.01	3960.07	2192.54	3453.80	3474.12	1305.45	2111.34	854.08	1508.73	2118.58	2785.82	1959.41	1981.09	2790.49	2474.77	4487.56	2309.40	1391.26	1124.33	2603.23	2741.94	2314.84	629.36	529.86	1991.43	2713.84	1798.29	2424.41	1675.91	1029.63	921.89	882.17	961.58	174.15	161.85	137.63
870			180568.06	1183848.00	97774.85	28629.28	50385.61	41878.37	13641.94	11260.90	6729.80	7457.84	14725.50	7433.25	3443.21	2045.32	3284.25	2602.39	2355.90	4130.98	5162.35	1534.75	3773.41	1667.98	1334.42	5735.77	2208.62	1969.10	3664.48	2255.93	1625.68	1184.96	1815.72	1962.59	1068.69	1754.46	1446.69	1298.49	833.86	3145.31	3447.86	833.95	564.69	474.77	743.99	506.98	569.29	844.38	482.53
871			195749.12	831772.62	50923.46	19558.54	17866.74	17523.33	29038.50	25071.33	11858.13	8608.43	15037.92	10594.97	13992.08	15656.86	12441.74	10384.45	11480.41	12339.12	5811.70	3771.90	4439.94	7261.37	4021.24	12772.98	14942.56	19519.34	9541.59	2427.83	7011.01	10552.64	7536.78	3651.23	4373.63	2935.43	1498.11	2977.68	1426.82	3146.92	5722.53	2654.37	2441.91	2359.86	1798.05	441.22	1065.25	2210.14	1400.09
872			248521.48	548356.75	37939.30	8799.02	14353.98	269099.15	359952.75	23166.57	7161.47	5697.84	5494.97	5605.35	4176.58	6090.00	5440.89	2157.20	2186.83	3260.45	2584.74	4879.13	2584.64	3913.65	1703.09	2316.07	1648.65	2051.28	3223.78	1788.62	975.12	1068.77	839.40	802.59	843.87	1192.08	774.65	653.06	883.43	799.89	533.15	494.94	388.17	586.36	738.92	565.54	532.10	506.71	298.06
873			205235.56	2187741.25	119158.02	31604.80	24740.72	41216.14	28492.93	13282.39	12561.27	4302.45	7424.89	14035.85	20413.93	9719.95	5405.40	4883.17	13896.37	12173.42	5342.43	7693.57	9982.89	8995.86	13436.20	3348.92	7938.65	6406.29	3327.09	5013.10	9520.97	6144.37	5195.69	7004.19	6233.60	6278.56	1764.41	2111.37	2212.70	1877.72	1593.23	799.90	1210.08	1551.87	684.84	596.65	876.85	696.54	470.54
874			106070.14	2829923.25	28312.60	64365.28	67557.39	76671.11	109605.39	27364.12	27270.96	19149.43	19262.85	13608.51	12999.57	9177.29	21725.28	16639.31	28547.43	17556.37	37397.01	40155.30	20850.57	21277.02	20293.96	15550.01	10696.38	5582.31	7569.16	28038.32	18063.30	10303.56	4244.25	2444.72	2128.43	1789.59	2255.39	4905.08	3717.51	3738.70	6875.76	4086.85	12377.87	5803.78	5632.64	6442.87	4162.96	1801.87	1568.51
875			418680.21	1354531.50	54046.22	22476.76	13519.75	18245.09	18774.93	7608.27	2920.10	6578.12	3215.70	3223.45	6093.95	3859.67	3023.75	2181.69	5553.38	2654.10	2239.54	1535.91	3632.50	3175.35	2178.84	1980.47	2258.56	1724.16	1109.34	1025.98	1293.52	1657.82	2144.62	2595.51	1974.40	1033.08	796.49	650.01	591.41	449.71	422.95	857.85	894.08	500.04	717.35	746.64	382.85	507.10	597.19
876			391996.65	2050132.62	111498.51	7951.45	10825.86	24448.84	31893.17	8151.63	2342.56	4171.39	2813.54	10866.01	5974.81	7568.42	4142.12	3888.54	4720.49	3033.89	3029.11	4131.56	3667.34	3421.86	1124.09	1092.79	2848.54	3601.48	5011.89	7300.15	2964.03	621.18	2296.85	2368.04	1526.10	612.65	1008.43	404.74	1066.15	819.60	818.08	567.59	960.94	935.12	519.93	404.60	677.07	467.43	447.91
877			313327.46	1136958.00	77827.10	3570.06	5471.82	5788.77	28564.15	19822.68	3062.85	2610.74	6319.09	1951.06	2060.35	2536.92	863.98	1555.07	2298.24	1927.60	896.26	375.16	941.90	1353.12	1184.29	1342.35	899.07	1172.58	2107.04	806.97	442.02	554.79	720.91	434.51	305.08	390.10	493.61	520.76	684.33	467.50	285.26	424.17	377.31	187.42	216.26	337.14	302.53	169.57	223.59
878			96002.24	1242487.87	37409.64	4443.74	31985.94	30343.32	14398.66	4850.09	3277.91	2714.77	1662.14	4128.34	2229.77	4070.26	2544.13	3202.34	1887.18	2213.98	1536.83	2672.53	1942.60	2333.29	2073.25	1521.48	2340.19	972.13	1219.80	965.09	378.46	524.00	1386.79	1326.63	1382.17	1372.58	999.11	561.22	484.56	429.43	545.76	406.14	383.37	273.94	279.04	302.81	559.33	453.00	311.30
879			61590.16	765969.87	52923.92	3514.35	9612.04	24061.62	17537.63	8097.53	3418.85	4138.40	5998.27	2848.28	2925.90	818.19	2667.05	2079.41	3054.12	5833.52	3578.52	2651.70	1537.11	2062.24	2213.51	1435.81	754.17	866.73	1022.00	1571.91	1578.74	1151.05	780.70	1318.64	1086.59	1146.15	915.03	695.32	628.50	890.24	779.00	435.02	796.39	732.68	409.63	464.53	356.98	360.28	361.42
880			145358.59	903771.93	28020.50	29276.02	48570.25	30273.11	14986.96	14012.69	26804.90	5550.80	5890.68	13044.63	30292.83	14611.36	6158.99	6154.13	3422.48	2929.67	4537.63	4383.00	4647.73	5669.79	7630.37	9193.71	4406.00	1156.84	6911.85	6720.61	2314.25	797.53	1896.24	2980.58	1207.00	1508.90	2305.55	2537.18	2478.50	1506.29	1660.45	1405.01	983.24	1149.68	1169.03	1293.85	1186.68	571.29	455.98
881			213351.48	885704.06	20619.16	24214.66	29655.35	199713.98	101278.50	20217.10	26016.10	30254.12	22740.87	25025.29	25901.65	13358.75	3309.18	3114.43	2023.55	2979.08	8572.42	13040.51	3570.71	4628.09	6251.39	3764.78	1954.64	2591.09	2167.20	1162.29	1549.05	1804.84	3262.49	3397.78	4203.90	2582.91	1062.52	2533.86	3320.65	2630.54	1969.75	1299.91	2552.77	1544.70	1864.99	1999.26	1633.03	2753.98	1389.01
882			74591.99	616288.18	65556.96	18850.26	13283.47	38021.35	50515.25	49632.10	35118.02	21447.06	12825.35	18653.01	28412.62	25286.32	9575.48	11784.12	15908.03	14862.37	8625.42	4144.99	27537.06	17075.60	11751.09	6696.74	3808.57	5059.00	4664.38	8585.81	4705.36	3341.78	5341.23	7679.20	10484.95	9547.99	5635.01	3043.20	3386.14	2836.28	3194.06	5422.69	4553.60	3149.01	1926.77	980.98	1890.20	2495.25	1083.34
883			289511.31	820664.50	82603.36	30292.71	72922.89	108667.39	53602.29	30457.29	90705.30	87587.10	53387.58	21469.87	14810.28	14916.38	13530.91	14515.73	17955.04	32428.80	20086.01	12153.10	5729.56	16989.99	5485.92	8269.51	8169.44	8312.86	3282.98	5520.30	3362.35	2775.20	3874.03	13365.44	15023.96	6991.64	4970.78	2219.96	5590.50	4927.02	6439.33	3401.01	1231.79	1425.55	1122.15	979.45	1243.35	1809.29	1718.75
884			268668.03	2852712.50	85081.39	8474.00	18831.44	36060.64	20627.23	12417.60	15110.02	7762.56	13975.33	17796.85	22330.08	12049.93	3971.12	9280.50	9604.10	11482.00	9819.37	8494.99	5546.94	1707.52	3354.55	2410.49	2306.75	1840.85	1559.65	2073.83	2665.72	2397.60	1848.94	2395.53	4049.72	1647.29	2413.97	2277.65	1323.85	1846.70	2716.52	991.03	1086.79	1323.43	1597.18	1076.75	456.20	763.12	657.01
885			81505.86	1099652.00	40809.14	44267.26	30300.39	40200.04	29162.93	17652.80	13800.73	11400.03	14296.13	14825.50	27052.23	21418.48	23734.52	17968.42	16604.18	18842.06	19455.38	14977.89	6461.64	4246.46	10438.09	12435.88	12851.29	18603.11	15045.51	7626.72	12551.48	14786.31	7053.48	7363.59	12214.61	4599.64	3352.33	2705.25	3026.78	5686.51	2059.34	8218.28	5884.76	5938.98	2246.70	2446.77	4036.51	5302.46	3631.56
886			1107775.37	2162457.00	188517.95	54743.81	23662.41	21167.43	30059.19	11637.07	8766.69	13801.66	2127.76	4690.80	2079.58	1858.84	2597.68	3855.00	2425.19	3903.84	5251.98	4162.54	2510.25	1494.04	2286.59	905.90	1306.08	6133.05	3487.68	780.76	1979.47	956.81	814.46	1058.03	1556.36	1434.82	757.12	655.63	770.64	684.50	250.17	1472.66	1816.25	1001.97	653.42	298.05	288.91	479.33	786.21
887			760978.06	3974600.50	426579.25	38350.45	27400.00	26798.16	22691.88	26971.16	23864.76	10507.11	9959.97	13175.00	10033.95	2483.50	7630.49	10345.97	6938.48	3686.97	2385.35	1481.11	4054.12	2625.11	5015.75	6351.10	7808.27	4674.96	1703.48	2822.86	4205.57	2954.33	1961.59	1199.29	1735.81	899.00	1194.90	2592.73	1215.71	735.64	1636.25	769.06	846.37	608.26	659.58	621.30	528.38	522.74	359.63
888			787283.06	2863265.25	279221.53	33230.82	21453.83	22328.48	50100.07	19536.71	11184.16	9522.69	7752.38	8941.28	8935.97	6066.17	6107.94	4783.11	8566.86	12419.71	11555.86	7748.37	5815.21	2920.13	2429.53	1446.42	2781.21	1952.95	3962.83	3789.77	2029.86	4492.40	4865.51	5772.50	6183.56	1952.65	847.66	736.71	996.37	833.81	506.94	1046.93	409.71	1260.66	1535.62	930.65	581.76	620.14	1301.49
889			10701938.00	22886356.00	2620200.00	47364.30	55999.04	50491.75	43422.31	25210.31	13670.79	14032.86	19678.02	14064.29	11459.38	10683.15	7039.04	2355.18	8723.36	10104.75	8783.40	5108.16	2549.23	2072.18	3889.44	4255.90	5558.68	3577.63	1778.43	3480.70	2322.44	2620.08	3529.49	2686.99	2516.85	2588.88	3999.49	923.74	1705.24	1382.27	2028.85	1330.38	857.23	1047.75	978.52	1273.85	505.81	678.80	695.03
890			212220.81	826701.50	70284.69	25023.18	14343.54	44972.12	46282.30	16773.59	15210.81	18717.31	7305.11	5888.43	7545.25	5050.39	4836.08	6408.58	7318.46	9529.04	4962.77	6201.34	2844.65	5062.24	5178.34	2844.41	2234.43	1336.74	2479.46	2340.70	2323.25	2891.43	1416.85	1908.02	1939.82	1374.26	852.10	1175.00	1858.58	966.83	409.18	1253.98	963.86	952.57	1029.02	1352.95	1158.51	435.71	776.44
891			204338.34	685110.93	123438.17	25783.59	18013.22	28443.53	28394.98	17838.26	7310.00	4341.54	2867.62	4986.30	5179.28	3809.95	4621.22	3288.92	1888.61	987.52	2574.04	2860.42	2945.36	1561.14	2102.25	1908.99	1169.99	932.35	935.18	1083.41	1111.20	671.29	571.35	741.12	674.80	486.83	588.58	517.48	365.53	645.78	464.34	534.97	477.65	485.75	291.50	268.84	198.27	145.35	90.84
892			29883.59	649322.87	43434.56	25673.12	28066.59	27659.75	10492.17	17892.90	10407.39	5203.28	10326.43	4951.63	5733.86	6874.66	6243.50	10785.45	5991.32	2107.48	1900.57	2802.75	2041.23	3074.75	2772.60	2033.42	815.51	2357.84	1938.48	2098.75	2620.69	4602.88	1973.74	1508.66	653.41	3237.59	2056.60	1748.60	1499.99	2492.77	1531.67	3701.53	3138.23	1039.86	1074.40	935.37	768.42	551.26	1153.22
893			362388.12	1802675.62	84493.69	22377.40	22001.24	10031.34	31298.31	13347.53	27368.66	19789.21	38972.39	19591.92	12007.45	7761.95	5025.93	18164.24	17431.67	6384.54	5811.64	24052.59	55350.07	39142.86	24909.09	6161.69	5209.48	6656.74	5146.83	3897.34	2899.18	3007.68	3047.77	3726.32	3259.15	2546.78	4478.73	4435.12	1455.66	1872.52	2642.09	2900.47	3916.88	2576.15	1774.04	1158.07	3035.16	1567.43	989.14
894			115374.50	722527.87	60087.07	20562.84	21479.47	14003.67	26439.24	18462.76	12094.79	7380.09	6666.04	3782.42	5087.76	8038.82	6317.06	6269.49	9127.44	2631.90	1633.77	1931.43	1251.58	1853.38	3659.85	3582.33	1554.07	2653.69	1931.14	3369.82	3219.32	1900.47	1119.81	2526.20	3295.88	1320.18	863.55	1947.93	1434.74	888.44	831.74	1057.03	1737.16	1961.15	649.48	963.24	599.91	450.29	584.44
895			438471.62	2166977.75	158518.17	14575.65	21950.10	27229.28	12753.22	6942.26	12851.99	10856.39	7781.69	7145.26	4342.93	1436.02	7423.22	6491.62	5106.65	3695.05	1332.03	2825.69	6082.39	4100.54	2547.18	3061.85	1198.84	1190.12	2792.89	3681.80	3502.84	1448.22	974.08	2423.59	1885.55	2394.05	1784.40	2608.97	3173.30	1652.15	1128.59	1580.84	824.29	705.26	689.36	587.31	725.27	416.70	424.02
896			227787.60	2176489.25	44986.28	26134.29	32551.46	36674.64	22287.90	12897.23	27525.72	10629.61	5955.39	16020.62	7841.57	3973.19	1439.65	1757.80	6652.24	4788.38	4990.98	3226.48	4991.63	3006.40	4867.32	4749.49	1663.80	3133.53	1998.58	1674.95	1083.96	1085.59	1650.21	2033.97	1956.61	3110.93	4948.01	1493.90	3277.46	2141.62	1924.62	2098.55	1595.74	869.20	1626.25	770.57	932.48	1204.68	1003.51
897			504584.28	2692143.50	103441.05	12743.04	12093.04	34746.08	37158.40	14763.37	5805.20	10081.71	10814.87	7619.43	7735.73	9046.63	4881.00	6016.07	5521.66	2687.63	2304.13	1840.45	3328.71	3643.90	1325.80	1562.85	1309.07	1210.13	2801.69	5453.31	5527.57	3420.33	2177.03	1858.86	2039.21	3044.62	2864.35	961.36	1455.47	1946.19	3025.11	1362.42	1447.65	609.49	938.36	1255.51	756.24	943.83	1141.03
898			165223.50	3212923.75	102068.10	11570.21	15483.31	29080.62	25775.55	6661.71	26578.84	22800.77	15655.25	13382.23	11490.99	5684.70	5098.23	5929.50	8868.21	8222.13	5265.69	3047.40	3104.27	1770.47	4886.60	3545.65	3541.68	2417.97	759.82	2002.11	6972.88	10215.52	3878.30	3933.87	1637.40	2247.61	2111.04	977.23	3233.01	1104.34	2633.35	2365.21	2153.34	1639.00	3768.91	2405.59	444.96	1359.11	2289.28
899			813162.12	5812921.00	409930.59	21056.50	39400.05	59671.22	22597.17	17663.66	14991.26	9708.08	11478.04	8284.90	6046.10	5201.95	5618.01	6768.54	5159.03	2454.29	3405.14	6248.65	7022.12	6496.75	4927.02	3101.27	5359.68	4391.65	8544.72	5004.58	2594.00	2446.42	2411.40	2732.55	3172.82	4485.92	1452.22	1530.39	1263.72	1670.95	841.42	1113.29	1659.91	1174.99	773.97	598.60	441.49	560.69	562.27
900			457872.75	5550895.50	179780.37	41224.08	10533.16	20828.80	37925.88	20687.35	7800.29	4321.03	5603.71	9709.75	6306.80	3222.97	5011.61	5033.87	2212.81	1453.34	3455.14	2531.35	2145.53	1225.96	1155.83	2056.90	3009.24	2164.02	2291.57	2324.06	1699.14	894.11	1150.41	906.98	658.76	1001.63	1543.61	1206.41	1269.19	563.07	1187.46	996.42	1466.57	1781.49	888.29	879.42	839.46	632.38	592.17
901			1103890.37	2778988.75	217109.71	18859.38	39352.00	25685.00	10289.39	16885.01	13584.58	16793.76	15841.69	6698.36	3744.23	4866.64	5589.65	11807.97	8843.38	2475.69	2938.22	8574.14	18097.85	10873.44	5730.47	8358.13	11789.22	6681.13	7235.06	3035.17	3571.60	11564.18	4913.36	2168.46	1596.00	1259.87	1503.64	1397.46	1058.79	1217.63	990.51	2382.07	2815.98	772.52	3273.72	2383.41	725.30	1710.41	431.32
902			2399117.75	7136509.00	558568.87	49472.59	43095.12	26920.55	22128.85	13665.69	5393.46	5992.10	7012.88	7771.31	6098.95	3292.37	1070.42	2329.53	1589.04	3391.76	2190.02	1168.52	2472.02	1664.74	2712.98	2582.81	2932.83	3677.86	3290.77	2142.22	3506.59	2562.62	2693.08	1856.62	2002.26	3050.22	1265.45	745.33	771.97	682.69	610.67	858.09	538.68	511.74	436.07	736.44	921.72	259.37	946.32
903			241327.59	3464111.25	245351.14	25540.21	14535.08	11765.02	35708.75	17340.07	9308.41	7959.96	2576.19	2949.64	5045.10	3281.37	4002.74	3403.95	2984.10	1739.47	2119.56	2968.96	2983.33	2092.59	1271.55	1386.19	798.92	1084.83	1086.75	1206.67	1603.89	1162.41	822.04	653.86	778.33	847.81	437.18	1148.57	2753.79	1542.51	1303.23	959.73	1253.90	941.70	487.32	898.79	174.46	311.49	519.47
904			938870.12	5093039.00	399751.59	52675.25	35936.45	57922.26	24243.36	19087.57	17459.81	11584.32	14003.19	12360.98	23118.89	16094.81	15231.74	6049.81	5790.58	6655.91	9354.67	20525.17	6452.85	2581.27	10615.36	12440.76	12324.80	9736.87	6889.80	5115.30	12181.80	14795.50	3936.34	6275.89	7278.54	4446.52	8167.12	4859.65	3572.57	2415.25	3586.23	3040.66	2917.16	4004.37	1079.66	1284.86	1134.30	583.62	2312.23
905			251161.39	7183071.50	130999.35	38146.29	28746.93	32388.88	13892.57	14934.73	12593.75	40164.42	17148.91	14426.31	32369.77	17995.56	18603.45	26271.41	17383.54	23073.94	9174.53	4460.99	11357.65	10874.61	7164.92	6699.22	2235.80	6836.89	9519.73	26208.25	36423.02	18902.94	8501.76	5207.75	4239.15	12382.36	3653.70	5922.39	10644.71	2434.16	1450.69	3555.36	4142.32	4616.90	1518.25	2511.93	3822.13	1209.99	1457.73
906			2611651.25	10984645.00	1408770.62	80784.04	27772.69	43417.48	50612.20	17437.89	9295.43	6081.53	3881.50	2851.40	7409.88	4404.89	9012.59	8782.15	4751.66	8326.95	6376.33	3470.50	2397.20	2979.37	4398.37	1287.50	3884.51	5077.11	3524.05	4369.74	4228.10	5507.90	1653.31	1346.64	1983.52	2477.04	1582.64	1974.87	4448.59	2953.66	2730.23	1581.93	3102.48	1276.97	2309.56	1563.95	488.55	549.31	787.82
907			320136.31	1640988.25	55624.42	24079.22	26724.45	12412.50	8555.04	9272.49	6561.52	2808.24	3904.12	4753.43	4187.80	8682.99	5563.30	5344.10	4647.00	4539.69	5357.67	2612.28	6727.75	2166.24	4321.51	2006.60	1311.21	6138.56	6244.23	1947.02	2973.74	2662.94	1562.32	2434.07	1634.83	1596.95	1450.76	1341.27	2403.45	1727.84	662.89	550.49	598.98	627.96	538.29	709.36	1049.88	944.59	652.43
908			628344.87	5794853.50	308391.15	26458.16	46842.66	100428.86	40945.28	11029.92	8633.25	3801.08	17268.62	13847.19	21547.34	8755.70	5330.73	6722.86	16822.38	16685.18	11122.75	5856.94	14248.24	5835.43	7664.65	9871.10	15326.77	8818.74	3168.49	1741.23	6446.49	3972.39	10526.42	11318.51	4155.94	3256.76	2459.72	2829.58	2858.25	4958.47	2957.80	1380.65	1683.81	1072.04	1332.72	1301.14	3102.35	1983.27	849.15
909			197635.92	3572376.00	274807.75	21013.64	50612.48	144789.92	197421.48	59475.94	8098.16	6513.46	7304.82	11071.72	7455.18	2405.41	2319.88	3521.49	2845.01	1805.82	994.98	960.13	1330.43	1543.21	3957.23	722.32	1346.42	1845.51	1393.73	3127.22	719.51	548.52	1655.83	2077.10	2452.94	952.46	442.00	275.40	131.53	187.14	72.40	241.92	708.30	634.77	615.86	531.62	876.65	1268.66	706.58
910			788242.31	2740132.50	132742.23	7683.57	11360.88	15300.01	14028.43	11939.84	22882.87	7677.69	9646.75	2656.13	4287.46	6898.13	5299.80	2971.82	3210.95	2712.54	3127.50	4951.42	4493.55	5105.79	4417.32	5327.91	8676.42	3837.15	2221.50	2670.66	4284.26	4265.38	2630.23	3065.67	2659.82	1230.13	600.83	1055.00	1495.07	891.57	1248.87	807.02	962.23	1785.24	1263.00	1697.11	890.35	580.20	175.48
911			445593.96	10771748.00	294999.56	10827.69	34942.14	29096.49	28121.73	10275.14	10429.82	17763.80	11666.08	14029.04	37609.69	15781.49	6371.59	15732.08	5638.44	7110.27	8000.59	17732.70	10353.07	6084.53	8482.37	3454.44	7429.18	8152.78	6468.18	7541.82	6708.76	5723.87	2828.81	7151.40	5070.24	4516.58	3805.53	1468.48	2977.88	2499.76	2662.67	6086.29	3841.13	1553.67	1897.30	1167.07	2519.82	3476.81	1917.31
912			192749.93	2317832.00	189302.28	103746.23	62102.58	68405.03	38218.31	25722.96	21460.09	13033.12	17131.75	6073.76	9681.48	10835.03	14244.53	8994.77	5914.08	4864.32	11691.06	9569.59	6748.99	6311.51	8665.64	10434.98	2851.63	4904.07	4377.14	5643.15	9116.62	4719.12	6910.21	4695.74	2939.55	4006.77	4274.50	985.38	1644.60	1414.09	1013.49	3331.58	1387.62	1125.65	825.97	2625.77	1553.54	1420.64	694.82
913			45375.45	347015.59	50596.19	24298.25	11779.17	13736.72	14944.08	10220.27	9425.08	7781.21	8298.35	9414.16	7344.05	7549.63	10594.65	2644.61	6030.16	6259.26	8917.20	5818.58	5145.16	3895.60	3119.31	3218.49	4842.47	3057.10	5554.73	4914.39	4283.22	2677.06	1304.75	886.53	1810.16	2288.39	1974.68	1022.93	1755.23	1593.84	3807.22	1036.50	1112.13	1392.38	1026.73	1046.59	1478.53	439.09	588.84
914			238582.10	1970220.25	104076.31	10372.92	19848.46	54477.41	76429.06	30410.13	6424.23	12920.48	16185.96	17664.73	15316.64	25470.13	12794.53	3096.22	18212.43	28539.11	12196.91	12468.90	5475.02	8914.96	27025.50	27139.01	12819.10	11023.42	8531.99	6356.13	3493.78	3423.43	5796.52	1537.91	11469.31	16801.27	7928.99	3509.73	3268.69	2475.62	3468.52	3490.05	1112.25	1433.03	1483.70	1341.64	1472.40	1548.09	1832.98
915			267055.34	715144.43	56945.32	15229.48	13340.37	28890.45	30079.17	13941.67	7439.75	6814.88	19242.28	30617.29	22074.51	4130.72	5369.49	12001.80	9979.19	7627.67	4146.08	5207.66	5614.18	3360.42	5925.42	6954.24	3987.13	3555.12	4570.74	8038.77	2689.58	710.41	2556.91	2633.58	934.14	1849.57	1463.51	1466.85	826.38	460.92	639.02	1357.79	2185.31	739.25	988.18	1566.89	2148.01	2236.03	451.13
916			139271.18	2492069.50	125740.93	15056.74	24067.57	20095.00	32414.68	15294.92	8818.74	11766.43	13933.38	6760.64	4194.46	2539.76	8274.66	6537.75	2935.49	2007.27	2055.07	1688.53	2035.46	2800.89	3099.50	3025.27	1094.67	2862.22	3921.80	2242.73	2766.62	899.29	730.05	1197.50	1789.98	1171.26	1150.89	2863.35	3872.54	1079.55	923.99	405.86	976.91	1340.00	512.81	198.59	419.47	442.69	389.30
917			183320.75	1581721.50	51909.93	27369.34	24442.18	29844.60	17472.91	12065.79	11590.91	11702.25	9608.64	21818.64	9204.40	9474.45	10039.87	8269.78	11836.26	15290.79	4382.76	10150.80	8319.79	6595.40	13762.59	11816.95	5758.72	4286.77	5998.36	5470.81	4328.00	2583.58	3810.23	5778.27	2248.49	3073.52	2228.83	2625.99	4248.67	5285.53	5038.22	3062.13	1785.05	3384.53	1775.68	1318.20	857.21	1029.16	383.84
918			291457.28	1301600.00	156883.35	26630.85	31392.50	42401.73	40129.21	26769.92	18154.58	11706.70	9236.13	12783.39	11323.86	6911.55	4995.21	5338.31	5487.00	4072.01	7424.23	11164.05	9555.86	7753.57	6672.73	5536.51	3971.42	2342.01	3466.17	3174.80	3872.21	6145.06	5704.00	4584.96	1981.80	1701.60	1322.70	493.45	456.36	968.53	1033.96	1606.74	1339.78	3127.28	2361.67	1099.74	389.73	385.14	795.38
919			179883.28	320981.43	33643.52	21654.47	16444.29	10115.37	7360.29	8862.42	5776.48	14268.14	13606.17	6744.23	7037.73	4877.45	2995.43	4449.15	8581.42	3133.62	1443.31	1532.89	3659.78	2729.86	1094.75	3156.45	3314.39	2425.81	2525.11	1690.27	1521.95	895.43	2815.63	2529.01	2242.91	922.90	579.25	436.49	359.44	1212.40	1094.52	1171.19	974.74	456.30	359.18	507.24	352.34	649.37	719.18
920			190613.21	2556819.50	137036.04	55217.13	33710.37	69302.82	35237.32	34251.65	37590.48	51295.67	33595.82	60185.29	38489.83	29990.21	21609.59	18567.90	15213.60	16262.62	9068.22	10473.04	5447.79	8501.61	8181.04	12614.69	7907.17	3764.92	7707.43	10856.96	15791.57	14219.33	13959.67	4775.27	12089.30	8301.37	5053.73	5602.42	7781.38	2935.85	7656.13	5934.08	1797.65	1373.86	2050.52	1842.44	1107.25	1376.69	1845.55
921			501782.09	5192442.00	140203.31	24979.18	27976.96	19212.60	28634.55	16511.78	11214.56	10894.04	8957.75	7747.50	6160.40	9864.45	14731.04	13133.12	6675.42	7535.96	5578.78	6240.60	4173.22	2805.23	5087.36	3869.95	3289.94	9790.26	7049.35	2678.79	2265.16	1941.97	2331.27	5058.65	5682.80	4523.19	2680.28	2184.84	2858.04	2882.72	1973.58	2381.00	2323.25	1216.17	749.06	1222.03	1404.75	1998.21	968.66
922			779357.75	8525112.00	486218.50	22482.51	41507.04	27774.81	20346.48	14445.62	5904.83	13797.26	13478.68	8861.92	10662.67	13631.64	9307.54	5819.19	8862.56	8117.65	7781.69	16447.13	6855.75	2704.30	1910.23	5513.76	5599.64	2746.17	4269.16	4157.79	3332.41	1808.21	3531.88	2485.09	1216.65	2442.95	4562.53	2591.48	1092.28	1395.96	2144.03	1222.10	2018.09	2030.68	1746.51	1761.99	1148.98	1058.38	636.18
923			302137.81	4656618.00	160708.01	35296.68	16408.77	20099.02	24126.83	10687.06	6672.19	7097.72	3130.15	8925.03	4750.00	6283.99	7802.75	7054.08	4654.66	2662.16	3067.38	2127.32	2531.51	2242.91	4874.62	2465.44	3253.62	4567.16	2919.74	2522.92	3873.88	2527.06	3275.99	3483.40	1604.43	2650.04	2412.48	959.82	886.30	994.40	856.59	1291.02	642.24	917.62	690.36	645.12	493.71	1165.19	656.82
924			141408.06	1225121.87	47709.25	21582.14	20987.11	21295.70	11862.02	16679.13	10299.50	9097.87	5403.67	2411.95	7510.18	9088.29	7026.24	2732.69	1166.96	2178.70	3989.56	7152.31	10017.93	9522.79	7338.91	1771.10	1332.60	3324.58	2976.54	938.50	1338.12	2152.82	1591.71	3556.77	3436.76	5288.14	4817.87	822.23	319.98	1018.02	1692.70	1574.66	865.96	686.60	668.54	1283.07	443.96	464.65	446.00
925			157795.35	1914791.00	98280.21	47001.07	81400.48	107199.01	76641.09	50265.41	19111.15	16555.72	18157.08	14258.04	14007.62	9879.75	11234.78	5805.91	5518.91	6211.40	6502.98	5574.15	6965.11	13221.76	14386.79	11080.04	11518.12	5895.21	8237.41	2344.71	4501.83	5859.75	2590.85	4095.38	3475.20	1483.62	1072.65	4680.83	3249.61	2771.10	2761.54	2778.28	1436.51	753.78	639.50	2384.39	2746.55	1312.21	485.21
926			867581.18	5562665.00	84977.89	96714.31	120908.28	161024.09	41044.62	71463.50	61595.49	30346.07	13763.66	28300.96	69920.35	63966.50	30030.00	12714.19	18669.50	7218.59	5218.13	12836.25	13195.13	15627.08	14659.44	9669.54	23049.50	15285.35	4977.15	7132.25	7850.91	9159.99	6944.15	7234.97	5594.21	9354.51	6489.88	6901.88	1681.78	3186.91	5229.30	4176.87	4795.93	2966.33	2619.19	2672.15	2164.12	3978.44	3508.03
927			7352696.50	12781836.00	1148306.62	85771.49	46238.66	13375.91	23332.98	18235.19	33757.20	9378.89	17473.55	8039.47	22443.50	12426.47	5835.67	11166.49	7995.03	8051.06	4052.60	5454.35	4211.17	7794.67	9007.37	10235.72	3617.66	4889.47	2607.64	4588.30	1937.63	1500.30	1180.13	3451.30	7842.34	5377.15	2283.27	1901.30	3009.72	1724.98	2345.62	1733.25	1542.40	918.29	294.41	869.75	433.31	1363.80	560.52
928			408800.90	3233460.50	192220.03	27147.29	11969.01	13076.64	7677.28	7015.23	10324.02	9061.89	5835.65	6095.98	5229.58	8750.70	12231.78	5110.66	2568.63	2626.18	2516.75	2775.84	5805.06	3599.37	4869.68	1906.73	1034.64	2645.69	1597.23	3542.72	5506.13	5501.10	3071.09	2426.22	1183.21	2336.04	2406.39	986.19	1139.04	796.57	741.82	1386.01	1725.89	1357.97	1029.28	845.30	892.84	603.02	323.66
929			1243242.50	6748142.50	334542.81	19831.12	42021.80	20837.58	28323.19	27533.54	4521.10	41652.35	25865.09	8828.48	8024.14	15007.83	8122.13	2506.46	6332.82	7587.93	10000.64	10324.40	14158.13	15171.23	8495.49	3218.61	4722.76	5777.70	7091.42	3378.78	2938.76	2403.40	1950.38	1343.61	2175.51	1206.58	1567.61	2603.18	2829.32	1432.18	783.72	665.50	1044.29	1150.80	482.87	647.81	687.32	189.10	566.15
930			1278488.75	3402642.25	159254.43	7953.32	15159.60	23034.81	58131.71	30734.29	10663.06	8270.36	5121.38	7427.78	10825.88	7987.27	2125.72	2468.12	3157.55	2747.50	3383.34	1921.39	1898.48	1370.64	1397.19	2171.56	1128.75	839.55	956.80	615.52	2159.84	1451.58	1422.62	1391.95	2983.74	2698.60	951.64	686.98	357.91	974.49	1619.06	1368.43	773.35	745.24	388.76	235.12	296.56	293.91	229.06
931			389699.50	1557694.50	137048.15	8246.60	15540.71	19242.90	36963.39	21349.96	9644.96	5077.26	1721.52	3537.19	2785.49	8490.30	2913.54	4423.17	5935.59	4162.23	6735.49	3087.73	2504.17	4554.51	6644.70	2819.61	2366.69	2879.23	2172.51	2272.37	1978.45	2437.51	651.03	984.53	2454.84	1361.78	1404.18	2694.21	1503.55	850.96	1043.12	787.40	642.95	347.49	1027.26	544.83	320.50	198.38	257.00
932			560516.31	10118902.00	714499.31	20154.08	12186.96	8881.75	5431.11	10014.59	5666.80	11070.36	6297.30	3895.22	6268.70	4762.21	8785.29	8496.90	9232.93	5064.24	6561.56	3658.49	4363.37	2514.58	4389.85	4277.01	6935.89	4786.98	4614.68	3496.29	3409.90	2275.76	2040.96	2996.53	4012.71	3517.20	2042.22	2483.90	4657.47	3264.94	1088.50	808.48	2195.13	1324.48	600.08	1570.63	533.68	687.27	1203.24
933			204648.98	2127796.25	43863.51	21413.27	25421.31	24981.89	23593.53	14319.46	7438.28	5889.78	23358.54	13368.17	11158.18	4272.24	8006.47	12149.68	7028.18	5897.59	8398.65	4013.18	6419.04	4311.84	4364.86	2386.14	7285.87	8412.23	6267.85	5993.19	8641.00	4164.23	4643.83	4678.06	4722.94	3626.53	4842.56	5349.91	3479.47	1456.43	1091.27	2836.08	4349.31	797.39	1167.37	1643.05	1585.43	1395.55	1151.26
934			1076835.00	6357681.00	405702.90	51522.78	49031.94	49958.91	23257.78	23440.74	32341.65	17913.51	7943.10	19144.17	14162.51	8740.93	18350.01	15494.69	4764.66	7225.33	5956.18	3845.50	1475.10	2381.74	6502.44	5107.10	2221.31	2436.88	7226.99	6319.20	6413.16	4808.99	2268.90	3258.40	4473.54	3295.79	4229.37	2650.63	1972.09	2217.66	1754.91	1888.95	1429.42	1337.16	2112.31	1677.54	765.01	382.68	937.11
935			242364.50	1607340.50	74619.29	31602.18	28769.03	49347.93	35219.50	31069.20	42944.35	23867.25	9700.91	7104.95	6522.75	5904.35	4472.85	5467.27	5006.98	7924.20	6324.95	4249.73	1165.52	1841.53	2903.60	1747.71	4958.18	3453.92	1219.08	1624.51	2079.84	5581.72	4124.73	3510.03	3071.07	1415.34	1324.50	904.15	2131.27	1677.75	1977.65	1438.05	464.68	387.45	610.58	853.35	1070.78	418.46	915.39
936			567717.62	2837341.50	190964.81	9778.27	13821.42	49877.25	94327.96	41130.03	11477.41	10998.24	9798.05	11765.21	13532.28	9215.65	4481.99	5684.00	7728.79	5670.55	4121.16	3509.66	4362.94	4712.94	8501.35	8087.25	12819.87	6508.58	3718.76	2216.02	2578.63	3899.29	4385.31	1006.61	2145.92	2251.00	2762.54	2108.83	491.09	841.53	1408.34	1071.23	1726.22	729.11	702.36	595.17	1379.86	1100.07	590.31
937			4155765.50	10168715.00	868313.68	20099.54	24451.12	70663.66	47721.84	9870.19	9338.69	16308.95	22186.56	12916.15	11263.90	4436.55	8898.87	5055.04	5344.04	6481.98	4816.85	4351.05	4174.63	6618.50	7237.26	4888.56	6228.44	8015.04	5064.07	2298.51	2117.78	3772.60	5520.77	3587.15	2726.09	1463.33	2284.92	1437.35	427.68	1332.72	673.97	689.82	603.37	979.13	457.98	897.67	790.12	1244.79	551.42
938			354891.09	3081752.75	71651.86	24618.99	25476.55	100033.89	53143.43	11684.15	10369.22	38605.51	40747.55	29313.22	11312.60	22747.75	22058.35	6423.12	4885.73	6685.94	6548.12	3143.32	9259.51	10335.79	5837.80	2080.88	1516.70	9330.22	5046.47	6919.08	6423.64	5021.79	8375.88	2859.19	2086.35	3533.95	2652.15	3068.66	928.74	2062.87	2596.03	2254.13	656.91	1202.24	1910.80	3045.24	4640.89	1918.88	569.98
939			2284233.50	12075639.00	554663.43	30399.95	21071.66	57383.38	27322.16	8100.54	17175.25	11900.54	9082.03	5386.75	8231.00	7055.14	8703.79	8633.08	5569.42	5796.37	3895.08	5190.78	3133.86	5638.28	3950.20	11181.67	8216.53	6274.73	1261.31	1186.96	1732.50	3432.67	3974.13	6381.55	3943.37	4086.03	3746.01	1594.35	3637.49	4403.53	3832.77	3285.52	1425.87	898.17	869.94	1726.07	675.60	592.66	2093.68
940			186293.25	1050864.87	75567.34	17839.58	12378.99	18633.31	15230.94	9751.43	12631.55	11213.58	4148.99	5790.99	5156.57	3804.32	7767.95	10018.94	4698.40	9832.69	11507.30	7640.94	4120.30	2402.46	4376.59	3934.32	2150.53	3239.85	1807.63	3101.94	2529.74	3325.46	3811.78	2148.05	2071.01	3587.95	5326.80	1984.30	1533.34	1418.10	1822.56	1248.41	1003.22	1565.97	1258.73	1213.60	334.13	484.52	552.73
941			344897.53	2021140.75	53792.03	3869.17	12421.64	67355.90	27540.59	8049.98	7424.55	8714.67	12878.21	4937.83	18233.21	9579.50	8668.43	7759.54	6122.69	6265.36	7937.17	5107.09	7775.05	2029.45	3482.49	1580.72	4172.26	4569.22	3631.18	4783.57	2013.83	1579.35	2362.37	2347.76	1760.51	1762.15	2046.27	2771.13	3546.45	1523.32	956.38	1430.01	896.24	1057.27	956.70	687.37	1000.85	1011.44	915.85
942			537912.37	3670347.25	146161.23	11723.94	37093.21	19568.25	12528.23	8436.13	8395.81	8133.17	7790.57	6882.70	4742.24	1783.90	3645.49	5207.86	4158.68	3358.65	3963.63	2500.38	2296.62	4050.83	3008.65	4569.65	3607.67	4800.01	2221.35	2082.48	1118.51	949.27	1103.47	1809.21	751.74	1646.13	1981.12	610.17	453.33	782.00	1067.29	1440.86	2983.03	1530.44	516.26	493.84	535.54	609.36	589.88
943			382814.71	1402267.87	85579.42	16761.26	13582.74	13774.36	14128.90	8856.43	8499.25	14956.00	18024.22	2823.20	22922.44	21700.53	16996.25	30248.46	8675.10	10616.79	3711.63	8716.49	7083.68	6432.78	7286.49	10334.67	12907.63	7025.34	4646.40	4550.87	4573.62	4787.38	7789.91	10331.26	4555.09	1456.16	2971.55	2298.79	5667.86	3274.51	6263.49	5906.84	1593.50	3215.58	4704.30	3857.16	867.91	1153.50	650.94
944			1156153.75	7532793.00	1092047.50	95845.71	49618.02	60310.52	52086.27	13479.07	11962.14	6714.77	8376.08	11139.47	8279.86	6014.67	20314.67	10409.44	6921.94	10011.66	5184.51	8408.16	6542.16	6546.24	4576.54	5219.01	8249.75	2853.82	4036.13	2681.09	1933.21	1469.43	2621.39	1851.65	1707.77	2345.10	2042.21	4796.34	3762.05	1158.40	413.39	952.17	611.18	2504.05	2298.48	713.63	529.41	504.44	575.41
945			2341816.00	4773460.50	1183851.87	132472.95	74882.56	40361.89	49620.19	39967.76	20490.74	24872.40	12457.68	7054.32	9111.71	11277.87	6639.48	9463.04	8007.50	8314.08	7418.25	5405.33	6341.88	5637.00	3346.33	1841.66	1616.23	2602.18	3631.87	4180.48	2863.25	1963.19	3563.35	4156.92	4841.32	3009.94	2721.32	3068.04	2850.50	2459.03	2924.06	1797.01	1353.22	1624.64	1444.35	1941.85	2914.94	1287.00	919.54
946			1052079.87	4059772.25	241764.87	16878.13	42315.98	57670.64	17172.95	12538.01	16003.21	32009.42	31178.22	25665.41	24325.91	6140.95	11576.52	11358.81	8023.93	8071.44	6239.12	4454.39	825.84	6116.73	11871.23	4368.50	3630.00	2571.95	1978.78	2752.56	3445.45	3159.95	2885.65	4099.96	4469.96	2767.90	2097.86	3409.45	2465.98	1632.81	1155.75	927.51	1813.41	2477.76	2441.67	1474.28	920.35	1557.56	1023.57
947			373948.71	2259878.75	93445.60	8644.79	35371.91	49566.28	29494.71	17984.38	6089.29	4905.70	8293.06	6444.36	4955.64	6237.31	4248.94	6189.38	10374.80	5311.38	3455.43	5102.39	3562.82	4318.81	2624.17	2970.61	3863.58	3532.28	2178.27	3278.28	1412.55	1287.23	1521.29	3764.38	2926.96	3399.10	3477.33	917.16	678.31	1036.90	1197.82	1039.98	458.14	666.07	1270.94	493.06	214.11	497.45	1115.92
948			218031.46	1293524.87	245946.23	18360.31	23150.19	51384.18	31911.42	14354.41	10097.23	11888.14	9598.61	7554.14	9692.84	8389.80	6073.02	2694.40	3757.61	6776.90	7681.64	3204.65	1258.35	1295.34	1651.51	2832.93	4831.34	4750.30	4548.02	3740.67	5021.81	2777.11	821.53	1463.19	1297.54	1276.02	885.96	1615.68	805.10	1607.70	703.91	602.39	1679.46	1939.70	2593.11	1797.09	1202.69	478.57	559.13
949			55140.44	441810.37	27387.94	18163.12	19660.81	39789.48	55022.44	50241.02	7594.24	14623.63	7527.50	5859.12	1961.52	4816.28	5466.61	5554.52	6361.03	5153.62	5462.28	5200.78	9422.90	6246.01	3985.73	1567.59	2379.65	1419.93	2205.68	2892.88	2596.03	667.21	1290.47	1869.13	1240.58	1296.35	865.17	309.51	511.47	497.53	427.05	739.76	343.13	584.93	264.86	360.18	454.05	279.21	412.40
950			340017.87	2749461.50	239686.29	29463.75	19140.16	13572.64	6601.42	5965.82	6531.30	17263.44	26986.62	7755.43	6995.52	3886.24	3070.04	2282.55	2292.00	2965.57	3393.98	5883.90	7733.26	7700.56	9808.72	5972.21	2176.57	3315.51	4303.27	3317.47	1982.91	1914.24	1468.35	1773.50	1967.26	4028.19	4400.28	1914.99	1280.05	1303.18	1505.68	651.08	673.11	202.73	320.01	625.90	857.78	863.76	1295.98
951			1574624.50	3648575.50	364871.56	11485.13	38403.76	61789.94	32505.34	8241.22	10736.65	5043.24	4157.37	6652.14	14415.81	4236.60	3863.11	3487.95	2621.24	2981.02	4909.12	3475.01	1888.85	1775.85	901.46	2539.20	1854.87	1305.98	1126.98	1202.61	2378.60	3626.20	1473.69	2168.27	1685.47	1554.18	1604.75	2746.04	1265.22	574.77	636.63	675.27	872.13	1691.22	1130.94	658.32	395.44	182.07	254.71
952			87953.59	476525.31	45708.36	15986.18	30318.57	60374.01	21611.66	15021.97	10803.71	4772.98	6816.56	15618.88	7101.61	6258.92	4098.35	4685.85	5844.44	4796.83	2736.02	7535.51	4883.85	4471.89	2636.14	5970.72	5320.57	2547.75	1609.17	1846.91	1549.88	1872.72	1735.11	2145.08	1412.78	1032.31	2613.78	1429.57	1198.38	1039.36	1475.67	1222.60	813.65	507.55	465.85	357.17	464.35	614.44	356.95
953			356163.87	2603291.25	135140.71	16332.23	51891.72	76228.12	14131.17	16632.38	11540.10	9440.64	3352.89	3468.64	8719.32	5787.34	6451.68	4280.71	4211.42	3370.95	2622.45	3592.95	3491.60	4317.85	1821.92	3917.46	3031.85	1931.77	881.58	3817.63	2006.62	2450.13	3337.77	1785.53	2435.36	2581.10	1217.94	1033.06	1202.21	1234.79	1060.13	1772.12	3742.55	2576.14	1381.59	1201.90	987.04	1090.89	659.31
954			131643.62	626228.00	79636.63	29027.29	29364.10	44065.08	22933.38	5536.61	12183.55	10110.72	5031.20	2625.17	4906.13	2170.55	3827.80	3500.12	1560.49	1375.03	2338.60	3181.53	1183.61	1391.24	1689.43	1174.08	1486.35	598.92	1093.03	1545.49	2118.36	753.38	1299.48	1977.63	2093.58	1176.18	494.93	904.40	829.83	1101.24	3551.16	1879.54	716.79	563.99	450.50	390.69	199.28	87.56	147.30
955			82867.57	586814.00	37845.95	22224.88	29708.85	17719.30	13293.68	24120.19	15524.84	20155.50	19915.31	8258.20	7908.42	10229.29	7158.82	11313.77	6930.87	6226.31	13876.92	14277.92	12062.03	5236.88	9221.91	8006.33	4378.05	7233.45	10124.67	9678.77	5595.85	6238.43	6248.90	7690.98	4211.98	4815.56	1489.11	1557.94	2445.25	1767.28	1104.52	2405.95	4310.50	1484.03	2363.47	1204.82	1495.06	1320.83	1166.52
956			543784.56	11457753.00	227105.40	19523.49	21247.51	23764.36	33162.48	24507.09	6067.01	6317.89	18129.80	13575.21	17285.13	11963.41	14131.93	11844.01	6339.86	3134.77	2588.44	2021.09	4950.01	3006.02	4760.88	4938.01	5149.88	3255.68	3463.01	4303.47	7565.13	5119.07	4240.71	3562.93	7920.99	3454.76	2242.34	3465.17	1870.96	2331.78	2123.06	1361.88	2357.69	1707.81	1220.41	1002.48	550.77	979.85	696.76
957			277089.53	2957617.75	285601.28	28906.30	78666.45	45966.83	37416.52	33680.30	20856.45	13783.00	23054.33	16213.58	15445.23	12799.30	9491.37	12947.90	7822.09	8991.67	11485.61	7045.53	5294.87	10130.15	7618.01	4992.75	6340.41	4681.25	6346.54	5433.29	1759.42	1721.72	2858.34	2001.81	2534.71	3016.97	3699.73	7582.14	3416.84	1845.29	2890.64	2096.60	1317.22	3340.26	3446.03	1113.57	618.34	1278.97	1350.57
958			144867.67	1055879.87	35992.12	7163.79	11774.73	19583.78	9853.42	5475.11	3716.96	3656.10	14540.32	15548.86	12068.12	11647.71	11178.93	2831.44	4569.85	6413.98	11166.99	3997.42	2236.26	7133.97	6582.81	3567.65	2017.07	2381.28	2965.26	605.45	1446.44	1515.85	1040.98	1151.29	1380.41	3257.66	2355.84	2954.67	1551.87	943.96	542.96	1430.64	1821.62	1840.74	322.74	376.94	409.84	479.77	634.96
959			155597.10	1307736.75	53249.17	20375.66	50841.97	52453.16	65511.96	36388.46	13022.88	6844.23	5921.46	6784.26	5581.57	2925.79	3879.09	5654.99	6906.46	3832.22	3058.35	3522.65	3824.97	4372.07	3671.16	1279.57	3049.88	3149.86	5009.78	4986.51	1976.59	1752.46	1599.47	1261.75	1113.26	1226.69	802.76	808.80	1056.63	735.22	905.89	930.27	1719.60	977.26	602.11	577.53	378.15	512.27	454.35
960			320150.09	2361439.25	112074.71	26980.31	31428.45	19990.63	25806.34	12934.56	11187.11	10481.19	7196.38	3940.76	5510.34	5099.07	2789.66	2410.02	3705.59	4827.43	5473.78	7581.83	7527.98	5182.99	5105.09	5701.66	3520.10	4029.48	2562.40	2512.25	2418.31	1436.47	1279.12	1638.01	1074.63	2102.55	1747.46	1326.98	1521.53	1608.58	1687.11	843.42	1807.54	1002.60	719.72	1347.60	968.89	459.48	977.43
961			571164.31	3415241.00	128746.12	14403.36	19750.33	15805.68	22864.32	18848.98	7904.18	12478.31	20146.50	24912.46	36351.10	25330.30	16318.35	15742.64	15759.34	17412.83	6581.14	6202.42	3336.86	6118.31	3995.99	3943.52	2287.03	976.37	1567.69	1348.24	4133.49	3295.20	770.04	3149.68	3797.77	3024.36	1178.52	1512.93	1536.57	690.13	1250.62	1889.61	1350.22	1149.46	853.59	577.51	421.08	1292.16	2373.82
962			204820.20	1487676.25	60887.03	30180.10	42855.70	35003.54	57382.19	29502.17	34499.14	25104.51	9563.58	19714.65	38876.94	14605.70	7840.90	7909.45	13680.76	16787.23	6226.98	6685.26	5723.79	9279.10	2794.37	3987.50	7147.75	7770.07	11572.48	3782.17	9984.63	5523.98	2645.50	2643.00	7861.03	3508.77	2358.18	3663.92	6801.41	3330.46	1916.70	929.22	517.47	1654.86	2283.21	3231.69	1998.47	1955.58	1380.40
963			1081545.62	2986820.25	358966.46	41558.77	22155.94	24469.21	37733.09	15263.66	21745.46	5575.52	12345.60	10741.24	6178.32	6354.62	4851.88	7458.96	8744.73	5608.90	4758.49	12844.11	6462.83	5436.56	8921.65	8637.51	7074.44	8910.23	7090.76	6204.26	2990.45	2018.36	1789.13	1648.37	1499.01	2611.75	2252.48	3366.38	2779.49	1428.85	2110.27	1748.21	1092.30	712.06	1159.51	1526.91	587.20	520.31	810.89
964			830048.56	2818568.25	79259.17	28016.77	41868.00	104027.94	71726.96	39284.94	17883.64	8702.90	7127.00	5319.44	12174.69	12432.91	7357.62	4236.83	3965.99	4894.27	2977.96	2394.16	3150.43	2851.33	4978.52	2637.89	1859.56	2938.83	1912.83	2377.66	3167.49	4460.15	4806.49	2870.80	1651.88	1744.32	1970.94	1140.49	1729.38	1646.24	1595.84	843.61	1797.86	1599.56	680.13	1443.47	1450.97	312.41	298.85
965			24615.59	1240213.37	49308.67	27429.65	15249.25	18310.70	51388.30	44652.69	21268.55	20581.08	20872.13	15939.93	4589.88	5431.50	7475.12	13442.91	10592.58	3321.13	6021.14	7621.82	6376.36	13404.93	8354.24	12907.50	4020.49	6790.66	4712.86	1669.99	2174.97	4363.07	2711.03	4155.47	4398.94	1868.25	1417.59	2336.90	3272.05	2890.85	5704.10	5993.51	7993.90	6638.84	2902.84	1106.79	1022.70	861.49	737.57
966			1797633.50	4948240.50	304542.50	20214.50	21705.21	18834.75	28592.75	14409.07	4234.09	5353.23	14153.67	9672.66	2618.06	1840.92	5447.56	3653.64	7160.64	6046.36	1813.34	963.20	1169.43	2962.53	4484.46	5924.87	3673.17	3674.79	1178.31	1223.95	1479.68	1681.92	1944.23	2998.55	680.91	2090.41	1926.80	3686.31	4680.35	996.46	1896.12	2575.81	634.29	364.07	416.25	677.28	235.99	347.62	407.57
967			4068723.00	8104918.50	1008262.50	28176.98	35531.76	16609.49	15482.72	26067.67	40276.95	30309.04	19016.12	9317.50	15252.38	25104.30	21148.25	4193.22	9243.84	5879.39	5037.64	6207.15	7531.31	4900.14	8622.50	11805.45	6007.38	11960.58	15248.42	6339.37	2984.70	3435.77	5552.55	9758.77	7898.73	3826.43	7142.93	7097.38	5809.81	3093.04	3998.89	3114.48	2967.87	2811.63	2842.30	1751.65	1706.22	946.55	691.99
968			529711.00	2606167.00	157100.29	15112.29	9989.52	11713.92	14392.84	15810.30	12738.48	7622.00	4491.48	3782.87	5134.69	7767.68	7465.87	4148.37	5565.81	2773.05	5875.62	7187.41	11585.91	5806.95	4447.26	6224.79	2593.79	2441.76	1896.00	1871.39	2017.81	3777.35	2342.34	2834.00	2356.56	864.51	1992.81	1503.02	1365.28	600.70	1074.86	1520.51	1721.38	2464.00	2137.61	1031.19	1303.27	732.02	360.37
969			1061661.12	7263868.50	284234.21	15207.49	8037.01	15910.88	22246.30	17176.34	11971.05	5282.43	10893.31	15250.71	16894.33	13317.05	19807.52	21387.00	9919.65	15198.57	6760.30	1792.95	8951.07	4183.73	5964.13	2999.80	3429.80	2987.88	4415.13	3973.75	3405.53	4273.72	2937.31	3967.44	2770.72	1734.71	2278.21	2219.04	4894.58	3011.67	3348.56	3298.77	1907.03	1796.98	2054.39	746.61	1412.91	1822.60	1803.60
970			120586.24	2623847.75	49918.00	8494.29	7186.05	12342.73	20050.06	10006.29	6287.19	7323.66	3935.27	3661.75	7999.09	4734.37	4724.64	5558.06	3620.38	4960.75	4045.43	2766.63	3361.73	6349.35	2186.99	2398.74	1429.33	2573.98	1838.26	1211.34	819.93	1213.88	2470.29	784.14	1735.72	1530.97	718.61	1857.60	1417.39	1650.78	596.32	1170.51	2197.25	1177.95	1507.58	1490.56	1173.02	1138.93	595.88
971			614900.31	2728343.25	99583.25	45626.01	98363.04	35943.85	66377.18	41318.19	31441.96	44433.26	52874.76	24811.20	24897.58	14288.94	24975.38	2206.19	10832.00	22171.73	9124.76	9635.78	7990.99	8963.91	8924.48	11274.29	7082.11	2400.04	4353.04	7555.71	7597.79	11398.46	10823.31	9591.84	4677.73	4105.44	4111.05	4094.12	860.41	1913.00	4001.36	5274.07	2663.98	2247.27	1336.81	1499.21	1488.86	2293.69	2133.61
972			317501.34	5028893.50	346157.75	110594.04	86458.27	89568.57	160014.92	104708.42	30450.00	33304.14	14186.99	41977.23	16865.83	16498.23	8720.96	21115.17	25595.68	17051.91	12893.33	17695.96	4379.76	13262.42	11473.78	6531.55	3975.71	6454.63	6564.40	7022.33	3440.37	6009.50	4911.43	2090.44	2674.89	3509.34	6422.37	4423.79	3466.28	3712.21	3054.57	2021.54	2054.56	2649.69	2763.15	3450.67	1126.29	1453.35	1988.89
973			14044376.00	25927232.00	3995817.75	111002.58	81027.64	90647.67	75632.71	26389.74	17545.08	12740.00	10064.98	17062.32	16635.10	18149.08	7980.64	12058.54	11325.48	8036.86	12290.40	12527.28	8683.08	9397.50	7342.16	7345.14	3976.45	10098.40	7405.76	5857.34	6537.98	7584.49	1935.67	1491.10	1891.57	1389.16	2875.53	2177.95	2847.50	2285.76	2001.41	1716.70	1459.82	1332.38	2506.25	1763.49	2947.98	2756.98	1510.09
974			927531.06	3271322.25	262379.28	61726.23	40734.66	138347.85	108449.87	37848.12	13320.42	15337.43	20330.84	8899.37	11301.35	17742.06	14982.39	6042.49	4722.43	8765.19	7156.02	4999.05	4124.28	3559.92	7206.77	5582.26	5999.05	15978.78	14461.49	3933.76	3754.08	5069.41	6368.17	2341.06	2601.31	2130.60	1020.68	2439.82	2114.44	931.25	1321.74	1659.77	1972.00	2629.72	1468.91	642.98	498.83	483.88	959.07
975			647793.00	2675636.75	786330.62	23506.90	19858.59	15026.24	26261.71	10706.85	1639.28	2871.60	4333.58	4804.69	2997.36	3076.12	4128.71	2152.74	1509.95	1559.81	2765.84	1208.09	1456.98	1151.92	2689.32	2108.13	1502.92	1079.31	764.77	839.29	1762.48	1017.76	1265.06	1007.94	454.59	976.33	742.54	876.04	505.17	371.18	507.43	756.15	753.28	542.09	380.00	748.33	851.31	533.74	322.89
976			1255358.62	17048732.00	417951.81	78000.38	43770.52	27697.08	71394.40	35075.99	19592.01	16253.51	11501.53	10452.89	16482.66	7697.63	10030.57	4149.47	7561.12	6553.18	7467.92	6808.55	17805.14	10090.90	12583.43	3563.14	2798.47	7961.93	5792.90	2830.57	8013.69	3694.30	6377.01	7066.10	9217.59	3621.39	2685.55	1975.01	3973.02	2221.02	5916.26	6296.67	1762.08	2513.69	3904.35	3883.33	4084.62	4141.92	2035.72
977			112220.46	1433959.37	125891.66	16756.58	35008.66	56948.56	94397.41	37707.80	9506.35	11876.43	13214.77	5627.13	7854.15	5656.34	7326.45	1856.73	4321.78	4821.17	3750.34	4171.62	3195.48	4802.97	6078.35	7531.42	4569.44	6000.96	3962.65	4980.98	3056.27	2370.88	1618.89	1722.90	1580.89	1174.01	1065.83	743.87	686.81	2265.55	1498.60	1777.97	3652.56	1738.23	903.88	987.84	1219.02	384.01	512.47
978			352831.25	3571494.00	116553.81	90635.39	99163.60	151629.65	93038.89	74336.89	12348.12	14273.00	11719.11	32720.29	29246.37	9688.98	27536.37	20210.32	16674.09	25531.16	11868.86	3477.20	8412.84	8051.96	9351.82	2336.60	6177.52	11527.62	6275.32	11193.14	9145.67	4253.45	5669.43	6276.16	9588.89	7238.71	4856.48	2605.72	1972.65	1541.63	2772.90	5629.17	5244.64	2172.37	1865.72	1024.07	943.68	1264.81	913.39
979			5189268.00	18895430.00	2842338.00	113456.64	165893.67	172762.17	102538.42	43332.44	24756.19	32686.51	17169.16	19342.64	16649.71	13909.02	11000.58	11359.35	14604.56	18662.19	17948.91	9755.38	8823.75	13137.19	13342.58	14227.72	11018.49	8211.85	9561.19	5078.14	5771.82	4415.89	3056.69	1765.90	3201.55	2800.70	2419.49	3575.68	4653.93	3398.97	1552.69	1161.24	2053.80	2378.13	542.72	997.29	987.48	786.49	983.75
980			1474765.00	7285885.50	1288011.75	71423.86	54978.92	129124.34	135768.14	70722.35	8497.89	16381.54	6630.94	5860.72	3147.80	12545.29	16056.35	15100.87	19709.24	14335.23	16506.09	9846.00	5166.49	5499.24	4400.72	4297.11	3110.56	2083.06	3751.21	2846.45	2134.54	833.12	1331.65	1369.27	2578.83	3302.62	2670.06	896.83	1221.33	1659.09	923.61	343.75	822.25	1051.59	1320.29	401.15	803.82	494.04	235.44
981			1140952.87	4785756.00	364362.75	40134.59	80962.11	151655.71	88352.92	29199.61	18775.78	6531.18	4845.08	9742.68	7956.31	10338.64	6114.82	4366.69	5632.33	6273.98	7651.80	5229.00	6936.44	4648.86	2873.93	4077.14	2245.11	3244.06	2242.56	4745.80	3533.35	3258.57	2076.85	1383.46	1811.94	1836.85	647.14	1164.17	950.00	1394.25	563.07	1343.95	456.40	1070.79	604.25	938.35	831.96	1171.43	517.28
982			914472.68	11364693.00	700301.31	13683.87	68921.07	48810.35	58649.46	23709.46	16001.83	14596.34	15878.59	7801.42	9440.25	5539.36	11489.18	16330.01	13437.34	6699.65	4281.27	2370.91	4106.28	7947.45	6790.83	2982.09	3171.51	8939.95	11221.65	5935.79	5480.83	4835.21	3957.56	1921.02	1968.05	823.72	2205.56	2972.80	2595.12	2316.82	3800.84	4227.74	1848.67	3153.56	1878.14	1130.38	2178.65	1357.18	1575.96
983			3412377.50	10502718.00	612980.62	50645.33	18773.59	10070.81	10404.05	9611.45	12179.47	4165.60	3027.21	4866.96	3483.30	2853.89	3341.78	5369.72	3111.02	4098.86	4149.43	3021.78	1684.24	628.11	979.06	1616.99	730.18	1964.69	2777.90	1672.51	875.76	2601.10	1117.34	829.16	990.18	2023.80	845.96	548.53	1117.85	920.23	1790.12	1564.46	995.08	655.79	485.57	656.46	307.51	182.78	395.59
984			684169.37	6700421.50	364566.84	9556.73	19644.55	15325.42	25532.44	29327.09	11635.81	11767.44	9311.54	5169.17	10531.18	10228.57	5208.93	6264.89	10251.05	8683.12	6407.40	7495.07	6241.36	2685.28	3387.19	5759.79	5720.35	5334.86	10012.64	10153.54	3520.00	3916.33	4390.21	5112.75	4104.15	2359.81	3248.15	2244.94	1136.62	2827.37	2921.40	2661.14	1663.09	945.72	694.97	481.04	753.04	1249.75	1622.65
985			528657.68	3211919.75	174455.98	14131.53	22547.52	41178.85	68040.82	68472.43	17098.80	17634.70	5000.32	6216.25	12553.69	10647.04	5748.12	6444.66	6189.14	5523.99	3884.42	5590.80	3437.31	3468.72	3849.81	2567.20	4426.89	2077.96	3778.56	3046.34	3492.55	4247.43	3367.28	4037.35	2195.24	2138.18	1625.14	1677.14	2273.17	904.09	2204.31	2431.47	1633.17	1508.75	1781.17	912.73	1707.77	414.84	1289.65
986			124100.44	2418700.75	67408.87	12127.95	13055.73	12791.47	17215.95	9584.47	5229.16	8568.38	8259.13	6975.52	9876.82	14123.91	5179.86	9332.10	2942.50	4289.51	5055.52	9083.26	4475.60	1590.75	1330.49	3721.41	4318.08	2147.91	2490.97	3807.37	4057.50	1535.36	2558.41	5129.57	1341.55	1124.17	1090.77	691.47	738.73	1180.96	1146.59	2302.64	1907.23	803.40	2430.25	2159.68	926.66	710.71	663.01
987			13561.57	538058.56	17186.75	7021.09	6566.61	10182.17	18029.30	31127.26	18055.34	3434.66	7170.13	19472.77	22878.29	7161.23	3849.19	5695.72	15999.89	7492.07	12789.65	3081.17	2294.39	2076.77	2472.53	3561.06	5109.51	3690.46	2435.30	4640.65	6407.25	554.70	5488.93	3487.98	4716.76	3175.53	1318.49	1978.52	3516.32	1975.75	1118.17	724.36	4832.01	2444.30	5405.66	4666.11	1368.28	1088.97	1520.26
988			1517320.25	8186743.00	936565.37	27829.84	21067.98	14342.32	9423.49	9597.08	13520.96	10943.59	7860.17	6175.17	6580.51	11532.35	9596.02	6059.01	7664.21	14119.90	5038.41	5619.53	5001.28	3499.73	8198.55	7418.92	10041.23	8564.36	5445.25	4739.79	5944.40	3365.89	5141.46	10003.96	5853.25	4641.16	2429.81	4857.62	4551.03	2302.42	1364.52	751.19	1275.97	1227.30	432.84	646.42	1461.48	1583.66	829.41
989			126556.00	4199875.00	132042.28	38514.19	18573.28	27880.08	20820.46	22924.13	14941.02	12456.06	13407.00	11207.28	16418.46	5406.73	8578.01	6942.98	10289.91	10062.44	12465.89	8771.23	9406.83	11247.72	2887.97	5476.46	8327.44	3531.41	5770.18	7659.55	6052.09	6798.25	4132.21	4798.89	3261.49	944.39	3551.60	3870.71	2018.42	1917.31	707.55	741.49	1205.46	842.51	1047.41	1528.59	2442.00	782.75	1263.44
990			1620970.00	5835717.00	395683.56	13814.87	13367.67	28246.77	22291.89	10686.10	6881.35	5823.74	7968.54	3424.23	2905.37	2705.73	6879.04	3948.43	1836.70	1744.29	3744.50	5669.52	3593.13	3255.06	4137.62	1377.18	2131.89	2046.78	2887.99	1873.03	2006.09	1331.18	2832.31	2288.64	1557.09	1166.93	890.32	727.50	1187.58	741.74	925.91	602.49	474.24	995.63	891.46	380.66	161.75	585.66	1015.48
991			416004.21	2295383.00	131606.31	19504.96	11659.82	21775.52	44570.56	40920.26	24037.60	3045.10	1899.93	2328.41	3537.86	5023.01	3066.71	1508.36	1889.92	2473.47	3068.19	2554.14	1380.86	662.07	458.86	538.46	1136.58	955.56	1364.34	1114.62	1329.22	1643.33	756.58	712.69	293.48	518.22	336.69	357.77	656.06	941.44	412.33	711.20	628.29	562.91	389.45	240.74	233.82	353.02	188.34
992			1079649.25	3646745.50	229360.45	22500.54	30794.25	45817.12	30049.09	24372.90	18876.26	15497.37	4884.78	12513.41	15775.52	12075.59	8467.31	7172.49	3157.83	2734.94	2455.68	6201.86	6447.38	6080.57	4288.53	3102.49	2928.06	4375.06	3881.08	3352.45	2069.40	4300.52	2184.40	2689.41	1166.08	802.68	1607.49	1392.22	1109.39	1123.76	925.38	1153.75	969.58	1348.44	1110.55	1100.34	1034.59	408.81	1050.84
993			1576851.75	3186507.75	404887.62	6874.79	6252.63	6327.18	6578.37	8325.73	4908.15	7079.96	8069.27	10852.90	3953.38	7222.14	6636.72	2756.88	2584.34	3193.72	2561.44	4243.20	5144.31	3354.20	2356.60	3050.80	3848.90	3535.08	1161.92	884.10	3417.58	2908.12	2469.70	1658.03	2204.80	2588.55	2917.22	2709.79	2018.37	1257.31	893.90	1514.42	1707.06	1387.82	1698.74	1304.22	1260.06	499.86	277.79
994			88543.03	1390714.25	52128.15	10896.61	6743.95	10369.25	12413.22	5622.23	4697.36	1499.54	1460.36	2527.58	2996.10	2084.64	2392.04	3390.09	4015.78	3280.21	3501.72	2743.51	1115.32	1717.84	1005.51	1769.32	1009.67	1303.42	2383.11	953.84	923.49	676.77	357.66	471.16	430.89	383.59	872.00	610.65	384.80	899.76	376.65	459.32	606.99	805.80	505.44	342.93	366.53	363.67	516.80
995			3749938.00	8826225.00	598550.68	21110.96	21269.80	32731.25	14428.86	10980.74	10463.79	17898.59	7703.01	15109.99	9849.61	7819.89	2537.01	10206.98	9376.59	9473.01	15537.28	11668.02	13263.65	11731.48	6565.75	16040.37	7814.35	5745.40	10828.36	4559.00	3928.72	4242.37	9673.20	4041.85	1320.81	4490.53	2415.24	2844.46	4477.83	1833.59	1155.91	1317.05	1296.21	1496.55	730.16	486.59	736.13	964.78	1329.24
996			186865.39	4522893.00	101428.85	41073.50	25065.92	43358.90	61061.54	31716.55	100320.57	50115.18	49717.54	31729.15	29946.89	21332.68	12053.78	9698.45	10479.10	5879.81	7467.46	8294.05	13714.24	10258.03	13079.72	5919.72	10882.31	24809.44	21867.98	8051.87	7202.37	15556.43	10433.72	10936.92	6212.18	4521.09	3956.63	3542.98	4844.29	4870.71	4902.79	10056.48	24238.32	8007.53	3179.40	3620.67	3384.40	2358.15	1492.49
997			243103.23	1047718.56	27568.48	12454.69	17500.41	13599.06	9385.09	4329.02	2774.03	12233.55	14461.49	7381.49	4922.73	5519.63	4553.10	14740.51	7429.17	7327.27	10903.59	7099.29	9650.54	11539.49	4476.83	3297.76	4302.95	4638.77	3003.50	3301.82	5414.15	6810.79	4669.81	2719.14	2034.69	2291.04	2038.84	592.52	1344.89	852.73	2377.35	1120.62	1085.09	995.15	626.26	786.95	969.91	456.68	275.10
998			654071.18	2832767.75	80285.49	15320.67	15189.81	15281.00	12670.84	13490.07	12302.71	28829.61	18144.35	18456.03	6516.89	4626.13	5245.38	6398.95	12348.13	11564.75	7221.90	4035.19	1378.30	4468.89	4375.09	2980.04	7913.20	7319.86	4078.27	6086.88	5088.43	5642.46	4819.95	3971.68	7954.21	4540.19	3230.72	2704.16	1938.99	2997.35	5230.78	1560.80	1903.50	1727.05	1040.86	1738.81	2485.08	678.48	1547.99
999			3200057.25	9148178.00	1020908.68	4397.62	4028.70	10685.43	13207.23	20111.32	9684.72	6914.60	4454.45	4111.28	4543.90	3619.89	3278.80	2092.19	2881.56	2785.48	5062.82	2760.61	1962.76	2829.93	4784.66	4241.64	2286.04	1047.43	1144.38	2018.95	2162.17	1079.90	444.49	1052.07	721.56	497.36	544.70	940.43	626.89	572.31	410.99	838.42	927.33	490.40	405.61	491.13	191.68	304.06	265.46
1000			1762400.12	5516451.50	1029718.18	22946.42	10301.63	9248.23	17604.51	20032.84	11610.51	2502.90	4427.68	2737.47	5229.42	2760.65	4613.02	3362.80	2698.34	5363.80	1208.22	1836.67	3472.89	2521.09	3177.87	1822.72	2662.73	1440.41	1599.78	1660.40	1107.13	1147.34	378.35	1368.77	1322.97	2218.52	2632.53	2351.43	1627.47	918.93	1686.10	2119.14	1467.30	601.97	900.78	2245.46	2455.81	914.21	574.01
[truncated: 3,312 more rows]
[truncated: 86 more columns]
