# Supplementary material for: A Low-Cost, Low-Power Water Velocity Sensor Utilizing Acoustic Doppler Measurement
Source: Sensors (Basel). 2022 Sep 30;22(19):7451. doi: 10.3390/s22197451 (PMC9572237; doi:10.3390/s22197451)
Supplement: Supplementary file 1 [file sensors-22-07451-s001.zip › supplementary_material/data/field_test/data/sd_008/sd_12.CSV]

1			249693.78	1875999.50	68254.03	12509.99	8975.58	10953.89	14173.43	16084.95	7186.10	6888.22	13000.39	4834.62	5346.72	6332.01	6152.18	10027.08	8746.62	4913.40	2802.07	6157.46	3320.44	4216.05	4590.00	1963.38	2545.48	3504.63	5753.18	2037.88	3977.28	3575.04	3414.97	2955.40	4434.58	4527.72	4760.25	2540.72	990.69	1317.72	1627.94	1203.88	1330.93	1583.46	1331.31	1407.17	1082.90	628.14	345.05
2			162397.54	709854.56	67079.07	15893.88	6455.58	5235.16	8131.41	21641.45	6814.74	6252.78	4300.69	5285.40	4428.93	6313.05	2251.11	8586.34	6899.84	8610.61	7581.08	6497.14	4319.96	2791.81	3222.15	1947.81	2271.28	1683.40	5560.87	5376.04	2426.83	4352.61	2902.25	897.42	1815.46	1828.44	1759.64	1731.35	949.14	370.52	417.49	674.57	992.89	2605.44	2485.98	1570.21	1048.68	781.66	254.15
3			122087.69	4119563.25	93310.28	19396.91	15088.70	27389.72	15548.37	29973.52	20630.41	22898.98	20509.78	10040.76	26398.08	8895.79	6027.71	28185.26	16382.60	24933.01	17107.35	12608.98	9526.79	10854.39	7322.30	2079.23	8039.58	8245.39	6083.99	6059.21	10166.90	13116.18	9822.38	7575.86	7339.54	9472.86	7008.77	6380.86	4265.34	2443.04	2233.37	645.43	2495.59	1157.55	1640.86	1118.93	1192.89	1415.82	879.37
4			149723.21	2463245.25	132209.51	33634.99	23934.66	32081.23	33477.42	25246.51	29215.38	16625.16	6798.54	9139.73	4751.95	6008.25	5403.74	2399.75	4440.56	2375.71	6264.32	4946.58	4290.09	2651.78	3766.77	4510.83	6345.90	5037.03	1477.19	6136.49	4383.61	2206.32	5522.95	568.61	795.57	1473.49	5161.14	1644.97	1052.59	460.83	1709.99	2363.48	2243.30	4026.25	2307.46	1227.22	1122.07	1160.98	969.84
5			107522.50	1801128.25	90186.98	34110.81	39221.75	30812.13	5912.32	26742.59	9427.61	3203.61	1883.68	2140.20	4335.02	2627.72	1521.79	1645.17	775.40	1317.08	601.39	920.18	538.87	946.96	985.47	1300.85	823.46	619.38	1000.41	864.62	909.97	366.85	302.08	333.01	523.66	508.48	607.16	412.26	355.05	452.62	374.26	734.34	541.59	212.73	139.52	255.18	159.26	158.43	466.86
6			85254.82	1634633.37	92013.00	36350.95	31520.74	33813.48	29314.56	39919.67	25613.31	24168.48	31768.86	36209.14	20661.46	12681.05	14909.24	10740.24	9576.14	23729.04	12635.76	9737.03	17419.60	14042.87	3163.45	4013.86	8697.21	22159.90	15881.29	16693.09	7844.58	4977.06	6899.37	5655.24	4085.03	2625.68	1938.16	1839.72	7880.56	15431.48	9892.68	5023.36	2837.74	1809.76	2843.26	1864.97	1486.63	2638.72	2843.73
1			1604212.37	5384632.50	308661.18	30378.91	54962.98	27240.63	35775.19	24634.62	10009.52	15339.02	8813.04	13506.70	18702.73	16523.79	11190.24	16991.43	7835.22	13072.24	12193.27	7386.15	7340.39	8733.41	12349.87	10005.80	6246.96	4396.16	13120.22	7857.12	5030.41	6797.80	13749.30	7697.52	7368.27	2951.99	3702.81	1544.11	2407.22	3685.73	2192.17	4568.56	3872.60	2065.16	1418.74	2733.03	1887.68	1164.21	2255.90
2			178144.40	1028736.00	44713.24	15397.94	15446.91	19309.10	14558.95	9766.65	7322.85	2218.21	2250.70	2337.51	4007.18	2546.16	2665.75	2407.73	3571.92	3420.58	2228.58	3826.15	3270.78	3342.70	1799.58	4837.78	2742.66	1135.16	1797.26	1615.80	886.77	1799.11	1919.12	826.12	1286.20	1168.32	665.68	1304.20	1180.68	1031.92	754.52	505.26	1409.86	1168.90	390.37	590.79	841.65	1382.78	1079.97
3			292408.81	5813649.50	385908.71	18692.59	18610.73	30149.75	39272.44	31103.97	23525.33	17554.23	11475.33	4597.42	8671.89	15863.47	8362.06	3226.63	6163.85	11680.51	14194.51	9978.12	4813.30	6419.54	10721.09	8461.85	3701.16	1927.31	7163.53	7055.60	3175.31	6392.89	5210.35	6340.86	2315.07	1927.92	2476.31	4233.08	7084.97	4421.48	2121.64	2033.22	2036.27	1325.97	1525.62	3960.92	4575.78	1496.38	2415.39
4			1237753.62	3088015.00	385166.15	77401.18	59141.65	31677.51	18830.15	33507.16	17691.31	4713.58	1792.43	2311.31	2307.34	2630.44	2976.25	1585.62	1158.31	888.39	2077.35	1802.26	906.23	2009.11	3271.29	1321.60	1387.12	1590.53	1381.90	770.95	1744.46	1851.50	1599.55	1320.30	529.23	692.81	443.29	260.49	897.88	742.53	427.34	273.70	251.57	528.03	419.15	287.48	211.92	276.32	192.53
5			889848.75	8980661.00	292010.03	53749.67	31546.62	63499.98	34448.09	6442.55	19999.87	32319.45	22202.69	17687.82	32396.49	20517.81	9210.84	10224.95	11753.26	12690.15	19745.95	11660.69	6124.93	7054.04	34241.95	29169.02	13468.35	16499.21	14554.75	11491.19	7266.76	10093.37	4029.79	6048.00	6306.61	5165.39	11693.51	5100.77	3195.89	4876.46	7867.57	3721.00	4553.33	6024.25	3212.98	3537.29	1199.46	918.68	3121.92
6			1853083.37	8503635.00	392924.96	17947.25	20237.71	15756.92	5210.51	20018.91	13689.24	11732.61	6546.71	4838.77	9212.33	6795.88	10133.24	14489.67	4584.45	8577.07	5786.04	7801.13	7357.82	2777.35	2379.17	3667.27	2173.23	2671.88	2761.39	3754.26	1646.75	989.85	1811.08	2958.47	2752.66	3929.94	2869.21	3481.22	3573.19	1150.03	785.16	1318.32	1645.48	2688.95	1002.32	1238.05	1249.63	504.71	742.79
7			64229.98	2687669.00	66737.59	11932.46	8818.05	18188.03	14836.77	16451.68	7269.39	8436.69	9600.45	6329.64	8556.04	9892.00	6338.60	4188.10	5383.45	7488.88	3625.83	4786.33	4286.18	2945.19	6459.58	7246.70	3858.31	2208.55	6430.42	8074.12	6838.29	1912.10	1868.16	2601.15	3842.92	4415.86	4327.41	1496.35	2066.60	2280.16	1237.75	1232.11	2087.73	1250.71	982.52	1733.73	2634.35	3058.70	1938.89
8			4094673.00	8554955.00	520620.75	37664.55	26582.68	5794.94	16393.25	18578.41	17441.75	7817.02	10199.14	13340.14	3880.65	10842.40	7536.40	4715.30	3723.15	5891.54	10112.44	4234.83	9772.62	4851.62	4021.52	1452.57	3596.72	9191.38	10878.03	4908.52	4562.74	1205.63	3542.46	4429.15	4003.84	3898.26	3334.62	2264.90	1047.79	1034.67	2548.70	2160.72	1981.56	1364.70	1585.37	1243.47	563.88	603.78	519.42
9			1315000.75	4378484.00	356064.03	14842.72	18018.41	8338.36	7838.60	12970.52	8889.44	4694.50	3468.21	1814.46	999.40	2253.49	3394.17	1687.59	2532.55	3731.32	1284.58	1271.30	4046.73	3623.79	3707.03	6096.44	6950.18	2829.23	1510.27	1579.62	2173.18	2729.89	3145.66	1111.12	1096.52	1761.12	1480.74	832.28	1326.17	1255.44	1199.78	1519.07	1722.39	1153.46	516.22	247.61	483.25	370.61	424.39
10			1024598.81	2243704.25	215730.39	7189.38	8639.83	7770.96	5770.97	8221.02	4514.62	3577.91	2290.52	2470.00	5049.69	4170.02	3030.08	1593.30	1385.02	2658.91	1148.65	1165.66	1078.08	1943.90	822.39	934.73	2077.24	1060.02	844.97	731.66	536.89	808.77	310.73	494.51	637.89	910.80	371.28	422.68	362.81	773.59	1293.24	1303.94	1216.02	420.31	577.58	360.93	431.98	406.68	440.32
11			45784.98	473346.40	54593.33	26949.78	12560.35	16985.08	22721.82	23044.02	22725.65	17783.51	7912.81	5347.60	11513.09	13732.49	21891.92	14627.54	17248.94	8393.38	4309.61	8495.16	12155.53	7652.14	11579.69	4053.79	3927.77	7388.40	11713.19	5072.55	7721.92	4996.41	3954.79	4601.99	2435.74	1408.94	2245.52	2162.86	1405.50	4574.66	4263.66	2561.00	1593.89	1671.12	2168.50	2040.58	791.85	1861.82	2538.20
12			82328.89	2743386.25	86690.26	35029.39	23353.20	12688.12	30939.12	38365.60	31924.91	11520.67	22993.18	12180.35	5868.05	5368.79	7726.53	9550.52	11880.94	14871.62	4247.32	4726.41	6441.01	8653.37	7965.34	8702.55	6448.45	4045.09	7294.49	3865.34	3059.07	3836.83	6326.78	1694.41	2727.09	2460.61	2624.41	1789.15	3736.86	4492.13	1253.48	1035.31	1059.04	1094.07	818.73	1484.27	1001.25	777.82	1090.97
13			352044.21	988190.43	64013.57	27954.04	15032.11	9519.90	18746.42	15781.98	4265.55	6248.85	5323.27	4765.65	4037.46	3115.16	4291.35	2924.24	8218.90	7498.59	3013.38	2187.39	4976.66	5207.39	4488.87	4358.29	8948.81	6042.72	3725.70	3874.90	3247.53	2286.40	1856.20	2578.81	2110.95	1558.73	1737.84	1225.56	1545.46	800.87	1132.24	1549.34	981.81	715.60	578.27	775.10	636.82	436.43	273.50
14			222117.84	1486614.50	73857.22	18864.08	12507.68	16530.05	27178.50	13027.14	7341.96	15963.59	7851.07	5473.02	7724.97	2983.24	2416.34	5217.91	1085.41	3352.52	4941.02	5979.79	2868.74	2824.11	1437.97	1322.08	2056.08	2538.18	4002.90	4344.39	1875.07	2215.89	2167.12	1805.60	2965.25	1637.55	2819.82	2989.41	1057.03	1732.55	1933.25	1444.38	784.97	507.26	580.86	971.55	1197.99	980.59	607.51
15			668978.06	4686597.50	472243.31	30274.93	8085.49	15151.84	24918.05	22111.54	12053.43	17079.08	10699.98	7842.09	12731.17	18907.07	21225.29	5410.39	6649.67	5871.00	7437.26	6261.81	4029.66	2264.86	2787.19	5449.27	4454.75	2365.11	2693.09	10573.30	4640.52	4434.61	5251.62	1712.05	3628.22	4895.65	4638.78	2256.54	1430.06	1184.47	1960.64	748.42	1216.98	1091.66	1126.29	688.45	758.29	631.92	1030.04
16			145049.07	2012188.12	115163.60	31435.69	13885.69	24002.07	31471.86	16292.00	8756.22	11813.10	7300.38	4835.64	4829.64	12150.45	5703.64	3287.81	3883.98	7338.82	4713.07	4157.20	3108.75	3041.92	3647.25	4112.50	5759.37	3176.37	3788.75	5665.97	6587.53	3992.09	3520.80	4777.51	1564.27	1930.42	1472.75	1547.74	1595.20	1631.91	1257.25	941.94	1022.77	1963.11	1761.82	548.61	1989.39	3036.66	1242.23
17			210164.95	1040983.81	33821.84	17447.02	11690.77	10505.94	15884.44	8601.24	7719.82	4938.89	6063.15	6022.11	7544.08	2884.00	2821.41	4343.31	3794.70	5338.57	5654.70	5120.36	6298.37	2598.82	5271.04	2527.85	908.71	1044.38	1378.07	2122.57	2130.85	1901.19	2371.21	1046.38	805.40	860.93	662.21	1441.23	644.33	729.19	1303.98	1549.39	1479.96	1153.91	551.38	388.40	161.37	346.43	300.25
18			482994.37	2219408.50	157426.28	8351.77	23207.92	20868.25	14189.13	14221.24	14831.07	17774.66	6107.60	5163.75	4401.97	1712.57	4164.13	3586.50	2875.31	3139.55	4590.97	3641.97	2997.38	875.55	1560.14	3590.17	4606.35	3209.26	1867.19	771.71	1098.32	2255.71	2716.51	654.38	995.53	1280.36	793.76	1148.41	1447.42	1572.57	555.81	462.49	570.57	762.60	463.93	216.12	891.16	1257.91	973.50
19			102887.81	2414552.00	125999.71	25921.06	28991.11	22419.53	13823.20	15588.99	13086.85	16318.84	19818.57	11747.37	7788.85	12809.25	8624.29	15426.54	17253.96	21314.87	8063.90	5956.16	5106.28	21685.58	15465.73	6394.21	4163.49	4400.24	5516.73	1133.61	5409.33	4054.65	1633.47	2739.08	6895.03	11936.28	4876.50	3931.80	7002.99	2224.03	2871.84	2367.18	1516.86	2352.22	951.48	1459.70	1324.37	909.52	877.66
20			451897.93	4047197.50	157683.92	10392.43	12736.40	29544.07	20474.46	10311.31	13310.33	5084.03	11930.56	8369.77	7854.79	7297.69	6459.80	9451.63	7753.96	7479.62	4136.70	2151.83	3113.24	5700.26	2564.85	3026.09	7860.81	3777.13	7987.48	3772.76	1255.64	3024.44	2444.04	2142.33	1817.93	1101.92	1530.96	1039.18	3460.83	2395.91	4433.46	4568.61	1881.39	2145.04	752.01	1209.52	1761.92	1732.22	855.73
21			62013.69	315285.40	66123.04	49531.30	44822.87	16761.05	24250.04	24047.95	12013.88	12730.35	13653.34	7955.01	10333.70	12510.91	5046.34	4892.01	7382.90	6200.32	7591.98	4734.46	5810.02	4090.84	5128.79	2139.65	5155.52	9066.91	4657.02	5225.79	4096.94	3675.45	2098.89	2154.44	5761.96	3722.85	3305.30	2728.21	1600.16	4074.77	4302.11	4128.97	2538.56	1730.55	691.63	688.14	1045.15	2294.62	1806.83
22			708262.00	4128237.25	154911.82	30619.32	12251.16	23821.99	33230.76	22479.73	18405.57	12860.21	11199.46	14316.65	10550.30	7360.10	7610.63	8556.17	8706.13	12922.05	3493.30	10053.62	9746.66	14170.88	5398.92	7670.05	8843.55	7693.10	5812.28	3362.51	4298.47	1534.97	1928.47	1314.28	3497.88	5392.13	4053.57	1613.89	8301.07	7151.66	2916.87	2925.91	1201.95	1703.80	579.73	1070.83	1058.10	327.14	1066.43
23			689512.00	2865663.75	189901.50	16651.13	41184.35	33275.95	53492.22	50095.68	26026.88	6013.46	2072.68	945.56	3927.97	1606.42	1350.85	1344.29	2504.67	2273.64	2884.30	3363.60	3547.85	1536.10	542.37	2245.38	2878.29	1658.60	1467.95	2252.83	2659.52	1057.57	811.96	1144.12	909.30	970.75	1002.22	720.82	541.82	1288.75	374.56	942.08	1858.40	1129.28	1434.53	528.76	518.58	443.44	752.03
24			1226261.37	4307591.00	341829.34	85673.44	37037.33	45342.59	25112.67	12823.01	9239.66	11154.65	15201.13	6390.36	9793.86	7244.51	14154.12	10806.05	9881.49	8729.12	18781.53	6283.90	3818.26	5976.68	9016.13	9228.03	3223.97	6669.95	7923.63	4557.18	5663.96	4198.24	3167.01	4142.78	3688.17	2447.30	2330.15	1333.52	921.80	1950.23	1708.95	1967.56	1732.04	5091.84	3964.67	3453.23	1910.78	2646.73	832.86
25			1241872.37	9413998.00	787560.56	57348.19	24313.59	26168.08	27894.70	8548.37	18154.41	13232.02	18712.37	14781.28	13537.58	9451.92	12561.37	9518.63	8864.48	14931.09	6023.98	6913.42	6527.54	6577.09	7273.28	8125.71	8009.21	6786.97	7390.13	4663.20	8305.02	7107.57	1329.81	1926.85	2724.90	2144.45	2723.47	978.99	2203.13	1977.27	412.26	1187.13	468.09	2338.88	694.33	1375.18	1292.03	1829.90	1024.73
26			352814.96	3364340.00	96177.25	16943.48	29079.01	22412.81	18849.14	11048.72	8133.01	6014.41	3211.22	3846.91	5469.67	2139.70	2167.41	2382.57	5948.84	3083.74	1745.62	3082.55	1395.58	3662.37	5631.81	5437.21	3947.16	2114.92	2104.23	1604.14	2751.32	2155.68	2414.60	1378.08	1682.71	1221.02	1448.31	1628.54	672.70	413.33	1803.19	1272.40	1075.92	1016.22	612.26	1067.60	818.14	2108.37	1040.57
27			760410.50	6333304.50	161433.90	29159.78	44201.70	20914.36	18831.78	12049.04	5430.69	9882.60	18796.96	13043.00	21213.69	13764.29	8784.61	10665.66	16866.55	15095.14	9777.29	6851.89	7735.74	4231.70	4162.87	5686.93	7299.84	6092.41	5451.99	10192.68	7628.18	3001.21	5678.95	8079.34	4564.17	2206.71	1987.88	1287.02	3990.21	3031.22	1579.36	1415.66	4589.44	1682.38	2905.30	2065.19	2172.04	1794.55	526.01
28			517216.06	4013298.25	185870.12	32837.84	23679.58	17691.30	46389.42	25089.66	19921.97	13085.10	19386.86	10629.28	9536.17	12537.73	19724.01	7277.63	6018.45	7756.11	5330.88	2068.30	6608.18	7184.36	4304.06	1781.77	1640.62	5678.15	11473.77	8211.36	4891.72	5366.76	5277.45	4630.86	1168.16	1472.16	1961.18	2139.39	2668.24	3892.90	4360.07	2883.64	1883.40	1293.40	2050.10	2408.11	2282.40	2028.61	1141.43
29			115361.88	1254804.75	82664.92	50092.46	25683.80	25048.11	27032.92	39895.07	19855.06	3424.89	3312.81	3404.78	3322.46	2691.84	1924.28	1222.20	2529.62	2111.47	1876.71	1449.79	1678.93	1167.29	1147.00	1258.78	1175.55	1142.58	891.77	1715.22	2246.41	1623.37	1303.94	584.18	736.79	280.57	484.33	523.39	516.35	422.74	773.42	954.13	525.45	417.93	544.01	406.49	399.29	290.04	210.55
30			923411.87	4383040.00	338478.00	30610.85	16960.15	6405.58	12217.75	11540.17	12543.91	6400.40	8175.90	8938.86	4097.17	6110.13	2915.66	3567.81	4843.37	5905.45	3746.85	3391.72	1970.17	2684.38	2988.44	2942.34	2689.92	2658.68	3824.86	1502.48	1872.09	2493.12	1863.02	1316.85	1229.16	2623.63	3471.24	2863.77	1941.14	1735.43	738.88	1256.05	1164.46	995.24	676.24	1187.39	530.30	253.46	1021.88
31			1947635.37	9321403.00	595053.00	32693.35	11704.51	9901.44	12897.71	43129.28	15554.93	12775.77	14731.95	4723.19	14427.57	10520.24	5471.56	3624.14	2738.42	3962.29	5539.48	3290.52	4137.75	2086.99	2550.66	3698.86	4656.80	1343.83	3706.99	3395.08	2475.48	3584.68	2935.22	2350.46	2007.16	1380.09	952.93	1738.33	1401.07	1803.83	1391.46	800.23	1457.01	1949.38	1134.67	1540.70	1200.34	408.08	804.50
32			105783.89	1526290.75	70688.53	13846.98	17118.41	36530.04	31744.41	41709.62	44797.73	46118.64	30001.04	10034.03	5838.56	14827.65	18250.09	15215.00	17337.75	8370.71	10861.26	8372.37	13905.26	9049.22	8877.66	12950.56	6452.33	4754.55	4402.76	3202.97	4286.77	11927.43	7110.57	1923.05	3913.41	10976.72	4579.02	3335.31	5476.18	1913.70	2004.97	2668.47	1276.62	2201.59	3300.20	1044.49	1997.25	846.58	1273.81
33			517982.81	1132106.00	262326.03	105048.51	75739.39	14508.46	20024.94	18557.30	17732.00	5251.35	5148.92	6056.95	6028.42	6025.80	3815.32	2346.84	6362.71	3544.85	1353.43	1251.81	3152.35	3693.91	2453.77	222.40	1859.36	1660.89	1681.85	2366.24	1954.88	1489.48	934.86	925.21	1819.86	726.79	830.70	858.24	618.87	700.47	705.56	880.11	1138.95	823.67	604.24	514.50	634.48	552.52	614.11
34			360189.03	1576780.75	192460.04	35025.26	45547.84	27390.61	21270.05	14064.62	6525.89	4070.09	9111.07	12114.87	11866.14	4152.47	13356.87	5734.24	4324.60	4409.97	6611.85	2306.31	2603.76	1950.05	4217.95	1839.65	4661.64	1954.70	2573.56	2629.59	2415.33	3013.27	1595.27	2594.32	2727.56	2487.96	1317.54	2811.55	982.35	1092.95	1035.98	1097.81	2006.40	962.40	601.43	822.22	835.90	1161.90	1217.50
35			1108989.62	1782900.50	240960.26	17501.79	14754.74	19632.89	16215.03	17021.67	7983.39	4368.50	4306.52	4381.85	3399.91	5999.20	4873.17	3846.21	2627.35	1578.00	2279.78	7654.66	9159.28	5606.16	2765.00	1666.97	2582.23	1270.02	1849.38	1952.28	1037.53	1254.83	976.44	2114.84	5957.04	5260.15	4194.86	2343.66	1228.69	1704.19	152.92	2482.62	1806.44	1626.13	1426.94	851.37	225.79	519.93	820.57
36			293019.37	2745290.00	630805.12	35695.60	14643.26	31270.68	16326.59	21370.43	9513.69	5508.24	2576.91	6127.70	6249.91	601.99	5599.36	2880.92	2651.03	2617.58	1971.00	1548.97	1725.88	1103.72	1045.85	883.20	1778.12	4091.55	3470.33	2273.57	4010.78	2858.61	1383.10	1901.05	423.83	2446.17	2376.26	2828.76	1888.21	1213.83	455.63	577.03	784.33	1759.34	1042.76	783.43	814.04	540.68	561.63
37			440177.28	1429677.00	69406.91	12854.90	9163.91	14556.96	13144.65	19287.37	7398.50	11150.40	7474.00	4076.21	3675.09	7659.26	5370.43	1510.70	8399.87	8481.75	4956.74	3211.19	6764.13	5921.74	1393.75	2910.59	2128.44	1752.16	5642.82	3844.46	1254.46	1818.96	4342.37	861.32	1386.88	1455.62	3078.68	2919.46	3317.14	1982.40	2397.93	3694.07	1231.74	1648.13	674.54	2362.11	2755.38	674.63	905.35
38			1833493.37	12323550.00	391058.93	46928.33	27028.13	42951.88	47475.89	20752.87	27264.93	24820.15	26061.31	24235.35	35446.57	23001.13	27912.57	9511.97	6915.54	21261.70	16103.85	14928.23	14031.77	18263.33	15704.60	6419.74	8156.39	3479.10	8447.54	16066.94	5889.86	3572.38	4896.28	10540.27	9506.27	5961.72	2609.10	1233.83	2771.45	4598.05	5418.14	5316.90	7310.25	5270.92	3335.61	2539.43	1758.02	1379.60	1587.23
39			619512.00	8080066.00	510553.84	54216.96	44028.04	31519.08	25308.22	9859.64	13715.58	7350.26	19474.46	18156.56	11814.44	8212.53	8527.55	2081.03	10306.03	7450.01	6151.68	2804.30	3610.45	3595.88	4820.21	4248.69	5364.79	3984.06	1038.42	639.05	2206.43	1924.27	4724.01	3995.79	3139.07	2258.97	3043.15	3475.47	5251.45	6450.17	2507.95	1635.79	3318.94	3116.28	1345.77	1261.17	2959.87	1081.91	809.42
40			361881.31	1586913.12	214936.45	91801.91	90393.76	81835.85	66529.39	56710.41	23711.32	8265.72	2647.53	4378.70	2468.22	2809.73	2343.51	1501.28	2342.80	1341.21	3568.50	2631.75	1271.96	1804.88	1024.75	970.46	1865.68	732.84	1575.09	1172.91	2217.12	1063.25	1033.16	511.57	591.52	798.30	1022.21	1752.49	2508.27	2069.98	1030.08	320.68	386.14	621.30	1220.66	461.85	705.34	563.35	1409.83
41			1198075.12	3079805.75	527509.43	192552.04	71582.86	38119.87	39986.55	18635.25	10272.60	7688.03	16692.26	7364.84	4420.42	6194.75	6495.06	9035.97	11745.86	9175.97	9443.63	10910.79	11250.77	7693.20	10328.56	3140.53	4396.50	7035.79	4175.03	1879.38	2058.34	2030.45	2440.63	3493.11	3486.64	2316.47	2335.38	3455.32	2258.89	1500.83	2112.53	2155.29	2114.61	802.01	1032.31	830.83	746.04	600.58	314.48
42			835637.06	6001675.50	352452.09	23028.38	21578.17	16489.93	31512.03	8353.49	7575.35	5989.58	3958.85	6287.10	6146.04	4218.66	3806.96	6960.39	4022.86	3456.75	1916.44	2433.29	2304.03	3534.72	2734.19	2140.13	1375.85	2630.07	1449.33	2158.68	665.77	437.97	972.36	1383.51	2733.68	981.52	833.79	1945.56	2216.89	808.20	1145.80	1168.84	871.61	369.31	661.69	613.54	843.02	1037.88	677.79
43			628630.68	2966439.50	680617.18	101205.47	62258.62	24575.47	48434.25	53769.44	28502.48	11560.35	2057.73	4574.77	1937.27	2467.78	1641.42	3332.16	2331.16	1240.42	577.16	3228.07	2216.76	1498.62	642.92	733.40	802.79	1322.13	1311.01	710.16	527.70	464.20	494.24	2841.07	2592.62	1132.71	2018.97	911.27	701.49	793.83	419.70	288.20	231.44	544.83	645.96	383.57	758.73	338.61	255.27
44			110674.41	1276816.12	47731.64	22893.73	13286.02	9458.33	8569.15	22011.74	19877.43	4788.70	8050.40	11998.12	7247.54	6264.29	16710.01	13196.68	14121.43	3689.14	6267.85	7524.12	7570.02	11539.91	6800.81	6597.78	13313.46	4207.24	7487.78	5266.70	1758.54	1328.19	2707.68	4799.41	2365.10	2301.64	2668.15	2311.24	3125.78	1401.16	2390.51	1382.84	1724.31	2511.27	1574.94	2133.21	2280.04	810.96	1127.38
45			475278.62	3388987.00	117082.57	10166.34	22559.71	13656.59	28968.78	13656.02	14966.93	7035.92	4689.51	4551.28	2866.65	1704.51	5840.58	4259.55	2183.81	5130.04	2298.08	1797.03	5128.53	2089.88	3560.53	3930.97	4027.41	2767.17	3586.28	4159.04	1205.41	988.75	1517.29	1822.18	1431.85	1563.75	3324.46	2365.31	1078.21	1556.08	1129.94	1747.89	1927.87	2133.70	1812.66	2146.76	1610.46	1093.33	911.23
46			94826.17	1428893.00	57570.13	63612.41	40328.28	25572.01	26349.25	15607.83	10039.35	4535.25	2979.99	1832.61	2666.76	2702.53	3322.93	1817.48	3901.03	1996.88	2739.94	2758.79	1070.41	1686.75	2406.66	1549.02	1341.85	1248.26	711.89	1837.08	1510.25	877.16	968.48	1004.54	745.14	668.09	588.39	637.88	635.21	448.16	419.48	393.05	394.02	267.77	235.78	349.20	438.21	651.61	373.41
47			300185.68	1774498.62	229865.62	48723.61	30901.16	69162.00	36244.38	36273.40	13335.21	6095.18	2420.86	3737.09	2374.66	2006.62	3158.77	2801.16	1646.74	1632.09	2393.34	4753.51	1366.09	1775.40	2441.23	1117.63	1074.57	1239.54	1981.05	1763.55	834.88	973.64	1009.76	1508.89	1051.96	596.66	584.33	635.15	697.28	1480.09	983.32	669.91	457.31	507.84	618.72	883.56	467.14	179.55	159.54
48			345224.62	2299230.00	334865.53	31546.88	11245.50	10283.24	23239.53	25524.04	14281.60	14710.53	7414.29	11483.29	7968.14	4792.33	9656.64	15009.52	11879.53	9403.30	3707.18	4767.15	3025.90	1741.93	5942.75	13871.34	13968.83	6858.87	5370.25	9890.94	3212.05	4682.48	4805.72	4969.29	1473.99	2644.84	9419.97	11762.94	7114.90	5308.17	2012.36	2169.13	4224.78	2142.14	1999.58	1103.64	1346.57	2578.13	2130.54
49			362370.81	3948769.75	145345.62	29891.19	8626.54	32803.73	29542.97	40659.04	13548.64	10964.56	11561.29	10413.05	4841.36	4224.18	4716.98	3112.28	2311.97	3046.12	5245.44	5221.38	2235.33	4579.05	4576.20	7886.19	9420.71	4730.72	4813.13	3968.42	3631.11	4608.50	3125.04	2093.11	2149.74	2860.22	2633.48	2140.57	1849.42	1422.19	1529.60	1885.55	2393.56	2655.91	1214.78	2175.06	1954.66	1439.79	1099.14
50			1708846.12	9455698.00	469865.25	34989.96	20773.15	18457.52	13005.47	24066.66	34083.58	10112.33	16012.31	18445.17	7328.63	13062.23	10907.06	5049.22	8338.89	16582.00	14485.62	7283.73	8009.78	2516.83	7084.13	5845.71	2246.12	5937.87	2071.54	7129.70	3121.94	2084.86	3768.78	2648.74	3430.40	2598.60	3285.49	3543.43	3399.51	2535.02	1216.86	1264.10	1745.38	2307.97	1756.74	1437.43	1637.60	1380.43	1464.90
51			296901.12	1679562.37	77778.71	12974.77	14722.58	8435.27	15457.80	15203.85	12097.21	5181.35	8517.32	11116.47	5842.23	4943.74	8396.19	5323.21	5457.34	8103.96	3203.46	4829.58	9669.90	7319.07	4614.66	5194.32	4037.46	2628.75	4347.78	3580.54	5709.25	6972.24	4295.30	2996.45	3616.85	2804.17	4016.06	2111.06	1969.77	3414.12	2352.23	1598.05	1489.29	1205.42	744.03	1811.47	1702.55	1171.16	1217.74
52			1614343.25	4112461.25	249238.10	32474.63	26164.40	45557.74	20755.63	35489.90	12976.37	4781.97	4886.51	3189.94	14610.72	11795.28	1983.97	2621.23	6647.71	7324.96	6988.45	4960.81	5631.90	2051.70	1919.03	4704.83	6658.73	3827.41	2171.30	1824.67	2888.30	1689.68	2750.24	3335.26	4270.07	1507.69	985.06	1166.00	869.41	935.21	957.67	1107.76	2275.38	1381.86	1587.39	1843.18	1011.52	1022.34	730.96
53			1874325.00	5125280.00	494143.28	53113.21	36075.33	40127.59	24655.39	24586.27	16786.47	5077.78	7418.53	13053.34	9607.79	8358.51	6757.56	10592.88	16009.42	16083.87	11934.55	3536.76	2229.38	3229.68	1472.23	2895.50	7345.07	8302.74	8371.02	6404.16	7248.93	6460.79	3671.36	2239.30	4548.12	2113.79	2011.60	1774.61	1589.39	1154.52	1051.80	1389.99	959.79	1302.07	1021.61	861.69	1363.38	1535.95	2730.11
54			130840.53	294791.53	21871.62	13023.81	41052.26	31751.76	21486.79	15154.04	12981.00	18383.59	22956.13	8171.93	25333.03	36317.78	11520.09	10098.82	3348.30	2650.03	13444.18	15738.57	5487.97	20306.02	10979.24	3374.17	7545.19	12648.74	12727.37	2376.00	2108.41	3979.41	5035.29	5567.22	3410.52	2551.39	2950.42	2740.99	4912.56	3920.39	2215.69	2151.02	883.25	1426.68	1781.74	1977.85	770.34	1010.69	988.88
55			289869.75	653011.75	106623.80	34441.50	24488.69	10943.61	18564.05	29234.65	19949.82	11139.84	13593.08	11911.59	14076.61	14285.24	6695.17	8019.90	5836.85	7911.87	5639.64	5392.00	2613.58	3779.16	9950.64	13436.77	9828.22	4447.41	4063.17	5429.02	6319.49	4770.31	4997.40	3398.53	2741.26	4312.46	1209.29	2999.44	7675.71	4989.82	3292.51	2947.22	2965.03	2924.16	3069.38	1018.42	1849.13	920.24	764.98
56			1927493.12	9723813.00	584943.68	36652.17	29161.44	25706.55	29700.66	31051.51	14672.31	18098.13	7833.30	7054.30	6320.98	5944.48	5478.29	9872.73	5999.03	8731.08	2861.27	2717.31	8301.33	5271.59	3252.69	3190.68	1969.18	3683.16	1112.21	2542.47	1722.08	687.90	4125.18	1699.82	980.74	1145.44	838.59	1433.63	369.75	895.86	583.76	1463.43	1138.87	853.74	514.79	969.39	495.41	674.39	1119.82
57			325170.50	5098583.50	127554.50	28331.50	10960.35	8210.79	18566.80	14540.15	7177.66	3711.57	11565.57	3917.88	11333.02	5951.66	9735.50	3824.89	9364.22	11726.50	7537.98	3779.11	4634.20	2928.16	5333.95	11927.95	9572.64	10417.05	5797.20	4942.72	627.80	4207.07	3058.18	3680.67	2828.46	5347.18	1374.52	2548.05	1674.84	1176.40	3644.06	2288.22	1566.71	1120.29	1926.16	841.80	1142.30	1241.88	891.78
58			992572.50	7301982.50	541571.18	17723.66	12524.65	9279.76	18490.25	8989.10	21105.00	7193.83	10034.57	5253.94	8129.96	6717.25	5214.99	5138.06	12497.45	6486.66	7347.84	7196.44	4839.20	4051.45	4190.22	4395.73	2563.26	2176.13	1873.58	1939.59	1093.11	1329.45	2054.92	1943.69	1941.76	2304.99	2159.37	2468.63	1219.15	999.78	1265.40	1059.90	746.91	864.47	1004.56	375.35	456.51	440.98	541.44
59			309401.43	2809598.00	154675.14	21150.55	28870.66	14451.92	19320.17	38346.69	22241.34	11754.44	3320.42	1503.81	3620.79	1331.29	3403.55	3014.64	1781.19	3712.94	2744.57	1817.43	1163.08	2279.90	2839.78	7596.32	4045.28	1072.04	1866.10	6645.82	4484.35	2686.53	1083.27	979.73	2364.90	728.34	1392.32	1978.81	1942.48	1920.21	3594.00	2613.36	1707.49	1191.15	763.32	795.63	382.01	1135.41	775.41
60			295402.37	4544521.50	221621.82	108303.71	33880.04	36090.68	56210.70	38388.28	11861.70	16318.02	8379.72	4556.31	11749.81	8777.11	1525.51	4144.75	5621.11	5304.79	1731.69	6550.73	4371.74	6487.14	2420.18	1363.08	1941.21	9102.15	12835.01	3185.92	1500.35	2220.65	2214.72	4024.94	591.50	1504.96	4685.95	3926.80	10783.77	3311.40	1044.18	1920.05	1505.42	1655.14	309.45	1307.18	249.88	1136.74	1268.71
61			465495.31	9509086.00	1075653.62	12059.01	13058.33	25481.61	66880.83	19223.99	4292.17	3447.47	4248.95	1700.04	1118.43	1417.66	1706.47	2019.95	959.34	1033.89	4200.45	2019.51	1092.38	633.76	916.68	1040.93	1447.77	1533.72	1439.29	765.07	678.07	877.83	1052.06	687.60	1273.41	913.86	898.66	1085.28	1210.44	945.38	827.99	800.51	861.64	716.61	353.27	291.13	436.64	521.79	700.74
62			2458377.25	15681086.00	971272.93	18655.08	11394.30	17734.77	27216.81	20668.27	7933.90	11987.49	5004.97	17943.41	7660.18	14764.96	8976.22	7971.53	3196.25	7797.09	7311.71	2923.52	5629.74	2728.11	5867.46	6024.81	8373.11	5547.80	3737.02	2385.87	5160.37	3000.89	3631.12	2603.13	2741.50	1995.90	1303.80	1168.83	1855.77	2257.09	3383.22	2055.76	1294.57	1069.55	475.68	1248.30	783.08	375.54	966.32
63			363235.06	1313737.50	159937.95	70778.89	46750.58	24903.69	17832.69	26063.33	20970.31	9852.87	4536.04	2668.69	3833.14	2143.97	4901.83	5375.13	3073.60	3674.70	4062.85	4457.14	6608.75	7162.74	3236.65	4699.71	2681.49	2840.08	3350.26	3378.17	5888.61	5625.11	3539.82	3618.53	2101.02	2223.55	2186.73	2637.08	2465.36	1620.61	1488.62	937.03	1825.03	2963.65	1124.22	1746.98	2614.69	2039.05	766.39
64			123487.40	694462.31	586442.43	562767.06	180125.28	59121.50	28620.61	40847.31	5442.72	5920.90	4147.52	1834.61	2434.07	3497.59	1626.42	989.31	2859.61	1878.44	1075.99	2846.95	1470.17	1956.89	2027.48	821.08	716.51	422.04	1013.54	1000.84	556.52	540.98	531.27	373.21	732.17	223.13	520.21	229.16	546.12	716.93	545.01	421.47	451.84	593.27	332.06	165.19	244.96	312.40	204.48
65			3001137.50	6175031.00	767336.06	117377.98	256340.20	185141.43	90776.85	41633.10	11515.18	6330.40	5921.80	4950.74	3246.36	5187.28	5780.41	6997.22	2034.73	3190.20	2272.67	3793.72	4520.75	2088.40	2210.99	3446.55	3905.06	2238.95	2120.15	1184.00	974.20	2023.22	1418.00	2107.31	1082.07	680.31	1050.30	1892.51	2210.33	1457.49	1245.93	615.31	673.11	734.26	1618.90	1207.97	867.60	1351.31	828.36
66			265293.84	718055.50	71517.03	33711.80	7489.36	12846.49	18548.27	11382.65	9930.00	9488.61	14146.12	10959.56	6664.52	6231.81	4197.27	4324.59	4376.30	2346.89	5146.13	2451.73	431.02	3576.30	5033.01	1991.36	3801.25	1764.60	866.59	994.29	2537.62	3042.84	2301.73	1550.55	966.08	815.49	994.22	688.52	1532.13	949.44	933.16	854.45	2736.64	2887.73	484.50	377.16	1362.65	653.87	433.12
67			3779091.50	13233028.00	1798279.75	83650.10	68636.00	34424.86	47632.91	55009.14	12784.56	9955.49	2981.57	3875.94	3857.89	4895.61	1989.89	6587.50	8966.50	7119.17	4442.75	869.83	1742.41	2353.56	1289.01	2890.72	1767.20	1139.13	1282.27	1564.89	1988.07	1472.13	1500.65	463.54	1769.60	1393.71	1502.57	778.95	948.58	623.41	1028.32	911.81	969.00	472.96	341.55	460.67	407.56	815.88	1032.63
68			320017.56	1145532.50	120118.78	30460.83	44113.85	21143.10	11625.42	54352.32	45294.46	7034.27	2165.97	3723.07	3208.52	1612.96	2375.02	2289.60	1026.55	1120.78	1453.80	2274.57	1125.31	1441.43	962.42	1661.41	2941.34	1595.64	1347.35	1538.78	1352.67	1439.81	1174.29	1570.98	1029.09	822.64	1075.95	900.05	1497.55	1470.05	808.82	545.48	646.69	917.33	301.46	579.26	729.00	515.77	279.88
69			126536.14	858382.43	118153.10	42955.12	11854.74	8510.85	15915.38	15390.98	12459.71	6634.12	6552.43	4003.71	3647.96	2393.16	1957.53	8819.76	9735.56	5466.38	2613.36	2859.04	5411.94	3293.03	5170.09	3778.33	3322.02	2468.67	2673.87	4108.39	3095.68	2397.45	3182.23	1064.95	1035.48	2858.30	2451.41	1666.81	1806.98	2406.93	1159.22	1110.10	967.03	801.02	329.60	841.66	1266.90	1249.98	932.99
70			170477.23	4200143.50	226945.89	25969.41	32294.23	17563.10	22556.52	20019.49	13487.75	3379.18	2963.41	4147.87	3477.53	5737.28	6156.70	5954.69	3603.74	1998.02	2132.00	1701.58	2308.33	1734.14	1199.28	2093.48	3604.30	1811.34	1794.68	1303.82	2208.95	1843.61	2403.66	2412.10	4972.45	2855.63	1313.34	1981.56	1892.19	2399.52	2070.01	628.62	825.84	802.94	565.04	871.42	454.24	421.63	269.21
71			111152.64	2096347.50	144224.70	34187.64	14174.21	17887.70	20104.94	18106.26	4889.15	4725.13	12315.20	14757.25	8142.58	4352.61	5506.88	6400.11	1765.95	5788.65	11312.16	3438.37	2749.18	6728.19	5357.06	6849.49	6162.61	3085.44	5178.38	6282.69	4079.82	2243.14	1093.84	2406.64	1659.84	2988.33	1540.70	1558.69	2405.88	3098.50	1133.84	814.03	701.32	1586.73	903.70	379.25	332.50	452.83	327.94
72			255864.21	1229575.25	56799.93	5192.96	7286.34	4277.63	3667.95	15174.05	17348.59	5740.09	3199.15	2997.13	1713.31	957.76	771.55	2106.80	3806.67	1585.27	402.13	1052.05	1611.32	964.70	1088.50	1075.89	554.96	865.86	573.04	353.03	975.82	546.64	374.67	218.51	764.63	807.01	413.13	261.59	261.75	582.58	410.31	287.65	211.67	465.35	518.74	320.51	210.68	198.80	292.36
73			521761.96	3103384.50	214870.60	16741.97	21407.15	43534.94	49200.85	47295.44	20143.63	18775.22	12534.81	8612.05	12860.12	10980.12	13617.04	4178.29	2690.29	5101.86	11408.20	7234.18	6394.59	6179.05	2955.09	3972.70	4688.62	1957.40	1704.36	3288.49	3253.04	3221.62	2126.66	1880.90	4177.93	4249.26	2995.03	3153.89	1184.79	710.40	1868.35	848.88	976.29	662.31	1873.29	1330.74	265.10	539.08	808.98
74			38191.48	2412123.75	72413.00	32550.59	68131.61	80524.71	10924.33	57088.95	51046.08	45909.48	7128.61	19606.62	11096.41	28019.91	20857.38	13917.41	26787.17	34193.53	35051.23	36635.30	21806.31	8083.40	21882.69	28105.64	16321.46	6071.34	18236.38	41811.12	27732.96	3995.15	13490.19	11290.43	5333.34	8445.78	10572.99	4802.34	4421.54	4519.12	7161.77	6057.82	7319.41	4457.35	3755.24	3486.08	1803.56	1113.23	1497.05
75			195308.93	3392208.50	134063.40	9394.39	5238.61	6915.84	10215.25	4651.35	9559.24	7541.63	6660.75	5551.81	6648.50	3017.72	1883.11	5106.33	7425.86	3456.63	5161.79	3587.47	3154.83	3106.44	2302.15	1064.49	2311.41	3186.83	2016.62	1151.04	2720.08	2483.28	1896.45	933.61	1491.60	2890.98	2126.50	1424.46	1058.36	699.33	971.16	1283.72	1135.15	1110.45	1623.71	1429.75	686.68	743.48	589.76
76			56276.02	2538645.50	48753.00	11551.96	25611.26	45537.30	31576.58	29926.24	9218.88	9940.65	9862.60	3782.58	12630.20	13629.98	11113.75	9278.12	10534.67	13329.97	14851.58	9244.91	18251.79	14904.41	13452.44	5628.94	2533.23	990.80	3707.87	3356.04	3599.06	3707.70	1994.79	1496.07	3702.74	3376.14	1925.53	2767.19	2280.94	1349.33	4026.26	2677.09	2504.95	3333.45	1905.11	1285.40	824.29	1590.07	1054.37
77			3280251.00	9031085.00	1126185.12	38996.21	19845.25	19527.35	30894.76	15530.80	7391.85	7244.38	5585.86	10050.53	5540.72	4308.48	7859.85	3248.86	6440.04	3976.17	3885.39	3311.20	6475.06	2628.50	1379.69	1839.47	1046.99	1234.69	2976.78	1485.51	1024.55	545.12	1217.44	1500.06	1105.58	988.75	1568.40	1432.35	959.08	1111.93	481.97	695.14	525.00	441.00	524.93	479.65	713.09	384.03	384.39
78			77034.33	1133498.25	58405.42	13297.58	6132.96	11046.84	15995.51	14182.05	3587.22	3273.71	3564.44	1518.21	3890.46	2294.63	3344.19	2000.72	5083.67	4638.02	2362.18	2120.15	1742.70	1456.96	1232.63	1657.28	3477.14	1251.57	2321.99	1786.64	1549.58	2752.44	4061.49	1947.77	1166.10	866.15	1317.73	860.79	1249.62	899.34	546.73	482.97	685.07	632.30	623.50	464.55	615.07	748.32	615.70
79			1117913.00	4088924.00	467392.68	19939.79	14050.88	13941.71	16040.95	20201.05	13543.75	6065.46	5485.37	6325.44	2123.75	1202.46	2641.35	4642.28	2867.28	4313.82	1729.67	1329.77	2168.02	2903.39	2148.36	762.52	1206.32	1009.00	916.31	1358.97	1541.42	1766.55	1117.47	1258.66	1084.17	592.68	767.93	1186.39	843.04	538.97	572.24	617.34	848.76	456.31	425.21	397.58	639.83	907.02	879.34
80			550067.25	5906624.00	319322.68	41780.73	10617.43	13418.70	12330.19	42300.67	23812.87	5398.42	11688.22	7275.22	5129.68	4187.87	5122.25	3201.81	4877.93	6991.68	3401.73	3185.69	4251.88	3088.64	3079.00	3949.51	1761.59	3013.92	3692.33	5950.98	5439.06	2901.05	4448.19	5299.50	3040.28	2658.21	2282.45	1414.52	2852.20	2536.14	1902.80	3197.52	2961.91	3037.93	1284.69	1047.50	353.50	255.46	793.76
81			1150358.25	8445678.00	510313.18	34130.76	37846.10	27429.53	32762.22	18493.36	28228.06	42540.67	43135.85	20953.18	4366.59	9660.43	7959.46	11743.26	8327.53	10916.20	6108.42	7322.92	11969.34	6822.63	5030.53	5928.81	6963.82	5443.80	2544.50	4905.26	5320.57	2633.57	2063.77	2034.56	1414.44	2545.15	1983.74	1707.42	2516.97	2301.22	936.44	1793.07	2463.05	2550.80	938.00	797.32	1647.48	1719.86	1199.29
82			614005.31	4635064.00	953517.06	55755.73	20937.63	22446.10	25443.81	15890.68	13902.56	9582.85	8945.62	12893.00	6941.60	5522.03	5580.99	6110.20	5829.47	3807.07	4748.01	2552.52	6637.14	4902.34	8428.30	3734.74	3350.10	3749.18	5908.07	4074.18	6243.33	7273.17	6525.93	1829.37	2184.46	3389.45	3641.08	3933.94	1881.50	3261.77	1696.54	1185.98	1364.80	1791.56	855.35	846.62	847.63	494.29	105.81
83			329328.12	1527472.62	136109.65	12684.73	24087.81	20998.84	21819.52	13430.64	23831.64	12001.10	8373.16	3498.90	3206.50	2329.21	6377.43	5816.78	6377.47	6211.69	4430.54	2366.29	2734.65	1321.02	2159.66	3471.60	3207.54	3566.04	3032.02	2546.30	1918.57	931.11	1813.64	2629.51	2633.23	2085.51	1189.14	1608.66	1052.26	629.58	1189.46	1157.14	1464.35	859.21	426.76	531.12	329.97	382.28	159.39
84			817155.43	4810180.50	258733.01	33839.45	47716.85	34841.89	31584.92	36724.54	23486.96	9957.85	11369.80	10649.71	10760.73	10770.66	11662.23	4054.94	3803.98	3047.33	4035.91	4839.27	5729.49	5075.17	5640.31	7031.82	6152.28	3613.10	6168.75	3876.05	2224.12	2033.66	3246.72	4458.65	4195.03	3075.56	3256.26	5220.85	3345.97	1103.93	981.10	1428.61	1013.00	1024.56	1600.51	981.93	1341.44	1342.50	405.60
85			57044.04	614072.37	91471.40	31702.65	30819.43	26012.71	40661.51	34079.14	9435.09	8381.93	4583.09	6529.87	16270.30	7311.80	6170.42	5421.57	3535.05	7267.74	9531.64	3231.40	11331.59	20406.58	6494.15	2416.79	3254.95	1721.67	1656.18	2556.33	2522.15	946.06	1550.35	3432.01	2332.49	3086.49	4103.79	2524.45	2101.74	1270.77	2480.62	1543.93	963.84	1367.93	1855.96	443.75	441.93	433.65	523.83
86			1710306.50	6489595.00	1062632.62	44773.77	40225.76	19041.73	19647.92	20046.93	12716.43	17843.32	22153.99	6742.41	28419.41	21738.23	5893.03	5009.85	9257.17	8082.54	6641.84	3038.37	12850.88	23940.37	5745.02	5495.35	8442.03	5802.11	14433.22	5715.85	7682.78	6509.05	6835.12	3521.95	3304.66	1398.40	2290.63	1372.68	1382.72	777.66	1417.20	1589.34	2482.61	4081.65	1617.22	1146.33	1582.20	588.72	1290.27
87			1116271.37	3993339.00	760660.93	52146.40	39009.81	29429.51	17296.67	10595.11	7740.38	2586.44	2925.22	6075.85	7495.83	9359.28	6746.03	2881.53	3219.93	5587.28	3692.75	3108.17	3241.44	3408.42	3504.15	1339.92	1836.41	2972.00	2526.61	4808.60	4216.50	2665.10	1366.95	1637.62	3046.91	2671.61	1133.51	905.54	1796.09	1089.60	1836.44	1569.27	729.45	1140.39	656.45	603.79	466.37	891.21	901.45
88			139840.87	637492.06	45592.93	17909.38	9750.77	7331.37	23534.47	26960.14	10065.96	9667.82	4417.71	4016.60	6441.45	3471.42	2863.33	2273.82	3137.33	3361.66	3170.49	3898.76	2474.14	1678.48	1588.74	1380.88	3104.33	2379.04	3921.56	4933.58	2424.89	1399.11	2247.02	2352.60	3119.61	2454.22	952.18	823.52	1186.75	2063.62	1536.51	631.13	946.54	717.60	609.03	958.52	694.60	514.22	746.70
89			279483.50	1086370.75	93260.46	18778.32	12053.81	24786.86	48298.42	24904.80	12889.04	5332.03	9565.83	7581.78	4524.04	1730.78	6896.79	6488.59	1787.73	4770.97	5798.70	1088.76	7136.09	13949.87	7746.23	3215.79	1730.78	2139.35	1809.66	2862.41	3100.35	3752.50	1026.71	1709.07	1540.74	524.53	958.21	1514.26	650.32	925.61	806.12	547.53	1397.42	1290.33	1063.03	1179.73	848.97	489.24	860.94
90			510297.68	3758487.50	357535.12	28266.61	15937.57	17070.75	15790.21	12140.79	4295.03	3804.59	3166.17	4933.72	5483.29	9425.41	7902.58	2948.57	1121.09	3064.37	2538.82	4070.05	2368.29	3845.13	5321.77	1461.12	2580.65	2288.74	1536.54	1726.05	1744.16	3428.02	1281.25	1230.54	1314.03	1031.03	1145.20	1980.61	926.45	575.84	1197.35	795.47	633.88	908.16	751.27	587.74	995.77	786.71	773.49
91			2331274.50	11277602.00	2054573.50	42209.68	111160.14	98912.60	17775.67	24432.86	30851.49	12552.32	12804.62	7753.43	9730.35	2553.52	4605.24	8708.83	2835.62	1989.73	4625.55	4676.02	2301.48	3050.80	1921.59	2596.14	2436.19	1250.17	1117.78	784.75	2181.09	2250.48	903.45	1721.66	1647.82	1244.64	1692.52	2736.58	1842.90	1386.15	1104.43	886.71	920.36	387.59	988.01	628.83	519.42	597.11	693.18
92			1441872.50	12757580.00	732816.56	65072.32	37147.39	64734.87	42041.70	55817.07	19094.71	25998.75	15036.91	6819.47	21044.47	21759.04	15343.47	20743.51	13841.79	29083.25	27290.74	16234.97	19801.73	12648.95	12142.44	15954.82	7899.33	6588.73	4156.96	9754.00	25829.48	17253.74	11400.00	7465.08	3632.70	5799.15	6194.18	4539.95	11826.78	4634.34	4777.66	6376.48	5816.03	2885.36	3093.06	1655.46	1584.55	2492.58	2234.53
93			4766204.00	11631091.00	1618864.87	41499.62	15018.97	11498.09	8938.84	11914.79	9881.25	6683.16	3787.82	2976.34	3706.55	3538.59	3869.04	3067.12	8372.66	5314.69	7686.86	4640.65	2298.38	817.53	1539.83	2961.54	4103.78	4084.25	1090.10	1271.17	1049.26	1168.88	2023.41	2926.10	1545.75	808.56	1540.38	2793.34	1943.04	1825.28	2945.28	1200.17	256.08	719.66	725.13	534.82	888.75	700.63	666.92
94			91637.69	840313.87	45386.87	11115.25	10458.23	15245.42	9260.51	2427.81	1649.76	5332.29	15160.68	7169.22	4441.85	12721.27	21483.23	3736.98	4391.86	6802.71	6324.18	7184.08	7043.54	2978.03	1750.89	5120.88	6714.86	1854.41	3670.02	1544.64	1804.33	4058.89	4323.38	2193.14	522.40	1518.49	1598.80	1670.22	1610.26	1366.87	2620.03	1618.62	1182.88	1544.45	2009.74	1825.88	1151.76	1455.49	1921.86
95			6500420.50	12245763.00	1886814.87	23409.55	16307.14	21466.61	25798.53	17945.58	4637.81	2980.12	3064.20	3155.07	2124.20	6062.01	1973.00	2536.18	2400.55	1174.55	2019.46	2446.91	4019.57	2791.58	1756.31	1672.47	2819.16	2892.39	2320.52	1909.98	2191.80	2848.63	3170.27	1687.59	997.67	1358.44	2483.74	1048.01	1491.07	705.16	967.12	499.14	387.14	459.66	1218.11	1319.24	792.35	487.04	343.11
96			1580775.25	9963658.00	1052307.62	42485.97	28106.63	43454.83	38851.37	26880.98	14458.74	13335.77	10322.68	4321.25	4867.00	2965.93	5675.88	2611.15	4563.59	2764.10	2528.79	2854.54	2393.80	2690.83	4712.45	3096.22	3054.26	3703.76	4033.04	7075.59	7827.03	6020.54	3290.34	1134.18	2330.27	2852.19	3407.57	1326.35	1473.06	1335.42	1447.41	2004.71	1984.00	2326.42	747.29	1046.87	594.03	394.19	1487.32
97			5116454.50	18614706.00	2164790.00	30779.39	30188.02	14056.24	12726.22	32855.28	23235.74	10516.30	6476.88	13733.71	3713.87	2427.52	4657.26	3563.02	4812.74	5230.58	2108.05	2519.19	3972.43	6914.47	1793.34	2511.02	3140.25	4697.00	2483.24	1891.70	1676.40	702.87	786.15	4408.96	4149.58	2629.83	2756.11	2219.97	1944.08	3225.35	1010.93	2063.73	1031.38	1883.80	1250.89	1175.19	511.74	1324.37	400.46
98			513629.37	3964645.25	249329.62	39767.66	15427.52	17777.23	41012.28	12522.38	7748.20	4499.49	4803.34	2043.03	5511.82	7729.85	7580.88	8986.41	3760.96	998.50	1975.82	531.14	754.64	1110.73	1820.38	1691.20	1589.87	1050.51	3322.33	3624.69	2150.78	1528.89	670.95	1437.07	1724.02	1466.33	1858.35	1401.94	1241.75	753.52	652.79	1161.76	1674.41	1332.74	1153.14	816.33	950.48	560.98	289.45
99			1947798.62	7387405.50	422967.65	19619.35	12512.44	7377.31	7306.71	13628.66	17807.56	21690.79	10730.54	15953.35	15157.28	6355.29	12942.08	16800.44	11016.03	12545.32	10582.36	3362.26	11344.41	10835.78	3223.84	4977.63	6391.58	4116.99	5195.42	7489.65	8509.93	3609.93	2353.18	4212.46	4070.79	2533.33	1428.33	3257.99	3314.83	5244.84	4978.06	1750.54	2298.79	1606.30	1345.29	1783.26	2188.90	1490.98	1298.81
100			2462287.75	6807105.00	431996.00	55663.19	25505.55	17578.38	39014.30	17264.93	7389.91	4615.85	7763.91	7924.31	4614.88	5026.35	4968.78	4692.96	2168.44	2643.23	2722.73	3065.69	1692.17	2544.31	1604.71	2223.91	3205.46	2159.45	2234.72	2783.49	1762.83	3282.02	2693.69	2004.22	2045.85	2133.72	2116.51	2303.26	2793.22	1471.82	1534.14	1439.17	931.42	1183.60	1422.43	1190.17	897.13	762.69	1065.63
101			121583.33	1219831.12	111539.23	51554.91	32359.72	23300.16	15107.47	6815.04	7552.59	5496.49	5710.57	2604.45	3221.68	6737.63	3758.51	3874.55	5533.33	5574.04	2035.97	1797.85	1798.36	1951.21	2648.90	2047.81	3941.36	5996.57	3339.33	612.84	1759.80	2379.08	1661.53	1436.32	2150.59	1740.33	1909.52	1169.89	786.55	1214.57	1080.89	1241.29	1018.94	1569.25	338.22	677.99	547.44	366.73	228.63
102			13897.74	736914.43	28740.27	1559.71	5947.35	3579.48	6545.85	11569.42	11492.09	4916.24	2097.24	2553.88	4117.65	8854.01	3429.62	1614.04	4790.95	6801.49	3015.67	1374.64	4384.52	4119.21	2753.33	1489.54	533.04	551.72	1869.32	1860.58	421.40	1286.47	1449.08	832.62	1203.09	773.51	1140.36	590.56	1098.85	2589.36	1776.80	622.31	670.87	510.57	843.20	815.89	518.97	525.34	698.39
103			364008.18	5584614.00	219466.79	16926.60	10375.21	5634.68	8255.61	12211.84	10499.57	7581.32	5290.10	2566.09	6102.72	3117.90	4365.36	3918.45	1252.00	1481.11	1447.75	3558.00	2603.00	1562.15	3045.61	1437.10	1229.14	1005.05	720.27	957.14	994.13	1246.97	474.44	660.69	1012.26	1001.24	1526.08	616.73	909.22	857.36	979.65	1656.16	935.61	1495.23	1085.96	676.28	418.96	584.70	796.66
104			330899.40	6798186.00	377347.18	157290.45	69205.61	31620.00	15158.11	88678.56	38048.08	10094.32	17119.14	10670.12	18792.02	13335.36	15240.14	5962.35	8293.42	9689.91	6634.66	8464.30	8531.33	14628.58	17547.92	15728.82	10955.10	7868.79	3812.41	2738.30	4174.65	3734.99	4092.48	6078.51	3942.20	3135.18	4184.29	3838.81	4031.03	9935.12	7459.03	3823.56	2735.17	4106.04	2059.72	1879.48	2631.91	2161.70	2684.19
105			584482.50	2704258.75	156644.25	15486.60	16011.89	17060.71	14480.81	5047.26	11810.59	5231.20	3019.05	3114.58	4883.12	2238.38	2423.59	4094.00	2511.96	1373.12	2240.44	2138.75	2102.60	2576.46	2928.83	1456.98	2761.49	1400.17	2181.22	2397.54	985.68	1049.41	1040.64	1294.67	1917.45	1443.30	1735.69	1787.07	1101.66	375.63	992.26	929.11	681.57	272.69	437.01	542.17	625.36	603.45	601.02
106			1775411.50	11127715.00	1051117.00	154072.37	19478.12	24180.48	26188.35	24928.49	9025.07	26247.49	7989.30	17312.75	7779.02	14614.21	15684.52	7248.07	9368.94	10757.12	6059.23	14575.81	33080.35	13418.64	14416.35	9613.25	6986.08	2807.62	3968.84	4944.42	7395.23	12322.55	8726.74	3459.91	2204.10	2848.53	5490.38	2922.23	3385.48	4913.48	5077.71	2448.35	1561.51	3488.18	2170.39	2028.02	3578.82	1431.51	1895.73
107			409744.87	4058819.25	98725.20	10433.88	12894.98	21509.39	27880.57	26995.44	24343.36	12913.92	35642.13	19269.55	5513.18	10700.49	23085.65	35485.07	15362.94	10909.15	17638.29	10776.31	15480.88	12303.02	17881.65	4646.82	5171.95	6171.03	6950.68	2715.68	3367.11	3263.95	7272.65	5345.07	6112.80	7266.82	6755.93	2197.53	6208.10	3810.99	3076.01	1917.88	1511.37	965.96	3894.03	3569.44	1248.77	1090.45	1398.17
108			460849.56	2717021.00	127085.01	9437.34	22816.91	52110.88	27628.07	14388.69	9357.20	5027.10	1875.87	1621.19	1465.79	4647.39	2638.75	1034.80	2140.31	2218.27	2721.05	2030.09	4060.91	4114.28	1867.52	2070.43	1043.17	1318.33	607.12	1132.47	818.54	866.91	686.89	442.45	1944.38	1495.51	383.95	710.85	860.92	550.48	257.38	743.62	679.10	558.28	299.13	231.09	577.24	684.42	620.23
109			197918.28	783600.43	121450.64	69372.24	28631.34	72812.87	59785.76	57691.57	13591.24	2121.32	879.95	780.65	1411.65	693.17	499.96	794.99	801.46	814.82	733.69	386.96	715.68	386.07	481.90	454.57	255.13	217.48	354.79	345.76	433.78	96.93	192.18	149.40	257.05	389.83	237.03	227.95	249.21	244.21	297.50	166.56	101.75	241.56	136.26	258.32	304.75	221.27	131.89
110			1004846.56	3314945.25	246171.53	16091.07	16827.76	5767.44	5692.60	16351.42	41456.13	10467.01	4746.57	7445.63	1808.91	2116.32	1914.09	2230.27	1841.22	2033.24	1586.52	1614.51	1567.89	3380.29	3316.56	2084.50	2597.95	4579.89	2761.73	4290.27	2197.61	1126.51	984.19	891.40	1732.80	1694.00	645.53	644.59	1004.28	1098.25	2212.60	1013.72	542.51	813.55	690.08	483.30	1370.67	785.77	1155.22
111			206798.04	5015266.00	187316.10	41060.48	13675.21	23205.86	18565.15	24741.94	39636.82	12780.61	15797.01	9437.92	14378.50	20142.06	13825.02	9150.61	4983.89	7250.69	4703.14	12232.82	24042.03	14695.94	10505.58	9537.54	7105.25	7314.64	11828.98	6539.20	11288.25	11206.86	6943.45	1683.43	5297.15	4636.83	6241.51	1720.95	2919.49	7099.29	7557.07	1931.84	1633.33	887.96	6007.11	10098.91	7065.63	3980.42	497.89
112			30452.50	741519.56	31833.62	13363.03	13215.14	6643.24	13274.97	6700.14	9004.78	7157.30	9838.89	9633.73	6263.91	7508.46	6067.87	2069.65	2932.41	1432.57	2349.21	5235.66	7387.62	3939.19	3005.01	4576.47	4026.19	3946.34	3322.25	3636.88	2044.14	2573.49	1065.70	924.11	632.05	1308.23	1899.32	2903.20	1021.90	1799.04	2465.24	1847.52	936.82	562.28	656.72	1468.28	1973.24	1186.46	564.08
113			1030989.00	1554868.62	174220.29	4738.63	8324.11	9288.57	19100.51	28843.10	10766.04	5627.78	6522.23	12602.34	20529.96	8062.02	4803.31	6605.53	4886.64	3674.43	2553.27	4863.16	6837.53	6194.08	624.75	4090.06	6588.26	2756.13	1795.12	8802.51	13646.13	2968.77	2581.82	2370.66	1970.80	2672.37	1680.70	2181.07	3748.18	5736.04	1942.89	886.81	1458.85	3061.68	1343.82	465.99	1113.25	1212.38	864.26
114			214146.90	1872323.12	60798.50	21840.40	20957.49	11139.52	9620.85	25055.63	16083.77	3079.88	3285.55	4442.80	8401.44	2798.57	6726.87	3924.50	3611.98	3678.01	4098.16	5794.17	4710.64	9633.78	8667.37	2469.90	2022.60	2508.63	2274.70	2850.64	6325.63	1598.52	2040.18	2877.29	4374.90	6200.01	3135.11	2623.46	2239.65	2009.71	3924.36	2013.08	936.03	1333.05	2066.61	1294.31	812.98	974.30	1494.62
115			2210940.25	17152618.00	939473.25	30419.77	23313.74	17055.53	34636.22	15829.23	12292.03	11660.67	8079.68	11472.60	5567.44	9139.34	7664.35	16963.60	12114.91	9770.28	11911.70	14679.32	12736.54	11171.55	6261.03	5056.07	4863.68	9177.41	8377.96	5737.74	8644.25	3217.59	2565.60	4553.39	3948.79	2335.54	1754.48	1221.97	2497.64	1905.36	1266.42	1662.48	980.99	2164.93	1284.06	1088.02	1161.44	1215.93	1988.03
116			1397204.12	6316267.00	416776.71	18153.32	14560.66	18067.43	20577.34	34921.46	10110.70	6906.45	8413.26	6237.44	4273.00	6130.20	4920.72	8572.45	6179.42	3779.55	7236.66	3403.19	1331.98	4359.08	3865.22	4558.02	4716.38	4157.27	2618.40	3071.93	1828.12	3837.39	4504.21	5496.28	2060.88	2496.06	1653.53	1887.89	3071.91	2904.14	1893.78	1492.60	2041.14	2115.67	1217.09	1022.09	731.28	631.69	462.73
117			526279.93	2637486.25	253858.85	78101.10	37525.34	37684.49	33970.27	39952.97	21819.85	5898.23	9105.54	7947.50	3382.08	3242.37	5776.07	1479.94	1592.05	1290.22	1864.88	1513.57	995.89	1721.22	1584.69	2304.31	1303.25	759.55	1295.16	759.90	765.54	885.14	731.72	634.89	758.18	1269.42	743.58	764.86	830.75	648.86	703.39	696.89	140.59	227.06	284.00	244.79	282.76	276.78	416.70
118			90725.53	1611649.50	34427.76	10491.80	7405.89	10717.24	8857.32	17158.59	6775.39	4482.82	5953.54	6635.31	8590.25	20900.63	17683.80	7050.84	4438.26	5645.50	4660.66	3603.92	4552.64	3295.83	5246.17	9265.47	3031.10	2340.51	2603.97	2542.77	2395.68	1916.21	3473.23	5432.72	2406.99	1360.34	2298.24	1078.85	1660.58	3548.39	2352.40	1818.39	1460.99	1277.76	1967.39	1700.73	805.53	1142.90	577.79
119			786163.68	2421148.75	93722.06	14898.30	33720.09	36979.73	47092.77	11716.29	9096.42	7812.12	9976.27	3307.20	8151.33	8262.48	5480.42	14261.41	5047.71	5198.16	2455.77	1702.11	1602.67	2852.70	1162.29	2872.27	1880.09	2435.32	3735.49	3427.74	2182.98	1609.91	3653.12	4635.29	2492.51	3330.23	4323.24	3928.10	3497.12	2556.58	1176.78	2300.50	1673.18	391.49	1460.04	1099.33	1935.77	2225.64	2313.58
120			266181.87	1732960.75	146143.67	16861.77	6797.09	9104.36	35012.53	30110.47	8727.54	3594.45	3353.66	5748.02	3754.09	4079.34	6089.16	4320.65	8420.17	4601.91	2739.56	4479.70	5586.41	5321.65	3060.33	1578.53	1296.67	3312.14	1402.46	2175.47	2034.48	1072.76	1182.14	1917.03	1261.42	1082.09	626.79	1820.31	1667.10	1640.12	1106.59	1284.98	1268.33	1039.17	542.59	1068.10	1303.91	260.51	573.96
121			351156.46	2824451.25	83841.39	18709.49	22587.43	32148.57	67660.53	38365.06	35073.24	47053.23	26801.92	17248.39	11532.57	11170.47	17286.29	9980.97	8830.30	18565.82	24989.69	35313.38	16479.01	30354.54	15877.01	15522.46	6922.64	3798.29	10592.09	11096.12	12651.52	13705.20	22140.80	10698.82	3173.45	1699.97	3564.90	5895.78	3871.64	3857.74	8207.04	4251.94	2179.50	2216.45	4153.61	3036.55	2776.02	2031.88	2224.48
122			386518.15	3302335.00	251314.50	31585.54	52972.83	48140.53	29084.50	12310.74	9899.75	13724.79	9086.56	10279.62	12280.14	10570.22	16005.49	7516.60	2935.75	20296.56	13058.94	7390.18	6342.86	3308.20	2647.73	7635.95	11422.50	5434.66	10568.29	2938.79	4369.73	5328.19	3432.82	4874.40	3992.78	3907.71	2024.19	2163.58	3409.60	3345.96	1995.64	1874.74	2282.68	2660.67	1019.58	723.72	2015.28	1250.88	1239.60
123			1411824.12	4101940.25	382015.06	8078.32	8308.34	7040.24	11157.44	19329.44	9941.06	4022.41	4063.39	2811.17	2447.16	847.38	1442.95	3303.55	1390.01	2320.03	818.36	1256.80	1772.44	1501.97	1045.55	968.38	1504.31	2371.30	1259.85	1449.23	843.01	2119.95	917.11	489.70	851.17	1214.46	1184.12	1811.50	931.30	305.76	382.61	558.11	295.88	205.61	189.72	322.00	399.80	314.89	369.56
124			1570288.37	4234839.00	423339.96	55734.10	11901.54	21705.96	14532.93	11449.82	4319.91	5960.69	4028.61	3270.88	3172.89	4398.79	3594.31	4275.53	2233.43	2122.85	2400.99	4567.37	2538.22	3359.46	3329.45	1487.89	3094.04	4667.24	5445.23	3375.63	2683.47	3441.33	2165.38	2734.24	4264.03	2727.51	2096.67	1925.76	2468.68	1169.32	502.36	601.66	773.41	1685.56	796.04	625.20	1301.50	393.99	674.63
125			614890.12	2195728.25	152635.62	7090.75	17919.52	15780.30	7658.97	4495.50	5633.35	1288.96	4756.20	8762.82	8398.76	6670.96	5079.16	1718.58	2992.78	5755.91	2576.80	4978.07	2820.03	2498.70	1861.44	1078.13	2871.59	4295.60	3160.74	2715.80	1482.09	1347.34	1929.63	2275.62	959.57	813.69	1062.00	1345.98	1015.69	747.00	1065.08	570.46	1363.81	967.15	677.40	626.59	474.22	315.04	518.53
126			1400081.25	5939822.00	375146.53	21036.49	34889.26	12610.48	11077.52	8533.83	10892.67	10158.03	5014.71	5551.09	4277.45	4970.05	4934.75	7198.71	4316.58	5489.93	11085.31	3272.43	2592.16	2549.24	3972.59	4795.22	6933.36	6535.92	2871.74	3197.97	3144.06	2249.24	3899.47	4790.03	3147.69	2939.33	1584.71	1060.96	2015.14	1001.11	2497.66	3582.65	3049.55	1760.27	2173.36	1073.18	756.00	1477.04	1904.01
127			1699864.50	10526422.00	522845.56	26221.28	12522.68	19174.50	44369.66	31149.57	14404.89	12278.95	2319.59	8108.34	6862.13	3191.27	5339.29	4581.51	3588.04	5236.68	5917.71	1550.27	7492.64	5862.54	6439.56	3192.43	2915.87	1458.02	4540.47	1549.94	2129.87	1167.29	1652.68	1327.94	2368.12	2668.89	1891.59	1200.08	872.92	2347.37	1282.53	1449.61	2153.52	1424.85	1939.11	1610.02	2729.81	840.21	1464.16
128			34042.43	1138996.87	41417.70	20637.77	18092.59	7373.60	8046.84	16737.71	11760.32	14300.75	10200.24	13568.04	10530.12	9582.76	4601.02	4514.31	3181.91	7135.56	6010.99	7059.77	5318.10	9268.30	7564.16	5267.23	5727.68	6602.10	11325.91	5844.01	3156.65	5902.37	3282.31	2358.97	1975.66	1981.49	3139.35	5245.09	4766.59	4112.78	3831.21	1175.19	796.43	1490.33	1191.41	1180.23	2600.33	1915.03	1232.14
129			162051.03	1056761.12	37058.60	12565.54	7076.88	10029.80	9489.04	6236.11	4665.39	5363.85	6315.19	5493.96	2379.88	2736.84	4825.11	6761.92	5736.61	8310.13	3185.21	3284.43	2993.88	2270.43	2463.73	1753.17	1655.67	2881.52	2235.12	2018.94	2237.53	1823.41	1852.61	1904.09	812.62	2204.46	2901.55	1461.98	1920.96	1416.97	1412.05	2938.74	1152.25	1001.08	469.93	834.67	1364.34	1021.91	380.12
130			154949.96	3661391.25	76236.14	34556.51	46741.59	19288.33	35606.54	47443.92	31415.25	14118.88	18718.43	7524.20	13099.87	13692.50	16791.58	13010.47	22392.15	23887.33	9205.82	15430.85	14679.32	18941.66	12681.14	7133.76	12430.14	14044.86	10046.23	12563.66	14866.80	11556.25	13931.61	16034.49	11959.86	6587.15	8406.58	7239.58	4795.06	4800.50	3041.44	4849.79	6891.64	4131.09	2893.69	2426.23	2297.72	3533.51	8319.44
131			632798.06	2478729.25	88951.10	30095.12	21476.87	20440.52	23163.16	16117.38	7795.36	4746.14	5387.01	7192.77	2035.04	3818.41	3920.55	6255.51	4161.78	1761.14	1766.40	1653.00	457.05	1727.95	2299.27	2087.18	1733.76	1437.09	2700.36	1085.91	2809.13	2380.04	1610.25	640.63	1158.17	1008.12	943.43	489.24	1509.53	906.28	924.43	1347.67	618.44	729.31	620.00	575.03	676.94	405.63	453.52
132			421119.87	2179177.75	123011.45	7229.16	21304.03	7337.24	11053.81	8628.60	19117.89	10825.41	4851.62	5416.46	5556.62	2649.22	2514.27	7531.94	5676.83	5248.99	4713.41	4287.73	2242.24	3155.06	1654.33	3545.88	2833.69	2072.71	1828.05	1364.43	2339.32	3496.18	3627.59	2348.01	2950.66	1270.34	726.04	1375.70	1399.07	763.21	728.33	1220.65	443.02	875.42	544.72	1001.59	1130.88	395.42	2525.68
133			42721.31	1567954.87	93611.39	15010.97	26604.18	29803.91	14418.04	9350.50	20572.28	27329.46	20924.19	8137.72	12847.45	12421.08	16686.05	9003.00	14523.14	16762.13	14490.40	16155.74	19030.21	8912.58	4852.87	9114.98	12376.14	12437.85	7419.61	11295.72	8525.31	5913.64	2857.25	3805.24	746.03	5533.49	4580.95	6988.97	1937.99	3339.04	3752.67	3581.35	3600.97	2945.64	1811.50	814.90	2368.21	1296.98	1596.90
134			470893.40	5085304.00	416608.03	19063.11	14608.55	11943.63	13686.72	13767.09	14745.50	6557.11	11097.59	2564.57	2185.71	5388.11	1631.40	2421.09	9413.70	7296.02	9286.60	7710.54	8010.22	2653.78	2539.78	6145.80	6052.20	4378.71	4092.77	1564.28	1961.66	4313.32	3475.86	3526.83	2115.90	1139.06	1754.70	345.96	1708.57	2081.27	831.91	428.58	540.52	1815.32	2070.27	1279.85	2685.26	1210.68	1186.86
135			920666.50	12279797.00	1037539.12	14948.28	28268.99	17959.18	53985.54	30427.41	8461.25	10645.75	6279.75	1620.50	4389.65	2171.41	3418.59	3486.41	888.55	2216.93	6694.67	4565.84	3583.90	2679.48	1792.79	2232.90	2834.95	3454.92	3558.25	2763.57	2360.70	1977.81	1448.41	1617.55	1961.72	2072.69	2084.00	853.54	811.80	958.59	1496.05	1162.04	674.87	911.17	1044.47	1012.86	1335.55	528.91	1446.31
136			1479935.25	12846634.00	608530.56	28099.77	31076.52	33317.55	28581.14	48877.45	36163.30	17877.63	7039.72	13640.12	10101.61	33078.53	32529.36	16780.80	11929.10	16041.91	31940.19	25995.02	21594.76	12468.18	8852.75	6915.25	6814.29	4420.86	6456.50	4709.05	12292.37	17124.37	11726.43	3934.77	7613.52	11384.53	8576.99	7280.63	3066.01	5832.49	4459.32	1884.03	4594.32	2738.82	2143.09	2861.21	1881.78	3270.98	2462.51
137			8219690.50	34949800.00	6852100.50	117576.88	65799.52	31512.23	27550.16	21311.40	28431.74	15799.02	7494.46	3059.62	6177.75	7307.88	14491.48	10746.39	14120.93	5915.99	5636.88	5410.54	3976.32	4607.44	10134.81	6668.48	4115.85	3984.73	4238.00	4343.00	4362.61	4483.71	4279.96	4207.01	2714.61	3301.95	4562.06	6040.79	3537.68	1123.92	1671.75	2482.79	1918.04	3161.63	1071.52	1938.38	932.27	406.40	785.08
138			1966278.75	6428566.50	673962.18	38854.87	18209.32	29575.35	43287.39	29587.21	13233.29	11445.25	24967.12	16168.24	14289.04	17594.89	23652.19	26137.32	10009.53	12913.86	14442.19	13258.11	13256.68	17447.29	8502.63	10149.21	10717.12	19139.82	10506.78	8642.71	11236.64	7742.04	4274.11	7103.47	5043.33	5872.46	5177.93	7637.60	8705.57	4241.01	3083.79	2583.85	2623.19	3533.51	1914.98	1781.89	2069.26	1116.87	1263.19
139			3441777.50	34864776.00	2175626.00	92071.21	11258.88	93410.28	86291.82	33742.86	89940.44	28802.14	15476.40	53405.26	8117.01	22492.43	4523.80	4171.97	36661.63	9077.50	31452.50	16843.88	4681.53	1823.87	11426.48	10995.05	5397.45	5854.81	1016.47	4572.75	6053.60	12822.20	20187.96	11065.11	6726.90	5204.34	5175.61	8770.93	2588.18	1323.00	2194.17	1096.00	2610.67	1028.03	2625.44	1139.15	2937.11	2778.68	2359.26
140			123712.42	3209897.50	92510.97	20817.55	21416.06	21809.93	13192.74	39392.26	33274.30	17922.71	9105.29	12010.44	13029.40	13497.18	22543.74	15697.58	16878.19	16638.24	7416.98	6507.24	3064.36	8708.02	5051.38	8438.46	10575.07	22322.58	16053.70	8526.80	2328.13	2225.25	4766.59	3069.72	6199.51	3791.23	4494.80	5348.18	3003.86	3479.43	1213.44	1592.04	4108.51	1757.44	1472.10	956.78	2622.78	1988.19	1286.27
141			1013936.00	2980220.00	593988.75	22486.48	17852.20	35256.54	47035.49	29764.18	10070.45	7985.51	3220.55	2001.73	2411.35	2121.63	1680.32	1774.09	3205.21	1825.26	1873.69	1295.40	581.48	1212.87	2859.95	1317.96	881.10	668.64	568.57	463.26	747.24	1770.85	1014.36	558.91	299.57	374.76	271.12	423.89	467.48	603.94	504.04	480.26	375.19	164.74	185.27	158.31	132.82	349.11	400.09
142			2015913.62	6262368.00	247547.81	16120.16	29464.65	19801.19	28011.77	17323.60	35274.58	32478.37	30902.76	5116.35	7250.11	5590.00	7375.78	7066.28	4840.76	5218.72	6271.84	3324.77	4301.51	3923.97	4213.96	9006.40	5456.44	5848.16	4661.66	6650.91	6794.98	5350.26	1492.37	2929.89	8714.22	5476.84	3931.14	1787.17	1512.14	1919.13	1284.73	1508.00	1672.99	1268.39	3093.74	1434.61	2505.59	2052.46	1583.42
143			118723.03	1172274.37	62190.82	15621.49	12885.65	7515.04	26770.68	34077.67	22577.18	15526.62	1878.05	8166.43	6845.79	23598.81	6385.74	25356.91	23075.31	12183.96	6615.84	4692.75	11778.52	14809.74	14204.39	5438.90	4042.72	2234.15	12219.22	16299.63	6260.08	3912.15	12545.23	7612.94	5245.63	4731.45	14732.71	9597.10	2088.59	2181.57	3778.18	4702.98	3746.15	1540.30	1707.81	903.98	1831.97	1897.86	4396.51
144			283970.65	1331951.50	90804.49	12226.32	8435.47	9742.29	11176.85	24442.37	26466.36	11072.28	6384.92	8046.41	7439.57	9369.03	8660.23	2993.34	3417.41	6405.39	9079.93	4765.44	3071.20	3902.66	4231.06	3211.45	3234.42	5405.59	3600.33	3075.70	5108.13	2207.50	7325.70	2960.19	1904.72	3100.45	1371.23	2307.40	2261.89	1637.30	772.63	634.61	809.85	1274.07	1301.07	1154.71	903.22	1089.03	1014.65
145			237801.78	4418564.50	259410.23	23007.84	22631.76	23670.31	13892.66	4151.50	2912.17	6298.58	15227.04	16394.99	12379.00	17349.54	9687.17	6933.40	9943.00	9515.90	10615.29	5959.63	8181.91	7541.24	5362.99	2126.25	2962.00	2331.15	2081.13	3029.11	1096.16	875.59	2609.82	2986.73	2462.67	650.48	1830.98	1713.88	2156.94	2746.61	1528.08	1606.43	930.61	2313.47	959.42	333.31	460.38	655.68	1720.08
146			83905.74	4158753.25	147518.17	10228.75	11064.56	20086.07	17885.38	12681.97	13744.95	16079.23	11775.98	19571.00	10546.15	16485.29	30014.09	23482.59	14976.85	23739.76	9286.58	5931.49	7305.36	15115.50	16901.44	9725.82	10466.19	6457.26	11795.57	5262.91	5545.69	7954.91	6948.22	4251.34	1865.82	3412.50	3317.65	6886.23	5626.77	2979.81	3553.82	5329.16	6915.62	4129.20	1986.33	1310.99	2227.63	2020.23	2958.75
147			245419.87	1118605.25	50315.33	6706.64	8318.11	9816.42	12846.43	9297.48	5662.06	1308.58	1346.62	2285.55	1908.74	2284.87	1885.63	4169.33	775.37	1307.24	2062.76	2896.46	1958.60	1712.30	739.34	1043.58	1536.93	852.50	856.55	330.62	974.19	2254.18	2085.48	1797.02	757.37	1014.42	656.08	609.16	505.44	1027.67	244.69	1136.90	773.17	1023.83	1187.06	1103.29	510.14	283.73	388.60
148			266852.15	2071033.62	96959.03	12933.13	13422.67	10874.70	23671.58	56143.90	24946.22	8291.35	6087.60	5264.94	10029.21	6842.26	3572.31	3022.84	2932.97	3679.42	1635.58	3941.42	4518.36	4986.79	2360.92	1794.53	2669.26	2184.90	1410.66	1634.07	1320.53	1180.64	1658.05	452.63	2270.29	3205.16	2271.03	1698.81	2168.94	1283.57	559.92	836.44	2848.50	1604.41	999.19	700.49	1514.56	1492.46	968.67
149			479816.71	3607080.00	108317.72	15736.28	21536.95	52208.03	28536.12	11555.54	4489.31	11706.64	17571.41	11065.87	3819.92	6821.54	4370.85	1559.98	1495.54	592.68	5729.80	13466.30	4461.98	2788.95	2840.01	3073.53	1926.24	2603.31	1868.41	2804.36	2882.12	1852.47	2794.02	3992.60	5775.65	2755.17	1384.82	1364.77	994.43	802.11	686.51	2260.64	3781.93	2437.95	1279.38	1613.75	1385.63	677.89	436.75
150			160103.68	2039123.75	49185.45	6122.48	3497.89	4140.20	5893.89	6732.11	5974.25	2616.82	1988.05	2326.82	2878.86	2105.35	4284.10	2421.34	2214.92	1635.93	1258.05	3638.26	1974.84	1366.62	1320.58	765.73	2012.47	1073.07	1553.59	1427.22	744.27	775.60	934.83	1160.80	548.34	572.95	991.86	290.98	756.82	1763.56	1221.31	2058.90	555.95	692.05	1209.96	894.82	983.49	276.38	202.96
151			455292.53	1551656.25	132572.21	31568.03	39645.29	32471.34	45268.87	8700.01	9165.90	16488.16	7199.86	7452.56	5836.15	2779.23	4743.83	4675.16	8298.06	7789.44	5466.15	3144.03	2765.71	4208.90	2408.95	1349.89	4693.99	6076.94	1322.07	5875.97	5875.35	3860.88	4829.03	7311.46	2187.96	4340.96	3751.06	2648.17	2485.32	1842.64	1447.20	325.19	640.79	957.01	765.49	493.91	1025.70	655.46	1197.42
152			369064.90	1903137.62	106735.93	24906.98	18316.65	9526.95	34362.42	17816.51	13344.08	6324.17	10821.45	9764.95	10569.91	2627.51	2102.12	3078.21	2665.53	5440.32	9133.32	3792.27	3305.50	6132.49	8114.64	4332.92	2614.79	1293.51	3530.10	3059.36	1619.18	2081.20	2150.27	2230.38	1660.59	2987.01	8533.04	5297.12	2567.96	2553.47	2014.05	1858.57	1500.54	2073.99	456.30	1380.45	1620.30	890.49	217.28
153			362711.56	1228315.25	150763.64	17054.23	8197.52	11628.24	16912.41	17175.48	16102.79	15396.95	9752.90	7098.72	9908.54	6261.76	7450.92	12340.83	7206.09	3752.96	7877.63	8695.16	7532.31	8166.63	11977.08	14762.26	13216.41	4985.59	4032.54	5347.83	2960.39	6047.23	5705.07	6484.88	4063.52	1647.76	3367.25	2468.81	2871.57	3641.77	2679.80	3912.52	5595.36	5609.61	1858.74	2437.69	2249.39	1670.82	1860.55
154			2694656.25	27165054.00	5020181.00	7836.72	6459.06	10511.19	10472.93	13844.56	5293.64	2137.57	3004.28	3557.55	5701.34	3216.35	5949.04	10503.06	7786.88	5186.52	4265.54	3764.55	5741.21	2812.03	4723.77	3393.12	3324.35	4055.14	6284.52	2476.01	1320.47	1169.29	1462.90	1086.30	1681.96	1107.88	1072.56	1634.61	1726.54	3770.51	3482.06	1758.66	2001.72	1405.67	1170.19	1125.61	1013.36	1029.08	790.55
155			539668.87	4285881.50	112808.03	51042.89	50426.85	26711.31	19999.30	31100.05	10789.85	13590.54	6177.24	7703.77	11334.68	2683.88	3674.69	6444.59	7284.61	10028.26	10886.15	10254.64	4877.76	5668.55	3091.64	1800.93	4097.36	3942.67	7801.35	4887.82	6015.70	3881.44	7531.52	3590.08	2335.95	1416.05	2018.83	3040.36	2134.16	3937.40	2093.98	1400.23	1696.66	969.31	1351.82	2718.68	2191.09	2430.46	1113.99
156			3936858.50	15402410.00	1363212.37	10886.81	21449.41	37702.48	26533.32	16192.08	6415.40	5391.48	6200.12	8098.50	5456.35	3837.71	7769.38	3170.64	8085.24	6510.06	2013.94	1544.68	3058.41	3820.66	7313.22	4972.90	5230.46	2948.71	4982.25	5183.25	2668.20	1802.53	2965.20	3574.20	1895.74	2550.02	1801.25	3375.08	3492.75	2827.17	1302.33	2165.69	1214.63	1259.94	1666.84	977.47	917.40	1550.60	712.92
157			3691952.50	7000061.00	511873.28	32699.18	11393.94	5279.16	17042.17	18467.68	24629.75	7197.45	4836.49	6582.10	1801.63	3479.54	1954.49	3742.71	2941.45	1461.76	3170.88	5799.17	11635.47	4894.49	3171.01	3609.58	5914.31	7235.23	4817.56	4017.87	3935.53	4179.48	3001.71	2389.04	4092.98	2605.75	1157.96	1140.91	1442.07	1546.72	964.43	1183.98	541.83	816.16	1158.25	601.45	1094.53	1036.22	1122.62
158			412555.06	3057764.50	200112.92	11580.34	9501.12	19981.05	20283.78	27974.30	8998.91	5421.41	14654.40	13207.17	9255.42	10998.77	3911.52	6055.75	5573.18	4978.72	5051.92	10169.38	10036.06	7639.67	8770.97	6493.47	5431.04	2500.24	1810.95	2901.08	3114.53	3022.02	4264.32	3904.91	5132.97	588.65	2478.50	1703.73	3972.78	6018.16	3179.81	1264.64	2204.51	1050.92	374.61	718.86	426.85	579.94	462.83
159			321643.31	3678130.25	161386.34	23379.84	20354.57	26021.87	38316.30	13068.72	10437.22	5103.20	2577.23	10639.72	5679.22	1689.45	1908.93	2890.16	3360.80	4374.95	2735.41	2990.12	1269.72	2303.98	7986.73	2717.62	1564.57	3316.61	3930.11	2534.80	2387.71	1746.70	1438.26	1460.41	1062.69	1022.46	2444.41	891.86	1414.20	1612.43	1366.27	1509.12	1729.50	1336.84	1715.35	1289.77	715.19	1204.08	1058.07
160			579460.06	3341392.50	419860.62	35249.23	13073.07	8148.58	7282.01	16439.01	24521.69	6866.04	3819.75	4151.08	6732.01	7076.06	7192.24	3464.47	5664.39	4736.42	3936.95	9245.41	4398.94	4807.86	4453.31	6259.24	6101.61	9683.26	3139.84	3411.38	2489.30	1754.85	2430.84	2425.90	3639.18	1896.92	2385.75	2077.61	1316.55	536.93	1444.14	1638.72	1097.34	2182.69	1832.95	1021.23	963.06	794.42	977.43
161			319498.06	1646143.12	32963.07	10512.59	7543.71	12112.90	13021.35	18196.94	8108.77	2164.96	6075.17	12075.04	4892.55	4003.21	3336.36	2878.93	2905.82	3879.92	3570.90	2692.38	7901.18	4382.87	3994.24	2549.43	1582.61	1252.15	1708.31	1386.13	3115.44	2358.91	1523.43	2825.82	3304.13	1165.49	1131.48	1660.87	1227.49	1478.01	881.91	649.35	1009.08	1509.78	557.62	876.94	995.74	645.38	455.36
162			3008899.25	15677498.00	1463173.62	13588.75	7394.43	7247.90	7966.97	7084.60	18929.24	12721.06	9385.29	5000.60	2157.03	5709.46	7796.14	6944.86	8021.96	5787.02	7234.44	3354.19	3131.85	6310.36	5021.28	5228.42	7781.49	4638.39	4108.65	6466.37	5906.22	4166.18	5209.45	4623.86	2743.55	1752.34	1413.46	1323.56	1653.52	931.97	1367.93	1092.01	1784.03	2264.71	2034.33	895.15	942.59	599.26	587.05
163			469448.40	2122727.25	52469.87	7721.92	19265.81	36509.37	44668.89	15750.59	8170.80	5795.51	8890.71	7201.83	7810.59	10090.21	4477.80	8775.03	9073.86	1714.70	2552.10	7793.49	14137.57	3135.29	3510.76	1985.57	5806.02	3150.37	6336.42	15785.45	13999.51	7866.18	5750.12	8333.36	2481.88	2523.13	2621.11	2701.77	3630.44	2649.01	5365.78	1528.84	1446.08	657.01	867.41	1512.87	3001.79	1920.81	1484.83
164			198634.57	1087492.37	66672.67	21685.59	12634.50	12107.64	11582.16	18197.72	11119.65	9115.28	11397.33	10416.99	6233.36	4920.14	5313.45	7167.46	9508.02	10420.93	7348.96	5029.74	8461.13	8779.41	4695.13	3656.65	1418.69	1901.04	1793.07	2687.99	2393.02	4362.70	4307.17	2024.87	1396.31	1686.43	2231.46	1904.61	1415.29	1332.61	457.17	1974.51	2108.25	1025.62	698.76	1713.72	1119.10	1054.21	415.17
165			116758.85	1229069.62	109113.10	23668.58	29906.08	12590.61	8560.02	19199.38	32357.51	18584.19	29166.38	12734.93	5022.52	5529.72	1931.45	5655.10	7544.38	2009.33	1724.35	7114.34	4485.84	1373.17	4039.52	3552.78	2429.59	4016.07	4067.67	1599.21	3180.27	3956.33	2963.59	2764.05	2382.85	2508.66	5802.66	2746.88	2886.86	1724.34	1936.92	1980.76	3093.06	2920.06	2117.38	1624.13	1683.37	1357.95	617.09
166			194229.53	1176232.37	62177.89	6113.13	2834.00	8446.26	8777.49	4173.26	2480.56	5222.25	5282.42	2063.96	6130.29	3288.21	6616.75	4493.37	4742.77	2000.85	3798.82	6210.10	2908.34	1087.40	2511.71	2475.10	2165.02	992.75	2703.84	2823.01	5108.03	2586.68	1840.46	786.66	2234.50	3202.09	1534.04	1661.71	721.42	370.92	557.33	438.47	1416.85	1222.68	1834.62	2158.44	304.97	950.89	880.83
167			215313.09	4564041.50	140285.21	16463.59	18380.10	10548.08	21329.97	23795.82	30802.52	9865.05	12495.51	10727.70	10176.02	17115.86	19062.25	11436.15	24249.84	10657.52	8969.09	5836.95	5614.01	7247.93	4753.64	5424.53	3015.64	5642.34	4429.32	12135.96	11200.04	6656.52	4351.66	5390.02	5057.28	3802.59	3880.88	1927.68	1712.92	3938.65	3478.81	2438.79	2559.26	4342.53	2796.03	2169.61	2411.41	2447.14	1446.58
168			343388.25	915286.50	58690.43	18209.80	12294.22	12843.49	27756.85	22612.24	7157.95	4397.48	9004.20	9052.81	2902.71	2419.75	5818.35	1936.10	4268.33	5629.03	5139.95	2663.67	2383.25	4738.16	3874.60	2474.56	2346.43	1750.72	2118.24	2383.42	1932.31	2158.99	942.07	1061.78	1520.80	1877.42	1358.67	931.35	1360.52	1482.34	1200.43	774.25	1720.67	1386.22	1013.51	932.64	490.59	689.09	576.78
169			3303576.50	10949105.00	1240688.12	24384.06	13306.73	21950.26	22495.04	16567.22	17855.80	14595.98	12908.54	6159.98	4555.15	8733.65	6994.04	3925.88	8635.60	4655.97	8495.20	4141.06	3923.18	3458.02	6598.81	3859.24	5987.12	6401.28	3650.67	3828.02	4644.32	3949.36	2255.44	1276.26	1455.58	3349.79	3499.99	2840.25	2200.90	3295.48	3523.12	1657.14	2670.40	2732.63	1937.39	2049.19	1604.77	1220.25	1598.41
170			2387052.50	12839323.00	997292.37	12119.84	3757.12	11267.27	16757.26	14494.04	9697.42	2834.76	2765.45	4304.47	6964.69	9589.14	5444.60	3370.26	4112.38	4309.02	8343.89	3973.34	6984.44	2364.39	4227.52	4419.67	2213.34	1153.83	1898.14	1938.36	1512.24	1969.40	1688.71	2509.24	3435.01	1319.14	1240.89	996.27	1579.10	1412.70	1883.37	647.26	824.08	655.42	651.86	872.52	2222.35	1232.66	779.09
171			1621590.50	19114882.00	1940429.75	52634.03	23335.14	32195.51	49171.42	27994.81	21841.18	19040.44	22054.00	18051.11	17720.54	9103.59	9410.83	15844.15	9430.50	12413.00	6440.57	8657.30	6991.79	5072.34	7087.05	7894.55	4641.40	8203.27	8997.95	23413.35	6769.82	7358.80	4992.68	3240.61	8573.89	5821.40	1281.28	968.28	1501.62	4293.54	2532.17	1310.02	3600.93	1511.18	1001.26	1764.67	646.72	1267.06	2277.89
172			4980471.00	23463640.00	1120477.25	14804.74	12154.78	37045.95	26704.03	48325.78	18037.69	15897.28	27261.92	12920.28	8366.28	8657.27	15108.65	6134.08	5868.93	11928.89	4654.17	3967.60	7664.76	6654.62	2257.49	5460.72	9772.19	6708.59	5096.18	3599.51	3114.45	1937.53	2491.82	1179.56	2826.11	1328.24	4192.91	4264.81	4869.07	1890.23	1220.08	815.99	2798.50	1296.55	2139.98	1751.84	825.49	2310.28	1265.52
173			276897.84	4718503.50	269930.12	5806.99	6835.72	10410.32	13877.65	13000.67	21596.43	3963.84	4944.65	4316.14	5875.49	5810.63	5789.98	4583.34	2215.54	3832.55	1862.30	2445.43	1268.11	1867.45	1722.53	657.05	2154.71	2504.16	1393.57	1710.67	1934.81	1983.85	1759.05	1781.88	916.54	794.42	1446.48	1338.73	439.68	480.87	546.89	785.66	1784.43	868.78	682.50	1574.95	1656.78	825.25	1351.50
174			2911437.25	5461425.50	614365.93	28227.18	20066.31	8176.17	16059.21	14229.42	10198.64	5151.99	5672.71	3548.05	4920.63	5517.72	2948.69	3937.48	2394.03	2565.67	1751.95	3481.37	3972.23	1528.44	2007.80	3077.52	1407.78	2947.27	3506.52	3601.17	2507.02	2217.67	1464.18	1214.90	682.01	1191.34	753.29	1183.38	1022.32	1217.03	969.67	769.84	829.60	579.18	543.30	493.82	555.46	341.78	285.02
175			240650.78	575340.75	69988.66	8015.98	13444.78	19423.42	18769.44	16987.39	11676.29	10248.17	13578.34	5506.04	9712.12	12438.14	11129.04	3489.99	2347.22	2071.49	4051.57	2739.99	4086.33	7781.64	3791.67	7055.14	9961.05	10668.64	3616.67	6348.37	4567.99	2162.02	2545.73	887.76	2038.81	5235.35	4066.14	1689.12	1846.76	1550.12	1602.83	2361.76	1243.99	859.13	779.00	984.49	1226.86	1156.27	1656.04
176			241585.59	4442500.00	156318.59	19568.08	24667.24	8659.56	21274.74	42535.05	50729.03	28085.06	24889.89	23583.44	15769.13	11174.65	3270.39	5662.87	2172.23	2698.91	6289.97	3922.38	7887.31	9668.08	5345.24	3198.76	6018.58	6227.29	4274.15	5433.67	6137.20	2167.46	2677.48	3535.42	4956.49	4018.78	646.27	1084.74	941.07	1310.45	2823.73	2881.16	879.97	697.91	1203.54	894.49	711.26	708.11	960.99
177			98155.35	694228.31	22990.93	6678.74	3959.96	5687.42	38659.79	44338.66	11773.03	3630.49	1146.68	959.13	1150.26	584.92	672.53	659.41	266.35	467.05	770.39	429.83	557.51	434.51	208.82	381.35	309.51	159.10	714.04	610.82	377.48	364.20	377.92	258.64	227.68	351.92	185.68	178.14	284.79	105.88	260.56	107.14	85.97	184.85	193.23	148.44	295.68	130.11	115.40
178			6413660.00	21367998.00	1449197.37	29158.50	14970.44	10825.69	15216.73	10876.04	7713.35	11313.78	4434.60	10706.54	11289.80	10882.71	10289.42	9979.18	2357.75	9498.13	15989.20	8230.84	4720.70	6748.16	3706.30	5148.28	6037.76	2567.10	4118.70	6063.21	4176.35	3742.77	1796.05	2957.62	2592.42	2912.26	3909.56	794.14	1048.57	2488.14	2024.95	2020.05	3832.84	3739.12	2341.32	2089.64	1958.32	563.86	938.71
179			578480.50	1977911.25	139906.93	36051.53	45583.15	27811.25	62739.33	50176.58	17533.13	42531.50	32187.33	21729.40	15697.94	8932.39	31873.17	28480.76	22139.87	8151.79	11110.67	30659.20	17876.76	10741.70	12087.65	19295.81	20389.15	12686.69	6295.05	11353.42	6188.47	5086.44	10253.39	8362.69	7054.74	7563.24	5640.43	3290.96	2885.74	2343.24	1814.54	2028.35	6264.29	1516.22	1168.98	2258.61	1970.99	2200.57	1899.69
180			1039803.00	7355692.00	266226.84	15473.76	9026.68	9766.60	6215.35	28676.98	13707.72	5624.58	1843.64	4550.02	2339.66	1891.46	951.20	2753.27	3439.05	1007.60	1504.11	1513.87	1527.06	1321.17	1950.07	1869.75	490.11	634.24	1653.70	1552.20	1830.60	591.35	756.63	735.48	354.33	777.72	301.30	353.30	689.83	1104.99	565.89	400.13	527.42	1108.74	196.53	516.94	164.95	146.80	199.62
181			2440959.75	6606889.00	589665.62	15650.11	16071.39	12934.31	20853.10	38620.28	27527.56	4870.53	5571.83	6507.31	6383.46	14851.31	9887.95	8054.21	7331.84	5850.49	4210.16	2884.78	8773.78	5315.51	2901.34	2744.35	3623.84	4054.52	3675.94	5311.77	3447.88	2494.85	881.86	3265.16	3230.73	3539.61	2183.86	716.90	1136.11	461.38	1328.63	2011.48	1153.40	1419.32	2041.85	689.46	767.52	817.12	1423.90
182			70721.47	566155.81	36907.64	6016.24	3752.61	4259.29	11199.90	12267.24	9906.84	4920.13	5471.03	2371.92	2159.00	3660.73	2375.29	1806.07	1305.71	2141.44	2473.75	940.66	1271.05	2101.31	1348.70	1189.05	795.15	1200.88	891.80	1196.86	1596.71	527.04	731.87	600.59	462.62	457.31	567.77	475.86	671.72	585.94	454.14	314.42	156.35	359.48	263.13	202.08	401.96	169.52	125.56
183			145775.62	828063.31	57242.89	17195.79	8429.90	5906.36	13611.40	11886.73	4984.79	7126.53	6495.36	8540.42	5716.99	7314.46	5732.74	2915.61	8609.95	7111.96	2025.73	5322.60	4082.87	4318.24	4259.15	2731.46	1444.34	3469.98	2310.09	728.61	2894.87	2185.07	1452.26	2691.14	1711.19	3681.79	1217.11	1913.18	1161.42	415.60	740.42	1052.08	2202.19	1849.57	1696.88	911.82	647.12	608.29	446.69
184			948381.68	7661188.50	935993.43	31569.47	27924.12	5608.30	6701.64	9818.45	19447.33	6902.00	8238.66	8614.15	11830.75	3233.94	3753.33	4002.15	2757.62	2312.92	4408.32	3341.61	3117.75	3714.17	3583.22	1967.47	798.71	1933.15	2696.33	1868.89	1375.68	1405.08	2824.90	2104.59	3158.70	1813.61	1411.96	1946.85	1655.85	997.76	676.22	1379.35	2801.13	1160.52	585.51	506.04	853.46	1362.72	1562.76
185			348495.46	763460.37	54791.28	5818.11	8203.22	3249.17	9338.83	13506.14	19400.79	10213.29	5066.85	4381.51	1990.66	3039.31	9650.84	6052.06	3199.56	2706.23	2511.64	5989.17	5518.57	521.94	2552.48	1356.58	466.89	1112.39	639.90	1212.14	518.86	2341.42	1686.83	901.30	4379.04	2766.02	1710.49	1612.27	757.90	754.11	1025.42	2828.40	1715.30	1190.04	626.89	658.59	706.78	804.53	754.28
186			36473.15	595134.25	35315.66	11421.87	10754.43	10393.72	8843.80	1911.10	4665.12	2188.51	1437.85	2259.62	1774.95	1876.33	1449.28	2543.77	2271.38	2390.32	1684.82	586.18	488.23	642.27	604.94	278.87	1654.57	1865.45	1627.28	325.29	822.54	494.53	1025.50	627.97	405.19	534.56	588.67	701.84	1005.11	358.66	566.28	490.28	806.96	278.89	215.23	87.44	67.23	60.19	344.64
187			1722992.87	3623066.25	468241.78	23951.17	13002.10	8151.10	3970.98	3192.89	9205.95	9781.86	17055.74	8345.65	2396.01	1879.73	1623.08	1628.72	2532.40	2555.29	2843.77	2913.69	3406.70	3171.14	3287.69	1722.62	909.63	1384.72	2455.95	1506.04	1883.61	1196.48	1009.90	2166.02	3308.65	1545.61	1874.74	1273.28	1243.33	1047.15	837.96	942.11	2128.13	1754.59	1374.53	904.30	363.22	233.27	381.78
188			1697918.37	11297090.00	929701.87	16478.92	7695.52	32933.04	17974.77	10599.54	4767.21	8084.95	8702.62	8273.93	12448.86	3489.36	4512.08	3825.68	6878.28	4307.53	2912.38	3990.36	7690.33	4836.07	4408.04	2637.89	4786.12	2934.66	2546.53	2788.83	3898.73	4801.06	4249.34	3300.67	2489.51	1355.54	1813.45	2619.82	1687.87	3252.93	2261.30	1071.38	1337.53	998.54	451.87	1635.37	2658.94	2499.92	1362.20
189			476219.90	1924920.37	119796.65	32240.43	16880.38	18549.15	20768.17	28331.08	19528.36	6468.09	5812.24	10302.16	7361.79	5229.74	7329.09	6587.37	10305.64	14243.17	9434.65	6916.52	12038.80	16138.99	20460.27	10698.78	14525.88	6262.58	4557.11	7094.76	2236.88	723.66	1439.74	2722.23	4791.56	6688.28	4851.81	2300.30	1677.80	984.23	1612.58	2699.88	1749.90	923.00	2801.80	2889.14	2218.13	688.78	807.65
190			108177.90	9485306.00	183332.03	146860.42	40341.03	46677.91	38196.41	74366.05	24729.23	29499.18	43842.57	41544.37	46148.41	30561.67	58240.82	35179.34	27268.42	10824.51	32822.83	16768.69	13351.25	14961.12	11153.96	33245.20	28285.41	17931.84	6396.17	5048.73	11325.07	26271.06	11657.14	7106.86	13477.82	20685.67	14880.79	9781.35	5088.38	10964.64	13036.68	13565.33	6641.24	3221.31	3354.76	1023.79	4705.62	2779.81	3649.11
191			414075.12	5773639.00	219785.28	15785.92	21362.62	14467.77	21791.16	53112.12	56897.60	24878.03	22628.25	12548.19	14100.85	14227.46	15474.81	9473.76	5483.65	12307.77	11982.45	10498.45	20873.11	15402.44	7769.95	5620.90	5789.36	9586.71	5473.32	2566.21	3746.77	4266.47	7414.12	8375.24	3160.27	4522.76	2901.33	3529.53	3240.87	1804.23	3368.64	698.15	2089.04	5735.71	3384.37	2778.90	1900.81	1234.91	1327.35
192			621071.25	5227026.50	182695.98	7094.99	15244.09	16993.15	15267.60	13037.06	7784.66	8892.54	9808.27	6605.48	3896.92	3025.19	1174.22	1848.97	2024.82	8940.99	6560.70	3411.38	1141.71	1028.01	2281.44	2201.89	2304.08	4520.66	7132.14	5354.26	5192.60	2326.86	3915.98	4977.54	1411.98	2334.73	4839.49	2437.29	1460.96	1044.50	2330.30	1410.42	1236.27	900.50	314.50	882.99	1055.26	889.29	767.59
193			220250.20	2252082.75	95460.05	21938.57	10016.62	5190.33	2479.92	9512.70	2850.12	1319.47	1814.65	3974.52	2721.71	3734.82	2443.78	1502.86	1800.06	2254.51	925.87	841.28	1430.84	1396.47	1088.47	509.12	1381.81	989.43	1670.98	1414.89	1357.40	911.35	879.75	1564.13	781.28	610.69	755.00	697.84	803.26	1288.30	395.29	852.42	1062.00	1327.76	1501.92	314.14	274.65	329.20	161.50
194			50979.36	1291661.12	32851.49	26265.98	15295.00	5697.38	13722.53	18398.75	6558.81	3118.87	4860.43	9725.01	11924.03	2884.34	4376.36	3307.94	8693.75	4713.27	3857.47	5631.15	2655.56	1368.10	1218.85	961.90	1948.98	1546.91	1309.82	962.91	1813.23	2087.15	3710.83	1995.47	3709.08	695.52	849.48	1265.71	1154.20	1336.02	3462.82	3705.73	1645.95	1226.10	1079.83	582.80	878.70	1016.44	529.49
195			2143627.00	6739140.00	756572.50	23423.13	15579.68	6473.44	26241.07	39325.01	18560.18	4980.15	4333.78	3139.91	1832.12	796.09	2397.72	1438.59	915.51	557.67	2623.22	4342.97	4040.98	4185.36	2481.43	1443.45	1564.46	2365.19	1757.74	2217.71	638.87	975.32	1236.05	1857.13	2601.41	1965.94	1150.48	798.45	830.62	991.91	1640.42	1214.46	1554.09	1151.15	673.44	961.96	1051.07	441.14	320.92
196			101019.07	1507647.87	79173.33	8317.68	13561.87	11960.16	11219.16	7120.95	8372.15	6859.25	8710.65	11802.68	11763.69	3872.32	9728.54	9977.84	6832.05	3243.69	7269.42	7120.67	1908.71	2855.95	4057.11	6472.39	6545.81	3715.77	3887.15	3436.08	4222.46	2227.90	993.95	760.15	1447.13	2418.58	1915.59	1471.91	1570.05	1772.40	2472.17	1403.50	1105.60	1878.50	1419.37	875.13	986.82	368.83	1374.99
197			122451.67	1361606.50	54270.70	32949.74	47319.18	37601.84	41245.63	57861.10	21552.33	9610.82	21763.30	28586.11	22600.05	15368.10	6730.62	7405.02	12810.38	5176.48	1624.08	2948.43	3080.23	1260.49	19684.55	11671.79	1695.51	2257.46	2932.64	4222.97	1662.54	4663.65	7682.95	3714.78	3131.94	4440.73	2882.72	1138.33	2078.98	5785.19	3868.61	920.79	1189.30	419.16	853.14	680.51	533.41	622.65	360.00
198			54477.28	660805.75	44156.11	36555.39	33142.89	12033.54	9614.69	27581.93	22071.44	6798.25	14616.85	14323.05	15041.36	22019.81	14143.15	5122.59	28844.83	23974.78	7239.62	6524.27	4849.04	7223.03	6660.10	10770.40	7407.49	5792.91	5106.11	6014.73	1305.82	2892.68	3195.46	7471.75	5881.86	5359.32	1610.80	3063.00	3229.33	2709.22	1462.64	1103.61	2672.30	1562.42	2296.88	3344.88	4168.60	2120.19	2555.63
199			72819.33	1384113.00	40015.68	22987.51	26115.18	17072.57	10963.29	18338.30	15188.68	11281.69	16637.89	8722.73	32380.72	9414.61	17722.69	10638.70	7588.77	3741.70	4048.05	3484.63	4036.86	4489.55	4564.97	6646.43	7233.70	6847.52	6428.96	6880.39	5635.16	6322.26	3294.88	4799.88	2969.52	3474.55	3075.45	3943.87	3205.53	2541.41	1813.17	1678.15	1719.05	1862.88	1937.30	2099.12	1202.51	1358.16	1256.96
200			673591.18	3815327.25	266662.56	40053.60	23192.82	10694.93	14751.01	7412.61	19324.60	12643.60	11565.42	6594.43	6847.94	7103.26	8935.74	3752.30	3420.07	4340.49	9560.68	8373.72	9199.56	19710.99	9910.87	2253.28	1143.84	3398.45	2571.55	1515.01	5228.11	5939.44	4991.43	5083.35	6388.60	4679.60	1195.04	3187.10	4713.83	1960.38	2415.38	2434.20	1935.60	1800.34	795.38	425.61	1212.80	837.83	1730.83
201			1208259.37	19417984.00	2583164.50	19817.23	14506.35	9162.63	10010.95	14129.85	16305.71	10291.60	4900.13	9958.53	3189.99	3208.74	4103.24	8005.14	4913.07	3216.05	5336.75	8411.94	10133.45	10550.75	14397.83	7157.15	5062.19	3136.99	2989.09	1575.36	1260.00	2904.22	2801.17	3701.45	3731.90	4943.70	3527.27	1633.46	1616.88	731.71	1632.25	3172.54	4161.84	2667.15	2902.90	2801.94	1452.04	571.79	630.82
202			245734.20	1694601.62	172579.43	7454.58	7282.96	4828.83	4800.42	7722.19	16698.69	9649.89	11216.76	4386.65	5134.32	4779.93	3326.68	3174.16	1974.49	3062.82	2158.08	4179.76	6964.92	3684.34	3688.75	3258.36	2631.16	2286.22	2718.32	1901.53	1437.55	1033.94	2212.57	2527.47	1340.53	901.85	1099.29	2091.20	2384.52	1661.25	755.13	742.42	798.40	1088.16	907.07	591.75	1059.59	557.81	519.14
203			1219936.25	21469252.00	1652218.87	24350.39	17478.74	27108.81	28902.44	28435.32	18398.65	12045.72	4180.89	4716.55	5877.40	1900.11	7450.45	13894.10	14102.44	10465.64	6742.35	8205.67	5315.43	5421.95	4661.82	5309.76	2188.97	7457.73	10805.84	4694.89	12487.77	6535.54	9935.30	1543.41	6666.94	9009.86	1920.25	1077.03	2848.86	1940.44	2941.11	1107.18	4509.89	2775.82	1506.33	595.91	1135.02	1252.48	1486.79
204			1399965.25	4081142.50	1441916.50	50983.34	7237.48	13009.12	19616.99	13745.78	5941.65	2397.32	4214.51	2603.52	2330.91	2927.97	1233.86	1606.46	2766.40	1400.17	840.49	2871.11	1672.58	1903.96	1908.34	1384.03	1033.42	1183.75	1274.53	1448.00	949.17	948.90	777.71	1910.91	1766.71	1495.19	647.96	570.45	915.41	531.57	897.99	447.35	352.81	557.68	517.50	317.61	407.54	378.59	397.78
205			6996371.00	22010152.00	1775880.87	5254.23	29016.26	20284.16	23595.25	16221.49	3709.66	12791.13	11510.26	4623.57	17519.74	15009.10	7895.79	11973.44	13114.36	12418.68	5528.24	3839.50	9018.11	15974.09	13983.68	4855.29	2648.59	4551.38	10212.72	6525.03	4536.79	3590.40	5225.09	2309.36	1562.42	1051.18	1836.70	1502.70	1553.36	1667.14	1256.04	3328.24	2944.62	658.92	1409.31	850.52	2115.19	919.64	1068.76
206			76282.12	1088727.00	116211.87	20382.86	42169.94	19077.57	28964.50	42032.21	27588.55	21148.70	31262.09	15577.60	11872.32	9240.43	6667.98	6693.47	10470.54	15591.12	10133.59	21301.36	6341.02	6641.54	14274.65	9822.40	7383.56	4261.93	10977.02	9561.29	3114.01	5178.72	5333.27	3419.57	3284.03	4696.44	2031.27	2536.44	7747.15	1996.48	1371.36	2055.68	1849.88	2748.52	2331.91	879.29	2995.00	507.64	1251.11
207			390376.87	2607054.00	152284.20	28363.51	40878.14	7570.23	12524.32	15383.27	10180.57	3569.68	1713.32	3801.33	3176.00	4984.52	5737.31	3014.52	659.48	1341.30	2338.74	3114.44	3999.64	3144.89	1929.31	1510.11	2777.99	2542.99	1552.52	1227.70	835.64	806.37	834.83	1139.09	1220.51	1432.00	1023.76	956.00	1611.23	1013.92	248.07	1068.82	743.27	403.58	394.10	502.84	1079.66	604.41	429.40
208			118826.06	3664401.75	107238.57	10604.75	20383.90	11293.66	14889.43	28571.00	25084.87	8262.75	16444.17	10642.72	19714.58	8483.71	6383.20	4622.58	9885.25	11369.89	9121.96	4932.49	7041.34	14299.61	6263.44	5292.34	10167.24	9884.95	10857.36	8698.10	5723.05	3147.21	5831.15	7428.06	2794.12	4669.41	4241.08	1266.01	9057.29	9107.21	2559.42	2857.49	1405.69	1804.74	1137.65	2199.43	2105.82	1715.27	1674.30
209			185314.04	1355240.12	105568.95	37011.21	11721.04	49100.09	36558.98	11067.85	16932.75	8994.33	11182.00	9678.65	20801.57	26096.37	20097.53	5985.15	6609.75	13773.22	15232.29	22804.81	12049.37	11832.79	11907.25	14226.66	18770.25	17881.08	9288.31	3679.31	5417.67	8021.15	7727.82	7686.53	9369.80	7898.08	5923.90	7378.68	6600.02	14588.73	6718.33	3339.54	9088.50	4483.99	4810.63	4639.06	4910.00	7924.44	3576.04
210			353329.78	1024703.12	71104.63	15840.82	13426.30	19885.23	22466.61	22347.33	10535.51	6711.98	6400.89	7388.39	6379.00	5639.42	3473.24	3756.00	3730.35	4154.90	3656.55	5449.10	2246.33	6238.95	14789.94	10414.39	2224.07	5306.37	6226.09	3597.60	3001.12	3334.54	3965.20	3207.13	3978.49	3120.22	2198.40	2108.03	1534.81	757.93	1131.95	1810.83	3578.07	2801.78	2180.92	1211.89	851.98	1394.92	640.98
211			165212.45	1361291.37	57407.85	9703.90	16845.46	30325.85	45901.34	10666.35	4545.52	3624.69	10136.58	8810.91	8786.23	10277.38	5422.83	5284.59	9385.39	8851.22	6340.84	11102.43	14873.58	6410.62	8058.28	5158.75	2592.95	5986.55	6961.15	4065.09	2789.98	4299.26	3285.77	2379.82	6146.32	5589.63	2700.82	2624.74	5003.58	2970.26	1529.91	1763.30	1372.69	1549.16	1452.58	497.37	550.91	671.16	604.96
212			1015167.81	11656145.00	371344.65	21148.48	14077.67	49837.16	16598.73	38188.92	17113.73	36354.17	23514.27	21748.19	21560.64	16759.54	65011.41	16934.66	27403.49	24306.45	24105.02	16321.87	6635.69	20953.39	14721.70	12897.19	15355.65	8128.51	11892.60	12942.50	10066.04	6774.25	6522.00	5854.99	9954.29	3150.52	7535.57	9266.89	7845.81	3439.75	4192.85	5537.63	5453.56	3099.85	1588.42	2486.07	3668.91	2965.80	3389.91
213			278457.46	6756277.50	222041.06	21388.25	29090.96	17023.75	20826.41	16498.04	10162.88	16901.04	9945.50	17451.21	26340.31	12273.46	16764.68	16098.69	9753.47	8361.60	12914.60	14970.76	15890.88	16620.27	7363.14	8229.79	7658.83	12254.44	6290.63	9098.83	7954.83	4222.64	3056.02	7811.57	2819.48	1669.46	3891.28	4600.36	2647.32	3956.26	2880.15	1439.20	3905.19	2491.26	1880.47	3205.57	1929.94	2180.17	1841.80
214			585871.56	1983451.50	193696.29	47114.09	16098.28	7011.80	17540.28	14308.68	16176.52	13692.33	21956.28	28927.65	23876.90	15810.68	10216.55	11193.73	8716.93	11104.88	9082.51	8849.56	4282.40	2213.86	4098.28	3354.44	12507.51	6958.13	4848.59	6337.53	7911.05	3405.60	2602.66	3065.01	3148.98	5348.11	4288.28	5545.56	6477.51	2379.72	802.01	1806.31	1477.50	1776.23	2310.39	2044.72	2092.75	1538.79	1230.53
215			841039.68	1635514.75	94448.42	7816.49	7656.43	7266.28	7873.17	9428.71	6711.52	2138.09	3840.89	10823.07	11517.75	5914.11	4606.25	8334.79	1808.51	1543.62	1926.28	4180.68	3119.35	1664.32	2241.30	545.58	1139.12	3314.34	1622.26	2873.41	3585.73	1328.83	1959.25	995.16	2748.26	2465.67	1171.49	1305.59	1979.58	1277.19	2052.08	955.66	796.75	2049.89	2902.95	1683.52	352.27	353.37	854.05
216			992689.12	5218299.50	165324.90	16474.27	10722.09	5161.51	4857.73	8339.02	6514.65	9736.42	8316.22	7041.24	4832.01	5472.01	5274.00	4854.78	3151.90	8029.69	4966.62	3794.38	10562.12	6711.05	5018.19	3454.05	3607.74	1826.57	2477.01	3413.51	3990.60	6810.67	6304.21	1917.15	4605.25	3203.09	1508.66	927.02	1316.16	1155.49	504.29	609.33	846.68	1818.31	931.37	756.88	554.07	629.40	1335.24
217			415394.12	2944424.25	161871.87	10255.03	7500.00	18580.64	14387.35	9556.64	7078.55	8053.78	7756.48	14332.58	25176.76	14063.03	7406.38	3633.59	6249.76	23981.65	22907.08	6091.25	3668.69	7480.36	13969.19	12181.70	1995.60	5034.22	7461.72	5785.56	2764.12	2634.55	1900.31	3193.76	6803.98	2623.86	2964.42	5185.98	1249.48	1667.75	1050.03	1190.90	3074.44	1479.68	1284.46	583.08	899.61	448.05	716.44
218			501792.62	2368648.25	147417.93	8913.89	6603.61	7184.72	6039.88	1654.52	7576.73	3772.67	6616.89	4466.52	749.56	5486.26	5763.94	3597.21	5260.66	7944.56	4906.88	4322.72	7301.16	1389.86	2804.99	6235.80	3318.30	1881.39	3766.41	3255.10	2495.98	1606.25	2432.87	1227.98	1808.67	1403.35	1080.13	1469.99	1852.35	1458.62	2427.27	788.92	1322.32	2142.95	1025.18	657.36	649.59	777.70	816.19
219			83302.14	947314.93	73104.64	7939.51	5956.26	6475.78	8043.45	5832.64	3186.38	5127.42	4230.84	2664.65	2768.53	2970.61	1360.73	4549.77	2106.14	1581.00	1666.15	1205.56	1396.69	2174.14	2763.82	1826.74	1908.36	2790.93	1804.53	948.20	1629.16	1186.21	1206.21	1026.62	1262.79	841.14	2090.07	1908.79	1179.81	313.11	339.02	935.46	1710.01	1051.76	932.90	680.37	503.30	223.41	277.55
220			1714079.00	4325877.00	186956.09	15508.99	5552.40	11259.87	16841.32	14231.50	9008.24	7916.81	9473.41	10434.16	7536.34	7273.90	2961.51	3004.52	2502.82	7114.88	4546.96	2548.89	3436.90	3443.29	3830.40	9522.48	9141.08	3021.56	2867.18	5122.52	7165.07	3547.22	3152.43	1673.79	1816.32	2638.36	3139.94	2605.97	1723.15	527.48	315.80	572.75	1216.71	947.03	1602.47	538.87	510.92	915.75	1752.67
221			1346883.75	3170592.50	163637.89	14288.81	13225.77	9233.24	7886.34	8783.08	8452.62	2902.63	6478.71	1778.92	4832.37	2609.71	3756.95	3122.84	1285.38	4679.02	2473.36	1876.13	3870.13	3152.87	5503.76	2077.08	1912.68	832.70	1567.47	993.58	1180.14	1953.98	825.55	1215.48	1691.83	922.53	850.20	683.13	2011.03	623.61	271.31	641.15	3256.35	1454.36	629.02	1085.52	1584.29	2246.02	1184.95
222			163523.89	4086105.25	166090.00	12147.90	20054.74	31752.95	9571.95	16122.35	6282.76	3129.37	5193.30	13445.59	4242.11	1668.29	6092.21	8969.79	4212.43	3728.23	5043.97	4152.34	5564.37	6136.50	9196.64	6093.23	2600.88	1941.08	2518.22	4257.77	4281.43	4612.08	2464.98	2310.26	3580.38	2048.40	1854.76	1284.85	2066.54	856.08	1764.89	1958.96	2241.62	1710.22	1473.11	884.81	1364.68	1179.28	1042.32
223			120911.67	491027.93	27747.66	15288.30	19292.71	12731.84	8288.37	11073.67	13403.45	9819.06	9898.16	3381.63	5200.60	9987.85	11142.16	6691.40	3116.36	9630.58	10139.45	4399.24	5718.06	4102.45	6891.45	4635.44	4663.31	6269.35	3392.86	5004.31	3751.76	7043.24	8338.23	3834.69	2817.33	1181.20	796.89	1748.36	2613.52	1443.33	1957.84	2928.68	2057.01	1194.46	1516.36	1099.82	1506.73	1600.09	2381.75
224			473524.87	5672618.00	755776.50	9988.92	10355.50	14397.44	18453.07	39717.35	32694.23	16992.33	14110.94	4255.07	3980.06	5820.84	5005.25	8881.79	9726.96	7569.65	6635.38	4920.86	6071.85	5417.27	7139.94	3144.44	1865.88	3861.71	4609.77	3473.64	4389.43	3362.34	4724.59	4549.14	2362.03	3007.20	1903.13	1953.56	751.89	1935.91	2027.66	1238.13	1244.09	1913.63	638.95	1696.64	662.46	446.51	724.64
225			186551.14	2120376.75	60830.95	6890.13	7753.66	4522.22	10335.21	22540.10	9736.21	6375.92	6631.05	5028.44	4056.82	2893.06	3365.75	1836.41	5845.25	10302.61	2371.55	2070.72	632.02	640.27	1741.79	2742.25	1056.32	880.00	3414.17	3484.85	2341.13	1554.69	1239.48	1396.21	1822.46	924.36	2632.19	2166.53	1329.64	1485.40	2103.64	1972.99	370.46	1090.22	1189.02	522.87	881.37	1311.57	475.61
226			1278553.87	4937743.50	265092.28	6042.53	14417.40	12870.81	12626.36	6491.54	4962.77	4786.05	5331.10	3827.89	2495.29	2676.39	1994.82	3743.78	4942.84	3230.84	4474.34	2553.52	5581.13	1856.23	5664.22	2304.68	2731.66	1791.28	1942.52	1844.15	2174.47	915.80	332.58	1918.41	1738.20	2418.65	1163.68	1277.29	859.68	2231.06	809.08	1455.48	2483.66	1195.60	253.05	416.56	816.25	244.67	373.35
227			611607.81	2226062.25	181095.79	15930.35	12743.69	9128.26	11787.87	15090.54	6533.93	5525.13	6590.60	3550.16	3556.48	2863.81	2159.99	2932.87	2770.82	4163.16	7983.17	7977.47	6028.11	2223.99	3294.70	5709.39	3527.90	1147.46	3807.15	2988.41	4731.04	1624.63	1046.18	1106.91	879.98	799.49	1582.81	696.35	464.96	1233.16	1622.34	1295.69	643.48	1051.23	1754.93	2157.94	608.14	642.40	684.55
228			435668.84	3262709.50	151550.26	37043.54	19261.27	9165.42	12958.43	10966.51	8845.19	12290.31	2385.72	8324.36	4016.96	2186.98	2636.13	6411.41	4807.01	3874.33	3685.55	2603.05	2212.51	5386.23	2262.36	5350.74	4158.63	1561.10	1823.58	2413.01	1396.18	945.69	1313.74	763.09	1100.91	1263.95	1084.04	1734.53	1680.12	1355.90	946.90	1118.73	1022.43	1093.65	1273.03	2003.56	1506.08	900.51	277.27
229			358469.25	1690229.12	70533.60	8822.45	11478.99	17434.01	24573.10	20727.57	31108.08	18543.52	14959.26	17321.70	13660.54	7358.02	9077.04	6562.74	10317.76	8726.28	10312.19	6988.79	4479.58	970.96	2664.13	4080.78	7183.98	6797.00	15526.76	7712.01	3322.62	1511.74	3710.36	4413.34	1540.78	2116.92	1762.79	2985.52	6520.49	4256.35	1033.52	1232.01	771.45	1833.18	1651.90	1213.70	931.40	1031.01	816.97
230			3582723.75	7977942.00	1639957.25	24650.37	14718.36	12880.32	16361.16	18258.51	5870.75	6723.62	4536.62	4942.51	4577.90	1567.54	4200.94	2491.56	3343.92	3928.63	5710.53	5245.29	4024.49	2390.31	2907.45	1606.91	3270.30	1522.29	1968.71	2193.71	3450.59	3359.80	2483.79	1440.01	1065.76	1442.31	2941.53	2355.05	2245.53	2125.15	1672.71	1331.38	610.54	1386.10	1426.70	827.35	1600.70	796.93	576.53
231			1704728.62	4287774.00	340438.40	21160.02	20217.62	29175.48	31773.41	10674.30	7069.21	10670.19	14523.69	20074.50	16625.12	7432.59	6854.90	3446.25	5664.31	4941.35	7250.72	2885.69	3345.53	6722.31	3563.08	2865.90	2602.21	2881.72	3132.47	6751.22	3121.82	1947.98	1329.17	2759.02	3101.76	1300.18	2349.30	3061.11	2968.65	2272.62	879.74	1698.34	2073.66	827.70	857.74	941.03	881.73	1196.08	827.86
232			11464142.00	16999102.00	3320975.25	4050.31	16836.22	18523.04	16191.01	13893.86	15842.78	7090.18	6181.45	2022.22	5119.72	5355.85	4134.66	3659.77	5110.00	3755.61	5074.62	4144.83	3076.44	866.42	1647.54	1335.40	4585.62	6009.52	5326.34	4514.72	4990.34	1582.73	2198.79	1033.27	1810.67	1710.75	2061.05	3232.23	4385.37	2278.70	2244.80	2406.86	1636.87	934.88	1062.73	446.00	430.27	615.35	910.89
233			4682542.00	12105737.00	2427147.00	56689.49	10107.22	13146.42	17951.58	6891.53	6188.97	6732.53	5115.31	3101.65	5170.23	3449.08	3947.84	7605.58	4230.00	6672.32	1322.99	2352.36	2774.19	4163.80	4528.35	4215.83	2251.63	2944.38	2200.61	1519.15	1171.51	1798.69	2514.34	1711.45	3289.53	2619.47	1682.81	2214.77	1659.05	4072.16	2847.74	1040.18	1009.41	1322.20	861.95	2774.38	816.96	421.94	681.17
234			3647349.25	8059481.00	730965.18	82148.15	43369.51	21250.24	29795.54	18541.84	18771.32	15596.51	21409.91	17926.05	5999.43	2055.83	4376.97	5014.84	4703.77	4959.01	2833.37	4570.93	3642.20	2552.98	4373.11	6379.50	5336.14	4319.35	2126.56	1901.42	1758.35	1732.29	2694.17	1996.59	3712.17	2511.95	1164.87	3825.80	1744.35	1963.36	3695.52	1618.83	1544.02	1805.97	1609.44	979.31	694.02	958.26	852.67
235			1035343.06	3909361.00	159583.03	19120.47	13696.84	16030.39	17606.92	24495.33	39484.59	9857.56	3809.51	4577.31	3317.80	10891.78	7348.84	6700.62	4460.41	2934.61	5371.31	5069.25	6316.46	5332.61	3992.02	2586.00	3660.07	4125.68	4585.53	5862.08	2997.78	1494.82	2563.49	3662.78	3317.97	4519.12	2593.75	2742.32	2103.52	1119.15	607.44	1877.01	2070.86	823.88	1621.00	1784.95	1547.81	602.95	1411.71
236			587899.06	5468829.50	109308.19	21131.86	15225.86	28324.72	12690.86	18270.40	9398.35	9948.52	2045.38	3874.85	20540.06	18750.13	15549.46	6785.52	4530.04	8083.06	9055.85	4223.03	4551.96	12316.79	7414.91	6193.05	4478.30	5434.26	4934.61	9253.19	6719.39	6605.87	7850.25	2646.27	2200.54	2005.79	3416.69	633.19	1708.53	2216.18	1985.63	2945.84	2144.34	1720.01	2779.25	1792.42	2952.14	2603.76	830.34
237			550762.06	3862123.25	181876.76	23251.20	17178.90	16747.86	10078.14	9950.47	21448.37	12434.41	4007.09	5586.90	5942.53	2802.85	3005.43	5694.17	8410.86	10403.22	3452.26	3466.52	3722.85	4342.49	5239.53	4040.83	2162.60	4242.05	2864.14	4127.21	4315.27	2303.11	2074.33	1652.17	591.55	2079.64	1885.33	1535.73	1462.45	2083.63	2290.86	2609.46	1327.82	1185.04	1096.59	1123.63	246.45	1340.38	997.59
238			65944.52	714022.00	38852.07	14484.69	9765.05	5044.77	6245.39	4487.54	6661.89	4313.61	3090.06	5979.63	10629.24	10611.77	7322.29	12247.61	6921.63	6305.19	8755.39	1360.37	3837.62	3237.68	2148.03	2558.66	1964.68	2278.66	4776.34	5824.48	6515.82	4314.10	2711.74	2815.93	2137.26	3189.07	2783.66	1435.23	1463.51	1515.42	388.99	1330.16	569.83	421.53	346.77	519.08	1275.23	1574.57	1839.02
239			1818834.62	10543232.00	632041.06	20885.20	15777.57	9937.84	17862.85	13393.83	33880.96	24394.03	42280.49	19757.14	4663.32	20890.62	19160.55	4435.19	10776.81	16692.00	5006.87	4072.92	6245.83	6581.85	1853.29	8642.24	5552.96	2977.60	4329.75	3686.18	6618.95	7514.94	3972.95	774.83	1626.10	3118.31	8623.51	4253.80	2040.85	1579.94	1230.38	1964.30	3079.06	647.34	1109.58	2395.40	2667.44	859.53	992.04
240			345209.84	5547090.50	149891.73	8601.58	7542.96	11739.47	7258.05	23500.08	9718.97	6757.49	7374.25	3075.62	4614.40	4057.22	3713.69	9248.54	5551.68	5195.53	12597.36	3788.29	4607.83	3152.93	2155.06	2890.39	2434.51	1641.43	2446.07	642.17	1927.91	6057.75	4749.73	5723.45	2636.78	1799.52	2420.42	1704.75	934.67	994.17	1482.58	2418.12	3045.43	721.84	904.98	1447.50	657.30	869.63	1408.25
241			1528267.50	13787304.00	599837.00	141829.29	47430.45	14499.83	7315.67	20426.70	5585.12	12267.03	15427.28	18815.22	9231.17	22740.72	14098.11	5027.54	1432.76	5374.02	6256.68	7333.19	9882.38	12563.21	5145.70	5782.23	3209.43	4311.21	3234.48	1384.33	2588.92	4500.76	3344.85	3990.46	1202.60	2870.42	1490.06	2421.23	2473.21	2965.49	1181.89	2291.19	1377.87	2349.14	1996.71	1095.48	1476.77	639.05	646.67
242			6034369.00	27072826.00	4079254.25	24010.88	4671.17	5394.93	9101.68	10819.94	14741.58	9493.03	4405.60	2736.52	6729.09	7343.97	3805.06	4186.51	2237.06	3832.73	4090.89	6463.45	1524.09	4704.06	5160.52	6600.85	2113.13	752.79	1040.92	1986.59	1992.01	1937.18	1152.89	1280.68	2735.90	3705.47	4256.12	3512.63	1350.96	401.03	766.76	740.08	1352.81	2093.98	1548.49	409.10	896.24	416.38	945.66
243			828398.75	4974252.00	269524.68	21909.31	19391.73	23483.16	22551.92	37367.89	21779.29	5719.30	10156.80	12092.14	15616.07	8121.30	8471.07	14192.26	5850.03	15475.20	11675.00	6602.41	7094.33	11876.89	4735.71	5749.58	2598.58	7567.25	3389.22	4532.89	6652.18	7768.54	7922.57	8617.45	5627.20	5838.33	10182.15	10897.84	11616.44	1758.44	2627.16	3814.80	2459.99	2306.10	2555.97	2596.10	2343.02	1562.56	3153.20
244			226202.71	1326115.62	98465.68	61817.67	21961.71	21259.98	24866.94	55682.65	35184.66	27391.77	13531.28	15725.29	21849.78	45331.58	39188.48	18161.43	34601.47	18867.97	15586.64	18445.34	14103.76	38074.51	22911.82	15137.91	28644.70	22678.62	8236.96	21153.07	31349.99	20483.90	13895.51	7922.58	10410.44	13882.59	9312.13	8672.60	6935.16	4032.19	3500.24	4415.02	3088.49	3791.55	2813.08	4020.96	2514.16	2400.57	4496.42
245			999291.12	1977583.87	269130.28	6582.29	4712.91	11644.81	20520.53	29380.93	9986.12	6109.22	8659.77	3329.69	7834.14	4176.23	1638.07	2864.83	3860.85	2670.31	10109.77	5734.17	11103.23	4445.17	4449.48	4676.65	1792.37	2079.16	6885.39	3378.02	3289.89	2833.07	2984.02	3118.16	1907.34	4205.76	8492.80	5441.45	2712.95	1756.46	1098.65	1413.18	1120.94	809.70	1075.78	1175.09	1512.49	1622.85	974.51
246			832084.93	4247390.00	191275.78	9031.25	5085.59	8352.92	15616.33	7477.83	4523.99	7155.69	11518.81	9924.02	6723.16	9888.95	6904.10	2655.54	2619.87	4377.42	4091.33	4892.39	3594.01	1999.13	2025.21	3114.19	2411.01	1848.35	5383.65	1206.96	917.54	1647.26	3718.26	3659.89	2199.67	1855.62	2520.04	1754.95	1586.60	1735.76	2410.25	2409.08	2139.66	810.59	1540.04	993.42	1713.12	1987.84	1063.98
247			403003.78	1337823.12	110343.93	33909.42	26766.51	30225.97	15024.50	25556.15	16124.20	28169.51	14217.10	4676.34	3282.33	2166.77	3822.41	5877.74	4636.13	3583.36	7739.80	3379.87	2117.96	3154.51	3303.71	3696.05	2896.50	2075.53	2737.43	4681.38	4566.39	3041.26	1690.15	943.10	329.52	749.23	1044.49	1395.27	805.82	828.49	1108.15	1315.32	1026.96	694.80	672.56	338.99	655.28	806.53	581.28
248			1622199.87	4196882.50	203563.75	9979.45	7624.08	18159.43	14509.98	20533.59	15914.51	18395.68	8952.63	7004.77	9401.12	3520.61	4686.48	4126.29	4472.77	11180.02	11018.71	8532.38	10591.76	3720.43	3573.16	5373.41	2982.81	4371.70	1596.31	1867.77	2820.81	1629.70	1667.37	1898.90	3901.97	4073.42	2571.04	2460.47	1005.82	1637.42	1976.75	1439.35	1739.51	2103.40	862.43	917.14	723.73	829.74	907.08
249			279481.65	1438885.75	61076.58	9805.72	9490.79	12482.74	17282.87	24823.76	11703.98	8069.39	4618.05	3731.38	3940.42	2455.42	3085.39	3874.35	2408.61	1795.61	1869.45	2263.66	1605.12	1245.10	1082.66	1806.04	1875.66	1248.35	948.86	863.69	457.13	287.65	361.25	891.69	849.75	615.15	788.48	923.15	894.34	381.60	509.22	563.04	843.43	384.64	328.66	440.47	288.54	368.17	289.64
250			49417.29	301403.43	32684.32	2712.18	18051.47	36400.16	25043.80	9760.70	6149.02	3300.24	7860.63	7476.43	3732.92	6331.80	4604.13	3026.48	1366.07	1753.72	2466.01	2928.35	1957.66	6782.84	5840.17	2666.57	2405.53	1565.24	3416.90	2274.65	1204.80	1276.75	1344.13	1285.00	588.73	172.47	788.25	619.60	974.21	625.40	1051.89	1307.67	1109.95	905.30	520.17	493.87	598.17	184.19	570.12
251			188233.10	746666.12	72641.08	12612.77	27067.62	15614.23	41959.17	29188.11	14778.27	7569.28	6393.93	4149.42	6796.47	8891.49	10978.27	18476.10	16596.28	5665.89	9096.02	4428.52	2402.26	5421.61	10718.53	7124.35	7200.10	7125.83	3773.89	3837.13	1555.94	2055.02	2089.49	1525.06	905.79	1953.26	3693.72	725.15	2837.88	2610.91	1771.31	893.57	697.85	516.60	1098.69	1171.98	454.61	682.77	1150.81
252			31467.08	2743737.00	58400.55	13121.89	22480.91	52167.17	17845.36	9423.87	21074.32	20245.86	18799.52	18089.07	10087.63	5826.22	19277.48	6351.23	5268.12	11452.85	9518.90	3355.37	7020.33	9716.62	5871.85	12485.96	8570.08	4072.58	4838.90	7936.68	9570.02	2153.05	4777.53	2286.60	1934.99	3188.49	7361.52	1911.15	1679.23	3310.35	3467.45	2281.97	6131.13	2773.16	4087.61	5117.48	2220.75	1199.78	3713.57
253			3577947.25	10147824.00	956579.62	19306.75	18419.71	13958.49	20549.56	23716.10	26250.95	12953.86	9452.93	6490.19	4192.02	3425.78	3209.53	4235.79	6244.03	2636.17	2194.56	1575.07	1866.06	2836.68	4672.93	4242.54	6753.08	4606.00	4363.45	5806.31	4402.54	4465.24	3761.93	2891.20	3318.96	2495.72	2355.01	2195.83	1786.14	1152.31	1265.00	677.20	942.98	1492.93	778.88	893.09	676.34	1104.06	646.06
254			1622927.87	3874281.25	218974.60	5676.83	4776.29	3195.12	6499.47	3945.87	7027.07	5646.43	6806.91	1378.12	1504.32	1188.30	3732.14	1742.49	1444.88	2198.02	2729.93	1389.14	1171.66	980.12	1014.60	1211.04	1520.54	1533.51	1644.18	2667.08	2196.19	1410.02	1854.72	2295.69	1253.64	1466.63	1511.58	806.59	523.60	532.40	696.30	448.33	748.15	1131.32	1319.38	692.11	637.28	439.60	630.06
255			136483.64	582088.00	62554.35	16646.30	30184.21	21678.02	8670.89	23426.62	24571.33	15060.23	14900.51	33776.18	9146.40	10939.80	11809.70	17621.81	10883.63	8116.46	9143.80	7673.05	5135.29	4469.16	11722.24	6537.48	12120.25	6584.89	7998.00	5070.07	10647.38	9922.81	12013.35	10431.16	6537.56	3011.33	4481.03	3264.57	4845.61	5078.03	6750.75	3676.11	3273.32	3603.18	2861.18	4343.63	4431.18	1551.83	3591.68
256			297307.96	1710763.75	92500.21	9576.08	14277.41	14692.02	25726.69	51672.97	23913.11	5776.26	1155.22	827.46	1921.13	2908.88	3886.30	1148.77	1516.12	2225.93	1456.00	913.68	1842.09	490.75	1536.94	5375.35	4665.46	1808.52	492.41	1296.76	995.53	865.82	531.79	686.27	690.23	1286.38	671.38	508.94	656.27	578.76	699.21	1349.76	1717.72	1426.75	773.36	657.35	362.84	555.82	228.38
257			3888587.50	11377401.00	914333.25	12813.65	14763.92	23634.10	19190.28	15822.86	27431.28	19529.22	15100.10	12650.23	5778.24	8317.22	5959.97	7992.77	2880.57	5585.29	3344.58	2872.64	2855.67	2710.74	2413.95	1933.14	2576.74	1373.82	1354.84	3732.02	1718.18	2456.14	1873.87	4445.00	5317.82	4063.05	3551.83	1560.04	956.51	7502.88	4849.60	763.67	1086.68	523.69	1364.36	980.42	510.03	654.93	1113.90
258			543792.18	2310861.25	70721.00	11064.35	14168.61	11225.45	30361.39	24757.54	12290.63	11258.00	4479.64	2717.77	6626.65	12982.85	9871.04	6579.32	2684.83	4376.12	8280.49	5914.04	7484.86	4860.82	3493.57	3614.58	6490.07	3564.97	1953.38	1725.57	1855.11	4712.22	4789.91	4402.03	6332.34	2942.78	1672.66	1369.69	2062.66	1987.58	1841.39	853.68	728.82	2052.58	1892.40	1056.41	747.58	487.28	721.21
259			195514.54	1541872.62	73267.75	13215.95	14805.70	7267.26	13590.59	10377.72	7233.17	6183.89	2319.29	4735.94	7882.61	4536.23	3420.02	11605.30	2993.03	2725.76	4802.52	2385.52	4197.36	5480.49	3045.04	1815.28	1821.83	3772.82	3245.18	3060.20	2414.81	1620.74	2086.78	1375.22	2573.88	2415.98	2719.85	753.74	1045.69	1006.73	1577.80	1775.08	2576.73	2442.22	921.69	580.93	964.92	1118.44	869.55
260			483656.78	5192985.50	226146.84	16318.02	11220.72	17881.46	15844.00	16445.65	19405.03	15494.45	6842.88	1117.90	2922.77	5459.76	9339.55	3555.85	4439.49	5199.84	5680.79	7896.60	4274.64	3076.24	2030.74	1826.99	1976.13	3502.36	3915.05	3191.40	1567.97	1984.95	2491.84	1878.75	2507.33	1737.92	1137.22	846.33	3200.97	1140.56	1739.87	1165.30	1756.70	1294.17	2468.80	1535.13	721.43	1012.55	1399.55
261			177766.29	4452264.50	334893.40	15124.84	31432.39	15806.38	11493.72	15458.56	20163.06	14107.19	10260.44	14388.25	16112.15	8744.11	5746.13	12782.07	8223.11	4242.35	5927.04	3462.63	1292.68	4029.96	5236.38	4316.83	4946.92	5250.37	3582.19	2976.16	3005.88	951.68	1307.25	2780.27	4248.13	2749.88	3268.56	2364.13	2322.63	1911.24	1968.84	1743.68	1132.28	1240.35	752.19	423.44	913.47	700.87	1166.28
262			1175304.12	9026073.00	279051.81	17617.50	13749.81	18445.30	33819.56	31132.35	50548.58	6674.03	8704.31	10107.74	10305.59	12954.64	9698.40	11041.22	11689.48	12224.68	12144.48	6901.70	8223.37	8262.45	10251.51	9659.74	4545.78	7933.11	4092.25	3019.53	2280.38	3501.44	2672.85	5451.46	3106.77	4786.72	6443.93	2122.12	3717.11	2155.23	2354.71	2642.36	1917.25	968.15	1438.03	1234.66	1451.23	2793.76	3059.27
263			1413772.50	2612762.25	532926.00	27374.70	29964.81	28158.45	7035.24	10898.04	9706.88	14665.22	11701.32	4933.49	7108.61	4715.50	7384.93	5918.23	3222.25	5285.13	8474.29	5657.00	7129.23	6223.34	4978.35	5134.15	3065.39	4696.42	3366.55	2918.30	1987.17	1099.73	2469.17	2195.69	638.76	1621.60	2614.82	3063.98	1240.69	3910.98	4105.42	1168.01	1320.44	1370.53	1128.02	1670.18	793.22	1309.82	1376.06
264			2040686.00	16234885.00	822346.62	40963.89	44356.59	44110.78	112027.50	52330.70	31429.97	32116.84	21941.99	15729.84	18441.49	15067.03	29043.02	54748.28	26255.08	8365.56	16156.34	9107.14	16682.54	28265.75	31289.44	8872.92	15406.02	5440.57	6409.83	3500.07	8038.13	9200.13	7630.68	7419.91	9697.35	10958.07	8897.91	9782.86	4848.42	5892.89	4817.35	3453.09	10195.51	6113.30	5838.05	1530.61	2256.29	3132.61	4311.20
265			1145221.37	5603304.00	352120.28	8169.69	27117.33	33143.15	28163.59	35610.32	7838.23	4450.23	5373.90	5835.52	20644.08	20541.17	8734.17	4453.64	6824.56	7645.30	4019.37	6252.32	8751.26	8578.78	8876.32	12993.08	13672.13	3924.89	5611.25	7138.30	6047.49	6456.04	7970.65	2973.36	2317.45	1068.49	991.23	1438.50	2827.42	4042.83	2802.23	6025.42	4487.91	3405.14	994.43	987.64	1421.14	1155.01	661.55
266			3381155.75	14603466.00	850523.75	27912.24	39659.19	18352.44	17267.17	25440.38	22408.67	18196.79	19520.16	8154.37	8984.40	7647.66	5634.01	11979.54	17949.91	7302.66	5095.53	5278.79	9996.36	4751.06	3809.17	8222.89	3967.91	3971.87	6795.40	6991.11	4886.15	1921.55	3856.03	4005.88	3121.20	3134.11	5125.82	7794.76	4985.56	3545.38	2280.61	6213.70	4252.70	1363.91	1118.29	2220.40	2506.94	1558.65	1663.19
267			2546811.75	18288422.00	1188223.37	40809.83	29851.02	13339.91	15701.31	24602.66	12704.29	16528.99	24838.39	28214.27	17793.42	37436.03	12536.55	12262.64	11841.91	10095.08	10658.40	6776.52	7389.46	13524.39	14678.66	9889.33	3837.80	5235.98	9207.29	11503.52	8752.15	4884.77	7524.62	9510.37	4730.47	3368.22	2728.05	3258.39	2115.34	2620.44	3173.34	1350.09	2860.74	2992.80	1389.20	1590.76	2695.79	2377.02	1256.91
268			3371099.50	13679288.00	1009488.37	11732.27	18443.99	10678.43	7264.20	12658.61	11011.81	10264.32	8572.94	4807.17	13823.45	5412.95	7031.81	14802.30	7324.19	9215.44	9400.36	3651.38	6360.89	10957.64	6654.35	9117.66	3812.02	2609.48	4064.41	2549.37	2962.63	3911.42	2039.37	1391.75	4302.62	3263.10	2212.36	4483.17	3437.53	2432.10	1326.19	3711.71	2491.06	3216.03	3017.63	3272.75	3228.63	2755.70	986.28
269			195280.23	680849.18	85414.02	10300.17	11994.24	6504.12	19346.18	30265.13	11618.21	7721.59	3391.57	3813.62	3826.75	1951.03	2907.83	5148.12	3480.36	2038.82	1966.12	2402.01	390.36	1497.02	2963.98	1047.02	5489.09	9241.80	4119.62	838.94	1659.39	1794.52	1928.79	511.41	1531.51	1324.64	744.43	462.88	437.12	668.24	1705.07	1106.60	949.76	780.91	354.26	556.38	611.16	762.01	792.57
270			4058142.50	17031500.00	1347783.25	17854.26	12546.47	8680.51	18108.92	19642.30	42247.38	7531.56	20568.34	13542.25	9675.00	3143.18	8463.93	8580.26	4611.67	6166.94	2250.88	3088.98	6831.40	7828.59	5165.26	5561.77	6270.94	10286.93	3002.99	1323.72	2160.24	2366.14	2571.92	3095.93	9576.93	7615.61	3705.16	1239.06	1196.49	1847.17	1104.85	1659.33	3898.06	2726.70	1661.23	728.17	2165.18	1889.88	2507.97
271			145696.84	2212695.25	51934.38	29550.19	58641.94	18859.15	35928.62	29593.50	23737.57	12003.26	24101.76	49724.59	27673.96	12411.67	10680.52	6350.23	21613.03	30188.73	6000.25	7136.15	16736.45	15258.59	8568.09	6828.41	12476.91	11008.49	5530.77	7596.77	1988.48	3537.51	6177.56	14120.16	6658.35	6662.11	6059.80	2599.44	6058.59	3856.99	2522.67	3165.57	10136.23	3756.20	1411.11	911.20	1044.35	1483.09	1226.63
272			804619.00	4121366.50	174083.10	13922.22	10092.72	11184.25	19730.21	10125.17	4212.17	5017.04	6150.74	10990.87	8664.43	2915.00	6213.20	12700.20	1936.13	2430.48	7437.69	4477.45	1085.87	2526.21	7107.22	3268.76	3687.50	2761.00	8308.65	3079.82	1371.93	941.84	1615.74	1943.83	2489.87	1990.60	2084.45	2254.96	1097.48	1401.12	1649.66	1422.56	1398.56	608.70	966.73	730.47	533.01	526.70	1309.45
273			387408.43	2245144.50	190914.42	9699.90	11726.46	5483.95	13119.90	15880.75	4763.96	6706.98	8271.04	4717.40	4924.15	1627.22	2412.59	5070.08	5102.68	1922.13	1360.56	3921.38	2220.24	3860.66	2733.67	3213.15	2209.76	3770.83	2864.59	2930.28	692.91	1422.05	1615.13	1205.72	1714.74	2168.39	1241.27	2532.49	1548.55	1204.31	850.10	1022.20	565.65	471.44	352.13	314.56	553.01	679.28	239.35
274			882885.18	13869990.00	525251.68	33135.06	29349.36	56672.09	32292.01	57086.26	74865.42	43096.48	14748.50	11842.82	16315.23	36735.23	29900.78	22528.81	14682.38	24755.20	15026.49	7640.01	9092.65	9493.07	11263.56	11382.97	8791.27	6928.25	5936.43	4922.84	9369.20	17178.49	19444.35	14876.61	11348.67	8583.09	5245.77	5443.71	7204.55	8357.32	4136.47	4534.09	7125.08	2270.77	1397.97	2985.98	3008.14	3475.73	2569.16
275			387442.78	1404285.75	93511.41	4241.63	2045.05	4546.92	14776.24	12448.70	12361.69	4656.47	1434.36	1535.02	2185.22	2216.60	2413.16	3110.78	1728.70	936.10	813.54	872.54	710.13	865.98	943.06	1329.52	1324.70	1090.55	697.82	586.16	663.63	595.86	470.32	346.85	686.97	419.75	468.40	726.41	325.31	181.45	445.28	382.71	313.70	219.31	309.43	355.50	481.49	262.91	146.62
276			213745.59	2530623.50	98577.09	8239.68	8676.19	13092.42	18633.84	17656.79	11640.93	8886.36	10103.54	1911.84	1683.02	1073.64	4112.88	2429.33	1121.61	1466.61	935.65	1161.43	5486.97	2512.10	2764.34	2587.73	2906.32	3530.16	759.75	2233.71	1333.91	1423.23	762.64	3182.31	902.43	1913.47	1588.01	3665.25	1990.64	477.50	1587.40	1604.35	1843.42	583.27	734.95	1301.02	1091.87	441.37	631.68
277			966051.93	2404067.00	263184.37	44904.19	11928.75	4512.25	26413.89	41599.29	27718.89	4868.67	3885.49	3209.33	3275.50	2326.62	2188.42	1845.09	5188.74	2532.11	1158.94	2587.90	2629.69	3761.57	2628.98	1385.87	1737.82	1675.63	861.22	1279.73	1280.72	1548.62	2390.96	2369.44	3186.59	2082.65	1051.64	738.08	1020.89	945.55	1374.03	1666.20	1372.85	1501.27	882.36	820.29	479.77	270.22	560.60
278			598092.75	3346869.25	123527.52	31254.22	14188.90	18555.23	45842.73	23217.49	26074.70	18368.56	11887.41	6967.49	2697.48	6483.99	9523.30	7136.06	11850.23	8590.33	5823.52	2681.75	2653.15	7695.74	3083.16	3579.60	1370.01	3221.86	2643.80	4481.58	4667.51	1081.20	5485.13	1979.75	2998.27	3563.96	2558.34	1880.99	3285.50	6310.58	4603.89	3198.27	2152.73	529.31	736.12	2077.64	2372.36	2537.88	859.02
279			727315.87	2109734.25	123566.65	6061.53	5805.69	11574.87	7174.68	44360.66	37872.91	2932.49	7290.90	13700.45	12548.58	14545.35	5770.53	7616.72	6075.50	4625.18	1516.28	3653.02	8341.91	6760.46	2468.88	3074.45	1269.07	2185.48	3851.43	1473.70	1454.88	2501.27	2414.79	5015.64	4280.59	815.91	1488.66	2286.04	1146.01	2065.05	1755.75	1032.03	3313.85	2204.98	2030.39	676.85	477.98	414.28	1000.28
280			766380.50	3860170.50	237718.00	4359.72	22440.78	9032.95	15805.48	17286.73	18739.12	5395.35	1519.86	6442.99	2187.85	5516.33	4015.43	9391.75	2448.64	4745.42	3182.79	5845.02	3309.93	1741.67	936.61	1305.79	2152.67	1649.90	1676.15	974.12	813.42	2677.78	853.01	2194.65	2029.88	989.14	2861.76	2854.55	1846.20	933.15	3108.33	1331.00	941.18	251.21	333.05	613.25	469.36	430.12	489.98
281			586405.75	2792296.75	126739.95	21322.41	25457.36	17921.53	15939.35	10671.07	6481.24	8619.18	5381.42	5450.97	6402.55	6512.41	3666.85	6352.60	9009.17	6872.45	3817.44	2923.54	5416.74	3559.91	5132.07	3673.98	1994.23	3583.96	3322.35	1058.56	2088.06	5336.59	4462.25	3618.31	1890.68	938.57	743.38	1439.92	1538.01	1641.11	1258.93	1848.35	1439.97	1370.74	1380.36	821.77	429.96	695.41	639.76
282			435335.59	1782653.50	375760.65	23167.41	17264.84	6490.63	13532.89	32175.80	13006.98	5372.34	4275.96	3748.17	1520.00	2571.15	7650.39	5289.90	1121.00	1398.41	2973.21	1787.80	3338.23	3114.95	1970.87	1612.75	1909.59	806.20	1689.75	2566.16	3584.94	2476.19	1523.40	1033.79	997.93	1714.94	2189.98	1286.76	825.04	982.33	496.56	1109.92	1285.26	672.40	493.86	1290.26	493.60	583.65	865.42
283			13161894.00	24955978.00	3281708.50	27286.09	19844.08	13925.12	17351.25	13384.81	19755.59	12024.98	9395.64	9005.01	8680.91	9548.95	5717.67	4586.15	1739.99	1717.32	1618.07	1029.50	3344.57	2433.49	2635.22	3148.38	2661.22	895.00	3099.28	2137.23	2957.56	1836.18	3068.23	1411.34	1008.55	1405.56	1916.28	1340.81	2292.03	592.39	2500.23	1364.70	2080.97	1247.30	1145.00	1137.90	599.00	554.47	1223.13
284			1586853.12	6354012.50	533832.50	30779.48	5997.05	6825.62	9262.15	7335.27	6654.50	2876.38	1539.14	1574.86	1917.48	2579.15	1757.95	1794.54	2017.37	1274.20	1458.83	818.15	1559.77	728.74	2067.35	1676.53	827.73	1436.98	599.26	392.87	1929.91	1799.16	1433.86	880.69	192.03	836.96	1455.26	1378.94	1511.64	663.81	988.11	1217.70	841.78	363.36	712.83	1044.05	552.12	412.33	463.38
285			720220.50	4799684.50	367484.56	20652.28	14756.65	6883.60	80116.14	54601.94	14659.19	10811.64	9647.57	2855.38	4601.36	2397.20	2584.50	1984.82	5841.59	2422.32	3449.60	1606.47	2576.60	2507.55	2901.30	2787.68	2650.94	1643.86	1492.39	1746.73	1570.78	1016.71	2691.55	2340.83	1413.37	1627.02	675.28	943.64	507.37	572.97	1067.27	1261.94	510.94	714.02	904.18	1038.53	1283.71	1326.67	497.83
286			215126.54	2521656.25	84862.51	4125.42	5199.74	4011.30	7321.92	5535.45	9465.82	4934.26	2260.90	1713.91	2190.95	4572.39	4544.75	2664.23	2755.62	2712.17	2391.16	2898.31	2160.56	1473.64	1261.96	2040.87	3181.91	1189.28	1896.56	1692.54	1048.61	1327.13	873.78	1540.40	1208.51	917.74	686.38	497.17	927.21	550.25	388.08	400.27	384.71	601.09	189.27	298.54	339.89	323.51	349.49
287			164934.60	1829341.25	180442.71	26215.49	35341.46	19137.37	12337.19	10453.00	6542.42	9810.53	7069.00	7950.54	7599.52	7882.94	3639.69	2541.46	3105.51	6569.66	2865.79	1794.53	641.04	3188.61	5226.15	4034.38	1931.46	359.40	2044.49	3211.77	2476.97	393.74	1241.49	1221.13	1462.25	1249.12	632.74	357.32	1608.88	2117.08	1181.80	390.57	455.75	652.89	312.91	849.60	611.22	690.78	832.43
288			411578.90	2137348.25	86986.05	19681.96	11482.43	25497.98	16209.23	16261.01	16831.64	8269.31	7880.36	7698.36	10085.01	17561.36	15133.69	4223.24	3944.80	6841.62	6817.79	7287.60	10563.31	12621.40	11045.73	4432.34	2626.21	2225.11	2310.17	2972.08	4303.14	3636.84	1741.74	3902.15	2509.69	2109.89	2590.66	2100.19	2284.42	2698.73	2583.79	1646.78	717.42	893.22	1572.03	1583.70	1117.94	1057.79	432.15
289			1653960.00	5951193.50	350850.87	7077.40	1219.20	2585.67	9223.16	31041.62	21645.32	8190.59	4543.20	3638.35	2329.76	1893.08	1337.54	943.99	1310.35	2204.94	1244.13	2182.66	2864.76	1784.00	1953.20	4098.11	1546.42	1918.44	617.82	567.58	1010.67	891.75	1434.30	1866.33	1791.06	1664.49	1090.43	1091.05	1266.61	702.06	730.85	292.20	329.83	662.12	761.30	1527.53	1052.27	727.56	492.06
290			1776173.37	7324901.50	524189.25	6528.51	6011.63	6990.28	19762.13	18408.23	5898.69	6444.80	7989.16	2462.02	4510.10	8486.22	6997.59	6324.59	4377.28	3306.44	3688.38	1288.81	2895.56	1836.94	1042.19	1015.84	3214.90	3034.42	1083.73	945.17	1273.10	1499.20	1464.09	1926.50	4548.72	1271.49	991.17	1661.24	1270.86	836.68	1295.18	618.97	952.11	645.02	469.29	285.38	1005.86	440.13	886.14
291			202528.34	3225826.00	124533.46	22412.65	22564.91	7966.49	7431.10	5142.24	2251.00	12030.94	6987.63	7503.33	6837.93	6657.09	3986.23	3318.64	5064.62	3693.98	4898.36	5403.58	8162.02	6923.37	2452.65	2430.05	4163.84	2606.14	2558.08	1457.27	800.13	2064.86	1222.31	1116.34	2304.03	2808.62	1114.84	809.59	1050.17	847.81	952.32	954.31	1670.30	1298.20	432.00	355.16	401.75	811.85	1041.70
292			39517.80	4177298.00	123659.29	217788.40	29980.10	13306.48	12203.77	12112.04	4780.65	7780.50	9991.26	7355.65	5972.38	4309.11	8182.84	6463.20	2296.92	4297.70	7896.53	4195.03	3465.87	4432.77	3426.78	2312.17	2220.65	2041.77	6800.92	9656.88	5289.19	2115.65	4188.52	1980.86	2514.23	2412.34	4506.41	1063.58	2172.49	1060.23	2654.21	4232.48	3675.39	2433.23	1223.61	851.79	1960.67	4524.20	2413.03
293			1972167.25	5998492.00	972057.56	15324.56	6131.18	9431.76	7188.58	9826.07	14365.99	6691.18	3333.94	3674.21	5053.31	4577.50	3714.01	4243.95	3282.20	2987.11	3915.95	1784.86	1410.03	1595.55	859.09	1705.31	2956.14	2623.70	3081.76	1734.35	1698.91	4811.78	4168.94	2445.53	1406.17	757.97	1835.93	1929.10	2505.65	2213.36	1242.28	1857.65	2696.53	1718.22	1250.87	1068.53	1637.05	751.99	1320.04
294			104304.87	1874451.00	112140.27	25861.94	22390.60	9588.93	14207.87	15902.45	15254.12	19121.08	8722.43	12523.50	8984.32	21304.00	24459.72	18243.03	20607.59	18593.30	15384.54	10942.57	10183.25	5550.23	3327.50	3598.32	10910.29	5929.55	7096.56	4105.80	17659.82	20893.85	10301.85	8488.57	3229.19	7586.36	6285.98	1163.51	1912.27	3179.23	3432.83	1046.36	2173.68	1864.25	1001.09	1158.34	4070.26	1663.14	2376.85
295			699787.93	2541541.00	112645.67	6041.42	6223.95	7086.31	12413.75	16008.47	6500.23	6483.76	4304.98	3834.22	2514.91	6185.94	4381.00	3362.71	2799.90	4038.24	1642.04	2089.42	2265.90	1142.42	2892.33	2426.07	1863.60	2977.63	2640.02	1544.62	1788.64	657.28	803.29	1023.12	1160.40	1428.65	1075.68	622.38	444.25	729.36	790.44	580.86	427.84	392.42	358.32	584.97	1170.86	1035.08	620.33
296			444500.28	2425379.00	91463.89	8308.88	11770.38	15126.25	27767.96	18287.90	5476.03	3728.39	9756.70	11685.54	12655.10	7308.20	6804.71	2523.80	11458.27	9704.37	3400.38	3299.45	5213.37	4260.74	6376.73	5849.75	5433.97	2882.44	1747.77	1376.51	3044.56	2037.57	1613.51	1580.97	2194.99	1323.04	868.92	1380.08	2185.26	3962.25	1974.10	821.27	1263.35	1552.23	730.49	733.19	901.98	228.70	407.87
297			6010511.00	20342036.00	2378629.25	38441.16	17114.41	4509.61	20109.60	22650.97	14108.38	14837.22	17923.51	9782.05	7392.85	15385.03	12335.34	10885.94	13617.73	19619.38	22714.97	10915.40	13573.02	19048.63	8005.90	3865.28	7652.94	8671.43	5268.95	3811.19	9222.46	2922.90	3312.58	2983.52	4666.99	3382.64	2546.08	2729.64	2103.45	1474.66	1129.36	2206.06	2286.47	3155.23	3427.19	1729.13	1081.36	740.24	1363.28
298			293633.31	794249.75	39693.35	5038.75	4456.40	21653.23	23966.29	13578.43	5676.37	7868.85	5627.78	4429.45	11653.12	6074.58	3125.54	2131.30	2467.75	5127.45	7448.77	4996.83	7900.82	9153.33	1781.43	3012.58	2237.19	4512.89	4499.84	4188.82	4178.03	3213.82	2796.92	2909.47	4253.40	3073.60	2412.50	2940.70	1881.28	1638.98	2140.32	399.72	2424.80	1494.65	701.11	1752.22	1023.11	846.67	874.39
299			170779.37	3662749.50	122461.64	27474.25	16067.71	29901.32	11427.06	12719.27	7073.03	9357.66	20132.98	16062.86	18963.97	9759.63	8532.27	8258.33	4421.53	8337.74	4612.16	8228.02	7120.16	8395.39	8146.02	4172.49	8194.32	5775.41	2722.76	5293.35	3713.01	3759.08	2102.54	4124.65	2116.62	2144.64	2740.44	3219.84	4354.17	2641.89	2326.52	2153.35	2546.00	3518.09	1492.93	736.49	820.37	923.99	501.69
300			233406.81	1363920.00	48939.94	11773.67	7955.62	12528.46	10751.01	11622.77	6662.77	1668.51	2061.02	3425.20	2106.73	2170.14	2081.52	4258.11	2112.68	2484.31	2005.99	2573.75	1251.72	1121.20	1187.24	2186.47	1369.92	973.95	856.07	1693.23	869.48	1279.77	986.49	831.44	1176.71	1139.63	728.07	1026.80	983.94	967.45	901.81	876.77	718.99	792.34	448.62	538.02	630.64	311.06	417.83
301			70072.97	3370990.50	121073.66	23527.72	21874.87	12795.82	8716.17	16554.66	15272.18	4598.37	7737.75	7391.38	8313.33	18975.43	20654.78	4914.67	3632.38	4353.32	6495.44	5712.83	4398.29	4983.64	1104.69	3543.30	6765.06	4422.02	4365.88	4083.97	4064.85	2000.15	1697.60	3539.85	2223.65	2423.32	1941.35	3580.38	4081.47	2542.30	881.32	2123.90	1334.93	1828.98	3606.62	2060.27	772.36	890.00	2354.76
302			1355939.75	13610555.00	559748.81	41343.54	33367.12	9692.73	20513.59	44971.70	35465.71	28127.72	7256.99	6899.50	22775.54	7464.11	14571.99	14907.25	32418.27	14412.83	6578.28	7187.76	21822.15	12262.92	8168.22	5467.44	5543.59	10013.56	7165.37	6409.69	3958.99	12868.85	10154.36	13282.99	17678.85	10841.95	9509.45	3735.99	3373.50	1155.08	2389.57	1038.84	2704.29	5437.50	1063.33	2273.87	1843.74	2080.37	1637.49
303			5938250.00	18229514.00	3562665.00	17560.64	6585.01	15446.74	33361.60	29524.55	8582.07	3290.50	1755.44	6545.58	3488.53	2547.84	3545.68	3677.94	2448.88	3785.59	1976.02	3443.55	2462.07	2383.65	1823.55	1389.92	765.28	742.64	1703.28	1412.45	1960.09	1529.99	1818.15	2473.89	1581.61	3639.36	1154.94	247.41	1029.22	1316.71	2352.56	1448.83	1083.11	370.84	766.34	711.79	387.88	393.92	1198.65
304			588326.18	3395019.25	124622.71	13551.92	17397.22	29380.01	37113.86	16114.46	18851.04	26666.71	14312.25	20355.35	18470.39	10547.05	7008.84	8353.64	10571.52	6997.90	4608.60	4569.43	5228.95	8115.22	17547.91	5564.57	7371.90	10549.86	4518.26	7891.08	3613.48	4999.53	4679.41	7891.73	8354.95	4491.34	6675.04	10779.38	10535.44	2693.91	2066.31	2392.72	2520.17	887.46	1681.33	1147.22	1405.32	3105.50	2437.94
305			291353.59	853326.31	74177.60	7130.16	10950.50	10181.83	7240.66	4167.74	9429.35	7118.26	3499.10	2662.84	2965.68	2978.18	1815.50	2925.95	3203.77	3516.45	2163.14	1260.98	3386.10	2336.25	1442.61	577.05	891.63	1389.66	1671.54	711.49	1589.27	1052.05	521.11	671.20	474.27	740.98	1081.77	870.15	1012.34	803.43	804.64	683.38	527.39	461.68	408.20	473.15	483.54	322.18	445.78
306			423317.37	1570554.62	108242.47	7204.98	6411.37	11429.24	13371.29	9125.60	3064.24	2217.17	1192.24	1526.32	2426.96	3027.16	3783.54	3151.72	2359.82	6112.72	3234.08	2639.77	617.85	1419.85	833.61	2308.81	1694.12	1353.31	1136.68	395.90	1363.88	1311.39	1265.39	1982.02	1604.27	3034.08	4096.16	1069.63	647.05	1036.82	507.68	698.79	1015.69	1026.57	2350.42	4880.40	2139.27	1536.42	2027.63
307			121832.25	685814.43	45025.91	3753.90	3679.92	9542.80	11386.91	4092.61	2251.70	2449.17	2027.55	2534.88	1703.82	2829.47	2531.84	3992.07	3964.83	1267.36	505.86	2300.24	1358.00	1790.14	1830.89	1580.36	1176.88	510.36	678.83	651.90	759.21	752.57	1067.62	961.81	791.44	666.72	1017.93	924.57	513.35	650.13	516.92	588.56	563.67	330.90	509.94	653.41	371.59	362.69	165.74
308			94363.06	2564398.75	151715.79	26875.23	38841.25	20699.75	21513.69	17735.87	12300.84	24655.67	12745.67	7084.47	12131.98	38425.66	18920.31	28137.22	18720.00	13429.05	20522.03	15488.56	16339.35	8662.82	10387.71	13551.49	5541.35	8428.19	5614.02	8281.07	6248.49	4144.17	5376.32	5453.38	3514.02	4029.03	6042.29	4344.55	4814.29	2002.34	3268.32	3740.19	5261.24	2453.41	1442.61	2321.42	4905.59	1384.08	1143.66
309			830884.37	6368069.00	263770.03	10285.30	9972.84	10644.60	38578.00	24942.58	26729.66	8380.51	7991.79	16494.82	13884.47	2778.04	4900.07	5994.06	5502.42	6529.64	5981.66	4349.24	6563.40	6780.40	3703.91	2190.74	6162.27	7549.53	6410.11	2425.09	1808.20	2376.70	4940.86	4426.61	4414.29	3679.46	3175.65	3288.02	1464.99	2437.38	1632.47	1499.08	1289.82	1131.18	1073.43	1257.72	783.31	968.03	1117.34
310			152696.35	783507.18	96247.66	11490.60	5734.69	7116.60	16209.34	11203.15	6990.98	14612.80	16232.94	13303.50	10334.31	5514.50	5823.04	7411.49	5346.43	3103.69	3047.37	7874.29	6286.68	8125.51	6855.97	5492.26	3117.55	2153.96	3746.78	5933.31	5718.89	1830.52	3964.08	4639.08	3984.80	2739.82	1946.93	1417.39	1336.05	1416.58	1817.71	2124.47	1677.20	2027.09	3162.16	2548.33	693.92	967.02	732.80
311			533762.62	15228850.00	788981.43	17262.66	10809.01	21203.32	36487.66	33213.43	25184.86	19113.37	4353.37	8284.38	7055.39	3371.59	4655.63	8136.36	10853.50	13543.68	5710.07	5419.01	1593.27	4706.64	5128.39	8090.58	3198.73	5407.91	5547.77	4418.24	2535.75	5248.97	1501.83	1608.91	2583.90	1926.79	731.79	1812.23	1509.70	2390.93	1516.07	2711.60	936.48	680.18	1379.30	2357.25	1065.91	1219.98	820.39
312			551042.93	1300906.12	68417.71	11714.44	8001.23	12586.74	12724.94	11396.92	8341.18	4377.57	4704.26	2923.08	3123.52	4953.72	5209.12	2007.85	5866.92	6938.08	8248.82	5770.87	3095.97	5418.78	4349.45	3583.39	3526.77	6837.91	7441.60	3059.03	1330.93	1645.45	2158.98	2641.18	1535.37	1165.30	1909.69	1987.65	1333.93	1358.97	1560.62	1048.16	373.17	1780.59	1771.76	996.69	1133.08	839.23	186.56
313			337416.25	1739378.75	207978.09	25573.92	24232.09	17867.35	29180.75	7860.88	9323.05	9727.86	3905.68	2125.17	3610.82	4992.53	3270.49	1646.01	1762.65	3288.78	3257.87	3533.27	2466.56	1192.93	2742.14	5110.27	4880.32	2625.19	1908.30	678.34	1145.68	1263.37	1561.62	1540.26	2005.39	1825.74	267.18	726.06	775.49	733.98	203.32	630.61	578.59	339.95	212.03	334.29	275.03	577.96	507.77
314			181495.28	4922121.50	153647.81	37083.44	52140.11	33776.01	29216.75	13409.15	8203.42	9594.73	12045.05	9147.39	5124.86	11192.20	9521.32	12822.94	6336.51	6228.05	13451.89	11587.55	2525.57	5189.94	9146.22	8721.28	6591.75	4980.85	5425.50	3559.84	2275.23	2827.06	6385.89	8602.84	10933.25	4379.39	2926.89	1789.46	1181.19	1577.67	2055.28	2397.95	2588.54	3000.71	2524.56	2465.37	2104.16	1458.22	799.10
315			408141.59	3341581.50	139405.01	27956.53	4848.47	12824.03	25607.87	11221.49	25452.86	39074.44	25765.43	12646.19	10158.33	14261.30	19380.30	8128.04	27811.37	40459.34	5458.70	32502.25	18703.42	7562.79	16875.29	13060.03	4375.70	5803.32	3280.89	3164.50	4291.22	11859.22	9941.59	15437.99	10528.73	3394.50	6830.16	13091.96	10928.38	12044.89	3876.74	3303.72	4673.76	3439.00	5437.27	5145.01	4429.98	1864.89	4249.44
316			881047.00	3459288.75	349379.06	20782.35	9241.55	7985.42	12114.30	24128.83	12494.26	5069.10	2788.79	1595.36	2268.68	1609.36	1799.51	3148.38	1552.13	737.37	1429.58	975.52	1358.53	821.15	899.04	1895.73	868.28	1999.29	3766.07	3416.73	1724.96	354.31	413.64	1079.36	467.64	536.45	1027.00	1294.66	481.05	301.03	451.25	369.00	698.72	864.59	741.80	574.97	818.49	452.18	328.84
317			8825314.00	32787930.00	12061121.00	421854.75	12631.55	20539.62	28501.86	38069.00	33761.24	11372.26	18477.97	14911.57	14344.29	11602.14	4659.35	7213.61	8164.36	4275.95	4199.24	9394.18	9453.17	7628.83	7406.73	5712.01	5936.38	5981.71	7347.65	1684.36	5479.47	9234.54	5930.97	5358.96	3160.37	2750.39	2706.80	3096.63	2817.68	2967.76	2216.44	1868.93	1075.28	1201.36	1625.85	1034.30	1063.94	975.80	1365.77
318			5107652.00	17378970.00	2319332.75	88901.60	26948.13	31090.40	27236.64	16270.13	12845.43	8324.61	6830.78	9150.25	5839.03	6807.71	10098.68	6620.26	4915.80	14122.03	18617.68	15456.80	6448.01	3699.17	1579.54	2176.03	5686.98	5818.27	3096.71	1388.62	1950.09	2919.79	3694.68	5424.95	7257.48	3719.82	2033.19	2098.48	2420.68	2027.42	2660.89	2561.76	1540.54	916.32	418.29	1590.00	2667.50	1653.09	770.92
319			4765566.50	15309401.00	985853.00	9726.31	18840.29	13113.51	23654.35	30756.10	16266.69	6290.60	4948.75	2153.51	2992.79	2276.34	3966.95	10222.32	10408.64	10455.54	7502.79	11991.10	8490.78	6584.92	8066.65	4913.92	6360.94	2162.48	8994.09	2196.54	2303.95	2360.42	2613.84	4412.95	2162.00	902.98	777.44	662.64	659.80	1296.10	1477.50	551.29	3750.52	3188.30	2402.89	1450.67	1155.03	1461.11	1119.74
320			976892.37	8438893.00	2529615.50	132579.21	21125.76	15884.54	15778.96	19243.37	19230.64	7160.05	2190.51	5821.37	4878.70	7203.48	15806.79	19651.29	23095.29	4989.15	3322.63	8996.71	14522.79	11084.96	5526.96	9362.25	8034.95	12140.15	8466.79	5900.33	5316.89	2663.97	3459.64	3651.81	3423.57	2556.17	1713.62	1773.02	5758.13	4685.30	3753.24	3542.70	2318.57	2984.88	3787.33	1772.57	1858.42	970.99	951.09
321			73633.91	3429488.50	64946.53	17235.93	9243.93	9240.76	9850.78	43135.28	15055.38	6231.25	6472.33	8918.95	8723.69	14803.60	7534.60	6722.93	12255.00	6742.67	4792.96	4968.31	3116.17	2836.34	2807.66	4062.38	6615.59	5042.56	7145.46	7895.99	6946.12	4837.93	6193.48	9274.70	4575.98	2890.64	4414.79	8278.67	8699.74	2503.33	2251.70	2252.23	2744.04	6941.93	7204.41	3695.84	1498.49	2680.32	1705.22
322			1474613.62	3201781.25	407495.03	10493.68	8368.00	12611.66	9877.52	4687.85	4182.02	1919.02	1064.38	2926.95	3230.58	732.65	1296.06	834.33	1418.31	1434.85	1081.48	533.07	495.29	737.11	616.27	820.84	732.68	870.99	830.70	570.14	479.37	781.13	816.11	520.84	679.53	624.75	492.80	564.27	877.62	436.57	143.10	233.24	472.30	652.43	399.52	405.76	456.52	265.31	295.33
323			916309.18	15383978.00	888259.62	39340.00	25887.32	18704.72	16894.54	19362.24	11808.14	8985.54	9478.47	5269.36	13764.45	5284.90	6923.96	8986.98	7990.75	8392.27	4796.76	6394.11	2446.57	1578.04	3255.23	5543.73	4403.00	7917.23	5340.84	6342.35	1590.01	970.95	2227.81	2217.22	3136.91	3620.64	3710.61	2648.69	1425.58	1623.40	2484.00	2959.30	1067.04	1585.93	782.88	878.07	817.93	1111.76	462.26
324			1474437.75	5997300.50	534418.18	15587.12	20252.01	23830.52	38415.51	30379.73	19383.86	8024.89	9824.49	7258.65	7554.39	8163.00	8293.68	8112.20	10429.65	4908.47	4085.98	3155.03	3879.68	1274.93	1652.54	3787.23	1541.51	516.90	4619.06	2506.64	5289.20	5675.07	2489.54	1577.73	3112.30	2166.24	4099.76	4272.62	2465.01	1661.44	1458.87	644.48	182.43	827.03	1048.94	1466.71	1640.83	1428.93	955.28
325			2112586.25	7781338.50	501930.84	25637.04	17854.84	13516.91	11728.16	6898.97	15526.39	21608.80	14047.81	7430.76	3573.89	8136.95	11200.83	8896.46	5816.30	6280.00	3158.47	7294.53	4122.66	9230.17	3727.66	6029.18	2308.96	5048.36	1866.91	3081.48	7229.69	2776.69	1042.29	800.44	6810.06	4193.66	5747.17	7296.96	9273.90	1875.22	1644.09	1327.60	1242.62	2724.13	862.75	958.80	1123.68	484.56	969.76
326			1865149.75	4765094.50	396008.87	25002.59	20423.80	11466.95	16225.19	22637.88	9186.72	5565.55	8869.56	5779.52	6252.14	1836.71	6696.72	6578.14	4824.32	4817.77	2735.75	1885.44	5632.53	6744.61	4025.33	5910.05	6353.57	2320.86	6006.18	2864.11	3855.95	2051.90	2013.19	2957.62	2213.89	1683.05	1771.24	2054.68	1890.44	393.75	1177.48	1910.85	2055.51	1730.64	878.94	1194.84	1434.86	842.17	2498.13
327			687387.18	4181799.75	155311.84	11301.71	16716.91	16094.40	14573.52	30771.37	26526.27	19367.10	18105.80	40149.84	8408.62	9953.39	9206.92	13970.35	2518.69	4303.50	5503.94	10550.95	7347.95	8976.11	2422.84	5943.99	13283.12	9082.36	7736.48	2514.04	2336.17	2262.41	2036.03	2555.40	2127.48	3571.08	4391.88	2343.38	2548.78	4757.35	3625.51	3438.87	1256.02	2114.63	933.59	1631.57	1971.59	1872.70	1503.50
328			1531148.00	7748849.50	575510.56	38497.74	7976.82	7474.50	29833.49	20463.07	11504.11	3935.85	3558.46	3442.34	4407.48	4104.27	7137.79	3903.51	1982.60	1843.59	2120.26	2805.75	4573.23	4395.08	3759.16	2328.96	2153.79	2470.30	959.20	1825.74	1339.17	1096.21	1792.93	721.10	1691.51	769.33	958.91	2313.14	2041.95	1268.24	2104.81	1665.44	366.15	505.25	939.37	839.99	1325.40	610.65	433.92
329			460226.56	5416269.00	259594.56	18432.95	12275.07	9461.59	11868.04	11835.03	6264.30	11220.20	7109.67	14241.34	20096.98	8296.12	11972.16	5733.41	12922.97	12470.57	3336.52	2497.31	6393.66	9066.20	9064.40	6727.87	7284.42	3906.88	5406.99	3205.98	2755.16	4935.47	5089.61	2849.62	5104.71	695.23	2265.48	1683.06	1900.10	2291.79	3101.12	2974.34	2109.70	1632.66	1608.30	1093.21	728.62	747.65	1754.55
330			817775.75	4454867.00	427367.56	21707.63	10985.00	13414.09	9034.32	9391.30	10152.86	3106.32	2402.16	8481.97	3952.98	3306.30	3587.94	2946.17	1068.73	782.83	1046.68	3114.99	2839.83	1327.66	3015.40	3270.69	2429.98	4861.53	1761.49	1667.53	757.30	466.23	755.93	484.72	449.53	783.52	1007.23	1248.81	1621.94	763.77	1250.29	759.10	817.02	354.04	784.19	1357.82	476.68	337.39	305.88
331			180691.59	1306450.75	66168.08	2736.70	2080.94	3151.71	3842.03	11267.87	13906.98	2759.34	2769.75	5672.81	3697.95	2757.38	2060.31	3029.70	6448.70	6952.69	6035.55	3219.07	4314.39	1448.31	1473.37	2455.42	3849.53	2180.75	2810.97	1919.56	2527.05	459.61	2652.39	1584.12	2681.77	2041.60	630.07	1559.54	837.57	508.77	574.99	685.56	506.18	773.17	596.00	317.29	935.94	383.04	1241.76
332			862097.81	5136997.00	249483.50	3592.40	15819.37	9120.00	7055.57	6322.70	3965.06	10025.44	14524.69	6033.23	3987.67	11276.04	5408.17	4836.87	3306.19	4210.87	5635.26	3407.57	2931.41	4354.85	3368.42	1248.90	2376.99	2303.19	1726.66	1922.42	1009.74	1861.12	2724.26	3332.86	2159.92	1483.66	1054.91	1460.88	1348.93	2820.91	1707.57	1584.88	731.64	487.51	546.94	1197.60	442.38	371.32	544.38
333			159064.12	1241798.75	35945.05	4800.16	8829.79	6915.76	10319.43	18424.86	6399.08	5263.35	4290.29	4851.06	2845.68	2908.03	2278.67	1376.75	4222.66	1522.05	1148.04	1893.49	3136.58	4444.48	1962.73	812.97	1536.70	2509.54	1597.72	854.85	2122.27	1945.84	1149.95	882.79	1452.19	810.69	664.91	680.08	666.82	489.50	1174.21	1050.34	286.63	230.81	566.97	569.24	786.56	370.87	617.18
334			3406361.75	7635315.50	1852696.37	79837.85	18212.31	20367.58	12312.49	8997.46	6732.60	4948.83	4861.63	6291.60	5614.85	2467.14	2830.72	3679.62	4527.84	3828.53	2278.28	1368.16	954.02	1359.11	2471.44	2415.39	2462.49	1576.75	975.63	1255.51	660.73	545.56	894.73	1239.03	845.57	1131.97	717.12	786.72	949.28	490.40	811.66	1171.00	755.46	559.30	522.62	457.00	151.37	219.61	318.88
335			1396936.12	4321237.50	308631.53	8247.38	4827.97	6469.53	13127.79	30698.32	6831.21	2980.33	2853.55	1369.24	2269.33	1992.18	1681.01	1394.63	1802.65	1187.55	1650.34	671.74	780.69	423.16	1573.16	1086.86	754.24	129.99	315.75	789.20	1041.40	1432.06	1024.77	225.90	455.63	498.75	328.35	917.32	337.30	553.88	474.95	239.55	767.62	792.70	381.28	239.85	351.11	246.73	267.36
336			1628688.25	4265483.50	202132.60	13014.02	8787.73	9206.07	8507.81	15385.22	17334.85	11579.33	13859.36	8493.82	6816.97	10477.33	12953.53	11525.48	4239.96	3914.74	4190.37	6304.58	6802.84	4996.91	3642.37	6045.69	5017.55	3368.32	4032.18	4355.58	4291.26	1511.68	3295.75	5145.92	4179.20	4364.88	2930.56	2397.22	2003.66	3229.22	1289.81	1657.37	943.15	1453.46	2858.44	1695.02	1087.24	575.36	892.02
337			264665.50	1147257.00	52140.78	10428.86	4464.22	6374.98	12428.68	3706.32	7103.99	3349.73	5587.61	2328.20	3500.92	1784.66	4938.71	5826.66	5573.98	3269.91	880.02	1648.86	2298.14	1960.08	2336.36	1641.81	1559.47	1033.58	1555.34	3121.81	1595.87	414.86	957.69	1498.60	1615.06	660.61	367.29	779.83	763.30	286.73	389.56	726.83	337.47	525.21	646.46	636.13	514.72	759.18	383.18
338			555895.50	3951513.00	162485.48	3915.64	12608.21	21030.08	30233.80	20468.70	19303.02	22678.57	15406.99	35348.87	27806.28	12623.85	10761.38	6720.71	13018.75	9322.85	7901.97	7100.11	6176.57	11920.60	10303.18	8683.99	10774.93	7626.21	4391.61	5028.18	6448.92	8627.97	4598.96	1819.33	4569.78	5573.19	3407.54	6324.01	1688.78	1336.09	5611.60	4052.08	4045.47	4129.09	2484.60	1500.80	1722.64	4131.46	1937.78
339			2342838.25	16809798.00	835075.75	13620.08	17435.55	26360.11	42276.03	12747.51	13652.42	10969.22	12285.93	8456.20	11234.54	9832.10	7220.92	9001.11	15092.76	16109.06	4890.19	5137.47	3256.06	2121.59	5285.94	3974.30	4520.99	4005.49	4691.95	3069.54	3009.59	2552.44	2467.25	3335.22	2623.61	1882.97	2029.01	2340.06	2686.58	1451.98	1183.44	1087.13	1212.64	1732.53	1464.80	2232.37	605.70	1436.78	1080.65
340			621681.43	2798228.00	231377.71	17484.25	58702.28	50248.70	45430.39	32744.67	18246.47	19848.26	5603.28	7327.14	4852.50	4246.99	4737.88	5367.04	3815.50	2983.95	4651.06	2623.95	4023.95	2686.91	2791.10	2707.79	3699.39	3489.59	5029.19	3562.77	4380.08	2516.25	1383.47	1332.76	1670.55	3101.26	2158.51	2440.68	3504.57	6133.68	3668.51	4049.61	704.84	4610.48	2138.36	1651.56	1082.24	925.78	3053.45
341			1607254.12	5575788.00	545519.62	16208.50	9709.56	16925.44	15873.05	17579.82	8713.79	4141.92	6319.53	7441.08	7956.35	9504.69	11697.17	13143.67	6601.26	4570.45	3099.43	4923.44	7245.22	6444.85	9302.87	3709.27	1769.70	2668.13	4643.57	4166.32	3622.86	3429.55	1942.35	1660.73	3879.98	2191.08	2142.18	1199.46	1010.87	1007.16	1634.26	2081.73	3376.81	1527.93	882.87	1558.89	928.80	1390.93	1730.02
342			1349684.37	10718528.00	2691586.00	156267.92	40488.55	49582.40	14894.13	25148.25	37986.03	14695.68	16121.26	15265.06	12901.31	17231.59	7973.51	17351.30	21381.56	17175.26	25636.48	18856.42	24049.21	12049.82	8006.86	4458.54	4444.08	4872.95	3991.22	4529.71	6225.08	9263.06	3227.16	3970.71	2077.35	5152.04	4665.53	2236.34	5714.50	8426.19	4877.04	1657.23	2782.98	1488.59	1371.78	1821.65	1477.47	1743.34	1616.17
343			2975206.00	8741570.00	558781.06	17205.17	13809.18	5497.71	8099.52	11229.69	11082.12	10481.69	5166.01	5719.47	5285.86	3990.25	1884.91	5604.31	3446.41	2240.40	813.63	2760.09	7791.57	4240.12	2282.96	4248.18	4541.40	1405.11	3367.69	1836.74	2074.43	1596.36	2664.20	989.12	1174.09	2318.97	2853.64	2067.09	2432.09	1143.51	1278.84	498.54	724.60	1152.31	1551.24	1339.41	1128.56	231.36	418.45
344			3118476.50	12063281.00	510609.18	16421.69	10555.27	13545.27	27565.41	17574.11	16707.22	18529.93	15850.89	7483.94	10264.96	8293.33	8589.70	15287.06	4595.18	3472.81	5189.57	9314.98	13076.98	8718.98	19546.24	7458.75	3346.90	3388.49	6323.34	5147.12	2657.86	5634.94	2406.53	784.08	1765.92	1475.77	1584.68	1938.52	2126.14	2150.37	5130.43	3077.31	610.28	512.80	565.37	257.06	1662.52	575.49	1547.55
345			569838.50	1920814.50	107394.29	15463.42	16393.04	33482.47	49410.18	29611.62	23733.83	20756.16	8421.50	9999.16	15629.84	7311.59	14683.19	7703.25	5823.21	6816.44	5809.31	2308.09	6335.68	20929.23	22494.37	4652.26	5087.20	8332.26	4322.48	2510.47	7956.08	8866.24	4025.60	5164.98	8262.89	3027.64	1980.53	2332.14	2254.82	1349.68	2018.84	4224.66	1753.11	2626.71	4347.32	2006.70	590.32	696.92	1180.93
346			437506.59	1963100.37	89238.49	24277.84	13201.82	15172.98	13199.44	12314.75	7816.51	12230.74	20635.86	22242.45	47974.20	28823.31	10862.22	8610.23	15842.98	10543.64	8102.93	9502.53	6618.84	10444.74	28048.68	18701.76	5332.10	5933.33	8782.83	8057.13	8594.24	6801.68	3765.58	6204.67	9031.04	6951.29	8460.11	7594.85	4616.64	2656.83	2121.72	1890.52	929.30	2718.60	2098.31	2833.25	2917.44	3948.80	3941.57
347			51526.83	2124290.75	123378.19	194174.25	127688.25	77418.62	39191.35	14171.93	14451.28	17311.67	17066.64	30807.87	46876.21	12269.09	12683.07	18210.87	14625.87	19348.24	19462.07	8316.56	17214.36	15277.21	9178.76	6805.87	7119.58	8609.93	7468.15	5047.66	4974.66	5841.09	5045.18	4727.41	5575.18	3366.17	3901.95	4643.50	4700.44	3472.03	1051.78	1266.36	3371.32	6042.79	3499.21	2543.82	2582.23	2231.94	3104.93
348			19007.98	766934.50	20714.04	3848.39	3214.81	4580.83	14059.65	9544.73	4623.69	4014.86	2840.05	1876.33	1945.38	1198.60	1264.17	2022.66	4612.68	3964.38	2413.20	788.61	1038.04	1822.25	967.95	609.69	578.68	1208.82	462.04	399.51	1196.92	1070.89	1252.99	633.25	559.22	492.65	552.06	939.52	279.11	598.52	326.28	393.61	353.26	625.05	549.93	348.48	467.98	214.76	144.92
349			810663.93	4712963.50	119213.54	35071.62	37568.81	24290.12	56919.06	38785.06	18380.70	12343.74	5953.88	4222.52	8219.47	8902.82	7057.01	2421.45	4713.78	4945.98	4345.00	2592.92	3176.20	4113.62	5323.02	4270.01	834.97	2798.83	2501.36	1446.15	1920.01	3207.52	6329.68	6195.81	1993.10	2336.56	2206.18	1809.27	1437.56	3091.28	1510.08	1321.40	1923.91	2642.72	1113.74	990.47	1907.35	2732.60	614.21
350			191742.82	1914942.87	96103.81	20889.15	26419.02	25525.41	34877.35	45016.71	28629.32	21461.04	13135.30	8737.47	15992.72	11970.96	24496.04	17075.91	12903.40	6170.35	15645.67	15796.93	12854.88	3793.47	17481.12	13238.73	11940.99	5857.87	6302.73	7130.71	12114.64	7445.26	9131.59	9062.07	9064.14	6590.44	1231.36	6796.23	4700.77	6406.92	13819.37	6163.65	1759.45	3508.46	3826.88	4091.03	6315.65	2349.82	1231.82
351			794246.18	3317525.75	144201.78	22620.67	14979.05	5529.65	16054.14	11650.61	15791.31	14167.49	9206.22	4439.41	11321.62	9695.24	7337.37	5156.57	4086.49	6730.03	7708.40	8861.78	4909.93	10106.64	7530.50	5429.74	8234.22	4203.39	4198.23	3047.90	2569.06	1212.22	3928.12	3181.30	1661.32	4621.04	5515.16	3117.22	2571.79	3668.02	2568.52	1054.19	883.22	1279.02	1518.35	1625.35	1511.28	596.03	1160.78
352			805055.06	3630310.75	121225.03	8058.38	8995.83	7165.66	13151.87	4716.47	10239.08	3029.55	5325.80	4626.13	4889.57	4079.05	6813.11	8406.91	5832.84	12708.54	4989.55	1878.12	1871.09	1933.90	2381.48	1663.84	2505.80	2127.71	4096.62	6454.59	1167.33	2077.04	1751.45	1379.52	1479.87	2294.26	1851.20	2251.23	2360.54	1885.97	1312.88	385.30	699.69	985.85	964.72	1016.16	1436.84	604.54	661.81
353			831879.56	5752925.50	148953.23	6618.43	25225.66	10986.72	19500.18	28251.16	19956.31	18156.53	28149.89	23906.01	7248.29	20128.89	12966.72	10336.41	16718.87	7657.81	13008.40	17948.89	7825.63	13286.71	6447.74	4851.50	6045.21	6097.61	2702.49	8217.27	3222.50	1093.94	1313.06	3635.44	3619.81	5988.96	8856.72	6335.77	4566.24	4083.80	4796.83	2232.46	2096.93	4334.57	992.88	1894.01	1506.74	2745.64	5719.33
354			1045799.31	2056753.12	131511.00	21710.29	16380.17	10759.63	11487.54	17677.19	11336.01	11745.57	2080.35	10670.27	5813.04	3260.89	5585.20	5197.83	3592.37	12524.00	9942.21	6018.99	3952.51	3317.46	11229.91	6174.62	7150.22	2606.45	2752.99	4871.60	2728.62	2094.08	4697.23	5129.71	2282.43	3262.80	2648.87	3138.80	1770.72	894.39	677.42	943.92	2805.66	2001.75	1660.63	510.15	681.71	656.71	778.84
355			228582.31	1921470.75	80542.79	19041.13	12672.63	9928.12	18212.85	21993.63	5663.19	3673.72	4284.57	3469.49	1936.89	1752.20	5527.91	2039.37	2113.86	2457.99	2186.18	2422.13	1312.19	1163.96	1090.93	3588.09	3057.11	2106.91	1199.88	861.20	1137.21	704.03	1172.82	465.40	661.15	584.44	753.25	1347.29	1546.77	458.96	370.25	658.95	558.85	332.32	382.39	728.69	506.80	406.39	864.34
356			836242.43	11703366.00	476767.68	10256.53	20373.09	43645.23	14993.54	13565.87	24883.90	14990.02	7419.20	17772.78	16231.00	31920.12	24315.47	20982.62	23290.42	4798.90	9794.84	7841.26	4924.67	8780.04	8866.71	10319.92	6114.94	4253.45	8457.14	4890.47	3970.17	6024.94	5337.60	3406.66	9484.63	4669.25	10448.55	5963.57	6151.49	2215.65	2293.47	1267.32	2874.61	976.56	1149.56	4262.52	3581.88	2647.33	1130.95
357			774406.18	4760163.50	582393.18	7607.63	4034.50	7628.94	12902.58	16132.81	21250.40	4472.35	4056.78	2710.91	3166.50	2716.01	1456.27	1772.91	1163.60	1775.67	1234.77	2087.97	1944.33	1070.84	609.15	1123.16	1517.14	1765.20	1771.02	1053.52	787.00	1016.35	586.59	1004.45	809.82	728.53	462.30	636.47	634.27	941.30	1207.23	619.75	862.86	652.19	440.59	276.34	571.67	508.44	518.26
358			909940.62	2065057.00	102747.82	7285.95	5129.38	4366.62	11014.58	5822.19	1845.97	1245.89	5346.35	7373.56	3395.30	3192.28	2194.21	1086.47	642.27	886.44	681.39	480.71	1131.25	3364.17	1071.51	2275.05	1346.69	1260.45	1137.83	744.91	1191.47	1978.94	1138.32	212.93	880.49	1707.99	1669.09	1131.23	2372.38	1494.49	1040.74	919.83	1942.87	1377.73	344.94	1073.95	1333.27	597.23	1069.45
359			778233.31	2273128.25	157728.39	13731.21	10080.06	11314.87	14770.49	12136.76	9738.75	4221.78	7308.14	7956.39	8602.93	7217.74	8037.94	2471.33	2989.47	1744.26	3497.75	3531.79	1827.51	3763.39	3022.38	2351.04	4751.66	3295.49	4243.66	2226.04	2115.50	1172.93	2390.53	1982.03	1428.57	1279.23	1049.90	680.17	1036.72	745.96	1485.28	838.12	797.66	627.23	714.02	501.38	511.84	419.39	545.69
360			2177912.00	9560848.00	978572.62	5521.36	14943.46	14309.24	40129.59	39644.34	16893.11	6460.63	5035.22	3738.99	9268.02	5552.38	3763.30	10918.54	12907.75	4453.54	5666.89	11548.12	4673.77	2692.95	5399.81	1939.02	1066.27	1349.11	1309.08	1460.52	1550.22	1756.13	2566.60	939.38	839.61	1113.10	2240.56	3075.89	1278.33	1604.80	946.04	565.13	1032.57	685.44	997.57	378.15	998.62	1013.31	689.92
361			236912.73	2252055.75	145804.37	24261.35	20739.77	22440.35	16384.02	10894.60	9359.14	10234.41	8254.94	6681.87	6161.25	10688.95	16817.17	27985.38	18129.54	3503.72	4094.91	2588.85	5621.33	9436.03	6232.80	6874.60	2997.15	4826.96	6353.37	3640.65	5946.28	9661.20	5317.51	5177.54	4097.00	5095.72	3193.13	3551.62	1709.28	2289.22	3312.43	1161.19	3050.13	2019.28	601.81	1051.16	2509.74	1517.73	663.69
362			2368372.50	4892049.00	411475.09	7523.83	5237.42	4444.30	8748.74	9866.84	4788.03	4523.10	4186.79	2952.14	4318.94	1901.85	1007.38	944.31	2625.09	1538.07	635.99	819.34	882.97	1076.17	1674.92	1118.11	761.18	554.44	1349.84	349.42	712.79	728.83	572.79	954.00	665.50	271.15	1059.02	690.24	843.24	676.08	970.57	644.97	515.44	218.01	486.78	371.78	456.99	274.30	142.81
363			1456518.37	3866354.50	446242.25	16213.43	18250.30	21392.63	19193.85	9041.28	7219.18	7030.91	5950.32	9943.37	4819.11	2747.68	1332.82	2260.30	7108.24	5646.03	3356.55	3174.13	3327.23	5911.41	6141.94	2586.66	2872.84	2391.01	1735.29	2312.87	1621.23	1606.80	5502.55	3296.29	1756.72	1201.22	1432.96	1571.18	1186.74	1600.82	1182.09	846.89	1117.84	1944.78	1408.09	1645.85	1470.58	858.12	726.54
364			54741.44	3446314.75	94505.45	29984.83	23451.62	92721.03	28916.69	25211.34	18451.70	15182.34	14278.77	20559.46	8801.48	18061.06	6189.67	2493.74	11545.51	8237.81	8412.03	8948.57	7321.47	3556.92	11639.48	8462.62	3424.98	3684.09	4278.04	3237.06	3199.17	2757.22	5123.00	6222.70	8703.98	5885.29	6085.50	2354.35	3071.21	1044.70	1111.09	2292.95	2061.97	2756.53	2541.48	1980.90	693.59	851.95	1032.62
365			356799.68	2711461.75	62103.60	16851.84	19261.91	20228.12	13600.03	17231.68	6760.31	9684.58	12658.62	19067.46	9752.41	7291.62	4028.19	4017.88	6188.81	6995.95	3166.01	4107.06	6185.27	7257.91	8124.21	5914.56	4742.26	4801.78	4308.13	1695.00	5429.70	7176.95	4704.36	3765.49	1449.50	3388.47	2458.12	1342.51	2261.28	2339.44	2711.23	3022.98	3038.47	2668.01	923.84	1538.31	1683.50	925.77	458.71
366			169588.62	1654165.12	63965.03	8068.59	8108.75	6040.25	7788.09	11307.43	3970.25	12300.43	9666.88	6267.90	7134.26	4837.06	6405.34	3897.34	1511.41	1793.66	4448.78	3363.74	2888.15	636.55	1692.88	1384.59	3734.95	2128.02	2446.73	486.22	663.13	1132.56	1085.17	2345.58	970.29	1917.13	2167.78	2258.56	2282.77	1420.07	937.44	402.76	183.41	1106.67	1929.15	1487.56	1466.31	677.52	1131.12
367			123963.21	3528743.25	198254.53	18553.33	8755.19	11375.71	67595.57	83783.03	20239.69	4904.42	6639.75	3896.65	2328.16	1904.33	899.41	1038.47	2328.68	1363.88	4885.84	3855.60	3012.95	2096.44	1923.79	2111.92	878.44	593.63	1189.65	860.27	835.23	357.91	449.97	1058.12	1131.18	579.56	880.86	335.53	530.90	336.30	370.39	256.46	270.69	442.39	339.62	384.80	532.69	419.56	776.40
368			119989.38	517558.15	22225.91	4006.67	3024.76	8395.37	7724.22	4417.41	5744.61	5533.41	11075.04	1415.29	1120.83	6440.12	3968.86	1524.53	3658.07	3694.79	2479.74	1742.10	3280.30	1579.69	3349.74	5302.98	3040.19	2885.01	1093.69	707.82	1601.84	1055.56	1112.49	1513.01	3070.83	2339.12	1208.91	3315.71	2907.47	2081.34	1633.45	930.79	936.50	869.17	2028.74	1271.58	296.79	533.96	575.85
369			193624.23	3576884.75	169273.51	34280.45	30472.68	11158.41	72394.07	29618.03	16473.04	20388.53	8012.76	32553.87	35149.05	12851.62	4204.04	13838.17	33362.67	12653.61	7471.61	8334.62	7729.20	3813.36	3565.33	8056.37	9739.33	5925.33	4817.76	11978.52	7888.87	12428.18	23405.41	11605.46	3156.85	6383.60	4104.75	3929.55	2308.31	4546.01	8565.81	7898.90	5082.41	1867.90	2959.83	3949.79	4233.31	983.59	2923.50
370			91548.73	4296051.50	114965.29	31106.91	18809.62	26912.57	12962.56	21405.39	23850.72	13982.02	10113.28	8226.15	9719.09	17378.36	11663.97	13722.49	16723.93	15597.84	41995.33	21265.54	14948.12	7318.08	5644.61	3067.06	4158.38	11670.20	6133.86	11722.75	25579.71	5642.90	4375.01	3496.48	6240.53	5613.48	5386.48	2914.70	2792.00	1832.83	3365.11	6266.52	3934.49	7346.08	2647.99	2177.69	1595.77	1483.44	3226.40
371			233265.96	1059781.62	70623.79	12496.24	13760.87	17721.34	13352.47	23134.34	17985.38	19290.02	8385.75	3827.45	9375.65	4600.59	3331.30	7156.97	16761.28	12629.91	6057.97	6323.19	5246.79	1734.76	3730.72	3655.18	4430.83	4833.78	5995.67	7142.59	5202.79	2831.19	4779.22	1972.11	2423.24	3645.38	3808.99	2806.15	1770.94	2136.95	1964.12	2360.93	3024.35	2406.48	1744.79	1355.31	1669.05	1020.51	815.08
372			105618.84	3399275.00	140710.92	26427.73	19012.82	15621.60	9664.10	3905.54	1806.32	1624.99	2174.32	5658.34	7916.18	5854.83	5040.74	4497.11	3267.58	1261.77	4425.36	8042.09	2410.15	1285.52	1070.73	1559.97	5825.80	7193.95	1625.74	733.82	469.80	1025.43	408.01	1323.24	1485.43	961.71	423.20	777.44	444.62	731.62	1984.56	1317.26	588.50	703.56	495.39	360.01	308.75	436.08	500.38
373			241190.90	1670426.75	80481.84	15637.72	11492.42	13132.69	10451.57	25687.34	27892.22	9750.30	11300.24	8832.31	5855.45	4978.41	4323.76	5736.68	7571.20	4123.27	5600.44	5077.49	2787.27	5014.99	6990.89	4198.84	3273.14	1998.93	1461.12	1443.66	2536.03	2851.61	2404.21	1930.90	2277.10	1875.38	2452.05	3301.91	2535.99	1774.60	1542.09	1853.04	950.32	422.70	705.15	1506.40	877.45	863.78	437.76
374			4320342.00	15337841.00	1665175.87	5936.95	5322.84	5815.52	10924.15	9304.05	6423.49	2274.16	3616.89	3511.50	2722.12	6267.80	3378.31	4191.34	3255.44	4250.83	2840.21	1396.85	3157.42	2804.79	2125.74	2074.04	2481.88	2367.83	908.76	419.50	1749.62	999.66	712.54	915.39	1189.35	509.13	1526.55	1031.23	1664.32	708.39	607.24	713.18	698.94	1186.80	1307.39	1009.88	635.38	712.68	913.90
375			467634.00	1889386.25	111969.75	4896.78	4740.67	10358.89	6483.54	5478.70	3741.90	4531.41	4355.71	3359.70	3189.95	2763.92	5961.67	5266.17	5007.09	2958.33	1357.11	1940.33	3470.10	2338.03	1585.57	1242.69	1406.13	2711.94	1916.12	2144.15	1223.25	3679.07	2212.82	1050.02	1371.76	1328.85	773.39	557.56	425.62	1101.33	1048.00	2177.42	1138.00	798.02	678.52	559.42	1191.91	837.24	675.34
376			5493495.00	14448180.00	1522723.50	57967.22	30058.52	17644.25	22730.73	18401.23	11663.97	10871.94	4227.20	10321.21	25333.69	7675.86	6822.48	30522.58	17913.52	7875.69	12817.64	20799.93	14352.50	17713.06	6761.12	11283.72	7626.70	3355.14	4193.84	5514.66	1438.14	4113.79	3465.20	4359.57	5575.44	3041.89	2628.49	3623.24	5628.44	3674.17	2931.80	1913.17	3983.94	2390.69	2551.35	1619.75	2344.28	2286.69	2914.94
377			2164228.25	4107999.00	265353.28	8679.04	21615.49	12432.77	9848.30	7499.87	5547.89	6348.87	16098.18	17328.38	14743.09	7665.21	9139.39	9542.82	4518.20	5608.72	2387.16	2618.92	3921.49	8114.83	10907.70	8462.79	5134.88	2804.84	3213.64	5773.08	2629.72	2626.26	1597.66	1841.19	1829.66	1682.65	1468.32	1636.78	3005.05	2932.96	3405.20	2283.32	1751.44	636.96	869.76	1119.75	960.75	869.75	1345.71
378			476313.68	3592540.25	182240.00	9607.13	14860.45	10055.99	11883.91	20423.29	16945.19	13331.76	2702.57	3390.46	7787.74	7178.61	6141.84	3190.80	4157.33	3272.20	3132.90	2789.64	2451.83	1467.09	3688.74	1499.08	2924.81	2159.04	1607.86	3343.30	6240.82	3615.21	2606.86	893.35	3011.29	1821.04	2712.19	2588.00	2140.40	2096.71	645.53	814.83	1041.98	596.68	228.80	921.04	1062.79	1019.08	782.50
379			26416.71	531956.43	56581.91	16561.88	6184.90	8579.54	23262.85	31287.83	15888.50	7671.28	5692.94	11960.89	22799.27	20953.98	13164.85	7152.48	15609.60	4853.43	5741.08	4405.05	6047.93	11008.58	4046.79	2956.14	4798.25	5702.32	5677.62	3404.43	2560.73	2151.74	2754.03	1951.86	2736.04	2710.21	2853.41	1930.53	1624.48	2068.44	1985.72	1478.13	953.02	2504.90	2082.13	1601.57	1840.93	1813.85	687.73
380			337560.50	2382157.00	75736.03	4868.81	8718.76	7055.48	6453.41	10040.80	4869.38	5639.55	3632.41	3566.58	5074.58	3489.53	2628.43	2293.90	3481.27	7691.08	5866.65	3826.24	1980.51	3403.75	951.52	963.37	3000.93	3164.46	1182.79	1291.38	1980.05	1873.01	1910.96	1534.57	1241.42	1845.18	1603.58	792.53	455.56	1122.40	1838.95	764.10	1090.96	1300.33	1234.21	507.36	259.02	481.04	1063.16
381			78632.75	516653.78	34696.99	17188.95	17067.15	19187.06	22281.41	15985.43	7586.75	8452.35	7735.89	8205.50	5043.26	2849.36	2707.70	3153.68	5732.99	3871.34	2336.98	2566.34	2658.56	2554.98	2116.88	1660.91	1075.71	2220.39	2702.03	1547.84	1098.33	828.51	1654.19	539.63	389.24	1973.27	3941.41	1885.65	593.14	1143.92	1200.56	847.28	643.29	1347.48	600.53	596.92	493.06	584.91	509.85
382			1057077.87	6231678.00	262108.71	16968.25	25880.34	75993.57	51247.09	27371.13	9222.62	6719.49	5990.34	6408.77	5056.17	5590.98	7514.38	4340.57	4906.31	4845.13	4764.67	5859.64	5222.29	4011.63	3267.39	3921.75	4418.10	2107.93	738.95	2361.95	3029.96	4507.22	2143.24	961.03	2983.91	2420.93	2186.74	1522.69	1064.39	652.67	900.91	1285.24	987.59	2944.30	3608.11	2161.08	998.55	1663.78	941.16
383			178240.09	690685.43	30841.30	27523.92	20205.87	8133.05	5454.19	11515.35	12136.35	13778.98	11533.95	6800.10	4063.35	6056.56	5350.69	5132.33	1222.84	3488.00	5741.25	2900.13	1932.29	3273.83	4709.24	2952.40	2356.39	2128.64	2699.08	1876.14	1656.78	1431.92	1383.57	1220.00	860.15	612.72	741.83	872.23	833.94	522.06	1391.53	1853.52	1954.33	936.31	601.93	273.67	819.45	370.26	425.85
384			97732.43	412050.53	28116.06	3522.69	7257.82	8296.19	23565.58	11811.16	4665.42	5001.27	4077.17	1923.78	1321.70	927.53	949.13	2133.93	1568.89	1642.58	1556.92	2108.66	1594.25	4168.95	3847.70	1521.14	1362.04	366.85	1346.93	3830.67	1659.16	941.74	1470.52	2284.35	765.67	1094.66	1888.78	1048.69	760.05	2298.75	909.56	726.73	601.45	1706.14	2514.42	978.71	863.62	1023.80	802.43
385			213112.40	1309458.00	50566.70	23514.58	28226.68	9565.12	10312.46	17250.62	13690.79	10610.12	9897.60	8960.82	10717.30	21101.28	4425.59	5901.74	6465.47	4773.58	4111.76	7743.55	4987.55	3834.84	7144.39	4802.29	8465.31	3787.81	3024.51	1656.52	4230.26	4092.10	2654.11	2943.53	2529.92	1406.05	1680.44	1088.71	1190.48	1193.01	2761.13	1861.25	1643.95	1742.77	2489.54	1114.92	831.09	485.17	492.40
386			177013.42	1819527.62	40049.98	17489.83	23044.52	21223.81	18463.35	6325.53	10107.09	6242.99	5316.54	1470.80	3049.69	5816.32	4970.27	4362.52	2959.23	1403.39	1767.23	3433.59	5107.08	5502.26	2244.86	6250.54	5312.77	5550.06	1871.95	1944.67	2072.37	3903.50	4108.34	2883.45	5021.61	2395.46	1068.84	836.61	1390.44	1248.38	778.13	1243.07	1538.14	486.78	628.59	1485.89	1155.13	1094.39	619.51
387			81786.92	983757.56	25551.08	5587.49	7340.21	4270.68	4838.43	12464.55	9448.46	9958.94	5467.88	6709.64	5720.73	2302.78	2564.41	3240.50	4584.06	3324.50	2444.85	2958.22	4914.79	4598.76	2387.40	2222.01	2465.86	2200.81	1290.16	1300.30	1393.88	1010.64	1034.76	1078.45	1554.37	2440.85	1186.29	1512.43	494.23	584.20	1436.74	742.73	384.32	586.91	606.06	298.48	316.10	293.30	612.02
388			1030841.87	5719995.00	219930.28	29341.77	22959.53	24846.55	19268.41	8176.87	7744.67	38266.52	31761.06	5385.50	8606.80	7321.81	15946.72	29324.10	10960.37	12341.96	26005.12	10787.01	5850.39	4531.37	9534.74	9682.56	15301.29	15871.39	7979.63	7180.96	6909.20	5817.71	13580.00	10615.15	6843.90	3706.28	5376.31	8212.41	5533.15	6195.84	4958.87	3426.89	1132.11	3225.99	875.90	1269.72	704.18	1615.79	1143.09
389			867809.56	2379820.50	132167.98	6781.26	6969.02	3433.69	11432.89	6026.08	5976.29	6208.91	4335.38	7440.12	4903.57	3245.99	4131.51	2226.35	3392.28	3221.81	3576.11	1107.06	1378.96	2035.23	1283.44	779.72	642.13	1013.99	2142.21	2768.37	1927.18	835.39	2310.20	1220.69	1592.19	1140.28	1171.58	1359.91	909.48	772.26	1209.18	899.73	1045.52	553.50	647.66	598.99	510.97	362.52	248.48
390			447727.84	3754994.25	310922.40	35578.94	9496.76	11294.92	23450.42	20858.47	26833.29	15173.96	11002.65	25954.74	20741.81	6960.03	8436.92	7281.23	8999.25	15213.28	10569.91	5501.17	9789.97	4035.64	4262.05	4860.09	3760.01	6096.18	8175.91	6769.91	8176.00	4476.59	1792.36	2427.35	2502.13	3460.31	796.04	586.97	2283.08	3099.79	2683.70	1548.57	1807.80	1539.67	615.00	729.93	1477.90	1520.33	1090.40
391			291508.21	4008597.50	71951.62	38868.41	51284.40	42853.89	19451.00	23065.89	31108.89	35659.06	33149.57	18829.58	15631.92	19453.48	24670.53	21393.71	14433.15	25208.99	20907.31	32437.37	21982.42	13940.01	12960.62	11711.62	3862.93	5192.96	9009.49	6879.63	12938.82	5835.49	13581.08	13042.13	7243.17	9628.42	9081.60	3332.52	2574.00	2200.98	2056.00	3782.39	4330.25	1413.55	1550.31	3001.54	2608.16	3397.93	2234.11
392			427283.37	1330195.50	86887.91	6337.83	4256.22	12697.10	5045.74	5222.03	8100.07	4990.31	9970.00	5755.97	3078.59	8513.85	7752.00	4799.60	5224.70	6851.34	12812.27	2292.84	1990.51	2590.40	2330.29	2279.49	2104.75	3186.36	2630.83	1120.82	2055.09	9173.19	9604.90	4891.33	4018.56	5673.61	2977.42	1296.26	1924.36	939.37	1161.41	835.39	602.77	1018.13	819.57	1063.64	825.03	534.73	324.49
393			346755.75	5964655.50	181917.18	13873.51	26730.18	28166.45	32755.79	9769.15	22753.38	14756.41	19613.27	15217.47	13529.02	6833.96	5694.98	8483.02	18015.10	19029.87	5502.09	8056.42	10497.01	8973.60	5637.65	5808.93	7079.93	6995.79	10263.72	3574.62	2821.02	3066.35	7340.79	5266.08	5478.56	13381.55	11690.65	8500.74	4729.83	3552.94	789.54	1152.57	1294.99	2901.70	3517.32	1928.65	3048.64	2800.16	1532.88
394			131713.53	1538662.00	60390.93	15341.20	30548.61	27776.29	23080.89	18548.91	17755.70	10549.96	8547.49	6645.31	1667.01	3632.99	5321.41	6043.92	2253.31	3385.33	5736.25	4999.68	4448.25	2789.14	3487.92	2370.24	4326.79	2797.61	2507.73	6122.12	2502.15	2322.85	1337.98	6168.59	3231.71	3054.57	2508.37	2249.73	1354.40	1775.63	1786.57	667.63	1114.31	516.30	787.10	1730.92	788.66	796.83	1085.73
395			2819275.75	6515315.00	1313751.87	43997.97	11530.32	9326.88	10549.80	3731.40	3559.05	3667.86	3586.65	2573.74	992.18	1987.04	5577.42	1825.93	2166.06	3626.81	3661.68	1559.88	2131.35	2681.27	3481.22	1407.39	1413.06	1572.40	2562.14	1872.61	2340.38	2120.81	796.11	812.84	416.28	1482.01	794.94	303.32	332.46	529.83	430.27	1001.52	968.09	457.21	631.80	405.51	252.27	600.93	232.48
396			3410867.25	16681443.00	1619458.00	7657.26	8320.17	7368.19	26102.10	18069.34	10787.09	7813.67	12540.22	20792.33	34130.88	17261.99	11537.98	8709.79	11664.45	20265.96	13600.50	8524.69	8595.03	13835.73	14148.29	12141.62	4994.90	4300.40	21901.36	14136.95	4451.43	2045.36	9058.87	8810.99	4443.07	1434.72	4316.31	8775.94	6659.06	2636.37	2000.74	3476.01	3151.54	5087.39	3367.47	1891.79	1210.82	715.23	211.38
397			4303096.50	8271762.50	921343.31	6386.88	10450.68	11593.63	6559.36	8760.56	7165.54	3478.82	3479.36	5131.46	3696.24	3578.55	6084.01	6676.16	4105.90	3106.30	2101.10	1847.84	2418.69	2149.78	3228.48	2252.74	2398.12	2588.16	1596.35	973.05	906.64	2441.79	2891.58	2286.33	2096.04	1798.12	2358.88	2216.62	1526.03	1668.83	3408.22	847.56	1006.87	1585.27	1750.87	1218.82	944.60	358.59	224.87
398			329624.18	5858367.00	259855.17	14051.04	17784.23	31199.66	11577.62	17103.67	10951.96	8163.58	6456.06	9191.07	7076.29	10712.27	3126.17	4594.82	8839.47	17757.79	4998.68	6099.89	7687.67	3667.64	4782.97	3634.39	9576.70	11134.81	3652.96	5261.75	2978.88	1795.99	3355.28	2851.11	2720.92	2689.09	832.19	3646.26	3516.50	3014.75	4822.01	6357.03	2955.72	2025.79	2442.86	1757.05	1337.36	593.30	353.45
399			3828168.50	11189608.00	2128073.25	67030.49	15688.13	19802.31	18902.62	14594.84	10717.73	7590.11	11169.42	11702.98	12877.12	6862.50	8153.20	6403.88	5917.69	6434.44	8856.20	8697.39	6563.40	5351.01	3111.06	3724.43	6605.58	3380.43	3756.23	6801.13	2402.28	1027.26	1669.31	1312.61	2039.22	1306.19	792.34	950.39	901.86	617.75	1556.61	1840.95	1376.51	904.47	676.45	1186.35	1146.13	824.27	729.57
400			124248.01	994931.62	43920.92	18750.84	23828.58	22284.80	21407.17	19929.06	7329.91	11476.76	9168.12	9487.96	9261.00	12420.34	9030.60	11930.53	18435.97	13652.42	6579.04	8223.87	9022.70	10738.61	7878.09	9679.92	7275.96	3976.75	3312.48	4710.94	1870.89	5475.64	5310.59	6402.77	4735.13	3687.19	4307.66	2551.13	4198.20	3532.19	5354.43	3997.48	2545.95	2734.72	2080.28	2729.32	1490.69	745.16	1458.43
401			485458.15	3086125.75	109134.74	43728.53	32298.99	19810.19	13125.95	11951.79	7799.28	2689.04	2475.98	4252.68	5105.42	9085.88	11353.64	6813.97	7775.51	3622.10	2176.43	3791.48	3846.17	4031.72	2870.51	2083.30	2481.77	3103.00	2430.12	1767.45	2649.34	1128.25	2370.86	4726.71	3369.30	2484.32	1668.53	1820.12	1942.12	1170.23	1997.87	1442.25	1733.78	1288.62	759.09	908.25	614.03	377.26	544.94
402			3020327.25	15094919.00	1369310.00	16897.31	27733.36	21136.36	15083.88	18214.80	14824.43	15835.25	12918.31	12609.20	7694.28	16641.58	3990.95	11068.86	12544.32	4766.38	8162.65	9517.29	5570.56	7460.56	7159.55	9186.12	3709.06	1710.25	2188.48	2150.87	5277.44	4034.19	4502.95	3168.12	3294.19	4855.79	3384.45	3206.33	1899.29	2474.08	1353.34	1231.38	1493.58	1385.06	1000.42	1359.20	2248.12	2604.79	1467.02
403			114682.21	983003.00	37867.04	10160.66	17962.05	18195.27	16522.75	7714.88	14263.81	10680.04	4956.55	15107.24	6050.06	3334.96	14812.89	12303.36	4316.72	2768.93	1757.12	8220.30	10745.13	2640.26	3205.58	1686.52	3432.84	2647.79	3800.17	1440.96	2701.62	2912.28	2040.76	2443.03	4237.86	4437.51	1626.66	3060.86	1646.97	993.79	1817.66	1620.12	1310.71	1278.50	2148.33	2434.86	930.29	1454.80	2399.69
404			17241338.00	28606276.00	7619857.00	43798.84	23315.78	9325.28	23078.15	20694.36	8005.12	3501.94	5184.22	4895.35	4465.31	2543.03	2700.20	4392.37	2004.11	1861.81	1111.65	3171.98	926.75	828.23	2252.70	3358.43	1737.39	1602.37	1763.55	1410.98	1116.11	1512.10	3183.58	1056.07	983.13	1008.73	1281.14	2105.70	679.78	392.70	442.83	239.02	525.14	1102.63	776.26	729.24	778.89	299.81	440.30
405			3512403.75	9112849.00	675995.62	32430.83	16181.36	15913.05	12464.85	13529.53	10255.21	4219.97	4126.72	10614.15	4154.26	3583.33	7087.49	572.79	2818.02	14184.03	13149.23	9597.89	6662.09	2659.66	4003.53	7408.65	4746.53	2352.06	1960.92	1668.63	2447.93	4752.47	2094.36	1086.53	1253.39	3101.06	1353.17	1830.64	1946.98	1653.10	1392.02	326.75	554.77	727.32	748.73	1382.48	1315.03	1336.43	660.04
406			364648.62	2444245.00	101080.89	7235.63	10783.73	9305.52	7492.66	9020.11	9429.40	3352.40	3017.23	9930.29	4262.01	1957.79	1094.86	935.14	2603.50	3750.60	5967.82	4375.66	2748.31	1759.46	2873.53	2179.14	1553.04	2202.15	1818.66	852.35	2070.42	2006.12	1075.62	558.84	1556.58	1190.86	1515.74	1336.70	1038.54	721.61	1263.71	702.83	812.90	570.83	466.67	452.50	249.61	312.28	756.75
407			643530.25	3283249.75	111438.55	6599.50	6319.69	20975.37	16541.50	9769.21	10176.83	3427.84	9909.96	3782.07	5069.30	2873.28	3659.95	4385.11	4277.93	4727.65	1469.56	805.51	2156.79	2071.52	1491.84	2463.03	2406.26	1934.94	441.28	1438.78	1529.34	2161.84	2266.67	4237.18	2062.75	1278.61	1258.11	1064.24	1267.63	954.20	633.90	574.90	1936.04	1742.48	734.12	1055.91	1298.74	1060.44	841.32
408			301726.18	2164701.00	71017.08	21941.86	15280.96	12034.31	14092.37	17507.74	9423.99	12394.80	7803.07	3222.32	19864.34	10887.28	15350.88	17808.13	8129.38	14428.36	9790.51	15306.79	7788.66	8926.77	16260.40	8303.55	1398.42	10192.76	21186.53	15882.01	5684.10	4503.06	1796.14	1742.08	5678.62	4363.33	2690.63	3413.01	925.44	7659.30	5556.59	1603.85	2504.99	3276.83	3558.75	2318.13	1704.31	3766.07	2091.12
409			128603.91	2240952.00	51401.36	23013.63	6206.25	9945.72	7586.72	9547.44	16018.07	14870.25	28152.15	17970.48	16991.75	14109.53	19592.29	13419.30	12702.77	7850.36	23641.19	26180.65	7552.45	1132.11	5361.04	2635.28	13604.31	9111.77	2184.51	2952.70	1733.34	2628.06	2062.14	1162.12	1482.51	1049.02	586.22	5588.87	6118.61	4155.84	2186.36	6295.05	1807.87	1020.09	1057.69	3218.68	2309.04	2294.44	467.02
410			741811.62	2411072.50	136000.37	15547.05	10595.33	12123.49	18615.18	7690.21	4381.12	2286.79	4712.99	7142.66	6058.25	4454.70	4409.39	7362.17	12487.89	8804.48	3777.93	3986.81	5104.16	3901.98	6566.39	3251.81	2001.51	1223.67	1114.54	5539.37	6481.16	3169.14	1356.41	1407.27	3451.80	2610.28	2546.63	1162.38	1219.51	2196.96	2604.37	458.21	512.06	516.10	700.34	839.56	859.12	928.72	428.98
411			913558.75	4837339.00	250912.12	8690.51	14597.92	13766.93	7283.68	7458.58	5474.38	2337.43	3260.18	2270.26	4441.64	6184.95	2459.04	2829.33	2464.68	2710.82	3139.77	1640.16	1903.29	631.96	3892.53	4924.44	3247.42	3427.25	2217.54	1807.31	2868.45	3339.77	3779.14	2500.09	392.06	396.73	1208.13	1044.83	1144.21	980.97	1405.51	2501.23	1679.17	1691.93	1837.82	1393.46	557.01	961.38	1022.75
412			479764.46	7590915.50	227346.12	32122.01	42914.75	27786.64	21513.64	21033.14	8365.34	13832.50	19485.50	11424.75	7033.51	15590.11	3654.35	5748.81	3870.98	17017.61	9913.24	8904.38	9049.64	6152.06	2819.49	4969.39	3774.16	11053.19	4807.47	6156.24	3495.93	6011.79	1361.15	6326.66	4041.00	2788.45	1825.46	2010.73	1396.13	1538.83	869.17	1396.59	1721.82	624.00	343.78	1335.39	2309.69	1831.39	1905.89
413			2578346.00	6301456.00	378800.56	12469.88	13468.69	17030.96	41038.68	39025.35	29254.20	16062.22	17082.61	7792.55	9580.54	11236.70	12312.65	5193.17	4925.14	3931.71	3060.59	1140.45	3116.23	1829.67	2444.78	3619.87	2209.84	3034.25	3241.48	3994.03	4022.79	1399.52	1685.84	2219.89	1864.90	2271.62	1336.81	1252.73	1982.96	2685.02	1274.89	2009.37	1444.86	1265.51	1223.72	992.17	1004.59	2454.01	1365.48
414			1066792.00	7101812.50	398701.18	11085.20	9462.84	21135.11	14532.17	16545.99	6992.95	9449.56	14276.35	8364.73	8893.75	3475.93	3934.83	3103.07	4436.27	3132.40	5979.55	6949.40	3346.87	5227.52	3534.30	3824.96	5059.88	2798.90	5065.36	4272.31	3102.16	2367.62	2176.79	1030.12	1145.30	1353.66	2838.18	1063.74	1054.88	2238.67	4236.41	2923.08	2394.47	2951.98	4263.25	3961.58	3049.24	616.21	1016.49
415			241655.29	5329116.50	154870.78	24110.26	20186.78	16465.07	6340.94	8724.47	12102.39	8486.61	2265.00	13839.36	10461.10	6188.12	3196.92	3419.79	6352.13	5764.74	3556.11	4483.54	2574.61	2542.82	1448.46	1905.51	4094.83	2309.05	2433.43	2326.62	3335.35	3088.29	2096.13	1226.93	1170.49	1387.61	1854.49	709.52	2050.92	1654.40	1132.34	295.94	745.91	1401.18	596.43	754.72	1015.64	992.12	693.90
416			2701476.25	7502670.50	388448.21	13713.83	9053.58	41430.47	18519.29	12084.03	11995.80	4777.29	10234.71	16347.45	7820.60	3596.35	9984.69	12511.21	7463.60	1730.23	3838.33	3087.92	9167.76	3753.36	5892.10	2643.28	6972.16	2422.83	2902.31	3980.41	4027.28	1658.72	2137.69	1122.72	2073.32	1845.37	6830.35	8637.06	9570.11	639.46	9120.95	9279.58	1651.54	955.50	1758.18	5883.09	3019.59	771.94	1793.65
417			1828984.62	11728566.00	615489.00	62164.68	45467.29	43445.53	40817.50	23724.61	31655.12	39635.19	33203.27	36082.79	21404.39	21840.16	28749.08	27987.58	17705.57	11417.32	11688.07	10708.35	17572.88	11725.77	14541.87	14032.85	7335.18	11184.87	10817.33	6765.26	5746.54	9224.75	10673.89	5672.91	6531.37	4341.12	4005.01	2816.82	4631.36	5381.54	5855.63	2560.33	3887.20	3355.20	2838.80	1713.14	2203.81	1711.92	4340.56
418			1226780.87	3908233.00	270262.87	10026.21	11305.26	10131.66	12341.56	4991.14	7871.20	8542.15	5374.15	3049.99	3059.02	2437.82	2633.26	2866.71	1168.07	1293.06	719.57	701.39	2055.61	3556.79	2944.66	6352.66	4988.98	2817.82	1243.11	1392.39	2062.33	817.14	1550.26	1143.55	681.30	1258.44	2315.98	1229.91	811.86	1036.04	918.43	1052.92	604.75	768.76	1116.52	1117.97	809.20	819.97	234.31
419			131596.03	814515.06	49573.10	18461.64	16400.95	11880.14	9414.88	2950.83	7672.47	9442.86	5204.54	5140.23	3049.23	3033.81	9550.05	6483.04	4016.16	3619.06	6899.76	7231.04	3162.27	4818.43	1442.46	1689.66	4660.79	3817.77	2795.03	730.05	2108.25	3282.25	2143.42	1355.10	1623.77	1990.06	1169.92	1936.45	2640.79	1761.57	1218.45	481.53	1016.07	504.75	1044.49	587.87	566.48	630.00	376.36
420			258966.48	724781.18	107194.11	20450.89	30509.94	19288.79	11260.20	27245.66	16254.33	5146.88	12933.17	7634.20	6478.90	7300.75	7055.59	7230.13	2296.23	2740.17	4425.90	11129.63	5712.70	7155.86	6131.13	5865.33	6251.14	5310.13	5051.77	1590.41	2867.72	2328.14	2265.48	1302.57	4569.00	6010.84	2758.37	2034.95	1613.63	1476.18	843.81	1058.54	638.69	1926.91	1787.83	1584.93	731.10	1135.11	872.35
421			929430.43	4583809.50	147637.98	12713.47	10981.80	17502.82	21239.87	44913.44	17109.50	9067.62	8150.81	4212.26	7106.27	8399.24	17127.56	9221.95	3466.38	5828.38	3924.60	4194.55	4744.40	2421.65	2637.80	4585.20	2825.70	3306.88	3129.91	2830.97	2705.58	2325.02	1165.58	1425.50	1205.07	1321.81	2314.20	2255.95	2732.86	767.40	1581.11	1542.99	1342.34	1590.90	2432.31	1242.40	911.53	1789.13	1358.05
422			79926.85	2075699.00	59624.53	9161.17	6663.86	8767.90	4530.67	2567.53	4810.26	3884.30	7163.00	4283.68	4362.50	6435.14	2368.03	2218.18	3041.72	6092.04	3415.92	1009.99	2931.09	1504.75	2432.39	2404.70	2826.43	2370.89	1286.20	1902.72	1661.88	1517.04	715.66	1092.59	927.09	1676.90	917.83	1755.78	1913.09	405.59	1250.62	1304.45	2763.12	1563.00	569.70	841.00	285.26	358.20	349.00
423			1521621.12	21078616.00	1871618.25	19023.38	32776.91	19414.77	10528.53	25254.29	9975.77	21792.82	13368.80	12721.65	10943.14	11275.92	7700.02	6371.75	5678.02	25877.59	8773.33	2816.65	18422.56	4510.51	6966.05	12507.71	9938.88	5371.00	2928.46	5469.13	3894.26	5123.80	5427.58	5266.67	9768.44	3693.68	725.63	5017.03	1655.78	2322.32	2054.96	2414.47	1680.08	2855.85	2416.76	6587.91	6898.45	5947.13	1729.94
424			479111.37	2422782.50	75514.25	13193.36	12419.69	10810.08	21491.33	11168.71	1768.95	3821.62	6714.28	3680.93	3327.00	4927.97	3112.82	1852.78	2867.79	3729.73	2851.61	5708.17	3157.12	1625.49	1268.72	822.66	1420.22	552.85	391.08	2546.74	997.19	1622.00	1789.49	1485.92	1375.55	1009.11	941.00	1296.59	235.79	699.79	848.91	2322.52	4078.62	1197.38	369.07	237.02	415.95	391.72	616.54
425			2139069.25	3833991.00	253778.60	96753.06	23983.97	13933.63	12597.09	21119.96	15201.29	3700.92	3709.78	3922.33	8500.01	8217.54	4512.60	4151.70	5939.32	3789.38	6746.37	5852.63	2423.21	1309.95	1398.62	4084.52	2378.70	2416.00	2479.20	1909.51	2843.28	1941.96	1884.00	2570.11	2248.54	1837.71	433.48	643.71	883.04	762.72	961.79	605.09	688.76	958.62	1119.74	830.89	648.25	622.59	697.20
426			512318.81	5186187.50	106237.11	19138.80	22924.61	30961.02	8472.61	9127.19	16177.25	8528.04	4077.80	7029.73	11562.58	8689.78	4056.56	3992.05	8387.12	10544.82	15169.85	7853.19	2589.05	11128.13	7017.40	9077.97	4655.45	2963.57	7572.10	6359.97	5912.25	5366.70	2855.72	7902.29	7478.87	3060.35	2951.96	3859.94	3692.42	2857.07	3708.76	4596.12	3259.88	2556.66	3285.52	2244.90	1614.08	1194.89	1189.00
427			84736.92	1517952.12	66415.50	38622.60	80371.60	36918.67	57613.09	39324.58	24190.99	56446.25	35457.55	17164.45	43844.27	23615.35	47479.58	20442.01	16433.47	11687.94	16367.74	12332.05	15203.49	6987.97	7349.02	32196.85	14152.00	9713.56	3339.01	20609.84	25771.87	5426.86	1751.84	7118.97	7609.78	2656.36	9451.41	6084.46	5536.36	4798.55	2652.97	8256.10	10240.63	2611.26	1459.16	966.31	1144.07	932.51	3758.80
428			385805.53	4060591.00	167251.92	43362.54	19987.06	18750.72	15272.46	8048.59	7514.28	7609.53	5932.04	2820.82	7422.71	7554.94	1896.83	3333.40	6675.14	4472.18	1791.54	1570.30	805.26	3760.73	3046.53	3694.80	9239.49	6208.30	6112.62	2054.25	952.00	2182.29	2298.76	2118.07	2178.15	880.38	1084.21	1486.42	592.26	1724.31	2015.56	1103.13	1372.06	1106.08	1091.61	1103.90	2316.07	1752.22	2429.33
429			219152.14	7589604.50	220480.56	77965.21	33071.67	27599.30	41236.98	45380.73	28130.52	38013.43	24907.74	24659.82	19074.17	26138.33	10385.90	11565.15	11694.69	12245.50	5941.78	6339.43	14171.56	18623.38	21239.58	21789.75	3777.94	6526.19	9989.75	9121.96	17078.16	7629.13	5833.57	4130.71	6873.71	1115.88	7911.17	5727.12	8672.24	5886.20	2829.84	3176.77	8359.03	3854.53	3068.02	2802.60	3674.07	3131.60	2262.44
430			86412.86	1891630.25	85104.36	23837.69	36756.28	21675.65	16580.22	7676.83	5720.56	8240.34	22611.85	42656.30	9406.95	19279.30	9347.38	9056.16	12371.22	14223.48	12894.58	8239.08	5873.00	1944.76	4990.78	5391.74	9908.12	13656.63	20824.99	17559.62	6671.16	4656.73	5339.21	7217.45	4719.41	4478.46	4834.12	9102.06	5449.73	3248.60	2724.94	1742.07	5739.35	7884.17	3994.17	4595.87	1923.52	1641.67	681.50
431			307254.06	3117602.00	103994.21	34580.50	36099.29	23497.01	18417.74	16244.46	16893.58	14207.98	8889.05	11590.34	8757.28	9609.81	23432.34	22678.15	17133.50	12506.14	13387.51	10696.87	6543.95	16355.50	29131.87	4846.48	25520.92	14496.16	4338.77	1701.74	7354.21	7735.29	5741.85	5954.65	5477.94	2266.25	1599.31	3646.68	4466.23	8181.00	5879.05	3637.05	2910.77	3050.93	1960.51	1100.68	1387.79	3493.63	1958.56
432			3480323.00	8441825.00	1142388.50	27400.08	9621.79	25073.10	21941.24	34047.21	18308.93	8317.99	6920.85	14331.38	11741.06	3827.39	8035.41	4350.18	13090.67	17403.77	9001.20	4354.93	4267.47	6658.21	5578.87	4157.56	3124.91	4259.84	4335.94	3087.29	1960.37	2234.96	6346.83	6808.68	7333.43	2433.27	1922.46	2339.76	1427.10	1648.34	2158.09	2587.93	2122.84	1302.00	2947.79	2015.53	2204.67	892.83	871.57
433			104425.71	2424733.25	59716.15	27603.95	23582.34	22085.22	12391.66	11276.82	19171.46	7718.81	5731.80	6641.69	12332.97	6555.40	7638.78	6808.35	3319.01	5532.04	6824.72	4428.80	5493.47	7307.40	4967.38	5093.79	3306.35	1139.85	2863.75	3598.99	3124.74	2843.13	4424.40	3084.65	2575.81	3002.06	1832.91	1918.29	1744.95	2448.11	2008.56	2223.99	2295.46	1580.85	1516.47	2098.37	797.00	571.07	708.19
434			624833.62	6121688.00	79210.38	57830.32	19976.94	34028.95	29206.30	30576.73	21468.87	5714.81	5978.93	6285.27	6424.22	2858.24	9089.57	8781.98	7217.34	4689.04	10927.71	12017.31	15838.73	12862.64	9633.67	5595.39	4277.94	3144.69	5318.57	5866.69	6006.27	4129.12	3121.93	3368.02	5566.97	3405.19	4274.87	2809.44	3566.83	5725.74	4741.78	1903.20	1065.69	1997.92	2082.51	1294.01	2543.42	1773.45	1561.71
435			758407.68	6111369.00	162325.21	4281.12	11497.16	32371.12	24059.60	38233.35	30862.19	6999.97	3225.83	4171.65	2114.14	11571.64	7380.35	9369.02	6537.44	7782.39	16637.88	5425.56	4995.06	7010.98	6202.41	1276.16	4762.40	2186.59	3905.01	6368.00	2616.79	4701.00	11202.10	4392.89	3396.27	7881.04	4665.91	2052.82	8324.90	5917.81	9471.56	5965.98	5952.63	2432.06	1662.51	2380.95	3230.26	1620.19	1073.83
436			251570.21	760046.87	51454.34	4508.78	6962.19	3278.12	6604.09	8694.66	11152.85	3619.65	3294.71	4773.21	4644.06	2523.89	4165.90	5355.08	4135.77	2755.23	4004.02	4994.75	1934.58	639.52	2211.19	919.69	911.16	1620.92	2762.75	2630.58	1404.43	1296.84	1638.28	1696.31	1294.35	766.16	2018.17	1440.84	619.75	572.79	440.47	465.86	1097.67	1169.97	345.77	279.92	615.49	363.47	333.95
437			205612.09	693912.18	28468.72	8226.31	6607.00	14319.68	17588.58	37534.46	23517.22	4857.75	6049.10	2939.54	2204.57	3240.32	2283.85	1046.36	1347.50	1038.16	1431.89	1287.86	744.72	1186.21	1283.04	2121.20	2103.09	1130.24	1172.97	905.10	962.32	952.25	787.09	412.05	322.49	590.45	791.54	515.75	336.59	302.23	472.56	404.68	299.93	116.32	167.00	266.33	350.10	276.50	192.30
438			132778.92	791126.93	33424.16	14767.03	23152.58	19249.93	15925.90	33844.36	30285.45	12833.05	2980.02	19706.20	25382.94	6143.57	8672.28	6596.48	2839.75	10666.06	3857.77	7067.19	20861.16	20707.93	3043.87	6324.69	7659.13	4567.97	6022.40	2075.71	1010.09	942.98	3527.48	4491.06	3711.58	1367.84	2681.53	4220.28	4564.29	1610.18	4279.29	2742.47	2522.86	1440.81	1235.14	1914.73	908.91	425.84	1682.02
439			3533738.75	9949236.00	1173527.87	9209.00	6388.07	9820.48	14184.09	14636.45	11514.10	9295.05	3729.90	2945.83	6685.00	3559.67	4557.11	2950.38	3675.97	1844.65	3563.88	4311.48	3114.07	2028.88	1194.16	2297.44	2373.62	2346.99	1780.34	1347.07	3324.42	1669.64	4918.33	1871.62	1389.72	1148.39	1816.79	1163.58	921.87	1280.49	849.06	1254.40	1737.69	1897.41	1169.38	818.48	933.07	674.56	723.20
440			97223.69	821993.75	38612.80	19647.08	9301.90	12568.05	15914.25	10879.03	4296.01	6976.67	7260.52	7947.55	3477.33	5110.30	1729.33	2708.22	5168.50	2701.30	4079.38	8210.52	4077.79	4559.19	6075.11	3519.42	4278.64	5446.39	837.64	3508.28	5939.25	3559.70	2936.55	747.25	517.36	1751.90	1148.51	1484.92	1441.11	1349.72	700.19	1149.65	754.55	856.78	386.34	1230.70	244.23	263.52	298.61
441			739240.12	5995801.50	242925.81	17765.50	41353.31	11432.34	22152.31	31572.99	22927.66	12380.99	19825.61	25670.14	9367.06	3915.11	10520.72	19538.55	20082.86	4817.39	8680.70	9576.54	4498.58	6184.89	4936.37	6226.42	5619.86	1079.98	3889.34	2932.36	8151.70	4734.60	4137.93	4319.81	4414.71	4576.02	2097.31	4340.59	2506.99	3154.69	2988.67	3130.91	2944.81	2302.65	4019.83	2604.87	1458.67	794.60	1682.89
442			237181.76	3825139.75	125907.63	44811.89	52835.48	37222.91	21925.55	23099.17	13440.32	26135.42	33763.35	18970.62	25098.35	20294.72	21904.04	23023.14	19641.40	19046.32	8669.20	20383.38	14203.78	7438.66	6766.82	8724.46	18851.55	12666.74	18343.29	13427.25	7524.36	13079.56	9437.12	4490.81	9789.38	9839.93	5612.26	3196.53	5029.02	2078.69	2720.55	4375.63	3246.35	3332.48	2259.91	1162.86	4771.21	1959.51	2217.30
443			16770.30	344871.50	5609.88	16951.32	21812.53	25580.42	10542.13	11472.93	2911.56	3045.42	3600.33	14690.53	5654.99	4128.51	3410.92	8163.16	2195.40	3373.29	7611.81	1468.81	5089.37	5381.47	6008.19	2104.52	4645.10	12214.12	4060.03	3737.05	4432.76	2317.90	3567.28	3425.89	4887.22	3651.96	1654.41	1724.03	959.34	2568.82	4480.92	4539.99	1274.51	716.78	2295.04	3372.93	1527.91	1172.40	926.29
444			416758.75	3275667.75	97706.35	8873.60	12367.69	11349.33	10459.97	17683.49	7130.48	14919.12	7733.82	7307.09	11504.81	6383.95	10472.75	14343.68	7745.75	11995.78	8295.52	5271.74	6373.78	2538.78	5727.80	6055.11	4109.92	3091.61	2506.53	2443.84	3101.85	2071.82	1663.14	3458.41	3830.81	3121.65	2480.33	3760.52	2487.02	4299.50	1903.06	2749.61	2234.81	1547.49	2246.13	1443.46	1233.02	1543.19	1857.77
445			1156827.37	2455615.50	187005.23	9719.53	13652.08	13191.73	18761.86	7915.10	5639.59	5742.93	5152.60	3825.39	4474.78	1925.69	1735.62	1793.64	1029.23	1034.45	790.87	1630.58	1478.05	1030.93	1488.62	606.10	874.62	1106.84	1974.86	2354.31	1569.08	2816.80	1226.37	533.14	454.41	999.94	1381.96	455.16	1161.71	967.32	275.52	421.77	768.68	648.44	1119.79	514.75	405.75	521.69	613.28
446			247640.90	967434.43	66340.51	14536.59	6935.91	11134.98	21327.98	17030.36	5483.19	7234.90	6750.12	9711.13	8706.51	7260.95	3501.78	2593.46	6671.21	10945.15	7954.78	10512.84	6887.21	4770.74	3802.01	2771.23	3703.86	2269.73	2670.73	1353.50	1319.63	4228.46	1487.12	2138.85	3963.89	2544.98	794.98	1432.80	1126.74	3286.69	2228.22	974.13	581.14	585.01	608.56	517.75	814.51	751.95	467.56
447			3714534.25	9202487.00	942099.93	13754.59	10251.07	12374.30	27912.96	18346.96	7965.01	13662.30	5814.19	2008.40	4811.07	5400.07	8309.39	9894.47	6961.98	1581.35	2338.85	7565.04	12268.95	8487.54	3838.44	6916.39	3124.33	3163.04	4486.93	6517.49	8092.69	3007.04	2394.99	3292.86	4635.36	1643.10	1804.19	2043.05	3172.95	2425.72	1351.02	2205.78	1354.80	1437.78	1583.84	1006.00	793.82	756.74	533.36
448			166966.12	494581.18	65041.96	7078.01	6007.67	3834.94	5536.11	4144.57	7129.14	9969.23	3708.71	4751.39	3621.30	2887.92	6730.44	2594.06	1279.85	1547.60	1409.97	2548.68	2931.24	2003.04	1898.48	1254.46	539.91	2011.64	1410.07	1479.72	1861.06	2070.52	1154.10	336.86	651.58	1248.16	816.34	634.05	587.23	1661.55	1539.22	798.27	402.84	243.05	364.96	486.39	242.04	221.76	226.20
449			1121932.75	3571840.00	359291.81	10429.74	11387.30	17943.16	19683.25	18413.48	4946.95	8608.30	3991.33	7012.49	6968.50	10846.95	6164.58	5121.94	5490.96	3841.74	2587.09	5714.20	7185.05	5468.73	5680.81	5110.10	4411.23	1157.06	1493.73	2381.37	4552.96	3659.65	7102.17	5850.10	2569.78	2171.11	1733.91	1940.34	1932.34	2717.85	1861.33	1282.62	2011.82	1835.43	1397.62	1591.99	685.67	1146.44	945.36
450			290853.96	3591150.00	93258.25	6798.64	7688.55	7670.68	13670.55	38089.23	14360.36	7005.50	3881.83	5716.48	4229.51	5824.34	10351.29	3339.52	4700.41	3983.85	3430.99	3695.81	2269.60	3779.76	3591.99	1858.06	1442.04	2734.39	2053.47	2400.78	3069.28	962.02	927.09	1552.34	1665.86	2125.73	1749.71	563.22	1563.26	1166.16	868.04	748.51	768.93	1111.38	1357.47	1274.20	1953.69	586.24	941.35
451			578842.00	3848597.50	142164.23	26730.12	14310.84	28965.08	49474.37	38805.73	18726.53	13916.89	25578.40	15243.40	16353.41	13600.25	4513.03	3128.08	6750.25	7798.12	12647.59	8230.33	6917.59	5235.17	1809.05	3381.66	4094.89	3486.21	7303.05	10670.95	8861.63	8537.48	5015.60	3598.77	2233.29	767.07	3105.42	2421.40	1920.40	1457.45	2538.38	3061.27	2132.15	2202.02	2493.26	3431.15	6249.69	2037.59	785.49
452			148025.45	1315141.62	142199.26	15279.82	5161.04	4491.89	19519.62	16613.78	4692.82	3027.46	5609.70	4789.95	4097.57	5070.71	6713.84	2689.96	2942.71	2425.75	1614.25	1223.30	2689.31	1754.59	2089.44	2875.20	2226.08	1340.63	2047.35	1133.91	1138.08	1251.00	544.89	1600.22	2061.97	330.81	889.67	590.42	593.99	996.89	1021.09	998.20	480.73	247.37	325.77	298.91	918.42	354.93	313.72
453			445190.09	2344344.25	86673.42	19159.40	27489.20	21582.82	34787.87	42994.70	22529.36	7698.34	30064.66	18974.08	17339.50	32202.77	14641.59	12613.34	7562.77	5856.85	8219.12	9007.94	4972.00	11048.50	10217.95	8579.59	5121.35	6654.11	5721.62	4259.02	5004.72	7510.13	10267.02	6376.62	5485.67	4819.55	4587.06	7642.11	10612.94	5657.68	3175.28	8434.11	6518.42	1438.31	2734.77	3134.86	1391.95	782.00	2546.92
454			520841.46	2567404.25	211558.00	10226.88	9299.16	6114.87	12013.93	17451.03	6732.49	11258.65	6243.94	5742.50	4116.15	4458.95	3175.57	7097.32	9369.30	4112.93	6275.69	3511.33	3276.17	4352.81	3419.01	3303.82	3596.85	2971.44	1801.65	1150.33	1458.77	2411.68	996.18	1659.60	1138.20	1281.31	2885.63	834.12	1881.24	969.58	959.11	1237.04	1698.96	1774.45	733.42	691.66	443.53	1160.83	935.05
455			351487.50	3650409.75	122667.70	5058.14	7197.95	9627.39	8169.14	30781.53	27004.42	9959.08	5792.45	8180.90	5186.97	7073.27	6624.59	4368.07	11492.37	6806.80	2443.14	2740.77	2052.42	1779.64	1901.91	3129.24	754.33	2839.87	2788.73	1923.63	2506.34	1578.90	993.72	1959.73	1765.60	514.16	777.64	1073.37	1847.56	1411.44	967.47	682.35	598.22	699.91	1178.86	1051.06	801.92	632.77	997.46
456			152640.32	1573966.50	41288.56	5545.63	13045.98	10307.42	12191.88	8238.88	7248.43	9509.30	12002.52	10135.06	7549.49	5191.70	6411.32	4390.22	5016.98	5380.38	5403.38	5834.39	4528.86	1905.00	2770.41	6011.00	3734.87	3308.21	3097.53	1481.27	2490.22	3662.95	3019.15	3479.58	1287.14	1755.32	1852.24	2067.30	1297.09	1321.87	1784.63	811.32	1194.54	950.88	1008.41	491.54	387.20	443.11	915.73
457			6667461.50	14431671.00	1790160.00	12822.53	41093.57	26674.19	21334.67	17649.91	14549.41	17298.83	16139.61	6756.06	5996.60	4919.30	18465.12	12534.00	2939.98	15035.51	20587.51	11869.50	8009.55	6842.39	6898.67	9530.75	11338.75	13353.81	8744.82	5016.12	4002.35	3401.26	1517.23	4487.14	8765.41	5113.93	7999.37	7346.11	3984.66	2153.08	2943.69	3470.50	4108.82	1448.24	2336.66	2695.33	2271.44	2720.28	2718.19
458			172912.92	3178875.75	53360.10	11216.93	22637.66	20514.74	42770.27	26778.05	38750.16	35950.18	16389.38	24127.91	20953.53	17830.80	15504.63	13425.27	7869.96	8842.44	6172.81	12758.50	20824.83	15822.99	11897.52	10818.25	10177.48	9526.15	3458.51	1882.36	7747.73	18640.67	23108.21	7435.92	4231.99	15640.09	6665.39	2686.08	1655.01	4123.94	5400.70	924.28	3677.31	942.53	1028.99	1713.99	3388.76	2134.42	2482.88
459			976443.56	4007050.00	166406.82	2960.26	8322.27	3569.53	13313.23	11491.73	19808.48	6847.08	7680.98	8175.69	5573.86	4769.29	1851.56	2806.09	8466.99	2019.19	3164.91	2040.19	3222.44	2586.49	5051.04	2035.92	1708.30	1092.00	2184.30	3845.29	1781.14	1920.56	3995.77	1472.30	2723.12	3833.28	2474.26	1549.94	1988.98	2079.93	2042.21	1568.54	663.99	680.77	359.55	237.56	559.08	677.49	659.18
460			363333.21	6492981.00	286296.06	40059.73	36209.48	30378.36	22541.42	12214.33	18077.05	21346.50	12419.03	21648.42	20169.69	34364.22	14580.25	8158.50	6399.27	13337.08	7749.31	12912.68	22267.64	8587.01	3348.98	4098.67	4175.64	7206.00	7978.99	3362.37	4328.66	4770.22	9240.12	9745.17	7404.43	5187.12	3116.84	5018.46	6304.58	2246.80	2271.64	2157.14	2058.72	2675.99	2399.69	1548.84	2207.98	5618.85	3077.94
461			127728.05	1319273.12	73494.24	31511.88	11582.26	10650.09	8652.99	9220.44	5080.02	15956.13	14973.72	7309.97	6338.13	10575.66	8726.43	3678.80	5750.62	7302.89	8644.48	6038.74	10168.38	7477.52	4317.84	1455.76	2561.82	5970.42	2402.64	3848.48	7490.02	15466.71	10070.29	7405.99	4242.85	2810.82	861.05	1248.08	2389.02	3920.00	3762.99	1044.28	854.26	1210.65	909.99	654.82	258.05	1293.78	631.80
462			55811.12	2617232.75	71962.64	14981.60	10832.68	13109.85	20019.50	6809.61	2901.18	11706.16	13062.58	10320.23	3856.78	7261.66	1955.07	3870.83	2167.89	4081.97	3590.00	4832.04	2381.36	2104.74	1277.94	3620.56	3475.50	2722.10	2435.65	1685.52	2079.87	2787.15	2767.98	1118.74	3217.26	2684.31	3729.77	3589.57	2062.25	781.96	600.38	689.79	531.96	851.55	313.13	352.82	523.41	1076.53	1613.88
463			146800.32	4405447.50	454090.43	48009.18	12542.18	22311.31	19923.06	39086.01	6827.40	7546.34	4903.88	1578.62	3238.11	1453.13	917.17	2044.10	1118.44	2113.03	2032.02	2034.84	2589.41	2181.48	4729.44	3842.46	4711.58	2156.04	1810.31	554.65	711.77	1494.92	1393.29	1443.66	562.70	1974.19	824.77	1096.95	558.62	316.65	674.95	405.69	304.80	652.72	202.34	1010.36	714.94	976.54	854.09
464			522443.12	4781026.00	183946.26	23282.84	24414.90	20861.51	14044.17	14264.24	12261.71	14571.72	5128.88	6304.95	4549.42	5866.53	5477.44	8264.70	5853.64	1242.41	1179.16	3603.47	2849.20	3335.01	2882.53	5413.81	1949.43	1939.73	1946.38	1318.15	1920.60	2888.40	2498.28	2860.40	2811.20	2311.80	923.55	1382.16	3564.03	2145.59	1215.77	2109.20	2258.80	1991.86	3751.89	2043.58	1876.19	3362.99	4893.73
465			397615.28	1850355.00	143535.40	20099.10	10228.20	7770.43	5464.26	9907.20	13227.60	12706.18	5644.35	3408.84	8148.47	3422.45	1894.31	5515.16	11284.85	16340.15	14676.87	5445.82	3065.77	10055.32	6393.95	5302.76	2182.73	4228.74	6939.13	2328.07	813.40	1170.31	1867.29	737.99	2217.83	2077.98	910.15	1035.05	628.38	1257.20	2052.31	1407.68	541.58	613.32	770.75	509.06	247.04	262.60	439.74
466			2226228.00	4134936.00	315627.31	10217.58	25030.46	12866.80	13736.27	10205.40	6139.22	3363.02	6587.71	7396.47	8159.37	3343.62	2611.92	1272.86	5139.22	5521.28	5849.88	2631.72	1992.08	3319.81	3051.04	3527.37	2335.35	2475.91	2558.80	2274.26	2040.57	3110.30	4762.72	3247.61	4011.21	2413.10	1993.94	3137.32	2638.69	1574.69	2523.12	905.21	633.09	287.78	781.24	1124.72	1149.70	460.80	837.18
467			1078997.25	3372431.25	291182.84	8044.77	12050.03	21888.50	19585.52	23451.51	10592.21	6195.22	3102.25	5366.58	5112.93	3025.92	4600.36	6763.95	3409.11	1856.43	5209.25	4989.18	4450.90	3263.21	3890.31	5055.45	2048.93	2736.50	3319.51	5071.58	4292.59	2953.78	2037.77	3199.46	3358.65	2101.63	1853.70	2272.59	2283.76	1310.44	1028.32	1339.98	1674.35	1274.17	1380.39	825.34	671.57	753.08	346.24
468			598809.25	2231724.00	124098.71	18249.72	7030.80	7819.60	17536.80	16764.13	9072.39	5104.57	6166.74	4753.03	3911.54	8575.15	11683.28	3067.54	6029.53	2466.20	2985.75	3454.64	3607.11	5376.07	4027.58	1430.20	5245.21	1988.52	2600.62	4023.21	2227.31	756.94	3285.09	3763.72	1638.81	518.08	1220.62	1466.43	1100.25	524.77	1111.54	2669.97	2197.65	1312.60	839.91	501.17	1030.11	893.30	2232.42
469			207312.37	4162279.75	92520.82	20881.36	20696.71	16612.34	23134.36	15151.97	7789.63	4848.13	5978.41	12001.01	18775.55	8882.64	9147.12	7356.26	4229.76	5247.55	4675.20	4909.59	9634.29	8192.39	9908.34	2617.20	2623.08	4656.00	9756.98	7759.03	5882.05	2110.74	1065.50	2271.48	5863.82	4841.20	5867.66	2517.43	3075.77	1821.51	1125.44	1002.05	2290.04	3198.31	1545.97	1504.48	1902.29	1503.44	1497.39
470			236414.31	2707000.25	151104.42	25093.03	38702.85	35445.24	23603.14	30722.06	17418.19	12357.12	13669.49	11665.63	3905.74	4263.50	13634.78	11672.58	7404.00	10022.93	10155.94	6812.52	8734.92	4893.71	3921.87	2280.94	3673.40	4359.18	5199.55	3551.89	2262.94	1085.57	2670.07	3805.20	2282.50	3193.37	8533.65	3829.12	2694.94	2000.47	3572.80	2144.20	2606.03	1746.09	1433.11	1779.10	1512.55	875.77	844.25
471			238878.90	4245400.00	123202.37	12634.02	8830.43	23628.07	25712.29	30636.89	15995.51	15350.29	14069.25	9617.93	8578.01	6669.19	6975.91	8361.09	5197.95	10496.10	6824.48	7160.31	2825.16	5718.90	3813.14	2989.71	3096.25	5878.93	4657.64	2597.73	2437.86	6781.18	5538.84	3986.54	1635.64	2059.48	4763.35	7258.70	4126.38	4903.53	1643.39	3118.83	3519.13	3968.46	1853.65	2718.70	2029.29	1630.23	3043.92
472			128100.93	1824750.25	57117.08	5778.83	5900.02	10285.73	9367.07	15203.01	5395.51	2702.52	4107.08	2238.05	2512.39	2949.84	2192.61	4837.33	3585.36	2921.57	4586.35	5027.58	3583.77	2125.76	1185.97	506.56	578.60	2108.15	706.06	782.22	950.18	1386.31	1433.02	3921.09	3008.62	1768.62	285.25	699.97	984.54	845.95	761.71	1687.15	1293.07	462.18	464.05	635.42	317.94	443.67	285.01
473			198048.00	1469875.62	41600.57	11525.73	10502.74	4357.80	6743.12	6003.42	6323.07	6823.91	5062.19	6555.38	4604.29	7345.31	4297.51	5370.56	6010.61	11799.54	9779.57	3422.18	4834.38	4656.54	2632.45	3383.03	1399.48	1287.68	2327.11	3641.64	1712.21	2310.86	2620.24	2235.92	1695.82	2063.14	1855.43	3264.39	2920.58	2023.70	1575.16	1621.50	707.82	977.38	675.34	1794.11	872.70	658.52	859.70
474			145060.54	1437490.12	75392.00	27967.76	17577.56	14881.20	11445.83	12965.32	25577.97	25020.50	10871.93	6321.21	4420.81	9495.15	6093.07	4745.48	11127.37	4394.23	5834.10	3857.91	11499.91	5287.38	3680.48	4924.32	1759.72	9132.50	8016.80	2829.73	2072.49	2262.33	2456.80	3028.62	5873.33	3092.50	4115.97	2702.46	4041.34	5705.65	814.03	1709.96	1444.19	1342.22	2246.55	1147.01	844.93	704.35	2455.28
475			121574.94	4020336.75	150530.03	16834.41	10839.77	13565.06	16682.47	29646.47	35392.67	14117.79	8742.93	4436.98	3869.91	2892.97	7828.67	10195.82	6668.25	9817.94	8282.36	4052.67	2176.71	2799.02	13850.95	14882.57	3330.70	1557.30	4305.26	5757.34	2506.24	2264.48	2120.03	3330.04	1254.04	2838.00	4397.73	1423.82	1704.91	2463.65	2177.03	1710.84	1656.54	1436.68	570.07	480.65	856.36	2213.89	2631.16
476			99439.25	867707.06	70516.07	15179.12	6502.81	6602.96	15979.63	23695.86	24020.09	18479.19	13577.42	20709.30	14991.23	6951.85	19626.86	18748.28	8926.83	9321.25	13703.88	1720.68	7345.41	6127.38	13597.26	14464.82	10420.37	10961.22	4033.20	1441.14	4768.61	7376.22	8827.24	3842.53	2275.21	6276.73	5072.91	5385.00	5861.14	1808.97	2050.34	1331.93	2058.88	2471.36	1086.86	890.67	1192.26	1262.92	474.98
477			203896.45	1945367.25	109335.91	20060.75	18985.13	14151.54	8080.55	12628.00	14153.97	12815.43	37155.13	18148.87	10547.81	4382.54	10919.71	7915.78	3657.23	6949.29	6861.25	3121.16	3528.62	3151.73	1898.40	2415.04	2435.28	3493.56	2247.27	3388.42	2522.91	1109.01	3744.26	2540.82	2516.71	3735.93	2140.53	1539.17	1969.65	1306.39	2780.43	1711.56	948.97	754.75	1075.71	1011.24	266.49	944.56	1222.22
478			85707.25	1211119.12	51639.12	7103.95	8558.81	24621.00	27307.87	7611.27	10973.93	6974.79	6755.95	11634.67	11358.96	9498.34	11324.33	3425.17	18849.02	15695.85	5948.42	13169.03	17111.22	3367.49	10219.26	14731.27	10954.17	8562.25	7179.19	6394.51	6676.27	14224.53	11121.78	4936.13	8449.23	4797.64	4337.00	4135.45	4633.80	2252.99	796.22	2371.98	1843.96	2439.11	2272.08	1045.64	531.63	1204.90	1739.34
479			1577264.12	7231676.00	281465.43	15242.36	9413.13	13200.61	12260.39	20503.33	9592.54	9860.91	5063.45	6157.89	5410.56	3385.55	4639.05	4765.72	7834.81	6353.95	8135.66	2377.41	5681.97	2567.64	1491.15	5363.48	2291.21	4287.17	1842.51	2551.54	1101.77	3370.78	3708.01	2247.52	3429.95	3583.98	4666.72	3162.66	2422.57	1771.92	1160.90	1278.26	1853.59	2425.74	1882.91	1436.39	277.13	736.52	1271.43
480			477826.81	3112874.50	104935.82	16856.94	16829.51	9760.36	18794.59	18513.69	16049.03	12046.34	13372.79	13169.39	12615.38	12131.52	14408.30	6761.61	14742.62	18895.54	8994.75	10067.53	7977.59	9365.81	7523.72	4277.62	6203.62	3241.85	2765.32	3577.72	6698.81	6893.86	3102.28	1309.99	3921.32	5005.12	3673.60	2883.03	5304.69	2053.29	2888.35	1285.19	911.01	1400.33	2866.28	2435.88	2836.11	1517.47	716.44
481			204416.31	1626517.62	53141.08	9390.35	6602.00	10463.25	15026.43	15559.95	6228.73	5392.25	5291.86	3480.70	7524.42	4789.29	2947.52	5393.40	2153.72	2026.62	2672.54	4402.19	5789.98	5549.94	7671.22	5425.90	2204.47	3651.82	1671.39	2616.18	1306.66	1284.89	2862.48	3300.05	2963.21	1487.75	1821.19	2004.92	2871.33	1519.87	1057.68	1169.49	1105.86	730.48	574.10	732.46	1037.19	1333.53	608.89
482			331710.71	2019153.00	117809.67	43196.13	15464.59	5704.57	18782.40	10188.49	2089.43	2205.95	1676.82	2080.77	1078.63	2180.53	1093.37	1575.90	1980.36	766.12	1645.06	857.87	506.63	706.20	736.62	669.89	1766.43	939.31	470.49	715.68	494.16	848.75	339.76	441.06	769.09	741.11	807.63	536.04	381.57	571.95	484.14	324.35	333.90	407.80	775.77	185.54	700.13	1126.38	196.95
483			247044.67	2348199.00	95762.81	11688.31	15185.20	14003.28	17903.25	18152.41	16343.89	22798.70	11598.58	13405.39	16600.95	14881.47	17192.95	11729.29	12954.62	4327.55	2725.70	7894.75	7077.53	4999.75	3678.24	4058.75	6435.91	7900.76	4836.60	8004.28	2022.74	1784.14	6050.12	8845.47	5796.79	3112.92	4190.67	2754.81	1487.43	1568.94	1756.81	1710.98	5011.42	4486.95	2839.58	1571.01	825.80	791.56	1762.08
484			828419.56	4467958.50	192604.10	15823.75	6020.59	9326.30	10192.01	3805.16	8763.43	9435.98	9691.12	8182.63	2116.73	3468.75	1723.56	2722.23	3326.54	3149.25	2734.29	3166.51	2034.23	2208.49	1916.05	2646.67	2018.32	2973.10	2339.98	2483.43	2167.67	1276.02	1309.69	1721.07	1609.51	2176.75	3706.49	2165.71	2055.35	1650.81	997.52	437.38	861.54	532.66	1277.77	548.92	771.83	641.92	1055.13
485			3956683.75	13959463.00	604562.62	296341.78	205575.53	114191.21	46938.68	54158.68	52024.18	45920.91	13596.86	16714.65	37098.90	10528.15	18573.49	10364.87	28420.25	14268.38	8335.17	5050.77	8183.33	4464.99	1050.53	4516.24	17779.91	6669.89	4210.29	8164.79	10436.73	5972.98	4412.59	4628.61	3937.43	5005.63	4186.14	2062.92	4644.62	6809.55	3785.14	7270.07	3422.42	1119.15	1164.96	1552.59	6008.29	2623.28	504.94
486			309905.90	1694753.50	89444.02	32814.76	50376.22	30614.73	68451.85	70751.98	13647.71	13437.08	13580.20	15102.23	24541.68	26511.74	15482.06	18186.20	20156.14	8516.44	11345.17	15225.00	14570.76	15144.93	9150.62	11187.13	13899.85	13977.34	6012.94	9840.59	10520.63	4142.60	13752.39	11622.59	4213.48	5045.69	8427.13	15740.36	4512.78	3158.19	3377.44	2284.02	4022.32	2188.15	2650.78	2658.37	1444.40	1021.88	2391.78
487			1332103.62	4048833.25	166678.04	16602.17	10916.98	12093.28	15206.00	18846.84	11426.67	8268.28	3778.50	16107.06	19127.73	7782.50	7669.71	4011.74	2918.66	5180.49	5399.44	1479.09	6277.57	9076.85	13510.65	2755.94	6078.10	9081.47	5759.62	1852.15	1795.02	4636.48	5740.37	3263.19	1711.10	3599.25	709.54	1108.10	2629.69	2045.99	795.52	1518.33	1788.93	1550.38	1103.87	1875.81	1114.62	1007.31	889.01
488			2945627.75	10126882.00	600015.25	25105.56	25727.26	31789.50	11381.58	13062.55	8395.58	5746.50	5146.06	4038.50	3096.23	7698.43	4752.52	9781.92	6355.97	4409.58	2516.35	3439.20	4692.23	7945.47	4657.26	6185.45	2574.95	1061.75	1237.30	2475.71	4042.39	4673.38	4019.41	2392.67	1763.91	1769.48	3237.85	3593.80	1329.73	1167.50	1797.61	1297.73	2298.48	2062.95	2555.52	1549.10	877.07	646.51	584.31
489			1928302.25	5803356.00	399899.65	23968.39	38192.69	23218.10	12883.01	7030.85	10509.94	20730.48	13037.96	10762.49	14265.17	5019.95	4946.19	2019.77	11775.61	11764.48	6848.73	3354.89	2456.38	4766.43	6904.38	4865.90	2563.29	2308.88	2477.25	2321.82	2222.87	1088.70	1473.66	2017.54	3489.66	1064.87	1828.55	1183.30	1016.93	631.21	910.74	1436.14	1856.76	581.63	1089.57	1046.17	544.27	623.13	719.75
490			641875.87	1400477.12	90620.66	5051.57	3252.02	8075.89	28330.81	15113.87	4277.54	6955.36	3445.54	1786.41	1509.67	1821.52	1548.09	1371.16	2179.97	3293.68	3277.35	1895.42	1211.80	882.00	1845.68	2413.66	1749.09	1247.68	1785.86	506.74	847.27	1922.79	1962.85	846.90	1053.43	378.13	655.24	656.19	1270.84	1072.48	441.64	865.68	882.97	820.98	312.87	172.02	265.89	205.59	409.67
491			67202.20	2591475.25	79728.60	24396.86	17687.43	29507.55	26706.32	22969.59	16187.73	27999.96	21824.54	18608.49	12638.44	6083.28	18604.87	7493.85	6325.61	7780.05	14758.05	8739.81	14761.75	11115.99	8964.16	5388.48	5055.59	5327.29	8263.64	6642.73	7026.95	5182.75	9305.60	3227.75	3069.46	6899.34	4325.41	7899.82	9500.01	10036.57	7945.66	3256.82	7635.50	3288.09	2835.24	507.89	2136.16	2351.91	2102.65
492			33498.69	463537.00	13706.98	7452.13	11167.67	9179.33	6325.35	3695.13	4272.83	1925.90	4515.66	1314.66	2119.49	4201.16	2395.56	1670.91	1923.05	1579.14	932.09	1060.13	399.89	998.13	2076.20	3313.26	5744.13	4147.66	2616.42	3436.15	2412.44	3413.27	4815.10	4241.60	1911.38	986.73	932.30	853.37	509.95	831.74	663.66	1597.14	516.19	446.71	891.96	342.17	795.05	1550.42	1673.43
493			104323.92	653596.62	13306.27	11398.35	6640.78	6884.19	9167.78	7045.38	3913.73	4739.24	5105.50	4322.87	4124.57	3921.25	8317.14	9095.93	5171.83	7251.93	3261.36	1851.59	3059.23	3998.67	3469.25	2509.12	2450.79	4462.81	3332.12	2300.86	1433.23	4997.51	4416.60	3196.60	1011.48	1205.67	706.06	853.64	1963.95	1894.42	2659.92	1734.03	1102.30	1096.19	2196.57	541.21	1021.20	790.47	804.59
494			289705.50	1019225.06	76346.59	3163.13	16902.42	65929.96	17421.64	6032.59	1514.21	1529.24	3371.82	2918.54	1264.65	662.46	876.91	866.66	369.48	493.54	707.24	691.05	777.64	1047.75	1110.70	679.34	1345.14	858.68	531.34	657.70	741.09	496.95	578.33	478.28	318.35	335.63	381.64	604.80	275.64	151.85	188.00	110.51	124.84	288.82	406.93	297.12	320.70	321.95	290.98
495			148236.75	4088894.25	124129.67	25170.08	33576.24	33520.85	35569.53	25349.96	39020.16	48127.02	24278.36	4960.56	8451.61	9865.57	28456.25	9508.81	13191.79	25364.39	27653.83	29991.75	16144.99	10785.21	11572.25	10520.88	8126.16	10084.89	4804.70	5816.40	9405.27	4578.98	8395.09	2999.12	3664.66	3695.98	3566.76	7022.79	4664.77	4116.29	7406.00	3551.72	2650.49	2023.63	2545.80	3278.10	3499.45	2899.06	2805.96
496			1353292.62	2379022.50	147988.45	6825.02	5278.93	9344.20	10492.84	15821.25	12957.68	11116.69	6558.04	3959.97	4077.06	3088.62	1421.22	3054.83	5028.31	8471.77	7296.09	4094.24	2909.26	2563.32	1637.84	3111.38	2524.38	2784.74	3099.69	1448.14	2600.00	1196.43	1799.10	2200.96	4530.83	5209.81	2928.53	531.44	830.29	1068.23	1365.67	1708.86	935.37	605.17	447.67	1348.34	917.63	116.97	292.68
497			103775.72	1999988.00	66571.72	9450.25	2426.68	9331.68	17519.88	22677.79	6630.09	5809.53	2601.86	4712.09	4783.57	9685.09	7106.46	4751.99	3225.51	2383.54	4104.62	1813.17	3474.23	1829.71	1758.83	2207.19	2869.41	1432.12	2804.69	1250.86	1584.51	1345.61	1027.22	2393.87	3323.68	3110.62	3131.63	465.13	1800.81	297.33	925.51	1390.30	472.09	861.63	704.05	277.22	943.55	1269.68	784.84
498			323040.81	9986776.00	402060.03	25384.48	35090.21	20864.60	33107.96	15021.37	7402.50	5725.62	4380.74	6622.19	7489.96	12106.28	5713.87	7926.42	6478.29	7165.96	7529.34	7290.18	8847.49	12929.10	12164.82	14156.29	7915.25	4712.70	5481.89	5032.19	7639.38	12643.32	6051.04	3344.34	5951.26	2633.16	3889.24	5360.81	5492.65	4388.39	4766.85	1917.29	4010.84	2060.84	2116.66	2525.26	1692.54	2027.79	1681.12
499			1211580.87	4346431.50	307672.21	25012.09	15286.00	10392.41	11258.04	7858.87	4241.35	7418.97	7279.33	5113.16	10034.93	5624.96	2983.06	4226.68	5616.71	8563.82	4436.41	7624.34	4120.61	3495.70	6843.77	4358.38	1743.89	2568.31	3796.67	2686.37	4469.12	3777.82	1509.47	695.20	702.10	2398.95	1413.94	2240.97	1568.70	1359.05	1653.77	991.74	551.74	870.87	1261.53	492.77	427.52	891.87	449.91
500			828847.68	3854722.50	188569.06	4496.72	4699.40	9839.26	9018.73	18917.72	6624.90	3518.72	1613.38	1477.89	2078.55	1097.35	1604.22	1362.55	1167.72	1716.77	1402.54	1551.16	2044.64	1486.23	936.59	1405.57	1298.30	1925.97	1645.46	740.04	694.12	666.56	604.44	1149.21	543.49	1234.54	1219.39	1299.55	1161.91	845.92	853.32	568.74	972.93	715.20	350.79	366.55	382.04	237.81	401.42
501			140199.48	1780714.37	75290.36	17525.95	6047.25	17371.96	32106.72	11978.06	11012.82	5330.44	3929.57	4047.99	4084.04	3252.08	584.73	2689.17	3419.84	1235.95	2521.95	2665.71	3166.88	2598.67	2565.26	2515.93	3096.40	4670.53	1477.92	3416.65	6828.42	6858.54	3479.58	811.69	1629.22	2152.62	1640.91	1950.92	2174.16	2592.27	2531.50	1878.34	2100.78	916.19	861.57	990.89	594.86	1035.82	623.94
502			93597.18	835346.37	28984.93	4270.99	4586.96	11845.65	13655.79	13652.95	12306.65	10444.64	5161.13	6982.43	5639.07	4557.56	3337.55	4929.91	6692.44	1495.57	636.42	1074.06	2614.18	2002.50	3415.54	3800.26	2359.79	353.32	1928.70	3260.11	911.98	1888.29	1144.36	774.37	735.38	1107.60	1588.22	1357.96	356.14	609.39	974.14	616.61	633.44	777.50	1129.92	415.19	730.16	842.37	1206.07
503			611980.25	2172348.25	117928.92	11408.11	15444.51	12423.02	15337.25	6953.82	5306.09	3699.97	5735.17	7015.92	3340.84	4721.89	1987.74	1852.38	4794.27	6548.62	3431.70	3501.30	3503.70	2875.86	2431.18	3549.05	5496.55	3639.31	2444.40	856.49	4363.54	1869.48	1362.98	1347.14	2480.43	946.96	783.55	529.89	957.22	1165.86	1045.65	419.11	664.24	871.39	909.62	431.67	613.66	405.05	645.10
504			99267.25	2389282.75	83453.85	29315.95	15003.55	45872.34	35848.16	55701.97	61528.36	28901.47	21495.15	3374.23	2631.60	6547.61	3802.30	5324.34	5680.63	6640.41	4042.09	9244.61	12203.68	8072.58	3608.54	7670.17	1751.32	2287.67	2621.87	4351.51	15271.61	7119.97	2331.48	5379.58	5972.03	1227.26	1671.76	4765.98	1036.61	5315.57	3352.77	1478.44	2455.68	1710.62	1640.36	2199.23	2314.77	3211.42	1340.89
505			735996.18	11261554.00	525044.68	18003.34	33832.17	43052.72	42461.43	19384.11	24942.40	26040.88	23911.22	33159.97	14510.67	13490.43	7948.23	17527.89	8529.39	15161.89	8532.27	12788.89	14026.92	8748.09	7426.79	11653.92	15965.38	6396.17	4135.70	6889.02	10175.61	11958.91	15102.61	10886.01	7028.71	3570.71	3143.13	1203.17	4340.78	1948.01	3498.77	3606.28	2539.24	2295.34	3037.36	2355.10	1201.81	1328.26	517.83
506			1039707.18	3755613.75	164529.26	3118.52	4929.13	3940.57	7574.63	15366.93	3185.79	2541.74	1710.50	1354.08	2449.93	3239.62	3413.35	646.43	1927.11	2425.01	1551.23	808.84	1118.32	1106.91	1272.17	395.83	700.16	615.96	563.15	581.10	807.73	980.11	1238.73	898.32	2264.60	1837.21	740.12	395.68	844.20	498.61	389.72	208.85	452.20	528.08	243.24	280.51	292.92	340.60	222.39
507			838876.75	4908848.00	158837.20	20417.36	7150.29	17047.90	36098.87	26451.01	13921.96	14772.91	4876.33	6050.68	7919.41	6112.62	5428.64	6741.99	5844.48	2063.53	5856.12	2484.28	1596.19	3245.96	1601.67	1388.08	4835.55	3882.22	3508.34	1970.70	4480.15	5939.69	4025.73	2460.56	1157.33	675.51	2098.26	909.35	1000.98	1172.71	872.02	1048.99	739.97	585.51	924.93	899.96	1601.77	2400.10	1934.43
508			1193292.12	3959985.50	226230.57	7866.55	6935.60	16221.10	23634.14	8168.27	8152.47	11341.18	7759.46	5857.88	7326.42	4937.71	1912.05	4297.61	4086.61	5830.97	5462.35	2203.11	3913.50	4861.91	2836.43	2197.89	2506.89	1494.18	2444.80	1970.81	1832.56	3672.48	4745.08	2030.08	2186.23	1324.28	1521.56	2358.27	520.90	969.24	1123.82	1042.52	815.32	904.53	896.69	677.30	960.23	715.45	702.85
509			899200.93	2320932.25	101785.68	10347.11	10586.10	6817.39	6414.20	12249.24	10203.07	4192.46	3898.67	3101.84	4266.03	6044.90	2457.23	3604.10	2779.61	2571.41	1232.93	4064.90	1050.09	1236.02	832.36	1501.29	2482.58	1659.93	1854.28	1514.52	2168.55	984.44	1189.05	1388.69	1022.81	1053.38	1208.52	985.47	742.24	983.31	971.72	711.65	561.65	1039.42	468.56	314.89	377.62	321.32	515.73
510			481282.50	1986320.25	117188.00	16486.26	9541.16	16428.22	19407.15	9532.41	7320.79	3640.98	2363.86	5503.34	3785.37	3049.59	1662.92	2569.28	2798.62	5673.53	5632.24	2088.28	802.81	2150.89	2513.26	2271.49	1268.67	1332.11	803.05	1715.83	2666.61	1656.15	1147.76	1460.10	616.02	1604.77	2022.07	1281.36	1454.70	714.23	1020.81	997.52	1031.09	760.44	1119.25	850.96	431.81	329.84	426.09
511			237974.23	1629226.87	48204.13	7986.47	24689.04	18924.78	19003.52	9251.25	6019.75	14706.75	13569.95	9654.16	3894.48	3981.08	2949.26	2618.89	10219.33	4389.75	1930.98	2537.16	7388.90	4968.26	1851.88	1973.17	4030.23	2717.24	1680.43	1164.78	1373.63	1544.61	1774.42	1315.75	2016.05	1564.59	3808.71	1414.18	391.75	904.48	1494.67	1840.19	3942.09	1385.85	1088.46	1186.37	1572.43	779.38	1511.83
512			70222.21	704051.18	26363.83	9159.99	15179.72	25452.94	14721.37	10668.84	19399.26	12159.06	13925.56	15843.15	14766.35	4226.11	7264.65	6823.23	7606.24	8559.60	5294.36	5605.50	3824.33	3497.36	5355.73	3494.36	4345.44	5271.10	8728.63	3942.56	8153.25	5970.41	6681.27	5079.40	1535.86	10360.92	7316.16	3931.04	2142.92	749.10	2533.50	1614.96	798.06	983.10	1325.64	2184.26	2053.79	821.02	1121.10
513			1295887.12	8909715.00	330079.96	36504.76	47845.77	102437.32	31372.61	36017.66	13616.24	18616.56	49908.08	61445.65	37183.03	10868.48	5056.44	16499.91	23723.89	17393.45	10722.05	21484.08	10677.65	9422.99	9702.97	4887.94	10258.68	7102.78	12700.77	4191.53	7297.31	18578.86	7538.66	9348.57	9898.48	1964.39	4805.89	3272.55	3548.09	2794.35	4117.73	5106.56	2467.19	1590.99	1595.38	2682.64	2363.73	1854.27	2538.28
514			324342.46	2947515.25	133558.64	46312.25	41051.17	36038.92	36196.61	28159.35	16614.35	26867.20	8104.55	4125.92	11818.71	8140.95	4296.68	10930.58	10649.80	4755.09	7522.22	8502.98	9297.31	8927.12	9034.21	12998.46	7635.67	4555.39	3438.97	2669.98	3992.94	3404.79	3181.66	1457.00	1569.30	5817.11	5132.31	3046.96	1757.22	817.44	1364.20	2252.57	1903.36	873.75	1264.40	1863.34	2142.37	599.13	1519.61
515			250690.70	1160720.37	68221.64	8153.72	15058.07	7232.74	18494.18	17665.84	5292.68	5011.63	7683.72	6437.77	1903.50	1371.61	2278.50	2202.53	2120.52	2432.10	1636.34	1542.50	1668.12	1792.00	3067.91	1526.56	1212.68	2300.05	2148.25	913.46	1120.16	1839.45	1050.67	914.05	1475.35	980.45	886.93	365.89	331.92	452.84	487.26	303.21	387.54	917.81	653.23	425.45	345.23	303.94	266.00
516			118569.34	938050.43	11541.33	43684.28	21296.58	13282.37	22996.80	70037.14	38148.62	18805.88	24940.28	14789.64	29543.62	8180.93	7124.63	13897.70	3476.55	3578.30	4017.36	4396.52	4583.47	6764.99	8191.51	13862.06	15013.33	4070.69	2242.18	2263.85	1820.96	7816.14	8281.25	3184.56	918.24	3981.05	5042.89	2900.68	2501.66	2388.01	2075.06	1066.26	1179.63	820.30	2675.11	2712.72	1512.37	1057.36	801.78
517			249075.29	1593651.12	74639.55	6752.33	3777.13	2709.40	12802.86	9933.43	7274.67	4405.25	2944.16	1149.65	1325.63	2592.95	3010.42	1619.50	2547.86	5476.95	1986.70	1917.91	2009.54	2804.31	3287.15	3516.26	3652.28	758.45	785.38	1305.03	2115.41	606.25	1135.03	1777.44	1120.97	884.81	1242.09	822.16	526.62	764.93	1117.33	1179.12	740.86	812.92	722.43	475.45	394.41	390.53	388.90
518			558080.18	2147648.00	99063.46	8438.91	9331.54	22379.08	13578.44	6013.82	1636.86	3105.92	1562.44	3122.61	7149.71	2361.64	4888.37	4262.98	3082.50	5760.52	7684.84	4540.97	2842.03	3600.45	2671.81	2535.99	7485.45	2706.02	858.25	1279.62	861.06	1751.72	1795.02	1646.74	1466.76	1099.01	1981.61	1600.04	632.63	1265.75	1167.95	291.26	1670.26	518.74	472.08	1032.60	1934.27	916.21	1179.01
519			283412.75	1680004.12	112407.39	11103.32	18809.68	8677.91	4773.65	13797.83	15675.90	9560.12	9703.77	20244.25	24953.63	15566.61	6607.06	10507.35	5332.96	4036.49	2832.95	5048.94	13372.14	6023.21	3075.62	6660.20	4109.79	5428.27	4771.15	6893.66	3585.15	6204.89	4106.19	3162.20	2589.66	7224.66	6570.47	1627.29	3146.15	2835.27	1786.08	1439.39	2321.16	1582.09	1307.05	1076.89	878.86	835.54	1234.73
520			336845.15	2413686.75	57699.50	16175.89	9204.54	14091.07	31919.06	11904.67	1552.90	4417.21	2646.00	10364.50	10317.49	2423.22	1625.07	1412.39	5764.51	5071.53	2049.03	2572.59	6828.14	3134.73	6595.52	11728.84	4784.34	6294.43	6212.57	2910.81	2009.98	721.15	539.92	1690.55	3253.56	2648.69	1050.22	1138.50	2287.11	2121.44	670.79	1366.24	1474.78	1310.47	2353.93	2643.75	1996.76	1142.28	972.87
521			1196792.50	10408882.00	468427.62	27503.55	29049.34	59296.30	103308.78	14436.74	18914.25	19192.61	71728.48	46640.33	52967.74	11333.88	13702.32	47016.02	25162.83	9431.06	7128.69	22068.25	26143.59	14099.88	22622.70	4551.78	5984.28	14209.90	21082.34	11119.13	3561.04	20442.11	13987.90	10530.66	6296.56	2674.74	4938.55	4448.55	3231.58	5628.64	4863.10	4401.56	3189.66	4026.10	5133.54	8621.01	3201.67	1406.42	1690.61
522			319266.96	3890471.75	104570.80	5125.02	12895.81	20323.08	18765.77	6098.96	6676.14	7021.09	3006.81	8638.67	8434.07	3947.45	7339.16	8088.11	8146.89	2867.92	3346.12	1803.34	2097.21	3032.03	3484.10	2772.68	2664.93	4446.94	2033.07	1808.66	3963.69	2359.19	1643.19	1364.83	1045.99	2023.57	1645.18	1693.41	1178.64	768.18	1387.12	753.64	842.40	1687.72	558.46	494.73	576.05	918.77	887.72
523			165476.75	2044015.12	36679.79	6888.06	5739.31	8969.63	4776.12	5425.07	6152.58	2694.33	8600.45	3688.69	4687.87	4605.36	1912.25	1557.52	2927.08	7532.84	6834.88	4986.22	3671.18	1354.15	2171.77	2506.51	3045.46	3501.51	2175.42	2139.45	1710.70	2019.30	2451.42	1858.76	958.84	616.14	1391.03	2462.17	1523.00	1542.51	950.39	439.54	1518.68	858.44	407.51	634.84	842.85	930.31	852.82
524			737890.25	1265894.37	73241.85	4384.48	4203.67	6784.19	5148.10	2928.82	2264.42	1920.49	2735.38	2846.82	858.85	602.49	2123.38	5305.37	2538.94	623.06	1251.78	437.80	450.99	540.81	968.08	2064.53	1056.41	890.73	689.64	1323.77	1167.53	566.88	560.01	479.67	223.65	379.79	376.40	325.08	420.55	939.30	1055.92	558.08	400.39	463.56	235.27	336.40	233.35	352.24	715.54
525			64158.87	1408727.50	41775.13	20544.71	24506.51	24373.93	36616.74	40305.86	25296.67	18407.82	21550.62	23352.14	22216.35	26085.80	27558.41	23464.58	31542.88	21865.49	18614.62	8685.09	13146.89	15260.78	14886.01	17498.35	5276.27	11489.32	14805.75	16711.15	12790.46	6053.94	7838.40	9593.23	5646.65	5453.97	4802.25	6176.84	3212.80	5543.28	6879.13	6574.44	6582.54	2858.19	1998.15	1628.03	1942.36	1417.77	2482.35
526			253771.84	2047620.75	79669.26	12252.94	11093.36	14892.76	19482.08	8413.01	23625.83	10069.85	8322.29	8105.91	11983.49	10218.29	6266.46	8216.75	5565.06	3077.62	2811.09	2368.94	6435.49	3596.67	4725.81	6812.66	3712.38	1500.69	1498.89	4676.30	6921.91	8426.65	4154.15	1241.65	3068.39	3154.16	1652.69	1581.84	1285.22	1928.26	1273.20	754.01	1051.73	1671.09	1197.70	2096.32	2293.77	1017.98	642.84
527			352908.18	1179452.37	69985.39	29884.55	12622.35	10022.68	5935.90	7422.93	8252.03	7897.46	7866.24	4323.56	10543.43	9368.59	5436.13	9369.94	12007.63	4182.52	3158.53	6317.17	4516.13	2935.99	2937.59	2021.21	3654.19	2886.06	4712.23	3336.36	4921.28	3195.76	3567.00	1722.23	1433.93	3370.10	3802.89	2232.18	1366.66	1275.53	1988.54	1845.23	1411.75	1110.61	1684.82	1349.09	764.31	543.12	998.90
528			124301.85	911525.87	41676.51	26910.93	37601.79	19561.45	12339.04	18244.17	14177.25	11055.74	9847.80	3777.14	9154.27	6908.13	9297.54	11930.13	11547.87	9958.38	9736.99	8530.65	4992.97	13413.30	3547.54	3095.49	4612.32	4181.58	3247.04	4429.47	2914.84	1867.08	1690.55	1427.06	4038.21	5585.75	2271.23	1934.70	2584.26	3568.17	1272.80	1652.49	327.21	1779.92	1570.76	1446.14	1680.88	1754.53	1961.71
529			407468.28	3895130.50	190982.70	35828.94	23761.77	24647.18	47460.56	56457.16	10635.89	10742.02	7804.65	3983.42	3993.97	3728.50	1638.93	4310.37	2259.51	4660.56	9671.85	3682.01	1287.21	1732.05	1446.75	2442.76	8912.88	4593.34	925.64	2479.18	1128.83	1967.99	1388.85	1462.52	2246.60	1253.51	1500.13	1322.84	1676.76	1052.48	1512.47	2058.45	2024.59	732.26	136.71	306.16	260.54	298.07	724.26
530			5398841.50	12970989.00	1674714.75	12804.26	3848.74	8478.83	17353.19	10202.20	6558.28	3947.82	10547.13	4650.86	2853.71	3861.45	2642.10	2425.31	1876.59	2046.92	3296.40	3538.39	4305.58	2515.16	1577.45	5633.18	2108.30	1957.95	1230.22	1872.44	2037.73	2259.30	2486.55	494.81	4258.69	2342.42	881.87	1086.83	510.42	305.36	1359.77	2092.78	2141.51	1413.04	1099.08	865.36	289.16	253.96	866.51
531			174334.57	1453566.37	93610.55	22860.54	20164.82	14974.67	7276.79	12258.63	5976.29	13084.65	6176.36	3915.85	10230.45	11423.08	16216.23	12706.58	7556.02	10829.15	5115.22	4334.56	2674.57	1985.99	2184.45	4036.94	7780.18	3910.74	1451.80	2839.11	2948.12	2785.79	1715.80	4169.22	3451.02	1403.60	1220.41	1154.74	2203.28	1519.49	2548.40	1763.78	920.40	1420.37	2629.92	1941.12	731.13	1971.36	1262.78
532			415830.93	1953038.50	70831.50	14896.46	4798.46	9013.10	10368.04	11390.99	8160.07	6836.03	6863.92	3711.76	3608.02	4391.54	3890.22	1986.74	2121.06	3038.77	1864.32	3420.53	2972.19	3348.82	4260.50	1147.58	2935.63	3175.46	1183.91	1783.05	2312.90	3526.59	7433.86	5261.46	2809.42	2190.70	1666.34	1128.21	2493.73	1338.79	1954.21	2480.83	1487.02	1384.17	2027.77	1759.31	578.03	553.00	542.18
533			301191.21	4089441.25	118088.17	23009.52	19833.14	30046.06	36539.37	35271.80	32064.11	12818.85	23935.92	35403.83	22450.09	7556.39	34088.23	38600.65	18904.36	9795.45	19939.84	16918.71	18634.51	6509.49	4309.76	13191.20	7478.73	14509.97	15418.97	7927.86	4875.43	5204.17	2784.91	4189.35	3654.89	1709.22	1478.36	2063.10	6914.58	4008.88	2257.15	1770.82	1912.16	1203.57	1719.05	2298.40	1940.36	2119.11	2226.44
534			491253.18	12693168.00	462018.18	48101.35	34381.87	15949.25	16106.19	43177.26	7479.12	4391.05	6058.89	8289.58	3764.18	13798.90	4224.75	6292.62	3300.55	17671.26	4609.93	2500.87	4680.03	4031.79	3934.62	3529.98	6441.94	7613.58	1843.80	2886.99	2197.30	9927.59	5627.11	5884.33	4893.38	4182.07	4315.34	4745.31	2248.75	974.00	520.82	2932.89	2771.38	1386.92	1618.91	834.05	716.80	721.60	178.65
535			3914916.50	8383927.50	1248076.25	20968.90	33444.31	11478.24	63014.02	35739.41	10499.75	6843.35	3299.20	1911.49	1806.77	2611.10	1375.85	925.73	596.42	876.30	513.08	1128.45	2838.58	1959.66	1783.08	1125.20	410.79	842.01	597.04	764.67	450.63	482.10	507.48	584.72	478.56	822.81	438.19	518.55	558.99	390.54	334.30	310.41	410.35	484.77	896.09	371.25	403.17	356.07	357.14
536			177826.18	1170252.75	27216.43	10692.29	13694.37	22042.29	14464.80	8849.32	6160.39	9281.33	7145.46	8049.18	4455.87	4153.68	5279.88	8739.92	6884.38	3972.33	4307.80	3806.83	5182.61	8824.46	6198.02	3050.28	795.75	2147.84	3159.25	3824.11	2764.45	1686.04	769.40	1998.23	3271.08	2041.38	706.08	1477.03	2421.04	994.47	594.99	998.66	1529.62	877.69	825.85	877.58	568.12	958.62	569.98
537			485536.18	5523075.00	178532.07	20496.49	11219.71	7879.85	6118.27	16418.81	11434.84	11481.07	11527.27	5781.83	6127.56	8519.46	7416.15	10363.99	13953.59	3882.57	3228.17	4315.26	5928.89	1722.03	4438.59	3560.45	4994.05	4719.88	3759.40	3917.76	3223.43	2554.69	3034.78	3233.61	4035.88	2282.41	2073.27	720.06	1090.33	1052.62	721.58	1253.63	941.17	397.44	226.42	1361.39	1310.02	715.96	648.24
538			112941.20	2899873.25	91250.07	11519.07	21472.42	19643.34	11595.87	12184.93	10756.21	23034.52	16897.15	3549.00	6666.42	8374.53	16549.46	7936.88	6878.94	3920.24	4440.87	2273.97	1696.01	6839.34	1892.85	1724.69	2229.29	3941.96	2137.96	3757.10	2028.88	2179.99	5889.53	2156.40	3369.64	1989.31	3674.08	5623.53	3483.43	1738.91	658.12	985.09	1782.79	1304.82	1222.39	1795.21	2260.61	1666.55	1211.22
539			255305.34	3480753.75	99425.67	12256.74	18359.65	13135.43	13661.40	11675.06	25661.73	26288.89	2581.20	6029.03	6603.50	20312.56	8338.88	1765.69	7965.56	9027.30	7727.05	3940.06	2406.51	7884.57	7894.69	2635.30	19075.05	20519.36	5564.43	1675.52	844.38	1674.39	2564.90	636.97	2793.68	1984.17	2717.47	2003.42	2253.33	3878.89	5898.83	2474.02	2508.52	1098.90	710.96	1151.82	1025.00	1894.73	895.89
540			754592.56	3758081.25	188563.78	16813.43	11223.70	19338.11	15963.79	14264.29	12745.96	13700.41	17568.04	8727.01	8794.23	2047.29	5867.93	6222.23	12048.56	6186.98	5408.64	3975.75	9037.44	8237.27	6373.21	8342.77	4551.50	4826.20	5741.18	2929.89	2924.81	3692.62	3112.79	4200.66	1897.98	920.26	1659.72	2390.21	1432.18	989.55	1216.84	2421.91	2574.50	1955.01	1126.40	1110.76	1148.38	843.32	1040.71
541			1115372.12	3936706.75	156825.35	27618.48	9099.76	22586.42	10578.60	9594.67	7188.30	21741.87	23687.08	6582.66	7615.02	7263.76	7639.84	10580.61	13999.53	10281.33	6594.58	3692.67	12617.68	11263.11	2955.42	4013.18	2645.04	4164.87	4615.59	3866.07	5455.40	4379.73	2846.36	13385.70	7658.91	6563.96	5744.85	2358.39	2253.27	5502.25	7782.19	3992.25	2815.80	2068.38	2763.04	1812.64	1837.35	1922.48	1281.42
542			92489.26	2507638.50	166522.78	13455.98	9810.39	12497.19	18090.49	18152.33	11412.65	11088.49	10736.24	7379.27	4822.80	4951.36	8804.03	3216.35	16495.55	19528.23	7239.53	3157.27	4705.21	8625.13	4024.71	6757.89	7308.86	5497.76	7557.65	1569.42	5717.39	4108.07	3015.57	7233.19	3595.41	2239.70	3128.58	3522.58	1653.72	1793.77	2358.98	1877.37	2366.82	1242.44	2728.30	814.41	2141.28	716.40	1744.90
543			130971.25	2665201.25	112905.88	16016.28	7681.02	27837.21	9357.75	6588.42	5776.91	9548.87	3103.04	2964.16	880.76	4139.24	2654.95	4703.71	6207.60	3858.44	5116.41	4525.98	3648.56	2104.83	1002.36	2380.40	2544.20	3256.04	5950.44	2148.96	3163.88	2246.65	851.87	3019.88	1368.32	3614.08	4394.87	1071.26	1538.65	2201.50	2148.74	819.67	1706.76	2934.03	1400.31	663.74	774.05	639.95	771.74
544			87802.51	1440155.87	44989.78	21801.21	33120.66	31360.59	13337.92	28046.20	33825.50	38715.75	16935.47	8244.55	9100.23	14360.54	19007.54	15810.07	21089.74	9177.52	6998.49	7581.15	6066.51	8756.16	5048.18	23540.56	21754.33	14127.56	22060.24	14323.34	5454.35	10041.97	14084.73	7036.48	4414.12	7535.81	7218.14	10003.90	5942.61	4343.48	3471.70	3982.10	2584.93	1583.39	849.18	2504.71	873.05	4599.60	1945.87
545			406552.87	4277415.00	181297.54	21884.76	28640.27	16142.69	52416.23	37581.30	13397.45	8350.09	5736.78	4385.76	8138.64	8320.38	24832.66	51351.82	14415.41	15079.17	10224.64	2625.22	5134.84	6826.92	7072.37	19883.58	13325.06	8900.67	6119.10	2104.09	7250.00	11718.73	8828.23	5971.70	9503.54	4459.46	1766.49	2042.43	4116.74	3107.04	2134.78	2084.40	1317.87	2527.56	3685.44	1360.55	2856.30	1532.89	489.02
546			88069.57	851322.12	30893.24	6824.59	10434.80	7433.22	13501.20	35315.62	16901.77	8925.25	4018.88	2226.16	4393.32	3311.00	7307.95	1900.37	1161.87	441.71	856.21	1947.23	2547.43	3403.05	2173.50	4228.05	3384.33	1947.74	3073.50	2483.12	1789.83	1837.10	1913.88	1302.49	1089.71	1976.34	1143.41	1289.70	1107.97	1548.89	674.69	163.46	726.82	707.59	724.93	542.81	629.71	819.49	539.84
547			868601.06	8236163.00	533431.93	8300.83	9299.33	7295.34	18726.65	9529.44	14439.81	5705.74	9076.29	6533.02	4459.54	6867.49	4327.68	9159.78	9595.62	6280.61	3379.20	3320.89	6508.46	4684.17	3324.37	6207.85	5243.65	4350.10	2754.97	3252.49	2417.49	4999.09	2928.13	1026.31	2641.97	2449.18	2463.70	1762.51	1862.04	2173.02	1919.14	1106.85	1321.96	1872.14	1524.33	879.43	733.89	982.02	511.09
548			277233.03	1200492.87	45146.20	5057.64	7878.36	5883.68	5664.09	5769.05	4982.73	2177.02	4724.64	3817.05	3038.92	5729.62	1138.56	2004.19	2992.53	6460.22	4938.90	1140.81	2827.02	1254.14	3609.11	3551.48	4798.27	3234.50	748.34	1164.96	1189.43	1382.03	654.99	993.97	1139.07	1102.22	702.01	366.42	753.64	1183.68	929.51	625.87	346.64	345.97	605.23	468.86	368.06	290.15	521.78
549			22590.94	214830.34	38934.49	10431.42	10401.83	19504.58	20385.43	21574.52	10697.58	9919.50	5331.69	7107.02	4519.45	12028.80	2322.30	3508.31	7359.64	10327.21	8246.98	6627.46	3484.53	10870.73	4344.14	3312.28	2034.00	2469.81	1475.93	2392.90	9522.65	12230.73	9146.51	5464.72	1928.09	666.09	2615.25	1820.45	331.43	194.50	373.09	1663.39	3016.17	1980.26	1075.71	857.54	305.31	457.28	2160.86
550			126238.11	494833.40	27443.85	11730.26	14725.81	5962.27	15732.83	9322.92	3349.31	5733.99	4393.91	1861.21	3858.51	3847.79	2651.09	2187.89	3575.94	2057.66	1313.27	1196.55	2193.16	2849.55	3387.60	1319.00	4259.02	2531.10	1759.38	1691.82	1571.36	1050.98	1291.58	1769.68	1592.64	2010.26	1561.88	1326.38	833.99	534.54	765.01	1620.80	1107.32	1289.38	812.44	848.32	704.75	556.06	791.67
551			123552.31	594581.12	37786.47	4277.32	3928.06	3754.54	4793.57	8159.76	6834.80	5461.62	5480.14	5747.45	4662.20	4713.29	5631.50	11659.64	7505.57	3163.85	3128.40	1661.94	3703.41	1449.03	5253.01	6507.35	2990.09	2126.35	3210.58	2908.22	942.51	1110.91	1353.08	2684.18	4133.57	2412.92	2360.79	1259.01	755.63	721.49	482.30	2832.54	2361.42	629.70	349.54	296.41	313.65	1335.17	953.20
552			617070.68	1166698.75	87580.53	11638.50	9580.78	12932.40	9132.80	4302.72	3176.74	4520.03	1887.48	8158.02	7853.02	9916.43	8150.61	3732.34	7195.19	4732.58	1698.64	1784.74	2491.93	2560.59	1927.47	3046.16	2100.27	1929.63	2585.92	1099.01	2724.16	2788.08	1681.75	1657.54	2401.43	606.61	1147.02	1624.36	678.89	756.84	641.74	871.12	1140.88	824.46	445.24	755.65	809.67	611.85	1134.82
553			320745.25	2679896.25	169553.39	19901.28	9668.60	19310.59	21042.24	15994.67	6634.03	4956.97	5668.41	5102.02	7598.78	6587.55	3118.05	5038.54	5461.56	4696.40	11297.61	5728.20	2281.07	5676.97	3500.07	1446.44	1068.20	1706.01	1971.15	1806.35	2489.50	1628.43	3994.23	7147.16	1253.28	2589.36	2767.24	1512.73	2538.83	2931.34	569.23	353.13	626.03	712.37	1074.94	321.78	1412.54	519.85	541.87
554			77523.82	770183.00	36468.56	9067.36	4117.32	4026.13	7512.43	3818.98	2877.71	950.88	5595.64	4138.39	781.52	893.17	1723.43	1472.00	541.36	901.70	1239.73	1056.33	520.16	374.79	1513.73	1638.36	1286.24	913.60	2924.21	1447.10	1038.85	585.77	1083.59	560.73	629.92	1018.86	678.94	561.52	1200.84	682.34	898.34	824.70	293.69	232.02	213.12	259.69	311.53	177.98	119.69
555			62913.18	722344.00	65750.11	12426.62	15455.27	9091.29	22152.21	19785.05	5830.31	4643.20	5985.89	4864.27	1595.60	1591.89	2604.63	3016.97	1778.81	2333.85	4356.95	1991.90	2250.43	1264.89	1280.15	1812.07	835.51	808.96	795.51	1385.60	863.18	339.26	379.81	378.67	372.89	1246.58	645.68	690.57	1054.34	774.39	433.79	225.52	497.42	878.26	429.28	148.79	479.57	317.76	219.35
556			901104.56	3641101.25	139436.92	11236.84	9605.31	17306.05	24373.80	9686.06	13041.66	11148.72	13518.49	13053.20	12441.65	4766.40	2891.05	3420.87	2675.46	2823.08	2487.73	5946.37	2177.51	4857.18	7220.53	7169.38	3500.67	4588.46	4646.27	1177.44	2966.89	3007.63	2460.31	2125.93	2140.03	2289.39	1846.39	1456.13	921.36	855.00	1771.17	1596.71	837.16	1219.92	839.26	944.83	1384.90	1206.09	653.37
557			25781.01	564710.50	31094.07	22499.42	15184.40	17822.05	38626.46	35919.56	9468.98	7940.08	25311.29	27189.51	4918.18	2814.45	14412.25	26109.05	12205.14	4094.36	8496.13	6862.45	2693.39	2945.70	3873.85	5219.27	5889.28	6908.16	3920.72	3491.34	4624.55	7442.54	7557.97	5882.60	4974.31	4542.54	4551.52	1893.56	1618.57	1833.42	2171.73	1273.97	1270.49	1682.14	708.45	1625.30	976.36	607.87	498.53
558			1647283.50	4626950.50	334431.15	5892.61	12055.21	9504.65	18825.25	20208.16	5068.69	4584.62	3062.77	6224.79	1223.62	2625.53	2500.79	3399.46	2600.46	2031.01	1660.83	939.01	956.13	2116.06	1351.34	2315.33	654.76	812.66	1435.95	1673.70	1202.56	1010.79	1943.28	1234.84	1076.74	665.25	1541.81	387.57	507.19	447.32	626.23	1108.21	848.97	413.68	625.64	303.39	837.54	595.20	2451.18
559			601613.31	1519406.87	131194.59	8972.73	9247.77	12004.75	7606.71	3781.09	3957.19	2921.88	2171.06	3095.48	4513.63	3501.47	5216.06	2786.90	2275.86	1523.62	1434.23	584.77	1528.75	1616.96	1357.81	638.07	1216.66	1715.81	1761.15	1478.08	1641.37	1637.62	1307.04	1598.42	3673.05	3892.39	1878.46	1152.82	977.77	1411.16	1869.32	642.22	304.67	451.67	408.00	473.60	391.98	453.83	442.05
560			690010.37	1483916.62	186770.65	6735.23	12306.66	7562.51	14295.37	10254.88	6324.31	16563.85	15851.24	13211.48	12427.64	2272.45	2789.99	4647.51	8582.15	1470.37	4461.62	2406.00	2078.33	4510.05	4779.43	3221.96	2780.82	2152.52	5558.87	9578.37	4025.36	2492.99	3504.95	2570.44	1846.44	1409.31	1789.38	2202.54	1430.29	1087.02	1646.03	1702.82	593.21	617.86	751.76	757.57	180.98	693.69	3413.18
561			77428.43	466226.50	47051.79	14206.70	5613.26	10975.34	16476.12	9321.74	7042.91	7319.83	9709.52	17946.58	11908.18	11359.52	4146.22	6957.71	14545.65	13266.58	10365.57	5933.55	4392.83	10347.19	4257.07	2534.90	7060.58	3546.31	2102.81	2995.00	2346.71	1934.40	1737.69	2719.26	3082.74	1824.07	1333.97	1400.89	1554.56	1601.10	1326.69	1857.58	465.21	1106.53	777.36	427.94	584.10	1606.35	889.82
562			446152.53	1910265.00	177670.46	8963.99	5699.77	6248.37	13774.37	14308.73	3767.06	3948.87	4259.32	3519.62	4504.67	4256.93	9939.52	9569.82	8191.33	3990.26	3564.28	2881.33	2185.22	1972.04	1104.65	3084.41	1915.04	2032.04	2240.30	2131.16	5278.98	4336.31	939.92	1176.43	1315.60	3195.82	2091.90	1944.63	1236.07	1253.78	1108.96	1713.60	1126.04	1363.67	1058.68	1235.58	241.98	821.88	553.43
563			248430.51	1549114.62	81519.44	3118.30	5359.23	10984.82	26188.04	11748.30	7501.13	3635.48	5161.73	1703.22	2618.63	2042.20	2484.53	2161.98	1823.41	1630.19	1387.48	2029.33	2134.18	1904.83	1154.19	881.47	755.82	1013.62	954.95	801.03	320.09	912.15	668.06	800.99	746.57	760.72	1042.87	518.75	360.11	531.41	186.26	520.16	322.93	336.83	303.58	168.14	375.39	225.04	255.06
564			170369.96	1110097.50	53242.14	9939.55	19867.00	16022.38	13367.23	10368.51	9946.27	10331.86	7291.79	4744.24	6319.43	2997.07	5118.34	5180.39	7144.81	8641.54	5321.04	3448.94	1965.55	1591.23	1263.15	4060.11	5494.35	3566.16	3131.06	4470.34	4764.80	4377.19	4178.05	2748.29	4126.23	1583.83	2045.30	2566.59	1555.49	1577.06	2357.11	1837.12	1287.13	698.06	509.51	794.96	475.94	249.05	333.93
565			428397.06	934239.18	50683.28	6256.99	25428.07	15169.99	5666.79	6744.73	5672.53	3052.38	10476.50	15474.18	7979.95	3383.11	4467.88	11839.16	8638.55	2348.43	2094.56	3844.90	1656.07	4199.39	5133.61	2229.69	2446.23	2227.70	1414.27	1884.88	1343.41	1033.46	1079.67	760.88	2031.38	589.00	777.20	1042.71	1632.94	784.79	641.05	1081.64	353.51	596.23	667.21	951.21	1073.11	408.21	292.72
566			928578.12	13927361.00	265238.37	14313.83	27060.73	36465.41	24348.36	20248.86	37925.59	11481.83	37001.79	18665.45	8538.19	14738.07	25429.85	12037.43	23048.98	20820.99	16934.87	7287.63	14555.50	4386.29	13575.42	24102.23	18680.07	9456.03	5991.39	6574.24	6951.90	7144.22	15734.81	3975.10	16247.92	18937.52	12807.51	6093.61	4518.42	3904.60	2178.02	4670.72	3525.56	2874.07	2965.59	2888.00	5016.71	2519.71	2171.81
567			147791.14	2059601.87	143227.98	8890.80	6321.71	24733.31	23066.60	6147.31	5882.16	2907.02	2459.26	1895.83	3934.65	3699.58	1545.67	709.14	3356.20	7575.29	7437.95	1676.86	1345.99	2328.80	1546.76	1652.59	1730.93	1845.93	1973.96	1661.29	1145.79	1109.76	814.34	1611.73	1952.76	1539.86	851.44	798.53	654.92	598.99	697.16	606.86	1017.55	278.49	533.08	395.46	1000.05	474.62	417.22
568			81004.04	1270868.37	19820.16	4229.02	10289.37	8767.20	12471.42	3825.83	7116.04	3600.46	3074.20	3985.09	2707.26	2520.76	2938.80	3061.96	1757.44	2974.17	4577.81	3155.21	2311.86	1377.06	1330.76	1096.49	1368.85	1679.64	1071.70	1407.55	957.71	1478.32	822.41	2115.79	1036.07	448.86	542.54	870.26	980.77	606.93	1064.32	913.57	180.01	404.04	926.29	1212.06	742.30	392.99	421.70
569			727527.12	7873067.00	390508.81	12313.63	15356.68	21177.95	26708.75	32946.42	13041.92	8332.62	5817.10	11504.92	7780.42	6331.94	7252.46	7253.07	4444.69	2975.71	13006.01	9714.18	2370.41	5584.92	11783.51	10812.04	6665.75	4305.97	3400.34	1671.89	2332.66	1712.68	3022.64	3401.85	4303.27	3442.50	431.99	1257.61	5086.05	1526.34	921.39	1650.01	1667.88	1542.50	1268.11	1783.18	977.23	1053.78	1493.34
570			434266.18	5231216.50	256425.37	12986.63	30135.74	32675.97	32080.16	19228.33	9633.78	20404.84	16212.28	21212.89	23491.31	7490.47	18040.54	13572.75	3265.84	1377.66	3637.67	4359.27	6662.55	16779.16	12611.43	6172.22	2396.78	5551.05	4653.39	3375.91	3189.15	1537.64	2180.75	1776.46	1981.13	1258.26	2064.84	1164.75	858.23	382.85	2265.48	1583.94	1990.03	2017.45	1871.08	1370.16	1134.84	1086.03	1192.37
571			175111.32	1855897.62	30331.10	31416.16	36308.86	24386.12	10310.66	6361.97	3722.40	4049.08	8390.20	10588.23	12214.05	4428.51	2048.35	4753.67	5091.40	5280.28	1512.20	2309.10	4666.49	3086.78	3758.92	4961.81	6516.71	5734.29	4777.92	4824.90	3473.56	3011.01	3018.58	2766.88	3191.80	3125.45	2200.95	959.40	1996.71	2196.63	2762.31	1017.94	848.67	751.79	732.63	691.49	839.07	1037.92	802.56
572			1001324.00	1916425.62	104266.88	12217.70	3361.20	9562.92	8536.54	6692.71	4587.71	4201.21	3975.21	5920.39	5409.00	2799.49	1116.38	3334.10	3734.41	3169.28	1554.79	3284.43	3538.24	3974.19	3382.09	2487.05	999.20	1900.59	1835.24	2391.79	2125.54	1850.77	2552.65	2082.85	1306.81	909.85	1143.14	942.15	538.65	632.11	709.79	361.58	424.66	582.53	402.63	545.98	577.74	410.40	483.48
573			159510.23	2055937.87	72023.64	10549.08	13594.37	16172.14	9337.60	5648.39	8644.79	10734.94	8311.81	3903.88	7019.94	7972.84	4611.79	4330.75	5258.46	1675.64	1847.29	2018.91	1873.28	2009.09	3019.00	7165.62	6120.77	4843.59	6080.84	3492.00	3441.69	2517.15	3341.25	5639.49	2936.49	1436.60	1839.73	1873.52	1582.75	1624.73	1040.22	1602.02	2749.95	918.93	703.74	1220.83	1501.58	1659.27	728.58
574			209401.67	2818761.75	97930.46	20376.40	19343.61	18747.60	16232.47	20188.70	36160.68	5841.00	10220.10	36493.47	19579.86	31478.16	23246.01	9118.74	5461.99	5836.41	2789.71	5702.16	4101.86	9371.50	6456.61	4973.86	5321.06	2532.61	3222.73	3196.17	4620.37	4238.28	6984.48	4809.76	2198.19	2016.80	5490.44	5666.73	3908.10	2760.95	4372.11	1767.40	996.59	1358.14	1542.63	697.21	2123.83	3783.34	3358.97
575			1511930.62	4448049.00	472455.15	18898.50	28121.68	25541.04	35169.79	20983.97	6990.70	6015.44	7012.36	9139.55	3873.22	2880.85	2101.28	4477.53	2055.79	2638.47	5265.48	3972.90	1437.65	1182.80	304.52	561.62	1354.08	1611.18	939.15	1776.53	1128.24	739.57	513.98	1183.36	2020.44	2025.65	2812.68	1040.64	905.25	1054.62	698.93	998.48	471.84	484.93	155.91	152.42	465.34	583.90	553.27
576			244669.04	1930783.12	102741.78	6122.67	6899.88	7283.62	5837.51	12623.15	6640.33	7211.32	5512.41	3862.71	6253.12	6721.52	3092.67	3479.42	3640.98	7671.92	4967.43	2180.75	1978.77	2280.04	4158.93	2677.94	2338.69	1746.77	1967.42	1610.30	652.61	952.87	1057.70	1727.66	2532.21	1909.80	1544.86	1260.81	1228.43	858.47	835.85	675.23	1103.81	812.87	626.91	564.90	636.11	601.47	388.36
577			1613382.62	6913131.50	378384.46	24167.67	31143.33	24922.07	22304.52	14032.10	18548.71	24021.62	30854.63	18836.59	13260.32	18937.08	14365.36	24683.20	17163.70	17237.90	11237.84	7752.67	8081.80	10959.14	18538.67	11087.37	7662.70	11290.05	16933.75	13881.58	7192.91	2106.87	7525.27	6029.48	4692.75	6408.69	2694.50	3576.95	3463.62	6703.21	4249.55	3866.61	3283.81	6748.87	6132.26	3823.30	1848.09	783.83	567.41
578			493353.96	1874435.12	140252.60	10430.36	9948.08	20960.62	23889.91	12616.75	4040.75	6440.99	6063.97	2662.27	6909.78	12519.90	2452.79	4556.34	7144.13	5609.08	6853.36	3079.07	1477.71	3130.34	1883.40	2323.39	1153.71	1629.42	2986.51	1998.28	3310.28	1218.77	5654.98	7711.72	1301.02	1344.91	4006.93	3976.00	1287.85	625.29	1788.13	854.07	604.84	1384.69	924.64	694.04	277.44	289.94	578.87
579			6250991.50	10954862.00	1928500.50	44606.30	23324.64	43292.69	21433.16	9266.80	9361.28	6618.47	2967.88	4672.17	6599.47	16091.09	11743.54	4884.62	6424.19	5840.40	3807.16	5988.28	11749.17	5339.12	4321.24	5953.72	4337.39	7064.97	5428.42	3507.02	5304.90	4659.77	2776.97	2384.57	3016.84	4470.49	3482.76	1096.70	1325.26	4188.09	2712.36	1167.89	1042.97	1875.04	2025.42	3111.28	2303.51	1680.50	1850.70
580			145671.06	1898174.87	61736.89	17293.15	8254.30	13721.95	18266.67	6403.64	6989.59	2689.75	5348.33	9788.70	13093.64	4581.78	4551.89	13071.90	13855.20	4611.83	4862.08	9653.89	12607.14	17396.00	8068.03	6402.70	10364.02	7935.54	3653.83	2639.35	3677.08	4164.12	8202.14	7029.53	3468.73	4946.68	2228.13	2207.31	1463.70	2322.50	3693.92	4846.33	1542.44	2849.90	2775.26	1684.12	1662.58	2482.63	1257.61
581			699108.87	4626854.50	118637.26	10508.09	8965.41	14456.30	10037.21	7901.76	15552.30	13091.97	6961.70	6079.74	8464.05	7999.86	11057.22	7858.29	8392.65	4641.64	8396.83	10256.87	7136.21	4521.78	5988.73	5179.68	4787.37	4940.95	2626.04	4272.76	4309.59	4308.03	2764.40	2752.79	2663.74	1856.30	3658.39	1053.53	1938.39	3142.44	3211.39	1527.19	2611.33	859.13	1993.38	2219.45	1648.34	1549.64	1619.76
582			140330.01	3348693.75	108965.64	6062.62	4246.08	6570.46	14423.19	5776.20	5243.12	3047.83	3764.83	3334.51	3898.80	2721.32	3093.15	3311.43	4340.97	1543.31	1579.50	2867.61	3650.26	1811.68	1626.13	1935.95	1714.46	1464.55	2065.10	3267.75	1952.88	1185.31	2513.92	2281.68	603.62	2087.19	2691.64	1159.90	801.13	903.04	1722.24	1380.57	1597.53	1325.89	654.32	410.43	600.66	657.11	500.56
583			700662.56	2418016.50	128539.39	14593.25	8518.53	4489.16	5349.34	2166.85	1833.99	2587.36	2731.59	3739.55	4330.03	3113.53	2155.10	3426.69	6160.64	2029.18	1062.45	566.63	1216.27	340.48	1607.85	2875.86	1230.12	2662.05	1928.66	3046.23	2784.74	417.65	1839.28	1167.32	830.02	1520.19	875.04	257.86	523.11	348.80	343.69	342.44	243.76	243.05	670.75	368.91	153.28	477.96	324.56
584			217616.79	696465.75	53835.80	23732.40	14904.94	3764.85	25556.33	26352.04	7070.84	8179.57	9162.29	9102.55	4877.69	6050.42	6572.63	7925.05	3762.90	5523.81	4029.15	4722.25	5083.40	5529.81	2742.18	4401.89	2963.50	2221.22	1785.49	1804.61	2810.89	1553.34	1748.52	2310.90	1037.01	1277.86	794.25	510.73	705.71	403.45	781.85	735.58	907.93	721.68	583.08	289.02	352.15	567.87	641.18
585			95611.20	1360731.50	88053.67	25285.03	18308.97	27873.58	65904.72	31465.41	16140.55	12010.26	10592.73	7187.93	5781.43	6411.31	3028.46	3804.28	7095.97	2652.89	4408.01	7142.66	5867.23	7384.96	7842.01	7444.16	9383.16	3761.96	2976.67	4513.25	4237.50	2582.32	3473.82	5293.73	2864.58	1220.94	2643.89	1550.16	663.74	1647.98	3170.68	2495.81	1461.35	1703.49	1395.56	246.82	430.01	1080.77	823.38
586			12914.88	675196.68	17867.33	16146.98	12345.09	21984.85	23120.10	10063.36	5616.56	13628.23	16075.92	4521.78	7639.95	11642.10	8768.61	6864.79	2047.22	3552.21	3078.90	8033.65	16100.98	5417.23	2187.75	5083.78	2043.52	1970.12	1480.04	2575.35	2655.37	1160.47	4387.07	5259.96	2846.56	1842.26	1386.48	1638.50	2795.90	2785.88	1493.66	1592.80	1915.44	2590.36	904.06	762.92	693.13	767.72	422.01
587			174518.87	2882392.75	141995.25	11531.41	11869.47	14931.55	20187.24	20155.72	22319.32	17755.94	16917.73	6136.88	9748.47	7127.93	7115.93	3382.72	9329.12	6869.27	8890.86	7015.97	5238.53	10468.23	6160.95	7579.25	6876.77	3000.97	1990.08	2638.62	1822.59	1311.82	1551.43	4374.45	5925.44	3559.26	1547.64	2515.79	2528.80	2077.79	3371.43	3205.59	2747.73	2458.90	1764.07	776.55	805.58	874.11	1771.95
588			22882.10	1043657.37	44254.62	42717.87	21297.85	20896.26	19112.10	15120.93	13790.32	10803.26	14558.15	9003.43	6800.55	6095.12	2881.00	4819.24	5843.85	6718.32	3999.32	4082.81	4316.50	4706.01	3509.54	6846.75	7224.31	5957.65	8275.92	4353.94	4922.24	3433.76	4994.69	5765.83	4695.96	3997.00	2856.61	1211.18	1918.19	2040.44	2349.60	2729.89	3311.19	1239.20	534.20	1413.21	1414.23	1098.01	1935.06
589			231238.59	4531810.50	116012.24	14404.04	13379.76	11382.13	20823.98	11475.07	7726.33	5057.38	4403.38	5978.58	7922.22	3953.11	4934.95	6103.74	7159.83	5307.00	5420.25	6824.60	4189.54	5928.73	8339.90	4977.31	5084.93	3547.78	1203.90	2408.01	7974.86	2069.45	889.02	2236.39	1710.82	1493.53	2672.58	2689.69	2963.01	1555.77	746.25	3143.57	4365.76	2535.14	1444.20	970.55	992.19	1244.96	1248.88
590			553385.25	6874344.50	206972.40	23333.20	24453.77	15883.33	32461.52	16130.26	17381.65	18867.39	21299.84	14020.68	8352.82	7493.77	5723.46	12037.94	16513.41	6702.97	3844.62	2524.57	4042.27	5307.43	6419.88	9685.66	8829.39	9590.18	5873.54	7038.90	4340.06	4194.00	4534.18	4196.83	5686.43	5258.29	3808.45	1900.48	3197.14	1901.10	2925.46	4010.12	1736.74	922.12	1178.73	2421.00	2932.86	1141.87	1879.13
591			371532.96	1463767.62	93342.48	9119.12	18680.05	14224.61	43285.13	13166.01	5457.73	5820.70	3751.64	2149.72	3708.98	1287.37	1093.63	2374.64	2428.50	4153.35	2569.04	1878.60	847.69	1017.16	930.22	1623.46	1255.63	878.45	1608.82	764.92	906.81	744.47	1028.39	989.38	845.62	479.39	732.70	528.09	367.08	673.35	583.18	538.80	612.86	343.73	292.04	308.18	275.34	380.45	274.90
592			132191.06	453375.09	52806.18	16896.10	5657.45	21370.62	12230.36	6107.38	5620.36	3923.21	4012.49	3469.80	4718.20	1649.01	7140.47	5034.65	4607.24	6386.49	6828.10	2190.76	3724.74	5511.40	1917.71	1446.75	1635.53	824.59	1150.50	1639.81	1223.38	1094.25	1557.47	843.26	1518.74	1516.36	1266.85	1130.33	714.63	1821.90	1696.44	786.61	467.22	661.87	413.84	584.69	711.57	391.13	305.55
593			260331.87	1909677.25	64088.37	9700.19	15971.10	9873.84	18577.80	15909.91	12004.22	2196.58	3299.31	3240.72	3600.72	4423.13	2789.94	2780.16	1840.80	2976.39	2793.44	3304.70	1411.86	4706.10	2001.70	2878.61	3838.79	1641.59	1761.27	1283.09	829.33	1098.96	1535.29	1411.89	1248.20	1143.17	654.20	559.80	601.85	659.08	324.64	305.53	221.72	161.85	576.59	585.18	288.66	596.27	782.09
594			280312.68	880921.06	29748.69	6953.92	9799.45	11750.78	16250.92	30570.12	28032.75	10182.41	8908.45	6748.07	6326.97	11150.27	6292.18	5280.33	9621.02	4919.78	6535.53	3266.94	5367.47	9086.96	4324.78	3019.44	4442.16	4123.91	2868.16	3182.92	3180.69	2351.19	2171.89	1961.23	2436.69	3991.51	4332.10	2397.59	1788.10	2522.06	1772.18	1822.61	1644.91	1273.12	328.86	1114.76	1041.76	843.85	1214.59
595			278892.71	1803991.37	88855.88	14142.82	14862.04	18772.38	13671.96	19522.19	9573.60	28034.50	25741.53	9884.75	12775.90	3999.09	3615.47	7381.00	11736.22	8078.11	8001.04	4846.41	6945.59	3932.46	4841.17	1303.38	4594.01	4522.05	1720.15	2840.44	3807.91	5738.95	3494.11	1598.77	1671.08	2810.05	3217.74	2976.61	3253.90	3014.09	1817.44	1766.77	1168.54	1908.93	1476.00	2046.33	1763.67	2155.61	840.60
596			92650.65	972878.43	54151.89	18626.92	8020.72	5632.01	18643.16	10785.03	16340.93	12249.32	3809.39	6700.20	2861.23	2056.79	7949.08	9319.51	5789.98	10512.45	4229.97	2592.82	1736.21	2979.89	10502.52	5443.26	1259.59	11391.54	18674.26	12423.16	10821.25	8623.78	5781.04	8570.00	3972.26	813.43	665.68	1377.06	3489.99	2939.73	2223.10	2662.50	1548.23	542.16	4131.13	1034.62	1418.23	724.50	795.26
597			812997.62	3818035.50	188871.35	9830.39	10668.23	11600.71	21182.17	13204.10	9997.89	3510.99	3531.51	2858.06	1936.04	2307.59	3482.56	4142.20	2822.49	1873.74	4545.54	5067.79	4136.06	3203.23	3322.82	2370.59	1515.11	2345.08	1170.81	1430.58	1293.24	1763.42	2304.62	1388.99	2219.24	1071.70	1337.71	1553.83	1207.58	695.92	1115.59	623.65	503.01	821.61	895.76	1339.38	1383.31	840.93	540.04
598			541313.50	6219393.50	214534.67	52439.94	68069.07	42813.83	23588.07	26953.39	32557.50	8242.51	7140.96	8682.37	12165.00	9367.22	16004.20	14349.73	16659.41	6028.63	2782.10	3580.38	2329.62	2755.20	4117.81	4061.84	2343.54	3059.64	6431.53	10385.48	6404.66	4870.80	2453.25	3646.92	4835.67	3696.46	2282.04	3038.54	3605.61	2505.85	3897.88	3306.91	1808.54	3431.18	3799.29	1337.97	1385.39	1757.51	3116.03
599			242450.20	3020198.75	119544.64	6738.14	8600.17	58619.91	36468.18	5360.93	9108.80	9133.66	10976.13	12697.79	3807.48	5241.57	3659.83	5290.39	1826.53	5555.01	3743.44	3714.55	4822.11	3212.05	2174.14	2678.74	4972.75	5283.16	2208.48	1582.49	1274.72	1394.26	2408.00	2457.50	1604.52	897.47	1438.57	1646.14	1538.40	337.10	2206.54	2133.42	1181.97	395.01	590.05	639.53	544.33	899.08	724.57
600			380986.62	2117536.25	77068.30	10021.51	9737.49	8923.10	7530.44	7482.96	9623.62	8795.99	7972.22	8039.77	6134.85	7909.34	5043.47	4425.15	4691.36	1444.73	1477.88	3849.01	4267.28	2266.98	3627.91	4157.93	3097.04	1782.92	1830.37	1380.56	1288.09	1806.23	1923.22	2409.70	2099.56	2196.54	1671.63	2624.44	2581.35	1759.04	791.47	1787.65	1858.38	598.51	944.16	876.59	1409.21	521.72	568.08
601			67931.97	2322555.75	75389.43	11627.32	9682.45	8872.30	8349.32	7972.93	22109.74	13706.42	10869.39	6564.27	6820.48	10646.51	5223.99	13750.85	15294.68	10571.92	5918.71	9481.49	13257.75	10726.48	5925.59	4712.47	11661.69	8552.00	3413.05	3817.90	2920.47	2055.23	3607.72	7537.03	3393.73	2787.37	3216.27	4234.76	3546.54	2715.85	1820.40	2321.10	1786.25	1972.11	2643.42	1982.59	1272.69	2522.37	1412.56
602			125237.95	1749158.75	41477.59	11006.32	15198.34	14671.86	6660.72	14974.29	6915.48	3501.87	5032.99	2574.16	2203.03	6082.85	6648.83	8446.46	4044.95	3327.20	2219.75	5017.83	3236.50	3690.39	4498.30	3070.30	4434.75	5070.72	3320.70	3877.14	3145.07	1963.46	3969.95	1957.08	2555.15	2751.92	1877.30	2909.02	3262.21	3290.50	2379.15	1974.94	2442.43	1179.01	1619.39	1846.78	1163.80	1693.21	1159.07
603			843994.31	6329079.00	289240.93	9551.68	14187.51	21126.10	12827.93	12259.29	19832.91	9114.42	4133.47	3718.32	4400.08	6010.42	5223.43	6229.76	5851.45	3586.76	1698.81	3226.77	4748.02	6803.98	4182.39	2669.89	1798.27	3820.83	2784.59	2613.36	1099.94	1718.43	1984.19	1713.61	7530.56	2377.71	743.56	1508.81	482.42	1479.88	1751.58	2019.59	1106.14	391.93	268.02	829.96	278.85	154.70	462.45
604			55117.86	1211221.00	30523.26	4273.25	25577.77	22959.23	41719.63	25003.08	18459.54	2598.99	3138.10	7581.19	7818.32	10179.61	5159.26	3008.10	6831.49	6653.46	9544.84	2876.91	3747.38	2171.67	3947.26	9724.15	3968.45	4503.89	6658.01	1218.57	2640.08	1188.07	3490.52	4085.48	8450.25	5852.39	971.81	478.07	2156.67	1019.71	2362.50	3785.01	1667.87	1000.48	416.69	725.64	795.97	505.24	1642.30
605			121374.43	641383.25	21130.18	7593.63	4078.68	9297.22	9922.41	8900.39	7626.62	10028.16	10968.47	5546.10	5377.73	7150.80	7259.24	13065.92	13258.77	6521.68	8754.73	5979.58	3507.13	2910.43	4367.73	7772.83	2560.24	1053.31	1888.18	1683.33	4607.78	4147.58	2474.02	2176.87	1511.79	1640.69	2758.79	707.21	1442.43	2436.50	1613.23	1409.50	1213.53	1563.33	1747.54	830.13	1541.80	1950.56	816.08
606			280444.21	2055134.00	91631.30	2433.99	4490.35	9438.35	10260.07	13210.41	6589.52	3613.94	10539.84	9903.28	6450.22	990.62	2496.09	1511.99	1731.46	1662.86	1213.58	1506.31	1930.32	1251.03	2365.46	5632.15	1172.43	569.33	1506.45	2061.88	1130.00	768.38	1216.15	728.70	894.12	1417.59	1947.09	2748.66	1785.25	1300.97	602.90	434.30	235.35	177.66	706.13	693.37	368.71	139.82	257.50
607			120543.89	1325861.25	31467.60	8486.24	5480.12	4282.51	13470.45	20351.22	8940.97	8345.00	3416.30	4836.72	2874.84	1878.74	8543.16	12340.86	13468.49	4251.92	3009.00	2599.49	2029.30	4768.41	2700.47	6491.24	7849.93	5455.31	3234.07	3874.15	2660.62	2393.74	2115.73	2282.90	1268.84	2402.77	2209.69	3297.78	1420.38	1074.05	818.24	718.77	1487.97	1730.96	840.58	1503.66	1347.77	1525.11	986.70
608			51366.37	872775.68	15442.42	18712.82	14297.12	14487.15	13692.42	20929.22	9279.69	5746.65	5553.16	12066.47	4866.63	3847.30	6674.42	11379.89	4348.34	2723.44	527.22	4951.51	4692.62	8531.45	6214.53	2102.08	3032.82	2837.95	4577.08	4309.96	3423.85	1475.00	6724.58	2781.04	3240.62	1934.04	2758.88	3461.64	1977.21	481.88	316.03	631.63	965.24	1499.80	732.41	847.25	1276.87	1738.05	903.70
609			241764.70	1051762.50	40963.72	5920.04	5393.02	7902.85	4824.78	13324.03	6775.99	5716.08	5142.50	6364.56	5121.67	1631.76	2964.37	3896.65	3293.02	1317.65	3018.44	2418.02	1016.48	1679.85	1578.21	1604.94	1479.47	2328.57	1901.07	1329.93	1369.32	1904.46	1627.10	1736.84	2248.84	545.71	293.07	1288.36	2154.95	719.06	883.31	727.38	655.77	712.13	944.01	327.76	421.63	425.77	352.81
610			183018.25	2651821.00	59459.27	10270.58	10472.16	8808.77	6165.65	4257.87	9119.68	4368.44	1833.35	5516.45	5779.25	2142.83	10426.83	11305.68	3744.03	3082.00	2716.03	9977.05	4827.07	7716.59	6292.98	1810.66	7571.37	6565.54	4934.76	3184.34	3304.19	1121.57	1232.59	1139.48	2044.47	1879.98	4615.51	5325.82	3277.27	2034.11	1912.76	1266.73	1511.91	753.95	1143.67	899.37	1287.41	584.48	421.56
611			342284.78	2897035.00	160608.21	72463.71	40559.53	17425.96	13652.02	3830.79	10050.08	11914.88	9307.70	7350.79	4547.16	4765.88	3072.77	5733.35	8695.43	14251.86	20030.14	7153.40	5291.23	4359.88	6407.10	9638.03	7719.39	6529.54	5263.03	3509.77	1831.35	4329.65	3024.51	2567.02	2489.34	2505.56	3885.13	1647.14	2992.38	1842.50	1335.94	2109.67	2650.28	1346.56	1282.75	2673.70	1953.98	1268.20	3938.26
612			573107.62	10054431.00	365556.81	23423.78	16091.85	35023.39	21276.21	19714.15	26617.23	7618.27	15207.91	7144.46	8795.55	2486.28	9955.25	31672.41	14295.89	6442.57	8656.04	10795.08	7618.79	5027.33	8247.41	12017.43	2683.58	5199.19	3963.55	2032.98	3358.23	3065.59	9456.47	4303.09	1192.03	7176.67	7087.79	7321.96	6911.45	8574.07	7695.18	4782.55	2424.10	2560.93	2332.67	1835.42	1374.39	2422.93	1506.86
613			374082.50	5603741.50	73857.82	32240.12	8969.85	20388.28	5542.49	21448.04	21087.72	13690.85	7787.36	18014.15	15621.72	10915.13	15041.71	9516.53	10165.98	6355.33	4021.25	4659.31	2925.80	4309.88	8839.06	13783.27	5507.72	3582.96	4884.71	7317.15	11055.73	8106.52	8158.90	2764.85	889.91	2112.02	4816.04	2624.23	3778.49	1822.71	4935.92	2436.58	3807.76	2234.78	905.22	1436.75	557.40	1367.28	868.33
614			63543.76	696676.25	44800.04	11968.34	15215.69	45081.66	23050.56	12470.41	7188.58	5903.68	9538.28	7316.38	10166.13	3547.24	7651.54	5365.98	4696.19	2440.93	4656.12	8655.77	5879.51	2626.40	2785.59	2075.21	4336.01	2677.39	1149.87	3521.64	2790.55	967.38	659.92	3043.21	2317.36	1486.25	2827.34	4449.55	4757.62	1100.78	1892.26	1501.42	1197.22	560.58	530.99	1193.43	519.46	835.07	1743.18
615			221492.90	1369501.62	80751.10	19788.36	30484.57	26439.50	19053.08	19761.66	22092.21	23421.85	30779.56	17555.63	10855.80	9837.88	10214.51	20105.82	23735.82	22822.31	12505.00	25039.71	27655.72	11839.28	8016.32	12589.90	8836.44	6687.25	9731.18	10334.53	8586.31	3342.60	7134.30	5111.60	4250.45	4000.09	5872.01	5101.05	5164.90	3052.02	3348.74	3198.40	1340.12	1314.44	881.24	1934.48	4753.05	1936.03	1623.11
616			289062.75	1139913.37	60952.46	6162.90	10178.31	7403.62	11697.03	8376.40	5397.18	4994.61	8888.27	3207.52	4359.90	2527.10	3731.57	4587.13	7714.76	1748.26	1204.10	1983.37	2241.08	1557.08	2692.53	3205.54	1158.03	1133.36	1319.38	1455.90	864.86	1204.51	1609.16	1517.53	555.82	1161.30	1203.56	883.85	842.07	739.92	693.39	647.57	1249.18	522.97	479.77	673.50	765.27	275.19	243.20
617			151976.25	6052433.50	200268.40	30468.93	37409.24	31753.69	67907.27	46069.54	14715.97	13785.87	17378.89	23496.31	10135.05	27548.92	22471.57	26469.25	20427.03	17138.66	6560.42	8833.45	12993.32	10582.08	8950.18	9797.33	13176.31	13747.34	9647.81	9967.33	12487.70	13752.27	9610.11	8972.78	10823.99	11836.38	7895.45	5122.19	3608.57	1787.82	4276.77	6840.74	3166.05	2757.01	4623.16	1205.86	2389.88	2015.26	2278.86
618			303383.12	2948809.75	77287.81	14153.65	11643.28	22702.17	24849.69	48791.22	42100.05	9111.03	21547.20	14955.29	4176.80	3176.18	4889.48	5822.19	7902.64	3648.35	4946.36	4802.95	4364.80	2841.65	1446.39	3861.15	2057.47	1765.49	2721.86	3410.00	2232.35	1830.20	2089.79	2281.29	2063.86	3147.89	2808.70	4216.47	3414.02	2207.36	1795.55	3348.81	2252.38	734.26	1015.35	951.37	1146.99	1490.02	1973.70
619			715567.06	6074186.00	203271.79	12762.04	16158.50	15527.03	12653.79	5235.59	8071.39	6954.45	1713.25	2064.34	4534.10	2341.29	5561.67	4758.95	6277.04	4163.46	4600.93	3579.53	5683.82	2396.77	2588.27	2237.64	3495.69	3834.16	4255.42	1322.76	3244.47	2074.02	3200.26	2461.95	1965.90	2943.47	2480.14	565.27	1376.40	1844.88	989.54	1245.70	1109.99	1092.04	1005.60	425.30	1400.29	1016.57	941.13
620			54176.69	141082.00	24309.20	8758.21	7796.36	7043.41	3548.24	3246.45	3322.28	3265.47	703.49	5327.08	5069.01	4560.19	3299.57	2544.28	2305.51	1341.91	1176.77	1234.19	1139.10	3301.05	2815.26	1141.86	1328.80	1052.64	1208.21	1321.92	902.83	962.56	1810.62	2853.91	1674.69	886.72	758.37	794.59	1325.20	752.02	625.50	638.10	1477.62	491.52	391.33	901.91	1270.45	581.57	263.50
621			927228.18	7122016.00	310542.15	10266.66	10141.07	24167.40	11120.53	6408.31	14873.38	6227.59	8235.40	5866.74	7684.31	11816.47	14219.41	8671.43	6134.82	2540.14	3982.61	4611.60	2324.78	2429.94	4775.59	8439.89	3006.48	1556.37	3220.24	2056.03	3526.52	1407.94	1180.78	4544.30	3387.30	2992.70	1555.40	1661.16	3650.73	1595.25	1266.79	1031.32	1825.58	1658.14	1580.06	2155.28	3123.01	1288.72	1285.98
622			1625900.00	5064734.00	290723.09	8823.20	10746.52	23208.78	17753.02	4069.35	5888.58	5394.92	8933.20	2715.37	1222.02	8628.03	7594.95	3919.36	5922.47	3332.68	889.50	1663.81	1744.54	2778.30	2357.77	3550.78	2263.50	2875.16	1301.37	1766.93	6106.15	4588.22	4534.30	1430.37	970.87	1376.48	1961.86	1247.27	1364.09	1957.56	879.06	1375.91	1481.16	703.94	304.95	361.23	1344.12	517.12	295.66
623			182256.89	964881.12	66603.08	51041.11	19108.82	13345.85	15469.70	22400.92	22886.73	14105.14	15036.46	7851.50	5875.17	6035.66	5516.50	5339.50	7220.37	5744.87	6036.98	7329.90	4818.70	4168.82	2467.00	1959.29	2475.86	3324.25	2536.37	3121.32	3742.29	2477.80	2098.43	4056.53	3899.35	2895.42	2154.87	2777.42	2391.56	1074.91	1344.96	743.95	1257.17	2422.48	2356.74	830.58	1122.48	522.77	772.26
624			123618.32	970586.81	31642.99	9267.08	19589.31	37215.64	28694.36	7849.22	5626.65	9883.82	4501.63	16104.02	13288.52	8869.82	9243.75	11211.20	13644.06	11260.64	12205.21	9408.36	2977.93	3651.00	8476.56	11264.31	5517.21	3000.67	3521.00	3474.80	3463.18	4763.89	4779.76	2711.20	1643.48	2803.91	1674.57	1830.83	2457.08	2102.44	1997.49	1801.58	2722.63	2956.40	1829.98	883.06	870.90	1418.26	1399.80
625			82574.94	1124463.75	34410.51	14276.47	21387.56	13086.10	23921.24	18412.23	9833.82	2799.29	2100.99	2116.44	4461.11	3778.96	4317.45	1580.46	1116.78	2384.23	5232.35	1506.73	1119.05	2074.63	1318.39	959.58	995.38	404.52	408.00	813.19	1193.36	1383.45	683.80	628.84	457.90	1418.00	986.48	624.07	764.32	677.99	458.32	479.74	295.84	355.59	436.98	341.60	376.84	78.83	130.60
626			783364.81	7569216.50	240315.46	30941.21	27413.81	22633.45	18843.87	24768.33	34865.06	16927.87	12779.26	12594.76	14350.22	20476.84	17013.18	13434.74	4693.27	13343.65	13356.56	12129.70	14440.14	11787.19	16154.08	9532.31	8052.50	4676.14	10824.93	6613.71	3853.87	4279.10	8340.01	11221.62	8082.67	6173.59	3725.52	1350.27	3095.80	4070.47	2513.06	1227.75	2470.68	1483.12	2779.97	1116.31	1048.36	1676.43	2164.10
627			1277675.75	6721899.50	265192.15	12201.43	13719.25	24170.96	26778.97	17029.29	6896.51	8036.26	7794.08	5505.65	7762.86	8553.87	7089.16	9991.33	10525.01	9663.09	10723.15	3797.13	1834.94	1947.79	2266.68	5904.48	5979.93	2700.66	5290.39	3539.71	4536.56	6214.13	4010.74	685.01	3449.04	4194.14	4544.50	878.20	1615.85	1904.86	2920.55	2219.04	2882.55	413.67	519.25	988.99	938.77	1375.62	894.63
628			38924.60	1189249.50	42945.73	11942.71	12907.61	17456.66	18865.25	6500.03	6487.31	3151.95	3672.68	5556.39	7482.81	8632.90	5160.74	4531.34	2535.72	2728.68	3839.39	4400.76	2350.82	6827.35	6938.50	1180.11	4029.28	4259.80	1129.30	1142.59	1090.66	1942.10	3790.65	1218.47	2201.97	2787.66	710.54	544.39	837.76	650.90	1222.42	1938.49	1163.47	354.34	1424.74	1480.17	1271.94	198.73	415.62
629			5057816.50	11042340.00	835575.75	96503.43	34342.53	28401.65	13912.75	10710.02	4571.90	14083.41	7992.47	9038.65	4453.35	3626.81	7628.64	10051.89	10431.77	10516.89	7002.18	5960.20	4362.23	4000.29	5859.07	6007.19	11182.43	5432.65	4001.15	6711.83	3160.73	4882.31	4338.39	1984.15	3992.54	4667.56	2483.86	1842.16	3560.40	4249.85	4551.95	1712.35	1418.65	2014.88	1378.32	693.63	1745.57	2205.46	2775.36
630			103812.49	831530.06	44658.27	27594.01	19144.32	12864.79	7852.63	11120.14	18958.22	7275.58	2718.60	3270.16	4574.03	6307.31	8069.43	2637.44	5752.54	7002.99	4920.64	6652.36	7141.96	6094.80	6235.93	7554.70	2576.10	3188.18	3879.48	3429.32	2084.98	3057.87	2540.32	4522.32	4937.01	5209.59	4472.50	2668.79	1199.82	1244.43	2671.65	1496.25	2475.16	1730.84	1477.04	1460.39	1576.39	1924.03	1409.17
631			156870.18	1301155.25	42472.42	15035.24	18031.50	14679.79	7448.71	13706.20	8654.55	4073.04	4207.32	6982.42	6693.62	4318.69	6740.25	3555.09	4690.43	3173.17	2166.25	1384.94	3425.80	1835.16	1887.10	3592.79	4437.73	4887.74	752.76	1993.46	1106.37	3543.08	4212.96	1729.96	833.33	525.19	440.71	1925.50	1487.03	1578.82	668.35	2036.35	1520.16	1670.74	1188.55	850.14	893.86	805.04	483.08
632			1724964.75	9401272.00	377576.81	72965.57	40531.72	32166.39	15518.13	37425.93	33840.28	14067.41	17429.81	14984.66	19771.13	28258.37	18462.37	15648.10	12450.97	8634.57	8457.56	8396.64	11498.20	3676.63	5535.82	4257.25	22741.83	18475.40	10662.94	3797.65	3861.14	1613.06	1929.23	5923.08	2084.55	1376.50	5477.00	5343.54	7117.93	2823.23	4809.77	3094.84	959.35	1080.18	4094.03	5508.25	1900.25	1492.33	714.69
633			275444.43	10256749.00	370182.65	59569.98	63842.14	9894.62	21517.94	17434.33	7634.21	3969.35	20380.03	22978.33	16930.56	32417.14	12072.94	4579.56	10572.19	10895.98	24757.13	12399.41	13279.14	15530.14	11174.20	12238.96	8683.13	5170.81	10063.90	1266.31	5292.72	16732.51	8752.13	6855.14	3971.89	13173.68	13347.47	4836.54	8115.31	9629.67	3369.97	2809.36	4306.14	4835.33	2607.51	3090.35	908.08	1809.87	3380.77
634			176281.54	2863489.25	76941.68	42618.38	28108.78	35509.09	42170.85	10582.72	23929.78	6844.81	20296.27	6549.25	15996.70	7773.48	5179.22	8792.18	6616.42	21491.65	16406.11	6526.95	4489.98	15219.50	13787.50	3753.59	6678.27	2519.25	6190.03	4920.93	14249.65	4867.99	7211.44	12143.12	8036.79	1272.44	1904.47	1918.31	2395.60	2377.54	1482.28	3047.35	1249.47	2112.32	3595.01	1227.34	554.75	1478.54	1309.42
635			57497.27	382424.28	29928.41	13058.93	9683.25	11592.08	9312.20	6172.95	5342.95	1489.58	5797.79	2148.84	3426.41	1923.09	5374.04	5606.20	4282.21	2564.61	1652.18	2309.00	3041.46	3761.16	2897.80	3157.82	5403.90	6671.19	5102.03	4011.92	1947.65	1128.17	1799.60	2204.97	4566.76	1459.90	920.15	1264.61	688.61	987.70	1068.56	606.07	952.91	598.16	580.41	354.03	390.69	204.01	291.94
636			400378.62	3947983.00	121385.60	13356.25	12070.69	11768.93	8636.79	7860.41	11790.73	6953.70	6009.97	10237.09	7152.69	6797.01	4372.15	1899.34	1961.78	5152.93	5478.94	2730.82	1920.55	1048.86	3496.14	6219.16	3024.64	2779.24	2226.85	2979.92	3076.79	1365.08	1356.14	2139.19	1713.40	1187.50	1208.00	733.03	1265.45	1194.83	895.56	1417.75	716.65	722.83	560.73	520.59	505.47	227.25	304.94
637			101427.78	1967258.25	51945.66	25621.64	32500.61	17760.03	19023.50	33141.45	17361.09	13737.30	7109.88	4594.47	13528.06	9740.05	5070.00	12471.83	7589.42	8603.96	4303.25	18510.41	15969.97	8766.92	3686.31	5127.88	2513.86	6301.38	6472.09	7837.18	8267.78	5106.51	6194.59	5420.21	6770.81	5397.63	1632.70	3302.43	3803.64	1797.27	4252.72	2260.60	1817.51	1856.49	2809.68	1520.22	1240.45	1218.89	1698.13
638			179921.60	1617334.00	47508.10	15272.28	9806.46	14084.30	11900.26	10339.22	9144.21	8214.16	6953.45	10155.65	9910.31	6099.66	9367.96	7166.82	3031.49	5365.65	4372.00	4894.83	10309.72	9581.72	9274.54	4307.65	8239.75	5499.07	3788.04	1879.30	2635.44	1271.61	2878.19	3375.41	2600.65	2029.31	2440.85	1191.81	2328.78	1782.33	2135.10	848.38	1586.51	2082.16	1865.30	940.34	1720.26	1897.94	817.61
639			1353869.00	2550971.75	184109.09	12114.86	6522.14	12418.69	4757.72	6192.60	8735.38	3261.70	4834.24	3111.00	3973.44	6008.76	9029.72	5495.62	1526.28	2546.59	1780.97	1974.34	1915.40	969.23	2177.75	1631.83	1496.75	1135.19	1029.42	1490.03	2517.86	3333.42	3425.46	2117.30	1200.11	687.72	703.56	1069.31	1292.55	1333.71	769.61	499.57	399.80	691.34	550.76	605.56	965.67	748.93	433.97
640			227956.85	1241185.87	56220.54	10898.98	7279.05	7322.36	8775.26	17219.62	26279.57	7432.47	2725.93	1839.15	1610.70	2112.47	1386.08	1877.83	2661.58	2900.59	2460.96	1965.32	1151.64	1119.96	2318.52	4035.33	1064.97	678.48	2207.54	1534.99	2229.62	1030.03	927.66	2183.31	930.21	780.56	468.04	386.67	181.24	122.52	189.23	345.61	195.98	204.63	443.59	283.34	211.18	196.58	164.78
641			615815.75	4739565.00	197592.00	21291.09	9408.55	9826.48	11040.67	11522.37	15326.59	8918.15	5807.62	6125.59	6025.95	1784.88	3630.48	5575.75	5586.62	3510.80	9829.08	6071.66	3826.44	2207.04	3301.49	2973.89	6248.61	9196.99	5100.61	2099.01	1793.41	1926.61	2462.24	2067.49	2484.09	1869.48	2651.88	1042.67	1574.01	6814.83	2967.08	922.11	3099.88	4545.90	736.83	1299.61	746.14	1025.66	2408.46
642			278670.25	1313321.00	70818.51	7902.90	9078.08	9511.25	7824.19	6355.65	5371.58	6047.08	4174.49	2604.63	4900.12	4736.80	8339.38	7940.88	6286.07	9535.50	12848.01	10384.02	7058.93	4230.53	3978.04	2068.17	2409.86	1338.87	2190.05	1078.88	1783.31	2735.58	1012.40	3021.77	1615.64	1189.09	1308.20	718.76	1475.29	2336.00	1670.02	2518.58	2913.61	781.76	771.61	1223.17	531.67	922.01	1412.18
643			182123.20	1916363.37	72383.12	13767.03	14584.74	17429.95	11656.74	11943.84	12933.03	13043.94	10966.64	7712.19	10790.84	6854.25	5978.17	13340.87	9146.51	6539.99	1151.83	6482.88	8741.14	7789.99	10079.52	8922.04	8257.48	4520.10	6803.79	5230.27	2714.44	4311.52	2990.55	4207.21	4571.19	3694.38	1277.01	528.88	1468.04	1697.33	2791.51	1566.79	1019.72	1936.01	2212.81	1005.62	1226.49	1081.79	921.02
644			113517.25	1612022.50	68120.50	18998.47	22670.79	17329.42	18556.89	20066.24	10746.73	5154.49	5757.55	11157.97	12496.71	6855.10	3235.82	3145.46	2326.41	7299.98	6382.45	4324.44	3849.21	5406.49	7618.74	4015.78	7789.47	5694.79	1908.84	5425.53	6387.41	3264.08	3012.72	6292.19	4211.86	723.95	1051.05	488.41	1179.53	2471.55	1342.19	1428.82	2266.81	569.21	950.72	1381.68	1467.65	2543.76	934.07
645			188194.40	1332561.12	56167.21	10548.85	13633.08	6519.71	24677.08	13012.35	6076.82	6416.06	16952.80	4428.81	2208.88	6569.97	2002.27	5543.58	13721.58	9380.68	7140.42	3822.68	2910.67	2462.91	2032.67	4188.71	4314.02	2258.63	9858.22	2301.76	4827.09	2902.99	3213.01	1253.84	1968.03	3021.18	2509.23	1256.22	1415.43	2836.41	1950.53	647.45	1002.92	736.17	612.74	390.25	631.42	406.95	1508.67
646			44371.72	1615548.50	78015.72	49041.65	49700.25	27201.65	24820.49	22767.15	13057.44	16825.03	20104.79	17632.94	12717.92	21794.27	7589.52	4309.67	7084.13	11955.43	15228.04	9885.62	4252.97	4394.53	9729.30	7989.74	6609.20	10364.67	6310.19	2882.37	4032.05	3148.44	12199.24	6747.00	1851.90	4050.96	1572.90	5389.68	2850.32	3755.31	1007.39	1617.68	1912.12	2476.27	2470.24	1872.32	2924.63	2411.83	1789.01
647			70175.00	452742.71	16910.83	35558.15	24632.57	9089.83	13388.02	9784.53	5685.65	2855.01	1639.18	7844.06	6559.34	4075.80	4254.38	2166.67	2398.39	762.95	2987.93	2420.04	1671.17	2556.39	1886.82	1454.75	649.46	1318.48	1015.45	967.02	1392.28	770.15	954.98	1246.26	1009.63	1882.51	2376.82	2151.21	963.96	733.11	653.43	791.22	484.27	374.22	458.87	708.38	444.19	475.85	473.36
648			99626.01	473517.06	19670.05	15885.91	20438.54	29300.23	36582.41	21917.51	20396.36	7337.07	5066.05	8513.96	9199.92	2053.26	3592.81	4265.51	2945.05	1319.16	3738.46	4426.41	3243.88	1811.80	4648.92	4251.42	1609.50	3119.02	1981.08	4171.03	2905.62	921.48	2396.08	2108.20	1146.49	628.46	697.92	1971.70	2234.78	2418.72	1722.30	329.26	1434.20	893.76	686.75	971.88	463.19	673.05	660.61
649			321295.46	2230230.50	118922.45	22450.27	31432.67	20731.14	18187.04	6607.78	9136.37	6322.48	9115.13	16348.84	20706.62	16017.78	16008.00	7626.10	8611.81	7693.80	5597.80	12524.66	10421.81	9611.45	7636.27	5830.02	9514.35	5777.77	5081.94	6315.39	4697.69	5836.04	5904.89	4388.72	3352.55	6672.77	6523.96	4389.38	5178.65	5509.68	3364.65	1508.28	2157.50	1092.64	1300.92	2415.81	2574.47	1737.89	1951.09
650			43035.94	1006550.12	72680.32	29825.94	25195.50	19836.00	28361.03	12843.38	2505.06	6469.39	9835.69	3676.97	8612.50	9071.71	19052.06	17303.09	6664.66	4481.67	3234.91	9285.62	8376.31	1971.57	2390.05	1205.38	3625.09	3330.98	7368.99	5130.18	2874.62	3426.11	2071.41	3874.26	6751.99	4720.12	1166.36	1443.87	1440.16	2534.66	2337.57	1228.23	1150.86	1140.65	1972.71	1661.77	2484.47	959.55	788.11
651			146847.18	2120133.75	108386.66	13967.83	18079.74	10596.90	3574.78	13893.64	8187.26	9525.54	9543.25	11034.01	14157.59	13477.12	12570.21	4536.29	8226.28	9651.66	2915.43	4075.92	8522.45	10159.96	3957.51	1449.56	4340.75	2661.00	2807.69	1745.72	1228.77	2803.91	3849.38	2955.26	993.44	1063.15	2163.17	1355.09	1494.78	854.85	1262.71	871.75	760.24	691.70	793.59	1005.14	2926.81	1879.54	1785.08
652			223903.90	2317153.25	59320.73	34789.29	20802.05	4166.49	9385.26	12909.44	9753.82	9420.72	5323.65	12077.47	4058.40	3032.48	3102.60	1989.90	1664.40	1427.44	1196.44	2641.04	4430.70	7205.39	7799.67	2671.81	3474.27	1497.48	1320.63	1310.21	2624.08	6644.58	4903.94	3640.52	1967.44	2282.02	1284.62	3010.97	2216.45	933.27	1133.97	1421.95	2399.33	1710.46	1202.62	1122.89	619.98	932.90	1354.41
653			49044.61	1047655.81	129487.13	62463.06	54803.25	67476.97	51308.82	63677.65	39698.89	43379.89	87756.80	63127.87	37010.48	38820.99	26220.76	36518.73	40725.12	24590.52	9403.78	7876.50	10029.65	6282.03	5712.84	7061.00	5020.01	8323.29	8355.14	7797.83	11008.73	12810.40	12995.14	4414.46	3430.75	4964.18	9381.82	11429.45	7826.63	9050.39	7082.43	7463.84	4695.22	3598.88	3518.59	2930.67	2628.24	2616.38	2028.24
654			2735540.75	8833133.00	703029.75	25093.37	19122.20	26374.70	55272.85	33732.96	24999.05	13451.27	14422.00	5195.59	6746.26	5260.88	5354.07	2656.88	11126.08	9328.25	5505.97	2117.44	4362.51	4832.79	4677.22	9900.41	8531.42	5870.55	3197.28	2561.52	4622.76	1800.70	3011.81	2714.81	3363.69	3003.40	730.66	1671.60	2439.46	2751.78	5722.42	3730.08	3385.97	2800.54	2368.14	3643.64	1556.86	822.85	983.93
655			97775.02	946697.62	39094.75	9944.95	14445.27	13984.38	17491.88	11259.70	5673.48	7633.28	4192.51	6702.01	10814.22	8348.36	3918.54	5065.70	5534.42	3761.96	4116.95	6471.11	7457.05	6028.77	4555.59	3970.86	2212.70	5103.56	4781.47	1916.37	4968.56	2452.94	3149.72	2783.12	1138.66	1166.46	1501.97	773.33	1703.41	1110.07	1091.32	1377.07	2576.83	820.46	758.28	405.35	628.97	877.89	1141.49
656			422952.96	3333899.25	120092.34	20013.19	18449.67	10376.41	7623.96	12731.84	10906.53	4889.49	9330.67	7918.77	6529.21	3822.97	6463.23	4376.70	4561.58	3754.43	3623.43	2805.31	4506.20	1686.30	4089.51	6005.67	5043.32	2298.31	2403.30	2446.75	1145.01	1470.19	1086.44	1771.72	3809.22	1346.00	1536.38	1697.51	1110.07	893.12	901.83	526.18	934.88	789.60	916.98	1293.98	719.58	585.38	963.57
657			1182072.12	6653824.00	240584.31	10268.84	10196.17	43404.77	22264.00	20960.88	26831.62	16968.77	8661.33	17439.33	17132.38	8797.13	7882.61	7215.24	7399.86	10413.62	8474.22	4846.42	12618.13	10360.39	8216.51	2658.67	8636.64	3589.96	5605.41	8796.73	8477.43	5399.14	5062.09	6273.66	5300.45	4073.72	3418.75	5862.31	4303.84	2342.50	1980.86	1654.65	2414.56	2761.55	4409.35	2613.11	1261.13	1220.37	1492.36
658			590670.31	6437608.50	151620.06	18351.16	17422.87	35031.12	34540.43	16331.70	17869.79	8802.06	4880.49	7504.71	13669.10	10431.25	17557.26	5441.84	7074.54	7959.67	5666.22	8015.30	3712.93	6626.37	4271.42	3089.24	2335.02	2760.20	9896.07	2068.84	1431.47	2841.87	6583.39	1358.16	3632.98	4583.10	1914.22	909.50	2704.18	4578.12	2066.27	3338.96	2006.06	1707.10	1833.42	1429.19	933.77	1097.64	1928.12
659			252994.95	1369290.62	126016.33	46872.59	36983.39	21371.47	16700.33	3568.87	2310.31	1885.22	1013.08	1367.81	1949.74	4278.75	3883.55	1777.63	1379.35	1950.86	3004.62	2369.43	1183.36	1661.11	1108.59	829.87	1898.24	568.25	580.08	1492.99	1836.81	1664.52	1351.87	1324.73	1567.72	866.01	1320.83	802.74	740.89	592.82	862.75	742.55	797.22	364.62	368.44	229.84	199.83	208.80	418.69
660			133357.28	999112.18	41146.38	18985.38	17094.13	30268.75	5207.93	6191.54	6464.03	3321.76	3052.59	2606.27	6756.50	9221.86	8925.93	7210.52	7128.70	9801.24	4762.27	5667.09	3551.71	2490.55	2732.49	4032.92	4546.07	2402.82	4982.09	7047.25	4575.30	4040.46	3389.42	3249.11	7640.13	7756.03	2522.86	3948.19	3478.59	1345.68	1623.09	1849.96	2512.17	1972.79	6324.27	4673.86	1475.27	1075.30	2087.22
661			67273.67	410700.96	140931.50	235095.76	200922.04	72770.14	66345.48	45048.39	24665.72	29992.36	47448.14	9022.28	16398.90	13673.10	12135.06	23366.90	37876.07	34173.51	9161.19	11247.44	13704.30	21038.89	27997.53	10441.77	9195.54	6930.77	9768.19	2181.60	14896.37	5470.31	5470.97	4352.21	5516.79	26592.15	22046.16	3560.47	1440.40	3658.08	3025.63	5764.07	5210.69	6704.63	7597.32	1308.77	1615.15	2485.34	6245.09
662			31770.03	4630163.00	73978.87	12072.94	17352.02	15686.96	17984.36	20387.65	17742.92	10424.84	10448.48	10065.05	15311.54	8661.81	10032.13	15614.36	8796.92	12535.51	9129.63	6954.00	4011.36	4277.28	8679.19	4643.33	3639.02	6548.33	10265.24	6113.29	4361.83	4737.28	3282.20	2338.92	1902.81	1203.00	2718.60	796.06	3104.14	5535.38	1825.70	1611.39	2813.04	1676.95	975.91	1141.57	3544.96	1915.48	2489.66
663			107866.21	1447696.87	34669.87	21160.48	27462.66	13653.03	14323.38	10923.23	11166.05	5897.21	22319.70	19405.87	14863.37	28314.47	20999.89	15515.79	13167.16	10775.40	16516.13	5743.10	19805.40	9133.59	2361.08	14459.74	10772.56	3532.58	2180.35	2912.42	1635.15	1182.46	2972.35	2867.39	1931.66	1593.72	1659.74	4340.98	5596.55	6451.25	6907.42	1654.23	1265.54	1629.72	1281.71	2213.02	1906.14	1537.00	1463.60
664			477887.09	3943756.75	141908.65	37087.60	24791.47	20439.98	36900.88	13601.56	10779.15	12388.50	27608.39	27924.44	17432.72	13623.37	19949.14	17254.95	4257.47	8381.50	15933.17	11483.22	6515.83	15394.30	21558.37	8449.42	12592.08	6425.25	5447.05	5175.35	3943.42	3634.63	1821.29	3332.34	4758.26	4883.20	7294.21	3276.91	5216.64	4469.46	4085.34	5992.60	8209.07	2990.44	1725.98	1301.20	2006.58	834.34	1115.03
665			74630.30	3549650.00	110656.50	28668.89	23775.16	14819.41	27838.49	18807.58	21668.96	31203.44	16329.89	6196.41	32493.78	16379.27	9737.81	5990.23	13776.81	14095.91	11256.83	4671.84	8798.91	4429.45	4411.31	4682.03	13243.36	10623.51	5930.23	3801.70	11776.01	7262.14	7420.32	4560.61	6064.90	1201.32	6181.85	5798.35	4261.37	4784.54	3778.08	2452.08	2673.22	1823.11	1771.77	1011.10	791.98	1236.57	756.23
666			567743.31	3328965.00	213417.32	22264.47	41009.25	25268.95	23351.22	30183.00	28647.34	19120.52	19970.80	8899.69	10450.03	7987.51	13161.80	18990.54	12046.08	20604.89	12785.74	17083.21	19730.95	6744.25	8305.71	9123.43	4081.38	5953.88	5543.18	8116.84	3996.69	3492.53	3096.17	2849.48	4082.89	6064.65	7146.65	3528.47	4639.62	2303.65	2508.32	2939.91	1252.71	2504.29	3004.55	691.54	2951.21	4845.50	3016.40
667			137435.92	3197908.50	97066.07	19077.51	20929.36	23422.20	18276.59	8035.76	21118.78	10536.43	3911.45	14642.55	6596.16	2159.78	3103.20	4874.66	12280.57	4884.18	1918.11	9763.10	3921.52	2831.35	3540.55	4239.02	4406.31	3030.88	9133.52	4727.46	1094.63	3303.26	6722.89	5959.69	976.94	3896.06	6188.51	2288.11	3106.09	3973.57	1831.36	2172.05	1931.36	976.06	1575.42	1512.90	1786.53	2362.24	1810.90
668			74695.86	831616.37	63916.18	20850.70	18995.89	18354.08	12301.68	6683.98	12023.25	22054.58	23610.82	19005.09	5767.98	1364.19	4233.43	4907.53	2582.70	2822.60	9088.80	16352.73	14696.67	13792.77	7944.00	3499.85	7658.28	5569.08	3210.31	3374.83	901.75	1559.25	1641.21	1477.27	2936.79	2722.01	2497.06	2310.61	2037.79	3182.81	2294.42	1302.31	1548.05	2540.66	2069.73	1683.79	827.77	515.51	669.81
669			217394.46	3063714.50	80572.71	21648.20	31659.86	33277.58	50896.64	9514.56	10360.20	13911.91	13232.26	9489.83	7826.74	5175.16	21148.08	29034.19	21736.30	6693.10	4871.66	5810.20	4692.25	5443.68	3770.54	3423.78	7470.62	6054.44	4684.30	3595.65	2383.52	2832.46	3133.69	1834.41	3279.15	3019.41	1270.55	3537.24	2644.17	2882.41	841.03	2521.26	2865.99	3362.36	4381.70	3608.86	2988.50	2551.26	930.16
670			307245.65	1057382.37	59101.47	14232.15	16529.90	7347.34	9236.60	5693.01	4654.12	9725.75	6992.65	3874.83	1337.30	3963.72	2681.55	4183.29	8966.46	4979.87	3208.41	3123.65	3992.25	4014.30	2941.68	2272.68	1755.48	1436.29	2109.35	1814.86	3983.33	4207.93	2052.72	795.99	1923.68	1491.53	1386.38	1391.16	747.13	1037.89	646.81	509.48	811.99	2765.98	2825.90	1070.93	521.96	1057.13	685.16
671			55099.52	1668972.87	93391.71	40819.82	39158.80	29427.38	27572.15	20698.85	21430.69	18095.94	20836.18	20867.74	17858.58	23810.81	6180.64	16319.81	12270.62	20834.03	21922.33	19044.87	13400.00	8260.20	9586.12	18180.70	7844.33	5414.39	7406.72	11755.34	15512.13	16538.65	13900.22	14912.22	3777.47	9112.14	7086.04	2425.41	11756.35	19169.36	14561.58	6020.36	1712.42	1041.36	2294.29	1303.36	4667.85	5201.96	3164.09
672			672815.56	1422476.87	80513.75	6485.17	6626.69	5754.56	4696.16	4699.79	2308.70	1891.95	2291.89	3011.91	1690.32	1812.53	1793.16	2426.22	3938.86	2133.18	1653.33	3160.48	2382.98	2369.15	2269.48	813.13	1271.03	2396.33	1158.55	3185.04	1951.44	2117.50	2878.14	4104.45	3810.33	3567.54	2162.78	2458.04	696.23	786.32	741.16	656.34	1712.53	1498.91	531.39	605.86	332.62	592.51	388.09
673			105701.75	1660050.62	89341.70	58891.78	65508.12	47541.88	38220.02	18295.29	16777.52	8599.77	9786.07	7262.85	10189.74	8216.62	14894.48	8091.35	6760.91	8430.76	8506.86	3649.08	11311.09	11376.02	8640.93	3825.90	1469.79	2368.13	2762.76	2721.99	6917.35	4235.81	3130.00	2711.39	1711.05	2652.58	2482.64	1401.38	1138.72	890.50	1103.63	1882.33	1373.10	655.59	820.96	743.40	1954.70	1350.54	1011.80
674			225082.21	1860276.75	102934.16	21562.49	10455.01	19388.67	36843.22	18697.17	8392.02	12165.14	9056.33	10328.86	10985.25	4596.43	7863.93	5483.23	7042.96	9817.30	8925.28	4161.76	3627.88	6589.96	6698.91	5692.20	3731.81	3134.34	4997.59	9323.77	3942.97	2504.26	2232.43	1734.79	4879.29	2318.13	1067.43	533.01	1741.36	2559.71	1072.77	735.45	1513.73	1850.27	1375.17	1791.57	451.30	1076.27	2301.76
675			265266.15	1175779.75	80722.44	35653.21	16613.65	11543.68	10638.81	15312.57	15659.66	7690.69	4182.85	5832.99	12236.40	16325.10	12088.50	6374.04	6068.24	4268.25	8259.64	5130.17	2551.25	1627.77	2621.17	2628.57	3774.64	2701.09	5941.00	3128.85	1193.68	3418.52	4859.99	5374.00	1984.68	1789.42	2512.34	1012.16	2120.30	1612.97	1295.84	1202.78	931.18	778.55	709.78	749.68	596.55	714.32	361.73
676			210135.84	812261.62	73270.12	29501.63	41820.82	34145.32	39599.08	29294.42	31558.55	34159.97	12862.46	11791.38	10245.64	13450.22	12404.13	16653.99	10050.81	9344.17	11625.19	9871.50	13236.59	17149.15	14847.13	14731.25	14079.52	10412.41	10956.14	11820.87	6778.49	3521.25	2237.72	6285.43	4143.64	7284.89	4920.71	4764.04	4475.33	2425.48	1975.36	2274.80	1989.96	5047.88	2383.11	3711.76	3255.62	1240.56	1724.53
677			780741.62	6130227.00	259470.85	51717.90	25397.16	24075.68	22732.91	10755.77	5244.83	9016.91	7375.04	5328.88	2766.10	6021.58	10999.96	6672.20	3044.04	2923.15	6382.98	6942.28	4391.00	3893.60	3635.49	2704.78	1611.85	3773.78	4755.48	1796.33	1559.16	3823.15	1558.26	1022.89	974.70	4017.79	2657.93	4310.78	2736.28	1626.00	631.30	3175.25	1293.85	1039.84	329.04	398.58	476.06	652.74	904.72
678			28305.30	101946.60	21336.89	11835.22	14060.66	16811.40	24671.83	20816.57	18190.93	11701.26	4656.93	7218.96	8006.32	10945.34	5339.05	2834.74	3764.19	8213.21	4415.45	4598.35	4331.04	4697.99	3623.06	3706.26	2295.78	1747.50	4460.95	4042.70	8177.39	1505.92	1278.05	1287.62	1163.24	1941.57	1983.32	1696.54	1141.61	2158.41	948.48	955.07	2016.91	2576.26	726.76	901.83	1015.96	817.25	672.90
679			132155.42	2755599.00	131074.53	70314.21	24376.52	26307.07	22306.16	32685.26	16719.47	19372.52	21301.31	32694.45	23484.37	11844.34	9417.81	5565.51	19931.00	13134.70	4829.49	8384.71	9582.31	9363.40	15151.43	7714.34	13182.95	13636.60	9139.12	4167.59	5213.17	12114.50	9821.35	2968.01	3938.51	4051.21	6018.57	3601.74	3263.10	7239.68	4516.96	2305.55	1424.63	2798.44	3582.24	3965.26	800.09	4725.17	3881.16
680			419014.31	4126620.25	108843.36	12184.83	22851.58	24823.05	38293.97	12886.39	18565.05	35074.50	31809.25	14377.51	21341.16	21196.78	15349.27	15003.21	9635.70	8967.59	7606.62	7347.97	5216.30	3661.47	6320.39	5219.74	7157.31	7721.80	8093.19	4127.12	4796.58	3160.97	4963.54	4755.20	4379.49	3766.99	1454.13	2920.36	2241.19	2435.98	2976.61	1816.43	546.49	526.62	1087.76	1430.04	2981.87	2323.45	1617.14
681			51254.65	351924.65	69586.58	47890.65	20128.34	30448.88	28778.33	25197.48	15203.93	10881.74	11867.98	8409.74	18408.11	17675.62	9016.63	7242.73	5108.24	6452.14	5551.01	2847.11	3443.71	3912.29	20563.89	22882.03	13713.33	7649.41	5898.29	8612.19	4851.15	7390.17	1162.53	2676.05	2604.20	4010.75	5994.61	4121.52	1804.57	1729.48	2467.00	2886.89	2211.53	1629.62	806.37	1109.52	2048.51	1929.06	795.84
682			65783.84	757379.37	47497.91	43437.39	40371.64	31999.88	18962.84	22808.50	12319.16	7149.67	10214.91	11020.11	4976.67	9142.91	12061.93	18967.24	12318.61	2664.43	7911.06	6219.71	3651.55	3674.04	4989.52	6354.54	6069.16	8729.93	4726.16	4332.52	6821.28	2273.04	1827.79	3573.58	4572.87	3531.02	1563.71	2474.62	2092.10	1095.12	933.99	1379.36	1199.88	692.00	902.27	1438.66	1147.20	730.31	457.73
683			544551.68	4326861.00	229107.84	24096.41	24063.30	20879.20	10206.63	16286.59	11432.73	25485.98	25400.79	8919.77	8655.48	15358.73	22292.86	12818.89	7457.85	2869.80	14372.08	7369.54	9428.20	7228.27	6456.45	3470.57	8083.74	9306.46	2517.21	939.44	1395.20	700.65	3935.21	2028.39	710.88	4506.90	5320.07	1375.66	3243.91	2146.32	1430.17	989.14	1823.67	2604.53	498.88	1253.24	1434.69	1319.62	776.28
684			2880367.25	8186030.50	1138961.37	45493.85	21267.51	8264.63	11467.05	20502.67	18100.59	14306.33	11654.07	6380.64	1250.59	1892.06	3724.75	7082.93	6209.10	2718.44	3795.49	2288.35	6175.29	6161.05	2879.02	1972.63	2904.71	3016.93	2500.13	1109.58	2204.09	2629.82	6186.66	3209.03	1303.12	1007.33	1381.34	2794.22	2000.94	576.78	816.78	881.33	1486.38	1355.67	370.46	320.52	441.22	866.81	338.65
685			122680.18	2054335.75	62106.48	9893.99	10383.19	7381.87	9692.54	11695.42	4231.17	5627.38	3067.95	1551.86	2030.39	1037.34	1540.18	2717.37	1813.57	1902.47	3268.42	2814.95	2995.17	2189.26	1358.36	3403.75	2576.50	528.83	1286.02	871.06	925.61	1604.63	1521.80	2002.63	2090.41	1910.28	1470.26	711.18	946.27	436.96	391.47	449.13	287.76	660.05	211.99	365.86	672.75	315.07	261.34
686			280425.03	1683970.62	105153.10	50520.29	18275.08	26501.72	29608.37	11424.53	14049.56	19161.29	16455.54	11220.46	15289.03	14536.98	14488.12	6451.76	22774.61	28352.78	8625.52	5479.55	3207.16	20803.31	12443.37	6513.02	8170.54	7886.63	8024.31	4277.59	3881.05	4818.88	12748.90	4103.44	3441.05	4596.68	5146.85	3395.16	3134.85	1588.92	2849.77	8906.39	8889.27	2399.92	2002.83	1132.80	2528.90	2955.06	2140.86
687			191650.89	830498.06	177698.79	11092.04	5778.27	7233.77	41165.50	43288.51	11496.07	12164.94	10423.02	5298.28	7266.70	3579.34	3429.72	4654.66	6754.25	6261.79	4528.77	3170.47	5632.76	3205.42	2776.90	1857.01	1816.53	5175.31	3446.72	2598.86	2327.76	965.77	3737.30	4292.81	4428.77	1504.98	700.86	1443.43	1546.45	2110.14	1716.53	1106.16	1080.60	1643.14	1682.38	1314.11	878.07	545.24	384.56
688			182210.28	1623945.50	38215.99	14431.26	25063.90	34979.92	39874.01	23909.07	31628.16	20821.31	19315.54	41259.74	28441.83	15563.49	15774.50	12639.04	7605.78	8076.18	8144.41	12150.98	15602.83	9483.23	7897.68	6417.14	5607.74	4669.29	3471.79	4876.06	4398.04	5823.61	5071.93	3429.24	2077.74	5705.09	8614.70	4280.03	6484.12	3439.62	3811.27	2347.14	3442.97	3487.77	2633.93	5855.75	1875.37	1508.90	1338.34
689			580295.62	4169200.50	261797.42	45270.82	25428.04	28898.05	47463.15	16934.85	6014.08	3498.39	2387.05	3101.30	1518.59	1005.34	435.69	688.31	1173.87	722.92	883.53	249.12	450.12	474.92	997.87	1059.63	777.04	648.11	1168.39	519.37	242.59	312.63	703.70	463.93	1115.76	920.14	388.21	331.35	439.50	89.54	201.90	231.09	284.59	121.05	249.87	237.71	385.31	534.49	276.50
690			278578.71	884655.12	79561.42	7620.60	18277.08	22549.50	24101.69	8593.57	14661.33	20901.24	11050.77	9352.55	16627.22	6242.76	3459.72	5605.57	6083.42	6830.47	5206.41	6634.93	5084.86	3011.75	3856.46	2914.95	6612.42	9833.89	8489.63	5336.91	2547.09	3885.86	3282.79	4700.09	2799.70	1320.07	1545.40	1550.82	2740.81	2341.61	2312.81	1356.61	1474.15	1139.77	1397.59	1491.23	2245.17	815.00	963.69
691			446105.78	2899578.00	134688.23	15327.60	21332.32	28921.66	45095.60	22238.79	20501.45	54364.10	38603.44	16831.78	18210.38	22582.64	19203.76	5212.60	10268.31	18658.65	13282.49	13759.13	7660.06	3143.56	6569.07	9926.35	9080.48	11647.99	7256.26	1928.82	4097.76	6145.31	4416.73	7178.92	4920.46	2195.86	2546.84	2047.09	1962.63	856.85	1306.82	2981.50	3139.37	3206.22	1304.63	1461.44	2743.02	3221.55	1780.73
692			361380.71	1261759.50	88248.50	22146.29	11840.03	14985.80	17363.38	8622.72	2815.80	1709.75	3102.17	3682.42	1585.41	1594.27	2254.70	3778.95	2154.53	3256.02	5122.33	1868.76	2265.89	1221.13	895.47	1276.67	1942.70	1475.75	3525.08	4097.86	1446.96	674.45	1957.61	3000.59	834.01	1986.13	1033.52	206.53	1009.36	1453.29	2348.67	1878.25	1154.79	543.99	408.09	737.20	946.63	524.37	91.85
693			274108.53	1195358.75	60204.50	39036.72	24468.48	11190.83	29566.30	44898.98	52274.04	45986.18	36465.54	14371.55	13085.01	51209.24	43439.23	10909.42	21351.88	9003.42	7509.39	13117.08	24423.58	15880.21	10560.74	7737.08	4560.03	3521.74	5579.25	4036.18	7093.12	11078.22	13211.70	12837.18	3440.04	3639.10	7200.96	2294.48	3699.81	2552.22	4290.23	3682.72	3591.04	3705.11	3379.62	1729.20	1252.62	1268.42	1515.90
694			181184.31	2293596.50	57162.96	13149.97	14889.85	4869.70	6400.49	14813.31	20934.15	12137.25	31607.64	19018.27	6035.76	15019.98	11806.18	7152.79	6357.38	7783.92	23105.18	16738.80	6344.92	3460.64	3367.39	7677.06	7687.15	6220.03	2425.12	2529.60	2166.04	3689.09	4376.25	3553.17	2383.87	1897.29	1396.10	1383.04	2136.07	2631.45	1749.68	2446.28	1231.96	2700.87	2651.27	3339.20	2068.23	700.48	1487.38
695			296226.84	2051509.87	61551.93	24214.29	21145.74	24723.66	15555.83	15412.22	18399.44	6926.67	4234.82	8786.58	4583.27	4894.97	2968.99	5066.11	11149.36	5445.43	6246.06	3148.84	2029.29	3411.22	2057.71	2153.54	2809.77	2605.24	2060.93	3548.88	804.94	3095.19	2361.87	1616.78	2150.01	322.12	520.30	387.59	834.68	2296.55	997.72	1420.74	1269.32	1422.56	731.10	370.81	756.43	614.77	436.14
696			1029622.50	3156437.50	173762.48	14657.75	19821.05	43072.10	48927.69	26250.72	19390.60	17329.86	17436.02	13361.66	13211.74	16844.30	14496.67	10498.83	8601.74	9324.06	7939.35	6903.62	5657.25	4984.94	8825.63	8965.32	11440.70	3959.11	6211.00	6491.58	9490.47	5173.82	4982.37	2557.73	3516.04	3378.50	3771.03	3142.32	2235.32	1983.40	805.13	1972.54	3295.88	2764.96	2004.49	1512.32	1341.23	846.17	880.29
697			194782.65	507486.25	26351.19	5090.34	15743.75	20412.85	13760.39	9948.34	27084.53	22716.16	16452.53	6076.62	13179.26	6970.33	12631.14	8504.42	6668.35	11205.85	4477.83	3013.84	8168.00	10578.61	9247.10	8147.07	8695.27	4579.45	7757.47	14688.55	11807.28	12713.86	10026.91	9934.15	8091.93	5413.27	848.72	3106.20	5662.88	8529.36	6100.69	2065.13	3341.00	2510.15	1313.06	511.44	789.23	882.29	477.42
698			183158.31	2068075.62	115947.56	12308.61	18526.02	22225.28	15514.11	11093.62	10592.01	4390.74	3896.02	11110.46	5086.80	7181.83	6630.66	4133.09	5554.03	4295.98	6617.26	10199.03	10090.37	5318.81	3483.66	6104.42	5719.94	1194.92	2549.56	5618.87	8127.96	3649.20	5695.73	5209.11	4042.13	5117.39	3832.79	2634.56	2721.58	624.17	694.33	915.13	2796.11	4256.52	1988.20	307.61	516.32	1788.46	1446.19
699			76127.57	935761.50	70655.08	17057.02	11088.46	15428.33	17906.21	9641.87	7728.00	12550.49	13871.01	10340.95	7674.18	4696.66	9920.79	9727.47	7745.92	3274.47	3493.57	5522.89	8446.67	8972.24	5785.83	4231.31	5321.63	3941.58	2348.74	3027.27	2422.01	1047.09	1322.51	2122.04	2097.81	2012.92	1925.04	2043.70	1822.41	1242.77	976.56	2509.15	1662.90	2586.74	1801.29	2038.38	1911.87	1331.48	646.19
700			61839.53	364699.15	27672.30	20712.32	19109.64	25181.60	17814.93	19634.66	27377.90	41962.49	19794.11	16277.82	17595.16	17779.82	35674.53	42199.64	27355.06	20091.27	21886.19	15475.83	5749.15	13678.88	7582.53	7435.10	4567.60	8361.44	5701.46	2838.26	8700.56	4364.77	5630.28	11509.74	4484.97	1494.92	2936.29	4958.64	5631.35	5617.67	1464.81	2638.24	2102.85	1803.43	1867.99	1067.62	840.62	737.13	920.50
701			85351.70	2469419.75	48888.58	11357.88	21085.74	23128.38	18189.85	11881.52	16889.26	15650.58	8044.72	5297.75	1159.77	1470.05	7184.80	6362.38	3118.44	5263.55	5571.91	4837.84	11668.35	10432.43	6454.15	7145.90	1153.25	2173.14	4396.43	2059.54	769.76	4648.59	2294.26	3244.63	2577.68	1295.27	1613.32	1430.05	1146.48	632.69	921.19	612.64	1517.84	1922.17	1647.05	517.37	331.17	560.83	710.00
702			77986.06	1914255.37	34899.45	14969.65	15291.65	7884.88	24980.67	8024.14	6991.41	6478.42	6800.17	10535.79	7314.53	15732.17	8372.07	4991.07	8531.38	4928.77	1210.24	1183.94	2271.29	4608.66	4328.32	10214.37	5231.88	3763.14	1955.02	2821.67	1618.76	1800.11	1248.05	2457.16	3195.81	4651.62	1248.17	2708.11	9530.25	9004.77	4684.53	542.55	2250.29	2344.93	2301.86	2721.87	2574.60	2029.66	1106.91
703			130005.93	1048332.62	36439.39	25520.01	12897.17	19216.50	28271.33	26478.75	33279.98	14727.87	5925.39	2831.78	6129.49	3331.69	4647.39	10419.36	6589.63	3398.36	4149.39	2620.94	3614.48	5204.32	3089.15	2843.54	5827.65	3469.86	4633.62	3419.41	2879.77	2510.29	2877.18	2043.44	1557.00	2383.89	1326.13	937.36	1816.52	1525.54	444.40	1092.69	983.49	1110.38	1053.15	1167.19	1905.12	1855.91	856.06
704			155092.59	1029763.68	68049.73	40105.91	19155.99	20617.98	24138.78	25357.59	14605.30	16301.37	13554.05	17959.75	10180.35	8885.85	13464.10	10055.79	13275.62	13903.79	11819.28	8473.84	8052.11	12871.85	14905.92	7134.18	10607.54	7062.69	12482.50	11749.89	9204.41	5952.92	4453.42	5438.50	2848.89	3349.51	5739.42	4120.48	2137.57	2962.61	5031.76	2858.45	2048.10	1764.96	867.00	1512.83	977.06	862.49	1012.12
705			41610.02	493519.65	40002.32	18988.17	14038.15	10917.03	4820.03	3355.10	9036.36	1684.14	8907.49	23072.87	11386.09	3540.09	4150.36	4984.74	3543.15	6180.16	10146.37	8030.03	5260.95	7878.34	6637.69	3446.54	3662.09	1766.08	1942.81	2063.35	2632.52	2689.77	2717.44	2484.40	1969.37	3423.14	5396.26	3387.11	1312.75	2522.59	4059.34	3785.30	2414.01	1852.36	1196.52	2135.21	2320.11	942.66	879.47
706			573172.62	2780115.00	122615.87	24597.03	13251.63	18616.60	14748.44	25789.03	15660.61	9297.68	9326.99	11458.62	12380.98	10210.30	11041.74	5973.61	8710.54	6892.18	11346.26	9385.66	9262.61	14115.88	4983.88	9153.64	9171.43	5903.98	3779.95	3190.05	2650.79	3404.18	2201.45	7174.37	3555.02	1916.79	1286.42	1860.26	865.61	830.08	1143.90	1630.33	182.97	977.88	2793.94	4141.80	2252.37	2213.13	1209.87
707			35703.49	1174403.87	44890.72	35015.83	37741.09	33602.39	18046.90	22916.44	20088.47	13091.68	17372.28	7784.62	8124.31	6787.25	9727.74	15056.62	6179.56	7364.61	7352.50	9362.08	22887.77	21483.39	8016.14	6565.65	7208.51	5529.90	4412.87	2138.97	3483.50	3643.59	4079.88	9543.91	6134.98	2509.89	2892.42	3991.31	2914.38	6348.68	3295.21	2627.68	1412.51	731.68	2010.65	1183.68	1279.22	1792.92	1267.02
708			137457.46	1716189.37	73964.85	60270.01	64021.65	41206.41	24533.70	26486.77	7287.22	2387.57	3966.45	6679.11	8777.39	2806.21	5825.15	10383.76	3700.42	8601.63	6790.48	4489.13	2665.31	5141.24	7963.82	5961.93	5201.66	1844.48	5902.33	2210.59	5530.61	2724.60	3245.08	5536.30	2332.77	524.44	1065.04	1258.22	1797.20	2442.26	1971.71	1816.30	1854.02	1602.60	1987.78	1261.82	1254.47	2346.52	1448.94
709			106072.53	1081617.00	49492.13	9642.75	4638.92	5010.74	7150.14	12108.13	15628.73	12436.34	9686.14	7481.22	4727.93	5886.13	4178.78	2683.84	2445.88	1816.13	1858.67	3349.57	4284.70	1456.92	2991.52	5413.25	3546.77	2077.24	1750.29	1434.99	1359.13	1760.96	1241.74	1576.79	2643.13	1820.33	2027.70	3467.27	3406.02	1326.37	1370.37	1774.26	2540.70	1860.97	1024.55	590.77	539.86	374.08	747.77
710			516219.81	2332037.75	142146.00	7852.59	14131.72	25071.13	27358.51	32183.93	20415.29	19129.90	17134.02	7922.89	6889.91	3599.83	7874.82	6703.94	13125.36	13424.44	7619.23	7435.60	4376.64	3575.81	3229.88	3859.79	8299.26	5950.92	3910.51	5710.89	5020.31	6550.04	3056.52	3186.04	2968.28	2425.78	2223.69	2737.21	2098.77	630.59	532.47	777.63	1372.66	2048.13	1576.80	1529.26	1388.66	668.78	497.38
711			310661.34	1741670.12	118075.81	18935.44	22551.20	28673.67	26390.64	8352.83	12104.16	3324.68	3012.61	3297.05	5777.51	3489.39	3639.74	5810.84	3852.90	5371.75	3092.45	5026.87	10118.82	2446.54	1022.07	2443.35	3838.14	1576.86	2322.73	2475.20	2424.42	1510.79	4312.08	3935.71	4358.40	1201.77	656.80	730.84	771.18	689.37	458.82	1233.91	1595.90	546.65	430.32	976.72	766.22	915.93	1028.57
712			235357.84	945018.62	61970.65	13741.11	16934.30	21083.96	17081.77	19738.14	15725.83	5795.45	4643.99	4919.48	11030.43	9431.95	10273.79	8110.50	3001.53	4844.59	7089.71	6839.28	5178.04	2829.69	4303.50	4488.15	3017.97	4090.62	2954.12	3368.49	9608.66	6922.74	3760.33	2990.24	3604.48	535.11	2190.65	1601.79	3423.40	3601.58	3111.15	1143.75	2088.92	2570.41	1508.55	545.74	646.00	307.10	1082.40
713			105725.38	1439415.25	47052.33	18646.35	33361.10	20062.31	44964.72	29199.15	25732.48	18025.08	8250.71	14708.13	9437.95	6762.25	22634.93	8177.17	7844.44	12676.29	10158.51	9257.54	4468.46	9546.69	6687.70	13400.88	13450.15	16253.38	7028.78	9655.71	8213.75	7733.98	6253.79	7415.35	3583.17	2856.68	3705.24	3894.21	7087.89	6699.60	1085.45	2107.89	1539.67	2757.27	3873.91	2693.70	1704.04	2198.33	904.13
714			384437.71	6623861.00	397395.03	51713.06	28328.97	39783.00	20547.49	18664.99	21613.96	21164.90	11044.89	7092.23	8198.31	9083.55	11660.30	7586.73	15766.95	5166.50	7530.39	6596.36	9402.15	6914.42	8420.01	5355.23	7274.37	5063.75	4285.40	7949.34	8262.06	5597.88	2774.61	3640.78	4196.32	2271.66	1816.43	2443.49	4594.17	6032.54	2962.79	1566.97	4338.44	1987.50	1341.99	2081.59	569.76	1150.46	1066.31
715			596654.75	10336033.00	209228.39	85017.69	92178.09	34017.75	16328.82	21195.18	8402.80	18502.42	19163.65	65688.93	16682.64	6605.92	6386.63	22917.49	27512.00	14156.85	14219.63	11576.31	14886.37	6327.72	7160.28	12552.63	7714.75	10333.31	10180.99	13479.78	15649.96	13006.55	7510.61	4828.70	8121.44	3396.67	5820.24	11485.43	3445.91	1909.70	2360.37	2162.56	2436.43	3601.45	1573.85	2652.83	4637.20	4571.07	1910.34
716			127988.35	300567.56	27622.40	12991.10	22907.95	20399.28	14527.98	9013.88	4306.03	12026.75	7337.17	6362.99	8997.58	9279.47	9205.15	5971.42	9171.39	11233.00	4566.03	4621.43	6779.50	6492.17	8263.69	5202.96	7238.31	6113.23	3315.78	5975.21	6340.57	5132.52	4371.77	2735.61	1531.19	1828.23	1807.97	3872.81	2963.92	4765.26	4375.55	1725.81	1623.72	1239.78	3644.75	1319.37	1370.47	2002.32	1646.44
717			303157.28	1415149.87	141624.03	59506.12	24756.48	16252.71	39982.47	22704.02	12070.42	8314.75	11523.39	12186.99	7548.25	15134.37	11506.04	3223.20	3098.84	5638.90	4499.31	4967.35	10137.94	7970.04	6456.39	3804.18	4011.28	3756.73	7323.65	14820.08	13795.93	9573.01	5712.33	2263.69	1358.93	1247.74	754.92	960.21	2093.12	1437.82	1172.94	1004.56	1226.67	1475.51	478.01	422.18	473.93	329.87	520.77
718			193026.87	2942953.50	144342.00	15413.18	8810.32	26381.61	33008.15	22855.02	6522.80	11099.75	8754.53	4669.44	2367.92	5891.22	4831.47	4571.58	3242.45	6020.33	2981.06	4176.81	8525.06	4062.30	3463.32	4719.18	2362.08	3172.64	3201.91	576.83	1201.85	2410.94	3781.66	3764.59	1622.21	1216.06	1256.66	1762.30	1245.74	477.98	570.23	599.10	1160.09	674.01	874.41	670.44	321.36	484.01	646.44
719			238930.23	3157643.25	99089.19	7618.63	12227.23	7923.55	12417.55	22152.40	10291.47	6529.47	5701.96	4793.14	5214.51	9822.33	6109.00	3254.85	2918.10	7493.81	2866.67	1717.37	2082.97	2987.31	2818.93	2168.04	5611.99	1004.88	2825.20	1814.77	1932.16	1868.79	2207.34	1264.00	747.25	1460.39	1771.08	1223.12	633.49	874.20	1067.69	594.82	509.26	748.62	1693.22	541.89	748.48	970.22	301.73
720			722402.93	2061835.62	148456.65	14038.86	13185.43	17440.14	13261.17	12709.02	8674.87	11091.26	8797.07	2171.30	4491.97	4778.29	4436.89	3800.16	4747.89	8219.92	7306.27	6493.81	3873.79	2513.49	3395.71	5282.96	2456.76	1825.67	1149.47	1479.53	1707.26	1367.44	1306.17	1549.89	1488.70	1596.88	1837.83	1425.45	418.78	1375.25	1783.89	1073.25	1509.18	3066.72	2145.38	795.52	986.02	980.63	651.51
721			214939.85	753101.62	47739.75	35316.21	55441.28	150524.20	76574.92	14346.26	14948.05	41893.18	33357.23	35411.02	45487.50	21609.50	25242.60	28351.03	27689.36	30050.68	19135.81	32166.60	13526.40	26959.19	26251.94	11654.86	12758.09	12834.02	11679.20	17095.01	13161.93	5675.88	2581.40	8537.34	15379.78	11538.53	6484.76	14144.51	13641.33	5969.88	5649.65	5136.38	13840.45	7194.80	4681.24	2728.50	1032.64	2278.65	1708.51
722			242852.17	16657065.00	722865.93	10777.29	23108.15	25564.60	11542.49	11472.30	2981.43	13013.87	3716.01	10337.82	3528.53	6702.37	15037.27	9416.22	5837.05	10442.28	2468.24	2465.03	3979.58	2593.01	2112.83	3823.30	13773.17	7498.23	3466.84	999.58	1541.91	3997.69	4659.99	9291.67	2078.70	2222.30	2436.37	6103.20	2859.98	735.41	4641.68	2509.77	2173.69	585.14	332.60	565.11	1206.26	1400.56	1170.10
723			83372.11	1244391.75	44472.13	11512.29	19730.87	23251.07	37605.83	16420.83	18315.12	10613.03	5230.20	11073.51	3604.75	7763.36	6189.88	10018.37	3951.74	5726.43	3483.83	3947.61	2881.21	2887.54	5195.40	2848.02	2302.82	1990.78	1535.13	2137.17	2009.41	1956.73	4171.00	3796.69	8228.81	2631.92	2525.84	1413.04	1182.04	811.23	2137.91	1938.79	512.81	2009.95	1860.57	1359.55	468.67	533.42	719.09
724			276228.53	1121920.87	98862.81	7717.95	11261.86	11877.23	18141.82	23691.08	7103.09	3683.94	5642.17	7050.49	5429.18	2208.67	742.89	2801.64	2457.81	4042.94	2475.14	713.13	2574.83	3083.80	1530.79	1764.15	1684.78	1989.47	2451.97	942.09	2855.11	1789.42	966.76	1123.17	1285.24	1390.53	469.46	722.50	613.76	537.15	206.77	1029.62	648.12	579.39	159.86	485.79	525.46	591.91	397.23
725			648012.43	1821335.87	171995.31	27345.75	8708.51	24690.74	38503.74	25841.42	18033.63	6999.82	14856.64	6494.55	40245.33	49559.48	33785.13	15693.15	9964.28	4367.21	9779.08	8288.81	2203.17	4425.43	8392.80	6176.86	4009.18	7620.63	3165.40	1954.93	2818.54	2807.65	4936.41	2838.23	1812.59	2407.88	3047.33	4378.78	6432.19	2598.29	1500.27	5217.47	1157.81	2602.67	2057.54	4142.33	1874.40	503.91	468.20
726			148016.81	6874632.00	639707.68	57594.26	26945.52	25831.68	31566.32	44562.39	65011.73	19909.11	16005.01	9032.53	10134.06	4114.07	3850.43	4885.05	6975.15	13910.13	10074.78	10969.10	8368.77	5377.62	5515.09	1964.43	2731.04	7572.44	5041.59	1569.53	2935.29	2823.06	2214.58	3474.22	2505.07	1782.77	1254.76	2881.65	2466.53	1305.31	1376.01	1105.92	1809.56	1749.83	2563.69	1116.36	439.44	1122.41	830.15
727			1843302.75	7014707.00	468232.81	22734.80	39929.30	21168.58	20828.02	25265.09	9693.72	8875.43	7182.63	3099.28	7435.15	2149.04	3624.32	7177.86	7778.06	7652.29	7113.44	6013.20	2302.45	2501.56	2829.77	2598.57	3987.93	2430.34	4849.45	6310.03	7661.72	3212.71	2244.23	1908.08	2487.06	2440.35	3310.15	2604.20	1631.03	2203.23	1265.97	1926.66	1870.46	1143.91	1515.19	1734.83	602.78	875.66	589.21
728			43957.78	848928.87	36919.63	12230.13	13887.92	30675.24	36684.07	12996.50	15957.28	13215.72	2377.27	6773.06	3964.47	10333.70	13141.68	15400.47	11057.29	12138.96	12843.16	5388.44	8844.90	6483.28	8693.22	6777.26	2070.59	1200.24	7013.30	7976.98	3040.44	3807.56	6294.43	4662.83	2118.43	3095.72	3454.10	2341.90	2989.74	3709.15	2296.74	1371.60	2907.76	1356.47	790.19	1274.15	3511.58	1090.93	368.13
729			88950.23	557258.12	26857.95	14412.52	10827.87	14634.54	9555.30	15420.02	6962.12	4551.18	4853.51	5433.04	7855.05	7745.38	6094.89	5680.11	3894.87	4228.72	4681.68	7397.81	4825.77	5743.68	11043.45	6619.57	2278.36	1609.91	1515.43	3137.56	2962.76	4204.03	2853.71	2257.24	2255.45	3762.18	4604.61	1343.58	866.15	1137.95	1113.84	1885.43	2402.56	1522.62	659.40	1039.12	1107.18	1145.95	1212.80
730			44138.86	1192196.37	52150.72	40456.57	27743.72	30440.39	19435.10	17867.46	18122.32	14734.29	7184.48	10300.62	15275.02	7976.78	5068.41	18654.39	8654.02	6691.92	11684.26	7448.45	5739.42	6573.77	11058.20	9467.45	4978.36	6179.17	7867.46	1874.43	1922.52	5511.45	7398.47	1576.32	5946.01	4215.01	2257.10	2403.99	1800.51	2545.96	1585.24	1709.56	1674.75	917.76	1395.94	793.37	990.88	934.14	1983.71
731			106999.91	390102.50	36258.40	12205.56	7256.63	16981.13	12239.46	19580.21	60653.61	18177.29	10354.66	5709.22	6873.62	26019.77	29859.71	10819.20	39298.98	5144.83	1392.57	3968.89	7414.27	4808.33	7269.07	4669.64	11406.46	12310.20	15976.02	4047.39	13144.93	10846.44	4715.31	4597.03	642.21	913.92	6550.70	3307.48	2439.90	1329.23	7012.07	6011.64	543.34	3142.37	2214.91	4239.68	11695.33	3802.23	1086.95
732			49213.71	1289794.37	142169.81	30085.71	10755.08	12110.45	7719.89	7936.84	20740.31	11438.57	9065.01	5433.74	18843.85	11897.26	8034.02	7424.67	8836.21	7275.85	4880.16	5805.55	4403.19	3740.94	4539.31	2187.62	4010.24	3887.19	7812.76	4719.87	5577.92	8785.54	4900.20	2422.31	4070.31	5356.95	1597.45	1721.86	4957.54	2761.07	2276.07	2271.16	945.18	2156.47	1286.59	1160.67	1287.02	950.42	924.61
733			527230.43	1998157.50	66132.97	45530.87	44828.31	59965.50	56193.30	36366.10	22308.90	10800.23	5828.53	9575.44	9303.84	16312.49	23284.15	13351.09	12211.29	6871.64	9157.10	11040.46	27520.29	24332.26	13307.37	10705.64	4216.79	6920.50	12685.92	14544.33	7730.24	1819.66	6049.64	6273.92	7834.99	6052.77	3769.61	2633.33	3574.18	5077.17	4632.94	2412.52	2423.13	4234.66	4839.56	3101.78	1246.45	903.62	1730.53
734			130812.23	1334732.75	129549.97	24102.18	20626.79	43290.34	55968.13	21115.53	49538.62	36324.20	51408.65	75712.91	43856.21	14408.61	58349.75	64188.01	25402.88	20639.75	32398.64	16735.44	23822.38	67450.25	44231.96	17094.41	8201.85	13815.49	14299.08	12052.86	13644.91	10771.14	4309.22	7940.28	18491.03	7450.78	6103.35	12255.58	7352.17	2461.99	5601.02	10855.84	7404.53	8748.63	3928.97	5271.69	2454.18	5127.66	4808.37
735			282245.87	3327076.75	135101.21	29740.84	15588.16	17300.80	25976.26	44157.97	9836.70	17564.08	15671.29	13676.45	6688.01	13123.75	26232.79	13783.66	30084.23	8306.31	6713.06	11445.25	15653.01	9754.06	5035.60	13386.51	16241.34	15763.76	11263.73	1505.71	3701.95	6449.93	5406.72	5325.73	7050.83	4934.01	3362.05	4559.13	2449.71	2582.19	5548.05	3624.54	2545.37	1001.54	1513.39	1035.04	2154.49	1931.91	1602.92
736			662738.81	3162953.00	146353.82	17078.65	14143.06	46880.04	56291.71	37447.93	8663.85	5877.72	15276.37	11439.66	3557.47	19193.08	25456.07	15519.59	12318.83	2821.67	2637.34	7516.66	2749.80	819.99	3163.20	3801.15	2051.73	1996.96	4175.11	1201.15	2893.23	898.66	800.19	1222.65	2635.02	3798.37	7210.58	4364.65	1021.19	1286.27	1033.38	809.36	1359.49	421.33	1616.65	1904.35	2294.11	1391.83	595.22
737			54850.39	1506931.87	54892.83	21560.36	48270.03	37012.59	17352.10	17600.80	4976.34	12527.24	28551.31	24668.50	27119.12	11980.07	3304.97	15011.94	8073.63	18239.19	17898.91	15687.11	22843.43	6484.85	11691.87	8228.94	5804.10	4783.58	18441.98	5495.09	3683.29	2817.47	2681.14	1044.80	5430.97	9206.52	6032.85	3737.68	694.82	5560.12	2523.55	662.46	3721.17	5302.69	1809.71	1316.64	874.00	1225.81	3678.57
738			71024.53	560594.68	52202.37	46708.41	86919.66	90466.16	33877.83	22149.24	16265.17	13514.55	8960.11	6734.90	7978.69	8459.08	3450.27	3041.63	6034.26	8159.34	4893.33	6832.55	7982.37	8990.68	1940.22	3068.71	3801.33	4321.59	2336.34	2518.30	2687.61	4745.73	1562.00	720.60	1147.33	968.60	1415.06	1460.16	2177.89	4487.19	5352.16	3847.24	2359.48	3084.31	1889.36	1569.56	557.02	836.17	744.08
739			435883.06	2696797.00	281800.87	48089.42	27120.42	37691.11	65147.15	31838.53	30727.67	14790.87	6512.28	8073.49	6565.45	6362.55	5018.23	5012.12	7437.02	4798.89	6190.74	4592.70	11047.52	4060.00	3304.12	2945.41	1846.55	1868.65	5230.05	2095.23	753.91	1273.89	1576.31	2280.64	3120.63	2301.61	698.24	739.41	327.28	249.30	663.16	857.84	1050.73	790.57	975.44	607.89	1045.38	946.49	376.26
740			231163.87	703131.68	65517.02	35327.49	30733.09	45889.00	26212.99	17913.23	26983.08	46098.33	13644.37	24819.88	33196.35	39510.73	26331.02	5046.77	9027.01	13862.14	15156.83	7244.12	7764.52	18278.17	9883.88	5531.90	4887.60	12406.40	17976.07	12852.70	7070.67	9103.01	3550.14	2322.61	3819.92	7090.80	9227.32	5070.28	1445.20	2073.66	801.47	3379.33	3904.14	3994.66	3923.52	3723.51	894.90	1445.12	1500.17
741			1033504.62	6767743.50	246937.32	18500.25	15009.06	36091.25	45098.14	12106.43	4406.81	7621.51	2630.02	14061.67	11619.81	3747.85	11705.09	8953.62	7481.23	3611.20	4388.03	2175.75	7807.50	6921.99	3385.28	1389.06	2154.34	2451.43	2750.38	1067.93	1847.77	977.97	2165.82	2486.92	7598.95	6297.81	4963.51	4523.80	1624.72	1458.26	1761.35	904.47	943.49	1474.06	723.93	461.81	1429.63	1383.30	668.74
742			107374.35	1510777.50	68151.25	16022.55	21817.49	31809.17	21186.64	21094.53	10921.28	8303.81	11022.44	13804.66	18356.38	5202.05	9360.12	8680.49	9077.52	17312.72	9582.18	5388.84	11726.77	16795.39	24790.10	11893.97	8477.55	9331.07	13141.42	7275.46	8055.51	2307.04	6044.82	3539.53	3924.13	5530.04	3883.94	5723.99	6262.40	1780.21	1862.27	1734.30	1595.75	1671.29	1261.37	3830.83	3644.62	984.27	1714.77
743			2144962.75	10740175.00	814053.00	35710.32	28790.56	17293.91	30692.70	28528.92	22864.91	5788.25	6128.42	13660.64	23968.17	5889.73	12700.37	6142.63	2824.13	6069.07	5968.87	2517.04	4462.29	3764.03	1955.85	6132.67	5931.96	4296.04	6035.47	9357.39	4385.73	1628.18	10134.78	3440.52	3930.19	2360.03	2420.94	3059.86	1282.23	1169.20	877.18	2955.53	2044.95	510.85	815.94	771.59	950.55	1280.97	1447.04
744			271757.37	4786124.00	170838.32	48432.44	34205.26	23566.02	38402.76	27467.38	22466.38	17749.97	16912.96	11336.00	5970.48	5654.35	6291.30	2943.19	7746.89	1544.68	7403.75	3130.61	6311.66	6935.10	2380.52	3486.78	2993.55	2824.69	8715.21	4725.80	2260.33	1049.06	2197.30	1727.69	3542.89	3397.43	2063.12	1238.93	3058.84	2396.06	1423.31	1227.35	4608.32	2605.65	3547.35	1814.33	391.13	1024.21	1383.49
745			140948.25	2954641.75	78491.78	21707.34	23685.28	20222.33	17574.58	14050.41	20412.38	9184.71	8775.13	12890.62	9617.49	7462.72	8753.66	7026.66	12881.63	3380.34	6381.52	5661.97	9574.72	6883.96	14319.89	6917.08	11380.58	10348.08	11294.09	5162.92	1965.20	4968.05	2772.17	1422.11	2024.39	2050.62	2351.45	1815.93	1787.68	3966.80	2068.85	922.69	2288.45	1580.15	737.34	1713.82	957.72	1324.98	2091.55
746			268639.71	5619787.50	322266.03	55102.43	70914.21	43201.32	49478.29	49506.31	38274.57	22649.76	4018.97	9974.27	25574.58	9723.00	8199.43	10857.83	7529.76	10116.73	6373.70	12126.14	12474.60	6078.62	14195.72	12027.07	6033.40	9461.50	7628.56	4972.43	2757.91	3789.39	3679.91	4349.65	4228.98	3468.18	3074.97	2298.16	1843.27	1295.89	1064.60	4366.27	2754.84	2273.47	1113.62	2423.49	1703.90	965.94	739.41
747			1926454.25	10760052.00	673300.00	33281.53	26261.92	36114.65	17623.26	11598.98	4305.56	4718.76	5082.35	3169.78	4959.96	1617.32	3536.43	3309.12	5602.61	2618.69	2243.48	1214.39	4393.97	7607.31	1518.18	1282.05	1730.64	2455.93	4031.86	4593.61	5017.20	3661.62	2653.20	1256.86	1282.26	879.27	1701.51	1598.69	538.30	703.77	1571.64	1596.88	1345.16	1721.75	848.70	1097.47	667.47	782.49	933.82
748			416710.53	1539300.62	93312.49	16039.90	17030.96	21314.49	33713.11	22784.89	22642.26	21081.04	7580.61	4579.67	5926.56	14084.06	10642.15	13167.18	12623.26	7450.26	6838.92	7248.57	4194.76	12638.90	12498.37	9128.54	4050.67	5414.84	1848.53	4511.13	8799.76	7733.85	3189.52	4926.15	1781.49	2018.33	2034.85	2393.19	1919.17	2109.05	1856.12	1855.30	1436.65	1313.88	750.62	1101.97	1345.12	1811.19	737.21
749			176302.37	1859392.50	149628.31	51241.69	36375.90	37946.44	70013.39	36206.85	13725.08	10906.79	5724.64	7388.13	5887.90	13029.66	11353.63	6758.35	4794.70	9180.50	5822.54	6645.51	4098.55	8019.49	10546.47	5436.40	3731.73	7241.27	8876.21	3330.39	3684.44	5640.79	4305.63	3178.12	1274.74	1484.30	1735.11	1555.57	648.88	1570.71	2137.16	998.18	412.88	3379.19	1441.20	851.09	1493.69	1416.96	1048.21
750			176763.45	1627171.87	73466.78	12190.37	8226.08	9795.97	18567.54	15387.41	21642.55	12802.66	3070.02	2531.69	5885.10	10739.91	6458.05	3929.66	3136.09	6109.35	4444.54	3786.69	2799.38	2169.18	2872.26	3650.39	4105.63	4005.48	6270.57	2464.47	10243.66	7008.90	2141.87	3084.49	1989.16	1872.24	2078.13	1700.73	3283.56	2896.75	2556.65	1291.11	1796.52	1853.70	2054.64	1273.00	1434.31	1063.42	898.83
751			47528.53	1368003.87	84518.44	32484.86	25808.76	17544.29	25389.60	18946.00	15804.88	6606.52	9179.70	15274.41	9154.86	12433.76	8338.68	3947.46	1974.13	5241.49	6383.45	6300.53	4843.94	6505.18	3065.71	4915.67	6246.31	1792.86	6414.52	2758.47	1267.80	4735.78	3141.20	3665.06	2713.80	1629.12	2359.69	1776.75	2347.68	2295.85	455.48	866.35	974.32	1231.22	688.45	613.65	502.32	533.65	855.14
752			326622.53	10393241.00	385458.84	46418.07	38055.77	41922.97	18744.30	7893.58	16501.25	11169.18	9248.83	21448.31	7513.60	6816.24	16401.99	15190.35	6014.06	5090.79	20433.97	16035.78	16199.33	12880.12	14080.21	7336.33	3150.46	5010.14	7545.08	3098.28	6837.68	10163.91	7470.06	8639.69	4476.40	2334.51	3600.16	4994.45	3283.76	3125.09	3982.61	1559.05	3371.17	3416.86	2099.20	671.35	1726.42	1389.96	440.90
753			590470.31	10262692.00	263900.56	32847.48	22958.42	32951.99	8344.66	31485.71	68925.07	40950.91	73917.44	24168.83	27519.27	21514.51	17867.33	40681.78	12834.01	18163.43	12908.85	28445.51	18533.16	12339.66	24283.33	13374.26	10304.86	1149.19	3128.87	28625.16	4994.05	7743.09	1639.08	3450.88	6769.90	3618.18	6613.88	8355.24	8282.34	12448.00	5584.09	2174.21	2176.00	4107.26	5416.28	2674.44	4096.67	3079.08	3068.04
754			580483.25	2817772.75	135101.54	27699.60	20395.90	34856.07	26702.00	17085.00	27074.37	21339.50	17718.01	12915.48	8865.87	6711.09	5982.19	8008.49	7065.75	8428.22	5568.51	6863.51	4059.30	4038.15	2370.88	3059.69	2229.39	4835.73	3529.59	4730.26	4039.39	2178.72	5680.25	5929.68	5144.49	3108.83	1968.31	1406.21	3888.51	2280.50	1695.10	1378.70	1505.08	1316.69	1083.65	1385.81	1405.81	1582.64	1222.36
755			370434.03	5518025.50	154021.00	49304.24	11874.80	42206.22	36354.67	23430.92	23586.11	15598.51	37799.90	17826.65	17014.74	34538.10	17093.00	32118.88	21070.34	21132.15	12914.01	12973.09	10405.16	12605.37	16805.84	15759.83	10058.64	12818.93	8162.36	5861.02	4992.78	9027.30	13648.50	8957.32	5510.20	3869.05	5161.60	2688.60	3144.03	6829.66	8020.97	6139.52	3604.87	2362.45	1658.95	1067.46	1527.72	783.94	3602.44
756			111075.40	5327529.50	427233.06	82078.03	59410.33	33328.19	38455.05	4803.11	36389.67	30006.37	11011.52	12099.64	16569.37	12706.40	16346.34	18698.05	13572.67	7555.83	8345.08	6202.32	5441.38	6699.38	8026.75	3987.02	7979.52	4815.50	12858.95	11656.86	8630.93	5795.17	9646.99	5514.06	4962.48	3274.99	7307.83	6234.82	4729.07	1946.34	4231.10	6341.35	4399.33	3631.35	2166.38	947.08	2082.69	1379.53	2296.43
757			398493.28	1101985.75	184072.75	73220.09	71223.70	71365.37	47548.94	27387.89	7099.90	19355.10	15716.76	6136.46	10707.69	8817.67	3892.41	3950.96	6055.90	5681.83	4481.51	3406.86	10126.50	5505.16	4023.00	7297.61	1954.14	4046.60	4173.01	1818.48	2083.38	5826.62	3687.95	1777.79	1795.00	1453.04	4309.54	4603.92	2335.41	2008.77	1309.40	1394.96	1644.55	1405.96	603.60	1270.03	1112.07	843.51	1246.27
758			110493.43	1626743.75	167685.79	82013.09	64169.64	46552.49	21317.41	17390.63	8637.79	11654.77	7460.64	9650.79	5469.84	12483.52	10323.11	6835.91	11786.25	9903.78	9889.29	8274.19	7451.87	6200.23	6342.16	5036.71	3842.31	5662.06	3896.86	3026.01	3071.14	2178.42	5240.17	3633.01	3121.92	3252.03	5805.84	3556.69	1692.45	2209.71	1590.51	1362.76	921.29	560.09	1880.11	1955.79	766.34	1005.51	1604.16
759			389287.37	7377397.50	258344.93	43457.63	43521.67	23843.44	24459.98	16778.97	12722.79	11088.63	24383.03	27376.30	36519.12	9537.87	4345.25	10328.49	5365.28	8640.12	9519.43	11213.71	12898.81	10669.61	2960.82	5130.47	5796.87	11063.62	9196.66	9334.30	8317.08	2310.34	2459.34	3231.35	7201.91	4416.13	7256.17	5645.72	4580.08	4180.11	5527.36	3032.89	1917.81	3100.10	2692.66	2507.96	3439.22	999.27	1587.57
760			370304.03	2234281.75	119707.05	9659.64	12227.98	23074.96	21180.30	8097.62	8820.17	5985.31	7270.06	8343.16	6909.78	8487.15	8442.73	5092.86	9520.08	4921.73	5494.27	4358.48	2000.28	3810.11	6921.29	4631.29	2064.20	1386.43	1265.10	3894.19	6378.42	3135.00	1113.06	1474.93	1190.21	1536.98	1274.26	1465.63	2421.17	1734.58	1374.92	1762.49	1728.25	1143.12	1210.58	1233.80	1307.24	1707.69	754.98
761			106164.82	280424.59	44658.38	42216.58	49265.99	20184.65	30518.91	11336.66	17354.24	21706.14	17354.34	17143.96	17209.53	22199.45	15890.19	28944.12	35149.00	21815.00	11971.10	12097.48	10691.55	9043.40	9760.03	12503.00	19734.59	10984.63	7888.90	6252.01	6362.86	4628.45	4172.46	5630.19	6977.62	8457.05	2257.96	1884.45	4774.83	3228.68	4532.35	2844.70	1737.77	1320.88	1247.60	1550.01	845.64	1734.90	2689.98
762			338294.21	6160376.50	238056.06	35644.94	27773.43	38016.79	20302.77	9021.39	22065.65	30000.41	30806.49	39998.74	28771.44	19333.67	7194.12	4559.76	2804.02	3279.53	4549.45	4134.49	6059.38	4528.86	2373.21	8984.37	11852.16	9341.96	1733.24	5396.57	9375.39	5115.01	4363.63	6995.57	3920.57	4270.09	1955.80	1510.67	2808.43	3198.30	2341.01	1177.75	1591.55	1263.13	1443.50	1020.45	1019.97	2085.79	1262.84
763			1291151.12	4944045.00	495785.96	81002.85	90982.17	77939.14	88121.72	43783.34	21021.09	9745.23	14933.87	12543.35	8331.57	3777.99	7558.11	5170.53	2760.11	8269.93	6936.05	1627.14	8337.22	10501.63	4311.07	3328.34	3368.69	3652.59	2587.80	3826.32	3055.06	2436.65	3801.23	2120.74	3769.38	439.19	927.01	708.56	3024.39	844.06	968.75	1427.11	1789.15	1775.91	938.61	776.33	900.69	905.80	690.24
764			205213.18	918324.31	45983.40	12875.40	8006.60	12848.97	14109.13	3938.84	6697.28	5384.11	4223.21	2300.08	3862.82	3649.96	2191.17	4077.29	2873.08	1780.76	1855.89	2569.07	2532.07	2161.84	2718.62	2437.24	2100.90	1459.96	1453.58	1133.08	862.78	2200.82	2797.00	1533.32	890.28	553.65	1096.31	1353.88	1136.03	1168.87	977.46	584.41	334.91	556.98	606.12	798.85	579.99	164.28	370.28
765			594897.43	4215809.00	177229.68	17919.00	15537.42	22975.36	9687.13	7275.61	7876.43	8775.52	9362.28	5121.05	4347.04	15504.47	11605.27	7518.72	6951.15	7444.73	3376.24	4472.79	8777.45	10531.51	7433.62	3861.09	3829.93	2531.84	3578.56	4043.24	4414.48	3644.81	1768.33	2590.74	3036.67	2640.77	3633.33	1872.61	901.17	1865.70	1976.96	2867.94	2305.34	749.88	2063.37	2399.21	957.57	719.35	1111.96
766			738809.06	7448793.00	346406.43	112075.12	45121.92	14533.38	10867.70	89668.48	44041.69	10772.85	27919.46	14833.20	54585.04	55933.81	31864.56	36604.03	75744.38	19421.47	14942.23	31826.23	13109.95	12740.81	30269.11	13315.99	1865.59	11996.44	12543.78	12653.44	20997.74	7069.05	9073.82	11750.17	11056.59	7775.40	2978.99	3294.96	4939.83	5633.45	10558.55	6215.29	2726.10	2963.01	4324.29	4856.40	5602.95	3529.42	1724.91
767			186908.56	1168146.25	92780.67	12832.01	7882.64	12884.22	4127.07	6957.43	3879.01	2865.30	1297.62	2916.87	3232.45	2790.98	2788.30	4652.30	3952.37	2132.74	2803.72	2540.19	2624.24	2009.86	1676.72	2290.09	5970.47	2936.31	2084.75	2045.47	1293.57	608.81	1152.18	1687.40	2803.53	1277.98	1068.59	728.80	880.30	1279.75	213.96	484.58	519.45	528.25	727.38	807.86	813.77	723.29	804.97
768			100261.66	1421388.75	68673.82	74040.88	93385.50	43269.67	16660.90	21338.68	47432.23	34716.52	12379.63	10008.56	14002.94	10627.15	14156.84	21743.99	26722.48	16789.06	10105.14	4314.04	10638.19	16791.59	20515.40	8978.23	9058.60	5414.12	11415.41	7711.65	8914.72	6542.12	6442.65	3281.59	4098.95	11051.67	8487.82	4794.86	2245.69	2731.18	4937.10	3688.47	3659.88	2607.57	3000.10	1618.71	812.52	2390.93	1433.95
769			304697.59	6397235.00	349629.68	58228.92	44827.08	18609.79	37262.89	52951.31	56231.74	24413.71	18869.62	43907.12	10018.39	13667.64	17315.06	30085.78	19624.57	15395.64	15768.88	16403.85	13042.54	28542.47	45472.23	29133.74	14369.86	11479.14	13710.33	19041.39	17755.48	14839.95	6489.58	8050.09	10945.40	17333.01	15541.83	9882.95	10490.86	10997.22	5501.13	2395.23	4870.55	4448.09	4000.80	3753.89	3217.33	1987.78	1923.60
770			265307.59	946557.68	74434.97	81170.14	66859.53	26367.17	38621.92	20440.14	10484.40	11903.14	10277.63	15606.86	17153.81	13975.28	13198.24	6796.38	15293.56	24597.58	14527.73	23240.11	16126.45	8490.76	10058.99	14298.17	16185.54	4028.09	8729.00	8666.48	7590.48	4804.74	3565.11	4035.16	5412.50	1893.13	9032.21	7967.25	6278.15	4204.04	3017.54	5574.46	5338.32	2344.98	1807.52	4591.34	1688.13	2473.88	2064.88
771			18561.86	457681.15	27049.20	40419.06	36147.17	56310.79	41644.03	24733.17	6529.19	13737.71	5253.79	9683.37	12825.90	13316.35	6584.54	5517.79	23331.09	21834.50	12680.72	13664.97	13471.50	5491.41	2943.40	5723.54	5966.21	7692.23	7002.43	4361.21	7929.14	3475.91	2915.72	5048.74	2115.64	2504.97	4066.02	4477.21	1614.47	2139.12	2717.74	2940.35	3169.34	1767.23	1382.23	1157.36	1314.17	1401.09	647.17
772			272832.62	3818173.25	150076.62	25916.17	17561.40	20118.70	11703.94	23348.90	13302.48	38286.03	38678.32	3668.83	40963.37	32687.03	40679.69	21013.79	23282.30	21856.73	12954.33	9263.04	7836.93	3371.03	7782.21	4237.10	5340.90	2348.78	9213.73	12099.25	9827.19	4372.08	4130.34	4418.78	3980.90	3066.93	2656.90	2508.21	1553.48	736.68	1307.87	3543.49	1284.09	715.42	2143.38	861.61	715.86	1550.93	4930.04
773			1974064.50	7984190.50	909682.31	24397.30	30994.98	16085.64	28133.64	33501.13	23242.91	23385.08	28660.00	24719.15	6976.10	7621.94	14113.14	9940.54	4911.16	10819.67	5441.61	7181.88	12185.67	11325.56	8272.37	9471.97	4854.06	5301.73	7573.40	8406.50	8359.51	4877.27	5272.84	4078.81	3343.48	4885.50	4118.45	3117.92	1414.41	7423.62	6439.36	4271.00	3064.49	2293.26	2026.28	1092.10	668.85	398.70	684.02
774			2587141.50	27870548.00	2187102.25	198930.00	66099.67	92703.81	70608.24	29499.62	40000.16	35149.77	43822.44	21809.92	5254.57	37461.82	35428.40	13980.30	1706.13	28409.47	17175.39	11318.25	4817.98	12564.06	6017.72	5578.59	15100.72	28249.06	10508.27	9419.59	8411.39	11632.76	2498.63	6752.84	6269.56	2722.64	4308.74	2273.33	6685.59	5387.51	1895.91	792.32	1217.92	12263.45	15263.31	12986.47	3516.02	3038.03	731.61
775			946801.00	6772613.00	320894.03	46072.77	9048.01	23820.49	51647.34	31254.12	12884.18	3758.03	6451.03	17276.14	9399.73	12700.09	13040.95	5287.68	3922.10	9389.64	20780.53	18213.19	3295.19	7902.38	17934.04	12374.91	3185.20	2999.12	2041.25	4642.92	2829.41	1536.42	4348.15	3720.70	6763.91	6264.66	4233.14	1525.66	833.20	3766.26	3006.15	4816.71	2164.74	1605.95	1296.75	2861.98	2359.35	1473.05	702.00
776			59981.19	758086.43	79361.53	60105.91	37693.02	30554.74	25663.20	15238.28	7663.94	5987.30	6115.47	2837.99	6446.60	6299.66	7649.89	5536.93	2562.86	3988.03	9132.38	3528.52	2852.04	5695.93	6373.44	11241.00	10662.83	3759.58	3271.87	1763.90	1993.89	4204.07	5720.75	5263.22	2540.30	1311.42	2243.97	1359.16	2222.74	2514.75	1505.11	2333.83	2216.12	1601.88	2417.70	1232.61	1351.42	1385.91	689.98
777			278332.28	6255212.00	132312.18	63738.12	113782.56	29024.56	21314.58	20706.99	17905.70	13707.27	18677.62	23719.13	30380.77	27457.27	13201.22	11801.15	8032.94	7355.09	20518.39	22350.42	13596.34	15916.02	11604.61	19871.34	10237.53	5831.90	11513.34	9298.23	4890.64	3991.58	8281.38	3237.79	7921.41	4800.69	1884.84	3368.78	11038.79	2776.13	2085.26	1602.75	1513.63	5063.53	2695.94	1403.42	5395.88	2057.34	499.81
778			751166.56	2541942.00	158024.12	12205.19	21686.75	27228.11	44937.21	46189.36	25513.34	9044.80	12553.37	23873.95	20333.91	19210.27	16735.05	10644.75	7250.70	6633.65	3651.28	9088.17	14214.39	11097.16	6171.75	1914.86	1613.54	8788.30	6312.37	5995.75	3694.34	2104.65	5002.46	5439.12	1970.79	712.25	7225.67	5548.64	3454.63	2542.83	1785.84	893.27	2262.33	3070.32	2441.39	1068.39	835.93	1263.81	660.51
779			3793002.00	15518742.00	1002588.25	54829.14	19566.59	14272.82	21751.62	18946.66	21898.24	15591.30	7784.23	8838.98	15125.83	13776.65	11114.10	8774.17	2491.53	6663.53	11038.65	11326.44	10310.88	3810.75	3049.16	5609.66	5422.01	4700.18	5191.02	6452.88	5974.36	6005.50	2655.54	4586.65	2384.74	2121.36	1419.45	1764.24	1199.34	2854.94	3640.16	2184.70	1194.63	2069.24	1634.65	1420.57	2413.17	797.47	649.61
780			297502.46	1183729.62	123160.06	46142.33	22797.01	45488.87	23697.27	22147.19	21185.92	14145.98	7222.41	19001.99	13657.74	17507.57	13804.64	12315.01	11396.99	14299.96	7650.25	4786.74	9930.85	13691.30	7818.48	2805.81	12142.63	8433.00	5603.65	2904.44	3286.61	4800.00	4326.59	6212.33	1952.32	1239.24	2611.42	1563.50	2087.97	1649.94	3174.57	4230.18	1513.39	2034.91	2560.11	1850.72	1702.31	1256.56	2287.98
781			66024.84	797496.18	80590.60	49857.88	44641.54	39539.72	23391.15	11922.43	8314.81	4825.09	4420.37	4055.34	3446.65	1550.44	1171.86	909.15	1323.41	561.63	623.07	427.78	611.24	649.15	827.17	3585.70	3370.52	2192.12	2504.62	1443.06	724.29	1368.05	821.75	301.61	245.48	179.30	138.51	296.02	264.34	283.39	298.14	128.68	192.51	229.19	282.68	210.40	174.04	244.36	276.07
782			53584.55	1705302.62	67960.21	37071.37	91673.53	38413.37	95391.75	19250.24	26212.75	24481.12	32672.36	67435.02	60550.86	17125.71	14178.73	15972.74	13942.20	30475.73	15072.93	15937.56	6855.52	28335.39	17341.90	13487.00	20955.12	15524.66	9116.75	16240.97	13069.61	13662.09	11860.59	8195.77	15253.55	6163.06	9075.70	5574.92	3530.97	2936.25	5980.48	3122.73	1343.18	13218.49	9226.96	2941.78	1798.06	2233.96	2822.51
783			1092702.37	6953822.50	464041.81	14431.42	11076.08	11146.15	16555.16	6347.24	16132.21	4620.95	1467.17	2342.11	2616.69	4675.65	3133.47	3847.66	2804.40	10846.21	15767.66	3358.55	6624.87	7951.10	2419.28	2967.32	5131.20	2415.53	2785.26	7166.72	2745.44	1518.65	1134.78	1668.92	2581.35	2037.63	1829.16	726.25	813.61	1253.21	1339.47	2896.36	2688.56	3220.70	1378.66	707.68	559.99	840.11	901.15
784			307359.15	4011868.00	199675.51	32809.58	18348.32	9293.30	15618.36	22647.40	15527.67	11761.38	4936.63	8936.96	4815.82	8063.08	3617.44	7957.23	13983.88	11658.60	9728.20	6152.46	5562.21	8341.84	8011.01	7331.21	4651.23	2360.62	4081.21	5568.94	3881.41	5102.86	4819.92	2122.31	1121.17	1755.00	1645.08	2990.47	437.73	1295.99	875.92	642.64	1558.22	1120.41	1022.19	926.97	523.06	1134.95	612.70
785			62377.83	1446088.87	67685.23	39647.94	20542.01	12678.83	18501.64	17434.29	6745.24	9276.97	19812.31	9909.65	11552.54	20087.82	27828.30	18343.95	2116.69	3960.13	8158.53	16191.85	12782.66	7105.81	3094.27	4278.32	3073.74	4303.26	12877.23	18355.18	5323.23	3689.38	7803.48	7536.05	10200.73	3638.58	1506.68	2669.00	5149.27	5430.32	2440.61	1663.21	3091.89	1902.03	2756.33	2854.34	2106.87	1403.18	1359.24
786			280291.96	7709944.00	403322.15	122351.11	57538.29	54837.11	49759.07	31939.01	12014.44	28814.80	17064.12	16508.38	32000.84	57878.39	34102.52	39164.83	30723.66	24823.11	16772.15	32806.54	11293.99	15951.23	8606.21	3388.62	12150.24	20202.56	6403.90	8743.46	20061.27	16558.53	13050.23	10095.82	6310.59	5182.25	5844.17	10775.98	19696.00	9131.54	2345.73	5654.93	4349.12	4188.28	2482.63	1835.19	2530.67	2572.49	3046.01
787			815745.56	6872754.00	232354.12	78137.34	42407.00	47871.35	35308.07	30988.53	16723.58	16658.77	23932.88	11127.57	25817.44	21108.68	36699.01	12991.54	21101.44	21023.74	22427.67	7866.95	7565.05	14662.69	5781.68	11988.41	6418.88	9368.59	5859.13	6481.71	1886.96	3247.39	16582.29	14995.54	8618.25	7702.51	10203.75	7308.36	3183.24	3052.09	5242.21	4505.92	1283.21	1313.79	1129.61	3047.59	1286.45	1766.45	1197.61
788			639998.00	11436534.00	404482.25	61399.74	52168.39	40486.39	24839.18	26659.33	18328.45	28639.82	14987.22	19112.37	34676.19	24321.44	29001.30	9120.02	12098.50	8909.87	17787.70	14789.00	14361.80	6895.42	11437.78	9007.96	19556.46	20921.58	18546.23	11284.26	7696.77	5296.92	9904.46	8557.89	9795.46	10046.08	8867.45	6015.39	2637.27	1836.88	2060.61	4023.62	1927.43	2971.67	3742.39	2281.13	3515.94	1749.63	3171.95
789			172722.68	3264477.75	82793.75	18481.77	34761.39	24596.78	12415.09	16070.29	9177.69	8426.60	15698.59	7666.29	7134.26	14660.14	5491.84	9625.77	4838.79	8155.86	7562.46	12881.48	14813.23	4062.70	4099.18	3309.04	4081.21	7256.45	5267.53	4909.03	2414.49	2582.72	3933.85	1919.27	2865.32	3469.75	2827.11	2032.30	3106.05	2263.53	2822.77	2129.91	5080.69	2517.27	2338.55	2526.01	1001.45	502.42	820.20
790			109206.36	1504988.87	97119.58	59938.60	35031.38	31140.98	26648.21	41134.80	25540.68	28986.27	10705.99	15328.79	18591.14	13898.79	15402.92	12531.11	16327.35	6439.08	10885.13	6970.22	4539.14	8936.05	3723.96	6923.39	9588.80	3100.77	8211.47	4936.33	6289.51	3438.37	2891.78	3072.23	4486.64	2795.28	3278.80	1370.58	1225.60	1843.14	1987.64	336.06	2313.19	2287.85	3540.45	1743.19	997.59	1465.34	596.92
791			215734.59	1236304.75	69971.15	33329.14	20168.79	57310.51	61338.09	47563.20	56195.70	20946.00	6520.91	14662.55	21512.03	23344.83	18333.44	6737.77	22332.76	22165.51	8974.93	5578.20	10006.96	4953.82	11403.26	17349.96	9200.38	4711.69	6066.99	16351.52	13070.20	12538.97	3997.55	2339.53	1692.59	1723.15	2680.60	1163.21	1661.35	701.22	2915.15	5853.44	5359.83	608.88	998.94	1332.85	2188.20	1902.57	1839.92
792			223666.78	1130488.25	30465.30	48317.56	36703.87	48924.81	12814.44	14859.55	20753.55	25535.60	25968.04	19534.70	34024.94	22547.84	16226.32	11073.18	18733.07	14757.44	12213.73	14182.01	29773.66	20279.68	16549.64	13654.59	14048.40	14824.16	9619.96	10233.43	9911.02	5878.05	12950.08	15129.54	7597.19	6442.84	6184.12	11198.52	8926.05	9295.18	11948.10	7731.81	5936.58	3697.83	2161.85	2449.94	3941.13	3229.71	1622.18
793			288608.50	973198.50	51592.75	15036.62	6506.67	11805.01	9073.41	10505.87	17307.22	19809.99	19729.77	17686.29	5494.17	6501.47	5588.59	2423.77	2498.59	4777.58	4554.98	13605.89	7310.51	3371.94	3743.50	2074.52	6891.33	4540.12	4321.51	1566.73	2929.28	5770.03	4226.73	2542.08	1835.70	2773.16	2017.29	1448.43	1338.72	1443.20	1200.90	1526.13	810.57	834.93	857.52	495.20	771.21	1735.03	609.60
794			246617.96	1575973.12	31817.00	22972.90	17192.72	9291.30	21004.28	30755.18	18626.67	2568.06	8913.61	8797.01	4850.11	9597.09	4937.54	6772.91	12544.04	10327.44	8809.41	5081.34	3757.35	4180.90	3092.05	3788.33	1066.55	2923.87	2024.82	4129.69	5852.17	5704.35	3795.67	3461.31	2199.84	2245.11	2177.77	3054.18	2312.97	2384.65	1922.71	2445.11	1561.70	1072.90	759.44	861.76	1266.53	887.26	1476.76
795			1688187.50	18682396.00	665633.68	34748.41	56350.69	70268.43	107281.52	60345.54	26273.78	59605.05	54824.19	56799.26	38384.14	48101.55	21309.50	61565.50	28654.33	20429.88	35486.91	54705.40	26929.52	22232.23	8206.77	10215.97	19084.72	28063.80	24273.97	11830.97	11225.86	7802.49	2391.05	5993.57	8537.27	2237.66	3837.82	3902.19	5699.16	7786.78	10256.80	5275.50	4065.85	5359.53	2654.99	7208.31	5939.94	5038.22	2388.36
796			953908.93	3783153.00	133654.76	8000.63	6010.22	13976.33	10172.02	5532.85	3848.93	5423.96	8347.94	7981.39	9464.86	6718.62	2396.65	3608.71	5546.16	5835.59	7906.27	4058.17	4912.87	2640.83	3563.05	4130.44	3000.82	3050.63	4255.95	3170.98	2905.39	3919.79	1820.85	2077.95	2626.90	2284.77	2685.34	1773.35	1690.79	717.18	1232.79	1038.88	853.75	1196.69	700.58	769.90	406.95	964.32	774.69
797			64299.82	420041.37	34255.88	34866.97	20978.54	22597.71	26223.00	22348.82	20345.44	9448.36	6981.22	7984.00	9570.65	9323.81	15237.67	22386.89	23472.19	18786.29	11725.54	5672.16	2059.98	7863.35	4086.62	5862.80	3936.42	2600.57	10195.20	16020.87	8362.84	5789.00	8750.47	8410.36	3882.85	3453.58	3958.22	1173.78	612.42	2742.08	3975.62	2484.75	888.28	1137.87	1872.54	2325.26	2621.97	1724.01	1071.93
798			14372.69	169624.10	42785.73	20019.59	11453.36	17654.90	7481.86	12477.75	18978.67	15580.36	13511.38	10285.22	14088.55	15692.17	22990.20	12090.88	19976.44	14535.39	4775.98	7843.16	12172.28	7670.28	8585.88	8887.73	3715.21	5093.15	4156.24	3203.72	5266.34	3587.18	3052.68	7260.60	2859.68	5095.11	8913.32	5561.59	1551.79	3090.62	3356.22	2275.75	5065.24	3766.79	1145.95	2637.03	2410.12	1452.86	712.72
799			239058.29	2975247.25	111969.04	15861.68	46088.97	34158.70	15731.59	15528.43	8564.04	10144.48	4010.22	5182.39	8151.73	23180.44	9515.85	6064.74	2702.56	6421.12	8273.08	5200.34	5782.52	8888.77	1770.15	2862.75	3529.62	4869.66	5593.47	2102.63	3177.63	4919.06	2293.60	2191.06	2140.80	1649.35	1310.27	4196.43	1984.29	2066.57	1190.99	1967.55	642.81	1253.61	1386.36	344.81	950.01	513.62	1429.85
800			113532.67	539973.00	33155.92	9397.56	3431.60	14581.42	13753.93	7720.82	3187.90	3622.98	3440.62	2943.29	3925.64	3103.37	1702.40	1357.62	1398.34	1999.97	2568.23	1132.98	1355.13	1212.50	1292.22	1036.75	1440.63	1265.29	526.14	1210.60	840.29	963.53	1373.62	1629.38	411.59	719.27	1202.10	1863.75	1545.53	793.80	981.37	637.92	713.24	673.56	702.78	848.07	1037.70	501.99	336.88
801			129008.32	4674461.00	104316.57	8602.30	4526.52	21274.81	31923.64	18661.39	30365.46	17758.43	14664.81	20434.82	11688.36	9659.10	6655.18	4732.44	12483.49	11438.62	9059.82	11198.47	5807.86	4892.19	7020.20	6413.08	5146.75	3905.80	3954.65	5259.94	2542.14	3681.76	4231.28	5362.39	3881.45	3031.78	1440.08	1169.70	1675.62	1523.23	2127.73	1324.59	1813.41	829.06	1477.37	1086.91	1203.56	483.76	646.77
802			895100.75	3554237.25	322155.90	14074.59	12819.18	18641.74	35546.30	19584.95	4288.46	4236.48	8415.54	7491.66	9455.68	3520.67	6011.40	3863.73	3443.39	4509.49	5270.40	4861.97	4422.77	2814.83	3574.29	7473.54	5262.77	2841.15	1295.64	2519.46	2230.11	2589.82	1926.58	1185.51	2827.81	2962.30	2875.32	2322.17	1202.05	1501.08	1166.36	902.40	941.95	598.75	923.59	1047.27	972.05	643.10	469.10
803			535317.18	2758458.75	223449.60	27861.74	20889.32	32146.31	24627.23	15065.49	17789.01	18309.27	14441.89	14265.69	10249.26	10972.10	12591.81	9138.90	5193.19	4636.65	6678.19	8997.10	5787.93	9829.81	7350.92	4864.91	5781.32	8333.90	6835.18	1707.21	2831.48	3011.07	5455.28	5439.54	4350.49	6702.17	4466.33	2345.67	2046.37	2145.86	2059.79	3132.74	2706.90	3092.69	1194.47	1855.27	1339.96	2312.18	1984.88
804			81045.50	3186693.50	51500.44	50773.96	55817.88	67599.66	45726.69	18708.73	21035.37	17494.09	9667.29	6819.16	27894.87	8504.41	14712.95	10135.40	7916.86	16881.14	14815.90	10131.68	22311.95	30618.27	14661.72	9958.70	9542.35	11000.84	9359.58	14426.92	17910.12	8841.43	5601.58	3484.90	5566.31	8312.79	4082.50	2058.98	3637.09	7863.53	4524.86	3346.04	3602.02	2529.69	4619.20	3377.62	2342.21	2704.20	2358.01
805			151488.40	2715873.50	134726.00	37619.70	16874.48	25635.15	37215.14	32082.85	9980.96	16280.33	11213.95	6757.07	14050.41	10234.87	13059.99	6843.60	8641.23	11484.46	18450.57	26562.28	17996.67	11595.99	11809.23	12523.70	18103.76	15563.21	17176.35	9368.75	6042.74	5499.33	4000.12	4576.80	6546.37	7720.73	4741.28	4419.15	2208.77	1783.71	1726.38	1446.46	1609.96	1942.72	1895.30	1503.89	3509.48	1398.12	928.26
806			133611.68	4382326.00	125022.14	28946.15	13703.67	45776.16	82039.69	22606.00	23159.87	8552.86	18074.81	20085.37	11673.56	9634.97	27800.24	60832.75	30383.40	18445.84	17481.36	7532.12	4733.75	7291.50	15713.55	7052.84	1877.05	12811.53	21032.45	13915.48	6962.71	3767.59	10905.01	6416.71	9672.80	11565.72	12014.91	4428.29	7634.94	3225.76	1260.30	3043.47	2551.13	4216.79	2924.11	2448.86	2043.01	1830.48	1302.40
807			34278.85	233948.23	29293.50	13542.58	18825.46	14546.29	10201.27	20748.00	20924.61	29141.60	18271.81	8217.03	6520.16	17897.04	17338.93	5646.47	1479.95	12697.44	10383.72	9195.58	6562.22	11047.70	10486.60	6212.32	8499.26	3412.76	3733.43	3094.39	2905.63	11762.27	11063.71	2315.88	3277.53	2518.49	4319.63	2134.11	506.78	1173.67	1168.69	2356.94	2593.51	1696.18	1103.16	1961.19	1829.60	966.23	317.15
808			484330.50	2091732.12	147591.14	81348.09	89871.28	47070.98	44047.70	66195.00	58071.34	27252.09	11278.09	8652.64	5487.63	7722.00	11734.95	22453.66	17149.82	11347.70	28549.72	16672.48	9265.74	4983.60	8686.27	10535.65	15535.00	8522.46	13991.02	6987.87	5591.60	7659.70	6548.71	3711.90	7754.88	8817.69	4188.03	2414.04	4521.95	3455.08	497.01	3786.41	4870.45	1711.96	1692.58	3504.93	2308.35	2042.65	1269.60
809			1145316.75	10509013.00	474843.00	56245.11	33485.76	20243.68	54769.35	9963.77	15804.30	9146.73	12961.03	13505.99	15098.45	30487.35	22342.30	38678.51	23565.90	10091.27	5781.51	10484.21	26622.64	27570.31	11213.90	5057.18	8406.57	15828.07	15758.97	10916.27	6524.45	8124.35	4232.59	6355.91	5225.09	4743.64	8102.46	5179.36	6458.19	2602.73	1423.44	3770.09	3105.26	1386.81	2960.68	2073.76	3414.42	3089.51	2137.12
810			775260.18	3998517.75	296451.87	29040.55	20389.43	14744.23	16513.12	7721.65	16344.44	5035.02	6846.57	9861.25	11736.65	5729.34	4672.06	20842.90	16492.35	12037.49	5881.99	13188.45	7951.00	2945.96	4407.98	6660.96	9786.69	5456.91	8278.17	13292.70	11209.21	7593.34	5538.02	2540.17	1975.85	3697.64	12226.83	8157.93	8406.99	6700.04	3454.12	1237.91	1532.32	1194.66	688.87	2308.76	1611.50	1546.14	982.27
811			354749.25	1261746.62	58935.16	18411.55	11574.95	15403.71	14642.05	10764.11	3868.26	8446.37	5083.71	1576.76	1040.98	3763.08	3295.59	4394.55	5118.55	7288.45	4579.59	2498.98	1949.03	1075.75	1294.37	1158.20	3477.24	3547.01	3219.29	1333.15	1040.84	768.31	789.61	307.89	658.59	1817.12	608.45	930.66	801.42	1205.83	844.77	627.98	977.28	513.45	976.80	1098.71	546.32	1073.16	839.03
812			2299678.50	11666193.00	1108308.00	18493.32	23332.53	12139.25	15114.28	14968.46	5217.41	6805.79	13467.01	12776.20	5579.91	11718.02	11060.75	5249.54	8817.53	8234.08	2419.52	3420.40	2258.70	2148.14	3317.50	4984.85	3047.34	2274.55	1407.06	1105.93	3620.42	3227.50	1723.76	939.26	1541.79	1072.91	1066.11	1095.75	1128.12	600.83	697.50	573.64	1845.32	2397.03	434.10	646.33	929.83	735.13	784.09
813			386591.68	3162385.50	98332.42	21015.45	29070.55	20221.82	17954.12	9079.84	7436.11	9469.64	8506.39	10451.50	5281.10	5535.20	7982.45	5260.55	8524.71	7850.62	9065.65	4807.63	7738.03	6349.76	2877.94	2923.68	1530.87	3778.66	2657.48	1651.64	1981.52	1660.42	2952.56	2208.52	2072.04	2081.87	3872.79	4420.69	1925.29	3990.75	2382.43	3042.74	5294.06	2823.36	2162.67	1326.84	2239.54	3139.30	1161.14
814			438327.43	5480963.50	183080.64	78899.68	56115.90	57914.23	18563.25	16165.31	51395.63	101718.37	76261.54	55772.93	36456.15	23412.41	37148.00	15699.70	34073.67	16111.51	5654.21	19144.70	40007.49	25321.00	14426.82	38660.58	26660.25	28865.76	30789.96	24902.09	10027.15	1908.07	3762.90	8761.69	6604.56	5809.43	5848.91	2847.69	4167.82	15378.29	2192.56	3113.72	6410.66	6881.06	8531.47	8383.69	5077.14	3030.32	2586.41
815			1035189.25	3633554.25	201000.39	34616.83	10686.04	9710.50	9989.22	8660.51	3914.64	7475.00	15101.68	6546.54	2558.35	5121.42	8400.44	6710.20	4110.12	4418.42	5583.21	3438.22	6525.67	3916.96	2758.90	3117.74	2181.70	2723.62	5041.02	6390.89	3021.86	2703.22	1214.64	1942.96	1923.09	3254.87	2225.24	645.05	3278.57	1140.55	686.19	1070.51	2030.34	1599.80	695.17	1129.67	2159.55	1510.21	1125.90
816			549024.37	4795170.00	221493.28	502537.12	451151.56	171547.92	87838.98	74718.47	40787.99	59425.71	71247.72	78630.65	89203.20	101135.75	71152.85	50634.87	62106.26	48045.44	33774.51	22897.70	11378.24	35817.42	41153.55	78360.23	45449.08	35504.88	22507.98	11614.78	5774.48	18792.06	7629.63	10541.35	20211.83	24691.21	15250.40	5560.66	17943.42	7556.65	6838.94	10464.37	15320.07	7193.30	3854.65	8200.18	6922.46	5410.34	4143.97
817			116830.60	954069.50	90002.06	38957.83	78853.53	50178.42	74151.13	79187.89	29575.03	14521.18	30522.10	22354.83	13190.40	37346.63	12619.42	9893.59	8879.16	22554.96	38786.01	28518.59	5495.22	10235.96	16294.92	23195.07	20424.38	10255.14	11318.80	10505.96	8778.78	6075.54	10855.35	15684.05	7998.65	11496.81	12966.90	11366.79	4831.23	2231.64	7202.12	5735.19	5188.39	5272.25	1904.09	2503.05	2232.80	4628.84	3504.43
818			56894.51	2435164.25	60752.83	19289.60	43453.23	19776.56	18527.14	61577.26	70144.90	4742.67	12058.26	18995.69	24358.25	51017.82	8691.31	18532.11	11039.38	6266.13	17337.05	110804.87	77874.64	13861.48	7049.14	8761.30	11018.56	20363.66	10542.27	12251.00	5024.88	15747.00	12877.17	4988.56	3888.02	13209.52	12409.90	7183.13	6893.57	4219.56	1308.65	6937.90	7274.43	5860.03	5817.75	1670.24	1456.49	1528.29	1447.97
819			106677.57	1301703.50	37050.49	11153.77	22122.08	90917.09	32109.31	14889.94	24817.14	10405.99	14467.70	31968.22	14914.57	4971.69	13269.58	15565.17	12584.97	7309.95	7832.12	6355.22	11110.98	7781.57	11346.16	8149.43	4304.18	4417.45	5602.14	3767.96	3322.75	8916.64	9529.41	3342.10	5382.35	4913.55	1894.00	3859.48	2087.52	1420.10	2096.14	2310.95	3505.77	1076.59	1062.31	1156.62	1470.27	937.13	1098.36
820			3090621.25	10530027.00	746872.12	27061.01	38911.61	33259.83	49723.74	24035.50	16743.00	20829.45	17358.89	22266.48	20419.26	11446.31	11367.62	23425.98	22121.25	15766.77	12560.64	5672.91	9066.72	5667.31	7165.59	10750.70	21371.87	25899.99	9273.69	10845.27	5250.29	8870.25	8337.29	5381.11	6229.27	2966.46	3640.13	8145.79	6190.61	4044.69	1349.17	2929.24	4194.11	5170.96	3958.12	1955.24	1040.05	1951.84	4762.46
821			1034387.12	8498394.00	270047.78	10840.60	29606.77	26059.88	28912.34	28279.60	23844.25	14025.37	3997.94	6417.82	5642.38	9439.31	12338.64	6947.74	5489.64	7140.35	13430.00	14575.23	4296.59	6806.98	4748.36	5859.00	2256.14	12903.43	13245.73	10509.55	7970.77	4320.57	2016.34	6116.37	4143.73	1518.60	3118.67	3297.73	1228.54	2686.07	2793.44	1354.89	3695.58	1228.85	2532.12	2068.93	2004.80	1301.84	1027.35
822			267374.96	2023710.87	97259.37	21110.86	15217.74	8028.18	6512.22	11483.24	4856.02	8822.50	8713.14	10665.16	9364.01	4423.20	917.38	4524.50	8663.10	4345.50	2970.48	3056.19	4398.02	6715.41	1720.62	3218.90	1582.97	2050.04	2716.94	4034.78	2379.80	2010.54	2207.89	2207.72	1937.04	1464.17	858.63	1657.88	2116.50	1373.30	992.04	844.12	667.06	1065.16	571.17	732.23	739.69	924.27	1012.94
823			149943.07	750233.06	103773.07	48480.44	24450.25	32784.82	35887.62	14897.94	20042.65	10786.61	16450.99	16256.04	44069.28	37193.89	4562.72	19974.98	25083.78	23272.63	24555.69	18214.03	7560.13	8183.62	8963.04	14431.75	13185.49	11866.83	16786.95	10700.69	6572.99	5617.28	9300.40	12682.54	9907.18	6428.84	4651.54	8516.59	5272.17	4416.03	5881.38	4023.94	3033.99	1910.14	1682.01	4433.97	3790.23	1610.92	1301.82
824			571851.31	7824304.00	409667.56	48945.86	67958.34	25060.07	25836.62	22476.86	20161.88	22603.90	6590.00	16566.68	24328.02	23066.92	15189.64	13008.53	10728.30	21584.42	16055.69	8562.30	5496.12	11277.58	5284.90	9623.47	17637.28	20190.38	7710.39	14155.39	12031.72	4431.25	2887.21	3354.70	2773.14	5849.63	5460.58	3227.86	3311.58	2370.90	2349.00	2462.08	1952.47	815.03	1102.99	541.31	512.59	3261.99	853.38
825			353414.96	3529173.25	108378.82	33192.58	25870.01	25926.75	18995.97	9473.01	26142.58	7972.94	23012.14	15191.64	17212.90	23433.62	9529.86	12580.62	11919.58	9286.24	17635.91	14013.34	8327.37	10678.09	13328.43	5230.30	9387.54	8844.66	8198.45	9998.27	13305.24	3823.72	9446.59	9604.17	10245.81	7362.46	9259.99	4207.71	2466.09	3012.77	2239.39	1454.37	2696.89	2389.34	2227.08	1592.61	2267.08	2189.39	1351.85
826			466421.68	13932157.00	385548.43	23522.84	17643.53	12770.49	20806.93	25169.65	34065.84	27146.41	8497.31	22187.45	15218.80	23552.18	19239.59	11476.40	8384.90	6301.83	14652.76	22454.66	5210.34	7541.75	14701.05	10325.50	5804.25	10375.86	6823.48	7925.85	4064.34	6710.20	10294.84	9746.83	9452.29	4347.68	10181.77	9566.72	6350.03	5414.14	3029.13	1970.06	4191.71	2777.22	2878.06	2340.99	1287.61	1844.41	2799.16
827			645767.37	5176207.50	273939.96	23642.48	50972.11	41077.42	43700.53	62391.83	26995.00	11612.99	4067.92	8451.59	5146.30	1854.13	4975.23	5493.28	2978.70	5838.29	5021.78	3466.34	5096.70	7366.52	13102.86	10907.12	4363.80	3091.47	4687.88	3548.29	6019.37	2412.34	4042.21	1462.68	2740.52	2554.74	2187.53	2772.40	2112.85	2106.27	1716.66	3565.10	1169.57	1706.12	1527.79	1477.24	1597.88	436.98	892.77
828			312179.12	4466649.50	69888.60	47378.87	61979.87	37567.61	28490.95	24215.53	47524.17	32617.75	33463.25	38684.00	22525.68	35645.84	22053.16	10871.05	32219.20	15317.09	13890.95	9953.45	33391.15	20037.40	7362.56	10022.65	14783.81	12753.56	7125.44	10907.89	10217.54	9279.03	11538.61	9600.83	2432.88	7240.08	8600.07	8662.72	14533.89	7399.22	3682.28	3050.43	6478.23	3333.32	2781.42	4478.13	3204.08	3159.93	1999.27
829			60857.33	1333519.00	69585.92	31112.92	19155.39	11106.27	10806.71	9297.64	24534.72	24660.01	25746.12	23079.09	10012.14	3423.63	10149.44	3576.57	2407.67	3400.70	7427.02	2225.95	5140.05	6007.58	4630.93	6910.84	5283.02	4876.61	3925.00	2870.84	1355.01	3263.50	3556.23	4704.22	6250.41	1257.18	1299.91	1434.74	2439.84	2756.92	2089.61	2840.91	2036.54	1138.82	692.64	612.87	556.40	610.98	1359.39
830			116805.82	1653754.12	54868.57	7498.99	12756.42	21366.00	20073.89	26279.95	21583.52	11522.76	17372.68	11297.45	13031.06	7980.13	10691.10	17910.48	16247.13	13621.19	16022.75	8139.48	3343.99	8245.19	5673.59	6173.43	5525.52	5743.97	5692.09	6691.12	10017.26	3738.67	2441.43	2931.68	3238.40	3991.61	3100.67	1417.05	2142.56	1500.93	1958.59	3185.56	2856.80	1151.53	1742.16	1823.60	724.02	1355.40	1734.82
831			1896781.75	4534064.50	351191.84	32539.98	15298.39	14568.22	7537.71	5355.27	3989.64	4945.45	4818.13	1654.02	2021.71	6061.12	4840.36	3154.17	1382.23	2920.44	4662.74	1531.37	1918.21	3417.31	3911.07	1769.21	3835.15	5074.00	3240.33	2886.12	1232.10	924.52	1920.39	2492.60	1360.45	718.24	1785.68	2324.32	3306.78	1206.67	601.57	1134.55	1603.98	391.53	667.39	859.06	449.11	623.86	428.90
832			298494.43	2868277.00	99362.89	25774.40	26024.37	28386.77	17560.05	11310.34	6531.32	8515.86	13365.01	7114.78	8017.05	10586.07	6170.00	8827.96	5201.04	11815.94	6231.13	5576.94	9926.56	12131.12	2595.80	4790.54	7181.21	10036.52	5319.14	4735.56	3696.93	1512.01	3136.44	2289.35	4974.03	3102.39	3323.88	3657.42	1896.74	2882.79	1180.81	1012.71	1143.88	846.49	405.31	477.12	1145.14	716.55	612.77
833			363874.59	2378448.25	167785.23	140538.25	57131.25	31277.15	16186.92	13954.21	9727.62	37259.07	78692.53	31267.69	18979.93	8765.04	23080.94	20993.45	12662.49	4466.24	14458.65	28868.78	13838.89	9686.45	2145.22	4158.27	9350.33	24937.94	12083.95	9031.17	5202.40	11466.04	15829.49	5378.49	3857.94	4501.65	3221.69	5300.06	8304.89	9207.74	2398.23	1973.44	2131.92	2274.35	3779.46	5032.44	4730.46	7825.21	3112.85
834			703660.75	1889685.37	268739.53	18140.50	7144.67	10717.53	16021.73	11025.96	5468.69	3578.59	3765.39	4318.51	3028.55	5617.71	5227.92	2220.05	4295.46	4143.43	2285.18	7903.17	3781.96	8181.04	8466.32	7913.97	3337.82	3095.06	1933.52	2680.51	3679.29	4756.05	1873.61	1957.54	4577.70	3577.10	2791.76	1348.93	2064.65	1439.77	1480.13	1323.03	328.45	1038.00	775.07	1256.85	1022.76	1186.36	514.03
835			314121.31	2260305.50	82648.58	5707.27	10239.13	13341.75	12444.08	9877.63	7712.07	5398.42	6686.61	4283.91	7372.00	6805.30	2841.14	8045.69	5623.83	10285.87	8638.71	3690.03	6188.67	4297.43	5034.01	2792.55	5720.76	5710.36	3389.93	3413.72	3589.19	4730.37	4700.22	3644.41	3975.47	3583.94	1634.24	2322.52	2211.46	1078.02	1003.76	1176.33	1040.82	764.97	1092.99	1293.23	1068.30	1587.03	1209.42
836			810539.75	4737443.00	150315.54	16890.24	6818.36	28259.26	7637.56	11934.84	9219.76	4911.29	13713.60	11370.22	8922.62	13016.66	24028.20	5842.36	2089.98	4215.41	19666.22	9598.52	6402.06	11109.55	4952.22	3725.65	6023.08	2691.16	3942.21	2994.20	2988.39	3981.99	1633.80	806.60	3857.35	2910.03	1188.88	3265.87	2745.47	3811.17	820.02	834.22	537.73	1012.99	466.39	658.43	1145.69	1160.27	950.44
837			1071274.25	7190566.50	446530.28	56860.06	53354.88	33307.00	16662.10	36197.39	26593.73	8725.95	20550.60	17124.41	54581.89	37388.98	7099.75	6458.77	5192.28	10405.09	14318.48	12422.08	13828.58	7537.19	2729.00	5780.73	11259.03	5096.30	10828.11	13444.97	11805.31	2394.65	8788.98	11756.08	15019.64	11013.63	5535.09	3050.70	5098.10	957.81	6830.79	5154.72	1853.43	1369.43	764.84	1339.47	2109.71	1875.82	1962.73
838			231316.04	2434041.25	95466.10	28921.44	24233.13	36213.00	11059.03	7346.33	16564.02	14493.47	9329.61	6895.76	5839.58	11838.75	25332.62	14323.73	8623.70	12346.00	8049.09	9993.08	7485.11	9785.15	17176.76	14065.56	7217.01	3107.94	4477.47	4712.63	6218.99	3376.38	2957.96	4252.97	3469.38	3163.66	4006.47	2793.83	4156.45	1598.25	1164.95	2077.91	2793.08	2027.40	2300.08	962.27	1277.43	2936.91	2663.68
839			559591.43	2075128.00	101009.13	22547.89	32412.39	5673.23	20808.66	25528.46	32336.41	17566.30	8270.16	5601.02	12805.40	17658.30	6476.13	9100.13	18485.68	12416.03	3444.32	8929.06	17027.23	6786.75	8259.04	11356.91	10983.07	4129.06	7389.13	13378.89	9651.21	3153.57	6382.32	4003.20	7191.98	2861.87	1984.70	2692.47	5248.67	3289.96	4111.89	2445.95	2346.84	3683.92	3747.64	3090.14	3808.34	1569.78	1902.89
840			255915.70	1750434.75	87239.42	39902.69	31145.20	24638.54	21091.06	17244.05	15034.79	26807.73	21599.90	18650.73	13266.46	8710.44	7502.76	8177.31	11123.22	10244.50	12671.64	20620.51	20134.83	14268.31	9133.32	8173.63	6311.70	9651.31	9785.15	7490.75	1801.62	4116.81	7069.28	6787.72	3069.31	5732.34	4705.50	8283.23	6474.62	2693.12	2610.12	1604.57	3449.39	1587.52	1397.45	1904.10	1770.14	2230.46	1135.37
841			2834965.75	5094641.00	467137.43	12473.73	21658.01	11426.25	8684.83	5520.07	6189.21	10511.65	6367.59	6498.44	3509.80	4741.53	2359.49	3306.61	4768.27	6028.61	8534.00	1923.20	2140.03	1692.04	4601.11	3050.54	2756.63	7506.29	2500.58	1571.94	1007.06	1547.55	3477.79	1363.37	992.46	861.73	1654.09	1901.98	2212.71	883.60	245.74	423.03	817.21	677.76	676.00	423.87	690.01	422.62	812.31
842			538127.50	20346542.00	477132.34	70264.15	55068.41	81653.87	82705.20	39174.56	37017.72	45634.54	48507.97	10553.49	18615.57	24721.88	117362.28	62064.41	48938.98	50043.27	68430.00	74383.46	43812.46	25665.53	25119.40	33007.55	13152.91	23480.88	44595.75	11911.50	10994.28	7864.37	27296.52	18336.19	17613.48	9049.56	8718.16	15125.48	11121.38	9426.89	3990.61	9319.54	15405.64	9694.00	10813.95	8850.20	3488.76	1937.92	3746.20
843			813312.87	3383773.75	163520.56	37107.92	48969.00	41996.25	20386.41	45852.32	17206.60	13131.80	14807.97	5882.30	17395.65	19140.61	21418.67	12432.39	15568.75	6106.90	5848.69	11894.53	9267.16	15004.39	22766.09	18170.53	10821.62	4697.79	1325.03	4691.44	2399.98	6918.48	13716.76	10869.77	13905.00	6383.63	1236.94	1113.75	1842.23	1667.85	1052.22	5998.70	3043.84	3128.58	6809.46	2975.82	1604.68	841.70	637.37
844			179937.93	2413755.50	72779.12	6809.84	7868.40	6866.15	15882.32	23773.98	14497.58	14108.48	13239.63	7441.58	9642.73	6460.47	8309.84	2342.79	2455.75	3019.13	5506.55	8360.95	5869.02	2889.27	7571.99	4897.10	2116.08	2477.77	6164.51	2715.96	1514.20	4027.80	1499.02	4715.28	12486.43	3107.18	1308.44	3314.37	2956.75	887.83	793.32	2724.32	2021.78	2465.97	1913.97	2778.40	1119.55	1481.87	651.27
845			1594425.00	9884884.00	653440.93	41625.54	25066.18	48331.92	41030.74	25465.68	11963.99	10242.45	3229.57	4668.55	5042.30	5583.74	5952.56	6736.95	1378.00	1025.56	2050.59	2921.10	2978.82	1781.15	1508.55	2258.09	2020.64	1923.12	3601.36	2893.30	1681.73	2473.74	847.24	1042.68	2569.79	3723.13	4147.72	2572.07	1829.51	1231.27	2426.60	1814.76	726.58	1447.29	1054.33	748.09	611.47	648.61	852.91
846			63032.76	691147.00	54273.50	19147.95	28929.78	24788.75	14110.90	32877.82	36353.13	24654.13	29094.19	20447.34	14612.71	12268.57	21217.86	14688.21	16763.11	19324.15	22622.60	16936.07	21085.60	27803.29	9945.37	3437.46	3945.32	10060.50	9942.98	8698.18	12496.06	18150.32	9203.91	2586.88	3113.61	5051.18	3119.39	3592.04	5390.02	1523.83	2167.12	1749.57	4238.03	3416.10	3074.05	1933.96	867.69	821.49	285.94
847			42529.26	747757.93	58343.82	22177.08	29879.73	12729.42	17763.11	18550.92	10865.81	13931.41	14458.60	6602.79	14724.33	8578.64	7788.15	7484.31	8588.80	6274.99	12416.59	6672.13	4859.70	6424.53	7383.56	7327.69	22009.89	31511.70	18892.37	13974.06	8570.28	5104.83	7606.18	7147.55	3972.24	4765.52	4245.98	3883.14	4302.15	2537.29	3500.26	8107.22	7137.74	1376.08	264.07	558.64	1334.43	1103.95	1294.83
848			283159.31	1672493.50	106947.67	20490.78	13393.26	28643.77	18700.73	45133.21	22782.41	20994.17	12865.61	13393.26	12723.96	15610.37	15969.27	7214.52	11862.20	18998.63	35167.56	18191.56	11533.70	11631.50	15737.99	11994.13	14265.03	22119.72	20429.23	6610.00	6184.57	3379.62	1709.83	3615.72	8251.79	3763.85	3983.05	2496.46	3210.45	4258.80	2708.41	3199.69	3605.77	7486.49	5649.59	2328.78	1364.13	1067.70	974.46
849			284160.40	2639841.75	146187.78	26172.49	17189.11	22853.71	21932.37	18332.93	11718.66	8811.34	16649.94	11252.26	5856.73	12021.05	4832.17	3548.54	7545.14	4430.01	4803.00	8181.54	7229.85	2839.90	3153.93	4205.40	6049.25	3372.05	4185.96	3923.12	3508.14	3109.03	6505.34	3744.49	3534.59	3934.47	876.47	1760.23	1017.23	778.59	1862.70	6003.04	2441.38	1141.58	1334.23	1693.01	3413.19	2845.72	965.24
850			377578.65	1631739.75	31484.52	12249.92	5824.51	44922.62	31555.85	26719.87	34414.29	12329.39	21669.45	35865.20	11032.86	19968.20	17324.09	14717.17	17929.76	10188.39	3966.97	14158.97	13141.68	10777.64	14117.16	6286.34	4555.78	8896.53	3752.09	2861.63	2674.08	2632.65	4217.94	3452.63	6985.93	3174.47	2292.35	4009.72	4147.22	3164.21	3338.96	3464.29	1669.71	1959.16	1274.67	948.71	693.67	2007.37	689.67
851			203629.84	2228965.25	70718.54	92016.61	17987.32	42662.11	40548.58	130578.72	110391.24	98248.26	31991.77	78996.17	41361.19	24239.31	31055.82	50419.77	35432.38	47064.90	6074.41	14839.78	20385.92	26175.07	18342.06	42301.73	17532.26	32677.73	30905.75	16813.36	20001.96	9370.00	16181.06	21090.80	8649.94	9548.18	15713.75	6256.93	8853.47	4670.62	9925.16	6565.44	5450.62	9793.51	7244.87	2465.50	1096.71	2277.30	2843.57
852			86679.04	2339155.50	45286.79	55071.49	36755.99	36902.36	32913.05	30101.36	24765.44	29951.76	21397.54	24380.44	57163.88	33800.64	16667.99	12908.17	13787.68	13663.05	33766.35	20946.64	23554.03	16229.80	17284.72	22183.59	11201.88	10228.28	8091.91	9740.18	5621.89	8886.10	9188.95	8247.42	11835.85	3256.34	5843.80	11666.29	5531.84	2577.99	1612.43	3378.08	4396.19	2912.53	1320.84	1281.31	1569.08	3776.92	2443.47
853			450777.50	3527805.00	93954.71	20389.91	10870.64	66838.39	44230.77	30637.91	10783.13	3498.18	18244.58	24953.32	18377.37	50295.25	13257.48	13697.22	8498.35	3381.80	17933.95	16734.28	23119.86	24324.06	27489.71	23192.09	21233.78	7716.46	2800.40	5602.78	3532.29	5490.71	10407.95	6442.23	10600.56	3277.71	3737.81	5662.39	9907.36	3879.40	2593.44	2114.76	1201.21	1263.35	3703.47	2922.12	2558.29	1214.46	857.12
854			168460.48	648062.62	58070.08	38881.92	16421.67	29822.10	38203.41	26534.21	18851.06	17778.81	20394.00	13687.39	8723.04	8172.77	19349.13	17563.17	16749.30	26391.49	23505.00	10007.01	9757.28	7653.66	12367.69	9831.55	8355.58	6451.39	11916.31	5810.40	12307.59	6437.84	19742.41	22352.30	8270.14	7095.50	7704.69	8772.48	10130.94	7008.90	1249.24	3169.50	4267.55	3380.00	1571.61	1622.13	1528.09	2685.24	6103.21
855			1135026.87	5439504.50	357206.71	8856.43	13332.70	16993.38	9965.07	9496.62	14595.79	9046.40	6277.12	2452.16	3943.71	1672.49	2269.54	4795.80	4813.18	5604.57	2838.54	3797.16	7003.64	5228.71	1617.04	3020.83	4643.60	5983.70	9028.97	3756.30	2256.36	1191.76	2817.94	1979.35	1803.72	987.66	509.91	732.92	923.07	2002.17	1636.66	1558.43	689.03	591.03	1188.64	2411.34	2541.96	1369.39	1157.10
856			512331.43	4060001.00	102371.82	13267.53	11928.03	9990.77	13086.07	10945.95	13096.19	11341.58	5795.07	24062.58	29763.12	15239.30	9632.41	3298.32	2738.60	2531.81	2848.87	11493.02	8833.08	3486.64	4561.89	4486.68	4507.89	5715.16	5301.55	3195.64	2439.37	1873.63	714.22	4775.90	4351.95	2818.14	3891.90	1012.47	1212.08	1079.12	2993.84	2308.91	1089.93	447.77	332.07	1595.95	1596.42	1304.99	151.42
857			170829.75	5075068.50	246572.95	107858.07	102627.17	90216.63	65560.77	26606.50	57035.33	42130.51	17700.88	18317.90	13619.18	13481.75	65528.15	50617.20	35415.16	64230.89	89801.02	56980.30	7965.28	16622.15	17576.54	14701.04	14764.73	15148.80	14543.39	9951.33	13709.30	9942.82	16375.68	16658.88	18351.47	13459.49	5083.86	3540.58	15538.32	3484.89	1405.22	5829.31	2957.54	2921.02	5425.63	2856.88	4327.14	2385.36	3936.01
858			3417696.50	9597225.00	473981.37	8557.74	18302.91	22318.91	11444.77	13971.97	13029.63	6602.54	9383.84	9392.99	8071.83	7086.91	13078.85	7053.10	9424.24	11180.99	14024.60	11071.27	9220.48	6655.08	5683.05	1715.00	2424.72	4605.64	4085.86	3542.84	6645.74	977.70	1237.88	1598.26	1802.25	2109.01	4613.83	2164.24	3580.43	2174.52	1701.74	2143.65	1512.73	1617.63	1274.23	1256.72	876.96	1328.97	1482.09
859			370714.21	2995700.50	91240.43	13993.16	14800.43	11408.01	19784.70	7800.76	5387.69	6758.43	7238.81	6187.07	3666.08	5244.91	6541.19	10220.68	6842.87	5474.61	2797.22	5489.33	3959.55	4971.52	5212.71	5037.40	3234.94	2161.77	3529.06	4432.19	3533.98	1957.87	2744.04	2112.38	1505.94	1072.51	1217.56	1835.49	2214.21	874.53	2017.63	1940.73	853.14	1721.08	1471.05	2120.59	1825.11	1494.00	984.81
860			488172.31	1733426.37	61169.04	22376.78	28423.61	14049.98	8499.49	6048.85	9937.91	10034.58	7278.03	13273.06	9990.22	3845.95	12591.29	21552.37	15223.98	14478.53	11108.49	15726.93	10382.56	4958.96	3791.52	5106.97	4334.66	4228.22	3920.15	3196.95	3201.26	3012.00	2781.33	1771.21	1641.06	1365.23	818.45	2142.32	1713.20	2673.83	1911.39	2938.36	2402.67	1302.10	708.33	517.46	1173.05	1579.97	1131.65
861			844345.87	13175793.00	440097.00	27818.78	100533.03	29282.31	37487.96	29874.00	41542.90	62530.33	22131.78	26531.75	46738.78	14507.09	12515.92	42552.01	53832.55	31496.37	12616.96	79911.97	70096.26	15650.17	22879.72	21828.50	11881.67	18535.48	22288.95	7889.61	4412.45	8514.08	9306.39	7292.93	19673.61	15508.52	10888.15	6991.91	4946.59	2652.65	3379.77	2726.69	6508.20	6757.92	3045.93	5867.87	11157.57	5773.25	3100.00
862			120177.39	913434.12	37471.30	24061.35	27377.08	52669.85	24029.67	13454.62	19524.10	24446.59	23587.64	22348.01	12755.53	13201.15	11841.31	9964.98	9141.12	17980.00	17208.73	9976.57	6328.28	3408.57	5837.61	13785.84	29201.78	9026.22	9394.01	6575.02	8231.38	5301.27	4525.51	3923.10	3593.11	2684.52	2241.50	1900.37	3077.61	2743.19	1623.79	1826.50	1312.81	702.67	1263.43	999.95	466.75	1004.16	970.46
863			655876.06	4629750.50	114808.75	47369.85	47347.76	43166.40	32663.04	7054.96	21736.74	8051.49	16024.10	35599.37	28429.00	10916.73	5168.22	14635.89	6266.32	13530.42	8417.49	11819.47	12830.04	13865.24	3647.29	4022.05	3244.89	17809.68	13339.46	9613.62	11328.28	8722.13	9857.69	5388.91	3941.25	2223.21	8178.69	5498.95	1823.31	1740.90	3081.67	3024.77	6834.15	25769.87	9624.12	1859.71	2879.54	2502.08	2550.45
864			69123.07	760171.43	40011.19	67744.10	59505.83	56136.76	72509.57	60488.69	41391.28	26159.76	30158.24	28269.02	40048.96	25097.64	20967.96	21165.64	11803.17	8148.11	11448.16	16871.69	40975.50	17492.87	14618.26	15783.23	7124.88	10739.37	20942.17	21957.43	13506.05	17534.40	15433.13	16035.36	15044.14	22785.19	19731.08	6684.36	4066.73	6077.27	6104.09	6635.90	7214.81	8061.74	8325.04	5787.55	3071.51	1182.94	3187.77
865			218416.93	2188657.75	38341.14	33386.85	37644.14	21174.90	31339.42	28107.82	9859.42	13597.48	5257.16	10557.22	9848.92	4575.59	8354.76	6681.50	2893.03	1851.88	4013.08	2427.57	3017.06	1575.68	3425.45	6970.59	4763.91	6330.90	7791.38	1731.06	3974.79	4032.17	2293.63	2984.53	2725.43	1505.83	3315.64	1200.58	1159.67	2180.95	1521.00	1177.79	1194.24	663.21	1521.25	1131.48	556.74	920.94	1118.15
866			169587.68	2301810.50	55359.45	43562.25	19120.70	11629.06	14740.73	12584.22	11332.46	17990.05	16571.78	9402.73	15622.01	7228.76	5257.89	13134.23	13869.88	10737.68	5000.12	11020.34	9386.48	4650.42	6315.66	6546.85	9101.73	10140.52	9438.16	6083.44	7640.35	7476.65	7001.07	4782.73	2754.48	2329.79	4579.89	5741.41	6878.07	4885.52	2600.10	4653.95	2595.44	900.62	1658.56	1643.03	1750.99	3908.49	3051.18
867			61998.51	2224630.50	51468.83	31340.13	22660.34	25598.74	24410.18	25600.20	13786.66	15285.57	8386.02	7471.59	20486.63	9282.56	19829.90	26978.10	17709.92	5145.91	4422.72	8666.78	7459.11	5853.75	4185.18	12904.58	9768.47	15123.93	15279.76	3573.63	4758.07	4783.86	4063.00	9764.18	18631.21	20459.63	2667.53	2482.14	2329.45	2201.60	4222.12	4290.12	2716.48	3420.77	1093.51	1557.07	1604.50	1365.15	524.67
868			27143.68	482415.31	38962.85	11880.97	6671.47	9879.10	13475.29	11587.81	11707.11	8898.72	5370.50	3660.99	7420.49	6258.52	8035.54	7164.90	6883.98	4762.91	2454.55	3154.45	2920.43	2241.55	2007.18	3068.30	4602.44	2252.13	2712.09	4550.06	3961.19	2172.19	1405.10	3068.71	1906.27	3948.49	3919.14	2121.14	2173.10	1169.83	926.28	859.74	1128.42	417.42	521.78	737.09	376.41	316.18	461.18
869			302932.40	2515286.25	153212.62	68746.69	19666.77	20050.97	18928.26	24113.01	24413.92	16432.45	26598.40	29497.02	33768.98	22284.92	19257.51	34260.75	25203.98	17134.22	12509.63	11396.31	22910.43	35671.62	22885.84	21287.30	13098.62	14351.56	9661.79	13447.71	6612.19	6238.94	9806.37	6015.09	9213.80	12711.23	13989.46	6844.57	3065.28	2617.65	2471.97	4799.05	7485.33	2868.28	4567.86	6860.58	2145.05	4214.10	2211.07
870			40328.03	2466492.50	52465.01	9082.02	20134.97	23996.99	28611.67	22407.79	30707.74	30665.59	17945.00	24891.78	15983.40	18626.42	23283.96	4938.32	19077.47	21031.54	16886.41	17579.85	34879.30	26213.16	8538.00	9549.85	26820.28	31654.28	12054.50	6995.23	6667.58	7765.96	5054.89	10842.62	10106.86	12287.99	7205.80	5508.93	2166.13	2319.29	2244.61	2651.36	9345.07	4228.70	1129.73	707.38	2107.60	2353.79	3177.03
871			59547.55	819538.43	39752.20	7415.15	12413.78	12175.52	14324.50	21742.44	25182.08	23888.77	16690.26	16229.73	15568.94	15200.03	10215.72	7136.92	5282.71	9047.80	14990.43	13563.67	10156.80	9539.18	14172.58	9436.44	9551.89	14460.24	14162.48	6166.09	7772.23	6005.81	4112.79	7433.09	9561.96	7924.29	5680.04	4038.46	2022.07	5518.40	5061.14	3432.76	1899.43	1437.57	1751.63	526.90	1461.76	2968.28	1738.01
872			515195.12	4262049.00	235831.40	11182.95	20379.81	10446.63	4103.67	10135.20	12392.53	8656.15	19544.00	5342.68	3432.05	4611.81	3099.33	5271.13	12709.47	7106.47	4157.98	6669.41	5495.96	939.41	2021.66	2285.58	2140.61	3354.22	5051.09	3349.09	1934.93	4369.21	2475.34	2054.49	2681.99	3464.90	468.80	2245.63	1452.88	1565.55	505.59	879.66	717.99	2081.42	806.53	483.53	636.22	1612.76	803.03
873			202933.37	2041524.87	123542.65	38781.10	36397.41	14940.31	13288.02	7658.65	22008.77	10898.96	12184.41	11553.66	13630.64	28065.43	33002.38	15734.98	11753.00	11648.16	10930.45	6385.73	11969.89	13217.99	7351.88	3988.12	6878.74	4319.22	2817.57	4021.34	12640.97	13195.14	10333.61	4747.97	1256.91	2676.41	6510.21	7423.89	4584.94	5036.17	3860.19	3189.88	2253.37	2416.64	1766.69	2176.73	2073.49	1825.74	1631.13
874			65025.08	522189.46	26726.02	9408.14	7571.86	12044.05	14311.12	10720.80	3801.70	5507.82	9949.47	9527.61	6207.72	4092.30	3579.24	5741.95	4437.48	5886.62	8935.36	6511.53	3743.65	4325.58	4505.55	1611.25	1488.22	1552.60	1909.27	1380.34	1091.61	1466.22	1436.16	794.28	507.00	436.99	397.97	571.12	1301.42	1010.00	554.54	440.16	567.10	627.36	285.21	292.63	134.57	169.85	332.10
875			281187.90	821014.12	37238.84	15425.62	26601.44	10713.82	20427.91	15933.32	24767.00	11213.34	4943.15	13891.96	29174.99	16577.26	5792.39	6745.80	2911.50	7045.38	9188.58	6703.85	11788.13	8003.02	6516.13	2675.13	4976.98	6732.70	9319.74	8067.20	2046.18	4233.58	6169.53	1626.87	4283.15	3498.43	2502.61	3814.12	3529.93	3228.97	1775.24	1384.12	1665.47	1729.32	1963.94	1052.09	1767.27	1298.13	1007.82
876			123974.10	2216748.50	63870.04	40309.34	37079.15	12931.81	8163.12	19439.56	18912.66	10938.08	6131.85	5239.17	7252.67	6268.50	10949.24	9506.55	3602.65	4789.19	4194.58	4120.24	2549.26	8422.32	5814.09	4568.02	4698.55	7693.84	5486.11	3640.50	4075.97	3670.16	5105.90	4601.50	2203.61	3766.62	3692.07	2440.73	1059.16	2402.91	2988.34	1255.83	1497.29	1527.81	2226.29	3534.07	838.51	816.29	369.90
877			115903.84	1165583.37	41498.87	20446.24	8976.65	32486.13	25409.91	26174.35	23586.75	26001.87	5990.86	11600.40	13322.81	15297.83	15412.05	12572.34	26559.51	13671.49	13055.65	6252.77	7222.64	2837.16	6194.04	3752.78	4966.33	6988.17	2987.36	10279.56	10997.58	6491.75	9226.07	10664.03	3088.28	2691.14	4112.72	4872.35	2951.25	3338.38	2734.47	4370.78	1063.24	2025.48	1570.34	651.94	624.53	782.68	696.77
878			181146.51	1321542.12	72822.92	30980.41	8293.30	18091.70	17599.77	10006.77	7214.58	11176.08	5720.31	7872.57	7172.52	5443.81	7539.82	4043.49	7995.11	8184.07	5130.88	6532.80	13585.31	7804.22	2952.91	7146.79	2453.22	2476.05	5477.36	4198.68	1780.60	4991.44	7285.81	2710.67	2198.54	4017.16	2376.39	4371.28	2299.70	839.41	1893.59	810.01	1862.95	1726.24	1196.56	707.14	1428.74	576.88	1262.96
879			867105.68	1658431.25	98687.56	34030.09	27151.18	9941.59	27862.63	33255.08	10563.26	11915.71	13056.36	15568.10	23314.75	15066.78	6041.12	3160.49	8271.96	8973.45	2677.67	15483.66	16721.49	4749.74	8362.77	8462.44	7815.09	1394.49	7297.20	9428.43	6852.80	6830.23	4304.75	3537.76	2269.07	3293.32	3377.08	1875.47	2157.38	2289.83	2030.68	573.53	1259.16	944.97	1193.35	504.27	1849.75	2379.16	3531.67
880			1489312.00	3372040.75	225052.14	21343.71	10249.18	17551.43	25231.97	16847.51	18054.10	19298.57	14022.49	14319.50	11173.74	5786.26	7452.96	11030.86	6743.21	6416.44	1283.81	6094.71	3846.99	3204.41	1932.16	2567.29	4241.55	5334.27	5312.74	6306.96	4430.62	2103.17	2416.78	2151.98	1562.28	3798.04	5111.19	2191.59	2694.35	3127.08	1837.33	1366.39	1003.65	880.34	1130.70	1856.75	1232.75	958.39	846.09
881			428273.15	2031840.37	35949.84	9852.56	15603.38	6512.20	5565.99	1658.81	3587.71	3454.15	2671.68	3517.52	3816.41	3466.47	2379.47	1506.86	1406.64	970.08	1922.19	1679.59	1715.22	955.85	1155.27	697.29	663.85	625.28	1091.84	839.38	2683.53	1245.50	643.49	1374.08	1206.48	790.78	955.89	845.24	554.52	436.72	818.79	452.23	658.87	586.62	641.97	476.53	208.53	405.60	455.55
882			590581.25	2679967.50	146017.21	24809.62	11115.12	19626.17	10228.67	2709.59	4717.20	9481.51	4017.78	6472.84	6595.62	4360.53	3305.90	6059.22	4087.44	7885.38	3376.39	11584.66	3522.37	3964.74	4812.24	3684.61	5977.93	2824.85	1308.37	2200.99	5255.39	2511.47	3436.98	1816.85	2072.92	4405.84	4622.51	4640.76	2780.58	4224.86	2416.99	2508.85	2435.65	822.80	769.11	791.43	986.63	814.17	593.83
883			76726.29	413981.18	32051.56	14820.78	18002.73	22448.58	14439.62	10102.61	10673.27	11658.92	18100.06	26866.38	9524.87	4183.75	3613.37	6068.02	6413.31	5937.35	6306.58	4990.51	2982.50	2545.31	3987.00	3505.96	3321.09	4025.83	5245.71	4136.35	3043.44	1347.69	2407.31	4041.14	3339.28	2684.08	1354.73	1328.87	2027.90	1252.58	698.17	1015.33	585.72	1066.54	552.01	682.93	1254.71	660.63	376.83
884			799869.12	4133109.75	140848.29	33141.74	15405.03	13226.71	27820.00	28305.30	20887.50	14221.38	5409.24	6716.05	8795.34	5009.76	2340.36	3772.93	6947.96	7761.36	1492.04	7943.64	4105.18	6747.65	7582.10	7561.74	1372.39	1541.06	3261.09	2865.47	4797.12	1622.96	3037.31	1357.24	1507.93	1578.66	1543.91	3470.71	2349.54	2177.02	2651.97	1339.74	2190.70	2428.12	474.61	1087.59	1845.75	1325.92	1036.15
885			209093.29	7350394.00	165124.07	24778.12	53809.16	26128.73	19526.35	10558.91	34364.62	23031.54	12245.12	7860.54	26877.16	7991.71	28726.80	28919.12	21631.52	30112.03	37718.07	24321.44	9967.86	17603.35	15718.39	18622.63	9985.83	1411.82	5200.46	4801.28	7411.93	6983.88	9848.81	9740.00	7355.76	6041.02	5546.13	7131.74	4189.89	1320.75	5088.43	4702.72	3968.90	1392.46	2526.34	1625.22	2435.60	2364.12	1218.75
886			454809.15	6910072.00	211040.40	15581.99	12902.25	13183.44	2689.52	8567.54	9676.43	12840.22	14145.11	7213.67	5746.18	4320.85	3307.11	8145.97	8610.83	6877.41	5086.93	5873.85	5335.34	1316.05	1937.77	10313.38	8989.38	4841.82	3148.57	5051.94	4955.96	3652.40	3167.10	2974.93	1364.44	2510.28	1763.51	1855.73	2286.19	1354.39	687.20	832.37	2067.39	3157.54	1591.66	929.88	963.22	1322.10	1042.17
887			576414.75	4531954.50	96140.73	25199.19	28107.79	6617.86	17626.76	25085.60	9200.82	10150.51	18257.54	6543.85	5370.02	6037.17	7113.95	6643.65	5446.60	5558.37	6067.35	9084.43	3979.94	4791.87	5051.72	2809.65	3911.31	10230.40	10784.13	12172.75	10972.30	7326.29	5289.95	3806.14	6508.89	8265.75	8330.88	3446.20	4171.34	6292.68	2211.19	2566.09	3210.26	2418.09	812.47	2824.15	1958.41	1948.30	2170.51
888			78733.33	1144790.12	51551.75	19296.95	17385.41	38816.47	24004.33	7448.43	4505.03	5131.91	6171.46	7235.16	4179.53	6470.37	9550.23	6588.52	2135.81	2807.95	1428.44	2395.16	3623.43	5238.15	4613.65	1989.45	1796.86	1678.58	3981.45	4676.67	1940.24	2675.40	4917.24	2697.26	2246.99	3684.83	1947.41	706.33	1268.18	980.58	1526.24	1096.73	573.57	646.12	405.76	402.62	666.83	833.40	360.99
889			269665.96	1821239.12	147283.18	60569.79	45874.99	17598.36	19184.60	42220.43	29723.10	27272.22	43884.78	55211.08	17601.90	20427.82	25740.64	19110.40	12347.03	9458.31	11531.45	14803.69	15286.21	5539.39	12168.91	15291.46	6326.72	5146.05	14755.39	11180.46	8313.03	10198.51	8177.73	2999.90	3556.06	6187.11	6039.87	5909.57	5370.18	3689.04	2904.70	1757.31	2440.61	2166.29	2346.12	2417.74	2137.97	2228.65	1813.28
890			124838.10	841534.87	66405.56	18256.38	22329.01	17697.12	9807.56	8924.70	14451.73	8295.92	10272.47	16589.32	5306.87	4599.50	7156.02	7563.65	6034.64	6683.52	6875.29	2224.18	5729.68	6480.44	6391.00	7337.92	7403.06	3531.48	3937.59	2854.80	1914.88	5207.70	5464.07	2158.16	1194.74	2858.73	3811.32	2059.51	2594.79	3112.45	2041.27	1468.75	1342.24	1430.55	1098.53	861.67	338.26	607.62	396.18
891			175916.67	2346894.75	78538.11	30253.07	36780.40	35122.08	13125.75	11049.87	5108.54	15058.35	9530.39	23253.62	12040.79	4585.14	3555.47	8901.11	6758.85	12485.73	14112.91	9089.43	4005.84	4537.93	4872.76	4360.00	4922.08	4879.97	7008.36	6026.79	4879.15	8283.14	4901.80	4379.53	4794.10	5002.68	2478.77	4335.11	2020.82	2633.60	3454.26	2805.66	1666.30	2428.47	1992.66	2147.86	1949.99	2359.68	1381.77
892			349666.96	5763084.00	327881.31	9822.42	10268.93	7113.07	7182.52	6872.57	6306.55	3303.68	3310.16	1412.80	2674.52	1744.51	3079.30	3815.58	2885.38	3773.00	2169.44	2785.45	1848.94	1145.87	444.78	921.54	2026.80	1514.38	1177.25	1195.93	1393.20	1804.81	2072.02	2627.06	2636.84	2315.66	1419.90	817.88	639.88	943.58	1027.27	811.91	1348.81	1155.75	533.83	357.96	479.13	477.61	1071.87
893			81753.60	2079485.00	43835.30	13297.17	16049.75	22539.42	12681.49	10204.72	6991.61	19837.24	10623.60	5679.91	3664.70	4932.52	7806.32	4926.97	5934.75	5497.93	6854.28	4403.12	2636.33	4301.91	5472.75	3598.28	2480.09	5663.41	3590.77	1601.41	3369.06	3020.32	2543.59	2800.04	3146.91	6139.86	4276.96	1574.61	1473.21	704.16	1145.87	2052.96	2209.42	1426.10	1608.90	2324.96	2011.68	1997.12	2548.64
894			207314.84	1197100.62	113538.28	23809.82	13825.43	13255.41	24639.78	33240.69	19446.65	13798.13	3179.74	6157.72	9866.40	9453.42	14961.29	10938.36	4686.46	5111.35	7995.23	15950.08	10225.49	5808.57	5762.27	6628.30	3134.71	5962.48	7304.51	3980.47	1557.01	4992.71	11058.06	4604.48	5110.43	4402.53	3143.55	2970.66	1536.33	2104.78	1216.92	1412.30	2203.61	2589.27	2079.89	919.12	1807.01	1469.90	625.39
895			527020.37	6645967.50	576358.62	119312.26	7817.11	7227.81	7224.53	20511.07	8957.99	12951.69	2990.37	18486.02	10854.88	5376.71	6913.86	2166.07	2945.32	3016.33	4885.74	5402.22	4735.24	7768.52	11276.26	12136.51	7193.64	3394.19	3429.70	3219.87	4492.76	986.65	1635.25	1560.48	1369.53	953.36	1619.61	648.90	1951.23	2693.87	2217.16	5391.77	3362.38	4331.08	1310.83	492.36	1079.01	1286.40	1152.08
896			451878.09	1732241.87	106141.00	20829.03	24791.63	26202.47	11255.72	6187.54	14447.40	6717.83	7536.88	8305.13	8752.78	3604.09	17896.27	5212.85	6641.67	4592.57	4943.07	6365.72	6460.99	2620.16	9981.98	9863.83	2842.70	1936.98	2979.83	3230.70	1159.15	10880.26	8584.40	2494.21	2194.25	1779.33	1210.81	1801.05	1132.01	1088.17	1227.05	1041.83	941.60	2296.05	1225.01	1131.33	1122.44	667.85	1065.12
897			454736.84	11432077.00	992000.12	10321.70	8989.29	13907.82	12295.55	8115.34	6650.73	4561.96	2264.43	5170.89	6747.86	6892.07	9493.68	2747.81	4339.46	4390.49	7107.48	3545.25	5542.70	4010.32	2086.61	2670.67	3828.83	2144.83	3651.25	1467.39	2947.39	4531.23	1248.96	2447.24	3319.23	2334.08	338.78	1031.53	1225.52	2624.34	1861.00	599.73	1005.42	829.52	691.62	266.01	265.87	596.39	823.81
898			63247.78	1734681.00	34246.72	33395.14	19524.33	4583.85	19587.99	30392.57	23292.81	7963.62	29844.21	10352.48	7779.50	4835.34	10351.91	6561.62	6792.77	3104.50	2472.39	4600.85	6645.30	7152.89	4898.96	2236.10	3080.87	1723.17	3301.77	2990.17	3018.34	2936.33	4665.54	3172.59	1392.90	572.35	1407.55	3598.57	3997.91	2204.33	1233.09	2411.70	2992.85	1572.55	1204.67	1801.71	1780.17	1486.56	975.99
899			487829.46	3222475.25	123444.45	35642.41	44568.71	28332.12	23831.90	11589.67	24748.43	26766.13	25345.15	18852.03	32370.67	11577.97	3799.31	5032.71	22216.58	30715.18	27501.36	13542.67	17501.36	3718.22	11707.16	17545.45	25471.87	8936.03	11092.55	8226.74	5886.04	11391.83	6840.19	2569.14	2928.56	3039.38	1750.58	1374.14	1156.36	1340.11	3203.30	1852.40	3013.55	3316.23	1169.72	1151.84	920.78	861.44	1195.14
900			339139.09	2699564.50	252074.85	17813.13	25044.13	32922.80	30434.79	17367.48	22841.44	19338.10	18617.43	31692.53	38488.96	12653.01	8478.93	22372.62	31134.35	13561.40	8495.07	22774.34	20412.60	11578.76	4907.98	8157.61	6894.68	4156.96	4140.54	8121.59	12296.83	8545.08	5937.37	7857.91	5006.30	5522.98	5675.34	5365.91	5735.42	4958.43	6484.33	3409.17	2633.72	2810.63	3316.16	3569.08	4894.43	4566.96	2556.75
901			269693.18	2367935.00	53520.10	7826.05	18662.59	25893.21	18988.28	15363.61	40294.72	22255.24	20719.28	4181.48	10792.18	13144.95	5820.20	12025.49	11792.46	7383.31	8005.23	8386.06	7923.77	10079.43	3909.88	7492.52	4136.82	7314.87	5721.42	3348.88	3815.90	4687.52	2742.74	2618.02	2959.51	1441.79	3730.00	1691.37	3422.66	3240.54	2529.67	2155.02	1940.35	2390.74	2532.30	2098.14	1285.11	1937.17	813.55
902			111845.73	4200557.50	83772.83	4790.42	9700.50	10744.27	31538.71	28047.02	7141.99	10057.34	4066.40	6539.23	7044.08	5113.30	2315.76	3299.69	4162.44	2781.53	5382.21	6119.99	1763.02	3530.28	2356.91	3032.71	2100.11	2622.61	2690.93	2417.98	3937.07	2271.28	2234.57	2912.11	912.38	1615.61	1650.85	1544.55	2174.86	931.25	489.91	1146.48	465.84	1212.77	875.34	213.81	1118.52	2834.08	1506.66
903			125910.92	312123.50	67267.46	63703.41	48073.03	59892.23	44372.60	55353.27	46404.95	49111.70	24879.88	32912.41	49356.95	30957.22	41877.28	50228.66	31631.66	56596.28	47513.03	18624.51	19347.55	20502.77	10210.13	9063.03	11890.67	8389.08	5644.61	11517.36	9719.24	6643.28	14249.07	17449.23	10357.54	7594.36	12911.74	10270.26	2368.79	6966.45	11964.41	8582.60	11168.86	7706.63	5504.16	1730.23	3156.64	4626.65	3819.07
904			100440.83	1304629.87	27291.16	15366.57	32218.25	18562.23	11152.52	4752.76	9194.35	17154.73	15160.78	13287.54	10134.65	5917.50	6107.58	5924.04	2484.14	4724.98	7769.90	7390.47	5374.92	5549.48	8278.29	4191.84	6606.62	9351.71	4771.66	3624.34	3191.05	3728.54	3121.19	5534.22	4527.77	2468.86	1452.08	1228.94	1599.37	1816.56	2205.71	3302.20	2350.14	1063.62	944.73	1319.83	579.34	731.77	943.09
905			57851.53	934473.25	88697.80	26557.05	45939.04	12750.67	20092.92	23489.85	12015.02	15186.58	10075.53	14565.05	8741.65	19480.94	20260.84	9898.61	8047.19	10810.58	6022.71	10538.38	17119.97	16063.13	3545.96	9844.04	6733.25	9745.19	7720.18	13915.86	8920.83	8157.46	4548.92	2319.39	4543.85	7470.54	3202.60	4226.12	4877.70	5135.87	3417.66	4776.45	1887.15	1986.02	1649.39	2088.84	2132.69	2613.12	2309.12
906			221478.17	1233629.37	39406.67	13866.76	13930.87	24459.00	12704.33	9391.82	4839.55	9402.48	18063.27	18713.58	8995.20	19097.96	9265.84	19953.36	7343.18	16921.83	13613.40	10974.41	12270.72	3975.64	10926.75	9965.94	10821.61	7498.71	6302.10	4946.87	4671.37	7811.25	4119.54	2937.86	4410.65	4547.09	4398.23	1223.37	3308.26	3412.78	3070.54	3775.69	3801.22	1181.63	1275.62	1333.30	2377.99	2421.79	3060.17
907			133974.57	4371409.00	110943.30	24572.19	44692.60	41894.63	11466.54	22350.36	17871.34	17055.17	11430.95	38321.28	12610.43	12391.32	7772.69	21466.89	7533.14	15662.21	5704.29	8515.12	9311.31	3236.43	13469.23	9707.72	7476.38	4879.98	6814.41	7719.68	4858.22	2493.93	4998.98	9264.82	4109.18	1969.10	1674.97	1531.18	4562.00	2768.20	3965.98	3192.17	7537.48	3108.87	2108.20	1132.43	3305.74	1126.75	2942.43
908			95596.37	2757457.00	83513.78	48214.03	33209.90	53347.75	44689.42	31323.63	15424.02	39795.45	31917.56	23963.38	24282.24	40646.50	31298.01	36816.12	65675.29	26521.49	13685.22	12815.46	8045.56	6681.34	6827.14	18236.39	19074.96	5355.68	9036.47	8443.46	8001.42	13279.86	5754.23	6971.81	7875.25	7991.84	5828.92	7901.66	7744.59	12744.20	10536.03	1743.39	2502.33	1808.40	4070.57	2839.65	1511.16	1924.58	3842.76
909			255577.78	1730938.87	103879.06	36226.88	42433.15	11367.78	16816.95	22004.44	21532.68	28632.60	14337.46	3080.87	22935.04	12666.44	9123.99	6129.59	2856.97	2289.44	7060.83	6567.66	11396.06	11462.45	15828.43	15796.84	6970.35	10302.13	14816.67	5137.06	8119.86	5077.11	3563.42	4639.87	6718.02	4575.55	4530.98	4450.36	2712.74	2593.49	965.64	3364.95	4591.66	1367.58	3831.14	1635.79	846.30	599.50	1014.79
910			147851.29	839499.43	43647.03	5095.44	6533.53	7694.37	18293.01	6471.72	14460.24	9283.11	2937.45	5046.38	7559.97	5310.92	7415.78	5541.61	11849.88	13645.40	6174.87	3550.16	2836.55	6326.61	4431.48	3129.98	4476.25	5820.41	3108.09	1246.31	1264.93	3469.77	4556.93	1861.19	3213.27	10038.70	6052.00	1355.85	2904.29	1729.02	1485.10	1672.16	6885.52	3530.98	263.51	620.65	650.89	478.17	1164.26
911			277567.34	5778376.00	201832.18	50965.16	25130.45	14404.04	19851.18	15258.36	17113.15	19828.43	21748.33	22148.39	26546.75	27117.61	28335.84	17609.16	18912.39	11235.93	18661.99	30933.09	17625.82	15998.65	22958.14	8171.91	10815.44	9343.86	5320.39	5837.41	5442.54	3862.88	3371.22	5277.39	3748.14	6376.39	3886.11	2873.47	2548.91	4810.56	3254.49	1639.26	2475.56	2518.19	1726.49	1253.64	1722.32	1448.52	702.58
912			711457.43	3105900.25	196163.73	24389.60	46750.14	85813.14	54842.95	26002.95	29862.83	22885.53	20771.49	31380.05	9884.32	7130.31	14904.36	11011.23	8621.61	14186.95	16535.98	8867.90	6935.07	5324.30	7261.68	8184.32	6862.73	6167.14	7287.11	5787.72	5538.15	8716.25	8383.82	6339.11	5944.18	4566.76	3763.59	2618.23	2763.49	5959.10	4811.85	3408.96	3938.48	2494.11	2234.26	1263.63	3880.79	4162.62	2566.97
913			29075.52	517119.06	33144.92	36031.94	58605.19	48159.39	13390.02	14924.90	26639.92	17794.94	22401.68	4652.63	21519.51	23494.71	14656.98	6368.84	4616.08	6706.38	9324.00	18585.67	8510.26	5138.88	16065.40	22052.57	8435.10	6709.17	7186.63	11018.45	4343.65	3468.30	1207.51	2714.53	5255.49	4508.76	5033.70	4557.13	5574.91	4337.19	740.19	2138.63	1241.79	1046.86	1140.15	2733.68	1357.96	907.93	790.62
914			356505.15	4855719.00	230102.31	15814.79	21484.30	37614.37	21863.29	17402.08	14578.80	20671.85	18920.45	16543.49	17344.03	16471.84	24642.45	33303.94	16699.03	9953.40	8868.55	10105.30	19105.56	14764.81	9994.57	2969.32	13654.62	9978.61	8858.58	2074.67	4513.25	6268.80	3326.38	6036.08	3332.12	2672.68	6325.24	5137.97	4253.35	5410.64	1954.40	890.20	2606.72	2063.48	2571.75	2807.39	1626.44	2489.79	1659.52
915			629768.31	12277250.00	753868.50	21777.95	19354.81	15624.53	9954.04	4621.95	4273.18	4020.96	2876.31	10055.24	9977.11	7196.14	4250.01	3679.51	8836.67	3148.99	1964.92	8106.64	4972.08	2566.21	973.78	713.20	2549.19	1266.77	3871.24	2693.56	1352.58	3335.84	4864.22	2698.98	3197.28	1443.90	706.39	2149.54	4193.71	2226.71	1261.01	333.55	974.04	529.53	496.89	444.96	482.57	894.14	613.64
916			348112.90	3889635.25	73986.35	16354.14	12831.62	23921.27	29323.89	28263.36	12891.57	14107.13	6289.10	15570.62	15815.40	11788.02	13380.02	9490.63	13617.83	11065.07	7039.58	6787.60	10828.53	7398.58	13639.99	23089.46	15869.89	10830.21	3007.02	7347.39	5285.79	1855.82	4764.67	9804.53	5340.29	2063.59	2064.79	2284.20	2740.70	1662.52	3062.24	3308.77	3316.99	3693.70	1768.02	2663.41	2350.56	2072.04	2015.76
917			73978.85	6033675.50	67220.89	21345.97	15501.42	35491.26	26259.04	35372.32	38194.34	17395.62	17637.36	17771.44	14804.74	22689.34	8203.98	4621.15	8756.80	7411.61	10441.18	8078.74	7670.02	4431.11	8803.68	6612.44	16817.07	4836.22	10874.12	10857.19	3689.29	2304.61	2674.97	3812.77	2791.48	1708.43	3116.14	2718.16	3449.42	4444.75	1408.80	2792.49	4005.87	5658.30	6132.40	3230.03	1779.15	1543.63	818.17
918			183916.15	6666812.50	66198.97	58228.68	42212.46	69781.09	42911.29	40722.76	20452.79	31081.80	34987.41	36950.36	15887.98	12540.26	17775.19	30020.64	20298.64	11317.50	13552.58	15908.29	22838.36	25792.10	23235.54	21695.28	20627.97	10438.15	10483.51	15233.86	15913.97	25983.19	15891.39	5959.44	13166.37	6725.07	10387.58	11139.97	13091.54	13279.76	12160.78	7090.23	12814.50	5104.38	2305.97	1848.96	3584.87	3519.08	4066.07
919			406210.53	4887191.00	143122.29	7866.18	43687.99	38826.15	43220.80	23307.44	22769.00	53888.34	37155.28	35653.35	20786.21	41708.39	66123.44	19118.71	13893.30	18735.55	31297.01	10857.10	9469.39	12336.30	13262.38	13875.45	3279.04	13831.30	7595.85	7704.51	6649.03	7608.73	4873.26	6551.47	8195.60	6101.15	3888.17	9719.31	4138.27	5833.08	3541.61	6022.07	5680.68	1989.87	1035.65	728.25	2038.17	1173.02	895.72
920			324512.46	1148050.25	32665.75	27374.52	21453.45	10306.98	13403.12	8601.48	5790.56	9096.84	4255.67	5207.96	4079.11	3728.30	4435.76	3159.19	3428.54	8150.98	6983.39	5183.87	4071.26	4559.99	1698.21	3618.05	4419.80	1526.81	1660.97	2272.64	1884.85	2328.58	2900.37	1621.29	1499.56	3559.52	1389.86	1304.14	1538.21	477.14	813.53	1002.50	745.43	748.67	404.37	364.73	472.40	750.29	744.94
921			253721.21	2287365.75	104844.88	54738.74	30233.50	7638.65	10525.42	19214.61	25676.44	33645.51	27327.42	17344.74	10868.00	13046.07	9822.53	15685.17	17344.38	7878.93	13339.09	9298.44	9103.81	12956.37	21408.40	13466.77	12650.63	13228.65	9526.33	7628.59	4860.55	7475.24	5658.36	2259.55	3844.71	3319.46	2620.62	5175.41	5331.96	3806.18	2145.14	4294.78	2893.95	2495.46	1996.64	925.94	2670.28	1770.96	2442.68
922			629472.43	6409315.00	280623.96	69455.96	51072.76	75050.96	87534.46	34888.51	14331.76	8998.24	9502.06	29394.54	24683.43	17487.11	24245.59	10259.94	20976.96	12666.94	7965.57	7034.36	10784.18	4837.69	13381.32	13995.65	3883.79	6477.71	14005.42	15967.48	8026.14	6114.94	8078.05	2581.08	4249.99	6300.86	5847.83	4581.29	3984.93	1907.49	2471.44	813.40	981.75	2437.86	5696.68	3991.21	2246.01	4637.22	1941.56
923			57082.20	2155863.25	66833.52	7200.26	17417.82	12525.60	10236.81	13558.05	10395.98	13681.77	9147.81	9977.55	7806.35	10129.35	6724.43	2374.79	3764.31	2759.78	3144.66	8563.65	9189.04	3734.66	2040.06	1514.61	632.78	2786.72	5211.06	3545.44	603.29	982.95	2684.75	2133.93	1114.80	851.49	1375.80	647.01	799.77	946.67	159.81	690.48	876.74	721.62	434.20	369.94	198.30	97.61	172.84
924			336206.71	3270230.00	130801.89	35444.46	35224.80	17115.21	31953.34	8061.35	13520.60	21501.51	23932.33	8181.84	8808.47	7701.43	11928.15	5615.55	5867.97	5727.52	8332.81	17061.99	21613.14	9573.21	8665.37	3501.38	5366.58	7134.80	8613.99	9584.73	2024.01	8390.56	6600.18	4340.81	3537.09	4175.30	3809.70	1417.54	672.68	3207.88	5643.91	3954.95	3259.49	1731.53	1360.32	729.87	549.78	353.84	797.57
925			465211.53	3893602.25	123447.22	6503.72	9567.51	4584.88	7932.18	8846.40	10658.07	8753.92	16916.04	16416.13	12786.91	11219.65	6436.53	3436.56	8500.99	10889.08	17586.11	7294.72	3306.20	8160.14	5452.37	2719.62	1923.80	2606.25	4066.43	2125.65	1869.12	2200.76	3474.93	3709.18	3224.71	2822.90	1607.55	1487.96	3065.64	3347.39	2462.57	3086.67	1254.78	1515.23	948.08	1566.96	1950.13	972.30	1354.01
926			226915.01	3894247.00	143736.60	27043.46	28934.43	27082.67	19886.88	11366.19	11672.72	10172.22	5381.50	13582.65	11908.12	11480.77	11555.15	6248.35	7867.90	15145.82	14073.88	6603.26	8501.99	11171.08	15060.31	10398.39	6858.38	3714.64	2034.85	1738.59	2339.70	2583.17	2983.85	2492.60	4494.75	6647.65	5672.13	3861.93	1825.88	1456.41	2773.32	2059.37	2420.55	2687.73	967.81	817.47	1982.04	695.04	1643.67
927			167628.45	2845044.75	88233.29	24567.73	29252.41	12847.32	21412.36	16145.87	25355.44	21688.28	15916.75	24701.60	10963.79	8328.53	9158.98	9557.12	7353.95	6504.73	10357.77	4807.43	10635.35	6728.17	3297.69	2228.76	8134.63	8167.36	5612.09	5742.50	5036.32	3696.21	1475.83	2353.20	2146.10	1481.58	1502.95	4146.24	1677.89	612.98	811.11	781.12	1567.37	1056.66	526.99	1555.85	2156.97	1743.64	625.83
928			784102.62	2693488.75	173204.78	25829.02	35937.72	35499.30	41292.18	23918.61	17076.85	5175.78	8860.10	11057.24	12154.96	7802.69	3053.44	12257.11	16036.05	13558.46	18947.66	10016.29	14784.32	14071.16	20615.75	16029.32	11727.04	3025.71	1955.19	2670.46	1196.91	3622.82	4885.79	3932.00	3156.71	2303.12	1411.38	1968.30	3922.82	1827.36	2126.44	750.20	911.65	602.12	731.90	935.59	1085.06	962.82	985.05
929			211053.67	913568.18	57238.04	17396.92	22634.26	34309.18	28431.51	26733.96	15186.12	15422.65	35182.08	29785.63	28081.98	14552.42	21942.09	21572.98	21108.88	8392.13	15488.23	18449.06	17762.47	18446.12	9882.81	10525.40	8762.06	5536.16	8775.75	20637.38	12487.59	3382.92	7019.91	7170.59	4007.14	3308.21	4926.15	2549.77	2942.68	5293.62	2038.43	3121.21	4417.96	4150.93	3079.30	1407.68	759.40	1500.08	4027.01
930			52045.80	907491.43	26677.63	35702.54	28002.90	11745.27	19505.04	16812.75	24275.52	33862.41	18639.84	23352.40	21624.76	11103.56	8140.90	5279.51	9920.61	23826.89	9556.30	5480.72	7278.72	10211.64	13204.67	12099.50	14477.63	14892.15	4941.71	2975.81	12767.61	3388.02	4060.55	5751.99	3234.99	3200.16	2945.62	5797.21	6214.36	5588.55	1963.84	4317.86	3418.29	3817.87	3533.29	2185.58	1115.54	798.02	1255.17
931			182526.46	858648.81	36279.16	11848.22	14070.98	3161.28	6583.95	5803.01	19316.73	11947.29	3277.13	5134.52	4544.48	11313.51	9431.39	1459.57	4456.63	1886.67	1760.77	2403.46	3171.55	1467.76	3786.81	4659.74	4048.95	3884.40	1954.03	1254.36	3664.69	3179.88	3546.59	1778.98	1471.68	1624.71	1497.24	1217.22	1521.15	1030.93	824.54	1108.91	1240.52	576.26	1591.58	1499.85	917.35	411.33	328.36
932			89335.91	478447.59	30240.44	43130.03	33290.78	15535.98	22514.58	14536.51	23732.84	40876.92	45550.28	20205.64	8180.59	6207.23	2715.24	6517.15	4758.11	2739.00	7422.95	3923.10	4374.70	6749.52	3566.93	12317.49	4353.80	3043.00	4106.55	2949.18	4364.89	3408.82	7579.22	3113.43	3980.22	8643.96	5134.78	2976.38	2290.06	3846.00	4038.74	1447.81	1191.14	1502.54	745.98	852.09	1082.34	752.38	1534.40
933			146818.35	5437336.50	127723.06	19831.14	15266.85	12976.00	35938.69	32067.56	6766.20	7017.02	43319.74	113568.60	42087.86	8876.35	20192.16	19482.50	56348.18	29314.55	13256.71	51571.82	9571.42	2013.57	5385.19	2155.18	17101.01	8899.46	8235.14	16081.62	8611.34	3099.90	6474.43	23137.37	32851.62	10604.78	5998.75	5161.29	5751.11	4302.90	4994.45	4391.21	3231.74	3366.25	2824.96	1563.83	2091.06	1757.60	3039.85
934			16506.48	1497596.12	41362.40	13331.08	7962.71	16980.70	12384.38	11304.02	15971.95	8299.23	10000.13	8706.97	10105.83	10958.20	25899.41	25058.78	15779.08	9083.73	5056.55	4430.86	4364.51	3466.72	8883.90	12179.86	7799.38	6998.25	5253.41	4520.34	3235.08	3817.31	3476.38	3209.83	3991.04	3794.24	3977.71	4501.13	1946.49	1811.66	2311.95	3593.41	4103.82	1694.44	1078.16	552.45	986.36	1548.61	1042.93
935			1953265.00	6379036.00	412253.71	42305.16	24029.09	40261.87	31816.11	38793.91	38788.93	28990.07	18303.12	13925.87	11858.03	7286.98	10164.77	11811.03	11834.63	6769.77	9904.20	16866.80	12926.31	6248.48	4940.89	7459.15	3427.04	4045.69	4826.63	4624.83	4626.91	3235.05	3651.39	6819.30	6654.34	6692.43	2053.12	2763.76	3157.67	2741.86	4056.90	5294.36	1841.70	1696.24	1444.90	1641.07	2439.16	1106.51	1002.67
936			712551.18	2683782.50	115759.75	26141.72	18706.94	12256.00	19357.36	16478.26	22189.92	16485.80	13793.98	9211.17	4520.98	1913.81	3334.71	9695.56	7166.60	3319.19	2890.65	5342.38	5140.32	4386.90	6049.92	2306.01	947.58	2521.68	6668.73	3168.96	1803.19	1499.51	1563.35	2635.87	2347.24	1826.68	1766.42	1809.36	1691.97	1685.02	962.17	1406.23	1211.52	1624.25	1756.16	986.63	619.60	402.20	570.55
937			288574.50	6445295.50	68895.51	22999.21	21009.98	57778.57	33898.93	31375.79	99587.98	55677.53	67064.32	40860.71	16639.34	21170.56	53149.54	67169.30	56766.51	36972.87	20576.21	17254.85	14762.65	49235.53	21800.39	17154.68	8709.02	13834.88	22333.88	10699.17	9001.24	4588.85	21645.10	14607.12	15367.53	7946.90	13352.82	13114.33	9863.69	3884.56	4919.74	8695.09	5907.55	8415.47	4020.86	2810.54	3074.24	2865.95	3857.02
938			999239.43	1966149.75	174171.54	7103.97	7573.11	8309.16	9565.28	5954.98	7757.13	5375.47	2630.76	2426.67	6069.12	8950.71	5027.67	2620.43	2345.96	2029.94	2822.98	4553.74	4437.25	2156.54	2052.37	3059.58	1615.14	1877.97	1796.74	1866.16	1689.67	1037.56	1223.25	881.87	1345.59	1063.35	1012.45	878.41	1156.98	686.55	911.07	540.42	533.91	501.87	982.12	935.96	622.52	815.43	378.99
939			126853.72	1036421.81	93087.74	21794.74	15553.98	19787.57	9199.13	5552.19	5337.89	4258.81	10199.17	14611.05	6559.92	3198.15	4796.97	14189.44	10570.18	14289.20	12148.97	9613.83	6422.56	4882.36	7770.25	8711.18	8993.45	5569.72	4090.16	2235.44	3577.16	2462.49	6187.32	4292.80	1475.63	1542.46	3123.47	6434.47	5287.33	1471.40	2454.68	2104.51	2538.86	4157.28	2831.12	958.17	535.95	1382.13	806.58
940			70342.17	379896.40	44800.53	39474.48	24586.95	12382.63	15621.19	21290.28	5236.61	3788.63	7056.83	12430.57	24956.63	15062.99	4242.67	9624.11	4372.01	7061.88	14454.61	4033.89	4594.04	3689.03	7617.42	8769.02	18343.33	11948.68	7442.87	4558.44	4808.44	7180.90	8641.57	4981.02	2457.27	2124.34	1337.95	1878.98	3188.70	1875.92	1626.95	1475.42	1625.74	745.75	667.52	1183.32	546.90	241.32	483.73
941			941054.62	8467943.00	552013.75	7302.10	2680.71	13158.45	10769.49	12804.36	7578.70	3992.44	7862.96	6249.22	6137.31	11817.72	2673.11	4746.51	12811.13	7703.00	7790.06	3694.16	5208.55	6933.14	7669.18	1876.99	1714.18	2187.55	907.15	681.58	1688.98	2315.75	761.34	1676.46	832.05	1198.61	975.65	492.46	474.80	761.13	817.72	493.54	904.35	721.63	613.87	1146.41	809.85	225.09	515.39
942			171321.92	2091473.62	56965.05	15961.37	16906.17	10068.49	23223.78	14270.87	17662.96	15775.20	31409.13	28773.00	20774.28	11800.68	12743.12	12001.73	14415.11	7466.13	13559.64	13798.35	14286.03	9587.20	8269.20	5926.40	8466.02	6249.37	16602.77	10304.37	7633.15	6408.17	2531.10	7553.63	4449.90	3097.24	2469.75	4731.16	6731.50	6404.74	6497.93	4795.20	3965.02	3747.64	1184.20	3130.65	3193.01	986.77	926.12
943			29036.79	1311610.50	36627.94	26344.67	36200.78	40733.17	24130.34	21818.67	67598.00	38841.56	9353.70	36086.17	20560.75	14933.00	11760.41	17503.97	16990.19	20497.17	12821.82	5189.26	56040.04	45743.90	18750.42	7591.19	6086.60	5663.80	9212.37	6607.95	8393.52	3294.69	7478.94	5502.30	2201.85	4632.77	2279.08	7995.29	7948.94	2586.25	3637.14	2087.25	2649.80	777.81	1012.70	2033.22	813.85	1035.60	3297.63
944			341513.78	2988943.00	155280.07	49329.92	21776.38	17375.22	9605.39	48782.40	29166.03	5977.09	32637.62	75391.28	61738.37	22925.23	6699.41	5344.82	22554.47	20761.51	12765.40	5106.23	8042.59	5207.01	12215.70	9280.81	2321.78	3899.54	5455.35	2855.97	1943.69	2452.96	3436.39	2746.82	1435.43	3040.55	2618.85	3372.79	1025.63	2726.49	989.28	451.67	1267.29	2090.80	2475.74	1019.65	691.93	982.98	992.52
945			54721.59	3774957.00	78814.05	49252.92	29467.60	39856.38	20693.84	31579.49	36139.24	20870.39	15964.66	21693.86	7799.58	11257.83	25458.65	21458.99	21969.10	10380.80	15998.42	15710.36	17540.50	16963.11	24548.94	19434.85	13129.58	8757.26	8264.35	12605.64	13864.20	4286.39	4794.03	7349.18	11350.62	9421.63	3354.87	1766.99	1401.33	5316.17	4968.26	2969.49	1900.26	1774.83	3132.01	7052.88	1995.71	1185.52	1522.11
946			208587.25	1087426.37	81132.13	43252.48	11072.43	12995.09	11021.20	12378.79	10455.62	3196.93	13400.17	14234.05	16725.00	12418.29	6723.15	7489.70	4016.15	4971.03	4265.83	3934.11	5096.40	5249.05	4506.98	4319.57	6893.06	5521.36	5022.49	4209.65	1727.79	2075.42	3998.71	5296.61	4605.83	2333.49	1614.75	2054.38	2095.14	2264.00	2791.63	1149.20	1298.72	1245.75	1777.85	1383.66	991.47	837.58	287.53
947			1073499.62	3104013.50	180187.79	8803.49	5932.53	14973.04	6861.95	6633.72	4100.07	1430.94	3252.53	1963.22	2790.62	793.72	1901.27	1834.96	2416.78	5925.93	3039.11	1234.01	846.30	1568.49	3301.35	2992.84	2316.42	1285.55	1494.48	586.00	1131.84	1181.56	642.09	1877.11	2245.75	1033.02	812.21	1214.91	364.06	836.66	792.65	445.76	615.51	1569.04	960.15	549.51	278.71	414.42	884.80
948			246733.37	6273613.00	109651.51	8137.77	5460.56	33436.32	5868.57	27050.65	19287.05	42991.41	12545.26	3749.08	19622.69	10728.91	25141.33	16328.77	15679.42	4966.73	2115.47	1726.76	2941.24	3769.25	12786.40	4796.26	3022.51	1582.47	5541.54	4079.95	1348.83	6606.32	6441.60	619.32	3318.76	4900.05	3575.55	3142.85	2594.62	6193.71	5164.38	6348.37	2645.11	1076.50	1360.20	1109.34	772.19	3655.61	2378.72
949			252896.43	2530289.50	71731.14	41955.78	26933.18	11978.24	4725.46	12208.76	26513.28	21613.22	5883.97	3842.33	9569.36	30994.71	45991.61	8841.09	6588.33	2245.08	15361.85	15749.27	3925.52	6062.12	8150.35	25952.61	37833.88	2910.92	4087.66	10406.62	5941.19	6689.08	6331.97	2124.74	7357.45	4500.71	4510.82	1557.36	3517.60	1589.68	2019.67	3479.12	3326.36	527.86	2729.74	3121.46	1854.05	900.79	2650.58
950			1043567.06	7175672.50	254012.15	37388.87	20434.82	29769.22	15392.42	30298.14	22283.28	19255.24	25940.60	12175.82	13208.52	10209.95	10028.80	10328.52	12152.56	9951.30	11016.73	12287.10	14144.09	14770.02	11195.33	1755.33	926.89	3220.78	7488.75	4893.54	4245.51	5286.46	3868.08	5441.53	6901.29	1896.97	1897.36	1779.17	2141.42	4605.77	4276.39	1066.08	3907.03	2670.66	1355.89	2438.00	1933.37	597.17	461.82
951			157668.00	896552.56	29549.28	5771.98	5478.50	11629.33	4429.44	7427.82	12834.03	3795.67	11230.44	11510.71	7446.52	5133.02	8289.22	11468.71	7693.95	9098.72	6282.85	3815.95	8573.12	5379.73	5039.84	5632.45	1365.28	1702.79	8336.79	6284.80	5255.76	1132.95	3956.65	2646.82	2094.62	1553.79	678.94	1547.31	1999.99	1133.22	2961.45	2362.81	5108.92	2632.67	384.01	1551.65	1259.29	966.17	1250.77
952			189285.75	1824763.00	67637.70	11968.81	17065.65	19506.32	14063.03	7448.68	6985.93	5750.99	6383.53	4607.10	3519.72	2008.89	2576.86	5873.92	2631.11	4175.27	3990.99	3263.66	2933.42	2708.25	1397.95	1356.39	4302.17	3610.04	3494.93	1199.90	1380.37	1546.08	2746.72	2460.98	1277.80	1194.22	951.73	1018.65	1335.02	443.11	711.35	764.77	1127.46	896.42	687.62	492.82	396.13	559.06	229.05
953			238192.39	4061635.50	109232.76	10063.93	20041.70	16344.97	18116.23	33035.92	24375.54	16466.00	8924.71	12682.11	13182.76	18511.69	23969.05	17595.98	6421.59	15653.33	10557.66	14998.14	14510.13	6393.03	4045.12	5079.58	7104.73	6423.03	6958.11	3561.26	3568.69	2217.76	4407.90	5523.73	7596.66	13057.78	4658.40	2674.93	4583.42	1414.49	1025.33	1303.19	1673.71	1620.13	1240.36	1628.57	1280.22	1196.50	979.78
954			812998.43	16027047.00	501730.62	20608.51	53461.28	11270.26	31752.11	18405.29	24413.78	36160.58	44520.69	20173.31	12228.73	28402.54	35007.88	48833.29	14760.91	15707.58	33022.34	24757.57	18658.73	8545.90	7477.00	14780.75	11421.32	19228.00	10338.35	9346.28	8747.72	5806.84	8308.98	10766.52	12972.26	8195.60	4863.05	11386.00	10335.64	5859.21	9916.52	4889.33	6379.14	7045.94	6495.11	3720.63	2058.57	3437.03	2520.22
955			917095.25	9733617.00	262689.25	23416.26	21948.35	5480.01	10909.72	17290.57	8032.15	18369.22	9099.40	8841.67	7811.33	7543.29	6358.62	2924.32	8700.25	5162.40	8197.79	4670.95	3036.95	1743.77	1804.62	5189.19	2491.67	3003.11	4352.91	3117.40	3336.78	2965.09	2665.82	3127.18	5624.11	3008.11	2807.31	2766.90	1299.41	2448.65	1453.06	1969.12	785.94	1821.73	629.51	2793.82	1143.87	446.51	964.77
956			106567.64	2714229.00	80646.28	39307.93	19450.03	23266.04	33106.54	36881.96	37480.61	42569.84	76183.83	18239.90	6288.19	5602.06	14531.10	8058.97	15299.67	15038.76	6422.56	20614.76	11271.34	10988.25	13260.06	13742.76	19413.50	16537.29	5828.68	7340.43	9176.16	12138.26	8552.97	8204.10	4210.74	5345.72	3690.60	6634.61	5321.44	5408.13	5773.04	6439.70	4998.86	2069.88	3347.39	2178.67	3487.61	4234.97	2824.12
957			180406.76	522338.96	23361.54	4630.58	7575.96	25145.45	32215.42	10760.07	9196.42	7221.74	34197.35	16340.96	9672.04	12518.28	5458.55	6352.95	6420.69	6912.46	19330.94	15098.69	2917.71	7653.61	8652.08	7279.31	6067.00	5304.99	2372.53	1233.24	965.78	3922.54	2061.85	2662.76	2594.39	1473.71	2894.35	2753.10	2447.39	2348.94	1606.00	1015.86	1866.96	1764.24	2159.23	1073.81	938.58	829.15	665.78
958			420648.62	1670141.25	100223.83	5828.46	7589.50	10163.91	7533.85	3257.03	6515.29	6604.97	6448.95	2252.07	3089.33	3472.64	5867.47	6972.70	7503.80	8737.63	8666.33	8870.29	9783.82	6828.84	7036.82	3981.30	3402.53	2459.21	2524.42	3845.08	6225.06	3410.98	1930.34	791.99	2179.80	2649.14	1943.40	2553.16	2315.27	2128.11	1253.45	375.23	788.54	1861.67	1270.21	992.20	1024.10	1065.53	626.27
959			156392.84	3447954.25	169466.31	6480.42	8142.30	7414.21	8193.60	19874.25	10747.20	8607.31	10159.64	3295.65	7257.62	5602.68	13770.43	9593.96	13749.37	6009.31	3639.60	9179.18	11104.19	4371.20	4383.04	5380.07	6815.93	4669.42	3245.14	6917.95	7045.60	3873.98	4675.90	821.26	964.36	1517.42	3252.69	4236.85	2745.54	492.59	2876.19	3463.41	3265.42	4490.79	800.37	1113.80	583.20	724.21	3481.79
960			290233.03	1975234.37	321646.59	90018.67	28034.65	18259.80	29695.29	18413.20	25293.15	14279.58	15620.29	9955.90	3634.31	12386.86	12928.51	27682.52	32476.17	14164.62	15928.47	2506.80	7118.50	7371.06	10545.31	12852.03	10982.40	8393.88	7162.48	7349.21	5115.91	4674.03	13926.53	13633.33	3909.33	2401.90	5243.82	7779.69	3910.25	3352.17	4194.66	3857.33	5822.93	4163.05	2362.68	1201.00	1672.90	2380.86	1015.53
961			60578.66	695761.87	47636.04	21645.85	13269.33	11282.59	16609.03	16892.45	12406.53	15466.99	37742.29	34212.60	28179.70	16879.74	10330.75	6787.74	8786.54	5250.99	5884.70	3060.32	3452.06	13721.90	5355.60	7197.72	7834.78	13306.70	11790.61	11900.43	11742.15	7019.60	4253.78	8331.40	9465.62	5220.29	4941.25	5141.21	3619.33	4138.14	2239.20	665.36	506.29	2670.12	5198.18	2673.46	913.75	830.64	1130.89
962			160183.65	4416624.50	128632.28	47211.05	21349.35	22774.18	16890.64	21224.96	11071.96	7689.18	16323.82	21371.97	15775.98	33630.27	19434.26	24422.54	9812.68	12106.58	6219.44	20534.71	32743.05	24482.05	19372.69	16118.68	14952.97	12275.50	9658.53	13488.96	12993.72	3771.49	6316.84	7111.24	11096.28	5103.62	3622.01	2941.31	3016.00	3224.68	6059.83	3420.55	3778.81	2645.98	952.99	3117.21	1108.29	912.93	1408.50
963			67350.78	400140.62	11947.47	23813.83	19881.05	13648.84	5904.58	8229.11	6382.06	6363.71	7561.55	999.73	4007.76	10722.61	3548.79	2237.67	10433.70	10557.68	6891.72	4782.41	1807.99	2463.25	7070.28	5517.95	2845.20	2689.93	2076.70	1480.97	1010.95	1842.41	4433.26	2912.25	2865.19	2991.93	1923.40	1670.24	807.71	1158.96	1743.47	1085.65	963.46	1409.53	2231.56	1471.45	1239.31	851.96	250.29
964			787316.25	6679360.50	659206.00	7692.36	14163.35	15968.41	30766.56	30113.13	6727.19	9097.29	8847.26	18049.83	11400.02	10060.49	3743.38	4660.13	2969.89	1869.30	1729.62	3640.35	3378.46	3952.05	4046.44	2402.34	1605.38	1680.61	3804.88	6588.97	4011.30	2511.52	1753.17	1257.76	1218.83	1539.68	995.54	1027.98	1176.11	727.78	638.36	1148.99	1310.60	1412.88	1057.70	839.79	1007.95	803.37	353.41
965			3007925.25	35855572.00	1427017.50	33565.44	49859.22	61016.82	37682.28	57702.12	23914.49	10075.55	19480.94	16749.00	16362.03	11463.06	13839.71	18681.69	31295.85	16541.11	13126.33	7296.47	9914.90	7677.80	14907.07	15996.61	14179.56	16641.72	19239.70	8759.14	4904.71	7453.72	13248.58	17366.28	9906.47	15529.45	6610.50	6698.73	12219.05	8611.35	6719.67	5232.75	8731.74	4473.56	3063.37	3134.99	8920.00	4262.77	2474.64
966			288502.28	4102054.25	111509.99	18360.49	12945.58	5621.00	9229.05	5892.33	8309.98	5028.05	4895.47	5537.84	7621.07	10488.56	17792.27	13601.86	13246.50	4260.18	3159.47	4648.04	6084.52	3646.07	2314.02	3053.71	3410.97	1905.04	3157.05	1830.07	2478.45	4993.36	2777.39	1949.32	3879.21	2623.03	1458.46	743.12	580.32	2134.92	1391.36	1910.89	2251.31	1393.71	1373.52	1122.30	1312.79	561.04	738.60
967			95969.21	477988.25	39973.30	22149.23	23930.83	64332.97	37201.56	39379.96	101497.92	60801.53	30668.75	17750.00	47166.76	28860.42	29786.85	19115.41	23724.07	12090.96	3789.66	12142.18	7431.96	16284.51	16983.93	17528.33	16088.29	13736.32	15375.70	17007.63	11855.12	11602.42	11753.89	9222.81	5938.78	6475.09	6424.24	7213.98	5874.37	5656.84	5294.28	3548.42	4903.17	3896.72	3700.34	4899.07	4417.89	4788.92	2174.17
968			53066.58	2994433.25	86732.66	9375.93	26583.34	32316.20	25217.94	9369.21	8434.23	11457.78	13151.12	43556.09	10381.92	20464.70	15406.09	10249.33	8155.17	7757.32	14265.02	15220.25	6518.36	6090.87	5143.33	5283.19	4317.35	7092.04	5671.08	9990.34	16958.71	12782.28	4263.43	7821.30	4364.13	4635.17	925.09	2577.66	4375.62	1080.59	1372.94	4130.95	2585.62	1237.22	1561.24	4122.18	3749.98	2822.39	896.55
969			317736.12	1439159.75	53348.77	1416.34	5767.80	7684.10	7263.37	3452.48	1921.76	3384.49	6480.41	4142.39	5776.72	2293.42	4159.36	4122.96	3211.63	4101.95	3390.28	4374.31	2051.17	3732.15	3733.42	2753.72	1223.84	1394.90	1598.48	1421.66	4046.65	2704.09	1004.78	605.81	1289.33	1068.30	900.35	1104.96	3499.61	890.78	1653.21	1921.36	465.01	524.10	1014.96	773.09	371.33	412.32	442.86
970			43783.29	855059.18	33608.58	23245.96	5016.93	10724.83	29701.55	10734.46	9163.18	20512.54	13933.24	10103.14	21510.90	7854.75	5136.76	4156.61	15874.26	7576.92	10511.07	6468.92	3303.35	4990.48	5052.24	2185.43	1253.84	3249.37	5600.28	2509.70	1574.19	2194.58	2319.58	2699.29	706.50	2375.48	1749.30	1432.67	849.03	2619.86	2303.18	1490.22	3506.69	1945.66	1850.56	1848.80	2037.27	1645.10	835.90
971			147066.78	6663757.50	312904.28	19635.75	62082.01	56041.66	44860.14	24702.42	40493.01	22988.18	27641.72	32268.86	14778.34	12321.87	16306.56	9332.23	24917.14	7952.00	9794.61	12887.86	13094.30	3974.51	6311.99	7717.82	18650.84	11392.99	13982.43	21954.82	10725.02	3918.01	10950.09	20767.40	14760.25	3160.76	5466.36	1455.10	3744.39	1725.49	1190.77	675.07	1508.16	1157.48	3320.73	3654.02	1862.75	1655.89	875.51
972			2587726.50	12384614.00	591111.12	61507.67	15080.80	19382.66	12023.80	8640.45	9674.00	2284.87	5740.32	12981.50	11589.16	6835.97	4176.32	9374.03	2379.35	4040.32	7889.31	7261.45	15480.84	14564.07	6597.80	3261.12	2715.66	3360.02	4829.97	1624.80	2031.34	2150.07	2650.92	2142.78	1862.02	2221.63	1497.51	1724.94	2915.90	2205.59	2243.87	1587.01	1580.33	654.81	1278.94	693.55	1002.92	663.45	1850.21
973			105917.08	3780811.75	60205.72	5690.62	15021.87	13927.80	16461.95	16836.60	23459.36	5038.99	15981.74	11146.69	9204.41	6841.62	6455.75	6463.48	3007.85	5181.19	18890.46	7116.77	4000.56	4149.11	8149.97	4039.67	3578.35	4639.59	1810.11	2233.69	2583.09	1676.65	4076.37	2195.51	1237.66	3595.44	2943.68	987.14	1852.09	1344.27	2217.99	1970.89	2101.11	1418.66	639.23	1229.30	764.15	820.79	947.75
974			244832.42	4141150.00	196060.09	36091.89	22490.73	32342.13	34627.44	10221.84	13848.76	40018.19	39525.08	20498.68	34367.18	20230.85	8776.69	8895.16	16010.07	13831.93	10725.25	14918.15	10363.45	18500.69	14632.90	9729.95	17644.98	22110.39	6510.47	3468.76	7274.90	14634.68	11695.89	7454.23	4228.86	11344.30	9013.21	3613.49	7944.46	6640.32	2531.21	8099.72	3898.41	1856.51	1289.74	1469.67	1766.94	3556.44	2087.05
975			97211.10	1578767.75	72513.92	39528.96	11676.08	44853.98	31479.39	19043.30	12960.52	42277.59	48936.69	52905.88	21358.16	26589.52	32160.35	36602.63	37243.25	25370.31	26793.92	31387.86	17452.08	26420.31	24505.69	17564.20	18713.75	13032.28	9053.74	21579.52	10481.01	7600.51	5745.30	10913.68	12846.08	12165.40	4864.96	2674.24	5654.55	11586.07	5829.38	5380.59	4249.26	6798.40	3450.54	1697.20	1445.92	1024.35	1480.72
976			154180.59	1159539.87	44891.45	11317.69	5668.10	15164.54	14455.34	9553.79	7218.56	7315.37	2546.93	7227.25	5082.98	1181.71	3214.39	2933.64	1716.36	2722.19	4628.66	2588.26	2390.68	2488.95	461.39	1120.59	943.27	3544.25	2032.80	1378.45	1956.07	915.02	262.43	2537.13	1859.34	2215.76	866.36	1531.35	1620.53	896.21	645.48	1171.07	382.58	703.64	594.46	490.17	1435.52	1469.12	934.86
977			435101.18	4810180.50	110286.64	11609.00	28507.33	18934.70	30020.78	8284.10	13593.58	14491.96	34645.51	12465.64	8306.47	17428.98	15611.45	19411.87	25106.46	15108.60	14748.95	7934.63	7821.12	7171.32	14690.08	16818.10	9984.49	6552.78	7596.36	7809.54	14242.71	14408.82	10998.91	4818.75	3311.31	1427.98	3989.83	4185.97	2732.45	1990.62	1931.79	4286.34	4291.06	2779.14	516.84	1814.63	1563.46	2085.00	1669.17
978			95518.21	2149229.00	51012.80	13285.47	25027.79	18478.81	6157.28	7350.94	4507.85	10566.25	9375.17	5713.92	3577.36	5340.19	4715.58	8613.30	9799.92	13181.09	9386.66	4909.78	4080.14	2736.58	5885.26	3162.84	3029.64	5489.13	5428.55	1906.21	2995.14	3649.76	5011.43	4807.50	3306.44	2810.46	972.93	2109.17	1455.67	1267.73	2489.71	1465.31	966.67	1436.68	1222.58	1606.35	1240.98	656.72	227.05
979			72067.32	4233563.50	142831.92	116988.28	87660.00	35207.08	84883.71	69687.71	71212.16	25573.53	34415.55	33855.67	15907.73	42247.75	20763.36	7534.75	10258.01	16261.12	22919.81	30314.60	27730.60	13379.49	23811.08	16769.77	17632.30	13617.83	13436.89	17030.30	6948.28	12818.83	8859.18	4338.04	13600.15	7248.27	8684.53	13620.37	10101.81	3263.79	6128.09	3979.18	2117.00	1351.46	3003.76	1022.44	2571.20	2080.54	1102.40
980			930382.93	3597115.00	138198.98	5893.33	7392.01	6694.27	18396.94	7024.19	4493.06	8501.18	2092.33	1876.33	2917.62	4540.61	7358.90	1912.49	4555.23	4119.06	2829.75	3577.27	1424.18	1056.43	1180.19	1074.17	1824.63	1394.34	790.22	863.79	1029.22	1479.91	1264.25	2200.33	1138.26	623.92	385.72	486.65	520.33	282.99	686.27	496.57	525.92	337.78	508.06	541.83	379.53	207.25	473.51
981			1405730.00	5520650.00	304473.21	75402.63	31637.18	17301.82	16097.49	16469.83	18645.24	18333.00	32118.85	26663.45	9728.11	19137.13	16926.25	22633.67	6096.98	5602.97	4288.22	12850.01	12853.83	9405.98	11915.49	10793.29	5700.69	5953.50	13854.16	11222.71	3815.24	4552.89	7349.26	5792.58	2536.33	6298.96	7383.86	2454.33	4297.52	3054.87	4213.19	2208.74	3429.88	3299.81	2224.94	1703.58	758.34	1584.51	1769.50
982			172723.23	2936759.75	40787.72	15855.30	7481.46	38739.14	50022.22	35834.85	14106.35	10245.61	51734.38	33816.69	14510.83	7127.35	10061.57	21514.58	23368.32	10305.91	16793.14	13833.66	17245.29	13365.06	14762.57	9881.08	8393.46	11177.61	13556.08	8546.88	3555.43	3736.30	5221.18	9192.72	6731.14	3119.31	4828.56	4275.99	4158.57	3891.44	3589.36	2779.36	4967.54	3219.27	2701.03	1422.32	1599.49	799.89	1043.96
983			662636.68	2166309.75	148772.89	17705.33	23874.28	14534.39	6772.92	15467.12	16422.99	7671.20	11762.03	5415.66	4886.13	5638.21	6561.07	10603.55	9992.58	7462.19	7527.43	5551.46	3401.32	8324.18	13423.20	6161.99	12081.47	3122.11	1043.49	2941.55	4275.14	4375.60	5200.41	2947.09	3116.05	1661.26	1169.62	2190.69	2319.95	2252.48	2284.42	1564.07	1014.47	1360.03	276.64	457.69	424.04	719.06	1262.86
984			483921.06	2532281.25	66790.04	5821.75	7743.05	10085.87	28298.07	18752.96	13604.40	9689.97	3933.55	8186.64	17001.80	3603.56	3666.35	6994.44	8724.30	4221.76	5297.94	7372.65	2371.73	3193.46	4018.08	9293.42	8329.74	1099.18	2657.66	4196.41	6342.36	5298.98	4037.14	3388.91	2802.13	856.83	1235.94	2845.07	1194.85	3186.96	1831.41	1736.83	3197.81	1164.14	2129.87	708.01	579.79	479.68	688.15
985			158752.42	1788414.25	43950.27	15267.67	15811.63	24235.02	10626.34	7027.12	4550.85	8597.83	12694.31	5420.88	1265.79	1440.14	1735.55	1513.35	1814.22	3504.29	4157.59	2771.89	1504.30	846.30	2527.08	2501.70	1689.71	4201.57	2438.01	2014.70	897.15	1526.74	2112.65	462.98	1127.82	787.88	1186.79	875.52	2187.58	1043.57	810.04	411.67	527.18	570.66	573.95	317.68	534.87	377.49	195.86
986			1447730.62	3557000.25	324052.18	7280.15	7739.91	11643.93	16514.55	9180.15	6418.19	6555.84	2854.62	4261.91	5108.56	5354.43	6865.23	5504.16	7621.96	7350.59	5264.25	2237.02	2578.08	2403.71	1608.33	1911.06	1341.05	2292.85	3035.90	3773.01	1945.36	2569.11	2552.68	1614.82	1332.16	805.73	888.64	1872.54	1851.32	770.08	757.54	695.28	674.10	735.50	678.73	857.90	552.89	579.35	328.18
987			296254.84	3500653.75	346020.15	23014.44	35352.43	35902.81	35051.27	47440.98	41977.46	13964.27	27164.00	26858.00	14510.24	25680.09	44509.81	29870.37	35383.71	28298.40	7578.24	11965.20	7808.63	13054.62	6814.03	6369.23	3859.97	6368.02	16424.28	8416.58	9261.19	6909.58	3323.57	4377.83	4108.33	6022.12	4734.56	4582.11	4898.34	4123.21	2809.03	2626.71	4662.34	7501.21	6901.80	2669.71	6020.13	6127.85	1584.71
988			384470.21	2311510.75	63969.34	6441.82	15891.02	8174.95	11838.08	3472.67	3840.23	1158.68	2884.37	2813.39	4181.79	2830.97	2020.07	1787.34	2255.49	2012.20	2723.63	1159.82	1583.47	757.39	2379.42	4607.37	3896.41	2178.27	2460.73	943.61	1170.72	933.33	880.65	756.42	821.77	1545.99	998.79	1183.52	846.46	265.69	215.42	656.48	619.96	421.27	346.71	223.77	174.84	356.23	410.13
989			580650.25	8357694.50	470267.00	33630.33	35033.30	17077.20	9985.59	12191.66	13955.54	14307.08	12013.27	15717.19	11527.71	9245.93	11311.14	14251.19	10662.69	5561.73	8939.27	10101.82	7511.94	4295.22	6787.84	7072.73	7155.22	5493.52	3627.82	1601.65	2403.06	3738.55	3213.01	1633.69	2640.34	1029.17	1655.40	2170.66	2963.27	2531.53	2447.06	2807.05	1400.02	1186.84	685.11	894.11	1171.57	402.07	1839.37
990			217866.70	2605684.00	141775.18	26893.70	52289.85	65085.88	48421.80	11193.42	11538.22	16329.91	7794.86	35464.85	22752.65	24485.04	5529.93	2317.06	2286.86	1202.23	5480.58	4128.25	5559.57	3297.97	2728.98	3949.02	4863.65	4839.88	3014.96	4397.57	2329.72	3591.15	2429.35	1431.02	383.10	2188.89	2985.40	2672.23	551.96	785.70	2127.04	2054.83	3937.83	1178.55	458.55	384.97	1721.81	328.83	1335.46
991			255845.03	842596.50	62689.41	23306.86	17096.69	25052.38	21456.16	9078.25	6688.25	8560.89	16907.46	10823.71	2260.15	4594.24	4692.20	5004.10	7706.94	3301.91	3375.71	10146.04	6586.58	7623.03	5750.78	2232.09	3952.12	1938.77	2898.57	2210.47	3851.83	4022.71	3907.20	1437.25	2548.05	3280.52	2870.21	4509.63	3825.50	3936.89	4442.07	1525.57	816.06	938.49	2154.62	1982.96	1450.58	1059.32	1390.95
992			182816.81	1969791.50	57892.29	10922.61	16719.76	26885.33	31396.89	15908.12	13928.80	5465.03	13223.97	28614.91	42128.67	18931.35	11512.10	11507.57	4445.04	2455.48	7502.64	6966.33	2495.53	8987.52	7417.31	6142.13	13439.19	3631.02	5062.39	3422.85	4936.58	3935.40	8124.91	4258.37	4577.41	3166.82	3018.92	4326.75	2708.75	2537.99	2419.41	2137.49	1664.46	1572.02	350.60	598.22	547.07	706.89	1002.87
993			76040.99	713544.43	36740.01	9374.91	22846.56	7071.69	12738.98	11851.46	9178.70	2073.28	8784.69	13796.46	8523.07	2905.92	3518.52	3494.63	6202.05	7116.07	6911.04	3732.57	3490.32	3182.90	2590.07	2208.23	2906.79	1515.98	1208.09	3204.02	3382.65	1456.22	1125.05	1452.96	1793.82	1592.14	1725.12	1618.34	1038.02	223.87	461.08	702.43	531.93	538.73	717.53	480.63	606.53	571.36	888.10
994			2113644.75	3912793.50	341281.87	5804.95	10543.01	13580.00	10148.82	4985.89	4299.88	6281.99	3343.41	2630.82	2841.80	4581.96	2337.07	3074.83	4871.14	4078.23	3711.67	1569.31	1674.18	1603.31	1945.45	1965.02	2351.80	2821.40	2026.78	914.46	1688.24	2429.22	509.77	1410.51	1625.61	1085.28	834.20	1056.21	913.40	864.40	728.71	741.83	677.62	620.60	414.31	821.03	703.77	576.32	278.46
995			189002.09	992901.87	43373.89	19464.69	35103.30	29781.06	13261.43	6746.24	13344.04	6595.95	5602.08	9864.91	8565.98	9014.35	18630.83	7696.49	9799.03	9604.22	19470.88	10668.09	7622.58	7182.24	4690.63	4633.92	6783.72	10510.77	2572.29	9995.54	10215.95	3787.10	9599.18	2708.31	10061.57	1532.28	3966.06	3285.43	2390.63	4061.93	6638.02	8803.57	2548.32	963.31	2596.66	1468.70	464.19	1814.61	1957.80
996			117229.53	5938355.50	107798.42	36199.10	54719.28	32539.60	18055.78	50544.34	59244.16	35059.28	30672.68	28782.22	15882.32	12092.75	19335.53	21866.21	46787.37	33346.16	30469.00	39379.41	42681.08	43669.67	14019.84	10993.15	16989.98	20337.84	30159.00	18059.79	10801.73	2907.23	6031.99	3512.60	6262.27	12839.04	14989.64	11947.39	6152.13	6842.72	5359.60	4751.77	5094.99	4633.73	2439.49	2230.52	4595.43	2126.55	3890.88
997			46725.70	1625780.50	37350.22	13132.04	14592.77	8219.52	6484.19	3454.01	7770.53	7869.31	8168.50	5104.71	5369.63	1928.50	2805.72	2574.80	1501.38	2132.99	2643.72	1847.69	6638.75	1899.55	1220.30	1078.75	5209.24	4555.19	4638.50	2933.58	3389.86	4546.65	1660.48	1425.04	1428.70	845.19	1112.08	803.30	1007.93	1143.90	1505.39	2469.70	1599.32	624.16	383.37	652.26	1159.37	579.72	1252.68
998			291194.25	965264.56	58728.60	6862.94	30230.53	45761.89	33675.71	27435.64	29637.16	29079.70	18056.49	16538.59	13788.65	12209.42	4932.52	7983.83	6526.50	10686.87	15446.97	8833.82	19607.84	16481.20	3801.84	7872.59	14142.43	5822.78	5800.24	7854.96	2855.47	4856.52	2455.80	3053.09	6218.52	3295.71	1846.49	1424.19	710.30	1241.51	847.07	2111.26	3160.17	1561.22	1422.62	558.95	1164.42	1737.34	1471.60
999			26759.45	494900.12	28985.17	10394.60	15407.59	13947.42	19622.84	22436.11	15418.17	20657.58	17606.57	11799.15	18554.76	29263.78	12410.01	11109.91	3348.81	4896.67	6943.15	6971.35	10290.02	10389.32	6885.46	6071.66	6576.41	7278.09	9398.24	10764.52	10095.61	7340.68	4932.08	2294.67	3106.81	5204.36	7209.11	3338.81	2369.45	2738.85	808.10	1573.04	682.35	548.36	706.06	2316.72	1601.64	2408.85	1403.54
1000			67287.84	1984674.12	56356.39	10139.95	12471.76	19338.02	5444.44	21074.56	20658.64	12935.09	26280.47	24906.71	15071.84	8463.34	29010.78	37786.59	8992.23	4801.76	10415.14	15770.98	16541.61	16179.48	7733.47	6573.25	4705.07	2069.67	4023.53	8475.88	7287.70	6304.10	4663.24	3170.85	2874.02	4870.54	3367.46	638.13	593.23	2540.70	7971.42	9799.89	5350.34	5005.16	4250.81	2321.68	2953.25	3219.58	1244.84
1001			655235.37	4584786.00	141693.50	24635.56	25946.74	14599.33	10276.57	13077.21	11509.45	12403.51	11168.15	5437.75	8057.78	11596.00	9210.03	9856.11	6811.19	6240.87	12480.95	11882.45	3525.67	2649.59	4197.20	4001.42	12707.06	9964.42	8053.97	11386.35	5753.02	3484.89	4169.14	2576.24	1883.77	2228.19	2102.19	3717.80	2257.25	1037.28	2961.03	1567.95	2396.82	2091.26	1328.20	508.45	1346.15	1206.36	2493.15
[truncated: 3,864 more rows]
[truncated: 86 more columns]
