# Supplementary material for: A Low-Cost, Low-Power Water Velocity Sensor Utilizing Acoustic Doppler Measurement
Source: Sensors (Basel). 2022 Sep 30;22(19):7451. doi: 10.3390/s22197451 (PMC9572237; doi:10.3390/s22197451)
Supplement: Supplementary file 1 [file sensors-22-07451-s001.zip › supplementary_material/data/field_test/data/sd_008/sd_13.CSV]

1			10312710.00	19471748.00	1709539.50	85853.44	64653.12	60054.82	36899.17	22661.38	13345.78	10152.93	10635.27	7675.65	7990.05	3043.28	2396.72	1283.17	736.01	2427.82	1350.37	1466.41	1768.73	1520.40	4049.04	3411.76	1294.02	1640.63	803.26	1395.66	1130.00	958.99	767.55	1608.51	708.43	985.50	2582.77	1192.08	1652.58	972.15	442.27	955.02	1343.84	1470.84	1073.54	669.62	1143.16	827.03	999.78
2			921535.68	4192647.25	492133.43	48396.64	28978.42	24916.70	11520.68	7508.65	8373.01	10062.48	6017.76	3336.90	5516.62	4321.74	4846.11	1476.62	2938.71	2166.84	2403.62	2584.07	2219.74	1169.31	2813.15	5204.89	3213.39	1899.54	1821.38	2567.33	1109.28	2096.32	1184.16	3789.81	2849.43	1343.42	738.15	658.78	414.61	544.71	668.18	624.28	1045.59	513.33	283.79	176.69	758.84	599.81	420.38
3			655919.31	5473424.00	361139.03	12740.94	16875.94	18096.84	14451.15	10750.46	11953.78	10411.68	11847.05	10672.55	3288.13	4529.13	7197.86	4169.95	9494.91	9172.78	11728.26	8947.27	7979.75	4046.82	6538.05	4422.89	4778.35	2447.85	5141.55	4823.01	3719.32	5200.02	4091.21	2307.93	2955.05	622.81	1774.06	736.97	547.72	795.60	927.05	2285.27	1826.78	1669.55	1125.73	1247.73	1692.94	2267.42	970.22
4			1226497.87	4720367.50	1471362.12	99403.28	19729.93	12833.77	11254.66	17885.98	6101.49	4606.81	2755.83	2289.66	4224.42	2179.76	1990.05	2885.55	826.13	903.66	1538.42	956.38	3769.99	2622.05	3419.66	2044.33	856.35	1912.62	2934.07	2043.30	1150.02	1402.18	2941.96	2376.17	1799.08	3056.36	2138.99	2228.47	1125.47	1230.94	1061.45	2927.09	2162.47	1176.68	1236.52	1037.14	937.40	1550.41	1205.39
5			1383108.50	3150057.75	209896.26	22772.82	13769.49	9354.20	14926.18	8180.22	14963.11	13047.14	13079.24	3593.82	5332.27	4238.99	3068.42	4468.28	7481.89	4727.13	10676.11	4139.26	7206.32	2094.48	2028.84	10248.88	10201.00	4826.95	6887.66	6293.27	7193.00	2435.05	4604.15	2200.21	2726.01	3698.84	1914.07	1942.25	1040.90	2002.98	1502.95	1122.90	1887.40	2996.02	1400.70	1005.22	1542.18	734.40	1496.77
6			15682981.00	22179356.00	1747424.62	15234.57	12980.12	19783.99	24083.78	13540.42	10855.67	12042.17	6861.41	16202.36	7594.84	7254.63	7618.68	11190.98	6449.26	7668.47	9872.69	3671.21	9528.07	10190.28	5607.84	10326.86	8719.05	9201.97	9158.78	8690.95	2930.41	7642.18	6436.86	5456.70	3921.76	5504.91	4734.68	4018.50	5586.33	3196.87	3358.23	2758.35	2681.04	2798.28	2502.04	2132.56	1399.52	1156.77	2747.09
7			733641.37	3611641.00	251117.26	23689.41	16260.49	15880.39	3196.43	5802.19	14886.20	11209.06	10126.23	5230.90	5676.44	3257.19	7258.11	13956.82	4015.32	4263.37	4374.29	3062.46	2795.39	3086.60	2576.03	9784.24	6372.03	2074.94	2635.54	3809.31	3691.45	748.55	389.05	1127.08	1426.15	952.55	1242.56	1165.60	2166.25	1427.55	1618.16	1528.75	1408.36	729.04	857.06	1030.71	1229.99	921.13	1079.86
8			3559485.25	6905246.00	2031561.37	70494.57	39555.81	47687.71	41852.67	20706.55	17102.03	19145.40	16535.61	5910.26	2148.52	1210.63	1465.61	1612.70	1068.17	1990.62	2153.30	2329.92	2255.01	1334.51	1754.50	432.40	933.43	611.36	854.43	1891.04	1190.21	913.29	719.97	837.36	907.40	498.43	541.03	312.51	438.45	270.33	321.29	211.31	425.65	239.78	522.72	230.61	265.48	164.64	679.38
9			854814.75	3979183.25	536353.06	530505.31	129894.55	16861.82	16498.69	12116.51	8690.90	7462.37	10566.76	6341.41	4027.35	3550.81	17090.40	9002.83	5905.65	5400.29	4141.56	3865.49	12442.57	12243.87	4004.17	4062.70	1881.87	6740.25	5970.76	3001.11	4319.64	818.35	4209.47	2492.85	2249.73	1832.78	2121.93	2350.87	2341.20	288.69	2344.45	1043.16	2854.49	2491.77	939.61	854.21	284.92	666.95	1106.17
10			2502370.25	6497806.50	693326.87	72576.16	62333.22	79291.57	89964.18	35401.22	32059.09	9071.94	2205.70	2994.23	2170.03	3554.28	2960.40	2591.01	3624.39	3157.59	1908.33	1760.12	2235.86	570.71	623.79	971.83	1080.66	1126.28	1320.52	1650.26	1706.43	893.80	821.58	1214.47	1030.47	1132.76	723.71	694.55	434.19	566.06	1020.58	650.42	496.13	570.77	421.15	469.94	652.94	532.45	543.48
11			27516496.00	62629544.00	20657344.00	311146.40	54153.87	45760.20	50468.69	32052.69	26662.32	14100.68	18092.51	13438.31	5241.28	7277.12	6187.78	16989.95	10175.80	29435.88	9785.65	11593.87	11418.85	7951.27	7654.50	6525.10	6920.64	7593.63	3737.34	3618.12	9284.66	2450.68	4832.01	5779.34	6148.38	4926.06	4173.03	5643.81	4026.80	2265.29	2176.95	3622.48	3920.16	2043.61	3190.61	5978.08	2309.18	1243.07	2757.75
12			527211.56	1839836.25	265228.28	44778.16	21188.21	15230.98	9750.50	6273.33	2625.89	4432.73	6281.74	10445.31	4125.81	2474.51	5677.22	3082.44	1397.90	4066.96	7077.87	6846.08	4744.33	4051.43	1302.27	1938.26	2771.33	2010.09	2100.55	2607.64	2546.48	2964.67	1566.63	2420.24	1571.14	1854.59	1580.67	1246.72	1370.15	840.73	1613.01	671.05	766.75	820.40	1097.88	925.67	808.25	634.17	988.38
13			1027142.81	4912253.00	876516.00	53993.91	74650.66	56124.51	14469.62	44872.67	30787.34	13900.07	11784.15	4626.86	4009.80	5711.41	4787.40	4575.22	5588.10	4040.97	3934.50	2863.47	2043.29	2284.97	3025.16	1995.41	1316.75	1613.30	1139.34	2057.07	2745.11	1336.64	2179.94	2430.75	2087.98	1495.68	429.22	594.86	589.49	736.93	1388.33	922.36	779.03	516.66	1075.86	899.79	746.07	951.40	1126.20
14			286724.25	7121361.50	210353.07	30068.83	44351.01	30613.36	12921.13	24467.30	12283.52	23996.79	9179.32	6394.20	15116.18	8451.14	9883.14	6204.45	20135.00	10993.53	10834.90	11903.35	7705.10	7333.39	7272.33	4416.16	1968.99	5520.00	2959.06	6944.99	12969.66	9328.24	4958.82	2147.67	2896.86	2181.12	3087.95	3836.70	3422.63	1744.00	2008.84	2147.82	1774.85	3950.45	4438.94	3189.29	3392.82	1690.04	1011.28
15			3502041.25	20039068.00	1825930.00	42848.25	73837.64	23219.95	43698.12	42190.94	21181.05	12782.51	3822.85	7565.08	11967.81	3963.13	7685.96	9839.13	10697.91	12130.42	5087.76	15823.54	24876.15	6061.70	17613.09	11198.34	17191.90	9267.08	11638.11	3133.79	3598.14	2841.94	5701.18	4977.48	2303.58	4020.77	1886.92	1019.04	5749.25	7981.02	3533.61	3373.07	1061.46	1806.18	2651.01	932.96	632.53	957.04	1367.22
16			900138.25	17965644.00	873469.87	151954.82	115964.64	43112.61	20475.92	25231.24	36272.02	14062.13	27592.21	6799.68	16263.88	12697.09	7840.99	6008.89	10000.24	12957.47	12910.09	4609.15	15805.88	19286.80	11113.29	12990.52	10565.96	8780.57	8220.42	5869.37	6373.42	7122.31	4472.48	3632.72	2704.13	5721.02	4516.49	3860.19	5224.03	2589.01	5155.86	2042.88	5189.55	7260.33	4482.10	3059.74	1447.70	1704.49	1631.11
17			2258367.75	4216459.50	424372.56	101328.85	78111.12	19299.80	18286.73	32764.56	19932.43	10079.43	16723.23	17481.28	9873.42	2500.29	2483.63	4490.42	2619.21	2164.82	3330.93	3486.49	5255.07	3075.30	3711.83	2882.34	1306.73	2429.26	2827.93	1538.63	1726.83	1757.23	3646.87	2453.83	2282.05	1817.26	1768.31	1286.68	1221.08	1820.49	2322.71	2615.92	4155.94	1955.97	854.51	695.99	1416.80	607.31	2176.83
18			36022.69	4415176.50	184723.01	28744.96	20890.53	15378.14	20070.34	20877.19	15649.81	12784.02	6175.92	8899.49	4051.26	7701.64	6735.83	14763.34	12098.35	6282.88	5795.44	16449.25	10248.93	11733.35	9749.12	5670.71	10647.01	7509.07	5807.35	8392.42	4370.23	2021.65	4168.89	5482.29	4520.78	2412.39	2064.11	1911.09	3513.64	3108.35	2601.98	3981.42	2529.96	1499.04	718.51	1786.36	1290.29	1916.78	2801.58
19			1058313.12	5227674.00	216112.23	42253.11	29105.77	32087.57	27562.94	51738.88	17683.16	5635.58	3952.41	13795.01	8971.27	19403.24	23084.80	13070.42	9487.30	5796.66	10681.21	15034.57	9802.50	5583.86	3201.02	5526.36	10718.92	9795.49	3883.10	6331.01	6888.46	10895.29	4556.55	2351.00	3620.90	3328.27	4035.89	8183.52	5768.85	1318.90	2095.31	7722.43	6761.75	1912.86	2844.30	1514.96	1258.90	1341.37	2104.25
20			423998.93	1891443.12	88733.78	15565.48	10829.67	15857.29	11661.31	5061.30	7405.68	7098.24	5665.00	5116.46	6508.48	3001.64	2846.87	2022.03	3641.41	1291.66	3099.80	4004.67	2266.94	3023.64	3911.18	3104.93	1674.25	2748.89	2309.89	3135.02	2017.80	1626.27	1277.89	2132.99	617.48	559.90	669.28	962.91	1887.81	1145.64	613.90	1655.92	1949.62	1643.03	773.56	647.82	380.73	919.63	1664.82
21			372168.37	2324248.50	115418.08	47182.91	23362.22	28147.19	35676.22	28231.92	14373.16	24391.32	21454.77	39905.28	22420.38	10760.12	2674.04	4371.14	15497.06	19223.18	9187.90	9929.17	7570.51	8919.10	9356.87	7870.87	7615.40	25750.26	36766.12	24414.48	10533.37	9835.26	12985.43	11921.70	10095.78	10893.54	4175.02	3543.13	6524.77	7102.67	4124.86	8368.44	6127.39	3583.70	3947.06	5940.62	2155.95	2956.05	2556.99
22			645919.43	12766222.00	1268455.75	74601.76	39444.63	24921.54	19081.70	32696.65	17014.87	5456.54	10975.31	7042.80	9467.21	14542.99	11787.88	19110.14	9245.48	2782.81	1718.88	4002.60	3566.61	6568.19	6750.88	4762.89	6941.41	5415.18	6062.47	8398.96	5670.74	2846.57	2845.20	8570.08	7425.65	5508.39	5070.43	3015.22	1256.39	1663.03	2781.82	1615.19	2296.65	800.70	1601.10	1530.46	2308.00	1864.28	1376.82
23			1225320.87	5717204.50	269323.68	16072.64	15543.41	7057.14	8066.16	8154.72	27128.05	14803.54	16180.89	20406.64	13383.23	12228.55	9269.22	7673.97	12558.95	8764.61	14763.17	13001.11	9991.85	7515.03	10349.18	3838.79	3348.83	6489.09	8599.14	8278.49	4101.19	10894.23	13471.29	3497.89	3403.82	8648.45	5194.46	4002.40	3957.78	4553.99	2483.32	3567.44	2281.21	1851.46	1192.13	3203.71	1898.87	1034.09	1056.34
24			5652815.50	23613924.00	1040371.06	93932.50	45196.04	22758.41	65018.69	73629.85	43722.57	23615.02	41072.85	25600.98	26271.04	24226.67	10210.63	16205.46	20369.55	15229.10	10197.67	24302.60	9165.76	13282.53	9394.84	22607.72	11144.91	8265.10	18097.13	20135.32	8503.71	7786.24	11156.49	4746.56	8161.86	10097.80	5585.49	4375.90	6749.44	7542.09	3737.04	5234.69	2037.42	6012.21	2460.65	2103.11	2809.13	1892.78	2078.88
25			4791681.00	10665763.00	757842.43	75809.28	23643.03	12392.94	11328.01	35819.49	12772.55	11565.70	9852.54	8734.22	9376.45	5873.39	11511.13	7597.26	6385.15	9626.60	5434.73	5057.24	8078.28	7264.65	6558.44	6164.81	6934.74	4876.24	9032.41	8602.85	6403.88	6705.56	4402.43	2987.45	4898.69	6479.59	4427.59	3733.80	3538.09	2517.41	3803.00	4217.25	5455.37	3199.35	910.60	1335.52	2287.34	1980.95	3053.65
26			2992361.50	19700846.00	2675786.50	52098.37	43785.60	26644.86	43128.87	26997.32	21588.70	36588.69	25230.16	6146.80	5009.01	6723.29	4774.30	5935.40	6123.19	3951.84	3576.15	2370.71	3759.70	3389.58	4678.57	4636.90	6123.94	5119.44	3555.02	2859.41	2636.43	913.50	3221.04	5293.66	4330.51	3155.31	4522.18	3643.36	3429.14	2257.85	1790.16	833.74	1668.51	2259.87	2078.06	1334.24	766.73	716.58	856.68
27			2624706.25	6779854.50	764469.68	149349.43	72598.93	61333.25	59703.73	18244.20	15343.53	17433.58	9078.72	9725.54	7313.81	6508.09	7883.05	8746.93	5006.41	6019.20	6435.36	9747.25	8933.34	4986.54	2259.89	2241.44	2661.80	2914.20	4976.54	3917.09	5391.62	2435.94	1955.20	1869.34	2006.35	1858.78	2614.19	2405.36	5360.44	3956.09	3547.14	3457.46	2578.86	1041.89	847.53	1442.38	1676.02	1089.49	409.69
28			158794.46	5534935.50	201205.18	5506.05	6871.12	11289.18	5442.83	4451.98	5889.52	2238.56	9245.93	9830.45	23006.87	12341.74	5728.84	3864.04	1914.82	2467.02	3867.14	3094.46	5138.07	2413.39	3842.03	4469.39	4904.59	8006.97	3813.68	12362.25	10301.64	3108.96	1457.43	1363.50	2123.30	1465.12	1626.35	1319.41	2313.15	1747.97	3432.06	1096.80	1151.54	1541.18	1149.36	1402.82	3026.31	2916.37	1279.80
29			688109.25	2982514.25	503991.78	83909.55	59007.55	19294.43	9295.69	16068.69	18887.23	7006.38	3944.25	2588.85	3406.76	3089.58	2809.24	1748.89	3770.22	4559.72	4084.20	3830.03	1389.56	513.92	1740.93	2271.89	2873.39	1714.39	1005.15	2039.13	1697.48	1067.94	330.37	502.42	302.12	547.41	245.00	1151.10	1160.02	379.65	151.37	804.98	730.34	994.72	875.11	810.53	478.13	143.65	344.98
30			854714.50	1988963.50	257752.78	14440.57	6782.98	12714.89	13107.57	13908.47	12943.69	4953.32	6776.97	6883.05	17163.29	6401.08	6960.02	9150.43	6526.51	7030.45	2878.64	1767.69	3693.11	3594.44	2838.91	4255.08	3207.93	7765.42	12461.72	6079.58	1924.52	1802.18	2462.51	1767.45	1231.55	2037.15	924.78	1182.91	1112.29	1589.73	2715.09	1351.46	1809.89	850.22	1446.86	1452.93	1437.83	1219.55	1248.46
31			781660.37	3879907.25	96637.43	65847.67	16675.97	13953.17	41595.16	34486.37	36232.64	12179.39	7913.59	4663.03	2627.82	2592.58	1628.46	1440.36	3439.11	3750.33	2068.70	1876.32	1367.53	2541.24	2106.51	976.38	2093.35	1020.99	2214.29	1388.32	1443.62	920.07	778.18	762.88	1489.91	1153.31	1476.47	846.98	1329.60	1711.75	936.78	1173.57	431.20	485.97	653.92	1641.29	722.41	426.69	336.33
32			3971514.75	18577658.00	796477.06	36609.29	15470.77	15952.84	35507.69	21074.46	36075.57	22689.25	10360.41	9925.35	9679.17	14928.44	13914.03	8095.30	19033.35	9510.74	12609.90	10503.49	13190.51	16237.09	9499.29	14512.54	5625.60	2510.18	7135.42	6667.67	4185.42	3580.43	6004.38	4020.47	5687.89	2357.28	1376.14	3113.47	3944.92	3232.38	2716.79	4445.26	1168.39	1895.98	2152.06	1832.52	2090.59	1298.26	2010.12
33			469946.90	9185347.00	608125.75	13394.28	12864.72	25515.37	10041.14	12129.49	10420.47	7689.52	15047.17	2282.32	7535.09	3594.33	4929.78	3888.02	3393.48	3512.12	1593.08	1647.48	2698.92	4111.08	1533.50	1559.66	3081.27	4315.39	1552.75	1172.53	2807.44	1957.88	2179.52	767.60	3650.72	5778.02	2264.06	486.50	792.32	1652.61	1760.17	1488.81	1811.38	406.99	1232.47	2051.33	1220.59	355.54	177.93
34			913482.37	6988373.00	479130.87	128519.87	11967.21	9483.55	13996.23	11846.00	19005.47	14411.51	8794.76	4194.79	4875.24	5230.25	4804.02	3411.01	4035.63	2590.10	1338.60	3780.19	4631.54	3568.11	3388.71	2102.70	4535.83	3684.12	2230.65	5453.21	5115.59	2147.88	2627.98	3513.75	3488.38	2796.81	2324.77	1508.66	2886.86	3598.86	1720.25	1856.39	1527.47	1443.71	1280.11	1033.40	973.76	819.39	1208.29
35			668726.31	2926178.00	434134.81	34791.94	20085.35	8787.99	11309.61	7069.72	3872.78	3063.51	3296.64	6622.36	3310.35	2660.19	5778.11	6515.35	4000.04	4101.74	6844.16	4516.45	3861.40	3221.54	4686.16	2542.20	3454.12	2349.64	1556.03	1047.07	812.28	1498.98	2372.54	1633.43	1594.64	1264.91	1133.48	1145.22	1548.09	1236.78	1201.99	602.55	484.59	510.78	1881.84	908.52	933.65	1037.14	654.71
36			227318.26	1363177.12	171003.53	19800.35	20200.95	13698.16	7980.83	11810.42	9220.99	9007.00	10171.61	8424.15	2273.40	4364.01	1025.48	2257.60	1680.58	2142.77	2923.52	2516.23	1442.43	2279.20	2302.01	1694.86	2416.51	3436.13	2707.60	2115.94	490.99	713.27	828.48	465.13	2168.36	1646.13	964.66	899.41	1110.05	921.66	1042.46	839.53	315.45	482.96	564.41	615.44	468.99	463.23	209.99
37			88460.31	3381586.75	184821.01	13746.24	12154.80	14764.38	29874.41	14676.90	10318.24	5481.75	9172.36	3063.18	3773.50	3664.21	2014.95	2221.08	1281.36	3634.10	5155.62	3175.65	2734.94	1573.60	721.27	828.11	1197.08	880.98	1775.02	1821.70	2002.55	1559.90	1472.82	1327.32	2220.41	3195.74	1789.87	2256.26	2107.25	755.35	425.90	800.79	875.53	346.05	847.81	338.28	738.48	316.25	585.59
38			2361960.50	5713220.50	748262.81	91501.45	80681.18	35132.05	15978.56	8021.81	15407.11	14738.75	10469.48	5124.28	3919.20	5412.14	4687.64	3608.44	1606.60	2744.38	2724.44	1714.22	1427.51	2640.22	2075.84	1428.93	932.63	696.77	234.51	1004.91	1683.47	922.90	1201.32	1600.35	1062.17	1594.45	1455.67	672.49	1159.68	1025.80	670.23	560.91	329.47	625.19	1260.26	947.29	573.81	397.33	371.66
39			921534.50	7746394.00	699668.43	72852.00	78730.16	31623.66	15242.30	35186.76	34115.48	12411.22	11067.52	23809.01	7784.43	4711.73	12624.84	7188.67	7128.10	9804.20	8935.11	4423.69	9561.13	5037.43	5084.88	2961.46	4353.08	3280.61	3082.48	3062.35	4871.43	1495.56	2983.92	3147.55	4896.26	4653.01	3594.18	1675.53	2021.16	1108.61	1494.50	1834.32	2462.32	1624.15	1787.43	1096.79	955.81	1936.12	1757.99
40			2430103.50	7789091.50	463044.90	12500.75	13925.21	8257.47	22770.42	20980.96	22375.26	18050.30	9617.03	11121.54	15492.03	11822.08	13317.93	12704.44	5989.56	4623.24	5185.43	5387.29	7040.13	9889.99	6981.20	4229.88	7036.19	9290.68	3484.33	1742.82	2331.78	3187.33	2708.85	1072.89	963.07	2611.33	1592.90	1234.28	1132.80	959.40	2244.53	3161.12	3326.49	3803.09	3148.52	3645.77	1086.28	141.14	638.43
41			2721649.25	16375606.00	1086231.37	22216.09	16424.12	14564.14	41934.75	19870.71	12673.95	27841.53	15097.16	15603.08	14424.23	9178.88	4296.63	4248.76	12070.51	4254.83	4544.49	12426.67	6832.84	8765.24	4552.00	5328.93	9699.35	7109.16	10665.14	11783.37	5554.16	930.96	3682.96	5314.79	6993.74	4828.98	2443.18	1667.61	1838.51	1963.92	3964.89	2727.91	5130.65	4171.39	4701.19	1437.09	952.80	636.51	1420.02
42			5593542.50	9006763.00	927307.25	21103.17	19146.51	8530.41	12389.41	12715.44	7379.67	7300.50	6038.38	6161.63	9362.61	6674.68	3171.34	3425.78	3943.36	3019.24	1423.91	1597.29	3272.21	1288.10	1807.11	1566.79	1592.56	1168.11	1338.82	897.44	2385.15	2652.02	2133.09	1024.88	1320.93	666.39	1127.80	297.92	748.04	1390.94	814.59	618.71	370.78	881.21	706.47	516.04	854.95	702.44	452.58
43			691081.00	7095869.00	415713.37	65993.38	58502.88	53167.87	26842.31	25021.08	24923.44	16099.61	11227.20	11014.02	4068.60	5003.78	6997.73	7384.61	8767.05	5869.58	3402.79	3357.62	4902.74	5745.67	3176.21	3759.88	1383.29	3567.99	8262.16	6545.14	5482.08	2440.16	923.26	1581.26	2403.84	1661.81	1442.37	1671.99	2045.50	1114.52	2519.60	2551.30	1546.12	1802.09	804.80	661.01	1409.04	973.25	511.96
44			794656.87	17346240.00	741751.68	62769.59	40862.33	43863.03	83040.07	31831.81	25831.50	29240.13	20650.92	13174.79	25431.21	69482.85	19770.55	14607.42	13801.00	7939.95	6773.66	5268.48	9930.49	2068.45	5297.67	18061.28	9426.43	7102.41	15286.34	6791.25	8297.25	8780.94	10504.58	11363.21	6734.29	7973.88	8080.57	6271.27	3865.69	2904.59	4548.19	6081.16	1378.68	3114.52	3583.53	1465.93	1445.57	3303.50	1828.93
45			1021091.25	14332479.00	445580.96	69163.37	70545.21	30951.18	24195.06	36420.37	23706.82	6170.51	12397.31	4858.30	12032.38	17456.22	6459.33	2410.10	3346.60	4491.46	13289.63	5177.20	5479.11	4809.26	6397.64	9018.21	13715.55	4882.68	9461.03	5034.59	8076.47	4476.60	3162.79	1314.08	1987.02	2630.55	5592.29	1536.55	4011.10	2783.79	852.62	3849.81	1735.24	780.92	1661.59	1082.36	5453.78	1925.70	1144.44
46			1185348.87	8549032.00	467046.31	47221.57	16894.15	19793.96	23791.56	26770.18	11012.59	10156.40	13950.66	15065.74	12354.96	13456.48	14040.81	10875.45	17819.22	10068.76	10381.34	5491.31	2468.30	7144.01	5098.46	5601.79	3206.54	4561.87	6750.75	7028.30	5958.34	7694.53	9312.29	2818.13	4282.99	2074.43	1908.77	1152.90	1331.88	3680.08	3669.88	2894.53	4525.86	1907.04	1393.49	3648.00	2807.57	3241.88	1727.10
47			455494.18	5473784.50	253714.71	14001.08	21902.25	27528.79	16734.90	13485.96	11905.53	8705.30	15804.76	9157.19	16745.56	15180.86	9071.21	15868.20	21605.21	15686.06	10428.04	7108.80	8706.85	5299.41	4988.44	2013.51	1930.87	890.79	2090.51	2436.83	5601.31	4457.52	3532.24	3926.31	2932.46	2752.35	3094.88	2098.36	1270.67	1126.93	2659.72	3909.12	3325.61	2276.00	1585.65	1232.89	769.06	673.70	581.60
48			573420.56	3631909.50	179364.31	15444.92	25650.77	20906.47	19008.75	14534.13	22138.17	5487.16	11152.78	4243.93	3528.25	1140.98	1973.81	3968.02	17568.30	12579.99	4659.01	1786.82	1552.93	2656.71	3068.57	1342.83	1898.79	5936.30	3414.16	4110.98	1070.41	1643.29	3282.68	2566.89	1728.32	1356.75	1255.36	1435.22	874.06	537.01	1243.83	2394.80	1277.82	1176.84	1939.96	687.76	860.82	242.83	772.79
49			214018.20	2225051.50	78472.82	12843.80	13113.96	13430.16	17838.74	12430.30	7619.85	10217.49	5269.38	7643.43	7523.47	4053.66	3428.02	5084.36	5715.17	3180.32	2143.72	3715.56	5448.91	4080.85	4092.40	6079.50	2757.31	3787.59	2645.63	1277.10	1069.66	2749.55	2385.44	1500.89	2702.53	3162.80	1599.66	685.13	945.75	463.75	882.07	1224.58	944.42	998.32	840.00	1202.50	1473.15	396.02	564.36
50			13025069.00	25523656.00	4213432.50	140793.31	15650.07	16962.98	15095.11	8107.23	16375.69	7072.72	7061.23	4529.55	4151.73	3774.13	2574.81	2794.10	2749.36	5699.40	1923.64	4778.55	4823.44	2808.62	1767.97	3369.48	6377.11	2760.98	2091.73	2413.73	2095.73	2719.52	1805.74	2915.97	1884.34	2499.50	2606.59	1050.89	856.60	606.16	1319.54	1255.31	603.45	1101.79	1889.41	943.83	1179.32	907.62	388.65
51			608069.31	5419864.50	163887.32	11364.91	21427.76	16966.57	9248.07	12087.28	5421.31	4034.45	3783.14	4204.65	1943.60	4407.39	6471.13	5845.73	5660.31	5955.69	2741.16	2248.76	1780.56	1716.95	4013.92	2616.63	2610.87	3255.92	2959.72	1782.44	1140.20	1237.40	1921.07	1380.92	2032.41	1406.26	1743.31	2689.49	3641.87	1972.20	1718.99	1247.61	1513.83	976.91	1132.15	1028.37	1601.98	1764.76	1324.95
52			6103477.00	21259288.00	4765503.50	124060.79	145175.92	126791.04	61546.23	28810.83	34270.44	31964.31	13294.41	2371.86	3286.89	4158.01	5789.70	5629.82	9195.91	1512.15	1306.75	1623.22	1095.32	3013.27	2410.88	910.16	3987.73	4219.40	2958.95	1425.25	6668.33	3818.24	1631.29	2127.93	1173.12	746.89	1514.49	1271.95	629.16	850.05	516.63	865.02	507.31	537.86	504.44	566.41	323.42	423.05	458.49
53			555632.12	8584814.00	269154.59	19036.18	16037.92	20337.13	20619.27	12085.59	23532.60	9859.99	12158.23	9159.94	13541.78	14471.45	10800.68	3612.60	4592.00	4314.13	6562.85	9167.10	5339.88	5814.49	1989.61	2283.64	2769.37	8276.56	3734.34	6376.08	2614.69	1820.74	3699.53	4453.54	6333.56	1954.26	2199.48	6229.10	3658.42	2193.21	1013.27	2304.49	2580.60	1187.14	1543.34	843.29	1587.42	1172.38	561.65
54			800784.00	3517276.75	103412.72	18404.54	11454.09	24600.72	5865.89	14305.53	11785.71	13758.47	3103.58	3891.37	5187.38	2061.05	12421.17	8271.90	1790.65	5422.35	3598.63	1707.39	1435.56	6221.21	2446.95	2086.73	3879.40	1080.41	2760.09	6306.41	2291.05	2348.16	1891.67	644.36	1714.63	1104.01	738.67	1569.27	980.07	1185.45	2227.66	3071.32	2521.28	1914.81	1027.63	1103.05	922.27	513.96	763.79
55			684047.12	6780374.50	410051.96	51102.89	27282.06	5533.43	21854.34	9249.34	10472.65	10387.68	8057.81	10113.42	9202.85	20728.67	10492.02	3739.54	5357.14	2178.10	3183.86	6810.53	3617.62	2933.03	1924.86	1813.45	2928.95	3587.04	1764.71	1119.89	1986.80	1477.83	4324.27	3070.88	1902.62	2991.14	1686.87	1332.95	738.04	603.51	766.20	1290.64	752.07	787.88	589.95	470.03	745.91	373.94	554.13
56			599041.25	12463434.00	1088982.50	18875.36	26480.20	10442.11	21721.45	56046.07	93017.23	28715.54	16107.16	12639.58	21833.03	16931.96	15950.34	6527.72	9999.77	17441.29	12351.99	10061.34	4305.82	2039.49	5106.27	4426.29	5012.53	6536.47	5503.97	4603.01	5496.98	10421.30	9826.32	8289.03	5677.74	3289.72	2616.80	3073.59	3079.02	2080.92	3571.69	851.86	2537.40	2330.17	599.99	1049.13	1819.11	1300.44	1607.44
57			7027807.00	11770451.00	2898297.00	573473.25	97526.42	58231.37	42126.70	44489.84	24328.34	55507.42	36774.01	10708.12	11980.67	11515.56	10760.01	10354.24	3136.42	3513.97	4863.54	3767.02	5275.34	4391.21	3270.86	2305.24	5602.98	3525.52	2459.18	2028.75	2715.78	4384.27	1423.48	828.19	5184.30	2907.24	3615.17	1054.43	1625.59	989.46	816.38	934.46	1386.36	2092.11	2076.08	2195.24	1589.68	576.44	479.55
58			1417316.12	5776010.50	447631.46	29466.97	19115.07	13008.41	9818.20	4923.00	16679.00	20025.83	6645.24	5829.25	9124.36	7950.83	1544.09	3673.62	2826.27	7161.70	5606.33	5752.56	4417.81	3879.07	8745.03	4268.94	2136.00	4272.87	2380.68	2848.79	1903.96	1225.19	2200.97	4347.74	3455.17	1144.61	1424.15	622.74	1409.24	1072.06	830.30	990.44	673.29	907.15	2333.48	1546.11	1457.28	2115.82	592.92
59			2387956.75	6500800.50	1157657.62	299031.90	242330.60	105970.88	25991.08	70369.50	49685.78	21214.29	30096.99	7882.79	5570.17	5721.39	5674.89	5996.38	3382.80	2555.41	2397.15	6637.85	5116.66	2055.18	2878.16	1097.19	3552.41	1898.70	1926.67	3678.29	2107.87	2588.41	2557.35	1946.10	2577.62	1363.97	1861.33	1940.86	1974.01	1398.40	1442.09	1583.34	2579.22	1819.93	1191.33	939.20	348.37	628.97	728.26
60			1170701.75	4492069.00	924180.31	92284.28	15787.04	9442.40	13851.56	12337.66	9554.46	20686.98	9372.95	7024.37	3179.27	2128.77	4073.90	958.81	1637.55	2570.45	1656.78	1502.72	1350.60	2033.53	4560.69	3298.31	2070.07	3463.68	1832.13	1198.60	1380.76	1473.86	2728.07	1710.91	587.09	1110.46	951.90	593.81	713.42	411.92	456.20	697.78	371.56	804.60	717.92	436.23	787.00	636.13	771.53
61			8632.55	1097065.62	60853.95	92105.45	37878.67	23195.61	37663.97	53789.41	113264.14	26718.65	3252.22	6520.08	13133.45	14397.62	17842.79	10877.46	6176.09	32451.83	18200.75	17089.40	17857.32	16973.71	18820.19	10381.41	7638.03	3556.19	13687.29	13673.19	9680.33	13427.52	1973.17	1453.82	4508.75	4400.55	2119.63	1197.55	3908.23	1344.48	1864.31	2238.13	2579.09	4381.66	1310.03	5512.51	627.44	1660.41	757.08
62			869255.50	10332661.00	2885281.50	39286.70	18577.93	19728.46	27900.20	26891.41	23557.37	16301.56	4720.96	2417.97	2144.67	1920.91	4141.71	5685.64	6256.00	5358.92	820.10	755.86	3449.09	2215.56	1776.07	3283.56	2703.88	1857.32	1256.93	5532.90	5505.44	4406.27	1721.21	1410.18	3756.78	2815.87	1531.82	851.03	614.71	1274.29	1608.10	2576.21	2663.40	1583.78	1674.32	1773.36	1326.57	1300.36	784.97
63			2328164.25	6454197.00	700458.56	12751.55	10688.95	11487.62	15505.91	9067.12	9083.47	10859.68	9252.48	11267.08	5794.19	2058.76	3766.61	5455.09	6363.18	8405.89	3502.95	3628.07	3290.87	2884.07	5521.50	6997.58	6160.34	5428.34	3359.64	1961.00	2864.37	3305.49	5500.84	2656.73	2130.86	2136.76	2174.48	1245.00	2487.84	1374.47	1872.13	1385.69	1756.24	2899.63	2541.41	987.75	492.84	272.39	559.06
64			3558347.75	8379468.50	1299089.12	77184.38	26458.25	27300.21	19950.22	16991.27	25286.18	34028.95	40256.90	11938.71	1898.33	3325.44	4221.31	693.73	2353.36	1657.37	1451.60	2281.20	2706.00	3000.21	1962.93	2022.00	2149.34	3070.18	3300.66	2486.89	1713.00	2229.81	1453.01	992.96	1056.55	606.20	930.44	577.29	1255.59	737.01	772.51	775.56	262.26	771.06	1007.97	719.14	1169.32	435.95	402.55
65			2742364.00	38085004.00	2367387.25	54332.39	23305.85	36599.10	16531.04	32009.56	28755.88	27597.71	46034.16	21989.69	13965.27	19047.42	11412.20	13983.97	23008.03	23903.02	29440.65	10539.78	12877.08	10609.19	6170.26	12908.04	14513.66	10377.63	15843.51	8890.90	5783.15	9828.41	9863.42	8788.04	7457.76	6439.12	3766.35	6891.29	2898.05	1305.66	3122.09	5215.86	3378.30	4829.99	1860.37	1507.57	1478.66	2885.19	1900.16
66			5288330.00	9492106.00	1552000.87	12274.92	17500.02	13934.25	27985.19	5531.75	7359.66	19523.64	13772.15	5356.93	3416.26	2446.71	5047.74	3809.10	1139.40	1250.29	2039.90	1849.83	3627.84	11313.02	7051.83	4527.18	4444.00	2402.66	4184.50	2567.51	1888.41	549.23	2679.39	4145.62	1228.08	1530.00	1352.22	1463.18	3006.33	3491.28	1940.95	1929.52	1403.65	1857.85	1634.28	1403.62	1335.87	957.00	661.14
67			4180500.50	11063697.00	1000287.75	36376.13	11317.08	14252.68	15035.09	17608.88	5522.68	5508.95	18323.99	12200.03	11874.82	2092.16	6249.73	7966.70	3395.37	3136.13	1510.24	2960.59	6752.42	2891.89	3129.62	3887.03	1742.45	2574.39	2985.90	2102.85	3165.97	2327.13	2055.82	2952.67	2397.17	1964.30	2553.72	2603.58	1816.88	1734.38	1199.63	459.13	565.95	790.79	1090.69	337.02	529.28	420.45	462.84
68			61011.27	2810286.50	161361.96	71350.25	27798.95	30529.47	32073.35	39815.55	39496.19	17152.94	9214.01	15287.57	24226.79	14831.60	7695.55	10829.37	8271.96	6676.28	3062.21	2709.08	5276.36	8383.36	8598.65	4279.78	7088.68	5245.23	4233.08	3131.31	2907.72	4085.95	2925.30	2765.77	1941.38	1901.17	2170.36	4484.09	1729.88	2198.43	1658.95	2192.06	1528.78	1390.09	1027.89	1674.31	1527.30	664.50	2077.83
69			646725.56	9449047.00	831487.81	89081.38	23787.60	26117.48	20287.49	34425.59	9030.68	7780.88	8451.70	2844.89	5940.32	11353.47	4145.35	3549.05	5520.88	4971.36	3778.41	6626.66	3809.14	3063.85	1669.21	3910.22	3937.92	3311.92	2392.27	3149.63	3959.14	1514.98	3617.82	2902.05	1442.04	2251.62	3056.11	1422.99	1892.65	1673.01	2148.42	2401.82	2092.68	1959.91	1951.08	783.58	1981.34	889.05	1378.87
70			419062.28	1756651.75	632456.62	32731.57	21464.68	15354.55	15930.74	11639.78	21684.94	15968.54	9599.03	5266.89	3922.95	4745.46	4097.72	4598.96	9865.68	8417.91	2836.45	5292.24	5081.12	6028.34	4951.03	5996.66	4935.74	8539.79	8814.03	8748.26	5900.65	4788.17	5140.81	2236.19	5384.34	2969.97	2674.17	2280.81	3666.44	5620.42	7599.39	2826.99	2151.87	2295.53	2310.50	3345.27	2200.77	1156.84	881.37
71			59305.05	2511016.75	89102.80	5979.49	13690.62	8435.19	6098.90	3336.60	6014.00	8716.41	7242.32	6361.32	5686.76	6722.38	3659.11	2996.99	2222.90	2545.42	5682.93	10143.24	4833.83	2274.46	2798.82	4159.11	6495.36	2954.91	947.02	3842.25	3354.03	4083.15	2295.77	1225.16	4336.69	1618.26	981.32	1581.71	1615.63	1415.53	1205.94	1081.12	799.16	776.61	1354.33	1834.43	2689.20	953.48	748.73
72			1476324.25	18726550.00	2024238.75	33938.16	11054.12	9869.79	9687.38	8813.67	3942.78	8615.26	6218.51	9095.13	4796.99	4777.73	6967.44	4008.42	3670.39	3547.57	3453.97	2699.72	3010.09	5335.45	7279.75	2705.86	1588.21	4248.17	5585.61	3649.02	1288.54	1658.01	2750.19	4989.02	2455.85	2263.26	2146.47	3034.33	2801.47	3370.41	3556.20	2310.59	2197.65	1064.73	2095.97	1425.71	1530.28	1128.29	1192.78
73			2556452.50	4684636.50	353768.15	22131.29	13784.03	7740.65	4274.70	9881.92	13869.38	15191.86	5568.85	6471.74	14041.79	18471.17	10144.63	7696.71	3365.83	3477.99	5695.12	6504.24	4351.87	2510.12	3458.41	2324.29	3991.45	1571.74	2611.31	2546.03	2863.13	3770.04	2732.68	2596.92	3339.43	1576.95	934.92	6969.23	6726.70	1995.87	904.13	2497.48	3320.54	2953.16	987.88	2058.59	3319.98	2610.39	1763.57
74			1290346.50	22206696.00	2591315.25	87889.57	73650.00	46594.37	30960.12	54297.53	29658.90	38931.59	13751.92	5327.73	8006.83	12474.99	14933.91	7132.78	2561.59	3574.44	5225.49	8034.96	8810.90	3089.77	4520.17	7031.15	8118.23	8538.55	6857.21	3244.29	4757.96	4240.75	4492.16	1381.69	1777.10	3461.76	1900.31	5789.67	6452.06	5625.46	3233.66	4824.98	3980.69	3293.71	1720.60	2283.66	3185.74	4240.71	1887.02
75			246776.34	2270519.00	85839.54	37451.29	63052.14	27506.68	15510.06	30331.56	20983.93	14428.42	25601.47	27398.25	19238.32	9463.45	6457.36	6694.83	16843.37	9678.00	2545.89	2014.86	3506.95	5797.90	6036.83	5090.86	13111.89	12153.51	2207.75	2942.81	3935.94	1942.93	2465.12	3299.04	1459.59	1113.05	5731.08	10615.15	6140.95	2009.18	1022.48	2684.86	3773.54	3943.68	4513.85	2453.84	1186.37	728.51	740.43
76			154090.09	2824255.75	171735.46	21673.69	11869.35	15229.08	16062.70	18945.02	6077.88	2562.69	6163.63	7691.18	7565.44	3715.66	3632.14	5573.44	3024.86	2538.60	2450.38	2495.03	2545.63	1942.92	3880.76	2504.80	1825.62	1452.56	2260.35	1671.45	1554.98	645.72	501.72	907.60	1018.59	878.14	1997.13	1740.84	1280.30	1391.87	721.26	968.66	1040.42	964.56	534.67	465.97	452.73	339.93	1125.08
77			4820499.00	11111193.00	1509095.37	185182.60	17097.86	19127.64	16911.79	18627.79	18742.81	14442.26	8345.66	11037.45	9103.21	5987.14	5385.06	4284.18	5305.49	4986.82	5789.32	3969.14	9095.17	9766.12	3148.02	2158.34	1423.12	1525.12	2454.58	1700.69	2022.95	1920.95	675.77	1474.24	1436.92	1316.88	928.65	730.11	735.15	916.49	1806.23	815.02	1535.38	1600.29	1028.85	896.06	1085.51	775.88	1039.04
78			1430319.75	5572470.00	651719.12	76804.39	127701.50	108214.78	49712.46	31845.20	30287.08	23972.32	26520.31	4203.21	5831.50	2627.62	2967.34	1638.67	1143.94	459.75	765.89	457.29	750.99	518.01	1245.90	394.73	1236.39	1304.28	824.55	1263.40	444.26	392.49	683.61	1137.20	1277.03	1047.81	917.77	350.93	360.27	564.78	192.50	255.44	449.50	412.90	267.05	652.94	468.90	451.36	414.53
79			1998235.62	3812912.50	611886.75	40653.47	41307.93	41292.53	24895.36	6039.22	11342.05	23842.11	5362.07	14993.77	18627.56	8565.10	3553.60	9456.47	8506.37	9106.89	7562.03	3329.71	3786.98	7414.71	7137.99	4584.29	5022.74	5670.37	7016.81	1353.22	2114.82	2382.40	2701.91	3617.75	1895.29	1736.34	1745.73	2569.24	4204.07	1328.77	662.06	467.43	991.04	1195.34	969.59	604.84	979.53	1373.86	1759.68
80			1124610.25	17206816.00	727865.50	50652.23	47064.53	34001.43	18670.19	31692.54	29797.96	28424.97	34178.50	12442.50	10979.11	18428.52	10504.61	11328.61	16712.72	16887.73	8725.50	7059.16	11171.12	14949.09	9759.02	8332.33	10898.86	11725.47	9738.30	3795.80	6529.47	5876.84	10493.70	6868.06	4768.91	6661.83	3205.85	4412.27	3501.24	3905.38	1628.99	1602.38	2976.68	1911.84	2335.86	2604.56	3315.54	2390.42	1024.90
81			2236994.00	7893476.50	1620559.25	47781.66	51321.82	38109.09	34079.69	12725.83	7623.72	8455.18	9007.29	2935.09	1547.69	728.01	497.68	1228.55	1111.49	1504.65	701.12	1049.53	967.24	1011.73	778.69	1392.11	1674.91	732.76	640.24	582.84	388.22	828.49	765.04	1011.81	706.81	586.16	287.13	397.56	565.36	551.28	323.32	624.00	788.01	724.98	614.97	341.40	209.29	508.33	506.74
82			7741707.00	25435264.00	22993488.00	2122696.75	43891.84	52542.78	20949.22	50059.97	73803.21	37131.00	29504.98	10978.79	2806.98	5393.94	2730.62	2584.11	1895.50	2152.84	2518.61	2113.94	2519.15	4582.64	3295.88	3268.70	1847.90	2757.94	2570.93	1707.98	2536.69	2700.01	1651.12	432.96	801.93	1106.26	3632.50	1238.30	1108.90	3511.39	1899.89	879.54	1340.22	943.21	858.56	685.64	358.31	324.79	538.92
83			1010689.62	5217646.50	705749.43	48175.87	25229.38	20607.17	10132.07	10196.62	7804.44	3488.19	5216.16	6920.63	8887.26	4131.38	1776.95	2921.45	2528.79	3238.01	2567.16	2528.05	1710.04	1191.50	1483.10	1307.76	1204.39	1606.66	1663.34	803.12	600.15	1602.64	1519.68	1757.57	3651.48	2119.56	959.45	1546.45	966.41	510.12	767.18	776.58	728.10	700.41	466.24	399.84	530.13	677.88	775.15
84			864192.62	4065989.75	175672.62	11841.31	13489.59	10312.42	6830.25	5619.59	19280.63	5481.12	4497.06	5270.24	7550.08	4027.53	6570.74	2274.37	3941.35	1107.63	3984.82	1780.70	1535.78	1829.24	1139.02	2837.98	901.85	415.81	639.54	569.96	452.38	1061.89	3851.00	2927.28	1340.51	865.66	1237.25	569.49	694.44	737.31	988.13	2259.66	661.36	553.06	586.23	406.86	1190.96	1096.29	655.97
85			259999.20	2170953.50	144867.50	34251.23	41058.20	23970.31	13659.15	8260.24	27827.09	24472.10	6950.59	7909.96	8808.71	14242.10	8366.65	6727.92	4711.92	4137.66	4415.53	6483.26	2055.16	2788.33	2401.44	2960.68	1431.36	1644.44	2029.98	1758.37	5863.24	4326.35	1516.78	1132.07	1980.05	1651.77	2692.19	2199.32	2020.80	766.12	657.30	890.98	1576.11	1388.17	834.34	618.25	1046.22	1390.29	618.09
86			1156325.12	5439239.50	221613.23	8082.64	19541.15	27836.52	14714.46	18256.66	14895.21	13107.47	9864.78	6598.89	11028.46	7980.30	6840.75	7255.38	5024.07	4277.95	5671.62	3953.40	2118.95	3710.08	2595.39	1619.61	4353.84	4050.22	1603.73	2488.96	6598.48	5275.70	3274.14	1723.88	5371.30	6707.37	1819.05	881.86	1967.71	1574.68	1969.65	3720.99	2298.26	1685.60	2441.13	2346.30	677.06	951.90	705.89
87			980492.87	4490653.00	714533.18	44144.32	25605.97	38084.43	41870.17	33830.56	26277.01	32827.71	21670.91	13266.92	2084.43	2149.88	2135.98	1515.41	1723.80	4316.10	2936.15	1947.30	2602.38	3089.98	3511.36	2436.66	2354.22	3641.24	3420.35	2741.68	2769.66	1919.36	1073.94	731.31	1022.26	1125.90	926.35	976.28	1003.52	778.84	714.93	545.42	734.50	702.41	405.62	198.28	323.17	288.41	185.54
88			4905924.00	9918443.00	1039241.81	16590.19	7849.99	1441.29	6179.07	13119.59	21225.92	9583.50	3545.90	1313.05	2891.48	4877.47	1839.47	2291.52	3886.55	3569.37	3551.43	3699.43	2553.23	3067.69	2751.09	2768.20	4564.30	4253.05	3080.00	2197.77	2467.97	1189.82	630.57	2025.59	1103.01	1959.84	1423.51	897.06	897.09	950.11	1284.04	1219.16	775.84	477.59	727.80	1006.32	749.78	619.33	365.59
89			955680.37	9477826.00	403565.53	25158.07	27912.55	26882.54	20748.32	33307.29	18926.53	19318.13	10305.49	9577.10	5356.98	14709.84	12774.04	13657.46	8705.93	5886.56	9096.79	9023.79	9623.97	3836.17	4291.48	3589.26	3099.40	6981.89	5819.15	3999.83	5445.06	5753.81	4811.72	4364.80	6555.41	2499.97	4720.58	3117.66	3270.65	1403.62	2090.88	3175.37	3928.24	3604.80	1998.46	560.10	781.93	1450.97	1378.94
90			280526.25	3739847.25	501819.68	82362.32	21841.29	8543.16	10155.72	7945.90	18955.22	3999.87	6001.58	3064.28	1368.08	2488.22	2500.02	3341.84	2218.97	2556.20	491.97	790.92	1336.53	1369.81	1386.34	1305.97	674.45	603.24	460.17	439.60	894.20	679.38	903.01	1132.71	772.24	619.74	417.25	371.93	582.87	356.40	512.64	390.31	206.84	362.88	226.39	367.81	406.00	671.25	408.29
91			237963.21	4548008.00	475342.25	153743.92	177826.78	51393.71	19166.66	18174.99	24144.93	6054.18	3653.90	3381.80	10536.67	9395.40	6461.72	2717.33	1999.62	4620.04	2169.08	985.58	3604.39	1520.39	5931.25	4928.24	1787.20	1317.40	756.20	2373.59	2378.99	1961.32	1768.27	1016.62	1976.39	650.66	801.66	532.70	1263.04	1458.48	823.36	1253.36	972.91	422.76	1808.83	1839.58	1113.26	233.40	631.63
92			635534.81	3236619.25	137014.20	19443.50	36577.32	12495.33	6000.39	4874.19	4785.32	11854.85	7040.58	5544.55	3279.97	1590.75	2970.58	2402.94	9771.71	3583.45	1486.58	1352.37	780.99	2029.41	4459.85	2862.76	1815.31	678.24	403.12	2519.71	2274.69	1891.92	854.20	1727.51	1411.60	1274.13	955.48	548.32	477.86	950.91	1475.65	835.08	450.11	214.55	518.27	514.88	131.43	315.30	766.93
93			242472.57	2050157.75	109259.61	21139.97	18039.17	22300.51	20395.10	20663.92	18942.75	14885.41	10912.71	5852.13	5917.51	6620.59	7052.48	20598.77	7969.08	10304.74	9271.65	6387.15	6065.20	7442.63	9306.97	10665.45	6199.08	3928.92	3045.49	4572.37	7363.56	5549.92	4092.45	6043.86	3045.65	3447.48	3964.18	3392.76	2061.11	1341.22	3790.42	3464.71	1925.07	2773.82	2697.50	2072.26	2173.66	1526.12	1822.34
94			372945.65	1383020.25	117998.53	24206.11	16854.19	12564.24	8778.15	8534.13	6378.57	10456.41	4529.89	3204.18	2790.60	2558.58	1578.63	2420.15	1754.41	3115.23	4682.34	2604.13	4354.21	4441.20	3167.57	3141.84	2862.60	956.80	1197.24	2272.01	2198.32	2276.91	2798.21	3059.68	1850.13	2237.14	559.25	906.34	1900.04	838.28	977.92	1196.92	1353.31	674.46	646.96	946.81	1387.81	498.18	707.55
95			359348.28	1743548.37	92430.18	6389.16	6584.65	6734.55	2856.22	6266.42	5512.81	2820.92	1704.68	2893.15	4517.38	5384.41	1635.89	1213.68	2129.42	1859.64	1278.23	2236.57	709.53	633.64	2013.55	1301.41	218.13	1731.48	2315.31	1000.56	2230.47	1868.58	956.97	1131.83	710.13	755.74	899.52	475.42	1008.61	1085.29	715.47	848.03	558.36	359.62	332.77	730.14	175.96	301.19	235.52
96			643754.12	2544553.00	96724.78	60544.01	37063.36	15944.04	16511.60	11033.85	14504.83	22082.02	7464.89	17116.39	10189.67	9844.39	13888.51	8373.09	6122.34	5928.03	7504.63	6235.95	6101.88	6140.34	5275.36	2298.84	3128.71	10040.32	6086.96	5570.42	3508.57	2281.52	4119.68	3228.51	2546.88	4122.13	2401.36	3534.89	2310.99	2417.86	2773.07	2102.48	1450.07	680.53	2105.34	2642.62	1333.36	843.59	1741.45
97			407234.96	4325634.50	163955.35	30886.68	26109.73	14750.65	10111.21	15040.36	6596.57	8698.91	8140.29	4087.35	6970.90	7166.53	6528.86	3361.11	1989.60	2312.68	3804.70	2481.19	1913.06	3808.22	2808.32	2132.73	1897.70	1485.81	1754.85	1125.75	3473.12	3459.73	3130.59	1997.39	1653.87	1568.77	763.73	1601.27	1021.43	1134.96	870.89	854.07	786.41	750.52	1259.94	521.30	1259.05	700.79	717.85
98			4813784.50	11908962.00	942130.06	69798.94	24872.75	10440.32	8696.00	21030.00	20757.39	12665.79	6834.76	8982.26	6440.51	7194.53	1925.02	10409.56	9998.67	4390.95	2905.07	4002.12	3332.32	6994.66	5026.21	5352.03	6896.16	3900.92	4805.13	4099.16	3779.59	5219.71	3126.11	2818.95	3965.67	2337.66	2845.94	2831.15	2474.85	1244.53	898.47	2541.26	2649.68	2448.79	1667.12	886.33	661.90	879.78	1106.73
99			7658122.50	30566174.00	2629581.75	99914.88	80749.92	159013.00	76465.30	40170.52	36792.42	32746.83	29160.38	27102.01	5468.37	26874.47	16268.25	12055.04	4810.96	2757.66	3866.12	5182.63	7702.26	8756.49	8264.23	5188.54	7599.02	4032.36	3672.15	2565.83	3926.08	7874.61	7879.59	7204.09	2937.21	3800.27	4708.60	3715.58	2242.89	1884.47	2133.47	1323.59	1671.75	3332.44	2567.19	1528.53	1867.54	726.40	1599.17
100			2092460.50	11143376.00	505955.43	28723.97	21967.80	5773.96	20115.03	10717.11	12121.85	6426.58	9672.02	12529.33	9826.13	7177.47	15843.80	14746.59	11672.07	6504.00	9276.00	3166.96	9008.25	4643.45	4260.17	4562.74	3896.52	11457.96	6553.27	3844.36	3229.13	4581.09	8692.56	4296.52	2344.41	1801.94	3660.58	2992.79	2801.46	1548.08	1710.74	3541.49	1148.72	1812.72	2320.67	1146.13	2154.01	698.21	799.27
101			4544628.00	13153222.00	1026485.81	69187.03	14172.64	3743.21	13840.32	5329.35	3808.56	5739.55	5593.84	8236.92	14427.64	11339.90	2619.78	1958.09	2186.68	2291.95	1704.04	6233.70	865.10	2010.28	4306.09	5333.40	2481.77	1312.42	2397.46	3285.47	1830.41	1167.31	829.20	2643.59	2729.93	1206.69	978.37	1128.98	1545.42	1335.71	2033.82	1165.96	554.23	798.90	739.41	717.08	257.63	685.65	1416.48
102			2072104.37	6917341.50	977466.50	55550.27	18427.61	27728.16	42111.25	25337.32	26854.86	42558.03	18101.24	2948.96	3000.73	3532.08	1815.16	983.71	747.66	1407.09	2143.59	2419.17	1911.28	2442.80	1269.48	855.82	725.37	987.92	1771.95	1296.60	766.55	679.51	647.97	661.60	870.41	1031.18	1085.12	735.81	680.20	485.11	408.75	340.94	279.67	287.58	633.83	690.31	732.57	446.79	403.24
103			2834599.00	10793834.00	4540381.50	158813.51	35429.41	37428.23	71635.40	68322.70	38788.19	24688.51	24498.83	6632.88	2016.31	1270.44	2499.98	1729.92	1571.55	3408.07	1681.59	1178.72	1443.47	1301.36	1442.99	1225.34	640.13	528.21	759.97	1029.54	727.27	538.19	431.30	906.77	1129.26	1654.16	1500.02	734.80	870.31	457.65	223.34	358.97	378.13	557.56	259.64	244.22	443.16	347.01	114.70
104			1075749.50	4935879.00	298986.15	26160.91	64411.82	50422.83	54433.19	39959.50	37603.07	21460.74	14364.81	3698.52	2271.95	2981.35	2320.22	1833.45	920.68	917.51	894.63	1492.48	1684.87	908.25	3487.78	2265.81	774.24	721.26	1375.07	666.63	907.54	621.44	814.86	574.16	521.56	199.09	1410.45	1451.25	2039.21	359.35	487.89	1047.27	1389.93	222.99	543.59	1650.18	1568.23	1209.09	1138.87
105			704860.06	4806744.50	301412.21	10668.77	12242.21	10391.12	18425.06	4730.69	6918.71	4654.57	3722.71	15023.58	4233.94	6289.40	8560.02	6451.18	8449.22	1536.64	1784.94	1182.44	913.70	3706.74	4118.45	4516.39	3067.50	1714.56	2758.53	1778.27	1012.12	2276.58	1363.65	3170.38	1783.48	3202.04	2470.50	1206.95	2236.71	884.49	1604.81	4093.79	4306.58	2570.65	835.79	1103.82	2589.76	2115.41	941.40
106			381130.31	2267847.50	383984.18	101854.96	64681.03	55321.86	41716.08	24454.07	32925.39	31066.55	8778.65	3659.97	4172.55	5630.07	4791.11	3771.32	2554.91	2178.10	1110.16	1105.95	2197.46	3454.52	1013.81	1171.01	3054.86	4139.76	1840.19	1745.70	1387.85	743.68	648.17	1454.52	1404.37	617.13	243.12	553.58	728.31	342.07	1053.75	1022.94	407.47	326.43	450.76	425.47	351.34	321.97	360.44
107			807921.25	7547578.50	663373.81	42622.58	52264.39	26280.71	40789.48	16150.19	13135.02	14710.10	19876.01	6289.97	10356.19	11491.84	4662.31	4793.31	8891.73	18380.85	5222.24	3709.23	6225.20	2820.82	1758.95	5819.70	2523.92	2973.36	7365.34	3445.03	2366.05	5295.95	2912.96	2134.34	1993.21	2964.51	3926.89	4164.69	3472.02	2540.82	3403.06	1409.82	1338.24	428.82	826.94	2043.73	979.07	508.58	1844.09
108			1882349.87	14358240.00	1055136.87	20177.59	23639.25	27103.85	14189.03	19497.23	14716.76	19711.30	14653.73	25579.52	18650.71	20468.44	15055.53	15391.11	7820.34	5346.40	14441.85	14519.93	16426.65	6747.72	5442.38	7064.39	9593.25	4293.97	4954.16	3803.47	6628.52	2869.51	9252.15	4652.76	1982.22	4661.34	3957.02	2667.42	2788.79	1793.30	1756.98	4010.24	2846.66	4413.56	3079.57	2350.90	2687.27	924.25	2431.05
109			528834.62	3019769.75	134141.76	12620.20	8302.30	6495.32	14625.70	19850.98	14045.81	16512.38	20393.30	13497.85	14674.38	10663.60	7049.70	11320.60	10113.05	3718.63	5561.55	6568.81	4657.34	4391.36	2308.41	7039.93	10613.48	11561.45	17213.58	12338.89	5106.62	5076.66	4543.08	3209.55	3795.31	3762.32	4081.74	5292.69	3135.09	1908.89	2515.11	2411.49	2673.66	811.18	1793.95	2117.28	2113.78	907.83	1607.50
110			256229.57	771881.68	65904.93	5531.21	8516.05	19577.77	18735.86	7173.81	4757.80	7540.77	2850.98	4819.33	11047.89	9005.95	8939.94	5915.53	4435.43	10736.20	7632.57	7083.86	13555.57	13667.81	12341.46	3870.87	9356.26	4959.78	4548.92	2865.90	1624.13	5105.23	5211.33	2638.71	3823.79	5671.27	5840.11	2370.72	1533.29	3417.75	4364.25	2135.55	1465.73	1858.24	1276.67	1847.61	929.97	970.06	997.53
111			512781.90	4149945.50	213109.28	13460.63	22979.10	11828.09	20461.29	7222.07	6480.49	12597.22	10774.31	6285.36	2188.09	4332.85	6848.14	3136.77	4747.28	5789.05	2281.24	2056.05	2067.52	5493.33	6723.86	3036.53	3253.19	1178.49	920.83	2927.10	2341.82	1132.48	1500.56	992.28	906.07	678.35	932.29	519.83	331.45	1220.30	1365.86	1282.84	933.25	331.19	1420.81	604.97	564.98	656.72	598.46
112			1241590.37	5197823.00	260194.28	27130.50	5590.43	11025.12	8883.76	8203.48	8789.55	7590.51	3652.81	4198.20	3717.08	5788.65	5567.51	2954.03	4829.98	4775.90	9401.02	4243.47	2418.70	1834.12	1032.59	2392.83	7156.31	2219.71	2690.56	2734.93	2952.82	1314.68	968.18	3028.84	1772.36	1781.89	2190.46	1638.08	2212.30	1394.99	957.85	1701.12	2778.50	1163.41	856.82	1338.68	870.10	273.03	207.90
113			14786145.00	34147916.00	5843272.00	30879.47	8072.92	5619.49	14645.53	15942.10	14316.88	21064.51	11152.67	14479.21	10412.13	7331.63	6605.32	5164.19	4008.84	9937.71	4904.30	5860.11	6494.95	11311.78	11324.70	7512.00	14275.74	11700.76	5845.49	4266.09	3847.67	3699.60	3516.63	7052.09	5999.16	4035.07	1286.12	3286.88	3327.32	6855.45	7955.13	4085.01	2019.87	2879.75	1343.61	1423.01	553.95	681.95	1792.10
114			1207859.62	3723392.50	432578.40	53066.98	16741.56	7289.89	7665.37	11623.59	14262.67	13687.14	17607.92	10312.77	9223.85	4260.10	6756.48	20902.29	19350.99	21518.88	9831.79	3278.57	3225.56	2965.45	1791.70	2603.47	4981.87	2297.97	2313.21	2522.29	2022.84	4989.26	2140.82	1856.66	2273.88	5674.02	4969.73	2000.65	2329.91	5092.73	4857.12	2671.15	1706.85	1031.80	848.82	426.27	1509.46	1255.35	912.54
115			1793003.00	9394222.00	914819.25	38222.66	26271.36	10807.85	9523.42	11776.73	4502.66	5785.88	6089.91	5658.20	4974.65	2196.23	1832.27	2863.37	2146.22	4659.55	5481.76	7372.57	5158.40	2871.82	4655.99	3345.97	2253.69	1901.33	1266.30	2843.93	1086.73	1123.05	3478.89	1349.41	1233.00	2053.53	1180.62	1118.57	1521.66	1887.83	2325.36	933.06	926.17	807.49	1239.55	1492.34	1122.38	1374.39	1102.74
116			1324417.37	7650711.50	2310100.75	131673.23	21052.30	7607.47	8463.55	10422.15	9453.15	9762.57	6596.65	4068.61	5114.82	2360.36	3602.61	2041.45	4294.74	4002.15	6183.13	6223.37	4632.96	3567.90	3177.10	2390.39	1765.79	2897.46	3678.11	2004.05	2683.22	2089.73	2101.57	760.24	925.62	1167.80	3077.87	2517.24	1249.63	687.53	893.93	2553.61	1958.32	1284.55	927.47	961.31	779.31	768.40	291.89
117			6531043.00	17624728.00	1537819.25	47344.40	15735.16	9828.18	11984.87	19934.14	53283.03	25552.15	1639.70	3025.59	2958.64	2668.44	4612.77	5155.36	11507.20	3871.00	3246.52	1769.64	2335.62	3269.05	2150.15	5099.22	2262.61	2536.05	3486.52	1974.56	1663.97	1345.32	3509.70	3403.58	3481.96	1413.43	1984.43	1631.63	474.95	701.04	2119.65	2664.54	2901.50	2071.10	746.98	536.30	680.79	624.87	1525.02
118			2207669.00	4650339.00	459834.12	15273.22	18992.66	9600.16	9240.44	18060.05	17748.58	9137.81	8080.40	7443.91	5447.92	5125.88	7920.90	3674.47	7248.58	4093.09	5403.89	4189.40	1754.95	4830.95	7565.80	7014.35	6711.76	4428.89	4995.00	8659.73	3206.05	2019.38	3533.60	7680.35	8081.86	2429.91	1842.74	3002.18	2258.97	1143.10	2142.68	1961.78	2599.25	956.75	382.50	1057.49	1070.92	1622.05	967.06
119			322629.53	3780225.25	148592.23	20529.58	8210.87	8682.31	10503.72	11081.25	7567.66	8314.50	4971.20	7164.62	4215.91	5960.20	7453.98	5130.30	5657.09	1934.84	1407.11	2850.00	3821.71	1046.84	3480.14	3633.01	1489.66	2123.95	2524.99	1581.56	2508.80	2236.86	1396.33	4028.25	1676.59	2013.99	3041.38	1552.11	1305.18	588.34	1023.36	714.05	1630.92	1232.11	586.20	457.61	1023.08	1082.44	1333.38
120			1404608.62	16772366.00	928776.93	15981.69	15155.22	32656.79	14305.49	13492.37	23890.77	30444.74	19836.66	21092.99	11549.06	4186.47	9853.44	9066.52	13227.13	8029.49	10315.20	9540.26	18255.12	14669.92	5073.36	6889.36	8087.33	5634.58	7895.20	4326.79	5608.95	4227.13	2590.75	2672.43	2112.64	5929.86	3901.07	1655.68	5584.61	1736.65	1313.03	2250.03	4365.79	3044.10	1972.27	1825.59	3068.04	1067.72	2073.60
121			286532.06	6669189.00	1122205.87	78594.86	16551.50	14667.34	5681.66	7406.03	10051.91	5551.37	5107.69	2497.21	2755.57	2246.92	581.31	1553.64	1700.41	2358.89	1515.87	1385.96	1102.97	3105.87	2688.34	1819.70	1478.65	1260.06	1997.41	2189.29	2391.77	2754.75	2280.16	1787.20	2319.80	1686.63	2000.10	1073.84	538.28	426.20	540.25	128.46	268.39	521.10	749.84	704.75	787.89	540.14	282.92
122			406985.59	5649003.50	378877.28	10334.30	19515.25	17510.09	6294.34	14224.06	9355.52	6525.49	10753.28	3764.69	1599.54	3891.29	13097.46	4364.63	4583.35	3836.67	8119.37	6373.91	4921.45	5770.03	5296.19	5040.14	3109.14	4597.55	4849.12	3236.31	4090.88	1684.07	4487.49	2151.05	1786.25	1987.88	1378.34	583.37	1186.35	1033.57	1239.54	1215.96	2100.88	2006.92	1534.35	379.91	924.69	1042.74	589.52
123			1497749.50	7530336.50	302552.81	7934.14	11092.17	4802.93	5355.83	6643.15	12719.29	13258.85	14770.79	8612.59	14174.26	14502.99	17990.40	4030.49	5910.33	5765.29	6004.08	8916.77	2820.79	2737.44	4060.99	5386.61	2035.98	2713.60	1631.19	2149.20	1162.80	2868.90	2829.76	3095.20	1887.46	2275.59	2172.95	1079.08	1263.38	626.80	2060.89	1047.10	741.93	894.04	1287.66	1354.57	728.76	847.79	412.26
124			1238915.25	4785707.50	392795.96	135777.18	286779.93	102812.33	18021.16	15798.71	25500.54	17103.34	32689.23	23752.43	32308.13	27975.24	25347.73	7860.63	5329.35	9641.70	14077.25	5462.34	2223.16	3708.20	6215.95	8503.88	10862.75	11568.51	10420.36	13060.04	16983.67	10096.47	10310.88	11792.81	3727.81	5003.71	8113.85	7263.10	4817.45	5165.57	5498.36	3292.14	3817.18	2321.48	1595.06	1250.32	1196.59	1689.78	2365.31
125			2587134.75	16767292.00	1037053.25	40613.26	51066.07	56469.26	68100.72	41478.26	62248.81	13816.95	7818.64	10430.28	11108.79	25097.49	10059.51	1173.08	1863.66	23929.13	6481.08	2059.83	2087.12	2502.22	2398.05	1595.55	2357.09	3795.56	1154.79	2960.41	3519.61	3367.49	1977.88	1367.68	847.47	2437.66	1230.93	2097.21	1313.39	1874.05	5739.58	1270.63	599.31	1148.57	1241.66	1442.67	641.64	553.85	817.79
126			9549081.00	23137374.00	11771841.00	592952.31	48958.83	16159.58	17933.76	13317.52	24607.46	14566.06	11508.19	7362.62	11243.89	12126.87	7935.81	4588.50	5680.13	8769.58	4689.64	12198.36	14464.26	11566.95	12476.65	5978.98	8065.58	8771.45	4161.62	4159.07	8522.73	10092.65	5891.13	5157.35	2937.70	6471.78	4696.07	3111.55	3125.89	5125.02	3461.22	2267.98	1498.48	1608.85	4967.05	3922.98	3561.10	1859.20	3357.54
127			621950.56	6737742.00	259110.96	24616.86	16930.90	14513.08	19977.61	22538.69	19435.24	17026.38	18058.80	26986.23	27459.65	33106.05	14928.41	10929.97	15396.98	3795.01	6834.46	12765.85	6285.65	2856.53	5041.64	9603.13	10425.45	6662.59	5276.14	3287.68	8119.64	5329.71	2690.98	2444.89	3390.22	4681.04	6172.09	4083.69	4591.70	2753.08	1180.22	3202.17	4169.98	2953.66	1271.62	1496.13	1265.38	2436.05	3485.51
128			4300051.50	13170245.00	949326.25	20838.99	21759.37	20130.48	9445.70	11050.81	4900.28	8158.71	2420.54	4668.25	3951.28	5417.30	6668.39	5019.31	7123.55	5173.83	5306.19	2359.40	2528.88	2538.02	1949.15	2491.44	1591.22	2046.79	1551.86	807.68	1003.70	1658.12	1488.83	1142.06	1195.76	720.48	2271.32	1649.15	1296.01	877.74	376.66	2318.86	1648.74	933.62	869.53	1276.21	2200.05	1851.97	1387.49
129			768110.00	1151190.75	226137.20	27450.22	38724.26	18837.51	14311.51	20677.40	13302.75	10068.50	2521.18	4193.62	4205.88	3256.61	3584.46	3439.84	2721.19	1286.02	1896.03	4455.47	5172.14	3344.91	1424.29	773.90	2760.22	6654.06	2028.32	1621.00	1874.94	1330.30	1523.67	1068.53	887.49	394.99	836.13	2557.29	2877.91	1252.84	428.40	916.39	1628.83	1131.81	385.53	510.28	1386.95	649.10	392.19
130			1096208.25	14137191.00	775298.75	8882.40	16070.32	17981.11	18386.66	12869.85	14273.15	6153.14	3594.31	6229.30	5942.78	3004.49	11044.22	8248.87	2575.18	2793.08	3574.81	2833.81	6060.29	1869.51	4332.55	7077.79	1695.57	2596.22	4469.06	3384.79	1612.39	2774.14	1804.01	2072.94	557.75	724.04	1501.05	2298.44	1838.20	5942.85	4011.91	1221.19	256.27	535.37	907.95	888.80	948.40	933.64	1848.91
131			1007395.56	3954791.00	221308.79	29688.41	22010.10	7053.18	6505.20	15579.42	28540.34	20093.87	8457.69	4629.27	4119.42	4494.70	6377.92	5746.17	3479.12	2778.73	3229.04	1416.68	3279.59	2750.66	2533.66	1489.40	1328.07	2450.81	6381.33	5157.55	2511.30	3599.66	4144.67	2322.28	1993.85	2116.52	1020.75	816.65	708.41	1246.11	917.27	1367.49	696.84	395.94	729.41	642.38	1314.01	555.40	615.48
132			4180410.25	15842367.00	802222.87	58042.25	30077.38	27464.83	11479.93	12597.19	15574.33	12825.70	30682.24	37896.76	12444.83	3391.29	5175.38	3932.72	8587.66	29651.87	25702.40	14650.20	18353.24	11363.60	8393.55	5834.24	1842.18	1870.43	3968.76	6007.57	2343.52	1821.97	2915.46	1655.03	3054.58	1449.83	4692.32	3031.39	3779.69	1133.00	1889.13	2051.19	655.35	1024.23	711.75	1982.07	1890.48	712.37	1173.29
133			4256116.50	17967458.00	1701494.50	43618.58	11940.19	9835.19	5045.32	4995.51	5913.67	6645.56	4855.01	4214.12	9937.20	3747.04	2555.30	3249.72	2725.46	1788.19	830.29	3367.00	3324.54	2624.65	2018.48	1977.26	2204.08	2834.48	2056.03	5364.44	2822.59	2367.98	862.89	653.51	1344.55	563.68	2296.50	2985.10	2260.86	1607.75	2397.07	2751.14	2568.17	2414.62	1355.50	1462.12	1229.91	1045.65	787.58
134			7807442.50	26547794.00	3565042.25	58371.44	35169.71	48117.47	18209.68	14811.40	35436.91	21004.07	6340.60	7779.74	11238.30	12443.44	11383.23	7214.18	6055.44	4722.11	3357.16	2889.27	3914.52	2192.58	3621.65	2235.24	3258.62	3816.21	3046.90	8280.15	6195.11	4701.89	2617.05	1755.34	1207.82	850.61	1233.78	1180.90	1474.97	1177.86	1324.91	980.63	1815.24	2675.89	1851.84	1611.68	915.73	998.53	605.06
135			464436.75	5145985.00	797364.31	45256.71	9075.47	10259.30	5346.00	7639.44	11458.85	17477.32	2072.02	7355.13	3782.42	4264.64	4611.07	8739.19	3917.17	2093.89	4050.03	1500.57	1904.66	2594.62	2444.09	942.78	2587.94	1416.26	2772.62	1721.11	2489.80	1582.64	828.54	1491.49	3059.66	2198.08	2250.64	869.29	708.30	482.98	249.60	771.79	775.92	1712.23	652.91	838.75	730.50	847.71	520.72
136			4968574.00	11556304.00	1209770.87	16162.95	10892.02	8291.17	3832.21	8780.00	3648.02	2048.20	2036.00	2503.08	5828.89	9461.16	11976.53	9318.94	1842.19	3982.82	6782.52	3372.29	2010.03	2659.94	4738.52	4152.57	5043.13	3692.18	2847.31	3195.41	5811.77	4893.65	2575.33	3215.31	3020.89	577.90	451.29	631.73	977.06	1284.06	998.86	710.76	549.04	1646.42	737.48	307.29	522.30	295.24	920.25
137			425725.03	6823254.00	223411.51	15639.21	45938.94	35917.12	25747.58	30228.99	20234.32	23487.51	11343.59	33396.22	31057.73	27892.97	5617.14	14746.35	33626.12	24347.13	25433.72	16581.26	10657.42	18974.91	8420.64	6291.32	3139.36	16459.63	13908.26	7952.74	11378.66	6855.27	18623.36	16263.39	6519.40	3401.33	6791.39	6834.78	4988.51	2736.03	5201.83	6469.61	3090.58	3476.44	2984.95	2821.70	1940.20	3022.91	3455.15
138			1379117.25	4621251.00	308707.09	53166.53	29032.45	10370.07	11110.59	14489.52	27484.69	28107.35	11153.31	3541.70	959.96	868.57	1757.32	1567.08	1362.06	2082.29	1425.39	1372.63	1577.03	1683.09	1256.17	828.22	672.55	1076.67	1969.73	1090.46	828.82	1177.32	951.04	443.97	714.92	599.94	459.02	371.33	502.22	518.79	344.52	351.49	292.81	322.08	469.54	841.84	305.80	264.81	339.30
139			64942.53	679278.25	54697.16	19283.97	6135.52	2511.15	8654.38	32684.05	17422.82	15481.63	7612.84	4485.54	13591.51	4656.78	4629.79	6090.89	4863.51	6623.63	9202.90	9387.43	4656.41	4774.00	8098.16	8660.16	1810.27	3139.97	4771.81	5845.54	2231.62	6077.68	6711.83	8066.61	3922.81	856.20	748.05	3116.23	1892.60	3101.48	2265.53	429.58	535.57	254.72	674.03	438.82	1291.63	2517.44	1521.99
140			5277860.00	21498516.00	2149886.50	28356.55	43528.20	30621.12	32901.94	15404.82	11247.42	13576.49	10695.10	9101.32	5782.61	15585.04	29858.42	34776.80	11848.13	8217.57	8955.89	5323.93	9116.68	11095.45	12457.18	10895.65	3909.83	7713.09	7221.04	10612.66	7148.65	6817.92	10540.21	4709.22	5156.29	5214.33	4192.19	5092.07	3677.29	2565.88	1766.07	1781.87	2124.60	1365.97	1758.84	1824.06	4269.45	2283.15	3669.15
141			1837012.50	4377111.00	538559.75	35320.14	23861.60	20729.77	9010.45	14557.25	23034.06	17468.64	6285.49	4704.08	3661.07	4616.72	7917.85	3910.00	2821.31	2854.70	3661.41	3301.54	3946.78	5165.61	2160.10	2542.28	2092.35	1707.14	1729.71	2881.20	3141.13	1735.59	883.11	782.13	417.16	1172.69	1425.41	1871.77	2232.50	1326.49	2688.06	2360.59	1387.48	2496.04	2863.44	1667.16	665.05	303.52	1099.61
142			483147.21	23992110.00	1621516.62	27332.46	32783.88	65114.19	23451.51	26373.63	16320.73	23663.61	12612.90	13035.69	8510.00	11265.87	17554.02	13973.14	11333.12	6185.75	9522.14	10650.70	9436.70	11605.28	10075.84	12519.31	7255.09	6685.16	4245.78	5792.91	3555.14	5029.38	8721.40	2336.12	2116.73	3695.80	3245.16	3424.52	4981.90	4187.15	9846.59	4572.63	1787.95	1092.24	407.61	662.30	1086.85	880.21	668.34
143			2332452.75	6479469.00	230030.07	12066.15	10450.93	11159.32	12225.42	9272.76	5775.17	4247.29	5057.96	4008.84	14867.35	8710.97	6093.86	4184.91	3961.53	4054.60	3537.56	3878.29	1867.52	2459.35	1902.87	2987.40	1997.40	2153.05	2041.82	1559.26	1254.52	1108.27	2190.43	2012.52	2834.20	2385.88	1328.49	988.16	1853.91	3174.32	1569.48	1272.44	1278.32	867.63	961.51	604.40	553.80	730.87	528.23
144			171603.07	2542593.50	87146.80	12083.29	11319.41	7302.68	11107.66	6205.58	6907.19	5993.87	6414.69	6302.75	3269.41	5107.77	3799.21	8407.06	11864.97	7379.15	6910.14	2546.67	6269.11	6379.19	6366.13	5321.43	3814.61	3363.63	2363.73	3287.64	4523.41	4035.05	4508.24	4472.78	4588.21	2972.67	2763.51	1602.29	1993.19	2244.52	2113.60	2248.04	1435.07	1581.57	1289.91	1852.40	1856.06	351.14	404.22
145			571674.37	3204885.25	99740.06	16053.29	30325.23	21845.54	16090.00	6320.70	19080.20	23674.50	19390.47	14732.91	13865.54	9180.05	13533.15	9010.29	8244.72	12244.69	12227.85	12356.92	10598.98	7498.62	7249.05	9122.78	4878.99	2659.51	4037.52	1758.89	2139.82	3902.31	2754.08	1778.68	2240.44	6913.32	5196.10	5733.93	5260.69	5262.51	11085.84	5695.79	1506.16	2980.71	1583.21	4385.45	3799.13	2777.70	2094.14
146			2664923.75	13060417.00	754455.56	18027.52	24265.83	14970.98	11340.77	5430.78	11821.54	12641.30	6846.02	16246.97	4499.97	6682.61	19588.42	17038.98	7935.70	4640.00	1383.94	1831.13	2997.57	2796.12	2416.14	2998.62	2847.31	2735.24	3795.74	1365.28	2261.91	4039.56	2375.51	1094.93	5596.23	6952.12	3977.14	972.98	1066.13	821.54	680.21	1510.03	3001.96	1266.58	634.91	1708.84	746.28	1709.88	614.88
147			494231.43	23603206.00	2796305.50	12465.46	27966.40	7697.81	18052.36	20144.22	18580.38	6808.91	6705.44	3942.71	4639.06	7610.56	6397.84	2401.29	5053.24	4257.85	4686.68	6150.58	1124.37	3553.38	1398.68	1988.26	3060.45	4044.42	1543.43	1976.05	2815.51	2378.87	1901.97	3004.15	3456.58	2177.07	874.01	1406.23	1737.88	1891.66	1342.08	899.15	1315.00	1676.21	714.63	1070.16	400.63	438.91	595.04
148			411506.68	3532582.50	191926.03	82451.00	37540.25	6784.45	5474.80	4214.30	5808.66	8473.40	3304.54	1875.62	1917.36	1169.53	1015.75	1207.50	1543.09	428.31	2990.40	3112.77	2290.58	986.21	1666.57	741.09	992.27	775.75	868.48	810.40	1223.00	1881.76	545.46	1784.35	2119.54	756.56	811.31	424.77	795.77	1355.90	629.89	691.76	429.86	252.67	479.31	254.69	118.87	207.63	303.20
149			532969.50	2085251.37	133724.34	24768.46	25867.11	33017.64	14431.15	7271.62	21747.21	14584.22	5581.24	4456.68	3614.61	5389.12	7648.87	5119.07	4777.57	9290.41	7698.48	2796.02	2047.47	4816.82	2938.44	2404.13	3393.88	2230.01	2392.02	1507.48	1662.91	4224.26	3099.15	3644.65	1132.10	2719.63	1242.16	1639.63	1360.67	1509.88	819.39	1157.21	1319.19	1334.20	1430.47	1318.01	556.67	462.35	544.87
150			8560786.00	35265688.00	9856670.00	106569.12	38571.77	29048.92	19387.76	16581.94	17015.53	5455.73	7137.21	4047.63	1023.66	2159.69	2929.24	2877.51	3914.28	1592.25	3302.74	2354.92	3007.95	3810.56	2107.23	2505.62	2594.13	1827.16	2415.44	3531.66	1491.85	640.76	983.35	1009.78	1914.72	2144.97	2154.90	2861.62	1477.61	1539.31	921.43	1490.12	664.62	1186.07	1177.60	592.66	1199.89	542.73	286.92
151			2736392.25	8112939.50	2175222.75	48817.63	37952.71	17523.50	13269.35	15503.27	14106.52	12239.55	6521.95	3142.99	2411.47	1960.08	1382.24	2910.64	750.58	375.08	716.11	626.24	657.88	221.80	123.91	494.51	321.66	177.71	323.41	851.92	960.32	940.43	1854.01	1888.18	611.88	661.94	751.75	353.95	354.37	279.54	313.39	408.56	542.11	429.00	539.97	656.73	434.57	331.61	164.51
152			591863.81	15957070.00	615808.87	41608.75	23010.74	103570.21	42423.32	18393.61	17362.75	12369.08	13375.25	11743.18	5855.62	14197.85	36915.50	20513.75	16712.16	6803.86	2643.68	8982.43	3592.22	10315.67	14496.58	20179.30	6208.91	9152.29	4198.47	7782.66	3773.80	1445.67	2291.18	3134.74	1346.00	1800.27	7810.05	3949.67	2770.40	2340.61	3254.88	3383.22	881.36	4169.44	1792.18	3485.18	3500.05	1350.60	1556.46
153			1032955.37	5980231.50	777664.18	35798.70	8943.47	12014.08	16090.30	14090.30	7873.55	9316.94	6735.54	4515.74	1911.76	1955.71	3631.81	2628.07	1404.14	949.30	1648.95	2434.99	1711.11	2116.79	1814.97	1183.23	2392.85	3188.40	3211.60	4072.36	4617.60	7048.94	4571.44	2998.99	2344.64	1103.64	1845.03	2563.16	2250.60	802.93	1439.57	947.62	457.33	2148.74	1191.73	543.18	550.55	333.86	206.64
154			1014349.18	4798317.00	267078.15	33742.19	6678.07	13859.79	14552.22	11920.28	57025.70	57831.21	40573.01	17597.96	16121.84	13147.54	17207.79	6337.73	3461.01	3437.86	4823.58	3410.07	18924.69	15396.41	6563.43	8403.75	14927.51	7223.98	4332.82	4379.57	2982.69	6920.51	3488.34	3671.98	4509.09	9526.79	8262.81	15608.46	14930.00	7045.59	10535.29	11449.43	7910.21	5819.55	2331.82	4110.38	4265.72	1333.79	2910.29
155			1004142.93	9804563.00	738800.93	38208.16	26114.39	38954.88	26164.73	29448.24	35050.43	20983.56	12220.21	10703.30	28310.52	16998.20	23427.30	4764.93	8326.65	13568.45	6851.95	5399.42	10650.89	10616.82	8993.76	6355.88	3204.24	2851.62	4929.20	3843.23	3771.02	2404.53	1520.01	3940.21	3514.28	1379.55	7359.18	7326.71	3543.22	1434.36	1284.97	1349.42	1595.15	3642.52	2267.56	1605.66	2886.51	1853.58	1188.58
156			1312207.62	6956169.00	503694.93	17011.26	14053.43	19066.82	4866.23	2513.75	3783.09	4348.75	1801.20	2048.29	1150.87	1526.10	2593.89	4308.42	1652.81	1279.29	1496.97	866.74	794.33	2754.15	3186.74	1387.72	3270.07	3156.61	2557.74	2280.47	2256.05	936.37	3389.83	2116.24	1098.25	882.90	499.84	940.46	489.67	990.34	440.69	255.56	1197.29	525.42	744.90	762.42	332.28	289.57	468.31
157			91807.42	1164331.87	38550.68	12917.03	6353.47	2224.16	7415.40	14363.83	9931.79	9631.89	3045.61	5683.13	8009.65	8882.10	4508.64	5638.35	3078.41	960.35	2932.31	3164.70	4863.66	2737.07	898.61	4094.22	4007.50	4296.22	3994.30	3511.32	4292.24	1790.88	825.37	4059.15	4265.59	1920.76	1546.71	1878.48	1767.20	1637.17	2700.46	1439.67	1288.54	1745.57	988.04	1544.86	1932.91	896.02	463.72
158			1617952.75	7871831.50	556240.25	25789.00	9375.85	10159.44	9577.84	13172.59	18154.20	14577.29	6917.33	8121.48	11785.76	4222.06	3623.61	2680.12	1582.35	2447.29	1690.29	2260.02	2584.63	1825.18	2625.44	1666.26	1188.26	1843.36	3327.85	3651.22	2189.59	1080.83	1756.12	899.14	2156.77	2159.23	1290.35	1112.43	1401.05	720.20	362.31	780.12	696.13	1163.69	347.44	662.99	1277.40	652.50	465.32
159			2192029.50	27374554.00	815605.81	23923.14	29962.20	29311.10	28234.33	17650.81	21648.60	13045.95	15868.02	11752.01	14115.52	6499.75	5249.25	6611.24	2052.73	9141.80	4096.16	3448.41	6528.09	10018.28	7557.27	4782.88	3749.78	12199.42	6029.16	3802.16	3567.12	6904.81	3548.24	2018.15	6486.75	11187.02	6975.10	4439.15	3571.41	3373.27	2407.93	2115.93	2515.42	1805.55	1569.33	3679.35	2374.84	2360.87	1938.44
160			1663013.12	16764827.00	2611643.75	424965.56	27664.37	24068.84	18399.38	8410.30	28478.91	4006.17	5241.88	7105.28	6662.42	2864.32	3587.33	2148.14	2532.11	4178.35	5765.11	6666.32	18428.93	4775.55	4763.10	4337.46	1437.40	1136.51	2179.62	6413.75	5052.17	8200.48	2170.39	2600.21	1402.65	2034.18	573.65	3608.00	1769.37	2475.34	5250.95	4064.33	520.51	1405.22	994.26	690.33	1466.11	850.33	874.63
161			355024.53	911694.87	56744.69	133200.18	38204.89	20581.75	15939.64	16931.10	14820.58	20813.04	13751.51	7910.07	10565.10	11338.83	17552.99	24835.07	21265.72	9356.08	2312.97	4145.42	5711.22	5977.49	19047.75	7671.27	4416.71	3314.03	6246.68	9514.89	2776.63	6633.05	5455.93	5224.70	4666.08	8943.17	9906.28	4066.26	2051.40	5092.29	9799.10	7165.03	2195.14	1373.09	781.13	170.96	962.44	1284.50	865.55
162			629668.12	4596374.50	178291.37	18263.99	16010.00	5590.81	18610.40	21465.65	20905.27	16876.76	11126.03	16762.78	12241.69	11805.02	4270.71	7469.81	18045.17	13359.18	3480.27	6165.60	5351.84	5670.16	5189.08	5934.01	2878.89	2505.98	3416.21	4929.26	1789.14	1908.59	1977.53	3149.24	2559.71	1714.96	2954.21	3359.60	2955.44	1848.13	1970.66	3326.10	2779.68	1409.04	1360.92	693.61	843.74	977.15	542.38
163			892933.93	4874629.50	148534.54	21141.03	19212.87	15411.43	9647.28	18889.59	19311.08	5869.44	7969.95	5235.65	13038.08	17058.51	15576.90	11581.23	14215.34	5573.50	4100.31	8153.57	1626.78	4802.93	5785.67	8753.57	6591.91	2947.81	4044.42	6243.84	5409.72	6594.48	2502.36	5087.49	3493.43	3808.18	4444.51	3239.87	2928.69	1508.60	2406.68	2253.61	1232.45	1947.24	1704.68	1227.46	707.69	1281.22	1001.50
164			534286.43	9440895.00	346533.81	26142.06	46501.73	124410.39	38431.94	45980.44	14646.00	9844.92	37676.34	19931.78	17709.91	46177.52	32313.69	12354.89	2708.47	15241.57	19358.24	16484.19	11869.47	13836.50	12466.30	24426.07	18879.87	17723.35	4126.19	7863.46	18974.69	8357.15	4943.14	3004.66	3842.11	3627.30	7773.19	11016.57	4498.88	3004.95	3333.73	4997.60	7614.46	3127.82	2937.39	2945.66	2108.45	4009.33	3021.38
165			128189.22	3579597.00	56303.83	35181.85	30383.55	5277.07	4155.64	6177.01	19347.40	5140.02	8000.33	6831.65	8618.72	5340.25	17255.87	7142.04	9430.58	14547.83	6041.05	3514.15	8111.93	8715.20	3203.79	2374.95	8044.49	4926.77	16284.32	8030.02	3149.32	3727.21	3718.11	1618.40	2120.15	2578.07	2725.16	1574.23	1984.97	2189.67	5706.44	2535.04	2318.08	2578.63	1087.73	523.97	988.89	1725.65	1716.33
166			368767.87	3012939.25	155398.14	28338.54	12905.98	34624.06	8374.03	20147.16	27635.24	12249.81	8411.39	7084.23	4844.20	4003.42	2236.37	5480.36	2830.07	2125.76	7589.38	5471.75	2077.94	4043.22	4343.32	4965.53	8079.56	8154.12	3473.10	2377.08	886.50	1198.40	596.28	2786.70	989.67	2562.34	550.47	445.59	814.45	2931.82	1159.27	737.46	977.70	406.80	934.48	910.04	568.86	1029.72	315.69
167			524910.43	4799623.50	142979.85	12722.39	11574.69	9138.78	19398.01	14738.00	12344.08	7222.43	17283.54	3734.09	11096.62	6663.89	7065.50	4475.10	12793.77	6314.54	4951.97	4919.65	7127.89	3148.34	1810.95	1354.00	3005.56	1978.40	4554.02	3893.20	1543.32	1541.21	2018.77	2422.38	1984.63	3210.76	2317.38	1436.26	1024.12	884.18	1531.41	1561.14	822.61	1255.86	882.25	822.78	863.65	989.49	629.02
168			2810508.50	11385084.00	1345969.50	62020.25	41013.29	35902.69	47015.16	21063.97	34140.78	29643.92	29142.82	25611.40	17358.02	31412.55	17126.65	14719.08	22485.28	27874.55	20955.97	22381.91	29181.79	20410.76	16053.98	13748.75	12983.77	9771.54	10701.48	10548.65	5599.12	2263.91	3829.18	10062.66	3055.44	5890.27	4343.26	8926.81	9227.69	8819.87	4389.63	1567.52	2064.95	2240.75	4342.56	1894.68	1953.23	3896.37	1679.54
169			435765.21	3840125.00	132923.65	37526.51	28080.36	20053.41	10285.15	21503.12	9917.63	9797.81	7099.41	12294.77	11424.32	6194.81	8272.85	8132.33	4096.98	8342.26	3542.49	1891.51	3832.23	4931.13	4483.53	3488.68	6656.58	2902.36	1635.06	1844.74	2730.58	5936.51	6316.90	4282.83	2343.00	2871.03	2255.87	5112.17	4369.27	4364.24	4012.00	934.52	2119.19	2113.04	716.43	1111.01	1670.83	1110.69	1650.53
170			1647254.62	5375221.00	489374.21	20579.04	14469.80	25866.01	19074.22	8391.84	16022.58	14055.15	9619.30	5749.17	3159.84	2649.23	3021.76	9094.65	9984.05	14045.44	8851.63	3344.79	6328.51	4629.48	2580.54	4102.83	2669.81	2632.46	1895.91	2894.77	3435.01	3632.98	2300.03	1956.03	1851.18	3948.17	3866.28	3518.40	2035.48	2143.64	4581.70	5238.37	1894.49	835.86	936.43	552.66	476.95	620.16	885.98
171			535110.06	1935832.12	105916.75	5503.58	7824.19	6016.21	5968.01	3167.18	5412.37	7873.44	3236.69	2763.89	2875.26	3057.69	5384.79	5796.58	4571.41	3533.05	4587.90	5442.72	2299.82	1765.02	2505.63	2978.74	2505.99	1885.10	1129.98	1025.59	306.31	1686.97	3052.67	1398.85	960.61	2958.34	2462.65	3796.07	970.72	1336.85	1015.57	828.10	708.68	1436.77	1600.13	654.09	402.12	750.69	1251.98
172			1311702.25	6940131.50	281288.75	14778.14	14042.02	6460.69	7090.76	4757.98	15372.52	2920.29	3980.01	8442.61	3391.12	5731.51	4267.17	1958.50	5976.25	4332.93	3485.78	2035.20	3556.55	2144.07	4247.57	1619.63	972.67	2356.73	1307.72	1852.70	1467.73	1592.96	2123.96	807.87	821.32	1348.18	1097.26	1773.58	2194.53	942.45	1690.79	2118.59	1651.33	1026.60	1524.42	1060.65	372.55	983.90	625.23
173			1085116.50	13432991.00	754954.00	132022.54	69790.00	67033.17	52872.97	76436.92	84602.59	10271.18	34671.42	21902.76	9311.73	14390.28	10635.08	22345.94	11048.93	4878.80	3419.65	21689.21	32783.91	15633.16	25733.14	15918.24	7975.54	12251.32	9579.14	6603.73	8826.68	7041.15	8445.26	5175.78	2561.85	3858.92	3544.24	1804.77	1733.48	3015.04	3880.22	4176.16	594.85	2289.77	2686.15	1123.41	1039.38	2859.60	1695.35
174			220126.90	2769276.75	132747.87	22311.51	21129.22	14983.69	23078.62	23477.84	18854.01	19019.84	9437.63	14038.04	18515.40	19671.66	21838.40	33965.44	33231.91	16452.53	14428.87	13386.81	25775.64	10789.34	15790.68	10418.63	28104.17	36158.71	17935.61	16160.37	11330.28	2538.22	7958.38	5415.86	3222.98	4167.24	4791.06	4002.28	5246.70	6318.75	8890.96	10574.88	5829.65	7599.59	5441.27	3318.10	1219.91	2908.88	3655.61
175			1014805.93	2691366.00	517892.87	16077.00	21758.13	13097.49	13840.13	21458.49	30792.09	23882.09	14230.11	6154.71	4087.05	2406.51	4856.85	3163.25	5135.76	7777.28	7755.32	3723.55	1180.58	1031.65	3123.48	3070.93	1687.66	2606.52	3539.41	1698.55	1398.95	1638.71	1815.03	1511.81	1623.11	2287.94	1913.01	3693.08	2211.30	1289.77	533.75	1586.83	1368.20	1157.08	825.67	912.34	999.74	685.89	750.33
176			5671613.50	10068541.00	789251.12	17887.91	17491.44	16822.11	7568.92	7633.27	7139.99	5745.44	3023.42	1927.29	3659.08	2601.85	1564.36	1515.42	2913.87	2038.39	3072.01	662.51	827.94	1024.74	1016.02	1102.10	688.11	1054.43	810.92	782.92	1754.26	1020.92	1316.20	1386.83	2324.02	623.32	649.55	1096.69	474.01	872.11	981.32	1075.72	1239.79	1187.30	562.38	509.59	714.53	665.34	478.13
177			310431.71	4232605.50	177249.10	8178.19	28790.91	37648.60	13484.67	15569.42	5786.85	8220.25	14530.73	6952.57	4692.16	12680.14	6721.56	10102.77	6840.83	6522.61	8911.82	6162.89	6064.27	8498.80	5889.34	1648.99	2819.06	3794.42	1978.60	1834.16	2215.56	5834.05	4172.27	6452.44	3812.71	1474.66	997.33	1698.68	1477.41	2445.18	3242.09	2987.92	3817.95	1791.10	2902.38	3977.25	2048.07	2838.80	2568.46
178			2346268.75	12295192.00	1219385.12	180721.37	43572.47	25417.92	14857.81	29283.83	20215.79	19532.37	11612.43	10798.99	1925.26	2560.65	2805.88	2689.92	4310.91	2573.32	3764.49	4289.37	6722.38	2994.13	1134.92	3609.58	3091.39	3390.23	3517.18	426.15	629.56	2016.02	470.57	396.67	3024.74	1347.41	1581.55	2655.24	614.05	802.94	1854.61	798.79	492.61	543.36	569.80	1973.34	1390.62	808.97	1855.79
179			1388869.00	3590772.50	711417.87	23866.71	6223.35	3597.94	7296.29	2683.24	1833.20	2293.23	1056.78	1692.79	1728.45	3180.08	1375.50	1093.60	2181.50	2021.85	2522.60	642.84	554.24	520.64	989.05	785.43	1269.49	1419.64	898.03	630.34	912.97	711.87	890.82	587.01	851.64	611.81	742.59	470.77	493.59	643.66	1014.88	409.14	1166.34	621.56	551.51	431.15	521.61	284.21	748.02
180			346757.53	7134912.00	301195.09	14685.48	22866.37	21102.15	23877.78	12912.57	16162.70	19364.81	14517.69	14838.09	9688.20	18278.35	6798.29	6548.18	3901.23	3574.17	19734.05	11158.96	6616.67	6634.48	4053.04	14982.22	10040.87	11553.12	11307.55	3997.45	7498.34	4394.89	4052.51	7674.41	6441.58	1174.18	6627.80	6133.80	2754.56	2013.09	2487.70	884.38	2054.83	2377.72	2582.58	2430.24	2100.37	2609.44	1247.04
181			509843.46	10100061.00	259050.90	19511.83	16496.07	16039.06	3670.53	8324.69	5313.33	6363.43	7491.74	7953.24	7573.23	6691.80	13358.12	5950.15	8907.52	6381.27	6334.78	10991.97	19759.92	10697.03	8020.18	4298.02	4989.23	2876.36	5554.93	5368.76	6148.88	4228.30	3172.82	3683.78	2122.86	3508.59	8491.74	2750.17	2069.67	3758.73	9196.79	7589.69	4228.28	3736.36	1389.32	1429.69	919.25	3997.77	2885.17
182			1544432.62	4809633.00	395045.78	8257.39	5979.69	3511.86	6203.46	9621.91	7644.00	4371.66	4246.94	6611.38	6478.72	4764.46	5202.00	8583.47	6875.68	3339.16	868.37	1567.80	872.70	1418.30	1643.20	2658.18	1509.13	1319.96	2405.40	2084.77	1395.58	1101.17	998.21	411.26	1854.44	2343.73	2493.49	717.01	867.28	626.45	644.84	633.02	392.94	808.08	290.73	753.60	465.65	421.40	345.83
183			1077954.50	3467135.50	251149.84	13242.39	9427.96	7442.43	8226.05	9319.09	5646.58	3168.20	2615.01	2203.60	6969.69	4864.44	4351.92	2501.98	4987.67	1199.88	4827.83	4517.57	6746.78	3318.65	3107.54	3583.73	4588.85	3576.72	4219.54	3434.43	3882.62	871.58	1516.53	3812.33	1205.84	933.32	744.56	1936.91	1609.37	355.12	794.23	764.82	481.41	1036.86	1377.43	1311.67	911.52	1299.02	1467.29
184			7529000.50	24691696.00	4441668.00	47565.17	14223.67	28139.17	17685.74	17333.98	13064.49	5994.93	9796.40	23376.80	26355.83	9150.98	8103.70	11325.65	3664.85	5700.11	6102.30	1755.41	3893.68	2972.83	3265.36	1892.71	6042.59	2377.36	2144.10	4229.45	7564.02	5870.18	2881.96	5565.22	2472.83	1899.69	1772.89	1260.27	4061.61	4315.90	1471.14	1633.99	2895.22	1581.71	1489.87	1076.65	1869.83	1255.51	869.38
185			2401594.00	6942357.50	760177.00	16989.43	13684.08	19310.24	19083.61	11484.23	5571.43	10028.75	13308.22	10886.37	17562.33	12870.33	4267.26	19302.31	10002.26	1466.04	6023.86	3596.97	2048.60	4010.03	1658.30	957.22	2957.52	3220.00	1294.45	3571.15	4703.84	1599.98	3908.00	3311.14	830.02	1603.93	1909.88	1680.51	2430.20	982.37	1666.64	2408.43	2386.08	1631.34	586.66	1286.33	2626.08	1989.24	1000.08
186			10567974.00	25155086.00	15735030.00	352622.71	36950.97	16854.67	17348.07	6920.93	13701.88	27007.98	14709.71	6863.34	3724.18	3054.03	2951.15	1510.07	1691.43	1564.44	3407.29	2562.89	2223.46	1618.22	2413.24	2538.54	983.33	816.31	2500.73	2858.50	644.67	1500.27	549.16	1381.34	2117.17	1880.72	1948.42	658.09	1723.33	3522.58	665.10	895.78	3122.95	1118.38	1091.86	1169.13	1020.30	497.03	501.15
187			1563015.62	6264384.50	546919.62	8484.65	1855.53	2622.67	4404.49	4900.30	7213.12	13155.28	8018.98	4038.32	2411.04	2619.54	2235.34	3010.48	1453.30	1343.08	1415.85	1476.30	3243.46	1986.11	2044.38	2163.66	1845.60	2498.00	1587.52	850.76	1218.69	1063.63	1081.66	506.73	903.23	1328.19	348.16	984.16	1007.58	584.94	627.68	646.46	682.84	374.31	230.54	328.22	550.12	589.87	286.64
188			1650713.75	4856260.50	684711.25	52364.10	23751.11	7099.75	9782.07	15168.26	7202.87	4203.73	5656.43	6620.69	3556.91	1709.01	4064.60	3313.41	2240.86	1408.15	2659.41	3274.08	1776.92	1605.80	3389.85	2542.41	2560.49	3155.75	3246.62	1129.31	1759.12	1709.66	2044.68	1090.21	1374.94	1644.65	973.26	1045.17	1351.88	912.15	1818.09	1287.34	1248.47	638.19	635.64	1037.34	1695.79	967.22	387.24
189			580914.50	4627468.00	185985.39	4562.81	13877.80	16672.85	14751.14	14660.01	6917.76	3450.12	6337.35	9288.18	21634.91	21647.83	11159.22	6383.21	8127.24	3266.71	4535.74	5991.28	9533.62	9039.97	3668.77	5622.52	9531.80	7655.51	3239.38	3037.06	6996.35	2650.85	2524.99	3953.82	1113.67	866.84	2346.99	5819.66	2180.63	2736.88	2116.24	3700.99	2121.31	1233.37	602.49	801.50	725.86	830.05	698.16
190			305416.34	3301994.50	92319.57	19237.11	19070.53	19964.31	6524.57	8650.09	23646.84	25723.68	9245.85	5946.01	5131.38	6020.47	3328.50	7475.63	5069.68	2246.65	2366.12	2749.56	655.94	2005.51	4386.18	4244.16	3467.31	2349.93	1704.77	2679.67	4325.37	3200.90	3026.42	2018.33	3097.21	2562.85	1758.44	2303.37	2937.46	2025.60	1598.03	1150.46	1650.42	2398.90	1337.23	1136.89	1452.82	2157.10	955.69
191			3916150.75	14805302.00	1529245.87	35477.73	14030.99	22561.03	21160.77	21658.79	9175.35	8678.09	4051.72	4087.44	6188.11	3325.41	3100.45	4543.64	5115.40	3572.57	2004.06	2146.05	3317.19	2175.10	4742.10	2524.38	3536.01	4401.70	6144.21	5596.19	1208.87	2611.60	3601.71	3305.71	2404.65	760.38	1422.85	2988.09	4288.34	4173.18	2024.18	1531.31	516.74	817.76	1216.77	711.20	1320.31	617.02	272.15
192			1341689.75	16592661.00	1087285.75	54392.95	28810.73	13066.54	15486.18	15815.08	17681.59	13716.35	30626.90	13626.42	16115.47	14959.23	11532.52	9186.66	18153.63	8768.76	4250.38	5749.41	9574.99	13618.80	12179.72	8805.28	4791.68	3379.36	1662.52	6472.09	10852.38	5842.00	6369.42	11195.77	9735.36	6552.86	3893.81	5095.84	2933.27	3835.97	2863.42	3283.78	3288.26	3322.53	2838.25	2877.90	2289.20	3071.26	1876.23
193			1266914.62	5376023.00	256193.65	73569.77	53162.32	26797.72	19524.56	22608.23	21233.77	24237.56	19628.15	3269.51	4459.54	27332.19	26991.20	22660.90	11782.98	19287.61	19169.12	8155.19	14571.70	16516.99	12937.49	10512.61	5775.08	7657.29	9041.79	6561.08	7854.61	4745.36	2201.68	2602.85	3491.14	6358.18	3370.50	2070.15	6064.52	3196.19	2062.26	2929.79	3914.76	3841.03	1238.22	1509.39	1606.83	3542.44	2289.85
194			15528016.00	32642568.00	5401753.50	21159.07	10071.85	5655.41	7366.43	11532.07	20475.00	14544.42	8144.46	4233.64	6367.64	3691.20	5521.63	4760.17	9273.89	5775.76	4367.51	3193.91	2474.98	1561.14	2919.12	3150.36	3588.40	2459.43	2545.05	2641.25	5854.05	2647.81	5472.83	2779.66	3371.16	3747.41	3222.12	2159.98	3128.83	3108.64	3810.62	1505.72	833.47	2209.46	2583.02	1859.95	683.73	554.67	601.82
195			1829444.25	9894862.00	810456.25	53416.92	9456.15	19581.02	27314.73	24743.60	12362.95	15304.43	8946.03	10441.11	4109.93	8950.03	12293.94	10502.55	8959.30	3276.40	4688.81	7895.33	12826.32	9073.55	6576.07	8748.35	12113.07	12416.10	5829.85	5585.47	6610.35	6478.45	4548.47	2930.98	2420.63	3178.23	2723.00	3063.91	3082.56	2131.25	1728.28	1663.13	1696.43	1495.29	2084.68	833.78	1439.88	1184.80	1776.18
196			1816685.75	8563118.00	629825.37	10781.47	9036.13	9704.06	7770.16	10338.12	9208.49	8247.12	11543.45	4630.36	6547.65	7745.99	3894.29	3019.99	2121.86	2044.40	3374.04	4617.86	5754.24	1153.21	1711.20	2689.02	3098.68	7329.31	3244.12	3157.04	3551.70	1696.10	2738.89	3573.82	3656.01	1145.35	1446.28	1493.79	1662.63	2512.57	2236.38	1216.80	967.53	1564.44	1628.42	2152.44	2629.63	1519.26	1696.92
197			433291.18	1068522.62	70785.22	6797.58	4431.16	6063.17	3760.24	14772.76	54331.69	22863.87	5833.76	1947.27	1609.56	894.02	2619.58	2323.25	2181.09	1643.72	1917.35	939.10	1361.53	1118.42	1138.06	746.74	2160.10	1335.24	1376.13	1270.34	865.06	406.49	364.18	732.40	1172.33	1187.33	1027.16	692.14	837.00	516.67	298.91	599.94	1199.78	895.34	476.20	356.72	855.54	958.01	1018.06
198			637000.37	4704328.50	238102.57	19711.29	18432.95	17683.58	20096.50	11156.04	19141.22	5591.52	4906.15	7972.51	6704.92	5329.20	1576.58	1925.99	3918.65	3137.17	5405.21	2557.56	4759.16	6496.84	5879.15	3246.28	3400.67	2376.95	6091.58	5525.03	1622.92	2415.83	3673.46	5985.19	5200.15	2240.28	1105.69	1939.93	1484.89	893.61	1742.19	1244.56	1345.62	1877.48	1164.29	895.52	1383.89	1507.92	2997.96
199			5097282.00	12830787.00	705346.68	137946.31	75057.57	48513.14	67928.16	35830.95	20245.58	14230.70	21594.63	13343.53	15556.73	7910.88	5225.77	10071.52	13772.56	10375.62	10827.60	7440.62	10398.06	7429.84	4745.06	8436.24	5940.78	4547.92	2676.54	6285.21	11068.01	9749.47	3919.48	6705.11	2917.50	3218.96	4378.64	3834.67	3548.46	3061.74	2644.02	4449.17	3041.38	1394.76	1129.18	1185.59	2141.92	1554.34	983.82
200			12464987.00	54601668.00	4687292.00	50342.43	27440.11	35563.80	13690.79	41583.87	38440.83	48173.17	26710.59	15349.96	8353.24	1380.38	31964.64	17935.05	31437.94	7080.04	13176.29	9406.87	27722.94	5506.74	6197.28	10322.43	19097.40	5569.95	9088.62	14514.18	7180.02	7906.92	4391.40	5088.65	3631.40	8084.51	16112.33	7626.22	5020.52	1676.57	1496.65	2170.74	4342.95	2926.63	1424.73	2578.33	862.36	917.46	3210.87
201			1229547.25	3709355.50	214580.10	10105.40	8559.11	10607.54	7147.20	12021.49	14590.77	7760.32	5598.03	5508.05	8654.72	11807.84	5925.77	3166.81	4077.54	6278.26	6536.17	3525.69	3682.19	2120.76	2713.49	4446.81	4710.31	3201.53	2386.38	2864.12	4345.57	3528.17	1505.48	3804.36	2422.10	1637.07	1246.65	2460.45	2907.15	1566.87	2030.21	1772.23	1644.25	1981.26	2290.97	2437.43	792.60	583.26	804.72
202			3228670.75	13536759.00	1676395.25	47467.36	21728.27	15536.76	15571.19	15784.99	8213.08	18686.29	11913.93	22807.30	11514.72	7640.97	8906.06	6531.90	13261.80	10725.15	4968.03	1892.17	4749.63	6622.63	8709.63	5491.85	4876.13	6474.56	4099.41	1859.71	5213.98	5153.56	6651.28	7573.05	6890.22	2638.49	1699.32	1837.13	2614.99	2895.60	2211.14	3899.21	3893.82	2937.55	2931.21	2820.64	2540.86	2235.66	1395.55
203			26720114.00	62065560.00	12042413.00	119332.88	15780.95	6356.86	13885.49	16818.67	8746.57	9932.68	5551.39	7609.31	14909.83	4335.28	3498.17	8197.73	8715.16	8099.06	11810.78	8220.84	3623.38	3444.54	3349.38	11686.05	10641.62	12862.17	7157.45	8615.21	8978.50	6111.51	6993.26	3035.37	5554.43	6735.35	10612.21	4992.39	2492.78	3590.52	2130.07	3074.62	1778.20	3300.99	3072.01	2260.57	3041.90	4061.49	2598.92
204			1653544.62	3727627.00	486789.96	23246.72	5133.51	6001.41	7935.00	20168.75	16176.71	10616.82	7710.85	7828.15	7048.11	4119.51	2556.00	3856.75	6289.91	3826.46	3734.06	5880.12	3901.03	4304.34	5087.26	2636.68	3035.88	6099.31	3430.95	1639.10	2190.94	1410.48	1517.24	1372.32	2512.16	2480.22	1266.23	1219.08	2449.33	2358.29	1947.21	1805.07	1290.27	832.29	594.21	779.96	353.44	501.06	379.39
205			442826.18	9517849.00	483063.56	11679.71	4083.61	20213.36	14033.67	9044.48	12763.33	8865.25	8100.41	11533.33	6561.01	11894.12	11697.15	12600.17	6724.73	5527.32	5332.21	2302.05	10569.67	5157.52	4781.25	5933.25	5705.07	5008.23	2190.84	1459.53	1844.92	2461.99	3318.72	4277.61	1678.51	1781.35	3172.13	1707.12	2769.36	1480.77	991.63	1440.40	1240.97	1347.79	2025.50	1083.66	1603.59	1612.35	1712.58
206			14663892.00	46630324.00	5610206.00	18619.23	12433.08	5548.89	10941.94	7542.61	20551.21	23404.39	17845.84	2804.64	10566.59	2364.85	3834.25	11084.42	6043.20	5543.12	4008.70	2300.65	12224.33	7928.40	13469.42	9457.30	7227.94	7951.06	2754.62	5478.81	4429.28	2883.14	5483.91	5039.97	8809.46	6752.18	8392.65	2666.73	3656.65	2109.83	2372.40	1196.84	2134.26	1851.41	436.26	1115.75	1074.94	535.74	956.47
207			350718.68	3314564.25	74598.76	17749.34	11204.45	6801.44	19883.77	21783.91	11015.37	8756.35	9415.07	19180.46	6567.34	7210.26	6223.00	10934.91	7910.28	10173.82	8054.43	9919.97	16591.05	22411.18	6761.63	12757.36	8649.08	2717.67	2156.29	3091.14	7931.40	8816.33	6023.31	5002.92	6122.97	10782.30	5969.04	4194.23	4358.75	5460.65	2803.55	2318.33	1987.93	2088.76	1865.19	2293.17	1522.86	1383.69	904.97
208			1761427.75	3280824.00	478678.93	26760.07	17973.02	15939.33	17821.23	9752.14	6407.30	2179.11	2212.50	2579.33	2333.06	1965.58	1196.27	1530.03	1554.17	1709.61	1041.08	638.02	773.61	711.49	589.56	561.55	488.16	414.96	1278.74	1128.53	1060.03	601.25	514.45	261.88	399.73	886.47	401.95	233.05	475.99	451.86	391.56	430.95	443.52	350.19	337.21	379.63	219.12	202.38	553.86
209			346710.56	5728414.00	163440.56	113053.46	67861.74	24947.33	33307.58	12058.87	16992.30	24964.78	26690.48	28890.89	20364.65	18584.99	20027.41	15192.68	17029.17	20662.81	28601.06	11085.15	9167.25	10330.83	13480.06	10813.51	10998.56	7584.93	14989.70	15541.97	7613.53	11714.57	16558.03	15697.66	8186.35	7488.24	4069.18	3451.07	3624.89	5201.72	5672.59	1690.18	2808.14	2970.03	2431.15	1898.27	2086.32	842.40	1927.08
210			4931701.50	7487321.50	864286.75	15489.96	22299.31	26816.63	13191.63	12273.79	12279.21	5557.42	5862.25	3972.96	3395.48	2503.08	2153.23	2033.40	3610.88	4829.24	2630.58	1592.23	676.04	558.28	654.25	1838.57	1010.30	1185.50	1062.09	656.27	716.22	548.50	1017.78	660.24	743.67	292.06	658.46	442.83	541.42	637.72	348.14	1284.28	360.63	691.16	533.11	310.99	334.52	277.77	576.32
211			759881.25	4314660.50	264472.28	78027.21	8374.87	14376.11	6973.32	22252.63	10829.60	8249.46	23247.70	9998.65	17555.06	22502.56	14139.90	11549.49	18470.72	10106.95	5631.47	5151.83	4116.51	4536.58	6523.22	7553.43	3078.28	7253.30	7578.85	9337.17	6947.25	3793.67	6015.20	5417.58	5461.08	3345.19	1402.36	1827.37	2742.29	2850.01	3252.11	1370.04	1081.19	2799.15	3534.43	1546.13	2410.48	1357.77	2091.30
212			619443.31	9700025.00	990722.37	10188.43	10701.02	8819.54	22237.79	17098.37	12469.59	11556.43	4659.40	4537.52	4743.76	2764.29	2529.12	2089.73	1717.39	1140.48	3073.43	2351.45	2410.43	2807.92	2480.42	1362.88	967.08	2441.18	1098.76	1198.12	1395.99	857.42	825.07	1057.26	540.07	751.71	612.87	1598.66	2280.41	1681.59	1363.16	564.97	518.33	450.07	358.40	608.66	286.96	421.00	368.61
213			739341.31	12934374.00	428516.56	17533.28	9740.53	14532.27	13875.71	17125.15	18802.59	14884.37	14620.37	19295.03	6827.05	2872.01	6875.33	5706.30	9385.20	8618.00	7143.79	4947.84	4929.77	7324.84	2876.37	11519.15	8937.66	4923.35	6010.15	3712.68	1762.03	3429.11	2540.98	847.64	1145.04	2705.15	4159.38	3224.90	1694.62	2301.35	1615.74	2843.36	3866.49	2465.77	838.31	1480.35	715.15	1529.87	1011.38
214			773958.75	4648175.50	128636.00	35265.66	26649.10	10333.12	10444.58	5773.41	12943.25	6443.91	7825.12	10830.50	9956.69	14213.82	12932.66	6041.23	3689.93	4443.28	8986.47	5561.92	5809.88	7069.49	5872.27	11293.31	7561.73	2622.46	4937.17	1942.91	2570.09	2883.54	3594.26	4463.62	2685.84	3127.46	2565.41	1380.83	3100.63	1771.60	2601.09	2793.96	3076.06	2156.11	2701.02	2247.88	1867.86	1280.74	1429.62
215			852388.12	2901990.50	209390.37	15296.84	13837.27	11039.73	4615.04	4162.75	8288.71	11982.66	4920.00	3222.88	4775.75	978.44	3970.25	6064.66	5573.72	1876.84	1026.62	2131.08	1316.24	1779.23	994.49	1791.11	4627.69	1795.15	1517.35	1096.69	2430.06	2832.39	4521.86	4365.46	1683.80	362.78	489.75	1682.98	860.98	802.87	727.15	541.66	735.41	867.17	441.21	866.18	931.85	1039.45	552.70
216			1660750.37	9752905.00	740224.06	36068.59	16801.38	19969.51	14186.54	15378.28	22313.91	11442.74	9668.03	6029.14	3418.76	7280.69	5021.38	6061.69	5817.92	6866.45	5437.74	3952.42	4764.67	4714.05	6254.68	10444.98	5128.89	1725.74	2659.47	4808.52	5642.01	3621.35	3685.72	2770.34	4092.33	3135.75	2682.76	1802.64	1944.18	1476.60	2286.60	4063.02	2500.11	3162.55	1869.09	1186.78	1205.07	1559.06	1648.83
217			2857020.00	11742532.00	819418.43	48643.82	44016.00	98795.04	15639.07	22812.34	49256.77	26680.72	20984.63	10485.53	19878.92	18222.97	32277.64	26779.79	22481.11	17443.75	10555.35	6752.36	6555.50	10767.49	21772.02	8626.34	9119.97	9655.94	6114.18	15460.06	7553.12	5272.20	7195.17	5152.60	4783.26	7215.39	4522.63	1937.59	2109.42	1113.11	2886.12	986.02	1807.21	1466.45	6952.29	1332.46	490.28	3155.39	1072.45
218			172236.10	2254516.25	42575.10	6302.84	13691.53	12065.88	2278.97	9208.39	9101.49	9241.60	6368.18	4013.43	4479.63	6624.13	7121.12	10290.60	5034.27	4682.06	4970.86	11298.77	9463.18	6871.85	3662.80	1886.09	3309.62	6561.55	3092.90	4709.75	3800.84	3123.01	1774.11	2915.41	2038.18	4491.90	3873.25	2656.00	2610.97	4018.65	1035.79	806.19	901.63	532.00	1182.40	2874.01	3110.04	742.69	1878.26
219			270661.59	3700443.25	96064.42	13022.48	25058.83	8377.65	14220.18	10462.54	14209.24	10477.75	13712.32	9283.36	10549.54	6689.26	3267.32	4035.79	3919.01	7046.37	10147.90	23790.94	9842.75	6126.08	5637.50	1557.16	3060.66	1742.84	3281.13	6867.14	6273.30	6200.88	2371.74	7428.19	1916.65	1864.19	3761.29	4707.03	4285.10	4176.21	3297.16	2185.54	2168.22	2319.90	784.05	375.56	733.69	1674.81	3847.67
220			646432.18	2958213.50	100490.57	17700.95	12562.15	31921.75	21756.85	14286.52	26869.30	16948.50	12020.23	7618.41	4081.59	8493.00	6398.77	11116.41	12234.27	4914.62	7592.66	13850.91	4532.73	3029.11	4396.64	4337.27	5877.48	5630.72	3703.59	1623.54	2292.83	2934.69	1204.61	3796.16	3628.45	1573.14	2598.91	1176.84	1220.80	2449.24	1159.35	1662.48	1598.26	806.87	1221.42	1009.20	1123.27	815.92	619.12
221			548411.62	2831770.00	364321.96	34669.45	10162.49	10447.93	5848.36	7703.32	10585.15	4325.55	4460.08	6125.09	4294.63	2886.99	4405.71	2218.01	1267.22	3702.37	2518.18	2125.87	1286.91	1281.04	931.06	1893.71	1417.87	1606.37	1041.94	1297.33	1509.49	354.42	518.86	1790.33	2145.91	1870.77	811.96	699.96	936.37	640.23	780.79	1102.11	1107.45	1120.10	518.35	828.96	801.85	470.06	543.80
222			426662.56	1930000.75	95982.91	6953.75	9730.71	9781.77	13621.27	15082.20	9221.76	21352.78	21758.30	14040.06	8122.01	5790.24	7422.61	8235.32	5286.95	5149.81	7329.97	7680.70	6614.75	4224.12	4717.07	2047.98	6343.93	9022.44	7126.97	4696.41	4398.77	6988.31	3248.74	3036.54	5852.28	7536.44	3272.63	3161.79	2222.24	3035.28	2299.56	1895.10	2103.28	2790.85	1404.75	1292.32	1135.63	723.96	992.00
223			687863.06	1690230.37	93005.28	5728.85	11365.42	7651.93	3254.21	10493.17	5233.27	4410.39	8840.85	12261.62	17254.71	9011.93	5200.85	3749.14	6690.53	6008.34	2619.60	2664.97	2929.43	9198.93	6705.62	2285.71	2212.06	2765.82	1465.72	1770.71	1429.12	1138.12	4384.33	5617.66	2808.17	1352.03	348.54	1427.63	1149.26	1536.74	2434.43	2566.56	346.83	1472.46	1865.16	646.53	962.20	471.67	2021.63
224			2055707.00	4781085.50	741258.87	16353.38	48752.24	39136.56	13361.93	35727.92	17123.38	12592.03	6412.49	3964.16	2606.62	2341.65	8236.70	7185.89	2469.83	4171.59	1749.14	950.61	904.88	1392.85	2075.33	3670.39	1487.67	1610.58	1930.41	1629.03	986.52	1212.67	947.82	618.64	1327.46	1879.50	1130.85	702.64	579.21	1195.16	2837.79	3860.77	3711.30	4207.69	2460.89	525.38	622.15	615.74	485.29
225			2607849.75	6237318.50	407693.50	81181.79	43051.68	12335.45	16841.75	18682.33	41531.04	33814.08	8955.34	17495.89	14055.36	8810.75	13922.94	17134.81	5020.21	4682.50	10664.74	10605.01	8580.28	4877.35	6620.25	7306.03	5948.05	6417.49	3578.14	3414.59	3028.02	3569.35	5269.83	5553.93	9586.65	5184.20	2725.92	2119.72	900.08	2339.55	2074.70	1767.45	2717.93	4219.37	2244.91	1949.51	2936.43	2309.95	1608.34
226			312567.46	5198382.50	82207.80	7664.70	7697.88	25161.52	1884.35	17837.61	24637.62	9746.78	15542.50	14993.11	21549.99	8820.02	6924.78	6677.67	6616.37	6140.56	14050.46	12898.30	3714.18	7648.63	4387.65	2955.34	2918.50	2436.78	1991.10	4542.17	4583.10	4426.55	2066.70	2393.07	1231.87	1576.42	3775.77	2333.23	1222.25	2441.21	1442.23	1221.80	586.49	1314.54	3702.87	1201.08	1799.76	926.44	574.93
227			1349776.12	4259784.50	351191.87	27263.00	27913.71	22188.00	8584.17	19905.37	10592.82	4909.36	7059.87	9849.16	8730.43	11336.60	7035.85	16332.60	8396.89	5735.01	10805.79	6339.36	1568.48	10482.32	5553.63	13702.22	8986.53	9288.37	3212.29	5085.13	2108.15	2197.17	4817.40	5538.78	4810.92	4368.49	4385.37	1846.27	5454.70	2892.22	3011.27	951.69	681.42	1931.57	2625.12	1916.47	1282.96	865.80	1334.86
228			1932736.12	4548490.50	322841.09	10262.54	12310.70	11558.59	10526.50	12536.02	13009.27	10241.60	9882.37	2289.57	5425.48	13164.43	17812.18	9861.27	3653.70	5880.18	2553.86	4353.42	8288.63	8723.14	5663.16	4071.57	1824.96	3962.31	7235.12	5535.89	2449.86	1652.82	2796.08	1023.22	2798.54	4665.19	1997.59	1981.50	625.32	3433.90	6232.67	3055.78	1414.60	1458.50	1391.34	1444.90	1288.92	1270.47	1031.94
229			480318.56	9946778.00	265348.68	11405.26	33185.84	7809.18	7949.32	12191.79	18999.08	5386.63	7934.02	8868.29	12567.62	14394.71	42985.89	14478.01	20016.94	10119.08	3863.26	5767.84	3911.45	10270.27	7378.31	10805.79	14844.18	3920.26	8470.27	20297.85	7687.52	5843.07	1882.76	1881.41	2687.17	4349.48	2733.88	1682.23	5170.03	1325.87	1504.92	2191.88	2954.45	1691.91	961.13	1148.17	1325.62	2652.12	1831.87
230			1945695.75	12141604.00	450346.28	26208.20	9137.77	20895.08	8658.23	8736.17	9416.54	14924.84	14037.80	7289.46	8389.04	11456.94	13856.52	7729.18	7689.35	6498.28	5614.07	5677.23	5221.70	3671.68	4993.33	6807.03	5351.61	6305.41	5362.87	2756.97	3688.39	5832.29	6360.39	2560.91	5614.43	6875.73	3547.85	1530.45	1938.01	1567.19	737.25	874.54	782.47	1120.39	1255.26	1060.01	894.37	1039.86	679.65
231			6935073.50	21023486.00	3822653.50	203297.59	45306.23	38201.85	13916.89	41709.39	51914.01	83492.43	42712.48	33034.59	10036.59	5935.41	20266.67	8615.30	18965.76	15431.25	12500.75	20960.60	16779.50	5600.35	5251.13	7435.11	8254.22	2532.76	13789.98	4751.23	5259.31	4667.98	2249.69	1606.35	3315.61	6851.52	2500.84	4828.30	3768.19	1109.94	1186.48	640.73	2414.96	4355.92	6459.90	7499.27	1519.51	713.54	2347.54
232			2562436.25	11482798.00	2247062.25	27880.26	24925.25	3641.51	8039.02	6820.72	12946.01	8735.01	1009.59	1776.19	1208.53	2287.59	4518.97	3134.74	1728.66	1542.29	1239.51	452.80	933.32	1138.38	3633.57	1641.56	2123.06	1255.19	1803.04	1475.45	1355.61	1707.13	849.66	518.10	713.82	299.00	818.00	523.89	669.97	453.58	411.37	480.66	332.57	677.23	588.67	725.70	162.22	113.36	225.12
233			130421.44	4157821.00	119981.06	35215.52	22550.54	36475.02	13802.24	18229.03	16480.24	16919.46	24456.01	32539.39	15585.70	14506.67	23407.44	16355.38	22862.94	5810.05	3315.60	8805.35	15579.17	15658.52	6970.22	9142.37	6803.15	9700.20	12479.71	5997.84	5346.41	5902.62	3883.18	3482.68	4603.98	6091.43	5219.82	5510.33	7460.90	5332.51	2821.47	4377.96	3006.52	4282.37	4861.68	1855.10	3126.67	4175.53	3547.09
234			1668342.75	10104789.00	372349.28	21115.25	26810.14	21558.65	38498.76	46467.92	14729.97	15151.06	12145.33	3557.61	6384.38	3838.47	2185.92	14477.18	11382.87	7637.66	12125.38	9778.84	7265.10	8964.75	6813.18	13353.02	5400.22	1485.64	8773.32	12246.95	2995.33	4753.20	9445.66	3816.01	3030.03	5236.92	2456.07	2534.42	2492.37	1444.22	1745.09	3075.40	1961.51	2668.49	1658.12	1436.18	358.66	1290.94	2122.75
235			3390021.50	10253759.00	877208.87	14743.57	15052.08	26341.57	19112.39	5553.08	17200.66	21489.50	24834.18	21503.60	16739.72	11656.89	20926.71	26107.28	13835.78	7914.96	13614.45	6091.29	5688.15	3790.08	4323.00	3216.16	16243.30	9350.19	4712.25	4567.47	7213.80	10195.09	17970.93	11255.20	9515.16	8025.19	7470.44	2242.81	3058.11	2552.13	3796.85	2256.39	2853.91	2716.40	3193.28	2984.81	3397.35	1685.93	1612.37
236			509227.59	4891145.50	243129.46	52111.71	55206.21	27556.19	57120.47	19189.36	8981.55	30490.52	37194.57	26010.91	15609.14	8147.24	7244.85	17257.16	3139.68	5144.61	6889.34	8095.51	6053.94	13984.33	6661.54	19009.86	7013.50	13902.35	10641.42	7018.32	5264.23	18968.55	17730.28	5741.55	13382.36	12158.66	10067.91	10500.69	4626.30	1757.57	2150.19	7942.00	7817.91	8804.62	3166.11	2029.05	2046.65	6272.34	5411.11
237			6861288.00	13405956.00	2568904.25	97781.87	39172.62	9962.14	8795.38	16825.73	6518.53	4769.29	6400.00	5861.64	7814.37	10201.85	4531.09	7712.79	4361.42	3720.50	5494.06	3488.35	4131.67	2129.84	1582.00	5020.26	934.29	2748.61	2193.35	3874.10	8997.60	4697.36	5373.14	7238.25	5618.97	1486.16	1006.07	2497.53	1958.92	989.40	1068.45	1184.47	4625.81	4486.81	4689.46	3267.99	2298.04	594.80	702.11
238			3315025.00	9164543.00	457878.43	14644.43	26908.32	24489.76	9234.34	10983.64	10508.63	10637.02	14226.65	15279.33	12239.40	16520.91	14073.15	3449.53	10825.09	11163.23	11311.79	9595.94	8299.98	9517.79	11325.15	4388.76	3737.67	3013.62	7344.07	9631.47	10429.95	5162.53	5770.97	2476.38	5403.95	1832.16	1228.81	3827.48	1505.98	1196.30	1809.45	6259.37	5233.25	1941.29	1469.50	924.15	1268.01	686.14	356.96
239			2268989.50	8227283.50	417329.34	23530.27	55936.57	16830.75	11813.45	37102.87	12588.05	29011.28	43031.58	9538.14	13841.18	5091.12	10050.72	5504.86	10713.85	15213.27	15436.14	8354.78	4509.09	9920.04	4786.44	2128.85	4655.53	3515.73	13989.99	17711.33	13480.88	1907.61	6720.90	5316.06	1258.07	3387.28	1397.01	1349.75	881.83	646.57	2256.24	2604.40	3679.48	2024.35	584.07	2605.59	1541.20	440.59	1210.21
240			1731421.25	10127242.00	552229.43	10188.77	4826.72	9738.13	7242.01	3573.98	4007.33	7041.57	8190.41	9435.30	8423.14	10581.37	9731.48	2814.74	3571.87	2007.14	1257.32	1135.16	10491.78	9620.33	4239.55	2286.46	2993.02	4478.22	3928.50	2113.64	1592.55	2196.25	585.31	832.40	2382.45	1687.72	947.57	748.24	963.46	971.13	1490.51	1013.70	902.93	291.91	1170.87	562.52	696.33	658.57	1472.12
241			416950.68	8069597.50	435981.06	29299.12	20454.19	7521.99	23791.03	35851.58	24792.04	27415.80	69893.90	55696.63	29816.12	14276.45	15944.66	23838.82	27346.70	21141.59	5070.41	5340.44	10795.62	18195.42	2944.27	8557.67	6007.35	6618.11	16852.32	8923.07	8864.84	9337.23	7732.27	2631.61	4189.27	8699.46	3069.86	3331.70	3943.97	3356.39	1024.17	3760.38	2205.58	2650.82	1547.53	3141.93	2229.32	3874.69	1620.33
242			486270.75	8738265.00	216320.93	34066.03	36468.90	26520.04	10641.86	12249.79	13853.97	14480.65	5245.71	6960.72	7621.12	19246.01	20966.54	5966.78	15044.24	9312.93	15749.45	11939.49	13979.05	12393.05	14830.28	2452.60	4680.85	7040.55	6326.57	5502.23	8475.55	10822.74	10435.76	12457.58	7510.51	4403.73	4126.72	6765.13	9752.94	3273.90	2501.92	2657.83	2436.90	2110.20	2009.05	1992.44	2585.12	2667.23	701.34
243			280535.03	3819507.00	87540.16	15488.86	47755.53	48367.80	23277.98	16356.29	26172.86	23842.32	22666.98	14898.32	13038.06	38568.83	31633.66	8567.88	20910.11	6781.79	12715.15	2159.60	12087.61	8756.89	15508.49	17997.20	13217.18	6141.86	2998.18	9069.73	14201.44	8934.12	8288.91	12277.45	10517.05	4679.93	5125.43	7092.56	6520.45	8761.66	4338.03	3676.48	1160.01	2009.50	1156.02	2831.40	2421.13	5642.36	5215.95
244			521137.96	9808990.00	430520.65	87483.99	26490.33	14399.67	12902.44	15560.74	21332.96	17952.02	17670.63	33999.23	51899.25	42209.43	26560.43	9547.30	5024.09	5189.29	9521.97	6713.15	10560.36	3369.24	5772.92	3444.25	18252.94	12650.00	12862.27	3345.60	7072.50	5577.54	11341.89	13685.34	9464.02	4830.03	7087.21	5048.37	10172.89	6739.78	1786.99	5110.31	3766.55	3632.80	3647.35	2251.64	2324.96	1617.75	3445.03
245			1040959.12	4757123.50	1056264.25	72129.56	7362.14	8406.94	5896.89	8169.87	10820.55	7784.13	3667.18	8016.68	4027.58	4328.35	3786.79	2288.11	2772.59	3050.83	4736.88	3578.41	1699.76	3919.04	1572.98	1991.43	1833.33	1294.77	2892.32	1883.62	1193.32	775.20	2411.76	1608.94	2457.38	3403.71	1813.98	797.96	1114.36	1380.49	1103.91	1739.88	2262.31	1411.10	542.17	694.16	891.58	570.54	309.86
246			789711.68	3489943.25	207259.71	39527.08	34460.97	17140.19	10763.27	13139.28	10798.59	11552.07	13198.40	11259.13	13804.54	12670.53	36118.63	43446.80	19449.82	5502.51	13969.03	18872.93	7523.81	1453.30	5612.86	6717.09	10554.50	2707.29	3055.88	5126.58	7096.86	9035.73	3869.90	12099.46	1457.35	4777.27	6085.56	2705.50	6915.45	3579.95	3854.00	1452.87	2739.38	1642.93	2927.02	1696.71	1417.03	2332.54	756.83
247			6226530.00	11654821.00	1291762.25	21712.96	8722.95	2860.61	6587.32	3944.79	7066.48	7224.24	12733.06	5742.51	1416.68	3091.97	3211.26	3712.48	3087.09	2106.44	2179.73	1281.05	1371.22	2360.49	2600.70	1063.82	1729.40	1028.53	1037.64	1482.49	962.32	954.37	1759.32	774.71	674.42	1917.40	1083.01	589.82	628.50	406.22	554.37	466.56	418.09	605.30	514.06	243.59	660.92	357.20	351.71
248			741206.62	3097343.25	224988.79	8245.45	8970.05	14299.66	29149.11	20704.87	42136.07	33786.89	6806.19	5563.78	14733.93	12876.14	9671.44	9334.00	10049.49	6303.95	3857.13	2168.12	6326.35	6407.31	5910.88	2893.91	2312.15	3833.10	3798.54	4307.34	6578.09	3142.34	3767.50	5431.70	3544.00	3582.57	4396.53	2391.80	2156.97	3770.50	3410.78	2315.28	1650.03	726.55	910.96	1060.89	867.50	1102.55	1748.05
249			2383793.75	5312450.50	478473.81	76475.02	82958.37	19102.63	37802.16	11433.62	15514.38	29745.75	7986.85	15299.50	7662.63	10668.54	10401.25	5977.58	4927.36	20667.00	10219.45	5125.17	6993.23	5150.83	5749.87	1706.93	3685.13	6684.37	7249.92	7223.86	7311.45	6012.58	2089.69	1595.42	3434.76	2133.30	3075.36	2144.55	2522.66	2081.42	2185.07	3096.41	2028.12	1442.77	1412.68	409.47	880.88	791.00	701.12
250			3160957.75	12066243.00	3191352.75	104208.35	10652.81	11583.99	8265.20	10032.92	12425.89	12636.51	11436.64	5949.02	7472.48	12553.91	10579.48	2820.61	4237.90	4805.65	6019.43	4493.69	4050.70	4093.30	3772.45	5072.27	5997.96	3555.27	3912.54	2635.24	2294.36	1339.06	2363.81	2331.76	3493.66	4746.46	3293.15	1587.02	3307.90	2064.48	1249.84	1468.19	1208.06	1122.68	2244.89	1361.26	2378.29	2204.95	1728.34
251			2320703.50	4783272.50	363114.37	11539.35	17272.74	18812.96	12408.24	5114.92	20208.14	17422.32	11002.20	12295.80	21405.10	10608.08	22186.12	17114.94	15666.98	8062.79	5775.57	7825.45	11105.93	9980.43	6282.50	10108.31	4906.68	4456.27	6607.07	7878.10	7276.47	9282.00	6659.50	2076.83	2296.33	770.20	2228.58	3637.63	4275.62	3370.52	1625.42	1344.99	2794.49	963.82	1254.08	2279.96	1995.89	1874.92	1569.77
252			2272366.75	8152444.50	588744.06	20971.18	3108.23	8148.99	9622.45	4110.18	21986.02	8437.42	14178.22	9890.17	13524.64	8918.93	6026.13	8775.76	3185.56	3319.32	5643.09	3426.38	5093.89	2829.24	3958.95	4470.17	3659.20	3584.13	2092.15	1682.68	2336.79	2803.41	2638.97	762.62	1335.61	2004.48	1137.16	1452.09	640.12	1522.06	2581.79	2908.20	1746.81	777.21	1129.99	1488.80	827.25	665.06	525.79
253			219829.04	2066712.75	107144.17	5038.30	3277.66	4495.46	1767.97	4167.18	3142.50	1883.32	2498.62	4494.60	3491.48	2058.33	1871.60	2585.93	3801.14	2948.79	3526.05	3677.31	1962.38	1325.18	2480.72	3537.82	2159.61	1000.57	748.39	1661.73	1450.57	999.43	1584.86	876.64	1865.81	833.76	1559.89	877.55	1184.43	938.79	601.83	450.65	465.74	341.94	965.34	1211.85	854.28	526.14	527.22
254			145175.67	494105.25	39119.65	5444.41	9860.26	4972.98	7549.41	10240.63	25144.62	13302.47	5563.83	6811.32	5121.19	2740.23	2793.45	1365.85	1430.79	1051.36	1664.39	2168.96	1780.98	1298.24	916.09	1665.45	2277.07	2164.14	2986.36	769.31	638.81	1634.90	1454.46	1004.10	1281.82	698.19	276.01	725.00	806.85	484.16	537.03	283.83	256.62	412.69	395.77	268.26	333.19	407.70	187.24
255			147775.29	7393499.50	373431.31	43464.66	16267.88	35001.55	20740.65	22906.18	26151.34	15495.67	47970.71	43212.50	38496.29	6017.54	15343.06	9458.45	9662.54	5442.85	3808.41	3478.49	9054.62	15353.37	8790.16	3974.97	22004.74	10610.06	5959.03	4305.18	2533.48	690.19	4808.77	5404.38	2606.01	1213.66	460.94	5916.47	4084.16	2579.74	3699.22	3744.80	4941.25	1455.01	2449.75	4757.85	2241.32	1316.74	1448.36
256			2024017.75	14914958.00	865037.56	18696.35	16623.48	13651.41	8923.21	13914.41	9359.51	12318.97	14604.01	9104.64	7114.81	9665.66	9818.46	13137.27	14814.14	14073.16	9228.69	8769.14	7670.21	7945.19	14277.44	4186.96	3115.59	6063.25	4490.01	4573.61	4142.91	7340.91	2220.09	4765.61	7330.65	7393.93	6947.09	4447.58	3221.90	1668.77	1300.22	2319.93	2737.13	1981.86	2201.94	3337.93	2045.84	1529.21	3694.30
257			242760.00	2365985.50	66042.93	3968.57	4098.74	2886.94	2437.32	2034.24	2404.62	4378.08	2555.34	1380.96	5073.37	3182.39	4930.32	3412.27	4760.45	4303.56	2451.23	1113.95	715.07	824.14	982.26	3098.93	2291.96	2295.80	1983.39	1196.64	1229.21	452.73	823.09	335.79	423.98	964.05	764.53	373.77	326.39	531.40	801.18	1001.33	768.07	699.34	554.47	307.73	134.07	160.21	302.86
258			306539.96	3190040.25	102110.91	13444.23	18711.46	18659.75	14681.33	13080.76	10776.02	3407.83	4670.35	29608.57	16146.08	8543.56	5600.88	6327.70	2296.49	3208.81	7498.29	8542.86	6075.73	3105.17	8266.03	6826.63	5033.10	3207.24	2829.69	2064.14	2912.60	4714.92	4283.72	4368.46	5577.90	2893.39	3034.00	2158.29	4386.73	8629.62	4885.55	2960.97	3158.88	1801.15	1130.19	1054.58	2870.64	2672.63	3351.44
259			851420.68	2877576.25	356632.87	33473.56	59722.83	61734.15	30505.49	23198.62	29693.47	53167.14	48804.83	13233.25	15270.01	16211.03	10885.89	8338.25	22484.40	22229.14	2839.59	15447.85	14414.49	20297.16	16352.11	9548.07	7097.78	5664.68	4712.05	6040.27	11786.56	8247.84	5619.26	4596.81	5491.53	1466.28	3797.94	2517.82	3931.12	9927.21	7173.96	5579.36	7846.38	3914.49	3675.27	1980.02	2620.28	7459.37	4967.32
260			1739197.50	7352980.00	621137.75	15422.90	23132.00	12696.70	10381.22	6953.17	11894.22	4181.98	3970.22	4167.12	1554.24	3184.76	3855.11	4849.95	5538.20	4954.90	3463.01	4260.39	3917.46	2180.34	2719.98	1303.19	1335.31	752.05	1206.10	1380.15	915.34	1705.61	1583.92	995.76	1051.15	1103.54	754.17	765.40	1423.31	1225.14	445.56	463.73	1100.94	1106.27	535.86	293.61	255.55	226.32	327.42
261			327881.25	4307089.50	184107.59	7061.39	9915.05	4740.63	13637.56	8339.63	16406.46	7854.74	11446.93	4957.84	4777.62	2043.43	5687.63	6742.47	5182.38	6841.46	5598.94	4355.10	4406.59	4593.76	1990.66	2772.77	7977.09	5978.12	2591.51	3886.13	5908.54	3614.36	1611.35	4062.20	2552.09	1827.29	1312.70	2911.15	2188.07	1561.37	1841.71	829.10	641.95	657.36	345.32	918.88	969.74	486.71	507.62
262			1139720.62	6805273.50	256154.65	54105.49	39538.25	17457.48	23453.48	16528.78	32399.69	8960.67	13054.95	22423.99	15085.61	14763.29	7516.40	21997.37	18908.69	10250.38	12504.62	12102.28	9869.00	6692.01	8780.72	14564.41	15098.04	12979.87	7674.47	11228.87	11915.44	11033.07	4435.21	9241.41	6614.56	4620.94	6985.20	11594.19	7044.33	2875.90	4701.91	3344.04	5147.11	3387.70	3338.71	4086.64	2248.20	2779.25	3272.56
263			461874.00	8422982.00	454810.00	5183.57	7135.32	2466.55	2707.74	3142.63	7254.50	3273.30	6798.59	1352.79	5021.97	2148.63	1778.89	3174.57	1144.89	2244.91	2371.78	2506.48	2676.30	2604.18	2828.77	1263.46	2214.23	1008.23	1784.56	1523.57	1600.70	786.82	1030.35	4143.75	2978.28	1464.07	1341.98	454.00	670.55	333.70	947.08	1504.77	2364.63	965.90	760.66	1851.91	456.73	160.95	1646.46
264			972220.00	5497011.50	577284.18	23737.60	42041.46	25357.97	17003.19	9475.56	13205.59	14303.45	7526.23	23869.57	20357.79	21781.82	3131.44	9039.58	8621.60	3160.22	6814.36	3915.80	8012.24	8755.63	2822.12	3978.97	8879.28	4840.76	1871.36	4515.38	5744.21	8027.81	5336.63	2299.45	2358.92	2229.31	3257.93	1439.44	2502.81	2655.26	3053.77	2257.49	1791.04	1229.28	865.22	843.22	1345.25	772.77	1146.54
265			812234.00	1799337.12	429209.62	11550.33	18385.34	21766.94	9659.85	2526.94	3208.52	3336.98	9713.98	6978.70	7177.94	3656.03	5366.76	3886.47	7930.14	5973.99	4562.86	4935.50	7626.74	3176.23	1968.67	3410.77	6536.87	7541.07	3827.67	4102.70	2615.96	3372.48	7006.17	4327.87	2526.35	1957.13	3489.56	4295.31	3160.42	1430.11	2438.26	739.45	440.29	738.18	2511.21	2270.10	585.92	511.03	864.02
266			5695828.50	17134038.00	1929090.62	11028.74	16366.65	38616.57	20981.65	11958.17	7190.85	2225.58	6326.75	7934.53	17058.74	17358.91	6628.62	11508.02	7984.01	6083.85	15830.38	11172.18	5438.87	7553.20	3584.34	3161.26	8721.48	6628.75	6521.32	11052.42	7888.47	3649.87	9652.12	5817.53	3193.96	3565.35	5324.12	5570.62	4943.28	6858.42	4412.58	2119.96	1840.37	1299.59	2487.67	4598.49	2003.01	718.15	735.15
267			3206630.00	18752740.00	1387391.25	11267.15	10731.60	16283.87	13118.15	9860.04	10009.38	23436.37	16735.64	11174.24	10107.22	2535.61	5340.19	9941.12	8460.19	7729.97	4099.29	6112.59	4091.29	4914.76	3872.66	2489.80	4409.77	2069.13	4736.82	3426.24	5447.00	4922.17	2046.02	3019.86	2117.38	2755.02	2204.73	1883.86	5744.07	4008.95	3406.47	2881.50	4772.70	4512.95	1990.09	4276.16	5610.30	1128.68	770.42
268			1375519.12	13560102.00	829654.93	18090.32	24213.75	17491.15	13556.84	25027.82	12160.89	25635.01	9274.42	21938.22	2194.39	7866.58	40498.02	14147.99	4364.89	1228.12	13531.16	1273.66	2822.72	7894.86	4440.01	9941.50	6576.19	3438.36	6580.66	8711.06	18222.48	10312.44	16746.47	10238.48	8727.65	3267.36	5816.87	2736.44	4700.68	1442.45	4986.98	1299.17	1225.69	1508.38	1809.28	1810.19	690.16	1378.05	700.69
269			987246.37	6095037.50	380571.09	34488.01	39187.10	20736.23	29902.59	37883.85	42892.87	9588.98	9384.77	16587.94	23315.81	21521.00	32396.68	15689.94	14273.80	15718.75	13196.82	14638.27	16064.07	9347.29	11589.08	7660.24	6581.04	5235.38	9853.79	6436.11	13906.81	9002.12	5669.11	6545.00	3093.44	4202.69	1967.60	1707.57	6259.56	5715.54	5146.19	3116.05	3067.99	3143.67	9501.54	5882.26	4771.57	6845.38	3826.63
270			1865690.12	26066550.00	1092571.75	29176.93	24544.79	33246.03	10066.67	16851.28	18958.59	8591.28	21248.10	9874.01	4886.54	7529.59	6243.05	4466.68	4143.54	5449.72	3407.12	5474.20	9996.46	9543.62	7165.00	5259.80	7151.58	6701.14	3173.61	2182.78	3285.54	1475.36	2795.93	3037.12	2488.35	5290.95	2649.61	3398.99	4764.25	1465.20	2393.43	2042.26	2519.45	2674.19	3038.61	1815.21	1259.19	1312.17	1504.97
271			1255089.62	19307674.00	336919.75	29328.70	171007.79	60176.64	43822.16	115185.11	41566.31	84239.46	23992.94	15381.76	42440.08	11666.33	7871.54	11115.39	33878.47	89373.32	15925.35	14248.50	15579.76	23455.06	14942.70	6048.98	11616.67	11098.09	7833.20	8235.45	14301.82	54536.90	30014.63	8002.54	5332.14	9509.20	12497.40	10637.41	5617.48	14755.68	20391.70	3940.33	4415.47	4254.63	9541.93	15552.46	13202.10	7733.22	5980.59
272			3116233.75	4973585.50	331960.53	10982.38	15072.77	6709.88	10944.73	13963.51	20589.77	14073.87	2557.54	6102.87	4887.80	3294.45	7870.42	4702.28	5496.89	9357.87	15585.90	11263.21	19040.64	12153.20	1937.77	8552.81	10443.77	11841.28	4564.25	4480.11	3283.41	7182.52	13833.98	14465.54	3851.89	2081.23	3645.73	1303.89	3034.34	2058.08	1174.74	1653.92	1938.11	1963.30	963.66	1450.25	2813.90	1365.93	1016.25
273			294402.93	1966151.00	113931.60	37000.39	23159.08	8732.38	5561.91	5254.73	10017.94	9420.40	3833.29	3322.72	6534.82	7090.76	3842.79	8604.10	4528.16	4991.08	4357.39	2377.22	7658.98	10187.20	4361.56	4588.20	4727.02	4947.57	8982.22	3138.85	1338.62	1225.64	5674.11	7856.94	3350.91	1739.65	1093.59	3826.69	1925.06	1096.04	987.95	1775.98	2130.92	807.94	875.94	366.09	1814.40	631.45	1232.82
274			1230668.75	7289681.50	1655612.12	124691.24	9719.61	3091.45	9215.18	13555.96	14236.47	10391.65	6697.81	6165.85	8712.68	11789.37	13774.02	5425.58	2487.16	3965.40	6946.30	3084.64	5562.80	4101.65	4281.31	4239.60	4400.78	5033.91	4356.95	5438.25	7848.53	2838.27	3591.36	4001.01	3123.28	2326.17	4810.86	1877.99	831.73	1277.09	2158.20	1531.13	1061.58	1426.37	585.32	631.27	628.81	264.99	594.67
275			18950628.00	35575372.00	4650259.50	38046.97	25666.51	21644.36	22814.26	8554.93	25818.23	17585.92	15742.34	14607.12	13558.49	14078.62	12092.22	11963.11	13614.79	18184.07	14871.98	19457.58	8764.87	7476.28	5810.88	12136.86	10243.95	4844.90	5409.87	5422.49	6822.30	6766.62	2707.00	5876.33	6228.48	6297.15	8852.59	9983.41	5377.22	2136.52	2551.89	3898.87	2496.07	2391.67	1082.47	1789.31	2371.65	899.95	1083.50
276			642588.18	3609751.00	396303.31	26443.95	10117.99	10061.12	4402.02	9255.72	18267.71	5377.80	2157.90	3439.66	2739.37	3692.31	7043.20	7243.61	4049.75	4481.52	2789.68	2036.41	1995.28	1438.31	1794.80	3113.87	3576.35	1945.68	2351.39	3328.31	2409.23	1076.33	2467.94	924.25	668.51	1508.05	1700.76	1133.18	1314.20	1401.86	859.26	789.26	1479.16	913.14	578.90	520.15	676.85	1389.65	1689.56
277			727794.12	6562332.00	216712.85	37735.47	26828.56	53305.42	17861.87	18927.69	20314.22	15179.18	12903.01	25297.78	15218.35	16168.24	7555.73	10922.46	12267.42	2809.67	1966.57	5272.10	4621.24	5239.05	5321.50	6535.85	6396.65	4945.18	3790.98	5611.42	2998.46	5922.56	8266.62	9398.61	6327.08	3683.23	5944.31	3219.94	578.73	5138.84	5674.88	1342.83	1892.43	1335.71	1943.43	2096.71	1639.65	1668.62	2322.20
278			733804.62	5725473.50	325458.53	9001.53	14539.60	11024.55	13183.91	14855.31	32840.49	18467.44	6282.58	9883.25	6344.10	4824.63	7503.20	12358.73	18861.64	14561.63	9054.68	8068.15	8268.45	7644.12	4195.64	5844.17	3541.19	5281.78	5011.37	6064.11	4048.00	1794.89	2868.25	3861.33	9906.00	8727.22	4311.79	2444.09	4011.71	1854.54	1691.69	1317.18	3443.09	2589.72	2834.06	1879.60	2161.11	2868.46	465.70
279			2620650.50	11878513.00	467512.06	4960.68	13257.65	27092.71	16493.44	11540.33	9741.07	8366.51	3762.93	19725.44	16007.45	14250.91	13519.45	4995.70	5528.46	6521.37	5553.43	4494.35	5329.64	3623.46	3242.20	3465.91	8482.32	7345.86	7545.95	4235.76	4263.65	4208.50	4694.16	6218.75	3093.36	1867.67	3613.79	1847.54	1543.18	512.57	2009.40	2594.99	4844.49	5785.44	2287.07	1849.72	1854.16	1415.63	2101.64
280			1646565.12	15493593.00	666292.68	42211.01	11326.88	14309.23	7965.98	8449.25	5940.03	14373.96	9857.34	8107.16	10825.03	3191.61	5903.79	4052.04	6192.14	2873.23	7084.44	3837.74	5472.35	3861.90	2010.82	1198.29	2979.20	2756.17	4142.54	1786.23	2375.31	4723.56	3788.96	4908.75	3100.02	2211.53	3069.48	2326.14	3603.31	1322.43	3002.16	1434.51	899.98	2101.91	1336.20	1540.65	1061.99	2073.54	2179.42
281			3164901.50	14281748.00	1254441.25	10895.60	14754.11	7323.68	2974.59	17557.20	23237.87	5361.87	3182.19	6386.81	9268.91	6528.63	5833.40	6419.24	4785.56	7506.13	3195.47	4396.22	2207.82	3121.53	3839.07	6733.08	4845.26	3669.77	1478.22	3591.93	4413.40	2901.86	3419.41	4538.38	2223.57	1360.28	1950.33	1533.96	3275.39	1372.26	1224.04	1445.32	1735.72	1983.81	1398.57	1438.38	1266.18	756.28	1806.64
282			445302.46	4126629.75	413810.34	27539.88	17764.67	20450.26	12605.41	14105.28	17643.30	16661.82	10269.07	8874.51	9564.50	7872.28	13343.03	9748.79	6473.17	12812.68	11182.81	4543.52	8098.63	3848.35	7143.01	8084.72	7707.68	4724.69	4415.00	2294.93	6917.50	5502.82	5897.42	5790.64	6252.25	5567.68	3857.67	2134.44	1789.44	2358.19	1822.48	2954.00	5133.89	3135.53	1262.52	1765.18	3589.95	1703.34	884.46
283			5163283.00	23490588.00	1093252.50	47544.19	16121.85	38652.40	7014.86	8607.32	24820.87	39729.72	25150.85	11723.96	17894.60	5714.83	4775.67	11112.00	5044.13	3848.59	12968.46	9381.20	3733.82	8163.62	5620.52	5940.42	5708.45	11154.06	11589.70	19551.53	15926.27	16083.59	8348.71	8794.63	12691.60	4048.31	3378.38	2218.61	3576.87	2010.77	4078.18	2206.92	3527.41	2087.48	1838.15	1491.65	5045.15	1816.85	1276.37
284			2186420.50	5885554.50	357156.28	1445.44	6384.19	2984.21	4584.51	4126.12	7246.87	4859.92	4957.77	5886.80	2297.21	994.21	2272.24	2267.97	1761.49	2538.05	2161.69	2004.89	2792.63	3674.30	3986.06	4553.94	2411.84	2354.20	2234.68	1176.25	989.94	823.54	2184.68	3372.00	1433.39	1206.00	1432.12	874.35	1794.45	1625.59	565.49	714.25	476.19	821.95	1015.68	729.38	1610.29	1025.05	646.61
285			635143.62	4487719.00	243233.14	16681.15	19560.08	15404.48	8418.39	8124.33	12855.12	6035.92	7510.85	5748.92	7559.26	14788.31	10671.23	7158.07	18103.82	17926.33	10754.90	5169.95	8896.81	10185.66	4776.19	7242.86	5230.71	1750.03	3958.74	6940.19	5461.22	1066.07	2437.38	3077.45	7207.59	4519.78	3210.96	4171.39	3695.02	2415.58	1194.78	1827.35	2549.76	1495.58	1140.73	482.24	2779.53	3247.58	1818.29
286			1106686.50	5492646.50	677055.93	18362.51	13288.09	5349.87	8879.38	5303.32	2533.40	5699.30	2233.57	1350.86	2196.35	2172.32	2716.60	806.58	1402.29	1297.65	1635.05	1086.33	1414.96	933.57	618.97	1163.55	3373.40	4391.59	2434.12	551.04	730.50	805.00	573.64	500.08	613.73	685.40	722.67	469.13	296.82	539.62	471.83	658.55	367.87	298.07	391.93	350.29	709.70	997.21	567.08
287			1114312.12	13352916.00	594066.50	14871.40	22573.18	9342.89	12354.62	5269.77	16550.15	6893.47	13497.12	11092.72	6481.46	8291.94	6464.56	4388.11	4597.93	5253.05	13866.00	5827.14	7863.87	2364.95	3456.02	4324.58	3082.98	2096.76	6443.79	4241.04	6687.88	3420.73	3926.99	4949.83	4988.95	3219.11	5690.72	1932.96	1191.94	705.93	2012.84	3523.37	1182.74	2124.39	2150.47	1336.59	3282.85	1843.19	1871.44
288			20923824.00	43535304.00	7578389.00	73695.76	16211.22	18718.27	8603.63	12638.35	8439.40	5412.08	2402.92	2908.90	1446.20	5403.26	7220.53	7939.29	4848.17	2237.11	5096.84	3311.60	2777.52	8068.85	1336.16	4533.90	5675.71	3639.91	1738.15	1368.83	2378.05	2878.54	2975.03	2464.64	708.48	2534.43	665.09	1992.26	2366.54	1727.67	1162.95	2498.54	3645.36	1928.91	1583.21	1731.23	165.11	875.66	2762.47
289			339907.25	3673852.00	151499.64	47466.93	74517.84	25698.55	24458.75	75443.15	41618.64	20446.36	9041.49	8529.37	13375.95	12284.14	13976.46	8967.73	7583.51	8020.75	2899.59	17425.25	29448.04	17104.76	2931.49	5931.70	8234.75	9742.02	9385.95	2368.31	6460.72	11317.00	5219.58	2578.27	11175.45	6453.09	3002.86	4962.85	1704.58	2945.91	1272.37	526.40	2812.81	3137.94	3142.74	6204.69	4376.47	2223.50	2188.24
290			254202.09	2596704.75	115911.89	11526.88	18831.45	22894.25	20957.88	21730.68	12299.59	15251.32	17318.36	18260.65	31510.30	19128.31	11128.43	14055.10	23467.85	10550.06	7805.02	14181.37	12274.93	9135.42	12270.01	5337.98	5280.05	10866.79	5135.93	6380.95	5074.65	8890.60	6768.27	8262.53	10103.61	3660.84	2588.50	3549.80	4419.23	2667.07	1812.12	2634.67	1687.63	1898.94	2213.82	2132.83	2411.93	3636.30	3156.70
291			3545140.25	12957604.00	1210084.00	12253.91	20049.06	16364.31	21048.33	12265.73	20035.85	29183.41	11362.91	4488.95	13145.49	4028.91	6597.78	11201.33	15169.50	11016.13	5528.02	5382.04	4271.36	6372.83	8781.44	8982.08	5502.03	5715.04	2821.72	1783.07	3056.70	2065.00	752.82	5108.83	7610.59	6683.77	4102.73	1856.10	2191.52	1068.09	1352.88	1799.02	1525.39	2197.44	2179.25	2790.31	2668.71	1169.86	1087.95
292			355504.34	2182233.00	87389.48	8392.95	6336.27	4458.89	5285.51	8602.60	7760.30	7407.83	5649.54	4653.76	4753.78	3719.04	5098.77	4431.32	3714.26	6203.20	2918.61	4057.53	6035.65	3387.80	3148.92	678.12	2601.03	2517.36	1784.56	984.92	1272.95	814.35	2418.96	2603.40	1591.46	1600.35	1184.46	1594.81	425.46	1539.69	1017.12	1037.84	1120.74	805.33	1612.37	891.85	1161.37	1475.49	700.46
293			3936347.50	21547126.00	4009747.50	89465.29	18337.33	11213.40	14379.90	12548.98	26030.63	20634.82	18413.90	23234.33	9480.84	13806.76	17544.91	20395.30	11252.44	8283.18	7466.06	3881.81	3196.85	2978.33	5001.60	3696.41	3792.41	5923.15	6509.91	9328.93	3298.68	4189.13	5749.13	4520.59	2799.54	1938.28	5876.45	3760.28	3332.83	3783.50	4216.62	2686.99	4119.16	4523.55	3258.92	3423.96	1449.53	1077.85	1023.82
294			930553.43	10930116.00	652120.00	42874.46	14987.20	7953.62	7347.49	19468.14	25545.47	21718.03	3307.34	2369.66	3826.92	2373.10	4745.65	3079.20	3434.15	849.06	2086.60	1634.00	2952.44	2598.51	1098.21	619.58	2894.62	1257.66	988.28	1923.05	960.27	1017.30	668.49	1661.16	1079.54	1486.34	656.25	824.51	1214.01	565.03	1238.36	922.16	1446.76	589.88	763.03	384.12	250.39	512.53	353.52
295			938737.75	8931092.00	302458.34	28450.01	10599.68	24553.89	5370.52	15227.40	11019.94	14829.27	12407.68	9774.17	17469.91	8979.65	11950.34	6377.10	2987.20	5766.11	5686.33	8054.83	9736.25	5756.98	3577.35	1778.37	3815.43	3734.64	4495.85	2999.25	3240.06	5131.86	3664.38	3297.90	3301.00	1984.71	2878.98	1457.31	1418.72	2083.25	2798.95	1126.81	903.67	974.39	1631.33	1235.37	516.43	535.67	962.12
296			472211.43	3838689.75	740997.93	13606.74	9011.80	7150.43	5434.19	14197.43	13580.11	6297.02	5949.12	4256.96	3477.09	1245.36	945.18	1297.19	1662.38	1087.91	853.67	362.12	1008.43	1173.98	1202.57	1047.90	853.65	1331.85	1140.73	755.11	317.28	272.73	443.35	1002.40	932.31	891.49	937.67	493.21	288.85	197.21	587.55	895.84	1101.90	331.41	192.25	125.89	233.58	503.87	391.26
297			222454.09	3564147.50	249389.26	13538.67	10629.82	6975.51	6026.02	8754.66	6897.92	4267.27	3177.20	4115.12	5673.23	5758.78	7499.39	5086.93	4252.19	1429.37	809.43	4801.64	3389.70	4703.63	1828.19	2169.19	2293.62	1533.99	1987.38	2436.45	2841.41	2351.02	3786.98	2385.42	1387.80	582.79	1062.29	997.14	1712.17	790.36	893.25	720.22	872.30	651.55	703.08	801.51	608.05	564.21	555.24
298			1251869.75	5008233.00	148351.93	18928.50	12380.64	6811.04	7976.87	4861.41	12174.17	6578.34	2621.14	6902.12	3968.55	3937.72	3549.49	5772.96	3059.72	3106.86	2220.24	6243.67	3718.35	3515.36	2545.82	1654.26	1559.50	2258.79	2814.83	1652.19	1188.34	2481.47	4034.11	2865.78	1432.31	803.92	890.57	856.69	1228.37	2397.12	2258.85	1767.80	849.87	522.77	410.47	589.29	761.65	1040.71	1344.30
299			523574.59	3044965.50	290291.96	22268.86	4007.12	4495.29	2976.06	3320.80	4261.94	1938.40	2109.98	2707.44	4575.83	7959.37	2191.55	3495.90	2938.68	8377.22	3342.25	1614.69	1535.96	1420.87	1455.08	3896.97	3794.08	1420.78	1425.93	1811.66	1882.79	718.63	550.84	1815.04	1117.99	1193.19	4308.29	4398.32	1868.42	2107.61	1828.61	799.01	2811.21	2312.60	359.93	628.99	1143.21	284.19	117.50
300			270364.12	2212354.00	373420.31	69021.98	20719.36	23985.25	34143.02	14596.51	21121.90	15187.72	12226.86	15748.50	21302.99	20297.60	26905.05	19638.14	18624.33	16357.94	16759.71	17642.64	14337.04	9227.79	4959.06	8114.45	17166.89	12993.77	4876.31	2468.58	2652.17	2643.02	4662.65	7466.49	3272.27	2083.89	3451.67	2066.26	2729.47	3598.63	1820.31	2988.09	4141.91	2926.41	4009.67	3755.07	3061.45	2019.83	2222.24
301			494918.78	4018384.50	440318.81	7736.58	5764.79	2033.94	3594.12	2731.59	6406.47	5827.89	9457.26	3918.29	2532.89	3404.85	2258.23	2109.15	878.62	1455.12	937.92	1432.69	959.90	1781.29	1093.05	1868.62	1729.17	972.40	1048.65	1079.14	1072.70	1443.34	1646.96	783.64	524.27	961.19	711.80	1071.71	222.25	1244.32	1048.11	486.35	717.79	781.67	634.30	342.30	400.05	196.28	303.82
302			1674277.87	5457327.00	484766.87	6863.46	6442.39	3508.14	7057.55	7962.38	24106.98	23377.10	10319.63	5916.63	4807.36	1491.07	1569.62	1603.68	2805.69	715.03	1833.39	2489.26	3891.16	2102.15	2271.22	1204.58	1723.63	760.42	1680.29	794.34	869.94	1307.56	690.84	1130.73	860.93	1726.10	2977.55	2289.05	1200.68	535.38	1073.98	625.91	410.01	602.26	475.31	684.72	633.90	405.59	286.48
303			6343368.00	65575552.00	13362025.00	117415.57	29800.38	18552.87	13840.27	19777.09	37731.55	22947.24	24712.80	19759.24	12165.38	16722.19	33748.52	26088.68	12879.06	7249.75	7709.24	9556.08	7423.64	9620.46	7681.60	7355.76	11542.15	9915.39	12323.43	7467.82	8495.16	3141.88	3613.98	3697.49	4331.73	2611.09	2844.93	4595.76	4474.21	3328.47	1117.75	2208.84	4565.54	2714.00	1927.06	3300.57	3504.79	2852.43	1756.00
304			1133403.75	3749791.75	231787.76	9738.95	10571.20	13947.93	6486.27	5325.19	14148.19	9066.60	6513.16	6798.81	4625.92	5031.01	2703.84	3498.77	6359.24	4591.46	2493.75	1809.64	3862.04	3115.91	2282.06	5058.80	6776.42	5043.75	4371.27	4381.72	5443.37	3773.67	1870.19	1315.64	2917.23	1726.38	1026.82	1713.05	1408.31	1356.12	2228.79	1548.34	681.53	589.00	1358.64	1682.81	1005.86	680.25	273.61
305			5174538.50	8419207.00	800916.56	5141.10	4373.58	4280.51	6296.55	10075.24	12530.75	5169.99	4613.16	6227.67	3394.67	1565.09	657.67	2275.83	3063.75	1575.07	2629.96	2294.51	5307.51	4821.21	3166.66	1259.86	2224.89	1336.11	2068.96	1564.99	2156.32	2768.87	2473.06	2584.00	2226.59	4440.87	4153.69	1500.34	346.27	1227.53	1566.00	1039.81	1067.19	984.78	727.46	680.20	748.92	496.01	604.93
306			117737.92	1639672.87	94504.16	4041.74	8561.23	4615.51	7603.04	8290.63	13640.78	5610.23	5599.94	5718.09	2636.06	4061.94	2387.32	2072.48	2191.87	3425.82	3109.37	3395.41	5268.35	7131.41	3800.89	4634.03	1545.81	1471.32	1845.35	1628.51	2752.82	2802.35	2030.36	1343.00	1811.85	2430.91	1287.69	1797.05	940.25	892.41	1295.19	1641.24	1730.97	961.33	986.89	1405.59	1819.15	1523.52	1435.88
307			1441320.12	15054706.00	662882.25	24865.25	28502.74	3542.73	28472.30	17415.68	6323.53	23661.29	26812.61	14333.88	7964.86	1314.32	8200.96	11580.23	16905.34	12114.15	5170.64	3552.07	9450.48	3123.93	7656.51	5289.50	6898.80	5326.96	6852.17	5561.69	5962.77	6705.44	2882.67	8111.04	3998.70	3956.87	6280.45	2006.92	2291.38	2038.50	3113.33	2788.14	4010.09	1858.73	2823.27	2858.98	1007.56	1284.44	2433.93
308			1380515.50	4052493.50	320654.96	15454.96	6980.71	4568.66	10141.92	5739.48	6890.95	6868.70	7242.27	11964.62	3900.30	4726.42	6740.68	5068.65	5242.55	5262.90	4047.12	1771.29	3431.51	3197.62	3460.92	1843.12	1837.26	5144.31	5584.47	3170.63	1297.25	1256.93	3641.25	2523.21	2025.99	1172.66	1564.80	1736.50	1054.42	509.69	1212.35	2834.77	745.77	518.61	717.73	381.35	882.96	2564.97	1201.51
309			456975.68	12107627.00	458764.87	13948.24	7000.82	10865.33	11814.22	6016.37	11843.76	7066.82	7334.10	7907.71	6596.85	13223.89	3788.76	4375.45	4033.83	12085.55	16162.16	16702.66	3412.19	3962.74	7332.74	3414.27	2605.65	6500.85	2539.96	4269.18	3288.53	3946.17	3822.72	2738.93	2536.10	1633.33	3488.60	2962.61	2240.10	2769.40	1180.83	1138.76	1541.71	1305.60	1341.25	1245.25	1217.82	1177.89	1616.28
310			1415106.37	7986537.00	442394.78	9407.28	5862.11	10513.46	9631.03	15918.17	10747.12	5727.26	4983.59	10497.40	5550.96	6942.18	2503.25	1831.44	2555.87	4457.62	8049.68	12645.83	8466.90	5099.28	7587.11	11847.69	6247.07	3531.03	3849.95	3443.95	1292.39	2328.78	3139.33	3670.39	7057.56	4529.41	1318.99	1768.94	3117.74	3690.06	2340.66	2698.86	2843.40	2469.27	3198.18	2685.72	1648.08	1476.87	329.18
311			1041868.06	4105029.25	245283.42	9291.23	11513.58	18971.06	9987.70	11833.31	34339.18	16805.91	13803.11	12851.35	11306.47	9304.75	12145.80	24401.90	29356.11	17015.53	14152.25	11331.05	8155.16	8705.18	4038.54	1377.66	3398.34	9532.62	2236.67	8567.97	7988.49	2195.73	4718.63	2326.02	5538.16	4147.70	3503.88	2915.37	1531.35	2431.61	944.96	3488.10	4305.95	1747.98	2957.31	1261.66	1512.49	1118.05	1290.86
312			2971376.00	18321894.00	2630026.00	537421.81	26966.88	11979.33	9924.43	9170.07	12299.25	8256.53	10614.02	4415.38	10805.03	4574.26	7108.62	5081.41	6078.36	6740.44	6635.41	6644.31	10638.46	4648.50	3343.02	9804.51	2385.64	1144.03	2738.12	1223.66	1592.25	867.09	2034.22	1681.56	841.91	1405.98	2558.68	1790.50	2314.38	774.83	774.66	1559.11	1830.45	424.62	554.95	876.98	976.81	544.43	734.38
313			526328.25	4451168.00	208036.40	7273.70	5468.87	11897.93	7576.12	3799.61	5500.01	9571.36	4808.89	3834.15	4597.22	2604.43	8187.08	3974.99	5180.52	9436.15	2723.32	4106.73	3542.71	4659.26	3408.13	4892.96	3445.77	2604.91	1700.46	2328.18	3620.23	1235.78	2551.60	3401.29	1510.48	1102.46	2885.56	1234.48	2671.67	3430.36	1934.16	1142.70	2042.85	2275.66	1484.54	1121.12	708.56	1089.39	740.80
314			698413.68	8427495.00	251142.54	25456.22	3036.20	24663.28	11689.60	11629.58	28546.86	11368.79	14674.52	17181.43	20577.98	7948.14	15494.05	11689.33	14789.01	20468.32	14293.84	11435.14	7353.72	4490.11	3181.37	9572.87	5696.21	1862.86	9556.25	6488.28	4877.35	9407.35	10848.91	4383.88	1750.44	7897.33	4497.36	8455.55	5276.24	3937.64	2975.96	873.25	1194.88	1202.87	2721.72	989.31	1979.87	3704.37	3044.76
315			425538.78	1816478.25	74398.92	12813.48	10957.15	10144.29	9233.08	9213.87	7218.44	5787.17	4035.64	2720.18	2576.63	6540.35	5641.38	4102.07	1396.43	4684.53	5426.64	5625.52	3244.55	3021.89	6023.85	3679.80	1544.02	3434.04	3213.70	4261.12	4107.72	2393.05	2078.68	1258.06	1070.20	1369.89	2190.71	1609.56	1379.34	1392.43	1940.76	622.22	773.71	1552.23	593.66	704.58	467.08	545.06	665.59
316			1737180.75	4943079.00	337699.34	8078.13	6420.92	2364.55	5952.61	7784.11	16554.60	12385.67	5679.30	4342.49	2674.10	2682.45	3639.24	2553.59	2708.01	2681.61	3561.19	976.65	1062.04	1459.59	1621.02	2997.96	3175.75	3154.29	1436.89	1639.91	1763.15	907.45	692.12	991.53	1076.29	878.71	600.52	1312.89	850.47	1040.23	1755.99	1313.77	523.23	951.10	506.99	1064.43	651.38	443.98	650.49
317			300016.65	4495666.00	250476.10	44422.74	10381.50	16142.65	9373.78	13977.38	12870.41	18487.90	7148.76	7780.45	6638.70	4353.77	5591.45	8872.21	23967.86	6896.09	7422.36	4721.93	8667.15	4773.03	1066.46	6520.48	12820.49	14694.47	5081.26	3115.50	5224.43	5780.11	7218.21	4058.39	3706.83	10407.28	3845.76	5599.07	2294.34	1444.93	1152.64	1556.85	1402.69	2971.90	1768.12	1275.13	1739.65	1336.52	851.07
318			327040.12	3084112.75	145895.50	15936.41	22904.41	14877.66	18775.03	30075.98	41682.67	27875.62	10953.26	5781.42	4975.06	3221.55	3060.32	5693.49	8534.18	6563.55	6676.09	5332.88	3041.76	1551.50	1415.02	4841.75	3999.20	3748.59	978.10	1454.37	3029.85	6202.03	6594.10	1601.84	2981.97	2131.66	1796.77	2547.49	1210.14	1587.45	1845.49	1915.76	2389.22	1661.05	695.07	1867.51	2744.48	2008.96	811.49
319			396011.31	5674730.00	195312.28	17652.82	13518.07	13479.67	15674.50	9321.18	6710.73	5284.50	7747.65	10888.60	7877.68	12076.79	6825.71	3565.96	7327.92	12897.85	11784.82	6188.74	3480.91	4914.43	8106.86	11314.16	5029.64	2721.69	1887.08	2904.55	2783.13	1671.44	800.38	1020.37	2047.85	2855.48	1565.14	943.96	833.95	1910.72	638.37	1118.69	1261.48	2056.61	795.44	1229.71	790.27	542.17	496.61
320			646775.87	7010459.50	1588958.00	88529.39	5662.12	11583.56	15310.37	6213.45	20385.04	16298.71	13020.03	2248.71	5546.26	2044.42	2936.75	2382.66	1818.35	2484.18	2782.53	3892.74	1471.41	1445.94	4357.85	1219.97	651.53	1469.50	2937.95	2247.85	2059.70	3500.39	2750.95	1295.33	1007.69	956.09	1402.00	1603.90	479.19	1254.14	849.34	400.92	677.07	573.12	897.50	1096.33	690.23	1139.66	858.65
321			384149.62	5578102.50	314945.75	25322.68	18046.56	13267.87	51656.74	20350.64	22176.11	28424.99	13707.02	18566.28	30498.65	13194.08	10415.48	13913.16	17133.60	16973.31	15911.17	23237.28	25274.26	2816.84	7460.54	25100.97	9008.05	23715.72	21309.36	6145.64	1979.30	7983.79	16995.47	9699.10	5069.25	5928.47	3431.96	13879.01	9064.20	2229.95	4296.44	5393.41	3104.64	3533.14	4590.80	8044.57	5952.76	1606.49	2283.92
322			619813.68	2749830.00	98949.98	6097.97	20943.58	14800.13	8711.86	15516.08	14435.54	21276.89	12344.65	11456.56	9737.93	11123.45	4787.30	10084.93	8952.98	18897.39	19589.02	9731.50	5502.31	4138.98	3713.68	7676.88	12305.93	9510.65	9702.33	4621.51	6948.09	5020.22	4396.17	3294.68	3838.56	4932.22	7171.59	4429.27	4739.28	5455.93	4514.04	2369.96	3792.44	2342.62	1228.50	2310.03	2264.06	1660.60	1627.60
323			1110893.75	14549790.00	321679.06	39218.68	19023.58	24742.46	20582.37	16162.06	18832.91	14803.43	6417.15	6456.92	41921.30	15903.87	7474.33	20569.15	6866.16	6891.56	7246.95	4466.64	8103.50	5214.03	4628.79	4413.88	3931.57	6121.79	7059.86	5927.40	11668.26	9379.13	5521.12	6668.56	2840.39	3986.73	3195.06	2286.94	3015.61	3037.24	5587.67	5435.61	4017.93	4139.34	2656.74	3358.31	3237.61	6168.62	6926.23
324			974603.81	3633188.50	589637.00	26719.18	7136.49	8265.77	15692.38	14704.58	14414.20	9556.85	10593.80	5482.24	7956.74	5279.37	2867.96	2607.85	4673.26	7549.53	4597.87	5948.50	5818.17	10237.76	7090.80	2797.26	1564.68	2989.08	2705.32	2070.70	3824.72	4347.73	3840.51	3252.90	3926.12	6634.47	8155.19	8256.59	2077.09	1467.07	3911.84	5079.32	2535.28	2844.47	5806.57	6981.96	1257.03	3213.79	3687.79
325			192274.04	6824425.50	264632.59	13254.97	19609.33	8619.45	23630.36	12349.11	13699.36	6096.42	3526.17	3626.16	9243.12	9033.98	11726.37	9607.56	10633.11	8570.95	2827.65	2343.38	16384.33	8193.88	7568.58	11164.99	2294.02	2873.96	2898.07	866.54	1397.43	1114.21	1053.85	3342.44	641.98	2187.04	3797.74	976.54	2001.68	2749.57	1794.84	3510.24	3441.45	3496.01	594.13	1299.23	503.85	1516.63	535.50
326			467106.31	2124896.75	67833.78	9838.58	16499.04	4771.30	8441.69	4120.06	3753.63	4724.53	4134.27	2995.96	3115.45	2948.76	3956.74	4568.45	1582.85	3341.84	2538.59	1700.03	1013.40	611.93	1416.36	1352.20	1257.45	914.15	585.27	1751.91	1466.39	804.15	443.22	803.59	1261.29	849.22	334.19	508.31	681.85	597.76	428.59	379.36	757.75	721.57	339.63	496.36	1137.37	468.26	352.45
327			11728479.00	16882584.00	1932872.37	21833.67	37644.03	18418.34	5357.12	9058.38	6241.99	4781.91	13102.17	19160.06	17754.50	18172.45	6868.60	13273.89	2473.87	14604.94	11636.35	8832.83	4468.98	4597.38	3692.28	10761.38	6196.71	5347.29	1480.42	1667.31	3862.84	1194.13	560.96	1351.70	1659.80	2076.54	1069.15	3427.83	2615.69	2191.00	1817.82	3103.07	5116.25	3233.33	1677.26	1130.85	1607.37	1987.63	908.21
328			574293.62	2233342.00	203381.95	14344.99	7863.41	6042.49	2987.87	10350.42	7342.49	6828.45	12727.98	4283.41	4651.37	3355.08	1754.78	3301.93	3080.29	1821.52	2421.11	2357.05	2481.01	1600.09	1950.58	2274.12	3981.43	3352.45	2088.18	1429.14	1339.39	1638.58	1271.41	1500.02	2661.45	3073.88	1139.31	954.08	1208.92	1952.73	1724.45	985.51	1074.46	985.07	1065.00	829.28	646.74	270.27	305.88
329			913965.81	28720588.00	2653765.50	28223.93	23427.53	10850.30	24250.76	8072.32	14454.18	20531.13	26184.48	12581.13	32490.82	4315.46	4225.92	20394.68	12246.87	11826.53	11181.89	6138.54	25065.24	13032.84	15020.76	3486.29	3689.51	5246.45	5986.31	7635.96	12814.45	5618.50	4638.09	1944.78	351.77	1143.17	1778.68	1369.84	3104.19	3349.96	2679.75	1833.06	2663.81	2038.56	3213.03	1891.57	1664.15	2418.71	1374.54
330			721573.56	5597147.00	542397.87	27617.28	7468.63	10109.40	9817.84	11516.49	21488.68	16636.91	6773.89	3083.30	3135.66	2843.86	2417.27	2971.23	1870.21	2579.70	1747.64	2725.93	3393.18	559.83	2196.28	1286.54	1122.76	1395.41	1488.60	491.21	724.42	790.51	943.05	1367.19	1739.78	681.20	710.51	1166.40	551.65	568.07	972.11	1030.30	1598.11	840.27	839.27	321.56	532.47	476.00	265.59
331			336858.18	1670845.37	282691.37	14782.16	9111.36	7209.80	7895.42	8307.99	5019.29	1614.60	1972.69	4487.96	4412.91	3368.93	5250.98	5075.47	2557.43	1516.47	897.93	1729.69	1067.36	1957.06	3074.49	5368.03	4124.96	555.42	979.73	1143.64	3809.06	3918.49	1987.04	1938.66	1764.53	871.59	676.36	746.33	867.07	395.13	682.24	844.81	596.23	565.45	488.50	493.37	645.26	922.68	646.61
332			71359.14	559904.93	41528.69	12080.69	10849.70	14224.86	14664.38	18295.97	5478.47	6267.68	2803.11	16409.51	21083.54	10965.75	16826.91	10382.27	10550.01	5645.83	13268.70	8840.19	6204.18	7437.13	6483.63	5362.20	2184.10	4959.87	2914.18	1959.43	6754.02	6603.32	7668.27	2874.66	9142.89	5327.46	2977.04	2939.90	1395.72	1119.14	1487.18	3682.70	2277.27	548.92	1104.72	1288.39	1138.51	2303.90	1005.84
333			188337.40	2689311.00	58799.55	27326.47	79802.40	27274.53	15168.29	8410.97	12248.52	43235.48	21271.27	27663.43	14208.33	11812.87	8799.51	7080.02	9333.16	8919.57	18123.19	23046.94	15557.67	12891.86	18459.13	28815.18	25452.17	11552.53	8432.63	3957.19	6455.71	7795.71	6835.31	8936.03	1190.04	3052.73	5333.58	7447.91	2402.18	3764.25	5749.48	3468.47	538.25	1624.68	1751.61	1272.08	1848.46	3708.37	4330.91
334			404600.84	7893234.50	257762.54	21194.70	10917.36	9565.64	22898.12	4557.61	4231.98	21389.17	5652.50	5172.01	3627.76	5094.94	5988.38	2081.24	8670.11	3662.29	6007.08	5581.06	905.73	1714.02	5262.14	1911.09	1825.58	5770.43	3767.49	2519.00	4926.71	3270.96	1367.29	2221.48	871.38	2271.66	4487.72	1433.49	1514.43	504.43	1022.07	773.03	2222.76	4319.19	1085.24	1076.65	2165.39	903.61	1030.89
335			723443.18	3363416.00	159059.14	33451.57	19515.22	12775.72	7626.02	12749.54	13903.22	16871.51	2385.07	8081.72	8677.90	4873.21	3675.13	2488.16	1579.63	1915.50	1777.15	4310.30	12369.32	6705.40	4486.79	3649.89	3126.74	2610.94	1407.98	2186.09	5322.30	6303.10	2367.15	3656.71	4273.03	1720.87	2826.02	1868.54	1155.16	807.15	915.77	1840.98	1855.94	2011.75	1741.18	1053.63	1485.21	1727.27	2166.28
336			232782.12	3034955.25	120107.85	90566.45	102032.63	22924.66	8121.78	8861.30	17354.04	28115.88	44740.33	29970.76	14345.03	14547.75	14081.30	37576.42	21776.97	8732.97	26784.53	27707.17	22819.72	24639.91	8240.08	12522.98	8826.04	1491.69	7869.51	12197.43	10892.32	6541.42	7378.94	10129.06	7869.20	6083.67	2243.32	11865.86	7191.68	3978.94	7289.76	9553.02	6301.18	3090.25	2679.52	4148.83	5589.19	5148.48	3438.36
337			862634.18	9370126.00	537376.31	9512.45	13331.51	8776.84	11030.83	6533.47	4544.68	3280.17	10482.00	8065.24	10457.63	7272.14	3839.49	3552.38	3023.29	2053.84	1302.44	2617.29	2198.55	1867.70	1644.11	1610.09	1298.29	1240.22	2171.34	1199.16	2454.37	2567.91	1618.81	2732.84	5408.84	4210.24	2222.99	996.62	482.32	569.12	1483.67	684.57	862.29	822.56	1717.42	1057.34	1095.09	1022.82	2115.06
338			1288817.87	4679789.00	286728.15	34509.55	23516.60	16072.20	6456.53	10017.88	13627.63	6706.32	9299.78	6725.66	8300.12	10952.68	20266.84	4908.92	6370.97	7995.22	13090.95	16691.09	8592.04	8059.32	8236.66	9801.25	5041.99	5721.65	4271.54	3591.95	3090.55	3470.91	1497.95	2102.04	599.09	2757.52	2120.34	1068.07	3101.03	2022.39	741.80	977.42	576.02	1681.09	1852.02	1413.80	1957.13	1335.11	1030.71
339			427016.50	3777842.50	137771.26	10298.97	14648.85	21906.94	19204.88	16859.33	13611.24	19017.50	27469.40	15676.97	8662.27	11105.48	13896.30	27584.93	26384.94	8956.07	13992.62	7464.89	13535.18	12729.23	6748.40	10073.25	11862.10	10151.78	6007.86	3189.52	3942.51	4820.30	5823.36	3869.07	1621.75	2379.50	5828.32	7786.83	4496.43	5695.50	2616.33	1432.42	1732.82	2277.56	1747.12	1148.42	1536.83	1617.16	2814.05
340			1649810.25	18228420.00	722351.62	45614.62	51213.17	26777.18	24443.78	71967.09	36750.92	40853.37	19778.01	20753.78	38611.41	16624.85	6353.21	35404.68	14859.04	8234.57	3903.07	10812.43	14622.12	6898.90	9169.55	6291.11	12153.38	5444.61	2162.75	5968.06	4587.28	1542.60	8153.10	2909.81	3503.21	6385.47	5619.56	7858.37	6742.28	3157.43	5662.66	4143.02	2510.91	928.88	3070.77	6384.02	3506.80	1610.12	2754.48
341			460071.68	6246867.00	190399.28	18803.00	14511.54	12203.79	9416.32	14471.30	10078.09	11202.59	22822.38	3786.44	7440.27	6155.88	18035.66	17486.30	17589.20	18312.94	11312.19	6180.78	9334.06	6409.59	6129.79	6521.24	3940.05	1828.52	5288.04	5935.60	5605.50	2848.59	7137.23	10675.67	4760.31	4685.18	3174.52	2040.18	7768.74	6609.10	3130.96	1515.40	5380.40	4565.03	1504.59	1156.62	753.55	1993.93	1985.75
342			1381287.50	9066199.00	693467.37	7262.70	7609.70	7737.37	6750.45	8356.97	5457.20	12965.79	12036.60	2144.58	4493.08	2984.81	940.23	1910.49	2267.55	1572.90	1239.42	1640.92	740.78	1610.06	2232.30	2033.70	3634.83	1720.10	2171.37	978.33	2710.87	1209.52	2083.20	1727.64	3335.25	997.39	866.18	1005.62	716.91	940.18	458.59	464.58	1036.20	955.91	281.24	661.40	669.97	438.44	606.36
343			109088.77	1144775.12	39488.51	5051.84	5219.38	7756.48	12570.65	7540.96	7678.84	4058.63	4476.03	7821.69	7509.38	4472.47	3239.19	4771.26	6787.12	3575.46	3666.39	2325.49	2455.06	2799.12	1798.57	2284.31	1513.59	2384.52	1935.84	1479.25	1664.83	1223.22	1309.77	2320.00	1900.58	470.02	828.06	903.15	669.42	720.15	1176.50	808.76	594.15	341.39	514.43	898.70	475.21	740.49	1096.98
344			897288.43	7884487.50	540258.75	22846.75	9315.45	9777.50	4854.46	6705.69	8926.75	11405.93	8740.39	2826.43	4775.12	4216.66	3854.57	3857.96	4184.83	2076.99	4374.71	4488.81	3963.51	4220.87	4291.25	1236.11	3994.21	6270.31	4193.29	2853.61	2698.14	1415.75	3696.42	1441.25	1941.80	1646.32	2118.57	1864.38	2646.82	1919.05	1160.52	785.10	883.91	624.22	660.31	824.82	722.99	562.05	339.21
345			5464796.00	11162620.00	2033823.25	68376.08	22704.01	14253.42	12621.55	8084.89	19458.06	8883.08	12502.08	6802.35	10374.71	11305.35	4440.21	5999.70	2964.76	5468.83	3470.00	6071.29	3079.28	3098.22	4240.45	2569.14	1805.30	3118.37	2593.87	3267.53	1865.20	1634.39	3486.18	2336.05	1425.63	2278.88	744.21	1092.94	1441.24	980.93	1011.10	734.08	688.47	2691.48	1761.05	1173.91	739.88	568.94	262.05
346			3047671.00	4638233.50	403239.78	10829.85	7809.19	12301.99	8797.72	4364.17	8901.75	4958.90	5394.56	5075.75	4266.16	5648.10	10065.87	8698.77	7878.92	8197.30	7071.49	4603.59	5638.03	5460.68	4511.46	1495.15	6224.06	4739.17	4186.19	4167.85	2216.92	1539.08	2553.35	3796.26	4167.43	2593.44	713.61	953.10	1591.28	1505.62	1592.36	1384.35	1466.51	2762.48	1177.16	2511.34	3482.79	714.72	1048.91
347			207547.71	1210956.75	74375.70	9336.66	5980.37	2848.12	7422.36	13684.86	12847.96	12984.50	11643.85	10816.61	6331.57	11512.58	17532.00	14264.89	10125.58	15319.53	6227.62	4234.55	4940.90	2514.45	3832.99	6626.97	9016.83	4657.22	4514.97	3339.12	5937.68	6449.18	1884.70	4785.36	1008.03	1950.91	3255.37	2813.24	3479.14	2509.83	3519.87	6317.54	4132.24	2290.55	2101.95	1469.04	1963.24	2322.79	1338.65
348			9599165.00	32776996.00	4574014.50	55802.33	23680.22	13031.50	31935.17	13210.41	11981.57	7514.42	7174.45	7993.40	3812.97	4058.06	5094.19	6426.64	5769.65	5211.17	5733.20	4362.54	5724.86	5781.93	4146.03	6169.24	7835.51	4154.20	1928.05	1995.46	1681.03	1291.34	1064.69	774.66	910.59	999.37	2885.91	1814.43	2579.21	3090.55	3881.67	3071.98	4857.29	2030.73	1253.77	3393.55	2852.32	833.57	1422.09
349			516022.21	2163719.25	119653.30	16910.61	17455.70	6080.36	4232.94	6577.21	11481.32	8029.25	1707.60	6344.89	5161.78	6404.99	6466.42	6235.33	3713.42	3637.74	2224.09	1755.12	3857.69	3462.34	2717.89	4000.14	6310.76	3627.69	2602.71	811.09	1394.12	2233.00	3494.97	983.81	1781.42	2152.17	2454.96	1298.62	1298.88	1104.00	996.48	2025.80	1241.30	843.82	876.63	1092.77	528.19	808.60	845.89
350			1173263.87	4444510.00	251507.48	29342.87	27626.69	24981.62	14524.48	18194.98	22414.69	10923.00	8766.31	9881.29	4681.78	5842.80	7665.73	3991.53	4456.18	3993.99	5489.36	4523.09	8797.05	2405.31	4633.26	5124.01	3328.11	1718.28	2700.27	2454.44	2073.20	1796.04	3391.92	5527.16	4919.16	1504.84	978.50	748.59	1270.32	2214.79	1602.47	396.80	446.02	867.68	1042.83	908.52	1324.01	2198.75	769.98
351			222918.62	4696353.50	69431.41	16656.66	8857.32	24123.59	15997.81	11483.63	20709.26	14023.35	7095.21	7295.30	5151.25	3472.29	5187.78	6741.19	6257.83	1527.37	2155.37	3455.56	2582.74	2263.20	8077.25	7982.90	2605.10	3098.31	2735.38	3665.67	3662.73	4046.46	3472.97	3180.14	3718.28	1184.41	761.64	1478.27	1301.61	1139.07	1679.12	2009.57	1594.92	1232.58	980.66	1270.84	1953.51	938.90	723.74
352			562263.00	4084078.50	238443.62	4425.45	8463.10	3577.96	6968.72	9130.95	8805.98	2552.20	4653.88	5632.65	5041.85	2738.18	5354.44	1700.51	2758.48	4312.38	6084.33	4371.39	1533.55	3164.70	6100.43	5126.86	2362.10	3515.78	4443.77	1158.07	2000.27	1682.18	765.47	705.90	521.99	456.05	773.88	1073.11	948.13	555.99	542.17	636.53	485.07	455.21	548.83	621.61	731.80	881.40	777.71
353			1268900.37	6715577.00	497562.06	10392.58	8412.36	5631.13	4356.50	5125.56	5872.04	8152.31	5896.25	4926.59	3011.60	1598.64	2732.51	3985.69	1233.34	1518.65	1598.42	1414.63	2835.79	3749.35	477.00	3119.77	2534.00	1688.66	1596.14	2020.20	3206.83	1238.97	1946.44	2247.55	1325.85	2192.05	1908.69	1003.32	1180.17	1149.34	941.36	293.63	1907.47	2842.61	966.42	682.59	1193.89	519.97	369.48
354			2631171.75	4510241.00	204689.76	24562.50	17843.81	10622.20	6866.61	12559.37	19192.97	6659.31	7286.92	9568.34	8884.51	6499.39	6604.27	4659.95	4338.55	2536.53	6817.94	10866.39	6580.62	3000.92	1933.61	2611.51	4893.79	4336.02	4745.51	3989.49	2968.46	2754.60	1636.60	1347.60	1916.86	968.49	1343.16	1171.50	2612.01	2014.69	669.30	1258.08	330.29	1496.57	1017.02	1966.68	3195.79	2361.63	834.30
355			425885.34	1194049.62	71104.45	2236.02	3282.98	22106.70	8173.80	7408.34	4638.52	1845.99	1641.45	3602.69	3909.39	4316.94	2453.90	3490.73	1563.58	1464.45	736.84	1133.26	770.66	1208.04	1029.31	1165.21	673.09	494.35	1160.59	781.84	825.25	750.15	389.56	557.06	751.54	965.25	524.37	292.03	487.55	510.99	311.83	451.83	763.46	832.13	399.21	262.26	299.45	451.70	265.50
356			248238.39	3548025.75	61339.44	7850.19	10142.49	12623.74	7973.86	6330.00	6194.62	7985.86	4880.80	7285.86	5894.49	7174.96	6274.07	6413.27	5805.88	8086.82	4757.69	3398.38	4071.15	4273.79	2693.88	2413.94	2313.79	2986.64	3023.87	2567.25	1821.39	3175.46	3229.19	4235.04	3545.72	1570.40	3468.76	1964.13	1214.23	591.10	519.57	1088.97	707.57	1079.53	900.00	827.84	1417.15	1774.52	1513.66
357			1377348.12	9501397.00	837177.37	29870.31	13077.33	12004.47	6817.10	16255.87	8849.12	9419.41	2774.56	2442.57	4047.10	3829.38	3874.70	4466.46	7282.86	2501.06	3818.30	1812.07	3526.33	2703.86	2393.13	2644.48	2703.67	2971.22	2583.74	2654.46	1296.63	1373.36	2209.37	2253.18	2767.36	1169.05	912.15	1253.69	1450.81	1887.60	1622.22	1138.75	1676.59	1782.87	1215.23	637.19	1052.92	704.96	579.30
358			5674105.00	7633728.00	1023483.43	23126.83	20190.84	7336.51	6548.63	9918.58	26072.45	11043.29	5067.96	2950.27	2187.18	1957.58	957.25	2792.68	1722.21	1474.13	1135.12	1271.51	1614.19	3161.49	2918.57	1443.85	831.29	606.13	748.46	700.19	1933.53	1449.98	2110.19	1859.86	1330.93	945.55	528.50	306.28	362.59	291.26	465.55	327.11	212.23	795.34	751.62	456.26	496.41	328.12	236.98
359			1248979.12	9918049.00	1309590.87	65092.44	37364.78	18441.43	15886.46	28311.49	15896.74	8881.15	6587.40	10107.03	2491.46	7656.37	6446.06	8163.28	4168.75	8971.93	2733.88	3073.72	5422.52	3797.52	5827.83	2842.80	2082.39	3847.82	4177.19	4648.69	3704.34	3647.40	2534.59	1386.90	1300.14	1557.04	1967.00	2929.05	1347.37	875.83	1033.63	888.94	1203.39	1133.29	1570.27	2483.50	1227.36	1344.11	2215.49
360			763011.62	2072577.37	135363.48	11665.21	8618.89	7069.15	6999.45	5591.15	6014.59	3689.76	3887.62	1292.32	4287.28	3628.51	4300.87	3161.49	3347.17	1342.77	3609.54	2989.37	1780.20	1660.47	3682.78	2744.60	2372.70	1280.87	744.84	603.03	1112.60	1742.27	2276.24	2126.70	1981.63	1693.68	2915.11	2314.48	2039.41	1561.24	1147.60	789.66	886.84	498.34	345.38	645.13	927.56	758.24	1052.60
361			348920.93	1579054.12	79459.39	12638.73	7396.38	6939.63	11755.67	5744.96	10047.71	10971.20	3154.59	4320.42	3051.96	6412.39	5397.12	4772.97	6551.17	6291.91	2646.20	1832.20	3883.94	2736.37	2111.61	2114.74	3942.92	4538.80	559.00	2689.33	4004.55	2694.45	4410.99	4279.46	2645.19	1335.77	1902.07	1297.91	874.44	507.18	1110.35	1683.55	1668.89	934.56	1014.23	751.55	1269.13	535.16	670.76
362			358413.78	3294668.75	183647.62	12511.96	4482.45	7045.78	8879.88	8881.85	9814.12	5340.31	6574.31	3105.66	2987.30	4915.50	4328.55	3470.39	3733.17	2348.43	3636.93	2361.13	4297.20	2726.67	1691.34	2890.97	1828.18	1686.88	2457.90	3396.54	3158.23	1875.01	2313.58	1527.26	1185.02	1181.17	829.30	1142.51	428.68	627.10	809.09	465.10	406.08	565.76	732.84	533.87	848.83	805.39	145.00
363			1957337.12	6041223.00	549401.31	31064.73	16634.99	16583.47	19982.01	6239.47	25206.11	11696.05	8453.40	24826.79	29402.33	17291.66	12419.56	9054.79	7996.89	6926.77	6114.54	4979.72	11313.76	7685.58	5387.21	4129.65	6047.28	5382.17	5835.50	6791.16	5619.47	4401.37	3116.76	5408.71	4568.35	3593.05	2826.81	1943.86	1798.66	2046.41	2632.78	2635.03	1592.03	1071.83	824.31	1148.62	1394.52	2977.22	1856.05
364			357251.78	1742784.12	128324.34	64538.71	63749.79	13220.10	11616.01	17535.27	13650.56	11364.44	10143.27	3613.72	12810.25	7666.72	8135.89	11082.31	8446.45	3370.87	4518.28	5866.83	8860.08	4629.98	5355.11	1547.16	5476.36	6834.70	3411.61	4677.29	6192.26	6857.77	2297.09	3181.23	2235.02	673.10	1038.29	861.90	3660.77	5626.38	8087.87	2891.63	1160.89	2316.09	925.33	1123.48	666.46	924.10	1097.26
365			434217.81	4750772.00	142036.59	10647.93	11688.74	4465.05	11632.15	7903.54	9862.92	18854.09	22518.93	36871.33	11251.79	2170.76	6692.65	2573.18	3592.60	4580.07	2896.56	2981.35	3407.21	3431.68	3026.80	4384.99	6358.29	3927.37	3948.58	7797.83	4107.93	942.36	2286.69	2417.40	1679.92	1621.00	4950.28	2916.64	3098.77	2901.96	1771.83	3483.77	1873.00	782.71	2829.20	3032.18	1572.77	1329.63	935.56
366			372800.81	14385246.00	559527.12	29508.45	38468.70	53362.98	42122.42	18977.68	33129.80	11047.95	17077.52	12990.33	21280.26	16488.58	15624.98	23775.96	13518.14	15983.14	10362.10	9212.30	7360.89	5512.24	6461.22	9625.65	14864.26	12599.15	10461.43	8574.56	7128.91	10884.02	10443.25	6867.06	3345.40	2259.63	6192.61	6507.58	6315.09	6095.87	2168.97	3191.69	4524.09	3535.57	3571.71	1803.90	704.55	1186.38	671.59
367			251229.95	2368030.25	81714.77	3560.96	7581.78	6112.08	4696.14	5641.80	3191.61	5091.76	8565.50	4590.57	3728.75	3054.78	2118.88	1676.92	1091.63	1993.23	2544.20	2048.84	2357.63	5143.58	3551.43	1600.70	2071.72	2370.46	1172.27	964.97	563.33	1774.65	1318.02	1491.88	1778.78	1232.95	1482.51	1287.26	789.34	876.87	819.73	863.69	590.54	405.73	905.83	906.98	1260.63	531.86	1407.90
368			3589516.75	16255101.00	983766.68	15260.45	11932.29	8187.35	4441.79	15144.65	12441.64	16678.90	11956.03	8716.10	7694.31	7719.28	8794.72	9612.39	6698.96	8402.59	5800.02	2759.94	2006.27	5554.07	7771.58	7714.48	5648.96	4594.49	6362.49	5238.19	3513.72	4049.94	3404.04	2724.21	2377.83	2246.93	1177.97	1345.36	1782.08	898.62	3158.79	2064.56	3137.00	1787.51	1949.87	1740.67	1865.57	1064.81	1533.53
369			1768455.87	16693566.00	638877.62	34526.60	9851.78	18385.57	22449.51	5036.51	15592.74	17627.74	24597.65	23761.07	9387.82	18361.00	11724.52	14160.61	10724.38	8799.10	19991.46	16472.55	15763.95	22716.84	10392.72	12621.11	11286.67	10648.22	6727.03	7865.04	11300.75	6324.04	4200.10	4010.28	6066.71	6006.62	4547.81	3257.51	4748.74	4337.34	5516.90	4536.35	2422.78	2317.50	2727.32	1799.40	1278.86	2112.45	3403.25
370			2021479.37	11250953.00	572098.43	6695.58	5145.89	18991.40	12351.32	13754.12	14517.38	7193.72	8233.25	9341.58	5751.31	4082.28	9723.63	5368.41	8244.73	6210.66	3859.66	2328.36	2653.03	3245.45	1640.56	1813.53	2943.63	1936.57	2923.70	1634.96	8041.64	6259.44	1928.80	2302.94	2882.47	2481.02	3065.97	1517.78	2184.08	1367.67	977.85	1926.86	552.93	1273.43	1781.51	1272.20	918.63	1910.07	1206.77
371			507519.15	6380077.00	321438.59	11008.41	14470.98	12230.69	12073.19	28294.32	10151.06	3217.27	2824.59	4949.56	8653.90	7066.00	10392.65	6634.30	10859.27	4088.01	3810.85	2640.37	1446.56	5395.26	9999.05	4966.06	2849.73	2597.01	5356.77	5650.94	6072.15	2946.05	1754.71	2339.60	2529.10	2751.21	7030.57	4885.78	1843.14	2084.28	3093.26	3487.02	979.68	1122.14	515.84	2672.05	3266.18	2195.02	1638.81
372			1930236.62	7407760.50	401456.25	7446.76	23379.59	17074.31	7995.69	13159.66	8222.87	21254.70	15501.61	41759.51	17420.13	37245.21	31754.60	14363.90	11988.31	2880.84	6828.73	4846.81	13628.42	12046.66	9053.07	25330.08	6411.42	3301.40	7533.30	8132.90	1261.27	5684.86	4919.30	4470.19	2135.43	1013.54	1856.95	904.37	2846.52	7778.38	6084.08	1001.94	1377.76	3008.69	3567.69	4173.61	1027.38	3577.11	4789.30
373			1759527.87	8376522.00	192238.71	38330.50	9377.68	39607.30	39747.18	35003.71	15805.57	9592.81	17355.53	12762.51	6084.61	10371.90	14859.89	15186.61	11404.45	7635.66	4130.05	5860.71	12941.05	10090.33	6092.30	7935.94	8316.93	8854.19	9906.72	9707.49	5217.10	1670.23	4401.42	5622.63	3371.12	2504.51	2506.88	2393.53	3663.78	3451.33	5820.06	2016.19	1415.85	1321.62	1960.82	3198.44	2700.67	825.90	1791.19
374			6249998.50	10360959.00	2219346.50	26681.04	22387.53	16448.38	9048.29	10036.00	11845.13	8868.48	7788.49	7436.32	6261.87	5229.80	11477.59	6958.91	2570.23	2864.91	2100.07	2315.31	1059.32	5150.39	8726.12	2387.53	1320.11	2151.50	1985.89	2390.67	2400.02	674.20	986.70	882.46	1995.94	1729.21	852.76	1000.80	693.27	724.12	1233.09	1248.75	1078.74	452.27	689.80	986.31	749.44	720.03	1782.05
375			3793754.75	32132680.00	3433623.75	53041.82	25848.54	62834.28	62138.95	42707.24	12928.54	20963.85	36089.36	9048.94	8317.42	18400.16	4873.62	13094.91	8763.39	6844.35	6620.26	5036.16	8736.38	4675.36	4743.55	2915.78	6720.75	4499.12	7423.88	7189.50	4702.88	7426.32	4790.94	6449.11	3770.23	3523.02	3374.68	3242.42	1083.46	1613.65	954.58	1882.91	1904.90	1506.80	3320.29	1845.97	895.87	1197.03	916.74
376			2319708.00	11335312.00	572411.25	13489.71	8581.44	14784.94	7531.03	4267.69	10165.57	9160.14	16797.12	8562.45	5775.65	6187.63	5913.43	6301.22	5365.01	3757.51	4319.22	3813.72	5185.59	6053.09	2699.00	3829.44	2621.17	2976.56	2133.49	2637.77	4316.80	6264.98	7498.85	4077.25	3235.57	3170.04	2530.40	1579.46	2560.80	2420.15	1219.51	797.81	607.61	2142.34	2110.99	1715.48	443.91	993.75	1631.39
377			4444261.00	19795288.00	1851999.37	18558.05	22381.25	27746.16	18402.97	11894.68	40375.69	31396.82	25503.72	9972.60	9872.55	17463.03	12062.66	7565.84	8817.97	7326.71	4464.18	2473.54	4258.10	2627.02	3089.12	6890.84	4090.92	2898.61	1721.15	3006.18	3152.13	1934.99	1507.35	2054.97	1211.72	1304.84	3356.69	4376.82	5065.03	923.59	1013.09	1417.90	1914.98	1207.62	1413.72	1787.89	978.26	1731.76	1579.80
378			800997.68	6464079.50	298015.56	50297.34	13986.17	23379.22	24225.63	21816.00	24232.26	29062.55	17559.83	19553.66	42887.89	21013.94	26451.02	43510.21	27988.13	19478.75	25881.11	39988.63	24483.14	25145.37	17662.08	13783.24	13675.46	12916.20	18529.46	15043.17	6731.86	4581.18	4110.35	2370.12	3758.21	4244.20	4911.25	7268.65	6045.99	6820.37	2731.39	868.72	2937.03	3325.21	3661.41	4832.88	2169.33	1260.94	1970.62
379			492612.84	3208743.75	168623.56	8258.74	11500.08	4613.66	4026.75	4092.08	9543.42	2828.19	1794.00	1912.16	2223.52	2197.41	2603.14	4925.92	3837.29	3231.90	2207.11	1812.26	3017.47	1914.71	1334.24	1424.74	2452.50	677.53	603.61	440.75	1319.49	1465.32	1036.79	706.97	1884.98	1456.57	566.46	1037.50	465.94	759.86	481.95	323.46	1119.43	830.27	221.91	168.17	454.71	504.72	498.70
380			2638433.00	8039375.50	1012622.25	10347.49	8918.57	3744.31	3605.43	3888.29	20331.68	18171.89	3296.37	1105.02	1651.26	1569.02	1976.10	1547.37	1072.48	1148.03	674.01	995.92	1405.24	1754.51	1011.83	615.70	681.48	1319.65	1506.86	468.53	464.71	363.37	611.25	952.70	955.19	1114.31	415.92	687.95	787.29	1163.25	1433.08	1480.50	1011.52	716.03	729.30	143.38	142.29	183.41	147.24
381			585216.12	4852545.00	185390.62	34775.39	41593.30	22023.45	32019.39	36156.02	25682.24	33644.18	28876.17	14386.13	16078.10	10264.62	11753.00	2538.04	6499.12	9580.59	9995.41	7366.19	9094.07	19730.23	22214.67	8371.15	12759.87	7683.73	3104.03	8163.49	7721.31	7822.16	15172.71	24667.90	7447.85	1324.97	7675.61	11540.22	4704.46	8632.20	6298.12	2489.86	1368.64	2474.48	1786.85	852.69	3410.05	3964.12	3577.22
382			99527.92	3085440.75	75111.91	35970.78	29761.55	17052.84	12494.56	17386.44	14091.72	15298.86	17886.54	8580.62	9367.49	18708.98	18064.80	6203.81	7203.42	10440.70	8220.94	3172.79	8647.78	16986.83	6668.81	6064.51	13278.40	4250.42	5786.39	7718.18	5925.98	8560.82	8174.72	7968.41	2780.53	2738.77	7331.31	2673.55	3804.61	4366.92	1986.61	3675.72	4105.50	4553.91	3252.74	3801.85	2241.33	1553.23	666.97
383			228220.78	4098887.25	267549.62	35669.01	8287.76	14435.40	30759.57	12900.71	9462.03	9864.81	12127.14	6966.83	9363.86	4213.74	8300.44	10542.12	12185.88	3848.28	13705.78	3152.84	2257.69	9763.66	4884.21	2724.16	2656.49	1864.18	2087.47	9243.12	7138.20	2933.59	5170.14	5367.63	4629.04	1501.95	2567.90	3987.88	2303.07	2483.56	1976.99	1732.01	4478.58	2485.38	1878.31	1110.38	1859.30	3363.19	3328.74
384			795869.31	6675051.00	3501291.25	301509.03	17083.69	4878.97	16100.92	8372.11	8003.54	3902.65	3382.26	2503.21	4977.40	2382.20	3813.84	2701.88	4338.27	8798.44	6328.41	2914.89	6198.96	4434.45	3188.66	4529.55	4947.28	4766.16	4519.19	4147.66	2269.35	1384.83	1658.93	2608.36	1326.49	1980.91	2032.58	1392.58	974.69	1051.73	1812.66	642.87	631.46	888.67	677.30	645.70	721.09	651.24	963.33
385			3233428.75	21833566.00	2960575.00	21043.77	19637.57	23692.94	10409.96	12302.00	17403.81	8851.24	22716.37	18338.15	5035.30	11027.03	10909.66	5118.73	6404.04	6839.18	9039.69	8068.06	12017.17	6554.21	4920.71	8165.91	9239.76	3850.69	3766.58	2234.70	4493.20	2253.35	2347.95	3440.85	4503.59	6267.47	5091.67	2031.87	2255.09	2556.29	3436.64	3554.86	4387.70	2825.07	922.98	1819.54	1617.19	1655.47	1394.48
386			291178.84	1875668.00	84620.98	15237.04	17578.98	17990.99	8627.70	8855.86	14668.24	14240.08	23090.07	24170.75	19170.31	18502.12	5103.38	4437.87	8351.74	5286.13	18275.86	12823.34	16219.08	5067.72	5860.50	7255.58	4185.13	2606.91	4066.27	7129.86	4044.13	5489.52	2337.68	1365.30	3060.20	7310.50	7259.63	2371.43	2113.67	3401.96	3597.26	1476.84	2817.37	994.50	1080.98	1080.61	1094.89	623.19	984.83
387			1941635.37	8357561.00	397169.40	83187.85	46339.35	73730.86	48550.91	31450.03	54556.48	13208.80	15205.91	22110.30	9927.82	25635.68	23477.90	14551.57	13332.10	22412.75	13648.46	23949.41	37564.33	51700.23	31193.91	15960.04	9216.99	22069.24	20995.59	28082.86	16379.04	15400.38	15283.41	13493.03	10520.03	5167.82	5071.71	5101.27	7159.87	4473.23	4816.21	3711.10	6052.44	3808.17	1362.24	2275.18	2219.24	1504.14	2771.97
388			90005.66	509066.96	17008.86	3917.98	8675.56	6186.26	7592.52	9143.10	4530.40	2722.47	8405.33	5170.96	3869.66	6803.88	4388.50	4087.60	6140.54	2399.31	2194.97	1343.71	3025.61	3007.96	1255.85	2828.17	2241.01	2593.34	1890.07	2494.24	2261.40	2319.18	2570.21	3418.13	2225.85	1719.92	1175.97	1069.93	539.98	1111.94	1765.79	2949.40	1915.24	1559.90	739.60	532.75	612.33	321.92	603.59
389			1085980.62	8291765.50	344620.46	18593.23	23241.27	4840.82	8975.60	9897.86	8369.37	4907.71	4004.11	4808.37	10342.92	5161.89	5178.36	5808.64	3686.58	4046.97	4133.01	2336.80	3119.51	4886.47	4596.16	3763.68	4625.58	4197.70	4264.56	1214.48	4161.36	4419.92	3882.77	1058.92	1600.40	2536.70	1946.10	930.44	2158.93	2198.29	1379.33	487.89	1028.99	2120.60	2551.11	993.17	736.13	573.88	1036.91
390			351274.12	1899936.87	56753.01	27513.78	4643.41	2622.75	3698.07	3873.32	6457.32	12460.58	11709.75	4341.78	2921.09	4388.29	4173.85	5577.90	3558.59	2649.38	4381.98	6486.39	3478.40	3285.36	5859.61	5225.22	1847.76	5760.03	2649.69	1199.60	2480.02	2076.75	1148.39	4391.97	7253.24	4572.54	2834.43	3185.31	3520.65	1878.52	686.05	2011.72	1592.80	1525.49	876.65	789.38	1415.20	1237.96	494.52
391			10236983.00	20939196.00	1443710.87	23300.67	14520.65	18573.50	19103.99	5298.06	12109.93	15991.80	4463.94	11634.72	9376.49	4905.54	5359.67	2788.98	6341.55	4021.22	5778.84	1643.69	3256.72	2789.42	2874.42	5079.36	4124.81	2972.68	2047.98	3043.68	1505.99	2058.12	3181.29	937.95	784.26	1547.39	1688.26	1275.86	2559.48	2126.46	1723.58	2313.32	1954.81	2332.42	1485.56	637.81	1560.42	214.27	567.40
392			2460640.75	6571954.50	469555.40	10632.54	11106.72	18059.16	7864.03	16873.16	16267.51	4346.49	3041.10	10255.00	11993.04	8167.29	4747.93	3599.54	3769.20	2459.84	4482.45	3315.23	7329.24	3748.70	6997.37	3790.06	2048.16	4398.58	5055.44	4884.91	4738.05	1851.45	2857.27	4398.00	2455.87	2162.00	1551.66	693.78	1632.47	1385.23	693.39	1048.43	1685.11	2275.03	1699.93	925.88	923.63	1250.43	1634.10
393			119724.78	3569484.25	142058.21	20904.53	16723.47	15861.10	10044.70	37666.91	24292.04	22067.24	15529.33	5452.80	23343.74	11292.15	5006.28	14612.94	16563.75	16883.95	12175.95	5113.63	2110.81	2036.79	1111.95	3294.92	2495.30	1811.24	2430.30	2544.69	2515.41	3241.48	1670.74	814.47	2493.37	1654.52	1555.78	2411.89	3222.65	2652.23	292.57	1125.16	1240.38	1168.24	1150.61	1517.43	2236.97	956.36	822.88
394			718934.50	3885392.50	387060.87	17326.97	7841.58	11941.22	15087.42	3301.50	1840.61	3145.53	2865.68	1896.55	3032.16	1904.37	1326.88	1760.60	1690.46	1567.56	1071.77	2160.13	1663.59	2472.51	1922.75	1333.31	1422.57	1494.80	748.24	705.95	622.91	731.53	679.30	624.71	1258.35	1545.31	611.03	847.58	1513.23	1215.80	1453.69	341.86	431.32	610.07	506.21	528.29	390.53	311.04	275.70
395			1240438.75	7658477.50	557266.87	49155.83	30388.60	18573.03	10976.39	9833.19	5487.64	9616.88	8508.63	10077.23	8308.04	4014.26	6528.96	6725.15	1096.08	4603.62	3864.34	4599.51	2902.70	3145.43	3471.10	6115.79	4394.41	4306.96	3669.49	2190.43	2031.20	2331.78	2148.79	1498.08	980.84	1769.64	803.25	1303.40	1298.69	1595.68	1687.56	1219.17	767.72	1130.31	1166.32	1759.67	728.80	666.12	584.88
396			465797.71	2056025.87	101685.87	37428.44	28514.43	10882.99	17683.45	35738.11	23922.33	14219.72	11787.13	4938.78	10014.93	22005.64	20821.23	8426.42	11036.82	16214.23	9001.06	16174.45	9928.09	12262.61	7411.21	7757.46	13209.83	10358.49	7389.85	8003.11	11022.76	11304.93	8140.57	11027.42	8573.24	3369.71	2820.25	8030.80	7174.62	8525.26	5394.43	6917.50	6922.40	6119.13	3159.38	2818.32	2036.08	3984.76	3122.23
397			554785.93	2774670.75	188764.28	15901.13	13595.19	14215.31	24701.29	5633.94	6844.59	7832.37	4472.79	2350.27	4987.41	12110.65	8355.44	6918.47	4259.92	3880.49	4490.02	9403.52	9652.87	6508.79	4735.95	1974.49	2706.08	789.81	3856.09	2267.07	7217.49	7040.42	3874.47	3040.23	1982.32	803.81	600.21	2882.93	1335.10	1552.63	1883.22	2252.30	1176.43	1322.90	1796.46	1629.13	408.88	778.43	451.82
398			755143.18	7892881.00	246623.81	24554.90	32802.28	11834.03	13928.70	39948.32	18430.42	23823.72	14443.54	5438.10	8834.84	18518.56	16572.60	18916.55	12984.40	18730.21	6084.84	6772.18	6766.31	3781.60	2971.43	6708.91	6780.87	4272.59	6793.22	9120.96	11087.93	6072.72	5161.56	1971.39	3624.44	4280.83	4476.70	1619.76	3237.52	2911.85	2066.25	1570.76	1774.94	1928.62	1177.91	2168.39	3901.57	1854.90	1188.55
399			1909639.37	27047868.00	2636808.75	29467.97	31076.32	11342.80	25045.45	21234.37	14351.58	19806.80	14969.43	9684.11	10084.79	3011.95	8947.40	5389.12	13873.60	9380.71	14736.12	5018.46	5337.02	9485.22	5627.53	10235.98	5851.96	3441.45	4869.59	7121.44	2962.92	2727.52	3003.22	3911.90	8080.62	6180.96	6605.48	4152.47	3396.83	2285.02	2253.24	2855.44	2420.43	2206.56	3420.68	2815.63	1775.57	1864.69	572.40
400			480857.53	4727219.00	121974.37	5898.84	3347.02	6342.35	8139.50	12218.38	4086.87	1784.01	6262.16	7161.47	7407.98	4924.63	2344.30	3761.00	3125.00	2188.54	2541.42	1619.03	1396.02	1108.25	1592.66	2205.71	1386.96	1028.05	1211.47	1665.19	920.41	839.61	1643.34	897.66	1482.78	2413.26	1139.91	383.78	662.53	1550.70	1793.56	1059.74	1203.22	378.73	767.92	613.89	883.40	844.23	1184.82
401			398833.68	2720090.25	118635.50	11067.69	20319.33	11146.29	3462.49	7783.49	16293.11	7514.16	7137.48	6431.41	11944.57	6664.09	6529.20	6158.63	3984.28	3762.00	5353.60	2641.34	4457.58	5439.83	7058.86	9221.08	3035.40	3605.23	2567.21	5203.22	1810.70	2720.65	2655.78	2028.50	2268.40	2447.34	2784.29	4482.46	2569.91	3152.31	1689.71	1759.72	3026.48	1967.54	649.51	1100.10	1438.28	2723.35	2645.55
402			556916.93	3196537.50	140831.62	16107.04	17242.99	6150.52	3662.72	8707.53	8507.06	13051.26	4420.89	6874.72	10123.64	6522.51	4992.31	2885.17	3007.84	2752.12	5613.06	6506.93	3137.71	2797.11	2548.59	1547.02	2662.41	1769.52	3169.91	3169.80	2397.79	1974.67	3772.52	3039.65	2455.07	1669.97	1334.87	734.88	3427.28	2434.08	571.71	684.84	288.64	322.93	956.33	1160.65	619.79	578.37	389.95
403			158571.65	2988097.50	89310.65	2891.04	11174.40	13895.23	13024.98	13039.90	42896.29	16848.01	18556.21	12341.72	9697.62	3252.67	10141.51	12312.15	11010.43	8923.89	6781.37	11668.00	23615.81	11864.10	7496.48	6086.82	9987.13	4752.95	1990.29	5076.74	1844.34	1908.46	3402.33	2071.57	6064.95	11285.18	6873.25	2123.79	4012.62	3273.73	4048.31	6719.13	3176.11	1378.63	1821.87	3182.33	4015.11	1456.15	1275.81
404			555928.00	4519458.00	390357.12	16455.75	15102.74	9066.58	8333.88	5997.57	12145.54	7802.20	6778.93	7499.92	6995.30	4644.80	3953.91	6592.78	2841.96	1926.61	4507.19	2301.70	2583.58	6301.17	6699.79	2227.55	1905.74	2904.32	2155.88	1785.86	1417.43	2293.09	4015.01	3676.85	898.30	1246.14	2431.69	3802.83	2657.62	844.00	862.78	1122.00	1591.76	1089.45	931.53	1043.83	924.66	662.25	980.58
405			697504.06	4458861.00	206276.64	7428.82	8801.54	2201.93	2433.74	5237.19	4614.37	3109.95	2573.57	1733.11	998.48	2564.64	3211.94	1691.31	1889.52	1928.02	2682.30	2791.95	2081.20	2003.18	677.95	1578.99	1695.78	1970.41	1452.24	2054.24	1222.47	353.71	990.24	863.88	1196.82	1030.72	677.85	439.61	781.58	587.15	968.53	522.69	579.58	1128.78	1221.09	892.22	502.89	411.69	809.13
406			1774647.50	5368575.00	171369.51	9579.80	13946.31	10100.15	7800.90	17878.62	7883.41	15988.47	17702.78	7288.51	8056.51	8212.95	7010.04	7282.87	5176.03	9119.30	25710.46	18024.88	13902.40	8585.90	7591.64	6841.94	7401.32	6978.87	2101.75	4336.92	6790.31	7545.67	11842.43	9453.57	4835.79	1484.63	4326.34	2555.38	1415.97	2063.80	1975.60	1355.61	1249.09	2028.85	1132.85	1708.58	961.21	507.89	635.75
407			152129.01	3767068.00	123711.43	6296.52	13028.23	10986.55	15201.73	14703.48	11544.62	10703.05	3626.75	6763.63	18360.69	6616.49	8395.46	6823.84	7829.68	7124.62	4116.67	3064.62	6223.38	6571.11	4370.16	7682.54	5526.93	5947.52	5664.22	5037.65	1572.15	1170.68	4207.17	4695.43	2424.97	2409.56	2784.59	1688.95	3312.78	2657.47	1345.16	1666.01	3350.72	4511.40	1178.58	1045.78	1038.58	2954.64	2135.66
408			520736.56	1528267.12	77752.23	7530.49	4725.41	3182.44	10486.99	4238.93	1663.10	2246.27	1784.83	1713.74	2217.80	1369.43	820.91	1244.31	4108.74	1464.04	1112.74	1161.76	2291.59	3254.65	3998.93	3217.17	1651.55	1458.01	2262.67	2560.00	1725.26	1242.38	2034.34	1782.20	1799.99	2170.12	1997.93	1086.44	1451.89	1206.08	1329.98	429.43	1018.41	1307.06	906.44	626.24	1389.21	535.01	691.45
409			1603951.62	5545986.00	399129.21	51794.14	24521.08	35057.62	20203.97	30489.16	35493.98	8012.89	7958.28	29228.77	9281.62	5388.04	11834.60	6730.78	6738.54	8055.11	3368.37	3919.33	4165.93	622.08	2692.68	2578.26	5577.96	4694.09	4006.49	3127.05	1483.24	2908.97	2125.62	1411.89	1841.25	2320.92	3006.82	1643.26	2866.82	1383.55	1291.99	1381.41	618.74	711.49	910.14	1178.86	765.52	1551.49	2068.95
410			117071.01	941457.06	72901.86	16026.91	15101.91	20121.93	23435.90	13299.37	11428.95	26310.04	23373.15	27251.11	20073.13	16343.54	14188.91	14556.55	26606.93	27930.48	19325.11	9632.65	10675.23	8482.80	5786.45	8482.97	15830.47	9917.27	6503.93	2838.41	4996.22	5934.08	3439.23	8260.09	10840.77	4378.95	2290.54	4594.38	5271.49	1500.46	1400.09	3379.86	3090.95	2843.92	2101.84	982.11	1086.40	1802.83	1421.49
411			413814.68	5105778.50	211254.15	17466.66	15076.92	10038.95	10801.79	12735.54	23098.93	16943.93	17526.04	7580.66	12591.42	13263.55	11206.12	10163.50	5919.73	12754.78	7847.32	12738.61	6473.44	4602.61	2161.84	4070.46	8661.55	2093.77	3477.20	3773.25	6358.41	3606.73	3032.63	2808.67	2801.03	4331.29	2572.81	2335.70	3773.63	2352.16	3602.48	1168.39	2581.86	1544.03	1426.14	6632.12	3428.64	992.80	2341.04
412			155795.45	1670163.00	69365.01	15924.42	7980.11	11352.19	25512.08	10138.87	5985.95	2963.56	6050.65	2506.21	3061.39	3297.48	2720.60	5013.08	9353.48	10375.00	3143.04	2150.06	3592.35	2547.67	4314.53	4156.75	1354.41	1212.81	2814.56	905.99	2462.47	2719.01	2910.30	2741.65	1906.40	560.95	629.40	1948.37	1847.11	477.45	1540.19	446.51	1288.76	1030.23	957.24	1568.93	1416.66	590.37	661.75
413			1945809.25	8066610.50	317446.87	22784.97	23711.65	18223.79	10185.75	10559.40	4512.73	10461.15	7431.84	12662.52	7801.96	7315.58	12824.43	5597.93	6462.10	10531.14	4089.89	5987.62	10482.47	3641.16	4477.36	4045.69	2682.00	4048.70	3251.83	3326.33	2832.65	2303.10	4472.56	1930.65	1495.57	1808.75	3217.56	2547.04	817.12	810.19	1180.55	1258.68	1072.83	931.18	773.66	795.15	471.90	434.36	830.96
414			1562876.25	3878336.50	702415.25	52649.73	4640.32	4241.14	3442.70	7786.20	14364.95	13848.49	12809.52	3950.19	670.94	880.35	2318.17	2001.07	1571.04	998.50	981.09	2278.57	1911.71	1392.11	1322.94	507.20	722.45	664.98	617.69	756.97	723.72	882.31	1010.26	697.04	586.53	667.66	373.62	253.35	434.98	423.44	525.21	547.73	258.26	404.48	814.44	537.23	188.79	171.14	310.49
415			233900.29	2022054.00	117902.85	21329.93	8565.56	8382.80	5489.24	6726.07	14451.85	4218.21	6629.72	4426.45	8029.56	18900.85	36298.88	10581.28	8679.13	15499.10	13398.30	13534.72	16380.12	7447.15	8801.13	1819.36	11753.85	11840.54	9388.36	5921.71	2103.39	3525.95	3969.44	1841.19	3228.07	5389.75	8041.78	4324.41	802.94	1232.30	1244.03	2892.22	2657.73	889.99	1276.11	578.15	1538.57	883.35	1775.40
416			51534.77	2619888.25	98692.99	14575.35	10318.02	8849.68	9905.29	26981.51	10837.76	11407.61	16826.96	22022.23	11761.05	4145.48	4957.63	8009.92	12193.11	3429.74	16221.63	9227.29	3275.08	5860.48	6438.53	4822.93	2402.48	2908.85	3469.87	1065.22	561.70	1723.76	2107.29	1498.21	1414.24	4036.41	5886.56	2055.88	845.14	758.69	869.54	660.70	558.48	808.18	889.55	1879.42	1415.58	521.15	1292.65
417			232105.17	1784706.87	64103.41	11930.33	23394.91	19207.64	15094.53	16737.30	11980.83	5005.48	7612.54	6213.55	9338.56	4549.86	7082.40	8213.21	9285.12	8565.73	9301.35	3858.16	6365.36	3453.69	7773.32	5508.39	5616.90	2501.62	1253.04	1837.59	2917.54	4274.75	6498.88	2279.08	1922.79	4065.30	3652.80	1878.01	3461.04	3102.19	1192.23	1093.84	881.91	887.37	1184.27	1035.22	915.96	2361.34	1817.10
418			828133.75	6691541.00	357648.31	8765.13	17864.08	6832.02	11008.25	15071.33	11606.91	6218.06	9460.35	3679.64	2310.31	2498.14	2122.92	3849.90	2594.94	4611.67	2831.91	4049.25	3750.81	2616.46	2886.04	2195.00	724.02	1509.77	3112.41	2430.92	1562.00	1022.66	1969.72	1342.90	1054.38	2018.90	1053.45	979.46	1512.05	965.25	871.58	266.04	1426.77	1067.46	498.70	365.62	555.24	623.33	489.61
419			373953.96	2525747.75	153508.07	32676.44	26656.97	25012.73	20071.02	8366.24	11511.33	11353.08	10511.04	9632.34	12171.48	8157.05	10534.28	4727.68	7253.54	6414.85	4047.75	3186.23	7841.32	4249.37	4147.94	3703.27	6215.95	6320.80	6615.27	3795.56	5303.62	6073.11	3112.97	6252.63	5801.08	3409.59	2065.43	4140.91	5800.32	5532.25	3057.47	3346.29	1895.16	1554.99	1987.08	2227.50	1683.87	2919.52	1574.65
420			731192.87	23110206.00	684911.12	89403.46	108160.71	46908.37	177609.37	85775.08	73644.48	42735.47	114193.96	59547.76	91385.24	50031.85	65571.63	21784.92	23854.06	26044.52	18374.12	46041.08	44028.53	67264.22	108009.66	68271.75	32014.39	30284.10	36374.94	13948.90	9533.44	6805.52	18504.57	33734.10	24198.87	8223.34	18792.31	11631.60	3188.15	11773.65	15844.97	4353.50	5105.28	5454.12	5994.43	4323.60	1784.45	2944.15	4092.55
421			2010858.87	4513530.00	1478667.37	36357.21	289623.87	143866.71	22359.25	98264.82	25361.69	58994.80	34641.35	4074.72	40819.69	10730.99	20641.58	35565.62	8363.34	14526.16	6492.72	1436.32	15352.07	6451.72	957.48	3974.17	5499.72	5118.15	1906.73	6273.83	2999.31	4936.63	7179.83	1659.93	6159.97	1705.97	4327.48	2172.75	1569.36	3275.98	1236.78	841.32	46.06	443.01	561.34	1018.38	1868.60	374.28	775.21
422			1261477.50	3372188.00	222940.93	8549.40	6563.24	4992.68	4582.99	4829.99	9147.98	4363.53	7461.68	5868.25	4417.52	4117.75	2837.19	2002.34	6697.02	8586.20	5986.85	5065.76	947.86	866.74	5064.83	7566.12	3045.66	1552.33	2882.54	3204.50	1841.62	2949.83	3116.52	2078.79	625.30	334.76	1491.14	1124.34	2892.96	4666.72	1538.28	1408.16	1937.17	1629.33	1616.64	941.10	773.96	1121.11	1197.63
423			1927819.12	5024685.00	907884.12	16603.45	6694.64	3081.26	3665.00	3808.64	6488.24	4117.70	3953.56	2295.17	3189.84	1752.26	2642.14	1618.91	1249.29	1040.42	1738.42	1067.37	918.58	1062.94	895.22	646.24	1450.41	2055.31	1195.98	2183.61	1309.18	874.71	600.96	1406.26	1065.64	361.42	778.53	689.69	566.65	719.03	252.71	527.16	694.62	411.80	664.25	280.51	909.12	877.08	443.89
424			81470.82	645829.81	40000.10	2722.28	3253.20	4361.72	11502.93	11755.29	10606.84	4543.68	7765.79	5089.85	4917.43	3038.61	3123.28	1808.15	3707.56	3696.50	4038.33	2507.30	2146.17	3899.35	4804.22	3603.95	2872.14	4259.83	2286.45	1283.19	2129.35	2487.46	1333.36	3633.42	5007.96	3074.33	1886.78	1392.84	1507.39	1773.73	1167.76	1749.80	3350.13	1937.49	815.53	995.18	1462.22	828.02	666.03
425			20029406.00	29210650.00	2945804.25	132056.34	33905.53	25609.15	15029.99	21189.92	23195.23	20345.56	28074.32	18909.06	17855.45	25527.41	16438.90	9529.90	13023.69	13770.06	13928.93	11819.48	8097.99	13928.96	17174.49	10382.77	9413.16	6179.04	10755.95	4982.10	4038.13	12863.28	12103.32	7005.66	8745.90	4381.03	9818.02	9937.75	8342.78	5557.49	4139.33	4006.58	3223.89	1060.94	1562.85	4113.85	2304.61	3611.67	3276.22
426			70788.95	1967730.62	58942.83	15649.21	24437.85	10413.61	3167.34	10849.63	6567.48	5982.09	7657.13	9445.76	13787.42	6292.43	5336.35	2711.46	13158.99	10642.73	7861.92	5396.91	7300.24	4871.99	3515.88	4498.92	3838.49	4469.46	2849.20	3426.55	2982.44	1771.90	1238.87	1952.69	3275.24	2402.99	1520.63	1171.74	2535.39	1701.13	1961.35	1290.07	2114.66	2121.59	826.77	1376.92	1891.05	1507.55	870.13
427			16351648.00	30847324.00	5745218.00	24753.04	15512.02	14296.00	11120.71	6396.86	11650.16	9071.37	7564.19	6250.29	2772.72	2260.66	2956.21	6549.87	6631.63	3423.63	2747.89	3867.42	2485.19	4366.75	2795.99	4999.83	4549.08	5079.00	3163.43	4976.17	2877.50	2409.13	2676.54	1194.76	1060.70	1534.64	2552.78	1379.89	1148.49	1994.02	731.95	535.49	993.70	494.35	873.26	1238.54	1357.72	1776.57	1578.25
428			1043868.93	2285888.75	138572.04	20391.79	11019.88	8743.99	20528.50	5977.41	5929.88	11876.14	7394.87	13839.86	17636.70	9145.96	5405.61	6907.53	9543.51	14003.19	3752.90	3110.89	2676.25	4216.88	5245.17	4858.85	3740.73	4645.56	6207.88	3638.20	2136.92	2146.56	3994.80	4081.28	3653.28	3537.83	6784.78	2464.38	3220.91	1930.95	2715.45	2935.39	1394.20	1884.10	2189.58	2652.30	2364.17	1748.63	1332.65
429			153156.71	4111243.75	150972.09	13567.79	16094.51	16265.37	5477.25	13110.80	11806.53	6557.64	18758.08	16088.86	23570.21	5971.29	2822.23	12042.85	21342.39	24729.81	5485.94	11619.65	16367.84	8069.48	2938.24	4883.66	6392.07	4998.74	4768.10	7475.59	9203.76	12242.98	5018.91	5147.09	5858.10	3428.86	2696.26	5173.34	2423.54	2176.56	1655.17	1522.48	1332.31	1296.25	3807.36	3162.35	1115.63	936.50	2229.05
430			3594720.50	20489948.00	932255.43	29755.94	18118.54	11323.45	11864.21	9793.34	11088.22	8576.78	10363.87	9270.02	3999.68	5828.84	3114.53	7115.22	8038.11	8494.27	10850.99	11984.41	10767.64	5737.57	10694.53	9692.33	4937.75	4229.43	3814.62	6348.25	4531.67	3931.00	5674.00	4352.47	2875.22	3634.16	2971.84	1222.87	2604.31	3179.67	3689.90	3492.80	3392.32	2324.24	2540.81	3214.40	2551.48	909.91	1812.96
431			216623.98	9734935.00	313283.40	7239.00	27793.95	38750.35	41045.01	17189.08	13672.26	24228.75	6601.17	13598.48	8059.05	10351.96	6269.89	15896.80	6682.25	4713.64	6071.67	8578.91	5133.01	9265.46	5175.90	5773.88	8672.73	3015.15	5577.06	3191.42	5729.32	4421.44	6097.21	6212.93	4192.49	3919.39	5696.57	3596.88	2349.50	3483.33	3305.43	2336.41	1552.95	2522.64	2661.39	2251.62	1301.84	2173.89	1099.05
432			8717356.00	22926612.00	1398348.00	26561.68	14318.31	16084.48	16275.01	29351.76	20589.23	17004.42	8851.14	13646.25	11942.48	8236.31	6057.95	3958.89	6292.05	6926.88	6656.83	7095.87	10339.08	3021.91	1901.57	4509.95	8186.36	8163.18	2678.92	4234.37	8418.41	6031.28	6801.00	3050.16	3478.41	2441.83	1337.78	1779.02	4455.22	3090.33	1666.32	1487.81	987.42	1752.95	1094.62	1729.30	1968.29	1117.07	1874.86
433			623579.50	3388580.50	177217.57	21438.76	13434.01	7007.43	10515.22	8209.73	5387.12	11309.75	5698.95	4388.46	10032.31	9335.13	7202.00	13438.28	2580.84	2642.19	5112.15	4475.98	9571.39	8918.24	5548.99	9526.70	7321.30	2386.00	4299.19	4291.66	3165.23	6476.80	2257.52	2309.30	2276.75	4415.69	2837.79	1384.63	3084.41	3022.65	860.62	1839.16	2265.47	1549.61	3814.38	5405.26	1874.46	1691.31	512.98
434			771260.81	1277824.62	130787.85	6177.86	6925.66	5801.99	11930.08	7931.78	8386.93	11583.84	7381.12	9061.21	10859.47	7528.41	4528.36	6469.40	4400.05	2897.57	5454.45	4702.16	5882.80	3742.39	2764.07	2532.48	2809.43	4072.00	1640.23	899.32	3357.17	1482.06	2472.58	3436.59	2446.99	2254.00	1959.38	1087.60	1037.99	893.87	1164.47	1364.48	1608.25	1714.44	1587.55	822.50	1154.00	348.17	475.88
435			2542024.00	7322145.50	788722.12	12978.88	13509.01	9701.17	8587.15	10450.62	12777.70	13646.76	3091.23	3942.94	2588.07	2812.99	4280.03	2766.28	5092.57	5738.08	3929.28	3322.14	5890.62	7789.63	2834.21	1974.03	4945.92	2190.42	1855.81	4464.49	5761.84	3582.31	4484.29	3937.89	4114.74	1379.56	654.04	1532.19	1433.14	2199.20	1214.33	1365.25	1311.13	581.51	1318.13	1297.49	2448.31	548.96	312.50
436			3430360.50	5307082.50	533729.43	16178.23	5362.19	4772.13	4794.16	8702.11	14482.13	8685.49	7144.34	1438.31	1622.21	1808.73	2412.18	3000.90	2027.89	1105.39	1895.97	969.97	1590.73	1488.64	2424.01	1655.02	1678.32	686.16	587.60	906.65	1463.57	1274.58	851.78	622.00	1002.16	1529.80	1753.90	1942.23	385.26	1318.22	837.24	1055.12	333.21	1028.20	1283.07	369.58	595.00	493.55	618.94
437			3716392.75	16218269.00	976673.18	13194.36	18929.74	26315.29	19597.42	12492.19	14344.68	20584.55	10322.77	17236.64	8106.65	14808.00	7667.87	4883.22	4708.58	5454.58	7160.03	7281.84	10876.27	9858.64	5623.91	13137.73	10480.47	11218.17	6518.42	2039.11	2327.26	3242.51	2138.36	2927.43	1891.92	3142.01	2882.80	4755.81	2495.07	1676.63	2862.66	1832.87	1930.82	594.36	648.41	900.00	1304.13	629.77	1483.83
438			858254.37	7352386.50	394341.21	7027.72	5226.35	8957.16	6910.02	16751.61	4301.39	10697.06	18695.10	7962.97	7975.15	3762.59	6115.16	6730.29	5834.20	6611.59	4958.32	5446.51	7447.40	5862.11	8342.47	4563.82	4689.82	5246.31	5137.97	3977.73	4210.93	3293.95	4984.27	3543.48	5838.95	3733.83	2449.74	2116.60	4110.89	3997.24	3670.72	1200.63	1287.12	1202.42	1508.05	2310.67	1097.96	1261.18	1710.54
439			145423.48	2260692.75	89499.67	4132.80	10647.55	6048.04	7209.78	5780.27	19706.74	16841.95	17265.31	18082.66	11500.82	2824.31	8488.38	24006.79	13068.10	3104.51	7358.70	3390.33	7576.78	7824.87	7965.12	19508.61	18903.74	8285.67	5457.81	4290.80	6051.98	4275.64	4649.64	7052.53	3541.68	3814.16	5107.85	7763.71	6734.45	2051.38	2145.90	3634.98	2919.57	1701.41	848.20	461.68	2507.49	2198.33	874.02
440			282128.59	3073527.25	165013.31	29031.17	47723.85	38527.79	32160.82	9473.50	9295.80	10094.55	7788.17	15170.65	29353.67	21241.91	15443.45	6945.93	6620.27	3687.47	5885.11	4433.06	11365.86	9189.44	2747.01	2768.33	8029.37	3881.36	3243.03	2560.22	5973.13	3586.22	4081.39	865.33	2206.21	3761.13	4219.48	4450.02	3800.08	2708.64	1770.59	2623.13	5415.35	3127.02	4356.38	1422.10	652.25	1116.68	2560.07
441			1132063.00	6233644.00	295304.18	75215.80	106744.72	17788.29	13555.72	20052.58	55126.94	18809.92	22211.46	23026.33	17916.93	32274.42	4016.48	7422.70	24623.16	8413.62	5727.19	16798.54	9991.60	6079.70	4361.98	11913.69	7941.72	14401.95	12312.95	5324.30	1360.22	6085.88	5207.55	2453.77	1782.93	4669.58	4944.05	2558.97	3078.03	1747.42	1688.65	4631.15	4760.46	1190.25	1354.79	1331.46	553.79	932.57	1252.98
442			658588.81	4246133.00	126945.75	19689.29	21888.37	15285.01	18646.56	6805.84	6962.87	10303.51	5356.58	6231.95	2474.40	10132.92	6499.63	3332.01	7149.60	13437.30	6987.55	3450.42	2481.66	6231.13	6271.93	1886.58	3879.35	2760.85	2425.49	3853.81	4483.37	4782.67	6702.61	4417.41	6408.88	3445.69	1898.70	2225.40	1372.66	1372.19	1205.89	1540.10	1459.42	1261.81	1631.60	1363.26	865.45	1935.84	2509.55
443			809872.87	4134163.75	254817.07	41504.03	7484.43	11372.50	21088.55	10682.72	12821.99	8403.62	9829.93	6043.58	5619.98	8471.89	13995.35	11069.69	10690.61	6416.37	5501.50	7395.37	9839.08	5403.89	8481.91	6568.93	4501.99	6944.28	2950.33	3959.49	3519.15	839.69	2668.48	4117.26	5998.98	4141.21	1711.33	2545.76	1355.94	3041.05	1676.29	1934.23	805.95	2626.03	2173.21	921.67	921.54	3072.25	916.90
444			686766.06	10482146.00	541558.93	12377.25	40624.74	16541.60	13656.02	14698.20	15456.83	13581.40	12524.12	16924.99	5111.97	7119.21	6303.02	7114.66	9877.86	8707.83	9898.98	12875.58	6494.05	5763.65	6034.94	8851.35	8857.22	4243.09	4949.01	4095.75	4245.05	1903.67	2782.43	3594.78	2662.37	2532.26	2317.05	1001.55	3364.80	5502.27	1426.48	1639.37	842.98	1861.94	949.28	614.33	1195.81	1686.43	1219.44
445			483823.93	4865272.00	426596.53	20839.39	7527.27	11444.36	2566.60	6748.85	8596.06	8129.04	2856.68	6309.00	3820.98	854.06	2656.74	1521.89	1111.75	1336.83	3837.67	3127.73	4243.05	2289.47	865.70	752.78	1783.14	854.07	1852.21	1055.02	678.77	390.66	579.71	1614.72	1291.13	1093.43	584.59	321.06	1239.03	612.63	446.91	949.22	819.23	622.80	709.41	571.24	644.13	326.83	372.90
446			331049.75	713423.68	53698.51	5030.77	8414.92	9887.70	4897.68	4859.93	6389.45	5273.70	4226.32	907.96	2386.40	5376.66	6387.88	2689.66	1764.45	5241.76	2246.87	2312.93	1924.40	1223.25	2333.53	4395.17	2842.15	3875.01	2901.80	3176.04	1877.70	1127.57	1635.91	1506.43	904.31	2136.50	1702.14	1907.57	1034.14	926.46	2062.57	1006.53	2334.91	1254.22	1378.00	1433.12	759.12	952.60	1088.85
447			355467.68	1696136.12	774711.37	8605.69	2011.77	5830.10	4614.31	4995.20	12620.12	17791.11	6878.17	4189.63	3040.98	2367.68	2715.68	2902.70	4858.02	2591.30	2450.28	1292.50	2009.29	1268.10	1742.67	2009.35	1397.69	1491.74	2367.99	2302.60	1554.18	1322.48	3435.38	2455.56	1797.99	953.14	959.81	491.96	780.40	636.58	528.95	448.84	586.72	832.14	431.86	267.71	394.45	505.19	1033.75
448			1732619.75	8845448.00	307647.37	50861.70	44417.25	24966.28	26966.00	25053.73	16727.72	10713.52	11948.43	15568.45	22094.95	25444.77	10749.36	27890.95	11843.68	6552.27	5974.08	3311.02	16646.72	20030.69	8942.40	3384.61	1801.95	3512.03	6610.39	3198.98	2005.87	5379.30	7132.83	9232.11	4659.90	3808.62	5258.44	3041.88	2389.37	1779.03	2371.67	4559.41	3950.88	2928.73	2851.77	4014.85	2562.75	1041.47	2057.07
449			1594305.87	10312241.00	357813.75	27217.29	40191.81	30080.65	28096.95	17989.73	23117.37	8801.60	5369.18	7811.87	14994.99	13885.03	14843.45	18985.56	10340.57	8430.45	7204.86	3623.33	5445.72	4385.52	13270.22	15938.97	9388.46	10787.38	4081.58	2402.68	5645.50	4605.39	5321.07	5247.26	5705.86	12690.84	6774.93	4896.80	3363.14	2916.42	1243.85	1408.00	2032.80	2987.92	633.88	969.32	657.24	1127.75	1616.16
450			346829.25	1661226.37	81348.39	32954.52	23085.33	11272.33	8092.73	19947.08	12030.81	7677.59	4938.89	8013.49	5796.72	8807.46	12560.66	2353.23	4808.25	7340.08	3269.16	5989.80	3913.55	11854.32	11841.52	3283.45	6004.49	7073.80	4720.70	5148.35	4753.00	1938.41	3086.81	3285.22	1349.75	3014.17	3382.74	1984.39	2362.09	579.04	1321.96	1261.98	371.63	621.66	1431.35	1421.73	1777.16	1249.97	1408.62
451			803244.56	5334767.00	138403.48	25347.68	14346.04	9589.62	21884.42	10360.46	11073.64	17145.67	15425.41	7514.52	20177.77	10372.10	12791.21	13925.12	19329.76	16088.34	11542.22	11436.13	4790.36	3148.38	4113.61	8471.14	4679.36	3383.53	3278.56	2721.36	8804.65	4945.68	5229.99	6181.45	5447.61	2150.62	6103.27	3103.44	2262.01	3124.59	2950.88	4097.01	6827.09	6274.13	2184.99	2919.62	3150.43	3138.52	1315.58
452			289247.78	1302547.75	128929.96	11994.37	14287.66	9040.27	16471.16	8704.04	10950.76	13243.06	10717.53	11696.24	4731.53	1564.55	3410.78	5261.90	5974.24	5142.79	3230.20	2350.76	6448.42	9755.92	6871.52	3049.12	4778.59	4759.09	4460.59	1297.18	2464.36	1937.49	1914.55	3192.28	2963.11	929.54	556.72	2672.46	844.79	1072.36	1959.61	3126.78	2887.39	1103.55	2478.90	1999.73	406.69	1362.11	1159.12
453			2318540.75	13634738.00	1085305.62	111176.86	23923.36	10764.80	9527.87	17628.54	19251.78	14672.17	12036.23	22697.46	33217.30	21928.18	12645.56	10759.27	4533.58	13193.33	8501.67	6269.14	10225.72	15526.21	9254.57	3822.77	2883.33	3326.47	2733.46	6744.87	3397.29	2579.20	3914.26	9058.81	5073.36	4586.05	8898.04	2427.75	3590.17	6304.51	6084.01	1670.73	6412.41	3466.17	1318.93	2555.61	3024.18	5372.20	3108.10
454			873080.31	8163486.00	278589.87	12745.45	9099.90	11832.50	4443.86	12141.48	6092.41	11987.57	6649.22	3599.68	1326.58	9727.21	2627.55	13049.32	4709.35	1975.30	1585.01	3180.06	942.64	1000.09	5062.67	4773.86	13179.55	2858.86	515.92	4018.07	698.18	1020.73	1903.63	3031.88	627.89	2211.28	761.80	2206.25	662.96	2014.12	1840.10	1492.47	892.22	1512.73	1507.21	3191.73	1475.79	880.35	1135.97
455			775987.68	7623590.00	148854.53	9036.48	33424.60	18349.42	12460.30	4000.88	10164.09	31482.52	36649.98	22794.51	7431.79	5568.76	2647.61	6931.67	12614.34	3829.37	8456.32	7203.75	7925.57	10066.46	3180.67	3071.83	7354.36	8829.11	1480.06	2534.08	2047.08	3619.46	4708.25	2805.29	1506.49	3155.87	2840.43	1390.92	2458.00	1697.83	2141.20	2655.56	5232.16	2494.63	2306.39	1590.71	1736.05	1208.74	1238.10
456			765908.56	7029494.50	309784.18	8999.61	21858.99	9508.12	7398.68	10142.64	15842.23	8716.47	6510.35	6774.39	10891.60	8925.59	6282.04	5322.92	6172.46	6111.41	4852.22	3296.26	2050.20	2425.46	3565.44	3422.34	2973.50	904.20	1199.09	942.47	2095.03	4018.03	959.81	1380.74	1603.25	1784.78	1345.86	681.72	1481.34	2335.35	2765.46	2821.51	2182.01	1641.07	2036.57	979.19	1641.43	1066.07	806.26
457			924439.93	6826577.50	222396.42	9576.28	10677.46	23222.72	12302.60	19301.41	9493.97	6955.73	4989.91	4464.09	3760.72	3420.13	6420.35	2992.59	5292.22	4831.57	7014.77	13601.39	4939.79	5599.71	4089.20	6019.56	10602.15	7861.92	8450.28	2632.73	3846.63	2929.39	4038.41	2035.33	2798.20	2823.23	2166.35	1202.18	760.28	999.78	2093.01	1871.63	3398.00	2070.21	691.18	808.47	656.26	797.26	477.07
458			1153197.25	5213930.50	452412.25	13088.47	35164.68	10931.99	9071.32	18595.44	28072.49	17132.18	29292.18	9517.34	9144.84	10156.78	7720.21	6570.28	6229.60	11790.87	15012.43	8723.99	3843.81	6147.93	12593.57	17615.55	4548.67	1373.02	3666.46	7706.25	7423.17	3712.99	2839.85	3072.56	8081.83	5665.49	3938.17	1672.31	3588.40	5160.66	2680.77	2296.80	2100.93	3040.92	1801.91	2202.01	2301.68	1833.11	1763.89
459			110976.27	3276725.75	103776.40	14636.79	34462.58	46000.86	41674.87	23163.87	26209.18	11587.61	15214.39	18577.07	21601.96	28575.46	29217.39	15284.66	18217.97	13218.87	10662.34	9881.30	15038.83	19294.03	7723.97	18486.00	20793.87	16872.54	15470.74	15540.87	6704.27	2261.33	4621.87	4291.13	3979.42	8207.33	7761.74	4035.54	5267.17	1274.49	3814.34	4966.83	2264.63	3443.35	3727.97	2153.62	3073.54	4466.96	5095.40
460			518340.31	2031562.87	97695.42	25236.26	6517.94	10762.32	6622.00	4530.67	4962.68	5616.81	5308.15	11003.68	12771.01	4107.45	10579.16	16813.00	12679.57	18164.89	8569.56	4640.09	5134.90	2399.86	3277.81	2749.40	6724.95	6856.22	4563.34	3236.97	3894.92	2156.09	1365.24	1806.64	3857.76	7952.00	6234.39	1187.56	1298.37	1049.53	806.87	668.26	1071.53	994.92	2147.95	1821.74	1022.11	1669.68	1359.47
461			497277.40	2681886.50	96950.70	27216.33	24893.27	26611.72	39562.14	12418.27	4571.86	5401.22	13492.53	18872.83	18539.91	12331.79	7992.24	2509.53	5642.40	7499.84	3646.22	6413.19	9088.73	9230.07	11820.59	6159.10	1304.72	12348.15	9889.39	4156.67	8248.42	3774.59	3985.58	3155.45	6692.91	2899.42	3155.60	1480.96	3414.74	1853.99	2968.80	2449.75	3073.47	3165.47	702.40	1145.01	867.93	663.11	735.02
462			121047.45	1674582.62	186609.20	7511.49	10393.15	20163.94	13300.47	12516.40	13738.87	8432.35	3881.17	707.99	2177.97	2861.30	3734.25	5474.50	985.18	1345.77	2676.15	6522.70	3612.46	1156.18	2652.06	2161.72	567.19	769.11	1344.39	1444.70	760.55	2145.33	2517.24	823.53	1416.72	931.36	1707.62	793.18	824.32	858.45	616.37	885.67	591.68	627.41	243.12	258.92	654.02	613.14	379.81
463			151543.46	1964453.37	50327.60	4444.38	3964.57	3429.67	4695.86	9278.16	8171.61	7474.39	5412.80	4159.30	8270.79	2191.72	3515.06	7530.48	5533.51	3545.34	4437.26	3820.49	5944.48	4590.74	2110.25	4983.63	5534.95	3689.85	3741.66	3023.51	824.13	1686.66	5174.81	4068.26	2123.68	890.89	851.04	1820.24	467.78	1431.73	1054.26	984.50	1885.87	1082.37	1172.81	857.08	603.37	361.47	309.87
464			698175.12	3765601.00	1501632.00	456626.46	175606.04	161946.51	121447.19	47397.10	134770.71	87178.48	25096.46	28880.71	17768.29	18274.19	7334.22	24685.50	39480.20	107943.92	70307.78	10937.17	13930.28	42381.27	47383.57	29716.27	28367.16	44744.62	28343.29	32745.28	14782.17	20522.36	11688.30	13975.67	22435.54	14588.54	7500.54	12671.12	15797.02	8624.10	5199.48	4067.42	12750.22	6567.74	6711.21	8034.66	4277.19	2568.58	3495.74
465			612813.18	7405240.50	174971.40	4245.74	16441.48	6883.71	8009.81	12693.57	6442.09	8257.50	12821.36	5659.27	2384.43	10650.98	6127.40	9288.37	7185.85	7817.82	7022.02	3719.36	4385.51	3056.10	2024.91	1721.20	3227.12	3332.21	1926.16	1049.07	1850.86	5028.81	2329.05	4522.55	2632.11	1070.03	1896.38	726.17	315.50	995.24	1785.19	1451.23	2724.27	3322.53	2007.03	1612.40	2080.28	1019.23	1514.64
466			928630.12	1832071.37	63088.82	21472.60	10823.23	4924.23	7775.56	6351.48	9522.91	3960.68	6588.12	12905.55	7221.21	9039.43	7764.02	6093.86	3363.46	6897.93	3158.68	6517.83	10019.51	4663.84	4185.55	5085.20	6046.68	3754.92	3061.38	2683.19	2372.89	1630.89	1849.17	1426.06	2031.08	2333.75	2031.51	1549.23	650.58	908.92	1079.51	1092.64	1228.38	1127.30	1374.65	1000.94	472.34	755.26	631.21
467			2533041.75	31561284.00	3548745.75	31884.07	9738.12	22880.07	11359.26	24570.77	13514.58	7949.19	16666.05	7123.72	39832.61	8186.54	8587.18	13422.88	7297.53	9041.22	12861.78	8364.78	23073.09	14842.47	10235.12	5779.08	6419.91	3878.75	3404.57	6534.99	5716.64	14712.81	16883.33	5655.87	7685.22	2448.14	2884.37	3517.71	3930.66	2402.34	6048.15	4695.54	5118.54	2265.03	1357.94	1182.87	1868.65	1550.36	2376.35
468			243463.35	3298717.75	166356.34	20360.65	24415.32	17793.87	33698.25	10874.27	8414.01	11777.49	15958.00	9243.53	9236.59	9296.38	12779.06	7299.81	2441.18	8078.23	10311.74	4639.47	6597.92	8833.53	2066.23	5598.99	2927.64	5044.86	9087.22	3215.20	3849.54	1909.75	2984.01	3134.30	2314.34	4995.29	4939.89	2471.92	2568.89	2544.04	1065.26	893.77	2573.03	1084.98	1102.68	1269.16	1223.81	1727.42	1721.63
469			112574.44	1198391.25	27999.52	10489.72	14825.13	9032.91	16554.55	15422.02	13647.16	8901.92	16816.45	17661.30	7310.62	6351.25	4771.04	10090.40	7689.24	3600.28	5886.13	3899.27	3965.64	4332.94	2599.50	5030.47	6398.68	2326.26	1888.57	1783.45	1404.62	1861.17	1346.51	1939.57	1329.31	1033.71	3568.26	3570.49	1865.76	1083.34	2237.46	2770.28	1045.67	1528.83	1805.08	1635.03	854.55	1195.14	821.94
470			3397799.75	11320099.00	997093.37	13580.29	7387.24	8754.03	4078.81	5684.73	6453.51	5077.05	3159.88	3085.68	3060.28	1433.81	1219.23	1327.03	1576.67	1340.53	3140.25	1229.59	1326.83	3202.97	2071.70	2694.92	1846.40	1313.99	1180.00	1141.25	1726.92	1804.66	1778.83	1408.12	436.81	1145.16	310.92	757.46	743.70	393.03	544.11	1094.95	1029.10	1033.82	784.72	983.12	428.62	280.45	700.14
471			816072.75	3143969.50	117095.88	8863.24	12881.55	19943.52	27883.23	33230.60	44985.76	20433.24	9960.33	13206.05	13124.42	7714.58	3957.13	9460.60	11804.43	10204.92	4544.23	16735.50	10290.10	8406.42	5524.79	8033.58	5195.53	2676.60	3796.48	3434.57	6453.28	2831.16	1920.11	3579.02	3407.27	7593.51	5282.29	2448.52	1740.87	1663.69	3674.95	3358.64	2826.73	690.14	1260.18	550.78	502.14	1410.36	2934.91
472			597006.75	1939174.75	71109.15	52335.44	29332.58	28639.47	18192.88	16873.21	17153.88	10192.87	8741.28	13410.48	13735.16	12110.73	22804.73	7656.55	9221.73	11815.57	9582.80	31192.89	26182.08	5619.70	5852.22	10022.38	12755.12	8889.32	7934.50	6076.48	5864.21	5741.79	4175.84	2256.56	7791.79	5292.91	4341.65	5270.79	2769.11	2616.34	3047.83	3227.65	6784.44	2528.12	907.48	1382.08	3566.35	1728.10	787.56
473			2949724.50	13476229.00	1218508.75	21489.56	10062.25	10611.73	6983.33	25537.10	11031.24	10180.65	3609.47	5111.86	7064.57	5251.80	7374.67	4500.76	6379.56	5429.56	5645.13	4937.97	5613.68	2280.97	3102.96	6463.69	4661.77	3370.61	5784.25	2048.98	1508.88	1836.91	2299.39	705.19	1660.88	1983.38	1586.01	2325.83	1032.69	1623.65	839.39	1190.55	989.66	650.25	369.48	997.08	1577.26	1185.23	1295.92
474			333907.12	3581333.75	94497.05	15228.95	12459.02	20552.16	18724.63	12372.71	9162.45	6833.75	9747.48	11259.73	17897.37	25469.03	16074.06	10232.43	7047.87	6693.20	5879.14	6645.34	5457.31	5580.02	16304.32	9165.33	3985.77	5905.97	4449.58	12730.04	7791.07	6776.35	4617.32	2346.98	7143.94	2768.17	2553.40	3119.55	9092.33	2632.79	5775.69	4316.09	3983.41	1725.75	2549.73	522.67	2319.68	3508.69	2947.32
475			129799.60	4180231.50	100234.55	16097.85	20317.05	34480.03	24557.96	8883.31	12685.00	11852.42	4880.44	10536.20	13726.34	16021.21	8430.38	18281.68	11708.60	1761.75	6290.35	11732.91	10023.85	3881.56	10318.71	10863.83	8620.15	10579.32	10257.84	3403.18	1789.22	1222.82	1707.37	13096.42	12382.72	2810.29	3484.96	1111.33	2995.65	3540.09	799.21	1443.33	2375.93	1390.22	1696.33	3168.68	1449.47	626.40	567.87
476			32783.17	1684817.25	56842.10	24430.23	13218.89	9149.54	8910.88	27764.76	53080.03	39427.47	16800.86	6003.84	12469.37	10122.53	6039.22	11144.15	14487.72	20861.58	3522.10	3970.70	8661.05	3110.23	2109.93	3738.48	7467.85	5310.24	2055.29	3764.40	5275.58	4816.53	3809.69	2835.20	4658.49	4278.49	3640.44	2568.22	3156.04	1956.16	1402.54	2831.01	2437.86	2322.93	584.23	1019.12	1767.83	1316.96	2466.56
477			813036.50	7336675.50	302586.53	6735.16	4839.48	7873.74	7572.44	6336.63	6118.36	12511.63	8959.91	9498.63	6838.97	8902.95	7347.72	7322.71	8679.15	4522.93	1578.94	1951.84	1452.98	2467.89	3917.23	5315.97	3901.24	4416.79	1269.58	1362.34	1125.92	1287.34	2063.98	834.78	439.40	1785.79	2312.72	744.32	1034.69	463.10	1204.22	1702.76	2198.11	1229.90	514.94	1359.49	918.55	1111.22	586.75
478			1237355.87	3663526.25	317015.15	10935.68	15451.15	5330.08	8958.13	6489.32	11150.32	9679.52	14106.15	7925.22	7975.62	7580.66	4593.35	2477.62	3135.36	3702.24	4087.44	1724.27	2989.68	2813.39	2884.14	2766.20	2793.70	2914.56	1275.46	1639.55	2038.88	2419.25	2567.87	3875.09	2085.66	3486.66	2279.71	1683.78	2300.36	1362.10	1636.24	1573.90	2241.29	3336.09	1422.71	2003.50	1239.04	1724.72	967.61
479			5723778.50	25009294.00	1720984.50	33961.36	8988.32	10365.14	9049.24	8071.01	4730.72	3635.26	7460.71	7513.91	10022.98	8386.18	5173.79	5586.33	3568.54	4920.54	11401.39	8558.77	10754.77	6604.93	6019.88	2390.17	3948.04	4478.74	6933.41	7609.23	4991.81	3562.58	3405.29	5104.36	5643.79	2903.51	2348.77	2161.18	1886.89	1460.32	4166.28	1015.81	2031.97	1517.56	2104.81	1258.19	2358.04	2250.93	1559.69
480			1483601.87	8291360.00	638132.81	11943.05	7299.69	6632.69	6897.36	4043.54	7904.92	4547.94	5363.11	1965.71	2888.15	2809.26	1893.93	2673.69	3270.88	3806.78	2996.36	677.37	1402.75	2435.37	1167.76	1092.31	895.48	1102.30	2234.62	979.09	1038.52	526.32	749.54	675.07	1454.16	363.32	739.36	436.86	752.38	350.72	443.71	802.20	517.97	241.56	512.13	380.21	108.61	217.84	613.87
481			310076.68	5719026.50	170828.85	24473.11	23749.08	16802.80	7036.41	19694.64	10794.91	13454.01	9453.26	9099.91	7605.30	14167.79	5120.35	1341.66	5932.43	9233.09	4387.94	3189.19	9038.80	6861.46	5073.74	5068.99	5328.96	4001.00	5134.03	4128.99	2755.17	2866.58	3483.79	6807.53	7628.96	2731.44	2566.21	1036.51	1066.15	1907.57	1516.88	2632.88	1564.17	1604.75	1166.00	1649.21	1139.59	1231.27	1233.24
482			1495075.25	3620673.50	174197.07	5808.23	11156.01	12854.72	7143.58	4161.24	9675.69	8857.87	8407.77	11692.32	8259.57	5748.46	9934.72	9656.12	12706.36	6844.80	6211.34	11701.07	12157.67	7832.93	5734.60	11667.14	7679.70	6090.51	4580.08	5991.45	4394.87	5481.13	9959.85	8241.73	6794.57	4397.76	2801.35	4070.80	1942.95	1786.47	2582.12	3532.10	2752.00	1543.09	1277.78	1837.85	2731.57	2998.19	1016.61
483			42660.69	930228.37	42569.12	32559.54	4722.40	54322.54	49997.52	18571.94	17649.10	13050.50	8485.65	10198.42	10853.27	7308.36	5468.89	8410.51	16423.28	15718.19	8260.24	10614.32	6978.07	12917.40	13780.02	16447.27	10714.70	5101.75	3266.81	3580.13	1615.71	3347.80	1801.36	2784.66	4052.08	3521.90	2107.84	2456.77	5042.96	4374.98	2748.16	1270.06	3265.27	2150.39	2286.50	1723.15	1352.92	785.42	1186.23
484			376120.34	2105512.50	64756.84	13494.42	9816.48	8378.54	10024.31	6377.08	5415.84	2638.15	3449.96	9457.61	14000.11	5896.81	3435.14	1757.28	1621.21	3083.90	3913.90	4189.34	7050.89	7955.87	5935.29	2323.86	1700.98	2672.14	4182.34	1350.17	2208.86	2494.33	2963.65	1824.54	1495.93	1408.91	956.11	1881.64	1517.43	1126.95	847.08	693.61	1139.56	835.09	934.45	580.12	1096.37	1026.53	1606.53
485			101547.55	4295133.50	149550.78	35317.44	36667.87	21909.80	32827.21	15726.84	14412.91	30563.91	18447.63	24077.05	16763.66	24084.46	25111.84	18898.18	12807.05	9238.82	14749.16	11173.87	10759.31	9390.44	19777.48	8959.01	16275.19	13152.52	9961.76	2679.61	3998.31	5511.40	11097.37	9536.46	12213.78	7394.34	9952.35	6968.16	6859.34	6828.08	7634.70	4204.86	4133.48	6769.95	2685.78	5259.44	3144.90	3494.87	3613.06
486			2430108.75	7437217.00	484174.40	18603.19	7857.28	13121.33	3083.40	9020.96	8428.09	7705.76	11045.21	9211.54	10056.49	4974.30	3023.02	5834.42	3385.23	5218.18	3804.32	2309.82	3145.19	3222.06	8004.65	4132.48	3442.68	2167.45	2949.61	3307.90	4155.97	1843.82	2088.48	2720.22	1145.78	2889.43	781.11	1539.04	2153.89	1554.96	1979.42	1406.45	1299.39	887.41	1637.78	1398.73	1363.97	1533.85	671.30
487			855834.25	2975000.50	139521.14	7888.14	9279.15	7505.16	11557.44	5309.67	5212.21	8347.58	3939.94	7472.59	7891.92	5079.39	5658.08	4303.35	5396.08	4911.89	6817.13	4471.14	5832.21	5504.98	1785.86	3477.53	7843.45	11426.01	5940.91	2200.14	3984.51	2172.31	1779.13	2365.55	1307.35	1727.65	1910.36	2684.80	870.90	2146.10	1761.53	830.19	1231.31	1456.67	1180.54	1235.63	1073.94	2077.33	2085.74
488			152342.03	1193545.12	111091.14	51351.46	24845.30	25243.75	18999.01	10057.39	17558.28	20776.02	15812.06	8784.44	26823.37	33916.38	23947.70	8809.66	5080.61	8836.69	8655.95	6310.51	8134.35	5253.45	5424.23	6603.51	6098.32	16848.49	27946.95	15201.09	11208.08	7255.01	2310.52	3007.50	4115.41	3839.95	5417.05	2641.88	2061.94	2287.83	1992.40	1324.40	3690.37	1900.13	2207.39	4002.66	2164.60	1268.12	1173.63
489			911711.81	8044003.50	505077.18	21094.23	14893.28	5429.31	6388.75	9019.78	10879.30	6665.27	5081.48	1995.35	1979.39	3602.98	2553.50	3123.12	3970.03	1716.52	488.72	1847.55	1053.93	751.06	1614.01	2035.20	1868.29	643.92	657.30	492.78	1164.74	1270.65	1507.23	3411.87	1742.29	2295.65	708.36	1142.76	549.18	445.26	232.33	388.09	1113.03	1041.17	242.41	712.08	549.73	207.76	422.33
490			445248.96	3283206.50	119642.50	12219.07	20483.06	10685.22	4787.76	7251.37	24597.66	19830.38	14815.19	4823.42	4955.55	2668.91	3391.13	4416.90	4579.19	9803.60	7500.91	5376.64	6971.25	8362.07	2929.99	2750.12	2883.20	3066.70	2636.79	1985.56	1592.54	2221.13	923.70	2678.92	5237.26	2897.86	1199.03	1447.05	1306.57	1404.51	1297.26	1087.95	386.59	1595.75	2201.20	1851.17	2027.27	1674.06	2102.28
491			4774270.00	14236402.00	4026201.00	166971.78	8232.24	4172.14	7535.90	3768.51	4407.45	6708.70	5169.25	8628.33	2729.20	4963.61	4903.46	8177.42	5496.82	5584.77	9770.41	9809.45	3609.21	1743.15	2780.30	4607.27	5901.66	2201.36	1975.09	1515.76	1971.48	777.16	2195.65	1145.51	1629.74	1237.02	2415.26	349.59	1768.10	1476.21	848.57	833.73	2357.15	432.01	290.97	536.33	520.29	522.26	1016.98
492			946702.25	3073610.50	394473.15	79651.70	9594.68	3528.31	5487.18	5820.48	4978.30	3131.48	3334.04	4343.31	1040.97	4927.57	4599.46	3011.51	2263.15	1437.86	2724.61	4410.00	2402.15	2051.27	4013.07	4328.19	2221.20	2160.14	3064.05	2207.38	1575.11	2328.70	3010.47	2246.00	1565.41	1353.50	1286.64	576.54	1333.09	1898.74	2472.12	2139.95	2454.70	2356.27	1364.45	970.39	901.17	798.43	650.09
493			98421.82	1021428.18	78454.66	19425.52	10908.52	11192.74	18942.85	13365.12	10056.14	5570.14	6243.01	8552.73	5126.36	5842.30	3364.85	3647.52	6567.51	2115.11	1609.43	1253.72	1568.96	1972.35	6192.64	4481.68	2500.50	3179.96	2161.60	1454.58	2476.06	3147.11	1344.59	1060.30	726.01	1177.17	832.06	1090.88	1840.51	1066.85	714.31	714.09	820.16	989.51	1140.47	626.14	977.92	527.63	327.21
494			300827.40	1027551.37	114687.82	22806.48	14832.94	19128.03	15089.40	18725.76	21367.89	11097.42	10216.47	5520.75	8327.32	9467.14	4197.20	4684.34	7346.85	6694.20	6587.62	7891.69	4694.77	6127.64	4461.88	7534.88	5985.18	3549.28	7616.81	12328.67	5128.63	2136.06	1836.81	3313.34	5242.86	3992.05	4189.65	2996.60	648.35	973.24	1061.03	1696.76	1586.41	1090.89	1710.68	1589.65	1812.78	1092.92	1578.03
495			526919.68	2874902.50	88904.57	20868.32	10379.67	6559.58	5314.88	6051.08	15061.43	3938.11	2976.91	2345.81	5367.13	3285.42	4329.45	5502.69	3757.73	2540.94	2268.74	3225.99	1753.74	3234.13	2911.15	4336.42	3626.56	1878.84	2859.85	1253.42	3522.57	2152.55	1373.65	925.26	1138.77	1446.02	1112.01	1387.64	830.78	1420.28	2066.33	2286.98	892.97	665.95	697.78	322.52	491.38	739.95	543.47
496			475813.15	3357322.25	93573.14	26181.49	26601.90	24556.77	22194.84	22897.08	18243.24	23005.29	26067.72	12781.81	33190.14	24784.02	13401.61	9038.72	9109.69	14587.07	10768.83	9103.75	8210.36	7277.51	4902.61	5387.70	10442.70	8329.49	7822.63	4514.04	13747.75	3663.54	10240.25	9006.97	4874.50	8844.45	9933.90	4144.62	3763.39	1832.26	6142.87	5835.69	7130.53	5709.31	4470.34	1544.56	3075.90	1982.47	2562.94
497			230148.76	3512737.25	83010.60	7210.73	7928.71	7576.36	11367.18	9647.99	9528.64	6076.91	4725.78	2108.65	6678.55	1827.08	5666.59	5869.71	1652.29	2923.60	9882.43	5960.39	1592.54	3893.24	2432.21	1898.78	3728.58	3719.60	2258.37	2992.98	5511.38	4959.64	4718.87	3527.64	1778.68	3781.86	2617.05	1218.21	2601.68	2024.70	1953.51	1496.82	879.50	322.27	679.16	1062.50	731.71	2051.07	1629.15
498			4059413.50	12560476.00	611573.50	6983.76	8554.09	13644.29	9918.71	10571.85	14732.88	4723.28	3976.21	3737.53	6876.41	3388.64	7670.43	2170.74	3317.39	6607.97	7601.79	3796.85	2813.02	4603.94	5527.97	2257.10	5110.83	1151.53	3342.69	2054.66	3492.64	1884.04	2582.46	3479.75	1948.19	2252.51	2045.83	1127.15	3447.09	2879.48	3494.68	3224.95	2214.67	2592.60	4023.29	3204.72	2911.29	2599.57	1496.16
499			3414332.50	9186178.00	659691.68	2425.88	10811.37	9955.44	6932.93	12464.37	10055.09	1734.36	13622.37	6526.36	6162.77	2835.43	14894.42	12464.96	14869.09	10678.00	1045.06	7221.48	4461.59	6307.16	9124.64	9098.20	3375.51	3720.64	2885.82	5634.90	1569.84	2209.77	2940.86	2776.64	1789.54	2646.05	2530.53	1367.88	1348.86	1949.43	1297.79	2023.57	858.64	459.49	832.25	1384.28	1216.06	739.61	553.32
500			308272.68	1375260.00	121206.53	11668.13	20031.48	16231.24	6350.84	6415.92	9556.94	11822.70	6032.53	9369.37	6215.32	2158.66	6220.84	10379.82	5293.23	4236.09	2845.56	701.48	2135.69	4103.44	6471.56	2933.05	3513.96	6509.54	5962.48	4665.21	3848.39	1923.27	1211.56	2156.00	5670.60	5886.80	2542.79	1465.28	2305.64	2676.57	1198.88	1287.32	1101.78	1861.77	1672.35	958.62	844.58	1194.93	659.52
501			435941.81	2915444.00	144587.07	11911.68	7858.86	9400.35	7332.20	12495.09	13837.06	5056.87	4741.59	6151.37	6911.02	2665.78	2462.61	3974.62	5170.18	6639.52	8186.82	3335.81	2103.60	5639.83	2975.81	1592.51	1907.53	1463.81	1283.41	1467.18	1654.22	795.07	1001.91	1673.62	1217.83	1005.75	825.78	871.89	591.32	447.66	940.47	1073.05	754.66	547.96	703.49	752.11	329.79	449.01	531.03
502			552407.43	6454279.50	98492.71	28643.29	61528.88	25281.07	15911.79	9604.37	16802.54	29400.00	15871.39	3595.26	23584.28	9908.44	7496.15	11294.77	8067.89	12691.76	13447.95	15285.46	10548.04	6293.02	6890.37	9975.37	16721.09	3656.66	3758.79	9080.26	3339.13	4476.12	3980.06	6035.05	3448.51	3580.38	1615.71	2371.77	2593.69	4242.07	5454.33	1323.29	1523.16	2041.44	1194.41	919.90	3588.02	2392.51	1232.11
503			3574643.50	24254818.00	1213959.75	12715.40	18519.34	19661.65	21186.37	24400.39	10064.09	17043.75	6453.33	14621.43	10191.83	11054.95	9141.85	9726.78	7939.56	12379.37	21586.77	14487.39	23822.64	13991.46	4031.84	8506.00	13933.25	4445.50	4357.23	2942.63	2016.54	2903.72	6996.50	3518.86	1718.72	2228.93	4803.79	4734.50	8123.52	5587.28	6288.91	1973.90	921.14	609.73	2304.63	1837.78	2342.10	2401.54	1560.84
504			383420.53	7064039.00	285215.21	17844.15	6158.67	11030.25	11018.32	14405.93	10100.22	3971.15	10866.26	2658.84	4292.18	6858.49	2858.85	6840.28	3589.33	2495.75	1299.21	3155.89	5313.62	2985.96	1773.30	2014.72	5004.51	2025.99	1462.99	934.87	947.80	2773.06	3880.90	2498.17	1860.52	1843.86	1096.23	1182.18	1073.52	2427.36	753.67	1441.81	1847.82	1525.02	1200.50	415.61	1045.76	885.96	780.69
505			623707.43	3323505.75	69186.81	25824.61	15626.32	14890.26	15705.35	9122.69	20300.32	14152.32	5751.97	3543.57	4533.51	6617.69	5447.68	10518.75	12775.97	9359.05	4729.22	2885.61	4345.58	3415.40	4406.04	3416.18	4784.93	6453.61	2978.10	2079.45	2544.51	3959.85	2155.94	3155.79	4557.32	4008.56	2748.82	4388.94	3696.86	2509.48	2059.01	637.70	1717.39	1911.54	1293.80	1717.08	2026.44	1306.57	1372.43
506			3261711.50	19468124.00	980127.81	36129.01	51726.76	44680.91	24769.00	33235.30	42221.82	26293.39	16633.27	13553.93	8784.21	3729.22	2792.55	11736.80	4111.64	11859.25	5447.96	6137.02	2190.39	3777.42	3253.70	2631.70	9293.01	7374.23	3455.92	3279.45	4537.61	3502.87	4099.45	10687.48	3018.44	4238.56	7246.07	2610.26	4473.82	2195.46	1434.44	2718.17	3541.29	5095.64	2030.24	851.77	1148.39	633.03	472.45
507			21808448.00	53418592.00	4460775.00	26561.09	7880.80	11882.83	7538.76	10837.63	28335.86	10259.00	13876.36	24859.72	8060.49	12367.86	3394.09	4861.66	3971.69	11498.43	5652.41	11907.59	11670.88	10274.80	9539.81	4282.26	6283.49	10283.65	4871.80	6739.74	14089.43	4084.55	6591.48	6608.51	8393.04	12338.56	7765.16	4370.94	5047.45	4481.72	2765.77	1993.75	1587.34	2198.81	1825.92	4355.31	1984.45	3357.94	673.98
508			476260.87	9219523.00	646789.62	10387.79	17199.80	8501.91	6795.53	20210.42	19566.98	12864.94	7253.56	3247.50	3408.04	6316.56	3485.17	2686.94	3904.75	3935.73	5553.29	5128.40	3326.15	5318.96	2573.99	2399.57	2824.14	1407.78	3653.38	3321.88	5843.74	5533.46	7242.50	2742.74	2212.04	1816.13	1728.46	1616.37	1504.42	1468.39	2111.15	763.35	957.00	460.02	1099.22	1539.94	1115.93	600.96	309.60
509			2089586.00	9923519.00	346231.78	9916.30	23144.90	19070.26	28555.91	11982.95	9030.40	17815.60	8563.58	4738.14	8049.94	10690.08	13222.65	8354.56	10574.29	6056.12	2850.24	3364.35	3993.25	3885.35	2515.30	3821.20	3622.66	4992.87	3922.85	3759.28	4159.06	7190.96	2845.13	2056.34	4078.67	2907.96	2599.31	3093.98	3448.41	3777.08	2995.83	1219.27	1857.11	1683.85	2665.27	842.18	2860.59	1571.97	2058.82
510			1070027.87	7717161.00	756691.18	9082.86	9955.63	9577.82	4209.21	4711.06	4113.07	4286.41	5635.41	2693.99	3579.66	2671.70	1389.80	3453.96	2291.56	2871.88	1802.07	1580.86	1661.87	1134.43	1147.41	2173.45	4009.17	2317.50	1827.73	1644.49	1457.30	2350.48	1848.67	702.61	2065.69	3480.85	1235.94	1459.30	1774.00	1299.63	1268.93	637.76	544.53	787.89	633.35	696.71	598.91	726.25	349.31
511			1564620.00	7741930.00	299010.68	18950.10	16226.03	10350.23	8483.62	6475.66	8126.69	7077.26	12389.77	6103.09	3227.06	7878.36	7516.19	5120.88	3615.00	10774.26	16905.51	22320.55	4436.00	4065.98	4746.76	7127.25	7407.81	2620.28	3476.46	7640.54	3713.31	3093.80	2735.93	2839.65	3668.93	4435.66	2188.52	2243.69	2500.86	2647.76	2460.60	1279.09	1316.86	1981.81	2257.44	2097.30	2006.58	1021.83	1572.63
512			105959.82	2529978.00	69416.65	5828.84	14113.78	11499.99	9744.30	11399.33	11582.42	17858.44	31078.01	22183.00	6707.16	10894.42	14489.91	7292.55	4979.12	4788.88	16780.20	7284.83	4488.74	12315.20	8017.63	5249.40	7025.96	4805.28	1692.64	1265.30	1405.53	2551.09	1781.69	1646.32	1197.81	2003.67	1038.43	1972.85	3461.08	3023.67	1149.72	1681.07	2421.08	1721.25	932.50	2147.97	2477.87	2612.00	1207.52
513			204235.98	3917843.75	203140.71	25491.85	17277.03	8038.76	7384.55	13486.27	6999.89	6644.64	10102.83	6730.96	9875.37	10308.41	6505.53	11290.82	13103.28	7501.50	4996.01	3026.67	6961.94	2585.71	3645.30	6228.28	2958.14	4451.07	3296.06	3276.20	2221.09	2184.50	2232.13	1962.33	1722.06	1447.69	1146.70	1069.07	1842.78	1517.68	3385.75	2139.71	2599.90	1874.69	1187.83	2337.65	1269.19	931.83	1150.57
514			358163.93	2300936.25	107199.83	62469.62	19206.58	9904.42	19701.31	31315.07	43799.97	30090.98	26659.87	27616.65	13679.37	11508.27	7229.44	9364.09	13438.59	12426.06	8646.36	9058.99	10185.41	7097.63	13159.74	17748.40	13391.01	7893.63	9652.71	3455.64	5030.58	7852.69	5556.83	2964.10	7655.10	4272.55	2517.67	3132.82	2937.66	3712.36	4417.25	8771.60	4310.47	4838.46	4050.28	3470.20	2733.21	2503.85	2071.39
515			4788228.00	29550730.00	1891746.62	61490.74	24824.25	17924.57	8422.17	23589.96	16136.73	18308.73	17147.99	3920.11	25808.22	18161.53	18645.83	12210.57	6667.97	8428.00	7658.24	7387.48	4073.21	2816.86	5325.93	7228.78	10419.58	11080.53	15005.78	2249.64	6533.25	4663.66	2874.89	6226.46	4642.79	10513.54	8742.70	5540.45	2592.20	7048.56	8335.95	2320.59	2886.90	1142.60	1582.21	435.26	732.49	1786.65	1408.38
516			219813.43	1084041.25	95858.12	8963.42	14816.14	24803.64	21936.35	7557.31	14986.17	12575.40	12179.44	11543.55	8476.94	11954.44	4456.34	7416.27	7386.35	7425.51	7850.72	4905.73	6165.39	15642.46	13157.25	10081.13	9112.03	9968.69	7229.22	5935.72	1816.18	2915.07	4543.16	3282.49	3242.00	890.80	1667.66	3624.44	1944.34	3773.65	2391.15	2741.02	3276.16	1611.66	1539.32	1420.72	1998.55	1204.62	1607.48
517			1346258.37	12678336.00	1936848.25	18872.80	12134.43	9774.90	22209.66	34826.03	65147.94	46724.23	19057.01	14609.69	12339.04	3442.60	7428.49	7685.14	6548.60	5011.52	12795.61	33444.54	12178.39	1618.34	2004.62	1916.40	2384.45	2471.33	2679.65	3256.96	4451.30	4608.55	1846.64	4671.60	2512.82	3548.42	1139.03	2915.11	5225.24	1229.54	1729.90	3018.20	1783.00	667.07	971.32	1677.85	642.61	349.26	442.72
518			787147.43	1294112.62	137874.21	30773.54	13732.09	5732.16	8351.52	8072.26	7773.70	4763.56	8554.88	4683.66	7897.31	5817.01	4220.86	2328.34	4743.84	8899.65	11440.09	8900.54	12014.75	11130.83	4555.76	1997.60	3034.95	1697.53	1546.30	3477.96	5826.35	4175.54	2709.28	1359.87	2089.64	1758.16	2808.73	2252.84	3401.39	2671.37	1098.69	576.93	910.97	1265.72	748.31	567.65	427.49	902.99	846.30
519			1587105.50	4112684.25	255385.59	11440.41	8841.85	17116.04	20987.66	34813.78	23222.19	13137.42	7217.65	10732.46	18333.38	7445.31	4600.55	7111.31	12618.28	16938.51	18125.37	3653.64	15041.70	12666.40	9349.90	6648.07	5958.29	5622.50	4507.06	4147.46	4325.76	2748.45	4222.27	2943.55	3601.54	3911.44	3534.59	2608.88	6515.65	7456.54	2840.82	1707.92	1376.09	1634.35	1877.61	1907.99	1615.27	1338.54	1125.40
520			230068.56	1176154.25	37713.07	16328.30	10634.92	20386.32	7427.94	17018.54	13714.52	8085.03	5619.43	7102.51	3674.40	1502.10	4575.56	3204.93	3975.04	8492.69	6034.83	6661.04	5949.48	3541.41	4527.95	5777.99	5654.01	5778.40	6359.10	4744.98	7454.85	3135.07	1648.11	2322.38	1922.18	3313.39	2378.45	1869.72	1768.12	2517.09	1985.33	1861.05	1952.76	1030.36	885.83	600.52	1106.47	1011.30	1443.39
521			1688032.75	3093779.00	484129.71	73443.08	6313.55	2870.04	4270.62	10088.85	8712.13	3603.34	3961.31	2526.32	3696.09	5755.82	7992.96	5561.44	3052.63	5979.39	3277.77	3696.50	2414.08	3635.30	5344.52	2962.84	1616.41	1294.01	1436.00	2669.39	2652.38	2208.10	1799.44	1649.07	1607.04	1046.60	1967.34	1357.73	1429.58	1237.53	782.86	571.04	737.98	832.76	1298.08	588.17	623.43	743.56	742.21
522			113229.83	1106677.25	22108.66	6564.74	7351.57	13169.32	12548.11	8204.40	15549.29	13786.72	12460.68	16614.61	8099.68	3216.42	7661.86	6000.63	2875.22	5526.19	2006.31	1853.82	2519.50	2398.40	1944.26	4894.39	3003.77	3455.53	4181.40	3815.24	3040.31	1798.00	2642.67	2170.79	1340.94	1651.67	1969.05	2389.95	1381.30	1423.14	2323.01	901.30	365.13	1416.76	1153.21	406.88	361.37	458.07	1777.33
523			481171.59	11393176.00	173987.00	34278.33	38335.18	29770.67	24546.99	22615.32	27171.08	13872.20	17958.59	21478.27	15942.58	6068.68	3760.92	15061.51	10615.19	9279.84	7755.07	14131.05	10658.24	1941.40	8233.58	9890.33	10743.09	16572.95	5897.60	5902.90	3967.31	6517.43	4713.56	5041.97	4535.60	2071.87	5908.89	3009.87	4185.54	3155.75	1339.33	3193.26	3065.31	1182.51	2269.40	1796.36	2020.13	2160.16	1872.44
524			1157910.62	3083534.00	331615.06	18492.50	11792.61	7411.66	14106.05	7965.59	11066.44	3228.87	11226.24	14266.17	11128.61	6039.86	6618.23	6510.03	10127.15	10032.48	9792.84	4851.92	1106.76	3348.68	3901.80	5823.88	2879.87	2016.35	2647.92	5406.02	3626.71	3527.13	3459.29	3535.82	2721.53	2513.29	5478.27	3134.36	4392.62	3017.51	1795.78	3604.61	3225.49	2444.25	3601.77	2990.60	1818.97	1941.38	691.29
525			105299.51	1549962.87	30753.30	2734.11	7009.69	9677.91	4776.39	5495.24	5395.77	6566.20	7501.49	2941.15	2291.28	2310.35	3455.94	3734.39	1472.91	1026.46	2179.61	798.51	1356.34	2203.28	1982.12	1487.77	1682.52	1265.38	2054.93	1168.76	897.12	1359.75	1278.81	705.13	618.34	1631.42	1476.67	1300.56	519.80	806.69	1181.42	331.61	819.81	520.17	1244.76	404.70	399.05	736.32	442.13
526			994653.93	3795632.00	385765.71	8361.33	8172.65	8794.40	5987.35	14040.06	7751.04	8937.20	4001.21	5274.58	1136.90	1416.08	1934.54	2397.18	1425.45	2609.46	2481.25	3750.93	3328.86	1354.70	2327.36	1874.42	2041.64	1950.14	940.29	1942.10	1301.85	2290.91	903.99	441.25	629.91	1180.13	964.83	1257.55	2225.78	603.26	252.49	803.06	1383.24	1262.20	913.09	787.64	757.05	680.45	480.50
527			1250857.37	3147778.75	218144.35	12800.88	4574.70	8836.96	5789.44	5060.87	4711.62	2656.65	2994.22	3183.23	7754.06	3373.98	5991.59	10878.24	3491.75	1539.88	1345.68	8651.33	11889.18	10769.63	4527.69	4251.11	6196.30	4622.05	5664.57	1815.27	1687.20	1553.72	1399.37	1605.78	1293.68	566.90	945.84	1707.25	1639.17	1669.14	1105.44	2228.71	1294.40	474.31	1276.09	837.94	691.14	1156.34	1132.82
528			421987.40	2065288.37	144631.35	16033.67	8809.33	8108.06	11577.62	4977.56	13421.44	9080.17	4581.80	6416.54	4367.43	2369.23	1121.63	3033.07	2885.03	4972.23	3621.14	2478.14	2227.16	2617.82	2098.27	5083.95	3284.92	2405.39	2070.58	1933.00	4502.36	4572.62	2582.29	2118.19	3264.05	2130.93	741.48	882.45	1302.94	533.73	912.80	787.14	1068.87	838.04	944.07	2127.39	2700.45	1181.40	1038.38
529			199588.53	481917.96	60903.03	6927.63	4605.26	6684.57	6495.08	9490.90	14229.50	7802.35	2566.22	1889.89	5655.56	7662.99	9777.49	4830.10	3983.73	3905.32	4332.81	2785.83	1318.19	4140.63	3734.29	2084.21	976.33	1309.09	1650.54	1777.34	2208.98	1722.15	4357.64	3985.70	3508.61	1655.00	1005.39	1223.82	1015.34	621.97	813.58	898.57	1330.93	237.05	794.80	1584.81	1030.54	400.13	405.28
530			112386.00	1817435.50	45901.66	20365.99	36199.21	66792.14	23738.83	16525.38	13013.35	21133.55	14793.00	7155.14	13071.29	13081.26	7100.21	13062.28	12668.10	12700.64	9489.84	3332.24	7222.42	9990.91	12723.43	8780.43	5329.75	4695.73	2842.50	2554.93	4307.42	4096.19	1837.60	3898.21	4047.76	5102.63	3355.82	1623.54	1088.34	1207.99	2837.66	2619.45	4029.84	4107.08	1521.56	713.10	1846.78	1180.72	1675.53
531			526471.56	3771523.50	153167.32	18837.82	11715.98	6486.89	11130.76	16963.00	14496.26	6068.45	4142.43	5373.79	7458.30	8757.77	3998.85	2067.29	5166.17	7227.68	3917.35	1224.91	4689.68	4458.86	1568.62	2409.28	7047.84	3738.41	6031.88	4165.57	898.90	2465.11	3614.99	4663.96	1659.43	1435.58	2358.74	881.51	415.97	1284.82	2413.00	1791.00	1274.98	1344.73	1184.07	1490.61	684.92	783.03	479.12
532			796030.18	8154509.00	316998.18	19208.68	6546.06	17982.90	4719.85	13107.08	16686.06	16127.63	5980.86	2775.68	5561.16	10160.04	7465.94	6728.89	5764.61	3277.85	1909.94	5299.24	2792.32	5558.23	9913.72	6037.96	4452.69	2779.78	5984.34	6194.00	4244.00	3011.57	3431.92	1828.75	952.26	1505.35	1409.21	3845.47	3776.01	5355.03	2052.55	2130.71	1258.12	502.24	1892.80	2399.24	2300.79	1905.16	974.16
533			2210696.50	11799142.00	544910.31	10339.46	13620.37	5777.75	20092.09	24029.21	20403.68	17328.56	10825.70	7567.36	5642.92	6053.31	3822.28	2963.99	2790.21	5168.33	4307.75	2462.27	4383.72	3799.01	3795.32	1780.28	727.02	2193.84	2018.12	2511.68	1566.48	914.01	1761.06	4327.93	1492.13	479.64	1371.42	2258.09	1619.53	518.35	775.56	2287.25	1602.70	2292.71	2492.48	1168.60	652.41	676.09	934.49
534			1999735.12	12069416.00	586911.75	10415.91	23706.91	6824.65	4507.91	20124.42	13531.50	24646.93	31664.06	8935.30	4808.33	9116.04	10668.89	13846.71	7168.49	5379.80	1941.16	4556.66	1596.98	3873.11	2736.33	2536.67	5810.76	2894.48	3555.20	2299.35	1124.44	1545.09	2975.32	3949.79	2416.07	1171.15	3195.95	1108.24	365.90	340.18	1341.56	924.00	538.99	584.12	340.36	570.24	421.28	970.96	480.43
535			13507196.00	53708612.00	5762658.00	55778.47	11611.15	27540.92	14028.34	20828.63	22630.51	13120.34	13696.44	22677.68	8695.43	7532.49	10937.61	2542.84	12116.61	4962.54	9606.43	3924.85	6017.44	11326.09	9787.11	9748.61	5038.10	3642.77	7993.35	5515.47	6219.45	7791.70	6376.23	2577.20	2216.08	2282.24	3187.41	2431.16	3539.40	1061.21	2010.76	971.34	2326.00	6405.03	5414.55	2775.87	4489.38	2414.11	3136.19
536			736610.43	1970877.50	77288.64	16326.67	18232.91	9185.41	8781.44	14455.23	16939.67	6474.51	21844.72	2985.74	7745.00	7303.55	9817.41	7970.41	13511.93	5462.92	6392.06	6048.30	3539.14	3995.01	7200.89	9211.03	4873.03	5271.11	4533.45	2833.02	1956.76	1172.76	3005.43	2693.57	2715.72	4372.83	2058.65	2442.11	4739.63	4201.41	2038.78	3214.11	833.18	970.63	833.59	1508.17	2389.25	586.29	1035.73
537			188524.39	1736680.87	170216.25	65918.86	15888.41	35435.26	52474.57	52592.66	39411.35	26590.32	12837.95	22974.42	21170.33	24175.33	8007.71	31503.80	28064.03	5300.11	7418.43	4628.66	5657.56	3907.82	8861.92	8326.42	8012.29	4953.72	4003.75	4264.65	7106.44	8589.33	15517.23	9382.26	5573.12	3595.43	3596.42	1468.86	1346.62	3277.93	5568.57	2235.45	3337.94	3015.53	887.43	2898.40	2077.09	2460.26	3012.19
538			1859139.00	5239572.00	536406.00	15398.11	12710.63	3875.41	7898.35	6608.58	3183.68	12597.83	11748.31	4758.24	11513.07	4115.88	4536.94	4917.79	3384.28	1965.63	6567.18	5255.32	5789.90	5745.88	5418.04	5641.23	5898.33	4497.33	3893.45	2188.87	1127.91	2592.08	1598.78	4439.64	1164.05	1741.54	2487.28	1350.91	2003.42	2049.29	2039.80	1684.42	1589.15	1422.80	841.18	586.12	1142.30	816.85	412.04
539			106399.52	905868.50	105241.12	28640.40	46218.91	36129.16	45273.46	23208.69	6482.44	18385.89	36006.27	49229.60	18478.52	9773.16	14079.01	14376.99	15525.39	19872.71	25394.68	12872.99	17222.10	19260.88	19263.63	12941.88	17368.87	24291.91	2309.76	9672.64	6219.67	5861.39	5758.37	7949.45	8000.06	5027.61	3266.95	10602.77	17864.81	9891.38	4319.33	6199.37	2478.96	2116.48	2294.92	3149.46	2434.17	2782.01	1126.35
540			223126.31	2450461.00	97295.78	5380.48	8573.90	6764.92	6314.73	5686.13	7957.23	3748.58	4833.21	5698.43	5626.92	6525.66	4876.42	4328.26	1911.26	2617.93	3014.95	3657.24	2353.11	3028.53	2477.63	5521.40	2419.84	1481.66	1872.03	1803.37	1934.02	2112.64	1512.98	1374.80	423.29	689.43	1057.81	528.56	780.53	942.35	851.99	796.61	1065.25	744.96	700.19	630.26	610.98	508.51	322.34
541			339519.96	5105609.50	67716.01	6353.00	4991.09	7038.11	21855.24	5573.48	12902.13	3822.83	8047.78	4334.08	5891.77	1705.68	1924.99	2329.18	2800.89	3302.61	1752.34	3217.27	2085.83	1241.91	6976.82	3280.58	2471.62	1417.44	1179.05	1498.77	2769.41	2451.44	4227.64	1002.36	941.45	1712.18	1581.54	797.29	1192.16	1554.29	1593.08	787.62	185.59	782.52	2642.05	735.38	1428.96	2528.13	964.48
542			1061238.50	6983779.50	833542.12	15542.88	10200.46	9404.86	4340.36	6569.67	5826.53	15533.23	2900.69	2845.56	1895.01	1070.57	1677.03	1500.70	932.70	457.09	838.99	604.23	1187.75	1161.26	798.52	1450.29	3813.99	2135.60	1246.51	665.79	925.70	853.89	1086.75	323.52	536.16	440.18	516.51	791.94	762.37	397.73	561.75	895.92	875.62	957.89	581.63	411.75	490.25	528.12	214.78
543			540810.18	1972852.37	125013.28	10165.92	5773.16	3729.95	7386.66	10434.53	19148.38	15430.53	14820.79	14110.92	7968.63	3606.50	3929.49	3609.88	8413.76	5452.40	5033.33	2438.26	1636.59	2278.70	3484.93	4769.04	6311.29	3934.87	2104.72	4517.73	2964.13	8253.99	5519.63	1022.83	2094.60	2690.42	2170.27	2022.07	2821.84	1813.09	2040.82	2633.55	1174.53	618.50	599.05	1824.51	1489.05	1272.62	2132.16
544			103233.04	986531.93	31604.56	5497.12	10237.83	6096.10	5220.82	3154.77	7384.61	5545.68	3665.39	4120.06	2214.73	3620.79	5631.31	4265.40	2212.24	2661.99	1777.93	1818.21	1586.80	3712.86	1413.75	445.50	1211.82	2225.54	2151.73	2006.33	1078.84	739.62	904.35	1410.98	1312.67	772.58	628.88	916.55	795.94	1329.17	2544.81	1803.52	1974.90	1155.65	1447.77	757.92	416.33	175.01	413.77
545			1003916.81	3016467.50	197685.21	5911.63	3964.23	4666.59	7769.37	7645.37	5959.59	5778.58	1726.03	2620.91	2537.24	1966.45	3701.52	4063.72	3388.08	1084.58	2350.20	2903.01	2017.54	2649.25	2043.66	1089.23	3133.57	2642.15	995.26	1143.78	1492.05	1656.10	1223.81	1287.51	1536.83	661.83	1130.90	1016.64	1954.67	597.03	762.05	487.49	867.57	655.56	544.12	250.25	281.45	765.50	354.64
546			146092.56	3536617.50	64685.78	10033.06	13464.23	12777.28	7438.88	9081.34	28036.49	9653.97	6106.21	6444.18	5986.83	7216.48	5972.98	2351.37	4232.46	4875.78	3954.88	2558.47	2224.02	1663.74	3787.09	2330.23	1778.37	1858.08	5026.13	2906.10	8020.59	5664.15	1169.47	4920.43	3433.61	3877.43	3713.20	2010.37	1860.83	1559.93	2431.92	1806.50	4680.35	2420.36	916.84	935.38	2204.63	1004.30	711.02
547			3832471.50	10039304.00	966550.87	15298.41	22341.32	17451.98	6599.74	6350.50	10384.59	7377.18	4477.36	7950.14	4106.42	13185.82	9153.09	2961.19	6438.99	5496.01	9911.46	10714.37	3831.79	2053.54	3263.69	4323.60	7634.38	7479.13	5038.92	2644.68	2039.79	3345.35	4571.48	3907.35	4273.09	3178.62	1012.63	1670.77	2597.97	4382.49	2292.67	2392.90	2744.00	1116.32	1658.26	1445.56	1618.47	1070.03	1176.58
548			2276723.50	4248149.50	629755.93	8958.90	3680.73	6065.02	4840.84	3987.73	4914.81	4822.12	9764.77	5421.67	5550.83	2575.73	4687.64	6948.08	2587.38	4111.46	3366.46	1922.97	2976.48	1396.32	1968.69	2610.93	1860.72	759.03	1528.26	2300.10	3205.89	2200.03	759.02	1892.62	2073.91	1801.42	1035.30	343.98	1956.93	1525.14	844.43	391.08	383.58	1700.43	1123.66	1541.57	1255.27	447.93	380.68
549			902947.06	2945243.00	146634.84	13014.73	14414.94	7823.10	5937.96	8087.71	1835.05	3545.21	2536.86	7294.43	6679.68	6372.60	3217.20	2191.17	4602.73	1308.59	2598.36	2657.97	1442.80	1897.28	3002.43	2159.75	1918.86	4383.06	5347.13	3521.34	1404.52	896.21	1650.48	1035.18	1148.03	1124.05	939.65	772.53	1547.27	1251.76	742.25	925.23	944.29	594.19	484.06	567.38	488.37	1491.06	1566.74
550			766106.75	11419890.00	884055.81	30805.00	20538.47	8650.55	13882.07	19754.11	11438.76	4795.37	3039.42	7913.67	4256.10	5077.40	8869.36	3069.52	3309.22	9246.87	6841.19	5914.99	7166.82	7298.58	6362.65	4685.77	3569.40	5037.92	3979.36	1038.77	5743.18	5154.26	5015.65	1890.31	1235.27	1862.92	1550.48	862.51	1379.64	1109.72	1066.51	1316.32	2138.82	2978.03	1546.48	835.36	1040.31	1499.15	2360.00
551			93221.94	2191378.75	58523.64	9625.40	19766.08	7816.10	6578.76	12016.54	8468.75	11035.13	9111.04	10607.30	6409.08	8452.72	14071.65	9881.38	12872.84	7841.00	6305.84	11570.24	4188.36	3657.58	4819.09	5415.96	3197.00	4239.49	5800.86	2254.12	2687.99	2765.79	3043.05	4270.93	3037.21	3634.69	1911.18	1567.00	970.84	1251.99	1917.89	991.03	2260.29	1023.23	494.40	521.67	1029.76	789.83	587.71
552			2305374.00	10282819.00	590066.50	18853.78	16286.69	13354.54	20660.25	10581.47	31736.55	13615.34	8677.24	9206.36	12641.36	16871.07	3999.68	3347.37	3916.50	5898.67	1492.75	2916.41	3818.23	6692.08	5835.63	3761.79	5078.64	4254.17	4267.25	2213.23	1452.70	1188.00	3015.34	2131.09	1360.96	1667.96	1871.95	1944.67	1743.18	1573.76	1116.03	1101.00	1046.00	991.50	1198.36	1466.98	1867.70	1404.96	1066.59
553			2444826.75	8098563.50	274669.21	63213.14	41684.49	35124.58	34017.97	14960.10	29177.16	26736.06	38276.87	28329.94	13053.62	9230.93	28518.41	39214.47	46413.05	25884.07	28530.81	13373.14	6442.21	18675.95	10669.89	7181.55	14557.29	15913.49	13208.26	16216.82	18513.59	10929.26	8053.86	16980.53	9459.83	4547.81	5171.89	9458.01	14100.79	9597.94	3840.08	5924.20	5572.56	6237.20	6328.33	6266.51	5312.91	3380.00	4093.84
554			955478.25	4894461.50	229009.85	24084.36	7273.59	13004.21	33206.61	20254.59	13393.47	22283.99	16507.87	18446.31	13522.87	6819.79	9106.58	10871.16	6998.87	14021.55	9497.95	8443.56	10416.93	14215.26	7264.36	4388.31	2287.84	5142.41	3056.65	3645.90	1686.21	1800.76	5610.14	4705.62	4944.45	3264.22	2200.50	1399.54	2085.42	2585.09	1146.07	1189.14	1574.88	3613.98	2802.10	2276.34	1158.54	1001.79	1271.50
555			1448907.62	8236758.50	259102.84	24762.84	24472.42	6504.75	7750.27	30771.18	23205.39	15898.76	16131.04	8574.98	8302.45	3805.62	7058.28	3945.61	4050.34	14031.74	12402.05	9715.93	3768.73	4578.40	5434.79	1978.84	2546.13	4157.67	4307.05	8203.53	9722.59	7938.16	3199.42	3697.88	6203.91	2370.86	4436.60	2702.81	3953.73	1881.90	1308.57	1843.76	1577.86	1630.54	3580.59	2712.48	974.78	1679.48	2972.56
556			1210703.75	10217355.00	265586.18	19043.19	7160.10	22520.27	9235.79	22984.18	4992.71	13393.22	10768.29	6160.98	10959.62	5433.14	3830.50	7935.47	2167.26	3157.07	7380.72	3173.76	2462.41	4371.08	14858.03	5207.17	3628.35	3538.79	4282.10	4024.34	5094.79	4017.56	2541.90	1977.52	1393.32	3462.92	2591.70	1862.65	2410.30	2186.67	1984.24	2137.52	1632.26	1026.19	1451.00	1443.12	893.02	422.03	1429.65
557			693944.75	5175513.50	245885.39	34056.57	16974.08	18386.39	9889.68	3732.35	7852.00	7033.23	3301.08	12122.55	8290.51	4622.00	10298.63	2509.81	6865.89	10549.57	4687.17	7022.87	3987.38	3071.63	4186.56	6827.02	5340.47	1794.20	2810.84	2263.47	2763.78	1475.15	2944.75	3502.52	1675.56	4495.44	1363.19	2357.81	931.47	989.03	742.17	567.20	564.97	1460.19	781.89	791.60	367.04	2506.07	2957.78
558			1044594.25	2740965.00	128015.15	14120.09	13243.07	7679.84	11695.52	16791.27	24234.61	9800.92	10114.19	4507.34	11910.10	11044.38	6776.95	8660.37	14470.27	7024.79	6880.44	5133.49	10684.56	12165.89	4189.62	2840.75	5250.86	8294.78	4460.35	2980.31	1791.24	1934.61	1536.80	1948.78	1033.17	1791.24	3361.35	4678.43	2157.90	2623.93	3621.32	1826.28	887.22	1535.42	846.44	1038.61	1046.21	1994.71	630.76
559			409949.43	7046274.50	48492.25	41393.16	31639.68	63077.41	17768.06	23856.00	3378.56	11723.97	41235.46	31887.35	27367.41	6819.17	1519.97	5985.97	5401.17	4281.83	5027.55	17436.89	6701.20	3084.70	987.59	3928.71	2239.48	22355.63	8333.53	12789.34	3969.98	2576.39	2078.74	2867.94	9739.97	5418.03	12961.23	12192.18	3500.32	1130.03	1637.19	3486.32	1762.16	3690.79	2037.01	2512.77	2833.17	1315.60	850.60
560			958011.06	5565690.50	352255.59	18548.99	4182.26	8817.94	8163.70	13471.42	11868.14	5191.15	7908.72	10710.45	11099.04	8959.94	5608.53	4793.72	2976.98	4717.65	3519.13	4731.25	7834.56	4999.42	5645.09	7051.80	7611.68	3925.98	3022.57	5112.82	4496.25	3505.22	1980.06	1002.48	2567.92	2720.89	2366.92	1781.21	2506.83	2191.13	1575.21	562.48	1653.58	1411.91	1258.93	877.66	878.02	947.40	1328.87
561			157045.57	1017874.50	63993.56	18361.06	9691.55	21918.89	7373.19	4917.74	13663.07	7678.82	9435.00	7580.91	5322.90	4461.61	9061.84	9588.45	8572.57	3629.52	5545.61	3872.86	4010.91	5642.97	4878.16	2866.96	2867.92	4592.10	3708.92	3100.65	5338.59	4786.58	2363.97	4618.07	2263.99	1160.58	1231.52	1852.41	1924.19	1723.05	2920.73	1504.66	1080.19	1518.61	1208.85	1662.20	918.57	709.70	403.43
562			1540474.62	5529541.50	303379.03	24639.85	28534.45	19083.55	7242.24	24986.41	31326.54	14916.94	4242.28	11299.87	7072.17	5778.50	3390.27	2684.75	9305.41	5095.84	8121.85	3511.30	4621.15	5040.42	7645.35	6985.70	6761.23	5373.77	2353.45	1755.94	3881.71	3298.21	5393.66	1987.32	4405.48	3008.43	3388.96	2055.49	4480.59	2372.74	1813.13	3339.09	1634.56	1394.71	755.28	999.27	724.23	691.62	1098.21
563			364214.31	1998776.50	85244.39	24611.44	7477.94	9494.44	8852.91	10559.67	13190.76	9176.67	8008.93	8206.50	7149.90	5392.91	9436.79	9966.51	5571.35	6928.50	4356.97	4766.48	2677.26	3187.95	3318.58	4112.75	7123.89	6656.68	2247.02	3437.47	5027.47	4279.01	5194.12	4170.94	5033.58	3601.77	4190.19	2524.01	2852.97	1691.16	3267.64	2675.10	1433.11	3134.41	1932.23	485.17	562.65	1589.88	3091.85
564			947693.00	2731802.50	136878.59	13459.83	14296.00	13820.15	21834.16	10362.76	3212.28	8908.76	5451.91	3643.12	4996.08	10565.21	6707.81	2950.70	6184.63	8143.79	4276.08	2172.09	2044.78	6422.76	9077.10	3114.98	2374.54	5943.69	7084.83	4891.56	1786.60	2491.09	1525.96	1201.87	2305.06	2021.54	2758.31	2982.46	517.22	1038.69	673.18	683.31	1044.02	1705.76	1716.91	2149.56	1936.64	403.38	428.62
565			5188010.00	9611976.00	883643.18	16211.71	11860.38	12112.11	7941.30	10359.45	7584.87	6022.84	6961.67	5603.31	5854.40	4507.38	6598.24	5874.14	5597.46	4532.98	4374.37	5370.49	4495.96	5036.84	5215.85	3016.27	4462.78	3958.79	2350.01	1942.93	1862.78	1556.00	2304.03	2819.82	2660.18	2020.44	1763.31	1355.06	1023.36	1844.09	1940.07	1145.69	1233.78	895.19	768.92	478.64	501.97	649.87	620.64
566			69695.10	2120486.25	93641.71	8872.47	12265.05	18029.97	6572.34	6467.46	6740.25	4655.29	10036.76	15768.51	8334.82	3294.34	7220.28	3339.54	2869.57	6382.83	7106.92	4417.23	3294.95	1971.11	1701.48	1993.71	1364.11	1247.80	1037.71	2400.08	3761.75	2762.23	3438.76	2735.16	1809.90	1222.75	1207.08	3058.77	3176.44	2034.85	466.65	1330.28	1458.37	906.04	1384.81	934.95	531.77	864.49	420.35
567			863358.43	2018930.75	291066.12	12944.59	9970.54	2473.55	4303.48	8201.43	9227.47	5237.56	3071.74	1225.87	2708.15	2751.49	4854.04	2223.09	2920.43	1117.68	3201.25	2081.80	1151.25	1267.61	490.60	434.85	1748.18	1509.73	2012.05	1006.76	908.29	1019.04	904.02	758.47	222.64	866.03	381.95	482.17	702.60	770.93	674.73	976.80	674.34	789.99	419.61	427.04	798.92	875.94	492.58
568			666915.62	3554083.00	172025.50	22906.25	22055.17	11846.69	9686.77	25816.76	14081.16	19187.58	10389.51	9291.66	14521.54	18592.57	16183.48	6382.35	17404.23	11519.44	11080.12	11900.90	15630.81	8260.82	7390.37	5181.18	5467.83	6415.05	5011.59	9301.41	4204.35	3163.98	3070.11	3047.34	5161.18	3222.52	5881.05	5044.18	1804.03	2395.88	2288.09	1001.33	1786.57	1068.51	1376.71	2244.06	2816.48	1465.34	1184.93
569			1678853.37	12068714.00	668085.62	52097.47	55520.92	27345.14	32335.15	16159.50	18235.83	21945.85	16933.13	22726.00	23227.60	28318.56	25790.00	18581.27	17544.54	18676.23	22093.51	33558.64	39910.76	12312.58	10174.19	20657.97	8305.35	7600.72	5668.21	7627.71	7302.98	5139.15	5116.32	5062.53	5753.06	1051.58	7761.13	6984.99	3447.48	2670.89	2300.56	2326.31	3599.97	3270.14	4294.65	4131.20	3340.89	1980.12	1285.98
570			1658192.50	3404040.50	262483.78	8781.86	5463.40	3775.90	1787.05	5498.72	5625.27	2017.06	4444.59	3737.65	2695.96	2160.11	1957.62	1427.48	2499.70	2205.22	3426.20	1455.63	1605.69	1531.60	1008.80	1235.54	874.61	1068.17	1401.19	1429.91	1145.99	875.46	958.78	777.30	882.99	2004.52	1842.21	1230.83	580.05	1323.81	1370.93	1524.49	703.77	778.45	767.22	720.85	805.89	731.86	499.80
571			3429835.00	6339298.50	382666.25	20199.14	24043.55	10459.29	10648.72	19749.03	12335.48	9321.95	5157.65	3735.71	5089.01	5595.61	9162.45	10397.84	4502.24	3473.97	4299.51	3512.20	4750.77	8090.82	7546.48	3740.00	2052.98	2682.62	2146.93	3268.70	2595.25	2810.42	2612.75	2314.57	821.77	3071.96	3079.53	2633.29	2963.47	1335.69	2525.25	2687.41	4562.26	2569.11	1128.48	1009.54	1133.95	1031.13	1049.17
572			8761703.00	26951494.00	1947432.50	50213.05	26478.00	25819.05	17957.79	13309.41	22898.77	18609.97	10628.31	12233.32	4547.89	4011.08	8798.64	4449.65	8521.77	6354.80	8811.51	7232.49	2435.87	1723.68	2851.41	3502.64	2023.71	2968.80	3379.52	5774.86	5035.60	3483.51	3089.96	3300.78	2189.69	2448.16	1900.21	1767.45	1020.83	1167.80	1219.05	770.16	676.63	858.67	1914.76	3341.16	1913.56	1247.41	1300.33
573			353854.75	3325966.25	121640.26	10244.03	5292.47	9104.56	3242.13	6344.88	5749.11	4188.31	1875.37	3270.44	3381.24	3329.30	3942.89	7661.32	6131.88	4789.44	2604.16	2934.69	1240.60	1525.31	3081.14	3184.24	5526.38	1976.36	1028.08	3238.60	4292.53	1850.18	1702.96	1002.69	1940.23	1626.92	2955.10	2177.83	3194.83	3294.50	2043.94	2173.72	1569.82	722.63	1121.61	1065.96	761.76	905.10	1734.73
574			415489.56	1601519.25	74804.95	8696.14	4344.83	5673.77	7768.27	4499.20	3756.20	7317.66	6257.58	6797.98	8272.39	7987.22	6256.59	7195.51	8421.11	4305.66	6791.95	3452.55	14417.65	17966.78	2982.24	1385.75	2570.70	3341.29	3325.94	1990.66	1622.45	1858.87	805.62	3399.93	907.88	2771.07	2037.93	1939.72	2022.78	1809.16	560.48	1198.82	3542.09	1010.37	707.31	838.60	1149.16	826.57	402.61
575			500176.18	6348289.50	275959.34	56581.85	33319.02	22534.68	19183.27	19847.89	15681.06	12786.26	27740.41	29231.45	11208.48	6721.57	6554.94	7719.47	13943.94	8688.92	4453.33	18358.31	21885.93	6203.46	5967.34	10866.65	11122.35	6058.74	7995.08	8772.22	4795.74	3935.83	3801.08	4765.99	3165.53	5063.86	5612.22	2495.31	2873.19	5388.92	1353.15	1696.93	2051.38	3524.18	2357.90	927.54	1041.28	1401.29	2574.30
576			3893065.75	17820538.00	564270.43	42995.19	48439.59	42096.19	34124.97	18882.30	45231.48	51514.02	40152.59	37671.32	40889.98	20204.19	23514.43	21870.40	27382.62	5367.77	16350.65	14886.90	7495.58	21080.58	7238.36	10129.45	15448.70	22878.43	7807.96	2792.14	13041.52	13946.74	17920.42	12569.42	9626.57	11094.24	13454.99	8259.39	5449.55	3689.47	6653.18	9863.73	7609.99	5192.95	4236.40	6200.47	3025.25	1735.80	1997.00
577			219191.37	4005367.00	111869.32	5524.71	15522.61	6566.13	2277.79	13028.48	16165.82	11426.55	14205.91	9656.97	26431.96	21635.62	7976.13	6734.83	5027.03	8109.38	5846.08	16645.54	14082.77	1963.24	5419.90	6665.65	4724.91	2869.55	2184.40	14216.53	8168.83	1512.70	3879.17	4400.15	1452.77	1328.63	4174.49	3726.81	3770.56	1431.01	3771.66	867.66	750.34	1556.59	1650.69	626.00	1924.70	1305.63	828.94
578			172557.00	1310043.62	71357.98	26754.31	54639.80	29293.04	14829.94	28638.62	33191.22	16889.22	24341.61	13939.87	3099.26	4687.87	10340.33	18644.59	14233.29	14262.51	6504.61	10748.28	3091.48	5997.97	16057.11	4791.93	3722.62	8990.33	5473.08	5432.96	8033.85	7651.89	3656.28	8126.27	6404.95	10897.41	7369.67	3518.43	2580.51	3314.50	4927.81	3148.16	3694.29	2088.43	3011.17	1804.00	1850.94	2098.72	1717.84
579			999922.56	5013839.50	130599.14	24131.46	37544.12	15253.95	3559.11	8201.72	14885.52	18069.84	4691.85	7093.93	18148.11	14145.28	12131.37	12477.58	17104.64	37872.88	16124.06	10070.27	7819.64	6843.36	7116.58	3314.46	1599.27	2293.96	3302.01	8217.56	4260.98	2187.61	4543.87	5365.31	1710.99	3423.13	3897.29	2117.65	3928.63	3562.61	4174.20	2155.72	1577.98	838.25	1357.54	828.20	978.90	478.73	1026.60
580			1429815.87	6401330.50	249744.54	12450.19	11923.09	17272.87	12280.21	10831.83	10286.12	7553.11	6727.65	5103.80	2903.89	1960.20	3556.87	7147.90	3414.94	4626.88	5078.69	8408.81	4306.20	7005.73	4261.05	2115.74	2130.68	878.94	1905.87	2461.52	2501.67	1430.30	1049.18	1204.98	2021.93	1343.37	3356.28	1995.21	2563.53	2305.01	1357.99	830.54	753.69	918.63	1442.73	1421.08	1095.05	1433.68	613.79
581			228300.60	5860752.00	181863.20	13800.67	9463.90	9728.95	15356.17	13650.24	16091.99	7774.17	6279.44	17175.11	3236.85	2863.35	5574.67	5830.54	4395.88	3038.26	5718.54	12739.62	14164.97	6005.46	3950.40	5899.13	5005.89	1554.51	2320.43	2381.17	1850.49	2761.54	2350.06	3213.29	4760.44	1090.54	982.67	3568.17	1415.76	924.68	2616.84	1480.24	1623.44	1137.33	1421.63	818.33	338.36	1082.56	696.70
582			2324633.50	16913778.00	969411.62	13482.84	27584.50	30234.21	28627.61	18820.65	19229.08	12152.61	1865.21	3302.30	16500.05	12757.55	11249.46	7861.67	8310.87	4242.91	4182.17	6563.30	5964.83	3235.12	5727.00	6525.08	4409.36	3738.62	8734.54	8357.96	3444.12	1931.36	1877.34	4267.02	931.78	3061.52	1114.10	3434.14	1446.39	1916.31	926.37	951.34	1553.90	2173.84	2227.67	2457.96	1075.20	1158.71	1284.76
583			5074192.00	15609448.00	1128432.25	15925.21	14941.18	23463.31	6522.89	16589.30	9749.62	8255.33	5389.20	7882.92	8401.69	6085.04	5466.43	4519.17	4142.22	3743.58	2434.20	5497.71	9225.18	7148.47	9993.61	3093.94	1545.52	4058.86	4271.78	3059.28	2290.08	2473.03	4039.80	3545.62	5693.89	3631.11	4231.44	1262.76	1887.54	2405.59	3450.66	1835.01	1501.79	1626.41	1354.39	2734.43	1499.33	1313.57	1027.63
584			504758.75	6100718.50	236920.18	15330.57	24588.19	11885.14	23100.99	11948.12	14890.09	9275.11	7523.04	1690.54	4064.20	2305.88	1861.49	2780.61	1003.47	694.58	3015.80	2555.77	6581.17	2924.24	5192.93	4565.37	3176.08	7553.26	4484.57	2863.73	1059.12	1152.93	1718.54	2349.34	2284.65	3025.15	954.89	739.08	1101.08	1232.70	1724.17	739.69	1168.00	929.40	110.99	447.01	307.21	513.84	1651.23
585			896777.12	8717866.00	214882.76	27511.02	39506.21	36706.51	6532.20	6754.91	6864.87	5479.70	11124.10	6150.19	9496.55	10806.88	4815.13	27589.02	17057.86	17208.49	12671.49	9144.33	8440.59	5848.36	7674.45	5815.42	5044.15	2061.14	1469.59	1744.83	5630.12	2797.50	3280.04	9863.42	6182.94	8760.34	7079.12	5078.87	2582.43	3253.40	3299.80	2349.52	2671.66	4275.97	2448.94	1621.06	750.70	386.40	289.83
586			446705.40	6954666.00	195605.68	36792.26	15911.49	27310.50	32774.48	48630.04	15246.34	9598.37	9019.81	12883.96	16051.42	17822.27	7994.48	11027.96	9444.79	4714.30	19174.04	14608.02	4915.21	13445.48	8153.12	4438.95	2658.77	3349.75	2268.75	2635.22	3167.11	3593.28	2972.40	3917.53	1371.46	6239.30	3074.97	1664.52	637.36	847.42	3395.93	3529.91	1741.50	1922.45	1207.77	1874.79	821.37	601.03	1053.54
587			1808055.87	8263426.00	555237.00	18896.49	16408.60	13781.72	14927.10	23635.79	21997.18	15246.42	10760.86	8181.10	5746.92	6351.41	10489.98	2772.53	2765.09	7170.38	6001.92	7553.01	5741.86	2228.70	1868.92	1308.52	3577.91	3846.84	3359.28	2385.00	2303.92	2451.57	4310.80	3876.06	1449.29	1542.38	775.35	2614.82	1618.60	2491.01	1843.15	929.66	1587.17	1093.49	1249.12	1166.72	779.99	1526.82	743.18
588			376597.12	1344034.87	101355.45	11040.92	5626.47	5008.07	5357.85	6437.16	8275.12	4824.38	4230.45	6852.07	2497.45	4392.02	5644.80	5035.46	2329.23	4928.31	4446.55	2105.02	1594.01	3542.99	5540.82	6569.68	4196.95	2724.72	1739.13	2848.20	2973.93	1954.97	1263.38	1771.73	4781.69	2534.30	1647.93	1226.39	860.49	1158.09	1727.46	1397.06	1148.85	710.73	518.51	699.44	948.15	790.11	667.51
589			407210.59	1792571.50	130095.92	5245.67	9896.71	9708.97	3467.78	4514.20	2966.06	5157.09	7871.46	4117.88	6684.99	5604.10	9425.47	9160.47	5355.21	3130.16	3357.58	4983.20	4686.15	6993.74	5397.64	2718.89	1625.67	1269.64	1176.51	2724.13	1221.00	707.87	1226.13	1789.16	6425.27	3657.19	1182.27	1685.47	2334.13	1569.23	1181.34	1488.09	1132.84	554.62	842.71	979.93	1241.41	530.70	480.37
590			858427.37	13491176.00	575119.87	28084.58	33967.14	38114.44	22757.36	29742.00	17603.04	19956.70	26910.75	19420.82	15806.28	15127.74	8332.45	16952.36	12884.69	12373.82	8387.56	8406.72	12711.49	9371.46	6857.47	5913.85	5047.46	4998.77	4706.54	4955.13	6654.60	6404.69	6558.92	4950.12	4284.41	5556.33	2910.81	2456.36	2074.03	3448.94	4285.45	6743.03	4478.35	2320.08	3626.19	3181.25	2678.04	1825.39	1073.98
591			232084.26	3348908.50	197105.78	8584.87	10251.04	7563.61	8298.10	16153.26	18361.05	13070.14	7713.16	4673.45	2184.83	5085.36	3880.77	4417.18	6484.50	3894.42	2904.14	1147.51	2707.21	3964.46	4088.26	4691.68	5398.85	3496.72	2154.11	1767.01	2475.45	2257.42	2229.07	2256.35	1933.97	902.52	1000.50	1656.96	1457.72	1833.06	763.09	355.77	541.40	880.66	1186.68	853.89	548.12	826.95	757.27
592			717975.12	3676798.25	158239.03	19050.84	26936.06	8467.33	12537.71	12340.44	12670.55	17612.26	16286.14	16858.21	29046.12	26891.92	39061.28	13505.99	9903.74	15186.60	8227.68	11258.49	28061.75	26325.54	13529.11	13495.73	9276.52	6480.24	5073.86	3744.77	1672.22	2556.51	10599.97	3993.07	5403.01	5866.31	1944.65	958.13	2017.63	2063.70	1392.84	1583.74	1665.53	1839.17	622.17	631.61	1581.85	7573.92	3771.52
593			1450582.75	3240318.50	187229.62	13281.10	14658.93	20660.14	10489.54	9901.43	5993.14	4077.67	5778.86	4529.68	2831.60	4365.90	6820.95	6061.57	5808.04	14165.47	6726.26	7311.57	21242.87	8571.00	2263.66	3423.34	2187.97	2748.02	3988.31	11710.95	12994.31	5294.15	5518.70	4784.98	3351.20	4628.37	6485.49	2704.03	2931.41	4729.86	5319.79	4456.68	2444.39	1118.23	1595.67	3053.08	1279.00	1131.56	1402.49
594			431281.65	1258837.00	69402.40	14795.01	15081.02	10853.07	20400.28	20539.71	6825.58	7311.00	6536.61	7371.71	7980.59	4193.49	6343.17	4613.86	4599.70	2918.56	1730.85	2879.30	3934.19	3238.14	1647.87	2087.35	3559.94	3284.70	5898.63	6905.03	3215.48	3235.08	1428.39	2481.44	2313.44	3021.16	4811.05	2980.34	4591.50	5061.32	3110.05	1671.50	1468.41	867.97	1060.73	833.63	295.91	1295.40	1315.88
595			238427.98	3399050.75	72442.53	10705.41	11861.51	6712.31	8144.63	5006.24	6484.82	8066.35	7608.79	7753.28	10891.38	5151.43	5248.15	5186.76	6187.30	2323.41	1726.14	4010.88	5209.50	2639.39	4752.98	2604.42	3571.88	2143.96	1310.04	2150.71	3436.16	4423.85	2945.06	2922.66	2443.66	853.64	2032.11	1347.96	1544.92	2219.61	1036.99	859.76	1191.23	1140.18	1780.29	567.96	747.61	865.59	616.65
596			947568.87	14423034.00	532201.68	41327.36	41098.35	20748.06	12656.38	12868.27	34612.57	28624.10	30012.33	10275.55	10327.11	22284.87	12066.36	23456.16	20622.40	10239.50	12736.30	13298.65	6214.24	11314.93	4480.20	15096.42	5102.03	4928.12	3637.86	3334.48	7106.32	4593.94	6016.47	8636.44	4205.39	5678.10	1078.27	4544.27	4567.94	7377.49	4727.47	2385.43	2304.78	5506.31	6461.81	3239.89	2935.41	2411.27	3112.79
597			692153.81	2930679.25	176515.67	7107.70	5298.39	7329.59	9993.97	14192.91	11124.71	4372.72	4627.03	4052.90	5452.14	4311.43	3464.62	2582.47	3610.86	4686.98	2612.59	1885.70	3003.73	2287.48	3851.46	5030.65	4517.84	2199.58	2652.76	3401.30	1948.95	287.59	1604.27	1791.03	1306.10	1751.85	2694.55	1617.00	890.20	590.21	2275.33	3645.18	3188.99	1737.53	1962.99	3650.26	2470.98	945.80	1398.70
598			4046709.25	10949253.00	660923.31	14172.37	22319.86	34417.71	14049.44	7031.18	9918.64	11987.02	16840.04	10852.87	10518.81	13591.80	12133.17	9799.25	3674.51	7371.37	8079.82	4094.45	10369.25	6797.44	3584.51	4501.07	4656.38	2047.04	1288.21	4560.73	3033.56	3953.44	3620.67	3514.28	4570.24	2274.31	3158.62	5858.90	2133.33	2698.76	3230.14	1921.40	5355.93	1606.62	2745.20	1527.98	1451.85	1911.73	2428.86
599			416311.53	4293236.50	168549.79	22979.44	47086.31	29026.09	19276.97	15550.18	29241.85	13343.53	5353.54	6795.33	4819.02	7473.03	5001.61	7388.15	5463.39	4224.22	5818.47	9487.00	6178.43	9943.67	10016.81	8619.88	4201.55	3238.44	2979.59	1696.72	3423.16	5064.89	7878.79	4531.53	2854.30	1850.44	1126.25	1723.09	2998.32	2134.57	1546.86	1726.45	1518.32	2569.96	866.80	1321.68	1412.62	3000.84	2557.79
600			119155.92	1709407.00	75955.85	8937.32	8981.05	10793.12	22170.94	15218.72	15548.08	12263.90	14040.34	6065.96	12298.94	19052.33	8790.83	10660.39	9477.44	6269.36	22150.01	13753.83	5363.38	5058.61	8126.13	22553.70	9438.21	2208.03	3224.48	4226.04	2333.11	2759.93	3789.83	9680.49	6465.62	1798.47	3150.02	2929.07	3454.40	3780.94	3522.03	2080.97	3171.87	1296.29	1826.36	1836.10	1687.18	1610.34	749.46
601			681309.56	7900518.00	345613.12	35688.10	65576.17	36985.27	40280.28	48145.10	12881.85	46522.46	36228.27	61232.73	45299.27	19860.24	14255.34	21788.22	37819.80	36269.53	21924.80	16604.42	3677.73	7486.15	12101.67	19463.68	14237.74	23571.68	14632.15	11064.23	8922.62	12472.70	5902.07	5399.72	6671.25	7226.89	6466.65	2963.27	6292.69	6245.04	6229.50	5184.71	3206.00	3172.30	1743.19	2053.32	4146.30	6774.21	3146.15
602			116252.02	752289.62	26984.30	15411.99	13191.65	21440.32	20023.34	19796.46	13757.47	21232.20	19868.41	4359.88	6438.80	7526.82	4464.52	14801.37	7389.65	7058.91	3794.42	6147.28	10615.29	7743.47	4426.55	2586.66	11946.54	4469.42	4931.23	3951.60	2558.77	4528.18	4565.42	5513.51	5622.99	2870.56	6515.99	4174.84	1146.64	2015.14	3073.90	3233.47	2885.99	1850.41	4458.64	3227.08	981.15	997.36	2370.78
603			2682451.75	12302558.00	1826517.87	36560.22	23104.23	23031.05	7945.42	6902.55	9145.29	12488.01	8782.88	4028.77	3775.83	1071.75	6929.45	7920.16	10107.35	5390.00	7650.25	2462.44	6311.00	6006.27	3406.24	2114.50	3794.48	1540.56	844.70	1418.64	3742.38	4052.35	556.23	3246.14	2589.48	2683.92	4441.50	1868.68	1988.86	923.69	1137.46	618.18	1105.08	810.39	669.47	1340.29	944.50	305.65	1431.03
604			11062977.00	26885480.00	4828957.50	88101.14	26661.42	12268.44	13319.87	17192.70	9901.40	8576.48	15314.61	6122.75	9089.99	13165.08	10789.49	4258.35	3993.40	6629.28	12838.05	5320.55	3110.15	7763.50	7885.86	4774.31	5177.30	5066.81	3278.38	5099.35	7181.00	3006.91	4652.90	3345.10	3462.43	1388.85	3072.75	3539.90	3929.23	2590.58	3675.51	4064.01	4621.07	3828.69	3758.11	3456.25	2292.10	1462.44	1254.85
605			218245.09	2063007.00	52423.29	14868.54	17586.34	17255.09	10777.05	9492.30	10436.12	6964.60	5244.37	5819.89	17252.09	13565.09	5277.99	6790.00	4517.63	9810.12	10562.27	5432.13	5759.68	2824.28	3554.34	4834.22	4605.49	3676.81	5232.50	3318.80	3621.86	3966.71	4203.19	3768.07	2673.72	2182.55	2501.21	2536.39	3367.44	1877.71	1425.78	1445.00	1185.08	789.79	661.48	966.21	598.73	592.05	964.64
606			545718.31	3272779.25	90908.85	7601.05	13761.96	15930.73	18558.37	14341.34	19236.42	8181.37	6642.99	4261.47	4119.85	6827.18	3381.27	1543.48	9158.46	7832.33	4947.84	3758.11	5687.91	4708.58	1838.98	2130.93	6543.02	4115.85	2840.72	1985.93	1630.06	850.45	3167.76	1452.77	4037.08	1947.85	1337.20	1631.83	3544.56	2455.23	641.99	1003.84	2550.50	2606.32	1647.28	720.00	683.32	1607.96	1713.70
607			489342.03	2375767.00	99928.57	18026.51	8644.05	17566.41	11435.22	12905.52	18452.98	7244.88	4711.21	7891.09	13541.16	9158.07	3774.56	4591.32	3171.74	4803.14	6468.47	10588.95	5173.20	2011.60	2967.85	3806.39	2723.55	2681.56	3755.26	2981.44	4944.84	2137.49	1661.34	3450.72	1486.79	2614.48	1412.89	1346.87	590.05	375.79	951.55	1654.23	2207.53	808.67	724.77	868.47	1490.71	1071.97	1690.45
608			247155.10	1548951.00	62178.66	15809.42	25457.26	31089.10	21273.94	17129.82	28332.64	13494.09	17007.45	13325.28	10535.74	13402.34	19751.28	13768.04	13370.35	14302.88	4894.17	17913.58	20766.42	3215.39	6904.22	4271.52	6796.45	4007.59	2523.70	1505.67	1868.07	3003.39	3046.05	2186.43	3969.15	2576.88	3486.62	1633.38	5361.65	5198.15	2216.56	398.67	1556.71	3468.07	1981.00	1396.99	1371.99	753.27	1664.09
609			61231.26	2505882.50	84251.18	32555.03	15266.59	11440.96	36755.84	24062.40	15398.67	14948.27	23187.46	13507.31	39200.73	36118.18	28300.11	5054.70	12753.24	6864.72	3544.38	4491.65	8230.84	7324.93	3301.22	4652.53	5125.56	6388.14	7845.72	3591.80	4003.15	4052.50	2958.87	5340.95	6421.40	7011.79	5284.46	6021.60	7114.61	4052.91	5757.11	3679.30	2333.44	1706.72	1160.81	930.30	1261.10	1280.80	2698.33
610			468907.25	2814812.25	79532.45	31693.88	30077.23	43479.75	25128.45	26073.36	12985.26	7390.11	6144.83	20410.32	21430.44	6216.64	4489.92	17131.99	13281.56	11207.12	3967.76	1910.38	8039.17	8612.35	4320.32	3541.57	14261.32	13716.32	8083.43	6285.59	8340.91	4034.67	2148.63	2935.45	5673.67	7181.61	5267.64	5334.40	3728.35	4092.95	691.96	915.06	1782.62	3189.78	2025.57	1918.15	1584.41	503.03	688.33
611			331819.34	2427950.75	133110.23	16695.90	13557.96	10115.97	7740.21	12440.58	6579.34	7477.68	12430.19	7556.58	6473.87	5923.26	4258.44	4116.25	3257.55	4627.96	4245.09	3594.51	1985.14	4241.61	2076.02	2519.80	2379.05	3078.63	2032.62	1542.31	2009.58	1260.68	1701.91	2679.96	2676.05	1443.88	2023.55	1888.86	1819.77	1110.49	435.74	777.18	420.55	525.48	761.33	1651.54	935.72	1790.37	1740.03
612			304643.68	5257670.50	95683.53	23255.83	17752.08	19877.75	17265.58	22718.61	20868.44	14952.21	9320.70	11286.27	9531.26	21776.68	24452.08	8545.93	11688.91	11846.77	13110.74	7346.20	10767.31	9701.09	6350.61	4042.57	8950.36	12975.63	10438.68	4642.55	4115.12	3743.17	5477.91	5445.12	3757.96	2956.34	2620.66	4196.47	8499.86	6759.99	3203.48	2367.49	4025.79	1720.88	1910.32	1608.51	1282.92	1636.95	469.94
613			53684.22	412898.59	28903.77	15080.08	13675.78	8752.76	23484.60	24791.42	9327.10	6525.41	4418.53	14500.03	14365.40	17784.06	8366.28	4768.52	5739.34	8713.59	10814.96	2433.92	4760.63	6846.16	11287.21	1486.12	3258.00	3085.52	4025.68	2292.39	8615.25	5011.20	1642.82	7795.46	10199.52	3561.07	2624.15	3053.72	1910.14	3396.23	2624.63	1398.93	896.49	778.47	2291.25	3820.24	2268.95	484.14	1248.56
614			783436.81	13560537.00	543158.93	37150.13	40772.38	26911.44	43093.58	41714.85	18456.44	28788.46	11472.10	12312.50	18429.11	25295.18	25513.38	16845.97	8818.16	7108.29	15869.32	18218.64	10461.06	5686.11	16783.14	18192.04	19225.34	12993.12	6295.88	5784.43	11071.24	8799.17	5953.77	4215.65	10031.05	17627.13	8761.10	5297.67	6273.97	2986.22	1651.70	3034.87	2296.31	1379.47	3906.26	6086.00	3590.53	2350.25	2325.19
615			1941727.50	4529500.50	540313.81	16698.25	9612.96	9244.84	6666.72	8518.08	4946.48	10026.47	6647.02	8849.64	20251.92	12584.42	10025.28	8319.33	4046.51	2624.99	4386.65	5386.87	3130.53	3842.98	1846.60	6419.06	7538.86	13294.51	9472.57	6668.41	3981.36	3566.59	4793.50	6898.73	2981.68	4364.09	4988.81	4837.60	3093.81	1033.27	1273.33	3001.98	3295.44	2272.69	1507.51	2093.71	2727.04	1494.96	1012.93
616			159661.37	1240403.12	29375.08	5237.09	5317.12	4524.24	2304.44	3720.17	5199.92	20000.39	7943.07	1082.25	1293.11	3728.33	6092.60	5457.37	2427.79	4366.06	1417.63	555.68	539.43	1272.82	836.68	1891.21	2637.50	631.55	514.23	1161.25	1351.73	1782.91	2050.66	1956.08	640.54	837.01	1072.31	1573.48	866.46	296.66	296.35	351.14	405.94	201.47	191.50	167.87	415.44	383.83	393.98
617			312551.65	5879092.50	169049.39	21682.53	16370.78	23164.18	29223.43	16537.58	13761.85	14499.02	20046.40	20053.95	19718.91	11320.96	18326.60	7470.74	7397.15	10895.20	10195.30	16145.59	18816.19	13460.58	9004.04	8196.84	1728.12	6696.39	8952.09	8594.94	4673.62	8446.75	6092.62	5966.56	3821.67	3634.16	5325.22	4869.73	3279.51	2883.47	3805.37	2170.70	1559.69	2482.63	2688.20	2643.09	2069.93	2404.45	3089.35
618			556862.62	6150178.50	444506.62	18110.44	42984.04	31634.36	10120.52	20518.18	23283.20	11046.29	12232.92	5437.78	5430.28	7630.91	14006.07	9749.32	5231.17	4100.49	6359.39	6463.50	4280.82	6858.78	6923.65	6255.25	8323.21	8097.45	3600.69	3022.74	3907.31	5052.99	8323.85	7408.83	4151.25	3133.05	2651.92	3281.51	4341.56	2831.19	4388.65	4022.30	2585.94	1275.23	2087.99	2711.07	3366.94	2295.65	823.66
619			75105.59	990076.50	47659.71	14787.36	16841.67	29431.72	58790.59	30336.44	25437.46	24373.16	12970.58	4936.55	6143.21	9449.41	9678.55	10244.22	6823.50	6213.22	8476.01	6488.73	9960.20	17155.16	11973.51	3229.40	5303.63	4934.84	3121.22	8403.57	7840.79	4828.48	4494.62	5115.33	4799.62	2743.66	4067.41	3467.14	5348.51	3256.64	1842.00	1632.37	972.26	789.29	2131.44	2040.51	1340.65	967.75	809.66
620			503452.34	2547645.25	332192.31	20499.21	9445.06	8223.95	9966.17	20214.90	11567.95	3448.75	4864.36	6580.30	12302.24	7081.51	4353.97	7810.43	6874.82	6578.50	5525.28	4837.12	7914.93	6421.20	4674.97	2832.43	4051.86	5214.48	1963.57	3388.94	1497.31	2544.95	4713.30	1821.58	1742.54	1716.78	1602.63	2209.21	2351.31	2445.43	1983.55	1401.18	830.71	867.67	477.40	720.13	1276.42	1610.28	1189.98
621			3491507.00	8055793.00	593182.25	7402.72	3308.87	9258.57	7959.51	10930.37	5810.74	6882.39	4243.15	3478.54	9381.17	4532.57	5466.97	7672.82	9416.83	6707.80	2390.86	4819.54	3600.89	2518.01	2690.83	2767.46	3426.02	2328.42	2783.83	2107.10	2130.87	420.09	1659.35	3074.57	1908.62	597.10	1168.17	1235.73	1610.85	1097.55	750.61	819.95	2864.06	704.69	695.76	816.29	2404.80	1604.47	1021.46
622			564763.43	2277436.25	113276.05	6192.85	11878.40	1915.71	8188.33	6764.06	7297.70	5641.63	5650.64	3735.69	4415.57	4437.19	4637.78	9326.92	4133.66	2844.62	4053.62	4548.82	4001.29	4024.05	4161.95	1224.62	1643.00	2984.88	2140.71	1122.50	1664.22	2772.63	1308.34	1943.08	2375.21	2354.88	883.09	1184.05	1236.00	698.60	685.98	1931.55	2381.05	2576.82	1272.18	1037.07	1382.14	564.58	632.14
623			1180169.00	5530865.00	218966.73	29326.36	69255.21	54436.49	13603.55	21861.17	13556.82	24139.56	22772.21	31731.64	21498.96	22736.28	40193.08	19417.66	18778.18	12150.06	10111.35	14363.57	28872.61	15545.46	16084.66	15240.30	15979.89	9635.26	7790.66	13222.58	10636.01	13420.32	12325.83	8264.49	11174.31	4611.54	6007.07	4824.45	6832.15	5787.23	7835.03	6792.50	8810.23	8709.69	5490.10	2832.11	4689.46	5108.03	5298.65
624			645070.56	5014109.50	245738.59	19089.75	55081.87	53822.00	62932.08	16204.45	7281.12	23495.85	7332.37	19892.86	27881.94	21422.87	4841.30	6313.02	8114.29	23721.23	9650.76	5504.40	3136.39	2661.98	10140.08	2948.41	7310.64	11034.83	4852.86	5742.91	14858.91	15281.82	2763.63	3673.77	6138.92	6934.82	1544.97	862.87	1762.51	6977.13	6034.69	2116.74	2290.17	4602.20	2756.67	886.09	3700.15	3165.83	3083.56
625			17180232.00	46387648.00	5556359.50	27467.43	25584.99	45047.70	22658.64	43424.87	27453.86	9538.13	15519.72	17286.66	20322.18	16361.81	4529.85	6936.85	10139.03	3915.58	4026.67	6919.26	4026.60	3919.40	3448.68	2559.46	4833.59	3071.02	4352.74	5047.60	4912.57	7313.26	7581.47	7342.95	8241.73	4262.12	2207.47	3268.15	3633.08	2206.40	1826.22	851.21	1597.54	1410.38	893.03	654.83	1304.55	1145.68	1003.92
626			1640600.25	17601166.00	591284.62	3475.58	15718.97	28329.46	19376.87	19543.94	19527.44	21744.42	18719.35	6483.72	5628.27	8882.27	8596.17	6228.09	7542.74	13371.23	6175.74	5277.64	6850.06	6704.13	8524.75	5405.78	8124.20	8517.22	6503.68	3499.92	7671.02	2560.76	4060.58	1379.99	1360.57	1387.54	1700.43	1550.82	4405.41	4430.58	4911.59	3785.58	4663.58	1292.35	2829.19	2387.67	831.21	1491.99	1086.76
627			226357.62	2650257.75	117938.92	39168.45	29172.81	37874.41	40998.91	32799.56	37169.05	66719.15	54902.10	23159.00	26147.91	46515.66	15260.33	25033.49	23078.47	25982.95	6224.85	10837.34	28498.66	12806.21	11745.13	12811.32	31833.43	51273.84	20579.61	7354.92	7827.21	7252.50	8909.59	10663.04	8173.53	5893.48	10460.25	8182.23	8424.64	10627.62	7388.32	8149.54	4011.57	5032.15	5152.03	1337.91	1997.63	2033.58	1777.53
628			3722400.25	7238440.00	774325.50	23927.84	14176.62	8107.81	11026.30	12576.40	8436.08	5464.08	3712.29	4278.92	3138.12	3698.10	3950.23	2078.25	4392.00	2952.07	2876.32	3272.42	2610.69	1612.88	3088.33	4247.67	5212.97	2489.45	4088.04	3716.84	3657.16	2333.47	1411.11	1357.95	2537.85	2785.06	620.05	1666.67	1836.29	672.26	958.83	853.38	1730.32	1759.52	1172.55	963.60	732.10	865.82	1588.97
629			768245.50	5306231.50	298382.71	10909.24	19014.90	10526.69	29429.18	23102.61	13342.05	8752.88	15461.66	27121.99	26397.51	13702.30	5527.95	8666.02	5978.02	9385.21	8234.34	7554.07	3608.94	6359.90	6711.34	9884.10	6203.91	3876.24	2103.25	1935.59	816.91	1129.21	2980.73	4890.87	4377.96	4644.27	4734.12	3571.07	5068.04	2885.57	1525.57	2051.28	1509.39	1436.27	3715.21	2644.17	1834.92	876.87	775.60
630			754466.50	7429341.00	143577.64	6058.33	8252.70	8249.16	9064.14	13788.51	15898.38	4469.02	15617.01	11188.62	27606.77	12594.86	7949.96	6072.20	9144.90	6591.32	5428.83	3681.08	5167.64	1987.05	2706.66	11470.51	15346.64	18293.37	6617.97	3993.83	3609.20	2014.63	1506.09	1641.41	1685.88	2042.06	1479.84	1829.56	1055.51	4010.15	3211.47	1751.00	1864.41	793.28	2097.83	2095.75	636.60	355.28	789.11
631			789485.06	6831315.00	293365.43	25157.22	11651.47	8962.16	24561.69	14317.47	10488.38	6280.99	16636.10	13867.58	13175.75	8881.44	11018.34	9351.95	7164.84	4909.29	3852.89	2608.03	3371.91	1669.97	1864.76	5774.76	8739.86	3165.82	3895.83	4343.13	4686.66	1785.84	1549.85	2983.95	5909.15	4529.87	4288.17	3264.15	1999.82	3270.87	3488.07	4309.38	5218.56	1259.40	1280.51	1266.73	2879.37	1525.78	1379.35
632			165235.70	2648708.50	151334.14	10822.16	16377.14	11231.78	9142.87	3088.26	5733.87	13133.30	14159.87	1536.45	4599.54	3540.79	2667.85	2296.64	2778.11	3064.81	2493.32	9082.33	9726.44	810.33	2364.65	5116.14	2612.08	2322.93	2200.38	1895.85	5226.56	4633.90	4448.25	2670.26	2747.49	1349.75	1397.66	1052.07	1277.99	1082.54	2069.86	1330.37	1930.80	919.54	845.66	656.94	781.79	544.02	160.14
633			3555386.00	14420438.00	635784.87	16469.58	11469.43	27219.77	23268.67	46519.13	21138.16	10115.21	7148.55	4333.25	18948.34	8820.70	5564.15	10610.94	7837.40	2187.75	5295.42	6626.42	12907.90	6115.69	5875.54	3746.04	3773.90	2675.53	5310.37	3393.10	3519.44	3273.71	3767.64	4654.05	3506.35	3489.39	2275.82	2010.97	5162.08	3491.41	9435.94	4407.92	1283.46	1003.80	944.00	1800.46	2574.35	2516.65	1256.26
634			1329683.62	15514957.00	354475.84	16247.57	39029.02	60229.17	65462.37	30392.62	24138.03	59355.70	27719.48	23100.44	22425.96	17891.29	20814.49	12850.45	22419.69	30216.47	24835.46	21879.59	36190.67	30335.35	26617.37	14329.48	12546.76	19352.17	10400.16	11051.56	4038.80	4175.00	7227.71	3867.08	10796.59	8482.30	5627.97	6801.37	4566.28	2462.90	5511.87	5840.49	3122.16	3959.46	5028.23	2804.18	1718.11	1752.88	1736.90
635			63795.05	512376.75	26558.94	19786.65	10658.99	14169.32	9834.44	7271.51	12512.05	5932.01	12606.28	9628.60	6933.37	7409.51	6730.18	4130.32	1377.28	4841.38	5412.55	5642.62	6962.82	6467.90	4115.26	3949.35	8546.67	4652.96	4038.28	3206.40	2749.72	2923.40	2713.00	3399.75	3867.15	4294.73	4181.81	5116.72	3476.70	3247.42	3106.62	2913.61	1125.69	619.48	983.81	1714.51	520.21	865.78	1500.55
636			18311262.00	49163044.00	12652248.00	209152.65	32151.42	21930.52	34554.10	36494.85	44027.71	18650.31	13035.57	7568.38	14623.59	6293.89	13043.98	6499.95	6683.48	17881.15	12667.38	7779.43	8273.77	3898.75	4223.22	6503.13	7950.27	6105.48	9029.88	6371.15	5922.17	3545.43	4572.09	6005.16	10340.72	9431.08	8761.81	4208.99	2271.79	1694.41	1226.05	1109.52	1838.69	3693.89	4541.30	2039.70	2059.38	1889.31	1866.41
637			574121.12	7791030.50	1528604.25	345953.25	153967.21	112313.59	70975.10	50246.62	41998.70	49750.83	37457.18	49625.01	39773.69	30396.04	28446.91	32012.66	28308.42	17186.23	14347.30	8206.42	9421.82	5674.04	5834.81	7821.03	7376.08	6542.47	4828.51	3474.44	4973.95	6329.88	4139.48	1647.23	2443.59	2224.28	1679.77	1261.13	743.31	989.75	779.78	400.72	2411.43	3450.59	821.43	1026.73	832.96	859.02	419.38
638			4357822.00	22072654.00	773394.18	12796.10	30529.40	14954.50	20265.63	12548.62	12056.02	6653.16	13637.87	2985.69	12728.71	4192.22	5592.58	9761.40	11215.86	9622.58	4367.58	4538.84	5414.29	6259.69	4246.42	6335.51	13643.49	5891.95	5272.85	5996.53	4289.69	4413.87	5556.30	7662.36	3380.35	4118.36	2313.97	1255.31	2860.24	1711.14	3190.02	3359.84	2538.28	2288.97	2418.43	2134.29	2119.57	1649.06	1371.75
639			84764.13	1481739.00	33279.36	10218.26	7375.91	16270.71	10009.08	13022.27	13099.54	16162.49	8131.70	2609.40	9351.69	7102.92	7055.24	9905.76	2130.72	18709.83	12566.95	5232.72	4320.22	5028.09	4672.57	3872.61	2061.08	5797.99	9303.30	4951.84	3267.41	3673.61	3399.30	2917.99	2081.89	5699.04	4388.53	4913.25	1937.65	773.77	2028.04	2282.60	2066.34	2527.30	1310.88	1398.96	1744.54	482.97	628.81
640			1160993.12	5502909.50	302235.62	13635.13	11925.71	11357.35	7455.52	9854.53	9660.22	10570.31	8765.74	4296.97	3376.42	5169.97	3120.55	2934.01	1788.39	1850.39	3231.89	7887.52	6776.84	4700.98	2553.10	2004.21	2816.57	2740.77	4377.67	2305.47	2041.43	1793.75	740.48	1601.11	2044.79	2456.21	1467.26	1726.54	1855.17	1564.58	2396.28	2549.40	1245.64	1624.75	1894.65	509.15	697.71	1158.47	569.33
641			1681986.12	23403100.00	2265898.00	20770.96	43214.33	11611.22	28436.24	15542.66	7394.07	10789.89	21093.96	8911.80	14518.66	5993.23	13746.44	10156.36	4731.45	8959.90	3914.67	9840.81	9868.24	4408.50	2281.58	4368.84	2929.99	5304.07	9183.01	9351.79	9157.06	3976.35	2910.65	6313.35	7264.18	1256.47	2270.64	2518.21	1540.29	1681.38	3502.41	1697.55	4203.02	2133.66	3282.09	2196.75	5261.31	3359.68	2257.35
642			265708.46	6247750.50	145329.34	7100.29	26660.24	45327.95	26009.19	13235.12	9369.99	12418.41	9843.15	3090.22	10088.12	16805.75	15650.72	3845.21	8679.75	8149.48	3933.22	10521.84	5430.95	4092.06	7583.75	9680.23	8793.82	2353.77	660.07	1760.37	6001.67	6446.78	2612.21	1509.03	1972.07	1777.16	2069.13	1031.86	2809.31	1868.59	2104.52	2254.60	1255.74	943.93	916.29	826.62	1269.51	922.05	1623.91
643			1278964.25	1938551.37	197110.57	20024.75	12570.04	16704.44	16723.72	15517.10	12491.98	11399.30	14343.74	7564.86	10462.82	6466.36	10469.35	13077.69	9738.05	7036.24	2827.50	5169.52	6588.88	5138.50	2634.27	1807.54	1602.66	2712.98	2752.98	2143.34	3060.09	3787.00	1950.61	1216.68	2033.56	2422.94	1142.70	905.05	2764.25	2249.58	1587.50	1931.64	1263.85	1141.74	505.80	1151.97	737.87	633.00	688.06
644			1087062.00	8544440.00	259189.98	14348.37	10585.41	27665.45	16526.09	19583.38	28037.44	6607.03	2778.89	44218.12	35224.32	15286.62	26077.82	15085.04	11762.12	12487.44	4830.21	2790.65	4345.52	10094.87	7094.98	9059.80	3757.25	9113.54	12264.09	12857.07	4226.47	3987.84	2495.31	6352.14	4257.48	3003.60	5167.99	6149.33	2585.65	2180.08	3298.02	926.33	3428.03	8404.39	4475.43	2341.62	1281.00	1150.44	3554.90
645			5050394.00	20365548.00	2054136.00	24356.72	21784.40	19497.51	23917.80	8549.05	14681.82	15159.71	17743.39	9703.01	7977.56	7373.05	4117.36	10783.89	8216.63	7406.48	6544.72	5985.29	7023.56	3996.25	6341.01	4401.50	4801.48	6692.90	4497.32	4530.07	5818.45	5388.72	4587.29	2267.59	3986.97	4009.83	6002.34	6481.71	4341.62	3302.34	2057.83	1533.30	1820.74	1771.49	1838.58	2798.99	1696.03	2635.48	1408.75
646			1061099.50	3413529.00	112809.16	9506.11	9426.91	9149.17	14289.64	26152.66	16222.37	4463.33	7837.24	6977.08	5604.07	6571.44	7129.79	3427.02	6773.33	8296.28	9886.76	5382.71	1676.48	5306.71	5698.19	6776.31	4414.14	3881.53	3841.45	6506.33	3395.10	2584.03	4700.85	3381.19	2609.93	2310.96	2056.78	729.15	1665.18	997.71	1527.20	2035.02	1155.61	1980.09	901.36	576.33	947.47	1556.18	1440.19
647			3994864.75	8191580.50	1195754.00	34121.50	37400.38	16787.64	11813.99	15976.34	10674.50	8022.69	6106.81	5804.66	2387.31	3578.45	6675.29	7996.20	10522.65	5135.75	4570.01	1970.70	4381.43	4856.43	5924.48	5558.98	5027.08	2775.54	1586.04	1730.86	5674.87	2032.08	2752.82	2694.94	1537.90	602.46	1620.18	2133.95	3077.52	1415.06	1242.82	1824.02	1386.21	793.35	578.71	561.98	1157.06	1451.63	1002.52
648			936449.56	7023355.00	306969.18	32509.48	40445.96	21532.65	27748.80	31527.86	48105.68	34607.16	42955.49	17048.59	18452.24	21339.96	25181.35	13886.66	20078.54	15583.03	3397.27	7475.86	9117.31	7648.97	8644.22	10990.67	9169.64	7084.49	7969.47	13239.58	12936.18	5799.53	6811.05	5915.87	8113.17	3654.58	6274.18	4454.13	6417.62	7223.99	6096.59	2878.10	4370.00	1622.57	1937.86	2135.96	1279.84	3385.38	5566.32
649			1670134.12	4953922.50	260694.35	11756.17	18924.63	13154.84	13470.30	21442.43	26994.11	15605.56	4615.41	5637.04	9392.23	12142.24	5575.78	4853.93	7589.58	2692.80	2525.53	2981.21	6394.01	7845.50	2028.86	1498.76	1118.04	1291.03	1187.93	3298.07	5059.29	2702.82	2055.71	1956.10	2268.91	3361.40	3692.00	2056.85	2789.97	2746.41	2008.07	1876.47	1557.00	1727.92	1503.53	1843.90	1284.36	888.72	816.28
650			28918.94	1677550.50	15062.40	12195.59	29541.84	15098.38	38502.00	57204.92	20882.13	20535.49	33607.28	25952.82	19409.48	20250.95	10472.85	8336.74	19265.23	17529.56	8099.36	4983.14	4218.63	5260.60	4390.44	9898.20	9147.39	3949.74	2270.45	4939.33	9734.12	10018.18	4711.83	3380.46	5663.36	3343.85	6954.95	5043.76	2369.76	6486.79	8414.31	4550.46	3235.07	1719.32	1902.10	3264.28	1637.36	2668.91	2780.02
651			1062178.12	2082114.50	145953.87	34474.53	6009.24	19617.68	19447.68	12423.60	11193.67	3360.32	7931.09	21893.45	4152.48	3176.47	4631.03	4951.05	5472.35	4795.60	3261.13	3615.79	6572.48	3583.47	4730.06	8597.93	6199.38	4327.50	896.55	2348.83	2386.97	1103.69	4279.72	2421.89	3177.72	7005.68	5039.05	1224.02	1512.91	1997.30	2286.25	943.18	994.21	799.80	767.15	928.41	1029.55	541.45	423.21
652			226040.06	1507468.50	74221.10	9735.44	12928.70	3932.60	11790.74	14558.67	4624.05	6348.31	4480.17	15532.72	16346.47	14435.74	4989.43	10870.28	5682.74	5820.79	8706.87	6694.17	3808.70	1639.11	2273.71	5200.08	7633.52	2590.50	3100.67	8715.07	4463.93	3380.39	7203.75	8487.57	4487.86	3564.46	5843.04	4771.36	6202.89	4666.19	1581.96	4421.15	5361.17	1950.84	3233.52	1649.04	924.78	1108.78	1518.71
653			159386.89	1952767.62	68329.71	8080.63	7375.55	10600.40	6911.11	11721.53	11791.91	9359.09	8629.62	11285.16	8845.27	4952.34	13262.01	11116.67	9375.16	10364.20	15060.50	6388.67	7383.12	8635.41	7024.31	5482.16	7327.12	3419.52	3425.08	8091.87	6148.85	3269.94	3501.63	4114.38	2569.12	5212.81	3922.16	2585.78	2085.51	3014.98	3856.16	7162.05	3710.30	1608.33	2357.18	756.66	661.89	866.02	979.73
654			251081.21	2502139.50	86149.96	21920.30	15358.34	12807.32	9896.38	6427.86	7157.65	10854.52	11317.74	5838.92	10319.85	8764.39	6664.77	6204.57	3159.71	5259.50	3966.06	3836.41	4417.30	4204.36	7779.24	6017.22	3423.60	3104.79	3044.35	3381.22	1759.19	1411.83	1612.74	1281.73	1231.58	1865.17	2415.99	2516.90	1105.93	1256.33	2218.46	1805.59	2131.07	2621.99	1195.87	1354.51	1125.59	355.00	343.50
655			990442.87	3670168.50	136425.09	6027.27	3265.29	4572.72	10421.03	10412.67	5061.39	6304.79	2455.46	3791.46	1827.10	4631.77	2748.32	3956.55	5311.67	2998.55	4476.83	4134.51	2991.13	2642.15	3317.91	3141.10	4138.52	2646.19	889.17	944.89	1780.75	3107.39	2033.49	2905.09	2453.80	917.74	940.32	593.35	1308.40	1905.89	1025.57	1005.85	765.06	809.81	1255.14	1245.29	755.92	413.95	699.22
656			1793876.25	8805939.00	484311.87	99407.94	43544.27	33149.53	36563.95	23562.58	13563.67	42456.31	48683.41	15439.71	28041.66	4776.31	7648.36	15790.83	12210.42	11017.33	18225.38	11866.44	5343.39	9334.44	2665.92	9634.66	20920.97	12897.46	5065.75	6962.77	8926.04	9376.71	6209.94	12452.23	12569.86	8353.62	4620.34	4755.20	1377.36	6757.37	5623.61	2520.00	4991.79	1566.02	2196.17	3405.07	4176.58	1364.56	1945.64
657			185074.46	4969958.50	153558.59	20716.40	6105.81	12722.77	7659.06	12677.41	10459.12	4403.59	7278.57	4433.98	14225.25	5851.40	9619.00	9820.40	10127.94	4137.90	2355.55	10473.61	9234.86	5862.16	7124.06	3028.02	5490.85	4997.60	4758.76	3888.89	1986.00	5025.07	2618.66	2028.61	2572.67	1779.20	1728.52	1573.84	2623.27	2150.26	4655.14	2691.65	823.32	1264.47	665.82	1437.02	1265.89	975.21	1162.31
658			521297.21	8281803.50	326850.56	21243.70	30638.18	34128.14	36055.25	29097.77	3680.80	7729.92	3098.43	18495.83	6788.81	20607.38	19357.04	23461.15	11297.67	16611.89	7954.62	15979.05	14579.41	16335.82	8214.55	3615.23	5164.32	12546.17	17173.68	17026.78	13044.01	8101.28	3342.47	9274.09	12915.51	6205.46	4367.29	2886.50	6622.14	4882.11	6558.62	4618.19	3735.61	2392.20	6572.97	2054.34	2536.49	3349.76	2795.73
659			288946.65	777994.06	64332.62	4131.85	6641.78	7737.76	14085.57	5557.22	5427.41	4771.33	1976.83	1513.27	2210.09	1688.97	4926.63	6188.36	2985.19	1947.80	1339.05	3353.69	3080.95	2786.79	1089.40	880.45	897.08	1181.33	2080.44	1067.68	589.46	1189.66	4224.90	3969.70	994.13	1898.31	1068.53	761.20	462.68	994.21	216.24	744.12	1423.67	325.46	922.84	362.03	327.89	481.93	571.68
660			158815.96	1108528.50	39499.12	10938.77	15899.25	13750.75	15237.58	26983.55	12742.71	7333.80	8706.12	4248.53	2253.13	4195.04	3795.63	6321.28	3005.41	4694.46	3672.59	4155.26	6446.46	2909.94	5330.21	6579.32	4075.29	1623.48	2303.76	3590.54	2372.98	1559.27	2883.97	2520.00	5843.59	4855.79	561.91	926.10	857.08	1294.62	1636.95	1394.94	1187.91	737.18	843.89	1272.88	595.59	637.82	1223.21
661			2466400.50	3389291.00	242828.32	79075.03	12171.08	5514.73	7838.24	6838.45	9547.03	4299.93	2526.00	4070.44	3397.54	2282.60	3759.89	5116.16	4038.31	4143.53	1674.56	839.04	2036.80	1039.02	1132.82	1314.66	1800.23	1163.27	426.19	1485.89	1678.03	1233.72	1902.88	1813.75	517.84	724.66	571.60	469.43	1117.49	1837.39	440.79	526.87	470.16	354.88	796.87	690.44	560.25	418.95	184.88
662			62934.56	1017172.75	46829.51	9169.31	9722.66	19042.64	12138.69	8616.63	36472.89	31191.55	9090.04	13406.43	9791.19	4568.66	8609.30	8436.50	2138.90	4686.89	6910.47	3247.45	10150.99	20033.97	12770.88	6679.10	3944.33	4643.10	2111.91	3063.71	3385.94	2602.46	2192.92	1563.89	1148.79	2684.81	2681.63	1519.52	2716.60	2694.41	477.97	1437.08	2222.90	1351.75	1269.83	1139.56	635.72	1389.86	1545.60
663			70009.11	3440387.50	84686.96	8280.12	8317.12	14632.04	13531.08	10357.06	21514.29	6590.26	3721.84	9639.43	19768.17	11889.36	8382.08	15254.56	14742.67	8897.07	8367.61	5455.26	8794.15	3815.28	3787.38	4542.60	8699.72	3941.96	4645.95	3542.47	2394.02	2603.35	3129.06	1878.44	2766.62	2494.17	2576.64	2241.99	2571.60	1908.49	967.35	1302.41	2424.03	1504.36	1148.13	2488.72	2170.35	449.37	757.56
664			949079.37	3268400.25	160494.67	12879.19	6169.93	4930.02	14290.13	13860.19	4297.69	6188.18	2156.01	2497.47	6534.22	7389.90	3928.37	6979.59	3697.16	1054.53	2568.73	5883.55	7425.72	2329.98	916.38	3006.28	2932.07	1466.00	2224.34	2008.97	1328.56	1408.46	3935.31	2409.01	818.17	850.29	2071.56	811.13	2783.18	2278.00	773.54	777.39	541.28	748.47	1019.62	489.30	721.91	327.86	322.11
665			505524.96	4689213.00	201324.28	9615.23	10002.31	24796.05	3359.45	9170.14	8386.93	9317.60	6642.25	6109.43	3893.11	7329.17	4497.10	8209.35	3934.37	3745.30	5884.71	8363.89	6186.24	8172.43	7616.42	3925.81	10895.86	2468.34	1801.34	2083.93	3932.49	2578.43	2566.20	1840.67	3532.07	3329.09	2670.72	4600.22	3715.57	1204.73	1664.94	1965.10	2176.67	3516.51	1063.03	664.26	795.18	771.52	646.05
666			2080247.75	5029944.00	509012.37	13137.51	22683.35	24119.87	23595.78	13539.21	12716.74	7858.56	6081.01	4134.68	11834.94	2912.93	9755.05	9902.13	9063.20	8697.34	5611.14	2792.96	3556.35	3060.17	3201.62	2683.67	2640.14	1938.13	902.30	2238.40	2717.02	3392.35	4711.91	1901.03	4264.70	903.73	2632.44	3227.18	3357.44	5549.37	4693.13	1363.19	1061.49	1516.08	1725.03	2347.98	1867.19	2688.02	1228.50
667			55456.00	3284035.00	87371.72	17860.80	12848.11	7026.72	12296.13	4785.46	13295.50	6484.36	12680.17	6178.76	5297.71	2113.52	15276.52	10429.86	6145.07	10123.34	6971.10	8244.77	7440.22	6825.13	8977.40	5329.29	2985.91	1896.53	2961.67	3913.22	1223.34	1710.94	1701.31	3921.40	2920.51	1531.65	3439.81	2955.46	1771.44	945.18	1124.23	1138.37	1364.40	1515.83	1610.44	1335.27	2565.94	3461.14	2641.61
668			3946090.25	14483846.00	775392.00	10055.35	12272.89	18329.16	11291.94	7844.63	13664.67	15926.32	7977.89	5121.77	3779.04	4100.74	3019.80	8626.23	6293.95	4325.25	2305.90	4253.13	2572.90	2713.62	2784.33	3351.86	3201.21	3413.52	1813.96	2334.68	2822.35	3282.51	1246.45	1855.96	1729.51	2978.27	1756.32	1886.94	3089.93	1850.12	2538.98	770.06	580.58	930.84	702.30	507.68	940.57	1663.67	1256.52
669			798171.87	4465687.50	197378.12	31741.74	25975.09	25534.00	11380.04	15907.79	44244.98	25651.82	14064.18	12904.94	16967.36	4900.37	8955.80	5802.55	8759.12	14189.46	6581.49	17296.32	13107.44	12777.67	11706.33	12093.56	17354.92	8092.05	4720.20	5240.82	4882.91	2228.22	5948.73	10109.89	9705.81	5169.51	3850.98	3196.87	6455.33	2628.60	1279.28	1460.88	1874.97	2732.22	2287.71	2526.57	1125.73	1096.64	1952.65
670			1458510.12	11457753.00	416499.25	14831.16	11061.90	9539.48	11012.02	12435.10	19532.22	23329.55	16500.87	4597.61	5437.27	1107.75	7202.52	1364.20	2913.49	2321.51	3160.83	5112.60	3605.29	3948.97	3592.70	5493.85	3916.68	4032.88	7764.84	4518.20	6516.64	4087.15	4091.92	1798.52	1185.84	1601.08	1797.76	1378.10	893.56	1744.51	3538.51	3993.76	1790.82	1018.28	1511.85	975.63	1653.20	1657.39	873.04
671			689255.37	5365286.50	115863.35	47884.03	40607.17	7731.29	12671.50	16630.44	33459.97	61438.74	36223.41	20113.65	7242.26	10741.43	29055.00	16961.31	8766.22	10368.50	6382.20	15180.29	17854.08	7158.66	3670.10	3557.76	2844.20	5958.43	2644.72	4819.08	7273.69	5339.35	2546.43	2017.75	2285.24	2997.71	3461.82	2976.27	5519.29	3347.37	3633.35	1921.87	2335.59	3359.48	5378.89	2254.37	1221.35	2769.72	3952.18
672			41139.34	1144430.50	22167.16	4425.11	3368.79	5354.29	5726.87	3402.08	4236.65	2634.73	3964.21	2623.51	2567.74	1341.80	1314.00	1361.58	988.86	937.67	1357.59	930.72	1769.02	1001.34	1394.78	2388.43	1781.90	583.74	665.71	438.35	498.55	880.64	788.09	745.71	1268.28	697.65	357.62	770.10	647.89	335.17	255.69	565.72	273.58	653.32	832.41	368.38	250.38	495.64	234.48
673			516658.56	3118873.00	108546.17	31915.08	29260.36	21181.96	14130.59	8900.38	13869.38	10960.92	6113.55	19399.20	30094.73	15638.33	13193.83	16903.91	7586.77	32342.51	15000.40	7403.24	14942.97	16599.66	11180.88	11240.31	3289.86	6468.25	11077.88	7976.08	4790.26	5149.21	9347.86	5855.58	4689.37	4141.64	3325.26	2042.86	3454.83	4176.16	2705.30	1252.51	2460.62	2412.40	2084.27	2414.84	3010.98	3207.97	2126.28
674			8433984.00	28604750.00	2827553.50	46649.94	16342.38	5401.79	19910.25	24654.92	15103.96	14976.52	17866.14	9422.26	10311.59	8950.19	14738.03	11979.80	16212.57	4520.21	8730.60	9930.20	8454.08	11499.15	6136.73	3966.04	7289.66	8009.47	8050.01	3632.22	2890.18	3309.15	2811.81	3558.60	3793.26	3880.05	7788.74	4688.73	3427.22	4978.50	2771.52	1007.10	1448.65	1765.04	942.29	1456.54	1897.42	618.41	501.72
675			2488693.25	8385860.00	453985.31	42187.49	15533.47	9041.40	8943.22	6507.59	8170.11	7559.43	15958.91	10496.09	8810.45	6627.48	10979.72	9769.11	8129.97	6312.97	5378.67	5272.55	10645.10	7898.62	5811.33	9296.65	6691.35	5310.00	6686.06	5420.05	7008.13	5234.02	5232.57	1233.33	2656.09	2968.42	4421.30	4845.97	3799.89	1454.49	1379.87	2245.08	1722.31	1133.22	1412.97	856.54	1835.68	2962.44	3142.03
676			111609.65	1701638.62	42172.66	12775.45	10628.01	19722.69	20116.06	17716.41	16322.68	4669.63	6466.93	14426.68	6442.55	2402.52	3883.74	5028.53	9631.42	7622.95	3555.62	2406.93	4256.68	5628.66	2423.64	2429.25	1172.67	2632.51	2647.18	6815.98	2797.13	5118.79	7899.38	4151.64	664.17	1212.43	1954.79	2131.14	1953.50	1458.09	2408.63	3340.07	3357.65	1755.23	1849.53	1289.55	1626.08	2861.65	1231.15
677			935190.43	3425326.50	352097.59	10831.21	1670.37	4332.25	4046.97	4229.93	3637.11	1745.60	1018.33	1272.32	2130.88	1306.65	2000.78	1416.44	1759.72	1612.23	1047.85	532.00	1068.87	1251.87	706.15	609.43	789.86	447.41	796.78	1016.61	489.82	785.78	1142.43	438.90	619.86	828.38	1380.55	900.87	600.81	410.27	266.47	578.99	948.94	738.87	497.10	231.79	407.52	241.00	261.20
678			3253584.75	16415991.00	2557359.25	74475.01	18053.69	14669.80	21776.58	9243.02	20429.22	8712.51	4858.16	9187.73	3316.53	2334.80	5578.03	7344.76	4310.14	3996.91	7616.95	3714.72	1738.30	2925.21	2518.76	3504.82	3560.23	5479.34	4019.56	3626.92	2710.34	4519.01	3211.78	2589.77	1164.50	1950.01	2623.47	1594.80	2273.79	1527.25	1449.19	1422.93	858.44	1228.10	863.61	1268.38	1226.98	855.41	1843.61
679			83944.69	777275.31	18284.97	13107.85	13050.66	10000.63	7696.42	6244.17	3269.30	4603.21	3278.46	1461.33	4669.88	8284.89	16783.83	18320.19	6995.74	2987.25	3135.76	3219.22	8794.16	5950.66	5477.58	5461.66	8918.70	4728.83	7344.56	5191.29	2719.41	7203.56	5328.89	4508.44	3952.04	1043.77	2221.45	3467.89	3012.06	1601.92	1096.91	1234.25	972.04	2535.65	3246.06	2684.35	1921.34	786.68	739.60
680			852116.75	2345060.00	269502.12	80023.21	32064.86	26777.73	18971.05	9995.46	7952.82	8061.03	3903.98	6713.49	7401.43	6015.26	3679.88	4304.44	5284.53	5658.02	11513.91	9386.62	3731.77	3449.95	4368.50	3486.83	2188.87	2576.92	2527.32	2107.20	1923.00	1625.52	2051.84	1343.13	1488.75	2063.00	1853.23	830.95	655.01	1037.95	1760.30	1373.56	622.08	733.03	1149.59	690.46	780.41	366.57	449.45
681			1081509.12	15803773.00	847819.75	5632.69	3929.33	20597.50	12023.57	10196.78	12499.85	9861.48	5464.65	1746.42	1935.29	17134.34	12373.78	2908.98	4504.44	5360.47	2886.00	12330.91	4094.58	3214.06	2581.85	3042.15	5083.12	1888.69	602.51	1882.83	2705.22	764.75	1062.36	1927.83	874.36	901.82	1027.24	2172.12	3270.62	2885.28	1442.71	2385.71	5226.74	4738.61	1280.00	593.93	1505.50	1232.03	902.73
682			874444.43	7290402.50	249436.21	15985.20	9754.78	7161.24	9312.02	10728.64	7246.12	7467.23	19337.38	17706.98	12529.34	3133.22	5568.26	2874.47	2224.80	3002.90	2499.46	4454.70	2711.95	3727.45	3731.22	3243.26	4793.08	7326.97	4366.07	2445.41	3412.54	797.11	1290.20	1833.20	1675.57	2103.78	1152.39	1838.08	1014.31	1158.40	701.95	710.84	2157.77	2349.43	1092.30	1061.27	1276.67	1462.47	1296.30
683			348100.46	2285690.75	245358.28	9582.07	18376.86	8710.54	13248.63	9526.44	10621.60	15883.99	5366.07	7789.80	9350.97	11842.68	8818.73	6107.28	4121.44	12752.83	10671.61	5181.17	3907.76	2648.86	5154.27	11703.75	2286.58	1110.04	1746.29	2690.09	1664.73	5445.09	6819.98	6150.65	3962.64	1502.73	5178.95	3881.68	846.39	1895.11	1040.77	1142.84	1504.26	1557.97	1133.42	511.68	1514.89	1916.35	425.33
684			249935.53	5277127.50	156790.62	80321.21	50063.83	11877.72	42504.17	49527.72	41489.67	42409.11	19916.26	15509.36	29234.10	13436.68	8127.69	11019.03	6186.92	7260.67	6493.55	7820.92	6442.61	10275.02	19145.84	9836.60	7073.96	8038.27	5992.71	6072.47	10114.79	10363.69	3445.22	3115.56	7145.19	4489.77	1580.91	1998.53	3621.08	3228.06	4186.24	2776.33	2094.50	1970.54	2309.83	2870.36	3834.09	5463.97	4563.75
685			174804.31	2920908.25	73130.92	7765.29	12716.29	4374.18	15883.51	13698.30	2192.52	5937.29	11694.84	4936.72	5048.25	6078.87	5031.22	6611.97	1565.15	4004.70	1620.84	3835.76	3901.89	4124.52	4114.98	6589.03	3735.16	4380.23	3210.69	6322.07	2266.04	1406.57	1559.63	1724.47	1577.74	1781.15	4522.76	2033.51	2579.49	765.23	1002.21	1011.20	805.02	2272.86	1193.56	783.36	1879.53	856.68	947.27
686			1135689.50	3813461.25	208297.10	18141.12	8689.75	5657.99	13874.33	8486.38	13584.39	8294.02	10516.63	14371.48	2541.29	2961.90	38162.46	20290.35	13046.55	4117.31	4439.83	11699.92	5422.99	7061.43	4065.64	3192.18	3867.84	5460.28	1900.01	2568.42	3082.61	3753.37	3270.62	1608.62	2529.57	3997.39	3854.62	8863.30	10217.95	3132.54	1013.72	1041.98	2336.16	3944.50	1462.07	1178.44	1864.67	3499.57	1363.26
687			436485.65	2530784.75	49670.03	12393.86	15769.26	9934.47	16099.78	16212.48	4174.19	2693.76	17977.77	28964.51	18215.11	2796.24	9325.23	3982.58	6250.32	6822.54	12190.68	9259.84	6635.92	2854.88	7808.23	8005.42	5164.10	2776.12	5341.75	2864.54	1492.13	1123.09	2292.16	4093.77	2106.19	2904.31	3462.55	2594.46	1235.57	1553.54	1892.36	1949.26	1529.78	1743.59	1954.70	1203.57	734.01	623.79	861.36
688			569549.37	11769943.00	224901.42	34739.77	34679.11	18947.95	28328.26	12422.75	43519.61	38197.00	56198.62	26398.48	26890.22	38860.41	19483.51	23734.44	15220.31	14809.02	3492.40	4011.35	18983.42	15580.49	18380.51	8261.21	8264.63	11041.59	8527.64	8176.49	6662.93	13400.72	5300.66	6761.03	17216.64	2698.18	3190.18	3714.20	5230.51	2562.63	4658.39	3012.84	6843.35	4872.13	2959.35	3775.60	8879.60	4338.93	966.16
689			625873.62	9105141.00	216721.12	26043.09	20273.86	20096.33	12135.47	12294.92	20630.26	15549.42	13375.46	8563.72	9930.04	13865.24	19680.60	14282.80	11166.26	7419.86	4640.43	4605.50	6548.06	5445.33	5870.57	5156.83	10619.19	7314.52	3202.64	9926.66	7165.13	7622.52	5688.08	5444.50	2579.91	1750.64	1261.32	2663.85	2348.84	2895.94	3382.52	6925.46	1961.82	1557.57	2000.22	1351.33	1425.35	2502.82	1471.59
690			1187679.12	2446618.25	142711.67	8755.77	7408.80	13568.15	8847.59	8493.79	12816.01	19592.50	14222.31	8789.06	6223.33	3463.82	11259.22	7320.90	6801.36	4464.87	5929.97	3474.45	3131.60	2272.58	2808.65	4334.91	8528.40	4624.89	2146.35	3917.86	3715.72	4539.78	3446.82	2814.90	3187.25	2275.47	3290.45	1134.60	4106.37	2231.45	1741.94	3338.53	2629.76	2640.61	1655.75	1221.14	2474.38	2747.66	2387.33
691			1823971.62	4618544.50	406494.62	20175.28	19400.77	15431.56	8180.22	4232.93	9688.08	6663.60	2934.22	2563.17	1824.73	1756.88	2076.96	2385.53	2437.54	3624.44	2942.47	1374.23	2969.73	3308.45	2652.69	1341.37	2025.41	1339.50	797.11	1271.06	2576.65	1683.18	1128.88	491.45	779.15	690.72	877.75	1036.61	1193.19	693.05	931.08	957.35	865.94	859.11	969.83	1561.43	1473.77	755.78	549.36
692			310662.68	1805252.62	143327.90	5705.57	8023.02	15910.42	8870.46	5580.30	4507.90	3782.63	5366.66	2277.69	3976.74	7402.12	7653.99	2837.62	4862.59	2191.55	2460.89	2447.72	1771.33	2507.10	2177.93	2217.53	2594.28	2786.72	4316.23	4599.96	1854.19	1215.99	1423.65	1207.21	859.34	1605.55	1242.38	1066.83	1521.04	986.50	1368.35	1479.60	915.68	1019.06	653.79	935.36	527.37	751.24	588.16
693			301973.12	3185299.50	77031.08	6896.07	4397.39	5135.44	19718.59	13380.73	5048.92	5263.23	10572.85	5794.78	1871.79	4910.19	6420.05	1689.34	4880.47	7154.85	5630.08	4081.19	2404.11	3395.45	2727.92	3058.63	3710.52	5375.05	5151.51	2373.00	2644.59	4828.39	2356.31	3806.00	3568.43	2124.94	453.07	2315.02	3738.11	3848.93	2731.88	1322.78	797.08	1501.42	2792.69	1365.97	821.07	612.89	1732.74
694			52468.19	482628.21	23330.61	13809.32	19071.36	13813.72	10023.63	5539.78	5237.48	5899.77	13525.68	18053.82	4137.58	10646.31	4350.12	6780.96	5933.46	4183.79	3228.10	8300.98	6551.02	11356.88	6400.43	3502.92	4317.16	1128.52	4686.40	6489.95	2872.26	4294.74	5941.96	1542.57	2503.07	3010.94	5003.58	2686.96	3290.80	2767.26	1235.34	1537.81	733.99	593.80	733.33	294.91	935.45	786.39	938.04
695			217259.40	1932583.50	66859.19	11633.36	12586.73	12171.34	4983.42	5157.79	5076.22	4693.84	5739.17	6739.16	2946.43	2474.67	5923.77	4890.57	6325.12	4517.18	5345.27	4723.97	6776.60	2793.12	6314.43	3129.87	3098.26	1640.23	1542.83	1484.23	3159.32	1585.15	1153.12	875.25	920.26	771.75	561.20	639.89	618.11	2105.72	953.80	824.45	359.69	636.04	646.72	567.23	794.77	657.48	589.63
696			312521.18	2300254.25	103745.83	16463.05	15547.00	10902.24	8150.07	9200.24	4131.14	5377.21	2578.88	2775.51	7912.18	10044.67	7993.16	12812.94	4942.15	1494.16	2607.49	3706.09	6210.69	2735.17	1474.10	1713.85	1475.43	2821.68	2889.56	1586.84	1132.06	897.51	3458.08	6121.24	6792.90	3443.40	711.50	1605.70	7237.98	2491.74	827.55	1814.56	1536.05	2105.37	1010.96	3410.47	2918.27	1083.34	3319.73
697			315905.37	1261065.00	71598.67	3558.55	3863.36	12096.54	5152.89	5076.17	4686.24	3331.58	1925.04	4259.39	4046.65	2683.50	1565.76	1886.84	2135.02	1540.20	1005.26	1120.45	2744.18	2991.73	1648.87	1059.77	1594.08	2051.15	2085.61	845.98	1456.25	815.71	1278.93	1002.81	1052.26	1466.29	1277.90	377.89	758.86	1382.67	954.31	372.73	913.09	554.31	206.49	391.31	708.82	1355.91	297.32
698			1311803.75	5453182.50	360635.18	23101.89	8644.43	7716.37	6766.17	8439.11	8506.43	4646.97	6688.85	11760.24	8036.13	7436.04	14289.84	10434.95	7219.16	9043.74	7340.61	4577.16	5681.34	1301.15	1087.86	3847.94	5916.65	5875.98	4939.16	4090.11	3070.63	2067.33	986.66	1576.19	1587.77	2620.34	2410.50	3349.40	1747.28	2348.26	2049.60	1814.17	1299.52	1207.21	1214.60	732.15	1173.83	780.43	890.33
699			241237.78	731547.25	117666.84	6802.45	41186.21	50891.13	21719.94	8382.95	8925.91	13255.16	7096.12	13780.37	14538.42	19285.20	17188.21	9936.90	10220.32	10905.02	6592.13	3751.33	4354.94	7618.29	13278.81	4186.14	4068.85	7421.99	5141.33	2686.62	3604.46	9242.67	9882.63	8747.99	8284.96	5408.75	1804.42	4136.02	5692.40	1876.93	2241.20	2755.68	2945.21	1214.87	933.90	2015.71	1412.69	1094.00	1394.88
700			131281.39	1018566.25	49790.41	36963.30	31265.24	18719.83	12090.04	18114.63	11447.48	18320.74	13686.23	8663.61	5787.74	8166.81	3083.77	3164.80	2490.36	4678.57	6111.69	9404.47	10273.29	6625.41	5524.43	5261.62	4113.50	1785.00	2778.11	3481.09	2702.67	2835.89	1864.02	1459.01	481.25	1499.65	1358.05	1644.08	1804.20	2071.66	1273.72	1197.07	1218.37	816.77	830.05	752.56	737.53	992.02	677.96
701			1682682.87	9324644.00	685070.68	29272.48	12354.09	16953.38	21966.82	10466.80	12287.35	20251.10	9788.73	13961.25	3938.60	8493.04	5563.25	8028.44	1349.90	3645.18	5099.99	2716.94	2844.52	3496.70	4270.73	3363.02	2304.03	1300.54	2765.39	2545.41	2115.00	1739.84	1458.53	1775.06	1867.44	3113.92	3602.01	1385.81	490.97	2052.46	1360.24	1581.55	2191.65	1007.69	1066.71	995.18	570.76	406.96	885.65
702			1422699.12	5199385.50	160945.15	35521.65	18899.92	18231.16	19449.19	21013.44	19063.74	7854.92	11089.85	8751.51	15056.20	9813.02	7509.29	10756.05	12424.91	7078.88	5287.39	9881.68	6973.98	9693.50	10711.65	8971.27	6207.36	7998.68	10194.79	9084.81	4824.64	3780.88	7198.25	5129.39	2841.64	2558.41	3799.44	4818.65	7922.32	4912.57	1565.91	4395.12	2661.78	1525.77	975.32	1289.75	1351.81	1360.41	1019.89
703			1896102.25	13541989.00	1243605.12	26319.24	86477.40	42382.72	37436.96	30143.21	28766.41	21908.21	16136.41	14357.62	4766.64	12940.89	20683.09	23073.63	7099.09	3259.45	12343.01	7920.66	12956.05	8173.09	4271.89	1616.39	3284.07	8625.01	4987.96	3302.86	1636.87	2317.46	2999.11	4896.41	2530.10	6916.65	5829.45	1833.82	1394.58	3508.43	3391.05	1778.46	908.03	1129.01	1900.34	1475.27	1815.04	1547.79	3146.93
704			1295011.37	4881828.00	180381.81	16073.05	12921.86	10712.16	19385.14	11779.23	15405.09	35069.44	9492.15	8264.59	6193.65	12784.04	7855.76	7052.87	10804.92	17591.32	11422.08	4196.71	3472.72	4788.40	2755.42	4050.93	2858.80	4185.49	3545.22	4821.94	6677.17	5916.93	6351.63	5165.97	4575.22	2919.82	2406.97	2457.30	1093.75	1432.63	1969.37	2828.10	1252.40	2603.85	2914.73	1260.03	1607.75	1928.50	2699.03
705			589219.50	3628211.75	239014.50	13701.85	21406.79	12118.30	3208.90	5181.28	17739.52	14671.74	9785.67	9972.09	6412.40	3369.72	6453.69	12407.09	7860.35	3104.17	4436.11	5296.66	5117.56	2660.04	4594.46	6493.28	3850.35	1830.77	2399.82	717.45	2130.60	8347.24	6608.85	3274.84	1592.24	2077.80	1328.87	3646.73	3041.44	1529.46	790.52	761.73	502.07	458.34	451.53	723.85	692.87	629.41	2265.90
706			829790.68	2423417.50	138726.09	9293.22	11709.79	6211.24	6480.57	8570.19	12487.25	6559.14	11474.91	6945.61	6595.82	7327.49	3510.94	9552.65	8190.59	5430.46	2949.40	3374.91	5571.36	2906.63	4238.83	3885.10	3212.96	3517.87	4130.79	3824.18	5191.28	3333.51	1952.39	6121.45	5085.91	2109.11	1957.24	1047.23	3118.27	1351.88	2768.07	1766.96	2198.97	2847.45	1834.87	1268.05	1257.77	1390.43	1326.78
707			277570.56	2554989.75	38592.88	6133.05	15875.21	26267.52	10889.85	15781.44	12207.70	4185.77	3203.21	3711.62	4939.79	6658.79	4233.64	11301.56	6217.83	5479.42	6150.98	5022.18	4827.07	7247.74	5211.64	4981.50	6282.52	2244.33	1873.88	1437.94	1138.44	1277.72	3372.48	2586.98	3249.26	1745.70	644.41	1314.48	2227.49	1407.55	1564.16	1844.04	1375.80	2557.00	1438.13	4172.37	2186.13	982.63	3230.52
708			141666.06	1143188.75	52766.25	6458.64	5160.97	5788.99	5615.05	2920.17	2501.62	1997.98	2096.89	1571.63	2719.68	1581.25	2621.02	2275.13	1961.50	803.66	895.38	1020.98	1379.86	1341.32	870.74	1299.99	1758.57	1081.95	1045.40	1781.17	2852.28	961.69	1333.53	1750.03	983.81	829.20	549.79	710.24	1491.51	665.30	483.51	459.19	558.20	988.25	763.69	956.17	695.14	587.96	506.25
709			184997.62	1592667.00	77949.38	18620.27	24873.20	16069.21	3517.94	11554.93	20591.46	5995.32	6926.65	6224.26	8763.09	28017.80	27500.70	21850.50	14336.98	5578.79	3266.01	6288.86	5162.01	5390.55	3866.25	2477.24	3697.07	1844.01	2249.75	4241.56	6340.63	5405.16	6039.40	5300.02	1252.15	1416.76	2329.86	3945.50	2014.32	2789.29	1202.89	1855.24	1922.00	1589.89	2305.47	4714.84	2564.35	865.92	1612.90
710			1690992.25	3086840.75	308926.31	15066.11	11873.55	10385.45	1971.44	3907.14	7827.61	3509.47	2071.29	3586.41	2605.83	3258.25	3308.28	3530.00	2372.07	500.42	510.27	432.88	938.86	1743.57	2180.27	1475.38	334.22	872.80	1319.67	1145.11	1577.13	1198.36	501.94	400.77	562.77	533.67	514.58	353.56	304.81	411.44	556.65	312.05	224.65	595.09	521.74	67.53	230.33	314.41	321.81
711			354913.81	7415350.00	331779.65	14427.21	22816.52	29667.58	26829.97	34428.31	22741.82	14289.30	15437.98	19785.58	13013.79	11727.17	19416.14	13363.11	9776.34	13576.22	6955.93	7451.42	5499.06	3435.72	5277.65	9692.39	8345.29	16658.00	13688.42	4777.47	9235.29	10201.24	9384.50	8124.31	7465.83	4870.42	7089.81	9459.02	5010.40	2810.98	2795.88	2900.25	4560.87	3956.80	3370.69	3628.88	1875.61	2060.74	2883.43
712			554959.25	9064599.00	271554.06	39161.90	61808.24	12768.33	9029.73	17201.23	6298.16	4077.08	23289.17	17334.31	3589.40	7825.47	8344.78	11804.10	8206.34	1558.19	8924.06	3872.01	4330.49	7789.32	3294.44	5734.88	10889.95	5442.67	1541.04	2171.69	4954.76	4209.41	3093.01	3371.55	3691.52	4503.21	2319.85	977.42	5494.73	4424.47	4947.18	2164.09	2745.27	1984.92	1003.68	1561.92	2186.80	1814.16	2496.00
713			338598.43	3262885.25	98186.08	11404.93	8312.58	7112.44	10448.99	9318.33	7535.64	6470.05	4849.28	3348.75	1756.35	8434.31	8536.85	5032.16	2617.63	3724.19	2681.67	2605.68	1788.11	3488.61	7702.96	5600.85	3948.85	1350.79	1208.19	4771.12	5668.42	2858.56	2950.65	1272.41	1647.55	2670.72	2521.46	1937.36	2594.06	1048.52	549.32	613.85	771.27	869.97	1886.05	1467.56	565.12	511.00	529.97
714			667552.18	11426083.00	250378.35	51893.88	43940.58	13836.95	19220.73	16216.28	41844.71	15735.54	16638.06	11474.61	16558.70	4522.49	10077.91	9631.94	11950.14	16116.18	3993.84	8096.94	6498.43	4793.98	5067.75	3690.35	8046.49	5165.77	9019.54	7039.10	5232.36	5012.03	3510.11	10516.44	4331.30	4364.40	4585.60	5935.01	5976.10	4541.77	3718.68	1605.19	2542.75	1295.16	2380.52	2370.20	4576.99	3406.07	3865.51
715			348633.21	2238200.00	72591.71	14179.81	7899.51	19498.50	7083.20	15974.31	8402.64	13265.51	14286.12	12367.64	3903.07	7694.65	23742.57	30974.94	20748.43	4989.04	2875.57	2380.26	3385.81	12052.43	10997.82	7907.49	2380.94	5962.44	4689.65	3487.22	1995.47	3051.07	4869.66	3190.26	1704.23	2038.06	2705.91	1421.99	1610.31	1526.27	1680.59	1280.92	1223.08	983.59	1324.24	1191.47	1417.17	1324.55	425.60
716			59942.69	598210.81	28161.24	5557.53	4933.60	4920.84	4137.82	6328.86	4351.09	3153.04	1287.85	1367.13	1551.80	2929.35	1433.69	1040.67	1792.04	461.56	521.35	941.55	783.65	522.60	667.64	717.50	958.41	608.94	1167.99	1037.55	548.06	530.93	527.01	655.21	463.36	518.22	546.18	430.25	1013.74	448.15	329.75	332.01	309.21	495.41	568.84	434.98	272.45	366.19	368.86
717			152519.40	1127772.75	33126.53	8520.56	8886.46	16482.16	9887.34	14480.11	17985.28	6892.30	5190.16	8484.96	8563.81	15552.60	9856.92	7125.61	12170.90	6489.68	6370.09	6188.83	13142.88	14366.42	2129.06	6220.19	7760.51	6275.31	3298.11	2851.35	7308.19	5213.06	4259.15	2445.84	2666.32	3228.65	5058.77	4227.04	3548.47	4180.44	2082.08	1206.43	1196.74	1493.00	1448.64	999.40	2158.63	1115.50	1214.29
718			363778.78	965559.06	100615.55	5363.97	4757.16	6772.98	4068.06	9081.95	13349.81	6373.91	5497.79	2977.62	3424.99	1998.21	2350.63	1188.63	1567.60	1957.95	2562.04	3037.70	2602.49	2011.90	2114.98	1535.29	857.19	1532.08	1504.41	2881.37	2146.55	2705.86	2366.53	2809.13	1678.10	1216.44	413.03	1155.45	1795.31	1733.31	573.74	556.17	412.05	631.69	988.48	1073.88	607.32	791.68	814.75
719			88116.49	2260753.25	60345.46	17131.21	45298.88	58528.64	23235.75	26236.88	17746.62	12206.07	22453.48	62949.84	27128.72	27232.04	17968.11	22826.18	23020.75	8624.43	14534.38	7410.70	26550.60	2973.45	17015.77	7103.89	10472.12	14610.90	9093.73	5599.56	21070.29	23034.67	21930.32	19898.25	10592.04	4090.07	4004.66	8284.47	3998.49	5842.02	10993.95	12309.58	6847.68	5916.93	5881.24	3157.91	1791.16	2335.41	2372.93
720			365474.68	5431413.50	107614.12	13429.82	17427.44	20486.85	20907.12	20425.34	23573.14	15764.94	15110.01	19041.93	29616.83	11195.91	16946.15	10304.23	8888.38	13171.08	12958.19	9712.61	5571.87	2376.30	3813.26	4018.00	10377.00	6676.11	5226.94	2096.19	2753.66	6006.90	1494.95	2303.19	4438.19	1674.26	1294.59	436.03	1518.29	3073.50	4503.11	1371.86	1795.52	679.07	1189.43	864.34	2670.93	552.92	1280.18
721			4623595.00	9745266.00	1148463.00	9675.97	25670.05	30425.88	25994.20	29291.47	23551.65	14268.91	14456.29	18020.30	9835.96	3894.59	5436.12	4581.37	2181.35	4678.11	3513.89	3247.29	2855.10	4749.23	4960.37	7793.57	3422.33	3288.32	1845.17	3638.99	5073.22	2753.84	1993.61	2197.01	3227.52	1906.97	1673.66	811.57	1304.26	1531.68	2234.68	2041.08	2491.73	1709.20	1266.24	917.53	926.21	1029.73	764.95
722			51282.24	1567258.12	60391.99	10632.13	26948.10	35333.83	72534.20	34338.25	31635.77	22500.33	40186.06	43036.12	11462.72	31067.98	20075.25	9142.16	7673.15	21446.87	19583.70	22810.42	17732.78	25228.38	41030.98	23564.75	17515.86	14205.51	7024.50	2862.65	6159.99	5260.74	3210.86	1979.39	3486.83	10789.73	21692.37	5591.61	3687.55	6169.34	4183.15	4669.10	11620.04	6809.33	2705.26	4229.50	6240.18	2436.91	2760.54
723			156426.90	1152623.75	44723.76	12040.02	7622.29	17017.06	12532.87	16844.66	12030.09	7315.43	7272.53	4500.40	12194.55	8679.04	6672.29	10956.07	17885.74	7085.14	2022.87	3193.07	1796.13	3239.98	5058.88	3360.42	2188.72	3774.26	6382.95	3393.03	4373.11	3428.15	3127.69	752.17	1134.13	1068.57	996.54	965.85	2091.30	1555.31	1349.64	1193.12	859.16	803.31	1063.27	854.10	622.48	1379.47	1597.53
724			4356344.50	16824366.00	768764.81	51067.28	22412.32	15451.19	31907.05	9615.11	7283.36	6494.71	4345.29	5193.79	7616.67	12044.05	8173.85	7447.90	6107.59	6075.42	3624.40	2632.48	4235.78	1641.92	2916.69	1731.48	1434.91	2834.78	2090.61	2348.48	1262.01	1941.32	3022.38	3349.72	1868.07	1709.61	3104.41	1316.26	2663.84	1852.79	1428.39	2085.53	1391.51	1103.48	1623.10	1033.07	886.77	1356.97	694.47
725			1595332.50	6208902.50	198215.96	44151.63	41807.05	23026.91	48721.33	61298.98	29713.91	7917.95	7894.09	15554.01	11303.90	22473.31	10481.59	11419.72	22589.22	8722.08	2170.89	5400.28	3447.92	3364.83	2143.30	2361.41	1827.35	1833.05	4137.78	2220.95	5072.76	7614.73	5384.59	4472.21	3533.85	5263.83	4132.03	3308.54	3530.84	1532.50	2630.85	5397.66	3881.55	1339.86	1666.70	2041.18	1788.12	1948.31	3041.23
726			718475.37	6151625.00	147640.79	17149.41	26376.78	8198.80	17951.51	13536.74	14480.20	6472.53	4960.48	8489.86	3692.38	4474.59	2973.52	2498.81	5247.62	2368.55	4136.41	5157.14	2697.82	3556.48	5785.53	1869.37	1299.12	1950.87	2254.06	2966.72	2573.67	2472.52	3644.81	1396.74	634.53	788.61	992.84	1491.60	1087.58	1162.10	1078.21	1142.15	1394.71	1042.71	629.66	1168.22	2067.60	836.90	419.60
727			1506170.75	13074263.00	693318.50	47208.53	22249.86	17046.92	8959.21	36109.81	10892.00	12086.10	5776.55	15334.63	7704.58	12167.56	6030.17	7666.10	4774.05	3269.87	10382.61	5691.28	6529.84	6029.68	5888.09	5875.17	9746.44	2203.87	3154.19	5715.96	1998.33	3355.14	7049.25	7005.47	6583.39	3218.56	1874.45	2466.14	3197.53	2906.22	2066.67	813.35	1785.29	1882.54	2234.78	2157.99	1497.60	1136.73	1183.59
728			190770.73	1583955.50	105254.51	30714.70	13348.70	20981.46	34452.31	44824.78	26239.69	18617.33	11270.87	12716.92	17650.13	5330.10	9817.48	15532.60	17566.66	15663.62	9543.86	11053.99	9065.54	14438.66	12594.52	5239.36	5507.31	9272.08	10036.84	6312.42	6109.68	3128.28	5379.18	2541.45	3450.40	3262.72	2750.64	3931.06	4743.70	4884.37	3768.67	3580.53	2942.26	2837.34	2395.02	2174.40	3190.16	2138.19	3851.10
729			1936418.50	14019722.00	840105.87	19547.27	10909.47	9295.52	29199.12	26747.71	32263.59	10654.03	11264.51	9517.06	8256.22	11350.36	16019.88	13067.16	10773.45	11438.57	6515.68	8017.97	7659.11	4229.73	5397.87	6786.45	12468.07	6335.79	4672.46	6093.21	3764.32	1655.27	1390.73	3216.49	2012.08	1174.66	1142.77	2251.01	1768.77	2651.93	1841.37	3493.11	1840.18	985.58	1846.71	1566.91	1070.97	845.28	1248.25
730			753379.87	4092414.00	308514.37	32810.80	24493.05	11862.02	3931.03	5588.31	9489.95	9184.50	6392.14	15157.74	20990.36	16094.21	14824.97	22306.60	11308.07	5229.94	12339.30	13113.01	10045.01	7265.78	11362.00	12884.31	11854.55	5575.22	4749.52	3633.12	6074.35	9355.67	5223.79	3572.00	3021.65	2954.16	1799.06	2142.74	6688.66	2997.28	834.23	1458.63	1316.42	844.72	2285.42	2399.83	1942.83	1210.61	611.06
731			214131.45	1793327.37	68634.24	6413.21	10827.42	22201.01	14552.23	10462.80	6801.94	11760.25	8722.61	8243.25	7500.97	7290.32	3808.30	2642.55	3731.05	2911.50	3418.13	3559.64	5263.60	9672.96	11817.70	3497.86	4387.04	7233.30	4066.89	6387.52	5830.36	2459.37	1920.60	4025.04	2822.95	1489.93	1485.41	2678.13	2199.11	2452.30	1960.12	2988.49	4649.49	2538.75	2892.57	3618.25	2182.26	2336.92	526.41
732			769609.06	5472278.00	184611.03	25393.74	12389.87	9296.47	11229.37	4139.53	23704.09	10245.51	8398.26	9366.57	9780.90	3661.53	3804.26	6814.36	15142.71	9202.95	10801.00	9437.23	4474.27	3156.68	4159.74	2832.62	3221.50	2090.16	1387.03	2400.04	4435.12	2750.02	2272.10	1553.16	2142.68	2218.32	1093.69	1041.20	1089.76	555.79	1366.84	1919.27	2037.30	2375.39	2849.75	1957.89	1515.90	1206.59	704.51
733			57160.64	417981.25	82477.84	73467.14	62671.00	70833.84	62881.44	77162.93	22869.36	42080.24	21878.80	22830.74	24156.21	16443.56	23355.99	24492.31	30674.73	15676.05	9071.79	6883.35	16132.38	17712.86	21814.20	55083.73	27708.49	14711.45	12965.80	16843.06	23513.73	22203.41	5229.57	12810.71	23128.83	13654.67	20208.88	11192.02	7234.13	2946.95	2549.23	5682.11	5903.03	6182.27	5369.06	5330.25	4998.09	5309.32	4439.63
734			497391.28	5560736.50	245509.17	31313.29	20597.13	7753.59	6102.89	9279.72	10358.92	4231.05	8823.11	13288.01	10942.29	6608.54	2896.55	6604.37	2214.61	1030.77	3435.37	2623.79	4092.28	7257.76	4063.58	7368.79	3063.94	3513.51	5149.07	5113.66	2113.31	1745.77	1664.65	1625.02	2421.90	1961.28	1822.06	1201.70	1398.69	1378.22	2415.86	2588.24	2477.70	808.31	842.80	610.47	1159.47	900.45	2205.12
735			477657.53	7198723.00	163570.42	24188.30	12198.91	15696.93	28891.76	44953.18	38003.68	8907.16	28800.03	27509.44	12041.00	22666.87	15727.25	11548.21	18127.31	6173.28	5001.95	14330.95	6384.40	3267.52	13280.95	9978.42	6730.36	4893.30	4182.03	5277.42	6062.18	3804.51	3423.52	3522.59	6075.50	4615.94	5083.39	2902.44	2689.97	4667.91	6761.60	2315.38	1335.14	1953.15	2213.53	2932.61	3231.72	1528.19	1074.17
736			670652.43	3562002.25	230301.76	16731.93	12681.52	6800.21	6315.91	5710.26	10039.01	5126.45	2035.95	6351.84	5135.81	3125.47	1745.49	3375.08	2796.18	2557.37	2159.82	1824.04	2192.53	2650.46	1538.95	1752.35	1837.60	1467.34	2015.68	2049.92	1106.89	1094.68	1697.02	2335.73	1164.07	1267.72	1828.53	1007.56	1545.17	880.98	1163.05	1706.29	2015.99	860.56	1044.14	514.57	1127.81	1043.37	286.93
737			477216.62	4632794.50	1023128.18	112543.54	28914.05	13068.72	10065.89	16369.20	9007.17	3675.57	1861.35	1289.64	1215.89	1478.91	1160.26	677.30	1266.03	1851.92	1265.90	634.19	591.51	906.22	578.05	628.10	454.94	498.88	243.15	625.22	342.38	445.15	426.90	291.21	558.62	663.00	308.06	294.99	350.35	525.70	356.33	340.63	291.00	310.62	125.77	174.06	177.66	281.16	240.43
738			250327.78	3064462.00	102186.41	21764.97	45014.89	67139.71	27540.46	23154.60	15464.71	11381.62	11920.46	18826.51	12678.27	12606.51	14606.30	13784.37	15236.67	9072.01	3209.07	8773.04	5116.40	6844.45	5845.05	9852.80	9010.56	6884.60	6169.84	6964.52	5439.55	7385.65	3338.92	3230.47	8292.66	7589.71	11238.91	6470.20	2017.09	2625.43	3896.68	5818.10	4323.75	2679.85	1571.21	2866.58	2980.98	1665.78	812.18
739			2626754.00	6276172.00	566688.18	33312.11	20110.43	14623.17	16414.17	12710.69	23756.11	8962.79	5385.75	12286.11	10339.73	2636.34	7684.33	8730.60	1958.21	2014.29	1303.32	2267.16	4337.37	3714.77	5656.50	8032.40	3607.63	1301.60	2841.07	1206.67	1287.48	2332.98	2222.48	3348.31	3421.29	3149.47	1472.53	782.31	2202.01	1444.84	1316.52	636.82	1122.30	735.63	514.10	390.67	857.72	1064.25	998.31
740			2480158.00	11472090.00	896521.37	9500.82	8609.64	17906.99	7771.18	12453.88	20113.77	7041.39	5253.75	7388.00	6401.22	5440.63	4914.69	5534.15	4779.44	5800.47	2710.96	5005.17	6118.00	6611.54	7186.40	9378.37	4176.25	2358.56	3044.73	1601.65	4070.29	5110.19	3321.27	4553.42	3315.33	2601.30	1959.45	2204.98	1179.20	961.68	1555.06	1321.79	3237.57	3062.08	1475.21	887.10	1120.42	1138.84	1216.86
741			1501269.62	5114975.00	3346066.25	464057.50	79972.71	40797.58	28489.67	40245.65	38240.72	11090.37	3503.16	895.01	2800.53	2037.28	2194.81	1210.17	2803.76	2742.30	3079.44	2300.68	1938.11	2644.16	1076.49	1214.46	1383.58	1756.34	925.17	517.87	1089.05	1115.69	1316.20	1133.08	762.43	795.00	668.93	333.38	984.11	734.70	506.28	525.36	811.29	480.56	718.71	703.47	751.29	660.82	577.53
742			258608.31	1720613.00	39063.74	19838.50	9096.06	11918.97	20429.50	16697.10	5796.53	11543.40	18088.62	6182.53	2229.01	9740.71	13299.93	15604.55	3226.61	2728.52	4217.64	5008.09	7649.54	1391.75	643.70	934.47	2730.64	2692.18	1036.62	2017.89	4121.91	2217.60	2383.08	2467.52	2682.05	2737.47	1149.01	6876.04	6640.26	658.36	529.34	692.95	2172.09	1000.90	3539.84	5578.56	1194.28	451.28	2924.36
743			213406.23	5596525.00	113667.11	34560.92	61682.29	26861.96	24953.33	31387.24	31450.61	25501.14	11669.78	8683.37	17980.00	10420.45	8014.23	4168.02	3842.34	7234.89	6494.94	3326.12	4962.53	8226.34	5857.80	3223.44	5973.59	7409.53	5411.60	2252.49	747.31	5879.58	3390.02	4523.72	1727.11	1172.86	1399.49	2543.12	1506.82	2170.70	3602.51	3304.16	3226.10	1825.32	2272.39	1027.97	1776.23	800.11	1167.06
744			815357.25	8392788.00	267201.06	11588.56	23433.88	29688.95	40612.91	12755.34	14078.08	11720.60	10493.29	6506.05	8786.19	6218.32	7607.88	19610.66	11294.92	5064.35	3136.79	6893.07	16118.30	11488.95	5718.59	5862.98	11722.13	11117.17	9143.86	8525.64	6232.89	3862.40	6982.63	3487.86	3665.03	8387.67	5413.63	4339.53	5342.68	3040.04	2018.45	748.25	2785.90	4202.71	2027.10	1505.33	2770.18	2622.63	1750.15
745			237441.75	1697475.62	148942.37	21471.20	6380.83	4734.27	7855.52	6090.53	3126.08	2098.37	915.63	1717.40	1721.19	1415.97	2352.53	801.47	743.83	1463.60	1730.54	1149.13	1482.06	1167.29	1206.77	1895.08	723.73	851.24	1075.16	525.29	420.71	293.59	1057.69	643.83	308.00	368.37	764.31	316.93	326.57	566.98	242.75	357.76	649.44	175.54	1143.40	525.82	273.87	110.54	207.49
746			756894.43	7297088.00	200002.04	24754.52	14623.29	19882.79	23076.46	13960.39	12414.05	21926.03	16493.59	12755.16	11178.60	17536.70	17801.83	11983.27	7997.90	7293.27	2514.22	10377.89	9582.58	8273.79	6768.08	12068.73	8483.76	6011.86	4731.08	7119.91	15279.37	9511.74	4385.62	2170.82	4929.31	3716.80	1339.04	5001.33	2576.38	3455.60	3200.24	1647.56	2163.03	4673.98	2455.64	3550.42	3591.25	1748.04	2019.14
747			105509.96	847768.93	54560.85	24237.56	20288.42	12927.03	7924.71	12264.78	9920.17	5931.66	10385.51	7426.55	8535.03	4334.61	7094.08	7133.35	6152.41	5474.50	14196.81	9352.31	6887.68	3543.41	2163.63	4962.55	4434.61	4270.13	7047.42	3789.85	1603.65	3011.85	4974.91	4164.55	4586.30	1509.20	1579.39	2819.94	2569.45	1720.15	2161.34	2088.31	1120.84	943.42	929.73	955.00	865.32	1643.83	563.77
748			4129101.00	10725637.00	761168.00	47232.80	25102.60	19902.66	4736.45	18432.20	10778.02	8976.15	7776.72	6647.41	4583.85	8373.57	5961.11	3296.25	8451.56	7762.39	3373.83	5274.70	3394.86	2850.12	3527.37	3181.62	3092.03	1819.15	1874.02	2458.37	3816.88	2549.93	2354.66	2110.29	1216.87	1978.74	2502.67	2240.15	1254.35	1054.61	2606.98	2301.44	2081.11	1453.62	2092.41	552.43	652.24	667.56	681.72
749			1042140.50	7377178.00	324650.31	71012.66	50712.92	39213.16	48624.55	40655.05	10971.75	15705.59	12565.03	3224.78	4435.06	6376.96	20852.03	7584.15	2909.23	15045.66	5913.74	4157.37	4760.41	5691.20	5976.26	2400.28	3606.01	3143.96	2069.73	3558.34	3860.12	2278.94	2696.22	2391.56	3319.58	2404.15	2778.20	2589.39	1863.31	908.79	1205.40	2593.85	1272.05	713.02	2056.66	2956.99	3326.68	370.44	437.21
750			540628.87	6162212.00	282522.06	32296.01	29687.13	13197.08	24063.01	33268.06	20855.86	9713.82	10963.69	7254.44	14060.86	2695.52	3894.68	6817.27	6515.44	1237.53	5401.88	2897.49	13220.33	12202.42	9019.42	12135.77	7586.47	2593.65	2661.21	5074.46	2214.89	8147.93	10746.25	7180.40	2469.94	1545.39	2240.90	2384.59	756.65	717.28	2182.18	2292.44	4012.20	1123.75	1764.99	493.40	860.96	610.88	448.04
751			177431.67	4660422.00	174440.50	18059.70	11195.85	15197.04	13818.05	8036.74	19942.77	8676.50	6838.33	4583.16	8342.32	25738.78	30144.26	10549.12	4429.84	3711.60	7698.93	2931.21	4911.46	9937.35	5655.05	2813.88	7446.76	10756.85	6904.84	5429.48	3733.41	5030.64	5031.44	2797.13	2833.69	1864.96	1134.78	1461.71	1722.96	2369.25	2569.45	1022.61	1340.07	1562.94	1264.89	1511.57	877.37	1615.83	888.02
752			1483281.12	10807342.00	546139.68	90995.97	42864.94	31401.04	27121.12	20004.07	13586.79	17579.12	16017.68	8557.43	11068.29	13767.34	10200.70	11462.60	15732.91	14854.66	6999.00	8932.40	4850.07	5769.80	6163.81	4625.51	7205.28	6473.72	16667.04	9903.42	4668.06	2788.24	5998.39	9083.27	13631.03	8008.81	5930.46	3153.10	6409.04	4633.50	3831.93	5984.56	4275.67	3876.23	3930.63	1060.37	1100.05	1525.24	1909.03
753			502121.93	1983238.87	121701.00	9837.02	9071.51	7985.43	9347.96	12359.08	10417.41	3567.53	1724.85	1528.73	3371.25	8365.28	4358.27	1636.07	1814.20	2466.46	1877.91	3766.30	2609.40	3973.02	1959.03	1243.28	4317.30	3503.46	2109.43	1079.44	2725.41	1798.78	2314.50	2168.91	2465.49	957.08	403.73	808.21	1527.20	1694.56	2146.51	1302.64	2016.54	2268.63	502.11	678.59	351.65	709.74	1355.05
754			1037072.06	7853223.00	412830.06	27450.59	35839.15	11462.45	9305.71	12341.72	17732.84	10808.93	10033.81	4413.58	3632.00	2666.60	6438.37	2394.25	2830.77	2679.98	3904.10	3946.65	3087.25	6779.95	10645.12	5899.70	4541.95	3118.21	2443.99	2421.33	3211.64	4124.79	2636.43	1097.65	1675.58	2615.48	1426.76	1883.57	1666.42	1120.95	452.24	1640.80	3303.01	1463.99	1369.89	725.38	493.76	747.19	1269.82
755			355033.43	2394988.25	121382.89	27087.34	13394.11	16200.15	20113.21	32609.52	15636.70	10799.23	8688.63	7923.80	3073.30	6029.92	7258.49	5919.48	6279.35	5390.22	3651.44	7781.45	4226.03	4781.57	7406.94	5076.48	3653.24	4482.10	3884.86	3520.58	1896.64	2219.69	3886.10	1023.29	2252.23	2717.93	3096.59	1475.55	823.00	1829.92	828.44	1064.95	1053.19	523.62	1104.23	1012.50	809.32	424.02	456.91
756			1529528.37	2795980.25	342802.59	83548.11	46146.25	41540.67	19242.40	19492.93	14794.81	6801.88	1828.93	1794.28	2037.27	2195.64	1295.04	1090.71	641.54	843.98	1353.60	1402.29	715.29	957.38	912.44	613.32	772.66	524.99	440.65	595.68	467.30	251.07	486.87	628.78	1273.89	796.05	335.47	297.88	200.59	213.95	444.64	427.30	378.77	686.03	556.93	208.09	458.40	515.51	339.89
757			137510.21	706940.81	67654.25	45074.67	19543.68	18163.19	10356.09	8806.80	6389.11	5482.74	11554.70	13299.25	8019.66	7523.57	10583.09	18199.68	13337.16	7740.79	16531.80	12165.00	5376.66	4609.19	3321.52	6898.28	10273.23	1912.47	2386.13	1774.19	4858.08	5721.16	3820.02	3164.52	1341.28	1254.99	2102.59	2251.59	1649.35	3490.31	1770.65	1983.65	1301.22	885.97	1111.67	1430.03	1971.43	1859.28	629.34
758			458190.43	4094993.00	363260.31	44348.64	38473.49	30173.73	55350.05	26407.24	21666.73	16075.26	31086.16	33534.70	14194.61	21950.33	11362.18	15768.96	12968.47	22978.77	6675.49	7865.70	9576.20	6374.00	7588.90	6065.91	12150.72	15243.03	8662.20	3598.86	5475.50	5799.51	5909.80	5175.55	5209.20	4447.08	2988.82	2119.61	3377.32	1603.05	4119.27	4982.51	1026.97	2327.21	2049.09	1513.08	3983.48	2086.86	2498.44
759			3751927.50	10010909.00	622056.50	29864.81	6780.99	10460.15	14377.65	13208.16	9385.25	7961.63	4120.23	3779.23	8589.86	14566.07	10921.90	3474.24	2030.15	6158.17	4859.29	3983.18	2373.25	4108.00	4803.00	1906.80	3925.41	1002.01	2800.61	2533.15	1467.42	1687.31	1087.70	2391.57	1143.64	2615.10	4249.48	3381.15	929.69	998.99	2775.54	1408.22	581.41	1886.93	2140.23	943.42	949.77	1692.18	723.97
760			388086.62	1077082.00	75075.30	9880.62	26057.62	11730.25	10414.34	11699.86	14237.17	4267.14	2627.51	4480.66	4670.90	3345.06	2254.95	2412.04	2273.59	2131.98	1946.41	4520.27	5164.65	2355.10	1597.21	2270.00	2045.64	1786.07	2817.72	1357.10	833.46	1482.50	1607.30	919.96	1645.64	1749.79	1068.46	494.88	545.50	1151.11	842.42	888.56	712.95	203.40	508.34	531.96	510.70	411.31	358.09
761			921336.37	5179144.50	241633.00	16639.19	14607.39	10935.03	12858.95	22158.51	26739.34	13216.61	14826.08	6725.00	15226.03	8317.81	7514.62	5524.25	7262.75	7599.22	6594.65	4801.50	7123.66	5745.39	8908.74	6995.09	5253.54	3053.32	4916.80	3649.57	1517.65	3209.66	2899.51	3782.08	1823.82	2482.68	1162.69	1310.85	1674.92	2158.02	2467.23	1182.33	1201.01	1147.61	2037.33	1128.02	1113.59	1265.68	424.24
762			563576.56	8663975.00	389971.25	44438.85	11174.86	15528.56	18945.73	11666.80	23384.43	13724.76	14383.03	19349.89	10149.94	6948.83	7532.28	4526.12	14887.60	8860.36	11741.68	8436.16	6386.40	3268.50	4600.49	3813.24	6439.92	9437.60	4004.50	8218.58	17325.18	9012.02	3336.27	4286.38	2299.32	4167.82	2742.00	316.84	779.38	646.06	1104.76	1137.08	1197.97	1552.49	1747.67	2056.78	463.69	1051.07	599.57
763			880053.62	5409246.50	136373.85	16737.54	18040.24	12227.71	6258.96	10793.23	11797.78	12604.96	6649.73	6472.08	4999.31	7086.33	4677.16	8535.59	2351.65	2651.11	3870.94	3760.82	4694.67	2230.95	1944.87	1495.30	2500.00	3520.40	839.20	1635.50	1935.06	1358.87	1959.55	2425.49	2650.04	2532.24	4112.90	1920.02	3060.03	1522.92	1288.79	577.75	1684.04	861.69	740.40	736.39	729.19	549.41	726.00
764			87463.81	969540.68	34249.82	7536.55	3755.68	4488.20	5309.47	2876.12	4586.54	5740.24	2131.63	1763.97	2219.79	5080.52	4709.60	2829.83	4449.76	3835.59	1629.73	1774.89	3813.97	4794.74	1690.75	2559.30	3059.46	1550.92	1863.78	982.54	786.27	1463.17	1395.29	1791.46	2129.42	2002.75	601.11	854.52	1151.87	832.35	1198.48	850.44	617.10	927.92	740.18	901.17	349.20	590.97	890.12
765			584812.18	1643118.87	95653.85	11394.44	12834.86	8397.73	4416.50	10728.62	5626.38	5689.19	6090.22	1965.49	2572.25	3476.00	3343.88	2892.42	5378.70	4078.05	3438.73	2072.09	2663.26	2171.12	2338.72	2595.73	3169.01	3311.87	2261.50	841.14	2755.15	1968.65	695.82	3202.18	3817.64	1416.21	580.28	978.01	1651.76	1427.71	509.03	1171.45	1238.34	1724.69	1784.11	898.89	753.06	541.91	482.80
766			253793.53	2189799.00	97781.48	15610.75	23787.30	19229.04	9553.99	7953.27	5726.89	8600.45	4162.56	11481.50	20961.23	5105.42	2311.89	6762.91	8614.67	11237.51	15108.91	2174.30	1186.63	882.77	3444.39	1813.77	1793.90	3073.14	5532.41	5563.55	3981.92	3060.85	3064.35	4255.53	1565.20	1403.50	593.03	327.67	2375.50	2351.22	718.93	556.28	568.68	672.56	1028.17	1019.26	645.26	282.89	475.21
767			1159662.00	2788862.00	224280.95	11984.43	22519.44	17947.40	9509.38	11103.23	6788.03	7995.59	7937.72	6262.39	3403.43	2346.24	4737.04	6724.21	3814.38	4792.92	4324.84	4434.40	6551.08	3730.08	2427.01	2734.35	2487.01	3249.17	3027.75	4432.88	2657.61	4230.04	2148.01	1478.88	1382.62	560.82	935.60	1076.42	884.99	1905.85	1909.65	1023.22	861.02	548.75	1002.83	830.45	587.66	1457.53	1307.35
768			283123.34	1249154.62	80824.40	29067.07	13884.86	8404.84	18771.08	25439.23	26011.72	11742.82	13731.92	4364.17	14199.97	4233.96	9350.54	15562.32	7621.25	2851.95	7320.77	12845.63	5167.66	5675.55	8135.39	4411.12	5465.48	2425.06	4169.01	3056.36	4074.38	4899.84	4426.73	2515.84	5335.85	4124.04	2219.52	1393.42	3827.73	2705.73	2648.89	2657.11	2911.84	1243.45	686.34	876.42	463.60	820.28	247.75
769			540128.75	2144383.00	238937.96	22086.00	15359.90	25994.74	23614.23	21690.55	9928.98	3929.52	4462.26	7942.25	8019.64	8776.13	9900.72	4025.03	3283.28	3224.89	4985.29	8582.78	11168.15	6127.40	2949.70	883.75	7784.72	7827.51	5286.92	3965.55	4771.50	1170.65	3812.86	3379.20	2241.05	4041.05	2601.35	4277.72	3797.32	1695.19	1312.21	830.74	2192.42	985.04	1607.28	1745.14	1875.85	1417.83	875.88
770			1457316.37	2493107.00	116017.54	34126.14	8659.20	10331.05	10671.47	11756.14	18258.35	4089.18	1392.86	7133.71	6414.73	6212.70	4343.83	7573.91	2719.82	4545.30	2943.58	3427.39	4361.36	3342.28	2056.65	1315.41	1882.72	666.93	1384.90	684.00	578.75	1259.75	2524.28	2225.73	3569.65	2025.64	1132.27	1236.30	2212.75	1867.90	1015.66	1386.42	1019.09	647.28	355.39	1159.58	734.85	725.36	660.96
771			385873.81	3737217.50	206214.76	12915.34	12111.08	13140.22	8340.64	10971.12	3992.37	4903.52	4771.85	5133.30	6527.13	5219.37	1360.05	731.48	2060.03	3236.13	2115.22	2227.51	1569.32	2164.64	3674.40	1839.13	2237.63	2121.97	3123.80	2387.24	3256.76	1061.84	1149.04	1399.27	1737.73	811.21	814.15	566.53	412.14	785.36	848.70	1149.93	1191.97	884.50	975.55	433.15	957.72	742.64	225.98
772			3610168.75	6019227.00	312575.09	28439.11	36655.33	27913.27	12071.21	18965.90	8317.00	13544.01	17301.92	19963.59	8066.58	20806.04	17909.98	6138.27	6812.12	11588.59	9468.55	6467.82	9619.14	5684.00	8785.52	5554.63	9272.72	10748.67	10494.48	6531.55	2320.24	3033.43	3163.99	2206.52	3226.85	2323.61	3007.30	2473.16	1324.63	1910.73	1416.19	1488.09	746.42	774.93	1165.71	772.36	814.68	913.49	377.15
773			305835.81	5297976.00	132057.98	11977.77	16406.26	21533.71	27662.46	10515.30	20921.75	4578.79	7623.40	10707.42	14246.41	16637.83	19239.88	6103.34	3670.98	26642.01	20439.27	7435.44	12103.72	2450.45	2062.50	8427.46	9022.19	4270.67	6132.39	4047.72	1958.87	9345.47	10014.33	2033.14	3727.96	4117.80	6064.96	5204.18	11101.50	5348.18	4502.53	5962.84	4016.16	4836.53	8031.46	2527.55	1564.39	2641.67	2172.99
774			524743.62	2200027.00	79900.88	9090.93	11705.96	9701.14	15257.37	15978.74	16239.70	10337.28	7175.91	3799.70	5148.76	1835.69	5158.71	2285.82	1921.82	6254.93	3276.35	4074.93	5696.04	3900.94	8207.41	5267.55	5601.80	3044.33	2037.25	1703.28	1130.19	5008.71	3158.21	1229.95	2646.22	3842.61	3131.02	1437.56	633.97	1299.00	391.83	3483.07	3492.24	2235.12	692.89	603.31	898.51	1151.66	1383.74
775			630233.12	7477705.50	303452.46	48662.75	78361.63	11253.54	14320.38	24216.49	5447.82	30435.23	30326.29	3900.01	19945.93	26355.83	23132.70	14376.03	3767.58	3415.07	6861.21	4019.06	7298.15	5613.00	3198.79	2780.22	3152.19	2061.10	3282.99	3541.56	5079.01	5385.97	6981.09	5379.55	4808.89	4708.95	14106.16	13212.62	3969.98	3482.03	3995.36	2058.97	2067.52	1115.31	494.11	1561.75	2223.70	1504.73	788.21
776			68686.78	1021846.37	35240.21	9906.07	13501.36	4624.62	7396.18	9398.67	9342.33	2905.34	7981.90	3799.07	2870.75	3435.00	2152.93	3086.27	2155.28	3328.40	817.32	1556.39	2756.03	4310.25	3002.54	3683.43	5713.30	5595.54	2633.18	2154.10	2160.14	1959.83	1529.74	1093.97	922.67	1004.13	974.49	1683.23	677.05	628.22	1603.30	1369.43	1420.13	1008.35	849.54	1143.79	1353.12	815.74	369.95
777			5473204.00	16070738.00	2655975.50	54689.45	21867.55	20249.10	12919.31	12908.56	11468.88	6361.97	2222.14	6773.70	4651.32	3726.45	3171.68	7531.00	12649.04	10573.76	7836.78	2664.03	2575.37	5099.65	8706.41	4636.13	3235.31	2051.40	3710.65	5257.35	10929.63	5821.22	1784.95	3677.39	3834.26	4824.90	5436.55	4285.11	3376.67	1581.04	2366.04	1715.08	1107.81	1374.02	3994.71	2277.89	2480.59	2199.20	783.37
778			1112555.75	2877196.75	172493.64	14682.21	10816.10	5881.61	2760.43	3369.93	3936.20	3186.15	3097.87	5170.22	938.16	1551.10	4481.24	1217.45	2206.28	1727.77	1354.26	1287.98	766.01	1504.35	1569.66	1688.39	3305.66	2734.40	978.59	966.18	1993.48	2451.60	1222.62	1183.51	3275.47	2354.77	1713.07	927.08	607.57	773.66	512.34	850.22	1301.99	1298.67	652.74	494.54	606.31	913.43	585.53
779			90217.14	417162.18	61868.95	7185.24	4416.83	2401.00	9433.80	8099.78	4571.35	4153.41	2493.98	1598.11	1842.11	1160.20	2184.27	1499.99	1201.48	1652.20	1406.86	1883.08	4137.02	3018.28	3505.41	3596.92	1544.08	1714.69	2193.99	1019.59	1389.15	853.21	1433.76	788.80	403.13	223.99	512.71	2178.02	1569.72	581.28	885.95	503.26	455.66	747.05	1038.87	1094.28	634.54	274.05	401.32
780			3187980.50	8594127.00	1622766.50	48542.82	46468.44	54207.81	32328.73	48221.31	34535.78	18709.58	11120.26	4382.63	4157.49	2696.11	3633.07	6100.49	14645.49	14750.95	9153.68	4233.37	6024.90	1679.06	1692.85	3777.89	2365.78	2698.50	3611.12	6373.06	3116.06	3595.94	3849.71	2480.62	2051.16	1983.72	1038.27	1390.06	2026.09	3730.32	3568.64	3566.17	1366.84	705.10	1299.84	709.26	1236.00	1436.26	757.45
781			605858.68	3461144.50	137621.51	14058.25	8990.77	17116.41	10882.87	24345.03	19514.93	5776.41	6768.84	3990.66	11026.27	7443.29	8666.16	4443.64	5079.63	5766.72	4503.77	12492.60	7476.61	2930.47	4165.17	3235.59	1452.66	4414.42	2735.51	2911.85	1913.64	2000.39	1314.11	1287.60	1715.79	3695.32	2522.20	2626.47	777.27	1773.08	4495.91	2619.34	2984.51	1009.20	1602.79	1932.52	1585.13	1234.37	642.79
782			615697.25	5973137.00	324093.53	56377.13	16012.60	23381.26	14527.89	18332.57	18995.61	13714.90	11010.43	27564.91	7163.16	7930.42	8690.87	8732.36	14175.65	18072.03	4045.30	4440.35	5182.88	5556.56	9603.59	4710.36	12618.21	7622.36	1529.90	2896.75	5898.76	8814.20	5030.16	4433.98	3798.62	4397.79	3460.57	1511.73	2741.66	2893.51	1869.22	1431.94	1367.20	4522.04	2553.94	1999.43	2893.39	1791.82	785.02
783			749377.18	2972245.50	196282.56	8931.97	6660.84	11028.10	9934.93	9045.44	4513.34	3438.00	4574.60	6004.22	5437.27	7079.62	6147.77	2407.60	2947.13	3833.40	4791.38	6332.62	5547.66	4415.29	3798.98	2216.71	3738.60	4967.58	5067.87	3214.01	2784.15	1781.85	2777.94	3323.92	2915.89	2210.75	3137.20	4353.42	3624.50	1756.18	1599.81	4346.54	4465.99	2540.28	1118.23	1004.09	1535.69	1109.64	681.66
784			260866.29	4037903.75	229366.82	14228.79	22047.70	15801.29	13898.11	7922.79	13003.48	16056.30	10981.05	16835.13	6396.48	5542.21	5176.83	8882.97	11693.14	3974.93	3169.93	4759.86	7370.39	6205.25	4068.30	3442.37	2843.63	2349.03	1448.36	2736.47	2495.95	2178.64	4039.61	2466.64	1680.66	1148.77	3020.44	3074.96	1054.56	1823.07	1211.09	1814.24	743.15	840.95	1003.25	2158.60	1566.81	1388.87	621.19
785			692424.56	4089038.25	169882.93	24775.54	41841.45	18228.45	23386.46	21389.63	23659.15	12278.68	19232.70	6724.61	12245.53	23378.14	14958.39	22356.75	9147.18	8488.92	5859.82	7236.95	5434.87	11136.47	11334.77	4505.35	6018.15	7554.90	4648.13	6391.27	8351.16	6900.60	3063.70	3915.01	7207.82	2697.55	4923.36	8104.00	9218.13	8693.92	6555.65	4445.72	4885.58	6681.99	3578.57	2350.16	2676.55	1611.41	1011.55
786			342048.90	1463254.00	41576.01	10839.42	15761.78	14696.46	12646.38	5206.69	1140.23	5627.50	5897.30	5123.58	3261.11	1654.80	2912.72	1918.56	1993.98	2192.51	1472.36	3017.49	7572.49	5244.84	2254.28	4589.36	3620.02	1023.29	843.80	1539.89	1278.32	1976.17	3443.76	1167.57	1128.19	618.18	1204.70	669.09	955.66	1175.05	1142.26	1076.32	750.87	529.81	557.83	531.70	679.82	805.95	418.08
787			109845.16	2747685.25	68468.17	15321.64	46341.58	19601.97	25920.08	25887.82	46889.42	7634.75	36392.34	35177.30	44586.97	18374.44	13523.51	4314.87	25774.43	20755.18	29525.77	13385.53	24380.93	40759.53	36264.91	16053.09	11775.96	30505.08	34891.91	18209.62	14332.12	12780.58	3243.77	1118.19	3599.36	2531.04	1394.55	9928.62	14805.78	11600.68	8442.07	7397.22	8628.56	9352.29	5378.34	1154.57	2495.76	4095.32	3408.88
788			213684.23	5968519.50	187186.81	21454.59	14666.76	14003.24	20768.11	14745.22	26210.64	17316.56	7351.12	8492.09	9529.68	14594.02	17554.99	13300.87	5377.57	6454.78	5757.38	7186.64	13561.75	10530.16	11941.90	8717.36	9823.37	13608.43	6560.57	5554.30	3856.54	5172.35	5052.24	3858.63	5678.38	6391.94	5480.52	8613.47	3820.86	3637.68	4879.39	4499.85	1154.22	3040.25	2024.54	2016.52	1626.74	742.14	1758.48
789			75755.30	717635.93	66255.94	26345.55	10014.45	5831.10	9128.98	18601.92	15617.07	6344.88	2951.35	3917.42	8256.83	5108.32	3154.75	7492.30	2584.79	2965.72	3170.90	3075.49	1591.54	2078.77	2760.96	3441.64	3504.30	2497.61	1395.10	1319.70	1643.44	1007.27	1112.67	1671.09	3512.37	4789.97	1801.13	899.38	792.89	873.49	1379.35	1034.69	1129.24	1602.68	1024.97	763.00	665.80	952.64	528.42
790			816233.50	7210256.50	182153.93	22434.84	17317.25	16299.86	13548.55	11720.70	13038.99	13510.96	1900.79	7633.20	10607.13	4199.41	4335.32	4688.27	5642.94	5295.79	6029.03	4897.73	6309.38	4610.31	3437.58	1575.74	2057.81	3413.35	2781.24	844.26	2275.86	2378.52	2577.45	2459.35	1404.76	3109.98	3439.54	1799.12	1436.21	2060.84	979.36	837.87	1063.80	2144.84	1935.45	1400.21	872.62	841.80	973.70
791			148582.37	1361253.12	84865.75	16714.43	14629.93	6819.12	10004.85	6256.28	10303.95	9535.51	10455.06	11396.87	8970.64	4647.15	3124.02	6828.05	7320.25	2910.81	2769.42	6840.08	4798.76	3583.37	5725.92	4307.59	4393.50	1777.39	3147.67	3370.16	3346.38	6152.20	4263.22	1104.14	1421.21	2882.87	1934.64	1159.37	1480.49	1231.90	1092.62	898.39	1057.25	916.48	493.94	653.80	693.01	362.09	233.09
792			208121.18	2869099.00	167217.42	17753.01	11827.37	11177.84	7353.26	5558.85	11274.45	6440.40	9434.25	14895.21	11055.03	3914.64	4104.19	2753.09	6640.86	6552.71	3055.28	8085.21	8840.67	6330.38	5672.27	2977.64	1824.47	2523.64	2691.82	4589.15	5069.39	2159.11	1667.05	3085.26	2796.89	2064.49	2453.49	1297.53	1609.84	1105.13	1175.82	1749.28	1432.92	645.97	882.71	1063.11	573.84	648.25	1133.21
793			113623.38	902374.37	37230.32	7329.66	7681.86	8719.52	5073.42	3060.36	3687.09	3380.22	4956.85	5818.38	3120.73	1620.12	2831.97	3009.93	7250.89	6922.52	3043.46	2711.54	4200.99	4551.05	3761.89	2802.89	1746.80	1967.56	1606.40	2102.33	1299.95	2485.64	3286.59	2023.90	2419.58	464.56	1179.74	1506.48	899.87	3133.01	1759.82	609.92	1357.60	1500.41	911.97	870.81	953.90	484.70	1047.29
794			232228.03	3524680.50	140748.42	39449.47	18541.41	41965.95	42767.37	20976.31	15176.51	26399.88	10740.52	14452.77	14699.34	16125.19	18538.18	15647.15	14223.03	11192.69	16194.43	16433.35	10022.65	7464.93	7428.60	8470.20	6745.73	6280.65	5096.59	5291.58	7921.32	1691.23	2291.28	3332.22	6662.04	9988.89	6107.58	3843.26	5007.37	2398.94	5909.06	4076.09	4839.90	2667.50	2140.57	1477.32	1733.53	1334.42	1224.18
795			7647188.00	16264816.00	2541097.00	71620.62	40175.28	38982.12	35902.95	44415.36	19909.72	16693.42	7873.75	9085.61	13937.95	5699.33	6398.61	10991.60	16095.08	25262.44	14682.89	8682.43	8138.69	6585.25	11327.46	2709.37	3574.91	4154.02	4492.36	9701.26	8582.67	6170.28	2363.47	3922.41	2945.72	2904.92	3144.69	1279.51	682.14	611.20	820.66	1562.08	1125.91	4551.36	2911.99	1376.17	2310.57	2797.78	718.08
796			1338508.75	2973170.50	295470.93	30263.28	21084.53	29961.16	28009.56	12462.46	10316.08	7956.99	9224.43	7064.66	10055.40	6864.48	3994.87	6395.35	15868.46	15454.86	13682.60	11200.51	6917.94	4730.22	3242.39	4121.33	2509.74	3384.48	3477.56	2744.40	3361.58	4423.92	1279.12	1287.67	2845.54	3426.09	2917.75	2103.54	2844.72	3906.11	859.62	2286.73	1818.92	1605.62	1860.14	766.83	1363.39	847.16	850.48
797			434646.06	4199749.00	163527.96	9474.21	18154.50	15686.63	13042.61	5305.85	11404.17	10024.66	4758.54	3697.94	11672.86	9519.20	4204.01	2560.14	2731.52	8446.56	8528.50	5633.56	3078.17	1051.43	1849.09	2206.19	2649.36	4345.64	5983.06	3531.09	3696.77	1545.19	880.23	1513.65	1962.90	1633.39	1526.05	3344.36	2080.57	2432.30	2475.77	1047.29	1037.68	1024.93	1196.65	1254.30	1113.00	567.35	873.44
798			60903.30	593816.68	33932.76	17485.87	14271.16	11593.53	10966.18	10703.96	17636.12	3477.18	8894.56	10913.94	7919.77	7370.54	1438.51	7108.83	8419.55	2763.69	4401.76	10694.53	6319.31	8318.75	9694.20	1707.14	2523.01	1987.68	5060.13	6240.22	5924.58	4817.08	2726.02	2041.46	2325.36	2289.97	1810.37	1558.72	3352.12	3693.36	3169.05	2067.26	693.09	1887.85	1316.32	1890.25	865.84	1062.47	1515.71
799			552302.62	4061882.50	194717.06	5584.19	8862.52	8398.39	9714.27	14830.80	10797.48	5563.73	3159.32	2132.96	2431.74	1617.10	2066.00	1412.34	931.66	750.67	1494.85	1165.91	1662.58	2119.55	1053.64	2115.41	3044.51	1335.40	1245.23	1228.72	1680.10	1073.26	652.58	1228.05	1283.36	1584.17	880.12	501.36	422.40	997.42	638.39	828.26	887.70	749.92	782.44	1122.25	345.52	220.11	265.27
800			228255.82	3180582.00	175256.57	25732.08	18053.97	16168.56	16933.76	10487.14	9550.96	3950.01	19440.79	9380.65	6754.31	6407.83	4769.97	2932.65	4134.67	5891.13	4143.44	2325.38	2534.54	3416.76	2680.60	3233.71	3832.49	1903.06	2552.45	1377.97	864.74	1332.24	2201.67	2910.80	1698.15	2375.18	2072.66	2230.47	1987.89	2041.36	764.28	1164.69	1664.54	1745.01	809.39	676.33	1488.12	476.97	713.44
801			286425.87	2120235.75	82074.66	24099.02	31496.08	22554.03	15023.47	8043.34	6616.17	11318.01	5664.42	3139.29	8792.84	14902.91	5640.38	3446.50	3934.52	7622.76	5538.08	4936.21	5454.13	3791.26	4599.43	3459.27	3243.90	3211.51	1947.82	1164.06	3250.18	2923.34	1601.92	1370.40	1571.95	1588.97	532.33	482.58	591.22	1612.94	1064.89	1432.18	1033.33	1080.31	1573.64	648.99	370.29	890.62	640.37
802			535059.06	1714024.75	182191.98	27269.59	12821.33	7707.81	13665.89	5460.57	11659.15	3878.70	3031.00	5131.91	2720.75	1758.38	2293.12	2539.41	3679.67	2419.68	1785.84	2266.20	3825.32	4643.60	3399.35	1642.19	1242.99	1989.13	1963.58	693.49	597.26	2484.37	2080.47	1011.68	1031.18	1239.58	1795.52	1905.00	1538.95	794.26	436.22	557.49	491.18	434.40	796.80	732.43	922.81	1392.05	797.07
803			1000435.12	4056282.50	354945.40	41341.91	21207.77	4752.68	14230.54	10602.90	7869.68	8865.99	3556.94	2666.83	1312.23	2739.74	3305.03	2793.07	2962.28	2485.57	4668.72	3748.90	1306.91	2074.58	1579.87	1279.57	2313.40	1634.82	2627.92	1972.83	2010.28	703.27	2458.01	2235.44	989.58	1073.24	1750.81	1604.42	1149.71	2022.66	1863.25	1241.88	825.88	1247.49	462.33	951.29	974.88	1144.45	1015.38
804			273115.00	2995156.25	75175.85	11993.25	12133.47	29958.96	22463.63	10880.38	17702.68	21523.98	16930.79	7796.21	15713.72	18299.65	10412.48	14553.18	9250.03	14771.62	14256.20	11308.90	6624.88	22223.42	34238.50	10044.63	6782.50	7910.91	7525.95	4228.33	2080.62	3638.10	7331.30	5842.86	4835.08	3807.20	6526.74	4985.30	13574.02	12115.67	2114.26	4761.10	990.66	2366.11	2382.85	769.37	2181.70	962.53	1270.09
805			297471.84	6125756.50	154107.42	27906.92	19148.95	32584.98	77951.14	38319.19	15959.91	14093.26	14158.91	20635.80	10515.41	3707.48	3654.57	6123.50	5630.89	12243.46	9751.22	6035.75	11510.93	11106.99	11853.97	4463.38	1350.65	1970.05	8434.37	3642.01	6179.97	3816.44	4347.16	3208.50	2050.91	1995.25	4104.37	1165.83	485.72	746.06	2502.62	1803.16	1838.42	1177.98	900.42	2428.25	3637.99	1272.23	1213.38
806			6606872.50	16315318.00	1110380.62	27375.47	11047.40	8307.03	18290.00	20460.37	39573.20	33680.34	10323.19	16539.58	10430.14	11562.03	10205.87	5767.23	4438.38	4646.96	4134.02	9319.77	11679.44	7317.87	6102.78	2620.69	4523.39	3907.40	1519.41	1697.23	3664.41	1068.27	3828.38	6422.68	3214.62	1117.30	2597.87	1525.84	1635.77	1711.31	1264.85	2953.87	1624.00	2712.28	1436.47	1624.89	1835.30	1433.68	862.85
807			581005.50	5413584.50	307045.50	20349.23	5577.83	20158.73	20448.28	31642.55	20846.87	4709.42	6352.35	4358.50	3322.41	6313.02	1496.90	4487.27	9613.11	4698.94	2425.44	1863.93	3218.37	2614.90	1364.02	1380.67	1510.88	1569.90	1515.66	1197.18	2095.04	1628.99	1084.28	2699.69	2117.64	2040.79	2205.20	2256.25	1210.27	1283.86	978.00	1087.04	453.33	730.35	581.03	739.62	1118.85	1009.35	899.78
808			1510286.00	15311309.00	681080.06	25165.75	37388.22	11104.06	17995.32	9890.31	27940.17	16206.16	10625.68	10663.57	15231.96	13317.62	9405.39	10756.20	10848.78	11798.03	7129.17	3893.46	6313.97	3803.64	4806.75	2142.28	1793.04	10641.00	5924.17	9280.71	8207.01	4586.95	4066.93	3329.58	7288.55	8048.57	2516.27	3030.98	1214.30	2662.24	1688.01	3192.98	985.49	1563.72	2222.64	745.69	1074.67	1239.14	1258.82
809			269408.12	1347921.62	62345.79	17469.49	31626.93	8204.03	16258.62	7100.68	11411.12	16977.37	15459.67	4898.64	9128.83	6293.67	9313.06	6924.33	1645.43	6653.34	5057.19	6488.30	3067.17	6711.25	7667.11	4190.52	3802.18	3260.78	4067.43	1054.35	1584.49	2498.81	1785.52	944.74	1994.33	2368.76	1989.68	1355.15	2160.64	1510.13	1634.64	2025.50	990.80	924.09	1343.56	1059.84	1012.05	700.70	808.07
810			283978.18	8898721.00	429287.25	81299.26	16806.25	9757.80	11305.21	15893.35	8799.65	5890.47	10606.02	12250.52	11285.04	10792.79	3584.98	7387.95	7503.22	5716.62	6936.96	4360.54	7524.32	5390.47	5990.66	3209.63	4686.31	3488.14	3164.96	3160.61	1640.53	1123.12	2193.18	2609.39	3649.58	1627.00	1811.45	1298.01	751.39	818.65	875.86	1022.02	1143.06	830.57	785.18	276.69	1057.75	580.73	354.67
811			98159.80	1065003.00	66896.42	18944.61	17939.14	31008.55	8471.83	11506.61	27742.35	28879.80	23799.52	15205.52	25997.33	15709.86	8790.40	13220.05	3955.39	6218.66	10500.86	6679.17	2056.54	1455.83	3234.00	7248.93	7951.76	6249.80	4133.35	1587.98	2856.48	4241.25	5137.74	1810.02	2522.70	2709.05	3950.32	4650.91	538.44	3135.41	1692.48	4298.32	4473.88	2367.95	1951.17	1846.87	1298.39	674.29	932.57
812			747024.25	9380825.00	576492.37	34103.37	30037.60	16909.39	11431.13	17446.51	15298.55	14210.56	13048.30	10176.77	3826.79	5613.85	9123.39	8034.20	6961.73	8463.26	7699.01	4963.62	3890.55	3766.89	3378.90	3053.30	4759.58	2451.98	1481.02	4980.40	2945.82	3290.38	3962.08	3199.22	3448.52	3821.95	4475.70	3350.86	1499.24	1745.75	1374.77	967.58	1778.01	2732.81	2486.29	1203.61	3785.13	1500.95	969.45
813			581751.93	3698667.00	225762.62	52438.94	69306.28	13647.83	15705.53	9263.02	5650.05	9177.83	7433.09	7585.63	7461.43	16775.18	10407.71	2728.23	2916.67	5995.53	3871.48	6993.63	13237.97	3484.27	2451.49	6098.67	8787.92	1924.27	2364.84	1847.32	1512.38	1965.24	1739.51	3251.98	3282.50	1069.77	1824.90	1482.34	1634.41	1431.46	1324.63	1563.32	1177.04	1160.96	728.26	1599.44	1549.32	942.18	871.75
814			115190.76	475582.43	60125.16	22891.70	15156.78	6611.45	7966.31	11436.34	19041.16	12232.11	8977.08	6293.62	8533.89	14141.91	4813.37	8490.90	6421.37	1875.12	5519.52	4743.33	5229.17	1779.92	1112.41	3599.51	2189.26	3339.33	2207.41	1901.67	1284.70	4132.12	2265.05	667.68	1218.83	3181.03	2160.40	1761.32	2118.84	2042.39	1287.23	1259.70	1786.99	1662.01	852.98	489.91	943.93	1705.00	1196.72
815			195090.71	3453606.25	120042.31	41615.70	39734.14	29758.26	13388.99	18522.75	6594.51	22481.22	22112.34	16108.76	6535.15	10891.79	26731.51	10677.82	4631.90	7725.72	5042.65	4236.18	5522.18	5613.48	5090.03	2666.05	6585.55	4584.10	7901.45	18910.90	15144.49	4120.74	4834.36	5341.43	6682.12	7586.92	6644.99	2581.16	1359.83	4030.00	1218.30	3453.81	4395.02	1722.71	3364.86	745.08	698.18	574.17	686.87
816			696719.87	2734957.50	410950.34	75042.53	40561.30	26347.84	13798.87	12096.29	16853.45	7743.47	1564.71	2991.54	3815.58	7081.67	12077.90	5227.11	9254.94	9471.10	1683.28	1881.32	4200.98	11306.43	21320.13	4648.87	3028.41	3792.15	2737.38	3274.79	4497.59	3715.15	1731.81	4524.40	4844.61	2059.63	2510.04	3758.97	2833.35	1250.34	1485.77	874.98	867.56	523.72	2037.85	2080.73	1102.39	994.58	704.54
817			761524.93	6465819.50	363616.50	20707.91	23474.60	21682.66	9261.91	14362.65	20528.69	22043.35	12662.36	4975.94	3428.32	5095.22	4973.75	5295.12	8583.77	7019.99	8274.42	4265.47	3832.75	7499.02	5421.83	2602.14	1992.49	2661.31	3283.30	4771.96	2147.31	2846.05	2093.34	1833.58	3191.42	4490.37	1612.10	1215.47	1553.10	2134.76	2074.31	2490.03	910.00	2303.14	2618.94	2658.67	5183.10	1984.36	1189.08
818			331119.96	1785460.75	89331.78	17718.97	4625.10	5711.82	9290.17	7020.12	6253.06	4003.61	3851.86	7764.12	7634.54	2669.15	6866.76	5246.11	4808.43	3820.87	1651.08	1781.04	2969.87	1262.11	2415.47	2685.89	3009.23	2761.30	2781.47	1866.77	1778.17	1503.01	837.51	1015.43	793.17	1824.98	2095.66	1093.63	1019.88	495.66	893.09	735.80	641.90	836.86	1049.38	1240.34	495.62	484.55	425.22
819			530511.62	4678021.00	107177.38	14248.54	3394.69	15636.30	12636.77	17862.13	15542.86	10895.42	14356.77	8137.44	14271.35	19312.41	19139.50	4957.80	4118.75	4181.82	5158.25	5804.52	4960.99	8767.31	4250.38	6910.41	19236.87	5678.41	2834.42	2445.23	2892.19	7463.94	9965.78	2894.03	2226.54	4272.44	5955.20	3316.51	1173.18	1577.58	2234.33	1871.49	1136.84	1198.25	1121.37	342.74	577.92	737.29	1008.66
820			1911412.12	3541526.50	360352.56	139076.54	40886.36	27502.42	20293.31	14184.29	17739.96	19152.35	6775.58	5168.11	8651.93	6715.81	9651.97	7331.71	8487.59	7707.92	4047.08	2170.60	3881.73	4522.11	5097.19	3456.45	3715.32	2961.74	3559.79	1394.93	2851.58	2787.41	2765.98	1417.81	2873.64	2923.32	1687.84	1057.10	1868.18	2522.14	1720.11	2854.65	1904.41	1001.53	637.81	994.08	1244.90	426.92	1107.73
821			8905452.00	27732554.00	6648444.00	83455.03	7452.88	7073.93	5261.43	8248.29	2894.61	6066.29	8911.37	7051.89	10167.68	12539.74	4600.55	9285.73	7316.81	3446.99	4559.78	5839.50	2956.61	4573.19	3775.55	3278.42	4617.16	3277.40	1545.81	2134.17	2166.15	775.55	1494.83	1763.77	2354.63	1687.39	1728.18	753.20	2000.13	3167.82	1154.87	976.05	972.46	1035.66	630.03	1567.06	1849.51	862.42	952.62
822			422041.18	5549976.50	101338.25	21535.02	73009.65	55885.69	16893.09	39420.15	16478.30	13870.42	42050.43	37195.78	9067.42	8386.78	22056.02	19535.90	23401.12	12137.64	18069.59	14906.31	11902.60	13016.30	25628.81	9344.73	11119.88	5833.35	11634.08	14204.58	10562.32	11207.70	6946.58	5434.57	7536.74	15787.81	9429.24	4554.58	4005.74	4853.25	6726.50	4168.31	3505.25	4080.90	2626.34	1545.85	5390.75	5719.70	3276.20
823			297578.15	3085195.75	69485.72	4938.67	8360.45	7114.36	5714.16	7261.91	5174.81	1878.07	7855.01	9946.39	10231.16	5421.91	3605.22	4569.21	1979.12	2223.02	3090.11	3061.90	668.71	4004.25	2611.32	3270.74	4076.45	1309.37	821.08	1197.58	1926.80	2115.81	2503.52	1697.24	1215.59	608.88	1594.24	445.85	980.15	1477.70	980.86	912.45	1039.68	696.97	809.51	592.76	1121.75	758.22	321.70
824			1176396.00	8391673.00	529853.06	28829.83	16828.77	7876.94	18496.65	9331.85	8801.21	3241.54	7076.40	1666.30	8427.90	10475.55	5174.12	7159.30	3871.66	2133.97	6997.22	5796.75	6838.10	5897.30	4532.28	4444.48	5316.99	5495.97	5624.23	2815.33	1543.76	3112.00	1931.62	1277.85	2109.02	1811.91	1236.21	1206.56	1654.83	2012.41	3190.48	2026.07	1297.29	455.23	565.33	565.44	709.19	700.33	808.20
825			483952.71	1337350.50	111627.64	11474.72	4094.17	3221.18	7870.75	5897.44	6313.78	1966.81	2695.34	2979.77	3024.87	2995.49	2578.79	1346.47	3139.82	2615.51	2015.11	2719.34	2740.18	1312.86	1291.74	2084.55	1007.19	2002.72	1000.27	3157.71	5828.77	4718.44	3111.85	2928.79	2564.35	1176.06	1845.39	1184.05	371.86	885.14	1239.40	838.54	1086.27	836.87	744.76	753.69	823.23	566.92	497.97
826			115517.02	1928924.87	68462.28	16871.46	17989.84	19974.56	23092.16	9966.12	9808.57	6548.06	6591.10	6199.74	7011.71	9389.25	7184.98	7077.93	2850.07	6709.41	8760.37	5161.91	2588.77	1910.83	5051.47	6104.78	4540.23	4741.87	4642.96	4187.49	4014.39	4506.78	3078.66	2225.84	2044.34	2486.09	2082.15	2310.53	1810.38	1491.62	2063.94	1947.61	1566.58	2290.06	1589.69	874.89	659.60	882.99	1789.21
827			1381936.25	2397448.75	228760.06	16533.35	14949.12	20301.43	25638.60	18487.82	12042.89	2287.83	1450.87	5792.17	5639.89	3378.69	2297.42	2995.86	3649.34	5730.71	3225.01	2402.71	1573.81	780.12	1096.94	2085.78	2650.50	1176.24	1376.33	1938.15	1817.40	973.41	1586.63	1301.27	1954.64	1197.86	548.05	894.73	1247.21	589.74	734.34	590.49	658.37	515.49	435.58	568.27	363.81	460.93	391.81
828			730436.62	4447739.50	159062.96	11188.98	6401.97	4691.66	10816.50	11527.27	8333.61	3791.74	4700.24	6611.43	4188.22	3820.51	6328.89	4113.48	4047.31	5788.41	7328.43	10103.03	8258.23	7619.12	2860.87	5273.43	4800.17	2114.79	2812.33	2181.12	3304.00	1450.12	1135.02	2353.50	1910.50	2044.80	1969.71	1496.83	1975.16	1502.37	1228.69	1006.59	2196.30	1923.94	2299.68	935.27	654.77	693.48	924.02
829			109822.38	4301518.00	106448.74	19507.00	14538.03	11370.20	7746.72	8853.60	11182.89	5386.26	4303.69	11307.29	18435.93	3128.94	3250.41	1828.26	1750.95	5656.91	7881.43	6028.73	1746.42	3032.23	1593.24	1119.37	3218.70	1389.63	2774.29	1339.11	2730.21	1516.29	747.35	743.28	898.55	2329.51	964.39	1648.23	975.62	910.05	826.39	2161.50	1800.99	415.80	341.18	737.68	459.16	1007.81	1300.75
830			470322.87	1972983.87	91279.98	16110.35	12055.89	7241.22	8061.08	24131.91	21232.27	23076.87	6672.31	11582.91	5181.45	11748.23	17473.09	7207.43	6616.49	7185.33	9190.97	7344.05	2206.65	5555.92	7300.90	2963.55	2143.58	2919.84	1843.21	2900.66	4013.63	3473.17	4242.07	3709.45	3194.29	2398.44	1965.87	1101.79	1453.88	1867.51	1845.06	1452.92	1738.57	1111.75	683.50	852.60	765.05	989.19	446.41
831			1399040.12	8722512.00	577975.81	65259.47	22520.45	6560.14	12538.79	11106.48	13335.43	10026.04	10258.08	14172.37	14881.37	3232.99	8542.60	11205.91	8686.09	5305.18	4933.32	5315.28	5791.68	7478.76	4688.10	2001.19	2170.98	5034.30	6066.17	6981.05	4468.35	4237.10	5340.47	8706.24	4566.80	3797.27	3868.06	3430.23	1436.31	1931.69	1613.70	2017.31	2400.55	1296.97	2288.96	1285.50	1671.81	2501.16	5427.47
832			421325.12	6257476.00	137953.64	9094.05	4882.89	9352.07	18528.01	13971.20	15983.68	5218.07	8519.09	6096.85	4994.58	5747.64	6921.51	5113.51	5289.01	3051.30	4058.55	2685.66	6430.12	2340.45	7213.46	2336.76	1356.44	1343.08	2593.22	2120.44	4180.92	3030.63	2543.07	1618.92	429.71	3449.46	2820.95	1776.83	1321.77	502.62	1928.69	879.49	1480.51	1005.20	1129.91	753.84	355.48	228.35	550.81
833			51763.90	494324.40	23773.12	19132.90	14436.66	12108.10	5762.25	4385.70	6090.08	8614.79	3843.23	2424.86	2690.01	5619.35	6658.12	4113.46	3083.49	3685.24	1638.27	1337.21	2657.77	1674.66	1874.28	1624.33	1458.34	1217.55	1029.80	1286.22	2638.14	1649.75	2898.58	1405.01	725.47	1206.53	979.16	770.96	1207.33	1762.50	1308.43	2864.37	2545.96	2168.42	1626.78	848.49	897.01	873.93	309.10
834			746742.18	1166825.25	109108.96	6998.78	18517.28	36697.15	30735.08	18365.08	6963.09	7759.36	3863.24	6779.06	12736.46	9265.83	7121.66	14645.89	12296.16	7571.85	9411.86	12450.83	6283.81	11702.21	7280.85	4016.28	4629.66	5279.30	5006.21	6885.44	3924.36	3446.45	5735.21	5079.04	2637.04	2738.40	1557.12	3058.50	3953.89	5091.56	2510.17	2715.29	3615.41	2909.26	2549.61	2048.98	1457.46	597.23	1000.52
835			778397.68	10827509.00	337800.68	20405.48	6314.76	42968.89	22737.67	97663.97	70385.29	152390.07	72461.10	61479.50	92966.14	179705.60	60917.74	43375.17	35850.72	25709.14	36957.19	99767.85	46116.65	20045.80	35765.83	13126.66	42176.05	14334.39	10497.82	20529.17	35367.95	10802.54	3876.66	1480.94	11078.22	11814.97	8572.00	2345.62	4868.04	18046.09	9708.95	5351.16	2617.73	7918.90	2669.37	8561.93	9276.00	1800.93	1934.55
836			69981.05	1199854.25	55135.01	13983.60	21627.22	11496.75	18140.25	21201.82	28774.34	30710.49	23099.85	24363.34	35038.60	25267.62	12072.18	13997.75	11694.07	12335.21	17410.51	33655.16	41631.54	44410.60	15633.79	11700.10	14986.94	23347.89	9970.52	9741.02	8868.48	6743.40	8062.71	9580.90	20551.41	16830.85	11217.50	9008.25	3266.78	1773.77	5322.66	6493.57	10209.70	11409.96	8192.46	2656.76	1745.11	1046.92	2618.41
837			261631.17	1786873.50	57345.18	18134.85	15941.67	23078.98	12131.39	20191.11	16426.04	5902.82	2632.36	4770.74	6186.95	8204.67	6411.93	6065.37	5803.41	9101.33	6127.81	4553.81	5705.85	8019.90	6844.69	5092.24	4285.50	2397.56	2927.88	2521.21	3586.29	3321.55	2717.46	1824.56	1593.71	2017.98	1193.69	1001.97	1778.56	943.52	843.78	791.10	596.25	425.05	283.24	632.03	1237.38	1116.86	972.35
838			622619.68	1909267.50	122107.53	13691.82	14088.81	14258.75	17523.69	11839.21	11046.28	12100.92	9453.00	7414.42	9767.35	11825.43	5294.27	2108.07	5559.43	14786.34	12782.95	3662.61	3015.17	2485.59	2974.51	5891.32	4610.90	2559.15	2197.22	2997.22	1532.13	1356.25	3206.06	1035.26	2121.41	1713.71	629.26	1024.39	782.12	1135.20	1144.80	338.93	596.12	896.99	893.24	1296.32	316.82	413.16	802.22
839			539335.68	2850122.25	153016.46	17236.52	13605.39	12293.26	8548.29	5208.12	3142.23	4302.49	4403.43	4349.12	2963.12	4040.39	4893.23	4397.18	7401.38	3918.92	2076.42	1740.87	3184.26	2703.81	2782.08	1880.12	3006.46	2487.86	2589.76	4961.25	2474.77	3910.74	592.12	1006.07	1913.85	2436.25	2063.34	1743.07	1729.29	870.82	672.01	960.44	407.15	453.51	994.28	678.85	507.04	1223.15	1316.34
840			3414307.00	12932836.00	730571.62	13798.62	11608.31	14208.09	9065.92	10160.85	5612.82	4115.82	8398.59	6136.15	8546.36	4642.41	2932.36	3719.36	3372.87	5865.13	7759.10	7583.00	5786.56	3764.69	4159.10	3038.60	3240.57	2288.96	1975.66	2437.21	2738.04	3433.45	3068.96	3961.48	5561.83	2757.97	4283.49	3397.57	2634.75	4000.25	1614.31	2360.38	4841.74	2466.80	2725.77	3028.33	1689.42	2206.82	1439.86
841			1601509.62	7727932.00	2553962.75	97926.95	21997.15	13534.36	25067.22	11488.87	13109.54	13703.47	4306.22	4069.26	8187.74	5507.84	5096.91	6554.09	4955.32	4484.27	3712.30	3237.45	3216.57	3189.27	3603.88	5448.55	1691.34	3096.22	878.78	2057.83	2965.89	2593.70	2146.86	2640.70	2647.53	2538.81	1418.22	864.18	1052.38	1930.20	1602.14	1210.66	1202.39	1287.88	597.91	755.69	804.89	433.90	612.29
842			57110.94	256194.82	18550.97	11894.04	14294.42	7200.35	12168.54	9954.25	9387.14	9124.03	9825.21	3850.14	9610.25	8729.36	2177.26	1976.57	1456.37	1618.86	2736.96	4791.68	1120.45	2271.62	3106.32	1486.58	1560.38	3933.90	2780.23	3874.95	1938.91	1373.02	2059.79	2106.21	1503.37	1652.84	2258.35	851.48	1917.16	1171.16	902.13	786.98	612.14	932.10	706.27	769.88	956.57	930.40	814.86
843			685071.00	9441275.00	345585.87	27112.68	16972.46	25253.34	9178.86	13971.78	4561.80	12558.59	6925.95	6525.43	7527.25	3030.92	11702.59	5304.05	2283.13	3922.99	1645.31	1306.59	3438.61	7664.56	4685.15	3186.47	2017.94	1874.90	1477.98	1216.97	834.15	1892.15	871.77	1286.49	1494.42	433.60	1115.21	1398.72	561.53	2912.06	1021.57	1017.80	1094.90	1268.81	1240.37	576.64	1765.09	900.93	417.47
844			222137.06	1198593.87	31584.87	44277.26	12752.08	5438.38	10335.51	9548.84	15834.56	14125.83	6094.84	1884.63	3550.38	3083.57	6286.87	5190.00	8825.74	14304.53	20675.70	10472.53	13945.56	7287.49	6103.62	2456.37	5559.24	5223.09	4500.02	4971.37	4295.27	6169.09	4216.00	1943.45	2450.89	2378.93	4805.56	2798.30	1366.84	1241.50	2232.29	2693.00	1246.61	1077.83	582.89	3716.42	2745.89	1579.33	2212.84
845			184963.68	2993943.50	134044.51	59144.85	51885.05	50857.33	25540.77	30737.30	30954.70	17390.46	16635.51	9951.91	7552.34	13067.61	13420.24	6684.24	7434.22	3698.87	6843.80	13784.19	4310.24	6520.31	14492.66	28556.87	8793.31	3248.27	4241.28	6734.29	11137.46	6679.21	4763.40	1626.14	4507.87	7482.27	4502.86	5602.37	2958.58	1056.59	1388.06	2146.13	1795.68	1863.42	1264.82	1005.35	3799.13	5272.12	1603.97
846			867515.00	1353462.75	106117.57	8445.54	14949.79	15206.73	7011.41	10238.20	13329.27	9223.77	4690.85	2498.97	3075.24	5263.83	3593.85	4794.95	4177.89	1625.92	1629.96	1872.19	3363.33	4816.29	4531.31	1750.44	2595.03	2128.28	2302.29	1916.20	1354.44	1122.20	3830.60	2765.49	2674.83	1482.24	1207.94	828.48	1546.68	645.31	299.34	872.68	695.79	824.93	1248.19	1098.69	1250.01	918.92	859.90
847			2491371.50	10010689.00	922154.43	36436.44	22656.86	4973.40	12021.74	16711.27	10061.80	21542.81	18689.23	13516.51	9469.31	9099.30	12846.22	16734.11	14972.76	8298.72	2530.87	8268.84	6570.57	7340.03	3828.02	6671.12	2135.29	2499.83	3627.71	6063.53	1896.67	2776.73	4050.28	3421.02	4007.99	5368.05	3315.94	3222.41	3015.97	2445.32	1905.20	1675.94	1644.69	3009.52	1284.23	1034.57	1625.49	1777.01	2490.72
848			175761.57	567076.87	72834.05	14557.00	6007.51	4511.92	4409.24	8186.66	6170.36	7774.70	7663.10	4618.22	1727.92	3885.26	8275.94	16470.08	17315.65	6753.25	2701.73	12335.26	17164.30	14858.01	6390.03	1729.15	2273.10	2362.45	2292.62	1662.93	2298.40	2254.22	1617.37	1409.59	1329.81	2713.92	1446.84	982.14	918.90	2623.11	3811.75	1979.23	830.29	599.92	1047.17	2659.42	2300.99	1002.39	891.72
849			559027.87	3871675.25	334773.46	38884.05	23485.63	18288.29	9247.99	24820.48	29266.94	8335.71	4496.36	3935.91	4459.88	9917.77	13711.64	4803.70	11553.34	9702.83	3675.53	5664.69	4622.95	5117.76	3810.59	3690.66	1026.71	3254.19	6570.16	9231.86	2791.45	3469.31	5113.30	3447.63	3260.57	3284.30	3775.47	8027.61	8712.00	856.63	3254.93	1465.96	2074.67	1784.44	971.76	840.88	2036.92	2496.36	1561.79
850			86891.85	3699473.50	117718.86	39572.87	17016.22	28976.01	15643.96	28113.11	10416.81	14138.20	5012.39	3403.36	9918.44	6074.16	4440.67	4298.61	7759.26	5768.51	7207.24	4510.65	5988.77	5187.44	6497.73	4813.18	5595.43	4676.88	2922.92	1866.27	4417.88	2801.89	1857.72	2915.20	2524.37	1936.36	1114.62	2868.65	2102.26	2338.06	1769.79	1970.80	2302.77	1799.78	1262.21	1163.60	1480.85	1591.96	621.29
851			667731.68	2720290.50	126057.46	61038.31	38441.15	18242.94	14624.58	7409.40	9190.09	17478.19	4980.59	9943.47	8562.09	6060.32	4406.45	5655.52	2273.03	5795.98	3564.11	5347.38	7376.07	3975.81	5864.94	7893.84	9226.43	7603.89	3504.99	2587.68	3156.48	3892.02	2293.75	3816.26	3045.49	2755.65	3566.04	5784.11	1637.38	851.01	908.12	2391.79	2200.73	1172.72	1595.26	1032.85	1527.99	4603.33	2971.59
852			157040.67	1573966.75	70805.60	4833.26	3464.00	10115.31	11284.96	15001.68	15981.85	7296.43	7556.29	3224.00	5736.67	4683.53	3640.18	995.67	5859.53	6201.91	1025.62	1906.46	1681.47	4851.16	6166.87	4620.84	2333.64	1189.41	1495.56	2719.97	1601.83	2123.51	1512.86	2527.93	255.42	3269.64	4910.27	1512.98	542.20	2050.68	1301.05	495.15	632.91	763.24	973.51	502.15	744.35	841.28	1219.16
853			109356.51	3845048.00	100251.82	19926.99	20094.17	23272.84	37426.57	20773.24	28762.69	28307.04	29302.71	12123.42	14373.61	13779.36	13544.14	17027.30	9769.84	13729.59	15637.34	17292.43	7927.55	8650.48	11354.20	13581.36	11754.76	8405.63	5440.89	7774.02	7051.73	3950.81	8360.42	8302.27	12724.82	11358.31	9340.10	6656.71	6260.22	4139.38	4474.74	4729.28	4261.61	3049.17	5630.88	3049.95	3307.11	1781.78	1686.88
854			1319461.62	3753160.25	304075.59	33312.51	18886.07	8477.79	7230.52	8930.22	8472.25	2680.00	1662.33	3035.27	3273.77	4627.20	3304.03	1955.24	2464.00	2450.66	2796.44	2530.33	2351.28	2324.58	2329.46	2087.82	1669.12	1544.92	1710.73	879.56	1231.46	863.30	913.71	466.64	533.82	459.31	1136.64	2035.77	1146.72	890.26	913.77	691.33	926.63	889.25	939.54	590.47	569.49	1178.76	327.03
855			3015659.00	10272504.00	536426.06	46263.19	37885.34	33947.12	35572.94	16872.31	15289.57	19113.22	24640.05	13695.96	7763.27	9088.56	11377.97	15198.76	6546.51	13671.31	12662.87	6043.63	16254.87	10223.59	13313.82	18134.63	8314.06	6001.95	5589.76	6288.85	5926.47	8499.02	9371.08	2343.48	1668.90	2550.77	3277.55	5921.97	2465.80	5458.14	4467.35	1275.14	1150.61	1917.35	1783.30	929.84	1220.86	1877.43	1572.19
856			133093.57	572307.37	80921.70	7995.37	11991.21	33409.96	15771.93	7384.50	14008.51	3221.21	6891.26	4353.02	7964.00	15740.42	9947.51	6414.28	3774.40	2425.17	1453.00	2328.97	6675.69	12724.00	4309.39	3042.43	1670.61	4134.21	7709.65	5132.95	14675.06	7963.00	1983.27	2078.11	2966.16	846.07	1784.17	1138.92	1599.56	1786.71	999.55	1655.90	1568.76	1307.88	917.65	1219.33	460.04	704.29	317.54
857			1738447.62	7834264.50	370305.46	34561.57	17085.45	15126.22	17851.27	23454.05	15963.44	12777.91	11397.58	3103.87	3640.80	6916.64	2311.27	5602.28	19347.52	9575.54	5505.28	7550.31	5810.55	3895.05	2729.65	3081.02	5308.06	5054.82	4282.07	2822.61	4696.58	7604.45	6772.03	4445.34	6462.28	2180.40	965.47	2262.13	1931.06	2069.99	3008.88	3196.85	1511.30	1321.33	1064.74	1010.40	2376.58	1492.68	1429.75
858			592921.06	4565421.50	271399.06	33368.25	30928.27	20059.46	12109.18	21545.09	19497.16	11326.79	8672.94	10886.48	14166.27	7655.28	10916.05	3931.55	3338.83	5526.75	3912.79	6702.33	4188.01	5485.01	4922.25	4656.85	2869.92	4351.67	5011.20	3998.10	4966.54	3964.22	3248.64	3420.55	4013.01	4185.09	4213.15	1655.91	2744.77	2005.23	1593.24	1647.08	1585.41	2202.14	2148.21	2143.63	1201.95	978.26	1416.25
859			270019.46	7212028.00	120772.65	22313.94	54798.72	72105.88	37153.73	37235.16	41975.31	9143.92	33305.18	24849.96	13836.82	4636.29	13118.18	17926.00	16339.12	8584.43	14541.57	12214.23	9911.73	11989.44	21804.57	9060.08	8208.12	3907.80	10328.44	13084.27	2907.41	16632.97	14328.69	8905.21	7526.40	7558.62	1846.82	3636.18	3533.05	5090.14	2219.85	2916.29	3080.65	1810.32	2261.34	830.58	1961.09	1540.08	589.41
860			794825.25	9526464.00	252845.98	13775.57	10655.60	8797.01	7378.95	8949.26	8741.54	7564.38	3445.80	5051.54	6806.87	4205.68	2721.65	1497.82	2872.69	2936.77	4579.90	1715.53	2247.05	1463.17	2008.85	1897.86	1588.22	2338.99	2158.45	2217.14	1637.98	1390.49	2462.62	1468.13	1176.55	1148.88	1395.65	1710.43	592.18	959.75	1045.95	759.41	694.53	562.49	769.20	1033.80	515.43	671.03	664.77
861			1628704.12	11564234.00	438457.93	14051.66	25508.20	25915.74	5852.93	25448.01	10759.46	7987.75	4521.54	10140.03	8450.60	8513.83	5827.98	6084.97	7402.05	6881.86	6011.65	4786.20	7393.73	3461.24	4299.01	5214.17	4934.30	4005.87	2189.36	3362.80	3394.30	1872.32	1691.05	1888.46	3413.53	3331.88	2744.72	3939.27	2025.51	2037.63	1659.20	2590.59	1967.97	1571.84	1166.88	1424.10	1954.13	1757.45	904.52
862			248371.48	1387548.12	57675.32	5320.64	5717.73	12284.36	13982.86	20731.76	23710.50	18586.76	8912.07	9866.52	9974.25	8310.48	13934.80	17173.00	30809.75	11743.41	3146.48	1870.80	13383.79	8554.35	5504.21	5179.78	6548.91	6855.12	3262.68	1358.98	1349.98	3254.54	2825.09	1023.10	1632.74	4336.72	1982.14	4077.40	3755.45	3246.44	3314.26	2495.86	4263.07	1100.38	495.20	1386.72	1314.04	1587.51	660.34
863			4420871.50	8189896.50	587365.93	15113.21	5184.42	5725.83	11350.88	4006.09	15382.63	8237.79	5757.73	9768.80	8961.67	8817.95	2829.90	4871.14	3998.19	3545.75	7401.80	7982.99	6452.84	7049.01	3870.71	5075.89	5978.49	2761.52	3731.52	3302.43	2072.77	1735.51	1183.60	2303.24	2253.42	4131.06	2246.05	1612.28	739.99	1243.67	1406.78	707.82	1115.14	2231.41	2163.72	1291.40	1522.16	1154.75	694.69
864			320756.03	5802586.00	123947.67	27395.93	25770.16	23972.91	26423.75	41620.60	35866.90	13284.68	10891.64	23136.44	10241.53	18696.47	14607.36	9722.69	9810.15	12221.52	10021.04	6300.27	9062.85	16122.67	11819.23	3765.04	4176.18	5064.00	4966.56	14220.62	7572.24	6394.27	20575.11	13580.85	5909.45	4083.94	1334.39	1916.89	2732.17	6637.72	5486.06	4474.79	3679.10	5373.77	2440.73	1888.70	2178.37	1121.67	779.02
865			995389.87	5081060.00	275422.87	18734.95	9957.51	10998.99	7388.98	10229.11	9117.00	8279.81	5094.63	6481.47	3036.97	2342.66	5803.25	8193.17	5213.64	1328.09	3432.82	2415.88	5435.93	5029.46	7421.42	4574.69	4216.18	2169.83	2796.87	2765.95	4208.38	2336.25	2730.76	1379.89	1228.49	1907.74	2700.34	3180.60	3113.39	618.73	1239.71	1158.31	3330.69	2040.55	1440.55	570.44	1635.21	1789.10	2276.10
866			132092.81	2391324.00	115178.80	18471.16	16306.67	27924.23	16045.68	4954.05	20129.91	12295.95	10120.08	9066.78	20887.92	11908.60	4073.92	5636.49	6220.11	6064.27	14505.95	7256.31	8301.90	7232.36	4242.56	4951.67	2370.27	3956.36	2933.37	9619.43	9391.67	9152.39	11123.60	8207.72	6281.43	2702.94	1424.25	1824.68	1727.43	2078.34	2118.71	2591.80	1827.16	1454.50	990.77	1719.61	1228.99	921.56	717.42
867			313751.31	4248610.50	69471.06	9025.82	7253.67	14234.71	17677.12	23435.81	6065.01	4932.99	2414.43	8348.37	4544.80	9302.07	6061.40	5010.16	1374.71	1573.67	1545.73	3147.90	6496.19	3487.51	2857.56	1431.59	1546.26	1972.78	1352.05	963.71	1060.41	607.41	992.01	706.14	1011.86	1412.40	1337.44	1599.08	1769.47	1661.39	1281.42	542.11	770.82	1253.42	693.64	514.71	676.53	905.10	442.21
868			454276.46	3711937.75	425740.68	10217.93	5467.05	4852.65	4346.60	3667.29	8927.83	9570.70	9426.79	1797.99	2431.93	5057.70	5834.44	2389.43	1638.35	5749.66	2466.95	3188.76	3369.44	3283.91	2811.79	1408.83	1871.02	5766.41	3175.21	2419.05	2469.67	2080.55	1121.33	810.77	1597.61	2210.57	2209.25	883.22	283.38	652.08	1257.59	1783.62	2175.41	1609.72	528.67	430.06	957.59	1151.36	1069.49
869			912046.62	4539582.00	410611.78	15110.24	8861.60	11430.92	9694.21	7130.66	11473.02	3905.57	3686.35	1677.67	3180.28	1450.03	1550.17	795.02	841.35	1870.85	1004.53	1100.04	921.53	759.54	2790.12	1426.60	608.46	496.01	1152.82	1378.66	1398.62	909.57	1339.35	893.34	1104.81	1181.94	610.30	891.59	595.65	439.95	622.73	459.91	586.59	959.61	788.39	562.63	619.23	525.55	252.76
870			65382.10	1394385.87	40352.00	18967.39	25939.92	6727.70	12712.22	9039.15	8357.99	4240.21	4217.83	2636.86	6052.87	2201.64	3904.05	3841.39	4951.82	6184.24	6881.71	4078.27	6978.27	3699.74	2689.82	6563.45	6396.93	3851.33	3420.90	2220.97	1784.97	2196.29	3919.13	4475.92	2029.76	3007.13	3101.26	2976.54	3557.98	1622.91	1547.39	2868.80	2160.20	1905.73	752.04	1332.56	982.77	924.50	737.94
871			462495.71	1078480.87	75289.88	12039.33	3805.48	7979.65	3621.52	3958.47	4950.99	5441.51	2684.41	4355.58	3786.81	5035.06	3678.80	6251.58	1529.90	3537.80	7815.84	3866.72	1356.46	1487.02	4747.86	2680.24	2347.20	1094.49	1843.30	745.46	3370.69	1599.97	1146.79	519.68	1036.15	1053.03	2952.60	2023.83	1362.76	2744.91	2966.56	1234.77	1264.11	1046.17	1146.14	1630.69	367.28	380.61	531.58
872			1096544.37	5105735.00	146623.62	14046.35	11490.77	29759.66	13393.48	14570.75	13112.42	13373.41	24148.53	17555.35	7418.49	6830.36	4474.91	7754.15	9307.09	11513.08	8545.90	4010.98	4887.63	8905.08	9377.94	10773.22	5337.43	1742.29	3611.26	4562.04	5288.63	1605.99	1386.76	3497.22	5605.30	2303.51	2636.57	5725.27	4110.65	1309.14	1604.66	1962.82	3276.12	2253.19	483.72	494.93	748.00	708.79	890.83
873			1136637.25	3081046.00	313685.40	15125.89	5485.97	11322.29	9524.13	5006.39	6179.15	3699.24	2728.30	8498.19	4571.00	2168.02	4111.53	2918.80	2875.26	2843.67	3450.98	3210.00	3119.01	2874.79	1766.67	3192.83	4873.81	1697.54	1547.71	2311.15	2710.84	3047.05	2573.77	2599.83	3741.08	2105.46	918.76	650.58	465.23	635.09	806.99	373.41	871.65	743.20	813.31	1002.49	905.24	1025.78	1357.83
874			672758.93	5359963.00	163884.34	56245.75	45644.94	20518.66	45576.18	44907.40	19460.80	30529.90	11875.10	6291.01	11879.31	14629.65	17240.56	13215.45	10684.44	14481.38	10089.25	6891.88	2599.59	7205.24	6458.68	3099.89	2928.54	4608.33	7904.35	3412.73	6823.39	7178.53	3996.54	3289.68	3780.00	5491.52	2938.94	2870.73	3181.55	1186.24	1946.80	2024.27	7303.31	2797.85	3039.46	1992.66	3426.48	2012.03	2613.25
875			2439168.25	11440170.00	991491.93	18296.07	15424.07	13213.06	9014.58	13380.80	9227.77	7889.26	7290.74	1367.18	2632.34	1517.27	1765.34	1400.46	1611.70	2081.38	391.43	1031.67	614.52	941.25	1275.53	1536.01	500.95	363.70	1669.84	647.87	707.04	1072.88	635.72	613.21	1059.99	843.75	1219.89	802.98	955.23	1208.86	902.16	950.05	622.60	517.07	312.52	646.49	295.12	560.34	699.97
876			138608.62	1108933.00	87417.89	102290.71	55116.37	19665.43	26937.79	28066.20	39761.24	16333.36	22959.75	11982.65	23956.47	22532.97	32375.61	23811.37	11407.33	19229.44	15198.27	3511.65	3812.31	3720.18	3183.35	7094.40	6493.28	7451.27	7566.92	2216.28	1744.52	5009.28	8057.07	5520.48	3172.48	1686.89	1934.93	1794.73	3380.21	1278.20	1610.51	4577.01	2650.66	2208.30	2070.31	1376.64	888.60	961.78	621.35
877			171396.60	5139679.00	108013.78	26174.91	43793.24	16123.98	20402.64	15613.06	72154.46	61570.19	45072.78	10518.09	23445.03	13531.94	12943.74	25651.04	11404.56	24462.18	25365.62	17040.55	12131.11	10059.82	8268.78	5923.05	3425.90	9703.11	7958.60	5129.75	7588.22	5527.91	5215.84	3834.63	5223.82	1463.80	7679.59	7336.32	6814.97	3789.36	1710.22	536.04	633.60	2761.55	1839.02	1590.52	1171.87	1480.98	1628.30
878			434289.90	1643462.50	81377.83	10576.12	7058.47	10586.43	10560.79	9475.75	5721.75	13571.79	10435.42	4537.04	4550.51	3815.48	8977.80	4868.01	4471.07	3408.58	9022.97	10214.96	5128.65	2199.07	5044.89	4976.21	5356.58	2949.96	1861.04	2599.18	5064.41	3160.33	2449.43	2652.84	3259.62	2351.83	913.35	1267.82	1120.75	954.39	1276.45	1972.73	1821.50	1152.49	1596.63	1465.28	780.14	600.50	321.32
879			59315.84	243768.70	9532.96	1648.68	1460.90	6241.55	18660.70	12189.94	3773.62	2715.57	2117.64	1225.72	1721.43	902.60	644.60	1186.64	4441.51	1939.76	3321.08	2804.68	1939.90	1820.72	2359.40	463.21	481.06	774.78	972.02	549.82	1057.96	1167.06	1139.85	927.31	1241.77	833.69	517.79	337.46	380.60	308.71	812.76	414.79	501.30	418.96	239.77	322.10	157.13	302.15	405.04
880			245316.48	3365708.75	178258.54	33742.36	22055.39	11577.71	7875.18	4955.89	14387.96	6516.84	7717.56	4336.41	7946.88	8471.46	3595.80	5728.70	3049.57	2400.90	1217.02	3623.56	1273.45	4925.28	8770.79	4605.70	3609.24	3115.37	3760.37	6596.55	2470.75	2919.46	3217.82	2055.09	1312.64	846.82	1855.88	4269.30	2218.42	860.38	1279.00	962.23	676.03	360.19	1256.95	662.09	1161.57	1472.85	1639.79
881			95449.21	1055572.50	40717.40	36877.20	24237.85	15613.44	15910.55	10328.86	14494.50	10435.95	7076.21	6065.91	6979.29	5979.17	1905.57	9024.88	15172.87	6771.45	4307.52	8465.36	13743.96	6759.45	5354.57	5992.65	8038.08	6840.76	5232.86	4719.01	4610.16	5019.42	3863.11	4046.85	3038.01	1406.92	1473.98	1870.18	1004.33	1066.40	715.16	1517.64	1548.11	1820.86	1785.37	1330.10	567.12	848.79	912.96
882			1545607.00	3685928.00	844546.00	27433.31	15341.21	17387.84	13923.37	16707.65	15155.62	14513.69	8206.87	4122.95	5062.36	6131.08	1847.61	4656.38	8420.50	9300.35	7095.59	3932.91	3655.05	1618.86	2558.94	5557.40	2527.66	1440.58	2770.65	1096.12	1090.51	1364.93	2423.21	2262.93	1392.72	1448.75	1425.48	799.23	1276.33	868.81	2260.97	1848.92	519.97	805.15	926.76	945.48	1124.20	281.33	455.57
883			2353143.25	13240371.00	500232.90	12794.62	33820.16	47982.66	40960.60	16601.46	18654.13	19958.22	14674.38	12530.42	6053.69	18844.39	15197.26	9094.44	7094.19	4925.06	5453.60	6557.95	18505.39	4463.73	5982.20	4546.19	4251.07	13673.42	10335.74	7390.90	9982.77	2422.07	2598.85	1362.29	4614.37	2057.58	4419.22	5632.82	5316.81	6771.75	4038.83	4633.25	1100.12	1997.98	2199.17	2662.48	1213.88	1059.18	1371.56
884			167653.68	3711490.00	196274.07	11608.43	5759.17	8282.54	4561.56	10382.90	7597.18	9875.87	17827.04	25344.15	34761.01	15516.03	5391.11	11543.81	13490.65	6310.28	2926.91	2932.59	1973.36	10610.34	11496.04	3637.22	7579.84	7846.88	4359.90	6204.89	3963.44	3192.45	2222.07	2021.99	2443.59	2786.28	5418.63	3643.29	3167.80	4386.89	5795.10	3093.50	1415.10	1417.10	2790.95	4147.17	6137.95	3425.08	1263.65
885			450575.25	1501764.75	89933.08	16560.61	24518.39	17192.57	17387.04	6912.77	6969.93	1659.19	3594.22	21362.80	65040.81	49099.95	7218.18	5825.28	7881.67	815.65	9628.02	12088.18	5409.69	3933.03	10893.40	5843.85	9177.46	2914.84	4250.53	5916.32	16231.63	10936.66	2591.10	1643.14	2868.43	2164.18	5117.84	9878.13	6602.35	3343.19	336.31	1818.77	6101.08	3124.58	500.05	284.86	1215.31	1000.58	1234.89
886			14602395.00	36349408.00	3583998.25	84138.03	54385.58	37135.91	30070.29	8165.00	31351.88	20252.58	11106.41	20076.96	13244.92	16898.74	24427.64	11520.57	10141.45	11355.33	11051.56	10403.06	13920.45	19286.03	15871.82	8494.74	12393.70	12520.27	5354.57	11872.02	12344.58	8917.96	5315.81	10902.94	6749.28	2525.14	5440.46	5043.37	6971.73	4975.20	3859.23	1712.05	3156.28	2110.58	1266.22	2874.10	3120.39	2192.55	639.10
887			2553064.75	6786150.50	720335.75	29999.12	27963.38	11476.86	25838.81	15724.68	6904.99	37407.75	22453.12	9973.27	5822.39	7735.07	6416.00	7988.98	33803.48	16856.41	6816.87	2747.81	4244.72	7988.24	8009.85	5522.25	9184.97	16061.41	26825.36	8214.59	6903.77	9731.46	4506.95	9497.34	8130.45	2937.40	3106.00	2739.75	4846.64	2313.09	1253.39	2330.49	1129.03	1458.74	2356.28	2093.30	1040.41	1174.78	1341.58
888			1542457.00	3247000.50	173528.28	7000.86	15243.58	11362.55	9173.00	11284.54	15763.69	6681.89	5517.19	6018.06	8325.95	5686.73	7014.50	7424.82	7614.54	8575.34	4871.96	1434.64	1600.49	1664.80	4953.23	5623.79	3497.23	4351.51	2482.15	2440.43	2331.40	4157.37	3705.09	3913.08	3177.62	3123.22	815.40	1041.73	3230.81	2728.54	1772.49	905.88	1307.34	838.72	1936.60	3449.49	2595.19	2150.27	885.49
889			577697.25	1224658.00	115957.90	11138.06	10114.31	6165.67	5099.95	6478.59	9267.03	6290.62	9931.08	15579.70	4010.44	7461.78	14841.87	9279.80	3274.51	12347.60	5577.26	3399.52	8856.21	7123.27	3622.32	2931.41	4240.86	3815.07	3208.55	3871.73	4026.19	1526.58	2613.28	960.70	1352.85	1038.84	3130.50	1661.69	1944.65	1511.79	1540.62	804.91	1027.79	1328.28	1087.21	444.99	935.74	337.62	495.62
890			45745.85	837648.12	21980.09	11966.60	6844.43	20368.11	18194.57	11468.53	13043.63	25619.38	25514.11	16224.44	11032.24	5714.01	7862.77	8812.42	13060.97	21062.17	8697.64	4331.30	5887.28	4716.10	4708.95	5658.06	5280.68	5679.89	2959.73	2622.77	2677.09	1913.33	2089.68	1341.96	2974.72	3150.62	1344.65	1278.44	1114.41	931.08	3435.08	1742.84	961.25	1533.65	979.04	1033.12	900.39	1283.90	1270.81
891			218685.82	2477409.50	80759.87	30769.88	12542.92	22422.01	8813.61	11780.18	7165.85	6624.00	5188.04	13062.52	8389.50	9937.81	8988.91	9786.43	10910.14	4695.01	5019.70	1954.02	4827.93	6024.20	2098.00	4169.63	3484.36	3449.60	2804.89	5701.66	7703.06	6634.95	3445.60	2510.78	2718.59	3810.93	4696.81	2829.93	1829.22	3365.18	4208.78	3405.67	291.06	1215.60	913.17	1498.41	1001.20	577.02	956.46
892			2466204.25	8196192.50	378207.12	16024.32	17116.14	7742.86	7880.43	9789.96	7836.02	4889.62	6334.03	3197.93	14641.75	11763.23	3765.07	5514.17	2773.20	7755.96	4691.49	3241.03	4279.91	3639.03	5739.70	2273.34	4591.45	9978.14	4050.48	1997.81	2230.14	1653.22	2046.99	2726.22	1474.68	2068.62	1139.93	728.70	2454.82	2336.44	640.14	1258.99	1583.46	876.65	588.65	685.16	657.92	578.44	647.99
893			3564606.00	13972571.00	1143545.25	17316.72	20085.81	36018.30	15702.85	20898.44	10486.65	15999.83	4990.52	6005.99	13699.84	10361.74	10265.83	15219.60	5059.27	11227.63	6678.74	6189.50	6531.64	8083.32	4922.39	3485.22	5753.33	3862.02	2103.89	2434.74	2671.24	3122.18	4329.78	4553.92	4137.24	1501.57	1597.93	1223.02	2532.86	2611.57	1628.60	2090.27	1841.62	710.14	1224.59	1080.36	2046.82	1466.86	1810.88
894			140085.23	1063157.62	46486.36	15510.47	8612.86	10823.10	2454.25	9487.71	7681.91	5899.93	7081.94	3283.94	4381.68	5679.75	4004.86	3996.79	7128.43	2498.10	2304.51	1105.37	1333.53	2733.53	2705.32	5602.54	3436.98	2984.22	2365.73	2888.77	2615.97	1561.22	2263.52	3137.82	2268.46	968.32	822.49	877.85	1226.78	1184.78	2406.96	1204.99	954.33	945.11	744.40	1041.82	329.23	445.56	910.84
895			409069.06	6022060.00	253722.17	15745.63	18485.26	15605.71	13364.44	17029.71	24397.31	9043.90	3834.47	6778.81	3876.77	5956.55	2991.13	8247.68	9908.35	3524.35	2247.45	4527.99	16400.19	5384.16	3236.65	3693.21	3972.90	4814.17	1251.57	1983.22	4091.38	2126.81	2476.46	2136.20	2354.09	3460.21	1339.51	2836.13	2619.89	1822.23	3059.89	1019.65	1366.35	1053.02	1996.78	902.40	982.95	1198.16	1411.45
896			42580.12	1303612.87	44564.48	6127.48	7900.06	5791.21	6498.56	7032.41	16614.42	6575.34	5548.23	10571.84	6294.35	8463.05	15585.94	18994.59	4801.27	7314.77	6797.14	4619.34	1655.93	2286.13	2598.74	4201.20	2248.57	3185.94	2353.53	2793.15	2149.89	1495.18	949.34	5713.03	5746.24	2601.97	1515.97	556.68	1024.86	1068.22	1021.31	4202.38	1751.53	707.00	342.86	802.72	2426.94	799.25	555.56
897			38346.80	907591.68	17604.53	6957.60	9478.56	24272.74	9515.67	9294.49	18548.94	16568.36	8587.85	4216.02	6632.17	6852.45	2529.47	6659.85	14697.84	8037.17	9744.15	7740.19	3606.10	11144.81	7851.44	5303.04	2994.13	3491.11	5028.43	3157.54	903.37	1994.71	2097.98	2211.34	419.09	919.97	641.89	2896.41	3479.84	1831.49	2357.17	1537.41	1009.28	654.47	406.37	1443.23	1526.36	1490.87	1898.74
898			65685.48	1225669.75	52593.29	12047.66	12725.19	12764.99	1798.04	8620.75	7608.17	9230.75	7609.43	2501.25	2204.06	2355.32	2498.19	2457.01	5865.59	4208.70	3411.46	4890.62	9691.42	5528.81	4568.18	5023.65	3332.70	3707.83	2008.98	4945.92	9752.98	2892.00	1373.78	2492.05	1033.33	1076.21	1347.64	2695.78	2646.93	3040.07	934.84	665.21	2377.96	2085.48	2350.34	424.24	570.71	1444.99	890.59
899			43539.90	472614.78	32794.12	14870.14	4341.45	5394.46	9179.13	8064.56	7277.14	3710.64	5513.99	2838.29	3714.45	4264.28	4660.63	2962.83	1785.58	3220.41	3150.06	1309.08	4017.66	5415.63	1981.09	449.73	960.44	3869.25	3867.46	2474.23	2199.41	3792.55	1730.83	2208.16	2094.18	2206.46	560.22	861.54	1061.74	748.70	1302.99	1661.90	654.12	1000.00	1229.42	805.29	337.17	316.48	671.64
900			231385.56	2243549.00	78307.06	21825.38	13229.14	28299.91	36874.90	34815.68	14700.41	4866.05	4555.53	3818.50	8222.04	6391.38	15373.10	12363.63	7097.86	7519.03	12619.01	24515.48	17143.92	6211.70	8441.26	5780.74	5917.96	4651.87	1890.85	4600.77	6252.93	3219.81	1844.77	5663.16	5611.38	5114.27	4629.77	3511.59	2178.28	3301.49	3067.58	3125.78	3973.90	3001.16	2472.99	8545.52	5908.10	1356.17	3110.15
901			16502.20	608525.43	19780.64	6775.87	14947.69	11447.46	5266.52	10985.79	11028.75	7412.16	4058.81	6298.73	2190.63	3477.37	8091.68	8373.71	5432.30	1087.05	800.32	2423.01	2185.66	1384.11	1615.18	1823.32	1323.68	1085.00	3053.46	1486.56	1563.51	3764.89	5231.84	1583.01	2722.54	2055.50	1491.35	1294.86	854.05	1048.88	1689.87	1822.02	1348.92	631.73	1037.94	878.63	595.54	363.84	999.67
902			102009.25	1098165.37	61933.17	30220.15	24819.05	8934.30	15567.51	11475.80	16997.52	13357.53	20613.55	31207.48	26526.54	15147.00	13701.03	16450.24	18118.02	9304.06	10593.19	8557.12	9240.06	6406.53	4362.76	10057.06	12951.11	8157.95	6161.50	4437.46	1995.90	5541.29	7059.45	3943.20	3562.93	3217.03	4136.50	4427.94	3683.19	6650.21	1724.78	1349.97	3383.08	3198.58	1321.69	2259.51	1186.54	745.06	1015.53
903			40047.43	1644501.25	36464.32	9527.93	27092.25	23377.36	9475.41	13993.53	26589.46	2901.05	6669.77	28551.14	24188.99	11771.53	10512.33	12693.53	31601.34	26584.23	26651.72	10685.84	6279.77	10700.82	7294.00	7193.94	4747.58	4695.37	5300.38	12882.88	16145.42	7893.87	7920.65	7232.33	2203.19	6843.46	6797.90	2333.21	1594.09	3975.56	2737.57	3035.18	1259.28	6591.48	8830.71	7204.82	3116.06	3675.80	3043.58
904			223506.28	3174072.50	96549.01	7609.04	9217.75	15498.67	7312.58	7354.14	13311.34	7621.96	3433.83	4381.62	11358.30	5062.82	3420.55	5277.41	4197.44	1288.08	7075.30	8548.52	6973.62	2468.93	3310.55	6328.13	4375.38	2595.26	2920.99	1832.47	1720.10	2098.27	3182.05	3562.53	1094.72	580.00	711.92	870.00	846.25	327.53	1289.76	1478.82	779.10	1049.41	937.87	652.83	1286.18	720.79	973.50
905			1172854.37	5660221.50	409922.81	14981.17	12401.29	7303.01	6512.93	7858.86	12438.66	3227.68	4036.59	5392.41	4518.48	4388.43	7110.04	9673.50	8995.43	3539.07	5353.58	2433.84	2700.96	4442.71	3543.48	3094.39	5334.15	4374.37	3479.82	1836.47	4391.46	1170.69	2769.93	1906.24	839.00	1902.48	1227.47	2333.47	2076.68	1180.39	2182.76	639.63	1885.55	1219.99	1504.78	1006.32	1139.37	575.43	936.43
906			418054.53	2598006.00	109041.44	16849.83	7603.04	4127.08	13908.80	7187.72	6650.61	4538.39	5570.93	4575.26	6890.85	8475.15	7779.06	3111.80	4065.88	6108.28	6592.96	2479.52	1609.22	1499.66	2869.53	1202.69	4278.24	2735.17	1990.69	1443.08	3624.57	1435.13	769.86	1656.94	2783.03	1651.84	1089.22	1252.47	810.70	1232.67	395.02	1816.82	1588.85	717.24	405.78	944.87	725.02	926.63	938.97
907			393521.50	1771968.00	69634.27	5251.70	3845.95	13509.79	7961.89	9025.32	3576.46	5049.45	3798.02	4434.34	5120.96	3930.81	4135.83	4157.85	1327.51	4458.96	4056.00	3903.39	4595.20	777.52	475.32	2382.85	1159.74	752.89	920.45	1785.03	1287.06	760.28	1088.44	720.30	1108.23	445.55	629.29	1366.45	477.97	606.98	918.54	844.75	901.18	714.64	615.08	697.40	998.70	326.49	283.87
908			70413.79	2788109.25	55575.74	21851.32	23186.70	11618.97	7562.51	13621.49	11436.60	27275.66	6534.70	9283.25	12722.89	21579.01	7548.64	15067.07	14317.81	6775.07	8526.08	5676.83	7122.90	3720.12	4063.56	6737.24	6452.86	6465.25	4643.48	5111.51	3883.17	3855.79	3610.60	3496.99	4142.03	3803.80	1866.20	2269.96	2774.95	6116.51	3856.61	1587.67	2536.91	3167.29	2288.02	1363.43	1118.09	1563.20	3567.08
909			89640.46	3005971.50	55375.40	12756.47	12561.27	10644.03	13736.31	18670.83	5038.31	4453.26	12779.70	8399.31	8582.70	3768.24	5743.54	8725.40	12000.39	8365.37	4428.14	5177.35	1766.55	3550.31	7553.44	8808.28	4884.25	4645.05	5329.71	5150.48	5045.30	5807.99	5154.58	5090.41	5939.78	7466.22	2343.97	2147.59	1391.41	2964.35	3966.34	3529.27	1261.07	1537.47	836.52	1195.20	1796.44	2176.63	2268.10
910			454365.78	1831848.00	51633.93	79215.25	30423.56	31965.69	70280.39	66241.55	4331.69	6367.09	13778.75	14650.17	15175.23	2180.31	7303.72	4199.60	6461.86	7869.37	10057.16	4720.64	3521.78	2651.19	1549.70	10098.93	11387.33	12748.78	14175.32	19451.27	12481.97	9156.52	2632.50	3549.36	6581.89	2982.23	3677.62	4740.24	3041.53	3098.22	3765.00	3119.39	5862.41	5689.00	3101.73	2601.30	2078.19	2931.00	1556.95
911			634925.81	5055735.00	248307.34	28005.68	10038.95	9709.18	39990.10	24948.23	26738.80	20946.70	17293.89	20489.49	13272.58	19471.29	15083.80	12090.68	9164.95	3190.62	11555.26	9363.25	4516.61	4733.84	9077.82	5349.06	11023.75	22654.63	12359.69	16609.43	5224.24	2965.77	6138.11	12531.79	8627.40	3050.39	3771.17	3301.11	2783.61	4443.99	2345.36	2758.04	3739.37	4159.24	3386.11	1733.29	2031.04	2036.11	2064.47
912			4556915.00	12781178.00	564651.81	33425.89	33999.05	77070.28	54039.03	61239.52	55407.08	36622.04	22132.43	49681.09	38407.55	39256.37	22037.45	17749.42	11281.70	24675.69	16373.15	20350.23	31848.29	30950.43	24744.32	18680.41	14067.40	17016.37	5775.35	12128.00	8718.09	8853.63	9128.90	8089.08	18887.54	18939.86	14545.51	8374.72	9873.14	6624.05	8339.39	6242.41	5343.51	5961.90	4327.17	4063.72	2715.20	2380.72	849.43
913			4871416.50	12981132.00	1758924.12	36812.39	11582.40	13978.48	13258.01	8989.78	8727.09	7422.05	4943.01	3078.83	1268.55	1171.69	1453.62	2655.56	1125.95	2264.90	3820.94	1724.34	2457.15	3175.52	7161.32	2850.86	1742.69	4102.05	3289.45	3504.48	3356.29	4074.79	3970.38	1678.79	1057.43	1224.20	1638.80	1611.64	2446.17	1902.12	1416.24	866.57	490.91	311.23	301.57	320.56	466.90	409.99	175.36
914			81577.61	877824.43	18807.70	15067.77	33732.91	22677.24	30539.83	13459.58	13717.49	11092.94	18258.24	36292.56	9669.21	6171.49	13806.31	12776.03	21943.51	25628.27	19470.19	25574.59	38532.75	19914.97	7862.72	10962.75	10777.04	14386.38	11477.26	3986.97	2073.66	2116.26	3452.25	2928.53	6043.02	12596.37	8620.68	3637.41	3688.76	4397.96	4697.96	2881.42	2676.30	2019.90	2900.37	1805.88	2370.67	1067.35	1977.41
915			917191.18	11435998.00	338615.65	20854.75	23260.80	56698.82	52794.79	24099.77	41524.11	23245.53	16784.02	36943.25	34760.69	41588.79	31043.16	20982.55	12244.43	13602.14	13503.45	18123.46	11103.85	19710.53	16848.88	16562.15	13149.25	10687.56	9033.59	8016.81	4283.53	2876.71	6014.50	12386.12	10079.91	5986.34	2584.37	4740.28	4280.13	3608.45	3290.06	1605.37	2175.06	3415.88	3145.81	4350.13	4594.05	604.88	893.26
916			479738.00	7929766.50	296450.37	17057.23	21035.54	29644.06	15837.47	12577.87	30659.36	32854.76	17298.97	9318.66	17738.77	11121.65	11177.80	13247.42	7520.22	8981.44	9203.14	6820.18	8737.41	8087.39	2340.81	9951.67	6138.41	8131.90	6481.93	7220.67	4834.34	4262.66	2824.87	2107.43	2665.46	3621.71	4462.25	4566.52	3632.84	3356.34	3906.72	2823.53	3187.41	3336.40	1989.86	3064.24	758.67	1163.51	1550.89
917			258701.32	1174651.50	54231.82	9540.28	7466.44	7908.76	15495.75	14230.36	9985.16	3779.64	6258.53	3122.58	5262.33	4085.34	2869.54	1644.78	3612.14	4855.46	5465.83	2197.68	2510.54	2659.92	1114.97	1170.76	1291.90	2685.03	1122.91	2498.09	2502.75	2434.54	1809.94	2074.61	1468.59	630.73	3107.50	3760.44	2133.97	668.54	486.50	1856.26	727.11	661.04	592.64	951.67	516.31	221.92	1286.15
918			1612362.25	10927153.00	502837.03	25009.87	46742.41	52692.03	29138.54	22624.22	15385.49	26383.10	19378.61	14663.09	24511.53	12895.12	7902.15	16339.60	14932.68	7896.61	20873.23	12548.33	7155.16	1800.93	5570.53	6877.83	1548.28	13654.78	13695.56	6772.10	10911.53	8531.66	7563.04	5224.51	2323.16	2286.06	3111.71	2969.47	4495.84	9196.14	3849.53	1300.50	2564.46	3080.98	3395.02	2417.35	3197.92	1864.04	2806.47
919			1110028.75	10695090.00	422240.50	21575.17	30711.74	16772.95	10379.06	10590.55	44071.14	25275.86	16773.78	22207.05	14176.25	10656.70	11850.54	22466.96	8840.72	7538.53	7188.00	10141.38	15553.95	25727.15	14461.83	4289.68	14569.58	11604.21	8704.08	11401.06	8694.65	3230.62	11233.04	3449.52	4520.41	9478.01	7075.76	16532.53	13136.18	4016.26	2949.98	5224.11	2898.01	5508.87	4486.44	6854.82	2751.38	2419.58	1171.88
920			70654.71	1417595.62	31109.54	18492.39	14157.84	8563.96	6985.22	6447.72	8657.44	4644.62	9335.49	5174.40	2726.11	10190.66	4348.70	4167.22	5142.51	6315.95	4753.31	2826.99	4182.71	7980.76	6428.94	2527.99	4786.59	2539.25	1543.61	3144.57	2375.60	2537.14	1275.54	600.29	556.40	1176.82	2253.24	2920.07	1798.60	1144.21	1707.28	964.09	652.71	910.40	1209.87	1206.36	1617.78	960.21	546.79
921			3994031.25	14790157.00	735443.62	17585.72	26739.95	6849.53	24965.21	4659.65	6380.91	4421.57	8793.20	12506.37	16499.50	18915.30	17191.98	9553.59	14288.77	6180.16	10133.91	6931.38	6204.75	4382.80	8200.30	7803.49	7650.95	2697.02	6990.09	7303.48	9924.79	2849.07	6331.54	6619.13	2770.67	2645.53	4124.91	2004.41	2059.15	3637.95	2762.18	674.80	704.08	2380.28	1312.95	1385.92	2479.42	3434.46	3553.46
922			242223.62	1305708.37	53580.75	16592.84	22800.42	19142.57	11550.72	18933.49	24078.23	5268.08	13041.54	12247.58	7660.37	5354.06	8733.04	13136.25	12338.95	13360.44	7211.82	8122.76	7291.39	7387.74	10996.58	8432.96	3787.46	9683.78	10827.99	5622.45	2745.79	6869.81	6169.39	3699.26	4035.27	1457.13	1656.48	2165.19	5357.81	3654.40	3636.27	3636.88	3918.08	5638.59	3023.09	1944.87	2171.94	1434.64	1233.46
923			667003.12	12343011.00	616163.81	18335.48	16773.09	29413.74	10252.63	16076.82	9835.91	10516.79	4349.46	4885.41	7669.56	2089.21	7177.54	7576.89	5764.76	7603.27	5953.24	4521.18	6626.01	2460.41	4071.07	2009.37	2502.61	1250.17	1873.90	3924.13	2148.93	1790.41	4584.72	1204.22	2464.42	6062.96	4671.34	6682.70	3825.41	2718.19	474.38	1497.19	4145.39	2028.14	623.98	1556.95	6318.66	2592.68	1084.19
924			9432191.00	22560612.00	1984002.75	18403.43	17002.14	11337.68	17412.20	17572.96	9776.23	10800.65	11690.70	2204.35	8242.07	8968.97	8323.30	3509.76	6670.90	5999.14	10543.19	14928.55	10820.76	5752.36	2856.87	2848.23	3191.23	3148.39	4190.74	2551.59	3735.05	4243.41	5779.61	3233.49	3225.23	3817.48	2609.98	3794.45	2747.45	1749.88	1643.96	1892.42	1294.00	2065.47	2253.71	2462.41	1896.60	1328.20	1117.03
925			85841.63	2260468.25	90101.24	19420.89	18415.89	10303.66	26506.08	35639.75	27284.57	28203.16	23075.73	35529.62	41696.25	41142.78	42150.53	38922.52	8989.20	8831.55	11517.49	17937.14	10098.78	9604.25	2130.09	11446.67	10037.99	9726.27	10185.54	10870.21	7134.03	4165.68	2420.04	2180.95	4426.61	3098.35	6524.97	5735.14	1871.15	3826.94	2966.53	1016.63	2175.07	5728.91	3791.78	1029.65	2273.18	1649.45	1145.89
926			289636.46	1730532.75	39579.33	10127.70	10739.19	6258.66	17872.62	8223.38	8453.98	5746.08	7919.50	7013.10	4954.93	3560.48	5062.60	3889.82	6610.81	6686.07	7817.69	5813.06	4968.40	5851.82	6595.44	1917.33	1936.39	1054.86	2343.23	2769.99	3672.91	4316.25	3553.01	606.45	2090.86	2322.38	1231.95	2100.90	918.24	638.19	828.09	2267.48	1378.13	1071.68	837.37	689.85	334.28	851.56	1917.74
927			1934683.12	6892690.00	483902.71	27450.50	10282.38	7648.48	8904.13	7613.74	10754.36	7792.14	5058.64	17987.14	18181.32	13838.24	8381.98	6475.90	12140.40	5862.78	6188.44	8834.48	6040.41	3044.11	3503.79	5365.57	6744.28	6440.36	5711.53	5089.08	4881.83	1982.68	4236.53	2966.63	2164.43	1895.08	1502.44	1373.42	1314.11	2811.82	2709.21	1126.40	1197.85	2130.45	1412.80	621.40	553.99	561.68	739.14
928			67453.94	458508.78	32874.31	2267.05	2892.25	3100.89	4330.35	3086.50	2906.70	1234.90	1507.20	1935.24	1523.64	1758.98	1711.91	2965.11	1328.36	1068.84	701.08	1934.55	1504.76	1026.77	767.45	611.43	674.29	717.96	725.30	632.14	642.83	963.67	488.49	912.52	547.97	520.03	348.24	517.37	963.09	522.64	390.49	903.85	1003.60	881.87	237.57	236.37	454.57	462.66	348.93
929			703163.56	2447953.00	273378.18	15112.44	8362.55	24740.58	17167.40	24106.72	20056.55	13602.77	22595.80	16827.14	4005.24	10507.77	15899.74	7806.62	4445.39	10882.55	8045.91	14899.76	13008.57	7333.88	3909.36	1559.05	6365.77	9963.38	5517.80	4787.39	7802.23	10187.08	9396.34	3448.40	3016.96	5301.67	3592.60	1884.66	3002.60	2927.09	2486.23	1801.14	2304.15	2439.54	975.51	2406.73	603.28	1113.59	1958.72
930			658237.06	2570601.25	169144.35	13681.76	10466.76	11759.14	8420.98	10866.72	9177.09	13289.96	10465.49	5867.66	8743.52	6116.10	8528.75	3713.40	4747.99	6492.99	7140.50	3537.18	4792.51	5725.56	1527.30	1029.47	1810.95	1360.22	3130.91	2290.99	1179.74	3195.11	3227.00	2304.29	1715.78	773.92	867.73	804.40	1507.04	886.19	1514.06	938.31	798.90	1128.04	2077.97	866.70	726.65	894.59	639.01
931			1041556.31	5060141.50	201162.00	9693.59	9776.98	5872.67	9261.56	6733.31	5075.98	6739.80	6707.55	2654.78	7193.71	7501.62	8042.67	6955.74	3732.21	5483.37	8413.48	5907.94	4463.81	3971.47	4398.40	2416.56	1770.97	3655.42	2401.68	1781.39	1795.61	3763.81	5862.93	5887.32	1171.12	1803.57	2215.42	1695.85	3902.74	2413.89	955.76	1210.54	1525.63	1257.12	397.01	623.40	996.56	772.80	874.54
932			4889477.50	11660283.00	1733455.75	38160.38	13743.69	16910.74	20909.58	16695.48	13994.75	5572.80	3256.58	4249.69	3164.45	3064.28	4504.27	5770.02	1704.99	2360.77	1878.09	1504.84	3419.20	1539.33	2617.42	2121.06	2371.09	2219.98	1590.81	1229.45	1279.96	1993.97	2694.69	3300.00	4661.27	2253.02	1707.68	1665.88	1092.62	1231.08	1220.65	1776.49	1285.28	1032.95	814.51	1352.92	2190.06	1358.67	1289.25
933			186378.00	2804433.25	139191.00	27574.68	23360.60	20998.19	15920.88	8997.35	7203.48	5183.59	13926.77	12718.73	13842.87	4784.18	14554.74	18830.78	8541.71	6714.34	8741.70	10417.61	4886.29	10728.33	22497.08	18955.76	10857.68	7428.24	6091.90	6655.68	7268.07	3328.59	5536.12	8320.25	5616.52	7205.87	6127.79	4221.50	9883.42	13474.57	11970.98	3658.49	3069.43	5017.06	7267.87	1101.05	3779.67	1591.32	416.10
934			92170.46	4529764.50	99698.93	23542.38	35743.27	13084.55	18452.20	23974.86	22816.16	40931.53	31997.08	10700.64	9783.80	9963.56	4967.97	18365.08	29406.59	24225.71	9398.19	4396.17	8335.80	7177.34	3387.49	9921.79	12465.28	7480.44	4385.43	10562.21	11948.25	15357.06	11525.57	11833.79	4354.07	1993.64	6306.76	4628.63	9360.00	4118.58	4200.17	2808.43	5318.97	2475.47	4781.80	3773.95	1892.81	2330.34	1685.56
935			174202.82	2916817.75	101588.40	19347.26	15244.71	14970.41	4044.53	2288.89	18190.50	11240.17	6431.75	15455.76	12725.73	20894.49	9246.49	11438.22	15281.65	7769.43	7518.40	3391.93	3094.50	5561.56	5791.06	1907.98	3601.01	2693.00	10322.26	18194.27	8413.69	4152.57	3797.29	4773.47	3310.69	4040.16	4769.17	760.21	2561.62	3171.25	2108.47	1081.67	1138.75	779.02	2632.56	3161.42	1581.72	1355.56	780.70
936			1021656.50	8314903.00	430612.96	17006.04	6969.61	4668.26	6250.50	10535.80	5722.83	5912.25	4074.15	8321.16	12339.09	5831.14	6429.85	3870.19	4013.34	4082.95	2829.07	2116.91	1753.02	2501.92	3283.65	2170.83	2179.11	2429.23	1486.99	1277.51	1053.73	1056.32	1849.55	1674.45	1969.89	1421.50	2105.31	960.07	1219.94	532.92	1317.76	732.61	1136.79	1922.68	1295.18	719.58	713.86	600.98	359.50
937			237952.68	1877404.25	76744.79	23958.90	10820.08	5478.11	12508.08	26184.16	17811.38	7713.50	4399.56	10210.57	7259.62	5476.23	3746.76	4508.01	5509.71	4864.02	6351.59	7816.83	9277.88	5312.20	3485.81	12652.95	15106.10	5112.32	3302.86	16202.33	17131.60	5297.95	3634.55	1103.36	1730.32	3427.18	5307.23	3316.01	4436.50	1723.41	2998.08	910.88	1904.55	1651.34	2544.16	4556.33	3191.04	1234.33	1717.93
938			3841153.00	9704636.00	640287.50	13583.07	34885.16	21035.54	12286.69	12248.61	15583.13	9603.27	9972.63	6260.64	6307.89	8121.30	15127.63	7913.66	5495.52	2964.58	5091.40	4366.73	5924.28	5188.91	3071.48	3187.25	1095.91	2599.47	1838.84	2214.14	2830.41	3991.35	3898.69	3593.77	4699.91	1842.56	1755.77	2445.28	1271.49	1212.84	841.04	1382.12	1170.34	1611.09	1252.69	1443.42	2220.58	1348.53	1498.24
939			55510.18	6777217.00	130382.43	30613.27	11130.67	34976.78	35879.42	64115.88	18229.53	14776.43	8831.88	18373.40	20810.53	21413.10	16938.36	5696.76	12102.69	1956.18	7211.06	9247.57	12677.56	5003.51	13285.73	14635.99	13042.92	4648.12	12930.53	7443.72	5788.33	6705.71	8984.26	11389.31	8533.78	9331.29	4089.53	4330.35	8179.11	11903.81	3890.09	3190.82	5043.73	2814.36	2884.91	1568.17	819.29	2615.57	2851.62
940			153283.50	1140411.37	40605.39	21196.19	13992.66	19670.90	27562.08	7993.22	8752.96	8397.19	13513.93	11000.87	10744.25	12877.70	13858.30	11143.53	5204.60	6620.11	9785.62	4947.97	4442.22	4720.95	9363.91	3591.21	2978.17	3890.81	3028.89	4229.60	3687.12	3004.92	4360.07	3424.78	4699.58	4610.85	2734.96	2572.70	4025.99	3801.30	2798.04	2310.63	2123.56	1293.67	1425.75	837.26	514.23	777.30	906.33
941			916308.37	5576777.00	113880.65	30868.92	16048.05	37418.44	31418.40	19007.81	27693.98	17765.19	19564.60	28459.20	17239.86	30988.87	21443.39	25151.94	7765.12	20650.79	29813.73	25521.85	22869.66	16966.79	14270.81	14517.59	10971.42	5591.52	8798.32	8344.69	6522.71	6367.99	6793.89	3328.64	11447.31	12446.62	5074.41	2509.35	1655.38	2509.40	4940.13	2094.86	1555.18	878.82	1696.18	2030.39	6935.08	2634.41	1523.75
942			468444.46	1781460.37	240238.75	131598.96	59935.54	20520.19	25827.53	37862.12	17462.71	3913.93	11850.83	9079.19	27253.04	19810.07	5025.14	4602.90	1729.94	4228.05	10683.86	9714.12	1920.22	1053.38	10138.54	9100.88	2396.03	3383.84	2223.56	2056.73	1250.59	3984.77	7278.25	5399.09	1327.69	1080.08	654.36	1129.12	1687.73	460.66	790.27	1304.57	1582.65	2660.17	892.28	998.87	389.30	1024.42	1231.92
943			792372.81	5748180.00	219214.06	19037.93	18688.26	5089.92	16403.25	34097.62	24199.60	19239.69	11957.02	8167.43	7931.76	8551.62	5136.64	4675.74	6187.05	5408.96	11531.07	11114.05	12260.75	10101.23	4274.86	5416.11	9639.81	5308.93	6507.01	4530.18	7576.33	4673.57	4064.87	904.23	2542.92	1413.68	1656.92	1896.96	1245.50	1657.20	3827.30	4286.08	4604.85	1470.92	1184.10	1772.97	1339.58	1088.38	1763.07
944			121493.17	253816.42	36644.10	16477.78	14868.28	14694.62	32145.88	35158.90	19217.43	17139.91	25154.41	31059.67	30700.15	55601.14	28458.71	23311.01	15401.34	7823.34	12906.35	11641.69	3774.36	14654.97	9720.60	6878.86	11919.32	8124.02	4917.79	6588.73	6000.60	6459.49	10326.19	16807.91	5740.98	3729.68	6664.73	8005.73	4386.41	2096.66	2491.67	6426.75	3628.94	2863.70	3911.49	3396.32	1856.03	7981.65	4096.36
945			2281868.25	7866642.50	569314.56	34496.63	24538.70	4652.12	9883.60	6057.00	12223.15	8501.13	8270.48	12819.54	7545.98	6846.15	9197.96	6789.56	7644.72	8315.31	5223.51	2327.33	3087.97	2882.20	7943.88	2841.75	1807.14	647.64	3277.61	8687.11	7032.29	3197.92	3333.76	2565.30	6992.06	3396.07	1161.22	1119.20	3578.55	2051.87	1958.07	751.29	1951.83	1103.62	1330.36	942.79	411.93	499.81	1055.80
946			41424.54	521874.96	25772.51	13619.17	12424.11	9612.11	9541.30	15856.88	22281.35	17703.74	19495.69	21011.65	7370.53	7331.35	9925.51	6988.27	4083.15	7490.60	8209.37	5990.58	5267.51	1984.89	6201.82	7114.00	4829.49	6148.40	6894.67	5972.46	6591.36	5650.47	5692.38	5714.71	2816.39	5389.97	2945.07	1534.61	1960.15	2695.01	1879.61	3132.64	3047.34	1062.01	1629.33	1116.78	664.29	911.50	1446.06
947			39707.87	141659.37	15561.18	15525.84	12791.76	15820.55	10002.35	7086.38	6685.77	9450.71	9078.21	5811.36	9310.93	15394.54	14073.58	11660.51	6367.08	2413.51	3142.08	3004.04	8566.51	5269.30	4391.74	4790.61	3372.97	5792.34	5025.55	2131.49	4779.20	6214.52	3315.45	1361.91	1981.75	2335.53	2269.63	2278.52	1881.86	2868.44	3196.27	1949.22	1668.14	1989.64	2281.12	1213.64	1428.59	967.91	463.94
948			29269.20	248308.89	12235.92	4608.15	4866.19	7288.36	6030.86	7853.65	10066.91	3571.71	4711.15	2858.59	1925.34	3951.21	3333.28	5881.40	5619.83	5113.53	889.56	3645.21	3146.46	2420.53	1974.35	980.37	1191.47	1844.63	3142.86	1943.07	990.12	656.36	2182.37	1480.88	706.73	3162.61	4216.79	2548.45	1242.59	1866.57	2864.09	2523.18	3110.40	1625.23	862.46	586.18	2065.83	1270.57	555.09
949			143578.37	1274888.87	14955.31	12257.01	12310.74	9759.20	14914.84	17822.02	20229.40	9493.99	6356.84	8732.36	6668.82	14184.75	28356.60	7783.66	7130.68	11274.23	7082.61	5953.60	7049.40	5442.57	2898.72	4848.92	3397.77	4671.14	3294.58	3562.54	3263.39	3259.94	5385.85	4836.29	4002.51	2331.26	1731.59	3395.14	1554.86	2578.93	3168.60	2523.96	841.25	2583.42	3454.14	1049.34	858.97	766.12	765.68
950			167862.67	2698109.25	87892.51	18997.93	33948.73	64731.85	43455.82	36997.72	51972.51	36204.53	22359.33	32638.73	21428.40	22089.07	18407.83	58038.27	23319.83	10190.82	16018.33	18487.25	25186.04	3739.33	24108.09	31778.54	29791.57	9163.43	22047.62	15443.09	14666.56	10642.06	2848.60	13932.24	21143.77	18257.83	18014.21	10739.44	5238.12	8117.04	3513.30	4357.61	7135.40	5312.37	868.12	3062.44	4720.37	4455.42	2968.08
951			373200.75	3950074.75	107639.98	9587.35	11777.48	13027.09	10822.95	19012.00	15491.34	6475.83	9203.51	4466.31	5905.54	4205.62	5110.89	6332.14	6678.24	2412.26	2665.71	2724.36	2498.47	2487.07	3271.03	2156.70	2770.16	2242.98	1558.37	1988.77	2569.76	2192.40	2388.06	2085.21	2220.95	4431.47	2251.51	1502.21	2404.94	2335.58	2380.42	870.17	1608.85	1274.24	1329.69	1087.22	1626.33	1166.10	719.97
952			251725.62	1185235.37	62481.45	12728.35	11604.58	7061.74	3481.00	4415.88	9269.69	8680.39	2923.65	1271.20	3867.90	5695.20	7181.30	5200.65	4475.85	4847.29	3783.18	5274.66	5162.45	1650.71	1467.74	332.02	1037.19	2606.33	2433.18	3032.45	3623.84	5204.29	6148.39	3278.94	686.55	947.33	2086.91	2228.56	1186.91	2182.97	2082.46	1822.30	898.13	859.62	581.44	295.26	577.86	893.67	824.33
953			1732790.12	4842959.50	714070.56	7905.38	3107.36	2926.31	6948.39	1007.95	3216.56	1304.24	1667.56	4288.53	3836.38	2256.39	1357.16	2149.03	1760.94	2525.96	2299.62	1625.16	1418.79	1562.98	1115.33	1378.80	675.16	1493.43	1078.66	864.78	1072.00	1237.95	1317.84	1305.77	732.72	440.38	819.23	502.23	665.35	814.75	418.82	353.05	593.96	445.25	477.47	225.85	315.93	484.22	589.53
954			117785.43	1718656.12	28654.99	2497.93	1272.38	2111.48	3222.46	4700.57	2891.64	2538.28	2674.32	2791.07	1847.95	3440.90	1798.17	1161.31	1534.95	1428.85	1675.55	1045.64	966.65	1645.48	1920.40	1767.51	1182.36	2152.20	3466.80	1388.16	694.94	1070.93	2218.57	1407.16	769.59	723.49	623.72	516.74	502.58	533.51	358.10	433.15	793.43	655.33	574.72	326.11	392.83	621.11	347.98
955			20537.31	1821062.00	122605.07	57505.17	40412.85	30739.85	33521.46	28326.14	31096.69	43065.64	14397.18	25882.29	16361.25	4756.42	7109.45	10468.70	15883.76	24505.84	27544.38	18490.64	10573.26	12986.16	7188.60	10046.01	19489.48	9902.12	16713.38	9205.32	4209.60	4230.89	4973.51	7147.01	6967.29	7572.08	8991.95	6632.46	4705.65	6370.62	5193.71	1886.78	2393.26	4136.75	1848.65	2109.01	2380.62	3231.16	2463.06
956			401856.43	5023245.00	237611.50	7038.46	2398.11	14430.14	2803.22	7194.87	13982.64	6105.42	4308.82	3866.08	1927.20	902.14	752.89	1616.54	1978.52	3626.93	1928.35	3165.20	2392.23	1852.15	1390.09	2628.32	1487.62	1333.72	1725.90	1147.28	521.11	636.19	384.63	998.05	487.82	478.68	775.74	254.84	723.91	1028.93	1168.59	621.55	254.83	505.24	493.20	396.39	161.15	384.92	254.33
957			599154.56	2988538.75	98207.94	2814.19	3207.22	8263.18	8736.71	9517.60	12837.25	4773.90	3184.09	9962.82	5323.99	4874.11	7472.51	7469.93	4269.67	3612.00	4061.49	4263.84	8744.35	5093.70	5777.04	2932.48	3624.83	2719.87	1418.66	2205.43	3637.83	2035.51	1624.86	1050.25	1030.03	2117.68	1138.56	1133.95	1796.24	1568.76	1340.60	1169.11	1136.19	426.06	494.44	670.45	944.70	283.18	393.19
958			298699.34	2287990.25	111823.40	38185.08	43395.99	13979.36	34976.05	25008.56	43868.70	19173.87	13336.72	14482.34	12173.62	7759.02	13904.25	15730.79	11710.22	4203.47	16551.85	12421.69	12683.24	7998.84	11836.63	6449.01	5436.84	5807.75	8165.80	6317.71	7710.52	8015.93	7575.87	6200.25	6474.46	3569.50	5894.52	3831.84	6140.77	6696.16	2082.63	1349.65	1809.76	3447.12	3358.07	2388.26	3364.05	1436.64	979.03
959			32210.66	494596.62	65080.22	43982.16	10258.36	6208.84	22358.15	16994.84	7245.48	27406.82	12003.71	7289.30	16862.53	25795.17	14836.19	6481.25	9224.48	11951.92	11425.58	14450.35	14210.86	6220.92	4950.89	3848.29	9506.66	6909.98	5955.74	5320.75	3160.72	2862.27	2849.22	2969.33	2151.67	808.13	1884.27	2374.64	1655.70	1599.48	4513.02	5647.78	1958.85	3102.05	1921.85	1391.76	2573.59	2480.94	1725.21
960			2685515.50	8590914.00	641443.68	14647.34	13551.65	14112.03	20334.86	11207.93	7861.21	12940.26	16284.02	8230.69	10302.73	8907.70	7320.52	5207.93	8808.01	7656.04	4932.18	7911.58	5130.25	3156.83	4794.48	5836.04	4773.80	2750.16	5129.67	8664.94	6946.37	3575.80	6318.46	4429.49	4006.82	4929.34	2534.50	4554.15	5801.64	5423.22	2014.57	1958.19	1792.97	3122.48	4614.45	3730.30	3181.84	6367.81	4437.22
961			509918.34	2198193.25	71061.57	10428.43	16566.69	29672.08	15015.76	6811.58	5714.29	10389.30	5697.87	8652.45	11692.56	5574.04	2025.62	2557.99	4983.39	8698.32	11151.00	6774.76	2578.29	5278.53	4248.98	7018.89	3863.79	3891.08	3005.90	2984.36	5158.04	2705.94	933.53	1245.60	1231.32	1269.43	1118.83	1056.94	1390.22	529.87	330.33	530.69	1253.67	660.16	497.60	338.09	598.79	860.07	569.72
962			19631.08	470137.50	18324.98	14559.69	7474.93	6418.61	8670.90	6571.69	3887.09	4744.59	4043.53	5439.08	7878.88	5938.12	1718.81	6090.45	2519.85	2480.36	2230.14	2156.89	2187.23	1372.04	1869.15	3461.90	3488.05	4321.17	1664.40	2178.74	2785.38	4062.16	3310.10	1695.97	1348.65	895.66	1348.79	1650.23	1284.63	948.70	295.09	538.60	244.71	293.80	550.73	430.43	806.11	933.81	491.59
963			449948.87	7022910.50	144465.67	27362.79	71038.14	72552.72	76922.99	33331.97	16383.26	9751.84	15104.06	14024.73	9497.12	19332.96	13820.91	15982.22	7909.86	15479.63	4268.05	10642.61	6277.55	6254.08	5172.92	8286.56	14535.58	8387.93	11984.53	9017.05	9711.98	16388.39	14238.96	9408.11	4488.29	4373.78	949.15	2688.95	2734.34	2353.89	2493.84	6879.86	4606.40	4492.51	4833.55	5873.41	3376.39	887.86	830.88
964			41317.62	329766.43	19728.15	6623.47	6573.01	3160.13	6546.27	11636.86	10537.62	6204.29	3198.33	3320.92	5442.19	2532.92	1508.97	1859.54	3584.27	4130.10	3709.90	4448.14	2377.29	2800.94	1911.70	2050.50	1081.31	1255.67	2712.40	2278.41	1633.56	1005.17	1809.49	2247.59	1273.59	1878.03	1778.97	2536.61	2334.30	1339.72	1427.12	385.58	886.46	611.71	557.03	629.87	495.14	517.20	293.88
965			792134.00	4943923.00	307273.18	26493.78	13726.69	5912.71	7756.53	10611.38	2554.32	4468.87	4618.78	5018.17	12213.44	5886.85	7012.16	3040.45	4379.74	7470.27	6910.89	4599.39	5316.66	2491.29	4622.65	5319.58	4628.30	2580.70	1351.09	1381.26	1921.04	1507.87	3361.20	3553.36	2910.63	1436.33	828.27	885.72	1436.17	1212.37	2244.28	2239.80	1114.20	663.29	1038.93	652.75	743.44	1024.18	664.22
966			90009.14	2149126.50	52631.26	34476.80	30499.66	20139.49	22808.57	17843.29	40046.19	46388.76	37832.92	8914.57	12399.43	13589.51	36909.06	11157.41	16425.91	19040.65	16431.58	9835.60	7039.59	11908.07	13061.14	23632.82	16212.56	7990.86	6008.08	14447.16	6040.95	7169.36	12902.52	3751.76	4543.65	4105.33	4330.83	7587.03	7950.77	2420.07	1308.13	3690.77	5788.55	6018.08	3383.41	1675.66	2953.94	931.01	2541.35
967			53885.62	429499.34	60707.29	27360.30	6670.30	11242.42	13641.11	10426.35	5015.79	4398.33	6878.08	12602.67	15098.76	14564.92	9859.93	3790.56	3854.92	12646.20	5659.00	6635.98	5671.63	3571.73	7544.76	10233.32	5617.59	4534.64	3379.98	2669.33	4238.43	4103.31	2879.41	4762.74	2998.53	2879.26	2273.34	1603.38	1813.92	2447.87	1367.66	784.93	868.97	628.78	399.89	838.53	1268.34	664.12	284.54
968			217101.17	1489562.87	103890.37	17976.36	18542.08	5530.38	19449.55	9605.54	11931.88	12141.85	18992.60	19255.62	11327.01	5024.67	4842.88	6541.98	4653.93	18892.87	14242.67	8440.96	16341.65	13522.06	2613.58	9272.61	10034.27	4080.12	2948.16	2252.88	1830.80	2157.60	1537.74	3501.70	1490.01	1973.33	2797.15	2696.57	3774.02	2968.14	2393.72	3486.39	1210.68	1260.15	1237.30	566.59	1921.03	1080.29	1977.11
969			122912.34	1960432.50	29821.61	11714.04	8533.72	22761.14	16230.33	11937.35	22858.08	18712.26	11201.85	11212.74	9169.83	7901.16	14320.30	7601.46	6118.39	4028.54	11675.16	4276.48	4618.27	2844.23	9791.63	11069.29	5594.09	4374.62	3877.96	5820.45	1982.82	2513.30	5383.19	4348.55	5061.71	4238.06	2507.24	4394.14	898.67	2667.90	3735.95	2224.26	2680.68	2597.33	1754.05	1862.61	1735.15	1539.54	1597.22
970			92124.15	1597303.25	39809.31	21153.17	16787.98	17062.89	8875.12	9052.49	10286.57	6576.16	9049.55	11602.42	9744.06	9487.95	4996.39	5347.87	5563.18	9856.34	3605.51	3138.36	1798.35	2636.51	5142.56	5908.49	3500.90	5453.48	3201.80	2571.91	2515.97	3818.89	2564.43	2481.16	1981.45	1059.75	1215.83	2504.63	3916.00	3114.04	3214.83	2194.04	1827.12	3103.11	3503.10	1806.63	1147.52	977.86	1060.36
971			86295.96	649963.87	24381.48	3093.07	5388.35	8530.17	4305.38	3333.71	8306.42	8457.46	4519.81	2228.94	1782.05	1794.60	1908.36	794.96	923.31	2307.82	3568.80	3679.05	1055.52	2402.02	2749.67	2687.15	2306.51	2858.72	694.72	684.64	757.37	916.48	630.01	802.96	1184.55	875.73	880.03	1018.57	437.53	594.71	470.94	754.95	650.32	895.89	1121.46	736.53	291.19	944.71	563.72
972			384395.34	5119304.00	516846.00	40072.55	25484.42	6413.52	11391.26	21390.77	12110.61	13684.90	19252.45	25213.62	13389.57	6061.35	7065.38	10557.40	4340.26	8703.86	5128.95	4009.10	6195.26	3611.44	8567.57	7875.11	5663.72	7757.40	6371.22	3021.57	3852.07	3164.67	2099.05	1183.95	1836.96	2363.92	3578.98	2295.00	1693.09	1252.80	3518.25	2675.77	695.20	326.59	576.03	711.18	1382.49	1065.38	1085.66
973			1552339.00	10359570.00	1169691.25	12456.66	8817.11	9429.43	11569.12	19954.32	26534.57	4233.89	2662.08	6148.66	1602.33	369.14	5071.40	3095.66	5429.94	1553.66	3374.03	4838.90	1011.46	2631.91	8498.25	8616.70	12947.80	2812.04	4046.32	3315.76	1711.25	1753.67	3063.86	5019.38	5829.96	1990.89	3335.23	925.32	3328.26	2176.51	995.07	1145.41	817.27	699.17	1892.85	347.28	790.53	871.33	634.09
974			120975.58	4827772.50	98351.67	9421.54	20491.30	7923.35	10066.70	22972.80	8800.09	15260.65	16276.37	4911.17	7520.28	4812.35	10702.16	4609.94	7302.45	11424.07	2251.94	3590.12	6087.57	7377.70	10390.30	5419.49	10045.71	4280.90	1870.72	2098.72	5425.10	7445.74	7949.85	5401.94	1399.55	3642.55	4518.03	2352.39	2365.03	1262.44	2017.25	2607.78	1077.05	1568.13	2213.89	1035.59	880.89	1815.53	1775.41
975			216118.98	3746261.75	76204.10	13515.50	35787.90	4506.93	6884.21	16442.18	6580.75	10678.46	8519.29	12180.53	8575.51	2320.62	3963.72	2272.89	7324.09	7524.12	3603.55	3773.31	1566.76	2370.40	5033.12	3203.38	3312.41	6779.75	3755.33	3469.64	2989.62	4547.93	2234.49	3998.93	6160.97	3670.57	558.45	1053.44	1956.84	1136.40	2592.24	2491.12	2845.65	748.34	1148.91	2946.05	3635.01	3287.85	1927.15
976			1665135.62	4696470.50	253607.65	10659.77	6806.06	7341.01	4300.06	8745.11	16866.23	10237.40	14713.01	26566.07	12975.65	6958.47	11165.71	13754.84	3460.06	8244.47	7867.38	6905.51	1954.28	2508.69	2567.55	3207.11	2878.84	6129.56	8512.09	8285.46	4693.40	3201.78	2044.92	1652.46	2080.35	2436.99	2102.54	1202.34	3060.49	2371.83	1015.88	2883.80	1787.30	693.74	1438.98	1301.76	570.94	1232.95	1058.52
977			318527.37	1475837.50	62364.25	15659.98	12258.28	15140.11	3667.69	9705.33	8755.71	3364.53	6255.07	8391.17	11155.47	5629.99	7815.50	8090.96	3423.75	3748.10	13773.81	13418.96	17132.21	15703.13	5097.92	9748.83	3375.30	4177.69	7016.46	10247.91	5932.84	3976.20	4724.02	2325.58	1591.69	3148.51	3119.96	927.94	931.92	1489.23	997.42	2056.09	1471.18	883.48	777.10	1222.78	1681.22	460.56	901.42
978			209064.82	1934665.25	132792.90	39923.79	22552.19	24349.34	32083.43	23775.02	32456.92	24928.82	19879.04	32638.46	19867.35	18569.59	22114.27	11750.73	10669.98	19408.75	25423.40	17216.37	14690.99	25221.85	26120.38	17145.55	16246.64	8819.47	6870.33	19325.10	9426.14	2961.40	9399.56	5954.65	10687.95	6834.64	4946.60	4472.72	6774.64	10986.28	3940.19	3010.07	5703.60	6696.45	3857.27	1502.18	2057.88	1197.45	1818.07
979			84038.05	1330240.87	69090.25	18629.40	26298.67	21293.49	13241.73	9293.52	5328.28	6838.77	7313.79	6451.85	3348.51	3653.63	8208.58	11082.37	6268.62	4370.46	1475.45	1912.27	5363.57	3041.19	2830.12	2949.18	2189.58	2245.60	2755.31	1146.67	3769.61	5264.05	1414.60	3235.68	2715.81	2259.85	1777.52	1349.82	871.63	1215.02	1928.15	1001.66	750.30	1357.50	1891.59	2983.56	2211.54	1551.57	981.81
980			147570.53	679285.31	41132.44	7999.15	4455.00	5729.45	7776.88	4558.85	8023.45	8844.42	3078.69	4068.99	1372.36	2615.03	6711.71	7114.15	3337.58	1537.29	1909.38	2438.56	2125.38	2357.44	1864.18	803.94	2401.65	3377.66	2093.96	2005.67	2124.16	1946.02	1772.11	1175.03	1397.69	1433.37	1027.04	638.81	902.22	598.03	809.42	849.92	1008.65	2277.87	1161.54	642.92	895.12	688.70	891.92
981			398913.71	12346348.00	592840.68	24859.81	40780.25	15460.47	20265.75	45113.90	36298.05	17909.10	36549.39	14490.45	10830.89	18673.26	23512.87	26837.42	34378.83	21893.74	9022.18	6083.12	20340.47	28599.45	6465.04	7129.09	6990.73	3499.51	5946.98	8856.14	10478.39	4264.02	3570.06	3688.89	3579.01	1573.82	4778.78	6528.48	5989.94	9309.92	3157.54	2433.28	7437.95	7589.96	5162.29	7445.92	3099.32	2624.36	679.37
982			1554092.37	12651664.00	951491.50	38747.22	20276.61	34134.51	25863.09	14177.57	11261.23	25309.23	10170.67	12457.38	24282.13	7103.07	5091.53	6338.91	9989.24	13305.24	5388.94	7997.69	12673.12	7995.43	7808.12	4269.06	7082.73	6684.29	4061.13	5698.30	8042.22	8653.35	5283.41	1754.13	2649.07	2049.35	2002.74	2940.18	3449.02	4388.93	3498.21	1973.10	1710.15	2820.73	1953.82	2077.80	1667.10	1298.91	1275.80
983			2005318.87	6102938.00	517122.78	9659.11	12230.15	8623.44	12934.08	5311.29	9376.00	2364.87	8938.29	5662.42	3945.75	1979.64	5408.33	3952.33	1959.87	5792.84	786.18	5536.01	4110.58	1347.53	1573.62	4776.05	6516.46	5828.41	1248.54	2960.53	3650.60	1206.28	2069.79	907.74	958.50	2030.13	1161.23	1059.94	3030.06	2215.73	1523.83	7661.98	3959.19	2769.65	1516.11	914.55	539.95	309.10	1990.30
984			2309807.75	9802653.00	461354.81	8943.24	8671.89	12525.71	12694.85	10459.33	20785.00	2382.33	5324.70	7883.53	4589.83	2622.59	3023.10	3524.53	2749.64	6276.65	1680.45	3672.24	1669.50	1883.21	1814.66	922.23	1348.76	829.18	546.50	3016.67	274.01	2175.79	4526.38	3783.20	1788.50	1817.47	1130.37	710.99	273.19	1045.85	274.50	2108.94	1513.57	1350.21	1787.14	1757.80	344.14	347.91	275.78
985			129721.39	594439.87	34571.34	3157.39	4034.39	4772.08	2438.11	4099.40	8470.74	4108.50	2580.02	2156.72	2118.22	1870.35	3759.30	2783.12	1750.37	1833.49	3762.25	1958.91	2034.18	4536.08	2962.30	1997.36	3274.05	1334.04	2489.50	3171.06	1742.58	1448.17	555.48	871.56	1610.84	1696.05	1112.50	647.90	1737.89	1650.57	1852.84	655.67	1109.29	373.13	903.54	564.19	774.53	824.20	532.60
986			115970.58	1151775.62	33740.72	15784.04	22193.33	8403.24	18872.02	12302.77	18747.76	8138.17	9051.78	8323.55	5123.10	3000.69	7686.99	7894.67	28949.09	10994.91	3659.48	8671.51	9878.93	6049.40	3458.75	4220.03	2316.13	3673.40	6128.54	7464.66	5399.13	9305.31	5744.73	6405.74	1422.67	1470.87	2281.42	3957.77	451.74	804.60	2054.34	1285.94	1663.07	1405.02	969.64	1040.03	2088.82	2147.64	2117.68
987			691984.31	3330660.00	249854.98	35773.72	12640.34	28899.92	18936.86	13588.54	5725.99	12084.02	4677.88	4069.14	4790.87	2862.80	6225.25	7480.40	6231.29	3535.33	5720.58	6087.87	5812.74	2642.94	5783.20	5241.95	3357.05	4454.01	3825.53	2624.06	3974.90	3230.68	2045.77	2956.19	3492.23	5689.37	2817.22	3365.57	4035.76	2433.62	1930.26	2054.67	2944.75	2507.78	1869.74	1189.38	1055.79	566.67	456.75
988			2250644.25	22521482.00	1398114.37	13209.60	24796.66	10048.42	15511.24	18903.57	19795.66	21065.12	15785.78	30899.74	22561.28	9618.54	2820.30	8151.31	10918.03	7110.74	5884.79	2709.04	2854.22	4745.78	5224.84	5673.31	11000.88	9185.85	4609.55	4498.08	5184.59	3974.65	8439.91	4128.56	3512.41	4575.04	3139.36	3550.50	3272.51	2396.53	4123.15	6577.74	4637.76	4409.36	3031.13	2639.00	3279.48	3975.60	4944.87
989			80540.00	1025875.25	42216.69	15183.54	20634.55	13098.59	2358.24	9141.18	6399.33	9184.40	4693.49	5762.72	23353.63	17782.71	3387.62	3453.25	9969.90	17385.24	4278.77	2585.43	5145.71	4976.26	5439.46	5722.92	3559.56	2385.23	3679.50	3290.52	4807.72	1966.71	981.98	2882.55	1680.39	3558.31	1667.74	1718.89	1738.85	1020.81	1370.06	1189.43	695.18	1844.43	1083.63	902.93	1011.01	798.61	1191.74
990			89715.78	1848390.00	127587.35	9165.46	14536.71	13256.33	13123.13	12889.40	16566.17	4668.53	2616.05	2704.07	2243.42	5345.88	6187.25	7477.97	8250.93	2121.28	3843.20	3201.77	2937.71	2428.96	2045.03	1025.78	3675.94	5054.99	2609.27	2047.19	645.71	2042.08	1445.18	1055.24	900.59	573.36	707.63	902.99	794.44	795.92	926.42	821.56	518.48	670.84	1098.62	930.58	839.74	336.02	293.69
991			255676.64	528921.87	41346.94	4778.26	1485.18	5743.41	2543.49	2060.62	1216.07	1643.15	2815.57	2108.11	3298.39	1672.33	789.07	1590.56	1945.85	2061.00	859.28	1122.79	1989.93	1312.96	730.09	640.83	1356.39	1662.40	1602.17	866.90	456.85	823.30	752.51	840.19	1089.81	1170.97	652.46	582.21	995.35	971.83	412.55	468.21	471.53	171.31	420.04	425.09	436.05	158.34	273.14
992			22064.45	1590254.87	97251.95	38370.24	34989.94	28121.19	15708.41	26605.68	12503.48	9389.74	6893.24	11370.18	16744.71	7400.18	4246.32	11481.90	12360.95	7304.59	18341.22	12897.46	16277.87	7489.31	2898.72	9426.32	5215.00	3819.30	6523.40	3044.00	4231.75	6720.97	2619.78	4824.37	4380.94	5579.24	2360.21	2809.24	1640.57	2606.78	2009.68	1650.00	1373.45	985.32	995.05	708.70	981.79	587.78	601.16
993			76247.81	2465295.25	78350.12	16304.99	18591.24	15170.87	9710.52	29231.35	19128.12	8048.95	10612.50	7862.46	6025.68	4415.33	11144.15	10835.24	6090.25	7583.85	7712.14	9747.40	13899.41	7674.57	1684.20	8505.39	7330.37	3194.23	4004.73	2630.28	3124.65	2897.39	5663.62	5655.01	3143.71	4026.86	4765.39	3079.98	4332.04	3161.50	2913.19	2645.78	3525.88	2680.72	2291.74	2145.34	1862.50	1094.99	1025.40
994			189269.64	2453973.25	56526.96	30192.38	33857.83	36231.50	17253.10	17795.46	12560.79	6302.09	4989.53	14729.26	7859.82	5158.25	6960.58	7531.72	14438.87	9322.43	9095.48	12114.61	8297.42	4919.56	8373.43	4595.86	4129.62	2955.90	4635.97	7258.67	2692.36	3910.66	3256.95	3968.99	3404.01	2013.19	2038.59	2743.68	1946.59	1885.73	2282.11	2306.43	2151.12	911.47	1482.64	5354.58	2870.39	792.20	527.97
995			877189.81	2898956.25	109170.44	6835.37	2847.20	6268.62	11812.11	8660.40	3837.75	3555.49	6262.09	6088.30	6741.26	3880.05	4211.46	3334.79	4669.26	4322.81	3316.67	3694.61	2416.63	890.85	1212.80	889.62	1529.61	2653.87	1571.32	1853.42	1115.62	826.90	962.44	1482.70	462.58	1019.38	997.97	784.02	674.48	765.34	832.13	498.41	453.91	488.67	284.50	139.56	588.22	406.31	394.30
996			274244.50	1590613.75	64178.21	6355.86	5777.85	9980.58	3778.82	6587.29	11041.88	5655.08	7437.99	8786.05	2667.46	2521.70	1850.39	2436.15	6576.48	4354.52	2078.02	2576.73	2276.58	2474.95	2160.98	2832.21	4850.48	2157.10	1118.56	877.40	1333.47	2559.61	2709.03	3557.21	3181.41	1584.46	1007.92	1113.01	946.63	1424.19	1132.62	563.17	1085.13	1361.84	806.35	755.23	718.43	504.33	404.72
997			247994.23	3453323.25	59724.35	20367.30	9475.40	7959.47	2798.51	7185.98	14782.10	6875.72	5188.44	8608.51	4517.39	5749.50	4942.84	7117.16	13628.66	4960.10	4351.91	3081.94	2972.37	4140.60	4348.99	3350.51	4152.51	2894.75	3565.11	4008.82	1986.76	3046.87	6564.58	6048.45	7719.05	4039.85	1754.06	2824.99	1923.99	3276.35	2939.02	2243.20	2535.51	1715.85	1705.14	1285.62	3135.63	2479.59	1297.03
998			47384.83	291946.28	9522.03	7788.93	7504.52	3347.91	10185.02	8468.96	6106.00	2777.59	3131.06	4253.38	5344.59	5886.70	1512.13	3877.10	2625.08	3023.43	8713.99	14379.87	4094.73	2619.34	2456.86	2720.61	1233.62	1090.11	604.35	810.51	1515.52	2806.38	549.14	953.76	1261.89	1505.41	2314.23	999.85	437.58	1331.50	864.92	1061.14	2682.41	2899.28	978.57	1077.61	936.80	187.54	97.61
999			24097.09	589971.56	33303.91	31793.33	5791.55	11084.21	14649.46	31767.45	33547.33	34413.68	21056.88	13159.00	8576.96	6802.74	8965.66	11817.06	7851.92	6664.91	7540.23	8571.73	3986.69	4338.23	3726.66	2633.48	3613.99	5151.72	6279.10	7456.22	5403.09	5358.11	2054.13	4842.64	3420.90	1053.12	1493.47	2145.90	3551.76	1141.37	1935.11	4780.42	2967.20	2925.82	2018.47	374.72	1167.92	2684.58	2653.47
1000			79025.46	920627.62	40223.01	9767.55	4947.72	2228.37	2525.82	1768.54	2885.95	3949.60	1873.38	1368.01	4645.86	4182.94	3228.72	1702.82	3565.84	2084.42	3183.23	1680.45	1702.08	1927.42	3531.41	4928.02	3364.86	1401.09	2268.62	2585.84	1528.07	1200.32	2265.90	1947.64	1797.20	2022.13	1758.36	702.10	718.49	764.43	646.06	835.37	1122.48	490.72	620.86	646.46	908.54	892.15	552.39
1001			797935.50	2470466.25	126001.42	5554.18	9255.27	3969.64	4752.33	2612.09	3424.43	2694.93	2096.84	4702.36	3345.51	2791.49	1369.82	2336.19	2058.83	3077.89	3679.83	1097.51	1749.19	1902.52	1767.25	1045.80	2501.23	1506.08	1097.84	653.25	513.18	963.89	1233.36	1431.34	1851.92	1189.86	1107.93	524.23	672.99	1535.02	1246.18	1264.22	1312.38	1163.41	1149.58	695.87	658.27	725.31	1202.04
1002			4780677.50	17207662.00	1295756.37	37736.30	7862.27	9777.71	10916.58	9073.20	20644.26	5183.57	7967.57	6038.40	11018.11	8235.93	10923.93	15897.81	7013.70	7087.26	5096.25	8813.50	5733.28	4599.95	4994.43	7136.51	5271.55	3831.44	6385.81	3893.36	2146.13	4255.42	3558.99	2958.43	4224.79	3205.70	967.98	3867.57	1279.35	1575.59	2176.50	1253.72	2420.33	1320.71	677.87	699.19	532.54	1187.33	1468.52
1003			1414103.87	3726355.00	274181.09	15821.97	17225.25	12128.71	13030.80	9276.20	9603.70	7474.33	5951.82	9906.78	6754.65	6863.07	8557.79	15577.49	21917.63	7400.20	13124.98	5294.37	6130.81	5685.14	6130.53	6538.37	5672.50	4178.36	3206.62	7036.50	4963.65	3907.18	2000.92	1792.73	4696.50	3121.83	2936.22	2767.34	1550.66	1604.13	1267.89	783.16	1376.34	1233.54	1768.74	1110.62	420.81	1078.85	843.65
1004			204068.95	4697811.00	120806.32	14342.05	11169.99	18851.00	20050.07	40119.01	15351.42	8765.88	9968.48	8423.21	10196.12	10394.32	14843.16	8151.23	6180.62	11053.39	8225.26	7863.90	4720.89	5201.81	5163.46	7177.33	5760.51	4354.58	2931.16	8807.42	6565.10	3158.28	3406.82	2403.19	2819.46	5366.87	7146.05	5779.02	2548.34	2297.87	1649.99	2359.62	3756.74	3666.81	1156.39	1097.59	1937.71	1445.02	972.38
1005			200939.23	3573626.50	148231.60	54656.08	22900.79	12981.74	15837.92	31736.08	34925.47	7866.95	9457.22	23623.45	50382.03	9773.53	8757.01	19523.00	11261.86	16260.95	22468.49	16924.14	7820.04	9712.58	4293.34	6942.24	18404.98	12883.96	13829.77	5987.15	9365.66	3593.64	5996.00	7767.21	6000.24	3294.18	3834.58	4187.20	1724.88	1799.51	1066.13	1850.32	3226.90	6648.76	4177.65	3878.08	1938.25	2799.97	3073.16
1006			1561736.87	3853570.75	327352.84	27923.11	27324.75	12587.60	18497.54	20379.12	42414.28	35221.83	13499.89	7890.26	33017.04	21654.95	11626.10	7238.70	10969.84	5768.52	6714.76	9463.76	19990.91	29759.16	8946.31	7412.87	3604.68	4740.79	4621.54	5395.57	5070.75	5465.85	7486.84	4112.28	5720.08	8206.90	7377.58	2642.36	4571.89	4638.33	3272.58	3264.06	5605.55	5440.32	3580.26	3663.59	3282.24	4938.68	3806.28
1007			323166.34	3461920.75	78862.76	23154.58	24590.41	21313.14	18701.69	22043.25	5905.60	11590.45	12290.68	7802.60	2679.54	11043.96	7734.68	7726.56	7377.26	14826.49	7070.12	3157.92	1774.28	5527.28	4227.37	3819.23	2079.50	2955.96	3980.29	3993.39	1921.92	1961.56	3956.14	6646.78	4578.68	4960.20	2827.89	2866.38	1828.02	2688.10	3043.14	2718.71	651.47	723.73	754.30	1044.92	1716.37	2051.97	1169.84
[truncated: 5,361 more rows]
[truncated: 86 more columns]
