# Supplementary material for: A Low-Cost, Low-Power Water Velocity Sensor Utilizing Acoustic Doppler Measurement
Source: Sensors (Basel). 2022 Sep 30;22(19):7451. doi: 10.3390/s22197451 (PMC9572237; doi:10.3390/s22197451)
Supplement: Supplementary file 1 [file sensors-22-07451-s001.zip › supplementary_material/data/field_test/data/sd_008/sd_14.CSV]

1			2223737.75	3877817.00	226819.10	7738.63	9730.13	23881.69	25328.16	16063.49	14167.81	17936.70	7000.45	5308.69	10637.23	10372.02	11153.93	13562.34	16199.55	13994.27	5382.63	1510.13	2923.54	3811.69	4292.37	6172.24	7048.91	6795.63	5410.68	4599.01	4821.17	3867.88	3509.63	4430.18	5561.38	1721.21	2527.52	1207.13	1792.23	3032.07	2856.98	2404.55	4676.76	4547.31	1994.11	2066.49	2202.05	1997.81	1808.48
2			134294.81	1856979.25	40284.25	14704.56	8890.29	13299.78	24642.05	18830.08	14884.74	17547.18	29535.91	21009.21	27487.87	16960.17	7371.94	9674.68	19242.67	8372.52	5515.02	5201.39	16690.37	20114.13	15909.33	4632.83	5678.20	7475.96	3776.67	3508.06	4302.10	7338.29	4679.07	3972.69	3971.47	3514.84	4518.16	2917.86	4468.70	3496.74	1406.25	2753.74	3813.86	1466.36	2431.87	1833.79	1768.23	941.62	1692.47
3			741437.81	13218847.00	480425.43	14127.86	17748.21	10649.32	8944.24	12102.42	9037.51	21389.31	3480.56	11036.91	16599.58	6537.66	3687.33	8123.10	4870.50	7333.95	13820.74	6392.00	11524.07	7146.47	8257.67	2939.56	4387.07	4951.71	4982.25	3934.28	2690.32	5172.27	2359.07	3581.46	3700.43	2675.15	3920.23	1910.49	3657.19	2257.20	4673.12	7284.86	4687.92	1762.68	2102.37	2109.72	698.24	794.32	856.83
4			300921.53	3456973.75	112038.25	26060.28	9111.62	9612.60	14883.30	16404.01	11304.83	16474.04	10248.13	7391.94	10987.54	11115.33	14783.56	9621.04	8725.35	11818.51	5445.47	8088.33	5754.38	5016.58	3747.93	5469.82	11747.88	5899.50	2877.47	4828.79	6261.45	4364.00	3047.77	3588.49	4124.87	3822.73	2083.11	2872.62	3200.40	2835.65	2354.06	2008.73	2413.81	1638.57	1158.44	1679.64	2226.94	2441.55	1746.45
5			139038.79	2678338.25	106808.31	21605.97	23518.67	12494.22	16378.30	15584.68	22137.73	6912.80	10858.74	11423.37	29638.02	11634.91	7963.47	6544.67	10813.83	12183.01	7189.84	11785.40	4799.73	3625.96	8296.07	6300.86	3380.87	7644.30	5918.88	8008.94	10245.72	4504.09	3593.31	4152.96	3119.47	11120.93	7739.60	8079.68	4672.39	2823.48	3760.78	5151.44	2905.00	972.85	2664.25	4823.66	7147.74	4520.31	2768.39
6			66724.69	1453062.62	69197.09	18208.24	61382.94	63808.75	45367.71	57827.28	41129.50	26838.25	20631.52	17246.28	20213.87	15262.65	18984.52	45162.17	35140.58	17213.35	17069.29	20030.84	27628.55	32174.42	9208.67	6298.72	20062.25	24820.07	8771.58	3323.38	3272.76	2057.73	12996.41	11495.20	11061.01	7801.53	5614.82	5492.01	2189.82	3061.36	2320.65	2889.83	3683.89	3407.07	4573.65	4752.95	2684.08	1198.53	1163.83
7			48668.47	1556116.75	59872.28	42044.34	16258.47	11554.67	18520.45	13098.27	23975.65	24455.69	13621.41	27691.72	15194.00	20497.93	36386.86	18878.55	16261.51	13347.53	5967.87	3077.15	3584.85	7773.40	10200.30	12166.68	4775.56	8292.05	6656.94	3800.69	6174.07	5811.30	7432.07	5807.55	7509.48	10800.37	8058.44	2685.88	1874.62	1834.18	2356.41	3566.72	3742.43	2528.19	1690.58	1761.53	1321.17	1035.52	1448.02
8			373589.37	2858601.00	91328.53	36238.91	14266.20	15916.86	15063.92	29864.02	14577.99	15676.70	6031.12	20299.92	18473.29	7037.58	16787.94	4948.18	7276.56	14188.29	4451.32	4290.50	15320.15	9600.95	9528.81	5061.26	6480.82	1902.63	9233.19	10432.19	8144.21	8720.94	7421.05	5281.98	10411.15	5991.78	3561.70	3605.95	2574.13	3127.94	4620.55	2161.25	524.07	1922.80	2277.58	972.63	3472.12	5524.83	5502.62
9			192269.70	1452226.50	120983.07	15572.59	2770.38	3259.62	3275.72	13854.53	22182.57	21548.74	26092.48	19401.66	7086.05	9405.34	8678.60	2826.08	10776.57	18192.03	25485.70	8167.27	5260.36	3482.99	1972.49	2781.97	2038.33	11093.02	10938.89	3370.18	3450.18	2271.59	7683.50	11653.01	5201.41	4971.08	6832.70	3148.32	883.53	1630.56	2305.89	810.33	1285.64	1658.19	1831.60	1064.18	948.32	1327.93	1042.60
10			141704.98	14170391.00	172042.76	15432.70	23930.68	23684.41	25681.10	16450.83	22705.12	22901.45	14444.04	5228.32	5793.78	6190.29	5306.60	4529.17	8611.95	7431.53	5567.89	7094.83	8734.69	7825.86	6127.45	4221.56	8370.66	5377.47	3225.71	6727.08	3568.48	2255.31	3620.58	4010.11	3372.14	3644.58	3201.91	2835.02	1273.92	1576.97	1248.91	2295.40	2129.68	2404.94	1113.85	855.04	2947.69	1829.05	1658.25
11			101428.48	3271484.25	75275.10	4788.58	12425.44	5738.02	4746.13	12523.33	11469.97	7858.84	7321.13	13467.66	18018.53	5245.93	7195.28	11061.87	21341.58	8938.43	3642.06	1287.22	3397.66	1728.83	2861.48	5231.73	9949.01	11372.42	4362.09	4572.44	5607.62	2695.11	2191.41	1892.92	2566.69	1763.47	1824.29	1294.61	2512.01	6248.77	2192.28	1927.01	2412.75	2423.76	1108.80	779.78	1091.55	1462.63	1949.99
12			49406.12	2205650.00	70183.27	20242.94	7117.57	7999.28	33172.96	11764.92	21547.29	11904.90	19792.99	17826.78	17128.44	31124.63	14738.09	7276.45	8853.80	17262.75	29987.23	12616.46	11573.34	11934.39	11702.30	12552.28	15856.66	12791.65	9002.97	4342.56	4463.11	7841.38	4955.10	4193.69	7338.10	2262.79	1820.43	3320.62	2593.10	2562.74	3342.59	2622.63	972.01	2948.42	1762.19	1298.07	1682.12	1818.74	1427.75
13			133062.18	2567187.75	119860.14	4624.77	5031.58	6140.82	6192.56	11932.26	7234.19	5794.79	12197.77	7925.84	6411.24	5300.11	2833.74	3463.10	2434.75	1652.46	2753.77	2953.36	3996.37	2897.17	5141.77	3596.49	6163.19	4818.15	5174.19	4053.79	1173.29	2196.03	2009.28	1982.97	1571.97	1523.40	1659.81	1638.03	1653.46	981.06	504.46	929.92	1216.72	1095.19	1218.38	1243.83	498.73	487.85	557.43
14			428043.90	2982510.25	123172.84	22400.50	37755.65	15719.29	19267.84	9481.47	14673.20	17911.27	19633.35	19993.02	10529.23	10406.74	7429.83	3967.34	8880.27	10781.37	14473.17	12299.09	6941.75	6855.18	11722.24	8704.62	5387.77	3872.46	7324.77	5825.22	7821.87	4029.61	2759.29	3046.63	3585.54	6475.39	2610.33	1747.47	3734.15	2667.23	3855.07	2081.30	1988.18	2945.54	1024.18	2311.86	3044.53	3107.15	3086.66
15			79031.86	1284338.00	31889.79	33393.66	15076.19	14483.81	14310.23	9081.42	5535.55	29974.73	14842.48	8370.13	12292.10	12730.71	20854.61	7996.76	9105.01	13454.50	6856.44	5617.93	11675.58	15234.42	6720.21	9345.99	10369.25	6865.26	3257.31	4269.52	6152.94	10404.36	14252.79	3559.26	3155.94	5959.90	5666.15	4823.12	7505.73	4755.99	1691.08	4504.74	5564.21	3754.86	2220.11	3151.42	3420.03	1258.94	632.60
16			93208.96	900951.00	35140.65	16047.87	14817.12	6902.60	12931.93	9574.93	9554.28	7889.00	11058.38	11162.92	7577.91	6489.25	5250.22	5704.61	6305.08	3067.16	1623.91	3994.90	5240.25	3438.31	7303.63	7569.98	3383.40	3129.72	3979.19	3861.37	2335.54	3680.85	2292.29	2385.31	5810.86	3892.55	1979.74	1461.09	2358.04	1322.62	2767.69	2732.67	1446.60	1403.97	759.20	1408.61	696.99	837.84	516.96
17			114777.54	350404.93	40789.33	4549.19	4680.46	3868.38	1847.15	1336.95	4532.11	4805.95	4298.95	1934.73	1248.29	1843.14	4418.31	2588.72	817.60	1645.42	2039.90	2009.83	2081.31	909.40	2034.68	4037.42	1291.54	2501.90	1090.03	534.12	1479.56	1242.96	1338.59	1095.42	2391.07	3095.14	2166.35	2651.37	1209.23	1491.91	3507.00	2432.29	2344.95	797.96	1945.45	1207.23	1072.00	549.05	1370.41
18			41475.04	2000347.00	62858.52	17642.13	4861.41	10144.94	22040.42	22208.77	6171.08	9779.25	6039.58	6492.18	11835.15	7645.28	11517.45	16213.20	12526.51	23079.65	11189.92	6967.53	6385.12	6048.34	7981.36	3413.76	7258.73	2722.64	4659.00	4039.98	3664.21	4327.29	4128.61	4931.33	3404.25	2711.32	1150.92	5064.99	9885.46	10991.89	8353.44	1578.20	1644.02	1077.25	2662.28	3575.45	1590.72	2138.71	2420.46
19			160389.09	2417846.00	113687.81	12224.37	7620.87	11425.82	4470.91	3093.11	7013.67	4491.22	4439.49	8473.51	2180.74	5729.32	4719.62	3474.16	2031.76	7065.05	4831.96	2453.28	2236.69	2559.57	1994.18	2216.62	2203.49	2082.80	1516.31	1746.19	2593.20	2824.29	1524.67	1252.34	3914.51	1819.88	1340.88	1873.27	1834.64	1103.20	902.72	1168.26	1405.74	934.35	1339.11	1453.92	818.23	290.13	403.38
20			1258723.50	5184233.50	113895.35	26675.65	17425.81	24988.84	14358.25	10156.06	7823.98	26807.78	16703.41	30899.78	9374.78	20852.40	12173.38	6278.39	13878.62	9830.35	12242.20	7462.55	11605.79	7544.22	8967.75	2806.90	13241.01	14422.08	5074.14	7066.99	9407.67	6331.87	4124.67	3677.70	2051.31	4110.76	4824.86	7129.50	4991.40	9699.00	6939.06	5587.50	3398.51	2584.63	1334.51	2177.72	2578.20	4046.22	3145.99
21			353834.21	11332080.00	371121.28	22143.69	16185.08	34668.71	19482.34	31416.09	10912.52	17893.78	8799.27	22650.36	30669.48	28647.25	30399.88	24803.55	14122.24	17792.28	6518.85	8510.03	7276.89	5186.85	9777.79	18527.28	8904.85	4773.61	5781.85	3638.44	2117.68	3328.49	4521.83	3755.97	5204.57	4319.21	3639.44	3793.94	1998.96	2185.64	803.89	1206.95	1226.88	3134.12	2168.29	3005.72	2501.54	1239.00	2623.88
22			96075.42	2762113.25	61662.63	11914.58	23947.37	11871.60	28862.30	35867.87	43874.36	11614.69	5535.37	7237.51	9209.12	8931.35	22532.98	16100.36	41029.17	46080.07	13804.95	11235.16	8898.13	6191.77	4591.72	10922.17	16314.72	7662.02	8518.60	7991.44	8990.28	9835.41	7844.56	4842.16	9520.91	8887.83	6661.91	7007.62	9907.54	2958.67	4952.30	5355.49	3878.75	4053.46	1863.87	625.60	1912.05	1466.57	1700.02
23			1622648.00	5336921.00	1354166.62	462232.75	165390.10	156988.93	85580.07	33300.59	21691.87	25524.25	14941.38	16271.14	8286.25	6748.33	12010.05	11916.41	8195.12	11683.78	19463.24	6097.12	18672.29	17253.33	9630.09	6079.94	4336.81	3940.69	6400.57	4880.52	2166.13	7169.79	5950.01	1332.08	4725.92	5367.78	5468.00	4469.57	7826.34	4727.68	5447.97	4325.76	1094.68	2381.84	2099.45	1427.79	885.44	502.85	886.68
24			208976.54	6270802.50	141005.21	31226.65	28361.78	38781.08	31463.73	16966.79	15461.68	8352.62	6133.08	8400.85	20023.64	5963.02	10700.41	13050.75	7578.63	12225.93	12987.01	4983.59	6368.92	3681.15	8099.52	5201.16	8042.85	4085.43	3039.94	5793.18	4125.97	2556.36	3185.91	2039.70	3117.01	7717.55	3540.27	1567.75	2598.06	3739.92	3984.62	1512.69	3584.71	3486.24	1181.11	1683.10	2283.59	1278.95	2220.94
25			151369.14	1582533.75	58308.18	10459.65	10864.25	15796.04	11012.94	10677.43	8835.77	15430.20	9785.36	8671.83	18717.99	13147.05	5996.57	5169.65	8464.79	10450.92	5862.44	4517.20	13099.16	6015.50	3896.45	4338.83	3373.45	4276.61	5938.68	3701.30	2865.35	4387.07	6197.67	1591.19	3102.06	3415.07	4985.65	2880.38	1566.82	1879.22	1821.81	1093.97	3792.08	8458.67	6822.34	6625.52	4756.34	1038.64	659.83
26			217588.09	2277484.75	76734.28	13987.44	30381.34	22204.10	6135.67	10443.58	18628.69	12805.33	4857.65	10822.59	11744.13	8070.06	17121.33	10002.43	15001.65	18459.96	20949.24	23690.91	12107.01	14151.66	7912.45	4916.69	7225.65	4774.18	3811.20	2831.80	2724.29	4508.67	3847.08	3224.40	1975.10	1405.49	1149.33	5006.04	1546.40	889.80	2524.50	1158.24	833.56	1644.27	1969.47	2414.39	921.24	2317.47	1000.28
27			45578.96	1252582.50	64231.96	21075.67	14896.83	50028.41	11600.27	16684.94	6226.35	6874.62	15651.43	22379.50	13510.46	8961.81	9358.29	12290.56	9081.60	16476.59	13156.36	10073.08	10539.68	11219.92	10641.77	5357.87	4644.94	5285.51	6104.37	935.66	17921.79	28024.96	6208.48	11361.91	19921.22	22813.22	7771.03	9325.58	6761.00	4279.88	4104.82	6184.57	8764.82	8267.38	3798.63	2057.48	2161.08	3201.99	9136.02
28			56044.95	761862.31	110121.64	59492.48	65093.66	64262.66	12572.59	7850.35	14190.28	6747.67	7370.00	8329.67	9270.67	9000.31	6395.15	13845.50	9517.80	7348.30	5978.34	4240.52	2988.75	3811.59	2670.30	3526.96	3959.03	4093.57	4740.79	3110.98	3719.01	2326.68	1453.23	1827.33	3240.22	4766.05	2101.99	2184.37	1378.66	2195.57	2380.95	1668.16	1494.54	1198.64	1368.92	1446.83	1465.46	605.98	600.14
29			59623.03	2086149.00	51282.22	22269.15	28313.28	17017.71	10841.33	26587.64	17138.52	9649.08	21599.02	13329.47	59030.78	28534.25	14481.12	19399.53	9794.99	14899.75	13566.28	8333.39	7896.62	4975.30	12914.73	16812.41	17937.74	7378.55	5690.75	2516.85	10833.28	6325.42	1535.49	8545.56	10287.66	4233.66	9721.61	5437.33	3837.53	4855.27	7074.81	5628.17	3937.76	1278.79	2970.22	3012.28	2519.77	3002.96	2420.31
30			1611143.75	4341831.00	203680.48	9134.19	15417.56	14882.92	25226.25	16501.56	15719.73	11741.99	3683.33	3429.84	6831.70	7429.48	3483.89	3470.39	2280.74	5873.43	8066.23	2638.27	1622.09	2170.18	1637.46	1623.66	2719.64	5432.83	2529.70	4465.95	2094.50	1181.15	2203.72	2458.51	2418.01	2315.45	1661.77	1881.41	801.07	1995.30	2063.84	2802.76	862.01	798.25	853.30	708.38	1419.25	1475.55	559.30
31			742063.56	6075260.50	82839.07	50290.86	57447.83	32391.45	28495.89	17652.64	26350.98	13429.00	15407.54	14354.62	21164.15	17583.58	20354.37	10398.00	20125.85	15144.36	13234.83	5561.37	4122.15	5101.64	1179.23	3692.75	4968.52	2799.64	1932.67	1981.87	6355.12	5762.32	3431.08	5130.94	3159.79	4960.45	4564.59	4326.33	5551.10	3696.02	1928.88	3458.67	2661.33	2937.20	1444.89	1391.80	1997.97	1948.19	3187.66
32			64107.13	1646669.50	83360.24	36653.03	36995.51	35034.39	7782.99	16768.20	10113.75	7028.18	7717.35	4094.76	10749.78	13919.20	19034.77	12443.66	9852.07	8807.51	3782.62	8978.63	7290.58	8761.13	6734.27	2514.78	6751.72	7877.50	4846.46	2777.69	6590.87	5107.87	2697.39	6580.63	2321.22	4644.67	2329.26	2395.96	1632.37	2274.67	2935.98	1650.58	4666.76	4424.62	1136.69	1410.13	1807.21	1417.75	1296.21
33			2377035.50	11786849.00	706282.93	70002.82	40349.97	42939.56	53989.74	38167.67	16848.49	38686.59	16700.18	30449.39	16720.60	11070.22	17021.69	9247.88	15595.51	10021.93	11073.52	12206.13	10628.72	3107.06	7616.23	14001.37	15301.69	9190.67	8401.37	3841.64	11766.15	19317.52	13017.78	2169.44	11035.39	2789.16	1975.86	3199.80	879.46	3830.11	4048.71	5310.71	3877.96	2752.43	5024.46	5756.34	4413.28	1082.21	2733.45
34			71469.89	1132882.62	218409.67	430673.68	564307.56	327107.87	112519.51	127943.03	92359.81	51623.32	49487.39	100186.31	22198.03	5672.01	29018.95	24032.83	14619.61	14686.93	10723.93	9948.96	3715.96	8631.68	16161.31	16459.56	7368.68	9600.15	2805.90	7768.29	8894.01	5715.54	6614.07	2441.95	4049.02	1340.37	1106.60	2924.41	3199.63	2036.35	5550.52	2164.44	2730.75	2425.81	2915.74	2343.50	1556.98	1603.10	3110.49
35			7786907.50	37756944.00	3011799.75	17410.88	12581.80	22101.67	7955.00	4258.51	19312.33	3368.09	9875.61	6811.68	7251.91	8794.34	10383.33	12315.70	6103.01	3898.25	9873.78	7068.98	6663.56	5651.59	6287.78	7277.53	5344.45	2662.84	6156.60	1515.68	2405.13	4804.21	3817.64	2159.86	4346.05	4582.06	4228.34	2010.53	3722.15	1329.66	3179.46	1126.49	1626.18	811.97	969.64	928.94	606.91	468.86	1507.34
36			850483.37	4033632.50	470764.75	36285.76	16499.81	24982.90	22096.12	7391.44	6854.98	5289.69	17448.86	11256.32	7116.61	8275.70	6023.49	9755.34	4144.34	3650.43	3182.20	2398.05	3411.98	3350.33	2476.36	2243.60	7118.14	1895.60	2755.73	2953.48	3113.10	3492.66	3605.11	1642.38	2120.05	3011.62	5339.77	3792.89	1256.69	1130.54	2613.63	2199.30	1537.36	1257.07	1165.90	896.74	545.99	1597.16	2042.61
37			55948.19	454194.37	18208.92	14476.19	15878.12	6598.68	10219.40	17738.79	6481.15	6079.55	9019.79	4841.33	1644.34	10812.95	13318.99	7591.40	5249.38	2537.25	1724.76	1928.67	4323.77	8001.50	4944.06	3343.43	3685.99	4398.98	2055.24	3096.17	2254.44	2437.97	6283.25	2563.89	2891.99	2120.84	2020.51	1955.25	1513.58	1435.76	1591.99	1021.11	3896.10	2389.96	2032.07	1903.83	960.35	578.16	248.44
38			283845.53	943938.31	67202.17	43828.51	21078.00	10704.07	15142.43	6691.75	7575.70	12155.21	8981.35	8928.29	9845.54	10115.28	13179.35	7089.68	10635.95	7199.29	3712.60	3535.42	4833.26	6683.94	6680.44	5581.39	10151.82	6577.99	5986.21	5699.21	7769.84	5870.00	9049.57	3871.34	3285.97	2415.70	2091.21	3921.46	2587.35	3466.09	3226.90	2502.72	2554.46	1354.72	1710.22	2525.14	2386.69	2689.31	3964.54
39			195862.85	1584709.12	69485.89	15734.37	32181.80	15161.79	15991.26	17291.14	13722.93	19847.49	18570.54	10179.98	13966.62	6408.20	9227.94	14098.04	6533.60	10835.34	4265.93	11612.95	16881.43	21444.08	9499.55	3088.93	8508.12	2934.13	2349.93	8502.23	1993.20	4102.52	1979.01	1258.91	3480.39	4810.89	3060.33	1737.79	1682.58	2481.91	1439.75	1215.29	2348.76	1819.62	1172.82	1052.57	613.51	805.00	854.07
40			60260.46	1503720.00	93366.90	754434.31	927005.25	32547.07	94026.41	316296.71	69953.52	27456.07	48684.08	51829.53	18211.64	17298.42	16145.90	13656.32	3197.71	17994.61	13320.88	3841.93	6977.62	19033.56	15351.49	11493.40	20865.11	16100.33	9106.65	14803.17	5379.01	2984.50	2193.07	4021.99	4937.32	7530.72	6989.12	2683.86	2887.30	1612.33	2557.16	6923.02	2254.17	3640.68	3498.38	1606.70	1580.93	3719.20	3960.81
41			63287.95	1137374.12	19986.26	11841.85	14981.14	10286.68	20831.04	30742.03	19188.87	18044.75	4804.30	8975.28	9100.89	5547.08	9749.16	10017.31	11123.36	4748.43	4819.69	4837.00	7049.05	5626.82	8847.31	7277.28	4458.36	6175.02	2518.29	2663.66	3669.16	4543.84	2857.66	2349.03	2389.66	1859.90	2962.63	3049.81	671.81	2010.43	2258.08	951.78	2140.29	3070.60	2138.35	1061.39	554.13	795.37	729.36
42			64672.35	664960.81	17981.98	9655.11	13574.23	4065.50	2047.90	4300.04	6735.38	11409.70	8838.03	7963.49	5372.60	8795.01	10652.25	5448.32	6488.10	6704.39	4347.65	2611.23	9098.82	6555.55	2709.52	3415.28	3190.94	2732.14	3268.78	2112.26	1354.30	2718.32	3873.80	3338.21	3265.55	3519.88	3611.09	1722.81	1813.99	656.45	750.29	1227.89	1079.85	1366.44	1042.77	636.21	2353.18	1564.96	617.88
43			418855.40	1185852.50	53916.96	8714.09	2146.17	7392.55	10274.41	7589.32	3414.05	2960.17	9357.29	7051.68	1652.29	8960.95	3463.69	4165.46	3533.63	2636.19	3430.73	5359.28	5718.44	3755.65	3293.70	2478.02	4522.49	3886.02	3209.79	3170.70	3681.42	4064.32	4856.38	5840.51	2101.33	2052.83	1896.86	2772.90	2108.91	1643.24	1193.37	1500.22	1935.25	1511.96	1525.06	492.95	1252.19	1230.44	707.46
44			86632.39	811977.37	58389.58	15126.12	23178.67	7202.83	19080.72	13569.38	12928.07	11140.23	12751.53	4664.59	24449.87	11010.44	5727.13	7996.77	6139.12	3973.70	11758.34	4796.91	1314.57	5098.76	9738.60	3760.93	1528.34	2767.21	3369.74	3211.16	475.24	1209.04	2230.52	2575.86	4097.65	1260.41	1189.14	1674.01	1786.66	1497.00	3204.97	3530.09	3838.31	3498.49	495.64	881.07	309.49	683.23	384.58
45			377671.84	2073203.00	576197.56	201528.76	121104.35	116534.50	89439.32	82981.32	65368.11	42686.25	41054.35	38484.68	19018.94	23428.61	25393.17	15314.04	14007.11	16976.87	3559.97	8753.51	7965.71	5916.65	8415.02	13761.97	8846.45	5563.08	4879.41	5215.83	6669.88	6789.77	4650.25	6709.57	6065.38	4864.48	2218.13	3264.99	3937.22	3725.75	2346.94	1349.12	2602.48	2472.40	1023.39	3218.29	3172.06	1157.81	2343.53
46			66572.99	619551.68	47962.90	29577.59	8059.53	3438.98	9801.01	4672.00	1904.79	3540.73	2431.36	3723.16	2821.17	4321.11	8562.38	14265.61	6550.87	3260.14	2742.27	1772.15	3221.02	2156.62	3010.82	2065.55	3024.16	4279.75	1914.87	2716.04	1441.20	2192.68	3006.01	2527.74	870.54	439.33	1883.82	2135.14	671.35	309.86	123.70	199.72	547.46	695.14	459.63	944.87	947.01	567.58	520.22
47			14551.37	557474.62	22180.04	11993.63	8052.99	15975.22	30083.20	35399.44	16721.96	5701.34	7799.15	19308.29	32815.83	24623.60	5135.09	3348.03	14750.65	10609.95	10652.26	6120.85	4090.04	3100.82	3513.52	5041.95	4795.75	3170.01	3717.75	2598.38	3365.19	2004.30	2495.78	3355.96	4138.61	8362.32	4757.10	5457.93	4331.66	1676.95	1075.81	1975.45	2568.32	3767.82	1942.13	1437.47	1042.86	540.61	1685.31
48			40406.10	451146.18	25501.63	11276.82	10505.84	7687.84	13131.74	8867.71	15229.03	10358.12	10545.59	5801.03	3994.25	6780.59	10131.18	6914.29	6194.90	10017.20	4995.24	3832.70	8804.83	11246.57	5767.67	10414.09	6332.27	3543.24	4157.59	2600.19	5822.08	2561.89	5004.11	2752.00	1124.02	2332.93	2380.79	2608.12	4757.90	4123.34	1753.04	1846.51	1939.60	510.70	1337.95	1965.52	2514.34	1929.20	1110.30
49			89907.62	1253841.00	27656.96	6502.15	2577.64	2887.54	6752.16	1299.53	5660.30	7092.92	6349.59	10520.73	2668.92	2461.54	5568.13	4652.01	2539.73	1645.92	4195.25	1759.88	3849.58	5848.69	5110.29	2659.62	2655.73	3361.36	1115.32	1879.99	999.27	1887.62	1315.71	1128.52	864.60	1378.87	2383.22	2582.15	1562.00	1576.95	828.72	1070.62	1513.87	1418.79	426.08	896.87	1079.99	533.39	1111.29
50			340342.34	2228072.50	66678.37	8722.55	11716.90	6118.99	6308.34	8031.65	3815.43	13382.66	4830.00	2716.02	5141.42	5632.95	3596.60	1680.06	4005.20	2489.42	1201.31	1729.08	2484.49	940.53	1683.84	2145.44	2063.94	1743.48	1386.70	1334.13	721.19	2775.71	2186.56	1464.42	1236.89	1677.66	1081.60	771.68	1235.65	1933.22	2301.10	666.59	1274.79	981.79	780.99	854.94	1045.31	1531.17	994.66
51			153721.10	840290.87	65093.71	37851.19	9994.49	12461.72	9226.91	9165.29	15353.93	12827.54	18345.58	17481.65	8039.62	15873.49	16111.92	8927.97	9881.67	3449.40	2573.05	2071.29	3736.13	7763.82	7635.10	6605.00	10930.39	10118.87	5356.07	4036.53	4819.91	4136.35	4517.84	2267.44	2794.18	4925.54	3165.35	1404.91	1227.82	3250.94	1097.51	855.96	2778.66	2671.62	2696.06	2161.56	2127.61	1234.43	1212.42
52			7692242.00	16710139.00	1997423.25	26904.23	23959.93	8022.40	8783.89	10394.53	12026.25	9233.88	7044.37	5575.64	5136.06	4560.93	3983.38	11314.85	9837.43	10361.80	6643.66	6612.46	4640.86	3885.50	5353.12	4537.24	7109.91	4806.60	4149.67	5614.94	4532.89	5200.35	3240.76	2725.72	2071.87	3317.04	1493.66	1237.89	2188.43	2152.95	2970.03	1792.13	1944.98	702.79	698.28	1398.30	1153.71	1057.84	2091.63
53			61111.68	498960.46	20047.71	10376.27	9692.35	9901.20	15213.54	7842.97	13589.74	24059.24	21887.63	14148.65	7119.73	6449.14	3158.78	5949.08	12284.24	8672.25	12868.71	8389.32	9315.85	6398.54	7589.48	11003.09	2636.69	2598.34	3852.75	4290.83	2133.49	2164.95	2826.91	4343.16	2315.64	2946.54	7755.87	5761.01	2001.07	1350.09	3425.72	2031.53	627.73	2457.51	2229.40	1147.71	1287.28	2883.61	2059.41
54			184639.59	1692334.87	45492.45	6155.33	10105.70	4646.70	11743.20	15523.51	11605.76	2759.12	6104.56	7259.94	3142.31	2058.01	4864.67	4945.37	3385.14	5004.59	3359.63	2196.91	2335.55	2963.21	1129.14	2779.70	1645.70	2024.25	2636.28	2030.19	1128.46	1296.54	1498.53	1082.04	1335.40	1349.19	224.65	671.55	922.24	849.39	775.73	830.18	1374.51	919.69	442.48	1233.10	850.44	297.13	502.67
55			163928.03	950946.12	43010.43	10469.23	12886.07	8657.55	14298.70	17564.95	6701.74	10010.14	7777.24	14521.64	11313.92	8295.70	12382.03	16005.50	16934.49	8444.09	6091.21	9004.99	9029.62	2332.70	10844.90	18217.21	9749.85	7928.95	2528.27	5274.64	5901.48	2987.01	1494.20	2168.01	1478.22	3784.14	2116.37	773.27	4936.14	3146.00	2171.39	1841.84	1179.78	864.87	1598.26	2042.50	1994.84	1615.36	893.63
56			81369.81	270295.06	98185.93	56961.13	13832.64	19937.52	10372.92	10633.39	1583.12	4118.43	6895.89	6177.15	6684.14	2754.42	3822.36	936.23	9108.22	11172.14	6822.22	3891.96	2836.17	1980.78	3159.08	1338.55	1514.02	3495.17	1565.24	3414.08	1177.41	1259.73	1027.94	3534.42	6297.48	2399.65	1243.20	1466.60	2201.82	940.79	2118.27	2145.81	1935.19	1773.95	968.57	658.70	653.67	374.75	547.02
57			48940.50	285159.03	16990.42	4622.36	2711.26	2186.45	2888.99	3118.38	2332.72	4272.00	1636.79	2515.42	2193.39	1999.24	2689.79	4035.74	1754.42	1379.32	1561.60	1960.43	2703.25	3294.74	1638.96	1752.09	2089.68	774.03	1624.50	2133.32	1013.21	536.67	705.09	906.07	520.17	1106.56	653.63	403.68	993.01	1134.02	709.15	362.24	217.76	394.91	515.29	308.26	236.39	231.11	491.87
58			597416.62	3491413.50	94769.58	21295.47	20954.81	8240.44	21234.48	19636.32	6127.15	11684.97	15411.09	12427.05	12906.82	9942.92	9326.47	5375.70	5245.67	3162.43	4390.46	8410.01	7115.12	4435.19	4629.35	3273.65	4513.43	3893.73	3158.74	2254.93	2307.59	3217.41	6796.61	7582.85	5008.32	2584.55	1625.64	2033.85	2116.04	2109.48	1403.46	1401.38	1418.38	2031.98	1088.94	871.90	2087.69	1638.38	1810.03
59			164084.73	1846406.00	60456.68	45541.05	31973.09	30522.27	48105.86	27308.47	9154.93	14194.83	15122.44	14712.60	24783.09	9998.43	13039.33	20560.55	16892.92	10675.72	8521.82	5337.73	6629.97	7075.45	6522.78	13326.71	15806.51	13234.74	8490.30	6741.25	3811.25	5201.83	4519.35	10090.66	10370.51	6438.22	5720.34	3965.26	3075.86	3849.79	4334.92	3598.17	2975.45	3238.35	2398.65	1316.51	4085.72	1321.58	1019.59
60			357502.00	3240480.75	68767.19	15140.53	12372.57	17457.81	8131.29	11451.36	7178.40	15922.87	28338.64	25676.54	14049.23	3929.43	5844.10	6213.91	9037.90	6373.11	5937.08	5385.74	5107.89	8934.27	12957.64	10370.13	7501.27	10330.47	4178.89	2862.55	3231.58	1894.55	3304.65	1984.98	5037.93	5100.54	3297.91	1458.88	4492.90	3052.21	1781.42	1205.94	528.84	1197.54	1700.44	1901.54	1470.97	808.91	934.62
61			225965.98	992201.81	55268.05	16411.96	15921.93	5150.57	5163.46	8814.83	3706.56	5108.19	10854.88	4191.59	6284.40	5640.93	4335.64	1267.71	3291.72	4622.69	4401.44	2281.84	4411.11	3560.56	2005.82	1078.21	3061.03	3931.79	3007.73	3680.55	2719.79	917.66	831.09	1118.17	1606.04	1032.89	418.01	892.13	1239.86	1140.89	1568.93	644.48	1754.22	1993.95	939.64	595.33	252.05	299.28	790.39
62			9432927.00	11185706.00	1030080.00	4607.38	11192.72	16832.20	13987.69	5161.87	9005.53	8552.61	5087.71	10717.33	9431.09	8351.36	12041.99	16251.35	6324.84	12167.22	3314.46	4518.97	13234.70	8453.12	5366.12	3432.05	3190.60	4741.62	2030.85	9476.05	7423.05	3178.13	1186.35	3321.76	3843.67	805.42	3525.94	1386.57	2408.18	1782.08	2213.42	1163.30	598.08	846.25	497.87	858.08	477.27	761.18	624.73
63			212465.07	974583.68	61811.89	28020.16	14289.85	12491.34	7608.35	12049.34	9936.03	15043.42	16870.92	10310.37	11291.38	28474.47	14426.62	5959.46	7660.80	5380.98	5552.76	11857.45	17927.67	5638.00	3288.83	2649.95	10718.20	18552.24	5422.34	10502.43	11751.91	8405.59	4811.54	5146.25	9010.84	5272.12	6529.42	5334.58	4627.06	4014.60	3675.00	3918.93	3303.47	3029.98	4315.63	3652.58	2218.63	1652.23	2905.56
64			206170.06	1025097.93	58197.03	11250.10	2891.78	6685.99	5384.08	3145.04	3475.57	3325.20	9398.00	4235.62	1921.25	9340.97	5902.32	3978.89	5458.92	7539.22	9932.88	4598.17	4009.65	7303.92	7282.81	4752.54	1476.44	4709.97	6262.20	2349.66	2478.81	1895.74	1245.78	1726.79	2843.13	2188.30	1538.71	993.48	1119.32	1289.58	497.26	1881.95	505.53	301.01	494.10	595.91	913.52	567.52	544.11
65			92652.74	904739.25	77949.32	43997.29	34875.98	31670.68	18322.31	24462.92	18680.93	6508.64	21097.59	12120.89	18446.56	5597.48	9211.00	6786.55	7687.66	8755.51	5237.28	6573.94	6169.13	12270.87	9899.93	7456.22	18205.91	10274.18	6078.14	2469.03	4874.97	3122.41	3463.81	5932.50	5052.92	2038.39	2329.84	3586.87	2591.34	2561.74	1776.27	2649.37	2864.85	1641.92	3156.12	1491.45	1907.77	2147.81	3172.06
66			94612.27	491244.37	45371.24	8150.08	5470.86	4366.20	4667.75	9093.00	8028.68	4574.92	4027.33	2362.84	1655.40	2616.67	788.90	6198.48	5488.63	2334.50	3241.78	4683.09	3478.01	1139.77	1303.62	4107.28	5524.84	5136.16	5000.12	1857.74	1811.74	1114.11	1891.26	4038.43	1278.87	3909.51	2534.36	4410.87	1798.05	965.50	599.59	795.70	392.52	738.34	1427.19	2174.45	2368.36	1555.34	1017.21
67			799172.81	29222458.00	946086.43	10323.21	83807.65	19667.80	30060.14	44329.59	18320.29	13677.72	21737.36	23450.65	32878.83	51671.75	17275.77	13941.16	15239.84	15533.21	21320.13	22553.94	30230.48	15660.56	13621.89	6333.29	21816.62	39139.16	6131.98	7890.92	9763.93	4602.99	8813.25	7667.99	4227.11	4829.64	7538.52	9569.60	6614.53	4145.78	2930.58	3682.35	3542.03	2698.76	4849.19	3618.98	3812.44	1035.98	3066.15
68			36177.72	1183707.37	48650.94	30779.25	29291.96	14661.75	10670.22	12553.52	19149.52	18767.05	29916.57	27367.74	19412.35	4397.93	11220.17	14333.98	9123.23	9833.84	8722.93	15838.49	14702.37	14629.27	2957.86	5895.53	3309.38	1882.42	3449.70	6441.80	6078.52	6387.13	4775.94	3696.46	6550.30	7730.18	2381.61	5736.36	4277.00	3507.68	1752.42	1509.28	2368.51	2338.93	1375.92	1675.08	1184.67	806.95	1270.20
69			53334.74	954109.12	48756.68	23738.36	23332.11	27781.15	6483.12	13914.21	14343.13	9306.12	7986.38	15877.16	12586.39	7959.86	7639.72	20782.48	12644.68	5024.06	8121.07	3075.96	11521.08	9719.71	10111.42	6940.83	7098.72	7561.95	8383.95	6270.35	6545.63	6893.21	7024.62	8876.93	4448.08	5343.99	7738.20	2992.55	2812.70	3326.57	2036.94	1864.04	3733.30	4831.76	1645.09	1837.53	933.45	1616.08	2435.41
70			103952.04	2643536.75	97834.09	11396.84	6496.73	12922.98	9562.64	5876.86	16463.58	12331.53	7359.76	10995.35	15510.28	3899.13	10393.88	8050.94	7546.90	8369.29	10780.15	3302.44	9889.69	6247.31	9446.51	10511.00	5431.24	4183.18	3990.61	2444.95	3755.52	5142.67	2962.44	2886.29	5450.74	4141.40	2632.92	5745.65	2321.95	3213.48	4264.84	2092.33	1088.31	2571.78	3667.21	2434.76	652.90	2261.37	2219.31
71			79656.55	728758.37	42573.35	40431.89	24627.22	10368.88	14695.82	15099.90	29762.69	27902.94	13848.73	3570.53	10752.40	16249.01	15012.02	23091.35	13764.92	22810.74	13211.65	8584.99	2878.56	6770.34	5983.05	11076.78	9470.69	6439.06	4258.50	9967.15	5658.03	3402.58	4323.84	2865.99	2134.41	3038.99	2779.87	3074.59	5248.35	7204.91	4806.71	2963.63	1858.32	2222.85	1496.81	2536.04	3610.70	1333.35	2067.50
72			437793.28	1603134.87	97370.50	14305.31	5762.32	3318.62	2856.98	6912.16	5130.31	1316.03	3666.23	6634.63	5355.37	2517.93	1031.96	4227.02	3872.42	5595.68	9233.04	8031.07	9485.79	1053.20	2348.55	6658.67	2806.61	2859.55	3602.34	3516.61	2315.52	1158.82	2974.54	2493.68	8178.59	7761.75	2203.36	1743.62	2104.02	3028.62	1301.15	726.20	653.23	1085.00	1137.47	496.37	1742.65	2449.21	2384.45
73			290353.65	2690925.75	80912.93	6449.54	6219.76	9913.07	6334.82	7909.87	5890.75	7887.90	6805.23	3187.87	6591.63	15084.45	6743.35	2580.16	6250.25	8063.77	6300.58	3796.78	5229.19	6488.85	2765.93	3472.94	4261.81	2698.73	2198.99	2031.41	2259.66	4209.55	3791.99	4741.23	5731.98	2920.97	2503.93	1510.08	2579.61	4179.28	2373.04	1536.63	3671.13	1881.52	2243.51	6547.14	2772.11	742.51	678.22
74			532287.56	4471706.00	184216.23	17061.96	16652.99	24903.17	15681.89	20522.12	8710.07	9506.23	2769.22	10278.39	12956.95	16540.53	5921.50	10280.87	5249.12	7415.56	8659.82	6436.10	8679.18	5548.56	2735.33	5399.31	5616.23	1627.79	2795.79	5414.00	4688.25	7466.49	9754.87	9024.98	5514.58	3052.13	3901.60	2599.64	5528.73	5102.56	2378.86	1164.19	2042.34	1207.88	1071.00	746.49	1085.23	1309.76	2296.88
75			53321.64	1882068.75	51075.49	20704.35	13327.76	19238.33	18515.75	14770.12	8677.82	6671.51	10023.14	6862.98	11117.05	7672.02	2628.61	5917.33	8166.72	5283.58	7337.57	2674.09	6885.61	4737.48	5345.10	7904.68	4254.18	3377.01	2039.81	5315.79	2302.77	2646.53	1665.59	2729.78	5330.01	3777.63	4589.78	3618.87	3470.42	3105.09	1666.80	1816.72	4649.53	3319.84	1755.00	737.49	846.54	1294.26	2076.69
76			166953.12	1356695.00	38268.46	7421.04	9951.09	8589.13	6200.53	7496.61	5181.64	6254.80	10671.77	11452.51	7874.50	8601.74	11128.58	11629.31	15371.67	4328.34	2593.09	5787.08	9059.87	4553.78	3678.63	1842.47	767.81	3768.98	4249.42	4464.28	2503.84	2487.67	2680.62	2030.21	3129.60	2800.19	2288.66	1801.84	3161.94	2392.71	1226.92	2566.78	1490.27	1268.70	1338.84	1726.92	1062.03	518.48	396.75
77			59671.56	520291.84	21524.58	36043.76	11985.58	6002.92	2789.03	10507.52	8451.16	22755.72	17422.68	9298.74	5506.65	10656.34	18156.90	20371.81	9732.60	1848.51	13225.39	4883.09	5392.71	3736.33	1781.67	3919.89	5176.99	4518.62	7566.08	11292.78	3014.67	2304.08	8971.65	5749.45	1866.96	3282.10	5735.41	3542.90	2929.05	1090.82	1642.31	1415.58	2644.50	2154.44	801.17	1417.97	4356.07	1758.65	1794.66
78			260769.32	6789140.50	181294.01	27234.90	28131.49	15299.84	8596.87	11586.60	10198.53	12076.60	6131.45	16047.64	3875.75	13555.38	11152.40	5855.43	3169.68	3899.93	4151.40	5673.13	2245.37	1420.53	6169.83	2703.42	4230.65	1559.04	3214.18	8548.42	8918.87	8750.83	10919.51	13268.69	10379.49	4627.08	4678.50	2877.58	2368.15	2707.22	4951.43	3202.24	2597.19	1746.31	2260.53	2133.48	2259.15	3038.80	1131.10
79			23480.30	420384.50	26040.62	22677.14	18925.83	4484.48	4885.25	9520.27	20845.20	15691.34	11626.61	8815.10	9214.06	3033.18	7883.27	10903.29	13431.73	6096.24	4966.08	6644.02	9808.41	7077.68	3258.16	7025.72	7073.38	3658.58	2626.75	1859.93	2681.75	2592.30	4873.07	6874.72	5979.20	4708.39	3269.95	922.45	1313.86	2131.89	3832.05	1400.46	1328.13	2598.88	622.29	1244.68	1214.54	575.64	632.91
80			53932.62	1806569.25	41564.23	17769.12	16862.94	24065.42	29491.88	15442.40	14446.71	9622.74	23443.02	23190.24	12264.41	9599.62	17406.75	20938.46	16606.34	15168.76	7019.43	9033.36	10317.38	8213.37	3536.64	9509.37	13477.98	12122.99	11164.70	9386.30	5966.02	7247.35	3174.39	3299.12	3218.24	4928.77	3259.96	1747.37	2753.70	1944.19	2250.36	3138.40	5162.40	3398.05	2335.19	2863.92	2005.60	616.78	839.09
81			61242.48	432307.25	6907.83	8043.68	16988.90	7348.75	8213.88	4605.87	8414.69	9994.12	7498.55	13707.49	8436.76	8199.26	8485.48	4543.97	4868.90	5165.71	6245.77	3982.26	4648.90	4069.25	3757.66	3798.52	5229.20	2691.93	3199.41	4910.18	5355.50	2595.26	2207.73	3134.80	1720.51	1530.79	737.23	1291.19	1387.22	2269.43	4523.30	2206.47	2117.81	2786.23	2232.57	1207.46	1041.91	1041.34	407.08
82			249333.65	1395832.75	34993.40	13939.65	11103.38	9138.27	5386.77	2649.03	15241.45	7355.67	14050.08	1479.03	5189.15	6910.90	6480.18	4022.58	5011.48	6544.71	5129.53	3319.97	3419.98	774.45	1571.47	2397.44	2549.88	2375.79	3566.32	3102.04	2314.95	3162.08	2329.30	1916.55	1163.67	1474.98	2119.26	1568.47	1869.48	2217.04	1908.84	1376.34	1580.18	956.12	762.26	1285.81	2577.70	2080.46	1449.77
83			87595.69	509466.56	40349.10	42704.64	66255.30	24878.65	11446.61	24548.95	16992.06	10428.72	6727.95	7331.44	6333.53	11366.92	10890.91	12678.74	13396.38	12923.02	16437.51	17340.05	8445.33	4634.75	3517.04	4694.37	3393.86	2250.78	2320.95	8031.30	9808.45	3239.97	1382.29	3447.72	11006.58	8124.23	1648.37	931.09	1840.21	2186.51	2790.80	5757.68	3661.78	1437.12	874.85	911.83	896.77	1727.26	1738.40
84			1125599.87	1937823.75	79918.76	104313.52	42001.29	14472.43	15218.35	24137.90	12493.75	21755.37	24904.82	22958.82	8418.97	6566.94	4280.79	6699.60	2308.35	1779.39	3499.70	2925.74	3013.07	10310.74	9046.45	2724.23	1506.43	1471.78	527.24	1446.75	1528.79	1992.44	1743.03	1182.62	1136.32	1113.61	1185.13	1251.98	1996.22	923.51	370.16	540.37	785.26	385.85	456.87	768.95	754.45	576.33	1091.61
85			110538.42	1342936.62	44935.80	15922.36	13551.36	14882.10	25846.33	15847.63	16472.74	22580.74	35588.32	30067.11	6480.25	13104.33	8932.96	11374.11	11051.63	14156.34	33248.73	15440.03	7487.77	22719.71	18128.58	4400.23	8221.45	15944.40	17446.41	12027.95	8498.13	6137.45	11432.86	13588.69	10406.27	6982.88	6775.13	4104.15	4737.09	3735.98	3195.82	3850.65	4017.80	3706.55	4089.15	5784.90	2541.69	1664.04	1412.21
86			23620.17	3168653.00	119891.96	27831.34	19391.12	16775.90	26493.41	7964.75	7674.73	3967.60	12763.92	15577.30	12524.76	14254.54	8354.01	7424.91	10674.26	6708.56	7308.70	10303.88	10118.61	7093.99	9159.95	6617.18	2763.34	3306.08	7573.65	6112.58	6526.80	6074.32	5040.79	5277.70	1845.79	4018.72	5987.94	4933.25	3209.40	2070.14	2589.62	3289.84	1563.71	680.47	1598.90	321.54	1211.32	1927.86	3260.64
87			19360.63	403343.15	27186.31	11883.31	32839.32	33107.67	23956.95	7704.79	12767.56	16322.79	16944.22	16723.49	17559.15	12610.73	16117.93	16554.28	30066.34	18831.75	16676.62	16336.16	12040.84	6664.14	6090.51	9089.20	10754.44	8213.21	5708.35	5181.53	13556.21	13173.33	8433.11	4941.79	6830.17	4188.42	4449.73	5439.92	5031.74	3159.86	3141.49	4270.78	4622.92	7335.28	3193.19	2206.69	831.56	1378.47	1319.33
88			44470.21	1270862.75	17922.58	11522.00	19403.92	9223.97	10966.49	12834.61	14285.46	13413.70	5760.12	6432.52	10042.20	12992.05	15510.43	8037.68	5018.21	5475.55	10198.40	15240.97	15807.23	15642.82	8089.30	4477.31	1145.25	4597.75	2868.90	3629.64	1584.13	4749.05	2260.54	7702.88	6423.76	4640.72	2988.77	725.55	1281.05	6209.72	4040.10	2003.01	1497.03	1100.80	841.29	1421.35	3404.69	3888.11	1117.56
89			57053.83	2807195.50	155805.04	61895.78	28239.16	17239.93	18420.69	19937.09	20176.87	18239.64	30605.35	24419.07	17137.21	20202.00	24378.50	14771.74	11641.40	6982.11	8208.29	9201.46	13489.73	3288.59	12467.04	11772.67	8504.09	14237.70	14708.50	6306.07	2725.63	5929.40	7372.21	5582.63	5963.98	3600.73	14118.96	6745.88	1127.17	1672.59	1869.26	1978.08	2479.75	5148.81	1288.69	1053.86	2089.80	4125.65	2921.65
90			29959.99	944491.00	35554.79	9599.89	8585.76	6695.10	6941.66	10585.75	11925.91	7364.36	11012.09	4883.49	6455.81	5900.27	7715.93	25678.24	9750.75	3332.72	2670.01	2146.50	2762.66	2303.86	3117.72	1849.30	1250.31	2375.32	1968.00	1889.41	1548.14	853.43	4457.67	4773.45	3346.64	1460.82	2372.78	1716.46	2531.06	2118.06	1232.55	1658.17	2338.81	1387.67	1300.90	1211.44	1306.03	1043.83	1358.90
91			55023.56	1226305.00	40585.31	20766.85	55570.85	30321.00	25748.59	9632.38	8127.78	25498.23	33104.20	23773.55	16229.89	11875.88	21041.77	33062.48	14279.20	7875.81	12494.53	14641.65	2348.23	11056.26	5865.97	6982.18	6646.06	4227.19	2539.05	3495.08	5878.26	1827.57	5592.79	1634.31	2046.51	5272.42	3203.04	1912.86	1187.70	1059.89	2589.36	1607.31	2497.28	3817.29	3164.96	747.10	1801.87	2378.23	4169.37
92			69012.46	1364554.87	25471.83	42567.47	51705.76	27687.79	26018.33	17751.14	5192.80	5506.60	1731.15	12775.25	10146.87	7619.31	10282.16	7839.74	10122.69	7186.90	11895.75	8794.34	6915.19	12395.03	14822.00	8294.70	6052.20	13126.74	5499.17	6052.49	7858.36	6670.44	5155.35	4603.93	3353.01	3144.84	1954.82	4475.79	3851.10	4875.69	3860.34	4235.14	2949.50	1824.26	2310.98	1771.19	1707.76	2055.52	1272.15
93			130475.71	966557.62	23213.93	2996.13	1206.32	4582.30	3353.69	2128.09	1936.60	1090.69	3021.12	2623.39	1761.97	1923.93	2431.29	1758.68	1795.09	2715.25	850.92	1261.96	1199.80	1468.75	1803.60	1369.05	981.38	792.05	1395.65	886.30	686.06	1202.79	848.22	2057.63	1849.46	1320.59	931.27	593.58	806.50	428.56	700.04	559.14	702.07	485.90	573.65	486.75	689.80	517.98	573.23
94			39722.71	1950696.37	68753.30	38144.34	46575.76	23368.22	11566.03	3342.30	10933.52	10913.42	12836.63	11804.71	17779.53	15768.10	18195.78	11372.16	14504.89	7840.49	5198.96	6585.32	9138.78	5197.79	4658.42	4134.08	1886.37	2533.66	5349.59	7829.24	10000.69	5772.07	5467.35	4917.74	3304.51	2563.60	4442.44	2748.87	2635.09	2492.66	1612.85	1513.57	2556.29	3971.61	2970.92	884.67	1097.34	1606.33	1079.39
95			55350.73	715699.87	42565.72	36852.77	28169.22	39183.37	34323.82	25940.26	24067.25	16571.61	23669.79	31987.16	24393.40	11518.30	15251.84	37924.15	27954.71	50852.41	12626.58	23814.96	33292.25	21378.14	10967.59	9147.31	7045.40	2516.75	6534.03	11060.79	12247.83	12440.76	7552.00	7748.84	6733.55	6925.24	2677.53	3685.85	2429.50	4231.69	5123.82	2587.22	4316.96	3277.31	6280.02	2128.34	914.72	2407.80	2705.61
96			92921.13	1590496.62	34008.86	5265.80	4331.88	3932.95	6012.80	7680.48	6451.34	4863.14	5492.31	2442.27	6557.27	8769.36	10056.91	2587.64	2908.77	1510.47	3428.90	7262.74	4547.09	1448.45	2096.68	1998.47	1175.50	1003.71	1602.81	1752.25	2197.92	1735.71	1371.70	2137.68	2600.43	1415.64	977.33	2126.20	2475.69	2917.97	2177.21	1201.45	476.24	560.99	1403.90	1355.07	1134.40	1766.72	1691.60
97			7753.11	75941.85	14952.38	7623.46	20609.00	26254.41	19101.88	2653.89	5674.19	4162.74	6399.76	8649.12	5691.56	8360.69	18715.14	5856.42	3387.08	3381.72	6666.17	2970.25	4731.52	1742.21	3614.99	6137.40	6208.24	6310.21	6063.88	5105.25	4740.10	5528.78	5302.73	1735.57	1266.55	6570.57	4590.48	593.22	1219.17	803.03	1513.05	1155.03	996.73	427.20	937.33	819.73	404.03	1086.56	1176.41
98			206533.46	2515084.00	86450.43	37329.93	39807.32	37781.88	36756.55	13790.81	28732.32	42419.68	20379.95	12650.51	11682.45	19295.91	22734.44	33929.10	22977.91	25006.59	22146.65	23566.78	16190.46	16794.47	15827.00	10332.32	6888.14	9282.17	7049.25	6274.96	7074.26	15340.60	13732.20	11518.81	7324.67	8077.03	5052.46	1485.57	6508.50	5072.99	3804.13	3329.52	3815.12	3765.57	5504.13	5567.50	3770.91	1511.99	1411.33
99			19386.71	187277.68	10212.97	20641.98	31578.83	25924.00	21607.60	13985.43	9711.56	9602.62	4482.32	10924.75	9409.92	9339.08	9818.94	7768.96	5684.57	5961.65	6410.43	3415.67	3311.23	3889.68	8404.93	5649.87	6087.00	6807.37	8893.46	10348.76	5936.94	2216.86	4044.98	4147.26	3787.01	4438.93	4767.03	5438.17	7218.92	2044.34	1905.37	3323.83	2283.44	2717.77	2549.58	2975.61	2693.76	2566.15	1379.86
100			438765.03	1824152.25	54502.30	23821.66	32107.04	6553.75	16387.69	34917.35	26184.56	9777.50	6832.45	8870.98	6288.36	9084.39	5913.43	2392.46	1993.85	7581.25	2169.57	7918.68	7540.45	4036.63	3370.35	7099.86	3595.71	1586.39	2476.75	3292.76	3915.21	1897.94	1806.47	1081.16	1411.87	1385.29	1133.26	1974.05	1759.79	1527.38	1479.69	4080.72	3153.62	648.93	2718.16	1889.85	739.26	570.94	1346.85
101			30584.02	1152701.87	161218.73	89971.60	50656.17	84218.80	75593.58	79808.87	82616.24	11684.49	31521.59	54771.19	26230.45	27292.70	36886.21	14821.89	23028.47	32574.97	4636.47	1970.87	4605.01	10976.58	17503.08	16192.41	30323.24	8416.79	10062.49	5018.47	2953.94	5364.84	7070.45	15052.74	12005.30	22322.06	10711.43	4549.39	9061.35	5563.33	4111.72	4577.52	3544.77	2890.86	4057.77	5091.57	3045.27	1661.11	3313.18
102			7858.21	181938.98	21855.11	9856.69	12902.35	25727.01	19567.26	17684.35	17478.51	11794.18	10649.24	3818.83	6728.73	4477.61	2574.13	2837.03	3549.82	2611.02	3418.06	6203.93	10533.89	5708.16	4707.06	6004.27	2192.68	2081.65	2781.58	6566.76	4130.96	2168.56	3807.50	6125.59	3589.82	3842.96	2844.94	3349.85	1845.96	1481.68	3081.62	3313.56	5096.12	2023.66	1379.50	1355.36	957.66	1069.47	894.28
103			44679.57	405103.15	30047.36	20846.99	26402.13	17386.84	14792.16	7246.14	6385.35	10096.39	13685.43	9320.71	9202.98	12811.37	17186.37	14384.91	8139.20	8346.02	7017.46	8844.18	4851.65	7254.36	11015.34	10946.48	5361.24	3920.08	4200.06	4853.80	3078.96	3128.00	4738.51	1948.76	4010.75	3723.38	4777.20	4031.04	2877.77	3432.74	3364.77	3018.08	2527.70	3492.52	4379.41	2035.79	1453.90	1530.43	2355.04
104			159584.89	1480711.62	33796.14	23414.46	12492.26	11663.27	7059.42	7010.88	6581.35	20820.89	11898.06	10527.84	7501.84	9292.65	2706.92	3756.28	10888.34	4989.35	9088.08	10404.06	7223.69	8181.46	6685.41	6482.56	6197.21	7083.32	3494.38	3276.06	4548.39	1848.24	4288.81	7167.13	4102.86	4794.69	3557.88	2073.48	2708.36	1098.45	764.10	1643.25	1701.49	2942.10	1419.64	2576.43	5296.04	2410.32	1218.16
105			79854.60	297849.28	79559.67	249272.00	348139.93	264584.59	67317.37	101973.93	52242.24	25439.83	28512.14	35923.79	23981.25	8731.42	39210.01	15660.41	7865.31	12333.31	28732.28	31038.63	6512.58	11031.47	7693.00	11335.10	15058.07	9157.06	13940.24	12496.15	3535.47	3184.37	8883.55	12252.57	6710.88	4187.89	1478.91	3693.94	3616.30	4616.34	2367.54	2729.33	2218.50	1515.98	2686.83	3052.24	2934.77	8630.25	1726.24
106			30336.42	92165.00	10444.54	7261.59	3855.96	2631.42	6174.80	6360.79	2713.31	1761.49	4418.50	3610.98	5980.35	5137.39	2972.40	4398.17	8575.09	3073.20	1236.58	1584.13	3682.82	1028.06	2935.17	4764.35	2873.20	1478.66	2437.47	2392.78	725.55	470.97	499.83	1364.79	2162.27	1974.00	654.37	519.93	1215.94	1853.07	670.51	843.36	396.24	482.85	715.14	530.87	493.89	457.63	402.14
107			68326.44	606834.31	24157.62	28147.35	60833.32	8781.29	15885.52	26239.98	52827.35	54083.50	29466.38	19631.56	4643.54	12497.79	74215.59	60817.73	12911.58	4933.01	19612.21	21597.51	8030.69	2924.65	7940.94	5731.03	5350.20	6660.23	6791.60	13306.76	25104.72	23875.39	13981.05	9549.13	6099.72	4536.62	2493.65	2393.16	3166.26	4349.70	1794.22	1979.53	1969.70	1270.12	4155.83	3509.34	440.21	863.86	3767.39
108			12485.56	146094.37	4944.94	4104.75	5005.14	8372.84	10164.67	4094.34	2370.31	1969.78	1640.35	2025.13	1704.36	5323.77	4064.11	4719.73	3057.84	2608.89	4454.35	2831.74	2017.83	1092.84	2510.28	3155.72	1025.86	1755.31	593.85	1601.41	1505.63	1376.39	1478.18	1965.09	1713.03	647.87	325.88	393.74	730.84	1234.97	1789.92	925.29	730.01	1046.68	870.05	456.61	448.19	518.74	368.95
109			542410.00	1599129.00	108089.64	6125.48	8209.20	10559.71	9718.97	9500.98	7372.80	5941.12	2272.93	5193.33	6542.24	6752.95	3355.69	3066.36	4721.25	4007.80	2805.45	4834.10	4651.50	3506.07	2795.69	5733.32	3392.91	5611.30	4571.67	3361.14	5267.10	2827.60	2025.30	1252.47	2998.82	3400.47	2966.34	2801.69	1689.31	1958.46	1660.87	2494.92	1549.47	978.63	725.29	1637.38	1304.22	898.94	752.94
110			29837.64	706739.31	23053.87	17172.10	20883.28	20352.56	15365.38	16372.54	7726.07	4395.39	4136.58	2375.96	4477.54	3934.21	2527.72	8327.42	5283.21	1968.48	1560.18	2714.19	1453.04	1801.09	2168.23	3491.48	2468.34	3422.54	4106.41	1807.17	2332.15	2302.40	3651.71	2213.68	1441.04	1151.65	2809.95	3845.94	1053.70	1580.36	1234.71	3074.82	4340.69	2963.49	805.86	694.51	2766.07	5960.40	2094.35
111			21091.49	115625.57	11412.47	17488.75	7248.16	11002.63	5993.28	3464.73	4963.55	4661.28	9251.10	6997.89	6160.97	8324.71	5120.58	4129.75	7990.10	12016.33	2066.85	3929.96	3554.69	3546.23	2397.08	4749.11	2277.59	8197.27	3509.45	1623.42	3017.17	5682.92	2466.08	1696.19	1680.18	1556.76	4125.45	1625.31	378.43	398.91	2098.58	1955.96	1813.82	1359.68	894.64	948.31	1714.52	1321.31	1694.33
112			214704.50	1247138.25	41284.17	7385.17	7559.32	9266.22	2947.73	4728.66	5114.66	3791.82	5224.62	6608.02	8775.12	8729.61	6390.96	7404.42	8124.25	6619.29	4335.43	3881.18	2157.50	3833.94	2396.11	2666.66	3933.64	3618.62	4489.06	6780.11	6554.58	3617.04	1434.91	3031.35	3624.98	3816.72	2198.50	1101.12	1720.11	700.36	1238.85	917.20	1191.96	502.18	1115.00	726.89	1667.68	1197.59	634.97
113			21580.78	364526.21	17653.85	6377.64	4935.37	13089.30	15934.18	8552.33	20278.75	20234.57	8954.12	9201.82	7565.39	2677.20	3024.81	8627.64	7071.15	7768.98	2890.81	3666.29	2883.44	6610.27	10058.64	11411.17	8110.99	5425.89	3842.63	3135.52	4341.83	2784.63	1269.24	1322.30	3622.37	4276.57	2450.23	1593.59	1808.71	2520.19	3433.90	4753.95	3445.30	2176.39	3224.45	2099.72	1094.19	1025.62	1270.91
114			14572.93	382143.65	35364.93	15553.50	8931.45	12864.72	23931.17	9496.55	6366.69	2570.84	6328.95	13641.65	6968.53	3425.19	5991.63	6432.82	3426.44	1236.64	1274.87	2159.55	5574.05	6611.70	4991.07	6540.67	7799.76	1508.54	4714.10	655.35	1414.57	1130.42	1723.48	4461.88	1951.08	3622.93	2710.68	717.41	1374.72	5238.62	1170.74	835.79	487.48	1336.42	980.19	1375.14	775.72	1153.86	1276.80
115			27377.03	434073.62	95607.21	104181.79	86280.79	47325.55	26108.80	25165.74	49499.91	22716.68	24901.99	45688.29	33574.83	28107.11	45724.71	32098.22	19447.18	36029.33	33744.92	19268.97	16172.14	22213.52	12060.18	16658.16	20285.94	20436.25	18893.23	23861.82	15483.64	12554.43	7967.15	9583.75	11623.41	14602.77	16788.25	14937.13	8266.55	5913.02	2418.99	4783.39	2443.96	2854.74	3583.80	6222.77	3804.52	1972.14	1941.67
116			183248.78	2496187.50	59549.48	9135.81	5863.36	6820.07	2382.58	9790.73	10250.68	18725.65	2469.83	5278.39	7864.88	6593.98	2190.78	7199.33	3005.56	5976.95	2819.76	2677.05	4672.12	5001.56	4376.55	2298.95	1515.41	1937.76	2072.36	2864.25	2161.38	1670.08	2014.84	1377.24	1038.07	2056.97	3372.31	2978.12	3531.82	1918.67	2392.44	1057.67	981.51	2757.13	2413.43	1241.27	1316.23	1149.51	1212.22
117			18996.40	174543.65	25000.64	6157.50	9580.12	12544.62	13360.00	6587.52	7447.74	15093.43	11826.24	5924.98	10450.21	15037.88	4349.63	2102.99	3613.38	3205.58	6299.19	5285.34	3560.94	3467.94	2973.48	2159.54	3226.91	1572.09	1825.54	2035.14	2218.83	2685.87	5487.16	6183.01	4074.10	2667.18	2945.09	3108.19	1900.81	3019.47	2017.31	2307.07	1771.37	1236.96	1351.83	2118.33	843.82	577.88	821.75
118			111871.58	632588.31	20174.70	1732.65	768.34	897.29	915.15	1295.28	858.33	1373.93	1631.69	1272.65	1137.19	902.48	674.95	554.32	1201.83	1034.20	1634.97	801.94	911.14	794.73	756.05	258.50	421.70	555.34	867.31	980.21	597.21	290.43	216.47	245.91	261.46	215.13	293.80	294.88	253.04	247.03	165.22	298.73	192.84	310.78	390.80	311.10	322.87	68.44	228.71
119			14289.63	548839.00	28480.98	6380.56	12355.98	19478.12	18756.48	7880.72	6912.00	3542.43	10157.28	8086.37	3970.66	6723.03	8847.56	6497.69	10937.79	11929.14	5247.23	3618.91	3144.71	2834.29	11569.58	8881.74	1575.71	3647.04	6474.52	4033.02	6033.93	5378.28	6150.69	5725.16	3817.07	2670.95	2556.18	2243.14	6531.87	4287.19	1699.47	1818.19	1371.62	915.83	1726.48	1066.83	1295.18	1015.77	685.84
120			164993.15	2652947.50	159983.50	52565.56	31214.78	20422.37	16067.54	37710.53	10613.88	10568.95	5286.62	13481.23	7459.13	4914.67	6914.33	5323.49	6473.02	3827.03	3254.60	3137.82	7314.49	3986.64	5359.50	6021.82	13298.54	11496.58	3129.53	4492.02	4165.89	1320.56	2062.52	4498.62	4774.84	4955.43	3108.66	3463.55	3623.06	2702.23	2125.37	1321.51	1721.90	1128.47	955.53	2327.44	2187.69	1295.57	1095.79
121			27600.63	218656.56	27772.17	25077.12	20113.31	13205.16	16785.57	12663.56	9827.04	11654.95	4833.07	18723.22	18503.59	7391.98	10709.00	11037.55	27580.07	27331.92	16520.40	7229.89	5310.00	3018.70	6691.97	3389.10	3487.58	4158.33	7286.89	4898.29	5185.18	3668.06	1374.25	2723.49	3562.17	3127.98	4673.09	2514.02	2253.67	3497.90	1589.77	1199.11	1250.66	1205.09	2240.16	1555.97	698.54	703.93	1841.75
122			104403.50	1105505.62	15756.66	6588.78	3123.65	3394.17	2072.50	6334.95	6084.02	12604.80	3394.72	2898.86	6264.16	4577.79	2880.24	10598.00	7686.84	4044.40	1986.31	933.70	2122.63	3628.71	1090.11	1509.56	2282.61	3122.28	2760.96	1271.83	2120.68	1197.52	2170.87	2876.43	1497.87	987.17	925.45	1009.33	1203.53	375.28	1131.85	1564.83	604.48	1319.59	953.30	525.03	1747.67	1168.50	659.37
123			134044.10	1862796.00	83749.93	14026.42	18310.01	14666.28	13493.53	14549.37	9111.58	17060.68	12841.07	19544.86	13129.47	3557.13	5060.24	15263.02	11700.94	15413.47	9682.64	6609.04	6818.06	8567.58	6201.29	3194.11	8388.95	3893.10	1399.42	5249.41	9407.25	5685.05	5522.51	6311.58	3258.67	5364.85	3121.95	2375.53	4349.91	3927.05	2733.89	4553.78	3093.65	4802.47	3774.94	3690.97	911.64	1871.83	2011.15
124			13914.74	158735.17	6287.16	11341.52	11587.03	13837.56	12442.21	2661.54	11113.52	16082.07	17205.08	7513.36	8495.23	7966.25	6005.40	3815.91	9382.48	3820.50	4167.77	5846.84	8405.48	6999.01	6743.85	4725.51	2835.21	1595.54	6307.44	8337.47	4668.88	5820.72	9608.24	7025.70	2769.71	2854.79	2535.35	2154.85	1277.03	1643.57	1963.76	1734.59	720.49	1526.80	1426.72	1149.07	1412.67	371.56	317.22
125			49477.38	785450.93	34004.76	7367.09	7109.43	12692.21	4315.46	11010.26	3270.66	4933.10	8442.82	4775.74	5242.12	3371.83	1989.27	3696.96	3679.07	4549.91	3194.76	3421.97	3973.98	4087.18	2483.21	5375.01	4822.11	2976.26	1985.99	3196.89	2633.35	2796.73	2429.57	1311.92	1953.56	2007.92	1956.25	2201.88	1293.89	1335.46	849.95	636.87	767.04	731.79	926.03	765.53	871.49	549.73	814.33
126			82281.74	964226.31	32017.97	8275.80	24679.64	16577.21	4644.32	6156.82	5441.71	7157.47	9756.91	27995.13	11080.97	4621.98	4969.77	9646.83	4938.98	12260.96	9617.28	6440.86	11603.31	16339.69	21698.25	16835.37	17147.74	15167.18	10075.58	5197.45	3319.80	3533.46	3086.11	1029.11	4119.34	11033.86	6352.49	4772.00	1527.98	3069.50	2107.22	1465.03	1238.01	2433.09	1312.69	864.86	1512.85	1751.22	3441.05
127			23697.41	175927.53	9504.00	3169.05	2959.19	2242.96	4462.24	4050.17	2826.25	2979.16	3524.63	1771.95	1725.26	3482.79	4755.79	4485.86	3101.35	4510.33	9490.20	5463.03	2357.41	2470.17	1328.46	1779.35	2102.92	3157.53	1374.90	2894.04	2091.34	2568.07	2180.43	1367.34	1343.90	906.90	958.23	773.99	550.28	713.67	1576.41	1975.40	589.27	833.46	888.68	440.96	464.25	565.12	582.41
128			37822.45	1123720.37	22807.52	21754.68	4840.08	12690.51	13317.03	8807.36	11004.88	4906.18	10286.33	15513.28	7433.26	3638.96	4419.95	3982.16	4048.81	3023.96	3267.56	1284.31	5240.14	4312.61	4566.28	3445.90	4982.39	5943.63	6364.59	5122.69	2373.48	1192.42	505.49	2167.43	3950.98	5407.00	1580.50	1967.09	1844.18	3420.37	3289.92	2981.84	2227.23	1133.42	529.36	433.19	932.23	908.32	1242.68
129			18238.62	906238.50	36416.37	36492.61	41511.49	18252.86	8550.28	17136.09	38913.01	21563.66	8257.95	10884.18	17654.17	11721.15	5476.67	3630.25	8764.53	8448.23	4100.51	6995.26	5889.00	5708.15	12209.65	11588.86	8100.33	5195.16	5260.08	8482.46	4537.26	1748.87	880.01	4836.51	2645.12	2755.46	3644.48	3110.55	1953.35	2079.61	1540.05	2969.25	1579.37	1024.56	1181.69	1379.23	1706.62	1097.91	2527.28
130			158220.96	1634585.00	419849.87	157478.64	143855.81	75071.88	75491.15	41416.61	11534.90	16190.09	25158.65	31074.47	21257.22	14239.02	6855.23	10625.14	4472.49	7233.81	11315.98	33490.65	36621.12	30422.51	10850.82	8805.94	11946.45	11715.28	5594.67	5530.94	6169.48	2518.66	3257.38	4317.19	3150.30	1755.98	1652.79	2978.99	3540.32	2072.00	2609.72	4453.56	2437.58	3428.28	2747.34	3347.54	1432.89	1552.60	1782.05
131			9083.74	691680.56	44451.67	42200.06	36161.26	25856.11	9155.16	16229.76	47750.76	46463.00	19260.88	11120.64	13651.58	26434.46	44904.45	33672.19	13422.18	22973.80	13747.87	6762.13	11226.10	19756.96	24229.61	12448.70	8798.60	7730.95	8958.89	12287.10	9992.68	7916.23	11302.67	16877.31	11670.19	8705.60	4629.76	7932.77	11173.32	4530.47	4646.41	4725.70	2816.78	3766.68	2849.56	3527.73	3396.10	3205.96	2410.23
132			22765.27	355973.96	9477.78	15316.84	11859.59	8932.03	7107.67	10477.39	4676.00	10154.76	8799.59	3089.99	9385.16	10518.22	15227.15	15430.41	5224.27	5127.33	8423.88	6294.27	8413.56	5687.04	2365.50	5669.77	3241.82	1668.39	4248.02	2149.57	2969.60	3147.79	4904.79	4365.81	4327.48	770.97	1961.04	1265.91	2449.22	2116.16	3493.34	2653.75	2047.31	3547.65	1510.65	1311.61	539.43	1413.81	814.89
133			56738.82	370173.46	19627.07	32125.54	30285.97	10140.16	11841.64	12389.24	19299.12	11280.29	27741.48	30952.49	11193.47	10638.56	8174.72	13799.34	27681.01	25450.33	15466.13	17972.87	9911.03	14846.75	2428.72	10465.04	10159.88	13537.79	5676.24	2783.27	3277.05	5981.47	3636.69	7161.41	9914.96	8321.01	1778.44	1067.86	2167.32	4383.81	6970.20	5394.54	999.27	2837.51	1728.69	3096.54	3798.34	4701.69	2098.21
134			8970.58	410404.71	28919.72	10573.15	11096.63	9940.28	16161.71	11166.93	8843.47	9589.19	14450.47	14240.46	5285.38	2040.07	7532.20	19199.50	12634.61	2647.85	5418.39	5586.39	4612.16	5122.81	4799.21	3278.31	11247.96	14068.88	9925.50	4040.21	2539.92	2400.93	3798.63	7304.75	7472.20	5238.36	4723.85	5272.10	3951.04	2666.89	954.27	1164.34	2697.63	2653.93	1103.25	1501.13	1343.29	1582.94	1233.33
135			50519.89	863983.31	40182.04	68338.46	67866.43	50892.15	49352.16	52673.06	39230.59	12721.98	8862.72	21881.08	28706.55	12484.60	10849.32	9922.79	9568.19	11041.60	3702.38	9690.04	8799.01	5932.36	5395.20	5864.16	9036.93	13202.65	5700.63	5890.52	3249.37	3380.11	4100.22	2953.65	3374.39	2004.80	2554.13	4343.22	2170.58	1904.20	2523.98	1873.75	1676.99	1307.14	1824.74	1815.54	1847.19	1507.70	1809.85
136			9354.35	265243.34	5358.65	2702.24	3417.17	5239.14	3068.38	5989.98	7139.92	4629.41	4408.95	2863.56	1372.31	2426.34	1956.10	1635.05	1741.04	1316.16	2200.87	1013.54	1727.79	1397.13	1193.45	996.49	1357.49	767.09	643.02	1979.67	1978.35	1984.87	602.07	359.91	353.74	901.48	1188.09	1310.09	1049.04	1574.71	1596.96	1220.68	713.85	351.22	840.96	357.69	399.92	284.44	118.01
137			180749.35	1660974.12	37295.39	7388.95	3365.11	4009.09	4524.27	7468.91	5110.87	4460.36	5622.36	4040.84	5658.00	3041.92	5110.39	1578.52	1243.57	2898.14	2787.26	1884.45	3582.20	1019.86	2460.91	2103.20	3890.24	2177.31	2726.52	4321.69	3069.92	1498.76	2480.69	3066.16	2247.75	3406.67	1635.24	1460.17	1452.52	1835.74	1827.99	2228.80	2238.08	1187.32	876.46	1239.62	1066.23	866.98	1189.43
138			11681.09	527236.31	46350.60	49136.01	42511.41	18077.79	18229.07	9246.69	16672.01	14487.65	12528.31	7846.60	4606.13	5328.83	6879.31	5866.78	5070.12	5654.69	6769.77	3039.25	9650.76	4600.79	8133.98	10426.33	12143.15	5183.74	5090.45	4239.45	4617.38	3852.36	4170.86	4733.24	4550.38	2270.87	1725.49	3765.89	5117.91	5853.32	4031.75	1407.99	2981.05	3295.18	1487.62	1017.11	728.77	847.28	1091.08
139			52634.33	271407.00	63277.72	328494.81	277260.28	15512.66	15427.15	61478.80	48758.24	14061.35	23923.89	12455.71	7790.04	14975.08	10633.15	5348.53	6827.29	15792.07	26558.66	16070.27	3493.11	8182.56	11911.83	6684.06	2870.65	4300.52	7773.01	2620.38	11506.91	26326.00	13834.35	3738.47	2820.22	3529.04	2526.88	3897.40	7068.07	5237.90	6368.91	5828.74	6783.08	1793.38	1597.70	4772.21	4045.97	1496.29	1831.37
140			220667.51	2154423.75	44881.08	18733.06	15506.06	12471.26	37213.44	27055.07	10435.14	9453.81	11029.25	19153.35	10289.63	7901.19	10582.76	10696.57	5624.53	6458.94	9191.40	10515.61	6424.24	9612.71	12942.19	14481.95	9305.07	3437.25	3063.99	5765.78	5569.44	4002.28	4722.43	3690.95	2387.84	4054.59	2390.53	2644.58	3511.73	2658.98	1634.29	2661.45	2231.50	1328.28	1695.52	1848.50	1374.94	1929.46	1241.95
141			4342.93	218597.23	60257.71	30659.78	9964.16	3799.63	2420.48	3914.61	21330.68	19240.56	7467.39	7216.64	7929.08	5919.61	3847.51	2420.74	2073.55	5757.98	3887.84	6430.87	4862.64	7284.32	9913.48	2563.91	2750.82	3960.30	2741.73	2604.63	2300.64	1694.16	2534.96	3073.68	4159.51	1880.87	3189.56	2848.84	1564.90	2270.22	1370.32	1049.76	1527.95	1064.64	1425.93	1131.83	644.74	680.63	620.42
142			92774.74	1479087.50	32380.63	11333.03	10337.25	16233.27	16787.22	10194.88	10281.72	13583.47	13327.84	7749.10	5319.06	6099.65	5765.61	3030.28	5262.98	5275.77	5911.29	1474.77	5440.05	3224.34	2793.34	3273.04	5799.46	2278.06	2883.37	4030.76	2580.05	2751.08	4862.10	2536.51	1239.90	1276.12	1994.94	2097.06	1897.92	2541.45	2567.92	3228.30	2613.60	1138.67	1008.79	984.29	1439.42	3384.44	1982.13
143			75834.28	355596.90	13664.12	1881.24	2674.43	2846.38	4220.69	2028.33	2385.21	3938.01	2058.33	1905.21	3569.51	2581.61	5815.07	4642.45	1757.91	888.54	2523.67	4502.90	2721.95	1547.53	696.99	1192.22	1680.96	1690.94	1167.28	1222.36	669.03	968.10	913.11	1099.87	831.38	1370.58	1234.21	589.55	837.24	700.27	1136.79	761.84	608.30	766.89	582.90	512.90	291.79	523.80	537.63
144			29744.04	458561.90	35465.44	30071.57	22910.75	22547.29	24794.76	21832.65	19168.00	15891.82	6484.08	18813.46	2494.92	12881.40	14670.56	11706.10	13687.12	7328.57	4481.45	7895.68	10282.31	7159.08	5620.94	7708.71	6759.07	6801.34	6809.58	9497.61	9714.67	6274.48	2581.57	2836.36	3134.03	6359.05	5813.78	2132.82	1732.20	4549.33	2001.96	2089.74	2571.33	1875.60	2377.40	2550.36	2993.78	1766.22	1829.01
145			7938.11	81570.40	33274.46	33588.20	26734.35	21653.35	20001.50	14389.33	6727.70	8463.04	7909.74	10366.04	3725.46	1697.03	7306.17	2734.79	4840.79	3853.91	4633.08	6932.29	3048.65	1474.43	2923.30	6299.81	5979.07	4962.64	3014.11	1170.48	2849.44	3014.66	3554.58	2847.48	2080.09	609.04	1467.96	2057.78	1818.69	1743.28	1799.19	2584.31	2880.39	1313.01	622.16	835.24	1591.99	1392.93	1102.96
146			18368.08	264075.75	35266.83	16621.67	19476.92	10134.66	7861.69	9993.76	12409.47	3356.36	5132.94	3013.01	11754.87	9518.00	5566.06	2650.55	4804.26	6315.29	8354.23	2129.53	4385.43	13582.80	10671.10	7683.36	2796.06	2492.90	1158.42	1913.40	2486.98	2526.77	2157.52	1145.85	4909.49	2258.16	2338.66	2075.45	1237.26	716.17	665.25	922.24	1774.18	1404.62	1084.14	946.13	1280.54	1736.69	1360.91
147			8827.94	253007.21	16971.72	22448.54	29256.28	16215.06	8103.60	16522.06	18064.82	9082.28	17757.37	30032.51	42234.30	20059.97	11253.49	25321.79	29664.39	9054.88	12901.56	14282.65	22874.52	6437.41	4642.06	11261.98	10101.87	2087.88	3254.42	3736.79	5113.72	7810.02	2897.23	3432.68	2004.99	6570.06	5112.96	4686.35	6265.87	6909.90	6322.60	2759.30	3135.31	2208.29	1641.19	1856.64	2317.94	3544.68	1500.53
148			12656.68	254884.54	26018.54	44138.93	32912.69	13567.13	18673.66	10263.36	15467.67	7256.05	7695.00	18874.04	8045.01	11005.75	13956.82	14885.12	7956.79	7496.66	13500.88	18125.50	16581.63	6930.42	8377.94	8812.41	7247.85	10858.65	8232.56	4605.96	2723.64	4214.52	4530.46	2245.43	2874.45	3641.95	3716.93	7670.11	5604.39	2468.91	4106.39	2705.17	2923.10	2619.02	1595.31	2743.87	1874.47	1759.84	3303.53
149			21993.57	407973.87	19618.32	7144.77	7251.92	3768.07	4285.12	8736.97	11994.43	19977.53	3288.65	4626.80	3797.48	3730.72	13419.38	18283.25	10494.78	7093.22	10958.82	9409.83	3026.21	13029.06	8528.04	2199.19	1874.56	4662.27	8637.53	4510.02	16339.75	2284.34	2210.48	3056.02	9882.52	2205.73	5602.33	2644.59	1012.59	750.94	1712.32	1634.29	1732.37	3297.54	5347.43	2208.23	2266.44	5170.18	4258.12
150			42264.65	1041136.62	36998.07	70319.61	68305.75	22459.59	33527.31	12558.55	24242.53	9838.69	9948.28	11671.60	7260.80	8655.27	26030.67	13602.75	11577.16	16700.54	15110.38	10830.79	26894.69	18805.56	10320.65	5285.04	9098.14	8190.43	5348.49	5804.94	5329.90	7058.15	1911.85	4107.87	6473.23	5796.79	9631.74	10198.44	3823.72	1812.82	5921.74	4855.29	3679.52	2948.68	3341.61	2773.42	1768.60	1465.48	808.72
151			7582.54	290024.50	5217.75	2699.22	3293.43	5767.13	6467.86	5306.21	4436.65	3652.03	4967.15	2950.00	2457.30	2319.19	1819.26	876.87	2258.49	1491.27	1746.39	1739.06	947.06	644.76	615.90	1084.07	990.04	891.30	1252.46	1430.64	523.72	443.69	532.85	460.91	790.03	984.91	692.01	1054.90	1135.83	234.10	650.83	705.95	320.86	565.97	588.27	304.30	259.54	313.44	459.30
152			56346.48	1212138.50	19511.37	30365.10	44288.21	16287.93	8050.63	16986.93	21262.30	18137.59	10661.96	14246.87	25092.45	14065.82	8858.87	13498.33	13976.43	11272.25	8250.20	10577.38	8696.32	12041.11	9813.50	4517.41	4616.77	9737.12	7669.37	3865.03	6879.44	6564.86	4603.05	3438.20	3671.26	5876.05	5580.29	3515.97	4267.45	4472.48	1929.58	2342.68	2267.37	2748.69	2128.54	1708.57	2590.49	669.94	1084.33
153			9122.92	154286.89	13051.45	10799.64	13409.37	18609.02	12704.96	9549.21	4610.20	5137.64	11942.01	21297.00	9786.70	2636.79	4724.54	6424.51	6160.20	4217.58	3654.40	10054.17	5504.58	2713.94	6675.33	5243.87	3003.41	3931.42	1450.39	2815.66	2818.42	2520.60	2747.23	2604.97	2424.23	1712.55	1225.83	941.30	1900.82	1299.60	1210.45	2219.24	3321.71	1443.94	526.53	630.62	1232.52	752.70	746.50
154			15499.84	1314422.37	27668.81	26267.34	24753.05	20319.74	15537.37	39473.99	29849.05	12144.18	4380.60	11247.66	16788.74	9734.70	8117.79	7655.90	12294.80	11127.34	13302.81	9751.12	6605.93	6173.00	6928.30	3705.97	6129.49	5861.87	3922.15	2316.55	3273.89	2273.56	2618.46	5891.28	5663.86	3084.09	3481.24	5109.86	6276.75	3688.39	1908.96	3176.00	5888.12	4341.78	1464.64	1530.80	2311.99	2829.56	1504.22
155			18966.87	1217206.50	33582.77	25023.39	21159.88	15605.53	31790.58	41915.45	24541.62	20515.31	22793.12	34318.21	11083.06	10272.78	10095.24	12597.94	20319.91	27637.77	15205.88	9821.82	3755.62	5134.24	6541.61	7498.37	13885.92	8595.12	7007.27	3335.47	9617.69	7978.90	3889.79	13278.86	10894.24	2748.72	2065.50	6765.17	5646.49	6471.70	3525.89	2835.79	2627.54	3217.32	3985.64	4510.20	2728.91	4417.47	3664.88
156			39734.24	809902.93	28664.09	9703.27	12138.40	4727.44	6897.54	8798.26	11818.79	16642.70	23678.96	8722.58	16879.50	12454.83	11618.45	16886.70	8570.60	9126.55	6266.11	9121.86	5460.56	2923.59	8451.83	5104.40	2939.83	4226.21	8202.79	13423.47	9253.12	2323.49	4204.33	4990.77	2552.00	2907.13	1638.76	2225.66	2946.74	2743.25	2682.31	3110.43	2068.65	968.30	3598.63	1860.15	1653.94	1206.35	1510.77
157			112353.97	228924.21	12474.93	3798.02	2936.01	3987.96	1990.29	3694.32	7099.91	4450.18	1434.41	4498.02	3649.74	2377.41	1367.85	3473.13	3442.83	2844.67	2033.41	2756.05	2424.18	2216.12	2437.91	916.55	2792.96	1782.11	486.49	853.11	1147.71	1228.25	945.48	1799.98	1482.94	1059.30	275.23	417.70	183.16	191.49	250.71	170.34	395.63	241.99	346.90	263.16	492.46	312.44	179.06
158			15981.87	127275.36	12801.36	11905.34	21280.20	20164.42	4968.26	16480.22	9425.44	9241.11	8945.49	7921.16	9046.37	14946.41	11034.62	7259.50	7123.56	11009.84	9398.33	12087.27	6702.29	7278.62	8428.02	3383.35	2019.87	2801.50	4916.12	3981.54	2352.29	3534.24	8234.00	8060.73	3221.71	2366.67	2790.01	1069.59	3989.45	6132.35	2761.32	3071.52	2098.83	1508.10	1953.23	2557.49	2086.57	1779.87	1656.15
159			16573.57	284822.78	58325.04	52755.33	32619.27	8350.55	25871.46	38063.50	21695.50	24023.41	38387.28	26859.31	12588.36	22528.96	15144.49	9192.01	8952.91	19639.88	11100.02	3274.23	4102.75	4852.02	6266.08	3132.17	7915.19	9423.63	7301.14	11279.73	4327.69	11755.52	14879.19	11470.93	9250.71	2473.33	4152.08	1895.30	1837.04	1127.34	3131.83	2302.70	3786.59	2432.20	2872.65	4086.54	2162.91	2080.06	997.41
160			21728.03	453081.53	17611.42	6696.78	7526.98	4408.48	5321.75	23031.29	11848.07	3076.28	6067.32	15385.78	12711.24	2114.06	3597.66	2282.23	2225.63	7166.69	4081.43	814.03	1662.95	1781.00	3462.87	3453.79	2018.76	5031.46	6184.78	1266.54	2804.25	4020.16	2362.26	2143.86	2347.58	1589.86	1851.99	1301.79	1543.87	1516.52	1763.10	1880.74	888.94	2533.58	1348.24	782.45	839.76	487.72	286.17
161			360171.59	4503808.00	122944.55	53125.41	32902.35	23059.75	25738.93	16933.14	21299.73	7619.86	16171.48	9792.29	10142.22	10336.68	19371.40	9854.61	5436.03	7505.86	6057.82	6072.95	8184.08	9477.53	5453.22	6047.70	8954.85	4071.35	10236.62	8850.68	5571.11	1626.11	3286.60	3466.64	5746.52	2373.12	4638.58	4495.85	1862.53	2831.21	5330.47	2065.00	3110.09	5462.24	5231.30	2517.83	641.98	1420.40	1867.22
162			12944.91	57508.10	2024.24	2177.31	3370.87	2463.62	993.18	1784.65	1411.54	3506.25	2081.58	2176.50	1107.73	689.85	3046.54	2008.98	808.86	1924.18	2344.31	1810.39	2132.48	1929.58	924.76	965.74	890.76	1009.98	328.54	829.41	802.34	494.79	581.42	862.38	785.83	721.33	578.72	298.56	289.34	474.19	358.68	530.35	485.58	414.85	635.37	478.50	434.47	604.51	642.46
163			22362.17	418467.90	37206.33	11507.99	16895.58	15905.34	15063.48	21209.92	7449.62	6963.75	6972.52	2506.79	5735.68	12957.06	10764.07	10448.19	11286.85	11505.07	11017.80	9676.52	5551.26	5846.81	5860.56	4423.47	3209.85	3529.49	4291.55	4572.71	3690.45	3579.10	4200.31	2065.31	2927.48	1893.33	1315.28	4560.59	4103.83	1646.19	2825.93	3491.40	1903.09	1542.57	549.64	2197.99	1813.23	1586.78	960.48
164			96608.38	855579.31	234603.96	66343.28	27005.17	27186.95	55751.53	43796.53	46605.03	16135.46	28350.56	32130.99	25995.86	16009.45	13773.99	10174.58	22380.94	20094.96	17566.94	15131.22	17041.40	13748.67	10984.19	10943.40	17796.62	19423.22	7608.87	15765.08	8402.54	6506.71	9165.27	8167.21	9360.74	8656.12	7511.08	5751.40	8489.47	7644.67	3220.35	4408.45	4841.50	3029.16	6838.93	5040.69	2129.76	2568.79	2874.45
165			48290.19	316624.06	48902.96	16752.83	10806.20	15186.70	12638.19	10914.48	17510.44	8338.33	11700.57	9898.72	11246.92	6977.25	10617.02	23541.69	6994.71	4180.99	9732.79	6960.57	15115.03	12270.28	11636.20	10631.18	3171.00	932.43	1083.87	1451.24	1520.73	5029.05	3721.20	7600.88	7667.14	2647.33	4314.45	3248.29	6350.93	1782.62	3721.51	2395.22	4126.43	4566.77	2002.31	1232.55	955.75	765.20	943.33
166			64483.89	1925533.37	28201.82	35156.22	34494.58	20091.95	23722.73	12483.25	6249.14	12917.19	16656.44	20288.90	19896.48	8831.65	19035.14	9760.19	13771.90	6968.61	5193.93	12758.35	33391.89	17634.82	10409.74	12647.71	6143.13	10144.43	9951.07	2812.82	9051.41	15033.35	10790.04	8212.34	3987.99	6493.31	2353.81	1670.17	3842.90	2756.90	3079.77	5101.86	3912.53	3780.69	2537.14	2665.30	2726.15	3302.75	1757.62
167			25872.94	350646.03	63505.60	46650.86	12990.63	23223.08	16918.81	19975.50	23887.53	21832.73	31392.41	28894.43	26827.53	15005.37	13405.13	27044.46	28548.00	10811.15	9008.27	11207.73	8165.58	13447.71	19392.81	33287.31	21786.16	28177.66	19426.15	7304.36	10860.57	7891.87	12877.51	10940.00	16737.89	21005.47	3952.48	3981.77	4912.21	3314.84	7923.07	5852.74	1131.36	1460.39	2053.41	2202.09	652.29	2442.25	1039.17
168			22506.70	207108.95	9602.03	18002.16	13340.55	5193.00	6732.16	11202.51	14311.68	18974.97	9345.36	6706.19	6901.41	6284.40	4071.72	3018.56	5467.33	6678.27	4808.25	6288.64	14735.24	8003.32	4454.18	4529.06	3586.16	4336.30	7748.52	7752.03	8987.72	5051.69	2054.19	2147.19	7867.85	3775.20	3248.32	4649.31	4876.98	1367.97	986.03	1812.93	3201.61	2277.89	1638.36	2265.71	4146.41	2326.26	1003.39
169			4887.19	131804.21	5867.57	4604.51	4391.98	3846.68	3434.79	3822.28	4292.89	5986.79	3269.41	3652.93	5861.83	7026.38	2874.16	4661.03	4491.46	1284.42	2492.90	3386.97	3229.56	2305.18	3596.48	3666.86	1929.52	2820.35	2219.35	928.22	714.55	728.37	767.06	1628.64	3479.95	2172.77	1258.23	1465.45	2084.50	1323.63	866.77	932.42	737.52	812.51	990.76	1579.82	1171.29	326.78	349.86
170			28302.49	852550.50	35583.49	15760.14	12541.08	21554.43	20660.69	23429.33	19466.15	6559.44	6750.35	8416.08	5843.38	9540.87	6912.66	5496.60	6677.50	5055.78	8387.17	8200.84	3271.64	3479.39	7053.93	13499.53	6404.93	7421.39	4117.13	3264.19	4588.11	1761.68	1346.43	2099.15	1767.02	2398.16	4719.72	2755.67	2374.28	3261.30	2110.75	1285.29	916.65	1211.83	1807.17	4080.45	1619.82	1099.77	1110.35
171			113961.48	333641.46	21844.02	2401.48	1959.50	1367.18	2760.68	2400.41	1682.74	1508.86	2633.49	861.57	478.02	1631.43	2310.75	2150.29	2482.28	1568.44	1731.25	975.91	1033.50	1894.16	1189.85	2322.65	794.72	674.32	491.47	253.53	263.34	552.34	861.55	495.46	295.51	613.45	773.26	874.28	1002.28	270.77	344.04	299.89	536.98	681.21	544.20	301.14	238.96	197.64	260.30
172			16368.04	125073.91	30592.84	32755.76	16537.02	5996.45	13893.36	24530.79	17339.90	9437.87	6747.99	12989.52	18421.33	7450.49	1976.85	9370.91	14230.25	13980.41	11399.87	7271.38	4569.38	16849.17	17729.23	15570.49	8917.78	5608.95	5762.73	2469.55	3444.37	3216.79	2116.27	1998.19	2690.49	2207.70	1644.49	2405.74	2221.10	2311.31	2088.79	1415.03	3117.62	2122.46	1300.42	1395.61	1568.98	761.17	2202.11
173			41572.29	435822.96	201316.48	38716.92	17299.86	18002.00	14360.79	17135.73	16970.17	9129.68	13118.60	9945.78	9838.06	14632.53	7009.11	2657.58	3326.10	4118.80	7163.17	4274.99	3005.61	903.23	2508.46	8164.16	3921.13	3751.66	5938.03	3687.26	2710.02	2811.83	2840.63	4342.89	3072.84	2686.88	1987.42	662.01	1197.94	1415.27	1823.88	2740.38	1453.53	485.34	552.70	389.15	612.56	845.97	790.47
174			18705.78	304356.81	22139.07	8732.74	17849.61	7215.75	2271.41	3087.27	21431.17	18883.19	1364.03	7573.62	7698.29	7869.95	8525.40	3963.00	12171.27	4744.58	1285.36	1007.78	2392.17	2749.39	5890.06	10049.78	4725.63	2054.82	2933.62	3759.18	2859.07	1883.61	3206.07	7838.07	1572.91	2734.58	988.29	1395.23	2744.13	873.28	3769.22	5583.02	4265.66	1292.35	1725.16	538.33	394.43	395.61	403.00
175			12184.65	90888.49	15281.13	17665.09	17694.53	5432.70	23862.82	15870.46	8871.36	6460.52	13865.30	12029.58	5915.96	4880.08	11040.52	5040.31	6624.03	2263.99	5276.56	6931.36	5605.29	2513.29	5690.74	3986.92	3331.18	3646.43	8895.87	11100.85	9958.25	6758.02	905.50	2853.43	3103.21	3162.04	1072.70	2298.58	2487.29	2378.26	2578.20	2337.81	1353.51	641.07	660.25	1325.40	1015.35	874.60	983.76
176			25278.71	1168806.62	26353.79	4015.22	17556.11	10781.15	13093.94	11634.09	14156.25	4354.03	5296.52	22882.99	23847.45	4347.27	2210.47	6685.56	2743.52	6864.82	5766.92	9291.85	5710.33	2750.29	6415.87	7835.70	8206.00	1916.36	2013.99	1940.51	2604.22	7296.74	7238.26	3594.71	3328.84	3299.61	3363.79	7018.05	2216.22	1265.74	2165.28	1718.04	802.98	817.65	1177.79	735.72	607.30	408.16	252.16
177			11298.31	629048.43	17181.49	16158.21	20208.24	19883.05	4070.35	12515.57	6887.45	5870.78	17046.69	15184.38	10437.96	9769.47	9362.68	7099.06	20677.57	4891.23	6585.58	10023.45	18767.58	30445.61	8662.19	10807.86	11107.31	11057.87	12006.84	11322.21	3367.02	3632.17	8092.18	4014.79	2232.70	2115.33	2995.49	5969.17	2669.22	1601.64	2486.68	3197.22	4169.92	4233.40	2363.14	2832.81	3806.99	4363.90	3225.64
178			14078.49	117320.90	31282.24	20401.85	27218.10	13624.24	20943.91	9354.64	10429.29	18243.49	15681.76	6482.18	9441.92	7826.36	17494.24	10467.65	3005.08	10661.85	17369.30	11443.14	8176.07	10075.43	7721.24	8350.00	6007.44	5474.98	3665.49	3962.04	2997.82	2104.71	2073.46	5211.36	2014.05	5134.19	6313.27	1755.08	1423.35	3264.12	3854.39	1459.94	2516.60	2255.60	1777.84	672.52	1905.94	1183.76	1871.37
179			15446.82	413699.90	30225.57	13260.75	9458.98	7559.35	5067.48	8195.72	4659.61	5686.80	10577.84	14243.20	9802.86	4377.12	3487.33	2995.93	3126.10	8289.63	9769.51	6117.05	6691.57	3647.42	4481.32	4656.60	1289.08	1816.37	1023.15	2394.32	3383.59	2971.27	2751.52	3994.23	3728.53	1345.67	1504.80	1097.30	1066.89	1777.27	2497.30	2212.27	3687.60	1717.57	1412.34	885.34	737.20	1128.80	776.27
180			8885.40	116388.96	10997.32	6188.19	14834.08	20898.13	13645.91	9660.69	11343.06	16050.02	7705.08	8589.93	14871.54	27340.55	20977.22	7392.25	13469.40	12741.70	4575.83	1732.20	8904.66	11066.79	8723.65	9577.63	7900.41	5840.50	19956.34	21079.68	3678.96	9852.86	8384.89	2689.40	3478.61	3647.72	15772.59	9206.48	2514.67	491.56	457.01	326.25	1989.99	1727.56	1115.91	1255.58	1024.26	835.55	429.18
181			4965.16	101769.85	3054.35	2110.91	5061.72	3109.42	5372.24	2830.95	1619.13	3039.91	5218.07	2718.31	2260.48	1604.98	1426.44	2345.15	2917.97	1427.85	3623.23	1629.91	1098.85	737.32	1977.73	1300.57	287.39	233.72	1428.53	1312.56	996.14	430.27	475.43	319.30	491.56	785.91	719.62	380.80	377.74	467.31	417.95	303.19	461.45	633.73	714.56	392.34	359.24	284.62	238.98
182			35235.93	437338.06	8134.79	11588.43	7587.61	4840.66	10332.62	9110.34	3973.80	6872.39	7135.95	16660.07	6828.74	3700.76	10293.76	4621.59	3939.44	3808.78	1757.86	1630.96	1445.05	3291.64	4827.85	10922.32	7696.52	4439.58	2636.14	3659.49	3831.16	4188.34	1222.14	2629.60	1885.47	1599.24	1187.43	1669.38	2042.62	1927.51	1972.30	1581.47	1745.99	1417.52	814.72	1491.95	1153.90	923.75	311.85
183			33815.81	993204.62	83814.07	28648.26	7096.24	6457.99	10239.13	3272.85	8602.66	13638.61	9395.82	5883.20	5785.22	10159.34	6306.49	6945.62	3935.12	8390.31	10931.76	6829.58	6444.74	4656.29	5290.96	4723.85	1873.05	4232.22	1545.65	2448.12	2593.53	3809.24	6798.38	1668.05	2002.96	2163.02	1644.43	3695.28	1925.81	2037.97	1099.10	1368.67	1447.87	512.92	634.10	216.65	1363.14	1976.23	1729.57
184			69580.03	342845.12	13156.82	6039.44	8808.91	3853.91	2639.43	3195.38	2452.69	1730.60	5280.97	5236.73	3178.38	2811.01	3846.45	1701.68	3780.11	4131.47	3827.08	1803.76	2824.27	1997.82	1529.40	1929.50	2303.54	2304.87	750.47	1140.87	2465.83	1258.23	671.05	1805.70	1476.00	1188.51	2719.59	1693.28	1324.05	1000.36	812.93	1121.13	1381.86	775.06	176.64	379.70	424.21	693.79	445.92
185			18863.26	147108.82	15514.60	5898.18	5257.51	5742.93	13523.19	7400.51	6196.17	4877.86	4307.15	4576.97	7112.08	6547.74	1864.17	2522.09	2094.72	2976.18	2578.04	5252.83	3598.05	2815.71	2106.77	3470.37	3724.97	2054.05	1679.61	454.00	1182.15	1091.29	1601.22	994.73	1443.06	1094.87	2110.62	1032.98	812.21	814.61	465.20	534.43	548.72	1747.32	1942.14	1227.95	285.32	564.40	622.68
186			502324.65	890019.31	87337.25	2142.10	1259.06	4009.49	1941.04	2191.91	2536.83	3044.14	3451.26	3288.19	5362.45	2040.23	4211.97	7058.40	5140.28	3533.68	2700.86	4313.02	1417.74	3139.47	2978.77	4499.75	5129.00	2400.63	2172.13	1988.97	2032.96	1595.01	1306.72	2213.13	2112.56	2796.15	3549.20	1522.45	1513.80	1139.56	1387.14	552.90	908.35	1661.06	1202.87	648.27	506.50	257.16	725.36
187			61418.57	1113334.25	54173.80	57098.84	58635.48	38841.73	39781.27	30314.24	25683.36	17026.12	12753.42	15289.17	25556.19	8045.44	23504.91	14837.83	14398.56	13502.97	13541.30	7997.94	12119.56	12558.95	12144.11	18975.52	19467.72	8598.29	4653.27	4779.04	14591.10	9154.31	5437.58	4089.56	3503.88	6147.70	7941.08	5035.16	9856.98	7947.28	1088.46	2860.72	2908.17	6941.14	8638.84	10612.49	3560.92	2679.28	2146.24
188			39462.24	510183.37	69525.06	12724.30	3279.01	8108.17	8881.78	25242.17	11008.56	10605.57	4288.00	10818.37	17067.72	12038.74	5813.19	9873.75	11045.44	5387.44	3021.03	7708.21	13344.77	10987.24	6262.95	2378.32	7982.25	5823.58	2575.46	5487.96	13743.69	4941.80	3771.80	3497.49	2334.10	1048.88	1281.85	2209.20	3848.09	1352.83	2809.46	3284.54	2488.66	1306.91	1396.15	1255.93	1175.26	791.02	1526.87
189			627995.06	1733115.62	233830.45	101699.66	87356.46	62336.77	48281.41	29490.84	11779.30	25474.34	33530.11	17787.20	23283.70	17760.52	21291.49	8164.69	19190.02	14066.55	18677.66	18153.07	10040.58	13536.70	18810.66	8385.85	7564.63	4355.97	5871.69	7659.65	5829.48	6079.51	6924.80	6635.00	9251.64	5329.02	2606.00	4633.24	3615.62	2009.99	1860.64	2887.10	5962.08	3631.93	1098.71	1310.77	1522.28	1456.55	2049.51
190			12061.50	72809.16	19980.01	14390.16	11090.27	18433.59	13878.06	14344.40	9320.95	7603.64	29698.00	23444.07	10574.95	5751.21	5215.31	2488.81	4886.02	8500.32	4403.70	3328.28	2579.71	2928.10	2342.94	1520.53	3262.14	3841.07	3846.89	2925.62	2517.01	3194.40	5979.96	6013.25	3280.95	2448.31	1176.74	1230.94	1754.06	1147.85	1487.59	4164.72	2993.93	2876.35	1579.21	736.39	800.97	1570.04	2070.10
191			3285.06	96093.71	12144.90	7369.49	8756.73	3411.77	2587.09	5150.10	2274.54	3182.12	4351.80	6778.35	1984.69	1965.68	4732.67	4001.96	4363.77	3821.44	1650.34	1757.25	1100.32	3644.86	2683.01	1336.01	2330.17	4275.15	2001.23	1127.65	1054.93	634.43	1097.37	1850.81	963.11	1241.65	1027.90	1321.60	574.63	640.54	840.65	892.59	728.04	584.07	1186.61	675.08	677.96	788.13	693.16
192			8551.21	137669.81	20324.39	20291.99	22294.02	8688.93	9682.95	6676.85	4064.08	4785.42	3209.49	5494.47	2387.19	2821.22	2282.33	3674.36	3889.31	5831.57	4753.67	2651.86	4411.29	2908.24	1831.29	3596.58	1985.49	1446.04	1041.84	1216.01	1566.26	1428.43	2028.24	1974.20	1154.31	1668.02	3017.70	2141.31	872.90	1018.40	903.59	684.32	796.94	382.48	727.99	668.11	694.17	545.32	313.96
193			37883.44	1382706.50	31429.08	19385.50	27448.12	10941.57	5155.52	16762.25	10140.84	7951.27	11382.53	24989.02	19754.03	19783.98	10390.80	11285.20	16582.36	16639.21	23077.36	12328.01	6384.27	5082.87	8206.40	11848.91	11429.39	7884.54	10318.44	11636.61	5921.74	1721.67	7218.33	5683.23	4266.90	3020.64	5260.26	3099.44	5999.08	3198.81	2406.41	2403.05	2211.42	1438.31	2066.68	3270.15	2802.03	1100.09	999.67
194			84980.59	1323522.62	92105.12	65980.00	34200.17	26637.85	53573.08	63959.59	26883.38	22900.80	19937.95	17035.18	5076.72	13637.31	14487.74	15301.22	16814.11	16899.25	9558.51	15683.02	4537.69	8948.64	16975.87	17828.12	18015.89	10525.80	9670.04	10600.34	13565.02	8214.71	5322.59	6808.44	4916.38	4272.22	6975.24	4233.89	1198.90	4427.28	4002.56	3623.88	6008.89	4001.35	1667.72	1471.95	881.37	1860.62	1293.37
195			20298.00	800740.81	112568.75	47897.32	16851.95	22264.87	50763.93	30872.53	20651.17	39428.52	15106.81	15946.40	36791.84	27644.89	6633.64	23852.30	15693.90	15498.67	32036.30	31200.27	12653.53	6592.87	12240.07	12049.29	11110.32	11763.19	10429.83	6737.96	9971.87	9819.24	3073.59	9519.13	3163.43	6202.00	4745.68	8278.14	8688.01	8721.92	6170.42	6497.12	2662.18	2208.97	4784.89	7459.73	5007.88	2484.30	849.20
196			7151.88	41918.17	1483.53	1855.42	2729.70	6637.30	4559.57	2465.12	3582.66	2718.62	2508.72	1559.90	564.35	1463.46	1324.58	990.30	936.34	683.42	3250.56	2370.19	900.36	222.43	271.56	355.08	1475.19	1438.55	896.48	1567.91	868.39	766.62	906.31	275.33	295.65	896.73	494.34	468.15	317.33	759.19	607.49	320.36	239.43	86.61	216.02	214.52	141.03	155.36	353.80
197			12591.33	537962.12	37232.19	26035.41	10948.90	14543.47	6487.57	16856.02	11427.05	8702.18	11872.29	10180.60	14747.81	26144.54	25616.20	4955.75	8668.26	16579.63	22275.95	9125.22	10820.17	4431.99	9361.79	2847.61	5247.27	4135.31	6510.39	2363.45	3507.64	8267.22	6443.08	1804.26	2423.84	4927.44	7297.96	3887.84	4596.51	2482.06	3027.01	2512.34	2703.52	4765.64	3107.33	1195.90	3277.92	2150.61	1808.18
198			24553.58	698436.50	33758.37	12559.76	15267.83	9831.74	9757.30	14860.54	19217.58	12733.69	5551.15	3334.24	7714.64	3807.22	7746.23	7982.23	8374.60	6927.60	6851.46	13209.05	8937.86	6505.87	8084.43	3830.78	4700.91	5991.88	4537.21	3944.73	10664.58	3749.44	4443.03	4345.58	2806.36	6066.80	3403.83	2305.51	4441.80	3342.17	4972.57	1544.04	933.74	1448.01	720.04	1333.57	1272.67	2207.49	2213.29
199			17009.59	197696.57	33643.21	8490.49	15270.28	14354.46	17237.55	9676.89	4936.99	5035.00	12623.14	7840.62	15846.18	10078.10	8407.89	3482.98	8516.73	5423.76	7293.71	4283.67	2671.93	12622.12	11076.73	1583.29	6933.45	11674.69	4992.45	4332.01	4692.45	5196.45	1761.11	1352.57	1444.31	1081.70	1890.29	1456.14	1512.30	2508.92	2299.44	1527.31	2161.52	1376.21	997.32	2755.44	1779.81	532.80	1875.43
200			6902.34	122159.69	2846.40	7931.58	9061.29	9993.37	14456.87	18699.63	8197.90	5998.43	12564.33	6085.33	7613.00	8356.49	7321.32	5157.25	12043.53	11495.04	4667.13	3557.76	4419.21	3122.46	2439.05	6680.36	6128.30	10752.71	8502.15	2015.24	5583.68	8870.20	2978.19	2280.91	3018.73	5255.26	9010.46	4109.29	1444.66	1501.47	1091.76	1948.12	2332.17	1779.68	2898.23	1753.17	776.45	789.21	259.41
201			8913910.00	14217864.00	1080935.25	6892.61	6344.96	6648.15	5374.78	8350.55	6426.91	5634.07	5557.07	3029.32	5020.67	5707.52	3494.69	3403.20	4627.91	4043.26	4061.68	2444.43	2375.22	4034.98	2635.34	1994.52	2316.59	2096.12	1805.93	1667.29	2152.08	2693.56	3416.17	641.65	2914.72	2760.03	1712.62	2720.89	2173.57	1259.06	1488.97	1641.43	1402.00	2227.50	1286.73	562.62	318.12	537.28	468.94
202			24236.31	221699.54	34665.14	23515.91	17539.28	17932.95	16411.73	6255.73	21582.93	20260.09	20403.59	15534.31	8645.32	2771.82	4066.82	9333.55	10552.35	9861.85	9626.11	11740.84	4059.07	5719.00	4319.60	5764.22	2069.50	4946.11	5334.20	6475.02	13192.35	4041.12	5358.81	4100.92	2103.65	3068.59	3608.42	2056.35	3259.09	2253.72	2412.38	2205.03	884.54	1264.91	880.80	1887.29	983.08	1154.09	1710.07
203			31607.92	741457.56	13984.66	8857.35	12015.82	9653.53	6683.59	5007.31	6355.53	7881.70	3657.71	3561.72	7115.52	7643.24	7110.91	2354.43	2983.67	4159.81	3183.18	2485.66	3336.98	3898.13	1768.71	2107.09	1531.70	3150.89	1655.27	974.26	1203.06	1443.69	1969.39	2107.11	2466.72	2450.97	1353.91	1239.48	1310.81	1189.01	857.88	771.28	861.44	1819.05	865.25	470.10	529.53	710.70	815.11
204			32432.78	2133035.75	102729.24	40793.53	21810.73	42632.67	47494.03	76458.50	18446.95	46212.46	18246.55	14284.06	14726.79	15370.50	9547.91	10552.62	46897.28	23294.84	11464.55	12351.92	22028.00	12939.02	9831.15	7467.97	17574.93	30171.45	12076.24	13636.26	17456.70	14986.07	7266.11	8569.45	12367.41	5193.68	7203.95	4916.25	7244.49	4631.87	7341.70	8135.81	6854.78	6026.91	2700.40	3746.83	5016.76	6077.36	4388.46
205			5836.56	38255.81	9757.91	7096.28	6310.29	6086.52	8213.28	14129.99	13717.03	8614.94	10552.21	10747.29	18803.11	11096.40	5687.42	4226.90	9325.78	6132.48	6154.69	4291.30	8033.80	5827.34	2963.19	3931.32	4233.31	2127.12	2670.59	3807.37	2797.43	2943.38	3762.90	4780.20	5912.56	3252.68	2665.08	1912.03	1171.53	1594.46	3424.30	2988.55	961.77	451.43	865.40	1378.67	1153.97	445.58	1295.48
206			20977.94	888577.75	71566.54	20427.31	33105.97	57901.99	25619.40	48579.39	53885.42	26105.68	65510.05	77126.14	25474.62	19943.74	9010.78	13140.85	4535.70	26044.14	46339.93	14254.11	13802.15	9096.82	18412.00	17972.87	12414.57	10480.63	10680.18	11177.26	12606.77	20159.46	20116.38	8505.01	6283.39	6563.43	2530.49	8894.55	9053.09	7290.40	6656.38	10014.72	3094.41	1818.43	4404.44	3360.97	3083.73	1555.00	1134.97
207			45811.94	1197415.37	58460.52	13150.81	25120.83	13104.47	11008.10	22616.33	12699.47	8615.67	12671.53	16942.87	22021.29	3873.24	6276.38	7153.55	6774.41	3198.46	3450.90	10029.16	16952.06	9137.25	6823.40	4586.80	3480.25	6853.83	4593.90	2594.67	2012.06	3896.12	6346.95	6614.35	4904.25	3331.02	4494.48	2836.17	5269.06	4204.02	3668.09	2384.31	2354.57	1320.94	910.71	996.99	1253.52	2801.82	2283.07
208			4930.51	41780.16	2440.94	1833.12	3713.57	4755.91	2765.41	692.13	3167.42	3478.48	2393.53	1649.89	840.89	2035.15	2904.21	627.82	840.75	1226.16	1307.68	2362.84	1504.03	1086.17	1106.02	603.06	923.38	693.22	936.30	494.78	241.03	89.32	247.45	710.60	747.75	513.38	493.39	713.19	944.78	515.22	335.36	317.53	144.86	427.55	136.59	190.57	368.45	328.33	226.35
209			13134.53	163915.67	88798.68	127444.35	152946.00	63138.76	16700.57	31756.77	60621.55	35471.88	30351.14	25452.38	4754.82	29162.24	44398.64	67586.17	67305.08	34481.77	14245.69	36843.55	31146.56	14941.86	20577.79	27682.64	11979.78	14974.66	10369.33	26712.57	4175.53	13010.63	36612.59	30727.28	5609.02	3006.88	3681.46	2425.92	2357.82	5012.37	9681.36	7931.05	10257.16	4395.13	4782.42	1403.40	2385.36	4626.18	2840.48
210			38858.21	247604.96	7328.22	5408.41	24695.11	13526.61	5340.96	6403.93	5590.38	6418.25	9653.76	3839.27	7079.72	7515.37	6036.22	21210.18	21101.26	7035.26	11403.77	16386.39	12956.92	5781.76	3183.11	7954.69	15532.21	8235.47	2174.80	5729.41	14347.92	11690.77	3985.76	1733.03	2280.74	2431.29	944.88	1605.77	2165.50	1384.13	1321.44	839.46	2509.73	925.13	489.50	236.91	281.99	487.85	1481.22
211			58566.19	523120.43	61931.20	82992.86	23197.02	16273.77	19861.34	29347.26	39336.55	26691.89	21102.56	17061.72	23538.70	9798.49	20289.63	22150.50	8432.87	12977.99	10435.50	1962.04	4103.93	7002.96	6254.62	10966.44	21805.55	8369.71	7808.53	4167.73	5770.49	4745.59	9957.38	12438.05	6605.89	3522.54	3892.71	3748.00	4362.12	3123.64	2231.07	4047.62	3136.80	2604.92	1407.75	2000.83	1930.81	1790.11	1719.94
212			17940.16	226825.00	21893.14	19763.45	18536.22	14901.02	10081.94	6172.79	10482.19	8537.74	7177.63	9837.79	17027.83	13684.98	4915.63	5128.74	7084.86	4453.80	5660.40	10593.29	6395.63	2412.89	2332.74	5339.54	2672.57	2548.39	3696.44	3491.56	2463.51	1953.89	2354.33	2877.76	1855.84	2216.13	1246.54	2014.20	2951.38	2556.44	1606.50	698.57	1365.37	1201.89	439.76	1034.31	1675.83	896.48	1113.95
213			43499.58	360333.25	13045.38	11880.72	10069.28	4532.90	4913.13	8478.75	5892.22	4676.80	8367.03	10714.36	4373.04	5434.75	2518.28	4717.47	5622.43	4769.54	4079.24	4724.49	6244.12	5959.35	3885.38	3823.85	5031.02	3502.47	5222.02	5117.80	4440.28	1897.35	4672.31	3306.12	1759.05	1896.98	2292.93	1478.67	2423.41	1474.24	1595.03	1569.02	892.20	483.91	1346.37	1096.19	1118.71	1022.30	840.64
214			45294.16	677944.12	59971.11	51699.67	60675.00	41386.44	33175.46	40223.55	24140.91	9034.19	13999.11	13802.67	24275.36	18958.61	22799.19	12916.09	18217.24	17774.76	19500.35	20213.36	12558.27	10318.98	5990.10	7877.97	8928.12	7319.47	3929.54	4947.55	21844.70	41482.87	22104.17	8430.55	7103.43	3685.14	3685.84	7019.09	2860.66	2863.86	6894.88	6577.16	3600.41	2592.85	5197.36	1157.72	1981.29	4946.65	1521.97
215			5543.99	55515.90	44748.44	48518.58	36922.98	14791.95	21796.62	13165.51	12552.60	21908.96	21679.42	6504.42	5811.09	24171.15	22837.56	15812.93	6728.25	5790.61	5841.39	6932.10	14909.57	8921.31	7814.79	2858.93	7567.66	16906.43	6593.70	3082.03	8253.14	7008.58	5072.78	1682.98	2680.13	5078.37	4450.54	3498.20	3320.73	1475.86	7571.70	9277.03	6005.74	5484.20	1318.81	6775.39	3287.03	1483.93	533.31
216			14908.16	170819.93	18866.73	34592.56	11452.98	5992.80	9959.40	25926.13	21891.19	7469.11	16849.58	9507.22	11681.12	5149.10	14048.38	15709.65	7782.70	6076.10	12613.59	15203.52	6130.32	19536.60	27399.23	17934.74	10738.89	10743.81	9928.37	7772.71	9231.23	3823.64	2382.39	2919.29	4894.36	5194.11	8965.38	9023.99	3807.95	1425.71	2817.85	2048.07	3337.07	2564.93	1619.61	1398.94	1161.68	2661.70	1792.79
217			7997.62	104282.71	7819.33	10451.81	11238.03	9293.13	8151.61	8132.53	5680.60	2241.93	3520.16	5035.29	9889.88	12607.02	3211.89	6644.96	2318.02	4765.67	6840.70	1888.02	2022.20	3390.32	3915.44	3959.38	1384.84	4415.11	5493.06	978.54	1467.49	4568.98	860.22	1174.84	1148.25	1425.47	1824.76	1758.30	1226.09	1242.00	1170.75	1447.00	747.89	997.09	671.69	663.68	790.87	1238.69	895.73
218			29307.06	136991.76	20443.66	4732.75	2670.23	4851.80	5304.88	8744.20	7756.48	4441.04	7730.91	7990.44	7431.69	3255.20	7050.35	7486.37	4922.48	3074.69	4537.38	7579.42	8917.70	6005.89	6698.94	8868.57	9791.51	2012.58	8088.28	9521.62	2869.82	1115.59	2550.69	1877.49	611.10	944.31	1338.77	2150.26	2018.96	988.38	1501.06	4192.20	8998.44	4336.09	2825.11	2373.84	1921.91	350.16	1777.23
219			77343.64	1643627.75	459461.62	282191.96	62566.36	97243.56	112351.77	80351.48	27581.93	6421.85	28738.28	28816.28	25313.80	8626.04	19697.16	12360.05	7548.93	10636.71	22396.89	26574.09	7913.14	11114.75	9317.64	7447.61	6701.15	7151.04	2369.78	3344.67	7837.57	9032.26	4356.04	7092.83	10498.19	6887.76	2929.42	4825.17	3321.93	2025.44	1450.06	1223.94	1610.50	1773.02	1690.76	1845.28	1600.63	2433.46	2156.08
220			9918.96	310374.34	25831.54	20326.45	16985.85	12491.59	7907.20	16414.17	15610.61	14489.48	7294.94	7554.06	22438.06	19832.01	8935.15	13659.21	15309.22	6913.29	4278.59	9326.81	9827.25	7251.14	7003.08	2672.04	6228.16	7013.67	5483.29	2826.99	3240.50	3262.08	5858.20	4348.43	2586.26	1750.15	2081.49	3716.90	1689.16	1819.90	2247.58	2676.57	1517.02	1612.08	1521.95	1557.46	1322.97	557.18	1294.55
221			15377.58	373308.71	37522.86	17368.10	15118.60	7556.54	7707.29	5705.69	5040.87	2078.48	4917.12	7111.36	4744.68	17032.80	10560.31	11844.35	17711.57	3015.45	2011.51	6081.40	5358.92	3037.19	2418.36	4001.55	3366.75	3261.66	4223.96	3165.48	2409.71	4632.20	2732.01	1355.70	1397.98	4537.70	4017.20	1902.19	763.77	1236.18	3324.05	816.53	4664.28	943.08	309.41	381.39	847.39	498.94	840.92
222			21317.37	174476.32	25383.00	21976.57	16857.16	13306.12	15634.01	18862.64	17201.03	13904.03	8385.92	14625.85	16349.66	16018.62	10428.01	5214.26	9592.99	21054.21	13088.22	3664.75	5390.47	7103.16	3000.74	2452.66	9912.30	10308.35	5612.95	5673.29	3404.06	8648.00	8321.73	3525.20	3630.33	3607.54	1774.04	2892.73	1454.24	2180.63	1480.11	1928.72	605.36	2290.77	2060.98	1065.94	926.28	1384.63	909.99
223			15623.74	594675.25	9778.54	4972.03	9503.91	5280.09	12468.89	4655.13	5882.22	10339.01	5509.31	2272.73	3222.14	3586.17	7303.38	4997.83	3537.75	2278.67	2063.68	2521.13	2070.65	2656.81	3858.49	4926.89	3054.06	3296.30	3551.37	1909.16	1456.57	715.39	856.77	2269.43	4189.18	3199.21	2195.22	1185.82	977.74	1257.90	1202.83	859.70	503.70	714.28	1277.55	1217.53	1139.11	480.89	982.95
224			44549.63	242515.31	30350.98	37972.60	13306.36	5296.10	6379.98	25794.38	18775.85	11757.88	9113.69	17976.45	27148.23	26635.37	22282.08	12743.03	20647.50	28549.10	25037.16	7022.97	3792.22	11593.86	12355.48	5751.86	8955.24	12350.53	4110.96	11229.79	11104.30	9053.41	16865.05	8623.29	4484.42	2636.00	2083.13	2725.72	2588.86	2004.35	1785.00	1925.89	3441.84	1445.64	1031.82	1506.19	1972.15	902.69	361.62
225			27650.07	154939.29	19650.27	11272.44	8085.21	9734.48	8785.02	5750.97	6126.07	4644.76	6260.72	1829.69	11678.88	12713.70	6896.71	4994.35	7538.54	8332.08	9107.82	6335.59	18821.59	11679.87	5576.60	3565.22	4346.78	6596.18	6314.32	7012.86	5310.00	4082.25	2999.37	3090.36	3501.15	2673.42	3872.38	1585.07	2099.02	3322.63	1599.70	1737.49	1812.16	2206.14	2288.62	3920.87	1906.70	1220.74	2108.38
226			8668.57	54609.20	2871.67	2005.56	5169.15	2808.48	859.14	2741.36	2166.63	2495.19	5497.15	4655.65	3076.01	4010.66	3090.10	3447.82	3100.93	1637.24	3824.16	3842.41	5295.58	2677.76	1446.69	2548.87	2222.71	1089.26	1002.18	3991.12	7141.03	5163.89	978.99	1351.56	1463.90	2752.40	3535.60	1138.48	816.65	596.94	646.88	599.23	438.59	718.19	507.16	574.61	809.43	382.73	214.35
227			52700.48	1003027.62	36867.81	15670.11	9860.65	11291.72	17778.95	6934.20	7953.01	8991.15	5525.22	8462.28	5019.46	5616.73	3807.88	8798.42	9265.17	7599.42	4529.70	3338.69	3213.05	4683.27	4245.81	3725.70	3920.20	3236.24	5711.58	2636.25	926.96	1520.12	1591.61	2248.19	5132.43	4969.07	2792.77	785.47	1247.37	2833.95	1237.77	1415.47	1234.90	1164.65	512.92	1855.62	3327.29	1377.49	1269.20
228			8144.66	84415.21	18304.10	9680.21	8255.60	4497.89	17662.76	8800.43	8111.85	5817.77	4736.80	1792.23	4880.33	9148.38	4504.09	2867.82	7893.70	6017.54	1699.23	7556.43	4582.90	3307.70	8476.17	5602.54	2995.60	2224.07	3451.30	2443.80	2204.48	2974.75	2272.19	3089.87	2662.90	2864.84	2374.85	2260.00	1544.58	1376.17	2628.85	1433.01	1711.12	1414.19	759.34	1469.84	2300.40	1606.33	412.36
229			8570.04	54374.16	16364.38	22613.18	17607.24	30562.31	14876.41	10556.55	5999.79	3290.17	7208.56	11295.66	4729.87	5229.75	4108.69	2038.23	5211.51	5260.16	8484.59	10984.13	5871.36	1957.59	8863.15	5886.05	3139.37	2097.20	3204.15	3361.00	3760.17	1235.62	1977.13	2808.64	4881.99	3093.85	1724.61	2846.51	2467.01	3107.79	750.38	4324.85	2907.17	1648.42	665.25	764.00	455.03	1554.74	1947.57
230			9700.22	70434.67	7823.77	5579.28	6284.55	7033.58	2143.35	3174.50	7794.28	8090.81	2755.65	4946.47	3525.77	7072.52	10259.15	2876.00	1914.16	2090.10	2745.79	2260.88	1388.97	1168.55	2005.42	2005.88	2594.77	4164.46	2023.77	957.13	2272.89	1276.56	1397.68	2000.45	1869.78	2021.16	3112.52	1221.75	948.34	662.14	867.90	1244.28	707.31	695.45	1364.27	957.41	445.81	727.48	463.52
231			20007.30	422836.28	74602.23	35329.92	23354.60	31512.33	10544.55	15726.30	20357.27	16990.76	35102.55	29002.95	12843.67	10392.71	11498.38	22994.06	19903.28	17177.23	11443.93	13176.22	17515.26	13085.13	4507.69	13663.49	16596.37	18536.32	11302.27	7040.82	10947.39	10014.28	9497.57	7611.49	7012.86	3560.73	3350.22	5347.89	5140.87	1810.75	4886.59	2645.66	4035.10	3824.87	1667.00	3148.37	1304.05	1210.18	2515.64
232			16942.79	334979.46	40653.80	7094.22	9421.86	7198.34	14484.58	14197.00	15713.26	17111.94	19503.72	8047.98	3453.41	2976.43	5375.81	7043.36	7255.98	6391.33	2536.94	3553.03	3949.90	2422.90	6207.99	11953.87	10341.15	7283.08	2329.82	3012.59	5340.64	4935.85	3602.02	4235.55	5823.36	5111.36	2975.50	2897.20	3209.62	1187.52	3412.06	1839.35	2050.61	3657.10	1958.01	338.02	923.97	1697.35	1097.40
233			204785.92	898619.56	37935.64	9137.72	9521.44	8815.17	6012.99	8368.99	3844.08	7611.23	3647.10	3187.73	6208.91	6707.96	3796.65	5412.96	3628.64	12039.00	10924.72	4609.24	2284.18	2060.38	1660.72	3150.68	2949.34	3383.27	1424.17	1589.73	1483.14	2422.01	2454.52	3648.39	1044.30	788.38	434.43	788.15	2706.92	2636.36	1435.21	673.54	688.18	1493.19	1108.98	694.88	977.08	571.55	876.79
234			30534.50	83064.12	24226.18	8607.16	61352.11	56503.37	21848.73	31445.20	17923.71	10862.87	13806.32	12449.16	14176.75	13166.85	20154.15	11029.05	4945.00	10530.06	18706.35	9264.59	21411.70	13702.33	11003.82	8355.04	7893.02	2661.84	8024.43	1877.22	4724.17	9205.12	7513.49	5498.42	5142.97	5205.33	7757.21	7354.31	2242.01	2251.33	4053.92	4446.23	2413.68	4640.84	2557.73	3836.82	2881.94	3060.05	1674.49
235			4368.33	69126.92	7238.45	7617.49	9279.30	7710.22	10407.72	6157.03	4407.31	7713.42	5335.29	2152.14	859.06	3607.36	3529.62	6821.96	7547.02	3365.16	1763.08	2341.97	2522.09	3192.94	3303.45	2601.03	2776.31	4743.74	4265.05	2593.17	1949.93	2887.57	3450.63	2533.18	2162.56	2857.81	1356.03	782.11	1088.95	1563.85	1860.69	1697.94	809.83	1419.63	991.05	821.86	1128.31	1176.26	765.61
236			5603.07	155937.79	9187.49	3577.49	4152.15	7210.10	3593.24	9207.88	8294.44	5378.37	8687.52	5658.46	4918.43	8870.96	7000.04	6128.87	5348.80	6496.57	1990.51	3333.87	2499.43	3513.99	1023.57	1951.59	3472.95	5572.22	6792.45	5067.91	3575.12	2029.40	2248.48	1304.47	1423.21	1889.04	2902.96	2353.60	2514.91	1918.48	951.05	1829.59	2087.47	1516.78	485.89	575.92	541.71	456.07	853.94
237			15707.85	467078.87	27674.32	35288.33	28471.94	25940.51	59569.38	25268.06	13255.01	17954.87	15887.55	13793.89	21934.38	32623.16	16148.07	4467.73	19499.93	32042.05	23365.98	15556.22	14400.48	8050.95	5317.38	7482.17	10801.05	12134.40	10440.45	5910.91	10351.60	4824.34	1988.36	3970.10	4244.55	4817.78	2563.80	5175.62	4625.32	5812.44	7903.73	7125.74	4398.25	1099.79	1335.16	1076.16	2161.51	1074.43	3620.18
238			33801.12	205065.56	256705.39	38566.34	56974.85	81584.70	67836.41	44856.57	39475.28	28396.00	16555.17	9097.66	11216.73	19575.51	12244.87	7417.89	15090.03	6436.97	6699.88	12262.52	4844.53	11323.62	5486.24	6024.66	8977.14	8307.10	4311.60	4764.47	5567.50	3274.15	4125.77	3103.85	3468.21	6500.18	3945.36	6101.91	4797.87	2693.21	1450.78	2592.94	7116.64	1269.25	1115.19	1254.83	1155.29	1943.60	1236.33
239			24257.65	655749.12	31838.64	32268.33	30115.40	15890.00	8749.32	13098.83	13056.48	11853.66	20495.10	24207.26	28712.78	20329.75	21786.64	14418.18	15789.53	28095.28	14018.75	11998.75	11669.84	10572.26	19101.66	14674.71	13273.32	17023.28	14616.24	14037.26	12521.97	10471.14	13465.73	13465.34	7308.78	4726.42	12643.22	15164.55	5014.22	3403.66	4713.27	6627.31	8262.77	2579.93	3679.12	2559.10	2857.52	2863.39	2504.70
240			5021.52	220043.85	7413.72	16969.51	13150.70	4760.41	7775.80	8084.30	9087.02	4343.05	4799.66	3929.16	3582.74	2115.08	3737.78	5458.72	5290.29	3657.65	2633.63	2591.25	2703.52	3828.91	3017.44	2908.10	3484.43	4323.82	841.79	2889.94	2674.70	2147.36	2200.39	1295.10	2022.18	1976.75	1337.73	664.47	1455.55	738.25	1491.33	2072.66	1695.82	938.30	389.26	195.21	529.58	542.92	569.74
241			12235.24	228009.65	26191.19	13298.16	6895.73	6034.66	10619.86	16014.64	13623.87	9835.55	12841.95	18697.20	14103.91	5231.56	7371.40	6238.07	5649.25	5045.72	4338.79	4950.82	3908.62	4119.31	2495.50	5276.52	4840.88	2862.01	2123.11	2675.83	4342.23	3668.51	2377.91	1944.55	1713.12	935.74	1336.30	1960.22	2488.85	974.05	601.03	1040.18	1723.65	1277.05	1203.56	1492.45	1239.57	623.58	982.67
242			35001.36	243147.29	7645.41	4029.15	1877.95	5401.22	3248.16	1698.75	2405.12	6530.62	1799.01	1998.95	1242.94	1272.83	657.97	1046.00	1018.69	601.28	1745.15	4141.09	2057.00	677.00	1849.44	2409.54	1601.12	1077.10	889.39	1248.86	1072.56	932.26	871.53	735.13	909.64	1415.46	1041.54	1094.99	547.98	471.96	618.80	550.84	568.39	359.09	287.26	212.40	420.71	733.67	1133.52
243			22703.99	633025.00	20613.76	20076.35	20971.65	17526.47	11228.07	3836.94	10228.32	23430.90	21630.59	14083.96	10753.60	10104.43	7823.66	2169.94	3856.94	10610.43	16000.71	7044.85	5487.10	5923.04	2893.74	4023.50	5256.35	2084.01	982.73	1345.89	3268.45	2712.90	1630.45	1953.52	2947.14	4028.19	5150.98	6907.92	2106.13	1748.29	1382.97	1381.12	2496.67	2508.62	561.82	1343.64	1206.52	976.53	1682.72
244			6393.72	104009.01	14665.08	8264.98	2817.27	23890.26	45561.72	22714.22	5982.95	6710.00	2961.11	5905.56	7677.89	4791.42	1865.78	4452.69	6315.23	3828.31	4307.89	3855.62	2592.58	1839.52	2124.00	2210.12	2031.76	1241.33	1951.42	2489.20	1178.68	1276.22	1377.01	1570.11	1458.18	467.67	1297.29	1102.35	1382.62	812.92	776.37	929.93	604.53	1035.78	234.23	409.73	531.15	679.82	439.00
245			5849.57	140439.23	12595.52	7764.97	6437.65	1630.27	2929.93	2183.54	3571.27	8255.22	8786.19	3437.32	1381.47	4866.41	10118.45	10425.64	8257.43	2569.07	3768.27	4660.57	2356.46	3654.75	5005.25	1504.24	1669.08	3128.77	1007.96	1647.21	2062.30	1290.21	3057.20	6240.90	2570.84	1498.37	747.71	858.71	590.22	2284.07	1905.82	1521.79	621.46	1319.08	1131.98	339.71	512.42	297.86	322.35
246			36883.78	292770.84	38752.97	11413.67	18997.25	16536.76	11064.03	16393.66	6817.21	14805.34	9171.79	8956.37	10406.78	12085.67	12127.41	9935.77	4056.78	3091.69	5127.18	6394.06	2401.87	4663.68	9347.33	7794.36	3650.57	3903.85	1707.25	2909.12	3459.60	7079.40	8848.71	5647.96	6232.43	4097.20	3981.13	5091.00	4474.60	1652.58	1677.42	1766.87	2762.24	3638.64	1974.44	1327.81	1494.70	905.82	1065.56
247			11863.41	143301.68	6108.24	2851.50	3496.93	3431.24	2130.60	2700.33	2367.10	4517.78	6894.02	1907.63	3971.60	6443.27	6180.59	4500.34	6808.71	3037.82	5796.26	1688.23	2414.69	4633.17	4067.76	2189.05	4033.41	1433.28	2775.47	5166.88	1341.60	1169.36	2300.68	820.45	1510.01	1153.51	620.05	1278.76	1767.24	850.09	1317.20	1744.53	2705.06	2025.10	2201.49	1623.28	1194.82	179.50	379.40
248			11143.51	342580.50	35460.23	26381.73	15560.23	31557.59	31360.27	18324.89	4839.52	6352.47	3313.93	6499.45	9485.44	7949.90	8712.01	7078.43	18471.07	20079.03	3453.00	11321.06	16313.25	5744.75	6673.94	11615.47	11907.42	8474.71	8272.68	12070.72	6420.56	4841.59	4794.03	1484.10	2450.00	4816.52	6947.49	4642.14	2554.39	2005.87	1265.58	3481.10	2848.95	1217.46	3503.56	2356.49	1241.97	1280.26	876.72
249			17960.28	104961.92	71505.10	29412.19	19439.85	15911.84	20240.25	16452.41	15930.43	27439.11	27882.76	17368.72	12164.11	11041.73	9445.92	11571.76	13267.06	25452.93	25704.49	10923.97	7709.25	9091.87	12017.39	8515.51	4992.30	5841.49	5989.46	8423.16	8210.84	6554.16	5715.53	3385.86	6684.41	6023.41	1736.45	2119.01	3403.76	9321.08	8351.53	4141.50	3205.92	3115.94	2166.71	2609.06	3805.83	3092.16	2488.03
250			70351.54	202901.01	18947.74	9078.27	12116.86	13987.09	7888.41	9131.18	9829.84	11879.91	9078.48	2678.04	1775.52	4574.36	4549.53	3621.38	4938.40	8028.76	3180.70	8207.79	5336.43	2376.23	4310.97	7364.70	9530.96	4348.17	5484.87	3346.36	4499.51	5516.42	2148.59	2661.85	6651.23	5965.74	2995.95	5428.65	3386.35	4015.01	1962.29	1748.99	3161.94	3841.08	3693.29	1430.41	809.21	1100.83	985.96
251			21265.62	285094.96	45689.23	19976.14	11140.92	14435.26	10269.80	10443.82	17442.53	15222.52	27156.63	20120.58	27156.81	7569.49	11875.63	12252.38	9253.26	9249.36	9044.40	11343.37	14993.38	7292.68	5960.06	6496.28	4180.45	4886.49	5405.27	6178.87	6154.24	4098.52	4472.33	4105.62	5168.81	3587.52	4099.90	3538.57	2218.77	3694.20	2967.74	925.68	1282.70	3354.03	3756.02	1605.69	1931.57	3212.45	3061.10
252			30188.28	346231.37	13997.32	16380.73	8658.96	13455.56	7195.87	3592.93	10037.05	14551.64	4275.23	11239.67	11599.29	5929.09	5797.68	9651.27	3922.67	5096.29	4613.65	3286.62	4894.77	6373.11	6460.89	5743.17	6884.35	3883.62	5093.98	4992.83	3998.59	3300.40	3237.92	3578.10	4207.69	1253.24	2798.77	4268.37	3443.02	3460.09	2025.66	828.25	1810.26	1244.34	3189.62	2687.96	1215.15	972.15	599.98
253			10506.31	179418.09	7751.59	17835.10	15638.18	10798.79	9590.74	2431.33	2916.10	9880.17	2006.38	4360.31	2427.24	1395.57	1765.85	1898.25	2078.67	2774.57	1105.32	2232.89	3892.00	3048.52	3373.47	2680.26	1657.30	1686.65	1359.78	1105.54	5253.87	3701.71	2663.00	833.10	982.91	472.73	548.04	1363.04	887.26	904.55	787.88	983.22	364.77	483.33	940.79	688.03	690.37	139.40	218.76
254			82904.35	594570.81	26689.05	24011.51	21285.29	12072.48	17036.25	13148.78	18638.44	17472.47	11404.96	5398.50	4118.90	14235.85	16372.33	8673.36	9455.27	12458.76	12161.21	13718.14	7514.56	4476.99	3975.51	4456.20	6367.90	2656.44	5906.29	4040.48	5466.85	5138.76	5085.06	5934.85	2544.28	1396.57	1914.70	2947.30	5833.99	5918.39	4613.52	3818.75	2139.80	1727.78	1569.02	2171.91	1014.61	1578.41	1323.65
255			23274.01	145618.73	3162.40	10077.42	25769.09	8327.33	10342.04	5443.29	7288.50	7123.27	5868.67	3409.38	5542.68	5636.14	8451.09	3290.18	1536.75	14625.45	6169.53	7515.64	8019.97	9759.24	5279.55	3556.88	2969.11	2215.73	3385.72	5101.07	3445.62	4945.08	6632.65	2691.02	1960.38	1370.56	1289.48	1290.97	741.68	590.12	1153.09	2474.78	1088.52	725.35	184.72	623.12	318.04	154.92	758.34
256			630493.93	1803268.62	208024.06	12580.24	8800.76	13796.38	4702.32	5833.00	5971.70	12005.91	4601.38	10805.19	15680.82	2001.30	2518.85	2648.28	3732.72	2104.16	3338.28	7267.23	3029.44	4335.99	5048.92	3925.43	2035.08	2545.92	2294.37	6041.07	4990.14	1839.33	2626.51	2715.76	833.71	3154.17	708.13	997.13	2498.71	2857.21	1610.87	818.30	385.50	797.86	1171.50	140.57	783.77	400.47	631.99
257			3314.03	53859.96	24380.05	10738.52	11304.62	8328.00	7083.08	11694.63	5818.65	2273.88	13606.51	11390.25	6715.73	6352.14	9393.28	3430.70	2625.09	7232.08	2589.30	2876.91	3219.88	8330.10	8128.72	9394.47	5614.69	5486.84	8146.31	11846.61	4251.21	3317.72	3191.68	1105.62	2844.59	3081.99	3262.71	7323.89	2661.70	924.66	1264.75	1017.30	1394.20	704.51	1669.12	2549.43	2914.29	2155.19	770.69
258			5439.77	303326.46	23816.47	46639.17	78491.10	30247.53	12510.40	18616.63	22429.58	9273.56	8661.37	11530.07	5357.19	6651.77	6214.20	7725.62	4338.19	3536.22	5618.59	4612.45	5624.49	3531.49	3979.65	5627.37	8645.56	4756.90	5122.23	4117.78	4707.55	3775.02	3028.95	1794.01	6370.36	7715.19	3701.95	3745.50	3484.87	1808.30	2276.52	2115.97	795.48	1869.32	3302.72	2925.21	1897.61	592.74	1920.82
259			14873.80	97009.66	74594.17	56923.71	50770.40	39631.66	12695.03	29524.37	36968.16	63601.75	12839.85	59998.90	32897.77	22268.28	26990.20	22539.65	35822.42	28543.10	17521.32	47109.61	30691.12	31285.37	30304.67	19545.22	11515.97	17322.19	13864.24	2620.26	7598.52	15724.46	33930.01	22134.58	5097.02	5693.22	16729.19	14887.58	6074.42	9133.90	7576.34	4377.71	9437.05	5451.17	3116.36	5889.39	4898.54	6717.70	4803.22
260			11572.68	118375.35	29330.59	30304.85	24166.86	12479.30	16956.25	18731.26	12524.21	14167.38	15154.67	14535.13	4780.61	6042.39	4797.12	5513.76	7730.56	3991.50	2351.91	1728.46	3456.48	3590.23	2869.63	4439.68	6208.04	3482.79	3796.35	2562.12	4100.56	2897.94	2445.76	1745.62	3059.77	2479.12	1524.85	2655.81	1426.26	1644.60	1701.40	2053.81	1194.41	1051.34	964.24	562.59	1084.61	1336.35	1131.02
261			22177.99	260029.06	76012.07	38637.13	50040.27	45138.70	30965.64	18174.17	19862.01	20870.85	30725.19	29835.37	32567.10	18202.80	16985.02	24640.54	25601.55	20837.09	9598.92	10395.25	7114.19	14248.08	16168.54	8856.91	8934.41	10556.92	16910.49	8502.12	6788.23	13252.08	15467.52	19638.20	9941.34	3834.73	4712.74	7481.15	7050.74	6488.57	4831.79	4707.63	3221.18	7077.58	3421.34	1860.55	4813.08	4293.85	2202.81
262			13351.17	549706.93	18020.63	9093.99	9612.56	16688.63	22770.62	13731.88	11509.95	15653.06	8366.41	10944.08	25286.80	18989.32	7026.41	12094.30	17839.90	9039.98	6121.35	10429.16	16293.75	14747.68	6597.63	6296.90	12057.86	6001.01	3289.78	1195.32	2940.94	4285.47	3679.81	5389.00	2277.01	1730.50	2662.06	3003.76	1928.65	971.57	1572.96	1031.57	1571.20	1980.14	1786.56	1341.55	628.57	731.72	822.84
263			16999.11	204565.28	17567.60	35686.13	39908.60	17947.98	15488.44	6401.67	9053.39	6003.17	8415.96	4080.39	10352.65	6493.88	4502.18	1640.02	3034.90	3523.10	2786.53	2523.28	6100.30	2223.58	2688.29	3684.47	3950.24	2092.65	2242.13	1293.42	2752.13	1831.28	877.14	1008.27	1410.37	906.18	1476.14	907.55	3088.10	1414.78	2528.55	3008.99	1943.30	1536.64	1485.81	792.41	1783.16	2005.66	1127.27
264			18327.19	119597.00	15911.49	27711.26	55243.46	46699.76	50131.25	66667.35	12268.66	20568.69	16446.98	20383.26	37788.75	10907.40	15130.79	14140.26	9270.19	6316.90	3599.67	11356.05	2562.17	21388.36	20526.02	6142.86	2337.55	2277.71	3295.10	2955.72	2627.83	8555.34	5419.69	8031.20	3204.36	7159.17	9334.90	1647.74	853.40	1719.58	623.93	2621.78	1560.49	1581.28	1399.25	784.44	630.55	913.89	2484.05
265			8911.83	144100.12	5972.63	12332.61	10841.35	4075.14	3097.45	3739.69	7369.29	7436.06	12909.51	4265.82	6632.32	7417.98	8361.74	15079.39	8651.72	1699.21	2363.39	5505.77	2741.53	1925.83	5554.96	4781.16	2985.68	4031.79	2960.95	1392.11	1953.93	3203.97	6820.78	3947.66	3559.33	5587.88	1787.64	1169.41	912.49	759.76	475.32	3094.86	12044.18	5250.03	974.46	498.97	1673.04	1606.98	921.33
266			28298.51	377011.03	48036.45	8855.00	20139.14	18453.87	26389.28	22061.27	29773.34	24516.78	11634.89	18997.91	27182.36	21297.73	12475.74	11851.35	38669.10	19380.82	7031.93	10890.45	16819.14	11332.49	4970.69	5503.76	5290.81	2745.13	2384.80	2861.35	3792.08	6713.23	12996.20	4940.77	3116.41	5958.73	6533.79	3638.95	2529.15	905.98	1980.61	2051.76	1832.82	2403.56	2465.69	3365.83	1602.03	1842.39	1467.16
267			9620.63	95517.16	26473.06	22921.93	16563.58	14514.13	19962.61	17692.27	14622.08	14138.03	10875.79	7997.09	2783.50	8312.68	11257.01	9370.75	11401.01	8915.20	11534.94	10066.77	12520.53	12093.62	21189.44	11604.13	8048.37	6808.67	5151.97	8510.18	2851.57	2905.33	2960.34	7415.18	3528.45	3235.43	3095.42	4148.34	3319.82	3968.06	3068.47	2732.04	1885.91	1806.20	4049.48	4053.05	2722.74	2041.97	1198.63
268			6341.12	116811.39	58273.16	91521.25	94718.06	36818.86	29746.49	34623.68	36290.90	38191.45	47839.73	27727.86	8276.38	20573.23	12156.30	17474.10	21903.25	14152.92	9774.92	5783.98	9678.75	8784.68	7468.62	6632.73	5653.79	6943.13	8374.70	6550.74	11803.87	11258.48	4403.25	2398.69	2555.56	4962.08	4575.40	3392.33	3672.18	2404.30	5497.74	4700.36	3653.36	2812.63	2344.11	1024.39	1472.08	1706.51	2407.62
269			15853.68	275796.21	41677.36	69003.18	74889.16	31076.62	51999.26	53229.80	23124.32	27229.77	49449.96	71171.45	49855.10	20010.08	23081.51	36975.46	38253.29	43821.05	46477.82	21010.38	8568.11	29553.61	32052.44	23028.05	14199.78	13167.76	9478.12	11232.50	10520.56	17994.39	18156.99	14204.67	9645.14	12365.97	12636.55	3241.46	3604.14	6236.23	3838.50	7000.45	7478.47	11908.87	11151.32	4529.17	2744.05	4026.53	3929.25
270			29372.27	687061.31	21775.91	17330.81	17725.83	24028.07	5336.54	10668.03	13494.40	31978.79	23755.22	45875.54	27834.94	6438.04	10466.62	29101.60	24794.19	18504.34	5000.25	24596.36	32354.55	28815.75	31806.06	23681.70	9419.86	8276.77	5619.38	7643.11	3847.71	6320.11	10408.82	4673.00	2438.82	2010.94	4330.82	6878.26	5531.27	5294.91	6215.82	2341.73	2312.69	1484.43	1755.01	2178.13	2231.66	1688.92	1389.97
271			25691.36	179634.25	36497.47	36925.10	13611.54	10045.41	24027.90	6143.12	12569.69	4922.47	11392.99	9256.70	4636.53	8669.53	10277.62	7407.18	5333.52	12347.45	16858.25	8038.11	6018.29	11455.52	11074.81	8574.28	8557.15	5444.96	3325.70	4237.77	5527.46	7793.04	7641.57	6281.33	6591.06	4611.12	2989.79	1519.16	4445.32	5120.05	3900.88	3261.04	2489.91	3452.37	3521.37	2186.03	2018.09	1840.15	3474.29
272			20106.74	85527.78	100164.32	76969.36	81885.76	50758.21	54957.12	45147.55	46879.58	69031.85	62492.96	41056.97	34664.51	32877.15	35851.82	19498.48	13237.26	42603.44	57655.15	44149.73	43348.25	34041.29	26211.52	10564.93	11864.08	22906.50	31311.02	21632.37	14706.73	4642.66	17913.30	16474.50	15439.25	9961.33	17139.68	12816.01	19922.82	24807.53	9358.44	6633.27	5917.05	8395.00	5133.57	2834.61	2717.80	3385.81	4159.88
273			21369.81	213162.42	39027.84	9350.19	6952.29	2669.02	10585.96	5342.56	18069.74	33433.01	6242.80	7889.98	7085.72	10888.90	10600.69	2406.82	7067.88	4925.53	7427.80	3025.97	3729.20	15705.43	7191.16	2158.12	1470.07	2117.31	8173.60	10546.59	3540.40	6475.78	9283.72	5650.61	1080.41	1338.30	1212.85	2856.55	4155.79	2971.91	3706.79	5847.59	2154.86	1173.99	721.73	853.58	1262.00	2894.35	4025.00
274			58749.85	1894549.37	47889.69	12919.88	41553.92	34502.70	21026.43	27914.11	29576.83	19651.72	22854.41	23461.98	11726.69	15339.29	8348.91	9788.97	14195.44	9284.12	6868.27	8739.38	11727.29	10293.37	12243.71	6765.58	3982.21	2424.45	10617.16	14753.52	7841.97	4809.43	4127.46	10596.31	7833.35	8248.36	10958.23	3840.23	4378.81	5864.73	2173.35	2443.73	3335.28	4462.02	3235.47	3685.25	2531.60	2121.11	1029.50
275			17985.70	219733.79	8537.92	5925.08	12979.34	10690.55	11036.98	6409.51	4796.11	7213.75	8052.72	3603.68	3583.50	3143.54	3396.67	3270.39	2213.06	1273.25	3678.51	7157.21	2926.21	4330.91	5942.62	2161.01	3502.60	8383.33	1979.04	4078.64	4480.08	1840.84	2428.57	1680.97	323.44	1761.95	1597.06	1172.34	1608.39	1651.73	1358.43	982.16	536.57	1238.36	1219.71	405.71	941.94	672.57	358.23
276			22472.86	240308.56	19931.43	27146.60	12350.62	11613.58	28817.00	15860.19	8741.38	26145.58	24375.01	6299.80	7464.32	25420.67	29641.52	26665.30	14097.90	6684.77	11856.45	6019.33	15479.74	26342.78	17064.87	19673.87	13776.06	11781.51	14042.62	8657.41	7289.48	5830.67	2555.68	8716.49	11770.55	3339.65	1816.16	2522.61	6925.20	2770.72	1960.07	1559.48	3263.11	3029.23	3568.73	4981.64	3289.62	2528.91	2322.41
277			37673.65	173589.40	167879.64	150478.75	24629.77	25995.23	19670.91	5892.37	36764.65	26421.60	11263.75	12085.49	10251.51	19403.11	14777.45	22676.33	44784.64	17458.79	25953.28	20697.46	15295.71	4803.19	9787.83	17415.42	19830.91	5560.26	10335.32	7060.93	6444.38	9935.36	19022.30	8241.47	4544.89	6854.22	4306.90	3564.87	8766.85	9902.29	10150.76	6514.61	2164.22	1911.22	2843.56	2364.25	1541.19	1437.59	1982.04
278			404012.21	1388268.00	209049.15	51757.84	39898.87	32461.44	26504.60	32295.64	25993.62	29205.56	20618.34	12445.25	18737.88	30701.84	33420.93	24775.00	12735.47	5939.00	13982.84	30295.06	11534.95	15903.31	3691.32	14553.17	24515.65	10675.41	8372.59	17541.99	8587.12	7644.12	8951.16	7613.44	10620.83	6609.60	2877.01	3268.29	4407.36	6027.90	4419.32	2041.47	6107.08	8255.81	4289.09	3036.09	1561.86	3282.27	6314.36
279			11898.59	53990.29	11846.77	15238.54	11372.14	14254.31	14779.70	6333.75	6310.82	10063.89	6529.54	2444.95	9886.79	8406.10	4311.22	12062.79	14406.78	9835.65	6081.81	2773.42	4670.80	2425.14	2738.29	3299.20	2560.80	1681.89	2246.51	1642.82	1773.07	2763.87	1044.11	1560.82	1337.19	1284.76	1952.03	2342.02	1055.97	1356.64	1773.13	1343.04	3419.40	1056.72	653.17	860.65	827.98	1352.42	540.06
280			14825.04	175942.34	74749.56	6700.31	15697.38	16909.37	20353.29	34426.10	13101.01	31059.47	15377.38	8713.19	27049.97	63117.27	39391.28	20038.13	13519.66	2503.89	9678.63	32273.76	35628.28	20653.44	26798.07	20298.84	10092.16	4195.20	7187.30	2375.86	2312.01	5050.33	13388.53	15237.43	11151.78	13654.00	6557.15	2489.94	2715.59	4156.42	11320.13	15213.42	3662.22	7215.72	7239.59	6756.85	1654.11	5614.43	4296.99
281			38996.25	596163.68	136835.23	85335.12	36947.33	83092.65	50207.97	20134.86	11164.84	23806.48	14308.66	10852.20	8836.78	23727.55	13808.51	9985.97	10187.30	40652.25	34712.11	32823.90	48692.70	16873.46	23285.84	13090.45	17633.31	4143.60	7094.28	3443.24	2805.06	12028.56	9916.32	1037.38	4415.81	11852.12	9196.44	5952.03	26101.91	19138.14	2613.78	4371.77	8112.54	17966.16	13447.32	6146.81	3394.24	1352.29	1311.77
282			12192175.00	25227222.00	15995668.00	429006.06	1596033.50	1449727.25	111312.10	199708.65	300890.93	55877.46	120757.91	135938.75	68969.25	21432.62	34348.20	30232.03	63509.97	49002.66	13931.07	8872.58	21684.44	35733.35	35756.73	15085.30	9294.61	19951.23	20824.18	17685.37	8223.46	6354.13	7084.74	16190.10	13757.00	15383.23	17065.91	11560.73	2932.90	4180.58	1711.43	5146.85	6019.87	5023.90	11539.72	8246.90	8203.51	7790.88	3158.41
283			7747.07	224575.56	16682.24	10528.43	8576.76	15378.06	35523.86	25407.28	18586.09	10252.85	20551.20	11313.81	3895.82	5828.57	10253.73	3559.52	3590.65	8459.65	7244.49	5419.09	7380.50	11889.47	16905.66	6031.20	3520.51	8393.60	6006.82	3292.78	1790.14	1224.12	1851.76	3065.83	5186.03	2312.64	1980.57	1861.37	2898.03	2209.83	891.58	1863.37	3210.52	2390.85	1524.72	503.44	1439.51	1574.40	779.40
284			7684.75	56718.75	22941.28	23492.47	26758.59	20331.86	30438.56	14484.70	21298.70	24065.30	18913.61	35804.53	39406.54	37918.99	19717.74	26988.96	17885.52	15901.13	23134.10	38048.05	30290.05	24196.58	11768.90	8617.47	9849.32	8728.78	3173.91	11828.81	14431.44	16219.55	16647.92	8581.40	11255.09	9508.20	2608.43	7222.86	6044.59	4568.58	2559.20	7160.78	4430.01	3471.85	3846.80	2096.27	3408.49	3986.58	3392.33
285			26385.70	147693.81	35700.57	23274.74	30572.53	51882.48	37555.75	38947.35	25992.97	28517.11	32539.36	11745.07	16222.40	20589.09	37838.83	19920.76	29731.02	48227.60	10002.37	11464.88	38580.19	13085.24	13534.88	17129.78	19236.34	25289.29	12462.45	10500.24	8014.14	5930.93	4029.75	8272.29	10502.97	6177.28	5377.37	8302.14	9887.28	12023.17	7203.66	6431.61	3594.99	3007.17	3744.97	2325.46	3722.08	3984.64	1928.25
286			7686.64	204335.68	20881.85	36440.82	58275.24	21047.74	71274.50	122525.82	62201.99	13313.51	27019.87	13238.61	15020.11	19422.46	10753.54	26844.69	7558.66	4129.66	6871.03	5737.45	15819.13	19759.00	4489.53	8909.80	13957.55	12735.13	26339.16	22401.25	11605.65	2850.85	6701.52	6887.45	2528.52	5020.17	5925.82	6830.75	4999.63	4100.12	1353.01	1665.22	3193.41	2634.95	3135.92	3958.19	1809.30	1010.83	1268.82
287			21563.51	101556.21	21295.37	9933.81	9262.11	10524.53	6559.33	4603.80	2225.10	4960.34	7974.82	4407.22	8720.54	7273.17	4449.14	4283.90	5357.02	4854.74	2782.99	3373.89	1765.63	988.27	2539.33	4221.21	3483.23	2853.31	1657.69	1708.52	1429.07	1099.63	2259.62	3889.17	3187.58	2389.69	2630.49	2855.31	2279.21	2730.55	3122.65	2880.42	1408.56	1252.06	1014.14	1321.27	1729.24	1214.30	1178.16
288			14452.44	110127.08	13957.08	11578.26	13784.55	9629.77	11419.86	13876.85	17905.16	18045.07	15844.44	9912.47	2885.90	2032.37	3401.40	13284.53	20893.27	15047.07	4174.65	1928.68	1384.00	4574.17	3013.41	5169.33	8918.42	7846.64	1355.62	5080.08	6725.83	2534.87	2590.08	1526.30	2943.46	1501.11	5547.94	5018.39	1188.32	1457.67	997.57	562.96	2409.17	2951.95	1925.21	919.39	763.22	1046.77	793.76
289			10988.53	69713.69	5293.54	9126.57	11924.89	11013.01	14184.96	12674.09	11665.76	7594.40	18026.80	11085.45	6748.52	12257.84	7693.34	9457.49	13473.26	11461.74	5945.79	9853.19	12140.46	4510.38	5735.96	2972.62	4798.42	3855.55	2084.03	5546.59	2373.22	1854.59	1054.23	1163.25	3402.35	3335.54	2104.82	2642.87	1973.24	2320.61	2554.35	1791.24	1158.97	2490.75	2184.27	975.66	359.12	689.06	1075.26
290			13966.26	255539.87	11586.43	34510.08	13565.80	11853.14	10525.11	10903.93	37877.34	47156.82	25256.89	21252.57	6345.28	2016.51	9977.00	9664.65	3546.96	10045.88	5019.54	4228.39	11952.31	21002.29	26258.72	7114.41	9160.05	9555.99	4373.31	3793.80	9190.61	4459.23	2585.63	5537.92	5547.83	6912.00	2675.04	1427.07	2440.09	2261.91	2431.35	3015.90	875.93	980.53	798.60	1717.46	1804.23	960.94	1171.45
291			10189.83	411065.71	40876.27	103022.69	118496.42	92992.03	30455.11	9978.98	35190.83	31449.16	26008.85	31275.95	28069.04	10246.50	16909.31	21659.89	35157.58	46366.11	26529.35	14950.76	11517.41	24030.69	12240.51	18141.61	15975.51	16386.76	13026.91	7039.40	10215.42	17970.56	12339.09	7285.59	2582.15	4785.29	2480.06	3547.54	8955.65	7584.45	2263.10	10088.39	8390.59	6908.92	5572.52	7370.46	4604.18	4113.66	3085.88
292			5512.83	114678.25	12187.71	4100.93	7238.50	8132.66	10592.09	5221.02	3202.43	6297.87	9229.58	6635.10	6636.53	5021.68	3307.46	2490.40	986.76	2955.34	2889.45	2093.69	1759.87	1779.31	1413.56	1247.92	1600.91	1497.97	1398.62	1107.99	1336.52	1130.81	868.05	1072.28	836.56	1144.88	533.00	408.43	316.89	493.08	458.61	251.46	574.54	409.76	183.14	262.41	226.97	512.43	892.13
293			59619.38	440136.18	89857.57	71525.30	80164.07	34597.93	42811.95	9918.03	29964.36	44716.99	41077.53	31980.21	23589.78	24916.36	28612.58	23131.24	26606.66	19339.43	14390.83	32903.86	56928.69	23020.08	19088.84	19462.68	18749.41	14391.75	15327.84	18176.00	16829.71	23988.96	11025.32	13343.78	23980.53	22067.78	9830.69	11696.99	11552.33	7178.79	2937.14	4919.72	1934.98	6195.39	9488.30	4939.63	1817.48	1960.19	6154.97
294			9892.75	626385.00	33949.83	23677.63	11398.93	22573.77	23097.39	32817.91	68828.96	33086.83	14911.31	4975.40	4533.02	24854.98	17592.22	19293.73	18124.22	24995.89	13252.59	21094.02	13588.82	25965.13	23453.27	9378.04	5446.25	7394.02	3845.44	7958.46	7839.82	2448.59	3115.93	2012.30	11144.22	6523.47	2737.67	1301.30	1831.68	1338.02	2035.63	886.70	2087.65	1199.41	1401.46	1491.58	3046.10	1322.46	721.98
295			81050.32	825930.37	29194.07	20865.88	12511.87	8174.72	18006.22	16359.91	8657.37	4887.13	5770.25	7928.21	21278.84	23485.23	9170.75	8359.85	11230.20	17580.20	11925.62	10098.49	18672.93	11220.89	9424.13	6693.11	5825.09	8428.38	3228.00	7587.28	7914.08	13974.01	3530.72	1497.50	3244.47	3937.84	5880.08	1568.67	8615.81	11085.81	2763.47	961.68	2482.70	6191.42	2841.36	1808.94	2354.98	2282.36	1397.35
296			24323.69	85265.96	17124.94	19196.53	7823.45	12842.42	21120.21	12727.61	13999.25	11502.40	11447.01	10009.01	11054.36	14376.30	4016.97	17052.46	19260.66	11777.32	9379.80	14526.65	7844.84	5385.95	11396.39	5105.54	10546.88	8236.61	4730.17	4356.63	5274.95	6854.06	4226.98	3915.58	2358.54	2275.34	2814.74	3651.31	1127.13	2220.17	823.04	3557.10	4383.25	1819.86	799.55	343.33	1850.93	744.23	1661.72
297			18978.96	1359262.12	45132.57	43637.03	22513.02	66427.87	44582.35	24548.61	44240.50	19811.11	29210.47	37820.93	54811.44	28961.07	8116.60	12789.83	9583.74	9184.85	6907.07	11413.37	10852.60	17280.29	24937.94	9729.00	11368.40	11459.89	15510.81	13499.29	4474.32	13523.66	10288.35	5690.05	8953.49	8658.67	889.70	3234.89	10200.66	6567.15	4156.80	9807.19	7772.50	4134.00	6973.29	3150.27	1343.77	1376.97	594.42
298			23042.41	263224.34	21588.52	31041.15	34093.25	26350.81	15742.14	13597.34	18704.42	24682.78	7317.06	19903.41	21038.78	19875.38	18398.96	11526.63	9898.83	27518.91	6063.93	6731.51	9480.42	10680.54	9719.25	15728.94	7680.10	6568.09	5426.61	8036.00	8375.05	4038.34	2625.65	3493.12	4013.94	6973.59	4969.59	2506.01	3531.30	4717.54	2098.19	2377.72	1603.17	2155.56	2267.67	1760.00	1135.46	1252.11	2123.64
299			5880.50	143929.42	53043.16	17463.04	37372.60	24762.56	41354.73	39118.94	27394.91	31340.35	18368.75	13893.00	7177.37	10523.61	7625.12	7779.88	14135.03	31174.21	15519.06	8878.00	19155.40	7595.35	1459.46	8934.79	13202.43	10838.72	10250.37	31397.90	27870.40	7273.25	6790.15	4139.91	2863.06	1724.89	2575.34	3743.99	4301.21	3745.78	3854.77	3390.79	2218.35	2374.06	4216.63	2443.02	1999.48	2690.88	3930.36
300			3147.11	79600.86	3698.28	13311.63	6655.12	3365.27	5000.39	12857.23	4842.22	5120.30	6172.76	4327.65	4702.95	3475.61	6332.90	5625.87	7457.26	6761.11	8339.01	3674.46	4660.48	4433.21	6453.31	8375.19	5979.24	4401.06	1675.28	2113.12	1727.11	2170.01	1165.76	2057.68	1593.23	1130.77	1403.31	2165.74	1729.93	890.21	1839.75	1459.14	954.93	1409.41	3848.06	1932.62	961.09	1667.85	2400.30
301			19764.11	384712.31	83330.50	22720.25	18341.44	17978.04	14364.09	18606.25	8123.46	11363.99	12972.09	22851.65	18568.16	12166.75	18465.50	8685.48	5815.67	6856.37	6831.72	7351.50	12146.25	15179.00	8852.97	27551.39	36587.22	5255.04	6452.26	2928.41	6444.86	8651.07	6992.94	5851.21	4567.92	5089.81	3573.36	2059.69	2231.81	2385.28	2874.80	6542.93	3560.08	3624.36	3992.01	3120.48	2764.12	2256.46	3659.80
302			8989.75	140122.84	14311.19	5870.30	20567.75	18614.08	8944.92	9189.97	12278.45	18535.60	11051.21	8976.71	3519.03	2724.50	2602.16	6012.86	5738.77	1741.23	7071.15	6331.94	7311.11	7648.24	8259.58	6718.02	1878.52	1600.99	3122.71	1630.81	3841.91	3080.89	3797.48	1752.79	3063.85	4670.52	3131.12	2424.63	2761.74	1146.01	1464.35	2444.67	2466.56	2040.76	1098.80	1105.27	1155.66	1409.99	883.42
303			10765.10	348687.03	80691.02	13453.79	17746.00	39439.25	30568.39	17856.38	19996.58	9604.44	13364.46	9404.19	25640.21	24514.13	21399.84	28263.86	22758.23	10194.70	6617.90	25787.49	24319.94	24696.85	20445.40	19159.53	12752.08	21338.73	39113.46	17840.23	5792.82	8060.05	4029.05	8297.36	4386.01	8059.74	3189.11	3990.71	4058.71	5990.93	3727.23	2018.54	5595.18	2630.37	3017.21	3739.95	2831.31	3233.47	3558.11
304			6483.66	57967.84	6340.52	8109.59	11246.31	16141.63	20031.28	7353.17	9221.59	2760.35	10799.39	14411.06	10186.05	4996.93	5407.89	3083.98	6851.50	4915.03	7356.62	4810.65	3685.05	10942.32	4847.22	4079.70	4869.19	6236.67	3638.26	2954.03	4669.97	5131.45	2341.94	3420.67	3414.95	1976.31	2047.32	2263.74	3674.29	1444.95	2093.32	2283.67	1691.32	1613.42	1830.30	2180.80	3017.02	1561.59	1229.67
305			12052.85	42669.36	18285.26	17955.16	9180.44	15139.34	10671.23	5679.65	5421.56	13261.82	15319.89	13358.05	6524.01	3668.44	7981.00	10904.67	4419.23	8050.55	6900.45	2863.00	1368.65	1684.65	5257.66	6221.20	3509.89	2753.15	5003.89	5977.88	5153.88	1952.73	2154.56	2380.34	3562.84	4969.13	3136.32	2514.78	2766.52	1772.26	990.89	1808.55	1682.00	1780.32	1616.51	1500.99	1262.36	1240.04	1402.02
306			26127.96	143931.06	60621.88	32193.54	14281.28	10321.63	23367.17	10638.02	7664.03	23333.87	12309.92	19832.79	8765.49	10726.33	10403.52	15420.98	25959.61	13722.41	9458.18	10077.46	20184.28	5780.43	22830.94	12996.21	12011.66	4473.53	12095.83	9781.90	7349.71	4729.61	8688.73	13201.84	6892.07	7175.56	13775.04	9970.00	4764.48	9353.83	5944.47	1038.42	2928.39	2379.42	2583.48	4235.13	1482.10	2425.72	3139.11
307			13589.09	34963.79	14085.45	9202.52	19185.34	9787.24	14806.78	9626.00	4914.93	6605.43	9973.03	14914.11	10378.03	7681.18	5224.69	3602.22	8965.50	10521.75	6195.62	4204.04	3482.84	4141.15	6087.85	3601.38	4435.91	3783.28	1560.62	2049.82	4975.67	2898.38	2622.81	1519.63	1504.79	2770.80	4163.00	5538.49	6681.79	3152.55	1069.26	1929.87	1223.24	644.37	1000.53	979.05	476.21	814.49	375.38
308			13265.45	162319.46	32214.16	45471.30	24058.93	43819.44	23507.59	57966.59	64261.13	25461.38	8900.34	26410.82	12481.74	16750.82	37171.11	13392.46	19735.77	22772.08	18219.94	22522.12	10407.55	11728.76	31435.96	12579.94	9082.35	7342.25	15438.69	22256.80	11645.33	10142.51	3674.00	4992.38	5484.77	5779.91	6677.23	4558.37	5201.60	5915.65	4559.27	14491.46	6912.28	8019.21	6450.13	4712.56	3854.63	3290.11	2049.83
309			10588.35	50115.36	12867.22	8297.59	14093.06	11662.42	12488.32	19263.57	21622.49	6320.81	7679.32	10538.70	6193.19	6152.74	10335.24	10958.56	8244.28	7284.05	2741.42	4568.42	4630.47	1160.54	11042.10	11762.66	13840.51	9565.12	5116.25	3470.21	5541.39	3777.43	2265.83	3674.86	3326.52	3806.89	2559.17	1835.05	1767.34	795.88	524.43	2138.33	3344.35	853.84	497.12	1125.74	1004.04	772.40	1502.09
310			34856.44	133877.25	37757.46	101032.00	120734.41	87772.14	37608.65	36789.00	45981.35	38283.19	17925.29	21409.96	40697.78	24420.32	32903.96	39241.37	35790.27	48293.22	42024.43	42083.35	34256.51	33089.84	35542.14	21848.77	14037.84	7650.62	22450.09	20468.49	25265.50	7615.19	12687.40	21301.31	13069.36	8845.65	4333.53	4654.58	8599.74	10708.37	10386.63	5327.84	3859.80	4616.43	4931.99	1624.83	4041.01	6084.64	5658.77
311			22989.59	352381.31	15019.98	14791.90	35862.50	18155.70	14358.81	13556.64	14188.10	15951.44	10068.49	23256.22	15482.57	5998.41	3831.16	17712.58	39205.23	11879.02	6073.47	10462.47	10226.59	9234.91	14758.72	5951.55	1606.02	4221.92	4133.24	1700.83	2754.92	2303.70	2136.57	1397.86	5679.49	5594.99	7155.75	4681.50	5812.00	1852.10	924.36	1182.22	1309.56	663.21	773.78	603.43	838.62	1172.71	877.78
312			19531.68	91904.80	26434.57	12089.45	9504.57	9181.52	3638.11	4772.47	7307.35	5821.04	6460.64	7401.85	8019.21	10720.58	3158.85	5248.80	4289.25	10642.58	5814.96	4003.89	5707.10	4454.42	3624.93	8500.32	2094.66	2361.51	4441.46	2992.66	2016.94	3818.05	4511.11	1883.94	1061.97	1310.92	1042.22	1151.65	2590.69	2902.89	1299.29	1319.42	1136.46	620.54	943.54	827.64	1020.12	464.28	548.38
313			26585.38	97244.64	13428.12	29618.98	19222.37	30935.19	42707.26	25903.63	52164.78	63448.40	20452.44	19311.00	52447.03	63301.50	32777.66	19156.64	8754.26	14796.25	45865.43	19806.88	21085.36	23555.00	10974.34	6964.10	10446.07	12457.42	15053.71	8117.20	26278.97	19766.08	9055.07	8754.54	2554.08	9691.56	12911.62	11129.37	6773.58	10041.35	11536.96	6977.23	4241.46	3639.40	2574.97	4562.58	4517.18	1632.94	1958.18
314			4746.71	187450.65	47697.55	24145.65	16176.71	15127.81	26111.22	15148.47	12174.55	13567.67	7454.82	10473.01	9059.73	4698.06	5949.27	7275.32	11519.01	12151.22	10197.97	5607.60	3942.11	4740.12	6048.15	5708.17	11797.79	7318.74	4895.87	2634.12	3594.54	3562.93	3433.39	6179.01	4585.99	2540.64	6378.01	3692.74	3701.85	1359.02	3543.18	2249.51	1708.62	2506.04	1913.04	764.69	427.71	661.19	1010.62
315			5135.58	65205.64	15311.71	18023.43	12224.91	4156.31	2689.65	11535.38	7437.16	5656.74	3702.50	8403.80	3592.73	5020.07	8101.20	8611.27	6147.25	5666.04	5579.97	5819.46	3616.58	3555.58	3886.41	3747.00	2983.67	3669.90	1971.34	4385.18	2550.87	1419.04	1724.19	4052.01	3021.89	4559.72	2559.54	772.35	610.04	806.98	1068.73	2271.35	2303.40	776.23	1360.63	844.44	595.41	828.30	553.88
316			27867.98	70361.75	16572.79	10584.27	13358.21	11437.17	9770.67	4119.49	3202.96	5959.73	11544.81	17464.51	22048.80	8776.84	11026.36	10118.49	4842.73	2856.18	4185.24	5840.46	6840.05	4417.68	8956.36	9380.74	9253.54	1843.90	1488.76	1341.86	3058.48	1884.52	2517.55	2794.64	503.10	1822.02	2137.71	2646.97	2396.34	2003.05	1334.19	1406.50	2100.02	2142.54	2884.61	574.14	803.24	725.47	1040.06
317			8527.41	743215.62	37554.13	36506.25	45549.84	31739.85	33573.19	57954.48	22141.25	13765.72	20858.83	26980.54	26247.29	20424.61	50730.82	31631.05	28327.03	20643.72	29169.89	25175.25	3760.68	16875.84	24524.16	6062.31	16251.22	22350.07	26748.58	6891.94	7225.95	7770.89	5727.11	4399.31	12757.82	11977.70	9722.36	5479.90	9029.13	3779.03	1129.93	6711.70	5317.40	3613.17	3673.06	6429.37	8714.87	4071.21	2631.29
318			10176.30	55452.64	22643.89	34962.27	12718.68	15393.79	11025.73	15754.46	22613.14	23859.63	28916.80	9110.10	11091.78	22744.99	25604.58	21646.35	24554.85	5214.63	17090.30	18892.28	5510.80	5876.39	9564.82	8893.70	4208.78	6677.53	12440.74	6887.27	5044.49	8464.46	7900.19	3346.26	4070.59	4761.48	3583.65	2895.48	5726.54	7354.20	6019.07	2861.51	2026.43	2477.70	2198.60	2919.09	3124.00	2816.04	1282.95
319			11108.97	180393.25	37109.79	24308.57	7670.26	10357.05	15294.00	25793.59	30069.43	21467.04	48477.12	33682.36	18137.33	14717.10	10772.49	18266.88	16110.20	12567.07	22145.45	21968.85	14961.18	16205.02	16428.77	11008.48	13253.47	10234.03	10998.87	15180.68	5038.82	7732.67	7160.50	1939.66	3190.90	4649.90	5106.70	2894.23	3056.57	2727.71	2092.85	1705.06	5870.67	7345.82	3068.12	1819.63	5795.75	4912.33	3093.39
320			38980.92	567724.18	86767.61	47048.73	18558.97	27442.87	28986.16	15408.17	24242.82	15949.54	26282.35	24823.06	24077.30	12163.35	9241.39	9603.35	5805.55	20194.56	18815.48	24046.48	5638.98	12529.64	9800.36	5027.41	3327.21	6748.63	4700.00	8761.37	5914.33	6007.53	9844.64	4643.78	3138.79	9054.78	9477.26	5206.34	4855.12	7189.13	4323.68	4648.23	4108.90	2973.87	5777.62	4469.40	5299.22	3019.92	4775.43
321			24175.52	410306.50	246570.71	62646.33	23874.35	98614.12	28208.95	18114.04	69887.40	80203.14	69979.81	30692.60	47211.91	28998.13	37697.39	70683.55	72757.48	43226.67	31406.33	70064.27	23124.46	6823.08	21933.79	41424.90	55759.57	28929.16	14993.67	15108.10	25603.01	20372.51	9586.49	8119.94	14001.01	23593.43	17328.02	28797.77	16742.16	8816.70	24726.24	21988.96	11907.85	13869.00	7276.97	7135.07	7403.38	4772.42	3639.43
322			49876.81	646117.62	19879.41	15834.68	25901.76	20498.21	16396.60	31729.30	27355.85	14568.51	12462.97	12608.22	9359.61	15049.43	31814.50	16983.21	4236.24	14125.80	9295.56	10265.40	16475.94	7120.93	6346.92	4375.86	9393.11	8390.25	6419.34	4739.07	3861.38	7018.66	5986.14	2072.01	7589.86	8395.12	2437.83	2903.51	5597.99	1958.11	1636.68	1393.22	1139.43	2181.26	1104.47	1559.69	898.21	2428.20	3994.48
323			5749.44	43315.72	11077.58	10817.10	10508.96	19117.17	27705.23	25287.53	14678.42	19441.58	20558.11	20733.00	28898.90	22544.75	19671.30	11365.23	9740.18	8352.82	9140.77	7321.91	8924.57	8952.14	7596.50	5666.84	2626.40	4547.64	3268.75	3440.40	8372.55	5508.51	7096.74	5773.43	4532.45	5015.52	5057.59	2440.59	3716.92	7073.27	8434.20	4362.84	5010.70	2814.91	3690.39	3711.64	2153.15	2100.00	2362.67
324			20471.57	234012.40	7925.90	3187.42	5088.09	3890.93	5788.70	4049.94	5116.21	6969.34	11814.82	6546.14	2920.72	2001.45	4805.92	5782.12	7886.40	7650.84	3695.76	3285.47	8882.57	14134.52	9289.34	3653.32	2861.46	4160.28	8743.22	8214.46	7913.85	4372.61	4520.70	6867.31	2298.67	3292.36	2798.90	3181.58	2715.54	1403.42	916.76	1505.81	1381.97	1195.63	1167.06	875.19	1168.67	1191.26	796.15
325			5669.32	202422.40	13989.90	4552.11	6713.16	7116.16	9079.89	7147.82	4782.50	5950.93	2281.52	3930.94	5125.31	4977.14	7963.02	5588.77	3063.08	1550.99	4528.94	3969.99	3499.72	6478.41	5231.81	2556.67	1349.14	1148.52	2433.57	1594.50	4714.71	7558.71	8508.50	3578.54	1295.11	1020.62	959.16	938.30	2109.01	1170.00	539.03	1580.68	1638.95	1464.89	832.93	763.97	479.77	441.78	885.01
326			11904.16	48840.42	5515.30	7156.94	18027.84	18881.87	13678.59	25785.72	10552.17	10467.90	14486.43	16338.20	16906.53	4015.47	5873.96	3350.74	3382.09	1611.60	5125.65	1062.42	1798.09	2087.20	2993.60	3189.50	1773.83	1075.73	821.81	693.98	3155.95	662.53	2723.80	1329.30	8018.69	3892.98	496.51	1436.52	5417.97	3583.28	1444.14	596.38	1088.54	550.33	312.33	455.40	817.68	912.82	1713.34
327			6856.59	147853.18	29815.86	17249.98	15626.45	16028.17	18943.13	31476.87	17984.13	24366.81	28505.85	17040.93	8661.10	9678.78	6516.74	5464.03	3214.88	7612.03	3337.62	10167.59	15761.80	6192.67	8664.92	5219.87	8565.26	10732.67	6500.98	2354.04	4384.76	3428.02	4733.80	4914.62	3971.87	3558.85	3641.40	1372.55	302.37	996.33	3390.93	3038.70	1754.55	1452.52	966.66	1388.91	553.76	864.68	590.00
328			8027.77	62227.34	22245.63	13084.55	9025.66	18505.22	13510.87	7290.83	9956.71	11038.95	7400.27	4109.00	12031.82	9633.44	7927.88	1905.92	5273.63	11163.60	8959.65	5793.01	6627.43	6018.42	5490.71	6028.30	8012.62	3479.13	2730.66	3326.78	4680.23	2002.72	2892.72	2076.44	2254.13	3459.77	3640.47	4400.39	1988.33	3304.08	2257.68	2217.49	4468.75	3203.68	1174.22	1132.62	1655.14	733.24	599.84
329			21482.17	297645.25	50277.77	17950.04	14810.36	22337.75	19537.17	12130.27	11694.42	9410.91	17715.83	30186.26	11458.36	21697.37	14374.46	20040.87	15791.68	18742.36	17439.15	21518.52	28628.04	9537.45	6361.86	3578.37	9198.24	16767.26	8108.00	3781.99	6160.91	6892.08	6758.71	9603.91	6378.35	8204.19	3961.02	2143.18	3403.26	3771.19	2435.72	3600.25	4683.91	3527.14	2871.55	3605.42	3710.21	3391.35	4231.39
330			12059.89	27632.31	6582.23	19350.58	25061.86	19755.87	4794.28	11084.76	22935.31	19350.15	12282.28	7523.81	7920.55	24258.70	3853.14	11177.84	7372.71	10273.59	8199.10	8019.20	12333.46	4192.06	4119.36	6385.56	5559.87	10979.46	3099.98	5501.54	4222.77	4279.08	6818.43	7647.74	6418.03	7639.31	8345.07	4194.00	4099.61	4692.28	2577.58	4790.38	4290.48	1787.13	1674.85	1857.87	3062.08	3782.39	1959.31
331			8370.83	55364.90	3713.40	2578.92	5001.90	2752.11	5835.54	4132.47	5327.92	6672.11	9485.38	2548.08	2947.99	2733.16	4661.22	5353.29	1326.65	2899.78	3147.94	1817.58	1280.59	3899.58	4871.06	1309.87	1816.53	1255.37	3263.44	1937.21	1487.32	1242.80	1853.19	2190.22	1802.49	682.59	737.42	715.09	756.91	440.09	1458.80	1790.22	1428.62	1848.78	1047.83	897.02	1358.96	592.78	195.91
332			8252.60	454124.03	8944.45	26981.10	33335.30	6938.86	6501.27	16959.37	28218.89	20631.88	3089.61	17155.32	17888.66	8374.87	2419.00	9314.56	11600.43	2764.68	6402.37	7886.40	14397.32	8180.13	7790.55	2529.83	3569.12	7806.32	6874.38	4183.95	6070.77	2798.42	4123.91	7544.44	3791.63	6188.59	3534.33	628.16	1222.64	3675.77	3543.58	1553.83	994.54	1246.64	641.86	1673.56	1323.95	660.72	532.97
333			8842.83	235725.50	13423.66	7483.99	12883.24	12356.05	9957.23	8516.37	8272.39	3917.17	3817.67	2786.43	4223.96	1744.75	4122.45	5273.10	5758.54	2877.53	2720.23	10901.88	6018.25	2567.72	2263.94	3872.85	2764.10	1127.35	1678.58	6429.54	1937.21	1126.39	1404.19	1783.75	3859.55	4892.32	1149.04	1046.16	1503.78	1779.46	1744.60	1408.98	490.96	546.38	974.62	660.73	433.24	677.08	456.13
334			11730.65	397727.43	78715.75	51430.14	63565.36	59125.20	36952.48	14428.26	4491.46	16642.50	10504.69	30816.97	62098.78	7271.81	23171.18	30627.56	7729.22	10300.67	13984.94	11908.73	7608.59	12793.64	11740.05	5277.47	4258.34	5135.92	8110.49	6412.01	13653.57	7281.91	4463.33	8552.14	3822.58	9751.67	6510.81	4349.39	2576.51	3434.77	1901.59	8069.26	13117.46	11375.39	1974.26	3855.62	1638.18	2277.73	7212.34
335			27780.42	64090.41	35670.41	8622.40	4959.51	10159.30	7064.68	9161.29	11725.33	6812.63	5392.15	5438.00	9874.42	8543.61	5123.81	5873.66	3345.67	5741.96	3224.85	4263.64	4245.57	3756.99	2567.58	4889.93	3483.75	3048.98	1903.54	1224.94	1352.29	1128.68	2375.91	985.55	632.49	1435.49	2448.92	553.07	828.27	936.96	1093.55	989.65	1411.94	1411.86	754.77	680.95	635.22	670.79	534.60
336			65779.65	425930.50	68042.21	93989.66	120841.75	70246.49	42270.77	32538.56	14210.35	14482.42	24582.40	32544.77	18011.13	14834.68	5233.01	21149.88	14703.59	16044.37	12694.65	8270.64	10881.91	5552.81	5966.66	3245.75	3474.42	5449.87	6413.80	10845.13	7674.00	3238.62	4547.37	2386.70	2167.56	1578.19	2344.13	1870.79	2355.28	2034.82	2776.01	2900.73	1116.03	1510.06	935.09	1249.65	1399.71	888.40	420.33
337			24599.61	677618.00	31785.58	13835.12	23261.41	17257.94	5336.40	5258.84	8053.90	15944.87	11758.85	12686.06	14338.32	4171.19	2098.48	4052.92	4878.85	6799.77	4659.43	3664.06	7030.43	4014.18	1867.92	3011.47	3324.38	7902.31	6084.79	2753.09	1402.96	2214.59	1965.20	3663.61	2128.34	3178.08	4649.00	2316.27	2082.23	5880.48	4404.62	3769.02	2354.43	1161.21	1819.40	1138.06	696.02	1191.32	943.52
338			26506.52	313043.93	4756.44	2466.48	4729.91	13424.37	5725.79	4069.41	5157.48	4269.13	2606.13	2124.17	4309.02	5461.50	3971.84	5359.58	7133.33	6168.44	7073.00	2658.05	1989.97	3169.89	3949.37	4207.01	1762.38	778.54	2458.73	3265.44	3465.31	1205.21	888.90	1094.01	974.40	1262.05	2782.61	2609.65	1880.07	1171.72	713.62	447.72	896.78	2237.92	995.53	368.73	303.85	655.14	1040.74
339			25375.90	117918.46	47942.39	42950.95	42956.07	5881.41	44732.27	54358.11	30041.74	26339.43	4966.79	13422.81	30119.99	26613.06	32172.64	41343.14	17655.43	31136.57	13676.73	12450.32	21641.25	23709.82	19854.69	10652.25	13548.67	41121.09	16395.80	9777.09	4313.33	1286.49	2824.69	6298.00	2483.14	7956.52	6022.46	1135.46	1894.18	6614.90	9353.70	4151.28	9962.23	7924.57	5181.39	6541.15	2433.70	2032.75	1605.64
340			4577.47	54389.96	41008.65	18642.22	6398.04	16644.57	14907.50	10116.60	9184.61	12915.96	16816.05	12068.44	7255.23	6026.01	8883.85	15529.40	13571.86	11870.91	8453.20	4370.90	7630.38	9618.70	11042.36	9425.85	7563.16	8752.21	8105.75	7432.64	4950.12	3074.21	2064.34	4913.83	5150.59	3850.68	2539.25	2197.48	2436.05	2366.05	2071.80	1770.01	1517.69	952.93	912.14	831.34	2071.83	1153.69	405.86
341			10589.26	266202.93	55883.82	21258.64	39119.98	50445.68	62176.03	68770.65	23796.11	20636.17	8220.67	13386.77	23160.72	32509.17	25637.29	12073.91	10428.52	17546.06	18862.17	12496.93	13057.53	20249.51	21276.11	14606.77	6766.63	9214.42	7821.07	6454.56	3782.34	4692.58	13758.66	11026.71	4222.91	6857.92	4033.18	1985.02	6358.83	12455.55	3572.26	1298.68	6058.72	5884.02	6728.92	3129.83	2191.06	865.43	1665.42
342			91497.20	658354.31	32638.30	61284.59	73705.93	19254.95	12253.04	142777.29	139331.18	68214.59	36752.19	37645.41	66512.94	41355.63	58175.01	50847.89	25852.17	15211.24	21639.51	10318.75	25659.50	11385.83	14021.08	17793.46	36494.67	23893.15	19656.23	13114.66	22534.41	22298.20	7399.08	7151.28	3785.06	8729.33	16689.34	31182.63	11091.23	5933.05	2733.49	2263.20	9302.88	5356.60	4085.35	7492.53	14528.40	7737.16	2902.68
343			30582.74	207379.04	126501.55	42352.21	45730.30	30430.35	28542.59	36762.14	29452.11	109874.60	94469.96	47453.00	48438.88	28325.48	28891.90	38722.44	42898.55	15686.98	42222.31	65342.03	22153.53	9881.38	12347.24	15777.74	14803.23	9585.91	14004.25	48562.70	38084.08	13650.35	7294.41	10248.65	14984.65	11017.48	6505.32	2837.17	16620.66	13020.10	6962.15	3010.20	4751.23	6536.28	4660.31	4086.29	3594.98	1996.79	3196.55
344			9245.55	84648.57	38420.17	13062.02	21962.94	23957.20	17838.95	11902.67	11175.45	20908.01	13000.56	15117.49	11858.04	5855.89	11045.50	6145.05	9427.63	8027.60	9977.85	5874.77	13710.71	9972.15	4279.68	3889.36	4920.77	9235.74	4498.59	5692.38	4852.13	1799.43	4370.70	6284.60	2695.10	5946.77	3425.34	1611.88	5645.82	4712.50	2985.49	952.88	2517.95	3467.76	1892.64	1373.43	2655.12	2389.73	2090.70
345			2058.56	17704.04	4987.85	2935.90	3118.04	4345.11	3612.97	3876.80	5225.47	4264.69	4669.45	6287.30	3776.90	1014.86	3336.53	4461.77	2982.39	2742.56	2624.75	2216.07	3102.86	1924.80	1844.48	2681.52	3070.41	1999.72	2872.68	1756.43	1149.11	1182.52	1085.66	752.47	698.44	250.13	926.52	1076.35	673.84	355.85	1055.61	1011.06	552.82	301.83	419.50	230.36	442.69	395.60	539.69
346			21397.37	176055.60	74031.47	24225.10	45369.36	52535.20	58041.71	63022.50	52597.19	64418.36	51202.23	52393.92	69123.00	26355.84	36204.71	32620.76	19388.75	25863.83	27124.60	45385.89	46322.51	26339.39	26811.85	22569.14	34542.66	28878.05	9990.14	13584.56	12655.73	4431.30	14503.22	20899.20	12457.84	11719.36	10944.76	14092.64	12036.11	9820.44	6923.41	5920.73	6703.20	8675.96	5527.77	3585.90	3005.79	5576.03	6698.93
347			8812.27	88139.25	12239.95	15418.67	12188.50	4816.47	3315.90	3965.98	5771.95	4594.66	4086.84	12022.96	10527.70	7592.95	7868.90	8561.71	10618.46	7652.78	7397.66	7456.20	5560.69	3473.17	4431.04	5098.53	3292.37	1735.18	2796.28	2969.55	3572.39	1648.71	2686.22	4042.89	2550.25	1311.86	1864.42	3504.85	3582.63	1342.75	1988.11	901.58	3317.52	2718.14	1153.71	1480.85	1242.08	1840.22	1247.23
348			5943.05	41580.91	7379.86	8820.71	5108.67	3795.80	2797.04	8763.56	3635.13	16834.56	14745.74	7819.42	3661.77	4685.72	9841.77	8859.05	9740.47	6885.10	6118.02	2966.94	2976.58	5166.27	4066.45	1070.53	685.58	1631.23	2517.17	1250.08	794.30	487.28	454.88	783.84	2765.65	2532.46	1834.24	1804.93	1048.77	721.46	805.24	1118.13	1785.03	1094.40	400.07	494.88	800.72	734.78	554.94
349			8821.30	70090.39	13716.36	21580.03	10247.79	20924.64	21616.56	17863.91	21187.03	35768.78	27672.73	15258.45	15636.31	13355.07	12371.59	15435.81	6162.31	10352.06	22266.53	18742.04	16404.01	11956.81	8837.05	9104.94	10416.20	11484.10	17327.86	13697.70	4973.03	2823.18	3697.46	3212.43	2354.49	2013.43	6358.79	10262.89	11419.61	6411.70	5381.85	8503.30	6719.34	2954.96	2305.77	2550.79	1852.52	2162.53	1584.13
350			13820.53	30051.08	55570.01	44049.39	29941.18	14469.64	19049.90	19129.33	13512.07	25608.00	25739.95	40710.78	34816.01	23322.38	16512.04	19266.91	12487.00	11050.96	8005.12	6528.01	6394.96	7894.54	8559.52	8851.28	8037.65	12773.29	16671.29	7118.47	7898.05	11900.60	11009.98	5965.75	1025.14	4490.49	6343.75	4899.33	2457.33	2631.56	3056.80	2770.60	2781.87	863.37	974.63	3017.83	1872.20	856.29	1343.49
351			11274.34	104609.97	46767.49	80237.39	31282.85	48327.14	38096.85	33373.10	28424.23	45382.92	65011.42	43127.54	28219.94	33656.53	22917.16	10994.64	18267.47	4941.88	10326.99	6379.51	17967.95	29502.50	17550.18	12326.71	13438.66	14087.42	22757.21	27827.17	9625.41	4076.79	11345.83	15036.74	13942.47	4737.24	3689.19	3731.83	6023.46	5912.53	4884.97	3721.30	5012.71	5420.52	4582.55	2870.52	1933.17	2485.00	1613.52
352			8185.52	25270.01	18396.65	33367.63	20421.10	32584.00	32797.67	28186.77	68645.48	41854.87	18685.80	24369.00	19821.00	12106.23	6330.83	19776.02	14284.52	18133.71	17648.01	10025.98	7327.78	10545.54	17216.00	9039.78	7637.41	12431.73	11044.12	8193.69	5596.96	6717.69	6980.71	4145.93	3874.71	5050.38	4036.55	2666.38	8028.88	12190.54	6667.25	4509.26	3722.96	1110.89	1325.83	3673.66	3892.28	3028.95	2307.43
353			7422.39	112812.92	25091.44	26365.71	18173.25	20625.42	33023.17	36392.58	32744.22	19940.83	12533.08	32718.64	17193.23	19815.83	19361.32	6590.56	7371.29	5999.71	3057.63	6032.99	11029.17	16635.30	17258.66	5326.16	6232.39	7053.58	5797.76	2892.54	1600.20	5370.56	7605.94	5055.41	4060.81	4199.25	6712.10	4303.83	4853.93	4720.26	1475.55	2475.59	3626.76	1996.65	1535.22	2306.92	2737.66	1808.30	1485.10
354			16567.65	64718.74	9652.96	12965.13	15455.50	8727.47	9674.68	11135.15	9455.09	12781.99	20832.02	25537.14	15153.28	7767.12	9227.81	11042.87	10493.68	6598.75	6494.95	6848.77	3588.87	3414.30	5572.07	6378.20	5124.70	4623.53	6827.35	5337.36	2079.87	3900.13	4616.92	5527.31	7237.23	1335.99	2287.14	5720.02	6442.72	5655.86	3414.87	1285.30	3876.22	2169.12	2613.38	1443.10	2030.68	1742.64	441.49
355			7992.44	69526.42	25173.93	10810.73	20203.78	27975.95	6537.07	7093.50	11467.22	8513.78	8478.45	8909.30	9158.27	6073.05	13272.00	13750.32	12645.25	12952.40	12601.73	12125.43	5992.37	4694.49	3035.61	4382.37	7099.51	9458.57	4464.96	1828.34	1603.68	1093.64	2917.15	4299.73	1815.23	2776.25	1718.52	1178.13	754.90	1132.03	3056.06	1849.66	1043.13	982.69	260.35	681.92	716.53	457.00	197.48
356			14487.91	258969.92	37077.70	60010.36	43357.87	54251.87	80331.12	39356.57	12495.94	8923.92	17710.81	46121.62	24438.72	17050.35	13174.95	13094.88	1946.25	4776.68	9921.65	9203.75	14394.33	5252.47	6679.36	21038.78	12834.79	8645.94	11576.32	10715.42	4846.37	5132.99	6025.01	5430.30	6885.83	7187.82	9932.95	4085.00	2767.28	6907.15	5074.44	4853.91	1072.80	2029.09	1289.95	2424.29	3453.69	3688.69	622.17
357			4718.55	15424.06	6674.79	4050.09	2202.06	1659.75	2344.02	1254.22	835.43	1521.18	2673.35	4538.85	4567.14	2291.38	2710.04	2733.44	1645.83	1091.00	1077.05	1196.31	2209.81	1695.32	1352.99	1016.73	1121.36	1426.97	2841.92	3498.16	2291.07	1304.44	910.67	1143.04	374.88	498.16	753.07	609.84	747.98	239.19	263.96	360.62	304.44	472.58	287.99	74.97	200.95	398.23	187.65
358			17194.63	107332.48	114284.57	87734.46	32802.27	42307.46	75345.07	74560.73	47039.03	22505.01	35390.28	36955.29	31470.41	29056.90	45144.58	36632.17	18980.61	29738.02	29395.12	23340.65	17266.39	12573.55	13498.58	7673.56	18768.26	20813.97	19841.05	19840.12	17897.70	12493.66	14318.68	14557.81	11381.88	8436.94	8790.88	10317.68	11089.04	12576.21	7878.21	8433.88	4490.20	3762.31	6914.96	7572.14	6476.62	4545.96	2378.70
359			15910.46	116036.24	55333.59	53873.24	17196.60	44733.41	51798.89	18824.94	15126.38	16196.23	27428.27	22806.07	9445.62	8007.09	22063.15	13252.83	12841.63	14393.93	19249.66	10358.69	9289.47	8066.79	7273.41	11301.51	12035.97	7468.85	7617.80	6682.51	5744.61	6322.71	3752.09	3794.86	8321.73	10476.53	5827.04	2176.11	5813.41	4384.07	3150.90	4156.57	4640.79	6826.59	3636.81	2287.92	2612.17	1902.27	1365.67
360			18870.18	132389.48	16748.10	36085.54	15536.57	16058.59	19462.96	10398.75	9002.49	6964.57	4930.10	5053.84	3017.04	17620.18	16220.13	6820.52	6175.65	12046.60	16353.31	5015.64	1962.76	5370.81	9816.61	4178.04	4370.92	1218.25	3399.81	3832.21	4964.18	2848.57	2715.00	4093.83	2926.86	2484.41	5300.44	1360.10	1659.18	2534.25	1154.44	1421.56	1075.22	779.59	2043.73	1054.01	544.97	885.97	399.88
361			7519.06	152867.18	5699.30	7594.91	12876.45	6568.31	7656.33	10244.66	9918.44	4217.14	5931.95	5945.49	6342.25	4106.20	3915.53	5994.27	1586.23	4116.20	2547.95	5588.20	8108.89	5505.64	4022.72	10222.67	3099.97	3346.07	1819.13	2623.40	5001.95	3249.30	1293.92	2029.36	2586.15	3477.23	1576.47	2144.97	1661.71	2820.68	2820.48	1928.78	1016.12	1508.34	778.77	1105.50	822.34	1256.81	604.73
362			6459.03	71700.40	15937.19	41224.89	66049.37	86254.91	45763.74	19999.03	10538.11	12022.28	39524.77	29857.16	32361.07	18142.55	21262.64	14766.01	7054.68	10742.35	18744.57	15449.93	22979.43	6805.88	15923.53	23074.77	15683.09	15904.32	7263.28	4094.78	2119.38	6315.55	4784.65	6308.68	4395.16	2270.72	797.83	7032.75	2373.49	4455.53	4550.93	1857.43	2998.13	2875.27	616.42	1603.88	1767.04	1123.27	1491.31
363			3841.96	11530.01	7631.11	7189.60	5326.83	5200.31	5445.38	5794.13	4554.73	10350.77	5023.55	3739.86	2470.76	2656.97	3032.72	3388.20	4157.84	1177.33	1606.25	1735.90	2333.71	1673.28	4154.24	7132.32	2800.96	5015.45	3503.31	3936.32	2901.74	3314.12	1917.14	572.52	1190.74	2457.95	3379.57	3851.36	531.22	1385.00	1273.34	790.09	571.79	432.78	363.36	977.23	724.48	1056.69	857.43
364			5432.00	93066.60	19758.01	16230.76	6856.33	7667.61	6412.50	3213.96	6162.83	7184.26	7220.18	4010.87	3200.87	3310.03	6069.62	10133.67	6813.19	5060.65	6052.19	4165.74	3493.49	2703.16	3959.81	3905.42	3707.24	3117.60	2206.63	2460.51	3706.65	2201.07	1835.39	2547.88	2760.31	2100.02	1639.66	1210.34	1808.72	1860.85	1037.79	898.47	923.02	1847.55	1263.59	553.36	679.87	1008.54	867.29
365			9709.36	118512.64	13182.96	18670.05	14374.29	8456.28	8971.49	8647.91	3742.14	10549.63	6484.60	3194.26	9860.78	5796.53	7381.38	9554.59	10258.25	1267.87	2891.91	2214.79	4005.15	3819.93	8364.00	8111.91	3998.04	2651.34	2401.11	2622.47	2610.21	3414.33	2702.93	1873.12	1459.19	1612.48	2717.02	2292.85	1615.06	4240.54	1150.94	1304.67	1280.26	658.30	544.35	820.62	1456.89	804.81	568.40
366			30930.63	81111.93	48097.12	39879.79	21883.92	51285.68	9465.03	5657.41	8162.72	11758.08	9473.19	2653.22	5401.94	19248.85	28162.01	13409.60	8410.27	5829.31	3516.37	5028.74	10045.60	3406.25	6738.19	3278.24	6669.77	4156.01	3926.61	1426.11	3770.15	7158.85	6856.87	9231.59	4080.74	1661.18	1563.13	788.00	1239.80	2115.37	1004.84	1375.96	1936.37	2744.24	2300.81	1055.55	543.12	788.27	990.91
367			26179.58	309683.56	33127.15	15605.91	19102.31	13790.34	34345.49	37391.66	29455.18	13324.75	44036.61	29060.16	10960.25	18303.87	16652.37	24028.05	23684.63	8762.10	8313.62	6082.87	14391.95	2780.82	6012.98	7966.69	7592.65	12906.36	10263.93	14280.71	6632.86	5233.80	7053.09	6405.73	9097.12	6307.66	7671.00	6593.93	4493.78	7103.16	2979.14	3559.09	2442.27	1977.81	945.69	2163.91	1267.98	1429.22	1514.79
368			9687.09	20276.25	11987.66	16533.03	13370.25	20746.32	16583.23	13622.97	13025.80	11020.03	7483.56	8321.68	14525.57	17358.68	13754.05	12560.88	16219.51	7414.13	9076.44	15836.77	13586.88	3344.97	9395.69	8626.32	6707.51	9614.79	7465.68	3024.88	3509.40	3407.15	1312.77	4206.03	3916.81	5658.06	3074.53	4464.09	4265.19	3514.97	3509.74	3623.17	3395.05	4116.28	995.26	3276.76	2478.64	1464.86	1658.67
369			14011.21	63261.07	59465.14	34618.25	28943.81	15922.99	22861.92	17582.16	13093.04	32478.78	19834.08	8495.14	6747.73	9169.96	11662.54	11151.75	7996.08	14728.71	10496.50	10604.07	8782.73	7949.36	8873.80	7685.50	10823.31	6659.87	7337.33	3814.47	4735.11	3212.22	3788.67	1717.14	3468.93	4160.67	4696.07	3416.17	2807.69	3791.39	3231.06	3063.94	5608.81	2224.13	1978.37	2642.27	3310.99	1333.15	1224.83
370			2670.86	35271.72	7327.33	8850.29	1954.45	8248.28	7003.76	5769.83	3332.40	4998.16	8072.67	12874.33	6216.59	3708.16	2502.44	2207.02	4311.47	4767.04	4540.04	4934.96	2410.48	3611.84	6686.41	7911.54	5691.50	1110.46	2942.18	4925.63	2333.45	4904.16	4564.65	1710.53	2179.10	2428.25	1349.05	3619.93	4018.81	2484.69	1129.91	782.60	2600.75	1360.92	797.88	2687.62	2362.31	1331.07	2214.40
371			11716.93	131420.35	8704.44	10479.63	13705.46	7315.02	2009.64	5939.38	4143.35	2506.99	2476.00	3178.82	3240.15	2310.97	1719.47	4066.89	2000.65	2414.90	1816.43	1442.24	1997.10	1744.27	1733.85	1098.58	4331.82	3821.41	888.44	1493.56	1986.65	1004.79	1680.02	1337.25	1651.04	970.23	395.43	3304.41	3335.15	622.99	469.71	1141.06	1089.29	1196.09	395.56	265.04	265.99	500.05	549.44
372			35423.18	248670.51	36200.37	17390.26	26767.11	40382.37	19406.03	9707.33	22825.65	16501.86	16539.26	31617.71	17494.77	14947.67	8154.04	5182.24	8322.99	19732.12	12160.67	4241.78	5168.09	11375.74	12436.02	17409.45	22189.89	9550.17	3682.89	7883.31	16856.52	4224.63	5342.27	8873.40	4757.93	1493.68	3757.19	7073.49	5404.59	2981.48	3380.84	5527.15	6021.75	3267.49	1101.25	1490.78	3800.08	3361.66	867.61
373			15377.87	48171.59	19340.00	22700.26	18129.77	11404.08	29601.49	27045.97	12644.10	16279.59	21289.56	15380.20	17940.12	6808.11	17744.07	18182.77	11464.31	10093.14	6937.80	6854.68	13447.16	6804.33	5388.48	9488.89	11158.12	3583.07	4049.60	3098.96	7240.21	9480.71	5783.65	4207.93	2717.22	3479.41	6781.66	4368.34	4044.14	3264.72	2023.47	1465.93	2120.37	3569.04	1647.32	873.14	2395.68	1062.42	1165.97
374			8336.53	126663.94	30546.34	17443.86	24911.59	32169.17	26686.43	15805.44	18599.62	15072.78	9864.36	6667.44	14179.77	12319.74	7761.10	12767.18	5511.87	10917.54	4922.50	5900.40	11564.15	14839.00	3929.30	8257.46	6940.00	3001.82	2516.46	3604.27	4691.48	3759.10	3733.89	4774.17	5190.61	2155.81	3524.23	2495.38	2128.61	1565.88	2923.16	1411.71	1749.47	3860.72	4075.82	2945.12	2390.99	3053.05	1104.58
375			9302.08	22843.87	5880.89	8507.87	8411.61	4732.18	5779.19	14380.73	12404.23	12098.53	3446.03	2971.80	5844.78	10025.59	12910.84	10198.01	16480.00	19625.58	2950.17	2663.38	4946.76	4453.66	3407.93	8206.88	7734.69	7783.96	8783.30	1908.68	1344.39	6141.69	2126.36	1413.73	1324.49	1212.90	1950.00	2143.92	795.71	3858.43	1871.71	2023.80	1436.09	564.67	451.39	531.33	733.58	592.63	644.54
376			13625.91	133363.32	22544.16	9618.46	10972.26	2846.71	5945.96	10302.99	24322.03	23785.15	10801.09	20280.91	19252.47	12475.66	15141.49	10964.42	7124.05	9203.40	13294.24	5597.08	7193.47	6517.69	8692.96	12419.72	6496.09	7693.97	11424.84	8848.60	5677.65	4855.18	6110.26	5710.14	7102.80	9466.46	7942.49	4340.37	3203.22	1841.68	2408.73	2668.76	1627.01	4266.30	5290.33	2907.57	1848.35	944.00	1813.91
377			6152.39	42242.40	7642.81	14883.19	16715.24	12573.43	13490.37	28346.23	11195.90	5488.54	8011.67	6159.52	15300.14	19484.83	9464.61	4445.24	12270.82	14935.23	3881.25	3336.48	4388.65	4336.71	6017.81	2907.21	3367.45	3729.55	2070.30	1936.09	1881.22	4517.02	3171.74	1998.40	2540.12	2015.09	1642.01	3320.35	1268.21	1813.98	1467.22	1145.09	1857.30	1540.87	374.50	909.26	1383.61	964.21	1055.27
378			2946.81	118077.00	13949.58	12546.60	12949.07	7866.64	12990.45	12564.40	8100.68	8772.54	8601.15	8717.47	5174.32	6328.95	16041.74	8149.70	7063.56	8302.13	7142.99	3416.15	4522.19	6111.32	9312.35	7875.76	9066.79	7182.13	4948.80	2208.20	2840.61	5707.44	3713.64	1388.40	4902.94	2048.34	1083.33	3795.53	2744.32	2635.11	3424.78	3248.93	2165.54	1764.17	1190.23	911.36	1743.10	2808.83	1631.35
379			9123.70	71677.98	16708.73	5630.88	18413.29	6747.78	20684.50	22691.58	8712.51	5497.48	6857.14	5958.64	5801.06	5390.33	9240.50	5415.22	3174.35	5309.24	7617.27	7130.39	4989.17	3394.38	3637.00	3358.56	1470.15	2624.18	1850.20	1658.67	1990.00	1953.92	1220.74	4631.63	2437.82	3460.16	1462.06	1454.59	1869.41	2170.75	2525.60	2025.18	1037.48	756.91	1494.65	1407.66	436.63	553.44	1060.36
380			4254.19	23931.91	12258.88	37209.98	60603.16	22426.35	12081.66	10794.24	10975.74	7810.34	7518.26	10987.55	5267.08	6321.45	6698.14	2462.30	935.05	1981.83	1840.96	3127.93	2153.69	2325.67	4047.03	5395.79	3624.99	1609.93	2330.44	3533.82	1961.57	1437.15	2158.79	1672.69	1194.42	1305.80	1215.42	1510.79	1240.25	698.82	484.62	736.66	1100.53	1073.74	1084.46	490.06	384.30	729.90	610.97
381			10936.66	291607.62	17030.51	84640.60	34337.61	100036.89	41075.62	43569.00	60708.93	34288.53	19334.69	21306.21	24790.69	69308.74	63073.19	20700.09	26382.75	11847.43	22462.04	28352.18	34706.69	17569.85	11603.04	11789.65	13899.75	24902.97	16522.51	23007.02	12334.33	13042.99	10612.07	2876.78	4699.24	9407.97	7960.70	7479.53	4791.03	2704.94	5595.68	1808.89	2480.15	2551.69	2307.34	1776.80	4002.32	8197.39	2556.61
382			14475.53	271435.40	7093.41	2988.43	8986.49	4782.58	2904.82	3069.06	6089.64	4816.79	4116.42	3328.27	2639.92	2686.16	2613.02	3676.69	2907.22	790.49	1706.64	4329.01	2072.28	1462.31	2114.16	901.62	2698.00	1981.16	1164.42	462.26	1378.74	687.07	980.53	1579.00	1481.10	604.71	599.91	1706.86	1627.97	1731.42	1730.31	761.04	617.59	958.49	1281.10	1529.01	722.79	433.63	591.99
383			6798.67	32676.11	9235.62	5720.76	5821.75	4456.29	2304.06	6117.26	6524.29	5211.91	4601.58	6693.64	4306.00	5291.93	3537.21	3542.55	3149.94	2510.55	2866.00	2824.91	2359.33	1518.54	5709.69	9975.70	5046.33	2194.91	1196.75	1255.50	774.89	345.23	806.06	1351.15	1925.20	1519.54	1481.85	1241.55	653.93	486.06	1321.14	1985.25	1167.80	787.02	945.52	518.86	1464.49	513.30	1021.08
384			2244.80	29945.80	12048.72	18539.37	23109.46	20031.59	36115.64	21179.33	20404.88	26484.34	30716.76	28525.49	15572.84	9119.31	15018.48	8881.91	10876.74	11839.06	12392.59	22004.72	8008.12	6926.89	14032.18	4516.08	12139.56	10452.59	13317.75	11172.46	3707.12	3967.49	3000.80	4598.86	7797.81	2940.60	12241.41	4343.42	10856.61	8801.07	3163.69	4451.06	2908.55	1997.49	2434.16	3868.87	3565.93	1544.23	4369.96
385			14541.04	94755.98	26906.56	21677.16	39768.39	34443.54	41328.65	18468.88	22291.72	11652.43	21074.93	17584.52	37289.69	18367.61	14299.19	28722.16	18113.08	10172.73	12072.03	20983.72	8043.35	3338.69	5339.35	6433.62	6352.30	1690.59	5791.81	6720.67	6347.47	13336.20	10456.24	5833.31	4963.75	5184.82	1836.77	505.32	2032.32	1157.78	2493.84	4058.89	2924.01	3127.59	1510.50	778.20	964.68	3486.39	2110.91
386			41446.40	498314.96	114432.14	100221.88	80459.35	43608.89	10989.73	48375.19	65359.87	53283.41	57645.75	35526.76	21671.97	16157.67	17890.79	26107.97	15903.59	18797.07	13859.12	26685.79	37465.65	25806.77	15218.58	5875.64	5318.52	6881.85	8133.77	20932.43	7413.37	15538.22	20609.45	8849.48	3866.68	7397.33	11921.14	5087.67	4442.21	3391.00	2522.77	6913.42	3727.02	2854.84	3128.85	3020.30	3043.52	2492.82	2406.62
387			7065.77	19412.82	6131.73	5056.28	1888.49	2228.16	2764.82	5597.37	5629.65	4065.84	3744.52	6314.10	3983.97	2468.90	5044.78	5109.82	4005.22	2545.04	2193.92	1153.00	1237.04	1544.78	2102.65	1432.98	1662.81	4676.82	3323.83	2128.43	1231.54	1633.81	2505.09	3101.73	1391.25	765.10	4769.65	4502.37	1028.31	604.30	691.31	528.99	2018.78	3310.05	855.87	527.70	741.38	420.37	308.15
388			17693.06	257580.00	20278.92	16974.92	24642.70	44972.05	33166.82	17609.93	24769.33	15001.26	9892.85	5275.14	9792.73	6117.00	3412.89	6311.01	18685.64	10669.61	13363.32	18399.51	15659.96	3407.61	4388.24	7686.72	6916.36	5176.66	4912.74	3871.91	5591.43	12520.43	9776.15	7667.80	4153.10	7490.19	8052.67	5393.70	7136.06	2958.40	2896.41	3573.97	4381.93	3775.98	1326.17	2117.84	5098.87	2208.54	998.55
389			8532.79	32030.14	30064.78	25485.68	8743.65	18661.66	12713.50	11787.23	14783.89	11221.23	7434.72	5519.22	6487.33	7144.02	13198.45	14074.90	4846.73	6576.06	5763.70	5074.08	6973.33	1974.00	1922.86	1738.11	2636.77	4239.94	2290.82	2880.87	4400.35	4279.86	5511.53	1176.32	1041.11	1699.26	578.45	961.68	1360.03	903.30	901.62	812.67	960.28	911.49	804.69	791.82	648.79	565.74	421.92
390			5269.43	63130.89	42094.86	26706.38	16605.27	13994.49	12115.83	10489.24	17085.23	21271.96	10346.25	6370.65	10620.27	12737.46	8454.03	5394.51	8136.85	16350.75	16911.75	6954.88	8497.20	16961.62	18814.14	5607.38	4739.31	3584.49	2825.88	5812.39	3387.91	1602.25	1837.84	2710.75	3466.34	2228.72	1860.98	1375.19	3842.85	3439.29	1901.11	1207.14	1643.74	953.71	1678.68	1348.40	901.06	805.64	1048.91
391			5415.32	117040.53	5790.29	18103.78	17279.85	11941.86	5244.12	4859.20	1664.67	12055.44	18827.33	4090.93	9753.22	8703.02	861.89	2983.50	6043.82	11538.59	14765.35	4953.58	1524.79	4342.13	5383.70	4042.84	1887.80	5563.45	1661.08	2275.25	1852.32	798.20	2115.75	1906.63	4448.19	2392.73	692.96	1366.40	652.70	942.89	819.63	510.83	355.53	669.04	1047.07	691.07	1014.86	674.32	203.71
392			12132.81	76493.45	17821.65	24444.24	24120.88	14415.93	23923.17	38756.43	21221.55	13571.45	24378.44	10656.12	11658.23	21456.11	12592.61	7164.84	22704.97	25052.67	10314.36	13267.60	8813.53	10700.74	11203.52	6668.07	7059.43	8410.40	10522.28	5176.22	6969.04	3223.86	5297.88	5468.64	4037.27	5233.54	2861.63	3145.43	4250.28	4027.81	8823.62	7639.37	4807.48	3346.92	991.63	1719.78	3044.74	2417.62	631.66
393			14460.37	108695.37	20464.57	27674.66	7564.24	21855.97	27153.40	16310.50	18566.21	7633.11	6224.52	12320.52	10893.05	21486.59	38823.12	26328.29	19554.81	19629.49	12979.61	6697.74	3743.83	8909.24	4302.60	4506.59	4658.48	8085.29	13897.67	7886.68	3630.85	2780.16	3856.79	2948.89	1711.01	2262.56	2158.26	1514.64	2043.27	1775.97	2951.50	2104.26	1051.53	2175.10	2935.42	2019.82	2011.37	1551.09	1542.25
394			14992.50	188789.98	28397.04	17297.66	9465.11	15913.76	6157.84	7665.39	3576.40	6690.78	9827.21	16506.26	9544.59	2111.18	4724.70	11252.57	10953.86	2751.82	7804.42	4443.23	7378.46	1847.91	2804.11	5498.29	2399.20	3461.65	5214.92	2385.76	1469.57	2976.86	1073.98	980.65	1101.99	1460.05	1173.63	1335.05	212.53	1480.00	4100.87	1013.02	2097.21	1108.40	2106.68	624.71	385.17	233.07	676.42
395			14850.06	57852.20	27431.13	15445.23	19046.57	10021.74	10036.12	7208.27	5549.78	10671.50	8050.00	11103.23	31822.04	21317.94	4478.95	4696.32	5948.07	3389.72	2680.80	16638.38	11848.79	3029.28	5516.46	3312.30	4626.47	4400.05	2982.49	873.14	4085.83	4690.11	1858.80	1812.98	1980.48	3785.66	1436.23	1115.69	597.81	1104.34	2241.46	1128.91	1043.50	1594.30	1657.00	807.89	494.76	447.15	500.15
396			32961.91	55287.23	30281.08	35481.17	9682.57	12217.04	25244.89	44077.45	43286.22	27350.06	12887.01	21924.09	32994.19	12415.99	11512.58	16534.66	18967.91	12527.68	12357.98	7909.40	11911.07	11893.58	7276.20	5398.74	10928.83	12222.43	4175.27	5624.89	6725.45	3789.99	5749.67	5002.60	2865.71	1978.63	5656.93	3936.84	2932.84	2549.48	3554.68	2823.03	3283.23	3651.62	1759.09	1763.39	1448.08	2435.61	4261.02
397			13898.89	216678.28	16750.98	13089.75	13734.21	4158.68	7369.39	5472.81	22257.60	14761.61	8327.25	12919.19	5451.31	20562.06	14637.14	3118.60	3391.32	4060.73	8773.90	2610.73	11466.61	18201.93	9756.78	5725.08	7164.02	1847.26	2903.75	1702.04	4771.16	5187.50	11756.18	9625.52	3230.65	2794.88	2412.69	5489.47	1570.96	6175.69	2684.51	2085.63	2869.35	1260.81	1475.35	1289.48	1153.99	977.16	566.73
398			7879.33	40182.65	18338.69	12015.82	14370.36	10305.25	9312.64	10467.23	6414.99	3237.07	4733.82	3456.61	8901.95	6178.03	5675.88	4863.68	6330.31	3938.18	5209.39	3375.46	5328.52	3854.51	5882.68	7703.09	2867.06	3253.38	4535.57	2114.18	837.20	1282.94	2353.70	2729.36	3397.93	2843.52	1733.85	1216.72	1463.45	1202.70	665.58	1387.64	1050.59	920.63	1875.79	1455.31	1728.88	646.15	1127.62
399			77341.73	103594.13	25483.36	24094.72	21715.32	17526.51	20229.68	30225.14	14455.65	5913.58	10828.74	14354.19	5973.87	6263.36	8837.19	7447.68	9429.84	10920.17	6090.34	5384.16	7671.86	8034.59	6347.44	4438.32	9994.45	10214.28	8508.79	2878.61	1434.56	1923.67	3692.37	4894.14	2612.45	3983.52	6238.96	1669.76	1055.66	3023.39	6691.69	5121.23	1900.28	2677.76	2223.15	1927.13	2356.76	1392.00	603.04
400			4127.20	55957.23	26675.47	17918.05	12738.92	17341.51	17066.46	9236.14	20105.81	7836.79	10543.62	16273.76	11373.81	12099.10	20664.46	9186.94	5935.39	6928.02	13562.04	7085.97	13276.33	9355.16	5981.08	7678.83	11167.29	8794.31	12202.14	4518.52	4070.32	3690.96	3502.46	2258.25	1334.32	2159.72	4567.12	2715.31	3785.96	4035.12	2251.70	1747.59	2502.40	1245.69	1567.95	920.08	1553.80	1785.99	1891.12
401			11401.36	116150.94	34563.62	8729.38	13793.90	8416.14	5705.92	9504.20	14692.84	14825.37	8461.65	4126.32	5118.96	5289.96	3644.50	3705.70	7209.40	10635.79	17004.21	8513.98	9000.26	9160.65	4692.68	4414.32	4680.00	3727.27	5874.37	6977.05	3525.20	2043.01	1994.26	1264.83	2692.51	4884.86	1462.32	2378.92	3332.50	1238.86	597.59	825.85	1255.81	1171.87	2258.25	930.03	2839.28	3757.90	1067.82
402			31499.01	410237.84	32855.59	51295.83	54626.15	32058.03	35945.81	34371.88	39374.32	39018.61	34961.91	21970.62	28812.13	19525.55	26585.85	14863.45	29676.82	24697.37	11927.06	15440.31	9981.50	9802.92	25363.33	13356.81	5306.77	8592.52	10312.44	13755.01	25543.40	19660.21	11054.11	8357.58	4009.87	3576.02	2238.82	4597.58	6058.33	3317.86	3946.95	8394.72	5821.59	4598.95	3565.37	3839.75	2854.39	1402.56	1808.94
403			4788.23	45518.51	15683.61	11496.35	10846.82	11669.36	10152.22	5307.42	6280.03	14811.09	9285.30	5004.30	14003.15	5340.92	8389.51	6669.61	8015.05	3584.79	4673.79	7269.65	11234.25	2815.02	2344.01	5488.04	2882.87	4508.92	3767.68	1653.71	1596.49	2533.88	3364.91	1346.80	3828.61	2807.08	998.42	1579.63	1146.63	1342.92	3743.56	3507.55	1517.22	571.30	2668.93	847.60	455.30	888.20	763.09
404			349621.93	427802.65	63819.41	55963.56	50391.76	58385.60	19639.92	17784.35	11192.61	8564.05	30743.25	39906.74	23588.92	18322.14	10054.00	11435.54	12623.46	14624.25	11849.83	19362.95	22729.30	15660.82	12829.53	14746.16	8369.29	6440.85	3736.09	5928.74	9639.59	15106.82	14062.78	9162.27	2841.94	4465.41	2778.19	1201.00	2070.16	4232.00	4687.96	4300.86	6930.25	4066.26	2989.43	5208.10	5665.96	3865.61	6033.65
405			8914.90	135623.89	14671.64	15223.85	12005.09	6531.59	6368.42	16803.04	30312.11	11942.48	12899.03	8055.57	5128.63	5907.82	4292.98	6609.75	6811.22	15590.29	10456.14	1720.94	4625.28	2210.47	7130.58	4146.89	3619.08	6608.81	9928.88	10962.11	9407.78	4023.84	3832.09	4792.75	6033.32	1830.06	1900.91	6657.38	9380.53	2698.17	1285.75	3121.71	4743.73	3461.68	1095.24	782.76	1372.90	1887.37	1633.95
406			7173.58	26223.89	14827.31	9485.68	4470.45	5474.96	2511.06	4383.98	12073.69	10091.21	6338.96	2813.57	2262.86	6003.36	4387.35	3387.37	2169.60	3417.66	1934.11	2223.49	3171.57	935.32	2415.28	2194.20	2162.47	3043.62	1227.59	1907.55	1933.04	1057.43	1952.83	2188.82	1688.69	947.64	883.46	1647.92	1671.16	1080.56	709.30	1188.23	778.31	291.64	357.17	999.94	699.49	336.33	239.33
407			10567.81	142223.10	24933.15	11103.16	16171.65	13531.87	8326.19	10789.41	8568.76	3698.96	7759.29	18693.02	14210.48	15233.86	9236.84	5540.97	12009.08	7494.25	4121.86	6107.95	7320.23	4608.44	2583.24	2932.91	6192.89	10385.56	9838.23	3371.92	5166.37	3377.43	5078.25	3573.01	3747.72	2389.46	2213.20	4818.60	5982.65	2386.88	4070.58	2373.77	2345.08	2480.04	1952.99	1930.94	2488.85	1106.69	1769.05
408			11072.41	60445.49	50816.91	59899.39	82682.25	62197.41	52744.18	42958.67	31282.06	51956.85	38386.24	43598.16	42182.70	22402.55	11270.25	11352.14	10805.00	13899.16	13138.39	8819.95	33467.03	29136.65	16389.25	17961.12	17001.08	14276.95	6339.78	5610.50	3191.77	5027.65	13829.72	7031.57	9613.45	12343.37	6597.67	11885.12	5460.06	7096.06	9582.33	4889.17	4017.34	3537.02	4945.11	4342.62	4434.36	2602.23	1052.41
409			9372.47	58885.19	7495.00	5343.74	9808.75	14384.29	5517.54	5968.96	3741.34	2665.45	2645.73	1169.80	3717.05	1929.67	3804.26	5200.51	1733.30	835.10	4052.35	4768.72	1075.81	1445.51	660.35	1989.11	810.48	1281.31	2085.10	2781.13	3467.62	1616.70	493.54	304.44	755.65	387.14	341.34	451.07	177.15	619.84	650.20	558.42	706.52	581.47	309.36	430.64	601.55	245.67	504.15
410			8268.70	49593.25	5983.79	6130.32	8302.28	12278.49	10989.89	20449.79	14195.11	3812.53	7150.29	28683.09	16181.97	3886.15	11669.06	7715.26	5709.29	2088.92	5053.95	9454.00	8379.61	2532.81	3233.81	2794.21	2882.94	2953.04	2229.38	2274.10	4044.91	8236.70	1669.72	2740.79	2920.05	2535.66	1239.90	1045.67	1223.08	2569.22	1133.42	1006.74	1347.31	879.11	775.17	302.87	421.71	468.53	772.28
411			7534.25	139942.40	9498.37	32271.47	24007.63	11850.89	5949.35	5626.36	10243.96	15745.20	12816.35	7741.58	7018.22	9148.45	8218.11	2644.02	6808.66	3552.77	11967.64	13822.41	8650.49	3101.72	2442.85	2172.66	2543.81	1916.79	2838.62	5894.64	13017.66	12759.84	17986.06	13190.74	1919.68	1695.76	825.71	3209.24	3738.51	4059.96	2794.16	1029.46	1429.76	1324.29	611.16	845.38	640.86	1798.38	1687.71
412			5780.69	32644.75	13673.91	10170.63	6812.64	5907.80	9366.82	11837.67	16501.12	18522.72	16020.69	12316.50	5393.58	5766.78	7171.79	5498.78	9453.32	5291.79	4337.58	4186.55	10937.18	3919.66	4149.51	11094.58	24229.12	10782.73	2066.98	1705.35	2876.00	1694.71	3415.86	1845.38	3940.79	4691.25	2429.63	5147.64	3614.41	1907.23	3933.66	713.43	1701.09	924.33	1305.17	1393.11	1522.71	1792.70	1704.89
413			7022.05	21030.53	12015.07	23378.69	14883.16	7020.41	4542.30	3799.24	3940.29	2947.28	2153.73	3429.51	3700.01	4407.25	5114.38	2455.46	3127.86	2151.35	912.22	2056.42	5654.44	3619.23	2146.58	1004.61	1009.06	1442.23	2198.79	2075.45	1738.95	1481.86	762.18	1160.88	1117.37	2116.71	1293.71	784.16	1122.49	908.26	1119.94	1167.13	207.54	572.61	1179.56	976.26	261.17	272.19	196.95
414			8189.98	20217.08	9723.75	8736.49	13570.39	11192.32	6058.04	2098.42	3625.21	5958.42	4180.32	3888.56	6098.84	3669.16	3661.89	2410.83	2973.38	3490.77	853.44	2933.01	1743.46	3523.36	2217.57	2361.84	4048.93	3512.04	827.30	1433.37	2159.52	4217.51	2822.48	2145.46	1022.43	903.47	911.84	1033.46	1096.65	1050.14	1348.16	1198.16	839.87	699.50	644.84	484.29	599.13	791.26	823.79
415			8889.16	34640.08	13320.32	9625.98	10004.51	16155.64	15982.54	9398.98	3805.86	14071.01	12495.60	9127.33	9166.26	9777.41	6501.80	7773.70	7853.91	2962.99	11290.17	10441.67	4545.45	5776.67	4339.13	6339.66	5128.00	3563.59	2821.17	2218.49	1304.34	1779.51	1659.51	3557.82	5001.33	3116.86	2616.03	1920.19	3370.34	3278.86	2040.84	1376.65	1314.17	948.17	789.61	1023.09	1179.79	1227.01	883.75
416			2991.34	24237.98	3982.74	4683.10	3657.55	1285.57	2340.44	2076.55	3395.09	3756.56	2303.22	7967.55	3912.78	2820.38	2125.96	6174.75	3918.15	1383.02	1975.76	1376.24	799.70	609.01	1485.87	2005.95	1595.35	429.42	1003.28	1017.42	952.42	1126.37	920.61	422.30	535.35	672.25	955.17	739.37	535.63	164.22	574.82	239.28	494.66	647.86	248.94	82.06	227.93	190.33	106.25
417			3584.39	11341.45	6111.51	7637.68	6693.88	4133.64	2436.18	2932.04	2635.89	1810.97	5887.24	6500.28	2931.94	2350.60	4087.93	4198.70	2672.71	857.70	2827.11	1790.49	2088.34	2366.16	1407.77	1671.00	1408.51	1194.21	2210.94	2370.77	1479.32	939.23	820.28	811.78	1371.93	862.87	630.88	641.02	1076.39	981.83	428.99	610.97	434.15	141.97	621.82	1052.38	563.83	572.23	535.89
418			11182.77	44368.16	15094.64	4965.59	8484.54	24443.90	9346.63	8615.78	4589.18	18921.45	34303.26	23705.27	10855.20	9381.72	17889.50	17125.49	3517.35	3255.95	11086.91	6158.47	2393.43	4593.91	11468.10	16379.24	12909.78	9564.28	13161.36	10192.02	6582.77	7765.61	7764.96	12131.48	15294.78	4226.20	4739.43	7834.25	3224.53	2673.63	1473.04	855.30	2543.97	1982.01	2255.28	841.68	1439.28	1500.73	974.17
419			9378.10	21515.70	4143.25	2302.58	5202.82	5504.21	2684.71	5006.60	11365.48	6076.12	10870.76	9403.44	5548.62	1851.46	6176.10	9326.67	3134.71	4174.27	3535.21	1525.37	5262.09	6883.65	3761.89	2918.56	3145.73	2369.02	1675.24	1691.16	1352.19	2092.17	2800.43	1837.75	1999.65	1796.08	2252.16	1836.19	1442.31	1428.83	1351.39	2548.45	1531.07	781.14	236.87	759.28	922.50	697.89	879.48
420			2830.04	65730.02	23535.04	22375.35	7439.42	24133.50	27495.03	30590.08	15384.91	10154.72	14351.63	11988.91	8211.48	13194.14	11146.36	14610.87	19165.66	7739.64	7532.91	10963.87	8965.96	19379.89	12789.43	10803.37	6529.08	2175.47	2957.90	5686.64	2981.18	7731.39	11245.50	6005.69	3075.87	4313.45	3798.43	3699.91	3346.22	1938.05	2739.43	1375.40	1163.00	885.26	1634.78	3555.53	3169.69	2286.05	2420.15
421			18471.03	134978.70	96897.22	78228.67	41109.64	25240.79	30155.58	25120.38	26362.99	61953.15	42924.64	20923.90	12543.04	19168.52	32235.32	19132.55	29289.82	15178.49	14460.33	9124.82	8986.62	12107.03	17444.98	17803.38	23115.17	4927.04	10225.72	3025.81	6488.83	10952.09	7203.45	6352.11	11263.86	7688.62	2330.49	3330.63	7138.10	8102.10	6214.20	5999.07	5177.35	4022.45	5872.32	6843.87	2529.44	3168.97	3398.88
422			5784.41	61247.08	3531.85	1799.01	4543.78	3622.49	3616.82	5005.08	3952.11	5168.44	4886.66	2422.84	4234.60	2742.60	1342.28	2166.67	2521.40	2868.88	2962.40	2008.32	1095.57	2375.53	2837.97	1805.47	2632.41	1367.03	1570.07	2269.04	1595.83	741.51	1394.39	1085.57	756.62	362.30	570.56	645.37	682.19	594.35	637.50	304.07	393.05	350.26	458.72	416.22	196.83	104.58	160.83
423			8567.60	80925.19	32148.41	41490.81	132738.87	100393.58	31820.23	18779.85	42052.72	7857.22	6621.23	13491.05	16012.33	9788.32	5665.06	6322.20	5090.16	17966.35	12474.29	5883.05	4376.07	3118.25	5877.87	4691.32	3486.19	5453.97	8482.08	10604.35	4321.91	3865.46	1614.65	11231.01	12031.39	3909.56	4626.43	2086.22	1469.31	2709.14	1825.27	594.56	737.82	1526.95	1982.66	1077.24	1325.13	772.07	348.27
424			4716.77	34056.21	24010.13	5860.95	22438.86	21940.40	9572.76	4275.78	4869.81	8687.93	5331.64	9983.59	5373.53	8797.47	4787.98	4712.85	4107.15	5800.18	4763.28	4412.57	5496.52	5041.30	10979.00	6467.72	10952.91	13613.45	12163.01	7863.00	3715.19	3504.48	1883.30	3631.57	4860.19	3532.49	5169.85	5607.27	3447.51	2933.70	1383.24	872.84	2167.85	2555.69	1147.95	901.69	1057.55	3152.60	1619.83
425			13484.22	70833.02	17457.21	18405.91	13930.02	22718.86	14440.54	5033.89	5874.88	13324.57	7851.40	4331.60	6610.15	7881.80	7455.89	4581.61	2475.61	7260.38	5733.88	2017.26	3947.06	9777.06	9333.81	6818.51	4009.52	2978.46	2090.47	1067.72	3005.58	5768.76	3149.40	4098.31	3623.16	4352.43	2508.29	2502.40	2169.01	2678.53	2590.91	1355.19	1187.30	2600.82	1475.94	1216.26	1559.37	1076.72	677.90
426			6789.44	192503.06	26659.94	5928.72	14350.53	13221.64	9093.59	14595.22	9549.08	13101.88	6084.02	18584.86	14398.28	2885.59	4824.32	6514.58	3243.28	8645.23	7850.61	2936.35	6812.48	3534.84	2427.10	1850.16	4520.67	3632.45	4367.48	4021.09	7892.89	4074.61	2700.23	796.32	1827.18	5698.88	2752.50	716.64	3088.95	5174.99	3292.82	1565.66	1168.45	400.12	1254.15	406.73	975.88	1004.87	683.27
427			5837.10	64164.18	29206.46	19361.70	11442.44	61826.62	26844.31	7770.99	6171.79	13339.66	10524.04	13117.41	11919.95	14531.88	25947.06	21061.47	6947.48	7752.20	4625.55	4387.35	3719.81	5192.25	5153.71	4270.83	1818.54	5610.99	2652.73	6406.25	1435.35	5166.31	3104.89	1729.78	2568.22	5326.03	8928.79	5656.38	2052.30	1837.64	1293.94	3234.00	4034.22	3172.76	2113.00	1192.75	4294.43	3502.03	3031.62
428			28101.10	189928.20	61053.80	32924.87	22162.30	21961.17	35609.67	26911.68	17262.95	13182.64	13398.84	13932.36	17103.86	21787.84	10074.88	21635.24	17084.65	5676.38	7262.50	10006.12	8764.74	6360.28	5914.43	7826.71	9325.85	7393.17	5879.32	3465.00	4868.90	4837.13	3883.20	4558.87	4751.92	2809.42	2401.04	2776.30	3466.83	1546.21	2048.31	2584.24	4962.60	2422.76	1417.48	2959.12	1574.65	1206.29	530.10
429			4196.23	43678.00	2050.08	3964.45	2039.53	975.22	1914.85	1846.44	2471.30	1240.11	1181.84	1287.98	1087.57	810.88	1787.25	1904.63	2205.26	1801.71	2387.86	2452.70	641.22	813.02	633.09	1447.63	1396.08	2711.18	1476.37	627.85	469.23	451.03	792.37	863.81	595.89	365.78	631.35	1362.36	991.60	444.82	277.64	410.26	280.62	351.65	334.08	527.51	427.51	472.74	121.91
430			14077.95	31923.48	7115.12	5680.17	5456.14	8891.62	7283.39	6467.35	5620.69	2788.52	4118.37	4164.40	5027.08	6093.85	4878.53	3761.48	3874.72	3800.32	2688.70	5191.89	2605.02	1543.61	878.81	3620.00	6393.11	3442.83	3051.98	2495.87	1531.61	1202.20	948.55	1084.44	667.48	822.78	1306.12	1168.11	893.79	1742.20	1480.35	1211.30	1499.01	1386.00	1065.80	776.35	826.16	568.79	768.43
431			10347.74	115636.57	16606.73	49696.52	52937.45	19251.75	37882.90	27460.00	10596.73	22994.00	33459.56	22459.21	16518.10	9919.03	24548.41	14234.63	16972.01	14871.66	10833.88	5343.17	7042.82	3734.27	8721.79	10659.11	5778.36	5842.24	7717.17	5284.99	4611.10	4994.74	6356.16	5078.02	2820.91	3651.82	2909.41	3013.08	2881.07	3803.52	8072.26	6887.92	3075.50	2995.52	1562.73	1055.86	1005.16	787.24	1157.35
432			11665.32	71615.26	55810.78	27197.59	17352.69	29970.97	26411.14	22389.56	18780.70	15670.27	17382.16	12824.34	12071.50	14357.02	7681.79	9675.55	15543.25	16298.84	14902.40	7825.40	5169.75	5919.92	4907.03	4649.06	3459.40	5690.27	7899.31	2221.80	3043.48	5078.35	3255.19	1755.68	4287.29	3806.20	1632.47	1609.78	2313.23	4395.34	1756.88	1341.47	1506.03	1921.33	1554.32	2449.12	1312.00	1389.17	1153.70
433			6975.71	39472.10	11438.88	7216.07	3280.21	3966.60	3436.62	13744.68	10609.03	8424.32	9168.66	7963.74	6449.21	2690.20	1433.87	2731.58	4501.24	1505.31	1808.47	4371.97	7815.13	2179.17	973.33	1812.10	2567.98	3894.30	4667.77	5574.85	1701.09	1426.53	1013.58	1023.53	2554.79	673.48	766.69	867.41	778.89	796.74	535.63	636.61	1374.59	850.61	619.81	1250.43	992.69	1093.87	512.48
434			10020.64	53589.57	33506.25	34114.48	6602.05	15577.31	22788.62	18270.99	15423.45	11778.84	15772.31	8485.89	17236.70	18811.53	5627.49	11074.84	4730.44	9687.31	7740.85	6892.49	6980.35	6724.89	7693.95	9526.71	8344.50	6262.66	2541.61	10658.75	2817.98	4041.71	4187.06	7422.89	2492.45	1919.07	614.55	2196.09	4298.53	4624.43	3860.76	3905.92	2419.46	2964.00	1230.98	1451.42	2454.35	1694.50	726.73
435			8832.35	64307.16	47969.72	41718.34	18661.26	31523.02	33054.18	22808.44	5486.26	5853.14	14288.96	11785.87	5609.94	10903.71	14044.66	6519.89	9317.18	18185.47	17876.81	8010.56	8970.22	7243.83	4808.02	4464.90	4704.88	3133.12	9292.63	7093.74	1910.60	7145.97	9670.08	6380.87	3738.40	3989.39	3085.21	3085.15	3728.14	2794.72	2301.86	1670.37	231.76	2456.59	2014.06	582.45	1351.56	1478.84	1092.65
436			8111.19	63222.71	7498.67	5886.99	8681.07	5517.61	9736.17	13364.40	14610.51	5016.70	5400.37	3509.55	5325.00	2521.78	4129.88	3789.34	4677.17	6952.90	4742.82	1720.51	3175.10	2618.63	2335.45	4315.01	3958.42	2964.67	3980.35	2872.99	2554.88	1649.39	1118.99	455.47	705.75	986.83	1825.01	619.96	794.97	745.22	1354.23	1610.34	533.43	350.37	876.33	1134.53	720.81	738.37	434.27
437			23939.05	64087.18	10499.30	24883.30	23052.15	10378.84	11549.70	8206.92	16636.24	18283.40	4523.15	15694.72	11193.34	5583.39	7082.04	3040.23	11964.63	5836.74	3749.07	5824.95	5121.12	5098.92	4536.64	1806.57	6654.26	7080.98	3048.27	2138.22	4747.14	1013.51	4411.60	7656.61	5624.85	4556.34	2282.94	5976.16	2682.33	1928.21	1100.43	928.46	1466.49	1241.41	538.57	1068.01	1497.39	814.07	1870.22
438			14912.33	44973.05	42389.08	28978.34	38510.28	46282.51	22335.31	17126.82	31513.48	21217.03	24240.66	19376.49	22073.85	9000.16	12711.26	13264.25	11166.51	11960.68	15127.27	18605.81	15806.44	11784.88	20283.00	12861.52	8170.53	6850.26	10331.12	10639.95	9522.35	1952.17	2315.12	7835.93	4982.58	4435.59	2506.23	1541.85	3366.53	4302.42	4108.13	3402.75	2695.41	2726.80	5064.36	2669.36	2230.62	1632.97	2546.62
439			7089.38	31865.16	22678.01	18136.86	38361.32	12409.62	11304.74	11306.99	7613.84	5555.47	14214.04	12765.06	10232.00	12583.52	7799.37	5251.01	4466.30	7203.70	3674.49	5662.97	5944.11	7992.13	7428.16	8130.01	6653.86	3244.49	2752.28	2335.63	2782.75	2539.09	2189.86	2234.66	3061.96	3865.05	1965.34	1797.76	721.50	2255.08	3631.82	3600.85	2636.30	1419.75	1574.38	2479.13	2694.56	2196.01	977.08
440			10156.08	17620.07	21671.01	11210.07	12668.94	19493.76	9996.54	9039.95	17540.75	5995.88	5080.15	16659.66	23039.34	37002.20	15313.38	9312.70	9811.26	2111.37	11619.03	11439.52	10404.59	10436.21	4722.80	4268.31	4299.28	9203.27	7400.09	2631.97	2649.43	1338.20	1963.50	1873.15	2981.76	2705.77	2059.43	1825.96	3273.74	1780.78	1271.64	1498.12	1855.77	1745.97	654.30	927.27	1112.23	1539.90	1491.47
441			5813.05	36989.92	108265.00	85917.15	41650.96	10505.07	8603.60	37130.44	36375.19	7757.80	15937.69	13220.91	23567.11	44962.76	16608.19	17440.32	28028.50	8057.93	7912.53	3735.16	7229.99	13418.24	3553.53	3156.30	5680.42	2917.45	2963.55	3682.38	6905.46	6731.14	4414.96	18583.37	22015.89	11026.69	4076.13	6059.62	1791.87	1353.89	1866.06	3043.96	1941.21	1920.88	2183.06	4798.52	2346.62	1210.81	1527.77
442			16961.15	49980.92	21054.28	12373.49	6601.92	12989.07	3443.18	7588.53	6068.80	4266.06	6291.21	9530.18	8332.75	6888.13	7675.14	7094.37	9768.11	6516.67	2319.30	2391.69	1813.88	4214.48	2816.50	2322.81	7404.70	3338.61	4476.52	2094.40	1112.57	2171.11	823.27	1151.43	896.15	234.59	478.38	663.42	1215.10	2295.42	2026.38	1535.43	807.28	947.31	1283.51	1327.46	1691.39	864.60	535.00
443			23817.60	438454.56	10269.54	2969.01	1790.95	2662.05	3847.90	3282.28	4419.23	5920.49	2562.58	2831.06	1783.73	2575.46	3197.40	5383.32	4571.71	569.48	1985.68	794.50	620.68	931.37	2193.14	439.40	905.87	1950.86	1592.46	1863.50	1075.76	1963.25	1822.16	1346.63	340.52	473.60	516.07	574.41	357.46	762.39	882.95	696.52	435.59	446.72	721.96	545.36	449.64	534.90	428.55
444			4157.66	23593.05	17965.08	22152.55	37234.65	22871.57	17574.27	9628.35	25672.33	19408.67	27673.86	11623.18	11437.90	8165.04	9527.89	21894.60	15219.44	2374.58	10309.78	15357.12	11670.05	6092.20	5935.53	7046.34	9988.35	7717.45	5466.69	9736.45	9134.06	11576.66	8847.28	5768.04	4372.07	4523.02	3450.80	1850.22	3562.94	1987.16	1924.54	3505.70	2279.40	1530.45	1638.07	1352.32	1590.91	1213.78	1035.90
445			21544.01	223193.62	36769.33	9975.71	9007.08	21011.49	28023.34	30578.10	24407.71	18951.29	8633.60	6882.99	17523.05	7602.24	5134.49	6845.37	15867.82	9010.30	6268.37	6323.60	5138.58	6269.75	12322.06	5397.75	8688.76	3054.07	1709.32	5468.32	10592.98	2640.88	2526.04	2145.78	2278.47	2901.55	3453.60	4104.94	6640.48	5632.21	1593.71	1623.47	916.15	1363.15	1589.75	1594.35	520.05	1026.67	1052.85
446			8991.46	89659.66	26375.98	22159.04	7672.76	11561.04	20881.91	13620.58	11394.78	14339.00	14047.21	9550.83	8083.55	4454.11	4844.64	1712.07	4806.83	2498.01	8105.37	4266.60	2461.81	4801.36	4070.60	1361.35	1165.03	1350.57	2620.88	2693.61	2327.88	2087.39	2456.51	3022.19	1720.57	1343.84	1034.16	1291.57	1917.41	2144.98	2544.49	1767.60	1097.99	959.07	1145.48	648.29	1202.94	1310.41	674.48
447			55439.30	57042.75	40766.75	41131.50	49136.88	67784.43	26688.92	24055.99	11221.56	26802.15	39161.33	42896.71	31222.31	26316.11	30542.06	9379.83	7639.95	8993.38	7173.31	3908.85	9376.27	14533.70	7197.38	10773.88	8442.30	7650.05	11507.83	14873.37	8178.03	4638.16	6153.90	6007.33	2363.01	5636.35	6247.26	1517.61	2276.44	4090.15	3846.54	4381.62	4343.52	971.33	417.53	2488.68	2337.72	2674.45	1218.17
448			16283.18	85674.62	26691.41	24503.04	26931.40	14221.95	20472.98	9807.27	17231.01	23758.45	23217.83	26263.38	14624.49	13302.08	11031.49	4416.94	16176.27	27234.87	11258.13	12760.62	4644.30	4350.44	17925.84	12613.89	6625.47	3527.31	5485.61	10981.76	11017.53	13449.11	27368.32	8164.77	2487.48	3045.94	1461.85	3003.37	4432.47	2557.38	2465.24	6169.21	4297.55	2073.98	1208.80	3431.93	5398.71	3468.19	4715.23
449			9231.11	107496.09	54464.68	28100.60	17208.68	17659.90	14248.46	17819.99	27965.50	17634.71	25761.20	16417.58	11922.21	9339.04	8581.61	7349.83	10707.63	7136.15	3689.45	6802.94	8141.38	10490.69	4333.47	4025.25	6439.74	9701.56	9366.24	10524.66	8937.13	5897.59	3818.02	1399.04	3617.50	4504.19	5507.58	4330.76	2248.45	812.31	1679.37	1868.30	2061.39	2385.95	3126.15	2876.68	3387.97	1925.21	791.26
450			5124.76	14455.61	4365.30	927.82	1374.70	1498.47	979.77	1205.01	1510.22	3368.27	2907.44	1664.72	2236.80	3267.41	1382.38	1465.34	1186.99	1575.94	1400.19	1889.81	2056.25	2256.57	2273.77	1965.91	582.23	599.41	500.37	852.88	704.20	667.70	684.98	842.70	686.60	585.56	399.93	287.94	267.46	354.48	285.66	283.76	423.32	341.44	119.44	463.96	527.18	262.81	213.93
451			9067.68	78890.86	10508.23	21215.29	17799.99	19813.69	14123.89	18292.44	17065.84	16148.54	5596.92	14272.01	14829.91	16222.87	6749.41	8685.17	25328.63	21773.39	10853.89	9471.02	27869.92	12773.67	3304.72	17814.71	32512.46	15942.45	5465.49	4585.45	4282.54	8398.61	7970.27	3414.03	5020.18	3607.11	3775.28	4008.93	5835.35	7211.40	3057.81	5881.42	5456.75	953.16	1637.45	5706.51	7934.58	3838.60	2302.29
452			4693.56	67409.96	21539.01	16036.66	17647.85	14895.45	21063.33	6067.43	5303.62	9449.52	13444.85	13104.99	23036.17	15290.48	9730.52	8997.14	14009.12	14305.77	8878.77	12041.53	7495.42	7640.60	7387.65	3777.01	4445.60	6570.03	4236.09	3277.14	6031.04	5592.38	1489.51	1610.68	2953.68	2270.99	3049.61	6246.38	2194.13	2803.78	3271.54	2974.05	3713.66	3654.14	1727.37	1242.80	1784.77	2005.61	1202.60
453			2211.88	47768.49	6468.84	9916.43	4974.44	4544.01	10958.04	10996.66	7094.60	8306.73	5495.19	4465.79	2740.29	8332.11	5219.96	1807.41	2052.58	3797.46	3826.28	2032.46	6029.28	6346.18	9458.14	6093.62	4673.26	2134.77	2801.35	3406.69	5071.19	4093.93	3747.92	1520.74	2547.69	2338.45	4317.97	4067.32	3578.31	2722.01	1239.27	1536.05	1210.17	1153.93	346.69	499.54	2292.58	2109.19	636.70
454			10469.48	134331.20	19866.00	34624.33	20654.42	6972.97	23262.40	3469.96	23131.68	18418.53	5840.03	6279.18	7493.34	4362.32	2969.17	4168.27	3985.66	4634.12	2762.39	2849.02	4587.11	10595.36	6958.73	7535.04	10445.42	3534.87	1147.07	2436.41	3245.65	1362.71	1692.40	2714.10	1526.63	4672.01	4459.91	1963.80	2779.77	1851.27	1082.36	1323.98	855.13	427.10	1008.63	819.20	297.46	506.59	319.81
455			6854.55	45637.67	41002.08	22600.05	33510.67	35763.07	9553.28	7023.86	16074.22	11767.39	14328.97	16744.08	8956.95	7758.27	9738.17	9348.70	6401.96	12995.25	9334.24	7743.03	4393.95	1047.07	2781.73	3106.27	3008.51	5431.50	3029.30	3906.81	3652.74	1466.18	2296.60	1667.39	3339.04	4645.19	4194.57	4772.44	8201.30	2729.56	3340.61	3396.78	2675.71	1876.73	1677.40	2337.57	3621.62	2533.15	586.04
456			14603.15	46325.94	21331.29	12030.05	22779.81	15475.71	13309.36	19261.07	19413.30	15636.77	19588.06	18063.88	11393.94	6162.52	8882.92	11944.17	5546.30	9699.55	12714.40	9978.29	5250.09	9368.70	19653.68	8447.08	6056.20	4062.52	2745.44	3328.03	5859.21	6062.33	3931.32	8683.87	7398.06	4883.75	3287.42	4829.39	3876.78	3850.55	1962.28	1873.01	2739.10	4363.26	3377.54	1576.26	1220.09	2237.77	2928.98
457			23556.14	147947.35	3089.60	3918.87	3919.06	7900.53	6072.28	2621.00	8459.84	24169.18	15856.65	5954.12	2104.18	5277.15	6681.96	9789.08	23443.84	11755.54	5265.42	6033.06	6999.29	3550.55	2297.09	6333.51	5076.30	2645.45	938.38	1602.48	5251.51	2192.69	2135.12	1742.02	607.41	1327.49	804.88	1873.71	689.17	802.82	588.07	1545.24	464.09	2157.88	2133.65	824.62	1035.77	1489.90	435.95
458			12142.23	27673.38	12585.68	11315.83	12676.90	6741.16	8260.21	7378.38	4558.72	7085.49	4291.83	2532.58	2077.31	4958.89	6380.03	4713.88	4442.21	12297.94	5262.33	4580.88	7057.01	4820.48	2007.91	2318.07	1912.49	3348.26	3163.08	1311.36	3080.12	4776.74	3773.46	2434.38	3406.51	3252.57	2583.91	2075.37	347.56	1195.95	720.12	246.46	374.49	822.85	1071.95	956.89	912.43	686.87	668.68
459			5614.65	22863.94	7873.95	8301.13	5002.68	3121.03	2907.78	2624.05	1640.32	2067.19	3248.24	7932.17	6113.00	1577.56	1077.62	3746.05	6166.73	7665.76	2972.05	2622.32	1870.10	1352.55	1418.35	1580.30	1722.96	1717.21	2649.93	2843.34	2615.77	1255.27	1409.42	812.06	932.71	1283.20	1236.09	1175.53	1312.05	1088.02	1615.56	1377.28	941.91	402.29	528.91	709.59	613.16	421.18	514.41
460			193434.26	519599.21	533693.43	443495.15	391948.43	94878.94	26419.40	20342.50	18300.32	21004.43	27081.72	42072.94	40290.02	18494.09	9792.27	7241.21	12726.90	22997.26	18390.93	48097.39	86335.35	38756.90	12388.73	9542.81	8247.28	10732.13	8311.08	5834.36	3920.27	4500.99	11627.38	13097.27	8817.43	8289.33	3586.35	2700.10	4209.59	4654.16	4547.80	3853.28	3979.26	4663.80	1611.53	2675.48	4043.86	2385.35	3794.33
461			193853.59	3684807.50	62509.75	4313.03	5619.02	6179.62	6161.23	5037.16	3355.36	3859.96	2417.84	2435.97	2890.59	1945.39	4289.22	3069.94	7083.46	4753.36	4660.90	1978.53	5426.32	1425.40	3698.74	2384.28	836.51	2083.55	2192.91	641.81	2121.15	3485.02	2707.46	1625.99	2722.03	2943.71	854.29	1065.08	1309.81	1967.03	1439.92	480.03	582.95	827.13	607.14	1115.23	1298.77	644.20	609.85
462			16437.02	85875.24	6785.24	6291.45	3850.74	2748.63	1519.24	5035.08	3385.32	950.87	2667.35	2350.97	3089.91	3919.88	3178.71	2439.25	4314.20	6010.57	2487.35	2501.02	3092.13	2100.45	1926.01	758.14	996.49	1129.23	409.25	1203.00	2325.95	1587.92	1695.35	1646.45	696.42	819.21	1584.33	1037.61	1410.05	831.57	646.99	581.36	1418.57	1221.39	1295.79	985.33	502.42	234.98	522.84
463			4971.85	257673.90	24223.29	19016.75	21480.70	28294.91	11591.65	15437.04	21601.96	20343.94	16697.73	14164.50	22684.08	38293.90	44741.46	13187.66	2927.99	3957.62	10204.39	5454.58	6786.24	9995.75	8256.18	7386.19	9046.47	5663.81	3415.18	7966.34	3962.79	3431.99	4040.56	2308.38	3284.68	3126.17	3387.22	2847.36	4817.98	4022.67	2886.98	2870.66	1549.10	967.40	971.66	2202.87	2145.18	1342.59	1238.10
464			3449.09	76194.74	84981.04	33170.47	19035.71	21602.34	15738.02	37404.40	39022.71	36419.83	25940.61	24865.65	28013.77	19946.77	23761.92	18399.95	9849.32	7369.13	21674.02	43492.14	22799.43	6651.06	16243.06	35115.11	39470.66	9939.53	3311.22	2052.19	4007.96	3677.46	8121.08	9085.77	3591.55	6057.38	2691.53	3021.64	1914.51	682.85	2650.28	2035.90	547.67	1073.99	2501.86	5050.25	5275.27	2267.54	1484.42
465			18766.07	108676.19	31537.55	29610.12	69240.87	71450.15	156121.96	107400.74	20126.24	12367.57	13242.34	27689.05	14756.40	27569.16	17725.35	16185.29	8452.66	22939.41	20051.50	12599.93	22286.26	17783.68	35367.12	34496.98	21037.70	4315.28	8868.83	6911.41	17048.49	19745.94	10022.50	6024.50	5613.56	5312.95	14512.29	17479.26	10919.52	9243.91	11298.82	8700.54	5711.04	3318.20	1814.73	3973.73	10228.48	6131.25	2014.57
466			5833.60	70910.96	26378.16	29978.04	21164.29	22126.56	26037.61	23874.37	10186.50	8088.97	12417.86	4652.28	10135.56	17526.63	8022.70	12465.28	7017.59	11310.65	31472.24	24560.02	19630.42	10065.77	9964.31	7647.83	12439.45	15063.10	4459.58	3224.69	3754.65	3281.87	2669.39	1796.45	3814.25	11044.27	4105.35	6755.75	2861.88	4747.36	3085.90	2723.21	2802.68	2654.72	5100.00	3887.75	3276.22	2100.27	1390.65
467			10507.91	100917.32	18628.93	33866.24	14231.03	5090.55	3464.09	4523.36	11949.81	6082.98	8211.32	19699.15	10525.71	4731.77	9289.77	4796.78	10009.69	2248.04	6951.77	8075.59	8054.47	5154.99	2131.55	3691.44	7848.31	6482.27	5351.50	1521.89	2426.05	7429.92	7040.16	1724.61	2804.01	2908.96	2451.55	4205.41	4811.91	1864.41	2340.70	1040.91	2429.19	1695.32	1641.06	2475.39	2259.41	1055.72	921.12
468			17043.95	126572.24	53169.53	32201.70	9615.73	10969.76	8421.16	11202.35	6059.64	8256.75	9013.38	8984.94	9424.90	4097.10	12060.62	6023.54	14923.34	7770.09	13972.14	8646.20	5239.48	9580.56	7565.49	5868.36	1675.52	2994.20	2538.63	5060.73	1244.39	4807.08	2790.40	3056.80	3312.91	4539.19	3060.24	2468.18	1940.75	1131.94	1093.33	945.26	1072.09	1676.97	1017.31	1009.12	362.65	798.68	532.55
469			13688.96	165011.51	47112.24	47247.63	82851.35	96128.87	69356.17	120042.81	109565.97	48314.11	31617.83	34411.70	38465.74	34765.53	47720.86	46304.60	37000.94	8942.90	13393.61	35232.96	25068.07	35441.82	23444.63	9726.88	7558.77	10306.87	23429.41	7317.81	5967.66	13091.78	20300.28	9108.13	6725.56	4894.79	2825.73	4762.76	9466.93	5665.01	4764.18	3135.15	6225.21	5165.99	4411.02	4435.88	3926.36	3571.13	3760.61
470			9811.53	74962.24	2514.99	4269.53	2550.13	3629.44	2504.26	4155.44	5658.83	3330.85	3439.43	3078.01	2619.34	2126.23	1879.64	2858.98	2426.67	2683.80	3929.56	1999.25	1784.62	1396.14	1219.11	2258.97	1930.27	1473.81	1158.61	1399.77	1573.77	990.19	497.04	864.22	811.35	543.38	523.14	290.57	307.34	381.87	435.93	506.52	779.83	457.87	210.58	430.04	423.10	422.49	547.96
471			14822.08	138711.48	24636.15	9936.30	16956.34	12990.45	16123.87	14176.65	26009.88	9814.48	9051.71	10947.28	5389.59	10309.26	12608.81	11454.14	6447.37	18661.93	17575.26	9113.45	9132.31	4519.96	6043.97	4173.28	4764.89	5306.74	5179.18	8089.84	4749.05	5096.92	593.59	3356.14	2608.16	3945.70	1670.64	2416.65	3307.01	4179.52	2048.03	745.68	512.00	1777.76	2042.07	1851.25	855.29	499.68	435.95
472			21607.16	237829.93	11069.25	8047.94	9887.70	8811.94	6944.76	10922.67	15156.46	13037.28	9388.70	2646.98	3780.83	3049.68	3151.76	5096.13	7792.97	5921.19	4111.81	3152.69	4143.39	3648.14	2271.51	2853.55	1762.68	985.11	1241.45	1974.07	1672.02	1519.98	1231.37	1902.92	1378.54	1332.16	887.98	1873.72	867.27	1022.60	1582.12	559.74	818.61	1861.58	1883.56	765.94	660.23	862.57	879.34
473			6626.40	25493.36	4691.78	6162.93	4698.75	2419.31	2615.35	5089.05	6018.67	8558.89	3253.79	1293.70	800.03	1405.92	2474.58	3912.14	2301.32	6973.32	9589.33	10341.24	5127.23	2031.67	2249.27	1794.77	2169.83	1944.75	780.10	3499.89	4594.13	1485.05	905.99	837.65	595.56	1268.25	1164.81	438.25	770.01	676.55	815.72	632.84	815.11	692.63	724.17	575.25	169.12	225.91	196.07
474			13031.56	49027.21	16598.90	34185.57	29345.09	13281.36	4575.96	5456.39	12849.11	11261.66	8473.63	10293.71	6568.70	6723.18	4755.31	5509.59	2634.43	1808.35	3560.74	4061.21	4593.84	4474.21	4102.93	3556.60	2836.11	2550.61	3907.73	3118.42	3227.18	2793.53	4491.31	4178.46	3136.88	894.20	2006.01	2404.47	1537.39	1888.01	1849.11	2034.38	1619.69	916.62	1238.27	1127.82	541.31	408.60	901.79
475			10406.30	70917.17	13720.95	12225.92	9768.24	6625.33	2635.87	2585.85	4747.27	3374.80	3615.33	3744.51	11772.71	10424.97	2264.43	3850.07	3396.43	3266.16	4342.86	2534.30	3242.98	6046.49	4142.11	2085.91	3383.46	1447.21	2085.42	1709.70	2127.55	2669.22	694.04	1152.89	1837.78	1840.98	2111.96	1282.75	1388.05	1239.88	546.21	434.10	302.46	463.30	499.33	716.57	891.41	860.02	726.18
476			10258.15	40251.28	15040.57	21144.75	17578.86	12027.24	9603.68	16870.43	13530.66	10407.45	11880.83	5812.96	5785.30	9899.74	9127.17	4499.41	1810.46	6015.18	21645.89	10957.65	3432.16	1997.70	12511.19	6331.47	4361.50	2899.38	3429.69	10290.97	5305.37	2541.49	5647.96	2302.87	3136.50	3450.70	2464.23	1541.45	4364.68	4670.59	3469.86	1647.23	1483.83	808.57	3662.97	1090.07	861.76	737.71	1230.96
477			5482.48	64610.18	15641.82	28062.49	15871.35	20855.33	23214.43	11335.59	10989.74	20322.74	11589.83	6680.80	21189.75	27341.70	17242.58	20137.18	14429.35	11315.95	9978.01	12848.21	17741.59	10786.66	7814.19	16203.36	9665.99	11147.50	8515.75	8552.70	6906.98	6248.57	3418.05	6076.39	8719.26	8668.58	6184.26	3462.23	2480.79	5273.07	4809.39	4056.44	2266.69	1340.26	1178.97	1604.62	1459.84	1733.59	1599.71
478			6469.38	58271.77	6911.42	12842.61	17837.04	5129.45	4699.00	3820.92	2233.50	1572.78	1129.61	3575.62	5609.01	6392.27	2124.55	3076.46	3622.36	2921.53	2662.34	5265.47	3882.12	3330.54	1982.17	1261.52	1864.83	797.41	1459.11	945.34	685.20	687.21	1255.26	1170.90	1208.64	1822.40	3148.88	845.60	681.73	364.44	341.56	479.48	580.91	619.43	330.12	381.93	303.59	430.41	361.29
479			6207.20	30337.86	61411.34	46076.85	40961.91	64728.38	22426.55	23677.30	14591.46	17123.07	19815.21	11588.25	11906.89	14299.03	16307.60	6294.21	9004.19	5587.84	10050.90	12996.62	9892.26	5439.45	11108.93	14225.48	6980.68	6516.21	7325.22	7171.81	4723.53	3293.75	5894.10	8153.67	5880.43	5718.39	6230.98	2105.34	2845.75	2771.77	3067.65	3539.49	1895.44	1118.04	1733.19	2206.71	1645.26	1753.57	1557.17
480			4423.70	52281.97	6317.67	13366.42	16598.32	6357.18	10173.15	5207.87	10000.79	3655.64	4027.47	6226.26	9415.38	7243.45	8682.16	7148.63	12367.25	6741.84	4944.58	4700.16	1655.36	2752.57	2679.59	2786.37	3863.33	2453.92	2555.77	3478.52	1301.65	4277.63	3503.66	1878.49	1220.55	1782.30	1688.99	842.32	3325.36	2834.67	906.26	1645.84	1456.67	2126.59	915.35	1234.07	1242.13	740.78	1248.98
481			6752.54	59014.87	46880.01	18197.73	20206.08	15870.08	6405.57	12389.68	5926.37	8862.47	22107.85	18922.77	11374.90	10489.95	15047.19	15714.83	7200.45	5664.81	8277.76	13250.13	11519.02	5869.29	4408.08	5609.81	5067.77	4080.05	5321.04	2767.48	4470.46	6684.50	4959.06	3644.60	3598.98	5245.81	7942.84	6201.11	3657.08	2674.84	2117.86	1887.95	1988.66	3813.50	3084.50	447.46	855.20	445.16	309.41
482			2337.88	40523.12	5249.92	2698.50	2107.15	4563.17	2749.36	4606.24	3468.30	3391.31	2838.32	6746.04	8210.47	6867.91	3384.40	2165.46	1188.45	1353.09	1489.11	2543.98	1195.78	2037.92	1638.18	2800.11	2843.77	2804.65	3911.04	3123.14	1372.29	946.45	658.24	1120.09	1888.20	1389.98	1013.79	591.61	699.45	1074.75	797.32	681.83	363.68	324.91	267.57	250.46	262.59	416.55	358.62
483			6925.24	21799.91	6534.91	5945.13	5227.87	7107.29	5387.80	4500.09	8007.89	5935.65	2001.90	3186.29	8136.92	12133.79	4235.53	1834.71	5414.44	8453.77	3838.67	853.81	1711.09	1250.57	2403.94	3484.01	3596.60	2600.59	833.11	744.84	764.25	1283.40	2947.40	617.74	405.77	932.65	2290.95	1196.40	863.52	549.96	613.88	611.32	332.25	216.70	511.11	757.19	332.46	339.02	353.53
484			4526.30	84732.53	14113.73	8586.90	14901.80	10039.93	11837.59	27206.93	7656.52	20450.80	18396.74	12529.78	16522.00	31082.29	49250.05	21438.10	5343.09	6409.66	3848.77	2309.75	7448.74	7858.64	5611.97	8464.94	6823.71	3157.09	3568.07	2577.99	4653.15	3816.44	2571.20	2388.42	4577.77	4416.80	3639.37	3413.67	1988.64	1292.36	1244.66	1173.37	1558.09	2634.48	3022.40	1103.78	825.79	947.04	1063.78
485			4851.99	52010.37	12667.57	9115.10	5075.86	10074.29	6168.28	2208.46	4780.25	7460.88	6984.92	8858.69	8388.38	6191.21	7895.87	10667.54	4627.13	2122.13	1788.43	1579.80	2809.85	2806.08	4122.49	4270.01	4481.14	2710.33	3775.44	2818.17	1700.14	1010.87	813.00	1419.24	1371.77	1266.44	1852.42	1029.41	655.17	1132.69	1012.63	509.06	802.53	1068.50	374.18	445.83	370.90	168.63	413.29
486			16894.87	65882.76	9410.49	4326.97	2136.91	4067.62	3616.57	6198.18	4976.62	4815.30	3940.71	5280.73	3098.12	4855.77	2120.23	2661.49	3370.29	3024.62	1999.18	2029.99	2719.54	3183.48	2165.12	1805.08	1675.15	1292.49	1043.56	2187.40	1327.84	1426.88	1447.39	2086.50	1859.40	1500.47	1368.26	795.11	958.56	2279.53	1175.48	849.41	1392.71	722.78	754.22	487.13	652.86	683.03	358.64
487			8240.11	31865.46	10956.27	15378.19	16338.56	22833.37	16886.66	3532.65	6762.78	7231.22	4515.92	5706.65	10000.99	3935.14	3255.12	11176.04	10926.83	4430.79	5440.15	6584.81	3838.24	4827.08	7136.32	1496.38	4471.62	5657.41	5974.69	4762.32	4502.54	2795.92	2240.41	3056.91	1818.32	2849.32	1973.64	1373.19	1385.69	1604.72	1124.23	1875.39	828.55	1873.96	761.36	1191.23	1245.19	849.83	748.34
488			13804.41	28450.10	6638.53	10057.41	23331.95	18584.27	10891.11	8066.30	9553.95	13414.46	15623.21	9415.86	10164.99	8658.14	8613.15	7191.39	8852.19	12996.11	10951.64	8752.18	10584.05	12472.77	8628.16	5379.29	8807.65	7398.81	6229.52	5051.80	3490.73	2497.84	4543.72	3320.94	5375.56	4618.39	3130.29	4681.25	2401.55	2201.02	2247.09	3353.35	2100.48	1659.10	993.44	1653.02	1338.56	1247.21	1977.97
489			6861.04	28779.82	19966.42	15368.19	5129.27	9030.90	14124.78	5856.11	5636.46	1426.23	3077.89	5391.30	8603.97	9281.10	6589.99	685.31	6938.62	4493.90	3701.39	9386.44	6542.31	3440.40	947.54	1876.18	1442.45	2554.43	2002.70	2295.07	3755.59	1600.18	685.67	1793.97	731.06	1393.36	991.57	1007.27	1045.37	1849.06	2090.20	2468.98	1247.60	587.14	758.90	562.44	684.65	395.34	265.31
490			11158.11	38250.21	4620.39	5790.92	6637.19	5121.31	2464.80	2207.68	2496.24	4048.87	2205.64	1258.82	845.67	2475.09	1293.14	1805.35	2979.13	2978.04	1891.04	1812.14	1459.47	763.56	810.84	1412.39	831.10	1113.06	862.35	592.03	762.23	689.20	399.71	631.28	1020.71	1140.78	1066.72	657.73	890.13	361.98	472.78	634.58	327.47	262.89	309.91	265.52	451.45	408.17	242.23
491			6525.86	78005.17	12568.74	7851.38	3485.91	9586.91	5528.27	4095.07	7164.61	14116.26	5718.23	1866.20	3277.31	3604.69	6005.14	2928.73	3105.78	5125.45	5085.55	3885.71	3228.82	2978.11	1560.70	3020.74	3445.66	1128.37	1836.38	3990.48	3263.50	1206.66	974.88	951.89	735.96	702.32	785.81	852.12	488.86	932.87	1393.10	1065.48	296.34	657.31	802.04	326.55	309.29	311.24	331.78
492			5806.12	70585.76	8721.29	3883.65	2867.81	5889.58	8082.48	6338.50	3503.40	2582.58	5237.25	7143.62	3256.93	3313.36	5387.24	4524.14	5323.99	3667.59	3945.81	1920.26	2557.66	2553.80	1641.63	1768.94	1039.89	1094.27	1383.51	1751.50	3077.32	3826.60	1773.25	2144.08	1383.38	623.93	893.59	1496.54	976.16	616.72	697.33	694.70	1123.37	834.01	1409.35	1180.87	766.76	972.47	854.68
493			29041.10	73387.21	35062.64	45650.20	30372.99	112973.74	33244.40	9761.22	9902.91	17955.72	14700.66	5841.01	11691.12	10662.35	6951.09	5321.19	11193.98	11855.73	10061.52	3571.79	11872.19	10953.61	4956.77	8659.68	3540.10	4059.42	4181.71	4017.30	4777.55	7596.91	3211.74	1690.95	2056.02	1705.06	2107.08	2542.89	4599.93	1017.24	1539.35	1893.80	2012.82	1067.58	3036.74	1000.67	399.63	474.64	540.71
494			23996.87	111516.09	75576.75	65953.25	53749.78	19289.75	34710.65	15114.34	14031.23	43575.65	23637.42	64539.51	44630.50	15732.78	10844.93	22570.14	39413.69	20551.70	13835.79	13563.56	10576.44	5798.04	11854.28	8656.26	12252.33	6351.99	7116.70	10076.12	15393.49	8025.84	8048.08	5578.25	6248.15	2574.59	3030.95	5269.18	4881.15	2015.96	2322.37	3400.52	4192.22	5614.48	2951.58	4416.52	3617.38	1665.93	886.84
495			10663.45	17410.23	3110.14	2940.11	1672.18	1794.53	3330.36	4147.63	2721.34	2242.92	2528.18	3246.12	1163.05	1101.48	2331.53	4417.68	3183.18	2939.43	2840.38	1102.96	1155.11	1868.88	2160.02	2060.66	1776.18	1625.49	2029.78	2545.99	2916.78	2100.75	2243.93	1911.42	1441.23	1028.08	428.11	549.31	551.12	707.14	625.67	774.68	484.96	628.69	545.27	1019.08	849.51	643.19	436.57
496			16978.25	37420.90	18592.52	13532.26	24300.91	21710.28	33432.78	10773.93	6871.11	8112.51	11753.66	10134.05	20153.99	8646.80	10696.44	13003.42	5735.68	6317.02	4701.96	7308.78	4420.47	6151.10	9076.56	7268.63	9597.29	5382.90	3339.34	4899.85	3780.25	3328.79	4015.00	5760.86	3338.17	2226.67	1432.04	2854.69	4428.43	5117.10	3824.09	1528.52	1562.73	1578.95	1070.82	1051.29	1699.93	762.08	832.76
497			3532.34	39334.75	16294.56	9846.01	7351.89	5819.11	8100.37	7801.77	14559.12	16565.83	9832.15	6268.36	4461.59	7863.21	1865.56	2005.93	3483.50	9719.35	3790.43	1402.70	7096.24	3694.02	4323.03	3807.51	4764.73	2161.50	3340.30	6340.78	6191.41	1666.19	3467.49	2053.56	1959.59	2330.81	1582.47	2368.59	1148.95	761.24	1756.91	608.06	520.67	1474.60	1709.56	1167.93	550.77	892.14	372.96
498			11130.49	36129.00	8475.19	11056.36	10280.13	8628.45	10232.79	8519.99	3406.89	9691.76	10583.48	6414.43	6640.73	2632.31	4921.18	1564.56	2992.29	4817.34	5113.66	6811.36	10627.42	4020.02	4635.76	3418.98	2775.73	2679.38	1190.49	713.26	1884.91	1130.07	2339.97	2723.00	1883.26	536.29	399.31	708.04	1049.00	440.16	620.51	555.77	398.51	473.28	430.05	212.16	519.38	969.49	668.61
499			12722.16	35169.67	12443.76	6367.22	16245.56	21388.67	22311.08	8900.38	4340.31	8678.50	4272.01	10606.17	13909.34	7563.26	8723.87	7583.99	4775.05	2195.11	3851.93	2392.41	4029.53	4668.87	2814.54	4415.44	2512.44	2984.92	4375.42	3618.17	3490.73	3862.57	3979.63	4204.31	2451.56	1569.43	2769.99	1722.00	1536.00	2484.93	1578.59	1247.28	1188.71	1715.61	2065.96	2021.45	1370.30	1390.74	1207.91
500			9998.08	55870.08	24661.00	23533.19	21465.91	21046.50	11137.08	8426.31	10580.01	6100.59	11776.35	12348.73	4858.27	6701.04	6176.03	8305.67	8878.88	5252.58	10698.70	10724.29	5792.05	8997.83	14640.05	16216.69	9417.91	3466.17	14573.55	11981.13	2213.23	3552.31	1690.06	3928.42	6315.86	4864.44	977.50	3339.76	4680.05	1705.87	2658.70	3001.49	5312.81	3402.77	1711.36	1718.97	1869.47	2492.40	1645.91
501			32657.36	102628.67	19050.84	20166.50	33760.74	48052.28	25357.17	28782.59	48969.99	27530.58	15710.14	15550.61	4506.48	13385.64	13237.58	8254.73	15110.15	30018.48	13682.08	7820.61	13144.79	12605.35	10630.99	10280.89	10579.86	8346.69	8769.83	5607.62	5335.77	7451.74	3631.63	12992.90	4479.28	3788.16	7380.76	7127.08	3458.48	2615.20	1774.51	1106.31	2650.63	3571.51	1770.37	1862.78	3076.53	1059.43	2306.41
502			17279.56	98928.92	19958.86	14968.86	24850.05	24744.42	21277.49	26228.87	21982.64	25857.03	13245.53	7575.51	11520.61	6868.45	8712.83	18658.59	7063.59	4936.61	7312.64	9786.16	6748.56	5745.90	2770.22	2235.61	4597.89	6530.66	4881.65	3378.98	3926.13	2841.29	5400.35	2598.62	2001.18	2714.08	3115.83	1741.45	2283.07	3506.34	1911.03	1335.05	1775.08	750.67	892.24	980.57	1095.47	696.41	935.82
503			34731.20	78003.17	31327.04	45447.60	54079.91	48459.16	41527.04	18258.28	20963.89	25161.46	35772.06	39862.02	38467.50	26823.43	17949.03	32152.82	39956.09	16714.37	21709.83	23739.22	10688.10	14115.89	15281.70	8532.17	9697.31	16093.03	10476.17	7012.91	6014.35	6883.39	6424.25	10028.53	8693.66	17558.25	9588.69	4398.55	2509.80	7619.15	9346.77	6090.39	6910.45	7777.84	4965.05	3858.62	3825.60	3260.42	3201.31
504			4918.23	21689.07	6294.76	4836.47	14500.02	6626.45	10284.39	9994.59	3249.16	5507.04	2871.60	2096.61	1616.12	3810.11	8190.02	2454.69	1545.91	2093.92	1542.22	1224.85	1296.88	2658.49	3049.87	3090.64	2290.46	1976.73	1259.77	612.47	845.75	1167.66	3219.38	3148.84	1188.41	933.67	896.62	760.44	304.35	561.68	212.47	767.53	1138.47	539.50	379.20	751.69	645.58	210.02	455.78
505			15912.43	87568.69	32637.66	9236.79	17628.64	18274.78	16222.38	28949.61	45850.33	37486.19	16596.15	9575.32	10362.20	6934.98	8785.88	13972.82	13766.66	14129.16	21040.24	10775.01	7647.04	10542.06	8260.14	8559.61	20995.85	11030.36	6366.51	7148.23	3565.59	2780.35	5946.29	7609.95	3057.02	8313.85	3632.64	2300.04	7107.09	11565.82	6608.40	2345.00	2881.14	2027.90	2516.42	2497.39	3009.73	1968.17	1947.26
506			5777.12	8560.82	1928.03	1971.10	2829.74	2456.61	2996.76	1673.86	1876.95	2252.88	1933.55	1427.24	718.59	1436.04	1489.49	1452.50	2077.02	2134.17	1529.55	1236.47	629.46	791.15	300.33	834.81	1008.05	1350.32	1358.97	1028.37	700.17	923.80	705.74	460.51	299.59	609.27	580.73	891.33	470.32	314.83	353.31	456.80	671.61	771.88	434.55	408.39	245.39	202.00	204.51
507			11426.62	23897.63	8234.99	3599.06	6405.47	5588.22	4178.95	8597.55	6043.84	5020.90	5406.87	3215.33	2048.08	2147.25	3215.35	3907.53	2068.20	2031.44	1954.14	3051.18	4982.35	3449.44	2307.56	1488.35	2185.45	3668.48	3033.34	1396.34	1558.59	1257.27	2393.74	1687.67	1212.43	373.86	543.02	645.21	980.83	1328.34	804.58	838.53	916.73	412.70	289.82	327.25	304.93	348.50	411.49
508			5966.48	24593.68	9766.67	2136.79	4414.43	5618.43	11119.55	5808.93	4211.99	5551.43	2478.58	1271.03	4248.64	3015.89	1327.02	2170.82	2405.14	1393.12	3821.83	1644.95	1567.14	1161.24	987.71	1597.40	1481.55	879.04	2553.54	871.37	1056.76	1252.11	550.41	715.88	861.60	784.07	596.87	558.23	337.88	233.72	168.77	302.17	468.79	263.26	131.40	386.88	225.69	234.16	151.21
509			14917.09	87287.26	54396.43	43796.91	18350.29	41249.54	49280.09	28451.79	24991.23	52553.00	44283.59	44727.21	38886.38	22834.69	31561.05	34873.82	13654.13	13335.76	24925.17	25027.03	11563.11	12243.71	19623.00	18178.67	11705.70	10402.67	5508.70	3107.52	7968.67	8893.68	13758.98	13693.03	14143.80	13916.77	8961.32	10433.18	14398.22	8861.97	3895.77	2757.41	2642.19	1915.41	2770.01	3868.52	5675.93	5462.82	2942.55
510			22704.62	57294.30	73102.66	45945.65	15111.33	19977.59	31681.27	19389.57	19529.11	17193.84	16226.53	20310.04	5595.15	6657.80	14858.25	20315.90	9712.99	5769.58	10790.32	14206.17	3298.58	8040.09	7296.26	11667.27	12023.75	8832.56	7004.87	5683.34	5540.19	4468.68	6159.17	5375.93	2577.25	2271.00	4341.52	2866.32	2004.62	1437.72	1974.62	2896.99	1903.66	566.09	1901.26	763.31	999.84	652.61	740.74
511			12795.20	27131.83	28907.42	14654.36	33118.91	26339.94	16300.87	25139.68	21646.33	9622.90	19043.62	11674.31	9160.52	7175.48	9372.66	11650.06	9231.51	5119.81	6850.55	11399.42	8589.86	5426.57	5226.52	8350.63	1721.78	3014.82	4494.44	4358.18	5920.70	7518.06	2338.80	1190.84	2175.32	3817.81	3811.87	3161.15	2392.38	1202.16	2355.36	2265.34	3386.34	4628.93	1563.34	1037.58	847.64	553.49	958.57
512			10464.20	82868.09	53377.30	33641.92	17844.35	31153.41	24383.00	13558.78	17345.14	15059.62	9901.54	6265.93	15693.61	11316.22	10827.06	3865.34	2969.93	5979.77	4882.83	11552.93	16598.00	10736.59	7773.33	3260.01	7067.74	3187.69	2298.94	2830.90	5877.31	9327.43	3083.17	6838.16	5983.99	4236.51	6380.55	9267.81	3389.08	2000.76	2767.58	7523.87	5651.96	1556.21	2993.00	3227.78	1474.59	493.34	715.60
513			10960.55	32056.96	18977.85	28028.76	47202.89	37527.06	27483.08	25067.02	20981.90	33619.56	27513.50	23979.66	10888.45	23416.67	15794.48	14705.19	11351.70	15434.85	17964.72	11485.66	9169.34	12857.24	7663.53	8655.71	7900.35	4903.95	10242.85	11814.11	7806.32	8439.82	7483.70	3726.68	2066.27	1315.90	4294.05	3657.89	3163.43	3830.93	2016.29	1811.74	1623.20	1636.23	1579.94	1380.10	771.15	1870.72	2007.42
514			1644.65	12285.45	14467.85	10755.79	3847.32	15283.56	7761.03	5819.01	11713.62	7136.14	5546.16	6922.14	7167.64	8918.19	7437.53	5184.09	4600.11	4494.56	7673.47	7176.26	3940.83	4730.96	6176.14	4661.48	3259.33	4440.59	1658.31	3896.91	6837.94	3501.04	1673.08	2385.42	1672.10	4331.28	1519.81	883.15	1966.79	1521.54	1309.04	479.01	802.47	621.19	942.62	792.28	917.77	677.16	1307.55
515			3272.20	34285.78	12193.74	11873.66	11516.55	6886.86	11573.28	4779.95	4433.91	3561.17	5425.25	2904.13	6826.83	4465.99	2064.20	8103.53	10897.94	5026.48	4335.86	3136.46	4301.79	2953.90	2384.94	3951.02	3937.19	3014.68	1670.13	1456.02	948.70	1477.83	1762.85	844.93	1588.93	1288.82	1885.41	1432.71	1433.41	1174.94	744.24	1707.14	1697.20	584.00	631.59	263.15	353.18	96.08	442.64
516			2307.80	7621.37	1614.64	1692.66	1208.73	1352.09	1026.00	902.70	2408.76	3154.84	3051.72	4710.82	3368.59	3759.70	4385.03	2641.76	1245.92	847.86	953.37	1273.28	1311.93	1002.08	1039.64	1027.67	555.79	1021.14	523.99	1534.77	730.67	680.99	1317.22	847.23	296.64	428.36	743.23	551.36	365.69	434.61	243.51	669.82	831.09	442.37	813.71	682.57	679.74	527.41	277.43
517			12210.67	32410.87	13528.54	5894.59	7991.32	10061.11	10170.70	4602.84	9813.65	9902.17	8390.44	5424.42	4790.51	6990.27	8153.64	4968.82	7665.95	4024.09	2986.17	2616.66	2236.03	4509.02	5742.67	3828.00	4227.49	5375.58	4827.48	3103.01	1633.11	2155.27	802.74	1010.91	946.81	1170.16	1559.04	1692.79	694.95	677.07	1035.90	1204.67	1046.67	724.08	1004.49	897.09	611.96	475.52	205.86
518			15335.49	62532.63	10115.01	3299.78	2911.82	4369.81	6225.09	22834.85	12898.88	2536.60	8003.71	14015.53	7302.56	3132.26	4654.13	3653.93	3227.12	1645.59	3572.76	4602.05	2356.70	1025.68	2863.27	2883.71	6931.03	4428.63	5016.43	4660.95	2632.70	1904.05	971.11	304.70	189.16	564.85	1102.22	1814.68	1635.75	1729.46	1076.47	368.09	504.00	402.73	759.34	798.54	357.47	822.93	490.71
519			3297.58	8671.57	9440.98	5177.92	3241.20	2901.12	2870.10	2459.38	2718.02	1671.69	3486.36	4131.54	8972.48	6000.41	1663.91	956.64	1561.53	1869.17	942.21	818.43	1730.52	1499.89	1149.81	1844.07	894.30	820.37	655.43	1490.17	1714.12	2815.14	2552.09	1399.29	762.16	635.03	538.61	284.46	352.57	329.26	306.45	603.70	290.20	499.90	159.76	181.96	295.95	154.33	165.60
520			7707.48	18254.19	7642.42	3471.42	2059.42	5172.28	4141.04	2539.59	4424.73	4464.92	2380.94	3704.34	2595.44	1496.82	2412.19	3483.49	2989.37	1893.56	1834.27	1976.73	2766.12	2745.35	2684.74	2587.24	779.97	1175.29	4494.66	3241.26	2037.36	1129.64	2170.83	3749.56	1658.54	157.31	791.24	1462.22	935.74	462.27	759.08	694.26	1280.18	1518.87	1212.64	1206.66	1008.58	698.45	338.38
521			5334.79	50948.96	29970.02	14629.13	8031.26	8657.93	15651.09	23187.94	14123.38	15831.66	19832.13	19835.30	7665.24	2699.14	2777.61	7402.84	4832.30	8262.58	4995.62	3226.83	5988.30	21303.09	10868.96	3296.52	6182.88	4441.88	4782.10	3903.78	3064.69	3790.14	3170.87	2829.53	1811.40	2985.77	4021.73	1543.73	1326.01	2349.27	1555.73	1233.73	357.92	1673.97	1649.83	1309.56	955.95	971.95	1188.15
522			5593.48	51980.50	51388.26	61567.83	25041.75	47990.17	18004.60	18685.87	3414.17	6585.15	10347.23	6543.03	12666.78	6981.75	3475.99	12189.50	16941.65	2113.55	8557.92	6808.20	2325.89	1988.53	4048.46	7799.41	7151.51	6405.07	1869.53	571.71	2034.97	742.59	3080.68	2418.11	3400.27	4028.05	1231.98	1878.94	1895.10	319.26	565.72	701.77	1561.30	1000.38	555.23	850.46	1478.33	522.70	291.88
523			11419.01	37012.58	5970.26	11353.57	9227.13	13895.02	12839.76	16113.60	19204.65	16486.69	6719.40	10536.66	13473.64	17878.32	14192.72	11503.51	19841.37	16267.64	5582.83	4516.21	8212.71	7803.80	799.45	2362.65	3460.46	4420.38	3206.78	5319.82	5356.90	4458.56	2647.88	1153.68	3733.99	7566.18	7343.09	3182.26	1334.70	870.98	684.82	1380.89	1202.87	706.68	921.95	1514.49	1034.13	315.41	664.63
524			5316.06	8279.47	4398.34	2011.92	1303.09	2620.68	1552.71	1295.04	2568.22	4748.36	4344.66	2152.54	2470.34	2987.24	2814.36	2757.99	1764.05	3325.79	3890.22	2915.30	2169.70	1647.56	1113.18	1766.71	2608.54	2041.69	1434.23	909.95	1195.81	896.78	268.67	835.88	1829.32	1416.11	765.83	674.78	810.82	472.26	303.65	375.08	673.41	629.49	359.79	216.45	652.44	575.36	465.43
525			9093.20	16632.74	10760.77	9200.44	17210.24	5491.49	10502.53	6462.53	6538.09	4849.05	1604.16	2883.18	1155.13	4661.12	2177.68	4002.76	4465.10	3917.16	1551.85	4079.78	5594.19	1410.90	2094.61	3072.92	7620.06	6195.97	2068.12	1845.79	1577.80	438.96	607.80	749.96	1297.31	1298.03	438.54	574.84	464.77	300.74	777.00	852.27	743.65	131.45	157.04	177.26	102.76	102.82	159.10
526			5110.91	16013.15	4141.16	2970.93	2374.11	2666.27	5376.26	3550.42	1073.58	2332.26	1334.11	1471.77	1096.89	1037.97	1134.95	1670.77	992.70	922.58	1142.01	866.51	1039.23	1063.59	813.58	617.26	561.76	366.59	569.17	423.90	645.10	705.40	743.39	564.26	557.44	469.99	488.76	351.66	87.33	140.33	290.61	274.81	476.27	371.15	414.57	278.22	329.56	193.84	263.74
527			8739.65	35924.54	13249.93	4328.95	3609.92	7338.90	3433.43	4279.80	5073.36	5339.92	6666.10	4215.10	3301.28	8393.00	10378.93	5783.89	10169.74	7953.39	9237.64	3165.63	6204.29	3844.26	2131.98	2602.80	1253.32	864.17	1079.80	1135.64	2146.12	1202.03	325.39	1127.20	1543.26	1748.95	1392.36	839.40	254.48	628.28	511.81	338.84	426.94	827.77	601.30	335.06	837.54	425.88	358.62
528			4336.08	91887.54	29575.88	16285.12	13622.06	16960.44	30711.33	30515.09	19081.46	11573.57	11514.37	7430.96	9111.68	15503.39	11144.14	19847.80	23666.61	19048.07	6417.42	5660.63	8034.03	9827.49	7564.92	8799.28	9841.98	10215.01	5312.36	2847.99	4206.14	5369.68	2535.17	5206.70	3700.46	3321.32	1374.72	1887.98	1291.83	2227.08	1666.74	3031.93	3194.43	1142.32	2042.07	1709.93	1930.23	2324.59	1209.28
529			5210.61	21384.95	16861.71	5837.10	10092.68	6240.82	11327.50	10303.42	5751.22	8210.38	5922.11	4093.97	3939.69	5094.13	9663.54	9164.08	5914.92	4997.10	2158.11	1919.60	2376.28	5546.44	6063.26	4185.57	4906.24	2476.79	2155.04	2563.00	2777.01	3048.18	3569.59	1868.85	1709.66	1226.15	1426.45	2099.84	2617.17	1265.03	468.76	723.57	1086.16	575.36	1148.94	726.36	808.19	480.52	514.74
530			10615.68	32017.17	18510.41	6700.20	5090.78	7177.02	6337.24	9023.15	11910.70	13333.65	4501.93	4583.48	9263.41	5954.56	5411.02	4804.37	6107.90	4804.98	1581.96	3309.31	3598.69	1459.88	2175.47	3425.89	3386.51	3497.76	4030.27	4094.26	2213.69	862.29	2530.96	4026.04	1647.62	2235.58	2540.00	1444.44	1855.88	1238.25	613.08	944.96	566.09	1279.49	951.01	545.23	819.28	328.15	328.69
531			9266.73	107293.20	32464.88	13131.64	25385.06	31522.81	33015.02	10115.75	4515.73	8391.67	17151.74	18815.58	2853.16	8658.32	11990.97	13736.44	10830.19	14142.56	25850.77	12354.41	7263.42	12269.61	18794.13	21224.83	14614.56	5611.09	3666.39	5221.18	11873.25	8060.68	4562.82	5557.84	8208.38	3970.88	4366.86	6701.69	8824.83	5265.80	4441.36	3365.78	1522.16	2018.44	1959.66	2453.16	1690.48	802.02	1124.31
532			27408.01	118891.57	139340.53	50471.86	44400.66	35385.66	30715.87	25520.68	41496.35	71172.96	46154.81	27795.84	29294.58	20150.52	62955.42	71722.32	38533.09	38752.32	33500.85	30390.00	19253.22	33413.03	27618.25	28345.90	24469.44	24282.83	15482.21	9422.15	11167.51	13822.65	9381.39	4710.71	10593.70	16636.00	8959.71	3279.66	5464.39	9038.91	2925.63	5996.57	6192.53	7119.15	7158.92	6366.03	2257.98	3496.27	5418.64
533			17228.41	40139.82	15211.94	21419.37	14759.45	6479.86	4533.56	6864.07	5330.74	9490.04	9628.72	13308.39	8843.49	6541.98	11214.75	7244.54	4841.46	4135.27	3425.87	4722.55	2763.07	5301.00	7348.29	3695.89	3022.63	3999.75	4215.50	2732.97	3744.76	2179.77	1856.57	1200.38	1956.95	1928.23	1800.07	1522.94	2686.63	2406.24	921.02	1110.13	860.94	967.72	531.76	763.01	689.27	996.58	942.79
534			8225.00	137015.76	15576.40	11265.27	13526.97	14497.72	30221.33	7664.42	7677.95	4128.75	9661.94	10131.75	13416.21	9892.05	3686.33	6076.31	10846.49	7037.52	5337.83	2977.84	3144.82	3404.70	3655.66	6013.08	3209.17	2219.01	2759.65	1857.53	1414.80	1223.39	2345.90	3326.85	7118.80	2052.57	1985.82	2039.23	1564.69	1635.59	749.95	693.65	796.73	685.18	642.76	820.49	187.02	1162.80	418.35
535			46333.35	107031.39	125721.03	31442.72	25990.30	31426.07	21242.43	14496.06	33973.69	31877.48	14581.63	29030.37	27471.70	30527.99	39241.51	13948.28	6366.63	11404.29	16175.71	9427.22	15097.38	21495.74	20993.59	25916.43	17540.08	6281.79	6158.74	22705.38	13708.85	8294.02	13368.82	7493.30	3189.44	4283.06	1349.26	4235.83	6279.90	2302.81	3433.93	5386.85	825.65	2273.65	2001.40	1201.08	1695.78	2940.65	4477.83
536			3781.01	26347.38	3804.91	5439.61	5600.07	2624.54	3656.04	1493.10	2707.00	2774.91	2065.63	3619.12	3782.83	1802.30	2743.38	4283.43	1425.71	577.11	544.35	799.52	855.30	1271.60	1258.44	705.54	665.80	1605.00	364.09	436.41	292.06	250.80	710.62	854.64	563.59	587.40	276.92	364.31	495.24	219.63	417.64	268.88	156.41	169.23	174.12	112.80	202.75	236.81	163.18
537			9349.89	17986.59	28254.83	19613.19	10378.99	20757.99	14511.37	13039.01	8394.29	5388.77	9142.99	7147.63	8704.85	8388.81	8487.43	14300.37	9898.87	6459.07	2328.03	3906.63	4272.38	6505.46	8740.58	4364.69	4443.16	4334.76	3417.75	4761.75	2372.04	959.13	3767.53	3113.69	1840.94	985.32	1598.70	3045.85	1857.70	1710.66	1239.05	1382.48	1315.06	674.36	462.81	658.66	727.04	330.14	402.23
538			10752.37	65001.94	12383.18	39142.21	11513.52	9369.91	9699.42	10226.49	9883.21	2464.72	6050.18	11222.46	7777.73	8636.79	8110.83	1887.54	4737.98	4510.78	2028.75	4170.49	4988.14	6354.68	5308.64	1693.78	1774.34	2892.62	3947.06	4037.62	6473.86	7427.63	2477.30	2345.17	2219.30	2341.44	2523.09	1489.26	1799.64	1897.97	1072.13	997.21	1262.74	1102.40	612.14	451.85	371.90	645.07	438.97
539			10983.59	26319.10	21375.04	18293.70	15132.54	10146.34	3868.20	4277.70	2085.16	1984.22	2453.37	3122.22	3052.20	2040.56	1122.62	963.67	1285.08	1745.12	1909.98	901.54	1345.47	665.50	1564.99	2428.08	1192.66	586.41	1971.53	1917.44	521.17	246.21	410.82	381.51	333.32	269.63	160.68	414.94	594.40	365.32	663.07	645.58	143.58	286.66	300.86	233.27	173.44	287.92	417.03
540			10390.21	18696.54	7158.01	7172.74	8281.62	5854.17	9940.33	6037.37	7809.15	9146.67	5844.12	1874.35	1745.68	3736.34	4894.67	4965.62	4611.76	3336.34	1929.60	3543.01	4222.19	2369.55	4983.52	2207.62	1583.49	1409.38	2147.39	2195.40	868.68	1964.76	1835.33	736.76	885.70	878.71	1117.61	528.54	893.77	709.86	470.10	498.35	514.98	640.34	691.68	406.20	215.41	339.61	403.62
541			5978.28	29681.60	23353.04	54782.82	48029.13	8918.77	6715.57	19415.43	10841.58	6742.97	7626.37	11636.78	9723.82	4032.43	3177.01	1605.20	1906.61	1601.49	1280.84	2774.00	2522.09	2202.36	4256.45	2203.77	3169.87	2288.22	560.95	1089.90	2363.95	1399.92	1177.66	1623.43	944.37	956.92	1099.73	576.87	800.35	832.21	410.71	854.37	990.75	665.66	308.49	229.23	371.44	386.36	231.18
542			1746.94	26816.78	17715.14	21925.38	34683.47	35449.75	20193.10	14711.93	7873.91	24325.70	25880.45	16389.34	13952.01	6202.33	7519.18	8887.19	11973.05	6851.74	6906.73	11296.45	3404.77	10319.85	8809.28	4785.86	6652.74	4385.61	5834.19	5546.25	6391.66	3178.62	4133.84	8694.57	3577.89	3070.10	2934.99	2077.25	876.28	1687.35	1142.46	1623.63	1823.33	808.20	658.11	891.11	1721.82	416.78	543.07
543			3271.20	7327.82	4008.26	3325.69	2134.62	2110.31	2395.29	2502.54	3437.18	3528.04	2553.51	3779.73	2103.47	928.59	984.27	1389.75	2440.22	1757.51	1287.93	607.68	1093.35	1800.07	2168.55	1541.50	1164.90	943.89	543.24	690.12	1239.72	852.70	972.19	2633.49	1851.30	885.20	852.64	933.93	500.85	596.05	446.49	507.93	306.44	486.07	762.38	415.07	687.27	389.79	342.99
544			11239.51	28693.93	19079.50	11295.03	8565.98	6257.62	6071.47	8375.82	7968.09	7188.71	4713.52	7572.70	3741.86	2663.99	4108.26	6584.73	2942.56	3599.60	4450.79	1556.46	4568.32	5789.92	4245.46	2259.35	1386.87	1184.57	2204.97	3742.74	2292.38	697.83	690.38	1891.54	1924.85	870.05	724.96	403.55	294.43	421.61	363.61	455.66	771.04	741.42	305.42	252.73	222.92	328.05	244.17
545			3839.83	5114.73	1601.67	2564.22	4234.46	3190.68	1384.87	2975.73	2747.21	4100.71	3647.11	2229.11	1538.84	2094.95	1143.66	890.11	885.24	615.85	622.52	1394.51	1035.52	715.95	996.80	910.06	753.56	367.66	183.44	260.68	293.78	261.20	241.54	62.88	307.48	247.42	162.16	191.22	204.07	230.62	257.07	235.46	268.64	221.16	258.91	256.26	182.05	121.53	60.50
546			48135.32	502914.25	108632.31	32391.58	27473.83	12892.81	16761.21	19049.39	10657.50	8858.51	5472.49	4326.11	3799.33	2237.69	1571.12	3245.85	1674.12	1609.20	2406.93	2352.24	1785.02	2877.26	1280.72	1744.17	2030.45	917.20	1186.09	1006.02	1349.85	863.48	558.92	760.66	498.17	365.44	464.20	744.76	341.91	182.70	298.86	448.96	258.21	132.33	362.18	340.76	86.43	34.61	102.36
547			19458.04	59929.62	24435.84	33715.17	14572.22	21900.91	35849.17	28801.02	48311.68	43878.94	16311.38	15084.94	5640.67	8433.83	13957.72	17297.51	6563.27	10721.17	9717.58	8429.38	13605.88	12750.84	8857.53	18112.02	9739.52	8222.14	20637.83	7428.25	12995.43	8619.54	4612.65	8056.50	7174.76	7517.57	4910.35	6729.06	6435.52	8867.23	2864.18	2370.04	1636.58	1740.44	1319.32	1960.31	1083.92	872.29	516.09
548			4466.92	23795.33	14328.14	17328.74	8034.44	16325.73	9912.95	10794.39	13174.18	20913.95	21279.63	6088.27	4897.59	6281.87	9351.06	5993.55	7006.31	19848.21	22901.59	9754.33	10569.45	13384.26	12261.83	6027.36	3930.89	2729.21	3863.85	4101.80	1889.59	1733.35	1302.42	3298.13	3957.44	1844.61	1214.60	1066.31	2303.40	1202.29	1410.24	2563.16	1285.03	1632.54	1937.17	1279.25	1208.25	922.30	850.37
549			4299.63	19932.22	26520.49	17701.82	26445.31	41533.10	16045.38	24393.92	5381.27	8706.90	7405.89	15744.66	3611.06	2120.18	2148.36	13075.79	14854.95	10320.68	5613.03	13868.69	13255.55	13915.73	3230.61	4831.40	2811.51	3088.92	3902.07	3979.46	2528.41	2121.24	2864.19	5207.06	1823.08	904.35	3617.51	6071.16	1794.72	2159.07	1247.15	1480.20	944.77	422.32	616.67	981.08	1286.90	428.98	499.72
550			8934.52	15312.46	5460.24	6601.95	5410.30	4590.54	3656.06	2854.29	2354.21	2565.19	2008.00	1012.63	2085.45	893.88	426.49	923.28	754.32	759.05	647.10	890.85	778.49	943.96	337.13	530.04	529.44	678.40	474.04	469.87	782.55	496.90	206.41	618.13	609.11	362.37	329.99	248.13	188.38	144.25	193.45	195.96	413.39	633.14	352.91	336.21	241.04	269.62	245.70
551			7532.62	11757.06	15876.09	21639.93	27702.79	20970.37	11222.76	5769.26	9871.96	5703.84	16446.78	8293.89	4077.82	3448.39	2702.91	5088.95	3587.14	2563.39	4192.05	4090.59	3318.34	2771.82	3127.16	1242.62	2435.56	1442.09	1657.60	1785.45	1874.61	2278.65	2094.04	835.91	1561.27	2312.47	763.41	1289.71	3225.20	2027.70	976.64	840.32	553.95	1281.72	779.29	899.76	249.31	750.67	505.69
552			8567.92	15303.25	9716.43	10204.60	5888.13	693.31	2309.20	1611.37	1405.65	999.94	972.36	2321.55	3306.98	2854.12	3066.58	3058.32	3187.87	2301.50	2733.33	4214.38	3445.39	1970.44	1833.72	922.88	273.81	1563.61	1816.38	1053.80	1323.25	770.27	346.63	1062.97	1954.15	1047.97	177.43	186.66	1002.94	960.78	548.91	320.00	156.92	285.72	332.45	429.41	451.83	223.91	585.86
553			36106.64	231039.60	159244.06	46035.08	62451.53	52733.48	59787.42	23997.71	25726.86	28621.70	15586.11	10971.19	39694.46	47340.42	23513.78	39497.32	15313.19	40581.35	27121.07	10081.22	12079.07	6285.88	7293.88	9736.12	8309.73	10578.65	30208.01	18484.72	12480.65	17082.65	10148.69	10290.62	4002.03	5835.42	3332.10	3251.99	2826.71	3255.75	3308.61	5226.85	5682.96	4906.48	2872.51	4402.28	2743.69	2525.43	2659.20
554			4687.85	8949.34	10622.29	8413.26	6751.77	10964.91	7479.43	3094.70	3962.20	6398.41	4496.80	4413.80	622.59	505.74	2418.54	5243.49	6448.35	2183.65	1821.21	1170.09	880.29	1102.30	471.41	2055.97	1077.00	903.88	1155.01	2891.89	1559.83	3251.88	3265.91	966.76	1211.75	982.00	794.94	305.84	349.62	395.46	262.04	152.18	290.67	143.12	162.96	276.03	293.02	307.23	327.97
555			10650.98	50783.82	13898.22	10709.41	16341.45	6535.43	7115.69	17902.43	23812.84	33836.42	16379.61	11255.56	9766.70	7670.31	4436.74	5941.59	7323.22	3533.45	2939.91	5853.40	3034.07	2141.90	9069.12	6426.98	2228.33	4853.91	1969.16	4410.45	2419.34	3330.36	3969.87	2025.83	1681.30	1229.33	1149.24	1538.50	1101.93	1073.14	1030.55	704.14	1544.81	1292.65	791.97	367.72	704.67	853.43	976.11
556			4673.25	26371.58	2545.04	8179.06	15692.75	7864.90	1895.95	4032.02	919.78	1542.62	967.79	2837.20	5772.73	3993.96	2001.33	1464.81	1895.30	1932.89	768.29	1388.54	405.90	446.46	1270.26	1042.11	791.32	527.74	1256.01	2603.75	1926.61	1157.08	427.33	698.65	263.97	730.76	689.10	154.71	772.63	697.22	234.98	754.64	1036.22	698.63	467.27	317.57	771.00	203.30	165.13
557			23745.19	259825.26	112477.42	88012.09	136458.68	104588.80	52310.60	47700.28	41294.08	81689.72	50325.26	32354.94	33916.53	26728.21	24813.83	16616.25	53974.75	80557.78	49510.10	20563.49	17290.14	24714.16	9116.46	20197.25	27666.00	11726.48	15843.24	22984.42	14285.99	14186.08	10911.04	5355.88	5161.47	4935.47	5413.04	3428.67	2861.00	4538.40	5155.87	6893.32	6212.15	6608.43	3218.88	3873.27	3919.64	3284.02	2593.14
558			19468.46	70874.64	15114.58	8192.66	27155.76	25972.87	15687.62	11598.44	13365.30	11800.64	18000.10	16340.40	9274.94	2069.26	5241.72	9294.29	6231.10	7577.61	9027.96	12649.08	10653.31	5157.35	5285.29	5292.10	8613.88	6900.73	4371.55	2658.64	4366.12	3157.44	4054.17	2564.70	1467.55	2555.17	2557.17	2263.50	2275.13	1976.90	814.15	533.63	991.59	661.28	793.90	433.86	599.73	555.96	522.73
559			13066.77	17023.68	5649.63	7578.97	5763.42	6845.79	2303.85	9548.48	5093.34	5922.55	5026.88	717.82	5712.08	12120.67	6160.85	2851.30	3968.28	3352.50	3164.04	1592.44	2749.07	2142.14	3319.06	1492.05	1562.09	1808.51	450.88	2072.99	2138.02	2558.31	2725.55	2128.74	1333.78	944.51	387.29	370.38	1113.12	1326.31	833.54	476.42	735.87	516.02	388.89	706.72	523.71	368.25	487.23
560			14613.96	341304.21	135997.07	72984.38	21855.98	9498.44	15610.03	12315.59	10086.56	9661.27	7874.18	11860.20	8634.26	8463.96	4786.46	6500.00	15065.54	11718.20	6867.48	6260.46	6821.87	8587.39	5250.20	2477.31	5885.38	5966.60	3021.88	4731.84	5142.05	3328.70	3693.96	3928.03	1591.66	3458.86	2176.21	3590.06	3111.97	1685.88	612.32	1475.46	1582.37	1481.36	1369.15	1243.67	845.01	533.03	455.73
561			6617.61	44279.36	16362.91	24600.39	7748.38	5347.67	8370.73	27095.95	6642.41	5417.88	10435.67	10440.94	6321.32	6608.05	6867.60	7283.79	9991.72	5311.52	6484.13	8508.53	3494.40	3085.63	5342.98	2870.47	2958.15	2477.45	2516.31	4358.95	5854.22	3961.73	1685.15	1217.66	851.18	1678.25	2347.36	3018.77	1465.33	1427.94	1278.66	1926.89	934.13	599.30	947.55	869.23	658.61	435.40	907.85
562			48408.57	70843.23	29467.75	41782.64	50647.62	47020.47	41013.19	12410.86	10181.38	39883.17	49618.30	29563.69	15131.31	33264.69	31752.59	18714.47	15965.25	15064.90	10446.13	10319.63	18704.73	18379.24	18919.85	16516.71	12832.46	9727.75	10858.98	22579.03	17465.67	17404.77	15620.12	14878.08	11791.74	9638.39	5072.63	6855.36	7544.15	6309.70	3344.73	3342.17	2855.71	2983.71	3144.24	4166.91	2803.81	1314.94	2241.67
563			5849.50	45789.93	16554.88	7856.07	2720.94	5764.97	4567.53	2724.99	8458.40	1776.80	3729.50	4021.05	640.54	3036.24	5995.16	3593.20	2468.73	1964.66	4172.32	4496.11	4232.23	3573.00	1309.91	1797.21	1313.84	1227.22	1626.67	595.07	1120.01	605.32	954.43	2098.93	1033.03	865.80	1815.39	2822.93	929.39	437.43	714.17	629.46	571.17	1141.64	377.36	286.03	731.43	1055.07	213.46
564			6763.24	7727.26	2167.26	7845.08	11650.92	2533.85	2106.04	8694.11	2663.11	3344.85	3720.17	7729.79	9341.25	5425.12	3489.09	2058.20	2025.12	2617.34	2269.99	4261.61	4954.77	2472.55	2545.06	1820.08	800.21	2190.46	3621.27	388.77	1905.38	1674.63	1647.71	1577.85	1440.43	805.55	490.23	921.18	1516.38	959.29	947.50	955.47	1341.58	1149.37	1983.12	1650.22	1397.44	1008.30	1532.65
565			11052.01	81039.93	17451.66	25081.83	24807.15	10449.67	13130.20	7891.83	7978.62	31571.46	28972.56	20642.43	14270.29	13253.84	3451.34	5835.69	14738.00	13297.56	10925.01	9252.21	7503.49	10375.17	7583.59	5654.89	2802.53	6563.40	9985.76	3285.59	2593.07	4211.05	3893.58	3700.37	3913.92	5210.22	5082.50	3228.60	2055.30	2471.97	2687.07	2655.26	607.23	1129.74	904.96	2036.77	1352.00	1281.10	1592.40
566			5198.93	6743.80	4519.18	14045.50	5399.07	5346.32	6995.27	2161.50	5222.39	2409.76	2358.23	2561.88	4096.02	3609.36	1386.03	3012.48	2810.29	3536.81	2012.67	2144.48	1954.67	1709.98	1876.38	1473.82	594.23	936.25	898.71	1535.68	2013.55	1988.71	1191.45	525.90	962.69	737.44	877.56	1035.18	1294.04	852.49	1439.31	894.05	711.18	308.69	313.43	455.45	251.07	352.60	457.93
567			11718.11	35927.55	35240.58	45114.66	49499.19	27485.97	13531.68	15775.34	17819.04	15240.55	10579.17	9305.94	6473.20	10491.53	12004.52	12139.89	10992.63	11655.13	6055.01	12828.50	7184.41	6232.90	3553.32	4527.89	14463.85	12336.59	8542.68	8534.76	4084.58	6397.33	3996.41	2192.55	2598.02	2516.50	2927.92	3013.64	4193.52	1939.03	2895.78	3224.54	377.15	2789.83	2703.91	1466.21	863.70	1307.49	388.67
568			6107.72	57358.27	9437.78	23517.46	17027.90	11651.30	17113.39	17556.75	11979.03	9099.30	7534.80	12134.70	16048.77	15623.39	2825.37	1187.83	4958.60	7537.35	11001.09	4610.01	23862.30	11326.19	1526.70	4319.91	6635.83	1669.82	2045.75	8990.71	5415.07	3672.00	881.33	1112.13	2751.88	3934.16	3668.63	843.71	1414.47	1419.88	3494.02	4879.92	4119.93	1330.07	1063.18	1199.31	566.22	953.22	2997.30
569			16808.22	37668.94	14873.56	9945.74	17581.75	16950.96	17160.48	21693.67	13381.42	10348.14	8569.55	10154.34	8931.15	9195.71	5071.40	4687.00	7665.65	7038.76	4812.00	6328.40	4300.03	1935.96	1489.05	2725.76	2488.61	7491.48	5550.83	4093.77	3564.20	2688.68	1907.73	964.97	1416.32	1868.32	1411.24	1124.96	1005.23	856.43	2313.48	2055.11	668.80	590.26	1183.25	1246.95	899.17	438.98	332.83
570			6029.08	9703.04	5382.59	4072.16	4630.73	3369.63	2641.22	2959.73	2771.76	1950.84	3216.73	3624.16	3551.79	3198.93	5763.77	2297.51	2387.14	2882.65	2887.85	920.84	2000.69	2693.90	1877.59	2515.01	3146.52	1771.19	2173.15	2264.54	2448.62	1193.28	1289.44	1845.27	2138.22	2154.12	1393.97	962.75	1129.54	1187.54	754.47	580.44	999.04	1166.35	668.42	498.80	501.01	735.92	897.66
571			6639.81	75028.13	6416.43	9967.43	19601.26	22121.30	6611.75	12904.22	17190.96	7927.14	7059.75	8343.62	8106.42	9986.23	4137.53	4808.07	4462.99	13439.47	6930.08	3593.19	2308.86	3401.79	3116.31	3169.73	4467.78	1671.61	1654.32	3186.45	2012.30	3025.83	3253.56	2746.13	2746.11	1404.89	1144.91	2169.23	3908.47	2218.53	1705.20	1511.87	925.89	704.92	506.36	573.45	639.89	496.62	850.15
572			5373.10	33929.98	18146.53	7145.51	23055.27	7898.11	8578.25	26133.98	8752.47	2880.53	5996.44	6509.70	4888.03	5298.72	2623.33	1762.56	4109.65	9018.88	4044.18	3552.38	5259.27	3869.04	4474.74	2563.22	2620.01	898.86	1769.49	2461.62	4730.83	4514.89	1486.87	1877.71	2004.17	1649.82	1809.33	3015.60	2127.53	1617.77	1585.06	1247.72	988.72	630.75	422.32	1369.12	1021.28	703.08	268.88
573			2386.23	27523.48	40489.88	47147.88	51784.21	27486.11	28000.23	43248.65	23231.48	20689.79	19169.16	10560.84	15666.61	15329.30	24542.07	18939.76	14403.10	8501.01	9802.87	13826.90	7442.93	12212.86	9979.82	7043.83	11303.75	11790.22	4260.83	6262.50	4137.83	3691.91	8462.00	3149.11	4629.54	5614.06	3782.57	6094.85	4911.23	4020.09	1413.13	3664.61	2169.67	1557.85	2014.55	3412.23	2033.12	1421.40	2145.55
574			3511.49	18299.80	10392.57	1553.03	5681.43	4439.16	10062.72	7306.95	4524.01	4456.93	5446.33	5670.66	6132.96	2640.11	2459.33	1788.43	2172.20	1103.56	1570.19	1818.50	2862.34	1144.94	1909.08	3970.58	4371.30	3242.91	2132.41	2109.71	3084.80	2786.44	1582.25	1584.09	2265.79	1488.15	2005.10	2433.36	1845.92	1405.36	1073.36	327.39	507.67	502.92	1189.32	1517.19	842.21	208.02	512.91
575			6453.52	15177.95	3928.16	2567.55	2955.40	4727.07	2972.88	898.40	2811.12	7940.58	8043.20	4947.77	3896.43	1591.09	933.07	1462.35	1740.75	1393.35	897.79	1743.42	1842.93	829.18	742.34	799.09	990.09	712.67	544.50	388.92	168.27	268.35	969.46	1231.51	256.44	149.32	329.94	682.96	403.81	559.39	559.58	239.64	328.11	290.95	260.96	227.75	288.91	215.64	130.88
576			28883.89	127341.36	53017.52	29640.20	14039.26	25021.63	9151.66	20182.28	11326.63	10655.87	16946.17	13198.35	12100.84	6861.19	11898.72	12195.91	15108.27	14757.53	15738.89	21092.00	9216.95	8003.72	2911.60	10740.38	15653.86	6831.51	2872.91	2888.90	5604.38	6402.18	3441.14	1468.14	2544.32	3246.26	2788.20	1072.26	3462.45	3216.62	2622.67	3314.49	2841.42	4277.13	2478.54	1245.08	819.67	927.50	1243.48
577			5223.17	40309.84	44806.93	30237.23	17900.59	13385.23	9604.29	30663.76	16823.96	10768.75	8960.45	10225.74	8458.47	9128.08	12489.28	11738.85	23887.49	19695.48	9206.04	7114.85	6744.54	6196.60	12824.55	13496.62	7824.01	3949.91	3417.65	3425.19	6076.10	4791.34	2836.35	5673.36	6447.32	4599.41	3668.44	2725.32	2759.95	3024.39	2824.59	5366.38	1876.34	1793.03	1491.31	1128.33	1386.25	772.65	799.18
578			3578.13	4705.88	7268.99	6382.07	3742.54	3717.59	2595.74	1940.24	2201.71	3027.43	2358.43	2152.37	2089.13	1592.77	2094.21	2981.50	1479.51	1841.41	768.47	612.11	1226.73	1673.58	1364.41	1966.94	603.57	616.75	1047.76	1735.99	1434.63	663.87	397.84	348.72	718.82	745.29	802.55	545.23	525.98	408.77	262.05	211.50	174.73	266.35	144.34	202.34	189.79	141.89	176.65
579			2428.55	17010.81	5091.03	9604.80	8171.96	3536.55	4670.80	6094.52	4938.03	3820.83	3867.51	8313.38	9655.29	5534.11	2784.49	1317.29	4266.94	4481.07	1982.74	2695.92	3273.71	2563.65	1442.82	1726.08	2480.17	1452.77	1223.60	1703.25	1854.02	2230.31	2233.57	905.02	1906.73	3434.94	1017.59	704.38	936.21	687.07	739.32	1543.84	2076.45	1395.57	606.70	705.29	373.39	673.83	815.41
580			10893.58	72920.15	56260.95	14619.01	15741.80	14368.85	22030.31	24832.08	17461.73	25992.91	30474.62	19341.03	12826.12	18515.63	29953.06	17431.70	17002.69	12840.60	16747.02	10798.37	15287.88	12936.06	28575.07	25618.19	9889.40	8558.95	11201.45	6850.95	8955.62	12667.29	10777.62	9017.54	4811.39	2480.49	5287.02	5414.80	2757.31	2101.00	4915.77	3619.62	3103.04	2678.75	1503.55	1902.57	727.80	792.36	728.23
581			5988.21	6922.34	1316.37	4010.63	4005.60	2706.76	1344.20	1604.27	1264.30	1641.59	1410.74	1226.10	2998.91	2966.07	1464.68	1093.92	1036.18	1744.22	726.31	650.90	990.46	1475.73	669.44	725.85	834.21	849.49	1134.21	590.34	317.29	221.28	266.94	406.42	1123.22	369.46	294.55	185.38	221.99	241.63	290.17	191.85	108.38	207.19	189.41	169.34	37.07	64.22	115.99
582			112404.48	338034.65	99845.78	90999.60	64009.71	43998.66	23797.67	22148.11	19164.19	10542.28	7748.34	8173.20	4110.53	4461.84	4255.29	4208.31	9028.28	7118.62	2483.31	1479.92	3694.22	4302.27	7778.19	5858.57	1201.85	3332.83	1560.12	1260.28	1659.17	792.83	1561.59	1658.25	2287.09	2341.56	1057.89	1907.88	2149.27	778.05	888.51	839.49	642.97	534.95	503.66	489.82	597.29	320.02	441.98
583			29540.29	133313.40	24446.39	51692.23	39123.75	31981.37	15209.37	29281.01	46989.11	28262.42	15185.10	42312.21	19280.96	19808.47	19964.82	21299.55	22347.56	13280.40	7271.76	10767.98	19795.67	13365.29	4333.53	4916.34	15955.00	21100.23	16234.46	7818.72	3940.20	8915.69	8098.23	6238.25	3663.97	3775.50	7494.26	6224.71	4232.11	5278.31	4896.01	4586.77	1980.45	2927.24	2811.98	2707.23	2326.78	2856.50	2550.96
584			15520.97	52195.32	16020.84	6969.97	10273.00	14867.86	9117.53	2165.12	9417.47	5270.12	2471.87	2935.78	3284.95	3424.31	3307.78	2819.99	3764.09	5330.70	3680.05	2405.91	3595.13	6429.93	4868.00	2588.60	2250.57	3397.79	3439.79	3737.98	2128.81	2570.49	3036.84	3467.38	1951.35	907.05	607.15	548.48	887.78	695.99	822.69	1208.98	979.51	718.91	471.06	472.84	512.81	319.12	383.60
585			15757.98	22141.03	5308.70	1647.17	3114.52	8032.69	7770.75	1011.49	7693.19	6931.22	7044.35	6058.19	12671.73	3733.23	3789.58	2645.89	2293.10	3720.75	2070.02	1778.28	2461.25	2030.55	7935.90	7312.68	4640.69	3976.33	2913.03	1555.39	1707.01	2136.44	1998.55	1157.73	1362.97	442.49	1561.54	2083.86	1180.84	1865.58	2165.66	1369.45	916.07	425.62	349.16	877.42	232.29	180.19	122.78
586			11927.11	20235.69	29237.68	37604.07	13637.96	21169.53	32326.01	24338.31	19891.40	15088.82	9947.69	8169.00	7151.89	12797.40	7186.69	9216.05	6141.46	9122.84	15362.55	8306.36	3370.64	7924.84	7082.97	9274.76	4297.35	4664.34	2069.81	3260.08	6506.95	4328.56	4232.89	3399.97	1861.45	2819.86	2924.39	3640.14	1821.00	1240.10	837.95	1334.83	1912.18	1703.37	497.42	1937.07	1612.74	441.39	550.76
587			9818.69	42281.34	9553.89	10355.54	7649.00	6990.03	13374.88	18634.61	8857.10	6512.31	10125.38	6734.39	5619.68	3138.79	2905.22	6679.08	10425.34	7844.82	8806.12	6051.14	6337.49	7711.38	5767.04	5535.58	7120.56	8025.17	6692.37	3147.69	1604.71	3430.56	3767.09	5867.69	5859.22	3515.35	3065.49	3090.67	1240.03	2182.42	1501.47	2265.16	1704.93	2175.58	4066.81	2418.20	1117.28	641.06	917.93
588			27975.08	46481.62	24812.02	25308.55	29595.17	34455.53	39608.19	38545.51	23173.86	16205.16	7032.27	11821.21	15681.42	15889.56	6363.26	6512.60	6855.95	12567.56	13822.92	10512.03	17276.96	11133.65	24316.32	19095.91	9521.83	8470.87	6756.29	5291.37	8611.96	3239.41	4575.02	4335.60	4065.59	4065.15	7652.27	4771.19	2659.84	3699.90	3971.29	2416.67	934.84	821.47	1483.53	1703.79	1975.96	1951.19	3827.93
589			38677.72	53847.25	30347.27	45589.27	39221.85	16664.10	13118.64	13703.93	2799.44	9115.23	12272.50	11485.48	7085.45	8761.62	14248.58	13322.92	8438.11	8075.81	10290.68	18119.70	8721.33	9088.56	6145.16	6756.66	6663.21	4103.79	3634.04	4346.17	4963.43	4336.62	2787.96	3529.86	5364.90	8050.80	1922.94	1914.11	1065.64	1568.07	3620.53	3765.88	2575.07	1998.50	1303.48	719.20	907.17	1924.74	1045.15
590			16830.40	105109.72	37634.43	51717.92	24928.91	22235.31	20960.07	34638.47	26277.06	5014.91	12242.23	8365.57	6257.60	37441.40	38857.55	9478.74	7283.58	7835.00	19002.90	16948.58	7606.98	14984.10	24885.46	11944.58	4346.71	8867.61	6983.61	2831.21	7343.50	6905.14	6675.47	7658.83	5353.65	6905.99	10722.19	6101.82	5228.41	3681.46	5117.56	7652.45	4159.83	2892.33	3702.97	2105.36	2056.55	1707.03	667.51
591			9338.35	44187.32	14490.62	13592.86	8045.42	2626.99	7313.48	5502.74	7906.18	6390.83	3779.04	3351.92	4491.51	15945.10	14579.19	2243.50	1617.37	3180.90	3425.09	4731.58	4886.49	2663.99	4686.63	4487.27	2799.49	2224.16	3266.99	2919.91	4055.68	3341.27	1630.85	3576.33	1293.60	1122.65	1681.92	970.92	801.39	714.79	1383.27	1914.42	2269.45	1229.69	366.65	741.94	260.52	733.01	810.70
592			11671.65	37175.44	70677.35	48994.45	28001.91	10262.02	5081.09	4005.55	13092.20	7951.62	5088.20	4571.23	5121.66	5060.02	4841.91	4576.95	4055.72	3457.36	2033.90	3165.62	1430.90	2701.58	1913.44	768.80	920.96	1061.24	1059.98	1520.95	2519.24	1015.82	1182.58	1196.06	697.49	766.97	1275.21	2314.33	1514.64	944.03	637.31	740.30	525.12	397.17	305.42	476.16	1019.43	754.52	421.65
593			8424.28	73072.72	7110.57	9151.18	4840.42	4790.96	9497.82	6554.03	4347.49	3342.28	4189.16	8903.16	3304.02	3390.66	1593.14	4172.18	3373.87	4633.86	2714.64	5779.24	3728.08	2670.65	3153.95	4201.76	2390.43	1625.31	1336.08	2371.58	3061.62	1374.44	2372.88	1283.25	2370.71	2729.25	1434.93	1281.64	1128.24	505.08	866.71	540.09	689.25	1147.86	1269.17	892.15	849.50	820.06	777.93
594			4000.32	29623.95	6716.13	8487.18	4113.16	12444.00	9458.12	4752.30	5102.22	7397.78	5153.85	6310.82	4550.85	2613.83	6201.87	5653.83	2938.47	2392.15	1648.71	2336.41	4840.69	2882.48	3036.88	2628.29	2947.91	1317.83	1691.79	2673.62	1139.40	1636.04	2991.31	1599.17	1047.83	1333.06	1293.55	723.94	463.42	1649.86	1491.07	1318.78	2567.52	4768.15	2210.03	427.86	375.33	595.11	453.98
595			4690.44	26983.58	6007.59	5955.85	6612.55	7233.68	8688.12	9856.07	7817.49	6000.98	10434.47	8096.43	5330.54	13233.75	15780.16	2979.12	9224.46	3918.38	1466.24	6484.81	7291.42	3726.40	1317.54	981.71	1572.51	2767.43	3812.16	5619.96	2777.34	1844.35	2092.80	1547.52	1340.66	2499.66	1414.71	517.74	1059.61	1286.57	884.71	1216.54	1560.89	748.04	306.55	281.67	181.84	384.63	371.86
596			7269.39	26274.25	15035.57	6498.51	7092.74	15589.77	8885.75	4282.79	4096.04	7223.93	8271.38	9630.19	4409.58	5968.74	11097.88	9772.88	5948.66	4035.11	7547.79	5893.24	6725.01	8015.58	4155.66	3814.11	4261.01	4748.65	6919.46	2673.46	1988.28	3346.63	3431.62	3106.53	3006.08	3439.92	6471.64	5350.21	2135.21	1443.39	1596.45	2073.86	854.53	1050.31	1674.55	1759.43	1309.94	1226.78	1478.30
597			27003.84	74681.71	21620.28	143222.87	197687.82	40683.91	45233.75	110617.07	34254.11	12600.99	63833.65	59576.70	8691.20	13024.04	38082.91	31553.85	21586.50	17447.93	6073.73	8963.51	16780.09	12608.79	9808.92	2985.33	10122.22	18708.42	10860.06	14068.56	11964.01	5614.85	5578.88	6364.18	8280.25	7955.59	2474.47	1895.39	3998.00	3592.78	1069.46	1376.14	1000.21	2386.92	2328.81	1344.71	1274.67	1715.31	1166.75
598			5038.97	13896.99	23085.77	29024.00	27932.39	23836.00	11831.16	7808.74	6436.52	6204.87	6626.14	7829.99	6654.98	14832.76	9898.84	4492.41	8235.55	5151.13	5566.02	2983.28	3639.53	6315.63	1982.37	1692.95	2618.31	2257.87	1756.73	3067.57	2151.04	1055.76	2494.51	1340.84	1089.32	824.74	1665.62	1975.36	1889.33	1561.97	1417.94	1745.36	651.36	611.49	838.70	1598.42	1859.11	960.66	725.47
599			10581.58	49738.17	12597.97	9245.42	14420.39	13177.05	3604.74	2828.16	5051.81	6248.75	3078.95	3245.79	8364.53	8300.38	4632.93	2068.31	1194.18	1867.35	567.75	1970.78	3892.83	3789.60	1662.37	2435.24	4938.92	3097.31	3194.89	3462.99	5028.48	2296.88	2865.33	1444.95	565.16	616.14	837.05	938.44	634.75	724.38	1026.05	1004.92	407.52	581.53	687.66	479.19	737.29	894.17	354.42
600			6154.58	23708.12	5903.08	3548.51	3188.06	2976.73	1211.42	3108.13	3544.55	3596.73	4392.08	823.55	2595.62	1944.74	1443.88	2006.35	846.86	1121.16	697.83	834.94	2100.70	916.24	1269.41	381.10	638.65	740.30	1056.20	920.11	919.38	2130.36	1718.40	939.80	742.53	601.27	690.62	248.71	427.11	267.01	318.29	429.44	568.36	364.82	635.38	155.86	280.65	231.54	243.26
601			6906.59	16267.04	3925.96	6098.94	5830.70	4808.77	4758.34	2793.98	3116.78	3628.35	5397.23	3777.95	2958.65	1129.01	1185.66	2057.51	2076.06	2382.37	804.44	819.19	3526.24	3113.72	992.42	618.89	1792.27	3509.74	2487.69	607.81	1674.00	815.55	955.48	980.66	586.06	525.12	960.03	680.54	372.60	265.69	460.71	502.94	463.86	290.57	199.70	238.10	152.87	225.53	254.83
602			13297.13	143392.35	38907.33	16584.38	15128.80	26447.80	33291.15	14894.57	13413.81	14455.24	9845.70	18190.67	14893.21	6760.26	7698.56	6014.25	9493.71	12358.23	5129.16	4817.72	15127.64	17485.34	10635.35	3429.66	2810.95	2971.23	7167.96	1631.17	3217.44	3643.29	3818.32	3586.02	5166.84	4426.81	3582.50	3360.34	2609.19	2702.57	1587.16	2833.61	2419.91	1094.45	1182.92	676.27	1243.48	601.92	494.24
603			16066.54	82115.92	30674.52	14910.10	8418.61	15047.75	32778.60	16784.83	10206.18	12900.11	8788.78	12745.16	13647.33	7109.29	13819.74	16332.63	11275.52	4189.81	5522.23	6594.73	4949.81	7940.29	7922.46	5445.43	6921.81	5970.89	7199.83	5873.65	5056.34	3540.72	2807.52	5359.02	6225.21	2727.02	1986.11	678.14	603.62	1237.35	1853.29	988.22	1487.46	961.33	2011.36	1847.50	811.75	551.19	895.79
604			20059.66	73741.87	53955.66	43569.22	38696.75	49110.18	45723.07	28687.89	23714.69	15110.71	17116.56	25821.10	28974.91	41303.73	21295.38	34246.96	35297.70	8486.69	20255.80	26918.42	22618.47	16147.90	5901.04	6395.43	13712.79	13310.66	8106.89	13095.23	14747.91	7694.12	5747.15	13941.78	13815.11	6813.01	4828.06	7293.01	2044.42	3908.77	4556.98	6359.34	3453.24	1492.41	2619.95	2284.23	2911.92	1560.08	3052.04
605			5517.54	40686.11	20344.14	19601.16	15121.37	7150.41	4700.24	3218.70	7358.05	3086.48	6096.20	5315.12	2838.16	5771.12	3234.25	4354.50	2503.27	2323.61	2112.67	1558.60	1058.27	2267.32	1682.16	1543.32	1760.22	2343.60	1643.65	4597.98	1953.31	3159.75	1805.98	826.44	1494.09	1895.05	1721.53	566.54	626.84	774.97	652.75	426.92	825.56	618.25	561.87	1005.43	1103.80	302.79	747.80
606			5862.56	84583.13	12330.81	8075.67	8502.76	11127.67	9155.23	7987.02	16533.22	9821.58	16563.55	14022.15	7611.63	7834.45	7032.90	7697.42	22682.25	12741.55	3929.13	5869.21	8347.83	11899.16	10168.10	8768.75	2779.86	4545.31	6751.93	2557.13	3591.22	2681.78	2544.36	1670.85	3569.06	4716.21	2736.29	1771.88	2634.08	2492.20	2400.10	3596.91	1993.53	2295.65	2244.54	1293.34	861.88	732.68	616.04
607			5802.58	22153.74	15686.83	8461.50	7686.19	14128.01	13562.15	7022.45	14380.71	11014.39	4084.04	2993.54	5934.86	3977.14	5174.02	4965.95	7020.04	7416.90	3503.83	1376.69	4985.41	7788.36	4448.25	999.89	2354.22	2580.15	1466.31	2061.27	2632.44	1702.41	3149.67	2092.24	563.94	921.10	881.56	1173.02	870.30	614.71	740.00	815.22	1220.77	745.95	590.17	634.88	1280.91	699.19	308.91
608			4006.65	31346.45	31464.45	22343.14	20694.54	14228.49	20387.66	22012.40	10439.09	6974.17	10422.52	11036.23	8360.39	5930.11	4443.37	7496.25	7449.22	3550.67	4122.08	7341.53	5018.93	2988.20	4220.50	4369.12	3214.51	4928.25	5009.89	2407.94	2257.79	2106.57	3111.22	4193.68	4794.05	2323.51	2564.51	1643.28	1949.62	1345.27	1180.37	1438.82	1116.76	1632.48	1419.79	764.01	1954.77	772.47	1117.96
609			9967.23	63805.11	22114.91	8366.01	3129.43	15409.61	16080.19	5402.43	6959.36	6877.62	4077.53	4876.49	11916.74	7375.87	4228.10	6666.66	5245.31	2283.69	2349.56	3015.17	10712.65	5833.75	4402.45	4719.33	4234.24	3232.19	3086.67	2950.38	2967.98	4663.53	4621.23	2065.99	1450.95	1584.59	2133.81	1330.29	805.82	946.83	841.64	2065.18	1389.06	1143.13	661.34	535.90	1225.98	693.23	437.55
610			7434.98	87736.74	69715.32	46992.90	28648.28	30829.66	11674.29	34211.97	26328.09	16376.87	23960.13	45125.79	25401.07	24996.99	11465.56	13457.86	15531.81	21087.06	19632.58	15119.02	15751.25	17156.85	8709.08	13054.44	22719.88	12545.75	9457.65	6674.81	5558.80	6331.78	8400.84	5966.89	3629.98	9475.90	12202.38	11444.31	5915.63	4971.78	1217.96	2876.84	3948.55	4850.11	3345.18	1905.48	4227.11	3144.77	1562.95
611			261337.98	188802.79	378762.31	88336.64	447421.25	294471.15	19678.53	9695.92	24698.87	27587.55	15582.60	12903.04	33021.19	31036.06	25362.69	13892.32	16877.67	15853.16	9725.20	7486.95	10168.93	7993.09	11432.50	10411.89	2241.08	5927.23	11325.46	17688.13	6818.50	6168.17	6087.38	2912.16	2608.99	5140.69	4960.88	3787.67	2925.75	3708.04	4175.06	5103.12	6205.80	4190.61	1898.35	1110.10	2184.32	1333.95	2482.40
612			19008.20	67490.59	51010.24	28545.83	34993.79	17132.18	16762.85	35159.48	28181.17	6243.51	10190.73	6608.89	12978.97	11055.84	8054.06	4990.92	8209.21	9417.90	11053.22	8864.28	3858.28	6057.47	3264.41	9219.59	8084.50	6264.95	6032.17	3407.75	7782.31	7662.92	4450.33	4157.46	1902.14	4013.87	2873.59	4075.37	2779.80	2992.90	3738.78	1379.25	2608.41	1057.82	1423.23	2102.42	1857.85	820.83	1539.41
613			24577.81	53937.00	32977.91	24320.91	26810.32	25016.34	33499.59	23812.87	20125.05	10947.32	10820.27	12225.41	15165.01	14958.67	12137.64	8343.53	9120.97	15044.83	5603.96	12339.26	16707.48	5937.71	4637.32	2951.10	6688.93	6018.76	2827.54	10966.75	13095.78	5505.29	6620.91	5162.76	4762.10	3196.68	1459.91	867.30	939.04	1349.17	951.13	1807.09	1919.50	1399.23	1338.39	1274.97	734.59	499.26	574.00
614			18514.71	100093.78	15389.19	34180.92	25364.79	40172.71	25521.40	12085.56	12538.11	24943.10	26345.14	37908.02	14395.33	5008.15	6486.71	10999.29	21190.57	13440.65	8048.21	5129.91	4152.49	9056.88	10294.04	8341.77	7237.67	4566.47	6946.67	4782.95	2824.28	3117.73	4049.29	3496.03	1928.73	2928.80	4108.48	3836.30	2094.36	3046.45	1913.57	3892.58	7104.61	1941.04	1291.16	1157.75	539.57	345.58	609.83
615			11704.75	29477.41	10416.99	13744.36	10870.26	13467.42	11909.64	10114.89	12772.30	6854.52	8823.45	10396.41	6662.95	11117.32	31294.68	31226.13	16932.98	7383.56	3270.38	7226.17	5002.50	1726.59	4097.86	5716.70	4574.91	7612.67	6573.07	5683.63	1965.65	3044.35	2503.78	2041.77	1374.00	2899.04	2095.08	2582.62	1594.13	2373.76	787.77	719.51	1589.61	1323.71	922.94	1375.40	1628.71	808.91	483.03
616			24328.39	41270.97	28232.80	33789.16	40593.70	53626.03	50981.14	38656.51	45928.49	29788.54	13034.48	22036.93	13622.36	13464.07	13494.70	18434.66	15787.48	12192.75	5877.76	15817.25	20680.11	15474.33	15803.04	16375.44	19856.17	10550.21	9686.52	13035.40	14895.70	11182.55	2701.59	4215.35	7257.53	9303.02	9859.57	6286.63	1835.51	2578.83	10126.62	6638.94	2938.37	2832.50	4390.83	3791.26	2446.76	2012.17	1432.13
617			5935.90	19134.22	10753.17	2352.81	2147.52	9476.23	21168.90	10800.01	5322.29	3445.52	4582.91	4465.08	3513.06	3335.09	3767.33	3902.74	4490.19	2758.64	2641.88	3826.32	4269.02	1105.70	2922.59	2527.91	3105.74	2482.00	5143.05	3980.23	1584.20	829.83	538.74	312.06	1859.90	2500.87	1566.17	1382.19	855.65	1274.19	510.26	361.06	368.87	468.37	442.71	438.10	427.58	273.45	457.33
618			33871.88	66465.72	39025.91	74166.34	100286.15	112764.01	39785.74	30380.64	31048.75	37568.28	48189.00	32136.21	20195.20	25389.82	14086.12	23011.51	26511.68	16106.82	26586.77	16321.53	7813.39	15810.94	24174.73	10139.93	5647.26	5720.22	4427.81	3705.71	5007.54	3230.26	1938.25	3260.42	5079.45	4746.14	5943.35	5148.38	3531.71	1712.42	648.74	765.00	2388.71	2393.87	2010.80	1259.30	907.35	747.90	374.23
619			17523.00	69480.40	41581.89	73249.10	102990.13	48123.35	38483.56	51308.10	81726.64	37074.46	41256.78	33476.93	89960.01	74565.64	63581.57	25368.83	43422.16	37775.71	15577.32	14064.88	12901.60	19291.59	25589.06	20820.94	17792.52	11758.23	13781.98	19894.91	21678.32	22838.79	32218.29	12737.38	5153.89	6739.41	6921.14	8465.99	8877.40	3595.26	11402.37	8660.78	2690.55	5966.78	8745.20	5774.42	1901.75	2820.79	3601.22
620			8950.49	28532.72	26400.39	8633.99	28823.65	36653.00	42305.48	28584.09	17190.08	17246.70	22932.97	9091.03	28856.42	31271.15	21909.21	16043.16	7755.56	5042.07	9775.41	10362.31	9413.42	6096.39	3183.72	6797.73	14603.21	5654.40	5144.11	8978.96	8068.79	5049.02	3687.52	4559.84	5886.88	5026.24	2977.10	2229.17	1915.04	2765.27	1870.10	978.35	1569.10	632.59	1472.39	1501.99	914.59	1357.94	1292.62
621			8606.91	156666.68	138944.70	57411.75	28880.45	43469.18	53423.30	40473.31	49436.01	48900.30	28091.92	20904.11	26272.96	32744.96	38598.90	20876.51	26071.52	24620.62	27534.32	31805.60	20465.60	16992.50	17249.82	17700.32	19620.34	18097.97	15592.05	8166.99	12282.86	12888.99	7371.13	4445.87	2410.22	7094.36	6719.55	7660.32	4282.47	5720.72	4918.99	4455.35	3632.84	4711.24	3654.36	2028.05	4417.32	3364.81	2441.73
622			319284.81	878074.56	383152.06	1020242.00	899587.37	302094.03	117773.34	228143.12	129296.37	56511.42	36674.28	74249.64	118782.60	108968.28	61959.93	33582.16	14641.91	17749.82	48017.25	32251.20	23027.68	25158.58	18418.28	50263.66	40821.61	19746.88	18788.75	5968.64	21061.77	27234.07	16270.42	16616.34	10974.95	4975.58	13523.90	22290.53	11278.96	9941.17	3719.90	6476.26	2245.91	7598.01	6745.81	2294.54	5080.06	3083.39	2512.46
623			7373.10	36816.06	14465.07	10710.87	8124.01	11053.48	5411.50	9189.12	10470.24	9037.84	8834.19	4037.23	5552.93	4894.37	4720.94	6561.02	11228.41	10527.43	4043.71	3599.00	4838.91	5698.63	3656.91	3442.58	4055.49	2322.22	4952.41	3921.82	4651.71	3187.83	2030.46	1630.21	1247.49	1776.01	2167.14	2046.01	1559.62	1564.75	2800.50	1723.70	816.76	1243.70	1210.71	514.01	374.58	412.65	601.97
624			12482.36	17777.12	11526.82	3461.58	16411.19	19141.80	4582.50	20820.43	22675.14	13293.47	12856.18	4858.79	17243.51	12902.07	3257.32	8079.50	14315.96	6344.24	12937.68	10319.53	5598.78	6398.10	11612.88	10604.93	11176.78	9292.25	5288.54	4650.41	6965.12	5376.68	3517.89	862.25	996.19	1301.39	2229.33	2980.62	3340.41	1471.19	1242.91	1072.90	1143.74	2349.11	2155.31	876.06	433.38	879.26	1005.03
625			11468.87	133667.14	28948.33	11462.30	14696.42	14432.34	6727.13	10602.72	9402.91	23442.64	17266.64	13283.70	21239.37	22978.01	11077.66	6582.51	5662.16	14071.60	7836.59	7664.22	6470.17	8129.41	10579.57	16726.25	6373.92	2506.81	2816.41	2238.89	6447.87	7024.96	3107.54	3029.01	1635.28	4311.83	6803.37	3864.52	3592.43	1724.13	2475.48	1811.90	2342.39	1156.75	2048.45	2611.55	2687.75	1886.97	1290.21
626			6240.37	49809.01	31890.95	20510.72	14255.79	13384.35	36616.60	29579.05	16299.41	6107.71	3111.99	5876.08	3633.99	4607.94	6750.27	6096.95	10211.69	14423.04	9918.57	1021.64	2157.82	3878.25	5678.87	7606.66	10136.65	11527.25	2815.31	3348.59	857.81	1637.70	2006.61	3302.13	2348.89	2596.89	5907.38	2207.78	3395.98	485.36	961.89	2045.36	1440.08	1375.84	1831.05	1569.42	1490.78	1050.80	1256.77
627			1059731.37	4216517.00	1031807.81	374841.75	221154.89	155788.10	84567.03	76091.36	59212.67	21955.83	24944.68	9684.20	9614.00	16166.15	12757.04	8251.60	3155.57	8845.03	7695.01	7352.50	8001.33	4199.03	3206.54	4992.81	3042.83	4309.46	4947.81	3429.90	4303.04	5506.16	4019.46	2406.66	4193.14	3944.87	2505.93	1224.18	1226.90	2633.79	2857.28	1751.23	1440.24	1533.87	1236.13	491.45	1446.98	1373.11	782.94
628			16198.20	38015.87	22085.72	7030.14	11116.68	11894.04	17242.03	10496.36	9703.33	6445.23	13565.62	12132.96	9761.12	7790.92	13260.50	10063.64	5071.86	7730.86	7166.64	10516.01	9068.37	6501.56	1771.75	2849.35	3846.50	3966.36	3020.81	2925.24	3532.17	3066.19	3690.49	5291.83	4300.03	3561.54	3107.19	1349.99	1622.14	1863.20	2190.19	2340.22	1714.43	1558.18	1880.80	1274.33	1041.35	709.47	1163.18
629			10263.91	19959.39	16413.48	4018.00	10266.32	10865.90	6330.61	3414.57	4465.46	9939.03	8317.79	1971.55	4422.55	8373.80	6216.03	3088.95	2506.70	2247.60	2241.18	5279.06	6125.61	2519.70	4076.07	1838.72	2447.64	1820.36	2683.71	2237.84	2421.38	2578.55	1444.19	1828.08	2149.60	2152.12	616.79	1951.98	3154.73	1816.56	1361.74	1180.24	2441.01	2023.95	762.22	1107.81	1485.47	1183.60	639.87
630			14443.57	47169.63	36587.71	22468.39	11158.90	19093.07	24086.31	23329.24	23355.14	15764.49	28757.48	17738.82	8997.29	8995.39	6100.37	7929.76	8279.94	5917.15	11823.27	10357.96	7380.42	10123.85	6583.71	4640.75	7632.20	8465.61	2487.95	2204.44	4785.99	8671.71	6137.72	3103.31	3674.94	4252.98	3039.42	2828.79	1639.95	1613.50	745.17	1001.04	2587.10	2210.01	2584.96	1196.60	1634.33	2815.92	3479.48
631			3526.51	19143.33	28372.84	9135.43	46082.77	41677.61	16840.00	13431.12	20941.52	19041.20	10144.95	18459.53	17605.44	11164.02	11778.16	23325.67	11313.38	10400.77	13804.33	13499.96	8905.24	8203.89	4799.03	6550.71	7441.26	5679.67	7458.71	7149.58	8337.97	4792.99	3949.20	6108.64	4148.24	3078.43	6946.30	8939.44	4109.61	6020.83	5002.04	1380.19	2568.35	5333.47	4162.41	3453.04	3622.09	2943.99	1505.82
632			2121.79	23332.09	7629.76	8762.67	18734.92	6815.65	9953.50	17644.02	10602.88	5964.54	8192.95	6353.42	2391.10	4214.91	2680.09	3725.37	2307.62	3152.42	1936.18	3294.67	4198.43	1968.04	1735.25	3496.18	1795.40	1517.59	2344.68	1135.73	355.24	383.47	339.78	812.74	1532.78	940.91	603.42	1693.99	931.21	282.22	435.22	398.73	340.47	328.52	642.89	925.23	247.73	402.46	488.20
633			6411.97	40255.46	29491.17	19947.91	15053.87	19983.47	15076.07	23139.71	17116.01	20185.92	23598.76	13573.98	9754.75	7196.54	15867.28	13119.46	9255.53	6891.40	5805.15	12899.44	13428.15	5427.88	5472.24	2050.53	2388.87	4290.56	4305.16	4898.92	3179.96	1430.75	1643.12	3595.57	3146.66	4091.15	2110.13	2380.40	2920.60	2096.72	5664.64	5731.90	556.25	473.51	1918.65	1650.98	407.09	1124.29	1404.85
634			4836.64	18120.17	9921.15	3203.69	1946.32	5438.72	5067.35	2312.40	2641.93	2482.23	3149.96	1846.30	5062.80	5011.29	12293.83	3684.91	4091.84	3764.12	3390.00	2169.50	3040.20	2156.17	1671.08	3081.55	3734.92	2378.11	1932.91	3607.91	1766.00	2021.10	878.16	857.91	821.12	1008.18	1437.07	1494.30	440.15	1523.47	1388.98	1513.25	3260.80	2445.95	1410.74	654.62	697.20	254.92	355.54
635			11990.25	64097.26	64041.08	44798.38	23166.04	15769.15	13411.98	27999.46	24395.85	12922.27	9233.40	7964.66	8795.76	5025.55	8447.91	10115.50	5936.15	1789.16	9330.41	7963.42	4339.60	5067.37	8813.32	16233.75	9825.91	5849.05	5771.79	3251.41	1446.20	3835.49	1616.71	3173.23	3519.69	1730.71	1310.94	1876.35	3964.47	4122.48	3407.71	3087.50	2463.80	1490.73	805.85	686.61	900.19	1356.10	690.65
636			6865.68	16961.56	9612.61	10265.04	12426.47	10819.68	6034.77	9461.64	20154.29	13103.54	7577.45	6748.17	6513.20	6110.45	2885.44	9650.19	11139.24	12894.85	9539.93	7633.74	3021.16	6141.15	5712.02	2583.11	2155.89	1683.27	2800.98	6803.80	5180.70	4998.35	6679.41	2097.97	3795.46	3409.40	2542.78	2271.86	2974.08	2951.24	2068.03	2393.45	2557.72	1540.99	1828.00	618.11	781.66	2050.99	1490.82
637			7012.11	17390.94	1719.54	2277.42	9554.58	13205.45	7091.52	4123.71	5922.90	3414.15	3484.00	3177.32	2141.50	2703.77	5034.29	5163.34	5216.92	2374.10	1379.25	2154.33	6698.47	5171.71	1368.91	3184.56	4091.27	5908.64	4195.31	1915.03	2449.36	5117.54	3051.79	769.72	1238.99	1454.06	2656.01	2048.86	1671.35	2333.62	1517.70	842.14	654.95	816.50	684.51	1150.07	1412.63	1299.93	616.03
638			10631.06	31868.81	14676.38	14443.99	21414.05	35479.40	30004.24	10852.91	14088.07	20729.66	20944.89	16449.02	10776.05	18902.58	12921.25	12561.39	7579.76	6823.40	6150.10	4234.60	3553.75	10975.80	13715.24	5745.51	9417.89	8875.89	3409.12	7026.40	7004.76	4431.27	3684.93	2144.02	4314.02	5683.69	1742.88	1735.28	3259.57	2424.63	1899.75	2590.03	1591.94	2198.49	3706.86	4454.87	1660.71	1037.68	319.45
639			2960.32	21077.23	16040.73	24110.73	19072.27	22386.67	28974.42	24319.49	3777.89	3736.64	3004.62	5871.31	7219.71	19420.04	8362.59	2814.87	4069.88	3943.81	4931.07	2386.50	2350.12	4863.43	2913.76	4277.17	2631.02	1345.59	2207.26	2715.12	4661.79	2426.91	2174.52	2910.16	918.79	954.56	996.83	926.33	1504.50	1311.74	1566.29	1735.51	849.72	663.82	1071.72	674.42	850.85	913.29	508.20
640			3197.13	22350.55	11799.01	11374.79	6615.62	6495.68	4492.84	2194.00	9223.26	6049.79	2805.14	5173.30	8257.36	6452.27	9242.72	8004.60	8080.78	5394.65	3350.40	3193.24	5056.94	3680.57	2020.99	2882.19	3520.68	2399.29	1074.78	1579.01	1834.18	2118.22	3433.11	3129.07	4328.46	3415.92	2635.30	1659.73	1281.21	567.11	2254.37	2493.04	2024.55	1808.22	1319.51	1043.27	767.77	1119.07	1347.62
641			19996.66	111799.61	71461.61	68602.20	56783.40	23589.81	8358.68	18090.91	8879.11	6520.80	5949.33	5549.86	4070.81	5137.13	4585.65	5213.79	6607.80	3472.53	2860.12	7478.26	5656.04	1842.22	2401.79	2310.87	3791.66	5915.06	3278.05	1982.89	2943.34	4712.98	5833.16	4621.85	3413.65	1866.11	1049.67	2171.33	2303.12	2413.68	2155.96	1752.46	1576.03	1190.73	661.48	857.28	1551.52	1244.68	1459.52
642			8220.04	23165.66	11088.38	18588.83	33509.69	36971.65	36715.02	15115.97	13790.27	25551.57	16427.38	30627.04	37166.42	12092.15	15164.50	13205.93	27910.11	17212.21	13382.99	11318.14	17667.64	11058.69	3013.38	6880.98	17405.72	10183.28	6813.36	10353.70	11728.48	9265.16	3587.43	4820.31	6159.77	11336.50	2808.85	2691.24	5236.74	5206.42	5017.77	5025.10	4375.29	3003.86	1838.93	2149.29	2697.21	1561.90	699.68
643			1717.33	7982.91	3662.57	8856.77	3816.19	1863.49	1360.57	2302.61	1798.11	4798.38	4219.86	3333.07	3560.37	2964.37	4878.08	7836.57	13266.91	11419.37	4240.33	1260.31	3232.77	4510.46	5727.34	6058.60	3686.52	1866.36	2846.79	1697.06	2281.00	1370.71	3312.81	1307.32	1092.67	1915.26	1875.66	1562.58	1088.08	1916.94	1812.38	2272.01	1846.88	571.73	422.67	472.16	652.30	1708.91	871.51
644			9889.37	47745.58	35913.69	32974.01	14296.20	10564.11	20926.54	23925.26	15229.84	14317.32	11015.03	7645.85	18962.79	26611.06	25069.00	12086.93	11016.88	22980.50	14816.69	9732.34	14995.27	21522.98	11648.72	3481.26	9215.22	9324.70	16202.50	20754.78	16589.18	12436.87	7711.00	3660.65	5310.58	2272.69	2601.43	3557.62	4388.94	5614.87	3246.35	4691.39	3109.51	5304.51	3063.04	1842.81	1179.58	1314.23	2104.74
645			22424.06	71316.32	39388.49	11606.56	10112.92	7859.13	3697.47	8479.48	12551.41	6010.97	3934.03	2323.90	4776.13	2853.04	10488.36	16828.26	3989.87	3534.65	5298.51	2730.93	6290.96	10120.34	7111.57	5924.94	2735.10	1743.64	2028.62	2502.31	899.19	3653.11	1755.68	1015.60	1091.14	486.53	602.26	648.19	1011.34	976.87	475.80	754.90	987.63	918.43	1065.91	763.64	730.62	628.45	300.50
646			26001.14	53231.16	17119.57	37399.14	45264.59	17583.84	4890.93	14941.11	10116.75	14125.04	10747.37	5752.17	10996.03	5385.93	27554.88	11908.72	5532.88	10083.32	5579.95	6889.93	2370.41	1700.53	1134.47	1227.87	1089.38	2610.32	2695.72	4687.70	5492.68	2518.07	2749.10	2020.12	4778.93	2690.17	1832.35	2885.76	928.65	292.54	650.05	2627.38	1289.84	924.14	1582.52	1206.56	151.42	331.83	372.12
647			10308.54	33079.93	7415.11	5176.56	4622.87	4466.20	7420.17	5883.97	9459.18	4507.86	1546.21	3430.32	3378.06	7731.65	7980.32	5386.80	7328.15	4528.17	5124.53	2519.26	1253.33	2900.05	1219.30	2730.12	5433.44	3887.14	7012.92	4070.11	1995.51	976.32	1968.13	2964.01	2504.75	2162.05	1167.57	451.61	2359.03	4859.76	2791.20	1867.71	1112.85	1161.34	1011.44	997.30	921.44	1067.51	1267.37
648			2176.56	10791.97	41262.40	19617.61	23972.13	17451.44	25190.68	18515.37	19399.82	21941.69	19808.88	14271.09	60241.56	23909.38	6354.04	10035.32	15886.70	14110.49	1623.04	3190.02	12159.38	6619.73	1842.34	2978.10	8385.36	10390.67	5109.31	3482.53	1855.50	6627.91	3768.01	2736.06	4036.79	2524.25	2174.81	1012.38	1544.97	954.96	427.53	828.98	3515.23	2455.01	1479.21	1039.81	1487.87	1108.43	1715.26
649			10817.38	17150.29	16239.61	10560.41	6343.57	11386.07	14688.49	11854.99	8134.58	6417.79	6790.88	5901.77	4915.74	4811.73	3860.51	3551.46	5748.86	2331.88	6393.33	4468.42	4170.00	2362.08	2032.47	5480.39	6008.48	5829.19	1588.90	3460.99	3412.33	2143.85	1350.92	1845.13	1012.40	1213.33	1442.83	2581.26	2518.33	1036.27	698.41	1070.64	1450.99	1069.26	1688.73	293.38	137.69	898.95	656.19
650			19944.75	64054.83	35426.66	23196.31	11935.04	23909.31	23068.68	14699.35	16567.24	17894.25	13007.54	13181.40	10581.11	11257.83	17241.24	37528.67	26974.08	9758.76	15327.53	10076.42	10776.30	18237.58	16503.15	4916.12	4603.39	6244.79	11477.12	11405.68	2169.92	2468.98	4716.13	2608.73	5523.95	4708.79	2967.37	1646.91	1784.83	915.34	1654.82	1801.92	1001.39	480.63	1347.57	2097.58	1867.58	709.90	1399.44
651			12505.82	45031.23	20666.97	10656.81	13451.24	18373.30	11354.56	7947.38	7652.38	5481.24	3660.72	10304.18	11598.92	9056.71	14679.45	21493.05	8023.10	4719.07	7683.59	7873.62	8224.83	5897.14	7369.00	5833.75	5367.49	4769.79	5037.17	7161.75	9120.47	4240.89	3957.79	5013.49	7195.35	3893.22	1363.38	3017.80	1915.60	1580.93	1421.98	2636.73	3359.69	1168.65	1557.56	2729.42	1588.33	1187.30	1043.17
652			4294.47	31566.86	25281.59	22792.44	19382.26	26549.31	19298.00	4861.49	11476.02	16272.37	7884.15	8619.04	3576.47	10977.47	5408.80	6214.52	10549.70	7657.12	4587.03	4552.08	5528.04	2106.54	5221.54	7082.67	8170.16	2927.24	5782.38	7878.99	3428.48	4200.62	3747.04	2567.30	1301.34	1312.57	1534.63	2166.52	2172.63	1420.66	576.04	226.88	529.74	581.74	763.60	437.49	728.44	659.57	572.09
653			31586.70	79210.53	41267.16	53913.32	31315.89	70302.78	45753.07	34847.26	56099.65	51108.37	88933.44	42036.33	52240.82	26916.64	17165.61	24126.11	19148.65	16155.01	16389.72	24187.31	14576.63	28950.07	38410.35	24809.13	21194.12	14548.07	15406.76	18169.00	8416.10	8861.57	11523.85	10579.61	10346.47	9204.11	5878.15	4587.38	3738.23	6121.95	4811.36	4009.30	3910.97	2984.59	2407.11	2306.88	1698.30	748.77	940.08
654			7975.34	46649.45	28587.05	57019.32	72736.71	42048.96	66501.70	73939.49	26276.93	36970.97	77720.13	79624.17	51930.93	57958.76	22396.42	99290.64	82215.29	38042.85	25424.47	34347.13	40892.08	14901.27	27104.43	23842.83	14416.70	11691.43	10817.56	23561.19	48755.05	14875.03	13646.51	13518.17	15384.90	5314.20	7486.56	8040.08	10060.12	8375.12	4404.63	5341.95	5628.68	2743.57	3629.94	4152.02	3486.07	4552.21	2669.80
655			13714.52	125970.57	104200.38	147349.54	40603.49	56061.02	46106.44	43419.62	53422.82	83939.48	34075.92	32846.46	24088.08	19371.28	22699.46	42392.70	65682.40	63853.21	65884.21	25826.17	13914.42	42235.01	59643.86	55599.96	18561.85	22263.91	42632.87	14016.34	23002.58	17351.52	10174.65	5218.49	12236.51	7924.30	13429.61	9620.67	4093.94	7690.13	4585.36	2875.95	2887.26	3875.16	1838.50	1747.56	3580.03	4138.30	1810.84
656			30034.80	95081.24	81333.63	94366.07	73105.32	44054.69	69249.92	56643.23	25455.32	41120.40	23050.64	42388.68	33100.96	51169.15	76321.81	71923.82	47498.08	28920.42	42116.95	28251.68	26257.58	41989.31	18040.68	21885.47	21426.87	7699.61	11750.75	15704.95	14768.51	16256.72	11187.38	12669.54	9608.48	10438.14	14150.67	9981.59	9326.42	6575.96	9177.33	8002.54	8192.62	7131.91	5879.95	3530.89	3206.50	2586.33	4069.03
657			25797.69	53312.14	20421.39	26056.94	12103.43	14172.72	29205.10	20960.04	26260.84	24254.89	16124.54	22250.37	20905.88	11112.70	27816.91	32889.79	28667.66	22273.02	19219.30	16193.62	11255.92	7449.54	8768.05	9839.35	8396.35	7111.47	5584.88	3344.68	6754.63	5699.81	7268.67	5254.41	4967.82	5246.11	8662.77	8547.79	3986.75	2670.70	4825.99	5815.67	2941.86	2542.46	6806.63	4531.55	2144.44	1530.60	1773.74
658			11752.35	40493.44	10683.58	23371.40	36206.34	7648.24	7126.46	4779.00	4956.23	7980.31	13381.39	11120.68	15082.43	9044.21	9297.87	4701.45	9148.64	10477.29	4550.55	6870.57	13744.88	6067.83	2790.54	2561.76	5564.04	7144.98	6224.47	3685.49	4335.69	4055.91	2649.17	3040.84	3386.00	1915.50	1351.18	1893.09	3063.80	2036.20	1575.33	1406.94	2171.93	1252.84	564.15	1179.21	1306.52	745.16	1117.53
659			6533.61	128616.70	44580.16	38362.28	76929.00	40946.92	79590.21	111858.03	116229.24	25910.75	21491.67	29599.48	23343.87	17682.18	23296.52	46977.24	38423.43	26137.33	25674.35	15732.60	13315.89	18051.63	13853.06	8185.78	24419.23	32735.97	16888.67	6923.35	8966.59	5807.25	9855.93	13017.49	7032.10	5221.77	7783.11	7984.29	10685.97	10931.70	11875.75	11054.28	7804.06	3671.87	5587.88	8347.54	8082.03	8136.60	11159.53
660			40441.70	136728.67	91710.10	50174.67	101226.35	107408.74	53546.16	90154.43	42139.09	65898.96	75114.09	30639.88	57009.37	28936.05	23943.12	58437.16	34007.65	37924.35	36344.10	27867.57	41317.58	30178.58	33932.69	32624.94	30439.46	31852.36	14880.73	25807.77	26332.79	10288.44	23979.74	12663.74	10747.44	12300.03	13018.88	13034.47	16613.58	8019.09	8977.32	5418.47	2744.80	8300.04	5871.50	4553.99	3198.45	6692.15	3822.79
661			10758.18	45635.73	25555.93	44373.42	46278.26	13291.93	12982.92	31589.68	32664.08	18489.38	17307.66	25825.32	19936.13	14960.17	8638.30	13550.46	16796.77	18954.90	7602.37	23607.99	10971.24	10171.76	29532.35	7039.06	6345.27	5205.36	8387.79	8519.42	5816.60	4947.60	7835.31	7122.05	7751.15	6326.08	3861.55	5263.73	6271.28	1258.36	2158.88	2829.71	3425.02	2473.09	2777.80	2754.98	3143.67	2231.77	1693.72
662			12377.84	126253.00	72617.57	67986.39	44451.49	40270.98	50536.90	60928.30	31142.97	30127.13	31291.09	44866.26	31602.39	31771.69	22703.43	15821.59	14346.78	44013.58	14600.10	25914.74	17985.06	33198.50	27898.63	16984.19	23447.09	17146.49	15075.68	11879.52	14078.51	14013.00	11710.93	3169.47	6222.28	3442.24	4181.20	11864.00	5643.01	12531.79	9308.20	7430.74	6248.72	6331.60	6448.98	8045.25	2912.19	2680.03	4995.92
663			27980.50	47586.05	21370.34	23236.28	15265.95	16224.14	11321.30	10174.75	25916.70	27990.82	6019.21	8969.35	9337.44	6379.92	7223.51	7172.52	5037.90	2713.57	5611.33	4816.83	4464.82	8094.58	3232.06	5906.51	8038.93	3231.85	1191.35	3401.19	5420.30	4542.64	2518.03	5995.54	6627.62	3733.68	6344.31	4441.59	4046.54	3073.39	2833.40	3738.11	1126.97	856.97	2011.52	3258.00	2145.30	1621.68	922.79
664			30525.12	269400.21	113241.14	115006.99	38781.64	39135.43	40080.93	95746.04	110689.59	124837.73	79920.96	133800.51	140666.59	143218.92	124748.96	120098.57	30171.73	34109.57	13775.07	44266.32	37408.56	69762.28	21897.75	27578.09	16807.42	27086.08	25967.91	31465.72	31465.68	27050.65	28406.20	13227.62	16486.69	17496.04	17434.12	12746.97	16491.70	17479.21	15189.51	9307.50	8814.10	10932.39	9722.19	10824.97	9597.49	4452.98	4112.62
665			23667.92	31963.14	144886.98	152988.03	55830.27	50814.89	33803.17	16860.72	4695.39	5689.80	15776.65	15577.23	20863.29	5482.10	7508.65	10892.91	12580.92	9301.36	5322.79	4305.56	1505.11	3297.49	4347.26	4653.34	3530.99	2585.48	10954.82	19949.22	8665.73	3300.38	3409.02	1701.77	3145.17	5429.46	6643.81	6505.23	4314.78	3370.16	1868.95	3470.90	1960.28	1857.55	319.76	501.81	1113.26	1207.14	1476.65
666			12265.54	167289.90	79633.36	28073.21	94998.85	113283.28	37270.92	36144.85	61156.84	91574.57	82038.10	39140.91	44903.61	42824.73	45111.76	36853.28	18596.47	12371.68	9456.05	6965.35	17944.54	15522.79	13470.51	34656.95	44767.22	35676.34	37023.02	22835.53	16330.87	21016.00	17827.92	10849.30	19594.69	23757.27	13625.02	8280.44	7338.64	10665.58	26575.64	10200.83	8294.27	16758.93	14444.91	5832.55	6176.70	1909.03	2397.52
667			17290.69	44805.23	25516.83	18327.49	21920.25	17473.91	21564.13	24309.58	14618.51	5970.84	7988.93	7819.92	24994.45	22712.50	12941.42	12778.88	18227.35	10155.46	12039.65	8971.41	6826.86	5244.81	7686.08	3396.48	2387.91	3908.56	9658.97	6903.60	4894.94	9090.37	4183.61	3579.16	3371.70	4774.97	5708.34	4532.93	3911.66	4860.87	2434.26	2047.47	5336.57	3303.10	3656.73	2250.89	1328.18	2274.56	2433.50
668			4538.34	26368.78	17785.17	15643.93	11442.12	17245.44	27494.05	45778.32	12567.58	15672.06	11135.43	12683.16	22753.54	36416.01	15060.95	9319.62	11809.36	6395.28	6923.13	6995.60	9353.95	8420.43	4293.34	2925.15	4674.95	4033.53	13632.67	10141.30	2262.90	3850.70	8393.47	10883.67	4467.04	3992.76	3490.39	2864.64	5769.32	3898.68	3190.73	2510.19	2305.31	3403.56	2404.74	2179.33	1667.95	722.03	1052.25
669			35403.60	150065.23	179559.98	131723.90	50295.61	68474.92	109249.24	119350.85	76599.42	66196.46	67027.60	91739.03	74169.72	109749.44	73992.51	31230.47	39917.06	43714.49	41998.53	58050.30	63214.25	70764.57	60353.25	38161.83	22633.52	30049.29	32761.44	32320.86	21579.90	19228.24	18827.36	18909.30	28007.82	18378.20	18370.02	10521.24	27849.47	21290.72	10013.31	4917.34	10848.72	15956.11	18400.35	11049.71	8706.93	4125.86	3134.64
670			8813.95	26386.43	26165.28	18421.61	12305.98	7615.20	4964.42	12278.24	11303.52	8600.97	14666.48	10747.96	4648.06	7110.17	9867.19	6077.20	7150.71	9230.41	5083.56	5539.28	5811.11	3850.58	5551.05	4674.57	4147.33	4187.72	3606.30	4163.06	3558.87	3335.14	3024.41	854.98	3206.78	3737.67	1437.48	1872.96	1189.46	570.71	826.05	756.31	1388.53	1471.96	1130.35	1166.77	779.15	590.74	741.00
671			11206.11	25703.57	7387.67	1747.40	6348.81	8742.03	4367.86	4021.44	3884.77	976.51	4242.78	4026.08	3890.48	1239.93	973.44	2773.12	1622.52	1284.93	1885.64	3790.48	1435.95	1194.02	1842.04	2979.04	2555.53	1672.32	664.04	882.94	435.53	1194.73	961.51	845.47	445.95	414.64	605.10	439.59	913.29	752.82	1230.36	1321.90	1174.72	1214.31	724.48	517.11	1022.35	381.56	433.78
672			7693.16	33825.90	17511.40	11386.06	10261.10	9431.52	2582.15	7921.52	17264.03	10269.82	8728.54	9079.77	2977.53	4175.15	1022.75	2055.74	1653.40	2974.63	2354.36	5212.81	4277.38	3874.86	5570.00	2265.68	1191.22	2398.94	3608.96	2033.02	2280.73	1840.75	2388.11	2121.49	1380.19	1684.80	1478.13	1311.97	1362.53	1453.08	1068.16	700.91	537.19	603.48	918.43	794.54	546.60	289.06	529.21
673			20089.38	37000.53	37580.53	18547.48	21576.39	21338.91	19310.04	10062.61	6139.87	9695.19	17475.14	14052.79	19184.39	16250.29	11132.99	12283.88	9076.71	8069.67	16956.12	14056.75	7773.75	5365.03	4585.96	3781.79	7542.21	5649.82	3420.25	3629.91	6448.66	3839.30	3062.70	1488.03	2811.92	3575.05	4728.92	3089.01	1781.61	2084.37	2387.63	2210.72	1928.85	1289.89	1067.55	1149.94	797.81	1070.10	865.38
674			6797.99	14891.48	8300.17	3429.74	4926.52	4763.39	7792.34	9353.70	6892.77	8989.84	10173.19	3145.55	3699.58	2619.43	3789.82	3082.62	3797.21	7394.02	6130.19	3819.25	3317.89	2064.77	1816.10	839.40	3262.79	1568.14	2753.88	697.03	1626.92	2707.11	3714.41	2343.53	1133.17	656.95	2150.36	3948.11	4117.50	3589.83	1220.94	1673.65	1884.91	1091.46	1519.37	2424.37	2366.86	2137.23	756.25
675			13809.32	32817.19	9453.00	6140.66	9997.01	5017.39	6033.60	5019.31	7569.08	6926.46	3176.24	3731.43	10664.47	9248.62	2926.54	7050.63	2000.62	3652.46	3616.54	4745.26	6383.79	3809.95	2565.46	2416.20	3869.17	3275.03	1838.13	2139.32	2255.09	2209.11	2236.31	3408.85	1033.06	807.16	968.45	2784.39	1365.18	861.96	499.28	797.66	1438.17	952.25	751.79	838.94	429.31	448.55	463.97
676			42875.64	87109.84	21149.72	25124.46	16503.04	20100.48	16800.67	11113.33	13596.93	14188.79	13829.20	5438.60	5791.33	5002.43	6279.47	12325.71	21211.97	12548.47	6871.75	4291.56	10066.24	6588.16	7186.96	9911.24	7916.06	9888.63	7526.86	6213.69	4644.95	4735.55	9102.16	10213.40	5995.40	6004.95	2955.73	2666.55	2039.48	2396.72	2324.25	3215.83	3441.63	2385.04	900.76	1138.88	767.81	1118.39	1162.67
677			10671.65	52528.33	14850.11	14760.85	17893.77	15567.32	20930.49	22806.66	20881.92	29862.34	13279.99	8827.82	12533.48	13511.10	10346.59	6065.65	10736.22	17992.23	11613.42	12198.16	9396.79	8745.49	9161.73	9497.37	6717.58	3777.71	6109.33	8078.65	5153.32	6552.37	5426.78	3973.64	6012.44	5471.57	5943.02	8536.35	5860.57	2608.30	1857.38	2968.75	3026.81	2467.90	2190.49	1121.09	1236.83	1836.56	1527.17
678			3715.91	21056.13	12683.98	7201.47	11078.96	6737.05	4162.75	4763.37	4156.98	11726.65	8973.16	13621.36	5627.01	7156.71	8904.72	4615.48	4602.31	7262.68	7713.74	7106.49	7204.26	7838.07	5422.61	6054.92	5146.97	3520.99	2442.55	2961.98	2556.88	1953.46	2519.14	2266.45	2421.45	1916.58	3106.39	1066.61	1495.06	1710.57	804.33	366.97	922.23	957.01	1559.26	1072.29	892.95	816.90	715.26
679			15943.55	19661.07	9882.97	26850.94	14818.09	13876.16	18004.95	13768.24	19061.71	18247.04	12928.37	8181.28	17535.31	14096.35	10882.18	14149.59	9040.81	6486.08	6205.65	8704.57	7643.04	9074.77	11743.51	12441.22	4538.82	7923.34	11749.75	7148.96	6463.89	6326.14	3083.17	4078.89	5374.16	4356.00	1873.17	2473.31	2309.71	2110.63	1598.05	2512.51	3131.07	1883.45	2132.02	1997.77	1415.92	1315.83	1322.68
680			2852.37	51684.96	26210.82	27721.48	15307.63	11047.37	7019.63	11207.80	26098.00	13444.54	6923.18	7984.58	7736.53	6831.32	7994.30	9921.85	4702.66	3459.76	4075.10	1801.92	5126.98	1843.07	5323.06	5015.09	5337.94	4398.55	8283.52	5113.71	2317.15	1606.82	1954.43	2778.89	2281.04	2564.66	1208.46	2185.79	3470.07	2035.65	1359.12	1480.96	3040.36	1509.59	1341.55	1080.60	1400.89	1191.16	491.68
681			2133.95	24647.50	19195.03	7172.52	15477.07	13181.72	15339.86	18530.06	7562.60	4220.87	4498.26	2351.96	2757.15	1189.90	3462.75	5016.59	5628.84	9015.44	3695.15	5096.37	5059.10	5391.09	4560.94	2448.33	6751.12	12782.79	5911.63	2230.66	3833.26	2902.69	2547.90	4122.01	3470.07	4507.13	3262.43	3665.77	4265.44	3653.65	3626.68	3407.62	1904.04	1369.86	963.04	789.31	755.43	1173.89	1360.87
682			10285.17	15375.55	5076.38	10434.93	8781.62	9681.23	8106.19	8532.55	22166.79	12620.99	10728.66	15353.08	10672.84	12362.36	8447.95	6115.48	2948.05	1865.75	1273.82	3004.62	4472.88	3490.95	5010.57	1678.17	2442.50	4525.60	2991.34	1520.96	3176.36	1943.81	809.01	1670.07	2163.21	2738.44	1573.29	493.02	1363.11	1348.54	748.86	678.80	687.90	742.50	1136.80	688.81	358.58	357.67	606.18
683			5049.07	38775.84	21001.42	30078.09	33363.82	32351.75	24315.22	15532.92	32765.41	34600.25	10519.55	29207.71	24768.51	12234.83	24712.33	14256.92	24176.60	23777.36	24994.11	16154.61	11834.47	10424.83	10160.83	12863.89	5763.82	7785.08	4745.01	5799.38	7078.91	5773.82	3186.29	3270.26	5716.04	9992.07	2036.97	2017.48	7235.49	4216.13	2752.67	2193.22	1234.22	1943.62	3496.95	2035.51	2305.24	3742.94	3633.40
684			31968.91	63984.44	108205.84	233602.76	187678.93	25983.98	21502.39	149349.10	54039.51	7946.64	33383.09	38020.96	5906.16	14830.82	31374.67	12316.48	4897.73	5228.30	7638.70	7002.92	3903.91	5150.42	6759.19	4719.07	5295.92	10258.67	6490.46	4742.55	5516.88	5219.80	1230.44	1872.72	5829.82	4576.96	3255.34	2519.83	2768.91	3337.92	3610.49	2470.58	1367.65	1577.21	1265.66	1156.64	1611.29	667.44	408.86
685			10421.95	21182.29	11110.47	7978.55	11226.05	14159.16	4630.22	5479.33	8677.94	6452.31	4441.81	5943.78	7802.36	9612.42	9411.95	9765.70	8218.88	5637.73	2618.26	3794.04	4520.81	3327.26	4850.87	5195.15	4310.07	4811.16	3396.64	3266.45	3643.37	2369.00	1410.17	955.95	2169.20	2072.74	2099.85	2075.71	2767.09	3113.52	1196.11	1027.45	2390.49	1723.46	1453.89	1020.76	1040.01	895.79	706.18
686			10472.88	15905.35	10749.95	12233.00	9287.64	8716.19	6500.89	3003.50	3496.33	8969.37	9564.51	3996.07	3410.34	6379.99	5322.44	3262.25	5879.25	6753.27	9505.47	7164.40	5552.32	3013.78	2428.17	1262.34	3574.88	7436.59	4534.18	7246.43	5579.44	2795.36	1907.56	2498.54	2860.39	3061.59	1697.52	1936.39	2853.34	2037.72	844.46	1306.40	1439.83	1742.61	1333.73	893.27	330.50	1169.87	488.52
687			41727.83	96101.23	25097.42	30734.22	73113.78	38988.78	18213.16	20156.77	23345.99	30506.37	12742.46	16561.09	16579.85	13350.60	27025.85	30475.53	20602.13	42177.99	14404.67	4818.94	5779.39	7832.18	6934.24	15116.05	8975.63	11371.34	7418.98	11169.40	6095.18	4207.22	4173.98	1992.29	2889.52	4150.17	8627.17	6719.24	3185.69	3049.16	5885.79	6069.79	1920.55	2558.60	783.96	1730.56	702.50	480.19	523.80
688			6739.11	30140.08	41702.45	20642.05	20813.51	25903.08	13445.51	7539.41	6951.47	14589.65	11372.39	6864.40	6303.01	23629.46	35678.12	15356.16	6380.49	8350.76	7039.74	9866.51	2595.71	5570.14	7246.11	5976.17	6841.44	9736.26	4481.76	3097.46	2784.25	2404.75	4561.47	4969.36	3651.57	2814.84	5353.67	4442.38	2069.30	1558.33	2546.49	1191.71	531.26	1172.45	2190.81	2153.72	1258.49	746.82	398.08
689			37687.65	125166.32	107092.37	35726.59	53628.11	60415.79	46667.64	31727.38	57701.71	92906.52	93638.34	49451.92	26568.72	34887.69	39938.00	13235.25	20252.93	21670.18	22385.19	23826.91	27210.90	31619.42	28768.41	12708.79	18032.82	11199.82	8788.52	16707.30	9830.50	4411.74	6040.80	7263.10	3809.69	5542.78	6748.80	3002.86	2513.47	7084.42	2615.57	2465.37	4634.07	5331.12	3435.88	3690.18	1588.40	852.52	878.83
690			8144.11	30836.06	51987.92	51727.69	43007.77	16708.81	22916.66	28993.76	15240.63	13632.37	19327.71	18501.29	16310.19	6192.79	17738.85	12602.08	11826.94	5576.27	7377.53	9832.80	16115.89	10564.29	2571.89	6370.31	8239.16	8010.06	13855.70	3564.39	5482.94	9224.56	2710.37	6209.01	5461.40	2974.46	3693.21	4152.72	3859.70	2492.69	2989.56	4710.39	2950.13	2086.80	1995.78	2185.66	1389.20	905.39	895.03
691			18533.95	50131.84	28239.87	23749.98	18192.44	20827.44	16499.27	8682.85	18388.43	38856.93	33530.90	32520.90	13725.09	7178.13	12941.43	19623.23	18572.63	25947.60	20702.80	14011.76	10376.92	14249.44	13688.98	8610.13	10910.63	7677.91	12418.84	6405.78	4227.61	4285.95	4775.91	2825.05	4997.51	2274.44	2352.90	1857.61	2785.04	2647.47	3864.50	2121.95	4198.18	3212.36	1653.58	1394.66	1211.97	973.86	1819.12
692			5931.16	27766.28	35200.87	18452.69	3707.32	15697.19	20095.69	20605.87	11051.71	12663.85	15905.85	11809.55	7293.81	5779.69	9718.65	6264.57	3653.57	7838.46	3548.98	4242.28	6279.03	5634.13	5993.20	4709.66	3779.58	2225.69	4511.58	2808.36	4250.46	4538.95	5186.98	2935.79	2006.91	1911.76	2632.36	3381.00	2076.04	2413.44	1692.07	573.48	697.94	1176.55	1588.97	810.25	1094.19	1187.27	711.03
693			11979.84	57605.24	79507.14	56900.33	32572.19	31214.72	27626.98	39382.26	26059.53	20976.67	22984.51	21385.37	16385.52	9419.77	14882.09	14590.03	8461.57	10736.89	15443.84	16565.01	5500.40	7319.31	11057.44	9617.20	8778.23	6479.93	9939.33	13511.12	9318.85	5347.22	2402.51	5317.89	6633.83	4156.47	4628.78	3262.09	3113.50	2384.04	2994.68	2751.39	999.09	1449.22	1779.17	1526.83	1756.09	1402.03	1217.96
694			24231.58	152433.54	138694.17	334046.75	283526.56	99750.37	70667.20	60256.41	16636.66	13342.49	22807.85	40335.52	19194.61	22007.37	17199.10	17304.45	22426.73	31497.83	11731.17	14364.67	25669.01	19498.60	7037.41	8733.68	5927.27	2690.95	8321.66	16701.96	7053.61	6119.52	7857.37	5135.03	4688.43	5455.69	2998.67	2661.78	2564.06	4714.53	2318.02	692.30	1074.99	3191.81	2354.76	1092.84	1195.06	443.97	570.20
695			4669.17	8265.64	9388.88	6355.05	5649.79	4580.58	2722.76	2177.15	2162.49	2339.53	799.34	2151.08	2105.45	1769.85	1392.77	1745.80	881.59	1416.57	927.05	815.56	1496.62	3397.41	4386.41	3023.53	1038.45	949.42	2214.21	1438.18	556.25	538.65	1003.47	1381.49	963.95	794.83	1323.93	1116.76	2373.04	1140.86	317.06	431.74	784.23	485.82	309.74	799.88	447.44	338.48	404.17
696			12849.35	28097.45	32108.86	23508.71	32364.69	27306.89	21098.26	30314.02	25997.33	9433.28	13341.76	5712.33	17668.72	18919.87	18841.79	16364.59	16500.82	11361.06	3498.99	6608.40	6189.60	10042.00	6154.02	5121.43	6128.96	4558.60	5659.78	3172.73	6799.51	4132.69	8114.58	6941.37	6317.75	5674.84	2582.78	2725.77	1498.52	4155.35	2086.70	1075.38	2416.85	2910.11	1551.26	1253.23	1074.28	807.96	1106.31
697			8446.67	12536.08	8188.17	9973.87	5477.33	8274.05	17129.00	9496.10	3903.35	3092.88	2934.95	3179.69	4902.07	6292.32	5642.41	4606.52	2672.48	1438.65	1222.86	3112.39	2512.65	2039.69	1970.74	2262.18	1682.03	2900.07	3728.99	1733.95	1144.74	1436.19	2031.32	2352.20	1601.93	809.96	960.92	516.38	612.66	905.20	881.07	435.43	258.19	278.29	425.58	450.03	339.33	367.21	173.53
698			3076.95	21349.14	8163.77	5563.97	6079.24	7005.40	7989.15	8332.74	13921.04	2034.68	7444.51	4056.85	2416.79	2377.56	8892.84	4845.36	2737.10	5366.39	3309.07	2901.30	1457.56	3056.25	2021.32	1953.37	1312.50	4597.69	871.70	3261.64	2279.65	1891.25	486.46	433.19	1191.01	215.15	570.80	804.27	1134.87	1223.60	1119.40	438.83	617.11	496.17	285.32	126.12	292.67	541.36	678.45
699			86834.25	103980.41	55660.92	16445.63	30384.54	18942.36	22965.37	22985.18	17506.66	38281.30	32678.19	22673.54	9164.03	13648.74	23957.93	20958.27	9818.14	8796.91	5294.75	15615.76	13298.61	8886.64	6631.79	7440.98	6728.27	6007.86	3648.81	9722.13	7460.35	2232.19	4027.96	3718.73	2537.86	2794.95	3689.08	6189.79	3805.21	2109.64	879.28	1529.87	1079.44	1093.78	1061.34	858.56	1013.93	538.91	274.89
700			9520.55	17899.40	24679.17	13804.76	13620.82	21454.72	14846.60	11551.34	16801.78	7029.61	20160.32	12767.33	10622.63	9981.50	10795.37	4968.06	7276.87	16119.33	10554.11	7850.82	6236.92	3102.63	3160.88	4868.23	4080.56	5827.53	5438.80	3543.23	3266.65	3886.80	5119.00	2765.85	1923.47	2411.31	2164.54	1596.33	2273.98	2814.51	2197.43	2336.43	2284.07	1575.14	1524.91	1283.74	1129.12	1085.71	1404.82
701			6321.56	12007.24	2765.88	6064.98	11996.73	11414.30	3601.70	4395.45	11610.93	10694.99	9150.29	8649.42	5497.27	3804.24	5066.58	6236.82	8324.75	3544.00	3927.60	2002.14	3759.59	2743.10	2196.91	1693.51	1454.94	1614.27	2019.25	1514.63	1154.64	2382.03	2019.58	2196.64	2387.25	927.03	1120.05	2509.12	2568.70	1405.09	1777.34	590.15	954.11	652.05	659.66	624.45	998.31	713.64	315.50
702			26569.84	48798.23	17088.05	13163.73	8005.66	6812.46	11594.32	12388.67	10195.83	7310.94	9823.36	12570.41	4935.86	4450.31	10252.86	6679.55	9734.57	7944.23	3205.85	2450.03	3103.31	6097.60	6097.56	5595.73	1659.97	4119.00	3893.17	2205.09	2815.64	3142.78	2051.52	1366.06	3765.18	1493.41	1072.65	599.92	692.94	2511.77	2072.26	1541.31	961.37	753.58	556.85	196.65	209.27	393.21	208.84
703			7189.66	55437.24	15779.38	38947.90	18869.32	12842.10	14064.68	9591.62	15129.96	19114.56	15849.09	24039.55	15611.14	13327.22	8553.05	8285.28	5530.91	11317.92	5012.30	3109.90	1895.78	5877.19	10626.41	7243.89	2434.16	8032.97	9613.53	9751.99	8044.50	3942.26	1599.42	1335.93	3567.69	3309.87	2504.47	2204.16	1685.90	691.65	1571.15	1269.00	783.71	926.12	997.41	656.90	539.59	714.69	718.67
704			2267.60	7466.72	7348.92	3503.17	2987.47	2951.06	3691.05	4012.89	6164.13	4635.28	4572.44	4585.51	4279.28	3056.96	2611.34	3264.22	3202.74	2964.86	4863.17	5974.84	4968.34	3786.24	5943.99	3294.78	1506.42	1995.50	2896.13	2857.91	2608.32	1460.60	2335.90	1651.83	2419.31	2291.08	1080.79	1343.96	1213.45	967.00	577.75	1122.12	1112.22	1067.18	1132.55	416.44	190.51	517.33	374.06
705			15091.37	57707.67	37786.47	29911.03	28207.70	26032.22	16583.59	16452.06	22928.92	27393.78	30029.33	35644.94	37613.90	35723.21	29474.40	20906.93	11593.40	15628.53	31208.75	18301.60	16293.09	10584.70	17311.31	14412.93	10138.93	4356.55	6265.91	10170.30	4375.98	7353.13	5124.96	8142.49	9079.21	3732.15	3748.20	5447.13	3778.08	6404.24	6659.37	3026.37	4056.61	4815.56	5266.00	2498.79	694.49	2036.58	2088.82
706			2647.21	31081.69	14669.13	13484.13	9391.13	14028.31	20457.28	12137.27	15062.73	13146.43	17724.62	17633.65	9057.68	7497.13	6519.71	6352.85	11300.49	9403.10	6969.70	11901.79	10658.63	8117.20	5633.23	7211.06	7810.90	4214.25	2362.61	5574.44	10641.50	5606.19	5905.86	4098.01	3395.70	4796.81	3960.26	2789.73	3168.86	1100.14	657.31	440.11	508.56	647.47	1202.04	827.94	621.20	761.85	754.93
707			4266.94	21017.19	11858.22	6447.95	5858.81	6335.68	6431.24	4863.39	3905.99	5952.12	5630.51	4774.72	3370.77	5485.04	5047.75	4006.78	9497.11	10645.86	7003.88	4257.37	4279.70	6400.40	5286.43	3293.03	2977.16	2501.21	4125.20	3349.84	2919.08	1165.74	829.43	2318.00	2858.45	1243.61	608.84	1396.58	1566.05	853.23	660.64	1301.83	1202.55	585.19	657.25	1004.17	404.31	741.49	936.22
708			14585.63	25834.82	15520.52	23396.02	14633.36	9374.98	6039.85	1794.85	2447.13	3232.38	4909.53	8716.55	8143.00	5734.50	7439.33	4762.07	3395.39	1566.79	1757.62	5927.05	8858.92	8500.26	4512.16	3211.22	2920.03	3753.10	4605.12	1676.02	1457.95	3758.03	2051.29	963.79	1897.76	2280.48	1794.37	2563.12	1194.61	1207.16	948.51	657.28	1344.33	559.17	485.76	595.03	543.73	599.81	288.15
709			50020.85	148155.64	65294.17	36320.57	38710.69	45537.19	45771.26	37183.86	30477.41	52051.28	18831.64	16809.34	24171.45	32210.60	33034.99	50060.51	27050.02	21322.07	19034.76	15339.70	18942.55	19175.19	14278.93	22379.16	15651.29	6514.31	5504.41	15722.23	8783.93	4382.11	5954.15	6420.99	6791.88	5393.95	6014.64	3440.46	6479.73	4329.91	3339.03	3499.96	3088.39	4548.34	6753.05	2229.11	1802.87	841.43	859.33
710			3810.50	8439.49	3739.43	2327.35	2177.67	6337.65	1807.12	2115.70	1689.25	2960.90	1942.01	1384.73	1588.96	3011.57	3043.53	1630.09	531.49	815.14	1639.16	1195.20	1301.80	3457.28	3291.42	2783.61	1967.48	957.99	1305.48	1437.71	301.35	1977.60	1711.47	412.11	1321.43	626.89	1062.20	506.30	593.78	897.36	480.75	205.44	231.56	192.85	266.81	187.95	110.35	275.31	462.02
711			3850.91	10782.00	3879.28	2375.65	3610.59	6257.85	4000.84	1350.57	1626.29	4915.88	8479.41	8175.43	1967.55	12337.48	8227.84	1222.58	2935.71	3513.15	1389.86	3686.74	3509.05	1465.60	1305.77	1637.17	945.40	1336.71	2310.69	2214.03	849.13	1464.29	544.21	740.12	706.62	1103.72	483.21	1075.72	776.96	191.83	572.81	483.36	388.00	431.96	197.81	631.75	742.80	485.97	556.06
712			3888.27	24448.68	10712.50	9541.90	20637.29	13683.31	7629.52	9050.29	8919.92	6610.26	16486.33	10986.26	7866.57	7036.31	9551.19	5698.25	5364.59	7444.78	6214.82	2539.13	9998.92	8273.91	3772.43	4649.95	7331.77	4990.07	2634.54	1402.11	2395.19	2705.77	1146.50	827.85	1320.85	2200.88	2526.82	2703.11	1987.78	1198.31	2159.87	1123.39	576.81	744.84	549.46	625.11	586.14	440.83	311.21
713			10561.87	43186.73	9417.25	7574.02	14432.57	15718.15	8414.41	14598.62	12322.76	8959.48	5877.84	9865.06	11008.21	5157.69	4863.89	5745.46	5450.34	10780.98	7659.44	6522.44	7456.86	7825.07	4545.06	3293.02	6293.74	3900.98	2998.88	2323.46	2440.07	4081.36	4133.46	2699.50	1957.44	1236.04	1881.84	826.07	2452.59	2268.01	2530.56	2311.04	1165.37	1274.44	1176.53	1096.22	896.50	762.01	770.84
714			3468.03	18578.52	36589.65	25855.42	12925.00	19158.56	8512.12	11732.39	7847.00	18189.47	17877.99	10893.67	10429.08	15928.00	15015.90	14201.88	22532.60	23224.68	21074.93	16850.56	4893.99	3038.05	5901.28	5144.43	10322.11	8517.83	4799.78	7234.52	10635.33	8490.10	6268.24	3873.35	4660.28	6326.43	6431.96	1356.24	3829.97	3314.14	3070.90	1425.70	1702.13	324.38	1918.54	3162.69	2202.20	1348.64	1143.42
715			8796.39	21972.02	12274.21	10044.01	5061.61	6582.35	26412.45	16397.37	16327.53	12727.96	4373.24	2002.95	2107.27	9517.69	12231.49	4221.19	16892.37	9510.92	6459.78	6575.38	8411.25	5729.15	2478.94	1212.24	5233.69	1667.96	3299.47	1647.08	1209.99	3168.02	1763.75	2805.26	2503.76	3573.78	995.17	1596.99	2300.77	2039.47	3035.03	1937.80	1697.78	1294.80	1270.94	1589.52	2297.37	618.20	467.09
716			4491.05	30887.45	6501.42	3144.21	3960.74	2424.78	3777.24	6509.58	7634.46	7556.37	6144.78	7032.19	2809.23	3048.46	4018.77	4164.43	3260.20	1570.61	2086.96	11254.43	7769.91	2984.41	2895.37	1439.66	5382.83	4317.92	3285.36	1574.67	2361.55	3377.78	3148.52	2935.52	377.66	1378.26	1195.75	1606.78	1096.27	919.17	1185.16	1242.57	1031.31	871.25	958.68	1209.14	765.76	251.75	620.34
717			58835.99	251724.35	92818.97	309324.28	51947.12	29505.39	53405.51	36886.78	39294.33	31480.52	13122.89	16280.74	5746.61	19726.94	18095.57	9736.07	12029.38	11918.58	18834.03	11917.97	19432.39	25385.59	21583.52	12826.08	3741.66	9084.33	9417.07	5980.07	6517.56	10246.64	6431.37	5895.92	4716.65	1377.43	3003.80	4255.66	6017.24	2858.64	2314.84	1911.08	1357.14	1547.74	2408.03	1337.44	2914.75	1529.97	944.89
718			25542.70	59486.86	31040.14	25787.97	14886.09	11934.10	12677.22	23653.48	22041.52	12195.58	11872.91	8837.24	8457.74	13483.08	7255.57	6866.46	14798.46	10675.98	7525.08	11236.46	13923.86	8444.18	7198.34	6135.84	4108.14	3980.25	3551.95	1344.18	2299.29	1634.65	1069.47	1086.60	2573.30	4823.52	6271.34	4467.48	3514.52	3948.55	3372.15	3180.12	2396.35	1555.52	2672.60	2357.98	1604.53	2221.05	2358.55
719			20152.50	30876.56	20794.45	28200.36	31028.02	47331.27	16632.02	18261.65	24393.75	23031.98	46689.14	26314.91	31280.18	56715.62	51007.88	28476.28	21074.62	23377.14	29992.19	38764.88	52965.50	22542.43	11629.09	17743.16	20126.57	15950.22	9666.66	12843.21	5533.19	11910.59	17544.10	9471.39	8467.15	7381.30	9270.99	6025.32	1830.80	5881.72	6070.86	3180.43	3195.93	1858.48	2013.24	1348.44	1828.38	2981.11	4825.99
720			10915.87	46654.58	14423.12	4573.53	12308.15	27485.81	18683.53	12591.97	13208.60	13153.83	12264.97	13987.54	11995.11	8615.45	4493.45	8506.93	7350.10	3938.19	9261.58	6309.64	14382.71	15142.48	7033.45	5327.22	1571.45	4263.40	4226.08	3740.84	7589.25	8311.24	4158.95	2497.93	2823.07	2155.20	3196.84	4356.49	1390.02	1974.36	1859.61	1519.82	1044.81	1073.35	1680.29	1547.65	1549.01	1205.87	1327.03
721			15851.26	15023.38	6887.74	27278.49	25092.46	12233.85	15401.12	10215.53	7715.36	10652.06	4886.59	9362.62	7878.81	3328.34	1423.31	6078.97	6534.32	4346.97	9938.21	6526.24	9568.05	9165.76	8890.96	3930.44	2808.13	6065.39	5144.17	4852.70	4059.77	2480.69	8040.19	5814.60	4405.21	3703.34	2025.65	2540.07	2589.56	2927.32	1904.90	292.63	1802.34	1524.18	1197.55	889.03	1761.32	645.84	981.41
722			22388.49	129783.79	19977.80	19633.38	19502.77	11961.78	11493.46	26405.50	24072.74	25822.12	46572.08	22574.97	14327.10	13591.65	12134.55	10092.79	9689.51	4431.28	5623.47	15126.96	20173.29	3223.28	5706.62	8405.91	7315.18	4124.54	2830.39	4626.75	3502.07	4372.46	6508.80	6148.70	4521.52	3385.75	3587.11	2027.49	2271.13	2153.97	2417.31	2234.63	1748.18	1766.45	843.51	1348.73	2384.74	2126.61	1438.65
723			18580.30	38084.91	15380.67	7616.22	12243.37	26010.13	25365.00	4270.01	22311.65	11872.32	1057.70	8517.39	3807.61	6551.26	2945.46	3149.32	2940.21	2412.99	1161.66	5646.96	6412.44	3614.63	4734.53	3497.22	1130.73	1324.43	2456.60	7557.37	9642.16	1637.93	3423.75	3790.70	2352.00	1185.07	1407.63	1335.19	2264.13	1617.24	906.47	675.59	1776.59	1337.61	383.24	483.45	696.33	906.17	411.48
724			30441.78	108297.65	30876.24	45745.89	44982.38	36728.01	52038.52	32688.67	32350.95	35704.95	47090.70	42685.92	17069.94	16787.51	28751.06	41681.09	36327.80	37494.23	25349.82	29549.42	9812.88	14885.31	15340.48	17248.36	8728.13	15397.50	15145.85	25591.89	31890.61	15430.16	5110.98	6082.55	21800.31	9628.01	7165.50	8166.56	8554.12	7517.46	2318.05	6768.76	8802.70	1842.54	2497.02	4664.53	4032.29	2573.74	1596.60
725			55086.39	85324.66	67137.17	60341.10	38902.28	46634.17	53858.37	63966.46	54383.69	73947.60	42041.09	32012.68	14125.98	40784.98	64549.64	45249.57	30972.25	34347.07	25295.44	23900.58	60880.55	15427.92	20772.96	13683.16	19231.47	12626.51	25911.42	37941.33	33529.47	24100.99	20245.46	15149.18	24270.99	13861.76	6270.86	13207.56	10552.16	6819.36	6081.07	7298.15	9824.09	7698.43	7808.22	9083.76	12255.12	8065.73	7265.93
726			11274.92	60037.12	81071.28	67639.03	40671.43	21109.28	21342.44	23342.02	16925.01	13004.42	13538.19	15969.86	14364.86	10183.65	6853.63	7898.10	7924.22	11755.14	6137.60	3327.34	6993.13	6515.13	3258.21	3007.51	7182.84	2983.98	6719.90	6290.62	3871.93	5174.32	4651.93	6912.05	2644.31	4271.62	10800.21	7575.36	5821.12	4057.67	2814.91	2142.51	3394.66	5012.12	1172.20	788.89	1008.63	523.17	1450.47
727			14327.08	44787.28	29433.90	18825.97	25460.65	10531.79	17205.74	19280.17	11055.03	5195.09	9151.55	17515.31	12168.88	22544.77	20865.77	10119.29	8659.48	10334.95	8766.27	11405.95	6275.68	10762.98	14948.41	5818.02	6202.46	5134.97	5551.46	7284.37	4669.95	4818.13	2226.53	4652.46	3622.32	3289.00	4665.75	3292.72	2557.19	1658.02	3275.90	3040.14	2575.11	4110.62	3294.87	1506.38	1980.37	1931.12	2524.10
728			13994.77	31110.05	24396.16	10048.53	17405.29	34534.72	25046.91	8901.20	11162.11	7014.77	16142.01	17268.06	11842.99	5003.85	8672.97	12550.42	9022.48	11219.67	7644.72	8149.85	6881.91	10611.67	6315.14	6944.72	4241.77	3420.18	2500.69	1761.75	2820.00	3193.15	2677.64	3541.89	7184.53	2643.96	3781.48	2369.56	1751.21	2310.40	1764.30	2035.14	1731.61	1838.71	2055.20	642.36	823.38	1555.15	1133.94
729			21718.44	137972.59	69416.15	85784.38	41503.08	30355.78	86043.42	76444.19	35727.53	23601.52	44193.84	54854.29	58110.53	19234.07	21054.33	33734.98	45350.05	64149.24	90160.85	58799.22	6480.32	30371.95	13384.83	42935.40	16036.82	25925.41	14236.99	12273.92	14972.32	17212.69	22203.65	8862.88	8801.50	27357.36	18129.10	5883.22	6285.10	6621.39	3805.91	6505.90	7565.61	8398.66	6387.11	4130.55	787.77	2333.58	4589.72
730			21549.71	89471.78	35766.46	16512.24	23626.68	14426.49	8109.23	17800.49	10162.97	10979.06	18352.76	30151.59	18902.24	14708.31	27122.57	47636.55	9370.83	15158.86	7408.44	6384.83	7904.58	12357.30	24903.09	33831.38	8059.09	3633.58	5675.20	11102.79	18366.13	10126.23	6585.35	8249.21	3795.63	4890.28	9041.99	3913.94	5895.98	3096.88	4423.90	3709.26	1761.24	2623.22	7398.77	10268.12	5114.24	3653.37	3092.24
731			4707.76	43632.75	10247.28	1843.13	5217.17	4839.71	3755.86	5193.51	3219.60	4821.97	7128.35	6947.90	3083.18	3003.81	5686.50	4984.60	2505.63	3206.72	4444.30	3903.47	2598.26	2883.44	3060.53	1912.12	1091.89	1619.46	2924.92	2914.69	1879.83	1973.62	1691.81	761.81	1277.92	1123.58	916.54	1386.93	2018.09	944.88	971.34	883.56	1016.54	1340.46	789.72	1567.22	1123.28	1004.35	933.66
732			41878.71	99844.67	108677.58	75419.13	53644.95	37852.83	26210.10	44981.70	22378.23	11447.47	8104.46	5277.88	14265.34	36565.81	33896.66	17575.05	6572.62	9485.43	7702.55	4083.21	19625.69	13232.53	4198.07	1322.40	5720.79	3982.13	12171.29	8270.69	5396.65	8032.35	2053.13	9808.15	6351.71	2543.32	1758.58	2179.37	3393.41	15897.16	27929.75	14270.27	5404.18	4797.58	4368.06	2618.94	3393.44	1607.68	4722.18
733			3234.53	68226.43	29662.00	31622.97	26148.01	17403.10	8761.30	27458.88	33264.60	23875.96	38961.89	8144.86	11531.39	10954.98	11908.66	27132.99	24371.44	21829.12	7704.93	21802.46	9177.00	11812.78	8066.47	5228.10	7680.14	4536.37	4250.81	6788.02	18924.25	7992.83	5738.14	5614.32	2692.65	6323.89	2926.46	2387.65	7212.08	6203.07	2696.49	1292.77	914.94	1293.90	3255.60	1822.46	1154.95	1966.18	940.50
734			19837.69	128444.17	63799.07	51170.88	36656.49	37279.45	21987.78	19567.37	30500.66	72347.63	39583.44	26756.13	20965.61	14557.51	16134.33	30174.03	33691.00	11440.26	8444.51	21574.90	11955.70	8715.60	4142.87	11859.42	24095.01	12208.74	8210.82	13976.83	8246.54	8122.60	9601.00	5841.13	17040.00	7791.88	3497.41	3734.35	8688.45	7956.63	8466.90	6780.13	2346.16	3273.96	1916.57	3660.82	2934.53	2236.68	2939.83
735			7808.53	55186.10	6401.32	8333.33	11119.98	6882.39	8140.88	4795.99	5033.40	5020.33	8037.30	11007.81	9166.14	6662.05	4119.35	3433.76	4101.94	5849.90	2908.26	3153.46	4807.11	3637.49	4445.12	3164.15	2358.69	3012.91	5800.26	3550.18	3340.68	2235.47	4032.38	2861.28	1947.83	3999.97	2690.54	2018.75	2744.55	2073.05	1696.10	1087.56	759.58	1077.48	1630.20	1410.01	719.64	1157.75	726.90
736			11530.09	146196.92	65218.58	36378.25	38135.35	14083.54	13562.58	24735.79	14232.84	12198.92	33071.16	50421.01	68666.79	29273.39	22791.69	29423.94	11799.71	7570.50	27044.39	18234.04	9269.59	8119.83	12011.48	13820.32	9184.36	3100.75	5803.77	7991.20	14954.98	10141.70	6921.44	4444.96	6221.16	4525.91	5042.81	4372.96	6256.13	4606.78	17250.57	14135.54	9440.96	4010.62	3110.38	7436.04	5702.42	1555.75	3666.98
737			1538.55	27679.47	50914.44	31706.92	15781.68	27665.27	38761.75	11383.07	29062.99	39192.76	28201.59	22975.11	29379.53	20027.08	18728.70	19979.73	14705.00	14661.02	21825.31	13394.14	13608.80	6538.59	5523.83	11618.74	26403.56	19347.92	10510.63	9904.94	6009.55	9957.97	19292.39	18057.44	24390.57	18334.41	12003.85	12739.92	6707.73	4277.59	6600.73	5281.36	4757.16	4320.24	4987.39	6469.52	4953.41	4860.03	2376.36
738			3302.57	27423.62	9766.24	13168.07	14719.26	6099.74	4931.32	8804.57	5973.14	6986.35	9770.07	3992.61	4680.39	2801.40	3429.46	2257.90	2741.21	4490.82	4179.07	3025.82	7814.21	8415.40	5024.61	4053.76	2734.84	2679.11	3071.00	2931.20	3229.77	4009.10	2412.99	2398.50	2963.21	1579.84	943.38	1410.59	1357.49	1109.08	725.20	872.67	916.42	1073.97	1138.38	1411.44	1036.34	1619.40	485.65
739			20999.97	45713.10	11074.69	33721.32	54658.10	50967.21	28957.16	13318.70	23064.06	29484.99	35734.10	11127.31	16250.67	21576.46	35363.42	12549.43	22832.29	12036.93	14282.31	14971.40	10281.62	3706.50	11317.84	8291.07	8379.18	13946.44	14417.13	7844.70	7341.96	8767.86	4496.11	5956.06	7677.36	6810.31	3725.06	2840.15	4181.83	3621.39	1988.87	2901.10	4722.05	6854.76	3796.39	1322.75	658.10	1591.08	1949.59
740			6984.60	46264.11	27619.71	9831.77	15330.07	35346.00	17268.76	13479.79	20228.90	19305.66	19325.20	12006.70	5696.13	13639.09	21035.02	16017.80	8587.77	2871.50	1527.99	2945.17	8967.91	9745.81	7587.53	7018.85	3936.04	7400.17	11617.48	5928.52	7067.97	9227.66	9732.04	3407.21	3257.23	6797.77	6285.77	5735.83	6940.53	2721.21	2019.47	7022.51	5883.29	2591.46	2670.51	1727.01	1753.77	1825.05	1109.41
741			4952.35	27573.24	1786.61	1777.43	2503.30	1891.39	1989.83	1550.53	2401.89	2807.83	2420.19	824.97	1650.37	451.09	793.61	1323.39	755.00	1529.99	914.64	964.17	744.83	689.79	519.75	1641.50	494.03	249.50	536.44	721.70	406.22	343.22	414.90	489.23	332.96	311.27	377.93	666.16	264.43	218.25	343.80	304.72	244.63	96.92	222.44	216.48	108.30	71.63	104.55
742			68271.31	949585.93	473786.59	124962.99	330003.46	196513.79	61593.41	24259.52	76019.82	71752.61	41404.10	11724.25	40976.03	26788.15	36096.93	40269.33	24258.59	5441.78	4972.17	16434.66	24840.17	23792.23	20353.61	14875.99	8864.27	6851.48	8797.44	9684.83	10983.97	11762.18	4100.77	5309.16	8926.58	4052.21	1977.19	5004.98	5116.65	4980.51	1832.63	5942.68	5754.59	3145.04	1656.01	2968.93	2031.63	1271.02	1705.29
743			66825.16	125163.03	75526.89	113324.15	55605.71	79889.25	75519.91	54965.49	58429.39	31570.34	93033.57	101236.17	38394.19	45536.89	26939.59	25642.35	41356.68	37980.85	35995.46	42603.67	23893.21	58989.76	32126.72	18546.79	18387.16	19240.97	19131.33	37699.35	28909.31	16712.34	9589.17	13894.64	8331.46	12105.10	6994.43	13792.49	15968.27	15155.65	7551.26	6149.66	4074.83	6810.45	9640.19	6687.72	5797.73	5247.07	4969.33
744			4382.13	54571.52	7705.31	4284.42	3144.63	4464.99	5543.25	4753.21	2470.08	2062.92	2831.11	2147.91	1057.24	942.10	941.17	2143.36	1553.77	1186.62	1601.37	2083.37	833.50	460.92	1483.41	1590.58	912.29	424.98	362.67	420.11	477.17	596.43	1764.69	1212.17	513.41	982.55	959.47	361.09	554.33	750.40	409.35	518.09	414.11	373.34	339.98	500.27	1447.65	825.01	498.68
745			17539.58	41888.21	22913.68	21493.29	13671.08	7640.56	11129.03	7461.99	9062.01	10857.70	10258.22	11896.22	11531.22	7584.92	6783.25	2449.11	4750.56	5848.18	7701.81	3579.17	5370.73	3842.89	6896.35	5152.34	4482.01	1412.93	3806.15	3667.21	2048.67	6020.70	4052.86	1734.87	2811.20	2950.49	2313.39	2086.88	1307.85	683.14	565.08	1256.63	1666.51	1539.86	702.77	1162.80	1083.10	734.08	510.84
746			4471.86	7927.06	3831.51	10629.59	7932.49	9898.71	8494.85	7270.96	9145.80	8706.95	5052.62	6688.14	9036.87	7720.39	3512.87	3103.90	2886.96	2697.84	2368.95	2321.01	1763.77	1866.75	943.92	1619.35	1652.80	2007.09	2191.35	1608.71	1459.05	481.42	667.68	966.87	1410.33	795.96	1153.30	1691.92	1475.90	483.14	547.74	293.04	285.63	194.85	146.48	165.21	227.21	223.99	199.88
747			5472.81	39210.30	7772.00	2171.12	4632.24	4344.11	2162.62	2640.16	1828.35	1896.41	1679.73	3299.28	4486.79	1547.70	2261.32	2497.95	1420.37	2131.47	3386.21	3176.38	2051.55	1834.51	2949.01	2191.50	2080.76	2099.64	1723.43	3306.92	2493.49	2720.09	1540.59	852.46	1095.09	1174.89	1205.61	666.80	919.07	1075.35	995.31	737.64	1095.45	1006.95	619.60	673.37	907.01	899.58	574.89
748			1194.28	22713.04	6677.60	4136.90	2942.80	4543.12	5187.04	3164.72	4205.75	3728.93	3120.35	1925.10	1772.95	3370.63	3633.34	2501.50	2943.44	806.79	1431.53	1767.15	1812.50	1682.73	1154.57	826.72	1036.85	1218.65	1022.84	794.58	613.49	671.09	205.96	632.88	372.71	422.99	220.44	249.03	311.51	470.81	741.22	536.49	205.26	384.08	236.33	504.25	273.93	123.23	143.72
749			3511.79	16396.34	3877.95	2986.80	2130.62	4150.48	5741.08	3471.89	6096.39	1662.84	1915.65	2614.60	2582.18	5193.95	3308.49	2421.92	1827.08	2583.59	2295.72	977.27	1574.31	2891.29	1095.17	2335.44	2051.79	1727.84	654.18	603.03	738.60	1273.30	563.03	735.85	791.31	543.16	1008.68	428.39	443.37	336.50	449.88	410.33	736.33	408.23	359.39	220.97	390.08	204.39	322.08
750			7832.53	13025.25	5540.62	7655.89	6662.33	6688.14	6316.57	7221.81	8389.75	3793.53	2677.39	2470.57	2317.21	5566.57	6702.77	5019.15	4031.06	7461.33	5312.29	2769.63	2299.38	2177.90	2905.16	3019.27	1972.24	1053.44	1412.79	942.69	428.38	811.38	667.02	1234.84	751.60	715.56	775.93	254.36	396.51	669.25	576.52	680.25	706.98	538.94	648.52	414.42	386.15	428.09	296.33
751			17120.20	87989.64	37987.21	46864.98	57879.25	28990.60	28652.50	29162.06	32135.41	20718.63	28566.83	43780.40	49570.96	41062.60	26943.05	16282.73	25440.10	30018.94	48783.12	40764.61	26431.56	21691.50	22721.46	21088.20	15088.07	11446.75	12449.45	13503.64	19940.29	13512.49	10721.47	11162.46	11815.31	12652.33	6264.53	7664.25	6328.81	8842.80	12713.47	5609.79	7530.97	8348.45	1743.68	3118.18	2695.87	3504.38	2846.90
752			14170.75	45726.25	33536.85	24559.66	15508.98	24034.08	11404.41	8119.49	27016.64	16990.78	20061.60	27439.06	13592.57	4848.20	8782.88	12504.80	14457.22	27395.21	9708.21	12268.61	9349.18	11092.66	10407.09	5124.89	5839.45	5995.37	7642.63	8464.79	6506.31	7652.70	10139.35	5921.88	5917.54	5217.44	2434.95	2975.30	2119.02	2700.11	1544.25	3122.71	4189.82	3612.60	1070.12	2042.66	3750.61	2653.14	1197.32
753			5983.55	54746.85	62353.05	29251.86	29607.12	36500.90	16904.78	34569.57	46295.66	17007.08	9411.09	13086.55	8901.11	12513.31	18813.28	22280.79	10213.73	14908.86	14821.33	10830.77	8968.85	11459.75	11386.89	4625.42	6075.52	2982.61	2864.59	3589.17	3806.95	2891.03	3307.71	3549.87	2161.90	3009.02	2895.99	1476.42	3938.82	1745.77	4024.38	3032.98	799.04	961.87	1932.27	867.02	1133.44	2359.45	2413.37
754			4465.51	15331.11	2745.62	1595.92	2495.21	2814.59	1956.31	2989.63	2658.76	887.32	986.77	1309.94	2232.04	1374.11	1528.92	1214.13	1981.59	2237.96	1370.39	947.16	868.34	2034.57	2906.37	1822.66	1836.94	1150.96	969.18	537.20	485.71	633.11	783.10	898.44	950.68	939.12	784.84	818.75	938.80	306.00	289.86	644.42	260.64	329.17	217.58	263.70	297.81	293.17	181.08
755			5591.24	15151.25	3223.50	1712.13	2969.11	1417.29	1008.56	1471.09	2826.72	3389.09	1407.21	1556.05	1757.32	849.77	1068.49	1909.32	1412.16	1217.27	1475.36	1205.12	999.76	1303.96	1574.84	1481.16	938.08	858.25	1423.98	783.45	942.55	672.56	709.99	1209.84	1411.82	734.80	521.91	720.18	1728.87	2157.42	1647.69	1521.33	845.68	556.94	868.63	686.93	318.55	421.32	500.75
756			3181.47	7211.51	3069.51	6547.37	5608.55	2642.62	5024.66	3760.06	3604.48	3646.40	2333.02	1465.37	1562.33	1523.98	961.67	681.33	1383.96	892.00	852.83	2085.91	1547.63	1305.26	2805.93	1825.35	1636.63	1253.54	1069.57	1541.95	780.08	473.61	185.92	356.78	626.83	879.00	410.66	512.81	328.01	376.75	431.24	566.73	575.63	370.90	238.06	394.12	331.20	180.80	243.30
757			3452.23	6538.17	853.03	729.80	373.65	244.65	787.68	516.27	259.60	336.15	422.28	666.44	460.77	280.68	456.75	476.66	589.83	467.27	843.75	814.90	599.90	585.36	237.61	209.62	392.98	430.59	345.91	307.93	360.57	385.30	616.95	365.57	445.51	481.96	427.11	465.83	520.53	221.34	252.64	599.11	305.80	339.89	566.18	323.99	206.45	276.63	317.17
758			7689.25	14752.91	5254.88	16357.45	16946.71	4795.52	4704.71	6826.27	2400.55	4660.54	11518.71	5769.93	4167.17	3443.21	5541.75	6259.88	5891.60	4485.90	4443.62	4898.86	4133.64	5152.51	1885.18	3600.12	6191.20	3939.18	1666.13	1334.23	1767.54	5242.53	4300.22	1429.17	715.59	1167.48	1354.42	613.66	430.70	671.70	1187.66	640.84	367.77	876.76	1071.65	715.39	423.13	307.74	440.91
759			3922.83	17874.48	8133.31	4762.98	9977.24	4561.86	2705.15	5316.24	11269.54	5962.71	2598.84	6784.34	5545.52	5203.12	4710.75	3833.74	3345.56	2775.16	6169.05	5463.32	2050.90	2707.13	4460.89	5313.75	4015.68	5983.23	4674.51	985.20	1365.14	785.28	828.47	1098.30	331.23	878.36	2174.56	3161.80	1734.52	969.47	438.52	607.75	575.40	608.30	1073.33	433.41	374.58	444.12	174.21
760			8424.80	102033.46	15889.56	14211.59	12341.60	25234.12	24259.46	10144.67	5660.88	12547.40	18782.70	16770.76	14117.88	16452.21	14102.40	15301.74	23727.30	13158.48	4588.83	7553.44	6921.35	7859.49	8261.39	2066.98	2854.48	8708.37	7304.21	5016.34	10209.12	4898.40	3470.21	2013.39	4933.29	2513.29	2252.28	1454.39	973.16	496.28	2387.72	1508.44	1631.33	718.79	967.04	1355.56	294.27	843.04	799.15
761			9657.36	17932.20	14667.02	15490.35	19326.50	10052.97	5882.60	7091.83	6815.27	11753.94	12784.76	6716.23	6414.40	4190.48	5607.59	3798.26	4158.47	4635.48	4463.11	4089.20	3532.05	3909.44	2513.49	2148.58	4679.82	7004.37	3067.61	2827.01	2622.40	2610.44	1082.81	761.08	2096.03	882.88	972.82	881.01	971.63	948.37	1351.29	1111.20	548.83	390.41	669.16	668.45	429.18	363.60	311.14
762			16695.10	35861.12	15720.13	23128.22	27372.50	19188.62	33484.04	25820.97	16805.67	15507.56	9825.35	7332.39	12990.08	14378.53	7564.40	9758.95	9507.59	10590.76	7432.75	5528.63	6333.30	4399.94	8296.66	5169.78	9236.26	8203.07	7378.92	5811.87	3951.72	4261.29	2742.17	2587.96	7974.09	6861.12	4657.64	2518.39	4224.50	5655.06	4428.72	5451.76	2823.41	909.01	1844.63	1457.89	1851.47	2013.47	1145.87
763			8621.19	20655.54	12412.70	12314.03	15712.84	10004.62	7630.45	12134.36	7264.65	8327.24	8386.30	12430.08	8293.58	4609.54	13593.45	14292.82	4823.23	6146.82	10347.31	5196.68	3141.53	4838.06	5573.64	5363.59	2578.85	4047.88	2478.37	2125.58	2209.99	2113.33	2366.24	2894.48	2132.73	1294.18	2001.50	1515.59	1973.04	1374.70	962.43	794.51	513.53	1296.13	799.88	592.67	745.11	903.92	496.49
764			6913.93	36629.12	17188.07	2431.29	7196.72	8176.48	10117.90	4645.92	4731.96	2849.40	6401.64	11410.27	3150.97	5211.32	8520.78	11217.89	3851.70	3486.03	9236.39	9972.72	4867.04	1459.88	2274.20	5527.19	5182.19	2402.21	2093.37	1404.22	2580.07	2571.67	3817.23	2111.93	5013.07	3993.94	2062.80	2625.44	1249.10	768.62	629.88	721.88	583.36	611.58	344.14	460.66	226.30	338.62	328.82
765			6677.52	40811.42	31473.86	77346.32	44502.61	26651.35	12005.41	8863.16	4751.66	5918.12	10377.56	21475.80	7568.62	11467.39	15381.51	12014.37	3808.72	9172.48	8072.86	10495.12	14875.68	3984.41	2356.74	15879.86	21795.88	4697.55	3555.62	1164.57	4702.37	7101.51	4159.89	4038.58	6098.51	16575.74	16722.80	4228.98	4311.68	3330.85	5750.61	3155.11	1920.71	2947.14	2879.27	1911.59	2152.72	2165.56	1932.09
766			30308.25	84114.75	23676.40	28073.82	25903.81	11535.79	32030.00	30377.03	16149.52	14182.63	13123.04	14712.29	8750.75	10810.69	9462.21	11631.60	8862.64	11171.44	14555.05	7879.76	9740.25	7115.77	4963.58	19924.93	18270.90	7608.50	6222.86	6527.93	6850.70	7611.60	5005.01	7708.71	9037.78	11492.35	6497.99	3390.90	2726.56	840.22	5289.68	1882.63	1550.60	2041.17	2146.52	1759.94	740.29	925.49	797.49
767			13416.07	20683.28	21053.95	13101.40	14317.32	9298.32	9531.70	9127.57	12903.75	8413.21	5894.65	16888.97	17953.56	7453.79	7890.27	6818.04	6701.82	5503.43	3378.21	4133.13	5587.37	6407.51	2157.91	2459.18	5982.07	4004.20	3330.67	1777.69	1881.33	3663.88	4939.65	3185.57	1738.51	2616.43	1578.18	1631.09	2490.27	2456.60	2675.16	2327.10	1011.46	1570.37	937.81	959.50	1006.46	912.70	1386.60
768			9207.48	34060.82	27611.38	12981.58	43683.39	20283.21	3641.62	8687.55	8219.23	6160.98	20449.81	10060.96	10141.19	10038.13	7138.58	5737.26	3028.15	3875.39	3333.73	1456.26	3104.94	3878.50	5049.35	5799.46	6232.17	4676.83	4492.88	2832.03	2531.13	1830.56	1134.23	1409.78	1477.17	2658.99	3052.82	2319.25	1452.43	1403.51	1007.20	1082.55	1685.31	1329.37	936.03	430.29	1382.67	842.65	726.60
769			5182.80	14302.06	7390.95	5823.05	4968.58	10031.89	4384.87	14516.84	14143.85	7348.08	2932.08	1957.61	7390.77	6129.89	3659.52	1898.83	4073.09	6084.07	3370.62	5584.84	5106.66	3636.76	3575.01	2249.16	7293.91	7499.12	1255.37	1672.17	2117.25	2547.64	3909.74	2535.57	2824.42	2905.21	521.69	730.25	881.09	1361.09	1229.27	351.11	554.11	805.94	980.38	382.89	263.51	333.63	298.72
770			6733.68	16364.46	10263.25	12450.62	8903.88	5304.90	6235.15	5395.48	9798.71	8123.13	8259.87	3664.72	2127.85	2360.84	2679.67	3081.53	1492.94	2491.54	2188.77	3462.46	2803.48	3496.85	2202.04	5071.49	4044.22	3588.74	2040.36	1750.74	2532.81	2281.02	1950.89	1597.07	3089.81	2455.70	1911.51	2103.04	2893.70	1668.99	1116.01	695.67	1245.29	831.76	731.98	509.24	441.16	343.51	318.00
771			4466.44	30794.22	7097.81	4872.89	7026.99	8223.62	6826.91	7920.25	6803.11	6633.96	5570.15	2689.83	8727.43	9568.60	5026.16	2126.68	9621.02	4119.50	3867.75	2308.18	2691.16	3052.37	5587.41	1834.77	1743.82	1150.14	993.82	2812.29	2879.77	1985.12	3749.65	1727.42	493.36	749.12	1290.49	800.51	1335.27	1304.94	685.37	1294.49	1555.69	700.07	707.86	250.76	1432.77	1175.85	848.44
772			9391.36	39728.34	6879.25	7081.05	13405.16	5336.81	6077.67	11452.96	15630.41	9157.01	7214.20	10529.46	11014.25	12724.06	9110.23	5147.56	2411.21	10250.66	15956.27	3709.49	4635.34	11146.61	6402.65	7151.75	7308.14	4167.80	4558.28	3419.84	1850.18	4252.39	2323.25	2203.57	4482.93	2555.86	3228.12	1331.22	1967.50	2296.69	1449.06	1242.58	2079.61	1229.05	1580.82	1428.38	936.80	769.99	516.90
773			21811.31	90328.00	40875.28	37471.72	17522.22	13606.10	5987.29	16075.73	11600.00	4878.72	2519.42	8701.29	7504.77	2282.93	11544.22	13122.81	5388.36	15777.73	9195.20	3382.11	4198.46	6114.00	2240.96	5288.39	4716.88	3868.81	3634.14	2190.59	3247.05	4077.91	2931.39	1316.59	3168.23	5217.82	2074.16	1745.96	1318.36	1023.47	3276.53	3150.42	1777.60	2759.74	541.82	709.95	433.05	736.64	971.76
774			2601.56	6189.47	2918.26	3510.18	3355.99	2367.21	3126.55	2217.01	5015.05	6535.16	3075.73	2186.71	1705.48	1537.72	1573.99	2194.91	1385.88	1705.28	1455.23	1511.81	956.63	526.92	1173.81	1824.41	2148.02	971.78	2034.41	1429.09	841.84	1435.54	1294.12	1066.64	550.02	638.11	333.82	505.18	796.70	849.23	731.08	400.58	303.12	531.01	321.83	451.04	340.49	262.27	494.22
775			18670.80	51540.50	21475.19	27987.12	22539.27	7133.89	18506.83	17284.30	8904.18	8010.78	10700.04	5535.50	5371.55	8451.19	16711.57	11617.38	12903.38	8807.75	10471.89	5627.78	4269.95	5706.08	11965.25	9397.91	12036.68	10718.07	8524.05	6543.67	5295.01	4451.10	9356.82	6671.02	14696.52	19381.17	3865.43	5861.03	6299.72	3573.81	3465.46	1575.26	2092.21	1527.57	1844.46	2262.92	2004.24	1584.81	2773.54
776			15729.85	35658.63	51819.49	45320.71	111095.84	61120.82	32820.41	23290.30	31237.51	34334.67	26703.19	46905.63	54555.54	42795.32	55471.27	31109.37	26549.57	22859.37	30625.27	15807.99	35886.86	36492.39	15669.93	21160.23	34274.66	28530.91	19233.16	5115.17	12964.96	17055.38	17814.55	16236.39	14844.52	9730.45	2963.07	3985.65	4389.08	4813.99	6741.18	6372.88	3900.47	5638.75	5930.20	3974.50	5532.72	3767.96	2166.71
777			7115.89	8855.22	6158.78	9878.55	7641.18	4884.01	3173.24	4990.68	2838.41	3199.33	3748.95	2033.30	1725.45	4855.85	3572.93	1329.79	1575.15	2248.59	1452.98	2908.94	2216.48	1864.11	1637.64	1559.74	1386.05	1727.23	1194.35	1127.20	345.26	699.06	680.25	542.48	618.44	1310.91	1458.32	733.10	530.42	699.73	739.47	328.98	148.77	91.22	196.20	191.79	156.74	286.69	141.05
778			63195.79	767706.12	306634.06	172057.20	135214.07	51869.14	68110.69	93282.10	50446.19	13663.17	39008.50	68002.87	20922.48	21457.43	35636.12	12775.37	8366.36	12778.39	16791.33	18508.19	19198.27	9503.40	6064.54	4543.45	2432.83	6245.08	7891.71	8709.86	10987.76	9266.84	5602.37	4163.82	7337.69	5777.53	2375.56	1258.84	3088.34	3450.49	1266.49	1583.06	842.82	2432.95	2477.29	1355.67	1407.03	969.27	1083.25
779			13830.71	81881.40	64294.99	55842.90	55527.53	34901.65	16437.53	15721.44	10250.69	5271.26	8223.31	11815.15	15509.09	13949.95	21461.66	17212.27	13272.95	9837.16	7563.61	11116.35	7950.04	10783.15	8085.34	7056.42	8139.76	7253.04	6597.15	6391.93	8824.83	3357.12	3532.86	5662.96	8082.89	5707.70	2577.64	2390.65	2005.65	2062.60	808.13	2749.96	2563.39	2012.38	1823.36	1883.70	1752.85	1136.15	839.33
780			13611.44	38514.75	30699.65	26546.55	23632.20	36408.42	35800.46	27571.33	21230.53	20446.98	9965.49	7562.31	10385.67	15281.68	13983.97	20454.58	12963.86	7794.32	7351.17	7144.51	19478.16	14926.69	8060.18	6595.32	9000.83	10736.72	4568.73	2971.45	4921.06	6083.12	8666.86	9576.07	7054.81	15159.49	5315.14	2045.00	2593.03	2169.83	1369.35	1987.83	1359.39	2028.44	1913.39	1765.88	1413.50	1019.44	1173.32
781			6844.52	25060.98	10335.87	6367.11	6783.79	4527.24	1847.50	2290.18	4581.53	3876.21	3728.40	2155.70	7261.61	5578.17	6226.41	2870.04	4616.98	1560.93	3771.38	2345.34	2356.89	3271.54	2930.53	2403.51	2963.52	2034.89	1067.10	536.17	1293.40	870.97	656.93	913.16	950.24	978.03	1146.50	1782.34	1346.85	1401.16	776.63	389.54	292.24	823.83	682.00	332.64	190.82	291.86	322.84
782			7162.35	14793.78	6797.49	1969.13	3396.72	5720.46	6104.17	3001.06	3618.45	3450.89	2789.89	3420.39	2853.62	2289.31	2148.53	1722.51	2264.80	2622.91	1597.85	1086.50	1823.59	2382.67	1530.98	2736.37	1877.60	2255.08	1281.68	1348.49	2321.94	1911.94	1322.69	837.27	1024.90	765.92	1137.42	1204.97	1199.83	639.55	869.26	694.27	463.68	318.96	491.70	353.73	474.76	792.32	515.92
783			4585.49	15691.05	1847.05	1006.91	2969.78	9958.71	5988.86	1765.35	3441.07	5714.48	4872.09	1440.36	958.23	1667.28	2224.84	2246.07	2688.87	2081.50	1716.59	1303.61	5048.49	2855.26	1391.31	934.37	1535.29	2164.04	1337.99	2445.61	1143.86	1193.49	737.38	406.31	498.72	512.80	653.37	699.87	1273.10	1944.07	1725.74	1066.32	633.68	444.51	736.47	656.47	671.74	860.17	335.83
784			6933.03	9796.31	4239.19	3449.56	3873.89	3649.06	2289.79	5144.93	2453.71	2356.39	3448.97	3438.06	352.37	2841.34	2212.96	1350.34	957.45	1511.39	2233.28	1205.08	1091.67	1110.74	831.57	1407.69	2265.25	1090.87	327.98	640.41	1343.25	1867.35	1630.70	1018.52	664.59	612.21	887.05	516.23	170.39	314.84	644.95	785.66	443.37	876.96	429.39	491.25	300.98	361.13	197.01
785			8166.48	14678.29	13303.59	22372.93	19022.85	10890.67	17278.57	9349.46	12164.32	25060.36	15926.34	8557.06	8507.81	19781.91	5630.27	14093.21	6868.83	7424.75	7675.79	9557.74	7756.05	12401.96	4556.77	3823.53	9215.75	5834.86	7934.94	8345.55	3323.29	2319.72	5505.50	1781.27	3065.15	958.42	1585.67	2153.97	503.89	3911.66	1492.14	1976.10	1208.11	1631.72	3004.51	3511.31	1726.62	838.67	1020.05
786			16606.52	57296.56	21736.52	3265.92	1584.04	5036.83	9872.59	9759.90	13909.64	13919.10	7260.75	3534.51	3426.83	4385.68	4187.66	1621.17	1920.70	749.61	2614.44	3535.72	1233.76	2040.81	2059.18	1100.71	2883.29	1029.79	1742.30	1954.33	633.68	586.99	1168.61	990.09	1395.47	2521.04	1438.46	756.85	888.67	1015.64	625.96	296.13	804.58	907.96	537.95	475.15	327.35	174.91	277.76
787			10700.93	97022.39	106450.62	123309.80	52147.13	46370.93	22904.08	21970.33	50930.71	74783.71	64970.45	39760.06	42047.39	35304.40	34673.22	34477.72	17577.44	15166.24	13472.18	9122.66	23574.99	20429.60	12530.83	10371.66	7865.51	7938.32	16250.81	11719.00	11486.89	14165.45	7763.39	8170.70	5584.93	6329.78	6269.04	8409.20	5053.22	5036.29	3239.04	3441.68	3782.74	3047.10	1756.71	3457.76	2377.09	1566.21	1896.55
788			14559.45	74998.00	31767.96	15666.85	9438.55	15900.98	8961.47	19577.58	13290.70	29220.84	19431.99	5743.79	5291.80	8302.77	10493.93	15508.57	22592.48	7181.64	5782.87	4806.10	4059.18	2751.80	6433.09	7020.36	4550.04	4565.08	4378.39	3438.58	3033.74	4030.35	4258.90	6914.85	5235.00	10580.31	9653.54	1518.63	1283.39	2191.21	1366.56	1755.27	1092.67	698.46	467.42	782.89	985.88	799.45	594.86
789			6636.28	20775.82	3924.17	2000.37	3716.57	6725.27	4410.28	1369.99	637.40	3130.07	2724.79	1070.48	1683.23	1804.51	1500.82	2065.81	2261.48	2537.53	2056.54	2011.95	4027.17	2038.42	1350.96	1104.22	644.21	466.56	1213.19	623.49	610.74	704.05	546.04	725.78	1179.80	1088.01	774.35	733.03	401.00	296.61	277.28	277.63	229.67	266.13	151.24	324.90	111.36	244.16	371.11
790			5101.96	9642.18	5330.25	5431.76	3588.83	1770.06	1448.69	3602.26	2533.71	3581.87	2291.83	1697.43	1202.47	1889.53	1310.94	1909.75	1307.47	973.08	1331.42	506.21	625.97	526.31	555.66	1472.23	203.98	560.46	441.35	361.98	552.16	237.94	121.99	210.01	113.75	205.74	309.49	280.77	102.33	186.83	333.76	306.99	232.41	135.56	81.11	171.42	252.44	148.66	174.66
791			1913.62	28356.10	5447.80	4679.55	3049.65	1312.02	1028.87	611.42	2409.70	2112.23	2095.75	2734.86	1192.53	1669.60	804.97	381.35	1078.70	846.54	984.46	1466.48	1855.95	786.84	702.15	1181.61	817.76	498.16	466.91	529.36	825.34	1007.51	640.93	630.72	697.83	395.15	367.70	126.73	316.72	1056.50	427.90	267.34	472.71	401.62	262.41	410.29	466.52	187.92	187.19
792			5309.65	44212.66	5715.45	10323.32	15914.40	12805.80	6597.81	11162.25	9480.25	6788.36	4066.30	3009.62	2065.61	3535.54	3348.00	3206.07	1231.34	2335.94	2352.31	3231.78	1987.96	1153.33	2932.97	7905.95	5457.15	4950.30	3493.97	2512.77	2781.71	4538.90	4870.65	2571.78	1706.07	760.90	825.33	307.04	1118.68	1065.99	1017.56	995.33	970.00	453.08	214.69	726.87	1509.99	753.68	320.98
793			4127.98	6938.69	4758.07	6618.72	2667.87	3689.50	6096.58	5615.45	3885.14	2374.93	1791.83	4031.08	3084.21	3776.17	1266.91	2035.72	2242.26	2325.71	938.08	2758.32	2230.09	1790.53	3220.15	2562.05	3086.24	2278.28	1754.00	2671.07	1157.63	1543.72	2036.50	2031.85	1441.03	1214.66	1233.21	1299.72	967.78	697.81	472.34	483.42	409.90	275.69	621.49	951.36	516.99	336.82	522.33
794			3169.88	19048.19	13498.23	12682.62	14078.98	10790.93	8660.70	9797.84	4850.52	5478.71	7329.24	8351.94	5230.45	8528.65	9704.68	4591.66	4777.42	4965.51	8471.45	11819.03	2950.59	2021.17	2947.61	3049.86	3578.90	1643.59	1623.64	2722.96	2545.43	2703.05	1313.73	1485.36	1650.82	1380.63	784.51	1547.38	2438.72	1501.68	886.06	683.95	1306.65	1250.65	617.99	741.73	506.73	489.08	331.03
795			2476.26	12991.77	7342.49	2828.89	3822.04	5297.58	2568.65	2767.86	3225.03	1162.99	2094.54	2200.77	3432.85	3117.33	4087.50	2763.68	2839.70	2515.52	3378.27	2694.10	2046.01	2765.93	1758.78	1647.99	1628.79	1062.42	922.70	334.65	1902.01	2512.97	1041.73	338.77	864.37	1124.42	1059.22	388.85	920.96	1377.28	981.14	335.40	929.53	781.43	418.70	224.09	410.59	584.69	337.29
796			7835.73	15122.18	11840.25	8784.44	14600.12	24731.36	15805.83	15889.96	12915.63	17028.24	21230.37	16321.31	17040.83	5085.41	4042.07	7423.40	12478.96	19398.69	29830.48	7658.00	10504.36	12403.23	5825.67	4058.74	2268.23	2146.04	2550.75	3391.53	6337.45	9521.18	3806.29	1750.72	4138.00	7434.37	4734.03	2240.56	2599.20	2974.17	5030.56	2495.66	395.46	781.66	1197.07	760.47	1128.52	1094.24	896.94
797			4873.14	13482.56	2989.43	2204.34	3306.32	5018.56	2219.13	4246.43	10419.95	4948.03	2137.69	3126.49	3857.03	4748.81	4272.53	1509.56	1595.57	3538.15	3680.50	1240.65	1231.57	3612.72	3552.74	3717.51	1755.94	778.43	1293.14	1244.19	1679.36	1619.53	1142.05	1090.79	939.08	1073.02	1427.56	684.73	520.75	606.75	371.88	364.49	562.58	749.78	559.86	675.99	683.67	737.59	504.47
798			12913.03	65154.79	23486.90	17822.03	21626.69	22569.75	14152.47	10108.44	15171.51	12027.64	29979.53	27046.27	5304.02	9376.79	5276.42	7393.49	6425.82	11073.35	9073.24	7705.15	7425.25	11773.58	9612.11	6135.52	4429.97	4575.51	2912.92	4118.61	1537.96	4055.84	7189.34	6743.46	8857.88	3794.24	1401.29	1061.05	1006.76	585.55	3702.93	5183.34	2732.76	1935.03	1063.36	499.47	834.24	656.38	429.04
799			1834.02	12356.60	2679.68	2533.64	744.75	1565.87	2521.04	6060.68	2438.10	712.10	930.05	716.02	537.04	315.57	689.63	1375.86	605.88	1078.04	1324.77	647.25	572.06	380.60	903.30	539.29	1026.33	591.14	391.11	332.60	201.76	234.68	967.85	885.82	361.69	665.01	571.43	429.21	805.07	601.48	455.87	366.88	357.72	262.53	138.98	221.76	285.91	184.06	189.60
800			9392.33	27892.67	14364.95	6555.95	15732.92	9668.05	4662.70	16332.99	7861.89	6231.71	13552.85	14114.35	15095.23	5858.51	8118.94	6500.80	4596.55	5173.62	4529.40	5270.29	3397.78	2962.91	2277.79	1184.89	1602.81	1667.23	4442.22	6842.94	4742.99	2746.93	1794.55	3033.39	3693.49	2746.57	1526.44	796.26	965.95	1266.71	1652.95	772.25	869.26	968.38	1434.59	1229.17	1032.51	765.25	731.78
801			4723.30	13428.26	8187.28	6714.02	9436.21	7618.60	8489.67	9174.05	10634.12	14287.64	9499.15	7121.59	10628.13	7561.41	3406.29	5955.69	1018.79	1979.89	3460.54	3989.82	4622.23	4399.30	1075.59	1461.09	3431.89	3280.01	2835.63	2453.71	1321.53	1023.17	1651.28	3295.70	1632.65	914.97	521.09	562.43	1287.23	1720.00	1779.39	872.67	1269.76	1123.25	686.88	573.89	748.80	354.76	601.10
802			5372.54	21677.47	1901.89	1396.55	3103.41	1475.29	916.83	1741.28	2231.81	1602.39	1778.29	1574.58	971.10	2692.56	4118.35	1750.26	1091.69	2056.30	1017.86	1175.38	1207.76	958.18	1188.86	628.09	761.39	701.94	668.76	447.99	573.17	829.81	502.42	565.59	773.66	855.23	460.38	233.42	519.19	405.30	240.57	585.77	948.74	383.76	441.16	494.85	394.21	249.63	375.16
803			167381.68	288663.40	72042.17	49636.78	25361.84	46191.42	30554.75	37707.79	44887.73	25463.79	21165.58	34093.00	13866.40	12204.41	17097.19	23015.75	19584.53	7244.45	9714.58	12570.53	9768.10	16742.50	15289.55	7260.83	5555.60	5247.28	6738.42	1826.72	5460.27	4866.10	7247.57	6769.95	8288.23	4520.77	3747.34	1712.53	4920.38	2703.60	1029.34	1262.85	2714.30	3766.85	3542.16	1694.94	2126.72	678.14	2151.80
804			4399.23	6760.87	2429.97	2048.74	1642.00	1472.65	1461.27	2189.73	3461.61	3544.56	2464.81	2312.42	1235.67	1338.86	592.49	504.81	1163.93	775.48	390.30	760.07	612.38	839.78	587.42	898.95	937.40	735.45	566.26	584.94	271.93	190.21	296.44	427.82	430.00	677.67	312.92	486.37	395.84	330.54	530.22	554.04	450.31	354.42	288.14	355.93	347.26	115.83	160.18
805			3903.93	22555.50	18842.68	5049.35	3684.22	8170.38	6410.71	3528.25	6390.08	2383.26	5203.13	12925.83	7331.85	682.31	2705.88	1418.04	1962.14	1547.55	1147.40	3342.13	4683.02	1252.50	818.42	1300.72	1965.69	2330.32	876.74	1345.55	2620.61	3582.17	1774.49	339.79	907.34	1030.72	925.57	687.22	1286.30	1259.89	736.16	685.65	932.60	855.15	1009.49	607.69	360.77	331.44	589.01
806			61958.39	208047.50	97837.50	41938.81	36350.42	51740.37	18700.86	27813.24	24069.71	25331.28	33302.21	17415.81	15220.19	47185.40	46442.80	26947.18	39144.90	23295.82	20904.61	22667.89	34147.59	15517.95	23496.27	17118.49	24951.32	16261.76	16109.93	10415.67	11115.78	9514.53	10453.19	1955.58	6959.29	12307.54	8100.88	4866.31	4216.56	7623.45	6468.69	4190.11	3846.03	4228.69	3682.77	895.58	1426.21	1991.77	810.80
807			4486.78	10205.29	4114.09	468.23	8670.36	7797.80	819.44	1171.90	913.79	799.80	1969.49	2932.30	1993.62	1712.67	957.88	803.13	2151.05	3021.42	1642.47	846.43	1537.26	1862.14	1008.04	1281.87	1156.84	553.21	1048.68	1226.92	1151.05	1193.81	815.76	1290.20	636.84	1125.86	916.29	651.64	1310.41	1194.59	680.59	733.64	642.18	745.98	692.03	849.78	798.79	927.32	1073.79
808			16276.26	27722.50	19638.38	24211.81	15456.89	48109.46	26246.24	15991.13	29302.79	30308.15	30809.34	10555.50	18007.26	8597.36	6043.69	6762.98	8685.91	10677.29	17946.25	6977.90	13189.32	4833.30	1040.65	9446.23	16130.52	12926.30	16208.70	6160.76	2503.63	7843.20	6309.29	2109.43	1432.13	4692.69	10258.51	4373.00	2881.04	4152.62	1696.37	2013.51	2358.30	1172.94	2026.31	1432.21	855.45	999.03	987.69
809			5223.36	4229.93	1036.19	873.38	2063.93	2673.82	1372.07	775.28	658.45	1250.47	3429.92	3495.51	1937.29	1687.47	1783.72	1340.48	596.58	856.67	701.14	889.25	1354.89	1988.12	542.09	882.37	1066.48	1023.82	1032.43	346.22	952.36	1037.01	495.11	488.90	391.00	427.84	416.89	170.74	219.05	165.97	286.64	408.95	205.80	245.11	280.23	94.25	153.04	219.51	180.99
810			12894.15	81406.67	13412.90	21427.98	13304.64	31013.82	14852.00	8835.22	7161.87	3919.16	5410.27	7116.64	8924.26	8628.57	6198.98	3354.14	7024.35	5628.48	7709.67	8396.49	5852.36	4954.67	6721.45	2333.30	8080.24	4845.07	3353.51	3734.86	3811.68	4424.18	5076.81	2378.73	4091.89	2135.26	2902.51	1730.09	1914.36	1599.99	1174.39	1432.15	874.70	986.93	1331.79	813.33	997.59	806.67	647.95
811			5943.92	19784.50	12208.87	17688.68	19533.58	13719.63	9995.27	13874.22	22270.93	10658.43	8517.46	13414.86	12836.46	15266.58	17082.75	8867.83	18441.38	15510.66	17693.95	9685.41	4936.61	6321.41	7702.02	3128.89	4245.39	13806.83	8866.45	4425.72	3248.75	4638.35	2673.75	2050.76	2741.84	3465.76	6136.59	2323.85	768.74	2348.65	3631.84	1276.95	937.40	1147.40	2142.31	1568.88	915.25	1385.70	1767.63
812			5523.35	11015.00	1401.97	781.09	1321.73	1318.90	678.74	1019.66	1245.77	906.98	982.12	974.45	789.13	1447.19	1006.45	349.89	970.83	1295.15	1128.34	1234.52	1192.13	1065.32	1062.79	604.32	1398.45	1607.61	1153.85	1057.73	348.42	797.21	776.89	439.55	849.27	824.74	467.89	1013.37	1627.64	517.75	379.58	746.73	799.33	366.90	300.04	401.45	373.72	114.66	338.30
813			8399.82	41331.88	24683.42	20542.30	28973.30	15622.61	14870.70	17855.80	11418.50	5037.55	15220.96	8877.08	5265.19	8814.12	14305.91	9672.96	6488.98	8902.32	2902.43	8718.18	13753.90	4835.69	3327.27	4761.27	1493.99	8669.69	1765.45	3404.13	4266.39	1036.09	1672.84	3412.11	1501.67	863.32	810.01	1556.96	2055.16	446.21	330.55	517.71	268.02	189.80	305.21	601.69	772.58	844.87	1282.49
814			6747.53	19104.36	15253.16	14136.74	19551.42	20005.99	21335.02	9736.83	11755.19	11108.82	12548.18	9180.04	10345.16	7509.90	4648.98	8191.00	11066.04	5953.24	8319.44	5707.29	8819.94	14463.51	11189.35	11134.75	7418.43	4153.43	3300.15	3032.22	2651.75	1747.49	3146.16	2311.11	4128.21	3784.26	1566.33	2287.96	1280.51	1064.01	1551.91	2190.53	1202.47	1391.81	2068.81	367.86	1256.72	1498.65	1457.77
815			9911.63	16275.67	15784.05	21537.79	25504.47	11234.59	19263.84	25944.14	11897.19	10717.57	5355.22	2921.85	4418.35	6100.29	10772.19	9790.69	5089.03	5954.75	6643.67	12933.24	5405.73	6684.34	5408.25	3781.98	5513.28	3068.48	2822.24	4450.63	4833.28	3074.47	2901.34	2268.61	2835.46	1513.77	2896.09	1267.32	2390.94	2129.10	3520.64	2971.09	1943.68	2544.30	2830.25	1369.43	597.70	851.11	1380.20
816			25764.68	44733.67	18591.57	19575.87	21297.09	16117.90	20581.84	13375.40	23529.91	15159.61	11891.44	5538.53	4275.71	4340.03	6808.25	8126.50	4818.83	3391.78	8973.94	12413.13	9045.89	5501.56	6451.11	3491.47	5546.67	4664.00	2379.50	2817.96	2449.86	1884.36	2457.87	3764.67	4082.15	5212.93	1080.87	2529.85	3838.90	2589.89	2751.57	1296.18	1430.56	1567.62	1323.69	584.74	1409.61	1056.48	1465.12
817			13580.76	30577.37	20495.29	39148.29	30569.46	25294.52	17099.12	25347.00	24669.45	35199.84	51326.08	23885.99	16385.58	21229.97	34598.36	38906.80	24753.04	20954.33	22763.16	13547.80	9739.79	12310.33	13653.49	18130.83	11357.33	5937.89	9335.47	3206.08	6037.99	8618.36	7607.83	6186.44	10035.83	10299.32	3920.19	3545.80	4673.92	4694.78	4188.14	4628.49	3514.88	2371.95	1978.20	1711.21	1237.35	1871.92	2689.68
818			6653.16	34416.03	17296.89	19966.26	12498.69	23097.10	35507.76	25970.51	17111.61	13635.48	9384.91	3373.02	7607.34	7887.67	13543.38	13524.16	8796.37	17761.45	21847.27	10377.29	4326.36	4251.70	6743.02	12420.51	9593.57	10023.22	6998.94	4154.20	988.13	2543.10	7103.00	8814.48	5467.25	1611.88	5255.46	7377.01	4124.44	5647.08	5591.33	2206.65	5892.11	3717.43	477.05	579.48	563.24	337.43	726.28
819			5141.78	5714.10	4816.84	21900.60	12581.50	7536.09	15739.37	9713.52	8079.61	9714.12	5616.44	2074.85	3644.60	4086.89	1344.28	3487.13	4052.26	2235.39	2044.84	1345.76	1398.25	1846.73	2413.35	3544.51	3478.59	3152.64	2971.67	1510.85	1297.94	1910.25	1740.28	2836.57	2289.81	2723.11	2287.17	1851.79	1134.89	1434.93	674.01	1680.91	896.27	610.76	464.73	577.15	361.44	409.29	196.13
820			16424.86	98336.50	33305.57	23933.78	14775.88	4997.86	18711.19	30699.76	24084.84	21515.30	18762.87	15634.54	18700.83	29273.41	40905.67	30165.17	30504.77	18757.30	17245.11	19217.20	15291.05	12279.20	11391.63	12607.08	9990.76	6996.55	9827.65	9703.69	6508.60	6891.14	3408.77	3119.21	4443.34	2782.45	2077.81	4612.88	8683.26	4144.77	2095.73	2575.80	3246.76	1564.68	749.01	1810.47	1118.17	818.51	979.68
821			11351.88	43199.62	23593.39	23448.15	14650.84	12391.72	27420.44	15609.31	18078.71	9227.79	8566.18	12953.63	8509.43	15716.76	9982.93	9189.87	10808.63	3856.20	6187.64	8365.20	8338.63	6185.38	11979.60	10142.21	6313.84	5301.73	5442.66	6823.50	9071.24	4726.06	4387.20	974.38	3314.33	3472.79	3119.04	3245.19	1672.39	3502.53	2327.36	2163.59	1531.14	733.74	1476.32	1504.36	2070.58	2349.31	899.61
822			19208.83	38191.15	29802.92	11639.69	9670.33	12885.68	7458.79	17516.82	12511.37	4857.06	5040.12	6973.87	9153.97	5092.42	9417.81	7766.63	6444.70	5355.99	4674.31	3603.85	8108.58	9065.98	4261.33	2910.76	3339.36	2317.26	3402.66	2755.51	2330.75	2231.38	1966.80	1476.90	811.07	1298.57	3084.38	2145.81	1734.98	2016.47	1605.49	796.22	1474.05	899.68	667.27	666.93	677.64	1684.19	1602.79
823			8342.69	16098.45	14875.69	12208.39	5024.34	6237.13	4385.85	8325.75	9786.08	7336.09	7609.85	4371.25	2856.67	1882.39	3990.27	2465.30	3642.57	5749.65	3473.71	2265.99	2198.26	2049.04	2120.24	3287.83	2132.05	1485.25	2397.72	3163.61	2647.38	1272.34	1044.46	1472.89	1838.85	1678.51	976.83	664.91	1018.10	740.62	523.11	431.79	246.80	196.04	118.98	146.09	225.09	492.34	590.58
824			28128.62	42573.59	37744.25	21868.04	19362.61	33745.51	21288.24	8350.30	6204.86	14317.21	8120.57	8967.61	13576.79	16670.14	12195.44	17381.02	15721.67	22074.34	11326.92	9435.33	12521.38	8416.46	8773.17	6974.27	10048.74	4553.60	8196.65	5285.68	1967.87	4159.47	4529.91	3917.18	6095.44	2608.12	3881.31	4429.18	3822.21	3495.69	3672.46	1534.37	1604.58	1113.42	969.15	1452.83	2517.08	2316.34	1383.00
825			18112.20	34123.22	17109.42	9543.50	7560.64	14213.76	23134.51	12976.52	17101.88	19879.23	9479.25	11178.65	12503.17	6736.87	13999.52	14344.15	18406.77	14156.44	4540.38	7342.05	10012.26	7551.28	5373.61	7703.41	9297.37	4573.53	5478.21	4943.74	4736.20	4738.05	1890.29	1498.66	2397.00	4674.80	6848.34	2965.51	1154.11	2001.54	2258.98	1093.81	2597.60	1491.58	1453.17	1216.74	1139.25	1434.68	1155.00
826			11678.39	59589.23	33567.76	46244.48	36557.75	27266.88	30269.31	37419.15	37240.96	15164.59	28410.88	31646.83	11584.51	12974.64	11215.39	9803.17	3567.04	13051.28	13663.04	9371.80	15132.78	12719.09	19703.28	20766.24	10647.82	6728.95	11243.12	10184.76	8737.88	15126.14	10748.52	7715.29	3587.19	3073.77	1943.14	4358.84	5321.82	11827.44	9254.01	3396.66	3570.50	3819.85	1850.56	2620.39	2681.94	1752.20	1580.34
827			3542.02	9246.49	17578.73	14832.73	8226.50	5905.79	7784.92	10134.86	6994.19	17430.36	10143.65	10361.52	8984.53	11362.91	14648.56	3420.71	8764.11	12072.71	3814.72	5784.82	4492.24	6338.33	4227.26	4016.61	3077.22	3424.83	1589.62	4124.28	3149.83	2746.05	1537.89	2070.49	4940.94	2960.51	2570.61	3064.71	1055.28	1338.00	1689.49	1546.89	1863.46	1635.98	1611.96	799.54	425.92	593.08	839.06
828			17597.22	32258.68	17717.36	4931.49	4031.37	5970.75	16795.26	22647.63	11410.75	5961.59	10593.10	14558.37	9820.39	4065.54	6604.68	12940.01	18751.85	18329.95	18407.32	20562.17	14528.13	12838.98	7681.12	6584.60	3929.32	10799.95	11684.91	6100.18	11812.69	6907.10	8346.33	4771.67	1861.01	1567.75	1633.56	1431.94	643.73	1793.10	2727.82	3705.08	1384.57	623.06	2025.64	1536.10	890.70	1197.72	2764.70
829			17436.91	59915.79	29977.29	43253.01	42023.67	47609.87	16544.32	27523.22	22128.28	18108.29	24359.46	24303.83	16952.83	9824.54	13327.80	5858.36	9897.85	11699.30	14057.75	9377.34	11213.38	10949.66	8322.62	8158.10	5988.31	5392.94	4401.92	4907.27	8593.37	3373.12	2691.75	3864.34	4980.46	3347.30	2867.73	3210.00	2196.05	1893.08	2598.50	1383.26	1774.37	1108.59	700.71	1314.47	607.67	1255.06	1806.59
830			8845.51	24177.57	17137.23	17953.77	14047.29	5557.15	5305.56	7955.25	5540.64	3715.53	6780.77	14171.10	8887.03	4767.82	8247.26	7220.75	4470.45	6562.89	6896.13	6591.76	3868.34	1775.63	2144.60	2072.84	2906.08	8516.51	5186.87	5387.70	5438.80	2919.71	3032.24	2892.14	2667.82	1807.12	2261.56	1619.47	1319.05	1382.62	2537.56	3036.45	2510.56	1817.13	992.73	1007.97	1814.66	1766.31	1638.12
831			36974.36	68683.28	18844.04	13170.93	16588.80	22070.11	31446.37	28317.41	19333.45	12196.41	12821.37	13139.16	16714.92	16117.19	13297.02	7985.84	5489.93	5436.44	3714.91	5725.69	2893.18	7489.50	5024.10	6900.05	5528.40	3623.97	1654.25	3831.51	3718.50	6744.01	3322.56	1003.57	2245.47	4036.06	7105.79	4308.32	2015.69	1096.61	3080.42	2000.89	1557.61	1060.65	747.62	536.06	327.80	459.11	1485.29
832			31585.40	55287.67	51068.79	58110.10	45956.37	45916.47	30867.61	9846.48	15804.66	21772.03	27317.66	43467.00	38778.40	28517.53	30895.24	16888.56	19931.63	16675.80	8478.11	17145.57	14038.03	8629.61	8825.14	6880.05	14542.48	10329.48	4990.28	9379.65	5101.43	6453.16	11331.48	8293.69	5376.85	6203.14	5209.61	5107.69	2634.25	2520.28	1974.09	2572.88	2254.51	2800.19	2447.31	1892.03	887.94	1826.66	1279.94
833			6269.73	14430.26	16846.77	23092.54	10919.07	4767.28	5747.47	13992.18	13777.81	10999.20	5775.57	4477.55	3082.20	8201.07	5821.48	4322.83	6270.23	5916.56	4340.72	4349.87	3969.57	4378.63	2741.23	1335.46	1582.42	2850.44	2090.35	925.63	1061.23	1225.38	2531.77	2153.96	1332.54	1102.05	1915.82	2622.48	2499.24	1294.06	2032.32	1868.57	1079.68	890.34	677.49	384.17	758.21	1008.83	267.79
834			10580.22	35978.21	40183.26	42453.13	32632.00	14186.11	14020.72	21769.41	20191.17	12625.46	21643.23	28151.33	7666.43	16300.27	12359.07	11122.33	15847.43	19529.43	11604.74	6074.40	7852.93	9621.28	7078.08	4865.60	7325.90	3944.54	4704.89	4628.81	3845.45	6050.85	4710.84	3109.02	3048.59	1696.12	2553.84	2553.56	2574.68	1789.40	2511.75	2704.49	1893.34	1405.78	1617.21	1090.74	711.84	913.22	597.58
835			5425.99	30153.69	9124.79	7744.87	8423.19	12418.01	10928.75	9269.38	9155.80	11248.96	5562.14	8027.27	6916.77	4412.55	9535.79	14709.99	5557.23	6293.74	5055.23	7015.64	6100.56	6220.29	2504.27	1923.39	4752.65	4872.73	1719.58	869.57	1753.35	2128.19	1854.88	1203.31	1668.59	4985.65	2598.50	2197.26	2754.25	2450.40	2859.99	1109.25	1206.63	1515.20	1553.68	1416.60	589.32	512.04	798.30
836			11580.56	29031.23	31984.86	24580.41	21503.47	24565.94	9987.81	6764.46	13763.40	11547.02	10018.52	17111.68	9178.30	13168.32	12220.12	5835.76	11717.63	11718.66	8983.34	6205.43	7697.67	6981.39	6884.21	8742.23	9234.89	8524.88	3186.45	2675.34	3386.58	7708.12	4797.05	5763.95	4127.17	3343.32	4941.05	4456.82	1688.93	1527.49	2378.94	2220.09	2544.80	2731.15	2336.26	1153.15	1838.44	2379.23	1088.71
837			18133.06	31704.28	29573.93	13908.78	25859.73	16642.81	27120.08	30194.33	16962.24	14769.22	7972.40	5050.97	10118.45	7275.36	11881.12	8876.98	9525.55	3748.69	10305.20	9085.52	4436.93	5800.47	7045.89	4951.53	3062.58	5367.16	3468.60	5905.35	3853.06	6050.14	3242.66	4937.11	3623.54	1661.24	3607.77	8945.37	3605.07	2572.08	4057.48	4163.64	2544.04	2332.57	2217.61	1306.37	1480.87	1780.84	1756.14
838			7963.36	62149.50	24192.28	24939.59	26852.08	29229.46	29547.47	26992.83	17497.61	15465.19	7542.85	5337.70	12979.88	5276.54	4932.63	8784.50	11764.68	6956.26	5002.77	2701.47	8532.84	10218.12	9467.20	11877.61	8081.25	4914.67	9704.23	8735.04	5873.70	1808.07	2154.58	2306.72	4075.17	4974.65	2344.86	670.29	966.87	1543.07	1153.03	841.95	1791.72	3170.50	1347.96	1157.31	578.29	432.58	659.33
839			4595.46	13498.34	17981.23	14332.22	7823.69	1911.29	2919.96	5303.76	5779.19	3432.45	5881.10	5232.31	4890.47	6322.84	11165.02	6863.82	2129.72	2943.88	5823.33	2900.89	1462.82	2580.40	1702.05	1686.51	2387.57	3156.37	4755.66	2104.42	1704.96	2816.76	856.79	2727.90	2871.38	2598.72	2754.45	3198.46	2164.14	2894.30	1814.21	750.50	548.33	662.34	871.83	399.03	319.11	391.89	572.55
840			5374.09	20333.48	8916.84	3225.93	4056.37	3532.19	2886.85	5293.42	4165.16	4133.71	4173.46	2559.75	3384.36	1388.66	4015.06	2023.84	2684.40	2389.88	935.28	1350.25	1921.68	2134.74	1725.19	2320.83	2719.68	2390.79	1957.91	986.29	1501.78	1962.05	1297.84	399.47	1479.55	820.32	655.71	695.39	992.58	1335.51	978.23	157.86	326.53	503.27	537.60	561.35	482.27	353.88	466.38
841			9334.65	47035.15	46436.85	20382.03	16947.51	8106.18	4916.06	7665.95	4777.29	3270.32	5835.70	3525.26	20407.78	9740.75	12399.53	4421.54	6179.36	4448.51	6239.79	7035.46	9847.50	9463.57	5317.60	2278.61	3950.40	2979.37	2148.48	2607.64	1456.71	1477.23	2823.74	6888.72	4725.22	1530.18	1196.61	2042.74	3803.25	2915.59	1184.76	1052.18	1793.22	1988.55	1401.28	1132.50	564.94	1265.08	1413.32
842			3712.11	11800.06	1026.19	1705.74	2834.20	1777.73	1909.88	1025.90	1689.12	3204.25	1459.68	6884.83	9568.24	5086.35	2001.22	1976.01	3887.44	3218.22	2901.36	3324.61	912.77	2573.40	1091.08	1473.09	1801.30	796.50	748.18	1904.70	1249.32	868.69	2351.07	2218.39	2451.41	852.71	204.54	846.84	844.83	506.38	582.57	379.71	455.42	714.60	692.57	554.60	257.80	276.68	289.51
843			6656.08	16043.45	17793.41	5347.04	4651.13	3457.62	13400.28	6292.51	17866.85	9287.35	5261.38	2622.32	4437.84	5136.18	6583.32	3322.97	1817.17	2032.15	3083.79	3111.12	6520.60	3822.68	1986.73	1687.17	1496.34	1555.36	3263.22	1275.55	874.27	1519.87	1369.49	586.51	511.59	440.90	1119.30	544.23	1101.81	1385.43	406.12	710.59	491.15	578.97	638.60	167.14	425.55	397.79	265.32
844			244017.43	458397.46	151706.82	75805.85	129153.37	67406.12	29415.09	30968.43	16328.56	5671.58	26136.30	32525.12	1530.89	12707.23	12268.06	3233.41	4435.13	6579.42	4916.70	3942.84	5404.94	5245.00	6594.98	5914.32	6428.88	4968.54	5486.08	3335.12	1060.34	3860.24	2528.70	2505.05	2274.18	3731.87	4999.25	1720.95	1698.92	3055.64	1666.59	720.36	1147.80	1243.64	3115.44	2431.96	1106.95	1099.70	1312.92
845			5045.77	19261.45	6588.05	11159.51	6892.15	9520.84	11973.74	4781.39	6340.99	10639.18	8084.56	3613.92	4064.41	3927.41	6289.58	7553.86	5228.15	6128.38	8090.42	7350.84	4838.25	4085.87	3565.11	3449.28	1863.11	1718.53	3243.64	2432.89	762.29	1901.41	2696.54	913.25	1590.93	2180.15	941.82	1157.16	926.32	1273.29	1152.70	946.08	1885.39	1360.97	1309.15	978.76	479.35	390.67	166.78
846			9566.09	18285.86	25130.92	26722.31	31729.16	31388.73	23134.64	7704.15	13508.16	22963.32	11036.53	11868.11	11674.65	5345.51	9643.65	8894.01	14144.55	14589.28	14362.57	7586.93	7522.96	4031.42	4437.88	7703.92	5673.32	5835.28	11784.38	11752.09	6248.06	3223.30	1173.79	1686.69	1257.72	1840.88	3760.34	2622.44	1940.37	2371.34	2608.14	4383.52	4089.00	2425.41	2957.39	2770.08	1766.96	2516.15	2670.68
847			2800.10	35911.07	4874.44	2463.09	3795.66	1590.06	3291.36	6448.39	11388.91	8493.20	2832.96	2416.39	1606.61	2456.90	3042.73	1661.23	551.13	393.35	1271.89	847.54	1061.05	1909.55	1238.71	685.50	886.84	729.99	597.70	579.69	471.46	629.95	657.80	701.17	626.12	1276.10	1505.14	813.64	231.99	498.97	417.75	116.67	165.35	194.28	241.16	296.09	208.90	225.02	123.67
848			8206.85	25475.68	11109.97	7571.05	5608.74	2972.15	7760.55	8992.88	5928.39	10255.63	5496.56	2844.65	4082.18	2954.85	2714.00	5546.44	3878.72	3006.02	6029.06	3769.28	4592.90	3829.07	5327.05	3682.51	2348.52	2152.13	4153.67	3830.28	2556.76	2428.59	2838.62	1415.63	2016.30	2219.11	2561.92	2472.46	1221.57	2109.83	1283.25	853.07	1512.86	965.73	949.88	559.70	489.27	591.29	292.38
849			11357.51	215106.42	88243.89	78068.57	97185.12	57558.68	23286.62	46748.73	18595.69	12979.63	23050.34	29738.51	21444.10	17324.16	19158.11	10740.29	6139.03	4262.54	4084.94	3667.03	2067.15	1773.23	1891.73	3512.85	2586.77	2266.27	1600.26	1309.87	1708.21	2003.94	1652.95	688.06	1484.32	1448.96	851.23	981.17	1101.07	599.36	460.41	1235.96	563.73	525.50	627.13	456.84	527.96	445.05	239.24
850			5597.23	18551.42	15301.68	5912.89	4923.67	4048.52	4756.54	5753.30	8775.65	8774.09	3773.22	2429.50	6595.40	3001.85	3412.48	4546.72	5673.92	2836.98	947.67	1043.45	933.38	2481.54	2781.71	980.88	1297.01	1662.15	1746.04	1537.39	2611.35	1663.62	1746.48	1054.43	865.88	819.18	653.28	741.87	1656.07	1114.02	414.08	251.15	516.27	840.88	616.26	188.35	420.49	566.42	524.54
851			4249.84	8318.41	1015.06	1108.16	856.67	466.71	615.46	584.98	517.54	904.55	902.61	1104.49	953.43	763.53	662.51	383.45	369.65	648.06	307.28	342.87	285.89	287.01	353.06	588.40	1078.41	778.89	331.94	322.01	372.04	736.93	385.66	142.57	167.17	159.44	431.72	281.85	214.32	208.81	108.30	182.23	85.90	285.69	256.97	160.34	251.80	130.99	172.74
852			8277.25	29868.57	35363.83	17799.35	3289.80	2129.07	4156.80	26801.38	25830.67	4805.94	7104.73	3787.71	4786.46	4107.45	9148.96	2078.41	7881.22	2790.03	2139.73	4281.53	884.49	5655.98	10043.35	1370.09	2059.14	3456.28	2705.90	2641.70	2115.60	2719.86	2038.19	3030.32	1420.06	1147.62	1803.39	1619.23	1925.25	1973.18	3156.53	3231.00	1125.60	1328.25	2598.24	1933.13	1559.29	861.60	957.70
853			1785.36	23561.72	11763.14	10769.95	12870.01	2186.03	11350.66	5651.80	2361.60	13087.06	20666.55	9292.70	3282.13	3857.25	1478.83	7270.35	4805.77	2412.50	2171.93	2694.18	3716.32	2168.13	2672.33	1768.97	4850.63	2900.67	2445.80	778.52	868.23	1641.97	1644.56	608.24	770.76	1902.93	1414.41	1373.64	931.55	872.48	1179.80	559.52	438.17	743.45	190.22	328.32	549.99	488.77	414.24
854			37543.31	67803.37	47125.33	18906.67	10369.65	10982.49	10207.87	10710.90	5195.29	6651.51	15133.62	4870.31	8535.23	5292.42	4812.20	9538.71	9538.01	8502.27	7897.29	4771.47	5155.86	6583.14	3013.47	3437.30	3079.50	3318.57	2970.42	2496.33	3136.09	3984.58	2842.10	2742.66	3260.88	3004.63	1231.76	1024.35	1858.98	1330.01	1823.79	1023.18	658.90	764.02	549.10	528.08	1891.92	1193.41	553.82
855			2217.53	56456.51	1952.74	1551.63	2790.49	1314.51	1513.28	1097.71	894.30	923.39	993.05	1575.01	1789.28	1244.95	759.55	664.83	711.10	757.15	591.85	761.88	1209.70	1048.89	1641.97	1086.52	477.43	612.99	581.22	613.00	598.98	616.61	584.09	1028.73	530.50	385.85	828.70	1177.90	420.23	375.21	725.07	1031.68	774.18	691.53	753.38	689.85	397.19	458.73	507.77
856			7855.97	49221.16	5565.31	6678.09	8314.52	3734.89	4870.32	13245.30	7463.63	17135.64	19814.80	19652.30	13214.03	13008.40	10457.82	9581.70	7062.51	4251.63	13879.65	11672.20	9487.18	7428.34	4814.50	3762.68	5580.64	4068.63	4243.31	3375.89	4600.55	6201.42	6791.41	5368.64	3394.52	3079.00	2881.06	4553.38	3468.90	1053.88	2709.48	2132.43	2580.15	2985.47	1497.79	1202.16	1616.42	1285.26	523.20
857			3895.06	18553.65	3421.46	1838.36	3079.16	1535.73	1110.08	1177.58	411.28	957.75	307.25	877.42	1176.62	1352.75	594.13	1253.64	1904.14	2049.58	639.68	378.13	363.99	271.11	456.45	305.93	279.16	501.15	1125.59	735.50	461.09	560.86	773.13	510.93	280.37	421.63	365.34	355.49	561.20	413.21	455.44	348.18	352.67	296.90	349.10	385.83	158.65	270.63	231.16
858			16762.15	41532.22	19640.36	3924.11	7819.21	2764.95	5904.09	10932.36	7537.06	2853.41	16758.04	17295.55	5633.19	4159.95	3780.40	2485.14	3536.90	940.51	2488.69	5010.92	2813.89	2372.96	1273.72	3616.60	4439.27	2860.45	1487.61	1588.48	1171.54	2142.56	1466.88	1947.82	2642.30	1138.60	330.08	395.38	535.70	1147.05	1099.91	1277.54	956.68	228.66	662.01	291.17	322.97	503.74	356.93
859			10339.95	44402.97	34030.66	39182.71	39351.03	14196.26	12305.48	32180.52	19963.25	7737.10	4851.33	9166.86	6952.18	3092.07	1484.38	2379.60	3750.32	4113.09	3805.91	3239.58	5048.89	3024.84	1579.32	1718.61	1065.07	1926.41	1192.75	857.79	1437.58	1361.73	1936.23	2137.80	889.13	1557.93	661.93	580.08	903.59	942.18	740.97	787.88	643.99	516.14	304.98	343.17	372.87	523.09	219.27
860			3420.83	5735.12	3037.11	2615.66	1139.33	1949.82	2868.86	4892.80	2022.90	1721.54	965.98	1032.56	1443.85	352.10	1419.39	1465.51	1394.22	734.33	1014.53	545.04	1273.95	1001.91	889.95	1372.48	1412.62	818.38	843.71	441.53	479.10	156.54	548.27	975.57	917.13	426.73	461.32	300.18	218.88	347.68	419.29	272.72	155.04	376.52	185.44	231.59	138.90	200.38	154.89
861			3579.83	19559.08	2732.63	1997.53	1850.16	3727.25	1981.80	2287.92	2584.30	2337.98	1800.59	4014.49	2516.14	733.32	858.76	952.82	1285.71	1371.45	1226.88	1158.83	1322.17	1140.96	2164.51	2753.01	1443.73	733.36	869.56	862.88	1046.04	759.78	776.97	873.13	742.28	790.23	1367.99	977.41	563.29	743.99	933.32	398.89	581.56	550.58	341.70	645.00	873.01	702.22	327.45
862			8747.80	40289.52	4069.66	4705.99	3604.21	4580.19	4251.20	1985.64	2565.12	2511.78	1129.56	873.61	2746.11	2486.56	774.97	907.77	1157.05	1652.56	571.94	2206.80	1412.04	1722.54	2937.73	1078.38	1065.69	874.09	1228.57	590.43	1829.89	1332.41	727.13	1131.98	1258.47	750.11	664.21	1079.91	680.18	345.72	1275.65	929.84	279.14	291.51	377.52	503.20	694.17	493.78	263.78
863			12252.78	23858.63	4601.12	9091.71	8752.91	4990.61	7876.64	10833.38	5122.75	3274.80	3086.91	4511.78	4223.50	3666.96	7563.36	5105.46	4040.95	2838.80	2957.47	3059.18	3539.21	3311.09	3669.43	6343.58	3911.58	2159.07	3794.72	2195.54	2429.15	1537.32	1345.25	2073.02	1096.72	801.96	1069.46	1127.61	1791.34	837.04	402.06	616.24	348.22	322.03	624.88	494.07	322.82	155.56	226.37
864			8912.71	24380.44	16443.80	15444.63	10061.50	14937.80	8763.41	7602.72	6658.17	8151.48	9006.54	7038.18	4733.62	8539.29	6034.98	3521.59	4294.18	3735.61	2363.35	1262.30	5184.00	6236.50	4256.43	3623.41	4889.64	2556.29	2945.55	2419.32	1633.50	1232.42	3057.69	4053.33	2413.86	2318.16	1964.62	2558.36	1627.52	841.41	728.09	1132.83	1770.62	1566.21	736.28	442.02	624.87	1025.79	1022.27
865			5375.22	15811.81	7839.26	5155.24	6033.29	5589.84	2554.91	5475.09	9430.40	6167.74	6604.87	8406.45	5484.63	3805.39	7134.53	4443.06	4478.93	6077.72	3571.44	1033.28	1520.33	2051.26	2269.08	2573.68	2387.63	2561.07	1566.43	707.32	836.00	1298.31	2151.43	1546.68	850.91	633.89	1045.16	905.46	712.41	822.35	1251.55	604.48	296.67	296.75	615.67	689.08	574.01	459.06	339.75
866			3654.25	15824.45	6486.56	4618.90	8986.28	7652.20	11017.87	13113.16	9904.92	5289.84	13530.29	10327.81	4634.80	8301.43	14356.26	4769.43	2181.27	4391.03	5387.47	6606.68	3251.18	2799.72	3857.39	2457.04	3998.16	6408.47	2505.42	1228.28	2569.64	2537.44	2158.05	2356.43	1014.92	990.24	2019.46	2085.88	1893.78	1426.29	1050.92	1371.76	492.87	1271.48	1061.91	772.38	362.69	438.05	715.87
867			6683.19	19937.01	8344.20	1070.97	4246.26	10638.69	12097.29	6320.78	5818.19	4942.36	5972.96	4340.23	7877.78	7775.72	9927.84	13828.11	3792.13	3083.86	6632.89	4074.88	6766.61	4157.21	2316.49	4139.94	6427.91	4525.33	2406.38	2077.88	3780.75	3137.14	2347.50	1521.08	1179.48	1543.50	1279.35	1389.41	876.54	962.19	935.87	405.75	431.64	337.28	312.64	441.20	457.69	450.41	434.81
868			2548.97	11954.19	1932.51	2956.37	1409.77	1128.51	1883.92	2188.32	1830.80	1951.68	3389.81	5052.92	3594.05	1356.10	653.47	628.57	742.71	651.51	796.65	1894.08	1300.34	560.59	289.08	670.96	594.83	1030.06	855.26	660.19	456.57	437.52	182.85	285.16	545.94	548.73	618.46	254.76	248.09	91.20	80.89	148.71	182.33	232.73	295.00	83.73	200.48	231.20	197.92
869			29478.72	112189.46	55014.23	27731.57	43270.07	41288.24	46798.09	22618.13	25226.15	13170.61	14075.90	26063.65	11561.41	21896.25	12429.37	12080.62	26689.72	14922.37	17436.69	18651.32	5099.12	9808.97	15159.49	6880.70	7792.56	6092.62	10161.95	8273.85	3871.95	4098.86	7687.31	4179.77	3710.11	3434.61	4538.73	8970.86	6353.93	2046.13	4168.49	5201.18	2641.23	1588.50	1054.63	3261.25	2088.68	1298.62	1300.09
870			4586.03	22700.37	37481.83	30546.61	19406.39	9716.00	5418.15	9725.07	8572.84	10143.74	10546.82	19828.70	9887.98	5911.53	4296.78	2800.37	7236.36	5474.45	3575.41	4167.75	1154.77	1500.63	3383.82	4994.00	3763.84	4286.44	1410.53	2535.66	2635.47	3384.04	1384.28	1111.96	3462.43	4206.54	2733.88	1219.20	1886.43	768.14	628.49	802.66	1296.98	961.07	640.00	296.64	583.86	474.16	262.42
871			4766.98	28356.15	11323.23	13463.12	4985.31	5805.29	7555.64	6808.58	6972.88	6112.68	5216.81	4092.20	4121.74	4815.98	6771.79	2620.66	2891.22	2201.98	2759.18	2098.42	2183.50	2577.91	1519.20	2484.56	3142.37	2080.44	2029.21	1924.98	1603.30	1039.60	1625.80	1869.67	2170.40	1416.65	1116.41	1669.02	931.65	1545.08	1271.73	485.92	520.95	493.32	396.54	239.45	185.21	201.43	245.21
872			10756.40	39080.35	32146.65	14439.84	12293.48	16701.38	4012.30	15840.83	14177.36	8754.61	10463.09	24541.45	28514.00	21389.16	11945.01	4897.49	8438.55	3420.04	5275.42	7764.71	10180.44	6432.17	12837.60	17845.14	10005.34	5267.42	7376.73	7826.59	7441.04	4795.19	3750.46	4972.39	4100.47	3831.71	2483.07	1120.08	2839.85	2959.24	1375.59	1590.93	1579.88	1342.05	1298.21	1158.17	534.47	859.03	715.66
873			4980.46	30538.19	25892.68	16740.79	14143.41	6966.68	6163.87	13871.34	15681.05	11902.72	7972.01	12051.61	9307.19	13390.07	12907.46	15076.97	18849.88	18954.04	12100.90	8191.31	6993.97	8219.56	7560.77	5414.13	6129.96	6903.82	7277.64	9703.73	5996.36	4134.32	2750.97	1491.34	1319.34	2421.02	1754.12	1364.36	1421.35	1901.06	2136.60	949.01	538.92	387.14	462.86	690.99	430.39	227.21	258.80
874			13240.65	25895.28	8342.14	10759.10	13842.71	12811.07	15123.74	11137.13	4501.46	2006.70	4605.56	10512.50	7168.43	3651.03	3311.76	1366.93	2763.21	3309.98	3371.31	1437.65	2103.50	1391.61	1391.92	4673.08	4060.28	2096.73	1211.75	2864.93	1474.29	2042.77	1722.19	1492.80	1776.67	1618.67	1187.85	1010.04	782.14	1206.57	782.86	410.32	668.66	842.99	280.14	261.59	500.37	264.85	157.55
875			9375.17	99786.39	13604.83	11319.36	15357.04	16116.62	11463.33	4252.75	11072.32	18949.33	16559.64	14090.60	14036.21	13960.68	8695.00	7366.92	3657.21	7155.04	10257.39	9726.22	8494.04	12871.27	9923.80	9971.84	5702.93	5449.09	3938.07	3703.24	1310.54	4378.76	3175.91	2770.15	3469.62	1544.53	2920.83	1575.98	1568.59	1095.64	1297.85	1829.62	1928.40	2947.19	961.12	399.21	1274.79	562.81	407.68
876			6250.33	21633.87	14715.16	6641.16	13328.81	17404.33	9405.78	13785.55	13429.92	7141.36	4232.65	10923.46	4385.66	6857.85	5203.21	5213.64	4814.79	3189.58	7189.68	4736.07	6724.79	7095.10	4710.45	2570.35	1776.56	2033.57	3106.77	1855.05	3332.42	5568.92	2090.95	900.50	859.26	1881.26	958.83	295.62	1312.76	1500.40	1554.42	1141.26	1270.58	758.46	556.27	633.88	616.01	767.24	653.06
877			3400.32	9153.36	1014.17	887.66	1334.23	1414.42	1755.35	1212.93	1401.25	1681.40	903.02	521.73	1099.61	1124.47	693.97	664.49	850.82	859.49	599.17	892.17	688.02	435.94	492.87	240.68	171.89	530.55	640.34	520.89	518.21	204.94	364.56	225.30	234.81	228.13	141.47	92.87	231.53	219.42	203.42	328.61	320.92	272.42	189.33	201.14	139.29	224.14	183.86
878			12051.23	22542.49	17669.54	9257.01	10704.31	12635.60	8908.34	9769.69	17660.26	17745.00	11143.93	10966.75	11288.62	9532.47	9705.61	6718.00	7278.77	8231.53	5053.28	4805.85	9800.06	10776.85	6662.47	8005.34	7376.71	8304.61	7987.41	4100.47	4764.17	3964.60	2566.24	2762.82	1766.96	998.61	737.66	1865.90	1531.42	1733.22	910.22	1621.93	1381.71	1026.52	705.05	421.80	809.04	898.55	283.86
879			3452.29	25364.68	32914.10	14333.35	11763.08	7034.38	18141.61	17307.00	9511.72	7359.90	10855.68	10111.33	8133.67	5551.43	12377.37	15830.18	6343.14	7186.45	7126.32	8479.63	8872.43	7942.38	5010.95	6157.75	10045.15	4568.66	2748.95	3480.98	4654.55	6793.78	4554.48	2424.30	4034.80	3473.38	3043.11	2118.94	3003.11	3665.66	2829.34	1961.33	2344.06	1324.34	1226.95	1344.46	1208.94	2260.55	1097.46
880			12995.27	61985.85	21732.00	5578.90	15420.65	16375.21	11747.43	16207.15	17436.82	18541.67	11694.80	10327.57	14258.17	14744.76	9069.48	6065.93	5719.25	6613.87	4957.84	7326.58	9855.99	11100.62	16901.07	6106.82	3518.21	3395.62	3325.62	2506.21	3604.92	2919.11	3492.45	2025.67	1481.06	1838.38	1714.89	1305.67	1936.08	2098.60	2480.69	832.88	834.30	817.23	571.41	384.86	782.33	351.18	307.35
881			1743.62	21047.68	1557.03	3170.01	2523.86	1040.44	1718.05	1334.76	1869.46	1241.46	610.07	775.52	1077.99	609.77	1462.33	1454.69	1319.96	1594.54	1265.04	1674.88	1962.00	1085.39	957.99	1010.08	1194.23	470.12	383.77	474.25	183.10	530.05	309.91	344.71	273.84	233.35	544.58	497.04	363.70	270.51	361.97	295.03	313.24	411.17	107.68	134.92	433.41	616.19	235.82
882			10107.62	15055.17	21789.83	34569.78	45979.41	19666.18	23703.90	44139.45	40213.00	23508.36	34011.14	32577.32	29235.89	7183.68	14357.91	23356.02	17678.15	12135.17	9508.15	9741.92	6548.38	8724.54	10077.62	16434.20	14512.29	11447.10	9714.36	7722.00	9780.22	7290.95	8268.09	7139.13	6263.91	7402.24	6140.16	5877.23	4516.91	4314.11	2741.87	829.82	2140.04	1183.04	822.14	1282.80	1341.91	521.05	981.16
883			15393.44	25212.05	12071.18	8828.40	12383.72	16008.97	11729.83	7210.49	15831.43	6224.65	6903.84	2564.87	2791.85	3602.30	5122.46	6462.35	5869.52	6933.50	6385.67	6422.28	4416.00	2927.04	6910.26	2726.50	1960.77	3969.46	2072.97	3056.80	5013.04	4078.38	3482.19	2281.30	3770.02	2581.27	2050.70	1661.31	1386.79	1179.80	1743.56	1564.88	750.89	396.34	712.62	956.17	635.83	782.05	299.42
884			45763.52	100653.76	57898.88	23210.20	13408.57	6688.52	14687.23	43303.55	50399.83	36161.67	30693.51	28219.66	36405.33	39954.89	37645.13	19995.60	25751.77	15136.95	16462.18	17450.90	16867.39	11407.19	9674.61	7198.82	15177.58	16754.93	10186.28	8181.79	7517.14	5445.56	3161.41	2697.15	6138.40	4437.49	3768.92	9407.61	5214.69	2282.07	2292.92	3287.79	4741.94	2260.96	2882.95	1229.94	1993.68	950.80	1005.25
885			68625.57	338179.53	127132.24	23544.62	28195.03	12478.56	10258.93	8158.26	3248.51	3431.90	2308.31	3802.96	3909.58	4165.81	4342.47	2922.83	3671.80	2624.04	2625.22	3040.21	1417.53	1756.91	1603.02	1556.38	980.62	598.82	582.35	668.57	1054.10	668.78	508.43	667.85	514.70	377.21	327.62	381.83	376.56	345.22	164.94	109.12	113.01	155.30	210.71	100.34	209.97	209.25	137.90
886			8166.07	91112.21	46910.85	17280.73	5238.67	3876.28	4935.38	11093.92	8511.17	8347.28	7855.83	4402.70	4825.05	3926.57	7295.24	8086.60	6760.35	4705.45	6378.84	2223.51	2559.25	3712.14	3106.74	3898.68	2020.44	1383.49	1193.18	2208.32	2196.35	1496.65	1493.27	1326.09	1526.86	1311.94	1375.39	1572.84	1398.89	1006.91	932.07	684.82	497.13	903.27	833.49	277.44	552.72	920.19	698.53
887			6041.24	11999.12	20420.04	11679.88	11370.14	21381.80	7913.14	6930.80	11136.96	13684.95	11409.49	9429.16	11005.99	8397.27	4778.01	9940.61	5715.96	5329.79	3899.08	5194.46	3104.89	5169.58	5601.44	4645.43	2126.67	1415.73	4315.48	6090.85	2912.73	3251.68	3486.27	1333.57	1489.94	2234.40	4292.51	5261.37	2926.76	1178.66	590.62	700.96	1364.73	720.64	145.36	678.69	1382.64	587.68	333.15
888			34372.78	74134.91	74241.00	60167.37	65372.53	86432.07	48503.66	39116.86	29585.62	38197.26	38772.55	26850.93	30984.58	57630.00	58774.42	36675.57	22684.72	26563.77	27978.19	31592.79	37674.83	19544.34	25351.81	23237.60	19713.61	13941.08	11833.44	15629.81	15636.90	15800.83	12993.49	10449.66	9473.16	9392.19	8051.65	2475.57	3776.54	4798.05	3064.22	2500.74	3266.90	3914.77	3358.86	4503.34	5775.04	2782.66	1144.87
889			19772.67	46963.09	26506.66	20595.55	23717.82	16332.68	18647.72	15824.42	6657.81	6663.68	9369.01	11463.66	18639.00	13450.85	16261.28	17476.98	17385.99	13052.82	14814.57	6866.83	9422.67	9195.29	4728.35	7861.92	4986.85	4821.10	5418.26	8694.28	5992.90	4781.96	4002.70	4115.77	5092.48	3830.85	2175.66	2203.90	2140.48	1455.86	1591.02	1811.37	1226.15	1184.07	1413.49	956.23	713.97	327.87	550.39
890			7109.70	15271.43	10117.46	10843.48	7908.06	5596.16	7368.70	9823.26	6486.88	8934.51	8023.59	6582.92	3061.73	3733.04	5111.43	6882.24	3773.36	2881.95	3231.98	4436.80	4915.27	4894.66	2958.93	4763.32	3924.59	2689.97	1164.52	4405.97	4895.41	2837.89	1821.26	1713.66	1796.90	1560.50	678.59	1104.43	851.59	987.40	1574.67	2267.37	1495.20	754.39	538.77	415.81	762.95	830.20	457.24
891			5052.25	53205.84	40979.34	16418.15	44938.60	17817.21	40489.09	27853.41	21850.45	37765.80	22640.12	28157.78	13186.16	13046.01	14234.46	18870.97	8435.96	11877.33	18857.92	6697.37	5849.89	9556.61	2542.90	6304.45	8424.60	20469.39	12666.18	8328.70	19427.59	7549.35	6570.68	8643.62	1749.23	14090.66	11070.56	2739.89	1962.04	7024.26	3228.43	1352.42	2605.68	2880.31	1983.61	2481.28	2545.62	1580.49	973.84
892			18172.10	59227.17	38421.48	5531.42	19959.60	10596.30	4851.00	16425.98	11852.09	5096.39	8089.52	11324.43	11045.80	6920.75	5871.34	6566.30	10402.75	3720.01	8363.75	6034.41	6145.14	10019.28	6871.28	3669.57	8340.33	4714.51	1113.79	1203.29	1653.94	6818.59	3184.28	1303.20	1705.72	2389.76	3607.87	1984.45	2087.52	1802.81	1341.63	1554.08	1230.29	1070.16	1119.68	949.10	552.08	465.42	399.16
893			24337.38	65516.53	40325.50	20032.41	19284.86	15740.25	24331.68	14421.06	22802.32	22647.93	13055.01	30450.43	23421.81	8704.25	8475.90	7379.02	6158.56	21358.04	14569.66	6558.72	7548.11	22683.09	20732.62	11340.75	7746.45	10906.38	8127.19	7056.96	6808.57	8126.81	5927.81	4370.34	2795.67	2436.22	6066.87	6304.47	3973.54	2687.21	2738.11	3084.02	4515.92	3395.84	2156.13	2177.11	2104.52	710.82	1054.77
894			2508.52	22622.33	5846.39	1372.85	1084.40	1789.22	2541.59	2804.10	3241.90	1821.34	1315.55	2264.57	1325.29	647.82	556.01	1740.92	2338.05	821.98	1213.41	1734.53	930.84	1083.66	530.27	210.08	974.29	790.42	270.42	1199.59	481.58	527.80	143.18	564.09	827.64	355.21	343.62	137.83	387.03	192.04	239.61	124.84	145.04	108.70	152.12	203.90	95.93	166.88	122.23
895			6180.74	19563.45	3900.16	4654.24	4077.52	3008.95	2169.68	1203.97	1739.99	1254.31	1318.81	1229.76	259.51	511.42	1698.13	1192.53	1072.62	1344.85	442.94	857.52	601.35	398.94	935.12	1211.58	914.30	1252.24	611.45	500.15	753.75	1069.56	816.09	700.25	472.00	352.96	606.09	462.15	339.62	373.37	410.40	196.64	188.22	377.16	236.63	297.09	212.03	186.41	235.51
896			13109.08	40786.77	15702.58	10508.84	8948.13	16696.25	9522.42	12990.34	8252.75	13979.54	9313.43	8817.35	15546.85	21231.86	8262.71	15883.69	16588.61	4396.68	2963.91	3334.68	3198.14	6122.16	9774.72	3893.69	5533.24	8321.90	2604.70	4551.20	9929.85	5269.53	4151.11	3828.66	3248.24	1988.23	1990.86	1142.80	1232.59	680.20	784.54	1448.76	1310.21	1103.79	1499.20	1147.40	2024.56	871.58	1214.48
897			46560.30	155760.79	30167.98	10777.81	2401.41	8976.35	12169.36	12493.24	10322.76	7315.29	6719.04	5649.86	5952.97	3645.57	7396.13	6803.55	6927.46	5222.55	4955.31	4424.98	5026.74	3083.99	5831.13	7559.87	2796.25	3817.86	4911.01	1546.41	4471.44	4063.40	2109.76	1507.30	970.93	907.89	967.99	1212.31	843.76	1157.58	1482.48	675.91	389.37	473.25	753.87	343.32	266.42	304.34	301.91
898			13403.45	53202.65	13410.98	2283.16	1533.94	5256.48	3588.95	5228.67	5903.44	7066.25	7197.41	3699.29	7041.38	9230.69	6713.88	6315.50	2623.41	5657.87	4555.27	3047.25	1983.57	2161.79	6369.71	3729.07	2145.31	4475.52	1528.40	1331.77	1757.66	1102.07	1290.74	1860.64	6267.06	3796.61	606.24	1177.07	1250.76	657.16	1039.83	824.21	325.65	592.58	555.61	561.93	608.25	403.51	477.33
899			5704.86	151262.06	3215.42	1331.33	1136.74	1044.50	1513.77	1572.08	817.98	1048.78	1257.20	717.72	1347.72	1212.37	636.80	961.73	942.92	1288.99	1523.06	1152.86	809.50	699.79	737.47	498.38	759.06	802.09	423.44	495.47	453.79	771.43	237.80	482.62	1192.95	920.87	620.64	784.93	539.89	229.21	337.59	210.67	337.92	198.57	221.58	202.08	380.53	169.34	226.79
900			7226.88	19296.66	4992.52	2199.86	1282.42	1267.73	498.77	1352.30	1198.91	978.36	877.79	912.57	555.30	643.73	1119.51	683.54	692.50	769.87	421.41	504.05	246.06	587.55	750.73	592.98	925.41	715.87	585.82	761.86	210.43	562.61	312.66	315.64	384.33	324.29	388.26	267.87	902.60	884.83	456.46	823.46	643.14	156.89	141.73	194.52	312.55	231.62	183.87
901			8600.27	17533.33	19805.85	13094.04	8521.56	6184.77	6471.97	5019.55	3858.45	9481.42	8263.85	6895.05	9211.49	10888.04	6752.39	6354.64	13215.27	8133.42	5175.81	6522.66	9005.52	12291.86	9250.04	3249.78	2769.98	5482.87	7902.37	7466.31	7235.64	4535.92	3064.47	3359.30	2911.61	3342.00	2659.45	3536.43	3436.75	2289.99	1391.19	2429.00	1026.40	2204.51	1464.91	575.86	1364.11	1372.21	1004.62
902			3602.24	23255.28	6492.00	11837.54	32921.56	13548.51	2837.19	8762.43	6618.45	5257.06	1288.46	5833.76	2386.86	1419.42	3446.78	7080.65	2699.23	2421.08	1646.07	365.28	338.41	735.22	3124.48	3530.21	2281.16	1533.99	1116.36	654.37	293.70	274.36	947.78	760.70	313.01	308.79	877.25	900.97	282.79	518.03	343.73	143.95	89.81	140.34	152.43	240.31	370.66	164.52	249.63
903			6371.51	9967.92	5749.61	5988.86	5835.09	5124.72	8754.49	8409.92	7627.40	4203.48	3335.90	3022.56	4201.02	5307.68	4417.45	2897.84	2378.80	2083.12	2835.96	5605.28	6071.82	3310.29	3698.23	3614.30	2546.04	872.06	2113.12	2940.04	1643.73	1568.56	1881.74	2595.61	1616.96	1889.82	1421.29	676.13	1088.40	1222.33	1270.83	913.11	674.07	590.44	886.21	790.53	294.97	416.45	605.09
904			3196.20	3630.73	4388.37	2640.53	1463.32	2172.35	1306.23	1640.69	2414.32	2225.73	5348.96	8698.47	2727.89	3243.53	4361.75	4428.61	5097.54	1915.56	1819.08	3412.05	4879.30	3789.21	1356.04	2061.88	1487.42	1306.20	1733.68	1887.54	801.59	674.02	511.03	895.89	954.32	1259.23	641.84	118.87	322.09	465.37	254.14	268.23	375.55	295.29	624.12	613.72	364.95	277.06	268.19
905			6489.15	19635.28	9637.04	6785.18	1830.67	1491.48	1626.33	2745.28	1551.42	3064.94	2509.05	3437.77	3556.53	2528.64	1653.80	660.51	2149.16	2640.10	2037.76	2249.55	2243.51	1661.39	2180.70	1206.46	1507.08	2409.43	1591.08	996.69	970.98	344.32	485.54	534.19	494.96	705.09	551.61	372.35	265.25	348.58	481.34	864.69	776.58	400.57	135.21	239.09	201.90	323.08	252.84
906			15872.40	25370.09	9076.52	4693.33	4449.37	6856.12	4322.30	5127.34	6635.40	3984.59	2304.62	5561.48	10906.97	4273.87	5176.94	5262.69	2434.72	602.86	1567.43	1980.32	2139.67	4513.24	3965.80	2100.78	3942.07	2812.65	1834.89	945.41	700.89	1279.57	1064.24	934.03	1694.97	1361.52	1193.81	1115.67	795.58	1744.27	1032.80	1425.98	1476.34	1073.36	870.25	737.74	930.21	416.91	620.50
907			10917.85	14774.13	39131.24	49980.34	38288.74	18766.66	18774.44	19313.88	11152.24	8656.30	11836.87	15326.54	4883.70	4020.67	7633.61	6799.75	2573.47	4545.91	4157.19	2351.53	1864.96	2271.52	1939.85	4158.12	2107.43	2049.23	1805.79	1190.73	2179.78	1862.70	2363.25	2034.54	1619.65	1038.57	1183.54	895.45	463.00	672.48	936.88	1129.52	545.02	595.40	683.80	461.84	319.96	358.55	243.62
908			5109.36	39495.16	1409.12	1193.12	1936.20	1360.39	524.18	629.81	1198.39	1195.38	550.31	412.22	670.99	863.15	672.28	457.86	401.56	958.33	830.78	447.70	1334.32	734.29	928.88	1018.22	531.04	138.81	323.20	473.12	402.71	409.85	414.07	552.06	667.03	416.83	394.76	220.23	596.42	369.70	214.45	438.18	570.09	401.88	250.74	217.46	184.72	265.75	218.79
909			2989.04	9731.63	1557.23	1701.55	1598.73	1475.10	1439.65	987.12	495.71	1065.12	1061.67	1242.56	752.13	548.26	1016.45	1240.97	761.86	566.34	734.70	1031.65	1484.07	1390.32	1516.81	823.65	415.97	222.96	439.40	1095.81	1041.99	496.51	435.49	474.35	734.69	467.29	183.40	129.36	220.82	242.35	307.99	293.93	264.11	226.88	208.14	243.45	104.20	106.93	367.24
910			8774.18	39274.07	3124.07	2587.08	3907.23	1938.39	898.57	2299.75	2733.73	4075.01	3876.62	2821.16	2444.62	1678.37	1510.96	832.72	1144.13	2065.78	4713.19	3326.33	2725.29	1575.69	1475.05	814.57	1299.10	2458.59	2084.20	2790.22	2647.17	1798.16	1971.87	1358.37	796.99	334.50	1335.81	1298.48	929.37	1462.09	652.14	364.82	839.96	1129.98	824.01	524.59	861.53	581.87	622.82
911			1558.50	14711.21	6780.47	8239.41	5955.99	5303.94	4298.86	4872.34	5710.66	2884.86	2104.89	2076.34	1677.27	1565.12	3709.90	4128.60	1932.78	3849.29	2689.67	635.73	1560.11	2281.51	1262.10	978.49	1192.74	1764.49	770.04	599.90	608.86	1009.36	1070.58	605.80	534.66	475.49	271.47	393.02	352.50	788.26	832.87	193.78	216.98	211.42	365.29	489.78	400.62	288.99	194.46
912			36509.39	57931.05	27502.05	44608.96	21693.83	5035.32	2582.05	18364.80	6836.31	7307.09	6310.48	6350.26	5269.74	4703.44	2986.02	3489.51	7693.71	2936.13	1974.22	1077.96	2302.73	1670.73	1326.24	1801.61	1941.76	2301.60	2324.55	1028.87	685.08	1517.20	3902.03	2703.96	1234.77	1362.43	431.16	1357.31	1279.71	857.89	1643.29	814.11	752.12	700.09	981.13	516.76	430.36	378.94	382.10
913			6412.05	7422.53	2233.59	3390.18	10374.64	2789.92	2646.36	12925.46	7771.90	4845.42	5159.89	2827.65	1854.03	1834.18	1484.83	1636.60	3927.52	1684.66	4467.92	3100.02	1930.13	1936.20	610.87	1241.78	4292.92	2076.11	1879.38	1299.65	516.58	534.70	565.81	364.11	927.32	153.31	253.01	360.97	605.50	403.90	618.77	615.71	351.21	382.76	298.79	180.44	464.21	409.61	271.17
914			18680.83	40033.44	24786.21	13752.33	22918.03	22765.68	12063.12	11927.98	19784.84	12945.82	13128.82	15379.61	14537.47	10573.44	9791.04	6475.47	6329.40	9987.19	8278.55	7619.50	2999.74	1864.23	7150.22	6562.88	6811.34	3840.38	3613.03	4249.87	3206.59	4749.92	4023.68	1616.71	583.41	826.16	1072.23	599.60	380.81	805.48	537.68	557.94	370.61	227.00	216.29	203.28	172.37	207.07	173.25
915			6021.35	26849.85	10325.74	9647.88	17458.20	14416.41	14102.50	11170.79	13112.35	16418.06	7609.39	8778.97	8168.84	7089.30	6126.16	8292.89	5091.62	12056.12	12358.57	12931.27	6080.26	7029.12	6687.76	4511.85	5431.30	3674.30	5306.02	3764.73	3417.17	6387.96	4520.17	6115.76	8305.88	4972.19	3501.14	2130.37	3337.03	2322.04	1935.75	1877.97	794.80	2087.93	1957.78	703.81	1012.83	913.82	1200.17
916			15792.52	62376.05	54386.41	40693.45	54420.48	36508.10	28822.63	39761.97	21548.04	9155.64	21989.82	17875.06	16047.98	13422.43	13831.93	9343.75	23467.66	24830.20	27242.23	19107.66	15190.59	7001.70	15629.16	13853.79	11043.26	9213.14	5690.76	10528.38	12251.13	9502.17	6364.69	5771.73	5738.60	5535.77	4366.32	3624.73	2822.21	2557.06	3722.51	4407.41	3199.96	3247.55	2383.89	2005.77	3183.87	1108.72	844.52
917			6001.56	16657.18	6088.39	2230.53	1990.00	961.34	3151.48	5805.48	3425.18	5790.71	4927.55	968.48	2248.95	4596.46	2215.40	1114.61	1625.55	1500.15	882.81	1380.83	1495.16	1138.59	1050.30	905.90	1257.70	1419.83	582.97	747.76	893.06	792.32	709.17	1501.54	1102.89	905.39	545.07	406.95	682.52	338.76	245.95	341.64	363.68	385.70	348.71	411.96	754.75	398.59	180.59
918			6232.66	22178.61	26362.26	31814.22	45040.66	30272.81	11975.88	10335.00	9378.97	10253.37	8368.74	10895.43	18923.81	26504.90	8126.15	8254.78	12121.40	5913.12	4272.53	5770.68	4132.60	5680.87	4321.58	6573.86	4826.32	3499.48	2606.19	2056.23	5042.66	4285.85	2968.84	2865.48	3584.65	2975.91	1787.85	1574.43	1599.88	819.46	428.87	496.91	478.93	345.32	175.05	208.45	348.73	229.25	129.18
919			6280.81	14066.92	3137.02	2059.79	2004.45	659.75	1238.80	1750.32	2389.65	2535.99	2164.43	2165.06	2495.73	1620.82	743.85	1570.96	2106.13	509.56	700.87	518.42	606.01	489.48	735.22	1052.30	481.50	861.45	1081.64	629.62	462.20	239.80	138.03	116.37	220.43	441.33	341.07	202.80	95.35	152.16	102.20	276.40	277.75	222.74	264.56	192.20	165.57	277.35	115.80
920			10257.90	14927.31	7046.64	5928.10	14560.06	2476.30	1590.66	3179.68	3768.34	3237.78	1903.87	2904.55	8010.15	11435.97	5016.76	5093.23	6585.47	7030.20	2303.64	1086.11	1032.55	1744.60	1264.83	1754.04	4250.46	2471.58	2827.22	3584.98	2229.32	3037.18	5442.67	2128.65	3560.02	3513.21	906.40	437.94	836.90	2191.19	2484.51	1189.14	927.83	659.20	485.39	405.92	243.76	200.24	412.67
921			4336.02	7655.36	3726.55	3295.88	4287.34	1528.93	2236.17	2263.98	1979.99	1204.85	2666.76	4562.06	1935.17	1275.99	1231.84	1788.75	1032.38	2478.79	3488.33	2114.69	1485.60	907.47	1051.81	1307.98	1019.17	1500.61	1700.81	1611.92	2138.00	2315.76	2131.58	1796.40	623.21	292.99	491.37	1504.91	1812.30	1540.68	1184.14	1150.13	529.08	250.04	479.38	323.98	310.47	407.04	263.93
922			6412.07	28963.41	13965.68	10602.76	14844.80	12494.78	7070.98	10412.76	7611.88	8364.18	11691.12	10964.41	6366.93	5043.33	10590.25	10285.47	6418.66	7136.86	9463.32	4447.67	2231.03	2795.93	2376.48	2456.22	4186.11	4142.17	2900.60	1785.27	3414.98	2604.50	2248.94	1764.21	3116.29	1987.51	663.70	384.47	897.23	528.44	401.69	568.20	311.34	407.68	401.79	627.05	764.15	572.26	286.17
923			7088.27	10583.81	2845.74	4949.99	4480.29	3375.83	4709.91	3746.68	2859.53	4253.35	3237.60	1763.67	1991.71	3462.49	3317.18	2327.41	1973.92	3006.79	2126.86	1033.98	1696.10	2056.74	3324.34	3503.02	1479.50	1042.33	890.08	1331.96	1160.95	623.58	703.90	1116.95	1236.51	695.09	288.72	553.31	594.55	657.85	807.25	437.17	516.13	398.84	181.35	291.71	332.13	502.02	371.24
924			6323.00	13504.46	7575.41	5573.39	4662.47	6350.30	3158.97	4118.20	3636.41	2658.68	3206.08	5535.01	5113.63	5350.41	5695.75	3953.41	3692.28	3341.45	1491.92	1633.92	1739.34	1841.52	1538.32	2706.76	1973.22	722.74	885.24	1116.01	1323.68	1119.76	938.72	683.49	554.87	365.72	353.53	510.83	537.27	559.65	199.84	263.10	288.47	371.16	133.46	232.72	408.29	259.15	204.40
925			5479.67	19308.06	16756.10	14514.52	14492.34	9024.44	14733.22	26866.53	16006.78	19636.21	7420.93	6480.18	10616.27	11494.72	11056.52	10242.62	6417.78	7790.03	6718.84	8033.63	5945.35	5483.78	6717.95	9080.89	5224.66	4808.52	1331.23	4118.35	4158.12	4013.39	1688.55	2788.82	2685.09	2734.95	2416.06	1801.40	797.51	1559.08	1936.65	1173.40	1163.45	1874.96	1687.77	500.87	375.15	790.05	637.47
926			5095.20	99518.13	54646.01	49824.60	101786.29	94199.89	32697.88	12614.61	12941.74	9940.45	9113.50	3762.17	5255.95	5341.42	3901.97	3984.60	2148.89	3245.22	3340.18	4666.35	4556.73	2769.19	4797.04	4367.88	1718.35	3835.24	4010.34	2882.59	1351.68	1202.81	943.55	1220.16	699.76	646.70	892.77	2203.48	1503.67	799.06	1959.00	668.23	594.43	638.99	560.15	1024.61	620.64	512.86	721.25
927			2020.08	10981.04	5247.18	4220.95	3284.40	3937.46	8857.40	8679.25	7706.82	3710.66	3035.54	2793.73	4013.24	4067.98	2661.89	3229.02	4578.22	3206.22	3210.85	2773.62	932.06	1419.58	1871.92	837.38	1286.65	1456.26	1287.96	2316.79	1703.96	1101.63	970.44	909.58	1063.17	971.74	1215.69	694.28	448.82	593.16	525.77	689.68	771.56	531.53	541.46	539.61	348.45	320.13	442.30
928			11271.56	68328.73	15164.96	2532.65	1612.10	8086.44	20999.66	7368.41	14366.08	11267.85	11196.57	10743.56	3525.95	9773.91	1388.09	3897.62	9381.80	10909.59	7667.76	19446.29	20380.93	1169.85	4401.21	5139.09	4522.52	5403.13	2015.28	2815.64	3772.33	2606.93	1138.96	1068.73	2683.14	1844.83	1605.40	1484.85	577.51	753.99	1644.92	1285.70	1297.96	636.25	1102.01	1648.60	1352.33	999.88	448.41
929			5958.23	79198.85	57421.32	19601.97	6946.52	12989.41	21777.22	31761.87	24428.96	14777.72	11981.50	16722.71	13024.97	10075.76	7494.92	9315.59	21450.26	21260.73	7363.93	4252.12	11003.79	9998.96	9087.32	9163.16	6675.10	7145.06	3833.67	6916.29	2874.53	6448.22	6716.28	2951.93	3445.24	3437.37	4451.59	2861.14	2986.44	3277.94	2373.18	2277.35	1353.56	2755.27	1727.59	1889.64	2408.96	1466.04	718.55
930			10715.70	71827.73	68980.89	70945.25	38713.92	15285.39	9007.20	9780.95	9692.60	8423.90	9341.92	8298.66	11181.37	14444.37	8810.50	12236.94	17327.61	9106.29	3936.01	1946.12	7430.50	10528.47	10251.08	6643.85	5012.80	3136.62	3482.29	4736.48	4449.59	3521.16	1611.48	1000.08	1579.55	5872.15	4876.35	2023.62	2937.14	3465.13	2989.75	866.91	504.87	474.13	606.22	1209.76	516.34	387.89	286.35
931			2458.82	10332.63	11898.87	19080.56	6648.74	3676.86	3782.70	6778.77	5631.13	2677.70	2411.32	3546.91	5125.71	2830.60	2394.09	3751.08	2882.22	1800.27	2710.69	4146.00	2512.68	2185.00	1821.64	2429.48	2158.16	2146.16	1519.59	1231.06	1231.70	620.67	1618.50	2407.18	1562.44	2494.26	2127.90	819.90	459.96	1028.95	605.20	898.10	621.27	633.64	753.59	806.05	375.62	514.09	539.76
932			1300.69	16144.77	4430.15	6495.87	2069.54	5161.54	4726.81	4201.91	8054.52	7119.22	7420.59	4655.60	3538.11	8913.77	9475.34	5547.32	2771.08	4334.09	2452.79	3295.82	3676.81	3628.09	2009.35	1069.38	2817.75	2335.97	5238.67	2977.44	2088.21	3009.48	2395.04	2740.54	3123.03	2223.44	1569.18	1293.75	1102.60	793.81	1293.72	1573.41	1872.97	1201.72	976.13	675.22	378.32	318.14	486.25
933			5920.67	17725.77	10102.94	4682.26	3947.86	10176.96	16004.46	8735.67	6585.86	5128.95	2767.56	6494.15	7397.66	5449.74	5301.79	4436.52	4169.73	3797.05	6801.94	3846.14	3508.41	4908.78	4046.80	4059.44	2611.75	5426.39	4510.92	3301.14	3601.22	2665.62	1998.89	1245.73	1815.71	2023.80	1711.15	1985.93	925.50	1115.27	1253.48	949.82	728.36	965.85	489.59	743.81	993.58	392.01	422.96
934			7127.78	20246.09	11356.91	11382.47	10951.35	20290.99	10368.30	17590.87	11368.32	9422.44	6260.39	7374.04	10526.11	7828.86	4309.14	4458.70	11763.61	6569.08	5719.71	7039.65	7153.87	8339.67	5582.09	7516.45	6172.20	6873.71	6434.96	7241.05	7206.18	6771.28	3740.62	2846.27	1932.52	3024.13	2642.68	3132.64	1826.23	1256.49	1747.43	1366.69	1938.43	2057.05	947.06	509.11	615.98	323.06	153.88
935			4056.95	3779.85	1811.65	2755.66	4769.70	4299.25	1874.29	1351.35	2325.22	4098.30	2724.22	1875.71	4190.26	7643.55	3994.18	2644.86	521.29	1436.71	5009.06	4025.30	854.28	2676.93	2411.39	1774.26	1468.69	2751.97	1616.16	2005.44	3037.73	2045.69	1016.08	1476.66	1794.29	996.61	1600.03	2088.51	1408.58	825.61	682.18	1648.04	1586.43	701.78	285.09	757.71	807.32	1021.88	1007.61
936			5618.51	15583.09	17187.86	23433.50	18024.05	741.32	840.13	3797.20	5609.10	1585.49	1498.81	3308.43	888.73	547.45	745.58	1148.46	617.33	1433.29	1204.39	2818.32	2595.22	1193.20	488.34	792.00	921.27	1422.39	842.01	743.84	1613.19	956.05	1737.05	1196.18	1187.04	1464.10	3108.99	1709.31	467.14	523.78	502.01	369.62	440.30	233.04	180.64	358.39	254.61	201.59	239.88
937			8970.27	19993.78	6550.08	3354.23	920.60	1933.87	2011.25	1524.35	2203.63	2049.35	1823.53	1727.07	983.31	2168.71	2744.42	2514.57	2247.48	1941.86	1440.88	1789.34	1792.80	734.57	992.26	1707.55	1275.00	544.14	1287.59	1221.67	619.06	1009.74	1070.37	723.37	390.25	468.38	1066.76	1039.40	989.79	255.08	285.42	285.23	321.02	491.34	468.57	402.51	236.00	237.90	265.45
938			5124.57	24869.45	27203.38	25939.33	16085.36	5898.28	11809.69	20445.02	15219.63	7244.95	6781.73	8925.73	2817.19	5428.74	4531.76	7366.21	7961.03	7157.78	4705.32	4395.70	6994.21	9671.88	6950.11	5811.58	4691.71	1186.36	3955.11	5220.73	3954.08	2726.62	1570.64	1681.68	1434.75	1394.79	568.68	600.70	1224.57	1432.88	2002.32	1161.38	622.85	1156.30	549.87	457.81	1013.69	596.13	470.73
939			12036.44	80846.68	42229.21	23666.12	32506.25	49892.48	51333.74	37155.31	16081.04	19367.38	26223.22	28114.64	16211.25	20151.71	13647.58	18718.10	19298.42	18854.53	19493.87	23932.39	9623.81	9652.11	8738.02	8943.59	14979.14	8402.42	4442.52	8317.29	5009.42	3494.02	3276.02	3179.28	4933.07	5654.89	4848.71	4188.07	3426.92	3891.37	3908.46	3662.91	2892.35	2535.24	1494.64	995.04	1190.42	762.35	521.93
940			7373.68	36276.40	17807.87	16422.87	15523.93	8075.59	11771.03	11316.13	10895.46	16176.47	19756.76	10356.04	18047.23	12281.20	3728.53	5163.15	2979.14	3765.62	3501.98	7161.51	5802.72	4203.50	6587.42	3972.95	3354.32	3521.57	3825.59	3986.00	5326.69	1992.00	2255.96	3716.45	3326.63	2998.70	1187.68	1099.30	1037.87	1212.69	559.99	417.45	2443.11	1908.31	957.54	842.97	282.57	412.26	768.21
941			9298.01	20624.75	5091.70	14690.23	9571.77	9481.30	10589.31	9935.46	8626.92	5133.31	9088.95	12544.91	2359.37	3486.92	3525.31	3904.82	2485.30	1678.88	1935.33	4207.46	2995.97	4946.87	7056.86	4236.98	2460.67	2307.02	2985.95	3528.64	4124.99	2494.26	2053.68	2391.73	1228.09	925.84	1995.48	2233.32	1354.19	1467.94	389.43	350.04	592.47	834.61	848.15	645.99	801.49	783.31	623.55
942			2285.06	14859.47	2291.83	2724.44	631.38	4440.08	4109.58	4028.81	4393.83	2811.76	3632.29	2705.03	2766.29	2591.74	5180.46	11392.14	4039.88	2696.08	3402.24	879.65	2310.73	4621.36	6021.47	1216.58	1367.11	1857.00	751.61	1849.71	1728.18	676.51	919.77	628.03	329.98	391.04	1038.74	695.45	1049.40	755.85	434.53	823.21	557.28	169.73	418.36	776.27	590.44	470.68	245.52
943			9375.82	87942.31	59358.57	53960.65	30222.61	20146.26	31220.94	43638.60	48712.47	28846.65	19822.50	13835.38	25487.02	30622.75	15336.32	20943.79	24109.28	24004.87	22977.06	22498.22	20740.66	27449.11	20857.65	15391.10	15939.66	12786.70	6859.59	3639.06	4031.63	9988.02	9111.90	9187.44	3987.74	2654.70	5889.65	3531.69	4141.18	5533.43	4973.42	3761.48	3202.88	2229.90	1047.78	1144.64	1190.94	1515.74	1248.29
944			13554.01	52231.58	38718.17	19300.75	25055.32	21670.65	22270.51	13447.79	16507.84	13316.36	15261.63	22210.85	14563.28	16890.56	25493.32	30278.84	18949.03	15779.00	14991.79	14625.45	9583.64	14071.05	10160.17	12616.24	4933.51	8149.56	8738.39	10878.55	8862.23	7311.48	8432.87	11176.37	8003.47	4511.46	4727.59	3337.80	3147.16	2839.75	2296.88	1073.49	926.41	1289.92	1420.14	1316.26	2067.81	1595.62	1155.74
945			11890.30	31198.05	26308.54	17505.66	13477.48	15374.10	18385.57	12309.52	11595.65	13865.38	7013.64	8204.47	4317.42	14995.51	10934.46	3843.43	1064.88	2946.85	3979.98	2437.50	3346.82	2933.49	2558.79	2708.83	4204.77	4332.13	2231.02	2382.13	2234.06	1497.93	654.97	809.91	1291.36	859.72	569.55	892.22	1022.25	922.04	1437.47	908.27	610.35	828.81	1299.61	924.55	232.30	352.00	521.29
946			108490.43	345631.40	115368.58	43302.56	30463.13	20002.91	19243.59	17240.76	15500.02	17215.17	16052.84	26861.90	26704.76	13610.86	10590.63	8758.39	7057.52	5181.18	5881.48	7364.25	5814.60	2907.92	2672.85	5532.50	4756.62	3922.25	2976.97	2407.13	3583.18	2888.74	1368.28	884.71	1485.57	2598.85	1966.78	2120.26	1337.82	690.29	506.51	1176.61	669.40	932.24	760.88	495.41	766.13	457.65	423.28
947			11606.27	20081.86	8047.53	5743.98	9552.40	9786.55	5278.12	7848.20	2380.32	5482.46	5620.28	10875.11	17041.38	7007.07	6081.21	7859.88	6607.41	8638.70	3933.91	2598.03	3774.35	2612.78	1074.11	1746.11	1897.50	2846.48	5112.13	2417.38	1956.60	1600.96	1834.00	1907.79	2164.72	820.72	1264.99	1225.05	1257.72	1595.47	481.46	306.40	305.27	636.25	296.94	665.58	522.00	321.90	172.99
948			19204.74	63810.92	56346.67	63585.71	42025.16	112371.10	75845.74	52851.22	33447.84	41465.61	41319.73	71775.64	120009.52	84354.07	36730.97	45602.69	46446.02	24088.29	24198.97	15295.20	31410.13	31405.51	16488.57	14234.82	17106.94	15554.55	11582.36	19587.90	12929.42	7837.60	11008.51	13861.63	12721.75	7957.65	3666.40	3717.73	5985.02	4135.87	4580.38	5476.94	3811.46	7442.47	13089.85	9648.83	4145.62	3429.83	2509.59
949			3002.54	7676.99	4969.04	5368.39	7621.02	3508.21	2862.40	3200.68	4071.05	3385.27	1948.64	1556.13	6050.77	3542.03	1497.60	1943.00	3419.47	2912.56	692.98	1152.93	1137.54	2520.17	3129.27	1171.37	1224.97	884.57	1688.92	1372.31	1239.47	936.63	984.66	1111.36	524.33	720.59	627.04	423.15	316.07	641.77	705.29	748.66	196.09	311.35	201.21	300.89	287.65	116.42	123.42
950			3781.33	10141.63	12780.54	16539.18	16375.15	9000.29	9598.19	8930.16	16626.59	16023.81	11389.81	6606.21	4655.48	6085.48	4632.89	7978.30	6717.34	7833.60	7801.97	7806.34	4183.72	6898.63	3355.85	4862.38	3740.45	4452.49	5074.13	2738.42	1581.76	2051.51	5979.00	5599.18	2843.44	2562.10	2744.28	3142.91	1399.89	840.41	908.24	1243.77	2192.73	1857.84	710.98	950.65	913.15	770.27	677.52
951			2312.42	34191.90	16688.19	17441.03	12321.82	9181.10	12110.76	11472.57	5411.93	11338.60	18777.69	11418.54	3420.63	10952.12	13528.22	7863.68	6396.83	11902.77	11190.20	9197.28	4011.94	7134.16	2998.25	5871.89	5523.94	7038.30	4525.79	5883.70	5313.13	5150.66	2725.39	2865.53	2432.37	2157.91	1091.58	2838.25	3461.84	1454.63	2116.73	1905.18	1346.71	1412.62	1705.55	1044.23	504.61	353.52	421.78
952			2897.09	32092.11	16651.12	10336.11	10356.50	6834.02	3954.63	4399.18	2739.16	4679.93	6033.83	9435.66	9123.40	8765.01	7152.88	2765.28	8156.55	4553.02	4290.57	3474.40	3966.49	5141.50	5636.33	5084.69	5029.26	4769.45	2221.44	2432.46	3107.80	2681.85	1637.77	1616.40	3908.39	2766.74	1643.53	337.44	786.62	1285.81	879.88	304.52	683.53	779.06	1007.64	1106.47	596.78	364.26	389.27
953			3627.10	11110.41	4002.62	4185.05	12196.38	33763.17	26473.19	8251.33	2343.94	12686.83	6031.34	3166.77	3368.65	6124.86	6085.65	8924.69	6859.31	2942.89	3363.59	14039.74	11145.46	2563.34	1897.75	1370.15	1409.78	2283.66	910.18	1031.69	1065.62	1311.85	2576.69	3089.61	2183.28	1293.07	641.25	904.24	868.51	609.62	1086.23	1155.16	826.58	664.17	565.66	323.02	789.88	797.39	363.54
954			15728.88	106322.00	215478.85	71945.17	11778.88	16306.87	7631.31	5644.77	7426.62	6865.80	7582.42	4228.34	4945.85	5002.37	6603.16	4591.99	5250.67	3610.38	3261.09	5755.45	3071.41	2196.63	1077.63	1451.82	2310.26	1991.09	5705.78	5046.13	3038.90	1531.99	2561.67	2925.94	3972.68	3173.41	1451.83	1088.80	919.38	566.51	953.33	759.45	688.12	292.12	373.35	466.42	563.15	382.45	364.56
955			39311.67	59110.48	61841.63	119467.96	132340.35	60495.02	36921.50	33094.35	38379.90	42244.40	21599.89	20690.05	21980.55	13005.36	21350.67	13864.99	20894.62	24237.01	14651.17	27226.04	16729.46	10834.00	4747.10	6863.87	12460.01	4862.57	6541.04	11661.64	9269.08	7349.33	9401.23	5695.88	4128.64	2401.02	6563.77	5563.90	3834.46	4250.22	1699.64	801.47	1371.53	2665.86	2252.95	1734.73	1964.70	1706.12	1705.52
956			13318.10	37307.06	24932.14	28662.57	24865.56	12243.13	10441.62	21176.10	11748.20	11541.86	24987.11	13000.28	10601.54	8590.07	18822.10	18910.94	17900.38	9831.32	3499.60	7032.19	5655.57	3551.82	6364.45	5658.75	3338.87	2075.70	5063.16	8005.29	9752.80	5319.86	3240.22	3251.23	2947.58	1341.08	3067.32	2330.29	1710.89	1968.09	2729.86	2288.74	2016.59	1044.59	1000.27	1395.66	1131.73	1144.90	1895.04
957			19155.66	36042.48	25451.17	29526.22	27336.75	44850.03	36512.27	24375.22	14455.42	5599.02	9369.66	12868.54	13253.58	9166.23	9184.49	11036.68	6890.33	6998.67	8437.48	12544.18	11343.88	7098.89	4836.86	2055.33	2115.24	8150.09	8375.56	3283.96	1617.53	3897.38	4402.26	5081.31	2730.36	1876.60	1295.33	1442.73	770.28	2015.57	1724.29	802.26	389.72	960.18	823.42	910.45	318.60	592.02	318.02
958			12363.53	31602.50	12929.92	16070.13	54003.77	19619.29	31026.49	29043.05	11260.25	15515.07	11478.06	8345.96	10917.13	6589.57	15903.87	15628.54	8614.81	7522.06	9006.43	7776.22	5267.22	8430.44	10036.52	3900.00	2828.22	2722.90	11313.47	9528.14	5018.70	6074.13	6643.74	5954.35	5250.13	3167.73	2324.98	3721.60	3625.54	1680.32	1492.37	1547.03	1239.65	442.11	1189.56	439.91	423.52	862.49	391.84
959			32837.89	58230.35	37547.36	61995.15	32910.32	46793.46	36266.94	15146.61	12623.52	16928.74	23235.99	28749.31	16619.50	15022.34	20276.71	19416.25	22655.72	19975.83	15217.24	15242.19	10072.92	13798.62	9320.93	6295.36	7344.66	4436.10	2078.57	4851.00	5974.75	4492.61	3715.27	4649.00	4259.92	2406.00	2902.43	2312.75	2752.37	4559.99	3551.34	1762.00	1954.22	2014.52	1320.23	492.74	1347.21	1807.36	852.72
960			13949.50	36248.05	37272.17	18780.80	16437.03	28832.18	29122.60	11466.19	18138.06	12867.05	14027.27	13790.33	18127.41	18407.02	20525.81	22232.11	9753.62	7616.17	11095.35	5523.65	9207.11	9394.99	10769.73	11131.86	4561.09	7729.93	11617.67	8239.43	7896.44	7408.48	8950.74	5859.86	6918.50	5940.61	8350.59	6037.66	2046.33	3463.87	3315.21	3800.15	1916.40	3319.10	4561.79	3118.98	957.83	1851.26	1327.77
961			56360.21	63480.75	35958.26	29170.35	20716.88	36722.85	47367.48	35948.17	10959.82	12176.12	17286.41	26780.46	16069.82	31406.76	70752.65	20578.66	18378.75	33509.99	39519.69	22608.73	45238.20	32330.70	29092.16	29192.08	12864.71	4370.46	9355.82	6576.35	8568.25	7133.76	4635.66	4616.36	4164.96	11965.11	10023.74	6712.57	4468.12	3757.55	4681.83	6528.11	4253.30	2142.33	3635.26	4858.48	2033.72	1931.86	1967.04
962			17049.03	16721.06	4064.53	1604.02	1256.41	694.09	1654.18	1301.93	1692.88	1964.28	1809.32	1422.79	1411.79	2838.46	2134.70	2347.68	4116.03	2791.57	2749.11	4024.52	1340.62	516.87	1750.07	2517.40	1389.79	1235.10	1938.72	1953.60	841.53	2382.62	3127.61	1290.56	1842.12	692.90	624.48	885.19	2297.36	2592.38	1832.21	953.11	1029.79	1934.18	2167.82	1648.78	1159.14	907.24	715.33
963			19466.21	54569.94	52259.55	28955.04	19768.02	28246.48	33180.40	15265.95	14080.41	24786.46	29162.49	20895.34	26041.05	22759.54	15914.50	8036.50	17776.38	20404.48	11947.02	9820.72	11439.66	22939.17	16485.70	5024.28	5806.23	12436.13	11044.34	6787.54	4574.92	3830.47	2644.85	6176.79	5328.24	4871.75	6006.84	3217.04	4254.99	2833.97	2535.52	1651.54	1934.94	2898.39	2825.75	1983.65	1828.41	2098.05	1809.42
964			191089.54	490358.43	186253.09	122915.49	125014.05	69739.51	69133.96	34061.80	12574.44	76297.36	78495.11	71685.15	31442.41	27059.30	13840.01	18676.23	28375.92	28729.52	26012.84	26429.62	16050.53	20771.81	25659.60	24430.08	6431.37	14154.57	23420.62	15708.29	10168.81	9964.74	11174.14	9780.11	7528.46	6522.77	14249.08	17678.94	11448.52	7747.99	5241.04	5719.76	5614.33	2139.64	2172.46	2013.12	2518.18	3584.48	2025.90
965			4267.42	20435.28	12122.19	2588.81	5356.66	9117.30	9115.83	14852.72	5573.58	6129.14	8449.42	7438.74	5679.02	3627.80	1795.83	2789.28	3152.26	2869.90	2431.37	779.96	1948.00	2349.60	3166.85	1722.59	1622.64	2679.42	3921.48	1614.11	1725.14	531.25	966.23	757.71	995.93	1279.18	1555.42	2056.72	1281.16	404.21	543.12	606.36	1007.27	592.28	331.22	299.00	314.36	262.86	227.19
966			4073.43	9033.17	4146.31	2637.85	1500.78	987.88	4139.90	10051.28	8491.09	3207.21	3464.85	5494.52	4186.81	1469.27	2122.84	2149.43	3114.21	3335.57	3237.89	2096.53	915.10	3259.30	1649.85	2099.35	2021.42	992.62	599.37	664.62	1800.75	1027.50	1365.01	741.11	548.83	1184.92	901.13	893.85	1127.43	1069.90	1257.32	609.71	469.23	576.65	543.37	247.45	297.27	196.92	177.95
967			14778.31	45673.17	40992.99	13089.31	26505.58	27583.22	17889.77	23411.74	29244.48	21326.30	14654.18	16181.81	9343.67	15597.15	9355.41	12645.08	20415.17	17605.30	14771.80	11128.54	9584.80	11427.64	7400.12	7854.75	7174.39	11864.73	12283.59	13948.74	10785.25	4179.93	3331.96	2472.92	4875.93	9797.48	1865.47	2476.84	2259.47	2554.49	2057.53	2003.90	1221.01	843.63	1061.83	919.12	579.79	625.90	443.03
968			1852.53	8963.12	3281.47	5492.92	4870.93	3420.06	3122.51	2724.36	3009.99	3731.71	2462.03	1432.27	3138.11	3989.77	4018.55	3058.22	4021.97	2876.36	3306.44	3199.62	3625.86	2374.06	3036.55	3987.07	1760.35	1338.23	2276.49	2267.34	2484.73	1974.05	1031.29	4036.67	5497.69	2917.22	1710.93	2954.75	3789.43	2274.03	1540.39	1401.96	858.75	679.04	1524.98	1822.19	1035.90	738.80	872.11
969			4897.07	16193.42	10616.90	8367.37	9119.45	3190.96	4704.49	6666.81	3824.63	3554.43	5366.00	6026.27	5775.22	2717.53	3542.39	4501.99	5260.76	1608.87	3157.92	1909.39	1167.22	6751.62	2632.32	2392.95	2853.88	4122.41	4041.94	1494.69	4013.16	3522.19	2497.02	1786.64	2253.76	1413.50	1278.07	1755.44	1365.78	782.96	844.59	1967.73	2939.70	2376.43	1523.53	784.64	479.68	378.47	357.73
970			9957.91	18825.82	26910.23	19563.91	9732.85	14204.28	18514.95	21645.33	18326.76	19076.42	22297.05	22467.25	17675.03	17157.35	7966.59	6259.75	6314.91	8743.15	14378.36	5245.36	5524.57	7534.45	7402.91	5315.61	10277.88	12180.73	8901.65	6040.30	1981.14	3427.00	5894.47	4989.61	8584.67	4590.74	3876.00	2476.43	3346.20	2041.46	2034.08	2007.97	1176.05	810.07	2008.59	728.11	867.10	1265.73	1158.52
971			8004.68	18381.44	13718.49	14247.59	12436.26	27602.02	16751.46	9425.94	7067.88	16931.11	11623.36	8121.93	9458.87	15011.66	13716.14	13402.63	7333.28	4340.91	7957.10	5350.84	4819.99	5728.32	6543.72	3179.54	3656.48	5119.37	5660.35	9106.48	4868.76	2937.21	1624.64	2088.35	2258.76	1286.00	1446.35	1211.24	542.10	1135.73	575.90	1203.71	1625.90	617.81	784.83	747.10	296.60	735.99	472.00
972			3117.13	5746.22	1533.39	1758.94	1145.25	905.62	1755.20	2472.53	1987.60	1837.87	684.17	2118.67	2664.50	1997.72	886.19	1137.23	1428.12	1538.09	1194.81	2000.95	1208.75	649.01	710.74	225.22	802.33	739.34	1086.35	803.25	403.25	396.61	553.88	1262.04	748.59	449.57	659.32	370.06	240.48	240.70	194.80	227.57	278.36	336.19	273.93	172.97	277.17	403.11	248.13
973			3473.37	20299.11	12188.51	26340.76	17219.75	9770.73	10299.32	9492.29	7851.83	14728.43	16662.39	9499.30	5420.82	4465.74	5088.43	8133.78	7027.80	13679.58	18143.61	11462.24	7580.68	8223.10	7317.81	7314.93	4150.35	6808.93	12261.12	13223.05	9826.79	7454.98	4439.92	4127.53	6740.60	4755.97	5933.16	5841.71	4660.55	4512.70	4083.63	2762.35	4192.21	1955.27	1535.79	1575.15	1140.32	1774.63	1927.81
974			9177.18	30934.84	5315.01	21742.37	19948.06	5281.76	5703.19	8535.29	5262.18	7228.96	6013.07	3957.86	3242.55	2658.70	1978.53	2412.39	1319.73	915.80	2425.52	2705.20	1913.05	1758.94	1146.51	807.25	1594.13	1031.56	545.36	676.36	906.26	528.09	446.38	622.27	857.76	312.01	326.53	490.74	287.84	344.01	317.54	250.49	405.59	364.79	285.94	106.63	133.51	199.66	291.58
975			31086.36	142693.28	38761.53	17403.14	52422.91	10759.69	17044.68	19387.55	46863.49	29647.53	47178.46	46636.42	60227.45	50255.50	7153.86	8138.40	13020.38	16328.98	17983.40	20821.24	23342.75	22466.00	23134.31	19275.00	25747.03	20156.38	7343.64	11415.60	9519.20	10612.52	13132.82	7648.66	5004.07	3893.45	6261.40	3720.62	4801.33	3864.84	10078.70	6162.56	1936.37	3621.44	5056.41	2679.68	1015.24	831.99	1890.65
976			7992.80	22170.48	13520.12	5941.42	4355.95	7680.52	4976.13	1775.10	8469.08	8756.02	2726.80	5161.32	3027.84	2830.67	3828.97	5386.02	9395.11	7644.27	4769.03	4409.98	4952.18	3595.66	3264.19	6558.71	3079.94	2086.64	1767.71	2307.30	2285.89	3544.79	2409.11	3287.83	4826.86	2100.33	909.68	812.09	1105.25	2413.88	1593.38	1591.62	1592.96	1217.20	1466.40	930.69	264.17	301.84	599.27
977			5236.72	7157.24	7301.67	8647.41	3090.76	1940.42	4352.25	7618.46	2364.36	4636.83	2417.88	1115.74	832.29	2519.48	3088.15	2618.07	1356.83	1988.14	1559.74	1198.16	1473.37	1610.44	1906.98	1134.69	975.58	1123.59	1175.53	1876.69	1726.65	1538.93	2586.62	1850.24	1846.30	1449.30	1132.20	986.41	1038.14	1455.05	1947.06	1682.83	1280.41	1227.28	517.51	588.61	605.86	537.45	700.25
978			2168.53	13472.24	4181.86	3502.83	2557.82	1615.23	3598.77	3805.89	1777.31	2278.14	958.98	1502.51	2842.67	2088.42	1923.09	1499.13	939.00	2260.38	1769.17	536.20	1382.99	1940.15	667.48	968.84	1145.26	883.72	324.97	461.73	440.50	540.42	450.04	503.77	355.72	566.22	705.07	519.88	300.49	522.81	343.05	224.47	205.46	200.34	194.03	164.40	206.14	242.54	195.85
979			7168.53	19434.14	12860.86	11122.79	20419.73	26304.71	14616.33	14481.78	18823.86	22411.16	18528.78	20783.48	8833.15	8642.33	6085.53	13301.42	13431.75	6508.24	8648.90	15146.19	11406.50	12319.86	10874.43	13896.79	11553.00	4557.91	4129.28	3980.95	4607.61	1913.04	6560.77	5380.47	5044.24	4187.40	2676.96	3484.87	2455.12	2066.16	1589.05	1893.62	2705.57	2643.80	2912.76	1270.53	1170.44	1709.66	882.17
980			3344.59	9442.14	10024.45	4837.48	4386.15	3108.70	2574.46	4637.95	4659.21	7288.06	8273.75	7765.80	6159.81	6045.39	3924.40	2674.12	1184.13	2259.10	4944.34	8039.39	4972.89	4395.19	3954.74	1110.65	917.54	2896.53	2817.87	2686.09	1833.26	2278.89	532.59	1895.51	967.36	1618.89	729.15	811.74	1693.09	2038.01	952.39	462.92	733.87	648.24	272.81	321.31	305.38	476.46	539.78
981			17943.04	48696.66	12024.70	13151.34	12602.67	7445.72	11923.23	6079.37	8091.53	5963.47	12458.87	9399.61	6406.39	11855.70	9068.78	3433.48	5687.31	6288.97	4741.41	5897.99	4677.16	4237.11	2566.68	5833.71	7476.86	4619.96	3935.20	3828.33	2373.85	1816.78	5420.82	2386.59	1917.26	1846.29	2084.35	2356.70	1366.94	2958.97	4079.91	1768.64	1822.53	762.56	912.90	1139.94	888.85	699.97	986.72
982			8720.30	23826.45	16187.84	8031.74	4476.72	4157.68	3205.90	5072.38	4772.29	4574.55	2450.38	1144.86	1283.72	1889.23	1700.93	1600.02	3298.47	1691.33	3428.12	2492.95	4187.14	4653.97	4273.56	2596.37	1373.30	2238.99	1775.48	1070.72	1141.97	1671.24	1128.51	2134.06	3117.57	2486.14	1618.57	1062.50	895.22	1476.35	1260.18	661.19	1087.23	362.86	987.80	1347.30	1056.23	1000.48	513.65
983			4784.32	10851.47	12663.48	10060.20	6409.77	14048.84	13568.13	12497.02	32682.00	17777.51	9255.20	9878.95	11725.38	24395.17	14569.05	14074.48	17226.19	6856.26	6098.11	15149.49	9344.70	4888.54	4297.27	4020.56	4216.48	8535.51	7043.08	5452.01	3530.25	2719.81	2060.57	1566.50	1773.84	3166.06	3418.61	2622.07	1361.97	1493.71	1710.67	1761.75	1407.27	1264.55	900.65	1556.76	916.92	742.20	656.79
984			20065.03	47486.81	16878.69	15139.75	18826.57	11488.50	27628.70	28434.60	8471.42	3672.11	6975.59	10327.74	8785.72	10375.80	5428.96	4036.75	2232.86	2192.72	4706.12	4851.79	4129.10	3779.10	5037.52	4322.16	2130.26	1248.31	917.83	652.20	1760.59	1098.91	608.57	530.60	1410.09	1972.25	1458.63	832.22	1076.75	1461.46	1566.35	1244.42	1129.72	746.03	655.57	568.02	780.13	497.22	598.77
985			23633.98	44904.67	18405.88	18639.50	19453.74	13763.12	8305.81	8289.18	5398.28	9204.68	5352.87	6835.99	10517.98	12870.48	15256.24	24465.75	22308.76	8634.68	6889.26	6214.93	6261.88	3375.10	4809.12	5875.15	4924.10	14886.38	16364.10	8272.88	8422.75	6454.64	4743.90	2834.44	4411.52	4488.62	5867.14	3474.06	3894.22	3535.38	3082.10	3135.95	948.73	2553.41	1674.56	3482.83	1501.84	566.50	1142.72
986			12102.75	29847.33	21491.95	14161.95	15063.41	13563.02	8024.45	8947.85	8881.51	17460.20	16952.46	11123.58	14659.48	7721.64	10115.13	6022.04	5231.23	4914.28	4446.76	6010.94	5950.91	8486.54	10271.36	7468.49	6517.88	4853.80	5465.65	5135.11	3132.44	2413.90	2837.88	3241.58	4087.19	3547.91	4956.63	4157.91	1141.43	820.19	2393.60	2592.94	1117.61	1844.79	1291.67	1201.56	1089.11	740.95	885.16
987			5207.03	11228.90	5074.01	8033.16	2358.09	1694.19	4265.40	5791.85	3370.46	1877.35	2449.38	4441.49	4650.61	2176.64	1854.57	1060.28	1568.80	1483.06	3306.51	3064.84	1083.73	1940.42	2086.07	2037.99	4034.72	4056.50	786.24	1056.78	1350.84	1413.19	1144.29	2621.58	2369.08	543.23	802.08	582.84	474.17	436.95	204.11	235.33	442.41	447.74	251.84	199.41	271.32	316.60	405.06
988			5294.56	6799.79	3565.06	8187.59	5681.88	2000.24	3209.06	3233.83	2354.31	4336.64	2455.91	4429.04	3992.78	2082.27	4564.58	4462.50	3205.20	2389.83	2915.44	3013.32	2954.38	2201.94	977.45	1655.83	2361.63	1922.00	1137.96	1611.70	728.05	1880.79	1752.58	1875.25	1474.72	1010.69	1216.24	1064.57	416.55	695.68	733.34	585.50	427.67	673.82	781.65	516.07	930.86	872.07	604.01
989			6425.88	77766.22	34540.16	11090.50	4768.50	2529.20	2751.49	3062.10	4453.37	3537.14	3444.98	992.03	1581.87	1462.08	2060.52	2022.79	2010.14	1403.27	595.39	895.01	895.52	989.49	943.76	1076.99	972.53	1148.42	702.47	835.41	759.40	562.63	841.49	833.29	1105.28	553.79	430.45	559.55	505.83	662.51	775.81	357.72	217.49	197.06	199.66	142.66	88.22	350.28	303.73
990			15083.69	71910.78	37677.82	8096.93	6176.96	7521.86	3306.27	5957.71	5658.30	4239.19	5899.93	8264.14	3801.36	4670.94	4843.39	3305.89	5241.07	3395.79	3592.47	3808.09	3882.61	3365.03	3232.13	1784.33	2226.23	3416.12	3188.51	1964.27	2637.76	2305.73	2980.95	3033.16	647.97	998.77	706.81	1438.40	1760.19	1542.93	836.51	773.80	986.69	1255.59	1159.94	734.75	708.10	965.14	445.71
991			5266.15	34537.23	24903.03	14198.24	6990.68	13112.86	14513.40	13702.80	13077.90	18527.25	7932.53	13881.82	10938.66	11494.29	10508.52	8059.15	11037.74	13907.57	6453.24	8277.79	5961.98	3046.46	3220.94	5170.30	7610.36	4273.06	6467.69	9102.45	6901.28	2455.19	4399.35	4245.52	3226.40	3091.68	1113.04	1542.40	1946.24	1866.25	2286.79	4491.19	2128.15	418.64	1619.21	1211.49	1221.83	896.02	925.29
992			4684.29	8031.37	5329.85	4211.33	2744.54	2946.56	3491.51	3534.51	2206.84	1889.88	2481.53	2068.15	5152.48	3484.82	1426.03	1403.08	2554.08	2648.01	2012.57	1933.38	2556.40	1506.37	1497.16	1673.96	2703.60	2310.49	1358.21	1603.49	611.77	539.91	327.77	574.44	343.78	386.77	300.31	597.19	608.55	553.17	520.57	263.34	374.61	231.56	162.23	351.89	358.08	338.09	190.94
993			5656.06	69280.40	6549.91	9651.64	7135.57	976.42	2700.87	12523.33	6319.98	1480.01	1492.29	5499.52	5241.30	2090.89	5785.33	3927.16	1938.98	1054.27	1501.53	1296.46	1652.26	1237.64	1177.93	1065.34	564.81	1410.65	1206.56	1219.33	866.47	570.44	687.05	773.27	1406.26	2131.59	712.98	704.56	938.49	1262.40	1256.99	835.13	448.64	366.08	189.90	236.52	419.15	629.65	519.28
994			6923.20	17801.07	6766.29	10355.94	10163.41	1336.49	2518.12	2829.01	3357.41	1404.96	3362.32	4248.88	2916.24	2443.32	2259.34	4957.73	1475.08	2125.15	2645.80	1789.68	2057.58	5523.85	3924.36	2635.30	2285.60	1152.70	1853.07	1247.51	1222.69	775.96	1728.92	1673.95	1265.65	1141.06	453.03	1399.51	392.42	829.31	734.21	850.67	1241.26	766.70	894.14	1435.45	843.11	499.84	939.84
995			5727.16	18118.45	2767.51	2551.06	2090.39	1395.38	795.07	722.63	942.33	795.37	644.61	578.22	1647.43	1528.94	1168.88	1105.90	1012.07	1082.38	1129.57	1049.02	570.54	699.96	1236.54	797.68	774.05	637.17	361.72	593.87	560.10	825.75	607.81	668.10	560.52	602.63	184.26	148.92	367.74	622.50	415.25	266.16	189.62	242.58	254.56	106.05	224.98	312.47	162.35
996			13424.65	51460.68	13233.50	7013.04	2914.16	3772.67	5892.22	3630.89	9324.22	6578.64	2427.27	2690.01	3539.11	4516.04	3828.70	2850.85	1856.07	1745.74	3796.70	3726.86	3420.32	2230.79	1782.59	1888.22	3215.68	3251.10	2486.86	1585.44	1626.50	1023.83	501.21	644.33	653.97	749.07	928.98	1234.91	2071.12	1154.49	631.63	833.85	853.90	623.03	577.44	340.38	797.59	731.56	708.97
997			6161.17	6749.40	4981.17	11512.22	28303.19	8310.59	885.18	3386.16	1894.05	2597.66	3722.44	2085.15	7360.72	5221.86	2102.92	6526.06	3440.70	3018.14	8328.30	5041.80	4124.22	2328.93	3423.75	3119.22	1604.39	1171.55	1041.08	789.18	952.76	1063.64	934.21	505.11	685.29	715.61	545.59	895.41	521.44	436.18	742.76	727.61	761.24	643.70	362.48	632.79	545.50	268.32	312.31
998			4501.83	9222.15	3053.64	1289.20	1619.13	1088.13	512.64	461.79	526.25	1761.98	2110.63	848.97	1161.37	1944.48	1329.43	1310.66	2602.83	2455.18	1495.68	2253.70	2898.44	1592.72	1050.88	845.90	1329.31	762.19	828.35	867.28	798.33	580.90	516.24	768.37	741.26	744.62	1159.49	1318.66	924.85	662.33	627.47	447.16	688.59	786.55	471.44	452.72	538.36	451.13	451.67
999			2374.57	16407.86	6136.92	2469.10	3980.92	3203.68	3077.30	4025.30	3568.88	3063.73	3978.67	3341.41	1631.28	4740.34	5953.33	4086.51	6573.78	7711.42	2922.91	3460.33	4103.15	2429.00	1836.30	1859.67	1469.86	1195.28	3466.91	3189.69	3040.19	1137.32	1983.11	1139.88	587.40	887.89	850.10	713.89	1458.98	1761.24	963.97	916.18	719.27	900.39	516.69	675.20	1366.56	635.13	383.43
1000			12444.51	31518.91	20358.69	6196.20	19304.91	22651.54	16016.88	22299.03	16056.84	15220.09	13534.63	13040.37	7125.06	11104.70	12856.93	23445.59	14754.11	14562.40	7260.02	15423.63	29448.67	20615.76	6695.41	7618.44	11299.74	6607.19	3428.68	3674.78	2167.03	5460.30	8314.39	3548.67	4634.07	7695.14	7806.75	6935.14	4058.54	2920.12	1967.59	2160.53	2876.58	1728.03	3008.02	1847.90	2457.38	2917.56	1031.27
1001			8287.96	16108.14	12214.50	10368.00	10985.76	7277.84	6542.71	3479.63	4560.20	8149.44	12541.65	5753.48	4427.41	6504.90	8834.98	13420.28	8084.67	2729.87	3056.06	4278.11	5103.56	2729.24	4171.14	4902.77	3362.93	1360.80	2204.77	4592.82	2917.76	1833.54	2507.89	3164.92	997.41	1645.20	2244.15	1550.46	1812.89	975.92	1169.91	1446.30	489.51	764.35	1149.91	644.69	739.70	712.97	321.18
1002			9267.16	18570.88	4993.94	3072.61	5725.44	6014.35	16460.86	5676.94	13783.20	2077.45	7582.10	3050.64	6603.79	1546.92	1634.47	2785.67	3049.62	4169.43	7928.84	8537.75	6011.52	4320.50	1269.34	1861.63	4311.55	4753.11	1439.76	3545.45	3348.67	1220.75	2777.97	746.81	2150.96	881.99	861.31	2109.31	1660.39	879.34	487.19	425.81	836.80	753.35	550.77	1013.97	1708.27	1582.50	1538.62
1003			5465.99	17086.25	10009.63	8173.12	3755.01	3620.35	7106.94	7749.72	6497.32	7809.86	5086.22	2797.36	2779.05	5091.59	3931.79	4135.37	5620.55	4925.07	2777.48	4441.02	6030.12	2917.67	2187.20	6215.65	3402.39	2449.53	1751.30	3249.39	2182.05	1206.83	1321.48	1835.68	1531.41	848.39	533.93	868.83	1471.77	683.03	475.32	517.91	389.05	477.38	423.80	549.04	322.67	381.35	331.61
1004			28237.80	45621.06	24855.25	38863.63	28319.07	11843.06	9528.14	13313.52	27276.18	32865.61	22111.21	13663.08	21378.50	17690.56	12386.53	7013.93	8560.99	14866.25	12851.95	3227.50	3558.82	4271.83	8878.01	11153.56	9887.12	6615.51	6748.80	7542.06	7920.73	7480.44	8136.43	2559.84	6527.17	4611.70	3195.98	3588.68	2808.63	4821.34	5561.72	5193.06	1999.83	2438.10	1709.26	2210.73	2379.27	2788.45	3094.82
1005			8164.41	33963.49	8179.04	3512.29	4381.20	2047.23	9721.42	4033.93	3041.70	3325.39	6145.92	10769.87	6083.26	1717.44	2755.19	3834.24	3847.23	5034.96	3079.43	1780.09	2618.27	1088.39	2940.48	4803.90	3285.36	4040.39	3426.24	1513.47	866.69	1424.06	1787.94	1015.29	1643.28	498.84	1348.27	878.91	458.76	509.25	700.86	1134.17	1222.14	1202.00	775.18	1313.83	1775.54	576.12	987.26
1006			301923.59	623565.18	158132.53	35326.83	44754.25	12002.18	11777.42	5658.43	7522.94	9974.03	5034.16	7536.16	5482.22	3523.22	3242.39	3050.64	2128.29	1292.41	1585.85	1887.14	3609.73	3333.07	4522.57	5621.99	4810.94	2351.87	1389.77	1187.76	1702.99	1842.76	1616.88	1914.40	1832.98	1476.51	1103.33	1237.93	798.42	612.14	731.11	684.56	591.30	831.86	359.05	277.13	466.42	725.92	752.04
1007			178433.78	1102818.25	296272.28	141448.25	104968.90	64674.05	44306.82	91358.25	49572.56	18754.83	12448.22	15940.23	12997.43	12948.49	14165.32	13033.37	10754.44	7042.44	7696.65	7458.57	1870.90	5369.06	6467.64	2992.26	5169.25	3091.42	2177.46	4009.30	5122.73	3984.76	2104.20	3925.29	4008.56	2182.94	1742.53	1470.63	2716.16	2057.68	1040.57	2175.65	1699.01	1589.46	2330.45	959.90	852.54	1005.19	956.11
1008			5518.38	66210.61	10457.48	6822.55	8460.45	11252.92	7520.41	5432.63	8906.06	21597.71	23703.13	13649.08	6093.51	7023.18	8709.64	8989.83	16084.87	9262.59	4612.52	8968.14	11947.90	5938.52	6985.07	4903.51	4286.95	6321.05	3338.64	2635.17	2200.55	2925.17	2357.77	1940.15	3730.22	3908.48	3518.36	3909.82	1532.63	1745.16	1320.08	1185.64	1792.44	1858.20	1713.85	1124.06	1210.57	402.97	1183.97
1009			140608.53	845060.81	241722.39	110010.39	50821.19	22693.66	6332.24	21727.20	20566.67	19405.75	17744.78	7733.48	5099.59	8166.91	13912.69	18998.95	9570.64	5915.54	4210.94	6305.67	7142.30	4346.61	2860.40	3941.14	5982.43	3185.85	3245.27	7087.99	4853.95	2535.72	1510.13	2006.47	2029.50	2682.81	2489.59	1039.13	1076.36	770.37	1591.06	797.30	798.66	890.07	1124.93	756.24	1048.15	651.13	595.17
1010			14066.70	322184.75	8722.56	11206.46	5528.01	7891.92	4844.49	6990.87	4891.20	4481.64	4923.88	4518.03	2861.34	8334.96	2650.83	1486.35	4529.30	8371.36	2921.77	4850.99	4611.98	8315.83	13367.05	4952.38	2729.42	4233.79	2139.56	2561.98	1973.93	2161.98	4417.95	2458.41	1812.00	1726.54	1382.94	1109.59	1951.48	2183.64	1495.15	917.13	867.71	1037.32	447.91	402.34	418.42	591.21	223.30
1011			4958.72	23113.13	2186.63	10730.96	18785.97	8592.03	5602.13	9941.88	14037.93	9461.08	3703.75	5765.35	5065.83	1574.93	3030.56	9427.41	6973.47	865.53	1044.40	1470.67	3844.76	5211.52	1804.04	522.99	564.47	905.03	1065.68	493.64	396.04	182.19	528.19	824.56	500.25	680.84	319.88	524.92	453.27	293.98	244.92	356.88	964.81	808.16	198.04	298.08	424.75	192.61	175.73
1012			14303.52	93429.00	17627.88	6309.21	5394.44	6149.22	7509.14	6797.47	8889.92	9523.43	9354.07	12112.31	6231.52	8972.97	15785.96	10426.01	9267.65	7716.07	7595.87	5257.70	12410.06	8838.83	5400.72	5178.03	4105.69	5435.87	1835.79	3169.90	2453.00	3238.08	2557.96	2522.47	1231.58	1839.79	1768.36	797.99	894.93	1468.16	2213.07	2271.21	1338.54	1336.87	641.21	668.67	942.22	936.14	652.17
1013			25263.85	32737.63	27314.13	26399.06	13008.11	9704.19	9970.55	12486.93	28438.52	16567.52	15587.15	22878.74	25372.36	14474.16	4858.28	9412.79	3945.84	13812.52	10310.16	2624.64	4235.89	8422.10	16474.97	15388.21	3454.04	3748.32	4278.99	5742.05	3640.93	2347.75	6774.61	4997.66	4055.42	4659.91	1639.43	2322.94	3106.24	2492.28	2868.31	2154.38	1779.38	2106.98	851.30	1409.88	1479.55	1372.65	1645.88
1014			495540.65	694023.12	124923.86	46326.08	29015.12	14785.04	14552.74	15082.75	9678.42	3035.27	3303.51	2259.09	6174.82	3671.29	2633.33	1752.55	3244.13	1464.99	1044.72	1354.00	802.42	1416.58	1185.88	1174.46	775.21	499.03	854.85	673.43	839.15	495.52	266.13	1161.54	1403.29	609.86	905.87	605.45	513.23	751.01	488.50	412.47	393.10	345.71	151.16	100.67	123.10	104.83	151.10
1015			62539.66	272006.18	123258.41	37621.71	34683.33	37822.61	23182.37	20717.41	32794.10	26671.16	26656.72	26457.32	43485.76	13164.22	16786.58	18635.56	13502.56	14638.64	18100.69	10132.47	7036.49	13995.60	10213.91	9473.30	9861.91	4766.39	14637.79	16300.30	9531.17	8362.95	3189.52	4203.48	4225.25	2619.17	3242.63	3477.19	2873.13	4367.47	3628.25	2619.51	3335.99	1073.56	3007.83	2775.85	2445.43	2368.62	1902.26
1016			4667.54	69158.74	27338.87	24285.48	19101.50	14277.10	9370.60	9099.13	13344.97	9047.05	8566.09	7944.66	9105.15	12422.64	8684.29	5618.85	6421.17	6878.22	6581.85	7238.55	6229.05	4593.15	4143.13	4208.18	1211.42	2491.02	4184.19	3844.67	1801.89	1937.64	2882.22	3793.09	3210.12	1657.10	1241.07	592.79	845.68	826.31	1678.73	2230.23	1350.95	826.15	1295.63	1987.12	1361.14	1205.59	1332.90
1017			6888.09	13840.08	5130.29	6044.13	12424.36	3555.03	7445.97	6738.95	6624.74	13357.34	6738.97	5804.09	6630.91	1258.81	1634.45	1923.24	1979.02	1904.45	1430.98	5744.10	3022.95	3311.33	3316.76	3807.23	2787.00	3188.98	896.46	1981.51	1072.77	1071.27	2612.72	1184.46	1157.59	1645.29	2703.87	1014.07	1415.77	1711.80	1439.01	853.17	1514.38	415.88	232.16	357.71	315.54	272.90	442.09
1018			3346.51	7491.29	5095.56	4369.36	6422.21	9864.48	6235.29	2154.66	5358.33	9155.77	3201.54	3814.84	8024.14	6257.78	7352.99	6175.34	7499.34	9305.99	5565.19	3878.74	2021.57	2651.09	2815.28	3085.53	3748.65	1406.48	4861.02	8844.82	3768.65	2703.16	1040.18	1216.66	3521.71	2317.60	2516.47	1933.05	1480.87	1141.14	1321.53	1636.00	1415.35	490.92	172.13	639.63	1218.00	914.25	635.06
1019			3449.64	38484.91	7480.64	13987.30	9536.41	17544.25	22485.77	34149.08	40134.96	30225.03	17456.16	6071.07	9596.67	8034.08	8393.51	6709.65	4281.49	4587.55	5611.06	13687.76	10451.37	7425.06	5095.03	5738.15	5099.36	2327.56	4887.93	5549.16	3475.86	2820.86	4756.57	3408.03	3644.25	5270.48	1933.07	3125.65	2754.46	2384.66	1800.30	586.49	603.07	993.00	1262.39	914.47	771.82	1441.89	883.47
[truncated: 2,506 more rows]
[truncated: 86 more columns]
