# Supplementary material for: A Low-Cost, Low-Power Water Velocity Sensor Utilizing Acoustic Doppler Measurement
Source: Sensors (Basel). 2022 Sep 30;22(19):7451. doi: 10.3390/s22197451 (PMC9572237; doi:10.3390/s22197451)
Supplement: Supplementary file 1 [file sensors-22-07451-s001.zip › supplementary_material/data/field_test/data/sd_008/sd_15.CSV]

1			10475.45	91392.20	50700.65	42599.05	32541.34	52329.72	43672.05	57120.77	32618.59	46001.66	33377.17	43363.96	21245.04	36385.50	52456.01	53553.36	32169.50	26367.51	34738.46	26998.64	36383.02	32725.65	18590.09	17576.31	29802.88	33563.26	32520.01	20705.33	27378.79	18011.60	8179.99	11587.74	23638.15	19160.72	9255.74	8613.85	11370.99	9302.84	12836.30	9944.29	8875.31	14064.16	11980.99	5676.73	4957.20	5908.98	12129.74
2			13898.95	44528.20	10157.17	11909.01	5860.09	3486.20	3874.30	3061.29	2680.81	1329.21	4662.21	5265.81	2615.62	4362.43	3544.21	5498.98	4961.34	3175.03	3883.59	5530.69	3794.41	2502.41	2211.10	4513.07	2675.24	1890.62	1535.15	2157.00	2816.99	2118.93	2390.40	1900.06	1367.16	1449.22	1067.84	1937.22	1839.03	1469.51	748.23	1502.94	1384.10	647.53	405.30	1383.07	1152.71	676.86	742.00
3			2689.36	8786.13	2660.53	2463.75	2744.67	1723.73	2841.11	1378.96	1814.20	1928.34	1077.64	761.70	2771.00	2534.03	913.23	431.99	1914.18	2667.15	1889.46	1392.03	2350.71	2178.32	1906.39	995.98	1081.41	1342.29	1427.72	1306.05	980.88	1236.51	1391.58	2516.54	1593.32	1050.45	1185.90	1210.21	1611.44	1287.16	828.57	436.05	621.50	606.46	482.82	545.08	640.72	514.15	323.60
4			6892.11	110421.35	15056.72	6464.57	7239.38	16529.30	18171.12	18408.27	15239.80	25664.19	25938.07	6377.60	11357.69	9002.10	17656.63	15086.70	11576.54	19169.13	20495.73	17682.89	12462.02	10660.94	15031.94	11846.98	16395.77	10021.12	8349.42	4311.56	10368.35	11171.28	14414.97	7670.61	5084.91	2697.78	2824.96	2738.02	6188.02	8471.14	2761.61	1632.40	3338.11	3178.91	2897.73	3396.01	6000.65	5727.22	1425.08
5			5995.28	27799.52	3190.97	1887.72	1329.36	2606.55	1049.36	1072.69	2351.12	2917.20	2447.25	829.08	1723.34	1717.24	1016.93	1449.18	2337.40	1356.45	1942.45	1031.25	1378.90	2003.01	2272.23	1198.17	949.03	171.88	838.10	925.19	704.71	637.82	695.18	632.59	1202.33	1348.64	1707.44	1238.45	601.72	446.84	437.06	480.42	789.04	819.58	623.60	830.32	664.71	706.61	575.20
6			8369.93	18717.31	6866.05	6483.19	4615.57	1965.18	2074.57	2338.21	1848.04	1119.01	901.62	1861.10	951.87	2942.49	4816.30	5763.79	5288.94	2878.82	5252.58	2491.25	1436.12	1747.48	2629.13	1442.01	2318.54	1690.31	908.96	1696.43	1387.93	1412.21	1042.29	1119.17	889.60	895.97	1099.17	778.39	918.78	1230.64	791.65	1106.37	1027.09	837.00	891.33	647.79	556.78	1064.46	1481.50
7			56535.76	116460.95	42370.89	21167.25	25180.52	37640.98	54161.35	32621.12	18217.93	38751.94	42906.22	15032.81	16271.87	40956.62	43482.37	18308.34	27695.06	30463.68	28110.26	27050.11	14451.22	27184.63	23106.02	19854.55	26350.32	25437.56	38701.31	24980.81	17419.09	9727.11	22646.79	17984.28	13957.12	18314.33	22277.58	11453.96	9856.20	4477.79	6440.34	8591.59	8461.35	8099.38	10078.21	4173.04	5975.68	7095.68	6118.01
8			41032.84	132950.78	48784.67	80424.81	51909.43	31437.84	61730.42	91417.84	42320.60	23307.35	30237.86	21241.84	44030.57	46664.38	29096.84	17422.01	31125.40	25547.83	11075.74	8201.63	23628.92	36513.90	29670.52	13280.28	20686.17	19485.34	16360.14	11224.91	16513.24	13878.96	12854.03	12052.63	20996.53	12241.29	10994.47	4413.09	4572.72	5487.79	6401.61	7789.69	7281.07	1423.74	3018.62	2914.80	2917.79	4521.27	3619.92
9			31675.92	124021.82	57674.99	27493.67	21062.03	28387.34	38320.54	31525.87	18473.66	19263.99	10163.92	12817.35	3706.38	6482.98	9742.85	11537.48	15104.66	7926.63	21064.88	16966.44	14611.28	16628.68	16505.07	3870.88	10131.75	19580.23	16931.53	2531.28	16836.55	18224.26	5857.82	4558.78	2829.79	1817.61	1962.59	3189.48	4805.66	7658.59	2630.24	2984.01	3824.97	2103.66	3920.09	2112.82	1697.35	3198.06	2402.48
10			26769.20	37766.58	21725.07	27651.92	36792.57	24577.51	25617.10	16871.59	35179.48	30308.02	23517.01	19505.74	17383.11	16657.79	12911.41	14881.85	11148.41	14297.72	16917.25	12772.26	15104.72	16782.98	7051.82	9220.44	15132.88	17318.99	17197.54	13865.09	5795.10	3869.67	8048.49	6308.33	5491.55	11137.80	7414.61	5006.68	5805.08	8580.31	5592.64	3688.40	5872.31	5352.32	6603.67	3498.85	5213.33	3962.58	808.76
11			7223.48	23936.67	2460.80	1713.21	1231.34	1025.22	3276.90	2744.64	569.25	1497.92	3793.73	2503.75	1761.79	1222.70	858.72	1188.55	1030.29	2858.72	5425.99	2435.54	1473.85	1109.35	1065.08	1838.85	1819.89	1243.06	931.36	1000.12	929.45	831.96	1038.25	805.61	1086.79	2609.15	938.73	675.93	431.83	1062.12	732.14	376.33	392.19	404.05	211.22	188.29	349.50	217.10	375.50
12			6761.47	40125.61	52160.92	36521.11	18197.08	12203.18	14505.16	15754.00	21348.44	17531.84	17958.56	11426.74	8910.91	13592.30	5881.78	16232.76	12349.37	9419.51	6027.75	9759.78	7016.26	9323.85	12788.53	7656.79	3601.70	9903.06	8747.34	10625.36	17201.58	12570.35	8729.40	6355.98	3155.25	5056.88	6443.29	6857.58	6453.23	6136.51	3880.50	3521.06	4688.69	3407.65	2279.45	3768.28	5276.50	3193.91	3492.61
13			28425.46	105080.75	28104.47	27847.01	36095.24	26656.50	16008.50	11896.76	20398.54	21455.30	21217.49	20226.44	32701.21	25879.77	12266.59	10850.38	21043.43	21335.00	18226.15	16894.59	18733.65	14708.61	12276.63	16017.12	10685.89	7279.69	6672.35	4451.27	5917.60	7384.02	4303.02	4792.90	4580.36	9144.29	5589.91	1903.96	1931.64	4226.78	5453.85	4161.38	2357.96	3313.42	2846.82	1985.68	1765.03	2180.19	2301.39
14			11430.66	41388.51	17305.37	21101.29	34276.42	29758.42	14889.14	9160.83	6726.11	6001.59	4370.58	3618.11	5080.98	2365.38	5254.75	5788.59	4950.13	6628.30	7550.25	3775.55	4210.01	1929.20	2343.59	4326.28	3667.51	3134.94	2692.92	3968.16	1536.05	1831.12	1197.17	1450.06	2298.81	2083.24	943.48	937.43	1136.94	846.11	1016.69	593.08	478.26	577.45	394.56	488.28	913.63	1119.85	715.20
15			904.60	4910.31	6370.93	5484.40	4417.44	2292.17	978.29	1664.70	4320.36	3493.42	2535.90	1400.80	1059.36	1696.18	1739.74	1356.58	1326.74	1923.07	1097.28	1717.21	1065.68	1656.19	1265.20	1739.95	2094.77	1017.16	1119.55	2063.27	1480.80	1264.96	1753.11	2052.72	1565.55	776.82	697.80	1611.12	1734.32	1050.72	831.45	314.25	410.35	1202.27	1249.90	680.97	674.73	842.03	1289.09
16			327963.06	480627.75	107270.10	1812.37	1195.52	717.00	1048.05	1204.69	961.76	1002.68	1187.80	1492.54	1372.12	1654.97	1071.53	1230.73	2148.42	2672.98	1017.77	575.13	432.88	626.07	1894.14	1725.21	761.34	840.01	286.61	1927.32	2454.89	2275.46	948.27	1520.30	1747.83	1134.64	1073.00	1886.87	1624.61	1412.71	2392.56	624.74	1305.42	997.67	1527.55	1651.86	1010.90	407.43	854.92
17			19419.43	103733.89	47640.12	15345.47	13628.69	24366.79	24232.48	36506.58	19849.68	10896.19	12898.28	10479.98	15894.09	16926.50	10067.46	7000.20	17592.71	18460.68	12694.98	8525.16	13767.79	17422.43	16767.99	12815.95	14042.58	13900.58	10537.19	12451.90	7516.26	6660.16	5865.83	13688.90	8361.52	11873.05	8336.77	5176.65	2308.99	4374.92	5012.39	5030.40	4181.59	6992.22	6416.89	5118.24	2869.99	2456.11	3017.52
18			23495.88	270047.21	174049.70	94947.28	75378.76	75202.57	68557.00	39483.19	66410.17	76147.25	70581.62	47844.91	48639.46	38124.19	19946.32	39824.36	39626.52	26740.24	69834.60	82742.03	44436.33	53272.82	46115.77	40905.67	41129.78	25008.14	13795.88	13351.87	13899.15	17699.99	15151.42	16362.81	12123.24	8490.77	8985.31	9126.04	12125.56	12897.41	8135.92	4047.76	5373.22	8437.76	3159.96	6746.80	7315.50	3067.48	2954.14
19			74766.14	295408.43	216745.53	124647.39	174770.32	177662.76	206753.73	157652.79	121953.47	130767.15	83703.28	89585.49	126370.92	98798.96	68083.51	47347.74	57924.90	64693.22	87526.04	74201.32	86017.85	126513.71	87851.37	33870.69	90203.99	99720.75	34193.05	38706.64	30267.45	19445.65	25752.17	30661.81	21528.01	22599.76	26862.96	17777.39	14011.91	26757.17	23801.37	25654.81	16412.79	12580.18	11608.30	6779.44	10835.15	11163.48	6951.79
20			37077.69	106802.33	88993.99	65527.21	66749.32	77789.70	57640.33	55355.75	46419.46	89250.42	75379.39	62806.72	72755.82	68957.51	40963.05	54217.47	60970.60	46011.51	46242.37	30584.19	13932.79	20509.57	40261.84	45768.14	37918.30	42013.55	25565.25	21296.45	15589.86	16021.04	6551.71	4357.20	14269.94	20008.33	23137.01	23751.79	16298.22	11676.52	11798.27	10797.67	8164.60	5582.45	6465.98	6328.20	9619.67	5116.77	5276.76
21			61242.05	208564.51	191656.89	173122.85	81320.10	82118.06	65325.53	47741.44	61465.30	67417.93	79674.17	52912.12	70919.29	38103.73	34186.81	34542.49	49873.28	46954.69	35486.37	67672.41	54966.54	46631.44	94449.31	91204.05	36271.56	48517.05	42687.06	23422.89	21283.32	33363.78	29899.81	6757.78	19182.13	23538.56	21812.71	25608.84	15879.21	9022.64	9340.74	6169.45	10727.49	5275.87	5395.68	2344.37	5367.21	6153.54	3551.29
22			11572.89	240145.10	94317.16	133102.65	113798.01	54914.01	111843.03	89129.65	97768.66	89964.70	80159.33	56639.98	71820.58	94512.50	105974.67	111656.53	56842.28	45276.51	43570.56	63713.07	90906.95	80022.27	57180.24	37983.96	46611.03	44745.08	17861.16	19917.06	35233.29	45688.56	23131.50	34552.70	10691.51	15936.57	14728.19	16320.74	13404.91	7669.68	8174.44	5354.14	9773.92	9092.22	11092.66	4406.55	5759.49	6754.38	3520.61
23			8398.24	39325.61	52133.88	39909.78	21235.81	24997.49	31835.61	48970.26	25046.48	24278.94	32904.16	22372.41	21940.16	11323.44	11411.69	20514.96	15820.11	9658.31	17820.22	13385.45	10756.95	12881.47	11530.97	8960.03	7786.63	2116.44	3140.05	4223.05	8173.03	9486.95	7138.17	4255.33	4920.06	4841.16	2674.49	3725.81	3737.05	2511.71	2128.33	2030.42	2796.54	1460.50	1484.42	1182.00	894.02	570.87	616.15
24			44888.37	72106.16	32387.62	15417.05	32309.16	26135.87	36593.64	16315.10	21684.12	14708.37	6215.24	14737.59	23456.67	20226.49	5288.05	6097.21	7436.63	9890.86	5744.46	12137.66	24789.61	12101.41	5450.12	5807.98	9197.25	8888.07	4781.12	4500.83	3622.80	3260.82	1676.44	2409.66	1951.93	1807.75	1689.56	3312.14	4309.72	3053.93	1783.75	2346.30	2209.70	2682.10	1610.17	1185.99	1459.53	805.52	1058.07
25			21006.76	66420.82	70109.82	12552.24	14024.84	11022.97	28995.22	28879.03	15142.13	6375.54	12100.26	9085.63	15203.29	13801.00	12377.07	7494.96	5284.72	7277.00	10595.52	12870.64	12879.20	11691.83	7443.00	6075.03	5850.60	16015.11	17761.93	9761.33	6539.41	13200.75	6546.80	1034.41	4959.92	4328.58	4164.57	5770.95	6796.79	11798.16	4367.25	2958.23	5557.93	3459.08	2713.73	3098.57	2251.74	1564.15	2424.70
26			36880.45	137697.92	80369.51	109393.41	104884.05	66938.25	44345.62	27447.15	33826.19	49991.89	59994.13	26681.79	12334.66	27168.96	31400.99	28655.42	17338.54	32598.27	33815.86	29310.11	31669.13	18943.94	6875.47	14674.56	15516.28	14265.94	10257.23	23889.17	10002.12	10645.73	15392.25	8975.23	12834.59	17660.31	12438.53	4928.50	5390.08	3674.78	3968.22	3565.56	3956.47	4009.13	5459.16	3773.73	4996.08	3282.21	3178.99
27			18885.55	31703.03	21598.46	26220.95	14710.26	9151.09	10204.88	16630.42	7430.23	5396.82	10683.16	18179.56	12689.05	9613.01	8934.98	9766.02	8707.99	3108.86	5909.20	6012.38	9017.80	5528.98	7838.41	6439.08	3957.23	1950.54	4664.11	3391.40	4328.99	5718.58	3507.57	3225.81	4478.35	2407.99	3461.28	3201.54	3705.81	4738.23	2997.57	3872.19	2573.54	1511.69	2196.29	1476.88	2103.43	3152.12	1964.02
28			4406.01	45473.62	7112.08	8803.98	8170.29	10994.51	18724.84	12413.36	11638.37	9954.41	7391.52	2420.58	6054.08	14600.66	8328.97	7001.81	6342.02	3349.03	3953.85	5606.51	4193.90	4083.26	4191.49	2350.80	5696.13	7882.40	6685.52	4526.11	1919.59	4559.92	6837.68	3985.62	2256.60	1021.36	2425.83	3686.64	1676.55	4863.79	2871.11	2652.30	5132.99	3607.71	4194.90	2971.35	2584.32	1227.09	503.15
29			10310.91	37974.64	34788.39	32710.35	36671.48	31824.70	39415.96	31216.67	10422.23	10918.95	19945.48	16851.63	26449.61	16967.74	15639.11	6934.80	12778.01	13219.76	13314.27	23410.58	24497.86	12444.03	18429.40	19058.35	18954.45	15311.77	10786.97	7818.97	5751.39	8937.26	7077.84	6522.29	3098.32	5854.62	4969.73	2473.35	5284.01	6192.79	2672.00	2028.75	1584.68	1561.61	3313.41	3442.00	2243.57	1301.93	1726.23
30			53577.84	95303.03	39313.23	46768.58	55010.79	43728.58	22308.63	34670.49	50341.72	15811.03	11955.58	18678.09	17866.95	22215.32	16266.50	11723.79	16576.81	11577.94	10958.68	5603.96	7388.64	8099.44	7031.65	6431.63	4904.07	6826.57	5784.64	6943.97	6999.17	8180.55	4587.28	3638.41	5106.85	4488.19	2003.09	2300.74	2656.94	2670.09	2699.92	3482.26	2108.55	2529.01	2476.96	2299.86	3629.44	2789.69	1709.30
31			8315.75	25044.92	19853.16	14438.26	9359.98	12725.00	16087.13	10042.21	7498.45	7144.68	4232.18	4041.42	6199.49	3149.02	5411.12	2916.85	5499.09	6911.00	2631.11	3764.90	3103.77	2110.18	4477.58	6708.46	4003.78	3968.09	5105.81	2537.85	3074.58	4166.98	3114.13	3081.53	3665.55	2177.50	1955.62	2095.79	2295.52	1546.14	829.52	746.62	776.20	1361.69	968.51	905.60	745.26	1000.45	725.26
32			14276.01	58613.16	33902.35	21484.20	13054.33	22510.09	31771.86	26736.31	23726.17	31896.00	18258.10	10411.25	13588.34	11177.16	18798.82	7450.00	11260.82	10111.15	20377.41	13538.66	5166.64	13588.55	10049.61	7410.45	9757.09	6511.00	4408.00	6726.90	7488.59	7315.25	8316.89	5375.71	9166.88	6282.60	5691.64	3764.52	3595.39	3350.88	2879.31	2082.66	2390.69	1624.73	1205.40	2197.88	1149.49	999.28	931.48
33			24811.13	49527.87	36922.48	12501.65	40135.44	69231.57	38101.14	21588.10	21325.45	16403.49	16393.66	9154.43	10268.16	19880.35	22725.26	10933.37	6990.39	19646.67	7058.92	10018.83	11426.71	7150.89	11357.83	21509.40	16029.00	1959.30	4015.76	4744.51	5903.67	5847.01	3948.97	3787.57	2399.22	2456.95	4800.09	4315.35	5121.14	1970.54	2130.25	2033.58	1093.53	1752.95	2215.57	1927.63	1108.40	1024.63	956.65
34			78878.26	139347.70	167386.00	154273.90	105788.51	149803.95	77447.44	32545.45	50542.23	58739.58	70785.96	146069.21	130089.20	46982.55	23990.46	32208.25	44408.70	23565.96	14129.42	41813.07	35950.04	21927.23	22868.70	24880.56	16252.31	18953.92	18026.50	29167.15	21659.81	17091.57	11467.66	13314.24	18395.45	9415.49	17628.62	7651.36	7095.92	8031.70	9067.28	8339.39	5685.03	5813.61	5195.44	4751.69	5710.40	6193.02	4590.74
35			54877.14	94123.14	40353.19	56045.23	85639.63	42866.39	60365.55	36183.35	34218.18	73942.33	56618.92	20836.93	47972.55	41013.75	30288.75	69294.96	42594.32	21469.37	33863.56	9431.41	8816.50	14942.43	19989.90	13837.24	22937.69	24289.04	29219.13	20326.77	13370.89	9816.95	5425.07	5254.08	12630.71	8937.48	9219.88	9426.86	6121.18	7099.60	6336.01	2378.98	3565.54	3859.57	2992.23	2678.04	1512.93	1463.76	2423.86
36			11849.89	119260.80	40689.03	17336.22	30996.14	42344.55	29438.27	36119.88	30392.50	26213.72	8644.98	18817.26	15062.56	10088.09	14287.76	15278.22	7212.41	4266.69	15865.15	16402.73	14119.65	11972.93	7861.17	12335.65	7645.88	5031.90	4632.39	4406.27	6508.92	3781.12	4392.56	5746.61	5135.46	3137.31	6097.83	4638.53	1603.33	3864.59	4874.51	4295.70	3804.56	3945.49	1683.16	1313.07	744.44	2535.24	1562.41
37			7743.08	11891.12	4525.57	12290.13	9734.12	3255.57	4378.67	4673.25	2638.75	1893.79	2451.46	4626.01	3624.74	2677.10	2175.33	2289.29	968.35	1928.74	2325.56	3037.21	3839.60	2732.30	2238.34	653.71	1856.62	2095.73	2315.92	2696.32	844.07	1290.27	1709.47	819.12	857.99	533.96	839.15	1133.70	771.11	543.77	260.76	577.05	272.33	263.88	557.05	364.63	249.61	378.69	186.77
38			11758.71	39972.08	15675.21	8427.95	10902.91	30750.74	12123.01	27278.16	18092.82	36757.19	27403.70	26034.17	22601.72	16911.27	17057.02	36295.05	27365.09	22313.62	15123.08	9145.82	6740.38	13418.92	14444.08	7556.50	17436.41	16750.53	14133.73	9110.34	9317.32	7819.79	4762.47	6710.62	7521.71	7465.69	7488.02	6448.21	7228.28	7997.19	4934.86	3582.33	3790.58	2011.53	2211.60	2581.38	3058.63	2901.61	1811.09
39			20971.05	99225.49	66213.35	46948.25	20690.90	8475.19	21169.47	13349.00	10628.24	18655.17	26736.49	24638.05	27687.24	35182.44	11691.35	8149.68	18382.84	9505.05	4002.48	10020.86	14252.93	7061.53	10156.08	8263.64	4662.35	10205.06	6497.83	7818.88	10410.32	6634.84	6151.98	6413.54	6614.22	3167.67	4099.31	3453.79	6757.84	6085.96	5715.50	2644.56	1835.44	2419.61	2143.18	2508.87	3466.48	2340.41	1302.86
40			17397.92	47645.36	48875.39	46998.17	12648.73	9936.86	15195.59	23048.81	25320.88	20676.42	17914.20	12196.55	21206.67	12282.60	12568.52	5166.35	6068.02	9501.14	14202.51	8776.66	5414.04	6839.20	9827.94	8118.64	6057.22	4384.54	7291.62	5281.51	4927.28	3210.07	2205.79	4192.52	5864.58	3494.04	2965.44	3374.37	4281.53	4653.10	3134.15	3391.56	2437.00	844.17	1031.38	1119.33	1037.49	923.90	713.44
41			39982.10	94220.24	57492.75	73771.71	72746.01	51684.12	28715.33	27543.33	44692.51	24645.05	33357.67	26573.66	13494.54	17790.41	18677.92	25865.64	26537.86	13449.84	18165.19	18999.76	24881.94	25816.90	8951.56	3052.12	9141.68	10024.11	9116.67	5348.35	3076.72	4824.32	8573.61	8268.32	9487.71	5541.57	4462.63	4373.56	3413.95	3285.02	3495.15	3681.96	3034.23	2415.49	2174.82	1710.61	2192.71	1258.50	2264.71
42			8059.00	51130.35	10611.98	7737.64	7355.17	5035.18	3667.50	4280.29	3593.68	3337.57	3653.13	2694.62	4154.40	2699.69	4190.69	2326.97	2267.08	3280.39	1125.09	4390.37	3435.46	1522.70	2470.91	1243.08	2465.88	1778.85	2333.57	1473.81	1067.41	1458.00	1163.53	1412.05	1796.27	1825.03	3219.34	1703.16	1060.08	763.41	443.31	783.19	1153.16	703.85	338.93	793.34	700.00	442.14	302.50
43			13929.21	31775.15	6572.67	2906.84	1990.51	1728.96	1279.15	2097.35	2038.75	3166.72	2246.39	2035.30	4940.46	4519.77	6661.69	8824.99	8150.12	3440.72	3452.45	4562.74	3719.31	4071.66	6092.69	10196.45	4691.77	6147.22	4446.95	3134.77	2546.47	2067.30	2994.15	3116.19	1703.51	5907.84	4033.41	4825.94	3906.53	2943.88	2212.13	2906.85	2125.04	1059.41	3288.97	2345.04	1059.67	1355.73	1908.94
44			13588.25	92089.27	19149.91	34060.92	31766.05	18811.52	10868.67	22471.31	18141.97	19628.06	13059.49	7370.67	9510.97	9082.25	10816.21	16681.98	8265.02	9228.56	14778.08	7715.59	7065.66	8969.18	5527.05	4014.25	4692.64	6867.88	5599.87	4139.31	3639.68	2615.64	1374.35	2144.87	2449.90	3762.28	4710.64	2767.67	1657.60	2693.53	1514.28	1000.00	1947.30	1357.83	1383.23	3137.58	2233.80	1079.85	527.34
45			9587.08	70611.29	16265.73	26101.82	17909.66	8679.54	7480.23	11588.47	12214.76	6448.48	4323.86	10244.73	5918.54	3926.07	8374.47	9945.59	9173.29	5183.64	6810.90	7120.18	6766.00	8196.62	8973.50	5749.89	6769.15	5778.65	5809.00	4537.96	3713.95	4571.17	5186.93	2354.22	1094.36	1378.84	1836.70	1942.18	2113.39	1319.64	1606.88	1558.10	1925.91	1799.37	1260.31	1447.98	1362.33	1729.71	972.36
46			7113.65	50029.42	3187.41	6252.90	4195.11	4051.09	2213.52	1892.89	1547.60	2714.85	3528.66	1927.37	2657.51	3816.70	3738.80	4369.25	2950.24	1767.64	3109.01	3989.81	2049.01	1223.69	3038.12	2320.25	2424.76	1992.20	1415.25	1445.05	868.61	1587.26	1552.68	1159.14	1451.23	1234.92	1058.32	1971.23	1071.58	417.51	616.10	338.51	546.54	530.28	551.44	786.81	691.86	438.65	208.63
47			6928.72	22696.84	2926.40	3325.20	2070.46	837.33	1010.45	620.44	545.29	1250.89	1174.38	857.05	414.35	653.71	763.25	891.18	910.70	723.91	401.04	580.82	599.01	367.31	318.08	407.87	590.29	370.80	331.60	341.09	439.16	509.26	530.10	499.78	242.44	221.11	201.27	147.13	140.78	330.86	347.68	289.57	211.79	251.61	243.10	164.30	239.25	93.59	126.81
48			25089.11	65470.08	31144.70	42133.76	33653.30	33774.03	47535.48	45328.01	36978.51	67043.78	28637.41	46487.26	38524.69	27112.40	29236.34	66697.03	83661.73	44671.87	51689.46	23431.90	27050.11	28070.17	20791.26	39443.73	24465.00	9059.78	19594.13	15004.96	19624.98	23093.05	15378.22	13150.32	15710.87	10546.47	13794.06	16474.92	15156.62	10783.60	17270.87	12700.32	11355.73	6852.69	4183.62	5071.97	9241.84	3378.38	4126.46
49			18633.05	99894.17	131319.20	83178.85	64550.16	44048.60	43003.26	38289.25	38465.11	28865.68	35046.24	21810.86	46651.11	51777.66	49114.61	16496.47	22917.14	32100.49	38214.84	32330.68	10277.10	20889.65	22177.74	16892.85	13036.79	13760.24	10947.03	15386.43	11335.29	10255.55	25120.45	26072.57	9622.81	10351.88	12801.40	9403.70	15827.91	5295.64	7595.75	5408.87	5776.33	7950.67	8429.44	2854.98	4675.77	5579.25	2503.85
50			11675.33	48776.29	5087.78	8627.89	4929.83	11336.05	8049.06	3694.65	6364.13	7160.89	4114.24	17064.84	12857.14	5578.00	4142.94	3793.57	2959.00	4794.06	4580.58	2291.06	7383.04	6969.53	5151.97	2158.31	2144.91	3224.56	3948.19	3911.84	2258.47	3521.18	4355.60	2902.04	4243.08	3558.31	1557.30	1587.24	1078.48	1418.51	1173.47	1853.64	1556.73	1271.30	1223.45	1000.18	696.93	1678.30	2782.34
51			19891.05	54884.53	15752.62	6764.96	22309.99	23770.60	16255.41	11761.77	14214.06	15805.31	14347.97	17266.40	20204.20	9920.19	15201.01	16189.13	13287.85	10940.14	9129.95	11619.27	7676.50	6916.22	10101.69	4292.38	9807.85	5946.58	4812.31	9024.91	8348.20	8855.63	8401.68	4541.98	5041.51	5013.72	5505.18	5519.53	6411.07	7252.78	7991.34	2841.99	2582.37	3941.73	5216.09	2893.96	2225.23	2403.62	2262.21
52			4552.87	7919.53	925.34	2891.17	2395.68	1159.15	1676.95	1587.12	1140.08	1002.67	2047.35	1420.69	1865.61	1530.50	1081.05	1170.10	975.73	788.45	826.28	769.57	632.63	450.69	292.56	1245.78	1494.39	913.93	704.58	830.11	553.79	666.79	875.31	823.54	258.07	576.99	1469.19	1228.50	927.81	758.92	226.99	336.10	444.78	597.79	681.41	545.66	621.15	388.34	143.29
53			26274.16	64600.26	39943.61	20097.28	12779.02	23144.22	29386.12	15945.06	13475.74	19904.35	10196.88	25358.24	12690.14	8729.97	9730.49	14695.10	13007.97	12080.21	15046.49	20919.53	22953.07	19109.83	7140.42	7761.92	7502.19	10734.51	8301.93	2991.35	3356.40	1127.71	1872.60	2236.13	2136.41	5980.52	2477.87	6275.54	3755.41	1985.12	2464.22	5364.74	11521.08	7710.09	2193.15	1772.10	1411.18	638.91	2300.81
54			37547.41	131781.67	79759.64	38449.77	57355.88	83913.03	86376.46	44566.53	92650.21	92138.10	79813.45	66169.67	60196.28	68155.62	58175.53	54073.85	31689.71	24505.96	31765.96	45284.71	83281.58	39638.34	35508.57	22245.23	43446.35	36503.77	33839.95	30634.35	20232.93	11798.88	12822.73	20526.71	18592.50	7757.21	11481.67	10842.99	7735.90	6021.52	11807.37	17184.99	17435.82	3189.47	3176.92	5144.18	6940.31	4812.93	3371.76
55			77723.17	99483.10	9055.48	11996.66	6161.99	15155.10	7946.39	13611.96	10532.46	18604.08	18851.28	3429.31	10309.89	10859.20	11436.77	11631.52	10039.70	1742.70	2514.99	3434.56	9386.51	9846.70	3688.81	4326.21	939.07	2841.19	17088.01	7295.90	5579.05	3786.88	5497.60	11831.75	6209.19	3616.21	2641.47	3169.77	7731.14	6954.87	3885.08	2353.50	2357.51	1665.41	3979.72	5677.03	3550.85	1061.03	1208.58
56			12185.76	16038.86	20372.03	16502.88	14173.14	16173.88	15791.92	12282.21	9130.13	8824.55	8455.34	12154.67	11003.33	8359.19	9276.25	4675.31	8947.37	7461.33	9603.96	8788.04	5543.83	6832.27	8957.90	8388.76	3868.23	3936.46	3467.61	3719.39	5322.99	3485.38	3423.81	2628.72	2683.17	1955.48	2082.19	2102.39	2866.71	2307.43	1384.16	2396.00	2629.03	2244.52	1623.43	1589.04	587.12	557.30	675.97
57			12611.19	25751.45	26126.54	7456.51	8859.18	7742.56	9681.83	12928.18	8867.57	10061.22	6064.88	4049.52	4570.25	1826.80	4937.07	3687.46	6194.54	3666.42	1859.48	3378.24	6551.07	5749.47	3825.98	3402.45	2779.90	1865.96	2556.48	1421.71	781.41	2005.44	2054.23	932.23	742.54	966.21	1258.49	1444.67	935.72	1219.87	541.93	325.28	718.43	673.90	865.99	418.91	357.79	305.83	391.34
58			18190.55	57709.17	43376.37	25072.00	24940.42	12516.79	24378.40	10922.40	8755.09	16778.88	17476.91	14790.51	17776.76	12941.81	26977.14	8699.07	11185.02	11894.14	7008.47	10854.19	7743.91	5818.79	7400.39	10522.79	10727.03	7025.12	13156.87	6376.65	7813.24	8195.18	10171.36	4012.04	8145.88	10530.25	3750.18	9923.42	6465.38	5450.91	2650.47	2471.18	4838.91	4057.59	2464.77	1551.31	858.79	795.87	519.94
59			41442.31	139784.46	111924.78	82918.92	121114.12	135932.45	145356.32	86036.21	85983.48	75341.66	47309.12	38587.98	84074.18	69937.40	52786.02	57859.96	59383.47	48123.07	20879.15	33220.16	14918.90	33655.78	33097.44	35388.52	22447.28	49875.02	70921.85	31420.74	28515.06	21843.90	14999.81	16012.45	18030.38	15535.52	5803.85	11273.76	15322.98	16285.14	10476.87	12461.31	9004.32	6331.29	7870.38	7763.72	5497.57	3505.31	1447.34
60			65561.67	146472.03	107404.35	45610.55	34429.75	24304.26	25481.62	43006.42	18417.14	20630.77	26656.44	21514.72	46294.64	10627.29	37754.76	22347.82	12142.51	24675.99	28180.48	12583.22	36622.21	30945.24	18185.24	12085.41	9625.87	8703.06	12488.80	20315.28	6449.98	4550.30	2643.23	3525.60	5414.13	23931.73	15710.35	4602.42	3513.62	4448.23	4215.21	3592.33	2841.74	5030.85	6842.69	5355.00	3696.60	3742.37	2583.63
61			4818.60	28203.71	6752.26	8279.09	9646.61	5090.26	3001.38	7533.45	6129.66	4378.24	9527.23	6732.36	3725.63	5995.11	4776.66	3153.76	3776.99	4448.44	2469.14	5223.60	7754.28	7661.82	2571.83	4751.68	7448.95	6623.76	1587.08	872.07	3189.66	4585.70	2208.83	1565.06	2152.57	1459.22	1199.45	340.50	1298.51	1636.50	1430.13	1022.53	559.90	726.47	565.14	1168.38	572.75	317.42	231.52
62			22116.80	48552.79	24758.48	16738.96	21228.86	29194.04	27164.11	22514.34	15666.07	25101.23	19037.21	7780.37	8360.51	8959.12	9262.29	8908.33	19284.81	12207.55	9807.07	7181.10	13955.52	9277.77	12537.23	10779.26	9183.88	6534.30	7140.19	7958.70	5909.42	3714.90	6703.78	8645.78	4542.00	3919.35	4667.95	3425.00	2223.55	1724.01	3331.69	3180.62	2050.31	1212.31	922.40	1355.42	1503.75	1171.46	546.49
63			1199.00	12712.29	5629.65	2254.01	2316.27	2459.31	2210.76	3641.86	3632.48	5217.18	2482.48	2661.69	4416.73	6718.10	4765.43	1711.71	752.38	2387.97	4130.44	2686.97	1452.66	2171.30	2993.03	2140.61	1357.24	2537.19	3931.75	2434.31	922.38	578.45	675.51	517.56	626.49	717.60	554.34	330.48	769.42	521.81	257.48	614.78	402.24	529.66	390.40	250.22	436.79	399.22	176.43
64			33884.23	101985.07	78131.13	30780.76	15183.12	36697.89	46068.31	49076.67	32164.28	29972.69	44414.09	33487.07	51749.57	28575.11	46215.73	32539.14	47040.14	19398.60	17743.85	19852.77	43951.01	16305.73	25265.56	19090.46	21724.02	11421.28	18617.92	16808.62	10109.12	14952.75	13621.07	10837.26	7238.90	8188.94	9754.90	10357.70	5042.58	4917.20	5215.70	3918.86	6872.78	10352.10	4346.90	2439.51	3763.34	1430.42	1811.41
65			6925.28	29381.31	20413.24	14286.85	7954.61	10994.77	9966.50	6366.10	7124.61	9479.29	5720.81	13185.42	5858.40	11835.69	14506.42	10580.48	8693.95	10091.73	13108.22	8122.11	10040.90	12504.02	6721.60	8214.77	6284.89	5640.32	14378.96	11460.61	1718.14	1886.33	2558.44	6472.09	7380.17	3263.17	6121.48	5691.62	2751.21	3104.40	2986.46	2131.29	2170.35	2453.88	2082.10	2465.85	2264.78	1607.23	1100.89
66			12250.29	29905.22	16754.11	4666.00	12105.01	12006.64	13616.09	8038.31	5802.37	4279.29	3182.59	6976.82	10231.45	8346.45	4611.75	10290.45	12934.42	8660.51	7584.44	8200.89	6203.12	3870.31	5403.27	4874.04	5547.07	2022.11	2664.61	4061.91	4764.33	1509.29	998.41	2392.48	2809.77	1667.28	2295.90	2074.67	1652.58	1677.56	973.65	639.59	1189.94	1672.45	1468.92	984.73	1083.11	538.61	421.23
67			27240.47	111729.08	79003.43	28926.32	19341.38	31972.74	47028.01	20562.69	43981.10	29498.15	17398.33	11901.63	11618.36	15881.22	32129.30	33705.83	20283.23	13132.52	13877.56	16443.79	9863.39	10638.38	13776.55	12233.40	13229.85	6510.46	13042.36	3885.03	4960.62	4255.89	6027.37	3969.33	8661.35	8730.81	7048.94	4105.62	5702.59	4388.03	7822.48	5057.81	2092.91	1859.92	4288.09	2570.98	3394.88	2339.04	2487.15
68			3576.88	2003.34	1846.03	1406.87	2127.39	1782.05	1090.32	1628.23	1068.32	1630.42	1641.72	2122.95	804.99	967.19	862.42	622.19	693.36	735.39	415.78	602.91	678.44	1025.49	2002.52	1065.11	733.08	575.30	583.73	893.74	971.62	817.95	525.67	714.42	1206.48	1371.97	1147.41	1256.96	899.84	544.67	871.63	505.49	482.06	584.91	582.33	1025.56	552.75	264.81	180.16
69			3899.25	12591.79	4072.89	1811.98	2787.75	2043.24	1234.52	2626.93	2071.05	1684.88	2373.40	2833.10	2098.72	1391.94	945.88	1610.22	875.92	761.80	1045.91	459.45	889.93	1716.41	3354.47	3189.03	1734.62	3767.15	3054.98	922.40	1004.25	691.82	1929.26	1147.34	843.78	846.01	911.57	705.87	776.51	1084.45	692.25	502.21	794.75	713.40	876.45	1365.99	1087.94	676.59	439.55
70			12375.38	48790.51	89287.93	77435.73	55509.60	35437.79	22530.92	46511.12	45014.86	57114.00	43724.80	53895.94	35578.57	26558.37	41335.61	29893.97	36437.85	27518.89	21963.99	23763.63	16993.03	12512.13	19816.01	9611.55	15320.49	14510.66	10647.18	9972.37	8818.18	3328.45	7591.78	10444.88	16029.59	12645.34	7805.32	7846.29	6439.32	3550.72	3033.78	3831.33	2169.08	2958.26	2445.77	3919.07	2858.32	1491.80	1345.00
71			168501.17	166420.90	55373.14	54693.49	55455.50	30432.64	39838.08	32929.59	26712.28	44326.44	37661.30	57315.55	43549.43	21891.23	38190.28	28915.75	31901.38	23795.84	21845.27	30805.18	41366.33	24636.48	36543.78	24945.72	15211.56	11060.56	15376.06	12489.95	10965.64	6875.38	8218.59	12000.71	13350.19	10363.76	10576.83	3623.56	5526.40	8704.45	9493.56	4734.39	6548.28	2795.50	2021.89	3185.98	4862.11	4305.20	3078.81
72			106415.18	177438.46	94421.63	120490.16	148872.79	59201.42	75855.40	83726.25	116286.34	56504.99	51249.94	87895.17	99439.25	86476.93	125678.92	59309.39	55429.03	49097.87	49168.19	29987.17	24493.36	63233.76	55976.26	51855.66	63349.73	55071.33	39597.78	14515.08	33562.49	37055.00	24627.35	21935.93	34658.59	25813.35	20718.14	21505.03	18731.77	11730.84	7149.75	13152.37	10439.19	7121.01	7543.80	6556.15	6383.13	4577.42	2818.11
73			35189.15	494763.59	432614.75	400605.06	287330.78	139236.89	222100.18	212546.29	147794.93	124500.78	108797.47	109950.98	111486.96	103279.98	74083.78	122827.86	71153.83	48010.04	44490.61	43898.54	93829.61	52083.03	79103.05	51878.67	45284.70	45769.94	28130.84	27334.03	16554.17	19624.15	27912.45	18424.85	31343.84	36871.00	19070.02	11159.62	13746.55	24209.80	20853.85	6134.51	7682.79	11805.05	9549.20	7832.22	5313.08	5477.44	4633.62
74			13674.86	66058.14	9557.40	20909.04	31664.04	19363.19	19540.96	18856.21	16029.42	7739.84	10799.62	15480.68	14747.84	11608.91	19225.46	16506.92	16378.29	16278.30	16076.10	7329.23	7718.64	8115.18	3003.16	5471.79	3463.64	2455.02	2942.27	4115.52	3980.10	2985.14	2758.43	1598.66	3185.77	3818.45	1431.17	1569.85	1809.83	658.15	994.26	1566.76	1394.11	1003.06	608.70	481.32	742.61	969.38	606.69
75			14335.80	84317.16	24475.61	26041.00	34000.07	16959.55	27555.96	24812.24	17746.21	14629.86	29185.63	15940.97	8054.87	21081.25	35092.07	32426.31	17481.74	9551.24	10988.42	15825.25	14955.53	8253.00	12742.72	19454.22	20843.61	12598.17	10298.57	10898.83	6050.44	5925.10	13255.05	10168.12	10814.19	8093.61	4104.75	6056.92	4543.18	2583.30	2940.88	2396.59	4955.15	3077.90	2590.41	912.62	1401.31	1882.52	2699.56
76			71293.05	241181.48	169342.76	161966.53	100474.25	113098.96	100829.36	85100.26	31615.99	57547.26	55349.30	42227.91	37069.09	70211.05	57040.89	44492.31	29996.11	15779.90	9716.10	14681.85	18371.85	24586.47	24347.86	18249.09	13845.47	31412.63	29633.91	11346.02	7249.72	13769.48	17024.91	14033.08	15400.88	6670.30	5847.18	4068.64	10709.76	6628.56	2860.65	2749.00	7093.26	6443.79	5545.33	1717.72	2804.20	2479.68	2206.94
77			10454.59	45169.05	17679.38	16526.87	21046.96	25453.95	21830.98	12801.77	16627.09	17024.89	12739.96	19511.12	9969.90	12345.03	6084.31	11506.80	6305.01	6415.98	15673.53	19539.06	12593.84	9381.06	8238.36	8266.46	4257.67	9608.79	8513.66	3935.02	8211.49	3422.35	3269.79	2379.72	8168.73	3308.76	6570.85	8769.35	4386.28	3866.81	2774.03	369.42	1404.20	1637.30	3458.21	4057.68	3928.68	2755.19	1113.50
78			5648.51	18708.87	5839.12	3135.93	2899.57	10039.59	16265.49	4333.33	5693.52	5779.70	5514.80	8185.37	2246.75	2135.69	3896.60	8239.52	3585.32	5082.46	7722.65	2108.95	2097.10	2031.23	1029.98	3529.60	3948.39	7543.14	6496.89	2385.03	883.71	1830.75	587.85	1564.52	3686.31	2117.02	1953.62	799.68	450.82	729.64	615.44	1940.19	1264.58	751.20	771.93	638.83	801.72	485.18	463.18
79			4188.50	17204.15	5676.32	6537.71	4419.24	2521.30	3588.55	3750.62	3076.86	4238.65	3473.15	2099.21	3192.87	2304.53	3280.25	1792.62	1646.20	2327.16	1975.06	2630.93	2150.88	2022.26	2082.75	1332.56	1068.60	703.22	1024.66	1292.51	2333.56	1675.14	1013.20	659.20	1008.51	1011.99	745.34	886.32	945.93	866.62	485.88	357.93	294.96	263.44	162.45	275.85	261.90	221.45	569.58
80			24236.91	77554.88	80204.21	69391.20	38633.28	33792.17	83334.47	45191.22	44416.93	54064.80	15795.34	16363.96	27438.41	11665.96	16578.02	38368.39	22613.45	14169.04	26248.43	28730.64	19158.66	34712.27	22177.67	19687.57	14366.13	16948.05	15480.56	18016.87	15850.09	6442.26	10233.55	13695.60	10786.28	4571.60	6136.42	6777.83	10435.17	12159.71	8442.77	6347.09	3927.52	2271.20	2228.65	3070.15	4147.06	2132.10	1243.05
81			18142.22	50186.33	14745.68	14743.92	7810.69	16835.30	14155.70	22068.67	19314.49	17683.60	10495.62	7219.36	10026.93	8924.29	7781.56	9270.67	10425.55	8355.43	6357.82	7544.81	7324.48	8750.92	6246.11	5373.74	5980.49	6560.96	9826.18	6788.01	7384.87	7520.91	7695.79	6336.08	2903.85	2960.76	3562.61	3197.53	3109.89	3251.76	3053.37	1819.23	2175.48	897.42	1251.26	1364.03	2113.22	1071.25	1325.26
82			5081.56	44539.69	3596.82	2684.65	4711.07	4722.97	3557.13	2908.30	2729.04	4007.35	1683.38	1990.43	1547.88	692.96	878.99	2785.02	2132.94	1832.86	1170.37	2210.62	1934.57	1552.01	1817.88	1985.57	993.41	2188.16	1335.39	668.71	512.37	1389.74	2742.57	1471.69	485.51	1069.90	1067.48	528.56	241.07	383.84	279.77	362.49	448.64	242.56	232.63	223.07	464.43	509.43	98.97
83			8585.22	16685.98	3955.78	1951.65	2874.12	2689.37	2304.76	2280.91	1863.60	5524.40	2830.30	2035.95	3496.80	2934.32	2602.35	1702.32	3058.33	2616.52	1418.09	1451.89	752.62	2071.81	2037.88	822.36	718.92	1449.83	1161.95	1884.11	1286.78	629.82	1031.49	1586.83	2322.31	1281.09	442.39	785.44	1132.66	1568.50	1340.90	1167.59	1013.76	1104.99	645.62	784.56	982.01	1511.96	1525.97
84			10512.20	41851.92	19610.43	6427.00	7370.94	7446.21	10333.01	7432.29	9154.29	11222.68	11614.34	7338.59	7059.74	6044.63	4459.77	7440.64	9707.84	6554.15	5931.56	10367.18	10073.45	4549.41	3825.79	4144.74	4414.31	4282.46	5527.50	4344.19	4038.86	4888.18	2386.54	2222.49	1894.99	3264.53	3477.95	1683.55	921.57	1298.76	1008.34	717.59	1529.66	2758.22	2145.54	1601.85	1253.17	1506.53	1459.16
85			12285.13	65223.14	19453.45	40032.24	45191.32	26879.83	30710.14	38501.81	48408.78	49404.28	29606.78	51772.47	33508.72	29207.20	29782.58	32517.29	24910.50	5147.97	9715.95	12833.71	18095.44	28644.71	23097.85	14119.19	13938.86	11349.99	8998.64	11316.48	15138.45	11979.80	9127.50	6136.43	6742.53	10604.09	11503.87	16264.41	12481.38	5723.33	7638.58	6657.89	3640.82	2686.87	1108.95	934.64	1951.78	3334.71	4710.33
86			22898.24	31485.65	62113.87	42197.69	70056.34	31801.43	27802.76	24812.49	35593.19	36409.80	33544.62	19929.83	12924.03	13562.05	19197.41	20580.32	19271.32	38882.17	20622.77	7411.78	20999.95	17386.85	21180.67	28107.87	15166.23	13237.42	9094.89	9404.95	10166.14	11804.88	9599.48	10905.41	9558.66	17422.79	13047.76	7517.59	5000.36	3295.49	7634.89	9625.27	3618.16	2340.37	1974.87	3285.61	2798.91	2301.43	1307.28
87			12119.34	44482.63	38712.38	41799.85	35962.91	18548.68	23285.06	14488.87	20775.64	34802.12	28347.85	32719.22	21915.29	15179.19	25710.90	24880.39	14323.43	14449.80	9379.61	9182.46	14451.84	10791.40	9723.88	15685.17	12873.34	15092.22	6842.54	8611.73	6094.61	7926.01	11184.04	15584.06	9049.93	8868.67	6198.14	1280.54	4054.81	9105.74	6580.54	2486.82	3940.84	3594.72	1441.04	2285.67	2472.41	1938.42	1266.83
88			31079.06	87440.89	48079.78	29567.81	38267.50	25871.68	23787.59	18698.48	16262.46	30391.69	25730.10	26424.56	24689.44	15338.03	19177.14	22107.79	12527.65	5462.96	13762.14	13970.79	14887.19	23612.98	18363.70	19817.29	16107.00	13029.93	17603.57	21507.74	10729.22	11763.34	11614.71	5570.17	5611.02	6230.31	5552.06	4767.18	7609.84	9824.42	3558.78	3335.80	4318.71	3308.29	5316.63	5051.44	2040.05	1445.14	1595.98
89			6658.05	68608.85	11776.32	6451.44	7218.82	6730.39	6283.38	7434.62	6917.13	4198.81	5088.29	8434.82	9862.99	9111.69	4332.86	10699.62	4552.93	4311.93	10235.05	11774.29	10330.88	7159.31	3981.77	2890.56	4311.09	6467.43	3078.42	2392.27	3302.27	5282.83	4700.33	4097.11	3274.66	2763.19	1658.04	1233.80	2122.95	2152.74	2192.04	2112.69	3028.14	2352.10	2344.91	1788.90	1031.52	1188.17	1483.38
90			10115.56	51947.06	6123.02	5568.58	3248.26	5355.74	4812.11	7352.64	5811.94	9016.99	8154.77	2595.15	1681.44	1863.56	1752.11	3764.50	2449.38	2510.09	1415.12	1371.21	1703.88	1945.04	1336.21	1585.35	1574.51	2174.36	1760.08	1210.55	834.02	1099.68	1455.85	1350.45	3459.39	2281.59	904.40	2115.68	1206.53	631.03	1063.56	438.34	263.66	610.35	468.05	555.86	301.09	559.77	693.04
91			15244.27	30006.69	7939.47	10545.13	17248.31	9098.55	10124.62	9537.97	5317.01	11621.08	5824.39	3555.78	7498.71	7280.82	7464.82	1798.49	2748.76	2362.56	2136.07	1735.53	4023.15	4304.17	2927.33	2934.74	1918.53	4079.10	4092.19	1676.53	2561.26	1119.54	866.81	1129.11	1119.59	1578.09	1479.47	1192.40	1010.57	1318.13	1144.14	927.14	531.71	386.26	286.35	193.28	196.87	257.07	314.83
92			4027.11	13136.55	4489.19	3007.42	1765.81	3705.19	3951.97	2937.84	3343.52	4373.86	3401.07	4184.45	5632.54	3694.40	3228.20	1862.05	3148.28	2607.25	1932.99	1186.57	2196.64	3064.23	4107.29	4676.28	3503.72	2002.64	1572.52	1914.44	1787.58	2040.69	1735.14	1482.21	2223.97	2878.40	1929.23	812.71	1130.54	631.85	1542.14	719.04	713.64	487.11	365.13	1055.31	457.14	325.03	251.56
93			9254.87	11107.17	8403.46	12185.39	5703.49	5161.14	7515.48	4394.51	4744.50	5452.88	8573.26	4047.81	4983.04	3916.18	3138.74	4199.56	4832.88	3058.73	3066.27	2596.95	2786.86	1755.16	2089.59	2589.97	2413.62	2502.03	1897.09	1165.31	1967.94	1439.91	1025.93	1011.95	1572.77	738.65	875.50	810.53	863.06	738.59	507.58	308.70	307.58	405.45	447.82	245.47	320.86	237.38	199.22
94			11684.16	51821.21	25234.18	16718.93	14302.08	15795.12	13061.31	7032.24	17546.23	11953.85	3119.98	8928.70	9200.11	9166.00	2055.98	3580.90	4974.32	4114.95	7009.61	6190.06	4677.54	2776.04	6007.83	7458.92	6335.51	4579.75	2920.44	1930.05	2437.42	3724.33	2533.88	1855.72	1533.45	3106.46	1923.92	1600.77	950.41	1198.46	708.19	1352.82	1018.66	1378.66	1339.61	1033.68	492.63	640.63	527.13
95			11426.27	53397.64	16554.94	18982.04	21767.76	12735.15	5718.87	7251.34	5719.80	4892.93	5922.09	7920.80	4400.27	4903.43	6212.70	5476.91	9654.28	7878.68	5218.45	6491.67	5349.60	5968.54	7027.81	9307.70	4219.94	2268.29	3504.43	3555.86	3410.82	2193.39	2628.96	2439.70	2753.73	1531.45	1452.05	3599.89	2846.33	1028.71	970.49	1745.37	1651.94	917.15	672.26	536.51	273.67	471.32	396.34
96			4920.35	39553.34	2169.66	535.34	265.64	1030.57	958.36	672.25	653.52	676.79	851.77	560.08	1596.69	1302.95	1267.38	904.31	1145.19	936.03	583.36	1203.38	1461.02	1373.98	1748.46	2093.25	3584.92	909.63	1066.69	1076.66	768.92	1980.44	1118.90	639.94	1944.59	1697.24	1130.52	1088.71	974.03	1957.04	1797.03	1084.25	976.45	1115.38	575.70	485.99	732.62	247.87	574.31
97			2613.21	37378.13	2809.40	2797.60	1469.28	2141.70	1584.20	1626.05	1512.86	2348.16	2754.89	3901.06	1852.88	2040.80	1617.14	1532.14	1544.79	3541.18	2825.14	2779.26	4762.68	1990.74	3246.93	3654.56	1899.60	1831.07	1899.99	3353.54	3449.47	2007.49	1544.38	1076.53	650.24	1024.01	1631.66	2226.18	794.10	908.99	666.20	1559.76	2117.84	1935.15	1923.09	1401.69	584.97	537.34	760.37
98			6930.80	17213.97	4315.67	5302.05	5827.07	5533.86	5234.69	5426.66	3432.73	4278.75	6398.17	9594.75	6108.77	4703.86	9730.09	12456.42	2564.86	1161.17	4751.73	3603.58	4672.60	5784.28	4081.09	3754.74	3632.28	3236.42	3244.18	1295.84	3318.15	4482.33	6172.71	5055.44	3347.60	3442.22	2918.24	1549.53	3292.68	1724.28	1150.56	1763.05	2499.17	1099.02	1022.67	625.57	484.64	1325.57	1967.04
99			8220.88	125446.85	6437.61	3654.79	5363.94	7416.78	9122.80	7726.46	8539.75	5932.73	5611.82	4188.98	4109.37	6850.57	6530.57	3952.04	8380.66	5207.61	1399.93	7841.17	6795.64	7532.19	10492.34	14791.35	12554.91	7913.97	6089.76	2947.48	2618.49	5026.89	5005.09	2585.21	2906.45	3750.41	1980.70	928.89	2134.83	1286.43	1614.69	1339.65	956.18	940.82	1096.09	783.93	959.96	1843.91	1954.18
100			4502.39	105131.64	1549.46	1659.20	1073.07	1483.80	1321.42	1696.22	1722.41	1503.86	675.00	1091.82	1160.28	1325.39	1054.18	1883.25	3650.74	2311.65	972.18	374.62	543.39	947.08	964.26	1488.68	629.71	676.08	1125.37	981.98	1237.63	1455.30	932.15	427.82	631.28	695.44	592.76	254.38	591.34	563.09	267.81	179.59	238.71	496.71	545.78	503.61	310.06	525.55	294.60
101			8369.13	78579.72	26398.77	20503.96	11287.03	7134.95	5908.59	12325.50	13192.32	7280.31	8245.66	6004.02	11021.08	9576.02	8904.62	5657.61	8733.75	5318.47	4505.11	4545.39	4810.50	9444.92	6496.71	8753.22	8795.51	4808.17	4012.49	3256.50	1480.56	1641.91	3338.09	3015.18	2414.01	2993.40	3244.88	1549.18	1871.56	1195.84	1989.04	2198.53	1399.62	1086.19	1423.45	1204.51	1327.42	758.68	382.03
102			14436.68	65022.75	24924.92	46185.08	19025.33	21789.83	19247.97	10361.85	16588.82	24433.92	18677.43	6626.98	13304.49	20115.96	22899.70	11214.84	5159.93	11163.21	13081.99	7697.87	10789.84	7719.21	10665.78	7605.43	8341.55	12479.56	14226.40	9191.10	7193.37	7317.72	4908.25	4789.47	6899.90	4862.12	3053.10	5730.37	2686.61	1610.95	3164.53	3655.59	2497.70	2540.99	1317.25	1720.42	1913.29	668.08	1237.05
103			8022.54	137721.84	52648.62	63129.47	22979.43	22728.46	28651.78	36303.54	27081.10	16985.34	12787.42	12905.89	16254.42	29409.92	38847.05	38482.12	22721.01	20227.43	14336.60	18193.03	14750.60	8345.03	7298.84	13502.42	11011.26	7828.57	16065.69	21074.06	19961.59	9386.44	7900.67	5848.64	8659.36	9733.79	6820.90	8227.72	4919.87	4900.26	6692.71	6257.30	5225.42	4130.49	3805.62	4171.32	3447.92	2433.25	1119.19
104			22755.54	267155.65	89864.71	81639.09	51435.19	50822.12	51611.02	54508.06	53772.16	34750.85	35849.75	38348.59	27477.90	47849.63	53015.61	40520.04	24472.74	19867.21	23377.04	14801.87	21647.58	15710.25	6191.35	5605.82	17069.40	12533.10	16989.62	23137.53	10392.74	10745.83	6891.01	5775.89	8249.00	7437.53	5522.08	5411.41	6142.97	6485.24	4481.62	2961.60	4666.15	6333.99	3202.07	1958.61	1462.62	1760.65	1404.15
105			739239.18	1601621.50	653088.06	45514.19	193513.59	67407.73	45809.69	43203.83	21058.91	37121.29	37308.48	40074.88	53468.95	19035.99	10682.49	14020.93	12615.32	8414.49	9508.01	9027.90	15949.83	12946.29	11077.73	15230.85	8593.57	7797.10	6374.15	7021.06	11154.01	8321.99	4242.47	3652.79	3076.37	1934.47	3905.50	2843.70	1972.57	1459.17	2038.00	3563.66	4038.31	2151.35	1923.12	1380.84	1024.81	1130.37	1285.28
106			28681.22	57881.71	12437.14	16558.59	41746.56	35543.75	17100.52	6120.22	7625.28	11318.83	8559.63	7063.99	3796.40	7733.50	19925.08	24492.42	9793.63	16257.20	11845.35	5986.09	7692.37	4346.40	4839.74	4998.10	8038.83	8044.22	7375.64	6690.87	2995.55	5898.38	5509.40	5409.66	5871.30	2849.91	6989.29	4890.57	2753.27	2798.93	2276.52	2542.44	3763.02	3114.91	2589.94	2185.18	1998.43	1093.27	742.35
107			17886.27	110213.07	41867.21	26159.09	39191.50	21459.92	38025.42	42359.98	40707.86	16174.83	20617.32	28467.48	22217.38	19464.99	11703.84	18993.46	7837.21	18246.27	21152.50	24008.64	12732.50	10531.51	11583.39	11553.16	10484.68	11910.35	9482.33	10556.21	9670.88	8901.68	6235.34	8922.34	6197.72	7308.12	6959.72	3875.31	4774.66	2772.66	3642.32	2737.51	1660.66	1647.26	1706.07	3057.28	1956.62	1609.83	2065.26
108			6548.30	30265.86	9908.79	5005.97	6352.81	7545.53	9613.90	15329.93	15088.02	11367.53	5614.05	4633.88	11644.22	10004.17	8666.93	8375.50	7741.72	10333.68	7184.41	6970.85	7366.77	5650.83	5840.08	2840.53	2738.09	4189.63	2554.11	4235.95	4421.89	1852.38	2697.82	2968.78	1752.82	694.44	1416.05	1520.33	2918.22	1647.52	1913.62	1820.22	2260.13	2036.43	1183.95	582.41	821.27	1809.79	1044.20
109			8098.68	17020.87	11654.46	13071.51	15025.05	3873.82	7591.94	8620.78	6436.61	9413.50	10568.06	9078.91	11300.80	8872.96	9770.72	11794.50	8484.98	12855.23	8366.92	6930.47	7659.36	5768.93	6073.81	5795.00	3033.55	3043.45	2883.24	2415.66	2082.07	2928.16	5690.49	2858.68	2723.85	3668.37	3093.94	3572.02	3775.75	2371.47	3760.72	2397.02	691.62	1610.21	2629.55	1865.68	703.77	981.90	1286.86
110			2585.27	10319.46	3607.08	4564.04	4230.76	4431.24	1687.77	1973.20	1779.55	1205.47	1633.77	1921.95	1964.61	2753.16	1969.76	1175.81	1187.93	1855.95	2341.74	1552.10	1590.37	1008.90	1023.30	1542.75	1073.92	835.94	612.22	786.95	1192.63	830.15	1111.28	932.86	939.98	1168.25	1094.76	1077.01	1136.14	957.53	403.40	607.31	720.98	657.75	370.04	444.87	360.48	224.64	151.00
111			12630.89	26801.76	21591.00	31283.39	28574.91	26950.00	5373.46	16106.85	17756.18	16962.93	12130.45	21065.82	16157.06	11457.30	9998.99	21422.05	24972.07	22162.68	14158.41	8687.06	6622.65	9027.41	6810.29	4224.41	7107.77	8859.98	8026.41	3279.53	3964.45	2236.31	2607.82	4609.99	3146.54	2136.60	6226.22	2855.64	3206.59	1969.43	1981.66	4308.02	2345.77	1561.87	1816.58	2849.55	2441.70	2049.40	1128.79
112			15437.86	50332.17	51381.46	41064.91	51150.13	39135.99	19816.21	53674.78	52369.03	45255.75	15672.31	22626.22	22918.18	21109.59	30735.93	17796.64	24707.78	12220.78	11779.62	22562.27	21506.05	8455.68	10726.85	4469.84	7638.89	11246.93	10781.79	11603.27	9886.73	8463.31	8559.05	5463.13	7688.03	9247.61	8072.94	6730.00	3363.31	2823.12	5674.21	9714.53	4870.83	2304.07	5164.94	3510.94	1921.34	1820.13	2002.23
113			28992.27	48978.28	44259.64	40896.56	20376.89	19686.84	16094.89	9295.51	7709.13	9860.91	11511.23	10919.02	10784.16	13880.83	13042.30	9370.30	7776.13	9652.33	13797.72	11607.65	5023.90	11373.95	6715.00	6031.45	9383.47	6976.74	5155.14	5322.60	3342.61	5380.04	6705.75	5709.70	2128.02	4153.12	3044.10	3360.45	2734.27	3139.25	2345.75	1391.76	1692.68	1230.03	1153.17	736.76	595.88	626.50	789.96
114			4279.49	22583.38	5934.01	5718.10	4320.11	3557.26	3802.48	3161.38	2661.29	4649.74	4075.80	3200.82	2735.56	2154.54	4745.86	6963.15	4457.22	3958.12	7823.98	7381.42	2652.77	2466.86	2917.34	3691.89	3934.08	2955.36	3536.01	2325.38	1022.95	1298.41	1714.46	1400.79	1556.57	2216.92	4158.90	5389.77	2193.11	1109.71	1647.53	1841.10	1722.08	1900.48	1532.51	1779.79	1115.67	681.21	505.93
115			5132.79	19731.21	6129.10	3600.53	6544.27	4959.22	3454.75	6618.69	6093.79	3622.90	2845.11	3377.17	3388.20	1861.22	937.00	2013.35	4101.27	5150.12	3573.52	1796.82	1643.48	2998.97	3729.24	1737.14	3459.47	1574.94	1489.92	1911.47	945.63	2433.73	1455.50	601.73	698.01	1159.29	1417.30	1134.89	488.30	428.44	229.21	501.73	673.41	663.04	502.27	517.51	171.92	272.74	461.20
116			57974.29	110508.07	42990.22	20430.88	25488.16	33917.27	30367.88	22278.44	22574.62	28355.57	16275.80	22320.71	11227.60	9942.15	16166.81	11573.63	20972.24	13180.15	7513.73	4154.78	5948.22	10671.60	17315.64	10231.43	5014.73	5960.58	7239.62	10705.03	16817.38	14025.80	6121.06	4067.58	4389.42	4484.94	6439.52	6620.32	5107.16	2945.40	2749.09	3510.32	2011.00	2515.84	1675.03	1526.34	1119.81	1428.22	718.70
117			7425.63	19607.57	47106.75	44007.76	13542.03	11226.02	30979.73	17643.46	4404.66	12187.90	14425.18	9855.84	10224.51	4686.66	3428.23	4785.70	5998.77	4771.16	2779.77	1157.56	3423.34	1519.19	4705.16	4261.44	3592.66	12371.25	9015.88	3722.53	4828.15	4863.71	8008.53	3827.46	2347.18	1649.93	2837.42	4878.18	6053.40	4381.80	3494.87	2978.66	2015.49	3065.64	3652.46	3245.37	1602.22	1609.55	957.59
118			9066.02	18811.46	11922.87	27377.90	43495.22	21861.92	10000.39	10818.03	14342.96	12591.13	20933.00	15849.49	13296.08	8740.53	15293.87	18687.52	11251.05	12486.17	8365.79	14393.88	6029.75	8557.67	3704.03	7312.23	7729.47	8645.61	8084.65	8385.10	5271.51	3886.98	4157.35	6618.12	7268.32	4602.27	8560.94	9352.03	3381.97	3827.07	4196.24	2014.69	1625.26	1286.84	1466.92	1381.01	1748.76	1138.75	1110.11
119			8924.96	56767.07	23661.24	13808.12	18784.11	10699.15	17356.92	17327.18	19079.63	17889.04	7946.27	6780.73	10272.73	10817.46	7085.05	14192.23	9708.79	8443.85	6158.76	7690.22	6492.47	5489.45	6759.18	5570.20	10330.10	5231.79	2733.21	5263.50	5719.53	4158.23	3933.63	3132.37	5630.93	5559.40	2981.17	1926.07	1669.08	616.18	1971.69	838.07	1673.35	843.99	1148.30	1330.38	1143.61	730.13	932.53
120			10722.51	39491.55	20050.28	11835.46	10686.27	16060.29	15330.18	19554.00	18431.06	16834.78	25932.63	15708.61	12099.93	10807.27	9776.79	13814.29	10005.39	10899.03	9476.22	10483.00	9146.44	4747.78	11857.30	10143.48	12133.40	9529.28	5237.98	5566.40	5295.99	6531.47	4099.71	2993.91	3528.95	2163.86	2943.40	3884.30	4756.16	1655.73	1344.06	1037.41	2272.85	3367.93	1150.88	1284.24	830.26	1181.42	1863.46
121			9138.51	27433.81	18066.57	7718.81	6666.94	6479.29	7959.63	10314.25	12356.75	6949.73	6326.00	3734.39	5357.25	11040.64	8446.05	13345.98	8641.33	1953.55	2680.94	3089.01	3653.64	4040.74	3301.06	2430.10	4371.48	2136.49	2333.90	2457.23	2652.39	2457.14	1485.71	1762.41	932.54	2098.98	707.13	1437.60	1601.02	1601.01	1812.17	2761.58	2893.85	850.12	949.70	1120.71	798.63	371.51	222.11
122			3588.93	20086.93	13239.46	5915.71	5174.40	1347.03	3607.21	2288.60	5349.15	3207.13	721.41	3397.24	5307.21	3678.09	1511.26	4186.41	2967.95	3295.81	6033.70	2819.03	1193.44	1631.75	1202.25	1814.78	2253.07	1757.39	1650.28	2717.16	1369.42	1385.30	1406.98	1596.59	2417.91	2469.85	625.73	1281.40	697.68	1189.85	1140.51	843.83	1031.09	1314.52	1023.10	676.47	781.83	532.09	1126.15
123			9110.29	12689.20	12975.74	8464.52	11692.62	10378.32	12766.84	12986.54	7921.85	2271.87	4168.02	2829.23	2973.68	3056.12	4718.98	4701.27	6767.59	5357.19	2031.19	2205.48	2712.61	1989.39	4115.34	5526.08	2625.05	2355.82	1965.44	1168.91	1297.12	1022.11	2059.95	1478.42	1028.63	1202.23	1689.38	1623.60	930.49	278.24	556.85	277.04	341.38	459.23	390.49	539.78	261.66	255.61	347.46
124			6030.15	47503.58	10677.45	4344.52	2895.14	3019.48	3031.65	4992.12	7550.39	5840.77	5837.82	8522.06	6121.61	2210.05	3692.98	3991.24	3057.58	3012.44	4320.89	7320.87	2502.44	1894.25	3117.67	3414.55	2893.06	3164.29	971.94	2271.65	3332.57	3699.01	4003.60	3032.15	1577.32	1643.99	2121.51	2316.48	3123.37	2288.14	2572.63	1975.71	1153.42	987.49	840.13	1582.79	1268.22	503.61	853.57
125			3243.51	3230.73	951.41	2018.32	1234.78	2007.00	1036.36	1266.76	2135.26	1031.28	1292.81	1612.64	691.04	1447.04	2713.89	1456.98	1131.56	1085.34	1642.79	1145.94	460.42	889.45	731.30	1010.90	1164.60	982.69	929.57	671.10	489.00	532.08	649.90	716.89	518.21	204.90	452.14	503.94	322.27	405.66	700.07	570.24	296.21	268.37	194.77	355.08	212.83	346.63	160.58
126			7454.98	17156.31	11164.99	6238.43	6722.42	11383.86	4223.51	7252.06	5241.75	5023.31	6586.82	10412.52	17672.24	11437.72	6092.22	2989.59	5523.36	5996.44	3352.35	3991.42	4650.65	5149.38	3106.45	4636.17	2926.95	1428.08	2290.15	2916.33	3294.64	2287.63	1961.45	1557.08	2001.08	1470.98	1080.31	1397.13	1965.78	1516.99	1190.40	1498.03	515.89	814.61	585.24	1335.25	1100.80	872.78	886.88
127			6388.26	12998.26	17333.87	35471.28	38616.22	21725.67	11079.12	8450.42	8940.94	14919.33	12572.48	4560.89	3654.10	5180.12	3262.45	1817.93	4868.45	8365.34	9394.20	5500.73	5724.57	7816.69	3301.11	3459.89	3301.98	484.34	3483.38	4292.15	1983.88	3551.12	4783.64	2061.82	1799.58	1715.10	4580.37	3527.52	3553.60	1695.72	2478.45	1399.61	860.64	1811.21	1425.76	609.19	708.29	238.01	1088.86
128			7955.76	11537.76	5831.76	4320.26	4359.14	3830.00	3098.75	2598.27	849.37	956.91	1119.41	759.46	822.06	761.46	320.99	1268.96	899.24	403.85	1115.87	1431.59	1020.70	351.23	1158.67	739.81	602.35	1368.63	1328.16	1027.92	845.58	761.24	658.96	1199.42	1986.17	1198.25	492.48	556.86	641.33	514.84	810.26	636.32	526.01	660.61	454.37	520.22	160.79	236.36	112.21
129			4295.54	4591.11	641.10	777.01	632.76	422.43	418.36	589.95	249.51	265.55	634.59	607.33	323.23	148.40	185.10	355.94	404.27	172.96	429.22	533.10	511.83	333.96	225.25	494.36	565.35	666.62	469.14	305.56	333.75	304.73	414.36	180.55	95.06	568.02	260.39	204.71	313.84	207.82	138.40	174.80	219.63	299.34	181.49	232.45	321.15	386.42	334.53
130			10539.90	17372.25	12892.88	12589.58	8945.02	8462.56	6573.49	4624.17	5264.14	7103.65	4405.40	5113.46	5188.70	9200.51	7422.13	4290.44	6509.59	8204.52	5061.29	5016.07	4085.03	5813.34	8234.81	7825.54	5918.43	5304.44	6878.95	6666.49	5599.24	4534.24	3780.05	4132.81	3110.91	1661.02	3067.95	4056.48	4118.56	2442.40	2779.44	3525.48	3186.27	2142.77	2423.34	2966.59	3228.88	1187.63	669.77
131			3760.85	15061.09	2513.09	7167.57	8879.71	8187.14	3168.42	4604.97	6062.19	6275.15	6803.90	5170.64	3763.89	7628.66	12674.59	8109.30	4779.81	7142.85	9088.99	8398.81	3551.71	5321.45	8468.03	5941.83	6065.26	4525.03	6049.26	3409.09	5377.78	5014.98	4398.71	8082.09	4293.51	3508.64	2474.58	2934.08	2975.45	3624.76	2772.30	2742.59	3604.97	2743.94	1827.73	1329.41	2386.41	1373.40	594.63
132			3881.06	14428.71	13782.36	4784.78	6716.25	12459.15	9117.86	10382.29	5100.28	3984.64	4216.01	6716.79	4122.56	2710.66	4393.03	4253.44	4330.37	6349.59	3892.15	4146.28	6425.82	5091.61	4250.02	5111.28	4500.43	4662.99	4366.27	2219.02	2224.76	1900.65	3946.32	3281.27	2531.87	2200.34	1724.36	1183.38	1036.18	611.36	989.50	1375.07	696.01	945.54	1149.50	572.26	552.12	397.83	292.82
133			3728.46	40166.52	25483.61	35558.48	34975.41	33155.99	33788.43	11690.61	5095.12	6320.27	13095.90	7440.28	18175.52	40241.13	31275.52	17253.96	5582.11	12102.03	20889.84	14410.09	8466.21	13927.86	10742.74	12417.38	11206.68	6622.62	11384.08	9147.86	5196.50	4026.73	5807.68	5723.57	6480.03	6318.59	3899.76	3015.77	2925.66	1512.75	1819.56	2871.99	1907.98	1908.58	1918.16	1431.41	1053.20	614.53	829.35
134			7745.72	5270.11	2319.10	4522.50	4269.21	5074.71	5364.12	5855.76	3885.60	2252.13	3604.39	3432.71	3567.26	3267.40	3509.59	2992.66	2552.72	3706.56	4331.41	1329.40	3148.28	5324.05	2510.18	1804.39	3435.89	2622.23	1952.29	2064.08	2435.07	2368.33	2311.67	2200.65	1601.29	2304.01	2658.11	1957.65	1777.10	1141.27	975.79	1310.00	1068.39	1619.93	1423.09	1137.20	526.91	536.35	576.58
135			1679.22	4498.95	6656.01	13929.89	9026.71	5421.00	9820.12	11337.98	9103.49	12429.82	10700.97	10018.91	9184.79	8038.79	6177.61	5304.91	4314.37	6938.29	4945.02	8577.84	7087.94	5262.90	4694.38	2507.88	3273.70	2679.64	5756.30	6392.03	4982.76	2400.32	2573.31	1066.73	2916.04	4292.24	2226.78	3335.25	2272.56	2450.81	2356.39	1809.37	2296.76	1543.45	1109.52	1592.51	2481.62	1356.56	1072.24
136			4724.33	38473.92	57963.19	38029.68	30263.10	35502.69	27001.73	18627.15	14305.53	14278.78	30564.12	29556.32	22418.40	36149.06	19932.55	25519.81	17696.26	10495.56	13282.85	12234.42	10787.73	12400.22	13967.68	7397.21	6783.69	7155.42	11589.88	14833.99	11541.43	8646.65	8394.77	7131.25	2683.60	3607.37	4240.52	4150.86	4736.26	5099.76	4481.73	4778.57	1901.32	2439.51	2723.97	3591.17	3491.12	3799.88	2561.63
137			10333.54	52589.04	39138.04	32916.59	30957.83	28998.34	33008.73	40804.94	40992.92	38638.93	24898.79	19535.26	21791.56	24245.69	19405.09	13522.10	8601.32	12769.03	31338.51	16622.57	19913.02	23134.60	19794.01	21315.83	23954.65	20422.66	9927.95	10114.31	6518.95	8090.25	4594.15	6673.73	6569.74	9806.82	8960.73	5721.10	4769.35	8267.67	7390.42	7284.01	4668.44	3910.51	2220.90	2810.96	4395.81	4506.82	3357.23
138			4190.41	23456.32	16094.05	20162.00	19564.36	12100.94	18285.54	13896.85	15059.34	10553.21	17436.69	20056.61	13298.88	6935.92	7501.24	6964.06	12267.20	21246.15	3617.26	5952.42	14067.80	16635.99	6504.68	7398.25	8456.34	6289.26	11303.43	8911.43	3969.42	3431.21	5832.44	5466.13	5316.22	6173.23	3336.95	4519.73	3869.28	3916.25	5160.10	2580.21	3959.14	4246.26	2498.14	1236.53	1315.67	922.37	1228.37
139			16205.72	40028.57	20203.21	15110.44	22170.47	11145.04	10890.48	6963.96	9338.27	7475.59	5306.92	6461.43	5535.24	4930.29	5813.27	7531.86	15982.25	6624.07	8870.18	5946.25	5119.99	8242.58	8781.14	5736.29	4483.14	1092.46	4345.12	3915.42	3045.63	2075.13	1548.98	4319.75	2081.24	2703.76	3802.16	3444.65	1287.41	2247.61	2162.84	2488.74	1616.50	1183.52	1250.89	624.09	380.91	982.10	1008.42
140			20100.46	47751.33	32987.31	19574.63	24254.52	32181.10	16017.53	7086.79	16615.20	13983.87	22749.91	15886.04	11072.79	7595.46	8753.94	7701.62	12465.73	21414.86	13338.71	4884.57	12906.88	9695.61	11820.58	17134.08	14734.60	7648.89	9786.57	6479.69	11930.42	9812.44	5250.31	7044.23	7837.92	4786.45	3158.27	6257.37	4309.65	5466.71	7128.03	5087.48	3430.52	3605.13	4615.54	3617.75	1081.32	772.36	1348.01
141			13520.19	84034.00	48872.42	71802.79	61998.04	37356.92	29565.10	61347.48	47087.14	36102.53	50591.70	46211.93	50745.11	65952.29	13568.81	14670.25	19297.02	20911.14	29790.09	30899.26	24770.23	18075.79	17192.29	12167.79	15123.64	18098.40	8498.06	15379.31	15820.33	12786.31	14264.91	12527.32	9234.68	13406.66	11438.69	8731.04	6354.15	3650.94	4097.01	2533.27	5638.99	6822.16	4265.32	1998.70	4291.84	2631.81	2193.66
142			7161.60	38242.21	18231.54	33719.83	28364.37	43560.09	27442.20	33990.74	28885.50	22652.89	17550.12	21182.78	13528.66	27833.60	25639.77	28670.64	15858.64	14796.00	12445.67	17374.76	9529.96	10343.40	13621.08	5363.25	13962.70	9986.51	4208.15	7485.89	13778.35	6598.64	4624.15	5600.81	3431.03	4699.36	7466.42	8228.48	4290.49	2013.62	1999.68	1941.71	1798.51	2351.31	2645.25	1425.13	1302.11	1246.79	1594.82
143			24905.36	38400.83	21892.10	20919.82	26489.36	36200.47	32885.24	27992.45	25232.56	20460.49	22457.10	18186.73	19316.84	19184.34	11644.50	11622.91	14821.66	8191.13	10517.02	12428.76	12080.19	14667.92	12463.41	5136.30	12106.82	8114.31	10162.11	7926.07	8355.32	11254.26	9244.32	6772.27	2665.58	7396.26	7106.83	3395.72	7475.68	6216.56	5789.87	3424.32	3646.72	3158.91	3252.59	4208.91	2845.52	1259.99	732.03
144			8800.78	37487.37	67730.21	82399.60	64883.54	40743.14	63624.74	26219.78	12552.64	27815.36	25272.34	10771.17	36856.79	33179.91	20748.34	23142.62	20741.47	19019.14	17887.43	23738.95	14803.50	19951.62	16712.08	12139.12	13531.81	12510.14	11653.84	16213.78	14372.64	10997.05	12015.65	10380.51	6552.25	7652.45	6314.78	4221.36	4489.79	7623.63	8555.17	5629.18	3703.99	2769.51	4299.39	3871.07	2728.86	2569.89	2095.64
145			40106.01	67348.75	73182.73	42224.95	25062.74	25364.24	49544.91	44761.71	43677.00	47094.07	34550.84	19729.14	34733.56	15948.75	24397.71	17038.17	35813.19	22071.41	16089.44	17751.91	19545.08	29869.63	18789.50	19381.15	13798.80	12857.01	26843.01	13317.38	6833.48	7501.44	7683.38	4754.70	2234.84	3304.23	4339.66	3398.78	5948.69	6244.60	3363.46	3456.92	3296.09	2502.18	3127.52	2586.02	1733.72	1205.19	917.60
146			27228.20	64012.75	50074.53	47024.97	49801.23	83510.67	44822.33	26160.28	18704.73	26797.50	24990.18	27053.49	28771.44	15502.78	23830.73	15192.09	8573.78	11791.56	13246.46	10875.80	16811.52	17149.60	15723.60	12005.63	9891.68	11800.23	10647.53	4985.05	4038.51	6160.83	7449.05	7983.06	6768.62	6729.40	6943.02	2772.50	2549.36	2020.52	2150.89	2156.27	3048.69	2037.15	1144.42	2372.92	2473.30	1671.88	728.57
147			29537.49	74627.11	87860.37	48050.96	30845.17	44908.12	39187.58	38057.64	49887.35	36603.92	27138.56	44045.37	35783.40	21773.44	20602.46	32876.18	39037.56	25520.55	22222.83	38833.43	24550.07	12796.95	10043.18	9101.37	12299.29	14956.75	10735.96	12317.15	5982.48	4333.72	8105.03	7892.07	6574.94	3512.02	4294.17	5585.55	6017.58	7861.49	3029.20	3896.70	3540.33	4391.11	2376.67	2607.31	3317.68	3641.95	2748.68
148			15627.14	33916.54	47339.66	57450.77	35018.32	26978.83	22893.29	19424.66	18503.50	16957.42	19773.67	33108.88	36254.24	15979.01	15576.20	26794.75	15485.49	15062.76	12076.27	18310.46	35841.66	22066.78	15908.73	10361.25	7093.26	13575.59	18022.60	11639.71	11803.88	10476.04	7318.17	2387.25	3749.69	1542.46	3134.77	2303.48	2830.05	1310.79	3687.78	3675.34	1861.93	1398.60	2186.23	1659.63	1019.63	762.78	650.44
149			19474.25	42527.25	32612.79	25229.73	37553.44	29873.69	45886.38	55960.65	21956.23	24217.89	29155.42	25356.72	53215.41	45974.42	22589.43	22945.39	23946.43	42640.55	22512.37	17836.75	18010.52	12021.93	17513.29	20819.89	16792.62	13889.61	15027.89	15737.90	5224.57	12435.87	7701.88	10363.81	11579.06	9509.04	11884.32	9119.85	5182.23	7146.54	5294.69	4857.72	4506.46	2856.65	3346.84	2178.80	2394.64	2743.03	2054.96
150			20883.42	32068.69	39016.92	20300.16	22620.56	19947.05	14033.09	16264.93	14346.42	16875.48	12944.66	16434.16	12204.45	16901.23	29659.35	25219.74	21660.40	18343.69	15191.58	27712.05	17098.72	14844.62	13584.61	18112.38	26396.56	16141.22	12208.22	9910.67	15180.15	12148.40	7632.60	7616.56	6738.52	7036.52	9833.93	7408.67	5822.35	5991.17	3591.04	3062.50	5567.90	3751.90	3480.62	3490.23	4292.11	2579.61	1187.58
151			14135.07	50106.54	35419.13	23538.40	28108.52	23734.91	22172.42	34965.56	20906.22	26983.30	25935.49	20359.14	13421.60	16511.03	12117.10	17794.60	14124.96	12254.00	8617.76	10811.49	6380.85	12334.37	15385.64	16688.24	9216.33	6551.39	5910.03	11714.06	6804.44	5443.43	2651.69	3772.34	6219.18	4593.81	5727.25	5854.05	6045.68	11674.03	5418.36	3127.58	2944.26	4267.46	4288.77	3084.04	2425.50	2764.34	2552.21
152			4013.98	33437.39	24623.17	19584.99	25200.92	11403.16	15901.32	19285.17	24956.80	15429.22	19703.28	15244.65	21443.32	17473.62	10103.24	4438.70	6777.23	14184.54	16372.64	14958.71	15699.29	14374.55	11406.18	9899.45	7476.16	14294.75	10384.36	5850.36	4771.54	5016.83	7232.09	4578.76	4256.22	3596.04	2750.70	4397.97	6468.73	6091.30	2197.95	2068.40	880.56	1566.88	1408.42	724.84	1575.77	1962.26	884.84
153			5082.01	21014.07	4043.21	5191.98	14068.85	9659.80	5342.46	7011.37	7385.25	4763.24	6206.83	5579.25	3363.25	4155.93	3666.36	5107.66	8789.61	5720.98	3783.19	7478.60	8316.46	3518.93	4303.97	1348.23	3581.02	1645.66	1822.72	2674.29	2152.93	1729.47	978.39	616.32	1363.15	1050.15	1282.20	1635.89	935.68	1124.44	874.63	2028.24	884.43	506.46	1005.97	1479.01	1140.11	846.68	933.50
154			3666.58	22733.52	33669.10	17925.57	8442.49	8279.59	11839.98	5229.64	4228.94	6417.14	13841.90	6367.32	8455.91	4593.77	5360.57	5737.96	6775.56	3894.06	5654.11	3663.16	7108.42	6083.55	4333.66	6150.69	7862.03	3401.51	4268.53	5500.54	4828.57	6154.31	5250.54	2795.61	3384.41	2679.11	5157.99	3297.40	2170.06	2239.31	1339.38	1435.36	2220.90	1598.34	989.35	1358.17	1404.48	1391.53	930.38
155			7357.69	18636.23	14823.96	9228.09	9469.73	3978.04	10043.17	7706.81	7383.80	6574.17	10473.62	9831.88	4857.89	3665.43	4167.37	3124.29	2110.90	2353.72	2543.49	3493.21	3086.69	4555.38	3689.43	2579.69	2077.56	1737.81	2341.16	2506.31	1703.24	1121.18	2370.63	2540.73	1934.14	1500.31	716.34	749.09	563.16	2126.62	1466.16	727.46	1137.69	858.89	1406.13	906.48	637.08	620.44	495.00
156			17024.00	78391.60	88049.30	93885.75	79338.17	65888.77	54388.93	17237.46	18604.69	21837.02	12151.43	28363.12	65900.61	65484.61	38658.68	20644.64	19312.82	28480.74	51968.61	46408.31	49512.80	39503.08	23657.49	26415.16	22750.55	18482.85	23047.95	22512.59	23927.38	12348.56	19934.37	22583.42	18756.03	17483.61	4988.30	8595.04	9553.89	10174.76	11208.20	6303.54	5067.33	5510.56	2859.80	4081.30	3586.75	4653.82	3223.93
157			11575.47	30190.11	15522.50	41986.96	30754.56	35634.67	20551.14	19879.17	16898.92	5989.80	9962.47	15292.06	16274.50	8619.31	3930.66	13121.04	12616.25	8567.06	5168.19	6708.46	3805.29	3060.54	8775.59	5294.90	6535.97	6907.60	10550.36	17698.97	13676.34	5849.98	7319.35	9176.37	3799.41	11147.40	3564.39	5862.33	9732.98	6855.45	6101.57	3184.56	2200.85	1379.79	1682.00	1817.76	2177.53	1880.29	356.18
158			22934.37	67276.60	48685.47	42622.57	36763.10	38784.56	43235.56	39475.14	18876.17	31246.48	73764.50	46301.96	54049.92	48484.22	29136.28	31411.95	24441.03	13343.31	17073.66	25319.75	21810.89	16141.92	23987.56	21967.74	15462.76	15494.86	14467.27	27095.69	27590.13	12467.58	17669.61	17188.32	14427.13	6700.82	8916.05	12473.57	9262.94	6820.60	5655.64	9654.39	5708.09	8931.64	6441.58	3080.46	1278.88	4026.26	3046.79
159			13763.43	75233.44	53294.39	37298.86	42045.96	99109.11	53698.12	54178.93	44940.27	44900.52	25299.37	43148.07	48443.76	74728.55	82368.22	36656.44	21999.80	20450.09	26069.35	27230.01	17974.82	17535.25	30683.97	25098.79	13685.25	9531.48	19033.40	22853.27	22081.03	17695.54	13655.21	14881.25	13288.12	11251.83	10353.62	8631.63	9008.48	9209.58	9509.49	3906.01	5801.15	5521.61	2833.73	2072.17	4210.36	3488.00	1571.38
160			30442.67	101956.13	86614.70	48671.94	91716.35	99272.94	51719.45	66474.31	42102.90	57561.22	65471.95	34337.73	55048.96	59233.67	47688.47	33227.40	32175.41	30706.08	27676.05	25010.93	14750.13	11747.30	18779.42	31317.87	21687.20	14226.20	26758.09	20438.25	12575.98	17818.60	12010.74	16184.61	10027.88	7543.68	8689.85	10552.94	13614.57	7970.17	9964.98	10435.37	5439.81	3832.27	7462.75	4252.92	2290.24	5146.74	3457.86
161			46573.83	100332.04	31437.08	69815.96	75661.96	73876.97	37281.14	41389.57	51469.77	76645.59	22763.84	46925.04	32939.78	22909.67	17955.69	33746.97	34295.54	19990.02	41793.83	26399.51	20661.06	16809.63	21080.06	24555.24	14216.04	15611.42	18809.60	36626.96	28218.37	24521.26	18065.72	13431.32	12471.55	19422.01	27633.17	19549.75	20632.67	22931.47	16526.58	15083.03	18100.10	10530.76	10441.78	7125.56	2786.34	3832.73	4136.11
162			529207.37	2428068.00	598553.37	255431.26	189064.21	112110.82	46732.00	72764.81	46457.33	55428.71	71743.34	53667.53	62355.78	38505.45	24562.73	33374.85	24428.74	22344.25	29437.01	31927.72	21239.16	19488.81	12902.44	11497.65	14419.50	14916.76	11979.03	9623.08	5090.24	15610.80	14757.68	11052.67	9396.37	8892.97	10351.68	6315.60	3119.50	4215.41	6584.30	5276.19	4641.64	3375.64	4477.74	5012.25	3487.76	2153.44	1999.65
163			8699.10	26295.11	4407.53	2351.41	1092.90	1095.43	3883.51	2085.69	1822.42	665.11	6294.57	6304.02	4462.58	4471.06	3135.05	2186.19	1404.65	3113.00	2995.64	3001.06	1829.38	5237.36	1234.74	3584.16	1814.79	1128.30	3454.24	3275.95	3899.29	2979.70	1414.13	3871.73	5506.54	2129.01	1960.04	840.32	1256.53	824.30	745.00	1955.41	990.24	929.32	2605.33	773.08	409.31	1244.98	1602.17
164			9067.60	53333.21	12082.02	23576.76	25606.59	11878.01	6570.44	20671.86	6604.78	3886.06	7778.34	7546.87	2826.64	4985.60	7348.53	5379.42	3557.35	5773.19	4468.24	1562.54	1856.27	2560.80	3055.95	2499.33	2141.98	938.35	1480.21	1117.59	1650.57	2010.11	1112.87	2002.87	2117.63	622.75	782.45	1160.00	1015.49	538.95	783.55	774.80	977.17	663.67	932.34	539.74	287.74	540.67	449.11
165			3381.65	23111.37	2237.83	1196.62	1933.03	1827.48	1622.67	1703.59	1408.84	1984.66	935.94	1576.97	600.21	854.02	422.86	1188.08	1679.16	1268.66	1053.00	898.49	1351.78	778.64	2061.36	478.53	551.27	605.85	472.77	1527.93	716.35	183.01	384.57	889.44	773.91	934.86	731.26	355.66	204.04	194.40	98.87	176.41	157.28	246.92	276.88	489.65	230.69	68.73	123.36
166			15975.75	70430.00	38614.02	14491.91	12707.27	23426.37	18637.80	10116.21	6083.14	9247.38	5406.59	13501.84	21140.60	9196.12	5057.80	7903.49	19731.07	16535.58	14010.00	9537.74	11135.25	10669.56	6120.92	12953.71	7687.02	8830.77	5417.55	3769.70	4478.88	7108.58	4713.25	4320.32	6751.35	5816.52	3094.81	3050.13	6163.81	3413.56	4020.53	5504.98	3371.32	2131.91	2251.59	1401.89	1709.04	3382.14	2172.27
167			6107.03	49178.43	6808.40	3354.09	2510.92	1348.13	5105.17	5794.48	3255.44	2490.40	3573.54	4323.99	2806.81	4317.21	3885.33	3082.24	3190.58	2027.09	2343.88	3268.96	1751.14	3076.09	6340.23	1720.92	856.60	1864.88	1760.61	2018.88	2471.95	1429.57	899.86	878.13	1659.43	1485.54	2219.71	2950.14	2550.57	1607.95	1738.30	943.44	639.33	857.26	700.82	2113.50	2093.45	1339.08	1186.10
168			5438.58	77922.83	2919.08	564.49	1185.15	1468.12	1937.21	890.22	5463.33	2528.53	2733.60	1679.01	1118.27	1917.66	608.56	2230.82	2227.84	1621.51	1750.07	1500.63	1897.62	1013.57	940.79	1575.95	998.50	1216.11	1020.38	1259.26	1469.21	929.97	1778.19	3204.17	1508.34	1738.70	1270.22	953.86	796.67	1558.49	1113.09	1137.46	1060.28	782.80	1008.80	1575.42	1812.25	1127.74	937.26
169			13519.90	50477.71	8568.42	12107.20	6965.74	5722.36	7301.88	3244.19	1713.02	3389.51	3657.02	3505.73	7588.53	4458.89	4040.41	7525.60	3312.49	2627.20	3736.72	4566.32	2699.95	2253.51	1145.03	1521.53	2919.03	1677.17	5040.09	6321.66	5777.39	2114.50	2625.93	3216.25	3315.28	3456.94	3033.20	2892.39	3405.46	1886.47	2382.29	1383.20	726.63	1678.95	2526.00	1339.51	612.18	1423.64	889.49
170			4137.66	101300.53	10582.87	2984.68	5292.94	9174.94	13780.23	4476.77	7122.92	4799.23	2418.85	2567.60	3250.87	6023.55	5383.71	9853.40	14156.78	14052.13	7179.75	2580.62	2975.85	3042.23	2561.16	3249.38	2674.91	3632.85	1833.19	3661.97	2430.40	1696.24	2480.13	2246.15	1520.42	1959.59	1758.09	1354.88	1655.25	1654.31	1166.23	902.22	1343.24	1029.15	945.29	476.88	246.44	304.55	421.66
171			7075.19	78286.31	11187.80	2540.05	3673.82	6068.19	4594.60	5206.47	7087.21	3245.58	952.55	2932.71	2078.45	4467.05	3058.91	4312.58	4226.34	1535.44	3025.51	3030.13	4167.06	2940.40	2703.96	2559.64	1566.06	2172.17	2950.88	2496.11	929.70	691.22	1128.01	869.11	1026.81	1104.39	882.06	733.88	716.32	649.25	630.25	406.05	561.26	839.29	451.11	629.42	307.98	345.29	281.93
172			21511.95	114962.30	55614.87	48694.38	21109.02	16458.58	15130.66	8374.67	14146.78	17469.33	13522.25	12751.16	10393.36	4854.35	7118.47	5210.57	5208.94	6099.19	5170.94	8340.60	9037.38	3775.16	9245.21	5129.54	5334.07	4126.21	2188.77	2614.41	2509.54	3584.89	2931.60	3245.70	2099.52	5124.07	5680.82	4510.91	2619.68	2017.91	3836.37	2789.02	2725.90	1302.35	974.68	2105.31	502.11	1193.47	1244.24
173			46074.33	280669.68	71537.33	42188.55	128608.89	47004.35	25215.03	13480.44	17929.82	11526.73	40791.17	111291.75	96538.03	76509.76	54680.53	19039.50	23238.96	7750.47	7313.63	23882.84	15866.20	6444.84	11965.99	15911.34	27149.48	16388.54	17551.05	6906.04	5889.25	7373.83	15065.97	15980.04	9695.11	17079.51	13457.25	6407.40	5748.25	10096.35	5228.12	2317.39	3518.53	3235.05	4195.03	5906.74	2369.34	1628.66	1341.37
174			8152.03	288495.90	26000.81	26859.00	13910.07	14840.96	12452.17	9702.90	6000.89	4872.53	12217.04	10583.71	13422.18	15407.93	11308.08	12538.51	4872.93	4555.05	13822.04	20846.88	9725.40	6804.11	9210.89	16747.93	14878.29	21074.51	13351.15	4788.28	6494.40	5829.56	5742.70	6353.91	3386.67	2049.65	5450.96	15493.14	11685.14	4479.10	6348.25	7364.38	6726.39	5527.81	7690.94	8170.35	6125.82	3797.84	2446.85
175			7526.91	42863.01	16164.73	6310.21	4790.90	4716.09	7923.33	25715.44	18147.46	11448.79	8443.00	13950.41	5454.90	7781.31	8255.05	5120.59	3941.90	4991.22	4863.35	6961.61	6920.16	5589.03	8161.83	7474.56	4874.55	1494.74	5084.61	3785.57	5452.76	6649.10	1234.71	4020.36	5084.76	4387.69	2378.15	3132.17	1882.27	1347.13	1351.35	1819.71	2505.14	1672.59	1258.58	1634.56	1344.85	1462.39	974.95
176			8935.68	230897.07	49247.75	24045.95	36058.24	14462.88	10058.08	12173.22	9729.27	6283.53	9517.01	6937.24	16549.23	13532.15	15795.13	3834.20	25142.75	16295.51	6629.63	11843.28	12862.19	12801.15	9020.41	8115.11	9673.82	7273.12	4624.99	7032.00	23443.66	19267.55	14204.39	3839.75	8066.66	9877.54	8314.39	10193.37	10401.11	4287.55	2777.95	2061.34	3067.94	3257.87	6627.31	5196.23	1819.98	2086.84	2177.03
177			30239.02	105611.79	50071.60	105325.10	156910.75	127007.32	52227.32	46200.19	21420.83	36655.31	38176.25	15927.38	45900.15	57471.50	37554.08	34199.92	26565.52	41888.08	56424.78	58260.58	46873.76	18798.71	21114.15	25852.27	24532.60	18912.79	22008.54	20633.09	22981.05	19365.97	17440.49	15044.37	13229.64	18166.41	4613.12	11387.18	11241.52	12430.26	9299.26	6440.89	4569.59	4140.38	6798.48	5150.49	4803.68	3768.45	3315.83
178			46688.25	250567.71	136331.31	130812.52	20875.20	37564.03	48416.14	61977.86	74845.30	50496.30	42608.38	68521.36	68809.78	51938.45	49194.97	53202.76	71864.89	82265.48	57735.34	38999.77	59401.17	39447.63	20806.03	17284.18	18225.32	31270.48	17429.44	22787.83	17640.23	30828.56	33419.13	14586.76	11985.87	13170.68	7570.58	14035.30	7866.21	10448.98	12600.29	6044.63	7275.04	7746.32	6739.59	1945.86	7011.86	5361.75	3994.89
179			16766.98	94496.88	27290.94	29394.39	50876.32	40329.26	107510.75	136860.57	62857.17	30544.69	48671.98	55142.65	64166.51	88834.09	139327.51	90822.82	29740.30	30410.10	67369.65	50211.37	37467.66	15482.67	19279.70	24377.01	16549.79	27390.48	30935.97	24187.27	12061.89	14470.46	8945.70	11675.79	35710.00	34713.17	17677.35	6617.64	13854.23	10876.24	3760.10	5558.93	4105.26	8041.58	7182.66	5344.44	4853.81	5096.16	6021.59
180			3076.84	152585.45	4037.09	5555.75	7958.38	7819.96	3425.64	2960.72	2514.75	4416.55	1719.05	1257.90	6309.14	3717.17	10362.66	4069.91	3780.89	2371.23	1665.31	965.24	4877.22	5017.62	3295.80	1864.63	1896.84	4271.60	4339.62	2037.17	3588.06	3088.63	2292.80	1749.55	1139.26	2188.07	3493.02	2342.78	1626.20	2476.93	2553.09	2204.76	1449.41	689.03	563.97	914.14	1105.30	1872.16	1655.61
181			12475.71	74837.42	42606.29	38305.50	54595.23	44355.21	36937.39	65379.20	35006.12	16780.42	35024.14	39635.46	43891.60	33441.63	39577.39	84618.61	93415.64	45271.62	21188.40	27328.42	27946.26	20757.71	10217.09	20355.39	13919.34	7808.49	8935.93	17119.55	12279.03	6036.96	8399.80	8819.73	6223.59	5865.72	6248.53	7088.98	5860.17	3929.67	6798.44	3983.56	3940.32	3879.29	5570.23	5903.13	2914.74	1987.93	2660.29
182			11844.07	25227.63	3399.20	892.59	3840.84	3534.72	3383.17	2966.89	4633.95	3756.22	2765.20	3749.79	4895.24	1950.94	1712.34	1919.28	2049.65	2150.93	3183.69	2155.68	1365.97	1148.64	1623.90	1415.35	2380.64	1643.68	4544.28	3570.57	1533.29	1053.77	811.28	1351.49	1606.61	1199.92	1218.41	1505.03	1857.01	1567.08	1351.03	1352.11	941.81	653.13	715.51	831.10	1406.85	1134.90	1060.30
183			5163.07	67284.78	37958.58	17411.13	17043.13	26480.35	58416.00	39287.78	16134.08	14607.78	29014.31	17730.43	19600.19	13606.38	13166.71	14113.83	13823.95	7710.91	12965.92	12926.58	6856.52	6437.61	4962.87	7580.69	7096.32	5512.35	7691.37	9838.28	4864.26	4793.91	4808.50	6641.16	6883.23	3605.28	2790.82	2840.58	4101.60	2822.43	2144.22	3674.56	1872.51	1189.68	2445.53	2223.10	1257.05	924.72	330.31
184			5923.46	564642.06	31655.57	9466.89	6949.29	7517.91	15855.83	3754.10	8923.52	9507.02	6990.56	7539.71	8583.47	6993.43	7693.20	2872.72	5063.92	4941.39	3540.13	3582.65	5633.89	6357.43	7523.98	7257.52	6191.45	3350.10	4688.79	4134.77	1890.11	2717.63	5959.67	1974.98	2351.68	3777.48	3071.98	4007.17	2941.41	2076.03	1631.08	3560.70	2765.25	805.06	1177.05	274.34	1212.47	2291.81	2683.24
185			12549.25	278524.65	49260.33	20150.05	75038.03	47104.65	40412.66	54292.27	32044.90	10668.35	26042.60	31083.74	21408.08	18442.15	19427.97	17534.45	22263.93	17421.08	13835.75	13509.78	13900.06	10287.07	6577.90	13926.04	26230.02	19199.16	15076.63	10662.13	11836.03	5793.81	4387.88	4737.55	9997.90	10147.20	7559.39	5838.99	7860.33	5660.96	3438.76	2637.88	3373.10	3178.59	4067.32	1910.68	2123.14	2785.75	2239.98
186			21870.63	311324.43	29742.61	48963.92	70670.71	58843.49	53750.60	66627.36	91252.64	67542.25	37790.67	41261.83	38394.85	36478.14	85722.70	44461.27	61290.91	57907.29	16980.59	14734.31	15597.24	29917.15	21074.40	15864.91	16298.56	14052.45	9588.00	13168.55	16380.58	10031.03	9171.07	9401.81	12361.37	10550.19	13663.04	11092.74	8994.00	6366.52	2596.46	2735.55	2877.66	4580.53	6661.19	3502.18	2720.44	3012.53	6155.75
187			31877.83	157419.67	52696.68	80221.39	103888.46	35269.47	31751.96	64646.68	44082.94	7086.66	20407.59	40936.93	19743.94	19232.65	7352.56	28803.23	16532.90	9293.29	17822.41	7310.99	7668.10	9597.78	6102.82	8379.15	16014.29	8813.54	12057.26	11684.06	16613.47	11358.25	10542.25	9389.85	2604.33	4129.35	10413.66	7325.41	3599.46	2530.99	2650.34	1263.59	1268.22	1427.98	1253.67	1708.53	3163.49	2006.90	3135.68
188			35978.14	161090.90	18063.08	30140.36	31288.23	26527.09	30006.51	23920.46	9784.68	9219.69	20736.41	8971.21	15178.39	13498.90	48955.48	41985.26	19260.89	12319.33	18112.38	22097.49	10243.54	10690.51	5544.35	9826.25	9119.26	9951.47	6289.46	2885.03	3670.97	3939.43	4351.80	2356.25	3541.22	3905.31	5262.87	4547.49	6271.82	3115.55	6098.15	2679.17	988.96	1988.42	4062.54	3506.25	4368.87	2644.86	1277.76
189			11651.40	242818.01	79204.21	27044.94	44460.57	29380.75	38604.89	46016.93	45307.96	27848.42	33075.04	29771.44	59778.58	45036.70	27209.68	25167.19	41921.12	30819.74	19811.61	61092.50	50726.86	14288.95	14356.74	10007.49	24586.70	27946.79	13463.63	13069.47	19955.68	24848.66	20730.01	12933.56	15056.25	15674.84	12794.74	9301.10	4790.75	6591.93	5162.15	5269.52	4373.41	7088.50	4960.94	2755.25	4683.55	6592.29	4945.83
190			21195.47	62309.60	27860.27	19522.33	27033.22	15674.91	16342.63	37914.92	29045.71	18266.96	22670.66	22873.98	14455.67	10545.87	28585.02	25871.39	24217.80	23090.04	12836.38	10904.04	18495.66	12169.26	16568.30	13268.04	9882.02	13531.23	8289.13	6249.43	5835.92	6812.04	11142.50	8890.09	4019.28	3275.09	5811.53	5045.11	6216.39	4104.15	4568.44	2344.17	2272.92	3781.35	4147.52	1123.72	1289.16	760.39	1642.39
191			33006.23	115295.57	47221.25	57497.51	106737.14	159858.53	139204.53	84078.58	83735.06	85311.21	126851.73	71615.60	29270.33	22116.24	32695.56	53006.56	56075.54	30038.82	21318.41	32662.31	17971.23	13298.43	31026.35	25075.05	7590.14	13721.41	18009.41	12965.67	20626.03	16303.56	14724.21	18584.89	18237.79	6483.67	5602.94	8655.86	3731.03	4673.55	6242.39	5807.08	2744.89	3955.35	6297.01	3460.10	2406.43	3729.34	2736.37
192			18365.92	92692.07	44999.67	44553.65	41238.50	21967.74	24592.49	19225.84	33512.35	31854.02	22727.38	17837.08	14910.65	24889.10	22636.87	28455.46	10943.20	12062.57	14964.70	13451.56	13417.50	11404.59	4750.47	12667.59	10540.97	12118.27	7509.19	9061.99	7723.55	3160.27	7283.28	4456.99	3272.62	2611.68	5524.50	6442.17	7476.27	5095.16	3613.41	2869.90	4383.14	2103.02	1855.06	1921.82	2028.58	1601.30	1639.52
193			6797.65	41133.44	5977.65	4923.69	5954.26	3902.37	8057.54	5215.96	1775.18	6302.26	7239.37	7217.21	9288.42	7287.90	9143.93	6327.15	7293.54	6258.85	8553.65	12623.28	5835.36	4424.33	5860.75	9131.86	6554.51	1963.85	4098.64	3146.89	1735.95	3347.51	2511.29	1234.51	1454.66	1508.06	2133.56	1965.10	1301.00	1181.08	1308.55	1056.78	887.26	577.68	1323.26	2091.70	1133.84	877.37	1133.30
194			2231.59	46307.08	1921.75	2426.46	2179.03	1244.43	2364.80	2608.32	1479.39	1064.52	1028.92	791.82	2374.58	2368.21	1763.72	1363.04	1564.20	2107.94	3694.74	3168.85	2243.11	927.42	1667.68	1128.30	641.07	883.49	1071.63	805.33	1433.69	1532.63	795.52	544.51	832.98	862.95	1067.70	636.81	983.09	996.46	1033.61	900.82	963.02	1107.05	1330.35	1193.76	876.38	473.83	299.55
195			3694.27	42142.16	6878.63	2672.52	3446.84	4662.32	2666.10	3208.70	2581.26	4061.45	3415.46	1331.12	2214.29	3473.31	3035.12	2623.43	2315.92	1057.33	551.31	837.95	626.15	2018.97	3240.53	1814.07	1647.65	1351.43	1493.90	576.69	875.73	418.71	1656.71	956.29	290.20	306.78	1038.26	1751.82	1045.43	621.90	866.46	2577.37	1058.80	598.71	1726.68	1515.61	1148.83	699.14	533.56
196			3055.83	39970.31	2118.82	471.52	902.76	2018.42	1280.87	1340.16	452.15	1404.48	1423.34	684.21	579.51	1256.40	1267.74	804.96	1526.19	1878.70	1077.83	624.87	664.31	349.71	513.77	805.53	877.70	519.54	382.58	231.08	444.34	356.60	691.78	707.65	671.54	721.99	1138.71	666.37	563.59	363.69	870.86	716.79	619.55	568.06	611.18	369.18	801.65	1352.03	674.26
197			40747.79	378045.12	104206.35	18603.35	13118.23	11150.49	9492.67	8428.61	4540.91	1481.63	2629.78	4531.78	1555.87	1772.31	2518.22	2621.16	1910.96	1588.43	1258.13	1319.74	1675.11	1112.94	452.44	1368.82	2831.33	1494.58	1268.32	984.30	1233.08	1474.45	543.62	621.26	892.82	977.84	674.46	696.56	1133.56	1231.37	705.04	835.74	807.35	594.39	391.06	703.38	404.61	703.63	682.79
198			284200.87	995167.62	554005.06	58039.28	98049.96	42368.66	17283.18	41707.63	8960.57	8553.99	9162.84	3259.97	4599.35	4870.08	3982.28	5092.34	3962.05	1978.27	2483.27	3310.21	9227.20	7815.25	4506.56	3875.30	1394.40	1333.76	3020.48	2822.48	1920.09	1579.79	1474.73	1286.60	2421.42	1021.27	952.40	1713.31	1553.39	754.00	1081.62	1947.77	2212.11	1153.85	426.24	765.75	761.46	910.86	1360.97
199			8413.58	49348.53	61978.46	70594.31	71217.46	98063.32	60321.07	66695.12	40715.85	75742.12	69315.96	41482.66	64672.15	78906.45	55590.87	47615.62	29183.80	29647.16	50004.66	38656.00	37128.00	21071.92	17592.32	20235.70	40467.99	24048.08	17700.07	12768.75	20972.75	29997.20	20323.39	23117.10	18002.88	5341.67	9006.45	8138.88	9144.97	13403.13	15373.57	7117.26	5087.12	2329.51	2920.16	3155.24	3347.49	5671.35	4615.56
200			13589.57	64586.50	47460.47	72476.81	67471.88	50768.23	36622.10	45985.00	30920.02	43955.05	39656.39	10896.35	25150.77	39260.20	32080.37	25054.35	17026.75	13862.66	21364.11	26088.04	10864.79	22962.41	21915.16	25526.83	18227.82	18657.81	14212.22	13899.17	9568.31	11430.36	14295.46	12611.82	11411.44	7157.86	5407.49	4139.49	4817.60	4325.95	2933.41	2213.60	3422.30	3593.20	4169.82	3715.58	2841.59	2594.09	1503.68
201			15732.44	39369.24	28108.07	23935.38	12268.06	14845.50	19111.60	8528.15	7072.33	11957.40	11404.66	6849.76	7207.49	6312.31	5450.20	8583.62	12837.24	5180.44	7066.98	5807.88	3569.54	4230.86	6067.30	6133.61	4963.38	5404.44	6404.73	6538.44	5501.65	2757.08	5110.33	4102.26	3047.37	1114.19	2617.90	2484.69	1186.31	1474.86	2754.78	2973.61	1953.80	2339.13	1444.14	1300.85	1336.38	1070.43	613.79
202			9532.54	18982.43	15244.76	11453.59	29845.84	17322.58	17261.70	12582.06	10368.28	11254.00	25395.58	29201.34	17967.27	7968.25	9197.34	12067.67	14505.78	7870.88	6834.24	8786.26	6405.15	7325.08	5319.33	4264.64	5716.75	5381.76	4894.16	3668.81	3981.81	4252.77	6377.47	6034.79	4985.67	2921.83	2712.58	3806.51	4098.97	3604.42	1729.03	2422.27	3479.95	3266.74	1959.87	2052.78	1970.62	1892.74	636.06
203			13221.04	33400.73	30302.54	41309.39	40524.54	32905.10	29821.84	32002.19	11027.95	20038.25	20339.48	12328.04	17367.40	14597.84	31478.11	49166.03	32016.32	18929.73	13465.09	12391.08	9293.60	13426.60	11794.17	14595.24	11153.56	10942.34	11152.12	16509.44	13142.49	12324.83	14352.80	9158.86	11015.39	5728.37	5450.69	5932.39	2673.33	4137.09	3935.61	2526.96	3237.96	4034.43	2627.75	2745.99	3176.80	2573.63	1928.23
204			5664.61	12144.86	13616.98	11449.09	8238.31	7256.58	9377.37	11553.22	8656.44	9304.60	8672.45	13994.09	20482.63	18497.85	16358.13	9395.32	3839.60	7165.38	10798.39	5646.23	5713.01	8710.32	2614.65	4242.78	7205.38	4494.54	4351.00	4495.25	5739.73	10140.63	8652.90	5193.92	2303.72	2900.65	2536.68	2456.56	1621.18	1436.86	900.85	1835.73	3185.13	2429.05	1005.84	1040.38	1984.21	1029.78	610.93
205			15013.73	32058.80	28631.63	25775.11	10738.34	7380.24	6744.38	4823.73	4551.33	6796.48	8700.38	8632.38	9138.91	8766.48	6345.35	6016.17	8614.23	8258.95	4697.87	3185.07	7784.08	6960.53	7378.69	3024.86	5657.22	2208.48	2574.93	2433.15	3113.70	2582.13	1902.60	2208.41	2549.57	2438.61	2363.80	2363.49	2460.30	3613.05	3484.25	2701.07	1632.38	1380.60	712.35	1360.20	1811.42	872.59	1518.43
206			4869.09	6464.01	3365.92	3915.08	2554.62	2082.06	1524.57	1169.76	1456.39	2250.06	1953.84	1549.13	783.07	598.36	1533.05	2705.97	2054.39	753.26	565.42	1571.38	1535.71	2092.77	2037.97	1471.67	1169.95	1034.50	1181.71	2347.49	2559.37	1218.72	463.96	721.31	1199.93	1419.48	699.16	933.98	720.24	1007.13	295.61	560.34	648.28	893.94	516.22	379.78	139.48	308.24	318.39
207			2508.19	7289.48	1496.10	804.74	1444.07	1282.96	908.40	1429.39	2147.10	1494.17	578.82	1200.99	1188.38	1572.34	2299.36	1618.90	2584.26	2594.45	1119.93	1483.55	2056.62	1442.30	2014.07	2566.04	1886.42	1613.66	3025.95	1755.74	2905.82	2166.12	1572.31	1394.53	1268.95	970.41	975.24	1107.84	1654.62	1424.24	1017.78	822.77	974.54	1114.94	880.30	1108.50	925.65	882.51	567.33
208			6066.98	13288.58	10853.58	13324.82	11333.09	4155.95	4382.00	6521.83	9657.36	6891.10	10588.65	18743.07	14077.48	6118.97	6422.86	3314.92	5597.53	4932.34	4995.27	7110.80	7361.04	3777.21	2178.50	3037.86	4223.32	2944.48	4016.16	2340.69	1681.05	1793.74	1464.32	1104.91	1675.09	2662.79	2347.63	3004.62	2822.06	1258.06	1248.31	673.08	983.50	1577.60	1205.09	890.51	348.95	423.93	446.15
209			11227.93	24982.85	29698.33	18517.58	12431.31	11660.05	15293.08	12693.17	16356.95	17945.97	18446.07	10008.79	12620.41	9907.53	6956.17	7804.47	7981.60	5734.03	5244.68	6061.82	5247.07	9393.56	7290.49	8003.41	6928.07	9278.53	4954.91	5393.95	10474.41	4275.95	2112.02	2867.14	2545.90	2215.26	5384.87	4754.30	1219.81	1529.51	717.31	1033.75	814.56	1047.09	743.11	944.62	1325.03	715.63	689.31
210			4624.35	8382.89	3763.87	2190.33	3952.03	3370.16	4793.93	2804.43	2599.44	3255.99	4231.94	3326.60	2830.38	2313.58	1875.67	1051.43	998.79	1279.13	1458.52	2568.17	2246.19	3767.18	2208.69	3907.42	1593.61	1808.99	1729.59	1085.26	1929.50	841.95	1637.76	1001.05	1147.87	2607.84	1642.77	963.36	1641.57	1303.99	732.67	838.24	617.97	1238.90	1669.38	1333.66	1626.35	752.05	434.11
211			5533.44	25014.98	7502.05	8300.57	6664.17	6991.24	3187.89	3142.34	3603.14	3168.42	5150.34	5287.49	9638.78	10822.63	8489.09	5134.16	5004.00	4019.62	4788.93	7382.23	6381.31	7703.87	6049.61	5898.62	10644.12	2992.24	2368.71	3009.76	4224.73	4871.03	4497.04	3987.04	3264.20	2128.55	2246.21	2783.70	2695.73	2723.95	1610.17	2618.48	2032.33	2281.21	2170.25	2745.15	1030.01	1175.52	792.96
212			3893.06	18603.05	17750.14	12732.52	12833.41	5938.65	11059.30	10940.32	4809.20	3699.78	2087.99	4740.64	13398.10	12114.30	6131.09	5575.79	5144.79	5344.18	6569.44	2333.35	3900.93	5713.16	6288.50	3620.07	5310.60	6063.95	5593.39	4100.39	5054.77	5659.33	3772.36	2400.97	5375.30	4003.27	3898.53	2641.85	2307.06	1449.28	1046.07	2295.89	1988.26	1721.90	829.62	502.48	676.21	723.33	597.23
213			8698.98	25399.81	13410.54	8494.96	5336.53	6154.73	5808.18	5515.14	7025.11	7532.34	5157.28	6384.83	7694.30	7855.63	7655.60	6684.52	3906.67	4462.48	4563.15	4923.41	5235.58	4224.66	2669.59	3563.95	2344.15	3254.43	2932.09	3270.10	4021.54	3777.79	2407.07	1766.97	1371.64	3228.91	3123.64	2471.25	1121.60	1019.59	919.96	1042.69	543.63	727.47	969.05	303.11	367.71	595.65	209.87
214			6339.23	8470.36	4834.03	3364.34	2353.82	1613.87	1674.36	3572.04	5101.95	4344.14	3220.09	2449.53	1616.91	2796.60	2317.27	2129.69	4142.66	5468.52	1451.20	1285.98	805.83	1682.78	3424.58	2172.51	2568.89	1673.87	3281.09	2754.90	1478.82	1081.04	544.01	1685.55	2136.36	943.75	1913.86	2555.80	2719.47	2057.83	1327.62	1227.62	956.90	291.84	360.03	571.98	334.34	241.68	559.98
215			104487.69	280192.93	104263.84	9723.53	22525.95	9486.64	8230.30	9311.17	5937.32	7776.28	5674.10	2480.41	3841.38	5167.58	2689.63	4051.98	4951.38	3820.48	4523.93	4610.76	3398.00	5939.39	3141.37	4083.68	5103.27	3256.92	5483.11	3975.55	2551.85	2003.45	2261.94	3037.74	3916.41	3955.94	2958.99	3055.07	3516.78	2222.13	2035.45	980.37	1297.41	1337.79	773.00	651.90	627.56	618.92	970.29
216			6639.33	10275.36	6977.26	8558.46	8031.18	6226.29	9210.70	11077.59	10131.14	9624.20	8777.82	5391.04	5854.35	6748.85	5154.81	7536.79	7677.05	6108.64	2068.58	4307.10	2771.92	4582.54	6713.18	5341.49	3233.75	3569.64	1443.12	1871.09	2389.66	3031.48	2760.71	3442.06	2765.93	2578.65	1739.86	1270.17	1757.66	1985.20	1056.48	1254.88	1625.60	923.64	687.01	511.46	1238.52	1054.04	400.62
217			10925.12	195061.07	9832.28	22214.19	22683.02	31395.48	43934.46	36879.78	14035.22	12323.95	11735.12	12946.09	14115.62	23753.91	19958.50	6633.51	5372.23	7990.89	11799.10	5189.92	11481.07	4802.86	4711.70	8155.55	6041.59	3952.55	5783.34	15672.48	12556.35	3658.00	1752.01	2733.18	4462.88	2728.44	2162.25	2103.54	2593.17	2899.34	1870.35	2561.56	2131.75	693.34	801.94	1092.05	1355.74	560.07	718.68
218			7293.31	27065.23	9022.84	11946.32	24250.36	21107.77	31211.68	23811.52	12674.09	14812.02	15728.19	14266.36	8313.64	6292.14	5363.23	4518.80	3385.06	20086.88	19793.12	9282.29	10848.85	13865.34	8526.32	8280.44	9371.63	6244.23	6063.70	4480.94	3455.13	2559.90	4394.10	4150.47	4710.35	3937.84	8829.50	9245.19	2166.83	4361.38	2818.70	1334.99	2631.15	2206.55	2462.80	3340.91	4971.73	2594.41	2890.02
219			4961.36	11787.65	4917.24	2931.37	3237.23	4218.63	4232.36	7952.33	4502.62	2567.40	2855.08	889.62	1099.60	1082.36	1065.46	1414.36	1450.40	1634.14	3624.00	3953.39	3210.50	1548.47	2213.26	2282.98	2977.77	3555.11	2629.45	818.86	1445.75	1589.21	1156.58	926.78	1903.68	1161.75	2403.62	2288.33	632.99	1017.08	1911.28	1749.50	333.64	1940.28	3200.06	1215.66	726.25	702.90	281.71
220			20595.51	58071.30	41962.77	32033.20	17350.69	29701.95	35356.54	25112.80	21734.16	27944.79	15301.44	17835.49	19905.24	21814.50	14862.41	21273.55	36564.34	28587.72	27605.95	19026.15	23292.16	29787.49	19350.38	16413.36	21632.60	17397.86	11086.69	14025.50	10255.10	14922.46	10250.39	10310.72	16299.83	14515.06	9972.63	10577.92	10821.29	9667.54	10707.99	6860.24	6232.16	2197.69	7694.90	5722.79	6460.39	7706.51	4782.31
221			12185.51	60035.06	49774.41	86601.93	124124.05	94065.94	89992.53	60760.36	30541.04	97833.28	81458.25	35289.56	25413.90	61323.81	92019.41	56045.11	45906.33	29824.21	34637.18	23909.97	28892.43	26484.37	22462.49	20053.47	19063.96	43728.33	46713.91	21931.71	30185.70	22572.97	12603.22	18258.73	20783.06	16753.54	14796.42	13741.11	8044.48	7806.44	8567.47	7645.22	5853.61	4749.33	4637.09	4812.36	3367.94	2274.65	3097.21
222			12844.49	64282.98	89080.52	36515.05	45235.21	58854.67	37093.55	33991.38	11027.17	36904.14	61789.57	56965.91	54254.21	38765.76	14061.15	23090.97	33173.91	21902.80	23245.01	14037.27	19671.34	27163.09	10253.84	14585.25	8309.96	12474.17	35516.82	33585.73	20689.73	8839.03	15795.59	8728.16	4831.39	12593.31	10677.72	8264.84	22281.70	11878.63	7463.94	6809.49	4027.93	3271.62	4942.47	5271.57	6393.42	6431.65	3995.91
223			3705.92	24597.27	9778.94	2849.53	8086.99	10739.38	9529.68	8343.78	10642.19	8398.68	4398.29	5539.37	7311.50	5998.45	4300.92	1690.27	2749.57	4092.73	3925.36	3753.29	3921.52	2815.45	2180.31	1837.30	2912.90	2827.29	1317.43	1434.28	958.81	732.02	927.08	833.40	630.98	345.25	358.24	298.67	450.11	248.41	294.91	448.22	412.37	232.80	194.86	411.39	361.45	240.59	207.11
224			3269.43	9886.39	4665.65	5127.69	3531.59	3932.88	4146.43	840.28	1149.68	1539.62	1714.67	1328.03	2459.35	3137.07	1484.80	1798.40	1543.00	1348.88	1798.85	2261.78	1928.82	969.80	1278.47	1730.50	1174.81	1122.23	744.68	1409.18	769.38	564.21	658.03	447.19	902.39	940.70	1068.46	733.22	864.04	571.67	288.89	533.62	900.01	1115.03	525.77	859.93	709.32	915.47	1030.94
225			3294.09	17126.57	1365.08	1203.41	757.66	2197.83	1514.99	1149.21	1236.12	1193.30	869.49	446.70	1093.30	1767.19	1005.44	745.69	661.00	1553.91	1135.76	1542.95	1026.19	1661.40	2128.27	3153.60	1706.04	3036.34	2572.24	1658.95	2535.49	1425.19	1034.63	3780.91	2230.40	1151.03	1906.73	1962.07	1669.32	1420.04	1131.70	1783.44	1185.78	1077.39	1221.16	1211.89	1604.49	937.65	671.31
226			17233.91	30023.25	20691.94	18081.23	7420.24	7074.97	4916.67	4021.75	5046.98	7418.26	6091.24	2714.00	4778.56	6258.04	5982.86	3114.72	3475.08	3791.92	2975.04	2709.47	1981.55	1712.02	3361.84	3715.29	2525.30	1754.31	3208.31	4357.30	3588.15	1844.59	1151.42	1270.39	1087.73	1150.01	869.29	768.11	721.59	345.68	522.95	566.67	506.78	273.83	340.88	373.91	406.28	385.79	180.42
227			4165.11	5669.87	2722.79	1104.27	923.08	2248.31	1228.84	1341.08	1188.09	2182.81	1920.77	1223.14	1120.48	928.57	1650.44	542.53	1072.41	2200.52	2803.17	2945.76	1466.99	840.38	914.37	1936.91	1773.77	672.58	907.18	1134.21	827.56	1219.92	2035.64	1436.75	1299.58	660.52	1848.74	1431.66	1068.78	808.51	605.07	1439.18	1496.03	1402.55	902.18	795.01	727.05	900.29	993.92
228			6758.41	11221.88	3512.75	2320.57	2664.52	2881.39	2779.59	1987.12	2551.93	3700.55	2458.16	1518.39	1632.96	1931.12	2533.94	1942.84	6351.98	7927.37	5232.81	2219.27	1458.89	3080.29	3556.06	3419.23	3428.47	2569.19	760.04	795.61	898.58	1209.68	2038.78	2122.43	2022.98	2082.90	1339.48	2837.68	2208.42	1356.47	1245.08	1377.97	1227.64	882.39	498.70	968.76	1333.78	396.52	684.29
229			3372.04	6273.49	1247.47	1476.91	536.03	1459.89	379.95	718.34	1665.85	1093.21	579.63	1436.62	728.59	711.91	495.23	640.02	1356.00	774.11	598.88	651.44	884.08	462.17	282.06	741.94	914.43	488.55	798.37	881.14	1095.89	1074.55	711.95	643.52	349.13	319.56	389.58	401.05	262.52	290.76	126.17	373.61	435.82	323.29	234.89	498.48	193.44	290.82	543.89
230			3936.96	7868.62	3568.23	7083.09	4820.97	2211.59	2607.57	2012.56	3883.26	3372.00	3093.35	2110.56	1617.85	3780.25	2994.30	1077.21	1185.39	2576.32	3002.23	2559.23	2749.93	2130.39	1246.13	1956.75	1144.66	1318.00	1895.02	1290.91	936.99	718.91	368.94	1189.89	696.64	646.18	644.67	996.33	563.44	782.20	538.23	664.56	459.27	348.84	452.60	292.96	273.61	182.30	170.25
231			185339.04	1603039.37	469610.34	137776.98	80049.65	41189.14	40760.70	51967.10	26505.52	38475.32	46078.14	30442.28	25975.60	16601.67	9343.37	4501.88	11593.84	12504.03	12729.97	10096.30	6926.27	641.12	7146.86	9552.88	8000.71	5264.89	8775.42	6274.13	4861.29	2538.93	2740.94	2393.43	1419.41	3144.17	2635.09	1153.00	1511.89	863.69	1161.11	649.80	695.38	526.36	808.69	695.69	679.36	734.74	1617.06
232			2376.45	13295.32	2018.18	843.54	1466.43	1478.30	3945.21	4681.90	3301.50	2950.03	1554.37	1452.52	1489.08	2069.58	3068.92	2472.60	1660.86	1587.78	1709.93	1429.08	1895.99	242.20	852.52	1636.37	1966.95	1921.30	1213.21	981.64	1976.29	1880.21	776.43	815.24	791.23	473.90	717.07	548.98	387.89	621.86	633.81	513.68	495.96	426.53	368.25	193.63	428.98	725.68	329.81
233			4717.40	44152.50	1334.95	1448.73	862.19	984.80	1194.36	2890.90	3485.03	2600.23	2712.33	1971.98	1866.71	1797.31	2063.69	1624.92	1242.35	652.04	863.05	1377.14	1440.88	704.51	1826.24	2508.57	3816.52	3449.05	3457.16	3365.26	2363.13	1479.97	1970.79	1540.32	770.49	560.30	1310.82	1827.67	1733.71	1634.65	2899.88	2005.33	1748.70	983.17	1187.22	2893.27	1343.65	843.25	1008.17
234			1924.85	15446.51	13998.35	7385.33	15483.14	18849.36	5893.74	11175.41	15940.98	11796.61	9871.07	4329.63	3726.49	2872.90	2759.64	3989.81	3495.85	4286.80	5643.65	3009.27	3694.10	2935.98	3310.18	2230.83	2195.12	2006.43	1756.63	1868.56	2567.90	1329.12	1371.67	1563.64	1418.84	955.49	873.37	963.78	793.17	2221.89	1256.03	960.49	1431.47	1163.21	815.57	490.94	232.95	402.62	541.83
235			5691.79	21339.42	5709.53	3998.14	2730.32	961.36	3319.38	5800.98	8544.70	6012.32	2041.11	5538.20	3417.84	2913.24	5228.27	4544.10	3388.62	4586.04	3997.34	6038.39	5426.90	1294.04	1440.02	2624.22	3561.46	2934.48	937.32	583.66	1278.27	544.35	1222.93	643.68	766.93	938.14	722.68	437.75	640.09	699.80	640.68	678.33	512.27	322.86	215.37	236.11	271.69	335.32	285.47
236			5025.00	8997.13	15147.02	10862.51	15477.18	9087.09	4476.32	4696.98	4573.12	3170.81	3010.40	4782.19	5564.46	3289.25	3811.12	5696.49	7611.65	7556.01	2741.10	2199.54	4250.67	4898.81	5410.52	2651.72	3713.49	3917.24	1951.14	1858.28	2276.57	2886.66	2265.46	1588.27	1133.84	1663.53	1157.69	811.33	808.11	1025.10	1290.91	765.01	848.36	843.04	502.84	806.31	707.94	505.17	941.15
237			13206.84	31232.11	19546.83	23147.09	29403.47	34955.23	15145.95	18114.48	16552.75	14043.71	12669.78	37913.67	35040.76	14201.45	12934.64	11071.49	10792.93	9810.45	13240.14	17451.24	12663.48	6833.03	20434.20	11368.70	6485.39	13935.95	9545.46	12890.84	5279.16	2883.95	6161.91	7280.49	4230.57	8529.21	6981.28	6203.01	1224.65	5845.02	3562.32	3966.55	3966.18	2625.56	1746.18	3213.46	4497.16	4154.17	4739.50
238			9385.15	24376.16	7825.30	5548.41	3350.06	4030.26	638.68	3304.87	2824.63	3817.05	3730.72	1714.52	1623.55	2369.36	2036.84	1682.42	4190.23	5840.45	4092.21	1300.09	756.17	508.70	2217.79	1017.21	1541.18	677.73	345.89	664.81	452.92	780.04	980.87	908.29	1184.29	998.42	1015.12	636.83	1030.51	765.63	314.43	316.74	807.47	861.85	428.72	453.45	470.85	395.50	517.40
239			8482.24	17444.59	23346.31	16590.03	12245.48	13047.07	18908.27	17151.74	14297.57	12585.70	6512.43	11341.12	7841.34	7685.39	5400.22	12972.15	23968.33	11312.62	8550.21	5107.94	6928.03	11021.50	16912.27	14309.32	4783.59	5967.03	6940.69	7280.87	6888.25	6426.97	9311.91	6456.24	5298.49	8141.75	7255.70	4779.21	1228.26	2327.59	2546.46	2554.28	3992.06	1942.89	1146.66	1139.90	3302.60	4363.52	4992.76
240			7212.85	13074.83	7862.13	3731.05	5725.74	1870.56	6950.21	5673.39	2172.02	3393.40	5389.58	2158.43	612.18	1377.46	2218.02	1006.23	3577.76	2911.72	3817.25	4639.12	2814.68	1789.46	5569.96	3863.38	1589.92	1179.75	968.55	988.86	675.89	1240.87	619.22	2501.47	2360.73	718.73	929.95	1068.74	906.00	1504.67	892.46	980.29	1559.95	879.46	1008.81	1216.32	804.36	709.79	484.87
241			14397.77	33066.00	42942.48	21713.41	4941.13	20983.55	17948.58	11705.96	6942.38	6483.00	14346.03	18664.05	12130.93	8351.55	10462.52	6595.08	7633.75	6618.28	5609.08	7179.99	6819.96	4342.81	4338.91	3800.03	4236.78	5491.86	4443.76	4097.49	3117.95	5129.58	6947.28	7091.73	4359.93	4027.95	1674.60	1411.24	1378.73	2788.19	2446.62	3081.06	1280.68	1227.63	1136.18	1222.89	2150.22	1012.71	1036.51
242			246192.03	234852.56	54037.76	47793.76	43806.33	37820.14	11483.27	11212.58	13806.50	15275.05	7195.90	11310.74	7168.12	10387.19	16557.05	11087.94	7828.81	6164.03	3881.33	4651.29	7987.98	4056.88	6421.55	3829.01	6311.94	4711.58	2947.45	3727.31	3884.90	2173.87	4886.52	5615.04	6065.62	4337.48	4270.33	3850.74	3044.96	2582.84	3363.26	4466.89	3377.63	1692.91	1676.14	1058.37	1707.00	1845.11	3299.88
243			1442.80	3107.04	3477.41	1569.07	484.64	1319.83	1038.22	675.90	380.20	510.37	664.89	827.79	653.09	705.83	2057.65	1529.30	1789.66	2189.92	962.78	448.71	490.15	938.29	781.83	411.51	349.02	528.27	500.06	182.44	542.62	626.27	251.83	381.15	769.34	1164.99	348.38	982.48	915.13	483.95	350.59	388.95	495.33	614.11	456.45	297.95	332.97	356.41	301.41
244			2688.64	12056.68	8645.03	6882.33	7089.98	5076.86	7883.72	4436.67	2552.13	4655.10	5433.61	3274.23	2290.57	1118.64	3663.05	2708.73	2317.37	818.57	2108.85	4684.81	2537.53	1289.11	2134.20	2708.13	2598.13	3359.50	3110.18	3099.27	1667.07	1915.78	4173.52	2418.77	1994.76	2817.94	1074.08	1301.60	1191.69	800.95	1494.17	1330.00	1279.28	637.75	725.71	618.65	612.21	638.13	1002.92
245			218902.31	207920.12	36618.48	23289.90	24331.61	13951.85	10297.85	8722.51	14054.44	9057.90	5555.94	6917.99	13556.20	11320.00	5635.13	10156.52	15700.06	11045.42	8095.50	8003.87	10723.45	5222.38	12023.80	7649.17	4549.02	5795.05	4875.53	6229.20	4779.16	3881.75	2577.09	3079.09	2674.86	3152.32	3269.64	3942.66	3958.41	3647.69	5103.39	3653.14	2123.99	945.41	835.08	1647.50	1755.34	757.82	1082.09
246			6655.85	6137.57	4296.95	7046.70	6703.81	7808.13	6910.00	5211.86	3132.97	5133.86	5461.52	2975.87	2260.26	2749.61	2359.69	4030.97	2536.56	2056.89	1855.86	1766.34	2818.03	1689.22	1065.66	2207.38	1654.15	2730.87	1016.99	975.94	1671.43	1225.98	1398.61	1864.61	1379.53	1067.07	2121.02	1666.36	1244.15	1746.34	1518.41	1250.22	751.29	469.69	868.71	496.77	305.85	536.38	771.49
247			6528.00	9770.90	3281.07	1438.73	1555.03	1737.61	1878.09	2326.51	1666.09	1870.17	864.67	1120.67	720.82	396.91	781.04	414.99	593.63	705.56	225.25	401.07	388.97	397.91	486.05	435.84	430.88	345.09	657.25	596.24	259.76	263.77	267.71	80.10	145.16	431.86	247.16	226.09	221.40	332.12	309.30	473.51	163.11	299.67	73.64	141.83	410.65	203.67	65.90
248			4763.41	4563.49	769.15	610.25	993.28	1592.61	777.44	247.36	1042.17	1828.57	1032.40	905.85	1354.07	1052.20	1254.54	955.23	608.84	907.15	958.63	651.20	240.00	1782.77	1075.31	627.66	390.78	461.02	272.34	479.32	386.98	238.05	64.91	200.30	121.84	219.13	216.42	324.36	371.19	451.07	551.75	565.88	448.26	196.31	380.60	554.66	102.52	482.94	388.66
249			7123.68	18227.59	9081.47	3574.31	3901.17	5348.31	1633.71	3800.65	2981.41	3244.17	2867.74	2900.02	1128.19	3081.30	2561.83	760.56	815.79	1212.39	1599.33	1845.39	1406.51	1028.26	1673.80	1659.10	972.45	1028.95	1086.05	745.42	229.63	715.58	272.26	398.11	287.53	395.39	454.90	512.35	416.07	280.23	395.90	427.65	373.70	481.04	381.17	278.25	113.10	108.54	98.12
250			13230.83	16835.75	3853.36	4610.88	1300.06	1999.26	2989.82	3266.37	4397.94	2149.68	2588.44	3113.67	2639.16	3886.02	4694.31	3181.01	2257.19	1486.10	1737.00	1378.66	1408.72	1890.92	1363.60	1112.24	1014.11	1007.40	1058.82	1423.91	2417.66	1920.30	1039.24	1319.00	934.64	939.75	880.89	416.17	437.96	591.03	844.08	521.50	548.54	529.03	334.39	124.24	181.95	173.47	204.83
251			3436.02	13252.31	1758.70	1016.91	4617.14	4802.96	2533.06	2546.58	3348.67	1563.00	2379.29	1176.90	1328.95	1278.76	1591.36	1730.40	2154.26	2394.53	1201.70	1098.14	1112.35	756.52	343.21	580.34	372.85	260.30	238.19	456.73	335.94	294.62	231.90	128.26	308.22	341.54	288.97	185.72	149.11	86.78	280.20	274.29	198.85	167.65	96.04	179.11	175.72	194.18	397.34
252			3774.49	2779.03	1150.94	828.49	498.82	341.27	595.67	498.55	1520.48	1640.65	589.58	520.88	842.26	961.66	802.37	417.90	717.96	516.84	577.69	513.89	476.21	257.46	662.89	549.99	470.97	136.51	225.59	202.93	304.99	251.54	325.59	262.60	288.35	317.34	241.08	276.59	248.01	343.03	234.16	266.59	379.52	254.45	280.06	327.25	292.47	240.54	305.66
253			19438.31	41727.07	11981.79	21896.38	11525.55	9683.54	17038.86	20956.58	11218.59	8019.43	8314.13	4660.83	9890.82	12253.90	8959.81	5220.38	10477.56	8782.62	8073.67	13026.73	6622.70	3238.00	7662.33	5245.54	3876.76	4045.02	4875.88	1550.77	3221.86	4661.40	5741.80	3961.52	2670.59	3732.12	4509.86	2080.73	2057.40	2056.40	2688.14	2092.58	2459.91	2641.36	734.76	852.77	906.55	690.48	950.94
254			4463.86	12190.12	13344.76	12364.65	9312.73	8387.55	4068.90	3809.70	5889.70	8007.22	7560.91	2935.10	2436.43	3358.89	2356.19	6610.29	5260.97	4097.67	4190.83	4408.69	4556.40	7234.36	6570.84	4301.25	4586.59	5409.00	6527.94	5819.94	4251.74	2254.51	3810.84	4589.10	3111.73	3939.39	6677.40	4739.56	4242.03	2165.92	2007.98	806.78	1789.31	2741.74	1151.59	2353.61	3320.51	1153.66	796.03
255			4659.95	19494.85	6690.91	4355.57	4214.47	9374.42	3426.46	3229.93	3247.73	1762.56	2181.69	5204.93	6256.43	9031.16	3346.78	1242.50	942.66	879.91	2677.26	4809.69	4240.36	975.82	1693.73	2166.29	1534.56	2396.86	2986.83	4326.64	3028.04	2928.05	1791.80	1932.07	2828.05	2533.17	980.38	1029.01	1348.97	1328.75	402.99	942.59	1496.18	1094.49	940.98	1556.10	2108.04	459.28	625.43
256			2548.47	3078.21	1576.50	1509.26	1119.89	933.45	731.75	582.66	822.89	908.69	806.98	1595.07	1380.54	1429.42	1794.37	1392.12	377.82	780.56	700.43	729.92	615.02	925.19	1920.42	563.42	478.59	995.12	1660.81	1250.16	712.84	319.51	504.78	565.35	417.66	443.11	545.62	758.79	1076.32	826.50	601.11	637.06	745.37	661.78	578.81	453.43	449.24	723.77	294.54
257			4799.13	10258.94	3710.94	3713.37	3756.05	5848.42	2336.23	2125.82	5340.27	6812.43	6115.64	3227.56	1761.29	1839.63	3839.35	2607.69	3634.38	1270.48	1980.30	2179.46	1770.21	3306.07	2261.03	2605.49	2324.58	1312.22	1288.68	1505.15	2086.32	1565.56	1370.28	1336.15	1117.27	947.46	448.35	749.15	684.61	721.69	764.68	629.06	720.91	540.57	576.22	626.63	415.70	307.71	504.95
258			3311.09	5528.83	1279.64	871.05	730.89	767.43	1544.38	2970.93	2169.58	1013.22	1075.51	740.77	396.82	1741.58	2023.32	1076.89	1520.33	942.34	1524.73	3216.98	2230.56	1697.10	1523.00	1787.13	2360.37	2180.08	1368.88	2338.90	622.66	1308.51	737.92	246.41	665.20	1896.23	1851.74	1880.10	2098.91	853.83	722.04	493.59	835.35	1062.66	600.36	612.75	1553.82	946.31	610.96
259			5678.01	17714.40	7191.60	5155.79	3494.24	2420.60	1487.29	3210.61	3698.10	5224.49	4614.83	5065.15	1660.49	1863.73	920.82	1908.90	1081.33	3648.17	4458.08	3390.54	1997.65	3622.97	4110.35	1988.86	1990.96	1029.90	634.55	1666.74	1767.23	1974.28	1361.98	1418.10	1389.86	1127.10	1231.94	1701.81	2137.88	1694.03	569.53	620.21	761.87	556.08	748.18	1540.98	1436.78	908.96	600.79
260			5303.21	15119.88	4096.09	4467.52	5923.88	5569.41	2577.59	4828.30	3770.54	2053.74	1578.51	2329.35	2023.85	1233.84	897.82	645.25	1495.63	1666.38	702.59	508.92	679.21	967.67	830.70	625.23	870.70	980.18	367.01	320.59	655.30	744.31	433.33	415.26	671.87	797.20	428.71	250.52	428.58	689.63	659.01	508.76	626.57	833.33	800.87	582.43	235.42	485.79	361.01
261			2205.21	7299.49	1858.42	920.59	1346.54	2093.29	1643.46	1249.99	661.57	1514.54	2087.66	3389.48	2896.18	2196.94	2157.02	2888.85	1235.82	2112.90	3218.67	3196.36	3350.91	1768.75	881.34	1130.16	1598.56	1623.62	1632.21	1404.14	1482.79	898.60	2133.79	2119.36	1002.04	856.03	719.25	617.27	854.99	1143.38	1082.73	1591.88	1859.98	1653.38	518.08	448.88	450.95	298.64	456.95
262			5168.71	13329.11	3666.30	3996.35	4857.69	2687.75	2513.34	3011.72	6175.33	5751.29	4324.16	2059.60	2674.07	4581.23	624.70	1475.12	1234.38	1967.23	3110.27	2673.08	2692.24	2234.03	2330.29	2562.85	1935.05	1845.14	2177.41	1708.66	2669.23	3630.78	1514.56	2180.06	1080.27	893.58	1193.36	1485.48	1193.15	857.89	888.80	1180.15	2068.34	1706.71	920.92	1058.39	607.89	697.90	394.29
263			1609.60	39119.83	32472.23	22480.75	21760.85	12101.11	8788.77	5584.27	10140.26	17609.06	12740.60	14325.76	14217.06	12078.51	14011.83	6222.98	6307.77	10086.93	19623.42	9681.99	11480.27	11088.47	8685.00	7293.49	11369.40	13371.56	7806.98	4219.50	5150.68	7081.71	6578.93	7060.09	10058.11	11441.76	8163.90	3630.79	3658.79	3192.94	2541.46	3987.22	3985.86	2063.19	1813.64	2919.67	3058.71	1939.30	2098.27
264			4275.28	16306.99	12705.08	6516.14	1681.88	1027.36	1758.44	2630.31	1745.27	2700.41	6092.21	2102.46	2543.58	2039.42	4171.11	3423.21	3355.00	5053.36	3466.88	2945.97	2854.97	3818.75	1173.96	1545.43	2269.57	1611.93	3166.36	2302.76	1786.27	1395.23	3177.38	2365.11	1633.27	1615.47	2245.17	2482.02	4341.75	2194.36	767.68	939.57	956.73	684.95	873.87	1439.40	1288.79	922.95	945.83
265			8241.94	15610.73	4252.85	1664.22	4140.26	4786.83	7078.02	5745.36	5157.21	8082.89	2853.17	5273.00	5408.40	3383.99	1706.92	1022.18	1253.23	4082.49	3801.26	3628.63	2902.47	402.62	2471.20	3196.03	2170.05	936.45	2150.06	3668.72	2206.56	889.34	1881.12	1311.70	1132.82	2553.20	3347.17	2261.88	1883.50	1660.53	2208.54	735.15	1277.96	2345.29	786.10	961.69	1255.56	1569.45	1438.24
266			8316.39	30343.66	9343.62	11658.14	5709.73	5171.80	6478.80	5084.44	8533.82	12340.48	8788.67	7019.46	7295.33	7025.25	6309.26	8206.45	13536.35	8769.44	9420.81	4846.15	11327.53	8627.35	6654.51	4502.86	5107.99	6790.38	6613.14	5733.04	4305.34	4408.02	3925.16	7554.60	3750.61	2544.30	3349.41	3183.94	4105.84	5668.42	3243.72	3003.05	2768.34	1479.55	1643.70	2536.17	2858.90	2047.86	2514.30
267			14736.87	47650.36	30075.73	29010.30	5864.04	16629.71	15992.12	9740.07	14881.06	23094.93	13075.04	11464.56	7708.54	5489.20	8510.79	9900.48	10274.64	6199.95	7176.19	6199.95	6359.22	5608.07	5316.51	3948.58	5774.99	4196.46	4311.30	4313.77	1723.34	1867.83	2835.48	2272.54	2939.83	2995.09	2420.36	2966.75	2641.64	2234.21	1855.55	2016.10	1825.23	2569.20	1397.79	1477.04	1858.26	1031.88	1968.22
268			3780.53	10712.49	6311.58	15402.61	11416.31	3623.41	2330.33	3089.49	2513.39	3520.51	2632.28	3023.02	3689.54	3498.09	6446.77	2321.24	5426.20	5144.02	4902.73	10497.00	7966.14	3176.22	4671.60	7824.15	6298.16	6897.11	3808.43	4405.91	6689.74	5467.77	2630.62	2567.85	4265.60	4142.11	3083.05	4447.69	4016.69	1842.64	1516.05	2001.75	2501.16	2649.49	2722.30	1694.51	1333.95	838.22	1196.32
269			11549.87	23803.70	9294.64	15972.85	12778.67	11118.95	5499.10	8267.16	14327.07	18103.66	7312.48	7364.13	7635.75	4513.72	5588.77	9165.23	7729.54	3984.27	4420.74	2302.98	2979.61	4947.03	3622.36	4167.10	2064.63	1245.08	1511.51	1669.64	1701.15	1499.63	1466.97	807.06	1971.75	1084.40	1044.64	1130.97	1027.74	1110.77	843.99	568.28	1213.87	1700.11	889.42	486.08	506.61	1282.99	191.42
270			12795.20	38526.25	3217.26	2382.36	6513.08	4509.26	3758.82	6169.05	3619.55	1356.26	7229.58	7617.18	1458.94	3481.27	4098.41	881.19	2991.44	2641.66	2280.93	3624.10	4409.75	3411.39	4035.39	1480.15	2804.04	3384.60	2973.85	4394.65	3210.91	846.90	2731.03	1764.86	3459.62	2676.09	1097.50	1628.55	1981.22	1895.29	1449.82	1242.90	2420.23	1871.28	1041.59	794.27	396.42	634.48	701.80
271			9614.57	27818.69	16478.77	3934.92	4010.24	6397.14	8919.21	7751.04	7241.84	4072.48	11950.68	2556.36	5350.15	5901.19	2324.49	2239.12	2652.64	1816.72	1126.74	1240.86	380.25	2061.68	7535.01	1787.41	3458.52	5506.34	3748.66	2593.73	1375.25	2914.03	2941.08	1457.53	3628.26	3016.61	1434.89	778.49	1182.29	1685.59	749.57	1023.19	1090.77	1433.68	1101.57	1464.01	1830.30	630.27	500.03
272			5381.93	40120.17	4269.08	4543.11	4991.56	4264.48	5612.86	8896.62	10564.94	7132.12	2688.72	6466.58	6696.60	4764.17	3397.72	2219.58	2534.75	2378.45	2105.02	2328.33	1656.08	860.74	1111.72	1636.96	1258.72	3026.24	726.12	1508.96	939.46	749.83	1755.80	690.65	949.22	1865.02	2128.98	575.57	448.15	527.59	755.91	1063.82	1004.58	645.40	454.72	682.00	848.93	1019.77	767.64
273			3076.82	22140.36	1296.46	417.13	479.67	815.29	1188.30	833.56	517.04	502.20	540.58	951.41	1289.99	776.34	973.50	1833.94	1068.69	1220.91	1069.30	611.60	1318.49	1095.28	866.23	1280.53	1468.89	1329.39	654.40	1171.96	1696.51	1102.32	1445.90	975.33	493.20	376.08	431.54	1075.45	1104.88	1850.33	902.29	570.17	819.48	937.30	417.60	685.51	942.28	1802.37	1639.10
274			4264.75	20435.01	6812.82	4353.16	3048.26	942.14	1214.70	899.14	1253.34	2205.27	1842.36	756.53	1199.33	1282.49	1144.74	1406.78	1439.05	1300.86	790.48	2117.32	2107.39	1581.50	1880.81	1606.25	867.59	1539.38	2309.18	1608.70	1001.91	857.13	1720.60	1624.27	813.41	921.91	413.91	860.64	1073.96	891.09	1312.19	650.20	243.04	719.81	410.16	347.25	527.41	710.31	583.37
275			2880.91	59846.17	2895.41	2081.12	2123.71	2247.47	3458.70	1924.41	1303.73	816.04	1404.57	817.81	1661.85	1749.95	2122.92	2091.91	2095.44	1303.27	2007.50	2223.99	1300.14	1466.41	2033.96	606.18	1130.08	2443.11	4053.20	2993.78	1188.06	517.29	1102.48	2664.84	2117.32	1175.06	239.37	701.60	550.67	851.15	380.53	469.87	299.22	206.34	326.05	614.99	193.85	528.05	961.83
276			3849.27	27278.08	8640.12	4012.73	5244.56	8497.88	4332.33	3253.07	4920.77	4339.57	4948.65	8631.51	3852.14	3205.77	2496.98	1455.22	1908.32	2287.29	2008.80	3748.54	3140.45	2112.40	1661.72	1059.54	762.10	735.78	841.31	510.16	509.41	858.67	504.42	425.14	447.24	386.12	417.50	610.16	985.42	631.92	595.01	482.92	473.07	410.28	406.55	563.53	444.07	651.86	826.91
277			9916.44	20650.29	11570.21	12770.12	6056.22	7597.35	5862.93	5819.91	5669.80	10450.70	13501.69	7347.41	5861.15	4746.82	7484.71	10102.43	6697.79	4674.62	6589.34	11773.86	7763.04	1361.66	2038.94	4084.89	3126.47	2407.43	3121.10	6628.72	6485.12	5073.09	1636.88	2291.80	3726.10	3357.58	2683.04	2567.43	3298.56	2453.95	1556.75	933.71	2875.18	1766.40	974.01	1190.96	1427.35	1592.69	1405.48
278			2013.07	12213.71	7122.54	6929.37	8156.18	7743.48	4846.83	4528.02	7923.78	3613.99	2187.78	6378.96	10675.88	5710.66	3254.05	2338.13	2008.27	4168.89	1548.00	2462.57	4115.78	2484.37	1065.60	1229.39	952.38	957.58	657.72	1138.37	2375.86	801.16	983.82	1069.47	788.01	668.85	368.14	172.31	287.61	301.48	228.27	486.71	290.99	349.39	287.49	339.72	246.00	206.25	217.81
279			9109.47	60625.06	9082.95	3208.87	1114.62	731.26	3182.76	2385.28	966.52	1489.29	1146.95	1525.07	5102.43	3179.83	1626.63	2620.30	2002.53	2925.27	3894.25	2705.97	1148.62	1654.98	4011.85	3736.67	2526.06	1319.81	1820.84	1233.23	1514.48	1564.52	1464.77	2306.72	4272.80	2206.48	1216.91	1304.89	1721.26	1821.05	1853.14	1360.34	2244.35	3556.49	3138.24	1405.46	848.02	1934.56	1241.85
280			8013.70	30223.09	15251.72	11179.24	7288.78	4054.99	3409.52	5832.54	12205.05	12098.83	6968.23	2893.87	4964.83	5076.10	4978.55	2691.47	3284.81	1996.92	2820.59	3715.19	1661.90	1893.98	3813.94	1595.12	1373.63	1200.17	627.44	743.78	2332.12	3353.16	810.62	1031.05	1705.64	806.66	699.46	249.52	306.14	1364.38	1011.02	298.18	1502.54	485.71	354.85	577.48	667.13	1170.16	1969.81
281			1864.43	33393.20	10486.13	15077.82	18241.84	15324.52	16749.29	13092.59	18969.04	4849.44	14102.26	8758.55	4353.94	4282.91	4544.35	8692.14	9362.39	2639.80	4285.56	5405.01	3466.23	5289.57	10022.75	1665.39	5963.57	4126.16	2319.31	2222.28	2619.37	1143.56	2924.74	6785.32	4795.68	2812.82	1672.63	2464.00	1915.42	3199.47	4093.64	3005.19	2576.67	1250.18	1695.85	1925.94	1008.81	668.81	1046.00
282			2598.93	32532.67	3600.63	1115.61	730.96	2062.12	3906.84	1885.89	2642.47	2570.96	4713.26	6035.50	1419.40	1565.76	1185.55	1462.80	341.18	452.56	1014.47	738.64	738.85	977.70	596.62	1413.13	1115.79	177.68	1002.06	1927.62	1232.72	637.02	670.36	765.39	1550.13	1602.61	1916.23	1088.91	447.79	736.45	390.57	489.16	344.89	347.47	525.65	653.68	660.40	447.89	504.07
283			5319.28	12402.92	2042.56	1441.80	1753.00	1618.21	1747.62	1736.83	2736.18	2261.61	3626.49	2492.55	3180.77	2052.18	2322.50	2497.95	2437.86	3743.05	1998.28	2365.16	2682.12	3010.67	2315.63	4678.46	4213.71	3135.77	3892.45	5927.40	5345.59	3254.52	3485.95	2830.62	2698.71	5170.98	3271.81	3929.43	2954.41	4234.25	2787.50	2690.40	2472.92	1650.76	1248.22	3624.60	2740.98	2727.22	2565.82
284			12784.31	31680.71	15693.14	11489.33	2710.67	5561.40	7477.59	12033.22	6741.33	5179.13	9139.50	10390.60	14596.82	11192.08	3597.53	7058.32	6705.64	4988.36	5280.96	7238.00	4690.49	1770.80	3488.20	1798.35	2453.42	4216.71	4285.87	3291.57	4210.26	3371.12	1255.74	1355.15	2355.06	3159.48	1834.10	976.28	2110.08	2755.41	2551.95	1451.94	1153.55	274.40	2032.79	1608.13	806.70	1267.18	1273.24
285			3710.47	7710.38	1362.89	2543.12	1448.98	769.83	1746.24	1989.73	2174.69	1862.42	1214.15	2124.49	2116.83	1793.05	1251.32	1507.88	1054.11	662.46	1054.76	1002.00	1528.02	3182.88	3786.41	2729.20	1358.65	984.58	1467.68	2183.61	1153.39	1488.18	1176.56	1326.84	1003.33	2136.27	877.63	2203.78	1531.16	1054.65	1494.27	800.09	705.59	864.90	598.77	495.11	538.90	775.74	846.14
286			4901.52	9856.89	1325.00	1459.34	5830.99	3576.33	1397.89	1599.42	878.88	1468.91	1556.26	1598.79	3064.08	2232.64	2183.69	1335.35	1495.03	1192.23	863.31	1307.11	1320.45	1399.73	964.34	843.05	1920.10	1989.59	1060.60	815.49	739.44	533.74	617.26	243.88	582.36	553.62	208.66	378.22	277.63	555.41	616.14	483.80	921.26	456.89	473.13	363.17	647.84	411.49	135.13
287			13131.07	56316.84	13077.66	10018.15	21814.97	22584.14	16074.95	34950.17	16864.39	13852.04	34111.53	26331.57	14470.84	7086.93	5964.96	6231.40	13829.84	10230.73	15848.52	11793.41	8041.25	6171.58	4151.45	8722.56	9059.82	10267.93	6005.11	1819.96	5450.08	2136.46	1386.84	3866.62	3084.98	1646.67	1728.01	1308.43	1339.98	1484.75	2954.46	2660.94	2128.43	1114.63	1527.75	2377.41	2303.98	1322.41	1657.88
288			4750.36	186436.35	5830.38	4206.35	2668.07	3331.19	2437.57	6253.52	5819.15	2907.56	3068.37	1988.38	2426.63	4022.33	3159.37	2058.28	1268.29	1687.97	1871.76	873.37	1860.73	1513.47	942.73	1301.59	1399.16	1768.21	1382.20	1323.10	915.65	279.85	681.16	1308.61	595.29	792.13	899.12	605.92	557.87	585.67	385.87	518.64	653.37	555.84	388.79	351.47	280.84	112.83	309.13
289			2605.48	65009.59	7251.22	2132.12	3302.78	2549.21	1893.50	1951.40	3359.19	3657.37	3180.94	1592.05	1647.85	1998.76	2511.44	3433.72	2062.65	1227.61	1987.11	2231.22	2485.18	1486.20	1565.83	1572.65	2036.73	2354.60	2616.78	1491.28	1621.30	1601.53	2015.15	1741.51	2311.85	2408.53	1647.76	1670.25	1696.54	737.73	1383.34	1828.76	1271.44	1771.40	1029.08	1033.41	761.03	800.21	519.05
290			5715.07	83983.03	13166.13	7203.01	6868.06	9047.52	8635.50	6817.02	7982.26	11157.12	5224.67	5520.08	3632.91	5965.88	3989.71	7365.12	6869.91	8147.82	7474.46	3214.54	4957.06	4480.62	4854.79	4214.51	8285.21	6564.69	1757.03	3120.89	3354.45	3881.95	5430.16	5267.86	4562.53	2371.71	1795.15	2486.13	2290.42	1731.05	2025.58	3257.30	1621.82	2299.54	1100.97	599.74	2368.02	1765.96	1348.94
291			6386.26	25394.61	3149.49	2761.90	3433.84	3644.22	3020.86	2951.91	3171.48	1714.36	2374.77	2343.59	1406.28	1065.23	1687.71	2148.21	2137.73	1398.61	1375.57	2319.26	1235.68	1729.01	1615.54	3763.84	3751.14	2424.95	2233.62	659.54	2378.84	1354.50	900.04	1236.21	606.25	878.83	887.47	1260.55	916.90	859.93	1231.04	863.93	1110.16	650.76	655.09	723.71	1179.30	950.19	1056.74
292			3861.63	26584.78	1110.00	1302.80	1110.66	830.54	1001.61	737.45	953.97	971.09	520.85	521.28	755.31	803.75	671.91	1038.18	722.11	343.99	246.38	467.14	682.56	792.53	855.35	771.86	324.38	424.52	348.31	251.63	258.40	417.48	347.69	494.42	479.25	258.02	375.94	433.44	182.81	213.03	404.34	201.59	197.57	196.94	206.40	325.47	218.87	255.13	215.62
293			795.10	41568.65	11176.83	6534.41	7559.87	4452.69	2364.82	3943.23	5274.69	8695.02	5222.12	4932.28	4904.05	5049.36	7339.27	3827.37	4034.29	6107.64	3382.86	3730.28	2425.02	1990.73	2295.57	1861.40	2620.89	1225.59	2450.48	1455.09	1918.23	1777.05	2415.65	1571.37	3431.20	2402.14	2380.64	2753.23	2120.65	1403.88	2142.33	1266.07	1326.18	1494.33	1626.97	1004.11	739.66	1456.42	1173.81
294			6346.60	21590.60	3685.92	2582.53	2933.56	5799.16	5099.11	4292.91	3515.87	3817.44	4651.81	2562.50	1843.50	2803.99	2758.52	1909.80	3525.90	2343.21	3174.00	1612.25	1597.47	2207.53	3924.14	2194.49	586.51	2602.08	2700.34	1902.28	1692.27	740.39	732.49	1914.16	1773.13	1509.01	2378.23	4041.81	4424.96	898.71	582.96	718.29	755.42	722.56	1394.89	2262.50	677.31	881.42	968.21
295			8069.57	43027.77	2947.83	2813.89	5089.72	4829.37	4523.73	4864.66	4119.84	4286.65	3281.00	3114.78	2447.95	1375.05	877.57	1454.40	2781.22	1904.31	1491.35	2080.40	2588.79	2695.02	2518.03	2224.82	661.57	696.94	1797.13	3190.52	3757.89	1677.87	1346.11	2034.93	2719.49	2069.31	1190.58	755.74	449.05	1121.20	1697.45	1390.50	794.63	656.40	1175.87	1024.13	960.08	1171.53	1282.10
296			3981.52	71923.64	2996.37	6237.13	4183.14	1348.49	3807.25	8323.13	5790.45	1992.31	3589.19	3736.86	2612.51	3350.55	2019.93	1437.32	1933.98	2634.62	928.08	1029.67	2769.82	1437.81	1234.18	682.35	3453.93	2697.66	1036.21	1295.74	980.92	1512.14	1644.62	1085.85	1875.84	869.57	1234.95	1963.09	1188.22	919.43	2414.08	1227.06	1631.00	2071.82	970.83	1201.94	1296.69	983.67	1263.12
297			5682.86	43556.48	3050.43	3335.37	2074.28	1563.22	2783.37	2327.49	2124.36	2883.44	2675.17	2104.15	1667.56	1112.20	436.69	1524.92	1635.93	1255.54	1639.80	1587.15	1045.14	753.08	1209.60	1291.39	1053.54	2022.79	1540.91	888.55	1411.25	2202.18	2547.10	1162.34	720.64	1292.47	1173.90	948.98	640.57	458.28	504.87	1168.81	737.06	379.00	654.63	853.98	674.27	1113.83	1303.04
298			1366.08	59613.19	1899.76	2868.89	1481.90	1771.62	5039.77	1384.11	2715.51	3568.93	3034.34	1043.63	1577.79	1558.41	1130.08	5030.39	6603.31	2954.25	1485.10	8147.03	4079.85	2995.06	4738.70	2623.64	5355.17	3799.01	979.84	1644.56	2757.09	2480.63	3342.82	3110.94	1453.65	2084.41	1781.59	1851.95	3394.69	4809.29	3225.00	1883.87	1411.33	3293.16	2905.04	2024.96	1599.85	1897.72	1265.30
299			3745.02	30743.33	2029.85	3367.09	1437.50	1059.21	2938.95	5894.35	1163.03	1149.85	1118.33	1898.24	2196.34	635.15	739.18	2021.69	2091.63	2415.98	2446.91	1300.44	1590.36	1254.74	2163.19	1523.37	1165.83	2249.92	2896.34	3262.42	638.19	339.32	1235.99	1039.64	704.32	875.41	368.49	1587.04	797.16	1031.91	1432.74	2651.11	1321.05	675.58	1223.11	1483.30	1356.24	2026.88	1151.69
300			16043.90	79634.50	75904.26	75014.73	37753.32	58238.50	52182.37	21555.64	19521.81	33165.39	23343.87	15325.77	23067.66	12586.92	5266.11	5401.04	8252.19	16192.24	22820.87	13791.58	15738.67	16410.96	10472.24	9727.52	8599.59	8135.73	5828.46	7887.18	5111.37	2965.48	5285.81	8830.68	9536.75	3120.75	2070.41	3330.70	2877.00	2601.04	1950.17	1729.87	1910.81	2123.65	2873.84	2217.82	1441.16	943.60	511.83
301			3134.63	96001.31	19727.85	20192.78	14853.55	16677.33	24825.47	29514.99	13883.50	23292.15	31546.46	10227.63	17376.66	18433.74	6576.75	7199.87	9890.99	12179.19	15620.27	23180.09	7874.48	7292.33	10594.35	8317.82	6239.98	10417.37	9913.54	6086.91	8065.95	3837.91	4460.47	4424.57	3372.85	2064.27	3188.70	6278.60	5551.60	4219.22	4298.94	3789.36	3347.24	2062.67	1809.18	2878.78	2387.08	1692.87	2048.47
302			4883.87	135001.20	34468.28	18360.05	25915.73	24279.44	25477.66	10425.74	11742.94	19836.08	13918.21	4000.46	19226.61	17144.82	16690.04	16609.77	26831.90	10382.19	6458.81	10900.23	13970.99	11608.07	10003.63	11673.68	6378.39	3298.53	6003.43	8910.40	9356.37	9948.50	5334.04	5909.75	9545.27	8216.97	7040.41	3910.52	5093.04	4309.58	4404.70	2000.12	1950.87	3173.85	4311.92	3015.55	2863.66	3983.45	2419.81
303			29428.71	110404.00	125604.09	62316.25	52550.46	49048.82	75706.62	50030.93	33482.32	57156.51	47147.33	17383.58	41800.89	21582.08	18428.90	16362.55	43303.40	24796.85	17231.50	9758.52	18573.03	13670.62	18252.69	34499.40	28435.84	5148.92	17250.16	17758.91	6124.00	13040.58	11272.36	18365.24	13741.48	14170.18	17062.50	13614.86	9693.77	8901.71	13363.32	14651.61	9019.95	4459.86	4841.41	5943.59	7207.74	7452.86	5023.45
304			11875.95	35406.94	34997.69	34746.43	14994.33	18049.96	16666.95	17292.13	18664.69	7914.24	5333.70	11426.04	11717.13	11338.55	16321.35	12496.50	16573.00	14267.52	8129.21	7936.82	8696.35	8839.31	5583.78	9787.04	5365.89	4132.25	2969.98	3196.01	2740.26	4980.69	8863.62	9099.95	7527.39	4689.74	5298.13	5730.20	2009.65	3075.41	5296.99	5398.07	4012.05	1956.01	2121.48	2656.33	3491.42	3030.99	1709.71
305			87364.39	274451.31	53199.66	35138.91	18726.75	17337.87	15198.68	8578.64	10963.02	8703.33	7458.51	11679.81	12252.63	14527.95	10567.14	10280.61	15653.01	9576.97	8903.73	8141.48	8267.06	5793.02	11480.16	12208.71	12397.88	7678.14	5041.22	7788.56	6834.69	3995.30	3324.69	7145.52	3809.52	3601.02	4746.24	2977.15	3407.48	3632.47	3075.96	2222.14	3058.94	2209.04	2002.99	2554.52	3339.85	1494.43	790.62
306			7483.78	34115.08	8889.85	6327.87	3861.34	8141.72	4181.01	2913.40	8102.11	9181.10	2311.86	4495.72	2770.56	3194.94	4015.17	2526.33	2360.43	1860.95	2309.90	7333.89	4077.15	4129.00	3308.50	2096.51	1909.05	2726.80	1738.44	3043.19	1921.07	3847.99	6630.54	4902.12	2050.74	2860.75	2110.39	1984.66	3066.45	3845.91	2540.75	1744.45	681.36	1367.69	3356.82	3384.30	3797.08	4285.85	2309.96
307			6161.70	34880.57	16312.71	5686.82	2775.78	5798.29	7685.14	5504.28	5563.64	2517.61	5883.45	10892.44	7149.98	4892.58	8363.84	3762.72	5111.53	5319.12	4517.52	5224.90	5312.25	9944.16	8307.34	3790.34	5742.01	1303.10	2243.21	3076.43	5801.00	7501.20	3532.46	3752.04	5305.38	5096.90	2156.18	1666.24	4253.18	2978.12	1294.33	1577.00	1436.87	4060.78	2333.34	1767.36	1788.96	2013.06	2252.72
308			5600.42	77322.22	15429.21	13951.65	8534.15	2708.50	7588.31	9539.06	15615.19	6374.86	3138.10	8025.73	5056.18	5507.90	7695.58	9094.26	3758.33	2589.32	6324.04	10125.79	4713.85	2559.81	4149.12	9352.54	7997.90	3171.32	3879.42	6010.26	4166.85	3060.14	2887.14	1864.30	2409.92	4420.61	5030.08	5100.51	7030.07	5026.76	2365.55	1960.25	1096.95	2060.24	3950.74	4669.12	2492.72	2104.12	2277.79
309			3095.52	58230.14	5655.63	13968.30	16026.61	25534.91	12824.11	6936.61	7184.08	6775.38	9854.94	11124.54	4917.34	12711.32	5444.35	9194.89	14112.83	5835.97	3107.97	6098.98	6438.21	10470.51	12387.52	5521.08	7467.29	4118.14	7811.94	3575.85	2931.22	6925.75	8580.77	7947.18	6147.73	3332.81	9909.85	9664.47	4297.30	4414.28	3444.19	3305.92	3618.24	2528.89	1047.57	3482.73	3508.24	1999.44	3087.74
310			3511.23	64447.04	13770.88	9630.20	9868.35	9456.46	3157.86	7803.99	6183.80	7442.29	10989.70	8584.16	867.80	11728.69	11550.81	16132.56	9718.62	11082.69	6564.49	4774.88	5679.82	6760.75	4696.00	2493.86	2227.53	2297.08	2719.10	1914.27	4226.59	6369.66	4156.48	4818.09	1592.16	2173.82	2959.75	3017.19	1948.00	1554.56	1587.71	1204.42	1846.92	1910.59	1474.53	627.67	653.10	1352.43	1475.11
311			11043.68	42680.85	8912.86	16658.73	5743.38	8542.52	9172.43	8344.76	2863.99	1679.16	3705.60	3876.04	3584.70	7084.97	4519.75	4132.07	2452.25	9246.06	13255.60	7472.39	6609.29	8287.37	2512.47	8957.27	9916.54	4392.33	7999.29	4743.64	2310.61	3937.80	4007.93	2992.47	3537.51	1571.59	2811.34	2389.17	1773.02	3670.68	3834.30	1973.11	2385.86	2681.99	1195.98	1401.40	2293.40	2500.91	2894.90
312			4968.54	32696.29	20931.29	10338.97	11007.23	5415.21	8916.67	11675.09	8612.43	7392.06	12219.72	16533.59	11519.51	8688.02	9758.87	9065.01	9013.83	10048.90	12488.85	10422.48	10168.65	10389.81	7599.73	6192.25	3341.53	2770.57	3205.88	5045.52	5297.20	3823.57	2667.75	3788.73	3846.84	2380.57	2509.73	2214.78	1659.37	1275.55	2345.66	2270.71	1040.69	1208.75	586.75	1005.96	2204.82	2378.90	1444.80
313			8661.21	44848.17	8665.78	7984.05	4971.09	4373.74	9924.84	4346.58	2704.04	3534.50	7770.47	6649.73	9311.96	3952.63	5966.30	2338.62	4662.26	6008.61	7609.05	8552.82	11444.92	5904.37	3605.42	1796.17	3102.41	8071.61	5139.88	6529.29	8268.12	6011.34	3245.29	2696.12	4493.59	7827.10	4498.78	3328.59	5740.97	4665.08	2562.25	3943.13	5641.28	4120.72	5572.42	4301.15	3104.20	2059.81	1796.49
314			16437.46	146020.35	77320.55	67330.71	78567.52	64585.68	66279.37	66452.64	46628.57	35860.60	32813.15	31442.06	35513.75	50168.20	36873.75	55952.80	37067.16	37074.76	42962.81	30695.96	17600.70	30264.77	35925.67	16658.36	13803.67	23997.21	26985.88	20124.14	26875.75	22938.00	14108.05	19590.14	12479.95	8779.99	11248.00	3040.45	7792.10	11645.90	5037.58	3186.83	4206.73	6277.80	2791.04	2642.20	5296.37	6982.43	7702.61
315			9784.03	78676.57	12110.51	15579.12	18947.72	20619.99	23096.51	27233.98	20266.37	10444.45	8370.56	13089.46	9943.06	15375.52	8990.62	7182.90	8354.30	9802.10	10057.74	7661.66	8550.87	8344.52	8675.08	8479.06	9542.28	8642.21	6893.62	10191.42	6961.28	3606.29	5310.19	8921.71	3090.97	4669.89	6480.06	6311.53	3490.63	3935.52	4730.13	3242.31	2287.52	2310.05	1886.63	3085.39	2605.05	1138.57	1559.40
316			5607.02	46500.49	12086.61	5797.53	7552.60	10861.66	14138.03	10594.44	7351.52	7979.29	3847.15	3892.54	9270.36	7037.56	4317.40	3127.48	3871.80	6089.25	8901.32	9376.51	6624.54	4297.44	4437.71	3902.94	5658.09	9516.11	7699.37	3510.20	4575.87	1807.12	3737.89	3768.44	3640.52	3755.93	3760.40	2106.06	1682.42	2212.59	632.22	2256.76	2426.57	1989.49	1345.19	1151.79	1402.98	1557.25	1066.60
317			24901.64	185767.39	48996.35	36830.56	30100.75	20432.89	16184.44	20365.61	7527.04	8373.66	8428.90	8648.90	23046.81	26550.95	14846.02	15685.18	14130.55	10213.43	10473.60	10978.70	9040.97	10952.66	8142.08	9406.52	5354.54	7361.29	2800.39	5844.50	10693.72	4231.33	2634.03	4778.49	6109.87	5055.02	3358.46	3851.28	4114.01	4523.39	6018.65	3305.06	2242.75	3351.36	4244.32	3259.90	1640.95	954.87	1330.14
318			89842.46	259162.18	149770.84	56585.36	61892.99	61894.61	61373.02	40221.44	74270.26	43484.31	72142.72	86044.67	48136.27	26764.67	29233.30	68637.08	47924.42	36772.31	20931.96	38715.20	34761.36	21145.79	31921.36	34152.21	13182.79	18458.99	25775.59	19806.69	18540.66	13652.02	17053.88	17539.47	17118.10	17907.35	11364.24	13265.17	12430.41	9294.85	6172.89	5490.16	7857.91	6958.31	5220.25	6238.06	12518.87	7542.46	2159.13
319			32924.42	105309.68	53795.05	61769.87	56161.48	12893.21	37517.62	65338.22	37727.55	27189.76	29492.13	12529.12	20326.64	11786.53	36542.35	39219.83	26085.04	20901.72	23336.02	30284.92	22448.44	14500.00	18072.35	18993.06	31799.45	23389.36	19742.41	28990.39	15682.78	10985.80	13438.59	9454.63	14951.05	10611.93	13998.15	12553.14	12924.53	13363.85	6986.68	4078.67	5980.72	8827.39	4975.09	2318.65	3215.81	4057.45	4342.28
320			38318.00	180206.25	16821.21	53080.14	26997.01	33858.94	38686.97	30772.69	13872.86	10645.51	28242.74	24208.12	29167.09	30781.32	53221.04	34067.69	48734.95	34122.10	22248.89	23026.40	5128.12	25466.16	20961.56	9759.17	15831.44	11769.33	8817.94	9050.36	18357.73	11826.51	8935.95	15891.22	10594.79	4928.01	3796.17	11769.56	9970.23	4216.76	5327.01	7048.16	13570.74	8233.14	5880.54	3664.77	3909.14	5526.29	3585.35
321			49720.05	71255.34	76250.90	34801.91	30372.17	39028.34	51782.58	46461.55	37818.22	33651.23	30409.93	26741.25	21951.19	26435.19	43322.25	54465.58	66147.04	37699.37	33001.87	39950.53	18114.76	8880.10	16833.54	22990.22	17162.25	26724.12	14966.15	19912.31	20125.65	10193.49	9196.35	15083.72	8799.28	7132.67	4684.75	11407.69	9886.74	9457.42	3434.82	4902.99	9033.77	6564.81	8830.86	6901.02	3795.06	4538.63	11477.92
322			18268.03	95361.75	74545.17	118233.48	34059.83	22000.48	20571.06	37326.54	44939.98	32330.55	12755.01	28400.25	30797.73	17199.69	35822.41	35827.78	17885.12	28402.13	29613.74	21621.88	13706.97	23229.69	22149.86	33035.18	12886.86	16139.53	28103.16	24038.22	12989.75	10743.67	11602.76	12409.22	9806.10	7447.91	5209.97	4887.73	10993.45	9141.45	3429.08	6476.07	4542.37	3632.04	4637.99	6213.22	2433.18	2818.07	2674.26
323			315586.09	310406.78	93584.25	75263.16	41812.04	45760.51	55693.76	35920.14	46277.01	55149.71	57527.18	57432.40	61778.82	47670.36	34815.50	37437.93	37136.14	39716.14	28713.85	18387.28	21099.09	28164.06	15009.25	34920.81	34261.10	19082.77	10854.30	12690.94	9196.47	23489.33	6728.77	9461.89	9273.37	9332.40	7601.10	7661.73	15819.14	8771.44	6543.85	4751.85	3165.99	3846.09	3080.99	4334.48	5308.91	3686.90	1601.24
324			15704.61	48605.11	26393.32	58449.44	78873.00	34020.62	14602.51	19329.00	28619.68	16180.82	12221.59	13505.11	29843.33	28466.81	10316.43	18849.64	14913.96	6527.46	9376.53	10653.43	16846.87	12580.77	5711.25	4500.20	6344.72	10315.55	10653.18	13934.22	9465.07	6404.08	8006.08	2497.73	3261.96	6332.38	7840.21	4294.50	2507.89	2936.15	3993.70	3562.87	3046.29	1005.68	3732.48	4659.22	1304.22	2951.93	3111.82
325			16672.95	47865.41	16575.97	38350.88	33490.79	13483.22	15419.20	18388.26	32199.52	37436.72	36874.16	17524.35	29031.58	23860.50	10684.84	14823.81	23248.48	17878.08	15260.83	18164.57	25460.54	21286.30	26670.68	14473.81	8246.25	10845.79	11244.24	7730.25	5773.81	4401.31	5449.43	12749.98	7659.41	4336.28	5662.40	5615.06	9925.00	9115.61	7851.27	6883.59	5897.04	3266.77	2975.73	3689.95	4752.49	3186.05	5149.66
326			4192.34	26712.60	4209.45	5033.55	11969.03	10225.68	2185.90	1720.67	3846.83	5675.60	3243.96	3281.43	1634.67	2337.63	4434.45	2332.37	2467.51	4328.29	4688.35	4051.06	4490.18	3692.62	2808.67	3692.40	2064.04	2400.19	1795.72	1113.53	1737.13	2767.16	1646.07	2655.92	3028.63	1576.79	2967.99	2923.06	1804.62	2426.16	3138.56	2749.99	1617.36	2098.78	1856.90	2345.31	3946.28	1936.83	1044.31
327			9295.48	58001.52	38494.69	28307.69	9569.58	16028.20	9256.22	12707.89	13197.15	13240.68	7396.84	9318.83	7473.45	9146.64	14445.00	6036.89	15985.17	10031.88	3459.38	6070.94	13621.78	8606.47	10004.87	6230.22	3549.54	7704.91	12504.97	5970.59	6064.59	5009.44	5057.26	3073.50	3429.66	3290.17	3242.45	5292.20	3720.20	1802.61	4438.89	6440.53	3856.93	2644.54	3738.08	2469.91	2326.16	3982.78	6240.17
328			4048.74	123813.67	25287.22	11157.43	12030.02	14499.90	9500.24	7538.06	8589.16	7364.67	4552.23	8518.86	4672.69	3621.84	4328.31	9577.94	11117.70	10328.41	4203.41	3275.74	4378.56	3867.18	4175.13	6146.95	5103.34	3033.38	2178.74	3661.53	5084.97	4260.75	5347.32	2996.43	1815.15	4240.68	6434.57	2006.08	3246.23	4355.82	2397.40	3488.81	8123.88	8226.39	4278.56	2913.80	3948.08	5202.23	2042.50
329			169565.26	290826.56	38366.86	38230.40	29674.10	26447.98	10710.76	9300.73	9024.54	11855.94	15672.63	15112.30	11167.53	5887.56	6999.66	6437.65	6887.63	4562.90	6610.26	3162.30	2475.64	5832.63	5151.82	5044.10	7045.92	6605.33	4170.97	2904.85	3127.85	4174.10	3112.92	1517.09	3650.04	3526.54	4392.40	4068.71	4906.24	4216.30	3374.79	1880.50	1282.36	1447.92	2122.30	1672.22	1724.64	2487.48	1924.92
330			9459.07	270738.87	47726.51	15840.29	25446.10	22817.40	12312.28	6559.00	4288.06	6880.04	9125.53	5993.43	13474.16	6056.32	6117.53	9095.22	5868.08	6899.56	6509.18	9482.08	14809.51	8503.14	7233.72	6554.46	9951.77	8571.19	10138.96	4124.96	7980.11	6554.91	8975.06	7275.50	5725.11	5857.16	2898.68	6458.18	5536.97	3716.81	1953.64	3173.42	2298.72	6936.14	6802.60	4174.43	3328.43	4488.11	5312.70
331			5987.63	31383.86	6451.13	11037.24	4345.15	2329.40	3365.43	11388.29	18100.98	4219.52	8400.19	9789.97	4536.32	7817.57	10831.50	9748.42	10696.87	2683.07	5404.22	6350.61	5818.02	7031.13	10602.48	8756.27	6957.11	1773.74	3771.53	2246.06	3440.88	2459.93	2306.47	2801.11	3851.59	2314.52	1385.28	2305.17	1532.35	2592.18	2413.07	1371.50	778.21	2110.78	3109.05	2639.29	1985.70	1794.94	2270.36
332			8984.03	45973.32	13886.22	23797.59	20668.76	14284.78	11956.61	18189.01	13399.33	13126.38	8998.44	7459.80	8453.04	7923.91	11626.38	8830.43	16887.61	12116.53	6152.74	6169.02	9569.01	9591.14	8005.07	15492.50	13742.20	9271.69	6157.14	4214.75	4265.01	5493.35	5321.27	1913.67	2194.34	4569.35	1795.83	2884.54	1352.70	2134.41	2990.27	1942.39	2541.91	2208.96	1413.39	1294.83	3116.78	1994.27	1866.22
333			7371.67	47981.99	17621.55	8854.35	5846.60	4418.06	4762.64	6266.47	13716.45	8683.47	5926.49	4501.32	4031.35	6042.08	4754.19	4766.05	3196.12	3023.47	2537.98	2070.29	3258.66	3616.25	3056.59	2785.46	6254.18	3579.97	1573.58	3592.23	2820.30	6585.22	3952.34	2562.83	3010.52	3508.36	4677.66	6478.17	1812.80	1289.92	2341.06	3788.76	3010.20	3594.86	2448.22	1242.71	1948.96	2444.70	3366.59
334			10452.40	58503.60	22435.51	20449.96	10791.03	5300.43	9028.18	7639.94	6738.14	3704.34	10015.64	10203.60	8696.33	5887.32	7936.75	6711.87	7787.69	9108.86	6035.82	6975.45	5438.58	7634.30	10916.49	7623.87	5066.00	7198.50	9312.17	2714.36	6177.36	2731.16	3688.18	4699.41	5835.10	9424.05	4874.61	5593.20	6365.78	3780.13	8804.53	5126.13	8487.62	15602.51	7135.20	1854.18	3812.05	7679.04	2743.12
335			12308.34	88870.36	19790.77	8994.07	7653.98	9119.59	8896.43	8509.99	6620.98	3703.60	5658.44	6193.73	8730.38	11553.71	7274.99	9995.36	4748.75	4265.53	5252.92	8530.04	6182.80	3996.33	3464.41	6167.65	6332.31	8676.09	4848.36	4663.23	3409.26	4593.62	5305.43	2524.83	2442.38	4566.29	2374.55	3710.56	3076.81	2629.14	2622.24	2138.37	1808.06	1130.98	927.30	2218.76	2736.00	1705.61	1590.64
336			6572.22	14914.17	10031.61	1541.56	5723.62	9426.65	3994.15	10180.69	8177.67	11866.54	5571.55	8495.58	16317.20	10969.81	4703.80	3273.43	6487.78	3752.68	4013.65	5248.06	4394.68	4358.96	3692.07	2617.79	4331.47	2484.59	3136.41	3406.21	4988.60	4090.83	2351.12	2262.65	3243.31	2689.17	2465.87	1638.34	3551.15	3398.41	3031.01	2274.38	2730.55	2711.52	2583.54	1384.26	1186.30	1118.83	1416.49
337			2832.83	13491.45	1344.42	1416.05	446.13	680.31	668.39	1419.57	1062.30	892.86	1805.42	1526.02	1110.12	950.84	1043.56	766.53	997.86	990.10	1486.28	1778.65	1463.00	2137.78	1243.35	1195.15	871.78	1107.75	777.57	1114.59	964.67	1440.61	1151.51	2396.45	1691.10	1370.25	1463.29	1580.88	1233.91	722.81	2144.13	1591.54	950.77	422.20	1014.42	910.64	837.09	687.86	271.63
338			17690.14	51200.66	22076.96	17699.70	22859.49	12523.21	8095.12	9275.13	10506.01	19284.31	10536.26	10939.32	13958.16	9103.62	9682.28	8715.40	16934.37	18408.06	10786.66	12083.93	10552.56	13817.83	14170.33	12437.60	11341.81	5650.87	5083.11	8215.57	9611.87	10635.93	12388.04	3076.19	6739.68	7517.58	8971.96	5638.90	4830.29	7120.23	5755.24	8465.69	15892.96	7770.59	4870.09	3098.59	13722.27	8473.10	4792.04
339			8447.37	16041.50	5910.03	4322.75	6629.49	6169.59	2954.36	3607.82	3593.33	1574.56	2437.83	7925.33	6693.57	5865.01	5783.32	5480.96	6013.61	7862.76	12664.53	13451.25	5899.75	2257.56	4967.69	4441.98	7586.02	3683.73	5246.73	1505.38	2815.42	5575.02	7378.87	7797.04	4869.11	3319.91	3910.24	3174.86	3026.53	2721.48	2423.89	3750.09	2070.37	3786.98	3868.72	2484.42	3863.98	2796.10	2223.24
340			2458.85	13158.96	3223.45	1776.92	899.28	1538.20	676.78	1958.56	1748.25	2278.88	1965.61	794.16	956.00	927.99	1704.55	2940.30	1105.19	1382.22	943.66	2228.58	2554.67	1109.04	1655.57	2780.20	1176.60	1794.22	2035.35	1323.20	1185.44	1225.40	787.75	1156.28	1768.87	978.97	1267.67	1726.20	1424.22	1949.08	1248.81	2065.02	1622.16	2897.21	2691.57	956.21	1344.01	1329.63	1110.81
341			2995.76	3959.28	2582.67	2500.77	3306.78	1809.43	1833.17	893.79	2442.22	6356.29	4168.66	1873.98	2478.88	2814.30	1310.90	1605.57	2416.58	2128.75	2192.11	1345.53	992.50	1247.11	741.84	590.77	1139.84	1259.85	1256.71	1114.62	1311.69	916.51	929.42	1082.95	718.28	1034.21	1409.49	1585.51	1125.08	866.08	519.85	650.65	792.51	572.33	609.08	550.63	997.07	865.96	467.82
342			6964.10	42009.28	9240.60	6901.80	3983.69	1426.01	8129.48	4333.77	8404.97	8280.20	3687.14	2652.01	6614.19	5192.81	2092.81	3637.76	5521.32	4236.35	1716.33	2667.45	3551.05	5404.43	5102.53	2476.72	2892.10	1803.51	5390.63	3066.57	7211.15	2070.13	1863.92	4120.74	1933.22	3013.81	3242.79	2043.65	1270.80	1779.08	574.38	3338.39	4624.87	4944.40	3007.32	1462.63	2521.08	1322.32	1255.49
343			4307.58	14157.38	2918.23	3158.83	2750.11	2390.87	3112.67	2062.20	922.72	1695.19	2264.41	2387.45	2268.35	2010.53	1769.62	956.06	2191.57	2241.68	1107.85	1422.92	2404.01	1402.18	724.75	757.37	902.13	1247.96	1985.44	1209.16	932.61	1084.68	1150.23	443.00	546.30	1123.80	551.67	723.70	736.54	706.95	1240.45	1178.73	736.86	442.24	500.42	410.01	281.09	314.65	216.20
344			4329.51	7469.31	834.53	1231.28	2303.46	1807.53	1853.45	1599.53	598.94	631.54	913.47	1097.00	1284.24	578.90	604.06	1188.65	2512.99	1395.42	890.68	950.88	777.16	530.42	473.11	668.14	663.06	801.25	1108.37	913.83	291.97	679.35	780.81	642.76	248.15	216.72	433.00	596.06	481.47	606.16	435.77	478.60	172.48	148.89	225.44	209.37	182.15	264.73	170.52
345			3136.59	29373.22	5355.45	2021.18	1847.31	2686.89	1981.00	1658.34	3629.14	5570.54	2034.32	1875.56	1504.38	3682.22	2461.46	2209.73	1950.49	916.41	2132.71	4459.94	3135.27	2598.10	2914.26	1310.67	1450.56	3648.91	3832.09	2024.68	1096.40	540.90	954.80	1558.46	1747.18	1163.14	391.15	1148.83	1456.10	804.69	1366.78	1769.61	502.16	999.47	1501.72	655.56	967.03	1295.82	1381.80
346			7561.98	21015.84	6812.96	7554.59	5822.94	5811.80	2955.86	2792.96	3588.67	2107.85	4231.91	7177.66	2401.82	2402.19	2458.09	1955.79	2285.16	4391.05	2735.85	3426.25	5713.59	2804.61	1727.27	1369.34	1107.26	1447.69	1963.55	2635.89	848.52	1614.39	1092.44	990.26	976.55	407.17	307.50	177.15	343.21	682.87	434.48	639.63	345.45	222.54	501.06	263.01	699.55	657.88	647.66
347			4514.02	11485.31	704.83	1490.17	2281.19	2250.02	2381.34	1172.51	1706.73	593.73	2325.24	3704.26	5240.88	1219.18	1704.69	1390.93	1204.10	1503.07	2187.51	1796.53	1914.54	2246.32	1872.83	899.99	1521.65	1193.13	839.50	820.97	1256.46	1596.23	1724.04	804.64	1291.51	1845.03	1872.18	1451.16	937.14	920.74	492.16	240.69	410.93	854.35	382.21	516.79	528.94	526.92	369.37
348			5778.58	10380.96	2776.53	2702.56	2137.63	2523.15	1401.14	1129.28	885.09	1256.97	1172.70	1005.42	1183.40	1097.40	1048.16	2299.57	3107.13	1056.87	849.51	1068.68	1269.20	1440.38	1442.29	1088.37	2313.87	1947.27	1568.54	363.55	343.61	1383.40	1316.97	2674.88	1805.71	557.67	1128.69	1707.71	3318.45	1418.55	1305.29	1958.27	1777.34	1676.52	3141.71	2267.40	2006.92	2107.77	1139.35
349			3521.82	137281.45	3574.39	1677.09	2443.02	3153.05	4406.39	6173.54	2352.00	2905.09	844.94	2521.22	3604.95	3475.51	2084.93	4172.30	2473.35	3366.39	2620.35	1581.24	1729.99	1032.90	1823.99	2775.86	2029.63	2258.22	3092.51	2847.89	3552.76	2065.93	3589.25	4869.29	1639.89	2360.10	2370.19	3046.28	2719.41	3047.55	1812.01	4315.25	3391.01	1154.65	834.44	223.41	900.81	1230.03	1222.28
350			7892.24	14233.89	3355.47	5963.84	5887.43	5436.67	6712.63	7501.90	9153.95	8643.52	3628.82	4768.08	5525.39	5104.22	3984.42	4280.96	3849.54	1811.00	2589.46	2065.06	2982.78	3726.33	2877.61	3167.37	2147.13	1771.53	2282.33	3229.85	6655.25	5450.35	3269.20	3784.62	6633.58	2695.73	1076.58	1679.99	1747.53	2726.48	1317.96	1053.84	1337.46	1945.75	1631.64	1960.90	3249.93	1398.03	1642.72
351			5101.81	50994.44	20810.35	7498.16	11003.64	9900.20	3721.89	4725.08	7938.21	6326.11	8365.32	13506.45	6166.50	8940.63	16571.45	12896.53	6585.86	3304.78	15569.12	11379.75	6199.09	4452.21	4504.67	3471.14	2866.86	5055.07	4159.06	4978.02	3520.36	2245.66	1849.01	4109.42	3011.33	3078.93	4029.15	3449.11	1778.01	2892.82	3298.95	3918.63	3094.99	1744.16	1606.03	2129.41	1229.52	1897.47	1789.83
352			3167.51	10509.79	9125.89	5131.24	1902.41	1461.18	1514.70	1703.79	1582.92	1196.22	1640.95	1468.94	1641.85	2359.20	3131.77	1358.46	1562.30	2163.21	1920.05	2088.01	902.83	1778.91	1957.15	2150.82	2494.02	1931.92	1886.62	4228.06	1168.65	2347.32	4897.72	3935.33	2381.16	1015.41	659.24	1349.14	1629.54	1201.17	1635.93	1588.76	2039.12	1594.73	548.14	1143.16	1659.23	965.42	1030.64
353			53739.86	81327.52	34926.30	43401.98	30723.63	16647.22	13669.89	27437.22	48535.60	51304.06	37019.54	30221.86	17377.04	38685.44	30054.40	15560.40	14897.04	16162.90	12208.91	21101.86	15070.02	18458.50	20107.12	16072.27	36085.95	23743.00	17481.91	24141.11	30261.10	12757.99	22346.18	15049.09	22357.41	24796.67	8839.58	6647.80	6049.52	8386.36	8462.95	9233.22	10781.68	9678.92	4562.94	9051.62	8651.22	3349.56	2621.39
354			10318.79	28944.70	19852.47	15560.61	9789.09	2311.95	9828.06	14470.79	17849.42	10418.58	7624.60	7391.36	10067.47	16636.59	9728.85	14306.83	15917.99	14520.14	3391.92	6113.50	3889.66	6298.60	12130.72	18665.64	24126.70	5182.85	5764.39	6968.96	6590.64	10065.09	14331.65	8214.95	14367.70	3380.51	11073.59	12589.56	5083.31	4773.83	2486.02	6368.19	3673.37	3263.72	4953.16	2641.29	1214.19	3043.32	6279.04
355			2989.81	13678.58	1016.55	1144.69	470.35	1663.59	2062.97	2650.73	999.44	1976.52	1778.90	1237.48	713.41	682.84	1088.30	1554.74	807.45	940.54	1322.60	993.13	977.34	1738.92	3459.33	1918.81	1109.94	1920.97	1463.69	1040.25	790.40	762.40	690.19	520.24	1707.72	1416.31	418.85	1394.27	738.62	734.83	761.35	529.07	599.93	321.43	665.11	624.32	582.22	1040.52	519.08
356			22132.01	59998.21	28909.59	24174.05	13176.40	5267.58	3308.31	3435.67	3653.90	5210.32	4756.67	4493.29	6223.19	5948.49	2212.53	3133.23	6321.54	8132.36	5087.01	2788.51	2768.93	3254.49	1993.22	2469.67	2579.82	1360.21	794.79	1325.21	1831.37	2089.87	1882.35	899.93	1989.13	1337.63	2031.34	1515.07	1652.16	1451.22	872.11	1185.26	1304.15	731.32	675.54	351.40	384.03	693.23	221.13
357			2109.78	19006.53	5595.12	4179.63	2677.79	4875.61	4937.82	1575.20	1688.68	3505.04	2344.31	2094.54	4648.09	4379.70	2492.18	1758.43	2396.57	2009.67	2437.83	2134.24	3589.50	2635.62	2050.48	3510.79	2810.49	2413.51	1829.31	1332.51	1311.17	1318.69	1311.96	1665.27	1381.46	1435.97	1206.36	999.30	438.47	1013.16	1285.42	1558.10	1860.17	969.38	911.69	510.59	696.86	546.01	244.34
358			37338.69	95427.26	78351.98	88177.39	50213.83	52909.25	74141.87	63516.16	40052.82	49579.73	51989.50	45469.30	51158.65	43591.57	42471.98	32549.84	18890.64	20235.90	37748.06	36365.01	33559.94	23965.75	18513.77	18496.93	32254.38	16601.62	12632.04	19927.08	12948.53	14417.58	9638.73	9165.56	12455.70	12505.82	11860.87	4722.64	2402.13	2796.36	5618.41	6091.33	3906.83	2743.44	3273.39	2431.34	1488.60	2735.09	3705.84
359			2187.16	24099.93	3055.62	1754.33	3352.46	3091.71	4185.44	5725.54	2241.07	2216.89	3303.41	2178.09	2425.66	3182.53	2761.68	2258.06	2787.19	2250.40	1833.09	1484.20	3256.88	3879.96	2201.45	1862.58	2298.75	3174.88	3546.20	2297.83	1765.75	2050.05	2302.76	3353.90	2629.51	2136.84	1031.43	2401.51	1646.23	1458.42	1747.92	1103.85	1505.81	699.23	645.04	1202.82	831.22	1344.99	1936.54
360			8798.92	186929.20	18404.69	31293.02	56397.18	47924.38	29859.88	42148.72	24687.35	28155.47	11336.65	15052.29	11495.64	15732.69	12010.91	21965.29	30430.97	22144.62	27266.82	21576.43	19300.24	23616.08	16018.18	5582.28	4217.04	8345.89	3144.40	5280.31	8313.83	7958.23	3457.52	8021.27	9194.47	7924.49	13152.81	7281.62	3010.61	6412.58	9603.22	5376.56	5679.54	2963.03	4962.62	4855.16	4384.38	4599.54	3110.90
361			5870.05	90660.75	10418.58	2625.69	2761.17	1528.20	2384.59	4458.24	4361.07	2597.05	1339.66	1234.47	2240.01	2042.23	3260.25	4817.77	2703.60	1197.94	1979.71	1456.34	3198.08	3312.60	2017.32	1637.89	1384.80	1224.29	1779.83	1157.01	2163.73	1029.27	604.70	659.67	2122.74	1303.41	1335.57	2181.70	1352.32	1682.45	1332.18	1143.88	1219.04	1887.01	1510.29	683.61	974.33	686.27	751.28
362			3005.22	33021.85	9412.19	5147.86	4686.70	3135.33	3824.95	4724.11	3362.22	2121.88	3498.95	6901.82	4251.66	4279.71	1846.05	2928.56	1708.45	1704.79	2579.81	2419.80	2166.84	1732.06	2129.12	1937.29	2961.78	1144.46	1036.09	1200.90	1489.25	1278.59	2418.09	2438.38	2188.84	1982.88	1673.37	2494.23	2491.31	1510.15	1077.81	760.46	840.72	603.85	2088.21	1592.98	1619.61	2378.03	914.91
363			6459.04	40935.84	4722.08	2365.99	5798.04	5937.46	6562.86	4941.01	6285.00	5394.64	1154.13	4036.92	1572.43	1436.90	889.07	1529.92	1745.63	1852.41	2301.50	1844.12	3911.94	4018.28	3861.30	3547.78	1714.83	2596.26	2304.65	1595.11	1100.63	2031.99	1619.08	1054.75	1828.67	2968.53	2632.99	2098.30	965.27	2180.96	3743.17	3992.16	2051.64	603.53	1051.81	1029.92	1524.86	1818.03	1136.93
364			3611.32	156949.56	9465.09	5346.87	2882.52	1439.53	2930.23	2329.04	1383.74	1015.60	4350.99	1905.64	1108.11	382.12	1323.17	2057.59	4281.15	2302.07	1980.92	5485.23	3608.93	2866.84	1330.50	2941.74	3363.36	2111.84	2061.81	1593.36	1446.67	3210.22	3764.50	3281.10	2072.83	966.66	1823.78	1466.87	971.66	1166.78	420.81	514.72	918.31	753.74	686.48	889.15	938.77	1313.21	1498.68
365			110557.96	539084.00	434317.18	60778.76	6816.09	4581.35	2935.86	6783.66	4688.11	4735.10	4070.79	5648.91	5162.98	6268.24	6735.58	4829.26	4170.92	3698.15	3873.74	3358.49	2546.14	3560.76	5323.85	4112.39	1864.34	2295.45	2432.25	2585.65	1783.26	2442.33	2008.10	1726.97	3067.08	1667.57	1070.37	1321.05	1653.31	845.76	590.82	1371.67	1590.79	1628.51	870.97	552.55	242.08	905.80	922.61
366			18148.68	111035.52	14361.25	4836.66	4228.63	14159.85	22189.13	23429.04	18030.46	18882.91	13363.54	6196.73	11073.66	7673.30	5761.21	15572.47	12223.47	5325.34	5367.13	7818.45	18797.45	5092.44	6699.50	5079.05	3304.48	3908.55	3390.14	6861.53	3746.81	7463.11	4845.55	5465.69	3575.23	5907.81	8426.52	7341.08	6944.56	3298.38	3217.92	3390.89	4996.52	3758.59	1784.23	3856.01	5925.43	3339.22	3918.28
367			8494.40	142958.07	55317.93	103918.40	79130.00	36777.43	18105.10	10812.28	21353.79	22137.57	16086.97	12460.77	33380.02	33075.05	19610.76	6672.92	9183.60	9259.43	9649.37	4318.25	2455.18	5041.14	7918.42	16508.67	22212.36	15145.01	9018.15	9446.71	13963.39	6661.27	3185.31	2227.36	4460.69	2247.10	2012.78	5003.54	7531.34	6637.97	4004.94	4129.41	4710.22	2109.54	3691.60	1200.82	2213.44	3113.75	3602.11
368			16087.90	136112.51	59134.73	29467.15	11038.39	13839.42	28608.11	25688.13	18851.04	19456.86	40041.24	8502.63	23363.02	24687.78	7714.64	12512.79	11563.60	16544.33	13110.24	10116.12	35480.56	45813.20	22376.18	15104.61	10087.96	13619.23	10565.78	11063.53	7891.59	5352.62	5068.79	9468.99	7378.20	4557.05	6600.71	3126.38	3848.78	4896.98	7127.34	6843.52	4602.47	2713.91	3163.00	5159.41	2459.04	3644.39	4944.56
369			14457.65	185082.54	28451.59	11857.59	32969.11	33387.89	19936.19	54247.97	34192.00	8454.91	4989.83	19240.97	14795.80	8917.30	19181.55	15110.03	10150.06	6683.13	3803.39	5616.34	12891.77	9630.30	6460.25	7895.29	6794.98	4555.59	11103.66	12776.10	6958.46	2868.95	3331.91	5102.95	5690.32	3057.59	5595.56	7273.38	7623.16	3804.61	3809.46	2223.69	6607.65	1784.22	1454.82	3173.30	3562.86	4420.12	3759.65
370			9337.86	64613.79	60962.24	35744.99	28296.32	36213.91	44317.03	60967.00	29256.62	19344.09	15364.81	18628.34	16189.68	17889.36	18515.72	19158.07	13278.19	20733.76	12428.24	15607.16	11755.84	14218.99	22142.99	28133.98	16584.78	6743.03	12621.08	14685.69	6035.57	17694.61	7806.16	4759.53	20962.92	11486.04	6533.66	4468.42	3866.11	4721.13	4741.06	4937.81	7025.09	6247.44	7912.63	2413.98	2869.56	3554.97	4353.40
371			48721.33	395714.50	164074.98	50270.71	53811.07	68123.54	80789.77	77805.35	40720.96	7795.94	64624.75	51222.37	40300.75	37222.58	42899.85	13452.42	34159.29	37354.22	19536.16	21487.88	17021.65	13478.82	14314.95	9103.02	14395.32	9588.04	24633.49	46417.62	30939.26	10616.29	5280.81	6343.22	9717.73	9185.68	8833.33	9547.02	5518.61	7672.48	6718.06	5429.46	7267.69	10569.08	4467.27	8513.27	7078.64	8606.03	6339.92
372			52224.49	298319.81	206583.25	112418.16	117335.85	103525.71	85226.77	93141.63	99390.47	61303.33	157206.43	93962.48	95637.30	73397.11	77526.24	76894.75	109723.07	67582.92	20568.51	19237.55	42222.82	84770.01	88707.24	47817.80	44323.31	22341.26	28569.50	27473.71	39817.22	27613.82	28052.43	26389.20	23656.23	14036.82	11649.13	15542.54	28114.50	35221.79	12391.88	8815.34	11947.29	12996.08	5795.94	10481.30	23248.58	23306.75	7896.08
373			38783.66	370287.62	94222.16	86795.72	41066.37	36321.00	54678.10	25297.64	36088.26	90710.29	54404.31	47635.89	33500.03	20287.99	15393.69	25454.18	29775.44	17892.88	8227.01	30193.12	20704.04	16683.64	45916.39	39565.08	16593.03	22085.26	25621.15	20382.39	12196.05	11208.14	21270.59	27061.58	21489.06	12216.45	9431.99	14686.40	16565.44	3522.59	3937.13	17520.58	19301.23	12442.47	9741.74	11371.27	11170.77	13514.93	14765.89
374			8428.29	157746.78	16251.23	31965.02	17797.44	10411.77	7637.83	15489.89	9768.15	9878.37	20487.99	28343.23	13093.72	11023.89	21399.89	18571.09	21554.98	11458.63	9768.23	30975.73	30977.47	21524.83	17071.00	14006.25	11555.18	11706.35	14880.94	10475.55	4882.15	7476.69	6429.09	4081.87	3214.19	4057.38	4487.40	6975.80	8761.39	7099.25	11605.75	8861.63	3670.90	2758.26	2170.22	2668.91	3313.52	3592.82	6508.13
375			26931.78	203841.26	19780.10	33809.66	29169.35	24229.63	25841.00	17805.01	21847.10	26555.01	19289.15	23760.16	18051.29	23353.28	19932.02	17550.95	24930.94	22956.49	7638.70	8755.57	8530.31	6805.38	11475.07	17406.07	7624.41	8621.15	19003.68	15987.30	10086.96	3611.93	4785.71	4043.66	3975.20	4255.82	6628.10	5088.19	4434.81	8260.33	10853.38	7969.77	9184.02	6257.96	5064.61	5478.14	4830.78	2008.41	4930.06
376			9526.25	328838.96	8287.71	1706.38	788.24	2615.63	5586.69	6371.51	4152.72	5152.33	3928.41	4240.06	1055.70	1896.84	2823.31	5414.91	10412.44	7704.74	3056.35	9634.83	4425.10	4816.24	4093.72	4159.51	7490.55	8049.00	7405.13	5174.27	6676.43	5762.92	2482.82	3090.99	4879.33	5797.21	1696.70	6531.34	10300.88	14691.24	6370.75	4452.27	6482.38	3711.42	5037.05	6615.13	7230.67	4445.82	4323.98
377			4250.42	149172.98	38549.76	33591.67	16891.27	23305.28	20431.94	7729.03	11430.52	12074.33	15883.91	18943.55	9099.47	15255.94	24297.65	9573.80	12794.24	20960.13	12067.69	8956.29	10918.85	12295.58	13089.01	6629.66	5832.17	8800.25	5415.05	9308.34	11881.32	9739.36	9990.35	4926.20	3909.08	14688.70	8157.71	5990.45	5126.19	4900.61	4944.39	6569.41	6501.79	7582.34	4888.39	8147.03	12469.25	7241.60	6283.49
378			36645.89	141494.34	141451.46	123104.07	105114.00	99909.46	71540.60	60138.09	38698.16	50854.42	79004.93	60107.14	53343.44	32482.31	23314.22	47723.16	55129.87	38666.97	37549.63	24667.60	16077.30	22039.22	23904.15	24152.55	12655.55	21778.20	21995.29	25350.02	18574.35	8564.14	8244.28	5103.71	9941.04	19760.51	22127.52	14010.45	9536.97	5445.82	2978.73	8887.48	8594.60	6190.50	9061.79	6066.26	6762.96	7917.49	6694.80
379			6177.25	92591.96	38102.48	22085.21	20629.82	23364.93	34602.72	30754.99	9888.36	9330.88	8253.94	20171.79	19362.18	20120.50	8739.48	17429.73	8399.99	28893.59	25561.07	24993.17	14090.01	33368.92	15510.60	2445.10	4128.46	9479.53	28119.69	18526.26	19788.50	7608.01	18357.25	20426.62	6153.96	4520.97	3549.79	5337.95	5262.94	6381.30	6348.56	7106.64	4168.10	2477.76	3215.21	4004.28	3291.74	5223.21	2470.06
380			22219.82	180500.34	53770.34	68015.32	47151.31	17225.53	28006.07	45923.94	42289.81	33268.66	29807.76	23885.17	39437.05	59330.44	54646.92	44144.18	42861.58	28911.10	14769.98	13373.60	17234.09	32397.08	29090.67	27428.48	18272.57	19105.45	25256.61	28789.60	23603.58	5560.84	2675.44	15327.61	9344.06	3003.69	7356.23	11359.38	4840.38	6944.84	5348.88	4923.51	9719.09	5774.39	3464.88	5038.71	8837.16	10591.57	7678.47
381			48841.25	159953.48	60215.12	68317.50	71681.15	43937.81	27684.40	32639.00	39238.27	31459.24	26092.65	25750.82	29501.11	46634.52	20562.80	30610.78	32800.33	30493.83	17343.97	32231.10	27877.12	14012.74	11760.65	24191.71	15615.09	17110.05	18210.66	19664.19	15671.74	13535.86	13433.30	9650.80	14314.45	10465.01	12351.37	5814.63	5363.35	7542.55	7239.74	4741.99	4732.35	6647.02	6922.12	6291.94	4072.25	1921.69	1678.83
382			10388.29	90290.96	18148.25	4767.97	6811.76	6445.40	6448.44	1621.84	2200.25	2605.34	5308.98	10764.44	7250.92	8286.11	7329.84	3594.34	3529.30	2960.57	2243.40	3260.41	4299.91	4759.47	2254.65	2065.01	1619.76	2926.80	3728.09	2409.84	1862.77	1649.43	1972.35	3576.97	3564.69	3564.40	854.70	2259.67	1842.16	1477.84	1831.08	2796.65	3181.04	5962.48	3745.47	1384.52	2525.64	1736.53	3562.41
383			4192.19	136175.51	2411.00	5643.71	9113.34	6438.57	4346.99	6454.57	2838.99	2140.79	1602.84	5436.43	4048.06	2985.44	4388.84	9466.39	3639.94	6648.33	3460.84	4318.65	4816.29	9139.79	4522.10	6024.45	2353.95	2846.51	3375.86	2866.24	3296.62	6668.55	3703.16	2661.95	2150.33	5618.89	3863.75	2344.97	1582.02	1641.01	2042.72	2084.57	3387.33	2460.85	1713.50	2236.96	1897.18	2117.96	2438.33
384			10420.84	129427.15	29557.12	32175.17	45413.27	27756.60	10731.41	8753.87	26103.90	9499.49	8221.27	13001.80	21882.49	7739.45	19991.13	24963.51	15318.49	11410.86	10746.44	7333.29	8500.51	15566.46	21911.22	8734.63	4910.85	12932.03	19140.88	15259.11	7994.86	9820.40	9075.53	7169.58	4289.23	3772.70	3509.04	2578.85	4791.62	5965.25	8776.63	4047.15	2290.40	2438.05	4655.74	5344.51	5295.37	4909.72	2959.64
385			17391.20	141596.53	27391.12	16449.98	16703.12	22468.06	14512.84	16053.36	9322.39	8728.75	10028.54	15476.25	21561.12	14926.97	14900.71	10635.40	11955.16	5519.07	9066.64	8507.11	7921.52	10694.37	11085.55	11785.22	11879.78	7439.26	9646.04	4436.63	7959.24	8230.37	6835.14	4479.61	2951.26	1775.03	2485.92	2538.72	2809.29	1621.59	1126.34	1322.80	1399.51	1186.60	1429.31	1593.11	1573.70	638.15	960.48
386			3989.65	29527.30	38359.23	34571.20	19269.38	19891.99	10451.81	18272.41	25647.13	10297.81	10921.63	12399.58	9639.20	4015.76	6183.49	21932.78	10720.83	4435.47	7256.47	4412.20	1856.27	2502.79	6085.97	10168.95	6035.69	1144.88	6027.54	4804.63	1717.46	2093.28	5882.97	2703.31	1759.02	1987.86	2079.64	1190.72	2421.60	2258.48	1005.16	2301.98	2469.18	1112.58	4046.66	2131.18	1003.67	1636.57	1497.62
387			8273.48	27294.94	25407.63	15874.07	5224.43	5962.04	16591.77	10015.86	8579.11	11986.98	6747.03	6330.88	10117.58	12671.92	9455.29	6060.47	15811.65	13646.97	5704.14	4926.94	5902.90	5902.72	12403.96	10369.26	7293.10	4575.65	6570.01	5836.38	6955.68	6231.50	4618.02	2422.94	3053.51	1323.90	1851.05	1516.45	1314.33	1501.70	1147.76	1522.84	2527.83	1435.55	1145.87	437.67	1114.07	1810.72	1199.11
388			3586.71	16393.24	5491.24	4224.45	6320.61	3284.65	3793.05	7573.70	8708.75	7005.91	3848.23	2200.50	5894.84	5637.91	3961.49	3663.91	2763.24	1576.44	2028.23	2485.18	2716.51	1510.98	1425.06	814.19	991.36	1240.63	2489.55	1369.83	1013.58	1017.88	1232.97	915.81	824.26	1332.63	676.66	682.38	1130.89	904.83	235.79	757.49	1188.85	771.12	789.77	580.15	582.80	399.39	506.82
389			7928.99	50977.94	29031.66	10206.35	10747.08	7704.15	11483.96	7135.40	5145.90	5787.62	9605.42	6602.67	8117.10	11507.97	7138.88	5708.34	3313.09	8710.41	13744.21	5558.75	5307.41	5420.49	5449.46	5024.19	2195.49	5080.53	4587.60	4273.18	2985.01	2864.14	2568.77	4257.28	3738.90	3208.08	2067.31	2001.89	1390.16	2692.01	3663.81	3123.59	3481.17	3025.62	2173.34	694.82	1094.03	1375.78	2130.47
390			2459.60	18882.56	958.99	1123.11	1380.09	1221.29	644.14	388.57	553.85	1469.32	912.28	284.03	630.39	831.17	418.29	1026.76	692.07	1064.82	972.55	871.58	496.33	755.30	1002.11	1081.51	682.70	384.61	596.31	494.65	313.02	493.63	541.86	460.21	219.85	288.35	338.24	648.53	356.82	248.57	432.49	444.02	357.89	342.64	598.39	354.60	425.30	399.94	324.74
391			4037.52	25908.42	10766.39	5994.37	2238.15	2547.01	2111.35	6713.05	7317.97	3229.47	7561.52	9629.75	5597.96	2663.42	2382.16	3303.53	7405.14	7223.42	5869.81	3180.43	4011.57	3533.08	6571.94	4441.76	2555.88	3486.64	3584.47	3844.28	1714.82	4069.32	2215.30	468.11	582.85	549.71	568.84	535.79	1429.61	1182.53	1297.73	776.26	1225.12	1185.91	363.18	337.99	594.30	302.91	786.81
392			7831.41	17375.96	2966.11	4591.19	3878.32	2553.49	3906.75	4834.23	4010.98	3282.06	2199.93	2918.50	1688.73	770.15	2574.11	3019.94	1490.49	1145.00	1282.15	1627.93	1282.72	2633.29	5162.54	3164.77	1815.04	1031.00	608.66	443.28	492.04	1074.01	1213.23	909.43	400.89	201.04	501.64	742.49	875.46	1482.25	1258.20	374.29	455.88	213.88	383.94	299.63	113.05	336.23	278.69
393			7845.29	18905.71	5423.58	5303.98	4911.99	3179.13	2476.86	3006.26	2261.20	3180.67	3176.76	3172.27	1760.04	1069.57	1238.67	4208.70	4649.98	1908.68	1370.34	3570.39	3444.28	3060.43	1364.08	2106.87	2529.01	1052.57	909.97	1964.27	2240.85	1543.03	1263.28	1938.98	1948.23	2093.38	1639.73	1250.40	2021.90	1302.30	1242.46	1638.53	1786.42	1486.91	1122.56	1433.69	995.59	496.67	875.73
394			3786.94	13304.67	2128.15	2401.47	1517.95	3542.20	4778.80	706.99	646.05	2280.90	2694.60	1873.58	1229.86	1720.70	1391.87	1425.23	954.39	1802.20	2457.84	516.02	1772.79	1762.73	451.09	1463.90	1959.74	1341.26	1014.71	982.81	1565.83	1642.35	1078.58	1828.15	1214.16	625.43	702.56	1045.65	1175.99	832.58	753.01	1177.81	987.57	1214.77	1435.99	1307.13	1242.92	530.85	725.62
395			4602.75	39252.67	12943.80	27851.73	37063.42	15344.40	12152.05	11177.68	19137.73	13514.46	15436.55	10937.20	11629.49	11292.27	9254.32	7540.85	10460.97	6571.90	7799.25	7804.54	10808.73	5399.97	5161.76	9543.96	6014.55	6500.17	5783.11	4773.52	2810.28	1968.66	1745.86	2226.50	1969.48	1764.37	1171.62	2167.37	1896.44	1307.45	1608.76	1136.12	1329.66	1676.51	1541.30	980.33	197.83	473.05	746.52
396			23115.89	67070.19	41824.23	27115.69	16601.34	16480.75	6072.41	7637.53	15321.78	17510.87	15074.65	9197.29	15210.60	7867.98	7178.24	9451.50	6048.15	7396.79	5444.68	3595.47	2509.56	7071.23	5370.51	4742.55	4555.73	2608.07	3406.48	1745.93	4824.28	2413.84	859.81	2199.00	3606.43	4125.43	3144.86	1153.60	572.55	624.24	555.93	1208.68	1288.58	753.91	404.89	1398.17	985.52	1700.97	1389.77
397			13690.13	154274.32	15345.92	13782.77	37911.62	31531.05	17551.51	15616.50	9580.82	6802.31	8569.95	8739.47	15789.72	14788.78	7458.11	23763.02	19197.16	13061.94	15927.83	7858.05	4429.96	10695.91	2244.36	6383.93	5809.46	10098.40	9496.27	10828.15	10613.36	3399.23	5166.08	5165.89	12554.03	14441.88	5559.52	1850.02	2724.07	2516.22	4829.17	2492.33	2157.36	7444.52	4762.82	1638.00	2361.83	4106.76	2456.20
398			69757.10	212830.32	75930.46	88802.78	77902.41	109739.35	69669.03	54444.74	71169.82	73626.28	57849.81	48875.87	57524.05	58376.70	67134.14	71245.94	45981.94	39453.32	43837.76	49338.25	24974.78	25177.47	48963.73	43601.16	32439.89	28483.98	20594.56	36330.06	50799.78	25082.86	28233.49	34405.44	30236.07	11772.09	7524.03	11371.57	11906.06	12157.39	10725.86	10774.47	11118.43	15537.00	27397.97	17993.48	5360.01	9207.07	11293.77
399			12019.60	33309.34	29589.34	24224.43	10614.60	11497.20	10967.59	6672.37	5422.88	8869.62	5140.78	2187.10	8443.33	6257.59	12314.21	13938.77	10851.02	6313.64	4119.06	4375.87	6611.33	7571.69	6770.41	3012.35	2274.30	4508.61	2252.24	4255.17	2746.29	1632.31	1862.03	3678.03	2681.37	800.96	1236.79	267.03	1365.87	584.61	481.77	549.93	895.74	1851.87	1789.50	1377.67	1117.45	854.80	963.13
400			9996.55	30925.64	22424.04	7712.93	14314.58	13348.51	28547.14	8115.95	12823.10	9046.99	13876.66	22172.12	10062.56	8139.09	3354.88	4076.99	6679.39	6502.26	10667.59	9002.46	8186.24	10453.26	11043.61	12663.95	15138.64	9562.31	11629.91	7033.34	4593.98	4909.10	2657.35	2184.44	4754.72	2531.12	3520.15	8038.19	7125.11	3932.52	3147.45	1197.27	1974.53	1584.51	2598.57	1843.26	2409.67	1843.78	1703.94
401			63531.97	127731.46	160900.65	162007.54	60855.14	95331.19	24737.06	52767.51	130956.07	154491.79	113201.67	92010.51	68457.43	121536.46	76382.72	53443.20	79154.00	68886.98	132887.50	60975.36	36281.19	40175.83	41923.87	42435.29	50319.88	38640.44	32272.60	30245.87	26569.20	14540.21	28871.18	36727.71	21735.28	18349.38	20842.43	17657.67	29878.40	8434.53	21193.40	21852.46	11079.10	5361.70	9285.53	8409.57	6317.76	7778.25	6305.98
402			8111.04	38744.51	26805.74	49653.54	82178.14	39566.51	21781.98	28150.30	35838.48	32191.56	15763.83	17381.64	15417.35	12841.63	20202.91	29620.70	19147.83	10143.89	38281.30	42624.09	28332.76	8892.60	10823.47	11721.37	13894.66	24970.41	14117.23	12409.53	21117.07	15617.70	7899.02	4615.37	8438.55	9752.46	5970.94	7750.72	9274.68	4750.29	7042.56	7013.79	3961.00	3088.36	4999.66	4126.99	4325.43	3015.53	1778.03
403			103077.84	230919.09	295343.25	168920.76	105917.10	140949.70	227480.64	165551.70	76304.53	51037.33	124085.25	129001.50	100974.16	108209.88	87822.95	106554.75	92862.60	117517.99	112463.94	39160.82	42887.97	46444.64	34261.98	27151.47	53750.29	56401.52	23781.17	18485.95	24574.69	20379.54	24280.96	23226.42	19221.22	11929.39	11521.71	22632.66	25317.11	12041.06	12528.67	12154.55	15410.49	17010.50	14950.27	8084.13	4736.62	6229.16	3397.31
404			10900.01	53525.07	42691.55	62902.19	35989.83	31223.74	31181.62	30103.94	23407.00	36721.00	20801.86	18077.32	27572.23	14123.69	9836.95	12972.28	8203.55	20088.53	26662.78	10960.92	3059.85	8772.00	15691.96	9285.66	7774.57	9038.00	12596.28	13379.22	7887.69	15000.32	9580.32	6329.55	8284.41	11766.32	4129.28	2106.58	6493.11	7884.97	5726.51	3313.98	2402.38	3472.78	1724.98	1192.03	2436.35	2100.80	2072.05
405			5907.46	16401.24	3609.91	4856.20	4569.42	5180.36	3186.61	3273.43	4412.08	6301.57	3177.92	8321.37	4308.97	1326.37	2472.89	2060.75	2314.40	4075.46	5844.79	5251.37	2770.13	3517.39	2645.67	3513.41	3813.59	1928.51	1659.94	2232.30	2486.62	3171.90	5666.80	3727.86	2081.63	2367.22	2438.78	2635.80	3977.73	2264.97	1803.74	1768.16	3225.85	3528.09	4850.73	2267.84	918.68	1478.39	1501.14
406			4978.79	9320.50	905.80	1161.28	1167.62	670.04	702.31	1355.94	795.16	582.05	587.95	591.08	818.03	1169.84	980.59	507.52	1153.21	1989.27	1225.48	961.61	1790.44	3028.65	1819.06	1694.20	1310.22	1735.91	2115.68	2549.26	1202.91	1184.90	666.96	1005.87	1866.14	3018.66	1764.06	1045.23	818.82	772.79	1208.42	1370.86	1254.01	1450.31	1588.64	1151.34	1166.07	1802.23	1599.00
407			1664.19	7978.26	3778.72	3160.15	2368.32	1525.35	1486.67	4121.38	3611.72	2290.74	1839.80	571.33	1215.30	2699.15	2710.14	1057.92	1168.81	2953.40	3655.93	3111.88	1524.20	5066.60	3268.14	1878.28	636.73	1109.59	1568.26	3144.12	1968.61	1090.53	1295.87	1672.78	1331.01	831.55	1263.08	1662.52	1322.00	958.66	1109.25	1440.83	1750.15	1260.88	891.32	887.39	710.42	707.79	583.01
408			18022.51	107504.43	5379.34	3291.90	4514.21	1753.27	1803.96	1656.52	1625.78	1536.77	774.69	780.72	803.58	1000.31	1143.45	1299.20	1102.67	1017.51	522.32	1330.06	714.48	1981.65	1296.46	769.19	877.52	1372.46	1118.88	796.51	971.71	1288.39	1587.73	1594.34	957.33	647.51	662.81	324.58	663.16	733.61	377.23	594.25	658.65	591.40	572.18	728.58	859.09	891.02	772.50
409			2503.26	13519.49	3911.96	16600.30	12349.65	12214.08	8505.77	9608.93	12448.67	3461.91	2186.21	2976.60	2240.83	4715.07	5166.84	4589.34	4660.87	3924.54	3999.45	6574.88	3892.82	2633.99	2319.86	2596.84	5013.83	5240.04	4558.37	3057.19	3903.50	5205.60	2282.27	1630.39	677.54	1893.12	3174.34	2536.36	1859.15	2907.35	2392.22	936.98	499.98	1347.98	1802.62	875.27	608.94	247.88	299.46
410			4004.47	8651.86	6247.06	4293.84	3822.16	3756.51	3672.33	2573.78	2578.83	4581.07	4384.20	4686.19	4826.00	3843.94	2287.31	10331.74	5292.59	4107.34	2811.74	2099.30	2400.98	1761.26	956.77	616.13	1573.10	1556.03	860.61	2171.64	1455.10	723.73	1557.58	1248.77	804.17	638.12	852.05	1357.49	886.10	391.89	433.09	276.33	236.89	171.60	255.71	492.76	424.24	275.64	343.47
411			5688.18	15986.16	7820.10	4802.29	8160.68	6843.20	4469.89	4204.13	4866.92	3100.54	3999.07	5311.17	5202.81	3875.29	2166.76	1118.68	2043.63	2557.99	1794.05	1106.27	3542.82	1952.70	2316.75	1442.42	942.51	1185.87	1323.58	1357.74	1480.90	1538.09	2178.89	1051.76	562.78	415.89	409.46	772.32	445.54	331.78	470.86	846.31	923.77	335.54	587.87	724.16	479.71	242.23	600.89
412			8513.96	39919.17	21961.19	22465.99	11483.26	5148.16	4280.17	6147.24	13449.04	8216.44	6081.15	10160.22	5893.00	4999.67	1944.48	2925.25	4324.38	4382.82	2239.19	4806.80	5211.79	2440.81	2807.56	1256.82	1141.45	1284.39	1336.60	1586.42	1788.27	2061.60	535.77	923.62	1118.59	1101.96	1276.49	876.39	400.57	755.66	606.02	582.26	419.39	371.28	397.44	761.51	360.86	206.37	699.05
413			3293.37	15493.69	452.30	820.96	534.72	474.56	1060.44	1414.49	418.40	544.99	715.28	889.20	351.98	359.30	942.36	434.00	758.26	237.00	859.07	880.70	146.70	420.12	287.60	494.98	401.64	410.70	501.85	156.89	175.92	925.59	966.85	480.47	407.73	257.95	280.04	286.94	296.65	459.73	372.70	494.21	1171.30	403.90	637.30	364.47	451.17	503.65	428.42
414			7913.04	21252.97	6406.30	14067.99	10316.73	4669.62	9044.48	4618.58	2773.55	3384.41	4331.03	2306.56	1272.24	4911.24	7387.46	4386.17	3025.38	3939.60	3265.98	2414.24	1664.30	1966.13	3853.64	5010.64	2536.30	1531.13	289.99	831.45	1208.44	2177.02	1321.38	1620.90	1321.89	1272.56	882.39	418.89	308.67	466.55	250.01	405.54	526.83	401.06	184.16	254.47	331.60	230.08	123.57
415			2161.03	16240.74	1935.69	3237.90	2415.30	4129.88	3759.90	1507.32	2950.61	2777.27	1638.35	1356.97	2822.71	2578.56	1850.86	1289.44	1074.11	1732.71	2858.70	3091.53	1527.87	578.03	520.13	1537.57	984.40	746.68	604.71	801.73	1208.41	1084.46	886.61	995.65	916.43	539.98	324.98	331.61	350.27	391.83	412.28	300.55	339.39	456.89	194.45	170.70	149.44	269.07	129.43
416			3560.80	11537.24	3690.10	1520.74	2661.22	3384.22	5544.47	6846.83	4888.51	2235.81	1442.37	1782.25	1665.87	2158.26	1971.53	991.42	1609.74	1964.55	1136.23	2435.36	1496.44	1185.06	1367.68	935.02	1347.56	2007.59	1212.76	2291.39	1638.51	2125.62	2881.66	2104.53	1190.11	1002.56	834.42	909.30	791.11	1311.27	1349.06	1256.37	1227.39	932.34	890.77	512.14	630.80	535.13	607.37
417			14560.47	57161.98	2839.78	11879.73	6899.71	7912.51	2635.81	8074.91	4913.55	3724.06	11255.23	16815.22	8062.46	11656.20	5539.06	11189.87	16666.78	10752.98	6198.49	5692.31	3106.07	2651.48	5658.79	4333.66	2657.97	3646.32	5901.55	2178.72	2839.49	1757.26	857.78	2991.82	1459.80	931.06	2133.93	1488.21	896.84	590.61	1214.41	645.36	1256.73	1425.77	650.90	1213.36	851.86	489.94	1117.03
418			10920.51	23125.92	6564.98	1770.91	2096.99	2949.65	3222.76	5873.59	3044.91	2321.18	2601.77	4382.43	4298.22	3120.01	3044.42	4236.07	3277.14	1672.40	2577.51	2330.46	2050.97	1318.08	890.99	463.09	1066.87	2233.02	1177.31	1030.78	1365.25	757.74	591.69	433.24	456.59	793.81	438.52	326.94	598.34	192.42	199.84	297.53	612.84	942.14	309.67	295.10	383.39	328.90	357.99
419			3297.35	10551.04	4138.12	4915.15	3243.46	3255.85	3292.13	4628.20	2451.94	2544.49	2527.86	2003.35	2116.22	2928.23	1303.78	1782.12	1231.65	584.60	997.03	2356.84	1919.88	898.30	841.57	1879.96	2136.82	1363.27	1554.61	1817.62	515.20	758.06	350.28	894.12	943.37	531.31	1611.39	695.25	948.73	895.23	1031.61	1204.48	514.59	337.70	288.41	618.60	501.11	332.06	274.97
420			2496.13	3620.28	479.14	138.25	542.25	723.26	1140.54	670.89	352.59	418.32	973.07	1356.92	560.32	433.19	1027.21	675.34	614.33	313.29	570.59	768.96	758.57	290.31	371.01	618.11	719.15	444.34	533.54	408.56	428.24	905.43	1205.24	704.78	514.34	876.97	1223.17	370.69	639.62	822.75	906.60	1131.65	931.28	771.78	835.03	439.00	508.32	499.69	526.74
421			12540.43	17308.53	9872.99	4402.47	6243.64	7622.05	12105.85	4407.87	7608.73	8381.63	8031.52	7117.12	5497.28	4773.33	2956.13	4163.86	3954.90	2758.51	2325.31	3601.58	3357.12	1423.72	1904.22	1671.29	2046.21	1078.10	2248.50	2187.98	1740.45	2334.45	2102.50	1072.98	1158.19	778.39	1051.79	878.86	327.14	364.83	786.41	336.77	835.48	1136.68	699.69	475.87	482.95	633.51	225.27
422			3328.89	16504.29	13513.76	14154.85	7580.06	4370.31	3267.72	2672.34	2554.05	2576.55	4481.22	7503.02	5328.97	3779.33	7070.66	8385.40	6106.87	2917.97	2350.07	3594.16	3638.38	7586.27	3833.30	3697.12	4850.32	3096.66	3798.04	2824.97	5317.87	3753.84	2552.26	987.01	3543.97	5006.47	2777.42	3105.82	3022.57	1612.73	2704.01	2400.23	1788.04	2854.34	2463.10	2200.16	2170.43	2508.27	945.27
423			8921.40	43409.14	13224.93	24702.35	22393.98	14847.27	12044.04	17813.27	17698.11	15724.00	8986.87	9046.08	14970.40	7973.06	6196.05	7804.20	8890.43	3198.96	5223.86	4868.07	6819.27	5139.18	6179.97	5447.68	3742.97	4425.72	1994.20	3359.41	3686.95	1345.12	2824.22	4505.14	2577.99	1375.94	1507.41	1304.62	4617.78	2489.98	1441.05	1473.71	1454.41	1587.30	1980.17	1133.68	884.38	1221.79	768.73
424			23374.92	38977.42	17542.38	15905.85	18285.42	11191.18	7841.25	9548.92	16629.90	13481.83	8347.90	10805.06	7108.53	10527.84	9636.87	8114.77	6996.81	6306.31	15236.97	15289.97	9539.37	5916.47	5914.30	6193.69	4108.94	3093.58	4703.41	5251.43	2847.95	3943.26	3751.31	2259.30	2565.60	2385.53	2979.94	3368.13	1210.44	3348.55	1764.10	1770.43	2757.32	859.26	2014.87	1803.79	2355.24	1829.46	997.37
425			7701.38	32190.93	8274.65	5649.71	7562.61	6824.50	12404.53	10777.43	6338.32	5685.40	5830.66	7271.79	9395.63	6727.46	4686.70	3833.60	7622.73	3567.50	3775.18	2503.21	4407.25	4955.72	5818.09	7807.17	2339.20	4134.06	1808.44	3841.26	3158.53	4489.64	3168.95	3913.13	4592.12	4869.13	6756.70	5467.28	4384.47	3224.98	1676.18	3970.71	6954.36	4245.75	1038.05	3281.74	2811.62	2158.18	1486.25
426			23349.67	121631.89	58576.22	82935.96	90475.73	48166.99	53056.00	48048.18	34780.77	28911.54	19201.47	20851.15	7720.22	37455.30	56376.57	32365.31	22662.28	28370.05	25629.91	11182.80	19303.13	22278.92	33488.95	27576.16	13084.95	12572.88	20036.47	19897.19	17474.51	17167.18	15085.86	11432.75	13566.88	8344.66	5694.07	4481.60	4181.26	3631.19	3231.52	1518.87	4239.62	4956.51	3461.39	3901.99	3289.85	2323.85	3112.39
427			26070.78	92681.99	32805.20	16826.52	13232.75	18627.25	14378.28	25902.61	29974.28	17396.95	14448.23	10757.28	8812.50	22354.49	16960.25	11644.41	4597.25	3357.86	1630.32	10798.15	8064.78	15381.75	10305.22	4552.30	4453.50	5799.76	8847.13	3452.95	6138.70	9036.33	8866.21	6304.22	3172.10	2822.25	4991.15	1657.28	3641.82	4904.18	3162.33	4220.95	2048.66	4317.36	5996.48	4108.06	2164.52	2348.94	3024.72
428			36298.83	2105344.50	27384.52	27432.52	12382.97	9818.03	12125.40	9158.75	8350.57	10959.30	7551.45	8507.91	6884.77	8837.62	6350.01	5627.28	10770.57	5819.65	9159.54	7310.62	6993.17	3752.37	4286.95	2678.54	2878.43	1851.80	1029.94	3856.83	4828.56	1852.54	2143.81	2240.72	2131.73	4761.28	2904.10	2399.28	1315.22	2202.91	1380.23	3052.26	1801.88	2840.69	1084.85	2524.10	703.52	1260.65	1324.25
429			7510.83	541272.12	705488.68	544397.25	218615.53	31638.93	18093.52	6959.34	3359.92	3143.74	7841.18	2453.84	3982.36	2140.86	3431.38	3884.24	3188.24	2104.20	4846.42	2807.55	839.28	1120.33	1855.04	623.79	1700.39	3344.55	2460.75	619.10	880.09	2047.75	1554.12	2775.74	5015.75	2025.84	1401.82	888.62	591.88	175.79	300.59	920.94	1324.34	947.84	690.77	621.60	291.75	279.40	233.74
430			26124.16	56470.06	27421.97	28102.54	31162.76	24149.35	19209.36	23587.82	18221.74	28414.41	30751.33	25730.57	30972.28	23376.81	22448.73	14049.21	14947.48	19233.03	31716.55	18459.62	10018.07	12676.34	14779.96	17833.74	10320.95	6652.50	8961.01	7746.10	8594.05	10133.20	6631.66	6260.17	11903.10	6062.82	5881.39	5027.05	5874.78	7113.94	4108.37	5898.81	4364.05	7473.59	7894.75	4020.64	4619.60	1831.03	3146.34
431			41246.54	128932.83	84651.07	20427.21	24068.96	18850.78	26432.43	27802.41	30407.93	14731.23	30754.69	17132.32	16636.02	11681.52	19631.20	15373.53	12985.71	12380.31	9692.81	20100.92	32065.54	22765.15	23481.35	15481.13	8868.45	3048.77	3243.38	4640.41	2822.13	4038.51	3240.13	7552.26	6269.30	4728.97	2681.80	4924.07	1619.38	939.94	1591.43	3720.45	2403.95	1846.04	2857.46	1874.73	1177.63	1090.07	993.90
432			15750.51	39653.21	7916.73	8135.41	7898.77	22758.29	8687.20	10109.39	11581.18	4273.66	9120.88	5138.81	5215.47	5246.02	3691.49	3331.74	5228.81	4427.64	3442.62	1755.56	3229.27	3507.91	3091.14	3410.51	1414.44	1676.91	2254.81	2328.88	1176.96	2807.89	5057.93	2110.80	2171.02	1853.34	1871.57	1328.00	1002.07	542.84	1177.06	821.29	581.84	544.24	171.81	691.34	1202.10	886.68	387.11
433			8239.17	16536.18	12008.58	16946.86	13903.37	16921.45	6558.76	5469.55	10782.82	8798.66	6265.27	6145.95	9467.27	9791.03	9186.83	4428.95	4641.05	2876.38	5384.88	5351.04	1399.96	2269.97	8872.71	9497.68	5851.79	2667.42	2490.56	1552.91	2862.50	2950.34	2119.90	1977.26	2850.18	1459.51	2628.86	2411.29	1772.50	1877.88	1798.78	2201.52	1478.77	2061.09	1847.59	686.48	478.08	431.17	412.29
434			39149.73	79823.07	35256.16	42894.86	32075.88	37578.96	29753.61	35463.59	22309.96	19460.79	25195.83	21302.53	25680.38	14118.41	6668.15	9809.54	14968.11	12457.01	12410.40	7528.50	7844.21	12341.17	7032.77	4337.81	9141.32	5825.81	6799.72	6705.42	7902.36	2334.30	3593.88	3404.68	3268.07	3775.10	3596.01	4485.11	2503.68	1916.52	3228.53	3301.14	2936.64	1931.79	3267.75	2450.77	882.04	1050.58	957.81
435			4456.54	38527.23	4397.77	7129.67	11219.78	11260.37	7045.46	4894.08	5129.85	4471.72	3921.96	2580.65	2407.31	5921.90	4964.51	4750.09	5860.65	3713.06	2822.16	2393.54	1266.32	1233.10	1354.17	1771.31	2282.27	1172.24	851.94	1558.27	2042.07	1235.71	1292.85	1256.38	1344.02	733.49	1009.82	1561.59	1740.67	843.76	617.76	490.22	413.74	401.18	809.99	789.82	561.89	486.20	506.36
436			5138.88	24002.26	11293.91	18886.83	6353.97	10936.59	4452.94	4069.95	10237.84	5566.05	3712.69	3518.57	3593.31	3377.82	4619.07	5734.34	3868.46	2144.09	1478.76	3035.30	3428.84	2201.74	3234.31	2115.67	1789.74	1419.02	3218.69	3458.64	3373.32	2774.80	797.28	1757.97	1779.00	1334.17	1418.27	2614.08	955.73	1141.52	2041.75	1753.61	1120.07	1259.97	786.71	719.88	972.36	1073.20	1107.19
437			7049.05	44618.62	5788.41	3281.23	4075.50	2126.94	1593.24	3738.22	5534.64	1320.75	1978.70	5983.31	6184.35	3040.30	3418.02	4840.14	4025.65	2336.98	3420.78	3510.45	2038.11	3656.10	3636.57	2652.14	1655.65	2652.41	3013.37	2042.10	2864.09	2443.17	2612.81	554.86	775.53	946.30	1202.99	1483.28	1828.83	637.50	344.86	477.19	426.09	770.22	1390.75	603.09	493.03	750.35	397.76
438			12874.48	46649.00	5317.46	2435.21	8819.04	5341.58	4898.03	6907.03	5507.55	3637.10	4917.24	3107.37	3259.03	3902.47	7048.94	4952.83	3565.52	2144.04	3836.72	3118.51	2903.55	3258.27	2218.65	2810.79	2415.28	4162.95	4208.04	2871.73	3157.34	3620.66	2269.13	1506.00	2064.19	2373.69	1137.95	1436.48	2297.65	1774.76	1292.58	1717.97	1825.84	506.62	1343.74	2890.02	2340.70	2745.32	2390.21
439			6037.36	7945.78	1953.45	3264.05	1373.95	1770.76	5370.46	2912.07	3543.42	1318.60	1468.13	1253.01	2007.64	3639.24	2435.33	4700.67	3046.97	1783.17	3916.95	1915.41	559.14	1138.86	2965.35	1968.42	2347.75	1627.98	773.37	1269.31	1196.38	782.24	897.32	620.70	729.11	1019.97	458.40	460.85	487.15	716.16	403.55	452.40	398.78	357.36	457.24	544.64	722.14	531.53	151.37
440			3849.23	44937.39	7241.92	10394.62	8993.01	2866.49	3584.15	2291.58	3311.68	2909.08	2163.65	3319.82	2459.76	1465.52	2686.71	3096.68	3212.83	3083.40	2621.53	1689.86	1913.82	2547.74	2804.75	6335.09	3368.00	1320.36	1117.78	2002.75	1318.68	1246.26	879.60	772.77	819.59	1898.38	1687.94	1478.89	1035.48	607.83	832.99	656.96	553.11	640.18	697.83	517.56	656.02	661.50	1037.74
441			5676.79	55180.39	14214.79	5662.33	12787.30	9158.93	3695.62	5742.17	9911.37	14104.64	3479.44	4287.99	4444.74	4311.89	4081.22	3495.91	3720.74	4190.10	6002.51	4470.07	3269.48	2996.76	4228.46	5980.55	5252.84	2303.45	3012.12	2182.50	2845.53	5711.10	3085.99	3086.01	3841.24	1612.04	1375.80	518.03	986.58	2698.95	1225.06	2515.06	2536.03	2335.62	2724.46	1808.61	2338.58	1104.90	901.64
442			10626.54	78173.67	22015.79	9094.71	5881.32	18845.84	12404.31	9861.24	10029.21	11774.77	27482.92	15285.90	12694.97	15011.43	13201.64	15011.31	11196.97	3766.70	5007.76	8641.29	7006.65	5668.39	3801.32	2339.18	6255.81	8644.33	5941.78	2933.07	1326.97	1330.02	1498.09	2752.40	4096.72	5079.66	4551.00	1097.48	1129.40	771.86	1030.38	1127.08	1636.98	1234.47	1889.28	1818.91	1305.38	709.53	419.32
443			22246.56	57956.07	30018.25	18119.59	15384.98	28586.29	36554.83	20831.97	15023.70	31789.89	33507.84	16658.78	16004.86	21161.58	13158.51	13111.13	26500.95	24818.91	16779.84	11753.75	8074.01	8006.17	11468.32	10261.59	8331.14	12185.55	10415.10	5888.05	6003.75	4648.16	8729.92	8135.11	6584.03	5596.93	3348.78	3624.87	4686.52	2955.08	3150.24	3736.72	2329.14	3110.65	3570.75	1592.95	1398.78	1946.52	2276.61
444			20034.53	101162.79	68663.11	55008.30	35046.10	26181.04	27009.29	12397.14	31250.17	42565.92	26582.79	12484.26	18680.79	38277.79	14743.29	26040.83	19099.80	22521.94	16102.54	19708.68	11315.61	5227.26	3393.03	9530.74	15602.36	22159.41	9361.55	6995.67	8162.95	8963.47	9279.45	10735.11	6131.47	2611.46	1873.32	4250.47	4573.97	3902.21	2563.54	4103.83	2793.44	3420.55	1708.69	3397.94	2197.85	1500.90	1099.17
445			7494.63	41155.12	29477.12	22693.73	20961.64	14493.69	6626.76	6108.16	9453.82	15613.07	4055.41	9267.51	8590.27	10243.13	5826.90	3867.66	2857.62	14450.98	13325.43	9108.45	6702.35	4432.21	9228.88	5666.27	3235.05	9333.42	11852.95	4388.77	3084.51	4397.07	5225.11	6162.94	3286.03	1764.67	1959.32	1684.19	1078.38	1034.77	1552.56	1334.74	1692.67	1276.99	938.13	942.98	1383.68	1263.10	1489.78
446			3284.33	29612.22	7284.49	8993.49	7967.12	5830.80	4983.84	16836.07	14092.84	5453.72	9004.75	11265.36	12966.58	13830.56	9520.83	4652.93	4775.46	4045.19	5707.43	8178.58	6279.98	3964.94	5331.50	6533.58	9516.07	7733.94	5327.22	7538.05	7728.67	5886.82	7161.84	4530.01	2876.15	3859.50	2029.54	5057.39	3595.04	3943.99	7664.73	4990.61	1674.96	3910.85	4715.38	3921.66	2997.72	1911.63	2064.45
447			10708.76	27594.13	17557.63	31086.52	9738.10	9531.97	16485.76	18855.29	18869.89	31036.53	21926.01	8184.79	15885.75	22350.51	11808.71	12197.90	13141.33	13202.49	7825.22	13055.24	12689.57	10745.42	5178.00	15618.09	16446.82	12560.25	10640.78	9861.76	3662.39	2170.37	5485.53	7535.21	8373.48	6347.52	7025.84	5667.87	3816.82	3597.21	3493.03	3984.66	3267.14	2850.60	3182.62	2028.50	1895.23	1658.22	646.91
448			3519.08	5451.97	3552.36	5250.19	1608.26	2176.97	2647.30	2418.51	2099.77	3647.34	6446.52	4085.50	4378.90	4982.26	4842.19	2930.06	2795.97	2483.81	3542.57	4704.91	3157.65	2292.08	1481.38	1185.05	854.72	1667.66	3409.44	2385.80	795.17	2140.56	1744.66	2017.59	1943.01	2031.40	1680.08	2325.03	2619.27	2418.57	1578.18	347.33	997.79	841.14	508.11	741.20	1272.89	554.21	490.13
449			4268.24	45369.41	12477.20	9201.97	7853.56	9387.54	10337.26	7828.27	8413.68	5165.88	6232.74	7082.72	10640.69	14417.32	8982.42	7135.68	3836.91	5685.84	5151.10	5365.77	4327.58	2127.79	2623.13	3809.62	4780.26	3713.98	2058.10	3084.56	3177.40	2620.40	1865.02	1206.22	944.63	1060.28	722.38	1349.03	1103.85	959.68	487.93	1212.62	576.83	946.51	764.76	390.40	631.81	708.81	485.85
450			4250.32	14734.72	4447.44	4808.88	4151.05	7188.95	5649.81	2412.12	3146.04	5071.47	8724.75	7642.23	5372.06	3538.03	2453.64	1159.28	2558.63	936.81	921.29	1874.41	1023.73	2055.03	3377.77	2858.48	2376.31	1845.23	693.01	1100.96	1387.81	1344.23	1000.27	297.77	594.07	493.25	393.75	475.95	768.16	943.13	852.23	981.75	847.04	879.47	296.74	145.23	509.96	566.04	713.65
451			12514.00	55217.61	11853.24	3038.14	4224.74	9532.74	8180.80	7990.59	8263.15	6722.73	3478.15	2094.63	2997.88	4427.56	3597.02	4710.51	5188.71	6622.28	5111.18	1754.54	1534.57	1493.74	2129.76	1273.54	3875.71	1420.24	1979.90	2141.93	2501.48	1152.25	3478.16	3783.32	935.88	741.95	1473.87	1806.93	1231.41	1535.47	1818.12	1291.25	1297.46	1224.51	760.60	410.59	2128.29	2753.91	657.23
452			4259.94	7999.99	13702.83	9421.39	4756.26	8182.65	4361.65	3909.82	3826.00	7026.25	7087.78	3504.63	5743.98	6555.16	5112.03	2542.19	2443.29	2941.67	4216.30	3591.00	3161.91	4346.63	1393.23	2794.56	4528.08	2954.83	1791.48	952.51	963.98	1845.04	793.76	1259.89	2303.07	1704.30	1238.79	1549.46	1361.27	2714.40	2349.44	984.43	642.25	693.99	571.56	598.99	928.47	1423.00	435.67
453			6049.77	15460.31	4831.16	2915.88	4849.22	5728.78	5503.71	6294.38	5198.50	2267.22	2267.86	3649.28	3004.88	3565.66	3761.88	5712.64	7244.12	6572.87	1885.48	4011.01	5314.74	2223.17	1961.19	2193.86	4908.33	5672.24	3541.66	2025.42	1692.26	4367.68	5204.22	5026.88	2937.63	1996.95	1578.93	1536.14	1300.72	2330.32	1318.39	1637.05	2151.42	3321.51	3876.32	3807.70	2443.00	1787.61	882.93
454			21210.18	26498.75	9396.69	12895.85	18455.82	21560.37	16243.76	13731.79	12915.17	6063.17	9658.94	7887.67	8181.76	6588.95	4036.67	5646.89	5924.50	12129.15	6107.43	5690.83	7303.18	6699.25	5224.53	9954.83	12768.46	9485.21	4248.55	2049.76	4115.84	5727.26	4600.49	5642.00	2303.45	4283.83	4913.13	2647.30	2261.88	3065.90	1709.31	1795.55	2331.89	3278.36	4227.35	3738.57	2164.66	1540.82	1817.41
455			18951.20	44689.16	13034.10	6014.25	4355.22	2465.28	2941.74	4918.89	8752.90	6126.43	2648.36	6760.16	6255.83	5312.96	7200.79	10679.71	11272.26	2029.21	8588.80	10572.00	9953.66	3327.47	3999.58	4256.48	5173.29	6940.65	4236.34	5143.18	7678.28	3950.35	2720.43	2079.80	3118.13	4174.07	5417.09	7619.51	7012.82	3074.69	1916.30	3068.69	2760.06	1488.51	2730.66	3683.46	1832.04	1804.71	1280.14
456			4272.39	4524.17	1573.31	2310.47	1195.23	1052.14	2606.34	3757.35	2540.28	2742.07	1484.34	1404.29	1413.97	1488.52	2972.08	3615.76	2922.41	1886.55	1821.98	1801.48	2547.53	2259.56	1301.86	1187.08	1000.12	1983.38	1857.43	957.22	1511.49	1604.30	1877.87	2012.04	1937.87	1904.48	1727.66	1715.56	1492.57	1966.63	2951.84	2437.64	1838.49	829.89	813.35	1055.14	923.33	1723.73	1469.76
457			5539.68	16864.58	4332.88	1542.56	1902.67	2791.96	2283.33	3081.05	1916.20	4382.30	3115.16	895.30	2777.32	3630.34	2164.87	2514.39	3082.82	3715.38	3682.33	2068.79	1605.46	3831.99	2481.86	2167.21	1669.32	2016.19	2676.88	4835.36	3770.62	1490.89	1075.43	2064.36	891.70	1350.48	2898.32	1097.96	456.45	858.95	1312.71	960.97	1173.01	1220.08	1238.08	1412.05	1593.52	1011.51	483.76
458			8591.27	15755.85	4080.82	1519.05	2097.24	2758.95	1513.76	2662.81	2452.33	1844.75	2205.72	3901.08	6514.05	3027.58	2949.85	2295.12	2272.63	2903.32	1768.49	3019.84	7938.46	6084.11	2307.76	4289.29	4854.90	4107.65	4181.48	2240.36	1517.81	2349.00	4233.25	3329.18	2520.30	1726.19	2132.16	2453.72	2743.32	904.26	385.40	1228.42	3020.74	2329.87	1705.54	1855.62	2200.43	1521.35	657.66
459			3490.38	9094.16	5791.31	4532.41	4976.64	6768.48	3425.78	3977.09	6562.51	3531.95	2803.73	3224.62	5345.79	6645.60	6046.78	3226.82	4081.39	2476.32	2489.72	5119.17	6037.30	7532.15	8283.25	2915.90	2391.81	1801.10	2283.23	3165.56	2407.37	1397.81	1123.61	1598.69	4009.86	2208.86	2829.33	2397.00	1252.36	1138.52	1647.25	1455.57	1450.09	717.15	1123.67	1538.16	484.61	535.47	389.87
460			2164.11	6967.76	2174.44	2622.39	4092.04	1779.74	825.59	1260.38	2984.24	3150.12	1500.08	1418.04	1228.09	930.13	664.98	1394.38	2034.66	1177.25	917.57	764.52	638.98	655.40	1132.15	1281.88	1047.03	1352.44	1437.30	666.23	682.41	902.72	749.19	844.56	783.18	982.45	591.39	326.49	406.36	236.53	139.12	530.98	271.01	383.60	374.28	605.52	320.26	770.23	518.54
461			6143.34	33591.94	10910.75	8019.02	12116.45	4697.55	6303.95	10134.72	5275.33	10460.12	5974.28	3226.69	8076.19	7473.11	3780.25	4707.18	6276.00	7985.04	6164.56	2035.35	1795.09	3955.38	3317.91	2328.11	2720.04	2083.58	2071.12	2831.40	2092.61	2564.28	3138.37	1802.93	3267.00	5304.00	2799.40	1805.18	1833.39	2888.70	2380.35	882.79	1240.29	1690.35	1049.46	746.62	862.36	1064.18	1366.51
462			5850.89	34715.62	11189.76	4227.23	3125.82	4758.07	6904.48	6472.94	10884.80	10371.04	9818.07	6395.25	4171.07	3083.77	5174.06	6724.69	3503.89	2457.34	2433.76	2266.68	2186.69	1824.61	2313.63	2887.09	1330.83	1740.03	2334.29	1742.70	1835.47	1540.86	1842.86	843.06	506.34	1034.00	1310.59	1197.16	1354.29	1074.97	1139.51	546.06	268.95	290.73	150.87	295.91	611.54	275.09	331.45
463			10762.04	23331.67	7861.11	3816.89	10095.25	12890.58	15777.42	6241.51	5113.20	4876.53	4829.36	8402.95	5511.71	4183.91	7580.68	5842.89	2847.64	1786.19	1773.68	1077.86	2288.76	2486.08	2771.76	4089.43	4062.60	1724.45	2683.06	1239.02	1588.31	1713.53	2690.87	1064.10	953.59	1162.94	1122.46	997.18	879.33	1505.34	2366.80	1351.29	897.96	841.47	671.57	611.54	1057.98	890.78	1057.17
464			6787.06	35429.26	23331.92	27743.60	17564.46	15377.86	23587.66	26939.02	25859.92	15664.37	9057.28	10777.45	9563.81	11419.89	11417.25	9232.95	16436.95	13947.67	10069.47	7639.17	10382.89	6099.52	6235.59	3974.27	7697.71	6080.34	2846.08	3020.10	3064.94	3779.35	4172.20	1589.25	3128.17	2888.82	1532.17	935.19	1910.64	2270.04	1652.19	672.55	1448.33	2268.20	2511.12	2576.55	1134.40	507.53	700.04
465			15913.05	37684.11	14316.23	33058.36	25613.18	27636.61	18738.40	30647.39	19127.97	13421.34	10295.48	6370.53	9190.47	11595.08	12417.36	11856.56	10317.25	6398.04	11343.87	13783.70	6907.57	3718.48	3643.06	1892.25	4356.05	6142.60	3887.48	3385.88	6286.17	5787.95	2519.99	2228.50	1800.91	1708.34	2821.73	2444.70	2513.00	2142.74	1142.41	1057.23	732.78	1610.26	2103.95	1129.58	794.80	1024.83	1108.04
466			20701.46	53435.10	49306.69	27704.75	33071.23	28880.10	33826.78	45251.13	48156.26	43039.78	61648.76	37399.62	16242.59	17557.35	25888.58	20254.66	20208.41	32337.88	22124.09	14221.81	9613.16	17090.48	28634.52	21957.65	7221.59	7502.81	8012.04	8193.57	6819.78	7178.16	8923.04	6252.87	5402.57	2835.49	3319.09	3318.15	3754.41	3121.10	6269.58	7817.75	6074.20	3668.09	2219.77	1065.70	2072.61	3453.19	2462.91
467			9006.38	36860.58	30122.56	12990.97	13476.34	27283.75	39470.08	23695.78	32857.43	25360.77	14819.75	18381.75	9449.23	12651.52	13732.21	16875.35	18709.42	19983.88	9777.66	9639.09	11215.54	13081.35	13866.34	7816.71	10731.02	9125.49	10233.08	4749.70	9220.00	10490.97	12468.04	9050.80	5564.80	2943.11	3794.95	3692.15	4378.34	2728.99	3191.57	2202.17	1970.66	1184.17	1661.80	2382.26	3504.76	1149.86	1015.76
468			16422.70	32925.28	28922.64	13209.58	14357.97	15467.32	12852.42	14660.55	18118.43	7889.99	7177.68	12352.62	8719.77	13700.30	24811.79	18963.47	16369.67	14577.45	7987.15	9682.79	9175.40	7388.37	11485.69	7623.44	4205.41	6753.32	6281.39	3249.38	5446.90	7517.10	7663.69	3463.94	3362.65	3344.36	1451.68	2024.54	3825.30	4865.61	2511.71	1870.29	1369.23	1201.24	1502.08	1205.66	595.91	1008.09	1216.35
469			1124.65	7266.34	3857.16	5191.25	2953.91	2911.18	2289.64	1703.03	2847.07	1526.14	1260.86	844.14	2113.22	1883.75	1222.34	921.23	731.30	1467.83	1077.45	941.33	745.52	596.31	640.87	949.83	548.62	525.29	566.18	472.80	395.03	298.18	435.54	524.93	485.57	389.79	153.68	476.93	413.81	202.60	211.28	261.30	266.99	347.19	237.30	152.63	199.53	264.85	401.12
470			6389.61	44778.78	25125.68	8715.69	6313.23	9483.53	13047.33	13130.38	13154.10	10550.77	10287.04	5310.35	11359.49	10412.09	6977.95	6754.87	5336.40	4537.00	4912.75	3018.02	10427.50	6985.53	7013.64	5900.16	4716.31	2747.98	4068.18	3742.69	4798.11	8554.60	4628.57	2411.01	2145.44	3958.86	2085.66	2801.72	3120.78	1966.87	2759.97	2290.18	2047.18	822.96	936.74	545.91	815.47	1114.05	932.65
471			11840.47	40039.46	15348.70	7663.72	8133.80	7138.60	5838.62	8418.52	4623.90	6791.90	10834.79	10030.13	11323.45	3277.60	8476.87	9962.84	9877.28	4682.47	4751.66	7144.19	4023.99	3338.14	3526.43	5967.00	6307.54	5088.02	3697.50	4247.73	5892.99	7164.91	7028.86	4386.85	2280.11	1353.10	3535.23	2649.86	2984.40	2784.44	2616.97	2982.10	1213.42	875.88	1617.67	1228.63	279.11	553.86	1505.56
472			2604.92	15337.54	7590.59	6439.07	5436.13	7619.01	7658.64	4243.15	2016.37	3249.27	2431.93	1816.85	2324.71	2456.29	2104.31	2262.87	1972.00	2004.51	2456.39	2503.78	3217.48	2699.82	2495.13	4498.28	3989.95	1132.49	879.41	1145.46	1449.53	1451.35	2216.09	1494.59	913.23	1147.65	842.27	1006.37	934.31	468.69	293.67	460.11	522.02	464.63	261.09	284.08	754.07	506.28	247.90
473			3271.80	8725.78	1301.65	664.55	886.76	1287.66	968.06	1804.36	1484.94	1753.92	1036.51	1181.74	1425.27	561.91	675.34	915.40	695.21	822.97	1047.50	386.86	276.75	453.97	376.19	922.01	1277.29	646.00	902.75	980.94	1366.75	663.41	296.83	618.77	776.10	271.07	274.02	220.87	264.91	533.78	572.08	348.93	347.46	431.70	232.25	170.91	319.56	307.59	393.39
474			3378.43	14468.95	2032.60	1366.72	487.65	2845.55	1151.18	603.34	1245.03	1175.31	573.25	550.96	1442.98	1006.46	638.16	1373.98	1833.59	1641.84	867.20	837.48	559.17	359.68	142.69	429.40	471.59	478.42	366.45	340.10	371.15	308.83	273.99	303.95	239.58	305.90	315.87	424.13	313.17	175.61	164.14	190.52	246.86	271.28	220.35	239.95	277.66	251.54	330.55
475			4304.06	13341.26	1540.09	2823.16	707.11	1425.73	1535.00	991.68	2360.84	2236.40	1007.92	668.08	1072.61	1976.99	1718.28	939.81	451.62	622.53	1672.91	1356.47	905.31	1026.76	1337.89	408.40	637.22	1002.55	821.06	606.89	847.14	1315.30	1927.07	1031.73	1063.71	593.25	447.69	576.24	407.14	554.33	607.95	288.16	200.86	220.80	195.37	258.60	81.98	100.08	339.11
476			7296.54	27184.75	4120.90	6812.19	4630.94	5342.98	3022.54	1792.32	3258.65	3477.77	4926.44	5291.05	7949.89	8574.99	3112.38	1068.89	3499.72	3854.66	4481.62	4983.65	4167.77	3402.54	2469.77	4213.00	3137.82	2562.48	2629.54	2873.42	2365.27	2220.11	1342.45	1801.89	2048.50	3142.91	2838.64	3056.56	1234.55	1519.05	1817.51	1283.88	772.90	1210.39	479.20	839.50	377.96	598.00	403.02
477			6469.85	45442.94	11797.93	12370.02	14466.06	9749.54	14246.89	10463.48	16351.28	8098.13	4547.39	21630.75	14814.17	5738.64	9573.27	5696.88	7068.14	5737.16	8466.62	3773.50	3720.49	5309.29	6559.99	2677.60	2252.04	3025.91	3485.43	3264.55	3314.09	2966.76	3144.13	4597.72	3400.63	2066.12	1486.25	2150.52	1831.43	1487.96	1189.33	1887.72	884.23	655.04	1284.73	1162.50	888.79	536.17	287.02
478			13526.30	32567.54	39205.84	11961.38	28703.79	35924.92	16897.37	14404.11	21882.31	19341.42	18083.58	13978.77	18817.54	15439.00	16695.20	18988.79	9900.84	8970.05	8283.88	9208.43	19899.86	12023.24	10754.24	10077.52	3316.27	2774.43	4256.39	6393.15	4683.54	5610.07	5350.71	2284.69	1693.95	3543.89	5465.88	4802.26	3970.34	1963.21	3220.10	3226.92	2449.76	2823.08	2156.87	1457.59	1455.78	1255.10	976.60
479			10265.75	35030.62	7637.58	6309.44	12230.12	10704.18	10518.33	8644.33	2629.32	9028.59	18777.63	16196.81	5733.38	4448.44	1823.65	6649.76	7636.24	8678.15	4725.79	1773.99	3819.30	4121.45	3858.09	3849.14	4918.28	2013.28	5838.52	4771.81	3128.80	1238.12	3317.67	3642.15	1874.14	1647.50	1681.63	2346.46	4027.54	3618.35	1681.07	2095.99	4127.25	1551.57	2376.38	1760.92	1011.57	1171.56	1166.70
480			3690.22	8525.11	3259.07	2666.77	2146.99	925.79	2003.73	2057.44	453.73	1005.28	479.35	864.55	2211.90	943.65	1911.19	1853.83	833.77	1312.98	945.99	622.96	778.55	1678.18	1930.21	443.00	1098.60	1474.31	729.15	529.27	480.38	1256.81	830.36	656.39	1030.40	1444.52	878.19	332.13	425.33	724.92	1224.49	809.89	599.18	451.61	471.26	261.20	661.40	504.80	269.73
481			20722.10	37687.07	14005.70	27695.09	44034.88	52139.98	39734.34	49469.92	28048.49	17940.43	11054.99	12579.00	15834.40	16362.88	31411.07	36213.65	19745.43	32922.61	31351.95	17892.84	9529.74	12631.71	27299.01	20935.25	9213.37	12399.34	8185.27	10727.60	14316.40	4628.95	5133.01	8619.12	7538.67	8931.05	4541.05	3657.71	4515.39	3020.74	4200.92	2020.83	1732.40	5314.10	4318.69	2082.52	2708.52	3026.47	2347.22
482			25225.03	52214.18	34494.11	21845.26	19988.25	29349.59	27623.89	20595.38	20769.17	20549.78	15940.11	7417.57	10354.78	10081.05	12964.67	13020.43	10728.81	8061.88	7256.46	12220.11	8352.49	12232.75	8602.51	6307.33	7131.96	8689.30	5510.05	7842.82	8166.54	6074.98	6079.37	3875.75	3465.41	2760.42	2708.86	2140.05	1691.62	2885.22	1604.03	1584.02	1362.10	1989.27	2480.61	1039.29	1480.42	1036.99	543.53
483			7233.48	9389.49	4834.56	5385.92	4582.89	4108.59	5310.39	11058.25	9628.14	6701.67	10105.94	4897.64	5698.67	3479.39	1663.56	3932.99	3866.28	7913.89	6098.49	3366.35	4574.42	4172.96	6058.57	4070.30	1856.74	2082.51	3636.53	2190.00	1652.86	558.79	1330.83	2166.84	1461.98	1371.15	1276.95	2137.95	1788.12	1038.75	1314.67	1458.09	988.60	696.10	980.02	238.63	690.02	698.89	725.93
484			21223.12	179402.62	7716.88	3595.22	4376.17	9847.81	10825.88	9748.32	11226.13	5954.67	4313.64	5108.44	7953.35	6108.24	4768.19	4758.96	5700.80	3226.49	5408.03	3128.59	3708.73	2417.53	3904.88	2421.45	2108.59	2833.50	3171.17	2722.21	2128.17	1588.98	2734.56	3959.16	3968.12	2902.21	2978.94	3589.24	3552.48	6361.11	6176.30	2769.42	1617.34	1772.09	1888.78	1780.28	2250.50	1259.68	1816.33
485			7780.66	23637.20	6891.46	15407.28	7992.43	7854.64	11099.42	7301.73	9949.30	8503.34	10057.32	7125.81	6046.53	7530.64	2408.59	6125.71	4615.14	3942.61	2934.18	3916.62	4825.48	4297.34	3190.06	2899.03	2948.90	1590.71	2354.81	3679.14	2603.08	2561.11	3084.12	826.29	1246.53	1934.76	2423.00	2422.99	1439.04	1515.39	1087.42	982.01	1142.34	478.76	384.40	567.58	594.77	1059.37	634.24
486			3628.23	8309.09	1461.74	1244.89	1223.90	978.68	1443.08	798.20	421.43	613.28	794.20	703.49	712.34	867.82	1173.88	1084.61	1803.19	1661.74	842.39	627.69	901.03	1178.81	913.25	395.72	470.74	424.85	788.44	244.54	489.25	262.26	304.63	466.59	233.14	324.84	186.58	428.13	238.59	464.06	298.24	236.38	208.94	241.89	157.05	184.54	252.48	134.74	225.96
487			5255.86	14808.39	2015.20	1728.77	1964.19	2408.16	2434.10	2489.91	2507.53	1125.91	4365.88	1478.54	2928.26	3835.25	843.04	199.92	974.55	815.04	804.54	1370.07	2271.24	986.46	716.08	1899.44	1134.30	487.50	1071.68	356.17	172.19	233.13	283.59	446.58	496.76	792.49	511.23	336.32	150.31	329.65	384.04	281.31	544.65	709.62	550.14	794.49	371.40	180.96	171.31
488			3499.14	10261.37	1649.62	1796.94	1499.52	535.83	433.59	435.37	655.43	663.34	626.15	1051.96	1098.45	588.78	755.90	405.01	340.08	582.06	479.83	190.31	609.95	483.53	367.29	537.73	420.85	415.51	437.26	889.17	382.04	586.85	752.33	435.58	465.45	598.80	207.31	288.82	297.38	353.22	109.99	195.21	218.03	214.84	226.26	252.09	318.58	132.28	265.22
489			3984.66	11749.21	2989.92	4295.39	2819.27	4148.95	4060.57	2734.01	3468.46	2722.19	3562.91	1674.06	2024.04	2404.57	3280.81	2041.86	2259.73	3750.37	5729.44	4676.05	1528.68	1898.65	1461.18	1889.13	2361.02	1206.74	2195.96	2109.54	1924.36	1722.05	1760.76	742.52	2371.35	2323.76	1246.31	1161.59	1540.29	1383.24	1734.85	1600.60	2342.97	1351.98	1606.45	1925.38	1284.41	613.84	647.62
490			8288.74	19937.73	11952.43	7398.54	11744.94	6363.21	10521.10	8436.50	11229.72	5065.12	2479.27	5599.22	7006.99	5866.22	4537.89	3029.52	2596.11	3082.23	3458.03	2980.76	4231.84	4162.19	3045.19	2020.09	1763.60	1752.58	1312.57	1165.38	1592.57	1383.25	1372.72	1386.72	826.05	1695.93	1230.24	1463.68	1021.85	1332.95	852.66	611.97	555.00	606.59	818.58	993.72	988.41	656.80	881.40
491			4239.50	19082.48	1063.67	1072.54	660.03	3252.46	1654.70	5225.21	2982.65	1565.10	4421.46	4272.40	3943.89	2031.88	1222.36	882.67	1319.35	1430.18	1062.60	436.23	685.06	822.08	504.04	169.56	520.45	962.92	1135.43	506.59	796.62	977.11	398.81	594.88	630.10	659.22	359.10	530.07	217.49	301.33	698.35	572.37	170.01	270.98	300.00	578.84	376.72	307.99	325.12
492			7644.93	105934.64	10221.15	6157.18	3871.65	2655.15	4589.44	6571.65	8221.24	6760.61	3486.81	3719.53	4044.72	3667.32	1750.99	2815.13	3358.03	2148.29	2572.88	1568.57	1039.32	1987.24	3948.94	4226.73	3037.91	1801.71	1231.24	2044.02	1673.13	1884.93	1379.41	1688.60	931.75	1049.56	1484.25	778.33	1042.75	747.35	559.73	810.88	799.40	457.29	458.71	481.25	800.24	897.51	713.31
493			4227.20	14266.40	1583.26	1215.84	1352.72	2274.64	1716.61	400.90	381.75	299.00	345.03	1319.44	1133.90	494.28	499.87	1164.96	900.73	447.12	410.41	161.61	336.01	459.67	255.89	403.97	440.61	289.92	495.13	254.49	81.09	385.66	152.69	207.46	340.54	314.64	150.88	199.93	436.07	242.76	92.20	197.78	138.51	156.22	178.96	208.02	272.47	192.66	149.95
494			10390.70	41579.13	8772.55	12744.17	14907.40	8306.78	4376.16	4035.85	9832.17	18176.55	20504.14	7925.32	10898.96	8311.12	4694.03	10107.18	10765.56	10954.47	10024.86	12291.02	9978.01	3187.65	8287.95	9555.58	4316.33	4665.96	5838.16	4546.54	2085.49	5606.10	6145.14	5279.75	5412.99	5375.70	3266.70	3699.60	3853.18	3114.32	1579.21	1475.90	3533.96	3314.27	3371.57	1857.89	1437.92	2622.23	2140.24
495			8107.35	27432.96	9444.60	4474.28	1549.63	1882.56	2589.69	4782.53	1463.50	2230.21	4222.37	3424.99	2722.58	2619.22	1450.52	1619.63	1460.60	577.84	4093.33	2986.21	1189.92	1121.63	5051.18	4215.47	1347.98	1424.69	981.61	1282.39	1447.27	2277.78	1086.42	696.56	747.52	677.05	834.52	920.03	865.32	256.22	262.59	583.14	937.90	591.67	667.30	441.99	267.99	609.40	578.67
496			9729.47	37225.95	6441.68	11085.14	7497.88	7156.40	4574.36	4234.88	2915.05	3148.80	4016.44	4174.42	3527.11	4468.59	3450.03	4419.40	7558.97	4506.23	2622.75	2619.08	2514.43	2163.84	1937.27	1935.98	2653.28	2848.23	2424.47	2794.59	1797.36	1683.14	1410.46	2591.88	2513.17	2084.31	2945.33	2028.76	1936.02	1370.37	1148.97	1645.56	1479.33	2338.83	1292.33	756.65	2113.31	1745.50	835.69
497			3942.77	31832.01	14624.07	6588.37	4103.92	6126.17	6982.47	7735.01	1182.43	4693.41	2206.11	4356.72	8654.80	9064.18	9846.82	6232.18	4643.40	4631.63	2359.43	4157.22	2800.58	2208.35	1870.93	2390.89	1383.77	2018.88	2676.83	3247.19	2535.01	2634.38	3923.94	3553.06	2610.52	4093.15	4174.63	2593.94	1694.48	973.64	2317.35	1053.11	923.86	1256.57	880.01	2475.42	1673.34	1129.50	785.59
498			7878.16	47512.95	12883.23	13041.30	10231.27	8442.86	5086.52	6528.43	6316.18	7726.47	5811.41	3124.21	3742.55	3508.58	2537.54	2643.88	4866.53	5618.35	3941.11	3960.18	5386.01	4014.58	4991.19	3037.73	2489.44	2935.32	1387.70	909.02	2564.84	1922.90	1997.00	1208.47	1549.78	1943.84	2052.57	2593.68	1291.42	1565.31	1554.80	2015.66	1787.44	1762.15	1018.84	932.66	1984.39	1318.26	777.98
499			8211.65	88726.32	8041.98	1863.61	4968.27	5249.21	7287.91	7093.32	5101.72	4294.33	863.41	3466.89	1876.78	4401.01	7194.41	4650.08	4064.00	4069.13	5870.62	4092.60	3161.95	4639.08	6460.30	3488.70	2868.69	2960.08	3523.28	2258.78	1902.81	3205.09	1045.50	1217.80	553.33	616.28	1360.12	1456.28	1463.83	1505.28	1136.45	1198.82	1501.42	1151.23	1180.47	681.38	1005.50	1288.16	1220.42
500			3369.72	33073.05	8677.69	2473.50	2640.87	5585.02	4622.86	2442.96	4167.16	5375.24	3098.80	3483.31	4467.37	2165.45	2279.72	5591.97	3005.50	1771.89	2641.34	3467.94	2837.12	3139.19	2281.22	3538.05	2003.86	912.90	1526.45	477.67	1598.34	2335.34	1612.58	856.12	1207.80	1341.64	2067.68	3634.57	2543.49	1732.51	1274.85	1673.59	1418.42	641.88	854.04	867.72	812.50	824.58	466.30
501			5140.85	47776.59	22320.75	14462.41	15972.36	11625.75	16656.74	10165.25	13983.16	10630.68	9352.58	5605.01	5797.97	7325.60	6590.10	10256.36	9604.99	13065.27	13331.77	9302.02	10193.26	7421.83	3665.58	3607.93	4638.74	2935.73	2738.88	9655.42	7597.25	5556.16	4770.70	3249.01	2614.06	2279.02	3644.48	3409.29	3535.50	3552.18	2395.06	2841.06	3589.67	3585.88	2983.90	1816.18	2216.27	1525.58	2257.62
502			16141.78	32523.62	17608.63	13714.65	11926.50	10979.72	14517.88	23446.36	7839.17	12367.78	13401.30	2369.59	7687.92	11993.55	20752.97	10555.46	5478.24	7464.18	7058.66	10223.73	14178.42	10954.21	4939.40	4119.53	8558.66	10960.39	3201.35	5850.70	11490.80	5949.71	5008.48	3356.82	2350.49	6793.60	3370.17	4798.55	5343.48	3599.06	6655.41	6787.19	2153.86	4017.22	4227.17	2922.68	1459.05	2237.96	3107.29
503			2558.87	16405.54	2383.00	1210.83	1522.28	644.07	367.17	1499.17	750.41	492.89	1056.36	1152.35	1035.36	696.84	2455.46	1900.52	536.56	731.30	586.60	726.21	548.66	1365.83	1786.70	1677.26	1495.92	515.91	1583.85	1175.52	610.05	996.61	1146.46	829.57	631.18	558.17	1178.10	384.58	718.89	900.90	937.38	1162.57	763.00	755.72	1074.52	1953.62	2117.92	937.08	390.36
504			4828.95	21056.17	2436.23	1969.62	1669.96	518.18	1957.32	2161.88	1351.70	1701.16	973.30	1283.81	2386.86	1583.70	2705.86	2007.27	1487.31	2008.28	2753.79	1298.32	1140.68	2074.72	1189.70	1195.59	2160.97	1754.51	582.35	827.40	1397.28	961.71	1155.01	1319.30	821.87	860.49	994.83	2271.74	1476.19	520.06	396.73	530.32	748.09	1387.03	870.32	924.13	1660.20	1809.32	1737.45
505			15850.68	45333.21	9643.90	3641.00	1523.50	1168.89	3203.15	4903.12	2776.89	1688.25	4882.53	4986.85	1095.03	2106.96	3393.68	2303.38	2639.16	4247.94	5046.87	4303.85	1887.21	4324.19	1558.25	3158.72	1069.50	2016.85	1358.27	1578.75	3128.55	1733.50	2543.46	3300.33	2384.06	3120.89	770.60	958.06	1045.56	992.02	2067.70	2268.56	1860.82	1891.67	1306.74	1729.76	3143.10	1449.31	947.24
506			12344.99	42960.87	6498.96	2418.58	2982.76	4332.95	6136.47	3487.06	4376.22	5840.80	6183.97	2191.59	2413.97	2629.45	3827.53	4747.63	3638.78	2843.83	4213.59	2270.35	3613.08	5192.75	3348.23	2517.12	1398.14	2854.68	1608.98	2163.24	1665.46	1559.36	984.63	1496.37	3518.36	1805.10	3771.57	4028.00	619.12	1899.63	1987.68	762.83	1232.31	2769.49	2493.84	1206.37	845.56	570.45	1242.01
507			12546.26	83439.10	49087.67	37363.62	36362.44	29014.33	22959.31	21721.06	22930.60	24932.69	19427.73	15440.41	12803.31	14077.26	17661.45	19322.29	21273.31	10305.15	9539.48	15753.76	21472.54	14725.40	6916.41	8343.30	15145.70	6898.61	3983.25	2695.42	3764.78	3980.88	6894.90	5148.16	6885.89	5829.27	4842.57	5646.42	3289.49	3055.03	3610.07	3872.25	2260.77	2583.93	3514.90	1994.86	2186.22	1271.57	1227.27
508			3372.83	15028.00	1642.13	4590.69	6761.15	2653.90	3662.66	5603.74	3388.29	2380.78	2657.79	2160.32	2150.89	1607.78	4371.43	5177.10	1673.02	2060.12	2002.69	1258.03	1913.39	2730.37	2323.23	1580.12	367.34	758.13	631.54	1110.36	1043.35	702.07	1665.14	1659.19	727.01	789.05	1149.55	952.59	933.96	1211.00	1339.36	559.50	1132.73	916.13	676.10	413.66	726.91	1237.83	975.85
509			3509.89	43292.02	1247.30	1987.57	1001.29	1395.19	1116.21	1145.40	502.45	3198.95	2246.41	2161.00	2455.11	916.76	2103.68	1465.15	1292.31	1500.70	1165.45	491.06	1117.75	1784.51	1436.76	1322.22	587.75	455.06	939.05	1653.61	1410.48	959.06	457.05	856.82	1077.78	627.68	614.01	496.59	417.61	762.02	499.63	634.00	962.08	1156.72	951.20	948.47	1078.75	947.40	468.73
510			4479.08	37619.39	3731.87	9987.69	13734.99	2594.84	2995.27	1504.52	977.49	3180.45	2565.28	1773.78	2639.40	4600.54	1997.81	949.53	1367.31	3944.76	3075.77	2206.22	1308.80	1562.80	1689.81	1262.59	1385.46	2707.38	2261.12	557.94	491.42	1370.06	1181.17	405.47	767.70	1540.50	2871.91	1990.92	1350.54	749.03	381.89	552.47	1521.57	1399.31	1221.46	691.92	1149.59	449.41	616.70
511			16565.50	45761.95	5605.27	5279.33	4162.91	2741.18	2070.39	4646.55	3210.47	3278.87	6498.64	3167.55	4353.93	2819.04	4811.61	2792.62	1460.55	2192.14	2911.69	2432.36	1138.93	1408.88	2276.59	1100.71	2004.54	1486.94	1373.43	815.40	1581.10	1580.25	1298.04	1430.34	2393.97	727.53	1650.87	2460.83	976.42	850.50	922.86	524.03	623.71	495.32	520.36	687.50	223.41	371.35	279.34
512			23235.07	93917.57	15943.06	30839.30	33011.48	13194.33	13042.23	18906.86	14587.57	12505.84	6207.47	9345.64	18467.68	8978.93	9831.80	19207.11	8742.99	9072.46	9772.37	8843.97	10168.79	4501.39	7524.44	10937.55	11840.19	5815.13	6897.02	3578.95	2232.07	4489.76	3356.81	1438.37	3134.04	5171.28	7031.79	5331.18	4752.04	1650.09	2888.90	2490.71	3418.83	1608.47	1588.48	2407.64	1959.78	2275.36	2074.47
513			18546.60	38841.21	9164.47	8376.62	4577.69	2664.23	4856.42	4915.07	5019.44	3636.75	3316.51	7071.65	3573.38	1624.19	7395.62	7530.49	3477.48	2745.45	3142.09	4719.13	2903.67	1811.20	5171.86	3122.37	2312.31	2443.15	1687.17	1557.11	3235.17	2667.92	1640.67	1015.63	1790.76	750.48	1381.01	2009.46	1544.23	1050.67	1353.02	1039.99	411.63	865.73	826.35	238.06	492.44	536.26	686.39
514			5958.36	25626.31	8257.26	8248.86	11381.08	2791.36	4247.28	2572.17	3535.83	5148.04	2737.38	6224.80	4839.08	9685.58	6763.94	7149.72	3719.64	6132.62	6641.98	5085.08	4110.44	3584.26	3703.54	4288.68	2305.24	1994.98	3015.92	1485.80	1429.02	1653.34	2122.35	3030.16	1724.44	1800.69	1403.14	548.62	765.06	1901.27	978.14	808.94	797.60	436.46	1043.61	1193.68	954.62	418.90	473.00
515			6507.28	59171.77	8533.94	5776.43	2930.80	4227.88	4995.27	6714.41	8730.75	5339.40	2361.99	5414.95	6674.01	10153.43	12191.95	6538.30	5552.23	6782.61	1854.77	2227.74	4879.89	3212.70	1948.55	8847.46	9658.51	2894.60	3804.72	3104.25	4198.55	4684.33	3196.79	2196.51	3338.09	2840.72	3785.05	1433.92	1477.84	1172.29	1541.65	1070.67	1518.73	1268.01	2778.19	2852.41	1444.37	855.28	915.52
516			6901.18	66114.13	16162.03	7664.90	1910.66	2505.49	2656.67	1228.33	1645.45	1550.28	2154.32	3205.54	1976.99	3378.85	1073.01	4919.08	5639.18	2394.23	3924.03	2816.45	2609.92	1906.02	2659.71	1102.82	1601.49	1813.86	1049.04	837.34	1014.88	1134.77	996.39	1636.94	868.53	732.09	646.56	1867.52	1683.35	1717.00	883.81	624.54	1026.57	671.57	861.15	436.25	549.75	435.00	418.62
517			3285.44	16897.16	2745.40	3596.00	3742.84	2447.66	1417.56	1271.58	1907.31	1576.62	1518.28	1435.63	748.59	835.47	1219.00	1081.05	1713.18	930.43	1677.16	1153.36	1824.11	2041.17	2516.62	1421.32	3727.17	2676.37	1960.64	1467.16	1970.43	706.09	702.41	1463.23	1216.51	1255.83	1111.48	1476.27	1424.51	985.74	1817.41	2403.89	3882.32	2224.34	1423.34	1029.35	1001.85	994.41	747.96
518			7355.18	23530.40	3682.03	10887.38	17037.65	12075.14	7539.72	5067.81	3681.78	4049.54	5764.55	12730.03	9904.65	4092.75	11638.14	13837.52	6788.59	6055.51	1723.18	3745.80	3961.62	1505.13	2777.71	5971.02	4901.04	3609.82	2762.43	1267.25	2083.66	2343.66	1337.99	2169.98	3509.32	2360.10	2191.22	1831.61	1890.56	1223.35	1696.73	1608.61	2049.87	1672.10	2502.26	1697.26	1008.70	2049.12	2329.41
519			7748.65	33031.92	2654.46	1057.84	766.51	2170.74	1823.26	924.72	766.49	292.57	472.28	825.74	1165.51	700.20	1091.30	1260.37	1209.35	1213.41	668.51	505.86	629.34	684.30	776.46	486.32	493.05	399.28	177.19	803.76	652.54	806.87	689.41	545.87	500.02	808.10	471.20	1254.54	936.15	818.61	606.46	591.00	745.28	1242.59	1143.56	520.60	272.10	497.71	1086.36
520			8261.17	22373.44	5253.40	13174.38	10798.19	9195.35	8489.43	10115.47	15813.87	12439.08	7771.57	9738.52	8268.51	16704.83	11917.93	7125.14	7705.41	8401.01	2551.79	3218.79	6353.21	3285.26	1790.99	3894.55	3530.59	3878.98	5621.96	6498.11	5199.81	1836.04	6538.67	4524.41	1684.91	1618.67	2463.72	3655.77	2504.31	3101.14	4646.37	2897.67	3055.63	1302.28	1602.88	1619.20	1679.62	1445.75	1285.65
521			8401.02	42375.87	11575.90	4233.16	4478.96	9633.13	1263.71	4081.82	2831.62	2646.73	4091.26	3683.21	5172.92	2809.58	6940.03	5252.45	4343.00	6585.45	4043.99	3198.66	1621.55	3372.63	1561.01	1202.20	2951.22	1113.15	2665.02	2060.14	1980.49	1491.19	778.13	1343.92	1528.99	865.61	1045.36	1450.49	1121.43	717.71	890.16	1467.58	930.91	825.52	430.70	388.49	923.90	624.45	414.62
522			4048.95	19366.78	3015.00	2638.35	4746.50	2283.98	1044.61	2100.17	2054.51	1432.22	983.65	1392.01	1792.86	1303.18	1953.96	3100.29	2423.73	1286.28	939.51	878.63	1381.63	1412.96	935.95	1054.97	1374.98	1017.76	1197.62	880.50	800.64	575.93	418.36	182.51	315.36	463.02	465.52	412.52	566.79	159.13	146.46	465.95	732.05	360.72	293.54	196.59	414.63	294.79	415.58
523			2416.17	32529.73	4219.87	3135.17	2362.77	1512.56	3537.89	4060.16	3596.84	3276.01	1734.52	2155.90	1450.85	1431.07	1869.75	1971.57	885.84	1173.87	892.46	1915.07	1253.66	846.59	1637.58	957.65	628.55	786.75	801.55	1036.43	1250.33	696.53	414.42	652.75	505.88	361.96	560.24	590.45	503.16	703.33	617.01	544.63	427.90	445.99	428.93	752.45	425.16	300.76	255.42
524			3825.27	20336.66	1529.26	2264.55	2132.04	992.70	3590.53	5044.12	879.14	1818.00	1570.76	742.40	2336.94	1252.34	818.08	2075.55	1658.66	3059.57	2567.84	1786.46	833.91	530.18	245.85	503.74	596.04	502.68	441.28	656.92	572.95	683.23	327.16	475.43	564.86	847.10	1207.42	928.00	725.37	226.16	304.15	338.35	342.72	477.97	252.37	542.13	363.04	188.24	217.61
525			4539.89	114748.28	13029.36	13199.46	1736.89	2474.62	4559.26	3546.66	2139.03	523.24	1788.94	3767.82	4102.74	7641.45	4232.43	2368.19	2842.66	1250.01	1483.29	1207.58	742.56	1165.25	1798.15	1824.87	1326.60	694.27	826.06	896.27	834.74	743.20	1179.28	740.56	516.56	2126.17	2485.13	1373.70	888.75	815.73	557.65	1379.45	887.38	818.77	574.60	1153.84	878.93	206.01	529.22
526			4981.75	33326.40	3962.67	1388.90	1195.18	1397.17	2024.39	1534.51	1253.27	1119.02	1581.39	3333.71	2625.00	1017.45	1232.95	1490.53	1455.26	1055.71	552.59	923.60	851.91	911.54	487.84	460.24	1409.19	1344.48	489.85	456.17	369.94	680.78	407.47	340.51	427.08	594.85	381.62	505.08	554.82	544.24	390.69	340.72	446.08	757.27	589.36	776.27	1108.03	663.63	420.56
527			7139.01	45258.83	6868.65	8091.63	6488.31	5097.98	3311.48	4691.64	4429.06	4231.89	4306.72	2734.64	2828.42	1023.76	1600.12	2911.02	4570.39	4486.55	4047.00	2153.65	2942.40	3317.50	1258.43	1096.41	521.55	1885.88	1874.33	1156.72	1506.60	2622.48	2386.79	806.35	938.53	923.58	750.86	1867.78	1417.23	1618.93	2711.43	1417.83	1135.38	2083.27	1035.00	1856.73	1092.14	810.99	375.86
528			11386.97	10203.23	5522.14	4922.59	3753.55	2811.70	3067.52	2850.60	2738.33	4394.76	4145.39	1189.01	1010.53	731.28	1979.05	1018.73	1794.16	1699.15	1380.76	2530.32	1725.09	970.10	961.30	1623.93	1343.47	825.22	1220.51	2618.44	2322.80	2015.97	1376.08	1742.97	1120.99	901.63	1235.34	912.21	1471.40	907.35	644.96	683.52	557.25	486.63	406.76	463.65	711.74	455.02	889.06
529			3167.34	13247.46	1580.70	1756.15	2583.02	2102.36	3351.57	2401.20	1198.66	1670.05	3463.73	2230.24	1405.23	1613.16	4084.54	2309.11	998.83	1473.16	2559.69	1776.42	1122.27	2479.38	1270.56	888.85	636.65	969.19	1102.04	630.06	910.17	867.97	765.78	818.76	825.59	616.90	609.24	453.76	630.33	465.10	436.50	219.49	306.69	892.76	728.56	360.50	329.08	252.68	616.64
530			4132.07	30726.26	6509.82	5231.78	8017.68	5122.17	6909.54	3269.71	2231.84	3954.96	2989.81	630.92	1056.83	424.21	781.36	2588.05	3483.56	1652.18	1365.25	1313.13	4311.05	2353.71	801.14	1098.01	1655.73	2851.72	1943.17	2011.65	1881.62	1445.61	1481.05	1504.85	1256.25	867.16	1096.21	674.03	617.73	1175.40	1606.40	994.88	862.39	1331.79	940.57	1047.88	1072.92	1250.22	2760.70
531			2133.97	36219.18	7890.30	13767.54	6831.41	5445.43	15283.09	7815.74	4658.06	8579.45	7991.83	3208.31	3312.89	8601.83	7249.18	6414.97	3285.25	1908.48	3771.57	3834.00	2640.59	3229.28	2453.14	2959.34	4264.55	2679.10	1058.19	1327.33	2135.37	2047.43	1002.89	3464.81	3311.83	846.33	1021.33	969.64	1046.57	1277.29	1557.01	966.34	710.80	584.96	509.68	395.59	611.81	1032.91	251.69
532			17139.04	80111.25	28361.19	15389.13	32529.81	42950.57	21694.55	23448.28	20468.17	19009.86	13712.04	13687.27	9226.61	31997.48	55548.01	42520.04	22214.83	7027.57	13660.22	8161.82	10740.34	7989.70	5479.55	3707.05	16819.74	10738.95	6622.25	5560.95	7347.80	8666.17	7656.57	3686.08	3624.38	3460.23	2038.13	3981.72	3188.08	4134.20	3839.49	2749.41	2442.83	2981.87	1114.98	960.33	2679.04	2738.62	1817.69
533			5093.64	40927.46	13561.99	6598.07	4175.44	6431.21	5626.80	3353.92	3198.01	3660.89	4211.46	3037.11	2172.14	2905.01	5673.09	6916.83	3648.34	2275.12	2794.94	4661.81	4755.22	4183.11	3720.11	1802.17	1797.86	1613.34	1731.16	2348.74	1064.07	1160.67	2084.22	2136.87	2268.65	1047.29	1549.87	2987.15	3482.96	1269.12	1383.16	1372.36	1796.82	954.02	900.49	1069.21	610.72	860.95	650.75
534			10477.83	74051.59	43147.75	36113.65	38531.37	32854.96	22488.64	53584.51	30331.84	20771.23	30767.31	16127.45	19962.07	20683.89	15078.25	21068.50	13426.39	23445.98	8698.57	5883.94	8572.84	19021.18	12608.31	9400.98	10715.18	7774.16	6815.57	7172.19	4952.75	8480.67	7328.63	6058.35	4132.33	7194.59	9761.43	4364.65	3951.21	7814.00	5519.38	2850.85	4039.90	2897.39	2339.45	1993.67	1579.47	1443.78	1253.67
535			8076.06	76977.16	62920.14	30611.70	50781.37	32933.04	19761.46	15800.48	28696.32	53104.00	37204.91	18610.59	44594.63	40180.64	21464.77	14040.79	24581.61	17195.06	16361.84	18984.32	22594.17	24488.49	15428.55	5929.76	12429.31	13402.82	15270.91	11826.30	9308.31	21064.48	9894.81	12691.21	7436.08	11888.13	15228.12	10050.32	4980.85	9157.56	9240.82	5667.15	3862.02	3965.93	3223.34	6709.93	12432.01	5410.60	2042.49
536			15682.60	629898.25	206200.32	56374.87	61835.20	53900.51	48988.34	30332.11	30406.37	21398.47	20523.04	25696.85	26143.66	15060.66	15820.45	8653.17	13914.23	14445.32	23220.69	23286.37	22741.65	9550.27	6570.54	7139.70	11939.79	16230.65	13115.16	8464.39	7888.15	6229.59	3001.86	2570.42	3521.78	4740.92	4202.47	2992.74	3408.62	3226.19	2703.01	1954.33	3352.99	1103.46	2472.73	1425.76	1608.70	1789.07	1104.94
537			57159.75	162713.85	58558.57	35441.36	24261.28	38476.22	45823.38	35706.83	24521.15	23221.58	29459.14	22609.75	17904.23	22022.76	11495.49	11029.95	11664.48	8000.65	19080.72	13611.25	19562.52	16316.01	15185.74	22848.04	16679.44	13348.97	10403.62	7917.04	17050.66	9127.80	6573.74	7230.34	8748.11	5554.19	5650.11	7005.33	6379.55	3421.92	4563.15	11022.03	7538.18	3586.96	3033.78	3391.84	3948.19	3651.53	2669.25
538			8362.61	51644.75	12622.15	16647.62	9871.71	21805.73	14071.11	7731.11	16178.18	17244.66	20937.34	8355.71	12806.69	15167.44	10644.45	8700.69	10377.77	4325.06	3408.48	6072.11	4703.74	5196.65	3283.18	2404.84	7859.07	4576.27	7558.90	4506.81	3057.78	2377.49	2386.67	4035.64	3906.38	3170.29	2426.78	3389.18	4032.92	3587.48	1500.92	1531.02	1256.11	2476.16	1093.72	1263.83	1371.04	2070.96	1704.36
539			18033.03	146989.07	78158.34	74066.79	59898.39	73264.16	82393.17	70428.38	36097.26	27647.45	36442.44	28967.07	31340.33	31153.86	20025.96	33315.03	52104.56	27782.93	19067.43	29138.02	34925.85	30999.29	9628.36	13336.48	19715.02	21061.13	14010.01	6628.68	18325.32	21766.69	10231.14	6094.67	4463.95	14458.44	9448.71	6229.98	7591.89	5909.98	6518.96	6212.34	7536.45	7608.43	9191.42	10036.61	7338.18	2450.33	2804.03
540			8694.85	78145.94	29389.31	27979.09	28951.00	18334.77	21978.51	24105.17	16051.40	16853.99	15356.13	20500.37	19926.38	20006.57	9492.71	20125.69	6143.79	5905.94	10387.49	8461.50	17037.30	13675.79	5738.11	4049.16	2519.22	3326.18	5729.34	8104.48	5785.06	3029.52	2445.99	1736.83	4679.09	4340.75	3849.14	2438.67	2823.00	3665.51	2401.94	2822.07	2313.53	2503.91	1084.54	1989.94	2111.43	1759.25	1405.42
541			47181.27	286728.84	68613.71	21523.71	20270.25	9326.04	19653.82	16072.15	12151.01	12660.21	11494.54	13438.44	36455.81	66387.49	20910.05	12494.31	19601.61	22806.42	10993.59	10303.73	7206.44	10669.25	24526.16	19107.32	8174.74	6147.85	5896.54	10147.98	11804.03	5673.93	6753.86	9297.98	3594.67	5783.18	4732.57	4949.50	4567.69	3150.63	1856.10	2886.66	4927.10	3344.41	1893.09	2692.35	2307.47	1180.93	1090.81
542			12164.11	53579.73	8406.99	1970.15	1607.61	669.43	580.52	1349.28	941.22	711.80	1250.76	943.38	1156.31	1366.56	1497.83	1230.86	708.08	512.02	452.92	493.89	834.91	644.72	515.87	379.75	976.91	1734.68	803.54	301.40	799.41	1038.07	269.38	299.37	739.33	400.51	893.61	929.58	342.51	597.37	513.99	546.99	878.57	825.85	532.64	222.19	291.65	529.85	438.14
543			10158.23	46141.79	15288.71	12827.85	24465.49	28098.41	29389.40	16078.86	25986.54	39560.01	49558.73	34827.01	16924.69	16921.25	14279.92	20989.66	22713.39	16797.04	9506.97	13299.97	10407.46	22540.54	8175.24	11156.30	9917.91	14400.15	5810.75	3461.73	7295.85	7813.31	7749.37	11495.48	4180.98	7113.57	10092.25	6324.94	3710.89	2596.55	3111.43	2319.90	1641.23	3491.04	3015.66	2539.41	2272.68	1266.32	840.28
544			3519.50	26528.02	2797.46	2460.86	2654.05	2322.74	2341.18	4992.91	1653.43	1040.89	979.65	1494.83	2448.85	2114.95	1331.30	1359.92	1863.88	1100.57	1149.48	1412.72	1989.85	2669.14	2250.82	1420.23	1335.38	856.37	862.73	1043.99	1777.11	1133.34	1700.38	3396.90	2889.04	2860.89	2962.95	2159.90	1002.39	1117.13	1376.37	2586.43	3052.46	1191.12	1666.86	1393.04	1689.29	1308.78	1372.26
545			6337.73	44375.09	2234.91	1717.81	1250.94	1148.22	1998.90	1979.21	1426.78	858.94	2055.51	1005.60	805.37	1103.44	1192.19	1441.54	1246.55	883.15	241.93	1101.38	1457.00	886.18	977.19	692.35	1658.58	985.30	1164.84	1798.83	1034.46	905.30	836.91	226.73	448.73	762.32	393.35	542.98	443.62	434.84	648.97	802.58	727.58	461.83	722.14	489.27	609.52	558.66	482.99
546			7491.41	39590.20	4516.71	3924.47	20576.97	31582.63	16343.04	12463.35	4111.40	3304.89	5829.01	3829.31	8191.34	15202.28	15425.77	6944.91	6421.14	17122.98	12147.09	4827.49	5919.38	5790.22	6763.55	5226.74	4330.87	5908.12	6778.54	2832.94	1937.22	1619.47	3423.85	3609.93	3196.36	4796.29	3407.39	1126.31	3066.16	2337.44	2869.58	2535.68	3513.71	3077.48	1413.05	1203.02	1414.81	2151.43	1502.34
547			21479.43	60324.08	11767.87	35999.44	28856.93	25441.00	21472.78	12357.78	14688.30	22086.69	10057.74	7010.44	6047.34	10088.58	8921.02	9667.70	15281.25	9773.03	7347.27	7989.12	7820.84	6276.20	6505.98	6001.41	9087.88	4879.28	5742.80	4267.79	3590.03	5267.89	6209.73	2428.92	3106.03	2243.44	1092.18	1666.76	1874.45	1292.76	1561.46	1976.06	2252.76	2843.29	1786.50	2109.26	1199.75	705.98	1708.63
548			12375.84	58589.80	17632.19	6411.26	4455.46	5674.18	6781.45	1510.36	7909.38	1908.81	1676.40	3530.36	6154.83	12297.41	11317.74	4286.23	4206.09	5965.13	5999.06	4695.65	7950.75	6178.05	7351.17	6294.63	3146.84	2485.26	1997.26	1404.49	1095.78	2815.05	1612.52	1289.85	3199.43	3138.72	1976.99	1888.81	2237.71	3516.21	3183.97	1059.51	1100.75	991.12	963.22	1665.20	1192.37	1563.18	1107.85
549			6967.67	44690.92	28821.57	17549.17	46948.35	45212.03	8269.59	8568.07	32912.26	30979.69	14524.70	12348.98	18559.07	29181.28	11620.69	7574.69	5146.85	13293.13	20446.47	14503.95	8073.94	3910.58	6728.91	3885.17	4702.13	7044.57	9870.93	6505.59	16260.47	13997.19	4713.84	3555.62	5461.00	6203.43	6482.26	2716.23	3062.43	3495.01	3778.75	2283.81	1753.91	5398.48	2348.69	2955.93	3618.28	888.99	963.64
550			11845.87	143604.20	40904.07	29087.82	16972.18	9855.22	12704.34	8621.09	6922.57	8640.28	10566.93	16105.13	9195.88	11597.46	4943.07	6167.64	4509.09	5596.45	5170.20	4829.64	3757.60	5238.39	8188.95	5743.39	5887.55	5462.82	3571.13	5885.58	5615.29	6220.67	5199.63	5079.85	3647.03	1147.61	1041.38	3043.34	5799.81	2347.27	2821.97	1723.57	2816.76	1568.78	1114.62	995.94	2095.36	2030.18	2057.13
551			41031.23	285367.37	184259.53	110971.21	262234.75	144037.65	31061.98	13502.10	11532.45	6155.70	37319.06	48377.77	15442.00	11061.61	13756.92	19076.91	26096.64	5230.30	8572.56	8543.21	13137.56	11374.91	7510.92	10500.71	9124.51	3665.25	3710.67	3386.04	3467.08	6192.33	13128.88	10669.83	5939.16	3545.00	5995.78	5373.81	5177.60	2100.24	5277.96	7459.04	6856.69	2190.09	5057.68	4966.46	2461.57	1461.94	2050.71
552			12674.72	106694.76	9533.34	8842.35	5540.42	10649.84	13769.27	4927.03	5135.94	5158.92	6216.70	6402.42	7884.57	8659.00	11747.95	4106.16	3466.38	6882.45	10644.35	7575.63	7418.20	5269.38	7389.46	6212.16	3753.75	5626.15	5533.13	3512.32	5122.17	3116.85	2542.79	2215.91	2790.12	5028.53	4552.12	3828.48	1821.70	2020.16	2043.71	3056.66	2380.83	2330.62	1739.35	2319.37	1730.47	1980.94	2038.52
553			4100.51	15474.16	5910.76	1681.79	4892.03	5679.61	4621.30	3736.81	4006.53	1414.34	1036.01	1595.53	1783.01	4325.56	3260.84	4676.48	930.08	1354.76	888.53	1951.32	1219.78	2905.24	2858.46	2242.28	2390.24	1167.68	1126.34	1837.23	1041.24	1832.48	1914.26	1741.26	2046.75	852.45	749.47	1228.34	3631.73	2422.62	1378.49	1409.73	1269.94	1534.90	3234.38	1998.42	2009.20	2283.42	1795.34
554			6570.28	216380.71	6350.68	12800.16	6192.78	10247.59	3029.13	4242.71	9472.26	3910.21	8996.25	5686.45	4791.69	8369.00	5795.79	10479.22	10256.60	6856.16	2927.73	3750.53	1841.89	4233.99	4567.96	8159.41	7697.47	2755.56	2349.21	4555.07	7163.35	3315.81	1550.81	3985.51	3569.45	3239.34	2054.94	2135.64	4056.77	3600.05	2641.89	1477.89	1957.65	1999.13	2388.53	1119.33	960.20	870.43	1043.02
555			13246.24	214685.09	11728.74	9609.42	7220.02	5181.87	3712.25	4093.58	7732.59	6019.63	6373.95	9258.47	5300.68	2093.96	2827.05	4010.33	2602.95	3656.43	4786.42	6486.82	3055.75	2981.51	2338.46	2493.54	3249.83	4284.30	2466.41	860.45	1860.34	1490.51	2229.74	2252.65	3016.57	2032.46	2359.35	2432.58	3074.96	2433.74	2637.11	2234.61	2111.35	3766.82	1156.71	1288.53	2048.22	1292.87	699.78
556			2706.66	74875.57	46743.86	21912.83	11447.26	11554.18	11377.59	9872.69	5922.45	6337.88	8289.53	10506.53	9452.03	4182.85	6260.66	3709.37	3235.96	5723.39	3854.33	3954.98	4008.91	3160.57	4964.74	3893.60	4242.52	2713.58	3295.23	2215.38	2336.91	4556.12	2931.39	3939.08	4517.20	3156.72	3384.22	2620.21	2378.84	2730.26	3004.68	1354.97	1720.42	945.18	684.13	1244.54	1886.04	1429.98	1364.99
557			3613.12	104863.00	7349.95	4793.06	3856.75	5212.66	7953.16	6260.70	3529.01	7459.19	6629.59	5890.52	4351.61	3834.42	4690.16	6908.45	4005.15	6370.25	9225.84	4283.64	2269.61	3069.97	2659.42	2979.49	3844.00	3335.65	2094.47	3359.50	5381.76	4822.90	991.56	1105.63	4977.91	7756.08	3553.86	2349.37	3054.87	2355.05	2473.04	3216.68	4429.67	1868.54	2554.91	1908.03	2349.05	2844.69	2058.94
558			5162.89	52321.00	1641.07	2804.30	2382.72	1160.88	1343.98	1562.47	970.67	1248.02	1263.37	965.32	1711.83	1031.80	1108.59	772.10	581.44	724.43	226.99	1097.01	825.46	711.82	807.01	778.00	967.78	572.77	1079.56	1350.47	927.18	1077.67	1163.25	1194.73	813.06	673.16	850.88	853.63	933.83	831.86	1429.22	982.45	924.63	1102.48	721.01	636.48	706.22	471.29	401.48
559			8112.84	87195.38	6905.82	2907.40	8648.63	9268.40	4703.67	7711.19	7341.82	2614.11	4434.29	4023.13	3881.00	2408.24	2460.48	3051.23	4002.89	2777.19	1311.21	2844.35	4365.75	6528.47	3209.46	2149.52	2396.65	3482.17	3178.15	2663.65	1889.59	1459.19	1507.34	2063.37	2946.12	1590.69	922.59	1826.01	2365.80	1420.07	1068.07	2726.58	3285.38	1037.86	366.25	1391.07	1415.23	385.79	1278.17
560			9451.80	49162.70	21968.33	13657.55	14774.77	18449.04	14904.46	20640.28	12500.48	15010.37	17055.19	11941.44	11630.99	12028.02	10543.69	8174.29	3310.02	6320.30	6117.79	6815.99	4926.03	5485.22	4214.04	2505.23	2062.91	2125.96	2983.92	2700.21	4450.37	2773.28	4295.22	2265.05	2289.19	4187.97	4230.55	3437.49	1591.19	1989.41	3086.03	2221.49	1733.44	1578.33	1016.76	1668.09	991.10	1164.07	1074.38
561			1549.22	68258.48	2690.94	1388.85	1810.70	1066.18	929.68	1018.84	1086.60	1292.67	3081.96	2164.17	2153.45	2275.47	2735.46	2598.44	2095.65	1502.71	1306.44	2696.31	2718.10	1389.17	1813.97	1631.01	2230.57	1388.98	1415.32	1780.31	1940.77	1319.08	1631.01	3242.80	3487.60	2751.75	2280.06	2174.93	977.71	1385.71	2186.33	1274.41	2551.38	694.40	1355.29	1557.71	1046.64	737.42	611.89
562			6112.76	172896.31	10471.56	3981.22	2694.44	1752.70	3383.27	6406.85	5893.38	3302.61	698.35	2102.69	6985.06	8844.37	3157.07	1787.96	2930.50	3703.14	2464.26	2051.58	1804.04	2426.92	1544.13	456.18	405.55	697.34	1246.40	2296.69	709.15	1908.25	2759.23	847.69	978.72	1496.08	1042.42	1524.49	1488.78	598.24	925.15	948.17	1060.70	691.72	471.25	860.96	209.14	682.95	555.13
563			5108.33	120742.23	3280.09	6555.09	10999.98	6212.26	4064.92	2101.27	3130.56	2067.76	3009.66	3446.81	2677.75	1472.24	1245.48	692.06	3113.13	1873.29	2802.01	2334.75	1732.33	1723.68	2154.84	1133.64	1175.02	1487.05	2267.81	1379.52	1831.30	1650.60	679.30	1228.42	581.15	873.54	934.64	1365.45	1072.48	1947.86	1920.41	1213.58	436.76	1023.65	742.45	338.79	405.08	223.03	658.25
564			3800.21	28250.01	1213.84	877.88	736.40	1149.20	715.81	817.06	566.93	864.28	756.01	1150.25	1436.15	584.73	851.78	862.84	404.84	743.35	515.56	322.38	631.17	429.82	427.94	510.06	202.30	398.79	302.71	283.72	579.04	763.30	630.79	941.90	892.57	344.77	471.79	628.82	394.14	471.55	694.69	781.58	581.56	555.35	860.73	432.72	298.02	503.80	893.27
565			1844.58	66243.89	4556.04	6290.88	6363.45	6981.28	3944.60	1431.35	2915.46	4159.75	3196.88	3921.01	6703.88	2382.51	1747.85	5563.68	4601.37	3799.46	3022.53	2896.12	1390.59	1448.60	1498.39	1845.68	1693.52	2187.88	1265.90	1816.56	1593.54	855.72	1248.27	1143.51	1198.21	1216.97	711.37	396.10	557.32	959.74	1042.17	800.83	732.34	275.38	430.84	885.42	670.09	392.39	444.07
566			5467.01	59589.25	5914.18	1545.64	1290.85	1343.22	1040.70	2666.22	3508.17	2194.91	2065.23	2063.11	1633.62	2285.33	2425.70	1755.38	1617.79	1914.94	2177.42	1858.24	2362.31	2740.16	1394.07	1599.79	1429.31	1305.60	461.18	743.67	923.35	666.26	834.74	616.93	613.12	779.87	922.81	868.36	547.08	700.09	420.20	873.45	1626.25	949.25	429.34	353.63	469.63	313.29	593.32
567			5798.81	64191.76	23218.54	8395.52	4053.43	7149.41	6801.18	5128.48	2887.23	6539.76	7366.67	6254.72	4807.70	2271.89	3958.66	2612.71	4187.27	9578.15	3683.53	1919.75	4899.88	5616.65	5283.75	2253.96	1259.72	1297.92	3252.78	4665.72	1084.32	746.27	983.91	1374.34	2605.64	2199.66	723.82	1204.78	1454.88	1185.73	1260.37	595.30	971.15	594.04	392.76	813.94	896.15	647.10	939.78
568			3580.25	233318.14	7214.85	1137.64	556.20	747.83	700.50	2030.24	1003.18	3694.17	1524.17	748.68	3367.51	2855.59	1656.08	2664.97	4989.06	1634.88	1172.84	998.56	283.61	723.15	1049.56	261.68	902.59	547.56	1084.80	1454.81	932.31	464.60	785.44	1316.69	954.49	1080.46	837.68	346.43	922.98	856.19	1030.49	1044.05	711.81	980.56	1077.98	290.87	486.05	304.31	211.48
569			2888.69	16694.89	1630.41	1275.94	1295.07	658.88	959.78	704.20	638.18	986.63	1373.02	1227.69	1104.73	1061.94	1237.33	615.51	1262.40	2545.92	1888.83	922.65	722.35	1129.25	716.37	652.81	1023.72	537.06	301.00	589.69	761.63	669.61	154.38	469.18	682.74	380.07	348.93	308.67	400.50	532.29	873.72	863.30	456.66	290.57	476.69	530.11	329.05	161.87	202.91
570			6012.86	40681.26	3453.22	4934.82	4887.87	2780.71	2587.10	1867.56	1529.12	881.49	1775.97	2207.32	1139.79	1664.77	2360.95	1650.82	1417.51	1623.48	1189.95	1535.12	2366.79	3113.43	1646.87	1013.36	1023.52	1197.71	1309.82	1132.59	1301.62	706.99	1138.06	793.51	821.43	790.47	618.71	592.15	593.38	526.04	905.87	1470.04	963.88	465.46	1162.34	1444.89	728.19	456.24	621.96
571			2153.33	48669.39	5543.01	5765.17	5286.10	8907.84	16307.90	6182.11	4960.03	3282.98	7150.22	5876.60	6747.04	3646.00	2369.82	4350.58	2388.17	1967.78	1090.76	5432.91	3523.54	1588.96	2592.95	1629.13	2964.96	1699.91	1233.82	1428.39	1815.80	2120.66	1188.94	1634.77	2725.62	2454.97	1337.02	1640.18	867.27	1492.38	1412.37	758.50	1227.75	1225.01	1213.38	727.79	720.91	1038.72	577.29
572			3535.87	72120.90	5841.85	4902.77	4104.43	3395.27	5765.19	3899.63	3140.32	5011.25	2783.09	1512.58	3195.73	1516.30	1125.71	3061.33	2840.15	4904.79	5781.15	4483.24	3505.80	1566.59	2314.26	3447.26	1747.20	1040.51	2020.43	4093.66	2286.85	1217.97	958.17	1400.99	1548.91	2491.95	4214.59	1889.30	1188.43	1287.33	1682.85	1042.11	1886.66	1553.26	758.28	1690.51	1328.76	1354.17	1473.44
573			2983.70	119761.42	6272.49	6648.24	3540.25	3193.29	3359.91	5340.12	2748.58	1283.39	6847.04	2032.26	4190.26	2782.15	3646.77	3360.96	1620.32	2189.64	1410.60	930.55	1156.75	1951.72	2093.38	2033.08	2066.75	2087.33	2943.18	3080.48	1792.11	1480.46	503.65	1916.58	1979.89	1201.67	2276.02	1907.96	897.85	536.90	936.78	406.54	443.41	655.51	610.91	627.96	582.69	802.34	1165.88
574			11223.32	74290.42	4033.62	6019.59	4372.00	4408.65	3519.24	1877.41	4614.61	3486.89	3128.78	4267.59	1099.25	436.23	1578.18	2496.77	4687.97	1672.63	2044.96	3583.61	1644.91	1582.50	1902.65	1795.52	1383.30	823.35	2790.17	1680.53	1524.05	2463.19	3123.12	1735.26	2049.85	3118.09	1580.84	1008.81	1878.54	1614.90	1151.57	778.65	2151.03	2508.17	973.68	405.97	486.99	400.40	449.17
575			4084.90	81016.54	1895.59	2824.32	2763.53	444.02	2178.02	2110.87	2327.89	2116.06	3664.27	1974.17	2897.82	3344.74	4592.38	3371.76	3913.38	3782.26	3447.24	2016.31	2931.31	3399.35	2292.16	1584.75	2653.05	1512.00	2195.94	4637.93	2440.50	867.71	969.06	1247.93	1241.94	1099.32	526.43	962.15	1002.69	726.72	506.43	617.23	911.56	781.41	471.34	284.31	439.75	715.09	534.36
576			4976.78	17473.17	827.75	835.72	222.87	318.53	579.47	874.04	723.08	906.22	705.39	624.87	728.44	711.22	1592.06	756.21	663.51	614.65	605.34	754.31	1553.67	1014.17	766.25	1213.38	575.14	1291.42	1820.92	1306.15	1199.68	1707.01	1526.03	1024.04	1057.41	1259.06	2525.52	2084.60	1390.04	1401.93	1789.06	1896.27	1652.88	2197.81	1881.29	643.01	1048.16	1578.28	1991.00
577			3458.21	17065.03	3841.46	3790.68	6990.63	10347.64	6221.81	5782.69	3116.80	2387.76	4988.45	1177.37	3197.14	2335.14	3079.17	3245.34	2179.68	1363.76	3254.24	1623.38	1866.66	2567.94	1428.17	1416.69	1300.63	1856.47	1093.26	782.10	1031.48	670.60	839.93	1496.60	2362.65	1068.67	1085.78	1209.16	963.26	997.23	642.59	496.06	510.35	426.32	439.81	363.40	435.29	516.71	373.75
578			8262.00	23197.76	2782.72	1944.12	1354.97	987.31	1098.74	640.11	920.44	821.40	1142.95	611.44	617.83	507.94	551.06	496.80	315.96	629.88	599.59	553.19	444.32	765.65	615.47	684.27	463.64	290.61	526.91	452.43	215.23	160.99	144.74	291.24	84.95	310.00	307.16	230.83	147.89	165.68	167.88	90.15	370.70	236.35	183.26	137.83	125.87	243.12	160.50
579			5341.08	12597.03	2880.45	1901.04	3708.21	3721.27	2593.83	5007.15	5576.26	3247.79	2572.53	2699.16	4383.71	1989.94	3590.07	5633.04	2011.68	4312.99	4531.35	2742.80	2407.16	3646.00	4554.19	4194.58	3369.36	2441.44	1759.44	1535.24	1406.12	1500.52	1311.17	1146.28	949.64	1139.68	910.89	619.75	694.91	1226.24	1238.64	1302.12	1924.56	822.13	667.15	705.84	259.03	451.87	534.94
580			12181.35	78260.85	22323.56	24242.18	20671.43	9940.97	8458.79	21053.87	10319.76	13749.36	14243.21	11259.30	10020.67	9833.44	18430.52	11625.99	13939.77	7824.99	6426.75	7587.17	9852.42	4503.25	3396.00	3213.13	6649.93	8805.91	6287.90	5390.98	6053.92	4873.68	5687.65	3357.95	1086.16	3106.79	2912.57	2359.18	5180.19	3697.72	2961.30	2963.58	1876.90	1071.69	1354.68	599.93	934.05	773.54	529.56
581			12219.63	119978.30	10408.72	19603.08	12272.64	11262.63	15719.01	18912.12	12215.11	7344.06	7537.57	7051.95	8777.65	10969.87	7850.97	4308.50	2843.05	6260.58	9631.86	13525.55	9298.45	3949.65	6589.99	11674.68	11385.71	11463.41	7541.36	5875.18	4785.95	2822.56	4170.81	3659.86	3075.39	4324.05	5266.60	4127.95	2902.20	3744.17	3645.14	1445.38	3441.56	2029.43	2173.27	1877.10	2182.45	2183.91	1348.10
582			6337.88	273978.00	8559.39	9983.68	21523.22	19100.14	13981.73	14159.94	13472.52	4205.72	8917.77	9724.04	8150.59	6314.47	5059.23	7285.15	6410.71	4876.07	5708.51	7864.31	9707.05	9413.41	4902.11	2029.89	3336.02	6111.08	8647.18	8028.28	4050.43	3229.85	2042.22	2542.93	3003.91	4325.85	2016.65	2074.65	1594.33	1772.02	1572.29	1689.09	2478.26	1902.50	1120.13	1636.02	1434.15	1612.82	927.44
583			3221.29	33662.45	9268.95	9612.57	6274.15	2118.82	4213.18	4762.84	7212.45	2665.52	2406.78	6863.76	5113.68	2555.19	3024.52	3228.98	3594.32	3226.99	1388.00	1231.27	1761.38	1159.01	2125.58	3226.56	3351.69	1884.08	1456.73	1835.27	1703.41	1568.97	1875.52	520.02	815.87	964.00	1389.06	1089.06	978.19	912.76	563.59	359.12	797.77	505.10	619.61	516.67	775.71	739.95	945.36
584			4990.82	146364.09	5628.17	6348.03	19132.87	13101.00	9914.10	14438.56	19805.82	15534.33	23848.22	24706.78	9142.64	4146.08	5386.41	4532.40	4152.29	3303.67	5574.09	7070.31	2221.11	2555.88	5386.20	3506.14	2662.93	5496.11	5600.77	8190.55	11480.52	9897.60	5607.97	3210.50	1996.60	1559.80	2640.84	2255.66	1934.29	2088.38	1895.37	2143.91	3212.02	1720.62	873.00	2622.91	2135.57	989.80	1186.70
585			9906.73	139845.64	19596.23	19352.26	10357.27	7225.43	8542.64	8942.45	4737.24	4571.11	11515.81	10687.70	7113.28	16724.07	9730.22	9791.33	9222.31	7978.90	14360.96	11868.92	6755.85	12943.43	11573.84	9924.51	9269.82	4779.76	6359.64	3189.49	2809.14	8280.55	5248.56	3176.88	3545.96	3815.90	2604.85	1181.69	959.44	1086.88	2043.36	1504.15	826.62	1096.65	1206.74	1905.47	916.88	1093.88	1086.72
586			14378.86	281012.90	72222.37	21078.16	13406.10	15961.92	9868.14	6582.48	12784.18	21188.33	13287.95	25173.59	26561.00	10243.83	4077.12	5023.12	10901.93	11735.64	7335.11	4226.22	14125.57	12104.69	3716.65	3789.49	4001.56	1435.62	1691.86	2503.26	2714.68	3044.30	2274.37	1580.15	1566.55	1558.88	1744.32	2300.22	1613.80	2388.44	1973.12	2826.94	2154.24	2193.72	2149.60	1017.24	1981.98	1096.58	940.87
587			10953.00	159502.57	11097.09	12481.62	11257.51	2465.28	15432.14	8159.45	7976.15	9963.86	3619.36	3867.50	2661.97	7189.03	8945.45	4306.08	1338.96	3204.84	3522.07	4618.65	4895.50	7695.18	5570.35	5646.77	6947.06	5729.09	9602.92	7908.17	2417.45	3510.34	5395.61	4152.66	3830.09	1556.26	3455.89	2880.44	2652.26	3318.31	4919.50	3353.82	4285.15	4730.73	3216.92	1025.08	1393.20	1687.79	1349.63
588			11343.04	45579.32	39565.25	35471.45	44294.73	22308.18	6887.85	11027.10	16127.04	26810.48	36539.75	21029.66	26426.02	18968.16	24043.43	19437.30	7615.77	12601.83	22770.63	28560.38	15705.53	10202.16	10350.32	6082.42	2251.16	8984.59	21418.41	18561.52	4554.36	3363.49	5029.09	2167.41	1685.98	4279.97	6799.57	5189.93	1991.77	2158.08	3274.80	2088.49	4584.52	4366.48	4245.25	3253.73	2310.06	1845.85	3479.33
589			7049.75	227801.96	6939.86	16746.56	7244.06	4465.56	15600.56	15723.12	11698.55	12217.74	11373.40	7530.07	4258.81	4701.76	3974.66	2658.28	9410.40	18513.91	8226.33	7958.63	4658.29	4843.14	5843.15	3596.51	4828.29	2181.55	3305.99	2648.26	2923.21	2857.39	1469.80	2703.37	2412.04	3013.26	2300.80	1585.48	2993.45	2948.08	1216.44	1338.94	1572.96	2611.52	1507.71	1182.94	718.84	979.17	792.70
590			7205.34	56665.30	8182.15	7728.48	2892.85	2030.99	3636.54	2984.18	2191.68	2849.06	1556.31	2014.15	1641.55	1419.84	1777.17	875.65	2732.18	2823.53	2943.29	3607.53	1404.35	997.04	1053.43	1462.17	1985.45	4222.30	1903.15	2287.41	2681.04	1139.81	345.55	736.84	2228.05	1968.23	1239.21	1716.97	1577.41	1467.82	1500.52	1463.09	2467.57	2214.42	2583.96	1962.13	548.85	1177.91	825.96
591			7494.98	82086.82	23021.26	15218.43	27896.43	32624.70	25953.75	12609.53	16427.59	18673.40	25811.34	31913.22	25681.78	13790.34	3759.34	8661.75	16019.69	12812.51	18196.09	20092.97	19660.41	12377.10	12491.26	12471.84	7567.07	5443.25	10829.99	8308.25	4671.64	4000.15	3281.36	2142.95	4459.68	4951.64	4615.58	3565.23	1246.43	1966.39	2562.91	1500.35	1375.16	3262.30	2687.63	3128.44	1846.10	720.44	564.83
592			17162.98	45612.92	16635.09	65293.14	84351.75	35720.19	47650.73	45225.11	30619.02	30819.68	20742.96	24569.65	29272.50	31066.75	18665.74	10331.05	7136.24	6071.55	7617.10	7648.58	19230.33	18268.87	10121.01	6659.50	9120.18	6469.02	12249.23	8759.33	7903.37	8167.67	7965.42	4443.25	2200.72	3843.84	6831.91	6035.88	5823.04	3106.50	5271.22	5795.29	2190.14	4412.16	5031.29	4339.26	2457.04	1548.15	2583.08
593			8038.92	86198.19	8612.18	5526.28	9884.40	5481.24	8162.45	5088.87	3616.52	5007.07	6401.15	5022.85	5078.48	3732.03	4112.93	1612.12	2599.36	4105.48	5933.83	7334.38	4996.11	1950.58	3294.93	2249.88	5634.09	2213.68	2740.85	6128.96	3302.30	2071.51	2586.50	4667.37	7045.45	5273.62	2825.80	4603.88	5381.17	2313.88	1711.81	3848.09	3366.07	3027.80	2012.96	2949.70	1756.39	1264.35	1159.88
594			3388.96	135973.48	4245.90	3121.59	2621.44	6032.67	3206.93	1971.68	5098.25	2490.03	722.20	3254.59	2900.37	2580.76	2064.78	5180.59	2214.60	3221.18	2770.33	1276.49	1691.34	3853.88	1910.88	2705.47	3203.95	2342.59	991.09	996.53	1482.53	1315.95	1460.73	1547.13	1340.23	804.50	285.33	738.62	1443.71	1266.04	810.60	1339.53	1146.33	2262.56	1142.21	709.85	661.09	831.38	1048.52
595			5570.97	74244.03	6031.92	12258.20	17406.56	6687.93	11042.54	9052.32	4187.09	4899.10	8209.47	8794.15	7819.68	6723.09	6949.63	4945.56	5343.08	5063.73	1023.83	1277.70	3517.13	3624.57	3802.71	5085.68	4728.63	2631.83	3701.79	5091.76	2981.30	4467.37	6988.81	6334.40	5214.18	1594.56	3348.00	2367.27	1149.63	2444.51	2942.01	1761.61	1609.67	1807.60	1468.22	829.06	1009.22	1446.10	1116.84
596			6179.73	92669.97	13515.45	6235.09	9293.61	4975.48	9083.53	5388.28	8313.05	14025.95	7764.40	3293.44	6020.05	1855.91	2360.33	3494.52	5035.93	6438.42	4379.58	3265.94	10596.94	15643.44	4032.21	2408.31	4799.45	6127.20	4778.70	5995.73	6249.50	5844.36	5098.71	2991.71	2349.13	5877.49	5803.49	3212.61	2131.72	1099.30	1781.29	2742.81	3602.25	3151.89	1560.62	2455.04	2339.37	935.51	1304.80
597			3693.31	33165.48	10499.84	6233.96	4382.93	6224.74	10011.69	3141.37	3985.34	8401.80	6693.86	3274.21	2834.77	4286.92	3303.19	2677.71	2577.85	2113.47	2729.25	2517.94	2211.39	2766.85	1672.18	2242.22	2090.76	1445.44	1369.45	1431.98	1272.64	1056.56	1139.96	930.33	582.60	696.56	1642.61	1478.77	1262.55	809.00	1234.36	220.88	674.00	446.20	523.81	1010.84	912.80	1103.17	1290.71
598			4297.61	44047.49	6381.07	5999.26	8314.29	6567.43	3339.54	2290.48	4395.38	4588.56	4299.45	4354.61	5312.23	8549.55	4670.97	1355.62	1458.27	2459.20	4200.19	3555.83	2418.72	3764.87	3927.70	2054.37	2837.81	2926.78	2040.63	2407.35	3179.41	1679.84	904.84	1374.15	4837.70	3629.49	3265.39	2806.73	2895.98	1999.81	3492.04	2910.23	1688.48	980.31	511.73	432.23	1303.59	1111.58	1328.39
599			13292.02	402804.15	28580.23	23505.21	32771.01	10080.60	14127.43	21422.49	21631.86	8099.06	13870.77	21284.23	6057.75	9320.09	19555.87	48509.81	13016.86	6092.07	12935.15	7324.31	6678.26	14200.21	12154.84	4440.69	15355.21	4806.61	5603.64	3424.02	6219.82	2516.31	3178.15	5164.76	3006.06	5972.95	1878.47	1380.36	1433.68	2891.49	3295.00	2470.96	1263.05	3356.70	2954.43	3220.49	1766.02	3446.47	3626.66
600			8781.28	102277.42	6237.41	5426.67	6066.34	3606.40	5118.63	2715.02	4264.41	6616.14	2437.40	3600.13	4336.87	7289.19	5643.45	2660.71	5932.71	6583.10	7723.24	8122.91	3635.34	3592.12	1824.36	805.24	773.59	478.18	2996.82	3227.62	1968.30	1995.78	630.62	805.37	1035.34	2013.28	1982.75	992.60	1103.55	2406.20	3163.65	567.35	1546.17	1277.70	844.92	1622.80	1899.49	1407.21	673.81
601			6131.65	89738.46	21489.01	7162.29	21898.70	25222.54	11195.68	13939.93	14057.07	9792.26	9399.73	7763.42	12058.46	11634.11	9753.41	4251.17	3382.63	5231.31	8570.81	6839.52	10564.76	14182.34	10991.64	10434.30	7362.45	3206.57	3914.95	5985.65	7016.62	2052.33	2432.83	3490.62	3844.82	1740.34	3168.34	4080.96	3373.67	3263.43	3965.15	4792.89	3703.85	1238.10	1310.30	1542.78	1626.07	2080.63	1215.63
602			12552.19	78220.54	6873.04	6930.12	8329.06	11872.52	8935.34	7176.20	10415.61	4556.44	5791.07	10824.44	13605.30	8604.62	5613.93	9205.89	11932.19	9749.02	6133.72	2920.20	4817.00	2413.08	732.74	3865.88	4579.20	2942.17	2431.23	1410.83	2137.15	3887.52	4522.43	5159.41	3207.66	1259.89	1179.73	1321.85	1484.05	2500.38	1155.01	1841.57	1592.23	1392.69	1329.77	2258.09	1953.61	1181.91	1095.31
603			7727.58	151349.37	17510.08	18727.92	29966.97	14936.67	14033.43	9628.97	14941.87	17856.19	12423.85	8265.10	11669.07	11562.37	3444.61	4559.06	4317.75	3980.81	2588.46	5236.58	5641.17	2165.76	6965.38	5482.88	4467.68	3567.54	4736.47	3205.75	2553.16	3866.35	2151.98	1918.91	2053.02	1332.66	1922.72	2336.65	3080.82	2491.74	2335.16	1480.07	984.52	1104.67	1409.46	1082.05	1293.00	1620.20	1647.61
604			6519.87	126279.89	20614.18	8834.09	5695.16	12484.83	9962.38	13080.68	14542.93	11105.31	14049.59	11583.84	13018.88	19293.22	11736.20	6770.66	3461.23	7644.74	7411.93	3710.31	11750.39	22538.09	17799.37	8186.95	3204.42	8265.34	4825.10	4050.82	3307.77	4577.80	7034.99	8383.70	15359.94	1956.18	11257.08	6312.14	2232.88	2163.34	5244.05	11876.54	14319.51	4924.82	432.05	1427.84	2624.48	3391.63	2533.89
605			19985.96	154955.01	34359.79	38980.42	60492.63	46689.27	32006.14	35975.71	35344.14	27415.50	21753.81	20253.89	23012.83	23845.44	38488.67	26395.46	20197.94	31061.04	26194.57	12006.96	15467.43	17232.42	6316.40	7104.53	8455.73	9286.76	5432.70	7954.54	7390.85	6533.17	6885.69	10132.79	4192.70	3865.01	4117.22	1964.56	4768.06	5503.02	5874.56	3869.47	4061.14	3505.58	2021.59	5116.43	3937.04	1964.98	2397.23
606			9594.53	31585.85	3528.11	2734.25	5120.17	6107.15	4858.24	2758.69	1462.45	2072.28	5998.48	7380.73	2700.78	1144.59	1360.03	2092.05	1707.81	2132.02	3370.60	2897.79	1940.08	1912.06	1548.11	4297.61	2280.71	2395.60	2864.26	1099.80	1577.65	1094.76	990.39	1253.04	2398.99	1589.30	1610.41	711.82	986.53	1088.71	1149.89	315.32	509.71	332.71	552.29	1224.66	911.17	892.87	396.82
607			7309.30	95766.11	33493.87	33951.58	21901.25	4804.26	5967.77	10954.70	4576.63	4513.99	10309.78	8782.83	9256.77	7869.32	5048.02	3162.07	5637.80	2618.99	2412.98	3704.90	5089.24	4916.56	4187.39	935.01	7147.93	2788.61	4746.13	2402.09	6472.81	8196.67	5146.84	3268.56	2949.69	2505.16	1143.89	1665.86	1697.31	4482.39	6063.88	6477.77	2933.32	2821.45	2924.46	2836.13	3017.78	1732.48	1914.48
608			8630.63	42700.33	3956.50	6283.78	3024.13	2934.75	5906.81	5048.15	7724.06	4953.03	7470.77	1548.61	3203.92	802.78	3654.12	9185.22	2534.01	2197.48	6323.37	2343.95	2840.91	1538.85	2109.62	921.18	2117.45	4610.68	2172.50	2745.20	2596.94	2548.54	1412.21	712.85	1985.14	1965.12	2662.66	969.29	883.90	2325.76	2446.42	1787.57	915.48	1393.13	2707.62	2689.06	1026.49	710.71	1138.07
609			6757.47	33116.61	1993.29	1901.81	2963.58	1714.90	996.47	555.98	1375.51	1282.06	1648.74	638.07	1504.62	1452.20	787.13	3228.31	3628.29	2147.44	1077.12	1560.96	2561.38	1056.42	644.57	4513.45	3800.90	1420.30	1343.58	2015.04	725.37	551.42	1030.47	2624.04	2869.37	1353.30	959.79	592.01	561.28	813.93	906.13	1094.91	542.20	710.48	1059.83	835.43	659.88	1534.64	758.01
610			11440.40	153464.50	4266.84	4217.13	3482.51	2318.43	3724.31	3133.05	2012.47	1893.86	1637.99	1781.84	3413.04	3378.41	2859.36	2278.66	3263.35	3316.67	2552.69	4346.47	2358.99	2002.90	2243.00	806.63	1975.77	2194.21	2111.02	969.37	1592.00	883.19	2463.29	1347.59	904.01	1454.68	2088.69	1728.84	1725.61	1815.06	1797.31	1537.34	1758.86	474.81	661.52	509.51	854.53	320.73	551.56
611			7977.56	292289.18	6871.96	7706.79	11432.51	3330.08	2414.55	2590.63	5399.47	9560.08	7629.49	3665.69	2011.20	4483.45	2287.35	2391.21	1580.37	2240.52	3222.94	3162.61	5499.99	3407.24	4520.10	2118.80	487.05	876.05	1137.50	1249.94	1569.50	1436.61	611.98	1978.34	1986.12	2176.64	1120.78	374.05	2750.23	2924.16	905.87	2129.39	5661.05	4046.38	1686.92	471.80	653.33	569.56	832.17
612			29986.46	313255.21	26630.95	18192.80	8909.22	14994.81	19974.16	21369.66	26065.15	9633.01	10782.47	29896.52	38304.15	15271.46	10992.98	10122.42	23020.05	17997.38	18695.94	24591.32	9428.23	7374.66	13851.31	10076.13	8940.48	11372.25	10260.70	10835.43	10749.71	22331.06	14591.25	5959.22	5667.69	7157.15	7185.18	7833.06	4646.70	3202.39	5398.53	7945.13	6076.59	8186.41	3941.22	3152.84	7947.83	12545.56	15630.13
613			31347.89	974312.31	18757.19	9022.73	14770.74	8206.61	5933.41	6383.12	7118.93	4761.20	2275.95	2096.20	3305.13	4248.83	4551.32	8118.22	7169.85	4713.49	6533.41	11590.92	5177.08	2661.84	1708.52	3360.05	3525.81	3469.92	2031.62	3162.76	1878.57	1725.20	1418.14	2423.78	1627.75	652.48	1324.17	808.20	1231.96	2080.39	1182.39	936.42	1309.40	1217.47	973.21	845.62	693.38	1026.70	679.49
614			3958.57	3715.91	962.35	1058.25	2179.54	1886.87	2047.65	635.70	269.59	975.22	974.21	631.18	633.40	847.56	948.36	402.05	577.81	485.50	536.68	583.47	582.23	1118.79	1247.96	620.93	836.61	829.32	244.19	558.99	652.80	925.85	768.01	756.77	770.18	699.77	565.26	307.98	562.46	457.80	861.18	910.31	796.68	612.21	505.53	563.96	419.11	939.75	877.52
615			5693.10	29023.47	3994.67	4924.18	3044.54	2352.36	3197.35	2956.98	2100.57	1498.89	1462.51	3824.43	3587.06	1971.70	1604.90	1742.00	1640.72	908.17	1673.81	1751.31	1472.42	1404.74	2617.90	1220.98	714.18	422.70	2030.85	3155.05	1854.22	978.41	825.40	528.00	516.16	746.68	608.06	898.03	1397.93	829.71	660.25	354.72	416.80	561.55	317.18	599.72	653.23	531.74	376.09
616			2352.78	51179.48	1522.31	1069.38	1308.89	644.41	1387.99	650.22	1147.70	1346.26	703.64	696.58	403.67	411.91	327.06	849.97	807.14	774.17	698.56	494.83	307.04	474.20	646.44	414.26	272.97	275.41	328.44	657.98	621.21	203.14	237.63	543.29	384.30	173.29	352.11	279.82	230.78	218.75	564.90	565.00	608.53	347.16	82.50	201.38	261.85	106.49	287.32
617			2543.90	13741.94	676.59	290.70	974.20	1102.18	845.89	479.02	783.84	567.18	236.76	333.08	539.67	918.21	472.56	340.89	420.77	482.81	725.76	895.64	1435.74	621.31	465.13	420.48	371.30	504.28	427.61	565.85	429.50	619.08	666.17	555.95	640.10	335.18	374.33	367.01	251.75	413.58	267.64	353.81	412.76	439.47	389.31	310.29	608.66	840.26	327.14
618			9103.74	20660.46	7934.04	6854.07	6638.11	3803.32	2722.47	5336.83	8316.01	9297.02	4178.40	8469.68	9673.15	5935.47	1749.89	1698.03	1993.46	2043.76	2778.45	1190.25	3882.72	3965.57	2017.68	1523.05	1514.89	1551.97	495.92	690.18	1161.82	1403.02	3956.50	2735.87	2210.61	2267.05	1932.82	897.81	357.24	670.09	2110.35	1201.68	274.76	621.51	480.45	419.14	283.73	329.15	462.60
619			9276.16	29283.06	8647.87	6177.53	5518.96	5507.64	6030.73	5976.49	5870.98	4055.17	5894.03	1147.01	3866.18	6084.49	6606.39	3004.54	2671.26	5532.71	6353.51	5535.87	3974.41	4158.22	2394.45	1537.22	2456.15	3199.55	3192.13	3974.08	2723.87	1807.92	1676.93	1613.86	1439.74	2350.95	2507.60	2164.52	1745.41	904.00	566.64	1288.95	2690.71	1594.06	844.40	1706.37	1934.62	2245.80	2075.77
620			6807.20	39395.67	9581.68	12626.00	5834.69	3247.58	9550.76	6525.10	3593.54	3650.17	6199.86	9474.31	10671.54	3762.88	3453.18	2866.23	3409.82	3048.63	9597.20	5281.86	1834.88	2854.65	1651.91	1275.05	2379.73	3684.38	2649.89	2059.99	2431.18	2061.93	1514.66	789.02	1246.56	1376.55	1071.90	499.47	833.36	1425.17	1137.45	901.03	1597.76	1251.90	631.88	1191.82	503.98	882.61	865.40
621			9560.00	24240.41	15241.54	8373.33	3830.38	16143.75	11331.80	10309.44	9943.80	8802.69	11055.89	11590.12	8199.95	3673.00	4006.28	6634.81	2601.57	4079.69	2211.25	3346.89	6191.79	6418.32	5325.35	3765.87	4328.90	2274.22	2108.05	2131.95	2094.68	2537.08	1625.31	1785.23	1464.50	1464.34	1290.26	1370.82	1058.67	1145.30	1209.94	1118.66	906.34	1474.35	2354.68	1246.70	1099.64	796.05	744.65
622			5725.06	26326.67	48259.87	37620.06	22563.33	13446.58	17987.75	17279.08	16537.89	32800.55	30707.58	15787.57	15459.96	16067.20	16674.66	14309.85	5587.11	6301.00	8468.47	10310.26	12467.91	16826.67	8348.81	5536.68	3458.86	5742.33	3868.27	5234.94	7348.10	3729.81	4045.36	4393.78	4395.65	4011.64	3832.54	2272.65	2618.03	2173.54	2596.80	1990.91	2291.49	2290.45	1290.47	846.68	732.46	1654.72	1119.44
623			5766.61	40333.48	15721.08	9746.09	9852.23	8549.08	8927.29	7971.49	9333.91	6723.39	6804.80	4513.33	2087.32	5385.66	5526.19	4389.87	6995.97	2045.07	3254.98	2572.28	2042.89	3021.06	2207.58	2827.63	1602.35	2041.59	2947.00	3417.65	1610.57	2984.99	2171.24	1555.81	1446.62	1294.32	857.49	2071.39	1332.90	1154.80	892.63	1867.76	1631.30	825.13	484.11	587.69	288.49	580.07	462.72
624			2872.06	23108.63	6414.54	5426.83	4978.22	4950.31	4014.34	3853.97	3032.56	2465.61	1151.52	1879.42	2822.07	1248.33	1788.23	2017.57	1767.79	1338.13	1928.21	1373.86	547.99	1074.78	1015.24	781.00	1300.42	2278.75	1345.23	1042.76	598.58	781.83	1032.67	988.54	1332.49	623.44	248.67	387.23	500.65	900.14	738.48	530.78	417.03	634.49	690.52	462.11	319.32	373.86	455.18
625			5139.92	16977.86	7763.79	5048.66	7684.86	2903.77	3758.10	2619.99	4495.70	6682.05	3951.33	3239.37	6644.07	2839.33	2663.88	3571.26	3634.25	5756.37	4544.94	2976.48	1976.97	3134.70	4993.49	3207.68	2538.13	984.73	1566.41	5318.57	5448.10	2442.15	3935.24	4626.21	3560.55	3113.55	2803.40	1504.47	1299.64	1620.20	1669.51	1977.95	2242.29	1364.98	584.06	1421.13	1039.09	562.70	834.58
626			17950.50	59547.79	24475.16	42098.35	31884.87	10025.87	21431.74	26784.39	8289.11	6398.99	11337.20	9811.76	14407.14	13472.27	16080.59	20461.04	23283.17	23168.93	18481.52	16552.97	7126.47	9368.05	9265.57	10328.07	9913.12	12415.83	7244.29	6548.68	5841.97	8122.51	7022.17	9756.83	4566.48	3497.78	2996.71	4174.74	3348.33	3893.73	2815.04	4186.95	2628.27	1271.91	2759.17	2752.27	1290.50	1119.40	915.04
627			4883.58	28351.51	6389.62	4143.45	1853.92	4000.30	3414.64	3097.74	1445.15	1933.08	931.33	1606.39	1433.98	1604.21	3175.84	4662.96	1386.70	1207.11	3526.72	2348.36	956.10	1094.02	1479.66	1284.01	2075.62	841.28	1480.27	1250.45	718.12	927.08	3162.73	3811.43	2825.33	2486.44	2221.79	1181.27	1573.96	1212.90	2397.77	914.88	1901.02	1713.28	1067.18	1747.74	1477.06	1907.74	729.95
628			5892.08	41274.12	6460.40	1252.28	2294.63	2238.53	1556.68	8059.51	8903.41	4916.85	1639.34	2136.96	1963.03	3143.92	1991.78	3632.27	4493.75	3544.08	3603.09	6115.26	1765.59	1843.33	2574.99	1885.00	4813.21	3855.69	4153.96	2089.49	805.40	894.26	1941.74	1078.83	2252.68	1522.27	1070.31	969.62	1741.47	1584.72	3422.63	2182.65	1653.00	1281.61	447.69	517.89	585.04	339.75	450.53
629			1737.30	24750.16	9103.80	2709.56	4394.42	9082.11	6897.71	7143.49	8299.71	5160.61	4312.19	5490.15	9011.50	5056.80	2376.63	2155.80	3675.78	1672.96	1214.66	4882.77	5198.48	2207.27	2670.89	1974.83	3612.05	2236.44	2060.33	6649.46	5276.08	3248.17	1963.00	946.72	1215.98	1456.29	1623.98	1223.63	1199.19	1750.48	1748.73	1541.98	2051.84	1489.82	1546.26	891.92	1116.97	1202.15	1182.11
630			20993.17	43257.21	19599.21	14164.42	23349.30	17421.86	9111.79	10311.87	7074.81	15361.95	9612.91	8528.12	13479.48	7882.12	10286.01	11098.91	6406.04	7061.04	5056.13	7816.70	13862.62	6834.62	11415.78	16507.01	8168.97	3804.85	4364.03	6428.58	6686.40	7247.89	6764.84	5304.53	4079.35	3314.74	5747.62	3729.62	2532.70	3713.76	2717.48	5778.34	3717.67	4564.95	4755.34	2784.20	1097.91	1822.10	1179.61
631			11999.41	63306.32	35125.39	13490.54	16372.59	9680.35	22822.83	18246.10	11637.02	16038.11	20396.44	16094.65	5590.82	8089.82	5849.29	2489.28	5414.24	6167.41	7115.88	12673.13	12271.59	10669.67	10491.71	10106.15	4963.49	4358.82	4023.74	6162.45	3440.34	4628.74	3298.70	3220.56	4167.85	3515.01	4087.15	3327.25	4374.76	2448.09	2371.75	1420.20	3501.92	5692.29	3880.12	1046.31	1755.26	2948.46	2571.93
632			17054.19	98926.65	76283.36	42591.75	57618.78	30511.84	31892.94	18936.52	32894.10	25061.69	15789.72	17063.21	23819.66	20973.33	23236.25	10645.54	11750.27	13220.68	11854.42	12289.79	13669.33	16854.56	10385.13	39237.87	20558.52	7476.75	5569.20	8534.38	11406.25	14698.88	20219.25	11070.88	6395.87	8059.28	10514.89	10373.08	14052.36	8300.42	6581.33	6707.53	6159.34	7134.99	5828.02	2685.34	2895.26	2591.91	2884.23
633			9308.09	21569.67	21260.27	15265.38	11662.62	7894.49	5588.59	20133.88	17594.12	12433.92	15912.90	13015.74	15239.11	15221.49	10228.38	11501.69	10400.96	13206.65	11652.40	19737.32	14585.82	7281.59	7392.13	10030.11	11808.50	8831.03	12691.43	9418.76	4098.75	12152.07	12053.18	5391.34	11180.42	10430.17	10665.38	8228.18	2025.04	4843.70	8167.19	12545.83	8809.83	11090.41	6196.27	5383.07	4832.63	1950.18	3274.19
634			11366.37	80117.84	41752.51	29921.96	15223.15	19362.48	31286.46	20050.05	7558.23	11242.88	17705.07	28130.02	23041.32	11389.52	3582.80	13607.10	23334.11	11716.49	24531.58	24441.37	22433.40	28264.61	18174.14	13813.15	16976.73	10113.82	5817.32	17283.43	20692.44	13890.85	11512.14	18502.57	14077.62	8126.53	10750.88	8115.36	5689.50	5511.17	7543.78	7964.67	6335.69	4205.83	5677.79	3393.70	4982.02	6117.23	5487.14
635			4699.83	16664.18	5401.11	2954.17	3463.37	5580.50	8534.43	8116.68	2443.05	2186.17	4435.51	4221.26	1390.16	2487.75	3093.25	2393.55	1930.09	2040.84	3377.11	3167.11	4549.57	3550.64	1584.91	1752.59	848.13	1630.33	786.51	1857.29	1753.14	2137.61	894.04	671.92	1042.35	1127.49	1548.36	1065.03	1295.82	1446.96	2010.67	956.95	1242.24	1054.87	653.91	1054.75	1946.68	1079.10	537.08
636			3689.58	19437.15	1198.25	389.44	647.76	992.86	967.05	347.61	684.24	913.41	877.55	391.40	262.40	536.86	566.86	643.62	970.15	906.79	530.05	291.47	915.06	1269.40	1198.84	374.50	427.51	626.20	459.19	531.91	1100.01	1943.13	1488.67	679.94	207.98	712.96	978.01	446.74	1085.39	1888.70	717.32	362.54	1327.89	633.11	487.68	1001.45	717.29	917.99	751.82
637			2854.05	40941.07	3796.26	1084.64	2099.10	4762.81	3791.32	1576.15	2086.76	1995.70	2699.74	4203.07	4305.16	2469.68	2016.12	4368.87	5394.60	1864.18	3274.95	3096.67	3075.85	1612.67	3255.54	1629.54	2331.24	2732.89	3236.29	3621.07	3506.45	4363.17	1837.91	2050.58	4706.00	4545.63	1710.23	3677.16	3281.50	1818.72	2968.84	2900.46	2760.84	1137.22	2107.45	4518.78	4456.48	2859.98	1059.67
638			5043.60	20508.56	1413.49	1085.14	1436.08	2429.29	1730.48	1160.12	1687.60	2913.70	1154.85	1168.46	1122.09	1854.63	1288.53	1827.43	2518.28	2095.54	3005.49	2091.89	1864.23	1882.81	2114.62	2100.41	2515.64	2201.11	1468.43	1747.65	1764.88	671.96	269.08	1036.26	1911.47	1149.65	1508.23	1857.24	3030.47	3139.74	1009.72	769.70	1635.85	887.33	1108.91	1826.86	1693.34	1985.30	1279.77
639			17048.71	128601.17	69377.68	36329.89	36892.05	6417.88	6832.00	24846.20	16849.01	7683.62	12644.61	11960.15	7078.04	6648.92	4407.57	2260.49	2603.36	2955.54	1230.37	4916.98	5314.60	3209.93	2829.01	1917.91	3186.58	5095.24	5745.51	3983.28	4695.36	4020.28	4395.88	4068.28	3642.51	2592.60	2206.72	1758.86	1635.77	1261.38	516.90	1672.51	2176.51	1541.31	1198.37	1179.45	1137.81	2170.09	1748.43
640			9776.68	66799.18	22025.75	14134.54	9065.00	9802.13	6979.87	5603.78	9045.64	6075.00	10587.72	12566.10	12553.07	10941.06	10585.09	4085.66	1656.15	2361.13	4104.12	3451.07	2341.53	3685.11	3493.09	4024.04	2234.35	1092.81	2410.68	1134.21	1918.11	1429.86	975.35	897.44	1253.92	1243.26	587.09	1103.76	690.58	482.48	344.71	816.08	511.84	335.62	373.77	514.94	458.23	451.18	320.69
641			4093.03	6683.26	2870.34	2599.63	4692.76	4855.44	5689.86	6893.57	3533.19	1643.12	2017.33	3534.20	2664.66	2372.82	2886.34	5860.57	5456.63	4683.96	2688.67	2613.93	1904.59	1312.47	915.68	844.70	1197.93	1126.64	646.65	1204.11	1643.50	770.55	630.22	728.34	1272.34	942.51	666.05	563.91	471.34	380.56	477.55	441.77	420.86	420.96	271.22	150.00	74.18	61.55	58.17
642			3969.28	15749.04	6293.89	4986.61	4719.85	3219.94	2146.40	1661.08	3634.03	5112.94	6588.09	4657.77	1022.47	1538.93	2459.17	2849.44	3926.74	2830.04	4011.54	2667.23	832.39	712.76	1972.72	2140.69	1492.61	2372.61	1423.40	1856.33	1197.85	550.19	1519.08	1589.81	976.57	1078.71	1573.54	1331.35	560.33	302.21	651.79	586.84	313.61	258.54	432.87	368.52	180.62	310.54	298.25
643			4037.58	64026.83	9070.88	3082.53	2432.50	1244.26	2876.70	1601.01	1670.93	1622.42	1343.93	2418.85	2473.73	1996.51	1935.91	1589.80	2705.51	3160.26	3006.61	4261.25	3939.23	2148.55	2397.55	3022.21	1939.11	2178.63	2167.03	1372.24	882.77	1401.22	853.00	1075.79	1628.86	1944.73	2293.14	2431.17	1104.21	925.53	1315.08	753.59	1108.18	943.16	596.02	980.77	1328.60	1048.60	966.19
644			185572.98	1054587.37	275694.93	95429.19	61238.84	33198.43	24424.33	27166.28	25899.86	6987.93	6684.41	11794.23	13293.33	18244.07	8159.87	9409.07	4564.58	3313.11	3339.38	7306.37	10869.59	5988.71	8550.82	8393.20	3071.12	11410.58	3256.96	3747.95	4957.14	3691.47	5415.58	2748.12	3570.09	2053.37	4613.17	3526.71	2223.52	3161.24	2207.93	1853.56	1876.72	1914.89	1862.32	2591.85	4735.85	1910.57	1905.44
645			5821.53	79182.02	9176.05	3125.39	3679.19	4383.12	2044.52	1358.30	2806.83	2310.04	2545.96	1534.59	3233.74	2817.85	4057.19	1956.87	2388.96	2105.57	1411.16	4523.09	5128.17	2374.24	2152.84	2358.44	2017.22	1920.75	1351.65	619.40	1534.80	2429.91	874.15	3609.49	1566.83	1617.50	1978.52	2419.75	2082.33	1095.52	1075.15	1939.70	472.36	1217.91	430.91	1132.62	708.13	1024.40	883.02
646			8668.86	17349.35	8301.41	3322.42	7297.42	2254.69	3144.27	4767.62	6071.96	4445.88	2800.06	4031.51	2731.97	3123.76	1619.05	3942.88	1439.22	3094.46	3384.31	2333.49	968.56	2439.33	2611.33	2991.92	1935.89	2442.68	2924.19	1809.35	2095.42	1630.82	1018.39	571.62	1423.43	1798.04	801.04	609.77	2212.54	2365.10	1724.60	894.99	806.24	1125.71	949.06	308.62	264.77	161.32	626.18
647			3290.14	4790.87	2973.77	4180.84	2246.26	1534.96	1756.06	2974.52	1852.48	1567.91	2010.54	2184.17	2643.72	1198.45	2060.05	2806.75	2425.01	2813.76	1837.42	510.05	659.85	1142.11	782.50	1526.06	1987.12	1179.87	1476.89	1091.25	734.31	868.30	1210.47	914.18	895.26	1072.01	829.44	1091.98	1005.81	1765.37	1532.09	1620.56	631.34	475.49	624.48	523.05	408.66	438.93	1233.02
648			3704.20	17482.67	5296.88	5913.18	8106.60	4623.01	1546.53	2941.45	5398.57	5332.83	3847.01	3073.74	4910.94	3440.48	5955.21	6312.85	2152.36	1306.38	3368.54	2600.35	1708.06	1863.62	1312.05	843.37	1131.16	1096.60	1193.39	956.11	741.56	1201.26	705.29	718.69	897.38	960.45	1161.32	992.69	1079.61	663.12	407.94	779.50	1250.24	796.34	716.06	1007.59	1604.79	1440.27	1444.97
649			27640.84	42856.18	18116.24	8942.44	15340.04	13022.92	9218.01	11336.91	15697.72	4943.08	7861.21	8726.35	4400.56	2441.96	3119.71	7385.02	3482.30	2664.55	6080.35	5846.69	5125.38	3645.19	2140.03	5814.35	6105.16	5380.95	6988.09	6964.27	5518.33	4814.70	2265.85	2597.02	2069.72	5082.51	6317.66	4407.38	4958.73	3911.62	1668.15	1532.36	2166.00	1927.38	2516.56	2444.52	2374.67	4360.54	3998.36
650			7379.88	26776.34	11770.81	8854.93	9648.91	9198.85	5216.01	6994.40	7567.46	8688.83	7526.81	8446.23	20143.70	27991.92	8320.14	4224.22	8487.41	6381.09	6116.40	7159.87	4579.28	4707.92	5892.25	8834.45	6175.14	3947.24	2667.67	6123.50	8629.08	8560.12	6870.32	4519.30	5226.58	4600.26	4992.60	7591.87	4396.06	4793.43	4565.23	4391.60	2425.69	1650.37	2411.45	1111.63	2603.15	2818.19	2169.59
651			2250.22	28649.49	21801.41	10730.20	10527.96	8201.13	2757.84	5458.19	7182.92	11379.83	17103.91	9402.67	5673.19	7999.98	7145.57	3727.38	4632.26	3542.86	1908.79	2134.46	3252.55	5181.81	3899.84	2660.82	1830.33	1798.00	2103.21	1685.01	1373.71	576.41	561.62	736.95	602.28	401.79	679.00	666.04	358.03	692.43	624.27	933.75	570.70	578.07	443.84	294.08	123.37	574.92	339.14
652			3562.86	25595.13	4687.17	5022.19	5353.21	4517.34	4225.78	6176.18	5148.58	7091.57	4038.91	4393.07	4653.87	3944.95	6456.04	4745.23	3630.55	4209.24	5469.16	4955.25	3363.72	1754.94	2293.43	2754.89	2865.24	1872.30	1323.26	3337.99	1786.63	1191.35	864.76	1085.20	1088.41	868.80	449.14	588.50	940.02	1046.93	951.89	345.74	547.82	646.24	977.04	412.25	1386.27	605.94	543.11
653			17644.28	26629.23	5132.91	6159.59	13611.58	11303.38	3966.56	5398.11	3212.94	2635.35	4164.10	3596.28	3629.57	1303.62	7882.44	7805.05	1998.75	1992.27	4379.49	2465.50	1713.63	1780.00	2039.04	1505.08	1716.09	1605.64	920.94	1488.05	1885.68	1582.32	978.40	1426.72	904.95	1201.29	684.23	993.14	587.00	882.37	833.49	1005.98	375.37	516.01	671.10	738.69	388.23	311.35	284.38
654			5603.78	44200.66	50820.06	26853.80	30109.02	30758.25	38882.01	31058.29	10683.53	23298.27	25963.47	10152.72	10728.09	12328.12	14360.80	14277.78	19699.96	14944.84	17695.80	21035.19	17538.76	20873.23	11361.09	12970.53	9767.96	13559.72	15585.25	12376.21	18328.05	16725.12	5787.85	3722.26	3862.44	4114.58	3529.13	10084.75	4454.10	4165.99	4549.58	4182.74	6054.54	3674.07	1228.67	1941.99	1676.93	2629.25	1688.29
655			11914.25	61701.80	38453.03	25134.19	26526.25	43039.03	26951.82	21029.08	17105.07	15753.61	35376.23	41514.57	17806.79	8974.62	5761.83	10000.03	12937.22	10394.62	13954.82	11427.81	5480.51	9581.92	11213.87	11910.83	10956.60	12163.14	10257.40	15700.16	12346.50	6920.31	9167.84	6698.02	8254.67	5815.17	6128.57	3877.58	2948.67	5322.75	4079.22	2869.58	3091.85	1701.01	4510.36	2566.81	1423.60	1706.44	1995.78
656			3251.23	73298.22	45037.61	20454.19	15133.42	11235.66	25886.22	36958.24	22921.94	13817.26	13386.30	14374.40	10370.97	14798.64	14310.71	29191.69	22101.13	8170.14	10869.89	9816.64	6971.48	9172.94	10962.52	7630.77	10076.80	5437.01	6529.29	8974.83	6556.00	1870.43	5288.59	7549.20	7956.36	8628.59	4492.09	3624.27	3505.69	2693.34	3755.46	1646.51	2999.64	2865.21	1758.78	1774.70	1271.70	2008.50	1050.38
657			15752.84	35613.86	5146.91	10969.28	11117.75	10810.58	21699.23	14076.33	12835.11	4252.05	2318.45	11957.47	5853.51	6600.17	11399.94	7454.29	7756.79	14982.39	7074.18	3163.44	5845.79	8912.97	8546.65	7216.11	11008.27	12676.52	8730.17	3459.44	3311.72	7381.09	8364.74	1868.22	3445.38	5516.72	3802.06	1638.24	1650.23	2678.72	945.89	1226.81	1401.48	1118.63	1562.38	1375.49	688.89	704.23	402.62
658			5279.79	7834.14	667.28	1150.58	1319.50	667.83	536.41	1120.25	1123.12	616.27	787.70	592.74	917.92	831.56	1369.58	1400.31	2070.53	1899.73	817.82	1165.45	2437.77	689.92	1042.10	1227.86	1474.35	748.88	836.30	1209.68	1031.71	822.72	1342.37	799.60	829.67	1304.00	1127.92	570.91	471.77	637.55	675.78	690.48	789.45	714.41	955.26	437.01	390.78	985.29	1010.79
659			4078.31	7740.78	744.08	1142.69	768.41	863.57	1724.64	1485.88	1261.17	1240.54	586.79	1671.85	3249.11	2011.67	1021.84	1492.43	485.38	1538.04	977.51	1840.29	2096.83	2393.60	1754.54	1681.31	1254.54	1610.31	1421.74	1650.00	1378.60	1628.38	1002.57	1017.33	847.16	400.10	406.08	729.49	719.04	565.38	342.05	340.94	511.72	409.73	340.91	708.82	1020.02	403.56	133.04
660			7148.81	21018.74	9369.30	9704.71	12109.90	15626.84	12288.95	11602.25	6055.69	7950.70	11932.60	8592.85	11585.86	6407.05	8751.82	5873.14	11279.27	9214.51	9762.24	6893.37	5782.36	5820.89	5694.40	5082.30	2694.15	6327.95	11294.16	4406.43	4364.99	3245.93	3922.13	3158.50	4330.07	5231.34	3992.11	1242.56	1083.05	1473.75	2555.88	2622.93	1760.11	964.27	1142.39	953.56	739.42	828.81	868.78
661			4950.86	10004.67	5001.76	3155.26	2883.34	3442.27	2692.42	1767.10	2584.18	2520.03	3431.82	4516.08	2546.68	2522.24	1444.10	2207.55	2624.36	2787.65	2419.95	1679.93	1541.86	1484.55	1552.61	2208.48	3956.00	4644.91	1672.45	789.61	690.07	1187.82	1603.95	1746.43	1327.78	1577.20	1734.03	1706.69	1612.21	1694.54	914.76	663.95	1238.29	1125.63	1210.99	952.83	786.52	565.48	499.46
662			10771.92	31099.10	40956.92	29728.41	35356.90	32400.76	29918.46	28905.24	28595.96	18725.57	11602.24	8876.03	9513.60	8083.78	9497.51	8201.87	13535.65	12363.10	8936.85	8915.17	7647.29	12897.94	11599.49	13193.30	11154.79	8167.38	6251.25	7093.18	4971.43	5242.21	7423.37	7015.00	6284.59	5204.52	1806.16	2661.41	2464.09	3865.14	3114.37	1498.03	1083.05	1829.04	1781.67	1196.13	766.40	1586.09	1719.82
663			10525.92	40542.07	25052.54	22653.31	20987.29	13516.80	9183.03	7948.88	5594.56	19298.75	14935.70	6259.62	19941.42	21525.97	9130.82	9507.14	5411.49	11063.40	12230.76	7100.54	4769.20	4756.45	7018.67	10258.65	6025.91	6244.98	4470.92	5460.22	1740.94	2067.23	4347.53	2890.74	4271.61	6223.48	2205.07	1779.84	1510.71	2793.46	3419.28	2744.58	1591.14	1602.05	1684.26	1147.43	977.64	784.71	747.04
664			9860.75	33165.69	4902.64	5200.59	5587.56	7180.31	5343.83	4047.11	5443.10	2026.16	4860.37	3522.97	2846.77	3262.23	3480.32	3539.89	3150.65	4085.71	3323.18	2135.78	3161.23	2479.46	3263.58	3710.70	3015.46	3272.38	2399.62	1974.69	1483.28	1538.63	1392.72	1234.89	707.63	1399.58	1554.40	997.25	796.78	1051.31	1103.53	691.90	434.45	453.31	594.31	804.86	1001.45	601.98	691.30
665			13404.45	232060.07	47190.24	23142.46	27657.35	41602.52	26281.63	33929.28	47959.49	29741.77	18958.39	14061.87	28328.99	16096.48	15126.68	17377.88	10381.11	18391.89	17665.53	18052.80	17457.83	19433.54	8889.41	12337.44	13066.61	11548.84	12030.57	4970.26	4840.91	6564.05	8334.44	3568.93	5344.93	4874.58	4261.84	7612.13	4324.92	4883.81	5729.71	7525.03	4533.56	1413.54	2471.25	3441.74	1867.70	856.06	2583.77
666			3241.75	23348.02	5397.22	3617.98	4356.56	10661.94	5621.81	2887.34	2238.07	5113.19	5235.79	4642.37	2041.81	2619.02	3565.84	2677.03	2752.09	3904.28	3981.57	3149.77	1750.71	2276.79	1396.59	2588.91	1269.63	1135.77	1496.33	2068.13	2967.61	2497.71	1758.13	1539.82	1671.56	1929.48	2079.31	1518.80	848.97	685.95	1122.75	1410.20	901.37	930.79	1132.83	379.22	297.62	498.08	621.68
667			17195.37	49401.76	23292.33	25537.73	24684.27	10005.61	19931.55	19388.81	13575.01	11812.45	20078.44	13698.07	8549.90	11273.01	16056.48	18798.08	15399.83	15836.49	8760.61	9261.68	21198.59	20774.08	14326.65	12462.59	13552.01	14356.90	7794.91	6588.74	3555.26	9282.33	8875.49	7425.52	3664.77	6313.88	6109.20	5607.14	4392.60	3550.68	5380.83	3694.00	2407.54	3295.65	3343.46	4029.33	2809.64	1223.94	1939.94
668			334848.56	609563.25	279279.34	8555.68	71131.89	26651.69	5666.75	12498.12	7193.12	5905.56	12547.42	5432.16	9796.62	6690.55	2523.27	3637.51	4024.25	3664.57	2574.42	1770.26	2770.30	4137.49	4141.58	5175.64	1579.92	2139.66	7704.66	5864.39	2550.87	1720.68	1969.33	2502.37	1325.59	904.43	3339.52	2138.83	1008.13	605.96	854.08	758.98	516.47	986.74	1282.22	1494.94	1636.08	1219.55	993.56
669			24333.97	74893.75	24715.35	31893.95	36219.48	27170.22	19547.05	6264.74	10111.98	15254.67	20831.77	35537.61	23306.87	18095.27	18747.90	8754.93	7246.44	10987.46	12809.19	13565.29	12885.46	13086.38	6918.80	7731.62	13003.49	11906.96	13245.78	12324.17	12155.25	12570.73	5247.46	5271.53	6513.55	5122.67	2217.27	5218.85	8613.74	7073.49	4752.18	4431.29	10979.67	4587.08	2055.48	4013.70	3800.25	2923.37	2241.46
670			4976.89	20452.41	1440.63	1540.14	2814.44	2098.56	818.91	1084.42	1558.96	2123.20	1102.55	1800.82	2631.52	1688.26	633.48	1165.13	975.71	1243.49	2841.59	1478.05	1203.52	1395.19	2157.71	1890.26	935.17	1575.51	1222.41	1619.65	447.69	1459.16	646.70	1082.23	889.90	443.56	546.97	1240.45	1278.47	1533.82	804.24	1035.29	1010.28	906.59	836.28	1160.87	1480.78	3144.78	1383.19
671			3969.36	21265.02	28034.13	16012.95	37901.19	24308.48	11453.29	10317.15	8244.85	9344.57	16577.91	13896.34	13164.54	8476.97	8783.53	11853.55	10079.66	9464.50	9755.14	8620.19	22435.83	20797.13	8128.04	6104.13	8305.93	5995.42	6067.55	7931.09	6157.87	8218.28	8133.03	8933.36	8003.50	4525.80	3255.24	5211.78	5384.50	4143.08	2255.25	1931.19	1530.35	2466.82	2743.95	1983.87	2662.97	1706.09	2630.66
672			3754.65	20383.26	1119.51	1739.51	1719.09	1350.50	798.20	1694.69	1781.93	1509.17	1279.89	704.63	1252.29	1183.63	615.37	1420.38	1440.77	487.98	732.17	1124.42	1793.50	1253.36	1273.42	864.56	1080.33	685.70	402.09	774.36	1069.71	1234.23	1076.88	704.11	854.23	591.83	556.89	905.50	1005.45	616.42	760.72	1081.39	698.37	181.84	557.16	249.17	303.01	331.88	364.04
673			8209.08	31629.00	14206.63	20210.24	20102.80	28145.19	31308.17	12508.12	17339.30	11988.54	8834.82	10969.32	12491.59	23410.66	15987.13	8557.41	6319.82	11746.19	11809.14	7500.32	6610.69	7911.96	17736.15	21140.23	7853.84	9150.83	3455.38	8995.87	6995.84	3176.28	6228.96	3139.62	2784.80	5419.08	4618.55	2145.18	1366.26	1314.54	2594.74	3752.34	5879.16	2336.59	2791.06	3848.36	657.72	687.23	1225.78
674			12706.75	98507.66	34291.79	34047.25	52468.80	35924.33	24800.81	26743.92	29838.55	32392.42	18337.20	35195.80	29326.66	25155.90	11593.37	14952.50	9295.16	16953.27	17567.47	14812.18	10096.70	12240.16	7298.28	10076.19	12076.94	13506.35	11982.47	11628.02	16557.48	20714.25	8459.56	9820.79	9073.71	11832.51	13706.79	9326.06	4583.10	2751.35	4417.28	6477.23	5375.49	2918.99	4237.64	2531.16	3534.67	3778.38	1556.44
675			19310.53	74586.28	10265.69	12925.44	5262.97	14970.68	19846.65	16351.22	10963.29	12877.00	12295.55	9873.71	12593.98	8921.03	9525.33	15032.82	8100.00	6635.94	8266.00	9871.06	7993.75	4177.28	5927.21	5208.64	3482.60	6445.86	8874.25	8352.16	4121.98	4180.70	5666.31	7956.64	3931.94	3727.75	6362.02	3524.11	5200.11	4955.77	5366.72	5248.57	10160.45	7641.39	4980.37	2531.67	2127.43	2053.23	1703.11
676			9338.36	121040.17	16563.97	11253.91	18101.43	9271.49	8253.37	8043.43	12255.89	4670.95	4288.60	8626.32	8446.71	10794.00	3969.48	9628.44	8192.00	5181.10	5827.04	4067.27	2854.50	2443.80	3617.55	3037.79	4146.63	5259.02	5811.12	2375.85	2644.17	1868.25	2424.47	1277.13	1373.19	2434.78	3607.28	1966.46	2406.64	1302.05	1208.10	1210.86	991.30	1395.88	1331.73	1153.24	776.76	318.32	559.53
677			3910.73	82892.39	20449.83	9598.95	22526.83	25283.03	22973.25	11907.49	6118.22	12324.67	18709.36	25226.44	19087.97	15724.79	7367.60	10058.62	8986.58	7727.55	12846.95	9689.07	13037.36	8490.56	7058.10	10869.74	6793.31	5053.70	5450.92	6119.99	2936.32	4606.49	3255.96	5740.10	3457.40	3517.44	3026.94	3413.49	2634.24	1862.75	2246.45	2952.46	5171.31	2579.04	1704.13	1860.30	3924.73	1934.13	1269.61
678			11069.55	64940.02	35289.82	37822.92	6918.67	3640.02	10458.28	12052.38	11689.01	12658.80	14189.30	7349.79	3161.08	3750.74	5024.98	9247.15	13324.74	6309.68	12850.46	7919.59	2934.61	7156.46	9246.99	7459.28	5037.11	7195.92	5255.28	3850.39	3485.79	1864.00	3216.68	4051.38	6181.52	4822.80	7935.00	7802.44	4627.58	2987.81	2755.20	4598.49	5204.92	3619.66	1877.47	2685.64	1305.96	1148.00	1768.05
679			40027.85	125558.17	121496.92	83761.25	99747.85	134688.28	55663.76	47475.95	64142.87	73168.72	54887.48	42164.50	37269.00	17197.42	37674.61	56081.25	86939.38	58213.40	33821.83	25675.44	48256.88	28667.62	27008.29	41568.00	32390.19	30423.30	16336.01	24328.60	22785.31	23540.24	14824.14	22395.58	31652.42	18491.06	13262.04	13225.98	13223.72	11894.07	9728.42	12811.90	6970.97	3929.77	2639.93	3450.05	4757.84	2932.53	3479.81
680			5853.81	150009.35	20784.34	13726.08	26953.04	20629.48	16897.24	16559.69	10170.04	10861.07	21521.89	20317.21	16642.34	14343.82	12035.96	7982.67	10866.11	8457.99	8606.31	6053.49	8161.83	14546.03	6062.21	5005.84	8553.76	8964.23	15733.75	12500.10	6254.15	4099.18	4825.81	4896.91	9524.13	9804.88	7723.54	5672.14	3565.98	3892.05	6041.64	3916.25	6641.90	5263.05	3975.57	5208.55	5995.12	7673.84	5484.33
681			10098.01	143518.31	17868.80	26914.01	30056.67	19091.52	24746.12	13142.21	12732.13	20726.89	19546.19	17647.36	19506.60	17749.22	15515.01	14485.61	15614.92	14895.03	23106.64	19459.31	12529.02	20453.81	8873.27	8692.85	7432.71	9229.17	9408.75	8720.77	8517.42	8717.82	4979.25	4254.48	4233.43	5222.93	6953.75	6222.76	3009.33	2722.05	5385.03	4162.64	3693.88	3693.44	3510.45	3202.40	2848.08	1465.78	2010.56
682			7801.40	89886.41	10237.81	16743.33	9046.05	4893.31	5105.44	2967.35	3136.85	2210.16	2642.20	7621.28	9432.85	2410.24	3040.45	2612.30	1851.72	1676.72	2009.94	1695.56	2606.47	3983.57	2627.95	1585.06	2512.66	2850.69	1665.81	2344.20	4207.33	3803.15	1211.98	1897.22	4009.81	2011.83	1641.97	1349.96	1590.12	1633.40	2903.67	2362.59	1147.84	1527.13	1092.25	868.48	798.30	1209.79	1500.33
683			11253.82	149646.06	76226.98	83641.42	80439.16	39468.99	24128.62	43447.60	37833.40	41615.67	60938.61	37641.02	30303.32	39350.14	33770.72	49706.93	22243.70	24496.59	23499.55	29521.73	18030.71	23887.53	27238.52	19419.84	6508.46	6770.00	8287.69	18378.08	20294.70	9050.68	14834.29	12517.15	11065.63	12002.01	10043.68	4752.16	7112.27	9261.19	5256.50	7389.41	4577.94	8432.45	8647.47	3772.59	6051.13	6775.62	4635.61
684			8510.71	54510.07	14910.28	4426.00	6666.11	7269.47	7191.49	13384.79	7841.81	3246.78	3615.88	4603.23	5715.02	8883.36	8310.75	2916.71	1611.77	3210.93	3091.71	3246.03	3336.71	4875.99	3852.50	1604.34	977.47	1751.78	4106.32	4177.68	2505.18	1877.83	2419.52	1402.90	1801.94	1326.53	1290.94	769.65	1361.99	592.26	741.79	939.55	684.93	913.44	607.56	1719.33	1450.77	1116.48	1458.26
685			14020.89	140224.73	9362.51	12315.08	8748.04	9723.14	9979.12	9479.76	9520.33	9601.99	7830.82	4049.27	8050.98	10754.78	9718.13	16278.58	12092.48	11658.76	4592.59	4946.72	6369.73	4850.70	3679.95	5775.05	10132.13	7952.92	2825.75	2873.28	3638.69	2898.64	2089.30	4413.53	4322.20	2609.17	2712.32	3836.17	4296.66	3783.74	3006.52	2128.79	1341.04	1106.70	1504.69	1247.26	1107.98	1271.27	1955.53
686			3704.41	30345.02	3167.82	3290.80	1525.35	1841.12	2912.52	1615.15	2051.33	692.94	459.62	627.83	629.33	1074.33	617.04	982.50	627.49	1003.74	623.69	507.62	646.33	998.89	1437.33	551.08	801.72	604.81	297.21	506.04	574.78	501.22	1234.85	446.45	199.34	686.43	293.26	318.91	377.79	638.84	415.01	280.73	345.05	455.01	482.06	285.64	187.28	157.62	287.15
687			3840.39	10464.16	8553.94	5830.22	4837.04	5402.23	3738.79	5286.66	2953.63	2353.39	5167.35	4147.65	3778.08	5290.70	3493.06	4147.73	2620.35	2126.38	1964.05	2270.78	2159.99	915.13	3878.67	6103.20	5072.07	2186.33	2374.08	2277.30	1101.10	2438.32	2717.82	1538.73	1153.98	1405.71	2612.93	1460.17	1420.67	1304.73	1690.95	1050.87	811.49	679.04	898.38	563.27	783.47	602.10	1097.98
688			13021.01	142859.21	9612.68	6037.73	11060.68	20641.80	11508.45	4415.93	3275.07	2186.12	5134.03	4842.56	7043.36	4724.79	7437.62	7890.01	2884.03	4130.17	5690.23	2631.79	9890.82	9137.87	3155.76	2155.44	2320.77	1687.03	2781.00	1893.03	4968.98	2763.03	4304.20	1756.55	1734.72	1635.31	1704.69	1494.66	1210.30	2850.54	1835.45	1009.48	1024.28	1003.84	1062.08	1361.23	1283.03	848.75	701.05
689			9260.12	40181.16	2606.29	1751.87	1269.03	1375.40	4389.85	3556.43	1832.23	1092.22	1368.31	1381.19	1577.62	532.07	863.93	936.68	1354.26	1457.42	802.31	803.04	593.80	525.24	400.97	565.02	1252.33	881.11	904.00	861.90	685.90	589.11	435.47	940.15	800.84	463.85	347.73	337.43	295.25	277.15	351.88	313.93	156.73	153.36	226.16	200.39	334.98	428.11	255.47
690			6136.31	13785.76	6477.65	5210.09	3966.24	2561.20	2973.96	3537.47	5136.13	3332.69	1781.93	3098.34	1806.78	5051.05	2248.92	2547.97	3210.98	2293.64	3731.57	3379.36	2325.95	871.81	1449.47	1854.03	1255.28	1468.04	745.85	1080.56	631.23	1636.86	2410.82	2195.15	1545.52	1515.14	1224.62	805.50	768.27	1378.70	2203.89	2215.38	2144.38	925.33	1373.25	968.91	516.05	577.77	978.32
691			5613.36	65950.53	2333.58	1943.51	2807.06	1295.99	3753.56	1172.86	1154.25	1324.12	1074.40	2105.49	2756.80	1763.24	1243.52	1114.50	1275.50	2321.06	2089.67	610.15	802.77	978.79	747.17	967.09	708.56	1020.00	638.42	402.31	244.05	605.17	797.92	317.63	378.96	640.59	767.11	219.90	366.91	391.52	560.09	204.38	361.53	615.09	361.40	259.25	173.23	241.62	320.53
692			7738.33	74673.37	17025.33	24171.91	18986.09	17801.65	23106.33	26201.09	42507.41	23782.31	25559.95	23727.32	23817.25	21782.82	16562.21	30887.59	19009.88	14460.56	5483.48	14723.41	19506.88	7067.42	5795.15	8236.46	7013.09	8738.75	8757.28	10995.01	9400.42	14243.14	5100.85	2459.10	4228.72	4809.63	2067.85	1657.02	3372.89	4987.09	1396.86	1829.64	2085.02	1342.46	1006.61	649.56	876.06	1017.56	1170.28
693			13375.52	44960.91	38943.21	43781.82	41426.76	49036.48	28377.48	36406.87	28746.32	47470.36	15495.88	21550.61	15910.02	15420.07	9663.38	6471.84	14076.82	12406.73	10976.00	15065.53	6049.81	19003.44	5502.26	9686.91	7551.98	8110.74	7803.12	4630.62	5021.55	6330.41	5584.24	3802.63	2873.65	3210.65	3421.72	2695.08	2902.12	5409.87	3382.62	795.88	966.98	809.90	600.53	909.89	1201.73	720.63	1020.24
694			31662.98	104935.05	92150.39	81706.82	47542.23	53298.08	75113.52	81235.55	51554.06	52273.00	33929.42	33404.49	61070.85	41082.58	23898.22	15240.52	24563.22	39401.07	33713.42	50929.79	51019.58	19104.25	19430.33	11366.04	5736.70	11509.85	22784.54	16830.55	8680.55	10659.16	8125.25	8104.02	6926.13	6083.23	7913.03	2554.11	4179.02	3554.03	5097.18	4951.77	3481.43	2101.23	2960.53	2275.07	1427.12	1362.69	1554.91
695			23864.88	73768.90	46183.75	20750.05	43632.54	71426.59	76512.25	46413.46	42832.34	29885.43	14996.66	10871.11	22122.83	33107.73	35977.26	20727.42	20074.24	15312.26	23701.99	20444.69	28062.10	16996.16	22182.93	14067.69	20656.11	27183.28	15092.03	11378.43	13582.88	18793.94	11877.76	13781.15	10714.14	13247.63	10472.38	2964.99	4442.93	4038.87	2956.22	5031.23	3530.75	2532.04	2732.75	2586.56	2907.00	2241.66	2066.98
696			17884.38	233663.32	78933.96	37478.50	56711.97	80178.57	26500.62	12754.14	12010.18	9903.23	3186.50	9621.77	23335.58	13702.15	16003.09	16582.30	6627.09	10776.13	11364.61	11186.05	28606.16	17347.30	6315.29	5912.82	4286.08	4251.53	5383.07	8883.74	7212.19	7234.68	6818.37	3569.20	4390.68	4797.76	2958.49	4584.81	5280.12	1649.75	1541.41	4795.21	4503.18	1220.79	410.00	1175.47	1362.35	765.13	1374.43
697			9068.80	30348.10	17437.77	11438.28	7232.40	11411.57	23569.69	30697.83	28448.05	3489.37	12815.76	11391.47	22423.76	17727.61	10150.04	8111.83	4131.60	5832.23	15031.22	19958.09	6839.07	16798.16	11826.28	4271.13	9635.41	9304.62	6707.51	4995.98	4634.99	7896.20	4956.97	4108.04	8390.33	10341.60	4467.57	3953.81	3033.16	2372.75	1740.71	1685.61	1510.93	1898.99	2102.52	1194.99	702.91	815.24	816.12
698			47647.35	136908.89	82014.63	23529.09	30751.77	28108.82	22112.95	17225.33	20334.01	27120.11	30183.95	38628.89	29048.42	20911.44	10931.95	10225.20	12631.29	12102.63	12769.25	19550.59	18107.55	15557.19	18020.10	7926.12	8483.34	14937.16	5064.50	11411.91	10125.73	9247.85	5297.13	3590.38	5599.03	2871.97	4869.68	3958.23	4964.97	4971.79	2844.40	2421.19	3684.86	1810.82	2441.26	2822.49	2250.98	1517.83	1129.17
699			15299.15	22691.44	29791.46	25372.98	46837.97	51828.20	28467.94	22814.79	24827.02	8021.48	9502.84	9303.32	27655.34	17056.34	7027.36	10176.59	3163.13	5384.62	8876.90	11756.92	15042.19	7556.27	7784.58	5321.39	4536.79	4649.77	4369.31	3508.93	2511.12	3678.06	1563.84	2638.29	3423.44	3530.70	4487.11	2275.15	1272.48	1202.47	1019.97	1089.58	1134.00	1227.67	742.64	460.75	491.15	504.55	443.86
700			7849.68	15514.46	4908.94	4967.97	4682.28	4432.34	2600.74	2144.99	3389.42	6426.62	4960.01	1688.46	3226.63	2320.04	1093.54	2026.97	1676.63	1755.83	1228.61	1740.67	1773.40	1585.81	2527.58	4483.46	3551.48	1217.91	1752.68	1486.82	2883.49	3313.89	2279.42	2553.93	2443.45	1153.22	1432.21	1248.45	1060.04	1267.01	1398.42	1425.05	1269.20	865.70	800.94	760.37	614.50	715.15	454.00
701			12401.62	40997.88	38045.93	37245.61	26275.64	31896.42	34253.58	46541.37	35081.39	16927.71	16474.92	17193.62	20803.72	14242.74	10737.33	9249.03	8180.81	4900.91	7895.47	3498.27	5559.00	7720.83	10764.58	4276.49	9431.61	2079.89	1659.89	2479.04	2716.05	3863.11	3488.48	2888.02	2876.32	2464.52	1532.05	1530.56	2078.59	937.21	1814.53	912.13	696.25	1205.54	978.09	684.11	494.25	348.71	247.35
702			23162.12	96711.64	80507.00	15639.53	30883.36	22761.18	9855.63	18097.89	27356.78	9866.95	12519.89	16351.70	7363.56	9093.69	25449.87	9708.70	10734.91	11145.05	12565.62	14725.64	10041.93	8357.57	17895.43	13531.97	5211.01	3669.12	6913.60	7607.57	5908.98	2612.17	3148.16	2295.41	3972.32	2726.71	1719.72	1934.09	1029.97	1722.42	1296.13	517.31	562.10	611.48	1053.02	632.68	467.16	320.83	467.59
703			7345.12	23073.89	9250.98	5566.14	9800.91	3708.28	8786.13	27919.35	14754.92	5609.15	7810.22	3599.74	7294.61	7013.60	1395.05	464.65	2927.53	3942.70	2619.90	2899.13	1229.85	4047.59	2870.92	1889.85	1838.10	2412.75	1355.74	1417.05	1277.51	2403.34	6814.12	4671.95	2467.87	1214.18	724.64	645.80	1301.23	2517.51	1266.93	1048.49	1954.26	1196.27	1172.25	1029.35	1129.33	932.75	530.40
704			18961.33	185803.20	13794.80	9497.49	10303.10	7826.29	3270.93	8084.80	11843.53	3471.27	11971.10	12843.17	4779.59	6057.97	11146.03	5349.16	6012.54	5160.95	2630.84	5720.32	10078.13	6597.00	2913.26	1534.64	1078.48	875.28	3985.67	4277.54	4989.85	3853.83	1670.93	1724.27	1699.52	1712.54	2003.56	1810.36	1603.37	1223.52	354.14	567.47	871.72	720.02	159.85	310.02	306.38	290.80	221.78
705			10194.44	59220.30	56938.46	28496.76	52234.26	34094.80	27568.73	8298.71	9547.18	10605.14	12990.72	22123.70	15919.98	13760.97	10087.51	12197.72	10693.84	8261.01	10888.22	7191.06	10252.24	9488.70	10567.23	4607.31	11388.72	11654.56	7111.15	10318.97	12910.99	3901.64	4828.31	4970.35	5425.78	2998.23	2150.11	3056.45	2663.20	3462.71	2931.33	1707.86	2319.42	2757.28	2142.88	937.71	870.48	1113.37	842.51
706			18711.94	80448.92	62870.54	69295.50	22212.84	22036.83	35896.46	15940.93	19789.43	21452.80	28235.60	31388.64	23724.40	13427.07	8830.10	18912.01	22461.82	17521.37	19309.05	26232.35	12359.01	6397.84	4566.91	6187.29	6916.34	5376.69	8459.93	10350.21	1339.81	2048.96	2915.86	4033.12	1228.09	2623.97	1668.60	1390.21	1412.60	2629.25	3430.36	1042.61	1678.71	880.21	545.91	541.70	310.81	630.72	552.45
707			19109.33	49017.91	34172.04	17613.10	27577.46	34256.80	31450.51	19464.58	10840.44	18798.66	26534.29	28586.88	24434.66	26944.86	27472.46	6607.56	9291.72	9167.05	7951.08	11164.70	8677.30	13454.78	7256.43	6524.16	3779.54	4586.35	5155.44	1993.63	3346.28	4459.77	2466.48	3687.88	4571.84	2247.45	2563.95	2574.35	1229.49	1864.36	1106.18	639.77	397.10	456.15	714.25	1249.49	699.64	604.07	950.46
708			26231.99	49799.92	37274.25	12305.59	22982.87	32711.33	46521.03	42422.15	28327.31	20783.97	42551.01	39236.55	28313.93	23351.46	19317.05	9013.49	9301.96	15431.37	10786.88	15415.04	18579.94	12387.80	4915.61	10503.76	8629.17	9184.59	9154.83	7404.45	5414.13	6910.55	6322.39	4457.91	2732.16	1765.37	1251.02	1238.83	1896.37	2401.94	571.82	1245.46	2235.80	2182.27	528.09	966.61	776.78	844.97	2067.88
709			4904.26	21461.37	4062.31	4868.20	5754.43	10762.61	17244.00	7324.71	6152.72	3223.33	4333.84	5556.50	7369.77	6448.42	5455.35	10766.55	14039.46	9080.65	2933.74	4054.97	4601.60	4221.57	2189.01	3018.45	3096.53	4606.11	5301.64	2751.93	3428.13	2451.03	1353.92	1607.60	1400.05	1979.99	1300.12	728.59	862.40	829.80	872.80	521.98	597.35	774.34	576.14	333.45	229.28	415.20	274.88
710			2932.57	31469.07	3436.50	5147.04	3170.37	2090.29	3593.41	2314.69	2883.48	1248.73	1087.83	1029.01	1954.27	3436.50	2244.98	2310.59	1631.61	2399.61	4511.47	4359.21	2807.62	3477.43	1258.47	1799.74	1695.52	1054.19	934.42	749.10	1196.33	1266.84	1630.34	870.78	1271.29	2293.91	1629.49	1068.25	797.49	1171.80	936.14	749.35	722.46	910.92	934.55	281.96	846.57	736.45	237.58
711			2570.65	16745.48	15706.97	12915.49	17014.99	13180.20	11897.24	11214.98	9454.24	6433.68	6340.21	10109.18	7708.84	5679.37	6271.50	5240.03	6572.39	4590.70	3900.52	6705.93	7188.28	4510.53	2509.19	5330.65	3508.03	2571.01	2180.56	4744.72	4278.66	1929.17	1750.91	2276.86	2944.00	2587.62	1745.35	2979.76	2341.98	4434.93	2292.98	1763.59	2253.73	1357.65	689.87	1378.86	1332.40	1845.76	1136.64
712			3056.68	7583.79	1776.20	2048.42	1524.53	351.18	700.51	1138.18	784.62	464.81	831.19	1964.86	2028.87	964.66	822.68	1080.22	659.31	1031.67	760.91	728.40	737.46	835.86	1053.91	1903.31	1337.31	490.34	707.16	591.89	537.95	993.90	1076.14	1218.26	1087.09	1502.06	1911.25	958.17	1459.34	1698.53	825.73	497.18	482.24	470.20	84.29	271.51	303.96	301.73	573.70
713			1875.98	19401.50	13481.89	10923.08	10450.91	3810.33	1267.02	1695.72	1706.92	3037.21	4263.52	1903.84	1305.66	1013.60	2072.94	3056.28	1392.41	2335.29	3274.59	2828.93	2068.72	1301.42	740.06	937.60	919.25	791.22	665.24	539.97	603.48	1144.42	761.85	377.48	259.28	678.93	372.29	812.35	832.13	366.78	404.97	461.11	268.90	389.91	365.54	346.95	423.63	429.04	533.65
714			3333.71	15030.34	13652.70	6069.28	4109.83	8500.17	7564.08	10975.54	16727.98	9447.85	5969.51	8338.09	4020.81	7270.48	5823.99	5697.81	7115.48	7517.97	4116.00	2707.15	3842.02	4689.39	3712.15	4327.32	4706.12	5520.48	6702.21	5333.65	4955.84	4400.19	2939.49	4311.68	4305.55	2360.82	937.84	610.79	756.05	997.68	997.88	826.04	342.83	269.89	547.09	526.79	383.64	374.63	715.90
715			4882.68	36914.73	8460.88	3710.52	12683.25	13369.33	7504.07	3320.16	6883.88	10163.51	6066.37	3670.54	1651.39	2055.58	3539.97	5392.22	5645.34	4123.24	1630.63	1122.94	3105.59	4193.69	2126.65	1801.44	2336.35	1198.04	1143.35	433.87	784.10	1087.67	836.24	462.01	393.24	381.69	323.70	409.74	390.45	357.43	256.39	160.63	127.29	114.43	102.57	119.91	139.05	80.17	208.27
716			7571.22	18399.11	7597.18	1658.98	1001.74	1375.29	2863.76	3338.83	5292.24	4707.06	3314.66	1785.45	1729.93	1969.36	1952.86	4274.82	4973.14	2585.23	3985.65	3594.58	1438.69	3438.14	3440.22	946.76	2072.72	2250.21	1919.55	3382.06	3093.23	2437.85	1578.52	3306.29	2231.17	1787.29	2028.80	5247.64	5892.41	2398.00	2420.41	2647.22	3465.53	3609.12	2597.28	1369.37	2395.13	2152.46	1105.80
717			14102.47	68695.35	55824.74	77094.27	79511.53	51115.69	43695.78	35884.92	19012.12	19504.10	20426.17	20321.57	27765.46	33074.01	21768.10	17289.88	16186.54	12886.19	6492.56	15051.07	15793.40	17558.27	17263.03	10261.16	3138.20	6295.87	6284.12	3180.58	4388.03	3182.38	4373.49	4473.73	4445.90	3796.68	1503.71	2290.01	3279.81	4351.28	1396.06	1232.23	1293.08	1725.85	1649.39	1416.14	2703.17	3612.19	2168.96
718			3980.96	29241.64	6410.53	4424.27	5770.44	7426.02	5403.45	4026.06	3202.78	4286.43	2547.04	2559.72	4036.34	2529.72	1624.29	1973.48	2760.04	4392.18	2187.04	2400.80	5762.06	5369.92	1816.03	2274.94	2563.33	2570.78	2542.53	1364.10	1297.51	891.10	654.28	743.85	2269.26	1047.11	1297.66	1527.03	810.21	2185.30	1200.83	1033.33	1092.33	828.52	546.53	486.20	595.21	559.04	870.31
719			32797.14	70968.76	40574.57	18976.07	8979.40	14041.83	15730.28	7194.21	10207.98	21753.81	20785.41	18047.93	12513.65	5881.57	12826.14	11105.35	24262.22	17124.35	9985.78	11656.34	7577.76	4561.95	4732.70	9450.36	6262.09	4428.74	4730.82	4812.53	3288.51	1452.65	2637.76	4026.19	4777.86	6325.93	2027.01	1606.19	1354.21	2335.12	1903.00	2365.98	1567.82	1324.06	1524.52	888.24	611.45	961.16	1025.60
720			12701.65	54228.42	61334.65	49471.69	24135.31	17972.09	14890.98	13727.12	18747.62	12861.96	9717.87	16422.10	19295.79	22303.23	8833.51	10940.71	14659.18	20001.98	11522.53	6317.67	6913.04	18436.96	13429.65	12608.45	7132.42	8125.43	8783.63	5492.06	5743.76	3644.26	4085.76	6872.24	5813.24	3270.64	4195.82	5740.17	4839.93	1893.88	5728.15	4223.35	1017.66	2842.34	2466.29	1257.50	2155.96	2688.82	2152.86
721			3623.58	17676.47	2933.81	1272.61	1013.24	2271.06	957.07	788.49	1308.42	1746.07	2051.53	1263.26	520.03	878.61	781.86	368.48	1016.63	2177.49	2596.49	1189.63	1304.99	920.13	1100.74	1256.03	2235.36	1964.87	802.77	1416.24	1787.37	2606.70	1348.86	1119.47	1599.22	948.70	612.11	1088.24	1182.24	1340.41	748.79	762.24	694.22	706.20	1504.28	468.85	907.64	1366.62	802.57
722			10372.72	37317.03	18136.99	19569.36	20513.17	8599.81	3870.09	10416.39	7758.56	3379.64	7023.98	6741.26	5981.81	6023.66	5616.32	4892.65	3701.42	3518.05	3207.71	2513.33	6451.81	5981.20	6115.85	6819.93	5240.08	1389.03	1686.00	1160.32	1721.70	3245.49	1726.83	1087.63	831.00	662.56	1836.78	1053.92	551.39	834.57	1163.47	857.17	833.09	688.50	559.33	437.71	391.55	280.39	343.82
723			1904.92	4671.41	5873.84	2301.31	1762.04	2143.65	1444.70	1780.30	1442.56	1441.77	1933.18	2043.08	1575.22	1939.98	1690.82	617.97	1235.32	1713.38	1863.15	1313.20	833.76	627.22	611.46	628.97	257.23	374.81	293.00	382.46	297.71	235.44	567.87	270.93	755.68	486.50	332.32	233.35	933.16	571.88	212.51	213.61	423.32	614.50	504.19	166.19	221.19	236.51	220.21
724			2480.52	25919.32	10145.74	4554.20	4379.41	3628.80	2675.92	1530.72	1787.86	6695.24	3384.66	4382.26	2886.24	3361.71	5431.72	7669.89	3438.30	1702.26	2252.82	1603.99	3245.22	5790.07	1808.82	1525.66	3008.45	3067.47	2212.80	2409.39	963.70	1194.07	2594.96	1560.49	738.73	1196.90	2003.66	1528.17	1795.15	1754.80	1317.70	1104.23	1374.55	1182.40	821.37	846.35	1151.32	1262.92	716.87
725			4449.98	19419.18	1936.43	3542.35	3347.76	3094.18	2812.41	1735.85	1903.60	1546.26	3900.80	4442.85	1014.48	857.52	2146.23	1483.38	512.79	816.99	1827.40	2469.56	1739.85	1655.73	1626.76	1511.38	2364.61	1397.14	895.15	719.67	1037.09	486.05	709.09	893.11	862.15	1259.54	1204.25	747.06	670.35	584.94	1199.52	1177.08	825.30	531.67	716.62	820.54	585.80	537.27	818.88
726			6345.55	30283.18	4950.37	2562.71	2538.50	3610.83	2180.04	2565.67	3488.57	5828.81	3089.89	2289.93	2661.18	1461.86	1423.71	1754.98	1980.76	1798.51	2064.13	784.69	1007.79	729.34	570.24	1263.46	708.63	939.92	669.40	599.30	721.83	1556.87	1427.08	602.24	302.98	388.51	613.52	842.67	500.17	437.79	810.64	1146.61	490.64	599.05	650.77	468.89	412.44	418.19	728.14
727			4139.77	23778.90	1492.32	584.62	423.02	1146.47	1192.53	965.91	683.42	528.61	765.29	1502.90	1166.79	866.42	314.04	546.06	770.35	1449.89	1305.78	676.83	560.65	686.34	714.69	359.93	491.27	221.35	447.02	407.95	446.76	758.79	634.05	405.19	686.71	813.74	451.72	242.58	577.76	671.35	379.93	317.20	424.79	414.54	252.65	251.62	344.50	235.75	223.94
728			2511.21	8226.88	2997.20	2889.74	3597.17	2026.11	2554.61	1630.25	1890.62	2990.56	1624.03	788.60	1636.00	2130.01	1575.26	1971.20	1583.44	1282.49	1062.86	1120.02	592.58	289.61	407.33	526.06	673.25	542.09	408.23	365.28	409.74	525.35	486.54	506.68	698.40	244.34	324.39	165.34	253.47	460.85	355.10	280.29	329.44	716.05	591.14	548.03	234.50	258.50	378.48
729			7705.25	30480.81	5242.14	3867.26	6571.77	5622.07	2186.35	994.92	1709.51	3611.87	5838.29	4472.22	1307.56	2839.03	7021.44	3903.32	1557.84	1612.04	4200.18	1829.08	986.25	1517.71	1445.00	2125.56	1666.99	1539.57	1819.83	679.31	1272.56	1407.35	630.15	898.22	578.62	927.88	1626.12	624.85	2253.02	1287.28	1888.88	1369.59	948.31	1172.20	1554.33	1162.63	891.06	609.05	917.71
730			2741.47	20327.10	1535.32	760.71	1239.10	2643.64	1755.85	581.30	478.42	319.40	836.30	267.61	630.18	1003.15	891.19	568.88	528.27	486.66	906.46	899.20	794.76	489.78	410.94	605.07	425.92	478.29	1145.10	834.38	619.23	424.44	313.54	419.64	426.35	947.93	944.63	536.99	431.09	521.83	697.88	768.34	450.69	356.15	374.60	431.93	216.93	300.42	450.51
731			4657.66	29844.49	8345.52	9923.54	12208.64	17328.99	12085.95	9923.88	5174.37	5395.28	8639.56	5677.19	2349.56	4223.22	2494.34	6080.62	8395.54	4784.02	3084.02	4018.44	3422.53	7234.31	5264.30	5592.60	5102.13	5080.76	3892.77	2189.29	3702.13	4651.02	3704.96	1617.89	2546.70	1673.03	1193.78	1716.85	2497.92	2572.71	2251.80	2771.34	1648.83	1367.86	1104.73	1111.41	1006.59	1095.46	1329.38
732			3501.76	7209.95	1394.76	1271.18	1042.40	1182.50	2819.03	2365.52	1448.97	538.19	635.66	286.41	691.38	1357.65	552.39	597.07	696.55	858.65	643.06	319.29	1263.94	1079.17	1343.87	1240.58	804.99	873.17	1278.59	507.22	617.75	340.23	455.60	486.94	676.96	416.65	543.65	767.38	828.80	570.35	839.35	986.28	836.99	386.28	211.85	384.29	448.82	531.22	504.86
733			6649.29	22585.40	6433.91	5180.72	6904.38	4963.50	8390.49	9106.07	6334.66	7780.44	6890.60	3315.98	5933.08	2825.43	2106.32	5259.96	6834.97	4912.36	2946.14	2706.04	4194.82	2881.12	2787.85	856.57	1378.56	1949.45	1441.99	2639.68	721.50	2093.71	2221.93	1210.44	880.28	902.80	1003.38	1274.47	1611.20	693.86	554.29	749.83	447.09	457.72	439.13	492.97	474.86	245.98	420.93
734			9705.39	34191.14	10954.74	13273.56	17023.75	24640.97	32464.68	24522.58	12117.00	13571.96	12965.30	7644.44	10064.34	7881.77	14951.00	12202.68	9143.51	5580.59	5081.12	6552.21	7096.08	5591.86	6791.09	4670.74	4236.83	4514.98	5380.58	2891.60	2916.03	3472.26	3954.53	3286.82	3980.29	4300.81	3868.94	3232.08	1753.55	1379.04	589.64	1179.90	2566.73	1518.08	1683.62	1224.34	562.46	369.89	983.49
735			9292.65	23387.63	12094.59	7690.06	9154.54	14459.53	5717.19	4315.39	6190.35	2163.93	3889.16	5498.65	7833.74	6240.07	6213.38	8065.21	3984.57	3330.41	1872.38	3217.98	2774.27	5773.93	7341.29	4170.23	989.92	2023.22	2579.23	1787.42	1180.42	1710.50	1552.95	1728.20	1608.08	910.88	988.12	516.14	1028.00	705.37	697.15	823.27	944.68	594.79	368.09	1112.62	910.07	607.60	405.95
736			4461.92	23767.79	4990.93	2194.53	1359.14	819.21	1047.09	1315.67	2326.17	1427.70	1474.37	543.69	761.87	682.68	1039.56	869.73	665.01	1232.51	1025.54	636.75	704.88	798.20	1493.33	1237.45	532.60	704.72	581.93	759.56	592.34	753.53	597.69	532.57	936.69	1156.19	1155.17	1389.96	730.70	1037.76	775.64	458.47	678.12	687.68	504.79	412.50	457.65	314.11	691.20
737			13305.05	26908.30	16520.10	11785.54	10026.19	3225.40	2100.73	7943.85	9174.90	3703.81	3881.90	3398.92	1952.84	4025.86	4896.83	5415.11	2628.54	1097.17	1588.68	1391.12	1085.17	1522.07	2011.07	3358.16	4917.56	3464.65	2151.61	1431.17	2460.51	3431.91	2560.42	1882.00	1245.96	1264.90	1541.72	942.25	1078.22	953.07	451.34	850.62	1186.05	774.22	566.73	450.95	311.25	569.92	315.51
738			1989.39	21366.04	2348.88	1725.00	1576.38	1447.18	772.22	1209.97	1574.63	707.37	794.58	1203.44	1205.89	1338.27	1420.68	1761.87	1618.02	1546.80	1345.23	1320.81	550.93	1100.35	1900.30	1015.45	838.70	692.66	463.23	400.37	501.83	528.06	416.58	1163.58	1008.30	637.04	338.13	474.34	275.30	211.62	482.84	291.51	436.83	713.50	387.57	667.96	620.50	261.50	252.22
739			140905.56	406394.59	103148.96	36954.28	24343.33	18314.70	18329.53	36517.58	34468.66	13453.17	19652.00	20456.13	13864.14	12856.10	8436.96	5984.44	4379.85	8899.40	7940.67	8240.88	5514.07	6867.66	10505.85	5945.11	3640.56	2342.77	3576.94	4432.62	7289.56	1745.80	3057.85	4572.36	5351.67	5526.58	3721.38	2096.30	2592.16	2891.32	2845.06	2076.72	1559.10	1708.14	2019.70	1557.79	923.44	442.22	889.12
740			3692.05	14532.31	7167.07	4903.65	7516.33	11541.78	6194.60	9606.39	10417.55	2032.18	1927.12	3886.23	4389.69	5805.67	6054.98	6327.44	5574.44	3831.81	1806.63	2643.73	3390.82	3445.68	2749.67	2627.64	2871.48	1457.60	1273.89	1047.59	2360.40	2032.41	1456.94	1199.04	1740.29	690.40	489.22	1983.71	1942.03	1039.45	1179.64	701.50	1259.16	1523.29	1233.80	821.84	366.01	307.85	563.04
741			28280.59	49350.36	33808.53	33910.46	25267.57	33850.57	24700.06	30719.50	36853.62	34225.25	23980.65	30761.59	16745.31	14438.35	45669.89	29598.07	17659.51	20651.74	16748.63	18526.19	10033.33	6779.15	10729.29	7823.51	10488.76	4384.89	15576.66	9568.72	10933.23	9877.93	4942.54	7566.24	7574.72	4731.54	2766.72	6679.89	8740.85	7960.16	3596.74	5805.01	3240.94	3649.28	4426.02	3743.65	3193.87	4017.29	3848.15
742			3284.35	69003.27	23419.01	20764.93	6376.45	14508.54	13730.51	10140.90	9899.53	6001.95	16806.86	18744.75	10452.15	15540.74	16959.80	11614.13	10247.59	4370.46	6346.01	6736.56	9725.43	7638.13	9190.46	4664.01	2190.31	5140.37	6113.95	3553.43	7118.65	6773.98	3495.50	1194.31	4315.24	5117.28	2044.57	1458.68	1431.26	3122.52	2542.15	3158.03	2164.04	742.39	2529.84	2224.11	2246.09	1818.74	1440.28
743			7502.95	27926.12	14343.61	16102.67	4863.80	14298.06	16125.90	6460.89	3214.50	6220.00	5364.37	3305.64	5243.80	5493.32	4872.60	3293.55	3203.96	3911.85	3080.59	4025.58	5817.76	3690.50	3378.09	5136.60	3039.00	3288.00	3135.92	2158.19	2686.41	3399.51	2088.55	588.13	1831.37	1031.51	1140.76	1613.43	932.33	1143.54	1009.85	606.38	590.75	987.60	790.51	437.31	602.50	561.08	786.39
744			7221.66	109694.30	4888.23	11959.78	4861.21	2358.56	5312.67	6069.28	1631.56	1985.28	2480.08	1408.04	2517.73	1919.12	2342.89	4186.00	2530.25	2415.83	1940.31	2462.43	4958.25	1142.16	3069.43	4963.67	1489.09	2800.54	2004.05	1507.51	514.98	1085.27	813.67	1439.58	947.45	1440.44	1186.53	545.66	795.99	795.15	1175.07	1320.84	957.72	823.51	553.32	699.12	1454.83	1275.20	635.77
745			4703.25	54292.13	4838.82	4128.04	2734.23	5243.94	3133.66	4977.97	6250.44	4232.01	2324.31	3180.42	2356.08	2745.73	1253.70	2309.63	1517.39	2187.96	2508.19	1997.63	1412.60	935.42	1414.57	2086.67	2118.32	930.31	624.77	688.24	1703.90	770.14	883.48	1235.15	1375.76	665.68	597.35	701.49	473.57	547.67	620.78	632.07	874.72	740.34	969.48	938.23	994.83	446.58	479.66
746			3497.86	26692.68	13803.58	10054.88	5161.33	10201.81	5308.42	1836.20	2566.67	2760.06	2723.77	5466.12	5510.39	8792.24	7814.11	5517.19	1704.69	2048.57	2754.22	2023.47	1496.14	4280.58	2784.99	1346.79	2113.48	2470.13	1831.32	2060.34	2283.05	1481.66	918.57	793.25	1040.86	2161.81	2338.36	825.19	388.04	622.04	605.65	579.23	408.99	407.10	739.55	396.08	307.48	475.58	301.07
747			5691.23	14427.05	2002.06	634.73	793.58	928.25	828.19	981.60	844.78	608.37	519.17	818.86	997.76	346.98	759.49	666.56	696.50	683.51	529.16	527.94	1243.70	1325.46	681.33	398.29	1201.27	861.59	584.10	653.24	731.03	530.80	910.54	864.06	724.57	821.74	1083.56	255.63	592.72	681.32	610.73	908.82	870.78	511.51	296.35	280.03	315.33	575.75	457.72
748			4220.43	23400.95	2231.27	4319.17	5217.12	3112.88	2803.69	3055.98	3163.23	2364.48	2247.96	2234.23	1842.33	1664.63	818.04	402.26	441.26	695.41	1186.84	578.65	680.37	414.68	515.69	169.83	371.11	368.25	297.41	488.80	286.80	588.03	953.61	870.60	412.66	370.52	530.79	309.03	214.28	318.96	514.74	418.77	201.53	336.54	279.77	488.96	443.67	562.09	1020.92
749			4655.92	57845.09	7240.01	6386.69	5332.69	3165.87	1610.18	2473.60	2246.70	3889.09	4229.70	4381.61	3499.92	2472.81	2999.21	1391.53	1091.13	2543.26	2031.85	2222.66	1996.87	2030.22	2835.42	2772.25	1893.75	1987.41	1819.67	3380.79	1364.27	1339.66	1774.84	1098.96	837.44	543.64	815.85	636.27	550.93	710.30	753.85	1108.09	1190.20	579.07	818.91	614.35	233.73	327.54	495.91
750			2000.30	11202.02	2622.56	1791.56	2976.43	2830.41	2555.11	2047.97	710.78	1304.99	2236.37	1712.39	576.41	1161.23	1625.75	686.79	571.47	1018.45	830.03	1471.96	1194.65	877.41	618.50	1088.23	1313.77	2336.10	2081.02	1107.92	903.41	879.93	1028.68	1075.02	855.03	616.22	533.55	229.97	453.65	925.47	394.86	257.78	174.18	247.81	479.66	310.00	209.03	185.88	245.15
751			3119.33	4447.33	1151.64	1982.72	1811.58	1024.75	1212.91	974.74	1114.39	992.19	1573.06	1449.51	715.38	1563.78	723.35	724.27	1426.35	1732.87	1436.54	785.09	1656.21	2004.31	1087.20	1007.13	819.24	1355.83	795.27	1347.58	1435.35	794.96	825.23	457.13	475.58	682.52	322.48	850.29	478.98	313.07	306.80	638.16	625.84	486.42	994.61	501.71	425.79	489.94	190.17
752			5214.93	8418.48	2025.85	957.23	1350.45	1971.87	1025.53	1172.14	1222.39	696.66	636.66	1441.47	1616.16	797.23	1232.48	759.27	1316.89	1290.54	1062.49	960.78	1140.25	1084.36	419.74	461.26	475.25	758.20	1009.19	715.45	1046.21	724.83	343.91	644.64	509.67	443.00	253.82	215.50	343.80	174.24	138.94	247.44	274.56	275.00	226.22	219.97	180.85	149.00	156.66
753			3798.75	16053.72	1350.06	1632.67	734.10	3675.51	1705.74	1089.23	2335.21	3329.90	1391.62	386.60	736.75	1385.80	710.76	883.31	897.62	745.80	598.33	364.18	767.34	544.18	372.07	485.20	554.91	552.28	803.81	334.52	536.92	839.59	772.14	421.92	458.42	819.15	725.38	538.61	599.04	403.66	494.28	278.52	324.14	389.40	379.69	269.68	462.44	267.99	259.36
754			5101.26	10756.15	2072.34	1408.84	2681.97	1899.01	1565.17	911.68	2473.17	2965.56	1444.61	1109.48	1048.32	1036.83	1211.46	680.38	875.50	1415.76	671.89	645.97	667.94	687.65	921.49	794.31	321.09	597.23	1115.98	877.91	363.51	626.10	665.77	498.27	184.40	269.93	317.42	434.59	279.22	366.47	247.78	193.89	179.58	181.28	323.38	456.71	204.08	140.56	81.24
755			5328.44	24146.99	13124.45	14168.78	20748.14	19692.33	13092.22	8289.82	11870.49	12627.70	9331.79	8298.96	11157.18	15249.54	14732.98	10779.13	12205.90	8423.99	10570.85	6357.62	4669.45	6570.54	6891.59	2093.29	3195.96	1869.10	2533.21	3014.84	4259.08	3056.63	981.68	2482.45	2656.77	3983.85	2268.78	1201.55	844.07	1644.67	1105.72	1872.44	766.66	619.14	885.08	689.35	692.23	865.28	877.69
756			1613.03	1994.46	1250.59	1038.01	1128.87	1200.94	532.20	503.40	894.69	604.40	1487.02	1473.76	788.48	803.46	830.75	555.59	480.28	669.04	900.86	606.06	956.64	974.57	763.89	439.76	359.69	819.93	731.90	473.18	559.68	572.78	959.98	916.23	782.00	395.87	508.98	376.33	326.21	226.47	192.41	223.96	395.38	736.16	651.18	374.58	203.52	288.57	305.88
757			2762.71	20198.03	1085.54	295.83	484.98	463.78	485.36	341.17	418.49	346.88	421.23	360.59	654.62	541.31	435.95	122.28	227.03	231.77	477.62	170.75	237.45	251.75	504.53	428.72	193.18	260.57	281.28	378.36	509.12	417.58	215.50	208.72	225.27	150.67	369.79	365.18	402.43	486.27	473.46	362.82	155.18	393.58	477.75	161.11	137.98	167.28	351.48
758			9474.82	16042.00	5499.09	1317.85	367.93	538.16	543.93	780.28	1198.52	685.30	579.50	710.84	809.39	1096.99	1260.22	1327.60	702.22	513.39	469.05	326.17	605.89	663.29	735.34	633.79	507.77	463.34	422.70	610.39	584.69	188.54	278.31	322.93	357.33	284.43	240.79	139.57	136.90	202.33	148.76	80.43	173.92	253.69	362.77	197.45	87.62	166.23	151.86
759			4944.50	27041.32	5641.35	913.07	527.22	315.79	177.67	201.46	372.70	258.54	356.40	622.52	552.65	491.26	452.44	295.17	226.72	321.95	222.32	291.73	196.21	259.29	372.13	131.61	111.35	114.34	219.70	248.19	203.57	157.26	150.45	115.52	132.98	215.15	159.80	141.68	104.66	213.85	99.70	145.71	214.80	208.11	134.44	241.58	112.67	167.68	306.17
760			7980.72	23398.69	9565.39	5997.08	5130.17	5675.01	5553.53	2473.99	1549.62	4424.56	7976.49	3576.82	2623.63	2747.62	2125.11	1948.04	2801.17	2922.62	1214.09	1211.44	1151.33	1686.22	1289.31	1701.18	1432.06	1447.84	1450.12	1604.15	2167.89	2839.71	1498.53	1657.57	1319.65	905.71	804.05	548.52	983.22	1137.15	409.71	413.29	597.31	759.48	424.42	206.28	212.48	341.47	214.57
761			20587.13	50159.00	17630.22	10854.48	3007.25	2628.73	1914.90	1647.86	2033.87	2031.22	4714.85	2175.50	1817.48	1779.74	1875.95	1893.27	3340.31	1981.80	2071.63	2088.11	3112.32	2503.51	2002.60	2220.49	1441.44	1560.46	2477.50	410.12	775.30	889.17	922.30	1002.23	736.84	1712.51	935.62	531.24	585.35	619.54	672.50	536.16	478.05	329.60	351.35	308.41	320.08	234.39	170.51
762			28289.70	55980.41	14920.97	27917.72	28854.23	20856.13	12893.30	13663.15	15050.80	12337.51	12864.67	12755.10	23424.37	15926.90	13948.18	14452.29	15201.06	12749.88	7564.16	6560.86	12800.86	5859.63	4385.60	7856.07	8888.73	7415.51	6646.45	4686.29	4745.59	5359.66	9594.59	6411.17	4726.40	5726.08	4344.43	3804.33	2651.16	2585.77	2836.44	2191.92	1168.47	1481.69	1953.27	2323.67	1302.78	497.56	1107.16
763			3723.27	16029.78	13823.15	9993.56	8248.75	13515.82	16190.03	16495.15	9362.54	10252.63	9010.22	10339.83	8520.28	4361.02	5920.72	9558.57	8419.01	4660.75	4253.31	7271.66	6450.20	4114.87	2039.65	3849.82	3649.85	2753.72	2196.35	2035.93	1839.75	1374.39	2759.90	1718.55	1829.31	1153.74	724.41	1084.83	819.98	1161.87	1099.74	710.25	490.95	213.95	92.88	361.52	385.23	292.01	263.42
764			35294.70	86693.70	43892.42	2907.75	10581.21	3995.84	1931.67	2884.19	1128.11	1697.11	2181.53	1360.13	1757.59	1716.11	1475.89	1122.25	824.99	667.94	645.37	803.13	644.98	566.74	544.58	589.85	752.30	510.15	417.56	301.67	276.12	420.24	419.68	305.47	236.51	165.78	205.74	204.06	205.39	157.10	247.68	347.42	208.20	156.86	136.33	126.66	217.26	130.75	119.75
765			1396.07	28637.19	7562.08	6982.59	3996.32	3027.63	3340.28	4751.57	3160.33	3566.09	4348.90	2421.48	3033.36	5290.51	2507.88	1308.12	2491.78	3203.13	1559.05	2592.65	1178.28	1813.83	2105.48	1102.56	676.12	753.78	1319.95	885.49	736.71	581.09	269.62	578.93	962.11	700.13	401.14	671.01	236.79	290.76	275.33	416.36	609.11	374.06	122.72	168.99	246.09	302.26	285.30
766			4599.12	9572.31	2130.98	1234.92	989.82	432.38	188.07	120.02	220.94	318.20	765.91	612.12	381.98	218.77	385.00	342.91	364.96	344.20	462.00	744.57	1537.52	790.14	714.64	1133.16	444.80	870.85	939.67	335.93	386.11	681.62	815.69	861.31	808.24	688.84	607.29	645.41	1034.19	646.76	1056.21	827.43	1022.85	687.70	809.04	1032.39	675.80	552.48	729.69
767			112176.95	218825.54	89417.24	4322.17	29412.14	10970.89	2936.67	5210.74	1380.96	3611.77	4248.60	1933.08	2395.68	1615.08	620.91	3386.80	2347.67	391.26	566.53	1066.36	1253.36	1204.82	788.21	1104.58	1854.27	986.40	938.17	1232.06	1011.47	486.52	411.50	484.79	480.83	712.61	860.22	546.89	469.83	333.52	207.19	354.17	281.62	182.40	121.57	207.93	283.84	210.08	135.36
768			17407.26	34514.09	23520.76	10176.57	27479.79	16864.73	11930.83	12203.21	15139.57	7845.89	7998.64	19523.76	18644.09	19635.02	13213.20	5514.43	8738.37	6108.76	10621.14	12904.12	7808.28	11191.91	6623.89	7393.84	5935.19	4904.92	7281.16	7088.86	3624.04	3195.74	2515.84	3156.53	2349.52	2764.09	2714.23	1935.72	2096.44	1954.25	968.63	1168.56	1301.48	1052.05	571.37	291.85	546.54	545.29	257.49
769			7715.82	35089.49	21842.38	22513.92	8771.21	16394.07	13480.32	10205.52	6014.53	10352.34	9052.92	6639.83	9254.92	10179.35	6791.59	4800.17	7148.91	7728.82	5240.69	2555.75	5011.09	3817.98	6370.71	4245.81	7619.99	7294.81	4707.58	2364.40	2869.07	3674.55	4007.41	2858.57	3850.88	2908.42	1648.14	1497.99	2638.43	2159.68	2118.98	2029.39	1234.40	385.12	295.08	422.71	277.11	278.71	335.64
770			16297.18	68901.06	32552.67	25346.46	22855.42	10659.74	14330.54	28066.80	23172.50	37681.08	22073.71	20747.33	16151.99	11179.53	24394.15	18667.16	15254.54	12523.64	10512.74	8703.00	14936.59	13795.64	18955.25	17330.94	10777.55	12217.81	9487.81	12012.67	10489.96	16445.87	16465.13	12336.41	8695.46	4245.71	3263.50	4279.03	4270.99	3999.00	5270.32	3491.95	3052.33	1987.83	1871.11	1582.24	1804.39	1426.40	1759.91
771			23876.07	92215.32	58021.13	31238.13	16648.43	20191.94	13803.58	33974.57	28260.92	26309.15	11166.13	10531.37	10150.68	9782.32	18000.11	18466.17	17202.14	14041.47	13501.38	14743.03	18006.21	15823.75	5331.36	14431.46	13189.22	7453.70	12490.39	21533.22	11843.65	9210.78	11952.61	7038.97	7477.13	5928.74	4790.40	6140.02	4728.43	5138.20	3392.67	2695.42	3656.53	3101.24	3148.87	2122.00	2213.99	2008.64	1759.95
772			10682.68	30325.69	32465.02	12573.60	11754.87	24508.33	15233.60	24496.96	18293.19	10698.71	15706.41	14028.14	11851.47	14547.02	7680.28	5835.98	10130.91	8400.49	6735.54	5108.90	7941.29	4967.39	6102.42	5396.75	5978.35	5495.98	7435.52	5984.35	4647.72	2456.89	2263.93	3211.79	3910.16	2346.67	2775.18	3783.85	2453.81	1566.07	1557.03	1566.58	1255.98	1448.70	1891.56	851.30	883.90	728.20	751.07
773			11355.68	46614.85	12629.41	14169.90	12732.44	6659.49	5420.88	8009.88	8388.89	9741.06	6315.35	6533.84	8021.97	7127.27	7954.76	9940.05	9520.63	5545.14	6317.52	6125.14	5925.68	3021.08	4443.01	2345.71	3755.57	5665.46	5823.76	4120.45	3277.02	3293.79	5227.04	3345.76	3289.73	1352.52	1043.42	953.83	1673.09	1357.89	762.86	817.27	817.96	1630.17	1050.22	815.64	1652.03	1419.39	563.33
774			35077.98	105637.79	30194.95	7845.63	11197.04	10188.02	8234.18	8616.83	8634.43	10160.51	5736.79	3621.50	3833.34	2275.69	4902.41	7022.28	3951.46	2566.63	4261.96	6079.63	5563.21	3624.96	3915.17	1979.02	3690.93	7030.26	3195.92	4464.01	3741.90	3741.67	3691.42	1605.95	1715.35	1871.78	2281.85	1375.43	2053.46	1249.13	2019.56	1571.70	2009.37	1717.34	1063.56	718.97	714.02	647.55	567.39
775			11965.37	77345.16	24398.06	20620.13	20606.97	6484.20	9480.49	10847.21	8471.08	6382.27	5837.31	4871.53	5658.59	6919.35	5524.53	3915.39	6436.82	4155.34	3330.85	2644.05	3323.61	4409.99	3204.29	2390.77	1889.46	2354.34	2294.11	7018.23	5091.80	4531.98	5890.92	3528.65	1708.94	2115.64	1988.45	3327.25	1394.83	2297.35	2556.90	1920.58	1216.73	2108.35	1974.24	2187.35	1995.60	1833.40	1308.23
776			6155.33	43372.55	9437.11	2561.31	1057.74	903.92	2147.24	2231.34	1078.24	1002.31	1732.91	1866.71	3105.51	3064.52	1477.57	1015.84	1753.31	2553.58	2859.69	3816.25	2791.98	2047.12	1808.41	1861.52	2076.72	1453.24	950.38	948.38	2530.58	1459.73	1743.56	1469.04	2191.41	1735.81	1181.66	1720.92	1637.83	1732.91	756.34	587.23	542.06	968.44	585.40	738.33	541.71	760.22	1008.99
777			23380.76	84066.07	14142.33	3861.09	2404.33	1435.97	1756.53	2565.23	1825.83	2324.16	3546.46	1162.95	1178.10	1754.22	1244.82	502.71	646.85	1236.26	2702.66	1950.94	727.84	643.81	1559.32	1540.47	1275.79	1487.56	719.43	732.63	721.05	1108.07	1853.57	1334.85	1142.83	442.47	408.89	727.62	770.54	297.88	549.71	621.77	418.58	452.10	662.97	436.70	176.45	400.92	339.21
778			20459.63	60302.66	29596.20	6477.97	2681.78	1249.98	1365.98	1246.35	711.57	615.99	1754.64	3765.69	3862.15	1992.84	1173.47	1315.28	2310.04	1124.71	733.86	997.47	762.70	1106.83	1433.96	534.81	545.96	670.18	1010.72	482.45	606.47	762.64	851.59	486.17	1080.17	891.43	964.48	575.44	847.73	833.29	544.64	379.50	1078.55	759.97	1014.11	927.03	1016.87	598.25	394.84
779			20916.55	91495.14	27317.00	4022.60	2274.72	2353.42	3022.61	2883.09	2989.97	1412.19	1961.84	2125.88	2123.12	3390.92	4468.43	2273.15	1773.72	1390.04	1486.41	955.14	615.97	1132.52	804.44	520.46	1214.32	1331.04	830.99	507.00	628.25	1447.16	1046.88	467.12	545.41	502.52	1089.48	927.09	451.43	693.57	572.26	320.74	222.21	557.37	293.78	135.26	96.47	134.85	95.41
780			11255.31	99056.26	49942.75	28557.45	15358.55	14782.48	3422.13	3855.56	5242.88	6287.90	7654.29	2783.72	3181.69	2716.12	3495.17	1997.97	2171.87	3164.92	3542.82	4344.61	1665.66	1726.56	911.08	1489.26	2009.69	2688.92	1223.98	1528.44	1312.69	785.56	766.11	797.78	1215.18	798.50	665.78	592.72	915.75	516.19	342.78	150.17	212.18	146.25	144.34	286.24	172.83	138.07	208.10
781			24776.61	104766.60	20354.05	6013.83	2850.40	2544.85	2211.77	2260.84	2759.13	1317.73	2215.48	1335.78	1041.97	559.98	1791.13	1429.64	677.49	1477.74	1355.51	2950.11	1662.01	389.11	880.32	607.47	697.64	929.20	1716.29	1378.19	197.33	932.89	1319.16	637.22	259.42	638.92	1974.23	1246.09	118.77	304.92	474.94	485.41	430.96	145.32	238.40	270.40	305.21	286.79	274.45
782			15145.33	92927.69	21200.65	12026.34	2463.83	6051.03	10122.43	5222.99	10166.00	12312.56	11084.36	10274.14	9026.90	2865.51	6815.75	8663.06	6369.43	6058.96	5482.90	2192.55	1885.92	4039.54	4903.22	4194.97	2430.92	1773.04	1530.77	3211.76	1230.18	3200.54	3840.73	5140.12	4556.42	1927.20	2768.20	3527.57	1130.20	1161.52	2349.55	1837.85	2096.38	1642.68	986.01	765.24	702.47	1178.22	1220.71
783			17508.18	48850.95	21917.32	8923.32	5189.07	8921.94	4690.44	4955.71	3481.68	5323.02	3673.75	2306.93	2269.64	1814.01	3870.65	5203.16	4946.80	7374.84	5094.95	2316.09	3195.88	2235.75	2503.13	2649.12	3376.47	2175.25	1204.39	1241.29	3185.98	6444.07	2879.81	1735.88	1468.18	590.10	572.91	799.05	699.37	340.26	1589.44	1261.73	841.58	1078.68	845.90	276.70	421.52	318.86	741.16
784			16986.89	50996.53	16253.50	10920.74	15084.84	6260.88	4669.95	2441.78	973.56	3841.77	4334.63	13912.86	7054.24	1623.33	3178.40	4525.97	3564.44	2648.08	2066.24	3912.72	5092.60	2272.91	2465.68	5457.81	2633.89	1473.40	2892.61	4775.13	1514.38	1582.61	1011.43	3035.55	3130.28	928.20	1711.97	1332.73	647.11	1071.24	896.52	920.30	851.08	1364.28	1040.23	999.37	552.10	766.64	593.11
785			6340.01	34965.93	3213.86	833.93	318.19	400.22	1372.84	1206.00	851.22	430.20	1029.08	1408.28	803.54	1184.15	1458.97	1728.18	451.15	473.04	861.49	638.49	685.02	514.91	351.92	1145.09	1451.14	846.02	524.52	282.49	443.95	458.88	365.57	382.07	1302.69	450.94	261.19	406.75	711.47	528.31	127.57	159.80	256.76	174.29	147.71	248.68	196.75	100.24	71.46
786			2370.80	22912.26	3134.86	3091.10	1925.40	265.25	1665.60	1351.78	858.12	1071.69	1111.96	767.47	710.44	471.54	481.72	694.58	673.71	647.52	445.90	963.36	469.29	681.27	403.68	676.01	489.69	258.16	436.19	401.21	730.52	668.77	416.36	302.39	445.19	185.95	237.09	287.47	210.41	142.65	296.02	275.73	377.07	281.12	463.96	477.32	381.38	187.66	217.09
787			2987.11	11127.40	1545.91	1281.15	1064.06	1859.29	3878.96	5499.11	2994.12	797.54	776.00	696.32	543.07	520.82	855.16	662.12	887.01	508.52	724.64	1671.53	2005.20	781.87	470.80	417.06	307.52	566.31	939.81	620.45	365.85	373.57	331.69	474.34	460.91	388.29	183.06	624.62	632.15	193.78	334.04	219.31	121.85	141.06	327.56	184.54	161.02	231.73	147.49
788			11252.05	27287.37	2130.13	1156.41	966.90	822.68	244.80	672.32	1512.85	700.19	480.68	558.77	283.38	363.95	382.79	212.55	650.79	898.50	422.06	582.64	592.83	407.25	332.64	628.94	313.43	346.33	411.60	450.56	432.63	323.06	313.53	417.09	482.48	315.10	303.79	353.97	558.75	449.65	95.82	166.48	298.02	294.47	207.68	146.66	113.91	153.65	140.66
789			10032.65	13212.76	3724.63	1868.85	3316.41	3782.17	3840.78	2731.04	1310.19	2681.16	2994.60	2779.93	2938.42	1608.33	742.27	701.57	1585.78	1638.29	932.05	1643.71	1650.49	3867.65	4295.51	1134.90	848.05	1623.56	2081.91	1047.75	472.05	1042.06	886.31	586.76	580.27	533.24	582.71	376.27	673.34	403.66	182.83	591.31	685.55	871.17	958.85	370.82	538.17	295.65	178.04
790			12121.34	47128.98	10080.78	4607.76	5261.90	3858.04	3063.21	6001.88	5782.44	6248.35	9620.95	7474.55	6826.32	4398.23	1989.36	4153.35	7045.60	2922.04	3101.43	4595.32	4606.59	3248.49	2579.14	3021.84	1472.11	2788.22	2155.49	1741.48	1689.24	1685.27	2174.22	2076.67	2161.78	4143.95	1784.91	1235.04	1079.00	1780.44	1899.72	1259.98	794.95	1144.70	1470.84	1650.61	889.41	875.92	992.50
791			4981.18	13816.72	15752.22	21284.71	14695.00	4215.54	5485.74	10417.82	8802.25	7037.50	5847.88	5310.33	3519.10	5696.18	8476.80	3226.45	7174.92	9007.70	7220.87	4883.00	2971.95	3903.89	1897.66	2723.01	2013.07	1910.43	1513.48	1839.97	4025.35	3485.54	3019.23	2302.22	1983.89	2688.16	2299.39	2416.47	1038.23	1385.82	1596.31	1351.23	913.35	846.81	1214.80	729.69	599.14	293.07	980.34
792			3881.03	35762.48	10015.35	9584.12	6117.09	5228.94	6771.46	3772.27	2499.52	3305.46	4560.14	2025.41	3891.63	4754.41	3166.33	2865.33	5427.06	4366.62	3824.22	2186.62	2149.92	1854.22	1226.11	2726.07	3858.16	1752.84	2172.68	2293.41	3809.05	2357.72	1837.27	1121.98	2235.54	1643.48	1336.90	1705.83	2358.58	1401.74	547.53	813.16	824.93	776.23	899.30	1006.92	554.86	534.05	738.01
793			7414.67	21759.10	12071.09	15270.07	5168.95	8051.38	9938.67	7123.26	9005.15	3153.85	4493.27	3916.06	4400.19	5045.37	4956.24	5271.82	7250.59	2760.93	5992.15	5407.62	1962.50	2084.05	2498.07	4794.65	3846.13	3074.69	3067.57	1724.99	1932.52	2687.53	2206.76	4694.98	3774.50	1915.52	1316.24	2279.12	3551.33	1505.87	1381.95	751.52	1065.95	1488.63	1053.34	894.95	759.81	690.41	1058.06
794			5199.91	16905.29	450.50	2105.12	1341.35	754.38	933.78	591.58	654.45	2208.26	2193.63	1063.21	866.64	974.32	340.17	609.23	510.32	496.71	585.02	437.81	358.14	1155.61	1578.07	442.11	304.84	381.53	613.24	627.27	785.19	412.06	213.69	253.96	577.24	656.98	339.58	399.33	443.38	712.65	807.13	615.25	462.43	330.21	342.99	269.64	369.36	172.20	217.01
795			4896.67	11932.85	2338.72	1282.87	3663.93	1099.19	1208.55	2780.33	1721.41	1367.63	1436.95	937.80	2136.79	2348.31	1672.89	656.33	1454.83	1268.40	1098.34	2504.34	2643.91	973.49	946.09	1225.37	1162.38	1775.07	818.40	1828.23	1580.95	830.16	509.34	630.31	798.91	333.20	416.32	659.92	599.83	800.38	457.31	274.32	372.18	577.32	488.20	301.69	911.01	599.47	316.62
796			87553.86	269993.18	132768.35	22377.64	32894.88	10434.11	8587.95	10859.97	3995.04	4751.63	2419.83	606.04	1313.47	1321.09	1554.52	693.04	1041.21	2148.27	1321.56	2667.92	2420.19	2502.08	2128.75	4119.92	2600.88	1416.02	697.65	1413.91	917.45	438.19	844.87	680.19	938.77	639.31	926.74	951.25	682.86	513.44	757.62	559.93	791.56	924.97	630.32	509.05	768.62	866.47	381.64
797			7156.73	23709.57	4094.17	1886.48	1849.01	1926.07	2150.16	3699.13	2030.35	1858.60	1107.32	947.35	567.90	954.11	903.30	503.71	673.91	561.52	748.14	793.71	757.13	1201.01	1340.15	558.93	593.22	679.63	569.76	444.24	438.89	690.42	819.59	308.98	358.76	225.51	295.34	365.44	321.85	377.81	345.67	228.87	205.40	276.21	279.99	185.42	336.12	277.60	192.70
798			7029.50	12492.14	1679.01	1434.32	1054.35	631.02	688.65	1183.39	1595.22	1558.34	1234.68	595.16	337.89	599.71	406.73	246.02	496.53	672.90	436.44	1099.57	853.71	486.12	443.20	294.29	266.74	201.74	186.79	229.67	349.42	140.34	200.87	288.86	221.98	245.18	114.29	144.78	261.95	354.17	383.37	75.66	297.60	142.01	77.65	218.27	153.97	83.51	86.85
799			3866.76	10572.15	551.81	531.68	757.90	761.86	425.86	405.81	384.95	335.54	298.20	296.59	278.18	216.77	299.03	197.23	261.31	495.80	267.56	151.84	315.47	200.63	288.92	418.06	311.69	445.80	405.48	240.93	239.23	247.36	141.68	149.27	149.25	271.79	199.63	142.42	116.65	210.07	313.44	351.54	146.95	145.70	123.08	199.61	94.02	178.77	223.85
800			5267.98	15054.89	518.03	107.93	159.57	151.77	229.05	342.70	323.41	259.66	187.52	146.63	293.20	363.18	440.72	322.97	427.61	509.04	317.80	336.08	511.85	466.39	469.61	403.52	649.34	594.32	674.06	939.04	1120.68	672.25	569.16	413.47	701.05	616.94	410.00	363.59	460.39	544.12	587.29	240.05	347.22	414.44	423.90	527.02	613.83	466.78	459.14
801			7288.62	21533.21	5351.27	6625.96	5568.52	2560.83	2141.36	2642.73	1820.28	721.54	1407.35	1514.85	548.70	239.32	564.35	1652.49	1715.95	1284.78	840.79	595.85	312.72	470.00	673.20	286.43	645.69	351.01	1089.31	1422.46	1210.24	740.09	746.77	947.87	436.33	744.40	445.39	344.68	427.71	413.55	587.68	663.83	922.34	569.70	372.92	532.96	472.21	434.15	593.88
802			2055.58	16120.69	916.79	901.76	529.79	584.17	667.59	1356.75	720.61	503.48	458.54	635.03	918.18	1741.89	1228.39	943.18	1268.38	1437.98	767.60	647.00	1122.06	747.09	699.37	1429.39	1165.02	825.33	791.90	955.08	515.99	594.28	873.21	1112.87	400.11	445.09	634.69	688.38	751.16	772.50	462.36	748.41	1317.11	828.44	587.98	962.22	612.35	524.95	810.55
803			3322.31	12960.58	752.65	1907.42	1213.10	1247.57	867.97	620.81	1005.85	1838.88	2183.39	755.38	383.30	1074.88	1132.56	1016.83	1207.50	1737.04	1693.33	1422.61	837.05	774.62	815.54	1092.92	1489.62	1628.18	679.58	1046.76	1992.44	1460.13	1104.23	490.17	228.34	384.49	830.65	1415.63	923.82	775.95	302.69	725.13	653.10	362.18	857.30	462.16	492.03	883.39	1093.88
804			18550.54	43704.03	11086.28	27786.56	25482.24	12566.16	5839.67	9828.65	14664.78	11222.03	15580.05	17307.45	12785.14	9365.55	11754.23	16849.19	25639.23	6394.93	2450.78	4612.13	4905.77	10792.61	4681.45	2360.66	3818.90	7661.35	2262.07	2016.58	3840.41	2932.12	3479.50	2582.18	2122.15	2685.38	3257.11	3592.52	2215.18	1807.10	2833.81	1583.69	1048.58	916.73	1138.12	1628.24	732.99	1402.47	2099.65
805			23232.43	124474.93	7186.90	6281.41	3654.46	4438.79	3880.70	856.26	1388.69	1665.61	1185.92	1410.41	846.22	957.65	925.71	462.82	581.75	1122.38	1251.58	660.19	513.01	706.96	1451.90	1229.39	700.32	1043.05	1198.63	576.13	714.17	720.71	757.13	918.98	567.30	527.36	798.90	611.30	747.66	431.30	188.42	656.10	381.91	531.56	384.90	666.56	446.24	220.62	246.05
806			3109.65	31070.88	10308.21	7408.55	6659.76	11573.13	6599.93	5798.22	5989.60	3413.79	3604.92	2629.08	6768.92	3945.03	2356.40	2305.63	3583.34	3917.16	5719.27	2284.33	3431.78	4298.12	2923.64	1403.87	2879.87	1862.47	1438.57	973.91	2735.18	2393.81	1329.30	1589.74	1414.97	1846.61	2011.00	1795.11	2019.31	2075.18	1798.01	1174.35	564.41	505.84	752.76	642.37	272.24	533.57	838.88
807			2064.11	44716.46	9953.83	6547.26	6289.55	5731.60	4553.77	6490.23	4034.11	5784.01	7618.03	7564.97	4067.13	4244.60	3153.08	4472.78	1867.17	1048.21	888.46	1247.76	653.05	796.99	268.33	903.42	1025.89	655.26	2035.46	1638.61	837.41	571.63	1175.17	379.79	909.88	661.26	1057.10	691.00	1251.77	1012.10	1144.68	1102.06	245.31	157.33	147.11	277.69	472.29	217.20	103.00
808			8476.89	50426.22	15562.20	17277.83	11069.78	8356.77	4707.64	14735.02	19981.12	8993.43	12879.10	11176.86	11754.94	9947.90	11303.40	9267.16	15583.68	5668.04	7382.93	4683.85	13891.95	11188.83	4039.93	1547.41	1972.91	1976.90	2869.97	5405.33	4794.23	1303.07	3345.74	2918.47	2812.03	1779.73	1568.63	3541.89	2486.19	1643.35	1605.71	1947.46	1790.90	552.55	1094.71	1861.67	1808.59	1604.95	922.78
809			8842.61	65539.85	13352.90	8679.13	14658.55	11086.13	13225.06	10996.03	4580.93	10760.54	6802.57	9237.04	8159.61	8330.63	9985.50	6652.72	6571.76	6522.62	7358.44	7635.03	4901.14	4264.77	4695.23	5234.70	3278.05	3942.30	4124.79	2407.64	2240.95	2258.38	2849.66	3165.26	2616.92	2434.01	1777.79	2057.40	876.16	1980.35	2184.00	1283.45	1333.44	1255.77	1513.56	1657.19	1795.04	1504.55	782.74
810			8973.56	58906.55	18937.02	6823.85	6198.31	7446.75	15851.16	7814.24	7515.05	13287.37	3017.90	4701.41	6098.48	7380.83	8697.78	9327.57	9142.66	7620.15	4302.09	917.04	5345.45	3927.62	2750.83	4013.70	2339.88	2047.62	3350.57	1765.14	4112.63	4645.42	2038.05	1639.75	1795.30	1824.49	1718.62	1980.14	2323.47	1363.31	1553.46	810.75	729.08	767.97	496.49	943.54	1484.01	480.36	667.01
811			4585.86	25323.08	6929.60	4028.66	3456.92	4918.76	6117.94	4181.88	4624.30	3957.90	2379.50	1978.02	2221.14	2063.99	2916.23	3322.92	3346.33	3247.53	3363.81	4188.06	2963.93	927.68	1569.80	1216.68	2744.78	3136.75	2051.85	1539.90	1372.12	2343.65	1201.03	1231.32	1073.85	1316.55	2056.86	2089.91	3030.38	1505.38	1465.74	779.16	750.29	1590.86	2325.05	1383.74	877.51	747.57	661.74
812			4201.44	60671.78	17368.67	18954.60	9588.33	5098.48	9068.54	7978.71	3532.16	7522.67	9106.64	5298.36	6748.58	15096.94	10892.41	9361.41	4990.39	6291.54	8312.65	5725.21	3248.37	3192.61	4641.04	5265.93	3813.72	2141.51	5321.48	5723.73	4311.85	4454.75	3885.91	2692.49	1847.13	2069.47	3681.61	2820.86	3091.38	2893.81	3073.29	2319.84	1817.76	2465.26	851.42	986.72	1452.74	909.20	1057.90
813			4503.47	67401.28	973.27	310.33	1434.24	759.34	437.52	995.52	920.13	1088.07	1907.43	563.34	219.27	308.07	342.93	403.72	551.98	506.77	382.25	255.79	338.71	321.18	143.71	122.58	163.71	464.04	374.63	215.21	365.53	361.76	263.56	198.51	264.22	452.32	231.88	187.25	230.81	126.07	237.36	339.63	169.46	225.03	251.87	317.95	208.20	138.63	191.92
814			9546.66	30631.33	3314.22	481.54	407.81	586.18	1675.51	3302.96	1559.32	758.08	1969.91	269.11	698.58	1110.14	1245.13	757.05	628.73	930.02	694.34	318.47	500.91	296.94	358.62	222.08	542.38	433.01	507.05	690.91	963.51	479.83	444.98	715.40	480.66	440.03	873.15	272.99	294.65	158.91	150.62	207.74	327.72	413.55	291.20	192.48	344.21	235.74	265.24
815			3866.72	39856.21	1383.04	1330.66	1433.38	581.76	665.33	429.02	908.65	1288.58	1782.06	1246.49	1590.97	1550.66	297.65	755.22	969.04	925.69	674.56	576.55	920.59	2215.17	1615.87	1043.45	674.52	396.59	795.21	758.32	1398.35	1048.62	1240.64	1266.29	866.48	576.38	631.70	471.03	580.29	871.46	630.37	341.37	409.28	622.63	350.59	215.46	318.58	450.87	548.12
816			4715.10	37449.93	8183.01	4562.03	4763.28	4139.24	5573.17	7897.23	6375.47	6053.13	2667.06	2218.47	5007.23	7506.40	2324.97	3547.14	1751.21	4583.82	6718.10	4723.49	7487.14	3581.62	1875.25	4427.89	1578.00	2254.27	2919.53	2418.44	1175.29	2325.23	2359.31	2641.90	1567.83	1038.32	1026.76	1475.34	1648.99	733.26	693.33	379.91	498.07	1070.57	844.81	736.72	651.89	426.10	648.03
817			7501.89	82225.21	9988.80	3025.06	964.90	1429.46	2095.78	2171.20	1439.62	1640.27	1832.18	1084.17	1275.53	569.11	1000.09	791.51	865.25	1201.44	930.76	294.87	1311.00	1370.09	785.51	1311.48	1964.73	1343.58	1000.51	2262.95	1594.65	935.08	234.49	364.92	264.92	649.48	675.86	559.78	597.23	269.82	262.10	113.58	319.30	461.17	347.63	317.11	209.62	346.74	90.84
818			21899.02	254449.87	28789.64	7237.12	11951.61	11880.73	10329.61	11910.96	13219.98	10746.49	13557.53	8090.86	3211.05	9396.99	4753.54	5185.52	4323.97	3821.48	3737.27	4927.18	4109.22	5254.74	6648.37	4521.84	5218.17	5665.45	4752.80	1802.95	3584.81	4381.27	1735.00	4546.69	3568.68	5138.63	2878.72	1859.78	1203.46	1145.31	2231.50	1706.65	2198.82	1914.74	1201.99	1679.84	1479.17	716.97	925.53
819			42227.23	826041.68	31250.38	10764.48	7746.23	12659.02	6571.65	13684.98	10935.14	15003.15	10626.08	8996.41	22164.72	23391.79	7585.51	12296.73	22281.91	9425.20	11208.11	7597.66	3093.67	4726.77	3287.72	7771.25	3551.99	5396.47	3971.54	3647.27	4342.74	1853.02	7876.64	4495.48	8683.43	8842.25	2921.90	1194.35	1604.87	1914.04	2956.49	3930.60	2062.26	1417.77	1566.64	1815.91	2266.79	1771.01	1256.70
820			401741.31	3785214.75	106246.42	7293.16	10489.74	4728.78	4705.50	5638.79	3711.07	2027.08	4246.77	3772.91	6706.92	7671.93	4126.41	1233.90	1536.56	2896.47	2036.09	2548.04	2532.47	1929.14	2491.97	1440.37	971.01	1336.43	2693.32	718.56	1228.24	870.48	1205.55	2084.55	1729.48	2523.66	1293.26	966.40	679.16	393.40	386.67	765.68	844.17	665.95	683.16	868.54	500.18	270.35	512.47
821			1052837.62	6232666.00	276245.68	18791.34	12615.99	7369.92	10080.68	16660.04	6573.73	3250.11	13421.60	13045.94	6239.44	27518.57	22909.02	17146.74	10837.05	5782.23	3437.76	5370.09	5124.89	7311.86	15185.93	6474.86	3178.54	2952.22	4394.49	1418.97	2688.43	3936.83	4489.38	2813.22	5694.72	6859.31	3371.18	2090.38	3576.58	1157.78	1583.51	1656.34	1624.58	574.02	793.80	1584.93	1575.36	2194.74	1233.54
822			8959848.00	22650276.00	2675150.00	27019.08	12056.69	14341.23	10476.34	7835.66	8409.91	12075.62	8048.25	14111.97	2523.19	4365.28	9399.33	10355.24	9284.41	2406.93	4457.06	8139.24	6924.88	4439.23	3241.43	1832.57	3319.32	3037.37	1726.02	2063.03	3821.44	2664.25	2304.76	2403.76	2119.16	2765.84	2066.77	1658.28	2510.49	1584.68	1209.18	1419.29	1224.63	1995.78	3389.05	1297.31	2053.50	1354.60	1279.04
823			234568.26	1778525.87	130709.54	70365.85	62539.07	31509.61	33827.87	37867.26	37713.95	17532.02	12313.15	13614.26	29972.98	8084.12	21278.94	23680.78	16489.28	12072.98	32856.55	18098.75	11110.45	12600.29	15278.24	13496.00	9453.89	4046.41	5280.65	17074.80	14180.86	9451.81	14335.33	10128.92	5120.44	4124.72	3705.07	2418.30	4958.77	3733.85	1575.45	2731.07	3001.50	3069.22	2123.52	3399.50	2893.68	1575.09	1082.77
824			1550511.37	7313637.00	851796.87	37685.85	20251.79	19852.01	17786.81	18324.05	36061.17	16032.35	11321.16	29749.91	19143.85	9007.52	8555.85	9412.18	9621.65	28888.25	24563.16	9218.00	8118.67	9917.49	15390.49	15974.67	2168.41	7234.95	6282.97	5395.55	3065.82	5492.12	4750.01	4824.47	1670.44	3170.04	3200.78	3140.45	3443.54	3010.80	5074.18	4513.90	3904.51	4289.12	4385.76	2211.74	2355.72	1971.03	904.54
825			650987.18	5754102.00	129913.92	10690.04	10709.52	6452.18	7509.80	22133.44	33701.19	21930.52	9630.87	15642.08	12659.13	5783.32	8937.75	5662.62	2540.84	9153.80	7569.27	5555.34	3827.55	9629.94	16703.59	6380.74	7293.10	5823.73	10252.28	4539.33	8878.23	4356.36	4370.58	7750.41	3971.90	1444.82	2895.95	1706.63	8638.79	4677.76	2171.33	3332.83	1424.28	1283.30	1636.90	2901.95	2863.25	1569.06	364.71
826			795611.18	6923266.00	361133.18	9251.90	7490.06	5937.46	9055.89	3352.39	5902.60	5030.79	3591.95	3136.45	2649.72	1911.44	1525.59	2807.16	2320.62	2306.17	2230.26	1336.66	1115.87	918.42	2475.66	1425.64	3902.17	2687.86	2332.74	669.54	859.50	639.54	686.36	1131.27	1151.12	1041.76	1419.31	1008.86	402.95	665.94	885.56	753.19	489.21	557.88	447.56	760.43	603.58	1170.75	877.06
827			2418282.25	10175663.00	718470.25	45956.44	23169.65	13975.11	10645.75	13946.66	9399.40	10443.58	9842.23	13410.78	13755.80	9338.45	12831.04	21113.49	16647.52	9337.31	4706.20	4546.51	3773.06	5603.72	3674.40	4836.39	5614.04	5014.42	3895.54	5057.97	5389.50	6866.87	5032.81	8006.92	5608.64	3520.60	6019.06	4347.52	3353.75	2022.46	2887.98	4833.15	4885.08	4086.54	2349.22	1666.62	2579.16	2416.52	1846.31
828			305413.78	1409080.75	57227.27	34222.70	22893.31	9271.24	16789.01	16913.04	20018.78	17152.51	28379.25	12217.03	17738.98	20729.17	19917.85	17656.18	15498.02	18316.50	11357.94	4492.42	6783.04	6762.67	12043.12	9610.45	3765.13	7007.73	4772.16	3168.05	2623.74	6810.85	6165.89	1298.48	2291.43	2697.28	4481.19	2666.98	1709.61	2693.67	4088.59	3126.37	2593.63	5235.80	5087.54	2285.66	3891.13	2496.60	2143.43
829			629045.12	2575661.25	172390.20	15064.52	7052.39	5568.36	4928.96	6980.80	1971.33	2780.64	1646.94	1286.69	3782.61	2361.78	3629.48	1468.80	3745.43	3952.38	1365.85	724.83	1169.51	1954.56	934.12	935.26	5401.96	4946.96	4365.72	816.32	1066.47	732.84	2839.40	1959.64	808.04	826.51	740.86	1081.47	1461.48	1424.06	459.84	516.12	1008.66	1160.65	1068.81	1016.01	612.74	474.87	420.26
830			142718.62	1842453.00	82154.79	34177.06	15589.45	16538.76	7455.20	12868.61	11511.79	18729.18	8227.21	9087.10	7875.64	4577.77	9106.93	19730.11	9391.00	11372.58	5989.26	2701.45	5299.74	6112.76	7921.16	6336.05	3938.58	5141.21	4162.05	4836.98	2508.07	1720.65	2259.60	2244.92	10287.40	5927.67	7417.21	10621.41	9196.76	5822.97	4046.21	3748.26	1716.06	1753.97	5505.48	3806.24	2847.34	963.80	1157.97
831			220850.43	2343338.25	71854.17	12573.83	6786.49	12895.44	23505.39	11132.59	6960.63	7532.50	13736.51	5815.76	6133.67	5108.42	4107.83	7889.66	6663.15	11763.69	13845.17	8922.41	9496.69	5752.57	8837.50	5716.70	5349.37	3534.00	10042.02	9235.81	4533.87	2598.16	6562.12	9292.47	5914.33	3013.03	2480.07	1661.75	2355.05	2339.30	1495.86	1410.69	5185.87	3976.72	1371.99	2485.82	1608.45	933.80	1402.32
832			175828.48	2666778.50	66147.77	19199.21	32511.94	12266.44	7404.42	30873.65	13136.46	17159.15	17132.89	9610.71	22928.21	12679.63	2138.36	12103.73	9947.53	7846.45	8355.28	9358.49	13170.94	12780.25	11725.75	9032.21	7277.19	5375.99	7304.40	6588.75	4342.37	7702.95	5234.54	3245.68	2497.47	5082.33	5630.79	3555.40	2379.89	733.67	1875.89	2017.52	1660.74	2349.10	4809.02	1667.48	3617.44	3768.69	2733.78
833			588987.56	6712993.50	235278.78	12863.24	7521.87	14554.95	6517.77	14463.89	8657.01	7342.39	12177.38	21572.97	16943.93	13842.39	16945.81	12720.69	2273.98	8843.31	8458.51	4923.20	5778.33	7166.61	5247.64	6996.94	9307.86	5561.03	4652.89	10983.51	1778.19	3812.08	3415.53	2613.51	6696.79	2817.37	2317.30	5201.87	2439.72	1528.53	1421.10	1852.23	1084.15	2210.56	1300.40	979.68	1295.29	1057.02	1336.03
834			170110.70	1576219.75	159764.01	38580.14	17463.73	13252.99	3740.76	19311.21	20273.23	6668.40	10065.05	14380.84	4168.38	7209.13	16606.17	26376.50	7553.07	11594.72	14728.23	12958.82	7357.96	6747.10	3503.39	2523.27	4303.14	5887.04	2998.15	8159.56	13193.13	7868.71	6431.21	2332.12	1934.83	2060.34	2941.38	2841.56	1555.47	2389.01	1378.92	3647.22	2906.54	967.54	643.61	2827.52	2184.40	2267.70	2402.90
835			639419.25	2429926.25	124573.26	12813.63	6348.07	5381.64	4151.33	3314.81	4730.70	5962.95	6371.40	8319.99	2750.21	1570.27	1659.93	889.44	1735.91	2006.58	3898.77	2481.08	1361.78	1295.08	1421.26	1158.76	534.18	587.83	967.54	811.49	663.31	853.16	806.95	659.89	1025.60	791.25	1518.05	951.12	1117.93	1816.33	1200.82	760.18	661.32	947.11	502.21	394.96	402.46	455.33	698.70
836			6908501.00	21170610.00	5414152.50	179691.62	23856.90	47510.28	11060.33	26887.05	26776.91	23562.44	4092.14	9692.38	6628.32	28124.37	19787.12	8513.90	5677.75	7500.05	15736.14	7915.08	4767.52	3240.33	4943.37	12525.71	4364.11	10284.30	1975.44	2254.27	2585.25	2157.75	3109.55	1607.74	2080.26	4357.86	1714.01	9721.05	3320.02	1628.57	635.90	2003.79	2431.61	4523.92	2201.76	2589.54	2543.30	2516.06	1870.83
837			1612545.87	8522227.00	252940.81	22354.48	8327.19	9041.69	8624.95	3254.84	12535.24	4106.16	5200.97	8157.24	12780.25	6126.22	12978.32	8834.80	6661.30	2713.65	5388.25	5007.42	3088.72	5536.50	6771.00	3897.23	2119.41	1974.81	1543.36	1220.44	579.01	1710.50	6307.87	3857.28	2731.16	1487.71	2215.94	1597.55	509.11	789.36	1077.48	380.51	930.17	1754.69	1671.81	711.31	1033.70	1120.73	1001.32
838			364317.28	6441242.50	274479.78	41635.01	45322.22	27747.26	21826.52	25624.54	39091.03	12544.38	12976.09	15897.89	54605.07	18611.46	7927.29	7085.62	16657.20	19432.91	11671.18	12303.01	33624.07	27746.40	13333.01	11582.69	8086.40	5419.33	4444.30	9513.45	20684.37	18340.82	8348.06	6532.89	5946.36	9543.87	9693.58	10365.56	8716.86	9052.20	7271.75	3244.32	3091.66	2919.83	5372.39	3062.72	4505.49	4859.32	3575.99
839			9476806.00	35854628.00	3563115.50	43238.91	54940.46	47974.75	7943.12	9543.51	9666.81	21925.24	19394.95	20625.18	8084.77	6794.49	30126.47	24491.64	21223.83	15622.27	15182.59	21817.02	10490.90	11603.25	11383.21	7231.87	4670.67	5131.72	9201.26	13848.69	8167.68	11035.12	5185.66	4456.54	3953.80	6296.91	7945.19	5853.11	3888.55	3050.94	2648.08	3848.39	2391.67	3673.38	2291.53	2998.16	1918.13	2255.59	3822.13
840			146875.37	1885840.00	78000.89	46010.80	32562.68	35739.22	16291.47	21384.76	18166.32	23834.98	9983.11	13835.59	7699.94	16807.07	8225.00	17092.14	36770.38	32296.51	13288.40	10406.87	14182.09	19102.96	16042.29	20626.91	11128.26	6179.61	1985.22	4492.37	11132.58	22347.45	15788.74	7464.52	2653.81	4480.85	5227.08	9738.32	16851.41	6641.60	2801.91	4694.69	7360.51	6434.87	6094.62	3138.25	1693.28	2028.80	2114.97
841			4323296.50	8193192.00	798947.81	15196.49	23457.07	12551.77	8954.78	7020.31	3342.70	3389.84	5127.32	9680.02	13236.00	5616.23	8082.27	9864.06	5658.23	8848.34	3936.98	4559.09	7079.30	6065.90	2529.63	6468.07	11562.98	7918.00	9178.91	7227.54	11442.73	15919.16	19501.47	12478.33	9147.79	5464.39	4249.13	4706.70	3249.63	2755.92	4687.23	1460.07	3372.39	1920.38	2030.27	2497.67	2463.56	3088.49	3072.81
842			266737.00	1613354.00	39558.88	48223.78	47399.50	17201.56	29641.91	13549.09	29535.97	17978.87	15299.67	14193.65	16375.65	14547.53	9531.01	4531.21	10075.70	9113.13	4340.72	5235.43	7600.90	10682.41	6971.99	7200.04	10083.18	5560.99	4703.71	8404.92	6064.78	8004.70	7104.65	3206.60	1760.97	1285.91	1167.57	2897.93	4109.68	2059.48	4006.03	2655.90	1290.38	3606.93	3560.72	2096.28	3272.95	1031.98	1463.50
843			474105.87	8475675.00	709671.18	19940.15	14114.46	27646.43	8656.58	6794.63	7490.20	7790.94	11265.00	7053.16	4889.19	4434.70	912.51	3883.08	4911.43	1513.94	3791.56	4908.13	6255.20	7194.31	8565.57	4708.50	4689.07	4258.76	13221.86	5535.76	2802.54	1914.71	3519.48	5797.31	6076.77	1809.20	2043.49	1682.48	3039.69	3174.23	1924.29	2495.11	1415.71	1851.38	1155.11	857.25	1855.42	2214.16	3508.02
844			2051788.25	14051970.00	1897915.12	23431.38	10890.34	6588.23	7640.76	10520.29	4385.04	4502.62	3012.29	3806.82	4642.14	3280.42	740.99	2786.95	3401.04	4764.29	6443.94	3046.10	4238.64	1009.67	1570.61	4906.74	1253.40	1315.18	458.65	662.23	1176.87	1028.39	1934.12	1480.10	814.54	817.12	2668.65	2052.68	2321.84	998.36	932.88	1598.67	2492.26	1346.48	409.70	489.41	1488.42	1334.50	973.74
845			376283.96	5794385.50	101822.24	40986.67	21398.78	9322.63	34592.23	27983.16	24807.66	16685.90	21639.46	38476.34	17050.13	12216.29	10396.82	12336.56	20513.56	16432.78	20472.53	13071.42	12926.22	9068.43	15375.56	10021.25	10110.26	5875.03	8279.49	6706.43	5915.10	5413.10	4762.05	7448.96	4161.50	4046.15	7466.64	7768.66	3910.02	2177.31	1640.00	2788.71	2851.15	1007.52	1151.89	3619.10	1327.44	2983.84	4420.57
846			7058778.00	15675645.00	4387274.00	80983.41	18876.21	11624.04	4669.25	11062.58	4426.44	13903.01	6701.06	22602.96	18556.94	11260.52	14808.78	13703.73	10620.22	6988.84	4915.44	3804.54	3767.79	4087.75	7102.80	7088.63	6994.57	6576.72	4441.31	2043.20	3733.09	1853.70	3209.32	5656.88	1586.30	5950.38	5674.69	1803.25	2837.77	2199.45	1054.53	1002.63	952.22	2667.03	2816.16	1102.40	2009.79	1175.42	789.40
847			110824.62	1529417.75	47257.54	8811.25	20603.67	20878.36	9458.84	3733.26	7085.00	10830.95	5821.22	856.51	2987.76	4794.87	6762.46	8300.49	8636.56	6133.59	2747.96	2581.04	2171.31	3173.46	5618.36	4011.66	4274.53	2882.84	2038.77	3994.29	5142.61	3531.33	2334.20	2247.77	834.24	1389.77	1260.47	1005.67	1584.05	2075.31	1478.37	776.42	1248.00	1604.59	1396.83	1055.57	1045.13	307.39	250.17
848			2218451.50	18981614.00	773070.62	9379.90	23130.07	7501.44	12831.10	11375.26	8578.91	8581.87	6782.58	7388.62	3870.77	4120.84	6606.45	4027.97	6663.38	9450.57	4783.35	3199.99	3395.70	3148.86	5697.58	2068.55	2531.73	3488.54	4504.67	3288.30	2799.88	3697.84	2296.22	4160.40	4331.83	2581.49	3622.14	3014.02	1765.46	2108.17	1351.02	1977.20	1092.64	705.55	1766.89	1077.66	1229.74	1236.93	1720.83
849			181176.00	886078.68	75911.04	16831.72	4068.74	2673.11	23611.45	32985.92	17526.04	27543.41	14089.47	7179.44	28168.72	11233.79	19130.62	9932.19	820.65	2916.71	3590.41	1731.38	5567.62	13560.90	17338.61	3181.63	1643.45	6190.88	7308.84	13398.69	8126.13	1640.78	1878.01	1610.67	2851.05	4202.07	2413.15	1902.52	1658.15	2516.64	959.11	315.19	3961.11	3500.05	417.89	985.11	1469.81	332.37	3961.79
850			6041603.50	20358200.00	2409155.75	108070.10	44867.65	31441.33	28908.30	25707.70	19624.05	19922.24	17691.96	18477.19	27620.66	14700.48	15478.44	10042.60	10737.96	9209.57	15535.06	11428.00	4374.29	5379.75	12632.38	12180.26	7593.56	6187.10	12278.32	7553.50	5488.54	4863.13	7669.76	5187.16	4069.00	8280.54	7552.89	5520.30	3427.16	6046.01	6616.67	4404.08	4647.47	5214.59	4101.53	3075.70	1601.05	5362.04	3100.86
851			19519840.00	27481418.00	5059592.00	12951.06	13200.96	12459.75	7783.98	11388.06	8826.14	2960.45	3161.00	5171.91	1677.52	2516.39	2747.91	5312.34	5430.56	5102.08	2590.70	3664.54	1724.90	3678.24	3737.56	2601.36	2571.19	1710.80	1316.75	2124.08	1843.05	2625.60	2344.75	1752.76	683.17	1662.71	1128.33	1796.15	2495.16	1714.47	1536.46	1559.90	1332.35	1580.06	1939.42	713.39	1099.46	1700.04	579.52
852			2235260.50	9253320.00	1920211.75	74597.97	93530.51	10511.84	17757.38	17029.45	8726.98	5121.33	8981.61	8051.60	4072.73	4257.25	7131.65	4531.33	4675.11	15090.53	9121.56	11323.42	6025.07	5242.90	2857.39	6673.40	3831.18	3452.61	4441.51	2975.67	2499.28	1745.41	605.76	2108.61	1238.89	1534.84	3929.79	2516.58	5288.31	4193.35	2591.22	1551.73	1846.68	1672.69	1847.52	1289.01	1327.78	415.21	912.84
853			6219599.50	32667838.00	3388377.50	80579.26	21021.62	38443.09	28125.85	26834.41	25734.27	17053.98	15227.26	16355.43	13705.39	11975.40	6908.09	5399.43	6287.19	2554.25	7501.35	16228.62	8748.62	6793.30	5592.92	10333.58	18386.41	11448.17	14744.25	5402.70	4702.11	8049.72	7182.61	5375.71	4806.28	8370.88	5272.68	4940.13	4526.05	3446.84	3559.34	5582.60	4792.22	4989.22	3565.79	3007.80	3189.25	2399.77	2029.88
854			5631693.50	14088985.00	1784705.50	87233.64	57178.42	13193.51	16217.32	15315.87	12964.50	10939.29	4456.94	7407.31	10384.04	9008.99	12385.48	7865.19	5735.19	2798.79	3260.58	3093.66	1993.72	5055.60	6019.67	1813.14	2759.87	2882.61	5787.94	5719.96	5688.41	3377.29	3949.20	2080.17	2569.38	4289.30	2152.32	1404.93	875.42	558.62	1070.33	1200.54	906.69	1001.91	1013.21	441.13	697.70	907.78	844.40
855			657314.18	24688530.00	753346.37	32022.80	38549.31	23510.32	22231.97	49188.41	59697.77	57501.35	15503.54	34718.14	4640.67	10654.04	7850.69	15523.61	20412.03	27218.11	24664.62	16816.38	12204.11	18713.03	9057.96	26858.09	14817.27	14926.82	4428.48	3180.22	11669.36	16220.10	3324.48	2351.42	6683.30	6962.44	5122.10	2157.95	5731.37	9420.41	7750.57	11041.74	5465.90	9165.34	5348.67	5493.98	1948.86	5494.18	2200.24
856			1502329.62	25488004.00	2023361.37	28783.56	15402.52	11531.19	7224.47	5589.85	9780.17	4751.65	6320.12	9285.09	9515.61	6082.20	5715.10	8884.32	9758.21	16585.80	12254.80	6718.74	4314.68	4185.39	14343.85	19314.47	3321.82	2024.61	6324.61	4339.26	7692.12	4408.60	4666.20	2193.04	1833.27	1254.67	4492.34	977.53	2610.05	1783.33	2399.19	2554.41	1090.78	998.05	1128.21	975.93	998.68	354.35	1232.24
857			3474735.75	40702684.00	3749411.00	23453.16	5916.84	6646.42	2331.02	10394.06	10211.78	6293.72	4492.59	5402.99	2075.60	2533.45	3870.83	6327.47	4357.19	2414.23	1881.84	2259.15	2630.31	2496.15	1477.04	1841.60	3460.66	4672.98	4297.66	5413.60	3628.59	1792.49	3016.54	1761.54	1218.46	1414.39	2864.44	1417.07	1625.31	2456.06	1564.52	1944.34	1239.73	878.82	1250.02	1668.58	2503.04	1389.52	883.08
858			952635.12	3719319.50	317912.59	17984.89	5183.31	13076.26	20218.02	27661.61	15486.13	11915.35	7076.01	13875.58	14525.19	12825.23	8718.10	12114.49	7063.88	13326.91	4876.00	7094.55	14983.75	12396.67	6214.10	3046.50	2544.71	2469.46	2565.08	3228.04	8700.37	6164.65	5267.04	2492.44	3925.45	7078.26	5319.38	3913.13	5745.49	4065.82	5835.99	6614.28	4623.06	2169.36	2707.67	1919.23	1823.55	1312.52	1646.17
859			5907824.00	49589056.00	12706933.00	1873841.25	130486.08	28579.98	16568.16	17487.43	14561.39	13969.47	18698.25	11549.08	10207.83	23539.92	6976.34	15335.92	14170.09	17765.83	10115.35	7893.93	4200.13	5159.88	3562.00	11620.91	5820.76	3962.78	4755.99	5557.95	4486.31	9380.18	8269.36	2228.31	6104.00	2126.57	3671.63	4293.56	9929.87	12505.38	5023.66	2470.61	928.19	5397.42	7493.05	3352.13	5649.41	4482.41	3375.08
860			4269588.50	23484176.00	8703656.00	422080.12	22705.76	14112.84	7482.29	30389.98	9743.68	9667.49	5370.47	14536.63	3666.74	4583.96	2322.85	5225.68	9239.24	5744.54	6314.04	5020.89	6165.88	4536.62	8380.83	8088.31	10504.95	5637.53	7482.06	10199.45	3591.02	4154.03	8479.45	2643.18	3981.64	8549.26	5301.53	1050.56	1375.77	1782.92	1086.27	2556.25	1458.76	1496.06	1416.29	1068.80	1271.83	1210.10	694.20
861			14512808.00	38612520.00	9788652.00	137705.40	26892.13	14665.19	28684.60	14979.87	8465.29	14131.95	12730.96	9012.25	4701.88	8363.63	1811.04	3902.96	11549.43	4136.06	7663.90	8193.36	3163.30	4740.14	5523.48	4318.91	3367.20	3054.54	5830.96	5796.34	2194.74	4648.55	3571.54	4727.61	4667.94	1884.29	2092.91	2724.00	2045.89	5210.25	4169.13	954.41	2684.18	1833.21	1412.45	1659.63	1509.25	1133.65	3349.00
862			5251662.50	20372242.00	5000438.00	6093633.50	3451966.50	308493.09	155406.57	72403.24	73981.07	44335.87	10024.87	10032.83	2887.59	13082.30	10167.33	9864.36	7322.80	6008.74	13061.96	6521.93	7754.30	10072.94	2790.83	4230.50	9837.83	10292.72	6403.95	1726.79	3430.59	8668.04	3443.76	1992.15	2591.90	2922.04	3359.00	3459.49	3671.63	1452.79	887.16	1996.84	2185.73	555.85	924.96	1247.75	1000.50	869.50	444.28
863			8483334.00	53080856.00	19361372.00	1497079.00	312142.31	16567.25	8609.41	3978.39	5437.37	2649.13	5208.09	8314.66	8391.56	3387.12	2724.75	4052.32	3302.74	5933.19	2333.48	1223.87	1529.47	2541.18	3262.95	4198.61	2776.96	1486.95	2166.14	2827.09	2131.13	2379.58	1745.95	972.21	1792.82	1027.98	3103.96	2633.67	1554.86	1864.64	2561.09	1711.04	1778.60	775.58	1064.24	1755.42	1039.12	563.75	407.89
864			6840657.00	17527458.00	7227126.00	1097882.25	36569.06	21693.88	20362.48	14105.26	5121.47	3418.23	8104.62	4671.05	3220.58	3354.57	2146.16	3477.72	4336.18	1883.50	2356.54	2255.44	1832.96	3305.30	3152.51	3420.43	5040.09	4705.86	2621.79	895.10	1087.35	1256.66	2411.32	2876.79	1519.88	904.24	1080.02	540.65	1313.94	1206.04	1443.06	389.72	1435.90	674.46	800.38	679.32	914.82	282.18	1245.02
865			10143894.00	91750896.00	56000456.00	13101916.00	4354347.00	1573416.87	169544.90	45156.33	41203.67	56220.72	46744.95	19467.38	15616.36	8610.51	18843.74	19594.11	18056.53	5299.76	4695.50	8870.46	6147.90	9864.85	12484.91	8790.48	5014.32	9239.80	12584.20	6978.11	4848.72	7699.53	6980.95	5412.02	3478.76	1916.54	2517.17	1405.85	3509.93	2305.39	1940.38	2146.35	2159.33	1471.25	1182.13	1629.87	2967.21	3006.52	1133.15
866			18016116.00	30227056.00	10526001.00	2326668.00	399596.87	64195.08	18301.70	8345.60	10016.79	10117.87	987.34	2752.70	1790.48	1762.62	1718.22	2735.53	2972.69	1200.05	853.90	593.29	520.91	1122.05	1108.95	1152.70	1477.69	1708.44	1101.51	1396.04	2297.85	930.99	1924.44	1989.78	1903.79	1206.97	747.55	716.34	499.34	300.82	608.15	1007.53	597.57	1022.79	553.24	654.33	441.31	375.86	496.94
867			8675795.00	34774136.00	13632846.00	741470.56	65974.14	10412.58	7575.34	4368.81	13487.57	3066.68	3639.45	4904.31	955.37	1849.33	2740.91	1958.65	5400.76	2600.78	6363.67	3323.11	2103.37	2664.67	2968.93	5680.75	3812.35	3767.11	5892.27	4312.46	5744.87	3405.69	3029.25	2632.36	1394.45	1521.41	1768.44	1480.63	1006.65	1073.36	1557.44	1337.79	929.65	1722.72	1983.05	914.03	909.15	1422.37	1243.39
868			15558815.00	49978304.00	34321512.00	5863016.00	2722079.50	1066749.75	1264139.00	200715.10	58088.89	82848.03	18123.29	2868.34	2642.79	3261.68	2366.56	1364.95	4368.79	1871.02	2065.41	2145.62	2924.21	3183.11	1799.28	1215.77	638.63	2397.89	4820.54	3766.82	1370.64	1350.64	1573.45	1373.77	2301.89	1283.94	1034.33	1040.48	797.71	1257.04	657.34	620.55	1101.58	623.12	900.78	786.83	773.65	528.11	773.93
869			6101403.00	22134478.00	4916241.50	1221221.87	737795.31	445246.21	656034.25	862507.56	127264.73	8520.70	15426.48	12429.41	5154.38	6675.56	6519.73	5583.67	5327.01	5800.24	3203.62	2874.05	5266.58	3736.10	1748.14	1594.17	1009.09	2370.76	3671.73	3791.14	2128.52	575.20	1507.96	851.85	393.99	957.96	1300.77	1892.33	1387.37	721.12	394.57	513.68	628.57	500.17	1023.40	1056.50	820.61	266.35	729.83
870			18935904.00	39041132.00	15702648.00	5384859.00	1181561.25	404564.28	106802.36	21512.77	19992.67	16562.41	25787.08	25726.32	20714.43	15857.29	25190.66	12706.30	14646.61	13225.00	18458.46	8689.74	9547.81	9689.44	7558.86	7728.41	5558.68	8262.10	3856.78	6115.66	3513.80	4027.61	25001.46	50187.37	18742.38	6172.16	3879.95	2323.07	2289.07	2013.28	2210.73	2478.97	1668.76	2110.43	3979.92	4365.09	2222.17	1620.92	2439.06
871			3374515.75	7622903.50	5661732.50	2709346.75	382066.18	108516.46	57564.02	8751.41	13565.00	7274.71	4252.93	8108.15	5255.31	3135.61	9884.73	3957.43	4724.84	9127.50	10005.55	4422.88	5927.48	4823.44	3230.99	7170.13	3109.78	2400.38	2718.70	1672.14	1523.15	1847.80	3529.83	3762.38	5019.71	1144.76	677.00	517.69	1322.82	984.79	2812.41	2123.20	3939.28	2162.71	1737.45	2718.80	3384.07	2596.65	1664.50
872			1601302.62	9625496.00	2360077.00	158332.21	23408.70	9748.74	14904.69	5276.71	4264.77	5034.56	3927.35	2416.81	1389.78	2275.77	2605.69	4293.01	4169.93	2751.23	1836.17	2002.46	2532.13	2582.77	1545.06	1394.04	2259.54	1588.54	1976.24	1683.89	1316.79	696.26	2338.56	1777.22	914.25	959.57	1531.36	1698.22	3623.26	1450.27	1941.21	1446.09	1435.52	614.24	618.26	705.47	685.81	818.87	566.81
873			42108112.00	68628248.00	24817292.00	22524136.00	5593684.00	2427639.50	465830.87	201887.51	23377.75	19057.81	7209.95	9945.62	6490.26	5028.93	5363.79	7614.43	8467.31	13572.28	7627.70	3690.69	6238.00	2740.11	2282.74	3655.71	2390.42	2634.19	7690.76	5545.58	5322.83	4926.81	6616.84	3985.85	3401.14	1996.46	1408.50	1777.84	2459.91	2008.50	1266.38	1296.39	2174.32	2046.19	2883.85	1183.41	1594.63	1538.56	2003.40
874			3395352.00	41170048.00	46020220.00	75184648.00	8706194.00	1002374.87	101473.73	31599.06	16043.07	12698.86	17113.46	7819.25	5953.02	5542.42	3387.56	4297.57	3312.14	3187.98	2316.46	2851.52	3381.62	2430.88	3087.29	3143.83	2688.98	2276.39	2981.44	3874.11	5104.98	3246.80	2192.15	2714.97	2325.20	3149.30	1571.89	1180.12	1632.00	777.76	1415.87	890.61	901.09	643.22	2194.13	1225.95	870.43	2538.41	1196.85
875			12870519.00	48111152.00	28019662.00	4020156.50	603459.25	254939.53	63443.23	25316.88	13604.94	17267.82	8423.45	6107.89	6950.51	1809.53	3673.37	1601.22	3221.71	2591.55	3881.91	3636.12	1317.34	2542.00	3271.79	2257.38	5304.11	749.88	1768.65	2023.67	1026.81	1274.15	1693.82	1532.06	758.54	1213.81	1607.96	3314.23	2605.15	1582.89	1048.50	1367.98	3769.86	2023.63	1406.14	1139.68	2169.44	965.10	1122.21
876			2387689.50	6606656.00	3935696.50	1299545.62	727338.00	203222.04	333748.21	280560.06	68354.32	334783.78	98830.70	21206.89	18961.19	19801.73	10216.87	8217.04	7793.23	5810.48	3474.90	3497.95	3807.00	6265.04	10754.12	6333.01	2539.43	2178.22	6027.63	11878.30	7708.26	4864.13	2188.98	1695.32	1331.53	647.26	1817.43	6981.51	8193.22	2238.25	1187.30	2519.79	3001.11	440.92	1110.10	918.53	962.10	1193.58	440.94
877			7162821.50	18897676.00	21352062.00	30623046.00	9001041.00	465444.28	167590.03	70801.17	117245.57	27048.54	67987.82	97698.23	87052.13	71825.69	18977.72	14309.13	8723.53	4108.25	3311.68	4819.09	1025.86	5796.61	3056.55	3110.98	4357.57	6185.09	5651.17	1155.76	4348.76	7116.79	4408.30	3410.05	2278.30	1717.49	1245.85	1184.49	1019.43	1543.22	882.15	2789.60	770.03	1086.53	1185.04	556.12	757.22	1476.32	255.26
878			12521257.00	39721300.00	72513304.00	34720404.00	2151328.25	1540292.50	103542.06	44038.27	14985.44	11406.21	6974.47	5825.31	4748.04	7871.09	8895.51	9658.78	5848.53	6034.02	3708.03	8502.58	7197.11	2425.36	1907.85	4351.09	4254.95	1973.42	2721.65	3522.64	5445.41	1691.93	1540.71	2228.71	2462.72	4614.59	2885.83	2942.80	2035.79	1750.55	3317.42	2879.10	3231.98	2243.83	2000.59	2105.00	2320.85	1584.30	1391.98
879			19164608.00	40392788.00	15600576.00	1599700.25	1316578.00	40806.45	14618.44	7231.93	21264.85	8851.82	8162.22	7337.54	7460.95	19852.19	10188.60	15406.78	12666.14	9045.39	17884.01	10293.33	9300.44	3844.35	3963.24	9149.62	3333.22	4073.46	3439.83	3876.53	2133.18	3633.90	6837.71	6749.13	9549.07	4204.20	2837.72	1851.68	2692.18	2767.19	2340.04	1681.05	1630.84	1200.96	1683.36	2151.99	1557.98	2003.39	2553.12
880			20442278.00	43219612.00	17062950.00	1975018.00	388708.53	60922.83	20973.11	12389.85	26037.46	9217.21	10132.30	11950.20	7885.69	5086.85	8169.58	11657.56	13163.40	8676.01	5194.19	5621.25	5120.41	3470.22	3678.34	3931.57	8176.20	7607.83	6945.41	8118.06	7831.38	2869.96	1818.80	2631.28	1479.60	1442.24	1298.12	4105.65	3402.18	2002.17	2426.38	1943.45	2191.98	1101.14	1367.81	1905.36	1829.20	2299.27	2036.51
881			12683039.00	58880428.00	15211086.00	2195270.50	1986724.00	389282.71	38776.80	16165.53	17534.55	26357.14	30977.20	25478.25	8690.60	5191.97	8573.94	3856.05	12976.45	12950.77	7448.30	4539.96	2579.96	2851.97	3660.05	3631.34	3682.60	5926.43	4842.71	4300.61	2543.89	2755.53	4681.93	7794.22	6534.63	2414.82	2536.12	2402.28	1878.70	2630.50	2900.63	3690.92	2581.34	1457.11	2084.72	1606.37	1438.56	361.42	1431.08
882			4315610.50	18761636.00	25256632.00	8534983.00	703577.18	1393449.50	578553.50	163753.62	29962.18	12825.66	6828.99	5634.75	5843.46	3355.48	4885.66	2093.15	2629.70	4074.45	2559.78	2617.13	3570.60	2975.72	2850.09	2857.36	2615.87	2103.10	4216.62	3058.11	4190.93	3167.13	2882.76	1486.78	956.89	2838.02	2046.43	923.64	2139.07	2034.13	698.90	344.81	639.32	873.54	428.44	1255.93	793.69	787.86	852.74
883			12022171.00	40094560.00	7810419.00	1722227.50	223618.48	67937.25	48932.43	22856.60	7316.07	11896.32	2272.54	6036.57	8687.68	12107.67	9594.53	6862.96	1465.82	6356.45	6904.96	4432.30	2682.82	3505.25	1663.34	2874.02	4922.84	4074.95	4426.00	2049.28	6658.26	7235.53	1873.18	2066.15	6486.75	3947.57	1233.48	1228.88	954.99	2958.77	3312.65	1433.10	461.67	800.55	1957.11	1608.29	1274.46	899.53	2616.05
884			14572233.00	79984520.00	61306976.00	11896388.00	430546.46	156442.14	47325.22	31704.73	34977.46	18174.51	17489.83	27333.75	25354.13	20080.94	10630.81	6485.97	9017.89	9915.24	11553.06	4861.21	7056.54	4366.38	10579.00	11734.85	10507.16	18980.41	15529.10	10528.79	4565.85	1731.21	2764.25	8648.58	2314.09	4819.52	6393.33	6915.39	7016.19	3267.82	4306.80	2696.01	1966.61	3753.75	3913.38	2858.37	5185.14	4320.36	4078.69
885			13824087.00	26174186.00	19963220.00	11394164.00	3504096.00	1302659.62	1979957.50	1764441.75	125461.53	23526.02	22689.77	29558.73	38556.29	8990.27	6295.69	7750.79	2450.24	5894.40	3888.84	11360.18	7041.87	5375.85	2235.24	4641.18	5131.34	3943.81	2147.49	3403.89	2006.43	4953.31	3851.47	3217.07	2433.29	4441.36	2270.48	1527.81	827.19	1437.37	3210.35	838.89	1218.53	1739.73	3306.67	798.94	1642.06	1161.04	673.60
886			8918749.00	39521980.00	35082680.00	12869630.00	1262275.00	109433.04	96566.01	21774.00	26558.69	7900.87	10622.26	6560.20	13931.43	5241.03	2436.96	3974.12	4948.18	2513.08	3071.40	3122.00	4054.88	2411.41	2572.35	3560.66	2503.24	1182.16	2296.70	3537.98	1563.29	1706.68	3855.29	5846.49	5302.17	2485.18	2316.75	5440.83	4907.70	2285.33	856.01	1552.52	1479.40	898.64	809.28	2109.22	1116.05	1307.38	1328.04
887			3498798.25	18438802.00	2947481.25	136928.01	44593.82	10885.59	6258.05	34732.22	14644.79	9116.45	5653.41	5815.00	4717.68	2654.32	5284.42	3811.30	2451.69	3664.56	2664.30	2832.97	2147.40	1225.94	3543.96	2580.81	2153.56	2637.35	1456.68	1719.01	2883.12	4546.73	2244.36	2415.93	2005.17	3443.90	5110.72	2994.34	2317.40	1540.47	1534.64	554.52	541.59	790.19	981.20	503.33	772.56	917.98	1307.45
888			16649956.00	72890792.00	28425422.00	2563531.25	35927.14	24552.15	14081.33	3792.04	5678.36	4401.35	4478.51	3281.19	3432.10	4443.34	7528.46	4214.61	6733.11	8935.60	9055.03	4697.86	4174.81	3086.56	4592.83	4357.43	7254.45	7161.43	10594.37	11055.46	6711.47	6757.49	6372.59	3996.83	2999.17	3479.51	2929.41	3110.35	3279.18	2401.26	2217.63	2083.24	1718.55	1972.60	1983.73	1601.86	2409.70	1683.09	1073.63
889			38384728.00	100959696.00	60970760.00	5655101.50	88517.37	63957.83	28517.15	18360.25	21853.37	23139.21	30838.31	17779.28	11118.75	3458.57	10733.66	12665.05	16438.49	7106.41	5364.77	2826.11	3269.91	14858.82	3128.23	5243.09	5195.69	6783.11	3572.58	3910.96	3713.82	2566.23	5764.85	4781.43	8785.17	5896.12	7043.26	3926.80	3394.54	2589.63	4514.87	1773.30	2497.01	1584.21	2479.51	2471.68	3391.22	1538.58	1955.27
890			23272362.00	67834936.00	18337222.00	8775654.00	1555979.00	131941.17	92496.79	57216.02	44535.85	10882.05	15732.46	15134.45	11975.67	8982.92	5523.89	4096.02	13359.49	5655.19	2577.11	6970.54	4404.91	5132.32	6899.32	7437.36	7686.85	3296.46	5956.58	4415.16	4885.96	2579.00	1568.74	3886.77	8089.17	6033.65	3657.75	1881.21	2046.56	1197.48	3955.31	1299.59	3892.59	1725.50	1657.70	2816.94	5719.68	3726.34	1473.81
891			1826555.75	13538179.00	1939590.50	429001.37	620901.50	186295.81	519409.78	129032.18	4850.68	4237.59	1914.19	2571.87	2909.37	2531.13	3253.00	2336.61	3146.15	1599.77	2753.04	1935.93	2794.62	2500.71	2756.63	2074.25	1487.26	2148.12	2691.37	1357.01	620.38	1333.61	2064.70	1707.88	2296.27	1096.94	1113.77	440.42	1196.92	855.16	879.87	1322.42	661.56	493.98	404.72	760.14	645.29	576.33	612.13
892			39717816.00	78550688.00	30789534.00	13003715.00	1329310.62	182276.09	153535.43	45842.86	19307.06	13643.70	3579.57	4525.18	3432.93	5457.85	3135.28	4834.79	3708.02	5038.30	3755.63	2900.85	4575.78	5300.50	2165.69	1141.94	1649.77	1166.42	4127.61	2026.88	1349.69	2288.37	3236.11	1930.04	1642.20	1183.87	643.55	1726.09	1506.02	1796.61	1291.56	922.92	916.93	1453.99	844.99	640.64	494.36	1375.20	604.75
893			3238594.50	17179682.00	44564848.00	55085836.00	10021974.00	185986.85	45961.25	24904.31	30558.30	9759.82	10879.85	7451.95	13689.22	26712.78	15453.80	7883.71	8863.37	9732.99	11921.26	22031.83	13502.54	5910.34	6511.85	4850.50	3616.49	6112.66	2468.72	3487.09	7995.01	7574.84	1192.84	4149.67	7512.86	10998.00	8446.32	5823.98	3663.35	2837.80	1963.52	971.90	3621.21	6994.21	6024.32	2392.09	1007.62	1993.52	1525.04
894			2847231.75	24241196.00	35852536.00	18018494.00	5052301.00	216927.32	282214.43	99552.02	61338.29	51173.14	36343.67	12956.49	6290.04	8374.25	15923.76	9710.47	5778.45	4082.67	5126.06	4442.14	1012.58	3553.54	1605.00	3789.41	1442.16	4392.99	6001.86	4767.26	3603.18	8513.59	12597.80	3401.11	3915.32	1969.53	2029.94	2478.09	2244.27	958.99	344.47	1280.90	2008.95	1684.13	909.62	471.07	601.89	1197.19	784.74
895			3110555.50	26891430.00	21839368.00	10744412.00	13666455.00	7819060.00	1129996.00	348049.43	41171.30	109107.04	299957.12	62330.43	17379.70	9315.53	10308.29	4645.22	1798.19	1590.87	775.11	1090.88	2080.50	2390.80	1393.12	1808.11	2134.38	2252.88	1627.35	1305.29	2421.16	762.12	1203.14	478.06	691.94	525.92	373.27	366.90	352.10	973.29	432.43	421.33	752.86	604.74	643.59	465.11	450.76	309.58	466.84
896			20002894.00	67654960.00	17975188.00	7479785.00	6896956.50	414198.40	73661.59	16172.32	12327.50	4888.35	7010.15	4433.35	5879.65	5490.18	1518.09	1886.53	3802.83	1735.65	2803.64	2359.53	2783.00	2289.16	1735.79	1969.31	2867.49	2111.72	2601.55	2374.99	2123.93	2396.71	1489.81	3198.03	1329.03	1525.35	1942.20	2096.82	2961.90	5079.86	2067.93	1500.71	2884.65	1999.99	2923.09	542.75	485.49	972.14	1020.12
897			5411777.50	9779121.00	2062811.37	197218.60	113116.07	201543.32	250905.35	242799.89	286200.75	104268.25	18621.56	29672.74	19050.95	25696.00	26408.40	27488.07	20905.72	42131.46	56602.01	79571.82	91173.10	81580.65	17206.52	60620.10	50891.71	33838.84	67789.14	219653.90	177163.48	69255.39	6596.71	12778.57	19390.07	7374.10	3957.16	2306.00	1009.71	1130.58	534.76	396.73	325.53	433.18	541.75	183.49	219.47	166.64	107.46
898			4029459.25	9353495.00	29110330.00	32860642.00	33356836.00	22729932.00	1094971.12	78814.09	84070.44	59251.50	29420.95	38557.50	15246.54	4071.78	11338.71	7275.47	22232.05	11446.24	11170.45	4541.97	5547.50	3235.51	2147.47	3821.14	3246.95	2274.28	3232.88	2167.81	2895.53	3455.66	969.14	1978.79	3670.23	4118.62	2189.43	2470.38	966.78	2702.11	3288.31	901.24	621.19	1674.09	3432.42	918.33	1156.99	1258.96	1639.00
899			5061831.50	14198490.00	2784322.75	203343.70	39409.80	17523.44	7162.68	4075.39	12307.60	4200.28	5196.24	1551.37	2640.71	2184.59	4050.17	10061.43	4645.54	5262.04	2264.90	4802.39	7176.34	2734.13	2967.50	3511.97	4813.68	3910.18	2656.15	4049.87	3960.22	1320.72	1052.96	1370.49	1187.41	420.55	2512.62	1637.10	1775.55	1583.75	1167.03	1392.60	2261.33	1642.79	1011.60	2462.38	1655.94	2295.66	813.09
900			834333.56	13003528.00	10864697.00	8016072.00	6941931.50	1909414.37	1042535.93	85317.50	53133.64	35494.01	103725.34	79318.92	34257.14	11429.83	6095.15	14262.82	4651.86	18793.39	30390.96	20503.42	30720.78	35143.85	30332.16	7434.93	16666.01	7382.89	11269.76	6336.23	5414.26	7688.32	6134.91	3667.15	3234.62	7993.12	6456.72	18092.97	10599.50	3043.43	1611.71	2030.11	862.75	346.29	402.98	1149.38	918.06	848.16	551.61
901			17953842.00	54366248.00	44737776.00	5598684.00	578232.43	244356.51	250162.56	61341.80	24444.66	12181.67	12522.80	5544.04	20944.76	14732.77	16521.67	15550.11	7272.80	4681.34	3396.35	4164.61	2398.04	2284.29	2128.02	740.50	2016.83	3247.59	1229.63	3528.10	3219.76	1493.07	2709.59	1782.41	1688.50	1247.09	3680.57	4013.87	2663.78	1015.65	1860.57	2791.30	1441.70	533.41	417.92	535.87	304.38	1070.99	1550.84
902			22630060.00	39584996.00	21475828.00	7527382.50	6376472.50	3127784.50	128028.78	96274.18	104702.60	61123.15	13278.87	14379.80	10521.73	19640.24	36123.54	20405.76	11455.59	7407.01	3595.85	7511.42	5149.11	2880.68	2507.67	1118.87	1811.26	2034.02	2991.38	1655.85	2772.46	2074.99	2067.96	2002.55	1332.79	1019.46	1318.24	1355.70	757.92	516.75	1170.71	506.70	771.61	542.38	679.27	800.22	463.12	427.52	306.58
903			5105484.00	21988910.00	7521839.00	10067519.00	12836772.00	1434316.62	569282.37	368612.50	134150.56	31598.23	10092.81	19883.64	45347.23	18611.74	10054.21	9753.54	6628.36	2763.96	4397.30	4565.61	858.75	2547.42	2517.59	1319.14	1819.48	2767.99	2917.17	1841.30	2587.21	1179.89	1305.96	763.18	969.76	1379.11	1271.32	1018.35	1575.06	1207.76	1081.55	680.29	1129.73	2472.62	1287.71	2265.73	668.46	1140.93	506.76
904			1114400.62	44094660.00	17684264.00	10047538.00	7265815.00	4943583.50	2680721.00	1841216.00	247475.87	147501.71	26109.83	17845.47	8964.38	9084.37	10170.46	8516.80	5034.82	6107.92	7056.08	2984.90	5252.51	2917.75	5163.81	2860.27	2302.09	3486.81	3950.68	2783.90	3095.48	1951.49	2838.29	2718.00	2891.25	1723.71	2467.23	2422.75	5605.33	4031.06	7524.15	6734.31	3606.34	2763.60	1072.15	323.80	986.28	686.99	1507.37
905			2564204.50	34757276.00	26897662.00	20402506.00	5300783.00	345903.03	119255.36	27855.36	23632.71	7979.23	9196.21	3719.42	3833.72	2491.99	4120.31	2366.44	1632.69	2559.72	2488.03	2767.65	4687.16	3517.63	1077.68	1670.97	1032.50	1542.27	1452.63	1984.07	1579.41	1775.27	1903.55	586.31	1209.41	668.54	1665.53	649.57	1125.27	981.69	1746.26	803.16	673.65	593.47	567.46	613.48	595.17	655.56	554.61
906			6746564.00	24371146.00	6496142.50	1504656.50	221725.42	53340.06	58965.73	47315.69	29798.03	59566.62	293918.62	661445.68	137233.25	33704.88	48567.73	78600.65	23698.41	64025.09	71442.85	53960.92	14219.02	6684.38	8757.94	9925.68	16292.53	10162.90	3146.43	4624.67	14257.22	18932.39	14768.51	6943.90	2969.00	2558.12	5649.94	3583.24	2627.67	5926.36	1810.30	6158.46	2112.61	1250.82	430.42	421.18	466.16	698.28	540.29
907			3012252.75	9005008.00	6607185.50	6194118.00	1505561.62	1056731.62	109711.92	52752.77	42272.21	10764.46	11816.09	1993.06	9995.76	11153.05	10667.99	7886.39	3468.51	2197.15	3406.58	2223.63	1277.87	908.09	2101.16	1651.67	1258.59	1646.68	3083.21	3586.81	2551.44	1225.55	1145.71	731.66	380.08	720.97	817.65	387.15	836.70	767.32	623.67	675.50	520.88	870.02	544.26	297.18	222.63	413.97	502.94
908			9458839.00	31584652.00	18276658.00	4139668.25	5021888.50	5392308.50	2996002.75	991013.43	450744.09	147644.53	36912.12	27939.66	45591.85	36621.91	40288.44	26717.01	11037.06	6227.49	3741.70	7219.04	15462.42	11203.66	1747.56	5306.28	4491.38	6759.28	5013.44	5704.52	5577.07	3817.45	6563.99	2614.14	4867.76	2977.75	2922.52	528.16	1550.54	1337.85	1404.83	1881.50	990.17	2096.90	994.41	1189.17	1923.87	390.89	891.02
909			1831722.62	7417879.00	3272686.50	4186339.50	3564762.50	4348903.00	2656809.00	2976403.25	640924.18	157853.73	34800.33	47020.85	41989.17	27901.31	19140.49	32689.60	11553.54	6747.26	4286.90	7446.14	14086.33	35344.04	35950.03	6538.91	6929.16	6018.59	6327.02	3111.56	2856.14	4331.75	5803.04	4392.32	8950.39	4924.64	3507.50	7735.61	3382.41	5153.79	13707.65	11409.66	5968.94	3113.90	1044.93	2604.01	3043.15	365.82	292.41
910			2341219.00	11376579.00	11153022.00	5162090.50	4165352.75	904356.68	203374.32	108448.29	98979.77	78513.39	35090.21	24226.13	30778.77	17127.93	80606.97	346033.00	103683.28	12590.99	6930.36	10664.56	12122.50	4282.24	7978.84	10425.81	28814.88	34438.26	5728.32	9518.86	6613.40	27267.45	15628.47	7330.09	6868.47	11259.21	9584.40	3778.28	8419.73	23697.58	8343.33	6838.87	11208.15	10409.85	4301.95	3238.09	623.41	586.26	892.55
911			9630641.00	24828022.00	20820270.00	25856416.00	6789523.50	401578.28	111899.53	33935.96	17283.14	13113.40	6113.75	2872.46	4087.63	3063.63	3379.47	9940.63	4960.73	4973.14	2994.14	3310.63	2676.82	2142.37	1898.78	4887.03	5694.25	3432.12	3514.03	2639.69	2927.67	2772.63	2053.70	2115.75	2139.86	1751.21	1238.56	2366.16	762.57	1052.92	1432.55	1313.86	2997.38	1475.13	1239.93	963.16	2212.85	987.87	1296.23
912			6109465.50	18848222.00	5190914.00	1046928.93	522470.43	94110.20	34111.94	17194.06	12896.11	4190.84	6119.29	5828.69	1692.53	2756.76	1451.80	1252.49	1727.00	1302.04	1250.45	1013.67	1358.08	903.63	1071.97	502.62	1056.87	560.53	743.20	689.10	613.87	556.26	1310.38	537.37	451.43	598.06	609.70	690.47	512.29	419.90	622.27	500.27	353.77	452.86	494.93	742.83	218.72	357.99	379.79
913			4698772.00	16363078.00	2813308.25	322460.53	106902.53	30415.47	11828.25	10059.42	4200.75	10007.52	3109.98	3228.72	3304.07	3084.35	1591.11	1151.22	2107.79	1653.62	1072.67	982.02	698.73	880.71	637.54	838.52	1442.68	902.39	1347.15	1182.92	675.85	1089.78	1165.55	1108.06	401.29	829.76	544.11	351.34	450.33	353.37	461.88	511.24	721.00	656.67	275.80	477.89	301.51	354.39	329.05
914			1158857.00	8500435.00	3952332.00	3622818.00	7528434.50	5624265.00	6147268.50	1409788.37	143439.09	88347.45	91977.21	72385.51	65600.94	41795.27	61165.69	39271.79	28514.93	30387.95	52519.90	27915.32	6799.69	3673.60	9149.60	10366.45	8270.88	4484.54	2733.35	4760.47	2904.54	3483.15	4116.87	2591.38	7072.83	8880.44	6555.89	13766.30	6193.45	6322.00	10777.27	9916.13	2870.96	2264.15	1203.10	881.14	413.15	835.45	653.78
915			4391542.00	12132313.00	12525497.00	4690615.50	2989965.75	10033891.00	3855730.75	6210818.50	1578170.25	843879.43	1074422.62	217842.93	46579.80	6691.52	13609.16	8569.25	4966.69	4229.81	2910.81	5070.66	4342.95	3982.37	1942.87	2500.61	2257.02	2079.52	2549.05	3500.96	1989.97	743.13	1601.30	2412.40	3981.61	3523.32	5352.79	3518.94	2383.43	2752.23	1606.65	844.24	1037.12	1028.55	481.38	343.42	321.69	367.21	690.44
916			5241254.50	85939320.00	71850696.00	7033081.50	10135881.00	9500322.00	2005316.25	647819.43	877300.81	2059120.00	2072980.50	719951.81	127882.07	66812.10	49537.23	9565.52	20951.29	28554.15	13129.54	10828.65	3553.92	2695.21	5408.01	4463.66	10483.79	6837.21	11989.68	17262.59	11450.87	5747.40	9117.44	5420.64	5094.16	9545.09	3189.46	4031.34	4155.18	3614.72	5857.34	4049.96	3421.30	1971.84	2967.51	2718.86	2560.98	2018.11	4447.37
917			10619365.00	30816000.00	32301460.00	16986178.00	1801306.37	20095.56	17589.12	9621.27	15259.41	8904.41	6697.96	5329.21	7519.01	8817.55	2339.83	2323.40	2237.76	3782.30	2476.35	2506.13	5856.46	11905.06	9889.38	7695.04	4144.35	4530.41	5762.81	2851.09	3025.39	5592.28	6813.07	3706.98	4006.92	3720.47	2578.87	2901.33	5776.83	9957.53	7097.78	2112.47	1649.72	1221.54	2274.54	1479.80	1438.05	1633.67	1327.23
918			18270694.00	49434560.00	16095513.00	2384766.75	322126.90	24174.17	13668.00	19626.13	4431.79	6376.00	9112.36	4448.75	5102.68	2550.42	3814.48	3314.75	3380.16	5671.79	3548.54	2549.24	1842.53	3352.09	3285.20	6130.28	3620.09	1630.32	971.42	1561.30	3417.68	1567.00	2640.82	2189.11	2143.86	2813.56	2109.22	1748.19	1452.79	850.84	835.70	1586.42	2776.57	1570.41	1527.39	386.86	855.24	857.79	512.08
919			16601540.00	60199256.00	30218172.00	9282528.00	3594899.50	1930712.62	3103416.50	4927433.50	20469386.00	25866278.00	3673650.25	52959.71	26721.28	42965.10	79080.75	25138.31	22744.09	6661.76	5003.15	8057.98	6001.79	2742.27	8949.36	2790.70	5355.22	4253.91	6364.31	5503.78	1932.52	3521.12	1757.04	3392.58	1660.79	2087.06	2750.71	3092.73	4048.95	3260.11	2023.44	1091.10	1823.47	804.21	1539.68	1327.03	865.02	1931.51	2502.17
920			10369972.00	27479932.00	16549363.00	12231313.00	1839638.50	184248.26	72180.71	18964.06	24473.86	10286.84	7266.11	9049.04	6432.22	2433.81	4553.98	4517.22	2075.00	2677.52	2697.77	2225.98	3167.14	1939.91	5293.53	8496.44	3898.22	3728.78	9244.17	3085.33	1846.76	5495.93	3248.59	9425.99	9468.13	2549.89	2065.79	2342.50	867.40	1872.47	2613.38	1437.49	2181.45	946.32	408.57	698.25	585.79	545.03	565.37
921			4597138.50	28481404.00	19380524.00	9529879.00	2528443.25	2067051.62	656172.56	59124.37	58967.90	25001.12	12960.58	12585.79	8691.45	19756.37	14885.07	3393.76	12035.98	7237.39	6185.97	5026.22	3123.40	2523.56	2160.80	3063.55	2840.95	3811.09	2377.08	2518.15	2377.60	2738.40	1749.93	2745.42	2787.13	1497.54	1240.30	1472.72	3669.73	5786.55	5050.14	1100.47	1346.77	1147.47	519.78	732.44	1269.75	869.16	676.59
922			24909570.00	80331688.00	60922448.00	33993140.00	15996262.00	17909016.00	3036824.75	898562.62	895400.25	521020.53	168757.26	296228.53	50285.26	50068.04	61754.59	121217.57	68922.78	24938.24	12221.86	13046.77	10729.16	6627.06	2717.94	4019.09	4695.55	3742.20	4878.00	5620.01	8246.50	7305.55	1988.83	4357.44	4368.01	6780.66	7514.35	7614.93	3737.37	4613.53	2454.18	2206.55	2312.60	1661.60	2730.37	1701.36	1673.97	1728.67	1816.63
923			5934816.00	13962107.00	7691357.00	3210020.00	1184636.37	443460.31	241000.60	475205.15	95167.37	5989.06	9236.71	13587.38	4531.84	11061.20	9195.58	8417.73	6869.87	8104.46	7338.29	5706.18	3981.47	2346.33	2034.26	3974.19	2142.93	1601.19	1841.51	1526.07	1241.69	3818.64	2270.66	1565.35	1952.78	1942.45	2493.29	2180.87	1930.25	2255.32	2949.83	3566.00	1685.94	1421.74	817.45	1177.33	910.45	1211.49	1687.48
924			2065835.75	8582239.00	11461866.00	8352481.00	3626440.75	2847818.00	196516.85	59786.63	66651.56	54111.33	27478.53	12669.15	10511.26	16263.04	16763.53	16324.48	8797.85	4196.78	4850.65	7959.06	4115.60	7278.41	4598.13	7557.92	3929.12	2437.63	1649.17	6177.52	2699.80	2648.01	4152.16	7088.29	4435.23	2631.59	9023.06	10850.14	16367.48	14170.38	8607.92	11794.21	13181.90	4874.48	1107.82	1976.39	1080.45	758.73	1576.55
925			30243336.00	59941344.00	66980424.00	16392408.00	307552.21	175604.43	61254.25	51357.94	17325.72	15848.19	74351.89	132666.76	30817.89	15837.32	16969.04	17832.61	6499.77	5531.60	8637.42	8440.49	6754.96	7704.13	4183.25	4400.57	3642.11	2011.81	2065.40	1419.95	4252.48	3297.17	2172.75	2681.10	3287.42	2992.96	2533.50	2841.78	2264.22	2159.36	835.86	1772.66	1837.45	2678.60	2059.36	3203.75	3053.86	3678.63	2892.52
926			6824653.00	16298746.00	13050349.00	7191325.50	609939.87	677767.43	127074.67	83415.32	32076.32	28704.27	23449.38	11885.84	6496.89	10405.82	9584.66	9339.68	16342.74	9853.97	5733.86	7012.10	15105.04	9438.73	9029.32	10809.59	5868.64	3110.14	2327.82	2816.91	1133.25	1085.48	1055.94	2736.05	2508.32	2445.72	5261.46	1585.50	2763.13	16710.48	15333.17	5703.97	5712.45	3437.97	3182.81	1950.07	926.57	463.26	431.73
927			5921214.50	34448048.00	19921452.00	9526126.00	1545295.12	336826.31	39381.08	61709.12	87682.24	40430.83	18566.98	16883.30	7244.77	1853.97	2434.34	2562.73	2892.92	3825.70	5748.27	5231.65	3346.63	3207.87	1813.03	1158.93	2797.48	1605.42	1096.31	1405.16	906.51	1556.91	1324.16	2471.11	1385.03	247.20	1662.76	1837.53	1618.35	1961.94	969.94	1073.04	1314.98	481.07	609.75	728.88	598.31	647.58	872.88
928			2585854.00	15680225.00	13477469.00	36375180.00	36707324.00	21632536.00	803652.62	105981.42	132033.07	93268.18	36211.24	32073.89	17520.91	17790.51	17351.82	22401.07	21034.28	15632.51	19809.67	10917.66	4244.56	7854.22	8442.41	5883.01	10337.33	7787.12	8445.64	6634.00	5801.93	5016.30	7604.37	5860.61	3279.67	4614.50	12114.71	4297.12	4877.97	5734.31	6572.36	4544.68	5537.31	3638.91	2500.46	2129.93	1876.52	3710.47	4171.83
929			5263367.00	25979520.00	33989108.00	24270910.00	4352212.50	1337120.62	2625975.50	2744847.50	738631.06	157037.59	41507.19	40206.58	58492.75	38548.41	20327.33	14228.70	45298.64	24551.81	2383.83	4535.13	5708.32	5077.64	2618.24	3039.21	3520.30	2195.29	1565.22	2622.39	3028.25	1986.04	1940.84	1373.19	1760.89	1399.22	1814.97	2053.70	2153.81	927.62	1922.92	622.63	1557.59	1837.80	1356.75	850.59	1071.08	1368.61	2086.22
930			11567733.00	41141500.00	18081312.00	3090931.00	1020217.93	401386.43	942191.37	180900.65	63802.53	21974.61	26319.44	26149.41	7288.65	5874.84	9404.14	14589.19	12248.53	10728.97	21468.03	34152.51	12239.37	6115.43	6080.62	6499.70	4373.19	4391.53	6940.87	5314.27	3562.93	7442.07	2965.80	3891.35	2396.77	3929.22	2192.07	1284.77	1573.68	1621.32	1020.88	701.37	1463.49	1248.73	898.57	1285.28	1015.84	981.36	1400.25
931			5992831.00	32094390.00	49032296.00	5590554.50	1058809.75	482911.06	260621.64	163864.60	50230.94	12958.13	5618.83	4566.06	2294.66	4800.08	1852.75	2114.62	2407.77	1660.19	1274.54	3271.68	2703.62	1761.23	2182.22	2035.75	2839.13	1831.57	692.36	2497.03	1839.59	1301.04	1455.88	1139.31	1850.01	958.97	1812.97	1317.89	962.53	768.59	1590.76	585.69	859.56	447.33	975.26	1081.07	412.88	391.44	534.66
932			16956194.00	65528276.00	26799730.00	8369830.00	2687228.50	2552330.75	274166.03	182540.50	149497.54	223405.35	79134.31	61708.74	19506.26	12420.46	15525.32	10502.51	8140.60	6793.39	8928.75	10850.73	3594.24	2187.62	3403.34	3916.08	3088.06	3168.47	3562.41	2777.04	1264.37	6224.29	6023.26	4132.22	3691.86	1344.31	2532.41	1491.15	962.97	1425.93	3472.78	3401.49	1818.33	880.61	514.61	1977.86	1729.76	462.74	637.51
933			2020538.87	10837588.00	11556354.00	4663721.50	6659342.00	1515338.37	1089040.12	677730.00	51251.12	117836.91	38777.85	41784.28	31923.34	18240.69	8089.44	19008.15	15414.91	14967.87	14432.30	6449.49	5389.25	6409.34	13573.35	18137.61	25702.70	40445.64	30748.00	12446.59	6946.24	3703.36	3449.16	1420.04	2707.64	2266.67	3796.20	3482.81	11067.10	7333.83	10045.85	9292.93	6196.05	2343.81	1766.72	737.37	628.01	451.59	265.72
934			5403105.00	21111360.00	44809656.00	14749470.00	3080292.25	1668849.25	152711.37	30349.12	25300.14	15677.50	7352.35	5705.06	3519.27	3792.61	3003.98	5020.77	4157.17	3542.90	3592.71	1505.20	3227.52	2807.50	1799.83	1769.21	1390.16	1780.37	1235.36	1439.03	1053.68	721.60	869.34	944.38	1098.45	1460.24	1928.93	2518.84	1015.93	2312.69	728.86	464.04	983.88	1032.90	653.36	455.40	1065.28	598.34	401.94
935			7941995.50	49620348.00	11725853.00	831969.37	159773.18	83000.07	22864.37	20992.19	20135.63	13381.93	7588.67	4987.95	17311.87	7974.61	16114.66	12603.64	16179.08	6150.68	4308.56	3448.06	7201.54	6151.64	1691.60	1005.28	2100.38	3209.56	4803.58	4049.61	1946.52	4776.26	4113.33	1157.37	622.75	2464.06	2555.22	1525.73	2034.71	1946.08	1876.30	920.41	1161.07	583.25	1078.74	1383.72	1134.02	607.01	1177.81
936			12743969.00	30939066.00	39173588.00	21919870.00	14446384.00	958422.81	1264676.12	883464.37	121916.01	24092.36	27077.53	23256.55	27159.20	16344.98	11919.69	9691.04	9246.25	7806.79	7098.95	6594.40	4077.22	3008.41	5096.63	5026.38	3785.44	4156.99	6200.17	5498.40	2043.85	1781.47	3198.49	3272.40	2330.25	2400.95	4694.85	1837.52	1275.14	1508.65	2555.13	3193.84	3137.12	1398.15	807.39	1340.81	1441.33	1724.00	2577.60
937			4348918.50	88024320.00	116664752.00	7068262.00	2615000.75	1147200.87	566173.06	1018489.68	585387.50	1184859.75	999401.12	121462.53	295407.18	219698.50	48051.47	31871.66	37611.76	72174.39	42572.75	16467.15	10357.33	10838.01	7867.41	16449.55	10164.35	9978.59	6652.46	19895.82	3989.27	5542.98	5001.80	6201.09	3685.93	4626.18	3980.61	2678.58	4122.18	2440.41	6604.28	1387.38	1471.05	1918.43	4221.26	1158.40	552.88	4478.74	2217.72
938			3776636.50	9994647.00	18030840.00	9642769.00	3272473.50	1753378.75	2045376.37	770095.31	188217.31	51298.17	62897.78	19195.39	3452.92	3747.36	8086.27	4591.27	5370.54	10824.34	5275.15	5058.65	3007.10	1410.30	4203.78	2189.79	1585.82	2291.78	1024.82	2304.08	3127.53	2035.21	1787.37	898.83	1025.91	1894.35	1555.86	732.08	3151.87	3351.81	2889.22	2302.24	1473.79	1541.97	1145.31	1263.32	792.29	1055.61	760.12
939			6825265.00	12880887.00	4327870.50	1411564.37	3347874.25	2133633.25	254020.06	22591.36	9314.65	5068.00	1443.94	4296.28	1887.43	2559.31	9492.17	7760.05	2397.80	561.31	972.53	807.78	945.03	820.05	467.94	1129.50	1609.66	1032.17	843.23	733.52	724.00	276.17	459.03	647.57	1200.09	682.95	430.29	573.04	445.50	642.70	454.72	470.52	529.05	605.78	348.36	497.54	412.46	267.10	327.52
940			10136000.00	31486940.00	21531448.00	5423386.50	1000145.43	202112.73	99327.75	89558.00	65911.04	8041.55	6014.15	8802.40	5573.75	5787.62	18388.30	60419.69	41462.84	2994.78	2811.23	4363.08	8198.11	5917.24	9884.83	20103.54	4961.08	5461.17	5082.89	6272.90	2686.67	5340.61	15566.69	6217.67	5752.70	2761.80	2739.10	3402.95	4806.73	3273.41	2717.10	3332.91	1446.31	1283.92	2048.82	1872.99	721.31	1171.71	612.76
941			4632962.50	6130275.50	8165780.50	7437247.50	6094132.00	704729.50	512637.96	405211.12	1043079.25	135087.59	28114.03	25130.87	146650.54	60759.78	26851.92	13990.54	9906.08	13920.05	5764.97	6866.11	3666.97	3138.52	4885.44	3061.82	2739.25	3815.44	2964.84	2291.83	5461.04	2779.05	1844.79	2670.49	4219.84	4717.08	5195.56	3457.59	1522.85	2128.24	2242.30	1382.99	1176.11	1163.63	854.91	655.16	1066.19	624.45	477.08
942			2208451.50	45279232.00	77411880.00	11810522.00	264518.46	79333.81	33187.00	30643.77	5948.38	8973.35	5831.55	4050.94	3613.84	3512.07	3410.03	3948.28	3257.41	2110.78	1824.48	1853.17	1550.17	838.82	2177.82	772.35	931.10	1831.89	788.48	1170.43	898.58	1484.29	629.58	1667.83	896.23	1170.67	958.56	682.11	863.53	746.97	599.77	663.02	1067.19	696.50	418.36	518.52	283.50	546.95	436.31
943			4294927.00	26307524.00	12012110.00	5044266.50	2353157.50	1224646.12	715823.37	1291933.62	1907290.75	1875928.00	1298599.12	300653.65	63315.44	413832.09	1312752.25	294000.68	167347.62	79191.17	7071.68	3332.80	5966.28	8701.38	8197.19	2433.63	3506.88	2490.49	3996.13	4576.75	1697.70	3679.29	1978.46	2001.17	1111.47	1238.83	1013.54	2246.85	2443.07	1368.31	1224.07	2489.33	2171.91	1920.76	1954.48	1653.98	1107.15	897.40	1020.38
944			2325925.50	12952919.00	13802257.00	8348623.50	9102396.00	1394386.87	300331.59	769636.81	260628.17	89715.44	47988.70	26508.86	8848.31	44863.12	27967.60	23227.40	11449.69	9649.12	13279.82	1473.50	2266.26	2356.37	1774.82	4618.21	5925.52	4779.79	6077.91	4848.10	4940.63	2158.22	1903.07	1824.56	1756.38	2421.44	2332.69	3076.89	2841.60	2977.47	2257.91	2031.82	2518.98	1796.04	1080.70	1700.31	902.27	804.36	829.79
945			13983009.00	35198684.00	20772358.00	5861402.50	1028402.25	77733.32	99142.59	12544.09	13499.56	3869.32	5918.22	8378.31	3084.55	1836.75	3401.81	3048.91	2422.55	5479.86	2718.02	1957.25	1534.93	1092.39	913.43	885.22	595.34	496.03	1090.35	718.90	727.17	699.40	507.37	661.15	696.40	600.84	787.07	554.35	657.13	711.25	623.16	464.74	642.99	792.11	596.20	412.45	352.32	424.60	276.18
946			3741493.50	19589360.00	13805167.00	6418264.50	886186.12	30319.08	62758.45	46942.03	87406.88	47850.23	10402.35	3980.79	1444.98	1386.64	2369.47	1899.52	3932.97	1455.85	2217.26	2138.61	1486.12	1835.69	1582.56	1819.58	922.86	1380.66	1218.54	1476.84	936.63	2059.94	1160.95	1192.20	1087.42	1017.33	916.69	1139.85	602.16	434.44	1064.73	555.51	860.68	1558.87	755.68	723.09	891.46	512.79	626.57
947			16021735.00	17564482.00	27680262.00	30291578.00	3674720.25	736758.25	214369.46	96315.97	29568.34	16572.75	13689.05	12864.32	6733.89	7606.57	2875.88	3918.35	3300.79	1535.46	2887.67	1689.57	894.34	1356.42	927.54	1298.81	1822.42	935.20	922.75	1146.82	1816.19	1601.05	2063.63	1496.94	1132.94	1285.54	2542.84	817.52	520.68	1671.01	539.88	996.42	789.77	849.96	844.81	518.34	335.31	456.92	552.22
948			7107073.00	154109712.00	28111716.00	10952963.00	1338230.00	129378.29	40577.69	8545.53	8964.32	15936.65	8038.09	14302.90	8117.43	4138.69	4090.85	4703.29	3140.09	2380.79	5012.77	3885.02	9079.50	6748.00	2828.01	7758.03	2046.94	3074.54	5536.82	3560.80	5269.39	3736.21	4132.20	5749.45	6415.75	6965.43	7754.97	6969.26	3846.32	4031.73	4263.91	4549.71	4155.58	3775.65	1777.73	2198.88	3203.71	666.26	703.94
949			4155068.75	22988776.00	12493743.00	10552912.00	2652374.50	818926.56	582771.75	443376.18	122331.09	20218.16	6053.94	19031.77	9113.10	3436.75	3705.62	2616.04	4768.64	25534.34	18969.14	7002.92	2863.77	4166.91	1356.95	1837.88	1626.72	1233.58	1334.57	2546.61	2921.99	1653.41	454.49	1607.32	1840.07	1511.92	791.19	738.16	723.21	1320.37	1962.44	557.04	400.02	1337.47	976.19	1312.94	556.73	430.13	769.64
950			7291359.50	84022264.00	39763016.00	4028598.25	1984322.87	535842.50	57900.26	32681.29	14780.07	4808.09	14923.29	5894.46	6204.08	6210.18	3218.11	4284.77	2934.50	3714.40	2776.94	1784.30	3083.66	3478.73	1851.95	1632.89	1311.09	1326.33	3663.09	2171.33	845.65	2007.20	1989.61	2101.37	2531.33	2948.98	1490.38	1457.49	2050.58	1260.85	1521.72	660.62	1134.14	1254.51	658.52	1043.30	1794.20	1571.01	989.94
951			5232719.00	17197832.00	5532124.00	1772128.00	167273.39	44056.36	15495.80	11137.57	12588.08	12454.30	7808.14	4195.99	3700.81	1500.04	3174.48	1261.62	2356.03	1482.84	3834.98	1202.26	1884.96	5131.86	4613.81	1381.64	1610.54	1521.93	1368.08	2987.02	5021.23	2642.30	2177.47	4191.25	2254.41	1197.76	1135.65	1049.15	1104.88	823.93	387.81	951.95	2273.70	3108.02	1850.58	1034.97	738.90	441.26	514.57
952			7376767.50	29887572.00	28768066.00	8516643.00	5559326.50	1643191.12	5009318.50	1775365.12	74742.83	13550.49	15515.91	3965.67	7588.57	5003.48	2188.88	2437.96	5391.85	3259.31	4747.21	2631.77	3051.93	4141.19	1443.52	2429.67	4674.93	5684.53	5497.45	9517.15	10397.51	4646.70	2516.51	1871.78	864.90	1117.30	400.60	931.58	1497.41	1924.82	2599.58	3713.58	3336.59	2130.46	2252.05	1711.82	548.58	681.23	1044.07
953			36611732.00	81990840.00	26142684.00	5501191.00	4267396.00	406398.12	475394.00	157097.89	91806.41	27070.58	7666.41	4867.23	4369.88	6333.13	6371.60	3218.18	6899.00	2018.29	1673.14	2710.55	1904.16	3831.37	3460.66	1277.30	1273.12	1972.21	3185.74	1663.04	1845.67	1011.36	2509.36	3459.56	2397.71	1398.39	1936.59	1220.28	2447.27	1772.58	2652.92	5330.70	3176.11	5418.93	3129.47	676.96	1657.83	2030.49	953.39
954			2852330.75	21912810.00	30523698.00	10166597.00	5551391.50	2109762.50	1177716.87	641247.25	181446.57	21111.22	26203.47	17607.67	6604.30	8967.59	5740.06	10044.96	5515.89	5054.33	5933.91	6153.22	4703.62	3902.56	3358.44	4260.10	5222.73	6107.69	1893.86	2253.96	4492.43	3122.90	2901.58	572.41	957.92	1683.07	2257.35	2810.60	2498.62	2185.25	1598.91	1317.65	1550.20	1672.81	2998.78	1467.81	330.39	1231.23	1576.57
955			1748157.87	2567644.75	3088977.75	3657733.00	5153786.00	7124930.00	15638661.00	9991886.00	4239587.50	1000612.81	433415.03	119999.60	32737.57	89063.39	43592.08	42085.71	13772.70	9305.15	6210.33	8804.87	2233.50	7565.15	6752.27	4846.90	6765.55	2414.36	3615.24	2064.69	1590.90	2942.32	2206.00	1715.62	1600.03	4194.33	3725.48	2990.02	2799.07	6613.94	5872.62	1310.69	1603.94	1703.15	793.50	486.29	436.46	881.34	355.79
956			7154480.50	40690404.00	48994236.00	7348240.50	1460278.25	301731.06	44428.99	8027.20	5399.97	3374.67	2882.02	3693.44	5668.91	924.86	2240.46	1879.39	2476.13	2305.67	1686.35	2009.31	1208.41	1085.56	2095.22	1903.09	2619.58	1415.68	2628.29	3488.18	2537.09	2314.32	1713.27	1054.90	1332.56	2049.48	1178.75	949.69	709.37	808.85	887.99	1242.69	725.31	995.19	777.03	915.08	1654.57	1277.06	1021.41
957			2450570.50	10709789.00	10484944.00	5677685.50	1783985.87	3247108.25	1580140.25	259567.75	276614.15	23587.28	29928.65	14255.26	14398.78	7760.25	12211.63	7969.92	2430.96	2785.25	3034.98	1844.16	3498.15	3104.82	1887.51	1431.41	1930.62	1745.16	701.26	2222.52	1205.60	1210.12	1361.31	891.25	2006.05	1493.08	4014.34	794.90	634.58	716.87	578.61	269.83	277.16	445.16	277.61	383.04	217.83	500.04	518.00
958			2847919.25	8712396.00	10130596.00	4993342.50	1337384.75	685127.87	454699.31	167292.54	90039.65	65143.44	41856.76	17148.88	27748.14	5429.54	6895.63	5137.07	3196.89	2429.96	3701.02	1905.41	1861.39	1249.86	1036.29	553.40	1744.77	306.58	603.77	1038.55	836.78	847.83	989.73	766.31	724.64	637.36	615.53	545.70	975.31	1418.47	349.36	233.36	566.63	887.82	905.57	440.21	560.80	539.43	648.27
959			19504648.00	44902432.00	13016292.00	944141.75	106674.08	34341.81	14574.32	6196.32	2490.13	5356.51	2562.26	3164.29	3771.80	3979.00	3610.53	4254.97	2887.19	2037.21	4999.13	1975.47	2609.75	802.93	1154.67	1318.13	930.86	897.45	1411.30	1532.69	975.15	744.17	850.67	1664.75	1443.36	2817.87	1211.00	1611.10	463.26	973.36	1596.29	936.01	1542.60	1007.40	426.40	355.81	570.53	587.81	844.54
960			16562041.00	70880064.00	23320960.00	10841846.00	2551408.00	223764.92	70573.14	61496.43	16761.44	9082.26	4933.41	5443.87	8675.29	2965.13	5641.50	2410.21	3414.73	3846.32	3016.18	5671.92	2272.83	1188.48	4068.35	1520.16	5327.31	2059.64	1732.80	729.44	879.08	2506.34	722.61	1126.45	1975.27	601.68	1336.09	2007.18	475.05	867.47	997.40	470.51	1042.75	1120.24	527.95	1840.40	881.58	442.08	1648.26
961			23277874.00	85311248.00	35453660.00	7342713.00	1108830.12	105337.46	58763.35	37813.49	48117.35	18357.03	4822.65	2854.84	6737.70	3978.55	4627.99	2846.72	4037.57	5414.15	6582.19	5484.66	1881.22	4534.59	1904.36	2445.80	6212.49	3123.70	2179.68	4041.29	2429.55	1569.09	2715.97	1901.03	1028.60	1002.72	1671.03	3082.87	1085.85	1420.85	1232.63	1987.55	599.36	2342.79	2633.68	1189.65	529.91	677.69	1213.07
962			14224940.00	24209882.00	14152277.00	4148927.50	5536184.50	4222180.50	516691.81	152325.71	418289.25	242811.76	24864.25	12318.23	10292.68	12808.48	3936.66	999.20	1438.17	1508.74	1128.81	877.77	1753.07	1007.72	605.70	552.82	565.10	1149.38	539.68	833.83	751.42	690.80	264.94	395.98	278.78	1091.29	795.83	1332.49	1341.95	456.36	546.82	778.00	380.48	195.50	189.00	178.34	535.62	616.82	275.75
963			5202995.50	40585248.00	28786186.00	42543644.00	20200758.00	1608906.75	3944673.50	2363847.00	389776.18	196901.01	99148.15	118557.32	114936.60	24012.21	23984.84	28146.38	12628.85	5933.64	5532.40	5045.38	5596.88	5372.07	6292.52	5615.61	1025.10	3999.63	2422.78	2421.14	2495.12	2626.59	3770.46	2835.61	4446.16	2996.85	3676.23	1535.37	1491.97	4425.54	3023.11	1379.79	1287.48	1793.88	2897.81	1644.46	735.78	1205.29	2722.18
964			2911042.00	5786880.50	7829467.50	12698986.00	17028380.00	8345882.00	2111793.25	1519732.25	670837.00	80649.62	197434.21	333469.43	474952.90	428957.87	538377.75	354027.96	83979.66	38909.76	30201.14	21322.29	19002.05	10489.46	11113.82	5953.72	4232.04	5159.15	6965.81	7996.53	5817.69	6238.69	3265.00	3720.23	5536.32	3538.50	1662.03	3431.74	3790.90	2749.56	4784.00	3428.28	2961.55	920.90	392.60	739.38	651.45	375.54	362.02
965			6273162.00	45333620.00	13721389.00	6013799.50	510499.46	49494.08	38340.38	27115.83	17962.04	24796.48	12950.26	16833.40	17450.70	13519.35	7470.64	2471.74	8629.95	13082.74	5154.73	5859.50	6251.01	7375.98	13556.00	18494.86	17596.49	11110.11	5851.72	4056.41	2785.32	2955.65	5059.84	1107.36	4696.09	5952.79	2897.47	4257.80	4626.20	1821.95	1034.79	2437.75	4691.83	8158.42	8902.28	2084.72	742.02	1568.48	2728.71
966			16479684.00	62769544.00	21589060.00	3448276.00	5739100.50	1459006.37	91266.97	118768.28	28679.79	21214.78	6055.40	5482.14	11907.59	9417.68	12581.99	7480.91	6235.07	5830.55	3756.32	3781.83	7401.95	6698.31	8420.09	5136.86	7825.00	7550.75	8815.00	4926.94	4768.15	4499.52	5700.63	4661.43	2296.12	4292.23	3759.36	3811.41	5271.18	4770.33	6159.04	6492.47	2441.23	2160.79	3721.20	3387.51	3538.22	2640.18	2437.27
967			3458135.00	14540403.00	3946012.50	9078335.00	4986296.00	11178778.00	17425376.00	4403002.00	2811875.00	1268746.25	594422.56	76094.40	169886.31	157340.29	64374.91	15920.69	6085.03	21866.24	41652.39	16913.49	8508.40	12133.80	11638.32	5984.30	4184.18	1146.08	723.25	2859.13	1344.82	1308.86	1408.59	766.13	1123.36	1516.62	1459.48	1385.95	1204.16	1927.40	3132.45	1859.05	790.61	1461.48	632.88	175.59	470.79	220.10	259.58
968			9201271.00	19402056.00	14966609.00	5457306.50	544557.50	296013.09	83554.81	35245.08	15068.05	6786.65	11631.02	110068.32	140849.39	51479.88	7707.03	1794.32	4446.05	7811.01	10386.91	3041.20	2263.15	1427.52	3150.02	1372.50	1510.71	1265.58	1531.12	2001.06	1367.45	2243.07	962.20	2330.36	960.01	1391.31	2378.99	2553.69	1298.76	1754.64	766.71	725.14	1290.53	754.81	1268.37	813.14	678.92	381.75	433.79
969			18507582.00	37094256.00	12601713.00	4316400.00	1696892.25	1927690.25	3558953.50	2791514.00	587629.43	54571.99	32436.35	41749.17	63192.79	10136.15	6819.27	8715.73	11604.97	13896.31	4993.73	3610.50	2837.31	4637.48	6891.23	5713.98	5441.43	1956.56	2017.00	3479.97	1670.02	1186.89	1316.16	5134.36	4147.70	1023.91	2248.00	1378.99	1068.89	806.34	1656.22	1129.81	389.18	979.26	1557.02	1541.03	1390.08	1022.49	1505.17
970			8090221.00	21153348.00	13884839.00	6914606.00	5502280.00	7701775.00	5909571.00	4468003.00	2268843.50	443394.59	682479.06	175512.95	38860.97	7607.86	6932.64	2649.26	4689.33	3421.11	5180.38	2444.74	2007.21	2582.88	2526.36	1792.21	824.43	2202.34	2091.92	1898.03	3153.28	2987.97	1229.75	1083.38	2177.15	1251.27	1014.04	1306.96	1705.02	2460.50	2072.71	1580.65	1152.55	761.62	1180.70	1755.47	1241.93	1910.50	1968.69
971			4033029.75	13347687.00	27363784.00	28162012.00	6052017.50	6073765.00	2524364.25	474095.78	214769.12	63134.73	67409.74	27165.93	77898.97	30353.32	11803.17	12288.28	19475.52	9174.62	14776.14	42449.52	15369.62	10044.53	9432.36	3909.79	2251.63	4038.50	4541.95	3326.96	2348.05	1071.58	1863.48	2861.39	1954.68	3889.13	2726.17	3029.74	3773.71	2763.50	3526.54	3916.54	2279.49	3089.90	2238.02	3174.92	1402.25	1098.20	1564.50
972			10533093.00	21370550.00	8992814.00	774671.75	323177.18	38170.94	12701.06	8161.60	5338.24	3034.54	1686.32	960.05	1305.55	651.25	944.67	900.55	521.63	981.95	364.71	1444.44	540.87	962.70	606.80	492.38	467.68	447.39	519.99	329.70	401.06	686.24	219.38	236.74	195.86	212.92	178.99	327.78	170.90	245.52	302.75	193.67	243.41	263.92	106.38	105.65	153.63	252.49	158.97
973			2594273.25	6953620.50	4826988.00	5449344.50	11281377.00	8906468.00	3131225.50	455630.50	402315.87	57467.23	29785.34	23307.35	33439.89	30090.67	16894.61	6281.98	7775.12	5216.24	5529.49	4102.22	3364.56	3388.47	8131.13	6633.27	3358.13	2126.55	3087.41	2774.23	27856.96	22210.43	2857.56	2758.14	1796.61	6173.14	4647.94	3218.76	2254.53	2934.94	2581.70	2274.48	2691.95	1217.94	1478.66	1344.81	847.15	815.59	746.14
974			3383792.25	29210770.00	14556824.00	9647746.00	8672310.00	12459350.00	5630982.00	3114093.50	764531.87	156644.06	38914.91	27176.33	39062.55	23269.01	20444.26	16047.52	4828.70	4995.73	4930.68	8763.60	7752.36	3154.49	3627.67	3072.14	4219.62	2025.16	2374.13	3459.87	2227.28	1679.85	1585.29	2295.37	1867.65	1498.67	2862.65	3036.07	3432.47	1820.58	1939.16	1557.45	550.35	1666.64	2423.10	2016.13	990.94	679.20	983.89
975			2829873.75	7588830.50	5548087.00	4070169.00	1599348.25	523468.03	634462.12	284647.21	149035.90	66910.14	63555.65	20546.41	95870.49	417402.65	253858.50	34373.08	14741.81	9800.54	11062.63	2164.06	5240.05	5813.60	7317.18	3929.13	3344.80	4291.38	3225.27	2552.38	968.28	1324.44	1274.16	2987.64	9320.77	7809.33	1583.23	5026.54	6345.85	5568.16	4241.09	1414.30	940.38	1540.84	986.72	681.96	374.37	317.88	620.98
976			3688063.25	12401994.00	12936765.00	28178774.00	7269982.50	2893558.75	3513181.75	67100.64	139501.40	59571.63	94167.43	54115.33	14053.82	4890.66	3332.59	2549.74	6393.67	4218.89	2064.71	1105.46	1506.04	1201.78	927.28	976.17	996.38	496.05	536.99	474.87	1114.92	831.89	1779.81	964.91	1290.45	1107.82	3422.90	2525.46	935.86	2275.69	2469.62	2344.00	1904.98	410.82	490.58	491.95	447.42	396.16	390.39
977			3905595.25	14869121.00	4858933.50	1933054.75	723503.68	635486.87	149973.04	107583.43	39369.71	49309.57	37683.41	35354.19	30708.92	20369.27	13268.10	10364.67	7535.05	7481.37	3810.05	2970.84	5202.34	4990.02	5988.32	7036.85	1208.63	2287.17	4003.42	3162.97	1845.30	1152.19	1494.16	1429.84	616.48	1041.53	983.96	665.25	1090.85	652.02	553.13	655.67	408.49	340.57	499.13	343.19	994.25	861.01	356.31
978			4076589.00	10112068.00	12201719.00	5557880.50	1297448.12	927462.75	163149.70	52500.26	38347.66	14059.36	15160.16	7814.14	7928.07	3285.42	3217.31	3411.39	3746.11	4048.89	3795.62	2887.58	968.83	1238.21	1947.84	2660.60	3520.29	1942.52	1432.87	2235.94	1859.09	2676.94	2281.79	3569.44	3415.05	3356.61	3361.30	2387.92	1289.47	921.03	1296.92	900.29	1438.46	868.94	639.43	762.13	434.61	577.82	1338.26
979			8372815.50	24686966.00	10709643.00	3310855.00	702560.31	108810.29	63051.51	223175.85	157792.14	46044.81	11546.12	9617.54	6954.20	12704.16	8621.47	5053.47	7729.27	8270.13	4401.40	3490.75	5388.09	3979.29	3230.19	2150.15	1493.28	1221.99	1645.69	1607.97	6721.06	3340.41	3648.90	2345.04	2555.18	2191.50	1898.72	2201.83	1202.11	989.14	2132.81	1336.54	1103.40	1560.11	1650.32	512.64	822.40	1394.47	722.35
980			3530085.25	37652612.00	12915616.00	2514688.25	1831595.00	2410686.50	2895539.25	5301691.00	2817841.25	394014.90	269673.78	29116.03	68250.13	77121.09	9407.20	41865.33	5809.47	7315.14	7887.47	1582.13	3600.08	10360.54	5407.60	3101.28	4317.11	4082.62	2724.00	1444.11	2047.41	3974.49	3641.01	2383.52	1085.62	1656.32	1632.72	1513.70	1977.03	1621.03	2174.22	2487.25	2311.04	2842.87	1880.24	1862.16	1726.70	1456.40	735.00
981			5277550.50	10593097.00	7948067.50	3057784.25	740997.87	215106.28	95027.41	18221.76	15516.62	3203.96	4380.52	1787.64	3188.27	2850.61	1687.31	2169.64	1837.05	1719.76	1277.16	1294.54	842.04	525.68	995.64	378.19	532.31	450.84	425.71	353.82	461.49	437.82	569.59	371.98	452.66	585.52	352.79	282.83	398.74	611.71	215.13	290.55	247.37	407.55	214.81	186.15	381.49	258.48	343.16
982			7838485.50	51347068.00	24504352.00	9593210.00	4981179.50	2105745.00	523987.31	73743.62	189960.78	114804.57	28057.16	9585.56	11351.92	22074.49	14203.08	10097.32	6559.09	4468.10	8536.60	11127.28	7639.73	6698.32	3804.54	3614.47	3999.81	3755.00	5315.17	4477.53	3704.55	3854.87	2606.97	1217.79	1021.65	1148.96	2232.64	3196.38	3104.14	2321.02	1791.29	1994.77	1519.79	1543.82	788.14	599.76	1856.69	1299.83	811.67
983			8001161.50	27664172.00	11318454.00	4379282.00	1320537.75	215109.64	91150.11	128348.87	179418.35	73968.23	11558.53	8634.02	14184.41	12763.79	6536.60	11683.37	6175.55	2886.38	1711.34	1457.48	1872.10	1498.91	1092.49	1483.91	1202.47	1114.31	877.08	546.95	846.92	1515.48	1357.78	684.53	697.78	968.03	405.43	718.01	912.92	701.64	1304.19	900.48	1344.45	1390.71	783.44	1162.71	664.57	955.85	794.70
984			11796246.00	18708968.00	8525523.00	17616640.00	21884548.00	9071603.00	2451033.25	2990808.00	1721588.00	57912.40	107084.64	82815.39	62617.01	18886.58	27937.98	25016.35	6690.61	12624.29	8677.72	771.65	3393.79	3721.90	953.52	1095.94	2275.14	2838.03	1391.07	2113.76	4842.54	1396.15	1557.51	1535.62	2128.66	2626.98	1835.06	644.08	2172.72	2491.78	1352.73	1049.91	582.19	737.31	1649.70	662.45	990.44	1148.34	945.07
985			9780461.00	55379284.00	105882376.00	16924730.00	1607864.25	921186.00	580712.93	622323.56	210100.65	44130.72	33368.89	58030.75	44304.93	25965.29	11637.00	10268.86	7468.10	8334.45	5219.65	3561.09	7546.85	5583.88	5166.06	6620.30	8247.75	8239.23	5902.30	2547.40	5307.63	3762.83	2803.77	1442.91	2173.71	2137.54	2847.47	1144.87	1240.72	2063.17	1188.79	605.68	1594.37	2076.57	1066.53	970.06	611.21	1152.37	870.64
986			12415879.00	34118136.00	28057710.00	8843649.00	8030424.50	3814659.75	846285.31	35955.14	38437.35	19614.70	13801.27	6107.94	8007.75	3138.40	3846.70	1258.56	1978.62	3637.56	4528.67	3409.17	2780.99	9003.69	5686.41	1117.90	1319.89	1368.35	2086.89	2989.35	2149.44	1661.41	977.09	667.40	2220.26	1169.91	958.77	1089.19	1858.90	918.98	1340.13	2382.41	3576.88	1404.62	643.54	1778.25	2583.74	1397.96	510.08
987			5282549.00	24532004.00	15761865.00	5173208.00	2354409.00	244507.89	44544.17	22473.08	9978.27	14813.50	1978.62	4461.22	6387.82	10978.31	13995.41	17214.05	3286.32	4650.26	2090.45	2003.35	3479.60	1479.42	2220.90	790.61	666.16	2169.83	4103.96	1918.13	2001.06	1941.67	828.34	1955.13	398.16	1462.73	1558.40	724.78	1795.13	1814.37	2361.42	1628.09	640.63	407.04	533.31	2028.16	2029.04	862.84	1012.37
988			2068665.37	4270969.00	7887678.50	10091675.00	19487060.00	3486258.00	314530.53	66691.13	52287.16	20828.11	23565.09	17758.67	27379.41	11058.88	6322.13	18238.62	22546.88	15868.80	61682.74	262795.56	95679.82	10293.06	2859.78	4470.99	2467.01	1826.15	3512.94	1771.06	2163.42	858.85	785.01	773.26	731.54	837.31	917.73	1537.76	1358.54	1053.11	1236.85	695.62	1611.10	944.08	740.84	664.86	529.30	419.39	397.32
989			16411191.00	49033400.00	44165868.00	6366403.00	2220189.75	3138808.50	2069358.87	612799.18	176267.67	72105.80	46206.21	33601.50	54012.41	20447.79	13422.71	12728.46	20381.76	19703.02	11625.31	11481.92	9521.87	3965.10	3029.98	2628.84	2007.05	2103.40	2646.86	2139.21	2250.06	2250.97	1530.76	1940.10	1295.36	1468.07	3143.71	2129.60	1539.15	2739.53	2567.79	3297.19	5742.40	5224.65	4311.04	3007.86	2607.21	1022.41	988.17
990			28958782.00	39244968.00	18253966.00	28510122.00	11418857.00	1572928.75	3132914.25	2872321.50	5206347.50	11508814.00	4190210.00	717659.75	629099.93	100106.07	19085.41	24691.65	26448.17	14063.28	7758.12	14455.54	13907.38	2791.54	8814.15	8784.67	8882.85	10922.33	3825.01	3455.35	6451.56	11393.40	1617.69	2812.46	6636.88	2440.89	4623.87	2552.32	2216.21	6671.56	4861.03	3587.58	1294.95	1293.90	999.09	2708.16	1347.00	674.66	2270.20
991			6394853.00	38549256.00	36196716.00	15215750.00	13027071.00	999703.12	397249.65	119435.00	106069.06	71290.47	41867.65	19180.91	10998.21	2546.47	9320.44	9250.10	11585.84	11299.61	5131.79	1559.95	1958.59	2771.67	3446.23	2952.03	4881.13	3598.16	2136.30	4496.58	1789.94	2535.04	3663.64	2500.94	1494.30	1100.65	1426.44	2151.50	3794.46	1192.42	1936.57	2618.19	3680.44	2172.10	1629.58	1798.47	1276.73	786.84	2273.13
992			4427737.00	10403509.00	22315026.00	8088326.00	9737893.00	7754495.00	3541564.25	811615.50	660626.25	333471.28	84679.22	32158.80	25374.78	47969.11	78402.77	26866.57	4483.34	9191.38	3856.29	2754.09	1792.93	2444.67	1428.48	2676.01	2100.54	585.27	996.87	2434.27	1458.47	1656.69	2160.80	3328.69	2627.04	1531.87	1906.77	1248.61	1566.68	1579.82	992.16	684.69	2001.53	1270.41	1559.37	1121.18	723.17	608.02	722.22
993			25748356.00	58763600.00	23794354.00	1928392.87	363834.56	64098.76	29781.26	8602.60	7612.54	14245.44	10897.90	11006.48	5417.57	2764.71	4865.04	8304.65	3770.03	2857.47	2067.62	938.12	2285.19	5447.50	3580.01	7940.95	3972.42	1276.20	2384.54	4407.06	3975.53	1223.21	942.70	2382.12	3751.38	6748.76	5529.49	2017.31	1007.74	1178.32	1321.43	2200.95	1153.33	1364.51	1119.91	1238.41	1136.66	705.35	495.26
994			7243417.00	19125908.00	18846092.00	43444360.00	55001540.00	22037724.00	4777968.50	194904.78	54714.14	5078.53	4569.77	6111.49	8020.43	7140.31	6668.78	6733.19	1318.35	2498.10	4613.77	3991.10	3410.42	4975.27	1157.03	1703.66	1763.01	837.22	2908.54	3250.52	1054.63	1772.68	1485.76	2304.51	2596.33	4330.31	2229.75	2229.11	3710.91	3195.99	2719.91	1306.03	1592.73	1413.60	1858.26	831.50	1450.70	1626.15	1235.13
995			6477432.00	17610116.00	10493820.00	17770600.00	36118852.00	22781002.00	11206525.00	545081.50	523887.81	38226.42	15387.60	4260.17	7145.00	4513.84	5993.71	3713.38	3767.78	3009.68	6348.06	4473.38	5071.02	2856.49	1966.16	1612.24	5404.36	3094.14	1402.88	4822.40	3068.53	1189.19	1323.82	2585.90	2055.14	1039.20	1174.04	2747.45	1918.24	2632.41	1537.45	796.77	780.70	921.29	906.26	1498.38	861.64	699.75	1302.61
996			13736445.00	31067226.00	32234672.00	18712102.00	9889696.00	4808857.00	9065824.00	2309575.00	2133031.00	1117392.12	254963.56	128693.73	403129.87	133447.28	34081.65	74735.15	79523.99	41583.16	12092.86	15714.78	4461.43	1764.26	10907.04	16987.51	3905.63	3986.41	15691.13	5303.94	4595.25	7752.86	1269.51	5110.62	11647.60	3196.59	1786.05	2697.06	262.98	948.85	1179.73	1213.72	1350.11	881.28	708.26	1101.20	702.49	235.69	771.74
997			8049939.00	14484749.00	9950212.00	3685617.25	3466074.00	5776160.50	777546.25	282542.56	123981.51	146212.37	81204.61	20115.56	26800.99	25795.22	22789.16	9342.21	9010.54	6043.41	2993.90	4702.08	4150.45	4577.57	4917.20	3371.94	2828.43	2258.02	1843.83	1939.58	1473.73	1789.77	791.98	1218.10	1937.31	2626.22	3314.15	4540.61	8058.91	8328.43	6234.62	1885.35	1018.80	1002.77	1396.81	985.77	815.00	548.31	405.41
998			23327882.00	46613632.00	20847678.00	9212390.00	7458570.00	1283544.75	101684.14	32993.00	10799.02	11384.68	4678.17	4594.91	3836.34	3466.71	8845.86	5625.66	2604.99	1645.11	2497.92	1633.40	1307.68	872.00	1546.24	934.04	559.35	1056.08	730.49	807.87	1310.17	2492.88	619.65	1892.69	872.58	1576.28	1647.09	983.19	1125.29	338.11	816.81	686.78	927.57	440.82	283.30	1084.99	646.11	818.23	597.93
999			9633271.00	28280316.00	21450926.00	13520188.00	2377534.75	115696.60	36062.33	18154.98	10930.86	10526.20	4566.92	7331.85	8268.22	6081.98	14635.22	7110.78	9716.46	6433.00	9777.06	16110.15	8366.93	4270.82	2532.36	3104.08	3239.87	2468.82	1312.39	1471.15	983.10	2407.41	1403.62	3132.78	1783.97	2113.35	2220.74	2293.29	2488.69	1933.11	2433.76	1430.70	1102.94	3976.74	1880.25	1792.23	912.10	1599.59	1238.27
1000			7203970.00	28736788.00	25809716.00	15932730.00	8136421.00	25214138.00	4122689.75	533330.56	155462.14	59756.92	29376.62	10367.29	22641.81	10446.79	9931.96	13335.64	5199.89	5524.30	5552.59	4739.36	2617.82	3509.82	3159.60	5084.58	2346.67	2518.01	2948.54	1180.20	1618.97	3837.67	2921.23	2236.76	2261.52	2802.92	2144.38	3901.07	3766.67	3509.21	3068.45	1156.04	882.03	386.99	632.01	437.74	476.67	890.07	1122.74
1001			10030631.00	28788638.00	11967211.00	9764053.00	4640730.50	790928.43	356196.06	192422.04	19588.13	30928.03	19302.53	16061.37	11774.81	15025.18	6678.29	4339.88	4271.63	3620.70	6333.68	2185.28	2264.93	2432.27	2861.85	1765.73	1943.93	1305.08	2101.53	1876.81	3850.24	1596.34	1907.42	3960.09	3285.89	4598.39	3963.97	2295.03	2558.21	1359.22	2200.46	1594.74	826.39	1178.51	1154.18	1488.20	522.45	279.05	767.05
1002			2169462.50	4624718.50	6027433.50	5327786.50	1023644.12	794747.56	175512.87	33825.62	35445.64	46590.60	22410.88	26945.79	24104.83	12501.37	16475.04	18056.53	14867.87	3052.69	10112.72	7466.48	5328.65	11382.25	5098.54	20822.41	3457.63	15966.65	40358.70	21822.69	1130.19	2584.24	2959.88	7754.59	7240.47	5952.76	4750.29	3838.98	5997.15	2825.30	1592.73	3189.75	5980.24	3103.88	759.56	536.99	1080.61	793.85	328.81
1003			24339182.00	80850672.00	23294294.00	6905914.50	6648504.00	2562905.00	1688071.87	920690.18	333635.31	813719.31	324846.37	85066.38	148872.82	54180.17	87164.05	21451.28	14363.07	13091.64	24116.42	9616.80	8034.36	13085.08	9704.81	2871.68	6064.72	3215.24	2790.28	9682.37	3954.30	2826.40	12836.76	10180.32	13497.24	5947.07	4559.59	7756.63	4718.26	7040.30	2542.88	4356.99	6062.88	2185.33	3026.66	11432.56	5667.04	5086.36	6174.04
1004			2082327.75	21146934.00	19596522.00	3361344.25	2135411.50	1143080.50	365612.06	216482.15	109245.37	68143.21	16959.06	7159.62	2627.46	2675.74	4677.63	3738.03	2942.58	1151.57	2943.03	2101.44	1188.22	3430.11	1471.50	1940.77	1092.86	2355.01	1890.97	897.33	2086.63	539.70	1197.31	1006.54	466.58	1606.94	1329.48	1658.60	1029.89	1572.03	1112.26	1048.73	802.77	515.73	927.22	864.71	455.63	523.21	371.07
1005			5542451.50	20645636.00	7759224.50	11500274.00	6767738.00	1770707.50	408693.34	97097.79	49197.37	34175.64	15289.40	7933.09	4516.57	5379.58	2492.95	6798.26	3515.94	1617.62	3089.78	2269.53	4258.76	2495.07	2617.41	2339.81	1333.93	999.31	1582.76	2552.84	2209.80	2505.76	1829.28	730.84	2009.98	1972.17	2267.64	1706.93	1216.09	503.77	730.39	1162.87	1183.78	1190.80	738.32	776.17	500.24	424.23	732.70
1006			9050546.00	41468736.00	9446632.00	1216986.75	164066.82	26329.50	9158.83	15223.50	14295.72	9876.16	17136.79	17945.25	16126.63	15301.21	8766.55	16322.53	5478.79	5013.66	5165.49	3110.72	5665.51	3028.10	2780.20	5696.90	4385.97	2671.76	1846.60	3261.65	3427.60	3672.05	3651.08	4601.43	3468.76	4832.43	2948.56	2518.46	3669.77	3291.50	2166.90	1186.25	2871.97	1877.52	2382.93	1741.94	2818.84	2573.81	1315.41
1007			5017986.00	25736226.00	9310181.00	1608672.75	1320091.12	759859.62	326998.31	310844.71	66507.18	13610.97	10833.74	10937.75	9977.38	3286.92	4536.23	3695.65	2674.32	7445.87	4582.75	3852.54	2729.13	2953.11	3515.22	4250.08	13389.21	6273.26	5954.74	5218.38	4102.93	3034.48	3720.86	3038.90	1180.45	1392.25	1503.98	2921.88	816.57	3453.64	6242.89	2078.35	1467.79	983.50	1505.00	4248.11	1888.58	1077.46	802.88
1008			2590977.50	7258378.50	18045972.00	14591679.00	8835428.00	6944347.00	4854414.50	758078.62	1347719.37	770249.87	763703.68	1064473.87	548003.18	340877.00	446094.96	91127.66	667780.87	204098.73	80112.89	135823.51	26439.08	30100.33	43853.27	38104.63	17967.41	5361.28	3768.58	2513.28	4843.95	2915.39	3704.10	4516.97	3318.60	2518.35	3819.33	12189.06	2754.93	3424.07	931.84	3138.97	2041.20	3437.76	1580.12	1236.57	1347.54	536.48	947.92
1009			4010695.50	10585266.00	28833132.00	25027474.00	4979940.00	5919580.00	24261274.00	12277994.00	2965426.75	2671088.00	1595559.50	401069.71	408731.09	545418.18	430111.56	190560.68	12819.95	42387.34	77689.10	35381.40	13221.90	7667.86	15328.91	24114.55	4452.55	11480.50	9100.49	7298.09	4555.72	12760.24	31182.65	14931.75	3527.46	3891.91	4155.27	5372.43	4358.66	9600.48	12540.63	6234.39	1817.68	8450.56	5776.70	2205.65	3390.50	1837.96	5193.29
1010			11030018.00	76990824.00	45108704.00	47839204.00	12734042.00	4082226.25	519794.21	48847.56	43511.33	20216.20	10218.42	7628.15	4586.50	3170.42	7497.65	2472.74	4383.53	3604.37	3370.27	1443.91	3479.88	3726.69	3526.79	2532.53	4841.74	1668.50	3720.10	1983.42	2274.90	3209.23	2441.88	2479.45	581.87	1412.76	1028.43	808.00	2872.11	1131.65	1043.42	1572.83	429.18	995.85	938.36	976.33	1231.38	906.36	989.74
1011			6368156.50	37020676.00	24388968.00	2764150.00	2898956.50	3150249.75	1199851.87	350391.75	941444.18	352329.90	254345.01	35573.98	14546.53	29322.53	10399.96	3278.41	8191.93	15021.11	5149.84	20670.08	26733.88	5124.84	4358.80	8659.75	3353.08	1165.27	1756.14	2024.15	1486.96	2729.88	1173.59	3149.96	2619.54	662.78	1206.05	831.05	610.71	407.11	316.99	690.71	471.49	1187.10	662.43	446.30	481.46	358.07	362.55
1012			2912172.00	15053380.00	11149759.00	3542804.00	855708.06	747791.43	2211583.50	2497105.75	341150.03	142864.25	45694.06	11612.13	11530.68	9463.80	12594.73	19988.05	17029.37	23346.51	10588.74	23124.44	14945.77	9380.47	26557.43	24181.26	18886.89	26252.89	13378.18	4954.97	8317.97	8051.14	2094.85	8475.93	13075.52	3961.37	1161.49	2404.25	1840.34	1708.04	1396.82	1104.33	914.34	727.75	503.80	237.19	450.51	568.10	632.89
1013			5103584.00	9357262.00	30319994.00	38117272.00	33276330.00	11054593.00	579167.00	135868.06	76307.96	56564.46	27513.01	40439.81	11972.56	10188.54	13527.43	9864.44	13567.97	9734.76	4580.20	8138.83	9929.24	8009.11	6510.27	6125.77	12898.97	12337.14	4113.22	6493.74	12496.47	8339.36	11690.97	9248.02	7137.76	5438.20	7285.51	6045.31	8311.56	5343.98	1522.93	2245.54	2864.82	2093.35	2315.89	2070.89	1542.73	1582.26	1672.37
1014			4323997.00	8472802.00	7751292.00	3183268.75	2091543.00	483317.25	91307.02	34901.08	27259.76	40142.23	29336.95	16399.99	12995.68	8148.20	7604.38	15561.96	15032.77	10935.65	3230.92	4699.72	4142.21	11831.82	17888.40	7950.00	7421.99	4482.02	3691.37	3395.44	3461.50	1544.32	3267.14	6620.20	4228.85	1700.32	2545.37	2613.18	2852.11	4179.65	2532.62	2106.26	4458.28	3257.55	2141.96	2149.38	761.75	492.75	496.87
1015			23571230.00	66716140.00	54957612.00	17544394.00	2416589.25	566577.81	224579.04	154109.35	29318.65	19313.35	18993.15	13766.06	17420.27	7438.67	9003.33	11576.38	7604.97	7103.77	8170.08	7440.29	5908.71	6906.22	7748.63	7756.59	5633.05	2937.36	3969.26	3752.35	2566.83	1595.74	1979.03	2008.48	1379.13	3536.39	3015.70	2323.00	3560.40	2495.37	3074.44	2781.81	1403.46	947.27	1692.79	801.46	1585.96	2023.15	2012.47
1016			5199470.00	24214364.00	38162808.00	9698475.00	2555522.50	1415128.50	763244.50	612868.56	615388.62	432119.03	312866.84	2911357.00	3915699.00	1515228.37	188096.00	65414.94	82940.71	35238.26	245699.28	745002.87	631448.93	170989.79	99392.23	44674.89	36931.49	15971.08	29046.01	53299.18	25705.99	2329.31	14628.83	19989.65	25010.73	10262.42	6428.71	4408.37	1156.83	3015.07	2052.42	3298.85	3102.54	2219.25	1443.53	2191.80	1625.88	867.39	1923.84
1017			5516755.00	19133288.00	8595811.00	4383106.00	1733872.50	675699.62	273445.09	27972.09	6056.33	6488.75	2704.74	1443.58	4341.00	1321.66	3670.98	1381.80	1140.07	1055.35	837.11	1653.51	1096.45	962.43	753.83	1389.49	1070.38	1067.35	1437.17	471.90	936.53	1543.89	1157.74	1078.21	700.26	1652.66	1409.51	859.71	625.39	1105.16	951.98	841.61	1499.94	809.51	511.08	606.67	352.42	535.72	219.19
1018			517646.28	3695546.50	10523716.00	7437714.50	2126880.75	1783666.50	1471845.75	2319604.00	1613743.37	2498791.25	3847616.25	2734133.50	1381433.25	710006.37	82257.53	249353.53	128678.85	168086.46	24854.35	78510.31	25195.40	11338.17	11630.88	8132.93	21773.73	14441.45	6135.05	5274.15	2951.92	6005.58	4828.44	2954.94	2320.03	2078.29	784.89	1628.01	2662.62	7870.66	8399.08	3577.30	2737.34	2914.21	976.17	2044.74	970.15	1968.21	1297.32
1019			23815536.00	38530728.00	10984644.00	7307793.00	3734597.25	672229.37	326505.18	113085.74	32717.89	38954.10	17444.42	4792.96	7667.08	3842.25	4633.43	3483.70	2117.78	2446.93	3351.13	3862.21	2833.93	5257.48	2694.16	2205.15	2076.84	2890.13	3137.03	3756.05	2596.99	2318.19	3086.03	2965.61	2088.54	1510.13	842.88	1164.41	775.71	1317.93	1702.19	2413.10	1315.15	729.35	568.51	493.09	527.89	247.51	527.81
1020			2249572.75	8151556.50	3525017.50	4655280.00	6424726.00	1645453.87	1698056.37	670958.37	369557.53	237171.65	264130.93	350536.62	300776.09	64365.17	48342.35	16564.97	9674.67	20697.37	32744.26	14092.80	19085.57	8228.19	8503.56	6624.30	7160.53	9575.18	5810.21	7151.44	3259.04	3022.96	2474.26	3782.82	6810.58	5162.53	5354.04	3879.87	2809.46	3536.21	2888.27	3008.86	3418.89	1946.43	557.85	977.87	468.02	517.67	1194.31
[truncated: 3,740 more rows]
[truncated: 86 more columns]
