# Supplementary material for: A Low-Cost, Low-Power Water Velocity Sensor Utilizing Acoustic Doppler Measurement
Source: Sensors (Basel). 2022 Sep 30;22(19):7451. doi: 10.3390/s22197451 (PMC9572237; doi:10.3390/s22197451)
Supplement: Supplementary file 1 [file sensors-22-07451-s001.zip › supplementary_material/data/field_test/data/sd_008/sd_16.CSV]

1			1878.29	1436.18	1080.44	1513.42	1673.32	1226.07	573.15	584.96	1373.32	1066.31	241.38	1228.83	1079.10	852.33	973.41	2226.72	1343.11	811.36	1125.15	1257.62	1339.35	709.37	780.53	752.34	1103.02	1439.84	1722.11	1431.46	736.77	933.44	1015.78	859.94	647.86	1209.55	1043.72	643.80	1026.50	947.03	735.11	307.63	561.21	557.85	669.09	514.36	199.20	380.65	229.68
2			6581.43	7720.91	3698.42	5306.57	5769.30	7694.11	10560.43	5132.49	2293.87	3763.33	3376.81	2159.74	3372.76	4086.64	1710.24	1197.84	1354.52	1027.71	1918.62	1080.42	1654.59	1903.03	1250.08	1392.94	1852.37	379.88	813.42	1043.10	732.82	526.51	771.97	686.49	932.38	448.96	528.22	398.86	297.93	294.90	76.74	159.13	334.57	400.79	435.28	203.91	257.86	231.51	140.24
3			11924.06	19228.96	10605.69	7205.21	9185.89	8700.86	6791.30	6262.58	5273.92	3092.86	6822.71	4164.60	7197.14	7148.84	1503.49	2889.36	4380.02	6166.02	4928.82	3114.32	2106.54	2518.49	2379.91	2212.88	2951.50	3489.36	2657.16	1266.56	2262.72	2052.67	1721.04	1636.60	809.04	703.25	1137.60	912.62	918.45	920.47	1235.18	1005.46	990.73	578.68	438.17	670.61	818.30	413.07	290.58
4			11623.96	31685.81	20937.78	14083.35	24881.38	18012.83	13484.21	11461.16	9699.76	15254.88	8186.21	7457.99	7171.29	4842.11	5228.78	5351.45	5043.02	8159.52	5642.72	5183.79	6568.32	8086.00	5846.19	4513.71	4011.19	2848.50	2341.93	1893.97	2710.07	5413.25	3691.96	2148.50	3642.51	5340.31	4378.06	1805.08	2244.19	1490.81	562.84	876.73	1468.57	2037.45	1187.00	762.72	1114.14	935.97	921.96
5			25396.41	40878.73	30156.72	20139.32	21010.55	15533.99	11117.85	11947.71	21400.44	13226.86	8297.42	5187.55	10361.25	5275.07	9365.91	15975.06	11071.76	7605.29	10478.16	5215.24	4797.88	7606.66	11082.80	5187.16	4848.22	4660.01	4406.04	2611.26	4092.41	5499.05	4364.07	2570.26	1706.90	1804.43	2314.60	2735.79	3781.27	1833.96	1425.52	488.19	425.97	544.24	990.99	1346.96	1075.28	889.51	493.57
6			10330.47	26311.79	17992.01	8867.34	28195.13	20352.50	15257.91	13878.38	17254.42	19369.26	10384.55	13098.32	17871.97	16013.86	14269.42	12432.87	11686.66	5905.87	6462.24	5809.28	5371.06	12601.04	12291.71	6711.85	5529.64	4006.38	2738.17	5145.97	3339.48	2831.06	1631.76	2641.68	1478.28	1943.92	4115.55	3092.88	2550.07	2680.83	2369.42	2370.98	2445.15	2037.53	952.05	447.06	723.54	719.36	556.88
7			47537.28	70768.56	24603.29	28582.71	19348.20	29074.96	23926.28	13970.21	33743.21	25599.97	26837.58	29386.07	22896.98	18528.82	13816.86	27746.53	20225.72	17130.50	19347.48	12703.10	13560.50	10587.34	12936.39	16301.12	13684.66	16086.65	8183.26	10042.09	8691.24	5252.67	6400.20	10150.20	5474.96	4226.06	5725.15	5388.14	2553.79	2897.36	4020.99	4120.13	2104.26	1501.48	585.39	1015.53	1909.92	1912.68	1783.90
8			19358.33	53192.75	15297.47	43047.69	49336.40	22023.17	30378.29	26776.23	20212.20	15377.03	11193.70	11315.25	10926.13	11661.94	13745.90	16726.09	16729.71	7005.36	9444.36	6557.27	13196.05	10744.51	7774.69	4047.37	5672.87	9073.28	4938.78	4557.25	5666.52	6293.77	2634.75	4361.35	3577.47	5280.84	6012.18	3208.20	2311.97	1577.16	684.57	1723.38	1586.31	1393.52	1034.57	1084.96	1244.64	949.95	890.51
9			10716.29	43572.21	59805.23	26738.15	45834.61	41139.68	28600.66	32168.76	31097.19	19891.82	14790.34	13914.11	23971.26	25120.52	18537.54	15897.33	21666.04	21309.17	10235.44	13257.39	12576.70	7146.03	13970.69	7745.96	11093.87	13919.69	10747.96	5578.67	3737.47	2740.69	2492.12	3216.49	5134.26	5298.58	4164.49	3941.00	4319.55	2153.95	2783.04	2359.32	1766.72	1992.57	1751.14	1769.88	778.55	834.14	1013.31
10			28990.29	43384.90	21642.57	27794.99	30921.32	36346.47	37151.57	30022.23	12553.33	13920.72	37914.22	29657.74	19654.64	14753.99	27328.14	33873.57	37229.38	15134.94	10878.37	16590.75	20332.96	24290.20	16775.89	13576.25	9303.98	10549.18	9526.12	11602.39	6482.79	8677.13	8504.93	8523.96	7551.66	3346.89	4880.29	6769.25	5952.22	3021.44	1775.83	4421.39	3328.43	2004.25	1658.25	1006.39	1307.38	1016.43	915.89
11			7371.25	63902.75	45467.62	13175.49	10192.78	23544.55	21211.33	8956.30	21444.04	25739.21	25639.80	23887.38	9070.77	9842.38	18268.48	24561.56	20757.10	14291.34	16096.23	15187.62	18185.24	20052.13	8370.40	19939.37	12040.17	6605.19	12089.94	12500.14	7607.40	2815.52	4728.69	4546.24	6955.62	4101.13	4166.23	4002.41	6171.27	3125.98	1709.08	1952.44	1655.97	1917.96	1424.74	1577.89	1482.20	1773.68	1254.34
12			4250.60	9186.37	1451.44	1092.63	1731.30	2054.67	548.64	712.57	1190.41	1782.16	1321.89	1007.44	1029.87	587.37	632.75	1076.48	1149.99	600.12	421.00	581.95	1091.72	765.28	446.57	279.55	277.69	295.65	657.68	814.34	455.21	290.77	200.68	552.63	406.45	298.82	230.38	101.46	91.46	107.65	88.75	315.86	279.29	175.46	194.39	139.87	79.48	114.58	205.58
13			23986.20	50407.11	42217.83	49699.70	39854.62	28912.34	35771.10	37445.25	23563.56	38855.78	37217.24	21908.38	24371.33	12842.44	24038.66	21448.83	24560.58	27063.77	32600.59	23825.86	11390.67	10707.10	7270.11	10647.18	18457.33	8158.10	4370.09	9391.47	10264.83	6391.84	5612.31	5823.27	6451.50	8079.14	5353.84	4092.46	2249.30	2237.67	2716.25	1838.03	1835.67	2386.52	2528.18	1914.37	1513.41	1041.38	602.56
14			24262.86	31434.15	34281.30	34703.09	27622.65	18101.44	25938.26	29114.88	14393.12	6396.66	20089.06	20230.63	11301.55	11897.48	6920.65	7235.98	12154.64	5572.74	5553.51	8074.60	7458.13	6983.49	7663.10	7873.92	5295.05	3715.04	5887.30	2857.52	4671.35	4956.35	5093.12	5165.04	3205.95	2779.50	3455.38	2994.70	1981.12	1984.96	1704.50	1431.79	1979.62	2242.28	1743.86	1814.15	1445.49	1282.94	1970.42
15			3856.69	20515.53	14487.90	22831.88	10586.53	7655.87	7201.80	7101.08	11204.13	11938.39	7964.39	9807.88	9840.71	6908.01	9403.62	10084.62	9334.81	5647.82	4318.05	3896.41	4641.41	4187.89	6912.59	6320.35	4003.16	2448.08	1455.97	3491.14	3292.60	2828.37	2750.10	2133.53	1515.37	1415.78	1793.95	2208.24	1217.68	830.60	762.72	1095.01	1061.02	983.80	1290.44	1118.62	596.93	675.34	509.03
16			3555.32	15282.97	1456.85	1588.82	1587.01	1588.62	2069.88	1217.47	1860.71	947.82	1749.35	1172.11	997.66	1039.37	816.98	1447.39	642.00	435.90	761.37	470.59	731.71	870.72	1208.20	1031.86	704.09	296.49	792.88	434.38	887.07	971.30	1057.91	546.47	1186.55	1084.59	593.55	832.73	525.64	771.98	743.20	501.33	1015.51	605.75	403.00	294.96	476.06	546.45	472.55
17			9090.45	15880.60	5491.81	4018.53	5014.94	3239.39	2959.47	4110.59	4327.54	3108.20	4922.62	3470.33	3042.18	3668.40	1857.37	3388.52	3980.16	3110.30	1213.20	3038.02	3562.31	3246.16	3020.36	3306.36	1622.07	1888.09	1621.54	895.22	993.20	1261.16	1982.16	1519.12	1565.41	921.00	738.76	840.83	682.51	440.69	423.58	621.70	644.23	379.80	649.28	354.37	313.33	625.07	450.93
18			3470.79	26928.17	10456.01	6688.89	9030.22	13685.44	13859.82	9821.88	6739.32	7576.18	10607.10	6989.07	5306.02	9330.77	4084.74	2661.64	2191.93	1782.78	3687.07	2933.60	4444.28	8589.00	4100.89	3545.12	1794.40	1927.47	1630.80	2007.56	3349.94	1671.86	1143.98	1791.89	1219.63	1195.76	1030.27	1401.21	1406.48	1039.09	634.61	560.44	774.90	1302.32	790.20	158.43	357.25	468.19	559.59
19			7850.65	19509.53	12800.12	13416.13	9278.80	7826.81	11032.94	17756.81	11907.94	12162.37	8028.58	2679.37	4388.10	4316.38	4187.72	7524.57	8464.28	4419.80	3297.33	3963.08	7222.13	7720.72	7545.66	6481.44	2881.15	3341.58	2765.26	1669.17	2312.16	3202.12	832.11	1950.44	2177.22	2536.85	1283.41	1152.04	728.10	1364.90	2063.55	1937.34	1409.24	553.46	703.65	1288.88	823.81	797.07	1063.97
20			1366.41	6456.82	965.36	503.75	343.87	677.66	571.30	585.14	638.04	982.82	760.55	1172.96	822.30	511.87	570.17	739.58	446.83	411.54	441.42	380.58	671.85	518.79	328.19	317.24	401.39	290.85	216.76	451.44	615.97	400.18	458.41	467.66	271.52	416.55	308.28	634.70	982.36	409.49	477.25	404.23	495.73	400.08	327.85	425.62	357.87	454.15	682.24
21			6083.88	19915.80	11604.88	12267.02	7069.70	5030.33	3251.37	7625.10	8941.08	6851.89	4023.42	5791.14	3732.15	3141.86	2767.00	3132.32	4654.38	3579.35	3758.78	4733.20	3177.87	1353.93	2020.92	1689.52	2121.38	2373.65	2093.29	2769.90	2015.07	1413.14	3275.00	2497.03	2219.11	2109.28	2261.48	1158.50	1349.66	2880.54	2124.99	1251.08	950.19	1252.98	2084.91	1373.51	1905.77	1680.16	779.56
22			3801.79	4915.73	3737.33	2543.32	2675.18	3890.45	4973.84	3565.13	1927.85	1012.01	2225.02	2295.91	2945.80	1930.57	1619.16	1626.68	1635.77	896.38	1118.51	819.60	1174.53	1065.23	1338.93	1039.74	1077.57	1136.86	427.50	628.71	562.00	515.55	803.60	903.76	429.73	609.45	447.12	418.43	230.55	289.55	295.45	218.60	322.80	355.14	177.67	147.64	201.47	153.30	310.30
23			4247.04	7281.42	1993.92	2677.95	2659.53	3517.29	2612.61	1849.71	1868.84	1487.70	1791.80	2979.27	1920.27	1953.93	2499.72	2976.96	2250.37	1822.21	2053.57	2394.57	1729.97	2260.70	3869.24	2784.24	2106.10	2046.50	2716.33	1867.39	2418.86	1775.20	1534.61	1909.78	2485.79	2573.45	2286.25	2112.66	2077.76	2167.54	2000.71	1564.70	1227.96	1375.06	1395.25	825.64	1105.00	1839.86	1344.61
24			3162.45	6470.07	4835.26	3217.07	3020.34	2922.52	2437.22	1840.53	3225.07	4565.60	1980.69	1454.79	1306.85	1415.24	2799.15	1703.96	1135.28	1657.03	1399.78	1343.93	1711.36	1861.08	1857.31	1053.81	877.08	720.34	660.08	602.70	799.41	509.53	414.75	613.91	269.16	206.63	439.72	576.63	379.05	354.36	279.29	247.29	169.49	248.27	152.52	250.90	103.56	85.54	123.61
25			1264.61	5142.51	973.32	447.34	866.57	491.91	408.76	452.63	449.51	787.43	1070.77	916.79	855.27	1451.33	1137.78	634.14	1253.30	891.58	613.46	1018.80	1522.27	1765.32	1847.86	1458.13	1522.10	1986.00	1246.01	863.77	1518.36	1304.31	858.23	854.40	650.48	640.66	1176.32	1323.59	1507.45	1429.02	1280.01	907.13	949.04	906.22	1772.21	768.45	977.15	523.51	566.74
26			8356.52	14460.32	12564.84	7319.20	12449.94	6808.96	12747.18	5617.45	2668.81	2803.33	9469.63	9006.26	6278.61	4998.09	5646.71	5572.13	8936.58	6238.69	4941.10	3945.95	3566.85	3076.01	2903.02	2517.98	2345.67	2306.04	1658.57	2379.18	3609.15	2332.24	2712.56	2387.77	2613.33	2279.36	1722.97	1650.43	1862.56	1488.89	1129.75	1070.97	1384.20	2397.82	2078.21	1720.83	1618.01	1547.33	2052.92
27			5969.18	5632.02	2202.06	2146.13	1896.00	1374.62	1390.87	1518.84	830.24	240.47	983.33	1373.13	1323.84	824.66	1005.07	1161.02	804.14	747.35	825.91	910.53	605.77	912.23	1257.35	1055.67	623.43	755.55	1069.99	607.01	794.84	1066.66	914.02	1005.55	1070.60	611.18	314.78	671.19	646.07	619.20	472.20	585.31	331.34	462.97	713.74	780.71	454.84	189.19	320.66
28			6825.12	17337.55	4762.47	5062.70	3557.85	1799.25	1613.19	3436.33	2513.66	2723.16	2094.45	822.66	975.16	1811.27	2159.26	2233.62	588.49	1611.21	1311.64	1862.53	1928.94	1537.15	1199.46	1151.96	1941.43	1453.41	1194.20	1225.91	1714.26	2800.70	2646.06	1137.72	1150.92	1586.79	888.45	823.91	468.56	539.21	432.48	627.48	1345.02	1520.85	933.01	817.53	1076.81	898.91	936.36
29			2298.76	8003.24	3762.22	1833.07	779.18	565.77	1382.71	2445.18	1605.61	1151.91	1067.49	761.44	2021.66	1946.01	1582.77	587.63	457.05	481.80	319.36	409.50	158.88	141.48	338.61	326.88	133.91	249.02	191.52	209.16	277.66	215.50	98.58	117.97	154.84	133.69	143.50	144.89	196.39	192.67	160.90	244.79	260.20	141.82	170.65	190.43	290.98	225.93	264.33
30			3449.72	4597.48	478.35	832.62	478.03	1210.80	1869.28	876.02	569.80	859.07	957.37	733.10	1217.49	1294.87	1278.95	1177.95	645.74	1038.67	1410.13	884.31	861.74	787.94	714.80	785.70	716.97	739.09	361.07	1029.35	449.33	1189.27	397.04	942.86	910.84	845.54	982.56	1209.69	989.17	536.64	662.32	780.61	754.31	942.33	1185.25	460.24	727.48	840.01	509.07
31			3176.96	6525.55	491.43	350.01	544.48	283.11	808.55	1061.19	910.78	581.99	274.02	193.16	416.33	511.44	400.64	441.10	1056.31	1285.63	774.58	701.45	597.13	329.50	553.59	353.33	510.94	639.95	250.13	383.84	1026.47	1319.08	757.15	435.09	841.33	411.78	949.79	746.90	651.34	598.29	809.15	685.51	587.23	601.19	469.30	281.15	441.57	542.18	435.69
32			4200.56	6964.75	9072.71	4608.69	4396.06	3482.73	5562.65	4943.86	6192.53	7803.52	3585.25	1730.00	2510.25	4748.64	1970.95	1848.21	2447.44	3765.78	1949.89	3265.93	3854.70	3132.20	2216.96	1746.29	1688.18	2411.13	1924.76	2186.43	1484.69	2110.27	2149.93	1977.74	2197.97	2440.30	1580.33	1379.13	1402.27	1021.37	769.40	1344.74	1542.93	1409.41	772.61	898.83	1119.76	705.40	836.19
33			9908.82	24847.12	47033.63	38991.01	33996.63	28417.66	16847.81	13038.57	13550.93	13276.06	10346.80	10088.57	13586.70	8653.55	11828.74	11020.23	9845.39	18598.93	15827.70	23201.08	10694.97	15894.35	7986.63	5157.29	10293.41	5356.91	7277.43	9482.87	18660.92	11809.87	4874.18	5300.29	5105.79	2603.64	2921.89	2897.09	4391.78	4279.42	4474.99	6509.31	2407.64	1926.59	2996.41	1929.79	1111.02	1752.29	2619.97
34			19563.11	49291.17	11225.85	22526.46	20751.43	24921.68	13989.01	17910.46	26663.18	13030.84	16773.94	31632.63	18367.61	21017.32	25064.95	13964.93	10740.85	8846.21	8891.08	5528.76	4764.10	4901.42	8355.26	4744.45	5232.05	6280.87	6524.60	7472.83	7355.31	2156.65	2845.15	2879.03	3701.70	3254.63	2592.99	703.48	1420.37	2922.59	2718.88	1573.33	1771.99	589.73	1112.92	1524.33	1305.40	1479.29	837.88
35			64488.80	124166.22	115664.01	85856.42	53642.20	39410.87	41079.73	37641.33	22493.43	25807.74	38590.19	22584.80	22366.60	28809.87	16284.56	13778.38	13173.52	16925.79	22282.06	16676.55	23415.37	13053.11	9830.87	23941.12	24326.99	14500.02	11892.40	16683.48	11473.59	8184.30	6617.69	4887.07	5705.99	3647.39	1633.21	3797.08	8493.66	4059.20	6809.75	4275.57	4258.72	3217.38	2448.44	3082.55	2702.24	2574.60	2098.46
36			3837.01	9424.67	7524.91	7967.08	4705.66	3887.68	2953.47	2902.49	4422.40	4094.21	6136.55	5549.91	2646.03	5447.35	5407.62	4066.26	4278.29	8519.56	12254.28	10979.66	5538.59	3429.30	4688.80	4870.29	5179.48	4124.37	5055.01	5437.07	3636.19	2951.64	3402.38	2540.99	1914.55	3991.55	3921.24	2240.84	2231.66	2701.41	2702.84	2488.71	2384.91	2943.62	1960.56	1050.07	850.43	1587.00	2064.23
37			4785.71	9163.21	3944.03	1315.62	7542.42	5199.10	6724.86	6374.83	4150.61	2621.70	2883.38	5126.59	5729.89	3596.59	3031.52	4719.23	6380.08	4236.18	3217.55	3698.54	3296.24	4125.39	3795.20	3118.07	3078.43	4168.83	3549.81	2522.63	4415.74	5509.96	4500.96	3574.54	3077.27	3110.25	2157.50	2261.80	1371.12	794.75	1198.79	1450.09	1869.85	764.99	1319.25	1715.64	1422.54	1108.94	1321.25
38			68897.98	107452.19	46503.27	51681.05	40485.87	37350.03	15241.97	23172.73	32774.98	27064.62	20462.53	21109.76	17097.96	38157.80	18984.51	9094.81	15108.82	16426.63	23568.79	20465.27	25999.62	19141.74	13352.52	15171.35	10040.36	12083.97	15047.05	8266.37	8300.70	11630.62	8413.29	7537.59	6599.16	7322.51	8270.55	4470.51	2770.26	5519.32	5059.28	4773.22	4159.50	4050.26	2240.88	1258.54	1227.84	1153.62	1349.83
39			24584.57	21974.49	33610.31	26053.07	23035.69	27292.06	21744.51	28704.82	25079.33	11461.49	22653.34	40957.66	34861.53	20282.56	29417.71	19955.91	19974.06	11314.54	17158.68	16626.60	13254.22	12286.21	14356.88	13548.29	7356.02	11364.07	8330.27	3592.68	5057.86	6713.56	7814.57	4772.35	4468.19	4633.22	5022.34	3523.77	3387.02	7943.81	6950.17	2254.78	2792.51	2932.33	2259.87	3366.43	2069.84	1440.88	2350.17
40			19906.08	57666.13	52357.69	45420.01	45958.84	53591.15	75086.67	107900.29	64806.20	55573.39	29583.01	20413.08	19958.21	35369.47	42192.45	30189.57	14790.40	24008.38	19686.25	29774.31	11705.79	15797.09	5634.72	18003.23	19556.03	14307.61	11925.18	18495.77	16878.70	19167.70	15384.69	9360.88	5763.37	4951.10	7621.10	7304.18	4806.39	5173.03	2399.14	3467.78	3070.45	1261.90	1894.90	2469.91	1816.77	1883.08	2340.68
41			58199.96	148974.00	79653.89	70038.82	50960.08	35121.99	50383.74	62944.00	49008.77	58921.62	35392.08	33935.20	46635.60	32161.99	23391.87	29918.30	33005.57	27730.84	21386.00	16383.01	13882.08	16855.76	12217.53	14303.90	17025.72	13655.83	9379.62	13342.29	14802.51	23429.50	13687.80	9623.86	10143.79	13668.54	9891.98	12704.91	13012.86	12409.72	7426.35	9486.99	9345.33	4818.10	2286.21	2787.94	3021.50	891.69	1439.36
42			18165.26	70791.17	24414.61	21430.94	26648.62	32255.60	24435.11	24776.18	28544.81	21274.26	25193.22	24924.25	8915.43	6848.49	16058.48	11383.31	11622.43	9357.26	6783.60	22074.11	14757.05	14888.26	8189.96	6119.99	7790.82	8108.78	8259.87	4997.27	6134.64	7650.45	3871.00	3926.19	2665.03	7430.09	8069.18	4148.79	4308.87	4971.39	2084.69	1073.54	1607.73	962.94	951.21	854.62	825.05	1293.31	1207.69
43			13958.30	49425.83	55553.54	67282.52	65679.75	38757.29	36081.02	60647.89	54206.69	32320.84	36000.25	38756.52	42918.42	33889.31	31320.51	22979.60	31430.16	38881.39	26227.50	20296.59	18955.67	13980.83	11728.00	10564.33	17684.87	11374.40	11529.86	13664.54	13018.50	7646.97	7180.43	4517.31	6049.06	5091.21	5253.85	12912.68	12437.16	6399.68	4811.47	2705.92	2257.73	1843.61	5743.54	4264.15	2862.07	1763.76	1631.44
44			19822.29	48328.13	32859.55	31747.85	40274.58	31188.18	28360.12	44832.43	59053.47	19619.80	12262.80	32106.52	29044.14	21237.20	13866.06	14204.25	29225.12	26318.97	13070.71	19208.64	23153.56	15211.99	17493.55	25586.94	15346.18	10185.59	13959.53	11458.91	7106.84	7894.37	6419.78	3788.81	1023.00	7485.51	7554.97	3440.68	2114.32	2470.67	2424.78	3039.94	1632.25	1266.31	1048.12	791.48	805.31	254.92	491.15
45			30980.20	96371.14	51945.57	46600.67	29235.68	14330.07	24806.81	30933.96	31720.19	29274.32	28327.00	33503.25	32030.86	40840.28	30433.87	35015.25	22638.28	14607.45	16604.20	14967.18	10583.05	14690.82	23068.13	12755.64	8121.33	11888.00	14643.35	14341.84	8122.42	7569.01	7552.30	5878.72	3441.24	6310.06	5882.78	4869.97	2921.63	2135.77	1272.99	2041.76	2573.00	1839.78	2561.51	2041.31	1266.58	1015.98	557.42
46			33869.98	88168.37	65596.61	63249.00	41426.94	48668.18	45396.44	38951.64	35372.00	31601.85	41314.36	40406.58	41156.50	37135.96	20226.74	11115.46	14178.27	13253.26	21709.40	19027.76	11629.39	16206.74	16939.78	13193.02	14352.06	10371.31	6372.51	8122.37	10706.35	10290.66	7504.39	8132.66	5747.29	4845.10	6665.36	5927.73	4413.87	3898.27	2890.72	3381.60	2545.63	1627.75	1152.63	1608.27	1546.74	1692.39	1707.86
47			35864.72	45012.48	27243.67	45897.05	53329.28	55104.64	28887.54	36966.74	35532.27	31187.12	23697.66	32592.00	33316.74	23473.16	17826.41	23364.03	39629.48	33273.26	18685.17	24287.67	22562.52	18912.89	21120.77	21991.86	15589.78	18207.65	12533.54	8644.26	8361.13	11526.69	11059.76	11329.68	5913.97	6812.82	5023.80	8835.10	7184.31	8728.57	9890.55	4402.00	1674.76	2678.98	2667.22	2548.86	2593.49	1111.60	1128.03
48			20548.54	76596.54	39499.92	33109.66	33690.35	30607.19	27944.44	40840.13	25755.40	20734.89	25251.56	39092.64	70394.33	22948.56	19640.60	22240.66	12449.06	19806.12	22509.36	24387.33	9240.37	20103.03	18857.94	9146.33	7820.22	15700.22	9358.34	4928.40	4667.19	9345.06	6468.20	7728.83	6026.35	3277.71	3803.59	3287.24	3739.15	5333.93	5211.16	1770.97	1007.83	894.99	1858.42	1608.24	1277.98	825.06	1104.33
49			3741.26	21830.08	12183.46	5582.19	2367.24	4820.49	7857.87	3253.81	7155.43	7033.28	6712.77	2445.07	3006.53	8388.79	4456.12	4701.38	6976.67	5611.03	5484.67	3666.50	2633.78	2343.81	1219.60	2923.29	2371.93	1486.10	838.07	1457.72	1775.15	2920.80	2438.75	1889.63	796.88	1521.54	1365.30	1319.72	1715.18	1546.38	922.52	948.15	1552.97	843.04	384.81	834.64	982.70	627.95	869.71
50			3229.55	13613.18	3777.71	7785.45	14339.06	15882.93	9331.85	8244.75	7595.03	6009.51	4718.11	4062.36	3729.78	3216.98	2033.72	2875.86	3792.16	4669.05	7771.67	5883.17	5061.45	4219.37	2956.61	2117.89	2573.05	2889.15	1596.38	2958.44	1930.79	1922.46	1481.67	2565.12	2390.66	2891.81	1654.83	1112.99	748.89	610.31	1624.38	1128.02	464.31	514.55	533.07	487.02	378.05	393.59	430.70
51			5995.18	40538.06	23272.44	12989.99	13163.10	28521.98	28941.41	18527.63	17173.04	15380.16	10942.95	2711.13	6259.11	4404.33	5482.17	5586.83	9524.06	7085.70	6316.78	6770.80	4164.66	3997.20	5631.50	6246.05	8316.63	3142.68	1326.12	2612.46	1257.48	1057.75	1795.10	2966.37	1645.85	2132.65	1958.79	1951.60	1464.28	2182.43	1202.57	478.44	689.11	416.57	561.91	902.43	1328.26	1033.69	840.00
52			12618.86	55041.80	54573.19	45729.33	42455.70	29939.69	12247.64	36712.03	34906.73	21188.98	25976.52	30396.79	29840.36	23504.55	20804.21	35911.73	26364.86	18778.07	7963.77	16757.13	19634.06	8616.86	21178.39	20224.31	9397.45	5990.14	6588.03	12766.55	20808.39	13711.48	6988.64	5928.30	3215.44	4359.29	4949.01	5513.56	5104.20	5055.25	2043.19	1105.76	1864.84	4104.60	2559.72	1047.53	1365.36	529.70	667.28
53			9812.09	27815.43	7836.19	14367.54	11112.21	4298.91	1954.53	9896.82	6595.41	8012.27	5215.65	4161.48	6833.27	7448.72	5286.58	5394.15	2145.02	4856.11	3730.14	6548.60	2286.53	1351.96	1284.62	3352.42	1358.30	1775.17	2017.05	2608.51	3350.79	3771.00	1928.01	2470.69	2988.01	2534.83	1318.65	1268.33	1372.13	2042.54	1389.88	644.62	956.44	631.55	658.57	584.07	546.43	332.95	300.59
54			2850.94	12719.35	11033.15	3511.89	12831.46	10926.17	9291.55	15510.61	5800.09	8202.74	6190.33	5097.19	5454.43	7382.78	3122.17	7516.56	13313.50	6610.67	5323.12	1014.48	4803.73	4892.46	4581.94	2861.86	3889.23	4676.24	4044.64	2440.94	3467.82	7501.46	2747.60	2402.10	1324.95	738.87	1874.03	2890.38	1081.72	1393.34	470.78	707.97	483.89	1326.79	829.79	1040.87	1086.15	869.82	400.81
55			4706.21	6590.12	4184.98	2724.72	3090.86	2949.61	906.25	810.91	1455.61	1284.81	1034.52	869.52	1508.84	1633.86	2115.52	2115.59	2278.93	2207.66	1127.64	683.38	1167.59	1119.69	763.59	982.19	756.62	731.45	1097.02	1536.70	881.92	413.93	1150.95	1379.05	806.61	690.20	822.30	801.55	633.27	283.34	484.33	659.81	607.87	680.33	638.28	338.79	356.08	455.00	557.68
56			16714.58	32743.87	25241.56	21609.62	26054.36	26244.65	39032.43	23280.54	32335.19	33508.87	29128.83	22981.30	22336.92	14678.02	11635.49	10011.55	19452.15	8035.09	9023.10	15827.90	15870.53	18378.07	7701.55	4714.63	8072.29	8006.39	5427.97	5110.73	4482.20	4012.91	3885.93	4925.38	5032.05	2208.35	3080.61	2646.81	1384.03	1751.87	851.71	1149.33	1264.24	1110.07	1552.23	1616.43	1642.56	1097.00	570.69
57			35946.23	114116.17	130388.10	90317.87	46210.50	52778.33	33395.14	36212.63	35514.17	13337.21	24661.55	27497.02	18235.49	22343.79	16475.03	12412.16	30794.21	24867.63	12098.30	12728.10	10876.30	13095.02	12591.30	7955.02	21629.13	15238.02	8347.53	7504.85	7678.05	6024.76	4105.00	5201.67	3611.15	2464.40	857.71	1209.89	2607.37	4273.67	4360.52	2734.69	1325.90	1497.70	1078.51	372.19	808.03	464.65	450.05
58			38484.15	77985.19	30812.16	28814.69	13289.00	20888.89	19498.30	33330.50	34518.21	32536.82	29327.22	37311.67	34139.29	17639.32	6468.01	12989.64	24339.36	30634.83	24473.47	23680.91	17872.22	15543.30	14467.51	20158.02	32974.92	21767.82	7651.61	7207.31	8961.55	5791.76	3660.64	2377.50	5249.66	8201.52	8367.23	5884.64	5939.83	5578.53	5461.17	5256.69	3133.41	3251.73	3063.44	2291.70	4088.30	3021.02	1121.52
59			10381.04	25487.45	8872.52	8844.56	19068.61	12331.85	7513.11	9199.81	6064.88	12883.82	11637.09	14731.14	11072.30	7038.71	10180.33	8498.00	11649.67	4351.43	3290.72	3638.98	8238.58	5078.98	3220.47	4341.63	2178.46	5213.58	4763.06	1748.57	1966.91	2139.77	1385.54	3150.39	3133.49	2496.57	1155.99	973.48	1281.55	1201.53	900.85	734.26	1101.85	1107.77	954.28	800.49	720.51	532.81	622.61
60			11970.04	51206.23	42863.40	28542.02	33495.52	19937.95	13412.08	23274.10	11213.77	18799.55	31962.37	12834.54	1827.65	9061.50	4487.78	8087.73	9354.49	13350.66	6285.45	12249.08	12106.53	6014.66	11529.77	10488.81	5335.34	5051.15	8052.89	3851.48	4638.86	4767.51	10067.02	5364.86	3799.20	5181.96	3579.04	4577.31	4053.58	4378.48	2629.83	1995.85	2625.34	3109.31	2533.41	1773.57	1544.71	1485.71	977.91
61			16507.34	36434.19	44340.28	46160.42	24596.39	32448.08	38798.17	19830.56	23654.84	16479.56	40356.47	32917.82	17757.07	27792.21	21720.38	16664.33	9662.92	16317.65	11678.23	6734.28	14103.20	18249.08	17411.36	11820.58	16540.91	15598.06	6906.22	3873.66	9729.96	9267.99	4264.81	4714.92	4018.64	4189.87	5361.66	6881.22	4254.06	3321.14	2323.27	3854.57	2712.56	2369.83	2548.11	2850.88	2405.51	1817.24	1762.34
62			34644.24	86307.70	55127.03	44093.26	46618.71	54887.55	55055.43	27079.91	18712.06	25766.06	24285.92	23318.91	26320.76	20993.07	13870.65	8163.80	18727.86	17963.19	17038.60	21946.85	17292.49	8485.16	11404.58	11738.79	4506.19	6432.00	6668.30	11531.53	11045.62	5312.13	4452.68	6833.67	5798.96	5124.28	5180.36	2684.93	3142.58	4199.57	6389.82	4898.29	2872.81	4100.94	2554.59	1853.48	2844.90	1550.50	2431.26
63			5689.74	13514.68	23942.57	36515.11	20951.32	17037.01	17084.39	24356.39	23045.41	9536.18	12172.16	7745.97	4903.60	11869.49	26282.86	15349.77	12749.76	11436.31	11302.64	5084.00	8171.30	10097.56	10494.90	12268.12	4946.16	6567.09	7469.57	9856.19	7414.33	4168.65	8858.25	4465.40	6860.13	4518.24	3227.14	2334.37	3549.80	3607.06	7355.43	5637.89	3361.58	2493.01	3381.16	4743.67	3829.89	2414.89	2030.40
64			8486.54	56505.44	23859.89	6857.43	10246.66	24733.86	21509.08	13360.62	20038.01	14149.38	5401.05	6058.76	7176.48	10198.13	9521.66	12690.94	9341.54	5395.29	7828.79	9070.49	7906.53	4533.18	3553.05	6082.67	5268.24	3844.25	3520.28	5481.35	3930.22	4539.51	3834.23	1957.55	2565.78	2908.42	3421.57	2567.41	3144.43	2497.19	2657.49	2446.20	1540.03	1333.52	1044.99	1243.45	1640.30	2382.61	1170.00
65			2203.39	12136.06	13413.42	28837.26	24820.09	9060.20	7750.08	9990.00	8041.67	7785.96	4506.10	10747.59	14915.05	10376.97	10457.29	4765.70	8673.93	7780.27	2490.64	1596.19	4193.86	4476.85	3884.36	2770.23	4823.57	4170.96	2377.38	3673.96	4060.30	7211.33	8106.69	2173.23	2728.74	2229.75	2315.65	2773.43	2502.80	2308.07	1523.65	1457.52	2309.01	1625.64	1084.85	667.27	1511.48	1100.50	1450.08
66			13399.14	32328.67	20493.12	33155.34	22822.84	24568.76	19690.58	21852.66	19687.30	10671.14	17432.38	14176.08	4538.57	11620.32	15191.61	11477.02	13712.08	12763.61	9182.03	8016.25	7435.13	16757.84	7446.80	9117.97	4777.24	5816.71	6624.77	10131.55	7901.30	5997.55	5109.01	10424.84	10813.80	6000.06	5775.29	3599.35	3330.27	3584.35	3239.23	4279.21	5948.07	5018.77	3180.82	2277.10	2672.03	2489.55	4063.22
67			10633.37	19575.29	7551.57	14218.52	10749.50	7551.15	8739.71	7689.80	5923.67	14867.81	9376.21	11246.18	8787.65	6175.05	10447.48	4961.77	8890.85	7257.34	3082.56	7302.35	5010.09	6920.36	10224.17	5560.07	4936.76	4527.69	6729.35	7940.54	8044.54	5577.31	5801.10	4264.87	5983.79	3888.77	2172.64	4308.73	3536.31	3883.23	2888.46	1848.17	1690.67	2036.27	2951.54	2749.98	2212.53	1602.52	1396.36
68			13550.15	27320.42	22856.77	30794.21	17206.84	6288.46	11397.10	12749.27	8468.74	9464.87	8955.75	10136.85	11289.78	8789.88	7735.58	7521.34	3330.23	5116.37	4397.25	5366.78	8911.48	7011.35	6569.73	3122.06	4933.39	3567.83	6628.56	6379.07	3371.03	2435.73	2905.57	1772.75	3489.72	5253.21	3439.68	3641.93	5256.72	4480.24	4144.32	2597.17	3190.05	1224.87	678.45	1296.61	2166.57	1384.46	1882.17
69			3315.22	11994.13	1093.61	384.34	576.28	431.74	459.93	343.80	723.90	968.15	935.50	759.34	523.39	993.15	1579.73	1329.23	920.01	1227.37	655.82	1165.75	786.41	1575.10	2519.84	835.66	788.79	861.60	788.59	1651.27	1561.08	1057.48	1932.15	1117.93	248.66	701.59	641.45	663.47	531.45	789.35	1148.31	658.40	592.27	755.74	982.84	871.55	620.80	219.48	268.87
70			7134.75	13418.59	12404.89	9194.16	7030.64	5551.15	5524.79	9408.74	9738.02	10354.14	6117.85	5816.91	3802.35	10092.43	10099.12	7525.81	9169.73	7203.77	6167.49	5775.25	6211.34	8285.95	6898.93	8615.88	5496.49	3453.31	7049.42	7220.14	7557.11	5806.43	5170.77	4235.47	5012.53	3103.02	5201.31	3183.85	5101.22	3734.11	1702.57	3066.01	2979.62	2762.81	1517.19	1340.77	1211.44	2228.07	921.66
71			4857.77	6860.89	1678.42	1059.89	1169.18	938.41	817.93	677.43	838.18	310.95	613.43	792.03	1250.28	641.26	617.93	813.41	1439.23	728.00	1307.08	1218.75	929.63	820.05	669.84	1617.25	1016.54	865.25	661.45	615.87	974.06	1341.65	1417.45	1120.09	661.47	871.28	1477.12	694.18	1090.69	1307.29	1505.15	1204.10	923.04	737.28	496.38	542.56	629.81	662.27	745.74
72			16397.56	129094.08	40812.35	19609.57	16252.56	15579.77	21906.14	14754.67	8769.04	15184.95	15114.49	14605.58	9009.24	5629.57	7297.12	13410.11	12186.30	6150.09	4750.15	5374.15	4741.06	6681.60	5326.34	1806.01	3028.11	4649.88	6889.37	3845.95	2665.82	4045.79	1259.50	3103.26	2383.38	3235.77	3375.47	3384.22	2228.19	1812.60	2301.61	2307.61	3404.96	2560.09	1415.72	2012.60	2485.44	2402.68	1802.80
73			7343.37	11188.22	3152.19	5694.04	4741.99	2761.45	4513.34	3564.33	5405.82	5190.89	3318.79	3083.91	1933.16	5407.10	4078.72	1617.40	3287.92	3083.37	4323.53	3769.37	3822.38	6458.96	4806.32	2346.90	2914.81	1164.60	2443.75	3961.83	2471.34	4109.34	3531.14	3022.77	3822.25	4100.09	4300.86	2841.95	1755.82	1953.95	4053.94	1919.64	1371.71	1036.17	2136.05	2016.42	1385.10	1906.45	652.82
74			6686.74	16429.60	9663.05	6451.09	5687.98	8136.51	14647.75	7312.28	3230.30	1902.23	3996.95	4781.94	5277.38	3778.92	3478.61	3436.46	4571.87	4059.87	3596.79	2502.27	2987.08	2687.13	3459.21	4222.15	3912.63	1978.59	1309.51	1204.97	990.58	1331.25	1304.67	1222.94	986.51	1820.63	2777.82	1505.78	1118.31	1130.33	1189.49	1125.87	982.96	901.84	764.44	925.10	788.69	344.15	1135.88
75			6828.31	11502.37	10064.06	5649.93	6107.98	4451.93	3783.56	5075.00	5273.97	3911.26	4324.28	6859.52	8894.20	6364.67	2557.84	5309.75	12512.57	9888.51	6648.01	5180.78	5555.22	4366.73	2748.95	3290.84	3427.12	2855.66	4289.50	7086.44	7633.32	2994.07	2829.93	2745.88	2268.37	2072.75	1475.38	2684.71	3019.45	2212.64	1710.60	1658.81	1851.95	2387.09	2991.52	1977.40	919.52	1273.71	1626.98
76			9858.60	18932.75	12270.31	14561.33	9938.27	2325.78	7900.42	5850.20	9287.28	6838.08	5144.96	9434.65	9464.93	13291.17	8169.45	6712.68	6298.53	7138.88	5452.87	5828.37	4641.22	6398.62	3875.23	2339.96	4590.84	3012.95	2771.52	3722.00	4227.13	3157.36	1483.21	1426.03	2230.73	4848.81	5303.43	3058.28	3433.46	2003.80	3017.51	1740.05	1766.27	1522.14	3612.49	3389.42	1693.33	1432.13	1446.84
77			10574.79	58061.14	25637.16	23218.50	19613.65	11562.73	16283.15	20963.63	9823.74	5031.68	10126.62	9709.86	8266.32	4158.97	11186.07	15646.63	6817.87	7475.98	13464.24	16050.08	6396.13	5705.18	5445.35	7190.59	8345.00	4865.93	7095.92	9790.91	5806.67	9269.27	8296.02	5436.42	3066.64	1751.84	2944.27	4895.26	3985.65	2269.76	2480.14	2057.18	1014.98	1820.76	2904.11	2038.53	875.05	1404.03	811.08
78			12087.28	11490.76	4500.61	5250.88	4926.05	5411.54	5458.21	8343.40	3448.56	3721.74	8056.26	4098.51	2969.71	2441.41	2594.48	4074.19	4232.79	2739.51	2532.14	4282.41	3425.97	3532.25	4007.74	2708.41	1396.25	2789.95	4093.72	1422.50	2509.36	1720.10	2708.55	2661.38	1893.85	1186.14	1401.82	850.09	1476.57	1560.04	2357.27	1363.50	796.04	748.61	777.34	809.31	579.46	381.18	435.37
79			8862.79	27339.08	10404.07	10405.32	10641.48	7362.54	9167.81	4833.82	6093.00	6579.36	11911.98	6552.90	5955.85	8778.08	7127.78	9959.66	6628.39	3490.89	6630.81	4528.32	8455.16	4250.84	2716.37	6118.97	2823.07	2761.35	3907.16	2799.79	4401.51	3204.12	3001.25	4392.24	3761.56	3987.23	1880.15	2944.92	2385.99	2113.86	2199.92	1804.26	1456.31	898.19	1288.72	1445.01	1729.39	499.98	718.80
80			11965.86	80352.53	26122.26	19589.40	20470.42	30046.15	29408.45	14755.59	23583.33	24381.74	24622.23	19741.79	24340.15	18602.47	17561.54	25624.25	20505.86	14432.34	9543.09	13766.19	14438.81	10239.58	18188.31	25762.05	12220.33	16655.07	10285.99	14790.84	11067.80	8115.93	8021.55	8236.44	6340.53	7133.64	6993.82	4934.18	3498.13	4349.50	5150.97	6084.63	4894.26	3813.41	4992.23	5087.82	2641.54	2618.50	1597.07
81			46714.07	137096.65	74769.65	61627.41	38031.77	32359.28	21831.27	17916.66	15193.44	23942.41	28889.68	22432.09	32827.88	27179.27	14635.84	23718.46	31100.76	25870.38	25250.96	27273.22	22048.05	15499.70	16950.42	18221.80	14507.81	16992.74	10495.02	11568.93	15173.79	12448.90	8809.88	9288.86	9352.68	6701.26	5987.51	6151.02	8283.69	8024.33	5643.80	6103.02	4770.30	3592.04	3356.39	2896.48	2736.73	2544.23	2577.67
82			32988.83	162125.00	52197.93	46365.57	55288.51	36953.25	16237.12	17321.22	19257.52	17284.06	26222.46	22997.12	20741.12	27659.07	40115.31	34219.26	28246.70	23231.57	11046.84	9511.43	14069.61	5225.52	21477.48	24619.92	16091.07	17114.32	14168.88	3917.28	9739.63	12559.74	8872.18	6957.56	8887.29	6448.25	3336.32	4998.05	5307.58	5420.08	3122.01	2951.69	2239.52	3710.85	1738.26	1655.85	2917.32	2496.76	1741.71
83			21255.73	150836.70	75911.03	79680.32	86343.96	49747.51	66651.88	68215.88	27963.38	43391.35	48526.32	29215.81	39199.60	28330.06	17016.92	34303.80	25313.36	41043.84	39382.57	32514.42	24055.01	12134.47	14304.32	19841.66	22777.43	24749.08	16933.71	10499.01	14402.46	17450.33	6740.89	5240.38	8984.23	6085.07	6809.44	4423.35	5188.69	5686.41	4415.03	4913.79	5265.69	4257.85	4123.91	4710.44	5234.09	3130.92	2676.40
84			14139.31	91742.39	52586.93	26798.45	34773.91	65548.22	63602.13	62479.17	47174.54	28426.11	56892.98	60632.09	52684.84	50697.59	43162.51	23841.82	23886.77	62856.40	33103.50	41394.01	26983.63	29539.18	32003.50	31884.33	31679.75	39092.21	34580.36	20095.52	15086.30	6525.83	7766.17	19213.72	28651.85	20393.01	13843.65	6131.91	10589.52	9487.31	7099.57	8033.75	8790.51	4304.32	7271.25	7279.96	5901.31	5090.71	4640.61
85			2167.60	31221.50	21714.10	13234.43	11126.41	17466.52	14099.67	9006.34	18452.45	17833.88	18487.68	19269.15	7140.17	6767.07	12822.89	13317.45	8884.99	12436.75	12778.98	8086.85	13037.08	15741.70	8964.15	2708.01	8112.33	8357.57	5814.39	6439.18	6812.79	6880.81	5972.86	7094.89	1607.80	3167.37	3423.74	2125.42	2147.70	2000.37	1560.12	1328.09	1118.34	1056.13	511.68	633.19	1634.00	1086.59	1841.27
86			3049.25	6241.55	1443.21	1816.41	1297.91	1337.01	1980.32	3215.25	1033.62	2912.63	2220.15	619.61	1287.53	1265.13	1222.92	1318.11	1882.58	1875.97	2031.17	2237.52	1660.65	786.44	754.27	1306.92	1231.69	574.44	722.11	735.55	861.16	832.12	923.81	1264.52	1190.81	754.84	805.51	906.04	1075.46	386.98	648.26	518.37	493.51	567.98	545.16	751.50	735.28	717.69	511.69
87			4860.92	3185.97	502.82	466.14	357.97	316.92	265.83	155.43	118.56	233.51	242.33	257.23	315.69	258.26	164.76	231.25	202.04	161.98	198.24	359.60	401.03	226.74	81.90	237.54	228.35	204.38	233.59	203.16	231.26	194.02	176.56	295.28	436.62	348.90	234.28	113.60	355.69	258.97	172.77	337.04	394.35	259.16	204.99	188.02	203.77	160.61	181.47
88			2570.51	6076.62	339.35	163.78	607.00	765.72	491.69	479.02	455.31	934.57	974.22	735.82	2074.64	2246.20	580.03	691.55	517.72	585.99	396.08	407.88	374.37	369.37	397.50	448.58	296.32	596.49	446.03	450.31	325.36	869.21	1082.66	619.95	366.25	197.82	371.87	514.98	345.65	697.98	412.78	518.50	436.02	209.04	304.29	446.85	396.91	422.75	390.29
89			4168.26	3698.71	3963.89	6421.25	2846.24	2199.10	2336.90	2071.12	2282.93	2634.18	4321.08	4532.92	3259.63	2008.57	4610.00	4692.64	1897.86	1429.47	2014.51	2809.97	2240.07	1962.50	1450.38	1398.96	1047.71	1017.03	1810.63	1385.23	1065.17	492.44	890.40	698.91	794.75	933.26	482.41	419.25	523.37	497.99	440.03	515.12	407.07	268.45	196.52	200.43	183.16	137.49	109.05
90			5350.54	8332.28	10835.64	5875.50	9437.97	4968.27	2937.12	939.90	4710.41	6491.17	3105.81	3054.38	1949.38	2130.79	1968.27	2661.94	1454.18	2494.93	2607.15	4675.68	3850.19	1448.42	1156.95	1501.00	3152.19	2632.69	2006.78	925.64	1872.17	1240.79	1981.89	2299.11	811.44	484.64	716.30	827.74	370.73	500.31	709.56	426.11	249.81	424.42	426.61	194.81	217.82	420.90	521.42
91			3029.26	11721.90	2015.15	1136.30	2561.86	2605.27	1639.33	949.52	1890.13	827.91	1240.28	1619.82	1234.37	379.79	1499.94	1227.70	1649.44	1973.22	1995.34	1577.27	680.13	751.87	934.81	756.97	721.37	1142.16	1299.19	825.65	721.14	581.33	830.53	914.79	832.65	1199.63	648.33	115.24	617.92	683.32	1000.31	763.68	1227.25	1767.16	1078.62	1051.07	1301.72	646.24	589.72
92			8780.76	12120.04	14286.29	4161.88	7681.51	8187.78	6967.75	19380.53	6044.43	6972.12	6976.84	6411.45	7500.37	11867.53	11670.69	6174.64	3311.11	5846.18	6476.70	4702.21	5365.94	2064.34	2975.13	2550.52	2522.14	5898.45	2219.94	4236.03	2766.61	1709.24	2831.03	2402.63	1501.57	1835.17	1381.82	1475.72	1512.97	1267.13	824.02	598.41	996.82	601.02	812.95	385.74	334.10	599.66	636.09
93			6141.38	7940.78	6237.29	5373.16	5795.73	3283.52	4261.31	1566.37	4031.96	2127.69	1477.84	1760.29	2540.32	2184.43	3684.07	2841.59	3031.86	2859.70	3318.65	3152.81	3410.44	1956.76	1731.74	688.41	1423.92	2043.34	944.85	428.30	534.63	473.40	336.95	432.48	364.90	487.08	465.81	216.77	214.91	225.82	194.96	128.50	304.52	206.09	130.13	232.48	381.20	282.89	342.74
94			4379.47	9001.29	11755.93	8895.53	3080.41	3413.24	1828.92	2701.64	4131.02	6195.82	4111.52	2693.99	1740.46	2664.74	2307.31	4583.56	4564.61	2533.85	709.01	3386.18	4431.52	1992.59	1751.93	1670.05	1679.73	3041.74	1909.93	1795.59	1602.95	845.07	1051.96	1075.39	1518.44	1564.98	874.00	820.97	971.24	901.95	382.02	588.80	466.21	470.61	515.33	547.59	411.35	382.87	113.53
95			12252.15	38407.79	30075.93	23309.46	27045.13	17476.80	24196.75	28812.92	26902.72	15127.52	15333.66	12929.82	11344.35	14371.56	13821.13	12055.28	15883.77	18787.83	7343.22	3295.62	5943.87	4404.13	6701.07	14124.55	15949.69	6082.64	6622.80	12451.84	8411.78	6624.21	6628.30	8483.94	6278.38	6278.69	7134.39	10631.62	3754.28	2621.26	3031.11	2352.37	2508.16	1871.75	2728.21	3067.76	2437.14	2210.88	2366.48
96			8192.73	23433.80	21632.55	7552.08	6394.53	10890.10	11336.08	8166.39	12206.08	10214.48	11984.92	10492.42	8535.84	4224.64	2892.18	4677.18	6629.57	6861.52	11022.76	8948.78	4599.31	7320.22	9496.36	5045.31	3919.64	4932.97	5544.80	4826.02	1945.89	3245.21	5426.55	4995.94	6663.05	4996.09	4058.49	4823.74	2585.19	2952.16	4423.89	2029.80	2615.99	3346.57	1080.21	1679.44	697.48	1306.12	1605.85
97			26180.98	73044.68	51737.04	53589.16	55633.17	28723.79	28633.94	20338.74	22720.69	31045.84	55574.82	17991.10	16377.72	19060.22	19668.39	15386.89	21107.79	21252.64	13442.22	13948.11	11299.07	17989.18	16172.41	9330.49	16359.66	12048.03	7181.33	13435.58	7851.45	9859.80	18130.62	15396.11	11457.42	8513.25	5628.81	8151.44	6271.99	3589.90	3125.53	1863.55	3153.73	3470.29	2816.45	5046.06	3704.86	1418.81	985.40
98			3231.27	2992.12	1229.07	845.85	1008.69	819.31	1152.79	1323.06	1408.37	1021.64	1201.23	1441.03	1555.42	620.28	1218.38	899.07	2688.35	3722.97	1811.41	1384.15	1269.76	1665.76	1365.54	1356.09	2030.21	1188.88	985.50	835.42	1106.47	1092.22	903.34	1091.36	1629.12	1002.72	684.49	1462.43	684.58	415.91	601.00	803.82	688.25	894.01	1073.66	277.20	619.77	518.51	501.53
99			10993.37	43060.73	57637.04	32118.02	18902.38	17820.30	25854.31	23121.10	12496.56	22109.52	18668.63	11029.45	15763.60	16779.75	10802.54	6351.84	12049.64	18221.31	20091.01	12512.42	10609.23	15243.44	15392.71	7423.33	9432.64	9615.29	7028.17	7843.92	8949.41	4097.97	3868.03	2138.03	2686.57	7015.68	9583.78	4957.99	3365.84	3640.27	3236.92	2734.55	2811.62	2524.98	1654.99	763.42	793.42	860.62	1146.65
100			3592.14	8596.68	2444.34	2569.30	1684.28	2313.98	1344.60	893.27	1494.10	2393.91	1406.20	3627.19	3441.03	1679.15	1881.87	1785.03	1155.79	1611.80	2297.85	2515.68	1073.55	1015.53	1485.76	1964.30	1796.78	1705.74	1055.23	1300.09	1330.67	1025.50	1453.44	1777.14	1394.18	682.95	547.66	1427.01	1344.30	928.19	775.15	864.14	799.82	625.05	867.00	833.57	537.70	713.45	316.81
101			12037.55	32643.52	23991.53	31715.54	35580.14	19063.52	23001.06	13027.00	11424.14	18369.53	21905.27	25962.47	26195.92	33766.74	25083.00	22708.79	18188.39	17309.23	14966.77	7972.84	5567.56	8230.24	9606.49	5691.48	12004.10	15254.06	14549.41	13145.41	10420.46	13009.55	18121.17	9813.83	5165.71	10144.24	4012.13	4366.03	2350.69	3062.28	4842.76	3320.00	2869.99	4788.70	4250.99	1510.71	2057.31	1747.85	2225.78
102			10033.32	31431.76	30839.75	51350.48	17852.77	14504.31	30618.26	30389.52	20098.61	22499.88	7050.68	13803.16	39972.14	21464.82	23004.07	28534.95	18149.25	25136.81	24249.00	17844.39	14925.96	17303.39	9910.55	10407.18	10792.07	7555.21	13850.74	6246.05	8030.24	9270.87	3302.43	2505.16	8411.44	16776.15	12147.02	4414.77	3846.61	4022.16	4589.42	5113.59	3118.46	1666.84	1770.23	3301.46	2332.15	962.45	1293.01
103			10522.44	61720.82	38066.60	30558.88	27657.62	15345.57	31380.13	27170.28	27161.32	21461.29	9815.73	9370.44	13648.64	33332.25	26545.14	22853.34	12349.26	18048.42	15043.42	5710.69	10564.11	9546.48	10851.39	7012.06	3202.23	5265.95	3432.93	3000.60	5223.62	4306.00	2882.85	3733.03	5961.29	2865.98	2769.97	5388.40	3156.78	2481.79	3539.27	2866.37	2437.61	1638.41	1009.10	1704.87	1851.31	2223.97	1521.65
104			21961.77	66833.24	48579.94	28608.24	33852.73	36945.28	20637.32	21545.36	21642.20	27799.71	19790.58	9343.09	12016.68	12836.51	13462.78	5233.59	7976.11	13486.00	12689.29	14133.61	11766.18	15042.48	19441.66	15103.18	17634.32	17744.61	12969.37	4675.98	9231.90	6776.22	14032.11	9753.18	5521.29	5336.54	3527.23	5677.69	3158.10	2277.33	2660.71	1916.29	1411.74	1946.05	2833.02	3761.18	3515.71	1826.38	1849.99
105			14784.69	44816.50	46352.79	26100.70	29031.59	38742.62	28171.24	22700.00	40575.13	24469.21	29355.38	41211.21	36306.34	18958.62	14534.41	15656.09	22285.43	27962.55	16017.01	11609.01	9913.82	15701.51	17077.67	16397.87	17330.30	8157.20	9934.35	8528.80	6455.27	4963.13	4987.85	3852.92	4015.40	5236.61	5390.77	2965.69	6268.26	6680.12	5406.23	2198.73	1764.98	1151.54	988.80	1773.82	2108.26	1002.00	1318.98
106			17094.28	34224.25	35144.69	52769.57	33868.74	25705.98	19413.85	24596.30	32979.28	24578.03	13345.14	23594.59	32213.65	20074.93	30192.08	29717.66	25954.83	17348.58	6625.37	9993.10	12227.87	10830.92	12300.50	18735.93	11492.53	6725.66	7143.24	7666.68	7619.81	7866.38	4756.09	6218.10	6589.42	3990.88	2575.67	1067.55	3137.68	2489.28	2780.12	4911.58	4864.04	1819.20	1393.02	1407.71	3552.25	2890.28	2237.40
107			27105.02	55170.21	41498.66	26693.95	45385.24	57019.21	41125.69	21871.12	31074.37	45509.99	22816.46	16661.62	11281.67	10554.13	19790.39	26991.91	25912.56	9130.41	13846.34	16735.70	11038.35	6099.31	8262.68	11770.30	9754.40	11585.86	8193.40	10016.04	5124.80	3358.09	3232.81	3075.43	4352.35	8234.89	6933.63	5202.57	4996.08	5066.49	2053.69	1997.25	3236.51	1460.63	1867.93	1399.10	958.10	932.73	917.59
108			9543.18	31444.72	31536.93	29990.64	41033.95	31657.36	26792.36	26023.37	10813.66	6644.71	13262.63	19346.48	34992.08	12063.08	17403.54	11692.68	8108.96	7171.27	13582.86	13367.71	7735.38	5512.46	7296.42	3948.66	5970.10	6368.73	7200.29	6525.59	5585.29	3783.58	4185.97	3533.27	4885.62	7046.59	5144.39	3807.25	3590.37	3095.78	1760.25	2105.92	1851.30	2197.93	2309.26	1272.38	1332.96	1258.05	1057.36
109			10652.91	32515.41	11371.27	15171.37	10172.00	6258.10	12136.51	11120.44	12516.43	5139.19	5713.25	5754.80	3450.85	6044.16	6679.85	7751.95	5702.82	3950.23	6922.28	5566.98	3439.84	4858.30	3760.74	2703.71	2636.40	4446.22	4779.98	3030.05	4527.09	4159.19	2813.29	2077.80	2771.42	1797.30	1335.75	1793.93	1590.23	1494.02	1115.69	1789.11	1604.91	830.36	1194.50	1034.43	1437.32	971.59	755.15
110			4624.06	18804.43	5377.87	4591.09	5458.13	4257.04	2583.17	1887.30	3917.84	4371.47	5791.31	3172.09	2396.63	3305.53	2115.49	2578.98	1305.71	2382.97	2123.68	1584.13	1473.75	1032.04	973.43	1076.22	1007.70	786.94	863.60	413.39	456.13	615.93	883.15	543.43	301.58	291.36	229.45	527.43	332.46	482.12	514.59	386.68	898.83	625.30	283.40	506.40	695.35	843.90	584.64
111			15495.18	54177.57	6540.23	7504.14	5969.51	2035.60	2649.83	3833.45	2466.94	1833.20	2316.01	4930.78	3458.96	1537.93	1602.75	1290.25	2886.21	3047.72	1046.79	1853.62	1490.60	1919.84	1469.38	1100.40	1799.08	1608.41	1336.14	1063.36	712.40	854.57	565.82	665.26	682.04	1087.71	1294.21	402.08	452.31	588.74	471.89	1115.54	832.11	463.46	1043.11	616.73	258.61	298.79	393.99
112			7484.67	9557.25	4114.89	7021.76	4668.27	3386.45	2318.98	938.56	1277.85	1049.79	3652.14	3196.40	2754.72	2851.82	1335.46	1284.86	2403.53	1702.03	669.27	1428.03	2658.62	3315.83	1902.90	1197.15	746.26	510.48	670.08	621.97	757.46	900.84	376.01	359.88	599.74	325.30	190.32	575.88	613.24	372.02	356.95	198.88	260.43	391.46	517.83	235.48	212.08	278.83	279.04
113			6438.06	13393.70	5666.86	3871.32	2763.91	2402.48	4308.36	5431.35	3630.49	2642.86	4639.38	4182.86	3777.16	3101.50	3485.25	3443.90	3533.87	2867.76	1078.19	606.25	1125.36	1387.00	1300.17	1316.65	2587.94	2359.48	2088.64	2989.80	2896.77	1068.91	969.97	1188.12	524.92	351.05	1085.90	579.41	601.06	956.31	882.38	607.69	370.20	446.27	464.45	245.47	569.87	535.38	458.09
114			2848.71	11908.47	1091.63	1553.53	432.58	627.65	582.56	312.61	379.62	295.26	159.12	269.48	229.70	484.26	742.43	442.43	79.36	141.30	173.22	276.50	211.56	145.83	438.14	200.27	221.89	285.55	198.74	146.64	191.56	266.92	387.84	395.32	118.11	86.38	203.23	155.09	164.76	205.65	278.35	142.04	159.51	232.54	313.95	342.19	340.75	215.73	155.94
115			2379.29	10352.61	15774.44	9361.95	6480.54	7446.34	11527.21	7327.50	8377.61	6474.56	10500.19	10023.11	4685.16	5195.94	5518.10	5432.58	4893.10	6026.28	2522.76	2794.38	3297.51	4640.00	5242.12	5583.68	5923.68	3174.18	4318.55	3177.07	1493.97	1339.53	1651.35	2739.08	1351.61	2026.88	1439.96	2038.02	1455.07	1722.24	1713.60	1077.94	1333.98	1776.26	1817.15	1027.91	895.26	654.86	882.68
116			8626.23	8954.48	9038.41	7518.46	4889.97	2968.92	3939.00	3479.59	4852.21	4216.15	4204.47	4491.84	4151.86	3005.37	2047.28	2494.35	3519.28	4174.46	4879.54	4545.28	7824.22	5600.50	3553.82	4260.10	3083.10	2950.00	3793.05	2952.46	3863.19	2367.54	1257.10	1454.20	2034.06	1769.95	1237.89	1737.47	1020.42	549.62	629.48	1352.51	1233.77	1064.99	1215.37	740.47	559.57	738.67	932.33
117			4458.45	9679.69	3785.27	4434.01	4778.78	7809.25	5701.55	5370.80	8398.38	7987.21	7199.12	5588.72	6512.19	4098.04	5310.25	6240.22	4868.06	3438.69	4781.87	3595.43	3408.30	3352.27	2838.32	4075.82	3009.49	3007.79	1861.98	2468.68	2592.59	1895.51	2853.66	2796.15	2034.35	1604.04	1337.19	2196.64	2173.94	1766.24	2418.18	1756.29	1036.00	1195.77	1890.60	1280.79	1114.54	791.18	556.57
118			3590.91	8921.28	1194.72	1766.39	1473.71	859.90	632.86	1046.71	942.13	884.27	1405.71	1722.50	1422.61	1527.80	1770.66	1957.65	1431.39	693.26	981.72	1061.76	1716.21	1060.34	1309.73	1475.37	1615.47	1254.59	1608.66	1122.76	1415.26	982.91	1102.70	971.52	735.02	1319.01	1172.27	379.22	526.06	1191.62	1160.91	686.67	601.44	505.29	561.43	470.06	479.54	347.99	417.49
119			3877.91	15239.91	7719.35	5330.11	6903.64	8237.33	9943.66	5657.63	3879.60	4723.92	3199.46	2980.72	3997.30	2274.88	3186.37	2589.54	5138.60	6390.94	4492.71	3014.39	1914.12	1775.21	1824.79	1055.99	1761.28	2133.40	903.87	1312.68	1147.26	594.09	798.83	908.95	956.25	745.27	476.95	289.60	228.44	467.63	618.46	422.55	349.89	377.42	412.97	192.19	211.86	281.14	193.12
120			6933.35	6507.17	2604.39	3139.13	4340.88	2766.87	2576.30	4074.25	3316.78	1244.76	1872.53	1281.46	1267.00	1046.46	2760.40	2594.16	1162.39	743.53	752.47	1145.26	1292.15	1424.20	960.49	768.28	550.33	694.69	796.02	276.29	290.27	371.30	542.98	556.00	1003.64	347.44	239.90	409.75	215.20	158.64	271.41	85.46	248.04	270.02	126.50	181.80	381.11	215.90	593.18
121			5735.33	9582.41	2302.66	10028.20	4836.68	1935.56	2873.23	3289.01	3810.95	2773.92	2072.50	2964.68	4274.70	2840.00	3183.10	3727.21	2531.08	5747.06	9447.67	6751.63	4089.96	3483.40	2179.64	2247.01	3345.51	6007.79	3034.18	2635.40	1848.91	1604.48	2325.04	2327.25	1245.62	3393.88	2852.04	1440.23	1136.48	1077.39	1513.74	1554.53	1445.04	505.08	867.82	1045.63	857.72	651.21	551.40
122			2240.12	9698.92	3077.32	2222.63	2620.73	1282.63	1915.56	2336.17	2299.60	2226.80	683.37	1115.23	1873.12	2107.87	1357.07	433.67	676.65	1017.73	856.41	1035.53	826.66	815.10	570.73	1010.20	718.49	839.22	713.38	453.71	605.95	513.73	548.24	249.08	350.87	507.58	861.39	587.29	634.46	336.97	210.60	312.35	608.20	625.37	145.79	532.46	652.46	316.68	385.56
123			6424.33	5439.47	4137.14	3602.78	3799.27	4950.90	5820.85	2782.60	2684.02	2622.62	4665.26	5049.14	4059.25	6473.38	5466.89	2438.45	2489.14	1747.77	2167.01	2130.73	2388.58	2571.92	4012.93	4231.20	2327.96	2214.20	1149.74	1588.99	2888.15	1538.43	2232.69	3690.38	1121.37	1582.37	1510.30	2860.89	1689.72	1870.02	2967.22	2355.85	1899.70	1072.09	797.85	1483.89	656.27	693.74	525.30
124			12349.19	24193.12	14885.39	12648.17	16268.35	11727.10	11380.62	4464.91	6374.75	12325.83	15485.82	10333.52	5789.58	8041.19	5565.44	8245.12	4034.65	5577.02	7659.36	9552.71	6216.33	4212.51	6476.11	7263.15	4647.50	4411.75	5503.96	3083.34	5156.37	6305.99	4417.45	2249.62	2649.62	2624.57	3879.72	3725.08	3183.57	3388.40	3196.20	2630.75	3893.87	1782.61	3235.86	1951.28	1745.52	1670.24	1114.54
125			18549.59	27440.41	12273.54	16686.82	7451.38	21045.95	14528.64	12536.82	19545.62	18211.68	16853.09	6490.16	10628.06	14378.68	14464.91	9387.34	8779.85	5687.71	7689.81	10975.00	15007.90	6862.00	9080.51	10601.98	9673.05	6882.18	11422.76	6710.60	4853.21	4541.00	6726.75	10847.51	5204.72	2690.29	3656.87	5813.58	5190.06	5265.06	4646.69	3439.28	4791.09	2180.62	2224.28	1963.33	2579.30	2388.36	2076.48
126			6278.23	15995.88	7168.20	11982.31	10802.67	4107.23	1896.18	2380.09	3037.22	2823.96	3102.57	2273.88	3390.74	1593.47	3196.19	4370.40	2831.65	1645.10	2538.08	1620.15	4589.41	2953.72	1320.62	2255.93	1256.91	2417.88	4375.69	3325.12	2121.04	929.96	944.47	966.62	1064.27	1710.93	801.98	1871.09	607.55	2569.60	1400.18	744.59	1295.38	1234.00	1332.00	746.32	355.73	274.57	578.90
127			8212.26	7021.24	958.94	585.08	465.43	543.00	712.19	663.18	314.13	336.88	268.87	384.30	180.39	226.86	433.33	261.61	170.55	177.26	138.95	382.51	290.20	284.85	406.88	510.85	455.18	387.75	295.18	220.63	110.28	171.06	333.61	199.52	61.11	222.89	249.06	157.32	211.31	165.44	243.44	358.44	250.15	225.67	215.81	148.51	172.24	110.63	128.07
128			6828.37	8828.96	2658.95	3615.13	2842.27	2829.16	1048.26	2353.78	2001.94	978.06	1126.40	1119.67	1362.95	871.88	882.09	1546.32	1772.42	1474.65	1146.59	1249.56	1066.23	516.44	293.33	987.99	1439.59	551.33	1248.47	910.24	1826.26	917.84	847.98	960.05	1113.10	847.60	554.85	802.04	864.90	647.59	442.32	377.25	630.50	566.23	513.29	507.54	640.22	488.75	535.38
129			3192.88	8450.93	22584.12	26152.92	10213.66	13224.33	8622.20	5998.20	5246.66	15155.19	8533.77	12898.71	18748.58	11332.52	7077.09	9623.26	14493.68	8187.73	8368.37	8701.42	10088.05	5663.03	8916.17	6430.71	5954.82	4355.41	3929.17	9705.54	8482.68	7246.58	6347.95	4959.12	3956.79	4438.75	3871.43	3163.92	3000.71	3890.17	3400.26	4101.72	2934.76	3080.74	3652.51	2320.58	910.76	1679.55	464.61
130			26148.54	34446.69	19011.64	16080.66	16274.59	21708.41	23521.42	13901.35	9489.02	8208.48	8926.05	5854.69	6788.54	9069.05	5153.11	5885.57	13990.60	14454.36	3926.47	5068.80	15205.11	12437.01	8151.46	8007.85	6778.18	5277.26	7579.05	3949.48	4437.62	5272.71	7300.93	5456.96	5108.62	2503.71	2424.99	3574.95	4669.58	5253.73	4818.53	6746.06	4666.32	3022.17	2002.14	1118.39	2370.06	1804.74	1165.28
131			11009.99	25083.15	21351.79	25660.70	27004.26	21337.33	24889.29	26876.35	26767.06	21249.53	21631.22	25816.37	32710.60	19524.75	10098.86	16074.89	13017.72	17298.59	24141.91	12955.57	10467.58	10245.70	20577.08	19193.01	22625.33	12990.36	9322.56	6786.58	6489.62	10350.21	9610.76	7688.44	13875.18	9001.49	4568.80	3805.16	2494.13	3435.04	2603.80	2012.12	3307.89	3818.70	2489.05	2778.69	2951.79	4183.54	2960.93
132			9012.04	12852.05	3871.48	3882.94	2118.06	9616.46	8290.74	2918.00	7266.33	5393.34	5101.86	3835.66	6602.12	5063.94	1783.33	4575.83	3219.66	4357.03	5674.28	4040.31	5855.77	8812.91	6535.01	5481.97	4076.39	3644.51	3804.24	1984.37	1189.88	3212.80	3653.77	2552.57	4661.30	2755.99	1811.38	3813.65	3945.65	2764.96	2016.32	2173.18	2078.18	2201.32	1746.05	1414.06	699.98	798.33	1067.00
133			4621.07	28160.15	3287.46	4483.08	4126.56	5326.79	2412.54	2197.91	1803.36	2128.76	1895.95	2143.66	2154.97	3454.17	2078.91	3582.85	3607.79	1820.85	3830.94	1666.87	945.34	2098.59	2529.54	1961.22	2825.14	2181.79	1809.53	980.36	1370.33	2601.20	3141.59	1218.05	1437.02	1009.89	723.95	631.85	861.82	688.39	522.33	1138.90	2026.07	1325.08	735.20	1955.16	1143.82	340.51	348.40
134			7678.47	24740.00	4931.15	4246.22	2887.78	5595.31	3676.21	5510.51	4628.08	4307.82	2901.85	4340.39	4593.46	3895.63	1751.45	1540.29	2378.02	2662.41	2774.32	1728.34	1702.94	1655.54	1674.95	2063.06	1220.59	1102.27	1034.43	1201.29	2239.04	2160.48	1287.02	954.64	960.27	663.13	1294.45	2289.35	2804.43	1284.71	607.89	1542.69	2164.09	1413.13	2402.58	1231.55	920.80	772.72	504.05
135			7455.90	7849.31	2343.17	6027.57	5778.45	2972.14	4133.76	5105.06	3377.08	2439.40	2877.30	5750.41	7843.31	5981.78	2127.88	5633.13	5521.65	4676.87	7481.97	6274.64	4549.65	2431.97	2733.69	5984.72	3940.46	4999.33	3076.05	2082.98	1351.62	2505.56	1382.03	1554.23	1821.92	2417.11	2263.48	1436.41	933.10	1028.48	701.45	547.26	1051.17	1330.14	805.07	514.46	608.02	833.86	933.14
136			7086.72	9809.67	3119.70	8144.94	5501.51	3491.29	3150.74	6164.65	4679.29	5699.82	5297.54	6912.29	3929.57	6257.25	4924.32	2617.14	3199.90	3498.03	5813.67	4316.02	2305.13	2666.15	4725.64	5521.85	2908.64	4013.33	3323.63	4385.19	3735.00	3468.81	2811.96	3779.59	3636.50	3447.22	2719.85	3220.76	2695.91	2011.35	1318.61	1197.08	1464.14	1261.79	938.55	799.82	1332.99	916.95	842.99
137			13743.04	31302.60	14434.93	11358.04	13852.35	17419.00	17434.87	9518.66	6812.31	13324.40	12567.29	9090.63	4604.28	8436.23	9999.88	5933.44	6710.13	5650.15	9555.26	11958.10	6750.83	8501.00	10419.21	4411.65	3545.82	2810.38	2835.13	2425.71	3554.08	3691.78	3637.63	2020.82	2497.64	3445.16	1761.71	1480.22	957.29	994.51	1571.23	1686.06	1557.42	387.04	729.55	666.36	523.92	807.29	948.75
138			4552.61	22575.41	19057.72	10872.61	5286.57	3707.72	3881.88	9360.43	10122.61	7282.07	11156.75	8800.67	6689.18	2863.59	2160.84	3371.68	3812.38	4023.45	5624.70	5033.74	3041.98	5492.71	4240.57	1937.00	3139.91	3789.93	2252.38	1390.74	1663.41	1938.85	1845.64	2188.66	1707.97	2381.15	1491.18	974.60	1600.09	1336.83	987.45	1096.63	897.32	568.14	629.09	596.15	512.40	376.46	336.48
139			5606.16	10374.83	6956.90	10617.21	5663.15	8167.32	7221.24	9843.16	11566.28	9334.64	10216.81	6863.60	6388.59	4915.77	4990.10	4989.31	5841.53	2622.27	3660.58	4177.41	2634.39	2911.21	2145.82	1034.53	3306.28	5195.43	6452.59	2984.94	1398.45	2232.13	2912.67	1855.40	1228.24	585.46	1059.72	1526.56	1976.48	1566.48	802.66	882.10	789.60	700.88	698.95	751.13	680.43	623.36	968.61
140			11845.77	28774.04	12955.46	8396.50	13884.07	7844.54	5793.15	5896.29	7465.30	5438.27	7856.88	8266.76	5316.72	6362.44	3269.64	3574.10	3038.46	3137.06	4542.63	3470.60	2574.51	2585.14	2901.79	2674.16	3537.55	1870.55	1967.45	2643.64	1507.56	1814.74	1846.00	1450.56	801.39	894.50	778.80	632.15	878.04	775.10	418.12	574.26	382.10	198.04	272.01	240.70	323.87	270.22	338.86
141			1751.91	5016.03	1266.86	675.40	863.07	506.59	573.61	1286.46	1495.84	1596.97	1157.42	624.70	799.21	951.10	651.46	598.26	1452.81	601.91	789.71	856.73	675.17	1187.91	1213.17	568.72	896.16	974.60	421.88	407.62	424.07	452.58	793.14	1038.18	713.94	819.37	746.30	330.76	427.19	318.10	334.68	285.49	219.60	397.21	259.94	247.48	476.69	226.85	144.88
142			12253.92	18834.82	12370.11	2334.44	6519.19	7618.18	3677.67	4023.30	4332.96	4037.62	6658.94	4267.63	4135.01	6019.80	4680.41	3199.01	3135.06	4728.23	3971.22	2963.95	3495.34	3238.71	2374.60	2766.39	2586.91	1528.56	1117.61	2613.07	1424.16	887.57	1155.03	936.73	1261.03	1108.76	555.75	725.77	612.26	257.54	577.00	870.35	781.16	586.02	405.43	220.66	192.32	240.76	158.84
143			3620.99	6515.43	4104.11	3331.27	2747.62	1387.21	2346.24	3494.95	3678.16	2329.42	1898.72	2241.83	3546.42	1269.99	1814.01	1210.12	1631.27	1300.82	2390.53	1841.71	2423.51	1614.47	2828.40	4995.13	1862.28	1363.76	3364.33	1961.59	1518.09	1223.74	707.04	788.84	624.39	518.84	831.79	1032.51	543.40	330.27	434.71	317.18	428.49	276.40	263.15	267.83	165.74	309.43	245.24
144			5266.28	5557.18	1523.94	1420.96	764.01	1179.33	1196.21	1013.85	621.00	702.23	788.06	1085.75	691.04	551.81	925.22	847.30	522.39	627.52	793.42	435.16	743.82	905.35	1354.85	1176.23	1234.88	1348.26	864.13	959.45	1476.21	886.12	943.03	1560.00	756.09	705.53	514.28	553.59	751.88	390.95	506.61	732.17	797.42	474.13	525.12	590.77	651.39	1026.56	379.19
145			3341.90	3335.78	595.79	225.36	245.86	390.78	397.69	245.45	403.44	511.08	309.33	266.97	242.03	271.04	255.45	329.14	494.88	247.62	335.37	199.47	325.70	383.66	786.34	733.79	556.50	1009.91	747.33	705.06	525.22	617.35	344.28	365.50	488.84	333.11	511.24	400.63	380.11	438.71	209.99	326.37	464.46	539.39	305.73	374.94	388.41	320.25	393.66
146			2669.93	2649.27	285.75	174.90	280.73	191.94	391.87	287.61	303.92	332.41	132.49	128.29	124.02	227.74	215.26	211.83	145.83	152.86	52.08	135.47	108.90	171.69	118.76	159.60	193.11	198.67	251.08	97.95	79.87	113.55	147.72	183.45	85.51	85.78	124.63	222.25	220.56	97.69	85.85	134.44	293.52	162.37	174.64	221.92	173.73	178.72	162.76
147			4829.09	8629.63	1891.35	2652.89	2225.15	1852.11	2411.66	1574.55	2215.46	1752.53	2219.80	1709.48	1857.42	2528.51	1461.43	1731.06	2490.81	2598.41	2243.45	2274.57	904.73	538.69	1517.97	1569.35	2019.04	1035.40	1619.00	1524.89	2180.43	1592.29	639.88	483.83	1619.97	1038.49	762.14	1211.18	2080.48	1507.42	1578.43	2797.86	2483.82	1133.45	541.87	1150.92	736.18	1191.71	1340.19
148			8338.11	18063.60	1889.45	475.93	902.97	805.67	631.37	764.13	915.49	506.07	545.22	498.48	816.30	436.06	496.85	367.81	362.07	225.08	244.33	369.54	596.06	896.66	917.13	695.93	625.91	249.91	329.18	245.85	194.87	138.31	617.95	843.51	854.01	638.42	489.94	502.86	673.72	467.14	644.47	393.62	488.34	637.70	702.60	558.20	604.67	566.48	526.42
149			5450.94	11161.08	2113.35	1537.55	2476.94	2098.55	1252.13	1345.91	481.61	1071.37	1956.47	2795.44	1014.01	1433.34	2116.06	1629.56	402.57	954.81	747.27	723.98	2020.32	1901.71	2413.28	1557.65	983.00	907.23	834.32	886.84	1237.84	848.66	471.28	661.67	632.99	858.80	1175.98	1093.40	446.23	1075.13	871.44	639.09	339.60	264.17	707.38	1131.88	724.18	720.80	1014.79
150			1490.97	14561.56	7786.58	3329.27	3533.85	3924.92	4014.40	3480.41	2285.21	2891.63	2236.37	1582.92	872.27	1282.15	2245.42	2070.48	1521.51	1561.23	2153.06	1251.87	963.06	1481.19	1157.68	919.58	1594.72	894.16	1382.37	995.79	519.15	948.30	1854.07	1378.23	854.33	993.11	644.02	1084.95	704.59	625.49	820.56	870.08	606.66	357.14	447.40	889.99	1244.93	1142.75	1264.27
151			5242.23	14267.20	1336.61	431.53	397.43	748.47	688.73	1085.60	825.53	756.41	759.75	1023.50	1156.12	1056.02	698.31	1018.44	1696.45	1101.80	900.30	1212.26	1264.12	1384.96	1812.94	1749.92	1306.62	883.63	1131.38	1802.67	1467.93	1047.39	1248.67	1057.83	650.71	946.11	920.60	970.25	1438.92	1138.79	817.93	253.02	418.43	903.86	937.46	995.76	1288.92	998.02	434.55
152			4763.79	8864.81	1672.52	639.95	510.04	778.13	501.23	448.63	375.81	531.08	817.44	570.73	574.77	743.73	738.92	555.99	549.13	522.80	528.87	1034.98	542.13	795.90	555.92	444.26	463.27	874.59	580.77	603.15	512.46	1057.30	417.93	858.10	536.56	803.08	714.10	539.16	883.14	1120.92	798.19	547.61	1142.72	627.08	446.67	813.95	908.12	719.30	386.43
153			1798.40	10542.64	415.24	149.86	203.66	577.88	385.18	796.82	1094.35	749.15	981.73	619.25	599.45	894.64	1038.22	823.54	1044.86	1565.28	1016.80	948.78	1032.87	1017.67	863.42	443.00	1068.74	752.98	878.36	924.69	1087.42	696.38	1022.11	786.57	681.15	640.26	881.43	729.34	1444.66	1127.15	737.58	1307.60	1188.96	813.21	857.20	456.66	228.90	231.58	605.98
154			2662.39	2955.54	2057.73	1385.51	514.64	289.62	380.84	193.32	184.18	295.34	232.95	568.10	476.99	802.88	472.47	426.48	293.52	186.32	232.64	124.28	251.10	694.52	332.37	169.74	201.45	254.08	572.47	771.90	805.01	297.44	200.20	323.84	428.73	391.42	202.03	301.55	148.72	272.42	415.96	473.65	768.46	666.35	388.82	434.64	372.84	548.41	614.58
155			873.44	3112.52	946.90	1174.12	1143.83	1514.65	1095.59	1044.52	1077.55	1376.18	1934.01	1841.25	1031.44	388.80	872.95	1097.87	1414.52	1038.08	915.55	1064.51	1479.33	1328.81	1212.51	1063.18	728.93	875.79	695.89	778.67	898.02	646.63	560.00	359.37	358.39	939.81	958.39	466.44	297.37	606.69	1025.98	839.94	868.71	408.89	306.58	313.68	192.31	150.64	348.76
156			13543.56	21883.52	16324.82	9370.87	6578.40	8297.75	9844.58	10551.94	12612.55	12559.58	6290.58	2780.00	3595.97	3323.50	6553.02	10192.34	11086.98	11986.55	8612.75	6890.43	5516.21	3950.46	2510.79	1935.85	2168.47	2732.56	2884.66	2973.99	1847.95	1656.25	1435.04	2473.51	2593.80	2597.73	1623.25	2570.23	3686.00	1942.27	1172.75	1774.19	1602.07	1128.41	2854.20	2302.17	498.82	692.26	373.30
157			10814.24	52889.91	19905.80	13063.07	15108.65	14525.53	12898.08	9681.20	5782.13	6644.63	4306.13	7752.25	6299.36	5451.44	8926.21	7854.86	6685.93	6917.57	5855.17	6400.40	8251.71	6756.94	4111.87	3434.52	5650.14	5005.00	3806.30	3145.76	1802.78	2252.86	2717.62	4346.73	2482.16	3126.85	3325.94	2057.58	1837.65	1796.35	1143.01	1334.96	1872.26	2596.78	1947.54	873.32	732.82	592.59	1315.73
158			1505.20	13518.19	6952.34	4274.00	3922.79	2331.79	1954.21	1883.43	1340.18	3103.82	4528.71	3943.52	2508.14	3322.99	2513.86	2955.83	1463.55	1298.74	1239.70	970.11	1589.64	2250.50	1932.62	2474.35	2401.46	909.44	833.69	1375.68	1846.97	1184.11	1038.03	844.13	877.01	1297.17	1452.71	1785.39	1573.59	976.69	911.33	1062.30	1513.45	911.32	663.15	595.92	1215.83	1344.98	1426.92
159			2285.75	7637.48	2880.19	3930.99	4382.66	2466.02	3122.14	2654.82	3480.53	4856.91	2245.37	1658.37	2155.06	2209.91	3643.55	2172.25	2500.75	4332.14	2098.65	1202.82	1156.42	1285.91	817.90	1469.61	1721.20	1094.06	737.54	979.30	1294.85	1650.64	1250.46	1704.16	1479.51	1341.26	2167.76	1820.61	1785.32	1700.99	1098.59	574.05	590.69	595.60	648.90	564.36	856.54	890.78	885.47
160			7539.90	23889.58	5345.13	13855.36	13882.32	8545.12	7305.69	8271.18	6049.04	9220.76	7180.17	5553.82	5062.19	6496.02	6701.78	9270.82	8252.48	3690.56	4289.34	8931.66	4999.96	2534.64	2759.69	1875.23	1886.39	5828.56	7200.47	5339.24	1864.30	3134.47	4245.83	3312.66	3039.35	3605.06	1861.94	2193.39	2832.84	2072.99	2735.29	3093.97	1560.95	1312.95	1699.21	1474.87	1661.08	946.16	1119.28
161			2215.55	14236.20	4366.03	4046.35	4498.21	1853.64	2315.13	3514.93	5471.51	3922.94	1984.46	2114.55	2184.75	1417.70	1461.25	2151.75	1441.30	1991.12	2786.48	2937.04	2967.21	2374.07	969.72	2850.57	2643.34	1203.43	1464.03	1008.06	2270.42	2211.94	1451.89	878.68	3527.81	3331.14	1556.51	1133.64	1368.33	1239.75	1103.79	1522.70	1981.74	2117.30	1348.16	1085.83	723.18	542.21	706.63
162			4399.05	27090.56	6246.32	9156.73	5489.35	11085.14	9368.24	7456.85	7532.28	6767.18	7828.50	5683.51	3922.94	5285.86	6750.04	4495.31	8526.83	9819.41	6746.45	6928.81	4474.10	3594.90	2899.70	2998.48	3237.18	6139.21	3781.57	3004.08	2710.90	3517.02	3429.67	2902.90	3441.18	3629.74	4614.99	2580.73	2216.83	1731.03	1488.51	1488.08	1946.46	1689.71	2045.23	1575.57	907.43	1072.60	909.41
163			12626.25	43834.28	13430.56	15312.66	12022.75	6876.50	9161.83	10421.48	5590.24	5571.35	4705.17	5622.11	8954.46	8216.05	6890.61	6237.72	4391.78	6793.56	7459.66	6401.82	6426.12	4271.37	4589.26	4060.62	5609.74	6081.42	7299.54	4423.56	4103.93	3474.70	3465.04	2040.58	3616.46	3997.88	3740.06	3052.77	2013.27	1814.50	3154.62	2189.63	918.20	1083.64	990.60	1075.05	709.47	1187.69	940.52
164			9281.85	29085.96	21161.74	10643.65	12080.21	10277.91	13460.09	6649.32	7837.37	9749.93	7458.16	5635.83	11419.66	5313.87	7434.99	11208.64	4662.38	2253.31	5088.30	4134.35	3833.50	4268.89	5289.99	3477.33	3474.21	1881.47	2183.89	3223.93	3153.09	2230.19	3086.14	2913.08	2818.92	3737.27	2221.48	1845.04	875.35	1533.97	1552.85	1402.35	560.54	742.57	874.51	593.70	624.62	545.56	648.72
165			8169.60	25066.86	17285.22	10859.37	12890.81	13147.92	9188.72	6061.43	3857.42	2562.13	4107.14	5232.55	4433.76	2855.88	3225.91	5089.56	5351.95	3201.86	2751.00	1731.06	1588.10	1682.00	1571.52	1216.30	926.73	2285.58	1403.38	872.80	1256.55	1758.28	2541.59	1878.08	1059.94	666.61	726.13	1143.74	1174.59	490.56	323.43	399.55	898.74	359.21	417.65	612.35	407.60	259.52	329.33
166			3549.34	7843.32	1090.04	599.04	585.62	246.29	246.53	178.80	567.67	752.50	1486.11	1126.00	415.25	479.13	679.88	926.44	478.64	480.01	227.98	204.19	294.62	407.26	463.45	207.15	308.14	495.03	416.76	324.08	184.98	343.24	502.67	570.25	336.02	139.29	220.74	384.51	353.00	473.16	268.12	355.21	264.95	331.99	425.76	206.77	574.60	869.36	338.71
167			2905.06	6120.08	619.87	567.38	534.25	356.84	464.42	516.66	473.45	265.70	801.06	891.09	364.59	486.29	698.34	792.42	845.86	901.23	1337.59	968.81	983.57	559.93	1125.99	846.78	1403.19	1292.68	719.97	489.40	627.28	1026.52	530.99	1535.10	1381.23	391.33	527.06	552.78	445.49	496.34	989.41	721.04	435.93	230.80	408.07	294.43	616.80	2117.83	1334.15
168			3957.72	25739.66	1630.10	1384.46	528.44	607.17	769.53	1016.85	908.28	672.95	1186.54	1033.79	1143.14	900.66	911.61	1128.35	1438.02	1586.27	1188.64	1461.90	1038.14	287.38	1027.98	1337.22	1039.97	845.07	788.24	458.04	690.45	807.40	396.43	648.82	711.90	359.29	385.30	553.18	737.88	728.20	354.49	199.97	625.13	304.35	201.15	155.04	362.99	512.58	318.90
169			3115.10	11192.59	804.58	970.02	289.86	1223.35	1913.63	3063.53	3046.15	1408.56	1177.11	918.54	1524.81	1390.14	2498.22	2576.27	720.42	704.85	1662.60	2247.16	2113.94	2427.64	1413.83	1041.30	1797.47	1011.69	639.57	1325.53	1584.99	1115.38	1411.94	707.00	929.32	770.78	429.53	526.48	253.16	580.76	515.03	494.33	345.14	128.76	300.22	309.41	151.17	261.08	195.07
170			6455.70	11740.61	3554.82	3162.93	2675.97	1112.10	2114.40	2876.34	3013.04	1428.93	1633.67	2361.61	3459.57	3271.60	2028.95	2455.70	3481.72	2501.17	2798.16	3415.23	2652.68	2748.99	1872.32	2320.71	1565.37	2398.74	1850.07	1495.80	1534.70	1802.25	1976.17	1298.20	712.09	1150.56	1352.69	1187.06	1890.10	1026.48	715.74	500.51	421.98	1334.06	827.12	519.68	455.83	740.08	328.04
171			2683.44	5111.78	1285.34	951.41	540.18	545.47	221.32	202.98	453.29	359.05	393.65	659.97	1318.46	1365.23	933.59	620.71	489.75	283.89	246.28	930.94	778.63	397.74	247.38	246.87	204.95	366.48	448.92	572.59	354.31	189.44	189.87	183.09	113.29	436.91	600.50	270.69	115.65	139.49	317.63	445.51	440.44	224.11	262.49	348.99	139.80	130.84	136.44
172			4609.39	6197.12	9423.73	6842.93	3773.13	2780.86	2401.23	2413.11	3047.87	2607.05	2678.61	3052.34	2551.51	2723.45	2158.80	2503.76	3140.60	3740.01	2372.99	2576.66	3508.27	4375.97	2190.06	1404.01	1286.10	1206.63	1297.88	1539.41	818.75	1543.41	1084.35	712.80	456.38	713.83	845.24	1348.43	1080.67	448.16	650.72	1092.10	766.51	483.39	427.77	680.89	464.22	393.42	331.53
173			3206.02	10256.76	3289.45	1720.50	1858.97	2244.49	1247.66	1082.63	1262.46	979.08	373.84	728.00	1155.17	1282.92	1744.51	1680.89	596.28	1717.02	2228.22	2509.26	2061.07	1254.68	2140.32	1503.40	960.45	918.72	737.52	500.05	701.85	1224.43	846.57	173.48	157.77	238.39	497.06	338.41	269.94	306.91	206.50	207.75	332.93	250.03	350.43	431.10	288.79	149.92	193.28
174			5363.85	14056.49	5436.07	6481.62	4438.70	3503.46	3567.50	2809.36	2789.17	4268.78	3634.53	3260.68	2800.57	2477.46	2135.99	5056.57	4588.80	2541.49	2585.17	1149.54	1319.63	2729.97	3090.64	1748.80	2452.53	1694.37	979.55	1300.22	861.27	1467.88	1276.08	1618.51	1027.24	686.13	443.32	505.30	695.34	451.41	236.72	364.54	168.69	270.05	303.16	285.45	172.52	187.69	124.01
175			3766.98	2511.79	1693.11	1519.09	1075.15	974.56	670.23	960.47	1977.12	1622.49	739.12	2119.91	2319.59	2059.68	1505.16	1230.84	1108.06	745.15	546.56	1020.53	1460.23	1421.97	1028.64	870.19	983.61	1400.89	1524.94	1532.85	1029.45	1150.18	954.46	1882.53	1245.59	463.43	443.19	1045.57	402.21	330.46	383.78	432.23	564.04	391.34	479.30	392.14	856.78	472.44	367.76
176			21088.70	68253.48	20167.99	22428.64	19390.43	22174.01	5843.66	17862.81	34611.53	23437.73	19868.11	17016.21	10221.65	8409.96	7265.93	2586.04	5940.61	3538.38	6237.89	6299.54	10006.92	9239.79	3748.40	7335.18	7079.42	10873.50	9093.32	9440.69	6938.35	5332.69	3307.49	5331.38	5820.95	3651.42	1346.52	2213.88	2290.91	1254.17	2657.68	2919.25	1842.04	996.80	1136.75	1924.85	1439.75	748.56	908.84
177			7178.18	15702.01	10605.97	5261.39	7824.05	4794.23	3899.93	3298.55	5382.20	3553.22	4193.14	3221.09	7081.43	3971.97	2613.61	3331.65	6612.07	8720.58	6061.85	5849.74	3867.99	4763.88	1842.83	4859.28	4886.41	1305.19	1116.37	2164.35	3135.07	2871.33	2754.49	2032.43	854.03	930.39	1453.16	1506.71	1274.22	1665.08	2443.40	1649.54	829.92	1313.25	1325.33	977.44	747.62	611.85	387.85
178			9546.21	22655.63	3146.82	2884.93	3582.56	2336.20	2431.63	1829.02	3167.91	3310.79	2597.85	2982.18	1605.53	2598.64	2994.98	4143.93	1293.64	2052.75	1835.14	1632.48	1825.17	1640.90	2335.37	1387.10	1503.33	998.77	836.71	791.12	1197.63	842.09	1035.63	1109.88	531.02	816.79	822.84	373.79	212.44	448.15	947.77	870.80	682.96	716.17	627.98	542.74	157.26	191.53	432.88
179			48091.07	56526.15	34907.81	37997.20	45500.48	17973.24	26755.31	27109.75	32271.85	23773.86	24842.61	28097.59	27033.58	16747.35	8860.22	7907.47	7163.85	9578.24	9876.23	13369.84	5441.00	5763.21	10679.82	5206.04	2763.79	6546.10	5823.84	5957.18	10239.96	7340.18	3778.84	8315.85	4177.71	5887.28	7372.84	2259.12	1086.04	1879.50	1751.87	828.30	931.27	714.54	953.18	1458.42	1528.60	1006.59	1359.10
180			2569.44	4377.38	4326.86	4200.39	6679.61	3074.29	4043.83	6478.07	7009.46	2500.49	4310.41	2761.51	4053.87	2744.17	2247.46	3165.29	2166.34	2757.79	4064.17	1681.20	4354.21	3268.96	1423.18	2010.21	1837.95	1763.69	3656.78	2824.84	2593.67	869.19	575.68	716.11	1432.91	1653.73	1290.99	864.00	557.80	293.21	589.28	592.03	321.47	451.28	290.51	158.65	174.91	285.39	146.54
181			143458.90	431057.78	202426.40	53724.93	61029.61	55040.62	44236.55	35883.53	27609.59	26147.48	26845.46	10048.68	25159.42	26004.40	12441.39	11528.07	27618.52	30777.41	15895.43	17792.63	16779.48	13986.16	10882.31	8632.53	9211.82	7857.77	12878.30	12706.98	7727.71	10749.96	11201.43	7198.48	7436.14	9675.44	5518.24	5479.56	4828.97	2951.61	2594.70	4452.29	4629.48	2137.94	1208.56	2166.16	2063.57	3913.03	2761.68
182			26671.42	44190.19	39635.24	48637.20	21836.66	13908.54	25027.77	22004.71	32642.01	16759.46	12984.47	28433.56	26069.12	20707.31	15101.55	19208.49	10565.42	7371.26	11497.31	17157.80	10113.28	12276.08	10723.12	10107.61	5396.73	6501.12	8299.06	6573.15	8483.97	4755.54	8939.84	5943.04	7166.52	7776.76	4880.68	5450.72	3972.10	2370.68	3921.83	4795.90	4514.07	2783.72	2136.16	1684.21	1615.24	3477.44	2113.47
183			26211.36	87842.48	66299.59	37219.16	24583.82	22633.44	28746.59	37185.01	54098.36	26972.37	15533.19	34102.40	12858.85	13715.95	22499.26	28296.99	34458.83	32549.90	20636.12	18863.17	23707.68	16108.53	16164.80	20124.96	12568.67	13577.54	9215.84	10413.88	10575.35	10548.47	12448.46	9137.62	4925.00	5048.04	8072.34	5936.09	3929.70	2880.82	4935.15	4679.13	3923.32	3769.60	4747.16	4326.01	1646.05	3929.35	2396.92
184			6187.09	24179.24	49816.59	31561.09	19694.19	42427.92	33444.86	16531.57	17884.42	18926.70	24701.43	26427.66	26868.54	25797.08	18306.64	14855.67	8714.92	10575.21	8130.60	17263.57	11080.68	11214.76	18050.70	10463.60	13683.32	13593.15	9788.56	6440.63	2673.70	7031.74	6894.60	6473.61	4510.64	4068.04	5732.59	3980.13	3271.89	3948.21	4170.77	5303.00	4318.13	1640.35	1606.65	2133.84	1603.35	1815.60	1816.98
185			24553.38	27677.27	22023.51	39288.08	35663.50	41821.39	33660.26	17211.08	16849.02	19284.17	28028.16	38208.82	21693.08	25913.95	17620.71	15002.90	20671.44	19077.99	18741.35	16021.07	13361.51	9928.19	12722.74	6911.06	6283.28	16058.33	16061.88	12440.15	7106.40	3726.75	9056.56	8901.36	3606.77	9410.19	9246.87	4529.43	2550.45	5590.43	5834.13	5363.24	3173.13	2454.80	2730.98	2993.35	2608.33	2228.30	1766.66
186			9848.97	48094.44	42465.20	56686.59	59369.39	36835.49	40714.84	42267.84	19612.51	19669.00	14883.12	11707.33	10198.31	14480.17	20568.51	13557.16	9177.84	7607.79	7397.76	9740.10	12758.46	8570.39	7291.18	3418.62	4634.35	9265.05	8509.88	4136.23	4435.53	4130.88	5291.36	4589.35	4718.33	2507.69	3285.89	3551.62	2744.44	1193.79	1123.54	2238.41	2245.73	2046.80	2692.88	3048.60	1747.89	892.24	1214.25
187			7025.87	18407.98	19686.75	9192.28	5967.60	10357.79	7998.28	8401.06	8914.34	12455.88	14051.95	4951.95	2470.72	3641.71	10850.53	10321.11	10959.27	9175.01	7958.07	7063.06	4053.58	5297.03	6690.54	5254.96	3674.68	5226.36	7512.95	6978.66	5088.72	5979.35	3888.43	6820.98	4257.44	2292.27	4300.88	3003.78	3345.24	1743.94	2364.71	1955.88	4110.09	4897.93	3834.40	2237.21	937.41	1073.46	2518.74
188			7838.92	67109.60	43224.59	23612.73	13576.34	23293.51	25681.90	14394.21	10600.86	12630.31	18625.79	12901.21	13102.01	9957.65	8689.23	14913.31	19592.22	10836.51	5484.81	8995.86	9681.74	10451.15	3983.06	4025.49	6723.96	6067.51	3085.70	2222.53	3783.90	6006.03	4469.57	3849.21	4254.37	3902.44	3523.19	2450.35	1933.06	1204.25	1383.04	1363.01	2955.06	1942.00	2094.45	1469.78	2171.32	2172.55	1826.77
189			7751.04	69084.76	62430.85	32746.89	19572.95	19111.25	28179.71	15630.92	21065.05	30319.18	15019.22	14261.70	22108.94	21565.64	7942.41	7451.91	16359.27	21007.28	13009.03	22682.34	16906.52	12970.53	22888.45	16021.06	12429.30	7392.62	6225.75	6960.74	7269.92	9844.75	8309.52	6421.02	6497.41	6693.18	5261.05	4329.92	4012.89	4843.58	4130.92	3072.93	2724.37	2141.21	1617.06	3020.63	4323.93	4007.97	1627.13
190			2842.31	8014.55	4942.98	8509.87	8910.16	6100.42	10254.64	8786.22	7430.58	5611.62	5750.90	5597.19	2791.78	5116.41	7811.39	4501.76	3104.15	4698.40	3879.93	2550.04	5322.75	6510.43	1308.62	2360.56	2777.20	2604.26	3703.22	2817.11	934.23	1800.00	2522.95	2266.61	1425.94	1895.78	1102.00	620.69	453.61	606.37	671.28	824.05	1531.84	787.07	614.71	235.06	206.58	467.76	758.25
191			13521.82	52493.97	28371.55	17860.60	10791.94	11271.11	21609.53	32750.70	23265.71	21567.50	10993.17	22660.00	33277.20	15819.87	17903.84	12336.35	18012.58	12699.91	12475.90	14241.29	17204.22	10022.56	10961.16	10063.62	9818.53	6136.22	7083.40	6466.93	6323.85	4138.95	4884.16	4532.07	6083.55	8410.16	7979.60	7636.76	4051.70	2224.74	3003.29	2923.64	4723.31	3513.74	2329.62	2871.65	2565.03	1547.62	1748.36
192			16477.95	36964.14	46137.48	30409.51	21763.12	35735.56	28397.91	30284.82	24106.47	16401.85	9972.20	9007.07	10809.83	11315.50	20674.82	13390.35	10270.41	8709.21	20759.67	17075.28	13193.73	11900.21	7584.46	11345.45	11411.86	10882.21	8772.12	6380.42	11339.03	9609.11	8866.71	6370.55	10545.64	9628.25	7028.18	7884.77	6917.26	5303.47	1260.03	2930.27	2764.04	3229.77	2307.11	3356.17	1276.68	2370.07	3254.00
193			6423.67	23261.04	26148.51	24616.40	17208.67	14347.17	10809.70	6263.96	13889.32	16696.42	15771.11	7273.94	15321.60	16219.90	7674.52	5851.51	14317.84	11038.38	7515.13	5346.00	13036.20	7007.46	3294.26	4127.87	4081.38	4639.35	8510.03	5908.03	1425.85	4797.19	4466.87	4095.95	3087.71	5012.70	4310.07	5484.25	3493.90	4261.24	1868.91	1546.53	3180.86	2967.10	3194.95	1109.51	1426.05	898.61	1219.96
194			15865.02	17262.03	8763.52	12258.18	13158.36	12055.41	11552.61	4391.50	6413.30	8428.13	11045.49	11122.09	7784.65	6921.13	5765.69	10729.18	6661.61	4735.77	4505.20	7994.29	9968.73	4445.00	6109.67	3737.41	2761.23	4039.41	2337.77	3209.59	6872.78	6500.14	2569.26	2096.10	2571.85	2925.39	6105.74	4719.15	888.86	2682.64	3340.56	2070.04	1705.83	1490.25	2260.24	1683.72	715.59	1388.21	1789.10
195			12530.72	42820.38	39830.08	29085.64	24359.73	27847.99	29727.69	18743.07	22264.02	11257.77	10902.83	7358.34	14134.18	14562.24	21203.30	16992.65	13956.30	15747.32	5632.16	8761.30	6369.60	3460.29	7038.06	6756.96	7041.53	9616.52	7729.42	4924.32	3360.05	2887.79	3010.71	2964.91	2271.69	1912.65	4393.91	3989.63	3934.58	2696.81	1430.89	2101.13	2669.38	2955.07	2309.96	2587.06	1765.69	1726.43	3051.69
196			7454.34	22499.72	14885.66	25948.02	26891.48	10137.69	9577.47	13560.46	7446.13	6587.88	13054.59	10239.49	4457.28	4904.29	11306.93	8588.00	6748.63	7054.05	6496.07	7566.46	6946.85	5602.82	2400.85	2245.81	7453.87	6846.93	4135.82	3034.06	2444.38	2962.11	3441.84	3784.62	2619.36	2353.28	2711.62	2775.59	2627.89	1786.81	1865.08	1188.82	2165.84	2543.04	2034.91	2621.48	1283.86	925.07	649.11
197			7427.40	25323.03	28540.42	19835.10	7090.91	8560.40	9386.39	14915.83	14324.88	11802.03	7397.55	11575.11	16856.03	9784.77	10728.27	6384.66	6291.76	9465.27	8534.69	8803.44	8473.57	5145.73	3786.96	2570.87	2682.87	2555.43	2082.61	2578.06	3686.03	2951.28	2776.18	2808.50	2207.12	1400.93	2172.69	1778.33	1371.97	1338.29	1060.41	3779.47	3630.23	2232.73	1918.67	1838.68	1209.34	1299.98	2096.04
198			9325.46	26336.80	11064.45	10869.40	6296.52	4776.83	8473.05	4293.94	4379.27	6556.80	7769.50	3311.46	4223.22	5388.81	2700.49	2654.23	5235.44	5328.12	4754.15	2651.35	2154.08	3411.00	4117.59	4133.57	2645.01	3122.53	2910.77	3279.67	2289.87	2100.06	2087.84	1396.68	1318.32	1345.52	790.50	1209.79	2269.19	1423.17	1543.91	2342.64	1660.87	1229.93	880.49	1118.13	742.75	742.45	925.36
199			25100.43	50810.37	39515.10	21909.18	27607.02	22089.38	33508.14	23289.62	13219.05	9948.16	17166.45	11289.22	16909.77	21653.50	20142.14	17966.28	17949.20	14984.43	10521.56	5862.62	5497.38	5304.90	5607.58	6085.25	5432.60	5977.04	6596.61	7616.83	5827.62	5860.50	3765.27	5667.26	3961.32	2715.79	2772.08	2780.01	2365.78	2731.63	3608.90	1745.15	916.77	2643.76	3088.31	2423.52	744.38	1223.65	1871.51
200			3922.53	10223.88	3486.07	3985.88	4512.26	2861.84	4159.01	4520.69	4418.77	2787.88	2436.10	3055.46	2665.10	3903.61	3264.67	2478.18	1990.45	3070.03	2290.04	1750.95	1673.46	2217.06	2646.81	1712.29	1828.78	2617.71	2681.24	2123.17	2547.10	1810.93	1103.90	1524.52	1571.70	612.39	770.10	524.16	705.73	1245.59	917.90	753.20	525.24	338.75	779.45	822.50	1153.79	886.01	707.64
201			11012.33	13058.58	7708.63	9580.89	10071.76	18814.99	17068.88	16855.14	12637.54	6093.71	6985.55	9362.70	7918.32	13861.45	12918.04	3966.23	4565.42	8076.74	5470.92	4597.67	4709.30	6096.67	6152.77	4061.36	2477.92	2608.52	4231.38	4293.31	4271.20	5120.65	2980.61	3866.82	2626.73	1677.14	1942.93	2033.73	3078.61	3151.25	1991.08	1497.46	1514.27	2166.82	2359.97	1659.92	1659.50	1721.05	1007.95
202			2195.66	13016.92	17371.44	13786.48	5908.46	4162.01	7826.29	3880.93	2865.46	4117.23	4714.05	2396.94	2537.77	5799.38	3188.93	1890.07	2154.36	3285.88	3468.77	3047.67	4171.63	3702.33	2640.51	1254.53	2056.70	2350.19	2248.48	1998.22	1415.25	1778.70	443.75	975.01	1234.25	1908.72	2072.92	1260.42	984.56	1635.58	1093.94	869.71	1113.48	827.65	501.28	1134.45	1320.31	723.41	620.92
203			3573.15	19815.38	4337.28	4903.20	4399.24	2155.17	3231.95	4404.12	3432.75	3431.87	3790.12	2265.39	2050.73	3589.68	2676.77	4605.09	6014.14	4359.70	2640.57	2693.27	2404.86	2014.01	1677.79	2111.79	2599.02	2567.07	1213.69	1137.89	1015.84	942.67	850.47	2058.06	1558.99	1241.73	1660.79	1339.20	1032.04	1002.03	1688.97	2196.17	1512.82	1183.45	1579.45	1143.73	1777.60	1751.82	832.07
204			4975.22	6741.32	1722.91	2673.92	2150.72	820.57	590.15	1901.31	892.44	1488.03	1757.55	804.84	602.89	703.33	1051.08	871.89	963.04	1996.62	2547.41	1611.69	848.57	641.00	1203.15	1032.68	1375.25	1160.55	522.05	490.70	508.59	348.81	1095.50	1666.65	1428.32	719.28	658.71	520.88	955.03	902.05	669.73	983.00	960.08	496.81	371.66	846.21	848.08	2620.28	1503.49
205			7459.92	5791.33	2009.21	1360.27	2838.82	2477.45	2418.97	1447.77	2258.73	1845.64	895.12	951.16	1015.65	1554.67	1464.79	717.90	1139.15	1086.79	1254.57	1036.87	658.20	562.00	645.76	964.33	1114.59	745.58	318.22	605.06	894.91	671.29	598.41	730.82	677.27	315.59	420.64	396.90	352.69	531.36	379.52	547.77	475.11	394.04	339.38	366.14	641.43	821.52	485.29
206			12932.64	54497.34	31441.41	68137.26	56218.32	15421.27	22370.05	25071.55	16142.19	17151.14	14490.26	20334.05	25580.46	29658.95	18799.95	9627.24	10583.17	26347.96	15616.71	5709.36	5509.12	5799.97	6156.77	10636.19	10242.84	4416.83	8404.29	11279.04	10301.22	8100.85	8414.06	8920.80	2907.01	6447.17	4568.80	2925.91	4344.14	4080.97	6128.71	5106.99	2205.68	1901.88	2301.51	1962.11	1010.64	1229.94	2532.42
207			6276.18	37844.29	15573.13	15676.86	16177.85	12290.66	19661.59	18674.51	9622.56	8944.07	18077.45	17329.15	17215.94	9081.19	8762.43	9526.06	9000.78	11101.95	6007.52	4997.08	6077.18	5845.60	7850.42	7207.15	6477.86	5519.63	3750.83	3923.81	4061.31	6916.76	4506.77	2742.76	2635.38	3763.29	4722.39	1570.05	2091.33	4171.95	3166.91	1369.74	1897.31	729.28	1129.20	849.57	1346.17	1306.72	1113.49
208			13319.98	16847.56	24084.91	9087.42	4266.39	5038.44	16798.38	14529.19	13253.54	11531.02	10747.84	10343.12	12122.73	14616.44	19955.95	14110.78	9796.73	14092.63	13069.32	11577.30	9292.98	9371.41	8823.84	4632.21	1242.98	4864.94	6094.91	6451.62	7658.17	4129.57	3988.63	3468.03	3880.43	5895.00	2510.07	2099.76	4693.71	2558.86	1780.72	2409.73	1720.62	1963.61	1850.42	1611.14	1165.80	2042.27	2184.25
209			10379.06	15494.62	16113.34	13495.61	7567.51	6404.81	7300.50	9347.36	6263.03	11076.26	10018.92	11891.65	11730.29	6981.65	4050.95	4793.13	6744.15	3592.96	3531.49	6234.31	6638.54	4053.40	4609.47	2999.36	3627.79	5448.40	3075.97	3280.61	2722.38	1439.00	1530.35	3654.49	3231.71	1714.41	1463.16	2271.21	2761.94	3936.98	1334.99	1644.87	1936.02	2101.61	673.74	1295.01	1094.01	667.35	924.08
210			4465.01	8422.84	5397.12	8593.25	6007.62	4444.14	2895.80	6032.15	4646.01	3492.30	6057.67	3341.54	2736.77	3470.83	2563.93	3256.59	2693.72	3099.38	3287.90	4441.02	2711.67	2677.61	2260.27	2102.23	1235.41	1792.52	1745.64	1552.23	2457.08	950.30	1523.00	2303.75	1917.72	1939.44	1827.37	1887.01	1366.68	2022.92	1417.31	1154.28	2582.17	2121.11	1342.05	1053.96	753.33	676.69	911.47
211			7250.45	10648.84	10614.86	9774.08	8087.38	3710.79	3893.39	5224.77	3202.38	6044.91	6005.69	2999.34	5739.08	6578.38	7649.37	6076.01	3515.34	3053.73	3070.48	4860.65	5855.22	6855.44	3840.40	4080.20	2463.83	3578.08	3544.69	4544.40	3785.27	5086.11	4489.16	3801.19	3049.78	1741.34	2927.27	3123.43	2140.46	2438.51	2380.32	2181.64	1810.43	1183.01	911.27	1417.43	1873.59	2340.46	1228.75
212			12916.32	22432.53	20232.04	17335.28	19523.97	28345.11	32472.94	26972.24	13643.05	18809.17	32854.75	20399.94	31080.72	22079.18	29236.35	19377.01	16484.34	13774.08	10598.20	20870.28	19708.44	11453.19	20078.61	18570.52	10817.23	14648.28	15898.08	10605.11	11750.18	10234.60	6298.29	6422.51	6257.26	3449.25	3934.28	3736.22	3609.13	5183.78	3611.76	2845.62	2277.40	1274.06	2023.67	836.39	979.96	631.04	1055.26
213			4006.66	7078.55	3297.21	3750.86	3373.03	4063.74	1819.41	2824.41	4268.59	3111.89	2567.16	1620.58	2412.44	2969.62	1394.93	1759.89	2106.68	3115.33	1154.56	1396.15	2603.59	1919.71	1240.47	2102.74	998.02	1154.45	1557.40	1330.90	931.33	947.47	938.87	718.97	943.64	757.31	398.37	1156.95	503.06	536.26	559.52	598.90	342.18	489.42	538.65	634.57	857.47	515.93	270.75
214			11944.33	32284.00	21936.22	8979.55	18552.82	15489.30	13448.33	9697.80	11525.06	11555.47	8178.44	8446.21	7282.84	6318.80	5984.93	4291.18	4920.00	7673.79	5569.55	6067.89	4717.73	5244.71	6171.58	5043.27	2564.97	2653.53	4984.77	3580.84	5118.95	7248.28	5708.66	8381.14	6661.37	5376.44	4076.93	3193.27	3398.86	2432.20	2792.91	2387.57	2957.08	2439.57	1536.56	1529.22	1791.04	1925.24	1712.24
215			9157.85	15268.76	12112.45	12900.87	10415.98	15471.03	12908.88	4904.27	12337.77	11479.78	9500.15	11530.02	9057.61	7680.28	10544.77	5403.66	8277.89	7416.87	7841.98	10752.32	7473.47	5698.37	6895.70	5409.13	3944.87	4238.31	6618.31	5669.97	5999.02	7239.60	2932.70	2571.39	1997.45	2216.00	2650.42	3679.29	3088.16	1879.97	1386.85	1774.92	2711.33	871.92	1924.07	1804.29	1595.90	977.72	914.40
216			200488.76	208557.06	42873.29	23667.97	21522.36	29886.55	10159.65	11026.42	10977.43	8015.45	5708.93	6485.79	9903.76	8887.11	17930.84	19101.80	14167.79	13299.71	10916.20	14383.45	13397.50	8831.82	6009.20	4627.40	6059.75	5487.35	5036.85	3238.94	5281.72	5796.01	2837.50	1920.86	2099.10	2650.89	3283.95	2700.43	2278.60	2225.66	1484.87	1961.64	1450.84	885.47	1232.25	725.99	1026.88	742.31	753.92
217			5633.52	11605.65	15610.90	19127.06	19935.05	19609.49	11870.27	9782.82	7900.41	7817.94	6599.57	10414.36	11001.16	9694.65	8177.87	8254.83	7312.47	5044.17	5248.92	5558.66	5198.94	2672.84	4076.72	6661.73	5391.37	1954.80	2216.36	4040.28	2483.89	4696.44	4544.42	4055.74	2402.58	2783.80	2309.26	1124.33	2039.36	1019.03	978.76	673.73	897.78	736.88	835.75	1261.30	1122.36	629.95	672.02
218			8033.13	13582.33	15007.95	8423.18	10403.90	9223.37	12408.96	18264.08	16933.70	8835.51	12563.90	12268.20	5158.75	6513.24	8821.28	6065.80	4282.31	5760.30	7001.47	7127.16	5164.53	4621.16	1973.88	2312.12	2839.93	4755.11	2750.28	3065.39	3210.34	2229.10	1684.57	1511.33	1656.80	2430.67	1917.72	1867.00	1605.62	1048.19	978.87	840.69	1271.62	958.70	1117.23	921.70	1274.32	1243.35	982.75
219			4684.80	4821.90	2952.47	4572.61	3429.97	1673.72	2611.60	2021.36	1287.68	2219.64	1918.39	1077.04	1069.14	1409.76	2330.71	3507.82	3047.44	1571.05	1106.79	1262.34	667.76	868.07	690.84	1203.91	1563.46	1392.80	915.65	1276.19	720.60	1904.03	1971.68	565.82	482.62	1024.38	1143.72	480.02	598.30	639.37	750.23	837.66	849.47	790.45	376.88	452.89	468.18	355.73	268.39
220			5582.56	7484.89	5806.46	10529.29	10386.01	8804.59	4898.06	8309.47	5011.52	4680.44	6404.33	5006.24	4969.52	5169.59	5521.32	4577.78	6042.18	6268.39	3973.87	2440.88	2949.66	2899.86	2460.13	3785.14	3297.25	2947.68	2391.44	2415.64	1431.74	3442.58	2639.15	1203.61	982.78	874.51	1062.62	1296.83	1571.51	1870.41	1208.18	469.88	821.42	663.43	550.25	946.67	515.24	273.48	391.06
221			4717.62	8511.06	3591.30	2700.72	2683.50	1180.34	1781.28	1047.38	404.52	2020.69	1829.69	1819.88	1066.58	368.87	344.88	575.76	1133.84	1797.57	1063.45	1180.98	850.00	1054.08	1146.55	2579.59	1552.05	803.41	801.92	977.85	1147.42	702.39	629.46	593.20	1304.23	1146.62	444.29	287.82	517.02	243.17	537.85	415.00	330.47	316.39	288.76	260.12	475.90	604.94	405.15
222			3925.85	6144.58	3347.91	3375.13	5190.33	3109.47	4846.96	3987.91	2877.99	2910.67	3683.70	2639.99	2275.89	2190.38	3654.18	3560.51	2150.17	2007.00	1940.59	2731.91	4285.40	3159.59	4324.84	2728.29	2650.89	1168.21	1169.55	949.85	324.68	730.74	794.14	1793.16	1536.91	309.40	433.16	826.51	913.41	763.76	349.07	379.27	569.15	384.91	344.23	181.19	768.27	1090.48	460.22
223			5253.06	19128.39	23472.25	7574.59	17188.75	23156.61	9942.41	6537.77	5075.00	12547.92	9976.58	3738.22	5138.53	5785.31	4714.79	3891.33	1306.16	5743.70	4827.05	3777.93	2869.44	3997.29	3519.13	3664.60	3261.22	3430.17	3267.18	3071.75	3546.93	4128.37	3023.16	1478.49	1222.32	985.27	1236.51	2128.79	1129.43	658.34	483.66	506.04	872.61	862.06	614.25	351.84	773.38	1040.18	470.83
224			3236.09	11797.81	4471.89	1832.49	1554.95	2100.57	1950.66	2955.27	2794.68	2080.38	3024.50	2866.87	1727.97	1690.98	2174.80	2126.59	1904.52	1332.55	1960.71	2620.64	2783.93	2566.24	1779.53	2316.14	2339.56	755.17	522.23	1103.29	1283.59	818.96	1180.42	1179.11	1153.03	613.22	515.22	737.77	980.63	459.15	586.81	476.25	520.27	516.63	282.42	178.01	306.94	207.07	116.58
225			3484.85	3078.50	316.12	158.03	263.41	448.43	256.15	268.08	227.39	178.89	125.52	111.97	112.61	152.97	165.84	157.18	104.12	131.80	202.80	194.10	115.86	130.04	147.19	214.79	106.55	73.75	82.11	128.24	155.86	72.37	105.46	62.56	69.92	95.79	84.20	61.53	139.65	154.30	108.26	63.77	46.12	126.74	91.98	90.23	92.56	86.68	98.39
226			2801.42	4071.49	799.64	652.95	632.61	690.76	341.14	370.65	381.29	498.33	677.52	617.98	407.04	377.52	509.61	551.26	452.30	305.86	401.72	274.19	466.97	638.76	515.23	484.78	254.96	857.84	1057.34	1812.13	1063.55	568.96	892.11	278.04	761.64	554.78	433.10	399.62	484.08	812.85	526.58	274.58	408.09	241.47	588.42	464.33	345.12	354.14	462.53
227			3090.28	4471.17	1571.78	950.42	1746.40	874.92	623.09	1030.93	869.18	549.61	1407.15	1100.41	661.17	498.07	570.49	467.38	441.71	436.31	584.99	517.72	1019.23	1361.26	445.90	375.68	462.61	594.10	801.48	796.46	349.81	244.17	350.93	286.30	429.59	387.77	542.68	898.06	424.72	196.63	292.01	244.76	404.12	351.45	413.09	221.27	386.53	203.51	277.02
228			2512.48	3814.05	303.16	202.57	160.44	262.45	348.97	160.15	237.74	265.81	218.90	236.79	353.67	256.70	140.07	271.09	630.79	511.88	414.17	242.11	333.24	258.29	544.44	670.78	379.81	322.52	319.89	282.37	458.14	544.06	359.37	354.06	147.88	293.00	290.26	366.75	264.54	198.58	156.87	217.82	301.76	171.27	262.67	132.06	268.29	109.58	196.00
229			1887.46	1735.34	364.67	616.59	763.75	747.25	610.91	683.01	507.32	173.18	291.53	224.30	268.30	738.52	279.37	258.95	635.67	357.77	229.21	291.42	288.10	408.53	435.82	396.64	317.74	245.61	378.89	372.44	173.23	136.25	129.63	104.18	426.41	373.49	394.65	276.58	164.62	122.25	160.43	96.40	333.88	351.74	140.50	91.50	56.08	100.55	120.91
230			4154.88	1617.66	176.24	295.26	228.14	261.43	240.87	157.16	178.81	213.15	311.20	141.10	158.56	314.65	263.83	261.00	140.03	223.89	396.48	115.81	163.27	143.99	148.02	155.47	138.37	159.95	130.69	143.91	221.40	185.42	102.37	224.37	246.10	319.99	251.08	208.40	190.69	168.28	323.82	246.49	312.50	332.57	167.80	170.90	244.03	273.26	338.60
231			10699.74	25031.44	7634.43	3064.29	6850.04	6589.39	6329.98	2627.05	2758.27	2337.73	2457.42	2875.19	1702.18	1720.27	2631.04	1766.00	2060.81	3225.42	3889.60	2793.41	2916.01	2163.79	867.19	801.23	695.47	867.98	1599.24	784.30	770.82	778.31	589.86	370.78	704.56	738.39	481.95	555.35	548.17	444.60	862.11	651.16	1026.49	1003.03	884.60	322.58	656.08	833.52	369.91
232			5943.82	32575.36	38957.59	38404.45	34844.92	32914.31	20456.39	30304.25	46256.53	35782.03	21018.73	16427.36	11657.86	12148.86	22446.66	13774.64	17121.28	20031.57	19416.39	20733.00	17654.63	6319.12	11164.71	8945.43	8237.01	10651.26	8751.03	9137.72	12070.74	8612.11	7748.16	5005.10	5132.34	6038.92	4702.34	3394.00	2565.78	3589.37	3560.24	2816.49	1196.75	1394.12	1068.51	2164.09	3212.31	1842.82	663.27
233			18441.55	92226.47	74591.03	58879.85	23533.93	22434.66	26032.83	17676.55	14977.01	12276.09	20446.91	22677.42	28578.22	25172.69	27538.40	35128.60	45973.98	41561.07	30138.34	19313.45	19609.94	20927.08	12937.85	13132.70	13454.63	16195.96	11722.59	17432.44	17297.46	19161.09	12079.34	5756.12	5883.37	3703.24	5029.64	7655.91	10213.13	9414.91	6890.72	8864.03	8105.37	2693.52	2396.50	5676.47	6738.04	3462.68	3002.36
234			43997.10	87666.82	54681.10	52588.86	27269.03	24393.06	10203.47	11226.60	14774.95	12673.39	20066.35	15358.35	13368.28	15768.24	22724.24	20873.64	17977.51	19943.95	17181.69	27221.22	15503.99	15193.61	8182.42	11623.30	14415.75	9415.73	5960.54	7696.62	15519.07	14162.16	6697.61	4228.05	8618.77	8743.95	5754.30	6845.53	5572.41	7626.97	9777.61	9683.33	7505.27	6649.06	4688.39	4057.54	6641.71	4790.41	3594.96
235			30042.84	121480.31	113816.85	53039.30	26927.77	35010.91	23890.14	22875.95	31504.83	22678.34	19523.79	25967.92	17809.47	15569.15	24228.38	14775.97	10501.16	10855.49	11943.66	11533.13	12913.46	10296.09	8144.97	11082.80	4809.18	4580.27	14090.70	14845.11	8995.94	12265.03	10607.55	10732.24	6998.53	5762.99	3968.79	3176.97	5368.73	7834.27	6905.16	4106.96	5769.60	3009.83	2418.22	1794.14	3039.10	708.37	850.16
236			29990.35	94146.59	44238.87	28359.09	39026.76	34764.00	30627.64	22534.30	41157.48	37599.38	31604.89	34881.92	22634.97	25297.35	39243.36	39923.66	35142.65	23222.53	12348.79	16874.60	25775.97	21582.87	15449.82	10566.92	21331.34	11649.13	10542.20	9188.71	6484.97	12307.20	14123.26	10093.77	6173.21	4840.20	7236.84	18536.68	10136.22	6123.73	6734.08	6480.56	4201.45	3618.82	3760.06	3690.99	2280.65	1781.43	1964.52
237			10874.02	104672.82	45100.50	15856.18	17622.75	30567.31	27003.67	19865.54	33593.15	16669.37	8733.66	19818.96	22710.21	17873.29	19837.99	10542.82	15979.82	18911.26	14372.18	18732.89	17504.97	22552.83	16460.31	11218.07	18169.00	16576.17	10796.07	7821.41	7404.60	10978.99	13308.59	13637.21	11405.90	5620.79	4012.23	6135.73	10316.54	11813.46	6091.03	5557.37	3531.95	6170.36	3714.58	4645.03	3867.36	2306.76	2254.38
238			16149.63	50800.50	18659.37	66675.51	67189.46	34440.08	39201.49	35577.04	43055.71	28940.58	19111.39	29999.57	27187.50	21471.15	27142.91	25981.50	18237.45	20690.99	26718.92	9608.68	13753.66	31687.33	23598.60	8906.83	20675.82	17424.43	22094.21	19483.40	13909.65	19334.70	11089.92	6308.01	8952.04	11420.24	9624.16	5454.93	3525.13	3215.15	6211.68	10780.70	7094.87	4149.48	4060.99	4446.11	3262.59	3367.48	3910.12
239			25534.50	77991.97	82050.05	28176.42	36601.20	78450.18	44579.82	22352.60	57544.52	61536.88	58756.32	69551.50	37763.81	30216.50	18262.47	17191.24	17240.89	37840.32	18811.48	16216.91	24994.33	36229.23	29307.56	24329.65	11200.01	17999.21	12659.84	15171.44	14132.54	14178.79	10781.87	10428.86	15899.95	8230.72	4477.44	7851.85	7113.61	2520.81	6675.30	9837.64	4655.30	6196.81	5638.05	7371.54	6370.63	4291.38	2664.25
240			157018.50	350445.78	255910.14	147737.39	110349.96	68485.35	73620.74	47353.99	38193.49	44437.47	44589.55	54192.79	46898.64	21102.37	39025.52	52517.57	47734.92	48600.08	40296.50	21844.30	19885.09	24708.06	26354.20	15649.10	21872.45	21407.97	30341.19	36513.97	26854.45	19351.00	16157.45	13603.84	10084.69	8004.52	13846.95	10302.67	6094.32	7912.00	5585.32	5185.94	9163.22	9305.16	4092.62	2613.03	5589.43	2910.58	1872.57
241			49580.88	139568.26	110046.03	61345.62	28246.67	44789.58	72064.32	35829.65	42647.93	28624.60	21561.77	29061.85	20467.78	22577.22	16842.86	16629.56	20298.88	20233.80	12954.31	20834.52	23205.93	25798.50	11592.59	18592.81	11714.41	5708.17	10635.99	12426.59	12685.13	8708.64	11188.94	12091.96	11625.88	11274.34	7993.28	7265.07	7958.64	9125.91	3096.85	1650.89	7464.03	9416.19	5057.91	6855.60	6502.80	4768.94	2798.45
242			45127.84	73094.25	69548.51	48137.15	25540.41	24605.24	50891.81	33800.09	33848.78	25121.85	29612.66	29558.67	42600.50	43035.39	36277.29	40077.23	34406.78	19831.17	20181.80	20981.66	14311.18	22004.16	22891.62	10012.70	14653.31	14753.12	15519.73	23059.25	13951.20	10104.15	17348.69	20438.29	21848.39	14421.86	5996.21	9119.73	11612.12	4601.97	4628.29	7268.62	6429.68	6099.08	6355.10	3631.94	3565.38	2569.66	3791.93
243			21061.33	69279.21	70678.73	60561.06	45850.40	33259.13	13405.15	24916.70	9196.24	14349.75	17165.44	18049.87	23366.92	28597.36	9950.96	13844.14	20635.64	13367.75	30891.29	37900.12	28915.52	24824.59	17605.42	16817.99	21313.47	14387.03	16206.58	6777.92	8477.64	13831.76	8099.08	8273.87	9628.43	10222.89	9696.57	8691.48	6456.82	4640.18	8385.41	11445.55	6090.85	2850.76	4456.99	1296.28	1453.27	2560.70	2671.68
244			20182.81	39547.53	24439.48	23829.16	23583.99	33606.09	25824.39	23372.18	28263.38	39000.68	22876.55	9826.81	32665.25	33362.52	26602.68	10821.92	21759.29	26547.94	17246.12	20158.18	13522.45	9231.94	10482.36	12504.92	13695.01	11160.04	12332.51	6525.60	11878.23	13878.62	7960.73	8044.61	6943.24	6217.57	7504.74	4271.93	4384.04	3862.95	3836.07	3637.37	3109.28	3460.37	1975.27	1551.69	1338.13	1726.01	1235.55
245			25195.73	86470.65	80293.79	164094.45	118971.51	87200.08	47383.71	40635.66	52786.71	25387.24	60803.05	80361.73	63300.72	49890.27	25446.02	39715.92	49109.66	45212.93	47864.52	53566.35	37225.05	20612.45	23984.68	32041.17	20636.96	21711.13	25652.92	27335.85	20804.29	21083.73	21429.54	11309.20	6914.03	11236.87	19861.47	14791.72	8966.27	4006.75	3382.59	6350.47	6311.96	4123.16	3228.57	2422.83	3058.58	3412.26	3055.91
246			30385.46	86882.40	41963.44	53111.54	99903.74	99394.54	63132.69	51276.82	37646.13	29006.26	32006.81	30619.48	22205.42	42989.89	53181.58	15558.05	35831.60	28269.12	39855.93	37821.09	36492.40	34364.74	22649.32	20650.89	20137.95	20864.69	17628.96	16971.16	27650.19	25336.90	16485.70	22282.07	13083.36	9999.43	10293.66	6701.62	4990.00	4643.09	5403.06	7393.24	3869.72	4865.05	4646.85	3609.13	3183.15	4429.25	2994.37
247			18955.76	63951.00	96939.85	70639.60	68979.02	71611.10	48543.48	62918.87	98564.03	59724.49	54613.47	82158.50	136756.17	49118.01	47587.73	52596.32	44598.23	27669.54	39631.97	33722.03	41240.35	30326.95	14733.67	19806.07	42204.00	28637.58	40718.36	46570.39	15898.60	12278.10	12656.12	8953.21	12116.38	11116.72	7500.77	9490.19	11408.11	7190.19	10158.57	7432.65	3073.93	6447.40	6279.83	4096.29	6347.26	3170.36	3018.86
248			7375.33	12491.12	12096.19	5172.16	8406.90	13248.52	5683.66	5833.07	3092.38	12322.93	21587.54	13079.84	7511.43	4723.07	3451.97	5069.95	4882.78	3675.29	3831.04	5437.16	7104.62	4665.76	6085.99	6084.39	5499.43	5953.51	9237.95	3176.60	3033.54	4213.14	4505.97	1531.46	3166.15	4237.91	2344.64	2405.33	2895.06	3437.78	2259.86	2042.80	1316.97	527.36	1287.09	1432.71	1246.37	1233.67	868.86
249			42997.53	99380.46	57073.44	115347.34	107738.48	60668.05	57921.20	53589.94	67707.73	51714.97	94946.64	75014.11	46144.36	38497.51	30517.04	39588.88	24807.91	41331.85	63553.12	45275.98	33577.39	34339.06	20203.87	25815.45	18304.74	13324.92	17047.19	18402.59	35745.33	19171.94	14524.16	13755.02	14286.30	10955.33	6170.46	8350.25	10130.86	14012.47	7809.33	7023.41	7659.76	6636.86	5826.83	2644.36	1224.75	2440.86	2195.28
250			29553.85	88293.52	95556.56	119247.88	75153.28	61799.61	47948.66	37390.72	59751.02	60196.85	79901.54	51277.98	50826.80	79081.06	89173.07	42207.87	55467.04	22585.21	26664.86	21576.80	34333.65	21198.50	15520.73	17209.38	26448.04	33490.55	20967.15	18976.47	26793.91	18346.86	24400.90	12686.17	12170.70	13804.39	10983.30	8549.10	7837.31	12892.04	7764.19	4075.11	2403.22	3332.42	8041.11	4230.86	5069.93	4216.19	3008.60
251			23059.82	77378.56	41312.60	48682.82	60030.28	67021.06	80789.86	49742.93	56808.46	48413.88	35946.10	19049.92	28851.79	43338.51	39229.77	50274.84	23162.77	13295.09	28831.05	56776.85	21148.52	11653.90	12565.38	24358.35	20452.24	19119.54	11434.67	7907.49	8183.42	9586.71	8435.95	3841.16	5341.93	8849.55	7329.89	7861.91	7713.63	5333.48	6287.37	3777.00	1077.65	2372.24	2421.58	1982.46	1571.13	3083.05	1881.85
252			5110.07	38525.94	23912.99	25652.54	16811.85	14465.66	26994.33	23760.17	34199.33	34637.85	14896.13	14719.73	17053.65	11400.02	9574.75	11564.49	11224.76	13766.04	9588.33	11565.94	10968.57	8350.60	7394.67	4501.07	3874.68	4195.55	2624.92	2723.71	2670.55	4258.10	2951.84	3760.60	5040.84	3420.47	1263.77	1617.81	1448.97	1689.81	2348.57	1174.27	1707.02	1538.19	770.07	1165.50	1615.00	1179.44	377.13
253			48347.07	90528.93	71365.46	76797.36	98035.91	61432.92	30337.10	50082.43	45382.53	34881.39	19080.72	16594.39	29719.78	11004.40	14220.56	23806.55	29205.50	12098.76	12018.82	18255.31	20115.18	6759.47	9184.38	23408.82	18918.35	8386.05	6626.18	3207.85	5739.98	10150.04	9706.84	9009.20	3724.49	3278.18	6332.32	7168.99	5025.21	4712.88	2028.89	3178.80	2472.71	2677.89	2452.33	2171.53	2109.97	1546.70	1548.81
254			7683.09	14479.31	16421.91	16443.90	8717.40	5785.70	12960.45	11849.38	9942.69	12035.15	11593.80	4952.50	8552.81	10081.17	11552.08	7647.81	6222.27	4166.25	2850.66	8062.93	5559.42	4679.13	4540.00	3830.62	1961.72	1717.97	1434.39	1827.62	1257.64	1277.97	1854.18	1608.38	2259.78	1403.81	536.33	1031.41	1669.02	1213.36	875.73	2006.46	975.97	865.44	658.87	560.76	1384.13	1278.39	857.39
255			5105.30	15056.78	11803.83	8042.80	6616.40	8436.75	3367.74	4929.70	4961.40	6014.38	8569.09	4358.20	7736.49	8961.26	4310.63	2758.96	4523.68	4095.37	2279.93	3619.19	5314.56	2915.00	1890.21	2020.86	2453.37	1966.11	1899.43	1484.76	927.02	713.39	1864.22	2129.91	1608.71	2916.98	1775.61	317.13	932.87	538.11	657.65	471.47	432.49	280.38	384.98	819.97	761.42	292.35	451.71
256			2627.84	6005.41	11457.71	15345.02	22819.62	22773.97	13181.12	13269.08	13425.74	8098.09	8643.33	6139.57	2232.29	3282.14	6753.33	3800.35	1791.82	2891.62	2252.48	1174.85	2909.20	4522.93	5463.66	3396.98	1810.02	1622.27	1808.43	3363.16	3431.19	1950.63	2048.36	2266.26	1997.37	1181.51	756.00	591.64	1152.57	1093.27	447.08	1003.58	629.88	973.90	890.52	728.13	775.12	557.55	469.30
257			2570.09	6082.25	1845.87	1637.10	2184.44	1291.92	1143.88	1586.44	1600.69	799.34	886.19	1010.08	741.93	888.19	762.41	777.77	878.69	1007.22	1323.14	2137.21	2143.76	1270.99	571.73	859.88	877.91	1018.47	793.35	855.08	587.70	200.20	630.27	536.83	868.95	1119.23	695.41	747.48	369.91	336.74	249.04	447.88	720.54	629.57	418.78	247.82	276.58	314.71	498.13
258			4747.58	28203.44	25083.55	19134.68	14229.33	10712.30	5337.58	6004.14	8916.64	12417.70	10900.93	11289.03	8039.55	16871.76	13441.06	10486.32	8062.81	5059.39	4676.90	8799.37	12160.48	7867.11	3157.75	4763.56	7298.41	6821.55	6558.80	4945.37	5030.86	5307.91	6256.52	4176.40	4565.14	2795.64	3511.32	1309.02	2550.80	2182.51	1660.59	1817.62	1697.63	2371.20	2274.35	1546.60	609.90	957.31	625.67
259			4390.07	3283.47	1685.17	2834.60	3525.22	1563.07	1639.67	2203.28	1178.65	963.22	2584.73	4029.93	3735.82	3209.05	1395.42	1068.64	1400.16	1860.52	2028.29	569.16	648.42	1537.43	1653.31	1229.79	729.55	949.00	1187.74	1460.44	1200.26	1222.40	1212.88	852.48	830.81	586.76	763.57	675.80	682.97	582.86	505.35	775.13	540.78	354.45	346.84	415.51	458.74	283.11	182.28
260			2982.19	5178.97	11873.54	16081.00	16144.49	13333.39	13649.11	4965.10	4480.47	2169.96	3540.12	3141.31	6502.70	8307.02	12209.75	11360.81	9167.62	6422.76	6128.75	2907.29	9169.19	8920.93	4534.56	2780.99	1094.42	1475.33	2564.48	3199.37	1951.73	2287.23	804.25	3818.41	1978.34	1039.14	1950.37	1912.22	1447.64	1240.33	1390.64	1241.61	1181.45	1642.82	863.97	700.89	395.47	656.11	411.15
261			3120.36	36432.60	22774.10	6811.21	5169.87	5299.43	4379.34	8647.05	13945.37	9909.29	7432.12	5341.54	3730.50	8246.20	10362.29	6369.38	3818.06	3105.12	2985.83	4856.42	7584.68	7627.11	3153.46	3813.54	4973.17	3195.69	3282.83	3045.59	3453.96	2844.36	2721.93	1840.29	1712.29	2070.36	3703.09	5220.14	1997.23	1760.00	3865.04	2604.36	1249.79	1183.95	1463.38	1628.75	1195.79	659.73	844.03
262			6296.72	24122.47	24006.65	12862.34	12245.84	17995.79	15644.06	6807.71	4696.31	11751.18	9669.53	5246.70	6441.99	7601.30	7223.00	6729.03	7643.67	8073.80	8921.32	5880.64	9350.74	14312.18	13276.28	11914.09	7518.58	4072.94	3703.13	3689.38	4772.04	4013.41	5054.47	4732.94	4618.50	2478.47	2733.77	3552.43	2331.15	2034.13	2038.35	1717.39	1579.93	961.45	1309.70	847.79	943.95	846.14	1287.58
263			9371.69	13574.85	21450.69	11281.41	5813.82	13644.95	19762.22	10888.50	8726.25	11531.89	5949.87	8564.74	6295.10	5079.80	10650.53	7442.06	8463.32	12564.61	6067.00	6160.23	5048.55	5797.37	6583.34	8342.83	6331.39	7116.94	7595.04	4922.40	4139.07	2440.40	1981.00	929.14	2419.29	3030.10	1562.52	1634.84	1796.58	785.35	889.64	903.19	1167.69	931.18	881.12	657.22	417.74	353.56	660.68
264			2491.27	19496.23	13433.50	20639.43	12665.71	10883.75	21950.69	17013.35	7920.28	14063.23	11134.62	8957.84	6190.91	4396.19	6897.32	11095.92	10139.62	6130.94	8680.22	8657.44	9218.64	7441.19	8317.39	5406.03	5780.39	3491.98	3936.67	5473.05	5628.68	3069.53	2702.65	3106.64	3736.27	2234.82	1993.93	2288.11	2146.99	1759.28	1380.93	772.65	1175.31	773.00	502.81	1042.28	1615.03	684.33	580.66
265			16312.24	25069.42	26485.94	24467.06	34293.51	25618.23	26293.47	30245.86	13200.63	12836.93	20058.44	17617.58	22327.12	16808.47	11917.35	8951.58	7456.32	12688.94	12368.04	10021.32	9666.26	11665.60	14177.25	7896.57	8355.58	5979.45	8758.41	6563.29	3318.07	4308.56	4619.15	2585.85	4517.63	4444.64	3312.58	1976.29	6339.88	6067.72	4098.07	3129.58	3001.52	2210.21	1828.24	2101.91	1280.02	1245.99	1916.21
266			22737.41	71613.57	36530.10	30803.55	34950.57	54727.85	65523.80	45794.19	28533.64	30200.83	30392.82	16606.30	14111.48	32762.34	29328.58	8242.36	24877.40	39992.84	18409.42	17117.42	34475.43	23271.04	19938.19	26923.90	20049.27	19590.17	20504.47	10526.46	5533.54	16252.01	17594.77	11985.11	9813.23	8194.94	5505.03	7281.64	7797.12	4305.23	3726.34	1919.24	4514.55	4796.00	3405.61	1231.24	2237.97	3022.85	1421.73
267			34476.38	128911.80	58626.12	90919.75	84032.34	77234.69	34565.28	58335.81	55280.01	51329.26	22732.11	25141.65	19588.02	35884.87	28667.39	28952.53	47767.69	55534.34	72518.72	39262.35	18743.07	18023.36	30834.07	36896.06	17813.03	15270.89	15312.32	23319.03	12619.89	14308.13	19343.41	12608.80	13251.10	12997.20	11314.60	9294.79	7149.96	7503.33	10770.86	9472.89	8617.02	13402.07	10967.40	2974.38	2236.46	4059.57	3373.79
268			11209.03	58445.04	35134.88	28333.01	46792.60	45332.37	21083.06	23669.69	13493.25	18778.35	26418.01	20681.45	21883.29	12640.71	14320.83	9173.11	14920.56	9234.57	10128.10	9542.94	8287.54	7124.77	9140.55	11078.77	7887.38	8652.40	6466.39	7763.97	3652.56	3002.97	4209.42	2295.26	3172.61	2660.97	2123.85	3177.41	4159.65	5173.72	2369.74	4859.13	4739.54	3749.16	1475.45	1204.80	1202.36	1373.00	875.27
269			620.41	5066.72	5648.93	6835.79	5642.49	4920.90	4408.96	3831.15	2899.98	3915.48	1732.38	2797.80	3010.11	3221.43	2227.55	978.65	2948.65	3898.11	1724.49	562.35	946.47	1092.81	1431.55	2066.02	1868.46	1870.43	2174.06	1389.90	1692.60	1760.01	1398.81	955.04	701.78	844.68	1680.30	1810.39	1407.73	968.29	930.92	1595.94	993.75	780.12	333.48	493.73	605.15	614.71	739.49
270			16249.41	42385.53	26752.91	18217.58	17633.59	11901.72	12907.30	14387.40	11200.60	16773.75	10972.72	7929.33	6573.83	4369.39	14095.32	11017.02	10743.81	6961.24	6336.00	6434.55	7845.10	5569.47	8074.39	6386.61	8057.06	8299.50	2729.70	2912.86	4519.08	6023.82	4085.02	2378.85	2728.94	4209.75	5062.19	3616.95	4344.85	2804.45	2193.93	1307.47	1782.75	3003.76	2702.39	1568.35	2415.33	3199.65	1861.74
271			17346.94	35250.53	45603.09	48402.62	42676.26	33525.77	28179.27	36378.99	27094.99	21608.55	23434.31	26096.83	9133.27	16442.11	6014.02	10299.67	13044.08	8117.25	9198.82	4802.10	8571.21	14648.46	15154.66	8730.17	6152.11	3564.07	5791.35	11556.98	9587.45	8506.08	4731.67	3630.84	2738.14	2440.22	3960.78	2393.61	1635.25	2828.78	3097.27	4405.22	3232.80	2991.64	2964.50	2543.81	1458.96	1853.76	2296.26
272			12479.38	54029.82	36846.16	30063.58	41806.33	30360.64	36263.74	38210.76	17283.77	15076.16	19289.64	11384.58	27726.70	20422.50	10470.00	14433.11	16385.20	13847.98	14200.53	9480.38	12391.42	9145.52	10594.52	12668.88	11339.90	7600.77	7065.31	4732.56	7452.66	11162.62	6891.19	4294.81	4540.65	5301.67	5698.70	3452.89	3407.06	2834.19	3772.44	2087.62	3984.13	2384.24	1125.06	1540.07	1984.35	1602.93	1642.47
273			21074.47	85772.00	94507.57	79960.85	76286.85	42343.16	77011.20	109514.05	64709.66	46529.81	41062.84	50353.14	32973.87	19178.09	57183.68	57099.24	51603.98	52914.42	49404.66	23015.01	16357.34	39214.34	34681.51	23343.67	16676.34	22810.23	18021.90	11914.99	10827.42	9358.96	9852.67	12270.44	19438.35	10816.21	8127.56	7896.09	7142.17	6845.39	4617.53	6261.25	3274.16	1321.35	2064.86	1813.21	1485.44	1717.91	1010.54
274			38707.19	77291.82	36342.98	72111.85	71561.74	69824.14	69847.04	65385.73	38428.57	29294.08	47858.93	30072.17	34338.48	31494.87	27189.75	24000.52	16865.99	26498.67	39596.94	42633.86	22952.61	24010.80	19738.16	13219.00	24137.37	29996.61	15567.77	12678.38	16096.49	13176.47	10265.73	7377.73	12329.30	7541.38	7583.59	4803.38	7927.92	6481.93	8017.57	4662.44	1849.52	4251.88	3353.77	3169.99	1739.15	2294.60	2389.11
275			33744.56	41869.57	36430.81	45129.43	59972.83	81961.45	41216.04	22888.71	22754.63	28067.14	27443.88	11955.06	26804.24	32370.44	28063.65	23047.30	15443.99	13928.92	19520.22	19353.33	14638.01	10141.60	14285.87	18868.56	22429.31	7775.54	12436.92	15745.90	7791.99	7291.29	7957.45	4170.45	7677.39	4427.13	6976.17	7479.54	4959.93	3708.98	3361.74	4772.38	5103.29	3652.54	2879.36	2572.16	1936.05	1507.58	1542.13
276			15900.90	69480.78	76023.58	33674.00	51546.04	33358.05	16623.46	19223.74	31211.80	14447.34	26877.11	41688.94	30943.63	24158.44	17228.38	23747.67	31652.22	24013.38	20938.02	16895.63	16913.22	9942.92	11198.92	7937.24	13149.03	17052.64	16648.08	5375.68	11034.10	17221.01	9907.61	3069.87	4533.80	3910.42	6290.34	5598.08	5739.99	5624.01	4613.27	3559.30	6170.78	3895.70	3218.04	3612.27	2268.17	1347.71	1112.10
277			5248.91	15174.90	19015.37	27802.61	16359.05	19347.79	32555.17	25235.88	14381.50	19855.47	12755.91	9922.71	9164.84	14544.52	19628.53	8366.98	5461.00	8484.15	12287.69	8533.11	5916.03	9288.49	7151.43	9503.38	8231.61	8003.55	9019.62	7188.91	4750.29	5759.51	4249.96	2619.89	4673.24	6105.88	7892.41	3821.57	2732.95	1528.30	2273.56	1697.18	979.35	1495.79	1607.48	1668.53	1941.70	1215.72	809.92
278			15849.26	43449.85	16710.56	3506.69	3927.53	8914.53	9160.16	11678.20	5508.83	5877.91	5375.17	4639.00	6225.24	5612.02	7504.67	9407.85	6701.63	6008.45	3844.98	4663.23	3884.36	4227.75	4843.45	2799.21	4677.02	1760.04	2292.80	1915.08	2845.73	2120.23	3960.41	3218.50	1193.38	2216.54	1686.97	1222.78	864.09	1343.20	1447.61	484.80	768.18	701.61	620.44	508.64	453.36	411.29	439.72
279			6236.87	5530.35	5103.88	5505.45	6763.23	2487.88	3134.45	2084.97	4006.85	5616.49	4746.66	5386.80	6510.11	2163.27	2378.36	3864.87	3656.19	4599.91	2085.54	936.47	1863.49	2198.60	3414.15	2630.18	2974.86	1317.91	4092.60	4199.69	1320.12	897.66	1449.24	1352.95	3215.24	3103.38	1218.12	838.22	805.32	1013.63	994.96	899.29	667.01	586.61	288.09	209.23	216.35	420.71	349.37
280			5943.10	10712.75	9456.31	9065.79	7231.35	6103.20	4167.52	5386.37	7180.05	3427.04	3201.31	4489.76	3461.62	4643.26	4270.94	2806.54	2269.47	2656.44	1759.34	1669.58	949.02	1601.74	1434.64	1591.65	851.60	752.94	182.21	631.30	1080.66	1307.23	1167.02	967.16	1431.15	545.23	345.91	260.90	265.21	114.53	279.12	270.21	299.33	184.95	212.50	139.38	101.80	170.96	163.61
281			4424.79	2330.05	727.96	497.95	387.10	342.88	310.16	364.45	231.49	142.39	407.62	428.05	359.28	338.34	448.78	667.88	430.07	377.80	380.48	449.83	314.76	345.67	410.30	533.89	463.97	421.32	298.45	183.72	337.05	327.75	463.08	656.43	400.47	335.42	606.14	245.79	139.28	200.04	159.49	89.53	255.24	156.60	253.16	533.99	246.55	169.27	225.88
282			23415.42	74238.70	25854.12	46469.41	23235.92	28921.41	68276.41	51189.74	39333.16	27897.06	35576.51	31016.20	24419.69	42444.56	25422.67	16555.15	22578.80	20367.06	11937.12	26804.86	34085.14	18386.33	9891.36	15202.58	21026.28	15902.03	11705.78	8049.75	9171.88	8938.21	5831.43	9063.76	10479.48	8534.41	9308.82	8612.92	5741.91	3011.98	3752.13	4312.95	2522.60	2129.86	3124.66	2566.61	1834.40	1281.81	1158.13
283			2731.37	5803.81	1761.32	876.77	1169.14	1417.19	2642.12	2825.69	1095.62	1767.88	2432.23	1954.13	1893.93	1916.91	2195.10	1949.40	2116.62	1918.80	1926.67	2613.75	1533.21	1310.74	2595.51	2080.92	2139.82	1101.33	992.00	1025.87	732.30	920.84	1082.06	1093.61	790.93	1517.65	2177.59	1233.63	836.53	872.85	825.00	455.91	421.10	578.36	608.84	477.85	444.11	267.01	141.09
284			4653.80	17443.85	7893.26	6423.52	7430.93	4122.70	5107.49	5238.81	5046.93	3990.91	7245.56	3118.57	3132.50	3069.18	5358.31	6344.20	4575.70	5694.03	4718.38	3022.69	2207.31	3727.96	6801.17	3326.69	3393.46	3608.68	3700.76	2237.16	3775.08	3274.65	3881.57	2631.66	1148.39	1261.45	2172.52	2866.21	1888.99	765.77	1024.90	1027.21	940.94	702.14	1094.72	957.67	1001.97	1505.29	743.09
285			4309.48	13259.47	5421.90	6280.25	8133.64	6617.16	5558.31	3198.73	4769.12	6541.40	3437.78	3444.55	4704.15	4174.77	4965.38	3812.58	2086.54	2350.52	2309.14	1123.08	841.43	1735.71	2487.19	2666.50	1022.11	737.17	1425.50	869.95	649.45	842.14	760.45	667.63	858.23	560.65	340.68	429.13	598.95	912.04	493.30	162.73	284.38	313.66	388.60	367.37	367.93	382.00	204.39
286			11256.00	28756.20	11389.29	4309.45	4911.04	4520.51	2501.38	4166.90	3648.62	2307.75	1535.09	1302.17	1708.18	2263.02	2525.48	3022.70	3498.40	3671.17	3977.04	2420.66	1538.37	2017.19	1157.06	1669.42	1999.27	1808.72	889.26	1312.60	2522.57	1406.97	1824.08	1792.09	1635.94	1668.53	1478.24	624.18	830.34	843.81	944.88	1289.31	1028.56	1437.90	781.15	1153.15	1307.59	909.18	650.42
287			3743.88	4718.69	3087.22	3677.52	3119.17	1525.76	1405.72	1504.78	1525.24	1364.35	1334.87	1544.91	1789.62	727.59	971.47	1085.01	1294.19	2159.14	1502.83	1363.94	1221.71	803.69	783.40	1672.25	1514.66	1485.00	1381.95	1089.45	1258.95	883.91	914.46	471.15	1192.91	974.49	1236.95	1443.83	809.50	548.02	1131.92	955.87	584.37	455.43	582.01	732.07	769.59	749.59	555.52
288			6286.50	11391.52	10829.52	8083.54	8337.30	6848.91	3806.83	4967.79	5219.45	3831.99	1856.42	3810.20	5801.66	7420.21	6383.16	3486.02	7864.91	5860.84	6029.76	4577.69	5366.66	4760.21	3620.87	5936.17	7761.92	6012.43	4088.19	3632.37	3048.59	3111.34	4145.14	1657.29	2268.50	2627.73	4616.48	2890.92	2562.68	2360.46	1366.84	1388.79	1084.61	2099.57	956.97	1110.49	1546.35	808.99	868.75
289			3110.15	5436.36	3280.24	2558.86	3801.08	4649.13	4414.46	2234.08	3791.14	3977.65	1900.10	1420.61	2162.96	4132.06	3074.67	2284.49	1781.06	2007.26	2505.76	2421.46	2780.67	3514.70	1486.41	1352.59	2507.99	1729.93	1416.79	2187.81	1965.87	1768.84	1125.34	2730.38	1500.48	1554.82	1654.94	1187.74	1030.15	930.08	1203.57	1183.62	1237.26	546.97	613.86	936.95	780.40	563.30	477.91
290			5632.33	6953.52	4505.55	2146.61	1099.28	1572.45	1439.59	2252.38	1201.94	1368.54	2546.77	4478.35	4780.73	3210.83	2700.96	2281.59	2007.42	1558.00	2056.12	1399.68	1485.13	2077.86	1411.02	1715.31	1392.10	2033.78	973.54	1604.38	783.48	1063.72	892.83	880.21	945.05	647.16	697.18	712.04	887.39	902.37	532.98	547.94	850.70	361.07	323.19	529.29	477.91	469.57	282.94
291			3971.44	22118.93	8363.51	5745.64	13372.83	8139.33	3900.57	5829.03	5335.43	2333.45	1312.56	1324.31	2961.28	2930.50	1499.49	3496.35	2101.13	1248.91	1455.44	1841.40	2015.10	1768.56	1051.46	1161.93	527.84	1160.18	1245.95	1201.97	1242.03	684.71	472.34	835.92	740.10	1121.59	835.20	996.25	1360.30	982.83	472.88	825.57	1119.09	585.00	689.11	435.13	498.39	358.92	189.49
292		R			0	0	0
293		R			0	0	0
294		R			0	0	0
295		R			0	0	0
296		R			0	0	0
297		R			0	0	0
298		R			0	0	0
299		R			0	0	0
300		R			0	0	0
301		R			0	0	0
302		R			0	0	0
303		R			0	0	0
304		R			0	0	0
305		R			0	0	0
306		R			0	0	0
307		R			0	0	0
308		R			0	0	0
309		R			0	0	0
310		R			0	0	0
311		R			0	0	0
312		R			0	0	0
313		R			0	0	0
314		R			0	0	0
315		R			0	0	0
316		R			0	0	0
317		R			0	0	0
318		R			0	0	0
319		R			0	0	0
320		R			0	0	0
321		R			0	0	0
322		R			0	0	0
323		R			0	0	0
324		R			0	0	0
325		R			0	0	0
326		R			0	0	0
327		R			0	0	0
328		R			0	0	0
329		R			0	0	0
330		R			0	0	0
331		R			0	0	0
332		R			0	0	0
333		R			0	0	0
334		R			0	0	0
335		R			0	0	0
336		R			0	0	0
337		R			0	0	0
338		R			0	0	0
339		R			0	0	0
340		R			0	0	0
341		R			0	0	0
342		R			0	0	0
343		R			0	0	0
344		R			0	0	0
345		R			0	0	0
346		R			0	0	0
347		R			0	0	0
348		R			0	0	0
349		R			0	0	0
350		R			0	0	0
351		R			0	0	0
352		R			0	0	0
353		R			0	0	0
354		R			0	0	0
355		R			0	0	0
356		R			0	0	0
357		R			0	0	0
358		R			0	0	0
359		R			0	0	0
360		R			0	0	0
361		R			0	0	0
362		R			0	0	0
363		R			0	0	0
364		R			0	0	0
365		R			0	0	0
366		R			0	0	0
367		R			0	0	0
368		R			0	0	0
369		R			0	0	0
370		R			0	0	0
371		R			0	0	0
372		R			0	0	0
373		R			0	0	0
374		R			0	0	0
375		R			0	0	0
376		R			0	0	0
377		R			0	0	0
378		R			0	0	0
379		R			0	0	0
380		R			0	0	0
381		R			0	0	0
382		R		R
383		R			0	0	0
384		R			0	0	0
385		R		R
386		R			0	0	0
387		R		R
388		R		R
389		R		R
390		R		R
391		R		R
392		R		R
393		R		R
394		R		R
395		R		R
396		R		R
397		R		R
398		R		R
399		R		R
400		R		R
401		R		R
402		R		R
403		R		R
404		R		R
405		R		R
406		R		R
407		R		R
408		R		R
409		R		R
410		R		R
411		R		R
412		R		R
413		R		R
414		R		R
415		R		R
416		R		R
417		R		R
418		R		R
419		R		R
420		R		R
421		R		R
422		R		R
423		R		R
424		R		R
425		R		R
426		R		R
427		R		R
428		R		R
429		R		R
430		R		R
431		R		R
432		R		R
433		R		R
434		R		R
435		R		R
436		R		R
437		R		R
438		R		R
439		R		R
440		R		R
441		R		R
442		R		R
443		R		R
444		R		R
445		R		R
446		R		R
447		R		R
448		R		R
449		R		R
450		R		R
451		R		R
452		R		R
453		R		R
454		R		R
455		R		R
456		R		R
457		R		R
458		R		R
459		R		R
460		R		R
461		R		R
462		R		R
463		R		R
464		R		R
465		R		R
466		R		R
467		R		R
468		R		R
469		R		R
470		R		R
471		R		R
472		R		R
473		R		R
474		R		R
475		R		R
476		R		R
477		R		R
478		R		R
479		R		R
480		R		R
481		R		R
482		R		R
483		R		R
484		R		R
485		R		R
486		R		R
487		R		R
488		R		R
489		R		R
490		R		R
491		R		R
492		R		R
493		R		R
494		R		R
495		R		R
496		R		R
497		R		R
498		R		R
499		R		R
500		R		R
501		R		R
502		R		R
503		R		R
504		R		R
505		R		R
506		R		R
507		R		R
508		R		R
509		R		R
510		R		R
511		R		R
512		R		R
513		R		R
514		R		R
515		R		R
516		R		R
517		R		R
518		R		R
519		R		R
520		R		R
521		R		R
522		R		R
523		R		R
524		R		R
525		R		R
526		R		R
527		R		R
528		R		R
529		R		R
530		R		R
531		R		R
532		R		R
533		R		R
534		R		R
535		R		R
536		R		R
537		R		R
538		R		R
539		R		R
540		R		R
541		R		R
542		R		R
543		R		R
544		R		R
545		R		R
546		R		R
547		R		R
548		R		R
549		R		R
550		R		R
551		R		R
552		R		R
553		R		R
554		R		R
555		R		R
556		R		R
557		R		R
558		R		R
559		R		R
560		R		R
561		R		R
562		R		R
563		R		R
564		R		R
565		R		R
566		R		R
567		R		R
568		R		R
569		R		R
570		R		R
571		R		R
572		R		R
573		R		R
574		R		R
575		R		R
576		R		R
577		R		R
578		R		R
579		R		R
580		R		R
581		R		R
582		R		R
583		R		R
584		R		R
585		R		R
586		R		R
587		R		R
588		R		R
589		R		R
590		R		R
591		R		R
592		R		R
593		R		R
594		R		R
595		R		R
596		R		R
597		R			0	0	0
598		R			0	0	0
599		R			0	0	0
600		R			0	0	0
601		R			0	0	0
602		R			0	0	0
603		R			0	0	0
604		R			0	0	0
605		R			0	0	0
606		R			0	0	0
607		R			0	0	0
608		R			0	0	0
609		R			0	0	0
610		R			0	0	0
611		R			0	0	0
612		R			0	0	0
613		R			0	0	0
614		R			0	0	0
615		R			0	0	0
616		R			0	0	0
617			7590.30	33620.88	37157.71	29684.29	29850.15	23487.94	16607.25	14836.36	15239.22	11652.27	11903.79	12567.13	17838.24	10943.44	8549.18	18233.40	20750.14	13396.58	14087.54	8082.27	3643.94	4670.42	12359.65	8619.35	3722.30	7530.00	14563.79	10541.33	8618.21	8416.66	8577.75	6040.95	6849.58	5012.84	4258.03	2681.19	4944.96	4657.25	3436.39	2660.74	1906.51	1816.70	2010.29	1640.07	1932.93	1256.66	1070.00
618			3075.51	6716.03	1449.10	645.16	885.71	940.00	863.31	1186.04	1964.56	1211.80	1130.35	1399.48	1242.93	1332.45	958.84	425.48	508.22	916.19	1213.22	592.99	256.01	438.82	806.02	320.54	542.40	768.58	812.04	254.52	472.01	843.96	513.60	469.59	230.73	213.35	254.76	232.07	433.23	271.72	277.74	190.95	93.94	148.61	117.81	95.94	63.26	140.56	89.16
619			2527.65	3485.27	508.07	1228.68	2137.51	1439.87	1825.63	1957.04	1378.22	920.14	2090.38	740.61	1315.51	736.82	1584.58	2784.22	2217.49	1361.36	1140.70	614.09	1855.01	1820.63	1113.45	689.46	1146.26	1102.67	903.54	744.20	952.66	735.88	252.22	325.67	420.25	249.20	338.08	448.19	291.80	241.19	201.98	524.29	553.21	266.66	412.83	602.33	342.84	139.82	199.07
620			3085.98	8886.03	402.68	991.85	1160.62	1081.89	1258.32	1527.81	911.43	1462.42	1402.73	1396.64	880.86	637.20	1002.00	1139.68	1583.24	756.99	653.84	360.32	277.34	521.93	413.96	544.41	433.68	306.18	229.79	505.10	285.95	144.61	176.42	250.04	437.82	515.22	619.31	153.99	89.04	97.62	108.28	89.64	226.13	163.60	107.08	96.49	109.17	174.24	132.45
621			16437.72	34898.57	7803.87	4994.54	8385.91	9416.97	8153.52	5898.28	4873.91	5074.57	4408.67	2844.28	2528.17	1037.30	2820.36	3045.86	2170.09	2377.01	3653.35	3055.48	1565.84	2216.43	2850.39	1078.49	553.41	659.16	1123.24	1685.06	1510.21	844.77	1125.17	1067.85	640.17	785.73	1472.41	898.76	1166.92	1195.18	1666.63	1136.19	688.44	877.55	909.67	430.36	833.86	952.58	561.33
622			2681.77	4997.81	1775.48	2001.75	1049.41	608.07	457.48	512.30	717.12	1116.84	819.24	398.79	612.88	829.65	796.34	664.25	644.80	1017.41	738.61	594.93	507.30	647.74	328.12	657.66	541.65	482.20	366.71	424.02	848.16	935.33	308.12	338.41	386.78	351.39	673.70	349.24	426.41	377.61	305.44	446.82	336.17	186.44	248.20	112.65	122.11	110.47	225.91
623			2885.33	2800.60	2473.37	2183.87	1053.32	1305.13	2168.62	2045.94	782.23	1254.24	985.22	1130.02	1521.74	620.74	583.33	938.25	721.31	207.16	239.48	448.83	589.99	735.75	621.11	436.67	327.29	221.00	230.66	356.91	165.67	183.57	197.88	273.60	143.24	222.03	228.83	112.23	127.55	233.00	152.83	91.70	151.62	151.47	200.68	182.99	129.55	159.07	185.87
624			4310.04	21929.06	3090.72	1834.96	2306.17	1324.67	2013.46	1095.98	1388.17	2868.93	2294.28	683.81	2042.52	2289.46	1103.00	1082.63	553.49	1007.98	1043.85	782.40	1389.98	2235.24	3023.78	1629.22	2127.63	1423.58	1150.63	640.72	2568.88	2485.72	1952.02	1635.31	760.39	1281.58	2478.44	2082.82	797.50	1433.92	3133.11	1883.09	1639.35	1835.32	1472.22	1741.27	848.22	1231.51	994.18
625			5586.86	14836.93	9275.23	11523.44	5408.11	4317.29	6960.13	4753.68	3686.11	4914.10	3239.93	1888.71	1339.04	2262.99	1644.20	2206.58	1545.37	2158.82	2126.91	1862.41	1285.15	574.42	1236.66	1028.68	1147.86	1294.94	582.05	387.30	785.29	1092.65	712.94	389.96	498.43	153.86	535.90	559.48	262.30	344.03	244.98	318.70	330.63	241.84	198.89	234.48	374.10	311.92	220.46
626			2054.51	5038.65	7466.45	7347.28	12217.47	15318.47	8723.54	5396.23	10602.49	8913.82	5640.95	3121.51	1149.80	4028.13	3892.66	4239.60	2923.43	2098.94	2169.90	3980.63	1846.11	2232.17	4491.90	4044.52	2560.85	3915.97	3143.69	1153.38	1168.15	784.33	486.30	598.33	1450.51	616.94	2002.01	1099.30	473.81	753.76	302.47	342.62	490.11	513.32	304.86	562.49	392.35	416.15	369.48
627			3593.86	17929.05	294.60	425.00	758.91	206.67	369.16	412.97	521.15	949.71	497.59	226.54	395.65	531.26	800.78	779.34	453.64	448.09	387.65	419.93	527.87	405.30	676.87	793.71	464.81	738.59	468.97	201.85	369.99	440.87	666.84	652.74	706.15	707.58	700.22	363.68	559.77	790.44	626.99	799.79	592.55	594.08	259.38	168.19	189.45	328.99	239.66
628			7484.78	11416.62	5385.72	7876.33	6020.53	1953.52	3020.66	3594.34	2600.52	2599.33	2573.10	1807.79	2996.47	2719.05	2024.23	1951.92	3023.53	2035.92	1265.51	1164.63	1803.42	2456.15	2905.07	1509.48	1449.03	903.85	1416.71	1012.46	1406.57	1593.73	886.54	530.21	986.18	938.83	574.62	345.97	593.35	681.19	504.37	297.16	235.65	238.91	110.89	172.78	225.63	167.94	192.35
629			4498.27	36732.98	3095.56	1547.41	4178.60	6090.81	4109.20	3164.74	1242.45	1232.20	1158.78	1208.57	1548.41	2066.15	3095.64	564.10	1483.21	2313.74	3412.91	2547.05	1341.81	1543.34	1407.70	1094.66	1258.85	1579.74	1680.31	1007.37	626.39	514.75	1034.64	1177.94	780.26	917.76	719.32	1401.33	783.78	402.34	608.81	1080.30	381.26	261.73	670.73	816.95	1084.28	935.73	438.85
630			6281.62	46918.44	9664.77	8679.38	5298.60	2675.98	2856.10	1443.15	2290.44	3654.40	2389.34	3599.05	2867.08	1677.99	1397.54	2494.57	4156.63	4785.69	3099.93	1016.46	1691.32	1626.65	693.99	901.60	2136.37	1822.77	1523.61	1674.17	1585.56	1043.47	1052.66	951.08	1169.60	1146.33	1404.78	1567.47	835.89	753.35	808.69	757.65	633.12	691.23	549.28	343.92	275.25	658.71	336.94
631			843.53	6035.05	335.00	145.08	213.69	369.22	153.14	219.84	449.42	249.67	265.57	505.92	880.19	561.92	865.16	541.09	553.22	1426.92	1289.80	969.18	731.50	911.06	882.78	1223.15	1168.70	1400.36	1012.41	621.70	589.17	615.71	446.72	441.44	694.87	434.20	356.69	586.68	960.60	1093.03	1238.79	772.88	489.50	1237.81	1115.59	499.66	468.17	594.44	600.82
632			3520.14	4331.22	272.15	383.13	543.79	278.24	357.55	356.35	124.38	237.46	161.18	165.95	324.62	577.43	532.91	601.07	375.40	267.45	358.92	320.81	326.84	712.24	709.68	529.07	385.77	602.25	606.83	531.17	390.89	449.00	266.98	225.80	288.52	596.62	666.19	356.28	417.85	789.22	696.76	752.23	684.57	437.84	294.70	382.65	369.47	185.49	210.70
633			15586.77	39548.89	17497.24	10756.55	17904.84	17856.22	9460.75	12759.92	19681.44	14615.09	12734.45	19438.63	16057.97	9974.05	16453.72	10453.74	9017.77	6383.60	5781.90	7062.24	8092.06	7306.99	8084.30	5461.44	7790.85	4810.22	5656.23	3479.72	5143.91	5146.09	4669.50	3731.71	3041.70	1446.85	2966.97	2112.76	2059.89	1667.78	1863.93	1308.08	1635.25	1105.94	817.46	1409.18	1237.57	947.41	782.95
634			10061.66	18758.08	11453.45	6854.50	3382.25	2789.96	2390.65	1638.03	3748.17	3471.20	3697.99	2744.21	2551.54	2023.48	2541.93	2139.79	2055.99	2055.46	3158.95	2433.42	1363.84	1380.19	1318.04	1468.92	1620.47	2503.69	1812.04	1319.91	915.37	663.07	1035.08	992.06	763.81	469.74	918.13	865.36	415.15	278.60	286.77	203.73	192.40	211.06	64.87	114.81	163.43	59.25	44.56
635			1991.97	5768.12	4675.23	4507.39	2119.32	1535.08	2499.16	1393.00	788.32	591.35	1147.90	2356.68	1544.36	1751.57	1114.14	905.74	1796.19	1405.39	555.14	557.69	957.01	942.49	373.52	496.47	503.33	284.31	208.85	383.92	285.07	285.81	214.64	185.03	153.57	118.53	104.85	145.83	71.92	51.59	40.81	59.10	75.31	62.08	68.94	89.36	64.22	59.55	114.90
636			5265.79	11560.19	16290.61	20631.39	10837.72	4216.14	6713.30	7081.39	10043.22	18349.27	14110.44	6275.84	8218.35	7301.90	8203.36	8334.40	8731.40	7585.49	5390.36	4936.31	3020.21	2522.68	3102.13	3528.08	1722.08	3330.63	2425.48	1476.61	999.53	1824.11	3260.61	3684.94	912.90	1407.17	1429.33	935.48	586.43	502.69	702.56	765.80	327.43	130.72	161.47	212.19	413.95	248.21	172.33
637			3434.63	9771.03	2358.28	1306.11	1349.34	690.59	878.82	468.65	330.09	759.88	811.37	506.38	842.06	497.67	750.02	504.92	745.28	499.12	608.29	688.25	222.89	226.61	300.32	624.91	358.43	319.17	230.31	145.62	327.63	256.28	228.04	76.99	83.67	72.16	114.34	160.91	138.54	95.60	113.37	184.72	167.37	94.56	101.87	123.58	219.01	202.51	154.49
638			10583.43	12910.75	4878.03	1153.10	2704.29	2611.77	756.27	2227.37	2964.42	2193.53	1783.96	2483.90	1669.40	1042.95	1811.26	2726.27	1952.31	2793.59	1293.43	860.84	1307.48	1799.31	1212.78	692.90	530.35	888.17	865.16	864.70	755.74	739.55	573.64	520.26	359.05	292.70	235.13	146.46	173.00	199.68	105.05	228.88	348.66	340.25	302.56	165.13	139.99	140.75	208.13
639			2498.11	20910.02	12536.16	7787.43	11835.39	8003.63	8348.87	11300.37	9065.43	6848.12	5427.11	6308.83	4796.54	4502.24	3647.79	4204.51	4892.47	2787.68	3665.89	2793.32	1921.91	2350.13	1469.64	930.72	970.48	1575.88	1260.85	1825.75	1731.36	820.46	684.02	679.97	787.88	743.85	472.44	520.92	426.16	209.06	209.50	239.47	181.02	253.17	206.14	192.48	127.99	84.89	54.00
640			5650.92	21875.74	20260.13	17884.83	16404.12	11732.09	3398.89	10776.35	13482.61	5824.21	11089.30	9812.41	9160.51	11077.99	6622.77	6448.56	12572.87	7815.45	9333.19	5223.38	2943.33	2676.71	2312.89	6419.27	6509.71	5096.13	6799.05	4340.70	3183.18	3632.03	2792.50	1492.88	904.22	1419.11	3118.35	1984.09	1904.13	1501.83	990.00	483.77	378.42	607.38	598.65	382.74	242.99	262.43	297.63
641			1723.26	1787.35	1089.07	876.84	791.79	1442.69	1044.84	776.00	359.97	368.12	924.88	946.78	520.69	378.80	550.78	609.94	230.00	350.32	232.44	112.78	144.47	216.85	167.02	208.17	232.99	161.56	338.96	170.36	163.00	174.75	220.73	216.72	150.65	236.99	207.20	230.72	194.67	139.60	99.05	108.13	183.07	70.50	66.24	74.28	79.10	96.11	146.88
642			3016.66	11052.63	2097.09	1319.80	1128.89	766.76	1148.32	1039.03	668.91	805.64	523.57	1051.10	879.65	714.38	602.08	811.40	859.02	928.45	853.60	1020.20	799.03	230.88	537.79	384.73	511.80	898.87	1034.14	598.07	353.85	374.56	581.61	546.75	414.80	285.59	464.17	663.09	505.65	295.03	432.35	431.85	450.79	456.44	315.12	201.92	111.33	155.29	141.31
643			2593.36	11423.94	3079.38	3449.18	951.83	2063.14	2683.86	3900.11	4375.29	4572.53	576.65	626.35	896.53	2280.29	2293.21	335.94	486.66	367.82	931.53	644.57	1152.40	1265.33	637.94	1103.03	547.30	392.18	380.91	368.83	424.10	222.49	252.10	314.60	294.02	229.28	142.12	230.45	232.08	269.16	192.59	104.31	137.85	283.25	190.80	56.71	97.96	62.84	103.49
644			3860.76	10163.19	10026.48	12486.91	4236.04	3426.85	3479.51	3178.65	2567.43	5323.79	4518.03	3936.86	3589.91	4462.33	4002.65	2167.66	1780.15	2232.62	2770.68	1267.14	1486.04	2209.31	1863.86	1248.35	1574.96	2108.94	2028.87	1259.84	620.22	728.48	767.44	1022.48	968.00	662.92	193.11	444.11	526.61	459.77	302.09	436.77	342.80	213.86	136.16	180.71	301.24	186.40	242.93
645			3443.29	2314.38	1470.91	1572.81	1756.31	2181.07	2134.28	2528.05	2070.07	1854.73	2041.80	935.80	1283.66	1178.38	763.50	1211.54	1342.38	693.34	599.95	655.33	899.62	770.23	474.83	283.80	290.71	266.80	171.44	248.37	480.26	259.19	335.88	527.63	505.74	319.65	235.84	153.25	206.63	233.91	375.09	240.66	221.44	105.89	140.87	222.29	308.75	361.51	185.97
646			14996.74	10900.71	5643.66	3583.87	2581.13	4289.20	4946.21	5039.96	2963.94	2308.06	3423.59	2934.91	1974.81	1857.54	1612.05	1838.17	1626.15	2516.79	2102.12	1189.74	1005.90	1006.57	1225.33	814.96	1305.19	1778.71	1509.83	1223.79	600.21	1254.38	922.79	906.94	1477.39	973.59	444.97	1193.08	1785.25	1471.15	1099.64	569.75	586.04	844.42	516.76	655.91	785.51	583.57	460.08
647			4120.61	10284.95	9126.26	6355.30	7582.08	5095.87	3815.38	4244.96	4005.19	5558.34	1982.33	2853.89	4348.08	3916.43	2073.15	2120.92	2492.39	1441.61	2601.80	1049.27	1810.46	1743.76	692.40	1569.87	1373.69	1717.46	1199.56	1016.93	820.35	1745.10	1890.65	1367.07	1150.06	1088.08	1580.56	711.57	1117.84	1497.83	1133.97	807.29	745.99	529.63	258.48	1005.35	1199.15	769.26	762.56
648			5186.70	7901.66	1549.79	2959.70	4827.82	2384.15	1642.48	2584.65	2697.77	1605.64	1348.60	2495.97	1865.15	1127.92	1191.07	1690.37	1793.15	1292.70	2657.07	2092.44	1196.07	1154.96	743.82	591.89	766.79	1046.11	485.45	218.03	372.54	739.41	439.23	1045.48	1001.69	340.59	875.62	556.62	564.85	460.24	344.45	530.85	780.75	789.88	699.68	601.85	597.10	814.58	347.38
649			3934.02	3826.45	373.52	207.67	342.35	311.54	633.71	660.51	440.66	185.34	329.81	319.56	536.57	425.85	246.23	336.89	472.96	439.67	339.62	372.44	379.08	412.03	492.99	332.50	583.87	474.40	442.52	517.24	385.86	343.16	592.49	425.27	721.74	425.20	542.88	797.64	527.86	924.85	922.76	560.84	686.43	751.75	322.35	561.85	1006.81	440.19	506.07
650			3126.51	4890.21	641.85	686.75	635.06	437.73	261.27	319.06	254.22	670.46	458.62	321.83	179.88	207.86	429.82	255.04	241.52	266.13	247.35	270.95	251.47	205.06	235.92	236.37	249.13	271.35	341.88	170.83	610.96	741.82	310.65	351.67	375.13	253.04	298.55	382.50	251.03	434.43	417.59	580.42	417.52	401.86	415.80	412.05	304.32	293.66	252.69
651			2419.77	5270.98	4100.37	5506.19	3976.08	1710.42	2412.07	2839.93	3364.27	2264.50	2368.15	3743.63	2750.44	1804.28	1761.97	2647.65	2902.58	2039.53	767.50	970.51	1224.96	1596.81	1536.50	1487.67	1537.94	1543.83	1055.69	938.53	970.02	941.20	1348.71	1065.08	1370.20	584.06	1007.59	649.22	633.29	541.34	729.66	553.46	560.43	745.53	903.01	448.73	694.47	631.51	298.11
652			2194.07	4814.47	3226.04	2412.24	2166.09	3999.91	5274.88	2497.53	1706.15	1109.89	1239.80	1837.70	1596.50	1413.69	1092.22	1147.13	2314.55	2303.66	1303.76	1530.64	2091.62	1291.97	1347.97	1286.72	2023.67	1438.56	2313.42	1870.49	770.40	909.48	1583.32	866.77	1662.38	1396.87	753.16	1105.80	2028.93	889.51	579.71	918.88	793.47	803.55	860.51	992.25	576.68	270.88	454.19
653			9764.65	22012.53	11662.13	11652.90	11826.08	16350.06	11793.94	8885.48	12907.69	10418.68	15754.25	5037.57	6048.91	9789.37	8990.01	4739.47	8669.34	13970.24	8304.44	8265.45	9719.48	5211.22	5184.98	5846.57	5636.18	7501.15	3851.55	5091.38	4665.24	2172.77	2276.77	1605.00	2141.68	3116.61	2838.27	3250.47	2571.85	1081.20	778.79	2194.27	2958.67	1485.54	2070.71	1984.06	1731.65	2136.78	1447.06
654			6839.43	18987.78	24127.94	21023.15	25315.18	16577.85	17801.69	7833.92	4451.76	10154.57	11485.76	9881.07	12365.28	8938.26	7221.26	3030.43	7907.67	7437.60	6039.51	6239.28	5265.77	5757.32	7529.12	6077.10	6814.40	9799.37	5722.50	3248.61	4650.93	3993.32	4306.60	2962.83	3228.14	2839.66	4015.03	2952.81	1205.52	1506.52	2857.19	2468.22	2618.99	1606.03	1352.64	2580.94	1477.30	975.77	1277.53
655			6629.94	8301.86	6888.59	7238.49	6665.44	4906.39	6596.43	4571.77	6758.37	8195.11	5933.79	5509.95	4049.35	5492.54	3852.52	6523.30	5234.30	5411.69	3023.97	5750.15	4762.01	2930.39	2328.14	1742.27	1571.17	2553.40	2206.80	2501.66	2497.56	1222.21	1739.76	1321.70	1424.09	1292.55	1111.04	1695.03	1253.47	1111.08	1083.25	994.61	816.93	1500.73	952.26	397.35	407.76	385.18	513.94
656			21754.96	54945.37	13446.77	8069.66	6190.95	10907.13	11165.46	10832.88	7299.12	3309.47	6419.81	3017.87	5131.73	3991.24	2992.38	3295.69	1048.97	4580.87	3778.20	2496.69	2234.22	2893.76	2976.13	2194.98	2052.60	2705.43	1178.29	3097.24	2148.03	3591.26	1833.28	1004.41	688.38	1606.96	2454.89	2308.03	2135.55	1708.05	2722.20	2242.75	2239.30	1665.76	1674.05	1045.44	1231.48	1037.99	290.96
657			7975.43	14449.41	5591.74	3770.00	2629.81	3863.25	3326.59	4377.56	4456.85	1713.06	3280.73	1700.63	1858.49	3462.39	2627.52	3189.91	1517.48	2079.11	1779.87	1762.99	1532.88	885.50	704.72	552.30	649.39	781.23	1257.60	1390.29	1188.53	1017.75	660.93	594.13	1151.54	761.30	1407.34	1009.70	1162.86	710.74	372.27	362.26	735.79	440.20	517.85	668.75	841.89	430.77	416.07
658			1040.27	7161.79	3412.71	3113.12	2661.62	2763.82	2171.10	1094.62	1036.65	1296.15	3314.59	1695.03	2731.06	2245.75	564.94	1443.28	784.52	1068.89	980.48	1039.65	2548.52	1656.84	807.95	1201.14	571.32	584.91	933.53	535.28	961.15	1603.83	1451.40	1287.42	1190.64	1069.74	1008.92	716.22	678.30	127.02	272.90	637.74	535.45	507.39	624.51	782.84	577.50	313.08	256.77
659			3210.56	5856.61	1543.20	2686.17	1930.32	1170.56	1302.61	1639.83	1597.72	1553.08	1527.65	1204.75	638.14	784.89	1561.25	1310.92	1345.06	680.43	783.58	1329.35	1605.94	937.94	535.06	835.95	815.82	571.88	476.21	594.63	334.34	528.27	388.58	455.59	586.23	634.69	587.30	708.82	741.66	603.27	487.34	481.08	642.25	1057.84	1086.73	958.81	868.24	537.87	744.43
660			3443.72	12554.54	5946.61	6371.06	4429.62	1289.15	4359.45	3510.22	3562.17	1836.52	1642.77	1105.67	1257.18	1261.96	1067.38	1911.28	1623.09	1090.98	1103.59	1064.84	1457.25	1457.66	736.22	872.95	605.09	1676.59	2104.51	1406.52	674.54	1698.79	2743.06	1412.66	946.30	2085.89	2213.42	2665.29	2212.67	638.32	535.42	846.98	1255.67	1744.64	1732.54	1433.28	553.56	612.51	917.18
661			4973.63	6092.92	3269.50	1485.37	2234.25	3161.18	1481.38	1118.73	756.43	225.80	717.99	1232.47	693.21	429.25	390.99	522.57	315.30	615.38	755.56	501.33	298.97	499.20	560.69	729.01	662.52	713.18	649.19	786.20	434.63	688.97	840.68	683.77	422.01	975.89	1233.14	708.00	1068.20	698.85	645.42	554.07	600.37	663.92	683.65	204.50	506.49	1201.52	766.29
662			3441.11	5767.68	1820.02	1232.20	2262.02	1315.86	1518.54	1077.51	967.87	1194.51	3092.62	2462.01	2358.31	1638.68	1048.37	1721.64	1553.58	398.28	1106.89	927.22	1051.09	992.23	764.87	1439.13	963.47	1922.48	1966.07	968.14	685.35	958.89	979.17	1704.31	904.82	529.89	807.80	1019.39	649.14	1288.60	1059.95	440.35	949.65	568.47	676.95	742.24	335.30	387.88	269.93
663			2957.49	2520.23	2483.52	2262.44	2801.02	1924.63	1891.86	3201.29	2494.31	2002.22	2052.16	1928.22	1927.80	1812.06	1766.85	1988.34	1499.27	1175.46	1363.56	951.64	929.24	1250.31	947.59	754.79	653.62	640.11	447.73	453.03	868.62	585.52	338.33	189.81	380.75	279.83	109.99	63.32	203.25	105.67	45.78	61.51	71.37	123.94	81.41	70.57	90.61	169.67	162.06
664			3630.88	1501.67	596.90	289.91	434.72	867.55	1078.79	588.69	536.67	546.37	373.20	383.69	527.47	789.99	586.39	312.06	523.73	333.54	171.09	512.72	791.41	378.53	250.52	99.80	197.04	418.65	509.56	426.56	395.22	315.14	231.58	767.15	522.92	326.04	438.81	126.69	449.59	381.37	378.20	420.60	209.89	233.21	199.38	199.36	257.48	269.05	314.61
665			2544.10	13859.70	5712.32	2706.37	1438.31	4459.53	3796.84	3987.16	3090.25	3170.39	2991.62	4525.64	4546.49	2669.41	3214.31	2251.88	3470.09	2266.43	2959.80	2153.06	1838.85	2044.97	1783.66	2481.87	2841.28	2380.60	2313.39	1601.27	966.14	1033.21	791.05	910.15	1135.83	1279.60	570.69	573.67	778.53	1011.30	684.04	714.31	485.41	343.68	330.77	444.29	220.39	250.75	153.98
666			37095.17	72715.86	39717.53	28831.15	34571.35	44593.72	45171.96	29702.07	22360.88	29136.22	34056.14	21638.59	13235.67	14223.87	20776.52	9932.21	10082.08	9399.69	11581.62	10016.98	7611.91	9105.50	9872.33	13554.78	10218.54	7001.05	2826.62	4972.11	6370.06	4168.94	4704.40	5668.79	3042.65	3808.71	3263.74	2063.10	2658.77	3311.08	1978.13	771.64	1459.32	1857.66	1393.90	973.58	1585.63	1236.74	787.84
667			14218.30	27738.22	30092.74	18786.97	11882.69	9570.25	15583.97	16573.68	11720.64	6553.76	8685.03	10472.14	9058.31	11402.33	20379.81	18818.39	8385.81	7922.82	7884.21	9856.30	9074.43	6557.29	5286.83	3626.18	2298.63	1638.54	2174.88	2544.20	4196.91	4004.31	1163.42	1535.90	1787.33	1026.66	776.30	521.68	391.28	1234.35	1465.18	696.18	423.77	621.48	415.75	560.71	569.43	414.50	365.61
668			4131.45	8392.14	6965.53	3627.16	4159.27	4686.02	2304.71	4172.28	4317.77	2365.09	971.14	2364.37	1808.72	3109.93	5653.96	2369.59	1842.81	2649.34	1590.27	2600.82	2887.96	2109.19	1658.39	2038.65	2634.83	2297.44	1796.59	1732.65	1042.98	1935.50	698.76	1023.65	1844.61	1603.01	1090.37	2003.11	1235.99	1271.88	700.54	656.74	534.26	827.74	1177.35	1463.71	889.74	506.87	692.65
669			6010.74	17052.46	8073.85	6912.63	7006.50	7056.48	9542.42	6905.56	7318.45	12239.02	11786.33	4701.98	6908.79	8511.45	7154.06	5525.72	5680.68	4596.23	6476.25	3193.03	1914.96	2191.59	1826.52	1002.27	2782.49	4275.19	2864.58	2665.53	1991.08	715.68	1666.75	1577.74	1617.34	841.84	982.33	794.36	1707.00	767.33	737.80	756.20	600.41	595.25	332.80	714.79	560.77	400.69	322.00
670			8537.02	37344.49	16668.06	8253.66	6105.56	6794.50	7516.41	5698.61	5225.43	5583.57	8396.57	6298.74	6676.50	7637.91	4195.53	5008.66	4028.53	3066.61	2123.14	1923.30	1810.66	1384.04	847.55	938.96	700.47	1354.69	1794.51	937.76	1113.08	1027.25	448.36	636.22	939.46	523.92	420.88	692.77	630.93	549.37	497.71	405.77	554.17	556.73	434.49	166.77	255.35	223.16	434.66
671			9969.69	23988.05	18265.99	14933.57	17763.71	12828.20	8424.95	6956.92	7263.62	6419.04	7174.19	13159.57	9839.74	8114.86	6932.84	8510.50	4477.68	4819.77	3316.59	4815.51	6101.60	5503.21	6534.06	6135.85	4691.11	3142.15	3564.58	2996.89	3261.07	2352.82	2677.37	2977.88	2292.24	1809.73	2764.71	2553.66	902.13	1376.37	1068.22	1502.88	1256.83	725.16	486.71	729.52	846.55	700.73	488.63
672			5746.55	8334.63	10683.63	17274.67	22460.02	33126.29	8544.12	6623.53	7611.93	3854.34	4431.12	5478.19	3705.38	5866.20	4926.94	3843.81	2849.54	1053.83	2540.46	2710.84	2590.74	2613.14	2799.86	2774.69	2858.68	5566.07	4075.50	1870.74	2199.92	1531.32	1888.76	1882.01	1227.79	1391.80	1654.40	1813.41	2223.33	1952.47	1678.76	1388.45	916.58	1290.81	1388.66	1733.62	1540.53	853.34	578.05
673			10680.85	29210.58	19468.62	20217.78	21244.58	16626.76	14976.15	8638.61	11351.03	10767.12	5836.08	6464.37	5751.08	7314.59	7225.29	9268.62	7686.15	4781.26	3854.28	3391.69	2559.45	4041.68	4514.12	5152.08	6567.79	5800.45	4268.12	3445.31	1734.61	1295.54	1668.92	1844.22	2000.24	2383.68	1597.69	2837.73	4003.16	2830.26	1207.98	1088.02	1784.94	1492.72	1037.31	964.06	988.11	882.11	871.99
674			6261.70	14117.26	29608.55	25257.16	22786.46	40813.37	30390.85	21700.89	17948.99	12452.89	11943.63	12396.02	5740.43	4102.01	12674.94	9478.63	8908.00	10998.43	5121.96	6165.73	5288.43	3792.63	3401.70	4076.59	4653.71	6872.11	3224.31	2998.19	6015.71	2907.27	3265.67	4011.05	2207.79	1280.08	1608.23	1725.47	1117.12	964.52	840.63	643.92	1304.08	1147.01	906.11	790.72	1265.93	1326.74	1140.13
675			35359.00	81412.85	66581.00	35126.32	26422.58	33718.92	25920.85	18199.79	16024.80	18398.65	14810.06	15934.61	31333.23	23299.50	15109.64	7818.20	19067.70	18636.21	4990.33	5424.74	7453.76	7243.09	4796.97	6907.80	10863.94	5499.16	7562.06	9239.49	7608.77	5681.29	5107.60	4145.62	4573.60	2792.72	2777.20	2054.94	2521.20	2457.70	1110.06	2828.48	1469.05	1706.36	1606.43	1177.21	1453.92	690.18	673.73
676			27932.34	39859.70	15665.96	14956.00	12213.61	14713.46	11820.14	11202.37	10939.59	8184.92	8545.33	11088.33	5991.96	5413.24	4950.45	5880.00	8192.17	7255.86	4370.23	3181.32	2990.76	5608.69	5148.09	2608.39	2516.06	2182.76	2804.80	2380.38	3401.17	3510.60	2862.09	2313.02	1725.79	1947.50	2395.68	2148.01	1659.82	1566.66	1959.41	1266.88	668.52	478.17	1081.31	801.25	513.09	786.94	964.12
677			13435.42	71374.94	51965.69	29507.10	17859.80	16503.45	21900.93	20158.90	13028.20	22096.83	38887.48	27520.58	10372.99	12123.69	16550.75	22032.80	6354.88	10944.73	15523.15	6679.83	8565.72	12919.71	11238.38	8898.58	9923.23	9146.92	4913.68	2412.24	3406.67	5949.63	3700.09	3936.76	3483.09	3167.71	4870.31	4299.83	1358.78	1393.59	1504.63	1402.29	1564.24	982.99	1221.94	1776.33	1401.12	1855.57	1724.12
678			8837.83	29184.64	27901.56	21616.80	15576.66	30002.46	25170.93	23040.05	21817.03	29708.83	28090.78	22061.54	27588.13	16461.58	13616.96	5276.68	8984.64	12979.03	12534.24	6760.63	7382.44	8046.61	9253.46	11000.72	7095.72	4733.65	2059.10	2517.74	5161.81	3445.77	2409.06	4409.39	3914.76	3122.17	2036.11	2118.62	1764.89	2298.06	1607.07	1480.86	1324.05	2397.80	2665.49	1358.50	862.09	945.31	776.85
679			26671.08	63664.26	23833.34	33023.82	53492.00	40755.16	23799.27	30534.73	26955.48	11839.03	11540.52	46255.21	35264.10	20983.16	13566.53	11862.17	23125.73	21121.87	13491.17	8624.94	8780.17	12309.59	5988.15	4867.90	6518.71	4719.26	4631.43	5396.29	7150.17	4323.09	4144.93	4598.83	2723.01	1797.54	1711.57	1334.43	3544.38	3856.09	2798.39	1533.87	1655.40	1811.72	1982.03	1556.70	1301.12	1371.00	1040.23
680			4164.88	23948.19	13298.88	11618.48	15790.61	22131.55	9805.30	12026.34	13134.80	7755.04	6848.10	13200.66	10965.12	7208.64	10154.55	7687.35	7453.18	10809.15	4410.86	5634.89	9820.35	6974.47	5516.83	6714.84	5552.74	3643.60	4683.13	1912.81	4053.08	2705.41	2589.27	2802.06	2288.08	2261.56	3062.13	3230.31	2450.11	3720.47	2647.31	2031.32	1075.15	1177.58	1657.81	1817.72	1545.30	1706.81	773.28
681			6786.91	37413.53	42121.79	47651.33	30814.25	32095.21	39429.52	27859.39	26628.78	18020.31	21262.08	21959.13	18407.50	8537.57	13960.09	8221.28	11411.41	16343.42	18311.49	14512.29	21550.69	17546.37	12332.88	9284.97	8503.46	6572.67	4973.98	4052.50	11166.00	5927.17	4273.27	6027.65	4640.70	2790.43	1828.56	3658.23	2608.83	2188.19	1840.61	2013.62	1171.87	936.09	1362.13	1000.14	672.06	726.60	804.06
682			21744.51	43070.91	35362.41	32963.22	23039.92	24532.53	24444.96	13682.43	13106.69	13904.16	11875.77	7858.57	2577.87	6360.25	14615.19	9582.93	14032.06	15281.26	11776.39	7661.15	8336.89	8353.90	12482.40	13671.17	9232.82	8459.13	5729.52	5332.78	3864.16	3325.32	3650.18	6951.55	3649.40	2413.57	3729.61	3390.26	2201.40	1395.41	1060.30	1438.30	800.34	743.04	911.30	1059.77	641.43	738.30	589.10
683			17555.77	49923.88	15780.58	9673.48	15873.62	15182.12	10541.85	11823.35	8166.44	15474.30	9825.00	11919.43	9878.73	13587.76	12221.47	11078.19	10692.96	11246.28	7310.48	7063.40	7508.26	12113.64	9492.91	8132.68	3451.82	2848.06	6598.69	6667.95	2893.74	2900.97	4872.44	5442.85	3033.93	2541.04	2149.66	2645.42	1851.26	1927.14	1397.05	1486.38	1996.47	1846.87	1012.95	1218.01	976.45	860.42	2288.60
684			3514.48	1545.50	790.41	576.15	684.42	1345.62	1019.70	405.25	640.64	627.59	562.09	1297.83	1233.33	1057.27	810.10	623.94	958.09	879.93	1224.46	555.24	282.13	604.17	938.79	602.06	548.57	626.52	924.89	853.58	796.28	645.98	487.64	1184.82	1260.53	722.50	637.01	426.16	201.82	335.17	561.49	613.73	657.77	226.32	353.12	327.45	220.58	459.54	323.63
685			3858.09	3304.09	2264.74	2584.90	1522.47	1268.28	2111.44	953.55	1265.21	1853.03	1939.52	1435.50	376.93	486.51	632.09	925.24	794.44	402.37	635.03	847.02	704.26	721.36	461.99	626.82	641.98	871.78	207.12	864.16	784.29	753.30	628.87	821.20	316.73	235.16	336.23	319.28	257.76	412.64	326.06	485.54	443.66	169.33	167.10	321.02	115.14	247.83	301.16
686			3440.63	4051.00	366.97	460.75	345.46	248.62	296.25	293.95	204.80	88.77	183.86	241.77	210.65	197.79	121.07	83.26	183.70	132.54	252.58	260.13	314.91	501.68	433.04	223.93	229.29	387.84	284.36	386.52	516.41	374.11	396.32	324.85	350.94	314.03	309.21	237.77	324.48	331.27	334.53	331.44	281.14	163.80	242.49	148.90	247.79	305.06	359.00
687			10077.28	94863.01	30014.37	11065.88	6625.51	3140.30	2440.23	2426.16	987.69	1014.62	914.59	142.04	251.45	274.55	361.13	645.36	864.22	765.34	356.51	467.13	586.17	340.97	187.05	566.85	471.03	211.44	363.87	388.35	346.38	248.72	256.96	393.82	400.84	418.40	227.97	207.86	260.89	143.43	214.70	287.52	145.01	179.56	133.07	222.70	317.22	203.51	145.72
688			4471.11	5895.61	1846.07	604.88	2130.59	669.63	2420.68	2479.79	3374.62	1616.57	564.16	255.69	449.18	1478.72	2283.56	1476.88	1072.06	698.90	469.22	1121.00	2200.52	1853.01	1592.02	1012.56	838.48	1249.62	1060.82	1581.31	1154.77	904.73	636.48	725.36	1134.53	1272.96	1426.07	1394.04	987.95	911.23	799.69	1419.05	1739.09	981.83	752.71	610.05	756.25	372.51	425.72
689			1579.07	7170.69	1523.60	1982.47	1182.76	1487.89	1610.90	1229.51	1185.75	1266.60	2091.12	1962.16	1737.61	1579.38	879.58	1298.82	1297.37	886.82	1392.30	1129.12	1376.26	1554.99	1210.39	919.07	1733.12	1985.51	1619.53	1341.79	895.20	783.39	1433.80	1529.03	1643.79	691.34	1202.20	1286.43	1576.67	2407.59	1316.20	898.60	1284.13	1304.97	1015.79	1698.32	1210.50	880.02	913.04
690			3538.21	1210.14	471.41	391.84	242.47	187.66	292.59	223.84	256.93	509.94	359.54	104.25	101.87	148.16	197.81	220.88	345.10	206.05	229.02	141.11	137.89	114.45	170.04	209.20	117.04	97.25	86.16	94.05	210.11	152.55	211.03	204.95	235.77	175.47	204.82	420.46	345.97	130.32	158.77	289.58	308.31	451.55	317.59	241.88	369.40	314.74	283.13
691			5452.51	3499.36	1807.48	1668.42	1020.76	857.69	460.08	735.69	897.56	790.99	759.31	731.08	372.08	465.54	686.00	1139.42	895.49	473.78	356.48	521.27	591.62	466.51	448.19	606.55	539.99	362.62	416.53	315.22	185.05	250.15	314.81	669.15	523.05	319.09	455.52	477.89	303.72	206.72	285.80	501.44	469.51	571.02	276.58	256.87	228.39	528.60	417.44
692			5767.29	5694.33	493.52	662.34	393.91	196.08	165.82	301.63	489.82	356.36	314.54	378.82	547.21	543.27	328.27	395.88	762.55	766.19	985.70	1248.00	1002.44	545.80	697.15	210.43	259.70	238.38	277.51	514.09	659.09	849.48	919.12	664.14	468.00	306.32	634.96	713.10	471.03	689.37	442.27	483.12	428.82	296.73	366.11	429.65	229.66	242.85	238.49
693			2130.51	4592.95	2602.19	2387.56	4317.67	1852.79	1718.49	801.48	524.90	971.54	695.24	763.96	1746.48	2271.00	1090.75	271.37	451.38	868.11	1356.56	957.83	1792.46	2244.94	1209.54	998.69	1086.42	1329.88	901.31	971.59	1866.49	1572.49	1253.40	631.26	959.22	923.43	1070.23	1012.74	572.95	528.84	315.13	572.10	622.91	518.34	547.48	507.92	673.20	570.84	383.22
694			2880.47	5860.92	1108.39	1042.76	702.11	1277.63	780.90	643.50	697.53	1522.51	1290.02	608.21	1377.78	1450.35	1809.63	1099.23	566.49	641.65	1602.02	1906.11	1209.37	1062.87	1277.02	497.36	695.09	539.34	560.86	749.66	1066.48	673.14	1084.13	945.87	766.19	306.14	624.88	591.57	355.48	673.92	492.96	484.69	596.34	1242.90	1054.92	443.51	572.16	572.59	485.15
695			3468.26	9340.44	3459.15	2601.64	2118.71	3433.90	5038.56	4095.46	3567.78	1503.70	2535.76	3418.99	3064.83	1182.76	1599.80	1435.88	2693.81	2449.13	2545.04	2500.27	1365.36	914.00	2095.86	3023.57	1525.72	1707.31	1297.22	1033.18	2116.22	4243.90	3764.05	1552.78	1300.29	1292.96	1401.36	808.09	578.07	795.44	1454.72	995.95	1191.28	787.69	1123.29	1399.82	802.80	670.03	600.95
696			2214.41	15473.99	7735.33	9371.13	4790.62	3219.16	4337.73	2581.11	4153.53	1739.66	2379.30	2097.01	1779.46	2602.86	2832.45	1905.02	3619.62	2713.82	2704.73	2590.63	1360.89	1523.07	2298.43	2665.73	2504.10	1342.08	669.89	1309.86	2203.66	1256.59	1180.99	1130.17	1128.39	997.55	596.06	2456.68	1229.58	621.23	739.29	608.81	488.20	846.80	741.65	571.32	711.11	666.71	438.13
697			4635.49	8430.31	3661.88	2101.05	2057.68	1566.68	2179.38	1908.30	941.51	1390.27	1955.53	1827.46	1563.46	1062.42	1552.96	1615.68	566.75	1215.62	1686.04	906.15	875.86	434.54	831.05	1063.22	2033.29	2036.11	1731.72	670.92	700.87	671.07	512.73	895.04	988.90	1056.15	896.55	587.68	469.78	577.28	570.10	416.86	319.77	438.97	462.08	404.34	302.82	115.95	238.01
698			4968.01	18555.34	1708.68	1224.18	1374.47	445.52	862.57	920.06	462.45	624.70	439.52	539.10	890.69	367.02	378.87	413.92	265.23	374.49	261.91	386.76	895.05	507.94	529.56	307.70	255.21	290.28	106.23	149.63	352.84	460.28	475.80	151.38	154.77	98.66	310.01	273.25	160.19	198.73	263.53	364.46	528.72	341.49	135.41	92.65	196.71	267.42	180.78
699			4473.87	13893.11	6338.13	4424.69	4202.62	6708.91	6410.02	5230.53	6225.26	6933.90	6641.69	3513.36	3349.57	2964.23	1653.32	2749.07	4108.34	2946.71	2440.57	2080.79	2200.93	697.83	482.54	1048.19	887.63	810.50	749.79	607.17	741.03	1251.37	1028.85	644.08	981.18	740.83	1163.08	1394.78	495.72	430.42	193.58	161.16	708.67	438.66	469.26	210.42	172.90	315.82	223.08
700			3556.11	2930.44	554.26	617.62	658.26	641.39	589.66	369.60	411.70	543.25	281.55	249.60	423.37	606.59	880.38	748.37	259.52	608.51	994.44	718.74	466.02	327.86	364.89	596.10	636.85	843.06	827.25	641.58	458.58	309.77	491.95	327.87	267.43	255.87	264.20	363.85	570.49	365.61	209.20	191.80	282.01	242.89	216.55	229.56	215.20	158.86	77.44
701			1947.05	4204.26	7844.21	5622.93	3643.15	3695.62	2070.32	3992.03	7500.32	4457.62	1042.22	3000.56	1654.27	1569.64	1762.30	2989.57	2045.39	2266.37	1783.53	1459.78	666.16	1781.76	1885.29	980.62	846.12	582.86	1187.71	946.94	528.24	823.27	849.58	421.97	348.55	598.49	467.32	641.86	837.33	814.37	538.57	404.65	162.81	218.93	270.45	393.83	363.50	234.43	234.79
702			3579.25	8005.98	6099.65	5030.88	6290.26	9659.76	5553.07	3927.32	4525.91	5724.66	5808.24	4328.49	4131.72	2485.41	2291.69	3014.18	1995.41	1340.73	1549.88	1324.62	993.15	1896.38	1230.16	737.84	838.30	539.59	462.06	836.37	933.05	545.21	813.19	901.65	770.00	520.18	532.36	871.89	427.00	300.80	236.70	660.95	472.53	159.63	730.18	569.86	322.37	506.88	817.64
703			2196.05	2082.59	209.06	182.98	137.52	62.68	128.71	150.91	182.72	157.02	204.64	184.09	172.32	122.41	85.16	134.91	144.38	109.05	278.64	208.73	190.03	289.83	339.47	308.32	490.07	326.21	155.16	285.41	263.68	267.66	138.07	249.46	180.54	163.84	100.21	230.49	210.36	118.42	191.36	151.50	97.07	169.73	213.28	235.90	90.05	120.58	162.93
704			3419.64	4706.92	1484.51	1241.26	523.46	1118.63	1008.82	1171.71	789.80	561.04	702.90	1342.21	1166.21	726.37	1314.26	1554.26	1322.53	1463.95	1080.15	889.79	1538.00	1630.04	1043.87	755.49	674.97	943.84	1098.96	999.41	768.11	495.05	830.51	1381.49	606.12	401.67	458.05	526.64	492.27	536.71	363.08	621.95	649.97	464.05	628.78	784.67	540.06	685.46	546.59
705			1996.80	19033.29	520.97	961.60	1721.55	652.78	1024.51	634.00	796.82	571.30	470.26	578.43	327.29	371.92	697.94	663.57	925.15	924.53	696.66	827.16	456.75	352.18	309.38	434.72	626.18	728.33	450.66	151.14	138.27	263.30	361.30	349.39	269.70	142.49	360.39	416.20	271.38	184.54	248.98	270.86	157.57	212.58	278.68	416.15	180.64	256.06	270.32
706			7343.72	9130.80	1635.37	1676.24	885.86	910.23	833.07	751.30	1622.45	860.66	2153.10	2202.04	1296.68	953.85	808.61	681.27	424.53	1168.61	1114.80	938.95	1195.30	588.01	220.27	202.64	350.95	468.75	672.60	358.48	244.24	319.50	342.58	359.01	435.60	440.03	229.91	181.56	228.07	229.12	151.27	132.93	152.48	203.14	106.66	106.22	182.72	207.08	182.48
707			1215.51	6651.12	2110.72	646.98	870.35	1290.39	805.87	956.21	710.35	411.83	348.97	324.04	253.95	685.20	859.03	629.87	526.65	475.50	303.76	197.26	322.65	429.01	401.37	356.36	335.74	381.26	236.37	315.08	440.25	505.08	384.13	331.16	323.94	264.31	204.69	159.45	162.88	183.42	146.57	139.03	406.72	293.67	133.16	182.06	174.30	134.16	219.33
708			4485.55	4690.54	2099.78	2050.05	1093.74	2568.41	1841.93	1784.47	1942.43	2209.87	1414.40	1602.34	946.43	3040.89	2546.35	1266.87	2625.60	2231.15	1174.52	695.93	713.08	1577.01	1791.23	778.63	669.64	1042.52	1321.56	1863.17	1358.96	855.10	1142.31	984.66	1222.83	847.64	542.27	421.33	571.82	564.36	600.00	603.17	786.75	321.86	316.77	275.81	494.85	782.95	417.21
709			14338.49	15750.67	7804.14	8649.34	9291.29	5861.91	7315.44	4950.04	8376.29	7365.35	5232.11	6139.72	8716.65	8758.88	6337.61	5104.60	4045.13	3933.16	2947.19	2640.51	3064.59	3460.51	1551.33	4944.00	2966.34	1048.45	2116.90	2487.80	1365.92	1210.39	1029.46	2017.13	1677.82	989.98	1989.67	1260.75	831.26	1212.48	798.08	696.44	1326.71	815.17	436.56	1040.84	1486.22	770.56	609.48
710			1925.75	5135.36	1733.96	2016.36	765.77	1540.82	2017.34	1414.21	1077.86	2073.53	1516.15	1565.41	938.38	624.06	628.24	607.24	631.99	595.64	606.26	554.03	584.75	430.34	349.48	566.17	216.70	664.36	930.89	612.54	293.24	259.02	616.33	1089.44	603.92	354.26	217.10	271.29	330.92	442.12	618.21	336.56	256.63	453.36	306.58	269.08	241.48	96.10	238.77
711			8116.27	13713.89	3722.30	1932.44	1560.71	2016.78	2710.74	1513.83	2293.44	2198.08	1978.27	1678.25	1902.79	1175.62	1614.07	1772.62	832.42	789.18	1207.28	715.70	1187.91	603.89	698.77	723.16	498.65	851.35	1476.52	981.39	649.70	477.13	378.65	411.03	1083.04	821.56	1491.14	1256.55	1185.78	1140.33	721.01	1144.62	808.29	939.75	803.69	737.34	451.95	935.23	513.28
712			1236.10	1802.04	2532.65	2353.77	1724.89	929.27	1385.38	1974.94	1053.96	1081.28	1643.20	1420.70	2053.86	2588.60	1480.26	503.16	1151.85	1564.95	562.69	658.58	753.12	1244.14	1545.47	1588.60	1148.39	1277.21	942.45	696.36	640.53	708.39	427.54	525.63	983.21	839.58	518.05	942.51	1044.52	1280.53	300.53	326.77	327.17	526.32	501.99	523.98	619.69	500.90	303.04
713			2341.54	6038.83	627.88	590.77	1118.54	585.45	711.14	390.70	685.16	524.95	1155.31	1368.15	933.12	921.76	417.55	439.27	336.73	503.89	493.03	827.09	344.44	598.07	949.76	1204.15	1071.24	449.26	385.01	285.66	380.08	631.92	549.56	611.44	541.99	605.48	404.40	219.86	742.87	827.85	1742.75	1135.74	439.60	416.59	330.35	556.04	438.88	504.51	836.69
714			1688.72	2812.08	885.52	945.02	662.82	585.25	487.53	520.64	463.69	315.68	260.76	411.33	428.29	466.42	290.84	341.47	243.48	265.86	489.35	232.35	224.76	400.70	768.16	521.56	505.00	273.19	352.72	404.18	316.24	132.64	288.36	328.06	853.39	769.02	631.78	692.79	900.78	647.15	340.17	408.50	702.89	530.03	509.92	499.07	762.50	477.97	344.47
715			5499.80	5357.54	1100.95	420.57	1265.36	1174.02	1242.37	1013.39	935.04	508.42	919.38	1435.16	633.05	575.11	1020.52	797.61	1142.18	850.13	523.51	794.08	477.43	306.84	173.99	522.15	751.21	355.08	714.89	729.55	434.59	555.44	454.03	665.79	634.81	537.20	453.81	453.42	525.80	466.34	620.90	475.24	366.60	493.54	706.84	651.95	319.74	203.36	449.04
716			2759.65	10723.95	9189.64	7329.51	4985.84	10315.91	8312.61	3457.02	5188.31	9956.90	7576.08	8874.35	3173.85	3758.48	3255.98	1472.05	4266.65	6949.10	8580.42	3654.80	3214.93	4951.75	4938.19	6298.90	2228.38	3469.46	2780.38	3165.34	1761.54	2159.87	2157.60	2038.42	1318.63	1367.95	2275.95	2978.48	2612.51	1659.55	1211.06	1209.90	1335.08	1129.48	1254.43	1187.63	1056.44	437.83	696.40
717			9113.76	16090.31	6151.55	5643.19	4710.33	6030.77	2989.80	4766.40	4625.19	3020.53	2630.91	3545.73	3557.81	8712.39	9507.46	7191.16	6785.59	4323.26	2414.78	2950.67	2413.89	4037.53	6219.01	3951.28	3569.13	3299.88	2087.77	2227.68	2549.24	1890.37	2709.94	1997.53	1706.56	1328.20	1407.09	1650.68	1567.84	1340.79	1264.51	1298.44	951.36	663.46	641.90	670.97	341.58	639.24	431.10
718			8254.70	14608.45	8660.56	5301.39	5729.04	6887.05	8318.62	6681.21	2572.49	5667.38	5213.64	5548.53	5437.93	7843.63	5182.21	5992.79	6099.07	7904.48	4756.65	1360.73	2275.82	3753.46	2712.22	2019.06	2944.88	2834.05	3028.53	2469.17	1995.55	1645.86	3067.00	2829.64	1901.49	1116.45	1486.45	1476.62	1502.21	1598.89	1579.40	1518.26	1829.10	937.01	855.00	1280.57	898.30	588.19	1454.69
719			4720.38	11813.95	8165.58	3819.69	6707.28	5067.25	4585.38	4694.79	7050.80	5747.46	8622.05	4823.14	8656.54	6192.05	2660.13	4444.84	4965.26	4988.62	4333.43	3686.19	2388.82	3339.05	2159.63	2027.75	1696.50	3540.37	4174.10	2813.77	2437.22	2299.65	3175.50	2740.54	2142.76	1691.99	1423.07	1751.92	2094.19	2088.09	1481.29	1683.65	1815.23	1938.40	1419.80	1264.83	1540.36	1232.50	705.90
720			2528.20	6106.33	9164.49	7055.21	6145.90	4355.74	5766.71	10056.32	7158.30	8146.73	9355.27	5661.86	3683.11	6265.80	7288.90	8385.63	4275.83	2926.62	6354.90	4147.05	2704.80	4073.72	3766.74	4373.83	9060.77	1637.56	3227.35	3972.80	3934.57	4020.62	3321.69	4144.98	2514.97	3191.42	2820.15	2137.59	1404.48	3323.61	2472.29	4217.07	3962.36	2351.70	1689.24	2079.55	1824.79	1947.03	1708.83
721			5784.13	17291.16	6957.97	5256.91	4794.31	3081.74	1449.05	2361.71	3102.42	2748.73	3087.81	2362.03	4110.35	4137.91	4141.18	3576.09	4447.44	3422.52	2590.71	3872.28	3371.89	2207.77	2990.92	1878.98	1863.03	2173.64	2905.04	3728.88	2529.03	3024.99	3833.99	3714.99	3298.86	3946.22	2173.39	2351.89	1997.45	2434.25	1873.29	1951.83	1427.69	717.71	1757.63	2107.27	2111.52	1451.52	1928.61
722			6360.02	25048.88	14958.52	33256.50	23848.52	13323.13	20337.53	21060.78	10248.14	8868.72	9886.93	14189.80	9309.84	10992.64	3748.75	8095.81	7772.29	17438.53	7713.56	15586.56	15452.21	12992.36	6066.65	7489.12	5213.66	6900.71	9809.59	10505.07	7203.81	9869.89	10143.65	6600.48	2566.10	3695.58	3548.99	3716.94	3664.88	3502.00	3571.31	3671.40	3824.65	2535.55	2248.30	1812.70	2376.73	1581.27	2549.48
723			3786.05	12781.59	16597.63	9966.59	17389.24	11722.19	6321.54	8010.91	11050.16	11425.63	7829.70	6851.66	10402.23	9392.19	5750.59	3730.59	4657.00	4273.26	9082.86	9057.51	4979.32	4705.77	6224.48	4546.32	4317.79	5367.94	6850.85	4997.61	4385.03	3495.85	4013.41	4511.59	2797.35	4402.45	2529.86	3220.45	2496.00	3176.09	3600.95	2880.48	1820.28	2315.71	1551.01	1427.42	1256.42	1303.46	1004.26
724			10957.67	33900.91	36724.63	22866.36	17211.53	12035.93	10677.93	9789.82	17489.57	16376.99	8030.05	6042.70	10056.59	10320.51	9863.54	10201.34	12745.09	11759.82	8783.33	6857.03	6259.25	10105.38	10554.46	5828.82	5164.82	9653.91	6056.53	3331.07	3094.61	4473.09	6060.64	6961.67	6744.21	8893.47	6576.72	4785.64	4505.81	2413.86	3168.80	4780.41	3836.15	2864.07	3564.97	2199.29	1070.35	1656.00	1060.37
725			20142.15	43822.42	17277.84	9352.13	4518.03	8885.74	9855.55	16173.71	14723.89	11171.64	14246.29	12001.97	12388.59	11338.79	11611.56	12925.65	12836.24	11065.44	7199.55	6855.16	4865.82	5296.58	4377.91	6326.35	7917.18	5781.46	2333.61	3151.83	2913.80	2239.61	3427.61	3989.27	3185.83	4478.80	4018.08	2954.99	3444.04	3714.08	3628.44	3797.50	3420.68	2331.90	1526.58	2581.70	2665.16	701.34	678.57
726			5863.58	9991.12	4402.84	5067.47	5213.86	7536.48	6632.68	3404.82	5592.12	9623.63	6779.34	4899.98	5407.61	7394.67	4553.39	4393.71	4110.55	4948.79	4935.10	5259.27	8562.99	6518.73	2970.39	4621.72	5730.82	2335.67	2082.76	2396.16	1905.58	1469.29	1972.22	1833.73	1036.14	1350.41	907.15	1389.83	1240.44	3343.86	3498.57	1446.49	1490.36	1400.83	1352.24	1029.04	1163.17	1151.54	1893.02
727			3664.43	10498.93	9908.90	8498.68	5441.65	6448.77	12437.91	10625.12	6728.09	2475.47	6321.68	4347.21	8700.75	10057.93	8143.47	6636.25	2232.24	5297.69	7720.44	8474.43	3702.18	4246.00	2040.39	1932.87	2110.37	5428.24	4718.90	1768.20	5438.69	3914.36	1646.35	2692.06	2359.25	2399.53	1744.61	1250.93	1135.56	1254.94	2247.01	914.27	1034.07	1138.72	1976.53	1416.45	710.48	971.15	1229.43
728			5532.93	18764.40	7004.85	13386.45	31891.18	14047.40	4247.82	6016.03	7527.28	4146.27	1967.74	3030.29	5121.82	2257.66	3428.66	3215.90	1705.42	2636.55	2885.13	3749.07	4050.27	2443.26	967.85	1493.16	1827.44	797.70	1532.63	1561.56	1246.98	1980.10	1588.38	895.87	1661.19	1418.13	622.23	397.46	703.93	915.78	1214.64	1225.88	1737.90	1004.67	431.89	673.95	635.16	293.35	256.65
729			4899.51	7318.27	4559.02	3600.66	2804.21	3533.48	4635.41	7992.87	5910.56	4673.45	3079.91	2275.49	2522.90	2053.48	1478.31	2656.83	2274.09	1664.37	2087.70	1645.06	676.27	661.35	1099.98	970.17	690.51	895.49	1537.61	1273.43	643.34	801.22	606.80	954.38	219.35	331.54	698.04	456.59	389.74	398.61	953.61	729.06	341.64	447.33	396.56	414.91	396.56	286.83	503.01
730			3753.25	5459.89	1129.46	1132.72	1019.22	802.68	481.76	657.37	1083.48	1046.61	738.13	1008.11	1959.26	1259.12	915.13	1048.08	962.21	2196.49	690.67	760.54	1167.35	878.61	1311.53	1384.48	380.93	985.62	1117.18	644.43	287.41	346.50	1061.59	1107.31	853.31	423.04	837.42	806.46	504.46	456.65	1015.08	1272.25	547.55	204.66	194.74	277.36	1006.66	1077.09	696.58
731			4553.47	2091.49	369.01	220.15	151.20	237.65	446.05	548.73	551.76	377.37	131.42	89.41	226.59	174.13	265.20	313.75	211.78	216.22	177.53	196.20	235.22	278.54	158.37	142.69	312.19	135.46	197.76	274.30	121.11	177.28	316.49	130.23	92.85	215.34	183.93	204.31	195.11	184.87	117.50	134.67	95.63	171.16	110.95	124.36	189.58	142.61	130.97
732			9910.71	7296.20	3132.11	3386.02	2673.01	1101.20	921.25	920.80	784.78	1633.33	1810.44	2055.65	1335.88	1425.49	1310.33	1324.72	1235.14	1043.61	928.20	1264.93	824.71	1274.15	896.10	838.02	1066.29	1570.94	1655.78	933.96	1103.78	1027.20	917.08	956.32	927.43	750.19	503.80	588.45	553.67	492.60	208.59	406.76	459.98	466.86	450.39	258.12	293.23	273.15	303.01
733			5664.95	11763.07	9740.90	8512.87	8358.11	8440.30	5402.75	6932.09	10356.08	3576.51	5860.62	6000.42	5851.97	3899.27	3412.80	3593.39	4139.83	4627.88	5603.13	3708.93	3808.16	1771.73	2078.41	2973.65	1493.87	1164.17	555.56	2450.40	1185.75	2730.23	1623.02	819.50	1448.34	880.41	771.31	1035.08	829.18	665.97	595.10	388.55	306.16	593.32	346.78	276.36	267.79	374.35	233.17
734			3969.03	8432.34	5625.80	3855.33	2688.47	3280.86	2281.65	2233.23	1948.26	1344.32	2421.30	2039.38	2874.83	3100.16	1699.20	1184.62	3215.15	3228.99	1553.75	1323.10	1596.32	1303.26	738.67	1071.96	1009.38	928.13	991.39	719.48	764.44	662.98	768.97	566.55	344.00	523.03	775.95	477.05	275.65	190.66	389.99	325.86	319.61	221.34	386.18	223.03	252.65	209.32	148.78
735			5995.41	4123.20	3922.71	7677.07	6631.54	3749.99	7302.98	7759.17	4991.77	3145.63	3163.94	3592.82	4423.13	2512.11	4179.46	1648.71	1987.45	3325.30	3472.86	2564.58	2416.74	3499.27	2048.95	2607.01	1920.39	1184.94	1965.27	1196.21	1205.21	852.64	761.48	605.90	762.04	777.51	388.03	406.25	401.67	511.37	635.18	363.70	237.37	136.63	220.76	174.98	128.93	140.53	57.27
736			3170.06	5575.87	3615.31	1476.68	3513.82	2618.58	1165.38	387.88	1042.82	1939.32	1369.79	805.83	1197.93	2204.20	1760.01	1374.98	750.89	815.09	474.54	856.07	933.06	885.87	436.56	403.13	308.13	632.01	818.91	522.60	426.49	199.91	262.46	223.72	221.35	315.51	261.30	187.06	160.62	183.39	206.28	123.37	169.42	135.01	98.29	116.07	131.42	105.33	86.15
737			5883.40	3915.25	2511.13	2130.33	1196.72	1126.07	903.14	1179.27	621.26	1239.26	1766.76	1828.35	1331.79	1000.91	402.97	429.14	945.92	911.53	901.89	635.00	688.07	1076.43	607.48	481.13	448.91	596.04	353.53	548.41	571.22	620.07	416.45	374.95	543.04	363.95	311.33	237.08	177.57	373.46	156.80	440.19	271.77	260.38	303.46	205.46	279.64	162.84	123.96
738			11053.56	30538.93	36876.29	31113.50	30130.79	17289.03	6986.52	20953.09	22042.08	8571.55	10435.96	12120.30	14813.47	10003.91	11564.55	6023.13	4989.67	6970.02	9428.20	5822.38	2955.75	6038.44	9629.19	12439.55	8497.11	4460.42	3704.66	3475.00	3128.10	3785.37	3417.76	2920.57	1488.94	1332.59	1437.10	1274.97	1012.69	808.05	413.31	1147.82	840.55	595.05	296.94	293.07	402.26	441.98	355.18
739			6470.10	12685.92	14632.26	14632.56	19073.20	15609.76	7055.71	5999.68	10945.22	10754.84	8156.17	9523.18	7169.77	8695.11	4192.38	5647.28	8054.59	7563.36	6323.06	4921.63	4337.39	5394.86	5421.20	2037.77	1729.74	3374.58	5500.48	3229.60	3350.19	1104.04	1068.44	2416.80	3046.10	2954.75	2471.34	1447.56	1601.77	1695.31	911.62	644.55	736.58	843.32	512.10	641.41	955.29	726.98	248.50
740			14532.90	48277.65	24852.71	14143.92	10252.50	18115.18	15558.38	7006.83	6792.36	7868.88	10031.58	11752.06	8097.13	5697.87	5129.54	7751.82	9723.87	5770.35	8622.79	6250.41	4354.27	3374.44	2490.77	5158.67	5054.93	2623.20	1714.21	2999.19	4487.67	3307.94	1743.24	1015.32	1013.90	1250.83	2000.28	809.55	813.61	894.53	573.54	362.43	495.56	480.99	183.85	183.54	202.13	237.51	142.11
741			20007.32	37145.45	22938.35	16499.86	19295.78	12003.66	13528.20	16969.16	15728.78	12263.23	7477.35	13488.05	16692.04	9738.34	14666.56	4827.47	6770.93	7086.13	3130.47	6651.30	9598.32	4011.04	5422.15	5799.63	4025.62	4664.87	3814.49	3288.20	2133.86	2617.22	2878.26	2318.85	1605.16	1014.41	1052.93	1036.17	800.74	1033.02	528.55	605.26	479.30	550.91	315.29	348.64	124.01	152.62	168.69
742			11667.50	29138.47	14303.91	20592.39	11300.71	20915.15	8399.89	18609.35	19943.92	21960.39	15906.78	14339.79	13513.60	12354.81	15593.44	4978.69	9074.69	4124.91	6857.98	11441.42	5405.71	5738.06	5618.23	6228.15	4335.17	2216.73	3088.49	3648.74	5223.96	5878.98	2849.67	1583.19	928.26	1078.82	960.17	1266.87	1029.33	718.46	479.86	636.83	563.29	453.12	255.94	218.69	216.05	210.87	206.26
743			48898.10	68260.07	17053.60	13995.85	15095.23	10485.21	11239.60	10035.28	9029.91	11157.80	12048.92	6077.71	6746.23	10737.24	12825.22	8653.37	6404.81	6716.08	7067.43	6122.32	7003.90	3082.27	2569.48	3873.09	2097.96	1977.49	1810.83	1263.95	1562.76	1638.52	2491.40	2666.53	1161.41	887.10	923.65	739.37	371.20	507.05	424.87	828.30	696.15	481.07	536.91	598.83	102.47	242.42	204.36
744			8130.93	13024.61	10342.75	17807.93	8347.20	7652.50	5517.55	4456.77	3471.55	4421.88	7083.32	8809.42	8664.37	10263.19	8388.80	5866.70	4090.68	2279.65	2581.30	5460.37	2972.23	2348.89	6218.31	5311.56	5568.50	3391.29	1351.52	1761.84	1464.10	1654.23	1372.65	905.53	1164.15	889.59	1644.51	1223.72	521.29	306.23	381.90	552.54	510.83	929.98	653.07	278.27	192.77	229.48	283.98
745			8214.99	17884.77	10879.87	7788.28	5540.10	7734.12	18203.13	12897.60	5725.59	6772.49	8116.33	10275.89	8385.27	6556.62	7044.70	7163.57	3832.57	6572.60	4790.02	2873.54	3719.78	4212.21	2724.87	2122.52	1638.92	1158.43	1220.48	936.12	1493.34	1752.73	2132.70	1047.82	1475.89	1493.41	1723.53	947.26	1162.91	1392.85	639.43	846.10	783.31	354.66	282.46	371.93	206.02	111.79	109.17
746			11387.85	14838.14	7119.65	4554.09	3812.08	2935.21	2345.41	3746.74	2395.04	1569.35	2609.54	3913.37	2033.89	2428.82	2116.19	2241.95	1792.45	6179.16	2705.54	2124.07	2690.01	2728.19	3320.16	2847.96	2984.87	1899.42	1817.14	1377.32	1900.44	2311.64	1942.41	1333.52	1440.64	864.37	1595.28	1135.59	877.04	1103.18	1159.66	1366.64	1263.59	570.87	980.78	920.27	762.77	457.42	549.26
747			3033.60	26244.44	4241.18	3524.04	5397.32	5275.61	5299.31	1901.31	2566.97	2017.56	2470.75	1951.22	3593.53	6159.64	1864.16	1436.34	1024.70	1812.98	1391.85	1703.53	1315.58	2062.65	1764.50	1913.91	1963.42	1584.69	3749.69	1893.35	1157.33	1059.73	1528.73	1028.58	878.99	461.73	1023.03	887.28	815.87	476.69	618.93	1124.23	1634.88	692.73	372.68	498.18	527.32	647.60	620.30
748			4817.68	7407.46	2919.87	1297.11	616.41	1761.21	1550.89	928.68	1496.82	1532.11	1022.70	1240.20	991.61	1269.09	1118.57	512.95	538.92	551.66	653.50	487.88	434.04	816.10	1270.30	990.30	626.02	494.40	522.28	459.69	503.78	503.46	225.88	250.69	280.40	155.90	404.42	464.18	514.60	269.61	155.94	200.05	392.55	309.06	230.37	249.69	162.55	164.78	131.19
749			4190.87	2586.69	205.25	467.86	322.22	227.39	505.15	734.87	409.17	247.85	205.09	342.96	324.81	380.08	260.94	425.38	146.11	322.73	327.82	368.77	204.44	354.41	515.29	336.76	316.92	285.02	211.92	435.92	244.20	244.45	206.26	212.14	111.30	116.95	148.03	117.25	149.65	197.29	212.32	251.72	429.76	588.73	169.34	184.91	135.36	149.01	130.26
750			16596.76	39699.96	14054.11	10069.91	12652.09	6099.29	8543.57	7608.71	14550.42	10319.37	13646.16	6738.87	6402.67	7918.98	4192.74	4445.79	4645.29	5789.49	2842.06	1538.69	5099.14	4335.15	4535.08	8854.51	5907.06	3537.10	4133.96	4534.41	6051.31	5108.78	2343.84	1598.73	2536.43	1677.45	1389.46	1518.74	1944.13	2080.16	1427.71	1348.13	1954.70	2110.41	2023.22	1602.00	939.26	844.86	1107.28
751			2363.72	8621.92	5739.21	3438.00	5481.56	1935.79	1522.77	1904.53	4151.77	4476.04	5370.80	2897.13	2679.46	2120.10	2864.69	2217.99	1214.00	1088.26	1715.88	2409.42	1559.11	923.41	1366.35	2845.39	3635.72	1780.26	2443.37	1864.20	2161.64	2716.13	2085.52	1478.44	1403.93	1944.11	2093.59	616.62	892.72	1682.82	1068.87	988.64	977.98	1178.31	888.76	574.13	753.05	544.29	363.31
752			8169.88	24188.12	5119.93	11040.36	8746.43	4659.59	7556.33	12019.89	15650.76	11935.47	10393.21	7551.51	5410.16	9358.72	9496.29	5330.72	4789.13	7021.78	6599.10	4552.18	3223.38	2886.04	6018.68	4910.18	5356.89	5494.07	5030.24	4248.74	4711.71	4311.82	2391.13	3209.02	1794.24	1691.61	1492.93	2532.89	1169.43	1628.86	2030.78	1068.07	1570.94	1287.13	812.55	558.24	465.20	605.95	864.70
753			12479.70	26657.51	14130.88	5957.45	5880.36	2788.33	2167.04	1030.46	4356.80	3246.25	3278.66	4036.70	1662.51	1167.52	1773.37	2814.44	1725.39	1771.53	1125.61	1717.97	1216.22	691.56	1261.03	941.25	807.11	579.14	863.29	1176.48	688.88	754.87	1196.22	518.06	227.92	389.35	361.14	432.50	468.57	280.27	286.68	345.56	681.43	497.99	229.22	281.33	270.05	631.15	398.10
754			3626.57	1240.18	399.48	332.65	607.56	642.79	350.86	355.89	558.56	846.44	467.05	378.96	908.54	732.29	801.77	938.28	478.80	481.26	328.48	402.66	579.32	1059.80	698.55	622.52	728.40	385.62	498.35	943.01	826.25	414.92	630.01	463.34	381.18	262.02	577.74	521.78	580.69	769.76	727.54	929.75	947.90	679.37	902.62	736.19	239.26	744.27	723.22
755			3410.53	2871.51	1445.04	1008.91	1038.27	626.98	757.82	789.93	592.05	486.30	732.04	872.12	571.59	526.90	372.65	170.39	449.92	1121.67	1019.91	813.44	467.09	635.26	719.77	607.84	418.63	272.94	249.74	477.94	535.69	431.48	202.25	169.77	392.79	676.28	566.61	274.73	200.41	305.88	352.84	250.04	257.49	353.15	298.73	134.53	172.41	424.41	233.67
756			6423.54	6894.91	4286.20	4492.84	3482.88	3480.28	4939.34	3355.92	3830.93	1740.47	2374.79	1279.75	1958.42	3193.95	2687.30	2351.48	1800.47	825.27	1158.21	1294.97	622.17	625.99	900.30	679.42	700.09	619.61	539.25	282.51	277.12	292.07	95.16	137.80	162.66	133.06	102.23	122.03	117.79	73.39	82.23	61.82	148.86	150.87	80.92	178.99	139.59	154.15	211.63
757			4369.28	7709.11	1038.95	954.57	1117.92	702.03	790.07	454.67	964.88	654.70	432.69	604.59	733.54	429.86	490.93	495.23	543.88	465.23	440.18	362.65	352.86	615.08	710.07	570.32	604.29	654.28	634.26	513.79	453.08	570.70	668.06	672.57	429.16	470.98	700.77	545.25	279.84	328.35	434.05	354.10	157.50	187.63	219.19	200.37	209.06	358.35	242.85
758			3081.14	4361.92	1920.84	712.65	846.43	729.66	527.64	413.75	778.34	830.13	569.59	913.20	566.28	406.24	835.41	984.83	1017.77	1200.23	843.87	335.98	581.54	401.47	1264.04	1075.06	672.07	583.97	1017.57	652.11	645.61	510.83	726.27	663.76	526.58	395.05	497.74	406.96	425.74	347.58	377.39	263.90	235.11	363.60	310.72	465.04	416.93	360.25	388.60
759			10184.58	12968.93	11002.78	9058.31	3138.70	1142.02	2564.01	2434.22	1965.27	1582.63	1831.67	1563.35	2848.42	2968.61	916.88	1028.32	1974.98	1529.63	1379.70	1196.26	578.19	507.80	499.89	704.95	620.15	276.17	832.97	1009.52	927.54	601.04	696.82	656.22	550.89	497.89	354.48	501.48	395.28	377.34	511.76	412.10	283.54	323.79	294.11	249.97	120.57	139.97	114.85
760			2311.06	5660.57	700.70	581.25	1544.98	1106.97	368.37	428.15	601.21	466.98	546.69	422.69	382.21	581.38	575.79	354.34	380.01	1115.53	1383.37	509.43	252.88	147.04	156.71	404.06	376.80	271.91	212.04	457.58	254.43	350.75	219.87	202.47	167.21	90.79	144.90	146.76	141.79	135.86	87.47	175.88	282.41	236.10	112.34	101.34	103.01	262.08	269.05
761			6224.10	8308.75	2542.63	9261.63	10709.00	4489.63	3935.12	5882.11	4107.77	3835.81	3240.93	5446.22	5071.36	3452.77	2922.30	2383.78	2488.80	3046.17	2447.10	2010.73	2921.21	1914.21	1228.34	1466.32	485.42	1232.34	1748.03	757.00	623.96	1891.55	2404.92	1734.63	1018.40	466.26	419.90	822.44	542.63	737.82	837.91	220.36	388.05	243.88	203.83	294.20	242.95	140.25	104.57
762			7921.68	11694.47	3287.02	5099.19	3102.24	2201.85	1276.05	2366.38	1639.81	2262.39	3341.16	2710.57	875.24	363.92	939.66	853.57	746.89	1841.55	1284.65	539.52	220.11	644.33	777.19	420.78	492.51	577.08	262.15	337.05	373.15	249.38	180.83	372.62	613.34	264.68	293.83	254.03	200.14	188.06	207.51	244.34	178.61	173.63	205.31	167.13	111.84	127.61	158.86
763			6952.67	18331.52	12372.25	2970.64	5843.12	2557.74	2764.74	4869.49	3747.89	5104.41	4614.98	4006.34	2109.28	3946.21	4602.04	2693.77	2614.06	3409.04	3371.45	2688.07	5230.37	3828.54	2032.15	3477.44	3608.97	4128.73	4494.25	4226.66	3555.62	2896.41	1139.83	872.62	2188.83	1742.56	1286.01	1772.33	1502.93	1361.36	2236.44	1480.97	1562.34	744.46	1576.36	1301.26	1482.98	967.09	1275.21
764			6891.19	10981.18	3466.50	5397.52	10448.88	9746.72	2930.76	4423.36	6006.46	5191.48	3978.56	2163.83	3575.19	3137.93	1901.83	3699.10	3799.36	3594.22	3787.28	2100.96	4025.70	2219.65	1589.06	1797.53	1907.82	2131.20	2676.62	3836.35	1698.01	1480.15	2866.39	3050.73	2098.47	1617.76	1938.37	1554.26	2825.90	1985.27	728.64	1254.30	1056.50	926.06	1308.46	1580.93	1314.60	1295.95	679.03
765			5810.76	9213.59	1413.62	1296.35	610.09	568.29	782.40	1237.96	1610.59	998.08	524.16	506.00	536.89	902.75	855.80	1306.22	1832.20	1562.14	951.59	1237.05	1126.57	1147.61	1447.38	681.48	844.70	1316.05	2002.96	1698.71	1488.73	956.95	348.46	457.39	885.19	431.62	870.23	493.04	780.30	564.08	614.34	539.52	670.45	982.58	1284.26	486.83	194.19	552.67	392.16
766			5162.43	8826.84	2531.69	2208.65	4364.65	4339.95	1524.83	3106.21	2913.17	1898.31	2392.61	1667.16	1441.81	1543.22	1595.92	2505.57	2374.10	1778.37	1748.57	1017.02	1793.54	1932.03	2691.31	2925.53	1245.55	1242.20	2306.61	2635.57	3047.33	2419.43	957.51	1846.48	1837.22	1319.18	1256.52	925.70	1289.71	2163.86	1114.22	1944.77	1703.72	1169.96	1758.81	1844.86	1625.06	885.21	1099.94
767			1547.94	2874.68	1452.70	1599.44	1320.40	911.50	837.87	360.18	815.37	1065.67	1062.81	495.06	678.28	718.34	767.27	575.27	348.35	795.51	1587.42	1092.98	1074.09	841.82	682.89	773.01	1024.87	591.18	160.96	192.24	446.97	562.37	438.17	788.79	922.72	733.09	534.92	300.22	555.95	422.21	259.86	528.89	421.74	885.89	582.58	520.95	409.78	257.37	327.51
768			3662.47	4891.87	7496.16	5387.45	4960.97	9182.07	7858.29	5504.79	4725.33	5084.27	2720.13	1049.36	2086.20	2845.34	3310.79	3756.51	3523.42	4172.45	4514.10	3233.60	2937.23	2264.80	3194.28	4246.78	3569.51	3153.70	3850.77	3561.84	1873.62	1404.09	1271.03	1530.05	1395.25	1840.68	944.18	1858.32	2548.96	2187.22	1662.93	1645.08	1547.46	1219.02	1563.13	1029.61	1250.50	768.04	700.30
769			3030.12	7096.42	1102.44	1190.59	1308.45	995.15	1093.51	1058.87	1295.39	1236.52	650.30	477.00	920.63	1394.17	715.39	560.73	292.55	680.21	1478.49	737.34	629.26	716.34	566.51	498.09	196.94	664.96	624.65	812.07	652.30	355.36	777.76	707.66	1129.29	1199.00	861.40	670.98	821.51	835.79	650.83	1603.19	1811.24	1068.64	922.55	656.00	658.71	1431.31	1028.15
770			10852.75	9418.07	2005.46	2115.46	2353.65	1650.77	942.73	463.04	909.32	1266.83	2508.91	1549.85	2473.60	1657.90	936.62	1542.81	854.97	1967.13	2156.60	581.89	939.25	1053.62	446.43	930.27	1293.71	1198.29	564.75	307.32	785.36	770.53	680.63	631.50	511.55	491.52	599.01	481.58	377.20	432.17	400.25	389.29	222.62	161.04	458.22	274.34	242.25	363.35	152.05
771			6382.85	6567.93	2402.23	955.27	1280.78	385.68	490.69	588.94	1063.31	1789.71	1393.81	1414.99	395.25	1083.83	531.00	600.06	1633.43	1539.51	1894.71	1219.62	993.90	435.57	384.01	1434.32	1502.95	295.28	408.01	566.89	701.60	194.06	685.53	957.86	986.29	719.91	313.80	424.92	667.77	841.04	539.66	555.08	272.19	231.86	260.39	221.88	379.84	354.75	659.20
772			39656.03	78817.24	51983.42	61792.81	75320.51	58063.86	19096.30	32603.38	25849.99	16603.45	10312.47	10310.04	24171.01	37172.85	21749.06	15879.32	14617.79	11116.11	11163.38	10469.52	6804.16	7989.49	15580.33	13709.54	18540.47	13484.57	8472.44	7839.87	8087.99	7531.07	6864.87	7620.02	3032.71	2693.47	5018.67	5269.26	5873.76	7387.85	6470.38	2571.91	2365.05	3300.87	4306.98	3258.75	2309.30	1671.28	1726.95
773			30630.77	68355.06	32711.78	27055.41	27283.13	49228.15	40387.24	28001.33	54107.62	43055.00	37394.44	24927.81	24445.46	26255.39	32833.74	18430.45	12471.86	20376.04	19888.37	26894.56	38498.50	37808.33	24268.35	16921.60	8567.89	12445.49	16425.97	13110.77	12356.41	12837.63	19199.02	13623.23	6989.78	5662.96	10706.94	7966.28	6673.94	8376.47	7034.48	2864.54	4312.27	4038.12	2683.68	4203.88	4228.54	2311.44	1582.33
774			6713.48	29937.38	15724.26	19850.10	18119.83	26736.53	23600.14	16430.12	8086.17	9904.00	12061.08	13381.16	18399.91	13240.39	7679.99	11052.22	28752.80	24678.78	9108.05	5519.88	6967.80	8078.82	7417.86	9557.69	7786.01	6409.81	4647.98	6616.37	5316.60	3141.69	4875.05	8476.53	6424.58	2113.06	2441.94	1759.50	1128.97	2521.27	2190.76	2403.32	1790.30	1204.37	1393.42	1251.75	941.97	762.43	657.25
775			10446.82	22578.06	21424.71	23164.36	13817.12	14986.70	17017.84	13762.73	20846.56	16948.32	10814.86	12361.77	7257.82	8267.28	4401.76	9793.14	7643.94	10167.77	15347.90	12963.06	8372.66	9773.72	8868.57	14560.38	8187.86	4504.23	3127.50	4833.63	6381.56	5462.31	7506.39	5471.65	2675.79	3967.52	3862.14	2824.16	1793.22	2057.44	2111.44	3001.54	1121.77	1520.89	1896.26	1895.62	872.55	948.91	739.71
776			6257.77	36194.13	32257.94	23328.14	9262.13	10819.61	15163.68	20319.48	19059.23	10521.00	13520.43	7820.52	9663.61	13935.56	14321.31	10791.33	15645.93	20941.76	13370.95	14433.55	14171.60	8791.39	8536.67	8684.64	9415.76	5592.22	5973.45	6917.89	3439.90	2025.90	5322.96	4148.96	5683.92	3911.03	2904.23	4425.85	4817.89	3976.86	2406.91	1843.74	2061.39	1570.42	919.14	1445.97	1560.60	1326.59	667.74
777			11305.02	18891.08	9916.34	12126.02	24138.79	22622.48	13900.15	11321.58	4227.74	5113.54	5322.46	6191.88	9694.39	13683.01	12219.07	5540.14	4696.42	6441.35	4473.75	7505.88	3416.75	3891.14	5961.22	5558.10	2545.58	3898.93	3048.79	2413.92	2257.81	2570.37	2835.39	2127.45	1583.28	2090.47	2081.75	2232.32	1535.94	1828.33	857.28	1160.19	1078.43	900.45	703.08	346.54	518.98	270.63	250.57
778			7109.67	22797.25	11572.90	9936.29	9146.97	6361.79	4626.03	9320.14	11456.34	11093.27	10842.53	5473.58	5484.98	8818.84	15447.19	7696.77	10757.51	7204.02	4612.57	2265.27	2411.19	5334.87	5181.30	2801.39	6264.51	7184.14	6260.38	3947.22	4467.81	2549.46	1729.87	1559.30	2522.82	3032.26	2411.87	1134.83	1818.58	919.55	577.51	943.55	821.25	368.68	866.13	1024.51	400.80	601.36	424.25
779			4056.84	24559.91	1184.41	1745.83	1830.26	1373.37	953.32	1517.98	1590.26	710.29	770.18	1309.63	1518.67	1241.11	460.35	1044.49	1126.89	614.04	750.18	697.95	608.66	791.60	860.42	725.56	515.06	773.64	521.90	265.34	680.97	1154.13	984.25	388.48	472.95	467.03	492.43	293.67	285.79	155.55	142.44	164.76	445.79	460.91	363.86	260.41	196.02	236.81	118.19
780			9403.26	47569.17	23409.58	28360.64	45371.72	26960.39	16050.04	17623.57	22025.64	17619.26	19935.00	11141.14	7011.82	10360.53	21719.17	21695.18	14278.83	16877.26	12465.51	8384.47	13756.75	9583.55	10172.80	10606.78	8530.26	9885.19	10901.40	6965.01	8054.59	5720.13	4539.01	3444.38	5548.42	5473.39	3503.59	5695.52	7029.15	3892.02	3263.66	3796.87	1916.65	1460.96	1318.09	565.03	885.83	624.81	875.85
781			9675.79	46253.90	43474.34	57648.60	33144.19	34920.91	18488.95	20855.91	19319.58	22736.83	14768.12	10381.32	16912.12	34688.69	26835.04	17845.38	16622.50	20741.17	14221.73	17950.18	11630.20	8146.42	11887.78	17320.18	19855.64	12841.88	14346.10	14918.09	13581.56	5820.34	6180.35	9550.87	5025.92	7283.53	5606.92	6021.20	4759.71	5091.99	4757.81	2554.40	3611.80	3151.58	3525.74	1393.71	2145.35	1663.18	802.17
782			16188.40	50772.33	14131.58	6015.34	11235.80	11460.11	7507.65	8802.66	6410.24	4821.11	7194.24	5678.70	6721.59	11089.65	10881.26	10547.33	12074.06	7404.39	3958.31	5605.34	8114.28	3781.41	4447.23	4592.93	3250.71	3459.17	2891.06	1990.77	4055.53	5021.71	8209.78	3516.03	5042.16	2301.67	2811.43	2165.56	2215.85	1649.04	3025.35	2945.18	1506.90	1733.99	2291.77	1022.05	1641.86	1428.47	1045.57
783			35226.89	60499.78	20497.44	22973.57	21346.32	18313.49	27552.75	27191.32	17256.22	11911.00	19506.32	22697.41	19322.68	16701.05	11601.02	8277.45	10972.22	9706.70	11725.55	7366.00	8195.07	6301.76	9971.97	10336.13	11104.03	9211.65	6506.16	10557.75	8727.62	8721.75	7385.45	5903.67	4695.38	6598.57	8197.13	10050.84	7805.02	4937.68	4493.89	3372.82	1859.00	2141.01	3566.91	2169.37	1611.57	1327.59	1142.29
784			19185.15	45041.25	24222.17	47426.78	39575.98	19649.76	20745.13	17755.56	18073.35	13737.04	18458.86	21006.18	23378.16	22900.65	13164.00	10428.21	14100.39	7966.88	3464.27	6731.35	9787.66	6604.15	6646.67	9091.08	9345.72	7408.89	9537.55	4327.97	6435.71	4853.71	3927.50	3699.56	3002.97	3882.99	6558.56	6335.96	4715.67	2017.78	3006.52	4269.21	2594.34	2866.42	2918.42	1641.83	2106.83	1643.13	942.92
785			10807.50	76224.89	43098.64	30944.40	25037.67	24989.19	23016.39	22003.66	22307.46	18959.99	16535.30	8195.66	17992.58	17685.00	26955.64	24989.43	10825.19	9618.44	17555.64	20313.10	13429.72	16072.32	12570.08	9569.38	13816.81	16108.55	19243.37	16826.20	7975.93	9167.60	10142.40	9350.04	7683.03	7663.60	7607.80	6520.59	7931.54	5518.71	4880.19	5728.68	5307.91	4381.10	4630.84	2582.78	3166.28	3959.45	3802.79
786			775773.37	2066630.12	345330.43	207128.92	172084.29	127840.05	41045.21	38273.42	32254.69	22424.53	23624.64	18592.90	17160.60	18861.01	14615.00	29397.36	24598.16	23376.38	20661.67	16152.70	11547.57	11855.77	12873.50	9865.11	16210.43	13198.13	14156.06	13435.56	4022.38	7326.49	7667.96	5201.11	4404.74	5195.97	4308.92	8248.73	6157.99	3831.66	4727.23	2595.16	2782.10	3259.18	3499.48	2723.49	1162.42	2184.11	3447.44
787			9552.44	37885.08	37112.30	12440.37	27965.91	33764.71	21297.96	22625.14	21472.73	21331.30	15916.80	23245.30	24496.95	13978.75	8716.49	11742.98	11586.50	12243.03	5270.55	4082.28	5109.26	8532.35	8077.33	10221.34	4032.18	7195.49	8590.37	6230.74	10240.20	9828.11	9208.95	6545.14	5215.82	5681.34	5992.21	4018.32	4854.38	7780.58	5614.46	4469.48	5137.71	3755.00	2663.20	3756.60	4137.98	3035.03	1490.07
788			2117.56	11953.52	6307.68	965.27	550.17	637.02	372.73	401.54	733.73	423.20	503.76	328.96	304.77	262.81	255.06	600.60	853.59	456.60	394.27	453.91	554.27	310.76	257.68	329.16	246.43	154.32	528.19	559.78	182.43	331.91	303.84	401.38	400.97	513.03	388.62	590.41	733.00	1117.06	774.49	448.25	491.85	631.85	586.59	224.86	208.92	661.84	485.22
789			10342.89	28695.05	10337.80	22535.08	17998.52	19941.81	28756.10	13478.84	11863.84	14369.29	14515.80	11011.25	9830.56	5875.86	9464.54	5319.53	7150.28	8068.68	7209.11	5060.83	4004.51	8501.17	8777.73	3891.47	2634.84	3305.37	4330.03	2987.53	2216.81	2982.73	2058.65	4183.84	6882.18	5819.97	3627.10	3378.03	3841.87	1837.68	1576.37	2036.19	2593.62	3653.97	2594.82	817.17	994.73	2054.30	2207.78
790			9135.74	22343.93	21634.60	10162.52	8009.17	7375.25	10429.87	10872.60	8357.56	6407.32	8445.41	5679.78	10979.83	10230.17	9502.59	10392.33	8063.67	6119.79	5830.09	5607.82	5827.86	4749.23	4009.49	5769.95	3521.70	2013.97	4325.05	6297.35	9933.09	5115.31	2227.02	5790.07	2243.87	2454.53	3323.20	2839.63	3454.65	3701.93	3243.33	2979.85	1963.01	1119.77	1077.87	1566.28	1616.09	524.94	428.57
791			12235.00	27310.33	19098.59	11271.09	11630.09	19136.10	16516.08	15980.81	7391.78	3895.44	8875.41	8696.32	6946.34	2086.03	5269.50	4199.05	4468.69	5164.78	5864.59	4316.41	1591.56	4637.03	3911.45	3134.55	6217.63	6434.50	4629.31	2090.43	1901.61	1028.23	3234.16	5126.15	3039.77	2843.48	3669.30	3537.77	2678.48	2058.16	1343.27	1429.31	1348.33	2473.41	2495.36	2920.58	1768.42	1169.60	1830.89
792			8641.21	21254.14	8374.25	8317.22	8640.02	10537.65	7264.29	5741.12	6894.79	5926.34	3310.06	5651.75	7042.62	4036.50	3207.44	8530.56	7896.88	3536.80	3459.66	2893.39	2799.03	3166.68	3807.03	1962.32	2989.94	4957.26	5306.00	4906.31	3952.89	3828.35	3490.86	5121.45	8311.85	5852.86	4210.09	2968.45	3182.34	2330.05	1863.90	2455.32	1814.94	1579.16	1193.25	1610.20	1720.64	2349.77	3423.89
793			11387.28	21802.14	2663.60	1827.00	2488.48	1606.41	2166.51	1051.45	1255.36	843.82	2043.60	1847.37	1699.20	1603.76	1659.58	2059.61	2850.30	3009.16	2593.42	3061.20	1532.37	1919.04	1803.22	2406.06	2110.32	1299.27	1718.76	2173.29	3009.70	3033.28	4058.27	4468.89	3814.01	2301.04	2022.46	1715.35	1379.04	2271.82	1457.05	1723.79	1824.26	1979.22	3306.95	2801.31	2089.42	1925.62	1435.10
794			3185.80	20719.91	3732.31	3972.63	1552.10	2618.23	2026.98	1776.58	1585.01	1609.12	2066.44	2372.53	2705.94	1632.47	1483.67	1615.58	2344.90	1925.13	1865.31	1990.35	1765.93	3511.98	2562.07	1171.64	1494.45	1247.09	1232.12	912.27	1405.05	1818.71	565.19	1109.73	923.54	1083.86	1583.97	1957.88	1014.99	492.59	936.60	1161.02	2182.79	1258.26	1503.13	1462.86	1528.76	571.63	329.10
795			9028.31	12040.19	2619.97	1548.51	578.42	795.14	418.97	835.91	1142.61	696.45	608.67	884.26	548.69	556.37	739.45	805.68	646.70	505.16	504.79	418.49	557.06	351.65	375.06	441.13	472.25	249.77	274.51	331.68	391.33	224.75	329.42	264.87	231.81	223.54	309.99	530.81	474.32	392.74	379.04	374.27	418.98	226.37	199.82	212.84	276.54	191.55	147.92
796			2152.84	7622.03	1455.54	871.78	813.20	671.93	389.73	763.27	832.42	417.99	704.01	599.04	493.70	552.01	204.02	360.14	254.37	450.26	301.34	488.15	364.20	736.24	1001.20	854.66	792.44	403.42	322.03	370.89	281.61	318.60	338.73	1121.00	532.65	130.73	299.66	236.29	608.05	504.00	436.24	336.35	595.11	241.71	392.22	213.87	480.62	611.43	547.58
797			9402.52	39540.43	3734.55	1550.19	1759.22	2683.70	3386.72	3332.59	1546.94	1643.44	2082.78	1373.11	1314.77	2914.72	3739.78	1794.82	2267.26	1597.23	2105.65	1981.14	1494.75	1058.20	1484.75	1279.09	891.31	1283.49	1691.99	1629.56	545.34	1232.38	1433.73	919.65	1497.78	774.83	738.29	1057.92	1082.33	1402.94	1893.64	2119.62	1572.93	1397.00	934.55	1127.26	2023.57	1020.83	864.93
798			4121.09	6955.25	7034.90	9430.74	19334.39	9478.59	10595.72	5775.96	11591.37	11060.75	4962.35	4593.78	6151.56	6107.20	4116.30	5809.67	5893.01	7782.43	3551.52	4179.79	4741.90	5625.04	4467.66	4164.19	5563.49	3611.50	1540.66	1769.85	2564.10	2316.23	811.99	1165.73	2115.85	2959.76	1679.77	1977.10	2732.22	2242.13	3302.60	2886.60	1577.40	2797.73	3004.72	2236.77	934.17	1279.90	1261.94
799			11804.35	13586.87	4149.77	3053.79	1825.70	2913.63	5473.35	3586.50	3362.06	2125.56	2573.81	4347.17	4159.87	3009.69	3337.01	2556.76	1735.78	3867.83	3303.40	2089.58	2996.27	3464.21	2488.08	1868.32	1807.44	1845.58	1176.36	1536.07	1557.58	1959.34	2986.25	2074.77	2139.85	2283.66	1646.38	2118.18	983.59	1404.24	1170.55	2046.48	3176.33	1815.34	1129.81	1482.84	1368.10	2517.20	2658.49
800			2747.61	31269.85	1978.03	1859.46	1793.18	1421.59	1661.80	1589.65	1278.01	1435.96	1131.98	1683.69	3909.36	4126.00	3076.22	1733.31	1615.13	2006.46	2418.21	2042.03	2344.89	2158.17	2565.97	2127.80	1644.52	923.08	1330.32	1944.00	2115.00	1664.42	1253.85	2220.03	1934.75	1464.85	1398.87	725.76	900.21	1155.57	2207.01	2276.79	1902.74	1636.76	1015.11	1066.82	1439.86	1619.03	1683.88
801			8241.79	10227.16	5337.75	4325.35	2019.64	1468.88	1156.02	1987.00	1365.86	2493.14	4248.86	2565.43	3093.69	3041.49	2025.29	2362.28	2593.62	2609.20	2445.88	1259.46	955.10	974.77	1052.96	1137.90	1031.29	1059.86	2094.34	1271.06	1210.23	396.26	1022.31	761.80	364.03	547.73	551.09	689.49	558.50	475.97	298.72	302.50	488.02	441.17	423.62	408.93	347.72	715.53	616.98
802			6007.44	31957.91	14515.57	7848.72	4863.99	6565.51	5655.13	9665.32	3183.15	9316.68	8899.85	6274.31	3580.14	3664.13	3886.51	3625.25	4953.16	4872.66	5257.31	3856.44	4219.97	4977.15	5281.40	6619.83	4233.23	6388.34	6289.72	5021.60	4264.70	5048.37	3394.95	1617.84	1742.33	1366.86	2416.00	5066.79	5724.51	4013.82	3460.68	4442.82	3415.86	2488.50	3184.69	2208.01	1887.08	2315.15	2607.93
803			3565.20	18000.93	2403.53	2282.62	3088.48	3330.38	2832.53	1136.52	1654.63	2621.44	1618.52	1594.77	2039.70	1381.20	2092.91	3674.76	1775.92	1160.37	1458.50	1982.57	921.54	1079.20	2942.19	2476.81	3462.46	1564.25	2959.13	2065.39	1744.17	1684.76	1528.23	938.16	1161.54	713.07	1670.44	2039.08	1571.56	1679.30	1643.82	2087.69	1369.60	1624.17	2020.92	1797.86	1025.21	817.33	699.55
804			5070.17	10379.41	7433.14	4378.25	3724.83	2745.12	3587.49	3967.58	5884.76	4434.93	2972.25	2179.77	3310.60	2491.00	2002.99	1426.95	3420.90	5151.60	4384.32	1528.82	1108.00	881.50	1852.33	788.22	999.42	1096.42	755.80	1080.45	774.29	1014.96	1060.20	1201.34	786.57	847.98	790.63	707.61	359.34	682.03	717.65	459.70	163.60	500.21	545.02	348.97	288.42	171.54	468.64
805			4900.93	15857.88	1226.14	1225.41	587.96	367.22	533.31	590.69	908.57	1251.36	545.61	112.24	302.12	384.09	733.83	659.49	690.10	528.83	468.86	612.64	384.58	527.38	364.85	781.37	531.24	521.62	522.02	555.04	642.91	439.55	696.73	951.91	1037.13	957.23	745.33	677.34	957.58	809.67	1045.16	1284.59	804.48	469.96	828.36	589.63	1371.32	2040.88	732.82
806			7143.82	11336.38	7402.90	4118.71	7291.70	6155.61	3123.68	2825.75	2931.40	4257.54	5653.06	4889.12	4807.34	3103.14	3442.87	5414.82	4816.92	4475.36	3072.47	5873.66	4875.74	3385.18	2106.79	2681.79	2428.01	3949.41	4387.90	5136.62	5943.30	3273.22	2191.60	2048.66	2187.48	2620.70	3688.59	2360.02	1582.53	2392.12	3287.09	1939.72	1481.36	1389.40	1765.67	2427.52	1852.47	1398.33	863.33
807			31023.58	74728.44	37269.39	26562.04	47975.81	51672.27	38904.58	48389.66	19933.80	19442.31	16732.72	29463.20	31075.73	29898.70	30004.60	40411.96	14428.31	18573.30	40858.98	13665.09	15857.33	12182.79	25709.82	28374.05	20238.90	20729.54	20832.26	21098.71	13136.98	18159.33	8942.10	6297.44	8200.80	8114.33	11506.24	12754.58	8323.77	7918.76	5669.26	3586.59	3880.24	5236.43	5559.85	2230.81	3492.60	2611.70	4010.43
808			4776.46	18872.50	7122.63	11081.57	8170.54	4314.45	5499.09	3599.91	2912.17	3761.22	6261.97	5832.72	8931.52	8690.96	5407.76	3833.92	4548.74	4237.22	1569.75	4581.69	7745.13	2979.87	5677.91	4976.13	3498.87	4175.08	2913.65	2690.61	3961.87	1658.69	946.16	1507.13	1279.69	1440.77	1736.07	1618.30	1164.90	1291.04	718.13	705.64	729.94	378.36	434.25	539.64	471.28	432.94	355.50
809			4549.85	7841.69	311.37	383.30	292.56	285.21	380.52	195.44	369.75	444.35	323.89	329.02	407.85	300.71	550.73	312.70	370.14	494.57	480.76	428.71	327.49	231.57	262.82	272.90	192.37	158.76	242.06	312.22	233.99	417.57	463.27	484.92	514.73	449.65	211.16	328.93	253.10	332.43	267.46	252.87	353.53	337.30	210.62	261.67	318.73	368.24	227.05
810			12742.46	51432.75	25061.39	18764.08	11758.45	8135.69	11174.88	15280.36	13272.05	10336.96	5394.70	7055.62	11514.30	11180.95	7664.67	5935.80	7168.59	5555.96	3947.73	3513.38	3058.18	6493.32	7293.38	4325.62	5447.88	5124.09	2752.97	4054.79	4477.16	4671.95	3791.22	3515.61	3107.28	1330.73	462.13	437.15	1203.94	1459.59	1050.70	1429.67	1123.93	977.36	624.95	597.08	488.39	879.29	636.12
811			12849.00	46541.25	36338.07	23506.93	18757.54	12407.67	9507.54	10996.79	8926.03	14524.01	19852.33	4013.52	7487.27	7231.75	11764.88	10182.84	12127.03	10149.30	5868.11	6805.33	9255.02	10032.53	4184.67	5706.65	7941.79	5215.69	3743.53	3589.04	4186.17	3831.61	2071.44	2245.36	1909.75	1546.45	1801.00	2192.53	1781.46	1873.81	1909.71	1153.42	1263.25	765.92	1415.94	2060.38	2130.70	1130.48	1569.53
812			819.46	15875.99	10700.55	9940.72	5023.54	5679.64	6382.38	6149.83	5754.73	6383.34	2714.26	7044.67	6546.87	2112.82	1400.85	2759.38	4994.95	5440.97	6518.90	5904.34	2661.40	2550.32	3410.38	4343.76	3908.00	3541.15	2163.57	899.50	1390.17	1770.04	1110.72	1962.58	778.41	584.59	889.78	869.32	1074.53	364.13	565.11	945.87	1040.63	887.38	1015.44	1082.34	460.10	626.14	780.88
813			3306.75	9618.08	1367.71	853.99	2243.49	2123.86	1068.38	1430.95	2219.80	3582.10	1617.48	1046.04	1281.36	2270.97	3519.79	3606.91	1801.15	1275.47	1544.69	986.92	1010.07	855.37	1505.00	2005.75	1915.21	2779.31	2292.46	2693.61	1788.17	1729.00	1565.51	1328.88	1626.23	1459.64	1951.30	1634.82	1742.28	2656.09	1310.82	1184.25	1211.14	1514.51	1549.79	1499.80	1111.73	1167.52	1129.83
814			4767.28	24142.73	5010.71	4454.69	5093.67	4024.44	2447.62	4970.03	4958.49	3649.18	4405.54	2804.07	6116.43	4082.11	5777.98	4315.41	5536.61	3932.56	6270.09	4685.11	5492.43	4645.19	4268.18	6218.79	7759.59	5490.13	2931.85	3108.48	2570.92	2107.52	2630.09	3716.47	3051.53	1951.55	2086.55	1829.27	2239.47	2223.87	1494.49	2086.45	2127.38	2179.81	1988.72	1482.84	1829.43	1310.80	1545.63
815			3054.25	9404.94	1687.72	679.47	1151.36	799.33	820.57	1141.55	641.26	621.81	476.73	841.28	533.47	439.29	723.14	1096.73	898.29	416.89	492.35	497.14	539.90	551.31	699.11	804.05	1103.93	1158.38	690.79	595.79	562.11	461.38	545.69	602.99	359.30	257.17	208.63	593.39	732.61	720.09	482.37	489.08	201.10	480.49	467.41	327.45	366.24	344.53	403.08
816			4740.70	13111.38	1796.84	2327.50	3401.91	2206.80	1576.13	2327.23	2819.52	1011.43	1503.50	1761.83	1266.55	1003.85	1480.81	2289.41	3245.72	2799.52	2486.30	1388.45	1395.33	869.81	1501.20	1979.30	1900.38	2251.06	1019.78	1960.48	1086.33	1718.91	1469.12	757.41	1546.70	1239.41	1664.71	1615.08	1078.99	1153.50	1581.52	1083.25	1103.08	735.30	534.49	666.97	562.35	648.06	745.47
817			7414.57	213581.40	7247.17	1307.88	3148.16	2102.49	1343.77	2736.75	2902.80	2334.05	3640.28	2981.37	3253.90	2826.19	2399.45	4398.20	4286.03	1763.58	3132.96	4212.11	3483.78	1941.19	2431.33	3243.08	3430.46	4756.00	4740.39	3159.90	3680.57	1712.80	2351.29	1951.98	840.03	1835.00	2117.20	1465.73	884.07	644.22	1546.04	1241.30	1436.74	979.03	991.09	601.16	587.98	769.43	567.05
818			5210.34	8299.32	1827.38	1081.29	1003.85	978.01	1309.05	1517.34	1105.90	1131.51	1271.47	986.82	543.03	379.45	418.41	367.78	678.31	412.20	290.19	303.30	258.44	354.05	325.31	302.65	398.32	653.95	555.77	347.16	228.43	489.93	481.06	630.58	751.58	390.87	247.24	519.88	426.01	236.36	462.31	346.24	265.74	576.69	403.64	317.57	166.83	243.59	406.70
819			7465.78	55029.47	8227.27	6160.21	14494.40	12323.20	4984.92	8179.09	3745.81	5872.68	2976.38	6229.09	8739.22	6563.40	8593.66	2499.88	6670.60	4597.18	5593.70	4815.83	2177.61	3592.18	5255.42	6387.89	4100.42	2914.96	2930.51	2438.93	1555.40	1813.42	1358.23	3127.80	3538.57	2589.61	1109.46	563.16	1472.83	2025.16	1536.50	1050.56	1313.31	1326.15	1467.33	746.02	719.15	703.05	898.23
820			2353.42	21130.59	6141.10	13994.22	5589.56	4541.79	6344.25	5390.73	6597.49	5836.24	5553.87	5346.44	5500.72	6554.69	7671.29	6006.58	9626.18	4908.51	7764.04	9050.08	3432.48	4541.61	4834.79	2273.15	2982.46	1346.25	4114.44	5465.01	4164.47	5649.69	5827.77	4311.62	6306.41	4849.30	2166.71	1830.79	2368.68	1156.36	2307.15	1724.72	1531.86	1312.20	867.05	1342.20	1108.19	1021.27	589.14
821			3242.01	7783.58	3068.40	1542.39	2421.46	4135.43	5112.56	1426.43	2685.65	3652.25	2077.24	2137.87	1402.47	1388.09	1917.39	2187.25	2310.00	894.33	1994.67	2727.82	2068.63	2076.69	1574.67	1252.76	2057.80	1073.86	1201.99	896.70	744.41	1669.44	1853.11	924.99	389.91	269.15	507.27	888.17	754.75	652.59	782.88	753.45	612.74	659.10	616.90	398.21	465.29	669.48	660.22
822			6185.97	7659.79	8594.31	11340.93	11630.04	13448.62	8713.43	7379.63	6267.98	10772.76	12701.43	4586.86	5237.32	11730.60	6879.20	8998.01	7798.54	4204.50	6591.17	6977.97	4984.92	6438.18	7565.68	8213.03	10840.74	6594.61	5193.00	7167.34	2287.68	3775.75	3934.05	3949.12	4868.77	2544.14	3114.83	2568.06	905.45	944.02	2238.86	2319.76	1877.34	1692.38	1287.96	1416.00	1384.87	1572.54	1226.57
823			4960.59	23681.93	4141.45	3024.05	1808.74	254.71	696.10	1078.94	1335.22	1843.77	572.68	1048.19	1227.28	502.23	936.54	1541.79	748.75	487.02	759.25	637.98	759.13	440.45	595.11	455.12	349.52	202.81	224.48	344.74	430.40	156.84	294.52	247.67	559.66	381.91	224.31	318.73	289.37	215.67	165.94	214.05	133.11	196.17	235.10	277.47	204.11	108.58	268.71
824			2472.99	6692.99	1709.55	1837.55	1217.47	2143.47	2193.07	1602.68	2567.59	2400.51	2429.06	2737.14	1290.07	3310.69	3532.17	3001.14	2136.96	1393.21	1144.95	2434.40	2569.84	1949.88	2575.03	1528.62	2717.99	2792.58	1049.98	1929.36	1917.53	2380.92	1594.34	1345.74	683.75	1851.93	1560.08	1298.12	1364.39	1263.86	791.17	782.33	1571.18	1057.48	1225.32	1025.98	1412.52	706.70	496.49
825			3458.81	123217.03	31547.19	15823.04	16538.98	10281.28	8137.82	11212.13	10496.95	11108.20	6465.64	4703.05	7522.09	7500.43	5380.43	6196.90	7697.25	4687.33	4944.86	4852.08	5547.45	8885.21	5422.01	4215.24	4822.25	3841.24	4928.91	3094.72	1870.80	3282.38	3358.62	3971.53	5485.86	3198.50	2099.50	1536.01	1426.10	1067.77	2137.28	2189.37	1161.39	2012.44	1367.25	1286.00	962.83	1251.17	1539.15
826			4582.66	13559.57	2552.77	1965.75	1453.87	1583.78	1005.69	1306.47	1249.59	603.76	563.25	517.18	873.75	1316.85	919.41	583.58	1299.58	1905.34	1540.10	867.25	345.22	668.47	607.56	619.87	862.94	664.88	1024.65	1157.02	796.08	1225.19	779.62	813.41	1119.49	1149.42	2079.71	1282.69	1437.49	829.74	1389.44	1414.14	612.90	1200.09	1158.03	1175.03	1174.60	623.72	1070.72
827			3994.16	38890.53	11953.11	13650.35	6458.38	3944.50	6372.64	8061.85	7917.94	6474.28	4823.52	7167.50	4962.29	5936.64	5468.97	4342.05	5134.33	4755.07	6751.88	6296.83	5794.23	7961.62	3773.28	3847.68	4424.22	7103.79	5866.83	2794.28	3970.45	4397.46	4287.82	3389.60	2767.14	2472.97	2303.54	1971.04	2187.20	3390.37	1843.96	2013.15	2073.50	2072.05	1170.10	1246.06	1378.84	1499.88	1093.44
828			3234.45	27873.36	1630.50	1859.30	1277.93	1376.82	1333.63	1073.77	845.75	1764.54	1503.27	1450.92	840.53	767.04	1202.70	437.99	428.51	646.67	995.76	1009.43	855.30	1447.08	1309.56	917.43	878.74	720.35	810.83	1194.01	776.58	736.36	884.66	1421.45	854.37	1173.64	1618.28	1890.06	1155.98	494.42	907.79	1410.47	562.91	1317.31	1318.68	1118.42	1201.62	1562.65	777.35
829			9101.12	19023.40	17851.76	15298.23	11484.04	10752.15	10632.15	9681.30	14087.61	15502.09	19905.25	11692.10	8594.52	10664.21	10888.64	8987.92	9447.60	7752.03	4711.00	5655.39	11378.93	6364.40	8304.75	7974.06	4953.64	8086.47	8104.50	5448.66	11123.94	12116.27	4979.10	2656.70	4072.58	3117.98	2343.94	1738.40	1928.05	4453.15	4504.57	3278.30	1681.40	1837.77	993.51	1864.58	2176.11	1805.37	2156.43
830			12734.99	35506.83	9201.92	4667.68	6133.04	5161.03	3746.92	3954.44	2004.02	1634.58	1617.32	1875.01	3066.71	1521.10	707.20	1539.57	1412.08	2337.27	2623.20	1516.07	1963.24	1876.62	1261.47	1724.61	1925.14	1787.78	1348.57	1727.34	1483.52	1572.95	1860.08	2470.05	1866.32	1437.11	1842.70	1859.36	1276.07	1379.16	1630.99	1091.55	1288.88	2473.41	1927.57	2277.03	1895.50	915.24	1634.99
831			6690.65	13085.40	1745.49	794.36	418.03	1362.23	820.37	1060.95	1159.01	637.87	539.87	605.81	977.73	376.66	714.24	371.00	741.86	527.15	848.20	793.03	1103.31	779.58	1258.42	942.13	559.31	329.42	844.02	751.00	572.08	603.28	502.77	476.23	484.50	470.67	2036.14	1239.53	1019.73	1019.03	1546.90	1235.40	623.69	705.80	1279.90	1659.45	1036.19	628.54	1578.34
832			4755.52	17979.84	3656.63	3032.09	3430.27	3083.76	4517.28	4852.85	5394.98	5438.44	3451.28	2140.20	3238.45	2752.96	3111.07	3963.91	5058.81	2656.68	3537.33	3148.07	1469.53	1842.78	2596.83	1651.56	657.36	1752.35	1111.52	1196.70	901.35	2281.94	3024.74	2946.04	1639.59	1413.83	1328.06	1464.04	1664.16	2097.08	759.73	833.42	1246.18	1180.73	1048.66	1109.82	1308.48	818.36	1036.37
833			25820.06	44994.55	14412.00	14282.99	7260.26	6175.36	13929.60	13744.96	20823.92	22016.87	19926.20	8369.63	10319.93	9633.82	13795.01	13291.62	15527.04	14832.47	6472.58	5495.84	8299.66	10968.13	13078.33	11118.00	7583.93	7781.75	6654.58	5164.11	11518.17	9713.44	4912.46	7526.36	4764.74	4602.63	4260.36	5784.11	2889.82	2555.23	3864.16	2282.08	2412.04	3795.72	2183.03	2411.62	1799.77	1958.31	1724.53
834			4575.87	10121.22	5113.99	4621.67	6810.64	1875.92	2623.05	1823.70	4836.26	6792.44	3947.94	1595.78	2819.19	4802.32	3495.73	2991.16	2012.72	2377.57	1623.03	2161.72	3045.39	2113.02	1651.47	1809.56	930.22	1674.74	2066.91	2337.70	2109.48	1555.60	1279.67	1608.34	2083.83	1170.61	2233.15	2422.42	997.11	520.96	763.82	1068.33	1790.84	890.25	617.78	773.97	380.88	694.78	1314.17
835			3973.04	21904.17	4233.72	918.49	3263.60	2183.13	1854.69	1483.55	2271.45	2147.30	2030.55	1891.60	1892.83	2347.35	1548.39	2091.21	1447.12	2114.68	1954.92	2034.10	1415.84	514.05	1187.44	1884.29	2193.81	1600.44	893.30	1096.98	1475.51	1876.93	1258.12	1138.10	867.69	1188.73	1024.02	997.66	1394.35	1060.69	581.60	590.21	1382.86	908.55	827.83	1081.81	871.60	1249.08	615.96
836			4405.76	21135.17	5438.00	5970.47	4757.67	3679.51	2036.76	1190.99	1872.55	2024.45	2039.49	3440.95	3067.28	2748.46	2556.82	1550.79	1072.98	2175.35	2123.78	1451.34	1162.41	2218.50	2035.13	1982.73	1947.38	1686.38	437.31	1323.44	913.71	711.58	835.69	1060.35	2112.87	1950.45	1437.08	1074.64	480.30	981.77	601.35	1328.86	1729.74	1126.22	895.71	867.64	1374.09	565.44	438.40
837			7155.89	20589.03	3553.10	3092.81	4099.91	1447.62	931.49	1602.45	895.30	1115.48	1270.99	941.23	1150.56	935.13	815.44	505.35	752.54	671.82	959.83	959.82	994.05	778.37	681.49	375.72	176.52	242.96	524.47	445.16	324.57	441.77	394.43	730.79	560.78	394.97	442.85	402.59	313.55	205.00	312.96	497.68	360.52	265.57	231.06	152.06	147.80	66.85	106.12
838			28487.04	67818.34	24443.11	39165.22	32374.36	18357.87	15105.94	19187.23	14972.70	9164.65	12347.45	15448.09	14313.86	11875.98	14376.58	22183.58	14320.59	9562.89	8822.75	11800.69	8446.49	5681.68	12731.32	19725.12	9384.24	8846.78	7669.46	4873.61	5277.03	7704.32	8273.77	7690.09	4516.40	3292.37	5747.47	4938.49	3820.55	3410.04	2653.72	2775.29	2935.65	2067.81	1094.03	564.62	1286.37	1638.94	1263.35
839			18956.60	93385.44	16795.52	16891.21	20699.74	14332.53	16658.58	6028.34	14326.60	30574.94	21868.40	12716.21	7555.54	8477.25	9943.87	6342.01	6578.68	5993.95	3504.12	4277.24	2831.68	1752.24	3765.47	6193.27	5611.50	2523.16	1455.83	2527.77	5201.23	2401.15	2841.98	944.62	1741.11	2180.56	4245.75	2001.75	1087.85	2146.98	3507.13	1845.84	2000.18	1363.13	504.13	873.11	1339.92	1221.97	534.83
840			9422.44	19473.63	1586.46	1382.92	948.84	1080.82	899.38	1265.75	1482.65	1556.09	544.34	430.17	756.63	1378.38	691.77	727.76	892.63	1103.28	1273.25	1297.70	804.45	528.39	340.17	1000.98	2273.92	2216.63	965.98	859.74	913.86	1304.63	832.32	198.48	312.31	721.11	461.13	392.93	207.99	138.27	198.30	341.38	285.25	246.10	180.08	199.48	207.97	174.86	194.59
841			5800.88	29735.25	8673.48	3976.92	5933.21	6002.60	5707.69	5191.90	7477.80	8655.85	10157.39	8535.12	6841.70	7578.93	8247.83	6522.11	4915.98	6286.11	4305.44	3710.14	3083.85	3078.48	2495.27	3568.32	3330.97	1820.53	1130.46	2527.89	2926.73	2136.00	2664.40	3931.38	1655.90	1674.06	1151.71	1230.42	1536.76	1234.84	993.96	1036.15	1566.36	1186.62	671.87	1096.72	982.48	981.62	1419.82
842			12805.75	130363.95	29990.55	15625.77	24265.84	16592.04	7188.21	10197.30	6967.41	3123.92	5997.66	5725.57	9860.09	4854.86	11497.55	11009.90	6397.16	9138.62	5784.54	4832.97	11255.77	12717.27	4597.71	4133.59	8716.70	5658.19	5199.17	4057.94	3089.44	2375.93	3728.69	1476.94	5279.44	5872.72	3728.89	2139.99	1675.31	1397.37	2286.77	1749.51	1023.38	1600.13	2481.01	793.06	817.04	1235.48	1055.74
843			6663.29	18839.43	13404.00	7837.22	11008.62	11620.69	8044.08	7077.96	11541.81	7640.49	7774.13	13931.67	7738.68	3619.75	5449.71	6313.07	3171.15	4963.21	4094.22	5422.67	6084.37	5148.03	2893.50	1285.95	2582.11	1354.50	983.74	1268.67	1324.15	1223.24	637.07	663.60	336.78	1196.71	1501.83	732.14	1149.88	482.51	1025.42	511.34	207.25	396.71	408.81	214.17	203.28	151.94	159.81
844			9459.45	19824.87	9467.88	7135.42	4509.24	9442.77	9391.75	8520.26	6549.56	5167.31	6268.57	8698.32	3209.26	5114.93	4220.67	5006.30	9198.53	7399.24	4831.97	4726.01	5329.39	2149.87	2544.89	5640.33	6310.88	4340.46	4137.50	4192.87	2320.33	3425.53	3839.11	3248.04	2573.63	1904.83	1530.58	2044.50	884.30	1133.28	1302.64	1058.61	1170.41	736.93	465.49	683.80	947.92	640.22	364.36
845			79478.06	121180.55	44485.74	30366.22	11575.34	11176.55	16214.59	6967.55	8660.31	8254.49	4870.20	6809.87	4905.73	4512.85	10559.61	5789.18	2678.64	3674.15	6754.61	3503.12	3220.48	3898.55	3883.69	2591.99	1225.60	1958.72	2290.71	2151.50	1559.84	941.55	1079.05	592.80	890.67	1080.72	1286.16	1442.38	1205.22	728.55	275.32	691.12	898.91	825.77	722.36	468.27	549.98	644.00	354.01
846			8882.13	31825.97	8683.86	1363.33	1144.37	4165.58	4292.61	3133.51	4199.78	6015.11	2810.28	2280.68	4777.44	3530.38	4041.77	4055.98	516.80	3598.11	2912.32	2310.84	4986.05	3720.80	2624.49	1789.80	1465.13	618.04	534.13	2051.84	1218.31	714.26	810.59	792.15	975.70	536.51	1083.10	912.83	575.99	655.46	675.75	343.03	518.74	487.46	484.86	292.97	217.76	261.40	369.17
847			4484.54	7050.56	922.32	279.00	528.65	1094.79	965.34	959.11	882.36	774.06	293.60	274.35	280.08	620.02	604.43	494.60	514.26	262.33	157.17	207.18	419.03	735.94	922.14	643.46	665.94	642.55	599.06	476.82	377.25	317.96	323.34	500.22	341.38	622.98	733.20	833.92	583.12	315.50	264.05	599.84	730.73	422.81	434.89	352.58	183.86	348.72	279.09
848			15961.02	24374.93	20249.40	27635.98	16586.95	9806.86	7771.67	7582.47	6661.34	11443.97	12013.44	16003.23	10587.36	11140.48	8669.20	9107.03	7433.21	11621.05	13975.83	5524.50	7945.00	9577.90	7673.35	8548.57	4865.96	4022.38	6994.99	10471.95	5885.63	2533.26	4711.44	6145.02	5333.54	5021.30	3451.66	3380.73	2536.54	1626.50	1992.31	2117.05	1503.82	1767.86	1174.22	785.81	1057.19	946.12	1694.99
849			6470.07	30804.41	8886.10	6085.64	2185.16	5600.51	4654.65	4226.89	1732.94	2006.07	1063.71	1732.95	2906.42	2665.56	1856.77	2579.59	1898.70	2354.24	2285.60	1816.42	2128.49	2324.69	2314.74	1345.80	986.00	703.00	549.08	348.50	386.25	434.09	360.95	787.28	313.83	324.55	219.24	360.40	223.32	116.86	200.82	125.58	56.84	94.00	171.21	174.05	89.04	77.62	255.42
850			5245.02	59047.64	37662.65	17970.41	14121.92	10790.18	5867.06	8081.47	5809.27	7724.45	8835.96	4893.86	2759.87	1649.18	3846.98	7064.28	5820.04	4298.61	2364.89	2907.76	2691.98	2159.37	2723.14	4985.03	3493.75	2079.79	2412.22	1706.27	3081.58	3081.58	1498.67	1258.19	1613.51	1768.23	1713.51	1831.32	2211.26	909.44	1286.56	1025.18	1407.93	1404.65	2039.70	1824.31	2887.72	1690.69	1407.65
851			9546.28	42987.26	23144.25	14270.80	11971.10	13582.05	19320.04	22166.30	16420.10	11337.17	8807.92	10843.40	6423.55	7116.30	7052.36	7521.16	10081.86	10496.01	4937.12	3335.53	5065.01	8935.87	5772.31	4351.69	4651.26	6264.59	8340.81	10242.09	4489.05	4470.08	3054.37	1506.56	4258.93	3875.53	3444.08	1041.77	1772.22	4205.96	2287.65	1521.41	2183.55	1082.31	1790.14	2038.60	2119.39	800.58	304.98
852			7570.48	38735.35	33075.66	27960.84	14247.87	12451.29	12035.70	6645.70	8146.88	5032.60	6211.58	5710.16	12417.93	11644.00	7457.12	4378.03	7993.26	8178.78	8408.21	5669.57	3826.54	7043.87	7407.22	5087.94	4185.79	8548.70	10339.76	5983.07	2707.01	3803.82	4496.39	4340.62	4367.30	2464.13	1485.65	1136.10	2626.56	2598.79	1462.39	1440.48	2469.97	1318.38	579.07	266.20	447.67	408.57	502.62
853			3284.42	26626.27	10808.35	8520.88	12746.11	9645.71	4564.24	6316.74	3757.12	5483.52	5200.86	6126.54	7862.36	4664.95	3917.97	1600.90	2822.19	4544.79	4784.35	5652.42	7346.17	5784.88	4072.92	5753.43	5055.12	3360.19	2881.89	2732.21	1974.77	1676.71	3616.10	2712.39	1835.31	2720.11	2109.71	2202.07	1168.87	1223.88	723.07	962.38	2422.93	1481.89	1274.38	1122.69	882.81	1168.75	942.35
854			20408.53	36489.06	27453.15	17134.17	7070.53	12163.28	18499.58	18039.10	9847.47	17848.56	12817.25	7179.27	5562.08	15435.98	16797.98	19558.07	16295.01	12316.44	12673.07	16859.24	7611.62	4047.01	3495.16	5659.09	8044.70	7709.67	5859.75	4759.84	5020.13	6397.23	5950.55	9211.12	8427.00	6037.31	3032.53	798.92	2062.00	3439.58	2339.40	1258.74	1854.40	1769.40	1160.87	1582.03	788.81	672.24	500.67
855			11921.15	29482.62	10690.68	23963.36	15259.93	14905.29	17670.56	7982.96	6415.66	7580.31	7629.20	5617.82	4931.67	3025.66	5115.12	4389.27	4719.75	2932.22	3515.18	2445.36	2152.86	2097.78	2190.69	1880.82	1967.70	2774.62	2425.97	3231.10	3190.65	2416.57	1819.55	1775.33	1075.57	1512.75	1524.46	1240.68	766.18	638.27	881.67	749.41	382.14	358.84	353.53	351.21	505.83	505.99	669.34
856			20392.67	18934.20	8700.51	6513.78	10118.96	20849.56	16731.11	8583.68	6518.80	10265.64	8282.76	3693.99	5512.78	8554.60	9832.48	9142.03	5904.58	10798.69	8810.04	4247.12	4818.04	3311.50	5409.22	5150.26	7094.26	4525.04	2534.40	2219.63	4947.41	3309.42	3379.42	3073.36	3910.40	2837.02	2049.66	1692.81	1123.93	1241.21	1396.28	1193.90	924.65	850.83	549.05	720.81	646.99	518.65	671.81
857			23395.70	50947.31	17834.05	16251.68	13645.43	17481.95	12172.62	16585.09	17460.29	10156.11	4437.90	6004.46	7148.73	9560.58	8533.73	8272.92	15352.37	8657.82	2601.70	3907.78	5992.26	4445.18	6001.00	7944.10	4855.64	4596.88	3850.62	3598.47	3407.62	3152.59	2694.59	2088.42	1087.84	953.46	1066.00	1393.33	1758.61	2068.86	1526.76	1902.85	1400.52	475.15	292.99	382.53	700.19	384.27	547.25
858			12271.64	25427.10	20288.33	13585.94	14775.02	12800.30	7410.85	16842.29	11380.80	12684.84	14295.28	8732.69	5634.67	12887.33	7533.32	5759.90	6762.71	9687.30	6126.11	3260.97	7725.93	7501.22	3438.18	5818.08	6276.53	3506.45	1749.68	1593.57	3044.13	896.83	2161.28	2109.21	1116.71	754.26	2415.02	1300.88	1282.65	1625.80	2238.26	1573.18	1396.65	1759.11	1002.73	657.48	593.70	793.55	831.98
859			1967.58	9892.08	3559.68	5683.81	3367.04	2507.46	4038.02	4687.05	3948.47	2025.30	2623.28	1737.62	2457.35	2329.13	2643.85	2087.04	4526.88	3469.42	3193.53	2641.62	4015.47	1878.61	3097.69	2376.04	2229.06	1395.55	1938.80	2026.77	1900.55	1115.82	2298.86	3290.01	1175.26	1886.71	1721.64	1350.93	1575.86	1564.53	1681.28	1601.55	1520.87	1643.89	1209.68	1430.13	1588.44	1019.11	1065.70
860			8154.01	35214.75	12881.94	30320.60	23529.23	2011.97	10473.61	22519.45	9092.55	3354.91	8214.42	8424.40	2885.08	2176.31	5155.40	5883.62	4288.58	4095.52	5337.67	1650.05	4373.46	4323.82	5783.01	2908.86	3622.10	4080.84	3193.92	4012.49	5149.02	3795.12	3849.73	1628.23	2973.89	3291.12	3182.30	3806.87	2183.72	1471.97	3536.87	2121.32	1950.76	1941.81	934.32	2563.14	2389.97	1428.39	2039.08
861			5108.46	8335.21	829.04	486.73	502.91	627.31	795.13	1113.76	582.34	692.31	701.82	1000.04	1075.18	1135.44	869.53	839.66	1006.44	1351.37	1345.19	2157.46	883.04	1651.11	2629.22	1872.01	2651.04	2345.81	1757.92	1788.89	2321.08	1229.22	663.46	1141.33	1178.48	1292.82	1458.01	1318.89	1798.02	2013.59	1261.92	1080.13	804.34	584.19	1106.34	978.83	1097.38	938.63	966.19
862			2636.63	20367.02	9206.46	7991.15	10535.72	8491.28	5077.95	5375.45	9888.07	7742.06	6070.00	4124.20	3713.82	5369.36	5156.23	6664.20	3659.46	2348.26	3812.99	3257.53	3873.73	3904.53	3023.44	3638.18	2811.91	3823.43	2791.23	2461.65	2068.71	3921.65	2816.72	3089.35	3143.50	3267.73	1950.79	1439.48	1885.56	2145.38	2113.05	1437.53	1059.12	1632.02	1711.91	1704.52	1166.92	644.80	742.14
863			4170.28	5145.09	1144.28	1269.95	853.46	1514.77	1384.57	1850.09	1053.60	696.87	910.00	937.74	598.83	820.36	770.57	841.35	510.37	713.49	1337.57	941.23	864.45	1279.78	1681.10	1786.59	834.14	1184.45	1148.14	789.98	701.67	676.86	1192.14	1567.45	783.28	1071.81	1798.29	1519.80	1009.19	720.10	480.97	664.50	967.33	834.27	869.35	433.63	291.47	364.30	622.16
864			7340.46	12146.75	1024.73	1266.15	2913.59	3554.29	3778.99	3545.44	2805.25	2973.05	2325.05	3507.40	2878.23	1980.07	1211.59	1589.17	2276.70	1251.69	714.50	1730.62	2123.96	1725.70	1711.62	1280.45	943.77	1425.70	1649.65	1311.04	788.01	474.71	548.22	441.65	445.78	486.76	594.31	412.46	364.21	598.35	447.34	410.21	901.08	915.76	469.93	381.71	280.04	262.97	180.97
865			4159.43	9765.42	5717.51	2988.89	4502.86	4298.03	2549.34	3482.60	3313.44	1295.05	2205.06	2484.01	1540.83	2566.62	2592.95	3087.98	2431.89	1147.15	2728.40	2165.54	1353.58	2729.13	3696.93	2147.60	1618.07	1622.77	678.26	1287.56	1764.15	1881.70	1732.01	731.85	1033.87	1410.99	1901.10	1889.57	1472.88	788.40	1267.17	946.76	1262.44	803.98	568.77	804.27	390.24	453.80	610.52
866			2243.13	6743.29	1921.06	993.16	1780.01	1583.39	1698.32	1458.73	620.02	822.39	1159.52	1362.44	898.29	671.17	1474.93	935.97	1275.23	1179.54	1267.51	1527.42	1305.72	1546.13	1365.49	1712.72	1447.83	2852.05	2828.24	2191.17	1874.18	1694.19	1075.51	819.89	1092.85	1200.00	961.38	805.59	1419.45	1120.59	847.46	959.07	864.69	335.29	475.28	396.55	926.14	522.54	593.98
867			2976.75	14672.18	4118.18	2988.06	2151.40	3117.24	2872.13	1903.81	2304.06	2101.34	1926.65	1670.92	1244.12	666.65	820.80	1172.06	1294.42	831.03	752.70	835.20	1471.09	611.73	623.59	850.24	1173.73	889.46	744.98	692.97	1123.08	561.44	706.38	783.53	511.90	1018.31	1017.24	751.75	731.16	1136.19	689.10	1392.73	1163.40	815.23	1495.74	1650.37	1753.37	1367.36	1130.78
868			3152.27	19323.29	20819.21	28337.24	17866.67	8221.25	13048.00	15662.51	13026.07	8943.45	8369.19	11516.59	8579.14	6635.01	8230.80	4478.04	6732.95	4386.34	2738.50	2146.65	1362.48	1862.81	1761.77	1306.58	2724.16	2338.31	2097.02	1252.73	1631.52	2024.94	1546.03	520.49	604.79	973.27	1076.40	1090.21	809.01	945.80	821.88	738.89	511.05	333.41	346.86	532.53	1370.17	981.58	1019.26
869			5016.06	8133.86	2064.46	1417.50	1045.87	660.58	865.03	1162.37	1422.47	1779.35	1132.92	899.52	1120.74	511.91	299.56	545.54	127.71	306.69	174.60	232.79	202.50	167.32	195.01	129.94	202.86	141.90	105.06	221.41	169.83	124.52	113.98	131.08	62.32	96.39	139.11	272.52	82.21	224.11	189.99	98.34	203.82	345.37	288.88	579.95	611.39	329.16	183.55
870			2732.64	9229.12	790.01	2495.84	1366.78	671.09	950.81	496.81	1548.42	1612.00	876.51	1208.20	1660.28	740.50	234.28	798.77	1034.83	425.50	430.13	475.54	365.13	351.18	354.99	279.67	339.38	304.39	131.45	88.86	143.56	199.67	224.69	232.29	254.65	120.41	38.28	49.94	60.76	52.13	68.56	78.14	89.78	82.84	54.46	50.14	47.37	43.29	44.37
871			1640.09	6245.68	1265.80	1304.26	926.27	1473.11	1162.11	691.60	852.57	1505.03	738.34	675.13	1148.83	978.76	693.68	416.85	342.78	641.06	567.83	649.93	407.61	307.97	360.74	289.53	212.50	203.65	78.27	206.99	225.36	256.58	262.79	252.62	230.39	204.57	84.31	65.70	129.31	71.28	89.44	164.16	168.61	62.62	156.98	133.20	122.51	170.60	99.61
872			8785.49	9207.49	2852.77	1528.29	2153.03	734.48	1466.66	1305.65	684.54	549.64	1544.64	1617.78	1228.83	1941.27	1632.66	1173.83	878.60	1319.52	1229.03	613.39	468.04	944.75	570.26	1069.79	1021.41	982.59	810.03	897.76	511.61	491.59	473.72	616.96	726.28	385.01	700.28	713.56	473.42	520.61	364.46	224.89	200.26	396.69	406.52	387.30	421.49	622.68	494.49
873			17547.73	86746.00	30950.19	38670.97	42111.48	24497.03	16247.86	6654.95	14711.37	10782.16	11910.93	27089.79	19520.97	8994.31	17045.21	20858.80	22358.48	14938.44	8374.53	7245.58	13727.04	8973.16	10836.37	11444.30	15006.54	14947.20	8951.51	7687.74	4422.65	3442.91	4487.99	2134.09	5753.42	2896.02	1352.86	2787.79	3252.90	2581.96	2159.43	3559.28	2329.95	1391.99	1341.70	1340.68	1169.89	1080.55	1224.13
874			11953.51	34223.21	44093.83	32635.05	26836.32	12481.64	15478.95	13737.84	16084.73	26064.35	25866.42	17312.56	19081.82	13312.46	18805.33	17803.21	19867.53	10119.82	9136.16	10813.42	12815.80	7125.25	5651.23	7648.95	9628.55	7729.50	5216.08	4356.65	5111.92	3959.20	2759.76	1657.08	2080.26	3488.10	2837.96	2481.12	1701.79	2476.46	2379.54	1208.00	951.26	1158.80	1163.73	1419.19	1231.89	805.39	894.50
875			9758.65	12804.65	14105.71	11053.03	7016.65	15447.06	17630.42	9299.25	8525.01	4873.40	4528.25	5395.85	3851.57	3828.17	4519.59	5153.81	5145.95	5651.25	4433.74	3750.85	7220.40	7116.65	5049.90	3802.14	2743.23	2517.69	2645.32	1420.50	1104.35	3798.51	4248.06	1827.21	2757.62	2323.95	1178.47	494.80	1028.75	716.08	1253.97	756.73	608.42	970.03	1013.38	464.66	379.44	417.85	355.59
876			30435.06	71559.92	39331.12	29972.10	40367.11	38083.85	45589.99	33179.68	15609.01	24913.28	14194.19	18594.74	22510.96	13926.67	22455.72	18161.72	16391.73	26681.58	20318.14	10694.35	15346.90	16905.11	20485.05	15401.80	17572.93	16434.50	16639.17	9937.69	3794.60	5087.54	10161.39	7744.88	5219.82	4411.21	3390.02	5603.20	9002.57	6454.20	2312.74	1231.52	1901.90	2064.93	1363.93	747.15	912.38	1839.11	1587.37
877			17607.64	35668.21	24339.58	29757.77	49705.82	42499.61	31539.27	17116.78	18416.41	16753.06	25773.50	39956.01	16814.87	20696.02	23951.61	24621.85	22609.89	22334.70	28364.98	25927.96	14836.79	17767.57	13733.11	8741.13	7086.87	12158.45	10248.32	12459.37	6369.57	9601.25	14506.82	6776.75	5536.45	8870.11	8884.40	3648.24	3254.91	4945.24	3507.85	2458.77	3475.42	3291.29	1952.96	1906.98	1238.40	1586.45	1864.26
878			13333.90	68715.51	48598.20	37575.10	39607.46	42632.34	54971.42	56586.06	44322.02	49769.10	47059.04	41006.29	27981.72	30052.29	23663.39	23319.82	38176.97	20282.46	13172.17	19985.11	16298.84	10954.30	14858.71	9899.59	13003.38	20285.86	17665.66	15047.54	8433.34	8769.49	9951.80	9836.16	6526.76	6319.17	3338.94	2494.72	3599.78	2830.87	3312.85	2868.03	2796.36	3328.73	1667.23	2448.67	3367.21	2311.93	1480.51
879			18393.99	27335.36	15323.76	15801.22	38467.37	30488.01	21673.04	20482.65	14032.66	31403.44	32747.14	18313.02	19551.28	13798.83	7777.84	15398.27	25469.05	20469.46	26668.91	16775.19	14238.26	13756.58	17555.33	17296.50	14195.13	8961.99	8150.71	5877.16	8976.62	7571.50	10497.90	7877.03	3488.83	1771.49	5357.67	6292.70	6296.21	5187.97	6136.85	4039.55	4232.72	1778.10	1221.80	2762.66	3892.78	2337.11	1012.49
880			3352.87	17486.51	12297.55	16032.17	6419.37	7192.70	15722.80	13640.37	21061.48	25338.85	14141.12	12908.10	12290.97	12358.52	10119.25	6235.36	6274.84	7566.89	7843.05	4622.05	4095.30	5814.29	5250.37	4270.51	1846.33	2435.53	3370.67	3817.52	3649.75	6155.45	4157.94	2381.47	1053.58	1338.48	1688.73	1051.13	2795.20	2562.99	1016.59	841.61	970.93	826.01	1099.63	902.36	1017.06	837.51	597.02
881			10526.91	13320.10	5898.17	7899.50	8295.45	7222.92	6555.42	8219.59	8927.85	6708.60	4457.52	6425.56	5578.36	5446.16	6283.31	5616.66	4090.65	6280.43	3697.30	4495.50	5295.22	4435.33	2934.71	3357.84	2005.40	2684.14	4021.64	3362.17	2557.94	3649.55	3430.45	2551.71	1394.31	2585.08	1719.49	760.89	1869.99	1173.22	784.80	1121.74	1270.24	1235.99	1970.48	1915.84	1299.16	986.45	966.35
882			8919.98	48645.98	40903.69	36219.79	14749.01	8641.50	7634.00	5338.93	5423.61	11289.83	16949.95	9746.95	3658.16	5434.15	7732.38	8298.76	9995.26	7919.14	3908.16	4620.52	5397.92	6207.72	6108.13	5730.19	5710.63	4277.44	4170.96	4282.09	2250.26	2440.31	2950.34	3635.58	3739.95	4509.41	5462.82	1947.47	1643.25	2710.55	2740.51	2833.88	2272.97	1906.35	2324.36	1835.68	2139.32	2618.51	3052.31
883			13317.07	25474.92	26065.68	29376.50	30991.48	25402.75	23127.10	18841.65	18085.97	19080.35	13515.70	11705.22	8053.22	11333.76	11609.82	11115.63	12339.07	11114.72	5087.49	5572.35	10622.57	9446.43	7530.11	8151.67	6859.04	7020.45	6640.59	6226.31	8081.72	4793.10	4011.98	5914.77	3029.55	2842.35	3000.62	2980.67	3485.70	2577.28	2865.72	3344.78	976.04	3016.86	1189.76	2495.71	2706.81	1255.86	1031.80
884			12931.91	27112.83	15391.75	12665.93	10185.79	4822.90	12293.01	15848.85	5169.48	5101.27	4744.47	2533.93	5305.51	6420.44	3912.32	1920.38	4374.59	4368.40	7561.15	7443.43	4854.94	4324.63	2181.43	3276.24	3101.89	3532.06	1978.74	3452.90	3267.80	2205.41	3634.45	3844.30	2945.67	3629.93	4039.49	2297.57	1132.86	2388.16	2724.38	2097.72	1154.08	1011.55	1351.44	929.60	441.76	938.34	1145.15
885			13361.26	26366.32	20815.27	23352.42	24665.47	14585.15	24706.82	18362.49	12380.36	7734.77	12146.66	6560.27	10061.99	10122.84	8965.37	8254.21	6217.62	8666.68	7098.94	7748.70	4447.02	5285.68	7267.64	4670.62	2876.69	3126.42	4071.53	4836.04	4133.11	3489.61	4184.23	3304.23	2762.64	2873.52	1814.13	1275.28	2128.77	1195.72	2465.24	1734.88	1132.44	598.08	1129.48	1932.87	1460.96	1290.36	1365.26
886			28501.22	58329.23	31291.91	18143.60	12162.54	8758.03	15615.39	19010.20	12096.44	12313.75	17728.85	16482.34	11276.75	12934.97	9181.36	8156.85	5357.82	7397.55	7817.24	5206.66	6181.32	6959.20	6649.03	6937.61	8493.29	3667.15	4529.60	4303.29	3866.05	4045.91	4849.58	2347.72	3054.03	2983.83	3184.89	3982.67	4207.60	2659.19	1582.00	2315.70	1870.52	2118.15	1247.98	1760.63	1728.74	1894.51	1109.48
887			11740.45	26299.67	36372.86	44389.23	24447.34	22005.40	23414.44	12393.13	19044.80	21046.00	15357.58	26263.63	9456.56	13167.08	14932.67	9048.90	11282.65	15448.81	10223.91	6791.47	11103.59	9386.42	13895.85	13518.78	15211.80	9509.70	7745.55	8617.57	10207.33	9407.66	8592.22	6010.40	5382.57	3718.59	4604.95	4520.61	3434.82	2690.80	1649.47	2285.48	2347.81	2143.18	1657.54	1605.03	1814.08	1479.63	528.19
888			9395.31	35402.55	57572.99	38566.13	18429.50	15851.97	9816.10	14720.00	17751.29	19874.95	20208.31	26138.24	19019.39	9912.96	10783.47	16862.83	10949.52	9655.37	9937.56	10315.34	12234.47	7474.37	4249.34	9466.44	11040.13	7803.58	10961.31	11067.38	4463.33	6261.29	4900.16	3027.25	4134.88	4724.88	2722.70	2901.25	3914.98	2706.07	2170.41	2937.27	3990.80	4446.64	1387.28	1167.77	1324.26	1484.00	1238.56
889			14234.87	44325.99	30511.14	30008.47	15157.75	12061.59	13425.05	8666.84	12217.68	17194.46	12385.93	12483.32	10280.91	14772.01	16874.75	15768.54	9859.26	5829.78	8299.92	9323.08	8591.62	3211.30	6017.35	9040.40	7710.99	4245.17	4889.22	8036.41	4865.72	4958.83	4216.35	2440.00	5353.76	3139.49	1410.71	2150.80	1739.37	1448.58	1438.00	594.33	1773.42	1636.71	651.53	819.90	1156.31	1245.14	1237.60
890			10537.91	21331.34	21715.46	14228.23	16984.52	8771.83	5500.24	5419.31	5657.61	4114.05	5878.85	6155.43	5996.35	6936.73	4981.24	4166.43	5572.88	7353.40	4138.56	4681.25	4467.75	3438.81	5226.05	3904.95	3424.81	2231.20	2134.42	2016.64	1591.63	2052.90	1777.27	1465.84	1645.03	2326.18	1705.15	1431.38	1405.92	851.16	893.21	1874.36	987.50	1041.48	552.74	694.71	759.32	271.66	363.14
891			4160.36	6136.11	1816.34	1880.69	919.64	773.34	369.12	1097.23	955.79	1418.87	1730.38	788.00	1118.17	1867.27	2308.12	1223.86	699.53	1245.75	1822.53	1012.87	900.59	1291.13	2247.31	1923.09	2497.73	1556.82	1436.15	1250.38	2247.38	839.21	715.27	928.45	1734.06	1557.36	1409.72	473.26	1644.00	1969.52	892.17	925.88	766.39	387.90	948.00	817.79	1185.65	1157.92	638.92
892			3205.68	2658.00	3797.05	2629.21	3325.77	1960.83	2278.60	939.51	2879.29	2264.31	1950.05	3731.18	3102.67	2990.93	4391.48	1965.96	1794.55	2197.42	2265.64	1985.30	2235.94	2415.18	1597.94	529.69	995.15	1557.38	1412.51	1149.16	783.24	634.84	676.26	288.49	438.91	401.31	333.74	194.66	143.88	247.80	164.44	240.96	191.96	212.27	167.23	142.87	97.49	58.06	95.15
893			4098.24	4510.39	1689.61	1466.22	1455.16	628.13	1044.68	1767.82	1861.84	1173.32	1445.15	1952.55	1224.33	1162.67	1530.35	2055.39	1617.08	1146.26	805.82	585.47	944.34	277.64	426.12	1584.48	1359.23	869.52	641.71	835.63	713.77	253.63	440.49	215.04	205.83	263.47	170.41	345.16	256.65	250.96	210.97	235.07	101.82	75.05	109.31	193.56	142.15	150.24	114.30
894			3346.54	2218.17	408.68	381.63	351.55	392.81	118.51	203.63	207.16	183.18	140.74	194.75	212.66	151.58	501.49	854.59	342.10	225.83	169.59	317.89	362.68	174.96	76.62	293.81	370.06	150.23	121.22	136.38	151.86	132.84	112.86	148.65	149.89	133.56	152.49	117.92	109.91	123.11	97.57	83.73	192.98	155.93	155.78	159.37	161.35	240.85	207.54
895			3292.32	1534.11	216.55	215.29	224.87	186.85	129.34	140.27	123.13	133.15	237.59	346.40	304.31	93.36	136.54	101.42	215.44	192.52	393.36	197.02	324.53	427.96	282.61	56.00	119.95	63.68	117.21	179.72	179.34	167.18	262.06	234.97	140.46	90.65	112.51	105.36	133.46	90.09	124.33	91.43	64.79	96.20	69.90	160.55	181.20	165.61	125.99
896			7001.43	20400.69	10518.06	5244.03	16743.57	10756.19	18330.27	8126.97	7656.45	11465.30	12982.99	17670.93	12257.64	4830.88	3619.20	4096.71	5467.99	4209.24	4055.48	3698.88	4971.94	4907.19	6931.39	7034.28	3571.37	2152.20	1934.48	2648.32	1637.69	2217.32	3852.40	2857.63	3226.12	2452.57	1406.94	1610.31	1092.34	1414.54	1126.10	719.15	931.75	1075.57	885.82	733.19	417.04	495.87	1300.14
897			2115.55	8480.97	2465.41	2176.31	4358.63	1779.18	1825.31	2544.88	1999.36	1942.77	4033.00	3178.32	1897.30	2067.66	2515.17	2572.23	1419.20	2151.16	2088.84	1764.43	2191.54	1155.07	768.44	942.56	822.29	1181.65	962.83	1170.65	776.24	1037.38	417.16	406.33	545.19	723.67	679.72	572.57	376.72	194.85	182.94	311.86	374.72	223.80	370.19	365.29	214.15	262.05	262.00
898			4450.00	2689.27	1063.67	726.80	696.97	1608.82	1674.38	1469.97	816.16	662.84	525.81	291.56	700.60	728.64	1089.26	1231.76	1075.76	1325.09	912.29	710.08	860.58	910.32	1121.51	602.26	495.40	574.70	378.10	170.19	254.44	337.95	397.07	203.25	174.92	242.34	373.55	203.55	189.48	207.71	157.78	184.78	229.89	264.49	163.48	216.88	210.76	119.95	165.27
899			10602.02	47039.79	37057.62	29977.92	34083.20	22864.77	12825.29	11784.05	13745.16	12925.99	17093.35	12732.52	13621.15	11790.84	6385.64	5777.76	7386.21	9712.88	10826.07	8099.76	12199.66	14095.63	8691.05	6086.94	4637.74	7271.41	8498.31	10944.88	6476.34	4263.66	4411.77	3802.96	2283.59	3164.29	3583.96	4209.80	3346.55	2046.65	2870.25	1535.06	2227.89	2813.95	2698.11	1149.34	1639.49	1213.30	1129.87
900			2308.32	5983.75	3657.11	4460.89	3995.76	2832.99	4155.97	1945.35	889.03	2439.15	2778.59	558.16	1192.38	2103.19	1485.66	529.76	686.63	1375.83	496.45	1144.32	1271.39	595.76	343.05	459.42	639.66	514.56	403.59	800.82	849.68	1139.08	614.10	642.21	1088.52	895.00	587.50	1409.75	1110.71	591.35	801.54	696.83	546.15	818.56	442.26	366.68	312.07	265.60	544.63
901			14239.53	42644.08	44421.13	50486.19	37467.27	38096.21	31516.77	17678.65	7934.56	22324.91	27965.07	21610.67	14257.92	8423.51	15858.30	15769.96	15709.41	11794.38	8836.41	13134.38	10622.21	6709.50	3610.21	8344.71	9248.25	4870.56	2361.85	2621.60	4547.74	3734.95	8602.60	7773.74	5257.53	3264.98	5571.87	6274.58	4292.53	4234.60	1308.22	1973.87	1646.97	2764.38	2112.58	2919.66	1428.05	2903.19	2814.08
902			4724.67	33003.27	43019.41	28469.49	22301.98	16493.20	10192.32	7039.54	12187.88	12611.59	10041.45	9968.54	8092.64	15710.54	20961.33	7480.84	6372.38	8781.96	9675.09	9710.82	2887.72	3334.45	5717.49	5304.59	6002.04	5455.27	4635.42	7458.10	6911.68	4205.01	1913.34	2876.84	3812.88	3149.78	3444.37	2092.54	2725.22	1814.16	1167.52	1387.11	1638.78	1316.70	1775.79	1799.06	1769.15	799.95	748.18
903			21775.75	49164.49	29505.14	24244.88	29818.57	22334.15	22571.02	22964.02	23220.31	26277.78	13583.89	10666.86	7498.10	11155.48	13080.32	16192.28	9774.25	6903.37	8645.03	22816.42	19469.83	12924.46	11852.19	14714.35	9214.07	4049.97	5651.69	6359.42	9743.86	9443.03	6578.93	6136.98	4279.77	2772.69	5184.54	5631.55	5904.70	5413.98	5146.95	2847.03	4293.87	2417.79	1516.68	3004.47	1942.45	1256.00	2161.35
904			50506.62	69778.07	47850.03	82379.53	93538.80	24677.49	60003.45	48091.89	23164.25	36362.02	49762.72	49484.32	57491.01	45758.02	25266.78	27193.19	18846.30	22355.01	18203.74	32330.89	20242.66	13340.39	16989.84	16825.33	9508.23	20745.24	18864.86	5412.63	8105.63	4582.29	8095.43	10455.35	10706.74	10474.22	4660.51	8041.65	7587.81	4189.82	4962.15	4335.25	2674.71	4245.22	5180.06	3984.79	3976.77	3971.82	2528.79
905			27981.86	51316.01	24429.27	53781.91	40301.91	53420.85	35749.10	31960.02	30773.29	23701.39	15278.99	25683.05	36783.02	23640.16	15470.54	22768.60	37816.09	49527.09	56412.32	30806.19	28296.25	18555.98	13668.23	23691.10	23132.73	14483.05	17184.77	10139.80	12834.22	19778.56	14853.88	12029.61	13002.87	12730.89	6342.32	5331.13	6166.46	4265.69	4366.56	4684.54	7406.03	6168.77	3546.03	2922.29	2799.67	3716.76	2836.73
906			46339.46	119302.18	165345.82	102423.43	81667.39	72416.31	127169.00	95813.51	70455.82	55670.87	57885.09	69885.03	40295.64	41921.17	45994.97	24600.71	45205.41	82593.75	63813.11	66965.55	42802.91	12548.92	19103.88	22762.22	46096.71	38670.87	21608.12	25839.24	27861.53	27323.18	7178.76	8744.60	12923.84	8605.35	8543.54	11637.35	13904.13	10937.21	5551.85	7037.33	4905.96	4413.89	3269.46	5895.26	5214.51	5112.85	3766.38
907			57826.31	141474.93	102245.56	157342.40	198397.35	181999.79	105839.78	68995.03	102603.36	90042.89	140491.73	136610.98	91817.48	95786.82	67762.44	122479.17	85125.59	45524.96	58415.05	89990.21	77911.46	66697.78	47024.30	65216.37	34877.28	24419.99	30904.47	51982.20	32648.06	29415.07	22838.14	29603.40	27328.12	21340.48	13665.13	10100.11	2903.38	10032.82	8852.93	12402.13	8764.08	4429.22	5112.04	4709.03	4697.02	7548.96	6185.20
908			99745.00	215094.46	203250.85	194708.53	86393.48	48740.26	53865.61	77893.11	73082.46	92629.85	71831.39	73131.79	97003.58	79149.71	56275.06	66516.81	76626.35	55261.81	28058.69	54932.41	29365.78	34946.07	45797.76	21955.89	49211.75	44280.60	33904.97	39892.56	23910.25	33783.76	29574.72	29357.38	23863.36	18334.92	13736.22	8956.96	8092.99	11286.98	6788.64	6800.60	6925.66	8250.70	16661.77	11691.08	8089.07	5664.78	2519.58
909			7288.00	10936.23	2168.47	2994.16	3554.03	3767.46	3152.41	2829.30	2651.04	2348.17	1088.82	1055.30	1603.07	1506.23	1147.29	1912.61	1105.45	706.36	1928.65	2043.90	873.44	913.96	1627.36	788.91	871.73	803.20	1068.00	911.44	974.42	1266.68	1045.13	483.43	396.37	358.10	572.68	567.59	477.85	575.53	508.04	321.97	385.76	457.11	404.70	137.01	479.12	405.00	342.16
910			5076.71	9879.96	6251.93	3647.16	3838.78	3317.81	2114.18	1761.46	2656.86	3187.18	5840.75	3192.55	2551.14	2923.87	4247.48	5336.52	4724.91	2958.18	3026.91	2664.76	1208.51	998.77	949.98	313.15	749.60	666.44	228.24	390.59	543.89	422.71	480.18	552.77	712.88	561.43	730.73	715.58	326.71	489.52	684.05	440.91	609.95	434.63	456.99	603.13	524.36	299.94	176.16
911			2203.67	7066.10	498.40	193.33	238.19	156.50	233.74	155.48	346.76	408.78	332.05	141.51	169.23	129.01	117.97	172.00	275.51	118.75	70.96	179.78	241.08	130.57	103.93	172.16	306.27	271.76	188.64	109.21	234.49	180.53	233.61	288.92	484.27	269.44	255.68	320.05	306.09	244.38	308.92	437.96	349.56	209.01	221.80	172.02	133.05	202.41	396.60
912			4909.04	5732.31	849.44	980.82	1266.08	1503.78	1059.86	877.25	708.01	986.96	500.22	386.04	328.26	596.23	712.29	291.67	331.26	311.69	136.30	231.22	119.55	66.80	95.71	114.21	149.31	71.42	148.60	125.30	133.72	98.82	89.63	154.46	344.04	207.39	117.89	147.24	219.41	169.05	214.10	452.90	560.31	434.52	469.97	117.98	181.48	335.21	516.71
913			3977.18	9525.34	5636.10	1810.93	2153.38	3900.67	4140.90	3303.91	5232.56	4891.23	2361.08	2422.47	1516.44	1221.57	1286.09	1080.70	1465.31	2432.01	1850.46	1136.17	695.13	704.96	728.61	301.12	358.93	507.81	217.70	241.09	390.97	257.78	99.62	118.66	100.56	108.86	348.04	494.99	276.78	187.62	237.28	237.43	188.38	313.21	502.34	478.02	371.85	276.14	486.77
914			3404.73	4830.49	1049.32	542.89	917.70	1223.90	996.93	361.18	1120.91	1272.05	1134.11	527.95	576.07	776.35	444.73	450.95	838.58	642.10	777.52	906.12	443.60	585.34	1146.60	797.80	517.32	559.26	386.86	405.18	925.14	870.46	676.68	1026.73	726.97	811.81	1231.31	304.06	241.65	102.10	342.90	129.08	58.20	238.69	338.55	201.81	194.59	272.40	179.71
915			2723.02	4167.61	586.40	212.33	289.67	639.86	940.65	2062.30	1289.94	626.16	207.10	409.96	988.12	1210.32	2292.22	860.33	496.83	248.13	243.81	223.08	476.08	1658.55	935.82	562.00	447.20	120.93	141.92	850.88	1678.23	392.80	515.58	345.49	239.02	578.82	2237.44	2181.05	601.41	341.69	212.67	378.72	444.50	1277.63	974.13	224.41	310.32	165.15	478.07
916			3151.83	16220.08	10946.87	8482.93	3996.44	2394.40	3768.04	3786.22	2187.15	2766.40	5302.44	5875.08	2460.20	3397.74	3756.87	4901.32	6827.25	5453.95	3370.68	2938.36	2346.57	3485.72	3823.77	4473.09	2365.81	1993.56	2743.28	4879.96	3441.80	2444.53	3762.20	3324.75	2350.14	1838.77	2223.23	2336.97	1410.38	1433.29	2308.06	991.19	784.60	1409.09	954.05	1141.85	1334.62	1076.91	1214.80
917			3015.81	5684.11	3448.83	1764.55	3266.29	5803.97	4965.17	4106.31	1289.02	1407.97	3018.08	6396.81	3911.90	2339.69	1168.00	2038.46	2216.05	1367.34	1047.13	2032.77	2769.64	2638.80	1077.88	1040.77	1188.74	1953.40	2151.20	2673.86	1678.37	737.18	764.20	808.26	1268.38	1956.42	1855.60	2131.71	1337.80	1034.32	950.88	722.20	1251.80	855.74	670.94	647.45	479.52	440.40	493.07
918			1639.07	5768.02	655.48	891.65	1281.06	944.03	984.53	1531.86	1102.84	751.57	557.03	665.53	1393.96	1227.25	1800.97	1818.75	1608.36	879.45	878.79	1115.64	1822.49	1625.43	633.15	550.92	642.85	843.58	652.00	394.82	855.74	438.77	533.42	746.94	767.09	521.39	729.19	570.72	527.95	1029.78	632.30	480.07	248.29	455.42	301.89	285.78	272.00	419.99	195.85
919			2726.79	6028.28	1768.02	2199.54	1489.80	2854.71	3877.38	2560.21	1310.79	1623.84	1189.24	1485.39	1647.23	1098.80	562.11	843.75	980.52	477.74	356.39	582.39	1041.68	843.57	821.82	1057.75	522.34	610.19	586.54	474.17	663.15	629.55	450.20	648.06	1044.43	1483.54	1525.16	960.73	1023.82	982.88	326.61	292.99	426.23	313.85	283.85	516.32	492.75	278.12	167.25
920			2728.97	4037.16	3236.75	1346.90	1582.64	1791.52	1406.96	1290.95	854.49	1491.38	876.43	615.84	1138.72	1142.82	1142.96	612.15	635.79	1090.42	1216.00	887.34	495.45	632.97	676.90	555.37	438.71	326.35	395.38	509.00	448.63	407.26	434.53	282.92	300.77	369.88	384.63	183.18	79.74	104.75	189.37	161.86	171.95	146.37	111.89	131.22	134.22	90.13	165.64
921			4904.06	9130.47	591.72	559.55	712.71	419.06	468.02	334.36	476.84	456.84	323.33	821.88	668.90	1312.52	1433.00	644.30	754.40	1387.94	1394.15	1293.40	1007.03	1011.19	1203.24	1083.72	1145.56	1369.70	772.64	1501.81	1345.71	2626.68	2872.88	1852.69	1430.33	1999.89	1243.99	1096.08	1554.02	2299.00	1709.50	1055.28	1557.30	1335.60	873.35	1094.11	1468.57	647.85	753.12
922			3165.30	7237.68	1344.74	750.18	507.67	734.82	661.96	1983.54	1656.43	1064.40	912.34	1774.07	1866.65	1411.34	1888.88	1034.25	813.76	1560.56	1946.29	1072.38	557.36	884.90	1305.84	1253.37	1126.37	1161.66	1024.73	1470.87	983.45	798.25	1030.72	413.03	534.53	1311.89	1659.52	1162.18	803.65	780.17	259.23	421.51	333.90	347.41	390.74	174.18	250.92	304.77	229.77
923			7865.93	14019.26	14166.06	12990.34	12590.13	7848.97	2055.50	6772.75	3670.46	1769.64	3136.15	3583.30	3979.57	4088.22	2685.48	2171.14	1283.50	1074.92	1618.57	1016.43	1816.09	1016.18	1736.83	1685.65	1310.60	1619.66	1353.84	889.65	733.78	1247.89	917.70	846.82	699.77	438.24	504.26	266.98	186.84	382.97	280.49	339.02	267.48	169.78	121.00	238.10	197.98	133.33	127.92
924			5979.38	5142.58	973.39	765.54	1451.36	538.05	302.57	470.61	529.18	609.61	608.01	439.82	625.78	1139.06	941.79	582.62	575.67	447.83	941.83	1149.94	1091.00	1049.42	741.87	832.92	825.77	1173.95	1416.81	555.38	1007.84	624.20	579.25	582.29	650.35	636.01	489.33	561.79	753.65	437.29	204.40	502.42	695.42	373.86	530.60	684.63	419.73	260.76	288.90
925			6974.24	12025.65	3521.57	10553.20	7402.40	2002.00	4490.42	7149.52	8433.25	4526.82	2288.27	1920.77	963.65	3440.45	3026.77	2050.92	1222.75	1049.76	3079.68	3148.92	1548.03	1115.79	1515.56	2130.28	1438.58	769.39	648.08	1047.06	545.03	452.68	1384.88	1238.59	1362.27	464.94	537.25	443.70	687.87	621.55	270.60	594.73	874.93	539.04	625.73	361.54	414.98	313.00	297.08
926			3348.05	2693.87	687.88	548.79	296.09	443.75	382.38	948.93	764.20	406.70	299.08	386.91	864.04	1058.75	574.11	331.63	668.64	1328.20	565.96	494.83	340.25	340.26	831.00	849.35	973.38	840.33	887.13	926.57	726.53	863.81	377.49	248.03	475.14	720.47	528.69	641.88	535.64	756.22	1008.70	688.69	255.49	352.01	724.33	680.81	629.32	657.97	708.30
927			2657.88	3186.68	761.45	963.46	533.91	1064.17	757.83	558.69	600.63	898.55	1197.28	1006.95	1272.08	796.07	754.37	892.99	804.37	1031.22	1014.90	731.07	722.71	352.97	383.31	537.33	515.74	551.53	866.61	429.93	354.56	415.82	325.62	266.25	518.38	475.01	430.38	465.34	425.47	396.01	333.92	547.34	631.73	346.62	154.43	155.76	171.54	204.68	244.90
928			2846.98	3173.11	1061.33	528.87	1015.33	1619.56	2875.81	2712.70	2172.92	1614.06	1768.72	1398.72	1653.35	2472.43	2322.41	1463.51	1521.03	1774.92	1592.99	3053.12	2119.73	2704.06	2211.32	1551.70	1244.09	1553.87	1077.85	750.65	1390.61	1224.47	1162.66	1154.65	646.14	682.18	703.36	547.51	649.78	682.42	378.75	292.71	637.91	497.14	559.54	349.54	579.76	428.38	220.85
929			6518.42	20037.00	15017.41	11017.58	10429.98	11072.14	6946.18	2532.90	4514.10	5375.93	4921.10	8519.65	4291.63	3812.06	4962.86	4776.33	2782.60	3440.47	3836.24	4906.02	4712.35	3608.77	4648.40	3350.44	2968.82	2956.08	3745.36	2593.77	2784.11	2461.85	2109.82	1372.22	1132.11	1792.59	1854.11	1026.05	949.05	572.14	874.38	683.82	778.00	841.10	504.21	330.94	670.30	382.81	350.88
930			4758.79	10988.01	6136.12	3897.99	2561.67	1484.20	3478.62	3007.09	4528.47	4164.23	2274.37	4112.10	3932.47	3738.67	2267.28	4206.06	5094.17	4593.18	2530.10	1899.23	3518.42	2170.00	2234.89	1892.17	2419.11	3235.97	1097.61	1501.70	1451.76	3245.75	1493.73	1347.83	1457.06	372.06	914.44	1375.15	775.38	823.93	613.70	558.41	630.57	740.62	762.30	303.82	207.41	120.52	126.04
931			8761.63	13736.75	7199.96	4604.99	5011.47	4488.16	2005.90	1425.58	2094.77	5063.53	2404.96	2083.93	5124.38	4618.71	3901.06	5133.25	3076.94	2732.00	3455.31	3680.44	2862.78	2698.02	2535.56	1393.54	2498.88	3737.43	2757.62	1788.84	1017.45	772.93	1459.40	636.92	650.98	800.16	1170.03	1742.23	1957.06	1307.42	587.87	682.83	475.92	370.04	342.03	115.50	203.18	257.70	221.46
932			9778.72	12988.74	10447.01	4188.91	1574.25	6129.98	5398.20	4619.85	3386.51	6523.51	3444.83	3302.55	3589.19	3906.43	3282.06	4537.22	2714.25	2120.06	1762.34	2309.45	1375.66	1769.81	5233.10	2585.94	881.87	2496.19	3648.19	3246.57	1701.23	1586.48	1967.02	1692.22	1449.85	1755.62	1086.80	543.11	820.00	1115.71	788.43	525.25	700.22	543.54	401.92	599.26	509.14	350.50	397.11
933			1754.95	11253.37	2097.41	965.14	779.50	704.22	498.59	1120.00	2856.00	2159.31	1094.79	1523.35	1929.99	1136.24	1057.98	1271.34	1618.15	1502.59	1271.68	3784.19	2820.45	1640.15	2117.96	1653.81	1613.38	1974.05	1782.20	1593.87	1061.06	1602.57	1187.38	898.98	1054.24	1180.00	704.82	1045.79	1173.23	699.36	330.82	335.78	639.11	525.02	788.51	606.21	449.25	488.16	359.98
934			1421.71	13228.94	3081.33	1160.51	1226.60	1709.49	1449.73	1086.82	868.77	1235.50	1511.99	572.18	1816.96	1736.09	2052.55	2480.09	2833.22	2831.43	2503.92	952.56	1401.62	2217.23	2927.36	2972.82	2087.15	1826.41	2382.13	1457.69	1293.17	1891.75	1584.63	1713.31	3037.88	2074.21	1762.62	1024.06	1292.39	1635.73	1806.26	1236.42	1218.09	813.73	622.30	742.10	835.73	812.22	793.54
935			3344.51	3000.21	2014.61	1339.77	2446.01	2119.85	1350.85	1771.43	1221.49	840.70	2001.51	2081.56	2241.25	4639.33	4207.94	2011.88	3632.33	2305.37	2641.24	2710.31	1687.05	1294.32	1396.14	2525.44	3652.43	3749.28	3525.43	2769.05	1792.18	1840.33	3201.33	3609.63	2860.52	1444.96	2451.65	2315.03	1024.07	1658.59	2958.44	1187.91	1008.04	888.24	731.46	1155.56	1058.09	1431.03	785.56
936			3270.54	17129.80	10523.17	5716.45	5094.13	4714.39	3505.37	1877.72	4432.34	3062.04	4487.08	3746.30	3940.74	1936.04	3110.21	2501.78	3780.58	4071.26	2572.04	3937.26	3366.94	3718.15	1466.46	5547.32	4953.33	2061.51	3235.21	2781.30	2366.16	2872.96	4403.62	2990.87	2235.20	3524.46	2822.96	3478.54	5164.06	3310.08	3616.20	2205.71	1881.85	1963.70	1472.36	1700.28	833.76	437.64	508.26
937			9554.63	23641.70	9505.54	4739.68	8877.51	14297.89	11744.56	12660.36	9601.04	7414.57	9368.85	7307.76	6407.35	6784.51	6821.79	8747.07	10877.83	8984.03	5388.54	6904.77	5125.61	3276.90	3008.33	3009.91	5679.29	7840.37	5167.42	3726.53	6121.46	5689.54	4094.21	2389.16	4478.94	3913.46	7316.76	5353.55	3121.09	3691.65	1514.94	2351.91	3829.43	2035.94	1797.08	2083.24	1766.02	1282.20	1527.15
938			5223.94	28973.85	14244.84	17133.12	10086.88	4635.31	12836.80	13714.04	17008.84	17107.62	12974.39	8937.92	6600.66	6382.57	6668.15	10434.71	15583.40	6653.16	7213.00	8108.83	3862.86	6358.63	5876.82	5933.15	4733.79	7253.85	6937.35	8472.76	5671.88	4157.11	1576.06	3513.16	2198.96	1835.95	4066.30	4527.05	4869.70	2355.23	3850.24	1898.68	1226.68	1450.29	2041.58	2048.12	3072.04	2079.83	1827.35
939			18060.42	37309.89	18800.68	19924.71	15534.45	16787.49	9801.90	14108.12	20953.67	7855.31	11502.92	12361.28	7066.92	5853.14	5654.83	8614.47	10890.44	7247.60	13281.27	11330.08	6027.37	4792.48	4473.45	4518.69	5038.83	6541.40	2615.79	4529.13	2571.28	5298.01	4088.40	2249.60	3685.49	2580.60	2704.62	4273.68	3507.41	2792.80	2994.86	2524.41	3603.22	4581.38	5985.56	1463.73	1885.27	1536.50	2295.22
940			4362.86	27675.39	20937.16	12816.33	8950.08	14745.32	8852.31	10039.16	15233.36	11317.83	7182.85	7030.35	4151.08	2724.46	4036.25	5346.09	9183.93	8345.38	5590.37	6631.48	6665.45	3353.50	3083.48	4438.92	5720.14	4693.97	2619.89	1805.57	2055.64	2212.04	2722.26	6108.96	2950.99	4089.22	3256.73	2691.51	1374.78	2299.32	2030.56	3851.38	3634.54	3307.46	3626.66	2363.76	2218.26	1484.27	2187.06
941			4026.62	22930.54	13035.83	12763.80	18494.54	16470.38	10048.99	14871.89	14444.25	7338.30	8775.59	8334.35	7470.58	8581.38	5756.39	5257.07	4751.60	4435.02	3832.81	3719.05	6065.31	6507.34	7255.79	4415.94	5739.96	2708.99	2911.83	3169.82	5044.29	6645.25	4607.13	1920.31	4513.73	4880.99	6054.16	4621.63	1724.14	1200.93	2354.98	2423.39	1674.91	4345.97	2360.26	1228.40	1247.50	673.89	1307.71
942			3473.84	27815.61	16228.82	17065.83	13788.63	6137.73	14182.83	10334.04	13951.66	13803.07	13130.76	11402.23	7975.94	4734.05	5996.95	5938.46	6355.19	13955.87	14796.35	10545.05	4542.73	6257.65	3363.11	3384.07	3112.74	3010.18	2533.21	3549.18	4302.35	3982.20	3068.34	3310.63	3195.55	3699.27	7341.55	5431.76	3313.63	1179.19	2180.73	1280.15	2174.55	742.47	1242.30	1690.87	1466.68	975.16	1077.78
943			8577.50	7496.76	8568.08	5671.22	4447.38	3379.61	5379.95	4935.48	3565.80	3586.38	2248.02	1575.21	2746.56	3445.98	2266.82	1971.26	2759.49	2023.88	3434.00	6060.11	4163.13	2603.35	1991.24	1966.99	1367.81	1813.07	1669.05	2282.40	2199.44	1105.25	2543.92	1318.40	1203.57	1547.84	1435.40	1270.01	888.89	570.29	374.91	762.43	569.69	383.30	949.53	1353.19	630.85	467.80	503.37
944			6733.32	15704.52	12557.88	7370.31	4082.16	12179.06	13152.80	18354.16	7064.35	9186.34	11063.29	2890.72	2883.79	5712.09	4969.35	1494.43	3564.64	1874.90	1263.76	5481.47	5791.38	2929.09	3471.65	5154.53	1583.58	3233.68	2153.01	3806.51	2397.84	644.91	837.17	758.40	337.54	1252.60	1212.86	2808.70	951.27	1086.91	890.69	906.60	782.06	638.69	589.06	492.87	457.29	353.90	295.26
945			3182.03	3115.65	362.86	203.22	155.75	185.49	369.41	351.74	288.04	281.64	449.95	526.69	214.61	265.61	157.36	192.78	225.14	365.29	311.62	175.50	205.82	310.13	334.48	232.88	244.77	209.86	96.51	74.57	151.31	168.30	143.23	243.09	403.65	221.78	174.58	345.12	306.56	353.88	227.66	228.88	159.78	255.17	370.17	356.73	293.01	416.03	506.32
946			3067.46	10633.47	2157.25	1466.02	1611.74	1974.10	3393.74	3137.60	2335.02	1205.79	1437.33	2017.78	1683.28	1772.46	2070.67	1102.15	1326.81	1154.26	1430.38	1119.17	753.18	1201.65	819.83	810.39	532.44	1018.30	961.96	661.66	593.58	487.87	545.90	737.90	620.97	504.14	454.43	448.64	262.15	210.49	300.94	400.07	446.99	350.55	231.69	238.53	563.48	547.09	629.29
947			4392.12	15315.41	14809.73	12122.81	8874.44	11475.88	7933.63	7942.37	13891.46	10062.52	8154.19	8055.12	7104.50	11481.62	11781.55	7101.39	7835.42	2886.24	6020.92	5805.52	2264.20	7138.80	8509.45	3737.10	3944.27	6892.70	6567.87	3670.37	4243.66	6035.64	7626.57	5635.96	3168.70	3426.75	2237.83	1710.05	2410.66	2948.60	3603.61	4864.47	3017.01	1879.10	2471.39	1696.96	3037.86	2159.06	2283.79
948			15685.43	31258.23	28251.32	21867.08	22110.27	17512.02	20841.66	22768.25	18560.94	15742.47	18781.84	20996.68	12681.84	16937.05	9286.47	11045.18	12744.15	9563.75	11617.69	17022.67	26609.91	18011.78	10521.04	10341.52	11028.53	8212.29	5791.73	10071.41	7693.38	7464.61	5084.35	4388.67	2866.83	9140.93	6663.63	3378.89	2102.19	2302.51	2930.67	4954.00	2699.59	3286.31	1534.72	2100.68	2624.79	3577.42	4109.83
949			3511.15	20796.80	19895.25	4364.58	10148.87	10176.87	11132.11	13070.21	12315.98	11673.86	7710.13	4289.24	6852.73	6043.67	4617.73	4849.02	5698.33	4931.41	3382.55	2795.46	3476.83	3694.50	2227.56	1667.91	2607.22	2677.34	1683.35	1706.97	2286.82	2687.75	1470.27	924.30	2241.89	1988.94	1120.05	1211.66	1145.44	1213.07	1266.48	1148.29	800.17	845.71	1224.37	1449.78	1126.98	1525.01	1129.98
950			13317.14	20494.46	9823.77	7140.28	8911.89	4131.43	4150.17	4118.90	3148.04	5431.59	4561.73	3603.33	2675.82	2545.39	4337.71	5171.45	3856.63	3081.84	2485.75	2519.49	4274.35	2834.23	4543.11	8476.47	4123.85	2012.64	3016.31	3417.13	1497.43	767.75	1459.68	1705.04	2510.65	1491.80	1441.60	1282.27	1272.56	2708.87	1478.01	1192.78	1260.78	1231.93	1141.42	783.43	1531.86	903.77	1027.62
951			4955.46	15446.05	11134.18	10927.83	7583.25	4769.70	6303.91	7367.06	6192.52	3881.33	2062.59	3163.36	3506.28	3235.16	4714.31	2827.78	1886.99	2632.25	1706.57	2274.91	2987.49	1522.91	838.72	2108.69	1682.39	2004.18	1847.97	1689.40	1229.73	2713.90	2319.84	2950.55	1623.22	1598.89	1069.25	1246.85	886.07	1127.18	1115.80	1744.70	933.50	699.72	524.63	682.76	540.13	1302.44	970.68
952			6883.75	8545.07	2406.33	1987.96	2300.28	3037.69	847.85	1816.29	2063.04	2202.38	2415.77	2015.35	2034.22	2607.04	2077.84	1753.20	2366.14	1092.97	2915.83	4909.25	2028.40	2114.22	2168.41	1707.83	2681.60	2702.01	1078.64	1261.36	923.01	1462.69	2711.64	1945.86	1443.44	1473.30	1724.81	957.96	1240.40	1187.51	1185.65	1829.62	623.37	537.14	818.62	1008.74	912.50	520.95	758.53
953			9857.57	18306.36	6682.98	6986.87	9917.08	7825.39	4772.26	3243.00	5446.10	8234.45	4902.26	3936.29	5392.54	8959.62	11189.01	5866.01	4372.02	6474.93	7240.72	9080.90	8344.83	7319.07	2566.24	3172.42	2500.21	3894.41	3649.48	3145.24	5260.36	4225.10	3277.06	3231.58	1441.56	2776.67	3601.45	4044.39	3630.78	3238.96	752.29	1999.51	3060.75	1405.35	2145.37	2894.35	1794.43	2397.50	2940.46
954			9072.46	26138.92	16186.32	10283.80	7242.49	5487.52	9669.49	13103.98	7526.45	8717.96	6305.11	3198.69	4850.81	4143.78	4863.29	6064.10	5791.31	5795.13	5305.74	7686.57	4396.03	3075.06	1941.23	3130.93	4704.42	3703.32	3547.78	2670.40	2113.31	1970.14	1792.85	3302.60	2227.39	1724.74	2187.58	3422.82	3688.43	2375.05	1839.85	2333.87	1974.54	1535.12	1784.92	1078.85	1157.55	987.31	879.43
955			4851.32	11995.59	689.55	526.70	433.37	426.57	229.35	211.07	274.77	396.17	698.23	344.39	325.51	892.93	543.43	558.51	757.53	916.31	766.64	928.62	850.96	731.55	962.60	755.81	2049.78	924.72	881.25	1626.26	1549.85	1094.40	1011.07	1589.53	1242.65	901.64	678.80	952.41	1747.61	1194.16	1036.42	1128.43	875.73	1432.84	1774.83	666.42	957.20	1507.86	1743.25
956			1851.93	17079.42	939.52	2536.73	3673.48	1698.02	584.77	1410.03	1487.65	1332.70	819.73	1538.84	1234.07	664.82	1903.21	1423.06	1291.07	1496.34	1002.77	799.56	1631.86	1250.25	811.70	1171.54	839.68	860.96	995.37	916.65	1171.38	1300.56	1025.69	544.49	1090.40	941.54	1497.68	1786.96	1910.34	1379.02	1614.37	1222.78	484.13	1166.54	832.27	575.11	573.96	715.36	695.21
957			4373.16	15267.62	742.57	293.61	269.90	439.70	321.44	451.94	373.83	227.07	264.42	338.99	297.21	245.73	285.68	505.38	258.63	189.35	280.03	137.03	264.95	257.66	183.44	192.07	100.44	97.71	95.35	98.25	99.31	69.14	129.57	113.90	82.84	64.94	58.88	74.29	152.10	104.19	129.64	109.06	103.73	111.46	89.89	90.18	68.09	103.01	68.30
958			3289.77	1923.35	1359.36	434.95	155.06	158.09	138.32	155.76	137.29	110.92	182.29	172.79	89.66	361.74	401.39	101.29	89.86	170.77	402.59	101.60	104.56	94.94	120.24	186.56	245.34	165.88	116.11	118.39	107.45	105.07	131.85	76.91	106.63	106.32	138.39	154.45	253.27	194.02	238.25	124.61	109.27	175.18	97.96	109.91	130.26	102.14	108.93
959			2906.41	5151.12	1411.63	2179.69	2314.28	833.06	1353.29	2014.42	1538.11	1764.67	2047.89	712.05	483.45	582.11	1226.44	1146.52	706.14	603.64	623.26	609.87	719.42	823.05	507.25	495.08	1095.08	739.59	367.10	307.87	233.45	345.11	392.06	509.09	444.53	177.30	252.01	123.75	383.64	314.83	451.51	345.53	230.46	247.27	403.74	377.54	358.58	212.06	486.02
960			1837.49	10546.50	115.54	179.55	268.70	312.63	153.47	149.47	152.81	89.71	72.05	110.30	266.56	383.26	169.96	212.02	294.38	775.98	552.19	325.91	551.27	466.19	536.12	310.60	171.14	221.26	164.87	405.68	352.89	382.30	322.52	419.43	398.66	340.60	263.75	353.85	368.79	211.83	195.92	100.21	165.53	138.04	144.71	273.21	192.34	194.27	102.85
961			3339.58	6658.89	268.54	388.74	911.89	947.43	352.88	338.48	378.03	309.41	286.75	256.77	214.15	282.57	292.87	199.10	114.72	99.46	224.96	184.30	149.12	151.93	127.96	117.47	160.11	171.20	202.05	206.91	122.80	261.89	224.96	206.62	248.77	264.34	281.26	277.95	233.98	287.12	553.74	437.33	281.49	478.05	503.97	675.00	288.13	350.53	363.52
962			4978.04	7824.42	1596.04	1595.32	2885.65	1561.64	889.66	1487.60	1948.82	1060.29	1707.02	1153.44	885.11	1501.38	1920.98	1429.91	2762.78	2018.24	1398.41	1720.94	2063.56	2751.72	887.33	1474.88	1991.49	1584.17	550.30	1432.00	3108.92	1393.06	978.76	1287.96	1348.33	554.90	1294.05	806.65	641.35	752.76	952.92	722.11	779.95	1141.13	609.32	750.24	1159.85	644.33	947.76
963			4545.40	7380.33	4380.14	3273.93	4752.16	3514.12	2925.36	3645.39	3983.21	8548.66	3636.64	5693.17	7537.98	4607.39	3165.43	4740.10	2226.10	3229.44	6873.34	4654.89	1843.14	3152.72	3887.49	1982.99	3352.27	2724.22	2579.54	3217.45	2155.33	2470.50	2176.42	462.41	1368.59	2696.81	2682.86	1843.48	1898.20	1522.66	711.73	515.33	484.57	363.99	446.24	510.57	206.04	274.03	316.79
964			6712.88	15082.66	5931.50	5760.73	11929.61	7864.02	8245.33	6646.48	8698.21	5591.79	3888.74	3929.87	3311.02	2301.43	2256.38	2331.88	3085.05	3843.51	2911.15	2566.17	1876.92	2794.37	4733.83	2816.24	2272.36	3651.68	2027.05	1601.14	1266.09	670.43	2180.53	1953.55	2018.20	2398.07	1385.83	823.83	803.49	851.01	760.81	717.43	559.01	579.05	238.50	265.75	431.88	515.53	489.93
965			2102.48	6298.93	782.31	276.77	713.68	1309.13	760.28	498.23	654.25	1071.02	486.94	721.92	633.62	823.15	693.14	487.22	501.47	893.97	1494.66	1182.35	1217.57	1040.51	843.76	776.52	651.57	885.01	696.42	511.71	509.77	867.40	1030.45	956.73	878.56	946.34	1449.54	1157.99	651.10	590.45	633.11	902.50	989.96	481.61	1132.05	722.56	568.79	982.92	1036.67
966			1803.29	6226.25	1368.33	1063.03	1506.15	1028.58	588.25	727.37	871.61	1648.10	842.58	681.28	387.56	560.79	828.25	870.45	639.94	1048.92	926.74	495.91	570.36	659.95	505.63	595.26	624.26	599.13	310.30	743.97	576.57	415.94	351.76	675.47	660.29	578.57	759.22	631.29	338.81	385.77	304.53	192.74	272.28	469.86	508.17	524.66	477.53	321.78	236.42
967			3650.34	18909.32	892.61	227.87	587.47	1184.93	647.74	447.38	391.14	457.57	475.25	514.27	557.51	848.62	650.17	849.47	930.52	1646.43	1802.44	1190.12	607.88	1110.12	538.01	691.39	665.90	1103.05	792.86	416.80	413.22	297.68	298.28	231.45	274.70	151.75	208.00	541.62	421.50	322.03	278.27	493.08	522.16	824.45	620.60	221.01	451.59	232.86	200.93
968			6168.52	9874.10	4047.82	2345.44	3483.66	2387.51	899.47	1415.21	1779.26	685.89	1227.85	910.45	1479.30	1670.19	1157.97	1087.01	967.23	853.11	574.95	829.79	428.79	757.26	1477.39	589.30	298.20	467.45	808.76	618.41	573.64	417.81	460.18	363.26	507.28	778.28	586.92	558.04	379.83	337.65	240.98	224.08	262.84	331.57	319.35	322.43	257.79	342.89	261.16
969			7167.76	36161.77	9440.29	6638.92	7198.91	4950.68	9994.34	8652.20	4716.36	4052.86	5943.85	5337.10	3046.91	3008.96	3688.22	6112.09	2978.95	2166.69	2280.81	2425.70	2999.55	2417.47	1175.36	416.95	1392.32	1382.59	2196.52	2199.09	1371.19	1410.84	1185.12	1316.26	539.48	983.87	1437.00	870.60	629.77	907.61	624.33	610.87	625.74	449.97	413.28	765.55	632.89	111.47	105.14
970			498.89	8905.21	1447.01	693.26	639.74	908.66	501.37	784.64	1286.90	1394.86	1324.60	1470.83	743.21	706.82	488.61	393.91	439.70	1697.21	1888.37	1300.60	801.69	659.87	701.35	1222.96	1233.63	459.29	309.38	469.98	509.68	488.56	304.52	415.90	435.11	379.76	442.06	611.18	434.59	391.46	377.17	384.09	351.39	325.63	282.04	465.93	794.26	1031.46	567.62
971			2138.95	2794.67	296.86	212.57	235.25	450.93	454.91	278.28	537.36	778.05	953.11	563.50	427.72	615.23	609.53	646.06	1443.19	1397.97	1039.54	639.38	1109.91	1416.15	871.88	562.90	883.45	789.40	560.43	501.51	650.93	684.91	401.57	472.86	865.52	652.07	448.64	964.25	1146.96	824.44	626.21	811.31	392.77	1127.81	735.58	557.70	427.53	252.81	489.57
972			5808.16	11165.80	10441.49	6310.46	2610.66	3866.17	835.02	1410.35	2176.77	1957.34	2430.31	1501.14	3476.27	2832.48	1510.15	1214.92	503.36	1078.68	1211.09	620.31	1174.97	815.04	656.11	412.25	700.69	1044.11	674.38	941.59	979.19	1416.65	650.21	629.52	581.48	457.33	400.63	576.28	582.34	384.46	779.15	877.22	566.48	255.03	543.26	515.05	348.46	769.09	752.85
973			3442.04	6217.87	2989.05	4152.61	5539.50	3922.53	1089.35	1134.99	1644.54	1647.32	2044.01	1911.20	1419.40	2595.86	1981.19	382.43	386.70	924.34	764.33	829.03	530.99	414.22	446.93	589.07	351.18	415.35	357.05	284.68	226.64	419.66	244.53	141.05	121.97	201.51	148.88	97.61	110.77	99.55	114.71	95.02	138.51	150.02	119.70	91.73	69.84	91.10	125.42
974			5857.39	4127.23	117.72	227.85	140.33	94.03	232.86	169.07	134.58	190.34	180.48	117.55	243.46	297.06	177.18	365.66	465.47	689.56	573.17	311.37	167.80	363.71	315.99	252.02	315.12	316.82	289.73	353.19	487.45	391.83	143.05	280.32	269.57	160.00	226.98	512.48	454.68	287.50	302.44	324.83	289.96	225.96	325.16	152.05	165.63	211.14	242.86
975			2991.92	7290.95	142.64	53.77	56.42	80.78	264.22	55.60	61.75	113.80	124.77	85.58	124.24	88.58	114.93	85.67	49.20	175.62	175.34	149.20	265.94	374.55	239.45	91.81	67.66	201.52	173.62	182.87	396.76	230.49	210.52	208.29	119.31	174.88	215.55	316.30	189.11	263.11	210.91	299.76	227.23	350.57	228.61	122.89	148.53	135.81	101.87
976			4597.75	10147.24	1177.44	891.13	2194.57	1738.64	712.14	598.42	310.95	852.84	689.14	611.17	778.15	317.18	235.97	197.98	311.82	342.42	257.82	254.21	171.78	173.68	453.49	427.91	207.11	176.35	78.06	166.00	76.06	413.06	362.89	172.10	117.34	189.30	277.86	377.61	142.03	248.28	621.26	588.23	182.63	67.02	222.52	209.12	156.27	143.48	88.75
977			3175.21	9247.72	2637.08	2079.96	1249.32	461.34	828.63	1320.62	1707.33	2260.73	1531.03	958.56	400.58	664.37	397.83	779.31	1146.83	727.64	821.76	732.62	675.50	972.75	1302.20	772.04	756.55	1103.03	1239.12	790.99	1052.17	821.17	685.23	704.01	794.28	358.40	344.89	583.09	771.47	594.10	817.68	498.28	391.65	687.28	886.02	458.68	362.05	565.40	499.25
978			3492.28	12995.50	3354.50	3093.53	1335.84	1540.65	711.99	4418.06	3615.81	2374.84	2171.35	2125.26	1021.69	2668.26	1721.35	794.63	2156.41	1265.88	246.86	1077.52	487.92	492.64	272.45	189.38	1277.19	1506.96	682.14	598.48	1039.32	857.79	833.90	374.69	410.31	554.60	713.14	646.83	468.30	462.14	398.01	157.00	413.84	458.91	477.25	223.80	484.59	465.11	189.30
979			3954.46	8911.54	875.55	648.57	964.05	475.78	624.69	407.03	296.06	441.18	796.37	386.40	381.10	333.91	153.35	505.12	660.17	673.59	262.66	284.79	716.93	1379.59	1172.11	289.08	260.43	639.84	723.53	356.93	411.00	397.83	486.90	273.08	268.50	351.12	554.69	443.68	313.64	380.88	285.09	228.99	312.32	409.95	220.05	518.68	316.39	292.25	352.80
980			6165.18	8986.98	2973.33	1409.84	961.91	1130.49	1608.60	1257.60	954.18	1489.22	909.46	983.01	1035.76	400.97	505.15	1491.69	846.65	1191.74	969.35	957.23	839.35	631.92	344.25	379.43	557.77	400.27	279.68	273.26	660.73	757.62	364.95	363.07	469.71	316.93	439.73	679.79	559.68	1178.05	641.97	344.14	1056.29	964.94	467.29	456.26	623.00	395.99	230.45
981			3209.68	6305.98	776.77	652.32	746.79	1204.45	766.33	590.07	1689.75	1085.62	210.31	919.57	529.60	286.64	558.04	494.00	416.24	711.30	313.36	322.96	295.43	426.87	453.53	227.88	275.98	164.80	294.74	349.84	390.22	359.09	242.53	360.05	513.46	361.73	257.33	139.71	95.10	106.71	432.11	469.88	131.57	128.91	105.13	82.75	101.50	195.98	159.45
982			3642.46	27292.65	755.83	582.15	651.52	653.86	410.96	597.63	386.77	234.55	300.57	372.83	853.19	713.15	288.60	704.32	559.57	658.29	872.86	661.89	880.39	1003.14	602.15	423.89	584.55	372.13	786.34	588.12	489.56	610.16	553.63	842.60	1141.26	782.33	772.07	578.81	501.77	421.17	455.59	228.05	548.12	720.34	560.26	277.07	284.42	474.46	579.48
983			5395.34	13336.82	1085.02	346.24	233.07	277.82	488.27	441.81	308.64	376.26	143.90	284.42	243.13	88.79	258.34	167.50	163.67	121.32	239.36	234.77	451.02	375.29	221.07	281.97	198.74	159.32	356.25	179.59	99.80	368.25	409.64	363.21	379.75	159.35	150.99	166.79	380.05	363.26	266.28	559.13	151.18	398.25	493.95	416.46	392.73	211.72	152.15
984			4707.71	5121.35	258.54	101.51	412.54	381.19	313.52	242.85	301.59	236.31	189.26	245.05	273.42	203.27	313.23	359.34	335.91	304.27	191.66	134.38	88.47	161.00	192.22	148.52	162.27	129.05	80.92	62.41	69.40	91.27	94.42	129.12	174.38	149.79	109.22	94.15	199.15	131.21	123.28	74.33	77.26	79.60	86.11	113.36	79.60	129.65	137.55
985			5173.11	7906.36	1346.18	657.69	1934.50	1628.08	862.74	1468.78	3569.38	2679.18	1778.96	1107.42	2374.59	2037.03	2090.01	2157.89	1259.59	1227.98	2225.31	1375.94	1141.84	597.56	971.94	1373.98	1385.46	530.99	982.25	627.85	722.14	793.00	978.64	606.85	512.19	730.34	833.67	625.00	777.64	860.85	745.64	209.87	233.15	388.74	449.86	365.34	278.52	255.52	518.83
986			6522.54	25038.30	2730.77	3632.23	1908.46	1992.99	1599.99	962.90	1659.17	996.54	718.36	982.97	1167.59	677.93	2100.04	1386.04	993.37	855.21	1083.77	823.57	592.26	704.14	1068.19	694.87	250.75	514.44	1145.20	954.74	481.85	527.13	348.24	283.30	175.58	234.71	271.69	365.93	201.95	303.21	334.61	245.27	226.62	343.66	351.32	330.81	241.32	163.05	362.22
987			2163.41	10947.24	588.92	224.70	296.55	318.25	467.84	424.64	391.98	386.91	622.74	801.99	516.18	297.50	438.59	271.80	338.16	564.58	469.18	638.76	494.09	696.11	1517.11	1337.57	351.82	293.15	624.37	635.83	361.94	307.40	522.27	223.31	653.43	775.18	220.89	171.94	240.33	402.80	299.54	228.27	312.53	394.76	195.07	273.91	199.90	153.21	349.50
988			3102.98	8743.05	4164.69	1885.05	568.19	276.04	395.95	565.59	392.75	344.85	525.23	426.97	362.59	325.52	380.29	290.22	374.45	563.62	428.12	517.28	673.24	544.21	223.30	448.55	731.26	550.80	333.70	416.01	272.21	254.95	390.49	267.82	163.32	237.45	357.75	340.46	306.19	211.71	190.44	148.88	163.44	133.39	96.28	104.88	133.41	201.02	226.84
989			3105.06	2670.37	1723.46	2441.95	1931.86	2373.95	2557.99	3069.22	1673.79	1207.27	1041.44	1066.68	1510.40	1444.87	955.85	616.21	821.61	771.70	631.71	423.19	410.79	1254.72	1082.33	274.45	823.72	888.73	216.25	492.54	261.14	436.78	314.19	262.57	167.88	447.56	258.79	240.89	311.35	235.77	197.28	143.44	183.72	148.79	159.55	196.96	122.56	138.23	126.25
990			4440.97	4383.20	1890.52	1375.86	1146.51	2139.34	1766.19	1552.07	2160.74	1707.22	1160.74	891.69	903.06	758.62	446.61	580.89	733.20	1027.84	878.93	1024.21	793.42	517.81	779.21	857.67	691.53	772.92	1000.58	984.16	692.82	557.62	544.52	835.52	265.60	332.26	465.08	278.49	95.29	311.82	590.45	368.73	211.39	155.17	177.48	118.51	128.54	113.30	90.73
991			20818.53	167863.57	72665.73	42508.87	28432.10	11880.37	4011.92	3932.02	7070.96	8179.75	5797.18	2635.61	1440.77	3645.58	5070.13	3817.63	4219.27	4135.22	3168.31	3843.18	4395.69	3959.00	2304.47	1269.08	2777.01	3519.85	2449.34	1471.23	1853.48	1839.58	2160.53	1582.49	2727.00	2287.12	1663.18	954.29	1112.91	691.41	1045.95	906.26	759.59	741.91	1049.59	874.34	346.07	262.12	366.84
992			4891.00	24647.95	11694.55	2365.45	8884.57	12211.27	11455.40	9345.68	9531.00	9403.48	6837.71	5615.71	7471.78	6800.11	6286.08	8114.81	6483.81	3334.84	7192.31	4988.73	7144.02	3995.98	5260.42	6982.16	6237.54	3456.00	3680.18	3823.47	3372.55	2709.90	3786.62	3676.53	4027.65	3527.52	3184.73	3340.61	2361.64	2337.48	1330.99	1515.60	2471.51	2123.08	2721.95	2494.31	1338.79	991.14	1079.61
993			5628.47	93942.27	9318.98	5838.96	957.17	2457.00	3347.60	4377.83	4095.46	2875.63	3186.59	2777.14	3022.91	3845.57	2805.28	2469.95	2121.82	2621.75	1345.58	1640.22	1679.41	2674.54	4772.05	2636.92	2618.63	1515.94	2763.75	1923.19	1360.01	2943.83	1883.88	1691.73	4366.10	1557.40	1015.17	2064.26	3777.80	1008.16	613.37	1112.42	2033.68	2577.73	1690.35	1041.33	2189.30	3519.32	3172.49
994			6266.61	5847.90	1558.14	1494.85	1688.94	745.48	1686.42	709.60	954.77	2795.43	2707.30	2036.44	1453.34	1496.77	1709.10	1550.01	3562.05	2954.17	1450.75	1041.94	1685.78	1599.83	1345.04	1570.72	815.53	1056.81	1236.23	1666.54	1496.08	1774.46	1497.94	671.33	1368.89	1122.88	1076.31	643.93	666.64	1416.59	646.07	467.87	603.46	563.63	367.96	470.46	232.72	270.64	231.66
995			2174.93	17455.26	6371.11	5033.98	3787.56	7333.86	3436.86	4523.27	6136.85	9101.39	5974.24	5958.18	6939.70	4920.64	4106.18	2027.00	4372.41	6445.75	5214.23	3534.39	2327.22	2385.79	4108.85	4292.58	1315.11	2256.47	3352.33	2211.23	1990.22	1470.12	2275.47	2676.79	1527.74	1379.82	1706.32	1330.55	1897.84	1039.85	512.22	1114.42	1079.18	413.91	496.64	808.88	811.78	174.41	298.71
996			2557.34	17573.57	26698.35	25332.03	35186.86	8274.76	12071.49	9936.63	11452.42	9013.11	14163.73	8269.28	10790.23	8825.17	5033.86	7867.42	5151.48	9260.60	6483.69	3686.19	3334.21	4411.69	4445.42	6411.35	4432.21	2036.36	1826.29	2264.94	2594.57	3547.17	2550.25	2902.92	2196.11	1249.51	1973.59	1773.34	1297.94	725.86	733.18	1271.65	1343.41	964.80	537.02	669.32	768.85	431.97	538.23
997			7506.36	29521.33	19530.58	10388.04	13417.08	9855.31	13910.30	16841.00	10123.53	4886.67	6658.72	4957.15	3089.89	4722.08	7498.40	5009.10	5350.10	2753.12	4217.12	1505.48	2311.97	1930.72	4374.08	3297.20	1707.95	3877.39	2034.67	2687.64	2756.69	2073.33	1884.14	2528.89	1484.92	813.95	1125.47	2067.55	1383.33	1693.84	2246.02	1588.68	1109.33	1203.49	998.48	403.19	626.60	840.90	1173.61
998			7625.87	10408.89	17118.40	22348.45	5425.17	8560.72	8515.96	12184.72	7576.54	6354.60	6668.89	9511.69	4428.83	4181.21	8077.55	9328.61	4147.56	2232.34	4566.75	6493.79	5559.52	4687.17	2924.58	3185.60	4083.80	2833.27	2438.07	3793.55	1921.42	2979.44	4139.39	2371.20	2093.37	1595.91	1485.51	2504.86	2083.63	1775.52	526.60	1079.01	1174.18	533.35	1151.74	1063.94	957.36	1306.18	759.02
999			9773.88	15459.25	15713.93	14873.41	9435.09	6451.78	9085.41	7390.11	5223.81	9319.81	8266.32	10774.39	8464.82	5477.94	5742.25	4895.25	3408.15	1958.06	3832.29	2300.53	5307.04	5518.82	3306.07	2761.85	2616.27	2390.66	2987.60	2477.87	3415.90	1188.45	1452.89	2421.32	2431.35	2742.77	1900.83	674.28	420.30	1038.71	497.94	435.44	1696.32	1846.63	1208.08	854.96	814.65	676.46	584.04
1000			4741.18	10666.71	13692.87	18624.25	4403.25	15320.74	20121.12	9992.21	7584.65	7388.98	10202.39	9451.36	8889.44	4803.31	9636.65	8782.64	7385.88	5674.42	5152.26	3389.21	2118.85	1648.36	3944.57	3171.01	1884.85	1451.21	1492.01	2297.97	2015.48	2071.03	2473.92	995.71	2353.12	2221.62	1733.52	762.32	1386.05	824.83	1122.90	899.59	688.22	595.89	749.42	1181.64	673.94	559.37	333.28
1001			8044.87	35354.98	13513.80	9814.41	5125.52	6414.76	11579.53	3536.98	5164.96	9604.97	11955.28	7148.01	6908.00	7198.67	8713.09	4876.84	3618.80	2220.17	2653.53	3322.54	2820.47	2407.22	3724.33	5218.83	2876.24	2528.74	1926.89	2025.94	2302.37	2360.88	2133.20	1543.87	516.86	1189.44	1142.83	1298.48	1327.87	1156.52	847.70	997.71	806.85	486.64	370.89	376.20	333.00	212.04	197.43
1002			4868.50	3225.70	2091.05	3522.67	2862.73	5111.24	6368.63	1779.05	2543.51	3654.07	2521.39	3075.12	1277.65	1609.53	1469.28	1201.23	1487.90	2449.15	2236.18	1986.10	1794.31	1447.60	1258.50	1152.36	941.20	799.16	958.95	712.95	522.80	616.74	812.14	328.03	264.34	313.21	458.51	299.96	207.90	220.64	199.33	310.95	646.32	502.24	336.12	197.53	356.22	307.86	150.30
1003			12740.91	23067.19	12622.69	19458.79	15019.12	7544.76	4370.21	10563.86	15134.40	7689.46	8751.18	14303.02	15288.16	9992.30	7720.15	5178.20	10102.08	7554.14	6948.33	4875.81	2813.59	1736.54	4271.60	2606.10	2168.11	1840.40	3366.13	2783.25	2987.49	1870.87	2764.29	1255.86	2095.17	1720.24	1196.26	1822.46	1386.95	1318.10	584.97	1175.00	1443.15	1210.51	1187.27	1172.28	1588.13	890.25	1574.32
1004			2160.64	11904.38	9745.10	8567.05	3730.10	3348.51	5294.17	7136.03	3434.25	4740.35	3898.50	4187.16	4127.34	4042.29	2711.62	3020.31	2142.32	2117.90	2435.61	3962.18	1951.06	1581.16	1926.17	1289.40	1818.29	3390.17	2046.47	1553.34	1460.72	2717.95	1793.83	1141.78	1040.31	2027.23	1732.20	1095.24	893.87	1477.73	993.91	1038.00	625.21	825.83	1265.22	850.10	472.99	448.19	376.97
1005			3103.95	5576.47	1084.32	573.19	929.51	1166.76	552.22	767.49	617.65	488.26	373.55	288.48	399.49	494.09	637.55	496.08	924.58	639.98	234.99	453.49	376.59	352.08	325.61	276.30	217.38	207.52	330.86	328.48	169.08	292.84	244.64	327.12	87.52	187.09	209.27	263.15	241.76	282.19	266.72	192.71	109.29	88.32	97.04	114.02	115.90	127.03	108.28
1006			3447.32	14682.54	236.67	409.53	420.85	364.26	224.99	180.94	324.17	410.83	325.26	165.31	153.97	270.17	241.87	176.75	329.77	145.39	95.18	162.89	373.69	191.00	199.45	243.21	173.47	246.76	160.66	180.91	352.45	184.27	167.45	124.27	132.05	201.98	169.69	109.99	94.62	181.04	211.78	129.12	142.43	169.06	96.55	97.70	80.54	69.91	86.77
1007			2046.41	13286.00	272.28	140.00	486.61	596.55	403.34	639.16	815.09	608.44	243.73	270.90	1021.75	689.34	477.04	740.43	722.10	704.33	749.09	474.13	511.15	597.15	870.06	531.75	770.86	606.74	872.53	615.42	511.60	612.80	327.09	747.28	722.44	661.30	601.79	512.82	540.52	782.11	519.51	337.20	519.05	637.35	593.18	502.25	322.97	315.44	296.25
1008			6556.31	10702.90	11462.88	7676.13	9744.14	5368.05	4295.87	1492.47	4197.54	8083.29	5532.83	4266.50	6963.83	8215.43	7545.63	3908.58	2228.38	2525.97	3596.22	3937.01	3478.47	3056.70	1568.32	1137.86	3267.72	2702.36	850.80	2033.94	1168.94	1009.86	1720.61	1358.16	936.48	1397.02	655.54	441.68	868.03	674.13	794.77	422.20	390.21	639.72	728.28	342.57	337.04	450.91	393.65
1009			5189.56	25689.19	10717.42	18299.76	15080.04	15849.34	23683.79	24398.31	12099.26	7484.43	10485.31	7079.70	4632.51	5704.30	5150.34	6404.35	3688.23	5424.16	4085.63	2158.34	6044.33	3113.54	2538.87	3160.58	2918.17	2577.69	3831.06	2853.61	1585.69	907.02	913.77	1158.40	726.75	456.79	365.28	452.29	760.51	594.97	511.14	515.01	234.99	313.31	268.03	136.82	208.42	213.40	123.25
1010			5679.08	5023.12	844.82	662.87	865.57	345.03	571.64	600.38	676.95	342.91	591.13	634.82	358.29	393.19	367.87	539.48	569.38	548.65	288.39	341.99	328.33	216.86	421.96	351.10	501.65	527.97	371.01	194.30	271.24	427.65	296.23	242.54	354.02	211.66	269.76	237.37	208.37	248.75	465.28	617.32	376.87	213.94	132.89	95.85	156.67	235.41	186.41
1011			6280.63	6715.08	1478.19	2904.59	2657.05	1296.73	1421.65	2808.68	1809.22	1684.07	535.20	1393.28	1481.61	2350.52	2559.54	1573.73	654.54	1571.31	1052.08	1239.79	1101.55	308.75	583.29	1322.75	574.96	461.46	427.45	636.39	634.56	676.66	562.29	670.71	956.61	846.63	949.78	657.05	529.20	455.81	402.18	373.82	714.95	938.28	1178.41	892.98	596.32	682.32	840.39
1012			5889.33	13705.43	6033.54	6457.52	3941.08	2767.93	3048.42	4455.68	1667.75	841.89	1013.56	2223.62	1848.72	1824.06	2903.45	2861.80	2153.65	2147.18	1408.26	1601.98	2317.49	1517.21	1028.15	1422.80	1090.57	714.72	948.73	571.56	396.57	1186.64	897.78	740.73	439.41	539.27	730.17	526.89	402.69	328.45	310.50	681.80	810.98	783.07	573.36	336.84	329.92	438.89	649.48
1013			6405.45	15975.53	5946.24	4600.84	4819.75	3947.14	4762.12	2498.25	3081.04	3194.60	3797.08	6161.23	8093.92	5494.53	2799.49	3752.44	6052.02	4809.48	4050.35	2640.19	5588.08	4729.56	6954.48	3108.17	3896.83	3876.28	502.08	3488.93	4322.64	2316.64	1782.53	2987.45	5779.54	1921.41	1888.01	2956.12	4607.84	3816.05	1821.00	2986.14	3951.55	2216.98	3294.26	1683.91	2031.92	2430.18	949.11
1014			29957.66	58859.59	10725.70	16166.81	37198.70	25451.04	22828.71	15965.11	8632.18	17918.87	24925.53	24287.97	10435.50	12200.63	9513.19	9585.37	10685.55	9932.57	16101.46	16252.88	15575.34	11949.29	5958.18	4882.11	3169.92	6467.01	7115.17	4888.79	4045.32	4378.96	6336.67	5516.84	7004.87	4435.35	4473.22	2062.94	2581.67	1300.89	1067.49	1243.68	1983.66	1895.61	1638.23	1912.59	1494.58	1175.29	771.78
1015			12630.91	102634.50	20803.12	13846.25	21720.47	13797.63	5755.39	8162.00	9931.21	12038.95	11885.72	9974.39	11893.75	12214.09	10584.35	6197.37	6973.18	10225.43	6081.13	3676.27	4269.10	6297.73	5787.86	2789.72	2108.82	4283.10	5957.63	2696.69	3681.34	2128.76	2270.70	2128.08	2611.18	1380.42	546.41	689.15	926.10	865.60	649.25	793.36	699.90	499.98	623.86	536.70	1064.19	583.20	227.30
1016		R		R
1017		R		R
1018		R		R
1019		R		R
1020		R		R
1021		R		R
1022		R		R
1023		R		R
1024		R		R
1025		R		R
1026		R		R
1027		R		R
1028		R		R
1029		R		R
1030		R		R
1031		R		R
1032		R		R
1033		R		R
1034		R		R
1035		R		R
1036		R		R
1037		R		R
1038		R		R
1039		R		R
1040		R		R
1041		R		R
1042		R		R
1043		R		R
1044		R		R
1045		R		R
1046		R		R
1047		R		R
1048		R		R
1049		R		R
1050		R		R
1051		R		R
1052		R		R
1053		R		R
1054		R		R
1055		R		R
1056		R		R
1057		R		R
1058		R		R
1059		R		R
1060		R		R
1061		R		R
1062		R		R
1063		R		R
1064		R		R
1065		R		R
1066		R		R
1067		R		R
1068		R		R
1069		R		R
1070		R		R
1071		R		R
1072		R		R
1073		R		R
1074		R		R
1075		R		R
1076		R		R
1077		R		R
1078		R		R
1079		R		R
1080		R		R
1081		R		R
1082		R		R
1083		R		R
1084		R		R
1085		R		R
1086		R		R
1087		R		R
1088		R		R
1089		R		R
1090		R		R
1091		R		R
1092		R		R
1093		R		R
1094		R		R
1095		R		R
1096		R		R
1097		R		R
1098		R		R
1099		R		R
1100		R		R
1101		R		R
1102		R		R
1103		R		R
1104		R		R
1105		R		R
1106		R		R
1107		R		R
1108		R		R
1109		R		R
1110		R		R
1111		R		R
1112		R		R
1113		R		R
1114		R		R
1115		R		R
1116		R		R
1117		R		R
1118		R		R
1119		R		R
1120		R		R
1121		R		R
1122		R		R
1123		R		R
1124		R		R
1125		R		R
1126		R		R
1127		R		R
1128		R		R
1129		R		R
1130		R		R
1131		R		R
1132		R		R
1133		R		R
1134		R		R
1135		R		R
1136		R		R
1137		R		R
1138		R		R
1139		R		R
1140		R		R
1141		R		R
1142		R		R
1143		R		R
1144		R		R
1145		R		R
1146		R		R
1147		R		R
1148		R		R
1149		R		R
1150		R		R
1151		R		R
1152		R		R
1153		R		R
1154		R		R
1155		R		R
1156		R		R
1157		R		R
1158		R		R
1159		R		R
1160		R		R
1161		R		R
1162		R		R
1163		R		R
1164		R		R
1165		R		R
1166		R		R
1167		R		R
1168		R		R
1169		R		R
1170		R		R
1171		R		R
1172		R		R
1173		R		R
1174		R		R
1175		R		R
1176		R		R
1177		R		R
1178		R		R
1179		R		R
1180		R		R
1181		R		R
1182		R		R
1183		R		R
1184		R		R
1185		R		R
1186		R		R
1187		R		R
1188		R		R
1189		R		R
1190		R		R
1191		R		R
1192		R		R
1193		R		R
1194		R		R
1195		R		R
1196		R		R
1197		R		R
1198		R		R
1199		R		R
1200		R		R
1201		R		R
1202		R		R
1203		R		R
1204		R		R
1205		R		R
1206		R		R
1207		R		R
1208		R		R
1209		R		R
1210		R		R
1211		R		R
1212		R		R
1213		R		R
1214		R		R
1215		R		R
1216		R		R
1217		R		R
1218		R		R
1219		R		R
1220		R		R
1221		R		R
1222		R		R
1223		R		R
1224		R		R
1225		R		R
1226		R		R
1227		R		R
1228		R		R
1229		R		R
1230		R		R
1231		R		R
1232		R		R
1233		R		R
1234		R		R
1235		R		R
1236		R		R
1237		R		R
1238		R		R
1239		R		R
1240		R		R
1241		R		R
1242		R		R
1243		R		R
1244		R		R
1245		R		R
1246		R		R
1247		R		R
1248		R		R
1249		R		R
1250		R		R
1251		R		R
1252		R		R
1253		R		R
1254		R		R
1255		R		R
1256		R		R
1257		R		R
1258		R		R
1259		R		R
1260		R		R
1261		R		R
1262		R		R
1263		R		R
1264		R		R
1265		R		R
1266		R		R
1267		R		R
1268		R		R
1269		R		R
1270		R		R
1271		R		R
1272		R		R
1273		R		R
1274		R		R
1275		R		R
1276		R		R
1277		R		R
1278		R		R
1279		R			0	0	0
1280		R			0	0	0
1281		R			0	0	0
1282		R			0	0	0
1283		R			0	0	0
1284		R			0	0	0
1285		R			0	0	0
1286		R			0	0	0
1287		R			0	0	0
1288		R			0	0	0
1289		R			0	0	0
1290		R			0	0	0
1291		R			0	0	0
1292		R			0	0	0
1293		R			0	0	0
1294		R			0	0	0
1295		R			0	0	0
1296		R			0	0	0
1297			5410.27	2689.25	2454.55	2468.63	2088.20	2426.63	2498.99	3106.65	2465.44	1730.01	2060.14	2711.91	1189.28	2059.38	2062.68	2245.18	1284.34	921.57	1471.45	2144.28	1851.58	1553.94	1422.16	1470.39	1884.47	1564.94	1724.34	1769.80	1117.34	1243.25	1229.18	1381.41	1046.11	1944.25	1469.74	985.41	740.00	918.37	476.29	412.08	470.68	587.58	876.98	880.80	378.84	364.84	496.43
1298			6246.31	27486.25	9167.27	5590.07	5636.77	5623.82	3396.67	3804.45	7990.41	7486.42	3926.22	2692.87	7778.01	8556.66	4005.91	2674.57	4065.97	1456.63	1856.95	2261.46	841.59	2876.30	1833.47	3031.53	2255.70	2102.43	3221.33	2531.36	2600.93	2274.35	1456.83	2452.42	2102.34	1630.58	978.06	1006.58	1477.50	1174.21	1422.94	943.01	697.08	532.99	710.41	650.33	765.59	657.92	849.89
1299			3048.46	4262.87	346.99	356.04	175.45	220.85	303.99	442.65	152.97	425.57	365.19	367.03	423.21	483.27	244.16	495.43	870.58	873.76	744.14	532.89	281.60	273.94	617.69	566.38	361.27	525.35	631.88	596.25	698.62	701.02	682.25	528.13	1066.50	705.60	305.45	793.09	947.19	740.24	558.65	1026.71	625.52	342.00	484.36	505.13	668.52	850.72	505.69
1300			2749.03	7388.42	2037.87	580.52	1125.87	1326.49	1651.08	1016.27	1163.66	856.97	609.08	466.99	472.37	889.23	611.39	1009.68	1128.61	478.93	857.84	619.18	1065.82	1573.27	1896.93	1371.53	623.65	596.62	680.39	885.78	760.06	577.87	688.34	639.90	836.51	724.33	498.65	468.13	749.53	568.75	553.45	672.68	558.76	671.05	466.68	353.94	524.93	1081.72	646.03
1301			12560.81	92187.72	7477.82	5543.45	4654.01	3308.36	4584.72	2989.95	5935.13	4435.83	6323.09	7142.81	3218.81	3937.03	4829.82	2902.63	1565.47	1656.71	1991.50	2141.52	3254.58	3843.97	1633.95	2615.83	3746.92	1734.07	1113.39	1361.86	1551.50	2371.41	907.03	1063.23	1023.79	661.03	859.83	701.38	746.67	752.30	402.06	625.90	788.00	977.83	1370.83	523.02	410.14	791.31	1079.11
1302			4489.84	5932.88	134.88	201.79	280.18	208.97	129.78	319.72	721.55	615.04	444.37	440.77	356.19	295.61	557.28	877.56	608.63	474.15	1257.38	955.24	737.70	1034.31	1156.57	1292.29	1371.01	1231.04	930.73	820.25	664.39	832.14	1451.60	1347.96	553.16	931.24	788.02	890.01	353.84	1029.31	1511.46	1249.15	624.54	916.57	869.05	623.07	472.23	294.89	375.02
1303			4063.16	11566.68	6246.19	4447.93	3319.60	7093.09	7508.72	5189.72	3910.47	4502.52	3256.29	4472.98	4341.78	3131.45	1936.59	2920.44	2727.61	2919.69	6594.46	2973.73	2345.15	1344.74	2340.03	1633.58	1486.85	841.46	1264.80	1640.18	977.21	1121.82	661.70	419.24	291.30	540.25	492.44	487.46	453.26	477.68	296.46	172.58	268.65	254.61	279.30	259.05	219.23	245.84	160.56
1304			7418.80	11990.28	12497.96	7483.86	7125.46	15016.39	16774.06	8209.31	7624.87	9047.04	4780.41	10021.30	14418.77	7309.01	7788.46	6338.68	5920.26	5295.45	3686.13	5896.55	6382.85	4356.54	2299.78	3355.71	2627.81	3065.61	2837.75	2608.29	1745.79	1338.78	1452.51	680.03	1741.91	2462.96	1719.29	1139.12	387.04	319.72	978.91	618.91	621.94	364.48	249.59	166.02	277.18	228.67	132.70
1305			11893.00	16213.97	7752.07	5664.54	5530.47	2504.87	8152.59	10723.22	6137.86	3363.59	4087.46	2158.01	4174.38	2975.99	3266.78	2802.61	3526.20	2270.93	2015.29	2172.32	2314.15	3127.53	2229.58	2754.34	2813.63	3237.05	4448.17	2658.81	1277.80	759.78	2416.42	1827.12	1258.39	1350.24	204.95	892.24	1701.00	1060.74	758.16	342.04	188.98	644.03	949.53	396.73	420.37	472.95	393.02
1306			5907.46	6234.11	6145.72	6443.44	3356.36	5303.35	3943.05	6119.55	9544.05	6201.94	2655.68	2752.81	2758.82	2467.00	3026.39	3207.71	3334.22	3518.37	828.38	1339.04	2965.82	3033.09	2276.40	1352.85	1197.44	1651.39	1798.14	1139.64	1248.06	2436.74	2069.82	1145.83	820.04	1215.42	1353.29	610.89	1099.23	688.28	566.58	1123.73	711.01	643.03	545.44	493.20	638.73	911.03	520.55
1307			4316.25	12547.99	9662.32	3254.99	3864.03	8459.35	5216.00	7569.91	7896.79	4884.01	5517.05	8385.02	6030.33	7247.31	5409.50	5808.16	7464.31	6061.28	4548.33	5837.14	5375.76	3648.31	4482.78	4257.82	4271.46	2273.33	2167.52	2544.14	2500.30	5320.94	2409.80	2071.99	1847.65	3470.56	2216.80	1810.42	884.18	978.54	1125.01	543.57	580.29	631.11	597.10	475.70	256.34	535.30	585.85
1308			14667.09	20181.39	16855.91	10757.98	8911.48	9855.11	5483.21	3745.99	6574.05	3458.29	6141.75	5962.51	4901.63	7556.49	14756.34	11023.08	6253.23	3897.56	4605.87	8818.95	6858.13	2833.06	3370.47	5010.07	4139.89	4281.75	1940.89	2821.65	2146.29	1664.68	3163.37	2732.40	1580.47	994.10	1116.01	2222.23	1386.62	1418.91	1430.03	350.73	578.28	783.67	570.13	1110.11	1012.81	616.80	530.34
1309			6721.47	20692.92	8667.24	2297.15	6050.14	10347.41	2318.11	5904.62	3858.85	2690.57	4376.62	6007.06	3535.40	4519.39	2804.69	4298.79	4142.66	3543.13	6738.70	7494.88	5738.78	4132.91	3344.05	1867.03	3118.29	4514.73	4654.40	3123.87	2961.00	1841.96	968.39	993.59	992.04	733.48	1234.78	929.88	428.55	826.25	1186.57	759.79	863.59	777.18	474.10	660.78	308.07	345.19	551.71
1310			1915.98	17520.83	9655.32	14200.27	17988.82	11481.24	6446.02	8880.39	6753.63	5389.47	3121.19	3077.51	1832.09	4963.57	6293.87	5454.48	4884.51	3214.10	3738.06	1623.46	2398.91	3467.95	3480.54	3616.40	5671.79	5424.50	4477.69	2554.12	1207.35	1999.77	2606.21	2407.56	1357.56	1502.56	1104.15	1600.69	1284.13	824.14	821.94	637.57	352.06	173.14	154.28	291.92	130.38	278.57	384.62
1311			5737.40	28891.03	22151.84	12959.24	17565.08	8706.46	13102.77	15364.33	14482.46	15692.71	16618.52	13326.52	12030.55	7841.77	11803.80	7986.98	8013.78	4830.75	4857.53	7102.77	4195.73	2872.51	4839.11	8225.42	8408.93	6689.27	3416.03	3612.65	4070.78	2164.79	1598.26	2582.51	2189.17	2269.13	2368.48	2345.72	2046.94	1385.96	1018.05	1760.03	2044.16	1224.69	704.78	1060.54	995.32	613.43	515.90
1312			2539.24	8573.70	1758.82	1162.22	1030.72	889.59	783.64	802.24	971.36	894.89	704.78	420.71	576.42	607.28	453.25	296.63	558.84	439.24	556.76	680.26	756.34	1348.18	1690.87	1267.46	822.89	736.71	307.29	737.82	669.87	504.05	762.89	1095.50	1037.03	769.29	779.34	1105.12	1190.96	709.78	766.53	1149.67	894.58	1139.81	979.89	969.73	625.05	1198.57	915.84
1313			4213.55	8673.80	1549.07	1053.09	694.11	222.55	361.60	810.34	544.05	279.49	757.67	1401.67	1104.16	839.06	692.65	517.04	521.48	480.28	663.07	513.74	697.53	615.24	506.06	209.83	532.16	717.64	639.83	820.84	584.38	647.84	438.56	407.14	650.64	1015.86	635.40	584.67	876.91	523.32	438.67	433.33	655.30	732.21	463.47	559.46	525.66	390.35	354.01
1314			3604.55	1897.70	618.17	239.45	278.75	251.62	238.65	145.17	443.90	373.55	465.68	475.32	459.71	386.39	408.77	364.12	112.82	172.17	55.86	113.81	210.66	264.20	202.51	246.01	176.68	85.06	215.01	205.22	120.22	213.29	121.78	113.23	140.66	106.46	128.32	112.48	106.85	94.35	80.43	75.64	117.49	137.17	84.77	68.75	86.00	88.27	91.16
1315			4314.26	12353.65	4876.86	6191.86	5932.78	6985.60	4698.65	3759.41	6960.36	9070.00	5912.18	3195.09	3014.32	2368.21	6363.43	3287.03	2720.40	7101.31	5479.20	2141.61	3042.38	3327.57	2194.88	1817.05	1839.52	2051.53	1973.70	1195.36	2454.98	1106.59	1378.42	1714.62	1638.71	1416.99	1400.95	1080.59	1007.08	854.27	995.74	867.25	435.05	450.03	348.17	405.84	286.37	240.07	233.91
1316			6085.41	9113.21	3484.20	2881.36	1332.73	4096.40	3362.68	806.67	860.76	1820.63	2703.91	1935.16	1148.78	838.89	1569.91	2443.65	1453.82	1561.69	855.38	659.35	377.09	569.15	828.07	587.07	491.05	408.47	489.30	460.41	362.11	605.65	463.67	345.96	251.63	201.12	131.53	179.98	270.48	265.19	140.29	241.16	133.50	127.42	138.45	79.75	114.85	149.34	182.76
1317			2839.50	14475.07	5042.66	3207.46	2701.80	4412.89	2407.26	3426.71	2531.20	2879.57	2877.13	3118.38	3737.95	2443.37	1702.21	1659.40	1497.25	1479.75	1576.02	2211.20	1329.88	1545.99	1052.82	1054.08	1199.95	1767.23	1939.50	1802.06	1158.78	781.31	670.34	1248.67	2069.96	1265.80	724.54	1104.21	752.81	399.88	588.38	459.64	324.36	418.70	183.47	405.06	412.13	237.17	332.55
1318			1793.51	5335.89	247.40	158.17	166.08	72.18	99.18	316.97	656.78	372.19	541.70	490.42	214.26	332.30	360.61	969.27	1337.94	886.24	661.30	721.71	752.21	745.27	796.07	967.12	996.27	1082.63	1356.33	862.17	920.24	1338.93	1381.91	1045.38	2286.28	1571.36	1883.13	2132.28	1730.18	2460.47	2497.99	1596.08	2011.43	1156.65	1259.25	527.01	711.72	856.15	535.63
1319			4040.49	19575.11	3126.47	3302.46	796.12	992.01	1516.22	685.15	1148.88	3168.34	2592.91	905.82	953.61	1793.35	1344.59	727.78	963.39	1011.15	970.54	1223.38	1638.60	722.32	1674.19	739.75	1938.02	1979.43	1297.56	1121.59	1340.61	625.44	411.64	555.03	600.67	426.61	486.48	560.80	408.09	240.21	274.05	593.17	541.09	289.21	496.33	517.63	355.30	325.67	114.51
1320			13110.72	40503.09	34561.83	18113.29	23018.81	12946.95	13618.49	18905.70	18308.41	12742.63	8997.84	20963.01	16548.37	16217.86	12575.49	5571.44	5515.69	8872.68	6134.96	8271.20	7167.50	6938.29	6694.81	8341.66	8026.31	5771.68	5890.87	4622.55	5137.26	7646.40	5874.69	4151.65	3595.99	3209.80	2194.38	2526.00	2155.98	2112.62	1843.02	1503.38	1436.96	2697.19	2423.85	2181.04	2248.47	1509.84	941.76
1321			11986.08	35644.78	15146.09	6074.64	12826.49	12321.08	8611.35	5209.17	5477.37	7460.21	6784.16	7190.64	7219.13	2999.62	5141.55	4375.23	5848.28	5519.75	4020.22	5577.70	8113.13	10009.46	5829.99	2050.41	1371.10	1837.91	3839.72	3957.57	2593.92	2662.95	1795.75	2819.02	2217.43	1692.87	1904.13	1433.07	1363.67	1828.27	1662.88	1324.24	1151.06	1487.06	1840.05	1058.44	739.56	634.49	1011.05
1322			9339.91	12441.64	6053.85	15491.93	10042.51	4695.32	6424.23	9231.26	12800.39	9506.60	5376.44	6975.48	3805.02	3887.75	5954.86	10595.21	12321.45	7041.87	5837.77	4464.25	5832.44	6116.65	3105.02	3251.80	3879.15	2963.15	5222.46	5800.83	2452.26	2013.45	2541.67	2385.99	3750.33	4564.40	2795.95	3048.90	2613.02	1403.91	1327.14	631.07	1342.43	1091.17	1002.13	855.82	918.70	997.53	584.58
1323			10603.26	18997.81	25336.67	20393.84	17968.45	14593.07	15515.93	16005.44	15188.26	3802.94	7526.81	8930.81	13142.74	18266.41	16084.08	11555.81	15603.07	16515.40	10742.09	7594.67	9072.67	11039.87	8888.05	6218.11	5514.63	6092.89	6564.50	5648.58	5642.90	5884.31	3640.33	5723.84	7240.16	7010.24	4068.09	3006.09	838.82	1852.79	3178.18	3147.17	1977.99	3147.55	4296.64	2012.71	1703.70	1623.94	1323.03
1324			15316.00	57278.12	31321.36	20232.47	16396.16	13212.76	29014.43	18283.75	22434.25	28067.84	23697.71	13444.88	17991.80	15791.81	11793.45	10349.64	13212.76	10487.57	8269.08	10587.90	8552.46	8258.54	12977.22	5905.41	4095.31	8204.18	6862.88	9490.06	4836.17	7817.73	9711.53	5187.18	4192.92	4194.28	2724.50	1988.36	1782.91	4814.58	3536.34	5620.17	5558.50	3732.79	4224.14	3295.68	2518.61	1799.97	1287.50
1325			7218.92	56316.07	3572.96	4580.62	6964.21	6651.09	3403.07	2723.77	4580.49	4806.63	4191.47	6330.55	3589.91	5806.44	13669.93	9467.15	2310.97	2788.16	1891.84	3689.01	3021.71	2566.13	2322.16	1972.74	3531.42	2403.50	3671.58	2863.52	790.52	2222.92	1867.51	2224.93	1149.23	2039.56	1274.45	1086.39	1493.71	1080.13	794.76	1227.09	704.26	344.28	443.85	737.92	784.04	847.94	728.00
1326			4237.15	7802.30	3649.19	3880.58	8008.23	4570.78	3792.68	7593.79	5203.43	2772.34	1849.68	5388.90	4512.40	2670.87	4005.19	6105.91	4245.62	2373.12	4117.55	7608.58	3701.10	3073.62	3384.19	1104.47	2309.35	2633.69	3098.23	3819.83	1992.39	1356.32	1320.85	2556.92	2469.48	1513.26	1683.15	1677.01	793.80	1863.94	1750.80	2272.44	2209.88	1753.99	1217.02	940.79	878.84	853.48	1133.81
1327			6539.60	13513.86	13054.95	14989.88	9524.07	6621.49	6166.48	5783.19	13991.00	11628.69	5247.94	3116.85	2848.28	3571.56	2130.07	4125.44	3526.11	4539.51	8094.05	3060.29	3009.76	5583.69	2592.14	3368.33	2373.92	1480.03	3196.07	2320.30	1297.65	1344.07	1201.74	1456.38	832.00	825.18	1349.52	923.02	1366.65	1252.45	572.13	558.46	851.76	467.26	389.64	316.17	436.93	408.85	342.01
1328			5067.85	7337.00	4436.93	5363.23	8096.88	4503.09	4119.33	4487.43	4070.56	3806.09	2855.32	2026.02	2126.15	1372.05	2348.56	2929.18	1593.95	2285.34	3634.71	4005.05	3774.70	1699.40	3483.42	3312.21	2452.51	2454.52	3079.18	2210.27	651.24	1833.28	2694.16	1504.10	1959.22	1445.73	930.95	1360.51	907.41	1604.92	1188.05	1163.96	625.85	740.84	1592.62	776.79	438.33	268.52	317.80
1329			9005.66	14977.07	5389.04	5449.21	5677.74	7999.17	10679.42	6044.80	4490.77	6541.06	7490.29	7139.72	4901.37	6505.93	3200.72	3259.98	5100.08	3796.67	3240.95	6963.05	9959.34	7426.39	5601.34	2612.51	2791.34	2640.57	2762.72	2204.11	3312.03	3008.85	3330.39	4420.02	3527.28	2968.05	1902.07	955.84	1343.10	1280.88	1014.26	1774.93	657.14	462.63	442.45	712.06	444.42	491.89	498.86
1330			10356.50	13275.46	18850.05	21959.92	22212.20	13420.53	15085.66	17382.40	19885.83	15668.34	11692.44	11283.51	7733.18	9492.18	7230.24	9859.77	8285.75	17511.23	15565.34	7883.93	8720.09	8341.45	7962.94	4796.91	6142.14	5167.84	7875.92	6157.77	8959.40	6387.04	2489.44	3819.75	2353.85	2117.43	1963.80	1229.96	3581.67	3399.49	2587.65	1650.39	2094.73	2402.49	1352.92	734.21	992.22	890.53	941.01
1331			11221.10	18991.69	16004.22	7160.74	3723.67	4905.06	7035.03	8977.85	8946.19	6740.91	7199.99	6710.33	3325.25	5694.05	5251.50	3494.29	3024.12	3530.72	6528.26	6192.97	3908.62	3702.95	4810.33	2758.19	2372.12	2482.57	3568.62	4041.02	2991.50	1552.14	1258.25	3069.99	3181.55	1943.41	1300.81	2619.18	1863.57	1036.36	1205.89	1682.43	838.87	1015.42	1922.28	2331.16	952.84	1144.84	880.26
1332			18191.09	47690.51	15262.99	16044.92	14721.23	12536.50	14600.81	11287.16	9762.82	9708.86	13085.52	7879.71	5095.85	3486.50	5841.36	4524.59	5497.49	17463.01	17549.72	9274.22	6499.17	6539.33	5706.18	5059.01	5680.29	5933.20	4186.27	4060.76	4480.80	4999.76	6386.48	4693.66	3642.45	4085.47	2443.46	3320.90	2891.87	3148.25	2736.30	3866.38	1573.57	1215.65	1852.58	1891.42	2319.50	2841.05	1335.95
1333			10469.46	23879.28	18972.72	23403.33	25718.37	13837.16	24607.24	18572.25	9425.74	11867.19	19868.08	22038.12	13552.85	13725.21	19545.51	16963.47	10525.19	10441.19	8158.53	11247.49	12051.98	6781.28	6476.26	6116.17	3345.02	10259.87	4031.12	5369.78	7526.90	6742.50	6314.32	3941.59	2943.28	4539.00	3387.67	3604.01	4788.26	3007.84	642.20	1619.48	1463.85	719.81	1413.88	1820.91	1477.07	921.27	1133.42
1334			3678.17	15616.20	9232.52	8969.15	10932.00	9544.17	6541.04	10208.29	12913.02	11026.72	9090.03	6627.31	5721.64	4070.82	8137.71	7665.82	9522.60	7709.22	7594.87	4888.45	6330.78	4532.09	6329.98	5207.77	4997.24	4316.06	3524.97	3803.42	4824.53	4899.59	2030.44	3366.24	3819.65	3174.19	2643.64	1857.48	1354.78	1239.56	1435.37	1031.53	2388.99	3181.95	1644.68	1112.40	1642.02	1695.08	677.86
1335			9148.90	53479.33	12558.04	27208.74	39481.51	24430.05	10733.55	15709.85	12339.16	12981.35	11948.77	16369.46	13743.58	11775.81	13807.82	10918.63	6219.55	10522.44	12319.31	5917.49	6786.29	2662.30	4409.03	3058.95	2454.72	4127.47	5210.49	6042.81	7461.73	3329.50	3248.41	3867.27	2570.19	2974.47	2385.81	1971.74	2574.03	2417.72	3723.86	1256.79	714.23	719.99	1209.49	1027.26	347.89	417.67	492.33
1336			4311.21	6453.36	531.39	258.84	434.99	982.12	852.54	206.89	561.14	799.40	565.35	1001.62	1589.19	519.00	622.16	994.19	1303.06	1351.18	1701.58	888.17	1883.56	1811.20	2463.11	3130.86	2229.50	1109.49	1250.80	604.00	864.78	910.03	983.33	1523.61	1340.05	749.73	563.98	495.53	674.90	605.49	547.51	803.74	305.28	603.00	633.63	479.60	553.75	266.67	328.57
1337			3314.19	2878.85	190.27	413.74	265.17	393.08	543.89	716.04	1046.32	596.86	596.74	546.46	1784.88	722.35	773.21	1253.72	780.70	279.96	288.49	402.67	550.12	604.89	214.92	218.22	181.03	571.81	485.73	492.92	411.11	527.03	729.89	223.54	462.68	516.85	427.85	201.41	576.46	546.51	268.45	340.76	393.18	339.34	669.24	382.06	385.56	377.65	329.15
1338			4036.66	13151.08	8893.24	1819.13	3183.20	4346.04	5123.02	1746.24	2515.10	3982.41	2823.75	2891.12	2133.59	2739.05	5681.00	4122.68	2693.04	1532.71	1477.82	2642.61	2156.70	2172.95	3318.02	2204.50	2299.10	3093.44	2290.62	1400.86	1882.83	2234.10	1798.92	1657.00	2008.40	1041.34	1187.33	1222.14	1262.29	530.01	1213.26	1420.14	1521.59	1277.26	793.67	525.39	1063.70	847.35	572.12
1339			4125.00	4963.02	2826.12	1144.35	1694.09	2754.20	2649.09	2074.04	2940.71	1660.21	749.18	944.43	1148.14	912.65	2191.43	942.00	553.55	922.51	1568.21	1066.46	619.96	613.27	499.54	564.99	761.75	342.43	437.77	411.17	313.73	442.24	777.54	530.62	418.73	218.38	142.26	280.85	405.76	110.63	281.84	522.01	384.63	67.15	275.48	172.05	176.74	136.21	69.23
1340			5329.49	17536.02	3723.65	4157.69	3811.85	2721.59	3137.29	3198.20	3067.66	1430.38	2163.78	2328.66	1869.89	1744.70	1217.38	1406.30	1601.79	1809.52	863.59	828.87	1110.47	1044.90	912.74	664.81	559.23	956.92	1296.11	831.33	579.82	885.60	791.80	453.53	970.17	803.15	458.70	625.23	425.49	275.73	286.33	468.26	551.72	446.97	530.56	707.57	499.78	556.66	658.48
1341			13281.53	64977.55	11910.56	12112.54	10602.18	5347.41	19170.53	22211.19	12516.37	7206.88	11102.93	10658.03	12126.52	13195.09	6358.27	7574.39	5369.94	7533.35	6880.83	4781.90	5509.61	9130.48	7447.13	7897.23	5293.80	5923.72	5315.57	2504.36	1296.49	3022.25	4517.10	2863.42	3592.63	2725.68	2560.63	4353.47	3921.00	2218.42	1894.45	2994.64	1940.93	1125.22	1059.09	1435.09	2336.69	2588.30	1725.94
1342			11201.66	145135.73	8519.17	5412.21	3957.56	3706.74	3829.35	4390.21	6053.37	6947.58	2718.70	2789.52	2461.42	4830.46	4057.33	5146.93	3205.70	3552.63	1837.72	1656.11	2669.28	1228.45	1871.66	3267.28	2440.28	695.05	2935.44	2578.12	878.90	2358.55	3026.09	3494.48	4642.64	4737.49	2521.94	1795.04	1640.39	1421.59	1023.36	502.57	1973.52	1633.91	1887.57	942.96	1007.90	588.30	1632.92
1343			5392.37	39594.48	2005.21	420.68	1224.80	836.20	1245.49	948.75	740.40	1034.93	671.73	853.13	1601.39	1185.14	788.51	2047.06	1375.23	893.34	665.15	386.00	871.13	1066.80	584.47	723.53	641.42	499.30	495.99	331.16	255.08	739.25	749.07	849.73	516.57	552.02	356.35	699.20	358.94	386.58	260.89	819.01	731.88	702.06	893.96	350.94	553.97	490.30	614.84
1344			4657.73	6649.00	1106.59	505.64	509.02	540.98	725.96	354.39	492.09	626.24	559.49	443.88	317.02	216.54	215.77	245.99	248.56	138.59	336.48	388.67	223.42	356.28	335.71	266.15	200.71	295.59	218.09	232.72	342.28	362.19	272.86	307.34	461.88	472.82	232.34	289.01	230.46	192.43	344.73	664.31	335.85	111.49	317.09	160.33	364.96	240.24	219.89
1345			2689.11	2314.27	531.87	335.92	295.05	740.58	869.58	401.69	464.30	314.05	351.21	433.96	243.70	298.79	306.08	332.30	302.09	223.93	537.11	629.39	347.59	279.88	234.61	331.81	342.32	339.15	418.28	479.22	453.44	113.98	199.39	117.74	130.87	125.51	165.33	164.83	167.71	449.23	130.24	125.97	316.37	272.48	334.48	233.46	209.68	200.18	219.49
1346			2190.55	2029.89	274.32	246.60	590.56	534.51	371.16	764.09	559.32	324.72	344.53	211.43	448.51	332.52	346.66	390.33	303.47	228.93	350.88	254.16	428.86	473.29	274.43	612.72	718.33	406.89	230.20	240.76	190.86	389.45	396.61	171.13	271.63	229.83	230.33	281.33	305.36	164.74	124.35	576.34	486.87	287.35	272.29	399.89	444.90	206.24	237.90
1347			3455.58	7918.86	3864.29	3736.78	3149.48	2509.52	2781.35	2531.99	2059.85	1207.60	2164.78	1945.61	2208.81	2340.63	2027.97	1634.29	1743.63	1768.92	2326.47	2386.97	1767.73	1406.44	903.67	1034.20	979.37	940.32	525.75	792.24	602.28	268.67	501.38	527.21	484.65	962.82	774.42	522.17	833.91	751.20	1031.71	1273.42	954.28	520.33	251.55	355.11	954.15	654.97	976.20
1348			3146.45	8686.72	2651.35	1032.99	3476.25	5523.03	3051.75	3190.95	1694.90	1635.76	1693.74	1478.85	1133.55	1397.38	910.99	541.70	635.04	2059.27	3398.04	2370.44	2607.12	1968.17	1984.80	1212.09	1678.16	2094.89	1571.04	2428.31	2695.91	1755.55	1116.71	863.34	2805.50	3612.16	2818.35	1404.75	808.16	1456.21	2332.17	906.77	1220.37	930.56	1179.19	1073.74	767.62	1251.47	991.00
1349			3218.64	9842.24	408.70	195.07	357.02	489.55	602.46	502.44	691.00	672.05	621.59	933.23	971.32	514.35	429.93	610.03	755.19	1572.31	403.50	639.09	891.15	998.32	975.26	746.55	929.39	404.76	758.89	760.35	766.16	1001.89	1199.39	1066.06	1165.91	472.87	854.94	1182.45	809.94	693.32	746.78	562.12	585.19	1191.68	761.30	538.59	420.56	1007.23	799.45
1350			7278.69	13955.14	5912.19	9749.27	7711.12	3815.01	9234.29	14698.22	4679.56	5182.90	7822.58	5284.58	2852.39	1609.61	4434.34	2801.57	2684.53	1638.75	2643.15	2007.77	1101.52	1336.35	3162.60	3141.82	3337.14	3088.93	1447.56	1685.69	2137.48	1606.98	544.22	1439.81	1764.36	2312.69	2316.18	1398.26	3038.73	3486.81	1338.84	1219.89	2603.25	1011.14	499.64	868.34	2013.07	2189.71	1059.91
1351			2506.97	3560.41	1379.41	582.82	477.08	1345.09	684.59	406.20	679.06	333.80	658.68	1367.21	1774.53	693.42	586.36	557.98	363.01	807.42	545.14	456.91	740.08	1048.66	622.92	311.68	356.96	720.00	487.03	429.84	348.95	472.71	488.85	262.35	327.95	308.77	232.24	379.78	385.13	469.65	245.02	233.58	342.09	232.38	232.66	342.90	440.22	370.83	367.25
1352			3219.44	9441.35	4187.39	3921.66	2715.52	2532.20	3896.01	1840.24	1458.15	1978.31	841.60	534.58	410.39	1317.58	1108.44	1160.03	490.04	704.54	451.35	586.64	652.41	459.33	919.30	653.25	279.19	340.62	470.74	203.41	533.36	585.54	582.06	668.85	462.15	598.44	988.79	873.39	663.62	986.20	382.06	482.55	617.94	480.85	287.05	397.62	491.02	391.56	349.35
1353			7682.73	42336.43	3710.55	3611.64	4789.54	2979.11	3099.84	2442.51	2095.40	2108.65	3881.42	4674.02	4160.70	5806.49	4337.43	4147.40	3684.29	2097.80	1087.84	1245.95	1143.29	2312.63	2813.22	1642.97	3350.55	1564.06	580.41	891.96	1832.26	1973.07	2049.64	1029.33	1475.30	804.56	1013.55	1673.04	2164.65	971.83	1260.09	954.21	337.14	415.58	554.52	809.22	551.10	675.86	886.62
1354			33627.25	80596.22	20599.20	5775.27	5599.14	7241.67	7621.00	3441.38	3204.00	5085.55	6601.95	8985.85	6550.17	7482.13	2974.50	4115.22	5558.69	3152.68	3757.73	4785.51	2335.10	639.94	966.29	2013.26	1901.27	3864.66	2048.34	1582.10	2090.59	3780.91	1738.15	1980.91	3104.84	3747.55	1688.69	2079.14	2959.60	1709.97	1551.06	1781.51	1567.66	2961.25	2249.94	1643.58	2594.80	1084.20	1370.89
1355			23866.86	230806.35	50864.94	44168.81	7834.56	9866.37	20690.84	34637.89	27882.48	40992.97	24151.53	22566.98	44989.10	27561.02	24735.00	19310.42	11134.89	9158.04	16375.77	29442.35	9895.46	5461.22	6459.85	14264.09	6543.66	6958.04	13285.91	12295.98	7294.14	3028.75	8603.06	8559.49	8556.23	10105.09	2871.68	6063.23	5692.42	3259.97	2810.88	4146.52	4200.57	3021.36	999.60	1816.00	1182.71	889.36	1513.51
1356			10253.49	417427.87	12689.61	17670.52	14449.97	6947.84	7056.28	7961.17	3840.65	2836.39	4320.54	3320.07	4454.98	9342.63	17035.52	4493.82	3784.78	2599.87	3345.14	7749.25	9766.14	5483.43	2685.97	3408.81	4342.10	2983.55	1668.12	1396.19	3609.03	3997.21	3455.24	2283.91	1328.86	1266.70	3698.89	3585.84	903.32	2382.03	1593.03	2591.27	3147.59	2011.94	918.46	1122.57	1201.24	960.34	1125.22
1357			2983.18	16007.38	4760.14	4769.76	3247.53	3548.09	5882.16	3442.81	1711.72	2485.75	2445.27	1968.64	3046.11	3889.03	2815.84	1268.66	2400.71	3870.85	3093.82	1619.58	3458.31	3525.66	1978.95	2358.99	1634.56	2609.69	3727.84	2924.16	2039.42	1134.47	1939.04	1424.84	1226.70	2120.64	1696.28	1008.14	1154.44	978.77	666.08	1356.56	1962.64	1451.50	1772.79	1499.00	954.14	873.53	1138.32
1358			15898.56	115729.91	14552.93	14334.00	10432.45	16571.09	8414.40	5958.34	10497.35	6085.40	5189.81	7846.99	7325.63	9742.59	10560.84	9072.96	5707.12	3327.31	3625.63	4726.39	3811.65	4166.81	3343.03	2678.83	3804.44	1961.27	2570.00	1374.25	926.13	3297.86	2629.03	3216.75	2263.25	2029.16	2112.67	1133.36	1251.20	2032.15	2774.08	2167.03	2884.80	1584.21	976.00	936.21	873.30	1082.38	1042.11
1359			1589.68	19674.98	3261.08	2916.37	2568.77	591.50	2132.32	3396.94	1857.20	4092.59	2568.40	2318.41	2494.21	2369.60	1530.82	2470.18	2619.57	2287.15	2022.68	1665.35	2037.17	607.68	1233.06	761.50	1621.64	1014.11	888.23	880.07	1009.43	1361.91	524.28	276.00	291.96	384.90	700.06	772.28	442.36	614.31	561.74	347.02	489.62	426.29	270.43	316.36	553.25	637.03	881.61
1360			7527.19	29436.56	32473.84	22212.12	18016.22	18398.76	14015.21	16150.70	27755.73	30744.65	21433.25	26602.79	15053.44	10911.97	12718.98	9010.29	17442.53	8114.18	9997.30	10391.26	7322.72	5644.52	4338.61	4869.15	10496.84	7277.68	3952.13	7066.77	3658.83	3898.23	4284.72	4956.62	6359.12	9991.33	10107.47	6355.76	3855.80	2583.97	2434.77	1686.31	3575.86	3590.98	2407.76	2649.73	2100.71	1560.53	895.22
1361			16416.15	70341.87	28049.77	21777.02	18179.18	32737.63	16032.95	23318.13	21016.65	19176.52	40606.03	23114.99	8259.41	20333.39	25856.99	10750.41	10484.08	7424.07	11175.25	23749.42	19093.73	9378.37	12594.92	8175.64	8854.14	9553.78	8968.82	10786.20	18872.35	7479.46	4221.65	2453.35	3360.83	2961.13	3529.83	1869.90	5799.03	4134.65	6216.75	2655.96	1937.42	2654.50	3073.17	4440.26	5374.49	1727.62	1361.76
1362			11829.01	23077.63	19577.27	18131.80	21800.70	21790.65	13391.37	19752.36	22373.76	27312.34	23773.18	15075.74	14101.84	6293.82	13435.86	12631.27	6462.38	6048.53	9756.41	9891.66	17417.14	10789.60	10012.12	7869.83	4339.50	4683.19	6074.20	6944.40	4353.42	6785.51	5402.17	2800.38	4337.00	6854.53	7034.81	4354.80	3232.68	1629.59	1444.20	2356.69	3139.09	1308.53	2517.43	2577.60	2426.63	1831.81	2704.72
1363			4405.61	10219.69	520.18	828.61	580.92	403.82	250.09	351.92	492.07	322.59	323.67	715.53	603.27	747.49	933.21	708.93	577.64	706.70	998.84	1076.37	1037.16	1584.69	1304.28	1360.62	1012.29	835.68	943.93	938.13	717.99	909.78	1215.53	831.87	545.50	685.04	1378.97	1535.26	1336.25	1130.06	817.92	520.62	419.80	534.27	1265.12	1635.08	433.12	367.48	794.90
1364			5442.65	16342.05	17143.05	14957.32	8308.98	6176.92	5116.10	10309.86	4642.13	2943.79	6456.71	9789.33	3817.95	2799.00	1435.52	3878.24	5260.94	2812.31	1898.37	1417.18	2496.86	1902.59	1895.17	1826.21	1680.35	1779.31	2150.55	2334.26	577.69	623.36	1167.34	1205.69	1370.31	1032.44	477.77	864.15	981.98	439.36	631.06	659.90	572.20	332.58	232.57	296.04	146.87	172.57	375.13
1365			15969.44	58056.82	35485.59	27060.81	28221.91	27274.53	7922.25	13006.58	15571.85	10047.54	11169.74	9493.86	13287.55	14750.25	8682.42	8598.34	10175.73	10370.64	7489.81	7546.26	7063.46	4845.36	4502.87	3674.74	2777.65	2407.69	1530.89	3605.04	6194.96	2530.06	3815.40	3182.31	2897.98	2160.22	1641.58	2333.17	2741.90	1503.23	1304.48	1669.75	2006.55	562.46	782.54	1552.13	1643.41	1695.85	1098.85
1366			4653.97	12420.16	7268.10	4478.84	3414.98	5420.83	6256.75	4104.86	4324.35	2365.39	3308.65	3167.26	2682.47	2654.11	3895.76	2827.05	2363.63	1704.36	2383.89	1949.72	1683.59	3452.17	3423.89	3401.97	3372.27	2913.35	2252.66	2471.84	1100.01	1824.47	2687.17	1961.17	2824.86	2077.64	1926.81	2287.38	2262.28	2705.19	1752.26	1935.74	2576.81	1632.69	2235.23	1724.14	1351.86	907.48	1541.36
1367			10387.10	13633.69	11229.23	14130.92	14736.81	13038.01	6495.42	9227.95	12518.01	10873.20	10204.93	4836.48	7767.19	8020.83	3584.24	2311.79	3435.26	8214.79	7261.82	4480.93	5678.42	6694.93	4578.54	3502.24	3007.79	3988.16	2865.25	6596.04	3213.02	1731.47	2178.91	1684.13	2231.60	1223.95	1505.60	3663.09	3699.64	1641.55	1675.87	1809.94	1468.70	2089.95	2373.29	1291.02	1721.59	1384.38	1117.12
1368			5976.01	16054.07	19609.54	17396.13	9778.49	6235.21	11055.53	14208.57	6162.02	10398.28	16959.68	16170.95	12435.64	14432.79	13716.63	9611.45	5551.38	12777.55	11226.14	4317.67	7577.22	8526.87	4371.71	8971.74	7333.07	3346.61	1959.60	6829.77	4272.72	3587.04	2001.28	6912.16	4316.95	2538.32	2336.22	1927.42	2008.98	2359.78	3081.42	2259.29	2122.70	1805.73	1513.66	1753.23	1428.24	688.46	812.87
1369			3457.56	97512.10	15927.03	5810.64	3977.19	8340.80	6362.07	9249.55	13137.10	14224.52	7484.66	13978.62	10457.00	9221.06	9497.35	8990.14	7238.80	4895.72	8975.76	5939.65	7117.92	7297.00	6129.64	5056.69	2800.71	4178.13	3126.47	3391.95	3975.03	2615.93	2384.09	3489.08	5280.63	2877.20	1745.14	2109.48	1653.41	2941.51	2411.84	1751.61	1590.04	1692.40	1890.84	2181.94	2666.26	1131.54	1123.53
1370			2892.09	28063.56	3236.42	3910.18	5450.33	3377.90	3685.73	7848.30	7613.94	2143.30	3343.76	2719.56	1705.17	1974.24	1785.67	1566.48	1880.19	1574.70	4754.67	3115.02	2252.30	2071.53	1803.87	3504.71	2816.95	3134.25	2380.61	1657.07	2261.80	4593.79	2392.03	1278.78	1502.17	1886.71	1410.72	1864.90	1492.62	1260.62	1246.45	1217.23	838.51	1160.92	1742.44	1373.62	775.31	1056.92	1061.22
1371			11266.76	22668.39	14050.81	12740.22	7318.06	5741.06	5438.18	3442.84	7335.50	13400.60	8346.62	8161.72	2738.50	4130.38	12637.24	11422.59	9407.67	6044.22	8223.45	6983.97	5259.93	7435.60	5903.20	7205.68	6277.99	4772.40	5584.28	3928.83	5186.99	6591.30	4263.12	3413.07	4306.68	4162.44	5511.03	4718.19	3173.04	2717.61	5926.91	3840.44	4959.45	2936.50	3767.75	3914.61	3381.75	1523.89	1216.66
1372			4175.85	3297.39	1768.34	1792.28	1554.13	3155.55	5274.21	2878.86	4162.97	4104.02	3675.38	3324.00	2084.74	1450.40	3145.33	2187.13	1957.23	2006.45	1895.29	1347.58	1555.22	2179.94	1035.38	1204.61	1623.60	2621.45	1012.88	490.91	1091.73	1513.75	1244.56	1025.57	914.05	864.79	581.97	618.31	710.87	534.44	390.60	378.27	546.10	393.80	368.96	480.85	274.63	350.16	123.11
1373			3351.14	7979.98	1724.04	3806.84	3160.53	3216.21	2157.13	2032.41	4588.66	2954.66	1892.07	1763.45	2811.88	3697.96	5388.74	1090.75	2715.76	2567.91	2992.00	1944.84	1913.52	1833.57	1970.15	2417.99	1564.68	2857.12	1471.31	1271.63	1494.20	2242.18	1992.03	1751.91	1675.36	415.90	870.75	910.47	1011.90	959.21	691.01	770.41	514.45	322.83	379.41	428.39	312.55	776.42	435.26
1374			6202.16	15995.83	4024.55	8396.70	13328.67	8403.22	2562.45	6267.70	6227.59	3541.17	5377.93	3469.62	2930.40	2016.45	2610.06	3983.08	2766.01	1085.42	1410.60	1586.67	1208.60	1037.60	1640.94	1117.14	739.41	715.29	213.20	339.15	314.40	261.26	452.91	322.68	213.43	233.99	281.90	125.55	98.13	186.44	159.84	183.45	186.17	217.05	205.49	150.27	89.81	141.99	331.63
1375			6635.37	15957.65	16646.65	10683.88	12398.32	24976.52	17769.06	16169.05	18576.55	18426.77	14078.07	8441.92	9979.68	5708.31	6934.22	11758.10	22203.47	20934.66	11153.35	7724.10	11785.13	10033.89	3663.30	4238.30	5029.51	5866.92	3931.42	2752.18	2924.00	7620.09	5742.69	3893.95	3805.32	5551.06	6392.15	4628.21	3698.51	4909.97	3483.35	2269.04	1935.61	1373.80	1287.37	1601.11	1321.19	1660.15	1773.76
1376			3243.21	58122.25	3965.22	8766.87	6178.74	8047.38	7892.64	4782.87	3362.40	3778.09	2592.20	1691.86	3427.82	2012.77	6500.07	979.10	3937.47	5165.99	2092.68	3195.46	5274.41	10670.20	7797.36	5921.24	4732.74	3189.34	1300.54	2321.14	2623.65	3643.60	3350.27	1157.28	1463.41	1663.56	2369.79	2072.52	1955.00	2127.42	2919.21	1783.51	1862.57	2389.20	650.55	779.10	769.53	1232.42	843.52
1377			1551.47	23632.16	6465.75	6136.35	7603.50	6330.88	5329.18	6431.66	6783.55	6947.61	7760.68	7075.45	3595.10	2014.28	2700.74	3014.81	5725.43	4735.08	6314.26	1415.86	4545.41	3693.40	3031.82	4016.07	4004.87	2121.18	3138.61	4159.45	2294.36	2091.03	1917.66	3096.07	3671.23	2390.86	724.13	1318.39	3004.86	2653.97	1312.39	989.98	977.32	1424.96	1265.45	1095.01	443.67	1117.62	523.19
1378			4312.17	23115.89	20328.59	17294.26	8907.15	15263.40	23251.24	22505.86	14850.76	14005.75	14204.28	15698.04	19568.37	8623.57	5324.87	10876.67	8455.27	8106.35	7976.82	6648.39	9009.83	3562.23	6346.41	7026.44	6386.22	4204.54	2978.30	1383.23	1784.40	3035.75	3043.92	5790.19	3342.88	2500.83	2871.34	2300.44	1197.68	1581.71	1333.33	1375.81	914.28	878.69	963.34	576.15	639.80	361.45	380.87
1379			62617.68	154202.10	67022.97	101796.34	120222.92	66955.96	27451.84	20345.44	13629.56	11582.52	27551.27	27029.46	15779.39	14428.86	19825.90	15724.95	9687.13	12911.19	12466.41	11661.06	7401.73	5439.94	5769.83	6800.26	5450.95	5062.72	3662.14	4247.50	4320.89	3737.01	2135.69	2683.93	3292.87	1489.40	1188.46	979.52	423.50	1016.16	677.76	635.17	537.93	654.95	1068.58	1598.79	1448.26	1184.54	829.65
1380			3931.84	5004.11	4185.82	3341.83	2297.94	3278.51	2850.04	3210.70	3955.57	2470.06	1259.47	1613.24	1470.68	2123.83	1046.69	1004.98	784.93	1075.83	727.44	851.14	535.83	458.02	760.99	818.36	633.54	740.26	655.19	659.56	297.91	264.98	377.03	253.67	140.06	293.30	197.26	233.57	140.76	73.29	98.82	112.36	122.07	150.54	118.53	86.23	97.69	70.21	68.30
1381			4365.69	6668.62	432.60	459.93	628.24	552.82	618.08	341.83	579.02	388.38	254.43	617.09	851.05	537.81	544.22	605.74	567.59	473.12	267.62	187.79	352.01	759.66	1230.57	352.65	432.40	653.25	461.63	350.16	448.86	285.47	471.48	423.60	334.21	224.91	523.34	582.38	587.23	495.33	188.57	339.94	104.54	316.97	314.81	294.22	353.58	284.31	183.89
1382			2340.56	16537.57	3185.77	3085.52	3719.25	4118.93	1107.11	4123.34	1615.70	2853.66	2590.67	1154.78	1003.92	2146.69	1837.94	2278.12	2033.07	2281.05	2045.10	1354.35	1073.87	783.97	1887.95	1559.54	1460.69	1855.85	2056.20	2794.26	2138.79	931.53	1352.74	1152.23	1077.85	1583.07	1795.04	1970.75	2551.68	1630.69	2431.27	2138.56	1870.85	1855.97	1403.87	1294.29	635.04	682.61	1120.87
1383			5430.60	27933.49	4339.63	1339.66	2047.85	1375.80	1304.00	1905.11	2417.50	2202.77	2378.83	2475.55	1644.14	847.39	734.97	2433.50	2130.31	2011.01	996.30	1963.75	2041.92	571.72	1113.46	1133.22	551.34	839.15	666.82	1491.61	1610.35	1247.78	871.09	997.95	1282.56	724.81	1238.53	1112.01	859.35	556.24	590.79	921.66	413.19	861.10	578.29	778.45	599.03	506.47	537.94
1384			6281.63	44083.49	18227.39	9689.97	14921.00	11735.17	5572.93	8563.70	10161.84	7744.62	3466.00	7754.42	4366.03	3626.50	6661.72	7402.68	4239.66	2796.11	5342.96	1595.25	2160.99	2163.75	1505.75	2672.81	4253.69	2489.25	1858.80	2075.60	1183.99	1520.98	1872.98	703.11	570.94	800.72	900.39	1004.29	836.20	697.02	360.25	440.83	261.97	345.33	861.78	850.62	447.94	643.29	915.71
1385			9264.64	11898.60	16819.72	14772.64	12193.46	13048.00	11437.12	5186.40	8413.69	13992.81	11280.19	9260.70	10682.15	3825.85	7011.07	5332.86	5717.30	8742.35	5466.49	3507.53	5604.44	4651.45	4287.96	3122.58	1865.54	1822.51	3322.81	3684.00	1719.70	1173.56	1303.58	1097.66	1644.26	2402.94	1663.58	480.92	679.83	877.07	784.52	524.83	399.58	418.32	475.60	591.61	437.28	285.89	571.07
1386			5913.62	19032.73	4774.03	3076.52	4897.75	4474.68	4890.52	6096.84	4287.65	5207.30	4095.05	3202.06	2440.25	2943.26	1285.28	1266.69	1724.59	1587.67	907.65	1448.73	1158.00	848.29	686.40	258.44	776.03	1111.82	580.88	598.72	732.17	1100.40	475.06	900.52	1500.45	881.82	632.46	631.37	381.28	652.20	509.70	551.01	152.12	162.14	112.13	262.59	382.81	282.23	178.93
1387			8853.22	23844.19	3203.58	1811.32	1741.53	1350.65	374.81	2830.78	2865.53	1727.36	6387.80	2803.82	2688.89	475.32	439.00	1126.13	2068.96	2289.25	979.28	532.45	325.98	677.99	547.34	976.02	1795.94	823.31	965.80	700.23	914.87	427.27	460.45	756.54	459.72	943.19	1153.42	813.37	557.88	621.35	924.81	946.02	554.04	584.59	682.71	475.65	903.80	684.34	339.13
1388			3474.70	8680.86	2476.90	1841.77	1129.97	560.73	978.93	837.79	570.62	696.80	1103.68	725.48	339.84	960.19	1049.09	918.59	474.56	409.69	1210.98	825.79	931.47	660.33	421.35	900.04	1188.71	908.66	826.04	1008.96	906.16	719.18	489.80	462.39	929.36	893.62	655.68	617.50	500.66	486.85	358.12	598.89	410.02	678.16	560.61	473.59	452.34	478.29	549.21
1389			2369.25	10773.39	946.83	1109.70	839.25	1039.83	902.31	230.66	121.25	93.04	138.79	465.58	375.08	289.37	629.54	343.57	447.71	536.47	494.67	697.71	861.17	581.29	583.29	1525.03	1967.28	1198.83	1759.01	1395.70	1369.72	1640.02	1418.61	1526.00	2713.56	2338.01	1173.48	975.83	1269.34	1471.82	1483.40	3275.89	1552.37	1710.89	1304.33	1080.37	1010.72	1108.79	743.75
1390			5366.40	30553.06	20819.08	5337.33	7410.13	5197.14	4090.59	3429.30	6149.32	5295.41	4307.12	2705.21	4412.20	4594.39	1723.80	1665.76	2151.67	3447.33	1814.69	2177.85	2539.63	2778.68	2836.50	2532.66	1853.10	3452.75	2748.83	1534.73	1757.82	1500.43	1432.88	1414.87	1767.51	1855.97	947.46	1083.51	618.55	321.75	368.54	373.72	495.25	381.90	251.41	270.06	304.28	277.30	425.89
1391			6009.40	5095.31	3421.77	2280.50	1016.19	837.48	861.62	875.15	381.93	1387.39	1737.69	957.45	2333.20	1193.67	783.70	1178.86	433.69	803.84	606.13	849.88	1066.42	1090.99	926.72	625.67	844.11	928.27	1313.53	1018.43	740.24	563.86	413.71	457.13	349.39	500.80	497.67	626.37	416.44	403.60	650.17	905.14	270.47	294.91	434.64	448.23	514.80	367.76	491.77
1392			9630.28	47650.51	11174.34	8521.81	22776.24	11259.35	4217.86	6013.53	9964.12	9954.63	6541.49	4487.67	4629.35	10615.68	5372.11	3145.01	6624.58	7753.44	4246.39	4939.02	6439.39	4266.55	3397.16	3991.82	5076.85	3280.71	2130.61	2998.12	4010.56	3794.63	1695.96	2236.26	1103.30	1987.07	4249.02	2519.39	1146.96	679.89	567.84	1268.75	1281.98	578.17	1476.81	1767.41	1020.85	1100.84	594.24
1393			5345.43	13163.49	6424.08	3770.16	8543.15	9799.71	7107.24	6470.59	7311.83	7448.87	3806.18	2686.60	4603.08	4757.80	5346.85	2525.47	4924.58	3155.47	5433.45	5040.23	3978.29	3210.91	1950.61	1723.93	3406.87	4339.75	2443.75	5201.34	2514.90	1503.68	874.67	960.41	1347.25	686.09	845.91	815.24	1499.61	1899.88	1464.06	1232.06	539.00	465.56	549.75	1162.40	1065.92	493.48	608.16
1394			5811.30	10473.87	16747.26	11805.88	3323.12	3911.46	3004.07	3168.19	4079.58	2320.26	4371.80	3228.81	1837.37	2133.39	3579.58	4177.34	3318.29	2545.87	2342.51	2992.16	1573.53	3965.74	2771.86	1361.93	3480.21	2519.14	1454.54	978.23	1209.89	1043.89	2629.94	1905.92	1233.04	2401.66	1271.44	1333.32	1419.53	2009.13	809.56	792.89	1118.87	720.84	242.19	665.82	1083.56	886.54	527.32
1395			21685.34	37786.84	36567.48	29893.89	23364.72	29780.31	44138.00	22755.20	35866.22	51845.60	46997.77	19374.45	46641.00	64056.73	25595.24	14909.37	12200.08	18975.41	24336.40	36097.67	28495.75	7941.74	13755.50	22101.15	15844.89	16518.25	16181.62	19838.45	21382.50	18754.68	15847.18	26533.33	23914.04	10871.06	6033.56	8127.97	10229.04	6550.34	4505.32	6122.58	4002.23	3924.19	6518.63	7548.28	5605.85	4901.37	2520.35
1396			10139.47	21937.24	9868.53	6936.11	9214.51	12642.62	8691.19	12458.15	11184.69	10501.65	10460.05	16073.42	8957.27	12054.20	14918.10	16973.30	16752.28	8857.24	6693.99	8831.24	4878.83	3652.61	5720.04	5848.89	6568.00	5191.24	4454.72	7712.60	4850.26	7835.54	7872.51	5385.43	4370.57	3769.00	3935.71	3113.08	3093.32	3274.14	2149.45	3039.41	4698.64	5493.30	1966.11	1518.89	1209.07	1327.80	2228.86
1397			20203.42	18821.90	8254.80	10693.44	11930.29	10746.20	14650.74	15688.88	5448.51	7765.84	4472.14	6953.58	10499.27	19456.25	8680.00	6635.36	9252.00	4286.12	6161.88	9268.22	6114.52	4312.02	5770.45	4074.87	3436.91	4316.27	5729.32	7909.91	7934.59	6754.32	4778.18	1357.98	3390.99	3652.92	1894.32	2872.62	1592.72	1632.05	1942.99	1826.73	1626.72	1708.71	1153.73	1405.88	1216.38	1801.77	1603.89
1398			2677.40	6709.24	4661.48	5624.64	5267.64	5116.19	4590.04	5231.65	5026.50	8853.27	5902.40	5202.02	5584.30	5150.99	5479.08	4559.84	5740.03	2476.06	3488.95	3795.09	3835.56	4028.97	2814.97	2093.86	2289.30	1852.41	3771.62	3117.09	3631.87	3301.87	3071.44	4266.50	2603.35	1162.17	1204.90	2244.35	1515.11	1518.93	1093.91	2250.76	2572.36	895.02	691.42	878.89	1113.15	369.12	974.02
1399			7016.72	8038.58	15511.86	17160.06	12831.06	21136.18	7095.12	8420.72	8243.65	12739.31	7018.11	9114.85	16704.57	11238.25	8877.63	5616.59	6291.09	9600.37	7479.83	9250.34	6831.85	3905.78	10707.23	5785.71	3543.40	6175.37	7121.73	4680.09	5989.25	7703.54	2976.90	2756.11	2675.87	3199.06	2043.96	1084.79	1929.39	2907.08	2308.63	4180.22	2589.14	2525.89	1265.75	2084.70	1399.94	706.03	731.14
1400			4383.86	31615.24	9377.21	18524.71	19564.40	24139.32	28124.82	19481.15	9739.97	10316.83	12777.01	14416.15	12875.28	10211.10	14241.25	4567.26	8612.87	9247.58	13131.31	20112.68	10257.60	9776.67	7208.42	12016.33	12166.74	11623.66	10009.49	3995.16	8912.99	10513.30	5411.51	3431.75	3759.11	3312.64	4169.32	4886.71	2937.71	2608.03	1575.25	1775.48	1821.22	1226.87	1447.99	1197.76	807.42	994.04	1230.50
1401			3368.61	18978.34	8787.18	14366.66	23643.50	16390.84	11200.42	4958.32	6201.43	20492.63	36596.43	13527.67	4995.66	7012.97	5887.33	4730.86	4172.33	4076.11	7380.56	10720.12	8816.91	5170.18	4373.76	3529.43	6396.61	2792.01	1830.87	3987.74	2084.68	2562.22	1701.47	2571.92	3184.12	3272.41	2528.82	1579.25	1550.50	958.02	855.40	1183.98	2541.08	2277.29	932.85	1092.15	724.04	670.40	811.55
1402			3462.11	8194.97	1633.88	860.63	410.30	307.99	403.96	635.76	1027.70	849.49	1521.18	986.67	299.52	923.34	599.45	712.44	350.11	293.61	267.05	404.18	787.41	1223.10	1243.42	860.71	540.74	556.41	774.57	738.63	629.13	288.14	741.56	377.37	453.19	331.93	444.17	377.42	463.18	257.49	258.41	181.43	275.04	375.69	233.62	168.61	140.81	173.54	312.57
1403			7599.11	34498.83	6585.81	7864.66	8296.30	10951.29	24320.89	6609.24	12210.75	24459.81	16663.46	10998.16	6904.97	3875.88	4106.70	4139.13	6143.95	5504.16	2579.03	5288.13	5066.72	3370.88	6157.57	3740.85	3486.05	1500.10	1096.92	2564.21	2588.11	1364.08	1926.25	2982.29	2663.28	2300.95	1100.64	1183.23	3071.36	2436.86	1553.17	557.98	410.50	531.94	420.51	627.89	796.30	476.45	554.02
1404			5811.90	4815.88	4128.77	1305.78	1717.45	1114.63	1602.73	1443.73	1634.71	2453.25	1561.95	696.17	2055.87	1746.30	515.87	595.36	1276.11	610.97	401.97	475.85	819.64	501.84	914.73	761.28	478.26	316.56	271.41	387.38	195.51	287.90	382.52	274.61	233.20	291.41	226.86	281.62	266.67	334.57	242.00	305.21	387.30	329.01	309.24	220.53	212.15	391.83	313.96
1405			5628.13	6316.38	1404.15	818.51	951.73	1056.48	1003.81	1701.17	1593.52	1031.85	660.61	683.27	833.73	650.41	933.11	448.14	826.34	903.66	502.31	470.35	319.55	514.90	346.30	303.23	281.58	586.91	546.88	251.49	374.96	431.27	757.52	570.67	506.58	381.58	596.51	504.83	478.18	255.72	443.71	672.19	409.92	327.91	567.67	257.66	187.11	335.02	400.02
1406			9874.46	11423.72	6375.49	5003.64	3342.08	3370.70	2880.41	5867.12	6090.43	4072.65	4181.74	5435.05	5459.30	3034.04	2133.98	2323.23	2447.25	2538.30	1899.57	2247.95	2486.62	2326.89	1826.07	1032.55	579.87	1340.52	870.53	630.52	2371.68	1457.41	1205.12	1277.40	1041.79	876.81	529.50	622.05	618.09	670.93	614.70	414.89	294.00	383.55	376.68	607.44	658.41	596.88	332.82
1407			8300.44	25064.79	25718.03	5849.78	9178.67	10865.54	6273.71	6078.41	7675.43	5536.78	7674.69	11468.55	8502.01	8289.98	4229.41	5169.13	4540.25	4412.79	4063.69	5824.39	5374.69	3296.90	1793.81	2193.69	2432.41	2783.19	1456.88	2145.48	3265.62	1395.91	1636.52	1631.91	765.59	817.61	816.40	1579.88	1078.03	796.66	1026.63	1272.75	710.08	629.56	558.29	783.11	745.87	992.67	603.61
1408			3159.15	10187.21	15885.79	16952.80	4319.40	10586.19	11082.97	7993.28	6498.51	9765.16	8124.86	8579.63	6066.26	6953.38	6227.83	5463.40	3412.35	1839.65	2552.21	3755.41	1295.69	1819.10	3087.32	4634.71	2717.50	2142.94	1449.63	1054.04	1641.05	1994.45	2047.54	1923.16	1233.45	2222.67	3167.27	2794.53	1055.55	1066.16	1227.85	934.37	618.47	596.73	658.92	528.40	486.32	320.29	257.49
1409			3799.68	62006.37	48249.37	23508.30	14175.05	19256.77	18644.95	13720.66	14322.03	10723.63	13016.44	7041.49	7891.63	7402.57	10694.06	6203.36	10172.56	7646.54	6973.37	7704.41	12534.75	8917.36	4440.87	3176.22	4681.26	4408.25	6924.03	5547.74	4979.21	6546.80	5442.60	4001.09	3361.61	3581.05	3748.69	3398.60	1504.13	500.11	567.74	1053.41	2061.19	1496.06	678.58	585.92	449.38	554.13	718.87
1410			9898.26	13531.27	5380.43	9178.88	9854.48	7694.66	6174.66	5093.41	4569.78	2811.03	4206.67	8184.37	5711.30	4384.60	9153.11	7158.87	4609.92	3800.92	4845.25	2637.34	2795.62	2344.90	3328.21	3647.03	6342.13	2439.39	3091.28	4089.39	4282.62	2690.24	2518.34	2702.94	719.57	1607.75	3011.18	1840.13	2437.94	2064.40	1751.33	2535.73	1044.11	1867.06	1607.32	945.66	939.33	846.41	829.76
1411			11625.57	26477.73	16210.44	8974.05	5894.28	4507.56	5079.34	3278.03	4653.65	1004.10	609.60	893.33	2013.86	4492.30	2918.03	3379.29	1089.97	1820.13	2005.50	1515.64	1092.31	1147.78	2331.53	1352.26	1180.52	2019.88	1577.74	2209.35	2130.08	1651.80	2015.17	1843.36	1616.09	1004.86	2261.89	739.66	1073.23	1633.11	1353.89	1117.09	1297.21	921.79	900.56	1472.07	2063.87	2176.57	938.87
1412			15186.28	93187.04	50837.91	33814.26	22347.93	47031.03	26327.62	21000.22	25426.11	14656.33	32983.81	18212.90	13153.43	10022.93	8578.01	15071.79	14776.10	17532.71	20840.40	13952.78	3726.48	11749.72	14939.12	6422.14	7934.61	5899.90	5702.53	6990.56	7261.70	7272.62	7532.31	7279.65	5812.20	3569.48	1677.84	5214.38	6656.81	5296.30	5578.78	3154.72	3925.91	5486.80	3781.39	4776.77	5332.05	2286.81	2005.82
1413			5755.84	27546.99	10093.54	11092.06	10799.77	10929.80	6850.85	6430.51	1927.94	4354.01	8370.84	4896.60	2147.06	2537.98	4517.53	2975.59	1409.11	2168.52	1457.69	1769.99	1172.58	997.99	2430.50	2852.90	2063.08	1400.89	1567.47	1658.43	1630.81	2247.20	1371.68	1153.27	2254.85	1967.69	1341.19	2493.00	1451.08	554.27	738.55	617.01	360.79	430.77	727.60	447.01	565.77	1033.33	1138.29
1414			3910.00	6377.88	545.52	600.30	564.54	712.91	512.68	453.22	674.46	638.06	496.43	724.71	728.81	416.91	766.49	546.04	486.43	337.37	540.47	255.01	259.29	393.78	768.68	1029.76	845.46	510.80	326.89	348.72	277.20	319.52	521.64	835.61	545.44	441.14	306.98	205.99	314.25	240.13	230.12	155.06	257.20	201.44	123.21	245.03	518.72	255.92	194.32
1415			4750.00	8285.42	1232.10	1324.95	1529.01	552.52	669.89	770.67	1278.88	647.58	704.46	1233.98	842.35	1784.40	1664.89	1431.18	1322.81	743.87	949.61	867.03	1562.36	1421.11	1597.01	1526.13	873.87	506.45	674.17	488.92	450.63	431.36	750.49	1005.40	1039.54	440.15	469.88	951.49	724.85	390.96	289.70	328.17	320.90	200.41	323.22	480.46	507.94	291.59	486.95
1416			5100.00	6584.23	461.40	1559.84	2230.23	602.31	159.16	190.75	739.55	600.11	295.54	572.35	451.42	291.03	190.38	301.14	155.56	279.59	181.39	246.59	176.25	146.00	84.40	170.82	242.10	194.74	134.30	167.87	152.50	90.81	58.29	170.64	178.26	73.84	104.01	80.95	92.19	82.36	114.25	102.25	73.87	51.61	78.24	59.24	48.61	63.46	104.36
1417			6352.57	22346.95	1876.97	2157.81	3408.88	4192.56	4258.31	2022.50	2872.20	2453.53	1217.27	1589.59	1457.20	1243.66	1740.01	1728.86	2713.72	1335.67	1655.50	2902.43	1755.90	1218.80	1441.52	1373.09	1294.81	1258.61	722.99	791.67	962.51	549.59	312.59	1110.97	826.71	644.27	1360.52	2031.76	1135.92	752.62	1153.26	1072.70	1406.25	1229.02	547.39	306.20	484.34	358.98	494.35
1418			8241.77	29454.29	11168.60	53017.84	42764.00	8320.56	19121.71	24722.28	6875.54	8465.83	10182.27	3775.23	4025.73	3989.85	3256.17	3242.84	4883.08	6561.96	4768.04	1816.13	2677.63	1862.53	2223.93	2567.27	1452.67	2976.23	4987.14	4056.75	6427.63	3302.19	2351.26	2450.68	2020.46	1458.10	1199.63	2484.89	1231.21	1230.89	1568.85	2066.56	2501.89	3910.77	1825.28	988.69	432.37	567.50	560.76
1419			11959.32	64522.94	66387.96	73920.40	61384.27	92573.96	102672.97	55646.13	16661.61	38124.19	29369.50	50602.22	68081.09	27760.97	37211.63	37867.37	55709.85	42387.84	24302.50	15973.15	25736.12	39549.24	31038.68	20713.11	11484.59	19796.88	34856.46	19904.24	19351.38	8695.16	17368.21	10925.93	9326.97	5747.65	9354.51	15815.83	10094.57	6093.54	5011.62	3780.14	5495.96	7094.37	7521.00	4429.16	3037.40	4099.17	5561.61
1420			15909.39	92049.37	40836.04	25348.74	20166.16	9056.29	15293.17	19953.09	27731.25	22263.41	5856.80	22939.49	19022.41	22663.59	24800.21	14947.69	7063.99	11083.23	8480.20	6941.21	12142.73	12394.75	6729.85	4417.02	5464.32	6907.87	6298.00	7713.10	9257.59	10000.13	3577.63	2842.20	2250.32	2738.25	2873.82	3495.72	1756.65	2525.11	2651.98	1968.15	2421.06	2229.80	1536.38	1359.83	1608.24	1558.98	1320.08
1421			3190.90	8527.34	4050.40	3293.48	2279.28	1635.92	2113.57	1664.63	1535.66	795.45	1049.33	2421.45	2244.25	2564.93	2929.77	1698.05	1521.37	637.12	2174.58	1738.87	1298.23	1047.50	1362.83	2099.67	1748.16	1184.37	594.93	1527.13	951.02	327.77	571.65	1389.13	1753.22	694.73	488.62	375.94	323.55	361.29	832.24	906.21	512.80	486.16	562.10	576.21	761.68	790.12	599.74
1422			2768.60	11940.67	8634.72	6439.66	4463.87	5596.65	7459.47	5924.99	3699.34	1743.16	1174.67	4346.02	5242.77	2366.40	2877.37	4049.63	4215.56	2920.89	2085.49	2012.07	1173.48	1677.70	1581.08	1225.43	1796.95	2124.94	1362.75	976.13	926.04	1541.40	1646.11	957.81	825.13	970.77	1447.77	1499.48	599.91	558.92	522.68	424.31	638.45	579.58	551.47	442.64	502.35	331.88	113.71
1423			5288.29	13376.83	9448.00	8002.58	4603.39	3292.47	3584.90	3694.69	3807.92	2520.77	1869.26	4902.21	3593.17	2965.40	997.81	2086.38	1603.07	4836.86	4046.58	1556.78	2883.08	2645.60	1797.09	1287.20	1221.08	1673.98	1669.46	1644.78	1007.49	758.80	1147.00	686.30	1172.29	1110.03	830.60	897.94	933.60	1554.12	1373.57	391.38	657.45	838.04	1138.79	704.44	379.64	217.17	155.05
1424			2403.11	9756.46	4341.37	2376.30	2675.22	4143.48	1225.21	1210.08	1924.25	3093.02	1648.47	1837.71	1755.49	1248.52	314.41	1094.63	1356.66	1725.43	1316.99	1110.85	819.22	1730.80	1518.41	1178.55	915.00	525.39	445.26	1043.17	1211.41	1235.72	1199.00	1163.21	1041.33	786.16	704.53	502.61	381.78	527.81	1351.53	1306.86	810.56	859.91	675.51	440.84	589.30	664.23	986.45
1425			6225.33	8458.17	6741.69	4284.73	4760.17	5139.95	5704.70	5169.96	5217.60	4663.16	6179.80	3720.18	3074.55	3461.49	2712.27	1622.20	2264.45	2550.26	1308.56	682.38	2015.58	2430.67	2074.10	2875.70	1791.61	2699.78	1940.96	1346.25	1524.09	1793.78	781.88	1399.10	833.49	644.50	1035.29	810.15	470.53	560.73	732.41	890.70	548.88	434.57	380.09	671.40	509.15	472.91	434.00
1426			5749.77	11806.15	9128.09	6531.92	6558.02	5513.71	10729.71	5472.37	6887.84	5152.49	4911.57	7809.33	7222.37	2830.54	3181.27	4561.54	3997.94	4517.68	4240.93	6091.31	6181.41	4252.31	3235.20	1608.30	1681.27	1395.99	1580.41	1693.96	1831.93	1736.65	941.06	715.75	1217.31	1423.04	395.70	730.54	810.26	786.16	878.33	561.54	1119.96	1162.94	955.50	965.67	605.74	267.47	340.42
1427			4868.40	14263.07	2643.29	1494.88	781.52	674.56	628.91	825.99	702.41	845.13	806.34	1429.75	1544.20	1198.70	1564.18	1352.99	1930.73	2095.35	1226.99	1391.43	976.54	882.25	1103.90	627.43	736.79	754.18	657.44	570.13	1103.19	975.49	609.52	1038.07	1503.42	985.24	764.30	887.29	686.61	619.61	662.60	875.78	419.61	148.25	253.48	442.63	316.03	279.90	652.18
1428			4145.60	12574.10	5102.19	7494.14	5881.44	4020.45	3074.83	4774.51	1993.30	4347.81	3565.15	3467.27	3840.68	2954.40	2253.85	3297.71	2974.73	3816.97	3481.88	2211.43	2173.12	2189.40	3238.86	4111.08	2224.32	1302.24	1426.36	872.66	2310.92	1677.43	2237.93	1106.32	1393.15	1122.38	964.58	1446.07	1772.03	2283.40	1819.44	613.15	413.96	384.24	592.39	544.66	621.61	452.72	403.05
1429			14965.61	19782.06	8223.63	2865.91	6060.80	6588.18	5804.74	3014.36	3900.44	4633.10	6406.02	4168.27	2756.37	2375.30	1844.69	2324.63	2069.06	2048.94	2058.08	1892.11	1777.69	1917.41	2106.88	2519.75	2083.46	756.49	1589.55	798.18	909.47	1609.49	905.83	1250.22	1390.07	882.40	1164.76	1298.15	823.60	1197.11	1075.87	2012.06	1439.81	718.53	823.09	945.97	1006.70	780.34	992.45
1430			4882.49	11035.13	3109.19	3091.26	3767.79	4098.00	4854.23	4854.50	5170.00	2568.93	831.43	1475.94	3694.54	1929.47	1684.19	1760.10	1362.90	3567.68	3428.55	1478.70	912.13	1184.23	2520.93	1847.79	1998.05	1968.63	1438.12	503.07	218.18	1019.97	711.55	449.90	560.39	390.36	1212.96	1210.47	961.16	1359.37	952.82	667.81	983.97	379.71	607.59	768.09	974.89	1056.73	785.29
1431			5037.35	7998.57	2434.01	1132.98	1134.04	1120.83	1321.30	925.80	1372.60	1199.20	925.86	1157.15	954.41	1076.40	1008.97	719.55	519.99	697.50	1076.93	1917.50	1988.72	2028.69	1054.30	823.79	773.37	1656.23	1984.79	1075.56	485.48	663.33	1439.50	838.88	1206.21	729.17	621.84	862.35	662.29	593.69	348.03	346.44	660.74	465.18	575.77	882.95	427.45	393.82	329.85
1432			4460.26	15810.22	8006.44	7593.32	5508.83	3542.03	5957.73	4914.37	6263.38	6611.55	2666.17	3846.20	4684.03	4638.80	6943.35	4851.91	3750.31	2651.08	4108.22	3802.46	1600.58	4430.49	3524.84	1805.86	3344.00	3726.47	3439.27	1871.69	980.32	774.56	1141.59	589.76	1752.13	2700.73	3355.22	2925.00	2022.46	1773.22	802.99	1183.91	752.12	1086.27	1301.83	1409.11	1339.83	695.58	954.70
1433			30587.71	71201.85	54348.79	59257.16	60121.28	26149.86	12377.74	41924.33	48103.98	23175.99	25992.85	22467.76	18968.08	27125.10	21954.66	20534.70	23097.08	25622.94	18873.94	18052.79	20688.72	22020.96	15658.83	17687.83	16080.51	7782.53	5667.58	7644.83	4540.74	4605.99	6796.79	6251.21	6019.08	4061.79	6836.21	6662.02	5625.19	5276.37	4677.98	5735.29	4695.84	3033.22	4701.27	2832.16	3588.11	3664.05	3270.18
1434			14675.95	30708.47	30355.76	28051.29	23537.27	35107.04	30752.70	23884.04	12838.12	13047.07	21913.21	18560.02	23395.61	18925.72	13104.43	14938.22	36694.28	24338.95	23028.84	11358.62	19682.11	19498.34	12905.93	20012.36	12406.26	13837.82	6457.27	6785.89	9374.54	8065.29	8788.87	11578.96	9981.01	13939.29	7648.39	4901.67	5758.91	6072.96	5261.81	8202.01	5938.11	5237.85	5554.65	4858.80	3028.44	5117.00	4361.16
1435			12532.90	58092.49	40824.18	50806.04	28157.02	28809.10	18837.85	25386.98	24987.05	18091.45	13011.13	13764.71	15218.64	11377.95	6800.32	13029.54	20830.98	12902.42	20223.40	13003.07	7508.92	7363.10	10233.76	10158.08	7350.95	7148.05	7353.07	5941.85	7135.75	8094.62	9067.00	9039.78	7166.61	6282.87	3356.82	4475.37	3486.62	3997.39	5506.50	3292.11	2736.11	2521.66	2472.65	2804.03	1114.59	2056.75	1707.76
1436			9264.71	94931.21	52028.32	59511.56	40118.01	15834.04	33810.30	50818.61	32202.74	28419.14	19428.99	37537.49	35546.76	47197.51	23943.95	24529.44	13872.65	11578.60	6306.79	16119.01	22528.42	22085.14	8767.02	7270.02	10225.61	13953.44	19789.94	16481.09	14272.90	8438.78	7321.68	6751.57	7153.17	7956.26	8149.20	6182.27	5570.85	5855.09	4334.14	4126.06	4161.94	2985.89	3302.39	3711.30	3283.79	2472.27	2412.48
1437			6779.30	62399.26	46765.74	5837.33	17265.59	20502.39	16123.36	16695.21	13227.07	10765.38	20598.56	26278.80	20898.28	27329.17	19272.25	10082.07	14157.95	10140.46	7257.06	7941.52	14311.79	6971.71	4838.90	10193.59	11554.33	11959.12	8989.08	4276.00	8461.39	11082.17	6646.68	7447.07	8635.49	7295.86	6115.56	7924.10	6329.93	4979.50	5447.15	5678.95	4624.12	3239.62	2969.30	2601.82	1944.44	2675.11	3661.61
1438			35657.51	150729.57	8551.25	3317.04	8025.13	4374.23	6379.68	5688.38	4977.55	3875.13	775.87	2236.16	5280.24	8267.42	3328.64	3620.03	2305.76	1259.14	9537.15	8097.46	3597.07	2345.88	1886.21	1286.89	3535.08	4633.57	4599.39	3066.22	1989.86	1940.82	2372.63	2137.88	2046.13	1142.18	402.99	845.01	1247.50	1768.51	2853.08	5202.46	4327.47	1383.48	1182.72	1372.45	393.65	569.21	907.31
1439			2022.13	43101.48	4281.55	5045.05	1586.89	3575.10	2064.75	2754.12	3959.05	2281.38	7162.33	4839.92	3560.38	4970.80	2056.72	1710.73	2083.40	2813.64	2878.83	1909.15	1972.53	7078.59	2476.34	2349.23	3275.65	2851.83	2246.30	1575.22	1625.86	539.17	563.35	509.57	982.03	892.58	598.14	1406.86	1510.88	1364.75	855.72	510.94	617.56	407.17	310.85	366.70	291.63	255.79	391.11
1440			2118.30	21379.84	13444.17	3042.06	10927.04	12987.64	10310.21	4718.82	4775.71	8209.04	4340.51	6607.41	8061.28	7312.82	5572.47	5169.46	6332.06	7744.62	6489.97	6274.57	3704.78	6196.24	6792.19	2618.04	4121.12	5191.41	2462.76	3941.66	4571.07	6051.06	2864.22	1809.88	2185.38	2558.84	2912.81	2671.64	2776.67	1308.61	1640.43	2347.11	1767.83	1272.99	2097.78	1684.37	585.53	1077.00	1068.71
1441			5199.47	4729.71	2247.53	1786.31	1436.33	3754.73	7823.28	5584.67	2249.23	1472.76	2272.42	1334.84	3004.58	1792.38	1097.20	2317.95	4571.15	2210.11	1009.75	614.26	1067.25	1504.67	747.14	1194.77	426.63	1141.26	748.19	719.86	2073.86	1226.88	435.47	412.83	505.11	573.26	643.68	606.86	404.77	328.75	498.83	502.07	704.45	235.75	555.01	916.90	995.79	343.19	251.18
1442			4496.44	5666.52	3625.53	2228.09	5385.72	4308.51	4613.68	4492.88	7110.11	1679.52	2037.75	4597.90	4488.48	3321.34	3465.63	4413.07	5928.83	2728.58	3212.09	1352.27	2036.53	2908.51	1691.00	3337.22	1530.32	619.95	1178.08	1602.61	2697.97	1584.22	942.96	804.18	880.02	1425.63	1960.04	658.88	1160.85	832.78	875.51	635.36	422.91	636.06	565.48	561.47	741.18	494.90	247.65
1443			4419.25	1842.46	139.32	268.10	161.47	142.04	92.23	111.76	349.76	398.66	283.78	234.03	208.27	304.93	490.09	575.99	363.15	353.89	434.69	446.52	750.54	749.46	590.46	498.87	625.01	510.01	459.68	336.41	393.84	597.22	418.09	367.36	481.31	356.31	313.86	350.80	430.54	397.24	258.95	237.71	643.24	440.13	285.77	208.62	420.81	240.50	150.39
1444			1957.27	3164.40	4878.22	1203.30	3593.43	1751.83	1329.98	2209.42	1634.33	1117.23	1487.66	2099.05	983.48	2758.61	3048.26	2850.44	2456.15	3499.70	2790.61	1242.49	1647.82	1344.57	1215.26	1252.69	1370.82	1801.42	1785.12	1885.24	1383.90	1498.44	1477.18	1362.67	416.56	905.18	1279.45	795.90	933.29	858.75	1031.71	1040.96	751.96	421.25	422.91	371.58	322.72	438.50	460.70
1445			6871.85	24092.34	8229.28	5720.36	15134.37	11202.00	17607.22	21333.92	10053.52	9832.43	10867.10	7909.81	9253.32	18182.27	16352.93	4318.31	13801.74	10103.57	2669.02	4104.57	5200.20	5323.48	7030.51	4249.67	5870.47	4127.71	4715.10	6261.11	3050.87	4059.26	4147.01	1979.66	2828.49	3701.50	1654.33	1562.68	1052.14	1408.41	1192.67	1333.09	1569.75	1442.22	2066.66	1670.86	1517.41	609.55	653.83
1446			6826.89	51137.11	17365.22	28186.91	13343.38	8616.99	9885.26	12885.16	3826.72	10794.89	13813.38	3032.11	4636.49	3709.55	9670.05	1463.40	9637.41	4539.35	6985.19	6346.84	3545.65	6230.08	6247.87	4839.18	3880.55	3717.49	3925.77	3743.71	6840.76	6986.14	3496.44	3316.55	2262.59	4393.59	2798.14	1554.52	1786.41	2717.27	2507.67	1711.38	1422.73	1534.73	2106.34	1506.38	1417.34	1054.01	1067.84
1447			5628.38	9617.53	2510.19	2035.45	1184.99	1243.83	2941.09	2128.93	1206.54	1164.46	761.85	1862.21	2000.13	1073.44	1333.24	1476.84	1230.95	1475.70	1335.43	1151.26	2098.34	1363.01	1907.07	1242.05	1068.11	1800.84	3133.09	1849.36	1025.64	972.20	1603.91	2720.17	1319.19	1093.82	1372.89	991.45	1572.87	1428.63	1636.91	2071.03	1818.44	752.80	834.19	894.19	987.15	1354.51	1210.25
1448			6068.80	15673.54	15123.68	9008.58	8580.12	7169.23	17357.52	18574.60	9020.21	10532.02	15157.22	6095.79	3541.04	7285.44	12873.39	13262.08	8644.15	5070.14	7880.06	6415.38	8209.08	9785.38	5119.82	5007.65	7838.48	4532.34	4050.96	4199.62	4745.72	4223.41	4300.63	4238.45	1857.62	1611.73	1304.11	1732.49	2292.67	2227.62	1704.99	1472.67	1427.86	883.67	713.36	1770.17	1277.89	907.30	1321.83
1449			4338.50	38093.30	23762.28	19292.38	12755.86	6608.33	13992.20	19830.84	22606.94	7646.33	10088.08	7206.07	7497.12	10506.27	12836.40	9438.31	15933.97	19852.16	9625.21	12028.41	8480.49	7772.99	6890.13	7293.65	6590.63	4902.37	3223.67	2889.58	2553.39	2257.87	1696.33	4036.46	3109.02	2001.90	1852.26	1692.82	892.24	1263.95	1618.71	1098.03	921.16	978.23	1336.38	845.57	669.69	627.42	1029.86
1450			8599.62	33574.51	32548.62	41959.08	47963.15	28275.56	30088.56	55254.79	30850.28	9599.60	14852.64	25631.62	11009.89	21106.71	18318.50	19336.19	19738.87	14358.93	15777.17	13369.38	9571.98	7701.23	8701.90	9986.12	12015.90	12439.19	8283.50	5947.46	4225.27	4264.50	7469.68	7981.50	5484.90	4764.97	5528.66	5092.86	4944.34	2147.87	3399.59	2369.43	2507.67	2753.55	2553.34	1755.82	1808.12	1025.92	848.82
1451			27437.72	46019.74	20830.50	28657.33	29547.07	19628.26	22587.17	6937.46	11386.17	18568.52	18668.03	9938.13	14067.24	10303.77	16363.19	17037.73	12893.47	4945.47	6392.60	4678.07	10288.94	8701.37	4378.35	7983.00	6390.77	6612.62	3979.48	4148.50	6748.06	2797.84	6770.99	4059.51	2269.69	2145.34	3487.06	2649.50	3403.89	1568.60	2245.24	1749.34	1614.05	1959.49	1950.20	1026.03	1406.89	1247.04	1456.30
1452			7612.79	78760.03	16217.45	7918.37	2025.44	2126.97	5873.74	4718.82	2005.91	1555.75	2004.12	1287.90	1183.72	659.69	1563.27	987.66	1510.60	1994.87	1479.94	1338.15	2338.48	2201.31	938.81	783.26	875.50	376.97	473.20	678.65	811.88	488.66	446.46	359.67	499.87	238.40	742.79	836.05	562.31	335.32	223.96	671.08	553.02	273.03	294.75	521.29	288.88	244.94	182.85
1453			6573.53	13236.96	1855.02	1167.02	590.15	964.92	1153.36	1180.08	620.73	560.22	600.77	526.31	361.73	580.54	1280.62	890.02	463.06	544.55	375.62	333.90	895.52	667.66	515.72	818.16	1011.47	736.28	405.09	273.38	481.42	566.87	347.45	461.15	373.83	248.36	518.32	440.89	543.68	217.88	216.86	227.85	248.14	245.49	210.63	415.44	301.12	222.36	268.31
1454			5357.89	39108.55	8685.42	8775.40	16594.43	11597.19	7578.30	22128.76	18424.82	14546.85	23731.24	8749.19	8413.86	5671.80	7134.14	7636.70	9966.45	6330.38	4892.35	7717.30	7955.43	10239.87	13570.77	8048.62	3819.51	3205.26	4822.75	5575.40	2740.00	1098.10	3294.73	6254.05	5473.89	7881.35	4200.06	1521.70	1889.56	2514.94	1775.19	727.87	855.31	1067.42	1060.31	698.39	607.74	522.03	763.82
1455			2783.85	15425.38	2808.59	1591.09	1472.47	1000.62	651.71	389.47	1029.37	832.08	797.52	1017.13	1248.72	553.43	458.92	665.19	338.11	785.82	543.32	1690.91	1166.65	1143.02	958.30	775.91	1338.07	967.25	562.95	348.77	495.17	510.54	552.02	508.06	605.62	719.48	1431.63	823.53	1917.57	692.97	719.12	426.58	268.65	331.00	417.32	410.42	221.38	820.12	909.37
1456			3377.53	8875.91	355.25	224.78	202.08	226.27	186.99	174.75	221.63	398.49	365.66	482.40	297.81	221.93	264.52	188.14	320.13	264.26	221.82	343.46	271.61	144.90	225.67	456.11	274.24	394.45	508.91	371.79	375.87	716.14	556.88	381.41	470.14	477.66	278.49	718.29	619.74	711.29	440.57	291.02	610.44	557.35	661.23	429.88	551.77	469.51	623.61
1457			4490.57	6450.16	470.16	609.70	1085.98	1168.20	855.36	466.79	495.10	669.75	432.80	379.33	574.52	304.47	207.68	250.08	353.91	268.14	327.03	260.48	211.91	206.90	179.08	166.85	123.58	121.96	191.64	175.27	280.53	203.71	147.99	140.43	114.43	194.17	224.83	209.63	130.64	211.82	227.39	254.28	381.94	284.89	157.92	149.87	87.37	110.98	169.14
1458			3063.26	5728.87	9050.06	4581.69	4407.02	5473.05	2420.99	2353.46	3361.30	3537.30	2647.28	3950.66	5381.65	1184.08	1641.54	1666.92	1951.65	1459.71	632.10	1056.70	1140.66	658.30	537.65	1022.56	751.86	405.48	198.04	352.46	772.24	560.31	295.42	232.47	210.85	192.15	177.87	137.04	192.73	157.79	150.66	99.56	138.07	128.32	90.82	80.24	120.26	163.53	215.42
1459			5656.89	12010.35	2552.85	3214.26	7190.18	5111.34	3551.33	4380.36	6314.87	3169.13	2685.87	1810.16	1944.52	1844.43	1013.39	1733.86	2222.47	1191.46	1364.57	1627.16	1011.71	847.38	1483.77	1836.13	769.17	1047.95	1363.23	1038.93	602.25	332.33	397.61	660.24	844.69	808.05	606.26	450.30	226.12	262.23	275.73	216.70	196.50	259.84	206.07	186.05	225.50	106.12	75.25
1460			6818.27	16907.63	22338.44	9890.72	6966.77	5544.55	6777.87	4409.09	4520.69	6388.49	4356.82	9588.88	10082.12	6664.59	5870.69	8760.74	6433.72	5751.21	4247.99	4715.01	2995.42	5408.70	5214.91	3908.70	3317.72	4447.19	5072.15	4649.15	5450.90	2564.50	4611.75	3905.50	4336.58	2825.59	5248.94	3930.48	1862.27	768.34	2548.51	1229.04	1326.11	1595.90	634.91	1266.69	1301.22	1534.56	1568.61
1461			2310.39	162853.06	16163.14	15967.68	6099.57	10008.78	13344.24	5529.06	5266.53	9317.97	9208.05	10805.35	17038.37	11352.26	7689.65	4651.13	3982.16	4995.64	7442.59	6335.04	1526.12	1231.43	3902.35	5474.18	5233.50	2971.59	4654.90	5357.81	3860.79	1497.61	4446.00	7256.83	4167.94	3432.38	3857.27	3510.52	3326.24	2946.06	670.45	1908.48	1215.17	600.32	548.97	1414.32	2521.90	2057.26	981.33
1462			2082.85	4095.76	1128.10	820.70	718.77	528.98	1049.93	789.38	1352.76	1202.18	790.25	872.05	1312.31	1968.81	936.51	462.13	872.20	555.07	875.63	661.24	686.12	921.05	1405.52	709.00	1435.87	1961.74	795.82	885.78	2180.66	1414.36	744.43	643.05	467.02	578.10	707.58	1149.57	1048.27	978.77	818.26	1067.47	868.07	359.33	441.64	477.22	618.48	717.62	229.44
1463			3703.63	30938.52	15557.84	4233.92	3065.91	9979.62	11300.83	5499.98	3976.01	5743.25	9997.01	5604.97	1138.00	2580.88	3897.09	1791.65	1995.88	4588.93	4557.08	2238.95	3286.39	4855.27	3319.59	1744.72	2587.90	2733.41	4126.60	3461.25	2750.72	2391.25	2226.49	2948.82	1790.77	1071.76	739.77	2815.33	2934.84	1171.15	2890.13	1079.27	1137.89	1242.53	1314.16	1125.72	933.49	440.97	370.56
1464			33899.54	109372.16	59400.19	71227.91	56522.22	39042.46	38368.10	52233.57	66123.69	61156.34	36408.89	21412.99	30451.85	33755.75	28022.25	27294.81	55936.04	66707.17	46326.68	41045.40	31512.97	23442.89	26613.25	29205.42	28670.94	23550.32	25013.10	17497.78	18096.02	16506.29	9253.44	6774.85	14291.77	17294.52	13525.60	16522.00	12927.26	15769.21	11268.36	6477.56	9970.92	7941.10	8214.33	7740.15	5283.69	5672.88	5150.79
1465			31033.79	45394.86	22059.47	9962.33	20935.83	34206.86	19876.04	15999.86	26243.38	29655.37	16859.74	10390.29	15938.46	12738.45	11209.74	11335.19	11875.41	10040.75	11743.04	5370.35	4773.39	9506.00	10264.88	6623.03	9160.87	7289.04	9588.09	11282.04	10621.42	6019.68	4696.48	5390.09	2499.26	5611.62	6477.98	4191.87	6110.03	6245.34	6440.74	5035.82	3566.52	1846.52	3395.70	2335.42	2748.41	2810.13	2251.43
1466			10350.31	25020.17	6311.77	6559.90	4022.25	7446.60	4852.77	2834.23	5703.38	5539.92	9389.68	4528.72	2314.02	1667.15	3653.63	1245.95	2042.10	3236.98	3227.37	3559.91	5976.68	4419.71	1737.43	1349.37	2068.40	7819.51	5649.67	1818.88	6619.30	3650.78	4493.27	2224.90	1131.98	2365.99	2436.32	1543.79	1118.84	643.32	1372.98	2428.72	1291.30	830.78	1293.94	1078.83	1087.05	1908.61	1588.96
1467			7434.02	14391.93	19257.35	12335.08	13529.14	16985.40	11711.30	8960.48	7347.03	13096.93	7513.00	15797.96	13819.81	5803.38	7905.73	15391.58	12541.63	6773.85	7568.91	6673.02	6292.05	1912.70	4911.82	9919.53	5407.28	7734.19	6081.38	1372.77	2392.64	2159.28	1681.02	4674.05	5029.55	4820.45	2418.33	5199.59	4988.19	1981.93	1786.68	2042.86	2193.42	1895.67	2114.01	2064.65	1719.50	710.09	792.86
1468			9462.25	103242.96	58106.68	22547.74	14548.07	12297.66	18054.50	18018.05	17400.93	16029.61	25705.47	22370.89	25716.06	17954.88	32138.08	24043.43	14032.81	14079.79	12918.02	20538.28	16556.55	9436.04	19311.14	9513.84	10550.97	8489.41	8254.70	9169.64	11323.07	9776.47	8284.01	4572.92	4652.50	2165.27	1433.51	5230.25	8051.26	8292.84	4152.58	3456.37	3094.54	5179.20	4504.24	4843.97	3640.89	1382.32	2006.52
1469			21505.46	60229.12	15010.05	26371.23	30719.43	24987.52	10347.89	11154.67	9604.46	12964.40	11577.61	20243.46	8202.36	14419.54	16989.28	15786.55	13845.51	8708.08	9012.65	10610.38	4991.46	4562.31	4136.67	6792.74	6293.31	10806.75	7172.90	3492.10	3810.45	1979.50	3773.30	6332.33	5182.14	3917.78	2268.23	1317.46	1525.92	1326.09	945.10	1692.45	2247.27	2409.15	1539.78	1595.61	1113.48	576.27	415.50
1470			13405.60	30665.24	13588.93	22240.73	10593.63	10812.07	7848.68	6916.89	9981.07	16919.81	10158.24	7216.59	7945.70	4355.14	10450.23	10710.86	8640.99	6728.22	11137.97	6977.40	9436.10	7097.97	9111.10	4249.00	3876.79	2324.86	4162.87	6890.29	4718.28	3959.00	3145.18	2173.73	3360.76	3177.33	2523.66	2486.66	1750.45	1773.06	1382.95	902.62	1329.61	1906.71	2819.47	1724.27	1054.61	1141.86	1906.59
1471			12162.66	48935.80	29334.35	43855.71	67334.59	47390.44	32158.51	30412.88	32101.91	22097.70	30962.85	4415.91	21320.43	22614.31	18923.38	14814.58	12560.77	9547.31	21848.42	18888.95	16597.82	9478.00	8336.50	7083.47	7074.31	9725.27	15404.55	11505.75	18860.01	13908.66	4368.45	5743.78	12661.72	9126.29	4921.36	3586.17	5532.04	4697.67	4358.48	2502.22	3365.62	5290.03	3119.32	3132.81	2359.82	1190.63	859.89
1472			42526.85	91468.78	50993.57	56344.87	62636.99	38145.55	52539.64	73186.92	40428.61	18888.94	43174.51	45267.98	20970.18	23405.85	17112.37	15435.57	13681.49	16673.25	22752.57	18698.98	17595.79	12235.55	16086.76	15179.28	13034.11	24384.80	12407.84	11066.37	14585.71	9015.56	7920.58	6986.59	9670.69	6968.58	5745.68	5424.00	6517.19	5385.91	3505.90	3819.26	3178.83	3339.58	4584.66	3861.35	4822.74	2449.80	1950.54
1473			10065.28	111224.82	34995.92	15674.45	7180.38	9499.15	8401.75	15723.30	12036.66	14070.43	16438.03	11720.06	17659.52	7665.94	21328.57	28663.52	9082.15	4495.22	10340.60	14271.96	13173.36	11543.33	5300.45	2731.40	8567.80	6500.62	3442.06	14565.10	11094.96	8793.66	9165.88	7835.04	5521.56	2442.56	2344.28	2159.37	1215.83	2029.06	2456.97	2901.64	2799.20	3343.79	2072.69	3335.94	2522.62	1942.48	1236.57
1474			34466.82	61245.47	40399.90	55754.97	70483.28	26342.45	30572.27	44545.75	41652.80	15021.28	21277.08	20639.34	36051.02	48311.68	19846.90	19380.58	26585.83	20413.18	13386.91	23487.69	20440.19	9900.41	6886.68	8656.86	7884.99	10173.65	9340.12	6796.64	4661.89	8747.05	9758.26	6092.61	10115.29	8072.37	5822.06	2109.95	3573.11	4207.17	4101.18	3694.61	2985.34	2505.56	4090.54	1822.27	3099.95	5811.77	1837.88
1475			4723.64	21270.06	15265.41	13118.51	12211.97	7096.99	9077.38	8094.96	6220.48	7416.52	14506.48	12310.06	11738.05	8235.49	3064.25	3238.95	5387.20	11583.48	6516.00	5395.74	5462.17	3521.29	2367.68	1987.30	2731.09	3147.23	3347.87	4662.37	4709.39	4570.82	1946.20	2861.16	2604.61	3353.20	1799.76	2730.30	2045.38	1414.41	2876.46	1928.18	2701.64	1151.52	764.04	989.27	2013.73	1394.55	1754.16
1476			47618.34	95259.25	67423.60	34700.32	42434.15	33357.16	45584.52	33955.98	31714.39	30278.34	31490.72	26107.04	43261.68	40561.87	40607.85	40065.95	36114.35	15157.29	10801.42	7726.40	12773.10	17600.31	24633.74	23548.87	16605.90	13565.43	20322.12	20408.09	18056.40	12001.81	14351.24	13470.53	8203.11	9065.41	11910.36	13391.24	13096.49	6033.38	9627.40	6537.11	4537.93	3489.56	2558.45	5307.11	5823.92	3079.29	3179.95
1477			142114.42	190616.40	64735.77	68519.94	62085.57	42111.33	44267.17	82982.92	37288.35	38184.25	49447.69	50698.78	63633.57	38229.04	13597.51	21664.91	29439.53	14798.08	18472.96	26927.45	17265.47	27841.44	16158.23	24810.04	20491.71	16219.83	10273.71	4763.43	6283.09	6499.86	6490.21	9096.05	15218.16	9155.16	5644.98	4916.39	5537.16	3313.72	4093.23	6543.25	6216.44	4448.41	5218.92	2138.38	1167.58	3535.29	3523.30
1478			6021.38	8927.02	2071.45	1618.83	4147.72	3766.40	2622.17	2088.58	3613.11	936.06	2204.15	3472.15	1728.41	2596.69	2453.69	2558.03	2568.03	1128.38	1630.22	2534.63	829.10	569.43	2262.74	2582.19	903.58	1221.16	1268.50	1230.25	1722.05	2523.06	1695.67	2140.56	2264.81	2007.66	1977.84	1144.27	815.09	967.49	829.48	924.51	1069.83	1224.07	1226.68	993.58	555.93	380.88	508.17
1479			5799.06	60779.25	5534.13	13171.50	4587.29	6078.16	12108.37	6451.31	1641.23	5474.94	4706.04	3831.59	2423.01	1739.76	1941.82	3765.13	6169.81	4757.35	2134.19	6238.79	4551.13	3275.48	1738.09	5404.29	2571.51	1886.79	2439.05	2912.86	3381.74	3497.13	1917.07	2244.44	2141.07	2446.60	1545.29	1341.18	1896.30	2594.58	2946.02	2064.30	1364.51	1322.36	1509.93	900.00	1552.10	2184.32	1292.77
1480			7657.18	49659.12	13094.01	14874.02	5865.68	14638.32	12857.03	6285.45	6613.75	6693.46	10829.93	7110.43	14018.79	6488.88	6690.61	3288.00	1885.24	2278.85	3418.10	4171.96	4159.57	3586.79	4550.72	4847.49	1515.64	5035.91	3867.16	2366.67	2605.59	1220.53	2440.97	2658.62	2953.21	5115.12	4200.36	1595.34	2138.57	2392.35	2106.08	1119.68	1135.86	899.00	1162.68	4179.45	2098.83	653.50	541.25
1481			17755.71	184054.34	32151.54	41575.10	17878.41	14611.37	15604.00	30535.30	12075.12	13417.09	36377.41	15582.67	8594.66	12608.40	7420.11	9783.39	12128.11	6290.25	10264.77	24440.85	18781.19	9588.48	10905.48	12807.66	3095.88	1750.14	4433.08	7950.48	4049.99	4630.84	5109.77	5385.79	5186.62	1353.65	9230.28	5751.42	5502.65	5383.34	3819.41	2935.27	1386.70	1672.00	2746.41	2723.26	1757.26	2402.92	2892.83
1482			16033.98	141421.29	98390.33	165069.56	79525.75	51896.37	39134.75	25128.73	37476.62	68532.50	82461.11	60520.09	85628.35	59915.80	30354.86	30872.82	19606.50	16807.99	23296.32	25226.97	15933.75	13661.56	27630.07	11521.06	17017.98	13115.63	25395.05	13126.26	18479.91	11768.29	16840.47	28121.15	20152.36	3253.30	8926.88	7182.22	8741.05	14662.91	12868.43	14607.74	11015.05	9980.84	5701.19	4533.87	5099.83	4497.20	2042.64
1483			13217.85	59728.80	34944.87	21080.70	18424.92	15582.09	16615.66	36551.90	38743.50	23812.46	18786.42	24766.43	9942.87	16778.84	15884.77	14103.83	16250.83	17744.23	9353.01	5517.51	16595.07	24709.64	19202.13	20380.74	13620.53	9124.45	7772.60	6260.89	7261.47	4375.44	5327.88	4584.07	4910.91	3782.45	1577.17	2812.16	3570.71	3823.21	4286.16	6290.76	5689.37	2382.25	1210.19	2295.31	1969.45	2067.50	1663.17
1484			19966.29	164277.75	26862.75	24538.93	24218.73	43981.39	53964.78	65293.85	52314.41	28299.16	18845.98	20476.31	17305.64	15254.46	6527.67	5573.87	9661.01	10530.33	26287.26	29921.47	16065.60	13461.36	14495.04	19005.16	14301.43	20991.82	18819.83	11035.65	8443.50	7003.17	4478.29	7340.16	7424.15	4772.64	5002.85	3678.05	3648.48	5563.66	3381.65	1091.08	1924.16	4042.61	4416.49	1492.01	2287.35	1250.85	1582.94
1485			83685.85	295483.21	96029.35	75129.67	77547.46	77444.49	93210.92	74658.61	86928.53	47567.89	60342.30	62414.62	73235.81	29826.35	36572.22	50345.55	79977.30	114359.16	58458.70	20491.82	21414.53	15250.13	22716.35	18920.51	69505.40	41192.03	25227.39	25983.87	14249.80	17048.80	16892.30	15538.32	10359.07	6879.19	11352.54	12887.54	8810.21	4936.45	5554.96	7101.62	3508.04	2516.18	7856.27	5850.17	4912.78	7507.29	2993.14
1486			31376.67	199313.87	25187.58	41377.08	13051.59	20832.30	23131.66	18156.68	31702.80	25211.61	35281.97	17483.25	26396.06	21639.62	19313.48	25412.74	26563.62	21822.73	24289.88	32506.54	14248.01	12002.85	17264.75	17181.93	13534.76	12327.88	11930.57	7915.20	8953.28	7106.55	10223.31	21455.41	10259.71	7298.53	7054.91	7011.89	8749.47	6346.45	7129.31	5584.98	2774.06	4881.96	4078.00	2457.02	1979.59	2797.03	2528.40
1487			8723.33	121285.53	43929.17	32242.61	57945.92	32868.29	53851.26	31675.74	25075.58	28983.53	24228.53	19283.91	19862.23	11248.61	16505.99	17360.07	18971.82	27432.74	21841.22	20094.13	14331.33	17591.41	11548.12	29186.79	15489.16	10972.41	13175.17	11880.46	12921.81	7075.31	8738.88	6565.42	3903.14	2887.27	9743.55	5633.68	4315.02	9360.39	7461.67	4443.20	2169.18	2010.07	1920.98	1433.21	3213.28	2857.45	957.68
1488			13595.20	42693.81	29827.52	17171.30	17521.00	13945.23	15492.27	18343.40	15864.58	46764.05	32117.46	29766.71	12558.63	11002.37	20287.17	14368.13	10537.12	6565.31	6383.50	13505.88	9226.17	11297.23	11869.56	6091.21	8240.89	7237.81	5946.79	7250.34	5355.84	4250.64	1958.20	3503.81	5477.14	4237.56	3877.58	6567.69	7154.97	3128.58	2815.96	5725.55	5538.13	8475.00	4725.19	2837.49	2543.20	3260.74	2101.42
1489			1648.45	64879.16	3042.59	2233.76	2058.50	2805.51	1006.94	786.80	814.11	649.78	2026.35	1948.89	2815.26	1667.22	992.73	719.72	1027.45	1786.92	754.29	1283.75	1553.64	995.37	1337.51	472.80	1477.18	924.28	1764.74	1955.40	1164.81	872.57	1365.64	1183.78	666.39	1823.55	1682.87	1303.40	1418.68	776.55	1011.34	1089.21	589.32	664.38	762.76	610.47	1024.03	494.35	631.70
1490			2811.06	46733.81	17738.58	19338.88	21692.16	22347.12	11931.43	13695.43	11392.72	10628.92	10793.30	4562.92	14997.49	13324.94	10658.35	12333.44	10271.89	11959.07	11475.91	9857.14	7833.45	6902.66	8351.38	7340.88	5331.41	4127.33	5470.45	3690.39	7788.99	6087.47	5775.49	5316.99	2856.31	2642.48	3268.23	2957.23	2330.56	2185.49	2667.43	1806.57	1243.93	1123.64	2671.61	1944.15	958.53	1374.48	1519.42
1491			6570.88	27044.54	9614.32	2716.21	7161.95	8878.53	6351.61	3062.90	960.71	858.33	3077.12	6649.09	5143.45	6146.99	5842.99	3452.95	4269.58	2762.51	2499.93	1146.14	2074.12	1606.55	1213.79	2467.02	2975.89	2692.88	3591.07	3041.35	2134.70	1417.66	1092.01	2122.66	1698.96	2586.98	3072.86	3174.85	1974.18	1685.11	1390.21	931.16	763.74	726.37	527.74	568.14	1014.47	1072.82	701.19
1492			26802.30	89361.42	58642.86	36951.90	55528.89	35007.48	37678.03	45721.15	29063.42	24232.84	26191.23	14041.80	13690.28	10559.92	18634.02	21330.13	17081.29	14132.39	17389.09	17280.33	20289.80	13496.13	10698.96	7070.33	7374.63	6896.43	7318.44	3434.10	3363.07	4774.21	5618.14	4339.20	6980.58	2009.53	3165.93	5865.72	3524.26	3061.53	1822.67	2545.11	3896.29	2898.99	864.13	1311.74	1041.47	1335.10	1277.10
1493			4584.70	26925.27	9822.97	8700.93	6098.39	4630.04	6849.62	8594.26	7865.96	5344.95	4988.85	2284.14	3422.16	4301.80	4387.49	7638.50	8933.48	4337.58	1853.07	2182.00	1705.99	2377.18	2451.94	3685.66	3066.44	2161.14	2812.70	2339.74	2336.79	2558.87	1336.75	945.34	2246.54	1990.77	1526.96	1307.86	1075.86	3447.53	2022.70	1955.31	845.45	1644.01	1943.47	1441.66	1392.99	1005.22	986.29
1494			6940.98	12383.40	1994.35	1461.82	1458.81	525.00	961.84	594.00	616.00	898.55	1447.58	1353.24	914.86	761.25	761.69	1004.42	645.26	970.53	787.20	864.11	793.31	751.75	902.22	651.00	960.05	1106.39	516.08	504.58	842.15	903.20	480.32	465.32	938.50	1775.48	1584.85	643.11	1355.03	1694.46	1059.50	1168.66	1111.48	1211.37	673.80	626.83	932.43	1856.03	822.96
1495			1786.73	22724.41	7935.38	7198.50	5113.70	6522.79	5118.26	3339.37	4494.07	4011.37	3066.73	5413.03	4098.39	1841.08	2207.00	2263.57	4448.12	2302.31	5186.43	5672.99	9520.82	5518.29	2504.80	3930.83	2006.62	1636.90	901.45	844.93	1816.90	2328.84	2400.06	2655.14	1702.81	1545.13	1057.52	775.22	1122.92	1253.93	1130.18	499.35	312.52	350.33	738.05	435.88	790.82	597.67	637.76
1496			4548.87	6865.44	3598.20	4365.24	5089.68	6926.12	4596.79	4228.83	2067.90	2529.64	1479.14	2699.81	1678.11	1120.70	1352.15	3685.57	2917.41	1763.61	3245.03	633.58	1197.07	1956.24	970.60	1288.64	728.28	719.16	867.65	635.70	629.65	880.81	470.18	486.14	279.93	407.13	365.94	642.67	384.13	319.71	439.59	576.79	863.85	406.20	306.49	347.06	422.05	573.47	338.97
1497			6680.55	22677.81	14548.28	8453.38	13578.45	6676.60	8525.29	11578.15	10631.46	10056.92	10937.26	6432.32	4351.12	8267.93	6097.06	6288.66	7339.11	5993.58	6650.99	7781.65	4264.60	2685.08	1219.20	3261.88	2769.06	3206.12	1770.83	2257.36	2146.16	2249.65	1686.40	1236.87	828.26	245.95	1138.13	1201.79	832.94	1060.99	647.75	404.16	366.32	595.93	686.88	585.90	320.10	244.35	146.98
1498			7888.35	36067.07	8647.97	4549.04	3047.11	12349.41	7791.44	1247.71	13175.34	17676.73	10730.29	2215.87	3273.90	1759.12	1412.94	2853.96	1436.13	4403.83	1404.45	948.00	2153.87	5790.24	2212.08	4654.79	5131.40	4057.21	4363.10	2486.02	1802.44	3394.58	2079.05	1976.64	555.99	930.23	450.47	733.38	760.32	215.99	766.31	846.68	952.91	1004.11	316.82	173.96	212.66	251.63	416.95
1499			8613.18	81182.20	48406.36	24353.64	25207.79	21022.42	23721.51	18592.21	9940.76	5469.47	12105.88	12602.99	13802.90	21216.42	14747.51	6741.61	7240.04	4257.00	4313.19	5922.43	6281.70	3924.54	2984.92	5987.23	2865.25	1632.11	1650.00	899.68	2062.23	2160.59	2153.25	1915.36	1742.30	1290.83	859.79	1399.58	813.60	632.57	327.95	294.11	142.70	281.76	164.89	130.91	47.20	65.01	63.07
1500			12054.05	23932.34	22286.01	16101.65	10667.07	12122.66	4844.30	7578.95	9223.80	19056.34	24605.56	14779.93	12186.71	18650.45	11516.75	9412.16	5545.94	4274.14	5115.90	6522.80	6847.42	2813.56	2833.34	5248.35	2576.06	2379.20	3086.75	2528.74	2058.90	2580.39	1802.92	900.22	1214.51	1449.53	1199.59	1095.75	557.15	688.79	1226.52	770.86	461.66	303.65	390.99	287.67	174.71	250.14	107.23
1501			7534.66	12744.58	6811.69	10050.06	9629.30	4631.64	4526.37	6310.80	5346.00	3292.88	3613.56	4455.35	3318.22	3209.11	2427.48	1786.42	2828.24	3315.26	2417.19	3021.28	3732.27	2664.05	3924.92	3229.60	1365.93	1727.89	2047.25	1215.13	1447.41	1604.05	1239.65	712.22	814.95	267.83	585.04	421.57	638.05	606.53	270.90	449.44	185.24	314.94	357.37	350.83	434.20	320.48	310.63
1502			11997.69	31623.60	6528.77	6668.70	5388.05	4712.43	2887.71	2868.30	4930.63	4568.74	4902.91	2763.97	2519.37	2130.94	8191.37	20237.12	9987.78	2810.81	4217.12	1584.64	1770.79	2002.34	2865.87	1223.23	2162.89	1669.24	2015.32	3253.28	3065.54	2492.66	2699.32	2231.37	2637.40	3931.87	2124.25	1130.37	1161.10	1574.14	2165.95	2530.71	2090.52	1186.01	668.63	724.79	419.19	521.59	413.00
1503			8429.83	29891.84	3735.84	2324.16	2949.97	2261.70	1221.95	2089.04	1654.19	2165.65	2260.40	902.14	1904.39	2169.85	1138.68	2046.38	1907.74	1336.38	3443.40	5082.51	3663.61	1573.45	1773.18	2918.91	2142.09	2559.77	1737.04	2153.50	2290.90	2311.93	2913.30	1499.33	2202.66	5758.19	3286.28	1439.32	1578.63	2801.07	2328.90	2423.66	1826.86	1212.60	933.69	1317.78	878.21	1334.42	1200.93
1504			7690.53	19408.34	4893.41	3065.32	4500.43	4853.49	1351.22	3771.05	3812.16	4223.04	4989.78	3533.69	1648.72	1195.13	2384.94	2925.28	2001.61	1596.58	2624.58	2021.21	1639.40	1961.64	4808.76	6274.08	2738.36	1561.79	699.26	1034.91	2055.07	1784.77	3191.68	3131.91	1588.66	2051.59	3331.21	1617.22	1477.99	1791.23	1043.44	972.44	1484.61	1330.62	1056.13	1008.25	1063.47	1164.81	1026.52
1505			45232.08	116266.55	114736.86	44107.34	19861.16	22523.75	27716.75	23129.18	20009.01	27959.14	24673.21	12913.25	14197.93	14547.08	12441.28	11650.67	15800.82	14212.22	11695.29	15830.78	11686.91	9306.17	12554.73	11189.85	7341.25	12090.51	9573.06	6875.30	5372.55	7628.22	5707.36	4621.26	4892.67	5534.71	5534.51	4434.13	3108.53	2408.91	1810.27	2442.59	1731.70	1022.55	1027.17	848.16	1522.91	1366.12	875.26
1506			4872.62	18030.99	2407.11	1306.97	628.33	2221.83	2790.68	1506.03	1031.29	1329.28	627.80	1257.78	1955.71	1534.30	2695.71	1442.91	956.56	1859.79	1973.67	1706.77	841.42	955.74	1768.29	1299.53	949.64	1008.21	1084.65	565.90	512.11	696.95	504.11	378.06	645.32	529.09	529.62	429.23	553.08	649.89	680.20	387.05	382.84	412.68	371.95	331.58	536.76	627.10	586.12
1507			1822.57	4944.27	930.15	1237.60	472.64	810.93	766.12	635.38	546.32	561.61	818.37	821.33	497.83	628.44	486.96	661.11	745.73	820.55	712.50	866.83	462.43	612.79	531.47	128.10	509.13	432.66	287.45	302.86	323.54	301.41	235.01	449.22	424.89	287.68	134.57	253.07	329.04	458.10	687.40	263.81	201.22	209.08	186.35	192.28	156.55	463.47	329.00
1508			30302.10	45483.64	17640.78	43792.99	42424.01	14700.18	27001.15	41385.91	26201.33	15803.51	20598.90	51412.89	57005.61	22404.20	12585.92	11656.00	5372.56	7330.75	21999.72	17959.52	13289.51	11427.02	14631.82	9701.47	6384.99	5449.38	10591.56	13074.42	7447.54	3048.06	2964.51	3444.08	3322.28	3732.86	3663.78	2361.35	5792.37	3420.84	3278.55	3447.22	2662.70	3272.54	2432.83	2107.13	1441.97	1482.75	1121.80
1509			13032.35	37965.84	64747.11	106514.82	101322.46	121351.23	53585.62	24827.16	47176.43	60891.46	26056.19	10306.98	29592.73	29969.44	40855.01	18505.70	25628.44	16578.60	16786.61	10056.15	21285.04	25081.06	16455.29	22519.65	13724.68	14740.69	18821.45	16621.18	10897.26	12212.02	7992.05	7406.41	10801.11	4152.06	7716.65	5969.76	3047.51	2398.74	3646.66	3992.24	2351.68	1286.40	922.41	2826.64	3065.89	1411.73	1793.34
1510			6304.69	19967.76	23413.40	28789.92	35433.99	15665.96	12375.66	12603.38	6343.13	15791.52	24491.02	14705.75	18878.37	17084.96	16818.80	9770.60	11981.37	14792.87	15646.07	13775.50	10222.55	12173.16	12810.16	12896.12	9984.54	5821.48	8563.54	9060.15	5156.59	3143.93	5377.45	4903.85	3770.11	6919.52	3968.58	2953.66	2442.05	4242.32	4432.91	2696.59	3169.69	2276.26	2468.71	2049.31	1505.36	643.12	505.08
1511			14769.27	38971.85	32433.64	31532.28	14330.22	19142.80	15976.50	20819.07	24506.36	16326.62	13236.70	9425.02	12940.16	16550.45	12703.60	12445.97	16857.19	10184.65	9461.75	8317.57	11127.51	16643.00	10607.97	11626.40	10339.84	2982.48	1450.96	2669.78	2830.91	1962.54	4716.89	2981.83	2805.26	2548.03	1954.67	1302.94	2544.29	1914.35	1434.79	3421.07	1451.13	960.83	1448.71	1522.29	1239.59	679.28	652.50
1512			13675.79	44030.67	24164.16	7862.21	9624.85	33095.76	20329.65	12256.02	12084.93	9500.29	15179.79	12314.87	4990.03	9680.17	5703.01	6283.01	5951.09	5664.65	4588.05	6255.64	8430.31	4862.79	4989.87	5275.06	4300.30	1742.97	2933.81	2705.13	2822.84	4686.96	2503.71	1456.30	2376.83	2201.96	2171.55	2847.01	3044.69	861.61	899.93	1965.72	2018.62	1556.25	1186.34	938.51	1034.00	349.27	326.39
1513			7088.62	82193.43	2178.39	1703.17	908.51	766.48	1290.34	849.98	506.12	704.34	1831.51	1014.74	835.05	682.52	579.33	466.50	1763.04	1999.61	1384.87	485.20	447.06	624.97	418.70	542.42	357.96	792.18	670.75	415.33	852.99	986.06	727.56	535.86	612.33	529.86	396.59	517.61	423.65	328.62	466.29	498.74	272.89	685.07	325.49	202.20	568.60	365.33	451.72
1514			6328.43	15113.38	4774.65	1705.87	1821.90	2733.19	1995.85	1067.23	622.67	775.24	1007.82	972.39	626.61	1007.40	1438.21	866.16	966.67	1061.80	1111.79	1303.40	1543.86	816.87	581.62	679.47	406.50	516.62	498.67	594.27	392.31	468.20	425.13	386.62	436.06	372.62	281.43	539.01	536.41	592.92	632.45	556.04	300.52	551.60	692.92	731.66	564.21	614.12	443.53
1515			6274.36	12467.91	5752.72	4194.16	3002.98	1550.10	2745.62	2935.45	1187.01	1761.74	1736.25	2309.16	2084.37	1855.16	2381.12	1912.59	2239.26	1290.70	828.11	1523.59	1320.32	1596.09	2127.98	1861.50	1944.44	1707.07	2046.45	1786.44	1640.15	1254.74	1051.66	969.97	1301.81	1302.62	829.59	1465.89	997.12	754.11	660.62	858.63	920.19	499.75	648.14	561.40	700.54	599.76	710.19
1516			5508.25	10042.40	2789.17	2155.95	2283.94	2695.96	2184.86	1190.59	1649.16	897.04	1221.56	1004.11	1194.83	732.57	659.65	715.77	1277.63	882.27	491.58	281.04	361.52	535.64	352.83	600.59	620.75	548.74	694.22	524.03	566.59	365.46	529.15	761.23	881.10	744.98	710.91	694.82	814.30	867.80	956.53	1208.49	432.61	977.42	743.51	460.43	674.62	672.07	524.04
1517			2221.10	3984.24	502.04	131.92	214.28	261.97	243.87	262.60	423.45	469.16	424.21	251.31	118.67	426.69	276.08	183.53	233.27	334.95	229.98	112.26	98.53	94.84	92.51	101.88	93.42	157.22	165.82	103.24	120.30	83.56	85.02	128.09	78.65	110.38	201.66	235.15	186.73	62.10	49.13	52.60	45.22	138.35	68.29	46.60	35.78	50.71	75.70
1518			5246.38	41672.63	8200.03	5044.69	5016.36	1527.35	4673.69	3076.14	10941.79	16614.75	9299.69	9934.76	4378.87	3171.94	7300.92	5246.97	747.13	2126.92	8968.83	5791.77	1786.15	4308.44	1279.95	9256.06	16968.63	5398.37	3100.23	4606.19	4436.95	1515.17	626.01	933.07	869.34	2693.55	2337.49	983.38	2456.42	2355.70	1018.81	347.97	451.74	405.68	368.20	293.80	321.53	119.27	86.87
1519			5031.87	12912.98	6101.16	5476.42	4214.91	4148.99	6206.06	3725.92	3041.34	7096.44	7068.78	4925.39	2846.67	895.74	6111.58	5515.93	1316.64	1637.56	4078.40	6398.85	2218.05	1161.69	2496.26	1024.97	1750.99	3053.95	2955.49	893.47	960.12	2145.00	1424.53	999.12	965.89	1279.06	831.11	801.73	324.17	300.00	440.63	597.56	290.41	323.03	386.45	530.70	203.86	286.83	234.86
1520			9228.49	19922.96	2392.50	1745.39	2731.08	4127.17	4603.04	4539.59	3914.58	5339.36	2399.17	1546.21	2901.77	4941.56	3256.90	3532.08	1676.73	1382.23	968.10	1062.69	2747.06	4303.30	4508.30	2420.11	1934.54	2315.53	3447.77	2324.98	766.08	1027.88	3027.61	3174.86	2811.88	1406.42	1294.01	967.06	1427.22	727.25	759.34	1024.54	1304.65	1643.87	847.83	904.33	958.90	637.88	697.66
1521			1447.11	11223.95	1553.65	1742.21	2164.73	1193.29	1117.29	763.95	716.63	615.34	769.83	575.65	1046.55	2106.72	1675.32	2468.75	2628.01	1948.43	749.59	2076.91	1742.02	926.28	2266.29	2278.37	2036.39	2113.94	2013.32	2276.08	2871.78	1885.83	1683.28	1804.72	3341.88	1844.63	1150.70	1812.18	1625.84	1883.06	2300.80	1906.70	1150.66	1424.22	1091.54	2559.49	1443.83	460.37	567.11
1522			6865.49	11952.72	1576.49	1195.03	1485.85	1486.41	604.94	778.60	1036.07	997.62	2445.40	3073.56	1786.79	596.59	1295.89	1945.10	1826.61	1470.27	562.97	987.01	1178.61	676.32	869.30	921.79	604.97	775.62	1147.35	1544.74	1817.66	810.65	511.42	519.56	664.05	951.06	1277.27	756.14	894.60	764.88	870.44	404.03	547.18	888.43	962.52	754.83	804.44	702.34	412.27
1523			7772.70	16577.67	5913.87	4043.15	2384.12	928.24	2821.72	2924.19	5385.55	2922.66	2254.32	3969.84	1759.76	2716.05	2107.60	3643.97	1739.83	2658.61	2733.96	2591.51	1724.44	1399.86	2370.46	1413.37	1100.42	1141.96	1280.24	807.22	437.69	562.17	903.03	1380.22	766.79	771.33	481.76	633.07	961.85	1581.90	1129.94	606.31	445.51	369.92	330.09	343.00	539.54	645.86	282.44
1524			5454.55	5511.55	5094.11	6583.44	4949.13	5533.25	6817.23	4479.43	2744.04	3644.20	4151.07	4906.88	5256.33	3119.72	2484.22	2390.71	3380.51	2857.83	2125.60	1968.05	3493.28	4395.37	3223.92	2324.36	3690.51	3445.04	4056.50	4419.56	3264.34	1203.87	1246.31	1730.81	1528.15	1342.16	1150.41	876.38	894.25	1032.02	995.46	1414.79	667.77	606.69	608.39	390.23	554.37	597.28	446.66
1525			8928.69	11017.99	389.42	356.97	464.36	477.12	198.28	194.34	160.73	269.14	222.85	299.92	218.92	147.35	288.38	126.53	289.68	209.37	162.08	177.36	106.38	304.11	699.02	655.37	418.59	160.84	314.82	320.35	142.79	297.04	484.27	311.54	377.63	176.10	252.84	362.20	183.36	373.45	349.64	432.84	340.76	424.63	437.60	457.87	370.40	445.49	227.09
1526			4117.47	10247.65	2003.11	690.34	209.57	440.57	266.31	777.85	1113.78	360.89	812.79	730.61	716.07	356.11	254.12	198.69	242.41	108.50	420.26	329.79	290.54	454.88	662.36	349.06	167.62	271.44	290.07	165.53	219.50	101.13	154.50	170.14	262.88	258.77	173.93	231.98	389.99	354.23	184.19	291.99	253.98	90.68	318.53	305.89	208.97	206.02	233.84
1527			6228.99	8810.73	995.79	479.60	755.93	144.94	154.87	146.82	336.93	831.64	1028.12	210.40	223.34	188.68	211.64	312.24	281.99	636.79	717.39	477.90	294.07	238.99	335.64	538.55	397.28	445.13	564.53	566.03	769.97	678.28	517.87	891.16	1084.78	622.71	421.56	366.74	289.39	571.17	410.58	142.08	391.17	245.47	418.91	269.88	283.39	280.58	327.01
1528			8129.13	29729.52	11736.22	16046.78	10301.97	8451.03	8778.30	13298.95	11025.42	7743.53	4537.25	3776.84	6802.68	5589.95	4884.92	4558.69	6740.03	5945.38	3828.90	5748.66	3092.89	2789.79	2694.62	4208.12	2549.31	2309.14	2824.80	2528.37	2365.53	2584.14	1295.23	1931.78	2824.45	1283.72	1176.08	1872.06	1487.16	1930.90	1479.23	650.62	672.58	741.63	975.13	1212.16	928.88	643.09	598.61
1529			7776.43	25118.48	18973.44	25322.11	18911.19	8742.22	2905.45	2859.15	3445.27	2450.13	5845.92	4965.50	3350.63	4799.89	4119.22	5558.84	5800.73	5951.04	5435.87	3011.43	2534.58	2544.73	2368.33	1699.22	2655.34	2260.09	1673.87	2874.71	2001.11	971.90	1316.03	1332.06	754.42	1279.72	1345.78	766.91	493.40	789.12	898.43	809.44	957.96	523.51	809.70	742.34	546.59	780.41	389.46
1530			3564.38	37968.20	4371.11	3327.22	1934.70	1668.28	703.77	1076.15	1095.15	1680.72	3222.36	1878.72	1512.60	1788.81	3321.38	3461.74	1548.77	914.64	1265.34	2974.33	4397.08	1413.37	547.53	1114.00	839.19	454.06	696.18	1364.33	1632.27	360.74	977.52	1404.18	2577.59	2180.53	630.19	313.84	402.12	533.37	522.82	456.69	196.78	442.77	803.64	621.46	666.54	422.78	278.49
1531			9188.03	15179.94	5588.06	7399.88	3648.86	4193.57	2210.20	3175.62	3141.94	1473.92	3380.32	3354.43	3270.31	1874.38	1601.83	2848.57	2706.74	2919.26	1980.64	2430.45	2444.50	1037.56	1584.14	1529.21	1689.89	3485.86	2777.51	2891.40	2444.71	2842.28	2537.17	1567.71	792.45	1449.32	1435.16	1421.12	1377.23	477.18	557.63	990.11	1059.21	1015.96	948.26	847.65	842.15	695.10	415.83
1532			1247.79	5806.20	495.57	1381.89	1165.55	1057.73	1397.37	727.87	593.80	834.70	576.90	288.51	330.89	436.34	373.33	240.40	340.06	357.20	420.58	464.72	545.85	483.75	572.24	690.65	980.74	603.90	710.27	447.43	423.60	433.28	265.19	288.25	447.33	454.97	480.79	473.08	463.73	686.44	858.86	746.32	1057.17	779.75	392.17	302.42	407.02	315.49	381.50
1533			4151.94	8351.48	3154.68	2497.11	1365.54	863.99	759.30	950.18	1183.11	798.15	695.94	372.67	464.64	732.51	360.20	548.94	1736.96	1725.78	848.63	1162.32	977.24	1165.48	768.11	618.17	1405.64	1268.35	624.11	303.73	573.02	826.06	279.20	457.72	278.39	894.58	853.67	432.41	684.94	567.52	792.97	1207.53	614.28	477.78	521.05	395.68	200.31	163.00	194.26
1534			5523.88	19840.22	5477.88	2279.86	1790.04	1794.69	1413.63	1246.11	885.75	292.86	639.38	470.75	656.92	904.47	793.12	349.30	1354.71	509.55	275.17	1022.36	2136.41	2143.65	1432.04	1235.09	948.15	1216.59	929.01	874.29	1947.15	1113.57	560.67	1163.56	1152.66	1149.57	1112.34	1068.23	315.64	129.45	611.58	524.49	490.39	452.03	391.93	487.57	323.46	511.79	143.41
1535			4043.15	15317.03	2595.33	700.14	558.13	1265.07	913.90	903.26	3207.41	2091.48	595.93	389.01	366.05	729.85	990.77	1227.12	1628.35	720.29	916.20	1342.16	1180.39	686.63	1389.36	1532.42	1705.04	697.87	1193.95	1387.30	933.11	1530.45	1159.82	1068.69	1369.39	1622.20	970.22	1026.19	839.14	1676.41	1280.02	548.06	459.10	865.50	615.94	773.39	842.18	742.26	460.70
1536			2022.80	18185.91	3951.87	3610.31	2812.95	3970.76	3156.45	3077.20	3133.27	1693.56	2782.89	4026.32	3351.75	2854.68	2861.34	2439.77	1873.89	3439.65	3988.69	2768.04	2003.64	1629.45	1730.42	1806.90	1761.99	871.55	566.36	608.83	1066.37	1188.68	1317.70	588.08	464.29	634.34	729.50	346.45	284.94	291.28	363.92	311.67	311.79	234.37	87.22	113.69	103.60	50.98	58.72
1537			5888.50	6569.15	520.61	635.55	1700.01	1349.57	352.05	1073.21	1010.79	736.24	808.67	688.94	524.01	596.68	891.64	1263.48	1297.24	1114.23	970.80	772.70	1075.66	1008.65	1430.82	1408.49	903.58	1575.47	937.32	1132.53	1133.10	1095.94	1117.41	651.12	417.83	499.35	736.03	827.64	1701.93	1919.15	1285.03	1182.39	931.90	657.98	829.76	422.72	492.41	878.39	564.19
1538			12144.66	26223.08	17351.05	7072.73	8926.33	6499.72	9779.48	7679.51	4197.49	4322.39	5125.89	5979.69	6279.94	3578.54	5206.22	3516.35	4317.66	3542.23	4699.52	5624.21	3436.01	5622.20	3061.43	2023.23	2514.42	1387.90	1517.13	1405.74	1273.42	957.55	1030.65	980.35	963.82	770.86	640.01	1088.68	1268.35	817.15	324.31	298.46	367.13	371.29	216.11	61.24	327.00	416.54	267.21
1539			13802.41	41203.08	10152.07	33622.87	47208.63	22505.06	17664.76	25679.12	8030.80	2320.61	9404.31	12343.62	3598.12	3239.28	5251.39	1863.64	3375.58	4727.90	3237.65	1439.14	3302.29	2794.77	2247.80	1638.85	1317.96	1260.41	1220.79	1959.90	3141.43	1541.16	783.32	512.38	780.43	525.04	276.55	429.81	469.17	447.70	226.84	126.05	193.79	188.24	138.29	234.26	405.40	426.96	248.08
1540			8535.23	13874.09	1001.25	572.85	805.29	1652.70	465.91	526.14	1072.05	1158.13	336.99	639.34	828.71	247.86	712.94	543.39	598.24	1606.97	479.51	648.03	240.78	231.25	668.73	798.22	493.36	676.38	1020.57	343.88	692.07	754.23	371.78	381.28	343.61	255.79	319.80	167.43	452.89	618.82	540.22	293.63	141.94	185.90	287.83	364.52	209.41	179.87	398.98
1541			7350.16	54685.80	3252.63	4524.66	3646.27	1228.00	2956.02	3230.24	1483.25	1011.98	2512.95	1934.77	1598.54	1224.77	1888.37	1538.85	452.51	472.40	831.21	1057.72	614.27	975.33	1600.67	535.81	965.91	1029.40	567.88	445.91	532.54	1473.67	1607.88	546.87	329.02	340.77	537.89	1119.69	711.17	376.57	563.29	228.68	215.24	244.66	370.89	492.84	705.00	592.99	528.52
1542			4330.03	13337.16	1380.09	205.49	586.79	609.53	675.64	566.59	684.51	491.72	511.24	447.91	238.03	247.71	368.33	482.45	717.58	317.19	237.54	383.32	713.88	402.39	403.59	268.95	359.64	461.57	197.27	315.84	486.83	281.84	133.88	169.55	674.50	483.90	416.84	386.47	204.69	455.08	414.66	387.18	581.60	388.77	337.11	412.98	306.43	203.16	284.98
1543			3356.62	16913.49	1366.44	818.23	464.65	623.79	1101.97	1133.08	498.85	337.36	317.53	455.90	457.59	288.87	370.48	296.17	420.87	578.36	405.75	298.20	291.90	601.56	947.98	444.66	1010.00	560.87	263.53	281.48	488.22	812.84	629.83	421.29	605.19	937.04	343.24	566.77	598.97	791.63	932.74	813.01	244.85	375.61	658.50	517.33	395.72	177.70	411.75
1544			2719.51	6485.43	596.86	1175.93	1110.72	436.02	515.51	658.29	990.26	303.09	589.90	701.89	1155.41	789.05	1763.26	953.34	995.80	1066.95	1225.01	1118.69	879.03	893.08	918.44	824.50	610.03	954.13	849.40	776.01	341.57	1572.04	969.52	608.18	1004.85	665.74	324.23	311.30	448.00	403.38	194.59	736.76	976.22	622.51	345.10	334.39	324.47	263.97	249.61
1545			4520.05	16300.57	2022.48	2183.82	1242.22	2152.42	3372.76	4122.65	2379.42	1724.20	1423.90	2845.12	2280.83	2597.26	2141.04	959.87	2465.31	1697.93	1179.50	1758.04	1437.81	2059.42	2421.40	1291.23	755.02	2143.74	1996.84	1486.06	1162.83	481.01	801.37	1257.58	1366.01	1024.05	469.59	860.03	464.10	506.76	619.75	527.03	503.14	400.03	454.40	362.14	232.65	103.22	202.64
1546			4620.11	16938.44	11391.37	5070.90	5848.45	6549.34	4321.97	5096.89	8304.11	8701.80	4294.28	8157.47	8936.69	4543.20	4155.38	3280.29	2900.39	2564.42	3584.89	2429.40	1420.97	1455.32	4693.40	2472.27	3400.27	3546.62	6050.56	2360.96	1774.98	2529.00	3994.08	4085.30	5696.45	3115.12	2125.07	1961.13	1486.26	2599.03	3183.41	1714.86	1931.32	1795.91	1249.32	1339.87	1381.29	940.55	476.14
1547			6069.07	61210.68	8558.50	5758.21	7288.54	8314.79	5457.06	9246.33	10438.78	9075.34	5637.35	5860.71	4186.53	3674.76	5397.13	5024.63	2336.15	5571.30	5652.53	5014.40	4604.55	5574.41	4529.95	4205.18	3048.82	1706.89	2369.80	2703.41	4110.57	2732.13	2267.76	2581.47	1854.49	2756.50	4146.89	1973.03	1950.24	2086.71	1526.35	687.61	1703.54	2139.47	1118.59	551.49	698.36	735.64	691.03
1548			1773.88	6947.89	309.36	162.48	135.84	247.77	179.06	154.23	141.87	349.14	301.57	346.13	405.24	355.61	246.07	270.25	266.14	263.81	302.03	308.27	287.40	219.91	252.82	234.95	189.49	192.94	243.14	166.64	203.24	222.97	79.30	113.27	230.91	258.16	349.19	200.43	391.26	639.37	420.18	550.77	729.09	467.93	636.08	329.50	266.68	334.04	305.09
1549			6208.52	7582.03	1779.37	2003.36	980.07	2061.71	2320.56	1148.15	1331.61	1377.68	1609.41	1296.77	1109.67	1331.92	2043.96	1199.50	1553.71	1724.25	1951.46	945.84	823.94	975.05	923.54	883.82	373.10	602.88	1191.08	845.38	375.14	887.32	700.92	604.30	1129.08	877.26	516.51	595.90	541.44	330.37	508.72	504.17	423.11	389.40	311.12	271.51	716.02	749.29	545.34
1550			7026.54	4890.66	1242.74	732.11	854.95	362.39	370.95	583.01	466.41	402.82	655.56	467.01	377.59	332.41	203.71	652.02	565.56	722.89	427.08	692.84	647.42	447.60	295.52	434.28	218.07	226.15	168.28	229.56	154.86	98.98	144.58	206.53	149.48	101.85	55.33	107.98	90.00	61.61	67.14	63.72	69.36	51.70	56.70	74.74	98.15	72.19	157.10
1551			2070.14	8376.14	1576.17	1272.02	861.61	607.63	1195.82	1635.01	1285.38	889.84	1251.37	1103.46	593.16	674.66	317.03	760.56	1097.36	1699.26	896.55	1175.19	723.65	994.16	837.11	673.20	462.39	812.39	1161.21	1304.12	1778.09	642.53	605.81	729.37	431.59	766.10	526.37	409.45	336.63	405.58	385.28	368.09	334.68	190.94	531.12	418.52	346.65	382.24	262.15
1552			4101.92	7097.93	2008.32	1588.40	1500.88	593.74	980.11	1454.41	875.38	694.89	851.71	853.68	976.33	1331.83	809.90	799.08	1871.28	1228.63	752.29	2051.03	903.33	1241.01	1008.38	1045.86	683.49	136.74	584.52	468.01	757.15	683.64	561.65	398.68	836.85	359.21	471.62	292.77	648.03	724.88	394.05	517.74	444.64	435.89	338.36	242.79	328.59	180.71	411.71
1553			2983.84	5922.67	2701.89	3475.78	1487.27	1473.20	2215.40	1857.56	1839.70	2740.15	2322.59	1479.65	1272.30	782.56	1706.26	2273.88	1675.85	1785.95	899.96	1255.67	1677.86	1414.18	685.13	909.10	844.26	919.07	1021.99	983.59	701.21	379.02	470.63	431.81	702.68	816.55	850.21	475.78	346.76	467.38	490.62	336.17	533.75	459.54	333.21	341.71	669.50	303.40	301.41
1554			16036.61	16810.60	10261.07	13042.48	12479.93	5425.92	4654.69	2536.71	3433.49	3579.98	3544.16	3218.94	4196.29	4577.93	2789.65	2841.39	3435.57	3470.62	2917.63	2775.88	2401.59	3024.83	3424.99	3565.23	3583.28	1540.88	775.95	1656.64	1438.50	1498.82	866.28	1042.87	1666.34	1193.72	810.36	899.42	539.95	1041.80	1204.92	650.17	463.93	394.94	607.13	449.71	578.08	338.47	341.98
1555			3797.90	3494.50	405.97	479.42	377.92	259.92	530.73	447.69	374.81	418.59	455.48	219.17	286.85	429.68	1092.71	659.10	525.54	696.47	563.18	260.53	653.82	1002.58	573.53	454.01	630.28	627.57	949.04	615.70	528.29	703.46	244.60	268.51	502.01	892.63	1242.31	905.06	518.72	501.98	157.57	501.18	756.95	731.69	566.89	655.21	566.94	760.36	634.37
1556			5009.65	15485.92	17532.02	14249.65	3173.13	7037.10	11776.14	9449.48	3657.16	11736.44	9125.13	8648.81	6957.99	5648.06	3040.29	6162.20	5244.41	3552.03	5905.95	8936.91	4675.16	2363.92	3774.29	2195.93	2835.53	1854.51	1823.57	3182.95	2633.69	2627.33	3125.35	5383.02	2816.66	1684.57	1738.70	2118.97	1752.43	845.39	692.47	814.19	1982.89	2141.33	2190.69	790.23	469.58	410.31	659.82
1557			4687.74	27432.42	707.98	883.51	1140.50	799.58	750.00	1005.77	521.17	765.45	700.69	938.03	743.68	538.36	554.15	947.36	310.55	349.46	342.44	335.18	750.28	559.97	296.52	664.66	408.19	376.21	378.73	383.98	446.78	481.56	148.31	123.73	182.50	446.43	379.99	313.48	383.63	250.64	222.83	234.14	222.97	201.02	173.95	309.26	470.78	219.98	307.64
1558			8399.63	10467.90	13508.59	7681.85	7227.66	10971.30	11938.16	7675.10	6661.24	8527.52	21256.41	9695.68	7765.37	6924.98	6672.45	7801.75	8812.67	9464.87	8179.62	6676.05	5980.01	2253.52	2980.77	3059.51	1480.14	4343.79	2108.82	2878.05	1498.92	2667.31	2552.92	2336.42	1145.25	1138.65	1184.60	1868.51	1433.08	1650.04	1729.56	1548.33	1190.10	681.65	891.99	1144.29	1238.50	848.95	471.60
1559			4574.59	36311.68	26680.48	10747.56	10363.83	10756.93	6356.54	4445.15	4450.56	4648.66	2936.37	1979.63	4884.16	4697.98	2482.27	2295.36	2573.05	2414.51	972.88	254.95	441.70	1732.01	2524.86	1494.83	1209.90	966.81	1202.77	590.01	248.37	225.53	312.79	389.01	258.51	264.58	205.87	349.69	156.04	363.33	324.50	296.19	273.26	241.66	178.04	70.24	139.69	185.71	126.87
1560			4186.69	5555.70	1054.79	1312.98	477.52	865.22	614.69	713.66	671.12	457.42	482.87	924.16	1043.33	290.56	447.13	751.86	814.04	630.67	704.93	364.38	397.75	490.40	408.62	459.50	808.24	442.69	505.67	284.08	348.15	221.34	233.37	292.54	500.38	250.95	225.09	156.29	127.65	142.55	113.67	171.80	185.62	208.73	115.43	90.85	147.81	136.66	69.75
1561			5264.17	6074.80	12106.43	14162.12	9425.98	8862.20	4628.13	4711.57	7178.79	5871.66	3787.19	6114.00	10829.25	7025.77	4513.28	6332.02	4224.58	3346.40	4548.06	1890.21	2310.63	2436.40	4216.74	1933.53	1874.74	3770.30	2371.19	1042.83	1047.23	998.03	1422.87	1572.38	1782.22	1690.35	1221.04	980.59	1274.73	1201.37	2403.36	1861.09	829.96	922.31	578.23	924.65	950.46	623.82	894.63
1562			5205.97	10069.06	11068.61	6891.58	9408.44	6174.34	6621.12	5458.22	5808.35	3650.65	6290.67	5130.26	2745.66	7466.15	9692.65	3807.51	5930.72	8131.45	2375.39	3431.53	4596.01	5771.37	3142.47	2971.84	2128.94	2104.15	3010.08	2075.86	2837.50	1877.04	688.90	1039.28	2353.65	2322.28	1400.82	1592.94	1249.91	2023.71	1923.06	1153.77	1070.97	712.69	787.68	548.24	495.51	352.22	535.94
1563			4951.50	2474.29	567.73	405.22	147.10	463.24	652.28	502.35	189.40	639.39	730.11	290.48	373.32	563.60	330.88	377.25	374.32	262.64	512.93	461.22	505.25	414.61	485.04	464.96	434.09	725.24	657.96	291.26	250.85	350.90	328.21	407.76	173.55	390.62	389.72	197.91	164.55	265.30	273.90	477.71	276.78	210.30	132.58	348.83	107.12	153.29	125.78
1564			5826.34	4636.56	3101.69	3020.11	1916.57	4072.60	4209.21	1786.72	1267.17	1631.96	1000.38	1771.20	660.97	599.42	2248.50	3035.43	969.06	850.74	805.02	876.38	1682.34	843.43	1033.99	1034.68	713.84	1176.59	660.77	765.29	393.19	212.91	155.12	287.87	193.04	183.29	204.67	219.45	217.63	483.39	430.30	273.26	419.84	280.52	119.52	124.08	176.33	93.59	153.71
1565			5755.14	5612.15	3242.16	3173.98	1867.94	1535.20	3693.90	2802.25	1941.19	2232.87	1426.41	1210.64	845.99	1409.67	1818.70	1367.40	717.57	998.89	1287.06	1496.86	1662.69	1665.09	1085.23	1012.33	1339.03	1052.03	649.22	1047.24	1047.73	1000.47	664.48	594.69	563.94	560.06	637.28	487.65	465.71	520.63	177.03	212.85	686.24	696.01	303.50	456.92	534.20	451.49	477.58
1566			6140.57	9719.84	1973.81	1157.38	5488.78	5790.16	5886.53	2373.94	2596.10	5270.91	2079.54	3099.15	4723.40	6079.38	2855.60	3096.27	1330.54	1445.70	2482.25	5106.47	3218.69	2713.61	1424.63	1492.75	2231.65	2450.48	1637.51	1087.53	1656.73	2799.43	3525.93	1962.18	1811.95	1539.97	1261.72	1004.29	1406.79	2034.91	1882.10	494.97	626.49	1111.90	748.01	873.79	743.82	699.29	1087.72
1567			9425.94	33147.22	13192.14	7462.90	11573.13	10084.53	7109.96	7209.51	5940.88	5579.09	5708.81	8453.98	6077.63	5032.23	7017.56	4285.13	2418.99	3070.92	3245.95	2715.30	3164.51	3311.91	2224.59	2502.49	3249.61	3216.94	1547.19	1409.36	1490.79	1538.77	1415.73	2162.90	2004.15	889.71	1364.12	1105.24	1280.75	960.24	2430.99	2138.81	1492.58	1494.48	703.74	673.66	471.66	766.28	1559.86
1568			10762.16	8185.58	4315.54	4492.90	3057.12	2910.58	2315.19	7196.66	5183.47	3502.50	2726.60	3533.48	4597.29	2323.50	1108.99	1514.64	1022.15	1801.80	2401.37	1990.40	1210.39	897.93	1278.79	1890.37	1656.68	1204.86	983.40	2514.86	837.52	630.29	1209.31	731.47	1055.91	691.43	305.04	420.56	480.00	562.43	528.07	530.51	480.34	278.92	318.24	332.32	202.52	179.87	178.74
1569			1843.81	9082.76	6131.58	13128.34	18804.50	8859.28	8799.59	7388.72	7426.38	6952.61	12807.57	13548.60	5045.75	2391.24	4571.20	5205.59	3882.19	1142.22	3511.45	2493.59	2390.45	3208.87	1854.06	2080.18	1464.91	911.62	1462.08	2934.05	2519.78	1676.19	1391.16	967.63	1226.79	845.05	697.40	482.57	809.80	1176.52	1544.84	1756.17	1067.36	256.09	492.30	932.32	835.44	716.07	665.01
1570			1653.15	10419.22	2626.59	3151.04	2929.82	5446.66	4418.90	2396.89	4282.57	4685.13	5482.69	3146.27	2253.93	2181.90	2691.79	2677.04	2776.69	1911.67	1849.90	1145.88	1688.75	3082.42	1603.89	1484.96	2081.74	3021.44	2073.00	1001.88	507.03	1376.40	1382.98	1026.71	3409.89	3186.61	2780.66	1797.25	769.73	990.01	1132.29	868.62	1216.30	1100.71	1212.75	1411.68	443.89	1115.26	1280.32
1571			4930.34	14341.96	6558.41	4065.63	3658.07	7208.07	6134.90	6706.25	7712.09	5135.73	6065.20	6128.88	5134.72	5293.76	3533.64	4739.14	2809.02	3404.47	2910.05	4160.74	3478.31	1369.05	2593.90	4014.93	3226.77	1785.35	2326.08	1747.29	2045.57	726.98	1239.05	1917.62	1238.96	924.78	707.06	1253.46	767.46	991.23	581.76	725.61	690.58	495.53	262.47	434.19	447.75	481.94	353.98
1572			9443.90	33305.93	12523.71	10979.13	11143.99	13573.47	10744.29	11598.56	6591.74	6086.02	8359.13	6737.89	6206.54	5855.01	3598.74	4303.23	7103.56	6471.40	7099.98	11072.82	6104.37	4084.72	4829.61	2524.76	2704.61	3852.89	2606.98	5686.43	5610.60	5280.88	7277.35	5743.17	3113.40	1329.11	1349.71	872.31	1055.59	941.04	994.27	1328.73	926.24	887.01	741.61	1047.10	1504.58	894.40	435.38
1573			3602.70	56968.42	3050.89	1263.61	1814.33	2829.16	2663.16	967.72	1897.17	2115.97	2732.96	2129.23	1585.26	1266.08	1042.59	1519.74	1832.75	1268.29	1596.98	2059.09	3114.87	2492.15	1342.54	836.57	2262.14	2612.50	1692.47	717.17	1395.38	991.01	1510.82	1051.55	838.71	907.24	1379.31	1127.43	832.08	597.81	1625.97	1479.35	1104.73	1284.19	603.68	383.59	252.45	640.53	1104.74
1574			5097.19	15728.01	8493.80	4227.66	3581.90	3353.87	5505.63	4108.82	598.92	3948.02	2894.20	1892.19	912.92	685.12	2295.87	2328.07	1984.10	3193.74	852.07	2106.60	2704.01	1861.02	2024.74	1364.71	1715.19	557.46	721.64	845.78	645.02	612.36	1564.42	1472.10	1226.35	617.80	797.41	952.51	641.89	709.82	350.34	332.87	1191.52	847.89	403.48	249.42	296.15	264.58	266.15
1575			7415.61	19366.96	18894.49	9820.09	17978.27	20357.05	16495.32	6734.20	11685.15	5488.67	3896.10	4512.62	5045.03	7151.26	12232.03	12431.26	9037.41	5484.01	5212.42	8890.84	7997.86	5030.88	5716.82	5712.99	5549.81	4391.42	3982.07	3012.71	3415.41	2382.80	1855.54	1756.57	2243.24	2784.69	3753.87	5386.39	2920.40	1966.73	1612.87	1568.23	1344.27	1719.99	1298.14	501.29	1540.55	1353.56	1677.92
1576			1533.92	24056.78	8594.52	5552.16	6631.98	5334.16	3792.52	3177.21	1593.23	6731.14	6000.49	5445.85	5132.44	5682.32	3091.93	1292.91	3594.26	3089.25	4653.27	1695.06	2916.66	2763.86	2001.47	2828.90	4148.87	3733.49	1416.86	1495.57	1540.74	3535.63	2079.38	725.28	2119.42	2497.01	962.98	3038.02	2195.41	3172.92	2996.74	2041.74	1299.80	2308.57	1532.61	1451.13	1519.96	1053.96	711.87
1577			8476.80	30379.49	24123.44	9986.70	13237.42	14532.56	10698.62	12888.33	10877.49	5765.27	7717.31	10398.97	12039.67	7172.12	11177.09	6810.98	7811.46	5981.97	5364.62	7931.56	15199.14	9935.24	6629.94	3377.66	5082.84	5502.87	5579.72	6111.03	3751.44	4027.89	4193.37	1748.73	2790.30	3951.94	3656.69	2902.45	3706.98	3902.19	1825.51	2167.54	2254.71	1266.84	1355.91	1636.92	1469.09	925.89	1056.27
1578			21978.92	88359.83	43852.46	27300.36	32326.18	24268.96	13090.74	13989.85	34864.82	22209.51	13907.05	18268.38	10388.06	15676.10	13401.25	8317.54	11066.43	6642.08	4019.80	8749.57	9204.04	11262.14	7109.22	3986.67	5183.12	7953.35	5650.53	4823.65	2144.16	3194.18	2690.00	2194.93	3306.21	3353.35	2150.36	3277.07	2470.31	2268.93	2932.08	2843.09	1133.46	1869.38	2754.78	1792.39	1555.91	1949.09	1867.14
1579			2706.66	17226.02	28142.10	29984.54	26890.84	16576.95	8132.01	9917.30	11319.75	9358.81	8648.14	5817.07	2888.49	2297.08	2738.53	4065.98	2536.58	3846.15	5342.62	2898.87	2622.15	1586.93	3258.53	2799.84	2851.97	3340.05	4235.45	4872.78	4792.09	1966.56	2347.86	2242.50	2281.77	2170.48	1908.69	1949.50	1380.00	2088.26	2406.99	2147.51	1924.53	1040.77	672.85	565.58	1118.06	1326.78	1384.49
1580			3447.95	18013.96	11340.83	8583.07	9489.64	6257.68	5910.02	5214.01	9184.74	5882.08	2688.52	2725.98	3078.02	2268.62	4529.50	10899.91	8980.28	4367.32	2721.95	2035.42	1488.83	3928.40	4586.87	4076.63	2512.03	2473.33	1626.22	1306.33	1083.19	1665.01	1615.40	873.53	959.45	695.82	1651.81	1363.07	1039.09	672.06	1219.37	1360.85	1328.95	685.28	510.47	693.31	437.46	407.72	272.29
1581			8282.18	15562.00	7844.91	5050.70	4172.34	2054.31	5139.83	2458.91	2416.31	887.96	2403.77	4796.88	1982.78	769.85	1408.79	728.94	1951.39	1102.35	1037.78	1509.39	872.06	975.40	346.27	735.67	887.44	623.89	1184.73	862.28	1135.67	1101.60	927.64	596.01	398.51	532.47	555.33	221.25	236.26	592.94	437.46	330.24	452.44	198.02	141.69	174.42	256.22	188.82	228.22
1582			5464.83	15793.71	8090.88	11809.88	5956.36	3682.27	5348.54	5292.79	7854.43	6380.07	5122.39	4653.36	3323.22	2295.74	1949.04	2117.88	1843.82	1133.87	1284.69	2570.57	1630.89	1915.79	1365.06	1881.45	1098.65	1020.66	1035.72	794.14	929.24	408.34	435.00	896.49	1200.29	544.70	548.90	1496.16	977.23	463.98	272.17	497.74	537.49	703.14	401.39	298.84	435.20	351.83	168.40
1583			5739.87	13515.37	5375.98	2798.82	1561.54	2655.02	3221.59	1977.95	2656.80	4302.26	2978.31	2503.09	3865.34	2523.39	1066.66	3604.26	1409.99	1150.93	1136.44	2100.46	1276.12	805.56	381.32	717.12	941.31	1361.88	688.42	640.41	1149.82	807.50	983.33	608.21	155.94	306.18	287.03	589.89	566.52	384.23	448.45	235.34	422.36	227.86	122.30	180.01	183.72	306.24	237.51
1584			7008.83	21758.20	13724.83	22019.34	37062.73	18933.55	9918.65	15141.07	12854.21	14239.50	13893.60	10589.60	10024.82	8117.66	10928.49	6127.10	11190.22	5673.69	5015.24	4713.03	5071.11	5645.26	8250.64	6268.97	4732.71	3012.90	3214.82	3934.57	1648.43	2750.56	3943.43	3615.61	1944.56	1318.31	2124.41	2063.56	1666.58	1322.74	1215.20	994.30	751.89	1355.91	1170.59	1227.78	1172.09	1021.23	998.25
1585			8049.51	28449.35	8643.55	6422.52	6427.58	3598.98	2403.17	2225.91	4792.62	1846.31	5357.51	5585.57	5446.95	5752.67	1787.99	1895.47	3044.78	5762.45	2889.56	1341.63	3291.74	1853.35	1327.19	1667.27	2165.66	1233.66	1823.71	2375.51	1573.98	1277.58	730.51	380.58	964.43	1178.81	714.33	1653.50	1260.94	457.00	384.20	503.75	183.88	469.77	482.44	429.84	347.94	312.25	475.32
1586			2630.19	6567.57	2635.60	2144.77	826.80	646.31	1488.03	838.70	1138.45	875.95	1301.14	566.43	508.47	916.27	1547.36	733.33	813.96	671.29	747.05	482.94	247.31	423.65	319.23	306.01	642.44	509.36	484.23	401.05	197.57	304.80	513.25	407.71	319.20	209.36	356.03	375.78	278.31	272.05	274.72	296.26	393.97	241.60	136.30	171.87	178.45	108.81	191.49
1587			3577.49	5125.71	1296.87	520.56	765.57	840.74	415.73	525.80	1113.75	567.92	582.11	528.42	692.25	376.53	643.11	650.80	566.05	419.00	445.67	444.35	437.53	406.55	647.21	597.82	569.73	711.82	340.67	447.64	548.40	163.59	147.96	182.84	252.36	307.21	258.10	198.49	91.32	162.88	87.51	279.83	367.85	184.31	125.56	186.43	250.70	92.73	115.23
1588			4180.77	5107.74	648.01	789.87	482.67	411.81	606.85	688.44	411.10	412.38	798.47	847.29	661.81	430.99	275.61	247.86	225.24	242.91	368.52	458.19	549.92	548.69	514.44	308.49	232.26	86.19	182.94	94.93	94.65	50.76	93.89	205.70	269.69	112.30	107.18	100.76	191.38	127.99	125.18	102.99	134.30	92.17	73.14	106.21	273.56	265.64	252.36
1589			3965.42	2302.15	917.04	857.80	1380.19	644.08	404.93	426.22	372.47	489.19	220.02	113.83	94.76	150.11	126.63	117.66	49.09	139.31	134.95	96.29	129.05	91.29	77.25	65.41	58.36	31.83	90.06	121.73	67.06	90.86	51.84	54.48	59.26	94.23	56.61	30.95	48.00	92.90	97.21	91.50	112.11	44.93	63.16	70.79	96.52	48.28	65.84
1590			5787.21	4371.01	3962.39	5708.57	6633.69	4510.69	3240.07	1963.30	1665.08	1898.33	3811.35	8652.73	7638.08	3189.20	2397.70	4353.74	3859.57	3873.25	2253.83	1372.04	1529.17	2541.39	2331.85	1275.05	1307.83	1327.96	1527.22	1085.00	795.99	1058.59	1138.10	914.63	923.44	1270.24	1032.83	552.68	271.13	366.87	633.38	498.40	511.19	422.32	180.99	532.94	396.98	532.31	649.69
1591			13418.63	16034.19	10950.97	14227.33	11574.12	8434.01	4459.42	2585.53	7268.69	6192.66	4836.49	8211.83	9937.48	8304.96	5653.51	3367.03	5623.68	4554.07	2984.16	4823.82	4729.41	6680.80	2845.67	1219.99	3612.36	4531.06	2572.84	2454.82	3081.43	2993.98	2490.60	2527.56	2553.03	2439.52	2273.22	1754.67	2749.34	936.42	1505.98	2692.47	1958.42	822.10	993.56	1215.28	929.07	1182.95	634.94
1592			5939.48	12170.94	6961.63	5819.24	4967.52	6743.08	8137.12	2562.87	3690.74	6779.43	4091.21	2036.71	3484.85	4310.10	1859.72	3685.94	5607.69	4443.56	2506.29	2720.48	3849.53	2877.40	2343.22	2339.13	1757.77	2459.22	1404.67	1899.21	1286.44	1151.15	1218.91	1502.85	1589.83	2375.09	1698.01	1197.22	2032.06	1788.07	1048.03	1253.18	648.49	568.55	592.03	658.19	1260.62	654.29	848.90
1593			11690.29	21745.79	11412.08	11931.96	13676.25	13147.69	8207.92	18650.78	13395.22	5700.21	3428.97	2686.09	6327.35	9368.74	7917.73	8505.84	9312.38	5513.97	5158.31	11915.76	12963.46	7228.25	10552.68	8945.60	4253.83	3399.33	3579.61	2747.06	4552.60	2242.12	2028.72	1852.49	3042.69	1316.67	1274.29	1348.46	1445.81	1635.85	1489.02	1587.25	1347.19	1168.52	761.68	1183.02	857.24	1044.55	1135.25
1594			5315.46	6836.15	696.49	1398.49	1181.43	269.74	1213.77	981.65	1964.52	1840.94	942.01	1669.72	1315.92	1344.97	1105.07	598.63	305.39	756.71	691.01	686.81	587.79	634.32	611.74	439.74	548.32	614.56	592.28	450.41	412.65	419.52	271.70	384.46	321.15	243.74	324.77	393.58	293.92	339.68	462.78	439.97	557.67	310.50	161.68	194.61	372.08	441.27	129.83
1595			3804.76	5516.39	936.88	669.39	969.17	781.49	587.95	889.62	902.06	486.13	849.63	494.24	521.80	467.65	669.59	1238.49	645.38	398.08	516.83	424.00	541.65	467.90	319.01	309.57	686.06	406.10	140.24	125.65	178.64	150.59	345.00	325.95	254.03	230.30	295.73	423.38	208.77	118.25	67.66	145.46	208.58	126.85	73.15	123.23	73.08	133.60	178.55
1596			5589.75	15620.59	2034.02	3976.96	1392.24	2822.92	5474.15	2510.02	2933.20	2928.27	2527.85	1641.28	2391.66	1240.91	1029.37	2975.62	3265.91	1121.46	215.70	646.55	770.36	433.06	1117.45	1347.55	833.44	811.52	809.71	742.85	800.60	380.47	553.29	516.85	245.78	325.11	581.73	642.76	1018.59	476.56	387.28	352.97	393.73	452.99	619.44	368.79	301.53	637.38	346.88
1597			2441.10	4451.04	582.43	262.04	163.30	278.08	404.58	242.51	329.80	398.16	238.35	226.28	198.41	262.17	294.13	135.87	118.83	141.86	127.99	162.38	161.81	220.58	260.35	147.73	139.05	145.97	206.23	137.50	91.48	118.43	182.98	193.40	94.53	89.48	93.74	102.19	113.67	93.88	55.57	130.50	117.21	204.50	236.66	163.79	87.69	82.38	133.09
1598			5076.03	4379.75	1595.24	1055.64	1102.31	637.36	612.83	657.14	1731.46	1362.89	792.69	314.55	467.87	466.12	299.07	324.06	771.09	553.28	458.77	562.43	796.46	465.56	274.51	331.12	385.39	400.79	620.06	386.25	217.13	92.96	147.62	156.44	186.04	140.72	104.62	190.80	129.51	130.13	179.02	125.83	96.74	133.95	103.82	65.26	91.13	244.28	237.30
1599			3915.75	12082.66	4247.20	3407.50	1973.34	2024.15	2620.10	1265.80	2788.69	3806.75	1490.47	1141.47	933.96	501.11	1017.95	819.42	885.25	1539.16	1297.56	491.38	363.14	376.03	293.97	292.99	560.34	353.88	375.63	496.71	249.08	192.85	245.85	173.72	206.47	123.63	300.23	197.15	115.82	159.43	115.69	87.09	122.22	117.92	91.09	78.20	129.15	206.08	140.72
1600			5742.24	2852.34	181.22	266.42	170.33	502.48	251.06	339.44	107.60	349.35	395.83	258.97	171.01	103.59	271.62	303.55	317.67	267.28	365.91	290.59	231.96	225.28	318.99	424.47	402.01	205.71	361.57	321.67	97.22	147.10	261.53	213.83	201.80	223.62	215.05	162.29	84.53	198.07	281.22	160.53	65.73	111.31	149.91	161.50	157.56	213.01	260.80
1601			3440.69	11783.92	8668.42	6305.72	7207.46	5360.51	7360.47	7633.66	4152.35	1602.44	2731.83	2089.62	2601.02	992.76	1014.48	1386.85	1677.40	1268.87	1541.04	1262.59	1155.50	1099.18	1587.35	1533.50	624.02	968.44	510.94	510.27	835.45	446.63	385.59	582.73	956.87	780.49	503.74	560.35	394.09	470.03	482.82	192.92	275.54	329.23	225.04	98.18	70.02	77.44	72.85
1602			3036.50	5413.87	1526.09	1900.09	2532.07	2379.43	814.39	1092.23	1124.21	1233.84	1061.66	1032.78	1144.77	702.97	730.19	831.20	950.38	816.43	586.89	532.71	571.25	642.96	845.56	721.69	547.66	209.91	395.32	348.66	265.60	289.63	295.71	276.03	201.10	255.20	254.91	116.15	190.96	110.43	57.07	35.35	88.53	129.66	112.66	68.83	58.50	78.60	67.19
1603			7021.87	2848.34	678.20	1275.66	699.86	828.08	1708.45	745.74	533.55	330.41	703.96	500.22	368.57	727.35	1117.82	585.52	493.30	677.02	518.37	734.90	656.32	324.90	441.86	481.98	502.21	238.15	199.06	355.07	795.48	697.77	515.04	396.87	556.93	423.90	304.22	405.30	289.65	150.49	114.31	185.65	186.62	175.95	74.18	49.16	81.02	60.30	58.42
1604			6361.68	10565.76	5777.94	6379.68	5505.31	5489.35	6270.90	9090.92	10605.16	4189.97	4645.40	6087.94	4137.36	3781.86	2829.29	2200.05	2520.51	2262.63	3464.40	4111.18	3100.75	1831.70	3019.75	3127.19	3001.89	3431.41	2102.31	1765.97	2358.79	2266.86	2372.69	1241.39	1015.15	1342.22	780.66	870.63	603.67	860.64	1011.61	637.84	836.55	707.70	612.47	357.20	309.57	217.95	425.11
1605			6068.55	6729.86	7171.95	8076.18	8330.58	6115.73	4968.80	4958.31	3595.99	5738.43	4970.18	3015.84	3671.04	4774.36	4413.44	4857.82	2151.46	1207.00	2092.98	3053.21	1611.62	2160.17	2969.61	2173.04	2282.28	2335.98	1914.16	1621.50	2036.01	2206.67	1879.39	1401.32	822.36	1278.94	1449.98	1055.63	735.91	775.65	1023.84	1319.84	1207.02	596.72	437.99	847.92	1158.97	773.78	339.57
1606			4793.56	10969.87	13807.97	11902.44	14179.60	12942.62	11484.77	9763.34	8376.75	10209.41	13265.26	11359.94	8683.84	6621.63	9939.30	6364.14	6557.20	6860.89	7633.34	7507.10	5915.26	4932.10	3365.94	6100.19	9187.62	5132.96	1427.26	1239.91	2231.25	2219.90	3194.52	2475.25	2536.30	1793.63	2410.45	1964.42	1455.08	1789.08	1145.16	622.94	765.22	1101.42	780.77	417.93	535.32	535.85	587.29
1607			2577.53	4565.85	1146.80	646.27	564.59	709.12	1282.52	998.64	796.74	710.93	747.95	835.24	744.43	372.47	338.81	420.00	497.83	881.61	717.95	611.09	376.00	832.99	1519.57	1172.19	785.85	301.84	594.69	628.11	465.08	221.70	634.59	437.29	436.05	526.26	541.75	496.08	242.41	515.20	557.04	539.57	177.73	455.36	338.97	134.48	230.78	179.89	235.50
1608			4043.95	7128.29	2268.93	3666.10	1411.25	1220.36	2175.37	2206.65	1525.54	1390.40	1878.80	3475.43	2737.37	980.23	892.73	1171.02	1475.79	1561.06	2109.74	1118.06	913.85	1409.22	1319.62	1376.66	1383.23	575.73	519.18	477.15	664.83	825.21	695.13	554.44	443.83	518.95	488.19	324.69	490.72	336.01	44.95	208.89	296.23	223.63	193.13	214.27	151.92	81.26	106.87
1609			4139.60	5844.73	5151.33	5164.54	6460.08	6795.91	7698.28	8517.51	7797.45	2904.48	4133.76	3413.25	4164.97	4061.12	5003.74	4353.66	4128.56	4520.82	4715.75	4281.56	4377.00	3359.56	2204.27	2186.90	1163.86	2079.27	1755.91	1961.45	3168.74	2697.37	2566.97	2006.10	975.73	755.46	887.49	570.20	975.88	726.75	414.06	1491.82	851.19	743.50	477.55	391.83	731.01	753.01	699.03
1610			4429.54	11623.67	4375.71	3703.90	5161.04	4363.61	3511.66	1873.13	2604.35	2489.53	2209.14	1994.41	2475.11	3143.02	3130.52	2425.23	3997.24	2524.32	2263.03	2844.73	3439.09	2096.90	1315.83	1794.93	3110.26	2452.19	1701.32	1996.53	1627.27	1898.78	2818.72	2339.55	1436.91	1620.62	1112.62	862.07	1520.46	1257.29	1019.35	936.77	610.91	646.66	1309.11	1530.43	1391.66	756.17	570.76
1611			2788.65	4061.38	1598.57	2857.43	1557.74	2043.60	2986.22	1713.89	1086.73	2252.07	2089.60	1398.27	1909.70	2012.71	1906.03	2383.40	1309.46	1935.46	1986.88	2227.99	1281.54	962.50	1919.09	1821.45	1373.36	1682.22	924.20	1358.11	1565.25	1140.07	330.50	636.76	1082.83	713.34	677.39	770.60	1041.78	956.71	692.43	357.93	522.98	1024.02	620.55	458.48	539.16	668.68	410.85
1612			4698.87	13584.21	2080.60	978.32	594.57	921.70	842.27	1228.43	1044.16	1281.25	3128.83	1727.69	1740.98	1596.20	1172.51	912.11	1011.13	890.04	592.57	2200.43	1566.49	408.33	882.31	673.43	2179.52	2715.19	925.91	501.80	545.96	446.22	600.43	594.81	663.58	289.05	678.57	383.04	233.29	680.80	883.28	703.75	576.98	188.50	539.57	611.19	558.81	470.09	304.57
1613			7956.25	6585.20	3303.90	4222.94	3235.01	4203.66	3840.19	3391.23	2286.28	2430.26	2782.84	2985.33	2766.13	1981.62	1432.04	2630.83	3511.47	1910.04	2019.84	1756.69	1370.71	1715.61	3341.15	2465.87	2529.58	3123.71	1943.25	1784.44	2517.68	1906.92	1135.90	594.64	889.89	936.44	1397.74	1427.63	1364.79	1035.17	852.21	1067.62	1103.39	789.88	592.69	347.94	417.23	522.46	348.04
1614			5685.04	7964.31	2168.42	2763.54	1622.57	1930.47	1990.51	1827.28	2131.38	2272.12	4439.79	1903.25	1268.20	2278.42	1460.63	1006.90	1595.63	1297.43	1048.56	1150.54	1136.86	902.47	1650.92	1715.65	1864.55	1872.66	1397.43	1559.92	925.83	1041.18	842.89	705.85	1371.28	872.71	827.05	525.26	551.69	751.80	490.15	976.35	1314.84	409.53	474.23	306.73	615.90	755.33	563.63
1615			2206.71	3233.07	3230.52	2044.02	722.00	1250.77	1869.73	1371.42	2143.33	2650.99	1667.21	766.11	550.65	810.65	918.22	1037.66	763.13	1230.77	1116.96	1100.43	681.05	1653.55	1386.49	768.37	532.57	972.39	629.32	866.15	527.29	490.82	964.99	893.32	520.52	674.38	616.14	693.74	654.06	525.43	555.16	416.49	437.40	458.38	338.27	356.76	143.52	133.82	332.80
1616			4768.79	6503.28	3196.07	2668.99	2428.72	1277.61	3223.06	5349.56	2731.84	1859.03	1924.54	1727.41	1115.16	2038.02	1525.99	1250.58	2441.58	2162.75	1880.07	1530.02	1396.87	635.37	733.67	849.49	938.61	956.12	1387.14	1324.02	685.32	957.68	746.52	551.77	226.64	562.34	471.74	1163.97	1039.95	669.29	865.24	790.71	825.65	525.78	471.52	485.25	323.85	400.64	236.14
1617			2225.31	2655.37	1648.18	2350.35	3647.05	2270.58	2499.36	3058.79	3514.62	1304.96	1916.94	1851.68	2892.95	1410.01	2366.07	1253.19	1291.38	1517.82	1228.07	2659.46	3253.30	2066.95	1895.87	2382.54	2657.95	2270.75	1047.51	661.52	396.27	1017.30	1564.88	954.71	665.67	234.90	238.66	622.43	615.79	563.59	536.76	392.58	514.61	384.26	457.39	762.59	636.58	319.31	141.96
1618			5329.37	5191.24	3708.82	6177.92	4946.46	4874.54	9789.56	5920.34	4626.69	5479.58	5093.36	2969.12	2160.45	2314.34	3922.53	1406.42	1058.10	3048.18	3511.93	1656.65	1913.23	1298.09	1405.20	770.96	831.77	1036.25	647.10	1195.28	1107.79	821.13	549.53	694.42	1050.15	993.36	807.07	645.79	903.62	449.67	358.94	572.87	659.93	637.44	389.64	288.71	224.33	152.48	157.07
1619			1730.32	1887.16	2617.04	2575.33	3325.84	3329.51	2628.50	2191.78	2304.94	3006.91	2488.74	2946.62	8321.59	8021.62	4764.09	1782.66	1598.77	881.44	1424.59	2379.02	2401.07	2375.51	1196.20	2369.25	2742.96	1944.03	1205.30	1565.44	1609.97	2092.06	970.73	1153.84	2256.94	3656.98	2154.87	1132.75	426.52	1153.52	980.13	1168.61	726.66	932.88	909.32	1211.68	798.96	338.04	518.65
1620			3692.04	8476.52	1748.00	2150.48	2504.50	4063.19	6487.76	7784.69	4072.12	1964.86	2384.66	1973.06	4800.46	5051.93	3861.02	3022.54	2376.59	3184.05	3541.05	1833.24	1507.21	2254.19	1423.01	1597.27	2037.85	1410.35	957.30	702.13	1102.54	1198.00	1172.77	659.38	486.06	774.28	403.69	185.26	296.44	470.21	227.42	391.58	246.83	482.92	387.74	184.81	239.56	209.80	125.43
1621			11238.93	28081.69	34936.38	26620.71	18523.94	18566.58	14971.64	19374.67	13388.34	5354.34	7774.10	8258.69	6937.27	7509.71	5798.73	9124.31	8293.72	7200.01	10181.39	5025.23	2584.39	5311.85	5835.25	6568.88	4559.68	2554.60	1546.98	1757.94	2908.91	2901.85	2070.53	3238.11	3717.18	1475.69	1544.66	1002.45	1178.23	830.25	813.63	1139.26	973.33	540.24	601.08	944.11	832.67	340.76	297.16
1622			11795.56	7872.98	6310.08	8682.17	5980.31	3259.35	2908.68	3442.96	2597.94	2202.78	1747.66	4374.89	2537.74	3208.93	2612.04	1571.18	2430.27	1500.42	2924.32	3315.41	2060.66	2294.24	2460.15	2635.64	1494.71	1748.31	1671.36	950.36	1968.19	1777.25	782.43	774.23	1021.70	795.37	1267.08	1060.42	1104.15	1316.32	1306.28	795.55	617.92	760.09	337.13	457.68	482.04	477.06	272.88
1623			3214.28	6263.34	3260.62	2501.86	4153.93	4236.03	2714.97	2313.81	2075.31	1584.22	1893.32	2531.05	1850.25	1819.79	1483.22	1115.74	1212.16	1666.71	1376.62	1088.45	1663.62	1464.95	846.15	651.69	547.06	524.44	603.43	499.59	596.45	1014.04	847.16	565.81	715.44	965.71	805.92	621.01	542.24	433.35	434.34	506.28	258.69	248.60	198.22	282.39	209.29	278.61	218.98
1624			3957.70	5369.25	1249.54	2461.79	2000.29	1247.23	1464.76	1190.80	913.78	1944.54	569.15	409.03	833.85	344.38	444.17	892.00	474.51	1030.62	1330.61	704.30	473.64	1055.77	1524.84	880.36	622.82	549.67	892.73	606.20	453.71	434.67	825.03	582.52	436.19	915.69	1016.30	654.46	857.06	652.55	280.30	271.87	338.12	331.37	310.76	263.94	233.26	334.67	356.78
1625			4878.75	5366.36	419.75	587.05	357.44	412.35	488.35	696.06	557.11	515.79	167.69	292.29	705.47	169.50	605.68	624.65	312.93	123.71	431.12	633.94	251.81	120.27	135.71	94.23	85.76	201.23	152.48	227.70	223.57	253.37	99.11	113.02	151.01	116.30	92.75	87.81	79.56	97.08	105.01	67.48	86.31	89.89	124.55	95.03	217.48	164.28	205.83
1626			4978.35	13367.93	2110.68	1485.71	1399.67	928.33	1130.61	778.01	1185.11	1202.07	1489.91	1136.70	1251.45	929.10	650.27	1212.06	1025.66	1017.25	512.49	448.97	423.50	774.14	909.32	867.07	740.34	857.96	418.36	281.84	453.19	348.61	497.40	467.13	317.05	264.05	229.34	168.34	144.62	169.86	216.10	379.06	409.79	464.33	193.76	170.04	128.54	163.56	208.54
1627			5735.65	27820.60	7951.26	6872.63	10291.59	10495.57	5637.31	2855.63	2232.51	4131.71	2560.39	2591.96	1187.98	2049.75	5270.04	6374.65	5903.59	2713.02	1126.48	1404.14	875.36	1302.87	1103.58	1405.79	1855.07	1924.37	1059.57	782.34	1061.31	629.11	966.19	1237.43	1040.93	1022.60	950.88	754.38	578.36	315.15	305.11	350.49	192.47	136.63	137.52	296.33	349.00	333.17	498.39
1628			4716.40	18257.72	2279.96	2285.21	2869.60	1987.28	1134.62	1146.69	3681.04	2503.69	2251.78	2426.47	3867.23	2044.34	1168.42	1672.33	2021.19	1956.98	1219.47	1787.70	1989.11	1306.98	1706.25	820.52	1097.80	2146.56	2845.40	917.08	408.57	446.29	938.20	934.74	518.24	564.90	177.48	244.98	542.88	621.00	332.98	397.97	214.87	280.01	153.64	243.63	169.09	262.59	150.90
1629			3846.61	3722.28	368.91	496.83	82.33	292.24	345.52	417.38	352.54	472.55	691.14	792.13	699.67	357.98	534.80	684.41	600.18	534.61	367.13	726.31	520.77	448.22	677.29	392.03	414.14	494.12	531.11	707.89	705.47	323.22	442.97	524.04	680.75	791.06	703.49	570.25	281.09	288.30	560.89	875.15	727.63	499.00	444.89	524.54	341.85	475.19	255.86
1630			1992.06	4822.22	2177.87	1493.36	1770.30	1321.08	1417.73	1033.71	1153.25	963.21	1434.55	1420.98	1014.17	1443.96	1412.92	627.11	1328.64	1410.67	1302.42	1490.21	1152.31	753.46	677.85	993.87	963.59	720.91	460.07	1068.17	595.08	972.17	835.90	912.71	791.40	315.98	545.88	738.28	501.23	419.30	364.40	437.51	678.88	509.43	462.91	477.24	372.32	308.16	93.13
1631			4551.77	6341.10	3360.29	3227.85	3632.23	3531.25	1807.86	1961.24	2696.74	2404.19	2503.91	3960.07	2138.48	630.21	2803.90	3647.84	1394.29	2613.64	3934.34	1034.34	1197.16	1571.58	1442.08	1367.07	1725.39	1380.08	1473.01	671.61	981.96	1097.33	1109.91	533.02	368.26	807.15	933.44	583.33	960.50	838.18	443.64	536.18	566.13	673.54	377.15	93.67	92.70	128.44	153.58
1632			4457.58	7528.20	6265.96	3903.93	2750.89	4180.10	3876.24	5991.63	3328.16	1354.04	2528.49	4084.45	3381.53	4713.94	3683.88	4856.41	6475.52	3585.01	1807.24	2338.84	1069.76	967.13	841.61	957.15	1389.32	1037.38	984.91	1052.33	923.68	785.38	480.77	344.31	254.35	514.51	540.02	287.95	103.64	162.79	237.17	132.77	229.15	155.80	69.20	60.09	70.03	53.06	62.21
1633			6738.37	8536.96	2292.35	1413.12	1399.45	2792.83	3062.77	2887.35	1775.19	665.21	2409.94	1643.11	967.34	2194.77	2862.25	1682.98	1841.37	2428.43	2998.71	2197.45	2356.69	2078.79	2386.29	3034.47	2791.05	1077.04	312.22	1187.05	2194.48	1518.57	998.96	1155.76	1383.86	731.04	443.70	422.21	754.38	525.98	1452.46	1021.62	636.70	1100.42	557.21	801.14	778.59	806.71	460.48
1634			26305.84	43661.58	21835.07	8237.69	8863.62	9127.44	7730.28	8112.83	3791.81	3936.92	5912.30	1668.98	4632.23	5856.41	5153.75	2270.14	3419.30	4823.87	2783.21	3585.00	4283.16	3012.58	2866.79	3251.95	3407.68	1666.83	992.63	1254.40	1301.51	1116.82	1423.79	1001.40	1037.43	876.29	524.44	885.05	1043.22	1566.41	1717.78	1027.20	610.65	788.07	958.70	979.44	508.34	84.22	351.37
1635			3110.31	17281.21	14352.47	8576.58	10568.44	6324.21	11006.57	10445.65	7920.93	8216.79	3693.27	3257.21	4882.44	8175.43	6396.58	7461.06	5398.67	6228.02	8006.10	5046.49	2163.81	5206.36	5087.81	7962.55	2997.36	1526.49	1993.65	4494.40	3246.09	2739.17	2065.42	3232.91	4570.69	4083.51	2753.33	1960.46	1155.23	1724.73	2021.99	1957.42	1630.64	1055.11	1493.09	1021.86	1303.32	895.60	1211.88
1636			2722.07	2866.47	1720.41	1189.14	1695.56	1290.18	934.28	1433.72	1677.82	3015.72	3519.39	2517.03	1409.05	1125.31	902.69	1265.67	1513.61	866.65	995.38	729.25	1665.08	1340.92	702.34	1152.46	865.39	732.15	809.18	749.81	590.78	446.73	596.00	1326.64	1145.72	549.44	623.47	870.50	816.70	314.54	505.25	620.34	545.06	370.52	244.70	374.62	483.07	598.79	354.56
1637			29634.54	43416.58	19986.22	18993.89	18424.97	22501.04	16579.96	13338.08	11370.11	7896.75	4808.27	7911.68	9799.42	9027.53	6570.11	4713.82	3692.36	5470.75	5139.16	5438.41	4573.17	4350.11	3048.92	2116.98	2755.42	2416.51	1927.14	849.38	3567.50	2759.40	1620.72	2113.77	2761.76	1634.23	711.38	1331.37	609.67	1010.96	973.07	865.70	611.23	590.73	743.93	590.99	363.69	291.48	316.19
1638			8525.62	19504.54	14656.67	14017.35	16660.25	8877.78	7478.42	7494.37	5274.04	5090.98	8759.66	5205.20	3014.47	3531.99	4485.80	5152.99	6540.48	6252.81	5786.85	4780.57	3973.83	3490.29	2241.32	2007.84	2766.12	4044.59	2431.00	1959.59	2372.11	1172.75	933.57	1313.97	1615.16	527.44	549.32	464.56	745.09	777.86	370.45	124.11	308.00	283.23	134.35	189.67	317.66	202.23	124.67
1639			8822.83	7953.52	6610.76	13118.82	10318.38	9453.10	9026.94	10871.83	6677.85	7558.67	9105.86	5498.80	2761.99	3152.67	3651.13	3672.73	2822.39	4552.14	2961.47	3515.32	2456.38	2351.98	2330.68	1609.63	1808.28	1431.23	900.58	938.91	1749.52	1275.76	1198.44	731.78	885.73	559.85	238.63	309.38	692.86	659.50	429.39	480.13	252.15	385.17	168.28	204.83	571.39	463.19	249.87
1640			4535.93	3695.50	817.42	476.29	1471.65	951.92	508.94	475.27	467.65	275.28	331.92	773.34	835.66	492.28	501.06	319.36	561.41	468.42	349.31	261.76	217.96	251.61	541.52	731.64	286.71	283.06	173.20	172.83	328.40	264.92	265.69	141.04	190.68	163.23	176.43	219.83	186.72	140.15	132.45	89.56	193.70	269.85	212.70	178.86	198.31	99.02	111.61
1641			16613.00	42971.12	16964.22	11415.78	6337.78	5054.38	6392.21	4867.01	2388.11	10190.06	10685.84	9108.31	4195.08	4346.00	7671.54	4802.04	8015.70	8710.17	6211.65	5628.68	7156.40	5347.16	8598.23	7097.18	4812.09	6791.33	9666.36	6722.93	5107.71	1973.18	2689.36	2644.45	4202.06	4196.67	4952.98	2870.16	2202.17	1441.10	1505.87	1811.71	1707.58	1071.67	542.36	655.60	1616.48	1742.40	939.72
1642			5440.48	3430.45	952.32	872.74	1713.36	1210.52	779.79	1213.94	1251.96	898.75	1081.80	1146.91	681.81	1173.77	2228.88	1620.61	1794.55	1346.17	1488.63	1413.97	1691.86	1247.03	1218.85	984.36	885.75	1444.86	1496.11	930.14	1306.34	1946.25	839.31	915.52	1116.24	1338.54	981.41	771.84	545.84	754.54	737.17	764.68	776.56	594.28	739.37	694.42	494.38	368.10	605.40
1643			5847.57	88919.69	4567.49	7284.95	13229.95	11377.16	5109.74	9006.12	7086.52	4828.53	3513.46	4858.19	5026.20	3912.75	5445.05	7136.99	5903.94	4453.32	4561.66	8188.13	3659.73	4089.25	2481.72	3445.26	3132.44	1939.88	3971.04	4034.09	2872.84	2633.73	2539.97	1674.78	2618.52	3249.00	2646.03	1447.94	1606.19	1154.44	2503.41	2187.78	2182.01	2246.52	1272.26	1394.39	1939.44	981.94	773.70
1644			2571.67	1558.69	561.42	1091.95	830.00	397.06	290.14	144.73	732.56	839.46	609.85	497.48	286.77	627.65	362.27	290.93	350.84	164.36	286.75	452.09	628.81	357.10	288.32	291.28	496.89	275.67	508.68	578.50	479.06	583.91	563.03	538.59	639.70	223.70	230.72	396.39	571.92	365.62	510.22	421.31	628.93	416.11	575.31	610.34	354.41	278.08	241.31
1645			8528.40	7494.36	1440.96	1746.44	1339.37	1621.12	1230.53	795.22	1272.48	1841.82	2565.60	1722.99	1440.52	825.54	1090.08	1103.45	1420.77	1270.22	1092.88	743.55	1244.23	1079.97	881.05	690.12	770.09	785.70	1557.52	1120.07	1332.23	1494.25	1094.62	417.01	334.97	662.77	971.07	861.00	425.40	299.51	466.51	525.20	433.49	368.95	356.76	477.40	382.39	369.72	199.26
1646			4150.80	2811.00	243.98	205.05	195.17	184.96	422.83	708.97	700.36	655.37	528.11	591.95	1425.52	1073.74	1317.24	1218.28	801.77	1234.72	963.26	1440.23	1432.95	1140.76	1409.66	1057.59	819.75	799.53	823.38	1380.26	849.17	1406.30	1523.06	1251.16	1632.34	1294.34	663.48	1036.24	1207.11	584.48	383.57	684.54	699.91	240.83	453.79	753.47	656.93	1313.23	1210.26
1647			2855.17	2043.38	1885.71	3010.38	2079.96	851.15	1155.86	1355.28	1085.79	770.78	566.86	1441.71	572.34	380.92	275.15	312.26	425.81	251.08	254.40	239.06	243.65	433.95	255.74	363.24	347.57	136.61	192.71	354.66	444.05	335.61	162.63	138.98	159.26	172.41	138.62	124.10	74.07	109.68	131.37	98.59	85.70	118.59	50.17	111.65	122.07	97.30	47.53
[truncated: 3,160 more rows]
[truncated: 86 more columns]
