# Supplementary material for: A Low-Cost, Low-Power Water Velocity Sensor Utilizing Acoustic Doppler Measurement
Source: Sensors (Basel). 2022 Sep 30;22(19):7451. doi: 10.3390/s22197451 (PMC9572237; doi:10.3390/s22197451)
Supplement: Supplementary file 1 [file sensors-22-07451-s001.zip › supplementary_material/data/field_test/data/sd_010/sd_16.CSV]

1			2706.82	535.07	48.50	23.41	26.86	47.81	29.17	21.91	49.30	32.58	28.13	29.81	48.89	22.54	23.43	42.44	34.30	21.05	19.02	30.71	35.93	32.75	33.86	20.82	32.23	20.80	26.36	34.22	40.75	28.21	36.74	33.51	46.10	40.71	30.40	27.06	39.26	43.66	45.47	39.38	39.22	28.13	48.15	58.31	34.51	23.74	34.17
2			2138.80	476.08	19.29	38.26	36.32	50.08	26.33	48.27	70.52	43.29	24.96	37.88	63.11	41.73	28.74	29.86	14.86	27.18	30.14	24.92	25.92	33.39	25.38	23.20	23.05	24.51	43.28	53.37	18.28	19.84	22.30	22.62	40.05	39.96	22.14	47.39	31.45	46.55	42.09	55.52	52.48	28.76	72.34	71.00	29.90	31.58	32.43
3			225.87	65.06	48.78	60.56	44.29	31.79	36.80	27.26	26.32	23.61	48.22	20.42	11.48	36.32	39.08	31.45	25.13	21.89	14.74	22.72	25.16	30.55	22.25	21.97	31.47	19.64	35.48	37.28	38.08	30.45	28.05	30.22	43.66	43.15	35.49	20.22	36.30	22.95	19.10	30.23	30.45	33.05	24.34	18.86	39.26	32.29	32.71
4			6832.78	1359.32	33.96	28.91	43.81	20.53	33.02	32.17	37.09	40.81	26.22	30.88	9.80	14.02	16.90	27.75	24.73	21.67	22.24	18.64	24.18	30.06	20.45	25.54	32.06	35.68	22.49	38.32	26.02	20.10	28.57	37.16	30.30	23.07	21.83	36.44	28.07	20.84	24.65	14.18	12.57	11.12	32.84	41.63	47.14	40.91	24.49
5			6608.40	1277.46	17.21	12.64	27.01	48.55	54.15	29.60	29.73	36.87	41.65	33.35	31.30	19.95	23.60	34.84	35.66	24.21	26.79	34.39	42.20	25.32	26.95	16.65	34.75	36.91	38.38	14.59	19.39	31.24	19.62	22.50	29.89	30.32	24.66	29.10	32.52	23.97	39.07	26.50	24.22	22.46	19.21	22.99	21.61	34.88	25.13
6			4726.24	885.38	12.51	18.12	22.59	27.25	29.37	20.34	27.98	27.27	41.00	34.99	29.50	41.43	21.76	34.69	27.31	26.34	19.75	25.27	18.73	5.66	22.28	25.93	12.24	35.40	38.31	28.84	21.16	26.24	35.88	34.44	22.43	34.65	48.91	24.29	26.96	42.91	25.15	15.91	30.79	17.48	29.92	38.63	25.28	24.98	39.43
7			1277.27	358.34	47.43	38.17	45.10	29.35	39.62	36.27	27.11	30.38	31.24	13.91	21.29	16.70	27.36	35.64	33.66	23.10	20.43	30.46	25.25	27.90	13.93	9.83	25.41	41.25	31.83	46.49	36.99	32.99	29.31	35.00	61.25	40.47	15.00	27.51	21.67	17.44	32.83	29.32	25.05	10.94	14.85	11.78	21.92	29.85	33.30
8			726.49	218.59	69.55	39.11	23.33	14.95	24.97	25.07	23.72	38.14	47.07	42.75	50.35	29.77	25.86	41.33	26.46	36.30	29.52	17.96	26.01	29.32	36.35	48.72	26.73	28.44	42.00	44.57	40.78	40.02	16.30	19.06	24.23	15.53	22.53	24.63	20.83	31.50	23.46	26.49	24.84	34.67	38.57	19.36	29.51	28.37	21.53
9			4698.62	828.85	21.27	47.68	42.23	15.97	11.65	26.83	32.73	18.95	16.33	10.45	22.03	38.36	41.05	47.66	44.39	46.31	36.53	40.71	27.58	36.08	47.02	43.34	35.22	36.14	27.98	23.65	50.06	24.16	19.09	34.32	23.40	30.65	33.61	30.18	40.81	27.15	21.12	22.28	26.08	26.14	27.04	26.72	18.31	35.32	30.94
10			1846.86	387.94	45.18	38.37	52.95	37.62	28.27	33.30	24.77	31.79	27.92	41.75	44.96	25.83	16.34	22.00	30.66	28.18	25.01	13.34	31.53	28.54	23.22	34.27	28.69	35.22	35.41	35.92	48.34	33.11	27.54	32.71	40.53	30.83	24.70	29.84	30.62	32.02	18.53	20.84	23.29	20.81	26.45	54.34	40.88	32.25	29.15
11			2406.70	548.22	41.99	47.92	39.84	34.28	37.34	21.55	21.57	28.24	44.09	33.84	47.21	38.86	29.19	19.17	20.04	29.28	48.05	22.32	50.30	38.35	41.90	53.76	57.98	48.06	28.67	40.77	54.39	45.18	25.62	12.33	19.80	42.22	29.27	36.41	53.14	29.51	25.31	29.43	30.03	22.31	33.50	38.50	36.48	19.55	21.26
12			475.17	135.99	12.32	19.40	19.79	26.87	43.07	38.81	21.79	25.07	57.57	50.68	45.16	49.75	31.95	28.45	30.33	39.41	44.14	22.18	32.34	38.62	29.09	26.62	32.76	20.56	28.06	45.03	24.45	37.54	61.71	40.67	54.40	34.11	34.52	16.49	30.02	29.91	46.28	45.15	30.91	22.16	36.94	24.20	30.29	25.83	23.30
13			2737.74	542.76	51.02	32.78	35.47	51.89	36.40	59.69	45.40	31.22	22.27	39.56	50.46	58.85	46.52	23.00	34.85	44.94	28.40	36.81	29.15	25.18	33.60	28.46	19.61	35.45	58.80	22.63	31.39	28.68	31.68	28.58	31.15	35.85	36.36	29.85	26.43	19.23	18.59	49.09	35.44	18.16	32.55	14.42	36.73	30.30	25.87
14			1110.12	185.36	33.89	31.93	45.13	29.74	28.37	47.35	48.05	19.19	18.69	12.92	32.97	38.02	33.02	26.53	39.35	51.03	37.75	14.53	20.09	24.11	24.09	38.76	36.38	24.26	40.29	37.66	27.18	35.02	60.63	41.88	40.06	25.81	23.06	25.56	21.87	23.46	34.81	43.02	40.56	46.54	39.97	34.82	27.19	23.42	24.36
15			2879.88	507.09	44.59	23.88	25.76	29.31	24.18	22.66	14.65	24.62	35.77	37.65	38.17	37.02	27.88	25.77	20.63	24.93	20.99	23.31	25.06	15.49	34.41	30.64	38.33	20.47	20.69	25.75	23.02	40.63	39.37	54.98	38.21	25.04	30.87	34.56	29.35	45.44	34.15	24.92	22.40	34.71	22.07	18.12	29.44	28.48	32.88
16			2140.15	451.58	35.82	24.58	32.34	20.58	32.39	19.44	52.15	56.95	31.05	27.36	21.21	23.03	32.63	20.66	22.61	48.00	30.45	33.30	21.95	25.84	26.00	13.74	20.78	43.50	43.81	14.41	20.65	31.67	32.57	33.68	39.27	28.49	16.97	33.32	18.89	31.94	32.27	30.15	29.44	30.17	46.85	37.41	29.39	22.69	13.79
17			283.76	82.54	35.57	28.68	17.95	29.26	31.12	39.14	35.95	35.45	32.04	25.32	23.31	22.97	17.65	30.56	27.65	51.60	50.17	42.45	36.80	35.11	51.41	23.14	26.20	37.96	42.72	43.79	38.44	28.50	23.50	34.33	55.65	33.22	27.78	27.72	18.91	22.23	26.75	34.34	23.67	26.58	32.59	49.58	45.07	33.28	29.49
18			5355.73	971.67	58.95	31.82	17.97	26.20	24.31	24.19	25.98	35.36	26.29	31.80	49.27	32.19	14.75	30.73	32.70	22.34	29.58	23.12	14.63	28.37	47.42	39.70	18.55	17.12	13.82	21.98	37.49	30.45	20.89	40.01	31.79	23.42	44.61	33.72	24.00	45.11	50.01	48.73	31.41	33.03	31.08	32.29	41.47	45.59	55.62
19			6353.69	1319.97	29.86	32.60	30.86	28.23	51.38	26.44	17.79	30.64	37.05	38.54	30.96	16.55	30.74	45.19	49.04	21.00	23.51	27.75	41.58	37.59	35.79	37.76	46.65	24.98	24.07	17.05	26.67	50.34	32.92	27.06	23.06	15.83	23.76	38.19	34.13	27.87	33.83	40.08	41.50	89.48	48.06	41.40	41.25	28.92	17.94
20			6630.18	1263.84	24.66	34.38	35.62	29.96	29.03	35.61	22.73	20.93	17.03	25.59	25.18	23.97	39.05	41.30	30.79	25.82	34.27	40.35	22.77	22.60	33.85	38.58	26.58	16.63	37.78	51.81	33.57	27.43	38.64	22.26	42.08	63.05	81.82	42.79	28.46	27.75	35.06	38.05	40.63	22.89	17.48	19.25	30.10	35.55	44.36
21			3874.29	765.30	60.38	54.86	39.35	31.13	25.05	26.86	31.83	25.19	26.61	33.45	26.68	15.92	29.46	23.43	38.34	33.77	21.10	28.08	56.96	34.92	31.71	34.00	28.16	37.13	35.43	34.29	44.33	63.31	58.11	73.66	40.65	25.60	30.67	24.60	41.55	34.45	49.27	55.15	38.88	27.82	43.63	39.26	29.62	41.65	31.93
22			4777.58	885.03	35.77	34.62	36.28	48.53	32.61	45.99	38.20	39.16	33.12	22.23	29.41	28.53	46.71	28.84	24.34	50.07	40.04	28.92	26.21	30.90	28.70	27.69	37.78	32.03	33.98	34.77	28.30	40.53	51.37	34.64	49.30	109.62	83.77	28.52	31.92	32.62	39.25	16.22	25.93	32.06	26.06	20.02	36.09	32.50	38.99
23			1834.24	377.83	16.29	28.27	41.51	36.75	25.86	28.45	46.20	16.89	41.30	46.10	39.17	35.51	26.31	17.60	30.35	60.66	50.11	20.46	20.08	36.02	38.43	24.41	29.55	43.13	32.18	16.09	21.87	20.08	39.06	28.86	29.67	19.45	44.20	55.22	60.03	105.22	88.37	48.43	46.94	44.46	38.66	36.72	21.57	28.29	24.26
24			3558.33	738.04	33.13	45.93	50.00	32.22	21.96	24.60	21.91	23.40	26.06	35.45	24.20	38.50	30.98	31.32	32.64	36.24	32.46	26.32	17.46	30.97	29.16	20.79	29.14	30.18	20.97	26.21	32.89	35.45	32.35	29.83	25.96	27.60	13.89	17.64	22.35	11.94	15.34	31.11	82.71	78.60	47.50	37.04	28.51	30.04	24.90
25			4810.10	905.44	28.17	29.50	19.54	18.19	29.68	35.96	30.21	34.17	23.72	23.59	26.98	15.08	30.68	45.42	46.75	24.02	24.41	35.34	21.63	25.83	38.58	55.86	36.01	34.86	56.94	48.14	27.58	38.84	30.60	24.85	26.53	19.20	38.62	34.46	27.06	22.54	41.31	52.77	41.32	37.51	108.86	78.54	30.56	27.67	27.72
26			5154.58	956.96	32.56	34.53	26.76	55.51	33.95	29.75	20.83	26.43	21.33	17.58	26.04	30.78	57.89	50.61	29.84	31.62	26.43	27.17	36.87	42.69	29.15	19.02	23.64	20.20	19.63	17.91	34.09	40.53	25.75	25.90	51.94	51.48	47.41	33.59	41.57	53.90	85.84	108.75	56.46	15.13	20.43	40.18	29.85	26.88	17.49
27			5614.47	1048.69	23.97	31.71	16.44	20.44	39.09	30.60	15.56	22.14	31.45	26.78	35.33	34.18	32.65	50.89	34.34	41.63	43.10	23.54	22.34	13.08	25.82	31.43	19.88	20.51	20.92	34.46	37.99	87.62	77.03	27.23	44.19	79.20	63.73	41.36	60.08	65.78	63.44	36.93	35.47	27.08	30.72	37.98	36.55	31.16	19.44
28			4336.91	835.51	31.47	42.07	38.91	27.00	28.10	41.41	21.93	28.06	45.57	44.31	39.85	30.41	36.40	38.88	33.21	21.33	33.27	35.43	41.40	55.22	49.73	39.48	53.78	31.30	26.99	68.47	47.36	23.63	31.09	28.90	39.90	25.05	16.52	27.53	27.71	15.46	28.21	23.01	26.61	44.91	39.96	41.15	22.85	36.30	45.35
29			794.03	190.68	80.83	81.78	37.50	27.31	36.21	28.13	41.21	43.61	23.80	20.05	29.09	39.21	25.32	28.36	35.62	53.70	39.01	41.64	43.09	40.35	32.74	53.05	74.75	92.57	159.43	99.95	35.79	34.06	57.07	51.08	31.36	23.89	27.19	48.21	53.68	44.63	41.40	38.92	50.69	27.56	39.09	29.56	31.54	35.53	30.81
30			6250.47	1225.56	39.78	26.21	31.02	29.62	32.83	37.07	51.01	44.67	35.02	37.63	42.76	42.93	31.74	19.96	42.82	51.74	48.16	55.89	32.96	47.84	26.75	19.44	41.75	52.09	59.64	69.22	89.91	83.53	46.20	37.51	46.98	26.20	21.33	34.07	44.45	32.61	37.27	24.09	14.69	18.11	38.38	56.83	45.34	23.95	35.02
31			4407.42	914.09	46.53	38.77	27.27	25.29	35.21	41.21	50.52	55.52	35.07	25.98	26.65	28.27	19.82	29.93	35.88	20.77	25.76	24.56	32.62	38.49	38.60	33.12	27.35	32.74	41.72	53.21	57.16	42.15	43.06	37.06	58.28	64.51	42.97	30.38	39.13	34.69	40.17	47.82	47.56	32.25	36.24	30.02	33.38	44.63	26.01
32			4214.55	733.70	26.52	28.65	35.45	28.44	34.21	28.16	17.86	16.11	27.59	33.67	25.73	52.96	30.21	35.22	23.01	21.01	27.50	32.57	30.47	40.35	47.42	35.24	40.41	43.26	27.91	29.65	18.84	15.81	26.74	31.91	27.17	39.25	37.47	25.05	26.69	39.32	74.13	60.72	55.02	35.15	25.62	27.87	30.12	23.19	24.60
33			862.82	231.98	33.30	30.04	40.52	38.36	17.74	17.64	37.29	56.95	33.49	20.79	37.38	25.18	35.24	25.36	48.56	36.84	19.09	24.91	23.12	12.68	9.49	15.00	20.13	21.02	27.49	21.49	25.86	21.83	40.65	59.23	49.61	68.49	38.32	88.97	62.34	69.37	45.93	24.22	42.41	54.77	44.70	35.91	36.00	36.88	35.80
34			1346.18	310.82	43.61	42.19	35.56	53.74	41.42	47.06	52.08	40.84	40.72	20.16	34.30	18.55	22.70	32.89	34.90	59.71	52.28	20.75	25.21	26.71	22.11	17.61	28.62	45.36	30.43	29.61	42.71	44.20	91.52	94.71	86.86	74.34	36.84	28.99	49.03	36.98	21.85	36.50	33.36	30.91	35.28	44.98	34.89	28.70	41.04
35			4386.31	842.51	109.81	45.74	31.20	35.44	22.59	23.27	53.31	49.80	16.89	28.14	39.52	20.27	17.47	23.11	20.25	30.71	39.28	37.36	37.83	18.42	37.23	40.19	38.21	23.95	35.07	31.03	43.08	49.94	68.31	53.98	30.45	32.50	29.90	38.67	30.15	31.05	16.86	19.39	25.46	21.35	18.98	27.30	41.02	34.14	21.75
36			4173.27	717.39	43.34	30.92	27.57	16.55	35.35	37.54	23.80	28.36	39.87	36.92	20.80	28.43	33.26	23.26	25.84	46.08	36.93	22.04	16.72	18.36	17.04	22.72	25.70	25.79	53.92	41.46	37.38	32.93	35.61	27.85	41.60	47.14	76.51	50.12	35.78	20.82	32.69	54.80	55.09	30.88	55.98	38.44	22.78	24.99	24.18
37			4039.38	787.15	12.29	25.01	40.88	27.19	30.52	17.94	28.10	24.27	40.73	28.71	44.97	64.46	62.41	40.23	20.65	17.71	25.97	28.92	25.25	14.40	20.09	18.29	23.26	23.18	28.39	43.13	43.82	36.98	22.82	18.72	21.24	23.90	26.03	53.14	42.24	47.22	52.68	21.41	28.24	34.38	36.56	46.62	30.45	41.64	44.24
38			4018.96	779.79	38.81	36.75	34.91	19.12	22.55	22.07	38.53	37.44	43.56	63.30	49.38	35.14	29.60	32.12	22.87	38.13	40.52	43.79	20.71	25.15	20.32	11.63	31.83	43.78	32.66	15.39	25.65	32.31	46.16	53.89	63.79	52.31	40.67	40.07	18.20	39.03	29.55	26.69	35.88	29.21	32.63	40.10	32.34	31.45	23.66
39			4540.64	876.44	29.53	35.17	28.45	38.17	39.78	18.77	23.67	38.78	38.33	29.77	30.66	27.07	16.39	43.12	36.43	22.26	52.68	65.56	58.21	35.67	35.44	34.26	43.44	34.53	58.43	47.40	35.78	45.33	43.89	46.62	51.25	29.52	32.32	35.04	35.52	41.62	47.80	58.53	56.78	73.22	101.65	58.95	38.91	21.14	23.05
40			2206.55	338.08	57.92	39.76	36.64	31.54	39.95	36.27	17.11	24.76	38.87	50.49	33.05	26.22	30.16	31.04	38.36	37.97	33.35	27.66	52.62	35.96	37.79	28.37	24.16	36.71	77.22	100.92	68.68	38.62	46.76	32.40	37.50	42.26	32.68	27.54	29.19	38.91	21.49	33.03	37.68	21.95	38.57	50.44	29.55	27.14	44.21
41			1616.16	342.97	76.71	63.78	54.31	33.93	67.09	56.87	33.11	30.12	35.29	36.96	52.86	32.91	27.66	29.69	31.54	43.97	62.68	60.44	39.79	26.89	30.64	35.02	29.66	61.96	63.15	71.61	61.04	80.12	72.11	70.37	46.56	22.16	23.61	21.91	27.87	11.46	19.91	41.05	31.86	36.19	34.32	36.89	44.44	39.04	28.19
42			3986.85	698.45	40.95	40.23	25.98	21.59	22.37	28.39	31.96	32.40	23.07	25.89	27.09	27.40	40.04	40.81	24.9039	30.14	32.56	28.64	35.82	54.31	79.45	55.02	50.13	24.21	21.24	34.62	23.08	20.83	26.68	22.04	22.73	38.28	25.04	11.89	43.18	39.02	32.77	24.04	47.42	49.94	31.65	29.27	26.82	26.00	40.62
43			2502.13	501.15	21.22	31.51	38.68	30.17	40.94	38.25	14.56	11.24	23.87	47.63	22.96	23.87	37.11	38.41	35.89	25.79	23.54	24.02	22.74	25.78	43.47	35.78	36.45	25.84	39.04	96.93	49.41	20.88	28.16	25.89	38.04	86.04	76.09	40.30	49.45	63.00	42.39	49.73	46.04	40.51	18.38	24.37	31.11	24.01	40.41
44			3635.94	741.33	22.77	28.88	26.00	27.34	28.97	25.74	23.35	20.91	23.25	31.31	56.25	41.97	43.63	44.84	38.05	31.06	30.14	24.30	43.98	28.38	23.83	26.96	18.35	18.60	14.89	16.29	36.65	35.20	32.38	29.22	19.75	22.65	30.32	28.84	43.82	48.19	44.07	41.62	87.59	98.28	47.20	58.33	35.13	23.91	32.25
45			5265.35	1047.05	37.25	33.86	31.52	29.38	34.75	21.88	23.93	26.45	36.49	25.30	23.84	28.10	25.55	35.18	53.72	39.33	32.42	28.29	16.42	28.26	27.70	22.62	49.09	56.62	48.83	53.68	56.40	43.19	23.77	31.71	40.81	56.94	69.18	39.32	70.56	78.31	40.97	26.04	37.47	39.21	53.95	46.87	28.28	23.03	24.47
46			3529.09	674.99	29.05	31.26	20.62	28.03	25.78	18.29	23.21	50.00	41.64	26.53	45.49	46.26	30.45	27.40	44.13	63.36	32.55	34.73	21.45	26.23	33.18	26.34	15.61	24.75	40.17	44.19	50.81	84.33	50.07	16.63	25.16	31.89	27.00	21.82	33.37	34.84	40.09	27.48	38.28	35.76	38.59	34.20	28.67	29.31	25.08
47			4718.23	1114.06	78.83	40.96	36.26	16.57	14.73	18.69	33.92	54.35	43.06	44.97	44.67	41.50	36.77	48.51	43.82	42.62	42.24	30.31	27.53	26.25	59.56	51.26	78.38	100.56	62.47	22.72	55.47	46.14	32.41	27.95	16.87	31.16	49.19	54.20	46.53	40.45	36.50	30.06	31.40	27.06	34.67	22.62	23.22	41.38	53.28
48			2757.79	546.25	37.98	36.77	42.06	46.12	56.07	44.48	27.19	39.35	29.48	28.38	25.73	26.40	39.30	38.91	27.18	39.58	51.60	93.22	62.75	33.66	24.79	36.06	33.14	33.79	40.74	26.66	16.09	21.51	15.90	22.99	24.74	46.84	38.04	37.15	34.64	30.14	49.51	46.23	47.43	39.58	39.97	21.64	30.28	24.32	19.94
49			6398.00	1325.09	54.84	25.49	55.42	40.92	53.96	82.32	78.57	56.14	56.95	46.73	38.88	38.30	31.61	37.08	23.08	49.04	82.86	61.04	56.41	47.32	37.03	31.79	16.07	31.31	36.97	27.83	25.33	28.50	24.46	35.28	27.65	26.39	21.93	20.10	33.63	27.98	16.01	19.45	21.05	29.84	56.54	63.49	29.25	35.16	20.98
50			4315.66	878.23	38.92	38.86	67.79	53.44	37.62	34.11	35.15	26.84	31.19	52.99	47.44	43.99	53.71	24.88	12.68	14.25	27.55	44.78	56.53	85.66	24.88	21.22	36.89	27.46	25.29	33.92	49.87	39.82	47.04	50.57	39.85	32.44	27.50	22.77	32.26	42.39	28.35	17.22	22.88	31.38	17.38	21.79	32.36	46.65	40.52
51			2100.27	402.50	106.27	58.58	53.07	38.35	46.93	74.66	70.76	62.70	74.70	73.72	57.06	59.57	75.96	53.41	55.85	76.73	43.71	29.55	43.06	89.15	109.25	66.72	44.37	30.49	24.18	20.23	29.92	32.72	19.81	23.43	22.40	22.60	37.64	33.84	31.40	32.90	24.21	25.76	27.14	25.21	31.53	27.10	42.41	29.84	21.42
52			826.09	206.31	45.53	51.82	19.60	20.28	31.02	12.07	27.90	65.64	44.37	33.77	49.99	44.61	31.84	19.63	31.76	24.98	30.81	26.86	30.32	31.05	29.87	43.97	97.15	119.02	84.79	41.03	26.66	39.27	50.42	47.79	19.64	37.45	41.75	55.98	58.56	37.16	29.29	26.27	48.39	17.39	21.14	28.45	26.32	42.86	39.77
53			4850.78	907.80	140.41	93.81	63.68	42.14	33.37	20.47	22.43	36.94	69.41	51.87	52.23	30.61	40.81	60.54	38.81	40.09	26.44	26.04	39.81	27.20	36.74	21.88	35.70	31.96	36.94	44.51	49.38	68.79	47.38	26.36	22.74	31.14	29.09	33.72	54.81	58.65	41.61	32.59	30.82	26.96	28.99	27.80	36.39	20.50	36.59
54			1498.45	331.77	35.69	43.32	39.31	23.37	47.82	37.28	36.73	14.50	40.71	63.65	53.87	66.16	46.83	31.05	51.25	50.94	35.96	43.05	34.26	22.76	34.51	40.59	59.09	57.88	119.52	112.09	66.79	50.57	46.48	48.48	36.40	51.75	34.63	37.52	60.18	70.24	53.52	34.85	49.83	53.00	16.69	36.49	54.43	39.14	31.33
55			4517.49	930.23	79.74	52.97	46.54	31.20	62.33	78.00	62.78	48.17	24.98	40.87	59.12	45.28	30.32	32.33	37.74	43.49	56.87	54.29	41.94	63.50	39.31	31.89	39.35	42.55	31.73	79.78	106.96	61.13	62.39	35.30	37.81	41.94	39.78	44.50	33.72	29.27	19.34	40.48	31.97	29.10	31.26	27.13	46.25	57.87	53.28
56			2846.45	575.14	41.82	27.91	22.42	36.23	41.63	31.77	30.59	30.32	23.49	44.75	52.68	34.95	27.59	26.44	28.15	27.40	24.73	41.08	52.22	37.41	29.17	33.11	13.19	19.37	74.85	98.69	76.73	49.58	33.78	48.36	48.10	27.22	27.35	28.06	38.19	76.98	34.86	14.38	20.02	14.34	23.35	19.23	20.54	20.04	11.90
57			5542.49	1172.45	82.19	65.61	26.49	16.92	37.90	18.01	28.54	28.49	44.47	31.38	31.32	31.97	66.64	40.91	22.76	26.20	15.21	25.25	16.82	27.15	38.99	54.53	54.46	32.83	44.43	93.63	85.91	36.64	23.19	33.40	18.95	19.83	26.32	51.93	48.73	31.40	37.13	27.20	29.80	42.45	39.11	24.34	36.86	32.33	35.84
58			4018.43	714.40	38.69	34.87	23.64	32.96	31.20	49.58	45.73	54.08	66.35	73.97	53.46	26.99	40.41	31.61	50.89	29.08	23.59	24.00	19.98	19.39	23.48	38.81	22.45	37.31	77.28	107.37	41.19	34.61	45.90	45.00	42.93	41.59	43.86	16.65	25.57	22.78	41.76	51.49	29.60	31.19	45.95	32.73	29.13	23.50	19.77
59			3961.40	638.97	117.11	84.69	55.44	43.81	38.70	24.28	50.31	43.05	24.92	35.27	28.08	16.11	32.08	38.12	35.89	24.60	28.19	38.78	57.64	56.36	43.72	33.96	23.08	23.11	37.46	45.97	68.25	75.79	80.92	44.42	41.76	42.90	67.04	36.66	30.78	22.97	38.25	50.96	43.58	36.33	47.95	35.57	38.43	40.56	26.83
60			2907.64	546.09	39.60	33.08	20.32	44.62	37.20	29.81	34.56	35.20	52.62	49.65	40.12	26.86	29.16	55.88	51.46	23.08	12.18	32.98	63.11	65.09	41.22	17.55	55.15	52.21	30.52	18.34	30.44	33.96	38.91	36.08	77.55	57.59	44.84	30.64	20.83	11.16	35.65	32.10	21.87	34.94	55.39	48.17	38.63	38.38	24.59
61			1544.49	263.36	25.85	27.72	37.22	42.08	51.37	31.94	56.58	56.77	38.90	30.45	23.59	38.51	47.97	54.16	35.35	19.92	23.16	39.85	26.38	34.92	32.75	47.69	48.96	37.73	28.64	23.76	36.96	45.16	130.70	135.09	45.02	28.19	17.56	32.47	36.00	26.17	28.32	33.90	23.35	29.01	29.79	36.97	42.32	28.91	33.23
62			4845.28	921.98	35.70	20.42	32.28	59.53	45.24	27.85	29.43	30.09	36.75	37.58	37.64	27.56	38.46	41.63	46.42	37.57	32.59	25.45	44.02	51.27	34.17	32.58	58.07	53.44	43.31	40.98	40.83	52.15	36.63	33.29	35.73	18.83	15.19	32.35	33.24	32.44	22.29	28.39	26.16	45.65	47.67	43.96	36.26	19.23	45.60
63			4342.70	906.85	36.39	32.47	34.16	44.53	63.18	51.39	39.93	32.40	56.74	45.11	51.25	52.23	31.88	20.64	33.12	41.88	42.20	40.08	48.13	44.67	16.97	29.85	50.01	102.30	86.73	63.34	65.26	34.64	23.88	29.51	32.86	26.68	42.14	49.89	33.23	32.54	41.42	47.56	33.97	39.13	23.93	22.52	35.92	37.51	28.77
64			887.04	167.68	47.16	44.30	50.88	23.93	40.91	48.36	32.48	39.50	43.86	18.56	53.45	43.80	48.12	40.59	28.82	48.72	56.50	55.62	104.83	148.84	70.66	59.25	48.25	27.70	46.21	39.84	34.90	20.36	43.64	25.68	19.31	42.48	31.91	25.24	22.37	39.59	21.52	26.40	47.70	26.36	35.56	45.91	34.79	32.31	37.41
65			4892.31	935.65	71.40	36.38	30.31	33.73	44.16	38.43	53.63	58.04	29.38	19.37	26.26	34.12	44.41	49.75	42.28	37.40	35.83	41.59	36.07	48.91	42.68	58.26	143.50	74.70	42.48	29.70	34.25	26.91	30.48	23.27	18.55	37.70	62.74	34.46	28.23	26.31	21.75	28.08	28.19	39.30	46.25	27.95	32.83	38.57	42.38
66			1455.36	249.94	52.88	59.84	57.03	38.98	32.38	33.27	32.38	31.55	50.21	28.14	20.61	33.72	28.56	37.02	27.42	29.06	27.40	43.03	93.58	121.61	68.52	31.20	55.45	33.22	26.28	19.56	26.40	30.26	49.54	20.07	14.70	15.34	13.64	20.51	30.73	29.35	27.72	23.07	26.82	36.93	37.70	24.19	14.40	16.54	19.65
67			1254.57	304.38	27.59	29.47	21.53	32.77	39.01	43.79	26.42	22.41	28.14	37.33	31.34	21.13	17.78	35.97	95.60	124.85	27.92	31.61	46.90	49.44	32.82	24.03	29.45	33.58	76.18	46.08	31.87	35.29	44.26	45.99	42.73	32.58	36.22	70.97	70.42	34.22	30.59	27.62	43.99	80.09	103.41	53.01	25.16	37.39	54.55
68			6702.10	1355.63	40.93	34.79	50.42	67.95	33.78	35.91	62.29	79.75	47.97	51.76	41.73	48.86	34.78	45.52	29.92	16.76	21.97	29.27	35.20	36.17	37.22	49.86	35.95	24.21	34.16	31.86	24.48	30.51	33.00	35.41	26.73	35.82	39.43	31.51	36.82	31.45	33.51	26.70	33.43	43.27	30.92	28.24	17.77	21.93	25.82
69			2946.87	547.63	18.90	36.93	22.56	41.60	57.92	43.76	28.53	59.19	87.63	68.04	57.84	36.39	47.58	38.94	39.69	36.94	31.95	31.37	29.95	34.56	33.19	36.67	28.01	18.05	26.40	27.75	35.98	20.65	18.00	24.58	28.53	24.45	32.42	44.72	50.65	17.81	25.94	45.07	47.65	29.15	35.58	36.61	46.54	46.82	31.17
70			4638.10	855.78	46.72	39.84	25.97	35.61	17.35	28.84	28.86	21.21	41.00	50.70	44.24	68.25	101.75	73.91	67.63	36.93	37.97	39.90	22.92	25.04	28.16	29.50	38.06	28.56	18.57	35.02	56.03	47.65	30.39	27.78	22.78	38.40	36.27	44.36	40.32	35.69	33.75	46.94	29.37	32.37	47.51	75.52	66.60	41.92	17.15
71			2735.86	532.56	78.71	54.76	31.56	26.91	25.94	48.46	38.30	35.22	35.34	26.10	29.39	24.10	22.11	37.28	26.70	50.48	50.32	57.70	70.00	73.05	47.12	45.61	29.45	24.13	38.05	22.34	25.77	32.82	38.98	43.22	57.95	32.39	21.82	21.09	18.08	18.26	20.56	37.96	41.26	44.34	46.01	36.16	31.89	35.63	49.20
72			4188.99	909.50	42.33	31.28	30.81	21.51	31.73	46.53	40.95	50.66	31.61	37.79	31.67	38.84	32.90	28.74	42.53	32.49	27.59	39.02	68.51	55.26	38.62	109.70	96.16	33.12	27.05	38.35	38.33	30.81	19.62	56.83	36.30	24.55	24.26	21.30	27.32	50.22	37.69	30.96	37.39	38.48	27.59	22.64	33.33	29.74	21.91
73			1878.24	359.87	38.92	38.89	43.38	25.67	17.42	30.21	34.74	18.81	31.34	46.29	37.87	29.69	45.88	28.79	26.31	24.59	20.42	25.64	33.67	34.47	33.97	40.25	39.10	59.86	63.71	42.19	33.04	40.10	19.78	23.68	25.33	16.91	34.23	28.98	22.71	19.88	29.76	45.69	28.90	41.95	87.52	42.06	33.06	28.57	20.12
74			2693.93	517.02	35.02	22.89	20.28	39.45	38.50	40.88	30.66	27.72	19.80	18.23	32.39	39.05	30.62	38.28	60.67	50.64	36.85	44.80	63.71	73.63	42.02	47.83	30.84	41.22	41.51	36.24	22.76	26.05	27.85	34.19	35.61	36.83	40.67	29.32	9.11	20.83	37.21	45.33	35.74	31.32	46.57	26.80	38.42	33.18	20.45
75			532.75	192.73	46.53	24.16	34.77	48.40	39.75	58.27	37.59	21.53	27.01	31.11	46.68	31.21	72.25	106.42	54.09	35.22	37.25	46.74	35.60	20.81	34.29	45.69	30.50	26.54	34.72	32.25	37.12	32.06	31.59	18.51	22.26	56.14	58.86	39.10	52.36	37.68	18.04	13.60	20.25	10.15	25.70	31.91	43.70	41.27	26.45
76			3583.69	854.52	71.85	49.64	24.89	19.72	17.44	33.32	35.33	18.17	22.37	20.59	44.98	35.45	60.38	68.15	43.18	30.68	22.61	38.99	28.55	33.87	45.69	26.67	27.24	21.09	23.10	36.57	36.57	37.86	44.04	26.79	35.75	30.36	35.73	30.55	40.89	53.78	37.49	19.06	18.24	20.94	21.76	25.03	36.76	30.52	23.59
77			2149.33	383.62	87.97	71.19	74.94	65.05	45.29	28.74	26.60	36.33	30.91	31.53	26.21	33.50	49.58	32.28	24.94	34.02	48.55	118.87	125.32	50.08	21.09	21.25	21.67	16.57	21.31	20.14	26.86	26.56	29.28	40.65	36.83	34.28	34.55	20.91	18.22	20.10	27.56	40.12	36.02	35.68	21.71	28.95	32.40	25.33	33.67
78			3796.54	731.12	83.82	62.36	60.51	30.12	47.57	61.76	31.79	29.99	35.39	36.97	31.19	24.96	26.49	44.11	43.32	39.41	29.70	27.17	96.46	99.98	73.65	38.51	41.14	35.60	27.26	31.29	49.23	32.63	40.82	44.83	33.14	50.22	37.07	41.68	32.02	48.37	34.97	35.38	28.74	28.76	22.09	28.20	51.40	64.95	45.25
79			1807.90	404.00	77.87	76.74	32.80	61.19	57.91	61.96	39.15	35.47	20.31	34.42	67.13	46.98	33.12	22.47	44.09	82.40	60.97	48.72	43.84	38.79	45.29	32.56	20.98	26.78	13.16	21.44	28.57	20.33	16.87	29.45	31.11	29.18	36.34	27.77	26.37	30.57	26.27	22.66	33.41	31.68	15.90	30.58	38.40	49.19	43.94
80			2004.88	493.64	49.39	48.42	34.56	32.11	30.24	35.14	25.88	38.76	61.92	67.95	39.58	56.67	116.98	102.61	69.10	42.52	36.70	22.45	24.06	45.38	56.84	28.79	28.72	19.50	14.77	28.39	38.02	45.53	40.75	14.98	30.97	24.18	23.55	22.50	31.21	31.91	25.80	21.74	29.19	22.44	37.82	48.18	29.98	32.22	27.66
81			3500.92	720.11	87.01	63.74	39.29	35.54	43.10	30.89	46.57	28.55	23.74	37.74	49.98	25.69	40.75	74.40	73.62	61.93	35.02	35.16	29.48	37.90	38.17	29.87	35.62	43.59	38.19	20.05	17.89	18.98	37.73	41.18	40.40	41.16	33.09	17.89	15.30	33.44	31.09	51.50	49.97	30.21	18.63	18.28	22.91	23.46	32.25
82			6539.22	1391.58	37.58	44.00	39.94	33.46	20.82	40.17	50.36	20.82	32.36	47.61	60.63	114.51	127.05	59.84	22.18	16.29	24.26	33.41	32.34	22.18	16.48	27.50	29.10	33.58	34.41	32.98	39.12	20.84	29.70	22.73	42.39	41.75	29.72	39.43	32.67	22.79	41.41	40.34	35.39	26.44	23.43	29.39	18.86	20.57	38.51
83			4195.93	767.22	28.46	23.06	35.95	20.53	31.79	46.73	45.94	73.37	118.57	55.56	33.88	33.49	32.06	48.23	32.56	22.18	38.63	35.01	30.47	24.11	21.52	25.73	46.63	23.36	23	19.19	16.71	23.92	37.18	35.30	25.10	26.34	53.13	57.00	29.81	12.41	19.45	25.14	30.64	26.11	31.40	27.09	24.16	20.47	31.25
84			771.29	136.58	31.43	34.09	35.38	49.20	54.59	37.64	29.84	45.21	37.58	35.22	70.48	116.06	122.65	63.33	34.51	27.09	37.23	47.45	46.18	30.99	27.60	32.40	22.66	15.43	30.39	23.18	17.84	29.12	40.76	17.59	22.53	26.33	38.49	50.55	61.03	45.25	28.63	26.61	21.21	29.01	20.86	27.17	27.92	24.07	28.37
85			2266.12	460.22	42.42	46.18	40.53	26.92	23.33	34.05	33.10	19.92	31.58	76.87	84.20	73.02	66.01	40.03	34.46	25.38	20.28	30.91	42.72	43.16	32.01	32.42	42.37	29.14	25.73	53.78	57.51	45.34	51.83	33.20	10.34	27.38	27.85	31.13	38.85	36.95	39.01	25.47	18.12	40.91	46.50	26.07	18.35	25.64	24.71
86			6149.07	1142.57	14.83	25.59	29.27	43.72	55.64	73.53	72.95	44.88	30.27	25.84	19.12	25.74	24.04	30.13	25.75	21.67	44.27	44.79	30.70	34.82	49.28	42.25	37.27	37.86	34.56	33.87	24.72	24.20	13.78	28.85	38.99	52.17	39.56	28.76	16.87	14.85	21.44	47.33	36.72	28.01	26.97	19.46	27.87	40.95	32.81
87			5534.23	1162.30	68.91	82.97	56.47	41.09	22.65	37.17	37.02	25.78	16.16	25.17	36.22	33.99	22.51	24.70	36.72	33.39	19.47	34.05	45.84	25.79	27.06	27.81	25.21	26.28	21.18	14.32	36.95	44.62	42.55	37.22	27.94	45.35	41.78	37.16	46.08	24.53	21.12	23.58	22.60	29.10	32.97	36.90	31.14	21.55	28.54
88			5903.88	1165.29	92.96	83.89	43.94	40.13	42.31	30.52	26.84	28.44	27.00	27.46	24.11	57.12	58.98	48.04	42.33	40.73	32.71	35.27	28.65	25.05	27.13	35.91	29.08	19.05	25.11	23.12	33.67	29.83	25.30	40.07	30.61	36.74	31.47	48.29	51.77	34.93	25.84	42.45	34.92	34.25	51.13	38.98	27.54	26.26	43.14
89			1284.82	281.68	35.63	39.11	31.93	95.69	123.85	52.43	32.90	31.34	39.03	42.68	27.95	18.44	28.51	17.95	38.08	28.40	19.46	31.92	59.93	41.99	26.26	27.56	24.60	32.79	35.54	33.01	39.83	37.93	45.24	20.97	30.03	21.25	32.04	23.38	32.14	30.10	27.17	22.51	42.53	31.22	39.21	61.31	52.54	39.13	21.13
90			4775.07	935.02	33.81	36.43	32.92	37.70	33.21	56.66	46.61	98.51	106.46	74.19	18.51	37.93	38.42	29.71	28.17	14.27	32.09	30.08	22.73	30.93	46.74	21.38	28.07	26.39	21.40	28.29	19.22	20.44	34.83	26.58	29.03	49.23	39.85	33.11	28.12	38.43	28.64	20.71	18.16	22.47	42.00	41.84	29.70	25.53	13.80
91			81.91	34.95	20.16	28.22	39.44	36.58	40.44	34.00	28.25	54.55	97.68	79.41	39.49	29.84	65.68	45.99	30.75	48.85	55.29	29.79	47.37	39.16	16.23	20.00	31.71	30.27	18.27	15.75	32.62	17.50	16.42	11.94	38.51	38.14	52.83	55.72	23.89	19.26	31.26	37.38	44.05	26.12	19.04	35.83	27.83	28.26	35.88
92			3366.32	653.08	45.08	47.92	21.04	18.29	33.12	36.68	33.82	45.89	86.89	119.55	81.72	35.51	34.80	37.75	29.35	30.11	31.90	27.62	28.68	34.07	33.35	33.01	50.72	47.41	27.84	37.75	42.66	37.57	26.07	25.01	23.98	24.56	20.09	16.86	28.76	29.54	50.82	37.55	18.09	39.80	47.65	29.40	31.00	30.72	18.26
93			816.70	185.45	30.93	56.84	41.54	20.25	34.62	17.33	20.85	34.24	32.86	38.14	40.87	52.33	116.32	94.62	43.86	31.04	31.73	33.89	29.92	31.01	48.24	60.09	33.82	20.91	25.69	31.62	29.27	28.78	38.40	49.10	40.87	25.47	24.38	20.63	21.00	26.31	27.06	25.95	27.19	30.32	44.59	50.22	56.37	52.03	25.91
94			1336.39	246.55	22.84	54.24	51.90	50.01	50.94	69.19	42.07	36.16	34.54	39.05	23.74	13.97	26.31	29.46	18.83	82.74	132.61	43.43	83.89	54.49	30.27	23.07	46.59	38.88	37.59	29.10	38.89	42.58	31.78	39.27	32.08	38.43	45.09	45.84	58.62	57.78	46.03	27.58	22.84	31.92	31.21	45.06	36.58	34.98	29.24
95			6948.10	1163.83	34.51	21.06	33.43	45.77	44.05	33.17	27.52	33.19	56.20	34.20	29.39	38.37	26.87	24.49	34.11	28.53	42.91	55.03	145.06	121.07	62.61	37.51	45.06	26.42	28.36	46.98	30.81	25.02	21.62	20.14	36.51	26.33	49.90	48.64	64.11	36.87	20.54	28.09	28.38	26.29	33.00	39.91	41.32	48.14	51.87
96			3313.41	539.78	42.83	55.99	34.53	24.09	47.82	38.36	41.47	28.54	23.47	21.10	22.41	34.64	28.83	46.41	65.49	54.21	50.14	54.70	46.57	37.32	25.47	20.95	31.78	31.68	37.49	44.66	32.41	29.20	46.74	49.86	36.62	37.82	39.47	31.52	30.38	48.34	32.60	23.80	25.12	29.22	45.51	44.66	33.16	43.73	35.61
97			7582.34	1496.85	47.02	52.48	44.19	39.12	20.51	17.17	43.66	62.30	121.74	73.32	31.42	22.46	21.65	31.38	47.97	68.61	74.65	40.67	30.76	33.88	38.03	32.58	42.11	29.02	21.95	32.44	31.63	32.63	31.03	21.59	20.16	24.03	36.66	29.82	38.77	35.15	34.50	33.67	27.37	23.29	17.27	26.51	24.04	18.32	20.98
98			1269.74	242.96	17.56	33.59	53.39	97.77	79.92	62.36	48.79	44.90	33.09	34.72	46.65	60.09	33.49	9.30	25.87	29.02	34.99	27.81	27.00	33.50	51.37	48.13	32.10	26.51	40.64	26.77	22.81	32.62	48.28	23.64	22.38	41.05	43.69	30.67	19.86	44.42	62.80	38.13	39.74	43.21	35.99	34.39	31.21	12.75	36.93
99			5344.56	925.17	29.68	45.53	32.48	22.29	35.87	45.11	32.24	28.51	23.49	27.35	30.42	33.39	39.77	23.29	27.99	27.04	25.80	38.88	40.06	55.01	34.44	36.57	28.52	41.53	46.43	39.66	36.25	20.71	14.09	21.85	26.96	38.32	24.14	38.23	39.10	23.94	29.17	26.16	18.41	28.01	26.54	31.35	41.10	36.28	36.42
100			1895.18	441.72	34.65	34.28	38.25	27.85	47.86	43.04	28.68	25.79	23.41	21.63	32.77	35.79	38.50	24.55	30.10	23.49	22.18	19.90	23.64	36.65	29.16	32.20	26.55	34.26	26.36	29.47	34.11	27.71	19.31	21.93	22.61	20.40	30.46	33.10	28.53	37.87	41.15	36.74	36.72	35.26	31.09	27.00	30.43	34.95	40.72
101			952.93	276.81	42.73	36.85	41.04	27.18	40.64	49.56	31.04	45.95	43.39	25.60	21.76	45.22	31.93	53.25	47.88	19.57	13.09	37.53	36.11	21.47	18.14	32.17	26.43	21.22	38.10	62.01	54.22	33.04	33.69	28.66	28.23	32.73	36.53	24.00	34.47	49.97	47.79	43.90	37.73	31.10	27.88	31.90	22.54	27.04	36.09
102			5916.93	1064.29	44.06	42.05	18.87	36.23	44.89	26.59	43.32	35.25	22.83	13.34	23.61	27.24	31.21	40.34	31.30	22.28	29.34	35.39	25.07	39.92	33.75	27.04	37.12	36.82	18.05	22.01	32.01	28.17	18.67	17.17	27.02	32.23	22.09	34.26	37.28	23.11	34.27	65.38	37.09	29.05	51.22	30.21	40.39	43.98	29.50
103			5757.00	1159.83	41.07	68.66	70.14	66.25	40.49	26.08	33.00	34.07	21.35	25.45	26.19	14.15	32.80	33.05	31.88	20.88	15.74	28.72	42.83	41.46	42.98	55.21	31.30	40.71	37.47	54.96	68.52	42.49	22.02	23.62	21.06	31.87	38.40	34.35	24.91	33.87	29.66	18.27	12.72	27.03	35.08	28.70	21.88	19.09	27.27
104			224.08	68.06	27.60	31.12	41.86	40.94	45.27	99.77	71.37	27.97	27.27	30.82	29.16	30.32	42.50	19.54	32.07	31.82	22.55	31.93	35.91	44.83	39.83	32.94	32.55	28.93	16.39	15.31	20.73	29.37	18.80	30.84	28.85	31.48	35.07	33.41	30.01	19.29	36.14	29.00	29.33	22.64	21.38	22.41	35.27	18.48	23.58
105			3006.65	602.68	50.37	50.32	27.05	26.01	41.91	39.61	42.67	49.16	62.04	68.18	52.93	45.36	34.50	18.90	38.58	40.34	40.74	36.49	42.45	32.32	35.23	34.07	25.83	34.82	23.06	23.88	39.12	56.58	45.41	39.00	32.48	33.67	30.77	51.85	32.36	15.73	20.11	10.85	15.62	25.74	25.83	22.41	29.37	21.29	22.98
106			1546.87	284.35	49.22	67.29	45.19	27.06	54.33	34.14	18.54	23.88	19.70	35.61	26.86	28.47	69.15	148.06	99.60	31.22	35.09	43.92	32.72	24.91	37.62	24.28	25.37	34.03	26.30	40.05	33.83	26.45	41.81	26.15	46.81	35.86	24.91	22.13	23.67	24.97	33.99	30.29	28.86	41.58	39.73	35.41	53.98	45.78	35.52
107			2052.29	489.50	39.52	21.68	33.21	31.00	33.74	20.71	27.05	40.87	38.30	28.78	26.68	32.42	15.90	20.12	33.40	36.85	43.72	40.20	98.75	114.32	48.26	60.65	44.67	22.72	51.92	53.97	25.51	21.42	40.84	45.32	28.99	55.39	48.94	33.44	21.53	26.09	22.52	43.86	22.83	45.57	38.63	37.71	36.95	29.66	43.29
108			2098.70	508.22	83.14	37.63	66.82	70.24	46.24	29.90	50.53	38.13	33.06	33.37	27.66	27.26	48.01	67.95	34.38	42.82	88.74	113.73	51.54	30.21	31.70	34.07	41.16	39.20	56.74	49.67	24.41	26.13	21.01	22.45	30.03	36.76	16.56	32.61	51.91	48.70	46.90	33.19	37.56	34.80	35.78	34.82	33.36	31.32	29.87
109			4760.79	781.52	154.14	104.76	36.41	38.50	33.96	30.06	34.33	42.07	46.66	40.71	61.86	48.69	40.56	34.37	28.63	31.67	44.71	46.87	46.58	48.63	96.90	40.41	24.76	36.75	36.95	35.81	42.52	30.82	27.75	47.58	27.44	44.16	38.74	34.24	44.91	62.63	30.20	30.60	25.89	31.53	24.69	38.07	29.31	34.64	36.46
110			1100.64	287.75	86.83	59.19	49.81	47.38	36.42	12.36	23.17	28.92	42.58	47.12	30.78	55.94	41.62	40.52	23.58	31.00	32.40	45.33	43.15	28.14	23.33	22.27	57.54	133.56	114.30	32.15	32.15	38.16	28.13	23.39	48.16	29.23	21.67	22.68	27.72	36.54	39.69	32.09	42.05	45.82	32.09	25.59	19.41	20.39	23.77
111			4268.15	774.89	30.01	55.41	70.25	35.07	37.09	32.34	35.35	43.70	25.53	13.08	20.90	26.55	33.60	38.48	34.82	20.22	29.71	40.22	30.45	25.79	33.66	33.91	99.21	91.98	35.28	32.10	45.38	35.73	32.67	44.63	30.43	23.14	33.94	23.19	31.57	14.24	40.41	24.69	21.31	34.02	31.95	36.13	31.79	22.08	21.18
112			4298.75	822.26	49.98	20.46	31.24	21.03	37.65	61.96	81.64	57.95	34.62	26.34	49.62	47.80	40.08	37.58	42.21	55.44	29.53	21.05	39.97	30.33	32.18	34.46	65.27	43.88	52.02	47.29	30.74	47.99	44.63	44.13	56.14	42.42	36.30	46.01	25.36	22.07	24.24	29.93	47.59	52.87	43.83	41.97	36.66	58.92	45.31
113			2935.40	630.09	55.41	43.49	30.10	35.27	29.68	49.03	28.87	44.87	29.81	50.61	45.63	31.15	22.37	38.47	64.08	117.80	106.22	60.92	43.49	22.62	21.43	38.30	32.75	29.89	38.22	37.39	53.14	47.51	23.80	30.75	27.17	19.03	25.69	16.83	28.43	66.85	42.16	30.89	27.32	26.79	25.51	35.49	50.75	63.73	37.07
114			3737.24	848.08	20.81	41.29	51.09	17.70	22.82	35.76	68.21	58.93	117.34	96.71	29.10	46.94	40.94	35.00	35.11	27.56	29.21	21.48	27.47	36.43	22.25	25.33	28.08	17.40	30.77	34.95	29.34	22.23	30.66	24.27	33.84	63.02	85.91	46.84	33.84	34.14	26.86	29.87	44.57	61.48	35.42	33.82	42.68	54.77	39.36
115			3111.68	554.78	76.62	85.01	135.35	42.14	30.51	36.40	49.21	41.50	22.45	39.55	48.69	24.81	33.18	41.99	30.27	28.12	34.77	39.39	44.53	22.65	28.62	37.93	45.60	28.99	19.60	22.21	33.62	33.32	26.87	31.84	36.06	29.76	35.63	45.30	27.87	23.63	36.85	49.51	28.07	21.36	38.01	32.91	41.86	20.41	22.17
116			1461.54	309.55	114.41	75.64	29.52	20.97	18.48	22.09	29.80	39.06	31.86	36.39	32.82	32.33	31.79	40.37	40.33	41.83	22.63	21.69	40.42	25.88	28.47	33.49	29.65	37.00	37.19	28.74	19.51	12.91	27.51	36.27	38.62	42.47	35.95	32.79	24.49	17.68	23.32	15.48	20.10	33.48	40.78	35.93	30.03	29.37	25.98
117			6218.42	1095.16	22.15	44.46	66.39	40.32	55.51	46.66	61.37	39.57	35.17	24.08	25.20	28.82	24.81	18.85	15.23	29.68	23.05	23.11	29.81	29.62	29.70	34.86	38.94	40.12	18.98	21.09	17.40	17.21	31.21	33.11	30.39	44.70	43.44	37.75	38.73	14.66	27.82	30.04	25.69	30.68	21.19	35.79	30.47	26.90	21.91
118			2749.05	570.77	49.41	48.80	28.85	19.76	25.53	39.32	79.67	146.37	125.83	59.93	46.10	22.91	28.61	21.75	23.44	32.61	28.23	32.78	27.42	23.68	15.01	32.94	46.80	45.24	33.37	15.99	19.49	24.61	22.59	19.31	24.79	14.74	17.66	15.92	19.13	41.24	42.71	18.07	32.38	22.93	33.43	37.66	24.33	28.29	46.15
119			6072.07	1088.01	64.33	52.32	26.04	26.05	31.81	45.97	52.78	48.11	67.29	66.32	38.89	43.59	48.88	42.13	55.38	31.23	36.48	36.42	14.87	22.43	21.74	28.76	35.68	31.30	29.07	14.04	19.12	35.06	42.42	20.95	11.04	16.34	28.59	34.00	16.34	31.65	23.30	33.33	20.83	26.56	41.60	44.18	26.95	32.25	19.57
120			3344.66	661.42	29.75	23.32	17.33	25.60	36.20	64.16	117.95	95.86	46.72	36.32	21.24	30.62	44.14	50.24	35.97	30.92	24.78	17.43	16.63	29.14	20.49	23.20	29.29	28.16	38.26	34.01	46.35	39.38	42.13	46.07	34.98	28.48	25.26	33.25	34.72	38.13	44.36	23.35	31.07	37.67	40.84	44.91	31.50	27.62	36.74
121			1231.27	264.78	37.73	105.59	49.93	55.17	49.40	64.61	57.42	17.09	21.92	42.14	47.53	33.07	31.93	30.53	29.35	20.04	34.15	30.75	34.27	38.11	24.01	32.83	52.63	38.85	26.15	20.97	26.05	31.59	30.11	19.95	15.60	28.87	27.54	32.13	50.93	29.18	18.11	16.03	28.87	32.03	41.44	40.10	31.91	41.18	28.39
122			6178.88	1167.64	80.60	127.70	72.75	20.53	33.01	18.91	25.85	24.82	33.65	31.24	29.80	30.63	23.64	21.67	44.53	62.58	62.38	53.56	27.00	19.36	21.29	32.71	43.43	25.04	35.02	29.85	29.89	32.79	24.70	21.44	38.79	33.53	31.94	32.94	34.02	32.17	40.73	33.87	57.95	38.26	40.74	24.91	29.06	33.82	35.13
123			6527.50	1174.13	27.66	23.32	26.28	18.52	54.62	46.37	60.51	96.68	88.31	51.11	58.24	59.40	29.08	19.50	31.13	40.54	34.68	35.40	30.99	24.79	23.07	24.84	36.22	40.01	36.98	20.75	22.69	21.86	24.81	16.57	19.65	33.20	42.34	34.95	32.02	47.21	45.64	23.41	49.13	49.35	50.72	50.21	47.77	39.66	40.63
124			2942.22	585.76	37.85	47.28	22.83	30.99	37.97	75.65	108.22	35.13	33.98	27.60	16.42	38.23	30.81	33.02	37.67	30.09	35.98	41.42	47.74	38.30	27.88	24.07	38.09	42.11	33.01	42.38	43.63	33.44	40	50.35	23.11	24.94	38.05	30.23	21.55	22.64	31.64	51.52	43.56	20.80	25.86	20.33	18.96	27.52	35.26
125			564.14	144.79	68.01	120.77	71.19	42.25	32.45	27.90	43.58	35.54	30.08	29.43	27.94	36.14	19.42	41.22	11.46	23.81	56.60	50.84	37.86	42.42	17.22	18.08	23.87	28.54	39.76	39.31	37.69	57.65	34.73	14.24	24.85	26.35	15.89	17.62	22.24	33.53	8.79	29.08	38.48	48.21	41.80	22.53	14.98	26.12	21.72
126			4176.48	800.80	115.20	30.68	17.43	24.96	20.74	21.50	27.94	40.75	41.57	24.53	31.54	38.45	30.14	65.75	45.90	23.81	26.88	25.08	24.91	36.37	32.31	32.05	30.73	40.26	36.21	21.88	25.27	23.75	31.28	35.84	22.23	21.25	58.36	36.38	27.49	37.17	24.84	27.51	37.69	33.73	15.86	25.04	31.68	19.86	35.96
127			7005.14	1309.67	36.28	28.66	39.45	70.28	121.73	82.70	57.08	31.92	54.46	70.46	34.81	35.20	18.30	36.56	34.11	51.44	28.68	27.02	18.12	19.82	27.57	30.24	38.21	34.62	19.45	14.27	34.06	19.35	17.90	12.48	21.61	24.87	12.09	17.63	24.92	22.74	28.61	32.16	25.00	23.87	19.07	30.13	26.14	25.84	17.65
128			7067.97	1260.38	47.70	49.80	45.62	41.30	23.71	23.55	35.91	43.91	68.27	74.96	63.52	28.29	30.78	36.04	26.33	28.16	25.65	26.98	18.52	26.30	28.48	50.23	35.13	24.02	26.56	34.21	43.95	42.37	38.33	31.18	26.23	28.82	20.51	23.05	40.96	41.57	27.12	32.34	34.49	19.39	32.66	44.66	36.23	28.74	20.54
129			436.30	65.83	36.72	44.61	41.97	45.27	26.44	30.91	40.95	30.64	29.72	37.88	47.55	33.90	48.03	89.82	92.42	50.04	19.16	16.21	32.43	38.49	34.38	30.75	26.33	26.54	25.15	20.47	26.01	32.39	43.01	35.97	46.22	69.52	60.61	36.90	19.56	21.52	31.34	40.47	35.55	46.34	38.71	16.74	15.09	24.98	27.67
130			4400.20	830.99	64.52	50.72	38.40	16.69	24.17	27.19	32.73	36.87	44.09	35.05	51.52	43.70	66.88	75.85	49.37	57.92	26.12	33.94	37.29	40.19	41.73	24.43	31.42	44.14	47.13	35.69	25.44	36.87	46.28	27.99	38.72	46.45	41.39	52.73	29.70	42.06	66.63	34.06	39.81	45.00	37.66	47.97	46.26	44.79	28.76
131			1603.21	318.54	39.42	49.00	43.72	39.06	30.63	30.79	36.78	27.64	24.48	46.28	84.18	72.25	28.91	26.11	30.86	51.12	41.97	22.65	34.92	39.77	38.88	53.99	40.34	24.34	33.39	51.65	47.92	24.82	27.31	20.83	43.92	31.55	24.98	29.73	19.37	28.27	23.98	28.87	28.22	27.15	38.14	26.57	46.08	30.35	26.82
132			1314.43	273.86	18.77	17.66	33.89	43.30	27.86	29.80	17.13	13.53	18.07	45.15	64.96	63.13	39.90	74.35	46.57	31.87	17.13	26.19	38.30	44.10	44.24	19.45	34.08	50.02	36.39	28.84	17.31	39.81	48.26	28.49	16.69	22.74	49.67	33.28	29.60	26.75	45.70	40.74	41.20	50.98	35.86	34.62	31.42	30.27	24.57
133			3277.37	658.11	26.80	36.70	30.96	32.78	19.15	16.05	12.82	36.80	44.46	28.14	36.25	57.17	47.90	48.93	87.51	103.98	54.01	14.30	24.12	29.82	36.99	21.87	21.67	36.97	44.31	31.55	35.31	36.56	35.39	39.70	24.70	20.29	16.80	20.53	22.60	20.50	34.95	29.33	11.46	21.85	22.65	35.35	21.80	20.90	47.15
134			465.46	140.74	36.85	19.74	17.70	30.46	55.01	50.35	46.22	35.72	25.00	24.32	20.13	23.36	44.30	38.28	54.08	45.79	32.32	20.46	40.08	80.21	51.69	25.62	30.17	44.24	36.29	20.30	28.29	28.06	20.07	19.95	25.18	21.35	27.54	36.40	27.91	32.39	22.42	30.11	36.90	55.62	38.75	27.03	30.37	40.81	36.30
135			3072.84	660.25	55.86	26.26	28.29	46.40	24.72	19.68	32.03	42.98	41.55	28.83	37.89	42.44	37.26	44.11	37.95	25.66	33.96	38.37	38.06	44.28	98.85	113.98	45.87	31.05	52.24	58.27	38.01	36.77	52.21	34.51	20.27	24.20	43.36	54.33	35.13	38.66	33.69	27.84	48.39	54.84	36.23	18.99	19.81	21.91	24.70
136			2454.14	515.51	30.60	18.22	43.48	62.80	28.29	26.97	21.77	25.27	27.48	31.46	27.75	49.87	40.76	39.08	57.44	45.64	44.55	47.15	44.70	53.60	61.65	69.32	122.23	89.54	32.34	16.07	27.13	39.91	31.12	39.27	50.55	49.17	35.48	32.87	21.48	21.50	41.22	26.89	24.73	21.34	23.74	39.02	24.66	36.79	50.97
137			1539.43	347.74	42.08	40.67	42.22	29.08	18.70	27.10	27.08	28.24	37.46	27.24	27.25	40.34	32.33	27.89	32.67	40.28	73.98	111.47	137.58	33.06	37.01	27.36	30.76	31.27	32.70	24.27	32.18	27.22	42.67	39.95	45.35	43.26	33.31	34.51	26.71	20.46	21.08	22.81	24.66	15.07	28.61	31.96	37.74	36.92	41.14
138			473.58	107.06	35.25	27.92	35.87	43.69	33.88	21.81	24.37	13.86	36.14	53.80	88.99	76.99	40.29	37.08	41.56	31.67	36.64	33.15	19.69	33.83	32.07	26.38	57.68	62.91	44.06	23.82	30.59	20.34	21.78	21.47	27.63	19.62	41.12	36.54	28.40	43.46	32.63	41.09	44.45	44.65	19.84	16.73	30.68	25.92	16.24
139			6236.14	1246.96	81.94	75.34	40.84	35.31	58.73	100.90	63.38	37.14	42.74	34.15	33.96	25.52	28.82	19.19	40.89	41.98	35.71	21.62	22.54	38.33	42.34	35.60	20.20	15.39	26.00	29.55	24.02	21.61	22.82	26.99	22.28	37.96	34.87	20.61	33.52	29.21	41.84	55.50	34.62	64.31	104.30	63.83	69.71	65.24	34.95
140			455.45	152.84	35.28	33.13	30.89	36.91	62.95	35.37	55.35	57.16	59.69	35.01	41.96	35.30	38.01	44.41	55.97	25.21	33.17	33.18	34.00	45.37	23.69	40.90	29.44	19.29	21.16	46.23	43.88	45.93	33.55	22.25	23.28	33.45	53.59	49.70	38.10	35.25	22.07	22.53	26.91	23.97	23.72	21.84	23.95	15.37	21.97
141			391.42	115.37	32.05	9.86	28.02	69.23	37.81	36.14	102.97	84.87	60.29	27.98	33.08	30.62	27.21	40.13	33.40	31.95	38.80	30.85	15.13	16.90	38.06	32.08	36.89	21.25	28.28	37.40	37.23	30.98	26.66	32.88	40.15	26.62	26.00	44.61	49.09	38.12	37.36	37.28	23.33	19.53	26.88	36.16	12.39	15.83	25.29
142			3246.00	660.72	40.11	57.67	57.67	32.69	16.39	24.03	39.47	63.74	71.57	138.22	66.90	34.06	37.38	42.52	33.89	12.73	21.79	33.70	28.08	34.89	27.35	33.77	32.41	43.91	83.10	56.70	11.88	18.49	25.68	31.59	30.47	20.01	27.52	24.62	25.86	28.43	27.97	18.53	44.39	29.63	82.22	76.71	53.63	31.75	18.52
143			5597.15	1011.55	46.61	34.00	46.00	46.25	39.12	55.96	51.43	117.42	99.41	64.98	43.15	54.91	63.67	43.37	24.04	28.31	23.92	26.51	24.19	41.17	37.10	32.51	18.70	24.86	28.31	20.61	37.93	33.15	31.13	19.88	39.66	29.81	18.95	27.15	43.70	45.60	73.83	90.43	32.38	27.21	37.89	42.20	41.16	26.14	33.37
144			6964.19	1450.43	53.05	58.58	57.54	72.54	40.35	27.46	43.00	26.85	36.12	44.91	33.17	35.48	35.78	40.44	30.54	59.21	56.06	45.51	17.44	16.60	28.66	58.84	53.98	42.49	31.55	24.28	21.42	22.77	26.08	25.02	39.32	33.56	18.22	32.12	18.61	34.76	15.46	21.45	21.69	20.02	29.36	29.14	36.15	40.37	32.32
145			2348.28	519.72	69.11	88.52	40.63	29.91	31.07	53.49	32.12	31.08	24.61	18.09	30.45	39.71	25.73	23.15	30.37	28.83	22.29	21.14	30.36	30.28	26.56	41.94	36.12	18.69	45.48	38.81	36.93	29.97	17.14	31.08	30.85	22.48	25.47	16.82	16.64	29.74	26.90	33.35	36.71	31.32	27.06	17.39	29.59	40.93	37.24
146			1319.96	237.57	38.92	91.12	125.95	146.67	48.73	15.31	24.71	38.25	27.24	26.79	21.13	31.01	24.74	21.18	36.14	28.52	30.96	29.74	21.65	31.44	35.95	18.65	55.92	51.48	22.05	31.10	31.31	41.69	39.05	42.68	44.01	23.57	18.83	33.87	28.99	11.99	19.71	20.15	34.00	46.58	33.72	22.63	10.28	33.11	9.90
147			1555.56	324.41	38.94	37.48	35.36	34.48	106.18	142.09	60.74	28.96	23.61	18.69	25.33	55.12	51.94	37.25	32.41	21.76	20.74	26.17	42.50	49.61	23.31	27.11	29.70	25.83	37.34	34.73	33.74	56.52	42.18	44.35	34.42	32.37	19.85	18.70	22.83	45.51	41.60	26.41	31.06	28.09	36.50	42.52	36.84	20.48	12.90
148			1379.25	254.05	38.63	61.23	48.52	24.69	20.35	30.59	45.73	60.86	87.16	89.86	46.69	35.35	26.54	31.24	40.78	27.03	39.28	23.32	27.59	27.76	33.13	34.05	25.09	13.79	26.84	46.05	35.88	36.72	31.21	23.19	47.15	41.23	32.85	37.62	42.92	27.60	25.50	39.86	39.76	20.73	22.78	33.92	50.28	37.55	33.65
149			1110.12	256.74	47.86	30.90	22.99	27.13	41.57	27.33	30.37	26.66	29.97	25.10	36.07	38.08	104.18	130.38	30.62	13.05	41.45	46.60	45.39	47.58	35.62	25.27	22.45	22.81	21.73	12.68	33.07	36.13	32.19	34.12	23.76	23.44	47.29	64.70	30.26	34.89	36.38	30.86	35.60	29.44	53.61	41.29	24.32	28.80	32.76
150			288.07	79.35	35.94	25.41	63.99	46.18	39.18	38.90	38.58	30.15	25.58	35.11	57.65	46.32	50.88	85.92	102.58	82.82	52.76	27.65	35.32	62.28	46.93	25.00	37.42	34.64	45.25	51.34	43.34	27.34	36.33	34.59	39.98	45.38	34.49	39.99	33.02	43.02	31.25	29.88	22.76	35.91	53.37	29.17	28.41	20.42	22.78
151			199.66	63.66	52.10	38.13	38.02	23.14	35.07	56.79	53.08	42.64	19.87	26.85	40.95	30.04	45.05	36.14	95.49	115.04	83.28	35.52	29.18	41.72	38.03	26.11	24.62	28.64	40.72	20.67	19.53	45.68	53.87	30.72	8.75	22.03	36.29	18.29	35.31	26.44	54.48	45.94	29.66	24.40	21.86	40.36	36.76	56.94	49.84
152			4911.05	871.91	46.23	26.16	42.65	44.69	22.57	35.08	44.79	44.68	40.91	27.02	25.15	26.58	42.02	49.42	37.22	71.03	125.76	85.49	40.72	15.74	24.32	26.50	15.69	35.36	45.34	35.54	48.22	50.35	45.46	36.03	35.22	34.43	26.40	30.94	19.11	35.20	24.20	31.80	38.46	39.45	66.94	49.61	29.53	27.22	19.78
153			6277.16	1310.73	23.21	35.53	28.30	62.08	53.20	20.70	50.08	46.07	34.75	30.80	38.51	29.31	24.81	23.68	42.45	30.73	34.04	66.48	107.71	86.38	40.78	30.95	29.23	23.61	40.16	26.49	26.73	32.14	14.97	20.73	17.83	24.64	41.03	19.71	17.84	42.01	28.78	22.40	36.93	47.02	30.25	32.82	26.72	39.30	23.59
154			5581.33	1223.01	42.15	23.16	29.82	30.09	24.18	37.02	32.36	22.85	37.88	41.38	52.21	58.96	54.36	41.37	43.54	17.87	30.81	28.41	35.59	34.61	44.09	99.13	101.24	35.78	25.46	27.19	36.54	45.91	45.00	31.53	25.15	20.54	31.20	56.85	47.10	35.14	27.34	27.79	34.40	35.73	38.73	34.27	41.69	33.45	36.99
155			2392.68	447.56	30.18	34.04	30.74	12.57	22.60	47.42	39.79	34.88	22.60	32.60	26.81	27.40	37.17	33.66	28.66	37.48	25.00	30.88	24.76	48.22	72.18	41.24	23.18	43.13	79.95	39.05	40.21	25.57	28.01	36.94	38.30	40.30	23.19	18.77	30.77	38.50	36.59	60.42	67.56	31.25	23.02	31.15	36.26	45.54	55.07
156			656.85	159.57	46.66	31.53	45.38	44.55	36.67	26.82	28.38	23.98	16.84	24.92	38.05	19.69	28.53	42.90	45.75	23.70	19.29	21.56	26.18	27.84	50.70	47.23	38.06	30.43	39.72	91.79	95.58	60.53	34.99	38.39	33.23	27.77	36.68	44.15	26.01	34.17	38.81	27.28	30.74	33.37	31.43	67.79	63.26	38.78	44.22
157			2979.59	599.93	39.02	28.37	17.48	16.09	15.87	30.02	40.29	30.68	19.42	22.60	38.62	32.20	26.67	27.30	68.12	63.09	31.01	22.59	17.89	33.29	31.00	32.85	39.91	52.41	38.62	58.40	59.92	123.19	91.28	35.82	8.23	23.94	43.34	38.65	33.99	36.97	31.36	28.12	26.79	32.32	22.46	20.17	45.65	49.34	29.75
158			1342.79	267.96	53.68	75.80	46.49	37.71	49.00	60.76	46.55	22.23	57.82	48.54	36.26	31.13	30.90	20.59	33.06	31.93	30.65	33.74	32.62	49.94	38.55	24.07	29.21	35.56	25.69	40.82	42.98	132.03	92.40	59.16	40.49	36.55	35.01	41.48	23.33	40.92	40.34	22.27	35.25	38.11	31.58	23.18	29.57	17.30	25.71
159			5039.67	949.68	69.70	58.67	31.71	35.60	33.19	45.97	42.94	49.09	38.27	32.16	26.82	24.26	17.00	25.00	41.25	53.22	43.99	31.36	30.47	25.76	31.30	45.94	48.56	27.97	26.20	39.19	47.91	49.44	117.51	62.48	55.76	50.55	21.98	14.87	17.55	27.40	14.33	16.75	19.40	18.74	23.42	41.39	53.27	45.74	45.36
160			4805.81	1062.85	109.88	31.19	41.78	67.82	50.54	24.69	28.74	31.19	22.81	59.69	62.01	44.02	16.41	15.58	34.13	44.53	44.41	56.99	70.63	49.37	31.36	36.16	64.16	57.45	63.20	66.23	47.95	55.75	39.11	18.11	29.10	28.12	30.73	40.73	34.89	23.85	21.53	33.57	25.90	19.22	21.30	32.42	40.82	28.64	21.72
161			3601.84	756.01	21.46	21.85	23.55	18.05	30.51	22.21	40.13	34.97	25.92	38.09	40.60	35.74	45.58	37.74	36.58	33.60	21.62	30.77	42.24	60.73	87.87	77.79	55.95	32.54	48.47	38.71	26.79	14.82	29.63	34.63	29.47	27.45	31.70	41.25	26.31	33.62	36.87	30.15	54.24	48.26	41.49	51.40	29.42	33.31	42.58
162			2291.81	441.43	32.24	34.08	16.97	28.90	45.80	27.22	30.99	27.79	31.93	39.16	43.89	45.04	29.43	31.94	18.76	27.14	25.92	16.70	21.06	26.34	31.41	31.81	36.73	112.67	119.92	37.78	39.15	36.87	24.02	40.50	41.57	31.26	31.51	31.04	30.87	34.59	30.39	41.97	26.42	19.33	20.00	29.81	27.80	37.86	53.36
163			2358.38	428.71	37.32	31.49	35.10	44.60	25.93	24.79	30.33	38.80	31.33	46.27	24.35	22.16	34.63	50.00	41.84	32.19	28.07	33.13	33.83	38.02	92.77	92.69	55.31	66.23	27.40	20.68	39.51	36.78	30.32	28.59	41.79	33.74	22.05	16.27	15.41	34.31	38.78	36.83	26.99	32.46	52.40	41.52	37.72	33.44	62.07
164			7207.04	1357.44	17.20	23.33	34.84	30.54	23.69	24.58	28.65	34.73	21.43	23.84	35.92	36.96	24.36	49.85	44.37	65.59	78.74	67.10	34.68	24.45	41.66	42.90	59.26	31.47	15.97	26.67	23.20	28.50	34.37	54.93	63.47	40.86	44.92	40.69	34.30	42.85	41.47	20.95	18.52	26.20	36.15	42.70	46.73	29.61	42.68
165			4389.07	899.04	21.89	25.02	37.35	37.51	22.28	31.13	42.83	22.29	27.30	21.72	25.80	68.72	85.16	78.04	56.91	55.90	17.63	19.28	14.29	14.75	33.55	36.75	35.05	36.94	20.82	17.16	23.31	24.88	27.62	32.24	48.75	47	39.58	47.51	25.33	20.85	51.35	36.17	33.69	37.44	34.35	40.99	33.29	18.18	19.67
166			7801.68	1458.04	28.47	43.17	63.27	45.09	41.58	21.18	38.68	66.09	70.77	19.24	49.96	139.92	88.55	65.38	45.50	41.78	38.12	29.88	26.15	35.40	28.90	33.94	28.03	25.36	24.48	45.41	45.40	21.53	23.13	29.34	36.73	25.13	44.49	44.02	47.02	31.58	29.99	51.00	53.38	44.21	51.58	35.26	26.00	22.72	36.94
167			2395.89	568.36	61.04	24.48	33.18	37.83	33.42	36.06	30.54	39.31	19.92	51.73	96.25	68.09	30.91	37.31	36.64	28.52	22.39	22.50	60.29	38.65	30.39	38.56	54.31	40.82	28.16	19.56	26.30	16.64	13.94	29.17	33.32	24.67	26.23	36.31	25.33	32.13	21.96	26.42	29.97	36.29	45.90	30.98	50.38	38.84	9.95
168			299.81	108.54	65.64	56.73	36.21	24.53	50.52	53.47	64.52	110.91	124.46	80.87	27.63	34.55	43.10	33.63	56.86	56.74	73.24	40.57	23.29	21.95	23.25	19.48	23.50	54.74	70.10	42.37	36.17	33.64	21.24	29.12	43.43	24.71	31.37	50.07	42.70	34.30	19.92	19.10	34.87	24.29	30.01	40.68	44.80	52.20	38.70
169			2038.36	470.74	18.84	26.02	30.54	59.31	55.10	36.13	49.51	83.78	70.56	30.74	56.86	43.19	31.31	22.12	16.46	27.96	35.39	40.54	35.56	29.55	19.02	37.01	41.62	32.86	40.01	43.90	51.77	27.78	28.44	27.94	15.67	34.73	42.33	26.24	35.10	35.11	14.93	27.03	31.02	33.05	36.23	24.17	30.08	41.61	36.13
170			716.99	229.61	49.60	27.46	33.49	36.71	32.03	47.59	64.71	38.39	31.90	51.33	55.84	84.45	64.46	49.72	30.70	15.71	15.71	30.75	47.35	40.86	31.49	31.42	32.89	32.97	48.05	41.67	24.87	31.50	57.85	37.16	25.37	30.66	34.01	34.92	41.42	47.56	31.47	22.07	25.50	44.49	31.51	19.62	37.73	41.47	26.25
171			6957.79	1260.56	58.30	32.66	10.26	21.20	28.36	51.96	42.59	31.64	40.85	31.01	49.66	38.75	27.27	19.68	71.31	126.85	98.80	60.97	53.78	70.64	56.84	42.00	34.84	15.44	27.12	28.93	50.79	37.44	14.98	29.05	42.94	25.21	33.53	22.07	21.02	26.04	28.06	34.98	26.53	41.78	27.76	26.98	18.50	20.60	32.07
172			1801.93	415.71	39.48	25.93	20.26	32.47	54.41	40.41	40.40	31.36	33.69	16.33	29.90	28.94	25.01	37.61	33.08	34.67	43.34	49.38	95.61	63.63	39.22	41.54	58.26	74.33	53.44	22.66	28.44	31.35	26.50	34.74	30.39	34.67	42.29	19.33	22.59	32.03	43.21	51.97	38.37	40.50	27.36	19.10	33.51	22.65	15.67
173			2946.39	582.11	26.43	49.33	39.19	58.86	68.80	62.40	55.78	29.77	23.39	23.43	14.90	26.97	22.14	20.88	21.44	18.80	21.00	23.91	20.45	16.46	43.21	43.19	74.81	148.08	77.26	36.36	14.42	15.03	17.19	19.78	20.88	25.30	43.48	56.64	71.56	46.16	42.20	23.60	13.13	33.89	34.17	23.42	33.76	33.36	37.19
174			4975.36	969.36	49.92	42.62	33.89	33.26	24.92	29.21	26.23	22.46	18.94	21.71	31.42	28.11	37.80	37.65	47.92	29.03	26.20	45.98	49.33	26.26	25.11	33.67	26.65	53.54	48.54	51.98	63.38	59.75	40.27	16.46	25.27	52.65	41.82	27.40	36.21	45.40	40.59	41.70	44.38	38.32	26.04	17.95	33.44	55.19	43.46
175			2480.51	510.91	37.64	30.47	22.91	23.47	25.03	37.03	26.86	29.28	20.02	29.27	32.80	30.13	45.71	29.86	32.33	34.18	12.71	28.37	38.72	42.88	36.94	34.69	47.64	59.74	82.92	101.52	76.36	41.27	34.48	30.98	41.67	20.53	17.81	26.79	31.45	25.93	34.11	43.16	39.00	53.20	53.45	44.05	29.02	20.28	15.79
176			6769.25	1211.45	34.89	33.04	20.28	32.52	33.35	50.55	45.55	35.02	33.97	24.76	33.72	48.97	46.64	29.96	30.63	29.92	28.41	15.20	21.66	48.29	60.21	53.13	43.89	15.11	38.46	62.89	90.81	67.91	28.81	47.78	41.56	30.34	27.02	20.40	35.54	21.70	38.43	20.71	32.65	47.55	39.32	54.35	34.21	26.56	32.46
177			6173.28	1121.64	27.51	43.81	28.44	14.90	14.08	27.90	29.55	21.94	15.04	23.54	46.82	47.60	65.79	38.33	19.45	20.58	9.26	22.93	16.57	22.65	25.82	21.41	45.01	32.59	38.58	47.84	75.56	83.18	87.86	49.35	34.61	32.09	42.56	33.99	41.18	39.54	30.72	23.23	16.93	34.82	28.34	26.51	16.99	27.16	29.39
178			5195.26	844.20	21.63	25.24	20.44	27.42	27.43	23.37	25.76	33.21	46.91	46.82	57.49	35.94	35.85	30.42	30.48	23.95	21.71	28.07	35.86	30.12	28.22	23.02	15.52	28.07	39.77	32.00	40.01	106.85	76.48	27.96	30.97	18.18	15.35	23.74	28.18	36.01	31.37	39.56	30.63	16.23	24.43	33.28	28.36	34.62	23.68
179			791.01	165.32	67.00	74.50	59.27	43.99	31.55	22.78	20.46	33.01	27.83	34.20	32.02	35.91	33.80	39.10	36.28	28.49	32.71	22.41	26.46	38.33	19.91	27.15	27.44	27.89	40.29	33.91	33.32	95.61	81.74	27.78	26.69	28.04	42.15	41.18	33.96	28.40	22.71	25.96	29.28	36.23	36.99	42.67	18.61	24.36	46.62
180			1733.86	354.36	49.09	35.31	29.72	53.56	31.50	29.27	18.05	62.35	56.14	26.84	26.68	55.89	36.19	16.08	55.08	51.12	30.93	24.75	20.61	47.10	65.57	88.25	77.16	43.55	41.90	28.49	29.80	29.68	17.48	32.04	27.23	44.05	38.76	42.50	53.08	28.55	11.88	21.19	39.32	32.57	36.43	28.08	67.42	48.35	28.64
181			2178.09	437.07	44.03	43.53	30.31	11.29	28.30	28.12	31.74	34.45	46.98	49.32	38.95	36.77	36.56	83.27	107.34	40.90	25.17	21.71	33.91	32.22	41.57	34.61	42.11	39.47	24.67	47.89	51.60	49.52	48.91	40.94	33.26	42.19	32.85	29.00	27.66	33.41	29.97	21.62	28.39	43.77	34.50	32.33	21.90	34.09	28.12
182			1085.16	321.58	66.91	38.69	36.35	37.87	32.79	14.13	31.00	45.29	24.03	21.88	22.21	28.03	73.96	183.63	89.81	45.69	29.68	20.12	10.31	21.33	26.27	36.35	28.37	37.42	39.73	24.78	31.01	21.53	24.16	23.23	22.54	38.55	42.71	36.75	38.79	28.44	34.38	33.13	29.03	15.57	25.93	15.47	12.88	19.34	34.18
183			794.02	207.04	16.72	19.05	32.72	26.17	40.73	41.07	32.11	40.20	20.71	34.22	31.86	25.28	50.75	60.96	57.07	59.63	43.68	36.23	53.63	30.94	25.17	24.95	22.17	34.01	39.92	44.96	34.12	26.07	32.39	42.11	42.17	28.62	22.05	32.36	24.23	19.24	23.57	19.19	36.71	35.19	28.59	20.02	43.84	36.30	19.74
184			4405.56	869.06	24.30	53.13	64.78	41.82	20.76	34.92	22.34	23.76	27.80	24.95	48.81	66.30	73.84	70.56	55.58	60.24	38.10	24.20	31.10	21.99	15.24	25.75	48.44	30.51	29.95	17.01	21.88	32.47	38.47	19.16	25.14	34.35	36.76	36.75	34.64	42.71	54.06	38.30	29.55	18.06	16.41	23.13	38.69	34.21	45.80
185			2205.96	431.56	44.92	43.08	56.71	40.99	32.14	27.20	25.03	24.59	20.98	52.84	51.96	37.27	53.39	119.32	67.60	51.19	19.70	36.34	50.67	43.61	30.31	16.02	33.14	32.50	56.24	64.46	28.08	40.20	93.20	63.95	21.53	37.89	21.56	22.76	31.75	37.57	25.22	23.76	37.11	44.79	36.08	32.44	42.40	30.22	37.75
186			6111.27	1262.45	35.31	32.82	31.57	34.61	39.61	66.00	42.13	25.81	24.44	21.13	34.25	36.09	53.18	22.85	29.50	17.81	33.38	86.95	148.27	76.32	42.70	28.50	30.02	36.42	25.99	39.74	36.98	24.60	21.95	36.39	35.01	41.97	46.18	34.32	27.20	12.25	39.13	38.37	22.38	38.18	19.71	28.28	30.17	34.80	30.00
187			3196.66	557.77	36.84	30.01	21.79	27.09	31.69	39.70	53.39	57.40	16.11	18.43	40.24	38.67	27.90	27.35	18.49	17.93	16.45	44.36	35.00	44.16	81.25	123.83	59.61	23.22	25.88	47.54	31.57	38.91	49.97	56.62	43.85	38.74	22.79	36.22	43.92	21.08	25.23	20.68	46.59	45.99	30.68	22.46	16.84	38.80	24.58
188			7309.27	1348.82	23.54	13.03	32.86	34.14	38.05	27.53	20.63	26.51	21.54	17.30	25.50	33.94	35.01	30.23	40.20	60.03	51.89	28.07	56.25	71.88	103.15	98.78	111.43	78.44	46.78	45.63	37.36	31.25	33.76	30.26	32.07	38.21	32.58	29.01	26.47	35.85	43.62	32.92	33.57	23.07	20.93	23.40	35.56	20.27	23.67
189			1032.21	246.56	25.58	29.19	24.24	20.10	17.00	16.52	20.04	20.35	14.15	33.15	30.81	34.42	25.19	39.25	44.38	22.42	21.54	28.78	25.08	19.02	30.53	22.85	86.02	93.69	50.89	25.06	27.82	30.01	25.25	28.86	25.29	28.12	51.69	45.18	38.03	28.73	55.56	37.78	53.63	76.16	44.36	33.15	21.50	38.19	32.05
190			130.34	70.36	37.08	43.24	34.79	37.45	40.47	36.92	31.22	33.72	22.31	31.05	24.99	24.27	34.96	32.18	43.45	29.35	46.89	80.06	86.61	72.95	41.62	44.65	31.19	30.78	28.99	41.44	51.79	64.56	35.03	33.33	42.69	37.45	26.62	24.07	21.11	28.62	26.12	27.92	37.57	39.90	24.92	28.69	23.57	23.03	43.87
191			1847.65	408.96	53.83	50.82	33.10	31.38	23.75	36.09	25.89	25.70	33.70	24.61	27.25	38.85	40.34	53.17	52.62	68.80	46.23	30.24	28.19	21.75	16.01	39.57	41.16	28.37	37.45	33.98	24.47	29.35	25.50	16.16	32.99	52.90	45.43	37.29	45.09	19.02	34.53	29.02	31.74	30.71	22.42	35.42	31.17	22.85	25.92
192			7457.97	1425.46	24.21	20.68	58.53	32.96	29.18	38.04	30.48	45.88	51.03	51.28	49.33	77.98	107.21	95.72	53.68	55.41	56.61	35.96	34.73	34.57	27.50	33.73	53.85	40.83	30.04	42.86	51.74	44.61	41.88	31.03	42.68	34.37	31.94	36.03	37.53	26.15	14.97	25.07	45.12	59.90	53.04	35.26	37.59	53.16	38.46
193			2949.57	598.12	36.26	35.74	39.00	46.23	42.65	31.49	21.51	33.44	28.07	40.49	50.78	118.40	121.63	59.50	36.60	38.40	27.61	30.31	14.98	17.52	31.35	48.23	45.34	35.32	39.48	55.63	38.05	23.73	18.47	15.65	30.41	45.64	48.65	30.98	30.14	37.40	51.55	34.56	25.27	30.78	48.71	38.50	28.48	17.37	15.74
194			3153.74	495.39	72.08	42.52	29.55	31.15	33.27	31.41	32.35	28.60	21.08	22.18	51.24	45.70	105.01	69.85	42.96	39.72	36.26	55.28	45.25	41.56	28.81	30.32	22.78	11.64	24.95	44.53	46.71	39.20	28.97	41.99	34.53	39.23	24.70	29.03	24.52	40.18	40.21	46.48	42.20	38.58	52.25	30.46	34.99	25.20	29.00
195			2658.32	498.00	23.17	15.64	19.90	28.68	49.84	38.39	15.25	17.90	20.28	37.92	45.25	45.55	38.56	35.90	55.96	114.43	70.03	34.00	28.18	46.12	69.81	82.98	42.99	30.15	28.47	22.36	39.72	31.41	45.78	55.48	22.59	20.43	34.19	38.60	26.22	30.57	19.25	21.88	20.91	18.93	44.25	37.32	22.65	20.65	25.40
196			5956.31	1159.29	51.24	33.60	31.16	37.70	56.54	40.38	17.56	12.29	31.17	43.41	40.52	27.45	22.73	28.74	27.82	20.06	17.88	47.67	105.75	93.89	114.29	57.03	54.96	47.38	26.21	32.93	47.25	28.94	25.44	9.82	16.17	17.14	20.93	32.04	23.82	25.37	31.78	36.53	38.65	35.96	32.38	23.41	23.95	24.19	24.49
197			3505.17	702.05	45.63	38.85	41.40	25.22	37.97	37.01	33.48	36.17	44.03	57.44	38.76	39.08	33.55	32.93	33.90	30.21	33.00	39.83	66.24	139.07	67.65	55.69	25.30	40.79	45.50	24.93	18.14	19.54	17.63	21.06	22.56	30.16	29.46	24.10	25.63	22.46	21.31	19.65	26.48	35.84	36.05	16.03	18.39	19.93	21.93
198			5440.23	1089.72	25.57	21.24	15.78	23.63	37.09	43.88	32.14	51.01	61.20	22.06	25.02	19.25	19.99	22.45	34.14	29.15	33.02	16.65	30.93	44.56	62.30	113.89	83.01	47.97	27.84	25.57	27.06	34.34	28.74	30.74	31.83	19.42	30.10	41.22	31.67	37.20	19.85	34.58	39.48	43.99	39.22	36.42	18.41	36.38	47.32
199			1167.30	217.61	27.99	34.54	49.22	44.84	36.25	45.72	42.57	24.25	23.50	37.18	48.17	42.01	35.04	44.46	61.60	88.98	74.07	26.56	55.98	29.38	24.30	27.33	28.39	32.63	42.65	52.96	54.67	44.96	58.30	45.16	31.57	29.45	29.14	29.78	19.41	34.71	44.46	28.19	21.26	25.15	17.97	18.78	32.99	28.50	30.23
200			5846.43	1163.34	31.13	34.32	32.73	32.34	42.44	29.44	23.77	56.99	128.07	70.03	19.73	20.89	38.36	28.31	31.63	24.86	29.87	20.69	38.03	42.76	25.04	42.67	41.85	51.21	27.03	32.69	31.27	31.04	46.52	33.24	44.32	58.13	36.80	26.23	30.20	29.95	27.29	59.29	45.62	21.79	18.70	22.53	26.86	30.79	30.30
201			2436.20	490.08	39.95	96.48	129.78	63.72	34.10	44.06	44.83	61.64	45.84	34.46	42.55	39.28	30.93	22.97	19.16	30.83	21.79	24.34	30.13	15.08	28.26	24.33	22.53	43.29	29.39	27.91	30.68	32.05	30.75	24.55	20.78	42.92	42.51	31.82	23.37	14.42	19.13	24.96	39.40	21.88	12.36	31.21	25.75	19.54	19.38
202			1952.32	444.82	80.58	26.88	31.33	46.00	35.55	12.84	24.25	35.82	36.28	28.92	22.29	29.17	50.08	57.67	35.12	27.46	24.87	26.83	24.54	18.21	24.20	24.50	36.08	50.64	37.01	31.65	26.39	13.54	30.87	37.25	26.83	21.67	32.21	37.52	34.38	36.33	30.59	28.79	17.23	30.60	25.18	29.22	19.16	38.92	26.59
203			5804.56	1067.02	57.48	46.96	104.76	103.99	54.87	39.16	26.07	28.39	58.77	40.14	33.91	35.27	24.91	37.91	44.64	36.71	28.92	21.38	15.23	19.92	18.55	33.12	69.27	60.42	36.65	25.07	28.43	31.87	26.54	36.42	29.50	30.54	40.71	18.20	21.35	49.25	36.17	18.84	17.19	24.31	24.86	25.62	30.00	30.47	39.49
204			2965.15	637.66	44.50	36.41	35.56	33.55	28.69	24.73	54.18	85.58	80.26	60.04	24.74	26.91	49.14	43.56	49.40	51.08	28.26	47.93	67.04	49.21	25.86	42.61	39.25	33.06	23.51	36.83	33.44	30.18	28.20	28.11	25.56	17.72	30.07	60.55	43.72	30.29	42.64	36.40	38.07	50.94	41.15	32.26	31.37	42.63	29.55
205			1106.96	233.62	29.38	29.57	43.81	28.24	93.85	89.13	76.61	36.52	28.95	24.32	23.69	26.19	19.79	24.67	27.04	26.46	37.57	34.92	39.41	29.61	20.07	23.30	17.63	11.52	35.29	22.26	49.38	34.68	46.38	30.44	20.66	45.91	41.90	29.84	27.43	27.33	44.25	33.59	41.46	21.39	34.74	24.57	24.21	32.56	35.72
206			3678.18	680.67	21.86	29.02	47.18	37.93	35.53	59.76	104.80	116.14	72.32	25.06	24.86	24.16	28.73	60.38	31.58	16.25	33.92	43.92	36.59	38.78	27.02	48.88	38.75	41.75	29.73	28.48	23.10	53.35	42.10	28.11	27.70	32.99	28	32.86	28.68	37.69	29.09	28.29	28.83	17.24	26.81	37.65	23.50	27.71	33.65
207			1615.38	355.75	21.02	24.37	35.42	29.76	31.52	35.72	28.31	24.76	40.17	56.36	59.71	88.73	40.43	34.20	34.52	25.15	14.99	23.49	35.12	27.07	28.08	36.06	39.71	33.26	52.00	48.43	30.55	29.65	31.57	19.64	29.32	18.11	24.26	15.82	36.53	34.30	25.65	32.88	15.40	15.32	21.29	27.53	31.74	40.95	30.04
208			5984.76	1150.45	52.13	32.28	16.35	31.74	51.64	41.76	15.43	24.00	30.47	52.23	39.01	19.79	48.73	89.87	86.62	51.45	37.57	27.46	42.73	44.13	51.77	57.27	31.10	40.44	56.04	57.77	34.25	31.05	23.17	25.07	25.58	16.15	29.07	18.71	18.75	36.83	26.77	28.56	37.55	47.95	57.22	45.20	25.17	30.20	36.01
209			5910.28	1086.82	40.04	26.17	31.01	21.92	17.12	43.75	49.88	37.20	34.68	96.81	71.28	24.94	35.38	26.88	27.12	35.13	39.96	40.47	31.63	49.52	55.09	70.40	34.03	26.58	35.15	30.08	26.62	22.28	13.09	24.78	24.07	13.69	37.19	50.30	40.23	29.78	40.27	22.32	33.75	31.51	39.14	50.10	33.89	31.86	34.77
210			1602.51	334.90	83.36	68.16	35.65	31.40	30.09	18.39	26.71	35.15	56.31	38.97	28.08	36.56	29.02	43.64	41.37	24.03	26.96	32.35	28.07	23.46	15.73	27.21	24.23	30.87	43.61	48.44	29.38	28.66	40.23	30.51	27.66	35.35	28.72	24.28	35.51	42.24	17.62	26.09	46.85	22.59	27.32	35.25	21.70	12.39	20.26
211			3975.10	797.14	49.11	52.06	35.28	60.26	28.89	36.84	55.40	36.49	35.44	39.77	50.41	22.19	20.87	20.67	17.93	24.82	22.51	28.40	45.13	30.87	24.57	33.57	27.66	37.77	78.85	54.44	38.82	30.08	23.42	33.06	31.69	30.56	25.26	17.64	33.45	48.46	33.36	17.95	34.76	33.33	51.60	36.18	35.07	22.51	29.04
212			3100.65	624.27	40.91	34.01	31.85	30.39	57.65	27.20	20.16	43.07	63.17	30.37	33.43	34.99	27.95	25.66	32.27	32.29	34.44	48.08	21.78	24.24	42.79	77.35	60.46	34.44	26.14	21.39	17.03	20.53	31.35	31.68	14.43	14.19	23.14	26.57	33.65	38.02	32.50	32.99	30.69	35.96	34.65	41.75	44.29	30.80	33.86
213			5729.34	1021.87	32.65	28.27	49.67	29.20	31.42	27.97	48.34	43.06	77.14	44.72	38.94	62.60	35.84	27.88	32.86	24.32	29.18	19.92	29.46	42.49	21.13	19.66	21.07	19.43	32.80	18.77	20.56	19.05	28.97	27.74	22.88	21.04	45.73	58.39	39.05	34.63	29.05	33.44	31.26	32.67	37.26	17.31	27.39	33.81	33.42
214			676.90	178.91	116.99	110.15	55.99	40.06	26.32	39.05	32.10	20.32	40.13	43.74	32.44	27.46	19.05	15.13	15.06	24.71	43.47	46.23	56.10	38.38	48.55	34.94	18.82	40.89	54.65	47.15	39.34	26.48	31.11	26.58	23.59	38.58	25.50	25.92	33.00	35.68	29.24	33.09	42.14	49.33	75.04	41.75	11.25	20.56	23.28
215			1524.49	308.62	47.95	81.50	83.74	63.13	47.15	33.90	35.42	31.73	24.33	28.79	45.93	28.35	31.80	34.80	46.36	45.28	38.51	33.27	29.35	27.37	25.15	25.27	29.66	27.47	47.39	39.84	39.38	57.87	28.15	45.97	42.28	34.22	29.02	27.03	27.16	39.32	36.17	36.62	39.65	31.30	37.74	41.69	40.24	41.18	33.89
216			1537.94	418.92	81.27	27.31	37.38	32.64	21.87	31.25	26.40	39.37	48.15	24.39	35.85	45.82	30.99	39.10	69.93	61.78	28.41	16.17	18.39	20.08	54.10	38.50	27.35	25.06	32.93	28.30	14.78	22.82	34.44	61.23	33.73	39.06	35.60	18.41	25.27	27.48	34.90	41.60	40.42	27.70	8.85	23.62	34.23	23.95	26.52
217			3729.27	775.01	62.11	97.74	75.64	26.24	29.88	26.22	25.38	33.07	34.16	36.01	28.16	27.19	32.45	46.09	40.32	43.46	25.49	26.81	42.67	46.53	21.83	24.68	21.42	54.48	46.79	40.20	33.92	29.78	9.41	17.93	23.38	12.75	22.14	31.55	30.33	26.65	31.01	29.23	24.31	36.01	33.89	26.99	32.57	43.89	34.94
218			2609.35	540.65	25.21	24.07	39.71	30.71	52.59	76.43	116.08	47.27	43.46	43.08	25.22	30.19	27.71	15.57	27.69	38.52	23.71	26.55	36.99	36.49	40.91	21.39	42.26	40.79	30.21	38.13	29.46	26.13	32.65	18.14	25.98	33.59	17.39	29.72	24.73	22.83	37.69	27.18	26.06	26.31	26.14	39.07	36.48	31.30	32.56
219			6122.43	1077.17	41.16	34.02	26.76	30.02	46.98	28.32	25.01	37.85	35.76	80.73	83.16	34.50	27.67	25.68	31.29	34.15	22.18	25.74	34.34	38.23	37.91	27.23	22.70	23.56	28.92	19.54	36.82	35.76	30.27	33.65	36.47	30.06	19.34	28.80	24.50	22.06	26.82	23.97	29.16	33.72	31.23	14.09	16.01	32.61	39.00
220			1533.96	391.69	37.41	29.60	39.81	23.90	21.46	29.28	26.35	23.43	28.36	33.41	64.29	110.67	44.91	29.56	26.65	34.51	40.74	32.52	28.46	45.29	30.66	28.24	24.48	19.54	42.43	37.80	20.28	25.50	31.37	24.59	26.64	18.37	33.34	66.19	56.32	30.50	21.16	32.01	25.03	27.71	25.52	27.01	19.96	22.27	26.58
221			3801.76	766.09	37.57	26.94	38.44	50.18	43.25	44.70	22.38	22.07	29.76	72.12	100.57	96.10	50.88	39.00	57.06	27.88	61.91	66.92	35.95	30.89	35.46	44.11	54.36	41.27	37.06	31.36	26.17	22.91	46.46	32.66	21.58	21.64	26.63	24.39	29.08	41.51	46.61	32.84	36.90	28.82	23.00	23.43	31.21	28.15	21.89
222			726.31	155.25	39.29	48.60	15.78	27.67	48.23	13.56	7.66	41.25	125.88	137.51	50.96	45.87	29.69	14.59	16.78	40.85	23.32	29.49	55.57	28.16	21.69	36.13	61.69	37.78	19.64	23.16	27.74	48.66	34.91	27.56	36.36	38.20	15.22	45.05	66.27	63.85	30.47	14.62	17.18	35.94	59.05	58.08	33.73	37.05	29.68
223			2496.46	514.71	46.83	30.77	22.27	30.59	35.35	31.06	39.06	37.39	25.25	30.53	32.47	55.06	97.53	85.18	69.43	23.53	30.13	10.20	18.35	19.36	29.91	34.28	23.50	40.20	21.99	19.49	24.71	30.93	27.22	40.36	25.26	24.47	28.31	35.00	30.80	31.28	38.95	50.22	40.59	22.21	18.69	38.47	35.92	30.00	44.22
224			331.58	76.55	43.19	35.49	30.60	31.45	32.02	28.35	24.54	34.56	26.50	15.83	32.62	21.82	21.38	87.28	76.08	46.62	59.32	33.85	19.44	18.28	15.71	28.03	33.20	40.82	37.32	31.14	22.90	42.09	52.93	32.86	22.85	26.95	32.03	30.11	30.55	30.21	35.66	23.13	36.09	23.98	28.89	16.31	15.62	30.43	51.73
225			815.57	155.38	23.40	54.47	31.04	37.27	56.02	29.25	23.24	26.37	25.87	44.74	44.01	41.70	32.68	36.61	25.59	44.01	56.82	71.94	73.57	34.06	22.94	27.72	38.75	13.62	39.29	23.47	26.30	30.24	28.15	25.72	28.13	37.15	26.76	29.84	19.89	51.24	58.21	62.80	35.01	29.98	29.96	20.14	23.43	43.42	22.24
226			2488.44	457.31	36.92	40.99	21.48	34.01	54.16	65.56	36.23	32.76	39.02	29.90	37.82	29.72	19.21	17.85	14.95	19.04	19.83	23.26	58.54	88.78	36.44	23.70	37.84	26.14	23.32	37.24	24.68	34.67	51.45	24.17	15.74	21.60	34.29	32.53	32.37	24.91	25.98	33.86	59.45	53.45	38.10	47.43	42.30	23.78	19.44
227			1281.93	274.17	40.63	42.25	59.72	40.90	17.97	12.41	26.91	46.62	52.75	55.53	31.35	27.52	15.64	23.00	38.19	35.80	36.50	45.83	23.43	25.93	61.03	116.01	63.28	22.06	28.53	44.74	39.80	17.00	15.96	24.83	40.21	26.18	46.95	60.10	48.83	34.71	26.34	32.52	24.97	29.49	31.99	19.02	18.67	16.14	20.92
228			6023.32	1011.33	15.92	42.86	66.42	37.80	34.62	36.27	43.64	35.29	34.05	36.01	27.66	41.81	36.20	31.86	31.51	42.09	19.28	22.54	26.87	41.50	43.62	97.45	150.38	86.51	49.19	46.92	30.78	31.50	30.92	35.56	47.48	33.35	33.28	35.98	41.41	24.47	20.29	32.65	24.29	40.71	34.57	19.94	39.87	21.30	8.20
229			5235.27	933.45	30.50	32.04	20.43	31.31	52.83	38.10	41.47	30.47	50.89	71.99	45.85	36.52	45.17	40.19	29.29	36.74	34.22	39.67	54.71	51.96	21.95	40.08	124.54	102.34	38.84	19.59	39.89	43.41	56.60	37.83	20.48	38.04	64.09	55.08	46.17	23.96	23.18	27.26	27.39	10.92	42.65	55.59	42.35	18.01	30.34
230			353.42	96.32	54.65	22.02	29.89	24.54	35.29	23.54	23.04	21.48	37.09	28.40	32.21	37.78	33.72	46.38	34.04	20.34	20.57	32.59	36.59	38.67	23.09	30.04	41.83	60.39	54.25	36.99	26.50	25.68	17.57	31.53	27.95	22.52	33.82	34.70	22.76	18.00	34.24	43.62	41.68	31.44	21.17	28.91	35.72	32.88	51.88
231			1050.52	234.37	25.20	25.82	50.66	36.21	21.87	16.55	29.39	32.61	24.74	15.04	29.21	37.58	32.95	17.98	44.21	47.46	30.91	33.67	42.71	35.80	38.09	32.13	46.07	39.74	74.73	91.91	28.84	23.87	22.09	20.66	41.60	44.20	40.52	48.97	19.39	32.40	30.98	30.46	32.70	29.33	31.65	30.19	24.61	18.86	34.83
232			3030.21	560.18	71.30	20.98	28.77	16.73	23.12	23.45	19.69	34.08	20.65	36.80	53.48	37.44	22.46	40.14	32.87	52.84	47.40	30.34	37.06	16.78	30.48	46.83	67.96	53.28	47.77	47.61	37.99	34.06	21.47	31.33	31.35	36.22	37.41	24.42	14.09	17.99	23.28	28.38	31.55	27.57	24.51	43.04	44.57	53.04	21.17
233			7184.63	1263.45	37.97	36.64	56.21	51.86	35.15	35.41	21.86	34.37	38.86	28.48	36.75	37.70	39.21	55.63	28.72	23.37	20.08	28.88	28.41	23.07	21.91	36.38	56.69	73.41	63.02	29.50	50.91	43.61	27.65	21.56	43.69	64.95	50.42	29.22	9.95	49.13	49.66	48.55	47.97	22.15	25.07	47.46	38.35	17.57	29.82
234			4152.18	812.28	33.45	32.71	39.90	42.87	36.30	23.19	24.05	23.92	42.48	29.23	29.76	35.78	40.04	32.29	34.21	50.32	64.51	119.36	83.51	57.93	32.33	58.94	40.80	30.25	53.10	46.64	47.58	35.19	22.56	32.08	45.93	53.97	45.08	44.40	32.59	28.49	38.39	33.78	27.05	30.48	24.15	20.60	17.09	27.95	43.19
235			1881.70	470.86	68.99	53.77	42.49	34.99	35.13	34.00	33.20	25.07	12.53	26.14	57.45	74.72	54.36	63.33	81.97	51.81	29.54	18.44	45.17	73.63	46.86	24.45	32.66	31.92	39.06	34.82	26.52	21.91	20.66	24.52	43.23	34.34	39.51	25.53	29.84	16.69	21.07	30.84	19.00	36.28	69.89	57.93	18.32	36.00	34.01
236			727.52	180.64	39.45	53.60	78.91	87.65	37.72	40.97	50.24	55.86	34.93	29.65	43.10	54.59	32.08	28.46	32.67	22.11	27.34	32.99	54.86	51.04	54.71	54.11	56.36	42.27	19.40	18.60	39.91	27.93	17.64	11.28	19.22	36.58	51.10	43.44	35.94	37.07	48.75	42.43	38.43	33.75	34.61	38.98	41.45	33.52	25.24
237			4887.03	1073.74	74.01	50.59	38.11	28.45	35.78	51.60	34.65	30.62	30.93	28.32	17.55	13.98	20.02	13.46	27.34	37.41	25.23	23.91	31.43	37.52	40.54	40.19	35.85	16.13	33.57	42.99	31.35	36.17	20.87	35.45	19.52	11.85	22.73	14.28	8.02	17.42	18.95	19.35	35.70	43.87	29.39	23.01	29.82	37.76	34.11
238			4138.85	804.70	46.65	92.14	104.09	60.06	24.70	31.37	30.39	28.80	47.17	34.04	32.65	35.97	32.63	16.30	17.57	22.94	20.13	24.77	31.11	37.61	27.80	36.59	43.58	19.10	27.83	28.57	27.16	23.16	26.33	39.19	48.76	27.45	56.17	56.72	33.08	28.24	16.04	18.40	47.80	54.35	46.40	43.10	36.64	31.09	38.79
239			4510.38	934.74	45.46	73.58	82.58	27.64	41.65	57.29	52.73	39.47	25.09	23.74	26.52	28.21	24.74	26.59	47.31	27.10	40.03	36.87	37.65	28.19	32.44	32.62	38.98	19.15	32.36	27.60	30.86	31.23	37.20	32.29	38.34	35.43	20.28	34.52	38.42	20.49	23.91	29.35	29.25	32.06	26.63	47.82	41.01	27.51	28.75
240			5269.77	1049.03	33.70	50.55	42.24	30.94	36.33	33.84	35.29	39.21	36.25	47.70	26.49	30.85	63.60	51.99	31.36	13.06	16.80	27.28	21.36	24.86	55.73	30.62	16.64	37.88	35.90	27.52	30.08	45.12	33.50	31.38	37.30	45.63	26.08	15.90	27.77	20.59	32.05	29.17	31.33	43.05	34.36	22.82	14.03	46.90	50.97
241			41.29	17.69	21.89	28.39	47.66	44.98	76.97	65.17	16.21	31.90	37.35	37.75	31.86	38.09	31.38	28.41	28.12	43.34	33.46	31.93	47.87	40.64	23.55	26.66	30.09	41.68	37.21	36.44	31.12	31.50	40.11	24.10	38.63	49.77	29.28	22.09	37.11	41.28	46.83	29.99	32.64	31.19	34.23	31.29	32.47	27.48	18.52
242			4085.77	812.16	39.41	48.60	30.12	24.54	26.36	20.74	18.66	31.08	39.73	49.51	89.66	70.02	16.45	53.88	41.93	33.60	44.30	42.50	38.29	25.76	28.43	28.99	27.19	25.37	43.85	44.26	36.37	21.33	17.27	20.48	31.24	25.97	35.91	41.53	36.03	31.65	23.12	41.89	34.33	47.84	23.33	28.00	19.24	30.57	35.24
243			874.80	187.48	40.28	22.35	34.18	46.80	48.58	36.21	32.03	25.69	31.11	23.29	26.60	24.46	29.29	59.95	27.17	18.91	20.44	34.33	37.59	20.63	23.37	29.51	39.38	39.73	25.33	35.90	44.34	41.49	45.85	52.65	28.91	31.18	55.80	33.80	30.41	25.38	46.19	29.52	25.68	38.73	21.18	33.03	42.03	26.31	22.26
244			4592.66	885.71	27.11	30.04	33.25	36.75	22.83	35.91	38.71	25.59	23.14	28.02	29.90	14.29	42.11	109.38	127.74	49.95	22.37	45.66	41.58	29.64	16.48	36.71	45.74	36.34	48.22	29.17	53.33	32.67	26.98	34.95	42.27	34.44	25.99	37.12	24.02	40.05	37.38	21.29	58.20	84.46	73.90	40.27	19.79	21.42	38.85
245			4320.95	949.54	66.21	37.46	39.44	48.55	38.29	35.43	57.73	38.08	31.91	25.91	28.49	38.69	57.97	142.09	89.31	46.77	43.88	35.53	25.34	25.00	42.77	30.93	20.28	26.16	38.68	42.14	38.47	28.54	22.87	46.19	42.43	51.27	24.08	26.57	24.51	28.76	34.47	24.18	31.41	45.53	41.29	31.02	18.86	18.89	25.52
246			5846.72	1164.45	48.29	41.40	42.03	38.03	31.02	28.07	21.12	26.77	32.16	27.24	13.98	34.50	86.78	179.67	150.49	50.22	20.85	24.87	30.83	31.44	32.48	33.80	29.29	29.99	46.09	68.04	57.15	33.16	46.27	23.90	11.21	16.42	29.46	28.61	28.80	28.55	38.40	56.58	62.36	48.05	55.42	49.44	30.27	22.75	29.28
247			106.70	33.42	37.62	38.12	25.80	25.99	27.64	36.75	32.75	27.26	40.30	35.69	54.07	32.38	21.24	30.63	55.94	55.53	127.35	147.15	56.53	45.68	46.60	37.33	23.20	36.62	38.90	27.70	24.58	36.05	66.22	46.54	40.41	27.92	39.41	52.41	44.22	26.43	27.16	28	27.85	37.25	20.94	34.30	43.59	52.63	40.03
248			2236.16	461.40	24.21	21.25	33.55	32.98	32.94	21.91	41.66	49.85	37.60	28.81	35.20	36.66	53.12	49.13	44.48	56.45	50.05	70.31	116.24	53.97	31.38	35.11	40.28	42.51	45.57	44.09	38.18	24.62	11.03	55.79	37.38	22.88	29.08	35.66	40.32	28.79	18.30	22.21	22.85	21.81	28.47	22.14	28.12	35.96	24.91
249			326.52	88.03	31.07	22.03	29.31	32.66	41.71	35.05	31.66	28.17	12.76	20.31	27.66	27.38	12.28	22.30	34.07	43.25	32.33	42.58	80.87	63.07	34.10	19.97	23.02	27.89	35.54	35.99	30.99	41.65	34.65	28.75	35.94	15.79	26.34	30.83	21.21	27.29	39.38	31.55	30.48	44.05	32.76	17.40	20.02	30.26	32.01
250			5762.54	1071.76	30.71	30.66	37.36	19.57	22.53	22.26	39.10	60.28	44.22	36.59	49.21	51.23	36.18	24.82	43.16	49.37	35.68	19.19	34.85	45.89	89.44	103.36	24.89	47.39	54.44	33.42	23.22	39.27	41.16	29.96	21.92	31.19	40.02	67.84	46.17	39.76	43.61	36.24	39.48	38.87	55.35	43.80	37.70	22.88	28.35
251			819.35	186.54	22.66	39.95	40.57	52.31	36.36	31.56	37.09	26.97	24.27	14.38	16.03	25.17	19.68	25.77	41.53	22.96	19.87	29.86	33.38	15.94	23.19	38.75	67.29	80.42	62.34	35.78	49.03	37.57	34.97	26.60	40.88	34.45	28.33	15.44	25.63	26.93	30.56	40.78	53.72	29.57	21.62	21.48	24.24	28.51	21.80
252			6517.70	1208.06	39.67	39.99	36.22	32.78	26.37	41.07	37.75	34.72	26.08	23.09	22.96	19.11	32.74	34.93	26.76	28.49	22.60	30.00	40.47	36.06	29.35	19.31	18.93	33.06	21.82	31.65	41.21	47.78	61.25	70.42	46.45	14.19	23.06	34.40	31.77	35.38	34.75	45.22	36.31	24.53	30.54	27.58	20.81	24.51	30.33
253			5707.94	1087.62	36.90	35.55	37.59	38.53	23.21	30.58	35.70	33.08	22.36	39.59	33.84	27.04	22.32	40.77	24.20	18.64	18.76	23.78	24.13	27.01	32.22	27.96	29.61	26.00	24.96	14.21	38.15	27.61	42.94	36.90	45.93	82.58	48.85	35.51	32.77	29.80	26.49	39.24	30.70	23.10	28.01	20.12	17.31	44.91	38.11
254			662.03	144.86	25.19	36.84	18.42	24.83	28.30	24.63	30.09	23.77	26.60	22.32	20.33	17.68	20.44	21.06	31.83	53.77	41.35	39.00	55.63	63.41	39.24	29.25	34.66	23.07	41.47	35.96	28.11	35.96	26.07	23.37	37.20	45.96	86.05	96.19	83.31	21.18	22.78	37.37	41.94	34.58	27.04	28.47	48.23	39.03	28.31
255			1293.63	215.66	46.94	31.31	17.92	24.99	24.91	25.18	21.53	23.05	18.38	39.38	42.45	47.21	21.34	32.75	19.28	23.66	43.85	60.82	36.68	33.64	45.12	37.66	31.24	43.41	44.80	26.07	26.51	38.74	19.78	40.90	39.67	20.05	53.38	38.69	16.00	33.70	31.46	27.40	26.77	20.39	36.49	34.75	18.77	17.02	50.87
256			3958.71	803.96	32.38	32.52	36.44	40.14	37.99	16.08	12.75	23.17	34.44	39.49	17.72	30.53	31.03	22.09	21.19	32.29	25.35	29.97	33.38	27.25	44.89	31.18	36.03	20.68	17.44	25.81	25.47	37.27	34.48	33.09	27.06	27.20	47.42	92.21	89.25	42.30	32.27	35.35	20.90	12.71	30.51	47.44	29.97	34.45	32.76
257			169.47	69.49	50.46	28.36	39.68	42.61	56.46	31.68	31.69	34.27	19.91	35.21	17.07	20.46	23.59	35.91	25.43	28.34	29.34	16.84	15.45	26.10	23.09	26.45	34.03	27.73	20.65	29.94	24.95	34.24	33.89	38.05	40.37	58.42	31.24	12.01	65.00	67.79	66.48	46.22	21.86	22.90	20.43	19.13	23.11	36.38	35.65
258			1693.44	329.25	28.09	15.88	30.68	36.43	28.23	34.37	32.00	33.25	38.62	23.13	28.42	18.08	19.88	33.54	30.12	33.00	27.46	24.62	32.16	27.12	27.88	39.25	43.17	41.86	22.24	20.85	40.46	27.47	27.39	24.50	38.58	56.99	44.35	32.03	44.61	44.54	61.17	53.52	40.01	49.77	30.22	34.91	43.41	26.76	64.89
259			859.65	198.24	31.22	20.76	28.45	35.39	46.71	35.77	24.77	33.59	50.23	32.48	30.49	18.69	34.12	24.48	23.53	10.69	36.25	40.37	25.61	35.93	34.54	25.27	25.01	21.39	15.57	28.21	24.01	15.54	24.33	45.21	62.45	56.72	37.75	40.11	49.06	36.65	81.44	55.36	22.85	24.13	40.93	52.30	36.21	34.00	51.62
260			1263.66	275.95	29.67	21.74	28.47	24.65	26.60	36.97	26.97	19.54	28.12	43.17	29.04	22.30	29.35	28.69	30.90	22.77	20.64	25.87	41.43	22.98	29.79	44.10	41.94	21.99	51.83	33.28	22.15	26.10	14.10	33.29	50.48	40.35	40.98	42.68	51.82	71.18	60.14	65.53	61.35	47.94	52.68	23.23	28.79	24.43	14.06
261			4706.24	864.04	37.68	30.81	32.25	35.78	49.51	55.68	48.32	15.22	13.18	17.96	14.63	20.35	27.79	28.66	28.08	28.82	25.39	42.68	20.45	28.54	34.95	37.54	25.94	22.53	19.33	17.72	39.39	24.10	56.48	36.57	34.48	16.99	21.94	41.92	26.83	83.62	69.48	51.35	52.35	35.17	29.37	16.40	26.86	10.72	30.80
262			3048.03	593.71	19.07	28.17	34.15	24.87	20.66	26.13	29.68	40.67	33.79	22.54	30.59	23.38	40.77	57.86	32.52	42.52	42.27	33.04	18.25	24.19	17.39	30.85	29.32	29.07	23.89	32.86	17.28	20.61	24.76	24.66	31.56	27.33	35.49	42.52	27.55	32.79	74.53	36.90	41.75	26.48	18.21	23.65	42.91	45.07	24.26
263			2434.44	458.43	21.37	37.30	43.80	35.11	47.36	27.52	20.30	36.86	40.26	25.51	15.81	27.50	39.97	39.48	27.58	36.15	32.55	17.19	23.83	15.72	25.14	35.98	79.84	61.69	18.51	33.68	28.26	26.66	18.29	24.70	19.02	24.63	47.22	64.01	78.45	100.16	81.69	45.11	51.66	38.17	21.95	16.81	13.38	20.26	26.61
264			1645.38	389.23	71.27	40.21	25.67	22.68	21.89	15.79	27.87	38.74	31.75	15.01	19.72	24.86	24.30	16.82	22.01	15.47	20.38	30.29	27.30	18.19	29.59	33.06	29.94	28.52	37.15	44.67	27.03	25.23	38.06	40.13	48.66	39.91	43.91	35.19	28.91	32.29	68.74	97.72	32.20	16.65	27.31	41.39	42.42	23.33	42.39
265			3141.03	610.21	16.73	15.85	33.23	22.90	29.39	43.85	35.27	28.75	40.51	29.23	33.13	26.22	37.14	29.19	26.20	16.95	30.26	38.92	37.57	29.82	29.83	33.48	23.04	19.56	28.59	27.32	33.24	32.58	36.54	43.21	22.24	30.44	21.07	42.01	28.57	64.65	67.57	78.50	86.24	54.32	60.23	35.27	24.19	36.45	42.35
266			4311.43	850.89	51.56	43.40	34.27	45.56	31.85	28.75	30.94	23.21	26.68	16.89	25.16	24.55	28.58	31.42	40.78	33.08	20.27	58.03	54.28	21.08	46.84	35.51	25.12	22.24	24.01	31.85	22.97	28.75	33.44	36.67	26.38	16.36	16.18	19.35	40.29	52.28	37.36	65.96	65.18	40.86	29.46	28.51	36.92	31.43	23.72
267			4139.68	841.39	31.47	37.40	33.87	19.07	19.36	24.47	25.24	36.27	44.67	28.01	16.53	32.84	36.28	14.78	35.90	49.56	35.48	28.26	34.22	31.38	39.38	39.04	24.81	59.88	88.02	40.21	21.59	25.69	17.51	20.02	26.57	28.08	30.63	37.98	60.32	54.39	26.96	43.65	104.52	80.11	51.71	29.56	23.74	30.86	30.70
268			4782.73	874.12	33.06	19.35	25.75	44.46	40.95	24.02	24.33	29.92	29.17	32.80	16.58	16.42	21.71	36.32	44.80	30.95	37.09	42.97	28.44	31.90	33.76	44.48	51.89	35.27	33.78	34.75	25.37	34.05	53.77	51.35	47.41	39.72	29.37	28.84	29.72	35.16	38.94	36.48	17.40	22.64	59.77	101.83	61.90	45.93	21.83
269			6117.81	1164.33	37.88	50.81	37.74	22.76	13.80	23.11	34.06	28.80	19.95	25.14	39.20	47.35	34.66	10.85	21.12	42.23	27.10	19.96	23.42	31.61	21.57	23.55	28.62	33.90	41.58	38.84	28.96	23.24	34.02	36.09	33.14	22.40	27.03	33.39	38.81	56.37	49.08	31.26	28.69	50.34	29.50	27.98	57.78	92.04	35.35
270			334.58	114.99	14.23	12.54	27.85	22.13	22.01	32.16	18.95	45.44	47.91	29.58	50.28	47.40	22.62	35.91	30.69	26.45	21.53	25.56	15.39	21.43	19.07	36.16	40.41	45.40	73.51	66.76	27.57	36.45	62.56	44.52	18.83	32.17	27.18	17.85	50.23	36.39	21.92	23.73	39.64	40.24	53.26	46.78	90.69	90.94	34.17
271			3976.60	812.46	48.68	69.21	40.78	27.00	13.16	17.19	22.08	36.17	33.01	28.30	16.66	17.15	24.64	29.68	41.52	31.22	22.24	20.04	27.96	30.44	23.31	24.41	20.87	24.08	33.96	15.44	25.88	36.44	30.56	13.59	14.42	22.25	24.51	32.25	33.67	48.37	52.82	25.34	25.09	19.98	31.91	38.47	40.56	41.92	63.10
272			7354.03	1451.03	20.23	26.63	48.51	34.55	41.68	26.09	30.76	31.65	37.87	22.91	29.44	20.92	29.49	35.16	45.40	44.45	34.14	23.58	38.67	31.48	29.61	26.15	26.74	28.19	19.69	12.86	27.62	34.30	31.99	35.20	50.05	39.79	25.31	31.73	46.94	50.39	41.90	35.63	25.37	41.65	36.85	28.15	16.53	24.95	68.75
273			3532.18	717.05	30.27	40.65	31.24	43.40	51.15	39.66	30.21	39.78	69.60	42.93	31.36	17.85	25.43	36.17	20.66	28.93	17.28	18.77	31.22	26.67	13.92	43.02	43.09	33.14	31.61	39.93	35.43	37.79	29.65	28.35	16.24	26.18	28.03	21.10	36.64	33.59	20.55	28.29	21.86	20.70	34.89	24.60	35.84	24.98	43.54
274			2878.31	640.98	35.57	30.55	33.11	31.12	30.23	32.66	33.13	45.39	32.66	25.09	22.16	62.52	39.54	21.98	50.63	45.73	33.85	25.73	25.69	21.91	19.68	44.88	30.89	46.20	39.02	24.40	25.14	34.99	35.07	38.75	34.98	33.11	42.13	56.65	36.69	30.24	31.02	61.24	57.44	44.06	25.11	24.96	28.81	27.00	34.59
275			5215.22	911.28	44.61	27.59	32.53	26.94	23.57	37.76	26.58	20.69	38.91	33.59	35.23	45.17	29.00	17.07	28.21	44.85	39.90	37.34	39.98	37.49	22.03	46.00	28.79	14.64	19.33	20.13	17.02	30.20	20.39	30.70	29.30	36.51	38.93	20.73	18.89	15.44	28.84	38.67	32.68	21.82	21.09	26.75	26.80	34.72	44.47
276			5718.55	1059.73	54.08	46.66	40.66	29.59	40.86	53.75	32.58	43.31	18.89	15.12	41.06	22.76	13.26	26.96	40.21	33.49	17.50	30.55	25.66	35.00	27.79	57.85	22.16	41.68	61.53	28.97	40.90	38.30	17.65	17.94	18.44	24.40	26.25	27.17	36.80	35.08	28.22	32.66	20.26	60.79	78.29	54.42	48.96	31.67	23.43
277			629.78	139.02	26.85	27.67	38.50	28.89	35.50	18.50	36.18	58.84	45.80	37.65	32.31	26.77	26.28	29.20	19.25	33.87	44.84	34.41	34.41	32.63	23.53	28.43	43.80	46.53	34.37	20.88	15.55	41.88	44.21	46.88	49.28	39.61	37.36	33.26	26.68	19.49	22.21	32.29	29.92	24.76	30.26	14.91	15.16	23.31	27.19
278			1885.91	377.12	9.80	27.75	50.14	35.74	23.38	15.64	34.65	37.63	44.01	55.23	32.44	19.19	31.89	23.39	22.12	25.79	34.58	37.53	50.58	46.72	19.31	27.18	22.32	29.30	21.58	26.99	33.34	25.69	31.62	17.53	29.97	23.28	26.17	36.15	37.97	27.00	18.74	41.71	33.75	30.73	32.88	25.90	29.27	28.77	48.18
279			2284.26	457.32	25.35	35.44	40.22	32.76	39.63	63.78	65.92	38.01	17.17	21.48	29.22	22.06	23.36	28.67	26.47	21.09	23.08	28.71	27.27	28.09	21.56	26.66	40.09	44.77	19.68	28.62	21.60	14.59	21.99	33.93	26.91	24.71	36.41	32.52	17.99	39.84	44.59	33.54	22.94	31.69	34.96	25.21	28.44	21.89	25.59
280			648.89	129.69	49.61	26.84	35.17	32.06	44.32	36.36	30.72	33.44	29.95	30.78	46.56	49.03	23.34	25.70	16.99	16.23	24.46	23.50	27.80	38.08	54.03	46.38	29.45	20.03	34.23	31.38	45.51	33.67	15.67	33.85	51.92	62.03	38.14	28.14	24.43	23.89	15.84	20.51	21.35	20.66	28.97	26.18	28.67	44.59	40.26
281			3688.03	704.79	30.68	34.64	33.53	32.64	30.45	33.42	36.81	22.16	27.84	25.50	31.00	38.60	54.60	36.21	32.10	46.99	30.42	26.51	42.97	35.22	30.62	37.12	39.69	24.95	26.61	33.78	33.37	25.49	20.42	29.62	43.45	37.93	32.40	31.61	12.18	33.05	35.95	15.78	29.08	15.94	27.60	47.11	40.07	14.77	36.28
282			1386.58	263.23	32.34	38.83	34.44	33.89	40.17	42.56	24.73	38.60	38.10	16.74	37.17	29.30	23.81	60.78	50.99	34.42	14.81	17.91	21.12	25.16	40.40	32.66	44.63	31.43	34.48	37.87	43.01	54.20	33.16	27.15	18.43	24.32	25.09	14.79	28.19	26.45	29.12	25.84	23.33	23.39	30.55	31.60	18.94	16.30	35.12
283			115.80	49.36	44.61	46.60	36.92	32.73	25.65	28.52	15.70	13.57	31.56	45.44	35.87	26.46	46.49	53.91	49.91	28.59	28.77	32.46	53.51	26.03	21.78	36.89	40.22	29.15	14.71	23.90	19.76	24.93	22.33	25.50	23.75	13.62	21.75	17.22	23.84	20.67	21.40	28.53	39.59	37.17	25.71	29.20	29.05	20.64	25.40
284			6325.69	1187.34	25.77	28.48	39.08	31.49	37.70	48.23	34.45	28.33	26.37	47.50	41.58	30.97	46.37	57.36	56.14	34.89	32.08	34.18	20.83	16.16	18.38	32.48	39.45	27.77	37.38	35.95	43.85	23.62	27.55	34.69	26.36	22.24	33.09	23.78	22.22	14.44	25.77	33.20	32.81	32.79	32.07	30.25	18.58	18.17	33.06
285			6399.37	1163.86	30.95	31.00	32.20	26.50	26.30	31.26	23.92	40.82	50.23	31.50	37.38	46.74	30.39	44.87	54.66	37.98	44.80	26.76	18.58	51.30	53.71	20.58	24.01	25.18	24.70	39.79	16.18	20.04	13.89	35.27	40.60	47.97	34.93	38.10	54.83	37.83	25.55	36.87	39.81	22.08	16.85	13.75	32.37	25.76	29.38
286			6209.04	1139.77	52.56	40.76	29.74	39.42	47.14	49.06	35.73	26.49	22.91	42.35	57.75	48.68	49.10	44.60	30.96	34.06	42.47	30.18	33.56	35.00	42.05	32.06	43.82	45.42	35.19	18.78	16.30	18.76	28.64	30.75	30.92	42.67	41.42	39.22	31.46	36.21	41.00	20.43	18.84	37.93	20.29	27.75	35.26	42.29	29.11
287			7304.10	1352.31	43.76	20.33	51.91	26.02	29.77	23.33	15.52	20.26	33.49	23.02	32.19	40.70	43.60	39.21	43.03	35.40	40.14	36.11	25.29	28.84	30.33	39.86	30.75	29.96	40.80	35.99	28.42	23.91	23.17	25.81	27.58	32.71	28.17	31.43	23.82	28.31	27.97	44.53	35.74	25.89	27.53	25.08	36.03	31.48	36.74
288			1395.95	323.03	107.81	67.02	28.47	37.20	28.06	26.52	24.88	15.41	23.07	15.37	37.97	30.98	27.60	20.19	33.94	24.47	22.44	31.91	35.69	32.74	26.06	42.22	61.31	47.67	24.22	38.39	26.82	26.94	30.41	12.45	10.37	9.56	12.40	24.76	40.40	36.10	32.89	37.24	43.43	55.49	42.97	18.59	13.09	22.75.25	40.77
289			1015.63	293.97	44.72	22.93	45.05	40.57	11.75	23.43	28.94	36.69	30.74	32.49	44.91	37.17	26.14	33.33	26.24	23.54	38.78	37.47	31.36	24.88	31.71	27.46	27.45	27.94	13.81	29.73	15.19	33.08	37.42	36.66	26.58	21.30	30.05	33.45	25.69	34.70	64.06	52.29	24.63	14.05	20.42	22.22	26.93	29.27	17.53
290			3055.71	657.46	39.69	38.77	50.79	63.73	47.33	38.38	39.99	51.16	40.65	22.33	19.98	15.76	23.68	18.75	33.30	41.87	38.80	30.72	21.46	26.16	25.52	29.95	15.20	24.15	21.06	13.47	15.54	19.52	24.32	45.04	35.13	29.52	57.15	51.85	21.39	32.66	39.70	33.82	52.66	47.06	42.00	64.29	80.34	28.92	14.27
291			1655.44	354.24	49.94	54.99	66.60	34.98	23.79	31.03	25.26	51.68	50.57	29.94	60.31	43.66	30.74	32.15	28.55	21.93	19.54	18.38	18.87	25.34	22.11	30.83	31.64	50.61	72.14	20.94	25.17	29.84	42.25	44.18	52.44	63.64	32.49	30.38	45.13	65.56	47.10	28.91	24.87	49.95	40.22	46.84	38.95	25.00	18.95
292			4313.74	879.80	45.54	63.16	39.15	39.35	30.50	51.46	56.03	23.44	29.26	56.22	60.92	44.62	32.04	41.90	53.52	51.10	37.26	39.03	30.60	36.63	37.44	30.65	53.39	55.23	36.42	38.45	33.14	24.20	22.72	31.28	29.34	28.15	27.49	49.21	47.12	61.85	64.50	26.01	48.23	61.61	31.08	26.30	21.09	18.66	17.31
293			3729.36	763.38	20.74	29.45	33.63	27.14	26.50	13.12	23.25	21.61	33.07	28.40	22.67	23.08	40.45	58.88	46.41	25.36	16.31	36.65	47.00	45.18	38.94	22.16	21.64	37.86	38.85	22.80	36.48	33.41	36.36	22.39	24.68	33.22	34.19	26.92	23.05	25.80	26.03	21.01	18.53	38.48	46.17	26.22	26.27	24.11	26.65
294			1643.90	345.06	47.06	28.40	44.49	39.59	28.42	43.60	41.66	24.10	27.56	43.49	29.01	39.48	37.76	39.80	31.89	32.13	37.32	32.46	29.47	51.73	48.81	32.48	28.04	32.28	34.09	31.10	36.26	26.61	43.10	40.12	29.75	27.89	27.53	30.82	45.95	29.32	39.54	26.80	16.92	35.83	34.70	23.99	18.66	25.64	25.57
295			1544.06	253.07	116.91	79.23	56.34	47.48	57.33	46.69	32.20	49.35	51.52	31.58	33.91	37.70	45.89	35.01	35.02	36.97	37.50	42.87	39.16	51.05	33.85	34.20	57.35	35.06	26.38	20.22	22.33	40.89	46.41	27.49	52.90	29.31	13.80	19.50	35.29	26.35	11.75	10.10	8.41	20.14	35.14	16.85	25.10	47.38	34.14
296			6792.19	1385.99	51.71	22.10	13.31	18.26	28.86	35.88	23.42	15.00	24.24	33.92	35.89	41.98	33.14	16.48	34.76	44.93	40.48	31.71	42.99	44.42	22.34	35.90	49.86	21.50	30.71	40.58	33.38	17.86	40.74	32.71	34.16	33.29	33.01	49.28	38.07	34.22	28.81	31.76	43.52	54.64	38.83	38.32	32.84	17.48	29.50
297			1535.48	308.98	53.18	31.92	26.87	36.34	40.02	46.88	39.61	35.35	29.66	20.08	20.45	44.46	50.93	32.48	35.96	38.61	23.72	28.66	38.47	41.24	37.21	28.57	26.57	31.43	41.07	38.29	33.27	17.12	17.23	38.57	44.42	23.29	18.23	20.01	24.01	19.71	33.92	44.08	39.06	23.70	28.46	34.26	36.99	28.18	51.38
298			4841.20	881.51	32.51	13.52	30.61	33.50	14.96	29.52	30.38	18.46	18.22	20.02	17.76	42.16	41.32	43.99	59.97	44.50	42.31	29.56	16.90	32.79	28.41	40.61	40.58	38.81	37.84	36.26	46.43	34.22	32.62	46.36	36.52	35.86	30.62	33.50	56.24	42.36	28.42	18.29	24.30	28.98	42.60	53.94	43.56	27.68	20.17
299			5845.08	1050.24	35.80	42.01	37.47	15.04	36.68	66.95	44.68	37.50	26.84	24.37	38.76	33.09	31.62	46.65	44.72	31.25	25.04	30.02	28.43	47.91	35.25	32.92	32.20	29.66	28.91	35.16	39.65	34.38	39.11	55.72	38.82	24.78	49.66	33.26	26.99	28.82	32.48	21.14	29.22	27.33	26.95	26.74	27.66	44.63	37.92
300			296.34	94.52	39.38	27.11	16.84	25.19	34.13	73.46	52.14	17.35	51.49	61.31	47.19	49.04	21.97	16.69	36.02	56.16	38.25	22.82	33.60	48.32	60.04	44.04	27.39	37.52	34.92	15.80	19.36	22.09	41.59	53.56	50.42	44.38	23.52	16.03	23.65	23.54	17.83	34.25	44.85	23.77	27.02	46.37	50.57	23.95	24.32
301			1468.03	340.03	54.11	47.89	25.41	36.35	24.74	27.77	35.64	56.63	63.54	64.96	33.75	27.74	48.31	23.05	34.36	38.58	24.88	15.11	20.39	26.55	33.49	23.69	25.75	24.96	36.42	47.64	43.06	52.20	54.11	27.90	30.52	39.98	29.13	30.03	29.96	42.61	61.47	58.85	39.32	35.32	29.31	34.31	72.78	49.02	40.76
302			5179.67	974.90	48.95	36.94	58.22	33.77	35.65	41.81	37.08	42.59	29.28	32.57	27.67	33.44	28.40	29.55	54.37	38.53	31.10	34.78	37.89	22.06	22.13	34.34	51.46	33.81	39.92	27.49	32.77	52.00	28.21	41.92	58.53	49.20	29.47	19.47	28.87	13.02	46.86	27.60	35.75	33.02	21.23	20.56	49.83	41.38	37.44
303			2211.45	476.93	44.92	52.43	85.22	44.18	43.10	33.12	21.14	30.66	44.07	35.84	30.14	28.18	36.23	26.53	30.39	38.35	48.66	35.77	32.71	23.34	31.97	25.71	21.28	23.26	14.62	18.44	32.81	30.61	21.55	19.64	27.48	28.13	13.57	16.29	15.82	29.52	57.93	61.54	38.31	41.38	37.06	23.20	37.84	21.77	32.37
304			2824.43	583.54	30.95	34.17	36.46	48.34	36.44	40.03	38.53	22.19	38.45	35.61	38.12	27.76	24.92	32.71	21.83	22.70	32.07	44.77	34.43	27.92	32.17	23.63	36.61	46.98	45.60	34.89	30.83	33.79	50.90	37.86	54.61	48.97	35.97	47.90	46.96	15.91	30.00	36.58	35.73	26.79	20.53	7.79	15.99	33.71	48.03
305			2684.28	489.20	36.11	18.26	34.29	49.16	26.00	20.63	24.37	31.17	26.84	21.42	25.67	28.60	57.33	53.54	33.79	21.88	22.63	26.88	43.35	72.13	41.64	54.74	43.66	25.04	27.30	26.76	25.02	20.45	34.11	25.96	17.42	23.64	51.33	30.77	20.36	14.67	19.48	42.62	44.62	37.88	37.70	28.43	31.90	14.52	36.62
306			2303.45	480.18	35.30	26.72	24.82	28.68	23.95	29.64	17.03	25.96	34.68	29.68	27.21	34.74	39.02	21.94	26.93	33.19	23.73	30.44	34.72	21.34	50.23	40.11	21.03	14.53	18.25	16.65	17.38	26.79	36.56	21.44	25.56	28.21	26.58	11.04	19.39	36.19	38.66	22.10	19.48	14.73	18.72	39.08	43.34	38.10	41.40
307			1453.05	274.16	19.84	20.97	33.95	30.88	24.43	24.81	21.74	37.19	43.15	60.11	44.80	27.02	36.25	36.05	36.49	39.19	14.53	31.54	42.10	32.02	38.57	39.73	34.71	32.64	25.35	28.08	26.56	19.00	16.04	18.70	17.85	22.87	18.79	28.23	23.53	39.48	32.01	50.45	34.83	36.76	31.94	15.98	28.01	36.63	24.48
308			4568.75	929.62	26.24	33.91	31.91	21.47	17.42	12.30	32.13	23.57	27.34	18.69	20.10	25.36	17.25	22.72	22.83	20.23	19.79	16.53	17.46	16.94	29.97	35.54	36.19	34.97	34.77	35.08	26.05	24.82	31.78	22.15	32.83	37.20	62.27	34.83	19.06	17.21	29.38	37.14	34.34	39.05	33.79	30.85	34.25	26.99	31.51
309			4802.53	887.05	56.80	42.08	29.04	32.12	26.76	30.08	23.55	26.57	32.26	32.46	28.02	31.79	41.77	35.14	26.85	21.89	14.06	28.46	33.54	18.82	17.93	25.62	23.17	17.28	39.75	37.03	26.53	28.18	23.38	31.96	23.54	21.99	31.66	32.76	28.52	34.58	21.88	22.20	29.82	16.45	9.57	23.05	31.73	20.85	30.86
310			2726.15	575.86	36.98	26.65	30.29	29.54	27.20	42.30	34.45	29.42	25.87	44.07	49.36	37.04	32.28	23.37	21.74	33.04	28.65	29.33	18.12	29.06	26.70	21.21	25.92	36.63	33.06	27.82	22.19	24.58	43.36	59.94	43.17	16.81	24.56	35.77	59.28	34.72	34.60	23.60	27.72	54.90	32.94	30.51	34.16	21.90	17.02
311			2135.72	387.43	37.41	43.47	45.28	46.87	30.40	20.40	43.31	46.10	26.95	37.26	19.60	24.26	28.63	17.62	20.55	41.60	44.82	62.96	24.47	14.37	27.44	59.54	36.34	20.84	18.60	16.32	31.50	19.73	28.47	35.49	20.07	9.78	22.97	27.81	11.46	22.22	48.84	56.14	37.15	30.07	50.15	43.03	28.36	28.82	28.20
312			2309.68	482.05	28.89	40.79	25.92	28.55	30.25	11.65	38.78	32.43	24.68	28.62	18.05	17.02	17.08	36.92	24.26	18.24	24.00	43.15	34.09	26.16	25.34	34.49	35.36	39.85	27.54	33.81	30.62	43.10	39.79	32.95	31.03	16.61	20.28	25.18	37.30	23.00	26.26	38.30	26.39	29.41	34.01	33.64	35.24	30.00	35.18
313			1213.73	263.26	19.34	38.16	33.91	34.51	41.51	56.37	35.41	16.11	21.92	31.42	16.45	29.38	32.70	52.55	39.89	19.82	44.65	51.15	39.54	20.16	25.39	22.52	23.01	20.90	31.21	22.82	39.04	31.27	33.61	13.30	20.85	21.79	21.75	28.03	18.68	35.07	33.38	41.97	44.06	55.53	30.00	28.44	31.89	45.73	21.13
314			2371.99	515.60	49.69	39.72	20.26	32.19	22.16	16.59	19.01	16.73	10.55	14.76	24.93	21.18	21.26	40.92	36.19	41.61	37.87	21.59	42.62	39.91	41.95	23.09	23.33	22.10	26.97	41.11	27.95	28.52	21.04	41.06	52.21	39.69	20.84	17.04	20.09	42.77	32.39	29.16	32.40	19.19	17.36	21.82	35.78	34.76	30.96
315			2197.27	414.40	25.96	14.77	21.77	48.37	36.59	33.21	36.47	32.87	31.65	32.76	37.14	35.71	35.40	48.93	41.67	26.33	32.05	43.62	31.85	19.06	13.39	13.08	26.67	35.53	31.42	35.61	22.44	41.40	21.12	20.62	16.61	29.13	39.51	30.51	29.41	36.15	54.72	31.62	34.54	30.70	28.97	20.87	41.57	36.12	17.36
316			5284.08	994.66	29.95	25.15	14.08	20.53	34.18	46.24	41.32	37.40	43.49	44.07	42.69	58.84	25.55	31.01	41.27	40.74	27.65	39.97	39.25	32.29	33.70	29.99	29.39	27.55	17.81	22.27	19.38	27.03	30.24	26.73	25.93	22.00	22.37	35.10	52.05	30.88	33.32	27.07	52.96	49.54	34.95	27.76	37.30	32.25	41.34
317			3439.75	596.10	32.71	32.07	23.24	26.33	33.68	60.09	26.11	23.22	34.19	27.51	42.93	32.53	43.19	34.79	34.12	50.60	30.61	16.93	35.84	23.92	21.74	21.30	24.18	18.55	23.23	26.45	27.80	43.12	44.55	30.83	14.20	10.04	18.22	31.62	31.41	39.91	32.51	25.72	35.90	43.83	39.59	28.86	23.33	21.60	20.17
318			2711.29	558.79	38.39	27.59	20.36	17.83	40.16	33.29	24.06	27.45	17.14	63.24	48.08	17.06	19.59	19.14	17.43	39.10	23.39	26.78	25.95	9.43	20.89	52.10	31.57	28.12	37.87	38.41	20.35	21.65	32.19	35.24	31.14	25.54	36.99	51.27	49.62	28.04	38.81	25.01	42.78	39.64	42.73	27.51	27.26	34.73	37.23
319			1497.39	318.09	53.87	40.96	24.54	27.96	17.62	16.54	18.13	30.31	52.61	45.00	35.80	39.50	56.67	34.70	26.79	32.04	39.86	22.76	18.30	24.55	35.94	33.45	32.13	32.15	15.44	16.11	31.28	29.99	12.85	30.35	26.39	18.24	25.81	40.75	29.32	22.17	24.88	22.46	31.78	28.39	49.61	41.97	30.50	30.10	35.50
320			2384.67	510.97	25.55	17.41	20.35	33.88	22.38	25.75	41.52	21.96	27.16	35.75	36.40	29.82	27.10	23.52	13.31	11.64	21.52	33.93	32.86	39.76	35.60	26.35	25.34	39.81	27.33	16.58	23.01	30.41	47.58	48.20	36.19	53.43	34.04	20.15	33.03	32.13	24.21	31.05	38.38	42.52	31.33	26.22	16.95	34.69	34.39
321			5094.05	984.38	21.99	26.30	24.07	15.36	28.02	16.95	18.31	28.75	37.16	26.93	40.59	43.59	54.91	35.22	26.15	28.94	31.38	23.37	28.11	16.47	23.88	25.13	34.86	29.43	23.32	25.00	44.90	23.63	17.74	24.49	26.60	35.88	48.14	26.46	22.52	24.06	27.23	32.56	22.26	35.52	29.31	19.77	20.80	16.67	24.79
322			2117.28	416.61	25.32	38.30	29.50	25.07	22.44	25.96	37.28	57.67	30.32	53.20	48.93	27.25	20.16	16.66	21.24	25.74	28.52	29.35	21.46	32.29	30.33	17.78	23.84	44.67	68.60	38.09	21.91	49.83	40.16	41.09	36.64	23.44	30.18	33.64	22.39	43.45	52.91	30.68	46.31	54.99	61.37	65.14	28.71	24.15	27.22
323			6076.06	1181.64	20.97	27.58	19.13	25.42	30.13	25.12	24.26	36.08	40.34	53.20	41.51	20.27	34.18	21.10	14.67	41.26	28.27	26.88	22.96	23.34	40.44	31.45	23.25	25.43	19.85	22.56	16.40	35.89	48.03	23.63	13.31	17.77	43.70	37.43	24.64	27.98	25.53	18.86	34.65	19.32	18.94	15.66	23.93	29.84	73.77
324			2338.58	415.59	30.32	49.51	55.30	18.96	28.81	25.60	29.50	30.24	24.84	32.41	29.28	21.26	42.44	30.82	39.21	42.53	51.69	37.78	37.89	19.59	22.17	23.27	37.06	36.67	14.55	23.06	37.78	27.81	23.33	23.03	23.16	27.21	37.78	19.16	21.32	20.65	37.06	39.13	42.94	19.94	23.83	19.80	29.38	41.95	43.11
325			5156.91	969.22	31.80	20.19	22.71	35.52	21.67	18.32	40.73	28.46	32.60	32.69	35.20	31.91	26.45	31.99	32.00	32.67	22.07	22.99	25.47	17.39	26.06	30.06	38.99	28.69	32.81	20.93	22.03	31.04	35.99	45.84	34.68	22.44	14.68	35.48	40.11	45.19	28.86	28.43	43.45	36.47	36.63	28.30	45.85	39.14	32.62
326			2574.75	564.54	21.80	20.18	37.43	28.83	26.43	16.82	20.03	27.79	20.84	20.22	30.32	27.86	15.46	21.43	27.80	38.65	48.92	47.67	42.10	20.57	41.63	24.66	16.32	35.39	41.27	31.42	23.77	27.63	40.40	33.20	34.77	48.72	38.22	15.29	21.75	24.66	31.70	25.02	18.36	32.17	32.22	25.82	41.99	25.48	21.31
327			3441.31	727.95	27.24	30.94	12.16	24.88	25.54	19.81	28.20	26.08	16.45	20.95	34.36	26.55	24.62	19.66	31.91	34.40	40.91	44.20	30.47	17.37	13.71	25.06	30.81	31.29	38.03	31.53	27.38	35.36	37.56	36.42	43.59	45.18	32.09	28.13	17.29	46.84	57.98	25.29	22.91	23.41	28.56	42.69	40.64	26.88	40.93
328			2118.53	424.95	20.75	35.91	44.38	53.90	33.34	13.47	22.71	20.21	10.11	17.40	41.06	51.61	41.41	29.23	28.76	26.44	15.90	35.62	36.30	37.65	22.12	10.98	11.88	21.34	25.95	24.49	17.88	29.59	27.50	34.49	31.80	14.95	12.80	21.82	38.95	21.27	24.18	35.17	35.36	24.32	17.31	28.88	29.00	28.92	24.70
329			2658.59	484.64	30.26	19.87	30.27	33.93	37.07	20.37	20.91	29.84	40.19	30.29	29.13	25.53	18.35	34.46	23.37	14.99	17.62	27.33	12.70	41.74	33.53	18.38	11.33	19.84	14.58	21.35	41.84	38.22	27.83	33.87	38.78	42.72	24.20	29.36	26.03	21.61	42.47	39.35	30.25	31.21	22.60	21.33	19.77	21.75	24.08
330			2981.46	610.29	32.72	22.02	30.49	32.87	32.91	17.80	23.47	25.38	32.81	19.72	15.78	20.62	26.48	22.27	21.04	18.84	44.03	29.89	47.45	27.95	12.10	15.94	24.55	51.05	25.67	26.12	18.99	24.35	34.05	27.62	26.78	26.24	23.88	35.10	34.00	36.73	23.28	22.42	39.98	41.68	43.27	32.51	34.84	16.04	41.04
331			3125.73	613.59	23.36	27.49	23.48	41.35	21.90	19.14	29.36	32.18	30.30	36.20	29.13	21.27	17.32	31.96	29.22	40.84	46.44	38.44	33.09	35.13	33.86	41.33	50.27	56.00	43.78	34.66	27.36	33.22	57.94	42.16	34.96	50.77	28.60	36.66	16.00	20.88	25.20	25.79	26.22	29.71	27.78	29.27	33.52	40.50	34.46
332			5220.90	848.60	32.78	31.14	25.32	22.14	35.73	19.01	15.95	33.61	41.81	36.61	28.09	35.60	25.83	23.32	24.33	17.76	27.16	34.42	36.40	37.41	18.27	12.47	22.36	26.80	34.67	35.40	53.67	27.48	25.76	25.40	49.60	30.64	13.47	17.17	24.57	17.41	27.64	31.88	40.12	35.94	41.76	33.70	27.74	25.41	37.36
333			2858.63	497.24	18.34	10.75	25.76	41.96	32.98	23.87	33.96	39.17	35.06	18.56	19.54	29.17	29.95	30.38	27.72	45.89	25.49	19.78	27.74	29.61	24.41	28.27	32.95	43.26	20.40	13.69	8.69	23.35	26.16	20.64	22.48	18.36	25.83	31.60	25.75	32.09	44.60	25.89	44.82	34.93	15.79	14.84	19.42	46.30	44.48
334			1910.66	436.11	31.71	31.13	44.35	27.29	24.50	31.37	47.17	24.73	25.85	28.42	25.03	31.24	27.52	23.76	23.92	27.67	15.30	18.64	40.67	27.17	42.46	34.23	23.24	15.54	28.04	28.89	29.61	34.05	24.69	16.29	31.96	24.90	35.89	43.29	21.46	23.31	12.62	14.02	18.46	22.01	33.26	24.51	26.52	27.51	41.61
335			3784.55	659.65	27.88	45.30	48.72	21.23	10.51	26.13	49.70	47.41	30.71	36.79	42.80	48.56	44.69	23.72	38.30	41.04	32.56	27.40	37.18	24.82	27.28	32.41	44.82	36.17	24.61	35.87	26.49	25.39	34.52	35.43	36.34	42.36	52.48	48.67	19.18	36.80	49.96	26.54	13.29	37.81	34.37	21.75	26.28	41.70	33.58
336			3210.15	645.60	32.91	36.04	59.97	27.94	23.68	38.12	54.96	54.01	41.50	38.92	40.05	47.26	26.41	21.71	28.04	18.67	27.79	26.83	20.56	31.77	29.59	28.98	20.82	16.69	37.45	38.13	36.61	36.89	35.32	38.62	32.38	29.88	18.50	21.81	54.50	37.50	14.17	20.37	46.81	44.08	28.33	26.41	25.38	19.19	29.98
337			3326.95	579.60	39.45	34.37	31.15	48.03	44.66	44.34	26.27	33.00	30.33	39.41	35.41	30.96	26.66	47.46	52.61	31.29	26.99	22.66	20.66	33.36	30.65	24.20	37.94	25.47	30.14	24.41	27.07	29.22	29.42	35.43	20.65	22.55	45.12	46.71	31.64	41.02	36.92	30.65	38.80	42.60	19.06	29.13	31.71	21.98	31.80
338			1005.23	237.43	56.05	32.48	15.76	26.02	26.24	24.42	35.57	56.39	56.57	28.60	38.66	33.48	20.19	30.49	32.18	27.59	35.59	60.50	42.32	34.33	34.92	27.80	42.26	43.31	29.02	33.13	23.74	23.85	31.14	30.70	36.13	19.54	20.46	27.19	37.09	39.19	38.21	26.65	23.63	23.99	23.61	26.49	28.57	29.09	21.37
339			2696.21	498.19	14.27	32.47	41.35	35.85	34.10	28.74	36.68	33.00	35.44	29.67	30.96	29.33	21.70	17.94	25.07	43.97	23.47	11.96	20.35	35.05	20.94	34.07	35.83	26.51	31.07	45.14	72.82	63.25	32.47	36.13	36.05	44.36	37.96	35.46	27.13	14.94	35.28	39.35	32.79	24.23	21.11	8.90	18.37	33.81	40.96
340			4071.99	768.06	49.49	29.02	37.22	25.71	23.85	33.58	23.95	36.64	31.57	30.62	47.89	39.94	30.45	19.62	28.04	23.84	18.21	37.14	51.73	49.99	22.66	17.75	19.19	24.25	23.66	26.42	43.91	40.52	42.19	27.74	16.64	27.00	21.29	25.93	40.02	33.81	23.31	26.23	15.48	15.57	25.01	25.95	23.23	44.22	26.71
341			4818.63	900.48	28.22	24.39	33.80	39.62	25.83	39.02	47.76	21.66	22.66	22.88	17.06	39.37	43.09	34.02	35.25	28.31	27.71	29.04	35.92	32.33	44.94	56.97	52.14	50.40	33.84	31.56	36.89	40.88	23.87	24.91	38.09	29.31	25.89	35.60	31.93	14.53	26.30	28.71	29.56	27.79	32.92	20.56	36.01	22.81	26.43
342			5704.12	1099.58	26.41	32.03	30.56	31.87	47.38	50.18	37.99	42.97	29.76	21.33	24.95	37.53	39.81	33.25	30.67	21.94	18.06	32.41	27.70	44.45	35.98	29.35	31.95	29.97	42.33	23.22	22.58	44.12	51.93	34.91	22.86	19.39	27.09	19.88	27.07	25.23	24.24	54.10	28.50	22.26	35.11	23.26	34.25	39.66	50.51
343			3550.91	652.56	36.87	13.12	34.62	40.06	31.50	38.84	30.64	21.21	23.90	58.05	45.28	34.80	50.14	38.99	38.57	34.80	22.71	29.95	44.02	46.53	35.34	36.70	33.80	36.88	33.97	41.36	43.99	32.29	26.43	32.32	31.56	24.31	18.61	26.35	17.26	27.70	46.10	45.81	27.43	42.21	47.36	45.65	37.24	23.90	26.07
344			3683.09	668.85	38.71	36.81	22.64	14.82	33.63	20.25	21.55	34.92	34.44	28.84	24.76	26.25	22.52	30.57	30.03	42.45	35.07	23.48	27.11	41.14	24.58	12.58	23.56	25.07	21.64	35.03	38.63	37.84	16.26	14.45	16.65	25.92	22.45	17.84	25.27	33.22	41.11	29.59	45.18	21.61	22.96	25.82	41.06	40.58	27.81
345			3882.07	806.38	42.71	58.21	49.50	19.63	16.50	27.68	24.16	25.85	40.14	32.87	27.34	36.20	35.90	23.47	25.72	18.22	16.49	19.22	12.58	9.76	23.12	34.18	10.15	22.64	44.63	44.02	45.13	43.35	18.73	13.32	40.24	39.22	45.53	21.75	26.50	26.00	28.02	48.42	68.59	62.62	35.77	33.25	20.65	23.44	28.64
346			1391.71	304.03	38.17	17.78	31.24	46.81	33.24	20.81	23.35	35.40	22.75	47.64	30.11	22.25	21.80	30.59	42.34	48.94	38.39	20.64	23.79	21.11	27.46	21.42	26.54	35.23	29.50	32.87	34.75	18.41	22.74	22.64	33.05	41.82	37.74	27.93	21.41	20.74	20.48	29.29	43.41	47.34	22.86	28.98	32.27	24.32	24.06
347			3811.99	744.47	27.13	22.97	16.60	28.17	19.68	23.59	25.52	18.64	31.90	35.19	32.54	22.18	13.31	60.82	58.58	36.99	24.28	26.53	38.64	25.52	26.70	22.49	36.50	51.38	56.43	42.67	38.91	22.45	35.36	36.14	30.88	20.94	23.11	40.81	42.55	26.98	27.13	22.41	28.98	41.38	36.63	23.72	43.25	32.53	19.97
348			4290.78	895.96	39.10	25.65	35.41	13.76	25.37	32.24	39.36	30.81	29.82	15.51	43.28	38.24	30.43	22.94	21.17	29.87	51.74	54.69	51.53	23.03	19.54	32.76	43.27	30.08	23.52	40.35	39.06	34.52	42.11	33.10	21.06	29.62	26.01	38.90	39.84	29.31	22.16	25.39	29.88	32.95	42.08	36.59	28.99	24.70	22.20
349			1953.77	364.24	36.34	20.32	19.12	31.38	35.29	41.06	48.46	37.55	28.44	35.87	28.64	17.17	19.82	46.13	39.91	23.49	29.33	42.30	46.64	21.78	26.36	29.10	42.13	49.35	30.75	17.81	12.53	26.55	38.80	18.08	29.13	19.24	25.31	20.42	20.67	20.04	12.78	27.45	31.06	25.42	23.72	34.00	49.88	58.08	33.38
350			2694.93	541.47	39.06	21.45	37.99	39.15	42.98	32.72	30.01	22.87	28.31	20.24	14.95	28.02	21.08	36.21	15.46	23.61	29.40	35.73	39.28	43.13	40.14	36.95	27.23	23.67	36.90	30.02	32.65	41.55	31.85	31.07	28.80	21.18	15.77	23.82	26.25	25.46	26.99	30.13	28.71	30.34	25.07	14.93	20.93	29.13	14.71
351			6290.31	1159.01	27.99	24.52	37.03	43.79	23.14	41.57	48.21	32.21	31.03	33.93	34.52	19.69	30.86	14.45	21.67	25.92	37.31	20.25	19.23	22.09	18.89	28.81	33.03	26.19	46.12	61.13	26.84	33.11	33.34	24.35	17.21	21.29	28.68	43.68	43.04	35.06	29.71	18.11	37.51	28.56	71.03	54.84	25.76	27.68	25.12
352			2501.31	508.08	23.14	47.00	31.48	37.23	48.50	44.29	35.49	38.21	25.37	30.58	29.65	32.56	19.15	17.43	27.99	56.33	59.82	32.67	39.69	52.03	41.37	20.01	16.76	36.83	23.94	14.04	20.07	30.81	36.58	52.56	54.97	40.15	26.89	24.34	41.48	42.35	41.54	45.09	23.55	22.12	15.96	34.11	30.93	41.10	37.90
353			4378.95	845.00	32.78	31.16	32.80	33.08	22.22	30.33	38.04	39.08	27.59	16.02	36.39	26.43	25.31	31.39	16.73	21.53	35.77	37.04	37.42	20.03	35.99	30.08	24.58	46.24	40.52	24.44	24.89	35.55	22.55	28.99	28.65	45.37	28.26	46.45	38.35	31.23	40.24	30.73	17.37	29.06	42.70	33.22	41.10	51.18	44.46
354			3147.02	637.65	43.15	41.71	46.99	23.72	31.12	15.53	28.40	26.26	28.86	15.12	13.53	24.76	31.65	40.55	33.24	45.33	50.35	30.90	25.96	21.97	31.93	19.98	26.35	25.32	22.92	20.20	44.04	44.86	31.28	30.77	44.23	56.24	47.16	25.56	30.76	60.24	56.72	51.35	43.53	35.33	32.06	39.95	12.09	36.33	41.03
355			3166.06	541.13	34.33	18.04	27.21	42.30	29.65	16.63	22.04	20.93	42.09	62.41	65.27	28.65	25.04	33.31	36.64	17.28	16.60	31.56	42.17	37.81	56.66	53.45	37.16	33.18	16.81	15.49	17.76	28.74	22.31	22.46	39.60	36.92	46.07	33.91	33.67	32.00	34.07	34.56	40.97	44.43	25.25	35.95	24.59	26.20	19.87
356			2977.80	589.51	20.96	31.65	25.60	34.24	25.85	29.10	37.76	41.06	42.85	27.06	18.07	33.31	20.11	18.13	28.85	42.31	47.21	34.79	42.45	64.21	39.93	26.67	21.26	27.35	25.65	28.21	31.96	41.94	32.06	29.41	22.69	39.08	36.57	65.84	45.41	15.72	17.30	30.48	35.69	20.39	20.95	30.57	23.12	29.62	49.85
357			1750.46	401.40	34.11	22.50	32.92	45.31	36.57	28.15	15.07	31.91	21.44	57.17	60.54	38.87	27.26	53.68	50.61	19.43	34.27	33.88	24.96	29.21	20.44	25.57	47.12	38.80	18.86	17.28	24.84	30.29	40.74	34.58	22.08	39.24	45.07	35.40	27.75	27.16	41.36	34.42	24.00	20.30	23.38	44.47	52.03	30.29	22.81
358			2007.24	387.57	31.91	46.59	32.11	21.65	40.87	22.37	61.94	49.02	18.09	25.65	15.10	30.53	22.39	6.54	27.72	30.96	21.26	22.85	50.42	37.56	30.89	28.84	18.06	25.20	17.96	13.56	29.60	18.03	21.46	21.04	20.94	43.98	41.44	33.05	43.15	41.27	28.41	53.25	39.19	31.13	45.84	44.36	36.27	23.70	14.82
359			3879.64	745.87	23.78	28.31	26.89	23.14	20.33	15.21	17.98	13.94	23.70	35.15	26.73	33.64	19.83	22.24	29.22	24.44	19.40	18.37	13.28	21.27	36.95	28.17	21.36	8.26	21.37	37.50	29.17	20.95	19.15	25.89	22.66	24.01	28.74	41.70	39.82	33.53	16.85	29.13	33.17	25.77	25.50	21.15	25.04	22.20	21.67
360			5163.86	1081.24	29.73	39.64	32.41	31.52	33.91	29.93	20.71	21.77	22.30	28.17	36.94	28.05	25.32	19.47	18.67	23.51	34.78	34.85	34.58	32.71	28.58	18.43	30.76	32.10	27.05	32.73	28.98	31.82	28.00	43.18	50.99	34.33	27.66	32.47	37.76	36.76	32.35	15.57	40.53	38.86	27.92	26.25	33.59	50.80	31.56
361			2823.17	546.49	29.34	21.90	33.78	29.91	35.15	14.91	30.90	31.25	21.58	19.33	32.92	24.88	48.78	47.30	30.49	29.54	23.71	21.80	37.27	39.79	35.28	30.74	28.77	24.89	30.14	18.78	26.18	22.37	17.47	18.77	16.73	21.49	20.65	22.01	37.26	34.33	24.14	37.88	36.02	32.85	51.32	36.56	27.38	19.80	28.21
362			1422.93	261.31	30.07	34.78	22.25	26.71	22.10	60.54	49.00	22.97	11.71	12.11	20.32	39.60	25.50	15.69	18.81	24.18	38.74	35.50	15.40	23.23	43.44	56.62	35.18	25.16	26.90	19.54	23.77	23.22	23.21	16.94	24.16	40.28	43.15	22.87	25.25	28.00	50.09	44.85	45.40	32.80	19.76	30.67	33.79	21.69	34.39
363			1020.99	218.20	33.36	15.85	20.59	30.01	29.10	19.46	20.99	29.20	18.76	28.17	27.69	38.78	24.50	14.22	23.00	16.87	20.42	32.68	15.09	32.40	53.13	29.23	20.10	25.97	22.88	26.98	51.98	36.21	26.93	18.95	31.19	36.09	18.51	33.00	32.09	20.53	21.07	28.14	15.14	24.83	22.62	38.35	32.69	23.65	23.49
364			3430.10	678.88	30.79	33.98	33.67	42.38	36.65	19.75	29.76	30.65	19.03	27.35	26.15	21.84	25.11	36.06	48.66	26.50	22.46	20.11	20.86	29.27	25.81	15.81	13.43	35.62	58.07	36.87	39.19	30.42	28.69	25.03	32.52	52.44	37.61	45.12	35.66	31.79	31.11	34.12	23.79	24.49	37.75	38.00	33.13	22.89	32.23
365			1739.88	359.10	21.41	19.40	30.39	48.02	22.03	16.37	22.91	41.01	53.66	23.23	15.61	36.06	34.59	48.34	25.01	19.03	23.90	33.60	38.58	26.39	20.07	22.83	39.72	41.54	33.36	33.75	37.37	21.67	33.41	39.51	26.16	28.45	35.79	59.29	50.64	28.08	15.45	7.03	17.49	45.01	48.99	26.22	17.41	18.88	31.19
366			5416.58	1112.03	30.26	17.68	24.47	28.85	28.07	20.60	31.33	27.24	9.11	29.26	26.94	33.22	39.91	39.76	22.40	17.42	26.18	34.64	28.61	27.46	39.37	46.69	25.15	20.18	37.11	45.12	44.49	48.89	50.60	33.83	26.50	29.09	17.34	39.33	35.24	26.55	23.90	25.40	32.08	41.28	35.00	20.87	20.03	11.07	21.53
367			1411.71	246.74	41.67	51.93	28.20	31.67	38.52	42.69	38.49	26.72	35.49	51.05	31.77	40.52	27.94	32.98	29.36	33.27	23.36	16.77	21.52	29.13	20.51	17.00	33.49	41.07	28.75	32.06	33.51	53.44	37.72	26.97	42.34	28.13	16.17	25.13	41.20	34.55	35.95	10.23	25.67	28.52	23.01	23.39	26.79	22.23	18.87
368			2297.79	490.11	22.23	41.28	45.31	37.19	26.56	30.83	27.19	21.23	35.68	37.04	25.93	23.75	29.53	17.87	10.35	11.90	31.43	30.88	36.63	25.80	48.14	28.62	32.17	19.35	43.74	51.30	45.02	37.07	33.74	26.42	25.01	26.58	29.14	32.01	21.05	20.93	29.00	29.72	24.09	30.33	25.44	30.06	42.94	41.38	37.29
369			7583.26	1553.46	47.66	45.23	38.09	18.59	24.79	19.38	25.28	19.97	32.12	31.85	41.65	53.67	35.95	28.62	30.65	31.33	45.03	32.30	32.20	27.90	12.88	15.17	31.47	25.36	19.26	39.14	38.30	38.41	29.01	41.28	37.60	22.81	43.47	45.40	32.49	31.08	25.24	38.33	21.26	23.39	36.53	51.07	39.91	34.53	26.71
370			520.92	101.94	29.94	27.42	16.77	24.80	36.24	25.15	29.51	21.70	19.86	17.18	18.67	17.72	20.90	26.21	30.36	31.94	30.50	32.14	21.75	26.84	33.44	46.88	43.01	33.25	30.51	32.25	23.58	22.92	31.41	18.54	36.29	40.36	27.44	33.58	27.71	19.78	19.07	9.93	17.11	23.85	17.37	18.51	26.36	35.77	26.16
371			4251.60	868.06	39.66	26.96	26.64	30.69	21.41	36.71	18.02	21.98	35.24	31.19	38.78	46.42	41.64	36.68	28.16	20.89	19.13	20.85	23.59	52.43	50.41	42.57	32.89	16.59	19.30	27.80	37.45	17.63	38.02	28.70	20.74	32.23	25.10	24.96	47.10	32.14	25.85	30.41	17.71	29.97	28.21	15.55	26.22	34.99	30.47
372			818.84	161.70	22.01	29.42	20.15	11.84	12.57	27.92	30.92	33.90	25.68	15.70	39.97	41.05	41.87	34.63	22.57	25.78	20.71	24.99	20.99	26.47	27.52	32.94	25.67	33.12	18.34	35.41	35.29	33.58	24.53	40.34	37.68	18.45	20.84	31.78	38.51	27.67	12.79	17.34	26.43	18.05	35.10	20.66	26.15	35.55	40.94
373			1636.98	324.85	21.70	30.69	39.97	18.85	30.90	39.48	31.21	21.27	16.67	36.72	43.72	29.32	30.15	18.23	26.96	30.75	21.32	20.46	18.26	24.46	19.55	27.03	53.41	35.89	32.10	19.18	17.51	31.45	28.33	28.24	23.83	14.63	13.74	22.12	27.72	23.48	22.17	24.35	26.66	24.29	54.19	39.39	33.44	49.98	30.28
374			2971.85	589.82	25.24	36.07	33.59	27.11	30.19	21.11	21.58	36.38	37.96	38.23	14.30	10.45	10.34	37.75	46.27	22.61	25.07	36.49	14.36	18.92	53.31	56.76	38.81	27.33	31.71	28.33	30.99	25.53	16.11	33.14	29.74	25.78	19.03	22.97	30.76	25.31	22.93	27.01	30.00	33.10	19.54	19.21	17.20	27.60	42.88
375			4056.99	818.00	21.76	23.06	20.46	8.24	22.65	14.60	27.04	28.50	10.71	44.61	37.72	17.98	20.11	35.76	38.11	51.46	37.10	30.47	41.76	43.06	26.60	31.79	48.15	39.82	42.08	32.86	23.78	18.66	15.05	19.74	23.73	22.56	26.07	36.01	44.72	23.18	31.30	32.03	48.87	43.31	29.57	21.25	25.11	21.32	19.25
376			4771.33	896.79	33.23	27.89	27.14	31.51	24.21	20.48	38.12	47.22	36.44	35.96	24.20	39.88	39.33	26.82	31.94	33.37	39.61	42.09	49.89	44.76	13.67	21.53	28.86	26.27	26.80	24.82	31.95	34.29	28.26	23.89	37.15	27.69	21.72	37.15	33.40	20.87	28.56	27.30	29.53	21.83	17.23	35.42	35.13	39.67	29.32
377			3638.47	692.48	34.22	34.93	24.26	29.39	25.66	12.02	20.43	30.59	44.59	30.43	14.05	17.60	33.40	48.86	21.59	18.18	28.16	17.65	42.19	31.21	19.62	19.70	15.93	31.80	46.74	22.76	21.02	26.53	27.31	26.67	40.32	30.16	22.37	19.56	17.08	40.27	39.35	25.72	44.80	24.86	33.17	55.81	41.11	24.82	31.20
378			2441.39	464.95	38.34	20.11	25.02	33.99	40.93	26.46	27.99	19.63	24.94	15.95	26.50	44.37	28.72	11.87	27.65	20.40	28.45	31.75	21.12	21.34	31.60	30.69	22.65	23.60	36.00	25.92	25.76	19.93	17.40	42.68	47.40	23.39	24.81	35.50	30.21	17.94	29.01	18.94	22.34	39.51	24.62	24.17	22.29	21.11	31.51
379			1786.90	350.66	21.08	22.58	16.51	25.50	32.23	24.22	23.24	24.68	26.38	21.57	29.23	24.44	24.22	22.85	24.27	24.64	17.58	33.18	30.77	38.13	40.92	32.27	23.98	27.88	15.55	17.55	29.40	37.93	22.06	22.65	34.22	22.09	15.02	17.80	21.30	28.10	29.33	19.90	27.50	48.73	49.57	35.58	26.08	25.66	31.35
380			3146.46	603.03	26.98	40.04	23.20	25.86	23.56	37.70	28.58	24.44	43.33	59.22	25.45	56.21	56.51	32.59	31.40	17.21	13.07	44.60	38.97	26.01	37.92	58.48	47.69	21.62	34.16	23.87	15.67	17.09	28.95	24.40	22.42	39.15	26.95	35.36	39.19	27.62	52.51	55.98	40.22	46.95	30.45	10.65	26.94	33.76	27.63
381			1590.40	338.65	33.22	30.96	21.66	31.13	27.68	26.98	39.74	42.92	33.14	31.28	37.90	35.09	7.19	11.04	17.00	12.57	30.04	30.49	20.66	27.60	27.15	26.08	36.79	37.42	30.55	23.61	22.75	21.05	19.03	42.37	38.17	25.53	33.30	41.84	22.67	19.59	24.73	31.40	33.32	26.95	27.25	38.55	21.52	25.23	29.15
382			1746.84	401.92	39.03	31.64	27.78	25.25	30.01	26.76	26.05	35.01	47.17	31.88	27.50	24.34	39.84	28.27	24.19	20.10	28.57	24.69	40.96	43.32	33.34	29.82	30.44	21.37	40.43	34.20	29.43	30.75	15.60	16.88	42.17	49.17	38.42	18.70	20.10	38.93	36.75	27.10	20.91	24.49	35.70	48.76	36.94	25.16	37.24
383			3576.89	657.76	27.45	19.24	11.88	12.44	22.10	14.52	39.69	48.26	39.73	23.09	23.69	26.99	38.87	27.49	31.53	32.11	42.24	37.24	41.64	29.62	34.91	40.93	47.77	34.36	35.58	46.47	20.59	27.19	30.70	32.67	27.66	40.60	21.26	19.50	41.69	45.89	28.54	30.71	62.04	56.03	26.61	14.74	31.54	22.55	25.83
384			5746.06	1048.93	28.16	28.90	28.71	20.89	16.47	23.34	29.91	31.82	31.10	23.56	40.68	42.20	27.88	17.91	27.93	38.39	27.98	19.71	20.04	35.30	28.33	34.41	23.20	21.40	17.84	31.49	26.79	18.58	11.17	33.95	42.09	52.27	47.15	39.10	53.35	33.35	38.38	39.16	43.79	25.12	12.72	24.89	40.34	50.18	47.88
385			4401.62	802.51	23.30	23.73	41.21	43.37	32.52	37.68	13.63	14.42	15.93	27.39	16.51	31.40	33.79	39.72	30.10	28.18	35.39	31.24	28.85	23.00	28.25	16.52	30.53	47.49	32.72	24.65	18.68	14.80	20.33	29.46	30.66	34.30	46.48	41.57	32.83	16.74	14.11	20.68	30.77	31.50	28.26	30.79	33.72	25.92	19.91
386			5547.12	1056.51	21.97	28.87	36.25	28.67	31.42	21.74	43.26	47.20	30.12	23.49	27.09	39.82	34.10	27.66	27.22	27.98	22.43	15.21	26.01	37.98	44.21	43.14	34.59	20.69	17.81	27.48	56.74	48.03	18.36	35.92	20.39	21.62	46.24	37.86	19.82	19.35	28.71	36.14	25.91	18.41	29.80	26.14	22.82	25.00	23.00
387			3697.17	698.20	21.47	17.77	22.79	27.10	33.60	31.84	32.45	38.44	27.88	23.76	22.95	34.31	47.51	29.79	39.02	48.96	34.42	26.57	31.38	27.51	20.14	23.27	29.00	31.17	24.11	31.46	28.59	32.86	25.45	40.32	19.03	19.17	16.25	19.14	30.00	35.12	24.78	34.39	35.65	43.94	32.75	31.90	19.87	31.22	29.32
388			5757.08	1126.71	33.43	21.82	37.40	31.49	21.15	12.77	11.37	32.51	37.13	32.65	69.65	54.66	21.97	33.67	19.44	20.61	44.37	47.82	40.56	26.79	10.97	22.16	33.39	38.58	21.36	20.84	23.80	20.63	22.55	28.04	31.86	24.70	34.58	34.92	32.74	39.68	34.08	28.57	24.75	23.34	37.40	30.42	34.81	21.30	24.67
389			2362.90	445.23	33.61	24.01	24.96	38.50	33.05	28.52	27.73	23.28	25.24	34.89	46.24	34.47	29.70	31.04	26.39	22.36	25.47	30.57	28.82	30.08	29.12	25.75	28.55	44.07	33.01	25.29	33.62	20.35	31.33	46.44	27.55	25.59	11.39	20.61	37.42	43.38	48.11	40.30	19.45	20.82	26.56	27.99	25.00	34.63	26.99
390			1516.06	273.54	30.93	28.18	30.04	32.25	23.95	23.54	12.90	25.10	36.88	26.60	31.31	20.34	12.50	27.98	15.96	19.40	26.00	30.21	38.15	33.54	31.79	23.18	21.62	20.40	27.66	46.34	30.45	25.07	27.62	26.11	36.16	25.68	24.94	37.49	37.69	37.70	17.32	19.26	20.22	25.28	21.57	40.85	39.87	38.10	41.40
391			3170.18	642.33	34.92	33.49	28.68	29.75	39.13	30.23	24.62	19.83	26.91	30.83	34.04	17.40	20.33	37.76	42.08	33.38	24.18	36.99	20.02	22.93	23.50	27.52	21.91	31.19	20.36	24.09	32.96	44.38	31.23	26.04	19.99	39.14	41.79	30.25	8.85	23.71	34.30	15.52	53.48	33.51	19.09	30.03	18.18	21.85	27.40
392			4360.12	789.67	22.60	28.72	18.51	20.63	23.86	19.43	20.67	19.77	24.54	47.11	26.44	24.05	23.14	27.90	33.87	24.38	44.39	50.58	23.61	21.63	25.43	33.11	31.27	32.86	38.55	27.66	41.27	21.97	24.65	42.13	35.39	33.58	31.88	37.10	21.28	20.10	31.18	38.16	66.90	44.41	31.87	51.47	34.09	37.18	23.31
393			3514.76	815.64	36.24	32.20	31.23	36.23	45.42	29.46	14.19	25.96	28.03	30.78	26.36	31.90	10.28	13.82	35.94	30.28	35.67	43.57	28.35	30.26	30.15	34.27	25.73	25.26	45.42	25.29	44.60	63.82	49.60	36.10	29.59	27.84	24.73	24.54	17.95	19.98	22.68	39.70	33.92	14.75	31.94	24.86	15.27	13.87	25.49
394			1598.74	272.13	41.89	39.10	26.68	29.01	26.94	16.62	28.94	37.89	40.34	36.25	34.85	31.32	40.34	34.95	37.53	27.37	22.84	24.93	13.88	13.57	16.12	23.61	19.25	28.51	41.01	32.20	31.27	26.07	24.98	18.55	35.42	29.10	39.53	25.25	25.88	30.64	40.05	29.99	44.54	42.33	29.92	23.90	26.16	16.76	28.93
395			4011.45	776.84	50.97	59.54	26.43	19.75	28.12	17.73	19.69	25.13	50.16	33.76	26.69	26.03	18.81	18.05	25.03	40.02	28.69	25.76	28.85	32.40	31.57	30.50	40.36	30.22	18.38	20.15	42.55	38.84	26.57	21.98	19.22	34.19	39.76	25.03	26.13	23.13	22.39	24.16	35.44	24.05	28.93	40.19	31.89	40.00	19.71
396			2774.50	525.28	15.45	21.66	15.40	12.48	16.99	27.49	36.42	20.37	49.92	43.11	42.31	27.69	26.81	28.14	31.95	33.30	17.45	22.73	32.71	27.30	35.99	58.56	49.59	36.33	37.47	44.70	35.56	32.42	49.12	40.20	22.50	28.31	42.25	40.31	25.38	27.75	35.22	30.57	29.23	30.10	30.67	23.28	20.21	35.97	55.06
397			2691.40	539.06	55.07	44.45	38.08	22.41	18.93	34.03	48.79	49.84	29.99	20.43	25.50	29.56	23.22	24.19	30.03	39.70	30.37	15.44	36.75	38.64	50.68	45.08	31.92	12.74	25.83	33.71	29.88	34.53	37.87	23.28	20.89	26.18	21.83	26.76	21.69	38.36	48.21	23.05	25.98	13.88	14.26	21.87	33.76	40.06	38.81
398			5177.53	1067.27	31.28	21.06	18.90	17.45	21.96	23.85	12.25	16.09	31.93	22.18	31.27	54.08	51.83	36.11	22.38	41.09	40.75	31.86	35.91	40.50	26.89	18.66	29.40	29.40	27.99	30.09	24.38	18.90	37.01	36.41	23.55	40.68	49.40	34.76	30.78	21.42	37.21	37.64	18.56	35.01	31.76	28.45	22.36	22.13	17.51
399			3335.15	654.01	29.64	34.08	33.67	44.25	26.81	39.13	24.95	16.56	14.98	23.80	33.80	31.13	39.18	27.87	18.61	32.47	49.53	40.41	39.88	31.88	41.78	51.16	53.00	43.53	50.84	53.17	22.63	17.90	20.23	35.55	25.26	33.37	44.19	40.95	36.82	27.65	34.95	35.91	28.55	22.80	40.14	60.42	50.95	41.87	35.99
400			1628.88	325.85	41.03	41.84	32.38	25.01	19.40	41.61	31.20	21.49	13.91	13.11	15.60	23.95	34.02	24.25	16.46	23.35	36.41	39.94	44.13	44.69	38.68	29.59	24.21	19.00	23.32	24.09	19.41	31.91	39.95	43.59	21.94	14.98	31.04	23.78	26.73	29.79	34.00	40.31	22.28	30.12	30.28	42.84	30.87	43.25	40.41
401			4050.12	853.15	60.85	37.46	24.31	40.27	20.07	25.12	27.37	21.27	16.31	27.07	32.32	21.09	21.13	26.76	47.29	54.43	37.84	16.43	15.22	15.41	38.77	40.56	33.17	20.72	23.32	17.11	13.06	25.27	44.12	41.64	40.18	29.85	31.67	24.85	22.84	24.98	28.05	17.68	15.05	30.28	37.72	40.18	25.34	27.78	36.02
402			3676.81	723.70	26.09	47.21	38.93	43.67	48.78	39.43	32.10	52.22	40.66	26.43	21.25	21.40	35.14	54.85	37.87	25.75	18.78	21.52	15.75	32.22	38.05	26.86	35.28	31.08	41.93	54.18	29.97	19.39	16.54	21.62	21.48	40.77	44.71	36.51	56.43	56.44	26.03	30.19	46.01	55.17	43.41	25.50	20.18	33.63	22.96
403			2224.32	425.42	33.09	35.19	45.01	39.03	30.58	30.32	43.48	26.87	46.98	28.15	45.97	27.32	28.82	28.91	36.06	48.70	45.53	34.97	21.21	25.46	43.84	40.67	38.09	24.48	25.42	39.46	49.15	43.77	30.05	15.12	27.53	34.98	48.13	38.66	28.52	26.88	16.78	21.84	16.64	22.25	27.45	27.34	34.25	35.15	18.59
404			3385.91	680.70	52.15	37.86	53.96	46.33	29.50	26.77	24.29	23.63	15.04	16.62	36.64	40.39	32.37	30.90	53.77	55.33	33.09	42.53	49.99	41.66	28.22	24.82	30.37	29.45	25.62	28.82	46.61	64.48	67.98	55.51	26.36	17.84	25.85	15.90	28.09	40.05	47.45	31.47	28.90	30.22	27.29	22.14	51.43	30.04	22.75
405			2103.28	481.81	42.56	54.08	36.37	23.42	36.76	40.92	35.47	50.37	31.12	19.69	26.66	39.98	39.65	33.57	51.13	58.56	33.93	42.46	53.14	59.82	31.88	21.69	20.51	32.46	49.62	65.68	28.22	18.48	34.11	35.40	33.43	37.03	37.93	34.27	35.21	23.48	28.19	49.52	56.08	22.55	66.49	100.74	67.12	42.81	23.07
406			4724.57	955.82	64.71	73.74	67.24	16.60	22.74	27.62	43.15	45.63	28.19	22.85	16.01	38.56	34.43	20.61	15.91	26.27	30.23	25.42	24.10	28.71	24.20	27.26	46.96	38.81	32.55	26.78	40.97	32.40	23.15	17.85	36.94	37.19	54.32	47.06	42.05	42.25	39.27	16.02	16.52	22.01	25.04	22.26	15.59	24.21	33.13
407			6231.84	1271.56	32.90	37.62	27.89	29.52	45.00	43.57	41.09	31.98	17.23	19.54	25.06	36.05	39.15	37.02	32.18	37.56	27.57	55.09	34.28	22.12	27.90	19.95	16.86	24.04	32.25	31.52	23.46	13.39	34.36	29.60	23.60	27.65	34.89	37.47	54.72	49.06	42.69	33.43	42.91	44.49	26.18	24.65	32.42	32.45	15.48
408			2105.58	539.82	34.38	48.32	34.76	32.76	35.39	22.87	22.30	30.79	27.88	30.84	26.11	15.89	21.23	25.26	32.12	35.98	41.48	23.61	44.30	45.01	29.42	26.61	26.84	30.88	24.03	41.96	53.68	45.97	31.68	15.53	21.28	35.30	42.19	38.47	35.27	16.74	20.08	35.63	9.94	35.79	27.05	31.93	28.77	22.23	26.93
409			4434.25	895.98	17.51	27.05	24.83	38.17	43.76	43.09	45.45	42.33	35.95	38.68	34.93	24.90	35.47	29.61	37.43	29.16	23.07	22.73	28.99	21.92	32.98	39.04	44.25	34.51	43.04	28.72	22.75	61.51	43.55	18.78	43.93	31.13	34.99	34.88	43.64	48.98	52.07	35.18	33.52	24.70	33.89	21.89	22.60	33.72	39.77
410			3524.80	585.51	31.99	26.90	37.76	55.16	40.79	19.15	16.39	22.74	27.58	36.72	25.64	29.03	38.67	27.67	19.66	46.74	51.05	40.98	33.86	33.41	34.72	38.66	41.66	27.79	15.44	24.36	31.64	50.81	17.53	43.63	47.08	16.83	22.11	44.51	37.16	36.87	43.23	36.15	31.21	24.31	26.92	32.35	20.58	20.07	25.33
411			4266.74	1008.64	56.70	35.27	33.33	35.89	38.19	44.68	40.47	40.48	32.56	28.73	31.11	37.19	32.60	22.36	30.40	41.31	21.27	40.05	45.73	38.79	31.62	19.79	24.81	27.80	26.98	43.71	22.24	39.58	27.24	10.07	26.41	43.10	26.81	21.87	21.94	29.51	30.56	16.50	28.38	50.26	38.36	51.18	52.03	34.70	29.17
412			6031.55	1151.34	27.55	31.04	32.64	22.32	36.81	26.57	19.79	20.39	18.84	28.42	26.52	40.84	41.23	37.44	42.10	39.42	29.93	24.48	29.68	22.24	28.30	13.68	23.75	38.39	39.69	34.77	43.86	28.25	36.14	35.39	23.36	21.53	22.98	20.77	32.19	38.23	40.49	52.11	46.03	30.32	25.77	35.16	27.79	22.12	13.73
413			2683.53	569.96	44.70	34.96	26.88	46.02	28.78	27.49	20.20	43.71	26.32	19.40	29.66	60.32	50.71	53.92	34.57	46.10	28.11	28.33	27.99	20.99	31.55	33.07	39.60	44.25	24.87	29.09	37.03	35.78	21.81	23.50	25.36	25.29	24.50	25.56	42.01	23.82	21.50	10.25	35.80	44.19	27.42	33.63	29.21	26.39	23.51
414			4236.90	739.09	30.83	42.24	43.20	28.90	46.02	46.22	32.67	41.25	36.54	31.67	30.85	25.10	31.62	33.79	26.76	26.95	18.59	47.67	38.99	33.62	20.79	26.69	12.91	13.42	17.16	28.77	42.96	40.21	20.90	39.59	51.97	51.72	23.95	19.82	13.68	53.44	48.37	16.89	19.53	26.44	32.09	21.03	20.88	34.24	37.82
415			1970.62	428.15	44.83	28.70	19.92	28.86	26.33	52.56	56.03	17.15	20.70	39.95	58.59	37.72	21.41	27.00	29.19	21.20	24.60	14.59	21.69	24.89	27.20	24.30	26.86	28.94	39.00	42.31	26.35	21.21	22.42	23.24	17.20	19.67	36.82	41.59	27.91	30.47	27.98	26.72	22.66	33.66	24.34	24.22	29.80	29.22	23.93
416			3160.47	630.97	24.54	23.96	23.90	21.34	22.52	27.99	24.18	19.16	32.00	23.73	23.35	30.12	34.73	14.69	25.43	39.03	35.52	41.41	24.41	29.80	27.32	48.87	33.92	22.64	31.70	24.40	25.18	30.30	28.57	33.64	25.94	34.45	33.68	14.80	29.82	22.83	35.02	33.55	18.97	26.66	28.93	29.78	25.46	22.23	31.53
417			2606.37	542.89	36.24	24.50	9.66	15.01	29.52	40.41	43.79	23.70	20.55	37.53	40.40	29.53	30.40	48.46	70.25	58.39	37.16	56.82	54.13	32.21	31.77	40.64	65.15	27.70	26.97	39.11	40.33	25.49	24.37	22.01	41.88	54.08	22.53	20.94	32.28	49.11	37.05	30.42	18.49	47.63	48.78	18.61	20.70	34.11	33.04
418			2576.61	485.10	20.92	25.48	30.94	46.48	45.89	42.40	29.57	38.69	33.84	37.42	33.79	53.66	54.89	47.55	43.57	20.09	24.17	26.92	35.16	30.91	17.51	19.13	17.33	24.85	34.96	18.46	22.12	36.88	41.79	48.44	50.93	26.82	32.27	31.16	19.98	29.08	51.72	37.45	34.89	30.15	39.63	27.12	17.09	30.12	30.12
419			3346.21	696.15	46.90	36.61	20.74	21.61	19.75	33.28	26.46	20.42	25.24	25.51	46.31	39.00	35.50	28.03	42.39	45.81	31.80	28.12	21.27	26.37	10.19	21.04	28.45	19.52	21.11	24.37	26.64	32.18	30.35	26.28	31.50	41.01	37.92	25.34	19.03	22.94	21.28	33.91	25.03	22.75	45.51	50.19	42.22	31.38	18.05
420			3600.31	689.24	34.22	65.02	76.39	54.36	51.52	77.10	59.33	31.57	24.50	40.88	20.74	18.39	19.42	40.54	43.88	22.69	20.79	24.56	19.78	28.07	24.93	20.08	19.13	27.11	47.51	41.67	26.98	26.38	24.98	35.98	19.30	26.38	39.21	35.45	44.02	50.15	40.19	30.78	26.70	35.47	36.57	15.75	14.23	14.77	21.65
421			4136.60	733.60	24.49	17.18	26.91	21.95	27.04	40.02	28.27	17.53	34.60	18.29	12.65	20.23	37.95	43.64	23.73	21.09	24.81	33.93	20.83	21.83	28.03	52.35	41.94	43.15	52.26	74.44	41.57	39.34	51.28	37.20	29.71	35.81	39.96	22.06	22.37	24.46	21.49	38.67	55.85	34.81	23.33	21.03	21.26	36.46	45.53
422			4283.79	770.77	23.50	25.33	42.06	31.32	23.88	26.28	22.75	32.55	22.63	28.81	36.37	34.78	20.08	31.39	47.53	19.89	37.31	32.77	25.33	24.18	27.17	54.79	44.02	46.32	43.81	30.58	18.11	23.65	28.63	38.92	33.00	29.68	41.73	36.78	26.73	42.69	26.51	28.55	25.57	29.50	38.81	37.95	43.55	43.12	30.06
423			2545.31	545.60	35.09	21.48	17.64	24.20	48.50	43.64	36.60	35.80	30.69	40.47	41.66	37.97	39.29	32.15	25.28	44.87	31.06	32.22	36.28	30.01	34.43	40.80	25.04	12.73	29.26	17.47	24.97	31.10	27.49	19.57	17.80	17.66	30.51	37.71	19.81	25.39	42.08	44.64	32.95	23.49	23.08	39.44	50.41	26.52	21.17
424			1494.38	298.45	47.86	26.69	52.95	37.16	12.90	24.71	22.04	19.51	33.09	28.24	15.73	40.79	40.94	24.23	18.44	22.67	24.29	19.74	16.53	25.90	30.09	31.02	39.51	23.74	17.42	24.16	22.87	25.86	29.22	21.32	33.90	15.37	26.42	40.88	27.31	31.35	36.87	29.35	45.68	43.69	25.43	27.32	31.35	33.94	21.02
425			2036.09	438.26	28.58	49.81	39.29	22.45	33.27	40.13	39.80	28.44	31.47	42.95	22.62	20.79	19.37	14.73	32.45	19.76	23.21	45.72	33.44	41.35	29.66	29.90	40.82	23.14	12.78	25.68	24.63	22.64	18.59	44.49	43.60	20.70	37.11	47.54	39.14	41.32	29.52	17.71	28.40	24.59	25.46	29.52	28.67	29.80	29.37
426			4816.14	894.55	23.96	23.72	20.93	18.83	21.12	26.69	22.18	41.68	38.20	24.60	30.27	35.23	20.42	18.93	21.67	29.02	39.06	26.15	21.39	26.18	35.60	39.06	39.56	41.66	66.31	52.77	20.91	34.35	41.44	24.30	18.20	25.51	29.98	24.23	21.57	28.14	47.43	51.23	32.35	25.49	40.20	60.07	32.66	31.19	31.49
427			1404.93	306.55	36.10	27.98	26.22	10.83	37.17	21.52	36.73	25.82	23.41	27.96	11.09	16.73	33.11	29.60	34.52	40.81	28.53	24.24	22.84	36.64	21.37	23.73	35.63	33.25	23.69	39.26	39.41	29.82	33.03	52.84	39.68	34.29	28.63	27.38	25.06	31.52	20.31	23.87	26.04	42.99	32.07	18.15	18.92	27.61	30.18
428			6049.40	1171.81	41.29	25.32	18.02	30.90	54.15	41.67	51.16	21.77	13.65	20.69	29.81	32.65	31.22	35.19	23.97	41.18	40.08	55.37	62.06	33.62	37.81	27.27	56.26	34.05	16.04	19.69	29.13	24.84	25.07	27.83	38.28	48.48	30.04	24.84	29.67	29.90	30.71	34.88	30.24	43.47	39.58	61.87	41.80	21.59	20.42
429			4270.99	852.93	44.72	35.31	30.54	20.56	25.23	18.85	20.99	15.71	18.34	29.06	29.64	12.12	22.47	20.76	30.28	20.07	21.20	26.23	24.74	25.76	42.02	41.58	12.58	12.22	28.43	43.39	33.11	22.83	30.74	39.51	31.16	46.38	27.92	18.18	26.85	31.16	25.51	22.90	24.48	26.25	20.28	33.97	51.66	46.32	49.27
430			2844.81	520.87	19.93	26.59	16.05	28.78	33.23	30.22	26.01	19.84	25.59	46.27	30.64	16.53	22.75	27.40	32.95	32.01	28.99	24.08	31.27	29.49	23.22	26.40	27.73	31.02	15.95	21.31	33.94	31.79	30.02	26.96	30.28	24.17	26.91	36.30	28.09	22.58	22.39	29.76	31.68	20.65	29.21	25.13	25.62	28.46	25.76
431			1690.17	326.46	23.64	21.13	27.86	36.12	36.24	31.89	30.28	54.69	49.79	41.52	38.20	16.90	31.63	41.57	36.05	32.81	16.61	24.32	19.55	42.99	42.61	33.55	24.16	34.17	18.26	32.09	35.05	34.01	19.77	17.52	28.81	11.18	17.63	20.11	23.13	31.40	26.51	38.32	26.82	40.38	46.72	30.72	28.70	25.24	34.95
432			1804.25	334.69	18.97	28.45	19.26	26.48	35.74	25.03	22.48	37.86	43.53	34.05	32.36	25.83	30.72	38.47	33.81	20.94	24.20	26.21	14.89	16.64	14.86	12.96	21.98	25.71	27.89	25.11	47.19	29.25	17.26	23.43	32.47	31.07	27.46	25.23	18.53	34.34	46.64	31.72	21.15	21.38	21.25	53.41	42.64	28.12	24.21
433			3449.70	642.70	28.54	47.53	34.25	27.73	21.92	19.00	37.91	47.22	31.08	30.44	46.41	32.50	27.15	34.34	44.73	52.64	36.56	40.16	40.73	31.14	34.24	40.74	32.85	22.43	28.34	54.18	30.96	26.30	14.98	25.35	50.55	26.74	12.37	34.48	39.52	23.03	25.49	35.18	25.08	16.04	25.21	29.97	47.60	46.62	34.31
434			5471.76	1119.80	52.05	53.90	22.24	28.42	24.26	17.86	32.65	43.36	31.19	30.37	25.89	20.88	37.48	55.57	29.22	15.79	26.84	22.04	34.92	40.33	21.75	30.52	29.51	39.40	44.56	44.07	20.79	22.20	20.17	27.47	34.02	22.39	37.60	34.85	16.61	17.65	39.56	45.32	40.66	24.08	23.26	42.40	40.83	44.84	25.81
435			4875.24	1020.60	36.47	43.12	28.95	23.63	43.67	34.60	30.22	32.52	28.88	23.96	34.53	24.76	19.69	18.38	34.32	20.88	23.33	27.74	25.08	20.53	16.17	31.55	41.61	29.26	24.64	30.45	34.06	16.27	23.98	22.97	14.01	28.69	29.85	38.30	36.12	48.49	27.36	26.34	15.49	22.01	27.93	23.48	22.73	36.32	13.96
436			5506.80	950.79	42.29	24.39	24.63	20.00	47.07	59.06	44.43	48.05	37.96	20.97	16.22	52.25	55.80	39.30	33.54	20.44	18.47	22.37	15.06	22.04	34.88	32.63	33.67	26.92	28.45	26.32	32.19	45.49	21.73	22.57	26.29	26.03	29.74	30.46	36.89	42.68	33.01	37.38	48.82	31.02	34.80	49.68	34.61	27.61	23.43
437			2895.91	516.88	41.45	41.20	37.56	46.05	62.65	35.28	22.27	27.87	35.97	32.90	25.82	16.06	19.30	34.05	37.08	27.60	30.31	29.68	22.22	26.13	48.15	51.94	41.42	21.64	9.43	10.96	16.09	23.24	19.08	32.98	36.38	48.17	20.92	30.74	35.26	40.91	33.26	24.62	32.18	26.37	25.35	28.03	27.87	24.95	21.78
438			796.33	174.03	20.94	24.70	39.70	22.06	17.92	21.23	17.65	20.70	23.10	21.29	18.75	10.70	18.50	33.65	26.32	27.35	25.76	27.00	11.44	16.41	15.56	14.39	14.81	32.06	33.94	20.04	31.19	21.30	22.98	30.40	28.63	25.04	32.81	42.21	33.58	32.85	33.76	19.33	47.19	25.62	28.74	26.41	26.56	38.52	40.09
439			980.54	184.45	28.02	21.95	36.26	36.22	40.81	25.43	19.44	20.83	32.84	41.03	32.34	27.80	31.98	47.39	46.64	53.25	55.82	35.95	20.79	32.62	44.62	56.32	57.47	23.13	28.43	21.95	16.70	27.46	28.75	39.56	25.68	12.19	31.03	32.40	25.06	29.05	28.54	23.28	20.35	20.04	18.31	19.40	30.40	29.93	27.96
440			4267.10	750.84	32.22	15.53	9.76	24.47	19.78	18.73	32.17	37.98	25.70	20.96	20.77	24.93	47.99	40.16	24.74	30.53	26.76	40.68	37.03	25.45	22.21	38.61	47.91	17.00	32.42	33.61	13.90	32.62	45.81	43.14	20.87	29.06	24.74	11.99	29.15	35.61	23.85	15.65	28.25	36.99	34.32	36.43	25.98	27.01	18.82
441			2194.66	495.00	44.94	23.76	21.36	16.66	18.36	29.65	16.96	17.63	43.50	40.17	24.70	25.64	23.37	27.70	20.26	11.90	18.96	34.59	29.65	18.42	21.15	36.25	39.85	33.23	33.28	20.23	30.85	48.25	38.44	18.05	28.03	25.22	34.99	21.37	44.04	45.49	19.33	18.16	23.73	22.60	30.17	14.73	23.27	24.97	33.88
442			1625.76	337.61	21.45	20.99	32.25	22.24	20.10	19.05	21.22	27.91	27.28	11.62	14.20	20.34	22.16	22.10	39.91	48.80	45.89	22.89	28.57	33.72	29.54	27.93	26.00	25.40	29.38	26.58	33.25	25.78	19.00	20.87	30.27	40.36	31.85	31.56	16.15	21.71	32.20	42.50	32.24	25.25	23.72	25.17	34.56	26.74	22.44
443			4371.82	870.22	41.50	35.71	18.54	13.99	15.97	26.79	52.32	63.27	37.03	29.42	33.19	27.37	19.74	19.34	10.06	10.44	34.89	39.64	48.89	25.45	13.59	30.74	44.61	43.15	25.55	21.40	27.84	26.06	21.64	11.78	16.93	17.67	33.56	19.95	33.59	25.94	29.31	26.04	26.92	29.74	33.70	39.20	30.39	19.00	33.80
444			5239.26	988.04	30.84	39.00	12.42	19.75	35.81	37.15	35.15	28.48	33.25	31.17	32.20	56.05	38.09	23.09	26.87	15.62	21.85	17.04	25.63	31.50	20.07	27.90	33.79	26.85	33.57	25.79	29.81	26.73	28.41	23.45	36.52	52.26	49.97	39.14	25.35	29.42	37.38	36.81	20.57	32.08	42.04	29.32	28.61	18.04	18.89
445			2065.15	394.99	21.95	31.43	29.98	43.37	31.58	23.16	10.74	17.01	30.31	37.24	37.98	38.05	22.95	21.40	27.22	34.85	31.73	20.16	19.76	28.50	40.65	31.32	25.11	26.13	18.28	22.14	28.91	33.14	34.57	21.27	16.74	32.04	22.50	36.46	45.03	44.27	40.88	28.25	60.11	36.69	33.01	31.28	28.45	30.31	31.33
446			1307.47	282.22	29.61	21.53	30.39	30.29	45.07	46.85	39.61	43.92	48.44	48.48	29.09	38.11	28.02	26.55	28.45	21.53	14.70	18.04	27.84	33.81	17.74	18.70	22.75	20.47	19.81	27.11	28.51	37.83	32.08	23.56	25.35	29.94	38.87	36.32	27.13	27.47	23.89	28.04	50.58	35.47	22.50	17.75	29.13	32.99	34.76
447			5446.83	1122.08	38.81	39.52	38.03	32.14	26.76	22.13	22.02	31.69	41.13	20.96	34.27	27.24	34.48	24.86	34.70	24.09	19.76	18.40	16.40	18.12	22.11	21.17	34.07	36.23	34.75	38.97	32.54	17.45	19.85	24.45	19.89	14.02	30.82	28.16	20.58	17.07	13.74	18.07	23.00	19.37	14.20	28.03	31.40	22.34	22.55
448			1190.90	195.66	17.67	25.29	34.03	47.39	36.18	28.75	21.20	50.33	59.23	34.05	16.30	34.05	40.62	20.40	14.23	19.62	33.80	37.62	20.60	25.46	30.72	41.99	31.14	43.29	24.78	22.04	13.22	15.20	38.37	53.74	28.32	21.53	36.56	31.54	42.25	44.58	37.80	28.96	33.94	36.82	24.99	26.05	48.17	42.33	25.43
449			612.41	141.47	28.64	36.33	51.69	28.06	16.69	22.18	41.61	32.06	44.86	58.48	35.18	25.48	21.43	14.84	14.45	30.55	48.73	22.24	15.91	11.92	9.66	13.65	31.92	30.92	33.87	26.47	28.70	40.31	38.45	31.39	39.04	40.62	44.61	34.23	36.41	41.35	27.97	22.01	35.15	46.64	38.81	38.80	40.88	14.93	30.62
450			952.36	172.12	26.07	29.22	31.25	21.58	22.47	22.41	31.73	29.66	6.44	10.31	19.55	26.89	22.76	26.46	35.23	27.87	26.00	16.78	28.45	25.44	23.63	20.39	26.77	17.07	33.65	62.93	43.30	55.88	59.50	39.91	26.55	31.09	36.31	55.77	43.91	38.34	43.39	45.00	24.31	18.47	45.41	76.26	42.15	19.76	34.26
451			1133.86	229.90	25.91	16.53	16.00	22.22	18.14	21.47	40.66	35.40	35.63	45.05	35.10	26.24	22.98	20.74	25.88	28.18	33.47	19.88	26.50	28.84	46.61	37.87	33.62	42.35	27.20	32.31	13.04	15.61	26.25	27.53	26.78	24.40	18.71	17.54	14.35	22.53	18.83	35.37	43.63	24.98	31.43	24.14	9.37	21.73	26.81
452			5626.66	1070.31	25.99	50.07	38.90	35.30	36.54	21.90	30.67	24.53	29.52	36.58	40.13	45.04	36.51	40.63	21.15	15.13	19.09	28.18	17.17	25.56	41.67	23.16	21.02	27.20	36.65	31.56	20.30	19.34	29.88	31.94	41.21	44.20	51.14	18.26	22.46	41.62	36.40	26.21	21.14	32.33	33.16	31.31	39.20	15.61	32.80
453			3397.74	650.93	19.56	18.21	21.25	38.38	39.77	25.52	24.03	23.98	36.21	42.90	36.76	33.59	51.61	42.36	37.11	33.60	35.46	29.27	14.24	13.63	30.56	19.90	20.31	21.04	28.00	32.53	47.29	41.63	29.70	45.26	54.49	25.94	13.70	20.66	34.10	30.39	25.98	23.56	19.83	18.14	27.58	30.13	27.22	35.88	32.19
454			6861.62	1438.18	36.51	37.16	33.08	31.24	29.98	23.23	28.04	33.89	43.91	42.30	21.78	27.15	28.50	22.70	26.09	30.66	16.73	15.22	25.12	29.64	30.72	27.11	24.86	37.51	28.20	44.37	49.68	28.32	22.88	19.74	16.70	25.20	16.84	28.77	23.32	24.31	44.55	43.58	42.61	44.60	24.76	13.17	22.41	28.33	30.69
455			3260.74	627.76	34.13	44.53	47.33	34.16	16.64	15.47	17.77	13.48	19.03	36.90	36.98	49.79	47.79	33.78	33.23	36.04	40.94	29.43	31.96	33.42	35.87	32.04	22.20	18.61	22.30	22.99	16.38	25.11	39.17	23.62	21.49	31.48	51.19	46.82	40.19	31.24	24.99	20.08	38.09	44.32	30.84	27.27	22.51	20.44	23.75
456			2309.59	471.31	38.09	40.47	31.43	35.97	16.95	23.18	23.45	22.49	21.08	34.42	25.24	37.04	40.67	40.64	33.05	16.30	10.69	14.68	27.26	17.96	18.67	33.36	28.82	21.73	25.39	32.49	39.99	26.49	22.63	37.61	39.42	29.43	28.24	29.70	38.13	34.86	26.61	24.14	31.00	41.81	54.23	48.30	35.99	25.27	21.39
457			910.65	201.92	17.84	14.46	18.51	27.72	33.02	21.41	24.45	19.82	9.48	17.45	31.27	37.50	18.63	26.80	27.87	16.42	31.96	36.50	28.99	32.32	24.67	34.31	41.03	52.32	45.20	17.84	24.52	42.08	28.34	30.77	26.99	32.91	36.19	25.55	36.33	25.92	35.82	25.61	25.02	22.67	45.83	35.02	33.35	31.37	38.95
458			1034.00	179.42	52.61	44.81	28.71	17.22	26.13	30.47	38.77	42.77	35.99	32.89	36.09	26.06	42.69	46.84	31.86	16.98	16.90	35.09	43.87	26.92	34.97	26.87	24.51	41.82	61.21	28.00	29.62	44.25	33.53	26.40	17.05	29.83	30.93	25.74	21.69	19.54	17.21	18.61	30.90	24.03	25.83	25.29	27.57	14.19	32.84
459			1974.46	379.67	35.13	52.05	66.61	48.84	18.68	14.16	46.41	48.66	35.17	41.19	19.71	27.56	32.70	29.60	44.39	34.35	19.12	15.39	16.01	12.21	25.87	29.37	21.72	14.84	12.16	32.85	52.34	39.47	38.45	29.16	17.29	25.64	25.01	15.97	13.11	24.65	33.30	32.21	35.14	35.08	52.04	61.60	45.35	24.99	14.03
460			2351.37	487.49	43.99	37.80	32.05	26.55	27.44	24.50	46.04	32.26	27.37	23.76	27.19	28.57	24.63	21.86	24.74	25.08	22.48	28.51	37.72	31.58	29.98	28.59	46.01	25.10	19.42	32.75	37.14	29.97	19.57	17.88	34.00	33.25	17.13	19.42	40.34	24.29	20.52	23.01	35.73	40.21	37.23	33.85	20.29	30.13	15.80
461			1573.79	334.89	44.01	36.95	23.05	30.08	35.08	40.79	31.65	51.35	39.54	38.88	45.12	42.50	37.18	29.48	35.48	42.90	38.61	23.45	21.95	36.12	42.46	44.20	29.12	28.44	23.96	30.64	34.56	27.48	31.90	24.55	16.98	15.98	32.43	47.96	25.25	24.43	36.47	24.58	29.26	24.52	28.25	28.81	24.94	15.65	28.70
462			1002.81	217.27	31.34	23.26	26.77	14.21	23.41	23.97	31.59	28.83	30.53	47.47	36.63	38.10	47.60	40.34	11.16	37.50	62.38	28.00	25.90	25.25	18.95	28.02	29.42	38.10	28.56	38.65	16.39	27.03	33.89	22.94	43.64	26.23	44.88	24.58	20.64	29.85	33.93	26.02	24.61	19.54	21.12	23.25	29.86	23.10	26.43
463			3865.81	831.98	35.59	27.08	21.72	30.37	21.10	12.52	18.50	21.12	28.64	32.24	22.88	26.85	19.75	19.35	23.01	33.12	42.66	25.38	14.19	12.38	20.69	33.97	26.20	17.74	24.97	36.07	37.03	35.21	39.76	28.95	32.02	34.25	21.87	38.85	43.68	24.81	19.83	32.58	42.98	41.30	28.07	29.84	21.22	28.47	28.68
464			2507.99	533.83	38.18	48.72	43.87	37.73	21.97	20.40	40.44	34.89	23.01	28.94	23.65	40.75	43.88	38.86	40.39	27.19	42.55	24.11	17.47	20.14	26.92	26.77	26.84	32.09	41.58	37.43	33.82	44.14	52.02	42.36	31.69	51.08	54.83	44.73	36.13	23.37	17.32	36.43	27.29	19.20	23.44	20.52	18.51	21.26	28.12
465			4784.39	775.36	14.65	14.47	22.08	22.08	22.49	29.60	38.20	29.68	26.78	29.02	31.75	27.74	14.05	28.81	31.79	27.28	41.81	22.91	33.31	33.76	20.52	24.99	30.20	48.83	31.61	33.94	46.97	46.97	29.46	22.64	28.08	33.32	23.95	19.72	32.48	46.67	27.27	41.77	20.43	16.74	12.07	28.61	36.64	34.63	16.43
466			4165.18	804.14	37.08	25.18	39.50	63.26	44.99	37.61	31.74	30.64	51.64	39.84	55.21	23.66	27.38	30.05	13.18	20.75	40.30	54.76	42.51	39.10	23.53	27.29	12.02	30.99	29.34	24.73	32.32	21.88	32.73	23.99	33.93	28.58	21.35	17.85	27.10	15.72	34.50	57.26	29.89	18.00	28.16	35.02	36.83	40.95	20.02
467			5536.96	1081.30	56.29	48.07	27.16	42.48	52.67	49.08	42.91	43.85	30.76	43.12	50.15	25.62	37.61	20.05	41.26	28.86	52.20	35.28	15.00	20.90	27.02	27.91	24.43	31.73	40.42	52.63	60.12	36.33	25.11	28.44	30.53	18.55	29.85	29.88	23.68	23.73	27.04	16.75	19.52	21.58	35.87	39.90	24.68	28.67	16.55
468			3171.06	599.78	44.28	29.98	42.33	54.69	34.92	16.01	34.98	42.92	39.30	29.88	32.28	31.93	33.79	20.86	29.91	22.18	32.16	49.02	35.81	19.82	27.65	18.32	41.82	61.97	73.39	62.02	26.73	34.57	44.06	37.24	29.43	64.08	33.33	30.11	24.25	25.06	30.65	27.66	39.79	39.40	48.94	74.73	26.42	39.34	41.57
469			2269.92	446.01	31.66	22.87	34.56	36.22	38.49	40.82	35.84	26.73	65.59	55.19	29.58	28.18	50.43	40.89	23.20	36.75	48.18	28.39	25.86	26.85	24.80	22.82	24.97	20.37	29.65	23.84	27.69	24.54	26.19	24.59	24.30	25.56	27.14	39.92	51.22	30.91	30.92	44.68	26.08	30.23	36.08	24.35	25.51	22.62	28.28
470			2725.80	557.41	24.56	46.67	46.30	28.34	49.85	32.08	19.47	20.66	33.20	30.58	22.27	18.77	40.27	30.77	38.81	29.27	25.98	35.55	45.05	19.97	25.66	27.04	23.64	31.41	40.44	28.18	18.25	12.27	24.18	41.83	42.98	30.33	29.35	46.81	37.15	26.97	27.71	48.77	43.74	38.81	27.12	31.18	45.00	27.95	21.24
471			3662.55	746.63	50.93	30.06	29.30	25.65	17.24	33.49	38.57	41.45	40.17	43.27	29.07	26.70	20.86	32.06	59.08	51.02	30.44	45.32	33.45	23.44	38.03	22.18	31.88	49.56	48.99	29.27	18.00	29.25	27.63	18.70	15.26	15.03	26.77	26.25	24.06	22.11	26.81	28.94	38.42	33.05	26.21	25.89	47.31	35.95	25.83
472			1948.51	447.99	76.58	30.89	31.26	38.76	50.14	54.73	35.56	27.34	43.49	39.91	46.44	51.93	29.08	19.52	37.67	36.07	28.24	36.04	20.35	23.77	36.22	53.33	34.37	20.40	44.13	33.44	24.49	24.39	28.45	17.85	23.11	21.18	37.66	26.47	18.17	34.88	31.76	22.77	44.08	48.00	34.53	31.90	39.89	53.67	39.56
473			5744.95	1176.29	63.19	32.81	16.21	17.05	28.48	22.35	26.61	45.11	43.38	40.43	47.56	26.09	28.95	23.62	41.52	47.33	45.48	58.92	51.71	37.50	49.34	60.55	67.68	33.04	38.10	44.68	23.10	36.31	26.42	19.88	26.56	27.79	26.95	39.86	45.14	40.02	47.85	21.61	30.92	29.75	34.54	40.00	31.37	47.94	42.29
474			2307.94	524.80	54.32	54.13	45.87	40.69	32.44	80.35	60.91	23.76	35.82	31.91	29.80	29.62	48.69	27.37	17.65	23.19	38.34	41.38	43.26	37.38	64.52	42.35	39.98	38.00	45.78	38.93	29.15	38.27	38.27	28.79	40.69	27.21	38.87	22.80	22.90	47.72	36.48	31.73	30.63	22.87	17.14	31.33	43.29	32.35	41.78
475			4151.51	835.60	33.61	33.66	52.38	45.43	43.92	47.20	31.31	20.79	22.27	34.31	49.83	49.74	37.36	44.82	46.19	26.07	35.64	23.31	28.29	45.17	32.15	21.02	17.44	26.24	26.28	23.97	27.39	26.87	50.43	39.32	24.85	25.02	31.50	22.46	17.49	31.59	27.34	31.48	20.24	40.00	34.37	19.71	32.15	37.54	38.22
476			3240.29	794.19	35.35	30.39	69.73	54.56	54.77	38.79	36.22	51.04	52.14	29.10	26.55	15.84	32.50	40.40	24.29	39.42	23.70	39.83	61.67	50.01	29.88	25.38	13.15	23.44	17.54	38.86	40.97	32.32	63.30	25.81	22.91	41.26	43.44	37.12	23.95	20.92	31.84	20.86	21.99	41.78	55.76	37.36	32.52	28.36	33.60
477			3340.58	682.26	52.71	38.71	35.59	63.74	78.24	67.64	37.96	23.69	29.90	29.53	35.44	42.47	30.80	44.24	29.26	51.17	45.51	34.07	27.82	34.40	35.33	35.37	57.47	35.24	35.84	50.93	54.64	30.20	27.52	23.79	45.48	36.64	33.83	42.96	36.77	17.56	27.30	29.26	29.35	31.07	30.21	41.08	48.51	25.24	25.09
478			3143.14	585.58	47.41	39.85	26.17	46.36	36.89	24.14	42.99	38.90	35.53	48.94	56.51	16.31	32.42	53.63	21.63	30.44	53.46	52.99	47.13	51.70	33.90	26.27	17.85	25.52	23.93	20.48	39.13	42.53	29.11	36.41	45.96	31.33	37.48	51.61	23.02	13.42	34.00	36.33	26.36	46.36	39.10	15.19	31.40	31.07	21.58
479			1682.74	348.35	53.06	38.57	37.73	27.85	30.31	51.31	51.57	33.48	29.16	33.53	26.39	32.45	20.12	27.33	43.38	27.85	41.68	33.31	39.28	52.09	40.23	32.03	13.08	17.68	22.37	26.45	26.31	36.22	42.55	33.90	27.85	25.16	32.84	45.88	31.59	17.34	28.57	24.56	37.73	32.56	32.00	25.15	24.19	22.53	24.43
480			5020.58	988.50	36.98	20.77	36.39	45.35	27.22	26.77	33.06	27.32	32.94	21.82	52.48	31.87	16.81	51.85	55.65	32.56	33.43	50.68	27.95	19.83	33.84	46.72	55.01	61.62	46.59	19.39	19.24	29.74	41.93	34.87	38.31	36.88	43.45	45.25	36.87	35.44	32.14	37.13	35.91	30.61	40.79	54.33	31.71	19.94	29.57
481			1599.38	333.51	45.19	51.75	38.42	30.19	32.36	38.47	16.22	31.12	52.31	45.14	38.29	47.24	26.67	28.84	46.28	38.98	26.13	51.58	50.89	49.15	29.00	21.58	30.53	38.15	31.35	33.47	28.14	51.71	41.33	23.34	28.43	26.48	39.44	45.06	37.08	47.15	38.46	29.13	29.39	21.66	23.32	30.15	20.73	34.73	64.62
482			3690.03	750.48	87.44	30.94	45.70	59.36	48.82	47.45	48.80	43.06	43.11	24.56	31.82	59.63	45.95	37.46	28.64	21.59	31.88	41.89	29.46	30.95	25.96	34.35	37.73	31.62	38.28	51.16	29.41	34.58	35.92	41.81	29.21	21.28	39.46	43.91	24.47	36.49	40.71	31.78	28.37	32.89	41.49	19.61	39.48	49.71	62.09
483			3073.37	639.32	42.50	30.48	32.32	35.30	48.74	48.99	49.72	43.64	44.75	35.89	37.87	37.69	17.69	35.38	34.20	26.65	42.52	34.70	25.71	35.75	31.82	30.17	42.73	41.14	29.89	16.94	27.96	40.01	49.62	67.97	76.40	30.90	33.41	36.54	37.59	31.54	29.99	36.40	41.17	16.10	17.28	28.00	28.88	31.93	21.14
484			2524.17	556.52	30.82	25.91	27.50	33.15	49.00	55.70	35.44	47.82	28.15	34.35	53.52	52.48	56.81	26.76	30.36	28.63	35.57	53.70	46.69	32.28	42.07	37.47	33.68	41.94	25.79	37.64	47.85	36.51	27.72	32.62	38.15	45.70	28.29	27.08	32.86	43.43	36.48	28.18	44.89	31.24	23.49	38.68	34.27	19.91	22.28
485			3369.74	688.90	66.67	55.49	52.20	32.40	23.80	25.27	44.08	28.79	23.44	32.23	34.78	68.36	45.85	29.80	28.13	22.03	37.09	27.30	43.89	33.76	19.52	26.45	36.79	24.77	24.73	39.58	55.47	35.85	19.84	27.89	31.47	47.74	45.65	36.64	30.93	25.97	19.10	18.15	35.05	33.55	41.92	29.43	18.63	21.59	49.01
486			3367.76	700.14	31.81	46.20	48.65	30.17	54.48	50.26	54.70	44.37	41.12	47.87	39.16	23.35	35.09	31.52	24.59	29.82	35.65	19.93	17.62	34.88	38.51	24.54	35.35	25.60	30.08	61.02	45.56	29.01	24.14	40.99	37.26	14.35	24.74	20.41	21.27	36.86	23.55	37.12	50.16	46.73	26.03	31.37	28.04	18.11	22.68
487			3380.63	659.37	78.61	33.47	33.20	39.98	37.34	30.57	36.39	43.74	35.61	45.66	66.20	34.44	32.85	34.07	33.45	38.89	23.52	41.27	42.23	43.87	31.34	35.59	43.41	27.32	56.53	58.46	31.32	34.41	24.11	30.49	36.27	27.49	16.49	19.52	34.02	71.55	45.19	18.94	24.50	33.72	50.06	69.00	41.75	19.29	17.53
488			5319.20	1171.71	24.21	60.20	44.00	30.68	30.77	35.90	40.09	55.78	23.06	28.16	36.96	46.18	56.93	45.02	21.72	35.36	43.58	48.50	35.93	26.46	36.68	28.78	31.66	26.85	14.35	35.84	33.20	35.51	16.26	35.55	37.08	18.29	19.01	35.73	35.45	32.79	30.17	22.65	23.32	17.81	14.65	17.11	25.35	27.27	28.59
489			2802.59	612.57	47.63	37.74	41.13	44.17	53.29	43.74	35.67	36.14	20.23	47.89	42.76	29.74	32.35	20.02	20.91	24.11	38.97	43.41	38.41	42.77	38.35	34.50	52.45	57.03	32.92	22.26	24.76	35.00	22.19	33.76	24.05	30.86	54.28	44.23	29.59	34.76	31.38	32.14	15.48	35.92	48.43	43.55	29.12	46.28	38.12
490			2372.61	438.77	75.47	35.79	27.49	20.33	22.89	42.21	45.65	34.66	44.97	48.74	24.39	26.24	43.86	51.60	37.05	36.52	31.09	28.51	27.17	28.20	32.75	34.95	42.69	46.92	24.27	23.07	21.29	41.80	40.65	52.54	29.14	16.87	34.15	34.56	31.22	20.07	25.44	39.09	56.93	38.14	54.49	39.88	30.80	35.72	31.16
491			1742.24	292.41	40.28	43.61	54.19	53.59	33.20	32.98	20.67	50.06	44.68	33.74	48.09	15.58	21.84	34.10	30.59	34.13	25.93	24.58	27.48	40.41	30.86	45.16	41.51	67.49	53.63	37.80	19.95	11.91	37.25	31.54	37.07	25.21	25.82	39.38	46.85	30.80	25.98	36.16	36.19	36.37	30.77	23.59	36.18	40.78	25.41
492			1412.75	290.92	65.71	45.73	28.96	45.90	39.93	46.30	33.28	32.17	36.47	31.34	51.04	42.99	29.27	57.80	65.53	33.45	38.61	21.27	32.71	47.13	45.58	33.83	47.51	15.59	34.00	52.30	35.03	25.86	56.29	42.90	37.16	42.91	35.19	41.86	33.13	23.08	32.75	45.69	38.27	26.58	33.28	51.14	39.21	39.90	39.06
493			2143.76	470.43	97.67	40.01	33.37	35.80	53.44	36.74	51.89	43.55	40.67	35.00	57.77	61.49	31.53	31.46	34.27	51.31	56.86	39.07	24.68	32.30	42.19	42.12	23.52	30.13	24.57	23.41	20.90	43.01	41.82	24.11	16.00	35.99	40.72	23.65	47.47	30.10	32.99	38.55	26.31	21.07	25.16	34.70	46.20	38.86	26.03
494			3747.24	780.43	69.08	41.44	28.25	47.90	42.12	65.37	52.09	52.82	33.80	20.12	33.20	48.82	41.36	27.90	35.73	38.12	34.31	29.56	27.42	42.19	40.70	39.57	29.43	25.72	39.95	23.60	38.65	53.65	37.22	54.79	45.56	29.97	23.39	27.84	32.48	32.78	31.58	34.62	9.83	18.04	32.20	40.85	66.73	47.01	18.28
495			3843.66	689.07	36.53	46.70	43.00	31.46	28.22	53.14	24.33	20.06	34.47	40.42	47.47	21.52	27.58	39.86	34.72	44.01	33.93	22.31	34.97	28.33	23.40	23.32	36.81	39.52	22.86	20.14	30.76	28.26	47.97	34.63	23.06	27.60	40.89	27.94	27.88	27.07	32.59	32.85	39.24	34.58	35.53	16.76	26.32	37.22	38.83
496			1574.37	296.44	47.73	42.96	49.44	36.80	21.61	26.30	29.19	32.32	55.44	27.30	25.92	50.91	50.13	25.54	23.88	25.46	26.27	44.12	46.40	25.31	22.21	21.65	16.08	23.16	15.55	16.62	26.25	19.08	15.49	36.23	31.35	38.24	63.23	52.95	39.06	24.43	23.09	33.79	44.69	40.18	28.56	30.26	34.69	32.11	34.70
497			4466.87	837.59	31.83	35.77	30.10	24.63	23.99	14.30	31.62	43.60	49.10	37.62	23.95	10.21	26.15	36.86	46.75	62.73	27.59	19.63	32.90	35.65	31.24	35.28	36.29	34.97	19.18	20.38	33.22	30.50	30.88	24.24	34.38	26.84	33.76	16.70	36.30	43.68	40.79	42.05	56.22	46.20	18.73	31.75	33.10	40.46	45.09
498			2965.97	575.58	75.84	66.84	61.84	35.34	33.31	28.81	26.72	25.54	28.99	35.09	68.46	76.98	57.14	49.24	31.92	32.66	42.03	31.35	27.64	41.91	31.59	34.56	41.64	40.03	30.31	42.22	39.58	32.46	45.44	24.96	24.50	34.39	28.80	32.93	36.33	22.32	36.51	26.38	35.61	33.53	45.60	37.46	27.91	25.34	39.23
499			3050.34	783.19	65.57	66.08	57.50	35.44	27.90	37.06	44.93	26.83	33.03	29.56	17.05	42.23	62.59	55.72	26.81	28.73	19.86	39.62	59.44	63.18	42.87	31.85	36.63	27.96	56.46	88.71	41.68	40.54	46.48	24.18	28.09	41.97	46.67	52.76	39.80	33.67	33.22	37.54	57.62	54.92	63.35	103.85	85.20	45.58	42.00
500			4980.12	988.18	44.33	48.40	49.64	34.54	19.48	23.59	40.13	45.71	29.43	26.93	21.31	25.54	34.19	35.21	28.55	44.37	35.94	17.69	29.97	44.03	56.94	56.41	39.81	35.46	24.58	55.79	74.42	28.99	39.85	37.10	25.06	21.89	19.80	34.81	21.35	15.52	30.07	42.95	27.13	18.85	22.17	43.94	50.90	33.32	33.52
501			1560.15	272.37	29.25	28.63	13.84	20.28	32.81	23.73	21.93	47.09	28.50	27.10	30.23	24.27	32.29	38.40	38.05	24.40	41.33	46.20	33.38	30.67	17.05	32.87	47.19	40.75	46.87	47.11	52.34	27.66	29.01	18.63	20.88	22.03	16.40	12.78	32.24	22.47	27.38	31.31	31.81	31.64	34.43	37.92	50.79	43.61	19.59
502			3222.28	719.79	101.17	42.91	30.32	27.10	26.63	38.70	39.67	35.43	27.08	45.06	31.10	18.07	18.47	35.44	43.43	49.36	31.89	25.85	40.73	40.39	17.21	42.62	41.72	48.20	46.77	33.95	15.79	41.29	57.08	58.76	41.57	18.14	21.87	30.52	32.62	37.99	33.49	12.06	26.01	46.22	41.98	31.82	20.76	25.66	38.21
503			5334.91	1026.24	33.43	50.93	45.42	36.43	30.51	57.01	39.17	37.88	38.48	47.33	45.77	27.96	46.54	53.02	36.28	51.76	25.17	30.88	45.60	38.95	47.41	42.87	32.26	29.19	19.88	27.04	49.12	32.00	31.20	36.02	32.40	36.79	41.95	41.61	46.76	36.15	29.31	77.07	56.32	30.81	36.33	34.74	37.61	29.50	19.40
504			4596.06	976.74	90.07	58.55	52.13	36.79	49.98	42.53	37.53	49.25	65.50	46.19	23.27	24.03	49.71	39.91	37.53	37.37	25.99	29.00	36.52	35.89	41.81	28.14	29.24	32.88	40.32	14.40	29.99	37.95	16.64	36.48	52.26	44.82	37.42	23.51	44.50	30.91	18.67	27.95	27.94	14.45	32.00	69.24	42.18	22.59	56.54
505			916.14	147.71	77.50	38.44	32.11	14.90	30.36	21.82	20.95	20.08	23.32	41.13	43.25	32.11	31.81	23.04	32.43	30.60	42.51	44.88	54.74	38.82	34.11	30.61	36.66	31.82	23.48	42.29	40.47	50.43	34.18	22.24	40.35	23.27	28.04	46.89	40.82	24.85	34.83	22.77	37.59	33.96	33.72	26.15	24.62	26.56	28.53
506			7131.32	1378.34	42.80	51.51	47.67	38.44	26.59	23.57	27.83	14.48	25.27	49.98	49.32	40.40	45.82	65.28	31.33	25.15	29.52	22.98	23.45	30.40	27.48	33.19	37.00	64.20	53.99	32.67	45.48	33.29	33.86	35.90	33.29	20.26	26.91	27.57	33.61	31.86	41.19	49.63	32.39	19.90	17.08	17.11	33.71	27.76	36.97
507			2950.77	676.84	56.27	67.11	76.36	47.30	36.32	77.18	62.66	54.34	41.91	31.79	31.56	55.15	49.35	43.07	50.35	64.96	57.86	38.63	32.23	48.17	44.48	23.23	18.71	28.20	28.98	31.87	29.53	23.30	22.37	21.47	39.07	32.49	41.35	24.24	34.02	32.43	17.05	17.82	23.19	25.88	48.20	41.99	31.74	27.39	15.61
508			2093.54	412.28	46.76	44.21	34.08	42.23	39.46	33.77	44.44	38.65	39.09	33.57	47.94	37.91	32.30	41.36	42.31	49.05	29.89	25.31	28.76	23.47	35.10	57.12	34.97	26.79	24.50	31.41	27.03	17.99	16.53	55.40	78.39	58.48	42.75	51.66	33.78	18.85	23.16	29.32	27.40	26.78	38.10	39.30	40.08	41.10	32.79
509			3186.84	604.63	72.15	51.09	42.94	26.05	60.39	34.86	41.84	30.95	14.84	12.57	41.10	28.27	35.10	38.20	32.00	31.79	29.47	30.49	29.51	18.32	33.60	40.82	30.47	22.55	47.22	37.63	55.51	53.81	34.22	52.96	58.12	46.79	40.95	46.65	59.70	46.95	50.93	17.06	17.38	42.28	33.41	37.52	47.40	51.31	32.16
510			2647.08	608.13	91.36	47.59	73.62	60.04	16.63	49.01	60.80	40.67	38.89	41.81	32.94	38.27	37.71	42.85	46.40	34.14	55.37	58.84	74.38	70.06	43.03	31.60	40.17	72.07	50.62	45.04	63.62	43.53	46.59	55.07	35.22	29.68	42.89	41.61	35.36	44.03	44.77	47.81	43.10	30.31	31.67	25.71	18.73	23.50	38.52
511			3158.52	813.95	77.24	29.33	40.49	48.25	55.77	53.97	26.96	38.70	21.28	52.38	44.38	26.44	32.90	30.63	35.53	32.03	28.71	28.03	39.84	27.69	14.66	27.07	46.90	35.94	32.24	29.74	37.99	68.86	46.96	16.85	24.06	30.02	16.88	29.19	33.34	38.04	35.04	21.62	22.35	34.62	29.83	36.59	37.70	44.59	28.99
512			4320.37	811.17	77.00	48.45	41.02	46.53	43.40	36.27	32.98	34.83	21.91	42.85	33.69	59.98	50.63	52.37	57.61	27.12	35.53	51.76	35.49	29.24	30.11	22.96	18.68	43.85	53.04	48.05	24.84	49.55	50.46	26.51	42.86	62.19	61.61	48.24	31.32	37.56	38.74	29.68	50.86	48.83	45.35	39.86	32.62	27.80	26.45
513			2774.97	512.78	37.00	34.89	44.88	29.98	27.35	50.36	37.94	34.45	38.23	33.48	34.76	17.74	19.23	17.13	32.45	27.34	21.88	27.45	32.78	38.94	27.98	27.25	30.99	52.67	51.16	28.59	37.98	32.93	23.24	31.05	38.48	34.60	35.20	44.55	65.42	28.21	21.34	38.02	34.79	27.13	30.33	23.33	35.50	41.98	28.49
514			2809.04	629.29	47.58	45.48	37.87	28.21	21.63	25.24	30.62	28.89	40.67	40.39	37.61	50.14	19.97	18.81	14.49	19.60	25.88	45.91	20.62	31.67	32.21	18.98	22.71	20.72	42.85	45.78	38.87	35.06	35.80	25.62	31.90	30.79	33.53	44.33	44.80	40.53	32.16	35.64	31.68	33.99	32.28	21.95	32.80	26.76	23.10
515			1264.02	263.26	32.26	34.53	48.45	48.93	73.48	71.66	54.60	41.47	18.55	29.57	29.85	30.53	26.33	21.27	39.97	25.56	22.84	31.16	41.27	23.55	33.96	37.75	38.76	30.30	39.42	46.41	37.45	35.47	27.97	30.39	58.50	50.71	23.08	47.74	35.00	22.81	56.27	63.41	45.56	25.68	19.62	52.07	52.52	27.90	30.91
516			3834.69	702.47	39.11	26.43	36.89	50.84	69.26	80.04	31.60	39.31	37.50	35.13	43.25	50.74	49.01	26.56	27.84	39.43	20.91	18.52	38.31	26.21	27.87	25.75	40.45	17.68	24.49	51.13	42.47	46.08	85.45	36.19	30.59	29.28	25.15	31.74	37.31	49.86	32.33	18.41	19.97	38.42	29.26	25.99	25.08	27.64	28.40
517			537.87	112.52	38.79	36.84	56.16	56.01	37.51	48.77	60.41	52.42	44.60	26.59	40.85	41.31	39.97	43.02	45.10	36.12	31.94	35.95	43.76	44.16	39.24	27.71	55.20	37.29	24.87	42.68	34.49	37.82	46.73	50.78	53.87	18.99	26.95	35.82	17.09	33.51	37.22	70.75	79.23	32.90	28.20	15.20	43.76	32.30	25.58
518			4371.31	889.27	57.84	26.01	56.27	51.87	42.91	31.72	33.51	32.36	32.92	23.32	25.90	23.96	35.84	55.33	24.48	38.62	46.94	40.46	32.85	42.30	35.52	48.76	39.78	33.56	26.34	23.04	26.34	42.59	34.18	26.25	26.00	17.45	37.26	42.77	52.25	56.03	40.30	44.80	46.90	26.74	28.30	32.35	39.65	24.08	19.21
519			1395.56	249.29	24.00	29.22	43.31	34.18	45.80	57.29	25.85	28.86	34.28	45.83	39.22	45.15	35.31	25.99	9.77	31.90	27.89	29.16	23.07	67.50	66.85	56.80	52.81	53.88	38.60	38.82	37.30	29.91	23.46	38.03	46.51	18.14	28.42	33.77	53.85	37.16	42.64	27.21	43.74	60.78	29.21	33.96	17.59	19.72	26.01
520			2251.12	448.48	58.10	41.26	36.97	26.20	38.33	49.26	59.40	28.71	28.95	37.30	36.79	32.82	34.71	62.13	43.87	34.34	23.94	28.24	20.15	38.74	23.83	55.55	57.20	36.34	36.10	35.93	31.68	19.68	29.10	29.06	37.90	37.51	47.99	53.72	18.93	32.17	40.02	31.60	18.68	33.07	39.59	31.91	43.00	37.69	26.00
521			2299.94	525.71	70.81	44.86	54.78	79.01	45.54	23.71	29.19	69.10	52.97	34.26	46.24	34.45	24.59	21.89	14.64	28.10	41.57	46.49	51.26	36.27	29.67	43.34	51.67	43.56	41.01	34.89	26.04	45.62	26.36	29.33	23.15	29.18	34.70	42.30	35.63	31.37	24.02	32.95	27.03	31.83	24.45	15.00	23.93	26.34	25.70
522			2178.88	448.24	20.40	29.81	50.72	37.04	18.43	25.49	22.96	22.08	26.77	35.40	31.13	26.10	36.29	29.08	85.88	71.43	32.73	17.88	26.97	33.50	30.34	36.58	54.31	38.23	20.84	18.87	34.80	51.84	35.36	23.75	22.80	25.38	14.85	28.05	26.84	24.58	25.79	35.13	19.88	12.11	35.95	45.69	27.52	20.94	54.95
523			5198.52	998.56	90.41	56.56	57.89	77.11	71.43	37.43	39.96	48.22	34.84	39.00	24.03	35.76	36.86	29.51	27.04	29.23	43.85	28.65	34.65	33.04	32.14	40.56	32.32	26.96	23.50	29.51	26.55	19.88	60.56	53.95	20.34	17.44	31.06	17.04	28.43	31.50	29.44	16.21	18.72	28.97	33.98	41.49	44.75	20.14	35.42
524			4954.70	938.62	40.85	38.67	45.32	34.44	29.71	33.60	35.17	33.22	28.47	32.09	64.88	31.96	37.26	43.34	31.03	47.47	44.37	44.67	62.42	56.56	39.50	58.51	78.50	42.21	29.17	20.39	35.14	41.96	32.01	22.76	36.09	37.64	22.86	35.32	25.18	23.64	47.80	54.40	42.25	29.18	31.80	39.58	42.73	38.15	24.22
525			2759.22	660.93	36.79	37.86	53.76	97.61	54.57	34.90	16.22	15.88	15.75	45.11	29.03	18.42	36.41	49.79	54.67	67.08	67.42	67.10	58.93	52.50	35.93	38.41	10.67	45.44	85.43	91.99	46.36	46.88	26.19	26.56	34.18	33.15	40.20	32.56	43.08	17.23	14.72	38.76	42.59	34.26	49.08	43.76	37.23	48.21	38.63
526			3551.25	644.17	26.48	38.31	30.87	24.01	18.02	41.34	44.53	30.42	36.51	55.12	46.67	37.63	30.73	28.61	62.73	37.81	23.96	43.45	33.14	20.23	18.51	31.81	29.29	23.71	33.37	41.71	36.48	39.26	28.86	22.05	27.44	30.67	23.69	25.18	23.90	26.86	25.75	41.39	37.98	27.45	44.19	19.97	28.64	24.86	20.20
527			3656.38	627.56	62.87	39.45	30.01	21.47	31.13	25.97	41.32	41.25	24.09	42.04	54.14	22.65	44.31	72.70	97.20	72.42	32.17	22.71	29.05	20.26	27.18	25.57	23.62	22.67	31.31	26.41	24.25	32.70	26.76	35.11	28.48	41.71	26.58	22.16	27.56	32.28	33.08	25.06	20.37	30.75	26.55	23.39	22.31	25.05	29.98
528			2511.02	450.66	41.41	40.08	41.99	27.83	28.14	42.35	31.48	30.98	19.40	8.19	15.38	26.20	39.41	32.55	42.15	42.52	23.22	16.70	25.95	34.36	32.02	27.43	30.85	27.32	55.29	69.31	47.14	36.48	55.83	44.05	48.75	38.58	25.98	23.44	33.22	21.75	26.53	56.46	40.57	21.48	21.66	38.21	26.73	19.40	21.68
529			4618.63	933.59	46.11	53.08	44.92	40.43	38.94	24.02	20.11	23.80	34.93	32.91	33.07	28.74	41.02	25.21	31.94	31.07	21.06	36.14	35.30	35.70	36.69	34.42	42.91	48.53	20.87	23.24	16.39	22.37	17.22	25.96	39.97	35.63	16.70	25.42	39.63	44.11	45.33	42.19	52.43	51.29	32.08	36.69	33.36	34.94	42.21
530			2107.29	488.85	42.69	26.78	47.71	42.42	63.26	32.92	16.50	44.65	50.57	39.31	17.19	38.50	45.38	42.36	43.17	38.82	35.60	36.67	27.57	31.54	31.49	37.24	44.01	48.12	41.93	25.17	48.51	43.39	25.27	23.66	30.15	30.92	45.55	38.83	54.76	45.76	22.37	18.61	26.66	13.72	20.63	25.17	35.74	23.59	29.40
531			3829.54	759.12	22.34	27.84	30.23	31.25	36.38	29.43	42.34	33.30	55.95	71.97	62.98	43.40	45.25	42.56	21.71	29.00	25.50	32.88	19.08	38.57	30.31	56.33	52.50	48.83	32.44	40.91	48.21	42.89	29.01	46.86	26.99	18.13	21.49	19.72	20.23	22.32	22.06	21.65	20.38	39.95	29.34	52.52	39.08	21.62	41.03
532			2531.99	592.46	45.36	22.79	44.94	69.78	55.34	32.44	36.99	44.90	21.87	18.98	27.80	29.52	37.85	26.89	11.46	25.64	30.71	40.61	19.31	21.43	43.24	55.89	41.69	50.49	35.92	28.14	28.76	29.50	39.83	27.01	22.17	34.00	39.81	17.29	10.46	14.78	20.26	28.82	29.47	30.08	41.04	28.33	25.24	38.63	32.20
533			4406.24	823.75	32.61	41.05	36.58	21.86	32.17	27.99	11.00	32.19	19.09	42.49	36.70	49.36	36.53	33.88	28.20	37.89	52.05	38.86	41.51	30.50	36.45	48.04	47.34	44.40	38.56	40.20	26.47	33.61	39.50	24.58	31.20	26.56	35.61	38.75	18.82	18.11	31.74	41.74	31.93	54.93	51.45	38.53	32.48	39.68	38.53
534			4396.08	877.83	23.39	29.67	28.35	29.18	35.54	20.81	29.09	29.47	26.79	22.73	14.81	22.42	25.96	33.06	33.63	42.31	22.38	19.32	26.59	32.62	30.18	52.75	40.59	37.50	26.16	10.93	16.99	18.21	35.05	38.09	52.00	48.59	43.32	50.23	57.38	28.69	25.84	24.39	14.06	13.34	15.27	42.43	21.68	30.63	35.01
535			2624.14	608.61	45.96	21.40	27.19	22.99	44.74	30.95	51.19	54.89	52.29	21.31	18.93	24.22	21.03	20.84	12.93	28.59	29.04	43.08	47.74	55.20	40.86	14.41	32.72	45.92	46.63	60.26	54.25	34.98	51.99	38.78	25.99	27.59	31.77	25.17	22.48	25.14	16.49	15.39	11.40	31.73	39.76	31.67	27.81	26.34	26.75
536			1425.01	290.72	38.77	43.91	46.42	48.16	31.47	22.70	51.76	54.38	49.88	37.39	19.47	36.24	45.55	45.44	34.83	19.42	24.75	39.26	39.18	32.50	40.18	23.02	36.72	32.28	18.58	40.47	38.31	22.67	20.78	39.24	37.40	24.64	23.01	36.62	46.04	39.32	46.86	37.21	16.59	45.43	47.45	24.84	33.78	42.21	53.48
537			2505.65	513.98	36.68	32.00	34.93	34.10	28.81	32.00	18.03	26.66	34.42	46.38	33.41	39.06	26.53	37.42	23.82	22.88	16.94	21.50	34.69	39.39	23.67	36.51	30.75	29.16	23.93	29.22	24.20	31.54	29.60	31.52	42.55	45.98	48.02	48.83	46.55	35.44	28.17	33.98	37.22	23.29	17.92	22.14	31.84	43.19	22.16
538			4393.41	942.40	63.33	32.85	40.51	48.70	45.95	38.97	29.82	23.16	23.20	53.99	57.40	23.79	37.59	37.58	30.67	54.62	49.17	45.41	55.54	33.71	43.02	44.39	55.80	46.51	48.05	33.69	38.88	35.01	31.96	18.04	37.13	51.45	14.37	12.49	21.61	26.17	43.26	35.93	40.50	37.76	26.01	16.44	15.61	20.58	39.79
539			5159.04	937.60	33.05	42.87	43.31	48.10	53.25	33.01	24.13	43.80	38.30	33.84	45.03	20.19	14.37	31.64	37.54	32.87	31.83	27.85	32.14	39.56	37.32	28.47	46.70	49.38	40.42	43.37	55.08	31.48	19.45	40.79	52.46	41.07	46.19	29.15	33.74	35.97	25.26	21.33	24.50	24.75	27.55	26.27	49.03	35.55	31.35
540			2683.27	469.53	24.15	47.76	66.33	37.89	32.18	46.87	29.71	27.50	28.08	23.22	28.23	22.57	22.67	14.36	31.51	38.21	19.63	23.16	25.27	34.04	51.41	30.11	52.43	53.79	25.87	24.06	31.88	35.85	28.47	35.45	38.84	26.55	17.15	27.03	26.90	23.77	36.72	39.98	57.99	28.90	21.14	21.63	29.67	20.50	22.67
541			2274.96	486.90	23.69	25.34	39.82	32.17	40.63	60.04	53.50	33.00	29.82	31.21	29.16	35.46	19.12	22.40	34.67	24.47	29.52	53.54	31.61	28.01	21.78	37.55	40.22	49.23	30.48	27.77	32.22	36.19	59.16	51.50	49.08	55.09	19.47	18.17	26.01	21.02	19.67	46.26	53.48	36.93	47.53	31.93	31.22	46.51	30.64
542			2593.14	500.31	45.49	40.03	47.21	34.69	29.31	29.88	38.44	69.87	44.59	36.22	23.39	21.26	45.26	51.33	33.74	46.21	38.95	36.42	29.80	49.33	35.12	44.28	26.68	14.39	21.24	36.01	42.32	22.61	39.94	60.60	41.30	49.02	42.40	46.29	47.93	39.09	33.52	19.79	25.91	48.67	50.98	37.97	41.17	45.87	37.66
543			5402.89	1069.20	45.42	46.90	61.45	45.09	47.12	71.47	54.98	33.82	24.15	26.68	25.55	43.40	42.74	47.65	38.22	29.90	26.12	19.69	32.34	37.03	18.84	19.92	34.83	20.00	33.52	40.08	34.37	35.07	49.14	27.11	20.80	22.89	21.21	40.94	47.24	42.45	41.03	24.82	40.05	33.55	37.87	29.36	21.56	43.84	20.49
544			3322.45	671.77	41.73	45.98	44.50	26.97	44.60	60.84	50.16	33.22	62.68	40.70	54.91	25.06	40.96	46.31	45.00	32.21	31.33	64.06	34.37	52.35	57.36	77.22	65.92	51.19	26.34	35.87	35.94	46.18	46.33	48.82	53.50	48.43	40.26	22.29	31.35	29.29	41.05	51.47	42.63	35.27	35.23	46.12	54.64	47.55	21.83
545			1024.10	243.75	112.35	88.71	92.48	89.71	100.61	119.78	57.16	88.95	95.50	63.90	87.54	89.64	71.12	63.85	53.84	119.46	89.69	43.34	49.23	68.02	38.04	28.04	27.76	33.51	36.04	50.06	69.15	60.94	51.26	28.35	63.41	43.49	55.39	59.50	48.79	59.06	36.08	30.52	44.04	44.94	25.23	27.23	31.96	39.56	35.37
546			1060.31	175.13	71.63	71.97	46.21	55.91	65.96	43.63	72.88	63.06	71.40	71.22	84.50	66.61	40.74	26.24	37.41	36.32	53.22	69.24	47.09	43.37	49.74	61.88	80.56	62.50	38.76	38.79	31.70	28.53	17.44	23.62	22.88	31.23	56.79	71.44	46.74	38.92	31.88	29.42	52.54	23.64	40.46	57.09	56.54	57.49	56.92
547			1075.63	480.78	186.73	140.57	112.09	108.19	73.89	79.67	79.92	52.64	63.94	86.57	73.44	63.64	95.27	96.45	55.00	20.85	63.33	37.82	19.05	48.20	62.54	62.09	91.43	82.36	55.50	41.46	20.07	30.68	41.08	56.05	45.81	53.15	62.60	53.56	44.44	44.55	28.11	34.64	26.67	35.81	39.07	28.32	37.05	50.57	22.78
548			1318.07	379.83	85.50	80.06	77.23	72.96	71.39	112.73	72.81	98.32	65.68	37.59	67.01	55.88	31.50	63.34	37.71	49.34	57.80	66.94	100.05	66.75	52.74	71.61	36.86	53.05	36.36	44.24	61.35	45.62	60.44	50.03	61.86	68.07	47.12	72.72	56.16	37.70	58.21	77.12	42.57	53.99	65.24	65.22	46.03	25.65	19.60
549			4962.58	991.88	64.36	35.43	52.36	46.90	58.59	68.30	40.37	37.27	37.99	26.75	23.35	26.25	30.94	38.67	36.11	48.62	73.82	39.53	37.79	53.32	65.13	26.95	25.82	36.32	19.72	22.40	35.21	47.92	63.15	49.64	35.43	51.71	68.66	36.29	25.32	48.55	61.94	33.41	26.48	33.24	51.29	22.04	38.29	42.58	36.31
550			3466.84	660.93	34.61	40.71	35.17	43.86	47.49	39.17	39.26	35.43	38.26	27.89	32.10	35.66	23.49	28.46	27.88	45.26	51.39	28.60	24.48	36.07	26.52	34.80	27.63	41.84	42.44	46.61	52.77	39.72	31.96	33.34	66.16	41.37	26.61	27.57	59.65	42.55	27.36	20.05	21.11	33.23	37.49	27.84	33.10	30.94	18.05
551			3931.35	707.69	52.25	58.50	56.57	48.28	57.57	57.54	38.41	73.21	61.95	23.23	57.45	25.75	36.52	46.01	64.14	46.43	41.25	50.60	50.66	24.75	23.01	41.61	61.20	30.60	25.22	31.74	52.77	32.31	41.46	55.60	39.77	51.24	50.78	47.00	28.29	24.40	27.71	22.16	26.84	52.92	29.96	22.20	20.40	26.74	29.49
552			3762.01	741.94	42.35	36.63	32.76	47.79	32.60	27.66	23.98	23.72	45.78	42.41	50.58	36.43	43.52	45.57	71.39	37.06	23.03	28.25	35.67	30.98	25.28	23.57	41.97	41.81	24.41	34.47	70.69	57.70	41.34	40.87	29.83	25.50	20.34	15.00	36.58	34.51	24.90	16.91	27.56	25.90	28.97	48.11	46.47	38.69	21.95
553			1590.80	316.99	23.82	48.04	62.18	43.46	31.91	36.69	33.69	32.62	52.98	73.83	59.95	42.63	31.92	35.34	40.17	54.04	45.94	32.00	27.11	41.69	23.57	41.94	37.58	47.45	49.66	45.35	42.65	33.61	21.59	28.48	27.88	17.45	30.41	34.54	34.25	53.13	25.85	39.00	69.25	45.21	34.98	48.47	32.89	44.61	60.60
554			3908.93	699.54	32.77	39.43	40.67	33.44	35.27	36.47	42.60	49.49	48.59	56.84	82.95	51.62	38.80	24.17	39.85	24.74	20.51	41.11	67.20	60.73	41.95	49.18	72.14	23.56	10.20	34.64	42.19	16.44	36.86	44.84	44.95	17.94	39.91	54.32	39.96	16.34	30.65	21.26	27.41	33.94	29.17	33.35	26.73	31.43	41.15
555			5286.01	1029.24	43.17	29.68	24.87	57.35	51.18	48.60	42.99	41.80	32.86	22.07	18.19	23.31	32.02	29.38	24.93	19.12	23.26	30.72	38.90	42.16	42.74	29.48	43.74	33.96	30.89	34.83	31.11	20.40	31.32	20.71	20.74	33.71	23.53	10.89	21.61	14.03	17.53	48.00	53.38	29.71	19.96	20.98	63.93	46.84	28.31
556			4087.93	785.08	26.22	46.41	30.51	25.47	40.42	59.29	32.82	24.71	31.50	45.33	43.58	40.76	47.76	62.34	41.23	23.67	40.22	19.77	16.12	24.49	19.83	29.46	29.18	55.49	33.96	21.42	28.98	27.11	13.03	39.12	50.22	30.08	59.06	40.27	36.28	34.91	35.08	30.93	27.43	19.76	24.94	31.94	33.29	32.09	21.80
557			1624.40	314.28	79.04	71.90	38.92	50.39	65.85	61.15	27.87	17.78	27.70	48.46	41.91	50.22	48.92	26.80	36.33	26.58	29.49	50.96	49.38	36.76	26.33	55.71	70.69	31.67	24.42	39.04	27.54	36.87	46.53	40.15	20.32	16.61	31.38	27.28	13.06	35.48	33.12	26.68	54.00	45.12	12.78	37.85	71.33	42.91	30.28
558			2490.50	394.17	50.85	26.89	54.08	45.88	46.49	46.58	26.19	47.67	44.95	35.33	32.62	43.84	40.17	32.18	22.39	24.07	38.43	30.79	24.20	14.01	18.74	31.66	45.12	34.68	18.53	38.95	29.89	38.92	26.78	24.47	44.00	32.54	30.29	36.82	48.82	53.19	30.61	30.23	28.17	40.55	18.92	27.35	29.54	24.71	20.36
559			1297.57	223.24	51.28	20.58	24.71	32.71	37.93	23.99	38.11	18.95	16.42	12.99	28.74	38.61	42.80	46.12	22.80	18.89	26.11	41.37	68.37	53.78	26.02	33.67	47.56	22.81	26.23	21.37	28.08	39.99	39.59	20.31	18.96	23.12	26.43	25.95	29.79	22.04	44.09	71.57	74.65	56.14	46.62	48.43	55.12	45.76	22.97
560			2252.01	520.05	60.41	44.54	54.87	61.79	55.20	47.88	52.47	42.04	23.02	24.32	21.88	23.06	26.57	22.77	22.23	38.20	47.81	15.16	55.54	49.44	34.90	30.31	30.32	49.45	48.46	26.09	17.28	21.83	29.83	29.58	37.57	30.60	40.71	34.51	31.11	27.76	24.33	19.83	41.15	57.67	28.00	34.16	21.67	28.28	32.43
561			6405.98	1256.03	30.59	48.20	49.07	30.09	25.37	24.61	40.21	33.65	25.05	26.66	29.56	25.81	22.17	35.02	20.05	35.88	38.89	34.43	19.67	20.46	25.03	32.22	42.35	35.37	23.66	55.06	46.83	23.45	26.19	30.65	26.20	17.73	16.41	31.31	39.22	36.54	49.18	36.76	34.45	31.75	25.31	29.81	24.74	29.27	29.40
562			2753.69	638.72	24.36	28.73	18.57	48.38	52.17	35.26	20.46	32.29	21.95	11.34	25.09	44.98	62.77	58.65	52.40	39.65	21.98	22.69	21.87	36.06	23.47	35.58	36.89	27.92	41.79	47.16	20.95	12.10	25.57	34.72	33.64	44.09	47.45	19.04	29.05	32.14	41.15	45.54	49.10	56.41	31.57	14.88	23.09	34.95	31.60
563			3603.51	807.80	73.48	70.35	34.46	30.86	39.73	35.85	14.20	55.89	74.45	44.00	31.94	36.41	56.46	43.15	35.26	20.81	22.92	51.48	49.76	45.38	24.30	21.14	50.53	49.65	30.86	36.50	41.87	30.36	19.51	39.42	41.34	23.63	13.42	24.54	25.79	29.81	24.04	41.55	58.24	41.12	35.85	38.54	42.11	50.38	31.52
564			3239.53	16464.29	2122.74	997.09	727.67	491.87	474.41	460.94	292.90	274.24	336.75	276.39	402.90	118.77	166.10	625.65	555.68	439.86	199.57	1357.64	1274.74	272.80	114.92	166.83	275.07	187.49	300.22	237.01	170.61	181.60	125.49	148.83	171.59	497.38	385.02	262.82	315.65	206.82	118.99	326.97	149.87	217.25	189.87	98.95	171.71	415.62	274.47
565			4437.74	858.89	40.13	36.01	40.29	31.84	25.78	25.66	50.77	44.02	50.56	50.79	40.44	20.13	32.61	35.11	32.09	25.67	32.13	27.11	32.78	45.17	21.83	40.45	44.54	30.18	55.47	83.55	37.98	57.60	54.74	35.11	33.02	28.40	26.82	28.21	28.46	34.21	46.20	44.68	23.92	45.04	40.71	103.98	58.09	41.09	30.07
566			3071.30	602.67	49.66	23.51	17.93	34.86	25.01	23.38	33.36	29.22	22.62	19.39	24.53	32.91	41.95	36.19	48.37	34.31	32.29	44.03	29.79	37.34	24.08	13.86	28.37	46.35	66.54	47.29	41.09	26.63	35.88	30.72	22.86	25.44	52.86	51.04	54.92	29.41	35.01	46.14	28.20	17.87	29.23	40.52	32.45	23.96	37.85
567			2280.73	466.72	29.32	41.36	39.81	43.55	50.37	76.42	41.66	13.96	25.49	57.84	51.75	43.41	19.91	21.30	22.39	48.99	36.18	47.25	20.21	27.91	42.87	28.66	44.12	45.36	35.82	64.70	79.31	55.01	47.91	35.29	21.89	26.08	18.07	24.57	33.18	29.04	21.62	41.44	53.11	44.27	14.83	17.81	20.69	34.00	63.16
568			3528.98	661.34	42.73	36.26	49.79	41.47	22.51	40.01	18.76	20.11	26.08	22.10	22.56	44.67	40.26	22.01	52.54	33.16	38.91	22.64	40.13	39.54	7.91	22.85	33.41	25.61	26.51	20.93	24.94	33.64	33.64	34.05	13.77	20.40	29.73	49.59	45.85	36.15	38.11	35.76	30.92	35.02	37.49	39.55	38.26	15.23	17.59
569			1640.01	383.06	39.03	34.27	30.33	37.90	42.86	30.03	19.19	35.67	29.92	69.97	71.92	55.60	55.24	32.02	32.84	42.29	30.94	21.60	21.62	18.11	36.88	58.59	30.35	27.12	53.54	39.58	22.35	23.30	36.35	50.13	32.17	26.00	41.71	32.68	54.52	55.41	57.00	36.20	26.54	40.81	31.74	26.60	38.70	37.26	21.01
570			1170.22	301.64	56.03	30.07	44.44	47.18	60.16	38.04	30.87	38.18	56.51	41.14	35.42	34.65	31.75	41.60	50.24	65.46	53.03	41.33	38.27	30.98	20.91	15.72	15.28	26.41	28.16	28.62	23.49	27.54	22.67	19.80	22.50	23.44	24.33	44.38	31.73	25.92	11.58	18.41	30.42	18.09	42.89	27.00	30.01	34.71	28.59
571			1984.14	381.54	32.17	28.51	34.71	18.13	34.05	51.63	52.79	28.75	40.98	32.08	43.94	55.43	41.04	14.25	24.77	39.11	32.16	41.89	37.13	48.22	34.96	46.36	46.31	46.72	41.26	46.99	55.83	43.39	39.87	40.25	32.02	33.38	26.55	51.35	53.23	33.77	32.88	31.18	20.97	24.40	20.32	18.85	26.55	20.37	35.52
572			1158.47	283.93	16.14	32.04	28.39	37.07	23.18	17.37	19.15	26.01	25.77	40.53	42.71	23.02	20.47	25.91	27.63	39.96	23.47	14.72	11.33	18.45	22.70	24.57	41.28	41.16	44.86	46.73	31.95	34.70	35.31	53.86	44.90	36.47	49.50	36.52	45.28	57.44	64.58	33.59	32.98	31.54	23.40	32.28	34.06	27.38	37.90
573			4064.05	890.59	161.81	48.85	43.23	57.54	43.05	34.55	21.33	12.05	22.68	50.31	33.34	28.68	29.96	38.90	27.79	26.19	34.14	33.98	40.31	54.83	39.43	32.04	31.08	38.44	48.58	35.97	30.02	37.85	39.98	34.62	42.11	33.86	38.16	29.40	17.32	26.62	23.24	31.42	41.32	47.61	40.41	36.22	36.46	28.68	71.35
574			4277.57	1128.05	72.91	57.55	61.47	48.49	40.11	40.89	50.06	44.59	26.19	28.88	45.93	43.65	65.05	80.66	52.97	28.52	53.83	27.67	20.11	31.86	28.08	21.01	45.97	49.81	34.93	26.10	41.57	41.84	38.64	28.87	28.06	28.44	31.03	34.19	34.58	30.43	29.03	37.23	43.04	29.34	12.73	30.30	30.97	23.27	31.20
575			4364.27	814.06	56.68	41.43	24.59	24.37	25.15	35.30	25.94	23.27	22.53	48.50	53.54	38.05	37.14	46.74	32.48	34.58	42.77	40.44	50.97	35.13	29.75	41.29	44.63	22.35	20.51	32.43	37.89	45.42	33.97	30.48	31.99	30.19	34.22	27.92	49.25	52.12	30.85	31.38	42.25	54.05	27.05	30.03	27.26	44.25	48.54
576			4934.74	1046.27	39.24	32.21	31.91	37.02	43.08	29.32	27.96	34.20	30.03	23.90	24.11	36.89	36.67	29.86	39.37	30.48	21.01	34.32	43.65	35.32	21.77	23.27	30.78	19.62	27.63	35.78	32.94	19.17	35.08	46.34	59.85	25.35	25.55	32.39	19.03	24.61	37.40	27.75	27.81	42.62	59.93	38.51	36.79	22.13	28.52
577			5208.50	1066.40	35.70	35.44	18.27	47.06	27.67	29.78	53.68	53.05	52.97	57.50	61.25	44.31	52.71	58.70	49.59	40.61	39.09	42.60	48.70	35.07	31.45	54.69	73.29	38.32	34.66	50.88	48.00	83.00	63.33	51.09	53.29	44.86	20.61	27.68	36.72	48.07	45.73	41.05	36.14	46.45	61.79	57.10	34.29	13.76	19.26
578			1691.99	394.11	49.95	63.05	63.40	28.71	20.87	48.11	72.81	53.11	50.25	58.04	52.96	45.26	57.57	36.78	35.58	29.62	25.43	38.93	59.17	41.00	38.95	38.56	32.21	25.27	30.74	31.41	42.62	59.73	61.74	37.30	45.02	45.53	27.91	24.56	29.49	20.47	39.88	40.61	47.01	43.46	48.40	53.75	57.05	13.00	20.84
579			889.42	198.01	49.89	31.52	33.90	41.70	31.49	30.93	40.95	36.65	30.17	48.49	49.38	25.65	38.44	33.39	45.10	36.68	53.01	46.98	39.30	62.19	73.48	40.93	38.08	26.44	46.09	59.90	32.45	24.93	40.95	25.04	22.75	24.61	26.55	37.94	27.24	30.20	25.42	29.31	23.14	30.63	26.04	26.74	27.87	32.22	36.12
580			2041.51	427.85	21.26	31.54	33.69	31.82	32.28	17.81	20.32	26.60	26.18	17.92	25.73	36.95	18.94	13.13	30.18	36.80	53.79	43.82	18.86	27.24	22.06	23.26	35.75	37.17	29.98	33.78	16.45	45.43	48.57	45.52	34.98	32.17	40.16	32.38	27.75	26.23	35.44	42.82	30.88	39.86	37.72	59.86	56.05	34.41	34.31
581			2667.90	519.48	51.97	64.59	43.09	21.60	18.02	37.54	44.63	31.16	62.52	60.36	34.24	36.58	24.12	26.13	44.99	29.59	47.32	67.39	56.78	38.44	30.91	31.37	48.09	36.17	23.65	26.29	36.46	15.73	25.39	33.91	55.94	11.48	14.60	18.29	39.34	35.00	27.64	42.44	65.72	33.36	44.75	35.80	25.72	29.99	28.59
582			1017.75	225.81	29.43	30.03	19.26	46.71	45.46	41.32	46.34	56.17	37.61	29.70	45.64	51.15	56.14	29.76	12.87	42.48	37.50	23.23	23.56	54.95	64.02	22.48	21.75	34.00	52.68	38.05	21.01	39.04	30.91	40.22	35.37	36.86	25.82	37.63	54.15	52.02	21.71	15.53	17.67	25.44	21.84	33.54	29.67	24.34	37.33
583			3666.92	742.66	27.49	36.77	25.40	26.08	28.97	34.26	27.61	23.31	53.44	40.19	35.43	31.95	28.79	33.07	29.70	48.31	50.02	35.96	24.11	32.38	44.06	41.30	34.77	26.43	31.55	25.41	42.40	31.41	30.47	40.08	37.12	29.27	13.74	25.46	49.18	38.01	31.22	32.24	43.71	35.84	35.67	49.92	38.91	25.43	23.95
584			3691.41	884.88	72.57	61.23	60.36	63.15	39.93	29.09	36.61	59.02	36.45	45.16	24.75	46.93	60.43	27.62	29.44	40.87	34.80	37.16	26.93	31.61	25.19	29.22	46.45	61.74	32.00	37.67	23.61	27.33	24.74	40.09	34.56	32.03	37.07	44.89	23.62	25.21	34.65	41.36	43.26	23.40	24.94	22.19	37.11	38.28	28.70
585			3533.65	862.03	47.15	62.84	53.15	34.81	50.68	51.17	23.59	53.98	37.11	41.85	39.91	27.18	29.04	36.78	19.57	24.51	24.79	41.41	33.19	58.08	34.61	37.75	56.80	32.47	40.51	44.48	27.37	35.73	50.17	42.44	34.21	40.88	63.81	62.49	44.92	44.56	40.43	56.09	41.01	26.94	23.82	28.72	34.20	38.54	17.80
586			4926.47	1010.83	59.05	42.25	58.15	45.00	29.19	23.53	54.22	78.78	41.47	36.07	45.14	26.30	22.07	41.42	33.05	41.42	39.19	40.70	49.30	62.76	64.99	57.07	54.94	76.28	71.62	54.59	47.41	35.99	37.56	32.70	21.19	29.69	38.81	39.44	50.68	28.46	23.75	45.75	53.95	38.66	34.05	17.49	31.74	33.52	20.47
587			6047.91	1465.76	110.42	58.60	51.70	40.31	37.63	26.91	32.87	29.49	42.63	25.05	30.08	39.22	72.78	68.50	40.07	33.17	22.20	41.91	47.75	31.86	22.71	40.36	48.14	55.40	39.78	32.81	28.27	34.72	34.90	24.77	35.49	49.29	63.25	44.68	45.50	38.95	15.88	37.39	35.16	19.33	48.15	62.07	66.85	64.21	26.27
588			4282.59	799.70	60.78	35.23	31.62	27.42	27.61	32.58	19.42	27.09	43.42	48.97	47.24	53.52	47.32	44.09	39.87	33.21	47.01	56.56	49.16	37.85	20.01	33.94	26.03	36.59	21.59	20.09	47.19	30.67	28.48	22.68	30.86	16.75	26.46	40.92	24.72	29.35	38.68	40.87	46.98	38.39	19.56	15.76	29.19	14.46	15.75
589			5822.95	1240.42	52.86	46.60	59.37	38.78	33.88	37.75	51.52	35.60	42.43	73.02	45.53	39.06	39.51	27.63	45.09	30.52	19.88	25.16	40.22	39.54	38.07	44.53	30.53	29.35	27.62	28.14	30.36	30.29	27.95	30.49	27.97	30.52	29.98	29.03	31.31	43.23	56.13	39.79	43.56	80.80	40.89	26.74	24.50	21.48	29.39
590			2063.86	527.19	98.95	34.46	34.50	44.22	40.69	30.62	42.54	30.31	30.94	48.85	37.70	37.39	31.55	30.22	51.52	48.79	21.49	38.94	33.91	19.50	39.19	42.53	35.27	43.95	35.39	15.69	29.83	48.56	49.91	27.61	24.20	22.49	36.12	25.39	19.08	17.59	24.43	41.67	37.09	37.08	30.93	24.03	41.63	41.53	30.25
591			3369.67	718.42	77.67	45.27	45.52	51.41	64.04	51.82	68.53	45.04	50.44	44.90	40.27	32.53	38.85	30.60	59.02	74.17	40.48	35.31	25.08	19.12	30.26	17.68	14.35	25.65	40.47	29.90	32.56	26.15	25.71	24.89	27.78	41.13	41.53	28.06	47.53	30.65	35.58	17.34	25.44	41.73	25.67	47.66	43.91	37.36	40.71
592			4824.24	893.95	58.73	55.42	49.47	66.12	43.04	53.43	49.99	43.71	51.10	46.66	58.73	38.44	57.65	64.29	42.81	16.57	17.94	18.43	39.30	58.81	28.46	28.02	45.71	31.82	21.66	33.70	23.60	21.06	20.23	36.85	35.84	30.60	52.08	33.86	29.80	20.85	25.41	32.73	35.11	24.76	36.49	39.11	32.48	38.27	23.25
593			2667.17	530.75	70.87	78.23	51.90	51.41	74.83	47.89	40.71	46.49	18.84	29.28	38.32	43.82	16.88	20.48	42.95	35.29	23.73	34.21	40.50	45.14	48.15	57.80	43.76	38.66	28.67	28.36	18.74	35.19	60.91	50.46	51.70	38.60	57.70	35.18	31.03	34.31	33.75	53.42	28.70	33.54	63.97	54.93	43.29	31.65	10.45
594			6671.88	1241.97	63.17	48.89	27.84	53.75	35.36	46.73	50.43	29.93	34.67	52.27	43.74	41.42	37.12	39.95	32.86	50.72	33.90	21.11	20.50	42.19	68.65	78.42	40.06	52.93	74.76	45.44	36.28	36.11	62.45	52.30	23.66	34.28	38.79	23.92	34.72	43.12	59.09	44.41	38.41	33.71	54.31	43.99	39.83	16.16	30.30
595			1752.24	380.67	22.94	55.29	86.06	53.40	41.52	53.54	55.52	57.13	47.78	53.84	52.13	49.99	30.90	31.63	40.75	34.88	35.01	30.04	16.60	20.23	34.85	33.38	45.77	56.10	53.61	58.51	43.09	48.26	31.44	46.71	46.91	25.35	33.84	27.93	40.20	52.86	28.78	22.95	27.09	23.64	32.57	22.06	51.28	53.10	24.07
596			4280.17	887.32	48.41	74.18	64.39	53.85	42.46	34.99	20.71	38.88	49.34	44.35	64.24	48.77	57.72	43.47	28.36	26.92	30.89	26.00	28.76	25.02	37.57	29.27	33.92	26.36	24.62	22.53	27.40	50.47	38.94	46.77	57.33	46.46	52.28	42.88	30.37	29.96	28.10	26.81	42.72	45.71	38.04	38.18	28.19	41.21	48.71
597			4948.92	1083.76	49.97	24.20	50.89	64.90	81.95	51.69	54.18	33.94	28.79	42.87	39.90	45.62	61.30	67.54	26.14	24.84	35.34	45.74	35.33	61.76	40.31	54.85	49.49	41.00	55.12	36.44	40.15	25.77	26.32	38.57	28.12	39.53	33.61	47.32	42.15	36.94	16.17	28.45	23.97	22.77	43.18	46.41	43.16	31.62	22.17
598			2795.69	770.55	92.64	56.46	79.74	28.06	39.28	30.53	59.08	47.83	44.15	44.88	34.91	52.45	39.13	56.01	63.61	45.73	35.17	24.19	41.87	73.49	45.69	33.04	28.82	30.58	49.24	29.52	29.31	42.20	46.05	26.03	17.68	39.31	25.42	39.33	53.35	46.61	34.56	72.48	60.38	30.00	30.85	44.02	31.24	18.33	35.05
599			2951.08	595.62	62.42	45.66	49.55	31.67	41.64	39.15	25.38	41.67	41.41	29.40	23.23	46.86	50.95	41.85	38.60	30.61	36.54	30.99	21.58	37.59	33.48	27.90	45.49	40.72	35.64	52.46	31.97	26.71	45.64	57.62	44.30	43.24	33.67	18.39	22.09	21.32	25.63	23.95	34.69	35.96	45.58	64.54	37.34	32.17	21.94
600			5107.76	1088.07	40.32	68.89	62.89	58.25	42.54	43.66	29.56	35.15	55.47	45.05	29.56	36.76	32.15	46.33	41.58	27.27	54.51	54.99	43.15	29.75	23.33	28.35	43.15	48.64	29.74	21.62	33.47	23.28	36.16	50.77	23.25	32.99	28.79	29.22	21.86	28.75	48.64	39.61	27.86	17.76	41.05	49.71	25.32	24.99	33.26
601			1433.35	293.48	24.20	44.05	46.52	53.57	49.18	37.41	59.66	33.70	37.65	33.21	43.83	63.70	65.45	55.73	35.77	26.76	33.06	47.50	28.66	23.81	31.87	25.68	19.14	19.70	51.87	87.48	60.80	25.72	25.88	35.93	31.16	12.22	19.83	44.46	38.91	34.58	74.19	65.13	56.96	30.54	30.08	24.92	23.54	25.45	28.88
602			4328.40	864.35	33.67	50.41	52.46	56.42	43.55	44.09	56.44	66.14	47.80	47.08	36.81	32.95	56.56	33.83	34.41	18.33	23.44	29.51	38.94	44.58	44.53	41.51	20.36	38.70	42.50	31.91	27.41	27.62	36.71	25.27	34.89	31.68	30.31	35.76	69.86	38.93	32.92	46.45	28.23	48.82	42.72	20.14	53.51	60.31	47.79
603			3036.65	668.19	33.21	24.57	25.31	68.91	52.22	35.48	28.92	21.87	28.63	16.91	32.31	34.93	31.50	56.73	43.85	42.04	53.20	37.81	50.67	30.31	25.54	30.20	16.31	35.03	36.53	32.04	42.29	44.74	51.99	47.00	33.22	31.52	31.29	27.59	19.81	47.43	70.46	30.06	45.16	40.80	53.51	47.51	38.35	38.76	22.10
604			4755.07	1023.83	65.01	55.44	49.70	54.41	34.87	62.06	54.83	64.60	41.66	21.06	20.82	30.95	43.53	33.07	25.66	42.96	37.86	56.98	45.10	43.10	31.50	33.20	36.65	40.45	21.78	27.98	42.85	63.62	51.51	56.73	59.10	51.72	44.71	48.30	42.74	47.49	34.23	25.09	39.09	28.81	33.13	19.23	24.47	24.32	28.19
605			1934.28	490.70	64.54	67.98	56.76	43.76	48.70	53.19	54.54	46.61	35.31	54.23	70.70	41.91	51.59	43.01	31.57	17.63	29.42	32.52	37.36	40.06	32.42	52.76	64.34	37.56	15.05	35.79	34.95	40.09	22.38	25.82	57.20	59.53	31.90	35.95	47.48	22.09	52.85	37.09	35.28	45.35	52.67	51.56	42.36	32.36	33.03
606			3938.77	822.92	67.43	79.12	33.17	36.00	54.59	28.46	65.77	56.73	32.73	44.99	55.95	74.59	83.76	63.26	58.46	45.77	41.19	55.46	69.55	38.60	35.97	52.96	27.13	25.24	24.45	24.30	25.45	41.90	20.83	24.69	26.58	27.46	45.18	31.63	31.89	35.52	25.17	28.40	29.31	20.86	24.09	32.56	23.44	22.75	27.18
607			4105.54	809.25	23.34	22.16	43.89	73.78	76.79	90.79	60.05	36.07	41.09	22.74	43.38	37.94	52.97	34.78	24.46	37.43	37.34	28.93	42.76	43.84	22.42	20.33	28.10	22.18	26.86	29.97	30.80	36.00	55.34	45.41	36.62	29.16	33.78	38.32	39.88	40.02	29.53	43.84	35.38	31.46	42.68	16.65	25.19	30.88	20.00
608			4778.51	967.74	51.92	23.75	48.33	26.09	44.66	72.04	67.27	83.09	72.64	47.43	46.69	43.17	75.52	35.68	50.33	35.85	43.23	38.67	48.88	46.69	35.31	40.41	72.45	62.81	45.10	56.80	37.19	37.41	36.92	43.06	66.65	77.52	50.43	39.95	43.21	52.73	43.78	30.46	20.67	22.70	18.18	24.11	27.69	18.08	29.25
609			3764.42	753.15	48.03	44.27	59.16	26.71	18.75	18.86	32.78	13.08	30.43	30.79	33.72	43.35	55.27	80.90	96.96	62.21	31.89	34.97	42.93	30.49	27.21	24.04	33.80	28.64	45.74	40.73	46.06	35.63	30.07	41.31	38.70	60.08	50.65	59.32	41.89	14.89	27.70	19.69	40.82	58.81	58.66	45.02	38.91	39.74	28.24
610			458.61	141.31	89.71	35.75	39.39	17.62	29.21	28.00	16.08	17.42	48.69	49.09	43.19	21.60	34.38	39.20	25.51	21.02	30.75	44.03	72.88	52.60	57.68	49.72	39.41	39.39	32.73	24.57	35.93	30.60	29.00	43.40	36.69	42.30	29.23	39.21	72.32	32.35	34.84	50.04	37.50	25.19	34.23	27.21	61.96	44.03	41.18
611			1466.49	261.34	40.50	53.88	62.38	33.43	23.49	28.33	78.16	50.82	38.71	45.83	43.92	24.43	32.62	43.38	36.46	49.23	43.13	24.01	42.00	39.97	60.00	49.29	34.72	22.79	23.66	39.55	51.12	39.70	29.89	36.43	53.74	34.85	36.02	40.30	54.44	46.45	25.75	27.63	14.82	19.53	33.77	15.54	15.77	22.15	16.63
612			2750.69	720.85	75.62	57.09	26.59	48.29	41.73	37.72	54.24	48.13	38.45	37.51	51.25	36.84	41.26	40.31	50.50	93.91	89.97	44.44	27.89	48.06	42.37	24.82	26.04	38.15	29.83	27.00	43.64	28.45	50.30	41.61	39.90	32.80	26.38	27.96	55.41	43.71	31.44	27.02	29.74	19.31	24.99	28.54	28.68	19.85	29.30
613			4446.69	722.60	44.25	52.09	46.49	53.88	43.34	49.73	61.01	45.76	50.52	36.01	57.92	65.18	42.53	45.51	43.21	35.03	29.84	31.17	22.94	38.68	40.30	41.12	49.46	40.31	31.32	28.61	32.21	26.41	34.13	35.88	28.69	45.23	24.77	29.32	29.45	27.39	35.96	50.71	43.66	38.81	29.31	19.82	41.95	51.36	29.76
614			1131.20	313.70	68.36	48.12	67.62	56.77	69.50	65.07	45.94	41.42	27.92	53.43	38.40	47.55	61.02	54.95	46.42	23.69	31.15	43.75	53.39	44.71	29.45	57.33	50.90	55.84	53.02	40.48	32.38	48.32	33.99	28.68	24.08	27.57	35.53	29.74	39.96	23.50	14.51	34.12	35.47	44.98	25.18	22.73	44.12	30.38	45.00
615			1472.93	347.25	78.91	83.64	72.17	61.22	69.82	54.07	32.46	40.28	30.49	38.24	49.03	42.80	29.19	32.53	43.83	37.10	51.65	47.69	59.17	48.78	28.13	27.10	39.14	25.42	34.65	28.65	40.57	47.10	22.64	25.32	68.76	72.48	50.12	47.82	39.94	45.12	23.71	25.71	37.31	15.75	33.91	47.81	47.71	35.57	47.62
616			4404.38	868.50	40.66	47.81	55.60	37.33	49.17	91.83	63.75	44.15	33.33	25.81	39.76	43.72	17.06	26.04	24.34	67.12	53.55	41.58	39.60	65.34	42.81	28.00	31.72	36.71	40.88	51.65	40.86	47.28	67.38	67.56	46.75	33.58	29.28	28.88	31.42	33.94	48.73	48.76	26.67	54.00	50.41	36.60	35.60	33.80	64.93
617			5967.20	1147.60	56.80	65.27	63.47	54.94	40.37	35.33	65.11	50.00	43.58	69.21	53.60	39.14	42.56	52.42	33.42	30.66	34.31	45.32	27.25	35.95	41.79	28.76	43.63	34.24	48.94	26.46	34.08	18.52	27.16	17.42	22.30	28.94	36.71	39.49	28.24	39.51	33.77	30.54	47.44	24.44	41.56	56.84	36.96	39.54	38.80
618			3499.69	777.91	81.18	33.30	50.42	34.99	31.26	47.63	67.87	46.97	54.73	65.06	51.96	42.06	24.05	25.13	29.28	23.74	23.77	42.38	26.37	33.97	34.25	48.57	29.64	42.76	24.83	23.98	35.48	60.85	55.12	33.15	34.17	29.70	35.56	49.64	39.32	40.86	44.28	50.30	60.85	69.64	24.21	28.18	55.82	49.25	33.92
619			1688.73	481.97	121.23	56.62	38.87	25.72	43.50	38.19	40.69	60.30	50.97	55.96	49.87	33.55	73.00	46.17	37.85	34.27	34.12	37.18	30.65	21.92	24.62	19.57	29.36	38.99	64.89	46.45	40.65	35.39	44.50	27.20	40.51	59.61	36.91	39.44	61.05	34.26	20.86	18.53	24.79	45.54	74.19	63.06	31.65	39.51	58.27
620			2537.29	532.49	30.65	59.30	37.25	14.70	35.64	29.95	24.95	24.94	21.57	29.44	49.42	41.99	34.47	28.77	34.29	26.91	27.79	18.47	30.25	34.07	36.63	34.47	42.13	46.11	35.16	36.84	37.31	31.67	45.84	46.73	49.54	35.23	27.50	37.93	55.74	69.17	75.70	36.85	32.85	49.63	30.90	21.35	19.19	30.36	10.06
621			2188.72	471.82	47.30	76.45	38.15	47.02	55.49	76.18	65.61	43.80	26.95	18.53	26.29	29.74	57.97	46.39	45.41	23.43	50.85	75.08	31.77	32.13	33.42	26.48	36.94	32.68	36.07	28.69	22.27	33.52	23.80	40.04	39.00	27.43	21.72	33.63	51.43	40.75	14.52	32.88	28.13	25.66	29.36	34.89	31.56	38.81	34.79
622			3398.86	736.85	109.66	89.04	73.07	35.97	57.40	57.19	60.90	52.92	58.17	40.52	47.16	24.36	21.66	27.01	49.56	68.95	34.42	22.79	25.26	35.60	34.74	32.40	20.74	29.35	28.82	37.15	20.58	25.24	37.17	35.83	24.49	21.71	31.74	32.38	39.91	31.54	21.84	26.36	22.27	56.53	57.62	56.63	44.35	25.51	34.65
623			1664.30	335.24	34.28	29.46	39.52	64.13	44.20	41.89	37.51	32.52	33.37	62.66	62.07	33.05	37.19	24.02	25.60	42.59	41.99	39.23	43.38	58.47	54.77	29.81	44.62	43.88	63.66	35.99	24.61	36.36	31.00	32.15	28.46	31.14	36.85	42.12	40.87	47.27	42.31	26.67	19.37	15.59	35.66	26.22	34.93	34.50	26.96
624			2844.35	538.11	45.01	62.98	42.62	42.09	59.07	51.56	45.45	44.84	29.32	25.40	36.25	60.43	52.62	30.35	40.10	29.18	30.30	17.74	43.04	33.05	26.39	41.29	47.19	40.80	38.25	44.77	42.69	33.80	26.39	20.87	28.77	29.65	50.21	46.09	32.19	25.91	18.76	25.58	27.50	41.23	35.89	37.75	23.02	34.05	47.41
625			4013.78	856.76	31.89	74.29	82.36	35.90	56.05	72.84	42.36	37.12	37.89	54.05	43.18	35.23	49.26	28.96	24.29	31.36	32.80	19.37	55.59	69.29	58.94	33.49	32.59	32.14	72.76	68.70	43.45	50.73	48.27	47.14	50.36	31.02	24.36	32.10	28.13	38.09	49.61	33.47	23.99	28.32	40.89	28.33	26.74	18.44	22.11
626			4149.88	871.17	138.57	136.26	94.48	68.27	39.55	54.55	72.27	60.17	31.32	34.90	33.41	27.99	36.95	47.86	36.27	48.34	47.69	57.46	47.08	52.00	59.63	40.13	44.96	55.92	40.36	29.17	35.23	33.32	20.70	13.41	19.41	46.99	46.05	50.78	43.47	39.35	14.94	30.98	33.66	33.87	29.39	47.12	48.01	38.85	34.31
627			2097.00	522.91	61.02	43.99	58.23	43.13	30.11	41.77	38.98	36.88	38.26	25.37	30.28	33.41	39.70	52.41	29.24	54.25	43.53	57.79	61.78	31.12	28.54	38.14	63.01	40.14	56.36	51.52	37.99	62.84	40.74	23.32	32.02	34.21	31.64	37.71	39.46	34.72	26.65	37.26	30.79	31.75	35.72	35.01	37.53	44.51	46.92
628			2019.46	596.08	72.99	66.59	79.49	47.72	58.68	48.59	44.04	32.13	33.64	34.94	50.59	50.16	32.26	49.73	41.24	18.18	29.74	38.68	41.81	54.73	90.25	43.21	37.64	36.35	41.74	42.70	31.30	56.72	36.17	27.14	51.00	47.38	31.68	48.90	54.77	41.84	41.37	27.04	34.27	38.17	46.01	45.26	49.11	47.03	49.72
629			2095.08	457.66	42.05	27.86	71.20	93.61	60.69	44.27	51.41	50.49	38.75	44.72	34.57	67.54	93.66	53.24	29.18	30.66	31.50	47.32	46.01	44.44	28.64	19.29	21.36	35.11	47.33	65.49	50.59	50.29	54.43	39.78	33.46	46.18	59.48	71.07	80.94	70.48	24.84	18.53	38.53	41.44	33.96	113.81	112.16	49.30	17.09
630			1627.20	364.63	50.95	45.60	49.33	60.11	16.09	52.46	70.15	36.22	43.35	59.35	73.92	81.36	60.74	29.31	41.67	39.69	61.66	45.16	50.16	27.93	38.36	42.92	27.55	42.08	22.41	31.85	40.22	34.54	28.08	34.42	36.25	36.78	46.04	38.20	26.34	45.65	49.12	49.45	26.75	26.91	30.94	30.61	22.21	11.60	26.12
631			1145.50	231.12	61.91	39.44	42.20	33.27	44.19	39.96	46.69	53.74	48.74	53.91	70.47	52.14	29.21	31.25	32.99	39.74	41.88	32.15	53.75	44.89	24.02	41.68	55.78	41.22	30.02	22.13	21.22	18.66	49.17	62.22	49.24	33.59	25.88	32.75	19.36	10.63	17.92	41.09	61.67	41.91	24.81	24.65	46.00	37.12	40.18
632			6314.34	1318.39	61.46	61.13	51.55	46.30	46.43	54.45	100.05	49.12	35.40	58.56	43.18	58.45	41.39	34.08	52.02	55.97	44.55	34.03	25.90	38.06	54.35	47.93	31.79	43.95	83.32	93.48	41.94	24.34	45.72	37.66	44.60	52.11	32.57	42.57	43.68	33.44	28.54	26.26	37.95	41.92	33.43	77.28	63.85	38.47	27.83
633			3125.46	581.29	49.19	57.90	56.39	78.37	43.37	28.80	34.11	42.31	34.44	31.52	33.20	26.00	26.21	40.27	40.32	42.02	26.58	56.69	56.64	52.82	53.86	43.09	46.21	28.05	34.15	43.40	42.73	47.94	51.47	44.14	41.06	17.32	29.36	41.62	48.07	36.12	25.43	26.97	63.41	36.24	14.60	15.77	21.78	27.92	42.47
634			572.28	119.48	53.02	43.10	47.64	21.63	37.62	40.01	42.81	50.68	50.71	45.09	47.80	41.05	41.45	45.90	47.50	34.93	40.79	47.01	44.84	40.31	48.66	36.67	29.18	32.44	28.24	23.69	26.15	42.06	36.89	26.62	42.44	44.93	37.28	38.93	40.78	19.96	38.00	45.49	32.33	43.52	48.56	31.01	43.99	26.66	27.02
635			2559.58	446.98	50.04	44.74	49.26	69.85	59.07	79.61	43.89	19.16	32.30	16.86	16.65	37.28	26.83	15.83	28.20	38.98	55.99	47.03	28.50	29.85	48.26	28.90	25.37	26.08	63.21	59.11	32.43	30.85	36.86	28.07	35.91	41.74	26.85	39.07	43.37	29.36	15.47	37.39	24.16	41.62	34.85	24.80	31.44	33.58	36.01
636			277.60	140.94	58.68	56.61	43.33	16.37	26.23	31.70	66.27	76.35	61.80	75.50	61.91	59.03	36.91	40.62	42.57	36.67	31.11	27.57	52.50	39.60	35.29	64.16	47.11	24.30	33.13	33.06	28.55	23.53	38.53	51.47	24.70	31.71	37.95	47.46	38.03	53.58	59.88	41.69	28.05	20.28	30.15	53.31	55.45	49.67	41.24
637			4289.47	794.10	44.94	42.40	79.48	57.42	46.59	52.14	67.56	67.07	53.99	30.18	83.13	45.29	24.38	44.46	53.60	45.96	55.26	39.73	59.35	50.15	36.56	47.90	54.37	47.17	28.50	21.24	22.35	47.60	54.64	59.65	47.45	33.28	41.05	43.94	22.47	32.59	43.58	37.09	30.24	36.32	19.64	48.45	32.62	26.65	20.49
638			3230.57	511.62	143.29	68.04	28.22	25.33	48.55	82.83	44.78	44.24	56.16	45.61	30.54	61.49	39.51	22.77	35.40	42.97	44.25	38.01	42.53	40.44	42.03	29.53	42.72	45.25	43.51	30.34	45.23	34.79	41.62	65.15	48.74	35.39	28.24	21.34	23.57	34.43	29.84	43.65	44.09	23.31	36.70	29.22	34.27	34.18	43.30
639			1560.98	430.91	52.00	41.20	45.60	33.18	51.59	33.84	43.83	74.39	50.08	44.22	29.54	29.99	32.74	35.15	23.63	63.35	40.26	28.92	38.99	36.33	44.18	43.11	39.04	28.92	37.91	32.46	28.11	44.57	39.05	40.78	38.96	46.30	35.11	25.22	12.07	26.90	42.58	37.87	32.69	36.19	33.94	37.92	34.35	26.56	30.28
640			1512.86	346.02	57.42	99.62	43.05	73.23	83.31	25.93	29.90	42.53	36.77	57.13	33.71	46.62	34.60	43.12	44.31	36.86	48.35	39.90	37.13	64.38	93.92	64.69	45.75	33.21	29.32	27.30	53.51	54.35	47.77	38.71	40.57	43.84	30.05	27.58	43.66	49.47	40.60	26.15	31.81	74.83	54.36	31.39	47.28	38.08	27.08
641			3990.55	861.26	85.86	57.29	37.79	40.83	31.07	66.12	71.46	31.65	43.15	48.28	24.88	17.42	27.10	48.11	26.53	32.63	58.16	46.11	32.43	20.62	15.82	30.65	52.96	38.61	43.54	61.11	46.97	38.23	39.86	46.56	52.57	28.89	24.53	37.04	25.79	42.77	35.30	49.31	32.22	24.50	48.76	57.44	50.75	44.21	40.67
642			3041.61	683.52	53.64	59.57	80.03	73.43	72.47	39.40	36.50	24.34	24.13	32.37	50.55	69.05	46.04	23.01	35.46	76.20	42.74	22.69	30.28	50.07	47.79	41.64	40.91	49.38	43.53	27.35	37.07	27.38	30.04	21.08	33.43	41.75	27.99	38.22	37.82	26.09	15.55	30.25	40.69	18.51	40.86	37.47	39.44	32.96	22.47
643			1782.40	713.92	182.95	103.32	72.11	52.61	67.36	50.43	25.35	35.17	30.58	38.64	35.92	35.04	33.54	36.51	23.14	50.72	55.58	22.19	27.86	53.81	41.61	32.80	46.14	44.00	29.10	25.30	33.28	43.71	39.78	39.01	30.20	16.75	18.33	22.58	30.45	43.98	42.05	55.79	32.37	32.12	55.24	44.70	22.81	24.74	36.48
644			184.52	60.05	46.72	56.07	55.99	49.85	44.95	49.91	47.77	31.22	29.92	50.62	62.09	63.66	49.17	40.44	29.69	46.46	46.25	34.82	37.74	50.61	52.72	53.40	36.31	40.12	45.18	44.22	40.65	43.28	22.91	17.90	20.37	24.60	30.24	40.34	45.27	31.40	34.59	47.15	34.45	29.25	51.44	35.86	27.24	23.41	11.03
645			3942.98	750.38	27.13	66.83	74.22	26.18	13.45	18.92	45.77	17.66	12.18	18.30	28.31	37.54	54.64	58.27	42.88	40.51	62.71	34.94	34.39	53.06	57.73	33.45	36.30	40.91	65.57	47.53	25.17	29.60	34.40	32.04	29.48	17.20	25.62	32.51	31.37	33.89	35.33	19.57	16.83	38.29	59.59	37.14	48.72	61.75	65.78
646			1712.52	489.82	109.90	55.81	40.52	46.80	56.46	45.13	47.13	35.05	26.53	52.60	55.60	55.27	50.98	36.78	55.69	52.48	39.63	37.36	59.96	55.13	39.89	55.80	35.51	19.12	21.07	25.70	37.77	34.32	39.39	34.00	61.85	73.14	53.69	43.12	24.38	31.78	25.22	32.99	23.60	29.09	40.09	32.50	40.62	32.67	20.73
647			2898.83	641.30	74.16	53.76	79.89	52.80	70.91	51.93	50.91	35.13	31.91	46.30	35.26	63.31	39.98	53.29	48.01	17.99	37.21	31.78	28.75	34.70	57.86	31.89	22.12	34.01	27.98	25.77	42.25	38.82	61.00	43.31	34.27	42.60	34.29	27.61	28.61	37.29	42.36	40.74	23.94	31.70	32.35	36.60	19.65	25.03	60.53
648			3204.47	629.74	42.45	33.03	43.74	43.82	61.21	50.67	37.01	43.78	40.50	48.75	60.49	44.31	21.63	16.72	24.99	20.19	45.69	47.31	45.12	33.15	58.55	59.85	20.34	30.32	39.12	30.09	34.03	20.23	27.37	18.74	45.64	55.25	40.06	20.90	23.20	29.39	39.79	41.71	37.47	24.14	19.31	26.87	38.22	27.57	26.79
649			2660.68	453.15	99.40	68.47	61.41	72.45	46.30	37.21	49.54	40.87	25.32	37.02	43.93	52.72	29.62	35.98	37.04	50.71	35.98	43.61	31.84	34.44	22.83	33.87	39.58	20.23	38.17	69.16	71.19	44.48	20.53	20.68	17.21	23.57	38.19	26.24	31.39	21.99	39.00	42.59	67.06	41.84	25.39	42.04	48.11	24.30	39.78
650			3733.22	771.38	51.17	44.59	44.77	45.81	36.16	65.49	48.99	51.46	42.17	64.44	51.60	29.68	40.01	35.75	54.63	32.81	33.74	44.63	38.97	29.95	28.37	20.65	36.20	47.00	38.62	66.17	59.09	36.02	29.44	40.48	37.27	49.74	64.55	52.30	34.14	29.88	24.83	24.33	28.67	40.97	24.43	97.17	81.82	42.33	38.48
651			3075.23	578.23	47.09	70.77	49.07	28.83	26.58	34.57	28.35	47.48	55.77	43.88	46.93	34.50	49.97	46.21	29.35	55.49	64.93	46.22	76.29	67.56	52.31	36.72	34.10	37.90	33.52	42.42	52.87	51.37	25.60	21.67	38.40	33.65	44.14	33.98	21.19	32.27	46.17	40.49	19.29	26.67	41.64	32.71	24.98	25.35	21.24
652			2443.21	650.10	115.47	50.58	31.36	45.84	29.23	57.41	56.36	58.71	58.81	37.08	32.19	40.30	44.48	60.01	67.00	63.79	49.98	38.65	45.89	46.71	46.33	41.87	25.82	24.12	61.79	48.98	33.57	21.39	24.05	45.39	31.08	35.79	27.21	39.09	46.08	31.63	31.57	32.95	23.47	33.55	35.09	34.88	67.90	73.36	34.94
653			375.35	70.08	34.33	46.66	60.74	31.48	37.30	30.60	25.19	29.62	22.01	23.81	47.72	40.49	45.06	28.36	39.63	32.37	52.13	60.73	42.78	29.27	65.10	59.21	37.50	26.15	38.53	69.96	38.03	20.46	20.50	22.55	61.32	70.08	66.94	49.29	37.54	53.70	47.57	42.14	59.86	37.32	63.49	95.96	61.73	50.66	44.79
654			6689.29	1302.88	41.23	36.62	22.46	32.76	43.00	28.57	46.07	39.59	32.96	37.05	48.89	44.95	36.26	30.50	39.70	41.18	20.38	15.20	34.55	35.14	44.33	29.73	41.29	25.79	32.24	28.73	36.23	37.43	29.34	37.77	27.51	35.20	22.11	14.13	19.26	13.90	10.75	21.67	25.75	45.09	30.88	23.40	23.72	29.23	44.07
655			1648.93	367.47	44.26	62.29	42.33	43.78	44.11	48.79	67.47	77.38	51.14	47.72	68.16	56.00	43.00	46.71	57.18	79.43	63.30	56.39	44.96	35.66	21.70	27.54	37.40	55.64	48.27	30.54	44.72	53.92	55.69	36.13	38.21	30.78	30.48	27.25	25.75	33.39	32.87	30.73	43.75	32.26	35.42	27.39	37.03	22.94	37.11
656			3364.34	603.55	63.88	67.51	68.99	38.44	44.81	83.67	49.44	46.69	25.11	43.52	46.96	54.75	81.39	68.12	46.22	29.80	39.23	46.53	33.71	58.35	57.31	43.12	31.89	34.98	42.18	113.79	73.97	31.50	37.16	49.69	38.55	31.88	44.53	48.10	29.11	23.14	32.95	27.33	44.52	43.07	63.03	113.08	116.34	62.16	54.83
657			3620.69	746.72	38.52	26.03	44.75	46.57	43.82	20.56	31.38	30.96	33.75	35.04	60.12	44.27	47.29	45.49	35.67	46.62	58.37	57.89	51.28	27.38	32.96	30.74	47.97	28.14	17.55	39.23	49.78	42.57	43.95	21.56	27.42	44.42	34.23	28.16	53.35	37.43	33.05	22.70	20.52	23.57	25.66	22.33	38.29	36.22	29.40
658			812.40	191.08	71.25	41.80	71.44	93.53	63.57	63.58	71.72	61.19	49.61	46.37	23.07	41.89	62.50	66.46	46.89	21.94	32.72	30.92	45.77	42.74	42.43	34.85	24.24	25.28	23.75	47.40	42.29	30.02	25.80	30.91	26.81	15.88	27.26	49.38	40.23	43.40	42.82	26.14	32.25	45.90	40.56	34.99	27.09	36.04	59.05
659			5290.58	988.06	39.40	30.49	43.47	27.51	23.39	36.35	43.19	46.48	71.59	36.65	40.88	81.25	54.76	34.01	89.00	52.51	37.13	40.37	57.92	47.04	22.98	31.02	65.02	39.01	26.99	42.41	33.76	31.44	11.36	32.32	58.11	36.28	34.00	20.66	19.17	42.76	26.55	32.07	39.61	54.12	26.38	23.79	25.33	22.99	24.97
660			2664.95	761.00	98.39	81.57	81.82	30.88	45.11	80.14	60.79	37.52	30.45	29.27	40.67	51.74	37.29	49.10	16.58	45.28	56.08	66.10	33.57	30.40	43.00	31.56	57.61	45.61	49.51	30.82	42.23	52.60	36.61	20.15	40.48	50.15	46.02	31.89	39.19	46.29	35.67	25.46	36.92	19.32	27.98	26.40	53.58	67.04	55.76
661			1273.43	297.66	32.75	47.15	51.78	55.30	46.14	33.93	48.70	36.85	29.43	24.16	33.84	25.28	43.70	54.28	29.72	35.61	46.19	42.49	27.43	28.11	43.42	55.38	45.97	40.20	59.14	31.73	29.30	35.86	36.98	31.46	38.04	47.67	45.64	35.15	36.32	24.20	17.72	29.63	23.88	24.32	24.89	36.46	36.31	37.56	28.33
662			3764.98	682.06	76.70	87.01	51.17	36.32	27.27	33.38	32.51	21.89	29.23	39.10	35.26	23.16	41.68	47.75	48.49	43.96	37.86	51.39	38.05	39.37	45.53	60.86	69.36	51.68	59.18	39.78	16.57	11.96	17.04	43.83	36.44	34.72	30.45	15.08	34.03	27.80	30.38	32.60	26.90	24.78	25.71	20.97	35.43	38.40	36.09
663			2310.77	425.38	56.77	48.52	23.16	24.87	41.17	29.41	34.41	20.15	19.14	13.00	34.47	42.31	39.63	30.61	35.76	47.07	46.89	40.12	22.19	31.06	32.74	42.61	46.25	52.22	19.41	14.64	34.40	39.93	41.20	25.39	25.62	30.83	56.45	41.94	55.40	24.38	32.39	31.64	37.06	44.79	28.63	47.62	44.56	40.92	44.46
664			1963.53	444.17	60.26	34.84	21.88	23.78	38.39	59.89	50.04	38.90	40.60	30.62	35.17	67.34	37.12	29.84	61.54	52.51	24.70	30.93	37.61	25.30	29.30	31.10	32.81	39.98	35.89	31.55	31.68	23.68	39.78	50.56	42.60	50.13	31.27	27.23	25.31	29.80	25.98	31.50	54.61	33.25	24.64	33.38	28.95	22.83	39.74
665			3992.52	770.16	65.17	37.88	28.36	25.17	33.57	19.07	41.37	57.69	48.20	38.52	24.27	52.49	65.53	39.62	34.30	42.83	14.79	21.01	25.18	41.62	32.88	20.69	25.31	21.15	26.09	40.12	48.32	49.27	38.31	29.93	24.90	23.99	18.02	17.73	32.79	47.78	52.34	33.72	28.76	27.20	27.10	35.32	30.31	22.88	26.78
666			4488.82	911.17	104.90	92.15	54.35	41.97	50.10	51.91	43.30	18.33	45.61	31.72	47.31	38.94	20.03	42.02	49.55	46.56	20.21	16.74	22.19	27.19	53.20	35.96	30.26	42.06	31.16	17.64	36.08	25.34	32.21	26.82	27.79	31.71	48.87	57.29	49.06	10.17	27.46	33.06	51.99	51.88	32.15	34.57	39.88	34.99	29.51
667			3397.62	692.34	25.31	42.53	47.92	38.89	18.68	32.63	23.22	36.94	32.89	35.68	33.93	38.14	26.56	29.16	50.43	54.02	44.20	26.62	46.95	41.80	26.80	15.56	29.94	33.85	53.01	52.86	36.77	24.33	11.59	31.57	56.68	60.88	38.61	56.85	25.55	37.65	34.90	16.71	26.14	43.71	28.63	22.45	23.04	26.68	26.04
668			1538.12	378.30	36.24	42.20	38.42	64.06	29.24	19.59	44.77	43.69	32.57	32.23	45.74	32.69	46.20	49.94	26.85	37.93	48.40	28.17	32.20	34.07	47.77	43.27	66.70	53.62	50.90	26.95	16.29	35.77	35.93	43.25	48.04	51.12	39.27	27.34	9.99	25.27	23.96	17.22	51.74	53.80	20.90	32.42	53.96	48.48	37.56
669			6088.07	1282.54	52.72	33.04	30.20	21.61	46.39	73.19	54.79	20.19	34.12	50.50	38.33	28.28	31.60	31.52	20.13	43.60	49.27	19.96	32.14	48.43	30.16	28.56	22.96	19.83	11.40	27.66	45.01	36.42	27.73	24.29	49.84	40.08	53.78	31.26	43.46	45.92	24.14	16.22	14.98	23.40	30.86	41.07	27.90	17.70	18.45
670			1657.98	314.38	26.56	44.43	74.02	38.41	42.22	58.86	50.29	39.44	46.38	35.42	22.74	30.56	51.53	62.68	54.26	30.00	21.74	20.95	39.26	38.21	26.74	21.41	19.16	13.81	23.29	26.14	35.56	37.26	31.46	33.67	25.41	34.47	43.16	44.00	46.09	28.42	27.56	30.05	32.92	35.66	27.88	28.30	20.89	31.38	54.50
671			5379.54	1081.39	42.13	35.23	53.42	50.64	45.57	43.37	35.52	36.00	41.81	38.20	25.91	29.86	32.97	23.95	41.48	28.79	19.35	31.89	24.70	22.07	31.46	19.42	17.26	21.82	33.24	34.51	35.44	25.63	28.72	27.94	20.60	41.91	38.20	32.95	48.51	40.38	32.54	31.39	37.99	31.45	32.22	40.45	24.64	38.78	36.02
672			3170.76	750.72	54.44	41.00	30.57	47.02	40.22	48.69	59.99	42.96	24.37	16.59	43.78	49.92	61.28	33.32	15.36	37.69	38.47	29.43	33.64	23.22	43.44	54.50	35.59	16.52	25.52	19.97	23.59	39.43	33.67	33.27	16.15	30.24	23.62	35.26	19.27	20.54	36.95	34.30	22.31	28.85	32.16	34.90	43.62	19.79	24.95
673			2675.73	582.96	75.04	76.44	47.92	36.06	56.85	60.55	31.35	30.34	30.21	30.38	44.96	36.50	46.81	52.72	40.66	36.26	29.13	31.97	37.68	21.08	20.15	43.86	50.04	39.22	24.60	28.76	26.69	47.87	37.48	32.84	31.09	29.76	36.55	23.48	29.78	36.94	20.99	22.24	14.18	21.34	49.82	46.69	24.44	31.08	35.69
674			3982.40	761.39	34.31	24.70	40.60	53.52	23.88	21.90	46.24	51.88	33.47	49.09	46.71	32.56	21.64	31.35	41.15	23.70	36.96	52.15	58.19	44.82	36.49	26.02	37.54	35.70	19.19	25.61	32.21	18.87	16.43	29.32	26.89	14.90	18.87	28.16	42.40	39.30	40.01	27.10	20.27	22.21	11.02	26.04	41.92	27.84	25.30
675			1754.84	490.96	94.35	43.51	14.35	26.53	31.93	34.54	60.20	62.83	49.38	43.10	32.78	33.92	33.04	48.36	41.81	18.60	50.25	34.89	52.91	44.58	25.30	31.28	23.43	38.07	53.07	24.04	27.05	22.32	35.06	50.76	34.48	29.07	34.29	24.76	33.44	38.36	39.49	25.56	44.59	35.65	34.36	33.31	22.46	25.60	19.69
676			1134.42	253.52	50.06	32.25	43.65	31.08	34.98	44.09	29.72	28.51	33.30	27.04	27.89	34.98	34.51	39.37	54.56	53.57	19.23	19.73	20.43	15.35	16.56	19.48	27.69	42.46	24.55	30.25	42.05	23.58	31.14	30.53	42.48	44.11	34.39	24.05	31.89	50.49	44.93	43.64	49.54	32.10	28.21	24.54	18.14	20.51	45.07
677			3650.27	728.94	33.09	27.53	52.22	46.73	33.58	42.64	43.14	58.92	36.80	19.03	36.87	32.33	21.59	47.63	50.42	42.64	45.95	33.79	27.84	33.11	27.54	23.55	44.69	45.65	37.82	35.62	31.89	20.59	17.37	33.84	33.96	39.02	24.05	16.91	23.59	27.42	30.87	59.73	49.05	34.44	34.53	44.03	49.74	41.30	31.08
678			5273.70	1058.20	29.15	46.23	26.28	24.69	36.79	33.92	30.44	24.86	44.30	46.61	42.53	28.88	15.48	16.96	33.10	31.99	47.24	20.31	23.49	44.01	42.62	57.55	54.10	35.47	32.96	17.48	34.94	17.09	30.70	60.38	32.03	19.20	17.96	6.31	8.74	29.53	48.87	44.43	33.53	21.83	23.81	25.61	27.36	24.34	39.55
679			2714.29	650.16	46.24	27.86	38.70	40.59	60.80	59.28	27.30	33.51	48.79	49.07	41.73	20.66	37.93	24.73	26.89	37.52	58.33	53.59	45.04	25.92	16.78	23.21	23.46	8.82	13.16	18.95	29.51	38.58	37.94	30.73	24.66	53.25	41.47	39.71	35.67	54.56	82.89	41.59	29.48	22.49	37.02	26.07	54.22	50.59	53.18
680			2608.58	437.20	48.08	36.35	40.60	34.14	30.93	66.50	77.85	43.83	41.03	20.02	31.16	47.23	20.06	14.14	32.06	24.64	30.04	35.67	24.74	32.38	34.60	25.49	28.16	27.97	23.28	25.33	19.42	21.81	19.95	35.80	23.30	21.06	47.36	25.69	37.82	35.63	33.20	41.15	49.35	26.79	28.79	39.63	31.29	41.33	37.00
681			1377.81	324.48	26.37	33.85	63.36	45.11	38.21	31.86	32.10	24.83	32.22	53.35	31.20	18.10	10.41	26.09	44.27	31.20	26.07	18.01	44.49	41.04	47.06	45.30	29.25	37.58	56.19	35.17	19.91	18.15	21.68	41.06	35.12	38.51	34.63	32.11	32.85	31.39	17.58	33.65	43.82	21.24	23.87	36.56	31.71	32.09	62.85
682			5809.56	1142.51	22.83	25.83	19.34	24.80	17.27	22.33	26.76	22.81	43.74	40.12	26.74	31.43	22.59	30.53	35.89	22.30	26.50	48.78	28.21	27.28	23.71	26.45	35.66	33.22	19.56	23.25	44.83	46.79	26.62	29.65	29.56	24.70	20.36	21.05	19.99	22.83	28.29	31.97	27.96	58.32	65.27	49.66	50.56	19.18	27.92
683			7467.96	1489.81	46.92	60.78	51.99	56.40	23.11	21.17	39.35	42.44	57.38	34.40	22.20	27.41	33.28	19.45	21.76	26.16	25.85	29.19	40.43	31.51	31.32	51.17	55.02	24.33	24.56	42.62	24.94	24.29	20.48	22.76	28.22	28.97	14.27	24.98	27.57	19.21	20.95	26.58	46.83	24.30	21.93	18.19	17.04	37.47	35.87
684			1682.30	358.04	25.37	17.18	17.80	29.45	35.38	72.59	27.25	21.72	22.06	28.47	24.38	32.97	43.26	33.37	36.62	26.81	30.72	26.57	20.26	12.85	28.67	32.99	19.18	30.22	33.11	35.19	37.78	39.77	34.84	33.41	34.75	33.97	37.40	42.26	44.75	28.70	49.34	41.47	38.64	37.13	34.76	18.36	44.80	21.15	23.67
685			1904.34	328.65	17.47	38.89	22.49	15.25	21.83	29.76	34.85	32.85	19.49	19.69	35.11	31.11	29.51	20.04	17.15	22.24	30.64	25.15	10.38	35.58	47.11	36.77	38.31	50.60	49.20	39.22	31.32	20.70	33.74	34.05	33.28	42.88	17.13	20.81	35.47	39.27	49.65	37.47	19.21	14.72	24.75	25.42	22.66	45.59	51.17
686			3428.25	766.12	26.32	40.07	51.42	39.41	42.05	53.20	55.05	32.81	43.81	48.20	27.22	28.24	19.19	27.52	15.57	21.24	22.60	21.89	24.73	34.41	47.78	39.45	25.21	15.31	12.57	25.15	23.49	25.27	26.11	15.05	29.09	33.17	16.60	36.70	29.82	11.35	14.64	24.68	23.06	15.89	16.33	32.88	31.10	20.09	28.05
687			5494.06	1044.03	22.12	29.40	23.35	40.55	39.49	29.93	26.56	33.12	19.32	28.47	39.82	33.03	31.29	34.72	41.64	30.26	33.35	43.49	29.16	33.70	44.94	46.26	25.70	22.65	32.09	38.87	31.95	26.09	25.80	19.58	17.41	37.17	54.00	28.52	17.72	33.54	25.66	35.19	38.81	31.90	29.54	14.02	23.52	22.94	18.81
688			3449.14	624.33	50.79	44.31	39.61	28.01	36.11	31.11	33.59	49.19	33.19	29.40	40.65	42.50	47.20	20.48	38.18	49.80	71.81	58.77	26.80	25.53	18.86	25.10	41.23	31.72	16.42	43.34	25.73	53.40	47.07	21.77	24.19	36.80	20.01	17.73	20.76	25.11	29.32	48.41	28.28	23.24	24.10	40.09	42.17	32.15	19.10
689			1301.41	283.49	58.42	38.18	44.55	33.59	20.72	14.56	12.05	31.96	46.50	41.27	32.18	28.42	24.37	28.31	16.29	29.15	16.45	34.09	40.34	27.97	22.11	21.08	43.36	52.08	34.71	27.95	35.34	17.61	40.70	55.01	39.33	32.03	36.46	30.73	26.16	23.76	37.24	29.64	21.12	34.05	23.51	31.54	31.52	32.12	20.14
690			3350.96	663.89	40.99	29.62	35.57	48.06	49.62	23.45	30.47	20.03	23.86	34.85	28.36	29.75	20.40	38.67	17.65	11.23	23.89	36.59	32.73	30.58	27.88	29.30	34.30	34.35	24.26	30.35	35.68	22.47	26.64	25.67	39.92	43.64	33.62	24.34	33.64	30.60	27.05	17.10	28.14	43.79	19.36	37.28	43.68	47.56	30.78
691			2866.69	545.29	54.85	35.16	46.75	41.19	24.33	22.61	34.71	56.46	35.74	29.18	27.27	24.63	24.87	43.14	41.02	21.84	36.54	38.71	40.20	45.37	42.07	46.98	45.05	36.49	43.71	38.32	35.57	26.95	12.06	18.10	20.76	23.72	18.42	20.28	31.83	22.28	28.74	18.63	25.08	21.93	16.12	11.59	14.51	14.54	39.05
692			4749.34	1049.61	71.94	30.45	22.19	18.65	29.83	33.48	28.30	26.07	31.75	52.31	12.19	25.62	21.56	34.21	42.51	34.04	32.35	30.59	30.40	26.02	23.62	33.56	25.59	10.21	18.00	34.67	44.83	21.23	20.21	28.23	48.75	29.49	29.45	26.06	27.39	33.74	21.87	24.77	18.62	23.47	18.41	16.20	18.61	26.01	23.21
693			946.96	234.37	29.42	29.16	42.01	22.39	22.61	23.72	31.46	27.86	21.79	23.92	16.86	23.96	32.77	36.58	23.94	39.73	24.32	30.64	32.32	28.92	20.23	32.26	42.33	30.23	42.29	56.30	44.97	33.18	32.50	49.82	33.65	34.53	39.71	32.04	32.96	28.91	25.36	27.88	32.17	31.60	29.29	25.86	33.47	25.35	21.61
694			1589.38	308.56	41.83	56.00	32.20	25.38	24.47	25.55	17.63	22.05	26.37	33.52	34.63	28.16	28.82	24.95	32.15	17.11	18.49	27.53	16.94	35.49	67.85	64.68	35.85	20.81	30.78	37.94	26.07	20.59	28.36	43.48	18.41	19.78	25.15	38.88	33.71	28.81	29.71	31.22	32.46	20.96	21.87	20.06	30.54	29.26	35.36
695			2204.80	448.57	22.41	23.68	21.08	18.53	24.18	26.86	18.06	41.09	34.99	22.26	24.41	32.70	30.75	23.34	51.25	52.56	32.29	26.37	17.93	35.19	37.90	33.69	40.46	21.06	14.84	26.96	30.30	23.51	20.34	40.65	38.82	26.20	41.73	44.20	35.03	32.15	29.21	26.87	45.85	35.86	25.58	18.85	36.39	36.47	24.77
696			3277.32	697.88	29.66	17.97	27.41	36.52	34.00	31.59	21.13	26.72	28.19	21.52	23.93	18.31	25.12	32.39	37.45	21.70	32.47	24.37	15.95	20.70	34.91	25.33	23.86	25.37	42.93	34.78	24.39	31.98	20.47	20.44	24.59	19.54	20.68	41.23	33.90	39.01	41.70	13.53	40.76	26.88	22.35	27.33	27.66	38.19	26.30
697			5067.84	1071.61	30.20	41.26	46.71	39.03	28.59	20.87	23.26	28.43	24.54	33.80	25.59	25.74	31.50	50.64	39.49	30.24	27.34	27.67	27.35	30.05	49.43	40.07	21.07	23.84	21.22	24.66	44.79	27.17	16.48	30.13	28.65	29.26	34.75	26.21	38.44	25.11	37.15	31.66	30.04	27.37	24.69	28.82	41.40	36.26	24.37
698			6775.21	1330.31	45.22	35.21	37.10	39.77	48.86	37.53	22.25	31.49	35.36	22.22	19.29	30.17	27.67	28.35	30.58	43.07	45.97	30.11	27.70	35.73	44.38	31.89	30.53	24.99	18.45	14.66	15.84	24.73	27.03	19.40	19.91	28.60	26.28	26.99	31.56	17.83	24.12	25.52	21.89	15.99	13.94	19.99	21.73	29.89	31.49
699			2595.59	519.44	37.53	25.50	25.61	13.52	24.86	39.14	39.66	36.69	33.56	29.38	25.36	26.99	25.22	17.39	35.79	33.69	33.55	24.11	27.29	35.78	30.09	20.49	18.94	31.84	28.76	26.01	21.10	20.56	16.58	30.41	35.77	17.59	27.15	28.04	34.54	29.61	24.65	18.49	26.30	22.35	31.32	34.50	33.83	36.36	34.23
700			1653.82	339.53	34.94	38.92	28.89	17.43	11.05	18.45	28.88	41.59	38.05	49.14	49.42	34.20	23.25	22.61	15.39	14.71	29.74	30.28	20.34	19.96	25.17	26.51	29.00	33.86	19.78	23.33	36.74	31.38	20.82	32.89	22.04	27.90	17.60	36.72	29.66	16.70	37.05	42.93	27.74	22.96	24.69	33.22	35.41	38.64	28.18
701			1672.82	397.16	46.82	39.12	43.00	39.93	22.44	41.44	47.34	41.85	35.24	20.57	36.88	30.34	26.16	40.59	49.66	36.26	37.56	30.32	24.06	27.64	41.39	24.77	26.40	24.81	34.91	35.61	41.09	25.31	21.86	36.28	35.32	19.76	23.46	37.50	22.27	22.62	33.60	30.15	32.87	30.93	31.57	24.19	34.26	29.68	59.07
702			1630.45	385.55	18.21	19.07	17.91	20.39	25.58	24.42	18.33	40.74	31.44	49.10	31.84	29.74	33.97	27.03	29.06	24.01	26.23	20.85	22.23	31.71	29.15	18.66	41.21	58.69	36.75	39.37	13.75	20.84	18.93	17.70	14.75	24.33	31.97	23.10	27.61	26.65	23.63	28.11	22.83	18.45	20.43	24.87	28.69	24.75	23.83
703			1988.58	408.38	36.73	35.12	30.38	14.92	20.65	36.84	17.37	18.04	36.59	27.60	21.84	22.79	23.90	35.12	33.80	18.63	32.86	32.01	33.33	31.10	24.10	37.31	34.28	32.07	46.25	28.98	28.09	24.49	15.67	23.75	23.99	22.33	32.53	19.16	27.32	25.33	19.16	20.54	25.83	21.80	32.95	38.15	24.20	19.17	25.16
704			3624.28	575.28	55.08	47.93	24.43	29.35	21.69	18.35	31.66	54.85	35.17	38.24	47.05	54.25	52.20	35.79	47.11	25.75	28.21	26.85	35.74	35.49	26.69	34.80	27.26	28.51	27.89	26.04	22.65	21.37	29.32	37.52	22.43	20.79	27.71	39.01	26.11	15.35	32.37	21.69	18.96	18.65	16.58	16.76	31.86	46.63	38.21
705			6112.73	1286.38	40.56	25.70	26.44	50.63	31.23	17.78	34.30	28.03	27.16	28.18	18.98	24.47	20.86	21.41	30.91	28.14	20.72	11.90	19.72	36.81	34.47	28.56	16.82	14.61	23.56	29.59	19.44	18.02	21.91	33.43	44.09	32.01	23.89	46.91	33.12	20.49	21.94	44.26	47.37	39.61	34.11	23.15	24.17	26.53	29.12
706			6294.84	1138.56	32.83	33.52	22.71	32.71	35.85	23.92	27.14	29.42	29.19	27.67	29.65	24.07	23.85	18.54	20.03	23.71	29.72	39.35	35.60	48.84	41.46	26.46	31.50	31.25	11.80	11.60	10.98	23.92	44.58	49.26	27.55	25.77	29.90	32.35	24.23	36.70	46.23	35.88	30.63	29.61	32.98	28.59	33.30	48.57	37.10
707			2491.54	492.45	14.78	27.35	22.61	31.65	21.54	24.88	28.23	23.84	24.47	36.24	30.08	41.68	67.06	27.15	14.47	23.66	25.98	33.81	29.31	18.12	22.95	12.73	21.69	39.17	33.91	22.84	37.35	17.41	14.58	33.18	31.07	33.18	30.72	33.91	37.47	23.86	14.38	27.95	26.75	22.58	42.50	39.70	29.63	32.99	25.88
708			2014.58	399.07	30.32	40.96	34.93	12.72	29.14	24.03	29.34	30.07	41.05	35.04	19.55	22.40	27.62	34.92	38.00	19.49	25.85	36.05	21.36	17.49	16.01	16.53	25.85	16.46	29.00	12.56	28.68	29.31	26.43	42.02	38.64	30.06	19.80	24.88	23.12	20.31	20.81	19.97	38.63	42.85	43.64	31.63	19.39	12.88	24.63
709			1468.30	286.42	28.96	24.73	28.68	23.79	20.84	19.53	18.93	20.92	21.81	31.10	43.29	30.20	12.78	17.44	32.73	23.14	25.73	49.85	34.35	21.54	26.27	29.91	35.00	25.62	19.22	18.94	23.07	36.73	35.42	27.22	25.90	34.55	35.43	33.14	17.67	27.61	43.21	27.23	24.37	36.40	19.44	24.65	29.76	37.60	24.80
710			1207.11	278.97	32.83	25.78	17.89	15.64	15.41	20.88	20.78	28.99	26.76	32.31	44.85	40.52	28.50	18.98	31.94	38.25	19.80	14.99	18.96	27.04	23.35	21.67	32.96	41.43	18.06	16.51	31.81	45.24	31.08	22.37	34.33	45.50	30.39	22.92	25.73	17.15	23.81	31.32	51.97	22.74	15.29	24.95	36.78	34.83	31.31
711			2491.39	453.94	28.73	26.56	25.75	21.19	36.69	28.83	20.95	26.53	22.73	15.93	47.06	43.70	35.86	26.46	15.64	22.70	29.18	28.98	33.41	29.45	40.69	27.67	15.96	27.87	27.10	23.18	21.57	24.69	30.73	30.43	29.55	23.68	21.11	22.37	18.86	14.10	36.67	32.66	20.18	23.57	13.77	24.87	39.50	48.53	28.65
712			1914.47	393.90	14.86	14.27	21.37	32.36	42.02	29.59	30.33	22.24	21.73	28.92	37.72	42.72	53.09	33.82	32.60	25.99	27.69	35.46	34.11	33.67	19.25	29.98	20.31	15.26	22.55	27.73	29.36	32.92	20.65	27.45	38.99	31.11	32.34	17.09	26.23	44.54	44.30	21.87	27.14	29.25	27.07	15.58	26.39	27.83	21.72
713			967.77	221.41	16.14	9.18	16.01	35.64	35.36	27.99	26.46	34.46	48.45	25.39	30.44	32.42	38.96	36.73	35.17	27.58	28.00	37.87	52.19	60.76	36.40	25.86	32.15	32.91	40.40	31.42	18.56	20.11	26.68	31.63	32.61	20.12	11.96	29.74	26.76	24.54	35.85	33.00	36.74	30.17	32.26	38.61	29.29	31.50	38.21
714			964.31	213.14	30.75	29.88	25.12	21.86	35.47	46.51	46.79	39.86	37.68	24.79	42.83	30.88	10.61	22.26	28.21	26.19	26.56	22.33	19.26	22.14	19.52	21.95	18.11	17.20	19.49	29.82	23.58	21.71	30.54	40.03	40.96	23.13	28.68	37.31	36.75	17.44	18.58	20.64	20.02	34.90	35.69	48.97	32.50	16.29	16.14
715			595.51	132.48	20.20	24.04	26.01	25.19	27.54	18.78	24.52	23.44	12.85	26.50	33.17	30.78	27.66	29.81	16.85	26.11	24.65	17.27	24.31	27.93	19.47	16.39	24.25	15.50	34.57	24.17	24.94	29.00	36.10	29.94	31.16	42.28	50.47	49.48	23.05	32.46	24.16	32.29	21.72	21.07	33.77	43.97	37.78	37.21	25.32
716			2728.40	635.83	29.08	17.75	30.86	32.42	19.46	35.04	28.07	9.40	27.12	42.18	42.77	36.34	31.82	18.00	20.32	53.50	35.89	43.24	66.50	30.34	28.93	30.55	11.30	24.10	35.21	36.27	44.43	41.48	32.73	25.31	34.23	31.16	33.19	27.22	25.70	24.69	33.72	21.29	40.70	39.20	29.65	14.42	45.07	54.49	31.10
717			2677.52	511.49	14.75	30.18	46.54	38.51	21.08	26.46	30.07	10.23	19.23	40.08	38.05	37.25	44.63	54.88	19.48	20.39	33.50	45.87	37.30	19.34	28.45	32.30	26.26	28.18	33.38	25.78	30.27	24.16	22.34	13.09	31.34	28.46	28.43	34.76	20.85	23.12	39.12	33.90	22.74	31.02	37.88	32.10	19.04	38.17	42.44
718			1256.60	243.75	27.09	38.73	35.72	23.71	29.31	24.00	26.44	29.93	25.97	28.31	13.93	10.41	17.23	14.01	13.61	14.01	36.36	36.93	19.68	37.28	44.60	35.19	32.46	33.41	35.66	21.12	30.32	37.38	32.17	12.75	16.51	10.86	22.69	22.67	26.90	19.27	25.82	41.54	34.27	17.33	20.35	20.11	26.95	22.12	16.39
719			2590.16	540.63	25.79	22.12	28.74	19.76	20.80	18.29	32.94	24.32	24.40	10.98	11.13	13.95	21.47	34.96	34.92	20.79	22.14	16.60	41.33	43.32	36.50	24.45	24.43	43.22	50.76	115.37	37.72	26.15	37.95	29.41	46.06	44.09	23.02	28.81	30.08	34.37	54.59	49.23	45.03	52.00	46.29	95.18	89.36	29.98	27.65
720			2399.37	424.00	13.74	23.74	43.46	73.28	43.92	31.97	27.95	42.36	40.72	26.58	24.39	20.54	34.89	31.90	34.34	29.10	21.38	22.65	13.97	27.86	28.22	29.76	24.49	33.11	33.01	27.02	29.33	34.83	43.66	25.52	24.32	23.29	23.00	16.07	27.47	28.36	40.49	39.30	37.97	29.19	24.41	41.50	49.22	51.92	40.93
721			682.98	134.60	27.23	30.87	21.95	23.74	24.42	23.82	26.17	26.60	29.11	28.38	29.03	19.77	40.46	26.54	17.11	13.72	20.07	32.46	41.20	30.40	28.59	28.78	46.87	40.78	19.12	20.76	24.99	19.31	20.99	21.08	20.38	12.49	23.01	18.17	36.79	35.71	30.43	24.23	18.70	17.74	24.80	23.71	27.71	19.94	24.29
722			6089.15	1250.99	11.20	22.73	33.73	34.52	16.99	11.95	12.54	16.56	16.52	25.11	16.27	17.01	25.61	28.88	35.27	31.23	24.37	22.22	33.19	18.05	17.09	36.84	20.83	18.27	34.24	25.54	26.99	18.98	25.00	24.32	26.61	30.13	26.20	24.47	19.00	23.39	41.95	33.77	34.19	44.93	26.31	31.42	29.13	40.72	25.28
723			7412.88	1449.30	22.25	35.53	28.47	34.67	16.81	20.39	18.67	28.90	10.46	30.40	24.85	27.45	42.15	55.41	33.10	39.87	51.79	46.16	51.96	31.35	28.93	15.47	24.46	26.70	22.91	27.88	22.23	19.75	12.95	14.49	32.01	22.67	32.38	23.96	35.05	56.71	35.15	33.62	37.21	31.44	43.07	26.71	22.25	18.00	36.80
724			4277.42	875.67	22.43	21.47	20.68	14.94	24.38	32.76	23.80	23.21	33.85	38.10	23.66	41.66	25.20	22.51	24.09	23.68	33.67	20.72	28.24	21.49	33.15	20.47	39.25	47.49	16.00	30.30	27.82	22.62	25.67	18.44	29.64	29.85	22.48	22.90	36.40	30.92	20.92	19.40	24.11	24.46	24.70	41.70	25.69	26.73	25.99
725			2791.75	471.52	33.04	36.99	30.13	31.00	24.69	22.62	35.40	29.58	31.00	36.02	25.66	28.07	27.83	15.78	26.50	32.30	14.16	22.96	38.67	24.51	24.25	24.31	13.55	22.01	50.02	31.48	16.70	26.35	34.23	27.86	31.23	27.08	26.43	27.64	21.52	19.65	29.65	27.21	25.10	26.96	46.56	39.40	25.51	25.39	18.48
726			1005.58	192.19	25.58	41.32	28.53	26.12	37.69	35.53	44.85	41.18	35.64	35.45	41.84	35.47	29.05	21.12	23.90	28.86	16.20	20.36	25.38	32.20	35.83	27.66	27.17	29.65	24.37	25.78	23.49	35.36	26.83	38.70	50.76	38.20	27.93	36.38	56.93	28.60	25.10	27.15	24.86	27.14	31.33	20.53	29.76	14.79	23.29
727			4152.65	831.23	31.10	26.95	21.64	24.77	32.59	34.99	40.43	42.05	35.23	23.02	38.61	46.12	47.89	30.51	14.59	15.75	21.09	35.80	37.89	21.68	25.75	29.18	18.31	28.78	28.28	27.08	17.66	19.12	26.59	42.24	30.84	30.51	42.39	56.52	35.60	20.73	17.12	10.29	28.84	33.77	31.72	26.97	44.60	49.18	40.82
728			2412.76	554.41	29.40	28.26	38.11	39.49	67.87	33.59	16.83	11.45	35.53	53.51	39.95	41.94	44.52	30.31	38.81	41.99	29.50	33.67	36.59	29.70	40.48	34.85	42.04	33.50	21.72	40.98	30.92	12.44	30.65	26.72	32.77	50.34	42.19	27.96	39.36	26.71	27.89	34.40	36.27	35.04	26.25	51.08	39.77	37.28	33.91
729			1245.56	262.64	31.19	25.79	22.04	14.71	35.69	41.00	40.64	30.86	36.36	15.72	34.76	42.34	47.86	40.17	20.29	19.58	13.58	30.18	40.73	37.03	31.14	51.84	45.55	40.60	20.41	21.46	37.89	58.17	41.72	22.84	22.69	30.30	40.02	27.42	36.76	35.24	28.79	39.58	33.82	32.66	39.48	67.73	42.21	27.41	17.39
730			5429.21	1104.92	40.87	18.43	13.20	16.16	31.21	33.26	27.43	48.53	26.78	31.32	39.01	60.83	38.18	30.44	24.05	23.89	42.43	36.49	20.95	22.44	25.50	27.37	21.31	14.80	29.68	54.47	33.75	27.32	31.94	29.38	28.36	13.44	24.83	41.83	34.82	34.51	34.59	27.95	59.67	26.37	31.49	21.55	27.02	24.35	23.14
731			2480.89	529.95	39.20	26.73	46.65	32.39	13.91	34.48	31.88	20.51	28.32	24.34	24.28	33.31	33.95	25.11	18.24	11.82	16.24	22.10	41.62	20.71	30.72	10.39	18.11	19.89	29.12	15.50	20.08	20.81	9.43	27.39	25.86	24.83	43.08	37.04	21.47	27.60	20.22	19.19	41.64	49.17	29.90	36.42	37.88	38.89	37.95
732			5519.95	1185.97	25.75	32.49	15.26	37.12	39.95	26.30	26.84	21.03	15.80	20.73	26.25	27.13	46.64	45.29	37.44	40.33	47.29	58.12	30.39	40.66	38.90	39.28	36.84	31.10	26.68	56.64	37.03	33.73	23.76	26.31	45.28	28.79	16.62	31.62	26.28	20.72	15.50	28.28	27.31	29.97	35.13	45.42	61.31	22.96	34.81
733			2941.70	578.60	27.53	31.79	29.06	30.78	31.34	17.74	48.81	54.70	32.65	34.15	29.13	22.64	22.36	47.09	20.02	18.01	24.26	26.12	32.96	38.14	21.39	27.37	19.43	41.54	41.59	23.02	33.46	27.33	26.30	26.97	28.87	34.20	28.76	36.95	53.05	39.00	25.48	36.92	30.99	20.61	18.30	26.94	20.40	19.66	39.87
734			6862.27	1395.19	38.82	36.20	27.27	27.38	36.02	25.99	14.78	40.20	35.01	22.20	31.26	35.00	32.50	33.06	26.56	22.24	38.76	25.94	28.70	36.40	53.79	59.88	43.00	50.25	40.08	25.95	39.35	29.32	28.62	26.45	25.15	39.21	42.41	47.61	44.21	24.73	18.93	21.82	31.02	25.06	35.01	41.86	30.89	17.55	16.37
735			2033.11	444.45	27.37	36.28	27.64	26.00	27.92	34.81	33.75	30.22	31.91	35.37	22.82	18.58	37.15	29.33	27.38	29.66	16.75	29.11	30.43	22.73	42.35	43.05	19.55	32.31	77.57	93.24	44.35	32.06	30.10	25.89	21.48	34.14	17.95	58.28	50.88	34.50	40.36	30.71	40.35	91.44	64.40	85.07	73.52	43.59	36.71
736			6408.69	1248.20	32.20	26.99	53.00	34.56	25.88	27.45	59.72	46.91	23.89	12.76	20.41	16.69	28.76	33.90	35.59	34.88	18.47	21.76	35.36	39.35	26.71	28.95	22.41	18.10	18.27	22.63	50.77	45.05	39.28	47.58	38.00	45.07	37.11	18.78	32.70	31.47	12.10	22.48	33.17	24.97	51.25	37.74	37.16	40.42	34.40
737			703.17	167.23	52.46	34.78	32.00	28.35	19.92	18.82	11.80	19.43	37.02	52.56	54.94	22.10	32.91	27.30	41.34	78.03	40.61	50.49	34.99	41.44	57.97	44.44	46.66	45.60	41.69	32.42	18.58	43.79	34.63	28.70	26.27	26.82	24.54	29.06	43.39	44.47	30.02	26.59	25.13	30.26	31.45	35.26	38.90	38.22	23.05
738			2919.18	540.66	34.60	44.54	33.26	21.32	29.69	26.06	41.13	39.24	31.15	28.50	18.40	37.33	55.06	45.87	51.38	45.71	36.34	45.66	34.76	29.97	45.05	29.70	44.79	52.59	32.54	46.43	46.70	52.08	62.07	31.30	36.71	45.42	53.21	45.00	52.44	29.16	21.44	18.03	27.78	21.57	38.43	64.58	45.29	29.09	45.44
739			3673.02	853.44	50.22	28.31	26.05	23.31	32.91	42.53	37.30	39.18	49.27	43.10	33.30	33.37	29.01	31.90	36.72	60.93	57.18	40.07	33.56	28.53	35.97	37.18	32.12	26.28	20.28	29.13	43.63	25.72	23.05	37.19	44.62	27.54	50.88	55.13	40.71	45.60	24.56	35.32	55.51	37.43	29.17	31.11	33.01	33.98	34.67
740			7725.40	1760.52	78.60	42.02	42.72	54.78	59.11	42.35	45.69	21.41	34.43	26.96	20.30	18.15	36.10	22.06	25.52	32.30	47.37	32.92	19.76	38.06	31.51	21.34	22.39	35.83	49.33	33.85	43.32	27.85	30.85	39.80	35.08	30.43	26.66	39.77	48.80	31.39	24.64	31.55	24.17	44.73	29.44	25.92	27.19	11.00	23.70
741			6717.53	1409.38	62.98	25.38	41.11	52.18	24.92	18.97	25.24	56.96	48.77	39.45	47.86	46.81	53.55	49.34	39.09	41.55	25.49	24.58	15.36	36.88	27.65	23.80	39.00	75.88	56.12	47.24	49.40	38.53	31.89	37.07	22.98	36.98	19.73	34.02	43.66	28.98	41.60	37.84	22.31	45.87	35.67	63.46	63.16	14.12	21.26
742			4387.63	832.30	44.73	53.61	31.59	19.34	31.69	27.54	45.42	28.19	42.87	25.95	58.28	49.68	43.94	35.08	47.27	46.09	36.31	22.70	31.51	25.96	25.00	27.73	25.40	21.32	36.75	24.04	34.21	53.32	75.56	70.55	58.11	36.26	30.70	32.08	45.30	44.87	25.29	31.27	48.28	52.33	51.20	50.33	20.31	41.00	52.40
743			6084.86	1224.97	22.25	28.00	36.31	73.63	58.89	33.74	44.19	49.29	54.83	40.03	44.51	46.04	42.66	28.85	40.33	51.34	51.09	38.15	39.51	62.23	43.84	61.89	58.36	64.86	53.25	31.29	61.01	57.29	45.29	40.56	31.44	27.83	39.14	42.18	54.58	38.65	26.28	28.73	17.36	20.05	24.10	25.73	30.54	25.61	25.64
744			4529.19	925.04	40.80	36.28	34.83	46.50	42.61	37.20	50.86	50.00	39.57	24.64	18.12	15.41	16.15	28.65	42.05	58.86	32.46	32.80	28.38	21.31	24.58	15.18	34.39	37.89	31.83	35.79	40.31	34.19	27.30	25.78	30.56	27.10	41.06	34.09	33.46	35.34	28.57	22.79	11.83	17.35	33.90	49.26	41.26	25.58	16.04
745			4656.80	958.94	50.50	46.76	29.22	18.15	35.92	34.51	26.60	46.58	46.58	52.03	29.31	51.75	64.10	26.86	38.16	44.56	40.15	34.70	32.34	33.88	37.38	29.85	33.64	29.08	47.37	39.90	41.80	46.23	31.79	36.32	64.35	38.47	35.23	47.00	31.47	58.48	61.00	34.85	45.18	40.96	14.63	26.37	42.24	29.39	21.78
746			3096.93	607.43	47.24	17.99	23.97	57.88	48.34	36.89	27.40	55.36	40.34	40.28	33.17	45.75	51.71	53.49	42.96	12.04	27.12	27.05	33.99	36.15	23.56	28.38	43.59	27.51	34.07	23.94	19.42	32.60	30.58	28.67	25.41	34.13	38.39	46.19	36.64	40.28	47.10	35.32	30.49	28.50	29.95	31.23	20.39	19.58	30.56
747			3417.57	607.52	80.33	56.34	20.32	21.51	43.46	41.25	34.96	44.10	31.75	32.74	47.72	34.90	43.94	47.58	35.51	18.98	24.46	27.88	26.29	32.87	35.29	31.76	25.46	51.37	74.51	49.00	37.17	33.90	51.15	49.67	34.03	41.83	64.33	51.88	49.73	43.67	34.08	14.30	27.91	21.97	15.17	37.16	54.95	40.52	23.55
748			3719.81	782.37	31.53	63.08	50.24	45.93	53.35	46.66	36.07	17.91	26.90	32.56	42.70	32.76	33.09	28.10	41.79	59.21	63.07	61.74	66.24	46.19	45.73	68.58	64.83	32.46	19.29	28.82	40.81	40.07	37.25	33.53	33.03	51.25	23.13	22.90	25.65	21.60	31.01	46.24	46.42	50.17	37.82	27.07	24.54	40.66	39.36
749			3191.76	765.18	96.48	54.41	37.99	52.04	34.87	48.30	51.57	45.75	40.79	32.48	39.16	53.91	29.48	26.86	26.10	34.40	26.69	23.73	40.51	31.19	52.55	49.46	38.47	46.56	38.26	19.79	24.23	35.12	41.89	57.60	49.09	45.20	39.60	26.69	35.99	23.95	55.63	42.68	29.85	33.35	22.59	30.69	49.81	41.57	28.11
750			4734.07	906.56	35.76	19.15	29.59	56.00	54.93	68.91	62.04	48.34	40.98	46.93	52.93	17.84	63.14	74.42	57.54	52.12	33.76	27.17	49.89	41.14	32.02	47.13	33.18	17.87	26.31	29.57	32.59	36.21	58.89	35.40	45.95	38.41	27.10	33.68	39.41	38.59	30.96	46.00	21.98	50.67	51.73	26.55	24.12	42.24	33.21
751			2881.33	658.40	92.24	50.25	47.62	32.91	33.87	27.34	32.73	22.45	26.65	20.43	29.77	59.03	30.23	31.96	49.36	47.52	29.61	67.29	82.23	54.78	27.10	23.21	17.66	35.55	34.44	29.45	26.36	30.30	36.76	40.19	30.52	47.99	53.14	41.53	30.28	21.41	30.97	54.43	51.52	32.62	34.77	28.41	39.27	45.79	39.17
752			2871.72	624.27	61.79	56.02	56.03	48.97	39.60	25.82	29.84	33.47	26.27	32.18	29.72	44.71	57.00	55.36	53.02	29.97	16.29	43.84	22.43	28.87	39.06	37.58	37.14	22.41	30.30	39.94	23.36	25.58	38.52	69.55	60.45	38.38	24.12	26.54	33.54	54.10	34.65	36.60	30.61	48.44	62.03	28.74	40.58	40.66	60.63
753			1655.27	426.13	41.63	44.16	39.08	47.44	36.97	47.34	25.59	42.95	62.54	64.80	66.84	45.84	45.04	22.98	33.25	44.85	43.45	47.03	35.48	24.28	20.58	27.38	42.47	43.67	26.01	28.21	33.68	40.37	29.11	38.69	34.37	30.86	38.33	33.88	56.21	49.95	29.28	18.16	36.97	42.25	36.73	37.34	45.49	57.64	22.42
754			5187.04	1044.54	57.03	26.71	32.56	50.95	65.27	57.00	36.72	29.69	28.63	41.17	45.10	22.94	19.10	50.68	43.67	24.74	36.09	14.49	21.07	52.42	37.08	16.95	24.68	56.05	38.38	35.23	26.40	32.02	42.77	25.08	52.71	45.78	33.22	32.24	23.34	48.45	36.74	39.07	33.95	27.50	29.20	31.44	31.92	39.85	37.53
755			5289.31	1098.12	57.53	34.56	34.43	38.06	38.30	29.86	53.83	48.98	36.38	25.94	32.55	32.56	36.53	72.27	65.09	41.81	37.56	29.21	40.41	48.95	53.10	28.65	20.89	56.12	71.55	62.37	42.26	38.94	49.14	45.68	39.18	31.68	21.44	23.50	33.58	41.89	27.22	41.63	36.97	36.37	40.31	33.12	45.21	28.89	35.45
756			5799.65	1002.39	57.14	40.82	44.26	43.51	41.21	19.91	37.15	37.93	40.02	58.44	69.23	63.48	57.82	41.29	34.70	27.76	22.88	23.46	23.10	31.52	57.58	55.21	34.05	60.42	54.41	43.39	66.13	43.85	40.23	37.32	24.49	25.94	20.51	19.36	40.13	48.03	35.26	35.81	32.20	45.57	64.76	61.24	19.69	35.02	31.12
757			1803.75	358.26	46.27	40.46	31.48	40.57	41.69	40.08	94.62	53.92	50.69	34.13	16.65	28.32	16.48	26.26	39.26	81.61	71.08	50.82	34.13	54.79	40.75	23.85	20.89	33.80	32.55	46.87	49.40	24.91	33.82	60.35	17.49	23.30	31.05	54.92	73.64	35.38	19.32	38.62	49.52	27.51	39.32	38.80	48.20	45.84	12.84
758			5041.83	1005.93	43.40	61.30	63.50	82.86	57.03	45.29	33.02	68.18	66.51	32.77	34.05	29.52	47.57	42.96	53.39	59.78	47.00	25.56	23.06	22.50	44.90	41.42	22.97	42.36	40.32	36.34	30.88	51.76	43.51	30.11	53.34	38.08	38.39	40.13	55.43	26.08	18.15	19.85	25.18	34.25	26.63	30.47	33.45	42.19	46.28
759			1706.67	390.28	45.80	55.61	31.63	21.93	42.47	79.07	75.34	39.88	62.70	43.56	39.39	45.54	47.58	45.34	60.28	46.85	38.49	42.53	29.17	34.95	23.03	25.03	20.29	35.97	28.16	38.64	23.23	35.74	44.19	27.43	47.29	44.64	32.40	26.33	33.33	35.05	50.22	56.23	30.19	39.09	41.52	27.44	30.14	48.57	37.56
760			3659.72	662.44	38.25	41.24	62.02	53.12	62.79	64.95	51.03	55.97	21.81	44.59	37.83	38.54	37.68	35.11	29.43	37.66	48.97	45.54	29.88	48.81	38.69	35.31	37.44	31.67	26.56	33.02	58.21	41.27	39.22	31.19	25.54	23.72	29.39	33.62	36.83	35.16	18.48	19.30	23.09	29.81	34.08	54.41	26.82	38.81	40.71
761			4343.80	856.97	37.02	49.62	58.05	49.65	46.87	43.84	40.00	23.07	32.02	21.77	38.83	22.38	17.72	30.28	39.17	35.64	28.26	37.13	41.73	36.39	38.11	18.04	31.35	59.16	45.94	41.51	51.12	50.66	46.87	53.99	31.78	29.97	52.73	43.97	37.92	29.42	33.96	41.52	36.56	52.30	26.60	25.99	21.28	13.98	31.40
762			3300.20	703.05	70.02	69.37	44.04	33.32	63.79	53.19	75.06	57.68	49.77	51.64	42.15	36.64	29.68	31.82	44.36	52.11	68.66	54.68	39.65	51.33	46.25	45.24	70.55	44.13	40.00	46.17	47.19	40.92	43.17	36.63	41.90	34.67	37.21	32.96	19.31	42.10	51.34	51.11	26.23	42.11	56.10	46.81	37.28	40.66	41.44
763			3270.34	805.29	62.52	78.65	74.23	60.81	33.13	46.80	69.38	50.79	43.44	39.44	43.05	56.44	77.00	44.59	35.89	37.58	48.27	27.51	34.90	40.87	51.47	61.54	40.35	27.49	21.81	10.91	18.54	43.89	33.77	26.27	44.58	21.36	30.36	41.95	28.32	27.46	38.99	43.68	46.26	44.59	47.57	26.46	34.55	61.19	37.23
764			2554.21	684.73	133.62	93.73	40.01	37.33	13.77	36.16	53.76	52.08	28.60	56.10	41.00	63.86	35.12	30.66	28.06	20.49	39.27	48.82	27.39	33.02	23.03	14.09	38.17	64.99	59.74	23.10	22.70	33.07	26.97	28.74	36.73	44.97	38.34	43.42	49.31	35.18	27.55	45.50	36.63	25.55	21.43	31.97	31.45	31.99	27.98
765			1147.23	327.75	113.86	77.77	43.70	38.50	64.56	54.61	51.10	101.93	47.81	33.02	16.01	32.24	18.84	41.02	62.14	25.24	26.66	39.34	55.35	48.35	33.13	37.99	36.39	40.17	26.77	30.68	32.48	27.65	29.17	43.13	48.06	54.10	48.74	44.34	62.04	72.87	61.09	51.56	67.35	52.89	37.84	40.32	46.99	39.26	38.89
766			1789.77	395.35	86.09	51.30	59.10	54.77	54.34	65.42	46.65	33.38	22.30	40.96	36.45	42.65	56.53	42.15	28.74	17.85	38.72	40.96	49.66	42.68	34.60	34.68	18.91	19.18	28.96	21.80	22.06	25.97	37.59	45.69	35.66	42.19	39.53	34.64	33.26	44.13	35.34	46.90	23.43	34.46	26.89	41.90	40.27	17.87	25.85
767			3665.50	576.47	55.53	52.50	37.48	29.28	22.11	34.21	44.93	43.75	41.17	28.26	30.02	34.85	28.15	49.09	43.22	45.47	39.73	45.77	61.50	34.64	25.63	30.72	21.35	18.76	39.90	38.39	33.89	23.72	43.86	27.36	32.60	43.17	38.45	33.80	33.44	63.44	54.55	28.94	33.06	20.16	25.71	13.46	23.33	36.01	19.74
768			4270.80	1023.23	71.19	74.00	46.28	27.09	50.38	68.06	45.48	38.73	30.92	39.05	52.35	46.45	33.04	30.09	28.23	60.31	50.82	25.48	39.76	35.00	48.00	32.57	38.95	42.63	41.74	22.49	27.79	33.27	36.08	34.55	56.70	48.56	24.86	45.32	32.36	36.21	37.14	39.58	30.88	66.32	39.80	35.69	43.87	36.51	27.36
769			3769.39	712.98	63.46	30.65	37.04	68.82	73.82	55.77	32.00	59.25	59.88	32.66	19.30	27.43	36.21	41.71	64.74	37.16	42.36	31.79	25.77	24.15	38.04	25.47	15.86	42.20	41.36	38.36	48.58	35.17	36.45	35.18	32.96	39.41	41.00	25.79	47.12	43.91	27.98	26.95	24.98	50.40	41.87	29.33	46.94	50.64	29.95
770			5174.73	1008.74	87.15	67.50	57.27	70.62	77.09	62.77	62.30	61.44	54.28	38.51	34.55	32.35	26.84	41.36	24.59	37.58	31.33	39.42	51.63	33.32	39.06	93.69	106.33	56.35	38.87	44.38	38.74	31.24	31.96	31.44	39.23	48.76	36.67	42.31	48.11	42.75	42.75	29.00	48.99	68.61	35.22	31.27	43.03	32.61	31.79
771			2316.95	650.28	81.20	69.20	43.40	53.69	35.66	59.60	52.71	63.41	42.67	38.63	41.90	39.42	31.44	49.64	57.36	29.77	35.42	40.76	45.16	28.71	54.38	50.06	22.22	31.69	56.59	37.02	41.72	34.14	33.03	34.30	37.26	51.47	36.22	41.64	37.27	37.33	33.77	28.54	51.34	28.66	13.02	14.73	24.00	31.74	30.35
772			2507.13	491.85	96.70	79.72	75.54	76.60	63.80	30.60	38.89	75.16	53.96	75.30	81.61	91.30	67.05	49.40	64.09	72.02	79.18	51.64	47.48	58.49	92.02	72.00	28.45	44.17	67.02	28.82	31.95	47.05	51.27	67.65	29.68	31.05	34.44	26.73	65.03	58.21	35.97	35.58	46.06	71.48	63.56	45.68	49.64	75.81	66.42
773			3829.69	854.62	68.63	76.35	48.76	62.17	43.52	63.01	62.72	26.29	28.60	35.65	47.00	45.66	35.56	40.71	70.55	58.54	34.71	32.66	48.29	43.81	31.35	42.57	22.55	29.01	33.34	64.33	56.94	32.60	53.68	35.70	18.58	53.71	75.72	89.67	62.50	35.68	53.11	70.93	44.75	58.30	78.55	68.13	34.15	35.43	33.39
774			3286.65	628.71	115.02	90.79	66.07	53.61	42.40	35.77	72.12	47.46	22.02	33.02	56.66	54.97	40.12	46.36	37.36	40.03	30.12	60.17	41.09	46.13	81.03	46.60	40.39	43.47	34.97	28.03	22.84	36.31	53.32	58.09	59.82	37.31	46.18	37.07	35.47	34.63	26.16	45.94	42.32	43.22	33.31	22.03	29.91	54.03	37.61
775			2712.48	580.97	47.60	23.58	59.15	67.63	36.54	52.44	64.02	49.08	65.84	66.84	65.08	19.53	41.78	73.36	75.64	35.31	44.70	64.38	35.62	21.86	28.34	43.51	31.71	42.66	38.34	41.94	16.80	38.78	41.39	46.23	38.17	40.03	50.06	44.34	26.83	29.64	40.32	35.86	37.68	43.51	28.11	21.48	31.42	35.92	48.15
776			5779.77	1098.67	103.56	30.49	18.74	37.43	72.86	52.64	63.76	61.54	55.33	57.47	24.85	52.32	53.47	46.78	40.97	40.03	28.27	25.26	21.46	57.42	42.66	40.63	44.64	23.11	27.88	25.43	35.65	40.26	45.40	31.47	23.53	26.08	33.08	49.32	41.59	30.24	16.36	28.52	35.03	26.62	21.83	32.29	40.77	31.35	26.94
777			3559.48	808.37	43.08	46.45	22.93	28.80	41.39	67.32	84.24	45.68	49.54	38.98	38.51	27.92	54.18	43.06	31.79	56.89	44.72	30.76	35.19	31.67	36.84	36.43	20.80	25.92	55.96	56.55	48.31	39.17	57.69	32.84	41.88	47.84	40.28	18.69	14.89	24.24	40.37	45.89	62.38	19.60	37.42	28.07	40.09	29.52	37.73
778			3675.39	808.12	74.35	35.45	50.30	59.02	41.82	32.64	40.36	37.03	35.11	45.85	55.11	53.80	33.08	51.94	71.62	44.97	42.87	39.33	49.53	76.79	52.50	37.39	32.48	22.96	40.19	57.54	56.92	24.27	40.07	25.19	26.11	36.08	35.43	46.37	41.01	30.29	41.84	54.56	44.57	38.12	27.63	48.75	57.14	51.03	66.61
779			4116.80	788.89	45.43	32.05	28.19	36.48	57.59	45.67	25.00	33.82	61.34	51.64	30.36	65.21	44.08	30.86	18.54	36.22	31.05	35.43	60.37	37.17	24.51	40.35	54.42	43.87	27.90	26.52	38.98	39.49	43.82	51.56	64.95	54.81	39.42	28.94	31.49	29.93	36.85	18.30	28.41	29.29	46.10	35.46	53.63	60.46	43.17
780			3749.94	734.66	46.27	47.07	44.24	47.23	61.56	40.43	55.77	75.11	43.10	43.40	36.71	39.66	40.18	49.84	55.49	45.30	23.16	27.08	52.85	39.03	33.33	37.03	46.08	55.74	29.95	29.01	27.21	46.10	51.97	41.33	36.82	34.40	38.07	30.56	43.33	37.27	50.88	53.67	32.15	34.81	45.48	33.53	21.91	34.39	27.19
781			3049.13	599.00	46.45	59.96	21.81	33.72	56.20	35.54	54.66	41.80	36.53	45.97	53.43	38.54	44.31	16.99	22.37	20.16	29.23	31.98	37.59	38.92	36.03	42.28	60.93	31.87	41.04	19.32	19.10	25.75	31.32	38.14	50.59	50.72	29.16	24.74	21.61	27.35	36.80	45.19	48.88	48.39	51.13	26.83	29.66	42.61	36.74
782			2703.55	596.80	72.66	68.85	42.34	58.44	53.70	35.16	43.38	36.31	43.82	35.23	44.73	56.00	48.89	38.91	30.90	37.30	46.57	48.53	37.01	54.69	49.18	59.53	55.03	46.49	35.12	37.54	48.41	51.51	50.15	49.04	48.99	53.41	63.92	47.06	25.37	45.84	68.48	47.72	20.46	29.30	34.09	45.15	63.21	49.59	18.92
783			1026.02	247.76	46.64	37.26	34.02	24.51	39.23	31.24	32.51	43.33	55.03	31.89	26.40	29.36	56.71	25.86	36.00	71.26	41.64	55.47	40.63	34.20	30.01	29.13	22.24	22.90	35.74	43.96	27.42	30.31	26.25	23.74	36.00	49.87	29.66	20.71	37.67	59.85	38.87	30.84	16.24	18.28	22.23	27.84	24.73	20.62	19.00
784			3407.85	709.05	46.22	76.11	84.90	40.23	39.74	38.19	35.26	26.11	27.90	32.62	18.51	33.47	33.37	36.72	42.34	38.49	36.09	35.25	17.15	27.73	22.20	35.53	22.73	14.23	34.35	47.26	47.29	38.61	31.88	25.62	18.11	23.37	32.02	43.76	30.57	24.39	17.65	15.79	31.28	42.02	37.43	28.36	37.58	45.34	48.87
785			3030.03	550.79	52.05	57.55	54.15	47.97	29.65	44.00	41.47	30.59	35.17	19.73	29.79	47.68	36.42	34.96	30.54	35.90	26.29	35.87	55.80	25.34	22.37	23.94	32.46	30.27	36.53	37.45	19.85	46.23	57.42	46.17	30.71	20.14	14.49	39.97	31.98	12.68	28.92	35.96	38.55	29.43	64.29	97.70	42.94	46.15	51.25
786			5036.64	897.45	58.47	51.32	41.81	39.16	16.77	23.34	47.55	42.88	53.65	40.06	26.91	27.81	33.64	30.88	25.90	32.22	36.44	27.81	25.96	26.40	22.35	32.29	34.49	26.40	17.72	24.05	29.15	36.18	36.61	36.28	45.23	25.82	48.09	36.28	38.96	44.31	18.84	30.16	42.58	20.39	26.06	21.27	27.81	19.40	33.03
787			5079.47	921.93	39.60	25.09	15.29	36.38	21.70	21.67	35.09	26.53	43.93	33.75	25.00	11.63	26.19	19.25	23.11	31.42	36.39	42.25	37.82	44.19	29.58	23.95	21.46	35.44	57.99	29.76	17.52	22.59	23.49	32.54	25.69	21.28	19.64	18.32	20.08	26.99	25.68	43.00	53.67	39.11	22.60	13.10	26.95	21.39	20.44
788			3159.80	614.92	18.84	16.84	30.91	33.74	16.97	32.79	29.20	18.76	23.52	25.20	18.99	21.46	18.58	33.86	38.29	48.69	38.70	29.01	35.38	49.41	40.40	43.44	40.28	28.25	14.39	28.79	23.24	21.31	23.23	22.61	30.73	25.64	33.12	36.71	22.74	11.02	27.71	32.96	52.56	51.58	43.11	31.00	35.32	25.84	14.98
789			1954.88	409.99	37.63	37.83	48.75	26.04	26.51	29.58	36.04	26.59	40.30	44.77	26.25	27.27	29.68	34.42	25.60	20.53	27.22	47.03	24.78	35.12	13.54	15.51	18.65	14.44	22.94	43.91	30.82	43.62	22.11	31.60	52.47	38.78	26.61	17.20	19.32	36.95	28.53	20.96	21.05	21.40	22.13	29.04	27.18	41.81	26.94
790			1973.03	427.71	33.07	21.96	35.73	41.27	14.42	25.96	36.00	38.24	30.24	30.54	42.60	40.61	27.39	23.15	17.37	31.59	19.80	24.94	23.99	34.26	43.32	37.80	39.08	31.80	29.02	28.32	24.73	21.58	17.43	38.04	41.04	24.51	24.19	14.83	24.85	32.36	29.72	34.12	44.71	39.09	21.50	20.35	34.82	28.83	31.94
791			297.88	57.69	32.38	20.70	25.57	44.87	42.96	28.60	18.60	21.39	27.78	63.66	38.14	21.86	18.84	19.88	12.39	17.46	31.41	17.95	30.71	29.77	35.04	22.28	13.08	17.27	20.91	39.03	50.12	31.16	22.87	27.63	22.67	27.65	23.42	20.68	12.19	27.24	45.59	37.52	24.89	23.45	20.18	29.18	19.27	18.54	25.61
792			631.69	143.81	30.08	38.63	41.10	25.78	14.97	18.37	22.52	46.76	27.64	58.52	63.63	42.61	39.05	37.87	30.11	28.71	34.86	31.18	28.32	17.84	34.34	50.78	70.66	40.74	30.09	15.31	23.34	26.67	32.30	26.99	33.10	26.79	33.50	30.66	25.19	34.91	22.15	24.82	23.76	27.98	34.59	38.64	41.31	30.67	13.75
793			1555.88	340.58	32.81	27.68	25.79	21.96	24.69	18.31	24.20	36.87	42.95	41.62	33.38	43.56	26.08	20.02	25.82	29.81	38.10	27.74	17.88	17.82	16.79	26.07	22.29	23.76	13.65	29.58	35.39	32.17	23.57	26.85	43.21	53.10	42.61	27.33	26.08	37.85	37.87	24.33	17.16	46.92	66.16	41.28	27.11	23.33	26.57
794			1505.35	285.77	32.67	52.48	33.27	30.63	30.42	36.50	42.95	38.18	29.46	41.81	37.91	27.88	30.02	30.47	24.85	30.92	46.78	37.67	42.40	36.83	47.08	24.96	37.75	29.97	27.96	25.23	28.54	41.39	28.23	33.46	46.57	32.18	18.00	13.43	23.65	24.67	32.36	27.06	34.34	26.79	35.67	25.52	28.82	39.59	31.15
795			1862.46	359.77	20.01	26.80	29.59	37.36	21.41	18.05	27.15	31.12	35.31	31.21	27.62	35.84	19.49	22.05	35.79	29.99	38.15	19.27	22.21	34.60	31.38	21.91	30.25	28.18	21.22	19.50	22.08	20.30	28.36	30.17	19.67	16.50	13.15	21.67	22.62	22.16	20.38	34.78	34.84	24.34	31.16	29.62	19.96	23.18	22.91
796			2009.21	442.72	42.80	27.10	19.46	16.63	32.18	42.93	43.63	44.16	31.49	34.61	21.85	19.50	41.87	30.64	40.80	28.17	18.94	23.76	23.57	24.86	46.68	59.33	37.51	21.70	21.32	38.34	30.09	34.42	32.01	37.57	36.50	21.54	37.75	42.41	32.30	27.65	35.77	37.73	27.57	27.74	29.07	42.70	31.50	21.18	30.45
797			1776.55	373.05	36.44	47.86	43.17	37.32	35.28	36.19	32.21	19.10	25.49	45.83	33.33	39.01	55.97	44.07	33.53	23.39	30.44	29.34	19.58	32.18	40.95	20.22	37.27	43.21	34.59	27.74	21.59	18.67	38.84	31.89	37.05	36.58	46.58	38.45	30.97	26.53	30.65	30.51	31.54	25.78	36.81	36.47	28.13	32.97	30.93
798			2408.61	464.11	39.75	58.93	43.38	22.01	26.21	25.52	14.63	27.18	16.94	47.37	47.25	34.35	26.85	24.61	23.17	26.99	21.73	22.83	25.48	31.43	40.55	29.09	30.73	34.73	33.33	19.29	21.71	27.64	16.98	32.39	52.54	58.85	37.56	40.89	43.52	22.83	32.28	26.72	18.56	22.30	20.78	27.42	30.10	24.20	42.20
799			740.85	181.07	33.91	20.12	15.94	24.07	33.38	61.47	26.78	31.55	36.20	35.47	44.73	50.14	31.94	23.89	25.91	15.30	12.84	16.65	36.62	37.51	17.25	33.45	33.38	24.91	22.45	30.09	33.69	38.96	24.67	43.22	33.98	25.60	18.45	21.88	13.07	20.97	45.09	25.43	24.89	25.31	28.38	39.81	52.79	27.59	37.51
800			6574.99	1238.25	53.27	53.46	41.62	33.17	46.96	40.86	34.52	44.43	31.13	41.02	42.47	19.06	24.42	38.91	43.40	24.04	16.39	32.57	29.98	30.57	44.98	36.51	16.34	22.58	22.99	17.51	44.57	63.03	38.19	32.37	27.37	31.86	43.98	23.18	20.16	26.60	34.55	38.22	30.30	25.14	19.04	17.70	21.70	30.44	34.87
801			5142.94	902.14	38.39	29.92	43.78	63.20	40.38	17.35	23.46	26.14	45.32	48.34	49.26	25.72	22.18	19.37	31.05	22.67	26.01	22.47	40.20	42.94	30.55	41.68	26.43	45.50	50.35	72.55	40.25	25.89	47.60	51.64	32.91	23.11	25.61	21.23	40.39	43.49	27.00	26.42	36.71	48.39	40.12	44.03	28.04	43.77	52.49
802			2504.14	490.51	21.71	24.33	34.46	27.79	40.61	46.04	43.14	37.07	59.37	54.68	46.25	33.40	42.97	29.71	22.51	29.24	26.75	18.08	25.08	21.55	40.88	43.39	33.02	28.91	31.52	33.02	31.03	29.28	22.54	26.54	38.72	48.07	32.70	25.46	37.69	33.19	52.16	58.52	54.22	19.86	16.01	28.03	36.78	26.82	41.22
803			1620.26	355.19	32.04	26.34	33.18	29.47	38.52	10.29	13.20	21.51	33.12	37.53	29.36	41.54	29.93	27.12	37.45	26.41	15.87	28.35	38.17	26.66	22.09	25.30	17.72	21.06	32.05	26.33	30.49	18.59	16.81	29.58	22.93	20.88	45.37	33.09	19.17	30.54	28.51	25.84	29.02	21.44	23.37	20.25	20.78	38.16	62.26
804			1593.61	285.27	23.82	33.30	23.62	28.72	41.45	37.65	39.05	55.21	52.32	23.89	40.41	53.65	39.73	32.13	20.14	10.62	29.82	34.23	46.73	28.67	28.48	21.31	37.17	28.67	50.44	44.54	18.96	38.07	28.81	39.02	68.02	43.05	31.19	34.74	38.39	41.30	30.34	44.55	58.33	53.84	105.85	92.15	32.24	13.02	37.61
805			3866.91	655.09	36.62	44.13	34.05	43.82	36.13	42.13	25.09	18.66	25.66	50.59	60.10	44.20	42.17	37.30	34.07	24.20	31.25	24.07	35.06	20.73	31.57	39.76	42.98	63.13	45.48	33.75	24.36	12.58	20.10	31.49	33.42	26.71	24.19	20.32	31.24	30.49	26.22	35.83	29.21	21.22	24.54	24.17	34.76	24.85	23.67
806			755.62	140.79	19.54	17.11	36.41	44.15	21.08	28.64	39.22	29.15	41.25	27.20	18.37	25.89	23.61	30.37	38.87	23.78	25.51	28.32	35.99	33.33	23.68	33.43	32.51	34.07	37.76	27.50	35.21	30.08	30.97	41.87	32.43	28.28	42.12	38.59	12.33	19.07	37.73	28.04	56.86	37.66	18.14	49.47	51.53	18.43	33.38
807			2162.30	482.67	31.74	21.20	17.09	22.77	17.42	30.50	40.76	37.60	35.64	24.58	35.45	42.62	43.75	34.71	19.98	21.73	36.31	41.29	37.49	28.80	30.56	32.54	46.48	31.76	30.20	62.03	21.91	35.51	33.74	16.31	21.76	19.35	25.49	31.62	29.22	23.19	27.63	45.40	57.13	61.36	64.46	68.68	49.71	32.60	15.61
808			2103.42	421.27	32.27	32.50	37.66	23.81	36.90	33.66	26.12	23.92	29.39	14.89	25.69	32.26	44.86	48.06	25.56	39.63	58.34	32.03	28.98	39.52	29.07	25.05	24.70	33.63	24.54	23.58	33.26	34.39	26.11	33.82	32.12	18.93	13.47	28.29	41.63	42.73	36.79	36.41	37.04	42.18	32.60	28.22	36.66	39.96	28.47
809			2884.17	503.58	44.69	28.15	36.59	28.81	47.92	50.12	38.16	18.81	26.06	35.80	32.27	30.26	36.82	42.33	32.73	22.45	44.28	40.69	29.50	32.90	45.27	32.11	25.32	39.43	20.66	27.20	33.23	24.84	42.26	38.31	29.39	26.15	23.01	15.57	22.47	33.10	23.31	23.44	42.95	55.84	44.61	21.30	32.07	35.22	35.51
810			4480.85	868.83	73.98	76.12	53.95	34.29	27.84	23.84	41.98	23.83	22.13	12.36	17.89	28.10	38.31	39.03	24.18	18.18	30.61	34.21	25.00	25.44	26.68	21.39	38.03	32.23	21.78	20.14	18.08	13.57	36.92	33.60	21.53	24.30	20.09	21.63	27.73	35.44	30.40	25.96	24.82	28.10	32.77	27.25	28.59	48.57	36.44
811			1508.59	317.63	40.36	46.50	50.06	61.79	36.22	38.98	30.72	25.10	24.52	30.11	37.20	24.60	23.55	28.64	36.73	41.34	49.31	52.95	36.31	21.09	26.24	28.58	31.48	28.61	41.53	27.62	44.37	36.32	20.13	35.76	52.27	33.89	34.73	30.93	59.58	45.97	32.85	45.08	34.04	44.60	38.86	36.23	43.93	40.69	22.46
812			1623.62	375.94	42.01	46.26	40.80	59.77	77.82	68.08	51.83	42.61	47.07	34.09	20.10	20.56	25.01	33.08	44.76	40.11	35.99	35.35	61.03	44.71	59.27	60.01	33.73	28.39	19.69	43.72	45.50	39.47	42.78	55.42	36.88	42.27	68.36	46.50	23.25	12.82	52.19	28.30	10.92	21.79	31.46	28.82	33.07	48.44	47.75
813			5849.44	1238.39	60.97	69.28	53.68	32.97	27.23	26.62	27.57	30.19	46.50	44.30	86.45	34.69	21.04	24.23	27.62	29.20	31.09	32.68	38.40	44.29	60.29	46.96	32.00	44.70	30.46	36.28	58.62	49.74	48.97	39.75	45.61	38.32	22.66	29.73	32.19	25.60	27.41	41.11	42.87	45.54	38.02	40.32	33.41	33.08	32.62
814			4651.69	972.52	97.07	66.22	58.62	72.48	48.61	34.52	30.13	27.26	17.63	29.44	48.27	33.27	34.96	38.22	25.38	22.42	24.29	25.04	33.23	23.25	31.88	49.45	21.50	56.68	45.14	19.90	29.24	40.28	49.60	53.62	16.85	22.32	24.01	36.23	58.46	26.04	24.14	25.63	35.43	40.33	31.80	45.09	17.94	41.93	51.92
815			3460.50	941.20	139.67	128.82	60.49	46.25	33.71	15.34	25.94	28.03	57.90	42.20	34.55	43.62	53.04	70.38	65.26	65.20	86.41	28.11	42.02	60.98	40.38	27.58	23.84	27.97	42.87	37.13	47.63	29.90	35.39	28.94	16.70	22.96	23.76	53.12	32.84	31.09	49.64	46.89	20.47	29.47	32.31	40.65	42.03	64.97	33.58
816			4636.57	844.68	74.04	83.37	64.05	54.21	42.65	32.58	51.39	44.57	43.82	48.70	48.32	42.33	43.50	46.98	49.78	44.87	53.72	44.11	56.89	55.27	34.24	55.33	80.18	59.24	105.92	64.85	36.67	32.62	49.53	61.35	71.84	34.24	32.21	36.90	28.56	48.53	41.30	32.93	53.23	53.09	87.83	90.05	66.31	49.51	37.56
817			1148.08	262.22	47.49	25.86	27.91	35.73	37.59	42.08	24.98	21.12	39.37	38.28	38.96	20.61	25.58	39.28	33.10	15.75	28.97	36.55	41.01	51.91	42.20	65.95	65.65	40.65	11.27	23.22	36.92	29.07	45.51	50.82	41.26	36.91	26.52	26.33	22.35	23.94	34.33	26.25	27.54	44.98	41.77	25.04	50.06	61.37	23.81
818			1453.39	366.84	30.30	29.30	36.38	34.06	37.82	37.10	27.11	20.52	18.00	37.65	40.70	15.60	21.13	24.53	20.49	14.07	32.32	46.56	36.41	46.83	43.53	32.25	24.68	17.46	25.49	41.25	20.02	25.94	35.14	46.18	58.38	42.93	37.53	18.39	20.29	35.28	40.02	47.69	19.39	22.72	27.76	17.10	22.75	18.15	24.88
819			2508.22	512.22	31.53	48.69	43.53	45.05	33.40	24.80	31.90	21.74	22.67	15.76	19.82	44.52	44.24	16.19	42.15	28.39	15.08	22.49	34.49	23.84	31.95	27.14	21.82	31.66	57.62	33.19	28.41	29.47	41.23	24.39	32.35	36.84	28.24	28.47	24.15	32.25	32.32	36.19	37.39	47.40	88.79	37.28	21.33	33.12	32.18
820			4989.21	1005.54	40.14	21.65	29.73	25.96	25.44	26.50	22.66	20.32	25.71	28.92	26.21	30.19	30.91	19.25	23.92	39.34	30.86	30.09	34.28	35.49	43.42	23.43	18.81	17.13	35.54	29.76	16.26	43.55	47.42	22.50	22.20	18.58	19.78	24.27	18.96	31.13	37.33	28.94	34.93	34.18	31.21	31.41	33.51	31.76	17.02
821			1215.08	271.73	42.47	26.06	27.15	30.35	16.35	26.91	35.70	23.82	22.86	24.75	27.35	16.51	28.69	47.89	41.01	38.48	26.14	37.13	31.55	10.71	34.73	38.80	17.89	28.22	24.25	29.50	41.32	23.66	31.36	20.15	30.75	35.36	20.25	18.44	21.36	25.86	43.94	54.63	24.66	31.70	18.70	28.88	40.06	47.24	44.78
822			2417.02	541.09	43.59	36.99	24.49	13.20	24.44	38.82	35.94	28.20	40.37	45.84	47.06	23.68	26.96	25.17	14.70	24.63	37.70	27.10	31.81	54.03	41.05	17.92	17.17	26.89	38.27	43.98	33.13	15.18	16.20	32.94	23.09	18.99	14.54	37.85	29.24	39.25	32.42	43.45	56.55	19.98	33.19	28.02	26.04	31.71	31.93
823			812.72	128.40	24.86	15.68	19.71	22.53	24.72	31.59	24.46	18.46	35.43	35.64	38.41	30.73	18.47	29.33	39.97	36.20	42.33	35.80	24.11	19.38	15.86	11.05	20.55	37.06	23.62	25.40	18.90	22.92	19.58	16.73	22.76	26.48	29.38	42.14	38.41	23.96	26.02	35.11	26.24	27.30	24.05	36.03	43.98	44.14	41.33
824			5588.14	1039.06	23.79	35.85	48.73	29.07	32.74	21.38	18.00	33.74	25.13	27.59	32.70	38.09	26.37	16.98	16.35	31.15	26.82	32.03	30.99	15.27	22.44	27.09	35.39	40.05	18.16	15.37	29.57	31.95	24.43	31.68	39.90	42.29	25.64	30.19	16.35	19.43	30.02	31.23	20.50	15.84	30.92	36.10	56.59	32.94	18.62
825			917.02	195.18	49.92	62.66	24.57	21.34	23.01	33.66	24.95	28.25	53.85	29.79	29.91	26.77	26.54	22.26	21.12	23.43	31.36	33.53	55.83	26.86	33.94	53.37	42.33	43.61	40.23	28.87	21.75	14.21	22.27	27.51	20.53	22.13	28.93	30.20	34.20	25.06	21.46	32.47	43.41	28.51	29.17	21.05	21.58	21.16	22.73
826			8050.73	1522.03	31.90	25.26	22.23	22.30	29.97	27.50	29.98	22.25	15.95	18.42	37.51	24.33	28.43	31.73	29.91	21.07	23.41	19.91	38.62	27.09	20.60	35.03	46.62	42.31	13.04	20.12	18.21	26.34	28.03	16.76	33.98	27.31	31.54	20.48	47.76	24.58	22.29	45.38	47.38	41.04	38.84	29.05	25.26	16.09	11.11
827			7792.96	1446.19	33.63	27.86	17.14	43.69	43.55	45.24	40.06	35.08	25.36	22.43	31.65	26.65	26.98	27.25	33.97	33.36	31.13	37.45	30.40	24.42	19.23	17.90	28.62	30.32	27.08	17.43	23.77	61.28	75.06	40.44	24.55	34.53	20.91	26.10	33.85	35.81	44.83	46.93	43.42	23.41	23.43	37.66	12.91	29.56	32.82
828			998.81	187.92	28.17	30.46	36.65	22.43	21.83	29.68	37.33	22.00	34.99	46.11	31.22	40.43	34.53	18.83	23.32	46.42	31.39	28.83	28.30	27.36	37.89	24.02	21.63	29.40	28.09	30.26	27.06	31.24	24.61	20.36	18.68	24.20	29.08	35.91	21.45	35.11	39.76	24.84	30.37	26.98	16.66	23.54	37.98	46.37	18.76
829			5775.33	1097.88	32.69	42.39	27.35	30.71	29.11	20.23	21.64	39.04	33.31	29.35	31.46	28.75	15.39	17.53	19.23	26.13	21.42	21.72	29.10	27.44	27.81	24.37	20.12	27.71	40.66	31.42	26.32	20.13	29.06	27.60	20.41	26.68	20.99	32.19	23.57	34.77	33.05	20.27	56.92	59.42	37.90	30.38	23.11	31.66	40.74
830			1038.80	214.21	30.64	45.62	58.02	45.99	53.55	30.97	33.51	31.08	32.76	29.75	32.38	32.17	31.15	28.60	29.58	35.01	31.07	26.84	28.51	44.64	28.72	40.39	29.21	22.11	32.42	25.19	51.27	39.77	44.64	44.60	37.12	29.43	20.29	40.53	54.73	24.60	19.60	23.38	19.74	26.51	43.93	39.54	25.31	35.65	32.74
831			441.84	110.86	46.60	33.61	24.84	22.98	27.31	30.28	26.39	27.65	35.99	38.72	36.57	50.55	46.17	50.70	46.70	37.33	21.54	26.60	34.63	24.44	13.16	19.68	20.95	26.42	73.70	87.49	43.69	16.66	16.78	17.27	28.62	43.02	52.12	56.86	42.70	35.74	49.65	34.28	18.05	46.01	46.08	26.55	39.02	22.84	54.28
832			6733.59	1302.00	36.33	45.39	29.82	32.58	33.59	19.84	39.26	43.80	34.56	29.35	20.86	22.46	25.84	48.07	28.42	37.76	43.37	28.94	35.00	41.70	41.95	26.94	24.80	27.42	26.66	35.71	29.77	29.20	46.77	52.32	28.14	20.85	17.15	30.65	22.20	26.37	28.72	25.31	19.90	24.90	29.22	38.93	47.46	52.18	37.18
833			2470.82	485.69	34.78	34.87	23.65	13.38	50.96	70.15	29.33	22.31	9.35	19.64	25.94	35.84	21.28	35.36	34.12	26.45	33.17	39.76	45.32	14.45	33.97	16.95	16.87	36.86	43.84	48.72	31.81	55.44	54.60	31.24	28.81	26.19	21.59	32.86	17.63	29.89	35.73	38.32	35.66	24.60	46.59	108.97	57.02	31.78	20.40
834			525.29	148.03	25.68	25.18	47.46	60.92	44.82	35.92	43.72	40.11	26.11	29.20	25.57	28.90	20.56	22.23	19.41	29.36	26.99	43.15	39.33	24.15	23.13	25.91	38.90	23.26	17.86	30.13	25.08	22.35	31.07	41.22	27.32	27.06	22.53	36.36	79.13	89.34	49.56	33.68	41.11	91.90	56.74	34.45	15.69	17.67	11.14
835			6325.14	1144.13	36.13	25.32	25.89	19.92	11.39	19.36	20.93	36.61	30.64	37.97	35.36	14.58	24.59	24.30	15.34	27.38	31.68	29.77	24.29	11.64	18.71	34.62	36.96	54.91	59.10	26.62	27.67	30.45	19.53	34.63	32.05	37.20	42.98	17.93	27.57	52.89	73.29	93.06	76.00	25.08	33.50	34.65	15.20	18.48	35.05
836			3393.29	646.71	35.55	36.59	37.58	28.65	19.54	19.95	30.56	30.88	25.16	20.08	36.21	33.81	32.67	21.72	24.70	25.27	36.96	27.17	27.10	25.72	40.35	37.93	28.03	20.91	43.28	45.97	20.91	19.30	18.22	17.61	25.82	34.67	45.62	22.47	17.73	26.94	38.50	93.38	78.11	52.72	45.60	42.32	41.23	43.26	38.56
837			749.43	157.26	74.57	43.76	38.34	33.90	27.02	25.83	25.60	26.75	32.95	28.72	30.01	19.29	38.14	37.09	70.93	75.08	51.90	58.97	31.35	22.07	30.74	35.95	17.11	31.69	21.53	32.82	39.38	54.39	50.53	61.35	40.74	29.10	22.55	28.86	31.51	51.42	46.78	43.94	49.46	25.92	26.70	24.17	39.86	43.72	27.66
838			2214.35	405.58	45.68	28.14	36.53	24.40	22.35	32.79	28.88	53.50	42.68	28.99	31.97	27.44	40.76	45.48	29.06	30.30	27.38	28.74	48.81	41.28	40.71	45.43	28.56	22.23	33.96	39.91	38.87	31.62	33.78	23.11	51.24	34.81	38.15	44.95	79.79	101.56	55.90	32.32	51.16	41.61	35.20	37.27	27.42	23.61	42.46
839			5997.09	1162.23	48.58	58.14	44.19	12.13	14.53	33.81	48.59	31.46	36.04	23.34	14.94	30.90	47.56	30.80	31.71	28.15	33.60	33.03	52.47	31.63	29.79	36.72	35.18	26.04	34.93	37.46	21.40	25.65	41.97	21.63	31.84	31.60	37.24	70.90	113.20	80.31	44.61	29.07	21.17	31.95	21.08	44.80	54.59	44.62	28.08
840			2542.08	649.96	73.03	60.87	55.67	36.50	30.98	23.57	23.11	33.77	53.62	58.47	28.75	37.33	42.64	28.60	18.68	17.57	32.69	25.68	46.95	41.80	26.45	35.10	34.04	14.73	18.66	36.66	36.49	30.43	37.12	21.99	46.90	31.77	82.50	58.48	16.24	15.80	23.17	28.49	24.20	27.96	40.15	41.57	43.25	33.77	24.37
841			1807.08	391.86	67.49	47.76	32.37	78.32	53.08	15.89	23.31	30.18	34.28	39.07	31.81	59.54	47.60	37.41	35.66	45.46	38.04	26.90	36.13	48.58	46.32	44.02	51.18	24.31	17.78	19.23	29.82	32.86	46.96	42.94	56.21	121.74	92.68	24.08	18.94	25.94	48.87	34.76	16.05	46.35	31.05	16.50	28.85	19.69	27.42
842			3538.82	726.50	94.90	60.38	49.13	49.09	57.00	34.47	24.06	61.12	46.46	28.21	50.37	37.60	43.14	37.50	51.12	34.53	42.22	46.52	40.26	22.24	27.39	42.02	44.04	31.12	25.75	33.59	55.27	56.62	64.60	103.91	42.42	23.87	32.44	24.28	42.76	25.44	22.60	47.35	33.75	31.22	37.78	25.17	28.97	35.00	35.75
843			1509.49	306.51	38.99	26.06	46.09	30.95	48.87	35.16	19.09	40.08	39.43	23.42	29.89	65.72	51.82	34.65	25.40	14.70	31.05	27.81	33.66	40.15	27.97	13.09	13.59	32.56	59.01	89.36	74.21	88.08	34.47	38.72	47.00	37.49	17.83	12.68	25.96	31.40	42.50	29.52	26.15	42.39	50.16	50.78	46.50	36.93	31.85
844			1354.20	367.10	80.88	73.30	17.17	23.70	27.92	35.32	32.50	41.18	39.75	44.81	88.49	50.51	30.54	33.23	28.70	35.36	44.25	51.21	31.79	20.86	36.84	32.29	23.61	22.48	84.60	71.77	27.89	17.78	11.35	30.67	31.64	25.51	39.87	26.70	39.06	27.67	23.77	21.25	67.47	58.86	35.60	30.31	43.66	29.79	25.16
845			4452.94	831.22	22.38	23.89	24.35	32.14	18.54	16.39	21.42	25.73	30.21	29.78	47.84	43.47	38.00	46.22	25.05	21.22	23.89	19.70	33.00	25.09	33.07	23.47	57.15	100.96	29.80	21.16	31.60	37.23	28.08	41.97	32.93	31.52	47.32	57.15	63.44	42.58	26.53	41.71	38.48	43.53	44.57	42.46	29.00	37.17	47.85
846			7093.45	1558.77	54.37	36.79	29.60	15.83	10.91	34.46	44.05	40.44	35.56	36.14	30.61	26.38	27.33	50.99	56.96	48.33	66.32	35.25	46.95	36.23	58.87	106.22	67.01	45.29	33.89	34.48	48.58	41.33	20.23	25.58	52.37	34.99	24.42	34.39	23.48	19.92	24.60	30.06	38.94	34.06	30.46	24.27	23.64	49.69	33.84
847			343.20	94.80	54.02	81.31	71.17	42.77	35.52	53.92	78.19	87.65	79.03	79.71	70.29	56.50	78.10	77.89	70.54	116.37	143.69	164.57	149.78	120.22	41.87	50.86	46.56	28.91	51.35	87.21	50.72	20.70	46.47	92.88	55.76	33.28	51.07	38.76	31.99	41.86	40.60	41.31	49.46	36.31	44.95	37.24	34.54	51.07	26.33
848			2042.04	435.70	63.59	48.58	52.22	52.13	27.93	46.88	34.15	44.53	82.26	49.96	45.64	29.50	66.83	62.00	41.85	39.92	138.51	175.72	101.14	42.22	46.68	59.55	50.81	40.17	75.51	69.58	39.22	45.65	88.92	85.49	37.61	43.43	80.98	71.88	46.93	67.35	59.43	50.70	62.86	47.39	36.92	54.12	29.22	29.98	31.75
849			1011.85	303.32	43.79	37.43	38.72	52.01	43.23	24.35	43.74	21.25	41.23	51.08	61.24	89.84	82.31	66.84	203.51	162.67	58.86	76.74	48.74	38.86	29.36	33.69	57.81	68.09	62.44	56.68	58.41	41.93	63.56	69.52	47.07	33.63	44.74	57.72	45.54	31.85	41.37	30.75	35.31	39.67	31.37	26.04	38.14	64.05	44.91
850			6150.89	1344.88	59.34	71.47	54.28	40.53	23.64	46.46	50.80	43.62	41.53	23.08	62.79	52.13	71.93	40.92	32.46	20.82	44.39	59.46	34.44	27.87	20.56	31.92	33.97	35.25	22.73	24.87	41.67	22.58	20.12	18.98	34.75	33.38	28.11	32.58	30.64	15.92	9.53	20.68	24.88	13.33	27.43	53.65	59.25	47.93	32.55
851			3667.57	727.84	26.95	27.26	46.22	38.99	21.44	21.53	28.79	33.98	53.07	69.07	112.20	61.60	32.61	38.51	27.85	26.00	25.22	22.64	20.40	19.04	19.20	22.80	28.79	28.22	31.14	18.46	16.70	11.34	23.73	31.99	33.65	32.85	38.15	33.41	42.96	42.67	41.17	19.05	33.90	40.04	27.72	31.25	20.93	22.12	27.15
852			2247.02	484.05	36.98	37.09	51.86	39.93	33.88	31.44	51.83	35.79	81.58	57.48	13.70	15.13	26.65	27.02	20.07	23.45	27.54	30.59	15.53	22.06	40.74	25.48	20.94	36.32	23.79	24.05	33.17	32.17	22.76	20.35	21.22	23.94	17.07	22.99	27.65	19.23	29.23	21.37	32.42	40.95	37.29	32.02	45.33	43.49	21.33
853			2553.39	499.51	29.86	27.11	17.59	38.50	39.68	43.53	67.86	62.62	39.72	42.77	45.53	28.20	31.13	46.85	27.60	15.16	22.73	21.25	43.93	49.34	45.11	40.07	36.30	44.71	29.87	20.70	24.34	48.35	24.76	27.13	60.86	39.68	25.50	32.11	30.47	20.21	17.32	23.26	29.90	32.57	67.19	62.10	43.69	38.83	40.43
854			6281.40	1366.56	40.36	35.67	34.52	38.89	25.96	30.57	39.42	34.18	29.66	35.24	22.68	23.59	34.83	22.44	18.68	17.99	31.31	34.64	42.52	53.89	38.78	24.99	38.07	32.89	21.32	20.91	22.67	38.05	40.48	37.38	40.70	53.99	37.35	31.21	21.54	30.48	36.28	56.51	60.69	50.14	28.20	21.67	27.44	26.51	20.63
855			5041.86	885.23	49.25	57.94	83.10	55.67	35.80	38.45	38.91	46.90	81.84	89.22	56.87	18.42	32.86	33.57	21.03	28.62	39.38	28.61	27.72	22.55	32.04	12.11	43.37	47.54	25.58	19.80	26.76	33.67	29.41	19.93	29.34	33.65	30.54	36.59	44.55	18.13	22.80	33.38	29.09	33.19	29.95	18.06	30.04	27.66	31.13
856			204.97	94.50	133.73	63.17	37.14	48.16	29.49	22.54	30.60	31.24	34.53	29.77	36.11	25.18	46.60	62.30	39.15	32.86	29.95	33.04	36.64	35.13	41.60	37.78	33.31	36.31	26.01	32.84	41.39	29.28	15.05	10.43	41.42	30.29	32.85	40.36	37.02	28.00	41.15	32.46	29.29	29.33	24.23	39.28	23.88	18.97	13.73
857			6271.29	1390.93	52.05	28.34	21.13	21.21	27.77	21.45	24.57	40.50	19.63	16.14	22.24	42.59	56.64	48.20	17.72	42.39	42.76	20.25	33.07	26.00	27.07	40.58	29.14	25.03	27.81	41.98	37.91	24.79	17.18	36.81	33.32	21.84	26.18	36.93	51.69	42.99	37.73	32.99	25.28	29.07	48.99	35.88	29.12	36.85	25.98
858			3608.12	785.40	59.78	42.56	32.55	19.83	9.70	33.48	41.09	23.45	30.12	41.63	38.35	77.16	44.39	22.89	17.69	18.88	14.25	14.63	22.14	32.75	40.06	31.47	23.53	15.87	26.36	31.98	33.25	38.38	48.29	54.17	34.06	15.72	37.53	44.77	21.07	19.97	21.82	20.03	30.83	23.40	27.71	22.37	22.34	17.33	18.64
859			471.97	103.27	98.47	44.52	58.95	52.54	46.74	54.17	32.30	37.48	38.97	55.99	40.69	33.36	52.30	44.34	29.68	22.70	42.27	33.40	34.78	46.72	33.04	26.40	22.31	31.28	22.31	34.91	36.14	50.17	54.94	41.14	51.13	23.19	39.44	35.72	32.18	45.79	38.80	55.61	58.21	18.35	20.31	23.94	53.73	56.68	37.65
860			2605.15	562.03	31.89	48.12	82.88	85.44	54.15	58.47	34.92	21.75	38.00	37.74	30.55	31.39	22.36	35.16	38.27	31.50	35.03	33.69	33.37	23.85	46.96	27.64	11.81	15.60	41.96	38.10	41.62	30.83	32.71	36.25	46.97	39.07	18.64	32.74	40.75	33.90	27.16	18.72	23.69	35.61	55.36	52.45	27.99	22.66	30.52
861			3519.20	707.92	75.99	61.60	39.58	105.99	128.01	47.66	22.96	34.68	27.65	24.35	43.12	44.67	30.89	41.19	46.80	21.04	10.12	23.37	26.41	24.89	27.73	16.97	18.75	22.32	16.01	12.77	18.34	25.79	19.45	16.73	37.95	30.71	34.41	36.11	28.93	20.68	31.07	34.08	22.97	37.71	47.06	28.42	28.08	20.12	28.46
862			2269.09	490.88	35.41	29.24	18.85	36.74	67.83	121.10	93.88	72.22	51.20	31.37	29.63	26.38	30.62	17.32	24.16	30.24	36.57	32.25	36.78	42.87	46.49	21.69	19.11	10.89	17.17	29.90	14.46	23.83	19.77	39.12	31.69	26.14	39.78	43.48	35.64	16.49	35.50	25.52	37.98	26.70	18.34	16.38	22.18	23.99	29.23
863			713.14	211.37	41.26	28.94	52.80	29.71	33.02	50.33	85.55	97.35	50.11	46.60	35.99	40.79	37.56	59.19	38.73	21.39	18.55	21.81	25.56	19.94	25.35	20.07	25.51	20.69	31.05	38.25	21.18	26.35	34.74	19.53	22.61	42.01	53.94	61.89	52.04	18.40	21.34	20.90	13.79	22.63	18.42	23.47	29.97	27.98	29.90
864			3760.70	695.03	40.48	47.98	24.32	27.32	28.72	32.05	32.96	21.52	26.48	49.22	56.76	70.04	37.21	28.16	35.16	30.59	26.80	37.89	36.04	24.33	35.99	32.03	19.75	31.65	39.18	29.56	28.27	25.75	34.43	24.98	24.24	19.40	25.88	29.54	26.47	32.02	27.53	23.99	17.21	42.30	34.00	45.95	42.53	34.45	18.54
865			3874.18	765.03	40.16	56.08	47.32	27.82	38.79	38.96	35.11	36.29	41.39	63.84	92.26	26.74	42.97	41.92	17.77	23.95	24.15	24.78	38.23	39.40	30.56	37.86	58.50	33.82	32.08	28.99	33.08	25.77	41.82	57.45	41.37	31.76	22.30	36.39	21.35	31.38	36.14	23.86	29.28	26.88	32.51	25.56	33.31	32.35	43.28
866			3301.37	683.06	46.56	37.28	27.51	38.18	35.10	20.32	13.63	21.83	21.01	30.25	61.37	94.22	85.99	69.38	29.41	20.39	42.54	55.44	37.10	32.78	19.64	35.30	57.76	59.06	53.06	37.34	39.37	29.02	22.30	19.33	32.49	37.42	37.97	18.80	22.73	27.94	37.00	34.99	34.81	27.42	45.25	44.49	15.76	31.17	38.40
867			3208.28	584.99	29.45	27.65	27.18	35.26	29.08	29.25	27.82	24.91	32.14	53.30	51.41	55.76	80.00	62.64	27.71	21.35	21.71	26.86	19.55	22.09	50.72	44.65	45.06	47.10	38.92	21.82	13.13	49.21	63.04	39.83	56.91	45.89	26.31	35.78	34.90	36.62	39.93	31.48	24.99	20.63	23.34	37.68	28.28	24.20	22.62
868			2310.84	484.29	33.96	41.27	38.20	23.74	22.29	34.53	23.87	55.91	22.74	22.36	57.37	37.55	46.66	60.57	75.81	111.80	47.99	64.02	70.72	27.70	24.40	27.32	40.36	27.99	27.33	14.68	28.80	25.92	21.03	19.20	11.53	23.66	24.15	32.81	30.31	22.79	32.97	31.11	28.93	36.74	34.14	38.48	15.61	22.62	21.15
869			706.48	134.85	31.84	33.92	35.65	40.22	34.72	17.55	15.54	11.16	37.79	31.35	22.65	27.95	25.76	35.94	30.83	50.89	106.80	96.27	36.34	31.81	54.64	48.67	23.48	38.58	57.49	55.51	43.56	36.60	24.28	19.79	47.64	46.15	41.37	20.11	30.42	34.03	36.65	52.81	42.57	33.80	27.81	35.23	23.03	21.97	41.29
870			673.12	132.55	37.55	30.58	36.88	36.47	47.28	38.95	39.15	38.64	68.64	42.22	25.08	25.32	46.08	37.75	40.90	31.15	91.05	149.86	59.87	41.65	13.66	38.09	60.18	33.07	23.06	27.64	21.80	27.13	20.52	24.37	17.83	38.68	49.61	27.56	45.67	46.32	30.02	29.31	32.34	34.64	47.50	43.98	19.69	28.14	42.14
871			668.90	120.63	23.58	36.29	27.87	19.37	57.91	40.70	24.88	21.72	25.72	32.45	20.91	28.58	25.71	35.95	49.77	39.81	65.39	80.04	90.74	43.21	38.50	35.75	34.54	34.79	36.02	18.30	20.69	41.93	53.39	32.32	27.28	20.32	19.77	34.29	33.53	38.66	34.07	20.32	29.59	28.71	52.12	45.16	37.64	43.78	40.60
872			1098.84	247.73	23.77	27.62	33.14	31.09	30.32	29.68	25.96	43.63	28.86	23.81	34.68	24.67	17.86	27.14	26.79	23.99	23.07	37.29	75.13	70.14	26.55	28.88	46.64	51.91	41.38	23.11	20.78	23.03	26.32	28.42	33.39	54.75	67.95	42.29	33.69	41.26	41.12	25.06	39.41	39.16	26.13	28.17	28.68	15.97	49.71
873			1621.32	334.76	35.22	30.62	17.25	19.19	39.46	29.65	32.24	37.96	47.04	46.99	30.25	34.77	22.38	22.16	27.87	32.14	35.24	53.87	40.31	44.92	43.64	48.16	49.67	42.61	50.58	34.26	34.39	32.11	36.55	34.12	39.27	45.17	32.87	35.90	40.67	29.18	44.93	37.02	42.39	25.90	57.63	67.29	28.01	36.14	46.48
874			7588.80	1558.47	40.24	24.81	22.79	18.37	31.01	37.20	33.37	22.03	47.50	39.03	38.04	26.69	40.46	40.70	38.85	28.10	18.20	20.12	17.33	41.55	72.35	67.82	131.68	92.85	46.07	44.49	38.29	32.15	36.12	41.75	29.06	34.03	27.94	14.01	17.87	22.20	29.84	43.67	46.36	28.78	29.82	28.09	28.92	22.96	26.10
875			830.09	137.35	33.08	31.88	31.21	29.81	34.48	27.18	17.71	34.08	53.69	47.93	62.74	27.95	25.89	29.18	34.16	30.67	25.20	39.87	43.82	40.12	51.86	66.65	92.26	138.45	73.33	26.79	29.38	33.28	44.16	32.09	47.16	36.25	25.04	25.41	24.17	19.04	12.05	13.96	25.84	21.89	17.59	18.29	23.34	30.11	28.52
876			1030.86	221.62	39.64	34.98	27.77	34.50	19.68	37.30	64.00	37.81	23.07	49.55	45.19	48.61	35.99	35.59	28.06	28.48	30.75	62.29	61.12	36.75	12.46	23.13	41.94	39.13	100.75	116.53	41.31	23.97	43.05	26.33	36.87	36.71	29.62	13.77	27.35	30.31	24.96	38.29	40.66	23.60	28.68	21.39	34.99	39.35	28.96
877			3081.83	627.38	26.58	29.62	18.08	37.78	36.39	34.22	35.81	25.54	18.63	18.21	21.54	25.84	28.95	36.00	35.41	33.10	36.48	19.10	33.39	55.38	32.85	20.54	37.33	46.67	27.47	72.90	94.84	96.57	71.95	25.67	26.22	23.86	27.33	19.25	26.37	37.94	41.18	33.40	27.50	29.57	28.07	44.83	26.68	16.74	38.76
878			2279.28	386.52	28.23	40.69	39.07	26.65	28.57	25.08	40.95	41.30	29.26	17.52	36.35	37.73	39.98	48.60	29.26	24.37	15.22	29.60	37.82	15.69	20.84	27.54	15.31	11.85	38.26	49.95	64.87	123.85	84.81	28.70	47.85	22.66	29.43	43.73	16.24	30.69	45.06	40.99	37.97	33.86	24.53	24.25	12.54	17.46	13.85
879			4469.16	822.64	30.76	24.26	42.40	27.21	16.25	32.02	20.35	13.15	30.33	31.59	36.01	40.95	47.17	27.07	24.36	24.77	32.44	15.07	25.35	37.28	35.30	30.83	43.45	43.70	43.51	44.34	66.05	67.38	63.79	48.35	38.49	33.04	41.99	32.96	39.06	35.62	37.26	15.52	28.26	24.26	36.13	25.75	28.18	25.69	17.86
880			7420.59	1483.54	36.76	42.68	33.67	25.07	23.56	36.55	22.45	14.16	17.22	17.74	31.86	46.56	59.87	37.94	38.39	31.43	39.43	33.98	38.54	31.49	24.89	20.35	33.28	27.91	44.12	45.24	48.00	27.01	36.56	57.65	95.85	85.05	43.27	26.30	36.53	38.17	30.36	32.81	33.45	49.80	57.26	50.30	43.11	49.87	33.19
881			1159.94	216.89	23.98	28.76	29.67	19.82	12.45	25.11	38.92	38.73	32.74	34.24	30.87	44.68	53.67	32.52	37.97	39.66	32.74	23.16	16.55	36.60	37.46	59.24	59.14	22.86	15.91	33.97	32.29	54.15	59.52	70.64	106.10	100.47	69.00	54.15	30.85	30.45	35.16	17.56	22.79	28.60	27.80	29.00	41.68	61.08	57.96
882			1244.40	293.00	49.39	36.75	28.47	25.91	19.97	25.25	35.09	72.40	59.43	22.74	28.03	46.98	43.65	30.62	51.27	47.36	32.29	29.57	25.86	33.60	37.05	26.21	40.11	52.75	41.80	27.66	22.54	23.90	23.46	29.10	26.52	81.71	85.40	45.27	33.62	42.99	31.24	31.35	26.05	30.31	23.44	22.65	20.28	28.59	31.83
883			1725.06	345.80	29.23	25.65	31.07	26.23	22.90	21.70	22.27	20.03	45.22	35.87	58.89	48.65	16.40	25.19	26.70	36.42	37.94	47.81	37.42	42.13	34.41	41.34	38.46	39.75	55.06	28.56	33.43	31.62	40.85	27.99	43.26	62.35	84.98	67.15	59.19	19.44	22.81	30.56	52.53	54.46	52.42	31.68	28.30	34.45	34.03
884			1172.51	231.48	32.29	29.99	30.03	30.73	43.55	40.72	38.02	36.00	31.78	32.54	40.42	33.36	44.57	35.92	25.40	19.27	24.60	48.97	41.39	37.64	31.96	38.90	47.80	38.01	39.51	23.29	26.81	37.15	41.12	26.30	31.16	41.53	52.60	80.78	47.47	20.72	34.35	37.08	37.39	14.57	28.75	37.29	25.87	48.44	35.49
885			2010.50	450.00	18.99	38.13	32.15	20.87	24.68	20.84	42.52	40.98	35.77	38.41	33.22	24.46	23.54	25.74	36.12	29.76	32.98	35.25	29.08	49.73	61.04	50.21	26.79	32.04	33.99	36.40	39.30	51.21	37.18	35.99	23.75	15.37	42.54	85.56	67.37	47.18	32.00	22.42	34.39	44.98	41.35	42.03	16.45	26.45	41.87
886			2515.13	542.09	19.87	16.06	16.01	25.81	42.59	35.33	39.41	33.60	33.80	26.30	27.78	23.01	16.90	24.19	28.88	21.43	38.82	34.09	38.49	31.21	35.32	43.76	28.56	12.86	19.72	33.59	18.45	25.76	30.78	36.68	28.59	15.16	45.34	48.29	54.29	77.50	79.10	66.89	41.40	27.78	30.51	17.42	19.22	32.93	52.55
887			2964.39	547.22	33.48	25.25	20.76	21.10	50.25	37.22	23.87	14.98	32.15	68.36	49.72	19.94	34.43	30.14	29.79	16.90	18.93	24.35	20.80	21.83	24.79	16.84	19.02	21.61	33.86	30.98	41.46	35.35	32.88	53.41	41.63	31.31	30.75	34.50	30.38	73.98	105.60	82.42	55.22	59.19	58.19	40.97	21.76	33.81	48.92
888			997.86	188.74	22.38	32.29	23.75	37.11	47.13	49.67	31.76	20.71	23.61	13.85	28.99	31.64	33.19	32.47	22.89	41.99	46.43	42.48	45.00	35.42	34.56	35.36	31.74	39.59	58.80	57.94	33.28	40.51	25.20	25.71	23.49	24.01	56.67	57.75	32.23	56.25	98.30	142.26	102.63	30.17	37.71	33.70	18.68	28.79	39.72
889			1382.36	287.22	24.73	38.01	42.69	42.56	41.27	28.85	13.23	18.32	34.77	46.22	24.16	31.95	45.42	63.44	58.80	30.90	17.84	24.36	30.22	30.01	25.35	22.95	46.19	62.78	28.74	22.01	27.32	25.95	29.49	27.28	35.23	49.83	26.15	24.63	47.13	58.26	67.05	56.59	68.39	35.04	34.65	56.72	26.06	23.38	30.31
890			1062.78	221.48	24.15	29.88	28.47	29.89	24.83	30.98	31.76	36.83	23.09	16.14	28.27	39.67	33.64	36.48	31.51	37.56	27.93	33.20	26.38	32.87	33.97	27.63	30.25	23.55	27.96	47.83	71.75	27.36	22.15	10.17	16.72	36.43	34.49	23.68	30.68	35.28	34.91	21.27	63.26	100.67	44.90	26.77	27.54	26.99	30.27
891			733.28	161.64	15.01	37.93	46.56	46.11	34.27	32.37	32.71	26.47	26.38	36.19	43.27	23.58	28.84	41.49	35.11	13.90	28.58	12.66	20.67	31.55	33.38	33.22	17.24	45.40	31.91	29.66	45.64	40.62	37.53	51.00	48.88	40.99	36.86	40.73	33.90	23.56	32.91	46.50	35.55	40.42	127.50	67.50	22.77	22.59	31.70
892			168.58	60.30	26.47	23.36	31.61	38.81	38.53	27.36	17.38	21.85	29.47	26.56	27.93	42.20	28.04	20.59	38.88	51.69	36.19	28.40	32.40	35.81	24.26	25.51	15.42	19.06	35.25	31.43	26.11	21.23	29.91	45.55	38.95	24.65	32.23	40.59	41.49	18.79	33.08	32.58	24.23	23.37	33.98	85.27	127.70	63.54	41.19
893			2889.85	586.48	19.77	21.97	17.38	20.93	27.20	21.04	20.54	20.04	23.47	18.67	22.70	17.04	26.40	33.75	24.74	32.56	56.65	61.66	55.05	47.28	42.97	54.44	38.16	31.16	43.64	30.39	41.25	26.85	22.25	32.89	25.68	23.39	33.33	42.28	49.79	20.17	24.12	25.26	18.81	22.64	44.46	55.04	118.65	129.47	62.26
894			4123.46	727.06	25.06	31.94	21.06	23.08	29.37	53.71	48.35	29.39	19.46	21.75	29.52	17.90	16.38	20.69	28.23	38.47	44.43	41.55	56.45	23.92	44.41	31.14	21.84	31.15	30.86	24.84	16.04	13.60	24.96	49.06	49.74	25.98	21.13	26.23	38.39	27.29	41.97	19.52	32.53	34.67	26.33	30.75	36.57	35.52	69.81
895			7507.40	1426.26	17.41	35.01	43.32	36.01	20.48	22.93	35.04	35.62	26.73	42.42	49.39	42.55	44.20	33.93	29.45	25.72	16.61	25.18	33.88	48.19	45.30	42.11	31.06	28.97	26.01	28.04	28.12	34.19	23.30	19.50	29.93	67.71	47.99	29.27	29.67	24.81	25.06	26.26	21.50	31.63	48.66	40.77	45.01	83.15	107.94
896			5717.65	1113.95	38.57	35.57	27.89	28.31	22.47	30.47	30.34	26.18	13.46	20.84	18.00	27.74	44.58	26.09	22.93	21.70	21.59	29.48	49.35	50.55	51.76	21.75	18.54	33.07	29.33	27.39	15.71	35.58	20.75	32.36	44.28	55.89	53.13	31.91	27.03	22.28	17.10	26.96	35.21	45.72	26.96	23.18	22.39	40.77	79.41
897			7304.24	1427.36	42.70	39.66	27.46	24.25	25.82	28.91	26.43	20.71	27.35	15.91	20.86	17.85	24.75	37.77	17.47	20.72	28.24	26.72	35.14	38.87	43.00	40.23	32.83	40.64	33.59	28.27	27.58	18.93	16.54	34.64	63.85	57.89	22.55	21.93	39.73	45.26	22.71	19.19	20.30	31.81	48.46	50.83	63.79	34.96	35.32
898			4900.36	894.17	24.06	29.87	21.54	27.38	25.57	29.73	25.73	18.51	17.83	34.93	51.15	43.83	29.91	21.07	27.00	32.28	38.28	40.70	21.40	22.40	25.49	23.31	24.68	33.46	20.84	12.96	11.12	15.72	30.20	43.41	45.40	43.17	43.19	42.54	34.72	38.11	35.51	38.09	53.79	37.05	36.64	53.24	44.73	60.55	53.95
899			2255.46	416.07	17.24	27.68	44.00	23.49	21.05	29.47	41.73	41.03	22.53	26.81	22.66	20.46	49.25	72.20	57.43	39.40	23.98	31.37	37.75	46.86	33.64	44.21	43.15	22.39	30.83	61.21	57.24	32.56	39.92	33.55	44.77	40.44	34.49	53.66	66.46	51.86	29.78	21.67	28.17	25.45	41.41	44.57	41.18	45.24	39.40
900			3315.54	631.71	20.43	43.70	42.47	33.82	27.97	31.35	27.52	33.95	23.29	20.01	34.50	42.87	40.74	42.60	36.88	30.01	16.55	35.60	52.12	42.04	37.16	28.06	34.00	38.75	23.64	23.24	30.76	15.17	43.49	56.07	50.69	15.14	18.64	20.03	39.55	29.14	21.01	48.23	43.61	37.21	33.30	51.33	27.81	48.08	45.22
901			3586.88	685.05	16.59	13.38	17.18	37.47	32.26	28.81	32.25	16.42	23.93	24.59	23.06	22.66	14.55	42.92	32.71	17.79	29.15	31.34	37.37	30.23	32.00	22.37	22.51	36.46	46.43	42.88	49.37	38.12	40.56	20.57	31.99	14.92	35.84	29.62	51.88	37.64	19.83	24.43	18.80	23.48	37.26	35.12	50.17	72.89	37.42
902			4440.19	820.52	19.23	39.23	48.47	24.32	17.62	25.61	39.38	27.52	33.61	35.61	37.33	26.59	21.43	22.28	27.59	20.75	28.30	37.72	15.54	33.91	37.30	17.63	16.10	35.71	53.12	53.00	31.07	29.43	29.84	27.70	41.84	35.51	28.24	26.69	51.18	84.31	49.45	35.81	38.31	33.61	25.98	31.81	24.97	23.08	28.12
903			4691.98	861.85	31.08	43.38	38.09	35.71	36.86	40.42	30.55	29.13	68.03	50.32	38.93	46.10	44.20	45.39	29.26	14.35	20.68	16.12	18.85	26.40	41.97	32.46	33.36	65.96	69.85	37.40	21.47	22.70	21.48	19.65	24.88	38.48	56.98	34.63	43.44	33.38	40.41	48.68	54.84	103.77	109.03	46.26	19.98	18.14	28.75
904			5100.16	893.13	33.54	36.91	38.56	26.33	39.71	33.15	30.47	34.74	36.90	32.30	30.53	30.07	19.36	17.16	25.93	29.15	27.65	24.40	40.23	35.09	47.58	29.22	26.87	34.26	28.63	28.43	29.40	32.34	45.03	40.15	29.49	22.80	40.40	42.56	27.42	38.15	24.37	20.28	22.23	46.08	48.04	21.65	39.74	34.09	36.50
905			126.44	73.13	61.08	33.99	38.52	51.19	36.99	49.85	47.26	34.10	26.40	49.97	61.85	52.99	37.23	29.43	29.01	20.81	34.03	28.33	21.88	51.80	54.29	43.43	39.44	34.20	25.47	34.11	41.09	47.17	47.31	27.80	27.08	39.87	43.51	32.19	24.23	60.65	98.38	56.55	39.96	26.89	16.51	32.90	34.13	30.85	17.13
906			1477.98	308.22	24.53	31.63	47.28	52.14	31.64	36.78	12.68	29.37	33.21	28.07	28.58	36.20	35.42	30.34	41.77	25.12	21.30	24.67	29.53	26.10	34.04	37.92	52.88	24.31	26.13	40.43	51.59	37.14	21.85	29.04	48.17	68.60	29.70	14.55	17.37	28.15	31.30	38.20	45.46	38.35	24.73	15.21	19.90	34.86	22.73
907			1970.84	316.89	23.39	38.44	43.02	41.98	31.83	26.84	26.78	26.14	38.25	25.63	34.78	28.73	28.51	31.40	22.27	28.93	26.08	37.86	74.92	62.93	44.80	29.53	22.61	24.88	38.37	32.92	34.64	33.61	42.12	32.40	24.55	23.63	18.87	22.49	27.90	37.08	80.18	89.19	58.41	46.16	33.05	22.37	27.91	16.00	14.40
908			6111.09	1160.45	21.15	35.07	18.29	42.50	37.93	19.20	25.88	35.86	42.36	26.60	27.68	19.70	45.99	45.00	23.91	18.48	38.73	31.31	32.79	30.70	16.70	24.06	40.57	40.53	30.05	28.83	17.99	34.95	44.68	34.29	18.87	51.36	53.20	77.17	67.56	32.72	26.75	40.63	46.34	41.96	33.58	33.80	24.57	39.14	42.29
909			1788.28	405.78	26.10	37.71	34.73	33.84	27.50	19.03	33.93	54.41	20.93	23.48	29.27	49.62	37.91	27.79	29.28	38.84	23.79	35.54	41.26	36.01	61.49	25.45	29.24	42.11	57.75	39.49	39.50	25.35	20.99	27.40	32.20	42.09	45.05	20.21	30.45	29.77	24.57	67.45	97.79	55.35	64.72	49.16	35.45	26.45	38.17
910			1769.14	364.55	53.26	45.72	42.76	27.22	28.84	21.05	27.96	23.35	18.95	27.46	17.61	37.98	33.64	18.87	43.87	33.70	23.81	40.36	49.87	70.66	59.12	34.31	41.64	37.00	11.54	47.47	38.58	14.88	24.66	20.87	17.28	17.23	36.52	51.42	28.63	22.63	19.83	31.59	48.42	31.03	41.32	29.40	66.67	59.59	23.87
911			5648.75	1028.06	23.65	46.36	44.11	23.28	39.84	26.79	39.61	33.29	24.14	26.29	32.88	29.27	26.40	29.92	22.39	44.79	62.24	40.92	27.39	28.09	46.47	37.44	29.89	41.02	46.38	39.50	29.06	27.81	37.91	37.95	30.54	41.49	62.50	54.12	28.95	32.16	26.76	38.81	38.87	20.61	30.92	21.88	32.00	47.40	45.25
912			5183.21	957.56	42.14	40.13	40.05	50.13	37.01	28.54	38.13	38.36	25.75	16.20	29.52	27.10	29.57	19.08	32.23	37.98	33.24	28.08	19.23	19.74	30.83	15.08	27.52	55.01	45.05	38.20	28.42	37.70	33.21	34.63	44.03	69.02	43.15	45.10	48.02	32.01	44.18	38.69	31.46	42.48	21.92	24.88	34.56	42.53	36.21
913			2722.99	496.99	30.20	27.03	47.71	39.19	27.11	39.45	33.09	49.07	35.73	32.71	57.26	47.27	47.74	40.09	36.35	34.89	52.94	33.41	42.40	47.86	38.90	29.03	35.74	26.95	36.23	17.09	27.78	28.89	30.98	41.19	34.14	42.29	32.78	20.19	17.68	30.64	51.27	48.67	76.71	48.15	29.09	49.28	44.45	25.73	25.05
914			1234.68	168.28	59.94	44.01	28.14	43.47	50.67	42.28	54.04	64.06	62.92	38.24	28.32	32.41	26.64	33.25	34.60	27.25	31.99	41.83	56.23	39.53	32.30	17.19	19.85	34.40	39.94	35.98	21.79	17.21	21.97	16.17	29.45	24.84	29.34	17.15	19.66	34.06	32.21	29.62	22.69	47.42	62.07	45.66	40.62	23.63	23.88
915			2234.26	541.13	47.13	44.16	32.89	32.34	43.56	43.87	59.32	33.05	35.43	22.01	40.21	39.08	28.77	30.19	26.84	17.34	22.21	30.45	28.04	12.79	15.28	16.27	29.01	34.37	27.49	27.86	42.94	54.61	41.28	62.96	32.77	33.61	46.27	30.94	30.02	18.06	22.77	27.54	48.59	54.38	51.99	44.56	33.46	24.74	35.02
916			1525.68	315.82	30.25	27.33	37.45	41.49	28.75	44.97	26.43	45.46	38.30	27.12	38.42	31.39	25.47	33.80	50.00	21.86	25.70	36.02	37.83	51.88	31.28	28.41	55.40	51.89	25.39	32.65	59.02	50.28	26.47	36.98	38.35	25.12	21.93	35.02	33.98	41.72	57.37	51.33	19.96	20.52	36.05	28.84	20.58	24.88	20.43
917			4084.85	846.49	32.60	58.07	45.78	25.30	25.03	14.40	19.18	33.93	35.07	45.31	30.23	25.73	51.44	57.90	63.46	42.44	29.77	11.70	37.26	39.63	37.53	35.07	22.63	26.36	24.75	20.29	27.01	35.21	32.54	34.35	31.55	24.77	17.80	19.85	24.23	24.78	14.37	16.63	37.36	30.58	27.23	26.32	29.07	61.98	41.06
918			2330.97	488.94	15.21	22.68	21.98	19.06	28.28	21.03	28.95	47.29	47.25	26.79	22.24	45.76	52.05	55.64	51.47	42.55	19.17	19.98	26.33	29.04	27.74	35.68	35.09	19.03	17.29	21.05	42.81	61.19	48.47	38.74	23.61	26.74	28.22	35.93	55.55	36.57	45.86	34.25	27.43	45.23	54.95	62.42	46.27	66.30	38.91
919			3388.00	547.82	42.07	36.31	55.53	41.21	16.84	42.19	45.43	40.71	51.95	35.00	34.89	47.31	44.16	32.64	19.88	26.24	38.83	16.71	19.73	40.43	34.24	32.56	41.75	36.32	36.15	40.52	28.86	40.93	40.36	50.88	29.87	25.76	32.17	51.00	38.96	40.75	33.12	27.25	28.07	29.56	38.05	22.24	30.37	25.81	29.41
920			1350.35	267.17	47.99	27.09	17.44	29.76	31.44	34.83	29.90	18.19	13.60	29.73	23.17	20.01	32.01	33.51	30.74	25.73	28.01	30.37	26.69	34.78	32.55	29.33	40.89	30.55	50.62	35.21	46.44	36.48	16.16	32.60	35.12	39.06	49.41	44.78	32.16	10.14	13.58	26.19	34.56	43.85	27.39	24.24	43.84	36.88	50.67
921			2534.72	511.69	34.23	26.38	30.29	17.47	11.89	19.54	25.41	30.97	28.65	21.19	29.80	55.65	50.16	28.00	20.77	22.26	35.56	41.95	25.99	41.96	58.93	43.18	35.14	33.45	31.04	41.67	24.94	15.98	38.71	39.48	22.37	20.67	21.11	16.55	22.89	38.98	38.25	22.53	34.17	35.84	46.92	25.72	39.03	34.40	57.79
922			3618.11	712.42	31.28	37.09	67.25	64.28	40.46	31.76	23.73	34.00	24.04	23.99	37.87	33.94	31.93	31.05	48.49	56.21	42.27	33.81	42.05	31.17	33.94	30.39	27.10	23.24	29.62	22.19	23.70	32.23	33.46	32.68	58.31	60.20	25.69	32.40	37.81	25.11	33.00	34.87	36.78	17.88	15.62	14.30	25.93	31.84	39.16
923			2451.28	587.85	44.91	33.31	33.11	33.09	38.61	23.16	47.51	47.77	37.98	18.11	21.19	42.32	33.78	31.11	32.87	45.72	42.58	37.02	38.82	39.05	32.14	39.16	30.05	31.14	32.60	35.54	31.47	42.39	25.09	18.25	29.94	35.71	20.23	21.96	17.65	16.98	23.84	32.06	41.39	38.64	47.88	29.19	30.49	50.27	26.10
924			4061.20	824.86	33.54	38.10	30.25	27.73	21.38	33.31	20.20	29.38	33.75	13.20	23.60	20.02	21.16	23.58	38.26	19.58	34.39	30.51	21.46	28.88	23.79	26.54	24.85	37.28	27.53	32.88	45.92	39.89	33.37	36.11	33.36	44.62	36.48	50.64	46.99	25.61	25.64	34.57	20.82	43.45	24.16	35.23	39.19	34.31	43.68
925			730.89	194.06	42.87	55.47	49.63	34.92	24.48	29.75	18.62	21.51	19.26	28.45	22.05	17.02	35.47	31.83	38.43	29.51	25.25	33.77	46.81	32.66	23.91	52.62	42.88	27.14	29.93	37.60	35.54	19.17	25.80	21.10	10.62	12.41	24.53	33.28	41.67	34.13	24.83	32.00	38.75	41.73	21.29	27.05	31.48	39.49	23.09
926			433.28	120.51	33.61	27.69	35.41	52.29	50.03	31.82	41.85	29.40	18.63	22.48	15.57	52.02	50.73	40.37	43.26	35.39	23.72	26.62	29.29	25.82	34.31	31.31	15.65	11.23	22.94	25.85	14.02	21.69	16.96	19.86	30.15	36.60	16.22	12.50	33.73	51.68	50.68	32.71	32.03	20.03	35.53	57.46	45.63	26.88	11.18
927			2106.04	449.61	24.57	17.52	12.61	10.34	33.20	27.76	23.10	31.22	31.67	33.10	17.21	28.02	30.49	24.50	51.74	48.87	23.45	30.71	34.20	38.08	26.91	38.87	47.67	24.11	21.95	40.53	61.56	31.42	22.40	44.69	34.00	27.27	41.91	29.19	37.85	44.00	38.82	37.90	59.59	49.65	43.42	36.49	24.66	27.65	12.88
928			257.82	89.55	29.85	37.85	36.23	29.84	27.33	18.26	25.15	21.67	40.69	38.58	42.62	34.91	23.08	18.31	23.95	26.97	17.08	25.85	31.50	21.06	32.36	35.12	20.96	19.41	35.62	39.64	53.10	51.53	43.47	32.75	30.28	37.55	29.87	31.22	31.40	34.92	46.11	40.67	49.22	49.79	37.75	25.14	23.42	20.08	37.76
929			435.75	93.92	18.04	34.43	20.43	17.23	35.89	25.50	15.17	50.01	49.39	31.35	31.30	29.26	37.03	17.84	24.10	27.16	27.32	24.69	32.07	54.65	59.93	53.66	18.15	23.30	55.93	51.14	37.43	26.79	24.28	24.71	31.05	11.33	24.54	27.31	52.10	45.96	30.15	40.01	42.11	21.08	11.65	27.59	25.42	29.88	35.60
930			1693.40	357.40	38.61	54.40	42.17	34.12	44.59	41.55	37.33	26.34	14.75	16.87	13.39	20.09	29.00	32.85	31.11	28.87	34.16	41.46	43.36	24.46	36.14	25.37	26.50	17.97	44.38	55.43	49.29	37.15	34.58	30.29	21.58	47.43	39.61	32.67	24.69	34.87	30.84	23.28	34.89	27.07	26.78	29.38	23.78	25.18	24.08
931			1035.39	215.98	22.43	26.00	29.75	23.17	41.41	49.62	41.48	35.69	33.28	29.94	37.43	34.47	25.75	15.70	12.98	22.39	45.39	22.85	28.41	31.51	30.07	34.23	34.89	28.15	38.28	35.90	31.04	22.84	31.07	25.09	25.53	11.92	19.66	33.41	41.63	27.28	32.91	26.70	46.97	29.90	26.32	43.45	32.57	30.47	24.87
932			6939.40	1351.59	30.36	31.71	32.80	23.72	35.29	36.57	30.21	33.27	43.64	35.72	20.20	22.67	26.14	28.77	18.88	48.86	36.35	45.47	42.67	31.57	59.12	51.44	55.78	52.41	41.59	36.86	31.16	36.67	35.15	32.30	22.24	20.15	16.61	22.32	22.94	24.83	38.49	35.88	62.23	58.90	30.88	40.54	51.61	40.80	37.07
933			6147.96	1116.00	34.58	43.22	42.29	49.10	41.42	27.35	23.57	29.66	44.81	26.25	35.77	38.61	27.02	24.01	23.97	21.92	37.73	31.10	38.93	31.47	16.01	30.64	33.30	17.48	24.75	21.18	29.67	37.47	37.62	25.94	18.52	29.84	33.80	20.77	25.45	39.37	48.20	57.18	66.23	36.74	35.27	57.71	48.11	38.20	45.93
934			656.40	179.19	21.42	20.50	29.72	44.00	37.28	18.53	38.43	43.79	27.87	27.18	30.91	34.16	18.31	35.22	24.07	22.87	18.70	17.06	28.26	32.50	25.26	26.75	29.44	38.89	40.77	36.46	39.73	17.28	26.74	42.99	51.64	28.11	29.08	36.90	56.34	35.08	31.73	26.17	26.54	24.95	24.24	50.52	43.32	29.82	34.78
935			1519.48	324.29	37.12	39.25	40.65	38.77	30.16	16.73	27.68	33.27	30.28	17.74	14.44	27.00	42.62	32.77	41.34	31.49	27.75	23.11	23.39	34.64	32.57	38.90	35.98	20.17	20.01	28.43	56.10	46.74	34.90	42.17	33.75	53.02	57.11	37.92	44.30	27.40	45.61	52.04	22.94	28.03	33.45	47.47	40.43	30.33	39.82
936			5749.93	1122.03	31.84	45.95	23.52	22.39	52.34	46.17	32.96	31.10	40.00	28.17	49.31	22.36	24.56	18.13	27.10	43.50	24.78	23.13	20.68	14.47	17.43	24.69	31.07	24.73	42.66	30.68	28.57	25.73	32.42	21.99	37.95	35.26	29.06	37.61	20.94	22.49	33.72	34.91	37.52	32.07	21.77	26.11	30.60	50.46	54.08
937			1318.31	310.94	26.47	28.58	51.80	26.16	26.50	29.92	42.06	27.59	34.28	28.77	27.46	30.15	36.99	49.10	46.30	29.59	46.94	47.55	23.68	25.23	23.40	23.70	25.51	24.34	22.52	40.69	27.78	18.98	24.52	42.82	34.99	55.70	37.69	30.65	34.73	21.28	22.37	37.70	58.24	53.30	61.10	34.55	39.39	73.83	49.73
938			6933.62	1337.03	19.36	30.75	26.16	30.45	31.78	51.64	53.23	30.06	19.19	24.25	28.75	27.90	20.86	34.93	42.80	38.76	48.76	47.53	38.92	21.77	42.86	47.96	44.77	37.28	50.72	63.18	28.79	20.77	23.26	21.37	22.51	41.28	37.16	16.19	37.56	13.65	28.44	37.44	28.00	31.73	36.85	31.54	31.38	14.67	24.19
939			2516.89	483.39	18.90	30.35	32.22	23.61	31.17	29.09	19.54	13.03	18.48	23.71	21.49	20.60	26.12	22.70	31.91	30.32	32.74	35.81	37.49	29.70	50.28	48.91	35.83	23.71	16.46	23.60	23.46	22.43	19.14	29.30	44.29	26.87	16.02	31.83	32.72	36.75	38.83	30.24	23.84	21.82	39.05	41.53	46.19	61.15	47.25
940			911.96	183.04	33.28	38.85	18.34	21.76	20.91	23.93	49.93	29.33	31.86	46.71	28.60	16.83	30.71	57.66	67.26	51.62	26.86	22.67	18.13	42.55	46.28	46.56	41.45	32.25	31.95	32.46	32.09	24.32	28.68	29.33	20.47	17.23	17.56	21.28	26.42	25.22	23.17	29.07	26.39	21.76	47.73	44.29	38.14	48.84	52.76
941			2692.52	562.72	28.26	50.06	60.33	48.94	41.97	21.53	28.94	25.73	25.59	19.42	26.96	37.95	37.28	17.76	39.63	36.40	21.10	33.82	29.43	42.07	52.56	22.54	20.16	42.78	64.48	49.29	25.88	43.46	54.68	44.87	24.21	31.37	46.00	36.21	41.23	17.39	17.75	32.96	22.16	62.68	78.28	41.70	28.14	32.39	26.44
942			2708.41	523.50	42.19	36.08	36.16	26.76	18.07	29.42	21.18	18.58	19.15	31.30	42.19	46.17	43.43	23.60	40.65	26.03	42.91	31.03	16.19	41.89	51.58	33.48	24.92	20.45	30.60	21.12	32.33	43.01	42.60	56.44	42.46	45.03	23.61	33.59	37.49	41.94	44.84	37.69	30.12	28.84	43.19	33.89	49.25	15.93	24.85
943			6614.17	1259.32	14.72	20.15	45.41	26.94	40.68	48.24	31.83	23.80	24.19	41.46	42.12	63.57	53.22	22.35	20.48	21.17	43.34	41.55	31.67	21.41	38.83	30.26	23.13	34.28	45.28	27.93	34.16	36.02	14.94	30.54	38.66	36.66	55.03	61.93	49.23	33.25	19.69	14.47	26.40	15.73	29.60	19.16	28.50	51.79	68.66
944			1159.78	262.63	18.63	24.97	35.98	27.66	18.61	18.04	19.85	13.85	14.82	35.46	40.85	56.51	43.83	26.16	14.99	25.90	29.41	35.59	37.51	55.25	34.77	25.70	18.74	33.73	40.56	34.73	27.09	17.27	18.64	31.24	29.82	31.80	29.16	32.03	24.02	36.51	28.11	33.66	25.75	35.33	37.77	43.67	27.11	28.47	40.14
945			785.97	216.13	16.98	49.80	29.46	26.55	23.96	46.45	35.29	25.34	20.56	18.45	36.15	53.72	42.82	34.64	38.78	33.99	35.09	32.54	26.63	23.32	20.02	26.38	27.38	26.82	46.99	49.40	44.63	36.18	27.93	18.78	30.89	40.23	47.55	57.25	36.30	46.27	28.60	25.15	39.06	31.91	25.65	37.84	68.42	50.04	33.41
946			1030.95	233.35	25.81	19.87	31.30	28.86	33.99	55.60	49.97	43.92	44.19	27.61	23.64	19.74	28.81	28.30	18.12	26.00	39.20	19.78	22.62	41.12	24.26	33.22	38.77	33.28	16.92	31.78	41.68	28.65	16.94	15.80	18.29	32.09	35.18	39.25	48.78	29.39	33.12	43.32	38.52	18.62	50.86	46.66	42.72	44.96	38.73
947			356.22	78.94	31.50	32.07	22.42	35.68	28.86	26.48	27.42	23.11	21.83	20.99	40.66	32.97	30.16	43.24	22.35	35.75	23.07	33.46	30.95	26.05	25.42	28.65	24.90	17.89	22.15	31.85	59.63	38.35	48.54	50.73	39.52	25.01	22.43	16.68	21.85	33.75	27.80	41.51	37.30	41.16	48.63	22.20	27.61	16.21	16.80
948			1086.56	246.84	38.47	29.43	41.78	42.02	65.07	58.86	31.53	14.29	18.17	15.10	25.03	32.41	41.02	47.61	30.00	29.99	29.09	32.72	22.98	48.28	28.16	45.24	34.13	33.30	35.99	19.68	29.70	35.32	31.86	30.82	25.82	38.32	61.20	28.17	26.77	33.29	36.49	22.24	18.23	28.49	45.43	29.16	33.37	32.51	19.12
949			156.41	38.02	13.24	21.15	24.28	26.61	41.02	35.05	26.02	18.50	22.13	28.04	47.82	33.58	24.84	16.51	18.50	21.94	37.03	22.27	31.76	36.18	29.50	18.37	31.53	56.44	32.82	30.05	28.27	27.34	47.06	34.28	33.85	31.30	37.11	40.36	21.87	14.96	20.37	15.88	23.74	23.37	22.18	17.81	21.42	34.21	40.93
950			1696.74	397.04	26.56	17.29	34.25	42.64	28.38	16.98	15.09	18.17	34.75	24.15	26.00	16.80	25.73	28.16	47.34	60.08	47.95	28.47	30.47	35.52	32.26	41.48	52.26	61.70	37.12	31.03	36.28	44.64	38.48	20.68	25.32	19.79	17.51	21.20	26.86	40.24	36.33	44.46	40.74	56.30	41.16	33.53	26.51	28.56	31.22
951			2349.02	488.30	22.98	21.89	20.33	30.13	22.34	26.33	31.44	30.06	22.39	16.70	24.29	27.16	36.89	25.51	20.53	36.00	38.65	17.96	28.02	45.11	25.91	31.98	36.77	43.49	26.58	37.43	32.40	39.87	56.64	35.00	38.60	37.80	35.11	32.36	37.18	29.81	27.46	44.40	52.16	29.29	34.14	56.68	58.32	39.59	17.55
952			2942.67	546.70	28.24	27.30	26.83	29.55	17.73	25.49	28.94	31.37	22.70	23.30	31.72	16.07	27.73	34.04	28.82	46.87	40.64	16.76	22.66	21.78	24.52	27.21	41.62	29.94	34.77	28.29	43.61	31.50	34.04	41.77	30.68	23.07	47.28	47.46	23.15	19.14	18.76	13.96	44.90	32.19	18.45	32.37	31.38	18.70	47.08
953			835.56	192.20	25.99	48.67	36.38	37.49	27.15	24.15	29.49	43.49	75.17	51.60	36.05	21.23	24.74	23.32	40.69	32.06	30.86	29.51	21.00	23.19	28.41	64.14	46.87	18.97	29.68	35.68	27.49	30.55	31.82	41.90	36.69	29.46	29.11	23.68	29.07	33.19	34.22	29.77	25.96	26.31	19.81	24.74	51.97	54.94	71.09
954			5873.26	1204.32	44.90	37.55	36.37	53.37	32.81	31.38	42.92	36.52	21.88	44.89	53.26	23.30	38.49	41.25	23.81	35.97	47.24	43.52	30.59	29.42	41.15	41.01	37.64	36.35	43.33	30.95	27.71	42.37	28.22	35.58	45.50	25.83	20.70	21.08	23.20	24.42	24.54	36.36	47.04	65.32	31.92	33.29	35.56	30.92	24.15
955			4482.93	892.22	44.86	36.48	21.02	35.69	39.56	26.19	15.75	36.32	23.09	37.27	46.59	33.18	31.75	31.46	30.94	43.64	28.50	27.21	14.20	14.15	17.05	24.13	25.14	32.05	35.04	39.83	39.33	43.40	28.32	25.98	30.74	42.13	36.50	21.07	43.07	49.87	35.29	37.24	67.89	36.69	19.62	30.07	34.83	30.35	46.31
956			4344.12	826.37	39.16	17.08	30.55	22.06	25.61	36.95	35.27	40.16	29.56	27.18	17.73	31.01	33.44	22.55	16.45	18.82	28.78	26.38	45.92	35.93	18.52	23.67	27.39	29.61	34.05	44.80	39.37	20.90	35.51	37.36	35.32	35.04	24.07	36.59	38.14	14.89	31.18	45.53	34.77	33.04	28.20	38.59	39.82	26.26	29.56
957			3048.33	564.27	52.14	31.84	53.18	49.97	15.66	22.31	17.34	33.63	16.89	28.65	44.63	32.71	34.94	48.89	37.34	43.05	45.08	31.41	37.17	37.76	24.35	14.56	26.78	22.74	13.25	32.44	49.46	51.80	36.74	31.85	27.55	19.97	24.22	32.08	21.70	30.72	27.02	22.01	24.88	30.47	28.64	39.74	21.01	23.52	24.33
958			2048.43	407.25	37.70	20.07	29.69	22.78	23.52	19.60	28.71	37.80	41.77	27.54	20.98	32.04	37.52	34.30	30.90	28.61	25.18	34.22	37.83	31.39	29.24	30.57	29.86	24.95	27.45	15.08	17.39	14.00	19.36	21.02	22.18	31.29	30.85	25.88	52.39	56.20	29.76	25.24	31.60	54.26	46.08	50.31	38.08	28.11	18.44
959			5088.57	983.85	32.94	39.62	22.87	36.58	34.90	33.73	48.91	40.17	40.27	29.34	29.39	57.34	70.94	38.07	34.17	61.19	28.73	17.91	32.75	32.96	18.43	15.31	14.91	22.81	22.84	31.26	36.72	28.46	27.65	25.70	29.08	20.98	18.98	28.63	22.69	14.99	21.92	26.48	24.92	28.11	27.99	15.92	41.73	33.27	29.09
960			1246.20	262.71	26.00	17.78	41.68	51.56	49.81	24.90	35.42	46.58	18.77	22.89	32.90	23.64	19.91	18.94	21.82	33.24	18.44	12.51	32.53	58.66	52.41	30.73	25.76	44.19	33.16	32.57	31.82	28.88	40.83	37.91	25.67	29.43	28.28	37.19	27.21	21.23	23.54	20.58	26.80	37.16	33.69	35.68	33.34	36.74	36.64
961			6342.09	1242.24	35.21	33.93	31.80	21.12	22.55	32.60	22.23	28.45	30.85	21.80	36.62	20.31	23.54	23.05	19.57	25.57	19.74	18.58	32.05	55.63	39.62	22.59	30.54	29.18	34.43	36.26	27.87	24.26	30.48	33.07	17.78	36.77	19.55	26.35	32.41	26.27	25.38	21.74	15.43	20.12	45.46	52.05	44.64	19.47	16.53
962			2982.42	616.20	34.81	31.98	32.60	31.21	39.45	27.00	16.41	11.41	32.94	32.35	26.79	38.09	48.62	36.12	37.41	35.53	30.20	24.19	24.71	18.67	20.20	25.48	23.41	14.87	44.58	34.96	25.98	33.63	29.47	26.36	26.39	27.99	38.36	27.03	23.93	37.11	26.75	35.15	40.69	13.64	24.38	43.43	29.44	52.31	43.94
963			1150.56	212.54	23.01	46.98	44.52	28.85	57.14	31.17	18.98	32.31	27.06	15.67	31.93	41.02	47.85	48.71	42.02	41.67	42.79	47.62	36.97	37.34	32.72	26.44	17.73	16.51	15.97	22.65	30.58	26.13	21.85	47.86	44.59	29.59	40.59	26.87	29.69	40.41	65.08	50.08	30.77	15.41	9.30	21.43	33.68	39.29	39.74
964			3975.69	716.58	33.18	22.16	34.36	26.42	32.99	29.90	40.35	28.43	41.23	34.16	34.80	22.61	35.32	32.84	38.43	33.39	24.50	30.03	32.76	26.04	27.74	18.36	23.95	17.05	19.38	30.89	19.22	18.75	21.79	32.40	34.36	22.70	24.30	30.51	22.69	27.19	20.48	21.79	42.53	39.51	33.73	33.26	35.12	26.84	40.97
965			564.83	134.35	26.96	23.80	25.88	38.23	40.84	30.59	20.68	23.35	37.99	25.98	25.03	36.21	17.56	18.91	28.08	31.29	23.63	20.07	28.37	30.99	21.97	34.10	26.61	24.05	17.90	26.05	31.39	30.10	26.44	21.24	29.84	39.69	29.19	25.21	41.12	35.80	43.88	45.23	24.32	42.55	65.58	35.27	21.04	38.30	48.87
966			4605.14	831.51	39.09	44.39	49.60	21.79	27.55	42.31	35.99	28.95	38.79	29.96	32.10	44.11	51.11	70.39	66.59	40.86	42.37	28.32	15.73	16.05	36.89	43.41	45.31	41.23	26.31	40.56	39.52	47.33	33.22	36.33	38.47	27.23	29.52	25.48	25.81	24.80	27.08	35.71	35.39	49.17	47.40	32.73	23.20	27.14	26.59
967			415.07	47.36	72.83	41.75	34.86	18.76	23.16	31.61	39.18	28.58	18.81	28.97	18.55	23.34	28.92	20.26	28.69	22.89	29.40	36.00	35.13	22.61	26.92	29.44	24.85	16.91	18.17	26.72	28.92	29.97	26.74	25.16	18.70	21.01	33.78	26.07	25.94	15.62	31.83	47.26	36.54	20.44	15.66	9.04	20.13	39.84	44.35
968			847.41	155.46	11.47	18.51	30.96	37.69	25.17	30.26	25.72	28.18	14.11	23.59	32.79	25.55	18.59	28.89	23.50	23.39	21.81	38.42	41.63	36.79	32.45	25.21	25.70	32.43	14.74	23.54	26.67	19.56	15.25	39.87	55.44	34.48	17.93	23.66	24.61	28.35	41.69	23.56	40.80	38.14	35.94	37.59	23.06	35.15	51.31
969			4792.27	948.88	17.97	20.22	28.75	39.34	40.94	55.14	28.93	34.96	38.99	32.71	24.84	21.18	29.11	34.85	50.34	60.46	53.54	39.22	29.62	26.39	16.23	20.14	29.50	43.58	40.07	46.39	44.93	29.98	22.06	20.81	27.46	33.61	21.10	11.67	33.09	40.44	23.91	21.51	24.15	29.70	36.61	19.89	25.00	27.86	43.29
970			5127.10	997.15	30.82	22.25	32.58	49.92	41.29	31.77	29.36	36.10	18.72	39.51	27.14	47.31	39.16	31.22	28.15	24.50	16.86	33.44	35.74	37.12	32.72	24.52	16.52	15.36	31.45	59.79	93.61	60.99	18.73	26.07	30.56	14.06	28.38	38.18	46.78	25.06	12.94	17.85	48.76	41.39	21.34	15.62	17.40	19.50	31.00
971			5484.73	1099.97	27.79	15.61	19.93	21.86	29.47	22.58	20.91	35.30	55.18	40.54	24.67	26.43	34.31	38.19	53.86	38.15	43.41	52.35	51.65	48.02	28.56	21.55	35.68	25.11	28.29	24.43	22.30	32.55	35.74	27.44	30.96	47.34	48.78	45.51	50.76	42.35	61.24	39.14	28.36	42.53	44.34	33.56	37.21	32.70	51.66
972			1446.12	248.46	32.78	16.66	10.77	28.13	35.72	26.18	22.52	25.02	24.89	40.39	53.43	49.51	35.01	39.08	48.75	34.94	33.70	25.96	15.56	40.74	40.03	30.30	36.40	43.22	49.43	32.75	28.66	32.67	30.05	53.74	57.87	57.25	47.43	27.95	30.19	31.67	44.48	50.87	32.70	40.78	43.51	32.88	28.78	22.72	14.56
973			1224.73	318.34	51.27	53.64	51.59	41.32	28.70	25.07	28.36	18.76	30.54	37.10	21.67	32.69	28.08	29.85	25.81	19.13	30.36	28.47	29.29	12.63	23.11	39.69	39.57	50.02	40.59	32.46	22.49	35.20	36.97	35.78	40.63	46.43	41.97	30.74	16.63	30.34	23.27	41.01	33.77	30.56	14.77	17.73	31.27	23.35	37.74
974			5781.97	1110.16	28.32	22.13	29.89	40.81	30.21	22.59	28.40	16.33	22.00	32.45	37.06	42.91	22.22	21.31	20.06	28.80	31.33	20.61	15.72	34.52	65.74	42.96	34.09	24.42	45.32	54.22	25.61	20.84	35.43	35.29	43.71	32.03	24.58	22.99	40.83	30.08	32.67	27.27	32.61	28.47	33.45	22.56	22.36	31.75	15.99
975			6639.35	1224.42	18.92	30.85	39.15	27.45	30.14	29.20	15.49	31.78	46.03	36.60	35.97	42.45	32.83	34.46	53.26	17.55	24.02	21.63	14.78	28.70	38.63	49.53	31.83	29.39	45.54	48.25	25.79	15.21	18.58	29.36	28.11	26.50	28.16	19.91	13.69	18.87	42.35	43.25	26.03	33.82	48.58	23.94	45.61	44.44	21.43
976			6412.98	1189.15	25.32	34.22	19.88	36.03	24.93	20.23	32.73	27.39	14.33	25.46	25.22	39.15	44.75	35.71	29.69	26.95	47.14	51.43	25.10	40.24	29.71	16.78	20.58	29.43	16.04	18.95	27.80	37.27	36.51	21.15	22.90	28.68	41.00	47.11	27.78	21.38	18.46	29.35	29.18	14.53	21.90	38.46	35.75	25.54	19.82
977			2225.64	421.13	28.64	24.56	27.16	25.68	23.07	18.10	28.43	36.47	18.26	22.43	26.72	43.48	37.02	17.32	25.45	43.41	30.93	16.44	24.86	33.40	22.07	30.57	41.73	42.19	47.20	33.38	31.99	28.39	16.81	23.62	18.36	18.37	27.82	37.08	30.93	54.19	40.33	30.96	24.10	25.20	25.35	42.66	32.15	39.22	35.59
978			1364.43	269.01	34.56	40.88	45.78	32.89	43.94	31.89	33.21	51.97	49.35	22.05	21.49	53.92	60.03	38.20	39.25	42.79	51.01	51.42	37.43	31.40	34.90	25.41	29.82	33.49	39.61	17.24	18.08	36.59	29.23	19.98	23.01	24.75	40.52	25.34	27.82	50.67	31.15	41.11	69.84	72.02	43.70	32.04	30.92	29.62	42.56
979			219.01	49.11	25.93	39.69	44.45	29.70	22.61	41.88	41.24	38.01	23.14	19.39	33.34	39.68	35.68	25.29	25.51	31.52	35.06	45.43	24.78	38.91	44.41	49.64	50.65	52.58	42.68	42.10	52.59	40.48	29.74	34.73	15.98	25.59	27.18	19.81	27.17	15.33	15.59	23.78	40.48	17.98	30.33	53.09	41.07	42.07	28.90
980			1090.97	267.39	25.80	30.29	28.05	32.12	16.75	15.56	39.01	36.95	43.55	36.69	38.23	38.05	20.38	20.20	40.05	30.14	28.13	43.06	31.38	28.30	60.13	32.01	20.98	34.35	28.25	11.07	14.78	17.77	34.53	47.50	32.54	23.02	39.47	36.71	47.49	30.49	32.46	27.45	57.42	63.16	19.59	29.35	34.64	31.65	31.48
981			697.58	157.16	50.51	34.10	19.80	30.55	27.93	29.41	29.15	25.97	30.85	20.17	27.64	21.64	23.34	23.45	19.83	16.97	24.24	33.27	42.29	32.95	57.27	24.74	22.62	29.34	47.44	54.25	43.90	30.48	19.47	16.04	22.66	31.45	21.96	33.36	40.33	43.83	59.40	32.06	27.59	43.20	35.00	47.31	68.96	26.60	39.58
982			328.77	93.23	71.81	40.86	46.29	40.28	39.03	44.74	22.49	36.64	22.76	28.93	45.83	27.27	36.89	20.09	17.77	22.63	24.26	36.33	35.19	44.00	29.01	37.48	27.56	38.42	53.29	35.44	23.08	28.16	33.90	33.59	38.82	25.74	39.35	15.76	26.76	41.65	26.88	32.59	33.86	30.59	36.95	58.27	30.63	22.53	25.60
983			7136.45	1380.63	17.88	24.06	42.32	42.70	37.28	23.91	38.20	44.62	33.27	26.01	38.04	44.28	27.16	26.19	24.40	30.50	25.61	28.09	23.88	29.42	33.70	44.80	51.11	35.58	42.77	25.63	31.94	32.09	31.29	30.33	41.86	22.47	21.28	27.72	31.14	28.78	25.62	81.82	54.93	31.30	32.33	18.58	20.88	23.99	14.11
984			7402.42	1474.74	37.77	27.18	31.48	30.04	23.45	31.81	20.22	16.78	32.63	24.31	24.09	15.08	27.94	27.35	33.12	34.19	28.64	30.87	12.40	13.17	26.91	31.83	33.37	37.26	21.76	27.28	26.62	29.40	45.91	20.97	25.76	41.29	58.47	47.92	22.67	32.74	31.13	18.90	22.28	28.04	52.70	50.44	39.25	38.63	49.26
985			511.46	118.82	24.95	33.22	14.01	45.74	33.24	26.42	36.02	40.00	53.67	46.65	52.39	44.54	19.74	29.37	49.81	36.01	23.33	47.61	40.85	10.47	20.63	22.73	22.33	36.16	33.62	42.92	53.35	70.39	47.23	44.73	83.62	82.24	43.33	32.44	18.67	21.68	23.77	29.86	45.65	26.03	21.82	25.49	20.53	20.25	30.85
986			725.49	174.45	36.43	55.97	60.57	45.03	25.31	29.01	30.98	29.62	19.46	20.19	25.56	33.81	28.18	20.74	13.90	28.08	47.02	38.35	22.29	25.04	24.52	18.86	27.81	27.05	31.30	35.56	14.82	30.06	37.84	36.48	30.92	42.78	49.21	46.63	25.61	23.58	18.17	21.07	30.28	29.90	36.75	23.59	36.51	46.46	42.95
987			726.99	153.71	43.06	42.85	43.70	30.56	28.37	19.64	24.14	32.86	26.65	33.27	34.08	36.63	39.54	33.11	26.70	42.30	36.23	27.50	46.38	34.13	18.45	18.39	22.55	43.88	47.11	33.11	43.54	30.76	28.14	37.53	30.03	17.12	18.93	35.48	33.75	25.17	32.86	33.25	31.62	31.93	20.33	23.45	16.81	21.86	27.75
988			6162.82	1184.11	24.02	50.81	52.92	28.50	17.95	37.86	31.98	21.32	38.07	48.59	50.97	15.54	29.21	27.48	39.89	26.51	16.63	34.11	59.83	39.02	32.43	43.79	42.45	26.38	38.19	42.85	56.62	51.07	53.02	41.32	61.46	71.34	43.75	33.53	26.97	26.59	42.27	64.39	38.40	28.98	23.32	38.13	50.62	40.27	18.56
989			6370.41	1178.39	41.08	39.59	37.68	19.98	19.49	55.90	34.46	31.18	26.85	30.47	36.83	32.57	24.78	20.45	18.09	30.46	32.45	27.52	37.54	34.49	21.25	34.38	32.05	32.67	37.03	24.27	26.14	24.47	22.05	25.71	25.84	40.02	35.08	24.10	22.29	18.64	22.81	64.07	59.75	43.71	41.58	35.67	18.22	9.77	48.01
990			6048.93	1129.06	31.38	34.26	39.63	18.87	27.77	36.57	34.04	21.60	31.24	31.26	29.00	29.56	32.50	26.55	28.13	25.01	30.66	28.41	44.37	40.62	24.64	19.74	11.72	30.82	27.14	19.40	19.29	24.76	28.66	30.30	25.00	36.17	29.56	72.19	41.96	28.48	32.42	45.75	39.21	27.62	31.83	27.04	32.31	40.91	42.71
991			6255.98	1169.83	41.00	43.37	38.29	41.79	39.50	24.49	37.61	23.16	54.51	44.36	34.34	28.53	36.65	18.04	32.29	23.34	24.71	37.38	23.16	20.58	25.86	37.72	26.95	27.14	33.84	42.43	48.85	42.73	44.93	29.51	15.10	28.09	19.54	25.56	35.31	45.58	44.90	35.19	50.64	42.48	34.30	30.85	28.04	18.99	41.22
992			3247.50	609.51	33.09	38.15	38.24	27.18	22.09	23.50	36.03	14.96	15.99	28.54	36.23	23.73	34.98	42.53	35.28	17.66	35.85	37.59	47.63	34.91	33.11	33.25	40.80	43.42	31.45	30.84	44.52	20.66	19.75	31.65	32.54	52.98	39.77	13.36	19.93	28.11	24.17	23.74	19.44	24.40	24.56	24.14	19.35	28.67	50.31
993			251.09	61.04	36.53	25.11	23.18	29.39	27.13	27.32	25.77	36.41	33.30	23.71	38.33	26.86	21.99	33.82	35.10	49.55	35.28	32.48	35.83	25.65	55.41	58.29	39.72	22.56	21.20	19.17	21.89	36.77	34.83	45.48	53.75	23.10	20.29	27.12	27.53	34.72	25.53	38.11	30.22	31.46	27.35	33.91	20.54	28.05	34.67
994			653.95	157.57	41.24	59.13	54.98	41.19	32.07	27.95	34.40	38.88	19.54	28.72	44.89	38.87	31.03	19.98	31.98	28.89	37.96	29.36	28.38	20.89	35.94	30.85	25.10	38.84	29.51	36.06	33.01	28.85	22.59	24.43	15.86	43.54	46.40	25.59	32.70	44.86	45.97	48.58	44.46	48.13	56.35	51.19	45.20	48.21	34.10
995			722.55	154.81	31.00	37.24	37.01	27.41	35.08	34.19	28.59	27.11	26.83	25.51	22.30	17.03	21.24	28.74	28.56	34.38	40.53	28.62	30.11	28.20	36.50	32.79	30.81	25.50	23.17	23.79	26.41	25.28	23.37	22.79	16.28	33.13	20.72	22.83	28.43	30.23	15.64	24.88	38.86	34.61	13.00	21.77	37.14	37.75	51.95
996			7663.23	1467.39	41.83	24.13	31.70	36.28	32.03	30.87	44.87	41.45	25.45	27.11	36.82	35.50	57.16	30.01	24.32	25.21	33.07	29.65	37.21	21.07	15.02	26.90	28.67	41.13	38.10	42.00	37.53	28.65	19.30	26.29	21.11	19.23	33.75	26.45	25.88	34.72	45.64	40.92	29.19	28.26	39.80	34.93	44.96	33.09	42.54
997			799.83	171.09	31.63	20.67	40.37	25.26	22.16	19.62	25.86	35.99	40.30	43.81	36.17	46.16	42.27	20.95	27.26	19.34	16.50	38.85	36.88	36.60	22.35	32.65	34.04	36.99	30.47	27.13	28.40	24.19	19.47	24.46	36.10	24.61	12.24	32.16	47.07	27.70	16.14	26.27	33.37	29.08	31.71	45.00	41.46	31.64	35.40
998			2326.18	477.96	22.36	25.99	24.05	52.10	48.84	34.30	34.29	48.14	43.73	54.36	52.75	42.93	34.73	33.78	29.32	45.90	55.36	38.85	25.18	20.68	21.36	29.71	34.69	33.29	52.17	38.85	41.96	35.93	43.71	26.68	22.54	32.26	33.87	41.20	49.47	52.38	26.12	21.25	17.28	15.54	22.28	25.85	20.17	32.70	46.34
999			2222.09	474.05	23.13	45.74	58.99	44.07	26.77	35.72	32.09	19.57	34.12	24.40	36.18	36.83	40.58	30.30	18.25	33.86	38.78	51.06	34.64	34.01	20.40	24.72	22.90	26.91	23.27	35.42	47.58	45.27	30.54	39.90	34.75	28.65	33.62	27.92	34.41	32.18	18.17	14.51	25.52	19.30	22.79	16.80	37.90	42.00	27.16
1000			6278.69	1201.98	29.83	37.71	22.57	33.85	27.93	23.89	13.30	20.96	38.42	55.18	57.73	37.65	13.19	22.90	28.14	31.70	21.51	28.20	39.86	17.60	35.05	28.92	34.21	37.72	47.84	41.86	20.88	15.35	31.71	49.61	42.98	31.44	34.82	24.86	30.65	27.02	29.59	31.12	14.53	28.03	22.85	18.96	27.42	23.08	28.43
1001			204.34	63.18	37.62	25.12	36.67	57.39	48.48	34.02	25.53	17.76	37.19	33.95	36.14	36.21	26.44	20.44	29.78	34.77	26.27	30.19	30.11	15.92	49.79	42.22	26.01	28.05	34.19	38.85	30.58	32.41	57.24	52.63	65.02	37.82	32.68	22.99	42.90	47.52	29.14	18.65	30.40	50.03	41.98	30.20	31.84	18.14	17.20
1002			2223.08	456.14	36.72	40.78	25.72	36.33	35.41	37.88	26.03	24.58	26.94	33.22	41.61	32.02	30.86	25.92	23.01	27.19	17.53	16.40	31.12	63.58	30.47	22.63	11.27	27.98	23.17	33.69	43.48	42.23	51.76	42.72	37.71	36.52	34.14	34.47	36.13	35.19	28.29	33.47	33.09	24.05	28.01	28.27	40.77	28.48	30.10
1003			1773.29	314.87	27.54	32.06	22.71	23.70	39.20	13.23	21.61	33.09	29.19	28.01	28.39	31.30	30.59	31.33	39.67	34.62	29.23	13.00	26.37	31.74	34.42	21.94	17.56	24.53	27.72	24.36	29.20	14.33	21.45	26.63	27.40	25.08	21.63	33.00	26.15	33.33	36.40	39.95	33.27	37.97	38.78	24.40	21.26	11.55	19.90
1004			2179.32	457.46	20.56	23.65	24.11	44.77	36.70	33.73	34.51	27.68	42.92	37.32	30.47	36.98	28.98	48.82	33.69	49.86	55.22	38.06	50.94	45.92	24.83	31.05	36.57	42.50	26.61	41.51	42.20	25.95	24.51	27.51	15.07	16.82	30.20	29.79	17.54	26.77	26.60	19.56	34.27	40.17	27.13	14.91	13.41	16.64	27.46
1005			1358.11	294.90	38.42	25.65	37.17	38.05	68.07	94.51	47.86	28.05	32.41	12.45	35.27	25.23	27.87	27.70	31.15	26.23	22.89	52.40	42.93	32.69	27.89	22.09	26.30	35.92	34.20	20.18	29.41	47.02	39.15	39.56	61.49	37.06	32.81	32.92	31.50	26.44	39.32	34.51	20.90	19.30	23.29	26.31	23.05	27.00	31.42
1006			4086.40	821.33	38.36	36.34	27.67	24.12	39.62	29.74	43.11	28.24	28.96	16.58	27.42	38.40	20.30	25.67	31.58	19.64	31.94	44.50	55.08	37.19	22.03	21.44	31.07	26.80	18.74	19.51	31.02	24.24	31.35	32.11	47.99	28.63	27.10	32.79	34.68	28.69	39.52	29.06	29.04	22.77	38.43	32.54	29.30	26.37	35.31
1007			1457.44	335.64	37.38	27.24	24.80	42.09	49.60	55.95	56.64	47.92	39.50	26.61	24.30	21.63	33.46	19.15	26.58	36.75	52.59	20.18	13.51	27.84	51.49	38.13	26.21	53.61	65.83	54.41	50.69	42.17	33.73	31.81	25.90	33.21	50.59	31.69	23.26	32.78	37.26	15.58	26.60	32.81	35.34	28.88	29.86	27.34	14.78
1008			5595.85	1087.00	30.95	24.68	30.32	37.00	35.84	24.03	36.58	59.62	34.85	18.26	19.63	23.60	18.15	35.59	34.68	27.95	23.92	55.24	43.91	28.58	32.86	22.72	18.33	30.45	32.55	36.53	35.32	25.83	39.64	52.84	23.62	41.51	51.09	48.27	44.02	34.07	33.39	43.08	46.68	58.28	43.10	38.01	50.85	36.94	36.75
1009			3777.22	739.46	44.94	41.71	54.56	66.41	16.41	28.44	32.43	21.30	20.75	26.84	22.61	25.03	49.96	37.48	34.86	28.80	28.54	21.90	19.79	27.81	43.35	28.68	26.52	22.05	35.11	30.94	21.75	34.00	55.43	32.44	39.52	26.31	28.13	28.25	28.33	25.82	35.19	28.85	24.22	21.61	23.64	39.25	58.71	60.71	29.92
1010			2227.35	419.77	29.12	18.11	37.24	38.78	35.27	32.55	42.11	31.14	26.59	40.11	41.91	25.82	21.32	26.57	33.97	26.03	26.04	26.72	46.69	36.05	58.74	47.72	35.91	22.63	18.07	22.96	26.91	37.15	30.08	21.93	32.64	28.33	26.42	30.87	34.69	19.67	30.55	30.92	36.52	24.59	38.30	27.38	40.58	33.26	21.28
1011			1815.63	322.60	69.41	38.41	45.35	35.91	28.88	45.36	25.31	21.51	11.66	19.80	34.65	38.35	36.67	29.05	34.55	46.38	56.97	41.96	46.69	53.73	34.86	38.53	40.58	47.83	30.29	28.98	30.76	18.88	33.44	45.96	39.73	27.53	15.31	27.37	33.32	35.82	41.56	53.64	33.02	29.94	22.45	22.71	24.47	27.43	51.36
1012			7039.67	1334.62	29.74	28.14	54.86	55.14	45.39	38.75	39.49	49.08	25.53	33.36	29.91	26.08	31.63	25.52	32.57	39.13	45.52	44.16	32.97	19.45	24.61	41.06	71.70	22.56	27.88	27.63	25.90	24.53	17.21	36.89	66.18	57.14	26.51	33.70	47.69	43.23	21.60	42.54	45.25	29.95	29.70	22.77	49.63	49.45	34.97
1013			2246.12	411.49	26.34	24.89	29.87	18.42	25.01	42.28	40.76	20.98	39.23	61.80	45.32	39.05	37.24	43.60	33.65	30.96	28.23	28.49	33.41	28.28	24.87	49.68	32.49	20.49	21.72	22.36	24.67	39.79	21.80	28.11	21.93	19.52	33.42	34.16	27.87	37.40	34.73	29.84	20.28	36.15	29.07	31.03	31.21	21.95	18.71
1014			3316.81	613.26	30.65	45.34	22.67	17.58	31.52	50.51	53.67	51.35	46.20	38.29	31.02	18.84	45.09	33.53	31.46	32.77	37.80	55.71	41.30	35.25	40.95	41.02	36.36	42.56	17.06	22.01	20.29	38.26	41.45	42.67	30.63	31.30	31.47	32.46	25.12	39.79	49.93	33.90	21.42	23.27	44.66	47.87	59.97	45.27	26.89
1015			6223.70	1209.72	33.07	24.86	38.42	33.62	20.61	37.55	51.70	40.08	22.16	29.86	32.64	45.27	34.19	26.12	37.86	24.61	49.01	39.95	31.40	46.82	45.51	64.50	44.36	17.97	41.58	49.67	42.21	24.46	41.88	21.36	24.07	62.88	55.71	44.82	34.60	21.20	31.02	59.95	35.27	37.93	36.83	48.60	35.15	34.83	28.64
1016			3054.43	578.61	47.00	23.40	28.35	28.76	61.72	36.27	37.35	31.30	11.07	34.76	33.43	25.26	24.55	27.88	27.95	24.31	34.15	49.26	16.77	30.55	38.27	37.95	51.71	83.24	72.53	49.39	42.84	40.30	48.73	48.02	39.32	35.36	36.66	32.58	29.21	33.08	17.55	31.84	35.46	38.20	34.22	35.87	46.49	51.93	58.92
1017			1180.89	286.17	47.42	65.92	15.12	24.53	38.66	32.10	28.97	19.54	20.92	44.05	55.89	25.27	37.87	41.47	45.36	29.17	26.36	26.80	34.55	49.71	49.01	36.21	29.17	27.38	20.92	23.96	32.32	42.83	31.50	27.28	27.86	26.12	36.58	42.57	36.24	37.84	34.34	38.08	36.48	38.01	34.05	31.55	28.73	11.58	13.70
1018			3644.44	675.98	18.09	31.51	38.26	43.05	34.37	24.14	24.92	18.55	28.26	39.80	26.61	19.15	34.08	50.66	39.48	37.00	50.21	38.03	42.55	38.23	41.05	31.51	17.69	31.20	43.54	36.43	32.73	19.12	19.44	33.54	35.98	30.76	44.46	38.76	50.88	39.48	21.83	38.98	35.41	24.32	20.43	37.33	30.86	27.46	44.21
1019			3849.92	761.51	38.28	38.94	23.05	29.11	23.61	21.85	45.35	45.86	33.23	45.69	40.07	37.74	37.92	27.97	22.95	23.63	24.24	38.33	44.64	44.99	24.17	26.20	50.44	41.28	26.64	49.39	80.84	64.46	33.88	38.08	27.53	41.48	54.63	41.45	42.80	46.10	44.97	25.58	25.77	34.49	33.80	54.45	48.38	42.51	50.80
1020			2600.86	518.23	41.40	28.94	29.90	39.73	32.04	23.49	37.03	25.95	32.43	31.93	27.57	31.56	47.12	23.70	34.13	39.10	43.01	28.89	34.02	23.25	33.00	27.54	22.83	30.60	48.37	52.09	59.75	32.67	22.83	34.42	34.04	26.49	19.88	32.85	36.51	27.84	23.22	15.73	19.39	16.63	25.61	23.79	43.01	39.79	32.33
1021			6601.71	1202.80	38.01	38.78	33.60	28.20	24.76	19.54	35.56	52.38	53.36	53.35	25.47	18.01	34.40	23.83	23.61	24.69	27.98	34.83	29.62	30.79	30.96	45.99	50.44	24.19	28.67	26.33	15.63	28.48	24.89	17.98	22.00	32.87	37.58	36.32	34.75	27.79	41.65	26.43	29.50	31.86	30.50	24.37	22.25	19.24	20.97
1022			5924.66	1136.47	20.49	23.26	26.18	25.06	28.59	32.16	39.56	40.39	40.25	19.25	22.79	29.24	48.81	41.16	37.81	52.32	49.76	38.34	35.94	36.75	39.70	23.69	34.17	22.92	41.42	47.17	39.81	32.50	25.33	40.71	30.04	29.94	31.03	24.75	32.05	42.13	30.29	45.99	30.94	24.94	27.29	25.04	28.28	20.27	23.59
1023			7628.08	1492.65	35.50	30.29	26.30	53.51	28.43	23.96	18.55	33.52	41.55	31.48	16.40	20.85	53.38	47.20	52.68	33.43	25.29	24.58	39.67	22.42	41.92	25.39	44.24	34.96	32.23	25.92	25.66	16.71	26.30	48.89	31.93	28.80	26.74	14.31	18.15	23.38	31.27	21.32	22.64	35.23	41.01	43.44	27.02	24.84	33.18
1024			663.49	171.42	44.94	25.26	21.68	24.84	33.33	41.25	32.91	27.29	49.70	32.76	27.06	40.15	36.36	32.42	32.85	29.29	33.85	21.19	31.36	27.43	36.68	34.92	43.90	46.21	42.96	39.79	36.45	35.45	26.18	32.17	29.01	41.15	25.94	48.47	35.46	41.43	34.00	27.67	25.35	37.30	37.53	21.57	35.82	21.42	12.55
1025			7675.68	1496.20	28.34	21.96	33.59	29.64	35.96	34.78	19.19	26.87	35.83	28.09	17.42	18.57	25.34	39.88	56.81	41.99	26.63	26.68	27.30	22.24	40.27	60.91	27.59	33.92	50.28	37.44	38.17	25.75	17.07	34.63	34.20	20.29	19.05	25.93	42.29	45.50	33.73	28.09	22.47	26.24	39.86	25.77	44.28	64.23	65.72
1026			6436.37	1368.90	46.88	38.47	35.24	17.05	22.99	31.44	20.17	25.12	28.68	30.31	23.11	30.32	34.84	19.97	21.28	31.11	38.44	16.94	38.46	41.72	25.33	28.35	18.08	32.80	39.77	37.73	22.73	21.59	30.48	30.42	30.71	47.71	34.15	72.75	103.57	61.49	33.33	57.69	64.01	43.60	46.11	25.18	23.61	36.93	16.52
1027			6952.49	1208.16	52.33	28.16	24.87	37.04	53.35	33.13	16.52	26.76	23.40	18.89	20.60	25.26	18.12	40.79	35.29	34.04	66.17	51.42	41.68	27.37	27.26	31.35	28.97	28.55	21.44	27.64	24.73	40.08	34.76	20.10	20.02	14.21	12.54	10.87	17.78	34.89	42.13	49.56	40.52	39.82	23.65	33.35	49.15	42.23	65.13
1028			3170.23	665.43	28.67	20.00	39.99	65.84	54.91	19.46	33.58	20.39	23.56	17.19	26.63	29.78	18.57	22.72	56.31	57.87	39.25	20.30	40.10	45.30	34.15	54.94	45.45	32.29	30.91	29.30	19.05	39.10	35.31	35.48	33.61	31.47	39.49	39.41	22.88	27.17	41.40	49.12	56.75	54.70	40.85	42.97	29.99	42.95	53.23
1029			742.40	166.07	40.09	31.85	24.27	50.11	23.02	26.28	19.53	18.55	21.22	36.29	24.78	25.10	25.79	33.32	24.23	23.21	37.95	45.96	44.10	27.52	32.65	49.97	41.94	43.96	39.29	28.40	30.67	22.56	23.70	31.67	40.52	27.07	33.25	60.35	40.38	35.55	22.10	20.87	32.53	21.03	18.42	27.61	28.43	41.52	46.72
1030			5361.18	965.97	35.91	42.78	35.41	37.77	23.55	25.39	50.43	30.98	16.13	22.91	23.59	24.72	27.75	16.34	34.31	39.52	31.09	37.04	23.56	15.96	28.63	41.35	20.16	31.80	55.17	40.21	22.84	25.26	24.56	28.52	31.71	14.73	29.27	55.66	44.60	31.84	25.17	35.06	15.25	17.90	31.99	32.70	14.08	20.16	39.04
1031			3796.50	752.16	64.56	36.44	28.14	21.66	32.49	28.48	34.15	25.78	43.32	41.60	41.33	23.60	29.49	35.35	40.14	19.61	17.09	26.02	12.07	23.10	31.02	27.61	30.89	35.46	32.17	29.08	23.94	26.50	32.19	31.91	36.86	23.21	38.02	27.44	18.93	32.73	47.59	25.39	52.24	35.49	27.52	38.13	46.89	40.77	44.46
1032			1852.54	407.63	42.37	26.15	33.48	25.46	18.35	15.81	35.31	33.99	53.86	37.31	59.08	56.96	48.01	24.05	28.24	9.96	19.82	20.57	44.58	33.40	45.64	40.23	28.57	47.05	36.00	50.30	64.14	63.27	37.80	28.51	68.26	56.58	41.53	17.69	32.56	32.82	35.00	31.14	31.02	45.51	62.79	44.50	41.60	28.65	31.59
1033			5411.75	1061.57	20.74	23.67	23.23	23.35	22.89	40.09	27.70	32.66	28.27	29.19	18.35	40.94	34.09	51.99	45.84	17.27	43.21	41.07	27.63	38.92	29.09	27.09	30.81	31.32	31.19	17.01	28.25	32.31	34.10	36.49	23.66	31.18	45.42	47.73	43.52	22.98	29.45	25.22	20.48	26.48	23.15	29.21	35.50	49.64	32.39
1034			5490.92	1005.10	31.57	21.68	20.36	45.89	59.78	44.06	39.15	51.67	31.87	27.69	40.51	27.75	25.25	25.84	49.52	40.42	25.31	31.74	23.76	27.66	26.23	26.41	27.38	31.09	26.04	24.76	32.28	23.75	51.85	73.45	48.67	43.88	32.98	45.58	36.45	32.22	45.15	52.75	37.75	20.75	24.15	21.58	30.03	13.44	15.07
1035			5728.74	1063.46	39.98	36.99	45.50	28.59	32.55	35.43	28.87	39.38	61.19	41.69	32.78	32.29	35.93	58.64	58.44	33.94	17.44	25.55	14.17	17.40	23.00	18.46	35.83	38.65	29.97	44.22	54.36	49.39	39.13	37.14	28.65	35.67	44.29	28.31	49.91	44.47	49.63	42.92	42.54	28.61	16.11	27.19	34.09	14.31	22.87
1036			1049.82	221.83	64.96	52.26	46.56	35.40	20.73	32.93	50.48	39.56	29.42	31.97	55.64	47.41	28.24	27.66	27.59	31.05	44.63	45.54	52.77	37.25	21.41	37.95	53.13	33.08	33.66	37.66	32.66	16.96	34.74	39.67	31.76	37.14	50.94	36.51	31.52	42.00	34.34	32.10	32.00	33.95	24.49	26.97	38.50	30.78	40.27
1037			6549.66	1280.43	32.03	26.67	37.51	31.23	32.83	29.84	16.61	15.83	21.42	37.77	36.68	18.50	18.36	19.23	31.59	21.54	31.58	12.72	31.68	44.95	27.51	20.04	30.65	54.20	56.55	12.62	28.38	31.79	31.61	26.41	38.95	32.43	23.72	28.99	56.23	34.02	28.38	14.00	14.88	50.08	67.26	47.00	33.04	61.94	43.39
1038			3170.32	554.00	34.20	31.31	28.48	51.11	28.90	38.00	72.38	56.96	44.38	39.04	23.86	52.27	53.48	30.67	29.33	41.14	52.26	52.04	32.85	30.87	27.08	29.33	39.28	38.31	50.49	34.42	31.78	28.46	35.79	25.79	21.10	32.22	32.82	38.16	18.15	18.12	16.97	15.07	15.07	18.85	29.85	31.74	18.80	21.71	36.47
1039			628.40	138.45	20.90	45.21	31.63	39.72	38.05	36.18	37.04	38.56	26.20	15.45	27.36	30.04	21.15	28.22	48.41	59.09	36.50	27.66	45.69	48.27	43.75	28.03	55.82	58.69	33.09	18.01	23.75	21.05	28.24	46.56	45.02	31.34	29.20	19.34	45.87	54.11	35.73	30.85	21.57	21.53	36.69	38.09	25.60	20.14	49.83
1040			183.44	58.54	55.21	35.70	26.04	25.78	18.00	25.61	25.57	28.85	38.68	47.21	40.23	35.81	34.02	36.53	45.89	30.21	31.53	27.86	39.87	23.59	20.61	29.77	22.25	16.00	37.25	37.15	17.75	29.06	33.14	36.28	31.20	40.98	49.90	42.87	20.79	33.97	26.96	31.46	32.03	26.89	24.11	32.87	25.42	18.70	25.45
1041			607.20	151.79	45.15	60.14	53.96	36.10	25.37	35.12	49.44	37.70	43.17	43.78	42.93	43.48	41.15	49.24	31.69	20.72	19.52	29.09	41.19	35.52	34.33	41.27	30.57	28.30	35.43	35.94	16.97	19.36	30.87	29.46	26.22	40.64	51.92	36.83	41.61	38.78	47.05	50.43	34.83	30.27	24.72	30.24	18.40	23.87	38.80
1042			5932.22	1188.47	23.70	31.69	26.44	20.36	12.42	21.56	32.17	34.41	28.80	33.71	53.40	39.09	40.21	39.78	52.98	43.44	25.02	30.08	26.21	37.21	22.89	20.79	28.10	39.31	33.35	35.49	30.62	36.40	37.70	26.50	24.72	33.28	26.18	33.35	40.15	36.03	40.31	28.13	16.75	16.42	22.46	28.43	37.00	42.82	24.69
1043			3820.81	809.59	19.52	20.09	26.00	27.97	23.86	15.05	32.65	18.92	20.90	25.34	19.91	24.42	35.99	17.40	21.87	30.11	22.03	35.15	38.82	38.08	33.39	28.31	36.88	29.85	23.67	36.31	24.20	34.53	44.33	54.34	22.58	41.83	26.93	32.99	32.37	29.81	32.14	27.02	35.11	39.76	25.82	30.50	31.72	29.96	33.56
1044			3926.05	794.68	13.24	24.32	30.50	29.41	42.58	28.67	36.05	25.90	25.57	30.67	33.57	36.26	34.32	30.02	18.13	37.22	43.68	44.10	21.93	42.03	19.62	25.92	21.22	43.92	43.82	29.76	25.37	23.03	44.91	57.24	40.61	40.50	25.34	34.58	30.17	32.09	28.79	24.97	37.65	46.28	43.93	24.67	24.63	34.23	34.75
1045			7866.55	1595.67	26.30	16.12	16.38	36.01	34.83	25.69	45.98	26.70	40.63	35.62	19.10	20.95	28.84	30.12	32.05	22.63	19.30	32.96	45.59	47.26	45.38	32.82	18.65	30.97	39.95	28.95	31.96	24.61	13.60	27.44	29.74	40.80	15.13	24.12	24.36	24.75	16.29	23.23	32.82	26.64	25.25	26.70	31.04	45.24	50.11
1046			3204.61	573.12	40.20	36.43	41.39	37.23	26.82	31.01	52.09	38.21	27.76	25.34	32.30	20.89	28.82	34.29	12.79	23.91	25.74	61.13	40.75	16.50	17.46	23.92	26.77	43.69	20.68	26.26	29.67	24.26	34.38	33.66	27.13	33.39	39.11	41.89	25.44	16.96	21.40	29.67	25.54	45.65	53.64	40.83	51.12	31.72	23.36
1047			7651.70	1327.87	14.21	27.48	42.11	25.80	44.99	21.56	28.31	51.64	35.27	23.97	25.54	32.72	39.96	32.73	27.09	24.10	21.85	37.37	44.31	27.33	29.36	28.01	39.80	43.01	73.02	50.04	28.20	26.15	27.05	34.36	31.95	22.55	35.22	22.00	21.75	41.57	27.89	27.26	42.22	80.00	63.47	23.42	19.55	19.74	29.36
1048			161.18	63.06	40.43	45.95	32.63	17.86	21.15	34.90	30.81	35.68	32.37	23.73	35.46	39.97	38.84	34.20	24.90	45.60	56.24	43.55	32.22	41.21	58.13	43.42	33.56	30.19	33.37	21.10	30.54	30.58	27.97	25.44	22.98	21.90	39.01	20.23	17.82	28.28	43.08	27.67	26.53	29.78	59.05	37.34	25.96	24.90	17.99
1049			2060.28	413.65	54.49	26.14	24.76	35.20	32.66	30.35	37.33	33.07	36.65	25.95	20.40	29.41	44.07	46.85	31.08	28.92	44.97	45.82	20.03	25.62	37.71	41.62	33.34	31.43	28.54	36.27	19.03	22.45	29.62	31.78	39.64	28.42	19.38	27.24	40.91	44.09	40.49	32.37	22.72	26.63	28.52	19.69	17.99	23.18	28.93
1050			6432.70	1276.74	22.34	18.52	22.24	40.65	50.03	55.10	65.99	58.74	27.39	9.14	12.95	24.73	27.28	9.83	29.11	34.93	28.15	33.31	51.46	23.85	39.17	42.86	22.27	26.49	27.67	26.41	30.75	21.98	31.08	21.98	27.20	39.51	22.03	40.99	23.74	31.99	22.93	18.37	43.99	42.50	45.50	36.32	33.43	25.61	30.37
1051			5738.15	1149.31	39.50	33.83	19.64	37.83	24.35	27.43	25.45	16.28	25.36	24.73	16.37	22.72	36.45	23.42	18.68	28.63	51.77	34.92	29.22	39.22	43.59	31.55	13.26	17.32	22.72	24.19	41.01	38.43	24.01	43.70	33.68	23.85	23.52	21.13	19.08	25.35	36.94	38.33	39.78	23.19	50.42	63.01	36.58	15.94	23.01
1052			7382.30	1444.24	37.87	18.48	30.72	39.79	34.70	40.64	31.93	17.68	20.63	24.03	28.48	47.34	77.90	73.63	20.29	18.32	25.39	25.87	21.54	18.14	25.97	31.88	43.03	39.37	26.36	29.42	46.39	64.06	42.23	36.21	37.36	44.53	32.67	34.53	32.50	33.57	32.34	32.13	26.61	14.84	21.68	55.61	47.05	29.71	52.33
1053			3442.78	728.29	35.53	24.04	22.74	27.05	25.48	34.84	23.00	24.49	15.50	26.29	30.92	25.33	44.00	51.29	34.97	25.98	34.29	36.99	42.00	22.67	33.44	30.13	27.23	23.16	34.99	35.96	36.57	29.50	31.23	32.89	30.53	29.37	17.05	44.54	41.58	33.37	46.42	38.50	22.96	32.02	40.74	49.80	34.85	21.04	45.34
1054			1429.66	306.71	41.63	31.58	29.26	35.80	32.03	48.99	52.94	24.69	24.29	17.69	38.38	19.11	29.52	27.03	18.18	15.16	34.23	38.09	18.04	22.06	27.68	21.87	28.78	19.63	18.34	27.57	32.34	44.24	27.93	11.72	19.89	22.23	13.13	22.26	30.18	20.93	15.53	28.49	29.49	30.74	33.65	20.26	23.80	34.61	42.37
1055			1424.37	272.36	38.14	34.77	30.07	29.35	35.36	30.85	22.19	26.05	33.38	29.22	29.72	30.41	18.09	16.11	23.27	23.92	28.29	22.39	25.09	25.60	26.03	19.42	29.99	33.21	36.67	39.28	37.72	30.55	20.75	28.31	47.86	48.93	50.76	41.95	39.97	34.76	26.07	34.74	48.45	36.98	13.34	25.20	27.73	28.11	16.23
1056			4224.24	818.25	23.67	31.59	25.62	28.09	24.93	17.64	30.67	37.83	32.20	34.37	18.30	36.51	45.27	53.28	50.26	37.17	19.54	40.61	33.42	36.86	20.40	21.40	16.26	19.12	36.37	30.68	28.68	36.69	21.26	14.65	14.54	18.15	28.76	35.28	44.24	28.16	36.27	41.04	30.97	30.31	28.34	37.55	41.89	33.51	42.98
1057			7794.65	1415.36	45.67	48.94	35.59	21.62	21.63	38.18	33.11	27.90	24.67	29.15	40.79	40.41	24.17	18.78	17.97	21.62	26.58	27.41	39.07	61.43	37.79	60.50	70.59	43.08	41.17	35.70	54.55	48.77	35.56	25.23	51.29	44.03	43.72	25.83	30.94	41.23	28.66	22.48	44.78	54.09	44.70	25.21	36.97	34.26	36.23
1058			6548.37	1311.46	21.58	27.84	31.85	45.59	26.83	27.47	29.26	29.41	30.09	19.01	24.49	38.14	48.04	37.24	37.02	24.66	28.56	45.69	34.66	28.10	25.24	24.83	26.66	41.34	33.21	39.26	27.20	26.07	13.08	13.41	13.92	23.49	33.49	29.60	32.51	41.57	36.69	18.41	20.25	30.39	25.71	27.00	20.35	20.91	24.71
1059			211.82	75.66	31.15	23.16	16.37	17.74	22.72	55.37	42.90	27.69	29.29	31.37	35.25	45.26	44.49	45.51	31.61	31.49	36.01	42.94	51.96	41.31	38.05	31.77	28.58	46.35	31.40	45.86	42.67	15.48	33.13	24.06	40.26	36.51	17.68	21.75	23.87	41.04	33.77	40.96	39.69	25.36	25.42	28.75	14.35	20.82	29.25
1060			1013.59	278.35	53.47	34.72	36.79	40.49	39.50	28.12	25.33	20.15	37.13	34.70	30.04	34.48	32.23	30.15	41.54	42.45	38.07	32.68	40.04	29.00	29.12	35.72	23.02	27.67	46.45	34.41	31.57	50.02	46.95	35.84	28.41	26.00	47.09	31.51	27.35	17.93	27.01	45.20	29.04	46.00	89.59	42.00	47.31	44.68	31.99
1061			256.35	74.29	27.80	31.24	20.30	21.26	20.61	31.29	29.22	22.84	31.12	16.74	27.61	36.17	33.54	37.70	63.99	49.95	30.06	39.74	44.72	24.16	14.39	34.17	48.51	43.55	15.72	26.45	33.22	33.32	19.65	21.50	48.72	37.34	39.27	28.83	35.46	49.79	30.36	34.87	30.93	28.48	33.69	29.63	32.30	25.47	30.79
1062			695.41	180.90	51.68	28.47	31.80	28.36	44.26	49.52	35.91	59.69	21.53	26.19	39.20	28.45	33.79	27.79	19.06	32.05	32.10	21.50	15.86	20.07	34.55	36.99	34.23	41.48	34.23	54.44	45.66	8.66	14.06	18.42	22.60	23.90	21.89	29.80	39.82	65.29	56.18	29.40	33.59	27.18	33.36	42.88	35.38	17.52	22.29
1063			1143.00	210.52	42.16	37.15	28.33	26.61	27.45	32.37	33.84	26.23	12.30	17.56	42.98	49.36	26.93	33.68	29.02	37.67	45.94	32.80	50.23	37.22	26.01	39.91	57.62	53.13	53.22	66.16	44.69	45.45	44.35	34.36	55.30	43.57	36.68	35.82	38.89	27.27	24.40	27.27	26.66	38.69	48.18	38.97	43.98	35.39	22.54
1064			703.54	153.10	24.17	34.39	44.01	46.69	35.78	27.51	19.58	38.11	44.01	37.64	26.71	34.34	20.05	21.90	29.84	33.02	30.59	22.82	30.69	22.96	21.40	30.66	44.27	33.39	25.70	36.31	26.62	21.89	23.53	43.81	38.09	25.17	33.65	66.75	46.79	30.83	37.82	36.28	38.65	44.97	41.51	31.72	22.13	19.13	31.26
1065			2884.44	493.94	22.47	31.86	53.77	49.64	32.05	45.63	39.30	24.80	29.85	32.11	23.18	23.01	27.46	27.99	31.36	42.56	32.30	27.93	44.31	32.33	17.03	41.28	58.53	48.66	52.16	36.73	42.57	40.28	29.36	38.60	24.40	23.21	21.25	28.28	33.23	29.60	22.43	61.40	70.11	75.76	74.77	40.82	14.31	32.33	41.49
1066			992.69	210.63	22.50	46.20	51.99	39.53	43.49	25.65	22.09	43.32	19.00	23.42	29.59	18.24	30.46	33.80	23.78	16.56	10.91	23.33	38.23	18.65	22.65	20.38	27.87	26.70	23.73	15.50	29.98	27.21	26.57	40.79	57.44	42.14	44.03	54.42	42.55	31.93	27.60	34.72	38.55	51.29	26.11	24.98	24.67	41.93	42.91
1067			2170.46	405.27	32.52	31.71	22.12	23.57	32.13	44.69	61.73	42.28	24.95	30.64	25.45	18.42	18.36	29.54	29.27	17.92	16.59	18.98	33.14	37.60	31.41	20.38	23.24	38.17	42.51	46.37	20.98	19.85	24.67	36.76	24.84	31.34	35.79	31.94	33.75	28.11	29.83	36.02	23.63	19.21	32.14	37.50	38.23	50.79	23.80
1068			1664.62	308.11	65.11	34.96	25.81	14.58	37.99	46.72	32.75	43.07	39.13	47.28	39.42	23.24	31.87	25.01	14.90	30.00	56.65	47.03	28.65	13.57	23.39	35.43	50.45	24.40	31.37	37.70	31.90	26.94	48.12	39.66	40.30	29.26	18.13	30.16	43.14	34.14	22.69	23.06	16.19	24.89	37.30	37.11	35.58	45.17	31.28
1069			1130.93	226.78	32.40	26.56	41.90	27.60	20.74	26.82	57.69	33.61	26.95	22.97	33.03	26.31	36.80	45.90	21.95	17.73	16.67	16.92	19.90	30.33	31.08	28.74	47.90	36.31	25.94	16.42	23.35	21.85	40.77	41.13	23.84	28.64	24.91	33.92	42.73	45.75	28.49	28.02	21.07	23.67	31.33	29.20	29.31	30.09	37.08
1070			1682.74	317.35	32.81	51.57	48.21	54.98	34.39	31.93	26.56	26.76	18.15	24.74	21.02	25.39	41.28	26.63	28.18	33.36	40.96	34.95	32.36	41.87	27.47	24.34	28.84	35.14	33.01	25.88	26.31	24.80	16.51	31.73	41.18	38.28	40.45	22.46	33.65	30.30	16.57	15.87	18.99	15.60	28.67	21.74	26.42	32.06	25.60
1071			2443.08	447.90	31.92	30.95	36.61	22.78	29.03	33.68	25.79	24.87	24.04	24.18	23.05	18.38	31.15	20.63	32.16	26.61	15.87	34.20	39.90	37.43	33.49	27.63	28.84	40.31	40.86	15.43	11.32	24.33	39.25	54.85	41.02	26.08	35.70	49.45	20.60	33.99	30.75	20.92	26.89	28.98	28.42	37.01	25.61	27.29	23.34
1072			4205.59	857.14	27.79	29.69	34.13	46.40	31.13	47.95	40.44	21.02	23.56	40.91	31.95	27.49	35.83	25.46	14.10	19.56	45.33	32.10	51.26	60.30	41.79	44.13	41.68	35.76	25.90	12.89	19.12	21.26	16.18	11.13	19.88	38.25	37.14	37.83	49.20	38.97	30.43	26.55	18.72	30.11	29.61	25.59	36.54	39.15	27.12
1073			4283.41	779.57	34.84	27.38	38.67	31.66	37.37	32.60	16.91	20.16	39.53	31.28	21.51	16.77	19.37	41.10	61.26	49.52	25.79	24.92	50.37	47.01	35.97	38.52	26.28	12.37	16.79	24.09	31.72	38.75	39.75	21.07	23.67	18.96	16.97	36.09	57.40	54.84	23.69	27.03	31.58	22.49	19.33	39.65	24.79	31.39	39.36
1074			5928.46	1169.11	24.25	34.20	50.37	53.18	26.71	31.54	20.30	27.55	45.65	32.34	19.41	12.72	29.97	42.56	30.26	40.98	16.64	23.56	38.76	20.57	16.16	34.80	39.59	22.34	32.52	46.07	42.02	26.63	32.89	39.44	32.96	40.58	48.20	25.15	23.80	22.63	16.79	18.53	22.98	22.15	29.86	28.20	37.95	37.61	19.60
1075			6141.86	1103.74	39.65	42.66	18.79	12.51	21.26	24.21	52.95	27.66	23.21	22.29	31.20	15.61	30.27	55.03	35.78	23.32	9.04	18.89	25.32	13.36	9.65	21.70	38.80	30.35	52.41	33.35	28.79	21.23	19.70	50.75	35.85	29.27	48.04	48.30	39.77	34.33	36.01	33.89	32.06	36.27	52.39	25.64	39.06	38.98	33.88
1076			4596.18	950.35	39.30	40.12	33.77	27.70	44.55	56.23	43.34	22.89	22.37	21.20	20.41	33.04	24.78	20.75	25.77	22.26	28.73	33.39	31.67	19.37	25.31	31.07	26.89	33.00	20.73	17.66	22.13	15.91	22.82	41.43	27.14	39.18	44.44	50.25	36.61	25.77	43.26	42.06	30.39	35.93	41.51	39.97	38.58	29.81	35.02
1077			404.10	72.72	13.43	18.26	30.57	21.19	16.51	38.32	38.08	20.94	28.05	26.23	21.97	17.32	30.04	27.50	25.44	29.47	29.13	23.72	26.21	21.54	29.89	33.64	20.28	27.30	23.84	34.83	31.62	24.83	18.01	45.82	38.64	17.57	18.06	14.58	27.71	31.99	28.02	21.17	14.07	33.46	48.43	65.89	69.20	67.26	39.43
1078			6814.79	1301.70	18.12	15.82	41.04	25.43	31.66	29.10	32.88	41.11	33.75	24.78	25.49	22.00	15.34	21.65	34.67	43.97	21.51	33.51	34.43	31.44	24.94	31.05	39.16	30.49	26.16	22.75	42.18	27.41	24.12	40.35	44.39	23.49	30.51	31.35	29.57	21.73	19.04	22.94	26.04	37.02	21.33	24.44	22.59	36.20	27.44
1079			775.96	175.22	46.96	32.19	34.03	37.13	51.34	60.24	35.42	22.79	14.36	21.51	66.71	32.57	15.29	24.13	28.92	24.49	26.70	29.71	34.85	28.92	36.96	44.30	19.94	28.66	29.62	22.58	21.79	22.26	42.86	46.86	25.78	37.65	35.21	34.58	29.89	24.10	35.78	34.63	37.62	22.98	30.93	26.64	46.86	41.10	10.61
1080			1576.52	330.88	50.07	67.42	50.06	20.24	29.12	32.42	35.68	23.33	24.84	25.99	57.00	35.36	19.38	27.25	23.27	33.07	40.29	26.60	19.40	25.60	37.85	35.67	33.63	44.80	45.14	37.73	35.03	34.50	20.46	19.88	37.93	17.89	27.00	28.46	25.03	27.22	29.24	23.89	8.60	36.97	63.71	47.65	32.79	23.68	23.20
1081			6305.62	1217.48	41.95	29.61	25.16	40.42	40.99	19.50	38.08	26.61	34.89	16.46	19.00	40.47	36.64	14.52	23.14	45.09	44.33	23.22	25.48	52.14	42.37	23.98	17.43	39.96	46.77	38.90	55.34	32.32	39.30	34.08	26.24	41.26	41.63	29.38	31.28	32.07	43.58	48.18	46.42	37.07	32.35	23.07	26.46	48.98	31.66
1082			4564.29	814.83	36.84	30.50	34.11	37.73	23.47	16.84	31.33	24.93	18.82	32.29	48.61	29.18	24.14	26.28	45.23	29.84	23.88	33.24	25.42	22.30	26.63	31.50	24.19	36.90	29.41	23.17	14.68	17.48	27.63	40.15	37.90	33.34	30.60	35.91	42.43	40.34	46.07	46.95	17.82	40.42	41.00	20.57	18.63	15.11	21.24
1083			6734.58	1319.07	46.76	36.89	34.21	40.01	55.76	32.78	33.05	31.51	34.86	48.02	27.38	29.23	30.43	29.90	40.99	26.39	32.45	32.56	36.81	30.82	25.68	13.97	23.11	31.78	31.10	20.10	28.70	31.31	28.42	25.40	20.75	41.21	33.73	25.51	17.27	29.09	20.65	45.66	42.14	23.51	19.76	31.18	19.05	7.17	31.15
1084			3327.61	644.36	40.61	42.03	32.21	31.56	55.68	69.27	32.76	24.15	24.48	38.83	30.62	38.49	54.43	36.53	26.85	19.63	20.79	21.49	27.72	36.68	28.29	20.34	37.05	22.48	15.34	34.37	35.40	25.13	38.65	32.51	17.85	23.50	30.42	18.32	27.65	22.14	27.62	35.17	24.43	42.03	21.29	17.69	39.14	43.16	24.03
1085			1345.33	273.79	40.87	36.72	31.16	23.69	24.02	32.20	29.18	42.09	31.52	33.21	19.67	25.08	25.01	26.87	21.72	19.46	19.83	36.37	31.26	32.69	33.56	44.41	21.46	23.08	27.96	28.90	26.02	5.61	22.55	32.20	26.32	21.22	37.00	43.65	16.06	33.93	33.89	25.64	23.75	37.47	35.80	18.51	30.01	39.54	33.10
1086			1870.00	374.66	33.91	32.38	39.99	32.88	32.71	31.56	30.07	18.01	26.00	22.74	14.02	15.18	22.27	20.48	27.09	23.91	21.78	33.85	17.06	29.77	29.49	26.47	25.35	58.42	62.03	25.67	26.25	22.27	24.10	36.51	28.22	33.06	35.65	40.85	31.37	39.14	44.34	42.23	32.96	26.71	35.00	30.56	24.35	30.22	38.37
1087			3630.44	663.24	37.05	32.25	46.62	39.19	41.67	39.15	35.19	38.34	25.72	19.52	47.04	38.98	38.09	32.92	31.61	33.08	31.92	35.64	30.22	25.53	39.76	28.13	24.79	29.76	47.06	37.79	25.65	22.21	20.57	32.33	42.12	31.27	37.99	29.60	59.05	45.29	46.04	68.83	45.89	38.16	49.81	42.44	42.33	35.17	32.67
1088			5710.39	1137.33	14.34	24.38	26.80	28.00	42.02	38.22	27.41	33.54	35.99	38.57	32.44	27.54	20.50	34.06	24.54	23.99	25.75	48.21	28.44	23.40	28.67	30.88	25.94	28.26	28.57	47.04	65.56	47.16	37.11	32.44	29.77	25.39	30.52	35.70	25.44	26.91	22.23	42.30	41.99	36.75	36.47	36.16	34.00	25.66	38.84
1089			6193.92	1173.79	32.00	35.48	35.71	26.19	19.03	22.06	26.48	27.21	42.48	28.03	25.67	29.44	44.43	41.62	29.75	27.93	27.81	40.46	35.86	21.81	39.89	31.07	27.50	41.68	64.36	46.42	51.78	34.59	23.21	52.36	48.58	42.62	26.73	21.17	53.02	51.93	26.84	26.52	31.13	43.75	48.97	55.72	34.84	42.80	38.79
1090			7621.77	1531.54	38.11	17.93	35.13	33.70	46.83	38.41	29.37	42.53	57.84	49.98	26.57	28.21	45.72	21.82	21.16	42.48	35.19	28.23	31.15	37.47	42.34	49.76	26.60	26.01	30.72	23.72	24.23	23.30	39.35	38.16	27.04	42.35	54.15	37.51	42.75	41.97	25.86	26.57	49.29	19.51	14.41	27.46	36.99	52.27	46.89
1091			168.62	43.08	27.75	27.57	46.42	41.66	33.15	23.97	20.23	28.92	35.99	41.92	35.72	41.88	23.00	26.79	42.31	42.38	24.65	31.84	28.06	26.37	31.88	30.12	32.54	43.23	29.79	48.11	38.61	27.70	35.56	26.18	18.58	20.10	25.62	45.84	38.25	24.53	37.05	26.33	26.78	35.62	30.18	36.75	43.05	25.72	19.71
1092			2663.62	533.61	28.91	16.53	19.81	26.70	34.02	39.79	30.48	34.47	32.90	33.62	34.14	38.26	19.36	28.44	40.69	37.36	31.02	51.64	27.97	34.15	43.79	44.50	61.21	38.41	33.44	33.00	39.09	45.86	18.38	19.14	16.18	27.47	50.74	29.22	28.38	38.26	52.25	35.33	52.37	29.13	51.80	44.75	58.93	26.45	57.78
1093			183.12	47.48	30.71	35.65	16.02	17.73	32.28	50.39	31.54	34.08	35.45	32.23	45.95	50.99	30.63	20.26	22.95	25.74	14.32	11.74	21.20	34.47	32.92	40.87	56.38	35.07	23.24	31.17	47.63	31.38	15.37	23.08	47.16	43.76	35.91	26.70	20.24	15.04	36.08	38.02	25.73	34.50	46.99	59.74	52.67	64.88	75.50
1094			7136.51	1328.46	50.43	28.11	23.47	19.27	17.55	26.78	30.22	40.06	18.52	30.96	27.53	48.14	47.40	28.82	53.26	22.94	28.47	28.27	20.58	24.12	29.34	53.08	51.52	26.29	17.10	26.93	23.79	27.36	39.32	54.16	28.26	20.34	14.83	40.10	43.28	41.83	38.24	31.63	27.28	30.60	46.67	39.96	69.07	91.57	49.04
1095			5165.25	1040.03	26.79	33.15	34.95	24.12	31.60	23.84	14.91	36.55	35.98	31.69	36.01	46.86	43.71	37.08	26.73	24.44	23.95	33.39	28.59	30.25	40.72	50.04	21.13	43.05	51.73	36.74	46.54	37.31	27.96	26.82	40.25	47.45	31.45	36.56	38.37	47.12	44.05	45.73	38.42	43.80	32.95	87.18	161.39	62.84	42.94
1096			395.32	140.46	29.37	21.52	40.92	35.98	22.44	22.38	34.70	58.00	30.47	20.92	14.73	30.01	42.45	60.52	78.27	30.66	16.73	12.94	21.47	23.51	29.39	39.12	48.09	50.35	35.75	36.62	27.08	33.99	29.29	26.75	32.35	32.52	22.25	28.36	49.21	90.16	78.38	37.16	37.21	35.65	60.82	128.29	65.74	51.50	48.63
1097			1944.53	336.66	25.94	37.01	36.44	29.75	36.63	33.76	16.06	10.81	16.65	28.75	23.30	33.00	32.41	20.24	16.74	35.86	34.99	42.18	27.29	33.42	28.84	38.77	29.02	22.51	29.57	25.37	25.54	29.12	33.05	23.53	23.41	35.22	19.07	16.06	36.04	38.96	21.79	24.07	35.88	85.13	135.56	69.39	31.79	23.88	18.35
1098			5322.93	985.41	34.94	27.42	25.78	33.66	46.74	43.78	40.84	38.89	46.90	38.19	27.86	36.71	19.49	19.22	27.23	25.23	30.22	28.98	32.18	46.10	43.30	30.74	31.22	35.55	51.74	59.30	28.50	28.05	46.84	50.29	29.91	29.87	30.53	31.42	29.19	33.50	45.42	38.14	96.41	127.99	66.04	32.95	42.93	30.11	44.46
1099			2968.01	573.45	31.91	27.77	37.91	24.57	18.29	18.40	42.25	34.95	40.92	32.84	20.17	33.93	41.25	54.80	41.76	21.58	27.43	18.45	18.09	18.40	29.63	24.60	33.47	22.93	37.94	19.61	19.64	41.61	17.31	27.56	57.66	48.71	14.01	25.42	30.31	20.06	24.66	40.88	69.67	66.09	34.70	33.73	27.51	30.01	49.81
1100			151.93	44.15	29.46	28.83	27.03	19.68	18.50	38.04	63.75	43.66	17.10	26.98	28.45	23.74	37.93	24.93	31.92	30.96	23.46	22.42	31.46	29.61	42.13	40.33	53.12	64.79	32.29	30.95	56.50	41.91	50.35	45.96	46.95	34.73	25.92	25.34	23.60	35.07	37.94	54.72	93.04	91.64	32.37	19.56	20.87	34.82	22.80
1101			2971.64	550.57	20.69	27.24	32.96	22.36	33.76	22.15	20.64	22.97	19.50	26.28	24.73	25.69	32.44	31.87	28.18	27.02	31.62	19.86	11.35	22.40	38.94	37.12	33.46	63.68	48.96	32.13	39.31	23.05	37.11	32.05	15.96	32.60	29.52	80.73	126.65	46.61	42.09	45.39	38.94	33.84	31.36	35.28	32.52	22.87	22.62
1102			1688.79	319.69	25.84	35.18	42.98	31.09	33.37	42.68	53.29	28.17	20.94	37.41	44.95	47.90	23.35	22.80	23.57	22.47	22.54	24.24	40.26	35.46	14.51	31.87	35.76	39.02	33.47	16.44	33.33	35.64	35.44	32.63	48.61	56.59	131.24	82.69	30.64	29.59	33.70	57.61	42.69	68.14	87.05	29.26	37.31	41.89	18.59
1103			914.09	180.72	36.91	31.97	38.63	40.12	25.86	36.03	33.68	41.41	64.29	38.23	27.57	16.31	22.43	28.44	21.47	24.05	32.08	27.37	34.60	36.50	45.17	31.51	27.43	23.79	37.11	18.07	22.21	26.34	74.57	178.12	118.07	43.35	40.70	30.57	32.01	35.73	38.59	42.55	31.52	26.60	43.20	56.56	41.74	40.14	28.76
1104			939.65	193.55	22.12	25.21	29.16	33.49	32.26	38.59	49.65	47.24	37.37	39.12	39.52	22.58	14.85	23.81	39.83	53.45	36.19	29.28	27.09	20.94	25.31	21.56	35.01	36.73	39.28	34.12	39.32	96.87	97.87	49.42	55.94	25.34	24.47	24.54	21.76	27.30	26.26	36.40	32.59	28.84	30.23	48.49	36.09	42.90	60.34
1105			4957.69	1056.08	36.89	36.75	47.84	21.41	37.35	40.67	44.50	44.06	48.20	24.94	24.49	62.85	55.36	34.41	51.95	37.10	40.28	25.34	18.86	26.92	43.63	40.97	25.01	52.46	103.33	91.56	47.23	44.45	30.80	36.80	30.19	52.32	51.91	27.62	28.08	25.03	22.33	21.34	20.72	34.74	38.75	39.43	28.51	15.99	29.72
1106			6237.02	1251.44	43.23	46.12	43.14	26.98	26.19	47.36	46.10	27.32	17.54	29.18	33.19	28.33	37.88	44.55	38.44	39.30	28.28	19.26	11.27	31.16	118.01	81.99	89.60	49.04	26.99	22.41	49.35	61.92	62.03	22.61	17.95	23.75	37.62	25.04	38.36	25.85	16.22	23.60	29.45	29.86	19.91	24.69	25.04	30.84	16.01
1107			3047.75	652.88	33.27	26.55	26.51	40.59	47.32	42.81	37.37	30.39	25.73	19.67	23.74	40.85	36.08	27.50	20.58	20.03	21.06	52.72	107.81	52.37	52.30	41.11	39.44	35.91	26.18	41.93	29.81	17.24	26.68	20.54	23.55	49.41	60.46	44.84	34.49	37.25	48.31	48.50	38.28	31.70	26.74	16.67	24.29	19.39	25.97
1108			225.91	71.36	34.08	38.86	27.95	21.64	18.67	24.49	37.03	53.61	51.26	32.82	17.78	32.69	32.63	46.40	77.30	100.21	92.93	65.28	40.11	26.26	17.36	27.72	44.32	29.94	31.73	23.33	39.13	20.61	18.53	30.40	45.59	32.55	55.85	37.24	24.82	45.48	62.61	56.91	45.14	30.95	25.47	47.60	42.73	44.05	54.46
1109			8118.02	1563.71	25.64	33.62	36.37	30.76	11.38	18.88	40.15	42.01	41.92	34.19	27.64	33.11	31.38	64.96	74.49	88.69	59.60	14.17	23.01	31.43	30.52	33.39	48.93	49.32	41.02	25.14	38.87	51.49	41.13	43.91	29.97	33.04	48.79	52.61	37.20	37.51	33.73	33.68	29.49	31.86	29.06	29.83	18.66	23.70	27.77
1110			2588.74	581.79	47.99	42.14	20.60	22.29	24.94	39.03	44.24	39.96	38.83	41.84	28.27	45.43	124.11	74.51	46.86	19.36	36.71	33.05	37.40	41.18	24.64	41.89	36.29	41.47	43.56	53.22	54.53	33.48	30.57	38.68	44.53	20.95	16.77	35.39	35.09	39.28	45.22	28.06	28.81	42.12	33.59	33.81	28.80	30.25	26.81
1111			1924.24	402.67	25.09	21.73	29.72	21.64	26.16	20.44	46.93	61.33	28.65	32.77	73.21	133.42	88.64	35.64	24.34	43.99	42.97	41.72	25.07	29.19	35.55	32.11	14.81	37.43	45.60	37.56	39.68	38.42	28.06	19.10	19.95	31.42	32.78	31.49	29.68	43.32	34.37	23.41	33.86	22.14	32.34	28.72	29.55	35.16	16.89
1112			7070.67	1318.08	41.94	43.91	62.55	30.35	29.36	28.32	22.78	42.79	83.65	44.69	46.28	38.56	59.17	39.70	37.69	21.55	23.59	40.38	44.74	41.42	62.24	40.25	32.26	33.37	63.82	27.76	27.08	27.36	31.90	19.03	20.00	57.81	47.72	27.33	23.49	33.42	27.56	46.19	64.66	81.18	93.93	44.10	39.06	35.65	29.88
1113			212.80	59.59	38.54	33.85	20.72	24.11	96.39	110.90	54.33	29.63	74.17	41.45	26.67	36.62	36.80	35.77	31.38	14.57	26.11	20.90	42.79	58.21	43.90	23.85	14.27	31.30	16.57	26.20	38.43	38.27	26.05	40.45	28.20	56.23	49.05	18.60	20.25	53.04	43.74	32.99	27.16	28.05	24.43	59.22	31.31	24.69	17.89
1114			7466.40	1450.47	48.66	33.23	73.53	75.16	51.03	25.09	34.24	41.74	28.57	35.57	53.19	42.10	28.37	28.17	29.91	30.91	26.77	24.41	54.64	37.57	36.54	25.76	33.11	24.38	41.43	38.30	34.30	38.75	25.45	13.36	11.90	20.32	17.11	31.67	27.22	50.38	39.86	29.57	20.57	16.24	17.23	29.06	27.30	28.24	46.51
1115			1180.11	271.13	85.56	102.43	63.61	60.22	34.42	21.68	19.74	28.48	35.74	21.19	19.62	31.22	48.86	24.25	15.38	25.34	24.25	20.82	31.07	19.49	28.48	35.31	15.55	29.94	42.89	35.85	40.71	60.29	27.74	17.00	24.06	28.42	23.62	35.48	32.31	42.40	60.66	36.05	30.86	43.44	37.08	29.07	38.96	34.47	34.46
1116			1875.71	343.34	72.54	70.50	47.35	57.62	36.74	29.65	40.49	40.08	46.54	41.35	21.45	26.10	32.76	19.35	25.88	34.86	28.94	27.09	34.65	44.60	36.62	19.07	19.79	37.38	29.33	34.34	36.04	27.10	27.27	27.80	22.63	33.33	32.40	40.86	35.99	29.95	27.13	19.64	48.46	29.60	15.17	15.87	9.21	21.05	20.07
1117			1809.16	291.87	62.44	50.58	56.23	40.10	36.66	36.76	40.95	17.39	23.80	30.18	49.67	29.20	20.00	15.50	32.01	25.85	32.61	49.63	29.72	27.29	50.79	49.92	42.30	35.11	36.23	27.15	46.06	40.85	30.06	41.89	24.82	22.66	27.85	33.21	37.09	28.46	42.31	29.61	13.40	19.54	27.67	30.81	33.08	17.55	28.89
1118			6904.13	1382.44	40.72	41.94	53.42	19.18	45.23	47.04	26.22	27.89	29.07	47.66	59.54	28.38	24.90	28.99	14.57	17.81	38.67	43.51	31.91	27.30	22.85	33.88	26.89	35.57	35.13	33.44	25.69	42.20	40.40	46.36	25.95	31.26	27.17	14.92	25.86	16.56	17.99	25.07	23.24	18.64	32.77	24.09	40.70	28.48	28.23
1119			4802.78	985.31	67.75	44.78	46.81	58.78	35.43	18.26	35.28	36.47	39.06	33.90	24.20	16.86	26.59	31.37	23.76	39.55	31.17	10.89	25.92	32.54	32.96	24.37	30.09	43.31	33.25	12.33	14.86	37.26	40.87	56.40	44.02	22.48	18.90	35.00	37.54	36.14	36.27	27.75	26.08	41.76	44.04	40.28	24.93	16.26	44.97
1120			721.48	174.46	44.11	24.71	74.63	92.74	60.28	37.79	21.09	42.16	52.06	29.11	22.29	35.82	38.12	32.07	24.85	21.86	38.61	40.66	32.29	18.54	30.39	38.78	22.29	28.43	27.69	35.65	38.51	54.30	45.25	19.06	12.10	21.76	32.53	37.99	32.96	30.19	42.07	37.18	18.13	39.30	49.73	46.44	29.79	23.02	33.47
1121			1823.37	303.21	31.49	37.84	59.41	89.02	102.56	43.43	46.40	52.36	50.59	42.24	35.44	21.42	35.47	28.10	32.13	40.68	38.47	30.48	58.13	72.64	25.91	35.05	37.97	22.67	27.27	24.38	34.38	36.76	31.72	26.30	18.65	32.21	35.51	37.93	35.14	22.45	17.45	21.24	31.59	39.77	28.14	34.21	51.18	43.45	42.75
1122			412.86	85.82	54.23	69.87	115.73	44.05	71.72	41.04	56.40	45.30	25.98	13.94	23.65	26.37	45.11	34.33	16.37	13.36	16.16	36.47	36.51	41.27	30.29	37.04	50.86	57.23	77.02	24.55	35.87	14.97	25.33	29.73	42.00	45.77	53.08	27.28	24.57	33.45	27.81	23.92	44.52	59.19	62.25	29.25	24.19	31.73	30.60
1123			5370.59	1077.23	47.51	71.97	108.97	74.33	80.70	85.03	39.49	25.87	48.78	37.92	44.69	36.89	27.03	40.76	48.10	42.43	37.40	40.90	31.36	23.81	25.81	38.92	33.98	16.70	38.40	38.26	40.50	44.65	43.80	26.54	42.64	24.70	42.88	47.08	36.70	51.27	48.85	46.32	48.46	29.36	40.56	50.38	37.60	43.86	38.65
1124			736.64	142.79	36.20	32.92	29.71	46.76	72.49	103.83	50.43	28.52	30.93	27.26	33.84	19.80	16.13	19.38	27.31	31.26	23.68	23.20	39.88	51.94	49.32	45.37	18.91	41.08	44.73	31.52	44.52	32.30	18.08	34.41	37.42	29.27	33.51	37.30	41.88	46.07	45.71	40.18	33.62	34.10	18.69	24.68	36.23	44.93	40.83
1125			6023.11	1051.50	53.94	25.71	45.49	44.14	53.98	71.55	106.93	79.49	61.44	54.60	35.93	47.83	46.29	28.50	22.50	23.90	20.23	45.44	52.62	25.21	25.49	25.36	30.71	39.19	37.64	32.52	18.53	45.81	27.29	54.71	39.09	34.44	36.54	24.75	33.02	25.70	32.68	39.89	32.16	55.21	44.20	26.58	30.50	30.96	30.12
1126			6264.74	1369.25	38.83	58.97	58.76	53.29	40.03	60.79	57.05	62.57	42.98	52.72	38.70	21.18	10.45	44.22	24.64	25.04	53.09	49.26	39.63	50.29	55.40	53.19	41.28	29.66	18.38	29.22	21.89	34.77	46.30	47.79	22.07	13.91	25.61	32.79	24.39	31.01	26.77	34.88	26.20	28.07	31.84	47.66	28.61	30.38	36.94
1127			2996.86	588.26	65.53	65.13	54.00	34.80	42.95	65.55	87.94	55.89	22.98	34.67	25.43	28.74	29.25	31.97	32.46	38.36	38.13	37.87	43.77	39.37	39.67	35.66	20.24	23.09	32.94	32.76	25.40	13.79	36.60	27.41	48.05	36.44	21.68	37.27	26.58	31.88	36.47	26.79	21.46	15.29	23.19	31.40	62.49	52.41	25.14
1128			4884.48	963.03	33.88	26.01	23.22	12.16	16.07	33.42	21.56	39.69	48.30	73.59	43.18	62.08	42.32	27.21	20.13	34.94	37.33	39.06	45.18	35.95	27.73	34.26	22.91	25.65	12.88	29.70	36.32	57.45	42.60	42.92	29.69	32.72	28.58	21.21	32.16	45.09	24.79	28.27	29.45	37.50	36.86	27.75	36.51	19.32	22.74
1129			1465.41	302.70	63.18	38.80	60.83	57.58	39.34	37.91	25.08	38.74	57.94	48.52	39.30	58.92	81.14	46.39	53.31	41.64	63.27	30.80	31.34	21.19	41.26	58.98	35.98	54.68	80.92	53.97	42.22	64.00	52.51	34.93	35.82	41.41	34.82	34.25	36.12	34.61	21.97	52.85	63.23	36.37	65.00	47.30	35.79	69.08	58.11
1130			1445.03	318.68	32.26	35.09	52.25	40.09	43.46	52.49	49.59	34.17	48.03	30.68	25.61	29.35	36.41	33.36	57.92	93.57	88.83	55.88	26.56	35.25	58.76	41.19	34.46	26.95	27.27	33.41	26.72	26.07	28.49	32.24	19.65	22.64	29.31	29.76	31.73	45.94	43.86	28.34	37.41	30.79	24.38	43.55	48.04	41.46	36.07
1131			576.09	146.26	52.30	46.74	43.50	40.45	36.55	49.49	61.56	49.84	26.02	32.99	34.89	50.98	20.40	22.97	21.19	32.62	31.24	29.53	60.49	128.50	82.85	26.50	19.58	22.35	25.20	43.61	45.30	36.53	11.21	12.99	25.89	56.56	54.39	85.63	50.30	29.93	44.62	28.33	32.50	19.44	34.91	38.87	32.06	19.62	25.59
1132			3593.16	749.26	69.35	87.56	63.18	52.93	37.59	26.90	34.30	32.23	37.54	30.90	28.08	35.51	24.50	11.78	39.07	49.09	40.27	22.87	25.94	28.55	29.28	43.52	45.22	68.40	46.02	18.18	26.02	33.77	25.66	30.34	30.42	36.29	37.67	21.33	39.17	29.95	38.70	50.78	38.81	22.91	22.71	36.35	36.66	35.80	28.66
1133			1166.99	232.89	31.98	40.22	27.55	24.46	35.52	33.81	31.43	18.06	35.82	60.35	49.81	36.90	27.57	36.47	35.81	36.86	30.55	19.54	10.76	26.10	35.86	21.08	37.88	55.93	32.81	74.10	77.19	43.99	30.41	28.58	31.23	20.62	27.96	22.72	31.77	30.62	35.19	24.48	38.77	44.56	48.11	41.15	21.63	21.59	21.04
1134			70.15	37.68	35.94	16.78	37.33	47.66	41.74	27.63	13.11	19.84	38.06	40.48	29.55	25.72	47.70	40.73	33.47	37.91	27.08	32.98	24.89	29.20	19.83	32.09	40.08	34.40	29.55	28.60	31.93	17.90	55.80	74.08	30.43	26.93	24.80	17.79	34.49	22.00	30.50	29.18	35.18	40.32	24.86	23.52	21.02	19.70	23.93
1135			6796.43	1334.45	52.31	40.30	35.35	29.97	33.28	45.84	53.50	51.52	33.59	43.53	31.82	28.90	34.89	28.07	21.27	31.67	53.37	43.73	25.87	22.48	15.56	35.37	27.27	23.27	21.35	23.30	28.27	19.54	21.95	27.33	38.23	46.37	51.62	75.09	74.84	45.49	37.03	34.24	39.28	29.53	26.87	30.17	22.17	29.74	23.31
1136			3115.97	606.76	19.48	15.36	21.16	25.54	30.91	37.08	18.14	24.90	30.31	28.55	19.62	26.26	34.34	34.30	33.54	42.48	60.13	30.27	40.04	29.53	32.25	36.94	30.03	21.43	18.54	23.08	28.24	31.29	21.03	30.10	42.08	38.81	36.90	27.79	55.95	78.70	71.42	40.04	22.10	18.30	32.79	41.03	26.34	27.07	34.72
1137			5725.68	1077.00	16.77	25.71	28.75	33.59	38.65	39.61	33.47	19.57	22.35	41.08	32.74	19.67	26.48	36.78	33.94	49.69	55.68	38.19	27.54	24.45	12.38	40.98	51.96	42.80	25.24	19.01	22.12	39.07	43.41	43.38	51.76	40.75	51.38	50.37	34.00	39.91	66.49	96.06	49.84	46.28	30.05	40.73	54.91	43.81	35.49
1138			265.15	74.25	38.52	33.16	18.73	22.11	39.59	16.85	30.48	36.55	38.42	27.61	12.34	18.82	19.57	38.73	44.04	28.28	24.45	25.02	25.82	23.06	16.60	42.18	46.96	32.95	45.42	27.64	22.18	24.21	43.44	36.82	27.57	37.73	35.79	26.72	12.04	31.36	16.49	25.65	42.85	72.92	111.43	68.60	33.61	47.76	33.82
1139			4085.81	755.58	18.98	26.89	12.03	26.23	37.86	29.89	33.20	35.67	40.48	20.14	38.43	34.42	37.75	22.58	20.56	20.92	20.92	16.14	20.49	32.30	34.42	41.28	25.79	32.95	40.56	27.71	33.84	25.34	39.31	45.82	38.98	41.51	26.62	15.59	22.89	21.54	36.59	46.62	31.21	33.47	11.30	49.05	61.30	51.22	42.50
1140			4970.10	1022.94	17.76	23.38	25.50	18.81	53.64	55.56	26.48	27.80	24.81	9.32	12.95	23.61	36.22	31.35	44.89	35.44	28.19	31.51	31.51	34.63	19.81	13.10	35.10	30.50	31.97	27.62	48.76	36.42	33.19	34.80	28.11	27.35	25.78	25.99	25.10	16.16	22.80	31.35	27.98	33.25	39.70	29.72	65.98	54.65	36.92
1141			5956.90	1203.70	29.41	31.27	24.80	27.49	22.83	18.23	29.50	25.63	24.12	26.05	34.28	42.44	28.87	33.06	28.58	30.87	38.88	54.69	39.33	22.86	30.95	35.12	40.63	19.02	22.95	16.76	17.33	18.53	44.09	24.59	23.77	18.28	27.18	33.22	15.72	15.51	24.99	24.00	21.74	42.94	64.71	25.72	41.56	78.28	62.31
1142			479.35	90.55	40.05	49.10	33.57	50.37	52.73	26.51	42.71	51.02	46.24	21.87	39.40	58.59	55.78	45.74	26.07	34.47	34.00	24.87	19.86	31.00	32.52	29.94	16.55	21.96	19.74	21.94	45.15	33.70	25.62	32.63	49.80	46.56	25.76	19.02	24.65	34.25	39.51	26.31	26.93	33.02	39.63	31.74	36.70	45.61	30.13
1143			5222.61	1000.85	53.96	29.80	25.09	32.29	40.93	44.32	32.06	31.77	31.73	23.34	23.64	24.00	42.31	38.21	25.72	20.69	46.95	24.58	20.25	19.86	16.24	20.84	34.40	44.07	60.59	38.16	42.62	33.43	34.91	49.54	40.52	20.18	27.81	24.54	27.60	35.82	37.09	42.46	46.61	81.25	62.43	45.76	42.01	18.78	25.89
1144			1014.84	225.00	38.36	29.76	34.02	34.80	39.11	34.97	34.27	40.84	28.99	33.70	48.19	35.78	45.39	16.63	13.29	19.73	28.11	42.65	28.52	22.27	37.49	24.40	32.58	16.85	15.89	39.70	40.14	32.86	32.86	40.50	27.43	33.92	24.68	26.81	42.45	31.67	31.56	29.81	27.35	21.03	18.10	37.05	22.94	53.40	41.01
1145			173.41	61.43	51.20	49.45	38.39	43.83	45.86	39.95	27.64	43.52	47.72	41.48	37.50	46.34	58.52	43.85	41.39	41.23	41.61	24.88	30.96	23.42	17.81	16.88	30.22	40.83	32.02	21.54	33.52	33.33	37.98	30.28	34.28	43.48	30.06	28.85	46.86	32.18	18.87	18.81	27.43	31.48	19.92	18.15	17.88	29.95	30.36
1146			1922.43	438.47	31.11	34.45	47.90	31.62	30.45	28.47	41.48	48.26	24.54	27.42	37.21	35.82	29.84	33.40	31.62	29.39	29.29	31.43	25.05	30.05	48.81	52.47	53.08	48.41	58.57	39.24	25.90	26.68	22.33	19.80	23.61	62.66	54.81	30.68	18.48	18.86	49.19	52.95	41.68	61.76	56.40	35.86	32.76	40.40	31.20
1147			875.29	189.60	38.79	33.89	47.54	24.37	28.94	44.88	34.75	30.80	24.79	25.05	25.56	17.64	10.82	25.52	35.14	23.49	9.59	16.93	24.15	21.87	37.07	30.51	17.76	33.46	48.40	41.33	29.24	34.32	19.81	17.58	22.64	32.44	35.48	24.04	38.93	33.06	34.27	37.14	32.75	53.80	38.20	39.65	35.11	25.12	18.89
1148			4750.65	1151.29	116.87	86.36	42.83	52.19	41.00	48.56	44.93	39.52	40.44	21.68	33.75	43.85	37.92	40.12	37.67	29.80	23.47	32.15	18.71	19.73	29.62	42.57	29.98	42.55	34.75	41.06	37.11	34.07	16.71	33.78	44.16	33.53	27.63	24.82	43.75	34.28	36.60	37.19	45.36	36.35	40.72	39.21	16.67	26.77	20.93
1149			3540.67	720.32	44.15	46.53	46.15	31.23	18.97	31.41	24.37	35.64	48.53	38.93	24.95	26.81	23.58	35.93	37.25	44.26	27.27	43.43	36.79	50.68	41.40	19.98	39.50	52.16	51.32	40.40	23.04	28.56	34.00	22.64	14.25	12.71	35.26	24.64	33.30	49.81	29.69	27.71	30.86	36.88	26.75	29.49	54.31	36.88	30.88
1150			2166.16	444.22	30.13	62.80	57.48	38.66	37.78	34.44	31.65	28.22	18.22	21.72	31.59	39.04	33.86	64.46	60.60	35.41	25.86	29.70	20.22	32.87	40.52	42.43	49.57	25.78	27.69	38.03	39.72	48.63	54.72	23.87	39.26	45.75	38.58	48.22	29.78	36.26	47.92	46.41	16.21	45.02	34.21	33.45	44.99	36.77	24.34
1151			5708.06	975.02	127.92	51.14	39.21	33.20	67.64	53.92	75.18	50.22	17.65	21.05	28.40	39.08	27.57	18.87	34.33	34.03	27.30	47.37	46.00	32.05	52.41	35.39	41.31	29.34	28.88	43.54	49.88	45.16	39.24	46.80	38.72	25.04	22.47	35.04	37.00	13.54	37.48	18.57	18.36	28.02	14.07	20.84	26.12	19.13	26.10
1152			1590.22	350.85	79.69	67.85	97.85	61.61	34.91	12.50	10.09	24.29	27.88	27.53	41.23	34.37	26.06	36.87	37.31	39.81	66.95	52.84	55.26	42.95	22.63	27.71	41.66	47.72	42.96	37.51	22.90	20.61	30.95	40.65	37.22	30.66	29.33	33.19	29.36	31.21	21.45	16.62	27.58	30.88	36.87	26.40	40.34	31.89	26.77
1153			1334.44	378.86	43.82	53.59	39.26	30.70	20.95	34.98	45.26	19.17	26.06	34.58	46.27	50.08	48.65	31.50	30.29	32.77	22.33	28.91	36.17	36.17	26.38	47.81	34.78	37.68	21.07	37.20	62.08	33.48	28.89	50.13	21.54	21.88	22.98	46.69	60.49	40.83	32.90	32.27	31.81	29.94	49.11	37.22	31.73	30.68	31.22
1154			7030.96	1473.87	32.71	57.17	51.61	46.97	46.48	27.82	14.11	40.73	43.46	59.36	39.13	17.89	33.94	41.16	42.68	42.93	37.90	55.42	37.33	27.72	17.92	25.13	33.17	32.38	26.55	19.54	18.44	28.72	25.42	56.21	58.67	43.80	25.26	15.56	24.64	25.01	27.29	15.17	17.79	34.32	38.01	41.70	31.50	41.18	38.94
1155			3091.44	650.15	47.29	45.65	28.26	37.70	32.34	34.96	59.69	38.72	16.68	27.46	25.03	43.30	53.58	46.97	35.13	23.25	15.29	21.65	29.41	36.75	37.56	32.81	62.20	46.08	21.79	34.13	34.22	44.75	29.56	16.62	46.79	29.13	18.65	10.07	20.02	50.19	43.74	43.86	33.80	28.73	39.26	35.02	15.98	15.08	15.28
1156			970.13	222.06	51.19	30.33	30.38	24.77	40.40	44.73	46.81	25.84	36.20	45.68	31.00	13.46	20.75	24.88	25.74	26.42	27.13	35.80	41.88	25.17	32.07	34.42	35.90	32.52	31.11	43.71	36.51	21.72	21.36	23.48	23.58	27.94	19.28	24.96	40.70	38.83	31.15	28.31	38.68	29.24	27.65	36.91	33.30	24.73	33.50
1157			3970.32	783.85	36.66	14.69	23.95	22.99	32.62	49.09	34.12	42.96	23.88	21.13	17.02	30.92	21.99	18.83	17.91	43.03	36.80	13.74	27.64	49.19	35.65	30.41	16.38	21.72	29.85	32.62	30.97	38.53	27.58	37.32	23.20	33.14	51.20	59.27	56.79	37.51	34.23	28.04	25.49	22.87	57.90	33.77	25.49	29.88	31.98
1158			6379.48	1295.36	35.97	19.51	27.33	34.30	14.85	15.66	30.03	36.84	38.17	34.75	25.71	37.34	33.51	52.20	60.09	29.86	20.12	40.24	35.05	23.08	16.76	23.38	33.97	28.42	25.29	39.77	38.53	22.25	31.11	35.72	35.11	35.08	28.60	26.09	19.90	27.39	33.00	38.05	41.91	64.38	32.72	29.40	30.11	30.49	43.54
1159			3556.12	673.18	60.70	34.64	45.32	23.91	30.97	28.20	48.02	40.46	36.03	46.77	48.29	26.10	34.73	37.24	43.77	27.21	20.69	19.89	56.71	38.06	40.04	19.82	31.29	31.29	31.37	29.72	30.37	22.20	32.82	36.13	47.44	38.42	45.79	50.90	57.14	41.40	27.68	34.41	36.82	33.24	29.39	33.16	35.84	50.18	37.14
1160			1385.91	316.73	25.24	40.13	30.50	18.79	20.48	21.37	32.23	27.85	31.75	29.61	20.42	27.45	49.96	47.53	34.45	15.47	24.35	33.56	25.31	35.93	21.60	30.43	39.52	50.70	36.53	35.58	45.61	41.63	53.26	35.75	23.04	43.45	33.97	27.67	24.87	18.66	22.45	30.20	26.58	32.59	39.41	35.45	32.19	35.14	33.56
1161			2105.45	463.85	50.95	34.20	27.81	22.50	29.49	32.54	34.71	62.24	47.50	28.02	32.78	20.58	34.73	50.17	43.30	29.05	27.97	16.18	17.89	34.02	58.40	37.88	24.14	29.93	28.99	34.59	27.46	35.87	32.23	36.92	22.77	23.16	39.93	36.68	22.41	27.59	30.71	39.67	34.33	49.39	39.04	24.76	34.10	29.17	27.09
1162			3632.10	782.34	44.51	34.64	33.73	47.74	33.18	21.32	33.13	42.52	47.70	30.63	48.68	26.12	28.94	28.90	34.40	29.15	34.17	33.54	18.36	9.27	16.45	21.30	19.32	23.14	27.42	25.50	31.15	20.08	20.46	16.13	21.73	21.79	22.93	30.93	34.90	31.09	29.70	17.08	17.99	26.55	37.34	37.60	25.36	20.65	20.69
1163			2638.77	507.12	40.64	42.28	46.64	21.50	32.26	41.85	25.48	18.35	25.34	22.89	27.47	23.45	38.85	26.60	24.41	40.64	27.82	29.08	32.40	29.04	21.88	40.79	48.60	40.66	48.40	37.25	27.52	16.76	26.95	23.44	19.06	30.98	35.89	36.25	27.56	25.06	42.93	26.58	23.89	24.42	28.82	38.31	23.04	18.13	14.25
1164			1279.88	290.51	15.37	33.95	40.38	29.02	21.68	34.26	33.44	28.98	60.54	54.93	32.53	40.38	26.03	18.66	13.64	28.18	32.06	33.17	31.04	50.03	74.45	50.41	43.88	42.37	24.35	20.88	23.10	31.26	30.27	32.40	41.49	24.22	47.70	35.35	19.69	24.69	25.91	32.68	34.24	36.14	24.59	35.51	29.85	31.43	27.78
1165			1525.75	310.43	13.54	31.61	34.60	29.04	39.69	47.98	31.93	34.61	40.94	44.22	27.05	46.78	31.67	30.01	36.25	34.42	33.42	23.31	22.90	38.81	26.22	28.67	54.79	34.68	32.47	35.41	66.86	61.78	27.31	28.10	34.97	28.35	23.27	36.26	41.79	35.87	49.77	32.90	27.73	15.23	31.22	30.97	39.41	29.59	28.06
1166			2731.56	569.35	32.94	38.18	21.25	34.29	38.00	39.60	42.94	39.59	25.26	24.30	25.06	36.38	20.35	33.75	35.69	20.09	31.69	28.75	27.58	27.31	38.68	36.88	35.76	38.00	27.28	20.74	31.89	49.36	24.27	18.45	38.50	18.05	27.93	36.73	28.11	22.08	20.49	15.82	22.53	29.40	39.00	55.74	50.62	25.41	34.77
1167			2150.01	475.73	25.99	29.31	32.52	39.16	28.89	32.43	20.29	37.22	44.89	47.62	26.62	30.95	47.60	37.32	19.68	26.99	54.76	36.83	27.48	35.12	34.11	25.78	26.06	15.08	8.35	16.33	26.37	30.82	25.42	20.29	31.21	30.83	33.98	19.05	32.46	44.23	29.02	21.31	15.16	21.77	30.31	18.55	24.21	15.54	44.30
1168			6163.59	1166.40	27.45	44.34	48.82	34.54	39.42	27.23	22.81	45.99	37.19	41.02	39.38	46.60	41.23	40.07	40.82	37.82	40.72	25.29	19.75	29.54	27.23	39.33	35.19	39.26	22.32	34.91	40.90	36.66	31.56	31.77	37.30	48.68	32.33	25.26	41.41	41.89	64.54	29.15	10.60	20.98	28.56	28.72	44.36	37.11	46.51
1169			2182.44	377.44	34.12	31.96	25.82	23.76	15.38	28.85	25.32	20.65	26.98	26.05	15.32	27.23	28.77	29.56	26.34	28.57	22.61	22.40	33.43	30.78	32.17	15.89	38.77	66.25	81.47	39.60	40.92	52.83	35.87	26.19	23.14	51.63	35.59	18.11	45.29	66.32	62.67	64.29	54.68	66.86	45.54	36.25	26.48	13.24	15.40
1170			1554.26	338.47	24.52	27.95	27.58	20.96	23.13	43.34	39.58	33.64	27.01	19.78	32.23	20.33	23.09	28.03	21.07	33.75	47.79	22.55	38.21	61.85	61.90	62.04	34.48	38.90	33.26	29.90	27.73	22.13	27.78	19.89	19.94	18.53	21.37	26.73	42.43	59.31	37.66	25.92	21.64	38.77	38.35	23.27	31.68	15.62	17.45
1171			3012.90	607.81	31.20	22.33	38.12	24.38	26.51	40.85	43.00	27.31	35.23	27.28	30.73	31.71	46.80	52.90	27.29	22.54	15.52	13.73	26.51	35.21	29.47	17.29	31.04	27.11	30.69	37.43	30.64	31.18	18.98	18.99	32.96	31.78	29.40	40.65	40.61	28.87	31.65	31.87	29.02	21.96	39.95	25.45	32.71	29.52	41.14
1172			6375.70	1212.44	20.23	22.64	18.68	19.63	20.87	22.06	27.06	33.68	33.37	27.80	34.53	38.63	32.14	33.72	29.79	27.46	31.52	41.41	25.52	24.17	40.96	44.07	35.30	16.27	42.87	46.62	35.57	18.50	16.54	24.11	31.76	27.46	38.81	37.94	33.62	34.83	45.21	24.14	46.16	36.07	21.39	29.87	38.13	41.83	21.72
1173			2031.05	446.93	28.34	27.46	22.23	22.95	20.46	22.29	41.92	51.88	37.07	32.76	38.24	22.94	31.60	30.27	21.25	21.04	17.79	31.45	24.40	24.16	17.77	12.67	23.41	12.43	14.05	28.54	39.46	29.30	26.33	28.48	40.87	48.61	27.50	34.14	38.73	19.57	22.23	41.20	38.49	17.38	44.42	54.42	38.10	30.68	34.70
1174			1393.11	341.90	46.51	41.47	30.88	24.69	28.09	20.39	33.40	21.01	17.61	24.94	41.50	34.72	20.91	14.73	30.88	32.85	52.45	63.19	33.71	34.54	21.93	38.24	33.56	25.50	29.38	29.24	16.78	22.10	27.73	10.55	16.76	20.87	19.85	19.55	25.50	15.60	26.04	20.76	25.21	36.42	27.76	41.46	30.30	23.39	33.58
1175			1420.19	294.39	20.79	37.69	37.66	33.60	25.60	38.24	43.13	22.66	15.32	18.05	11.90	23.69	25.69	34.30	47.20	38.63	17.06	40.33	39.50	38.68	21.66	25.52	21.10	25.06	72.75	43.45	22.88	22.99	34.70	31.66	17.86	31.18	50.94	47.10	35.06	29.46	23.81	21.64	27.16	54.17	59.58	23.93	26.98	33.08	25.03
1176			2706.77	565.36	27.66	35.42	31.75	21.41	32.08	32.72	23.23	44.14	20.27	19.09	40.09	35.12	38.13	37.33	24.82	46.56	59.92	38.95	39.97	43.17	34.05	16.02	15.56	29.91	25.16	21.72	28.90	28.39	18.90	27.92	20.12	25.93	43.31	35.24	27.99	29.41	25.29	29.87	29.09	17.42	45.16	39.60	21.39	17.14	35.17
1177			4277.56	877.09	25.60	25.54	31.89	39.99	38.33	47.51	37.64	22.49	18.93	33.46	42.13	19.33	28.12	31.22	34.20	37.92	47.79	50.24	30.49	22.83	39.47	39.92	28.29	32.77	24.32	26.56	25.99	15.10	38.19	45.02	28.54	25.74	27.56	24.12	28.98	48.29	41.99	47.66	58.15	34.80	27.16	43.52	41.51	28.59	28.69
1178			1456.04	356.63	26.08	46.09	27.64	27.21	18.14	27.45	32.02	30.22	23.74	15.32	26.30	37.86	35.07	32.38	35.24	35.01	46.32	34.00	15.25	31.44	48.60	44.28	33.14	18.14	23.53	33.90	22.28	18.56	12.79	33.09	59.83	59.82	32.31	42.00	32.97	22.46	17.13	40.41	30.37	31.54	34.61	14.39	25.00	15.35	32.47
1179			3807.66	680.13	23.73	19.81	27.75	42.04	40.45	39.27	46.93	47.13	18.30	25.37	33.14	38.23	40.73	22.71	21.30	19.01	15.33	31.55	30.07	47.83	35.17	17.41	21.69	36.88	50.46	33.27	28.99	26.33	32.95	46.30	40.64	30.45	34.98	39.17	46.41	17.50	39.73	29.87	20.58	36.66	33.76	24.35	16.69	11.88	31.37
1180			4479.48	834.17	24.84	24.05	19.55	22.51	25.96	26.89	23.65	27.16	37.04	27.14	18.97	22.80	23.37	16.08	15.18	26.54	22.55	36.33	44.36	38.99	26.11	28.57	28.14	37.40	22.14	25.46	30.70	10.91	38.29	33.55	17.96	23.64	32.73	35.42	16.64	28.21	43.31	50.42	32.58	23.85	24.29	35.11	38.19	38.55	32.85
1181			6237.06	1209.07	32.87	37.35	40.05	24.98	28.69	13.21	21.55	19.52	21.16	22.34	23.43	37.40	27.35	26.76	21.91	26.27	16.83	28.32	33.60	15.83	24.50	48.82	46.83	26.26	47.69	40.72	63.41	38.98	23.81	18.23	17.52	13.05	20.91	32.18	39.12	42.87	22.80	20.35	24.72	24.70	24.58	31.75	38.39	17.38	23.56
1182			6145.57	1180.69	35.74	41.78	43.75	32.14	27.92	24.08	36.43	42.65	33.55	30.57	42.29	35.10	43.91	40.17	30.63	24.72	57.43	47.69	27.51	23.90	33.62	17.82	36.01	43.13	51.39	31.55	22.76	29.00	40.29	43.00	40.32	24.88	25.35	21.40	27.88	43.09	48.63	32.92	67.78	85.23	83.02	42.10	44.57	30.84	33.71
1183			3627.39	694.64	24.34	18.82	25.11	13.02	13.51	21.86	26.38	40.97	27.21	27.69	35.11	23.00	27.14	32.66	49.92	36.70	33.39	46.36	30.66	27.13	33.93	23.66	36.33	28.18	23.16	27.51	16.64	37.79	46.51	38.92	37.36	41.11	26.18	26.32	40.51	31.21	24.24	32.76	38.08	24.20	13.29	28.14	33.34	14.37	14.60
1184			1155.23	227.25	24.53	21.26	31.44	34.16	22.61	38.43	33.24	16.90	31.34	41.47	50.17	35.71	20.68	35.51	40.01	31.35	33.81	38.81	50.83	45.22	42.71	29.75	25.43	27.64	16.06	23.42	27.74	29.99	23.87	31.61	27.52	24.56	29.80	39.47	42.76	32.82	26.48	17.82	28.40	30.50	19.63	30.46	27.07	18.77	44.31
1185			1054.13	260.14	23.35	22.71	32.35	30.30	29.56	41.65	33.35	28.67	36.92	33.04	30.39	28.11	32.38	45.08	22.04	14.93	17.94	22.33	36.83	32.67	30.97	52.47	38.93	37.43	23.44	25.94	32.73	17.08	17.50	22.07	33.44	24.66	29.51	39.08	43.11	41.72	45.03	33.36	20.08	15.14	36.72	33.89	46.03	50.89	40.63
1186			5762.09	1081.62	21.27	14.14	28.77	32.82	16.55	19.44	19.37	26.79	32.23	23.39	14.86	18.03	19.01	30.14	38.50	30.44	18.35	15.88	36.45	36.74	37.90	42.78	35.32	36.80	25.24	27.31	22.73	40.40	30.22	24.22	26.58	37.92	32.08	35.11	45.87	28.84	19.70	16.17	26.92	20.39	18.71	30.18	31.33	39.41	29.11
1187			4797.82	914.55	24.86	21.02	27.83	26.83	12.75	20.60	25.88	32.19	33.21	37.92	21.29	18.26	22.53	28.36	25.55	24.92	18.55	15.36	21.13	43.75	27.48	39.59	51.00	37.21	49.77	41.02	28.10	39.48	46.23	47.84	33.20	41.36	43.90	30.89	32.01	26.88	22.47	37.26	46.58	31.72	20.42	20.64	20.26	26.53	48.14
1188			7303.69	1466.75	16.90	33.99	29.00	22.40	30.70	38.27	34.15	21.77	41.38	32.14	34.71	35.11	43.86	47.79	29.57	25.42	25.37	39.61	32.53	25.75	27.39	25.03	16.40	20.74	58.67	32.17	28.67	32.92	27.77	44.01	20.69	30.39	34.03	39.69	46.11	30.72	15.21	22.81	25.23	49.86	22.56	19.55	14.78	21.49	26.18
1189			2602.80	469.09	32.81	18.22	41.78	34.10	31.19	44.53	34.55	23.90	30.46	35.61	30.60	28.25	21.10	43.20	47.36	35.98	29.60	30.83	29.84	11.44	20.92	46.35	62.55	25.39	50.45	55.70	49.55	29.45	38.40	44.30	31.25	65.33	17.40	58.27	49.63	17.73	19.83	22.57	35.95	62.96	64.59	41.08	28.76	22.86	38.51
1190			5385.01	1015.85	27.73	41.66	47.22	33.07	45.12	26.26	20.86	19.63	24.23	24.74	32.88	19.12	22.61	38.83	36.76	39.76	50.63	48.14	35.09	33.39	24.55	20.08	22.24	24.20	15.72	23.18	28.93	28.51	26.37	39.84	23.53	44.26	27.25	18.54	14.48	31.30	36.77	33.90	34.45	38.46	32.55	38.78	58.98	57.86	49.76
1191			6083.34	1163.15	27.36	28.63	29.05	25.42	31.96	27.97	29.90	33.05	44.70	18.51	9.61	42.56	44.55	34.27	16.61	15.20	9.03	26.61	31.85	16.24	23.71	39.83	28.68	14.50	23.25	47.97	50.38	36.45	34.48	32.67	18.57	28.24	26.78	31.76	35.56	13.22	7.80	14.74	28.33	29.36	30.82	24.82	29.18	28.98	21.25
1192			3962.02	834.43	33.98	30.80	24.96	27.03	24.39	33.84	26.86	23.20	20.17	19.46	28.79	34.52	26.68	13.62	17.54	23.71	21.76	42.31	36.23	30.03	36.83	35.26	26.41	26.21	29.28	16.12	36.01	56.03	52.43	36.74	33.57	37.83	24.78	12.64	30.88	26.52	21.03	35.58	34.94	35.34	37.76	61.44	50.50	22.26	9.37
1193			3022.73	549.67	21.32	24.17	20.04	27.30	33.40	31.35	19.32	18.73	21.48	23.16	29.83	26.07	40.70	33.30	39.35	40.86	43.19	30.30	34.60	31.02	29.62	22.32	19.37	22.05	31.96	25.77	24.95	27.91	26.93	13.97	15.85	33.05	39.53	35.82	34.03	16.64	23.06	23.78	28.07	14.96	27.07	23.85	32.74	25.31	13.13
1194			2468.79	425.25	30.48	17.76	24.99	25.37	13.72	15.22	13.58	28.45	34.02	52.85	30.78	29.88	42.60	47.13	33.02	30.46	24.69	31.45	16.02	14.48	25.23	15.71	19.93	21.01	11.94	24.05	39.59	41.94	33.63	28.15	40.58	33.53	26.16	23.77	29.52	39.06	36.79	24.90	34.36	40.52	32.20	18.63	14.26	27.95	46.16
1195			1821.75	404.37	17.79	15.83	18.73	24.68	20.09	22.70	32.34	18.63	31.51	37.15	25.69	26.08	22.90	42.28	29.33	18.75	15.01	16.44	19.37	24.79	21.26	19.36	29.90	34.62	67.21	31.05	27.06	35.68	32.52	16.76	13.91	17.76	27.94	42.93	39.25	37.30	19.47	19.59	37.81	60.94	69.68	23.38	18.00	39.47	38.56
1196			1375.33	296.32	25.11	29.94	18.31	23.91	36.20	37.54	38.28	26.46	35.65	32.92	25.98	46.37	45.57	37.35	28.26	19.33	21.17	36.89	41.90	37.49	36.90	27.29	20.24	12.81	17.82	22.36	43.70	44.02	39.13	30.67	23.33	29.00	25.31	27.20	39.37	35.62	39.82	23.94	16.65	33.04	51.59	34.74	37.33	43.72	42.58
1197			2282.16	495.52	29.04	27.32	24.71	23.97	14.79	20.34	35.31	39.23	37.98	21.26	26.70	31.17	36.59	23.94	21.07	25.66	38.70	36.28	26.41	23.89	18.39	26.76	21.01	20.82	35.06	19.05	21.58	35.00	24.94	11.38	29.29	24.63	30.10	41.07	27.43	27.43	48.41	33.16	20.01	28.63	50.67	40.19	26.76	31.22	15.90
1198			5549.62	1065.51	31.27	22.26	34.51	29.27	24.81	35.79	33.27	16.41	16.05	14.43	23.11	21.50	31.50	39.20	32.33	21.99	36.31	25.67	23.81	31.64	21.09	18.65	27.37	19.54	32.46	33.25	43.82	35.92	20.00	14.93	34.87	29.14	31.74	26.01	21.21	23.82	20.35	18.89	19.60	16.61	27.22	21.55	24.17	29.09	47.45
1199			3463.82	623.77	35.05	32.12	33.65	24.44	45.89	27.03	15.45	42.60	46.80	42.46	31.46	26.78	27.67	31.91	27.93	22.16	20.85	23.61	29.18	48.03	47.90	18.74	23.00	17.06	31.57	23.15	33.80	33.06	39.38	34.75	56.32	37.74	44.71	44.85	42.23	30.80	43.03	58.02	53.37	25.72	19.43	19.38	35.52	28.74	30.44
1200			1409.68	283.25	38.01	29.07	29.34	33.01	26.72	15.99	18.34	23.44	27.42	17.80	22.56	16.17	23.14	19.88	22.08	30.25	33.53	47.42	35.68	36.08	24.26	15.87	23.17	28.19	20.11	35.26	33.59	17.58	32.22	32.74	35.19	23.99	28.36	27.14	28.77	45.07	49.55	22.59	28.68	26.85	27.39	25.22	22.18	28.50	48.46
1201			1050.78	281.36	36.39	17.61	24.20	36.32	27.88	25.27	37.53	24.48	36.98	36.56	31.10	40.27	37.08	30.79	17.13	14.33	20.98	33.74	21.31	29.33	38.95	34.65	40.00	49.77	42.20	23.42	20.46	22.47	26.68	23.53	19.23	41.98	45.03	45.25	31.33	31.87	27.10	9.24	29.42	31.86	31.28	23.24	29.29	14.71	23.57
1202			3249.17	642.54	24.29	25.05	33.61	15.52	16.38	17.62	26.17	25.04	14.82	27.60	22.18	31.38	41.21	35.46	29.34	39.26	32.51	46.78	34.61	35.85	46.46	32.19	34.18	43.50	31.17	19.93	17.54	14.57	28.71	32.67	19.87	28.01	34.40	38.91	33.58	24.45	22.26	27.27	20.38	32.19	42.19	38.40	40.37	36.37	17.43
1203			4768.54	900.10	22.03	19.95	15.48	30.99	31.71	25.74	25.45	19.25	28.68	32.94	15.18	17.73	24.11	40.46	25.71	25.10	21.11	31.95	36.85	33.52	36.46	24.14	27.67	31.01	43.37	40.24	24.42	22.64	32.13	35.25	30.35	27.11	28.35	34.40	29.86	18.52	26.03	23.64	33.26	23.16	33.19	38.45	41.30	28.47	35.38
1204			2355.70	426.35	45.24	35.21	34.11	27.50	32.19	37.29	44.00	55.73	31.82	41.27	40.46	23.29	12.43	17.22	46.77	43.04	34.58	46.33	34.15	25.73	40.41	48.91	31.63	36.17	22.33	25.90	22.18	15.15	39.41	30.54	31.06	35.18	14.24	20.38	24.75	12.35	28.70	33.84	29.21	24.49	49.65	45.29	47.95	29.10	36.49
1205			1475.06	256.96	44.90	34.66	24.13	29.57	34.28	46.45	38.32	30.81	24.63	27.95	34.35	27.77	25.76	38.37	34.30	38.72	41.17	42.36	29.21	28.20	30.88	26.78	37.65	24.54	19.37	21.29	24.25	22.05	25.25	26.02	30.11	40.93	32.15	20.81	24.29	36.18	29.24	30.19	34.07	17.78	32.68	33.56	36.99	23.71	30.80
1206			1048.24	223.44	21.58	22.70	21.27	14.99	17.38	34.50	28.79	29.75	24.43	25.71	28.22	24.65	21.56	27.06	22.38	28.65	36.31	38.80	62.80	36.91	27.75	36.37	22.07	21.17	31.05	27.99	20.11	28.49	28.01	17.54	27.52	27.66	38.32	34.99	43.09	41.78	28.36	26.21	33.07	25.23	35.48	22.43	17.61	26.15	17.62
1207			4576.67	922.17	47.04	40.82	39.16	39.00	23.63	31.98	19.57	25.53	36.01	34.75	14.96	31.02	52.98	33.52	36.38	24.12	19.56	28.28	23.45	29.61	61.86	42.00	30.90	22.69	26.83	19.66	26.67	45.71	52.02	25.38	17.70	24.88	33.59	34.02	27.74	12.57	27.37	51.87	43.55	27.47	30.50	45.05	12.66	28.21	41.26
1208			2027.85	403.09	29.80	28.89	28.76	19.95	42.71	32.06	33.05	38.45	33.47	21.44	21.22	19.71	27.22	34.39	18.37	24.93	41.42	28.53	21.48	34.65	37.96	13.96	24.69	29.24	26.84	19.12	26.41	26.69	21.85	29.16	35.97	31.47	40.54	28.46	17.59	41.30	58.06	35.26	45.23	38.82	36.84	32.76	18.57	21.22	30.23
1209			1178.00	214.96	19.18	40.77	41.06	28.21	19.36	17.48	30.63	27.84	41.45	27.85	23.12	30.16	22.89	31.01	30.98	34.42	32.34	45.36	34.87	23.88	36.86	46.69	27.85	22.07	16.90	18.09	22.02	23.84	33.75	45.36	38.18	55.37	50.46	32.86	13.69	30.62	36.22	41.68	39.85	44.89	29.96	11.90	30.89	35.57	42.89
1210			2822.34	533.36	23.96	23.79	32.93	47.50	41.98	28.98	30.28	45.39	31.72	18.38	31.31	31.47	30.64	22.69	32.82	36.22	22.16	25.65	16.38	23.47	22.61	34.24	59.80	41.18	29.16	38.66	29.91	25.09	28.78	29.69	35.02	30.33	28.97	33.38	28.46	29.37	38.99	37.70	38.12	18.46	29.46	40.18	43.26	36.82	34.12
1211			4531.93	958.66	22.98	30.66	40.45	30.06	34.01	30.08	36.71	29.87	30.25	32.71	63.91	37.45	28.25	22.05	35.82	63.63	33.53	14.28	21.28	23.85	23.53	26.13	26.02	16.67	24.12	16.13	20.67	26.20	28.30	14.90	20.44	26.82	19.89	22.86	16.37	15.67	24.33	30.03	34.20	39.83	22.21	18.09	34.91	35.32	36.94
1212			5507.41	1097.34	31.65	25.79	29.22	25.14	27.20	59.00	50.91	33.81	18.98	27.27	39.04	42.24	17.10	17.57	13.05	28.52	29.16	33.38	45.10	54.87	34.94	26.35	30.83	37.84	37.00	46.55	37.27	19.88	18.70	30.28	16.91	26.84	35.37	38.80	34.09	24.09	27.12	30.38	29.95	22.11	33.35	30.78	24.09	31.21	21.83
1213			3122.88	544.05	37.50	21.56	18.13	29.00	34.12	38.19	35.17	26.17	27.40	39.91	42.11	28.36	29.41	33.63	27.99	23.88	22.08	35.57	51.90	52.91	37.89	40.03	23.31	20.78	22.73	39.61	32.90	32.23	33.42	24.86	20.84	21.66	23.81	13.85	18.93	24.34	54.42	38.07	20.56	23.98	22.36	21.61	47.37	40.21	23.01
1214			3734.42	709.44	28.57	25.91	32.96	21.23	22.25	24.41	25.84	38.35	37.49	20.01	20.49	20.87	10.09	14.87	24.20	50.29	32.15	25.57	28.50	56.16	32.67	28.55	33.28	29.19	30.72	23.07	19.36	30.32	29.75	18.00	31.32	20.90	23.81	22.06	24.30	37.44	39.52	25.24	24.98	20.84	12.33	22.80	28.77	28.37	37.30
1215			2996.03	576.64	40.11	63.69	46.53	21.10	27.72	20.29	25.94	33.29	25.22	30.37	30.31	27.70	37.82	32.42	37.71	32.75	36.31	33.36	37.15	28.47	25.40	37.21	54.82	26.98	13.19	30.59	31.85	35.60	14.07	23.32	27.77	42.67	27.17	24.62	41.35	39.46	23.41	44.03	38.48	25.44	26.94	17.21	27.09	34.02	28.76
1216			3083.48	587.64	39.69	53.29	39.27	40.13	22.07	21.46	20.08	28.28	32.04	43.80	32.50	28.52	24.45	23.81	22.95	30.00	32.17	23.08	14.54	20.34	20.49	28.33	24.36	18.72	33.56	31.43	22.24	25.58	27.75	41.46	34.96	37.40	31.90	24.58	36.86	38.57	50.38	53.83	36.09	34.95	56.21	60.54	27.71	18.74	22.42
1217			2187.41	446.71	24.27	21.78	16.15	18.45	13.39	39.78	37.13	23.05	34.65	47.83	43.06	34.90	35.81	30.88	17.67	18.93	19.93	20.46	40.26	29.85	19.18	17.17	18.76	33.98	54.35	50.66	46.24	46.31	44.28	30.89	37.12	42.22	29.29	40.09	28.40	23.96	17.10	45.76	51.41	35.97	65.54	49.37	42.91	29.78	23.30
1218			1190.20	181.75	36.94	21.83	42.42	39.36	23.53	13.41	31.17	45.47	32.48	20.51	33.60	34.02	38.29	37.97	30.32	30.22	25.50	21.11	24.15	34.37	38.48	25.78	32.32	52.53	34.22	39.65	35.21	38.37	30.84	31.98	39.69	50.56	31.24	24.56	27.94	28.66	38.52	36.34	28.87	34.64	34.17	22.02	24.54	30.54	31.67
1219			4921.24	972.84	29.55	44.83	43.80	12.93	22.28	18.76	34.10	27.28	19.25	42.58	46.70	27.35	23.06	27.72	22.24	29.24	43.88	44.72	20.46	15.12	22.41	29.49	38.46	32.09	20.93	21.27	25.26	20.27	28.26	30.32	26.02	46.78	44.57	19.50	26.58	19.32	23.06	39.89	56.54	48.20	34.18	45.23	38.53	25.67	19.02
1220			2143.50	435.70	23.07	24.11	27.22	23.05	22.23	30.83	11.81	20.73	23.99	30.20	32.11	39.11	26.61	34.20	26.75	32.51	33.45	30.10	27.84	20.23	28.26	26.47	17.98	15.01	16.73	35.44	33.79	31.67	18.00	18.78	24.65	37.69	36.50	39.00	29.74	38.31	37.21	24.83	19.61	31.99	33.24	13.20	22.79	27.32	32.28
1221			5729.60	1094.49	26.40	31.91	12.29	21.50	17.25	19.41	13.01	17.54	24.77	48.68	40.18	28.42	40.71	37.60	19.69	22.17	31.67	45.37	35.47	30.04	29.86	19.74	23.48	31.10	31.98	32.38	25.06	18.50	23.88	37.58	44.20	25.09	17.80	30.48	42.23	32.32	25.11	12.77	14.56	39.40	32.28	15.58	31.05	25.69	32.61
1222			1796.57	347.96	14.93	19.08	19.29	22.49	9.98	23.04	19.97	17.84	21.66	31.89	34.06	26.55	32.66	29.09	19.95	23.89	28.80	27.78	26.81	16.09	15.65	24.30	22.60	39.27	32.21	25.25	54.25	47.66	24.41	32.54	33.58	22.19	22.03	32.21	31.93	24.52	22.11	29.11	28.88	33.81	30.24	28.19	41.83	21.02	20.05
1223			4922.59	940.63	34.58	37.93	43.65	35.29	34.68	26.77	17.14	23.24	31.63	24.71	28.89	20.43	16.76	28.00	37.58	49.27	16.66	17.86	23.20	30.97	33.58	39.00	33.40	45.23	32.45	37.01	30.73	28.62	44.13	37.87	58.70	33.73	11.77	18.57	49.51	52.61	30.43	23.54	40.00	37.93	29.74	34.68	32.59	20.65	35.47
1224			1587.76	341.46	33.07	21.12	42.56	51.56	30.34	28.41	30.72	48.45	34.55	34.40	28.16	40.49	35.94	23.18	50.52	36.22	26.63	36.18	31.41	43.43	29.56	36.42	54.12	43.60	24.55	14.02	20.67	24.43	31.60	22.76	19.88	15.32	22.72	31.78	18.64	28.81	40.85	31.81	22.08	25.72	41.56	34.62	28.16	25.22	18.14
1225			3539.77	682.15	42.48	27.52	34.24	14.80	24.98	40.59	33.50	37.94	46.62	39.15	37.92	31.08	24.51	19.97	23.83	29.58	21.11	14.35	23.71	20.22	49.99	71.57	33.82	15.57	31.52	24.21	23.10	19.06	17.14	14.46	14.86	26.84	27.39	24.41	25.53	30.70	27.67	21.74	21.88	22.21	29.62	26.03	32.90	27.05	32.09
1226			1081.94	272.96	37.42	45.85	35.33	33.51	20.55	21.19	37.58	20.80	20.48	31.40	26.00	26.15	36.80	30.14	32.57	22.84	15.70	33.37	33.99	24.77	29.82	26.14	30.58	27.09	18.83	19.72	17.41	21.57	22.59	45.58	30.36	22.40	32.21	35.36	28.52	38.20	21.78	32.35	49.04	20.98	24.23	29.25	43.69	34.60	18.16
1227			4637.20	898.86	33.64	43.13	36.51	26.10	26.41	24.01	38.83	15.09	25.10	45.04	67.24	29.93	30.58	33.96	40.38	42.15	16.78	13.93	21.59	30.55	21.91	32.12	46.62	37.73	31.04	42.32	46.82	29.00	37.31	37.77	26.04	25.54	23.79	17.66	12.99	40.82	54.53	39.54	34.20	47.09	33.97	25.43	12.16	48.59	49.08
1228			1754.64	376.27	55.12	35.44	22.82	23.43	24.45	23.26	25.89	33.68	34.09	42.24	41.60	25.78	34.34	35.38	40.20	29.00	24.97	40.98	35.71	34.63	39.95	65.30	60.69	29.68	31.44	26.78	28.10	33.22	36.29	27.35	29.87	38.28	35.68	43.48	29.74	27.84	19.00	26.06	27.19	15.59	27.69	26.78	40.17	36.10	53.60
1229			2548.82	523.25	29.10	15.80	21.62	20.74	19.25	26.48	34.22	17.71	30.29	33.36	34.90	39.55	32.05	20.19	39.81	45.61	46.45	32.69	33.20	27.80	17.76	31.93	27.41	20.41	31.35	24.34	16.53	37.43	40.82	33.27	19.03	24.03	13.24	24.91	28.02	31.01	11.76	22.05	53.15	36.54	17.46	27.10	27.19	32.86	38.49
1230			3464.21	599.98	25.46	31.60	20.15	50.01	52.79	40.44	40.30	18.95	21.59	48.04	34.80	31.49	50.61	46.23	49.25	21.78	17.13	28.01	42.34	30.34	22.72	9.64	17.91	43.57	31.32	25.76	34.48	30.49	31.86	51.10	44.04	33.95	22.57	18.44	15.17	30.09	40.63	33.55	20.86	19.24	35.13	36.70	33.82	41.16	32.14
1231			1962.37	390.00	34.50	56.18	39.84	29.13	29.49	36.82	36.40	44.03	34.19	36.47	27.68	29.32	18.41	43.32	31.04	27.19	24.72	29.86	41.63	52.57	42.65	30.64	26.75	29.06	24.67	22.07	34.01	41.93	18.01	15.44	19.77	29.30	27.60	30.08	23.28	25.20	32.69	55.41	41.47	19.26	31.98	52.34	37.34	31.08	34.53
1232			4087.34	672.92	33.60	29.80	21.98	27.01	32.92	18.51	29.04	21.12	31.82	39.57	41.15	27.22	12.72	11.61	20.05	27.40	40.69	38.29	37.69	28.83	27.51	29.40	37.35	35.56	28.60	26.81	29.73	40.14	30.07	43.57	41.63	20.22	31.00	25.60	23.30	30.27	30.37	33.39	37.77	30.06	19.40	33.38	32.32	39.13	48.44
1233			2228.93	467.24	19.72	22.83	15.49	14.49	21.42	51.51	44.82	16.77	13.53	19.10	18.20	22.27	31.84	24.83	18.22	21.28	21.35	16.01	37.39	35.43	28.67	26.80	41.74	57.98	59.76	42.67	41.42	43.93	33.99	57.62	47.34	34.06	26.39	51.19	42.02	36.64	15.81	18.91	28.46	18.23	18.29	55.50	35.58	13.86	42.16
1234			4008.58	768.77	29.09	18.10	30.63	42.92	25.53	24.06	24.72	25.51	36.54	23.40	15.08	27.82	51.98	56.32	28.62	32.91	20.19	27.90	16.11	16.15	11.88	21.49	26.05	51.76	52.42	62.76	44.05	25.63	28.22	27.30	19.56	31.68	53.72	26.94	24.78	39.99	43.21	23.94	26.07	46.51	67.46	60.90	52.24	32.46	30.56
1235			1405.47	297.22	15.81	25.73	37.92	24.71	42.44	52.34	42.91	38.16	58.94	48.12	31.14	20.04	24.90	35.01	45.12	39.28	34.69	22.41	19.00	27.28	30.43	35.12	19.85	17.25	14.21	26.47	29.34	45.58	49.64	43.10	19.98	25.61	29.34	24.07	12.16	25.15	41.59	36.11	16.66	41.23	58.51	20.66	28.87	26.49	16.17
1236			4372.35	870.78	19.86	12.08	21.55	41.16	27.21	43.17	37.08	34.22	21.32	46.36	42.30	36.52	35.59	29.73	27.35	14.08	37.94	40.93	24.66	44.06	39.41	40.54	25.62	27.85	17.39	19.25	36.61	42.03	47.69	29.53	26.53	55.81	64.24	36.91	47.43	19.14	21.31	30.77	36.39	38.61	39.66	39.55	12.78	27.34	36.25
1237			1378.25	322.44	32.35	38.55	50.67	37.83	39.93	42.64	31.19	26.55	44.39	44.98	45.07	41.66	40.51	25.82	37.34	21.62	26.81	27.29	46.43	54.64	35.71	17.90	31.86	31.69	39.09	64.45	42.91	33.71	26.90	23.04	29.41	30.77	24.05	38.93	34.58	21.55	22.46	25.67	53.71	40.93	20.13	39.56	33.27	18.55	25.82
1238			4900.41	926.99	35.20	32.40	33.31	30.38	34.37	20.17	25.96	25.84	37.07	31.87	12.13	25.55	42.58	54.33	67.27	42.45	35.97	24.46	28.25	40.75	24.14	32.74	45.34	32.62	33.15	33.33	20.59	30.06	37.10	29.81	28.99	20.82	20.58	20.69	39.92	24.97	26.05	21.11	27.46	21.10	26.55	43.27	33.87	35.27	28.92
1239			2197.31	455.91	49.48	32.99	27.23	50.30	42.99	19.20	34.55	37.67	16.14	19.94	30.99	27.53	14.07	23.87	26.22	27.83	28.52	22.63	30.83	26.78	28.21	29.83	24.36	28.56	41.41	32.05	20.41	29.50	53.24	48.43	45.69	21.65	35.53	42.68	31.70	27.91	28.43	27.02	33.68	24.41	31.16	46.78	64.71	29.95	21.53
1240			7005.04	1308.38	23.23	24.10	28.97	31.42	20.62	22.15	31.63	31.31	26.81	24.63	27.89	26.70	20.48	18.99	21.25	22.49	35.90	32.78	34.78	23.60	12.86	30.79	38.72	41.18	78.87	64.56	54.69	24.02	13.98	12.46	27.78	34.84	26.93	25.45	29.25	19.74	30.87	33.69	45.02	48.24	105.71	56.83	24.95	25.06	19.71
1241			1845.36	375.71	27.66	16.97	40.57	38.44	36.89	40.91	48.00	15.81	33.13	24.92	25.54	28.98	18.33	22.82	32.25	43.85	51.38	29.05	26.35	24.44	41.67	19.09	13.05	17.86	35.03	44.88	38.89	32.16	22.27	27.88	19.72	23.44	34.01	30.46	21.50	22.53	21.27	26.60	25.30	51.65	46.00	27.78	11.74	31.73	36.35
1242			2531.15	521.51	21.75	20.82	22.33	36.77	48.63	30.28	32.57	14.44	24.85	26.79	26.87	18.03	28.19	38.45	31.43	40.22	21.05	29.42	44.05	26.05	33.19	39.53	42.45	29.29	26.75	26.74	31.16	31.56	28.30	26.73	28.49	19.17	23.36	19.00	24.94	33.27	29.25	25.67	34.21	29.25	23.48	12.31	27.49	32.97	29.65
1243			4071.93	865.03	38.02	28.80	44.64	35.46	50.82	38.66	42.21	59.24	27.00	28.25	35.42	18.99	21.90	44.83	58.61	28.22	20.79	23.82	24.93	35.96	26.81	26.24	30.99	38.82	36.49	30.34	15.61	24.48	33.10	27.26	26.23	22.19	42.40	41.89	27.81	27.26	22.59	20.55	29.89	15.39	14.01	13.12	28.53	39.24	31.44
1244			3657.17	719.58	26.72	20.14	31.79	36.09	27.73	34.71	52.85	23.90	29.79	29.03	30.38	31.14	42.58	59.92	32.47	23.78	41.67	50.24	45.21	38.54	24.39	25.37	19.43	23.44	24.55	33.54	30.39	27.83	18.36	18.89	19.42	26.98	28.19	20.82	35.78	43.23	31.23	17.67	32.93	18.34	42.97	43.38	31.78	39.64	19.73
1245			3916.02	811.96	20.93	22.72	24.37	30.76	30.37	32.96	41.41	38.76	42.04	27.33	19.46	20.41	24.60	33.87	27.51	21.72	32.55	20.07	19.34	28.99	37.46	18.20	23.03	22.54	17.98	31.06	26.12	28.08	32.95	25.28	27.44	22.46	15.80	34.12	38.21	19.33	28.57	24.80	31.53	15.79	27.12	36.87	12.99	20.61	22.08
1246			2286.21	476.68	19.25	16.59	18.95	53.95	45.48	29.14	29.34	28.09	44.33	47.26	34.63	25.43	27.91	40.60	26.02	35.28	51.62	33.19	29.76	37.82	42.17	31.41	26.44	24.96	27.25	21.46	25.09	29.69	24.01	16.42	34.02	36.15	28.19	17.57	27.26	37.65	34.55	27.42	17.91	14.50	17.77	20.74	23.56	32.00	29.14
1247			1941.22	397.87	51.95	20.07	24.58	37.11	34.18	31.18	28.77	35.48	28.98	22.11	19.68	34.87	31.74	31.39	29.86	23.30	21.57	21.62	17.88	24.92	17.81	17.93	44.34	32.72	29.43	43.28	23.84	37.15	44.00	40.54	32.77	25.27	36.13	27.37	23.56	39.53	38.31	32.57	32.21	17.53	28.17	24.85	33.94	29.58	21.13
1248			2523.01	547.17	30.27	38.78	46.00	46.25	26.93	32.04	29.63	25.63	22.72	21.49	15.34	25.29	22.01	30.79	20.09	16.92	30.68	26.61	27.43	35.09	45.57	53.83	27.71	24.81	24.30	36.92	32.48	28.20	28.13	19.25	29.20	36.16	31.09	27.09	22.57	19.19	15.92	20.42	32.48	29.60	20.91	21.42	25.87	30.19	40.63
1249			2725.43	584.61	19.65	42.73	40.55	25.83	33.30	37.95	35.14	40.13	34.77	31.97	20.89	54.80	51.10	43.60	41.85	35.16	37.16	36.36	19.97	14.77	26.11	33.96	22.38	26.29	35.77	33.27	27.90	28.60	25.36	24.64	44.05	49.86	37.32	34.23	15.90	24.17	29.27	44.72	39.28	34.88	26.09	26.41	29.83	24.19	21.40
1250			7151.81	1413.15	39.01	30.97	35.09	21.12	17.98	22.85	21.13	37.56	35.25	47.17	34.25	27.32	37.68	39.89	31.82	17.06	24.51	40.43	41.85	21.30	25.02	18.72	11.82	26.21	39.01	34.31	26.90	38.38	26.82	24.64	24.40	21.95	21.10	32.86	51.32	36.58	23.41	26.23	22.09	32.09	36.75	46.46	45.70	37.08	20.47
1251			4598.02	896.49	25.71	41.01	45.26	31.64	30.10	21.89	13.48	28.67	20.16	23.60	31.59	36.60	31.91	36.21	36.54	46.27	38.26	41.78	43.90	43.22	35.37	17.18	11.92	21.94	31.94	22.43	26.07	21.72	19.94	34.51	26.11	19.20	31.62	39.01	28.29	22.77	34.28	20.38	20.21	19.77	30.21	20.45	16.70	25.03	42.79
1252			3285.57	717.73	36.65	27.35	45.44	28.77	9.94	19.12	25.48	48.19	55.17	45.11	34.85	38.26	34.36	17.21	12.94	21.84	19.31	15.78	12.72	29.06	21.71	19.42	31.36	43.11	31.50	21.95	16.91	11.71	12.09	19.03	19.07	30.36	34.81	34.54	34.68	39.70	21.03	29.31	27.15	14.35	17.38	20.62	26.96	43.41	30.64
1253			2507.72	493.07	32.47	30.13	44.66	26.79	31.90	30.11	21.64	34.41	40.96	27.25	25.18	20.67	32.00	27.01	22.86	28.67	32.79	42.70	15.56	36.29	38.25	15.81	33.49	50.67	26.96	20.08	18.90	32.05	31.59	29.77	28.52	16.97	42.00	37.54	28.85	32.83	19.13	14.12	29.62	32.54	28.72	36.42	32.19	14.00	13.94
1254			1552.29	304.26	21.32	21.70	11.48	29.46	31.24	32.13	36.93	23.44	19.94	21.52	48.00	39.88	41.87	29.56	25.18	42.69	39.56	39.81	52.07	14.78	32.27	31.15	23.62	22.94	18.10	18.07	20.29	29.78	28.05	41.69	32.47	13.91	36.07	43.88	32.78	16.37	14.70	14.68	27.96	23.41	22.06	56.68	29.31	33.37	25.48
1255			1902.08	349.96	37.71	46.01	29.45	33.60	29.73	17.90	22.16	31.13	17.77	39.59	53.49	32.13	39.10	44.63	31.12	26.29	31.29	42.51	39.29	39.73	29.34	12.52	29.21	26.57	45.23	29.44	33.54	22.92	30.93	39.80	41.20	32.49	43.48	26.03	11.95	22.74	16.62	22.96	39.55	33.43	24.83	22.13	30.45	26.28	27.50
1256			1337.06	333.20	47.73	32.83	22.88	35.99	50.89	46.54	26.70	25.15	27.85	22.31	28.29	20.99	35.28	22.27	15.05	18.37	35.61	26.78	13.92	25.19	28.11	28.94	25.90	22.00	41.58	27.38	43.22	38.88	21.23	28.03	37.22	32.16	44.32	37.03	30.35	46.89	35.96	32.94	24.89	22.77	27.08	33.16	24.50	22.78	15.54
1257			1166.75	232.64	23.93	24.00	19.89	30.06	30.72	46.63	42.72	24.15	40.48	47.34	55.60	38.65	37.37	34.80	29.77	27.90	22.80	22.01	18.55	16.89	21.59	36.95	39.49	22.60	18.51	21.65	22.71	31.81	17.93	18.20	26.78	22.98	22.87	47.56	50.08	40.69	39.81	44.46	33.83	25.30	17.13	22.47	10.05	27.27	34.50
1258			3333.85	623.27	45.78	25.46	26.25	27.81	26.81	34.02	30.12	27.13	33.10	28.73	25.67	27.00	20.03	22.67	26.76	17.98	17.08	24.87	42.69	23.55	25.07	25.98	36.43	41.32	22.76	37.23	55.69	41.45	29.37	23.13	22.66	22.73	19.69	26.87	20.55	12.82	29.11	25.71	37.58	32.60	40.89	32.38	25.19	13.66	27.85
1259			5652.25	1191.99	36.35	31.17	37.90	52.26	36.82	29.61	41.34	49.71	57.11	41.94	42.43	43.97	60.09	55.19	42.16	35.72	48.21	34.96	41.83	32.55	26.44	38.63	53.28	49.81	22.69	16.18	38.17	37.36	19.44	19.62	29.60	30.26	26.89	38.90	23.59	19.29	28.83	36.35	30.21	30.90	37.98	43.61	23.63	24.36	21.33
1260			3671.67	712.99	25.21	24.79	25.97	33.88	30.68	19.15	15.06	23.18	21.18	28.01	26.05	27.39	17.03	27.49	36.72	13.45	11.22	29.53	42.13	42.33	31.38	26.34	35.40	34.96	50.51	33.42	26.38	25.15	16.89	34.34	12.72	19.67	21.19	23.72	21.08	20.21	25.65	34.86	22.64	25.80	25.29	29.10	32.45	40.80	38.99
1261			2778.59	575.60	31.62	13.65	21.45	22.83	32.93	17.82	27.75	18.55	30.33	34.65	15.22	24.27	47.60	23.96	25.52	33.18	29.24	28.44	30.85	45.14	17.99	21.68	9.93	23.37	38.13	33.09	38.25	38.77	15.37	22.05	31.41	40.26	32.79	32.38	33.16	25.03	27.66	30.21	34.35	38.84	42.38	37.10	22.55	25.27	36.00
1262			2072.12	429.76	25.76	22.42	30.04	29.39	29.06	32.38	34.40	18.73	19.85	16.41	17.01	43.51	43.26	57.69	38.71	24.36	35.26	29.12	24.88	33.79	21.08	25.14	38.50	30.37	47.98	38.55	41.25	14.17	21.95	24.51	26.83	40.30	36.58	41.25	28.90	57.43	36.76	32.19	22.60	18.24	32.47	45.82	38.97	53.61	22.00
1263			1810.49	285.05	30.95	39.13	33.85	40.36	32.10	33.62	42.89	26.40	35.54	40.19	42.42	40.93	57.92	49.06	38.50	19.46	11.81	18.86	20.60	24.23	22.81	41.18	36.92	25.72	19.35	28.91	29.30	29.58	29.19	34.42	30.65	27.17	36.96	31.75	30.75	23.28	21.71	19.77	13.32	34.49	51.95	28.24	25.43	19.44	30.45
1264			3450.22	723.86	26.82	29.14	26.94	15.02	29.79	32.09	42.66	37.70	34.55	25.79	26.04	25.14	26.82	25.42	12.41	25.44	29.62	45.40	43.69	25.84	27.89	37.00	36.02	37.30	35.21	49.85	22.99	12.71	25.90	37.42	33.75	35.39	32.77	36.72	45.29	36.15	28.39	37.87	55.39	39.28	17.81	15.68	17.40	11.95	42.82
1265			4582.34	775.44	44.54	34.95	39.47	52.34	26.28	24.11	26.42	45.26	24.95	22.88	33.94	28.12	28.69	27.46	13.70	21.46	27.68	24.38	25.54	27.57	12.33	22.82	41.36	39.05	18.69	19.62	34.18	37.93	23.30	28.10	22.15	18.07	27.18	38.33	44.85	32.76	35.75	33.48	33.34	25.67	20.95	27.46	24.52	22.23	33.51
1266			5967.06	1085.66	21.74	30.34	24.42	17.57	30.89	25.89	38.18	38.30	36.77	26.04	37.10	31.54	27.35	30.37	34.10	17.86	20.59	27.80	22.13	24.98	26.36	25.22	49.32	45.70	33.52	20.63	14.99	19.44	34.28	23.26	35.20	53.91	38.31	17.03	15.24	20.04	40.55	47.54	32.32	35.30	63.17	29.83	27.65	17.76	15.23
1267			4679.90	907.34	38.81	61.75	27.44	14.95	30.38	20.68	18.68	26.48	21.88	25.59	17.30	22.93	18.10	18.99	19.27	14.01	15.07	31.13	33.42	24.24	30.03	36.41	52.02	26.53	32.97	29.53	34.30	37.67	26.98	19.61	24.00	22.45	27.95	36.65	26.37	23.82	20.01	45.68	36.05	33.55	28.69	21.16	35.96	50.80	32.79
1268			3544.98	745.50	18.51	44.94	68.17	36.18	26.88	19.15	34.23	33.06	21.76	31.19	32.19	33.17	26.39	31.46	19.76	7.45	12.96	33.59	24.50	31.22	43.11	38.89	15.39	15.96	15.91	19.50	31.08	23.94	33.83	35.89	45.88	33.88	28.37	33.47	20.37	12.85	27.28	38.57	26.34	32.72	45.57	27.61	28.78	25.81	10.80
1269			2498.75	496.91	28.46	27.34	30.26	33.75	35.98	36.61	32.44	12.56	27.68	29.94	31.21	30.40	26.56	30.75	15.73	26.72	35.56	26.50	37.80	40.65	35.55	31.27	16.39	19.88	15.64	24.01	54.21	51.04	37.55	47.18	38.82	40.47	26.90	13.69	18.92	32.51	19.68	10.69	25.63	46.32	32.24	22.67	20.99	23.50	29.41
1270			2400.25	531.67	27.25	32.86	23.95	13.30	13.47	19.30	39.73	44.93	48.82	36.22	9.81	20.27	31.87	31.36	31.04	23.04	49.31	45.37	38.19	30.52	29.66	42.83	31.03	28.21	29.14	23.26	35.04	31.61	35.52	30.64	27.38	23.02	15.01	26.68	37.43	45.73	36.22	42.81	47.13	32.50	32.36	30.69	29.63	25.39	20.56
1271			1243.29	235.39	19.69	33.09	33.42	26.27	24.98	30.31	32.87	26.56	19.88	30.97	21.86	23.83	30.84	30.52	28.00	32.38	31.59	28.08	23.92	35.48	41.29	36.28	25.39	20.35	39.64	27.52	22.17	35.40	31.82	23.30	33.79	41.74	29.48	16.79	22.39	32.22	40.03	34.73	29.52	28.39	18.75	19.97	31.09	26.73	44.61
1272			1469.11	306.80	17.10	22.52	17.47	18.78	26.82	32.33	23.88	34.95	35.63	26.07	30.09	29.52	35.07	23.10	28.54	54.61	19.95	19.22	26.28	24.41	19.46	40.31	28.79	31.58	57.15	48.39	15.33	17.24	30.84	34.72	40.65	32.12	26.97	30.87	24.02	22.35	29.25	42.65	23.72	31.42	29.21	27.65	22.98	36.53	20.53
1273			1678.95	413.09	32.17	28.79	21.73	21.71	27.67	35.83	50.70	25.80	20.03	55.33	41.04	26.80	32.33	25.93	15.50	21.62	27.73	14.27	15.09	28.50	36.29	16.30	28.37	50.38	41.71	22.98	29.55	24.47	27.91	26.62	18.68	38.96	39.51	26.87	24.73	43.03	15.73	38.57	43.94	39.49	27.79	13.71	17.02	39.43	60.61
1274			843.70	200.97	34.17	14.06	28.35	28.34	18.62	29.98	31.89	24.80	42.48	45.21	63.72	41.76	29.19	31.21	48.44	34.73	30.33	18.59	35.33	49.60	36.96	28.18	30.54	40.81	28.48	23.15	55.62	61.25	48.55	37.68	15.44	25.31	29.20	26.96	31.72	23.19	29.30	41.85	42.64	29.07	29.16	33.39	34.64	22.87	30.04
1275			2022.81	377.88	21.10	37.65	28.47	23.56	31.69	34.65	59.35	56.27	26.47	23.18	27.64	23.28	22.00	25.88	29.51	30.86	37.50	34.86	34.19	51.15	44.92	25.91	37.35	40.47	60.52	47.56	28.97	17.58	17.47	19.26	29.44	32.23	25.51	23.39	23.76	32.35	37.36	28.14	30.58	42.05	78.65	81.40	20.79	21.50	27.47
1276			6147.99	1180.05	19.29	31.63	43.92	30.93	32.64	31.44	21.84	29.28	24.87	8.44	26.38	39.25	35.97	21.30	26.06	20.89	25.82	42.96	42.09	30.68	24.45	39.07	21.23	40.96	42.55	17.19	20.40	16.20	12.43	33.92	50.28	29.11	20.83	24.60	36.30	22.45	25.04	32.81	33.30	32.19	38.73	28.01	9.79	16.31	31.79
1277			6628.05	1285.20	29.82	26.07	44.85	58.78	43.41	32.08	21.60	29.37	29.42	40.53	23.10	28.16	47.13	39.14	44.06	39.24	38.82	18.81	26.53	49.83	34.09	19.51	26.42	21.08	25.49	18.34	28.95	26.30	25.02	48.27	49.42	27.22	28.18	50.38	53.17	42.83	25.32	31.53	28.11	23.14	24.03	27.54	27.31	24.65	40.51
1278			5379.74	1032.99	45.51	51.69	26.09	28.47	28.61	34.00	26.87	13.62	21.08	16.26	27.24	24.52	20.74	27.56	34.42	40.21	34.54	25.98	14.46	24.50	37.91	40.58	36.76	24.08	30.74	50.85	47.90	22.81	37.46	27.47	19.94	19.71	52.74	79.46	43.40	27.29	31.37	33.31	34.96	21.10	19.91	24.61	25.51	10.88	13.57
1279			4389.06	921.07	26.54	17.61	31.24	44.09	43.02	46.57	31.14	18.81	44.11	57.98	35.18	59.26	42.42	25.32	25.22	22.06	35.55	31.53	28.40	33.05	42.84	46.58	35.53	34.21	54.91	42.52	36.42	36.99	35.81	61.48	61.55	32.32	34.84	22.13	13.77	17.66	23.06	33.45	29.15	25.74	25.02	31.62	31.39	29.84	48.95
1280			3275.56	523.09	32.41	24.32	12.61	28.37	31.24	39.78	27.88	33.18	45.05	37.46	34.60	32.49	28.55	25.73	38.84	25.90	26.89	25.76	15.07	31.35	36.73	23.05	31.85	19.87	27.02	26.72	24.69	28.47	18.70	14.79	34.88	35.85	19.19	27.32	23.65	17.11	22.61	18.75	28.62	23.11	15.98	30.21	37.32	21.62	25.36
1281			2660.54	458.52	20.80	16.48	25.76	42.38	35.24	16.85	21.16	21.81	35.05	50.64	25.46	27.56	27.17	26.09	22.02	26.29	12.33	12.54	13.10	19.07	40.06	28.65	18.91	11.31	25.10	37.26	29.68	19.14	22.62	26.07	13.94	19.08	18.88	17.88	24.21	23.61	29.34	30.40	27.39	19.47	49.71	80.97	40.64	32.04	26.37
1282			2472.16	525.36	40.74	36.00	41.69	54.38	52.87	31.53	21.20	41.34	60.24	28.19	30.14	31.46	27.50	28.69	30.85	31.23	36.87	31.06	29.92	22.29	43.35	32.44	13.22	13.99	20.88	10.91	20.24	31.70	33.64	28.01	12.28	15.51	13.52	14.06	21.27	21.09	31.32	32.13	26.97	29.08	28.34	27.61	32.29	13.23	29.76
1283			2227.07	407.67	31.46	23.03	17.21	42.62	40.03	26.20	16.02	25.39	18.38	11.79	24.38	34.27	34.58	22.73	21.69	24.38	27.51	41.07	40.04	41.44	49.72	41.78	32.25	35.12	39.42	23.57	22.65	12.13	18.73	34.63	52.54	63.67	43.78	21.45	31.35	36.63	33.77	22.85	23.25	22.31	37.68	27.66	33.55	29.58	17.51
1284			3439.97	666.92	34.77	27.16	11.47	29.48	21.89	22.42	27.51	16.86	24.87	28.08	28.25	29.66	23.97	15.54	28.77	27.67	19.48	45.48	45.99	10.19	30.54	36.77	45.01	45.35	21.01	29.75	30.09	45.09	25.66	12.93	38.55	34.92	14.34	10.74	26.78	35.72	17.82	18.94	42.74	36.25	58.01	35.59	21.82	31.89	28.35
1285			2803.32	533.05	33.64	22.58	19.92	40.67	42.88	26.92	20.73	21.96	24.77	40.66	54.20	30.28	17.47	26.63	31.71	33.10	28.04	28.45	40.62	35.21	26.26	42.74	36.30	14.61	29.85	29.78	37.02	31.42	30.68	20.09	27.29	49.87	30.02	17.45	34.57	44.16	54.08	42.29	28.28	29.30	16.66	17.60	18.97	25.97	30.01
1286			2547.47	534.91	28.23	42.59	40.39	34.34	35.04	59.71	68.89	36.74	20.91	28.58	31.90	43.31	44.21	37.61	29.78	35.34	28.53	26.71	28.57	32.80	32.45	44.93	52.41	33.55	18.46	27.46	41.49	34.22	26.95	41.41	45.40	30.42	30.38	27.35	36.12	29.31	27.84	27.87	31.96	31.37	33.37	28.64	26.38	12.30	31.32
1287			2355.00	457.65	39.02	26.10	8.95	17.19	37.20	42.42	36.62	21.66	36.83	31.98	47.16	30.10	26.50	24.98	30.93	14.62	30.24	16.76	18.04	28.20	29.92	39.04	34.70	35.42	44.45	36.05	27.74	18.76	35.37	31.92	37.69	24.83	30.43	37.57	17.52	17.63	36.33	48.73	40.31	30.11	27.90	41.67	31.71	52.93	52.07
1288			2096.37	400.18	38.60	16.32	18.01	35.71	19.33	21.10	35.37	36.19	38.23	28.31	28.42	12.49	23.26	36.91	35.60	37.62	51.18	34.46	29.42	29.50	21.20	15.56	16.26	25.29	45.23	30.93	22.65	23.86	26.78	31.12	31.51	27.55	36.21	29.76	39.64	31.81	37.31	29.46	34.76	37.98	30.33	40.13	24.38	23.70	33.17
1289			1428.14	275.24	30.82	47.55	29.20	9.69	22.20	22.15	35.26	27.00	17.91	22.33	26.26	18.19	42.53	60.13	53.26	19.15	24.42	23.97	28.36	24.19	33.98	32.72	22.78	26.48	21.50	32.17	35.42	49.88	32.87	32.53	30.39	36.17	35.94	26.89	16.88	21.60	27.08	37.42	21.31	22.30	19.69	19.15	23.94	31.77	32.86
1290			1612.46	310.16	20.70	29.08	14.44	25.97	33.07	26.53	21.23	21.13	23.00	32.39	48.50	26.02	13.30	24.38	30.64	27.74	19.67	25.08	32.51	35.13	20.07	20.29	24.00	24.78	19.72	26.00	25.33	25.34	18.91	25.05	25.24	24.03	15.67	32.33	39.73	22.00	12.92	15.47	15.52	45.47	41.19	25.89	22.92	36.26	51.92
1291			2194.62	393.32	19.46	26.66	17.72	26.30	24.21	23.86	29.38	24.88	24.05	30.25	37.82	35.07	21.39	30.13	30.74	26.65	29.12	34.65	44.75	40.76	27.45	22.50	40.47	22.42	59.64	102.81	49.28	28.52	32.01	23.75	24.64	23.07	32.43	27.11	28.93	10.84	18.83	32.69	64.11	57.42	38.79	88.22	82.96	57.49	25.72
1292			1595.30	319.90	34.87	21.31	21.28	28.10	24.38	26.28	34.85	28.25	36.35	32.96	27.54	23.67	30.33	40.12	30.29	25.07	27.42	35.23	33.81	31.32	30.24	24.10	23.11	30.73	28.93	27.75	37.35	33.77	27.68	29.73	31.03	32.88	40.01	26.47	34.74	26.58	34.00	43.73	35.44	30.04	35.01	34.50	34.84	34.53	24.45
1293			1185.22	285.23	50.32	32.07	25.50	21.24	35.11	33.15	29.95	23.40	24.43	16.13	15.44	18.52	19.89	28.67	26.93	44.82	36.73	28.62	23.55	13.81	36.97	28.29	26.96	27.58	21.13	26.82	24.84	17.18	28.71	23.97	39.73	32.98	25.48	19.29	24.84	49.59	27.17	31.26	19.33	23.19	22.85	22.79	24.17	45.75	31.82
1294			2987.42	578.01	53.60	38.78	29.87	34.32	55.55	45.76	24.68	21.36	19.66	22.98	14.28	36.09	45.37	39.14	38.34	38.63	32.92	31.32	38.15	49.93	42.20	16.11	37.01	36.85	61.25	44.52	18.63	22.35	23.91	29.10	27.22	20.72	28.69	32.21	14.86	29.68	30.41	16.54	39.35	39.32	70.59	41.06	22.60	14.41	15.77
1295			1718.60	314.23	34.78	36.88	38.56	34.94	33.78	22.42	31.52	44.36	54.30	30.49	21.00	35.91	22.72	19.94	14.63	30.80	34.94	31.28	17.12	23.52	39.28	49.99	43.84	20.36	14.17	20.71	42.01	37.87	26.98	41.95	29.59	33.69	44.83	41.68	39.16	20.12	28.62	52.89	36.57	36.65	19.60	29.21	34.51	27.30	38.68
1296			3986.19	823.15	26.93	40.94	41.94	46.25	45.90	48.50	26.24	32.22	35.21	37.20	16.77	15.81	21.49	41.76	32.67	33.51	42.31	28.01	42.48	24.11	14.21	17.71	28.86	32.77	30.89	31.49	39.06	19.19	24.58	32.10	27.60	28.98	34.39	33.32	37.82	23.34	26.63	28.77	36.59	26.81	21.19	18.56	25.54	32.79	39.65
1297			5516.29	1070.33	24.40	22.80	21.85	33.94	30.05	24.88	26.77	24.50	32.57	30.79	18.90	47.30	49.17	52.08	27.41	32.35	31.57	37.72	32.96	22.56	15.11	16.17	18.61	17.97	59.89	66.50	41.58	29.76	48.40	49.97	19.54	25.16	28.25	39.46	44.24	42.09	34.57	19.16	37.70	33.75	22.52	75.30	55.96	39.68	26.28
1298			4312.83	906.12	38.53	43.30	38.86	18.69	13.80	30.50	22.72	36.26	23.51	43.33	41.58	21.56	30.39	32.67	31.23	32.33	17.07	15.64	29.07	24.99	30.62	40.14	28.54	24.44	15.50	22.43	29.44	30.62	16.32	26.98	27.04	20.92	30.19	36.38	38.98	23.84	16.48	16.99	30.95	20.21	25.79	23.77	27.39	22.68	18.79
1299			4495.54	783.44	27.85	21.71	27.11	26.04	22.57	21.22	21.32	40.62	42.24	30.39	22.06	25.26	18.29	30.12	42.65	24.86	19.05	24.86	21.67	22.52	40.20	26.82	24.91	25.52	26.97	36.40	16.84	24.60	39.11	18.60	15.73	13.03	35.33	30.94	26.36	19.29	17.71	24.21	37.60	44.20	33.64	26.20	18.14	23.31	29.29
1300			6552.75	1288.51	42.44	29.56	41.40	45.26	27.64	16.99	24.89	22.08	29.60	23.79	16.21	28.33	29.76	20.17	21.76	33.03	21.67	32.87	21.23	17.68	24.86	36.19	38.23	40.61	32.58	36.93	33.22	26.55	23.69	18.02	14.92	28.17	28.04	19.20	17.83	27.91	32.66	36.04	40.62	43.09	32.44	20.85	27.62	22.92	22.71
1301			6193.33	1125.53	38.41	35.96	48.61	23.34	23.56	43.05	25.38	37.84	25.83	28.67	43.81	38.86	26.03	41.82	39.49	27.70	41.92	47.77	25.79	31.51	30.91	44.60	39.77	34.45	47.00	66.07	56.79	37.78	31.68	36.66	33.83	24.38	19.05	24.79	31.54	38.98	32.66	23.48	14.38	34.88	39.78	23.23	23.42	30.07	18.31
1302			5744.97	1043.77	26.25	23.25	20.38	25.79	35.32	38.01	26.66	30.05	19.27	19.70	21.24	20.09	19.40	13.48	19.80	28.51	25.73	33.24	27.81	34.15	29.52	21.02	28.87	22.20	47.02	33.88	18.42	26.95	26.45	22.14	18.54	23.47	33.37	28.54	38.11	20.77	21.22	24.00	24.24	32.33	36.55	43.22	22.11	19.72	25.48
1303			6713.04	1323.95	26.80	25.85	25.66	30.38	29.03	29.29	24.75	26.18	35.02	31.94	38.02	21.45	25.35	19.22	27.61	36.41	36.79	32.64	31.80	35.70	23.36	24.51	19.46	27.81	43.96	43.09	28.77	27.80	40.73	55.84	27.93	22.19	17.34	17.01	23.13	26.49	46.31	19.77	33.56	30.98	44.20	37.17	32.02	43.92	33.00
1304			3181.38	611.63	20.19	33.18	25.71	30.34	31.80	32.86	36.18	35.38	34.59	25.09	29.88	13.51	15.13	26.83	22.64	29.35	21.77	21.90	33.00	41.45	34.26	41.19	47.14	44.87	68.17	61.03	16.63	10.64	17.90	20.29	19.75	26.93	33.95	66.29	31.59	30.25	26.43	20.85	33.21	51.04	65.44	55.50	33.59	37.52	20.34
1305			6656.22	1202.03	46.88	47.28	41.94	30.72	33.11	35.02	33.87	41.36	28.54	21.45	40.25	25.96	27.22	24.85	29.97	26.63	19.74	43.66	30.53	16.31	25.49	26.61	23.99	47.97	47.85	33.80	30.86	29.89	38.85	27.77	17.00	20.71	40.43	41.64	32.99	36.24	30.77	30.39	30.98	28.01	43.56	41.21	27.48	28.30	26.43
1306			7113.87	1378.85	26.16	32.11	33.01	22.14	30.57	27.35	24.86	36.69	21.50	25.46	24.43	16.24	27.49	27.00	22.66	27.11	32.82	49.97	33.94	15.18	31.38	30.60	61.04	34.65	28.84	38.32	39.15	20.50	15.42	21.55	27.21	20.68	10.93	30.11	41.85	28.64	38.19	52.66	31.41	29.04	26.77	22.29	29.40	22.05	34.50
1307			6508.91	1320.26	30.49	29.79	20.32	34.94	44.51	27.82	28.05	28.43	36.71	35.11	28.86	33.53	25.33	38.32	18.70	25.54	42.11	49.77	51.02	29.50	40.24	19.50	32.58	40.63	30.75	15.56	21.78	26.93	26.84	39.98	35.09	21.33	16.68	33.91	19.88	21.46	24.43	42.05	39.49	25.65	28.15	18.80	20.88	27.83	44.84
1308			6328.85	1282.60	28.78	14.03	14.12	20.48	32.88	23.68	22.20	31.91	19.35	12.98	20.12	20.59	28.14	32.44	28.75	25.68	37.21	45.14	42.80	28.17	42.06	35.76	22.19	30.82	22.37	15.48	33.25	41.35	37.06	22.41	27.92	29.52	32.97	56.79	54.66	24.40	48.55	47.68	33.65	43.30	25.70	23.80	13.64	22.42	28.73
1309			6883.85	1291.02	34.64	31.73	23.38	28.09	36.73	36.20	49.41	23.63	15.37	13.65	25.11	23.45	25.97	23.10	19.75	23.45	27.26	30.25	33.47	28.02	44.66	46.54	33.47	31.84	24.88	20.27	32.33	30.32	31.62	33.34	33.57	23.62	27.56	37.32	20.82	28.38	31.82	26.69	32.57	33.55	33.94	18.20	34.50	33.78	40.10
1310			6269.45	1177.65	22.84	19.31	10.82	21.03	21.46	23.74	30.91	24.90	30.43	38.64	37.23	46.38	34.27	28.69	21.38	26.86	32.06	29.73	33.65	47.67	48.06	38.70	46.42	39.30	28.59	47.38	39.96	39.47	44.96	55.66	31.12	26.71	25.60	40.05	68.75	51.25	26.44	21.03	17.99	12.13	11.10	20.04	22.64	33.10	35.72
1311			5743.21	1118.67	15.68	19.29	21.27	26.26	21.75	21.18	18.57	42.32	41.67	29.80	21.29	39.42	33.93	22.85	20.47	34.56	26.23	33.73	34.40	18.55	38.92	41.28	21.01	21.12	35.26	21.10	20.80	36.13	35.23	20.88	25.01	23.34	29.82	22.99	27.25	31.65	24.61	25.96	34.02	33.92	41.75	23.51	24.33	28.10	36.92
1312			3596.19	723.63	29.00	26.31	39.73	35.46	31.42	27.33	28.27	17.68	25.09	35.53	36.69	28.75	29.83	26.62	33.79	22.23	13.34	38.27	45.85	28.69	29.94	22.56	21.60	51.90	53.79	46.82	50.04	50.38	37.61	24.80	36.51	30.72	28.98	22.84	16.85	11.88	37.63	16.15	19.55	25.70	22.45	22.91	26.59	50.25	48.33
1313			3257.92	623.01	31.73	19.00	24.60	26.80	31.30	32.96	18.08	15.10	35.12	31.16	29.99	32.55	31.96	42.13	23.08	41.19	44.64	58.01	40.79	27.87	31.79	18.33	15.25	19.63	28.59	23.00	22.60	34.92	37.29	20.74	21.83	18.47	22.22	32.71	27.14	36.71	32.90	44.72	31.35	37.20	26.11	28.92	40.61	29.10	30.37
1314			6654.37	1324.20	52.36	60.87	55.57	39.14	28.07	48.41	41.12	19.47	24.60	26.85	23.71	20.17	34.12	45.11	37.83	18.39	19.25	15.17	28.29	32.44	38.50	45.44	29.87	39.56	62.53	55.73	42.85	44.65	27.04	16.96	19.45	25.32	33.62	25.35	31.08	29.36	29.62	24.74	66.10	64.47	99.10	62.48	28.37	17.73	24.39
1315			5104.94	955.68	23.11	29.75	13.62	13.53	27.52	21.67	37.79	27.51	38.44	24.24	33.27	39.10	39.26	31.82	27.40	39.53	23.31	24.20	20.27	23.37	31.63	44.77	38.80	46.29	23.82	19.50	29.28	47.00	42.00	38.78	48.78	47.25	33.52	25.31	22.84	32.07	26.14	14.60	31.15	28.54	33.88	19.35	20.62	24.55	30.26
1316			6328.45	1237.22	26.75	22.23	23.94	18.19	34.02	48.58	65.17	33.03	21.95	13.78	19.01	19.42	21.55	25.38	42.67	27.70	23.30	44.40	34.32	25.83	34.98	34.11	40.79	34.42	31.32	25.76	28.94	26.14	23.66	23.13	30.79	37.02	42.22	38.61	46.44	31.26	16.77	24.02	32.86	42.99	33.77	23.63	18.18	17.15	21.27
1317			6982.33	1292.78	49.15	41.83	31.55	38.83	29.09	25.91	48.77	29.29	25.53	20.45	30.46	41.49	42.60	29.04	21.03	40.67	32.07	54.49	54.24	56.71	54.82	47.56	34.75	42.74	37.21	19.82	17.77	16.51	18.13	26.00	24.69	27.39	35.92	31.46	16.11	17.43	14.48	17.21	23.00	21.36	22.72	37.03	40.08	30.73	23.79
1318			6738.52	1304.59	26.56	26.38	12.48	13.85	31.62	32.49	41.57	29.10	35.02	36.31	14.62	39.55	34.47	24.62	15.18	25.30	21.90	24.55	18.64	22.23	27.22	31.38	35.17	31.22	29.80	24.13	44.29	41.87	50.22	30.70	40.64	56.68	29.24	40.01	46.05	34.89	12.47	25.03	33.71	26.82	22.10	29.67	36.53	31.50	8.93
1319			3354.53	593.89	24.82	33.63	33.30	31.59	41.84	34.82	32.75	45.17	41.72	56.22	30.94	17.61	18.31	34.94	43.58	28.19	27.53	34.54	31.39	25.75	29.72	28.93	27.33	33.42	29.15	35.92	17.58	20.89	11.59	19.00	30.32	27.29	21.99	34.89	44.75	46.50	23.85	19.33	23.32	18.28	19.10	22.15	19.88	30.01	35.87
1320			3772.82	739.84	42.31	27.18	22.56	15.30	20.28	18.20	22.70	31.87	33.09	20.52	14.90	23.26	48.11	43.06	41.08	31.30	34.16	47.74	24.21	24.49	22.23	47.41	48.90	16.23	18.71	43.71	24.47	16.86	24.23	24.19	20.83	25.12	12.62	26.92	39.36	19.30	33.98	20.80	24.36	27.03	43.86	22.27	20.72	24.09	17.80
1321			979.10	202.73	21.10	37.71	32.45	46.67	52.22	37.91	19.12	18.97	31.45	26.09	17.73	15.59	26.59	40.71	36.01	22.38	19.35	19.15	30.14	29.65	26.02	33.43	42.54	37.15	27.52	20.71	29.71	45.43	35.51	38.79	30.48	22.84	21.88	22.52	22.23	18.47	20.96	42.67	32.72	37.81	29.01	33.81	25.67	23.72	30.15
1322			991.53	210.19	39.01	36.98	22.98	37.43	39.28	24.89	27.08	29.20	16.02	28.71	28.23	19.24	24.20	30.49	19.12	29.96	39.10	41.47	45.98	44.30	38.35	36.70	36.95	35.69	16.84	22.53	43.13	36.67	32.91	29.72	31.32	25.73	42.14	35.18	67.46	34.86	28.18	50.11	33.95	33.32	21.30	21.63	36.89	33.14	32.61
1323			1242.19	260.65	15.88	21.65	30.74	25.02	19.50	23.23	19.24	22.49	18.89	21.68	42.00	41.07	49.98	40.66	38.22	41.64	47.59	25.68	19.59	27.40	31.32	30.19	36.01	35.12	24.87	19.83	16.02	22.17	38.81	39.88	27.56	34.95	25.98	32.81	27.56	27.08	34.39	18.96	23.70	17.20	44.42	34.60	23.38	23.73	14.33
1324			1874.86	424.94	39.60	34.07	31.00	21.65	20.62	10.05	23.80	34.46	34.99	34.21	25.04	57.85	41.06	27.82	25.61	23.50	25.18	23.80	36.18	22.38	24.84	37.95	30.70	38.19	38.56	27.44	26.29	27.10	37.51	32.68	13.99	19.47	19.54	26.55	34.49	23.19	21.55	25.11	30.91	21.51	18.11	42.21	31.17	23.31	29.70
1325			734.05	161.72	20.76	45.22	39.77	47.47	31.46	45.11	20.95	27.72	27.81	22.06	35.91	29.52	30.34	22.89	22.21	16.23	25.94	36.25	38.16	27.17	33.90	38.68	34.61	42.42	29.07	31.14	27.53	30.54	30.76	44.99	37.75	19.14	27.42	23.75	27.22	27.75	29.02	30.63	29.34	36.61	43.24	37.09	26.31	39.84	47.71
1326			1800.34	341.81	26.66	24.22	29.24	61.66	46.78	28.70	28.95	24.18	32.47	21.32	17.51	22.59	17.02	15.40	30.94	39.39	16.33	28.13	28.19	31.47	15.39	17.95	35.65	33.98	23.49	19.11	24.67	13.65	23.74	32.93	28.41	36.13	35.63	31.35	15.02	17.52	27.08	48.03	35.01	25.22	20.01	24.15	30.16	22.80	19.91
1327			1499.62	328.36	51.45	46.64	39.44	25.73	20.62	14.46	14.70	35.00	29.32	26.81	24.59	44.86	32.24	32.14	30.65	34.23	30.25	17.77	25.46	23.21	24.56	33.22	37.51	31.96	43.29	24.15	22.64	24.26	28.12	37.76	36.38	35.84	39.17	35.55	24.58	35.35	30.93	42.20	32.24	24.32	27.35	29.73	26.55	37.82	36.93
1328			2341.85	431.85	31.75	28.49	20.59	42.48	38.26	32.46	40.92	28.91	22.20	30.08	35.92	28.68	21.35	21.22	32.89	49.47	44.83	14.93	17.32	25.72	31.70	40.24	28.65	17.53	24.89	22.68	27.85	33.56	37.72	33.22	30.63	30.12	25.84	18.48	35.53	55.45	55.96	34.55	16.37	36.52	24.12	28.05	35.55	37.89	38.05
1329			2383.18	403.24	25.37	18.16	24.98	46.87	47.30	22.67	38.48	29.53	15.76	19.61	25.17	63.90	62.66	41.41	41.76	48.35	43.99	30.59	35.14	21.23	22.65	16.51	38.25	34.17	34.42	32.08	23.19	17.35	22.10	25.54	26.88	43.82	31.92	32.51	23.44	30.77	20.36	38.38	40.00	35.84	45.38	40.67	34.02	23.02	29.18
1330			2250.02	370.38	42.99	41.68	31.98	22.99	18.67	25.09	34.69	20.78	15.91	18.69	15.53	40.10	45.80	38.82	53.47	66.02	23.13	16.49	44.79	26.06	16.60	14.11	24.44	31.21	29.46	41.12	41.38	38.25	34.07	52.26	32.52	21.75	25.85	42.94	15.51	18.48	27.29	35.52	24.74	26.29	33.84	40.36	23.42	22.42	28.27
1331			3004.26	625.99	35.38	35.04	29.87	43.23	51.04	31.44	28.73	24.06	21.93	25.63	19.99	23.12	25.20	34.29	35.45	13.83	34.86	18.19	24.33	12.37	37.31	45.83	36.21	24.30	45.26	52.38	32.21	24.94	26.84	21.93	16.98	20.92	11.80	15.72	15.31	25.83	32.14	21.60	30.65	40.26	43.78	19.32	24.64	27.38	17.77
1332			3023.36	577.52	35.45	40.13	23.24	20.59	13.97	21.38	18.31	32.64	30.17	42.70	23.29	32.35	36.53	23.35	29.45	43.99	26.59	24.69	23.79	26.28	25.87	34.99	27.89	20.63	36.31	26.55	21.78	16.52	15.06	13.92	25.83	30.52	48.38	38.52	29.51	36.24	41.67	26.70	25.16	28.34	39.81	44.69	33.94	30.80	28.71
1333			2589.62	499.44	22.81	22.42	30.99	31.26	22.64	29.08	31.77	24.40	15.63	29.67	38.06	27.22	15.96	34.32	42.33	18.09	29.22	38.47	22.25	16.06	33.09	31.36	22.51	30.03	53.80	30.41	12.17	21.09	16.20	22.24	21.16	26.79	29.42	30.55	29.68	30.06	26.50	25.62	31.04	21.57	21.69	21.62	33.11	31.68	30.88
1334			5841.58	1039.63	20.67	16.99	29.01	25.95	22.58	25.38	38.39	24.15	32.97	34.20	19.16	25.59	20.03	18.18	18.55	23.11	25.12	27.95	23.55	31.16	23.10	25.23	24.10	14.50	22.15	16.44	24.83	33.70	27.53	11.89	11.78	25.31	39.34	41.23	44.26	35.35	36.42	46.31	39.10	22.70	29.95	38.37	29.38	26.70	36.00
1335			4237.22	809.39	32.95	21.94	29.00	28.18	33.91	30.54	35.47	39.07	50.45	43.37	32.49	42.59	26.85	24.17	35.07	31.45	46.78	41.75	25.28	24.35	30.15	17.30	14.06	17.56	41.26	33.20	32.68	20.09	37.18	20.31	22.74	19.16	22.62	23.48	22.40	37.14	33.92	24.57	16.76	28.07	31.56	29.57	28.95	21.96	22.28
1336			1764.21	379.05	32.38	32.25	26.06	29.88	20.71	44.39	32.14	25.88	27.86	16.69	23.04	35.81	32.88	27.93	30.22	51.37	40.21	33.12	34.33	44.61	41.61	47.13	41.18	36.59	53.07	56.65	26.90	29.81	27.57	19.42	31.87	20.47	41.94	53.86	49.39	34.14	26.47	43.04	30.05	20.39	40.67	68.10	38.21	34.41	41.55
1337			2561.84	479.82	32.51	27.31	21.40	19.07	13.09	27.71	36.88	14.21	34.61	24.44	25.79	51.41	40.09	26.62	23.26	17.82	40.41	74.19	55.07	23.32	25.89	39.56	26.04	13.35	28.11	19.92	25.09	41.69	48.18	32.79	33.93	41.18	34.98	26.84	33.92	35.63	21.53	37.12	25.06	19.09	24.03	31.19	32.53	31.91	26.50
1338			2034.02	412.96	42.45	49.55	10.53	15.95	38.06	39.27	29.01	27.59	25.49	28.58	30.17	15.96	24.37	46.82	43.06	20.55	25.28	28.70	40.11	49.76	46.27	35.78	24.62	22.03	17.82	25.41	26.38	43.62	36.36	36.05	30.15	25.63	27.42	28.02	26.21	34.33	29.49	25.03	24.48	35.82	40.72	41.16	41.70	33.82	58.70
1339			2005.84	414.13	26.37	10.68	12.46	26.13	26.42	29.61	24.09	30.41	28.55	25.58	22.10	16.03	16.62	20.49	27.36	30.54	28.88	28.39	28.13	19.55	31.52	27.47	30.28	20.46	16.45	20.86	15.14	27.15	21.22	20.83	17.92	22.94	35.81	33.79	14.83	43.86	30.46	23.87	31.90	44.70	26.08	29.93	27.61	43.02	44.54
1340			2136.17	419.64	36.14	26.57	12.10	16.82	33.83	21.99	40.43	30.04	27.13	35.67	28.76	31.87	45.44	30.91	31.18	49.91	49.92	40.83	36.23	52.31	53.05	48.20	40.02	27.51	26.54	22.76	27.43	35.06	27.24	20.78	16.23	31.09	42.72	22.54	20.66	15.32	16.01	18.53	16.57	29.45	34.08	22.43	31.42	15.08	21.96
1341			1468.47	299.76	26.32	29.63	25.85	20.56	32.41	50.65	33.61	40.00	49.10	26.20	41.60	29.93	19.33	24.82	23.21	45.27	31.37	14.81	12.56	25.69	40.23	21.03	28.59	41.33	23.96	44.16	32.54	27.19	33.22	36.77	46.78	22.41	27.92	30.99	53.82	43.18	30.43	31.35	15.48	17.34	25.70	34.96	28.40	38.33	42.85
1342			1511.37	303.16	34.12	40.33	39.25	39.07	37.16	28.77	29.66	29.57	27.77	30.31	47.62	33.54	22.64	23.75	49.62	32.23	24.34	18.57	22.37	34.99	27.20	32.82	47.70	34.16	55.67	44.74	43.65	23.21	48.33	27.61	23.50	55.89	55.35	31.58	23.68	44.22	36.56	30.42	29.86	15.48	18.91	42.10	45.26	25.16	25.24
1343			3763.28	784.41	24.62	16.93	19.99	24.72	22.78	25.09	53.05	33.27	41.00	25.81	26.86	30.27	29.93	31.10	27.05	29.14	33.31	36.38	19.50	21.14	38.40	54.47	64.10	37.06	18.97	36.86	36.99	33.47	34.83	50.00	40.22	13.64	20.37	26.42	35.69	38.19	40.15	39.54	24.08	37.61	24.53	13.42	27.77	19.60	19.08
1344			3499.88	623.60	41.33	21.56	29.07	22.54	23.27	22.64	21.30	30.44	26.71	17.25	36.24	34.61	23.68	23.50	30.75	39.64	23.37	15.06	31.92	45.27	34.72	28.55	26.71	24.92	28.00	30.53	24.88	32.84	33.11	35.24	40.21	44.30	32.13	29.89	21.64	25.73	32.96	39.22	37.22	58.44	49.45	23.75	28.02	26.91	31.69
1345			4207.30	778.37	48.89	32.38	23.16	33.42	22.24	28.00	40.96	38.92	31.39	19.66	14.57	19.05	33.38	30.31	30.59	24.84	29.82	31.81	40.98	32.53	25.93	25.09	36.87	22.11	7.35	26.44	49.59	41.87	21.63	28.88	21.18	25.11	20.19	25.57	29.10	29.07	26.39	16.91	24.45	27.51	44.10	35.84	31.52	16.90	19.29
1346			6402.65	1121.40	29.39	46.17	32.76	30.30	19.79	30.14	30.60	24.32	22.85	28.15	27.89	22.90	21.13	33.55	10.86	26.07	20.00	9.29	18.91	12.85	26.34	30.95	32.97	27.28	16.43	35.15	35.57	30.21	22.79	26.02	25.27	32.54	22.94	12.62	21.28	42.28	29.53	29.32	28.38	32.31	31.01	43.35	29.09	32.32	43.30
1347			2879.64	610.87	25.63	16.09	16.59	36.99	41.39	12.28	15.28	31.14	19.09	13.66	26.00	28.95	24.83	25.05	34.59	23.34	23.58	26.44	32.03	20.55	26.09	30.68	31.37	23.84	21.99	22.20	25.89	18.82	28.40	34.47	19.22	9.89	23.46	39.52	23.01	26.80	44.83	33.03	55.00	48.88	36.84	43.61	42.80	48.92	37.92
1348			884.26	182.15	14.12	19.80	32.70	35.76	11.12	20.04	20.61	26.57	32.41	44.78	42.04	22.85	31.45	36.49	33.16	41.56	40.92	43.58	21.11	16.60	27.90	37.00	18.17	30.61	23.73	16.69	17.51	23.00	23.92	18.65	13.34	34.48	42.65	40.70	38.06	36.62	16.60	33.52	41.38	26.71	20.10	37.90	30.69	23.10	23.21
1349			1589.28	375.38	67.12	40.77	22.97	25.30	36.20	21.99	25.21	29.19	26.34	39.09	36.55	15.50	20.46	24.91	25.24	50.45	35.29	31.76	23.94	14.90	17.81	21.04	26.19	25.50	32.22	45.02	28.83	15.95	21.70	37.91	45.02	31.76	23.75	37.11	28.42	26.85	21.21	34.41	68.99	23.57	28.57	34.98	38.91	55.29	32.76
1350			911.03	135.57	33.05	26.17	23.47	29.60	23.73	36.78	37.55	39.41	21.57	26.75	34.82	30.67	20.37	26.03	33.08	16.94	15.90	32.85	30.97	23.16	15.14	23.67	24.24	27.44	28.27	27.26	22.71	25.36	27.28	50.99	15.28	22.75	26.92	26.18	17.87	11.84	15.11	24.54	42.74	53.51	35.37	27.94	31.93	54.63	38.87
1351			1944.26	429.82	22.35	21.34	23.94	19.08	15.96	22.38	41.11	24.31	28.06	27.73	29.03	25.73	30.18	37.27	24.62	34.32	50.43	32.49	33.20	34.50	18.22	20.73	34.82	35.38	16.52	22.04	15.80	12.46	17.79	41.18	43.84	46.49	38.19	37.34	29.36	32.54	24.62	32.09	34.59	34.96	31.99	33.76	20.20	38.60	48.53
1352			1183.72	247.73	24.63	30.45	29.88	35.48	32.83	38.21	39.16	35.54	33.91	28.67	24.63	21.61	20.52	25.73	24.07	33.77	21.52	18.96	32.91	60.66	38.86	39.59	23.92	19.02	36.96	25.37	38.01	38.50	27.71	35.34	28.25	37.74	43.68	28.08	14.49	21.96	46.25	44.83	15.58	29.95	52.65	52.58	23.67	21.63	20.07
1353			1218.03	280.23	20.33	29.49	26.84	25.81	12.42	25.75	22.34	36.00	29.72	32.82	32.57	25.90	35.59	19.82	23.94	14.36	20.36	23.46	18.37	26.37	43.81	34.25	39.82	44.99	40.87	19.50	15.60	31.64	24.29	18.12	30.32	35.45	35.07	26.33	23.22	14.87	18.29	22.60	17.94	15.58	25.81	21.72	32.42	22.56	28.28
1354			1318.06	250.05	28.30	34.68	22.81	17.78	24.80	39.93	23.43	14.76	23.79	27.57	27.13	29.64	39.79	51.61	21.72	17.12	22.63	19.61	13.42	25.80	30.34	31.30	25.30	17.85	26.68	36.92	28.78	28.99	38.21	42.28	22.95	16.21	20.59	24.33	45.56	41.98	42.14	38.34	26.65	25.81	33.89	21.13	20.67	16.04	19.31
1355			1140.72	217.99	17.26	23.24	19.72	23.83	17.90	29.99	31.40	33.83	31.74	31.97	21.79	17.22	16.46	21.39	15.66	21.63	22.16	41.64	31.63	34.33	35.39	22.14	35.28	27.90	26.99	41.36	20.94	31.85	36.02	23.75	41.94	26.90	20.13	38.11	14.13	16.20	25.74	39.07	51.17	38.64	90.18	104.47	42.32	40.34	42.30
1356			2059.69	421.84	25.50	32.12	20.02	25.19	19.76	36.95	58.43	47.16	45.95	31.04	20.58	24.66	27.34	33.13	37.28	34.39	26.42	19.28	16.08	38.64	44.02	29.72	28.38	48.30	40.56	42.42	55.62	29.98	38.62	46.36	38.08	26.27	41.82	30.04	25.07	13.47	26.11	27.63	17.09	23.42	23.58	17.36	24.16	28.56	21.71
1357			1812.61	416.27	28.29	17.42	8.78	21.41	18.84	23.53	48.32	20.38	27.66	25.58	38.27	37.10	22.37	18.91	16.22	22.41	34.21	28.09	24.16	25.31	37.15	37.64	46.52	37.24	37.25	21.26	39.71	30.38	37.46	22.46	20.23	29.19	28.17	25.22	15.84	23.31	32.05	38.96	36.45	33.83	26.08	20.23	23.64	33.30	40.26
1358			2167.54	398.79	34.35	8.91	22.60	25.58	24.90	17.54	35.96	48.00	25.01	46.37	58.03	41.42	29.70	27.10	22.63	30.14	31.59	36.80	37.28	22.24	22.39	18.82	15.99	22.94	24.11	48.77	49.99	35.07	25.08	14.94	27.00	22.92	14.57	30.70	28.92	29.89	18.46	23.99	16.04	19.17	30.58	26.24	24.38	25.80	29.51
[truncated: 4,609 more rows]
[truncated: 86 more columns]
